# Supplementary material for: Spatial maps of prostate cancer transcriptomes reveal an unexplored landscape of heterogeneity
Source: Nat Commun. 2018 Jun 20;9:2419. doi: 10.1038/s41467-018-04724-5 (PMC6010471; doi:10.1038/s41467-018-04724-5)
Supplement: Supplementary file 9 — Supplementary Data 6 [file 41467_2018_4724_MOESM9_ESM.zip › Supplementary Dataset 3/experiment0008-contributions_gene.tsv]

A1BG ENSG00000121410	2
A1CF ENSG00000148584	0
A2M ENSG00000175899	1601
A2ML1 ENSG00000166535	0
A4GALT ENSG00000128274	243
AAAS ENSG00000094914	243
AACS ENSG00000081760	70
AADAC ENSG00000114771	0
AADACL2 ENSG00000197953	0
AADACL4 ENSG00000204518	5
AADAT ENSG00000109576	18
AAED1 ENSG00000158122	28
AAGAB ENSG00000103591	98
AAK1 ENSG00000115977	160
AAMDC ENSG00000087884	209
AAMP ENSG00000127837	895
AAR2 ENSG00000131043	138
AARD ENSG00000205002	3
AARS ENSG00000090861	316
AARSD1 ENSG00000266967	25
AASDH ENSG00000157426	7
AASDHPPT ENSG00000149313	37
AASS ENSG00000008311	9
AATF ENSG00000275700	194
AATK ENSG00000181409	0
AATK-AS1 ENSG00000225180	0
ABAT ENSG00000183044	44
ABC13-47488600E17.1 ENSG00000283199	6
ABC13-47656900H15.1 ENSG00000283566	1
ABC7-42404400C24.1 ENSG00000277758	2
ABCA1 ENSG00000165029	54
ABCA10 ENSG00000154263	9
ABCA12 ENSG00000144452	5
ABCA13 ENSG00000179869	1
ABCA2 ENSG00000107331	579
ABCA3 ENSG00000167972	217
ABCA4 ENSG00000198691	0
ABCA5 ENSG00000154265	34
ABCA6 ENSG00000154262	1
ABCA7 ENSG00000064687	34
ABCA8 ENSG00000141338	98
ABCA9 ENSG00000154258	58
ABCB1 ENSG00000085563	17
ABCB10 ENSG00000135776	11
ABCB11 ENSG00000073734	0
ABCB4 ENSG00000005471	9
ABCB5 ENSG00000004846	5
ABCB6 ENSG00000115657	8
ABCB7 ENSG00000131269	22
ABCB8 ENSG00000197150	164
ABCB9 ENSG00000150967	14
ABCC1 ENSG00000103222	107
ABCC10 ENSG00000124574	82
ABCC11 ENSG00000121270	0
ABCC12 ENSG00000140798	51
ABCC2 ENSG00000023839	0
ABCC3 ENSG00000108846	22
ABCC4 ENSG00000125257	844
ABCC5 ENSG00000114770	124
ABCC6 ENSG00000091262	11
ABCC8 ENSG00000006071	96
ABCC9 ENSG00000069431	8
ABCD1 ENSG00000101986	93
ABCD2 ENSG00000173208	1
ABCD3 ENSG00000117528	20
ABCD4 ENSG00000119688	70
ABCE1 ENSG00000164163	50
ABCF1 ENSG00000204574	199
ABCF2 ENSG00000033050	461
ABCF3 ENSG00000161204	320
ABCG1 ENSG00000160179	97
ABCG2 ENSG00000118777	5
ABCG4 ENSG00000172350	0
ABCG5 ENSG00000138075	1
ABHD1 ENSG00000143994	21
ABHD10 ENSG00000144827	29
ABHD11 ENSG00000106077	389
ABHD12 ENSG00000100997	782
ABHD12B ENSG00000131969	0
ABHD13 ENSG00000139826	38
ABHD14A ENSG00000248487	152
ABHD14A-ACY1 ENSG00000114786	0
ABHD14B ENSG00000114779	616
ABHD15 ENSG00000168792	31
ABHD16A ENSG00000204427	24
ABHD17A ENSG00000129968	241
ABHD17B ENSG00000107362	20
ABHD17C ENSG00000136379	85
ABHD18 ENSG00000164074	30
ABHD2 ENSG00000140526	177
ABHD3 ENSG00000158201	18
ABHD4 ENSG00000100439	104
ABHD5 ENSG00000011198	10
ABHD6 ENSG00000163686	80
ABHD8 ENSG00000127220	143
ABI1 ENSG00000136754	43
ABI2 ENSG00000138443	89
ABI3 ENSG00000108798	61
ABI3BP ENSG00000154175	17
ABL1 ENSG00000097007	310
ABL2 ENSG00000143322	55
ABLIM1 ENSG00000099204	248
ABLIM2 ENSG00000163995	8
ABLIM3 ENSG00000173210	68
ABO ENSG00000175164	2
ABR ENSG00000159842	124
ABRA ENSG00000174429	0
ABRACL ENSG00000146386	4
ABT1 ENSG00000146109	58
ABTB1 ENSG00000114626	482
ABTB2 ENSG00000166016	6
AC002429.5 ENSG00000236197	0
AC004076.7 ENSG00000268533	0
AC004158.1 ENSG00000280264	0
AC004381.6 ENSG00000005189	32
AC004754.3 ENSG00000269881	3
AC004813.1 ENSG00000279777	0
AC004824.1 ENSG00000280226	0
AC005281.1 ENSG00000226690	0
AC005477.1 ENSG00000280188	0
AC005480.1 ENSG00000279461	2
AC006116.20 ENSG00000267710	1
AC006328.1 ENSG00000280301	0
AC006386.1 ENSG00000279115	6
AC006994.3 ENSG00000279317	0
AC007040.11 ENSG00000258881	0
AC007906.1 ENSG00000279018	0
AC008074.1 ENSG00000279644	0
AC008522.1 ENSG00000279232	3
AC008686.1 ENSG00000280221	0
AC008759.1 ENSG00000279471	0
AC008810.1 ENSG00000279126	0
AC008914.1 ENSG00000279768	0
AC009014.3 ENSG00000271824	15
AC009060.2 ENSG00000280252	0
AC009977.1 ENSG00000279335	0
AC010731.4 ENSG00000235118	0
AC011155.1 ENSG00000280098	0
AC011380.1 ENSG00000281227	0
AC012005.1 ENSG00000279274	24
AC012005.2 ENSG00000279287	0
AC012363.1 ENSG00000281676	4
AC013269.5 ENSG00000184761	0
AC013461.1 ENSG00000091436	65
AC016142.1 ENSG00000280141	0
AC016549.1 ENSG00000281325	1
AC016577.1 ENSG00000279646	0
AC016991.1 ENSG00000279435	0
AC017081.1 ENSG00000279921	0
AC018512.1 ENSG00000279808	4
AC018902.1 ENSG00000280817	0
AC021106.1 ENSG00000279386	0
AC024060.1 ENSG00000281584	0
AC024592.12 ENSG00000267740	0
AC025335.1 ENSG00000179859	17
AC055733.1 ENSG00000280127	0
AC055866.1 ENSG00000281079	0
AC069063.2 ENSG00000279380	0
AC073130.2 ENSG00000281656	0
AC073657.1 ENSG00000279937	0
AC074033.1 ENSG00000281137	7
AC087350.1 ENSG00000281527	0
AC087762.1 ENSG00000279588	0
AC090154.1 ENSG00000278888	0
AC090498.1 ENSG00000279483	485
AC092384.1 ENSG00000280675	0
AC092835.2 ENSG00000233757	0
AC092881.1 ENSG00000279530	0
AC100821.1 ENSG00000280473	0
AC104057.1 ENSG00000280427	0
AC104073.1 ENSG00000280410	0
AC104304.4 ENSG00000283473	0
AC104389.2 ENSG00000279824	1
AC104981.1 ENSG00000278938	1
AC105009.1 ENSG00000281855	0
AC105052.1 ENSG00000279168	0
AC109486.1 ENSG00000280447	1
AC109829.1 ENSG00000233438	0
AC110602.1 ENSG00000281267	0
AC110615.1 ENSG00000279909	26
AC112719.1 ENSG00000280671	0
AC113404.1 ENSG00000254893	60
AC118758.1 ENSG00000268187	0
AC131097.4 ENSG00000216921	3
AC131263.1 ENSG00000280550	0
AC138517.6 ENSG00000283288	4
AC138647.1 ENSG00000226490	0
AC138969.4 ENSG00000183889	16
AC241377.1 ENSG00000281741	73
AC241585.1 ENSG00000281571	11
AC242988.1 ENSG00000278939	0
AC243756.1 ENSG00000270339	0
AC243945.1 ENSG00000279510	0
AC245100.1 ENSG00000280649	44
ACAA1 ENSG00000060971	547
ACAA2 ENSG00000167315	26
ACACA ENSG00000278540	161
ACACB ENSG00000076555	43
ACAD10 ENSG00000111271	56
ACAD11 ENSG00000240303	4
ACAD8 ENSG00000151498	64
ACAD9 ENSG00000177646	118
ACADL ENSG00000115361	16
ACADM ENSG00000117054	68
ACADS ENSG00000122971	178
ACADSB ENSG00000196177	19
ACADVL ENSG00000072778	2153
ACAN ENSG00000157766	41
ACAP1 ENSG00000072818	84
ACAP2 ENSG00000114331	37
ACAP3 ENSG00000131584	550
ACAT1 ENSG00000075239	123
ACAT2 ENSG00000120437	117
ACBD3 ENSG00000182827	101
ACBD4 ENSG00000181513	201
ACBD5 ENSG00000107897	23
ACBD6 ENSG00000230124	97
ACBD7 ENSG00000176244	0
ACCS ENSG00000110455	96
ACCSL ENSG00000205126	0
ACD ENSG00000102977	172
ACE ENSG00000159640	85
ACE2 ENSG00000130234	2
ACER1 ENSG00000167769	0
ACER2 ENSG00000177076	1
ACER3 ENSG00000078124	79
ACHE ENSG00000087085	156
ACIN1 ENSG00000100813	219
ACKR1 ENSG00000213088	153
ACKR2 ENSG00000144648	0
ACKR3 ENSG00000144476	39
ACKR4 ENSG00000129048	0
ACLY ENSG00000131473	333
ACMSD ENSG00000153086	1
ACO1 ENSG00000122729	46
ACO2 ENSG00000100412	184
ACOD1 ENSG00000102794	0
ACOT1 ENSG00000184227	67
ACOT11 ENSG00000162390	0
ACOT12 ENSG00000172497	0
ACOT13 ENSG00000112304	237
ACOT2 ENSG00000119673	43
ACOT4 ENSG00000177465	1
ACOT6 ENSG00000205669	0
ACOT7 ENSG00000097021	257
ACOT8 ENSG00000101473	397
ACOT9 ENSG00000123130	105
ACOX1 ENSG00000161533	399
ACOX2 ENSG00000168306	24
ACOX3 ENSG00000087008	55
ACOXL ENSG00000153093	1
ACP1 ENSG00000143727	116
ACP2 ENSG00000134575	290
ACP5 ENSG00000102575	35
ACP6 ENSG00000162836	149
ACP7 ENSG00000183760	1
ACPP ENSG00000014257	3201
ACPT ENSG00000142513	5
ACR ENSG00000100312	4
ACRBP ENSG00000111644	3
ACRC ENSG00000147174	0
ACRV1 ENSG00000134940	3
ACSBG1 ENSG00000103740	45
ACSBG2 ENSG00000130377	0
ACSF2 ENSG00000167107	42
ACSF3 ENSG00000176715	350
ACSL1 ENSG00000151726	170
ACSL3 ENSG00000123983	565
ACSL4 ENSG00000068366	36
ACSL5 ENSG00000197142	72
ACSL6 ENSG00000164398	2
ACSM1 ENSG00000166743	284
ACSM2A ENSG00000183747	0
ACSM2B ENSG00000066813	0
ACSM3 ENSG00000005187	41
ACSM4 ENSG00000215009	7
ACSM5 ENSG00000183549	3
ACSM6 ENSG00000173124	0
ACSS1 ENSG00000154930	864
ACSS2 ENSG00000131069	124
ACSS3 ENSG00000111058	12
ACTA1 ENSG00000143632	0
ACTA2 ENSG00000107796	1570
ACTB ENSG00000075624	27723
ACTBL2 ENSG00000169067	1
ACTC1 ENSG00000159251	27
ACTG1 ENSG00000184009	6171
ACTG2 ENSG00000163017	5726
ACTL10 ENSG00000182584	72
ACTL6A ENSG00000136518	58
ACTL6B ENSG00000077080	0
ACTL7A ENSG00000187003	0
ACTN1 ENSG00000072110	1230
ACTN2 ENSG00000077522	0
ACTN3 ENSG00000248746	7
ACTN4 ENSG00000130402	914
ACTR10 ENSG00000131966	33
ACTR1A ENSG00000138107	307
ACTR1B ENSG00000115073	651
ACTR2 ENSG00000138071	150
ACTR3 ENSG00000115091	55
ACTR3B ENSG00000133627	10
ACTR3C ENSG00000106526	7
ACTR5 ENSG00000101442	39
ACTR6 ENSG00000075089	43
ACTR8 ENSG00000113812	11
ACTRT2 ENSG00000169717	0
ACTRT3 ENSG00000184378	0
ACVR1 ENSG00000115170	49
ACVR1B ENSG00000135503	23
ACVR1C ENSG00000123612	1
ACVR2A ENSG00000121989	15
ACVR2B ENSG00000114739	13
ACVRL1 ENSG00000139567	127
ACY1 ENSG00000243989	63
ACY3 ENSG00000132744	1
ACYP1 ENSG00000119640	6
ACYP2 ENSG00000170634	42
ADA ENSG00000196839	65
ADAD1 ENSG00000164113	1
ADAD2 ENSG00000140955	0
ADAL ENSG00000168803	16
ADAM10 ENSG00000137845	188
ADAM11 ENSG00000073670	1
ADAM12 ENSG00000148848	0
ADAM15 ENSG00000143537	514
ADAM17 ENSG00000151694	46
ADAM18 ENSG00000168619	0
ADAM19 ENSG00000135074	31
ADAM2 ENSG00000104755	23
ADAM20 ENSG00000134007	1
ADAM22 ENSG00000008277	14
ADAM23 ENSG00000114948	1
ADAM28 ENSG00000042980	57
ADAM29 ENSG00000168594	1
ADAM30 ENSG00000134249	14
ADAM32 ENSG00000197140	1
ADAM33 ENSG00000149451	225
ADAM7 ENSG00000069206	1
ADAM8 ENSG00000151651	12
ADAM9 ENSG00000168615	225
ADAMDEC1 ENSG00000134028	7
ADAMTS1 ENSG00000154734	425
ADAMTS10 ENSG00000142303	139
ADAMTS12 ENSG00000151388	18
ADAMTS13 ENSG00000160323	34
ADAMTS14 ENSG00000138316	1
ADAMTS15 ENSG00000166106	21
ADAMTS16 ENSG00000145536	1
ADAMTS17 ENSG00000140470	6
ADAMTS18 ENSG00000140873	0
ADAMTS19 ENSG00000145808	5
ADAMTS2 ENSG00000087116	43
ADAMTS20 ENSG00000173157	0
ADAMTS3 ENSG00000156140	13
ADAMTS4 ENSG00000158859	181
ADAMTS5 ENSG00000154736	8
ADAMTS6 ENSG00000049192	15
ADAMTS7 ENSG00000136378	22
ADAMTS8 ENSG00000134917	98
ADAMTS9 ENSG00000163638	22
ADAMTSL1 ENSG00000178031	6
ADAMTSL2 ENSG00000197859	101
ADAMTSL3 ENSG00000156218	6
ADAMTSL4 ENSG00000143382	44
ADAMTSL5 ENSG00000185761	7
ADAP1 ENSG00000105963	64
ADAP2 ENSG00000184060	18
ADAR ENSG00000160710	460
ADARB1 ENSG00000197381	38
ADARB2 ENSG00000185736	44
ADAT1 ENSG00000065457	24
ADAT2 ENSG00000189007	24
ADAT3 ENSG00000213638	10
ADCK1 ENSG00000063761	10
ADCK2 ENSG00000133597	75
ADCK3 ENSG00000163050	316
ADCK4 ENSG00000123815	134
ADCK5 ENSG00000173137	188
ADCY1 ENSG00000164742	47
ADCY10 ENSG00000143199	0
ADCY2 ENSG00000078295	18
ADCY3 ENSG00000138031	163
ADCY4 ENSG00000129467	33
ADCY5 ENSG00000173175	148
ADCY6 ENSG00000174233	371
ADCY7 ENSG00000121281	12
ADCY8 ENSG00000155897	5
ADCY9 ENSG00000162104	13
ADCYAP1 ENSG00000141433	1
ADCYAP1R1 ENSG00000078549	0
ADD1 ENSG00000087274	353
ADD2 ENSG00000075340	22
ADD3 ENSG00000148700	22
ADGB ENSG00000118492	0
ADGRA1 ENSG00000197177	0
ADGRA2 ENSG00000020181	525
ADGRA3 ENSG00000152990	27
ADGRB1 ENSG00000181790	15
ADGRB2 ENSG00000121753	61
ADGRB3 ENSG00000135298	3
ADGRD1 ENSG00000111452	1
ADGRD2 ENSG00000180264	3
ADGRE1 ENSG00000174837	0
ADGRE2 ENSG00000127507	17
ADGRE3 ENSG00000131355	0
ADGRE5 ENSG00000123146	368
ADGRF1 ENSG00000153292	85
ADGRF2 ENSG00000164393	0
ADGRF3 ENSG00000173567	0
ADGRF4 ENSG00000153294	0
ADGRF5 ENSG00000069122	104
ADGRG1 ENSG00000205336	152
ADGRG2 ENSG00000173698	0
ADGRG3 ENSG00000182885	6
ADGRG4 ENSG00000156920	5
ADGRG5 ENSG00000159618	0
ADGRG6 ENSG00000112414	7
ADGRG7 ENSG00000144820	12
ADGRL1 ENSG00000072071	161
ADGRL2 ENSG00000117114	34
ADGRL3 ENSG00000150471	0
ADGRL4 ENSG00000162618	14
ADGRV1 ENSG00000164199	9
ADH1A ENSG00000187758	0
ADH1B ENSG00000196616	26
ADH1C ENSG00000248144	2
ADH4 ENSG00000198099	0
ADH5 ENSG00000197894	286
ADH6 ENSG00000172955	0
ADH7 ENSG00000196344	0
ADHFE1 ENSG00000147576	3
ADI1 ENSG00000182551	1846
ADIG ENSG00000182035	19
ADIPOQ ENSG00000181092	5
ADIPOR1 ENSG00000159346	229
ADIPOR2 ENSG00000006831	66
ADIRF ENSG00000148671	1897
ADK ENSG00000156110	18
ADM ENSG00000148926	16
ADM2 ENSG00000128165	42
ADM5 ENSG00000224420	36
ADNP ENSG00000101126	250
ADNP2 ENSG00000101544	32
ADO ENSG00000181915	19
ADORA1 ENSG00000163485	8
ADORA2A ENSG00000128271	1
ADORA2B ENSG00000170425	0
ADORA3 ENSG00000282608	1
ADPGK ENSG00000159322	85
ADPRH ENSG00000144843	19
ADPRHL1 ENSG00000153531	60
ADPRHL2 ENSG00000116863	81
ADPRM ENSG00000170222	8
ADRA1A ENSG00000120907	14
ADRA1B ENSG00000170214	0
ADRA1D ENSG00000171873	0
ADRA2A ENSG00000150594	11
ADRA2B ENSG00000274286	11
ADRA2C ENSG00000184160	54
ADRB1 ENSG00000043591	24
ADRB2 ENSG00000169252	122
ADRB3 ENSG00000188778	0
ADRM1 ENSG00000130706	295
ADSL ENSG00000239900	72
ADSS ENSG00000035687	74
ADSSL1 ENSG00000185100	5
ADTRP ENSG00000111863	11
AEBP1 ENSG00000106624	1861
AEBP2 ENSG00000139154	36
AEN ENSG00000181026	130
AES ENSG00000104964	2932
AF011889.5 ENSG00000241489	2
AF111168.1 ENSG00000280308	0
AF131216.1 ENSG00000280273	0
AF165138.7 ENSG00000243440	0
AFAP1 ENSG00000196526	100
AFAP1L1 ENSG00000157510	50
AFAP1L2 ENSG00000169129	16
AFF1 ENSG00000172493	100
AFF2 ENSG00000155966	0
AFF3 ENSG00000144218	38
AFF4 ENSG00000072364	79
AFG3L2 ENSG00000141385	98
AFM ENSG00000079557	3
AFMID ENSG00000183077	168
AFP ENSG00000081051	1
AFTPH ENSG00000119844	87
AGA ENSG00000038002	41
AGAP1 ENSG00000157985	29
AGAP14P ENSG00000279058	4
AGAP2 ENSG00000135439	45
AGAP3 ENSG00000133612	241
AGAP4 ENSG00000188234	60
AGAP5 ENSG00000172650	0
AGAP6 ENSG00000204149	44
AGAP9 ENSG00000204172	3
AGBL1 ENSG00000273540	0
AGBL2 ENSG00000165923	0
AGBL3 ENSG00000146856	13
AGBL4 ENSG00000186094	0
AGBL5 ENSG00000084693	209
AGER ENSG00000204305	15
AGFG1 ENSG00000173744	43
AGFG2 ENSG00000106351	175
AGGF1 ENSG00000164252	24
AGK ENSG00000006530	13
AGL ENSG00000162688	17
AGMAT ENSG00000116771	24
AGMO ENSG00000187546	0
AGO1 ENSG00000092847	72
AGO2 ENSG00000123908	70
AGO3 ENSG00000126070	42
AGO4 ENSG00000134698	23
AGPAT1 ENSG00000204310	385
AGPAT2 ENSG00000169692	684
AGPAT3 ENSG00000160216	288
AGPAT4 ENSG00000026652	93
AGPAT5 ENSG00000155189	21
AGPS ENSG00000018510	22
AGR2 ENSG00000106541	5307
AGR3 ENSG00000173467	205
AGRN ENSG00000188157	291
AGRP ENSG00000159723	0
AGT ENSG00000135744	110
AGTPBP1 ENSG00000135049	3
AGTR1 ENSG00000144891	83
AGTRAP ENSG00000177674	823
AGXT ENSG00000172482	0
AGXT2 ENSG00000113492	14
AHCTF1 ENSG00000153207	50
AHCY ENSG00000101444	267
AHCYL1 ENSG00000168710	262
AHCYL2 ENSG00000158467	47
AHDC1 ENSG00000126705	77
AHI1 ENSG00000135541	148
AHNAK ENSG00000124942	1107
AHNAK2 ENSG00000185567	132
AHR ENSG00000106546	31
AHRR ENSG00000063438	1
AHSA1 ENSG00000100591	121
AHSA2 ENSG00000173209	63
AHSG ENSG00000145192	9
AHSP ENSG00000169877	2
AICDA ENSG00000111732	0
AIDA ENSG00000186063	31
AIF1 ENSG00000204472	60
AIF1L ENSG00000126878	22
AIFM1 ENSG00000156709	194
AIFM2 ENSG00000042286	40
AIFM3 ENSG00000183773	10
AIG1 ENSG00000146416	341
AIM1 ENSG00000112297	40
AIM1L ENSG00000176092	0
AIM2 ENSG00000163568	1
AIMP1 ENSG00000164022	52
AIMP2 ENSG00000106305	30
AIP ENSG00000110711	608
AIPL1 ENSG00000129221	0
AIRE ENSG00000160224	0
AJ239318.1 ENSG00000280108	0
AJAP1 ENSG00000196581	8
AJUBA ENSG00000129474	4
AK1 ENSG00000106992	64
AK2 ENSG00000004455	231
AK3 ENSG00000147853	58
AK4 ENSG00000162433	28
AK5 ENSG00000154027	4
AK6 ENSG00000085231	7
AK7 ENSG00000140057	4
AK8 ENSG00000165695	19
AK9 ENSG00000155085	1
AKAP1 ENSG00000121057	468
AKAP10 ENSG00000108599	57
AKAP11 ENSG00000023516	64
AKAP12 ENSG00000131016	64
AKAP13 ENSG00000170776	127
AKAP14 ENSG00000186471	0
AKAP17A ENSG00000197976	119
AKAP3 ENSG00000111254	1
AKAP4 ENSG00000147081	0
AKAP5 ENSG00000179841	1
AKAP6 ENSG00000151320	6
AKAP7 ENSG00000118507	0
AKAP8 ENSG00000105127	97
AKAP8L ENSG00000011243	654
AKAP9 ENSG00000127914	193
AKIP1 ENSG00000166452	82
AKIRIN1 ENSG00000174574	67
AKIRIN2 ENSG00000135334	27
AKNA ENSG00000106948	166
AKNAD1 ENSG00000162641	0
AKR1A1 ENSG00000117448	478
AKR1B1 ENSG00000085662	56
AKR1B10 ENSG00000198074	0
AKR1B15 ENSG00000227471	0
AKR1C1 ENSG00000187134	84
AKR1C2 ENSG00000151632	67
AKR1C3 ENSG00000196139	45
AKR1C4 ENSG00000198610	0
AKR1D1 ENSG00000122787	10
AKR1E2 ENSG00000165568	0
AKR7A2 ENSG00000053371	348
AKR7A3 ENSG00000162482	5
AKR7L ENSG00000211454	34
AKT1 ENSG00000142208	1299
AKT1S1 ENSG00000204673	526
AKT2 ENSG00000105221	421
AKT3 ENSG00000117020	220
AKTIP ENSG00000166971	17
AL023806.1 ENSG00000280184	0
AL049794.1 ENSG00000280240	0
AL049872.1 ENSG00000279963	0
AL133475.1 ENSG00000281602	0
AL135745.1 ENSG00000279654	0
AL135787.1 ENSG00000283263	0
AL354828.1 ENSG00000279282	0
AL354828.2 ENSG00000280175	0
AL356053.1 ENSG00000150076	0
AL356289.1 ENSG00000279096	0
AL356585.1 ENSG00000279081	0
AL357140.1 ENSG00000280113	0
AL358852.1 ENSG00000278899	2
AL365181.1 ENSG00000280316	0
AL513523.2 ENSG00000279767	36
AL589743.1 ENSG00000279508	164
AL590235.1 ENSG00000280230	0
AL645922.1 ENSG00000279546	1
ALAD ENSG00000148218	22
ALAS1 ENSG00000023330	53
ALAS2 ENSG00000158578	0
ALB ENSG00000163631	4
ALCAM ENSG00000170017	160
ALDH16A1 ENSG00000161618	243
ALDH18A1 ENSG00000059573	295
ALDH1A1 ENSG00000165092	71
ALDH1A2 ENSG00000128918	41
ALDH1A3 ENSG00000184254	310
ALDH1B1 ENSG00000137124	393
ALDH1L1 ENSG00000144908	249
ALDH1L2 ENSG00000136010	17
ALDH3A1 ENSG00000108602	2
ALDH3A2 ENSG00000072210	115
ALDH3B1 ENSG00000006534	22
ALDH3B2 ENSG00000132746	122
ALDH4A1 ENSG00000159423	127
ALDH5A1 ENSG00000112294	15
ALDH6A1 ENSG00000119711	96
ALDH7A1 ENSG00000164904	186
ALDH8A1 ENSG00000118514	3
ALDH9A1 ENSG00000143149	129
ALDOA ENSG00000149925	2400
ALDOB ENSG00000136872	0
ALDOC ENSG00000109107	36
ALG1 ENSG00000033011	129
ALG10 ENSG00000139133	1
ALG10B ENSG00000175548	17
ALG11 ENSG00000253710	1
ALG12 ENSG00000182858	294
ALG13 ENSG00000101901	54
ALG14 ENSG00000172339	54
ALG1L ENSG00000189366	14
ALG1L2 ENSG00000251287	0
ALG2 ENSG00000119523	91
ALG3 ENSG00000214160	344
ALG5 ENSG00000120697	67
ALG6 ENSG00000088035	26
ALG8 ENSG00000159063	47
ALG9 ENSG00000086848	35
ALK ENSG00000171094	0
ALKBH1 ENSG00000100601	1
ALKBH2 ENSG00000189046	100
ALKBH3 ENSG00000166199	77
ALKBH4 ENSG00000160993	82
ALKBH5 ENSG00000091542	438
ALKBH6 ENSG00000239382	133
ALKBH7 ENSG00000125652	1250
ALKBH8 ENSG00000137760	1
ALLC ENSG00000151360	7
ALMS1 ENSG00000116127	19
ALOX12 ENSG00000108839	0
ALOX12B ENSG00000179477	0
ALOX15 ENSG00000161905	48
ALOX15B ENSG00000179593	513
ALOX5 ENSG00000012779	5
ALOX5AP ENSG00000132965	9
ALOXE3 ENSG00000179148	0
ALPK1 ENSG00000073331	16
ALPK2 ENSG00000198796	1
ALPK3 ENSG00000136383	29
ALPL ENSG00000162551	59
ALPP ENSG00000163283	0
ALS2 ENSG00000003393	4
ALS2CL ENSG00000178038	70
ALS2CR11 ENSG00000155754	14
ALS2CR12 ENSG00000155749	0
ALX1 ENSG00000180318	4
ALX3 ENSG00000156150	0
ALX4 ENSG00000052850	0
ALYREF ENSG00000183684	150
AMACR ENSG00000242110	976
AMBN ENSG00000178522	0
AMBP ENSG00000106927	10
AMBRA1 ENSG00000110497	36
AMD1 ENSG00000123505	644
AMDHD1 ENSG00000139344	3
AMDHD2 ENSG00000162066	127
AMELX ENSG00000125363	0
AMELY ENSG00000099721	0
AMER1 ENSG00000184675	22
AMER2 ENSG00000165566	13
AMER3 ENSG00000178171	0
AMFR ENSG00000159461	155
AMH ENSG00000104899	1
AMHR2 ENSG00000135409	0
AMIGO1 ENSG00000181754	27
AMIGO2 ENSG00000139211	6
AMIGO3 ENSG00000176020	11
AMMECR1 ENSG00000101935	5
AMMECR1L ENSG00000144233	29
AMN ENSG00000166126	9
AMN1 ENSG00000151743	48
AMOT ENSG00000126016	14
AMOTL1 ENSG00000166025	107
AMOTL2 ENSG00000114019	75
AMPD1 ENSG00000116748	0
AMPD2 ENSG00000116337	356
AMPD3 ENSG00000133805	44
AMPH ENSG00000078053	0
AMT ENSG00000145020	0
AMTN ENSG00000187689	0
AMY1A ENSG00000237763	1
AMY1B ENSG00000174876	10
AMY1C ENSG00000187733	0
AMY2A ENSG00000243480	0
AMY2B ENSG00000240038	10
AMZ1 ENSG00000174945	0
AMZ2 ENSG00000196704	15
ANAPC1 ENSG00000153107	51
ANAPC10 ENSG00000164162	9
ANAPC11 ENSG00000141552	979
ANAPC13 ENSG00000129055	47
ANAPC15 ENSG00000110200	519
ANAPC16 ENSG00000166295	266
ANAPC2 ENSG00000176248	177
ANAPC4 ENSG00000053900	22
ANAPC5 ENSG00000089053	612
ANAPC7 ENSG00000196510	260
ANG ENSG00000214274	243
ANGEL1 ENSG00000013523	25
ANGEL2 ENSG00000174606	22
ANGPT1 ENSG00000154188	9
ANGPT2 ENSG00000091879	6
ANGPT4 ENSG00000101280	7
ANGPTL1 ENSG00000116194	6
ANGPTL2 ENSG00000136859	89
ANGPTL3 ENSG00000132855	0
ANGPTL4 ENSG00000167772	132
ANGPTL5 ENSG00000187151	1
ANGPTL6 ENSG00000130812	0
ANGPTL7 ENSG00000171819	3
ANGPTL8 ENSG00000130173	0
ANHX ENSG00000227059	0
ANK1 ENSG00000029534	4
ANK2 ENSG00000145362	44
ANK3 ENSG00000151150	47
ANKAR ENSG00000151687	5
ANKDD1A ENSG00000166839	17
ANKDD1B ENSG00000189045	2
ANKEF1 ENSG00000132623	8
ANKFN1 ENSG00000153930	0
ANKFY1 ENSG00000185722	81
ANKH ENSG00000154122	310
ANKHD1 ENSG00000131503	36
ANKHD1-EIF4EBP3 ENSG00000254996	0
ANKIB1 ENSG00000001629	15
ANKK1 ENSG00000170209	0
ANKLE1 ENSG00000160117	2
ANKLE2 ENSG00000176915	310
ANKMY1 ENSG00000144504	117
ANKMY2 ENSG00000106524	19
ANKRA2 ENSG00000164331	49
ANKRD1 ENSG00000148677	1
ANKRD10 ENSG00000088448	565
ANKRD11 ENSG00000167522	309
ANKRD12 ENSG00000101745	42
ANKRD13A ENSG00000076513	54
ANKRD13B ENSG00000198720	83
ANKRD13C ENSG00000118454	38
ANKRD13D ENSG00000172932	485
ANKRD16 ENSG00000134461	38
ANKRD17 ENSG00000132466	33
ANKRD18A ENSG00000180071	6
ANKRD18B ENSG00000230453	0
ANKRD2 ENSG00000165887	6
ANKRD20A1 ENSG00000260691	2
ANKRD20A2 ENSG00000183148	0
ANKRD20A3 ENSG00000276203	5
ANKRD20A4 ENSG00000172014	12
ANKRD22 ENSG00000152766	0
ANKRD23 ENSG00000163126	102
ANKRD24 ENSG00000089847	7
ANKRD26 ENSG00000107890	7
ANKRD27 ENSG00000105186	44
ANKRD28 ENSG00000206560	36
ANKRD29 ENSG00000154065	123
ANKRD30A ENSG00000148513	6
ANKRD30B ENSG00000180777	3
ANKRD30BL ENSG00000163046	4
ANKRD31 ENSG00000145700	0
ANKRD33 ENSG00000167612	0
ANKRD33B ENSG00000164236	7
ANKRD34A ENSG00000272031	12
ANKRD34B ENSG00000189127	17
ANKRD34C ENSG00000235711	0
ANKRD35 ENSG00000198483	35
ANKRD36 ENSG00000135976	12
ANKRD36B ENSG00000196912	5
ANKRD36C ENSG00000174501	32
ANKRD37 ENSG00000186352	349
ANKRD39 ENSG00000213337	143
ANKRD40 ENSG00000154945	91
ANKRD42 ENSG00000137494	10
ANKRD44 ENSG00000065413	1
ANKRD45 ENSG00000183831	14
ANKRD46 ENSG00000186106	38
ANKRD49 ENSG00000168876	5
ANKRD50 ENSG00000151458	35
ANKRD52 ENSG00000139645	222
ANKRD53 ENSG00000144031	0
ANKRD54 ENSG00000100124	128
ANKRD55 ENSG00000164512	1
ANKRD6 ENSG00000135299	8
ANKRD61 ENSG00000157999	0
ANKRD62 ENSG00000181626	0
ANKRD65 ENSG00000235098	52
ANKRD66 ENSG00000230062	2
ANKRD7 ENSG00000106013	0
ANKRD9 ENSG00000156381	417
ANKS1A ENSG00000064999	17
ANKS1B ENSG00000185046	55
ANKS3 ENSG00000168096	307
ANKS4B ENSG00000175311	2
ANKS6 ENSG00000165138	40
ANKUB1 ENSG00000206199	11
ANKZF1 ENSG00000163516	373
ANLN ENSG00000011426	2
ANO1 ENSG00000131620	37
ANO10 ENSG00000160746	191
ANO2 ENSG00000047617	1
ANO3 ENSG00000134343	0
ANO4 ENSG00000151572	11
ANO5 ENSG00000171714	9
ANO6 ENSG00000177119	20
ANO7 ENSG00000146205	504
ANO8 ENSG00000074855	48
ANO9 ENSG00000185101	121
ANOS1 ENSG00000011201	15
ANP32A ENSG00000140350	518
ANP32B ENSG00000136938	205
ANP32D ENSG00000139223	0
ANP32E ENSG00000143401	21
ANPEP ENSG00000166825	54
ANTXR1 ENSG00000169604	182
ANTXR2 ENSG00000163297	107
ANTXRL ENSG00000274209	0
ANXA1 ENSG00000135046	237
ANXA10 ENSG00000109511	3
ANXA11 ENSG00000122359	821
ANXA13 ENSG00000104537	0
ANXA2 ENSG00000182718	434
ANXA2R ENSG00000177721	8
ANXA3 ENSG00000138772	38
ANXA4 ENSG00000196975	30
ANXA5 ENSG00000164111	507
ANXA6 ENSG00000197043	824
ANXA7 ENSG00000138279	111
ANXA8 ENSG00000265190	5
ANXA8L1 ENSG00000264230	2
ANXA9 ENSG00000143412	15
AOAH ENSG00000136250	47
AOC1 ENSG00000002726	2
AOC2 ENSG00000131480	0
AOC3 ENSG00000131471	199
AOX1 ENSG00000138356	7
AP000275.65 ENSG00000265590	0
AP000295.9 ENSG00000249624	0
AP000304.12 ENSG00000249209	0
AP000349.2 ENSG00000280178	0
AP000350.10 ENSG00000251357	1
AP000687.1 ENSG00000280170	0
AP000721.4 ENSG00000256100	0
AP000769.1 ENSG00000279576	599
AP000866.1 ENSG00000279342	0
AP001888.1 ENSG00000281781	0
AP002962.1 ENSG00000279906	0
AP006285.2 ENSG00000278919	6
AP1AR ENSG00000138660	25
AP1B1 ENSG00000100280	564
AP1G1 ENSG00000166747	104
AP1G2 ENSG00000213983	883
AP1M1 ENSG00000072958	618
AP1M2 ENSG00000129354	745
AP1S1 ENSG00000106367	419
AP1S2 ENSG00000182287	40
AP1S3 ENSG00000152056	2
AP2A1 ENSG00000196961	423
AP2A2 ENSG00000183020	680
AP2B1 ENSG00000006125	390
AP2M1 ENSG00000161203	1261
AP2S1 ENSG00000042753	1544
AP3B1 ENSG00000132842	79
AP3B2 ENSG00000103723	0
AP3D1 ENSG00000065000	450
AP3M1 ENSG00000185009	47
AP3M2 ENSG00000070718	73
AP3S1 ENSG00000177879	34
AP3S2 ENSG00000157823	156
AP4B1 ENSG00000134262	20
AP4E1 ENSG00000081014	1
AP4M1 ENSG00000221838	83
AP4S1 ENSG00000100478	5
AP5B1 ENSG00000254470	25
AP5M1 ENSG00000053770	11
AP5S1 ENSG00000125843	26
AP5Z1 ENSG00000242802	137
APAF1 ENSG00000120868	24
APBA1 ENSG00000107282	44
APBA2 ENSG00000034053	122
APBA3 ENSG00000011132	186
APBB1 ENSG00000166313	561
APBB1IP ENSG00000077420	22
APBB2 ENSG00000163697	21
APBB3 ENSG00000113108	247
APC ENSG00000134982	18
APC2 ENSG00000115266	0
APCDD1 ENSG00000154856	90
APCDD1L ENSG00000198768	0
APCS ENSG00000132703	0
APEH ENSG00000164062	466
APELA ENSG00000248329	0
APEX1 ENSG00000100823	503
APEX2 ENSG00000169188	61
APH1A ENSG00000117362	531
APH1B ENSG00000138613	160
API5 ENSG00000166181	40
APIP ENSG00000149089	22
APITD1 ENSG00000175279	8
APITD1-CORT ENSG00000251503	2
APLF ENSG00000169621	3
APLN ENSG00000171388	28
APLNR ENSG00000134817	61
APLP1 ENSG00000105290	2
APLP2 ENSG00000084234	1625
APMAP ENSG00000101474	397
APOA1 ENSG00000118137	3
APOA2 ENSG00000158874	10
APOB ENSG00000084674	11
APOBEC1 ENSG00000111701	0
APOBEC2 ENSG00000124701	0
APOBEC3A ENSG00000128383	0
APOBEC3B ENSG00000179750	1
APOBEC3C ENSG00000244509	77
APOBEC3D ENSG00000243811	7
APOBEC3F ENSG00000128394	17
APOBEC3G ENSG00000239713	20
APOBEC3H ENSG00000100298	0
APOBEC4 ENSG00000173627	2
APOBR ENSG00000184730	35
APOC1 ENSG00000130208	252
APOC2 ENSG00000234906	0
APOC3 ENSG00000110245	0
APOC4 ENSG00000267467	2
APOD ENSG00000189058	5156
APOE ENSG00000130203	935
APOF ENSG00000175336	79
APOH ENSG00000091583	6
APOL1 ENSG00000100342	186
APOL2 ENSG00000128335	112
APOL3 ENSG00000128284	114
APOL4 ENSG00000100336	80
APOL6 ENSG00000221963	25
APOLD1 ENSG00000178878	46
APOM ENSG00000204444	3
APOO ENSG00000184831	5
APOOL ENSG00000155008	39
APP ENSG00000142192	1309
APPBP2 ENSG00000062725	84
APPL1 ENSG00000157500	42
APPL2 ENSG00000136044	359
APRT ENSG00000198931	1591
APTX ENSG00000137074	89
AQP1 ENSG00000240583	688
AQP10 ENSG00000143595	0
AQP11 ENSG00000178301	2
AQP12A ENSG00000184945	0
AQP12B ENSG00000185176	0
AQP2 ENSG00000167580	0
AQP3 ENSG00000165272	344
AQP4 ENSG00000171885	0
AQP5 ENSG00000161798	10
AQP6 ENSG00000086159	0
AQP7 ENSG00000165269	0
AQP8 ENSG00000103375	0
AQP9 ENSG00000103569	0
AQR ENSG00000021776	23
AR ENSG00000169083	462
ARAF ENSG00000078061	247
ARAP1 ENSG00000186635	359
ARAP2 ENSG00000047365	4
ARAP3 ENSG00000120318	107
ARC ENSG00000198576	136
ARCN1 ENSG00000095139	141
AREG ENSG00000109321	25
AREL1 ENSG00000119682	58
ARF1 ENSG00000143761	485
ARF3 ENSG00000134287	517
ARF4 ENSG00000168374	582
ARF5 ENSG00000004059	66
ARF6 ENSG00000165527	305
ARFGAP1 ENSG00000101199	567
ARFGAP2 ENSG00000149182	598
ARFGAP3 ENSG00000242247	241
ARFGEF1 ENSG00000066777	98
ARFGEF2 ENSG00000124198	26
ARFGEF3 ENSG00000112379	314
ARFIP1 ENSG00000164144	73
ARFIP2 ENSG00000132254	1276
ARFRP1 ENSG00000101246	565
ARG1 ENSG00000118520	0
ARG2 ENSG00000081181	100
ARGFX ENSG00000186103	0
ARGLU1 ENSG00000134884	450
ARHGAP1 ENSG00000175220	818
ARHGAP10 ENSG00000071205	113
ARHGAP11A ENSG00000198826	0
ARHGAP11B ENSG00000187951	1
ARHGAP12 ENSG00000165322	89
ARHGAP15 ENSG00000075884	11
ARHGAP17 ENSG00000140750	31
ARHGAP18 ENSG00000146376	21
ARHGAP19 ENSG00000213390	11
ARHGAP20 ENSG00000137727	7
ARHGAP21 ENSG00000107863	48
ARHGAP22 ENSG00000128805	35
ARHGAP23 ENSG00000275832	19
ARHGAP24 ENSG00000138639	9
ARHGAP25 ENSG00000163219	15
ARHGAP26 ENSG00000145819	20
ARHGAP27 ENSG00000159314	119
ARHGAP28 ENSG00000088756	2
ARHGAP29 ENSG00000137962	51
ARHGAP30 ENSG00000186517	29
ARHGAP31 ENSG00000031081	41
ARHGAP32 ENSG00000134909	220
ARHGAP33 ENSG00000004777	76
ARHGAP35 ENSG00000160007	186
ARHGAP36 ENSG00000147256	0
ARHGAP39 ENSG00000147799	300
ARHGAP4 ENSG00000089820	150
ARHGAP40 ENSG00000124143	0
ARHGAP42 ENSG00000165895	17
ARHGAP44 ENSG00000006740	13
ARHGAP45 ENSG00000180448	109
ARHGAP5 ENSG00000100852	48
ARHGAP6 ENSG00000047648	117
ARHGAP8 ENSG00000241484	38
ARHGAP9 ENSG00000123329	10
ARHGDIA ENSG00000141522	2929
ARHGDIB ENSG00000111348	350
ARHGDIG ENSG00000242173	0
ARHGEF1 ENSG00000076928	386
ARHGEF10 ENSG00000104728	5
ARHGEF10L ENSG00000074964	90
ARHGEF11 ENSG00000132694	126
ARHGEF12 ENSG00000196914	65
ARHGEF15 ENSG00000198844	28
ARHGEF16 ENSG00000130762	201
ARHGEF17 ENSG00000110237	156
ARHGEF18 ENSG00000104880	0
ARHGEF19 ENSG00000142632	2
ARHGEF2 ENSG00000116584	222
ARHGEF25 ENSG00000240771	107
ARHGEF26 ENSG00000114790	70
ARHGEF28 ENSG00000214944	20
ARHGEF3 ENSG00000163947	92
ARHGEF33 ENSG00000214694	0
ARHGEF35 ENSG00000213214	22
ARHGEF37 ENSG00000183111	162
ARHGEF38 ENSG00000236699	53
ARHGEF39 ENSG00000137135	0
ARHGEF4 ENSG00000136002	69
ARHGEF40 ENSG00000165801	154
ARHGEF5 ENSG00000050327	54
ARHGEF6 ENSG00000129675	24
ARHGEF7 ENSG00000102606	194
ARHGEF9 ENSG00000131089	21
ARID1A ENSG00000117713	84
ARID1B ENSG00000049618	66
ARID2 ENSG00000189079	26
ARID3A ENSG00000116017	72
ARID3B ENSG00000179361	22
ARID4A ENSG00000032219	10
ARID4B ENSG00000054267	20
ARID5A ENSG00000196843	925
ARID5B ENSG00000150347	66
ARIH1 ENSG00000166233	118
ARIH2 ENSG00000177479	138
ARIH2OS ENSG00000221883	7
ARL1 ENSG00000120805	97
ARL10 ENSG00000175414	17
ARL11 ENSG00000152213	0
ARL13B ENSG00000169379	8
ARL14 ENSG00000179674	0
ARL14EP ENSG00000152219	34
ARL15 ENSG00000185305	24
ARL16 ENSG00000214087	125
ARL17A ENSG00000185829	13
ARL17B ENSG00000228696	4
ARL2 ENSG00000213465	468
ARL2BP ENSG00000102931	39
ARL3 ENSG00000138175	144
ARL4A ENSG00000122644	3
ARL4C ENSG00000188042	41
ARL4D ENSG00000175906	35
ARL5A ENSG00000162980	77
ARL5B ENSG00000165997	52
ARL5C ENSG00000141748	0
ARL6 ENSG00000113966	4
ARL6IP1 ENSG00000170540	196
ARL6IP4 ENSG00000182196	386
ARL6IP5 ENSG00000144746	115
ARL6IP6 ENSG00000177917	7
ARL8A ENSG00000143862	250
ARL8B ENSG00000134108	47
ARL9 ENSG00000196503	0
ARMC1 ENSG00000104442	5
ARMC10 ENSG00000170632	29
ARMC12 ENSG00000157343	9
ARMC2 ENSG00000118690	12
ARMC3 ENSG00000165309	0
ARMC4 ENSG00000169126	40
ARMC5 ENSG00000140691	89
ARMC6 ENSG00000105676	255
ARMC7 ENSG00000125449	81
ARMC8 ENSG00000114098	32
ARMC9 ENSG00000135931	68
ARMCX1 ENSG00000126947	13
ARMCX2 ENSG00000184867	37
ARMCX3 ENSG00000102401	151
ARMCX4 ENSG00000196440	38
ARMCX5 ENSG00000125962	15
ARMCX6 ENSG00000198960	66
ARMS2 ENSG00000254636	0
ARMT1 ENSG00000146476	14
ARNT ENSG00000143437	100
ARNT2 ENSG00000172379	19
ARNTL ENSG00000133794	1
ARNTL2 ENSG00000029153	10
ARPC1A ENSG00000241685	115
ARPC1B ENSG00000130429	476
ARPC2 ENSG00000163466	74
ARPC3 ENSG00000111229	948
ARPC4 ENSG00000241553	996
ARPC5 ENSG00000162704	162
ARPC5L ENSG00000136950	192
ARPIN ENSG00000242498	107
ARPP19 ENSG00000128989	101
ARPP21 ENSG00000172995	0
ARRB1 ENSG00000137486	122
ARRB2 ENSG00000141480	94
ARRDC1 ENSG00000197070	845
ARRDC2 ENSG00000105643	186
ARRDC3 ENSG00000113369	59
ARRDC4 ENSG00000140450	42
ARRDC5 ENSG00000205784	0
ARSA ENSG00000100299	1310
ARSB ENSG00000113273	21
ARSD ENSG00000006756	757
ARSE ENSG00000157399	8
ARSF ENSG00000062096	0
ARSG ENSG00000141337	12
ARSI ENSG00000183876	32
ARSJ ENSG00000180801	9
ARSK ENSG00000164291	13
ART3 ENSG00000156219	0
ART4 ENSG00000111339	0
ART5 ENSG00000167311	1
ARTN ENSG00000117407	10
ARV1 ENSG00000173409	10
ARVCF ENSG00000099889	279
ARX ENSG00000004848	5
AS3MT ENSG00000214435	0
ASAH1 ENSG00000104763	442
ASAH2 ENSG00000188611	0
ASAH2B ENSG00000204147	0
ASAP1 ENSG00000153317	80
ASAP2 ENSG00000151693	35
ASAP3 ENSG00000088280	332
ASB1 ENSG00000065802	172
ASB10 ENSG00000146926	0
ASB11 ENSG00000165192	17
ASB12 ENSG00000198881	0
ASB13 ENSG00000196372	105
ASB14 ENSG00000239388	1
ASB15 ENSG00000146809	0
ASB16 ENSG00000161664	3
ASB17 ENSG00000154007	0
ASB18 ENSG00000182177	0
ASB2 ENSG00000100628	159
ASB3 ENSG00000115239	7
ASB4 ENSG00000005981	0
ASB5 ENSG00000164122	4
ASB6 ENSG00000148331	87
ASB7 ENSG00000183475	5
ASB8 ENSG00000177981	65
ASB9 ENSG00000102048	1
ASCC1 ENSG00000138303	6
ASCC2 ENSG00000100325	356
ASCC3 ENSG00000112249	22
ASCL1 ENSG00000139352	0
ASCL2 ENSG00000183734	199
ASCL3 ENSG00000176009	0
ASCL4 ENSG00000187855	0
ASCL5 ENSG00000232237	1
ASF1A ENSG00000111875	7
ASF1B ENSG00000105011	9
ASGR1 ENSG00000141505	11
ASGR2 ENSG00000161944	0
ASH1L ENSG00000116539	168
ASH2L ENSG00000129691	42
ASIC1 ENSG00000110881	19
ASIC2 ENSG00000108684	0
ASIC3 ENSG00000213199	20
ASIC4 ENSG00000072182	2
ASIC5 ENSG00000256394	0
ASIP ENSG00000101440	0
ASL ENSG00000126522	295
ASMT ENSG00000196433	0
ASMTL ENSG00000169093	667
ASNA1 ENSG00000198356	616
ASNS ENSG00000070669	264
ASNSD1 ENSG00000138381	48
ASPA ENSG00000108381	6
ASPDH ENSG00000204653	0
ASPG ENSG00000166183	0
ASPH ENSG00000198363	72
ASPHD1 ENSG00000174939	12
ASPHD2 ENSG00000128203	7
ASPM ENSG00000066279	40
ASPN ENSG00000106819	9
ASPRV1 ENSG00000244617	1
ASPSCR1 ENSG00000169696	555
ASRGL1 ENSG00000162174	28
ASS1 ENSG00000130707	198
ASTE1 ENSG00000034533	9
ASTN1 ENSG00000152092	14
ASTN2 ENSG00000148219	303
ASUN ENSG00000064102	11
ASXL1 ENSG00000171456	74
ASXL2 ENSG00000143970	12
ASXL3 ENSG00000141431	0
ASZ1 ENSG00000154438	0
ATAD1 ENSG00000138138	40
ATAD2 ENSG00000156802	25
ATAD2B ENSG00000119778	28
ATAD3A ENSG00000197785	162
ATAD3B ENSG00000160072	213
ATAD3C ENSG00000215915	0
ATAD5 ENSG00000176208	5
ATAT1 ENSG00000137343	61
ATCAY ENSG00000167654	30
ATE1 ENSG00000107669	11
ATF1 ENSG00000123268	9
ATF2 ENSG00000115966	37
ATF3 ENSG00000162772	1965
ATF4 ENSG00000128272	1067
ATF5 ENSG00000169136	133
ATF6 ENSG00000118217	79
ATF6B ENSG00000213676	131
ATF7 ENSG00000170653	47
ATF7IP ENSG00000171681	54
ATF7IP2 ENSG00000166669	36
ATG10 ENSG00000152348	342
ATG101 ENSG00000123395	247
ATG12 ENSG00000145782	86
ATG13 ENSG00000175224	392
ATG14 ENSG00000126775	42
ATG16L1 ENSG00000085978	290
ATG16L2 ENSG00000168010	55
ATG2A ENSG00000110046	208
ATG2B ENSG00000066739	26
ATG3 ENSG00000144848	48
ATG4A ENSG00000101844	24
ATG4B ENSG00000168397	463
ATG4C ENSG00000125703	5
ATG4D ENSG00000130734	353
ATG5 ENSG00000057663	16
ATG7 ENSG00000197548	142
ATG9A ENSG00000198925	642
ATG9B ENSG00000181652	9
ATHL1 ENSG00000142102	126
ATIC ENSG00000138363	78
ATL1 ENSG00000198513	32
ATL2 ENSG00000119787	174
ATL3 ENSG00000184743	119
ATM ENSG00000149311	39
ATMIN ENSG00000166454	11
ATN1 ENSG00000111676	481
ATOH1 ENSG00000172238	0
ATOH7 ENSG00000179774	0
ATOH8 ENSG00000168874	67
ATOX1 ENSG00000177556	1309
ATP10A ENSG00000206190	68
ATP10B ENSG00000118322	1
ATP10D ENSG00000145246	12
ATP11A ENSG00000068650	25
ATP11B ENSG00000058063	63
ATP11C ENSG00000101974	23
ATP12A ENSG00000075673	3
ATP13A1 ENSG00000105726	424
ATP13A2 ENSG00000159363	382
ATP13A3 ENSG00000133657	57
ATP13A4 ENSG00000127249	0
ATP13A5 ENSG00000187527	8
ATP1A1 ENSG00000163399	3919
ATP1A2 ENSG00000018625	17
ATP1A3 ENSG00000105409	0
ATP1A4 ENSG00000132681	7
ATP1B1 ENSG00000143153	34
ATP1B2 ENSG00000129244	9
ATP1B3 ENSG00000069849	101
ATP1B4 ENSG00000101892	0
ATP23 ENSG00000166896	1
ATP2A1 ENSG00000196296	7
ATP2A2 ENSG00000174437	329
ATP2A3 ENSG00000074370	581
ATP2B1 ENSG00000070961	50
ATP2B2 ENSG00000157087	0
ATP2B3 ENSG00000067842	1
ATP2B4 ENSG00000058668	57
ATP2C1 ENSG00000017260	326
ATP2C2 ENSG00000064270	279
ATP4A ENSG00000105675	0
ATP4B ENSG00000186009	0
ATP5J2-PTCD1 ENSG00000248919	0
ATP5SL ENSG00000105341	192
ATP6AP1 ENSG00000071553	4180
ATP6AP1L ENSG00000205464	9
ATP6AP2 ENSG00000182220	178
ATP6V0A1 ENSG00000033627	512
ATP6V0A2 ENSG00000185344	22
ATP6V0A4 ENSG00000105929	9
ATP6V0B ENSG00000117410	2416
ATP6V0C ENSG00000185883	0
ATP6V0D1 ENSG00000159720	1004
ATP6V0D2 ENSG00000147614	3
ATP6V0E1 ENSG00000113732	438
ATP6V0E2 ENSG00000171130	181
ATP6V1A ENSG00000114573	28
ATP6V1B1 ENSG00000116039	4
ATP6V1B2 ENSG00000147416	115
ATP6V1C1 ENSG00000155097	21
ATP6V1C2 ENSG00000143882	48
ATP6V1D ENSG00000100554	69
ATP6V1E1 ENSG00000131100	561
ATP6V1E2 ENSG00000250565	28
ATP6V1F ENSG00000128524	297
ATP6V1G1 ENSG00000136888	330
ATP6V1G2 ENSG00000213760	0
ATP6V1G3 ENSG00000151418	0
ATP6V1H ENSG00000047249	154
ATP7A ENSG00000165240	20
ATP7B ENSG00000123191	25
ATP8A1 ENSG00000124406	89
ATP8A2 ENSG00000132932	85
ATP8B1 ENSG00000081923	115
ATP8B2 ENSG00000143515	83
ATP8B3 ENSG00000130270	5
ATP8B4 ENSG00000104043	9
ATP9A ENSG00000054793	90
ATP9B ENSG00000166377	29
ATPIF1 ENSG00000130770	493
ATR ENSG00000175054	10
ATRAID ENSG00000138085	117
ATRIP ENSG00000164053	0
ATRIP ENSG00000282827	0
ATRN ENSG00000088812	34
ATRNL1 ENSG00000107518	5
ATRX ENSG00000085224	82
ATXN1 ENSG00000124788	101
ATXN10 ENSG00000130638	48
ATXN1L ENSG00000224470	23
ATXN2 ENSG00000204842	116
ATXN2L ENSG00000168488	314
ATXN3 ENSG00000066427	57
ATXN3L ENSG00000123594	0
ATXN7 ENSG00000163635	41
ATXN7L1 ENSG00000146776	25
ATXN7L2 ENSG00000162650	23
ATXN7L3 ENSG00000087152	194
ATXN7L3B ENSG00000253719	289
AUH ENSG00000148090	24
AUNIP ENSG00000127423	0
AUP1 ENSG00000115307	1269
AURKA ENSG00000087586	13
AURKAIP1 ENSG00000175756	1030
AURKB ENSG00000178999	1
AURKC ENSG00000105146	16
AUTS2 ENSG00000158321	31
AVEN ENSG00000169857	70
AVIL ENSG00000135407	8
AVL9 ENSG00000105778	38
AVP ENSG00000101200	0
AVPI1 ENSG00000119986	72
AVPR1A ENSG00000166148	17
AVPR1B ENSG00000198049	0
AVPR2 ENSG00000126895	8
AXDND1 ENSG00000162779	0
AXIN1 ENSG00000103126	237
AXIN2 ENSG00000168646	28
AXL ENSG00000167601	419
AZGP1 ENSG00000160862	6419
AZI2 ENSG00000163512	75
AZIN1 ENSG00000155096	90
AZIN2 ENSG00000142920	37
AZU1 ENSG00000172232	0
B2M ENSG00000166710	1489
B3GALNT1 ENSG00000169255	21
B3GALNT2 ENSG00000162885	9
B3GALT1 ENSG00000172318	4
B3GALT2 ENSG00000162630	5
B3GALT4 ENSG00000235863	134
B3GALT5 ENSG00000183778	3
B3GALT6 ENSG00000176022	175
B3GAT1 ENSG00000109956	405
B3GAT2 ENSG00000112309	12
B3GAT3 ENSG00000149541	709
B3GLCT ENSG00000187676	14
B3GNT2 ENSG00000170340	9
B3GNT3 ENSG00000179913	0
B3GNT4 ENSG00000176383	13
B3GNT5 ENSG00000176597	21
B3GNT6 ENSG00000198488	9
B3GNT7 ENSG00000156966	3
B3GNT8 ENSG00000177191	28
B3GNT9 ENSG00000237172	46
B3GNTL1 ENSG00000175711	56
B4GALNT1 ENSG00000135454	23
B4GALNT2 ENSG00000167080	0
B4GALNT3 ENSG00000139044	14
B4GALNT4 ENSG00000182272	150
B4GALT1 ENSG00000086062	399
B4GALT2 ENSG00000117411	377
B4GALT3 ENSG00000158850	554
B4GALT4 ENSG00000121578	56
B4GALT5 ENSG00000158470	176
B4GALT6 ENSG00000118276	11
B4GALT7 ENSG00000027847	185
B4GAT1 ENSG00000174684	236
B9D1 ENSG00000108641	166
B9D2 ENSG00000123810	108
BAALC ENSG00000164929	1
BAAT ENSG00000136881	0
BABAM1 ENSG00000105393	383
BACE1 ENSG00000186318	66
BACE2 ENSG00000182240	1133
BACH1 ENSG00000156273	14
BACH2 ENSG00000112182	4
BAD ENSG00000002330	825
BAG1 ENSG00000107262	661
BAG2 ENSG00000112208	52
BAG3 ENSG00000151929	143
BAG4 ENSG00000156735	19
BAG5 ENSG00000166170	25
BAG6 ENSG00000204463	804
BAHCC1 ENSG00000266074	50
BAHD1 ENSG00000140320	87
BAIAP2 ENSG00000175866	1260
BAIAP2L1 ENSG00000006453	650
BAIAP2L2 ENSG00000128298	45
BAIAP3 ENSG00000007516	305
BAK1 ENSG00000030110	138
BAMBI ENSG00000095739	8
BANF1 ENSG00000175334	163
BANF2 ENSG00000125888	1
BANK1 ENSG00000153064	11
BANP ENSG00000172530	88
BAP1 ENSG00000163930	445
BARD1 ENSG00000138376	1
BARHL2 ENSG00000143032	0
BARX1 ENSG00000131668	9
BARX2 ENSG00000043039	6
BASP1 ENSG00000176788	119
BATF ENSG00000156127	13
BATF2 ENSG00000168062	5
BATF3 ENSG00000123685	38
BAX ENSG00000087088	123
BAZ1A ENSG00000198604	35
BAZ1B ENSG00000009954	144
BAZ2A ENSG00000076108	189
BAZ2B ENSG00000123636	190
BBC3 ENSG00000105327	32
BBIP1 ENSG00000214413	14
BBOF1 ENSG00000119636	16
BBOX1 ENSG00000129151	1
BBS1 ENSG00000174483	6
BBS10 ENSG00000179941	12
BBS12 ENSG00000181004	2
BBS2 ENSG00000125124	131
BBS4 ENSG00000140463	74
BBS5 ENSG00000163093	15
BBS7 ENSG00000138686	106
BBS9 ENSG00000122507	7
BBX ENSG00000114439	62
BCAM ENSG00000187244	2137
BCAN ENSG00000132692	7
BCAP29 ENSG00000075790	213
BCAP31 ENSG00000185825	3188
BCAR1 ENSG00000050820	519
BCAR3 ENSG00000137936	7
BCAS1 ENSG00000064787	40
BCAS2 ENSG00000116752	45
BCAS3 ENSG00000141376	126
BCAS4 ENSG00000124243	237
BCAT1 ENSG00000060982	8
BCAT2 ENSG00000105552	536
BCCIP ENSG00000107949	23
BCDIN3D ENSG00000186666	8
BCHE ENSG00000114200	13
BCKDHA ENSG00000248098	35
BCKDHB ENSG00000083123	9
BCKDK ENSG00000103507	373
BCL10 ENSG00000142867	34
BCL11A ENSG00000119866	8
BCL11B ENSG00000127152	27
BCL2 ENSG00000171791	22
BCL2A1 ENSG00000140379	7
BCL2L1 ENSG00000171552	888
BCL2L10 ENSG00000137875	3
BCL2L11 ENSG00000153094	29
BCL2L12 ENSG00000126453	75
BCL2L13 ENSG00000099968	136
BCL2L14 ENSG00000121380	3
BCL2L15 ENSG00000188761	0
BCL2L2 ENSG00000129473	83
BCL2L2-PABPN1 ENSG00000258643	1
BCL3 ENSG00000069399	662
BCL6 ENSG00000113916	86
BCL6B ENSG00000161940	5
BCL7A ENSG00000110987	58
BCL7B ENSG00000106635	73
BCL7C ENSG00000099385	378
BCL9 ENSG00000116128	89
BCL9L ENSG00000186174	167
BCLAF1 ENSG00000029363	89
BCO1 ENSG00000135697	14
BCO2 ENSG00000197580	6
BCOR ENSG00000183337	43
BCORL1 ENSG00000085185	31
BCR ENSG00000186716	313
BCS1L ENSG00000074582	130
BDH1 ENSG00000161267	183
BDH2 ENSG00000164039	67
BDKRB1 ENSG00000100739	0
BDKRB2 ENSG00000168398	53
BDNF ENSG00000176697	14
BDP1 ENSG00000145734	48
BEAN1 ENSG00000166546	3
BECN1 ENSG00000126581	93
BEGAIN ENSG00000183092	59
BEND2 ENSG00000177324	17
BEND3 ENSG00000178409	7
BEND4 ENSG00000188848	27
BEND5 ENSG00000162373	0
BEND6 ENSG00000151917	3
BEND7 ENSG00000165626	24
BEST1 ENSG00000167995	502
BEST2 ENSG00000039987	5
BEST3 ENSG00000127325	3
BEST4 ENSG00000142959	0
BET1 ENSG00000105829	50
BET1L ENSG00000177951	144
BEX1 ENSG00000133169	0
BEX2 ENSG00000133134	137
BEX3 ENSG00000166681	304
BEX4 ENSG00000102409	111
BEX5 ENSG00000184515	7
BFAR ENSG00000103429	94
BFSP1 ENSG00000125864	2
BFSP2 ENSG00000170819	0
BGLAP ENSG00000242252	4
BGN ENSG00000182492	2849
BHLHA15 ENSG00000180535	0
BHLHB9 ENSG00000198908	3
BHLHE22 ENSG00000180828	6
BHLHE40 ENSG00000134107	217
BHLHE41 ENSG00000123095	73
BHMG1 ENSG00000237452	0
BHMT ENSG00000145692	0
BHMT2 ENSG00000132840	8
BICC1 ENSG00000122870	8
BICD1 ENSG00000151746	34
BICD2 ENSG00000185963	89
BICDL1 ENSG00000135127	31
BICDL2 ENSG00000162069	328
BID ENSG00000015475	75
BIK ENSG00000100290	1222
BIN1 ENSG00000136717	909
BIN2 ENSG00000110934	20
BIN3 ENSG00000147439	361
BIRC2 ENSG00000110330	204
BIRC3 ENSG00000023445	26
BIRC5 ENSG00000089685	9
BIRC6 ENSG00000115760	32
BIRC7 ENSG00000101197	0
BIVM ENSG00000134897	9
BLCAP ENSG00000166619	339
BLK ENSG00000136573	6
BLM ENSG00000197299	0
BLMH ENSG00000108578	57
BLNK ENSG00000095585	9
BLOC1S1 ENSG00000135441	800
BLOC1S2 ENSG00000196072	16
BLOC1S3 ENSG00000189114	10
BLOC1S4 ENSG00000186222	69
BLOC1S5 ENSG00000188428	49
BLOC1S6 ENSG00000104164	77
BLVRA ENSG00000106605	60
BLVRB ENSG00000090013	563
BLZF1 ENSG00000117475	13
BMF ENSG00000104081	230
BMI1 ENSG00000168283	44
BMP1 ENSG00000168487	233
BMP10 ENSG00000163217	0
BMP2 ENSG00000125845	5
BMP2K ENSG00000138756	13
BMP3 ENSG00000152785	0
BMP4 ENSG00000125378	62
BMP5 ENSG00000112175	0
BMP6 ENSG00000153162	1
BMP7 ENSG00000101144	154
BMP8A ENSG00000183682	1
BMP8B ENSG00000116985	6
BMPER ENSG00000164619	3
BMPR1A ENSG00000107779	21
BMPR1B ENSG00000138696	66
BMPR2 ENSG00000204217	59
BMS1 ENSG00000165733	93
BMT2 ENSG00000164603	9
BMX ENSG00000102010	0
BNC1 ENSG00000169594	0
BNC2 ENSG00000173068	40
BNIP1 ENSG00000113734	33
BNIP2 ENSG00000140299	51
BNIP3 ENSG00000176171	75
BNIP3L ENSG00000104765	56
BNIPL ENSG00000163141	0
BOC ENSG00000144857	130
BOD1 ENSG00000145919	228
BOD1L1 ENSG00000038219	59
BOD1L2 ENSG00000228075	0
BOK ENSG00000176720	271
BOLA1 ENSG00000178096	68
BOLA2B ENSG00000169627	654
BOLA3 ENSG00000163170	22
BOLL ENSG00000152430	0
BOP1 ENSG00000261236	153
BORA ENSG00000136122	3
BORCS5 ENSG00000165714	24
BORCS6 ENSG00000196544	50
BORCS7 ENSG00000166275	28
BORCS8 ENSG00000254901	199
BORCS8-MEF2B ENSG00000064489	4
BPGM ENSG00000172331	3
BPHL ENSG00000137274	53
BPI ENSG00000101425	10
BPIFA1 ENSG00000198183	0
BPIFA2 ENSG00000131050	0
BPIFB1 ENSG00000125999	0
BPIFB2 ENSG00000078898	599
BPIFB4 ENSG00000186191	0
BPIFC ENSG00000184459	0
BPNT1 ENSG00000162813	46
BPTF ENSG00000171634	51
BRAF ENSG00000157764	23
BRAP ENSG00000089234	61
BRAT1 ENSG00000106009	593
BRCA1 ENSG00000012048	7
BRCA2 ENSG00000139618	1
BRCC3 ENSG00000185515	34
BRD1 ENSG00000100425	14
BRD2 ENSG00000204256	2405
BRD3 ENSG00000169925	119
BRD4 ENSG00000141867	329
BRD7 ENSG00000166164	49
BRD8 ENSG00000112983	301
BRD9 ENSG00000028310	340
BRDT ENSG00000137948	5
BRE ENSG00000158019	78
BRF1 ENSG00000185024	423
BRF2 ENSG00000104221	59
BRI3 ENSG00000164713	1208
BRI3BP ENSG00000184992	44
BRICD5 ENSG00000182685	43
BRINP1 ENSG00000078725	0
BRINP2 ENSG00000198797	0
BRINP3 ENSG00000162670	0
BRIP1 ENSG00000136492	0
BRIX1 ENSG00000113460	7
BRK1 ENSG00000254999	444
BRMS1 ENSG00000174744	306
BRMS1L ENSG00000100916	0
BROX ENSG00000162819	41
BRPF1 ENSG00000156983	46
BRPF3 ENSG00000096070	103
BRS3 ENSG00000102239	2
BRSK1 ENSG00000160469	42
BRSK2 ENSG00000174672	123
BRWD1 ENSG00000185658	97
BRWD3 ENSG00000165288	1
BSCL2 ENSG00000168000	6
BSDC1 ENSG00000160058	206
BSG ENSG00000172270	2069
BSN ENSG00000164061	5
BSND ENSG00000162399	0
BSPH1 ENSG00000188334	0
BSPRY ENSG00000119411	120
BST1 ENSG00000109743	0
BST2 ENSG00000130303	680
BTAF1 ENSG00000095564	26
BTBD1 ENSG00000064726	102
BTBD10 ENSG00000148925	17
BTBD11 ENSG00000151136	17
BTBD16 ENSG00000138152	2
BTBD18 ENSG00000233436	0
BTBD19 ENSG00000222009	2
BTBD2 ENSG00000133243	595
BTBD3 ENSG00000132640	61
BTBD6 ENSG00000184887	225
BTBD7 ENSG00000011114	49
BTBD8 ENSG00000189195	13
BTBD9 ENSG00000183826	77
BTC ENSG00000174808	9
BTD ENSG00000169814	143
BTF3 ENSG00000145741	303
BTF3L4 ENSG00000134717	99
BTG1 ENSG00000133639	278
BTG2 ENSG00000159388	1019
BTG3 ENSG00000154640	2
BTG4 ENSG00000137707	0
BTK ENSG00000010671	11
BTLA ENSG00000186265	0
BTN1A1 ENSG00000124557	0
BTN2A1 ENSG00000112763	9
BTN2A2 ENSG00000124508	4
BTN3A1 ENSG00000026950	40
BTN3A2 ENSG00000186470	6
BTN3A3 ENSG00000111801	7
BTNL2 ENSG00000204290	0
BTNL3 ENSG00000168903	0
BTNL8 ENSG00000113303	0
BTNL9 ENSG00000165810	3
BTRC ENSG00000166167	42
BUB1 ENSG00000169679	8
BUB1B ENSG00000156970	0
BUB3 ENSG00000154473	12
BUD13 ENSG00000137656	11
BUD31 ENSG00000106245	671
BVES ENSG00000112276	7
BYSL ENSG00000112578	119
BZW1 ENSG00000082153	143
BZW2 ENSG00000136261	48
C10orf10 ENSG00000165507	248
C10orf105 ENSG00000214688	0
C10orf107 ENSG00000183346	3
C10orf11 ENSG00000148655	77
C10orf128 ENSG00000204161	1
C10orf142 ENSG00000277288	0
C10orf2 ENSG00000107815	16
C10orf35 ENSG00000171224	9
C10orf53 ENSG00000178645	0
C10orf54 ENSG00000107738	240
C10orf55 ENSG00000222047	2
C10orf62 ENSG00000203942	0
C10orf67 ENSG00000179133	0
C10orf71 ENSG00000177354	0
C10orf76 ENSG00000120029	82
C10orf82 ENSG00000165863	0
C10orf88 ENSG00000119965	4
C10orf90 ENSG00000154493	0
C10orf95 ENSG00000120055	0
C10orf99 ENSG00000188373	0
C11orf1 ENSG00000137720	51
C11orf16 ENSG00000176029	13
C11orf21 ENSG00000110665	0
C11orf24 ENSG00000171067	405
C11orf31 ENSG00000211450	517
C11orf40 ENSG00000171987	0
C11orf42 ENSG00000180878	0
C11orf45 ENSG00000174370	0
C11orf49 ENSG00000149179	114
C11orf52 ENSG00000149300	1
C11orf53 ENSG00000150750	0
C11orf54 ENSG00000182919	30
C11orf57 ENSG00000150776	21
C11orf58 ENSG00000110696	200
C11orf63 ENSG00000109944	7
C11orf65 ENSG00000166323	7
C11orf68 ENSG00000175573	216
C11orf70 ENSG00000137691	19
C11orf71 ENSG00000180425	43
C11orf74 ENSG00000166352	11
C11orf80 ENSG00000173715	14
C11orf84 ENSG00000168005	18
C11orf87 ENSG00000185742	0
C11orf88 ENSG00000183644	1
C11orf91 ENSG00000205177	0
C11orf94 ENSG00000234776	0
C11orf95 ENSG00000188070	120
C11orf96 ENSG00000187479	3382
C11orf98 ENSG00000278615	2
C12orf10 ENSG00000139637	200
C12orf29 ENSG00000133641	18
C12orf4 ENSG00000047621	5
C12orf40 ENSG00000180116	1
C12orf42 ENSG00000179088	0
C12orf43 ENSG00000157895	66
C12orf45 ENSG00000151131	25
C12orf49 ENSG00000111412	32
C12orf50 ENSG00000165805	5
C12orf54 ENSG00000177627	2
C12orf56 ENSG00000185306	0
C12orf57 ENSG00000111678	1972
C12orf60 ENSG00000182993	15
C12orf65 ENSG00000130921	14
C12orf66 ENSG00000174206	5
C12orf71 ENSG00000214700	0
C12orf73 ENSG00000204954	33
C12orf75 ENSG00000235162	37
C12orf76 ENSG00000174456	54
C14orf1 ENSG00000133935	241
C14orf105 ENSG00000100557	13
C14orf119 ENSG00000179933	10
C14orf132 ENSG00000227051	10
C14orf142 ENSG00000170270	6
C14orf159 ENSG00000133943	20
C14orf166 ENSG00000087302	149
C14orf169 ENSG00000170468	0
C14orf177 ENSG00000176605	0
C14orf178 ENSG00000197734	0
C14orf180 ENSG00000184601	2
C14orf2 ENSG00000156411	392
C14orf28 ENSG00000179476	19
C14orf37 ENSG00000139971	0
C14orf39 ENSG00000179008	2
C14orf79 ENSG00000140104	82
C14orf80 ENSG00000185347	64
C14orf93 ENSG00000100802	41
C15orf39 ENSG00000167173	61
C15orf40 ENSG00000169609	94
C15orf41 ENSG00000186073	4
C15orf48 ENSG00000166920	55
C15orf52 ENSG00000188549	65
C15orf53 ENSG00000175779	0
C15orf57 ENSG00000128891	13
C15orf59 ENSG00000205363	23
C15orf61 ENSG00000189227	133
C15orf62 ENSG00000188277	0
C15orf65 ENSG00000261652	6
C16orf13 ENSG00000130731	732
C16orf45 ENSG00000166780	23
C16orf46 ENSG00000166455	0
C16orf52 ENSG00000185716	15
C16orf54 ENSG00000185905	2
C16orf58 ENSG00000140688	637
C16orf59 ENSG00000162062	16
C16orf62 ENSG00000103544	119
C16orf70 ENSG00000125149	151
C16orf71 ENSG00000166246	14
C16orf72 ENSG00000182831	44
C16orf74 ENSG00000154102	13
C16orf78 ENSG00000166152	0
C16orf82 ENSG00000234186	0
C16orf86 ENSG00000159761	18
C16orf87 ENSG00000155330	11
C16orf89 ENSG00000153446	46
C16orf91 ENSG00000174109	69
C16orf92 ENSG00000167194	0
C16orf95 ENSG00000260456	2
C16orf96 ENSG00000205832	0
C17orf105 ENSG00000231256	0
C17orf107 ENSG00000205710	75
C17orf49 ENSG00000258315	16
C17orf50 ENSG00000270806	0
C17orf51 ENSG00000212719	8
C17orf53 ENSG00000125319	2
C17orf58 ENSG00000186665	6
C17orf62 ENSG00000178927	515
C17orf64 ENSG00000141371	0
C17orf67 ENSG00000214226	1
C17orf74 ENSG00000184560	0
C17orf75 ENSG00000108666	34
C17orf78 ENSG00000278505	0
C17orf80 ENSG00000141219	33
C17orf89 ENSG00000224877	325
C17orf96 ENSG00000273604	14
C17orf97 ENSG00000187624	11
C17orf98 ENSG00000275489	0
C17orf99 ENSG00000187997	1
C18orf21 ENSG00000141428	10
C18orf25 ENSG00000152242	40
C18orf32 ENSG00000177576	60
C18orf54 ENSG00000166845	0
C18orf63 ENSG00000206043	1
C18orf8 ENSG00000141452	19
C19orf12 ENSG00000131943	130
C19orf18 ENSG00000177025	21
C19orf24 ENSG00000228300	523
C19orf25 ENSG00000119559	299
C19orf33 ENSG00000167644	25
C19orf35 ENSG00000188305	0
C19orf38 ENSG00000214212	7
C19orf43 ENSG00000123144	596
C19orf44 ENSG00000105072	62
C19orf45 ENSG00000198723	26
C19orf47 ENSG00000160392	56
C19orf48 ENSG00000167747	747
C19orf52 ENSG00000142444	22
C19orf53 ENSG00000104979	1080
C19orf54 ENSG00000188493	22
C19orf57 ENSG00000132016	5
C19orf60 ENSG00000006015	540
C19orf66 ENSG00000130813	37
C19orf67 ENSG00000188032	0
C19orf68 ENSG00000185453	51
C19orf70 ENSG00000174917	1164
C19orf71 ENSG00000183397	0
C19orf73 ENSG00000221916	12
C19orf81 ENSG00000235034	228
C19orf84 ENSG00000262874	0
C1D ENSG00000197223	36
C1GALT1 ENSG00000106392	19
C1GALT1C1 ENSG00000171155	51
C1GALT1C1L ENSG00000223658	0
C1QA ENSG00000173372	977
C1QB ENSG00000173369	500
C1QBP ENSG00000108561	199
C1QC ENSG00000159189	158
C1QL1 ENSG00000131094	7
C1QL2 ENSG00000144119	0
C1QL3 ENSG00000165985	0
C1QL4 ENSG00000186897	0
C1QTNF1 ENSG00000173918	221
C1QTNF2 ENSG00000145861	68
C1QTNF3 ENSG00000082196	65
C1QTNF4 ENSG00000172247	27
C1QTNF5 ENSG00000223953	0
C1QTNF6 ENSG00000133466	21
C1QTNF7 ENSG00000163145	2
C1QTNF9 ENSG00000240654	1
C1QTNF9B ENSG00000205863	0
C1QTNF9B-AS1 ENSG00000281899	0
C1R ENSG00000159403	2270
C1RL ENSG00000139178	97
C1S ENSG00000182326	211
C1orf100 ENSG00000173728	0
C1orf101 ENSG00000179397	0
C1orf105 ENSG00000180999	0
C1orf106 ENSG00000163362	6
C1orf109 ENSG00000116922	43
C1orf112 ENSG00000000460	6
C1orf115 ENSG00000162817	140
C1orf116 ENSG00000182795	1023
C1orf122 ENSG00000197982	660
C1orf123 ENSG00000162384	196
C1orf127 ENSG00000175262	0
C1orf131 ENSG00000143633	34
C1orf141 ENSG00000203963	0
C1orf145 ENSG00000162913	4
C1orf146 ENSG00000203910	0
C1orf158 ENSG00000157330	0
C1orf159 ENSG00000131591	160
C1orf162 ENSG00000143110	23
C1orf167 ENSG00000215910	1
C1orf168 ENSG00000187889	2
C1orf174 ENSG00000198912	35
C1orf185 ENSG00000204006	0
C1orf186 ENSG00000263961	16
C1orf194 ENSG00000179902	0
C1orf198 ENSG00000119280	296
C1orf204 ENSG00000188004	0
C1orf21 ENSG00000116667	172
C1orf210 ENSG00000253313	98
C1orf216 ENSG00000142686	90
C1orf226 ENSG00000239887	18
C1orf228 ENSG00000198520	8
C1orf234 ENSG00000227868	0
C1orf27 ENSG00000157181	38
C1orf35 ENSG00000143793	203
[truncated: 15,948 more rows]
