# Supplementary material for: Spatial maps of prostate cancer transcriptomes reveal an unexplored landscape of heterogeneity
Source: Nat Commun. 2018 Jun 20;9:2419. doi: 10.1038/s41467-018-04724-5 (PMC6010471; doi:10.1038/s41467-018-04724-5)
Supplement: Supplementary file 9 — Supplementary Data 6 [file 41467_2018_4724_MOESM9_ESM.zip › Supplementary Dataset 3/experiment0004-baselinefeature-gamma_prior-r.tsv]

	Baseline
A1BG ENSG00000121410	1.00001
A1CF ENSG00000148584	0.999868
A2M ENSG00000175899	0.999716
A2ML1 ENSG00000166535	0.999958
A4GALT ENSG00000128274	0.999899
AAAS ENSG00000094914	0.999921
AACS ENSG00000081760	1.00015
AADAC ENSG00000114771	1.00003
AADACL2 ENSG00000197953	0.999745
AADACL4 ENSG00000204518	0.999815
AADAT ENSG00000109576	1.00005
AAED1 ENSG00000158122	1.00002
AAGAB ENSG00000103591	1.00005
AAK1 ENSG00000115977	1.00011
AAMDC ENSG00000087884	1.00007
AAMP ENSG00000127837	1.00009
AAR2 ENSG00000131043	1.00017
AARD ENSG00000205002	0.999633
AARS ENSG00000090861	0.99999
AARSD1 ENSG00000266967	0.999872
AASDH ENSG00000157426	1.00001
AASDHPPT ENSG00000149313	0.999664
AASS ENSG00000008311	1.00003
AATF ENSG00000275700	1.00005
AATK ENSG00000181409	1.00007
AATK-AS1 ENSG00000225180	1.00016
ABAT ENSG00000183044	1.00009
ABC13-47488600E17.1 ENSG00000283199	0.999916
ABC13-47656900H15.1 ENSG00000283566	0.999838
ABC7-42404400C24.1 ENSG00000277758	1.00022
ABCA1 ENSG00000165029	0.99987
ABCA10 ENSG00000154263	1.00015
ABCA12 ENSG00000144452	0.999868
ABCA13 ENSG00000179869	0.999893
ABCA2 ENSG00000107331	0.999833
ABCA3 ENSG00000167972	0.999943
ABCA4 ENSG00000198691	1.00014
ABCA5 ENSG00000154265	1.00003
ABCA6 ENSG00000154262	1.00019
ABCA7 ENSG00000064687	0.999987
ABCA8 ENSG00000141338	0.999807
ABCA9 ENSG00000154258	1.00009
ABCB1 ENSG00000085563	1.00001
ABCB10 ENSG00000135776	1.00018
ABCB11 ENSG00000073734	0.999817
ABCB4 ENSG00000005471	1.00004
ABCB5 ENSG00000004846	0.999997
ABCB6 ENSG00000115657	0.999936
ABCB7 ENSG00000131269	0.999941
ABCB8 ENSG00000197150	1.00004
ABCB9 ENSG00000150967	0.99988
ABCC1 ENSG00000103222	0.999897
ABCC10 ENSG00000124574	1.00015
ABCC11 ENSG00000121270	1.00005
ABCC12 ENSG00000140798	0.999969
ABCC2 ENSG00000023839	0.999969
ABCC3 ENSG00000108846	1.00006
ABCC4 ENSG00000125257	1.00009
ABCC5 ENSG00000114770	0.999865
ABCC6 ENSG00000091262	0.999834
ABCC8 ENSG00000006071	0.999941
ABCC9 ENSG00000069431	0.999904
ABCD1 ENSG00000101986	1.00025
ABCD2 ENSG00000173208	0.99993
ABCD3 ENSG00000117528	1.00002
ABCD4 ENSG00000119688	0.999824
ABCE1 ENSG00000164163	1.00024
ABCF1 ENSG00000204574	1.00008
ABCF2 ENSG00000033050	0.999964
ABCF3 ENSG00000161204	0.999712
ABCG1 ENSG00000160179	0.999971
ABCG2 ENSG00000118777	1.00003
ABCG4 ENSG00000172350	1.00003
ABCG5 ENSG00000138075	0.999948
ABHD1 ENSG00000143994	1.00013
ABHD10 ENSG00000144827	0.999889
ABHD11 ENSG00000106077	0.999993
ABHD12 ENSG00000100997	0.999987
ABHD12B ENSG00000131969	1.00015
ABHD13 ENSG00000139826	0.999923
ABHD14A ENSG00000248487	1.0001
ABHD14A-ACY1 ENSG00000114786	0.999843
ABHD14B ENSG00000114779	0.999985
ABHD15 ENSG00000168792	1.00004
ABHD16A ENSG00000204427	0.999761
ABHD17A ENSG00000129968	0.999901
ABHD17B ENSG00000107362	0.999949
ABHD17C ENSG00000136379	1.00012
ABHD18 ENSG00000164074	1.00008
ABHD2 ENSG00000140526	1.00005
ABHD3 ENSG00000158201	1.00008
ABHD4 ENSG00000100439	0.999988
ABHD5 ENSG00000011198	1.00006
ABHD6 ENSG00000163686	0.999955
ABHD8 ENSG00000127220	1.00005
ABI1 ENSG00000136754	1.00003
ABI2 ENSG00000138443	1.00007
ABI3 ENSG00000108798	0.999903
ABI3BP ENSG00000154175	1.00005
ABL1 ENSG00000097007	1.00011
ABL2 ENSG00000143322	0.999861
ABLIM1 ENSG00000099204	0.999826
ABLIM2 ENSG00000163995	0.999882
ABLIM3 ENSG00000173210	1.00008
ABO ENSG00000175164	1.00004
ABR ENSG00000159842	1.00009
ABRA ENSG00000174429	0.9999
ABRACL ENSG00000146386	0.99975
ABT1 ENSG00000146109	0.999887
ABTB1 ENSG00000114626	0.99988
ABTB2 ENSG00000166016	0.99991
AC002429.5 ENSG00000236197	0.999992
AC004076.7 ENSG00000268533	1.00008
AC004158.1 ENSG00000280264	1
AC004381.6 ENSG00000005189	1.00004
AC004754.3 ENSG00000269881	0.999958
AC004813.1 ENSG00000279777	1.00018
AC004824.1 ENSG00000280226	1.00002
AC005281.1 ENSG00000226690	0.99993
AC005477.1 ENSG00000280188	0.999875
AC005480.1 ENSG00000279461	0.999916
AC006116.20 ENSG00000267710	1.00021
AC006328.1 ENSG00000280301	0.999785
AC006386.1 ENSG00000279115	1.00008
AC006994.3 ENSG00000279317	1.00001
AC007040.11 ENSG00000258881	0.999929
AC007906.1 ENSG00000279018	0.999941
AC008074.1 ENSG00000279644	1.00004
AC008522.1 ENSG00000279232	0.999785
AC008686.1 ENSG00000280221	1.00033
AC008759.1 ENSG00000279471	1.00019
AC008810.1 ENSG00000279126	1.00015
AC008914.1 ENSG00000279768	1.00008
AC009014.3 ENSG00000271824	0.999943
AC009060.2 ENSG00000280252	1.00011
AC009977.1 ENSG00000279335	0.999999
AC010731.4 ENSG00000235118	1.00006
AC011155.1 ENSG00000280098	1.00002
AC011380.1 ENSG00000281227	0.999778
AC012005.1 ENSG00000279274	0.999812
AC012005.2 ENSG00000279287	0.999918
AC012363.1 ENSG00000281676	1.00006
AC013269.5 ENSG00000184761	0.999992
AC013461.1 ENSG00000091436	0.999822
AC016142.1 ENSG00000280141	0.999945
AC016549.1 ENSG00000281325	1.00001
AC016577.1 ENSG00000279646	0.999888
AC016991.1 ENSG00000279435	0.999919
AC017081.1 ENSG00000279921	1.00007
AC018512.1 ENSG00000279808	1.00006
AC018902.1 ENSG00000280817	1.00008
AC021106.1 ENSG00000279386	0.99997
AC024060.1 ENSG00000281584	0.999818
AC024592.12 ENSG00000267740	0.999953
AC025335.1 ENSG00000179859	0.999956
AC055733.1 ENSG00000280127	1.00001
AC055866.1 ENSG00000281079	1.00002
AC069063.2 ENSG00000279380	0.99993
AC073130.2 ENSG00000281656	1.00002
AC073657.1 ENSG00000279937	0.999866
AC074033.1 ENSG00000281137	1.00006
AC087350.1 ENSG00000281527	0.999909
AC087762.1 ENSG00000279588	0.999977
AC090154.1 ENSG00000278888	1.00025
AC090498.1 ENSG00000279483	1.00015
AC092384.1 ENSG00000280675	0.999879
AC092835.2 ENSG00000233757	1.00007
AC092881.1 ENSG00000279530	1.00017
AC100821.1 ENSG00000280473	1.00012
AC104057.1 ENSG00000280427	0.99972
AC104073.1 ENSG00000280410	0.999823
AC104304.4 ENSG00000283473	0.999903
AC104389.2 ENSG00000279824	0.999837
AC104981.1 ENSG00000278938	0.999959
AC105009.1 ENSG00000281855	0.999918
AC105052.1 ENSG00000279168	1.00005
AC109486.1 ENSG00000280447	1.00019
AC109829.1 ENSG00000233438	1.00033
AC110602.1 ENSG00000281267	0.999864
AC110615.1 ENSG00000279909	0.999837
AC112719.1 ENSG00000280671	1.00015
AC113404.1 ENSG00000254893	0.999918
AC118758.1 ENSG00000268187	0.999907
AC131097.4 ENSG00000216921	0.999999
AC131263.1 ENSG00000280550	0.99989
AC138517.6 ENSG00000283288	1.00011
AC138647.1 ENSG00000226490	1.00009
AC138969.4 ENSG00000183889	1.00009
AC241377.1 ENSG00000281741	0.999964
AC241585.1 ENSG00000281571	1.00005
AC242988.1 ENSG00000278939	0.999766
AC243756.1 ENSG00000270339	1.00037
AC243945.1 ENSG00000279510	0.999901
AC245100.1 ENSG00000280649	0.99987
ACAA1 ENSG00000060971	0.99987
ACAA2 ENSG00000167315	1.00003
ACACA ENSG00000278540	1.00014
ACACB ENSG00000076555	0.999949
ACAD10 ENSG00000111271	1.00024
ACAD11 ENSG00000240303	0.999783
ACAD8 ENSG00000151498	0.999856
ACAD9 ENSG00000177646	1.00001
ACADL ENSG00000115361	1.00012
ACADM ENSG00000117054	1.00002
ACADS ENSG00000122971	1.00013
ACADSB ENSG00000196177	0.999797
ACADVL ENSG00000072778	1.00006
ACAN ENSG00000157766	1.00004
ACAP1 ENSG00000072818	0.999958
ACAP2 ENSG00000114331	1.00015
ACAP3 ENSG00000131584	1.00007
ACAT1 ENSG00000075239	1.00006
ACAT2 ENSG00000120437	1.00003
ACBD3 ENSG00000182827	0.999957
ACBD4 ENSG00000181513	0.999874
ACBD5 ENSG00000107897	1.0001
ACBD6 ENSG00000230124	0.999881
ACBD7 ENSG00000176244	0.99993
ACCS ENSG00000110455	0.999879
ACCSL ENSG00000205126	1.00005
ACD ENSG00000102977	0.999927
ACE ENSG00000159640	0.999943
ACE2 ENSG00000130234	1.00013
ACER1 ENSG00000167769	0.999992
ACER2 ENSG00000177076	1.0001
ACER3 ENSG00000078124	0.999886
ACHE ENSG00000087085	0.999949
ACIN1 ENSG00000100813	1.00007
ACKR1 ENSG00000213088	1.00008
ACKR2 ENSG00000144648	0.999921
ACKR3 ENSG00000144476	0.999937
ACKR4 ENSG00000129048	1.00009
ACLY ENSG00000131473	0.999868
ACMSD ENSG00000153086	1.00009
ACO1 ENSG00000122729	0.999899
ACO2 ENSG00000100412	1.00002
ACOD1 ENSG00000102794	1.00005
ACOT1 ENSG00000184227	0.999903
ACOT11 ENSG00000162390	0.99995
ACOT12 ENSG00000172497	0.999708
ACOT13 ENSG00000112304	0.99991
ACOT2 ENSG00000119673	1.00012
ACOT4 ENSG00000177465	1.00018
ACOT6 ENSG00000205669	1.00011
ACOT7 ENSG00000097021	0.999966
ACOT8 ENSG00000101473	0.999928
ACOT9 ENSG00000123130	0.999868
ACOX1 ENSG00000161533	0.999999
ACOX2 ENSG00000168306	0.999707
ACOX3 ENSG00000087008	0.999815
ACOXL ENSG00000153093	1.0001
ACP1 ENSG00000143727	0.999936
ACP2 ENSG00000134575	1.00004
ACP5 ENSG00000102575	1.00006
ACP6 ENSG00000162836	1.00008
ACP7 ENSG00000183760	1.0001
ACPP ENSG00000014257	0.999717
ACPT ENSG00000142513	1.00005
ACR ENSG00000100312	0.999971
ACRBP ENSG00000111644	1.00008
ACRC ENSG00000147174	1.0001
ACRV1 ENSG00000134940	1.00018
ACSBG1 ENSG00000103740	0.999849
ACSBG2 ENSG00000130377	0.999869
ACSF2 ENSG00000167107	0.99991
ACSF3 ENSG00000176715	0.99976
ACSL1 ENSG00000151726	0.999775
ACSL3 ENSG00000123983	1.00007
ACSL4 ENSG00000068366	0.999918
ACSL5 ENSG00000197142	0.999994
ACSL6 ENSG00000164398	0.999919
ACSM1 ENSG00000166743	0.999718
ACSM2A ENSG00000183747	1.00007
ACSM2B ENSG00000066813	1.00005
ACSM3 ENSG00000005187	0.999933
ACSM4 ENSG00000215009	0.99999
ACSM5 ENSG00000183549	1.00008
ACSM6 ENSG00000173124	0.999992
ACSS1 ENSG00000154930	0.999922
ACSS2 ENSG00000131069	1.00021
ACSS3 ENSG00000111058	1.00003
ACTA1 ENSG00000143632	1.00009
ACTA2 ENSG00000107796	0.999793
ACTB ENSG00000075624	0.999677
ACTBL2 ENSG00000169067	0.999997
ACTC1 ENSG00000159251	1.00006
ACTG1 ENSG00000184009	0.999994
ACTG2 ENSG00000163017	1.00003
ACTL10 ENSG00000182584	0.999924
ACTL6A ENSG00000136518	0.999789
ACTL6B ENSG00000077080	1.00021
ACTL7A ENSG00000187003	1.00014
ACTN1 ENSG00000072110	0.999945
ACTN2 ENSG00000077522	1.00019
ACTN3 ENSG00000248746	0.999996
ACTN4 ENSG00000130402	0.999981
ACTR10 ENSG00000131966	1.00007
ACTR1A ENSG00000138107	0.999861
ACTR1B ENSG00000115073	1.00008
ACTR2 ENSG00000138071	1.0001
ACTR3 ENSG00000115091	0.999758
ACTR3B ENSG00000133627	1.00002
ACTR3C ENSG00000106526	0.999951
ACTR5 ENSG00000101442	0.99991
ACTR6 ENSG00000075089	0.999949
ACTR8 ENSG00000113812	1.00005
ACTRT2 ENSG00000169717	1.00007
ACTRT3 ENSG00000184378	0.999742
ACVR1 ENSG00000115170	0.999816
ACVR1B ENSG00000135503	1.00003
ACVR1C ENSG00000123612	1.00009
ACVR2A ENSG00000121989	0.999993
ACVR2B ENSG00000114739	0.999873
ACVRL1 ENSG00000139567	1.00002
ACY1 ENSG00000243989	1.00003
ACY3 ENSG00000132744	1.0001
ACYP1 ENSG00000119640	1.00006
ACYP2 ENSG00000170634	1.00036
ADA ENSG00000196839	1.00007
ADAD1 ENSG00000164113	0.999845
ADAD2 ENSG00000140955	0.99992
ADAL ENSG00000168803	1.00014
ADAM10 ENSG00000137845	1.00001
ADAM11 ENSG00000073670	1
ADAM12 ENSG00000148848	0.999879
ADAM15 ENSG00000143537	0.999943
ADAM17 ENSG00000151694	1.00007
ADAM18 ENSG00000168619	1.00007
ADAM19 ENSG00000135074	1.00015
ADAM2 ENSG00000104755	0.999989
ADAM20 ENSG00000134007	0.99989
ADAM22 ENSG00000008277	0.999991
ADAM23 ENSG00000114948	0.999921
ADAM28 ENSG00000042980	0.999905
ADAM29 ENSG00000168594	1.00006
ADAM30 ENSG00000134249	0.999962
ADAM32 ENSG00000197140	1.00009
ADAM33 ENSG00000149451	1.00005
ADAM7 ENSG00000069206	1.00008
ADAM8 ENSG00000151651	1.00004
ADAM9 ENSG00000168615	0.999908
ADAMDEC1 ENSG00000134028	1.00022
ADAMTS1 ENSG00000154734	0.999913
ADAMTS10 ENSG00000142303	1.00007
ADAMTS12 ENSG00000151388	0.999978
ADAMTS13 ENSG00000160323	1.00002
ADAMTS14 ENSG00000138316	0.999901
ADAMTS15 ENSG00000166106	0.999937
ADAMTS16 ENSG00000145536	1.00015
ADAMTS17 ENSG00000140470	1.00012
ADAMTS18 ENSG00000140873	0.999751
ADAMTS19 ENSG00000145808	0.999804
ADAMTS2 ENSG00000087116	0.999844
ADAMTS20 ENSG00000173157	0.999941
ADAMTS3 ENSG00000156140	1.00013
ADAMTS4 ENSG00000158859	1.00003
ADAMTS5 ENSG00000154736	1.00029
ADAMTS6 ENSG00000049192	1.00001
ADAMTS7 ENSG00000136378	1.00007
ADAMTS8 ENSG00000134917	1.00002
ADAMTS9 ENSG00000163638	0.999899
ADAMTSL1 ENSG00000178031	1.00022
ADAMTSL2 ENSG00000197859	1.00003
ADAMTSL3 ENSG00000156218	1.00006
ADAMTSL4 ENSG00000143382	0.999949
ADAMTSL5 ENSG00000185761	0.999777
ADAP1 ENSG00000105963	0.999968
ADAP2 ENSG00000184060	1.00007
ADAR ENSG00000160710	1.00005
ADARB1 ENSG00000197381	1.00017
ADARB2 ENSG00000185736	0.999917
ADAT1 ENSG00000065457	0.999961
ADAT2 ENSG00000189007	1.00005
ADAT3 ENSG00000213638	0.999792
ADCK1 ENSG00000063761	1.00006
ADCK2 ENSG00000133597	1.00014
ADCK3 ENSG00000163050	1.00009
ADCK4 ENSG00000123815	1.00012
ADCK5 ENSG00000173137	1.00004
ADCY1 ENSG00000164742	1.0002
ADCY10 ENSG00000143199	1.00004
ADCY2 ENSG00000078295	0.999943
ADCY3 ENSG00000138031	1.00022
ADCY4 ENSG00000129467	0.999898
ADCY5 ENSG00000173175	1.00006
ADCY6 ENSG00000174233	1.00008
ADCY7 ENSG00000121281	0.999994
ADCY8 ENSG00000155897	1.00031
ADCY9 ENSG00000162104	0.999951
ADCYAP1 ENSG00000141433	0.999965
ADCYAP1R1 ENSG00000078549	0.999892
ADD1 ENSG00000087274	0.999942
ADD2 ENSG00000075340	1.00012
ADD3 ENSG00000148700	1.00023
ADGB ENSG00000118492	0.99998
ADGRA1 ENSG00000197177	1.00007
ADGRA2 ENSG00000020181	0.999964
ADGRA3 ENSG00000152990	0.999835
ADGRB1 ENSG00000181790	1.00006
ADGRB2 ENSG00000121753	1.00004
ADGRB3 ENSG00000135298	0.999953
ADGRD1 ENSG00000111452	1.0001
ADGRD2 ENSG00000180264	1.00009
ADGRE1 ENSG00000174837	0.999973
ADGRE2 ENSG00000127507	1.00002
ADGRE3 ENSG00000131355	0.999805
ADGRE5 ENSG00000123146	0.99989
ADGRF1 ENSG00000153292	1.00006
ADGRF2 ENSG00000164393	0.999876
ADGRF3 ENSG00000173567	1.00001
ADGRF4 ENSG00000153294	0.999974
ADGRF5 ENSG00000069122	0.999841
ADGRG1 ENSG00000205336	1.00009
ADGRG2 ENSG00000173698	0.999906
ADGRG3 ENSG00000182885	1.00025
ADGRG4 ENSG00000156920	1.00005
ADGRG5 ENSG00000159618	0.999889
ADGRG6 ENSG00000112414	1.00002
ADGRG7 ENSG00000144820	1.00018
ADGRL1 ENSG00000072071	1.00012
ADGRL2 ENSG00000117114	0.999931
ADGRL3 ENSG00000150471	0.999829
ADGRL4 ENSG00000162618	0.999964
ADGRV1 ENSG00000164199	1.00006
ADH1A ENSG00000187758	1.00001
ADH1B ENSG00000196616	0.999916
ADH1C ENSG00000248144	0.999866
ADH4 ENSG00000198099	0.999781
ADH5 ENSG00000197894	1
ADH6 ENSG00000172955	0.999844
ADH7 ENSG00000196344	0.999798
ADHFE1 ENSG00000147576	1.00027
ADI1 ENSG00000182551	0.999764
ADIG ENSG00000182035	1.0002
ADIPOQ ENSG00000181092	1.00009
ADIPOR1 ENSG00000159346	0.999886
ADIPOR2 ENSG00000006831	0.999979
ADIRF ENSG00000148671	1.00018
ADK ENSG00000156110	1.00013
ADM ENSG00000148926	0.999774
ADM2 ENSG00000128165	0.999888
ADM5 ENSG00000224420	1.00016
ADNP ENSG00000101126	1.00012
ADNP2 ENSG00000101544	0.999907
ADO ENSG00000181915	1.00002
ADORA1 ENSG00000163485	0.999749
ADORA2A ENSG00000128271	1.0001
ADORA2B ENSG00000170425	1.00003
ADORA3 ENSG00000282608	1.00029
ADPGK ENSG00000159322	1.00007
ADPRH ENSG00000144843	1.00004
ADPRHL1 ENSG00000153531	1.00002
ADPRHL2 ENSG00000116863	1.00014
ADPRM ENSG00000170222	0.999624
ADRA1A ENSG00000120907	0.999988
ADRA1B ENSG00000170214	0.9997
ADRA1D ENSG00000171873	0.999913
ADRA2A ENSG00000150594	1
ADRA2B ENSG00000274286	0.999973
ADRA2C ENSG00000184160	0.999983
ADRB1 ENSG00000043591	1.00004
ADRB2 ENSG00000169252	1.00007
ADRB3 ENSG00000188778	1.00007
ADRM1 ENSG00000130706	1.00014
ADSL ENSG00000239900	1.00006
ADSS ENSG00000035687	1
ADSSL1 ENSG00000185100	1.00014
ADTRP ENSG00000111863	1.00013
AEBP1 ENSG00000106624	1.00019
AEBP2 ENSG00000139154	0.999926
AEN ENSG00000181026	1.00005
AES ENSG00000104964	1.00012
AF011889.5 ENSG00000241489	0.99978
AF111168.1 ENSG00000280308	1.00036
AF131216.1 ENSG00000280273	1.00014
AF165138.7 ENSG00000243440	1.0002
AFAP1 ENSG00000196526	0.999864
AFAP1L1 ENSG00000157510	0.999871
AFAP1L2 ENSG00000169129	1.00002
AFF1 ENSG00000172493	1.00017
AFF2 ENSG00000155966	1.00003
AFF3 ENSG00000144218	0.999888
AFF4 ENSG00000072364	0.999851
AFG3L2 ENSG00000141385	1.00022
AFM ENSG00000079557	1.00013
AFMID ENSG00000183077	0.999801
AFP ENSG00000081051	1.00005
AFTPH ENSG00000119844	1.0002
AGA ENSG00000038002	1.00023
AGAP1 ENSG00000157985	1.00009
AGAP14P ENSG00000279058	1.00001
AGAP2 ENSG00000135439	1.00012
AGAP3 ENSG00000133612	1.00005
AGAP4 ENSG00000188234	0.999935
AGAP5 ENSG00000172650	1.00016
AGAP6 ENSG00000204149	0.999878
AGAP9 ENSG00000204172	1.00001
AGBL1 ENSG00000273540	0.999945
AGBL2 ENSG00000165923	0.999937
AGBL3 ENSG00000146856	0.999902
AGBL4 ENSG00000186094	1.00001
AGBL5 ENSG00000084693	1.00007
AGER ENSG00000204305	1.00018
AGFG1 ENSG00000173744	1.00014
AGFG2 ENSG00000106351	0.999904
AGGF1 ENSG00000164252	0.999976
AGK ENSG00000006530	1.00005
AGL ENSG00000162688	1.00002
AGMAT ENSG00000116771	0.999834
AGMO ENSG00000187546	0.999871
AGO1 ENSG00000092847	1
AGO2 ENSG00000123908	1.00003
AGO3 ENSG00000126070	1.0002
AGO4 ENSG00000134698	1.00005
AGPAT1 ENSG00000204310	0.999864
AGPAT2 ENSG00000169692	0.999913
AGPAT3 ENSG00000160216	0.999876
AGPAT4 ENSG00000026652	0.999894
AGPAT5 ENSG00000155189	1.0001
AGPS ENSG00000018510	1.00025
AGR2 ENSG00000106541	1.00008
AGR3 ENSG00000173467	1.00008
AGRN ENSG00000188157	0.999996
AGRP ENSG00000159723	0.999968
AGT ENSG00000135744	0.999901
AGTPBP1 ENSG00000135049	0.999847
AGTR1 ENSG00000144891	0.999993
AGTRAP ENSG00000177674	0.999676
AGXT ENSG00000172482	1.00017
AGXT2 ENSG00000113492	1.00014
AHCTF1 ENSG00000153207	1.00002
AHCY ENSG00000101444	0.999996
AHCYL1 ENSG00000168710	0.999732
AHCYL2 ENSG00000158467	0.999794
AHDC1 ENSG00000126705	1.00002
AHI1 ENSG00000135541	0.999757
AHNAK ENSG00000124942	1.00006
AHNAK2 ENSG00000185567	0.999907
AHR ENSG00000106546	1.00008
AHRR ENSG00000063438	1.00009
AHSA1 ENSG00000100591	0.999999
AHSA2 ENSG00000173209	1.00002
AHSG ENSG00000145192	0.999919
AHSP ENSG00000169877	1.00001
AICDA ENSG00000111732	1
AIDA ENSG00000186063	1.00003
AIF1 ENSG00000204472	0.99997
AIF1L ENSG00000126878	0.999941
AIFM1 ENSG00000156709	0.999955
AIFM2 ENSG00000042286	1.00014
AIFM3 ENSG00000183773	1.00007
AIG1 ENSG00000146416	1.00005
AIM1 ENSG00000112297	0.999917
AIM1L ENSG00000176092	1.0001
AIM2 ENSG00000163568	1.00016
AIMP1 ENSG00000164022	0.999895
AIMP2 ENSG00000106305	1.00001
AIP ENSG00000110711	0.999833
AIPL1 ENSG00000129221	0.999883
AIRE ENSG00000160224	0.999887
AJ239318.1 ENSG00000280108	0.999918
AJAP1 ENSG00000196581	0.999776
AJUBA ENSG00000129474	0.999871
AK1 ENSG00000106992	0.99991
AK2 ENSG00000004455	0.999858
AK3 ENSG00000147853	1.00006
AK4 ENSG00000162433	0.999917
AK5 ENSG00000154027	1.00007
AK6 ENSG00000085231	0.999995
AK7 ENSG00000140057	1.00002
AK8 ENSG00000165695	1.00005
AK9 ENSG00000155085	1
AKAP1 ENSG00000121057	1.00002
AKAP10 ENSG00000108599	0.999921
AKAP11 ENSG00000023516	1.00019
AKAP12 ENSG00000131016	0.999964
AKAP13 ENSG00000170776	1.00012
AKAP14 ENSG00000186471	0.9999
AKAP17A ENSG00000197976	1.00003
AKAP3 ENSG00000111254	0.999978
AKAP4 ENSG00000147081	1.00004
AKAP5 ENSG00000179841	1.00002
AKAP6 ENSG00000151320	1.00008
AKAP7 ENSG00000118507	1.00012
AKAP8 ENSG00000105127	0.999751
AKAP8L ENSG00000011243	0.999625
AKAP9 ENSG00000127914	1.00005
AKIP1 ENSG00000166452	1.00009
AKIRIN1 ENSG00000174574	1.00003
AKIRIN2 ENSG00000135334	1.00011
AKNA ENSG00000106948	1.0001
AKNAD1 ENSG00000162641	0.99999
AKR1A1 ENSG00000117448	0.9999
AKR1B1 ENSG00000085662	1.00016
AKR1B10 ENSG00000198074	0.999848
AKR1B15 ENSG00000227471	1.00022
AKR1C1 ENSG00000187134	1.00018
AKR1C2 ENSG00000151632	1.00022
AKR1C3 ENSG00000196139	1.00005
AKR1C4 ENSG00000198610	0.999841
AKR1D1 ENSG00000122787	1.00007
AKR1E2 ENSG00000165568	1.00004
AKR7A2 ENSG00000053371	1.00013
AKR7A3 ENSG00000162482	1.00005
AKR7L ENSG00000211454	1.00005
AKT1 ENSG00000142208	1.00002
AKT1S1 ENSG00000204673	0.999927
AKT2 ENSG00000105221	0.999895
AKT3 ENSG00000117020	1.00001
AKTIP ENSG00000166971	0.999797
AL023806.1 ENSG00000280184	1.00001
AL049794.1 ENSG00000280240	0.999838
AL049872.1 ENSG00000279963	1.00003
AL133475.1 ENSG00000281602	1.00003
AL135745.1 ENSG00000279654	0.99996
AL135787.1 ENSG00000283263	0.99994
AL354828.1 ENSG00000279282	0.999785
AL354828.2 ENSG00000280175	0.999904
AL356053.1 ENSG00000150076	0.99979
AL356289.1 ENSG00000279096	1.00007
AL356585.1 ENSG00000279081	1.00006
AL357140.1 ENSG00000280113	0.999937
AL358852.1 ENSG00000278899	1.00001
AL365181.1 ENSG00000280316	1.00014
AL513523.2 ENSG00000279767	1.00014
AL589743.1 ENSG00000279508	1.00016
AL590235.1 ENSG00000280230	0.999806
AL645922.1 ENSG00000279546	0.999944
ALAD ENSG00000148218	0.999905
ALAS1 ENSG00000023330	1.00001
ALAS2 ENSG00000158578	0.999815
ALB ENSG00000163631	0.999759
ALCAM ENSG00000170017	0.999962
ALDH16A1 ENSG00000161618	1.00008
ALDH18A1 ENSG00000059573	1.00008
ALDH1A1 ENSG00000165092	0.999933
ALDH1A2 ENSG00000128918	1.00018
ALDH1A3 ENSG00000184254	1.00011
ALDH1B1 ENSG00000137124	1.00018
ALDH1L1 ENSG00000144908	1.00013
ALDH1L2 ENSG00000136010	0.999985
ALDH3A1 ENSG00000108602	0.999916
ALDH3A2 ENSG00000072210	0.999889
ALDH3B1 ENSG00000006534	1.00003
ALDH3B2 ENSG00000132746	0.99973
ALDH4A1 ENSG00000159423	0.999894
ALDH5A1 ENSG00000112294	1.00011
ALDH6A1 ENSG00000119711	1.00007
ALDH7A1 ENSG00000164904	0.99991
ALDH8A1 ENSG00000118514	1.00012
ALDH9A1 ENSG00000143149	0.999903
ALDOA ENSG00000149925	0.999926
ALDOB ENSG00000136872	1.00007
ALDOC ENSG00000109107	1.00004
ALG1 ENSG00000033011	1.00017
ALG10 ENSG00000139133	1.0001
ALG10B ENSG00000175548	1.00016
ALG11 ENSG00000253710	0.999751
ALG12 ENSG00000182858	1.00011
ALG13 ENSG00000101901	1.00004
ALG14 ENSG00000172339	0.999777
ALG1L ENSG00000189366	0.999992
ALG1L2 ENSG00000251287	0.999906
ALG2 ENSG00000119523	0.999965
ALG3 ENSG00000214160	1.00023
ALG5 ENSG00000120697	1
ALG6 ENSG00000088035	1.00011
ALG8 ENSG00000159063	1
ALG9 ENSG00000086848	0.999929
ALK ENSG00000171094	1.00004
ALKBH1 ENSG00000100601	1.00005
ALKBH2 ENSG00000189046	1.00021
ALKBH3 ENSG00000166199	0.999911
ALKBH4 ENSG00000160993	1.00004
ALKBH5 ENSG00000091542	1.00008
ALKBH6 ENSG00000239382	1.00015
ALKBH7 ENSG00000125652	0.999828
ALKBH8 ENSG00000137760	0.999938
ALLC ENSG00000151360	0.999981
ALMS1 ENSG00000116127	0.99998
ALOX12 ENSG00000108839	1.00005
ALOX12B ENSG00000179477	1.00008
ALOX15 ENSG00000161905	0.999901
ALOX15B ENSG00000179593	1.00006
ALOX5 ENSG00000012779	0.99979
ALOX5AP ENSG00000132965	0.99996
ALOXE3 ENSG00000179148	0.999821
ALPK1 ENSG00000073331	0.999646
ALPK2 ENSG00000198796	0.999795
ALPK3 ENSG00000136383	1.00016
ALPL ENSG00000162551	1.00004
ALPP ENSG00000163283	0.999942
ALS2 ENSG00000003393	1.00029
ALS2CL ENSG00000178038	1.00004
ALS2CR11 ENSG00000155754	1.00001
ALS2CR12 ENSG00000155749	1.00012
ALX1 ENSG00000180318	1.00009
ALX3 ENSG00000156150	1.00011
ALX4 ENSG00000052850	1.00015
ALYREF ENSG00000183684	0.999998
AMACR ENSG00000242110	1.00001
AMBN ENSG00000178522	1.00009
AMBP ENSG00000106927	0.99992
AMBRA1 ENSG00000110497	1.00006
AMD1 ENSG00000123505	1.00018
AMDHD1 ENSG00000139344	0.999751
AMDHD2 ENSG00000162066	0.999969
AMELX ENSG00000125363	0.999782
AMELY ENSG00000099721	0.999863
AMER1 ENSG00000184675	0.999752
AMER2 ENSG00000165566	0.999902
AMER3 ENSG00000178171	0.999919
AMFR ENSG00000159461	1.00019
AMH ENSG00000104899	0.999921
AMHR2 ENSG00000135409	0.999893
AMIGO1 ENSG00000181754	1
AMIGO2 ENSG00000139211	0.999988
AMIGO3 ENSG00000176020	0.999968
AMMECR1 ENSG00000101935	1.00027
AMMECR1L ENSG00000144233	0.999862
AMN ENSG00000166126	1.00004
AMN1 ENSG00000151743	0.999979
AMOT ENSG00000126016	0.999979
AMOTL1 ENSG00000166025	1.00001
AMOTL2 ENSG00000114019	0.999795
AMPD1 ENSG00000116748	0.999984
AMPD2 ENSG00000116337	1
AMPD3 ENSG00000133805	0.999769
AMPH ENSG00000078053	1.00018
AMT ENSG00000145020	1.00014
AMTN ENSG00000187689	1.00014
AMY1A ENSG00000237763	0.999995
AMY1B ENSG00000174876	0.999996
AMY1C ENSG00000187733	0.999893
AMY2A ENSG00000243480	1.00008
AMY2B ENSG00000240038	1.00008
AMZ1 ENSG00000174945	1.00015
AMZ2 ENSG00000196704	1.00008
ANAPC1 ENSG00000153107	0.999984
ANAPC10 ENSG00000164162	1.00016
ANAPC11 ENSG00000141552	0.999902
ANAPC13 ENSG00000129055	0.999962
ANAPC15 ENSG00000110200	0.999987
ANAPC16 ENSG00000166295	1.0001
ANAPC2 ENSG00000176248	0.999963
ANAPC4 ENSG00000053900	1.00018
ANAPC5 ENSG00000089053	1.00022
ANAPC7 ENSG00000196510	0.999842
ANG ENSG00000214274	0.999994
ANGEL1 ENSG00000013523	0.999891
ANGEL2 ENSG00000174606	0.999939
ANGPT1 ENSG00000154188	1.00002
ANGPT2 ENSG00000091879	0.999949
ANGPT4 ENSG00000101280	1.00006
ANGPTL1 ENSG00000116194	0.999929
ANGPTL2 ENSG00000136859	1.00012
ANGPTL3 ENSG00000132855	0.99994
ANGPTL4 ENSG00000167772	1.00001
ANGPTL5 ENSG00000187151	0.999973
ANGPTL6 ENSG00000130812	0.999893
ANGPTL7 ENSG00000171819	0.999952
ANGPTL8 ENSG00000130173	1.00008
ANHX ENSG00000227059	1.00007
ANK1 ENSG00000029534	1.00012
ANK2 ENSG00000145362	0.999863
ANK3 ENSG00000151150	0.999998
ANKAR ENSG00000151687	1.00001
ANKDD1A ENSG00000166839	1.00007
ANKDD1B ENSG00000189045	1.00005
ANKEF1 ENSG00000132623	1.00015
ANKFN1 ENSG00000153930	1.00021
ANKFY1 ENSG00000185722	1.00004
ANKH ENSG00000154122	1.00024
ANKHD1 ENSG00000131503	0.999729
ANKHD1-EIF4EBP3 ENSG00000254996	1.00012
ANKIB1 ENSG00000001629	0.999894
ANKK1 ENSG00000170209	0.999933
ANKLE1 ENSG00000160117	0.999758
ANKLE2 ENSG00000176915	0.999924
ANKMY1 ENSG00000144504	0.999969
ANKMY2 ENSG00000106524	0.999794
ANKRA2 ENSG00000164331	0.99996
ANKRD1 ENSG00000148677	0.999936
ANKRD10 ENSG00000088448	0.999753
ANKRD11 ENSG00000167522	0.999976
ANKRD12 ENSG00000101745	1.00015
ANKRD13A ENSG00000076513	1.00029
ANKRD13B ENSG00000198720	1.00002
ANKRD13C ENSG00000118454	1.00013
ANKRD13D ENSG00000172932	1.00018
ANKRD16 ENSG00000134461	1.00006
ANKRD17 ENSG00000132466	0.999966
ANKRD18A ENSG00000180071	1.00001
ANKRD18B ENSG00000230453	1.00006
ANKRD2 ENSG00000165887	1.00014
ANKRD20A1 ENSG00000260691	0.999815
ANKRD20A2 ENSG00000183148	1.00018
ANKRD20A3 ENSG00000276203	0.999659
ANKRD20A4 ENSG00000172014	0.999941
ANKRD22 ENSG00000152766	0.999861
ANKRD23 ENSG00000163126	1.00001
ANKRD24 ENSG00000089847	0.999923
ANKRD26 ENSG00000107890	1.00014
ANKRD27 ENSG00000105186	0.999924
ANKRD28 ENSG00000206560	0.999954
ANKRD29 ENSG00000154065	0.99999
ANKRD30A ENSG00000148513	1.00004
ANKRD30B ENSG00000180777	1.00018
ANKRD30BL ENSG00000163046	0.999917
ANKRD31 ENSG00000145700	1.00009
ANKRD33 ENSG00000167612	1.00009
ANKRD33B ENSG00000164236	1.00012
ANKRD34A ENSG00000272031	0.999894
ANKRD34B ENSG00000189127	0.999958
ANKRD34C ENSG00000235711	0.999934
ANKRD35 ENSG00000198483	0.999953
ANKRD36 ENSG00000135976	0.999953
ANKRD36B ENSG00000196912	1.00004
ANKRD36C ENSG00000174501	1.00017
ANKRD37 ENSG00000186352	0.99993
ANKRD39 ENSG00000213337	1.00006
ANKRD40 ENSG00000154945	1.00008
ANKRD42 ENSG00000137494	0.999853
ANKRD44 ENSG00000065413	0.999951
ANKRD45 ENSG00000183831	1.00006
ANKRD46 ENSG00000186106	1.00023
ANKRD49 ENSG00000168876	1.00014
ANKRD50 ENSG00000151458	1.00004
ANKRD52 ENSG00000139645	0.999835
ANKRD53 ENSG00000144031	1.00005
ANKRD54 ENSG00000100124	0.99986
ANKRD55 ENSG00000164512	1.0002
ANKRD6 ENSG00000135299	1.00006
ANKRD61 ENSG00000157999	0.999848
ANKRD62 ENSG00000181626	1.00003
ANKRD65 ENSG00000235098	0.999811
ANKRD66 ENSG00000230062	0.999941
ANKRD7 ENSG00000106013	0.999783
ANKRD9 ENSG00000156381	1.00001
ANKS1A ENSG00000064999	0.999724
ANKS1B ENSG00000185046	1.00004
ANKS3 ENSG00000168096	1.00001
ANKS4B ENSG00000175311	1.00004
ANKS6 ENSG00000165138	1.00009
ANKUB1 ENSG00000206199	0.999884
ANKZF1 ENSG00000163516	0.999972
ANLN ENSG00000011426	1.00014
ANO1 ENSG00000131620	1.00023
ANO10 ENSG00000160746	0.999939
ANO2 ENSG00000047617	1
ANO3 ENSG00000134343	1.00008
ANO4 ENSG00000151572	0.999951
ANO5 ENSG00000171714	0.999871
ANO6 ENSG00000177119	0.999917
ANO7 ENSG00000146205	0.999992
ANO8 ENSG00000074855	1.00012
ANO9 ENSG00000185101	1.00015
ANOS1 ENSG00000011201	0.999909
ANP32A ENSG00000140350	1.00012
ANP32B ENSG00000136938	1.00011
ANP32D ENSG00000139223	0.999987
ANP32E ENSG00000143401	1.00002
ANPEP ENSG00000166825	0.999623
ANTXR1 ENSG00000169604	0.999941
ANTXR2 ENSG00000163297	1.00001
ANTXRL ENSG00000274209	0.999857
ANXA1 ENSG00000135046	0.999768
ANXA10 ENSG00000109511	1.0002
ANXA11 ENSG00000122359	1.00019
ANXA13 ENSG00000104537	1.00003
ANXA2 ENSG00000182718	1.00022
ANXA2R ENSG00000177721	1.00008
ANXA3 ENSG00000138772	1.00002
ANXA4 ENSG00000196975	0.999944
ANXA5 ENSG00000164111	1.00005
ANXA6 ENSG00000197043	1.00007
ANXA7 ENSG00000138279	1.00005
ANXA8 ENSG00000265190	1.00004
ANXA8L1 ENSG00000264230	1.00021
ANXA9 ENSG00000143412	1.00003
AOAH ENSG00000136250	1.00005
AOC1 ENSG00000002726	1.00011
AOC2 ENSG00000131480	1.0001
AOC3 ENSG00000131471	0.999989
AOX1 ENSG00000138356	0.999919
AP000275.65 ENSG00000265590	0.999928
AP000295.9 ENSG00000249624	1.00001
AP000304.12 ENSG00000249209	0.999836
AP000349.2 ENSG00000280178	0.999899
AP000350.10 ENSG00000251357	1.00024
AP000687.1 ENSG00000280170	0.999885
AP000721.4 ENSG00000256100	0.999716
AP000769.1 ENSG00000279576	1.00005
AP000866.1 ENSG00000279342	1.00012
AP001888.1 ENSG00000281781	0.999977
AP002962.1 ENSG00000279906	1.00016
AP006285.2 ENSG00000278919	0.999935
AP1AR ENSG00000138660	0.999906
AP1B1 ENSG00000100280	0.999906
AP1G1 ENSG00000166747	0.999838
AP1G2 ENSG00000213983	1
AP1M1 ENSG00000072958	1.00001
AP1M2 ENSG00000129354	0.999791
AP1S1 ENSG00000106367	1.00003
AP1S2 ENSG00000182287	0.999778
AP1S3 ENSG00000152056	1.00011
AP2A1 ENSG00000196961	1.00006
AP2A2 ENSG00000183020	0.999899
AP2B1 ENSG00000006125	1.00013
AP2M1 ENSG00000161203	0.999996
AP2S1 ENSG00000042753	0.999895
AP3B1 ENSG00000132842	0.999992
AP3B2 ENSG00000103723	0.999963
AP3D1 ENSG00000065000	1.00015
AP3M1 ENSG00000185009	1.00007
AP3M2 ENSG00000070718	0.99988
AP3S1 ENSG00000177879	1.00001
AP3S2 ENSG00000157823	0.999877
AP4B1 ENSG00000134262	0.999768
AP4E1 ENSG00000081014	1.00019
AP4M1 ENSG00000221838	1.00012
AP4S1 ENSG00000100478	1.00018
AP5B1 ENSG00000254470	1.00005
AP5M1 ENSG00000053770	1.00001
AP5S1 ENSG00000125843	1.00016
AP5Z1 ENSG00000242802	1.00016
APAF1 ENSG00000120868	1
APBA1 ENSG00000107282	1.00009
APBA2 ENSG00000034053	1.00026
APBA3 ENSG00000011132	1.00027
APBB1 ENSG00000166313	1.00014
APBB1IP ENSG00000077420	0.999978
APBB2 ENSG00000163697	0.999974
APBB3 ENSG00000113108	1.00018
APC ENSG00000134982	0.9999
APC2 ENSG00000115266	1.00021
APCDD1 ENSG00000154856	0.999817
APCDD1L ENSG00000198768	0.999965
APCS ENSG00000132703	0.999987
APEH ENSG00000164062	1.00032
APELA ENSG00000248329	1.00009
APEX1 ENSG00000100823	0.999912
APEX2 ENSG00000169188	0.999755
APH1A ENSG00000117362	1.00014
APH1B ENSG00000138613	0.999966
API5 ENSG00000166181	0.999955
APIP ENSG00000149089	1.0001
APITD1 ENSG00000175279	0.999933
APITD1-CORT ENSG00000251503	0.999834
APLF ENSG00000169621	0.99987
APLN ENSG00000171388	0.999947
APLNR ENSG00000134817	1.00024
APLP1 ENSG00000105290	0.999836
APLP2 ENSG00000084234	1.00006
APMAP ENSG00000101474	1.00005
APOA1 ENSG00000118137	0.999989
APOA2 ENSG00000158874	1.00026
APOB ENSG00000084674	0.999955
APOBEC1 ENSG00000111701	1.00018
APOBEC2 ENSG00000124701	1.00002
APOBEC3A ENSG00000128383	0.999589
APOBEC3B ENSG00000179750	1.00008
APOBEC3C ENSG00000244509	1.00018
APOBEC3D ENSG00000243811	1.00019
APOBEC3F ENSG00000128394	0.999933
APOBEC3G ENSG00000239713	1.0002
APOBEC3H ENSG00000100298	1.00012
APOBEC4 ENSG00000173627	0.999991
APOBR ENSG00000184730	0.99986
APOC1 ENSG00000130208	1.00004
APOC2 ENSG00000234906	0.999985
APOC3 ENSG00000110245	0.999973
APOC4 ENSG00000267467	1.00018
APOD ENSG00000189058	1.00009
APOE ENSG00000130203	0.999928
APOF ENSG00000175336	0.999884
APOH ENSG00000091583	1.0002
APOL1 ENSG00000100342	0.999885
APOL2 ENSG00000128335	1.00011
APOL3 ENSG00000128284	0.999887
APOL4 ENSG00000100336	0.999881
APOL6 ENSG00000221963	1.00008
APOLD1 ENSG00000178878	0.999919
APOM ENSG00000204444	0.999923
APOO ENSG00000184831	1.00008
APOOL ENSG00000155008	0.999841
APP ENSG00000142192	1.00011
APPBP2 ENSG00000062725	1.00002
APPL1 ENSG00000157500	1.00003
APPL2 ENSG00000136044	0.999974
APRT ENSG00000198931	1.00003
APTX ENSG00000137074	1.00003
AQP1 ENSG00000240583	0.999865
AQP10 ENSG00000143595	1
AQP11 ENSG00000178301	0.999949
AQP12A ENSG00000184945	1.00003
AQP12B ENSG00000185176	1.00012
AQP2 ENSG00000167580	1.00026
AQP3 ENSG00000165272	1.00007
AQP4 ENSG00000171885	0.999981
AQP5 ENSG00000161798	0.999921
AQP6 ENSG00000086159	0.999919
AQP7 ENSG00000165269	1.00002
AQP8 ENSG00000103375	0.999922
AQP9 ENSG00000103569	0.999955
AQR ENSG00000021776	0.999933
AR ENSG00000169083	1
ARAF ENSG00000078061	0.999978
ARAP1 ENSG00000186635	1.00026
ARAP2 ENSG00000047365	1.0001
ARAP3 ENSG00000120318	1.00021
ARC ENSG00000198576	0.999991
ARCN1 ENSG00000095139	1.0003
AREG ENSG00000109321	1.00007
AREL1 ENSG00000119682	0.999711
ARF1 ENSG00000143761	1.00002
ARF3 ENSG00000134287	0.999856
ARF4 ENSG00000168374	0.999935
ARF5 ENSG00000004059	0.999996
ARF6 ENSG00000165527	0.999883
ARFGAP1 ENSG00000101199	0.999823
ARFGAP2 ENSG00000149182	1.00018
ARFGAP3 ENSG00000242247	0.999968
ARFGEF1 ENSG00000066777	1.00023
ARFGEF2 ENSG00000124198	0.999844
ARFGEF3 ENSG00000112379	0.999978
ARFIP1 ENSG00000164144	0.999957
ARFIP2 ENSG00000132254	1.00003
ARFRP1 ENSG00000101246	1.00004
ARG1 ENSG00000118520	0.999921
ARG2 ENSG00000081181	1.00007
ARGFX ENSG00000186103	0.999958
ARGLU1 ENSG00000134884	0.999929
ARHGAP1 ENSG00000175220	1.00015
ARHGAP10 ENSG00000071205	1.00007
ARHGAP11A ENSG00000198826	0.999875
ARHGAP11B ENSG00000187951	0.999869
ARHGAP12 ENSG00000165322	1
ARHGAP15 ENSG00000075884	1.00023
ARHGAP17 ENSG00000140750	0.999838
ARHGAP18 ENSG00000146376	0.999856
ARHGAP19 ENSG00000213390	0.999918
ARHGAP20 ENSG00000137727	1.00009
ARHGAP21 ENSG00000107863	0.999945
ARHGAP22 ENSG00000128805	1.00005
ARHGAP23 ENSG00000275832	1.00009
ARHGAP24 ENSG00000138639	1.00019
ARHGAP25 ENSG00000163219	1.00029
ARHGAP26 ENSG00000145819	1.0001
ARHGAP27 ENSG00000159314	1.00008
ARHGAP28 ENSG00000088756	1.00027
ARHGAP29 ENSG00000137962	1.00003
ARHGAP30 ENSG00000186517	0.999985
ARHGAP31 ENSG00000031081	0.999935
ARHGAP32 ENSG00000134909	1.00003
ARHGAP33 ENSG00000004777	0.999991
ARHGAP35 ENSG00000160007	0.999996
ARHGAP36 ENSG00000147256	1.00005
ARHGAP39 ENSG00000147799	1.00002
ARHGAP4 ENSG00000089820	1.00014
ARHGAP40 ENSG00000124143	0.999876
ARHGAP42 ENSG00000165895	0.999742
ARHGAP44 ENSG00000006740	1.00015
ARHGAP45 ENSG00000180448	1.00006
ARHGAP5 ENSG00000100852	1.00005
ARHGAP6 ENSG00000047648	1.00013
ARHGAP8 ENSG00000241484	1.00006
ARHGAP9 ENSG00000123329	0.999919
ARHGDIA ENSG00000141522	1.00004
ARHGDIB ENSG00000111348	0.999868
ARHGDIG ENSG00000242173	1.00002
ARHGEF1 ENSG00000076928	0.999948
ARHGEF10 ENSG00000104728	1.00007
ARHGEF10L ENSG00000074964	1.00016
ARHGEF11 ENSG00000132694	0.999939
ARHGEF12 ENSG00000196914	0.999943
ARHGEF15 ENSG00000198844	0.999866
ARHGEF16 ENSG00000130762	0.999903
ARHGEF17 ENSG00000110237	0.999982
ARHGEF18 ENSG00000104880	1.00018
ARHGEF19 ENSG00000142632	1.00003
ARHGEF2 ENSG00000116584	0.999953
ARHGEF25 ENSG00000240771	1.00025
ARHGEF26 ENSG00000114790	1.00022
ARHGEF28 ENSG00000214944	1.00019
ARHGEF3 ENSG00000163947	1.00004
ARHGEF33 ENSG00000214694	0.999934
ARHGEF35 ENSG00000213214	1.00004
ARHGEF37 ENSG00000183111	0.999877
ARHGEF38 ENSG00000236699	1.00006
ARHGEF39 ENSG00000137135	0.999968
ARHGEF4 ENSG00000136002	0.99984
ARHGEF40 ENSG00000165801	1.00012
ARHGEF5 ENSG00000050327	1.00016
ARHGEF6 ENSG00000129675	0.999825
ARHGEF7 ENSG00000102606	1.00011
ARHGEF9 ENSG00000131089	0.999802
ARID1A ENSG00000117713	0.999812
ARID1B ENSG00000049618	1.00011
ARID2 ENSG00000189079	0.999847
ARID3A ENSG00000116017	1.00007
ARID3B ENSG00000179361	1.00002
ARID4A ENSG00000032219	0.999931
ARID4B ENSG00000054267	0.999931
ARID5A ENSG00000196843	1
ARID5B ENSG00000150347	0.999907
ARIH1 ENSG00000166233	1.00007
ARIH2 ENSG00000177479	1.00004
ARIH2OS ENSG00000221883	0.999817
ARL1 ENSG00000120805	0.99988
ARL10 ENSG00000175414	0.999924
ARL11 ENSG00000152213	0.999965
ARL13B ENSG00000169379	0.999939
ARL14 ENSG00000179674	1.00018
ARL14EP ENSG00000152219	0.999828
ARL15 ENSG00000185305	1.00005
ARL16 ENSG00000214087	1.00008
ARL17A ENSG00000185829	0.999822
ARL17B ENSG00000228696	1.00012
ARL2 ENSG00000213465	0.999922
ARL2BP ENSG00000102931	1
ARL3 ENSG00000138175	1.00007
ARL4A ENSG00000122644	1.00014
ARL4C ENSG00000188042	0.999901
ARL4D ENSG00000175906	1.00003
ARL5A ENSG00000162980	0.999935
ARL5B ENSG00000165997	0.999951
ARL5C ENSG00000141748	0.999863
ARL6 ENSG00000113966	0.99977
ARL6IP1 ENSG00000170540	0.999886
ARL6IP4 ENSG00000182196	0.999921
ARL6IP5 ENSG00000144746	0.999863
ARL6IP6 ENSG00000177917	1.00003
ARL8A ENSG00000143862	0.999928
ARL8B ENSG00000134108	1.00005
ARL9 ENSG00000196503	1.00002
ARMC1 ENSG00000104442	0.999873
ARMC10 ENSG00000170632	0.999957
ARMC12 ENSG00000157343	1.00004
ARMC2 ENSG00000118690	1.00004
ARMC3 ENSG00000165309	1.00024
ARMC4 ENSG00000169126	0.999819
ARMC5 ENSG00000140691	0.999772
ARMC6 ENSG00000105676	0.999865
ARMC7 ENSG00000125449	1.00009
ARMC8 ENSG00000114098	0.999879
ARMC9 ENSG00000135931	1.00016
ARMCX1 ENSG00000126947	0.999962
ARMCX2 ENSG00000184867	1.00012
ARMCX3 ENSG00000102401	0.99997
ARMCX4 ENSG00000196440	1.00012
ARMCX5 ENSG00000125962	0.999875
ARMCX6 ENSG00000198960	0.999961
ARMS2 ENSG00000254636	1.00015
ARMT1 ENSG00000146476	0.999962
ARNT ENSG00000143437	0.999943
ARNT2 ENSG00000172379	0.99984
ARNTL ENSG00000133794	1.00001
ARNTL2 ENSG00000029153	1.00017
ARPC1A ENSG00000241685	1.00009
ARPC1B ENSG00000130429	1.00017
ARPC2 ENSG00000163466	1.00005
ARPC3 ENSG00000111229	1.00014
ARPC4 ENSG00000241553	0.999916
ARPC5 ENSG00000162704	1.00004
ARPC5L ENSG00000136950	0.999834
ARPIN ENSG00000242498	0.999872
ARPP19 ENSG00000128989	1.00017
ARPP21 ENSG00000172995	0.999773
ARRB1 ENSG00000137486	1.00018
ARRB2 ENSG00000141480	1.00028
ARRDC1 ENSG00000197070	0.999981
ARRDC2 ENSG00000105643	1.00006
ARRDC3 ENSG00000113369	0.999863
ARRDC4 ENSG00000140450	1.00027
ARRDC5 ENSG00000205784	0.999797
ARSA ENSG00000100299	1.00017
ARSB ENSG00000113273	0.999959
ARSD ENSG00000006756	1.00025
ARSE ENSG00000157399	0.999925
ARSF ENSG00000062096	1.00004
ARSG ENSG00000141337	0.999885
ARSI ENSG00000183876	1.00002
ARSJ ENSG00000180801	0.999955
ARSK ENSG00000164291	1.00014
ART3 ENSG00000156219	0.99981
ART4 ENSG00000111339	1.00012
ART5 ENSG00000167311	1.00008
ARTN ENSG00000117407	0.999929
ARV1 ENSG00000173409	1.00006
ARVCF ENSG00000099889	1.00022
ARX ENSG00000004848	0.999948
AS3MT ENSG00000214435	1.00009
ASAH1 ENSG00000104763	1.00009
ASAH2 ENSG00000188611	1.00002
ASAH2B ENSG00000204147	1.00024
ASAP1 ENSG00000153317	0.999852
ASAP2 ENSG00000151693	1.00027
ASAP3 ENSG00000088280	0.9999
ASB1 ENSG00000065802	0.999946
ASB10 ENSG00000146926	1.00002
ASB11 ENSG00000165192	0.999988
ASB12 ENSG00000198881	0.999831
ASB13 ENSG00000196372	1.00003
ASB14 ENSG00000239388	0.999958
ASB15 ENSG00000146809	0.99993
ASB16 ENSG00000161664	1.00029
ASB17 ENSG00000154007	1.00012
ASB18 ENSG00000182177	0.999927
ASB2 ENSG00000100628	0.999672
ASB3 ENSG00000115239	0.999944
ASB4 ENSG00000005981	0.999921
ASB5 ENSG00000164122	1.00001
ASB6 ENSG00000148331	0.999974
ASB7 ENSG00000183475	1.00014
ASB8 ENSG00000177981	0.999864
ASB9 ENSG00000102048	1.00002
ASCC1 ENSG00000138303	0.999986
ASCC2 ENSG00000100325	0.999937
ASCC3 ENSG00000112249	0.999925
ASCL1 ENSG00000139352	0.999912
ASCL2 ENSG00000183734	0.99988
ASCL3 ENSG00000176009	0.999989
ASCL4 ENSG00000187855	0.999761
ASCL5 ENSG00000232237	0.999969
ASF1A ENSG00000111875	1.00008
ASF1B ENSG00000105011	0.999907
ASGR1 ENSG00000141505	0.999877
ASGR2 ENSG00000161944	0.999955
ASH1L ENSG00000116539	0.999893
ASH2L ENSG00000129691	1.00006
ASIC1 ENSG00000110881	0.999895
ASIC2 ENSG00000108684	1.00036
ASIC3 ENSG00000213199	1.00005
ASIC4 ENSG00000072182	1.00023
ASIC5 ENSG00000256394	0.999916
ASIP ENSG00000101440	1.00005
ASL ENSG00000126522	0.999858
ASMT ENSG00000196433	1.00002
ASMTL ENSG00000169093	1.00017
ASNA1 ENSG00000198356	0.999839
ASNS ENSG00000070669	0.999831
ASNSD1 ENSG00000138381	1.0002
ASPA ENSG00000108381	0.999902
ASPDH ENSG00000204653	0.999865
ASPG ENSG00000166183	1.00019
ASPH ENSG00000198363	1.00008
ASPHD1 ENSG00000174939	1.00002
ASPHD2 ENSG00000128203	0.99987
ASPM ENSG00000066279	0.999932
ASPN ENSG00000106819	0.999826
ASPRV1 ENSG00000244617	0.999978
ASPSCR1 ENSG00000169696	1.00034
ASRGL1 ENSG00000162174	1.00015
ASS1 ENSG00000130707	1.00006
ASTE1 ENSG00000034533	0.999845
ASTN1 ENSG00000152092	0.999825
ASTN2 ENSG00000148219	1.00004
ASUN ENSG00000064102	0.999889
ASXL1 ENSG00000171456	1.00008
ASXL2 ENSG00000143970	0.999923
ASXL3 ENSG00000141431	1.00011
ASZ1 ENSG00000154438	0.99971
ATAD1 ENSG00000138138	0.999894
ATAD2 ENSG00000156802	0.999813
ATAD2B ENSG00000119778	1.00008
ATAD3A ENSG00000197785	1.0001
ATAD3B ENSG00000160072	0.999912
ATAD3C ENSG00000215915	1.00006
ATAD5 ENSG00000176208	0.999985
ATAT1 ENSG00000137343	0.999999
ATCAY ENSG00000167654	1.00004
ATE1 ENSG00000107669	0.999972
ATF1 ENSG00000123268	1.00008
ATF2 ENSG00000115966	1.00016
ATF3 ENSG00000162772	1.00001
ATF4 ENSG00000128272	1.00002
ATF5 ENSG00000169136	1
ATF6 ENSG00000118217	0.999909
ATF6B ENSG00000213676	1.00002
ATF7 ENSG00000170653	0.999988
ATF7IP ENSG00000171681	0.99988
ATF7IP2 ENSG00000166669	0.99998
ATG10 ENSG00000152348	0.999944
ATG101 ENSG00000123395	1.00005
ATG12 ENSG00000145782	1.00008
ATG13 ENSG00000175224	1
ATG14 ENSG00000126775	0.999797
ATG16L1 ENSG00000085978	0.999973
ATG16L2 ENSG00000168010	0.999995
ATG2A ENSG00000110046	1.00018
ATG2B ENSG00000066739	0.999865
ATG3 ENSG00000144848	0.999712
ATG4A ENSG00000101844	0.999874
ATG4B ENSG00000168397	1.00013
ATG4C ENSG00000125703	0.999885
ATG4D ENSG00000130734	1.00015
ATG5 ENSG00000057663	0.999966
ATG7 ENSG00000197548	0.999815
ATG9A ENSG00000198925	1.00008
ATG9B ENSG00000181652	0.99985
ATHL1 ENSG00000142102	0.999935
ATIC ENSG00000138363	1
ATL1 ENSG00000198513	0.999995
ATL2 ENSG00000119787	0.999901
ATL3 ENSG00000184743	0.999987
ATM ENSG00000149311	0.99997
ATMIN ENSG00000166454	1.00009
ATN1 ENSG00000111676	1.00008
ATOH1 ENSG00000172238	1.00009
ATOH7 ENSG00000179774	1.00001
ATOH8 ENSG00000168874	1.00006
ATOX1 ENSG00000177556	0.999843
ATP10A ENSG00000206190	1.00006
ATP10B ENSG00000118322	1.00011
ATP10D ENSG00000145246	0.999957
ATP11A ENSG00000068650	1.00011
ATP11B ENSG00000058063	0.999974
ATP11C ENSG00000101974	1.00006
ATP12A ENSG00000075673	0.999763
ATP13A1 ENSG00000105726	1.00019
ATP13A2 ENSG00000159363	1.00003
ATP13A3 ENSG00000133657	1.00009
ATP13A4 ENSG00000127249	1.00014
ATP13A5 ENSG00000187527	0.999969
ATP1A1 ENSG00000163399	1.0001
ATP1A2 ENSG00000018625	0.999857
ATP1A3 ENSG00000105409	1.00019
ATP1A4 ENSG00000132681	0.999894
ATP1B1 ENSG00000143153	1.00011
ATP1B2 ENSG00000129244	1.00016
ATP1B3 ENSG00000069849	0.999922
ATP1B4 ENSG00000101892	1.00005
ATP23 ENSG00000166896	1.00002
ATP2A1 ENSG00000196296	1.00002
ATP2A2 ENSG00000174437	0.999799
ATP2A3 ENSG00000074370	1.00022
ATP2B1 ENSG00000070961	0.999903
ATP2B2 ENSG00000157087	1.00007
ATP2B3 ENSG00000067842	1.00006
ATP2B4 ENSG00000058668	1.00024
ATP2C1 ENSG00000017260	0.999872
ATP2C2 ENSG00000064270	1.00032
ATP4A ENSG00000105675	1.00004
ATP4B ENSG00000186009	1.00009
ATP5J2-PTCD1 ENSG00000248919	1.00013
ATP5SL ENSG00000105341	0.999996
ATP6AP1 ENSG00000071553	1
ATP6AP1L ENSG00000205464	1.00001
ATP6AP2 ENSG00000182220	0.999989
ATP6V0A1 ENSG00000033627	0.999817
ATP6V0A2 ENSG00000185344	1.00016
ATP6V0A4 ENSG00000105929	1.00001
ATP6V0B ENSG00000117410	1.00009
ATP6V0C ENSG00000185883	0.999978
ATP6V0D1 ENSG00000159720	1.00003
ATP6V0D2 ENSG00000147614	1.00013
ATP6V0E1 ENSG00000113732	0.999893
ATP6V0E2 ENSG00000171130	0.999922
ATP6V1A ENSG00000114573	0.999794
ATP6V1B1 ENSG00000116039	0.9999
ATP6V1B2 ENSG00000147416	1.00006
ATP6V1C1 ENSG00000155097	0.999821
ATP6V1C2 ENSG00000143882	1.00005
ATP6V1D ENSG00000100554	0.999994
ATP6V1E1 ENSG00000131100	1.00027
ATP6V1E2 ENSG00000250565	0.999715
ATP6V1F ENSG00000128524	1.00002
ATP6V1G1 ENSG00000136888	0.99988
ATP6V1G2 ENSG00000213760	1.0001
ATP6V1G3 ENSG00000151418	1.00018
ATP6V1H ENSG00000047249	1.00015
ATP7A ENSG00000165240	0.999788
ATP7B ENSG00000123191	1
ATP8A1 ENSG00000124406	1.00011
ATP8A2 ENSG00000132932	1.00011
ATP8B1 ENSG00000081923	1.00007
ATP8B2 ENSG00000143515	1.00005
ATP8B3 ENSG00000130270	0.999939
ATP8B4 ENSG00000104043	1.00022
ATP9A ENSG00000054793	1.0004
ATP9B ENSG00000166377	0.999911
ATPIF1 ENSG00000130770	0.99986
ATR ENSG00000175054	1.00001
ATRAID ENSG00000138085	1.00007
ATRIP ENSG00000164053	1.00012
ATRIP ENSG00000282827	1.00002
ATRN ENSG00000088812	1.0003
ATRNL1 ENSG00000107518	0.999727
ATRX ENSG00000085224	0.999774
ATXN1 ENSG00000124788	0.999617
ATXN10 ENSG00000130638	1.00013
ATXN1L ENSG00000224470	0.999972
ATXN2 ENSG00000204842	0.999793
ATXN2L ENSG00000168488	0.999953
ATXN3 ENSG00000066427	0.999736
ATXN3L ENSG00000123594	1.00002
ATXN7 ENSG00000163635	0.999924
ATXN7L1 ENSG00000146776	0.999882
ATXN7L2 ENSG00000162650	0.999779
ATXN7L3 ENSG00000087152	0.999914
ATXN7L3B ENSG00000253719	0.999979
AUH ENSG00000148090	1.0001
AUNIP ENSG00000127423	0.999898
AUP1 ENSG00000115307	1
AURKA ENSG00000087586	1.00008
AURKAIP1 ENSG00000175756	0.999814
AURKB ENSG00000178999	1.00013
AURKC ENSG00000105146	1.00028
AUTS2 ENSG00000158321	0.999989
AVEN ENSG00000169857	1
AVIL ENSG00000135407	1.0001
AVL9 ENSG00000105778	0.999888
AVP ENSG00000101200	0.999739
AVPI1 ENSG00000119986	0.999981
AVPR1A ENSG00000166148	1.00003
AVPR1B ENSG00000198049	0.999858
AVPR2 ENSG00000126895	0.999988
AXDND1 ENSG00000162779	0.999763
AXIN1 ENSG00000103126	0.999793
AXIN2 ENSG00000168646	1.00017
AXL ENSG00000167601	1.0001
AZGP1 ENSG00000160862	0.999906
AZI2 ENSG00000163512	1.00001
AZIN1 ENSG00000155096	1.00005
AZIN2 ENSG00000142920	1.00007
AZU1 ENSG00000172232	1.00023
B2M ENSG00000166710	1.00008
B3GALNT1 ENSG00000169255	1.00009
B3GALNT2 ENSG00000162885	0.999986
B3GALT1 ENSG00000172318	1.00018
B3GALT2 ENSG00000162630	1.00006
B3GALT4 ENSG00000235863	1.00011
B3GALT5 ENSG00000183778	0.999942
B3GALT6 ENSG00000176022	0.999854
B3GAT1 ENSG00000109956	0.99988
B3GAT2 ENSG00000112309	1.00009
B3GAT3 ENSG00000149541	0.999963
B3GLCT ENSG00000187676	0.999917
B3GNT2 ENSG00000170340	1.00004
B3GNT3 ENSG00000179913	1.00022
B3GNT4 ENSG00000176383	1.00008
B3GNT5 ENSG00000176597	1.0003
B3GNT6 ENSG00000198488	1.00012
B3GNT7 ENSG00000156966	0.999947
B3GNT8 ENSG00000177191	0.999874
B3GNT9 ENSG00000237172	1.00017
B3GNTL1 ENSG00000175711	0.999832
B4GALNT1 ENSG00000135454	1.00003
B4GALNT2 ENSG00000167080	1.00003
B4GALNT3 ENSG00000139044	1.00012
B4GALNT4 ENSG00000182272	1.00008
B4GALT1 ENSG00000086062	0.999824
B4GALT2 ENSG00000117411	0.999917
B4GALT3 ENSG00000158850	1.00014
B4GALT4 ENSG00000121578	1.00003
B4GALT5 ENSG00000158470	1.00008
B4GALT6 ENSG00000118276	0.99975
B4GALT7 ENSG00000027847	0.99993
B4GAT1 ENSG00000174684	0.999826
B9D1 ENSG00000108641	0.999883
B9D2 ENSG00000123810	0.999958
BAALC ENSG00000164929	0.999765
BAAT ENSG00000136881	1.00003
BABAM1 ENSG00000105393	1
BACE1 ENSG00000186318	0.999941
BACE2 ENSG00000182240	0.999682
BACH1 ENSG00000156273	0.9999
BACH2 ENSG00000112182	1.00004
BAD ENSG00000002330	1.00009
BAG1 ENSG00000107262	1.0003
BAG2 ENSG00000112208	0.999873
BAG3 ENSG00000151929	0.999904
BAG4 ENSG00000156735	0.999997
BAG5 ENSG00000166170	1.00011
BAG6 ENSG00000204463	0.999934
BAHCC1 ENSG00000266074	0.99979
BAHD1 ENSG00000140320	0.99983
BAIAP2 ENSG00000175866	0.999978
BAIAP2L1 ENSG00000006453	1.00014
BAIAP2L2 ENSG00000128298	0.999844
BAIAP3 ENSG00000007516	1.00001
BAK1 ENSG00000030110	0.999976
BAMBI ENSG00000095739	0.999907
BANF1 ENSG00000175334	0.999854
BANF2 ENSG00000125888	0.999919
BANK1 ENSG00000153064	0.999968
BANP ENSG00000172530	0.999927
BAP1 ENSG00000163930	1.00014
BARD1 ENSG00000138376	0.999971
BARHL2 ENSG00000143032	0.99993
BARX1 ENSG00000131668	1.00003
BARX2 ENSG00000043039	0.999849
BASP1 ENSG00000176788	1.00014
BATF ENSG00000156127	0.999914
BATF2 ENSG00000168062	1.00002
BATF3 ENSG00000123685	1.00002
BAX ENSG00000087088	0.999979
BAZ1A ENSG00000198604	1.00001
BAZ1B ENSG00000009954	1.00007
BAZ2A ENSG00000076108	1.00002
BAZ2B ENSG00000123636	1.00019
BBC3 ENSG00000105327	0.999658
BBIP1 ENSG00000214413	1.00016
BBOF1 ENSG00000119636	1.00029
BBOX1 ENSG00000129151	0.999942
BBS1 ENSG00000174483	1.00005
BBS10 ENSG00000179941	0.999901
BBS12 ENSG00000181004	0.999995
BBS2 ENSG00000125124	0.999889
BBS4 ENSG00000140463	1.00008
BBS5 ENSG00000163093	1.00003
BBS7 ENSG00000138686	0.999781
BBS9 ENSG00000122507	0.99996
BBX ENSG00000114439	1.00003
BCAM ENSG00000187244	0.999821
BCAN ENSG00000132692	1.00005
BCAP29 ENSG00000075790	1.00016
BCAP31 ENSG00000185825	1.00013
BCAR1 ENSG00000050820	0.999862
BCAR3 ENSG00000137936	1.00005
BCAS1 ENSG00000064787	1.00004
BCAS2 ENSG00000116752	0.999988
BCAS3 ENSG00000141376	0.999936
BCAS4 ENSG00000124243	0.999961
BCAT1 ENSG00000060982	0.999951
BCAT2 ENSG00000105552	1.00006
BCCIP ENSG00000107949	0.999708
BCDIN3D ENSG00000186666	0.99975
BCHE ENSG00000114200	0.999878
BCKDHA ENSG00000248098	0.999941
BCKDHB ENSG00000083123	0.999789
BCKDK ENSG00000103507	1.00007
BCL10 ENSG00000142867	0.999933
BCL11A ENSG00000119866	1.00014
BCL11B ENSG00000127152	1.00016
BCL2 ENSG00000171791	1.00008
BCL2A1 ENSG00000140379	0.999925
BCL2L1 ENSG00000171552	0.999981
BCL2L10 ENSG00000137875	1.00009
BCL2L11 ENSG00000153094	1.00013
BCL2L12 ENSG00000126453	1.00022
BCL2L13 ENSG00000099968	1.00016
BCL2L14 ENSG00000121380	1.00009
BCL2L15 ENSG00000188761	0.99967
BCL2L2 ENSG00000129473	0.999981
BCL2L2-PABPN1 ENSG00000258643	0.999913
BCL3 ENSG00000069399	1.00017
BCL6 ENSG00000113916	1.00002
BCL6B ENSG00000161940	0.999918
BCL7A ENSG00000110987	1.00008
BCL7B ENSG00000106635	1.00015
BCL7C ENSG00000099385	1.00004
BCL9 ENSG00000116128	0.999939
BCL9L ENSG00000186174	1.0001
BCLAF1 ENSG00000029363	1.00012
BCO1 ENSG00000135697	1.00029
BCO2 ENSG00000197580	1.00004
BCOR ENSG00000183337	1.00019
BCORL1 ENSG00000085185	0.999867
BCR ENSG00000186716	0.999998
BCS1L ENSG00000074582	1.00001
BDH1 ENSG00000161267	0.999838
BDH2 ENSG00000164039	0.999879
BDKRB1 ENSG00000100739	1.00021
BDKRB2 ENSG00000168398	1.0001
BDNF ENSG00000176697	0.99992
BDP1 ENSG00000145734	1.00004
BEAN1 ENSG00000166546	0.999815
BECN1 ENSG00000126581	0.999852
BEGAIN ENSG00000183092	0.999942
BEND2 ENSG00000177324	0.999943
BEND3 ENSG00000178409	1.00005
BEND4 ENSG00000188848	1.00015
BEND5 ENSG00000162373	1.00008
BEND6 ENSG00000151917	1.00012
BEND7 ENSG00000165626	0.999961
BEST1 ENSG00000167995	1.00004
BEST2 ENSG00000039987	1.00007
BEST3 ENSG00000127325	1.00013
BEST4 ENSG00000142959	1.00006
BET1 ENSG00000105829	0.999955
BET1L ENSG00000177951	1.00009
BEX1 ENSG00000133169	0.999962
BEX2 ENSG00000133134	1.00011
BEX3 ENSG00000166681	1.0001
BEX4 ENSG00000102409	1.00003
BEX5 ENSG00000184515	1.00013
BFAR ENSG00000103429	1.00007
BFSP1 ENSG00000125864	0.999927
BFSP2 ENSG00000170819	1.00013
BGLAP ENSG00000242252	1.00009
BGN ENSG00000182492	1.00005
BHLHA15 ENSG00000180535	0.99983
BHLHB9 ENSG00000198908	0.999977
BHLHE22 ENSG00000180828	1.00002
BHLHE40 ENSG00000134107	0.999674
BHLHE41 ENSG00000123095	0.999983
BHMG1 ENSG00000237452	1.00009
BHMT ENSG00000145692	0.999939
BHMT2 ENSG00000132840	1.00003
BICC1 ENSG00000122870	0.999918
BICD1 ENSG00000151746	0.999871
BICD2 ENSG00000185963	0.999984
BICDL1 ENSG00000135127	0.999981
BICDL2 ENSG00000162069	0.999971
BID ENSG00000015475	0.999977
BIK ENSG00000100290	0.999862
BIN1 ENSG00000136717	1.00004
BIN2 ENSG00000110934	0.999918
BIN3 ENSG00000147439	0.99991
BIRC2 ENSG00000110330	0.999909
BIRC3 ENSG00000023445	1.00004
BIRC5 ENSG00000089685	0.999964
BIRC6 ENSG00000115760	0.999858
BIRC7 ENSG00000101197	1.00018
BIVM ENSG00000134897	0.999945
BLCAP ENSG00000166619	1.00002
BLK ENSG00000136573	0.999965
BLM ENSG00000197299	1.00031
BLMH ENSG00000108578	1.00004
BLNK ENSG00000095585	1.00014
BLOC1S1 ENSG00000135441	1.00008
BLOC1S2 ENSG00000196072	0.999978
BLOC1S3 ENSG00000189114	0.999875
BLOC1S4 ENSG00000186222	0.999839
BLOC1S5 ENSG00000188428	0.999893
BLOC1S6 ENSG00000104164	0.999898
BLVRA ENSG00000106605	1.00001
BLVRB ENSG00000090013	0.999913
BLZF1 ENSG00000117475	1.0001
BMF ENSG00000104081	1
BMI1 ENSG00000168283	1.00015
BMP1 ENSG00000168487	1.0002
BMP10 ENSG00000163217	1.00002
BMP2 ENSG00000125845	0.99988
BMP2K ENSG00000138756	1.00008
BMP3 ENSG00000152785	0.999975
BMP4 ENSG00000125378	1.00017
BMP5 ENSG00000112175	0.999956
BMP6 ENSG00000153162	0.999998
BMP7 ENSG00000101144	1
BMP8A ENSG00000183682	0.999973
BMP8B ENSG00000116985	0.999919
BMPER ENSG00000164619	1.00015
BMPR1A ENSG00000107779	1.00009
BMPR1B ENSG00000138696	1.00004
BMPR2 ENSG00000204217	0.999986
BMS1 ENSG00000165733	1
BMT2 ENSG00000164603	1.00027
BMX ENSG00000102010	0.999918
BNC1 ENSG00000169594	1.00002
BNC2 ENSG00000173068	0.999955
BNIP1 ENSG00000113734	1.00013
BNIP2 ENSG00000140299	1
BNIP3 ENSG00000176171	1.00004
BNIP3L ENSG00000104765	0.999964
BNIPL ENSG00000163141	1.00011
BOC ENSG00000144857	0.999811
BOD1 ENSG00000145919	1.00001
BOD1L1 ENSG00000038219	1.00002
BOD1L2 ENSG00000228075	1.00007
BOK ENSG00000176720	0.999956
BOLA1 ENSG00000178096	1
BOLA2B ENSG00000169627	1.00025
BOLA3 ENSG00000163170	1.00008
BOLL ENSG00000152430	0.999994
BOP1 ENSG00000261236	0.999933
BORA ENSG00000136122	1.00002
BORCS5 ENSG00000165714	0.999964
BORCS6 ENSG00000196544	0.99996
BORCS7 ENSG00000166275	1.00043
BORCS8 ENSG00000254901	0.99998
BORCS8-MEF2B ENSG00000064489	0.999878
BPGM ENSG00000172331	0.999969
BPHL ENSG00000137274	0.999912
BPI ENSG00000101425	1.00004
BPIFA1 ENSG00000198183	1.00009
BPIFA2 ENSG00000131050	1.00006
BPIFB1 ENSG00000125999	0.999895
BPIFB2 ENSG00000078898	1.0001
BPIFB4 ENSG00000186191	1.00003
BPIFC ENSG00000184459	1.00009
BPNT1 ENSG00000162813	0.999751
BPTF ENSG00000171634	0.999785
BRAF ENSG00000157764	0.999767
BRAP ENSG00000089234	0.999991
BRAT1 ENSG00000106009	1.00014
BRCA1 ENSG00000012048	0.999869
BRCA2 ENSG00000139618	1.00012
BRCC3 ENSG00000185515	0.999783
BRD1 ENSG00000100425	1.00006
BRD2 ENSG00000204256	1.00003
BRD3 ENSG00000169925	0.999842
BRD4 ENSG00000141867	1.00014
BRD7 ENSG00000166164	1.00003
BRD8 ENSG00000112983	0.999895
BRD9 ENSG00000028310	1.00018
BRDT ENSG00000137948	0.999986
BRE ENSG00000158019	0.999975
BRF1 ENSG00000185024	1.00002
BRF2 ENSG00000104221	1.0001
BRI3 ENSG00000164713	1.00014
BRI3BP ENSG00000184992	1.00008
BRICD5 ENSG00000182685	0.999853
BRINP1 ENSG00000078725	1.00012
BRINP2 ENSG00000198797	0.999951
BRINP3 ENSG00000162670	1.0001
BRIP1 ENSG00000136492	0.999976
BRIX1 ENSG00000113460	1.00011
BRK1 ENSG00000254999	1.00005
BRMS1 ENSG00000174744	1.00008
BRMS1L ENSG00000100916	0.999789
BROX ENSG00000162819	1.00001
BRPF1 ENSG00000156983	0.99987
BRPF3 ENSG00000096070	0.999905
BRS3 ENSG00000102239	0.999991
BRSK1 ENSG00000160469	0.99981
BRSK2 ENSG00000174672	0.99984
BRWD1 ENSG00000185658	0.999953
BRWD3 ENSG00000165288	0.999956
BSCL2 ENSG00000168000	0.999878
BSDC1 ENSG00000160058	0.999969
BSG ENSG00000172270	0.999825
BSN ENSG00000164061	1.0001
BSND ENSG00000162399	0.999823
BSPH1 ENSG00000188334	0.999997
BSPRY ENSG00000119411	1.00002
BST1 ENSG00000109743	1.00008
BST2 ENSG00000130303	0.999928
BTAF1 ENSG00000095564	1.00001
BTBD1 ENSG00000064726	0.999983
BTBD10 ENSG00000148925	0.999984
BTBD11 ENSG00000151136	1.00009
BTBD16 ENSG00000138152	1.00006
BTBD18 ENSG00000233436	1.00008
BTBD19 ENSG00000222009	0.999911
BTBD2 ENSG00000133243	0.999955
BTBD3 ENSG00000132640	0.999926
BTBD6 ENSG00000184887	0.999945
BTBD7 ENSG00000011114	1.00007
BTBD8 ENSG00000189195	1.00037
BTBD9 ENSG00000183826	1.00004
BTC ENSG00000174808	0.999873
BTD ENSG00000169814	0.999963
BTF3 ENSG00000145741	0.999986
BTF3L4 ENSG00000134717	0.999859
BTG1 ENSG00000133639	1.00017
BTG2 ENSG00000159388	0.999997
BTG3 ENSG00000154640	1.00002
BTG4 ENSG00000137707	1.00007
BTK ENSG00000010671	0.999724
BTLA ENSG00000186265	0.9999
BTN1A1 ENSG00000124557	1.00004
BTN2A1 ENSG00000112763	1.00002
BTN2A2 ENSG00000124508	0.999921
BTN3A1 ENSG00000026950	1.00018
BTN3A2 ENSG00000186470	1.00004
BTN3A3 ENSG00000111801	0.999817
BTNL2 ENSG00000204290	0.999932
BTNL3 ENSG00000168903	0.999885
BTNL8 ENSG00000113303	0.999979
BTNL9 ENSG00000165810	0.99996
BTRC ENSG00000166167	1.00009
BUB1 ENSG00000169679	1.00002
BUB1B ENSG00000156970	1.0001
BUB3 ENSG00000154473	0.99997
BUD13 ENSG00000137656	0.999886
BUD31 ENSG00000106245	1.00032
BVES ENSG00000112276	1.00011
BYSL ENSG00000112578	1.00008
BZW1 ENSG00000082153	1.00009
BZW2 ENSG00000136261	0.999894
C10orf10 ENSG00000165507	0.999988
C10orf105 ENSG00000214688	0.999981
C10orf107 ENSG00000183346	1.00018
C10orf11 ENSG00000148655	0.999902
C10orf128 ENSG00000204161	1.00008
C10orf142 ENSG00000277288	0.99976
C10orf2 ENSG00000107815	0.99998
C10orf35 ENSG00000171224	0.999851
C10orf53 ENSG00000178645	1.00012
C10orf54 ENSG00000107738	0.999778
C10orf55 ENSG00000222047	1.00006
C10orf62 ENSG00000203942	1.00015
C10orf67 ENSG00000179133	0.999876
C10orf71 ENSG00000177354	0.99997
C10orf76 ENSG00000120029	1.00001
C10orf82 ENSG00000165863	1.00012
C10orf88 ENSG00000119965	0.999919
C10orf90 ENSG00000154493	1.00025
C10orf95 ENSG00000120055	0.999962
C10orf99 ENSG00000188373	0.999954
C11orf1 ENSG00000137720	1.00009
C11orf16 ENSG00000176029	0.999999
C11orf21 ENSG00000110665	1.00005
C11orf24 ENSG00000171067	0.999798
C11orf31 ENSG00000211450	0.999897
C11orf40 ENSG00000171987	0.999931
C11orf42 ENSG00000180878	1.00016
C11orf45 ENSG00000174370	0.999918
C11orf49 ENSG00000149179	0.999907
C11orf52 ENSG00000149300	1.00004
C11orf53 ENSG00000150750	0.999914
C11orf54 ENSG00000182919	0.999923
C11orf57 ENSG00000150776	0.999908
C11orf58 ENSG00000110696	0.99998
C11orf63 ENSG00000109944	1.00009
C11orf65 ENSG00000166323	0.999887
C11orf68 ENSG00000175573	1.00008
C11orf70 ENSG00000137691	1.0001
C11orf71 ENSG00000180425	1.00023
C11orf74 ENSG00000166352	1.00026
C11orf80 ENSG00000173715	0.999884
C11orf84 ENSG00000168005	0.999986
C11orf87 ENSG00000185742	0.999907
C11orf88 ENSG00000183644	1.00008
C11orf91 ENSG00000205177	1
C11orf94 ENSG00000234776	0.999826
C11orf95 ENSG00000188070	0.999706
C11orf96 ENSG00000187479	0.999907
C11orf98 ENSG00000278615	1.00002
C12orf10 ENSG00000139637	1.00007
C12orf29 ENSG00000133641	1.0002
C12orf4 ENSG00000047621	0.999941
C12orf40 ENSG00000180116	0.999869
C12orf42 ENSG00000179088	0.999867
C12orf43 ENSG00000157895	1.00001
C12orf45 ENSG00000151131	1.00006
C12orf49 ENSG00000111412	1.00004
C12orf50 ENSG00000165805	1.00004
C12orf54 ENSG00000177627	0.999932
C12orf56 ENSG00000185306	1.00006
C12orf57 ENSG00000111678	0.999838
C12orf60 ENSG00000182993	0.999918
C12orf65 ENSG00000130921	1.00005
C12orf66 ENSG00000174206	1.00024
C12orf71 ENSG00000214700	1.0002
C12orf73 ENSG00000204954	1.00004
C12orf75 ENSG00000235162	1.00003
C12orf76 ENSG00000174456	0.999878
C14orf1 ENSG00000133935	0.999988
C14orf105 ENSG00000100557	0.999941
C14orf119 ENSG00000179933	0.99999
C14orf132 ENSG00000227051	1.00025
C14orf142 ENSG00000170270	1.00012
C14orf159 ENSG00000133943	0.99995
C14orf166 ENSG00000087302	1.00004
C14orf169 ENSG00000170468	1.00021
C14orf177 ENSG00000176605	0.999935
C14orf178 ENSG00000197734	1.00016
C14orf180 ENSG00000184601	0.999971
C14orf2 ENSG00000156411	0.999847
C14orf28 ENSG00000179476	1.00002
C14orf37 ENSG00000139971	0.999871
C14orf39 ENSG00000179008	0.999909
C14orf79 ENSG00000140104	0.99987
C14orf80 ENSG00000185347	1.00009
C14orf93 ENSG00000100802	0.999949
C15orf39 ENSG00000167173	1.0001
C15orf40 ENSG00000169609	0.999886
C15orf41 ENSG00000186073	0.999749
C15orf48 ENSG00000166920	0.999945
C15orf52 ENSG00000188549	0.999899
C15orf53 ENSG00000175779	1.0001
C15orf57 ENSG00000128891	1.00016
C15orf59 ENSG00000205363	0.999636
C15orf61 ENSG00000189227	1.00003
C15orf62 ENSG00000188277	0.999948
C15orf65 ENSG00000261652	1.00014
C16orf13 ENSG00000130731	0.999953
C16orf45 ENSG00000166780	1.00014
C16orf46 ENSG00000166455	0.999959
C16orf52 ENSG00000185716	1.00002
C16orf54 ENSG00000185905	0.999922
C16orf58 ENSG00000140688	0.999977
C16orf59 ENSG00000162062	0.999871
C16orf62 ENSG00000103544	0.999993
C16orf70 ENSG00000125149	0.999992
C16orf71 ENSG00000166246	0.999994
C16orf72 ENSG00000182831	0.999867
C16orf74 ENSG00000154102	0.999995
C16orf78 ENSG00000166152	0.999911
C16orf82 ENSG00000234186	0.999992
C16orf86 ENSG00000159761	0.999824
C16orf87 ENSG00000155330	0.999815
C16orf89 ENSG00000153446	1.00009
C16orf91 ENSG00000174109	0.999923
C16orf92 ENSG00000167194	1.00019
C16orf95 ENSG00000260456	0.99994
C16orf96 ENSG00000205832	1.00017
C17orf105 ENSG00000231256	0.999969
C17orf107 ENSG00000205710	1.0002
C17orf49 ENSG00000258315	1.00026
C17orf50 ENSG00000270806	1.00005
C17orf51 ENSG00000212719	0.999948
C17orf53 ENSG00000125319	1.00003
C17orf58 ENSG00000186665	1.00006
C17orf62 ENSG00000178927	1.00003
C17orf64 ENSG00000141371	0.999992
C17orf67 ENSG00000214226	0.999927
C17orf74 ENSG00000184560	0.999972
C17orf75 ENSG00000108666	1.00001
C17orf78 ENSG00000278505	1.0001
C17orf80 ENSG00000141219	1.00005
C17orf89 ENSG00000224877	0.999897
C17orf96 ENSG00000273604	1.00016
C17orf97 ENSG00000187624	1.00009
C17orf98 ENSG00000275489	1.00008
C17orf99 ENSG00000187997	0.99981
C18orf21 ENSG00000141428	0.99983
C18orf25 ENSG00000152242	0.999957
C18orf32 ENSG00000177576	0.999708
C18orf54 ENSG00000166845	0.999944
C18orf63 ENSG00000206043	0.999911
C18orf8 ENSG00000141452	1.00026
C19orf12 ENSG00000131943	0.999915
C19orf18 ENSG00000177025	0.999987
C19orf24 ENSG00000228300	1.00019
C19orf25 ENSG00000119559	0.999688
C19orf33 ENSG00000167644	1.00034
C19orf35 ENSG00000188305	0.999819
C19orf38 ENSG00000214212	0.999949
C19orf43 ENSG00000123144	1.00007
C19orf44 ENSG00000105072	1.0002
C19orf45 ENSG00000198723	0.999977
C19orf47 ENSG00000160392	0.999967
C19orf48 ENSG00000167747	0.99997
C19orf52 ENSG00000142444	0.999997
C19orf53 ENSG00000104979	1.00016
C19orf54 ENSG00000188493	1.00011
C19orf57 ENSG00000132016	1.00001
C19orf60 ENSG00000006015	1.00013
C19orf66 ENSG00000130813	0.999868
C19orf67 ENSG00000188032	0.999963
C19orf68 ENSG00000185453	0.999929
C19orf70 ENSG00000174917	0.99974
C19orf71 ENSG00000183397	0.999795
C19orf73 ENSG00000221916	0.999998
C19orf81 ENSG00000235034	1.00011
C19orf84 ENSG00000262874	0.999942
C1D ENSG00000197223	0.999905
C1GALT1 ENSG00000106392	0.999929
C1GALT1C1 ENSG00000171155	0.999963
C1GALT1C1L ENSG00000223658	0.99985
C1QA ENSG00000173372	0.99994
C1QB ENSG00000173369	0.999925
C1QBP ENSG00000108561	0.999851
C1QC ENSG00000159189	0.99988
C1QL1 ENSG00000131094	1.00005
C1QL2 ENSG00000144119	1.0003
C1QL3 ENSG00000165985	0.999878
C1QL4 ENSG00000186897	1.00006
C1QTNF1 ENSG00000173918	0.999971
C1QTNF2 ENSG00000145861	1.00012
C1QTNF3 ENSG00000082196	1.00029
C1QTNF4 ENSG00000172247	1.00004
C1QTNF5 ENSG00000223953	0.999919
C1QTNF6 ENSG00000133466	1.00013
C1QTNF7 ENSG00000163145	0.999979
C1QTNF9 ENSG00000240654	1.00015
C1QTNF9B ENSG00000205863	0.999948
C1QTNF9B-AS1 ENSG00000281899	0.999897
C1R ENSG00000159403	1.00013
C1RL ENSG00000139178	0.999725
C1S ENSG00000182326	0.999908
C1orf100 ENSG00000173728	0.99983
C1orf101 ENSG00000179397	0.999838
C1orf105 ENSG00000180999	0.999889
C1orf106 ENSG00000163362	1.00005
C1orf109 ENSG00000116922	0.999777
C1orf112 ENSG00000000460	0.999963
C1orf115 ENSG00000162817	0.999805
C1orf116 ENSG00000182795	0.999956
C1orf122 ENSG00000197982	1
C1orf123 ENSG00000162384	1.00002
C1orf127 ENSG00000175262	0.999894
C1orf131 ENSG00000143633	0.999847
C1orf141 ENSG00000203963	1.00006
C1orf145 ENSG00000162913	1.00019
C1orf146 ENSG00000203910	0.999782
C1orf158 ENSG00000157330	1.00011
C1orf159 ENSG00000131591	1.00005
C1orf162 ENSG00000143110	0.999721
C1orf167 ENSG00000215910	0.999978
C1orf168 ENSG00000187889	0.999811
C1orf174 ENSG00000198912	1.00017
C1orf185 ENSG00000204006	0.99999
C1orf186 ENSG00000263961	0.999956
C1orf194 ENSG00000179902	0.99994
C1orf198 ENSG00000119280	1.00016
C1orf204 ENSG00000188004	0.999933
C1orf21 ENSG00000116667	0.999938
C1orf210 ENSG00000253313	0.99996
C1orf216 ENSG00000142686	1.00008
C1orf226 ENSG00000239887	1.00008
C1orf228 ENSG00000198520	0.999912
C1orf234 ENSG00000227868	1.00013
C1orf27 ENSG00000157181	0.999977
[truncated: 15,949 more rows]
