# Supplementary material for: Spatial maps of prostate cancer transcriptomes reveal an unexplored landscape of heterogeneity
Source: Nat Commun. 2018 Jun 20;9:2419. doi: 10.1038/s41467-018-04724-5 (PMC6010471; doi:10.1038/s41467-018-04724-5)
Supplement: Supplementary file 9 — Supplementary Data 6 [file 41467_2018_4724_MOESM9_ESM.zip › Supplementary Dataset 3/feature-gamma_prior-p.tsv]

	Factor 1	Factor 2	Factor 3	Factor 4	Factor 5	Factor 6	Factor 7	Factor 8	Factor 9	Factor 10
A1BG ENSG00000121410	0.921472	0.456419	0.915485	0.285619	14.9722	1.24504	12.822	0.771748	0.684013	5.28594
A1CF ENSG00000148584	22.824	0.325162	2.18295	0.431475	1.00589	0.161913	16.4095	0.829762	0.81641	20.1593
A2M ENSG00000175899	2.04301	2.15895	4.76012	0.680066	0.297961	0.103333	0.762794	1.05146	1.50524	1.83381
A2ML1 ENSG00000166535	1.01487	0.040922	0.20285	2.52902	0.53708	0.175001	0.219705	0.198811	0.347591	0.315476
A4GALT ENSG00000128274	0.687051	1.47787	0.568716	1.08341	1.01601	0.743615	1.63606	0.469008	0.172867	1.51893
AAAS ENSG00000094914	0.200837	0.386413	0.905477	0.732233	0.179803	2.80906	2.49591	1.47128	1.07262	1.14577
AACS ENSG00000081760	0.200512	0.300234	0.283765	0.0640816	0.902777	0.0644062	1.83791	0.913243	0.260651	2.21662
AADAC ENSG00000114771	20.0841	0.177274	1.67225	1.34055	0.338839	0.183468	1.47326	7.4756	3.04192	10.1938
AADACL2 ENSG00000197953	2.54318	2.56507	34.0504	2.32707	0.268305	1.77321	4.39961	0.169023	0.131646	21.04
AADACL4 ENSG00000204518	1.45689	2.95446	4.59912	1.70871	2.80414	42.588	0.130462	1.41372	0.275667	0.780101
AADAT ENSG00000109576	0.340297	0.565914	0.693149	0.800253	0.680682	0.177231	0.10833	0.217632	0.829819	2.84082
AAED1 ENSG00000158122	3.50761	0.269809	0.308309	3.04392	1.9206	1.91396	2.33114	0.758635	0.590222	0.336896
AAGAB ENSG00000103591	0.501617	1.20297	1.57142	0.381766	1.0316	0.297897	1.92032	2.29689	1.16146	0.891026
AAK1 ENSG00000115977	0.205066	0.216798	1.5428	0.369566	0.728816	0.303382	0.318632	0.943367	0.529402	1.32231
AAMDC ENSG00000087884	0.291219	0.641266	4.51162	1.23856	0.454526	1.00767	3.98088	0.695141	0.624168	0.440987
AAMP ENSG00000127837	0.934775	1.53943	0.836083	0.295993	2.10073	3.09541	1.37638	0.346444	1.28246	1.96716
AAR2 ENSG00000131043	0.143848	0.934123	0.815951	0.334375	0.825224	0.937286	1.8638	0.0629481	0.634752	0.155135
AARD ENSG00000205002	0.32697	0.486941	1.60063	0.957267	0.159833	1.6785	1.04652	0.595553	1.96442	2.67431
AARS ENSG00000090861	1.25866	0.469699	0.691676	1.37616	1.57524	7.04284	1.17598	1.55111	0.12011	0.40786
AARSD1 ENSG00000266967	0.214996	0.552042	1.17551	0.149856	3.30898	0.308529	1.98303	1.1977	0.244839	1.23902
AASDH ENSG00000157426	1.67276	2.50074	0.0505015	1.14878	1.19466	1.78807	0.346626	0.593607	0.893927	9.86666
AASDHPPT ENSG00000149313	5.80463	2.69288	3.11475	0.395822	2.11282	63.0989	1.56791	0.394325	0.487158	0.956091
AASS ENSG00000008311	0.599167	0.684096	0.921239	0.270185	1.42326	0.492684	0.103932	0.224462	0.475487	0.420575
AATF ENSG00000275700	0.265208	0.569997	0.772178	1.74855	0.169839	0.635814	0.709873	1.08057	0.660622	0.0794776
AATK ENSG00000181409	0.915039	0.15735	2.27255	0.622136	0.340604	1.1139	0.689961	0.968069	1.03827	0.283561
AATK-AS1 ENSG00000225180	0.96626	2.86921	4.35193	0.156023	0.134321	2.01587	2.67214	0.489595	0.617047	0.458168
ABAT ENSG00000183044	1.36974	0.38126	1.811	1.01836	0.0399227	1.59071	1.05416	1.05771	0.358559	0.0796576
ABC13-47488600E17.1 ENSG00000283199	1.28419	0.584836	1.17214	0.479582	1.56551	0.140959	0.74586	2.68714	0.473684	6.71087
ABC13-47656900H15.1 ENSG00000283566	1.4651	0.467628	3.87435	2.86526	2.47258	0.39131	3.107	1.57036	2.89768	0.845834
ABC7-42404400C24.1 ENSG00000277758	7.78389	0.392652	0.366084	0.474925	0.0417783	0.546563	0.224134	2.21576	2.38855	42.1266
ABCA1 ENSG00000165029	0.791872	0.23506	3.415	0.964391	0.457107	1.02934	0.798386	1.68615	0.554103	0.217335
ABCA10 ENSG00000154263	3.04525	2.62245	0.099343	0.876247	0.375102	0.522821	1.03316	3.19047	0.52326	2.23425
ABCA12 ENSG00000144452	0.307207	0.724584	0.134863	2.87488	16.6549	2.79754	0.784261	0.272227	2.12997	7.5793
ABCA13 ENSG00000179869	1.69048	0.154111	0.274407	0.105203	0.215474	1.47354	2.15586	0.339547	64.6955	1.63582
ABCA2 ENSG00000107331	0.978837	0.645561	0.116996	1.37173	0.340772	0.651283	1.61887	0.558677	0.71858	2.6748
ABCA3 ENSG00000167972	0.615512	1.33749	0.695132	0.902708	1.90448	1.28094	0.318185	0.461607	0.339379	0.734194
ABCA4 ENSG00000198691	3.72052	1.53679	5.90413	0.171151	8.03929	1.09857	0.323971	1.10665	2.31898	1.42658
ABCA5 ENSG00000154265	0.793333	0.986789	0.0729149	0.25383	0.557858	8.03691	0.36472	0.990004	0.193228	0.301317
ABCA6 ENSG00000154262	0.755524	1.02799	7.71506	0.876356	0.184281	0.59241	0.88599	1.92022	0.542857	1.48441
ABCA7 ENSG00000064687	1.70081	4.04327	0.389288	0.393022	1.60732	1.34237	1.03697	0.512244	0.223252	0.505918
ABCA8 ENSG00000141338	1.09806	0.350149	2.95017	0.195479	0.0955166	0.589748	1.82857	1.60711	2.1198	0.518531
ABCA9 ENSG00000154258	1.52355	2.98022	0.748395	1.9154	1.52523	2.71988	1.24979	1.09164	1.05212	0.589756
ABCB1 ENSG00000085563	1.04068	0.633407	0.286244	1.14632	1.60424	1.07511	1.03105	1.61329	1.73769	0.104539
ABCB10 ENSG00000135776	0.0697358	1.85568	1.59488	1.10677	1.09413	0.859772	1.00332	0.63322	1.0292	0.485891
ABCB11 ENSG00000073734	0.361522	6.49608	2.21106	0.0872251	3.50172	5.62904	4.64966	4.72072	4.07507	0.59975
ABCB4 ENSG00000005471	0.0596444	1.72188	0.855692	1.53286	1.42481	2.01309	0.204966	1.19919	6.1835	0.00500155
ABCB5 ENSG00000004846	2.79275	0.351252	2.91879	0.607929	2.90866	2.00346	3.11403	0.870753	2.91911	8.55418
ABCB6 ENSG00000115657	0.999064	1.98202	0.131222	2.63841	1.50297	1.25516	0.911891	1.54536	2.34905	0.118216
ABCB7 ENSG00000131269	1.42111	0.245148	6.90748	1.07148	0.580043	0.786817	0.29899	0.738982	1.96987	0.254187
ABCB8 ENSG00000197150	0.66233	1.46643	1.26622	2.16584	0.815071	3.38536	2.43253	1.91008	0.801834	2.15977
ABCB9 ENSG00000150967	1.4543	1.55752	0.287834	7.20894	0.259785	2.19392	1.24456	1.50768	1.07556	0.678668
ABCC1 ENSG00000103222	1.27863	2.68277	1.82036	0.311862	0.471032	1.63071	0.102801	0.857564	0.516878	0.35824
ABCC10 ENSG00000124574	0.122366	0.961222	1.72577	1.07928	1.01612	0.312855	1.51501	0.77245	0.138591	0.091313
ABCC11 ENSG00000121270	2.75204	1.08938	0.85273	2.75495	8.73009	2.01566	1.31333	3.09195	0.149138	0.913755
ABCC12 ENSG00000140798	24.8668	0.5801	8.7232	0.455786	4.78305	1.19751	53.7849	5.12193	0.350685	7.83544
ABCC2 ENSG00000023839	171.206	4.86949	1.06191	22.4354	0.827712	6.19797	0.351645	2.863	277.809	0.111591
ABCC3 ENSG00000108846	0.815433	1.69021	3.0322	0.5271	0.229375	0.338157	0.501265	1.9089	0.698293	0.856821
ABCC4 ENSG00000125257	0.132094	3.55609	0.164118	0.873533	3.0859	2.79029	0.111922	1.49415	4.11899	0.631677
ABCC5 ENSG00000114770	0.111338	0.500449	0.310498	0.486031	4.05616	0.343684	0.140345	1.83062	0.435573	1.10446
ABCC6 ENSG00000091262	0.991314	2.15687	1.80603	1.72674	1.11113	4.51678	2.65645	0.0724426	0.488706	0.239607
ABCC8 ENSG00000006071	2.18175	0.572482	0.165081	0.541656	0.735012	3.02845	3.70166	0.362568	5.3063	0.72241
ABCC9 ENSG00000069431	1.22703	1.8114	1.61142	0.128906	1.42071	0.185046	0.444994	0.908401	1.6806	6.42399
ABCD1 ENSG00000101986	0.735415	0.410132	0.203258	0.310848	0.17523	3.01176	0.551955	0.137549	0.188946	0.467797
ABCD2 ENSG00000173208	0.772624	0.516834	0.493767	0.716674	11.9715	1.47278	0.146547	0.492972	0.488404	0.018853
ABCD3 ENSG00000117528	0.834112	0.755889	0.178293	0.316183	1.70127	1.03966	2.19036	1.929	0.60571	1.57153
ABCD4 ENSG00000119688	0.329472	0.298078	0.597905	0.113864	0.532782	0.712412	2.44081	0.498974	0.768955	0.811912
ABCE1 ENSG00000164163	0.901207	1.20673	1.23687	0.200788	0.315906	1.44026	0.879477	1.10992	1.44555	0.231207
ABCF1 ENSG00000204574	1.01963	3.15714	1.54706	0.344771	0.0645973	0.0926164	0.339208	3.48654	0.23986	0.732879
ABCF2 ENSG00000033050	0.419174	0.2959	1.77458	1.32373	5.7672	0.640991	0.985646	1.4375	1.16035	0.71272
ABCF3 ENSG00000161204	0.232207	0.390795	0.196257	2.35227	1.56555	0.602395	0.42439	0.213382	0.190346	1.59171
ABCG1 ENSG00000160179	0.901272	0.603521	1.13464	0.242429	0.273338	1.54544	0.447066	2.54061	0.537049	1.87111
ABCG2 ENSG00000118777	0.779904	0.133152	1.53171	3.94887	0.873985	0.373815	0.352274	0.171475	2.41392	2.76856
ABCG4 ENSG00000172350	0.786576	0.63074	2.07419	5.71344	0.599364	10.2877	47.0421	0.0632574	1.7214	1.85899
ABCG5 ENSG00000138075	0.987015	1.18162	9.72455	0.33781	0.365926	0.0605295	9.54897	0.847957	1.49098	3.26965
ABHD1 ENSG00000143994	0.80753	0.404554	0.240617	4.88528	3.53215	1.93426	0.980125	0.9851	1.00479	4.92879
ABHD10 ENSG00000144827	0.290513	4.41901	0.309961	0.833383	0.183692	2.03912	0.709527	6.59917	1.70997	0.32362
ABHD11 ENSG00000106077	0.0263808	1.19651	0.161158	0.620503	0.998735	0.264064	1.1055	0.285021	0.493262	0.162856
ABHD12 ENSG00000100997	0.237852	2.28538	1.52706	0.115695	0.630983	0.416242	0.308654	2.01304	0.362878	2.7894
ABHD12B ENSG00000131969	4.04711	3.85655	2.80386	2.24044	3.72626	14.4148	0.577986	0.10621	1.40904	16.4888
ABHD13 ENSG00000139826	0.140112	1.14135	1.47399	0.0772198	1.86561	0.314824	1.52819	1.48356	0.77488	0.144483
ABHD14A ENSG00000248487	0.155263	0.17328	1.82753	0.129485	0.0366257	0.0757873	0.753502	1.30771	0.0885799	0.481707
ABHD14A-ACY1 ENSG00000114786	0.396176	0.47968	1.33099	36.9137	0.0235866	6.69307	4.32817	3.24921	0.281834	0.379331
ABHD14B ENSG00000114779	3.67822	1.2403	0.577194	3.97534	1.17566	0.558933	1.66031	1.73494	0.485979	1.23883
ABHD15 ENSG00000168792	0.868884	0.492685	0.414953	5.64534	0.147955	4.1541	0.0346913	0.672958	1.39725	0.286034
ABHD16A ENSG00000204427	0.11147	0.522505	0.223154	1.12496	4.80379	0.63893	0.076607	0.875999	1.76454	0.284111
ABHD17A ENSG00000129968	1.07023	0.302774	1.5123	0.629948	0.60348	0.422199	1.22126	1.22924	0.688946	2.99888
ABHD17B ENSG00000107362	0.796869	0.442809	2.09413	3.764	1.08607	0.221955	0.280653	0.285202	0.658042	0.445586
ABHD17C ENSG00000136379	1.39416	2.08097	0.885996	0.619715	2.32644	1.4472	0.335858	0.526184	0.325561	0.202911
ABHD18 ENSG00000164074	1.08177	0.747275	1.22587	8.813	1.50795	0.865434	0.384166	0.682499	2.40525	0.972884
ABHD2 ENSG00000140526	0.166389	1.2917	0.571477	0.763936	0.242739	3.04973	0.94341	2.3755	0.26246	0.239848
ABHD3 ENSG00000158201	0.254113	0.379892	0.205992	0.388085	0.294101	2.3585	1.31227	0.461649	0.854683	1.10507
ABHD4 ENSG00000100439	0.192293	2.01071	0.0315781	1.32791	0.72274	2.20957	2.6877	0.155373	0.291994	0.198026
ABHD5 ENSG00000011198	0.795574	1.12028	1.11247	1.08304	2.37102	2.07467	1.81966	5.70935	0.734069	0.583367
ABHD6 ENSG00000163686	0.967892	2.64932	0.950839	1.69969	0.737268	0.310985	0.880263	0.676817	0.0362096	0.39953
ABHD8 ENSG00000127220	1.93023	0.394875	0.0544342	0.116585	0.813801	0.332522	0.857101	0.247581	0.190331	1.49508
ABI1 ENSG00000136754	0.188833	0.381955	0.641157	0.320315	0.180037	0.77304	3.04154	0.536465	0.240205	2.57799
ABI2 ENSG00000138443	0.809035	1.14619	3.72215	4.20929	1.6111	3.88248	1.98391	0.395965	0.210726	0.027936
ABI3 ENSG00000108798	0.382031	0.805854	0.240545	1.37652	3.4171	0.753786	0.818923	1.41677	0.111368	2.67684
ABI3BP ENSG00000154175	0.351707	1.11639	0.395486	2.32396	0.482401	0.865028	1.76816	1.55526	2.36238	0.0841125
ABL1 ENSG00000097007	1.91265	0.340877	0.116009	0.162004	1.13546	1.57923	1.10803	1.39949	0.789723	1.6432
ABL2 ENSG00000143322	0.547644	0.738225	2.41579	1.38457	1.13062	3.98609	3.29423	0.772166	0.566079	1.55969
ABLIM1 ENSG00000099204	0.554301	0.249552	0.0440337	0.477362	0.33617	0.390851	0.544759	0.473253	0.275628	0.973918
ABLIM2 ENSG00000163995	0.259027	3.2112	1.84961	0.28673	0.17593	5.5442	1.18005	0.760762	1.01015	1.58289
ABLIM3 ENSG00000173210	1.47609	0.255288	0.870077	1.03608	1.09759	1.80046	1.17341	2.32432	0.277899	0.959613
ABO ENSG00000175164	0.873423	0.952979	1.86486	0.591731	2.50531	0.248473	2.553	2.0702	0.867533	0.371715
ABR ENSG00000159842	1.45461	0.740853	6.44071	0.581586	2.2171	0.46117	1.20363	0.991668	0.12262	1.13343
ABRA ENSG00000174429	0.876491	6.46088	6.45813	2.53215	1.87473	5.42146	2.61504	1.74119	2.42795	3.58667
ABRACL ENSG00000146386	1.47363	0.748818	0.707733	0.14178	9.39949	0.575625	0.215157	5.79917	0.807009	0.295517
ABT1 ENSG00000146109	0.343578	1.39114	2.71741	0.155318	0.316736	1.28849	0.432166	1.34091	1.22642	1.28578
ABTB1 ENSG00000114626	0.130919	0.647982	0.696852	0.351452	0.96596	0.17825	1.0824	0.197264	3.31724	1.01174
ABTB2 ENSG00000166016	3.54512	0.498983	0.12293	0.911794	2.86632	1.4312	0.0586585	0.862293	1.31297	0.296947
AC002429.5 ENSG00000236197	0.918678	4.06768	1.94467	0.471001	3.51737	13.4832	10.8538	4.26882	2.86403	0.580374
AC004076.7 ENSG00000268533	0.804799	6.61419	0.58084	0.345279	1.15253	2.43903	0.538339	1.43909	0.26052	0.0159947
AC004158.1 ENSG00000280264	2.07048	0.310217	1.37469	0.493003	6.86914	1.2345	3.43929	1.62257	0.245026	1.76302
AC004381.6 ENSG00000005189	1.42805	0.681379	1.869	0.476631	2.05944	1.31721	1.21634	5.17701	0.613246	0.538875
AC004754.3 ENSG00000269881	5.46888	0.933707	0.357227	0.0610619	0.759516	1.85785	5.90137	5.22783	0.942367	0.626342
AC004813.1 ENSG00000279777	1.991	1.87981	0.58256	0.641957	4.69249	2.04485	15.6989	4.86451	0.913529	4.35244
AC004824.1 ENSG00000280226	1.2111	0.771615	4.65447	2.93344	89.3326	13.9399	1.97673	34.4442	3.18335	26.8096
AC005281.1 ENSG00000226690	0.375199	0.923363	0.29391	0.0724786	0.157374	5.89243	187.451	1.04789	0.627607	24.0661
AC005477.1 ENSG00000280188	21.1772	1.20153	3.93652	0.57746	5.46995	7.36502	0.241681	1.61489	6.52762	1.14248
AC005480.1 ENSG00000279461	1.78795	2.53042	0.23092	7.7497	0.143915	1.72114	2.5662	3.63661	0.972865	1.11287
AC006116.20 ENSG00000267710	0.275695	0.444637	0.742302	5.94412	1.43734	0.387978	1.4511	1.25094	1.94705	1.0507
AC006328.1 ENSG00000280301	5.59249	3.03687	0.290676	1.96428	0.273739	10.203	3.27471	2.38144	9.33472	42.3211
AC006386.1 ENSG00000279115	0.199044	0.845249	0.708086	1.24175	6.48348	0.400942	0.836879	0.187735	1.17789	0.308835
AC006994.3 ENSG00000279317	3.10279	2.98294	3.35332	3.31202	2.8333	1.83916	1.61861	0.034737	2.0402	0.467203
AC007040.11 ENSG00000258881	4.95928	0.686685	0.762091	0.553809	2.65515	1.19629	1.40055	0.202245	0.212085	1.95948
AC007906.1 ENSG00000279018	40.4474	0.106616	1.87254	1.51377	1.27003	3.02609	2.82057	1.77841	1.09344	3.86467
AC008074.1 ENSG00000279644	0.985308	0.974842	1.0378	0.189624	1.77117	0.433409	9.20232	0.142463	0.237963	1.01324
AC008522.1 ENSG00000279232	0.626908	0.714403	5.99005	0.0972706	0.107005	1.04284	0.142607	0.229595	1.62648	3.09248
AC008686.1 ENSG00000280221	3.24935	20.2058	3.05345	6.83107	0.501569	0.962119	12.3073	0.110545	23.8321	0.214563
AC008759.1 ENSG00000279471	1.3316	15.7549	1.27206	4.41393	0.640679	0.362562	1.693	4.39013	0.0677242	3.26328
AC008810.1 ENSG00000279126	0.32139	1.74167	0.66559	3.17024	1.87853	3.72378	0.464214	5.33798	0.206795	0.774465
AC008914.1 ENSG00000279768	11.1473	2.97099	17.2067	309.85	45.7832	2.98027	3.09865	2.17621	7.47274	16.3777
AC009014.3 ENSG00000271824	2.90476	1.01971	0.618249	0.986001	1.03187	1.1205	1.74758	2.6519	0.250533	0.350031
AC009060.2 ENSG00000280252	2.37137	3.59435	1.40601	0.645108	1.15323	0.573524	0.259796	10.9912	0.0465488	10.7641
AC009977.1 ENSG00000279335	4.52226	4.09123	5.37845	3.64887	1.74166	0.0630606	0.927132	3.42229	1.17736	0.578702
AC010731.4 ENSG00000235118	15.7507	10.6428	1.89546	6.10282	6.12554	1.61073	0.544937	0.607282	0.318067	0.767622
AC011155.1 ENSG00000280098	2.36361	0.207589	1.89856	0.400993	57.3559	0.70827	2.31441	0.940754	1.74807	0.47782
AC011380.1 ENSG00000281227	6.61936	0.521469	8.77692	0.348166	0.722747	4.47442	0.237648	20.5316	1.27543	0.120671
AC012005.1 ENSG00000279274	0.135562	1.45256	0.0836707	1.02984	4.35762	0.447911	1.80678	0.248207	1.06618	0.965619
AC012005.2 ENSG00000279287	0.529468	2.37219	11.915	0.212486	1.41447	0.462057	1.16911	0.824049	3.23447	2.75236
AC012363.1 ENSG00000281676	0.434137	0.0537736	0.676021	0.387022	2.13302	0.470556	2.30673	1.23349	120.777	1.34048
AC013269.5 ENSG00000184761	15.2586	2.00519	0.765293	7.76645	0.460268	1.45244	1.26683	0.308338	0.227612	11.2041
AC013461.1 ENSG00000091436	0.727921	0.0384486	2.96019	0.934881	0.96269	1.56798	0.465485	2.98521	1.85047	0.349284
AC016142.1 ENSG00000280141	1.94224	3.06365	3.18014	3.8671	4.36105	0.522024	10.5346	9.655	30.6471	5.03255
AC016549.1 ENSG00000281325	1.05443	0.947351	0.215892	2.83689	1.8263	25.5994	0.690839	0.385629	2.47023	0.471976
AC016577.1 ENSG00000279646	4.41526	3.46929	13.0098	1.28707	1.50073	0.146155	1.97096	4.41596	4.49407	0.235219
AC016991.1 ENSG00000279435	13.8437	1.41063	5.67265	15.8531	0.654222	0.0898633	0.591261	0.161413	0.927353	1.18024
AC017081.1 ENSG00000279921	29.9424	0.808898	11.6624	0.711039	0.105242	2.23699	1.74064	0.120575	13.141	11.7641
AC018512.1 ENSG00000279808	0.353302	0.531045	0.00840301	4.53021	3.65802	0.551336	1.78607	0.208372	2.63495	1.00926
AC018902.1 ENSG00000280817	1.63962	12.505	28.1712	0.354388	12.1254	3.60271	10.1074	7.66313	0.141196	0.501218
AC021106.1 ENSG00000279386	17.3012	1.85533	2.82539	0.749508	0.496343	1.55122	18.139	1.77685	8.30894	18.2461
AC024060.1 ENSG00000281584	0.556665	2.65164	0.240696	12.4579	1.87791	0.877027	12.3036	0.130991	3.42078	0.603487
AC024592.12 ENSG00000267740	15.0787	0.264891	6.18622	53.968	0.537925	5.93115	2.63363	2.86491	2.05429	2.37911
AC025335.1 ENSG00000179859	5.52965	0.269538	0.405256	0.230551	0.123176	0.472148	0.433483	0.590448	1.82219	0.166314
AC055733.1 ENSG00000280127	2.86383	0.477772	8.12962	0.221533	5.29096	0.602408	0.859397	4.62579	3.86285	0.488076
AC055866.1 ENSG00000281079	41.3058	0.489738	1.26041	0.481385	2.11632	1.28481	2.48149	1.5897	1.2627	1.06127
AC069063.2 ENSG00000279380	2.80514	7.05857	0.766255	14.8076	4.23156	2.68112	17.5328	6.10173	0.389882	0.182018
AC073130.2 ENSG00000281656	4.61368	0.67849	0.480117	41.7405	5.42812	1.33543	2.69343	1.31721	15.0584	11.5139
AC073657.1 ENSG00000279937	4.10643	0.473214	0.874391	1.2151	0.959661	7.75677	0.356263	0.107988	0.00584563	2.08082
AC074033.1 ENSG00000281137	0.0352207	23.7927	2.1278	2.00534	60.4729	0.215405	1.28683	0.498764	0.66569	5.29077
AC087350.1 ENSG00000281527	0.266834	16.1887	15.6681	0.635268	51.4294	7.01097	2.22359	0.315688	2.50651	28.9392
AC087762.1 ENSG00000279588	8.39963	0.728145	9.52317	0.505784	7.50769	13.9679	1.49116	1.24339	0.916741	1.18539
AC090154.1 ENSG00000278888	5.48017	5.93938	0.640658	1.78162	0.118182	3.49372	0.476383	10.2758	233.676	1.52235
AC090498.1 ENSG00000279483	0.889356	0.440258	0.506441	0.343235	1.96269	0.499929	0.758762	1.50704	1.30673	2.71994
AC092384.1 ENSG00000280675	1.04781	2.43025	0.162789	11.3856	0.941766	2.24016	1.06868	1.08471	0.452862	2.89653
AC092835.2 ENSG00000233757	0.745397	0.576166	0.199536	1.05364	0.796425	0.319899	1.9576	12.4357	1.19977	35.9358
AC092881.1 ENSG00000279530	6.15567	1.78888	4.61086	0.354178	1.0658	37.7243	0.373066	5.65593	0.13768	0.951968
AC100821.1 ENSG00000280473	0.753433	0.0542777	0.126908	3.0607	1.04905	8.94957	6.83233	0.17431	0.503601	0.275807
AC104057.1 ENSG00000280427	7.03992	3.92722	5.27119	0.496478	4.48918	1.16302	1.00826	7.50328	0.286709	0.797567
AC104073.1 ENSG00000280410	8.99239	4.43883	3.40889	14.7382	0.474239	1.5033	0.646512	0.835307	16.8347	1.36844
AC104304.4 ENSG00000283473	3.48745	2.06678	0.41619	1.388	1.6769	1.24409	3.07089	0.24672	4.92375	1.33891
AC104389.2 ENSG00000279824	0.63998	2.04236	8.43086	0.218827	1.24194	2.5579	1.07627	1.39049	0.124711	0.374622
AC104981.1 ENSG00000278938	9.72926	2.54874	0.953793	1.53603	39.8653	1.07812	2.52148	1.614	2.3484	0.924982
AC105009.1 ENSG00000281855	0.342358	0.869727	16.2948	1.87821	3.41816	1.10948	5.23494	7.72717	1.83013	2.73453
AC105052.1 ENSG00000279168	0.957588	0.0779644	7.17741	2.08981	0.316551	0.141311	2.4338	0.343672	1.96603	0.774174
AC109486.1 ENSG00000280447	1.80686	5.5144	2.83437	3.35028	2.86323	8.3822	1.25094	7.25551	8.1185	1.41587
AC109829.1 ENSG00000233438	0.373434	4.97806	5.99219	1.48955	7.01614	1.78215	0.467662	4.52058	0.795286	1.25455
AC110602.1 ENSG00000281267	0.684078	7.60149	0.82079	0.233115	2.32074	4.54563	0.779034	2.01639	2.35702	2.88188
AC110615.1 ENSG00000279909	0.225728	0.166046	0.984751	0.693425	0.309641	0.549404	0.0155424	1.14547	1.08892	4.21849
AC112719.1 ENSG00000280671	1.50462	4.61483	0.470727	0.849172	8.93024	24.5262	17.8028	1.08197	1.30924	8.9527
AC113404.1 ENSG00000254893	0.400281	1.26395	1.00606	10.1144	2.49072	1.39428	2.18572	0.370689	0.571912	0.853759
AC118758.1 ENSG00000268187	6.99567	0.616596	1.03577	0.856673	2.73724	0.910484	0.540289	1.92942	3.32905	1.63925
AC131097.4 ENSG00000216921	0.0186309	0.714551	1.88405	0.754816	0.538734	0.24898	1.69316	1.12842	1.8366	0.904479
AC131263.1 ENSG00000280550	0.524056	1.48028	0.0808664	4.76693	16.3556	13.1676	1.5986	1.2557	0.0695209	3.26941
AC138517.6 ENSG00000283288	0.547983	4.08885	0.622514	0.435396	1.72942	1.03697	0.124592	0.954027	42.8083	1.05638
AC138647.1 ENSG00000226490	6.25657	0.36813	2.66753	1.45205	1.03263	1.14847	3.44237	1.06501	6.22063	8.88744
AC138969.4 ENSG00000183889	1.18604	0.176931	0.237439	0.975653	0.815816	2.27304	0.27556	1.09587	1.46314	0.751867
AC241377.1 ENSG00000281741	0.200553	0.669352	0.657542	0.178775	1.21937	0.835239	0.320876	2.1338	0.221224	1.09567
AC241585.1 ENSG00000281571	0.371385	0.669833	1.10743	1.2899	0.41929	5.0183	0.86406	0.0922179	1.90701	1.88968
AC242988.1 ENSG00000278939	0.608858	1.85146	7.1452	19.585	0.0215301	1.56055	2.08035	7.69315	1.08107	0.0302821
AC243756.1 ENSG00000270339	2.88341	4.19027	1.15708	0.140145	0.577305	4.85212	1.15961	43.2345	1.98552	0.759545
AC243945.1 ENSG00000279510	0.317708	0.231619	1.19505	5.64545	100.567	12.1292	0.534448	3.1183	3.46103	1.16359
AC245100.1 ENSG00000280649	1.3243	2.82894	0.618997	1.53928	1.17893	0.184045	0.12743	0.235064	4.23771	1.82014
ACAA1 ENSG00000060971	0.376767	0.109743	3.19522	0.0530854	1.54389	0.630859	0.700639	4.38995	1.169	0.5252
ACAA2 ENSG00000167315	0.37569	0.0163633	1.4286	2.6301	0.287828	0.178002	1.5677	3.21785	0.214007	0.16456
ACACA ENSG00000278540	0.743034	0.559516	3.25697	0.964976	1.05208	1.34756	0.633651	0.234782	1.93881	2.19382
ACACB ENSG00000076555	1.91659	2.53791	1.14885	0.291547	2.14581	0.337664	2.36091	1.00243	0.503193	0.259474
ACAD10 ENSG00000111271	0.424044	3.02016	0.606351	0.918991	1.84283	0.526057	1.25927	0.192106	5.22209	1.00869
ACAD11 ENSG00000240303	1.55286	0.568841	1.3816	0.473797	0.909778	0.261013	0.0530588	0.251953	0.868677	1.45255
ACAD8 ENSG00000151498	1.59952	4.55458	0.76208	1.83245	0.938125	4.385	0.252328	4.29905	1.32449	0.560594
ACAD9 ENSG00000177646	2.08452	1.21452	0.924346	4.19932	1.68088	0.618612	0.462696	0.516397	0.611182	3.83725
ACADL ENSG00000115361	0.314998	0.176831	0.610111	0.34694	0.0308708	0.910494	1.05504	1.16914	9.04624	0.757496
ACADM ENSG00000117054	2.011	1.28021	0.494631	12.7671	0.462096	2.54515	1.38803	0.331735	0.156848	0.693015
ACADS ENSG00000122971	0.810435	0.212576	1.40549	1.29905	1.04137	0.105728	1.79211	0.516149	1.56767	0.821912
ACADSB ENSG00000196177	1.85548	0.507405	0.801722	0.841929	1.08108	1.54167	0.276576	0.542909	0.00725304	1.48643
ACADVL ENSG00000072778	1.53221	1.2148	0.991466	2.79999	0.836413	2.03233	1.84033	0.358817	0.376271	0.996199
ACAN ENSG00000157766	0.879299	1.03946	2.83293	0.518798	0.0808524	2.82211	0.393081	1.09574	4.01027	4.08437
ACAP1 ENSG00000072818	1.41686	2.59359	0.134591	0.279919	1.40733	7.48279	0.372423	1.07216	0.690806	1.09487
ACAP2 ENSG00000114331	1.89548	1.18144	2.55382	0.65913	0.759143	0.199407	0.128518	0.837587	1.49498	0.628854
ACAP3 ENSG00000131584	0.108074	0.525024	0.560968	0.866557	0.182132	1.29446	3.63848	0.99279	2.36857	0.35599
ACAT1 ENSG00000075239	1.86618	2.12944	0.811633	0.634717	0.966139	0.892583	0.432602	0.361494	0.177375	1.9943
ACAT2 ENSG00000120437	0.522021	0.0529898	1.11821	0.31403	2.28418	0.952241	1.62675	1.48291	0.0141913	2.83529
ACBD3 ENSG00000182827	0.117103	0.479111	0.457706	0.384261	0.981976	1.04249	0.326219	2.19642	1.67629	0.447967
ACBD4 ENSG00000181513	0.931014	1.64211	0.204379	0.863767	1.0636	0.137231	2.08086	0.468235	0.340653	1.18214
ACBD5 ENSG00000107897	0.536947	1.20847	1.90183	0.557597	0.545227	3.85307	3.62837	0.842779	1.24956	0.434992
ACBD6 ENSG00000230124	0.364002	0.522616	1.44347	0.294311	1.69966	0.568993	0.835143	1.00773	0.121299	0.446292
ACBD7 ENSG00000176244	0.810108	6.80876	5.89084	0.110461	191.437	0.766842	4.34505	1.58346	1.82846	0.105132
ACCS ENSG00000110455	0.236026	7.40272	0.43489	0.108537	1.2063	0.122613	0.27953	0.778981	0.0428836	0.390458
ACCSL ENSG00000205126	6.25958	7.3578	0.235954	1.62957	0.47968	0.686221	0.102254	0.115961	3.55811	0.177951
ACD ENSG00000102977	1.51349	0.19258	2.60999	0.450247	0.34846	0.475115	0.188298	0.257719	0.484005	0.350234
ACE ENSG00000159640	0.515622	1.39598	4.78898	0.174994	0.255592	1.0414	3.2615	0.901301	1.32194	0.686561
ACE2 ENSG00000130234	0.378603	0.995641	2.85471	2.53777	47.5724	1.3527	0.657463	1.46468	0.217285	0.863505
ACER1 ENSG00000167769	4.93384	0.195169	0.264625	0.342058	1.11455	0.365108	0.125977	1.38159	0.868208	0.0667412
ACER2 ENSG00000177076	1.9041	0.271149	3.45831	1.25009	16.5577	0.423765	0.33762	1.71109	3.78266	0.737544
ACER3 ENSG00000078124	3.9455	1.35667	4.5622	2.61574	0.623394	0.714158	1.12798	0.295322	0.847865	0.490275
ACHE ENSG00000087085	3.04391	0.728609	6.59372	0.832783	6.18701	1.04118	1.10056	0.390909	0.368767	1.3003
ACIN1 ENSG00000100813	2.13506	2.37414	0.839296	0.276975	1.14055	3.53193	0.0939081	2.12092	1.8934	0.42932
ACKR1 ENSG00000213088	0.510701	0.968961	0.641606	0.0860121	0.106937	0.26121	4.75376	0.145883	0.380236	0.432303
ACKR2 ENSG00000144648	1.49545	12.1799	0.212626	14.8937	0.847893	0.392802	7.74295	2.21309	0.934685	1.61974
ACKR3 ENSG00000144476	0.779749	2.73274	0.555529	1.68755	0.559178	1.57088	0.183334	1.17177	0.758421	0.339922
ACKR4 ENSG00000129048	4.07167	0.879308	1.17339	5.02933	1.62976	3.91429	1.27194	0.925266	4.28226	1.1362
ACLY ENSG00000131473	0.203308	0.385526	0.624986	0.242653	1.07681	2.26536	0.53673	1.43875	0.899476	0.152126
ACMSD ENSG00000153086	4.36906	0.610066	3.13031	7.05683	0.654587	1.46555	4.84855	0.768025	1.27196	0.93332
ACO1 ENSG00000122729	0.378036	0.298277	0.498791	0.201032	0.291762	0.739617	1.19092	1.5138	1.98332	1.89029
ACO2 ENSG00000100412	2.95191	0.338422	0.220128	0.323726	2.70385	0.364008	0.28016	0.605198	3.89634	1.04778
ACOD1 ENSG00000102794	3.06369	0.478183	1.12634	0.180743	1.05746	2.07459	29.4933	7.5692	65.4326	1.30468
ACOT1 ENSG00000184227	0.126221	0.307989	0.61192	0.572155	0.378353	2.99955	0.862051	0.0893982	0.187116	0.667438
ACOT11 ENSG00000162390	0.808871	2.96529	1.51802	0.711096	0.716675	1.80656	0.737834	1.29234	0.127614	0.150183
ACOT12 ENSG00000172497	2.44201	0.114031	0.849734	0.517562	0.427179	6.39664	2.99255	0.16296	0.928619	0.780867
ACOT13 ENSG00000112304	1.74901	1.1716	0.43632	0.495853	0.120667	0.276203	1.86061	2.63456	0.258893	2.20785
ACOT2 ENSG00000119673	0.301195	2.1933	2.10434	0.621376	0.637558	1.27939	0.133688	0.8338	267.233	0.221089
ACOT4 ENSG00000177465	0.372604	0.303272	0.576143	3.66067	8.70001	1.53312	1.54598	1.92899	0.188589	0.553541
ACOT6 ENSG00000205669	22.0618	7.01264	81.8264	1.19539	0.52264	15.4895	1.16469	1.85411	0.407561	4.61802
ACOT7 ENSG00000097021	0.69618	0.405946	0.300574	1.67811	0.649375	0.545815	0.910804	4.43958	2.69962	0.664026
ACOT8 ENSG00000101473	1.5719	0.88475	3.26804	0.98137	2.73803	0.288789	0.194982	0.408005	1.09834	0.967065
ACOT9 ENSG00000123130	1.95228	0.217899	0.854524	0.425958	0.657555	0.425584	0.287986	1.19886	0.0427238	0.262573
ACOX1 ENSG00000161533	0.43574	0.55722	0.108112	3.28381	2.12544	1.08824	0.988336	1.74626	0.568728	0.151911
ACOX2 ENSG00000168306	1.04526	3.57551	6.27654	0.502921	0.208051	4.77297	0.720288	1.23838	0.788439	2.25165
ACOX3 ENSG00000087008	0.139934	0.626647	0.588503	0.136228	1.1026	0.683278	0.0288533	0.0466131	0.561974	0.218165
ACOXL ENSG00000153093	0.372324	1.9024	0.306791	4.72962	0.41766	2.21674	5.56679	0.508007	0.0313846	2.28283
ACP1 ENSG00000143727	0.942775	2.07913	0.557995	1.81386	0.830717	0.981956	0.461783	4.49902	0.5924	0.157739
ACP2 ENSG00000134575	0.995133	0.196347	0.0975266	0.73246	0.795234	1.21418	0.897849	21.8045	0.553723	0.934529
ACP5 ENSG00000102575	3.14563	0.500705	0.0757278	1.75024	0.744755	1.98859	1.49891	3.44203	1.71375	0.22025
ACP6 ENSG00000162836	0.739299	0.213545	1.14174	0.162883	0.544318	0.527109	0.103525	2.89149	0.896891	0.231863
ACP7 ENSG00000183760	0.438512	0.956023	0.718179	1.17229	0.399724	0.292305	1.61569	2.94537	0.949424	1.38521
ACPP ENSG00000014257	1.52726	0.292037	0.376432	0.302987	0.447513	2.66498	1.37814	0.974828	1.09031	1.22812
ACPT ENSG00000142513	2.76697	2.22799	14.6813	0.752058	87.9846	0.946476	2.21853	1.06221	2.12136	3.32288
ACR ENSG00000100312	0.275047	1.8558	0.531384	1.67803	7.4491	0.681634	2.57898	0.177148	1.83803	0.210441
ACRBP ENSG00000111644	7.16373	0.672328	1.28504	0.937422	0.975161	1.09554	1.95847	1.73541	2.58671	2.46061
ACRC ENSG00000147174	0.786539	6.52559	3.64643	13.6835	1.45605	0.254429	1.10369	0.527311	2.8827	0.526489
ACRV1 ENSG00000134940	0.66015	1.47598	0.640204	1.03699	7.66981	105.012	8.73027	5.84717	5.15377	1.01056
ACSBG1 ENSG00000103740	0.883698	1.20493	1.55709	0.662529	0.42381	2.09775	0.109863	0.900467	0.392532	1.62828
ACSBG2 ENSG00000130377	2.13276	0.44666	0.491863	8.28419	0.134294	0.407699	2.17719	1.82507	1.06835	0.455689
ACSF2 ENSG00000167107	2.5747	0.831798	0.520768	0.296027	0.169827	0.841682	0.200633	0.226979	1.18716	0.765579
ACSF3 ENSG00000176715	0.102729	1.09524	0.421457	0.632133	0.303112	1.01942	1.58799	0.617461	0.218809	0.490128
ACSL1 ENSG00000151726	0.251382	0.32627	0.268237	1.3281	0.397462	1.64628	0.292122	0.760868	0.248556	0.661183
ACSL3 ENSG00000123983	0.560815	2.23348	0.743983	0.398434	0.752019	0.740808	0.890685	1.09404	0.335182	0.191714
ACSL4 ENSG00000068366	1.02119	0.181926	0.227406	3.8978	3.61196	14.1959	2.01507	0.684345	2.07774	0.329131
ACSL5 ENSG00000197142	34.12	0.245048	0.0885417	1.05841	0.444889	0.282183	0.739897	0.358104	0.96437	0.31332
ACSL6 ENSG00000164398	0.870308	1.12101	1.82172	2.6141	2.66143	0.194316	0.350189	0.761732	0.375214	0.441656
ACSM1 ENSG00000166743	0.382998	2.75188	2.17442	1.30099	0.929406	1.1073	0.0563464	3.8191	1.84908	4.74184
ACSM2A ENSG00000183747	0.197397	1.0219	3.93051	1.49853	2.4112	3.86941	2.10237	4.90642	0.534609	0.0439861
ACSM2B ENSG00000066813	3.43508	0.0518114	5.169	1.33244	3.45567	1.04549	5.00286	2.3275	1.61649	3.5291
ACSM3 ENSG00000005187	0.0898701	0.352203	3.02606	4.1486	3.26407	4.03709	0.738482	0.851341	0.583011	0.122375
ACSM4 ENSG00000215009	4.76951	0.318278	0.123301	0.0822508	2.05136	2.12443	1.64163	1.58067	0.0957536	0.241049
ACSM5 ENSG00000183549	4.15124	1.34845	0.375343	1.83683	1.08967	56.7985	2.41537	1.17413	1.86876	0.595599
ACSM6 ENSG00000173124	4.96453	10.6946	1.72271	0.337855	6.1892	0.341129	0.498168	49.7779	5.62041	4.22654
ACSS1 ENSG00000154930	0.778603	0.65495	1.03153	3.0252	3.33201	0.356271	2.13732	0.288665	0.280571	0.71574
ACSS2 ENSG00000131069	0.0108802	0.520115	2.11737	1.19428	0.23812	0.721424	0.22488	1.38785	1.51352	0.673707
ACSS3 ENSG00000111058	0.244145	1.31737	0.510879	1.2268	0.755118	5.32566	1.74217	1.26165	0.477658	2.683
ACTA1 ENSG00000143632	3.98332	0.513032	1.43185	0.314119	1.98099	1.5902	0.422232	2.35974	0.916318	1.77852
ACTA2 ENSG00000107796	0.110226	1.16962	3.00985	2.15708	1.46422	4.7519	6.05522	1.06671	2.61388	1.32483
ACTB ENSG00000075624	0.0798338	0.72128	1.34269	0.881833	0.224518	0.628579	0.468124	0.930755	0.697073	1.60752
ACTBL2 ENSG00000169067	0.775218	0.0182624	0.394192	1.50472	1.39543	1.44421	0.576272	0.653693	0.909238	3.56385
ACTC1 ENSG00000159251	0.626457	0.300837	2.65523	0.89438	0.10953	0.613718	0.26877	1.47744	0.783428	2.44944
ACTG1 ENSG00000184009	0.62011	0.166166	0.42472	0.44934	0.830677	2.69043	1.76921	1.50141	0.462507	0.424938
ACTG2 ENSG00000163017	0.584747	1.05715	1.97921	0.572915	1.66813	2.42656	0.740746	0.639855	1.18652	1.17502
ACTL10 ENSG00000182584	1.83102	0.782109	0.533422	0.411104	0.362382	0.82386	0.237514	1.0094	10.1292	0.904923
ACTL6A ENSG00000136518	1.60651	2.053	0.907366	3.04647	0.716239	0.763959	0.259979	1.44552	1.6035	0.439219
ACTL6B ENSG00000077080	4.29494	3.15669	1.13518	3.59383	1.34502	1.73482	26.8735	0.388957	3.06268	1.02847
ACTL7A ENSG00000187003	0.238274	9.92041	0.170134	2.2719	0.156376	0.408426	0.5872	39.6396	14.2567	0.296107
ACTN1 ENSG00000072110	0.251395	0.318361	1.42481	0.0985232	0.666164	1.81996	2.54856	0.773197	2.0411	0.390054
ACTN2 ENSG00000077522	0.757746	0.0836198	1.86431	1.98075	3.58005	0.487617	0.848346	0.405496	0.870462	3.71588
ACTN3 ENSG00000248746	1.62247	0.0724599	0.27446	1.13323	0.535626	0.457973	3.16245	0.988627	1.16567	1.33544
ACTN4 ENSG00000130402	2.48006	0.143575	1.13515	2.57837	0.625849	1.01455	0.248772	0.680451	0.460318	1.53167
ACTR10 ENSG00000131966	0.407529	8.01342	0.962495	0.661372	0.289073	0.146168	1.2235	1.73708	3.58159	0.594171
ACTR1A ENSG00000138107	0.236501	0.570567	0.308352	0.1739	2.63415	0.587323	0.822198	0.536227	0.872265	0.774282
ACTR1B ENSG00000115073	0.318182	0.353761	5.06379	0.764181	0.358952	0.138715	1.39427	2.71612	0.243016	4.01258
ACTR2 ENSG00000138071	0.294906	22.2353	3.88949	0.179611	3.91161	0.857812	1.19224	4.04851	0.943457	0.248525
ACTR3 ENSG00000115091	6.04159	0.784251	0.787664	0.8116	4.0919	1.45833	0.596712	0.815648	0.406756	1.12975
ACTR3B ENSG00000133627	2.14569	0.89261	0.700975	0.26649	0.765534	1.43042	0.283454	0.461498	1.06967	0.896905
ACTR3C ENSG00000106526	0.438768	1.91676	5.93145	0.888601	0.538374	5.35207	1.32352	1.02941	5.01844	1.07848
ACTR5 ENSG00000101442	0.933789	0.503547	1.48049	0.781375	3.91554	0.34116	0.554808	0.16584	1.15133	1.05962
ACTR6 ENSG00000075089	0.843785	3.50622	1.4352	0.164773	0.183902	2.58201	4.59541	2.14994	1.23379	0.134102
ACTR8 ENSG00000113812	4.52535	3.46711	1.17856	0.669576	1.56629	0.214474	2.04752	0.855713	1.26822	0.463861
ACTRT2 ENSG00000169717	1.7501	756.75	3.4805	3.2453	0.686147	1.9648	3.38503	34.2554	0.123287	1.16851
ACTRT3 ENSG00000184378	1.62547	0.142609	146.156	0.436343	0.326298	2.46837	2.83488	0.211859	3.39064	0.153127
ACVR1 ENSG00000115170	0.797975	1.09774	0.220555	1.26579	0.166176	0.673787	1.05274	1.13527	0.0455376	1.54771
ACVR1B ENSG00000135503	0.659317	2.87564	1.13588	1.03304	2.4015	1.74273	3.47448	2.1096	0.828826	0.667533
ACVR1C ENSG00000123612	0.295126	1.72191	0.924913	2.94825	0.482681	0.0946709	0.0856746	7.36072	1.72072	1.95046
ACVR2A ENSG00000121989	0.171376	0.245544	2.13255	0.438867	3.24083	0.245524	0.664809	0.140897	0.408488	0.244289
ACVR2B ENSG00000114739	0.368998	0.537836	0.439726	1.1438	5.48574	2.06844	0.132452	1.12607	1.19468	0.243164
ACVRL1 ENSG00000139567	0.467284	0.210422	0.284965	0.197236	3.63659	1.65665	3.71449	0.265338	0.0942099	0.489339
ACY1 ENSG00000243989	3.36283	0.304253	1.11985	0.239649	2.10801	0.150925	1.53994	2.78416	5.23776	0.129931
ACY3 ENSG00000132744	2.14073	0.422766	0.790349	21.2312	0.0918694	1.07166	0.736082	0.201308	1.2137	10.7965
ACYP1 ENSG00000119640	2.3088	2.22574	4.6675	1.18187	0.161139	0.390792	0.317662	0.493266	2.17113	1.14096
ACYP2 ENSG00000170634	0.736172	0.536932	1.68824	1.72259	0.625165	4.16212	3.18634	0.509461	2.19341	2.49908
ADA ENSG00000196839	1.32501	0.912658	0.0909362	0.096856	0.775812	3.36067	6.4847	0.137193	0.106779	1.03964
ADAD1 ENSG00000164113	1.46104	189.179	3.84587	0.888334	2.68096	0.366975	4.33934	3.52224	0.0399997	1.22471
ADAD2 ENSG00000140955	2.69287	4.97035	1.75546	1.53394	0.111188	0.756004	1.12731	7.23246	0.76314	0.522131
ADAL ENSG00000168803	2.10665	0.247084	0.479847	1.18938	0.216547	0.307597	0.977652	0.452859	1.31351	1.02799
ADAM10 ENSG00000137845	2.83767	0.788462	0.358221	0.703402	1.14372	0.0818071	0.977786	1.4059	1.89056	0.300464
ADAM11 ENSG00000073670	0.337799	0.170461	0.640091	0.233902	0.70595	0.285234	4.65745	0.525683	1.53211	2.05776
ADAM12 ENSG00000148848	0.176023	1.58763	0.14636	1.15559	0.574768	0.0571496	0.268249	2.3226	2.98059	1.79358
ADAM15 ENSG00000143537	0.285289	4.7521	0.589729	3.16007	1.1535	0.0181581	1.24646	1.39373	2.04086	0.216163
ADAM17 ENSG00000151694	0.0101147	0.0852706	2.04954	1.39315	1.02571	0.918448	0.813574	0.951391	2.71273	0.53728
ADAM18 ENSG00000168619	0.285486	14.4218	47.9047	1.05902	0.229429	6.63814	1.02076	2.04613	5.77364	0.624236
ADAM19 ENSG00000135074	0.657215	3.38974	1.09929	0.157816	0.17106	0.353212	0.548994	0.766677	0.282709	0.0920999
ADAM2 ENSG00000104755	2.28886	0.11829	1.07938	1.21767	0.160952	0.641001	2.53791	1.1646	0.444019	0.188511
ADAM20 ENSG00000134007	2.58052	1.14748	0.72154	1.55617	0.627299	0.641167	3.71853	2.93057	0.335561	2.77799
ADAM22 ENSG00000008277	0.797594	0.04666	2.14415	2.21413	0.0256492	0.889854	0.449786	0.264494	0.411723	1.03182
ADAM23 ENSG00000114948	0.720996	1.30245	2.06015	1.96212	6.49547	0.247927	0.653807	0.327406	1.99005	2.28051
ADAM28 ENSG00000042980	0.233044	0.837759	1.00033	0.894687	0.555346	2.49068	0.458299	0.306305	0.9118	1.52219
ADAM29 ENSG00000168594	3.16796	2.54966	1.99406	3.77361	0.444824	3.51164	1.44083	0.101271	1.44274	0.711255
ADAM30 ENSG00000134249	0.551941	0.526513	83.8156	1.69224	0.586892	0.606233	5.24091	0.0720284	0.550829	1.19671
ADAM32 ENSG00000197140	3.57149	6.0145	0.420048	3.47269	1.47013	0.434366	3.38763	2.4031	0.271438	2.90895
ADAM33 ENSG00000149451	0.170923	0.747189	4.36766	0.54561	1.5099	0.781055	4.39713	0.130862	0.880337	5.97793
ADAM7 ENSG00000069206	1.76523	2.06106	0.0734287	1.14466	7.76318	7.17196	3.03117	1.14345	4.12497	0.667437
ADAM8 ENSG00000151651	2.2392	0.19032	0.64404	0.823388	3.60615	0.124286	0.784708	0.966723	0.775349	0.143648
ADAM9 ENSG00000168615	0.518442	1.91081	1.6666	1.15852	1.357	1.29704	0.355254	0.911753	0.630737	2.03802
ADAMDEC1 ENSG00000134028	1.89735	2.90812	2.75419	0.110708	0.116157	2.52499	0.414913	0.551758	0.532182	2.13797
ADAMTS1 ENSG00000154734	0.430225	0.370021	0.212434	0.696685	1.80894	0.380769	0.368082	1.34236	0.342248	0.316131
ADAMTS10 ENSG00000142303	0.649364	1.13609	0.576442	1.11235	0.211446	0.491517	1.73156	0.793763	2.69341	0.690473
ADAMTS12 ENSG00000151388	0.391312	0.554267	0.405147	0.719014	0.601585	0.083956	1.25328	0.101441	2.46035	1.50866
ADAMTS13 ENSG00000160323	0.895916	0.781951	1.413	0.461525	0.154352	1.51297	1.44191	1.49328	0.467415	0.045268
ADAMTS14 ENSG00000138316	0.639098	2.37594	1.3415	0.59122	1.19773	0.0968571	0.285989	0.851598	3.42804	0.623312
ADAMTS15 ENSG00000166106	1.67101	0.791796	0.767127	0.158779	1.71578	2.70645	5.31198	8.32713	0.464629	3.68606
ADAMTS16 ENSG00000145536	2.22088	0.0508158	5.19149	0.280658	2.37057	0.225038	0.656698	0.0642601	0.808711	0.125515
ADAMTS17 ENSG00000140470	0.246366	0.378606	0.0922204	0.762386	3.4165	0.650926	0.193407	1.09724	0.175836	1.18436
ADAMTS18 ENSG00000140873	0.70313	0.80008	2.05935	0.399184	0.696952	3.46803	1.06059	1.80224	0.305835	1.15266
ADAMTS19 ENSG00000145808	0.0762597	0.369473	0.433721	5.56143	2.91401	0.67274	0.722378	0.801236	1.24292	12.7865
ADAMTS2 ENSG00000087116	0.572507	0.642088	0.532303	0.607347	0.760525	10.9338	0.531631	0.647731	0.297018	0.50374
ADAMTS20 ENSG00000173157	0.247869	5.45744	0.368212	0.852284	1.0555	2.729	12.6551	5.35937	7.8115	0.723975
ADAMTS3 ENSG00000156140	0.897548	1.31188	1.64069	1.06686	0.273487	2.00426	0.603151	1.7751	7.22745	2.89185
ADAMTS4 ENSG00000158859	1.37358	0.337154	1.59586	1.93069	0.363366	0.309233	3.66938	5.03697	1.56455	0.142924
ADAMTS5 ENSG00000154736	0.515694	1.01253	0.70306	0.895561	1.50684	1.34328	2.36347	1.2851	4.96917	1.295
ADAMTS6 ENSG00000049192	10.8262	1.71008	1.48402	0.728373	1.34503	2.94832	0.419009	2.59469	2.69481	0.0470691
ADAMTS7 ENSG00000136378	0.357869	0.0214905	0.4986	0.470205	0.473967	1.99775	1.29228	1.78293	1.18412	0.103775
ADAMTS8 ENSG00000134917	0.0291408	0.951991	0.418556	6.89549	2.48695	0.786818	1.15052	0.967025	0.128035	0.223313
ADAMTS9 ENSG00000163638	2.99118	0.551595	3.2927	1.97318	0.255278	0.533415	0.781757	0.128432	4.95583	2.10093
ADAMTSL1 ENSG00000178031	2.37732	5.29026	0.745839	1.21552	0.406008	0.841708	1.65974	0.436409	0.632743	0.287459
ADAMTSL2 ENSG00000197859	0.975859	0.42077	0.904885	0.177484	0.410369	0.904673	0.306725	0.405748	0.318295	0.617596
ADAMTSL3 ENSG00000156218	0.459514	0.282638	0.281566	0.337406	0.174261	0.459325	3.7883	0.5239	2.23977	0.423002
ADAMTSL4 ENSG00000143382	1.06849	2.02152	0.650641	0.035015	5.61412	0.956735	5.07361	1.67011	0.448719	0.362292
ADAMTSL5 ENSG00000185761	0.944227	0.33541	0.810177	0.630969	1.02334	0.342684	2.34001	0.357315	0.371835	0.0331287
ADAP1 ENSG00000105963	0.648465	0.251638	1.69478	1.70233	4.3689	0.509416	0.535852	0.34265	0.662529	1.50945
ADAP2 ENSG00000184060	0.478476	0.0697331	8.44777	0.530904	0.828066	0.420689	1.18241	0.290354	0.1229	3.63965
ADAR ENSG00000160710	2.73038	1.7088	0.617307	0.76127	0.582582	3.72249	0.900308	0.990979	2.42017	2.15801
ADARB1 ENSG00000197381	1.3037	0.334262	0.189534	0.0421196	0.661083	0.426615	0.414785	0.655368	0.393674	1.48314
ADARB2 ENSG00000185736	0.406415	0.875743	0.306368	1.37974	1.3697	2.11066	3.44249	2.78391	0.561347	2.38885
ADAT1 ENSG00000065457	0.761163	0.572963	1.46557	0.973008	1.4729	0.643895	1.01909	2.22527	4.03794	1.34542
ADAT2 ENSG00000189007	1.62287	1.55293	0.984714	0.046028	0.388999	0.868739	0.759116	4.28045	2.7638	5.71105
ADAT3 ENSG00000213638	0.713706	0.0612529	1.03418	0.916574	3.16825	0.110397	1.22927	0.113112	0.418647	0.161072
ADCK1 ENSG00000063761	1.41277	0.758085	0.27232	2.90675	4.71946	1.28607	0.0217427	1.43412	1.10305	0.976857
ADCK2 ENSG00000133597	1.752	0.245975	1.25289	0.45271	3.83475	0.293396	3.66973	3.19782	2.68176	0.301772
ADCK3 ENSG00000163050	0.0893538	0.574727	0.862195	2.81906	0.613547	0.200124	0.277352	0.55463	2.60133	2.26086
ADCK4 ENSG00000123815	0.366809	1.05952	2.57766	0.133815	1.65686	0.503809	0.589176	0.0643147	1.20594	0.467563
ADCK5 ENSG00000173137	0.925104	0.668734	1.08211	1.25995	1.4436	0.343239	3.08246	0.151119	0.652042	0.947724
ADCY1 ENSG00000164742	0.589999	0.569993	0.572061	0.687898	0.834175	1.66769	0.181755	0.17754	1.79269	4.15541
ADCY10 ENSG00000143199	1.05531	0.990518	3.8058	1.1867	4.44419	4.79084	26.4476	0.434432	5.31162	16.5026
ADCY2 ENSG00000078295	0.530697	0.281608	0.360518	2.59849	1.19365	1.39023	0.289852	0.0910936	0.294837	0.375617
ADCY3 ENSG00000138031	0.408658	2.26434	2.71698	0.520364	3.13541	1.62991	0.998393	1.76418	0.367002	0.898057
ADCY4 ENSG00000129467	0.956268	1.71946	14.299	1.89875	1.92927	0.064116	3.00866	1.35321	1.88131	0.634168
ADCY5 ENSG00000173175	1.49214	1.27286	4.67691	1.22609	4.36766	1.07964	3.51554	1.16264	2.83467	0.568008
ADCY6 ENSG00000174233	1.37312	2.96099	0.813523	0.282386	0.276279	3.60657	0.554493	2.3682	3.1371	1.27074
ADCY7 ENSG00000121281	2.77264	0.28214	2.9656	2.14828	0.203818	5.93702	3.00892	0.282954	0.400258	0.298925
ADCY8 ENSG00000155897	0.0485826	0.233055	65.0304	1.08271	0.324116	0.503296	6.28975	0.887251	0.965206	1.51043
ADCY9 ENSG00000162104	0.0672053	0.467444	3.99152	0.0822533	0.50288	0.733246	0.699492	0.236789	1.24426	4.03643
ADCYAP1 ENSG00000141433	2.1207	0.749805	0.761018	0.889245	4.51549	0.0273536	3.6676	24.229	1.51873	24.5694
ADCYAP1R1 ENSG00000078549	0.213187	0.9755	0.853606	1.75579	0.770644	1.06085	1.20561	0.236135	1.0651	0.13019
ADD1 ENSG00000087274	0.0522516	1.14996	0.216718	0.98944	0.31263	3.94319	0.864397	0.447451	1.61125	0.167811
ADD2 ENSG00000075340	0.208765	1.06312	0.457371	3.114	0.916429	1.53591	0.912292	0.489213	2.50501	0.559867
ADD3 ENSG00000148700	0.330687	6.16406	0.851105	0.606975	0.314989	2.43537	0.317465	0.276324	0.733739	1.22855
ADGB ENSG00000118492	0.576622	1.12321	0.372208	3.11072	15.1169	1.46069	16.221	0.0971099	0.807814	1.72891
ADGRA1 ENSG00000197177	29.9889	1.30894	1.11217	2.41236	1.58027	23.1602	1.92486	2.86848	3.17269	22.9577
ADGRA2 ENSG00000020181	1.52667	0.362265	0.0688835	1.88011	1.10507	1.23691	0.639346	1.35768	0.289217	0.144477
ADGRA3 ENSG00000152990	0.514772	0.287906	0.397734	2.34715	0.773717	0.762715	0.0451715	2.98598	0.345332	0.673287
ADGRB1 ENSG00000181790	4.80369	0.843065	0.910526	0.225385	0.214348	0.123366	0.477586	0.253176	2.96938	0.389544
ADGRB2 ENSG00000121753	0.348766	0.446453	1.93537	0.0902508	0.584433	0.526231	0.570589	0.0255434	0.0670854	4.59872
ADGRB3 ENSG00000135298	1.62604	3.33103	0.442896	1.15208	5.61346	1.07722	2.01756	1.7461	7.0863	1.18736
ADGRD1 ENSG00000111452	0.772233	0.403346	0.437288	1.2904	1.86218	2.11117	0.437599	0.62726	3.97099	0.472462
ADGRD2 ENSG00000180264	0.118008	147.763	0.53859	0.670473	0.989228	0.125598	0.542178	0.108279	7.80254	0.451469
ADGRE1 ENSG00000174837	0.236863	0.889626	0.293273	0.622996	0.386137	1.02841	1.82103	2.68594	2.02733	0.774178
ADGRE2 ENSG00000127507	0.387234	0.326504	2.20072	2.21125	1.06407	1.85973	0.369514	0.340874	1.24852	3.48923
ADGRE3 ENSG00000131355	0.11704	0.0732095	1.82475	2.05971	0.436047	0.378919	2.19015	1.89663	7.24155	3.21988
ADGRE5 ENSG00000123146	0.140228	3.01123	1.27457	0.549339	1.41147	0.441598	0.534971	0.251998	1.45993	0.564267
ADGRF1 ENSG00000153292	0.499576	2.00799	0.517522	1.73323	0.816902	0.723002	1.23269	0.558413	0.702634	0.204297
ADGRF2 ENSG00000164393	1.39041	43.1623	0.283596	2.14697	1.46889	1.42963	0.327604	1.70123	2.13776	3.95367
ADGRF3 ENSG00000173567	0.555572	0.651556	0.402325	0.470876	41.7943	1.74433	0.850146	2.54853	0.0834188	0.318791
ADGRF4 ENSG00000153294	0.930583	2.71939	1.25906	0.27624	8.37399	0.528647	6.23749	0.48738	0.141619	2.47178
ADGRF5 ENSG00000069122	1.09478	0.550779	0.610108	0.113527	1.16359	0.264965	0.515852	1.39133	0.255255	1.06629
ADGRG1 ENSG00000205336	1.14858	1.08635	1.7123	0.842283	0.641586	0.817906	2.11915	0.475918	2.89866	0.340705
ADGRG2 ENSG00000173698	0.91621	1.66097	0.374639	0.26296	0.145535	1.77444	1.414	13.6961	1.10276	0.779492
ADGRG3 ENSG00000182885	1.96319	0.352649	5.12718	1.08155	1.29481	6.96903	0.280141	0.547413	1.99031	0.535846
ADGRG4 ENSG00000156920	0.351266	0.441672	1.45255	4.17851	0.436743	1.41967	0.302298	2.68611	1.94306	2.77454
ADGRG5 ENSG00000159618	0.929838	0.369658	2.12909	3.08619	2.77663	21.9487	0.483602	1.05953	3.67725	0.745262
ADGRG6 ENSG00000112414	0.0210139	4.42774	0.2178	3.02788	1.0028	0.243479	0.444838	0.0636546	0.747593	1.8364
ADGRG7 ENSG00000144820	2.32252	5.22011	6.21504	1.69904	0.711456	1.96593	0.876319	0.26018	1.30293	0.801202
ADGRL1 ENSG00000072071	0.912585	1.34336	0.368389	3.6887	1.97834	0.42858	0.745375	0.368282	0.792605	0.186897
ADGRL2 ENSG00000117114	0.143807	0.256588	2.7616	2.55457	0.204925	0.659126	0.365302	2.05642	0.12904	0.263229
ADGRL3 ENSG00000150471	0.34145	11.1072	0.597225	2.59631	3.2577	1.87226	0.471863	0.194066	0.514479	1.30605
ADGRL4 ENSG00000162618	0.393817	5.9179	0.256317	0.952701	0.0595994	2.09387	1.92032	1.24604	0.403144	2.24175
ADGRV1 ENSG00000164199	1.14739	5.70728	0.67581	0.620573	1.61411	1.61468	0.521186	0.496736	1.31676	0.515884
ADH1A ENSG00000187758	0.584941	0.844443	1.16063	5.60907	3.13641	1.59194	2.03955	0.583459	7.77363	0.102151
ADH1B ENSG00000196616	0.832702	0.101135	0.198795	0.898079	0.256371	0.711725	1.27432	0.143584	2.22688	0.564719
ADH1C ENSG00000248144	1.67068	4.64997	3.40124	0.628718	0.120681	2.08328	1.17834	0.599604	7.78623	0.373117
ADH4 ENSG00000198099	1.77672	0.960436	0.254719	0.284699	2.49891	0.187109	0.805553	2.18579	1.04094	0.826439
ADH5 ENSG00000197894	2.91399	0.487005	0.723553	1.20158	2.40115	0.671583	0.81734	0.631296	0.159215	1.58804
ADH6 ENSG00000172955	0.192129	7.02156	0.133765	0.83586	0.911426	1.58437	5.10388	1.37538	1.07967	0.606851
ADH7 ENSG00000196344	3.00967	3.38334	0.173544	4.84269	1.23809	1.43992	1.68431	11.4456	0.413068	2.31714
ADHFE1 ENSG00000147576	0.469279	0.164777	1.47358	0.354604	0.960378	0.387496	1.178	2.34407	1.23299	0.0497137
ADI1 ENSG00000182551	0.571098	0.123328	5.90311	0.88138	0.916804	0.356218	1.26724	0.724461	1.9574	1.35138
ADIG ENSG00000182035	0.136491	0.106454	0.439676	1.90907	0.202103	0.284495	0.434039	1.03408	0.176994	3.17707
ADIPOQ ENSG00000181092	0.749954	0.438864	6.07234	17.3112	5.12195	4.51984	4.20937	0.90685	0.373018	3.15494
ADIPOR1 ENSG00000159346	0.330891	0.394789	0.830891	2.89023	0.17786	2.51593	1.05341	1.45306	0.146867	0.066119
ADIPOR2 ENSG00000006831	0.641984	1.42348	4.72681	0.238547	1.4174	1.21663	1.35164	2.33051	1.74709	0.384124
ADIRF ENSG00000148671	0.274338	0.106079	0.972347	0.763542	1.93565	0.656518	1.83212	0.763765	0.12153	1.06925
ADK ENSG00000156110	1.19211	0.613928	0.888707	0.623476	2.56501	0.0641858	1.94124	0.41665	3.3921	0.953795
ADM ENSG00000148926	0.710256	0.979841	0.185213	0.163105	0.188643	0.459585	0.108045	1.54156	3.34804	0.125564
ADM2 ENSG00000128165	0.89223	0.532553	0.295626	0.625691	1.44752	1.60989	0.479006	0.66182	1.1059	0.475227
ADM5 ENSG00000224420	2.95579	0.611086	1.47315	1.67214	0.0784638	0.263997	0.0803201	1.83497	3.32973	0.323591
ADNP ENSG00000101126	0.335816	1.31898	1.29944	2.92265	0.212714	0.904066	4.16368	0.833789	1.32326	0.173339
ADNP2 ENSG00000101544	1.17274	0.11022	0.522571	5.59661	0.398626	2.38273	0.884448	0.0375414	0.254184	1.32523
ADO ENSG00000181915	1.67818	1.4392	0.274541	1.61421	2.16599	3.69164	0.523905	0.819864	0.540923	1.06082
ADORA1 ENSG00000163485	0.851679	0.314863	8.01415	2.99345	0.282863	0.173249	1.70355	0.123118	1.09427	0.56626
ADORA2A ENSG00000128271	2.08971	0.778172	0.727861	0.513832	0.491741	1.80933	0.110578	2.50684	27.9064	1.5836
ADORA2B ENSG00000170425	0.11837	5.02676	0.224549	1.6079	1.68287	1.16423	0.364069	0.644732	2.39314	1.28429
ADORA3 ENSG00000282608	1.13255	0.35734	0.135653	10.5008	0.158769	1.01878	0.248077	1.67955	0.312484	1.47101
ADPGK ENSG00000159322	1.57439	1.34781	2.40826	0.767896	1.34692	0.818664	0.731253	1.09049	2.14214	2.68371
ADPRH ENSG00000144843	0.808162	0.682114	2.90962	1.68151	3.14163	0.455391	0.447837	1.77827	1.39745	0.39775
ADPRHL1 ENSG00000153531	0.5649	2.10479	0.687975	0.359679	0.989435	2.42025	2.68964	6.56052	2.2732	2.79603
ADPRHL2 ENSG00000116863	0.187489	0.318358	0.234988	1.11042	2.15907	0.109998	1.88952	0.0832726	0.849445	1.23407
ADPRM ENSG00000170222	0.281318	0.0294077	0.731918	2.65117	2.63645	1.36573	0.585501	0.0156064	0.267769	0.291133
ADRA1A ENSG00000120907	2.30064	0.132669	0.542365	2.64072	3.89674	0.89076	0.666544	0.324145	1.92953	0.944908
ADRA1B ENSG00000170214	2.34397	0.249792	1.46007	0.195202	1.21388	1.61952	3.93705	2.02501	0.247144	0.824415
ADRA1D ENSG00000171873	0.402763	0.988678	2.04879	0.0153626	3.21323	0.491854	0.862449	9.14521	0.264357	1.79707
ADRA2A ENSG00000150594	1.05381	98.7641	0.324477	0.283435	2.51008	0.635789	1.35608	7.52052	0.41829	0.189138
ADRA2B ENSG00000274286	1.80033	0.174455	2.94731	2.69447	14.2796	16.1993	1.44566	0.499099	4.4209	0.0859453
ADRA2C ENSG00000184160	2.11263	0.44783	0.305906	1.23876	0.1961	1.01789	1.60203	1.33465	0.503484	1.70832
ADRB1 ENSG00000043591	2.56364	1.23879	0.577273	0.370016	2.51793	0.202915	0.472805	0.350771	0.179285	0.10165
ADRB2 ENSG00000169252	0.584302	0.10914	2.16684	0.138824	0.491209	1.21706	0.104863	0.974154	0.38063	0.987376
ADRB3 ENSG00000188778	0.935695	0.510949	1.26473	0.676227	14.3292	2.34612	0.339119	1.15535	0.437964	4.61019
ADRM1 ENSG00000130706	1.12335	1.11844	0.396844	0.736046	0.81684	1.51096	0.676975	0.404532	1.0494	0.807493
ADSL ENSG00000239900	0.998156	0.256649	0.378107	9.4272	0.739479	0.0564462	2.58412	4.8722	0.114399	0.199888
ADSS ENSG00000035687	1.1348	0.58883	1.62851	0.450217	0.375286	0.200361	0.480803	1.73808	2.73471	0.431105
ADSSL1 ENSG00000185100	0.915363	3.3714	1.48172	0.930074	0.926846	2.04996	4.1816	1.21433	4.4279	0.743112
ADTRP ENSG00000111863	0.7496	1.63856	0.3826	0.953038	13.2107	2.02302	0.609337	1.40847	0.305916	1.96497
AEBP1 ENSG00000106624	0.734684	1.07494	1.20321	0.843169	0.368401	0.278971	1.08469	1.40767	0.325005	0.563151
AEBP2 ENSG00000139154	0.81295	12.7624	0.223506	1.17532	0.606662	0.357743	0.907075	0.620165	0.438815	0.351287
AEN ENSG00000181026	0.335393	0.547626	2.14907	3.01498	0.147341	0.327073	0.632452	2.25628	0.908317	1.57337
AES ENSG00000104964	0.13001	1.59461	0.134725	0.673868	0.946299	1.6863	0.0754026	0.257004	4.15069	1.82168
AF011889.5 ENSG00000241489	5.47112	3.6679	0.148005	0.28932	1.65854	1.72976	6.75442	2.09832	0.738321	2.2731
AF111168.1 ENSG00000280308	2.68341	0.533284	6.72836	8.04269	6.53846	0.120427	15.084	2.92765	4.85301	1.83093
AF131216.1 ENSG00000280273	28.6473	0.661794	2.01436	0.466113	33.1581	4.72699	0.704494	1.76181	0.876667	2.10482
AF165138.7 ENSG00000243440	9.89157	0.121639	0.43334	0.609339	2.00199	0.109671	0.672466	0.35184	2.94707	0.334074
AFAP1 ENSG00000196526	3.72135	0.598385	0.368914	1.25336	0.172927	0.355748	0.268077	0.176984	5.47341	0.675723
AFAP1L1 ENSG00000157510	1.48379	1.11609	0.187776	1.26234	0.272378	0.216355	0.2902	4.27933	4.63308	1.00236
AFAP1L2 ENSG00000169129	3.03357	0.21312	0.0427176	1.36772	0.309629	0.750676	0.418926	1.22189	0.679166	0.147231
AFF1 ENSG00000172493	0.476615	0.232833	0.679642	1.45889	0.950759	0.834973	1.10894	0.128511	0.641205	1.33742
AFF2 ENSG00000155966	0.355311	1.36659	2.27504	0.135306	0.228812	8.71976	1.60768	0.117138	1.92294	1.85055
AFF3 ENSG00000144218	2.16713	0.352811	0.748742	1.68455	0.195594	0.340235	5.99338	0.605248	0.210075	0.955573
AFF4 ENSG00000072364	0.150271	1.3028	0.562521	2.42702	2.77218	7.69429	2.62807	0.588966	1.73988	2.06767
AFG3L2 ENSG00000141385	1.46608	0.838159	0.579772	0.530053	1.68043	3.02177	0.395011	0.515822	0.375193	0.0273748
AFM ENSG00000079557	3.74618	0.890775	2.79682	2.58697	1.27988	25.3669	0.366967	1.16155	0.48105	0.3308
AFMID ENSG00000183077	0.42259	0.257485	0.897251	2.10561	2.35297	1.16204	1.90866	0.750084	1.11834	0.903829
AFP ENSG00000081051	0.884897	4.10579	0.863161	0.850982	7.99759	1.86117	3.14119	1.11868	0.276851	3.34225
AFTPH ENSG00000119844	3.65398	2.74236	0.286214	1.35375	0.200646	0.74233	2.01037	0.740403	0.865761	1.77235
AGA ENSG00000038002	0.157867	0.699297	17.1182	0.283452	1.81982	1.21193	1.0978	2.02285	0.692814	0.367443
AGAP1 ENSG00000157985	0.88241	1.06467	0.44478	2.07788	1.12586	0.625659	0.0697674	0.407319	0.250983	0.783106
AGAP14P ENSG00000279058	0.999787	0.709088	1.01748	1.38479	4.14776	0.0898086	2.46405	0.1031	1.22017	0.558307
AGAP2 ENSG00000135439	1.34804	0.943387	2.05111	0.382113	6.54433	2.64055	0.464387	1.32893	0.250541	0.185308
AGAP3 ENSG00000133612	1.01994	1.84077	1.10843	1.79395	1.10788	0.290292	0.839214	1.65818	0.453613	1.7987
AGAP4 ENSG00000188234	0.295068	0.585435	0.750495	0.908875	1.70712	2.58217	1.95493	1.70184	0.651523	0.207865
AGAP5 ENSG00000172650	0.869061	0.115633	2.48054	0.171791	0.371637	2.31889	2.83521	2.45956	0.1369	4.29428
AGAP6 ENSG00000204149	0.168085	0.477095	0.561326	1.09139	1.40105	1.09498	0.630655	0.680633	0.10903	0.944828
AGAP9 ENSG00000204172	1.1968	0.620367	0.0898185	3.46619	1.20645	2.11142	0.413324	0.496474	0.847943	10.5813
AGBL1 ENSG00000273540	0.454967	6.64954	0.282473	2.85754	1.16919	10.3109	0.126055	0.508873	2.1337	1.90575
AGBL2 ENSG00000165923	0.202868	12.956	0.673089	8.86258	11.6674	2.47396	0.411395	1.99381	1.58331	11.9719
AGBL3 ENSG00000146856	0.49765	4.34104	2.00809	0.1591	1.99289	8.8687	3.77509	3.91397	1.57862	1.34458
AGBL4 ENSG00000186094	4.87977	0.519026	5.96692	0.48782	2.38254	0.86125	0.140205	0.548233	1.24768	3.43609
AGBL5 ENSG00000084693	1.59957	0.429061	0.0924587	0.325857	1.96266	1.06062	0.684975	0.487661	1.74335	0.324054
AGER ENSG00000204305	1.13145	1.61078	5.73299	0.431521	0.928179	1.21639	0.320757	0.775709	0.861509	0.186362
AGFG1 ENSG00000173744	0.613484	2.61966	0.148062	0.0647241	0.602416	1.70571	2.47682	0.553557	2.16664	0.523496
AGFG2 ENSG00000106351	0.101036	0.808854	0.725871	0.196846	0.896393	0.0546199	2.60888	0.155824	0.996951	0.541784
AGGF1 ENSG00000164252	0.700418	0.812319	0.290959	0.584592	0.192739	1.61235	0.660284	2.28139	1.93868	0.659876
AGK ENSG00000006530	0.635733	0.480463	0.128251	8.18868	0.684052	0.225935	2.59251	0.244965	0.596069	2.88823
AGL ENSG00000162688	8.46225	1.09987	0.410247	1.39346	0.906397	2.00196	1.47586	0.392146	0.713188	0.869392
AGMAT ENSG00000116771	0.811872	1.19491	10.8788	0.53094	1.0521	1.04154	7.23822	0.203097	2.42508	0.87726
AGMO ENSG00000187546	11.2971	3.10717	2.52877	4.01773	3.54952	4.27301	2.05076	2.11612	0.645191	2.62575
AGO1 ENSG00000092847	1.14797	0.0410256	1.13836	0.932374	0.681413	0.440219	0.294691	1.26319	0.737709	5.78376
AGO2 ENSG00000123908	0.753741	1.63505	0.9976	0.610163	0.991358	0.616302	1.09925	1.57169	1.11316	1.97839
AGO3 ENSG00000126070	0.0858038	0.244185	1.06785	0.635857	2.01209	1.22098	0.00464864	0.573583	1.25014	0.174791
AGO4 ENSG00000134698	0.195063	2.88519	0.967832	1.96583	0.551288	1.34721	2.85085	0.293645	0.737756	1.95324
AGPAT1 ENSG00000204310	1.73432	0.726733	1.04347	0.136632	0.0538508	5.0508	1.72001	1.16752	0.450071	0.0694662
AGPAT2 ENSG00000169692	0.196281	0.0825784	0.128739	0.764457	0.126456	0.83707	1.42479	0.424567	0.227425	2.13094
AGPAT3 ENSG00000160216	0.808284	0.226872	3.9084	0.402737	1.34602	0.359463	1.91747	1.10112	0.325641	0.266244
AGPAT4 ENSG00000026652	1.29562	0.707795	0.68747	1.78429	1.55226	0.271171	1.55509	1.45225	0.811921	1.3079
AGPAT5 ENSG00000155189	0.382828	0.756378	0.349175	1.39758	0.604117	2.19319	0.222407	0.362094	0.421109	1.04077
AGPS ENSG00000018510	0.594437	0.263858	1.3787	0.383173	0.277167	1.0726	1.18423	1.79605	0.456315	0.440404
AGR2 ENSG00000106541	2.93281	0.17477	0.602081	1.17852	1.75776	0.393181	0.27534	0.313011	0.315106	0.361508
AGR3 ENSG00000173467	12.5534	0.908366	0.524422	13.056	7.5342	0.441467	0.811215	1.10071	2.09873	2.05042
AGRN ENSG00000188157	0.113135	0.722397	0.307259	1.69333	0.218208	2.93247	0.849102	1.05335	0.890123	0.143895
AGRP ENSG00000159723	0.691658	0.93285	3.08663	0.791572	2.20514	1.82578	0.471851	2.27196	0.340389	3.14733
AGT ENSG00000135744	0.784811	0.613485	0.443481	2.47735	0.0301948	1.15363	1.87928	0.242983	30.2301	3.29978
AGTPBP1 ENSG00000135049	8.10166	0.45397	1.3414	2.01076	0.67276	0.314476	0.49275	4.76176	0.618665	0.137258
AGTR1 ENSG00000144891	0.511215	0.296954	0.798295	3.61541	5.48407	0.647898	2.01485	0.473956	2.17468	0.693293
AGTRAP ENSG00000177674	1.2456	0.422649	0.411173	0.663965	0.944164	0.379478	1.58401	1.39014	0.443631	1.49709
AGXT ENSG00000172482	3.79455	6.32045	0.444256	33.5333	2.9999	3.5577	4.68806	4.24886	0.25134	8.54093
AGXT2 ENSG00000113492	0.769122	6.36448	2.30626	0.29056	1.49096	4.02765	0.238993	1.33918	1.40039	1.4462
AHCTF1 ENSG00000153207	2.04606	0.486657	4.32211	0.33168	1.00093	0.492935	0.708831	1.79403	0.377646	1.60311
AHCY ENSG00000101444	0.296417	0.291335	0.0948662	0.204654	2.57799	0.718455	1.66554	0.986777	1.09041	0.140594
AHCYL1 ENSG00000168710	0.31697	0.582691	2.86565	1.23668	0.866169	0.16875	0.317479	0.0889695	1.752	0.248817
AHCYL2 ENSG00000158467	0.60288	4.66716	0.617047	0.0962202	0.242234	0.610039	2.58248	0.957554	0.355615	2.74957
AHDC1 ENSG00000126705	0.975086	0.3549	2.23576	0.459365	0.525115	0.525318	0.243911	0.308149	0.999979	0.787257
AHI1 ENSG00000135541	2.04859	2.1124	1.36655	1.74631	1.36204	0.128874	1.35276	0.123987	1.21537	0.664031
AHNAK ENSG00000124942	0.116215	0.754789	0.215447	0.883849	0.419975	2.39021	0.239737	0.122142	0.63617	1.45454
AHNAK2 ENSG00000185567	0.623822	0.279658	0.65757	0.81401	1.28238	0.116298	0.502363	1.46996	0.369141	0.140246
AHR ENSG00000106546	0.242938	0.0131778	0.532583	0.797258	0.298863	0.584633	0.533677	0.170625	0.143867	3.46329
AHRR ENSG00000063438	7.16904	109.914	0.0136815	1.67802	0.208899	0.218039	2.26212	0.0917758	0.0585327	3.85431
AHSA1 ENSG00000100591	0.359991	0.202507	0.63388	1.47683	1.26985	0.544021	5.44013	2.15826	1.18983	0.0602874
AHSA2 ENSG00000173209	0.747145	0.229827	2.18541	2.42384	1.75461	0.488273	1.23889	0.72934	1.9409	0.498283
AHSG ENSG00000145192	1.71482	0.91442	20.4205	3.39823	3.39889	1.80936	0.830812	0.68975	1.85626	4.03664
AHSP ENSG00000169877	1.4025	0.974994	2.10283	0.442684	7.0547	0.155678	3.80849	0.150728	7.24383	1.03359
AICDA ENSG00000111732	0.835056	25.6156	2.0526	0.27729	0.163003	1.23825	3.93938	0.359851	0.825934	0.304881
AIDA ENSG00000186063	0.0294227	4.39135	1.40947	0.0635253	1.22744	0.133725	0.706715	0.240677	0.501505	0.374008
AIF1 ENSG00000204472	0.0424038	0.490403	3.50017	11.6201	0.204586	0.990762	2.14568	1.20618	0.149062	4.41711
AIF1L ENSG00000126878	1.11541	0.871814	0.288188	2.49055	1.88909	0.424802	0.336691	0.282967	0.525972	0.289959
AIFM1 ENSG00000156709	0.31322	0.525523	1.76193	1.53616	0.168714	0.0171027	3.72308	0.590671	0.226389	1.07727
AIFM2 ENSG00000042286	1.89066	0.616795	1.37965	1.48595	0.399473	0.07168	0.444387	0.37273	1.97953	0.818407
AIFM3 ENSG00000183773	2.16165	4.37983	1.85603	1.94562	2.89545	5.68883	0.625878	0.661852	1.13418	0.871274
AIG1 ENSG00000146416	0.844304	1.08055	0.556001	1.36515	0.639187	1.74441	0.70533	0.263855	0.183358	0.765595
AIM1 ENSG00000112297	0.732845	0.215293	3.30788	0.145442	1.27847	1.0475	0.175945	0.858353	1.53338	0.384458
AIM1L ENSG00000176092	2.59037	1.36689	3.52961	226.761	10.1667	5.33282	0.80736	0.475006	0.989518	0.252171
AIM2 ENSG00000163568	1.75181	0.307346	1.71826	3.46926	0.49139	0.335797	7.77186	0.512511	0.340232	0.249128
AIMP1 ENSG00000164022	0.659034	0.548605	1.77835	0.53567	1.08646	0.492856	0.558767	2.54533	1.04984	0.480735
AIMP2 ENSG00000106305	2.26227	1.77672	0.763794	0.762543	0.961388	0.747474	2.28073	2.65366	0.962995	1.22188
AIP ENSG00000110711	0.924637	0.207784	0.589801	0.297575	1.11903	0.26635	0.140454	1.82289	1.40114	0.347378
AIPL1 ENSG00000129221	0.442644	2.46654	1.72782	0.500481	1.538	1.10101	3.79864	3.47932	1.54315	0.404412
AIRE ENSG00000160224	1.19858	21.2222	0.529261	0.135947	1.24596	7.77135	0.112914	7.22868	0.898246	3.69896
AJ239318.1 ENSG00000280108	2.06248	1.92926	3.94552	0.454739	5.66296	6.8584	0.784074	6.75487	0.893149	2.55893
AJAP1 ENSG00000196581	0.88866	0.17663	0.962121	0.108261	1.71719	0.521799	2.52293	0.518135	8.82895	1.25222
AJUBA ENSG00000129474	0.321891	1.2195	4.07864	0.211112	0.787439	1.84323	0.96771	1.23563	0.0685163	1.31731
AK1 ENSG00000106992	0.0559651	0.368061	2.55173	1.03709	0.667617	0.732744	0.419645	1.29381	1.43429	0.624208
AK2 ENSG00000004455	2.7964	1.36999	2.42276	2.21747	0.938113	0.645781	0.853997	0.191002	0.0657733	2.83173
AK3 ENSG00000147853	3.71086	0.138419	1.28656	1.86711	0.228029	1.02352	1.10759	1.22663	0.220153	1.74091
AK4 ENSG00000162433	1.55649	23.7575	0.583543	0.416211	2.24054	0.155276	2.24618	0.856585	2.91299	3.85287
AK5 ENSG00000154027	1.14782	1.02008	0.76996	0.551986	0.436132	1.47922	7.30982	0.166154	0.351529	0.606723
AK6 ENSG00000085231	0.16391	2.33934	0.783606	3.53728	0.222529	0.911736	1.89304	1.05745	2.47248	0.241627
AK7 ENSG00000140057	0.89333	1.15712	1.28089	29.5113	0.155598	1.244	1.42793	0.113444	2.32493	1.3999
AK8 ENSG00000165695	1.12239	0.809738	0.525045	2.77448	0.465773	0.967492	2.89994	1.29038	1.37659	9.37076
AK9 ENSG00000155085	0.0451452	27.8808	0.222715	0.412359	1.0914	1.58086	2.68796	0.335144	14.0161	0.380218
AKAP1 ENSG00000121057	0.217757	2.15462	1.20168	1.31622	0.547982	1.59894	0.912016	1.28296	0.259957	0.878825
AKAP10 ENSG00000108599	1.86755	1.80854	0.499114	0.641206	0.19736	0.251075	3.333	1.05225	0.320157	3.66554
AKAP11 ENSG00000023516	1.46531	0.554194	1.94175	0.0321005	0.0575152	1.46778	0.246184	1.66147	0.143677	1.37124
AKAP12 ENSG00000131016	0.0627222	0.503718	1.48363	2.1764	0.149791	5.72023	1.56938	1.91732	0.220564	0.496063
AKAP13 ENSG00000170776	0.0571242	0.914409	0.0671247	0.357151	0.273617	0.644805	0.1631	0.431727	0.114965	1.89695
AKAP14 ENSG00000186471	19.1131	7.44568	0.183489	3.69756	1.79728	1.4421	0.763503	0.096495	0.908974	0.681211
AKAP17A ENSG00000197976	0.1815	0.99991	1.52009	0.676383	1.05358	1.7989	0.959639	1.28026	0.268265	0.3059
AKAP3 ENSG00000111254	0.927316	0.27948	1.04735	0.071977	1.48014	1.6757	0.588051	0.858342	3.08918	0.74861
AKAP4 ENSG00000147081	0.553415	0.65276	0.2624	3.95857	0.220102	0.367742	0.439188	0.448789	0.435597	0.139757
AKAP5 ENSG00000179841	0.336106	0.91899	0.461686	0.164668	0.441501	0.502009	0.66008	0.74971	0.270223	3.92751
AKAP6 ENSG00000151320	1.56473	0.315394	1.05358	0.84924	0.519259	2.53498	2.43966	0.0878714	1.37311	0.459297
AKAP7 ENSG00000118507	1.32533	0.387276	2.08654	0.926867	9.77592	0.846939	0.818153	1.1143	0.651674	0.591241
AKAP8 ENSG00000105127	0.142858	1.12134	0.967739	0.355354	2.35195	0.648404	1.95593	2.53541	0.506534	1.40737
AKAP8L ENSG00000011243	0.645796	0.222927	0.637412	0.437097	0.00571674	0.169823	0.471152	0.210143	2.21271	2.12513
AKAP9 ENSG00000127914	1.8199	1.10123	2.16882	0.87404	1.0568	0.779566	0.527315	0.0377979	0.38876	0.74739
AKIP1 ENSG00000166452	0.423414	0.704442	2.60996	0.432393	0.134165	0.799707	0.618415	0.753077	0.546105	6.96165
AKIRIN1 ENSG00000174574	0.390344	1.38563	0.445096	0.75405	4.59158	0.65331	0.563424	1.51856	0.473338	0.263363
AKIRIN2 ENSG00000135334	1.36959	1.62679	0.479794	0.0494544	1.259	0.757477	0.770014	24.0234	0.232101	0.457082
AKNA ENSG00000106948	0.395641	11.9529	0.296804	1.15894	1.09714	0.700012	0.292064	1.25931	3.03708	1.49029
AKNAD1 ENSG00000162641	1.15638	0.661071	1.25618	0.679434	8.75595	4.38667	0.20702	0.268504	0.357572	1.52925
AKR1A1 ENSG00000117448	0.0350877	0.999979	0.504479	0.161669	0.902504	0.862703	1.95309	1.11016	0.092899	0.173051
AKR1B1 ENSG00000085662	0.362569	0.626765	0.380138	0.377023	2.70642	1.21736	0.640861	0.236176	1.44659	1.09716
AKR1B10 ENSG00000198074	0.723858	1.40457	2.53024	1.06072	0.47846	0.235776	0.605589	2.0151	12.3756	3.65562
AKR1B15 ENSG00000227471	1.68953	0.998484	2.11327	23.4915	0.439186	0.0899401	2.13875	2.94122	0.223605	1.07487
AKR1C1 ENSG00000187134	0.917049	1.24492	6.32821	1.43267	0.761632	0.72594	0.171418	1.25641	2.20984	0.0901214
AKR1C2 ENSG00000151632	1.08907	0.099854	0.0419271	0.551462	0.986809	1.79103	1.73343	0.250712	0.465123	4.96019
AKR1C3 ENSG00000196139	0.0280058	0.193698	0.205216	0.29688	1.5124	2.03486	0.724671	3.78178	0.232193	1.37348
AKR1C4 ENSG00000198610	1.05882	2.35163	0.675002	5.60988	0.580207	0.300378	0.131182	1.88417	54.4803	1.12928
AKR1D1 ENSG00000122787	3.18466	0.467808	4.92604	0.0623237	0.0927904	0.241825	1.33357	1.45306	0.887729	14.7136
AKR1E2 ENSG00000165568	1.93973	0.671114	3.79094	0.096275	8.38221	0.323684	1.87542	0.188169	1.04475	2.50942
AKR7A2 ENSG00000053371	1.28076	0.919876	1.13828	1.12275	0.899868	0.37514	1.669	1.68805	0.600854	0.784012
AKR7A3 ENSG00000162482	3.84317	4.38878	0.964872	1.1837	3.51934	0.401251	0.450746	0.376129	0.436487	0.283358
AKR7L ENSG00000211454	2.16085	0.244723	0.127904	1.33596	2.46283	0.88649	0.298852	0.816331	0.226485	0.796238
AKT1 ENSG00000142208	1.01628	3.37205	0.716653	2.6931	0.446577	0.55739	0.235956	0.123058	1.22096	0.423113
AKT1S1 ENSG00000204673	0.327208	0.71124	0.652891	0.214376	1.72443	0.414462	0.882395	1.63993	0.272035	1.0798
AKT2 ENSG00000105221	2.78842	1.08249	0.353256	0.521414	0.366133	0.728266	0.47421	0.260604	0.539279	1.40993
AKT3 ENSG00000117020	2.08234	0.297408	0.931206	2.93318	0.320912	0.693824	0.39696	0.178848	0.937779	1.61389
AKTIP ENSG00000166971	0.297046	0.122949	1.4319	0.632708	1.10871	0.856923	1.32317	1.85193	1.70464	0.0363551
AL023806.1 ENSG00000280184	0.523015	0.346719	5.21618	2.15663	0.17587	0.735523	1.93063	0.299675	0.677036	13.1771
AL049794.1 ENSG00000280240	2.04321	0.815663	0.49446	0.3637	1.05049	3.63762	5.79262	0.722866	2.51507	5.51818
AL049872.1 ENSG00000279963	0.184136	1.25124	8.38948	2.80083	1.52336	0.607617	21.9697	0.0686592	11.6982	0.118714
AL133475.1 ENSG00000281602	0.667728	2.29085	4.20835	7.95497	132.115	0.907628	10.2798	4.45185	0.614837	0.170914
AL135745.1 ENSG00000279654	0.476194	0.614513	4.90102	1.33518	3.5586	0.793413	1.77261	3.4049	12.5866	0.37944
AL135787.1 ENSG00000283263	33.1124	35.1182	0.717652	0.0773913	5.01467	2.48074	1.6987	0.697029	6.16012	0.307388
AL354828.1 ENSG00000279282	0.472468	0.920165	0.113355	9.05126	9.87725	0.0389457	25.0325	6.92721	312.108	0.844039
AL354828.2 ENSG00000280175	0.26094	0.212855	8.56522	1.96659	0.78528	7.59963	1.63926	0.365896	0.261987	1.1797
AL356053.1 ENSG00000150076	1.24607	0.70531	0.417685	0.654277	0.221222	2.08658	1.54588	0.122881	0.448143	1.22344
AL356289.1 ENSG00000279096	140.678	2.38304	6.79139	10.566	0.444075	517.745	1.07145	0.417901	1.20152	0.117334
AL356585.1 ENSG00000279081	1.04652	0.186771	0.247091	3.61943	0.774593	6.94045	23.2437	1.2927	3.54946	0.0860831
AL357140.1 ENSG00000280113	0.269996	2797.9	5.04503	0.0641184	0.000781821	1.29843	0.652852	0.446813	0.129807	1.45472
AL358852.1 ENSG00000278899	0.303843	3.72015	1.02481	4.78433	2.04749	1.37067	2.87231	1.26467	5.00246	2.74559
AL365181.1 ENSG00000280316	5.06043	2.03601	0.944244	0.288758	4.14823	0.505152	0.726156	0.779803	3.51357	0.176375
AL513523.2 ENSG00000279767	0.381376	1.64783	0.459416	0.370728	3.0935	0.876871	1.48092	0.303602	1.05517	0.139343
AL589743.1 ENSG00000279508	0.869167	0.567724	0.472292	0.316183	0.371071	1.03212	0.0630378	0.911388	0.301118	1.55114
AL590235.1 ENSG00000280230	4.09194	0.416876	3.51696	0.679559	0.447714	5.73301	0.595086	0.530779	4.45063	1.3837
AL645922.1 ENSG00000279546	0.837508	14.9685	0.744575	28.5851	0.683448	0.43735	0.833874	0.211193	19.9968	0.518644
ALAD ENSG00000148218	0.616044	2.62365	0.142812	0.467422	0.484121	0.277989	0.306155	3.51873	0.552387	1.65703
ALAS1 ENSG00000023330	0.16218	0.58531	0.514736	0.747645	4.14147	3.18627	0.197775	0.403758	0.498726	0.960112
ALAS2 ENSG00000158578	0.536802	5.49558	0.808143	1.85594	19.1692	1.28354	2.56632	18.3357	1.679	0.123306
ALB ENSG00000163631	0.212464	1.15107	0.439477	4.62403	0.895304	1.27811	1.08962	0.385429	0.0725877	2.53777
ALCAM ENSG00000170017	0.843316	0.511558	0.389477	0.448746	0.125729	0.118362	2.4638	5.34902	0.191949	0.555515
ALDH16A1 ENSG00000161618	1.32407	0.713399	0.651982	0.405938	0.314031	0.525304	1.10769	4.79465	0.51486	1.35678
ALDH18A1 ENSG00000059573	3.6627	0.767213	0.460898	1.03901	3.10125	2.38917	0.288241	0.33494	1.61441	2.31713
ALDH1A1 ENSG00000165092	0.620739	0.582796	0.46397	0.577662	0.321264	1.86953	0.317093	1.34206	2.53249	1.34269
ALDH1A2 ENSG00000128918	0.451563	0.303916	1.35183	0.462275	3.43757	0.174826	2.86393	0.493788	0.347038	0.254831
ALDH1A3 ENSG00000184254	0.104328	0.819326	1.2885	0.601246	0.625424	0.735532	0.402275	55.7234	0.300417	1.53107
ALDH1B1 ENSG00000137124	0.866403	1.49193	0.173557	0.761963	0.593799	0.72422	0.385159	1.30068	4.40131	0.0991828
ALDH1L1 ENSG00000144908	1.51924	4.61917	0.287095	1.07753	0.489511	3.69099	0.999156	0.29239	1.14214	0.0148269
ALDH1L2 ENSG00000136010	1.57419	1.72929	4.14588	0.883519	6.74222	0.849966	1.91294	1.5769	0.273925	0.445457
ALDH3A1 ENSG00000108602	2.21413	1.02735	1.23478	2.48492	4.28845	0.110198	0.180449	0.364152	0.511949	1.90456
ALDH3A2 ENSG00000072210	0.762309	0.845116	1.18594	0.591615	0.235986	2.78461	1.6573	0.851989	1.8317	0.958793
ALDH3B1 ENSG00000006534	0.544577	3.55593	0.704714	0.589053	2.11383	0.655566	2.85908	0.462932	0.618459	0.306673
ALDH3B2 ENSG00000132746	0.344692	1.23258	0.309875	1.28985	0.972435	0.216005	2.81643	2.80759	0.216278	2.14724
ALDH4A1 ENSG00000159423	2.39632	1.42931	1.08795	0.693655	0.151588	0.0217729	0.229736	2.17065	1.16267	1.64812
ALDH5A1 ENSG00000112294	0.388552	1.7471	0.986987	0.542626	0.887701	1.60487	1.09744	1.37034	0.0421595	1.12786
ALDH6A1 ENSG00000119711	0.566707	1.10516	0.970121	4.58871	0.198538	0.419049	0.885813	1.93806	0.301817	0.735447
ALDH7A1 ENSG00000164904	2.46886	1.89887	0.532795	1.4063	0.445159	0.200311	1.61938	0.928078	0.533561	1.31199
ALDH8A1 ENSG00000118514	0.358962	0.0942172	1.39445	0.33287	0.793302	12.881	0.0203355	2.9877	0.852729	1.48781
ALDH9A1 ENSG00000143149	0.168418	1.31099	0.467617	1.76389	0.768076	0.290987	0.315018	4.29677	2.55102	0.22277
ALDOA ENSG00000149925	0.598795	0.340036	0.222034	1.08017	2.94917	2.10425	0.361522	2.8508	0.303995	1.40907
ALDOB ENSG00000136872	0.450453	0.611965	0.997918	1.1982	4.85743	2.1532	0.741516	1.23209	3.23562	3.01607
ALDOC ENSG00000109107	2.37098	0.448423	0.534383	0.206858	0.103263	0.462977	0.152692	0.224011	1.7698	0.437506
ALG1 ENSG00000033011	0.786412	0.0812696	0.605679	0.140848	2.74855	3.71783	1.19866	0.840362	0.250257	0.5415
ALG10 ENSG00000139133	0.853522	2.27155	0.0729055	1.53535	0.357877	0.340552	0.561966	1.45714	3.51436	2.42008
ALG10B ENSG00000175548	2.01658	0.750411	0.948921	0.0931128	0.689811	1.96318	0.677906	3.3275	0.287431	0.118322
ALG11 ENSG00000253710	0.505681	0.410997	4.65548	2.36035	4.08919	0.705391	2.84165	0.953026	0.337273	4.9444
ALG12 ENSG00000182858	0.23183	0.567426	1.06076	1.00243	1.01172	1.06345	1.73216	1.11366	0.44288	0.125416
ALG13 ENSG00000101901	1.89175	0.11778	0.539965	1.51843	1.07605	0.1139	1.29466	0.910514	0.472189	1.0768
ALG14 ENSG00000172339	2.02071	0.281246	0.0909821	0.847641	1.25501	1.60403	0.529168	1.47937	1.575	0.179028
ALG1L ENSG00000189366	1.10389	0.362136	1.57464	13.1549	0.13078	0.480491	0.424872	1.99243	0.815572	0.729339
ALG1L2 ENSG00000251287	0.127956	0.80561	2.42432	0.406994	1.20699	3.28385	4.42296	1.15198	2.86472	1.18178
ALG2 ENSG00000119523	0.606617	1.02254	1.13738	1.2882	0.995686	1.09176	1.74054	0.31021	0.516086	0.295136
ALG3 ENSG00000214160	1.09946	0.482815	1.21734	0.171729	0.134807	0.253908	0.614379	1.05156	0.445977	1.74558
ALG5 ENSG00000120697	0.840086	1.19803	3.98765	2.29383	0.833018	0.0954022	14.3235	0.798397	0.673698	0.499292
ALG6 ENSG00000088035	0.558452	1.63642	2.12092	1.08306	0.204743	0.490913	1.0583	1.43044	0.209938	0.392228
ALG8 ENSG00000159063	2.24396	1.18246	1.86309	0.149341	0.143043	1.2275	1.95013	1.31133	0.271757	0.912366
ALG9 ENSG00000086848	3.34953	0.94459	0.242234	2.30517	0.31406	2.70929	0.737904	1.13361	2.21031	0.217621
ALK ENSG00000171094	1.06537	20.4291	2.54762	1.14516	10.2397	0.510303	0.839171	0.166778	1.20344	3.14637
ALKBH1 ENSG00000100601	0.0270684	5.08161	0.101191	0.505739	0.359602	0.552752	2.28095	0.150516	0.100933	1.84468
ALKBH2 ENSG00000189046	0.107829	1.40905	1.20388	1.49708	0.413915	1.13537	1.523	1.37388	1.1921	0.240357
ALKBH3 ENSG00000166199	6.09176	0.0123009	0.206573	1.95829	0.902163	0.336292	1.25834	1.73185	1.1029	0.526539
ALKBH4 ENSG00000160993	0.379972	0.408512	0.268421	1.65058	1.03136	0.341771	0.0791246	0.942832	0.304765	0.0724807
ALKBH5 ENSG00000091542	0.156951	0.179196	0.618741	1.75811	0.630573	1.09968	0.387861	0.306873	2.06858	0.267728
ALKBH6 ENSG00000239382	6.09741	0.874451	3.52658	0.660099	1.66418	0.406064	1.6375	0.696301	0.321071	0.384798
ALKBH7 ENSG00000125652	1.20164	1.8206	0.246656	1.85915	0.363017	0.320757	0.309552	0.527218	0.818559	1.30198
ALKBH8 ENSG00000137760	0.781925	2.67323	1.48276	18.6435	1.90206	0.190282	1.04739	1.49813	0.352145	5.01439
ALLC ENSG00000151360	0.602296	6.38548	1.49565	0.654813	1.54648	0.428446	0.235779	8.06756	0.389356	0.206318
ALMS1 ENSG00000116127	2.57484	1.91994	0.789134	0.073565	1.62225	0.77477	0.318068	3.14239	14.0207	20.3454
ALOX12 ENSG00000108839	45.1779	1.47211	1.71201	0.778506	0.904623	1.69898	2.15703	0.271525	2.09243	0.472227
ALOX12B ENSG00000179477	1.04537	9.43047	0.794351	1.28233	1.00208	4.16035	5.41305	1.63932	10.9569	0.227702
ALOX15 ENSG00000161905	0.156935	5.48189	0.27687	0.575428	0.0508766	0.296953	7.44569	0.117078	3.45561	1.77391
ALOX15B ENSG00000179593	0.908394	2.24529	0.912633	1.28602	0.391364	0.481433	1.01486	2.65043	0.0981737	0.913223
ALOX5 ENSG00000012779	0.662962	1.11978	5.24912	0.82478	2.09038	0.128481	0.800359	2.11886	0.91266	0.842647
ALOX5AP ENSG00000132965	2.34593	1.58741	0.609916	1.31472	1.17049	0.131157	0.533042	1.61518	2.04994	0.775953
ALOXE3 ENSG00000179148	5.12183	0.103201	13.6311	0.356837	3.74204	2.83623	0.939009	8.23501	0.490695	26.1898
ALPK1 ENSG00000073331	1.13084	0.92999	0.58985	0.0708849	0.22617	0.255218	0.702198	0.662696	2.28439	0.791262
ALPK2 ENSG00000198796	0.790126	0.807767	0.52016	2.58692	1.76721	7.93955	4.31263	0.413847	0.543523	1.47251
ALPK3 ENSG00000136383	4.17639	0.390803	2.84409	0.534818	9.604	1.65541	2.21153	1.59665	0.490876	0.74523
ALPL ENSG00000162551	0.0719647	3.25089	3.65673	0.281997	1.5895	10.6625	0.283333	0.642965	0.112222	2.2608
ALPP ENSG00000163283	0.628852	5.08189	0.236778	1.83827	33.5964	10.5964	95.0514	6.5066	7.4555	6.92684
ALS2 ENSG00000003393	0.57192	1.87665	1.09314	0.816737	1.21581	0.00214201	0.607292	0.794532	0.286466	0.0881857
ALS2CL ENSG00000178038	1.86704	1.8205	1.99544	3.49534	0.606054	0.360691	0.201321	0.198941	0.425412	1.47858
ALS2CR11 ENSG00000155754	2.87233	0.224616	4.6605	0.522035	1.17937	0.650289	1.27153	0.307207	0.480037	2.91328
ALS2CR12 ENSG00000155749	1.23419	0.729283	0.781422	1.43364	1.98741	0.0725306	0.0746487	1.80366	0.220492	2.11222
ALX1 ENSG00000180318	13.1447	0.614063	26.8036	39.8986	0.624607	1.40234	3.26906	0.843051	0.946412	9.93944
ALX3 ENSG00000156150	0.210523	0.0987646	8.79422	1.625	1.17559	4.03826	0.174678	1.20357	4.98753	9.55278
ALX4 ENSG00000052850	2.5817	1.52644	1.42172	2.28442	11.2951	0.841775	4.07589	0.528026	0.475386	0.624699
ALYREF ENSG00000183684	1.94918	0.329487	1.26658	1.68715	0.260205	0.310552	0.0777279	2.44459	0.628407	0.616923
AMACR ENSG00000242110	44.667	1.36777	0.717309	1.73749	0.729096	0.956818	0.629386	0.646396	2.42966	0.455255
AMBN ENSG00000178522	0.343175	1.58203	1.33734	0.436663	0.399285	4.98362	2.22106	0.663588	1.34529	157.192
AMBP ENSG00000106927	0.439679	4.41568	6.79028	1.6253	0.831126	0.399014	1.17438	1.03838	0.351349	0.469559
AMBRA1 ENSG00000110497	0.24711	0.532832	0.118929	0.461183	2.71809	0.679455	0.556383	0.173499	0.12119	1.6381
AMD1 ENSG00000123505	0.625126	0.746306	0.561655	0.97025	1.45066	0.726307	1.07873	1.95335	1.15588	0.670577
AMDHD1 ENSG00000139344	3.9837	1.37188	1.07892	11.7427	1.25333	23.158	2.71253	3.535	0.123462	7.38417
AMDHD2 ENSG00000162066	0.0193525	0.134872	1.77991	0.582517	1.80913	1.82107	1.38761	0.457237	0.442966	1.11386
AMELX ENSG00000125363	0.361199	0.272466	0.976242	19.1487	11.7529	0.0859428	1.58083	3.15046	0.481095	0.45854
AMELY ENSG00000099721	23.3006	0.460841	1.37196	4.66188	23.4356	0.317031	1.01249	0.432432	7.75804	4.1546
AMER1 ENSG00000184675	1.61053	0.626583	1.99995	0.194683	1.19686	0.656246	0.661313	2.23985	0.530335	0.0185546
AMER2 ENSG00000165566	0.145861	0.853087	14.0223	1.1894	13.0635	1.06233	11.3888	11.2182	1.42488	0.109529
AMER3 ENSG00000178171	1.80744	5.98755	1.6588	0.138234	3.28926	0.0102192	0.340934	1.47069	0.169318	0.0503674
AMFR ENSG00000159461	1.0996	0.229758	1.3238	1.00984	0.488158	3.33967	1.13764	0.501473	0.415688	0.253872
AMH ENSG00000104899	1.03454	0.467842	1.29635	0.240471	2.31864	3.04564	0.628551	0.386514	0.571276	0.109355
AMHR2 ENSG00000135409	3.25324	0.151757	4.02269	1.15605	121.58	38.2057	1.9149	0.598514	0.486333	1.52601
AMIGO1 ENSG00000181754	0.332055	4.68851	0.489083	0.587563	0.263101	2.08905	0.437051	0.277801	0.843422	0.244068
AMIGO2 ENSG00000139211	0.912579	63.6269	0.445429	2.50549	0.614285	3.15462	0.150816	2.9578	4.33984	0.304767
AMIGO3 ENSG00000176020	2.3652	3.44772	0.495999	0.419567	3.88133	3.31978	0.43978	0.322273	5.55426	2.879
AMMECR1 ENSG00000101935	0.460155	1.08499	3.04405	2.38359	2.86308	1.02366	0.588147	0.220754	3.37714	0.137446
AMMECR1L ENSG00000144233	0.698546	1.74488	0.960913	0.855281	0.35264	0.472881	0.585036	1.88765	0.69456	0.506541
AMN ENSG00000166126	0.0917276	1.63485	0.376892	1.37564	0.266855	1.74266	0.529557	0.0511198	0.244915	2.71731
AMN1 ENSG00000151743	0.305938	1.00944	0.144108	0.236453	0.107152	0.0922013	2.26397	0.119211	5.88038	0.364642
AMOT ENSG00000126016	0.169356	1.15644	0.47358	2.23839	2.7771	0.638988	1.34919	0.490155	0.19522	0.54432
AMOTL1 ENSG00000166025	2.18993	6.11256	1.08321	0.328314	0.357319	0.144823	0.56265	0.408581	0.910448	0.541754
AMOTL2 ENSG00000114019	1.69028	0.827708	0.783522	0.288108	1.07422	0.878342	2.22558	0.452271	1.02427	1.83861
AMPD1 ENSG00000116748	1.64679	0.565788	0.715414	0.850674	678.248	0.512024	3.72494	1.02188	1.88185	0.385475
AMPD2 ENSG00000116337	2.01517	1.84767	8.16199	0.357255	1.99969	3.30216	0.617079	0.868396	0.20442	0.447035
AMPD3 ENSG00000133805	0.580739	0.576919	0.847524	1.16545	0.50598	0.739826	0.463748	1.11619	0.483463	0.373829
AMPH ENSG00000078053	0.777487	0.794651	0.910543	3.28574	0.654586	0.643155	0.311658	0.800238	1.55585	14.1927
AMT ENSG00000145020	0.733655	0.341148	1.20603	0.371994	0.178422	5.67954	0.465794	2.25251	0.280986	0.682558
AMTN ENSG00000187689	1.60864	13.2556	0.0508735	2.73728	4.22226	3.65335	5.34643	0.828635	16.4152	1.26399
AMY1A ENSG00000237763	2.44894	2.25178	2.16904	1.12569	0.661763	0.477398	8.34888	1.61726	1.49502	2.83702
AMY1B ENSG00000174876	1.06938	0.564863	0.738757	0.292596	0.900526	0.154101	0.21647	0.543792	1.73814	3.93027
AMY1C ENSG00000187733	0.54586	0.752717	3.85983	0.990661	0.285142	3.10728	0.69003	1.53441	2.15005	1.65688
AMY2A ENSG00000243480	1.86178	0.456609	1.9991	1.15044	0.66178	1.00471	0.315219	0.363901	0.220403	3.42986
AMY2B ENSG00000240038	2.36341	1.26459	1.8126	0.5085	0.467405	1.54921	1.11905	0.230684	0.566021	0.807302
AMZ1 ENSG00000174945	6.0201	0.842411	2.68447	0.400667	1.2799	5.01222	6.95119	1.04653	0.243411	16.0124
AMZ2 ENSG00000196704	4.98166	0.213521	0.731159	0.363917	0.369498	1.84963	0.608041	0.155461	0.511719	1.65634
ANAPC1 ENSG00000153107	1.2743	0.676449	0.375946	1.7682	0.207681	2.88223	0.100723	1.43698	1.41648	0.626209
ANAPC10 ENSG00000164162	1.95251	2.34196	0.925894	1.37255	1.33926	0.606912	0.896842	0.832189	0.266398	2.54216
ANAPC11 ENSG00000141552	1.22536	0.803913	1.05647	2.09013	0.213251	0.601485	1.22455	3.12908	0.228975	0.854132
ANAPC13 ENSG00000129055	1.33325	0.115454	0.530968	2.06903	0.673923	0.716587	2.87127	0.364075	1.56393	2.44537
ANAPC15 ENSG00000110200	0.207541	1.64909	0.20999	0.483475	2.56033	0.630156	0.246211	0.762953	3.03546	0.744558
ANAPC16 ENSG00000166295	0.162872	0.419632	0.88192	0.0647511	1.52779	0.528891	1.0048	1.26339	1.42635	2.04381
ANAPC2 ENSG00000176248	0.113128	0.194618	2.59051	0.446629	1.76121	1.80367	0.22718	0.379237	1.14972	1.13563
ANAPC4 ENSG00000053900	0.36302	1.06466	0.135026	0.5667	0.291275	0.325923	1.48761	0.28507	0.9867	1.37826
ANAPC5 ENSG00000089053	0.629283	0.244519	0.447383	0.442856	0.837546	0.345276	1.6123	2.76056	0.736413	1.66674
ANAPC7 ENSG00000196510	1.80415	1.20126	0.521389	0.0865668	0.165355	1.23391	1.48389	0.730629	0.320104	2.97792
ANG ENSG00000214274	0.14465	1.10861	1.96833	0.579297	1.51946	0.290456	0.521352	6.45694	0.504601	0.900863
ANGEL1 ENSG00000013523	0.750257	1.29984	3.31548	1.5684	2.95808	1.02252	0.822441	1.56017	0.358038	0.908249
ANGEL2 ENSG00000174606	1.14429	0.468208	1.82818	0.69148	1.22744	1.21747	0.442395	0.809674	1.78165	0.351447
ANGPT1 ENSG00000154188	2.47206	1.44204	0.427083	0.603896	2.24078	1.69801	0.576614	1.44667	1.25848	0.842309
ANGPT2 ENSG00000091879	0.27358	3.91436	0.970531	0.949574	1.91306	1.26053	0.12322	0.668348	0.292899	0.0718358
ANGPT4 ENSG00000101280	0.0288429	1.19472	1.02427	4.99089	2.25667	5.38824	0.138644	9.42018	1.73836	1.4548
ANGPTL1 ENSG00000116194	0.86332	0.822223	1.98754	0.730303	0.20049	0.570543	0.405838	1.40198	1.75701	0.258264
ANGPTL2 ENSG00000136859	0.131367	0.972787	0.587884	1.71948	0.0627313	0.0551259	1.66236	0.192581	3.12534	0.11669
ANGPTL3 ENSG00000132855	0.544895	2.35973	0.354924	1.32391	0.699682	0.418552	4.58879	1.97698	0.424277	3.46077
ANGPTL4 ENSG00000167772	4.51094	0.589625	0.468319	0.175849	0.769756	1.29133	0.632133	0.128085	0.932566	0.720943
ANGPTL5 ENSG00000187151	1.82499	24.9395	0.158002	3.28795	0.491653	2.94973	1.48899	3.13207	7.55588	0.135181
ANGPTL6 ENSG00000130812	4.72067	0.784782	0.177585	2.66688	1.09687	1.05664	3.54558	0.410353	1.13806	1.08246
ANGPTL7 ENSG00000171819	0.577995	0.298896	0.569884	0.815795	2.04884	1.84458	3.93408	0.70142	0.466846	0.233891
ANGPTL8 ENSG00000130173	0.223741	3.73734	1.03297	4.82301	0.776194	0.152538	0.981168	1.44175	0.011211	3.5537
ANHX ENSG00000227059	8.03333	0.17515	5.58923	0.878966	1.58709	2.74817	0.314404	0.819271	2.17672	0.364174
ANK1 ENSG00000029534	0.315235	1.30369	1.45172	0.468836	0.0864824	0.530385	1.52212	0.235318	0.234746	3.53714
ANK2 ENSG00000145362	1.68762	6.78414	1.18616	1.14004	0.37809	1.14383	1.76405	0.558447	0.855742	0.853455
ANK3 ENSG00000151150	2.44886	1.04852	1.11284	2.4103	1.04766	0.864037	0.368609	1.76746	1.78863	0.206123
ANKAR ENSG00000151687	0.199754	2.18605	0.776034	3.17581	1.49198	2.07338	4.87815	0.925479	1.21266	0.186353
ANKDD1A ENSG00000166839	0.915397	0.486201	0.221196	3.53756	2.99318	1.60591	1.98318	3.006	0.437297	1.92359
ANKDD1B ENSG00000189045	0.814478	4.46872	0.670699	1.20115	1.40892	0.625375	0.717928	0.170277	0.808735	2.15308
ANKEF1 ENSG00000132623	0.921284	2.38895	1.65467	0.0670692	0.45269	1.26704	3.04105	1.10556	0.372212	0.136771
ANKFN1 ENSG00000153930	1.93499	0.609951	0.153404	2.92931	0.849388	2.58359	0.893209	1.28479	0.80187	0.596962
ANKFY1 ENSG00000185722	0.728722	0.610496	0.579716	0.460934	3.54563	0.133314	2.05236	0.432532	0.239507	1.35423
ANKH ENSG00000154122	0.201669	0.380167	1.61366	0.502135	3.15536	1.33804	0.458812	5.04246	0.610773	0.140118
ANKHD1 ENSG00000131503	0.176954	0.117837	4.24173	0.171038	1.05846	0.652143	3.84552	0.590103	2.88932	1.26797
ANKHD1-EIF4EBP3 ENSG00000254996	3.60299	1.92535	1.81881	0.543929	0.196121	0.976272	0.56614	1.13405	0.52775	0.183731
ANKIB1 ENSG00000001629	0.010168	0.176583	0.199989	1.71539	0.142616	2.26802	4.17816	0.299918	0.608105	1.07714
ANKK1 ENSG00000170209	3.45082	1.72944	0.4602	1.78973	0.304474	0.497051	1.94365	1.03269	2.23177	9.75832
ANKLE1 ENSG00000160117	0.433637	0.263702	0.349162	1.38659	3.25291	0.283315	2.5947	3.46676	4.28457	0.156802
ANKLE2 ENSG00000176915	1.20834	1.07697	0.563382	1.78793	0.600787	0.121553	1.38903	1.30189	1.2431	2.10099
ANKMY1 ENSG00000144504	0.0134999	1.14265	0.223491	1.03182	1.68835	2.54922	0.730769	0.973089	1.4459	1.35981
ANKMY2 ENSG00000106524	0.180676	0.631369	0.291838	2.85424	2.68128	0.789269	3.30133	0.147115	0.574554	1.80131
ANKRA2 ENSG00000164331	8.45732	0.157068	0.666962	0.558261	0.367416	7.73471	0.489514	2.44341	0.232384	0.79261
ANKRD1 ENSG00000148677	0.461504	1.24649	4.88105	0.748926	0.518423	3.1385	0.38337	1.19131	1.02068	0.804707
ANKRD10 ENSG00000088448	1.01833	0.988681	1.55212	0.964097	0.221601	1.09116	3.91945	1.36866	0.423444	1.23954
ANKRD11 ENSG00000167522	0.620971	1.28985	0.0741427	1.71232	0.675509	1.36686	0.94216	1.03384	2.40586	0.403751
ANKRD12 ENSG00000101745	2.4031	0.138121	1.98754	1.46096	1.15387	1.09243	0.196957	0.172163	0.111942	0.686722
ANKRD13A ENSG00000076513	0.457531	0.222977	0.138068	0.145766	4.54063	3.85329	0.852557	1.33047	0.338118	2.20706
ANKRD13B ENSG00000198720	0.267203	1.89257	1.02058	3.51239	0.155534	1.98437	0.728414	0.872642	0.27294	0.0221342
ANKRD13C ENSG00000118454	0.562556	3.10885	4.29332	0.40488	2.82619	1.0831	0.800196	0.83452	4.51082	0.966318
ANKRD13D ENSG00000172932	0.3083	0.11099	0.119043	0.262667	2.41142	0.1231	4.32551	1.84759	0.142205	1.15321
ANKRD16 ENSG00000134461	0.222433	0.420709	0.612704	0.114773	0.220201	0.390817	2.26571	1.23733	1.40855	0.277525
ANKRD17 ENSG00000132466	0.462172	0.248726	0.881942	0.376218	1.55422	0.570222	0.354828	2.30162	0.53305	0.245625
ANKRD18A ENSG00000180071	0.936257	0.328189	0.927341	1.47683	2.48152	2.31858	0.237261	0.96511	0.734734	5.37459
ANKRD18B ENSG00000230453	0.760916	0.437812	0.266113	0.0949065	1.18364	1.35612	0.146554	0.386179	3.9619	0.0300374
ANKRD2 ENSG00000165887	1.20874	0.93838	13.5018	1.18326	4.33744	3.28744	1.9753	3.52915	0.182734	12.9958
ANKRD20A1 ENSG00000260691	1.73165	0.280892	1.73659	6.2664	0.641163	0.597069	0.971893	1.19152	11.0851	1.05705
ANKRD20A2 ENSG00000183148	0.0303237	0.907366	1.49435	0.419193	0.218345	0.939475	0.207646	2.11551	3.73673	2.89834
ANKRD20A3 ENSG00000276203	0.244434	0.00870219	0.825463	1.51983	3.16328	1.12419	4.64358	1.29365	1.43557	0.483172
ANKRD20A4 ENSG00000172014	0.301021	0.53313	2.16535	1.5532	5.5559	3.63505	3.34655	1.21341	3.41916	0.560269
ANKRD22 ENSG00000152766	5.20606	1.97232	22.9851	0.373954	1.08944	0.945064	0.466021	1.30694	1.2133	1.19453
ANKRD23 ENSG00000163126	1.15844	1.55775	0.974333	17.2794	0.408451	0.371758	1.25596	0.162518	0.644444	0.405783
ANKRD24 ENSG00000089847	0.413535	1.98874	1.47211	0.439264	1.00503	0.848116	0.0437329	0.333732	1.99174	0.236387
ANKRD26 ENSG00000107890	2.31406	0.26982	1.20165	0.300854	0.592901	0.88372	0.217017	1.22954	0.566593	0.715462
ANKRD27 ENSG00000105186	0.638618	1.23444	1.81686	4.72612	1.00993	1.90581	0.309737	1.96386	1.93883	1.89376
ANKRD28 ENSG00000206560	1.18553	0.547408	0.62259	0.255267	4.81381	0.513228	2.48185	0.286178	0.628662	0.666902
ANKRD29 ENSG00000154065	0.140719	1.77085	0.547587	1.11178	1.10017	3.06038	1.81913	1.17531	0.585373	1.57247
ANKRD30A ENSG00000148513	0.739643	0.0476047	11.2112	0.114252	2.50522	0.403002	0.29737	0.734295	1.842	0.342952
ANKRD30B ENSG00000180777	7.61094	0.994776	144.354	0.61336	0.323352	0.460743	1.75001	0.771721	0.466956	0.785159
ANKRD30BL ENSG00000163046	2.65269	86.7914	0.516944	0.795469	0.736385	2.34001	0.328787	0.598911	0.209988	0.768864
ANKRD31 ENSG00000145700	3.67584	0.848717	1.39858	1.00625	2.14476	0.0576814	1.25395	1.57618	4.07553	8.17756
ANKRD33 ENSG00000167612	0.617456	0.5092	0.301803	4.26094	2.11948	3.22005	2.68455	0.333846	1.03639	0.853953
ANKRD33B ENSG00000164236	6.07438	0.252425	2.48549	21.6691	88.3674	4.60296	0.5622	0.331842	10.3446	0.468059
ANKRD34A ENSG00000272031	1.16989	0.694767	1.3517	0.273494	0.76242	1.13164	2.55243	1.49156	2.02102	0.642061
ANKRD34B ENSG00000189127	11.6666	1.53734	0.273845	0.277747	5.43139	2.39077	9.44933	7.39976	1.43833	1.09741
ANKRD34C ENSG00000235711	1.3863	3.81704	5.66988	238.237	8.41439	2.51763	0.468723	2.96782	1.30998	2.12162
ANKRD35 ENSG00000198483	0.708303	2.30086	0.0568099	1.2568	1.91104	0.523313	1.96899	1.38267	1.20247	0.4644
ANKRD36 ENSG00000135976	3.35896	0.390613	0.211645	0.849162	0.139554	0.693828	7.0858	0.725521	0.530318	0.70913
ANKRD36B ENSG00000196912	0.423401	0.757113	1.08206	0.560496	2.41804	0.153664	0.646466	0.202596	0.830435	5.91553
ANKRD36C ENSG00000174501	0.151597	0.271698	1.06931	0.351122	0.849904	0.720275	0.70854	0.69869	1.28411	2.84952
ANKRD37 ENSG00000186352	1.33996	2.72873	0.564492	0.696992	1.09975	4.24997	0.121509	0.0763232	2.43827	1.94239
ANKRD39 ENSG00000213337	0.422462	1.75285	1.33978	3.11278	1.33536	0.405126	0.416729	1.92502	1.09106	0.583005
ANKRD40 ENSG00000154945	0.274873	1.22652	1.60271	0.859364	0.29556	2.82869	0.195606	0.411423	1.56287	0.741208
ANKRD42 ENSG00000137494	1.16694	0.336584	0.0205486	1.74971	1.17767	1.80915	0.210461	1.23134	0.202894	0.636468
ANKRD44 ENSG00000065413	1.25508	0.928351	0.529799	2.30539	0.665569	1.57481	19.4056	8.50637	1.27395	0.619329
ANKRD45 ENSG00000183831	0.290635	0.499343	10.1193	1.32591	1.07007	0.90702	0.448412	1.5233	1.40282	0.697787
ANKRD46 ENSG00000186106	1.88279	0.0672131	0.342049	1.87667	0.475513	0.445353	0.382268	0.365441	1.55426	1.28154
ANKRD49 ENSG00000168876	0.0879441	1.21715	0.377436	3.01355	0.557017	1.65362	1.09401	1.13555	1.31859	0.391944
ANKRD50 ENSG00000151458	1.17467	1.91612	3.7428	1.06424	0.290834	0.728038	1.95736	0.0558337	0.746863	0.249689
ANKRD52 ENSG00000139645	1.19837	2.2884	0.603377	0.213058	0.253868	0.433764	0.281174	0.168156	0.525268	0.226804
ANKRD53 ENSG00000144031	0.358719	0.141231	1.20207	0.785776	3.32955	6.81894	0.376834	1.91832	0.203389	3.09146
ANKRD54 ENSG00000100124	0.650487	0.232706	1.31047	1.50215	0.214103	1.30916	1.66081	1.48392	0.231653	2.23424
ANKRD55 ENSG00000164512	4.75574	0.52293	17.3906	1.45971	0.882508	1.79088	0.858767	3.45145	20.7464	0.0727513
ANKRD6 ENSG00000135299	0.856422	0.352172	0.890693	0.498116	1.17087	3.62865	0.823273	0.569228	1.30177	0.0505203
ANKRD61 ENSG00000157999	22.5625	0.697275	1.53958	0.740217	1.14344	38.2909	4.36273	4.50957	0.823667	9.6918
ANKRD62 ENSG00000181626	1.17361	0.487494	2.26606	0.791642	1.2883	0.197875	0.800847	2.4309	2.61891	0.63452
ANKRD65 ENSG00000235098	0.127837	0.278277	1.75727	0.877475	0.298447	0.879132	0.21912	0.166571	0.79708	1.59798
ANKRD66 ENSG00000230062	0.396127	3.07309	0.0542289	85.1557	1.40503	0.547099	4.86656	0.512525	0.682141	2.5075
ANKRD7 ENSG00000106013	3.0528	2.44069	2.36882	1.20722	1.64623	3.90342	24.8632	0.360009	0.145224	0.746129
ANKRD9 ENSG00000156381	0.520229	0.658962	0.27603	1.45797	0.388819	0.938076	2.14111	0.792232	0.268857	0.172624
ANKS1A ENSG00000064999	3.31968	0.488306	3.15723	0.800246	0.340603	0.653065	0.980685	1.69814	0.652516	0.609636
ANKS1B ENSG00000185046	0.152337	1.90625	0.615665	0.34597	3.61325	0.248127	0.267615	1.5301	0.712486	1.49316
ANKS3 ENSG00000168096	0.420335	0.484212	0.470903	0.717151	0.461153	0.691993	0.717477	2.80385	0.0105827	0.0324032
ANKS4B ENSG00000175311	0.147693	14.6374	0.0850093	1.62824	0.132278	1.45124	2.92218	4.76351	0.936925	1.56698
ANKS6 ENSG00000165138	0.253266	0.197428	2.18359	1.06421	0.979753	2.85569	0.603584	0.547986	3.63749	0.721084
ANKUB1 ENSG00000206199	0.355694	0.321365	1.54042	1.89251	5.50296	2.71325	0.598475	12.2441	1.25128	1.11029
ANKZF1 ENSG00000163516	0.670543	1.11492	1.05278	1.98128	0.644424	0.286086	2.03008	0.260534	0.255641	1.07235
ANLN ENSG00000011426	24.7699	2.48999	1.77667	3.78627	0.227979	0.493216	2.00991	0.386563	0.834947	2.90562
ANO1 ENSG00000131620	0.346254	0.114265	1.45952	3.29479	1.02119	3.39033	1.45987	0.454456	3.02894	1.46204
ANO10 ENSG00000160746	1.51452	5.31827	1.68142	0.477987	6.16612	0.182227	0.24597	0.71959	1.29541	1.95312
ANO2 ENSG00000047617	1.08101	0.279278	0.238156	2.46587	1.08187	2.68103	0.889068	1.51323	0.860394	0.795985
ANO3 ENSG00000134343	1.45763	0.763692	1.5269	27.8898	52.946	1.31398	2.90846	1.608	0.212937	6.7875
ANO4 ENSG00000151572	1.01605	1.27981	5.716	0.189547	2.45136	2.67638	0.163681	0.995745	1.61705	2.15056
ANO5 ENSG00000171714	1.08813	8.26488	0.992123	0.917574	0.747126	2.44769	0.707637	0.842563	0.398923	1.3763
ANO6 ENSG00000177119	0.285547	0.492797	0.884576	0.328073	1.22642	0.0508138	0.709387	0.186385	1.29933	0.187795
ANO7 ENSG00000146205	0.690828	0.542217	0.936319	2.44721	0.417547	1.4123	0.628573	0.527022	1.14923	0.787673
ANO8 ENSG00000074855	0.270744	1.58894	0.426966	0.220479	0.584227	1.32359	0.322287	46.2542	0.626561	0.266212
ANO9 ENSG00000185101	0.210932	0.910067	1.23264	1.47411	0.368676	1.16498	0.52887	0.900693	2.26257	0.769412
ANOS1 ENSG00000011201	2.40625	2.3393	0.697072	0.291896	0.579936	1.6065	0.961062	0.177987	2.21099	4.38896
ANP32A ENSG00000140350	0.734961	2.47967	1.3772	2.19018	0.404121	0.0795909	1.39158	1.00102	0.378289	0.595766
ANP32B ENSG00000136938	1.84853	0.432232	1.13562	2.23584	0.268612	4.01813	0.829605	1.42304	1.86077	0.354139
ANP32D ENSG00000139223	0.520871	2.2095	4.3798	3.31121	0.317957	1.37994	0.0776202	3.9222	0.0665424	1.11828
ANP32E ENSG00000143401	0.0587574	0.119876	1.21706	2.93766	0.769138	1.12735	0.290052	0.764024	1.20462	1.26934
ANPEP ENSG00000166825	0.439169	0.556542	0.140577	0.701712	0.80482	1.8683	0.501557	1.00064	0.0109055	0.0157618
ANTXR1 ENSG00000169604	3.18793	0.165084	0.405729	0.804564	0.933121	0.586176	0.292776	0.0979515	0.380396	0.636026
ANTXR2 ENSG00000163297	0.179095	0.861001	2.63054	0.726167	2.09582	0.464111	0.488663	1.6494	0.68319	0.966447
ANTXRL ENSG00000274209	15.3149	10.8113	0.656869	1.06002	2.32491	5.07262	4.27392	0.738118	1.95224	8.16717
ANXA1 ENSG00000135046	0.536123	0.246616	0.199707	1.87232	0.183507	2.20321	1.16676	0.634115	0.468483	0.22186
ANXA10 ENSG00000109511	0.810258	1.94248	1.52421	0.697775	0.150092	0.177057	9.45819	8.32004	0.676143	4.94286
ANXA11 ENSG00000122359	0.602774	0.0898385	0.444513	0.416822	2.78161	0.090984	1.50878	3.69112	0.300627	0.712507
ANXA13 ENSG00000104537	0.705275	2.38321	2.05903	0.882884	0.519918	2.66275	0.417192	0.871587	2.1087	2.50222
ANXA2 ENSG00000182718	1.85026	3.53958	0.804556	0.474924	1.54042	0.69256	0.86674	0.801573	0.775319	0.302664
ANXA2R ENSG00000177721	0.48621	1.33489	1.90739	0.394295	2.77895	0.340863	1.88183	0.182532	2.76815	1.86039
ANXA3 ENSG00000138772	1.16985	0.265026	0.899535	0.998184	0.631876	0.459385	0.217911	0.977375	0.834914	0.413938
ANXA4 ENSG00000196975	1.03091	0.0870758	1.81506	3.17698	2.88332	0.102131	2.25237	1.02345	0.872373	0.02144
ANXA5 ENSG00000164111	1.01215	0.331757	0.536402	3.56039	0.216858	0.655102	1.35045	0.0649273	2.3348	2.73212
ANXA6 ENSG00000197043	1.53073	0.732006	1.62306	0.775878	1.24255	1.67934	0.964657	1.71055	0.321218	0.45634
ANXA7 ENSG00000138279	0.62915	0.643381	0.484552	0.458335	0.594139	0.827311	0.832793	0.251972	0.117981	1.62247
ANXA8 ENSG00000265190	6.50906	0.40996	0.829257	6.03663	0.924695	0.717609	1.77541	1.52169	2.60315	0.260102
ANXA8L1 ENSG00000264230	0.505829	1.22442	0.559759	0.609247	1.28979	0.299861	3.25494	2.14591	1.49089	5.41204
ANXA9 ENSG00000143412	0.208185	0.287994	5.08928	1.92071	0.22695	15.9145	1.28301	0.630485	1.54843	0.268946
AOAH ENSG00000136250	0.651413	5.26966	1.81929	0.303246	1.8048	0.205635	2.91598	0.959029	1.01619	0.569702
AOC1 ENSG00000002726	5.16412	1.50116	0.210422	2.12715	0.200326	0.0954128	0.268809	0.789252	1.17583	1.18788
AOC2 ENSG00000131480	0.810543	0.742306	0.432339	4.52167	2.11446	3.86055	0.0822263	1.89046	4.08167	0.374006
AOC3 ENSG00000131471	1.41277	2.6841	0.47864	0.290931	0.883636	0.578069	0.645077	0.976907	0.930681	0.280838
AOX1 ENSG00000138356	0.439679	0.0803199	1.72659	0.603194	4.74645	0.245427	3.52998	0.627535	0.84031	2.25096
AP000275.65 ENSG00000265590	0.417285	0.217952	0.629484	18.7055	2.33977	0.692475	0.554484	0.611285	0.68571	0.699436
AP000295.9 ENSG00000249624	7.61844	3.08886	0.447512	12.2617	0.0733765	10.5461	0.791883	0.369964	4.00543	0.367422
AP000304.12 ENSG00000249209	6.92513	2.1119	2.63229	1.81884	7.47451	2.9202	1.12377	0.860896	0.59202	1.79976
AP000349.2 ENSG00000280178	1.47772	0.582368	1.13154	1.31038	0.715449	0.733668	3.15429	0.717183	13.1489	0.0349246
AP000350.10 ENSG00000251357	3.21725	5.69131	1.32313	0.366537	0.375099	0.201219	1029.81	2.36304	0.422839	2.42453
AP000687.1 ENSG00000280170	3.56727	2.56543	2.4566	0.43059	1.05852	5.96573	4.69739	0.432852	1.61188	4.75027
AP000721.4 ENSG00000256100	4.88603	1.04014	3.85657	6.08971	13.5826	0.502976	11.7189	0.638683	0.398124	0.578665
AP000769.1 ENSG00000279576	1.238	0.0904968	0.538648	0.0887836	0.317185	0.809418	0.476459	1.09851	0.548982	0.126204
AP000866.1 ENSG00000279342	1.95649	1.07991	0.687732	0.744724	1.03295	0.263209	4.96316	2.97252	5.04947	0.488925
AP001888.1 ENSG00000281781	0.520776	1.25082	0.942838	0.348191	66.2015	29.5163	4.52063	0.550945	2.7252	0.1116
AP002962.1 ENSG00000279906	0.517894	4.73075	1.05657	1.41671	2.0683	0.379914	23.2879	1.77414	2.73439	4.99816
AP006285.2 ENSG00000278919	1.44691	0.202075	2.6335	2.21435	7.07246	0.5916	6.77247	1.70385	0.165643	1.77806
AP1AR ENSG00000138660	3.93964	6.65731	0.896731	0.892944	0.340068	0.447268	0.956336	0.355625	2.62535	0.0535344
AP1B1 ENSG00000100280	1.0459	0.59748	2.51929	0.400353	0.381945	0.958254	0.304969	0.405988	2.71762	0.569907
AP1G1 ENSG00000166747	0.598703	0.415894	1.01384	0.709527	1.12178	0.823546	1.2711	0.811461	0.456762	1.56823
AP1G2 ENSG00000213983	0.541702	0.0469613	0.697808	0.59856	0.41443	0.446213	0.989477	0.882468	0.285418	0.467378
AP1M1 ENSG00000072958	0.493341	3.58637	0.648992	0.358026	0.286164	0.690619	0.663953	3.7807	0.80843	0.656649
AP1M2 ENSG00000129354	0.049784	2.05034	1.13296	1.0223	0.540333	0.835263	0.398797	1.27185	2.56915	0.158103
AP1S1 ENSG00000106367	1.63935	1.02077	2.83377	0.193222	0.658953	1.85468	0.351769	0.240967	0.368039	1.0423
AP1S2 ENSG00000182287	0.217694	1.63403	2.04382	0.617622	0.709559	0.236606	1.46965	1.70644	0.545476	0.410561
AP1S3 ENSG00000152056	0.648962	0.18464	3.35662	0.161082	2.58402	0.794586	0.728263	0.35698	3.15326	1.38151
AP2A1 ENSG00000196961	0.105617	1.68569	1.13097	1.33103	0.784467	0.606708	0.839958	0.295999	0.338016	0.177066
AP2A2 ENSG00000183020	0.794354	3.22349	2.15497	0.826662	0.374927	1.06519	0.922416	0.774478	1.51916	2.31786
AP2B1 ENSG00000006125	4.14277	0.684758	0.92131	0.497414	0.324838	0.748485	0.329461	0.417926	1.04721	0.705321
AP2M1 ENSG00000161203	2.17596	0.37375	0.432259	0.776691	0.977794	1.5448	0.996842	0.529696	8.94584	0.137927
AP2S1 ENSG00000042753	2.13119	1.95978	0.359583	0.975606	0.188009	0.422109	1.11754	0.794613	0.68656	0.678068
AP3B1 ENSG00000132842	0.571718	0.685794	1.91464	0.771218	1.43553	0.33164	0.600034	0.222407	0.327516	2.06384
AP3B2 ENSG00000103723	0.583137	5.48528	0.589537	0.363505	0.940059	0.302296	0.32498	1.80932	1.09608	0.368003
AP3D1 ENSG00000065000	0.613931	0.304198	1.2215	0.423253	0.350007	0.0807752	0.0142049	0.776658	0.323514	2.13813
AP3M1 ENSG00000185009	1.0837	0.65901	1.83022	0.25578	0.996877	1.23446	1.23106	1.60835	0.256896	0.39617
AP3M2 ENSG00000070718	1.14657	0.619915	0.546912	0.571874	0.538978	0.137445	0.154964	1.14761	0.588145	0.487047
AP3S1 ENSG00000177879	1.67239	0.803125	0.0948802	0.670051	0.0747851	1.36969	0.103141	0.0809309	1.69482	0.248704
AP3S2 ENSG00000157823	0.674678	0.0677578	1.31194	1.38013	1.36393	0.0888924	0.948101	0.712406	0.643879	0.268119
AP4B1 ENSG00000134262	0.820543	3.22414	0.0202614	0.566411	0.714668	2.17401	1.27594	0.426535	0.738693	0.222531
AP4E1 ENSG00000081014	0.377926	0.396759	0.214719	1.72699	1.80665	0.567893	3.5476	1.25193	0.249493	1.8458
AP4M1 ENSG00000221838	1.72484	0.0727044	0.906256	1.28399	0.977592	0.156527	0.229322	1.72673	1.64166	2.08572
AP4S1 ENSG00000100478	1.17183	1.59038	1.35225	0.602212	0.365914	4.50777	0.285632	0.579337	0.240406	0.817188
AP5B1 ENSG00000254470	0.171813	2.14848	0.952719	0.801105	0.801537	1.67191	1.03267	0.633173	0.262174	0.408113
AP5M1 ENSG00000053770	0.920873	2.3628	2.15881	1.01612	0.776062	2.00151	0.516977	0.764827	1.53599	0.936398
AP5S1 ENSG00000125843	0.779742	0.946837	0.575341	1.54368	0.316824	0.5837	1.12589	3.94189	0.789972	0.519501
AP5Z1 ENSG00000242802	0.513905	0.439365	1.17996	0.313839	1.13544	0.87885	1.95237	0.682519	0.216828	0.707744
APAF1 ENSG00000120868	73.0815	0.687513	0.0989653	0.176427	0.144082	0.576574	0.315354	0.890566	2.03405	0.231608
APBA1 ENSG00000107282	3.64003	0.593832	1.57237	3.38826	3.37166	1.13181	0.724681	1.88701	1.78966	2.24547
APBA2 ENSG00000034053	0.550686	1.90301	1.80137	0.813593	6.85391	0.744742	2.0425	0.569517	0.860336	1.27808
APBA3 ENSG00000011132	0.0382866	0.576612	1.09688	1.03502	0.156428	0.236859	1.93587	1.54908	2.01825	1.85657
APBB1 ENSG00000166313	3.36871	0.230502	0.432629	0.826729	0.207247	1.60553	0.226958	2.10463	1.59345	0.57854
APBB1IP ENSG00000077420	1.67402	0.820054	0.178715	1.92243	6.36159	7.82889	4.80596	1.0092	2.89856	0.640001
APBB2 ENSG00000163697	0.892684	0.768513	1.74571	1.53097	0.380295	0.705593	0.342822	1.09046	0.453221	1.4961
APBB3 ENSG00000113108	0.208013	1.86601	1.31638	2.24745	1.13004	0.174349	1.32823	1.21682	0.109859	0.131377
APC ENSG00000134982	1.00056	1.87612	0.373603	1.49764	1.03118	2.79103	4.16236	2.19321	0.656054	0.441671
APC2 ENSG00000115266	1.00667	13.684	1.08647	3.57338	10.209	0.763034	1.90956	0.0378004	1.67772	0.1621
APCDD1 ENSG00000154856	2.51881	0.381773	0.288871	1.12092	1.05031	0.104085	0.379657	0.330633	0.226241	0.1845
APCDD1L ENSG00000198768	0.0964299	0.493606	1.20386	0.383885	11.5388	6.66969	1.64305	4.68399	13.7141	0.620815
APCS ENSG00000132703	8.35437	2.37871	12.8651	2.27778	20.9489	0.283727	1.16309	0.638729	0.0776774	5.31068
APEH ENSG00000164062	0.951943	0.419976	0.628558	0.183771	2.89564	0.280048	1.70619	0.460467	2.08838	5.61072
APELA ENSG00000248329	2.3412	3.985	1.80185	1.06613	0.608702	1.01276	0.869271	0.302356	4.26749	0.413998
APEX1 ENSG00000100823	0.824232	1.78413	3.70021	3.48642	1.11403	0.965439	0.168226	0.577766	0.695618	1.9799
APEX2 ENSG00000169188	3.07539	1.30779	0.720133	1.51259	0.658415	0.161312	0.639861	2.60125	0.175827	1.8238
APH1A ENSG00000117362	0.758261	1.6317	0.492989	0.266683	0.966349	0.219371	0.762841	0.398832	0.276648	0.0789545
APH1B ENSG00000138613	2.86546	3.36293	0.182704	4.07287	1.88798	0.128165	0.237196	1.1633	0.124616	2.46716
API5 ENSG00000166181	0.50254	0.781458	0.694637	3.02525	0.81516	0.325582	0.46227	0.386057	0.0313527	0.395178
APIP ENSG00000149089	0.300762	4.70703	0.328947	5.36575	1.0167	0.934993	1.18573	0.547762	0.0196363	0.268674
APITD1 ENSG00000175279	0.345014	1.62634	1.19327	2.86916	0.0943195	1.92034	2.55694	3.36895	0.814904	0.838635
APITD1-CORT ENSG00000251503	6.27033	1.42909	1.34164	4.81487	9.01008	16.6609	6.3673	1.06839	1.97734	0.6391
APLF ENSG00000169621	2.4542	2.66517	0.820989	1.03832	0.768482	3.58979	0.390363	0.856131	0.134938	40.7303
APLN ENSG00000171388	0.452081	0.341817	1.686	8.12317	2.07166	1.94477	0.651849	0.529412	0.570924	0.421233
APLNR ENSG00000134817	1.2386	2.26136	1.77221	0.40798	1.31817	1.08307	4.59877	1.35676	1.95189	0.403876
APLP1 ENSG00000105290	0.249904	0.244488	0.0651709	0.380312	0.633285	0.52502	1.2981	0.306144	0.605549	0.718752
APLP2 ENSG00000084234	0.952199	0.182785	0.671081	0.639705	0.822231	0.757704	1.04001	0.473732	1.79975	0.359617
APMAP ENSG00000101474	2.22169	0.54709	0.660597	0.63911	0.0442572	2.20331	0.0593697	2.63704	1.21997	2.97241
APOA1 ENSG00000118137	1.07295	0.233747	2.47773	0.404649	1.76418	0.847966	0.283296	0.254366	6.88524	1.35511
APOA2 ENSG00000158874	0.100224	1.10671	2.94031	0.652652	4.47452	5.80686	4.00448	1.89033	2.44754	3.21405
APOB ENSG00000084674	1.54626	1.62875	3.83861	0.188442	4.44179	1.08481	0.0613867	8.29531	0.25374	0.81008
APOBEC1 ENSG00000111701	1.21622	0.667295	0.334175	9.23075	0.226436	1.3325	10.437	0.0736138	4.84616	5.93682
APOBEC2 ENSG00000124701	5.13364	18.1853	0.852962	0.521255	6.06051	0.790254	2.50528	0.736355	0.933614	0.0244852
APOBEC3A ENSG00000128383	0.0372421	1.07319	0.170728	0.147613	0.781976	0.297898	2.11414	1.05021	1.27766	3.72683
APOBEC3B ENSG00000179750	1.09784	2.5122	2.87608	1.31743	0.796758	0.971381	1.00567	5.54314	0.696828	0.135736
APOBEC3C ENSG00000244509	0.168238	1.58222	1.34775	0.496638	0.349084	0.172157	0.132411	1.30681	0.855394	0.626702
APOBEC3D ENSG00000243811	0.30598	0.756783	1.45265	0.451308	0.278283	0.591683	1.83791	0.105879	0.365216	0.880368
APOBEC3F ENSG00000128394	0.59802	1.21725	0.497441	0.488686	1.31573	1.19201	0.378729	1.10133	1.36112	1.67377
APOBEC3G ENSG00000239713	0.105534	0.556381	0.675704	0.293192	0.418133	0.462525	0.830952	0.747558	0.479797	0.182889
APOBEC3H ENSG00000100298	0.232491	3.15891	2.17947	0.236787	1.01338	4.56997	0.423154	0.197672	0.555927	1.56564
APOBEC4 ENSG00000173627	0.371509	1.09989	0.0165114	0.428571	49.7485	4.42145	1.86263	8.60899	3.08976	1.47314
APOBR ENSG00000184730	0.875406	1.98366	0.362093	2.46294	0.284868	0.919481	0.526372	0.252013	0.507662	2.05926
APOC1 ENSG00000130208	0.0370826	0.558291	1.35608	0.216223	3.61252	3.51501	0.490613	0.168548	0.730037	0.322882
APOC2 ENSG00000234906	0.350651	3.20649	0.602975	0.488492	3.98894	1.57476	1.46654	0.360109	7.84474	2.28192
APOC3 ENSG00000110245	1.91953	1.57425	1.01378	1.61029	0.394512	0.707035	0.656463	0.238078	2.42332	4.76043
APOC4 ENSG00000267467	0.153178	4.23462	41.462	0.706192	0.644532	1.03288	2.04222	1.71708	5.232	1.95135
APOD ENSG00000189058	1.55508	0.13547	0.151271	2.20092	0.608917	0.117516	1.66571	0.870505	1.73702	0.113009
APOE ENSG00000130203	1.33578	1.07816	3.29441	1.41512	0.539543	0.0109431	0.267831	0.227147	0.753273	1.51011
APOF ENSG00000175336	2.31628	0.342158	0.862494	2.52584	2.66872	2.56669	0.900838	4.94519	9.34011	2.1573
APOH ENSG00000091583	0.87537	1.7094	0.873362	0.0347454	3.17623	0.198272	0.303184	1.1919	1.47428	11.1362
APOL1 ENSG00000100342	0.223109	1.23313	4.4614	1.07797	1.13056	0.494279	1.83525	2.53167	3.34809	4.51784
APOL2 ENSG00000128335	0.432266	0.586627	1.53988	2.34748	0.253471	0.504093	0.77089	2.01017	2.13174	1.28748
APOL3 ENSG00000128284	0.421759	0.469232	1.96126	0.0917265	0.400824	0.710984	3.56502	0.963434	0.911788	0.122173
APOL4 ENSG00000100336	2.92382	0.469081	0.413364	0.347525	2.36709	0.636036	0.14815	0.684738	1.55634	1.97243
APOL6 ENSG00000221963	0.4197	0.618174	0.676757	2.27752	0.091511	1.50911	2.76702	0.20158	0.985122	0.220129
APOLD1 ENSG00000178878	0.696475	1.32471	0.619284	0.659085	1.42698	6.06758	0.520804	0.0708809	0.500153	1.10124
APOM ENSG00000204444	1.46769	1.07538	2.44681	0.743555	0.0801246	0.354102	0.585521	0.516818	2.30925	1.00814
APOO ENSG00000184831	1.29506	1.05983	0.849881	1.55151	0.134415	1.56745	0.559335	1.15429	0.909957	0.974495
APOOL ENSG00000155008	0.0741436	3.89318	0.556276	0.762609	7.25562	0.0464288	1.44186	0.275717	2.29011	1.67377
APP ENSG00000142192	1.19182	0.257802	0.552261	2.26258	0.235105	0.820998	1.30007	1.49812	1.08395	0.546292
APPBP2 ENSG00000062725	2.84962	0.449131	1.25371	0.439157	0.396658	2.06615	1.00001	2.32084	0.779381	0.383057
APPL1 ENSG00000157500	0.740897	2.92205	1.67912	2.31515	1.1765	1.44193	1.36361	0.270245	0.389417	1.15141
APPL2 ENSG00000136044	0.243736	1.8559	0.494593	1.03314	0.960691	0.303372	0.145724	0.875317	1.33932	0.540146
APRT ENSG00000198931	0.403173	0.649595	0.841002	0.956309	0.0576291	3.59127	0.110761	0.316693	0.78036	0.885908
APTX ENSG00000137074	0.918764	0.168962	0.538641	1.29966	0.481541	0.149129	0.0828305	1.48599	0.710245	0.802489
AQP1 ENSG00000240583	1.13024	1.33939	1.12204	1.0671	0.382686	1.59417	0.505771	1.08987	1.10129	2.43138
AQP10 ENSG00000143595	1.0699	0.0230233	0.176946	3.59308	1.98766	0.849454	2.49576	5.81142	0.707728	1.51813
AQP11 ENSG00000178301	3.46734	3.1682	1.29526	0.498407	0.00217848	1.11704	3.53146	4.50033	4.12214	1.60848
AQP12A ENSG00000184945	17.7718	12440.4	4.95884	0.805781	0.274425	0.787425	0.220702	3.46819	1.21061	1.12091
AQP12B ENSG00000185176	0.36938	2.30551	0.601938	34.587	0.42927	2.18451	9.05871	4.56654	10.5093	36.4942
AQP2 ENSG00000167580	2.5948	0.0975807	0.766193	2.70537	0.0652798	0.0948986	0.905623	0.95635	3.06258	6.06772
AQP3 ENSG00000165272	0.16861	0.593653	0.4695	1.12095	2.04256	0.116474	0.772126	0.831488	0.811863	0.632871
AQP4 ENSG00000171885	0.57758	1.13202	0.873716	0.476442	0.587177	5.32743	7.77573	0.197532	4.19702	0.20564
AQP5 ENSG00000161798	0.891759	0.520158	1.11757	1.22964	0.326837	0.00319793	1.13984	0.633494	0.541495	0.975698
AQP6 ENSG00000086159	3.06561	0.113971	5.07201	2.06134	0.444375	2.93514	9.43701	0.854268	12.4821	0.381848
AQP7 ENSG00000165269	1.50633	0.583648	1.65476	1.57515	4.00625	0.910202	1.49961	3.64377	1.9709	1.31039
AQP8 ENSG00000103375	19.939	1.6801	0.522293	6.58037	0.952369	2.27779	9.74763	1.43334	2.52078	3.07976
AQP9 ENSG00000103569	1.53301	1.7632	2.02172	4.51532	3.02842	7.98148	2.28025	0.357985	0.585088	1.61978
AQR ENSG00000021776	2.08822	1.97581	3.09622	1.19772	0.01325	0.359445	0.0692024	4.37125	1.14778	0.384906
AR ENSG00000169083	1.33695	1.17951	1.1997	0.682925	1.9088	1.41413	0.938509	0.701476	0.948956	0.378801
ARAF ENSG00000078061	0.0473113	0.337172	1.0054	0.550858	0.475091	1.67428	0.77363	1.53706	0.315614	0.87777
ARAP1 ENSG00000186635	0.411129	0.581872	1.99462	0.907576	1.36196	2.0642	0.810497	1.44446	1.57958	0.580401
ARAP2 ENSG00000047365	1.29608	0.58678	0.685836	0.349777	0.760516	1.4291	0.565265	0.0761822	0.52711	1.41266
ARAP3 ENSG00000120318	0.889941	2.65518	1.74203	0.193292	0.775371	2.1549	1.5365	0.543886	0.96066	0.597262
ARC ENSG00000198576	1.76887	0.304149	0.651822	2.02596	0.629034	0.180932	0.433657	2.75043	1.78022	0.0169143
ARCN1 ENSG00000095139	0.169737	1.36774	0.953076	0.374324	3.22831	0.394054	0.953044	0.278658	0.785416	0.327832
AREG ENSG00000109321	0.249542	0.230869	3.40497	3.40402	0.860717	14.1859	1.9587	4.82578	0.43061	0.529321
AREL1 ENSG00000119682	0.969392	0.699001	0.3638	1.30657	1.03235	0.726085	0.703551	0.218975	3.04504	0.637445
ARF1 ENSG00000143761	3.07925	5.78968	1.8817	0.726542	0.311005	1.713	4.044	1.79168	0.270699	1.02929
ARF3 ENSG00000134287	0.927266	0.743894	0.996794	0.406243	1.31253	0.591432	0.414167	2.24035	0.866862	0.646998
ARF4 ENSG00000168374	0.614467	3.41005	0.772278	0.12547	0.730079	0.542931	2.21317	0.955502	0.892604	0.463248
ARF5 ENSG00000004059	0.448961	1.70113	1.36971	0.594795	0.393906	0.450684	1.27813	0.632651	1.12747	2.01827
ARF6 ENSG00000165527	0.565849	1.15523	0.251095	0.771835	1.37134	0.887287	1.25493	1.69882	0.80653	0.0216772
ARFGAP1 ENSG00000101199	0.506183	0.0642587	3.60371	0.629501	0.170733	0.656805	1.70583	1.62673	2.19136	0.647494
ARFGAP2 ENSG00000149182	1.31204	2.27937	0.850718	1.48417	1.35052	0.520302	1.935	1.35452	1.27066	1.68863
ARFGAP3 ENSG00000242247	0.746362	0.771789	0.238517	0.104003	0.0933472	0.715898	0.558602	1.7128	2.96888	0.48182
ARFGEF1 ENSG00000066777	1.1991	0.521194	1.14257	1.74709	1.35854	2.85273	0.429659	0.178988	4.30879	1.28432
ARFGEF2 ENSG00000124198	0.425597	0.571072	0.617093	0.758826	0.765473	2.76411	1.67428	0.161578	2.53907	9.844
ARFGEF3 ENSG00000112379	1.37223	4.41422	0.615138	5.50067	3.89326	0.230452	0.356661	0.251234	0.787011	0.305921
ARFIP1 ENSG00000164144	1.45774	0.221456	1.24397	0.608225	0.318983	0.666626	1.60385	2.71531	1.89582	0.36676
ARFIP2 ENSG00000132254	0.413962	1.14488	1.44809	0.10844	0.760094	1.46493	0.315187	0.60039	0.549895	1.50899
ARFRP1 ENSG00000101246	0.566174	1.06019	0.937483	0.298291	0.906705	2.28161	0.24968	0.753928	1.07398	0.103947
ARG1 ENSG00000118520	0.921708	1.25623	0.338505	5.90182	1.01388	0.546323	1.05664	2.24733	9.1963	54.1048
ARG2 ENSG00000081181	0.481487	4.04961	0.755877	0.0773274	0.254058	0.628087	0.569358	2.81542	0.329585	0.55614
ARGFX ENSG00000186103	2.6625	40.6484	1.37027	0.399828	0.287308	0.1663	9.0729	3.93237	5.61405	9.18383
ARGLU1 ENSG00000134884	0.88965	0.319789	0.505515	0.988653	0.226695	0.719074	1.41233	6.3276	1.22033	0.203766
ARHGAP1 ENSG00000175220	1.08312	0.179881	1.289	1.29871	1.04694	0.176656	0.741156	1.70292	0.88257	0.179076
ARHGAP10 ENSG00000071205	0.141442	0.244559	1.07489	2.34327	0.268258	0.156476	0.712395	2.5785	2.73423	0.383899
ARHGAP11A ENSG00000198826	0.700418	4.30015	1.64285	2.34185	0.0493495	11.8448	1.77104	18.8375	0.367113	68.6672
ARHGAP11B ENSG00000187951	0.984547	0.261865	1.76174	10.3298	0.878435	1.32967	0.664504	2.10882	1.44678	3.05549
ARHGAP12 ENSG00000165322	0.343944	2.16223	0.913353	0.526082	5.61731	0.315408	0.0813844	0.484449	1.70083	4.69748
ARHGAP15 ENSG00000075884	0.596668	0.398509	0.172917	0.249232	1.74319	2.09427	0.559167	0.813282	1.38558	0.148746
ARHGAP17 ENSG00000140750	0.157492	0.326121	0.398821	0.389053	0.544556	0.338906	1.05399	1.3059	1.57651	1.2932
ARHGAP18 ENSG00000146376	0.891904	1.71578	0.585017	0.407902	0.584297	0.808147	1.38984	2.20112	0.625902	1.29503
ARHGAP19 ENSG00000213390	0.972609	1.16088	0.405414	1.39367	0.386473	0.10951	0.541702	5.28606	0.985743	0.912052
ARHGAP20 ENSG00000137727	0.483904	0.420251	0.541866	0.361492	1.15286	1.21014	5.38169	0.514307	0.606725	0.696879
ARHGAP21 ENSG00000107863	0.368259	0.651681	1.4471	0.507857	2.36751	0.936238	0.517119	0.155625	0.704693	2.09617
ARHGAP22 ENSG00000128805	1.73857	0.336446	0.203275	1.43119	0.371732	1.56446	0.804139	1.15574	0.304413	0.391699
ARHGAP23 ENSG00000275832	1.18259	1.5672	2.02283	0.939436	0.968891	0.221687	1.18169	0.128431	0.921289	0.694544
ARHGAP24 ENSG00000138639	0.260196	0.0925287	1.95765	0.174656	0.00883895	0.170106	2.11592	0.672059	1.19766	0.126912
ARHGAP25 ENSG00000163219	1.51798	0.710741	1.09869	0.738968	5.40369	0.806721	2.17523	0.452928	0.941736	0.55875
ARHGAP26 ENSG00000145819	1.59472	0.141985	0.358244	0.357862	0.127592	0.697063	0.148847	2.27836	0.58053	4.91069
ARHGAP27 ENSG00000159314	0.387624	0.274858	4.64379	2.81963	2.62418	0.958486	0.188913	0.208418	3.56674	0.301626
ARHGAP28 ENSG00000088756	3.57776	2.75415	1.19528	1.74321	0.79197	0.832649	0.547519	3.285	2.12301	0.174301
ARHGAP29 ENSG00000137962	2.94231	1.29859	0.151726	0.748834	4.46404	0.278911	0.673258	0.485471	7.55205	0.185375
ARHGAP30 ENSG00000186517	0.714446	0.296119	0.365062	2.47386	0.865689	3.3185	3.23625	1.14566	0.594156	0.118509
ARHGAP31 ENSG00000031081	3.41281	0.862131	0.811074	0.573647	1.31369	0.15165	7.0543	0.286862	1.82672	0.0471553
ARHGAP32 ENSG00000134909	1.65586	2.64233	0.396712	1.96866	2.98956	2.35051	0.25146	0.475929	3.15592	0.548834
ARHGAP33 ENSG00000004777	0.943113	4.72585	1.58029	2.87507	0.921479	3.53868	0.515384	0.952301	1.11829	0.311351
ARHGAP35 ENSG00000160007	1.51318	1.3844	3.36945	0.142255	1.36869	0.381663	0.945629	3.1515	1.33913	0.258815
ARHGAP36 ENSG00000147256	22.0299	1.33519	0.390367	4.27619	1.46748	1.02583	5.53428	5.35487	0.0573359	4.84837
ARHGAP39 ENSG00000147799	0.301307	0.817787	0.685455	0.963552	1.6985	0.409249	0.150036	1.9231	0.370198	0.638369
ARHGAP4 ENSG00000089820	0.593789	0.353071	0.388324	0.724155	2.08378	0.410806	0.612186	0.399923	0.803217	0.203201
ARHGAP40 ENSG00000124143	4.17115	2.71462	2.11902	0.24614	1.68369	0.380873	0.0908468	20.1309	0.709911	1.00363
ARHGAP42 ENSG00000165895	4.60034	0.175883	2.3061	0.224723	0.318152	0.220399	3.81971	0.620708	0.14322	0.66409
ARHGAP44 ENSG00000006740	0.551386	0.924957	0.490407	1.03461	0.756173	7.20972	1.18329	0.345953	0.814599	6.60703
ARHGAP45 ENSG00000180448	1.68932	0.540053	0.899002	0.258512	0.198091	0.245969	0.746526	0.6	0.660788	0.357205
ARHGAP5 ENSG00000100852	1.01792	0.497281	1.67488	1.04189	0.647181	0.635387	2.24482	1.92676	0.645033	3.96251
ARHGAP6 ENSG00000047648	0.4028	3.7055	0.418773	1.18705	0.347044	1.35088	1.71005	0.326012	0.536837	1.64195
ARHGAP8 ENSG00000241484	0.942241	0.95456	1.38988	0.792038	0.144789	1.43286	0.262151	0.456086	0.324444	0.0663662
ARHGAP9 ENSG00000123329	0.474123	0.491549	2.6835	0.84961	0.561728	1.85013	0.366677	2.15463	1.50791	21.0764
ARHGDIA ENSG00000141522	1.10728	3.10468	1.50981	1.52289	0.817771	1.06143	0.314478	0.436693	4.96181	1.60214
ARHGDIB ENSG00000111348	0.377718	0.520491	0.672174	1.36913	1.39021	0.464171	0.330744	0.576002	1.1705	0.539897
ARHGDIG ENSG00000242173	1.58897	1.11381	2.37717	0.386781	3.78926	3.02996	1.38834	11.5775	1.35948	0.664056
ARHGEF1 ENSG00000076928	0.126241	0.782307	0.525612	0.558877	1.82584	0.59998	3.44053	0.236197	0.202506	0.391401
ARHGEF10 ENSG00000104728	2.33988	0.456987	0.849711	2.13977	0.434492	0.46511	0.127147	0.155906	0.847721	1.04365
ARHGEF10L ENSG00000074964	0.147036	1.61229	0.454259	2.31997	1.38057	0.489745	1.20274	0.350415	0.344669	1.51388
ARHGEF11 ENSG00000132694	10.0524	0.572797	0.206408	7.05995	0.917486	0.450827	0.988411	2.55147	0.181746	0.826547
ARHGEF12 ENSG00000196914	3.22523	0.538826	0.914479	0.151525	0.594147	2.47428	3.06455	0.0440399	0.538624	0.642762
ARHGEF15 ENSG00000198844	0.683733	0.622831	0.600503	0.538462	1.29781	0.833697	1.60456	0.822698	0.346916	0.0541049
ARHGEF16 ENSG00000130762	0.108512	0.611363	0.481696	0.271917	0.215745	0.281784	0.981969	0.980669	0.272175	1.03177
ARHGEF17 ENSG00000110237	2.09216	0.378365	0.483659	0.320032	0.574806	1.81512	0.907685	0.775611	1.36207	2.35763
ARHGEF18 ENSG00000104880	0.308601	2.27065	0.220251	0.776311	0.408278	4.22767	1.85724	1.41307	3.17825	15.5669
ARHGEF19 ENSG00000142632	0.708607	0.723293	0.280804	4.74557	0.5792	6.12955	0.255569	0.595548	0.789055	0.899197
ARHGEF2 ENSG00000116584	0.511145	0.354336	0.555571	0.310676	3.32574	2.92673	0.100189	2.0696	2.11847	1.15505
ARHGEF25 ENSG00000240771	1.75275	0.958895	0.746576	0.691452	0.0236878	0.354262	2.1088	2.62139	2.12807	0.44137
ARHGEF26 ENSG00000114790	0.385296	1.34989	0.234433	1.33369	3.58515	2.12218	1.18392	0.939447	0.969507	2.02779
ARHGEF28 ENSG00000214944	0.897024	1.44016	0.432809	1.00979	0.282533	1.18797	2.1066	1.44917	1.62791	1.23753
ARHGEF3 ENSG00000163947	1.59683	0.651446	1.62265	1.10562	0.972989	0.121873	0.587957	1.37546	0.651287	0.333849
ARHGEF33 ENSG00000214694	0.794092	0.564557	0.402472	46.0066	0.450089	5.76528	0.91187	3.17035	0.990494	1.20936
ARHGEF35 ENSG00000213214	0.175954	0.686277	0.248965	0.702358	1.01782	3.00653	3.38076	0.408351	0.219007	0.524455
ARHGEF37 ENSG00000183111	1.94956	0.79603	0.144496	0.375748	0.695078	0.107272	1.10736	0.711826	0.672717	0.470951
ARHGEF38 ENSG00000236699	2.78983	0.191123	2.65396	1.78277	0.680853	22.4431	4.3373	0.136058	3.5973	0.7837
ARHGEF39 ENSG00000137135	0.463032	2.06644	2.29696	0.207986	1.78716	5.35054	0.781204	0.637457	0.707101	0.160141
ARHGEF4 ENSG00000136002	1.39662	0.362182	7.62836	1.07294	1.83932	0.953913	0.535922	0.810177	0.870869	0.0210032
ARHGEF40 ENSG00000165801	2.25662	2.73641	0.157189	4.85053	2.11372	1.04622	0.625152	0.316603	0.330186	2.20119
ARHGEF5 ENSG00000050327	0.873057	2.21831	0.134618	1.60344	0.726913	0.464218	0.598193	10.6185	0.345895	0.986533
ARHGEF6 ENSG00000129675	1.12756	1.60831	3.82464	0.0341875	2.2809	0.290518	2.86678	0.287874	0.521109	1.85241
ARHGEF7 ENSG00000102606	1.79847	0.802481	1.89442	1.10144	0.840432	1.71169	0.583933	0.538594	0.828732	1.70339
ARHGEF9 ENSG00000131089	3.55876	2.81522	1.47525	0.102616	0.230097	1.01659	1.29712	3.20865	0.612789	0.317196
ARID1A ENSG00000117713	1.33208	0.413547	3.54079	0.825832	0.0927356	0.704973	0.615218	0.726615	2.46242	1.07014
ARID1B ENSG00000049618	1.09503	0.245988	0.832532	0.48027	1.31406	1.44758	0.428128	2.34397	0.478077	0.678822
ARID2 ENSG00000189079	0.718428	0.180221	1.80216	1.99663	0.542904	1.4388	0.0512964	1.47071	0.763519	0.836702
ARID3A ENSG00000116017	1.90309	2.52812	1.44949	3.12331	1.43727	0.397237	1.5559	1.73899	0.286614	0.518789
ARID3B ENSG00000179361	1.03381	2.09623	1.59812	1.2297	0.943817	1.01917	0.213527	1.78339	0.419609	0.0514384
ARID4A ENSG00000032219	0.20691	1.30047	0.608359	1.489	1.07502	0.433021	1.25581	0.136199	1.01186	1.99531
ARID4B ENSG00000054267	3.98313	0.380122	0.313344	0.932211	1.32104	0.39538	0.811347	0.0871679	0.234877	0.547117
ARID5A ENSG00000196843	0.242075	0.556909	0.953716	1.01319	2.55638	0.390512	0.345833	0.545851	0.179173	0.880958
ARID5B ENSG00000150347	0.351808	0.688822	3.97939	0.325196	0.461477	0.350428	0.13552	0.863789	0.434772	0.10366
ARIH1 ENSG00000166233	0.890665	0.627502	0.502927	0.666775	1.04813	0.783636	0.847357	0.317454	1.78845	0.659722
ARIH2 ENSG00000177479	2.94597	0.80189	0.633765	3.53719	0.211993	0.18907	3.31171	0.462522	2.41119	0.298732
ARIH2OS ENSG00000221883	0.270478	0.477848	0.308873	0.218823	0.329748	0.979509	0.538955	0.99734	0.325837	0.587432
ARL1 ENSG00000120805	2.17262	1.53003	2.10774	1.65546	0.115564	0.222789	0.470609	0.452051	0.644804	0.559097
ARL10 ENSG00000175414	0.141047	1.74762	1.58783	0.246323	0.828213	0.493127	4.60182	0.0602088	1.33845	0.250209
ARL11 ENSG00000152213	0.120098	0.357183	2.47966	1.60583	1.58111	2.68707	5.53664	2.80558	3.95213	3.22857
ARL13B ENSG00000169379	3.36741	0.816399	1.49551	0.339062	1.88571	0.239996	0.307245	0.255636	0.234344	1.27201
ARL14 ENSG00000179674	0.0897984	0.368951	3.70595	1.26728	0.913908	2.00802	0.36919	0.0985567	3.23571	5.17655
ARL14EP ENSG00000152219	0.746832	1.37544	0.641517	0.560939	1.49965	0.8881	0.352605	2.29406	0.636359	2.2563
ARL15 ENSG00000185305	0.335407	0.831144	0.254111	0.460259	4.18158	0.49172	1.13929	1.45559	2.5677	3.05873
ARL16 ENSG00000214087	0.322882	1.56501	0.516763	2.91617	6.59733	0.708387	0.4918	0.612733	2.42878	0.464012
ARL17A ENSG00000185829	0.838692	0.212185	0.540069	0.548669	0.772333	0.624206	0.894932	1.38579	1.59672	0.195589
ARL17B ENSG00000228696	2.62713	2.8389	1.42981	1.09678	0.380795	0.608673	0.340382	1.62012	0.932706	0.70494
ARL2 ENSG00000213465	0.0346062	0.591972	0.195384	0.769224	4.50533	4.77424	0.940408	0.633801	5.80224	0.839497
ARL2BP ENSG00000102931	1.72655	0.692289	0.558337	0.109493	1.22325	0.691343	0.246805	0.431322	0.354205	1.19843
ARL3 ENSG00000138175	1.46498	1.37084	0.547531	0.279817	0.426604	0.27029	13.0773	0.379589	0.69463	3.14007
ARL4A ENSG00000122644	0.381579	0.867345	0.660872	1.35131	0.911538	0.242708	0.693381	2.24007	2.43047	1.18714
ARL4C ENSG00000188042	1.87282	0.713322	1.43945	0.501242	0.481006	0.973173	0.367841	2.75909	1.27795	0.142776
ARL4D ENSG00000175906	1.74685	0.682492	0.405722	0.556288	0.543146	0.927076	0.229607	4.28287	0.420023	0.693943
ARL5A ENSG00000162980	1.26788	0.0943593	1.72597	5.47174	0.585569	1.82249	0.238859	0.677914	3.10115	1.68846
ARL5B ENSG00000165997	0.121667	0.401658	0.19397	1.90371	0.767973	2.21244	0.841661	0.245142	3.28266	0.587547
ARL5C ENSG00000141748	3.07739	0.0137474	2.36147	0.492934	0.210546	21.5646	8.2693	3.54582	0.314603	1.57053
ARL6 ENSG00000113966	1.13573	0.259071	1.39827	0.674143	2.01122	0.486136	1.43608	2.33245	4.05076	0.0720384
ARL6IP1 ENSG00000170540	0.327506	0.797626	1.16567	0.712502	0.473286	1.27272	2.04006	0.991831	0.878043	1.58432
ARL6IP4 ENSG00000182196	1.01448	0.0180974	1.83745	2.49114	0.581777	1.97582	1.63101	1.19533	1.29896	0.371414
ARL6IP5 ENSG00000144746	0.353693	0.669563	0.245723	1.60626	0.112799	0.694071	3.10357	1.27302	1.65071	0.686475
ARL6IP6 ENSG00000177917	0.332989	0.973582	1.09632	1.17726	0.580952	0.0951416	0.385431	0.369036	0.31929	0.869679
ARL8A ENSG00000143862	1.48964	0.516917	1.2353	2.23534	5.48401	2.3756	0.497428	0.105117	0.366289	1.14244
ARL8B ENSG00000134108	2.91376	0.441767	0.842999	0.602606	2.74455	0.319834	0.679325	0.096347	1.01567	0.207306
ARL9 ENSG00000196503	0.35472	2.05468	0.605062	2.56615	1.61402	0.89893	0.38353	0.988881	0.731452	1.45079
ARMC1 ENSG00000104442	1.22743	10.7241	1.64857	3.53494	2.24391	2.30788	0.889268	2.92432	2.08904	0.633916
ARMC10 ENSG00000170632	2.61481	0.444575	1.62434	0.51275	0.414919	0.565676	0.337323	2.05708	0.558259	1.34205
ARMC12 ENSG00000157343	1.2062	0.47752	0.666664	33.0439	0.137904	0.275596	1.17372	81.7263	1.06476	18.1171
ARMC2 ENSG00000118690	1.75384	2.11884	0.042729	0.350973	1.57824	0.440028	0.116249	1.73724	0.905066	0.74789
ARMC3 ENSG00000165309	0.823484	0.556679	0.871813	0.065463	25.2516	33.9498	1.58664	1.86866	29.7466	1.31267
ARMC4 ENSG00000169126	0.456729	0.505173	0.803974	0.132188	0.631936	0.0925818	3.24896	0.201519	3.09382	1.26265
ARMC5 ENSG00000140691	0.150471	1.20057	1.81228	0.727089	1.80839	0.469444	3.62084	0.876913	1.21124	0.436761
ARMC6 ENSG00000105676	1.52082	0.881513	0.799076	0.204107	3.93916	3.56397	3.43086	0.382327	2.49441	1.01463
ARMC7 ENSG00000125449	0.650077	0.464039	3.14938	2.1413	0.390578	0.478304	0.0465642	2.84585	0.819697	0.133494
ARMC8 ENSG00000114098	4.90702	0.342088	0.204362	1.78513	0.884735	2.14763	1.74597	1.4893	2.44112	0.790723
ARMC9 ENSG00000135931	1.19052	0.159212	0.970139	2.14336	0.627101	4.7822	0.717729	0.663232	0.330017	0.378073
ARMCX1 ENSG00000126947	1.68489	0.399283	0.39351	2.25619	0.564597	2.04384	1.35744	0.214698	0.222891	0.326381
ARMCX2 ENSG00000184867	0.790547	1.1307	0.765002	0.62873	0.743872	0.429507	5.58659	1.4862	0.70569	1.54412
ARMCX3 ENSG00000102401	0.80092	0.855481	0.568185	0.596417	0.263084	3.76763	1.35031	0.322644	1.05754	0.528913
ARMCX4 ENSG00000196440	0.445867	1.48972	0.436879	1.71547	1.33786	0.720581	2.10738	0.373499	2.77586	1.55668
ARMCX5 ENSG00000125962	1.49683	1.1334	0.61406	5.98042	1.07577	2.78918	0.448934	1.60294	2.71328	0.130931
ARMCX6 ENSG00000198960	2.32936	0.384098	2.6146	0.246037	1.14049	2.95794	2.15265	0.195477	0.954758	0.791368
ARMS2 ENSG00000254636	1.0581	2.0223	6.95581	0.691186	0.404991	2.38774	0.772153	11.2083	48.0002	1.80872
ARMT1 ENSG00000146476	1.01756	0.450386	1.0784	0.358836	1.12808	1.71657	0.243171	0.294677	0.89754	0.805535
ARNT ENSG00000143437	0.396453	0.825774	0.583472	1.33151	1.07458	0.0637971	2.20109	0.588609	3.03105	0.521704
ARNT2 ENSG00000172379	1.62652	0.29363	0.40104	0.64935	1.31711	0.145077	1.81073	1.80723	0.81584	3.9624
ARNTL ENSG00000133794	1.52125	0.705953	0.580982	0.588537	0.957839	1.62629	14.2192	0.56728	2.12058	0.312241
ARNTL2 ENSG00000029153	1.51773	6.64213	0.823246	4.70396	0.640982	1.33439	4.00519	5.27928	0.723069	2.58072
ARPC1A ENSG00000241685	0.665546	0.41432	1.78196	0.523902	0.591888	1.39228	0.779082	0.0493778	0.713438	0.069892
ARPC1B ENSG00000130429	1.96426	1.55476	2.48218	0.699889	0.685923	2.99329	1.10418	0.124554	0.256903	0.98911
ARPC2 ENSG00000163466	0.453692	1.44687	0.359315	2.43384	1.53733	0.745872	0.3048	1.30968	1.06422	0.271429
ARPC3 ENSG00000111229	5.27747	0.733523	0.48217	0.258465	1.00045	0.371388	1.20879	0.569418	1.60023	2.01002
ARPC4 ENSG00000241553	3.04047	1.20491	0.4297	0.278457	0.675541	0.423355	1.00982	0.558331	1.17058	0.241601
ARPC5 ENSG00000162704	1.26228	1.33538	2.05297	0.471562	0.886593	0.0885113	1.34359	0.295591	2.53564	1.02303
ARPC5L ENSG00000136950	0.525941	0.158456	0.0772708	0.288858	0.975397	0.276642	0.688087	0.841084	1.1152	0.216354
ARPIN ENSG00000242498	1.81342	0.652805	0.181592	2.28635	0.415975	2.70313	0.880232	0.807726	0.318707	0.353596
ARPP19 ENSG00000128989	1.42614	0.362638	0.178767	0.447372	1.21131	1.0693	1.52496	1.47779	0.80797	0.844368
ARPP21 ENSG00000172995	0.172775	0.0753721	2.89114	0.445771	1.69168	0.952253	19.2227	6.28378	0.303064	1.85711
ARRB1 ENSG00000137486	1.5104	0.482518	0.663546	1.97807	1.46611	0.766851	1.2457	1.08049	2.05868	0.303778
ARRB2 ENSG00000141480	0.452979	0.621575	0.340975	0.934447	4.38286	4.62067	0.753634	1.03704	0.748108	0.786872
ARRDC1 ENSG00000197070	1.9682	1.71217	0.0850125	0.825388	0.794706	1.25679	1.14886	0.707193	0.822293	0.251007
ARRDC2 ENSG00000105643	0.997634	0.0513321	0.935038	1.04836	5.23589	0.0968204	2.65756	0.44029	2.98542	0.0822099
ARRDC3 ENSG00000113369	1.80823	1.11383	1.0291	0.0550814	0.227637	0.463511	1.64189	0.483964	0.344716	1.88522
ARRDC4 ENSG00000140450	1.08364	0.451531	0.336899	0.530931	0.67341	0.136591	0.785525	0.197495	1.30288	2.29709
ARRDC5 ENSG00000205784	1.71635	0.158067	2.38788	0.769838	1.74476	4.27203	0.122222	5.10535	5.06071	0.257011
ARSA ENSG00000100299	0.470879	0.0766922	0.698574	1.35483	0.698194	1.85602	0.218006	1.41745	0.475349	0.587371
ARSB ENSG00000113273	0.230924	1.37406	0.461291	1.4661	7.87012	0.581229	16.0868	1.12541	0.427257	0.513378
ARSD ENSG00000006756	2.63758	0.112514	0.482274	1.11118	1.61205	0.80331	2.34871	0.261692	1.84098	0.00676658
ARSE ENSG00000157399	1.70903	1.85391	2.57771	0.524662	0.244546	0.537359	2.15422	0.165703	0.2286	5.00281
ARSF ENSG00000062096	0.235015	0.137375	0.265285	1.9468	0.954608	1.91031	0.646345	3.57044	0.142893	0.939917
ARSG ENSG00000141337	0.620382	1.07454	1.21941	0.960195	0.991713	2.30495	4.21103	0.870488	0.619554	2.46903
ARSI ENSG00000183876	1.05241	0.368771	3.84569	2.12477	1.697	2.44377	1.07757	0.236029	2.31665	0.284019
ARSJ ENSG00000180801	1.57271	2.74803	2.1147	1.02382	0.43222	3.08301	1.3764	1.6173	0.215524	0.387088
ARSK ENSG00000164291	2.09956	2.41215	0.136621	0.554533	1.48614	0.363947	0.735796	0.14492	0.53542	0.677652
ART3 ENSG00000156219	7.44026	2.73556	2.08884	5.23995	1.48711	0.986649	1.35732	4.80227	0.429923	1.5933
ART4 ENSG00000111339	0.70464	2.54002	3.06973	1.88345	0.159778	0.471153	1.04187	0.742256	0.21443	0.410404
ART5 ENSG00000167311	1.80468	1.80388	0.56406	0.159298	0.308109	9.48389	0.454944	0.379042	2.89555	0.901559
ARTN ENSG00000117407	0.925544	1.60593	0.136717	0.966141	1.47729	0.665234	1.13536	0.163555	4.96332	0.177869
ARV1 ENSG00000173409	1.54567	1.62052	0.0767594	0.366688	0.372529	1.55523	0.337767	0.0881623	5.78039	1.84528
ARVCF ENSG00000099889	1.42764	2.01355	0.829294	1.63888	1.2857	2.77656	0.157792	3.48904	0.883675	0.365283
ARX ENSG00000004848	0.34229	0.120557	1.13503	5.63292	2.81789	0.739798	0.220823	0.826007	1.97789	1.29202
AS3MT ENSG00000214435	1.13794	6.08168	3.32118	0.69703	17.0822	30.7903	26.4633	1.04642	46.71	2.36559
ASAH1 ENSG00000104763	0.441952	1.40136	0.599064	0.493231	0.642449	1.05318	0.781118	1.38027	0.69177	0.539713
ASAH2 ENSG00000188611	0.159311	1.41474	1.5242	1.03598	0.263594	1.88474	0.534225	0.0898741	0.736072	0.0583295
ASAH2B ENSG00000204147	4.44946	6.70056	7.73124	0.686241	0.235135	1.0347	0.400247	0.539496	0.172276	0.581373
ASAP1 ENSG00000153317	0.649971	6.79643	1.16354	0.684873	1.02557	0.24094	0.122626	0.463481	0.560881	1.40585
ASAP2 ENSG00000151693	0.421804	0.814485	0.851658	0.172816	0.621659	0.938988	0.0815899	0.735013	0.223548	0.173586
ASAP3 ENSG00000088280	1.36971	0.419074	1.90253	0.33339	0.577085	0.813878	1.41421	1.67335	1.36892	4.24804
ASB1 ENSG00000065802	0.936094	1.73519	1.83399	1.43654	0.725881	0.632363	1.35461	0.542979	1.45084	2.57773
ASB10 ENSG00000146926	0.377556	0.565995	2.30098	2.94636	1.98045	0.671034	15.3724	34.6785	3.68485	1.64172
ASB11 ENSG00000165192	1.08228	1.93193	1.84958	3.00884	3.19365	0.292198	1.5025	0.620062	4.865	4.57838
ASB12 ENSG00000198881	0.680847	1.01216	0.252003	0.693035	0.785637	0.686596	1.15694	0.296226	10.8148	1.13561
ASB13 ENSG00000196372	0.416871	0.959884	0.94867	1.18455	1.19628	0.575748	0.920791	5.57547	0.741398	1.73299
ASB14 ENSG00000239388	0.747373	0.0824605	2.99353	2.75077	1.02145	0.405497	0.164918	0.520958	1.18207	3.00926
ASB15 ENSG00000146809	8.35116	4.55752	8.52677	0.311307	1.43795	0.399964	3.75276	2.93689	9.76865	20.8931
ASB16 ENSG00000161664	1.24086	0.451726	4.94579	0.378574	1.11251	1.59143	3.79974	4.44919	4.00843	1.33752
ASB17 ENSG00000154007	0.259861	1.25075	8.30192	1.17937	5.20007	0.366253	1.76734	0.123449	0.41056	1.10181
ASB18 ENSG00000182177	0.908114	0.134706	47.1304	14.183	1.14286	0.165826	70.4408	1.13773	1.22589	3.02831
ASB2 ENSG00000100628	1.42653	0.91543	1.57882	2.81977	0.526291	0.447611	0.196385	0.549275	1.04089	0.501265
ASB3 ENSG00000115239	0.245723	1.47355	0.182404	0.431197	0.205606	0.58151	1.8751	3.94188	0.604227	0.823476
ASB4 ENSG00000005981	2.47819	1.15008	8.21949	7.54157	0.732846	0.452292	1.89604	0.168371	2.33642	0.570139
ASB5 ENSG00000164122	0.401897	0.904947	0.672818	0.579493	0.774994	0.41789	1.72368	9.56158	0.0121416	2.01189
ASB6 ENSG00000148331	2.00183	0.794474	3.40329	0.454301	0.25273	0.179734	0.758683	1.42848	0.264375	2.73772
ASB7 ENSG00000183475	0.467241	1.18554	2.48438	0.448225	1.34235	0.201149	0.0447927	0.299882	0.724864	0.127457
ASB8 ENSG00000177981	1.35166	2.84322	0.397629	0.210726	0.657829	0.624646	1.27664	0.991448	0.506832	0.168288
ASB9 ENSG00000102048	1.02456	0.57666	6.11014	0.832551	1.33502	16.5893	0.565487	1.14339	10.6607	0.348943
ASCC1 ENSG00000138303	1.04645	0.718319	2.93431	2.80758	0.255177	0.900714	0.291293	0.43171	0.444463	1.55831
ASCC2 ENSG00000100325	3.60315	1.4846	2.35818	1.59283	0.420181	0.426361	0.424324	2.13687	0.749129	0.744023
ASCC3 ENSG00000112249	1.36519	0.827602	1.99419	0.899517	0.719768	3.50302	0.742406	0.689052	1.00926	0.418081
ASCL1 ENSG00000139352	0.520941	0.935381	0.400858	1.90636	3.02849	0.172368	1.88578	7.73221	0.714912	1.6054
ASCL2 ENSG00000183734	0.922399	0.413483	0.0145447	0.272802	6.22885	0.0516732	1.67101	2.35255	1.79222	0.45522
ASCL3 ENSG00000176009	1.31741	6.96953	0.0770004	0.485064	1.35826	0.154899	2.37878	2.78085	1.38997	6.25642
ASCL4 ENSG00000187855	9.86232	2.37029	6.23962	12.9914	1.40586	3.22137	3.13418	2.66264	2.75486	0.415908
ASCL5 ENSG00000232237	3.85591	1.11817	2.1662	0.811039	14.0228	1.52096	0.249099	2.53155	0.475212	0.450045
ASF1A ENSG00000111875	1.11986	0.329148	0.642936	18.9157	0.243996	1.63427	0.274204	12.0387	0.383674	0.450481
ASF1B ENSG00000105011	0.0686075	0.772967	0.0999241	0.897408	0.940441	0.888278	1.42577	2.93699	0.512393	1.26274
ASGR1 ENSG00000141505	0.199355	0.184533	0.733784	0.313494	0.473724	0.082824	1.92478	0.23407	1.01273	0.388504
ASGR2 ENSG00000161944	15.9097	4.63223	1.33964	3.07706	1.12579	1.26201	7.97452	0.233384	0.986263	2.13345
ASH1L ENSG00000116539	0.985556	1.42859	0.326514	1.4854	1.87649	1.72111	0.317425	1.6296	3.33537	0.965162
ASH2L ENSG00000129691	0.823978	0.326013	1.39645	0.332641	0.35382	0.563664	1.62497	1.82686	2.17392	0.758197
ASIC1 ENSG00000110881	1.45476	2.70842	1.91928	1.98621	1.2155	1.30328	0.130522	0.740129	1.32311	0.0814051
ASIC2 ENSG00000108684	1.41896	0.316415	52.3808	0.146029	2.12023	1.30486	1.76664	1.10121	0.701619	63.8954
ASIC3 ENSG00000213199	1.43649	1.63856	2.0708	0.244242	4.60211	0.476781	0.173745	0.960368	1.95268	1.10507
ASIC4 ENSG00000072182	10.5126	0.738361	0.323683	0.0692278	0.699388	1.88937	1.00753	1.69612	15.7536	0.585476
ASIC5 ENSG00000256394	0.290195	1.1947	0.664325	0.152214	3.13218	33.8914	10.1209	2.86407	0.680631	5.65858
ASIP ENSG00000101440	0.2251	0.737789	0.620784	0.831004	0.315954	0.317363	0.92324	0.759995	1.34047	1.44291
ASL ENSG00000126522	0.391687	2.52813	1.99753	0.906808	2.41049	0.196749	0.0818986	0.600795	0.398237	0.474242
ASMT ENSG00000196433	1.00567	0.821826	2.15057	0.208255	0.178189	0.472929	1.07183	3.60329	5.82598	6.11787
ASMTL ENSG00000169093	2.55602	0.1194	1.05627	0.599819	1.31521	3.70144	1.69736	0.504837	0.151094	1.07463
ASNA1 ENSG00000198356	1.20791	1.59951	0.920051	3.45475	2.33298	2.6612	0.287614	0.860132	0.86035	1.04323
ASNS ENSG00000070669	1.15283	1.76017	1.99444	0.379342	0.704232	0.175824	1.77442	2.29908	4.79368	0.227585
ASNSD1 ENSG00000138381	1.5823	0.406578	1.8252	0.130136	0.331768	0.206337	0.628674	1.9374	0.227073	0.159651
ASPA ENSG00000108381	1.00812	0.73443	7.73895	0.51206	0.962017	0.294556	2.03129	1.06853	0.244682	1.75875
ASPDH ENSG00000204653	0.384985	3.22273	0.329669	2.15282	3.40141	1.2846	12.8602	0.965864	3.44434	13.4089
ASPG ENSG00000166183	0.419704	0.557526	14.2718	0.194611	3.98833	1.41605	0.49381	0.825598	2.22821	0.940752
ASPH ENSG00000198363	0.60977	6.13696	0.441555	0.0690934	0.311707	2.01821	0.932833	2.73388	6.01733	1.45055
ASPHD1 ENSG00000174939	0.379271	0.899071	0.81104	0.381771	1.68229	0.292427	0.500157	6.55632	0.319799	5.95078
ASPHD2 ENSG00000128203	0.204475	1.93199	0.158701	3.56271	1.1213	2.21883	1.42027	0.75822	0.313329	0.284572
ASPM ENSG00000066279	0.485879	0.516666	1.72551	4.26245	0.445079	2.4957	1.98535	1.24884	0.329656	0.480587
ASPN ENSG00000106819	0.262748	0.766989	0.213587	0.469607	1.10121	0.396758	67.0039	1.46792	4.59404	1.13267
ASPRV1 ENSG00000244617	0.878238	0.845052	0.291479	0.591856	1.6414	3.60643	1.26282	0.757037	1.27739	3.14327
ASPSCR1 ENSG00000169696	0.0736393	2.8744	2.78296	1.66844	1.47066	18.0247	0.713037	1.88901	0.442969	0.0903023
ASRGL1 ENSG00000162174	0.115087	2.47383	0.831737	1.25498	0.58714	0.932162	0.646161	1.75322	0.516739	0.0710784
ASS1 ENSG00000130707	1.02167	2.10941	0.321843	4.38039	0.191432	2.66463	1.79369	0.799917	0.663724	0.582176
ASTE1 ENSG00000034533	1.4016	0.304264	2.28984	3.0225	0.781274	0.188723	2.11301	0.176871	1.57634	1.29921
ASTN1 ENSG00000152092	0.580733	1.00481	0.0289469	6.59357	0.330449	0.762415	0.47298	9.30446	0.632546	4.48555
ASTN2 ENSG00000148219	2.86934	0.984342	2.3608	0.724509	0.366345	1.98816	0.582806	0.589791	0.0244812	0.651664
ASUN ENSG00000064102	1.98455	1.27114	1.48616	1.02855	0.311048	0.673365	4.03724	0.351799	1.16382	1.02545
ASXL1 ENSG00000171456	3.33114	0.635039	0.140252	0.886242	0.896616	0.0535738	0.225251	0.628423	1.10054	0.86371
ASXL2 ENSG00000143970	1.32073	1.4627	3.10724	0.681863	1.49944	0.227017	0.531682	0.428956	0.421607	2.60162
ASXL3 ENSG00000141431	0.310285	4.54445	0.916329	3.04556	10.9911	0.504026	4.57612	0.800475	2.20121	3.54941
ASZ1 ENSG00000154438	0.720727	2.69214	0.61051	4.02795	1.10129	2.31167	6.77299	0.448215	0.890971	0.583567
ATAD1 ENSG00000138138	0.991519	0.236688	0.10913	0.117606	0.655795	0.307027	0.490606	2.18778	0.431198	0.262465
ATAD2 ENSG00000156802	4.78204	0.0368786	0.382493	0.16503	0.726192	0.698049	0.228969	0.899329	0.915755	1.19661
ATAD2B ENSG00000119778	9.75355	1.07785	1.11276	0.529841	0.979473	0.792614	0.0808663	0.682826	0.952376	0.184144
ATAD3A ENSG00000197785	0.335869	3.7291	0.753554	2.235	1.15127	1.00309	4.11094	0.276553	0.890181	0.549884
ATAD3B ENSG00000160072	0.394144	2.46425	0.500058	3.29851	0.0625072	0.257553	2.45114	1.11099	0.746289	2.03107
ATAD3C ENSG00000215915	0.314648	0.745824	1.34293	0.053252	1.13592	7.99888	0.77234	1.32573	0.127839	1.45415
ATAD5 ENSG00000176208	0.580196	0.592686	0.32899	7.91683	4.96631	0.0576343	3.63283	2.86222	0.881591	0.4766
ATAT1 ENSG00000137343	0.830297	0.791153	1.09139	3.13134	0.638561	2.70029	3.2623	1.11675	1.82826	1.35047
ATCAY ENSG00000167654	0.41655	0.747115	0.139295	2.06511	1.00183	0.157292	3.11529	1.40448	0.44396	0.160369
ATE1 ENSG00000107669	0.596972	0.803933	0.645941	2.23868	0.716249	0.609415	0.764834	0.445678	0.0802022	1.189
ATF1 ENSG00000123268	0.843904	0.43892	1.05024	0.219502	3.06043	0.483087	1.04187	1.30886	3.04889	0.378165
ATF2 ENSG00000115966	0.670184	2.29452	1.33726	0.793262	0.510432	1.80304	1.94103	0.664212	0.447213	3.76898
ATF3 ENSG00000162772	1.79788	0.19653	0.687298	2.56526	0.505639	0.797439	0.383174	6.41305	1.45809	0.23272
ATF4 ENSG00000128272	0.558484	0.0984222	0.134711	2.67344	2.1195	2.41077	0.760898	0.21786	0.252288	0.989247
ATF5 ENSG00000169136	2.29862	0.167965	1.43034	1.61778	2.77351	0.938519	2.44112	0.915759	1.24427	0.675598
ATF6 ENSG00000118217	0.73318	0.082749	0.331917	1.35912	0.0580472	1.67194	0.122566	0.653713	0.473581	0.0703452
ATF6B ENSG00000213676	0.455609	1.11828	0.849745	0.358623	1.52477	0.485941	1.98314	0.610199	1.5009	0.830353
ATF7 ENSG00000170653	0.247045	0.851537	0.390765	0.770933	4.90358	1.06966	2.0981	1.35116	0.16945	0.164987
ATF7IP ENSG00000171681	0.807174	3.57974	0.773275	0.675648	1.67278	0.531106	0.604956	4.66305	0.50492	0.684214
ATF7IP2 ENSG00000166669	2.98909	0.805528	1.80535	0.329769	2.14357	1.54045	0.768259	1.01019	0.635205	0.785088
ATG10 ENSG00000152348	0.674773	1.25083	0.754446	2.63418	0.825877	1.05271	0.430264	0.771353	0.649585	2.66013
ATG101 ENSG00000123395	0.737639	2.08085	0.657519	0.237848	2.25863	0.586747	0.888095	0.975087	0.379393	1.25376
ATG12 ENSG00000145782	1.09398	3.70634	0.934546	0.157316	0.0524632	0.28244	0.227138	0.499725	0.36678	0.56314
ATG13 ENSG00000175224	0.156923	0.706112	1.02591	0.13461	1.15688	1.85638	0.549328	0.235574	0.714845	0.639443
ATG14 ENSG00000126775	2.843	0.571248	0.428741	0.856348	0.227706	1.98823	0.588498	0.230703	1.32062	0.428541
ATG16L1 ENSG00000085978	2.63806	0.557346	0.305035	0.312986	0.481604	0.560062	0.174193	4.32229	0.193116	0.761
ATG16L2 ENSG00000168010	0.0804716	0.301488	1.08713	1.41337	0.358265	1.27435	0.151047	1.15884	0.640334	0.504573
ATG2A ENSG00000110046	0.193613	1.02623	0.125592	0.184469	0.637611	0.185003	0.342247	0.250808	0.167733	1.18642
ATG2B ENSG00000066739	1.46654	0.905494	0.552044	3.98681	1.53424	0.268789	0.225212	0.126964	0.399836	1.94908
ATG3 ENSG00000144848	0.427141	0.727266	1.00944	0.443985	9.6572	0.43147	0.879729	1.11287	1.5571	0.79472
ATG4A ENSG00000101844	0.144118	0.98097	2.32636	0.770142	3.91098	0.71292	0.107326	1.22934	1.6559	0.0622278
ATG4B ENSG00000168397	0.294337	0.567121	2.34505	0.053139	0.140109	0.322609	0.847533	0.628064	0.566029	0.693318
ATG4C ENSG00000125703	0.821671	1.27416	6.2879	1.30886	3.65031	0.75574	0.98955	1.78913	2.75466	0.79571
ATG4D ENSG00000130734	0.388854	1.69187	0.168192	0.479469	0.479126	0.194097	2.31639	0.998467	0.553962	0.523978
ATG5 ENSG00000057663	2.0567	0.322691	2.10952	144.51	6.84496	1.40892	1.35394	4.81702	1.81048	1.43588
ATG7 ENSG00000197548	0.317162	0.434684	4.99384	0.25791	2.2912	2.03534	0.186615	1.20337	1.68102	0.401557
ATG9A ENSG00000198925	1.42563	0.33763	0.742413	0.0238547	0.0561086	0.609443	0.300756	0.320149	2.28089	0.335428
ATG9B ENSG00000181652	0.0983912	3.53518	0.505018	3.30079	0.821211	8.59214	0.96076	0.00574573	0.203512	0.394222
ATHL1 ENSG00000142102	3.32714	0.626938	1.29018	1.10189	0.527707	0.478726	0.89127	1.16299	2.00559	1.24535
ATIC ENSG00000138363	4.32771	1.03379	0.447888	0.392885	9.86269	1.3843	0.065807	1.01379	1.01248	0.595239
ATL1 ENSG00000198513	0.550323	3.47213	0.685161	0.311155	0.143862	3.73753	2.01978	0.370847	0.220088	0.252761
ATL2 ENSG00000119787	0.91901	0.645667	1.13284	1.21417	0.392169	3.67769	0.061375	0.244813	1.91242	2.85779
ATL3 ENSG00000184743	0.149988	1.19645	0.446553	0.284984	0.164003	3.61673	0.693353	3.07167	0.991798	3.16552
ATM ENSG00000149311	1.28552	1.38922	3.73663	0.0642762	0.561414	0.254	0.582673	0.763819	1.08342	0.543683
ATMIN ENSG00000166454	3.51659	2.37731	0.808074	0.448924	0.309751	1.88104	3.5906	0.993799	2.14828	0.994406
ATN1 ENSG00000111676	0.177578	1.45021	2.01278	0.521647	0.741904	0.967509	0.654481	0.449825	0.0626737	0.117358
ATOH1 ENSG00000172238	9.66256	0.292729	15.7044	0.589725	0.302819	0.451393	0.609139	1.00322	1.58556	1.65458
ATOH7 ENSG00000179774	0.321828	46.2723	10.9102	0.403785	1.01992	0.356512	1.61797	0.563506	0.758371	3.33682
ATOH8 ENSG00000168874	0.684829	0.465621	0.223501	0.282144	2.42131	0.900002	0.668427	8.48591	1.13696	0.256349
ATOX1 ENSG00000177556	0.240209	0.289168	1.23874	0.145882	3.71095	1.29613	0.705199	0.730593	1.63457	0.508146
ATP10A ENSG00000206190	1.64499	0.477826	0.163165	8.75839	1.43608	2.05207	0.429193	1.94262	1.42474	3.55958
ATP10B ENSG00000118322	0.956885	2.59225	1.01727	0.789302	1.7387	4.07959	0.483127	0.602695	0.825309	1.28516
ATP10D ENSG00000145246	2.2644	2.16551	0.331806	0.598385	0.369578	0.186813	0.857292	2.46848	3.42156	4.39238
ATP11A ENSG00000068650	1.13575	0.214928	0.909712	1.48354	0.962854	10.3054	1.51669	1.33515	0.368291	0.115249
ATP11B ENSG00000058063	2.00945	0.706119	0.778034	2.51473	0.198132	2.06995	1.81118	1.18277	1.2564	0.241479
ATP11C ENSG00000101974	3.05705	0.242178	0.412431	1.27133	2.35829	1.55657	1.93997	1.00336	1.71553	0.32782
ATP12A ENSG00000075673	0.457418	79.3396	12.7743	8.30482	1.06318	24.0737	0.549102	2.01586	0.858549	0.171081
ATP13A1 ENSG00000105726	0.0324671	0.26733	0.670601	0.22967	2.50198	2.72911	0.711955	0.488897	1.33695	0.584855
ATP13A2 ENSG00000159363	1.06986	3.12203	0.951843	2.02474	0.177257	0.527007	0.268108	2.07021	2.76314	0.153709
ATP13A3 ENSG00000133657	0.218105	0.603023	0.492775	2.51975	0.127024	0.245425	1.18525	2.95702	0.85431	0.330732
ATP13A4 ENSG00000127249	2.13686	0.72166	2.69426	0.72143	0.29435	2.33187	0.0106646	1.44252	0.94244	0.308211
ATP13A5 ENSG00000187527	0.626224	0.272883	7.97562	16.8869	1.13161	4.1889	1.84918	5.77261	0.0914204	2.85713
ATP1A1 ENSG00000163399	1.16208	0.458385	0.780968	2.63549	2.61675	0.682362	0.417079	1.15537	0.939248	0.687931
ATP1A2 ENSG00000018625	2.54087	1.09351	0.132899	5.07459	1.18877	0.553078	3.95666	1.3791	0.196396	1.71381
ATP1A3 ENSG00000105409	4.28866	3.49436	0.268072	1.06022	0.406767	0.313822	1.12176	4.83431	1.69227	0.963289
ATP1A4 ENSG00000132681	0.892217	1.32498	0.531656	1.50925	0.857235	0.229766	3.75534	1.90263	0.71711	3.15845
ATP1B1 ENSG00000143153	5.01941	4.2261	0.250504	1.08966	0.336145	1.63106	0.363238	5.48283	0.456946	1.18669
ATP1B2 ENSG00000129244	0.777132	0.305979	1.54928	1.42277	0.804555	0.898929	0.10975	0.671059	0.418201	0.262338
ATP1B3 ENSG00000069849	0.75472	1.99344	0.620625	0.254833	0.0546101	0.379823	2.86881	0.099968	0.81654	0.440417
ATP1B4 ENSG00000101892	1.20015	2.05177	0.899436	1.92286	0.972309	7.44979	0.0429133	4.78286	0.0783433	30.6461
ATP23 ENSG00000166896	1.25731	6.64477	1.87515	0.306533	1.47825	2.06792	0.197638	107.384	3.22048	0.723317
ATP2A1 ENSG00000196296	1.45512	2.88432	0.0904859	0.417189	17.082	0.283542	0.486715	0.295757	14.1653	2.01004
ATP2A2 ENSG00000174437	0.868436	0.497673	0.887118	1.74603	0.553419	0.708997	0.623447	0.165417	1.65969	0.190018
ATP2A3 ENSG00000074370	0.501945	0.575172	2.12732	0.499745	0.719971	0.384563	0.619968	4.28903	1.30312	0.0896462
ATP2B1 ENSG00000070961	2.80332	0.393434	0.47607	1.38139	0.510218	0.200119	0.0893986	0.868327	2.16819	0.665608
ATP2B2 ENSG00000157087	0.895314	1.49209	0.568342	1.73766	1.79104	1.77475	17.838	0.986718	0.573632	5.55474
ATP2B3 ENSG00000067842	0.385105	0.891991	11.6022	1.08192	0.154098	1.01967	0.930154	0.984698	8.56847	3.41485
ATP2B4 ENSG00000058668	0.401102	0.972299	1.12643	0.434822	0.355557	0.267047	0.852823	3.27212	0.292133	5.22434
ATP2C1 ENSG00000017260	0.861336	2.73274	0.754584	0.407869	1.06547	1.57563	0.900619	0.204232	0.265796	2.23557
ATP2C2 ENSG00000064270	0.327092	0.425465	3.25725	1.18636	0.766024	0.247473	0.305747	1.10374	0.189674	2.3062
ATP4A ENSG00000105675	1.70922	1.36404	0.671526	6.66856	32.3789	0.130509	1.93401	2.26571	3.07249	0.426319
ATP4B ENSG00000186009	12.8547	0.377623	0.213283	1.15039	0.316074	4.36721	0.375876	1.44217	3.13252	1.35518
ATP5J2-PTCD1 ENSG00000248919	0.672993	0.28361	0.210225	8.13698	0.855279	1.0008	5.41812	2.06116	0.608545	0.521396
ATP5SL ENSG00000105341	0.6377	1.56227	0.436041	0.658769	1.72269	0.586835	1.93745	0.397862	0.327942	0.670844
ATP6AP1 ENSG00000071553	1.79731	0.816647	0.216842	0.778508	0.407728	2.52452	1.878	0.802128	1.45263	0.46612
ATP6AP1L ENSG00000205464	0.529253	0.0685152	0.589865	1.93922	0.499673	0.991486	0.505925	0.432003	0.293698	0.427255
ATP6AP2 ENSG00000182220	3.03699	0.906873	1.60567	0.417146	0.781595	1.68188	0.349169	1.42439	1.04611	0.198193
ATP6V0A1 ENSG00000033627	0.683506	0.888117	0.792548	2.49722	0.140172	0.237468	0.77154	1.87225	0.15636	0.265671
ATP6V0A2 ENSG00000185344	1.22238	0.221922	0.847995	0.285439	1.0742	0.732616	0.095776	2.25092	4.2382	1.70438
ATP6V0A4 ENSG00000105929	2.18074	0.255257	0.126452	0.0758285	0.347874	6.94516	1.46299	0.27501	0.551804	0.489613
ATP6V0B ENSG00000117410	1.52183	0.808203	0.58614	0.5656	0.141508	0.28144	0.223233	0.261391	0.298466	0.516022
ATP6V0C ENSG00000185883	0.169545	0.48885	3.62968	0.248117	2.20976	0.579069	2.27377	7.39856	9.56394	6.96589
ATP6V0D1 ENSG00000159720	0.616749	0.747222	0.636599	3.2142	2.03324	5.03131	0.227667	0.0977554	2.21999	0.326452
ATP6V0D2 ENSG00000147614	0.710829	2.86407	1.08559	3.49308	2.57046	2.65829	2.7707	0.315496	0.391683	3.40694
ATP6V0E1 ENSG00000113732	0.80403	1.39799	0.263463	1.23452	0.644903	0.908694	1.19556	1.35834	0.581078	0.385628
ATP6V0E2 ENSG00000171130	0.87545	0.797429	0.153742	0.23251	1.48697	1.965	0.782789	0.884162	0.418607	1.61298
ATP6V1A ENSG00000114573	0.410208	0.735084	0.826966	4.75572	2.56948	1.48572	0.507015	0.8809	0.513585	1.2825
ATP6V1B1 ENSG00000116039	0.456271	0.651567	1.07927	0.624071	0.282178	2.83162	1.29608	0.405301	0.329376	6.23517
ATP6V1B2 ENSG00000147416	0.333337	0.401362	0.670978	1.48121	2.21233	2.27088	1.48562	0.0876208	1.87643	2.41424
ATP6V1C1 ENSG00000155097	2.51351	32.9779	1.15835	1.01993	4.07575	0.578424	0.0623449	0.614203	0.797799	0.364893
ATP6V1C2 ENSG00000143882	5.71988	0.956582	0.654267	3.57192	0.683759	0.385215	0.53339	0.571274	1.26313	0.952595
ATP6V1D ENSG00000100554	1.03309	0.682623	0.665011	0.872029	0.381945	2.54443	0.306605	1.04081	0.212317	0.564081
ATP6V1E1 ENSG00000131100	0.745309	2.86611	1.31221	3.6653	0.106859	1.08232	0.399931	1.46294	0.582948	3.01707
ATP6V1E2 ENSG00000250565	0.169221	2.72646	0.21338	4.7675	2.3576	1.17108	2.00549	0.323918	3.65275	1.15144
ATP6V1F ENSG00000128524	0.306656	3.89549	0.26883	0.334983	2.60599	0.306843	0.238398	0.455056	0.716504	4.27976
ATP6V1G1 ENSG00000136888	2.56521	0.297375	2.10529	2.26061	1.51933	1.76507	0.441443	1.25491	0.0500076	5.3577
ATP6V1G2 ENSG00000213760	1.58437	0.824939	2.00408	2.74209	0.443924	0.549112	0.282329	7.02415	2.91243	1.87629
ATP6V1G3 ENSG00000151418	0.103926	1.12748	0.478757	0.279606	1.27345	0.0965044	4.83352	6.31339	43.7255	0.479339
ATP6V1H ENSG00000047249	2.11647	0.873411	0.184145	2.10686	0.199714	0.465454	0.425639	0.496043	0.341503	1.16806
ATP7A ENSG00000165240	0.645143	0.828834	0.900238	0.397439	0.221004	0.371776	0.953954	0.0751416	4.66076	1.14537
ATP7B ENSG00000123191	1.65916	0.748655	2.82161	1.42272	0.870848	0.616229	2.27983	0.247212	0.924293	0.0176119
ATP8A1 ENSG00000124406	3.52661	0.374846	3.33129	4.09815	4.10842	1.52754	0.58166	2.85128	1.27828	0.690163
ATP8A2 ENSG00000132932	1.97611	0.508106	1.65826	0.197535	4.46271	0.686803	1.68725	0.953103	8.72158	0.491996
ATP8B1 ENSG00000081923	0.20346	1.01585	1.6233	0.141836	1.97263	1.6747	2.88237	1.49128	1.25402	1.3357
ATP8B2 ENSG00000143515	0.830356	0.0893867	0.174372	0.548213	0.328665	1.28298	0.250425	1.72298	0.817567	0.37388
ATP8B3 ENSG00000130270	0.728327	2.84688	0.603898	1.53395	0.182967	1.84752	1.00539	0.189488	8.00398	0.108771
ATP8B4 ENSG00000104043	4.73335	1.72913	0.14567	0.062495	0.108803	1.35363	0.579771	0.670081	0.241436	1.20685
ATP9A ENSG00000054793	1.70339	1.68495	0.188632	0.62749	1.29178	0.494302	0.122487	0.614168	0.245986	0.523773
ATP9B ENSG00000166377	0.779291	1.30216	1.20391	0.181202	0.659411	12.3484	1.17739	1.83663	0.163303	0.516129
ATPIF1 ENSG00000130770	0.769049	1.60345	2.072	3.46942	0.638859	1.4077	1.32589	0.784993	0.707301	0.690289
ATR ENSG00000175054	2.37321	2.45295	1.4223	0.68698	1.23329	0.445944	3.29479	0.197645	1.80282	2.94272
ATRAID ENSG00000138085	0.580814	0.293951	2.70711	2.80623	0.3864	0.0925376	2.30693	0.709723	5.02908	4.41259
ATRIP ENSG00000164053	0.0194125	9.61185	4.5401	18.2588	3.72494	5.31126	0.989728	20.1924	19.5555	0.343898
ATRIP ENSG00000282827	0.395657	1.14315	10.2904	0.290006	1.76782	0.0498812	0.0139009	1.51858	2.24271	1.46044
ATRN ENSG00000088812	0.260273	0.562803	1.66381	0.458976	0.437284	0.66689	1.78338	0.117103	0.602214	0.857263
ATRNL1 ENSG00000107518	2.95712	0.988714	12.6872	1.19769	0.224312	1.04472	1.75745	0.649951	155.075	0.723625
ATRX ENSG00000085224	0.908347	0.657191	3.61079	1.07475	0.141837	0.68866	0.81836	0.928389	0.298305	1.72666
ATXN1 ENSG00000124788	3.3485	2.98718	0.227102	0.262525	0.272339	0.381754	0.408249	0.280564	0.889903	0.319404
ATXN10 ENSG00000130638	0.103653	3.50017	0.301792	0.187998	1.86803	0.571758	2.02675	0.363988	0.216375	0.763804
ATXN1L ENSG00000224470	1.50493	0.571891	0.667599	0.126163	2.68203	1.27723	0.677212	0.728112	1.36016	1.77517
ATXN2 ENSG00000204842	0.564632	0.732971	2.31974	0.233675	0.918759	0.333228	0.251478	0.142324	1.74366	1.29657
ATXN2L ENSG00000168488	6.78424	0.245646	0.569056	0.355654	0.778511	3.55759	0.30566	0.46212	0.524577	0.53066
ATXN3 ENSG00000066427	0.179423	0.55929	0.785015	0.563347	1.25679	2.74315	0.443014	0.360972	0.805308	0.162586
ATXN3L ENSG00000123594	1.03837	0.807081	0.570716	2.17715	0.408348	4.06163	0.299823	2.73223	0.222241	2.92481
ATXN7 ENSG00000163635	0.1206	3.02124	0.0628625	2.25259	0.118445	15.7415	1.53955	1.90433	1.64467	1.57749
ATXN7L1 ENSG00000146776	1.08691	0.526522	3.4978	0.4202	4.57459	1.74392	2.70643	1.84449	2.10636	0.585747
ATXN7L2 ENSG00000162650	1.38722	0.833591	0.676315	2.2913	0.0982357	0.499073	3.98795	0.699069	0.704395	0.306169
ATXN7L3 ENSG00000087152	1.07345	1.53487	1.21869	1.26791	0.344561	0.669706	0.557084	2.06653	0.941351	0.689838
ATXN7L3B ENSG00000253719	0.216473	1.34005	1.78118	2.00803	0.420767	0.985542	0.753064	1.2144	0.704514	1.23048
AUH ENSG00000148090	2.05273	1.34564	0.694564	0.25995	1.26944	1.17176	4.09803	0.507762	2.58721	0.644738
AUNIP ENSG00000127423	0.543581	53.3608	1.35511	2.73336	0.588847	13.9882	1.65736	0.835797	12.4952	16.4914
AUP1 ENSG00000115307	0.638684	0.185293	0.433988	0.938675	0.593941	0.260168	0.0781805	0.424035	5.08002	4.02871
AURKA ENSG00000087586	0.2057	0.443178	1.7471	0.843327	3.26698	1.05654	0.585289	1.02224	0.923403	2.56862
AURKAIP1 ENSG00000175756	3.1912	0.927363	0.444121	1.65239	0.533189	0.756333	0.989813	3.06785	1.01604	3.43055
AURKB ENSG00000178999	0.0550156	0.559152	0.442833	3.583	1.061	0.878322	1.3725	2.38846	3.22611	4.36758
AURKC ENSG00000105146	3.9024	0.261649	4.63075	0.880134	11.5466	1.19729	1.23684	1.42165	0.453164	0.747785
AUTS2 ENSG00000158321	0.422061	1.70703	0.219814	0.147959	0.305989	0.328841	2.29151	2.63437	1.50571	0.915568
AVEN ENSG00000169857	0.627541	3.2957	0.120543	0.792557	2.28316	8.46089	3.62117	0.910021	0.314932	1.06698
AVIL ENSG00000135407	0.6013	1.69176	3.07756	0.84856	1.59488	1.50505	0.418699	0.468205	1.19073	1.84941
AVL9 ENSG00000105778	8.89818	0.29398	0.501922	0.291793	1.08936	0.709323	1.34519	1.13975	1.54312	0.647983
AVP ENSG00000101200	1.21395	1.03952	5.90427	2.29895	0.47172	1.75058	0.288777	7.20097	0.0674529	0.170433
AVPI1 ENSG00000119986	2.19068	0.760903	0.401877	0.350275	1.82891	0.42113	0.624476	1.7862	1.27297	0.334219
AVPR1A ENSG00000166148	1.93002	6.10131	4.98576	1.07001	2.21091	0.34253	27.7783	0.611962	0.0539071	1.59899
AVPR1B ENSG00000198049	38.8416	0.0339471	3.44436	0.634926	1.90577	47.7375	0.188922	1.27641	4.51938	0.147293
AVPR2 ENSG00000126895	0.175458	1.42492	0.272095	0.187605	0.508486	3.07951	0.484175	0.824077	0.759005	4.4655
AXDND1 ENSG00000162779	0.505315	0.612069	2.73666	0.0800513	0.211675	0.17635	1.32706	4.16168	0.989061	3.36213
AXIN1 ENSG00000103126	1.08817	0.383424	0.997359	1.20133	0.199781	1.65229	0.428876	0.341725	0.77924	0.180396
AXIN2 ENSG00000168646	3.84826	1.97269	0.653941	0.198007	0.518848	1.09952	0.858288	0.794124	0.685838	0.122574
AXL ENSG00000167601	0.509036	0.128761	0.275621	5.23802	2.06772	1.01885	0.232612	0.33283	1.15448	0.276751
AZGP1 ENSG00000160862	0.483447	0.945906	1.46983	1.65678	1.00569	0.235586	0.333054	4.46821	2.93014	0.723384
AZI2 ENSG00000163512	0.7539	0.718249	0.511095	3.85954	2.28772	0.84637	0.221389	1.47054	0.630428	0.0308062
AZIN1 ENSG00000155096	2.02417	4.52661	1.78875	0.106135	0.714986	0.58809	0.90906	0.319896	2.61451	0.584221
AZIN2 ENSG00000142920	1.20695	0.0829605	2.75108	1.18424	0.768105	3.50302	6.50009	1.44863	0.590516	0.800413
AZU1 ENSG00000172232	26.4551	0.997109	2.07636	3.37105	8.63419	0.301446	26.5516	0.0659323	1.10214	2.7457
B2M ENSG00000166710	0.717119	2.59337	0.585064	0.960918	2.11733	0.447735	0.364139	1.79504	0.589774	0.686432
B3GALNT1 ENSG00000169255	0.724566	5.18623	0.128293	0.41254	0.497109	5.40842	0.705677	0.646475	1.8844	0.910436
B3GALNT2 ENSG00000162885	2.44086	0.134745	1.84377	0.450129	0.134776	1.92831	1.14715	0.523156	1.33308	0.676352
B3GALT1 ENSG00000172318	3.18438	0.767414	10.472	87.8016	3.26784	2.95765	1.6863	5.49994	0.583816	0.965719
B3GALT2 ENSG00000162630	0.0835456	1.56775	0.457124	0.0688709	7.34718	1.21319	4.82602	0.646707	2.56552	0.47808
B3GALT4 ENSG00000235863	0.921543	1.34183	0.806178	1.77659	1.35912	2.95275	0.23229	0.95067	1.53744	2.39327
B3GALT5 ENSG00000183778	22.3519	17.0107	0.882703	0.432764	0.105869	3.41666	1.09057	0.903444	2.97459	0.109938
B3GALT6 ENSG00000176022	0.722225	0.655552	0.250645	0.604187	0.0952506	1.12072	4.52511	0.20612	1.79212	0.80728
B3GAT1 ENSG00000109956	1.14913	5.04399	0.545315	0.20137	4.79416	0.60634	1.60308	0.600793	0.279719	2.74602
B3GAT2 ENSG00000112309	0.323623	0.911051	0.823283	0.223907	0.649995	0.940017	0.554972	0.827457	0.53179	2.54873
B3GAT3 ENSG00000149541	0.371285	0.558603	0.882402	0.453562	4.70966	2.68045	0.462332	1.17847	0.667994	2.26607
B3GLCT ENSG00000187676	0.0763625	0.684803	1.02687	0.347183	8.29748	0.608397	0.445471	2.49501	0.279038	0.352195
B3GNT2 ENSG00000170340	2.02484	1.97226	0.308254	0.95333	0.474762	1.11228	2.65308	0.254519	2.76808	0.240267
B3GNT3 ENSG00000179913	2.72058	1.86611	1.17504	0.586201	3.5485	0.416435	1.40324	2.725	4.87478	1.53297
B3GNT4 ENSG00000176383	1.10492	1.55473	3.61628	1.37188	0.284214	0.968043	2.34386	1.52152	0.844217	0.875976
B3GNT5 ENSG00000176597	0.288106	4.99196	3.01956	0.509908	0.102071	8.48183	1.2891	1.26641	1.91578	4.9049
B3GNT6 ENSG00000198488	0.889481	2.50439	0.378268	0.220592	2.72837	0.348799	14.4805	5.27848	0.39881	2.16326
B3GNT7 ENSG00000156966	2.84229	0.655202	1.00071	0.606028	0.488018	0.605902	0.778095	0.441372	0.0598126	1.41037
B3GNT8 ENSG00000177191	2.01479	0.781726	0.275987	1.60992	0.786986	1.01733	0.856542	0.604216	0.803564	0.214289
B3GNT9 ENSG00000237172	0.429331	3.17442	1.02087	2.31561	0.0998946	0.123856	2.84269	0.0913498	0.325611	0.329922
B3GNTL1 ENSG00000175711	0.112147	1.12568	2.10101	0.101788	1.23472	0.129004	0.741064	1.85788	2.63001	3.77867
B4GALNT1 ENSG00000135454	0.434615	1.7573	1.74055	0.0811528	0.263113	1.56453	1.03043	0.0240541	0.217781	0.166893
B4GALNT2 ENSG00000167080	0.562891	5.49375	0.535754	1.67218	1.69083	1.42744	0.492622	0.315491	1.52265	11.8638
B4GALNT3 ENSG00000139044	0.593414	1.17024	0.345376	0.527235	0.321683	0.0922391	0.365305	0.0769262	0.82773	0.447647
B4GALNT4 ENSG00000182272	3.00175	2.1444	0.598227	1.09906	0.867119	0.182859	2.09127	0.0860753	0.786454	0.986117
B4GALT1 ENSG00000086062	0.394686	0.810076	0.39949	0.248374	0.501685	0.320241	0.454295	0.704391	2.3863	0.758785
B4GALT2 ENSG00000117411	1.13736	2.57142	0.18574	2.61729	1.08122	2.10628	0.400992	1.41648	2.94727	0.763697
B4GALT3 ENSG00000158850	2.05309	0.401973	1.55211	1.17439	0.623762	0.189466	1.66542	0.440961	0.562148	0.932882
B4GALT4 ENSG00000121578	0.765524	0.721699	0.588243	0.749065	0.646966	0.220432	1.05391	2.45313	0.211436	0.482911
B4GALT5 ENSG00000158470	0.639024	0.622059	0.522272	0.288336	3.69626	4.63226	0.53141	0.436583	1.31192	5.53611
B4GALT6 ENSG00000118276	0.903399	1.10676	0.054005	0.731891	0.399822	1.41257	3.34758	1.40836	1.41953	0.157752
B4GALT7 ENSG00000027847	0.402358	1.20678	4.74872	0.39715	0.214353	1.45067	1.7473	1.03107	0.423662	2.28069
B4GAT1 ENSG00000174684	0.29292	1.45671	0.308732	3.15297	0.347173	0.424071	1.89856	1.02146	0.313468	0.0917789
B9D1 ENSG00000108641	0.622454	0.880628	0.129466	1.88936	1.35318	0.420314	0.16272	0.50603	0.424502	0.222711
B9D2 ENSG00000123810	0.65293	1.61384	3.53303	2.26385	1.24868	1.47906	0.570801	0.911816	0.463618	0.718419
BAALC ENSG00000164929	0.238221	1.20633	2.02302	0.262705	1.32999	0.279027	0.98167	1.41491	0.336624	6.81992
BAAT ENSG00000136881	10.1931	2.50193	1.67013	0.690661	0.974226	3.8512	4.52508	0.46135	0.618401	1.10531
BABAM1 ENSG00000105393	2.30181	2.63758	1.32853	0.457166	1.80561	1.06799	0.347375	0.454764	1.09357	1.0285
BACE1 ENSG00000186318	0.766226	1.40705	2.89286	0.707406	0.237303	0.574811	1.75679	2.74863	8.82854	0.278214
BACE2 ENSG00000182240	0.553582	0.634013	0.151186	0.33687	1.94481	0.925652	0.152154	0.42072	0.775135	3.10996
BACH1 ENSG00000156273	1.50008	1.56259	0.0957016	2.33524	0.712478	0.872933	0.982895	1.39421	1.83346	0.261884
BACH2 ENSG00000112182	0.707992	0.104984	6.51368	0.298369	0.320454	0.596171	0.0456846	1.63583	0.398099	2.42122
BAD ENSG00000002330	5.46652	0.408711	0.0419535	0.174379	1.86977	0.0731635	0.183898	1.13116	2.7249	1.31626
BAG1 ENSG00000107262	0.82947	0.104782	0.56059	0.736502	0.701522	0.872729	0.350468	0.640663	0.95842	1.16415
BAG2 ENSG00000112208	0.544854	0.292156	0.263126	1.00948	0.167359	0.464587	0.925737	3.79359	0.394417	2.99784
BAG3 ENSG00000151929	3.48478	1.55394	1.45277	1.6275	1.52947	1.57256	2.8668	2.3522	0.104614	0.478259
BAG4 ENSG00000156735	0.532576	0.151551	1.69052	3.503	0.645648	0.875799	0.583595	1.27756	2.5469	0.395855
BAG5 ENSG00000166170	0.925681	0.965609	2.7668	0.736755	1.70128	0.63694	0.614361	0.638345	0.0560908	1.95272
BAG6 ENSG00000204463	0.283849	0.655552	2.43743	0.656554	1.07083	1.73035	0.96995	0.2772	1.82088	0.53044
BAHCC1 ENSG00000266074	0.144236	1.71436	2.54764	1.70792	0.158389	1.23796	0.764056	0.276558	1.0917	0.636093
BAHD1 ENSG00000140320	1.13068	0.264394	2.30301	1.56248	0.393586	0.725537	1.07095	0.610766	2.04287	0.310101
BAIAP2 ENSG00000175866	2.2376	0.513024	2.3289	0.979863	0.218824	0.648878	2.25711	0.372238	1.17452	1.83736
BAIAP2L1 ENSG00000006453	6.28539	0.588823	0.469799	0.340497	4.58545	1.05647	4.68398	0.0552063	0.889287	0.277
BAIAP2L2 ENSG00000128298	2.60147	1.77636	1.49036	0.0796351	1.68274	0.847873	5.59897	1.09424	0.395632	3.25387
BAIAP3 ENSG00000007516	0.651523	0.143863	2.76616	1.09427	0.89464	0.761744	1.53786	0.617649	1.96914	0.622388
BAK1 ENSG00000030110	1.18742	0.162685	1.89168	0.128214	0.768231	1.25843	2.44944	1.3754	0.547037	0.682511
BAMBI ENSG00000095739	0.527047	7.98818	0.513214	14.3596	0.944138	6.68432	0.144357	0.285589	1.08925	0.603545
BANF1 ENSG00000175334	0.248853	0.566598	0.536517	0.401693	0.278643	0.310855	0.072525	0.552177	0.923913	1.05275
BANF2 ENSG00000125888	5.83219	0.713407	0.507584	29.3804	0.878138	3.56271	0.69938	0.749724	12.5516	0.504077
BANK1 ENSG00000153064	3.0768	0.38487	0.0731079	0.726223	0.222329	1.96917	0.807528	1.11177	0.238746	0.679429
BANP ENSG00000172530	0.640175	0.479069	0.254551	1.46157	0.60148	1.25695	0.871097	3.72338	0.377467	1.40566
BAP1 ENSG00000163930	2.21018	0.833645	0.691256	0.395849	0.133867	0.37621	2.64807	0.373899	2.17233	0.981664
BARD1 ENSG00000138376	1.80671	1.22126	0.163669	5.31247	0.358873	0.567672	2.02066	3.36948	1.58	0.132516
BARHL2 ENSG00000143032	1.70387	1.83365	10.5644	5.38424	4.67596	1144.53	0.370571	2.69984	1.00277	4.87781
BARX1 ENSG00000131668	3.56645	0.289909	42.2401	0.176633	0.186552	0.841863	0.249092	3.02739	0.368045	1.18926
BARX2 ENSG00000043039	0.667117	0.367789	2.35304	0.57603	1.47149	0.170765	0.0789523	0.159935	0.44622	0.151567
BASP1 ENSG00000176788	0.74094	0.420174	0.879849	0.435864	1.19705	0.629825	1.20132	0.511551	1.63395	1.40622
BATF ENSG00000156127	0.969385	0.574249	0.426167	6.02523	1.83113	1.69817	1.16094	0.0108704	0.39281	0.468175
BATF2 ENSG00000168062	0.26035	3.62072	2.41115	0.63534	0.842542	0.569168	0.907439	2.00463	0.68147	0.0692238
BATF3 ENSG00000123685	1.14292	1.45872	4.03666	2.22902	5.6069	1.43798	0.302916	0.0829389	0.553205	1.19359
BAX ENSG00000087088	0.937845	0.0915564	0.543656	1.23243	1.48304	0.222751	2.20863	1.26682	0.884042	0.352601
BAZ1A ENSG00000198604	0.335238	2.20663	0.107329	0.561257	2.47872	0.699185	0.161056	4.87029	1.53457	0.467772
BAZ1B ENSG00000009954	2.18679	2.25605	0.919661	0.80923	1.19648	1.87101	0.271462	1.26262	0.931248	1.11011
BAZ2A ENSG00000076108	1.35438	1.3182	0.053307	0.423966	6.8832	0.289203	1.11025	1.06278	0.55587	2.2086
BAZ2B ENSG00000123636	3.16402	1.889	0.839457	0.601285	0.267674	1.79606	0.873463	1.07465	1.35752	0.499256
BBC3 ENSG00000105327	0.0389593	0.4615	0.710244	0.863946	0.170598	1.26543	2.41022	0.512916	1.54723	0.803047
BBIP1 ENSG00000214413	0.101966	0.243595	2.05251	1.67108	1.56683	0.856164	0.481426	0.0105831	0.923583	0.868431
BBOF1 ENSG00000119636	0.992024	1.2316	0.354747	6.98021	0.937571	0.175347	0.883709	3.29029	0.957145	0.52239
BBOX1 ENSG00000129151	5.01167	0.733703	0.89221	1.83738	66.7691	10.6512	3.1799	1.13885	1.68313	0.459307
BBS1 ENSG00000174483	0.94141	0.265742	1.89019	0.491371	0.924894	0.204742	0.192461	2.63865	3.98315	0.774419
BBS10 ENSG00000179941	27.0778	0.458225	0.158178	1.37832	1.08872	0.951254	2.32279	0.890779	2.52468	0.435154
BBS12 ENSG00000181004	0.37025	2.56353	0.5898	5.5162	1.34556	1.36282	4.24677	0.691224	0.280447	0.838346
BBS2 ENSG00000125124	1.77966	0.210273	1.32963	0.360618	0.0972309	0.819291	2.08259	0.256642	1.88113	1.18908
BBS4 ENSG00000140463	1.29108	1.03399	1.69595	0.143374	0.0720652	0.551396	5.46767	0.289935	151.95	1.8666
BBS5 ENSG00000163093	0.419758	1.29035	3.03033	0.774911	1.50667	2.59243	1.06276	0.70512	0.14988	1.08633
BBS7 ENSG00000138686	0.420375	2.80882	0.925983	1.1127	2.60002	0.95544	0.480292	1.24042	1.27909	0.855725
BBS9 ENSG00000122507	0.733948	2.26162	2.001	0.757752	0.0279661	0.847254	0.732428	0.947035	2.00771	1.39792
BBX ENSG00000114439	1.88643	0.762053	0.280367	0.0625088	1.18836	0.378199	0.490244	0.536273	0.984448	0.861532
BCAM ENSG00000187244	3.09536	0.319139	0.782425	1.28233	0.364672	0.871904	1.18661	0.169075	1.55363	1.20632
BCAN ENSG00000132692	0.583588	0.303523	0.110921	0.552001	0.691946	0.0732717	0.955569	0.465339	0.4219	1.00888
BCAP29 ENSG00000075790	1.77896	0.0911432	0.786762	2.00151	0.892154	0.982762	1.0008	0.146894	0.865198	0.164401
BCAP31 ENSG00000185825	1.19836	2.23217	2.76226	0.55197	2.74012	2.97675	0.374362	0.279765	2.70364	2.00922
BCAR1 ENSG00000050820	2.0229	0.0569648	0.702106	0.286797	0.633369	0.260391	1.95348	0.905693	0.127321	1.02567
BCAR3 ENSG00000137936	0.46277	0.206898	1.56273	0.803155	0.451555	6.43805	1.97117	1.64553	3.79655	1.32994
BCAS1 ENSG00000064787	1.02738	0.597094	0.658111	0.627915	0.550234	2.66844	0.0209328	1.85089	0.624247	0.589816
BCAS2 ENSG00000116752	0.960342	0.805395	1.20723	19.0571	3.80649	8.59881	0.246448	1.03162	0.22183	0.351655
BCAS3 ENSG00000141376	1.46957	0.41285	0.382063	0.389346	0.388532	0.573078	1.78227	2.21991	1.69372	1.82262
BCAS4 ENSG00000124243	0.534187	0.95116	1.55618	1.13134	1.52069	5.53813	0.878882	11.586	0.419632	0.729041
BCAT1 ENSG00000060982	0.174432	0.691716	14.3509	0.368442	2.19102	0.176758	0.998116	4.48365	0.931474	0.880703
BCAT2 ENSG00000105552	0.542352	0.0474922	1.65185	1.17	2.09742	0.589543	1.81031	1.05575	0.764637	1.1101
BCCIP ENSG00000107949	1.1996	0.673624	0.376163	2.01327	2.4447	0.353529	0.430244	0.337296	0.985923	0.200772
BCDIN3D ENSG00000186666	0.301071	0.673684	1.05146	0.976763	1.15557	4.24558	0.444934	3.16714	1.42285	1.28694
BCHE ENSG00000114200	0.544199	1.44225	1.18849	0.391747	33.6426	0.946642	0.538449	0.517352	0.581705	4.40235
BCKDHA ENSG00000248098	1.14264	0.911795	1.81823	0.834653	2.44135	4.96118	0.782835	1.26437	0.999221	0.0709348
BCKDHB ENSG00000083123	0.73477	0.791174	0.488873	0.486196	0.973708	3.0594	1.22034	0.562914	0.755201	0.196743
BCKDK ENSG00000103507	0.975553	0.6678	0.20671	1.69596	0.217879	0.594089	0.345039	0.353491	3.44489	0.432039
BCL10 ENSG00000142867	3.40379	4.81108	0.18882	1.94474	0.111021	1.83087	0.469151	1.9866	0.164051	1.41116
BCL11A ENSG00000119866	0.307154	0.530092	0.993155	1.32318	0.325352	0.728737	0.428994	1.95824	0.7327	0.711865
BCL11B ENSG00000127152	1.58674	2.89717	3.77561	0.598873	0.680536	0.234052	1.62495	1.00894	0.255281	0.0938217
BCL2 ENSG00000171791	1.52474	1.53665	0.385769	0.388048	1.24424	1.8956	0.503865	0.253673	3.62178	0.361894
BCL2A1 ENSG00000140379	0.693784	10.3451	0.0983799	0.818017	15.8261	2.22608	1.06284	1.5974	0.743386	5.0457
BCL2L1 ENSG00000171552	0.862702	0.495209	0.574719	1.50618	0.0797201	0.10148	2.58629	0.188164	0.72235	1.17065
BCL2L10 ENSG00000137875	0.200575	0.355484	0.868752	0.256919	1.19241	2.52272	0.579316	5.54666	8.93819	1.89666
BCL2L11 ENSG00000153094	1.18893	1.28534	0.797725	0.246221	0.349622	2.27161	0.438774	0.377083	0.44168	0.753097
BCL2L12 ENSG00000126453	0.109185	0.321428	1.87092	0.165483	1.09383	0.847014	2.46394	0.446283	0.357853	0.285104
BCL2L13 ENSG00000099968	0.155679	0.384269	1.798	1.40034	1.73611	0.811308	0.15675	0.399124	1.99284	1.88746
BCL2L14 ENSG00000121380	1.46205	0.614398	1.20612	0.681612	2.01871	1.15299	0.289447	1.32783	0.196513	2.06145
BCL2L15 ENSG00000188761	1.15446	1.46385	10.1869	0.311843	0.606677	1.79804	1.05149	0.716906	0.855434	24.3848
BCL2L2 ENSG00000129473	0.258998	0.900194	0.288423	0.821138	0.019355	1.18921	0.624209	3.50457	0.500423	1.01993
BCL2L2-PABPN1 ENSG00000258643	0.456859	1.76506	3.87291	6.37844	1.18649	0.801066	0.0290767	0.0263231	7.98469	1.51808
BCL3 ENSG00000069399	3.89365	0.358012	0.732668	0.191883	1.10578	0.651239	1.53117	1.33328	1.41403	0.396627
BCL6 ENSG00000113916	1.17333	0.761248	0.794269	1.85434	0.226303	0.0093927	0.798818	0.327368	1.50178	0.00715654
BCL6B ENSG00000161940	0.464193	0.438248	0.253162	0.642919	0.367446	7.63127	0.40482	0.802971	0.747577	0.77149
BCL7A ENSG00000110987	1.1908	0.164656	0.202962	0.547402	1.62352	2.75397	0.352604	0.523844	0.361364	1.01065
BCL7B ENSG00000106635	3.46522	2.26822	5.02496	1.41961	2.23395	1.21398	0.735514	0.096262	0.455138	0.80407
BCL7C ENSG00000099385	0.474163	0.999627	1.51482	0.704379	0.572273	0.444042	1.28789	2.05305	2.06571	1.50133
BCL9 ENSG00000116128	1.68265	9.72901	1.70616	0.189067	1.34517	0.324937	1.16797	0.0248355	0.205914	1.71196
BCL9L ENSG00000186174	2.37991	2.98072	0.608061	2.55436	0.193383	1.21302	0.954476	1.61127	0.658091	2.02974
BCLAF1 ENSG00000029363	0.474114	1.71067	0.582904	3.48629	2.11358	1.84625	0.107258	0.683667	0.365322	0.866325
BCO1 ENSG00000135697	1.20477	0.402467	9.23731	0.171536	5.37754	1.04226	1.23423	1.02495	0.252682	0.210761
BCO2 ENSG00000197580	0.753106	0.498941	0.680123	3.16394	2.22004	0.415657	295.536	0.213529	1.31557	1.81246
BCOR ENSG00000183337	0.251086	0.180033	0.892934	0.311148	0.557933	0.0730961	0.122873	0.216235	1.4408	0.274836
BCORL1 ENSG00000085185	0.96047	3.23186	1.60638	1.73691	1.78671	0.260235	3.24952	1.51634	0.550497	0.463063
BCR ENSG00000186716	2.05399	0.170804	0.862773	2.5012	0.598302	2.08836	0.229416	1.66756	0.738874	0.127684
BCS1L ENSG00000074582	1.25322	0.252234	0.0935362	2.08438	0.421364	1.29277	1.78589	0.34775	0.632154	1.21255
BDH1 ENSG00000161267	1.01865	0.245774	1.61536	1.68347	1.84893	0.711008	0.609114	0.917529	0.161243	0.921976
BDH2 ENSG00000164039	0.0352559	1.34252	1.12333	0.551755	0.703561	0.484417	0.623091	0.352184	1.27746	0.569992
BDKRB1 ENSG00000100739	3.61865	2.20542	1.56571	0.40451	3.61283	0.143443	0.08363	2.1732	1.28399	0.521
BDKRB2 ENSG00000168398	0.349846	0.404721	0.642098	0.757054	1.96538	0.0426336	0.673723	1.32451	4.14691	0.726806
BDNF ENSG00000176697	0.31584	13.52	0.812886	1.1953	0.43719	1.97098	3.95054	0.920004	0.0913448	2.00719
BDP1 ENSG00000145734	0.819889	5.6127	2.9557	1.68957	0.589604	1.59786	0.544981	1.20742	1.21897	0.526206
BEAN1 ENSG00000166546	1.85779	0.0568548	3.23542	0.99294	0.447105	1.55217	0.824107	0.822198	0.502066	3.9732
BECN1 ENSG00000126581	0.239124	0.123052	0.637715	3.43662	3.55503	1.12012	1.44172	0.701705	4.2135	0.366969
BEGAIN ENSG00000183092	1.92226	0.366523	1.10308	1.40341	0.189918	0.6983	3.29089	2.37726	0.22775	0.208751
BEND2 ENSG00000177324	1.76692	0.0253993	2.61702	1.23429	0.233377	4.14851	0.69529	0.517387	1.13001	1.49341
BEND3 ENSG00000178409	0.958779	0.159953	0.679905	0.0564918	1.73035	0.402874	1.20125	20.0586	1.05836	0.106472
BEND4 ENSG00000188848	0.0784523	1.81461	0.448148	0.455837	5.89274	0.830911	1.62885	0.169371	1.85062	0.370194
BEND5 ENSG00000162373	2.30618	0.46032	4.00148	0.345561	1.18677	1.617	0.122097	1.35773	1.48184	0.509824
BEND6 ENSG00000151917	0.315293	0.363158	1.75167	0.0653077	0.482515	0.831089	5.13808	6.80729	1.76703	0.920814
BEND7 ENSG00000165626	0.734159	0.850273	0.675211	0.753041	6.31588	0.331715	0.705888	0.389237	0.699756	1.48845
BEST1 ENSG00000167995	0.706078	0.0431813	0.431475	4.74794	0.932669	2.07842	0.577455	3.11758	2.03246	1.61627
BEST2 ENSG00000039987	22.7105	0.740355	4.61578	25.1706	0.275509	0.188242	1.74736	19.0595	0.285991	1.00831
BEST3 ENSG00000127325	4.44565	0.674177	0.933172	0.768698	1.37011	0.168652	1.51445	1.62599	0.630782	5.55371
BEST4 ENSG00000142959	0.176886	0.840597	0.900257	0.546688	0.000937001	3.45865	1.98545	0.468926	3.30477	3.45012
BET1 ENSG00000105829	0.674829	2.69414	0.202628	1.31938	3.02385	0.314521	0.232497	1.46136	1.39083	0.77064
BET1L ENSG00000177951	0.419625	0.384778	0.987917	0.717108	0.5152	0.389935	0.295621	4.24069	4.31395	0.420244
BEX1 ENSG00000133169	3.60183	1.0128	2.34557	0.743248	6.54861	0.139671	0.636583	5.66508	7.18334	2.40715
BEX2 ENSG00000133134	1.07753	2.06346	1.61038	0.55757	1.12103	1.08276	2.36911	1.13362	2.31141	0.492535
BEX3 ENSG00000166681	0.344662	2.82029	0.608658	0.762198	0.115189	0.131094	0.323268	0.562345	0.850033	0.375052
BEX4 ENSG00000102409	0.772982	0.220019	0.3516	1.01221	0.234018	3.33897	0.395058	0.536862	0.921068	0.582712
BEX5 ENSG00000184515	0.466797	0.355774	0.317476	0.240722	0.580493	1.73941	0.164045	2.91326	2.82856	1.35676
BFAR ENSG00000103429	1.47653	0.208988	1.19923	3.03065	0.492204	2.08713	1.39972	0.78924	5.84424	1.51788
BFSP1 ENSG00000125864	1.83437	0.668531	0.563757	2.6924	0.764389	1.16225	1.34906	0.539131	1.16683	0.583811
BFSP2 ENSG00000170819	6.12248	0.526927	3.37398	0.961454	37.8568	0.025604	0.758317	1.02566	1.21041	2.28132
BGLAP ENSG00000242252	0.586894	0.114451	1.02431	0.671498	3.3341	0.753788	2.48882	0.329253	0.712156	0.022242
BGN ENSG00000182492	0.247664	1.01996	0.149657	1.04474	19.6164	0.186731	0.0676116	0.204209	0.984725	0.166721
BHLHA15 ENSG00000180535	5.88351	0.730145	1.62324	0.712096	0.44609	9.97617	3.21566	0.505662	2.22276	3.69639
BHLHB9 ENSG00000198908	0.734384	5.29214	0.0818948	0.159119	0.524178	0.188045	16.7707	1.90711	1.26649	0.723599
BHLHE22 ENSG00000180828	0.432446	6.20354	20.3675	1.11323	1.04496	1.30078	3.41156	0.559811	2.79721	1.78709
BHLHE40 ENSG00000134107	0.0756888	3.19172	1.01316	0.746581	0.694274	0.197657	0.81041	1.30967	1.59212	1.02337
BHLHE41 ENSG00000123095	0.524254	0.107968	1.53668	2.78416	1.8291	1.67187	0.243747	1.24173	0.170389	0.48879
BHMG1 ENSG00000237452	12.8422	2.64857	7.94173	0.184296	2.12641	0.244846	3.38789	1.10399	8.07143	0.603951
BHMT ENSG00000145692	1.4506	8.64169	38.6281	0.806758	2.39564	12.177	1.41883	2.90671	0.310527	2.83843
BHMT2 ENSG00000132840	1.67896	0.450462	1.57381	0.204375	0.0842384	2.10081	1.01774	1.00405	0.37177	4.2831
BICC1 ENSG00000122870	1.12858	0.842078	0.867298	2.48812	0.181628	0.557401	0.908412	2.94135	0.174062	1.34371
BICD1 ENSG00000151746	1.31337	1.31938	1.12486	0.947699	2.51252	0.151408	0.829804	0.339708	1.54733	0.232301
BICD2 ENSG00000185963	1.6828	1.25799	0.0786025	1.02171	2.716	0.32868	0.130158	0.414077	0.255922	0.173756
BICDL1 ENSG00000135127	0.29077	0.662232	0.82167	0.292043	1.31613	0.947522	0.934207	2.52693	0.846244	1.00664
BICDL2 ENSG00000162069	0.443767	2.22756	1.70844	2.38142	4.10715	3.14045	1.58156	1.1742	0.174717	0.356942
BID ENSG00000015475	1.02633	0.75554	1.59134	3.96733	1.52273	1.24281	3.18613	10.0585	0.82423	0.500158
BIK ENSG00000100290	3.56741	3.75523	0.537318	0.559657	0.263669	1.19607	0.848353	0.989171	0.540353	0.942037
BIN1 ENSG00000136717	0.69066	0.480546	0.172647	0.765842	0.923938	0.53002	1.5854	1.0938	0.352618	0.226397
BIN2 ENSG00000110934	1.69458	0.352874	0.391147	0.377815	3.60526	2.58642	0.684272	1.79192	1.43699	1.06272
BIN3 ENSG00000147439	0.405551	1.77566	2.43778	0.124559	0.323493	0.224345	0.145593	0.274699	0.845072	0.110272
BIRC2 ENSG00000110330	0.227338	0.826207	0.933049	0.394784	0.40645	1.66475	0.415485	1.3472	0.898335	1.22223
BIRC3 ENSG00000023445	5.6521	1.42853	4.58197	0.456972	0.923851	0.0608643	1.65709	4.45969	0.950633	0.543696
BIRC5 ENSG00000089685	0.673991	0.636669	0.684206	1.7183	0.779843	0.197509	0.393756	1.02991	0.602471	0.763798
BIRC6 ENSG00000115760	1.89878	0.275552	0.16393	0.159997	0.600871	0.21846	0.535447	0.202279	0.166454	0.14339
BIRC7 ENSG00000101197	0.158328	1.96403	26.5673	3.36916	5.71007	0.418633	2.62659	0.0632348	1.73478	8.30811
BIVM ENSG00000134897	0.409476	0.509873	0.328562	0.624728	1.32538	2.98063	2.44733	0.128787	0.150242	0.304421
BLCAP ENSG00000166619	2.91385	0.823994	0.661559	1.42816	0.527853	0.998441	0.477483	0.184551	0.337365	1.19023
BLK ENSG00000136573	0.759258	1.53869	2.79345	1.54461	1.49747	0.657007	12.7767	0.433417	1.59778	1.1278
BLM ENSG00000197299	1.19699	9.59948	2.36761	4.27464	6.28774	1.60168	0.049324	0.0328712	0.968361	0.727461
BLMH ENSG00000108578	1.50771	0.561915	4.23457	0.889246	0.693182	0.417104	2.98046	1.3885	1.59399	0.451164
BLNK ENSG00000095585	2.52602	2.25502	4.06419	1.65187	0.910896	3.67259	14.1858	0.0299	0.835953	7.97282
BLOC1S1 ENSG00000135441	1.25581	1.96607	1.97771	0.699496	0.638882	0.190027	1.38786	2.54829	0.963912	1.31624
BLOC1S2 ENSG00000196072	2.35564	0.450953	1.33515	8.49218	1.63921	0.856561	5.96526	3.64693	0.56854	2.31232
BLOC1S3 ENSG00000189114	0.949176	0.657088	0.440782	2.3785	0.501672	0.294272	0.766995	0.575223	0.393498	0.162442
BLOC1S4 ENSG00000186222	0.152098	0.202864	0.035646	5.73538	0.276882	2.04026	0.707886	0.0662245	2.87382	0.302854
BLOC1S5 ENSG00000188428	1.99381	0.284719	1.04158	0.160988	0.15324	0.607824	0.725851	0.437296	3.71597	2.09282
BLOC1S6 ENSG00000104164	0.975582	0.471206	0.117574	0.775782	2.45076	1.58343	1.36795	1.60036	0.205745	0.420181
BLVRA ENSG00000106605	0.201923	0.816331	0.575733	0.308641	0.379241	0.376153	0.927183	2.80949	0.791884	0.222484
BLVRB ENSG00000090013	0.478959	1.30865	0.875614	2.03638	1.38856	0.533521	0.842884	1.24464	0.550043	0.317221
BLZF1 ENSG00000117475	1.32301	0.916769	16.4147	1.44764	0.994714	0.165302	0.461662	0.375221	2.11734	1.68081
BMF ENSG00000104081	0.251016	0.728341	0.506732	1.47048	0.891644	4.41703	0.620927	1.84509	2.21252	0.704381
BMI1 ENSG00000168283	2.26874	0.860791	0.818105	0.387336	0.394687	3.29314	2.88647	0.00242849	0.905378	0.121516
BMP1 ENSG00000168487	0.60491	1.25619	0.55246	0.645204	0.618188	1.79045	1.36089	0.326115	1.04714	0.729274
BMP10 ENSG00000163217	5.12831	65.0567	2.35322	0.549595	0.240806	1.93902	3.15043	7.43959	0.811635	132.59
BMP2 ENSG00000125845	0.664335	0.73134	2.50504	0.630751	0.469087	0.800644	0.26079	0.513122	1.12458	6.36206
BMP2K ENSG00000138756	0.229208	8.46564	3.01737	0.54006	1.01542	0.298581	3.52618	0.0894108	1.11275	4.7454
BMP3 ENSG00000152785	2.57908	0.0404204	0.223599	3.23223	2.59287	0.312576	0.561558	2.47275	0.748342	0.649594
BMP4 ENSG00000125378	3.69137	0.262209	1.72899	1.36698	0.407676	0.0451026	0.307565	1.21872	1.88003	0.486931
BMP5 ENSG00000112175	0.769655	1.74799	0.451358	1.92673	1.74546	65.1764	0.246082	0.475137	0.104062	6.27464
BMP6 ENSG00000153162	1.59007	0.483461	0.635062	3.75931	4.70229	0.698887	0.109774	0.588601	3.16397	3.52962
BMP7 ENSG00000101144	1.84142	1.18708	2.24983	2.3843	1.23672	1.35964	0.365528	1.16058	1.67032	1.803
BMP8A ENSG00000183682	0.508576	1.02959	0.662733	2.81539	6.90614	0.736032	3.1403	1.45637	2.14655	0.506838
BMP8B ENSG00000116985	1.39356	0.251987	0.109322	0.0891913	2.88284	0.291573	3.2244	0.672582	2.20746	3.07612
BMPER ENSG00000164619	0.211954	0.320998	7.40792	0.450388	0.861928	0.2842	0.839596	32.985	0.844867	0.15166
BMPR1A ENSG00000107779	3.49385	0.547384	0.945614	0.268971	1.29469	1.68017	0.292983	5.67395	3.25901	1.42568
BMPR1B ENSG00000138696	1.48195	4.61058	1.39293	1.03966	3.77654	1.30064	0.13888	0.207878	4.26667	0.206924
BMPR2 ENSG00000204217	0.334163	1.27929	0.809597	2.46852	1.32183	1.97286	0.45339	0.780618	2.33174	2.17483
BMS1 ENSG00000165733	2.31605	0.25578	0.630233	0.277103	0.434101	1.72984	1.68888	0.861206	0.0489709	2.16002
BMT2 ENSG00000164603	0.215378	2.12746	0.296012	0.153393	0.614998	0.487308	0.0459384	0.101038	0.035071	0.121321
BMX ENSG00000102010	2.65816	4.48172	3.37439	2.21696	0.172533	1.94885	0.543111	0.692947	0.855101	1.38951
BNC1 ENSG00000169594	1.10587	0.967629	0.140043	0.138142	1.56246	2.76057	0.519579	4.51434	2.32341	0.161334
BNC2 ENSG00000173068	1.43754	3.85484	1.45412	0.839753	1.07218	1.16125	16.1331	0.948336	0.472874	1.33779
BNIP1 ENSG00000113734	0.399059	0.473621	0.150796	0.0406316	1.53509	1.83046	0.839677	0.52719	1.06178	0.297538
BNIP2 ENSG00000140299	0.864535	0.0989374	1.56261	0.284154	0.916479	0.346606	0.646665	4.40012	1.14341	0.500165
BNIP3 ENSG00000176171	0.291802	0.0837168	0.569464	1.20284	1.80824	0.715466	2.05511	0.899636	1.51932	0.166399
BNIP3L ENSG00000104765	0.773467	1.1731	0.367855	0.432053	1.03373	0.601159	8.06494	0.0268854	0.258159	0.258317
BNIPL ENSG00000163141	0.679707	0.608329	1.81999	1.41442	0.0641985	0.690647	1.72376	0.143886	0.923261	0.847571
BOC ENSG00000144857	1.00032	3.49761	0.203647	0.862486	1.46553	2.25033	1.43872	0.733917	0.180574	0.17219
BOD1 ENSG00000145919	1.49971	0.411704	1.5532	0.304058	2.46446	0.626033	0.767074	0.703922	5.47233	1.39615
BOD1L1 ENSG00000038219	0.754328	1.24359	3.19315	0.609349	2.89061	1.0447	1.44255	0.143074	0.377496	1.07394
BOD1L2 ENSG00000228075	0.639623	3.94506	3.04116	8.2887	3.06358	4.41513	0.463559	3.435	1.28991	1.44325
BOK ENSG00000176720	1.72937	1.13623	1.13088	0.648774	0.989842	0.687461	1.73107	0.261703	0.127097	0.288502
BOLA1 ENSG00000178096	0.232581	0.589317	0.27378	0.567777	0.0483844	1.45213	0.265498	1.43742	2.29741	0.0580437
BOLA2B ENSG00000169627	0.980125	0.79993	1.12173	0.426352	1.41889	0.516249	0.898685	1.42654	0.0206384	0.766164
BOLA3 ENSG00000163170	0.309903	1.821	4.71371	1.97156	2.4962	0.832328	0.753884	1.09988	1.8886	0.36712
BOLL ENSG00000152430	0.816971	0.429346	5.5807	0.450716	13.6722	7.24268	3.61365	4.416	0.885534	3.96913
BOP1 ENSG00000261236	0.0849429	3.10317	0.134164	0.194793	0.0658906	2.04994	4.32125	0.779126	1.9443	0.91368
BORA ENSG00000136122	2.79791	0.160441	0.303446	1.07392	0.80323	1.78203	0.152396	0.00985767	18.9741	0.429364
BORCS5 ENSG00000165714	0.371446	1.16136	0.331263	3.45322	1.90082	0.501998	0.623777	0.356505	0.450933	0.520661
BORCS6 ENSG00000196544	0.0685715	0.206877	0.169007	0.321557	0.454096	0.883534	0.545971	2.40002	0.332019	0.832312
BORCS7 ENSG00000166275	0.785948	0.206507	0.962162	0.606652	0.59471	1.26479	0.735765	3.54652	0.389223	0.398497
BORCS8 ENSG00000254901	0.567438	0.38605	2.92462	0.480289	0.549094	2.86648	0.414222	0.470592	0.692746	1.57152
BORCS8-MEF2B ENSG00000064489	0.888768	0.264062	1.51982	6.93904	2.79644	0.297137	2.54034	0.568756	1.0782	1.15238
BPGM ENSG00000172331	1.23769	2.42437	0.424847	12.5035	0.594565	1.43493	0.307958	7.40228	0.452857	1.6382
BPHL ENSG00000137274	0.166302	0.083538	1.35948	0.211974	0.325773	0.18899	0.737345	0.283932	2.53966	1.07433
BPI ENSG00000101425	0.548091	0.391663	0.288118	1.31852	1.24961	1.08735	2.13247	0.947159	2.32164	3.63218
BPIFA1 ENSG00000198183	1.14685	1.24637	0.746434	3.25242	2.54164	4.61394	6.65072	8.15792	20.1759	8.45436
BPIFA2 ENSG00000131050	2.54556	1.05084	3.54222	1.41789	52.9503	0.422668	0.809954	5.46367	1.08399	7.7619
BPIFB1 ENSG00000125999	0.974082	9.22654	225.857	0.601831	5.03123	13.909	0.460641	1.39493	0.296516	3.98039
BPIFB2 ENSG00000078898	0.556301	1.2376	0.678565	0.413887	0.391697	4.81724	1.41505	0.552369	4.12382	1.03194
BPIFB4 ENSG00000186191	0.505804	0.502729	0.556041	7.38716	2.40021	0.384543	0.843591	6.41588	0.153168	15.2893
BPIFC ENSG00000184459	0.407858	0.771663	2.87787	0.760642	2.13055	1.22736	8.67981	0.665344	13.0186	13.3992
BPNT1 ENSG00000162813	0.151474	0.186545	0.888907	0.645136	0.784067	0.447437	1.54229	0.956842	14.4859	2.28118
BPTF ENSG00000171634	0.756324	0.4576	0.571775	0.169596	0.54294	0.888517	0.800645	0.236691	1.83757	1.70816
BRAF ENSG00000157764	0.976358	3.30938	1.22347	1.37993	0.0288662	1.25802	0.697424	2.9875	0.0832816	0.492154
BRAP ENSG00000089234	1.34554	1.52506	0.12518	0.934492	1.54573	0.653867	1.00076	1.67756	0.367575	0.172441
BRAT1 ENSG00000106009	0.311691	1.71534	0.409043	1.42137	0.450709	0.821484	1.41333	1.21879	0.756587	0.40194
BRCA1 ENSG00000012048	0.774206	1.16314	1.35897	1.60901	1.64156	0.359418	0.37708	0.659712	3.9489	0.86688
BRCA2 ENSG00000139618	0.190505	0.749341	5.95158	0.639231	0.20564	2.2235	0.517605	0.711858	0.247806	7.15099
BRCC3 ENSG00000185515	25.7006	14.2215	1.24246	0.628469	0.576226	3.22778	0.998621	1.11868	0.112013	0.691146
BRD1 ENSG00000100425	1.11107	0.506893	0.809093	0.14209	22.2909	0.185752	2.50071	0.918361	0.60554	2.3362
BRD2 ENSG00000204256	0.253913	6.08764	2.45699	1.07068	0.889955	1.31226	6.42021	0.0764603	0.0440521	1.14811
BRD3 ENSG00000169925	0.157151	0.237148	0.327723	0.476159	0.500511	0.361317	1.75802	0.729661	0.431861	0.0456365
BRD4 ENSG00000141867	1.31867	0.42222	0.34198	0.761966	0.287317	0.396216	0.227127	1.23916	2.21034	0.0884862
BRD7 ENSG00000166164	1.47317	1.21467	0.242392	0.775121	0.46604	0.0787481	0.288523	2.75456	1.55624	0.834578
BRD8 ENSG00000112983	1.39173	2.64165	1.70139	0.235662	0.441588	0.412696	0.590708	1.32896	1.14887	1.69941
BRD9 ENSG00000028310	1.13626	0.628218	3.20993	1.15376	0.67383	0.13819	1.16187	2.54114	0.186739	0.487267
BRDT ENSG00000137948	2.7767	2.7685	0.884331	0.208928	3.57763	0.791429	1.43399	1.85637	2.67302	0.160571
BRE ENSG00000158019	0.187401	1.11348	0.537577	0.673367	0.72708	1.26425	0.439996	1.28898	0.212716	4.63143
BRF1 ENSG00000185024	0.42476	0.0483355	0.593803	2.16707	0.558851	0.221129	1.25521	0.814925	0.243411	1.79407
BRF2 ENSG00000104221	0.337042	7.78561	0.373936	1.45013	0.873934	0.778168	0.805933	1.47102	0.394902	0.27657
BRI3 ENSG00000164713	0.0967636	0.256603	0.460666	0.419737	0.991888	1.59695	1.69979	3.94407	1.5119	2.90821
BRI3BP ENSG00000184992	0.528041	0.0772006	0.666902	1.28771	2.18023	0.407279	1.63681	3.3613	1.17015	1.25776
BRICD5 ENSG00000182685	0.140639	0.788331	3.42933	2.583	0.38253	2.23282	0.782003	4.38178	0.665436	0.343515
BRINP1 ENSG00000078725	0.155384	0.769377	1.03911	0.56084	0.262874	0.856682	2.09728	0.332375	0.83409	0.452343
BRINP2 ENSG00000198797	1.75321	0.436435	2.27852	0.739936	16.5474	0.297841	3.50758	1.1355	9.94114	1.76216
BRINP3 ENSG00000162670	4.55466	4.40073	1.31206	2.62231	0.67637	3.02918	0.792496	0.769906	1.71079	3.51551
BRIP1 ENSG00000136492	1.44387	0.268592	1.30424	3.1589	0.618583	0.731494	1.47919	1.1912	1.90625	2.69351
BRIX1 ENSG00000113460	0.363312	2.49956	0.411889	10.1555	3.02323	0.515403	1.51439	0.410658	0.935627	0.449918
BRK1 ENSG00000254999	0.78316	5.46586	1.6526	0.145307	0.529883	0.564538	1.40242	4.76083	0.413854	3.32738
BRMS1 ENSG00000174744	2.09709	0.591832	0.397206	1.24644	2.62324	0.780171	0.847315	1.60456	1.84937	2.39141
BRMS1L ENSG00000100916	0.809403	0.23628	0.417861	0.48221	0.274832	0.460855	1.07554	0.473925	0.628384	0.205085
BROX ENSG00000162819	0.181394	0.812476	1.01413	2.0513	1.26015	0.0961175	0.400181	1.59025	0.768369	0.272971
BRPF1 ENSG00000156983	0.280208	0.351278	1.93336	0.397688	0.289773	3.06412	0.487999	1.83677	0.477208	0.653132
BRPF3 ENSG00000096070	0.49725	1.3002	1.88594	1.69488	0.765702	0.3842	2.79422	0.954628	2.86488	0.824056
BRS3 ENSG00000102239	8.01583	0.142404	6.65701	5.02741	2.14671	0.116061	0.439772	0.062113	15.4284	0.461855
BRSK1 ENSG00000160469	0.557567	0.0108423	1.27716	0.0957883	2.14299	0.801825	1.02555	0.355732	1.58105	0.78579
BRSK2 ENSG00000174672	0.628632	0.836365	0.225825	0.0827224	5.8425	1.47803	1.12142	0.345608	1.20418	1.33478
BRWD1 ENSG00000185658	4.15762	0.910198	1.33808	4.4238	1.45078	0.32106	1.09139	0.380353	4.65892	1.34336
BRWD3 ENSG00000165288	0.350308	0.266922	0.621275	1.45685	0.134146	0.560757	0.277049	2.18273	0.331502	0.655109
BSCL2 ENSG00000168000	1.18754	0.5565	2.24929	0.687129	2.79358	1.33868	5.46367	1.01172	0.230799	0.303876
BSDC1 ENSG00000160058	1.38651	0.127158	1.48994	1.05706	0.144743	0.388165	8.56949	0.381834	0.955904	1.45367
BSG ENSG00000172270	0.869173	0.286563	1.29684	0.369013	2.24592	2.00103	0.175041	1.36964	3.05516	0.221468
BSN ENSG00000164061	0.673283	2.06969	0.293483	1.79776	1.14545	0.25331	0.0947932	0.363055	1.03047	0.375746
BSND ENSG00000162399	1.93347	0.232789	1.69521	5.18	2.34749	0.13093	0.197241	2.16181	1.89323	1.91381
BSPH1 ENSG00000188334	2.74353	0.072524	0.610671	0.7129	0.366042	0.84763	0.563543	2.50552	1.88436	0.436664
BSPRY ENSG00000119411	7.48099	1.56186	0.326077	0.616609	0.640855	2.33185	0.200595	0.674613	0.0934902	0.612412
BST1 ENSG00000109743	6.66704	0.280005	0.196261	8.86536	0.0227998	0.359604	0.186093	3.14859	1.642	0.338753
BST2 ENSG00000130303	1.70887	1.29025	1.01898	0.931268	0.990196	0.957995	0.305696	0.185163	1.17215	1.84719
BTAF1 ENSG00000095564	3.62419	1.12525	0.256143	1.28951	1.71175	0.159349	0.939649	1.62892	1.53646	0.115872
BTBD1 ENSG00000064726	1.03761	0.816145	1.22346	0.715091	1.79323	0.171908	0.634451	0.950725	0.471175	0.149064
BTBD10 ENSG00000148925	2.06822	0.290121	1.05675	4.34034	1.91418	0.155494	0.176797	2.0786	0.414851	0.652593
BTBD11 ENSG00000151136	0.190892	0.875609	4.82773	1.3363	1.26021	0.22136	0.418272	0.0175722	0.181084	0.247054
BTBD16 ENSG00000138152	0.57123	1.37597	0.809606	0.256688	3.75628	24.2416	0.235043	1.91793	0.593671	2.06224
BTBD18 ENSG00000233436	1.38675	4.443	2.9312	1.40573	10.54	0.333427	1.14791	4.17324	26.0151	7.85658
BTBD19 ENSG00000222009	1.11354	0.0360568	2.53999	0.276204	2.49346	0.167649	0.582477	0.439034	0.6041	1.19924
BTBD2 ENSG00000133243	0.979111	1.38493	1.45312	0.933803	0.511284	1.84343	0.571367	0.884591	0.409098	1.64754
BTBD3 ENSG00000132640	0.120202	0.500601	1.06639	0.219955	0.473392	2.77365	0.45284	1.75098	1.07736	1.60139
BTBD6 ENSG00000184887	0.22923	2.43892	0.71985	1.40602	1.3237	0.219216	0.619988	1.10452	0.745383	1.84767
BTBD7 ENSG00000011114	1.3002	0.145326	0.570503	1.96565	2.51161	0.772228	0.572685	0.227297	0.564167	2.11609
BTBD8 ENSG00000189195	1.348	0.111582	1.02698	0.354984	5.12009	2.10557	4.36298	0.394616	1.4528	10.8145
BTBD9 ENSG00000183826	2.39902	1.03433	0.138215	0.135076	1.81879	0.3695	1.50475	0.637932	0.276282	0.735684
BTC ENSG00000174808	1.04573	0.418796	0.584434	2.94857	2.73941	0.142022	2.98032	2.23643	0.798004	1.45909
BTD ENSG00000169814	1.09154	0.715557	1.61838	2.08165	0.059474	3.07218	0.139749	1.26369	2.76769	0.0764524
BTF3 ENSG00000145741	0.502776	0.913675	0.964589	0.344669	0.913376	1.12592	0.207871	2.26845	1.38714	1.43114
BTF3L4 ENSG00000134717	0.552812	0.294175	0.527145	0.210633	0.706218	2.13561	0.81509	0.874362	0.907135	0.89635
BTG1 ENSG00000133639	1.16036	0.0528527	2.84922	0.204886	0.526257	0.707659	0.468492	0.921815	0.666357	1.64519
BTG2 ENSG00000159388	1.377	1.80045	0.63026	0.863849	0.46124	1.29776	0.181661	0.0825615	1.29535	0.303164
BTG3 ENSG00000154640	0.0217792	2.02958	0.22632	3.63915	2.05035	0.436796	0.0561567	0.613866	1.01167	0.796237
BTG4 ENSG00000137707	3.14076	1.27773	0.993955	42.4736	5.78568	4.83747	0.203477	2.83719	2.56199	2.59758
BTK ENSG00000010671	1.94646	1.25074	0.843417	1.04342	0.0918938	2.95603	0.531535	6.96458	1.37855	12.8507
BTLA ENSG00000186265	1.07953	2.13878	4.7875	2.91559	0.476319	1.27367	5.25071	0.901308	0.365606	8.95895
BTN1A1 ENSG00000124557	0.27154	6.08731	7.76958	1.83682	7.86175	8.43921	3.6951	0.906915	2.06813	0.233084
BTN2A1 ENSG00000112763	0.336527	0.179137	2.20915	5.96423	1.26693	1.06267	0.689313	0.511506	0.750891	2.14851
BTN2A2 ENSG00000124508	1.3222	1.38567	0.527103	0.474385	1.56542	0.605668	0.328575	0.140508	0.0685866	0.377287
BTN3A1 ENSG00000026950	0.0197443	0.458589	1.09692	1.74487	1.99405	0.937871	1.08381	1.019	0.135936	0.636701
BTN3A2 ENSG00000186470	0.151582	0.897314	0.773148	1.56428	0.387325	0.672969	0.207122	3.12804	0.525838	0.242488
BTN3A3 ENSG00000111801	3.192	0.349524	0.446528	0.343578	3.87147	1.90946	3.28995	0.921474	2.7496	0.532543
BTNL2 ENSG00000204290	0.325307	1.69618	0.685218	0.495605	11.1872	0.637538	8.74121	0.149498	2.87456	1.15716
BTNL3 ENSG00000168903	2.51124	0.567195	1.53968	0.117234	51.1101	5.59991	2.22857	2.50704	2.84598	5.18927
BTNL8 ENSG00000113303	3.54741	2.87238	7.27567	1.7946	1.94569	0.23844	0.745372	1.17005	3.26194	1.04142
BTNL9 ENSG00000165810	2.71601	0.371034	0.998304	0.233059	0.662184	0.198368	0.128449	0.264937	0.309723	0.417456
BTRC ENSG00000166167	0.214284	4.45171	0.723679	0.747823	5.00626	3.43222	0.329711	0.626574	0.675481	1.01163
BUB1 ENSG00000169679	5.92277	0.565988	1.21212	1.87928	2.61654	17.7004	0.18244	4.94459	0.776929	2.91171
BUB1B ENSG00000156970	1.37722	1.02296	4.17022	2.33091	0.414593	0.42259	0.327452	0.867823	1.14886	1.53066
BUB3 ENSG00000154473	0.27415	1.91804	1.41298	1.68071	3.54459	0.509887	0.447517	0.317055	0.13994	0.582573
BUD13 ENSG00000137656	0.152091	0.820096	0.441495	0.666916	5.40326	5.8573	0.621631	0.175947	9.12197	1.05279
BUD31 ENSG00000106245	0.462522	0.263286	0.181789	3.20615	0.706141	0.182807	0.922103	0.912973	0.594795	0.18836
BVES ENSG00000112276	0.0805321	4.38181	1.05186	0.328782	1.36978	0.0659673	1.11609	1.13425	0.298461	0.151249
BYSL ENSG00000112578	2.36745	0.141215	0.450838	1.12575	0.635322	0.115149	0.105192	1.06149	2.02253	0.529771
BZW1 ENSG00000082153	1.39026	0.223339	1.6666	0.106076	0.430166	1.19511	0.224114	1.86102	0.769095	0.25782
BZW2 ENSG00000136261	0.530192	2.33406	2.16755	0.198751	0.0906	0.933044	0.43449	0.271854	1.91911	0.82328
C10orf10 ENSG00000165507	0.437944	0.969231	0.718433	1.43708	2.63663	3.13487	1.28787	2.7394	0.144304	0.485209
C10orf105 ENSG00000214688	3.73838	2.0689	25.6503	1.91015	2.38776	1.54947	0.780008	0.688562	15.272	0.585147
C10orf107 ENSG00000183346	1.41526	0.581543	2.52457	0.238701	2.2963	0.406938	2.20872	0.523779	0.391453	4.71131
C10orf11 ENSG00000148655	1.52322	2.05308	0.481946	0.703383	0.711176	1.04338	1.39404	0.343556	0.375568	0.52185
C10orf128 ENSG00000204161	1.14101	1.65953	1.09193	0.412654	3.00928	2.14991	6.8309	0.247035	0.721059	2.49931
C10orf142 ENSG00000277288	4.25563	1.97971	0.654502	0.649132	6.06697	0.68177	4.50446	1.99327	0.641837	0.0348813
C10orf2 ENSG00000107815	1.15615	12.531	0.221762	0.704501	0.179246	2.12002	2.36321	0.918796	0.0376318	0.653482
C10orf35 ENSG00000171224	0.340842	0.484226	0.683514	0.205503	1.70952	0.537237	1.63725	1.40181	2.73431	0.657628
C10orf53 ENSG00000178645	1.3653	1.8719	0.59786	0.238242	0.247887	3.0361	14.3568	3.84129	3.96677	0.549397
C10orf54 ENSG00000107738	0.398128	0.734799	0.1218	1.68823	0.337138	3.46308	1.09977	1.13264	0.846568	0.410279
C10orf55 ENSG00000222047	0.786125	0.126254	0.48284	2.53946	0.0692251	5.06548	2.47435	9.69253	0.803081	0.288123
C10orf62 ENSG00000203942	13.1644	0.614272	1.03451	23.1203	1.20408	8.86095	1.00766	0.641981	0.233412	1.52323
C10orf67 ENSG00000179133	0.177067	0.468131	3.33532	0.701323	18.1991	5.8212	9.88267	0.283638	0.27313	0.163668
C10orf71 ENSG00000177354	0.275965	1.13519	10.9323	0.762741	0.670171	0.696342	0.0740013	2.19157	4.12514	2.41998
C10orf76 ENSG00000120029	1.31674	0.838904	0.220622	0.581629	1.54602	1.29294	1.10612	1.05469	2.16808	2.27304
C10orf82 ENSG00000165863	4.05756	0.840168	0.510854	1.47807	2.84064	0.419417	0.886933	12.1027	1789.88	8.2428
C10orf88 ENSG00000119965	0.713007	5.12069	0.0781832	7.45548	0.210725	0.793783	6.43623	1.9588	0.371344	2.01139
C10orf90 ENSG00000154493	4.64009	3.34665	1.50161	2.96069	0.151181	0.512025	9.37871	0.0935819	0.950386	44.1806
C10orf95 ENSG00000120055	0.288282	0.622648	0.375276	3.09712	0.371522	1.89994	1.38892	0.674949	0.847732	0.530068
C10orf99 ENSG00000188373	2.20363	2.79077	7.36667	0.0866631	1.0597	1.85641	4.21126	0.0724057	1.02691	2.23657
C11orf1 ENSG00000137720	2.35502	2.25455	0.433763	3.53466	2.01635	1.27646	0.0667333	1.25317	1.66881	0.315389
C11orf16 ENSG00000176029	0.456818	1.8717	0.166465	5.39238	0.0368116	1.06471	0.500483	0.570199	3.4209	4.06354
C11orf21 ENSG00000110665	0.305717	2.64057	0.619139	0.427431	5.51409	1.32804	23.1611	2.07053	0.186142	6.3269
C11orf24 ENSG00000171067	2.76983	0.762276	0.142161	3.42172	1.7536	1.28104	3.21585	0.522798	0.969112	0.758773
C11orf31 ENSG00000211450	0.604668	0.107258	0.729094	0.216949	0.76703	1.80444	1.3445	1.81145	0.534726	0.187671
C11orf40 ENSG00000171987	5.0997	11.2533	9.41332	2.55298	1.79877	11.7093	1.09606	0.120045	0.168409	1.61431
C11orf42 ENSG00000180878	0.717574	2.82904	5.15414	15.0018	0.669606	0.983889	17.576	2.87731	0.774895	33.9755
C11orf45 ENSG00000174370	1.70891	0.722139	1.01427	0.400602	0.815937	6.80924	2.08342	3.98835	0.975406	0.738156
C11orf49 ENSG00000149179	0.997038	0.784234	0.438169	1.70815	0.365941	0.900063	0.698531	1.61362	0.196693	0.520585
C11orf52 ENSG00000149300	1.33712	6.29086	1.29287	0.463527	1.14937	1.03774	3.6276	2.1986	0.951366	0.414206
C11orf53 ENSG00000150750	2.50677	1.78777	1.83842	1.62084	0.768343	0.187812	3.06797	2.00905	2.92983	4.73942
C11orf54 ENSG00000182919	3.35366	5.71136	0.699211	0.475059	0.434203	1.31696	0.049157	0.253101	0.826507	2.30551
C11orf57 ENSG00000150776	1.01178	0.523312	0.601923	0.155072	0.326353	0.854622	1.84559	3.05267	1.23577	1.24984
C11orf58 ENSG00000110696	0.229362	0.104718	1.40778	2.42174	0.802607	1.31623	1.09316	0.45819	0.589828	1.80045
C11orf63 ENSG00000109944	0.429736	0.718496	0.646272	0.92911	0.823378	0.095483	0.853287	0.225797	0.525786	2.33174
C11orf65 ENSG00000166323	0.492874	1.00889	55.7871	1.7199	0.963459	1.23966	0.937886	0.795116	3.02638	0.694785
C11orf68 ENSG00000175573	1.09514	0.21508	3.0904	1.71604	1.45514	0.47392	0.147012	0.205706	0.680811	0.83763
C11orf70 ENSG00000137691	0.403177	0.424633	0.614772	0.317118	0.530437	1.68039	0.937134	0.16181	0.385827	1.04359
C11orf71 ENSG00000180425	0.0976226	0.775554	0.744732	0.73835	0.635832	1.20514	1.31934	0.630494	0.916346	0.210472
C11orf74 ENSG00000166352	3.7842	0.926842	0.0329659	2.95523	0.322447	0.933908	1.19352	3.8463	2.37608	4.01445
C11orf80 ENSG00000173715	7.2455	0.886126	1.39902	1.4996	1.5888	0.835444	0.71246	0.26568	2.91382	2.69978
C11orf84 ENSG00000168005	0.74965	4.61203	0.253439	0.160556	0.0743208	1.47325	0.211013	0.789015	0.556061	0.159225
C11orf87 ENSG00000185742	0.597042	0.291088	99.7536	0.441538	0.239842	5.11671	0.0573259	1.87956	2.92171	0.659284
C11orf88 ENSG00000183644	0.959522	0.269506	9.06222	9.59527	3.34065	0.217231	0.409142	5.58835	12.6137	0.535846
C11orf91 ENSG00000205177	4.78579	16.7095	1.32441	0.209706	3.65244	50.1893	5.42664	4.83768	0.573423	4.48398
C11orf94 ENSG00000234776	1.43458	20.1825	3.87852	2.78758	5.43907	1.96121	3.12773	11.6891	0.430797	1.40189
C11orf95 ENSG00000188070	0.786125	1.70227	2.43021	0.647962	1.30378	1.52604	0.0418045	0.866664	0.0710844	0.881652
C11orf96 ENSG00000187479	0.784541	2.30652	0.321442	8.30109	1.24795	0.235806	0.327504	1.95947	0.811515	0.638238
C11orf98 ENSG00000278615	0.810932	0.799678	0.68434	54.2672	0.705471	0.367161	2.08268	0.803453	0.770728	1.88784
C12orf10 ENSG00000139637	0.876669	0.390084	2.35066	1.62928	1.05491	0.250635	0.299121	1.7084	0.167446	1.50153
C12orf29 ENSG00000133641	0.55165	7.49662	0.490948	1.68592	1.63549	0.857664	2.14261	0.16924	1.04952	0.333989
C12orf4 ENSG00000047621	2.14213	0.338325	1.77567	3.70128	0.976517	0.903692	0.425501	0.67439	1.26312	4.25984
C12orf40 ENSG00000180116	0.276392	0.440897	12.632	2.94772	1.45445	32.9591	0.40936	7.57769	0.460456	14.33
C12orf42 ENSG00000179088	1.02218	6.63607	3.06846	0.544312	7.18855	0.56262	0.456514	2.73266	0.849219	12.5825
C12orf43 ENSG00000157895	0.286096	0.217684	0.27925	3.10833	1.14113	2.02786	3.46274	0.642445	1.31332	12.7909
C12orf45 ENSG00000151131	0.360768	1.93587	0.948528	0.279769	0.386137	1.47614	0.275869	2.52683	4.68842	0.65409
C12orf49 ENSG00000111412	0.237907	1.40405	0.121193	0.424456	0.356995	1.52174	0.472727	7.1088	0.736684	0.197638
C12orf50 ENSG00000165805	18.7746	0.987974	24.214	0.358271	1.60629	0.501545	0.764236	0.941026	0.525999	19.4983
C12orf54 ENSG00000177627	0.85395	0.444002	0.0778106	0.209708	3.76324	0.676317	0.434262	4.84389	1.81453	0.404689
C12orf56 ENSG00000185306	2.13734	0.195105	1.3357	1.01404	6.29918	7.23403	2.54919	4.60899	0.989544	0.654707
C12orf57 ENSG00000111678	2.22962	4.08523	0.216409	0.103875	1.55046	1.1084	0.68352	1.61539	3.12591	1.61456
C12orf60 ENSG00000182993	0.841508	0.445466	0.0867081	2.12613	0.922978	0.336433	1.67186	6.54629	0.399605	0.285344
C12orf65 ENSG00000130921	1.10199	0.624063	1.07507	0.193934	1.08166	0.20347	0.228501	1.21616	1.02214	0.134746
C12orf66 ENSG00000174206	7.04306	0.114871	1.85664	0.121297	4.81951	0.645194	0.775606	0.394474	20.8295	0.548588
C12orf71 ENSG00000214700	3.61039	2.91115	0.857176	4.56904	3.25871	2.65842	2.24392	1.87093	6.60127	0.868102
C12orf73 ENSG00000204954	1.10064	4.11869	0.0724087	0.407428	0.577001	0.722391	1.5429	0.82166	1.24271	0.236619
C12orf75 ENSG00000235162	1.09725	0.14012	2.63775	0.496042	1.1159	2.43699	0.211242	1.20125	1.36592	0.216148
C12orf76 ENSG00000174456	0.734816	0.0743656	0.45982	0.791367	1.01854	1.26505	0.240275	1.34709	3.52282	0.109097
C14orf1 ENSG00000133935	3.40036	1.59726	1.11155	1.81833	1.14349	1.07795	3.0143	0.300918	0.0962387	2.22018
C14orf105 ENSG00000100557	1.26437	2.40141	0.912562	1.63979	2.33486	0.989449	0.960508	43.4755	2.52173	2.00878
C14orf119 ENSG00000179933	0.661219	1.02851	3.82086	0.142504	2.08155	2.30338	4.77777	4.04335	1.47592	0.296854
C14orf132 ENSG00000227051	0.618051	0.286084	1.98883	1.70769	0.593107	1.81707	2.37773	0.461831	0.890463	1.66653
C14orf142 ENSG00000170270	0.241173	1.77559	0.513285	1.31039	0.569297	0.95956	15.6236	2.73472	0.0808151	0.0924444
C14orf159 ENSG00000133943	0.144918	3.84202	3.36453	0.268521	3.6819	1.01679	0.552766	1.42217	0.157799	0.294155
C14orf166 ENSG00000087302	1.19312	3.41653	0.217022	0.345524	0.356899	0.948192	1.42734	0.262606	0.245053	0.753632
C14orf169 ENSG00000170468	0.639649	0.323248	1.11021	0.103687	2.84605	0.338578	0.548873	0.180289	1.88717	3.1723
C14orf177 ENSG00000176605	3.24786	1.78249	0.875124	0.306587	1.37395	27.1819	1.88878	6.38867	7.73899	23.5214
C14orf178 ENSG00000197734	0.38708	0.189548	0.88017	1.24027	4.28907	6.04972	4.22528	0.756701	0.647478	0.435536
C14orf180 ENSG00000184601	0.874814	1.3146	0.340497	0.582013	1.92878	0.996691	0.587411	1.27639	0.271129	10.8109
C14orf2 ENSG00000156411	0.0700002	1.79792	0.54958	0.232296	0.568008	0.384026	1.32511	0.221045	0.349397	2.38548
C14orf28 ENSG00000179476	3.06347	0.882536	0.171329	35.6366	0.0693184	0.0721909	0.210334	0.828611	1.32647	0.675462
C14orf37 ENSG00000139971	1.2104	2.44584	18.5594	1.23998	1.74433	3.19973	2.50071	1.67411	1.32084	1.69723
C14orf39 ENSG00000179008	1.24228	6.48247	1.42828	0.178336	3.31753	0.207547	0.395377	1.96819	22.6334	0.883512
C14orf79 ENSG00000140104	0.437504	0.511114	0.293802	0.801258	0.551481	0.106262	0.358087	0.0652406	1.35196	0.964427
C14orf80 ENSG00000185347	4.63865	2.04995	9.47076	0.456933	0.236749	0.824743	2.74575	0.19296	0.636711	1.06571
C14orf93 ENSG00000100802	0.496675	0.695546	0.376429	0.266758	0.345202	1.11066	0.21318	0.699058	1.01123	0.213831
C15orf39 ENSG00000167173	0.416876	1.20637	0.902647	0.961551	1.05846	0.275276	2.29033	0.245341	0.466385	0.267842
C15orf40 ENSG00000169609	0.778076	0.202738	2.27626	3.22152	1.90269	2.10151	2.94681	0.123543	1.398	0.957986
C15orf41 ENSG00000186073	0.699059	0.854692	0.831917	4.26141	0.428079	3.04212	1.2459	2.01144	0.887488	0.585604
C15orf48 ENSG00000166920	0.505307	3.07171	0.694433	0.192099	0.800072	0.575197	1.92979	1.62162	0.371612	0.337858
C15orf52 ENSG00000188549	0.192207	0.396821	12.6951	0.788388	0.883202	0.40858	2.01025	4.26841	0.848578	0.584026
C15orf53 ENSG00000175779	2.19047	3.51166	1.53345	1.26627	8.3044	1.98924	0.914896	0.195433	0.759664	0.941337
C15orf57 ENSG00000128891	0.951247	0.729676	16.4193	0.935864	2.5752	1.05747	0.4641	0.334911	0.414505	1.92789
C15orf59 ENSG00000205363	0.213369	1.0266	0.282354	0.720828	2.98691	0.309805	0.773038	0.829912	0.912627	0.45552
C15orf61 ENSG00000189227	1.50188	0.21552	0.248703	1.05	0.6011	3.52802	0.222779	0.543717	0.0483277	1.66053
C15orf62 ENSG00000188277	0.363704	1.35764	0.833958	1.96447	2.09575	3.52106	0.420017	0.755346	0.530517	0.793538
C15orf65 ENSG00000261652	0.721852	0.183694	2.30408	0.670778	1.25461	1.9506	0.0359316	2.52988	0.340463	0.253279
C16orf13 ENSG00000130731	0.0667717	0.377031	0.0808741	1.11545	0.462735	0.578644	0.154063	0.0904161	0.667805	1.02181
C16orf45 ENSG00000166780	0.204707	2.07167	0.259445	0.516003	0.491837	1.86475	1.04102	0.540276	0.103775	1.78896
C16orf46 ENSG00000166455	47.8212	0.395178	1.59227	0.449197	0.651765	3.36687	1.84951	0.253079	0.592269	0.293985
C16orf52 ENSG00000185716	1.23818	0.339037	0.230044	109.11	0.303336	1.91151	0.548932	1.40296	0.525831	6.59465
C16orf54 ENSG00000185905	0.948658	0.646903	0.0653911	0.41675	2.98921	0.0559534	2.18025	0.708077	0.865343	2.92799
C16orf58 ENSG00000140688	1.19132	1.53076	0.715969	0.223547	0.282832	1.72926	0.633098	0.472726	0.453191	0.291836
C16orf59 ENSG00000162062	4.04236	1.63155	0.619777	1.1326	0.410836	0.615117	1.53373	0.146344	1.45486	1.2989
C16orf62 ENSG00000103544	0.596281	1.31673	0.350177	1.5001	0.459154	0.799532	0.639063	0.38811	1.05364	0.823583
C16orf70 ENSG00000125149	1.59493	0.215314	0.244774	1.26451	0.504641	3.07389	1.22511	0.405782	0.524549	1.59643
C16orf71 ENSG00000166246	2.17972	0.425505	2.6032	0.0899645	0.15205	1.43343	0.805208	0.506098	0.739036	0.221211
C16orf72 ENSG00000182831	0.33796	0.455474	2.69927	6.81207	2.47159	2.91799	0.72442	1.04464	0.0302379	0.684992
C16orf74 ENSG00000154102	0.186381	0.0942628	1.43873	1.45652	0.560256	0.306279	0.626216	1.22073	0.576169	0.178578
C16orf78 ENSG00000166152	0.351565	0.706294	1.06494	0.657324	0.373904	0.564574	0.138717	0.804588	8.0037	2.48581
C16orf82 ENSG00000234186	0.761139	5.99563	0.627383	557.358	9.98484	0.248175	0.350676	30.0997	4.0351	4.57197
C16orf86 ENSG00000159761	0.674006	0.0949009	1.33147	0.333219	3.65669	1.14035	0.855694	0.974543	3.5367	1.01193
C16orf87 ENSG00000155330	1.39963	3.34138	0.592568	1.79326	0.506685	0.312457	1.50237	0.152779	0.289698	0.43972
C16orf89 ENSG00000153446	1.82409	0.209621	0.0269541	1.56378	2.16164	0.14258	0.399225	1.91367	2.99844	0.127916
C16orf91 ENSG00000174109	0.885715	5.13173	1.92053	0.450149	1.09219	0.554496	0.684124	0.64069	2.1225	1.03653
C16orf92 ENSG00000167194	0.17498	113.095	1.51543	2.17829	0.74253	0.865281	4.91098	0.937417	0.355692	0.897878
C16orf95 ENSG00000260456	0.45381	1.57446	0.215135	0.68192	8.57299	0.160841	2.19984	0.62369	2.08963	0.656436
C16orf96 ENSG00000205832	1.30466	0.970098	0.873936	2.50339	0.0884663	0.947858	1.1488	0.750648	16.1012	0.119211
C17orf105 ENSG00000231256	2.97024	6.77299	2.57453	5.23235	8.88738	2.07645	0.0995712	8.79226	11.1131	0.616383
C17orf107 ENSG00000205710	1.51295	1.02277	0.690381	0.562929	0.731306	0.996353	2.14589	1.52622	2.81535	0.871774
C17orf49 ENSG00000258315	2.53067	0.0252446	5.32651	1.26093	0.571335	0.584423	1.25546	0.941523	0.126311	1.96268
C17orf50 ENSG00000270806	1.19898	0.928562	3.40148	6.31829	0.688991	3.05848	1.74444	0.817103	20.9253	0.995377
C17orf51 ENSG00000212719	0.673566	0.600927	2.28906	0.601853	1.01451	0.382645	0.365857	0.937122	0.288578	1.08137
C17orf53 ENSG00000125319	1.13075	2.10272	0.202057	0.784175	0.25128	0.474863	1.30367	0.0649662	1.88531	0.690967
C17orf58 ENSG00000186665	0.837394	0.0506539	0.614391	1.48842	0.443645	0.138902	1.26025	1.45963	0.239853	0.451894
C17orf62 ENSG00000178927	0.339846	0.46362	4.81497	0.352437	1.55844	0.952935	0.127736	0.261273	0.482516	1.80423
C17orf64 ENSG00000141371	3.20032	20.4393	0.429876	0.569725	6.92546	1.41287	2.72232	2.22384	7.85895	0.993252
C17orf67 ENSG00000214226	0.243626	0.588815	0.0898614	1.14501	0.749133	3.50599	1.29735	0.86253	1.99763	23.5392
C17orf74 ENSG00000184560	0.407168	2.59699	0.642376	0.910348	0.204245	0.295822	0.0210752	4.79416	0.276185	0.886301
C17orf75 ENSG00000108666	0.143365	0.619033	0.388696	2.31173	1.35372	0.443685	1.42273	0.923602	0.749597	0.662837
C17orf78 ENSG00000278505	0.385903	0.498125	3.5817	1.93053	1.38217	0.33668	1.55273	0.853684	0.959027	0.0532635
C17orf80 ENSG00000141219	0.533308	2.5705	2.11554	0.536322	1.01008	1.70588	2.79791	0.352072	0.42268	2.82413
C17orf89 ENSG00000224877	1.19933	0.143652	0.534864	1.69026	0.658782	0.700826	0.613378	0.685142	0.302203	0.165701
C17orf96 ENSG00000273604	2.45395	2.41181	0.85902	1.47812	9.03694	0.30745	2.05436	2.15152	0.446497	3.84138
C17orf97 ENSG00000187624	0.340833	0.761676	1.21775	2.68145	0.101655	2.26345	0.0922622	1.00823	1.43517	1.80495
C17orf98 ENSG00000275489	1.72247	4.12391	0.405343	2.17147	2.56738	0.231171	0.110939	4.29311	0.847767	1.80022
C17orf99 ENSG00000187997	0.0841064	0.132022	1.43971	1.27466	1.32472	1.89038	0.521129	0.797631	0.287171	5.94343
C18orf21 ENSG00000141428	0.777294	0.0634656	0.527861	0.00345875	0.558555	0.462558	0.146431	3.27929	1.13712	0.993355
C18orf25 ENSG00000152242	2.00291	1.28484	2.76775	2.20681	1.21581	2.22976	0.407489	1.11721	1.34544	2.23367
C18orf32 ENSG00000177576	0.691266	0.649736	0.510206	0.627489	0.260251	1.88959	3.51319	0.0562139	0.82077	0.158063
C18orf54 ENSG00000166845	0.618771	2.88147	4.78586	2.90207	0.282607	4.65773	0.752243	0.826689	0.398275	4.21067
C18orf63 ENSG00000206043	0.446377	12.0602	0.94362	45.1158	0.87631	17.5121	0.478445	1.44329	1.48041	2.60955
C18orf8 ENSG00000141452	1.12312	0.53539	0.629269	1.91535	0.921517	1.09348	1.91906	1.81807	1.5465	0.532051
C19orf12 ENSG00000131943	20.1942	0.645307	0.692857	0.413865	0.336661	0.37202	1.48472	0.52849	0.975679	1.92605
C19orf18 ENSG00000177025	0.310097	1.32566	1.62815	0.0434821	0.107178	0.436322	0.783525	4.07292	13.9078	0.431224
C19orf24 ENSG00000228300	1.08157	1.76814	1.52591	0.0924473	1.60751	1.87386	2.3978	1.12449	1.19684	1.44745
C19orf25 ENSG00000119559	0.34555	1.66605	0.123473	0.224866	1.19143	0.73064	0.756558	0.226302	0.242779	0.534247
C19orf33 ENSG00000167644	0.370733	0.276278	1.25175	0.22115	1.7753	5.04054	0.589594	0.999704	0.815149	1.02549
C19orf35 ENSG00000188305	2.38434	0.733807	1.81009	1.09458	0.224459	0.39497	0.193157	0.669109	0.159753	0.693471
C19orf38 ENSG00000214212	0.236897	0.163403	0.163852	1.05034	3.06859	0.621532	1.16136	0.361233	0.622981	0.538852
C19orf43 ENSG00000123144	2.47125	0.073552	1.15815	1.70644	0.492905	0.761145	1.2599	0.828807	0.0856817	1.31301
C19orf44 ENSG00000105072	0.619464	0.53268	2.85109	1.64429	1.70539	0.762799	0.41418	0.272985	0.329333	0.944028
C19orf45 ENSG00000198723	1.00254	0.361088	1.44573	1.14368	3.71613	0.537776	0.617386	0.863819	0.171473	1.09178
C19orf47 ENSG00000160392	6.81835	2.85976	0.809403	0.0345399	0.157325	3.14086	0.35471	0.267694	0.557835	1.55787
C19orf48 ENSG00000167747	0.244012	0.129454	2.71533	0.647454	0.266285	0.936175	0.773374	1.86533	0.119839	1.04514
C19orf52 ENSG00000142444	0.438748	1.17199	0.0927524	0.107327	0.747677	4.10074	0.557359	1.12069	0.380644	0.755026
C19orf53 ENSG00000104979	2.16935	0.796664	4.47761	0.818039	3.34997	0.565304	0.96036	0.375613	2.11887	0.610202
C19orf54 ENSG00000188493	1.1963	0.270256	0.505862	0.305538	2.14525	0.362408	4.35	1.02033	0.341372	1.67575
C19orf57 ENSG00000132016	0.202146	0.0476581	0.983119	0.730459	0.0825754	0.361796	1.69496	0.709091	0.69755	29.3424
C19orf60 ENSG00000006015	0.229733	0.512593	0.966971	0.537242	0.284311	0.677938	0.294962	0.123414	0.238196	0.78088
C19orf66 ENSG00000130813	0.660381	0.830329	2.50108	1.72893	0.430589	0.654361	0.512605	0.594076	0.533635	0.16758
C19orf67 ENSG00000188032	1.32725	3.20396	0.280785	5.72463	1.24783	5.30407	0.369523	0.178252	0.640781	2.17296
C19orf68 ENSG00000185453	3.53622	3.35448	6.04177	1.28118	0.92213	0.373617	0.556194	0.798954	0.181697	0.513703
C19orf70 ENSG00000174917	0.428756	1.43192	0.389404	3.18229	2.39872	0.493119	0.670429	1.31904	3.25658	0.415494
C19orf71 ENSG00000183397	1.34774	0.43935	1.56833	0.135996	1.54543	6.79349	2.89712	0.772296	8.28727	1.9287
C19orf73 ENSG00000221916	0.588736	0.34577	0.582255	1.34544	0.237148	0.198421	1.46065	0.795392	0.566569	0.715599
C19orf81 ENSG00000235034	0.933042	0.679074	0.728146	0.472805	1.08083	2.5719	17.5412	0.0284368	0.105836	0.195247
C19orf84 ENSG00000262874	3.36334	0.933302	32.1494	0.366458	3.91384	3.28305	5.74571	26.2575	2.41776	1.22376
C1D ENSG00000197223	1.98662	0.646426	0.909163	1.04747	0.489472	1.06319	0.668218	0.41571	0.99502	1.1509
C1GALT1 ENSG00000106392	0.915349	2.23367	0.595351	0.34225	0.997861	1.16834	0.377912	1.14062	1.08267	0.392362
C1GALT1C1 ENSG00000171155	0.58392	2.8751	0.279149	0.511102	2.18745	2.8064	0.76365	0.289746	0.617315	0.879524
C1GALT1C1L ENSG00000223658	9.20581	1.13579	6.40865	4.40955	0.919442	0.39365	4.76349	0.659266	0.846297	0.463486
C1QA ENSG00000173372	0.475226	1.04998	0.490657	1.8338	0.320342	0.842888	2.36903	0.91766	1.72643	0.76076
C1QB ENSG00000173369	0.155223	0.101373	2.64889	0.11822	1.98418	0.945143	1.32939	0.376797	4.16173	0.101632
C1QBP ENSG00000108561	0.878397	0.837141	0.175211	0.182257	3.18082	0.588711	0.965189	0.842838	1.9678	2.03943
C1QC ENSG00000159189	0.65737	0.0849842	1.17313	0.0630158	0.729673	1.03198	0.466877	0.713671	0.0911512	2.09489
C1QL1 ENSG00000131094	0.798166	0.108768	4.88119	2.60794	1.37133	0.357294	0.643117	0.77887	0.115616	0.364276
C1QL2 ENSG00000144119	1.16073	0.791085	13.7049	0.44994	80.213	8.78409	2.19961	0.265731	0.313971	7.07829
C1QL3 ENSG00000165985	4.55032	2.77505	14.3173	0.546968	0.556211	0.173193	4.13398	2.04295	0.174423	0.881018
C1QL4 ENSG00000186897	0.821105	40.9806	1331.9	0.736639	0.436677	0.765043	0.749202	0.438958	1.17475	7.50965
C1QTNF1 ENSG00000173918	0.765776	0.991589	0.873165	3.47503	0.419976	1.76436	0.206887	0.350592	1.56161	0.453087
C1QTNF2 ENSG00000145861	1.33229	0.386488	1.05948	0.171799	0.32311	0.817637	8.92916	1.34166	0.773048	0.777972
C1QTNF3 ENSG00000082196	1.28329	0.307089	0.251689	2.11652	1.16014	1.56981	1.34339	1.66229	0.86024	0.0460614
C1QTNF4 ENSG00000172247	1.90063	1.44113	0.696966	0.0688035	1.73368	1.9676	1.57106	0.356851	3.11251	0.441254
C1QTNF5 ENSG00000223953	1.31559	26.0442	1.18449	5.61098	11.0573	4.56884	1.05414	1.01678	0.173652	3.53972
C1QTNF6 ENSG00000133466	2.55579	0.438762	1.62008	0.246613	0.167871	0.1288	1.408	1.68943	0.697426	0.838087
C1QTNF7 ENSG00000163145	1.14978	1.16552	0.220089	0.254756	1.15848	0.312811	0.186402	1.69399	0.755218	9.04028
C1QTNF9 ENSG00000240654	0.444102	0.864924	0.214366	1.11853	5.70653	0.470157	3.938	15.6024	0.272239	1.41678
C1QTNF9B ENSG00000205863	2.65622	0.835877	0.493407	0.180532	0.247745	10.8697	56.7973	0.988212	1.55065	0.104347
C1QTNF9B-AS1 ENSG00000281899	0.875536	0.787906	0.167311	1.8363	0.5321	0.322111	0.834029	1.62457	2.34336	0.494987
C1R ENSG00000159403	0.118548	0.424914	1.52214	3.19589	0.897726	0.996625	0.126428	1.04879	0.47331	0.446294
C1RL ENSG00000139178	0.461461	0.401785	2.29701	0.699272	0.699171	4.9894	0.963189	0.552393	0.552138	0.74953
C1S ENSG00000182326	0.419948	0.553843	0.5663	0.406848	0.568952	0.366625	1.24789	0.346328	1.16575	0.495446
C1orf100 ENSG00000173728	36.8233	2.27219	2.48161	0.821349	27.1288	0.0817	0.0772786	0.0564168	2.54933	2.94931
C1orf101 ENSG00000179397	3.19984	14.5271	0.6565	0.439847	0.749468	0.74122	0.961788	0.913223	1.82116	0.847467
C1orf105 ENSG00000180999	4.44257	0.612898	1.4962	0.321946	4.17084	6.95172	1.67431	0.676045	363.44	19.0442
C1orf106 ENSG00000163362	0.180485	0.859029	1.68122	3.75242	1.11347	0.56088	1.14269	0.323474	0.721657	0.388373
C1orf109 ENSG00000116922	0.123665	1.11713	1.26939	0.507882	0.401466	12.4081	0.664701	3.74946	1.1399	0.319501
C1orf112 ENSG00000000460	0.316274	1.61054	0.60254	2.27538	0.247855	0.0310177	4.18596	0.708914	1.65838	1.0139
C1orf115 ENSG00000162817	2.23739	24.8251	1.02873	0.600388	0.707407	1.42632	1.55104	2.51212	0.519938	1.50616
C1orf116 ENSG00000182795	0.737514	1.61129	0.615807	1.17401	0.769655	0.944081	0.78619	0.491298	0.908292	1.0504
C1orf122 ENSG00000197982	0.175262	0.0964269	1.23037	0.813657	0.609004	2.55972	3.10148	0.364486	0.416796	1.33072
C1orf123 ENSG00000162384	0.896304	1.66185	0.369784	0.201853	0.200632	4.1105	1.26767	0.368459	2.26363	2.21993
C1orf127 ENSG00000175262	1.1539	0.829315	4.70505	2.97111	0.292604	4.45086	0.151	2.92883	0.599067	2.34926
C1orf131 ENSG00000143633	0.0417096	0.607152	0.391655	0.0500468	0.331251	0.0550833	0.567477	1.8787	0.288786	1.45069
C1orf141 ENSG00000203963	0.0341956	20.6746	0.15482	7.96959	4.47858	0.0428466	0.191134	0.209208	1.68164	0.682612
C1orf145 ENSG00000162913	0.818861	4.94593	0.918855	0.626659	0.262311	1.34099	0.326649	0.472657	1.65912	0.552757
C1orf146 ENSG00000203910	0.851295	17.7751	1.36903	2.54949	1.26708	1.8165	1.06721	0.468586	3.38622	1.23037
C1orf158 ENSG00000157330	1.9255	1.02007	0.433529	0.352149	0.151584	7.68831	3.22165	0.760539	0.117907	0.357602
C1orf159 ENSG00000131591	1.17733	1.25351	0.503162	1.59261	4.15316	0.30007	1.27412	0.812203	0.246934	1.46072
C1orf162 ENSG00000143110	0.0769398	2.88597	0.689813	2.52441	0.26697	1.486	3.90598	0.370548	2.46208	1.37803
C1orf167 ENSG00000215910	0.399008	1.34245	0.259148	4.5023	3.3354	0.244244	1.23598	1.92335	1.03038	0.0314958
C1orf168 ENSG00000187889	0.28289	5.94123	1.03019	0.406924	0.428357	1.90018	1.42434	0.0660099	0.576581	3.34561
C1orf174 ENSG00000198912	0.307526	1.09304	2.15897	2.74859	0.76998	0.377673	1.252	0.940487	1.44239	2.14268
C1orf185 ENSG00000204006	0.437383	0.723297	9.39273	11.2386	14.9112	12.4975	0.379748	2.67182	6.03736	16.7989
C1orf186 ENSG00000263961	0.285276	1.30795	0.343331	0.316332	5.91852	0.460933	0.392434	2.16454	0.0201894	1.17752
C1orf194 ENSG00000179902	8.95864	1.36241	4.72833	0.744572	2.48201	1.36499	0.843667	6.31847	1.77942	0.918085
C1orf198 ENSG00000119280	0.40656	0.471696	0.192866	1.77747	0.122567	0.737637	0.387341	3.59544	0.608298	0.26171
C1orf204 ENSG00000188004	0.666223	0.378967	0.445256	0.664957	1.16792	0.417685	3.77249	2.53202	1.20702	0.513949
C1orf21 ENSG00000116667	0.649926	1.15587	0.773369	2.24888	1.12512	0.152805	0.70831	1.78038	2.41723	0.53521
C1orf210 ENSG00000253313	0.355646	1.46996	0.97998	0.878164	0.354295	0.216506	2.25334	3.10247	0.183769	0.282937
C1orf216 ENSG00000142686	0.0893743	0.891871	1.18514	0.392164	0.485814	0.761945	0.0297098	0.929312	0.520946	5.65034
C1orf226 ENSG00000239887	0.353339	1.26544	0.761846	3.35782	3.15813	0.621994	0.508668	1.97019	1.18097	0.328364
C1orf228 ENSG00000198520	0.492109	0.486168	1.4474	3.93226	0.751942	0.334001	0.471927	0.912324	1.09231	0.410085
C1orf234 ENSG00000227868	0.712236	3.69023	0.650338	6.48592	0.505142	1.61456	0.271079	4.63824	0.134487	0.756906
C1orf27 ENSG00000157181	0.580424	2.39477	0.264892	2.19869	1.45058	0.532791	0.299285	0.906257	1.48691	1.65498
[truncated: 15,949 more rows]
