# Supplementary material for: Spatial maps of prostate cancer transcriptomes reveal an unexplored landscape of heterogeneity
Source: Nat Commun. 2018 Jun 20;9:2419. doi: 10.1038/s41467-018-04724-5 (PMC6010471; doi:10.1038/s41467-018-04724-5)
Supplement: Supplementary file 9 — Supplementary Data 6 [file 41467_2018_4724_MOESM9_ESM.zip › Supplementary Dataset 3/experiment0001-baselinefeature-gamma.tsv]

	Baseline
A1BG ENSG00000121410	0.841455
A1CF ENSG00000148584	0.712962
A2M ENSG00000175899	1.35794
A2ML1 ENSG00000166535	1.19394
A4GALT ENSG00000128274	0.681031
AAAS ENSG00000094914	0.796895
AACS ENSG00000081760	1.02799
AADAC ENSG00000114771	1.11405
AADACL2 ENSG00000197953	0.988601
AADACL4 ENSG00000204518	0.896277
AADAT ENSG00000109576	1.15585
AAED1 ENSG00000158122	0.724527
AAGAB ENSG00000103591	1.14055
AAK1 ENSG00000115977	0.95108
AAMDC ENSG00000087884	0.852037
AAMP ENSG00000127837	0.973135
AAR2 ENSG00000131043	1.06456
AARD ENSG00000205002	0.883748
AARS ENSG00000090861	1.61821
AARSD1 ENSG00000266967	0.907658
AASDH ENSG00000157426	0.89298
AASDHPPT ENSG00000149313	0.753384
AASS ENSG00000008311	0.633931
AATF ENSG00000275700	0.810569
AATK ENSG00000181409	0.743736
AATK-AS1 ENSG00000225180	1.01669
ABAT ENSG00000183044	1.76821
ABC13-47488600E17.1 ENSG00000283199	1.17705
ABC13-47656900H15.1 ENSG00000283566	0.945771
ABC7-42404400C24.1 ENSG00000277758	1.06671
ABCA1 ENSG00000165029	0.67494
ABCA10 ENSG00000154263	1.16561
ABCA12 ENSG00000144452	0.770142
ABCA13 ENSG00000179869	0.763963
ABCA2 ENSG00000107331	0.908218
ABCA3 ENSG00000167972	1.2345
ABCA4 ENSG00000198691	1.052
ABCA5 ENSG00000154265	0.879582
ABCA6 ENSG00000154262	1.05328
ABCA7 ENSG00000064687	0.987181
ABCA8 ENSG00000141338	0.698453
ABCA9 ENSG00000154258	0.775729
ABCB1 ENSG00000085563	0.670522
ABCB10 ENSG00000135776	0.656209
ABCB11 ENSG00000073734	1.00707
ABCB4 ENSG00000005471	1.16952
ABCB5 ENSG00000004846	1.07481
ABCB6 ENSG00000115657	1.0279
ABCB7 ENSG00000131269	1.12974
ABCB8 ENSG00000197150	0.889361
ABCB9 ENSG00000150967	1.15209
ABCC1 ENSG00000103222	1.24207
ABCC10 ENSG00000124574	1.21874
ABCC11 ENSG00000121270	0.763907
ABCC12 ENSG00000140798	0.870649
ABCC2 ENSG00000023839	0.943963
ABCC3 ENSG00000108846	0.837831
ABCC4 ENSG00000125257	1.03547
ABCC5 ENSG00000114770	1.10749
ABCC6 ENSG00000091262	0.789395
ABCC8 ENSG00000006071	0.815307
ABCC9 ENSG00000069431	0.742748
ABCD1 ENSG00000101986	0.977777
ABCD2 ENSG00000173208	0.971062
ABCD3 ENSG00000117528	0.954608
ABCD4 ENSG00000119688	1.20192
ABCE1 ENSG00000164163	0.702815
ABCF1 ENSG00000204574	0.920163
ABCF2 ENSG00000033050	0.684933
ABCF3 ENSG00000161204	0.736695
ABCG1 ENSG00000160179	1.15574
ABCG2 ENSG00000118777	1.096
ABCG4 ENSG00000172350	0.885309
ABCG5 ENSG00000138075	0.970753
ABHD1 ENSG00000143994	1.04228
ABHD10 ENSG00000144827	1.40579
ABHD11 ENSG00000106077	0.889148
ABHD12 ENSG00000100997	1.34927
ABHD12B ENSG00000131969	0.848208
ABHD13 ENSG00000139826	1.31712
ABHD14A ENSG00000248487	1.15944
ABHD14A-ACY1 ENSG00000114786	0.872568
ABHD14B ENSG00000114779	0.904143
ABHD15 ENSG00000168792	1.33312
ABHD16A ENSG00000204427	0.813536
ABHD17A ENSG00000129968	0.566824
ABHD17B ENSG00000107362	1.06843
ABHD17C ENSG00000136379	1.26275
ABHD18 ENSG00000164074	0.848295
ABHD2 ENSG00000140526	1.61202
ABHD3 ENSG00000158201	0.816844
ABHD4 ENSG00000100439	0.860276
ABHD5 ENSG00000011198	0.746081
ABHD6 ENSG00000163686	1.22839
ABHD8 ENSG00000127220	0.67787
ABI1 ENSG00000136754	1.13637
ABI2 ENSG00000138443	1.2278
ABI3 ENSG00000108798	0.771425
ABI3BP ENSG00000154175	0.689119
ABL1 ENSG00000097007	1.20915
ABL2 ENSG00000143322	0.552398
ABLIM1 ENSG00000099204	0.97192
ABLIM2 ENSG00000163995	1.10704
ABLIM3 ENSG00000173210	0.892387
ABO ENSG00000175164	1.07006
ABR ENSG00000159842	1.01638
ABRA ENSG00000174429	0.844787
ABRACL ENSG00000146386	0.983933
ABT1 ENSG00000146109	1.07518
ABTB1 ENSG00000114626	0.839577
ABTB2 ENSG00000166016	0.868395
AC002429.5 ENSG00000236197	0.846506
AC004076.7 ENSG00000268533	1.10489
AC004158.1 ENSG00000280264	1.05976
AC004381.6 ENSG00000005189	1.88771
AC004754.3 ENSG00000269881	0.839908
AC004813.1 ENSG00000279777	0.800709
AC004824.1 ENSG00000280226	1.04596
AC005281.1 ENSG00000226690	0.997024
AC005477.1 ENSG00000280188	0.937371
AC005480.1 ENSG00000279461	0.829966
AC006116.20 ENSG00000267710	0.879114
AC006328.1 ENSG00000280301	0.845741
AC006386.1 ENSG00000279115	1.41338
AC006994.3 ENSG00000279317	0.912956
AC007040.11 ENSG00000258881	0.851488
AC007906.1 ENSG00000279018	0.887541
AC008074.1 ENSG00000279644	0.969148
AC008522.1 ENSG00000279232	0.956547
AC008686.1 ENSG00000280221	0.879564
AC008759.1 ENSG00000279471	1.04119
AC008810.1 ENSG00000279126	0.991665
AC008914.1 ENSG00000279768	0.852151
AC009014.3 ENSG00000271824	0.761815
AC009060.2 ENSG00000280252	0.997538
AC009977.1 ENSG00000279335	0.751301
AC010731.4 ENSG00000235118	0.828736
AC011155.1 ENSG00000280098	0.731522
AC011380.1 ENSG00000281227	0.957466
AC012005.1 ENSG00000279274	1.08197
AC012005.2 ENSG00000279287	1.06915
AC012363.1 ENSG00000281676	1.19875
AC013269.5 ENSG00000184761	1.1135
AC013461.1 ENSG00000091436	0.995579
AC016142.1 ENSG00000280141	0.999137
AC016549.1 ENSG00000281325	0.902513
AC016577.1 ENSG00000279646	0.943555
AC016991.1 ENSG00000279435	1.14472
AC017081.1 ENSG00000279921	0.882647
AC018512.1 ENSG00000279808	0.847269
AC018902.1 ENSG00000280817	1.14852
AC021106.1 ENSG00000279386	0.747251
AC024060.1 ENSG00000281584	0.885014
AC024592.12 ENSG00000267740	1.03459
AC025335.1 ENSG00000179859	1.23473
AC055733.1 ENSG00000280127	0.844205
AC055866.1 ENSG00000281079	0.870077
AC069063.2 ENSG00000279380	0.731967
AC073130.2 ENSG00000281656	0.908562
AC073657.1 ENSG00000279937	0.92084
AC074033.1 ENSG00000281137	0.99355
AC087350.1 ENSG00000281527	1.09583
AC087762.1 ENSG00000279588	0.93767
AC090154.1 ENSG00000278888	0.81186
AC090498.1 ENSG00000279483	1.17108
AC092384.1 ENSG00000280675	0.961898
AC092835.2 ENSG00000233757	0.863239
AC092881.1 ENSG00000279530	0.932659
AC100821.1 ENSG00000280473	0.878088
AC104057.1 ENSG00000280427	0.796786
AC104073.1 ENSG00000280410	0.908528
AC104304.4 ENSG00000283473	1.00224
AC104389.2 ENSG00000279824	1.06274
AC104981.1 ENSG00000278938	0.849181
AC105009.1 ENSG00000281855	1.1705
AC105052.1 ENSG00000279168	1.06147
AC109486.1 ENSG00000280447	0.985116
AC109829.1 ENSG00000233438	0.800528
AC110602.1 ENSG00000281267	1.05792
AC110615.1 ENSG00000279909	1.24484
AC112719.1 ENSG00000280671	0.966306
AC113404.1 ENSG00000254893	0.535261
AC118758.1 ENSG00000268187	0.770785
AC131097.4 ENSG00000216921	0.943674
AC131263.1 ENSG00000280550	1.0121
AC138517.6 ENSG00000283288	0.848239
AC138647.1 ENSG00000226490	0.985243
AC138969.4 ENSG00000183889	2.06025
AC241377.1 ENSG00000281741	1.07478
AC241585.1 ENSG00000281571	0.790157
AC242988.1 ENSG00000278939	1.12814
AC243756.1 ENSG00000270339	0.986223
AC243945.1 ENSG00000279510	0.963378
AC245100.1 ENSG00000280649	1.00799
ACAA1 ENSG00000060971	1.52506
ACAA2 ENSG00000167315	2.3807
ACACA ENSG00000278540	1.4783
ACACB ENSG00000076555	0.854464
ACAD10 ENSG00000111271	1.20999
ACAD11 ENSG00000240303	1.09719
ACAD8 ENSG00000151498	1.79454
ACAD9 ENSG00000177646	0.94768
ACADL ENSG00000115361	1.67022
ACADM ENSG00000117054	1.18844
ACADS ENSG00000122971	0.542292
ACADSB ENSG00000196177	0.880306
ACADVL ENSG00000072778	1.0172
ACAN ENSG00000157766	0.832296
ACAP1 ENSG00000072818	0.489531
ACAP2 ENSG00000114331	0.793655
ACAP3 ENSG00000131584	0.770358
ACAT1 ENSG00000075239	1.42339
ACAT2 ENSG00000120437	1.77357
ACBD3 ENSG00000182827	0.792653
ACBD4 ENSG00000181513	0.990993
ACBD5 ENSG00000107897	1.04082
ACBD6 ENSG00000230124	1.28301
ACBD7 ENSG00000176244	0.739426
ACCS ENSG00000110455	1.03981
ACCSL ENSG00000205126	0.93278
ACD ENSG00000102977	0.964786
ACE ENSG00000159640	1.45824
ACE2 ENSG00000130234	0.851867
ACER1 ENSG00000167769	0.988094
ACER2 ENSG00000177076	1.00862
ACER3 ENSG00000078124	0.573292
ACHE ENSG00000087085	0.470252
ACIN1 ENSG00000100813	1.04355
ACKR1 ENSG00000213088	0.481876
ACKR2 ENSG00000144648	0.887286
ACKR3 ENSG00000144476	0.827679
ACKR4 ENSG00000129048	0.820691
ACLY ENSG00000131473	1.36186
ACMSD ENSG00000153086	1.11672
ACO1 ENSG00000122729	1.11255
ACO2 ENSG00000100412	1.2092
ACOD1 ENSG00000102794	1.2879
ACOT1 ENSG00000184227	1.43283
ACOT11 ENSG00000162390	0.708558
ACOT12 ENSG00000172497	0.614177
ACOT13 ENSG00000112304	1.07548
ACOT2 ENSG00000119673	1.31665
ACOT4 ENSG00000177465	0.965048
ACOT6 ENSG00000205669	1.22129
ACOT7 ENSG00000097021	0.65776
ACOT8 ENSG00000101473	0.556712
ACOT9 ENSG00000123130	1.20132
ACOX1 ENSG00000161533	1.41188
ACOX2 ENSG00000168306	1.37484
ACOX3 ENSG00000087008	1.35153
ACOXL ENSG00000153093	0.943002
ACP1 ENSG00000143727	1.16653
ACP2 ENSG00000134575	1.39671
ACP5 ENSG00000102575	1.00518
ACP6 ENSG00000162836	1.42103
ACP7 ENSG00000183760	0.937235
ACPP ENSG00000014257	2.63495
ACPT ENSG00000142513	0.872517
ACR ENSG00000100312	0.788067
ACRBP ENSG00000111644	1.14677
ACRC ENSG00000147174	1.03466
ACRV1 ENSG00000134940	0.792946
ACSBG1 ENSG00000103740	0.448036
ACSBG2 ENSG00000130377	1.02674
ACSF2 ENSG00000167107	0.841319
ACSF3 ENSG00000176715	0.616459
ACSL1 ENSG00000151726	1.2612
ACSL3 ENSG00000123983	1.29658
ACSL4 ENSG00000068366	0.602257
ACSL5 ENSG00000197142	1.16899
ACSL6 ENSG00000164398	0.896424
ACSM1 ENSG00000166743	2.01862
ACSM2A ENSG00000183747	1.01092
ACSM2B ENSG00000066813	1.07352
ACSM3 ENSG00000005187	1.60677
ACSM4 ENSG00000215009	0.72282
ACSM5 ENSG00000183549	0.944704
ACSM6 ENSG00000173124	0.549355
ACSS1 ENSG00000154930	1.74025
ACSS2 ENSG00000131069	1.43954
ACSS3 ENSG00000111058	0.87555
ACTA1 ENSG00000143632	0.949542
ACTA2 ENSG00000107796	1.24642
ACTB ENSG00000075624	3.9605
ACTBL2 ENSG00000169067	1.12253
ACTC1 ENSG00000159251	0.936811
ACTG1 ENSG00000184009	1.86009
ACTG2 ENSG00000163017	1.05846
ACTL10 ENSG00000182584	0.750673
ACTL6A ENSG00000136518	1.17602
ACTL6B ENSG00000077080	0.733434
ACTL7A ENSG00000187003	0.850397
ACTN1 ENSG00000072110	1.4702
ACTN2 ENSG00000077522	0.824112
ACTN3 ENSG00000248746	0.873021
ACTN4 ENSG00000130402	0.961366
ACTR10 ENSG00000131966	0.900778
ACTR1A ENSG00000138107	0.918387
ACTR1B ENSG00000115073	1.03675
ACTR2 ENSG00000138071	0.718986
ACTR3 ENSG00000115091	0.995852
ACTR3B ENSG00000133627	0.9348
ACTR3C ENSG00000106526	1.5408
ACTR5 ENSG00000101442	1.02048
ACTR6 ENSG00000075089	0.909911
ACTR8 ENSG00000113812	1.68678
ACTRT2 ENSG00000169717	0.967953
ACTRT3 ENSG00000184378	0.672841
ACVR1 ENSG00000115170	0.914639
ACVR1B ENSG00000135503	1.44523
ACVR1C ENSG00000123612	0.796281
ACVR2A ENSG00000121989	1.092
ACVR2B ENSG00000114739	0.811495
ACVRL1 ENSG00000139567	0.470005
ACY1 ENSG00000243989	0.836653
ACY3 ENSG00000132744	1.28729
ACYP1 ENSG00000119640	1.04203
ACYP2 ENSG00000170634	0.956508
ADA ENSG00000196839	0.792233
ADAD1 ENSG00000164113	1.0524
ADAD2 ENSG00000140955	0.868575
ADAL ENSG00000168803	1.21177
ADAM10 ENSG00000137845	0.811559
ADAM11 ENSG00000073670	0.847902
ADAM12 ENSG00000148848	0.779414
ADAM15 ENSG00000143537	0.790521
ADAM17 ENSG00000151694	0.681604
ADAM18 ENSG00000168619	0.917691
ADAM19 ENSG00000135074	1.18124
ADAM2 ENSG00000104755	0.615172
ADAM20 ENSG00000134007	0.73831
ADAM22 ENSG00000008277	1.09724
ADAM23 ENSG00000114948	0.885824
ADAM28 ENSG00000042980	0.781274
ADAM29 ENSG00000168594	0.954007
ADAM30 ENSG00000134249	1.00603
ADAM32 ENSG00000197140	0.928685
ADAM33 ENSG00000149451	0.541377
ADAM7 ENSG00000069206	0.816101
ADAM8 ENSG00000151651	0.824928
ADAM9 ENSG00000168615	1.24613
ADAMDEC1 ENSG00000134028	1.30218
ADAMTS1 ENSG00000154734	0.5701
ADAMTS10 ENSG00000142303	0.991317
ADAMTS12 ENSG00000151388	1.0498
ADAMTS13 ENSG00000160323	0.969586
ADAMTS14 ENSG00000138316	1.18548
ADAMTS15 ENSG00000166106	0.823294
ADAMTS16 ENSG00000145536	0.991183
ADAMTS17 ENSG00000140470	0.904733
ADAMTS18 ENSG00000140873	1.10497
ADAMTS19 ENSG00000145808	0.879413
ADAMTS2 ENSG00000087116	0.948848
ADAMTS20 ENSG00000173157	0.936572
ADAMTS3 ENSG00000156140	0.785479
ADAMTS4 ENSG00000158859	0.380303
ADAMTS5 ENSG00000154736	1.06277
ADAMTS6 ENSG00000049192	0.92485
ADAMTS7 ENSG00000136378	1.01673
ADAMTS8 ENSG00000134917	0.51107
ADAMTS9 ENSG00000163638	1.29202
ADAMTSL1 ENSG00000178031	1.83123
ADAMTSL2 ENSG00000197859	0.613687
ADAMTSL3 ENSG00000156218	0.898651
ADAMTSL4 ENSG00000143382	1.20902
ADAMTSL5 ENSG00000185761	0.850096
ADAP1 ENSG00000105963	0.572066
ADAP2 ENSG00000184060	1.00751
ADAR ENSG00000160710	0.999668
ADARB1 ENSG00000197381	1.37672
ADARB2 ENSG00000185736	0.662757
ADAT1 ENSG00000065457	1.14103
ADAT2 ENSG00000189007	1.36131
ADAT3 ENSG00000213638	0.863432
ADCK1 ENSG00000063761	1.16818
ADCK2 ENSG00000133597	1.10207
ADCK3 ENSG00000163050	1.15915
ADCK4 ENSG00000123815	0.966209
ADCK5 ENSG00000173137	0.54395
ADCY1 ENSG00000164742	1.10421
ADCY10 ENSG00000143199	0.874092
ADCY2 ENSG00000078295	0.862185
ADCY3 ENSG00000138031	1.13227
ADCY4 ENSG00000129467	0.775647
ADCY5 ENSG00000173175	0.813132
ADCY6 ENSG00000174233	1.1417
ADCY7 ENSG00000121281	0.744748
ADCY8 ENSG00000155897	0.855819
ADCY9 ENSG00000162104	1.02118
ADCYAP1 ENSG00000141433	1.05897
ADCYAP1R1 ENSG00000078549	0.659059
ADD1 ENSG00000087274	1.01321
ADD2 ENSG00000075340	0.58878
ADD3 ENSG00000148700	0.736726
ADGB ENSG00000118492	0.733887
ADGRA1 ENSG00000197177	0.863004
ADGRA2 ENSG00000020181	1.04079
ADGRA3 ENSG00000152990	0.985034
ADGRB1 ENSG00000181790	0.762686
ADGRB2 ENSG00000121753	0.450705
ADGRB3 ENSG00000135298	0.888912
ADGRD1 ENSG00000111452	0.828141
ADGRD2 ENSG00000180264	0.997943
ADGRE1 ENSG00000174837	1.00967
ADGRE2 ENSG00000127507	0.556146
ADGRE3 ENSG00000131355	0.888952
ADGRE5 ENSG00000123146	0.751953
ADGRF1 ENSG00000153292	0.359441
ADGRF2 ENSG00000164393	1.1628
ADGRF3 ENSG00000173567	0.970228
ADGRF4 ENSG00000153294	1.11355
ADGRF5 ENSG00000069122	0.539276
ADGRG1 ENSG00000205336	1.6902
ADGRG2 ENSG00000173698	1.16106
ADGRG3 ENSG00000182885	1.00143
ADGRG4 ENSG00000156920	0.66559
ADGRG5 ENSG00000159618	0.818787
ADGRG6 ENSG00000112414	0.551686
ADGRG7 ENSG00000144820	0.771996
ADGRL1 ENSG00000072071	0.893731
ADGRL2 ENSG00000117114	0.926056
ADGRL3 ENSG00000150471	0.938554
ADGRL4 ENSG00000162618	0.82277
ADGRV1 ENSG00000164199	1.36075
ADH1A ENSG00000187758	0.760999
ADH1B ENSG00000196616	0.853472
ADH1C ENSG00000248144	0.787181
ADH4 ENSG00000198099	0.994009
ADH5 ENSG00000197894	1.51228
ADH6 ENSG00000172955	0.954703
ADH7 ENSG00000196344	0.805951
ADHFE1 ENSG00000147576	1.84743
ADI1 ENSG00000182551	1.6585
ADIG ENSG00000182035	0.832556
ADIPOQ ENSG00000181092	0.862114
ADIPOR1 ENSG00000159346	1.25441
ADIPOR2 ENSG00000006831	1.06474
ADIRF ENSG00000148671	0.944519
ADK ENSG00000156110	1.12635
ADM ENSG00000148926	0.903405
ADM2 ENSG00000128165	1.02239
ADM5 ENSG00000224420	0.810363
ADNP ENSG00000101126	1.00863
ADNP2 ENSG00000101544	1.10222
ADO ENSG00000181915	0.754557
ADORA1 ENSG00000163485	0.796044
ADORA2A ENSG00000128271	1.06495
ADORA2B ENSG00000170425	0.711792
ADORA3 ENSG00000282608	0.724896
ADPGK ENSG00000159322	1.74848
ADPRH ENSG00000144843	0.65421
ADPRHL1 ENSG00000153531	1.11812
ADPRHL2 ENSG00000116863	1.24815
ADPRM ENSG00000170222	1.54325
ADRA1A ENSG00000120907	0.541948
ADRA1B ENSG00000170214	0.842273
ADRA1D ENSG00000171873	1.10758
ADRA2A ENSG00000150594	1.44928
ADRA2B ENSG00000274286	0.805147
ADRA2C ENSG00000184160	0.337901
ADRB1 ENSG00000043591	1.57896
ADRB2 ENSG00000169252	1.37287
ADRB3 ENSG00000188778	0.720708
ADRM1 ENSG00000130706	0.853038
ADSL ENSG00000239900	0.985794
ADSS ENSG00000035687	1.09165
ADSSL1 ENSG00000185100	1.20599
ADTRP ENSG00000111863	1.00058
AEBP1 ENSG00000106624	0.740653
AEBP2 ENSG00000139154	0.770212
AEN ENSG00000181026	1.11729
AES ENSG00000104964	0.903508
AF011889.5 ENSG00000241489	0.985672
AF111168.1 ENSG00000280308	0.749877
AF131216.1 ENSG00000280273	0.972773
AF165138.7 ENSG00000243440	0.790657
AFAP1 ENSG00000196526	1.26528
AFAP1L1 ENSG00000157510	0.568873
AFAP1L2 ENSG00000169129	1.06809
AFF1 ENSG00000172493	0.791855
AFF2 ENSG00000155966	0.819307
AFF3 ENSG00000144218	1.70315
AFF4 ENSG00000072364	0.756369
AFG3L2 ENSG00000141385	1.30501
AFM ENSG00000079557	0.744788
AFMID ENSG00000183077	1.64911
AFP ENSG00000081051	0.739378
AFTPH ENSG00000119844	0.98817
AGA ENSG00000038002	1.01158
AGAP1 ENSG00000157985	1.0824
AGAP14P ENSG00000279058	0.876813
AGAP2 ENSG00000135439	0.880345
AGAP3 ENSG00000133612	0.771216
AGAP4 ENSG00000188234	1.3574
AGAP5 ENSG00000172650	0.826997
AGAP6 ENSG00000204149	1.26337
AGAP9 ENSG00000204172	1.31659
AGBL1 ENSG00000273540	0.774361
AGBL2 ENSG00000165923	0.91781
AGBL3 ENSG00000146856	1.04484
AGBL4 ENSG00000186094	1.03585
AGBL5 ENSG00000084693	1.11476
AGER ENSG00000204305	0.956194
AGFG1 ENSG00000173744	1.2268
AGFG2 ENSG00000106351	1.25817
AGGF1 ENSG00000164252	1.06336
AGK ENSG00000006530	1.17635
AGL ENSG00000162688	0.811432
AGMAT ENSG00000116771	0.843034
AGMO ENSG00000187546	1.08446
AGO1 ENSG00000092847	1.09797
AGO2 ENSG00000123908	1.02453
AGO3 ENSG00000126070	0.997367
AGO4 ENSG00000134698	1.06708
AGPAT1 ENSG00000204310	1.24796
AGPAT2 ENSG00000169692	0.535549
AGPAT3 ENSG00000160216	0.92523
AGPAT4 ENSG00000026652	0.750094
AGPAT5 ENSG00000155189	1.02301
AGPS ENSG00000018510	1.06204
AGR2 ENSG00000106541	0.762912
AGR3 ENSG00000173467	0.458648
AGRN ENSG00000188157	0.661267
AGRP ENSG00000159723	0.93948
AGT ENSG00000135744	0.842528
AGTPBP1 ENSG00000135049	0.810749
AGTR1 ENSG00000144891	0.416949
AGTRAP ENSG00000177674	1.22781
AGXT ENSG00000172482	0.952776
AGXT2 ENSG00000113492	0.765783
AHCTF1 ENSG00000153207	0.815444
AHCY ENSG00000101444	1.45749
AHCYL1 ENSG00000168710	1.2855
AHCYL2 ENSG00000158467	1.24814
AHDC1 ENSG00000126705	1.44066
AHI1 ENSG00000135541	1.15817
AHNAK ENSG00000124942	1.13266
AHNAK2 ENSG00000185567	0.747361
AHR ENSG00000106546	0.729636
AHRR ENSG00000063438	0.808215
AHSA1 ENSG00000100591	1.03436
AHSA2 ENSG00000173209	1.09275
AHSG ENSG00000145192	1.00362
AHSP ENSG00000169877	0.666424
AICDA ENSG00000111732	0.82003
AIDA ENSG00000186063	1.15073
AIF1 ENSG00000204472	0.750816
AIF1L ENSG00000126878	0.879609
AIFM1 ENSG00000156709	1.49398
AIFM2 ENSG00000042286	0.646506
AIFM3 ENSG00000183773	0.852266
AIG1 ENSG00000146416	0.98126
AIM1 ENSG00000112297	0.8469
AIM1L ENSG00000176092	0.772681
AIM2 ENSG00000163568	0.982626
AIMP1 ENSG00000164022	1.00593
AIMP2 ENSG00000106305	0.930235
AIP ENSG00000110711	0.621664
AIPL1 ENSG00000129221	0.781075
AIRE ENSG00000160224	0.868662
AJ239318.1 ENSG00000280108	0.856337
AJAP1 ENSG00000196581	0.772575
AJUBA ENSG00000129474	0.926108
AK1 ENSG00000106992	0.595214
AK2 ENSG00000004455	1.28221
AK3 ENSG00000147853	0.777764
AK4 ENSG00000162433	0.798032
AK5 ENSG00000154027	0.706374
AK6 ENSG00000085231	1.31182
AK7 ENSG00000140057	0.9217
AK8 ENSG00000165695	0.719404
AK9 ENSG00000155085	1.10032
AKAP1 ENSG00000121057	1.74264
AKAP10 ENSG00000108599	1.05249
AKAP11 ENSG00000023516	1.05971
AKAP12 ENSG00000131016	0.658394
AKAP13 ENSG00000170776	0.753483
AKAP14 ENSG00000186471	1.16815
AKAP17A ENSG00000197976	1.26478
AKAP3 ENSG00000111254	0.96862
AKAP4 ENSG00000147081	0.767767
AKAP5 ENSG00000179841	1.19303
AKAP6 ENSG00000151320	0.871845
AKAP7 ENSG00000118507	1.11082
AKAP8 ENSG00000105127	1.46286
AKAP8L ENSG00000011243	0.791102
AKAP9 ENSG00000127914	1.00085
AKIP1 ENSG00000166452	1.1293
AKIRIN1 ENSG00000174574	0.787299
AKIRIN2 ENSG00000135334	0.812363
AKNA ENSG00000106948	0.791014
AKNAD1 ENSG00000162641	0.740367
AKR1A1 ENSG00000117448	1.31313
AKR1B1 ENSG00000085662	1.05388
AKR1B10 ENSG00000198074	1.13002
AKR1B15 ENSG00000227471	0.769446
AKR1C1 ENSG00000187134	0.945218
AKR1C2 ENSG00000151632	0.983933
AKR1C3 ENSG00000196139	0.996628
AKR1C4 ENSG00000198610	0.75867
AKR1D1 ENSG00000122787	0.962737
AKR1E2 ENSG00000165568	0.814435
AKR7A2 ENSG00000053371	1.35567
AKR7A3 ENSG00000162482	1.09195
AKR7L ENSG00000211454	0.924567
AKT1 ENSG00000142208	1.29373
AKT1S1 ENSG00000204673	0.713658
AKT2 ENSG00000105221	1.33078
AKT3 ENSG00000117020	1.32852
AKTIP ENSG00000166971	0.717391
AL023806.1 ENSG00000280184	0.890779
AL049794.1 ENSG00000280240	1.02599
AL049872.1 ENSG00000279963	0.878291
AL133475.1 ENSG00000281602	1.11706
AL135745.1 ENSG00000279654	1.12547
AL135787.1 ENSG00000283263	0.947167
AL354828.1 ENSG00000279282	0.975355
AL354828.2 ENSG00000280175	1.17135
AL356053.1 ENSG00000150076	0.829368
AL356289.1 ENSG00000279096	0.784831
AL356585.1 ENSG00000279081	0.971705
AL357140.1 ENSG00000280113	0.733557
AL358852.1 ENSG00000278899	1.07838
AL365181.1 ENSG00000280316	0.910162
AL513523.2 ENSG00000279767	0.6549
AL589743.1 ENSG00000279508	1.26538
AL590235.1 ENSG00000280230	0.789857
AL645922.1 ENSG00000279546	0.932612
ALAD ENSG00000148218	1.74554
ALAS1 ENSG00000023330	0.907254
ALAS2 ENSG00000158578	1.09288
ALB ENSG00000163631	0.826806
ALCAM ENSG00000170017	0.834838
ALDH16A1 ENSG00000161618	0.830883
ALDH18A1 ENSG00000059573	1.38455
ALDH1A1 ENSG00000165092	0.985599
ALDH1A2 ENSG00000128918	0.886722
ALDH1A3 ENSG00000184254	0.641761
ALDH1B1 ENSG00000137124	0.868721
ALDH1L1 ENSG00000144908	0.543869
ALDH1L2 ENSG00000136010	0.836806
ALDH3A1 ENSG00000108602	1.26953
ALDH3A2 ENSG00000072210	1.37622
ALDH3B1 ENSG00000006534	0.459098
ALDH3B2 ENSG00000132746	0.878728
ALDH4A1 ENSG00000159423	1.91753
ALDH5A1 ENSG00000112294	1.05475
ALDH6A1 ENSG00000119711	1.54957
ALDH7A1 ENSG00000164904	1.14723
ALDH8A1 ENSG00000118514	0.90092
ALDH9A1 ENSG00000143149	1.29258
ALDOA ENSG00000149925	1.0024
ALDOB ENSG00000136872	0.908982
ALDOC ENSG00000109107	1.17223
ALG1 ENSG00000033011	1.39796
ALG10 ENSG00000139133	0.807021
ALG10B ENSG00000175548	0.885872
ALG11 ENSG00000253710	0.707862
ALG12 ENSG00000182858	1.15244
ALG13 ENSG00000101901	1.13439
ALG14 ENSG00000172339	1.16908
ALG1L ENSG00000189366	0.668294
ALG1L2 ENSG00000251287	0.90464
ALG2 ENSG00000119523	1.34008
ALG3 ENSG00000214160	1.26742
ALG5 ENSG00000120697	1.25052
ALG6 ENSG00000088035	0.929322
ALG8 ENSG00000159063	1.27233
ALG9 ENSG00000086848	0.873568
ALK ENSG00000171094	0.79947
ALKBH1 ENSG00000100601	0.711668
ALKBH2 ENSG00000189046	0.658291
ALKBH3 ENSG00000166199	1.12696
ALKBH4 ENSG00000160993	1.08169
ALKBH5 ENSG00000091542	1.10336
ALKBH6 ENSG00000239382	0.848481
ALKBH7 ENSG00000125652	1.02242
ALKBH8 ENSG00000137760	1.31049
ALLC ENSG00000151360	1.17737
ALMS1 ENSG00000116127	1.3442
ALOX12 ENSG00000108839	0.938466
ALOX12B ENSG00000179477	0.832219
ALOX15 ENSG00000161905	0.71121
ALOX15B ENSG00000179593	1.00762
ALOX5 ENSG00000012779	1.48912
ALOX5AP ENSG00000132965	0.815947
ALOXE3 ENSG00000179148	1.02108
ALPK1 ENSG00000073331	0.95337
ALPK2 ENSG00000198796	0.788433
ALPK3 ENSG00000136383	0.666121
ALPL ENSG00000162551	0.728944
ALPP ENSG00000163283	0.906684
ALS2 ENSG00000003393	1.28072
ALS2CL ENSG00000178038	0.4165
ALS2CR11 ENSG00000155754	0.66483
ALS2CR12 ENSG00000155749	0.764171
ALX1 ENSG00000180318	0.77645
ALX3 ENSG00000156150	0.870991
ALX4 ENSG00000052850	1.08997
ALYREF ENSG00000183684	0.896767
AMACR ENSG00000242110	2.40077
AMBN ENSG00000178522	0.901536
AMBP ENSG00000106927	1.12042
AMBRA1 ENSG00000110497	1.02646
AMD1 ENSG00000123505	0.731947
AMDHD1 ENSG00000139344	0.869794
AMDHD2 ENSG00000162066	0.946626
AMELX ENSG00000125363	1.20395
AMELY ENSG00000099721	0.922545
AMER1 ENSG00000184675	0.956889
AMER2 ENSG00000165566	0.803153
AMER3 ENSG00000178171	1.11148
AMFR ENSG00000159461	1.28328
AMH ENSG00000104899	0.9795
AMHR2 ENSG00000135409	1.082
AMIGO1 ENSG00000181754	1.09162
AMIGO2 ENSG00000139211	0.693531
AMIGO3 ENSG00000176020	0.836544
AMMECR1 ENSG00000101935	0.888389
AMMECR1L ENSG00000144233	0.77025
AMN ENSG00000166126	0.537682
AMN1 ENSG00000151743	0.69133
AMOT ENSG00000126016	1.5471
AMOTL1 ENSG00000166025	0.999647
AMOTL2 ENSG00000114019	1.06214
AMPD1 ENSG00000116748	0.92944
AMPD2 ENSG00000116337	0.89482
AMPD3 ENSG00000133805	0.877279
AMPH ENSG00000078053	0.832769
AMT ENSG00000145020	0.772902
AMTN ENSG00000187689	0.918881
AMY1A ENSG00000237763	0.877034
AMY1B ENSG00000174876	0.924012
AMY1C ENSG00000187733	0.849008
AMY2A ENSG00000243480	0.8673
AMY2B ENSG00000240038	1.14664
AMZ1 ENSG00000174945	1.02152
AMZ2 ENSG00000196704	1.30094
ANAPC1 ENSG00000153107	1.03978
ANAPC10 ENSG00000164162	1.02884
ANAPC11 ENSG00000141552	1.17111
ANAPC13 ENSG00000129055	0.926279
ANAPC15 ENSG00000110200	1.28618
ANAPC16 ENSG00000166295	0.963269
ANAPC2 ENSG00000176248	1.44903
ANAPC4 ENSG00000053900	1.12352
ANAPC5 ENSG00000089053	1.10626
ANAPC7 ENSG00000196510	1.17452
ANG ENSG00000214274	1.68343
ANGEL1 ENSG00000013523	0.856378
ANGEL2 ENSG00000174606	0.977371
ANGPT1 ENSG00000154188	0.650073
ANGPT2 ENSG00000091879	0.732752
ANGPT4 ENSG00000101280	0.763838
ANGPTL1 ENSG00000116194	1.04978
ANGPTL2 ENSG00000136859	0.999944
ANGPTL3 ENSG00000132855	1.17858
ANGPTL4 ENSG00000167772	0.55264
ANGPTL5 ENSG00000187151	0.738234
ANGPTL6 ENSG00000130812	1.07612
ANGPTL7 ENSG00000171819	1.15217
ANGPTL8 ENSG00000130173	0.978745
ANHX ENSG00000227059	0.926528
ANK1 ENSG00000029534	0.89467
ANK2 ENSG00000145362	0.86787
ANK3 ENSG00000151150	0.928443
ANKAR ENSG00000151687	1.01834
ANKDD1A ENSG00000166839	0.916728
ANKDD1B ENSG00000189045	1.37826
ANKEF1 ENSG00000132623	1.45737
ANKFN1 ENSG00000153930	0.807773
ANKFY1 ENSG00000185722	1.02035
ANKH ENSG00000154122	1.33747
ANKHD1 ENSG00000131503	1.28793
ANKHD1-EIF4EBP3 ENSG00000254996	1.23656
ANKIB1 ENSG00000001629	0.603208
ANKK1 ENSG00000170209	0.935363
ANKLE1 ENSG00000160117	0.797815
ANKLE2 ENSG00000176915	0.878684
ANKMY1 ENSG00000144504	1.19425
ANKMY2 ENSG00000106524	0.926235
ANKRA2 ENSG00000164331	0.546971
ANKRD1 ENSG00000148677	0.818214
ANKRD10 ENSG00000088448	1.74858
ANKRD11 ENSG00000167522	0.83472
ANKRD12 ENSG00000101745	0.506386
ANKRD13A ENSG00000076513	0.801292
ANKRD13B ENSG00000198720	0.634221
ANKRD13C ENSG00000118454	1.02801
ANKRD13D ENSG00000172932	0.738429
ANKRD16 ENSG00000134461	1.20952
ANKRD17 ENSG00000132466	0.683579
ANKRD18A ENSG00000180071	0.688365
ANKRD18B ENSG00000230453	0.867892
ANKRD2 ENSG00000165887	0.714842
ANKRD20A1 ENSG00000260691	1.19834
ANKRD20A2 ENSG00000183148	1.30823
ANKRD20A3 ENSG00000276203	0.981808
ANKRD20A4 ENSG00000172014	1.16266
ANKRD22 ENSG00000152766	1.86654
ANKRD23 ENSG00000163126	1.33647
ANKRD24 ENSG00000089847	1.26452
ANKRD26 ENSG00000107890	0.826554
ANKRD27 ENSG00000105186	0.986132
ANKRD28 ENSG00000206560	0.861419
ANKRD29 ENSG00000154065	0.849286
ANKRD30A ENSG00000148513	0.867329
ANKRD30B ENSG00000180777	0.834603
ANKRD30BL ENSG00000163046	1.05619
ANKRD31 ENSG00000145700	0.94443
ANKRD33 ENSG00000167612	0.980928
ANKRD33B ENSG00000164236	0.707778
ANKRD34A ENSG00000272031	1.06011
ANKRD34B ENSG00000189127	0.767476
ANKRD34C ENSG00000235711	0.805813
ANKRD35 ENSG00000198483	0.987677
ANKRD36 ENSG00000135976	0.575458
ANKRD36B ENSG00000196912	0.952676
ANKRD36C ENSG00000174501	0.630672
ANKRD37 ENSG00000186352	1.59487
ANKRD39 ENSG00000213337	0.914814
ANKRD40 ENSG00000154945	1.24076
ANKRD42 ENSG00000137494	1.11105
ANKRD44 ENSG00000065413	0.733227
ANKRD45 ENSG00000183831	1.02653
ANKRD46 ENSG00000186106	0.965113
ANKRD49 ENSG00000168876	1.31694
ANKRD50 ENSG00000151458	1.21055
ANKRD52 ENSG00000139645	1.19537
ANKRD53 ENSG00000144031	0.943164
ANKRD54 ENSG00000100124	0.90586
ANKRD55 ENSG00000164512	0.824937
ANKRD6 ENSG00000135299	1.07538
ANKRD61 ENSG00000157999	0.929195
ANKRD62 ENSG00000181626	0.716991
ANKRD65 ENSG00000235098	0.813106
ANKRD66 ENSG00000230062	0.883834
ANKRD7 ENSG00000106013	1.00811
ANKRD9 ENSG00000156381	0.421033
ANKS1A ENSG00000064999	1.31826
ANKS1B ENSG00000185046	0.606383
ANKS3 ENSG00000168096	0.647457
ANKS4B ENSG00000175311	1.0636
ANKS6 ENSG00000165138	1.58061
ANKUB1 ENSG00000206199	1.18875
ANKZF1 ENSG00000163516	1.3982
ANLN ENSG00000011426	1.01774
ANO1 ENSG00000131620	0.826735
ANO10 ENSG00000160746	1.06777
ANO2 ENSG00000047617	0.656238
ANO3 ENSG00000134343	0.901165
ANO4 ENSG00000151572	1.07898
ANO5 ENSG00000171714	0.782203
ANO6 ENSG00000177119	0.704288
ANO7 ENSG00000146205	1.83268
ANO8 ENSG00000074855	1.56751
ANO9 ENSG00000185101	1.0682
ANOS1 ENSG00000011201	1.04901
ANP32A ENSG00000140350	1.24865
ANP32B ENSG00000136938	0.964716
ANP32D ENSG00000139223	0.676627
ANP32E ENSG00000143401	0.885314
ANPEP ENSG00000166825	0.634488
ANTXR1 ENSG00000169604	0.503873
ANTXR2 ENSG00000163297	1.54266
ANTXRL ENSG00000274209	1.19311
ANXA1 ENSG00000135046	0.667002
ANXA10 ENSG00000109511	1.07809
ANXA11 ENSG00000122359	1.53412
ANXA13 ENSG00000104537	1.06482
ANXA2 ENSG00000182718	0.752961
ANXA2R ENSG00000177721	1.02588
ANXA3 ENSG00000138772	0.973949
ANXA4 ENSG00000196975	0.840685
ANXA5 ENSG00000164111	1.40234
ANXA6 ENSG00000197043	0.973924
ANXA7 ENSG00000138279	0.918675
ANXA8 ENSG00000265190	0.522142
ANXA8L1 ENSG00000264230	0.504686
ANXA9 ENSG00000143412	0.525518
AOAH ENSG00000136250	0.861107
AOC1 ENSG00000002726	0.561192
AOC2 ENSG00000131480	1.22776
AOC3 ENSG00000131471	0.748608
AOX1 ENSG00000138356	0.876177
AP000275.65 ENSG00000265590	0.952324
AP000295.9 ENSG00000249624	0.992208
AP000304.12 ENSG00000249209	0.937056
AP000349.2 ENSG00000280178	0.918699
AP000350.10 ENSG00000251357	0.977188
AP000687.1 ENSG00000280170	0.862743
AP000721.4 ENSG00000256100	0.804664
AP000769.1 ENSG00000279576	0.181939
AP000866.1 ENSG00000279342	1.02185
AP001888.1 ENSG00000281781	1.02699
AP002962.1 ENSG00000279906	1.03049
AP006285.2 ENSG00000278919	0.835729
AP1AR ENSG00000138660	1.15496
AP1B1 ENSG00000100280	1.18956
AP1G1 ENSG00000166747	1.02841
AP1G2 ENSG00000213983	1.43457
AP1M1 ENSG00000072958	0.812853
AP1M2 ENSG00000129354	1.35183
AP1S1 ENSG00000106367	1.25821
AP1S2 ENSG00000182287	0.887696
AP1S3 ENSG00000152056	0.955502
AP2A1 ENSG00000196961	0.881406
AP2A2 ENSG00000183020	0.976918
AP2B1 ENSG00000006125	0.898162
AP2M1 ENSG00000161203	0.902408
AP2S1 ENSG00000042753	0.943219
AP3B1 ENSG00000132842	1.24347
AP3B2 ENSG00000103723	0.696559
AP3D1 ENSG00000065000	1.0098
AP3M1 ENSG00000185009	1.2757
AP3M2 ENSG00000070718	1.37529
AP3S1 ENSG00000177879	0.584049
AP3S2 ENSG00000157823	0.834844
AP4B1 ENSG00000134262	1.38015
AP4E1 ENSG00000081014	1.17553
AP4M1 ENSG00000221838	0.756628
AP4S1 ENSG00000100478	1.19981
AP5B1 ENSG00000254470	0.643722
AP5M1 ENSG00000053770	0.917644
AP5S1 ENSG00000125843	0.966881
AP5Z1 ENSG00000242802	0.829623
APAF1 ENSG00000120868	1.08503
APBA1 ENSG00000107282	0.994324
APBA2 ENSG00000034053	0.546213
APBA3 ENSG00000011132	1.02024
APBB1 ENSG00000166313	0.342482
APBB1IP ENSG00000077420	0.654178
APBB2 ENSG00000163697	1.27268
APBB3 ENSG00000113108	1.13795
APC ENSG00000134982	0.998121
APC2 ENSG00000115266	0.785662
APCDD1 ENSG00000154856	0.399599
APCDD1L ENSG00000198768	0.814358
APCS ENSG00000132703	0.996592
APEH ENSG00000164062	1.0902
APELA ENSG00000248329	1.27225
APEX1 ENSG00000100823	1.06617
APEX2 ENSG00000169188	1.13248
APH1A ENSG00000117362	1.11633
APH1B ENSG00000138613	1.3206
API5 ENSG00000166181	0.732786
APIP ENSG00000149089	0.920981
APITD1 ENSG00000175279	1.23043
APITD1-CORT ENSG00000251503	1.05918
APLF ENSG00000169621	0.647906
APLN ENSG00000171388	1.01509
APLNR ENSG00000134817	0.806039
APLP1 ENSG00000105290	1.57338
APLP2 ENSG00000084234	1.719
APMAP ENSG00000101474	1.52888
APOA1 ENSG00000118137	0.762753
APOA2 ENSG00000158874	0.876637
APOB ENSG00000084674	0.785289
APOBEC1 ENSG00000111701	0.956106
APOBEC2 ENSG00000124701	0.917958
APOBEC3A ENSG00000128383	0.943393
APOBEC3B ENSG00000179750	0.834656
APOBEC3C ENSG00000244509	0.6906
APOBEC3D ENSG00000243811	0.652561
APOBEC3F ENSG00000128394	0.972462
APOBEC3G ENSG00000239713	0.943815
APOBEC3H ENSG00000100298	1.22746
APOBEC4 ENSG00000173627	0.911612
APOBR ENSG00000184730	0.842379
APOC1 ENSG00000130208	0.712407
APOC2 ENSG00000234906	0.706334
APOC3 ENSG00000110245	0.798275
APOC4 ENSG00000267467	1.10963
APOD ENSG00000189058	0.929717
APOE ENSG00000130203	0.685129
APOF ENSG00000175336	1.81081
APOH ENSG00000091583	0.720996
APOL1 ENSG00000100342	0.819347
APOL2 ENSG00000128335	0.793926
APOL3 ENSG00000128284	0.743382
APOL4 ENSG00000100336	0.720351
APOL6 ENSG00000221963	0.894139
APOLD1 ENSG00000178878	0.874265
APOM ENSG00000204444	1.09193
APOO ENSG00000184831	1.1819
APOOL ENSG00000155008	1.05571
APP ENSG00000142192	1.87074
APPBP2 ENSG00000062725	1.2394
APPL1 ENSG00000157500	0.855596
APPL2 ENSG00000136044	1.14786
APRT ENSG00000198931	1.26763
APTX ENSG00000137074	1.39008
AQP1 ENSG00000240583	0.663826
AQP10 ENSG00000143595	0.724607
AQP11 ENSG00000178301	0.949532
AQP12A ENSG00000184945	1.03849
AQP12B ENSG00000185176	0.969471
AQP2 ENSG00000167580	0.844199
AQP3 ENSG00000165272	1.64987
AQP4 ENSG00000171885	1.10351
AQP5 ENSG00000161798	1.6009
AQP6 ENSG00000086159	0.930359
AQP7 ENSG00000165269	1.03433
AQP8 ENSG00000103375	0.866541
AQP9 ENSG00000103569	0.924938
AQR ENSG00000021776	1.19187
AR ENSG00000169083	1.6674
ARAF ENSG00000078061	1.0052
ARAP1 ENSG00000186635	0.55379
ARAP2 ENSG00000047365	0.668805
ARAP3 ENSG00000120318	0.706986
ARC ENSG00000198576	1.31245
ARCN1 ENSG00000095139	0.978629
AREG ENSG00000109321	0.764889
AREL1 ENSG00000119682	1.41563
ARF1 ENSG00000143761	1.01695
ARF3 ENSG00000134287	1.27607
ARF4 ENSG00000168374	0.85941
ARF5 ENSG00000004059	0.631235
ARF6 ENSG00000165527	0.63838
ARFGAP1 ENSG00000101199	0.815219
ARFGAP2 ENSG00000149182	1.14639
ARFGAP3 ENSG00000242247	1.24205
ARFGEF1 ENSG00000066777	0.794126
ARFGEF2 ENSG00000124198	0.763503
ARFGEF3 ENSG00000112379	0.869319
ARFIP1 ENSG00000164144	0.969159
ARFIP2 ENSG00000132254	1.63299
ARFRP1 ENSG00000101246	0.782629
ARG1 ENSG00000118520	1.2926
ARG2 ENSG00000081181	1.9084
ARGFX ENSG00000186103	0.91781
ARGLU1 ENSG00000134884	0.88866
ARHGAP1 ENSG00000175220	0.926776
ARHGAP10 ENSG00000071205	0.692341
ARHGAP11A ENSG00000198826	1.08594
ARHGAP11B ENSG00000187951	1.17092
ARHGAP12 ENSG00000165322	0.750673
ARHGAP15 ENSG00000075884	1.23029
ARHGAP17 ENSG00000140750	1.25372
ARHGAP18 ENSG00000146376	1.05101
ARHGAP19 ENSG00000213390	1.56061
ARHGAP20 ENSG00000137727	0.650296
ARHGAP21 ENSG00000107863	0.959847
ARHGAP22 ENSG00000128805	0.874407
ARHGAP23 ENSG00000275832	0.73227
ARHGAP24 ENSG00000138639	0.933925
ARHGAP25 ENSG00000163219	1.21848
ARHGAP26 ENSG00000145819	0.974528
ARHGAP27 ENSG00000159314	0.814291
ARHGAP28 ENSG00000088756	0.917801
ARHGAP29 ENSG00000137962	0.715203
ARHGAP30 ENSG00000186517	0.986011
ARHGAP31 ENSG00000031081	0.586704
ARHGAP32 ENSG00000134909	0.781186
ARHGAP33 ENSG00000004777	1.15126
ARHGAP35 ENSG00000160007	0.873291
ARHGAP36 ENSG00000147256	0.880599
ARHGAP39 ENSG00000147799	1.20829
ARHGAP4 ENSG00000089820	0.975649
ARHGAP40 ENSG00000124143	0.643176
ARHGAP42 ENSG00000165895	0.862599
ARHGAP44 ENSG00000006740	0.893498
ARHGAP45 ENSG00000180448	0.803342
ARHGAP5 ENSG00000100852	0.761595
ARHGAP6 ENSG00000047648	0.864215
ARHGAP8 ENSG00000241484	1.26754
ARHGAP9 ENSG00000123329	0.691749
ARHGDIA ENSG00000141522	0.837293
ARHGDIB ENSG00000111348	0.994761
ARHGDIG ENSG00000242173	1.0105
ARHGEF1 ENSG00000076928	1.08816
ARHGEF10 ENSG00000104728	1.1838
ARHGEF10L ENSG00000074964	1.07552
ARHGEF11 ENSG00000132694	1.00613
ARHGEF12 ENSG00000196914	0.712583
ARHGEF15 ENSG00000198844	0.691585
ARHGEF16 ENSG00000130762	0.836865
ARHGEF17 ENSG00000110237	0.905721
ARHGEF18 ENSG00000104880	1.08984
ARHGEF19 ENSG00000142632	1.13188
ARHGEF2 ENSG00000116584	1.00804
ARHGEF25 ENSG00000240771	0.790792
ARHGEF26 ENSG00000114790	0.858783
ARHGEF28 ENSG00000214944	0.831977
ARHGEF3 ENSG00000163947	1.2515
ARHGEF33 ENSG00000214694	0.945773
ARHGEF35 ENSG00000213214	0.602145
ARHGEF37 ENSG00000183111	1.57159
ARHGEF38 ENSG00000236699	1.00396
ARHGEF39 ENSG00000137135	0.716834
ARHGEF4 ENSG00000136002	0.966067
ARHGEF40 ENSG00000165801	0.712667
ARHGEF5 ENSG00000050327	0.950796
ARHGEF6 ENSG00000129675	1.13499
ARHGEF7 ENSG00000102606	1.48798
ARHGEF9 ENSG00000131089	1.48044
ARID1A ENSG00000117713	0.945673
ARID1B ENSG00000049618	0.795771
ARID2 ENSG00000189079	0.992927
ARID3A ENSG00000116017	0.908645
ARID3B ENSG00000179361	1.04823
ARID4A ENSG00000032219	1.33959
ARID4B ENSG00000054267	0.949595
ARID5A ENSG00000196843	0.329759
ARID5B ENSG00000150347	0.753756
ARIH1 ENSG00000166233	1.08204
ARIH2 ENSG00000177479	1.0416
ARIH2OS ENSG00000221883	1.64628
ARL1 ENSG00000120805	1.63415
ARL10 ENSG00000175414	1.26855
ARL11 ENSG00000152213	0.7506
ARL13B ENSG00000169379	0.897278
ARL14 ENSG00000179674	0.980342
ARL14EP ENSG00000152219	1.10759
ARL15 ENSG00000185305	1.08063
ARL16 ENSG00000214087	1.21249
ARL17A ENSG00000185829	0.908579
ARL17B ENSG00000228696	0.870263
ARL2 ENSG00000213465	0.482291
ARL2BP ENSG00000102931	0.841408
ARL3 ENSG00000138175	1.16271
ARL4A ENSG00000122644	0.528703
ARL4C ENSG00000188042	1.31522
ARL4D ENSG00000175906	0.643733
ARL5A ENSG00000162980	0.786978
ARL5B ENSG00000165997	0.859393
ARL5C ENSG00000141748	0.949901
ARL6 ENSG00000113966	1.42507
ARL6IP1 ENSG00000170540	1.1165
ARL6IP4 ENSG00000182196	0.531245
ARL6IP5 ENSG00000144746	1.39764
ARL6IP6 ENSG00000177917	0.844786
ARL8A ENSG00000143862	0.916489
ARL8B ENSG00000134108	0.811829
ARL9 ENSG00000196503	0.823033
ARMC1 ENSG00000104442	0.622889
ARMC10 ENSG00000170632	1.15134
ARMC12 ENSG00000157343	1.06441
ARMC2 ENSG00000118690	1.07101
ARMC3 ENSG00000165309	0.972249
ARMC4 ENSG00000169126	0.917867
ARMC5 ENSG00000140691	0.784455
ARMC6 ENSG00000105676	1.05996
ARMC7 ENSG00000125449	1.04238
ARMC8 ENSG00000114098	0.803164
ARMC9 ENSG00000135931	0.809448
ARMCX1 ENSG00000126947	0.799227
ARMCX2 ENSG00000184867	0.924399
ARMCX3 ENSG00000102401	1.00806
ARMCX4 ENSG00000196440	1.07049
ARMCX5 ENSG00000125962	1.47209
ARMCX6 ENSG00000198960	1.00558
ARMS2 ENSG00000254636	0.950364
ARMT1 ENSG00000146476	0.986445
ARNT ENSG00000143437	1.23638
ARNT2 ENSG00000172379	0.872315
ARNTL ENSG00000133794	1.135
ARNTL2 ENSG00000029153	0.767927
ARPC1A ENSG00000241685	0.948981
ARPC1B ENSG00000130429	0.903618
ARPC2 ENSG00000163466	1.28588
ARPC3 ENSG00000111229	0.944378
ARPC4 ENSG00000241553	0.537438
ARPC5 ENSG00000162704	0.821977
ARPC5L ENSG00000136950	0.909945
ARPIN ENSG00000242498	0.982994
ARPP19 ENSG00000128989	0.852217
ARPP21 ENSG00000172995	0.787722
ARRB1 ENSG00000137486	0.635889
ARRB2 ENSG00000141480	1.06742
ARRDC1 ENSG00000197070	0.778367
ARRDC2 ENSG00000105643	0.74844
ARRDC3 ENSG00000113369	0.819389
ARRDC4 ENSG00000140450	1.11727
ARRDC5 ENSG00000205784	0.685481
ARSA ENSG00000100299	0.907217
ARSB ENSG00000113273	0.841449
ARSD ENSG00000006756	2.35824
ARSE ENSG00000157399	1.11661
ARSF ENSG00000062096	1.09404
ARSG ENSG00000141337	1.07748
ARSI ENSG00000183876	0.637889
ARSJ ENSG00000180801	0.70585
ARSK ENSG00000164291	0.941182
ART3 ENSG00000156219	0.923203
ART4 ENSG00000111339	1.07642
ART5 ENSG00000167311	0.916887
ARTN ENSG00000117407	0.619558
ARV1 ENSG00000173409	1.33354
ARVCF ENSG00000099889	1.26695
ARX ENSG00000004848	0.649019
AS3MT ENSG00000214435	0.93021
ASAH1 ENSG00000104763	1.84566
ASAH2 ENSG00000188611	0.81299
ASAH2B ENSG00000204147	1.48326
ASAP1 ENSG00000153317	0.683162
ASAP2 ENSG00000151693	0.83139
ASAP3 ENSG00000088280	0.888078
ASB1 ENSG00000065802	0.7024
ASB10 ENSG00000146926	0.83958
ASB11 ENSG00000165192	0.667777
ASB12 ENSG00000198881	0.992904
ASB13 ENSG00000196372	0.983144
ASB14 ENSG00000239388	0.78137
ASB15 ENSG00000146809	0.943353
ASB16 ENSG00000161664	0.796347
ASB17 ENSG00000154007	0.817798
ASB18 ENSG00000182177	0.736139
ASB2 ENSG00000100628	0.542125
ASB3 ENSG00000115239	1.35923
ASB4 ENSG00000005981	1.06813
ASB5 ENSG00000164122	0.852147
ASB6 ENSG00000148331	0.870506
ASB7 ENSG00000183475	1.27271
ASB8 ENSG00000177981	1.1452
ASB9 ENSG00000102048	1.01166
ASCC1 ENSG00000138303	1.10369
ASCC2 ENSG00000100325	1.03234
ASCC3 ENSG00000112249	0.492703
ASCL1 ENSG00000139352	0.835812
ASCL2 ENSG00000183734	1.28986
ASCL3 ENSG00000176009	0.925901
ASCL4 ENSG00000187855	0.935976
ASCL5 ENSG00000232237	0.867396
ASF1A ENSG00000111875	0.704189
ASF1B ENSG00000105011	0.80581
ASGR1 ENSG00000141505	0.713414
ASGR2 ENSG00000161944	0.625036
ASH1L ENSG00000116539	1.42684
ASH2L ENSG00000129691	1.14286
ASIC1 ENSG00000110881	1.19135
ASIC2 ENSG00000108684	0.954787
ASIC3 ENSG00000213199	1.12493
ASIC4 ENSG00000072182	0.9652
ASIC5 ENSG00000256394	0.963262
ASIP ENSG00000101440	0.834097
ASL ENSG00000126522	0.812354
ASMT ENSG00000196433	0.900986
ASMTL ENSG00000169093	1.02813
ASNA1 ENSG00000198356	1.00776
ASNS ENSG00000070669	1.14422
ASNSD1 ENSG00000138381	1.05489
ASPA ENSG00000108381	0.940309
ASPDH ENSG00000204653	0.787951
ASPG ENSG00000166183	0.700573
ASPH ENSG00000198363	0.913335
ASPHD1 ENSG00000174939	1.02444
ASPHD2 ENSG00000128203	0.91942
ASPM ENSG00000066279	1.07294
ASPN ENSG00000106819	0.602002
ASPRV1 ENSG00000244617	1.17281
ASPSCR1 ENSG00000169696	0.976487
ASRGL1 ENSG00000162174	1.51375
ASS1 ENSG00000130707	0.267649
ASTE1 ENSG00000034533	1.27921
ASTN1 ENSG00000152092	0.771399
ASTN2 ENSG00000148219	1.76077
ASUN ENSG00000064102	1.06778
ASXL1 ENSG00000171456	1.32154
ASXL2 ENSG00000143970	1.01308
ASXL3 ENSG00000141431	0.821816
ASZ1 ENSG00000154438	0.720655
ATAD1 ENSG00000138138	1.09762
ATAD2 ENSG00000156802	1.12859
ATAD2B ENSG00000119778	1.07435
ATAD3A ENSG00000197785	0.69134
ATAD3B ENSG00000160072	0.854357
ATAD3C ENSG00000215915	1.01186
ATAD5 ENSG00000176208	0.878585
ATAT1 ENSG00000137343	1.27705
ATCAY ENSG00000167654	0.669074
ATE1 ENSG00000107669	0.898333
ATF1 ENSG00000123268	0.886448
ATF2 ENSG00000115966	0.94388
ATF3 ENSG00000162772	1.06357
ATF4 ENSG00000128272	0.965863
ATF5 ENSG00000169136	1.27081
ATF6 ENSG00000118217	1.08589
ATF6B ENSG00000213676	0.92759
ATF7 ENSG00000170653	0.832665
ATF7IP ENSG00000171681	1.27861
ATF7IP2 ENSG00000166669	0.534911
ATG10 ENSG00000152348	0.501476
ATG101 ENSG00000123395	1.19641
ATG12 ENSG00000145782	0.930027
ATG13 ENSG00000175224	0.865272
ATG14 ENSG00000126775	1.15426
ATG16L1 ENSG00000085978	1.44151
ATG16L2 ENSG00000168010	1.01748
ATG2A ENSG00000110046	0.736119
ATG2B ENSG00000066739	0.642582
ATG3 ENSG00000144848	0.944432
ATG4A ENSG00000101844	1.38213
ATG4B ENSG00000168397	0.901925
ATG4C ENSG00000125703	0.798755
ATG4D ENSG00000130734	0.782044
ATG5 ENSG00000057663	0.836458
ATG7 ENSG00000197548	0.89304
ATG9A ENSG00000198925	1.01174
ATG9B ENSG00000181652	0.835824
ATHL1 ENSG00000142102	0.71413
ATIC ENSG00000138363	1.07521
ATL1 ENSG00000198513	0.986787
ATL2 ENSG00000119787	1.30405
ATL3 ENSG00000184743	0.964518
ATM ENSG00000149311	0.77608
ATMIN ENSG00000166454	0.915571
ATN1 ENSG00000111676	1.29434
ATOH1 ENSG00000172238	1.08425
ATOH7 ENSG00000179774	1.1155
ATOH8 ENSG00000168874	0.368034
ATOX1 ENSG00000177556	0.799871
ATP10A ENSG00000206190	1.09913
ATP10B ENSG00000118322	0.978276
ATP10D ENSG00000145246	0.85727
ATP11A ENSG00000068650	0.943255
ATP11B ENSG00000058063	1.10322
ATP11C ENSG00000101974	1.06248
ATP12A ENSG00000075673	0.825363
ATP13A1 ENSG00000105726	0.927318
ATP13A2 ENSG00000159363	1.04084
ATP13A3 ENSG00000133657	1.14146
ATP13A4 ENSG00000127249	0.776488
ATP13A5 ENSG00000187527	1.06883
ATP1A1 ENSG00000163399	1.13708
ATP1A2 ENSG00000018625	0.908283
ATP1A3 ENSG00000105409	0.801681
ATP1A4 ENSG00000132681	0.728327
ATP1B1 ENSG00000143153	0.483825
ATP1B2 ENSG00000129244	1.09725
ATP1B3 ENSG00000069849	1.29111
ATP1B4 ENSG00000101892	0.85839
ATP23 ENSG00000166896	0.738509
ATP2A1 ENSG00000196296	0.852824
ATP2A2 ENSG00000174437	0.98847
ATP2A3 ENSG00000074370	0.749546
ATP2B1 ENSG00000070961	0.614803
ATP2B2 ENSG00000157087	1.44521
ATP2B3 ENSG00000067842	0.797715
ATP2B4 ENSG00000058668	0.538797
ATP2C1 ENSG00000017260	1.53424
ATP2C2 ENSG00000064270	0.978003
ATP4A ENSG00000105675	0.673055
ATP4B ENSG00000186009	0.823325
ATP5J2-PTCD1 ENSG00000248919	0.932952
ATP5SL ENSG00000105341	1.04686
ATP6AP1 ENSG00000071553	1.78284
ATP6AP1L ENSG00000205464	1.41262
ATP6AP2 ENSG00000182220	0.926059
ATP6V0A1 ENSG00000033627	0.862707
ATP6V0A2 ENSG00000185344	1.12391
ATP6V0A4 ENSG00000105929	0.720408
ATP6V0B ENSG00000117410	1.03311
ATP6V0C ENSG00000185883	0.90642
ATP6V0D1 ENSG00000159720	0.812093
ATP6V0D2 ENSG00000147614	0.674932
ATP6V0E1 ENSG00000113732	1.54494
ATP6V0E2 ENSG00000171130	1.58167
ATP6V1A ENSG00000114573	1.09444
ATP6V1B1 ENSG00000116039	0.552797
ATP6V1B2 ENSG00000147416	1.39712
ATP6V1C1 ENSG00000155097	0.993091
ATP6V1C2 ENSG00000143882	0.897241
ATP6V1D ENSG00000100554	0.827715
ATP6V1E1 ENSG00000131100	1.17653
ATP6V1E2 ENSG00000250565	0.891893
ATP6V1F ENSG00000128524	1.18757
ATP6V1G1 ENSG00000136888	1.04562
ATP6V1G2 ENSG00000213760	1.09909
ATP6V1G3 ENSG00000151418	1.02392
ATP6V1H ENSG00000047249	1.05594
ATP7A ENSG00000165240	0.995743
ATP7B ENSG00000123191	1.55719
ATP8A1 ENSG00000124406	0.920799
ATP8A2 ENSG00000132932	0.722849
ATP8B1 ENSG00000081923	1.12211
ATP8B2 ENSG00000143515	1.14661
ATP8B3 ENSG00000130270	1.14405
ATP8B4 ENSG00000104043	1.74397
ATP9A ENSG00000054793	1.3573
ATP9B ENSG00000166377	0.96447
ATPIF1 ENSG00000130770	1.18775
ATR ENSG00000175054	1.22583
ATRAID ENSG00000138085	1.31292
ATRIP ENSG00000164053	1.08934
ATRIP ENSG00000282827	0.839381
ATRN ENSG00000088812	1.07418
ATRNL1 ENSG00000107518	1.02414
ATRX ENSG00000085224	0.483704
ATXN1 ENSG00000124788	0.768887
ATXN10 ENSG00000130638	1.12149
ATXN1L ENSG00000224470	1.05809
ATXN2 ENSG00000204842	1.33875
ATXN2L ENSG00000168488	1.18152
ATXN3 ENSG00000066427	1.0394
ATXN3L ENSG00000123594	1.09055
ATXN7 ENSG00000163635	0.934952
ATXN7L1 ENSG00000146776	1.33494
ATXN7L2 ENSG00000162650	0.775425
ATXN7L3 ENSG00000087152	0.759688
ATXN7L3B ENSG00000253719	1.25795
AUH ENSG00000148090	1.0645
AUNIP ENSG00000127423	0.911669
AUP1 ENSG00000115307	1.06571
AURKA ENSG00000087586	1.46689
AURKAIP1 ENSG00000175756	0.707162
AURKB ENSG00000178999	1.23968
AURKC ENSG00000105146	1.10612
AUTS2 ENSG00000158321	1.06509
AVEN ENSG00000169857	0.893302
AVIL ENSG00000135407	1.29057
AVL9 ENSG00000105778	0.981855
AVP ENSG00000101200	1.12303
AVPI1 ENSG00000119986	0.487857
AVPR1A ENSG00000166148	0.957736
AVPR1B ENSG00000198049	0.783443
AVPR2 ENSG00000126895	0.85424
AXDND1 ENSG00000162779	0.859892
AXIN1 ENSG00000103126	0.949902
AXIN2 ENSG00000168646	1.75378
AXL ENSG00000167601	0.739996
AZGP1 ENSG00000160862	2.33845
AZI2 ENSG00000163512	0.803931
AZIN1 ENSG00000155096	0.756071
AZIN2 ENSG00000142920	1.12714
AZU1 ENSG00000172232	0.724412
B2M ENSG00000166710	1.48647
B3GALNT1 ENSG00000169255	0.800854
B3GALNT2 ENSG00000162885	1.26503
B3GALT1 ENSG00000172318	0.791568
B3GALT2 ENSG00000162630	0.740138
B3GALT4 ENSG00000235863	0.99692
B3GALT5 ENSG00000183778	0.745028
B3GALT6 ENSG00000176022	1.63875
B3GAT1 ENSG00000109956	1.48735
B3GAT2 ENSG00000112309	1.01585
B3GAT3 ENSG00000149541	0.882209
B3GLCT ENSG00000187676	1.27455
B3GNT2 ENSG00000170340	0.703739
B3GNT3 ENSG00000179913	0.496399
B3GNT4 ENSG00000176383	0.693604
B3GNT5 ENSG00000176597	0.498042
B3GNT6 ENSG00000198488	0.867503
B3GNT7 ENSG00000156966	0.770589
B3GNT8 ENSG00000177191	0.623486
B3GNT9 ENSG00000237172	1.14593
B3GNTL1 ENSG00000175711	0.853264
B4GALNT1 ENSG00000135454	0.951906
B4GALNT2 ENSG00000167080	0.856557
B4GALNT3 ENSG00000139044	0.79059
B4GALNT4 ENSG00000182272	0.851999
B4GALT1 ENSG00000086062	1.1962
B4GALT2 ENSG00000117411	0.644229
B4GALT3 ENSG00000158850	0.887539
B4GALT4 ENSG00000121578	1.3379
B4GALT5 ENSG00000158470	0.722382
B4GALT6 ENSG00000118276	1.11179
B4GALT7 ENSG00000027847	0.763142
B4GAT1 ENSG00000174684	1.60949
B9D1 ENSG00000108641	0.950498
B9D2 ENSG00000123810	0.768202
BAALC ENSG00000164929	1.17625
BAAT ENSG00000136881	1.14272
BABAM1 ENSG00000105393	0.999226
BACE1 ENSG00000186318	0.911197
BACE2 ENSG00000182240	1.27068
BACH1 ENSG00000156273	0.794962
BACH2 ENSG00000112182	0.850656
BAD ENSG00000002330	0.941159
BAG1 ENSG00000107262	1.03122
BAG2 ENSG00000112208	0.679575
BAG3 ENSG00000151929	0.915649
BAG4 ENSG00000156735	0.731835
BAG5 ENSG00000166170	0.982348
BAG6 ENSG00000204463	1.29962
BAHCC1 ENSG00000266074	1.02313
BAHD1 ENSG00000140320	0.806317
BAIAP2 ENSG00000175866	1.14216
BAIAP2L1 ENSG00000006453	1.52985
BAIAP2L2 ENSG00000128298	0.941368
BAIAP3 ENSG00000007516	1.20143
BAK1 ENSG00000030110	0.90018
BAMBI ENSG00000095739	0.975478
BANF1 ENSG00000175334	1.41216
BANF2 ENSG00000125888	1.11076
BANK1 ENSG00000153064	0.658012
BANP ENSG00000172530	0.901168
BAP1 ENSG00000163930	0.97207
BARD1 ENSG00000138376	0.451042
BARHL2 ENSG00000143032	0.96255
BARX1 ENSG00000131668	0.780305
BARX2 ENSG00000043039	0.477054
BASP1 ENSG00000176788	0.919435
BATF ENSG00000156127	0.658774
BATF2 ENSG00000168062	0.783344
BATF3 ENSG00000123685	0.462528
BAX ENSG00000087088	0.525646
BAZ1A ENSG00000198604	0.975789
BAZ1B ENSG00000009954	1.60771
BAZ2A ENSG00000076108	1.18295
BAZ2B ENSG00000123636	0.800473
BBC3 ENSG00000105327	0.885422
BBIP1 ENSG00000214413	0.974084
BBOF1 ENSG00000119636	0.880933
BBOX1 ENSG00000129151	0.761208
BBS1 ENSG00000174483	1.05963
BBS10 ENSG00000179941	0.833189
BBS12 ENSG00000181004	1.05934
BBS2 ENSG00000125124	1.44076
BBS4 ENSG00000140463	2.24544
BBS5 ENSG00000163093	1.13622
BBS7 ENSG00000138686	0.734791
BBS9 ENSG00000122507	0.890477
BBX ENSG00000114439	0.819432
BCAM ENSG00000187244	2.30224
BCAN ENSG00000132692	1.01998
BCAP29 ENSG00000075790	1.43743
BCAP31 ENSG00000185825	1.45526
BCAR1 ENSG00000050820	0.939475
BCAR3 ENSG00000137936	0.852458
BCAS1 ENSG00000064787	1.76638
BCAS2 ENSG00000116752	0.693768
BCAS3 ENSG00000141376	0.847449
BCAS4 ENSG00000124243	0.761239
BCAT1 ENSG00000060982	0.756634
BCAT2 ENSG00000105552	1.60266
BCCIP ENSG00000107949	1.20395
BCDIN3D ENSG00000186666	1.68168
BCHE ENSG00000114200	0.706505
BCKDHA ENSG00000248098	0.752238
BCKDHB ENSG00000083123	1.22811
BCKDK ENSG00000103507	0.89659
BCL10 ENSG00000142867	0.836077
BCL11A ENSG00000119866	1.21239
BCL11B ENSG00000127152	1.15076
BCL2 ENSG00000171791	0.348959
BCL2A1 ENSG00000140379	0.773322
BCL2L1 ENSG00000171552	1.41628
BCL2L10 ENSG00000137875	0.718858
BCL2L11 ENSG00000153094	0.751883
BCL2L12 ENSG00000126453	1.26527
BCL2L13 ENSG00000099968	1.15173
BCL2L14 ENSG00000121380	0.98624
BCL2L15 ENSG00000188761	0.831701
BCL2L2 ENSG00000129473	1.2289
BCL2L2-PABPN1 ENSG00000258643	1.03269
BCL3 ENSG00000069399	0.520475
BCL6 ENSG00000113916	0.922261
BCL6B ENSG00000161940	0.768764
BCL7A ENSG00000110987	1.21151
BCL7B ENSG00000106635	0.916927
BCL7C ENSG00000099385	0.483388
BCL9 ENSG00000116128	1.54523
BCL9L ENSG00000186174	0.876141
BCLAF1 ENSG00000029363	0.714973
BCO1 ENSG00000135697	1.03566
BCO2 ENSG00000197580	0.598459
BCOR ENSG00000183337	1.28698
BCORL1 ENSG00000085185	0.786739
BCR ENSG00000186716	0.739173
BCS1L ENSG00000074582	1.3382
BDH1 ENSG00000161267	2.13245
BDH2 ENSG00000164039	1.66026
BDKRB1 ENSG00000100739	0.948981
BDKRB2 ENSG00000168398	0.385029
BDNF ENSG00000176697	0.788257
BDP1 ENSG00000145734	1.01165
BEAN1 ENSG00000166546	0.937895
BECN1 ENSG00000126581	0.802277
BEGAIN ENSG00000183092	0.790138
BEND2 ENSG00000177324	0.92028
BEND3 ENSG00000178409	0.739881
BEND4 ENSG00000188848	1.05078
BEND5 ENSG00000162373	1.24897
BEND6 ENSG00000151917	0.835193
BEND7 ENSG00000165626	0.832893
BEST1 ENSG00000167995	0.288804
BEST2 ENSG00000039987	0.955395
BEST3 ENSG00000127325	1.20513
BEST4 ENSG00000142959	0.724058
BET1 ENSG00000105829	1.30226
BET1L ENSG00000177951	1.00923
BEX1 ENSG00000133169	1.73072
BEX2 ENSG00000133134	1.13876
BEX3 ENSG00000166681	1.06131
BEX4 ENSG00000102409	1.68043
BEX5 ENSG00000184515	1.0284
BFAR ENSG00000103429	0.972663
BFSP1 ENSG00000125864	0.798457
BFSP2 ENSG00000170819	1.17199
BGLAP ENSG00000242252	0.800306
BGN ENSG00000182492	0.390008
BHLHA15 ENSG00000180535	0.761868
BHLHB9 ENSG00000198908	0.981208
BHLHE22 ENSG00000180828	0.769884
BHLHE40 ENSG00000134107	0.614934
BHLHE41 ENSG00000123095	0.645008
BHMG1 ENSG00000237452	0.870697
BHMT ENSG00000145692	0.9439
BHMT2 ENSG00000132840	0.904143
BICC1 ENSG00000122870	1.54399
BICD1 ENSG00000151746	1.14175
BICD2 ENSG00000185963	1.18789
BICDL1 ENSG00000135127	1.15668
BICDL2 ENSG00000162069	0.949152
BID ENSG00000015475	0.998524
BIK ENSG00000100290	1.32789
BIN1 ENSG00000136717	1.06129
BIN2 ENSG00000110934	0.840373
BIN3 ENSG00000147439	1.09067
BIRC2 ENSG00000110330	0.740214
BIRC3 ENSG00000023445	0.615912
BIRC5 ENSG00000089685	1.20285
BIRC6 ENSG00000115760	1.10403
BIRC7 ENSG00000101197	0.804796
BIVM ENSG00000134897	1.24522
BLCAP ENSG00000166619	1.2003
BLK ENSG00000136573	0.808345
BLM ENSG00000197299	1.0532
BLMH ENSG00000108578	0.981855
BLNK ENSG00000095585	1.20393
BLOC1S1 ENSG00000135441	1.09106
BLOC1S2 ENSG00000196072	0.831568
BLOC1S3 ENSG00000189114	1.09184
BLOC1S4 ENSG00000186222	1.15438
BLOC1S5 ENSG00000188428	1.07006
BLOC1S6 ENSG00000104164	1.06505
BLVRA ENSG00000106605	1.18549
BLVRB ENSG00000090013	1.10205
BLZF1 ENSG00000117475	0.982918
BMF ENSG00000104081	0.757577
BMI1 ENSG00000168283	1.24478
BMP1 ENSG00000168487	0.703791
BMP10 ENSG00000163217	0.915198
BMP2 ENSG00000125845	0.793165
BMP2K ENSG00000138756	1.01943
BMP3 ENSG00000152785	0.794922
BMP4 ENSG00000125378	1.11293
BMP5 ENSG00000112175	1.239
BMP6 ENSG00000153162	0.780205
BMP7 ENSG00000101144	0.949988
BMP8A ENSG00000183682	1.00334
BMP8B ENSG00000116985	0.897029
BMPER ENSG00000164619	0.979194
BMPR1A ENSG00000107779	1.18464
BMPR1B ENSG00000138696	1.3151
BMPR2 ENSG00000204217	0.628182
BMS1 ENSG00000165733	0.946783
BMT2 ENSG00000164603	1.07394
BMX ENSG00000102010	0.830244
BNC1 ENSG00000169594	0.823703
BNC2 ENSG00000173068	0.854904
BNIP1 ENSG00000113734	1.26069
BNIP2 ENSG00000140299	0.697214
BNIP3 ENSG00000176171	1.22142
BNIP3L ENSG00000104765	0.668529
BNIPL ENSG00000163141	0.667641
BOC ENSG00000144857	1.23422
BOD1 ENSG00000145919	1.23192
BOD1L1 ENSG00000038219	0.706894
BOD1L2 ENSG00000228075	0.63355
BOK ENSG00000176720	0.48212
BOLA1 ENSG00000178096	1.06732
BOLA2B ENSG00000169627	1.02673
BOLA3 ENSG00000163170	1.57112
BOLL ENSG00000152430	0.954403
BOP1 ENSG00000261236	0.730907
BORA ENSG00000136122	1.12389
BORCS5 ENSG00000165714	0.997228
BORCS6 ENSG00000196544	0.97387
BORCS7 ENSG00000166275	0.834747
BORCS8 ENSG00000254901	1.15576
BORCS8-MEF2B ENSG00000064489	1.06391
BPGM ENSG00000172331	1.12107
BPHL ENSG00000137274	1.47252
BPI ENSG00000101425	0.743636
BPIFA1 ENSG00000198183	0.90952
BPIFA2 ENSG00000131050	0.91818
BPIFB1 ENSG00000125999	0.563979
BPIFB2 ENSG00000078898	0.909935
BPIFB4 ENSG00000186191	0.878749
BPIFC ENSG00000184459	1.00066
BPNT1 ENSG00000162813	1.10335
BPTF ENSG00000171634	0.567689
BRAF ENSG00000157764	0.958162
BRAP ENSG00000089234	1.5044
BRAT1 ENSG00000106009	0.802589
BRCA1 ENSG00000012048	1.15139
BRCA2 ENSG00000139618	1.14977
BRCC3 ENSG00000185515	0.988309
BRD1 ENSG00000100425	0.855959
BRD2 ENSG00000204256	1.17976
BRD3 ENSG00000169925	0.710682
BRD4 ENSG00000141867	1.18041
BRD7 ENSG00000166164	1.04319
BRD8 ENSG00000112983	0.909135
BRD9 ENSG00000028310	0.846773
BRDT ENSG00000137948	1.15515
BRE ENSG00000158019	1.06286
BRF1 ENSG00000185024	0.736878
BRF2 ENSG00000104221	0.811824
BRI3 ENSG00000164713	1.282
BRI3BP ENSG00000184992	0.820478
BRICD5 ENSG00000182685	0.960686
BRINP1 ENSG00000078725	1.10197
BRINP2 ENSG00000198797	1.16815
BRINP3 ENSG00000162670	0.931904
BRIP1 ENSG00000136492	1.01763
BRIX1 ENSG00000113460	0.734442
BRK1 ENSG00000254999	1.2247
BRMS1 ENSG00000174744	0.935847
BRMS1L ENSG00000100916	0.925587
BROX ENSG00000162819	1.39424
BRPF1 ENSG00000156983	1.04376
BRPF3 ENSG00000096070	1.14351
BRS3 ENSG00000102239	1.06336
BRSK1 ENSG00000160469	0.80889
BRSK2 ENSG00000174672	0.66632
BRWD1 ENSG00000185658	0.935598
BRWD3 ENSG00000165288	0.631405
BSCL2 ENSG00000168000	0.930466
BSDC1 ENSG00000160058	1.08577
BSG ENSG00000172270	1.36366
BSN ENSG00000164061	0.82598
BSND ENSG00000162399	1.02205
BSPH1 ENSG00000188334	0.870614
BSPRY ENSG00000119411	0.898251
BST1 ENSG00000109743	0.914961
BST2 ENSG00000130303	0.391929
BTAF1 ENSG00000095564	0.898567
BTBD1 ENSG00000064726	0.723438
BTBD10 ENSG00000148925	0.976653
BTBD11 ENSG00000151136	1.49599
BTBD16 ENSG00000138152	0.998024
BTBD18 ENSG00000233436	1.20911
BTBD19 ENSG00000222009	0.787567
BTBD2 ENSG00000133243	1.1322
BTBD3 ENSG00000132640	0.681768
BTBD6 ENSG00000184887	1.1639
BTBD7 ENSG00000011114	1.24538
BTBD8 ENSG00000189195	1.03874
BTBD9 ENSG00000183826	0.752184
BTC ENSG00000174808	0.922611
BTD ENSG00000169814	1.44449
BTF3 ENSG00000145741	1.10911
BTF3L4 ENSG00000134717	1.10877
BTG1 ENSG00000133639	0.715536
BTG2 ENSG00000159388	0.782454
BTG3 ENSG00000154640	0.813031
BTG4 ENSG00000137707	0.876737
BTK ENSG00000010671	0.833866
BTLA ENSG00000186265	0.9158
BTN1A1 ENSG00000124557	0.799743
BTN2A1 ENSG00000112763	0.970043
BTN2A2 ENSG00000124508	1.12888
BTN3A1 ENSG00000026950	1.30276
BTN3A2 ENSG00000186470	1.00685
BTN3A3 ENSG00000111801	1.14526
BTNL2 ENSG00000204290	0.65494
BTNL3 ENSG00000168903	0.825216
BTNL8 ENSG00000113303	0.971242
BTNL9 ENSG00000165810	0.679129
BTRC ENSG00000166167	1.26367
BUB1 ENSG00000169679	1.0741
BUB1B ENSG00000156970	0.925477
BUB3 ENSG00000154473	0.733037
BUD13 ENSG00000137656	0.578443
BUD31 ENSG00000106245	0.988574
BVES ENSG00000112276	1.04141
BYSL ENSG00000112578	1.11399
BZW1 ENSG00000082153	0.828045
BZW2 ENSG00000136261	0.840315
C10orf10 ENSG00000165507	1.03124
C10orf105 ENSG00000214688	1.39131
C10orf107 ENSG00000183346	1.10561
C10orf11 ENSG00000148655	1.35954
C10orf128 ENSG00000204161	0.680111
C10orf142 ENSG00000277288	0.954067
C10orf2 ENSG00000107815	1.18608
C10orf35 ENSG00000171224	1.19259
C10orf53 ENSG00000178645	0.921453
C10orf54 ENSG00000107738	0.648064
C10orf55 ENSG00000222047	1.04561
C10orf62 ENSG00000203942	0.991572
C10orf67 ENSG00000179133	0.825091
C10orf71 ENSG00000177354	0.659757
C10orf76 ENSG00000120029	1.24015
C10orf82 ENSG00000165863	0.674252
C10orf88 ENSG00000119965	0.97395
C10orf90 ENSG00000154493	1.07661
C10orf95 ENSG00000120055	0.962966
C10orf99 ENSG00000188373	0.490156
C11orf1 ENSG00000137720	1.1952
C11orf16 ENSG00000176029	0.647042
C11orf21 ENSG00000110665	1.26442
C11orf24 ENSG00000171067	1.14623
C11orf31 ENSG00000211450	0.938795
C11orf40 ENSG00000171987	0.82813
C11orf42 ENSG00000180878	0.976156
C11orf45 ENSG00000174370	0.878663
C11orf49 ENSG00000149179	0.897897
C11orf52 ENSG00000149300	1.06497
C11orf53 ENSG00000150750	0.925849
C11orf54 ENSG00000182919	1.17817
C11orf57 ENSG00000150776	1.089
C11orf58 ENSG00000110696	1.08085
C11orf63 ENSG00000109944	1.12325
C11orf65 ENSG00000166323	1.03641
C11orf68 ENSG00000175573	0.915796
C11orf70 ENSG00000137691	0.928333
C11orf71 ENSG00000180425	1.20411
C11orf74 ENSG00000166352	0.96912
C11orf80 ENSG00000173715	1.0693
C11orf84 ENSG00000168005	0.943291
C11orf87 ENSG00000185742	0.848124
C11orf88 ENSG00000183644	1.0302
C11orf91 ENSG00000205177	0.850714
C11orf94 ENSG00000234776	1.00217
C11orf95 ENSG00000188070	0.894462
C11orf96 ENSG00000187479	0.587583
C11orf98 ENSG00000278615	1.35328
C12orf10 ENSG00000139637	0.763676
C12orf29 ENSG00000133641	0.933336
C12orf4 ENSG00000047621	1.35242
C12orf40 ENSG00000180116	1.1106
C12orf42 ENSG00000179088	0.902729
C12orf43 ENSG00000157895	0.899933
C12orf45 ENSG00000151131	0.934989
C12orf49 ENSG00000111412	0.882455
C12orf50 ENSG00000165805	0.936352
C12orf54 ENSG00000177627	0.770688
C12orf56 ENSG00000185306	1.31561
C12orf57 ENSG00000111678	1.08538
C12orf60 ENSG00000182993	0.982138
C12orf65 ENSG00000130921	1.38101
C12orf66 ENSG00000174206	0.919565
C12orf71 ENSG00000214700	1.18822
C12orf73 ENSG00000204954	1.56572
C12orf75 ENSG00000235162	0.79312
C12orf76 ENSG00000174456	1.20644
C14orf1 ENSG00000133935	1.33412
C14orf105 ENSG00000100557	0.766476
C14orf119 ENSG00000179933	1.09799
C14orf132 ENSG00000227051	0.585737
C14orf142 ENSG00000170270	1.26189
C14orf159 ENSG00000133943	1.20899
C14orf166 ENSG00000087302	1.25297
C14orf169 ENSG00000170468	1.2791
C14orf177 ENSG00000176605	1.25921
C14orf178 ENSG00000197734	1.07738
C14orf180 ENSG00000184601	0.962158
C14orf2 ENSG00000156411	1.44361
C14orf28 ENSG00000179476	0.774758
C14orf37 ENSG00000139971	1.00494
C14orf39 ENSG00000179008	0.829887
C14orf79 ENSG00000140104	1.05872
C14orf80 ENSG00000185347	0.627821
C14orf93 ENSG00000100802	0.924667
C15orf39 ENSG00000167173	0.730087
C15orf40 ENSG00000169609	0.955978
C15orf41 ENSG00000186073	0.860478
C15orf48 ENSG00000166920	0.521742
C15orf52 ENSG00000188549	1.37209
C15orf53 ENSG00000175779	0.982121
C15orf57 ENSG00000128891	1.1275
C15orf59 ENSG00000205363	0.559156
C15orf61 ENSG00000189227	0.882739
C15orf62 ENSG00000188277	0.9679
C15orf65 ENSG00000261652	0.914006
C16orf13 ENSG00000130731	1.05151
C16orf45 ENSG00000166780	0.687053
C16orf46 ENSG00000166455	0.884593
C16orf52 ENSG00000185716	0.906296
C16orf54 ENSG00000185905	1.00508
C16orf58 ENSG00000140688	1.2115
C16orf59 ENSG00000162062	1.10402
C16orf62 ENSG00000103544	0.883437
C16orf70 ENSG00000125149	1.40385
C16orf71 ENSG00000166246	1.17434
C16orf72 ENSG00000182831	0.519745
C16orf74 ENSG00000154102	1.0673
C16orf78 ENSG00000166152	1.32838
C16orf82 ENSG00000234186	0.817385
C16orf86 ENSG00000159761	0.704233
C16orf87 ENSG00000155330	0.759373
C16orf89 ENSG00000153446	0.98884
C16orf91 ENSG00000174109	1.02941
C16orf92 ENSG00000167194	0.90467
C16orf95 ENSG00000260456	0.810259
C16orf96 ENSG00000205832	0.6979
C17orf105 ENSG00000231256	1.0834
C17orf107 ENSG00000205710	0.680335
C17orf49 ENSG00000258315	0.576125
C17orf50 ENSG00000270806	1.1221
C17orf51 ENSG00000212719	0.939051
C17orf53 ENSG00000125319	0.92965
C17orf58 ENSG00000186665	1.15722
C17orf62 ENSG00000178927	0.689811
C17orf64 ENSG00000141371	1.05854
C17orf67 ENSG00000214226	0.975042
C17orf74 ENSG00000184560	0.804548
C17orf75 ENSG00000108666	1.09511
C17orf78 ENSG00000278505	1.10462
C17orf80 ENSG00000141219	1.23561
C17orf89 ENSG00000224877	0.860268
C17orf96 ENSG00000273604	0.811148
C17orf97 ENSG00000187624	0.931122
C17orf98 ENSG00000275489	0.808424
C17orf99 ENSG00000187997	0.855725
C18orf21 ENSG00000141428	1.1219
C18orf25 ENSG00000152242	0.933466
C18orf32 ENSG00000177576	1.13591
C18orf54 ENSG00000166845	0.839492
C18orf63 ENSG00000206043	0.881112
C18orf8 ENSG00000141452	1.17137
C19orf12 ENSG00000131943	1.44619
C19orf18 ENSG00000177025	1.40147
C19orf24 ENSG00000228300	0.91596
C19orf25 ENSG00000119559	0.937479
C19orf33 ENSG00000167644	0.52132
C19orf35 ENSG00000188305	0.903465
C19orf38 ENSG00000214212	0.947583
C19orf43 ENSG00000123144	1.0028
C19orf44 ENSG00000105072	0.583283
C19orf45 ENSG00000198723	0.726432
C19orf47 ENSG00000160392	0.849922
C19orf48 ENSG00000167747	1.63329
C19orf52 ENSG00000142444	1.1178
C19orf53 ENSG00000104979	0.795143
C19orf54 ENSG00000188493	1.49165
C19orf57 ENSG00000132016	1.0105
C19orf60 ENSG00000006015	0.519194
C19orf66 ENSG00000130813	1.0476
C19orf67 ENSG00000188032	0.919772
C19orf68 ENSG00000185453	0.587976
C19orf70 ENSG00000174917	0.863284
C19orf71 ENSG00000183397	0.979604
C19orf73 ENSG00000221916	1.46359
C19orf81 ENSG00000235034	1.46058
C19orf84 ENSG00000262874	1.08683
C1D ENSG00000197223	0.809175
C1GALT1 ENSG00000106392	1.11982
C1GALT1C1 ENSG00000171155	1.10025
C1GALT1C1L ENSG00000223658	1.21401
C1QA ENSG00000173372	0.590212
C1QB ENSG00000173369	0.718736
C1QBP ENSG00000108561	1.31762
C1QC ENSG00000159189	1.00538
C1QL1 ENSG00000131094	0.452669
C1QL2 ENSG00000144119	0.741783
C1QL3 ENSG00000165985	0.963085
C1QL4 ENSG00000186897	1.08104
C1QTNF1 ENSG00000173918	0.580847
C1QTNF2 ENSG00000145861	0.662003
C1QTNF3 ENSG00000082196	0.815003
C1QTNF4 ENSG00000172247	0.825555
C1QTNF5 ENSG00000223953	0.870743
C1QTNF6 ENSG00000133466	0.856923
C1QTNF7 ENSG00000163145	0.803114
C1QTNF9 ENSG00000240654	0.935276
C1QTNF9B ENSG00000205863	0.748536
C1QTNF9B-AS1 ENSG00000281899	0.945074
C1R ENSG00000159403	0.899968
C1RL ENSG00000139178	1.14034
C1S ENSG00000182326	1.44086
C1orf100 ENSG00000173728	1.10377
C1orf101 ENSG00000179397	1.33683
C1orf105 ENSG00000180999	0.887211
C1orf106 ENSG00000163362	0.688409
C1orf109 ENSG00000116922	1.04679
C1orf112 ENSG00000000460	1.14781
C1orf115 ENSG00000162817	1.75897
C1orf116 ENSG00000182795	2.00558
C1orf122 ENSG00000197982	1.47504
C1orf123 ENSG00000162384	1.34293
C1orf127 ENSG00000175262	0.668776
C1orf131 ENSG00000143633	1.12558
C1orf141 ENSG00000203963	0.958595
C1orf145 ENSG00000162913	1.05637
C1orf146 ENSG00000203910	0.855911
C1orf158 ENSG00000157330	0.681893
C1orf159 ENSG00000131591	0.703398
C1orf162 ENSG00000143110	0.853042
C1orf167 ENSG00000215910	0.677604
C1orf168 ENSG00000187889	1.33297
C1orf174 ENSG00000198912	1.18727
C1orf185 ENSG00000204006	1.12588
C1orf186 ENSG00000263961	0.840891
C1orf194 ENSG00000179902	1.00373
C1orf198 ENSG00000119280	0.71102
C1orf204 ENSG00000188004	0.857513
C1orf21 ENSG00000116667	1.33595
C1orf210 ENSG00000253313	1.24612
C1orf216 ENSG00000142686	0.752327
C1orf226 ENSG00000239887	0.780663
C1orf228 ENSG00000198520	1.15038
C1orf234 ENSG00000227868	0.963195
C1orf27 ENSG00000157181	0.732926
[truncated: 15,949 more rows]
