# Supplementary material for: Spatial maps of prostate cancer transcriptomes reveal an unexplored landscape of heterogeneity
Source: Nat Commun. 2018 Jun 20;9:2419. doi: 10.1038/s41467-018-04724-5 (PMC6010471; doi:10.1038/s41467-018-04724-5)
Supplement: Supplementary file 9 — Supplementary Data 6 [file 41467_2018_4724_MOESM9_ESM.zip › Supplementary Dataset 3/experiment0010-feature-gamma.tsv]

	Factor 1	Factor 2	Factor 3	Factor 4	Factor 5	Factor 6	Factor 7	Factor 8	Factor 9	Factor 10
A1BG ENSG00000121410	0.730151	1.05254	0.782071	0.968368	1.03269	0.967935	1.05865	1.03722	1.27204	1.37393
A1CF ENSG00000148584	0.938025	0.998528	1.11027	0.98955	0.947833	1.16231	0.952439	1.18454	1.05902	1.01257
A2M ENSG00000175899	1.08416	1.10476	1.16241	0.809266	0.782125	0.512977	0.961147	1.07058	0.708315	1.05068
A2ML1 ENSG00000166535	1.12153	1.10233	1.07043	0.932062	1.0335	0.879424	1.01448	1.24868	1.08229	1.2708
A4GALT ENSG00000128274	1.02693	1.34749	0.763145	0.865057	0.936137	0.807655	0.88581	0.937885	0.881226	1.00956
AAAS ENSG00000094914	0.975301	1.09845	1.17041	0.830286	1.16196	1.02129	0.790985	1.01587	1.09556	1.10389
AACS ENSG00000081760	1.04848	0.983968	1.20381	0.903285	1.13378	0.777066	0.973716	0.80838	1.13852	0.934306
AADAC ENSG00000114771	1.02466	1.03783	0.906735	0.735681	0.942618	0.973447	1.28872	0.898887	0.847411	0.917118
AADACL2 ENSG00000197953	0.968722	0.875045	0.983279	0.912244	1.01632	0.949095	0.817677	0.909956	1.11499	0.959915
AADACL4 ENSG00000204518	1.02211	0.83613	1.21012	1.11606	0.981344	0.908362	0.968383	1.05449	1.11886	1.08385
AADAT ENSG00000109576	0.746224	0.966593	0.872679	0.886253	0.858153	0.991102	0.825845	1.14223	0.95572	0.930753
AAED1 ENSG00000158122	0.915182	0.751203	1.0838	1.11554	1.00443	0.997634	1.34555	0.996273	1.03974	0.960342
AAGAB ENSG00000103591	0.695644	1.04573	1.11251	1.51298	0.966643	0.788859	1.13338	1.04484	0.810821	1.12263
AAK1 ENSG00000115977	0.914132	0.905243	0.786128	0.879655	0.842508	0.999783	1.27029	1.07233	0.859643	1.16324
AAMDC ENSG00000087884	0.886608	1.22537	0.948524	0.833744	1.00266	1.02692	0.822518	1.22417	1.00198	0.958739
AAMP ENSG00000127837	0.95077	0.90017	1.27276	0.868677	1.26061	1.02847	1.1823	1.21943	1.02859	1.12164
AAR2 ENSG00000131043	1.07891	1.20621	0.922773	0.849339	1.01413	0.945196	0.807705	0.899787	0.862571	1.08226
AARD ENSG00000205002	0.738816	1.26841	0.856156	1.28765	1.21765	1.05651	1.10825	1.07336	1.05254	1.37512
AARS ENSG00000090861	1.0535	0.947211	1.13509	1.00053	1.05546	1.07725	1.23941	1.00034	0.893801	1.3562
AARSD1 ENSG00000266967	1.08457	0.963688	1.02124	1.04079	0.799063	0.909021	1.27254	1.16276	1.00608	1.18101
AASDH ENSG00000157426	0.8435	1.14269	0.942364	1.23687	0.893435	0.669346	1.2024	0.901904	1.00116	0.922974
AASDHPPT ENSG00000149313	1.0582	1.07507	1.03971	1.0864	1.04669	1.11195	0.87395	1.10955	1.01839	0.991079
AASS ENSG00000008311	0.982079	0.793412	0.944005	1.02788	0.897036	1.0492	0.903465	1.17369	0.988864	1.10681
AATF ENSG00000275700	0.986758	0.748083	1.13574	1.03947	0.777305	1.28239	0.707356	1.29551	1.00513	0.897127
AATK ENSG00000181409	1.15353	0.792801	0.862509	1.34765	1.03748	0.8462	1.16519	1.03407	0.949227	0.926537
AATK-AS1 ENSG00000225180	1.03701	0.931157	0.899977	0.945917	1.10601	0.930278	0.897347	0.812826	0.927531	1.05854
ABAT ENSG00000183044	1.15878	0.999399	0.867288	0.988868	0.844345	0.847215	0.950481	1.12779	0.859837	1.23165
ABC13-47488600E17.1 ENSG00000283199	0.840468	1.02058	1.08844	1.08398	1.0586	1.11666	0.998979	0.84478	1.03757	0.947934
ABC13-47656900H15.1 ENSG00000283566	0.896662	0.819177	0.988928	1.07997	0.666279	0.990656	1.01451	1.03169	0.861003	0.784005
ABC7-42404400C24.1 ENSG00000277758	1.04963	0.946513	0.920353	1.0261	0.943401	0.933063	1.16667	0.842412	0.915617	1.43527
ABCA1 ENSG00000165029	0.756935	0.86905	0.931794	1.0009	1.03096	0.81361	0.944121	0.95106	1.01713	0.803491
ABCA10 ENSG00000154263	0.838749	0.926523	1.02073	1.10113	0.96283	1.18297	1.21879	0.97161	1.0898	1.05887
ABCA12 ENSG00000144452	1.04503	1.0626	1.04924	1.09001	1.23155	0.883116	0.863981	1.11904	0.988747	0.992779
ABCA13 ENSG00000179869	0.951046	0.866064	0.755452	1.11762	0.709798	0.986085	0.856969	1.16604	0.776549	1.24572
ABCA2 ENSG00000107331	1.30161	1.00781	0.66433	0.92317	0.854962	1.01207	0.851493	0.944655	1.30877	0.972981
ABCA3 ENSG00000167972	0.97626	0.974943	1.1391	1.06498	0.962847	0.848046	1.17955	0.893551	0.866217	0.828047
ABCA4 ENSG00000198691	1.09345	1.3805	1.05552	1.08755	0.869206	1.08445	1.02557	1.13314	1.07603	0.967689
ABCA5 ENSG00000154265	0.977753	0.819673	1.10857	0.749769	1.19207	1.04038	0.702218	1.03363	0.836741	0.954082
ABCA6 ENSG00000154262	1.08242	1.09649	1.02431	0.890035	1.19117	1.24719	0.950162	1.08119	1.15393	0.999185
ABCA7 ENSG00000064687	0.973173	0.854024	1.0702	1.00927	0.911191	0.74327	1.3512	0.866375	0.825367	0.887891
ABCA8 ENSG00000141338	0.661431	0.938875	1.1216	1.14985	1.00083	0.945849	0.842541	0.938601	0.893417	0.978897
ABCA9 ENSG00000154258	0.884387	0.967087	1.14417	1.0544	1.12641	0.932907	1.00652	0.985166	1.03929	0.99207
ABCB1 ENSG00000085563	1.2116	1.05421	1.1396	1.00503	0.906097	0.895847	0.99691	1.11895	0.883101	1.28494
ABCB10 ENSG00000135776	1.11122	1.07287	0.878232	0.907989	1.04884	1.11995	1.1084	1.15096	1.5135	0.920664
ABCB11 ENSG00000073734	1.00106	1.07119	0.836823	0.990585	1.01106	1.08699	1.06219	1.05511	1.08392	1.04464
ABCB4 ENSG00000005471	1.08884	0.92293	0.856104	0.959391	0.877518	1.15648	0.973046	0.896228	0.957824	0.827129
ABCB5 ENSG00000004846	0.776446	0.839137	0.785987	1.00316	1.29046	1.09075	0.922312	0.99315	0.856341	1.42168
ABCB6 ENSG00000115657	1.16549	1.04868	1.10479	1.20966	0.841668	1.27122	1.04523	0.641875	0.908784	0.98504
ABCB7 ENSG00000131269	1.40138	1.04814	1.30744	1.12357	0.773306	1.37073	0.86723	1.10904	1.17051	0.978911
ABCB8 ENSG00000197150	0.904265	0.901937	0.977286	0.999026	0.974242	1.11611	0.846935	0.890377	0.941502	0.869483
ABCB9 ENSG00000150967	0.834555	1.24094	0.817185	1.09445	1.07686	0.856537	0.808406	1.20532	0.686987	0.912608
ABCC1 ENSG00000103222	0.936686	1.27731	1.29306	0.929105	0.985559	0.896267	0.897364	1.22118	0.883717	0.900614
ABCC10 ENSG00000124574	0.967018	1.18549	0.805506	1.01714	0.928593	0.901201	0.782084	1.20973	0.891422	1.3622
ABCC11 ENSG00000121270	0.951743	0.916085	0.897537	0.840883	1.05266	1.23359	1.00648	1.09552	0.967939	0.962049
ABCC12 ENSG00000140798	0.944235	0.877485	0.839472	0.95249	1.31083	1.10349	0.857034	0.939994	0.990949	0.848263
ABCC2 ENSG00000023839	1.0147	1.11309	1.10913	1.01363	1.13869	0.960721	0.803355	1.06276	0.777235	0.941476
ABCC3 ENSG00000108846	0.808288	1.168	1.03995	1.11127	1.26906	0.861032	0.95721	1.19207	0.770252	1.00899
ABCC4 ENSG00000125257	1.07445	0.947719	0.882361	1.01697	0.722555	0.877714	0.992378	1.26758	0.904164	0.949165
ABCC5 ENSG00000114770	0.97402	0.738536	1.11007	1.01526	0.940132	1.05611	1.08989	0.889262	0.997887	1.10432
ABCC6 ENSG00000091262	0.993401	1.11669	1.0264	1.06558	0.797692	0.886668	0.816259	1.03989	1.06157	1.00639
ABCC8 ENSG00000006071	1.11261	0.844929	0.92418	0.726147	1.02577	0.871748	0.983659	0.72121	1.04712	1.13044
ABCC9 ENSG00000069431	0.872457	0.8599	1.06713	1.06249	0.837727	0.947236	0.969986	0.849171	0.97503	0.796603
ABCD1 ENSG00000101986	0.729021	0.998835	1.06193	0.82476	1.38313	0.868416	0.924316	0.759437	1.26893	0.967132
ABCD2 ENSG00000173208	0.820673	1.02765	0.902019	1.00537	0.853755	1.12097	0.906286	0.981801	0.95127	1.24588
ABCD3 ENSG00000117528	1.0225	1.19766	0.779497	0.937133	1.0207	1.2251	0.952349	0.86495	0.906815	1.28131
ABCD4 ENSG00000119688	1.01038	1.15315	1.12796	1.11356	1.27804	0.910961	0.872766	0.709295	1.34794	0.946228
ABCE1 ENSG00000164163	0.805713	1.2091	0.866289	1.1342	0.969458	0.962718	0.846671	0.905687	1.15609	0.811653
ABCF1 ENSG00000204574	0.91422	1.46199	1.16532	1.13615	1.11267	1.32176	1.16395	1.09614	1.16468	1.18797
ABCF2 ENSG00000033050	1.10338	0.930015	1.01731	1.27679	0.827074	0.992177	1.22814	0.816552	1.06612	1.29618
ABCF3 ENSG00000161204	1.07368	1.11302	0.959594	1.29616	1.02574	1.03148	0.836833	1.03295	1.3004	0.990465
ABCG1 ENSG00000160179	1.0224	0.948702	0.823307	1.10735	0.774146	1.22598	0.963283	1.07024	0.968966	0.807788
ABCG2 ENSG00000118777	1.14795	1.25559	0.943645	0.819156	0.948705	0.913859	0.923749	1.11292	1.00024	0.853269
ABCG4 ENSG00000172350	1.01968	1.16063	1.32271	0.984901	0.956001	0.990003	0.839844	0.920758	1.08506	0.940685
ABCG5 ENSG00000138075	1.01	1.12804	0.889559	0.913079	1.41756	1.13529	1.04086	0.870665	1.14057	1.21168
ABHD1 ENSG00000143994	1.06781	0.949979	0.898488	1.15013	0.87939	0.800427	1.04021	1.19548	1.14912	0.791102
ABHD10 ENSG00000144827	1.0245	1.20985	0.880783	1.10758	0.902144	0.912377	1.19982	0.829484	0.898976	1.12242
ABHD11 ENSG00000106077	1.03308	1.12409	1.04314	1.13558	1.10043	1.33622	2.07845	1.02978	1.27361	1.37514
ABHD12 ENSG00000100997	1.06886	1.0058	1.15119	1.06629	1.00714	1.02742	1.03854	0.965553	0.922058	1.10276
ABHD12B ENSG00000131969	1.0923	0.822561	1.12593	1.20077	1.13932	1.26976	1.03707	1.25499	0.845343	1.01984
ABHD13 ENSG00000139826	1.17393	1.02796	0.979324	0.898126	1.23536	0.861496	1.13086	1.05044	1.37329	0.650326
ABHD14A ENSG00000248487	0.820171	0.792715	0.875238	1.04878	1.04528	0.863182	0.912538	0.998114	1.10734	1.08092
ABHD14A-ACY1 ENSG00000114786	0.968882	1.05691	1.16528	1.05945	0.876909	0.989393	0.945825	1.01848	1.14941	1.17653
ABHD14B ENSG00000114779	0.98738	0.855601	1.02049	1.00456	1.14111	1.27538	0.781935	0.924747	1.13393	1.0597
ABHD15 ENSG00000168792	1.07966	1.15925	1.35828	1.04483	0.775816	1.17678	0.872543	1.1057	0.890548	1.00532
ABHD16A ENSG00000204427	0.961212	0.954379	0.973594	1.21036	0.785109	0.888317	1.16315	1.18801	1.11357	1.08208
ABHD17A ENSG00000129968	0.844206	0.930032	0.725411	0.922148	0.879457	0.944255	1.03894	0.83079	0.938276	0.937647
ABHD17B ENSG00000107362	0.947959	1.19395	1.00171	0.76069	1.02715	1.33494	1.32419	1.07408	0.8711	0.824634
ABHD17C ENSG00000136379	1.06917	1.09216	1.0041	1.13805	1.0774	0.943535	0.83475	1.31843	0.8286	1.05754
ABHD18 ENSG00000164074	0.863316	1.01725	0.967993	0.810872	1.05052	0.773779	0.956028	0.780458	0.782848	1.12023
ABHD2 ENSG00000140526	1.11739	1.11648	0.939216	1.09968	1.06436	0.704715	1.05331	0.901738	0.961098	0.884466
ABHD3 ENSG00000158201	1.13993	0.914833	1.01708	1.17857	1.05957	1.26884	0.836005	1.07969	0.786517	0.969058
ABHD4 ENSG00000100439	1.03922	0.969649	0.928774	1.08299	0.925041	0.933711	0.929502	1.14464	1.07034	0.976971
ABHD5 ENSG00000011198	1.07988	0.972947	0.733962	1.03348	0.848647	1.06947	1.09423	1.13033	0.970859	1.08923
ABHD6 ENSG00000163686	1.13376	0.960706	0.948683	0.85524	1.04805	0.921245	1.02249	1.15477	0.939651	1.15313
ABHD8 ENSG00000127220	1.01219	0.848206	0.929794	1.17041	0.910479	0.777166	1.15894	0.951653	0.787268	0.97995
ABI1 ENSG00000136754	1.10606	1.24916	0.754675	1.08813	0.981741	1.31146	1.02259	0.812417	0.866115	1.02276
ABI2 ENSG00000138443	0.933191	1.00306	1.14537	0.9274	0.956703	1.02304	1.02937	1.02233	1.01193	0.928947
ABI3 ENSG00000108798	1.23004	1.17139	0.988099	1.17369	1.29389	1.13257	1.04548	1.15376	1.13091	0.873066
ABI3BP ENSG00000154175	0.900356	0.783391	0.797113	0.852521	1.19449	0.830768	1.09775	0.960836	1.01561	1.13141
ABL1 ENSG00000097007	1.07226	0.743587	0.901806	0.989435	0.975305	0.975888	1.17685	0.994674	1.03054	1.00284
ABL2 ENSG00000143322	1.17501	1.26325	0.948634	0.839531	0.993971	1.07545	1.38502	0.914735	0.892093	1.0167
ABLIM1 ENSG00000099204	0.895638	1.33771	1.09803	0.97644	1.21542	0.895583	0.958867	1.06565	0.994301	0.930172
ABLIM2 ENSG00000163995	1.17483	1.02664	1.23925	0.986747	0.970123	1.07095	0.90322	0.947242	1.10516	0.937101
ABLIM3 ENSG00000173210	0.981256	1.14297	1.10232	1.35121	1.05831	1.29248	0.852797	1.04162	1.14278	0.995626
ABO ENSG00000175164	1.08056	1.03885	0.854162	0.877755	1.08867	1.48243	1.27601	1.20547	0.885721	1.2263
ABR ENSG00000159842	0.947987	0.895608	1.1107	0.811113	1.24749	0.951796	0.892985	1.00779	1.0139	0.814462
ABRA ENSG00000174429	1.01786	0.871206	1.09746	0.961893	1.00248	0.981227	0.857156	0.817702	1.17675	0.840306
ABRACL ENSG00000146386	0.999643	0.934891	1.26539	0.976455	0.660789	1.164	1.03908	1.21896	0.960052	1.0248
ABT1 ENSG00000146109	0.823995	0.904677	1.02291	0.946002	1.00966	1.13704	1.07858	1.05201	0.865907	0.913327
ABTB1 ENSG00000114626	1.06664	1.15217	0.854759	0.906815	0.996095	1.01404	1.15327	0.93525	0.984749	1.05521
ABTB2 ENSG00000166016	0.90262	1.12593	0.935819	0.709873	0.928671	0.976367	1.12669	1.24042	0.956432	1.06849
AC002429.5 ENSG00000236197	1.00911	1.13054	0.970029	0.821026	1.11027	1.05199	0.965002	0.742211	1.15123	1.03809
AC004076.7 ENSG00000268533	0.860002	1.09186	0.815878	0.879127	0.942284	0.893863	1.10218	0.976559	1.03787	0.899884
AC004158.1 ENSG00000280264	0.965767	0.962148	0.941782	0.835871	0.857596	0.863326	1.015	1.00301	1.09116	0.891214
AC004381.6 ENSG00000005189	0.970329	0.956054	1.08821	0.962804	1.07594	0.962848	1.00168	1.07913	0.7322	1.01927
AC004754.3 ENSG00000269881	1.02536	0.906251	0.980508	1.0785	1.19276	0.658644	0.972231	0.941958	0.861211	0.844749
AC004813.1 ENSG00000279777	1.04042	0.965092	1.15496	0.936516	1.11558	1.26726	0.903636	1.39345	0.903882	1.04035
AC004824.1 ENSG00000280226	0.992271	1.19699	1.16842	0.925684	0.996218	0.911476	0.812295	1.08962	0.920253	1.09167
AC005281.1 ENSG00000226690	1.00171	0.829198	1.0509	1.11058	1.05824	1.06049	0.774244	0.999512	1.05727	1.03495
AC005477.1 ENSG00000280188	1.02785	0.783131	0.886916	0.933319	1.022	0.806975	1.01038	1.09401	1.01382	0.770817
AC005480.1 ENSG00000279461	0.993078	1.30573	0.972776	1.14655	0.903148	1.02983	1.01746	0.866975	1.20341	1.02482
AC006116.20 ENSG00000267710	1.00781	1.09605	0.853475	0.939202	1.02323	1.02859	0.92574	0.804491	1.19811	0.812527
AC006328.1 ENSG00000280301	0.924098	0.822857	1.01452	0.894678	0.794469	0.984779	1.17925	1.04767	0.824813	0.909214
AC006386.1 ENSG00000279115	1.07523	1.26708	1.11207	1.07749	1.15757	0.960702	1.34889	0.919598	0.72787	1.05378
AC006994.3 ENSG00000279317	0.883153	1.22796	1.10037	0.968468	0.997818	0.87026	1.21145	1.17664	1.05084	1.22273
AC007040.11 ENSG00000258881	1.42197	1.01686	0.901842	1.23695	0.799126	0.882661	0.864105	0.947568	0.832181	1.0516
AC007906.1 ENSG00000279018	1.13402	0.941835	1.07898	0.835672	0.979909	0.725088	1.19751	1.13499	0.67787	0.762192
AC008074.1 ENSG00000279644	1.03316	0.893617	1.08041	1.04645	0.920932	1.05025	0.965975	1.06083	0.923804	1.04974
AC008522.1 ENSG00000279232	0.883144	0.84145	0.991107	0.90946	0.854132	1.01935	0.771579	0.843147	0.809147	1.15028
AC008686.1 ENSG00000280221	0.854362	0.84484	1.04372	1.01847	0.873121	0.994334	1.20338	1.20351	1.16117	0.759629
AC008759.1 ENSG00000279471	1.00404	1.19378	1.23533	1.03728	0.857731	0.911992	0.965967	0.961241	0.914421	1.17035
AC008810.1 ENSG00000279126	1.03203	0.973764	1.07888	0.765621	1.09444	1.0434	1.33428	0.944963	1.13891	1.07999
AC008914.1 ENSG00000279768	0.972097	0.924838	1.01266	1.09548	0.933479	1.16174	0.934906	0.838032	1.18219	0.846099
AC009014.3 ENSG00000271824	0.903174	0.852903	0.725186	0.945338	1.08523	0.975302	1.21128	0.71487	1.18353	0.977015
AC009060.2 ENSG00000280252	0.89537	1.11298	1.11618	0.785437	0.928623	0.767062	1.00895	1.09832	0.761739	1.12272
AC009977.1 ENSG00000279335	0.690624	1.19414	0.962218	1.12162	0.871142	0.911241	0.91873	0.847566	0.897327	0.912607
AC010731.4 ENSG00000235118	1.29348	0.904567	1.21674	0.96636	0.769402	0.883163	0.753714	1.18941	1.16608	0.70195
AC011155.1 ENSG00000280098	1.03149	0.851525	0.863682	0.995581	1.01433	1.07428	1.48133	1.03353	0.954453	1.08292
AC011380.1 ENSG00000281227	0.969737	1.08083	0.977643	1.00526	0.867403	0.993211	0.988928	0.779191	1.03516	1.24381
AC012005.1 ENSG00000279274	0.968232	1.11474	1.12838	1.15893	1.14652	1.29454	0.804346	1.24113	0.71371	1.0432
AC012005.2 ENSG00000279287	1.17626	1.02215	0.607676	1.22518	0.915099	1.07426	0.90331	0.901334	1.01805	0.870192
AC012363.1 ENSG00000281676	0.915105	0.968975	1.17898	0.95038	0.965613	0.768045	1.22588	1.05621	1.29435	0.930356
AC013269.5 ENSG00000184761	0.752236	1.1941	0.963475	0.958932	0.726219	0.830289	0.700716	0.742358	1.05547	1.048
AC013461.1 ENSG00000091436	0.802931	1.02559	1.12954	1.21216	1.04478	0.802748	0.847367	0.729017	0.866796	1.00045
AC016142.1 ENSG00000280141	0.950735	1.04271	1.12284	1.06985	0.869616	0.904218	0.878051	0.8672	0.866328	0.826036
AC016549.1 ENSG00000281325	1.01737	0.813439	1.07922	0.961937	1.05948	1.02636	0.992617	1.12005	0.856967	1.14028
AC016577.1 ENSG00000279646	0.881652	0.805305	0.998453	1.23047	0.845872	1.32187	1.07673	0.852547	1.10395	0.94653
AC016991.1 ENSG00000279435	1.17754	0.893109	0.788365	1.08073	1.3011	0.904271	0.78655	1.0482	0.934937	1.10205
AC017081.1 ENSG00000279921	1.016	1.17228	0.961244	1.00431	1.27601	1.13883	0.97127	0.950061	1.10175	1.05025
AC018512.1 ENSG00000279808	0.899982	1.0288	1.23984	0.902204	0.972327	0.793493	1.03138	0.897855	1.17562	0.774669
AC018902.1 ENSG00000280817	0.959261	1.03056	1.01219	0.990453	1.27212	0.990774	0.819571	0.940275	0.979203	0.783876
AC021106.1 ENSG00000279386	1.14426	0.960058	1.20075	0.998401	0.855331	1.0208	1.04713	0.834259	0.777356	0.893192
AC024060.1 ENSG00000281584	0.871142	1.04554	1.00021	0.926368	0.882384	1.0703	0.894935	0.981168	0.99443	1.0177
AC024592.12 ENSG00000267740	1.04195	1.21328	0.887953	1.03724	0.906205	1.22634	0.973121	1.07953	1.10286	1.14709
AC025335.1 ENSG00000179859	0.768856	1.12501	1.08563	1.14458	0.890927	1.34992	0.871134	1.1961	0.979222	1.00474
AC055733.1 ENSG00000280127	0.980149	0.875396	0.987906	0.879609	1.09938	0.893476	1.08244	0.982819	1.40584	1.04001
AC055866.1 ENSG00000281079	0.906263	1.08007	0.922	0.767859	1.15363	1.01181	1.02991	1.06681	1.02272	1.07512
AC069063.2 ENSG00000279380	0.930529	0.781238	1.0191	0.847988	0.95841	1.10327	0.859955	0.740166	1.29464	1.0239
AC073130.2 ENSG00000281656	0.845054	0.914148	1.08314	1.03837	1.09045	1.11424	1.10852	0.891877	1.05836	1.18598
AC073657.1 ENSG00000279937	1.06808	0.983048	0.826699	1.22315	0.74873	1.23064	1.06275	1.3292	0.716235	0.875907
AC074033.1 ENSG00000281137	0.850056	1.05284	0.852665	1.18431	1.00611	0.939816	0.952072	0.991852	1.31321	0.921586
AC087350.1 ENSG00000281527	1.01787	1.11428	1.03463	1.06136	0.845111	1.08699	1.04553	0.999321	1.05331	0.833192
AC087762.1 ENSG00000279588	0.918628	0.917143	0.781184	0.901643	1.13401	0.903698	0.899199	0.980313	1.22006	0.740849
AC090154.1 ENSG00000278888	0.946332	0.962171	1.16179	1.18725	0.959507	1.18556	0.840476	0.953955	1.20404	1.13525
AC090498.1 ENSG00000279483	0.860365	1.28523	1.11033	0.978218	0.905014	0.984123	0.802827	1.11556	0.937694	0.887653
AC092384.1 ENSG00000280675	0.967431	0.907609	0.857205	0.866423	0.729521	1.13032	0.996945	1.02552	0.979199	1.1684
AC092835.2 ENSG00000233757	1.04334	1.17893	1.06944	1.15376	1.01166	0.885253	1.20048	0.726423	1.14502	1.24553
AC092881.1 ENSG00000279530	0.823825	0.772451	0.842915	0.786981	1.15608	1.14405	0.980067	1.04802	1.28652	1.15243
AC100821.1 ENSG00000280473	1.24499	1.18708	0.890472	1.01821	1.05612	1.19381	1.09741	1.00773	1.07965	0.920755
AC104057.1 ENSG00000280427	0.968243	1.28421	1.25728	1.07191	1.05083	0.946315	1.00403	1.13784	0.85688	0.877668
AC104073.1 ENSG00000280410	1.0348	1.01221	0.988232	0.855608	0.908028	0.883468	0.826841	1.02558	0.855613	0.952065
AC104304.4 ENSG00000283473	0.895532	0.759798	0.992456	1.02745	1.13494	0.740453	0.957561	1.07294	0.894878	1.09894
AC104389.2 ENSG00000279824	1.20283	0.844626	0.85332	0.861015	1.09715	1.29022	0.887522	1.21855	1.0512	1.12493
AC104981.1 ENSG00000278938	0.80794	1.21944	0.734507	1.0788	0.981279	0.921295	1.1544	0.769291	0.940402	1.38471
AC105009.1 ENSG00000281855	0.748303	1.00364	0.99016	1.01007	1.20416	1.12242	0.851645	1.15791	0.745496	1.20345
AC105052.1 ENSG00000279168	1.03407	0.97438	1.27286	0.790468	0.843579	0.987231	1.34482	0.968945	1.05483	1.08092
AC109486.1 ENSG00000280447	0.875448	1.14828	0.953019	0.96003	0.701875	1.07367	0.771782	1.49499	1.10644	0.782722
AC109829.1 ENSG00000233438	0.761101	0.934805	1.07163	1.00968	1.15296	0.949196	1.18128	1.2132	0.931264	1.04779
AC110602.1 ENSG00000281267	0.806357	1.24784	0.822265	0.953024	0.846605	1.13254	1.00773	1.32156	0.811895	1.07863
AC110615.1 ENSG00000279909	1.16117	1.09535	1.16882	1.05883	1.16433	0.905757	1.04601	0.907114	1.20052	1.03044
AC112719.1 ENSG00000280671	1.03132	1.12643	0.972559	0.700877	1.25926	0.96343	0.821852	0.954553	0.88764	1.0977
AC113404.1 ENSG00000254893	1.11361	0.91592	0.993389	0.969769	0.867679	1.10207	1.02959	0.686855	1.46315	1.05173
AC118758.1 ENSG00000268187	0.898676	1.08296	0.934597	0.976551	0.762232	0.985665	1.08698	1.18126	0.814389	1.11996
AC131097.4 ENSG00000216921	0.898418	1.24088	0.82431	1.17293	1.16724	0.805224	1.07672	1.28727	1.03514	1.1286
AC131263.1 ENSG00000280550	1.0454	0.821912	1.11866	0.801357	0.799749	0.987813	1.09151	0.891944	0.764439	1.08508
AC138517.6 ENSG00000283288	0.911038	0.830525	0.844204	1.08882	0.785426	0.811931	0.887389	0.886584	0.932907	0.943664
AC138647.1 ENSG00000226490	0.926921	0.90691	0.889234	0.793273	0.949271	0.959755	1.13255	1.0447	1.06077	1.03923
AC138969.4 ENSG00000183889	1.01895	0.958897	1.0771	0.918572	0.846498	0.890544	0.61626	1.01717	0.982272	0.939213
AC241377.1 ENSG00000281741	1.12393	0.851649	1.10466	0.745332	1.28009	1.25082	0.938752	1.19208	1.33977	1.07164
AC241585.1 ENSG00000281571	0.829087	0.923638	0.988986	0.940832	1.02085	0.784697	1.02128	0.931788	1.08364	1.23225
AC242988.1 ENSG00000278939	0.923437	0.864213	0.905126	1.05642	1.21895	0.852995	1.02366	1.05039	0.809947	1.30237
AC243756.1 ENSG00000270339	1.21146	0.792495	0.767489	1.02432	0.819516	0.917122	1.23264	1.05462	0.931495	0.903835
AC243945.1 ENSG00000279510	1.0593	1.16149	0.912792	0.96563	1.20856	1.08864	0.970862	0.889503	0.904395	1.08094
AC245100.1 ENSG00000280649	0.841044	1.18209	0.918938	0.873455	0.886218	1.0652	0.928901	0.985368	0.830569	1.01539
ACAA1 ENSG00000060971	1.07375	0.71287	0.677511	0.944385	0.778855	1.17507	1.18387	0.920082	1.06468	1.21853
ACAA2 ENSG00000167315	0.871683	1.08006	0.911702	0.945647	0.930554	0.801067	0.697031	0.904034	0.847219	1.10295
ACACA ENSG00000278540	0.754181	0.934785	1.05374	0.895134	1.01021	1.01859	1.22103	0.949929	1.12476	0.935443
ACACB ENSG00000076555	0.771053	1.37327	1.01738	1.36658	0.767697	1.3367	0.929637	1.01817	1.00057	1.15287
ACAD10 ENSG00000111271	1.01495	0.827347	0.872144	1.25774	1.10858	1.15075	1.01709	1.00953	0.95752	0.89835
ACAD11 ENSG00000240303	0.850599	1.12709	0.968814	0.999282	1.16288	0.926908	0.889302	1.0569	1.14304	0.925704
ACAD8 ENSG00000151498	0.948528	1.07065	1.05127	0.96987	0.990761	1.1075	1.28019	0.866426	0.941581	0.934128
ACAD9 ENSG00000177646	0.88609	0.997045	0.905318	1.11969	1.18137	0.714956	0.779127	1.04081	0.96807	1.13171
ACADL ENSG00000115361	0.936737	1.08051	1.14564	1.05368	1.16638	1.07795	1.04069	0.819249	0.825779	0.906645
ACADM ENSG00000117054	0.808336	0.827128	0.730813	1.05348	1.17725	0.940344	0.871624	0.91444	1.12141	0.98631
ACADS ENSG00000122971	1.24044	0.692488	0.835595	1.20736	0.835351	1.2266	0.826882	1.06307	1.08037	0.848151
ACADSB ENSG00000196177	1.1216	1.07313	0.766352	0.940944	0.869923	1.02847	0.886468	1.04101	1.24045	0.969222
ACADVL ENSG00000072778	1.42741	0.971291	0.508281	0.936488	1.12902	0.936421	1.19895	0.935815	1.04708	1.02809
ACAN ENSG00000157766	0.737469	1.11686	0.96588	0.854458	1.03922	1.22597	1.10855	1.20825	1.12373	0.936344
ACAP1 ENSG00000072818	1.30408	0.881139	1.23192	1.15803	1.05296	0.961462	0.966337	0.882819	0.996192	1.19128
ACAP2 ENSG00000114331	0.903483	1.04692	1.02244	1.2377	0.874186	0.942094	1.04711	0.801751	1.08637	1.01694
ACAP3 ENSG00000131584	1.41504	0.627707	0.783621	1.08691	0.99972	1.06558	1.04651	0.910337	1.32493	1.18256
ACAT1 ENSG00000075239	1.01832	0.857508	0.974566	1.0451	1.06465	1.03194	1.25887	1.16467	1.09182	0.865592
ACAT2 ENSG00000120437	0.833415	1.08486	0.890111	0.863634	0.965316	0.977805	0.958277	1.04853	1.23656	1.01696
ACBD3 ENSG00000182827	1.09728	0.853878	0.8676	0.985773	0.807817	0.941937	0.840099	0.810207	1.14791	0.993831
ACBD4 ENSG00000181513	1.16063	0.880613	1.03671	0.941608	0.857412	0.965886	0.856421	1.04669	0.702236	1.02318
ACBD5 ENSG00000107897	0.944713	0.952854	0.888759	0.668516	1.01049	1.20357	0.994572	0.861531	1.0892	1.33661
ACBD6 ENSG00000230124	0.880035	1.01738	0.846165	0.818174	0.757114	0.970312	0.896903	1.13944	0.919779	1.02464
ACBD7 ENSG00000176244	0.991129	1.00321	1.01924	0.836762	0.904335	1.0468	1.16679	1.02685	0.888503	0.918437
ACCS ENSG00000110455	1.03879	1.09016	1.12442	1.19098	0.790821	0.911816	1.08476	1.05124	0.983513	0.915657
ACCSL ENSG00000205126	0.786943	0.870765	1.12716	1.03271	1.01926	0.781769	0.68612	1.0434	0.961466	1.12737
ACD ENSG00000102977	1.17085	0.922327	1.06842	0.816723	1.08377	1.11968	1.05821	0.957989	1.19719	1.055
ACE ENSG00000159640	0.97092	1.0336	1.05585	0.851493	1.00665	0.825075	0.821679	0.911521	1.19309	0.90646
ACE2 ENSG00000130234	1.19748	0.954505	0.927809	0.836546	0.885167	0.878833	1.21567	0.963189	0.902713	1.04709
ACER1 ENSG00000167769	0.833915	1.27517	1.04597	0.926602	1.12469	0.922628	1.07745	0.861739	1.02941	1.08993
ACER2 ENSG00000177076	0.871739	0.840047	1.10938	0.909676	1.08685	0.990369	1.0908	0.893211	0.707283	1.06873
ACER3 ENSG00000078124	0.804846	1.03075	0.997496	1.16838	0.887249	0.982885	0.65147	1.02962	1.21376	1.10212
ACHE ENSG00000087085	1.12371	0.829179	1.02352	0.879817	1.06655	1.14394	1.84401	0.879043	1.01552	0.953972
ACIN1 ENSG00000100813	1.19327	0.944274	0.960272	0.892098	1.26847	1.16629	1.32374	0.833033	1.49598	1.07532
ACKR1 ENSG00000213088	0.895099	1.17372	0.865114	1.00325	1.11571	0.997373	0.83255	0.985569	1.06345	1.04938
ACKR2 ENSG00000144648	1.32059	1.02113	0.901167	0.892686	0.796826	0.892557	1.11447	0.743296	1.00871	0.947517
ACKR3 ENSG00000144476	1.46378	0.951822	0.879133	0.952474	1.00149	0.965981	1.0539	0.998273	0.935262	1.14464
ACKR4 ENSG00000129048	0.783696	0.981869	1.26351	1.07169	0.936118	0.948694	1.11154	1.0588	0.739702	0.974797
ACLY ENSG00000131473	0.877695	1.06396	0.904573	1.01167	1.23107	0.848663	1.04656	1.1385	0.894784	0.904078
ACMSD ENSG00000153086	1.05599	1.22084	0.945551	1.00556	0.995452	0.901636	0.956758	1.02308	1.35512	0.907491
ACO1 ENSG00000122729	1.02881	1.11981	0.95528	0.859777	0.976728	0.933283	1.01295	1.06992	1.06343	0.99927
ACO2 ENSG00000100412	1.09631	0.944117	1.07163	1.06954	0.943287	1.02566	1.08325	0.89409	1.24787	0.922149
ACOD1 ENSG00000102794	0.929596	0.838809	0.69617	0.869871	1.21657	0.931436	0.972132	0.984184	1.10868	0.889792
ACOT1 ENSG00000184227	0.745653	0.839174	1.19666	1.02085	0.883196	1.00422	0.81257	1.01104	1.04519	1.09944
ACOT11 ENSG00000162390	1.36486	0.825316	0.99995	0.968719	0.977316	1.03156	1.07983	0.848299	0.969009	0.912069
ACOT12 ENSG00000172497	1.10091	1.13523	1.24287	0.908334	0.828292	0.862992	1.07702	0.796448	0.82245	0.959867
ACOT13 ENSG00000112304	1.03512	1.05247	0.966813	1.0348	0.939726	0.922406	0.903754	0.966874	0.969683	0.990259
ACOT2 ENSG00000119673	0.943978	1.21102	1.04942	0.85461	1.09731	0.766883	0.824529	1.24826	0.917246	0.924504
ACOT4 ENSG00000177465	0.941066	0.854143	1.03782	1.0872	1.15316	0.880951	0.874393	0.949861	1.02806	0.913855
ACOT6 ENSG00000205669	1.14604	1.17171	1.18565	0.730351	1.11152	1.13279	0.803185	1.13615	0.930596	0.818287
ACOT7 ENSG00000097021	0.812297	0.918543	1.10539	0.93805	0.914605	0.909343	1.03293	1.16126	0.991399	0.876751
ACOT8 ENSG00000101473	1.11268	0.866266	1.2491	0.859681	0.865167	0.988911	0.898142	0.915297	1.06462	1.15064
ACOT9 ENSG00000123130	1.07898	0.944581	1.04407	1.0657	1.07498	0.961736	0.999204	0.847685	0.816066	1.05191
ACOX1 ENSG00000161533	1.05619	1.06914	0.777822	1.03276	0.99273	0.999757	1.07487	0.932945	1.38554	1.15996
ACOX2 ENSG00000168306	0.976461	1.00412	0.88464	0.745365	1.20679	0.897998	0.786312	0.935363	1.01558	0.850747
ACOX3 ENSG00000087008	1.32169	0.777899	0.988371	0.986627	1.091	0.94947	1.03922	0.951479	1.01111	0.816199
ACOXL ENSG00000153093	1.06029	0.923243	0.911442	0.7873	0.976013	1.06526	0.940645	0.849121	1.19713	1.04768
ACP1 ENSG00000143727	1.03337	1.06866	1.07961	0.75686	1.27791	0.876316	0.865371	1.00608	1.04899	1.03924
ACP2 ENSG00000134575	1.13913	0.962998	0.901544	1.17588	0.976556	0.910844	1.04547	0.93815	0.890846	0.920793
ACP5 ENSG00000102575	1.18058	0.890468	1.0211	1.14785	0.773899	0.919498	0.980076	0.768854	1.05543	0.949201
ACP6 ENSG00000162836	0.851882	1.34564	1.31844	1.05549	1.00295	0.883629	1.12088	1.0799	1.05837	0.864241
ACP7 ENSG00000183760	1.03002	0.838572	0.904324	0.869375	0.839129	0.967567	1.03574	0.89061	0.848314	0.775047
ACPP ENSG00000014257	1.08654	1.10716	0.768148	0.871161	1.64755	0.91588	1.11435	1.03323	1.17197	0.835659
ACPT ENSG00000142513	0.852166	0.963297	0.987718	0.907181	0.811119	0.962611	0.820851	0.861928	1.06162	0.773347
ACR ENSG00000100312	1.22656	1.08371	1.03244	1.07593	1.12484	1.14265	1.05975	0.977774	1.02138	0.915042
ACRBP ENSG00000111644	1.01292	0.995358	0.689855	0.653037	0.876274	1.35154	0.930551	0.935105	1.06545	1.36287
ACRC ENSG00000147174	0.931569	0.999378	1.01572	0.979629	0.979813	0.8853	1.12857	1.07784	1.34305	0.906438
ACRV1 ENSG00000134940	1.04961	0.9441	0.745768	1.06971	0.943066	0.920597	0.931509	0.958946	1.02595	0.953259
ACSBG1 ENSG00000103740	1.18229	1.08843	0.90559	1.00033	1.19223	1.1184	1.0656	1.12484	1.15151	1.20952
ACSBG2 ENSG00000130377	0.904681	0.652601	0.879847	1.13536	0.898568	1.10932	1.02372	1.02599	0.973241	1.20086
ACSF2 ENSG00000167107	1.0326	0.969171	1.18134	1.15318	0.983052	0.970345	1.16953	0.945837	1.20947	1.04148
ACSF3 ENSG00000176715	1.03954	0.926566	1.55604	1.06647	0.872682	1.21987	1.17907	1.07649	1.16026	0.863005
ACSL1 ENSG00000151726	0.749241	1.09438	0.944043	1.1573	1.03314	0.844228	0.910585	1.01599	1.37421	1.02678
ACSL3 ENSG00000123983	1.11765	0.944666	0.667116	0.901527	1.08556	0.857105	0.851465	1.00353	1.08189	1.05848
ACSL4 ENSG00000068366	0.9296	0.968985	0.930099	1.15401	1.0399	1.03859	0.874272	0.864155	1.33717	0.839241
ACSL5 ENSG00000197142	0.868013	0.88203	0.784841	1.07407	1.18326	0.900544	0.879624	1.27025	1.27391	1.88641
ACSL6 ENSG00000164398	1.09121	0.841964	0.932109	0.923827	1.37537	0.755637	0.947227	0.835142	1.10822	0.825575
ACSM1 ENSG00000166743	1.02895	1.03798	1.07003	1.23383	0.789344	1.04848	0.992752	0.955326	1.2262	0.880013
ACSM2A ENSG00000183747	1.1485	1.02815	1.18719	0.903685	0.83405	1.13581	0.99421	1.05409	0.988568	0.99653
ACSM2B ENSG00000066813	1.05751	0.958918	1.14054	0.704884	0.837284	0.848487	0.892985	1.17156	1.15919	0.98303
ACSM3 ENSG00000005187	0.710198	0.933155	1.0389	1.09228	0.995868	0.993198	1.12099	0.937708	1.0353	0.698521
ACSM4 ENSG00000215009	0.867438	1.27483	1.1849	0.853144	1.16619	1.02238	1.15403	1.1522	1.01104	0.754778
ACSM5 ENSG00000183549	1.24018	1.03741	0.901471	1.12822	0.805552	1.06437	0.893808	1.1061	0.880723	0.907211
ACSM6 ENSG00000173124	0.985422	0.990772	1.20669	0.917707	0.83042	0.898946	0.676624	0.852537	1.19927	1.06802
ACSS1 ENSG00000154930	1.03093	0.699424	0.886413	1.19836	0.777197	1.23388	0.70519	0.930078	1.01072	1.09516
ACSS2 ENSG00000131069	0.996343	1.39485	0.922698	1.13398	0.813973	0.952338	1.00221	1.14143	0.773562	0.998402
ACSS3 ENSG00000111058	0.852622	1.10999	0.871876	0.962734	0.946747	1.06627	1.07891	1.21492	0.89309	0.881585
ACTA1 ENSG00000143632	1.02557	1.27147	0.8257	0.955279	1.03542	0.959497	1.03627	1.15308	1.28027	0.861708
ACTA2 ENSG00000107796	1.49865	0.584315	1.15622	0.793347	0.927037	0.401479	1.05112	0.962722	1.06932	1.01151
ACTB ENSG00000075624	0.891482	1.27033	1.44035	1.04881	1.03024	1.02574	1.69298	2.01417	0.653841	1.0302
ACTBL2 ENSG00000169067	1.31357	1.11087	0.740894	1.20451	0.965728	1.13597	0.780871	0.909456	0.925374	0.912953
ACTC1 ENSG00000159251	0.88875	1.07813	0.931548	0.943578	1.06087	1.22231	0.906099	1.23202	1.06337	0.988003
ACTG1 ENSG00000184009	1.0136	1.1227	0.672726	1.24131	1.03405	0.817145	1.88788	0.904869	1.1351	1.1009
ACTG2 ENSG00000163017	1.59261	0.354649	0.925829	0.828846	1.1001	0.530348	1.15215	1.17133	0.983647	1.08933
ACTL10 ENSG00000182584	1.34003	0.921743	0.785993	1.06997	0.88644	1.05841	0.88373	1.25968	1.25491	1.07935
ACTL6A ENSG00000136518	1.18129	1.01431	1.21107	1.32925	1.11776	1.09757	1.08802	0.753921	0.933551	1.08775
ACTL6B ENSG00000077080	1.05558	1.19819	1.00377	0.742411	1.05365	1.19337	0.976634	0.823228	1.35132	1.04166
ACTL7A ENSG00000187003	1.02857	1.01232	1.04446	0.811802	0.931411	0.994086	1.01619	0.824959	0.932238	0.977646
ACTN1 ENSG00000072110	1.14514	1.09018	0.791114	0.844615	1.00763	0.936924	1.6468	0.800974	1.05071	0.993265
ACTN2 ENSG00000077522	1.10333	0.787195	0.907643	0.725011	1.15774	1.06986	1.04603	1.05026	1.12305	0.960656
ACTN3 ENSG00000248746	0.995688	1.04213	0.928443	0.877388	1.07377	1.16387	0.808811	0.794216	0.958999	0.951295
ACTN4 ENSG00000130402	1.07332	0.757102	1.08383	0.983702	1.13533	1.1341	1.38036	0.887136	1.00647	1.01743
ACTR10 ENSG00000131966	1.03018	0.887177	0.823094	1.08524	1.18244	1.2773	0.955355	1.03324	0.862173	0.669645
ACTR1A ENSG00000138107	0.900452	0.780558	0.842007	1.00871	1.41978	0.959885	1.14712	1.21012	0.947973	0.723836
ACTR1B ENSG00000115073	0.879946	0.831083	1.55754	0.849158	1.06626	1.06471	0.926541	1.19044	0.974134	0.826872
ACTR2 ENSG00000138071	0.960019	1.10325	1.01008	0.868643	1.02549	1.05602	1.06375	1.03012	1.04804	0.890068
ACTR3 ENSG00000115091	1.14881	1.00538	1.03789	0.831754	1.21524	1.11523	0.746243	1.05105	1.08486	0.927163
ACTR3B ENSG00000133627	0.991265	0.88578	1.30299	0.966299	0.995597	1.07987	1.08054	0.990807	0.827697	1.0639
ACTR3C ENSG00000106526	0.907907	0.97512	0.969174	1.19481	1.01415	1.192	1.2398	0.798578	0.880297	1.04587
ACTR5 ENSG00000101442	0.993145	0.907828	1.29808	1.22586	1.00467	0.858721	0.875966	0.989936	1.12352	0.886076
ACTR6 ENSG00000075089	1.01377	0.882481	0.851481	0.96793	1.04393	0.936687	1.04125	0.797824	1.20669	1.10498
ACTR8 ENSG00000113812	0.94741	1.06246	1.19323	1.0026	0.979403	1.01151	0.905266	0.956183	0.798897	0.866614
ACTRT2 ENSG00000169717	0.937724	1.01622	0.926362	0.766462	0.998737	1.13503	0.928121	1.10606	1.17603	1.31311
ACTRT3 ENSG00000184378	0.970017	1.01799	1.08613	1.07801	1.16496	0.866264	0.957351	0.890799	0.879604	0.868599
ACVR1 ENSG00000115170	1.15685	0.906529	0.882156	0.940339	0.919545	0.96491	0.946451	0.993521	0.991416	1.12799
ACVR1B ENSG00000135503	1.23393	0.960852	1.49054	1.02501	1.21828	0.884002	1.18036	1.21868	1.04933	1.00739
ACVR1C ENSG00000123612	1.00946	0.984245	0.920793	0.945736	0.826587	0.932195	1.13379	1.08736	0.94457	0.903362
ACVR2A ENSG00000121989	0.959978	1.10933	0.895777	0.895883	1.08635	0.784754	1.18363	0.932085	1.00626	1.1816
ACVR2B ENSG00000114739	0.873483	1.13466	0.916742	0.908628	0.848217	0.882727	0.841645	0.825556	1.11861	1.00914
ACVRL1 ENSG00000139567	0.918383	0.999614	0.770125	0.986234	0.920482	0.99088	0.968973	0.845894	1.1153	1.04232
ACY1 ENSG00000243989	1.07288	0.902385	0.74515	0.965245	0.921746	0.800879	1.07008	0.952186	1.07777	1.01664
ACY3 ENSG00000132744	1.0034	0.667171	0.921717	1.02258	0.969308	0.88644	1.04178	0.915665	0.95039	1.14507
ACYP1 ENSG00000119640	0.817664	0.934357	1.20393	0.996808	1.22654	0.916271	0.919689	0.871052	0.893408	0.979248
ACYP2 ENSG00000170634	0.905057	1.12293	0.771558	0.80512	0.895644	0.923279	1.15964	0.992498	1.10435	1.2939
ADA ENSG00000196839	0.833303	0.771227	1.08658	1.2172	0.951761	0.981383	1.1115	0.934507	1.06288	0.84917
ADAD1 ENSG00000164113	1.00566	0.772877	0.939864	0.831952	0.927492	1.11906	0.894609	1.06569	0.980892	1.18378
ADAD2 ENSG00000140955	0.780012	1.00201	1.06937	0.814581	1.01725	1.18617	0.807957	0.954529	0.930643	0.9567
ADAL ENSG00000168803	1.07574	1.04513	1.05151	0.715069	1.01311	0.843876	0.826975	0.804419	0.926014	0.736665
ADAM10 ENSG00000137845	0.781112	0.840579	1.10602	1.10212	1.12111	0.850202	0.664899	0.856299	0.92192	1.21274
ADAM11 ENSG00000073670	1.03564	1.05446	1.08749	1.19843	0.74986	0.807778	1.08122	1.0207	0.93545	0.989571
ADAM12 ENSG00000148848	0.86021	1.01469	1.0416	0.836195	0.786479	1.00706	0.834087	1.05061	1.25961	0.970491
ADAM15 ENSG00000143537	1.20724	0.960389	0.976062	1.07311	0.804095	0.84283	0.71771	1.02205	0.938785	0.924417
ADAM17 ENSG00000151694	0.868878	1.24322	1.22739	1.19865	1.33625	1.16421	1.21005	1.15909	0.960535	0.877447
ADAM18 ENSG00000168619	1.08329	0.929317	1.08498	0.896346	0.815903	1.03552	0.83321	0.987503	0.800125	0.973583
ADAM19 ENSG00000135074	1.01845	0.929669	1.02982	1.05227	1.0402	0.796576	0.932249	1.22292	1.30356	0.796944
ADAM2 ENSG00000104755	0.969198	1.09296	0.794359	1.00855	1.01311	0.938638	0.987383	1.0557	0.706481	0.930152
ADAM20 ENSG00000134007	0.840403	1.01161	0.95425	0.966033	1.26411	0.822448	1.26539	1.02796	0.938628	1.07841
ADAM22 ENSG00000008277	0.814039	0.813088	1.0957	1.19778	0.879542	1.16257	1.07927	0.854999	0.961988	0.965064
ADAM23 ENSG00000114948	0.90222	0.97164	1.01147	1.12085	0.824673	0.915878	1.0913	1.10346	0.926002	0.919841
ADAM28 ENSG00000042980	1.19811	1.10826	1.03491	1.15455	0.950266	1.04581	0.862558	0.938428	0.884006	1.02521
ADAM29 ENSG00000168594	1.25052	0.984745	0.945598	0.991594	0.922895	1.19537	1.22909	0.966917	0.868182	0.692137
ADAM30 ENSG00000134249	0.974581	1.00784	1.30104	1.17628	0.992857	0.733431	0.962206	0.946324	0.749385	0.870598
ADAM32 ENSG00000197140	1.08547	1.03188	1.0285	1.06066	1.08417	0.966274	1.0934	1.08674	1.2243	0.870545
ADAM33 ENSG00000149451	1.73396	0.846096	1.00903	0.997833	1.02069	0.886316	0.770766	0.882267	1.22783	1.01667
ADAM7 ENSG00000069206	1.19977	0.895826	1.02189	0.873375	0.924762	0.850826	1.03324	1.30769	1.17694	1.09642
ADAM8 ENSG00000151651	0.862419	1.04913	1.13103	0.854389	0.814693	1.09369	1.09408	1.30956	0.963085	1.02392
ADAM9 ENSG00000168615	1.05314	0.92098	1.2116	0.887909	0.975708	0.992999	0.764542	0.891087	1.00803	0.851294
ADAMDEC1 ENSG00000134028	1.17545	0.837506	0.777279	0.926398	1.30946	0.824999	1.18335	0.784078	1.17015	0.928539
ADAMTS1 ENSG00000154734	0.808314	0.951706	0.922107	0.825562	1.00944	0.894746	1.19913	1.32837	1.06925	1.14193
ADAMTS10 ENSG00000142303	0.949088	0.98014	1.11974	0.910735	1.09957	0.924184	0.935357	1.20787	0.903217	0.664084
ADAMTS12 ENSG00000151388	0.848131	0.969922	0.980052	1.13475	0.915346	1.07178	0.993773	0.977324	1.13633	1.13678
ADAMTS13 ENSG00000160323	1.22494	0.927953	0.897804	0.860367	1.0583	1.00706	1.19153	1.04931	0.929516	0.773589
ADAMTS14 ENSG00000138316	0.978725	0.779835	1.17882	0.889944	0.915443	0.796094	0.911229	1.09013	0.976591	1.07677
ADAMTS15 ENSG00000166106	1.01617	1.01845	1.12703	0.892111	0.941963	1.02072	0.889535	1.02345	1.12	1.01393
ADAMTS16 ENSG00000145536	0.936317	0.699216	1.09732	1.01385	1.01964	0.811571	1.02996	0.989057	1.261	0.810168
ADAMTS17 ENSG00000140470	1.06319	0.955892	0.885987	1.09611	1.106	1.05726	1.37927	0.936789	1.05359	0.820776
ADAMTS18 ENSG00000140873	0.908649	0.739768	1.14722	0.597851	1.03004	0.943921	0.810934	1.08579	0.854593	1.13287
ADAMTS19 ENSG00000145808	1.31321	1.22255	1.14671	1.01648	1.04523	0.923247	0.801799	0.948123	0.807567	1.1898
ADAMTS2 ENSG00000087116	0.838044	0.768218	0.911586	0.880843	0.822398	0.72131	0.898089	0.638873	1.02749	0.881946
ADAMTS20 ENSG00000173157	0.741175	1.03565	0.778315	0.952213	1.05091	0.889569	1.03735	0.810639	0.771979	0.848231
ADAMTS3 ENSG00000156140	0.960312	0.959952	0.879389	0.885479	0.943545	0.895867	0.97245	0.874545	1.09259	0.752956
ADAMTS4 ENSG00000158859	1.00131	1.0788	1.20638	1.0138	0.851348	0.864399	0.796423	0.804404	1.31238	0.848616
ADAMTS5 ENSG00000154736	0.840844	1.01157	1.12919	1.00666	0.896796	0.855812	0.923835	0.996173	0.968862	1.03643
ADAMTS6 ENSG00000049192	0.943715	1.0665	1.16735	1.05483	0.701353	0.722817	1.02259	0.797404	1.20724	1.00083
ADAMTS7 ENSG00000136378	0.923582	0.905723	0.946461	0.718261	1.01076	1.13505	1.05842	1.03148	1.02225	1.25623
ADAMTS8 ENSG00000134917	0.824986	1.26504	1.22337	0.84362	1.31589	1.07321	0.7309	1.10931	1.0202	0.989705
ADAMTS9 ENSG00000163638	1.02684	1.12674	1.17527	0.942116	1.01731	1.16502	1.07926	0.916142	1.28387	1.15411
ADAMTSL1 ENSG00000178031	1.45008	0.998873	1.00707	0.85947	0.846285	0.801167	1.16791	1.20254	0.942778	0.714139
ADAMTSL2 ENSG00000197859	1.04459	0.882534	0.880747	0.993626	0.81982	1.0111	0.911565	0.864641	0.845639	1.03412
ADAMTSL3 ENSG00000156218	1.21028	1.10242	0.973391	0.972469	0.971659	1.05002	0.775141	0.837268	1.21302	0.953328
ADAMTSL4 ENSG00000143382	0.879551	0.858064	0.84428	1.01875	1.04073	0.75839	1.23723	1.01464	0.962352	0.894262
ADAMTSL5 ENSG00000185761	0.96728	1.12414	1.09165	0.877699	0.768496	0.799401	0.885063	1.37754	1.04337	0.95463
ADAP1 ENSG00000105963	1.13024	1.12338	0.94407	1.07666	0.987793	0.838104	0.825068	1.25988	0.961331	1.38917
ADAP2 ENSG00000184060	1.11391	0.926778	0.944976	0.906168	1.29398	1.02654	1.16224	0.991076	0.880457	1.06071
ADAR ENSG00000160710	0.991257	1.41083	0.86616	1.09054	0.904968	0.949513	0.845999	0.993592	1.17957	1.02411
ADARB1 ENSG00000197381	1.44743	1.0285	1.0354	0.840699	0.986114	0.862297	0.745201	0.951987	0.916936	0.8799
ADARB2 ENSG00000185736	0.963034	1.08092	0.924792	1.12214	0.905166	0.841885	1.01287	1.00385	1.01111	1.17363
ADAT1 ENSG00000065457	1.05291	1.10578	0.94412	0.871986	1.22903	0.868558	1.00067	1.12418	1.0058	0.895422
ADAT2 ENSG00000189007	1.10475	0.906835	1.21997	1.2556	0.917637	0.986564	0.968486	0.830735	1.24372	1.08125
ADAT3 ENSG00000213638	0.853273	0.99041	1.02127	0.940724	0.659665	1.05601	0.905876	1.02722	1.00389	0.964986
ADCK1 ENSG00000063761	0.858372	0.928919	0.958451	0.495416	1.10227	0.898304	1.04588	1.09171	1.03674	1.11353
ADCK2 ENSG00000133597	0.974894	0.987733	0.919445	1.06656	1.19207	1.11332	1.0952	1.08383	0.881997	0.972205
ADCK3 ENSG00000163050	0.865221	0.9854	1.09563	0.947801	0.909969	0.810601	0.959656	1.0796	0.972098	1.1055
ADCK4 ENSG00000123815	1.00355	0.937328	1.02987	1.02212	1.03754	0.963478	0.967119	1.01096	0.975218	0.934043
ADCK5 ENSG00000173137	0.927623	0.956624	1.14309	1.07179	1.03161	1.07995	0.824278	0.951865	0.859681	0.891382
ADCY1 ENSG00000164742	0.765027	1.09979	0.804253	0.973095	0.967101	0.999341	0.87509	0.982265	1.29783	0.726862
ADCY10 ENSG00000143199	1.11969	0.875058	1.02883	0.862704	1.13143	0.826561	1.01822	0.986155	0.881357	1.00624
ADCY2 ENSG00000078295	1.04265	1.05805	1.07884	0.842644	1.04046	0.923459	1.00308	1.16902	1.16387	0.978549
ADCY3 ENSG00000138031	1.17681	1.08146	0.9914	0.853286	1.08741	0.996873	0.800627	1.02764	1.13025	0.977245
ADCY4 ENSG00000129467	1.21838	1.03904	1.15321	0.915053	1.09611	0.98316	1.12103	1.05624	1.23824	1.06973
ADCY5 ENSG00000173175	1.1204	0.879402	0.957319	0.84533	0.822096	1.18324	0.844425	1.15732	1.056	0.930271
ADCY6 ENSG00000174233	0.939186	0.953439	1.46101	0.895791	0.859523	1.06457	0.903916	1.05313	1.23507	0.987873
ADCY7 ENSG00000121281	1.00833	0.980485	1.08428	0.889804	0.912803	0.991561	0.796634	0.788542	0.865733	0.745771
ADCY8 ENSG00000155897	1.06425	1.02427	1.17976	0.807154	1.11453	1.09847	0.949278	0.908501	0.934071	0.981724
ADCY9 ENSG00000162104	1.18729	0.946923	1.1248	1.25042	1.20352	0.977115	0.903519	0.985129	1.04383	0.888777
ADCYAP1 ENSG00000141433	0.940193	0.989195	0.994333	0.887567	1.27543	1.00795	0.907722	1.04848	0.965523	0.999937
ADCYAP1R1 ENSG00000078549	1.03423	0.904989	0.98161	1.06421	0.942525	1.32196	1.01659	0.95288	1.1576	0.79176
ADD1 ENSG00000087274	0.711127	1.01326	1.1382	0.890952	0.992636	1.15458	1.29735	0.85534	1.23713	1.09445
ADD2 ENSG00000075340	1.22839	0.87865	1.14073	1.16573	1.20122	1.07519	1.28482	0.891685	0.869664	0.861852
ADD3 ENSG00000148700	1.22885	1.09908	0.812641	1.0306	0.758364	0.70828	1.02844	0.907917	0.826036	0.980175
ADGB ENSG00000118492	1.0865	1.00327	0.868779	1.09193	0.799294	1.04417	1.23578	1.06336	1.04514	1.3301
ADGRA1 ENSG00000197177	1.36107	1.11559	1.16289	0.926956	0.733713	1.17851	0.916138	0.995302	0.857845	0.893132
ADGRA2 ENSG00000020181	1.16498	0.808077	0.807452	0.634914	1.19593	0.7781	0.715875	0.79451	0.969483	0.723174
ADGRA3 ENSG00000152990	0.915965	0.890189	0.678318	1.01567	0.896445	1.17736	1.05472	1.25441	0.915041	1.16072
ADGRB1 ENSG00000181790	0.918654	0.860406	0.89809	0.923429	0.877331	0.873928	1.17685	0.991028	1.06787	1.04962
ADGRB2 ENSG00000121753	0.750402	0.914908	0.974956	0.816093	0.876167	0.728404	0.828977	0.993573	0.866773	1.02193
ADGRB3 ENSG00000135298	1.18647	1.09732	1.10406	0.992172	1.18083	1.03257	1.09953	1.18741	1.02065	1.02181
ADGRD1 ENSG00000111452	0.977451	0.971604	0.963158	1.03964	0.956314	0.840384	0.841637	0.945055	0.971035	1.32163
ADGRD2 ENSG00000180264	1.11705	0.845251	0.90808	0.725671	1.09341	1.5721	1.06653	1.08504	1.08799	0.926089
ADGRE1 ENSG00000174837	1.34576	0.929264	0.853568	0.983811	0.795847	0.989775	1.04215	0.792831	0.83244	0.89509
ADGRE2 ENSG00000127507	0.727838	0.87368	1.07307	0.941717	1.23454	1.04095	1.01852	1.04206	1.08418	1.02932
ADGRE3 ENSG00000131355	1.08314	0.984565	0.96236	1.09173	1.17973	1.00834	1.10617	0.953836	1.05277	0.919787
ADGRE5 ENSG00000123146	0.975355	0.817842	0.940513	1.21957	1.0322	1.18418	1.30926	0.926436	1.19673	1.1019
ADGRF1 ENSG00000153292	1.042	1.03691	1.04998	1.02307	0.878284	1.00201	1.34332	0.848175	0.966634	0.961224
ADGRF2 ENSG00000164393	0.918163	1.01139	0.917781	0.837075	1.08762	1.23336	1.28547	0.824385	0.834649	0.938724
ADGRF3 ENSG00000173567	1.11466	0.726117	1.14081	1.03612	0.994557	1.14856	0.946371	1.23794	1.38385	1.17775
ADGRF4 ENSG00000153294	1.00532	0.94664	1.1172	1.21253	0.952623	1.09532	0.807435	0.989247	1.20493	1.11983
ADGRF5 ENSG00000069122	0.981832	1.03397	0.835694	0.956478	0.998465	0.94489	0.94585	1.03287	0.856962	0.942825
ADGRG1 ENSG00000205336	1.07653	0.806064	1.16152	1.19575	0.991279	0.99938	1.24644	0.731186	1.17336	1.01876
ADGRG2 ENSG00000173698	1.13236	0.983628	1.04656	1.19342	0.997466	1.05289	1.02451	0.911054	0.945451	0.848112
ADGRG3 ENSG00000182885	0.922829	0.983078	1.0247	0.992045	1.06968	0.821262	1.00682	0.855144	1.40778	0.95044
ADGRG4 ENSG00000156920	0.862087	1.20956	0.818684	0.812875	0.996847	1.18612	1.05233	1.03056	1.00739	0.952903
ADGRG5 ENSG00000159618	1.13237	0.894063	1.22966	1.01655	1.32116	0.876926	0.977009	1.1378	0.953545	0.915352
ADGRG6 ENSG00000112414	0.884681	0.933377	1.13007	0.910749	0.927204	0.99731	0.91764	1.12243	0.852374	1.06343
ADGRG7 ENSG00000144820	0.916453	0.914345	1.14826	0.906179	1.05985	0.888364	0.88125	0.973749	1.01499	1.10702
ADGRL1 ENSG00000072071	1.0892	0.928948	0.622413	1.23361	0.994132	1.10892	0.823341	1.00647	0.922922	1.09977
ADGRL2 ENSG00000117114	0.934547	1.16355	0.875459	0.781278	1.2693	1.02043	0.930355	0.826668	0.985715	0.842636
ADGRL3 ENSG00000150471	0.895601	1.0026	0.920171	0.765178	1.21365	0.89482	1.00479	1.16297	0.821939	1.00622
ADGRL4 ENSG00000162618	1.03041	0.846475	1.22296	1.10542	0.994252	0.775119	0.677533	1.04003	0.910674	0.862729
ADGRV1 ENSG00000164199	0.776508	0.78163	0.876901	0.947873	1.01666	1.05091	0.941066	1.09466	0.979483	1.07351
ADH1A ENSG00000187758	1.19183	0.947667	0.978308	1.18596	0.871492	0.976331	0.921548	1.11349	1.07644	0.913027
ADH1B ENSG00000196616	0.887955	0.8364	1.18448	0.94511	0.980475	0.937094	0.998597	0.926887	0.891499	1.00627
ADH1C ENSG00000248144	0.651488	0.908178	1.0471	1.00168	0.801049	0.772497	1.10535	1.13602	1.16145	0.927303
ADH4 ENSG00000198099	0.900324	0.899912	1.22469	1.11813	0.866361	0.959047	0.945722	0.912989	0.985497	0.806377
ADH5 ENSG00000197894	1.10767	0.940274	0.95132	0.917495	1.24189	0.863153	0.908162	0.772296	0.793532	0.92959
ADH6 ENSG00000172955	1.13471	1.21524	0.918134	1.1575	1.31938	1.13486	0.93973	1.0363	0.906662	0.926647
ADH7 ENSG00000196344	1.13995	0.838669	0.982789	1.05218	1.07492	1.00897	0.818872	1.0466	1.1212	1.0481
ADHFE1 ENSG00000147576	1.09586	1.0276	1.25289	0.839537	1.05313	1.22568	0.741901	1.18867	1.16055	0.875824
ADI1 ENSG00000182551	0.720532	1.03126	0.89195	0.969345	1.044	0.924159	0.936757	0.870185	0.88529	1.04891
ADIG ENSG00000182035	1.05007	1.19199	0.932229	0.818418	0.943875	1.02972	0.949377	0.954619	0.946336	0.795957
ADIPOQ ENSG00000181092	0.995586	0.98798	1.09031	0.970152	0.990162	1.13703	1.18565	0.981639	0.999948	1.15877
ADIPOR1 ENSG00000159346	0.999818	0.941333	0.86824	1.14924	0.95799	1.00425	1.37928	1.14197	0.734484	1.21357
ADIPOR2 ENSG00000006831	0.89646	0.93896	1.1178	1.18884	1.09374	0.975758	1.10957	0.835137	1.04052	1.07438
ADIRF ENSG00000148671	0.870522	1.04394	0.715867	1.27689	0.970971	0.850491	1.55251	0.823552	0.862312	0.850576
ADK ENSG00000156110	1.08825	0.941258	0.764867	0.871176	1.21968	0.997749	0.979648	1.07249	0.935669	1.06412
ADM ENSG00000148926	1.01349	0.919086	0.891057	0.952358	0.847895	1.17106	1.45099	1.24931	0.907153	1.19751
ADM2 ENSG00000128165	0.802914	0.696083	1.06051	1.13669	1.06586	0.92007	1.15871	1.0953	0.885635	0.891299
ADM5 ENSG00000224420	0.917823	1.2309	0.925122	0.561519	1.08423	1.06525	1.13627	1.07153	1.13001	1.16852
ADNP ENSG00000101126	0.951233	1.02051	1.15827	1.10342	1.04259	1.11839	0.930557	1.03819	0.994662	1.16229
ADNP2 ENSG00000101544	1.09318	1.06069	0.910005	0.969305	1.17416	0.990947	1.10543	0.605151	1.05675	0.90373
ADO ENSG00000181915	1.09928	1.25376	0.979147	0.903769	1.10644	0.967775	1.0431	0.8752	0.764701	0.948474
ADORA1 ENSG00000163485	0.857731	1.1384	0.913239	1.02148	1.01237	1.04816	1.02545	0.955765	0.947198	1.21877
ADORA2A ENSG00000128271	1.09827	0.913863	1.05433	0.882892	0.951306	1.13753	0.939654	0.962705	1.11898	1.163
ADORA2B ENSG00000170425	1.12768	1.08728	1.07677	0.921213	0.963651	1.43698	0.905624	0.812384	0.959701	0.974079
ADORA3 ENSG00000282608	1.19068	0.900251	0.86341	1.11512	0.904433	0.773606	0.883139	1.12267	1.16549	0.791211
ADPGK ENSG00000159322	1.11754	1.15835	1.21551	1.16645	1.24045	1.30217	1.58273	1.00081	1.30656	1.01242
ADPRH ENSG00000144843	0.873758	0.98462	0.969699	0.995358	0.927558	1.0716	0.792522	1.38241	1.07985	0.887751
ADPRHL1 ENSG00000153531	1.26883	0.995476	0.987919	0.905487	0.807702	1.01725	1.2495	1.03165	1.07846	0.997986
ADPRHL2 ENSG00000116863	0.773964	1.17597	0.971169	0.964866	0.708573	1.05001	0.946379	0.989758	0.975064	1.19218
ADPRM ENSG00000170222	0.945281	1.21612	1.11034	0.919182	1.10322	1.02721	1.11953	0.815742	1.12614	0.947326
ADRA1A ENSG00000120907	0.772374	0.877168	1.0473	1.39891	1.06806	0.839878	1.00294	0.779843	0.988789	0.933526
ADRA1B ENSG00000170214	0.782885	1.01113	0.930951	0.918888	1.02683	0.814311	0.868613	1.00533	0.883248	1.00361
ADRA1D ENSG00000171873	1.12895	0.956128	1.31512	1.0169	0.917836	0.685067	1.10142	0.868036	0.980735	0.851014
ADRA2A ENSG00000150594	0.962436	0.888067	0.928128	1.15475	0.836002	0.973796	1.17756	0.934974	1.02462	1.00324
ADRA2B ENSG00000274286	0.987084	1.08824	0.955106	1.01572	0.864901	0.87326	1.23083	1.03626	1.18951	0.924115
ADRA2C ENSG00000184160	1.28572	0.729664	1.04068	1.22263	1.05947	1.16588	1.1635	0.911781	0.967675	0.869401
ADRB1 ENSG00000043591	1.27706	1.2309	1.0493	0.92041	0.814046	0.905106	0.90897	1.38812	0.872669	1.06344
ADRB2 ENSG00000169252	0.99188	0.91238	1.05175	1.20524	0.845989	0.898482	0.939075	1.06281	1.25884	0.757049
ADRB3 ENSG00000188778	0.885226	0.848178	1.05967	0.78708	1.09844	1.14098	1.08214	1.06525	1.03282	1.08843
ADRM1 ENSG00000130706	1.14825	1.08986	1.02386	0.96614	1.13165	0.823679	1.02846	1.21433	1.10721	1.12462
ADSL ENSG00000239900	1.25045	0.885676	0.758653	1.05096	0.826848	1.04875	1.09764	0.928161	1.06423	1.05099
ADSS ENSG00000035687	1.08139	0.827162	0.956168	0.917339	1.17313	1.01796	1.06272	1.27367	1.15787	0.931595
ADSSL1 ENSG00000185100	0.683783	1.23252	1.17878	1.19689	1.15163	1.04564	0.99137	1.04312	1.13441	0.764393
ADTRP ENSG00000111863	1.04925	0.967676	0.765058	1.06009	1.03407	0.884525	0.912622	1.05789	1.21504	1.00024
AEBP1 ENSG00000106624	1.83961	0.647583	0.817336	1.07048	1.02874	0.873093	0.729905	0.975	0.922272	0.941192
AEBP2 ENSG00000139154	0.943982	0.948915	0.8182	1.00751	0.898751	0.946989	0.882407	1.00909	1.04956	1.18054
AEN ENSG00000181026	0.845625	0.855334	0.972708	1.13354	1.08824	0.900557	1.13594	1.12205	1.13831	1.02622
AES ENSG00000104964	1.01935	1.09433	1.08745	1.07452	0.870385	0.903331	0.758782	0.977706	1.16177	1.09226
AF011889.5 ENSG00000241489	1.13147	0.820721	0.908107	0.800358	0.977472	0.865176	1.11847	0.88052	0.807403	1.02534
AF111168.1 ENSG00000280308	1.02551	1.03716	0.786112	0.845922	0.979669	1.09828	1.02602	0.911406	0.750338	0.828709
AF131216.1 ENSG00000280273	1.01897	1.05718	0.906792	1.00955	1.04737	0.856444	0.944373	0.8406	1.02954	0.87762
AF165138.7 ENSG00000243440	1.04308	1.0486	1.0657	1.06374	0.967632	0.894103	0.987998	1.07327	0.991265	0.947892
AFAP1 ENSG00000196526	0.898798	1.01163	1.2467	0.741624	0.900499	0.964414	0.992467	0.952874	1.03621	0.936184
AFAP1L1 ENSG00000157510	0.809248	0.682319	1.03974	1.0403	1.02924	1.2448	0.835344	0.99804	0.781636	1.02686
AFAP1L2 ENSG00000169129	0.979071	1.00158	1.15395	1.04854	0.789676	0.96126	0.925903	0.939362	1.03766	1.16648
AFF1 ENSG00000172493	1.055	0.969782	0.827838	1.07401	0.846753	0.91608	0.852793	0.891678	0.721281	0.810734
AFF2 ENSG00000155966	1.17371	0.719478	0.878441	1.00239	0.829003	0.998421	0.897391	0.923268	1.13175	1.09503
AFF3 ENSG00000144218	1.17869	1.31142	0.62591	0.994719	0.860374	0.835898	0.992485	0.774856	0.914615	0.931793
AFF4 ENSG00000072364	0.747633	0.87911	0.867278	0.899827	1.34129	0.950429	0.802601	0.976029	1.17336	1.14973
AFG3L2 ENSG00000141385	1.0905	1.02358	0.699081	0.822496	0.830761	1.20302	0.901711	0.923342	0.924234	1.05117
AFM ENSG00000079557	0.873889	0.982457	0.905061	0.870557	1.0476	0.819831	1.07811	0.859582	1.07379	0.842605
AFMID ENSG00000183077	0.799123	1.17432	1.32105	0.963563	1.10112	0.913933	0.774518	0.794182	1.03282	1.10408
AFP ENSG00000081051	1.07101	0.893889	0.840949	0.901853	0.969105	0.864322	0.792002	1.02998	0.98388	1.03507
AFTPH ENSG00000119844	1.01633	0.899942	0.711887	0.996516	0.843023	0.883353	0.997922	0.86933	0.935513	0.999186
AGA ENSG00000038002	1.10497	0.861966	1.02485	1.27134	0.818661	0.916967	1.01044	0.951668	1.12597	1.20645
AGAP1 ENSG00000157985	0.900549	1.06126	1.02089	0.893268	1.01552	0.863813	0.969872	0.939103	1.15585	0.992578
AGAP14P ENSG00000279058	0.909733	0.876332	1.07147	1.15587	1.00465	1.02141	0.90714	1.00869	1.12142	0.888912
AGAP2 ENSG00000135439	1.02083	0.644752	0.863588	1.00128	1.00332	0.725483	0.926078	1.19393	1.23943	1.0415
AGAP3 ENSG00000133612	0.990635	0.962142	0.962355	0.971928	1.32231	0.944774	0.989897	0.996769	0.792084	1.00251
AGAP4 ENSG00000188234	0.927976	1.05875	1.07222	0.806251	1.03156	1.37066	0.953898	1.33481	0.790504	0.84698
AGAP5 ENSG00000172650	0.961762	0.855663	1.05677	0.940283	0.816126	1.02502	0.986808	1.05257	1.10947	1.14648
AGAP6 ENSG00000204149	1.00205	1.02871	1.01581	1.21262	0.896866	1.22866	1.09418	0.670631	0.895244	0.960536
AGAP9 ENSG00000204172	0.720909	1.05913	1.14894	0.974444	1.27154	0.753214	0.935154	1.0025	1.00779	0.730541
AGBL1 ENSG00000273540	1.14736	1.02986	0.646118	1.08073	1.00031	0.811887	1.18227	0.997923	0.818022	1.00779
AGBL2 ENSG00000165923	0.999296	1.00181	1.2115	0.9195	0.947902	0.957953	1.26588	0.696526	1.08462	0.845078
AGBL3 ENSG00000146856	0.971573	0.916441	0.896912	1.09438	1.2132	0.98871	0.959264	1.02512	1.16499	1.02933
AGBL4 ENSG00000186094	0.993777	0.999711	1.13216	0.874989	0.841866	0.914328	0.929919	0.995549	1.11884	0.812541
AGBL5 ENSG00000084693	1.03578	1.03467	1.01378	1.12137	1.10463	1.12375	0.900458	1.00485	1.10872	0.986396
AGER ENSG00000204305	1.12244	1.11022	0.899386	0.891792	1.00277	1.21475	1.11125	1.00695	0.81307	1.15645
AGFG1 ENSG00000173744	1.06432	1.01923	0.979408	0.850372	0.940081	0.93304	0.933341	0.99635	1.04012	0.967587
AGFG2 ENSG00000106351	1.33514	1.16621	1.33381	1.10515	0.870657	1.27737	1.06606	1.17393	1.00678	1.01694
AGGF1 ENSG00000164252	0.749297	1.20115	1.06883	0.938763	1.28101	1.02671	0.897886	1.20198	0.783437	0.959496
AGK ENSG00000006530	0.895531	1.02266	0.813372	0.740393	0.991261	0.854821	1.06004	1.09148	1.1053	0.950355
AGL ENSG00000162688	1.06548	0.771151	1.07067	0.997187	1.31992	0.733851	0.885945	1.27856	0.868988	0.950279
AGMAT ENSG00000116771	0.928409	1.16228	0.820119	0.824309	1.10967	0.871763	0.971742	0.949335	0.816618	1.01012
AGMO ENSG00000187546	0.920112	0.86714	1.19057	1.27156	0.792387	0.782703	0.821882	0.949821	1.10834	1.29727
AGO1 ENSG00000092847	0.858875	0.817636	1.12191	0.852859	0.811611	0.863828	0.882637	1.01983	0.885145	0.96504
AGO2 ENSG00000123908	1.06469	0.806633	0.921076	0.981588	1.01402	0.995508	0.997704	1.23877	1.11158	0.793638
AGO3 ENSG00000126070	0.928247	1.00602	0.943269	1.13389	1.03162	1.02623	0.923698	1.05598	1.10898	1.02626
AGO4 ENSG00000134698	1.02641	0.998507	1.11471	1.3099	0.90718	1.10156	1.1858	0.921142	0.864714	0.889124
AGPAT1 ENSG00000204310	0.87669	0.911906	1.06696	1.03792	1.03034	1.05775	0.875519	0.859581	0.976335	1.10215
AGPAT2 ENSG00000169692	1.18464	1.06511	0.921444	0.978981	1.04198	0.994989	0.896573	0.88	0.924623	1.02106
AGPAT3 ENSG00000160216	0.983177	1.19597	0.613152	1.18283	1.05677	1.15491	1.03545	1.12342	0.962519	1.18649
AGPAT4 ENSG00000026652	0.992618	1.11434	0.915407	0.923294	0.991209	0.863689	0.888476	0.844097	1.18588	0.897498
AGPAT5 ENSG00000155189	0.732656	0.823127	0.950295	0.907089	0.978643	1.18945	1.00262	1.0394	0.928754	0.883177
AGPS ENSG00000018510	0.972414	0.999935	1.05335	0.826462	0.964319	0.93872	1.35225	0.821354	1.08782	1.05795
AGR2 ENSG00000106541	0.94254	0.891165	0.637609	0.833433	0.961922	1.192	0.877623	0.851947	0.876413	1.34449
AGR3 ENSG00000173467	0.885341	1.19489	1.09118	1.01003	0.812874	1.04662	1.14055	1.21416	0.969638	1.03521
AGRN ENSG00000188157	1.16473	0.799004	1.11868	1.09097	1.16617	0.936865	0.908075	1.27474	1.04624	1.30539
AGRP ENSG00000159723	0.937774	1.05455	0.810494	0.82088	1.16452	0.976944	1.10082	0.935295	1.09275	0.990431
AGT ENSG00000135744	1.02727	0.750006	0.811052	0.914951	0.839986	0.865631	1.33883	0.825315	1.01407	1.09581
AGTPBP1 ENSG00000135049	0.843197	0.835268	1.03823	0.894323	0.891416	1.1204	1.12301	0.959151	0.969825	1.19141
AGTR1 ENSG00000144891	1.07633	0.941659	0.835361	0.924227	0.869827	1.04942	0.99138	1.05914	1.08573	1.01437
AGTRAP ENSG00000177674	0.989934	0.909044	0.833857	1.12352	1.15685	0.831529	0.855505	0.869099	1.18598	1.24925
AGXT ENSG00000172482	0.908337	1.02565	1.19659	0.941655	0.956883	1.12599	0.976982	0.84924	1.02592	0.998031
AGXT2 ENSG00000113492	1.09525	0.893768	1.0591	0.944238	0.906623	0.98149	0.806239	0.95884	1.06481	1.10119
AHCTF1 ENSG00000153207	0.970856	0.998951	1.1692	0.843176	0.818137	0.732769	0.92025	0.910587	0.999432	0.871676
AHCY ENSG00000101444	1.17924	0.968658	0.857806	1.09865	0.860177	1.12149	1.36268	1.06342	1.04662	0.943138
AHCYL1 ENSG00000168710	0.968075	1.07318	1.15191	0.991329	0.957322	0.835072	1.02397	0.883476	1.08392	1.06076
AHCYL2 ENSG00000158467	1.06329	1.02422	0.992735	0.954641	1.09107	0.977731	0.950554	1.13422	0.879353	0.968325
AHDC1 ENSG00000126705	0.989034	0.811722	0.997655	0.897144	0.994902	0.874821	0.918698	1.31716	0.860874	1.14851
AHI1 ENSG00000135541	0.703263	1.04739	0.902696	0.80236	1.17813	1.00204	1.03166	0.965396	1.07181	1.00972
AHNAK ENSG00000124942	1.08466	0.940362	1.11036	0.965995	0.909424	0.954143	0.86907	1.50956	1.21404	0.873043
AHNAK2 ENSG00000185567	0.857967	0.706404	1.06949	0.90293	1.34273	0.881681	1.08429	0.821561	0.887951	1.01566
AHR ENSG00000106546	0.984656	1.03896	0.940621	0.849876	1.07286	0.831081	1.10024	0.895508	1.04579	0.991854
AHRR ENSG00000063438	1.22121	1.03093	0.924131	0.913257	1.14411	1.24004	1.17514	1.13011	0.96382	0.880901
AHSA1 ENSG00000100591	0.976246	1.03111	1.17463	1.15956	0.782518	1.02432	1.1098	0.932765	1.04581	1.03059
AHSA2 ENSG00000173209	1.06141	0.910669	0.637312	1.22873	0.962176	1.14625	1.02154	0.873791	1.27219	0.664601
AHSG ENSG00000145192	0.871398	0.909075	1.01699	0.998961	0.871888	0.962868	0.755416	1.16119	0.996507	0.886385
AHSP ENSG00000169877	0.9198	0.834117	0.814025	0.882067	1.30411	1.04033	0.752515	0.815785	0.990715	0.969484
AICDA ENSG00000111732	1.10878	0.941246	0.902334	0.865531	0.95401	1.06292	0.98051	0.733634	1.07526	1.13474
AIDA ENSG00000186063	1.03135	0.916568	0.912581	1.11942	1.0392	0.965451	1.24509	0.882836	0.695731	0.951179
AIF1 ENSG00000204472	1.11582	1.23183	0.863137	0.990329	1.02054	1.02144	0.94974	1.00633	1.13667	1.05227
AIF1L ENSG00000126878	0.985483	1.09097	0.993336	1.23689	0.954879	0.995326	0.789209	0.853802	1.00257	0.871987
AIFM1 ENSG00000156709	0.901053	1.0745	1.11227	1.13695	0.681254	0.910481	0.935966	0.787868	1.10322	0.92938
AIFM2 ENSG00000042286	1.05938	0.918596	0.927332	1.10488	1.09532	0.997918	1.1582	0.888235	1.2094	1.02695
AIFM3 ENSG00000183773	0.870823	0.811885	1.0124	0.703862	1.03896	0.890583	1.52604	0.927733	1.10953	1.05278
AIG1 ENSG00000146416	0.867316	0.998473	1.17711	0.959654	1.11461	1.0656	0.870656	1.13902	0.647216	0.768712
AIM1 ENSG00000112297	0.797967	0.859641	0.902649	0.813803	1.06057	0.926801	0.832683	0.844412	1.44919	0.799813
AIM1L ENSG00000176092	0.873675	1.03146	1.11173	1.01034	1.01117	0.879553	1.97099	0.800453	1.17591	1.0453
AIM2 ENSG00000163568	1.18942	1.0899	0.795243	0.898559	0.858447	1.10351	0.751837	0.899878	1.10534	0.974393
AIMP1 ENSG00000164022	0.900578	1.09275	0.875635	0.966087	1.31922	1.09449	1.10084	0.878356	0.987758	1.00011
AIMP2 ENSG00000106305	1.05261	1.18233	1.08536	1.01037	1.26487	1.11168	0.897763	0.806454	1.07397	1.03705
AIP ENSG00000110711	0.783654	1.12467	1.14102	0.950049	1.24118	1.11404	1.05088	0.654446	0.992607	1.08398
AIPL1 ENSG00000129221	0.975161	0.876062	0.927563	1.04819	0.966333	0.757134	0.908058	1.1254	1.12522	0.952447
AIRE ENSG00000160224	0.754178	1.10388	0.999207	0.696966	0.823049	1.02073	1.12617	1.10497	0.795952	0.753417
AJ239318.1 ENSG00000280108	0.994137	1.01063	0.871504	0.907979	0.88249	0.814981	1.03336	1.01473	0.825065	0.924076
AJAP1 ENSG00000196581	0.954054	0.846637	1.06672	1.02737	1.23447	0.854081	0.920537	0.964105	0.954897	0.851384
AJUBA ENSG00000129474	1.11371	1.10401	0.9353	1.12194	1.41232	0.717708	0.883179	1.19346	1.26987	1.00934
AK1 ENSG00000106992	0.831362	0.847962	0.993062	0.909291	1.00532	1.09359	1.03683	1.22283	0.85115	1.06322
AK2 ENSG00000004455	0.918182	1.0311	1.07707	1.10464	1.0248	1.37566	0.923301	0.944019	0.861894	1.2195
AK3 ENSG00000147853	1.04193	1.04801	1.02611	1.01224	1.07716	1.08625	0.727359	0.752251	0.982277	1.15733
AK4 ENSG00000162433	0.939205	0.914486	0.759866	1.31745	0.869064	1.18394	0.91996	0.89575	0.877646	0.937671
AK5 ENSG00000154027	1.22703	1.1666	0.920844	1.09777	0.887642	0.845335	0.932626	1.22136	0.929854	0.947655
AK6 ENSG00000085231	1.07201	0.909312	1.07496	1.07291	0.897491	1.0217	0.727938	0.908265	1.00707	1.02735
AK7 ENSG00000140057	1.30152	0.836322	0.819242	1.00261	0.848696	1.01679	0.584497	0.973825	1.54639	1.03108
AK8 ENSG00000165695	1.15681	1.2432	1.11077	0.747174	0.947691	1.0367	1.00763	0.723899	0.905293	0.953902
AK9 ENSG00000155085	0.990771	0.951909	1.0358	0.950656	0.861573	0.711771	1.04032	1.18169	0.940765	1.17123
AKAP1 ENSG00000121057	0.868622	0.946003	1.25354	0.782557	0.855571	1.0862	0.967653	0.742884	1.127	0.730166
AKAP10 ENSG00000108599	1.21651	1.00679	0.842679	0.778336	0.930102	1.06142	1.18239	1.09244	1.06107	0.815969
AKAP11 ENSG00000023516	0.954417	0.96742	1.17736	0.946638	1.11554	0.933065	0.952268	0.96009	0.871609	0.870319
AKAP12 ENSG00000131016	0.990568	1.20652	0.904696	0.911537	1.18855	1.12644	0.951335	1.06525	0.771974	0.943278
AKAP13 ENSG00000170776	0.979404	1.0365	1.20699	0.986144	1.17673	1.26361	0.959615	1.04589	1.12504	0.939993
AKAP14 ENSG00000186471	1.00921	0.997447	1.04688	0.972703	0.868633	0.982076	0.92974	1.18405	0.803995	0.839933
AKAP17A ENSG00000197976	1.10408	1.02314	0.908231	1.11493	0.79945	0.975136	0.964311	1.13787	0.970798	0.95031
AKAP3 ENSG00000111254	0.910476	0.774941	0.931099	0.912032	1.06589	1.07805	0.796897	0.97008	1.00698	1.05011
AKAP4 ENSG00000147081	0.777521	0.757668	0.965219	0.892466	1.01406	1.09078	1.07048	0.763947	1.09542	1.03886
AKAP5 ENSG00000179841	0.953078	1.22947	0.894358	0.998464	1.05957	1.15031	0.938433	0.944864	0.6978	1.07225
AKAP6 ENSG00000151320	1.18355	1.07205	1.04063	0.861526	1.29338	1.12927	1.02034	1.03137	0.905811	0.96343
AKAP7 ENSG00000118507	0.928009	1.19975	0.93545	0.809087	1.02991	1.07989	0.906565	1.20813	1.01015	0.822108
AKAP8 ENSG00000105127	0.944534	1.26879	1.01651	0.802964	0.789266	0.95976	0.950982	0.947944	0.984347	1.20177
AKAP8L ENSG00000011243	0.941701	0.980119	0.808316	1.07297	1.08511	0.935995	0.777172	1.01934	1.01997	0.921129
AKAP9 ENSG00000127914	0.937696	1.02864	0.829765	0.866828	1.08407	1.03135	0.975724	0.996969	0.671006	1.00039
AKIP1 ENSG00000166452	1.1321	1.12956	0.905845	0.996326	1.03798	1.30799	0.973578	1.08913	0.755773	1.30197
AKIRIN1 ENSG00000174574	0.95558	0.896678	0.784723	1.09762	0.936679	0.984383	0.958661	0.988168	1.04093	1.27977
AKIRIN2 ENSG00000135334	0.740499	1.07439	1.03279	1.11495	0.775583	1.13451	0.795503	0.819074	1.25314	1.19046
AKNA ENSG00000106948	0.995044	0.925615	1.01434	0.739103	1.16755	1.09603	0.682757	1.16547	1.0185	0.979196
AKNAD1 ENSG00000162641	1.07512	0.966105	0.87674	1.05941	0.913268	1.13039	0.800879	0.853464	1.02175	0.965705
AKR1A1 ENSG00000117448	0.956784	0.687378	1.09617	0.834508	0.778737	0.845948	0.924783	0.942055	1.13443	1.03109
AKR1B1 ENSG00000085662	1.36343	1.34359	0.88821	1.10605	1.30242	0.65311	0.940638	0.892549	1.35561	1.04767
AKR1B10 ENSG00000198074	0.864856	0.99539	1.07047	1.18452	1.02718	0.963644	1.09567	0.952067	0.945531	1.00213
AKR1B15 ENSG00000227471	1.02343	1.42081	1.02322	1.02477	1.00822	1.1964	0.876986	1.0758	1.33055	0.781826
AKR1C1 ENSG00000187134	0.830651	1.08966	1.23089	1.09552	1.04264	1.05463	1.16466	0.715141	0.937878	0.88194
AKR1C2 ENSG00000151632	1.1644	0.867926	0.872399	0.978699	0.99952	1.00224	1.1585	0.948742	0.958666	1.04264
AKR1C3 ENSG00000196139	0.77227	0.796988	0.936616	0.914949	1.03932	1.0271	1.16702	1.28194	0.973862	1.1227
AKR1C4 ENSG00000198610	0.888959	0.979263	1.13299	1.06406	0.86429	0.814093	0.89824	1.05986	0.760458	1.14637
AKR1D1 ENSG00000122787	1.31221	0.872867	0.885295	0.926386	0.99032	0.996207	0.855319	0.888011	1.05136	1.02142
AKR1E2 ENSG00000165568	1.06202	0.83418	0.882657	1.19395	1.25101	0.933004	1.17143	1.28517	0.845037	1.13669
AKR7A2 ENSG00000053371	0.879186	1.09556	0.795305	1.1388	1.19114	0.975201	0.870749	0.94333	1.08733	0.997592
AKR7A3 ENSG00000162482	0.962122	1.02409	1.11007	0.818684	1.07765	0.811562	0.985357	0.982752	1.01909	1.0881
AKR7L ENSG00000211454	1.16201	1.0866	1.00393	1.07209	0.989591	0.971299	1.01743	0.728416	0.936208	1.05883
AKT1 ENSG00000142208	0.983415	0.979802	1.64069	0.984548	1.2245	0.85122	0.642428	1.26259	1.2238	0.731907
AKT1S1 ENSG00000204673	0.885651	0.813955	1.00051	0.834176	1.22638	0.993262	0.910828	0.873548	0.998988	0.903838
AKT2 ENSG00000105221	1.06037	0.806224	1.03972	0.850963	1.12348	1.01226	0.850737	0.997852	1.10413	1.03213
AKT3 ENSG00000117020	0.995614	1.01387	0.842323	1.12067	0.731339	1.18168	1.27123	0.905066	1.14134	0.969474
AKTIP ENSG00000166971	0.86038	0.913351	0.815119	1.01136	0.950524	0.942206	0.756984	0.94269	0.904747	0.950801
AL023806.1 ENSG00000280184	1.00267	0.997543	1.15929	0.94683	0.964791	0.851828	1.04363	1.05276	0.898333	1.0437
AL049794.1 ENSG00000280240	1.02433	0.926697	1.01746	0.987884	0.866962	1.01608	0.939142	0.906336	1.04947	1.06566
AL049872.1 ENSG00000279963	0.935567	1.03354	1.03898	1.10382	1.14878	0.999572	0.763514	0.941779	1.01192	1.09477
AL133475.1 ENSG00000281602	1.05051	1.18086	0.928682	1.27616	0.967969	0.995408	1.03793	0.930963	0.92476	0.875321
AL135745.1 ENSG00000279654	0.921345	1.14799	0.844178	0.917674	1.00779	1.19507	0.997723	0.792433	0.990129	0.942881
AL135787.1 ENSG00000283263	1.00262	0.900866	1.01997	0.92724	1.22623	1.01547	0.794723	0.854829	0.798588	0.822062
AL354828.1 ENSG00000279282	1.0392	0.935428	1.24839	0.977012	0.820315	1.14083	0.973099	0.970275	1.19633	1.05085
AL354828.2 ENSG00000280175	0.93397	0.991738	1.27699	0.917351	1.03494	0.840239	1.23226	0.728024	1.20132	0.887763
AL356053.1 ENSG00000150076	0.932578	1.07923	1.10355	1.01398	0.851075	0.854316	0.999214	1.08971	1.1651	1.16075
AL356289.1 ENSG00000279096	0.919017	0.837958	1.10982	1.29119	0.900987	1.07399	1.27042	1.05134	0.966833	1.17297
AL356585.1 ENSG00000279081	0.90552	0.954201	1.10244	0.977321	0.913508	0.884648	1.02381	1.04995	0.845101	1.35078
AL357140.1 ENSG00000280113	1.19711	0.930069	0.950871	0.864833	0.82635	1.0105	1.14997	1.22626	1.01426	1.04907
AL358852.1 ENSG00000278899	1.06783	0.891104	1.15803	0.835888	0.776826	0.836869	0.890218	0.975128	0.985585	0.975693
AL365181.1 ENSG00000280316	1.01955	1.02946	0.770854	1.19044	1.09912	0.856592	0.989032	0.82066	0.944418	0.901628
AL513523.2 ENSG00000279767	1.09826	0.948215	1.10467	0.719984	0.799837	1.08416	1.07755	0.984893	0.893662	0.82247
AL589743.1 ENSG00000279508	1.28107	1.00146	1.0406	0.718741	1.11185	0.987475	0.947438	1.26219	0.853203	1.04404
AL590235.1 ENSG00000280230	1.04887	0.786405	0.828459	0.953891	1.02223	0.745335	0.861341	1.11101	1.15519	1.02116
AL645922.1 ENSG00000279546	0.86812	0.981099	1.08827	1.11284	0.955098	1.21975	0.988894	1.21271	1.11558	1.10351
ALAD ENSG00000148218	1.14795	1.00809	0.911798	1.23984	1.21771	0.873682	0.81136	0.915323	1.26245	1.13029
ALAS1 ENSG00000023330	1.00624	0.939252	0.904679	0.746684	0.752058	1.33201	1.06629	0.856982	0.783936	1.02218
ALAS2 ENSG00000158578	1.06831	1.02438	0.967467	0.942067	1.045	1.02046	0.945107	1.10927	0.96163	0.729836
ALB ENSG00000163631	1.42042	0.968974	0.834822	1.22701	0.784794	0.99757	1.18467	1.01285	0.99403	0.888858
ALCAM ENSG00000170017	0.793357	1.32996	1.05239	0.855079	0.847458	1.1397	1.10969	0.889201	0.966181	1.10945
ALDH16A1 ENSG00000161618	0.820094	0.85342	1.05789	1.23288	1.11908	1.02629	0.724261	1.11573	1.03871	0.775402
ALDH18A1 ENSG00000059573	0.968887	1.14391	1.44501	1.06251	1.17119	0.991304	0.925553	0.956314	1.17983	1.12008
ALDH1A1 ENSG00000165092	1.15929	0.988538	1.28017	1.29898	0.870368	0.936944	1.10368	0.647055	0.988968	1.18091
ALDH1A2 ENSG00000128918	1.21113	1.09906	0.78168	1.26254	0.929696	0.692032	1.03078	1.1162	0.836801	0.998539
ALDH1A3 ENSG00000184254	1.05116	0.973601	0.745856	0.746124	0.871939	1.03137	1.07924	0.865555	1.15709	1.08576
ALDH1B1 ENSG00000137124	1.0664	0.906225	0.701015	0.896325	0.789421	0.992485	1.16574	0.949943	0.979563	0.994979
ALDH1L1 ENSG00000144908	1.0422	0.961631	0.914678	0.973347	1.14838	0.890228	1.47491	1.11669	0.936363	0.985139
ALDH1L2 ENSG00000136010	1.0955	1.55503	1.38704	0.837272	0.943653	0.916925	0.946899	0.955404	0.949	1.07692
ALDH3A1 ENSG00000108602	1.0207	0.750066	1.19906	1.06897	1.38648	1.02324	1.18143	0.882832	1.12074	0.703184
ALDH3A2 ENSG00000072210	1.04782	0.882072	0.756958	0.787039	1.127	0.814602	1.03571	1.07077	1.26041	0.851684
ALDH3B1 ENSG00000006534	1.21966	1.17575	1.14145	0.910742	1.09698	0.981995	0.77906	0.876258	1.21434	1.09055
ALDH3B2 ENSG00000132746	0.991591	0.724071	0.819923	1.12264	1.13066	0.921859	1.04128	1.04476	0.910918	1.04144
ALDH4A1 ENSG00000159423	0.911571	1.16027	0.817693	0.939497	0.85274	1.08016	0.938525	1.10248	0.805508	0.958602
ALDH5A1 ENSG00000112294	0.843234	1.09148	1.18043	1.12186	1.29422	1.13843	0.957618	1.049	0.845687	0.898614
ALDH6A1 ENSG00000119711	0.903403	0.880503	1.29674	0.790491	1.08148	1.10807	1.12933	0.880308	1.08541	0.987695
ALDH7A1 ENSG00000164904	0.869156	1.08571	0.880352	1.19594	1.05969	0.811304	1.14938	1.06944	0.976296	0.979605
ALDH8A1 ENSG00000118514	1.22856	0.863141	1.18593	1.0662	1.29917	1.15329	0.863226	0.970046	0.874124	0.954504
ALDH9A1 ENSG00000143149	0.828141	0.847356	1.0888	0.89773	1.18454	0.916104	1.03594	1.00667	0.84181	0.930241
ALDOA ENSG00000149925	0.745654	1.25761	0.950617	1.10234	0.926084	1.10482	1.5448	0.828601	0.796052	1.08302
ALDOB ENSG00000136872	1.12855	0.944798	1.14691	1.19958	0.895263	0.702629	0.832275	0.999701	0.785246	0.863762
ALDOC ENSG00000109107	0.905272	0.940398	0.984185	1.06497	1.03426	1.02516	0.991577	0.872997	1.10932	1.08409
ALG1 ENSG00000033011	1.1495	0.797046	1.12561	0.821731	0.91896	0.855631	0.949857	0.93322	0.876107	0.919615
ALG10 ENSG00000139133	0.795732	1.13795	1.06401	0.958999	0.829061	1.34903	1.34694	0.925554	1.09366	1.09235
ALG10B ENSG00000175548	1.01881	0.949319	0.96026	0.848979	0.675494	1.04572	1.13594	0.889071	0.914835	1.10057
ALG11 ENSG00000253710	1.01843	0.931722	0.814194	0.78381	1.05357	0.80817	1.1299	0.913598	0.973964	1.1538
ALG12 ENSG00000182858	1.04668	0.806192	0.988499	0.900345	1.26301	1.0471	0.664496	0.943727	0.811115	1.27409
ALG13 ENSG00000101901	0.999679	0.792043	0.968186	0.930166	1.01744	0.952428	0.860305	1.00173	1.18764	0.931303
ALG14 ENSG00000172339	1.21899	0.969264	0.96274	0.981108	1.04195	0.857839	0.751916	0.909354	0.860062	0.877094
ALG1L ENSG00000189366	0.876628	1.44475	1.1209	1.08732	0.8525	0.929882	1.47437	0.976256	1.12403	0.81001
ALG1L2 ENSG00000251287	0.851861	0.856579	1.11551	0.955602	0.994438	1.11606	0.840643	1.13007	0.940524	0.890877
ALG2 ENSG00000119523	0.75164	1.01023	0.66649	1.10815	0.811021	1.0537	1.02268	0.995124	0.785601	0.929679
ALG3 ENSG00000214160	1.14209	0.856411	0.835139	1.11286	1.1648	1.05751	1.01154	0.944424	0.88738	0.993368
ALG5 ENSG00000120697	0.866366	0.969153	0.907561	0.871796	0.966201	1.07821	0.972932	0.847705	1.38673	0.994308
ALG6 ENSG00000088035	0.90239	0.939691	0.888321	1.165	1.14706	0.89312	0.987536	0.942848	0.94028	0.973895
ALG8 ENSG00000159063	0.848577	1.19681	0.998565	1.1553	0.925129	0.734391	0.989422	1.33812	1.08215	0.974427
ALG9 ENSG00000086848	1.13395	1.02761	1.07276	0.809073	1.04547	0.89972	0.800503	1.12088	0.897303	0.873711
ALK ENSG00000171094	1.025	1.04154	1.06017	0.95053	0.986151	1.10178	0.824207	0.91712	1.08246	1.05707
ALKBH1 ENSG00000100601	1.10709	1.0406	1.07213	1.10156	0.833316	0.985249	0.86467	0.979531	0.943169	0.924539
ALKBH2 ENSG00000189046	1.18226	0.97738	0.927297	1.07689	0.815633	0.745922	1.12086	1.09016	0.958245	1.07351
ALKBH3 ENSG00000166199	1.086	1.09671	1.05729	0.918338	0.869473	0.854101	0.763309	1.23226	0.835555	1.0194
ALKBH4 ENSG00000160993	1.16414	0.944502	0.997878	1.33825	0.965292	0.981587	1.24276	0.804586	1.29088	1.03368
ALKBH5 ENSG00000091542	0.859264	1.18973	1.15955	1.31778	1.07299	0.845995	0.888763	0.7428	0.893009	1.1333
ALKBH6 ENSG00000239382	0.942837	1.14711	1.14406	0.848872	0.976652	1.14237	0.963964	0.768429	1.24164	1.27253
ALKBH7 ENSG00000125652	0.908623	1.18614	0.851411	0.877219	0.805131	0.969926	1.09006	0.767782	1.0407	0.739732
ALKBH8 ENSG00000137760	0.92307	1.1981	1.00074	0.933307	1.04893	0.874135	1.06724	1.32059	0.814738	1.17132
ALLC ENSG00000151360	0.700898	0.932086	0.938885	0.891677	1.04825	1.12895	0.892515	1.062	1.5948	1.02699
ALMS1 ENSG00000116127	1.08214	0.985694	0.986175	0.921828	1.20242	1.13334	1.24034	0.758317	0.822717	0.951165
ALOX12 ENSG00000108839	0.980252	0.808348	0.964654	1.11067	1.01425	1.05662	0.854106	1.14517	0.786594	0.972028
ALOX12B ENSG00000179477	0.939203	0.918764	1.17637	0.862094	1.21195	0.984522	1.27433	1.08463	0.857783	0.95761
ALOX15 ENSG00000161905	1.24962	1.19587	1.02608	0.973604	1.01516	0.95693	0.810839	0.925802	1.17228	1.12276
ALOX15B ENSG00000179593	0.75351	0.672059	1.13661	0.965765	0.991094	1.15573	0.97005	1.309	1.01782	1.05238
ALOX5 ENSG00000012779	0.835911	1.02131	0.932457	1.02728	0.827529	0.859506	1.18862	0.993518	1.07007	1.05835
ALOX5AP ENSG00000132965	0.872731	0.976986	1.32658	1.0157	0.931711	1.10129	0.800262	1.05473	0.845562	1.13186
ALOXE3 ENSG00000179148	1.05539	1.23009	0.998017	1.14262	1.14603	1.17902	1.1443	0.887193	0.871072	1.01073
ALPK1 ENSG00000073331	0.830822	1.22716	1.02366	0.853752	1.10896	1.08817	1.00929	0.945909	0.821108	1.1726
ALPK2 ENSG00000198796	0.981896	0.817758	1.01306	0.9173	0.996127	1.12042	0.980977	1.0357	0.782115	1.02427
ALPK3 ENSG00000136383	0.961197	1.26992	0.86573	0.986714	1.16319	0.937797	1.08865	0.903242	0.730879	1.13317
ALPL ENSG00000162551	0.822448	1.27852	1.21189	1.10043	1.13994	1.12294	1.06338	1.03238	1.05217	1.14791
ALPP ENSG00000163283	1.06387	1.23997	1.24156	1.00491	0.940507	0.776065	0.825941	1.05409	1.04243	1.0308
ALS2 ENSG00000003393	0.896793	1.16985	0.981329	1.36243	1.02606	1.19655	0.847418	0.920707	0.948244	1.12508
ALS2CL ENSG00000178038	1.36124	1.06707	0.844808	1.0259	0.91169	0.833093	1.19963	1.0627	1.53132	0.960493
ALS2CR11 ENSG00000155754	0.803012	1.35864	0.969694	0.737802	0.760572	0.755857	0.998369	1.09794	0.900157	0.846236
ALS2CR12 ENSG00000155749	1.02203	0.946143	0.940174	0.985073	1.03481	0.781411	1.23472	0.682542	1.08237	1.14625
ALX1 ENSG00000180318	0.919182	0.864077	0.888773	0.990489	0.912322	0.910733	0.716681	0.958991	0.951101	0.928656
ALX3 ENSG00000156150	1.00123	0.918407	0.786157	1.11897	0.905981	0.867771	0.874956	1.26676	0.963667	0.886394
ALX4 ENSG00000052850	1.01416	1.11383	0.802551	0.913538	0.842415	0.814789	1.19965	0.784854	0.940699	0.923585
ALYREF ENSG00000183684	1.09968	1.23584	1.07088	1.03985	0.851566	0.885807	0.916309	0.938941	0.92988	1.12804
AMACR ENSG00000242110	1.22124	1.06859	0.85784	1.1582	0.861261	0.810327	1.16264	1.08968	1.07144	1.04093
AMBN ENSG00000178522	0.960668	0.928857	0.964647	0.949094	1.13194	0.741904	1.07354	1.0382	0.799443	0.884587
AMBP ENSG00000106927	0.959776	1.4539	0.99195	1.22544	1.11461	1.14699	1.0189	1.0035	1.37899	0.990077
AMBRA1 ENSG00000110497	0.94401	1.08362	0.694747	0.872461	1.08838	1.15187	0.899658	0.820148	0.774841	0.812527
AMD1 ENSG00000123505	0.892029	0.816925	0.734291	0.857554	0.800172	1.05073	1.02801	0.975796	1.27037	0.91228
AMDHD1 ENSG00000139344	1.06402	1.17342	0.810401	0.838549	1.01961	0.72856	1.06701	1.03962	1.07032	1.26059
AMDHD2 ENSG00000162066	0.810812	0.92098	0.988642	0.943333	1.04233	0.869525	0.667525	1.00522	0.937829	1.10195
AMELX ENSG00000125363	0.95644	0.74548	1.08746	0.962709	1.01499	0.893787	1.07406	1.06973	0.850377	1.01673
AMELY ENSG00000099721	1.00439	1.06261	1.14714	0.74736	0.89498	1.03946	1.11453	0.929509	1.00018	1.06462
AMER1 ENSG00000184675	1.11767	1.10303	1.1374	0.711633	1.07547	1.03345	0.991078	1.206	1.11237	1.11046
AMER2 ENSG00000165566	0.858104	0.864586	1.08094	1.07122	0.998636	0.867389	1.16256	1.22224	0.870485	1.08193
AMER3 ENSG00000178171	1.04916	1.01396	0.837547	1.02583	0.942899	0.934778	1.18223	0.978313	0.826619	1.07705
AMFR ENSG00000159461	1.03017	0.953808	0.879242	1.00439	1.03731	0.929151	0.989187	0.909951	1.04996	1.1576
AMH ENSG00000104899	0.885674	0.616523	1.0401	0.791285	0.91288	0.867281	0.931016	1.04814	0.77752	0.964274
AMHR2 ENSG00000135409	1.0088	0.949804	1.01176	0.939261	1.04361	0.898266	0.995408	1.01583	1.11006	1.03776
AMIGO1 ENSG00000181754	1.00471	0.844643	0.782472	1.04295	0.951741	1.02659	0.874157	0.999083	1.02461	1.19414
AMIGO2 ENSG00000139211	0.958027	0.750525	0.948397	0.992309	0.948607	0.791083	1.17768	0.965728	1.01141	1.12681
AMIGO3 ENSG00000176020	1.07975	0.994276	0.86347	0.786081	1.09858	0.95004	1.15686	0.961413	1.27173	1.03456
AMMECR1 ENSG00000101935	0.891207	0.910259	1.22206	0.931431	0.942667	1.08958	0.799379	1.08758	0.980881	0.960497
AMMECR1L ENSG00000144233	1.0584	0.827609	0.93133	0.84113	0.979347	1.0033	1.03873	0.87487	1.21308	1.21094
AMN ENSG00000166126	1.46508	1.02912	0.946294	0.943776	0.954261	1.17179	1.27893	1.43962	0.779048	0.984657
AMN1 ENSG00000151743	0.8876	0.775785	0.996069	1.00332	0.828582	1.05802	0.837143	0.917071	0.812258	0.923995
AMOT ENSG00000126016	1.09576	1.12602	1.02741	1.08013	0.968779	0.86286	0.935838	0.835258	1.45608	0.899515
AMOTL1 ENSG00000166025	1.13384	1.10946	1.23368	0.775521	1.00498	1.05741	1.09593	0.896771	1.17833	1.32483
AMOTL2 ENSG00000114019	0.790008	1.19047	0.895231	1.06683	0.997328	1.03698	1.04235	1.01407	1.00005	0.847921
AMPD1 ENSG00000116748	0.941307	1.02566	1.06564	0.959132	0.96491	1.0871	1.19278	0.906675	1.13968	0.834702
AMPD2 ENSG00000116337	1.09811	1.15937	1.08411	0.845206	1.14551	1.08763	0.881647	0.918513	0.762906	0.940328
AMPD3 ENSG00000133805	1.17134	1.02323	1.01034	1.20274	1.11046	1.04035	1.01097	0.902843	0.724972	0.929224
AMPH ENSG00000078053	0.900062	0.87649	0.954438	1.23195	0.943898	1.00934	1.04539	1.29249	0.89996	0.950262
AMT ENSG00000145020	0.897628	1.16224	0.996202	1.07043	1.21324	0.937097	0.822001	0.938816	1.00768	1.25919
AMTN ENSG00000187689	0.913705	1.2351	0.842719	0.915052	1.03074	1.07801	1.03021	0.996355	1.07512	0.912446
AMY1A ENSG00000237763	1.0227	1.02689	0.994769	1.05505	1.08237	0.996239	0.969047	0.933522	0.926809	1.22728
AMY1B ENSG00000174876	0.864665	1.11177	1.0591	1.20483	1.13051	0.987636	0.912632	0.813014	0.857878	0.990333
AMY1C ENSG00000187733	0.766594	0.774944	1.00665	1.11101	1.01389	0.942821	1.38373	1.07021	1.07179	1.02275
AMY2A ENSG00000243480	0.857395	0.905269	0.818035	1.03521	0.917957	1.11693	1.0648	0.977997	0.891362	1.10111
AMY2B ENSG00000240038	0.715806	0.807873	0.898224	0.988872	0.958005	0.925719	1.06966	1.07339	1.06452	1.03255
AMZ1 ENSG00000174945	1.06595	0.99793	1.00665	1.00524	1.01567	1.10546	1.07942	1.12683	1.02106	1.01309
AMZ2 ENSG00000196704	0.853754	0.887295	1.17	0.972065	0.896218	1.21027	1.00861	0.874541	0.8812	1.09243
ANAPC1 ENSG00000153107	0.895312	1.18379	1.10463	0.996405	1.04766	0.800986	1.04603	1.03074	0.912942	1.14065
ANAPC10 ENSG00000164162	0.804452	1.15766	1.05357	0.939235	1.00958	0.968749	1.02808	1.13921	0.965481	1.04998
ANAPC11 ENSG00000141552	0.97504	0.760864	1.0927	0.741085	1.17766	1.13058	0.818251	1.08797	0.947259	1.04616
ANAPC13 ENSG00000129055	1.02525	1.2376	0.728456	1.26403	1.12513	0.980371	1.00907	1.13471	0.955866	1.4246
ANAPC15 ENSG00000110200	0.844835	0.747978	1.22775	0.884035	1.08939	0.892734	0.818219	0.893744	1.13389	1.08467
ANAPC16 ENSG00000166295	1.11329	0.940857	0.81338	1.06959	0.991856	1.21685	1.08993	1.15584	0.982787	1.13127
ANAPC2 ENSG00000176248	1.1278	1.21494	0.894528	0.833008	1.22611	0.734105	0.750211	0.988939	1.33843	0.942452
ANAPC4 ENSG00000053900	0.758161	1.08203	0.782531	1.25713	0.827584	0.909648	0.918203	1.13819	0.938328	1.03276
ANAPC5 ENSG00000089053	0.993574	0.963012	1.06851	0.820178	0.753043	1.10066	1.02627	0.96389	1.18435	1.05783
ANAPC7 ENSG00000196510	1.22154	0.911243	1.11659	0.812221	0.855379	1.08416	1.0767	1.06085	0.941986	0.662604
ANG ENSG00000214274	0.779874	1.02454	0.787237	1.14155	0.875657	1.14031	0.845363	1.21191	1.06773	0.837912
ANGEL1 ENSG00000013523	0.921837	0.956637	0.868099	1.27738	1.00728	1.19448	0.954942	1.28942	1.00581	1.05075
ANGEL2 ENSG00000174606	0.848619	1.10683	0.957749	1.23368	0.912172	0.783359	1.09825	0.725853	1.024	0.911767
ANGPT1 ENSG00000154188	0.936758	1.31709	0.937844	0.996026	1.14776	1.12639	0.840533	0.749631	0.948434	1.06282
ANGPT2 ENSG00000091879	1.18557	0.767433	0.90421	1.00761	0.838158	1.08836	1.00782	0.848444	1.04235	1.15481
ANGPT4 ENSG00000101280	1.03594	1.14441	0.929743	1.14368	1.04619	1.20345	1.46715	0.79002	1.20813	1.02808
ANGPTL1 ENSG00000116194	0.986693	0.725555	1.14864	0.706716	0.936621	0.757541	0.943267	0.799446	0.824954	0.830007
ANGPTL2 ENSG00000136859	1.24838	1.25488	1.00361	0.914601	0.872273	0.890693	1.02799	0.963227	1.23679	1.0098
ANGPTL3 ENSG00000132855	1.01774	1.2305	1.11446	1.27476	0.954853	1.12449	1.10141	1.1096	0.93231	1.07009
ANGPTL4 ENSG00000167772	1.00539	1.47269	1.12417	0.85361	0.982145	1.0382	1.01479	0.964173	0.95446	0.97499
ANGPTL5 ENSG00000187151	1.25874	1.14624	0.98598	1.09878	0.708455	0.920743	0.922554	1.10248	1.27058	0.916985
ANGPTL6 ENSG00000130812	0.891419	0.757329	0.994539	0.754179	1.05599	0.979376	0.893938	0.944093	0.839446	0.824982
ANGPTL7 ENSG00000171819	1.09142	1.14475	0.857097	1.17573	0.882045	0.946858	0.804347	1.17649	1.23252	1.04548
ANGPTL8 ENSG00000130173	0.933105	1.05043	0.869018	0.901522	0.882257	0.805693	0.849289	0.964702	0.902538	0.944714
ANHX ENSG00000227059	1.06325	0.796914	1.0755	0.927644	0.77948	0.989658	1.01321	1.06531	1.0828	0.905168
ANK1 ENSG00000029534	0.946416	1.02399	1.0408	0.941121	1.15518	0.922836	0.944981	0.80279	0.943859	1.12034
ANK2 ENSG00000145362	0.975326	0.833999	0.893129	0.775737	0.893488	1.16953	0.90079	1.1142	1.07181	0.870931
ANK3 ENSG00000151150	1.08399	0.921342	1.07879	1.06058	0.917876	1.0367	0.908443	1.1512	1.35646	0.994932
ANKAR ENSG00000151687	0.954212	0.988395	0.885843	1.12634	1.0874	1.16477	1.06745	0.767365	1.04098	1.0461
ANKDD1A ENSG00000166839	1.03624	0.809371	1.10902	1.00556	1.38546	0.844206	0.935747	0.985269	1.03872	1.07423
ANKDD1B ENSG00000189045	0.815609	0.933217	0.878448	1.05471	0.995492	1.14848	0.7584	1.09065	1.00633	0.747306
ANKEF1 ENSG00000132623	1.10138	0.906034	1.01612	0.853097	0.925022	1.04042	0.966022	1.06007	1.09019	0.994029
ANKFN1 ENSG00000153930	1.0486	1.05508	1.00992	1.01698	1.06053	0.853645	0.844285	0.937878	0.913607	1.13194
ANKFY1 ENSG00000185722	0.898153	0.952091	1.12364	0.791555	1.18134	0.927096	0.921692	0.941076	0.864816	1.15587
ANKH ENSG00000154122	1.11677	1.16303	1.14364	0.846698	0.801467	0.955129	0.946508	1.26451	1.0336	0.921097
ANKHD1 ENSG00000131503	0.905465	1.0184	1.11529	0.951961	0.750987	1.1239	1.09539	1.22743	0.95598	1.02637
ANKHD1-EIF4EBP3 ENSG00000254996	0.834141	0.95978	1.04131	0.86059	1.29375	1.14381	0.989703	0.993847	0.950546	1.03203
ANKIB1 ENSG00000001629	0.949238	1.00101	1.01997	0.83389	0.945556	0.90009	0.783984	0.657269	1.19472	0.92468
ANKK1 ENSG00000170209	0.834667	0.996213	0.967837	1.17911	1.09899	0.787561	0.939073	1.14072	0.924078	0.939556
ANKLE1 ENSG00000160117	0.854957	0.921293	0.791784	1.24448	1.08095	1.14572	1.09794	1.05161	0.925427	1.17778
ANKLE2 ENSG00000176915	1.10903	0.973003	0.872253	1.00459	1.22059	0.898291	0.985387	0.885491	1.00263	0.941576
ANKMY1 ENSG00000144504	1.19535	0.859673	1.03333	1.1037	1.11268	0.918163	1.05927	0.710936	1.13433	0.947958
ANKMY2 ENSG00000106524	0.983315	0.957829	0.841195	1.0397	0.876815	1.32853	1.02546	0.749277	1.04874	1.0571
ANKRA2 ENSG00000164331	1.10922	0.897771	0.736742	0.924408	0.985681	1.11102	0.950948	0.592756	1.02354	1.20662
ANKRD1 ENSG00000148677	1.04099	0.883005	0.897762	0.957543	1.25655	1.0909	1.14735	0.857601	1.06286	0.976185
ANKRD10 ENSG00000088448	0.983572	0.86764	0.893859	1.08638	0.827896	0.737644	1.46283	0.960997	0.975268	1.06937
ANKRD11 ENSG00000167522	0.847043	0.6754	0.750966	1.12746	1.32821	1.14905	0.843796	0.843934	0.889449	1.03373
ANKRD12 ENSG00000101745	0.880594	0.857238	1.22598	0.933608	0.860134	1.25956	0.900832	0.754055	0.850934	0.895128
ANKRD13A ENSG00000076513	1.03337	0.987612	1.23512	1.01023	1.11831	1.01836	1.03901	0.711204	1.3456	1.25436
ANKRD13B ENSG00000198720	0.992086	0.962503	1.19406	0.723989	1.07765	0.85121	1.14193	0.652312	0.977355	0.975177
ANKRD13C ENSG00000118454	1.00457	1.34659	1.0399	0.903599	1.04868	0.816573	0.856982	0.842118	0.932703	1.12468
ANKRD13D ENSG00000172932	1.05285	1.11104	1.08066	1.01901	1.08715	0.810609	0.707083	1.1707	1.01327	1.24267
ANKRD16 ENSG00000134461	0.773434	0.604157	1.05023	1.09934	1.08345	0.994116	0.939596	0.8153	1.22258	0.909277
ANKRD17 ENSG00000132466	1.19144	1.06242	0.735924	0.907984	0.766003	0.958987	1.32253	1.09421	0.805944	1.15625
ANKRD18A ENSG00000180071	1.06739	1.12326	1.02443	1.06438	1.16456	0.920886	0.896293	1.05778	1.02667	1.10872
ANKRD18B ENSG00000230453	1.08947	0.908843	0.999981	0.889572	0.978724	1.23314	0.990666	0.649452	1.14507	0.952055
ANKRD2 ENSG00000165887	0.892474	0.960849	1.20528	1.07605	0.770603	1.142	0.96303	0.987279	0.925794	0.916267
ANKRD20A1 ENSG00000260691	1.08002	0.933722	0.813715	0.886219	0.751546	1.03786	1.34367	0.872566	0.971527	1.12144
ANKRD20A2 ENSG00000183148	1.2148	1.11177	0.824167	1.17177	0.814133	0.791786	0.937554	0.722325	0.88305	0.991795
ANKRD20A3 ENSG00000276203	0.863347	0.851156	0.931736	0.86357	1.06004	0.993337	1.11039	1.00359	0.934602	1.10958
ANKRD20A4 ENSG00000172014	0.985106	1.01134	0.919227	1.05584	0.9366	0.936238	0.882887	0.945177	0.858558	1.08384
ANKRD22 ENSG00000152766	1.08118	0.847112	1.20181	0.949623	1.31006	1.06715	0.872341	1.08698	1.11325	1.15339
ANKRD23 ENSG00000163126	1.21571	1.01713	1.09336	1.14259	0.89623	1.19327	1.03487	0.870752	1.08117	0.893299
ANKRD24 ENSG00000089847	1.08809	0.817429	0.817473	1.10851	1.13494	0.914539	0.913601	0.94683	1.05526	1.00802
ANKRD26 ENSG00000107890	1.11303	1.12252	0.95075	0.633009	1.05994	1.13805	1.07596	0.900138	1.09538	0.9421
ANKRD27 ENSG00000105186	1.055	0.980293	0.966763	1.00892	0.98846	1.00675	0.895141	1.28923	1.00091	1.09954
ANKRD28 ENSG00000206560	0.891997	0.959572	1.25222	0.969333	1.11513	0.837532	0.911682	1.21423	1.03122	1.01457
ANKRD29 ENSG00000154065	0.974708	1.22889	1.20475	0.758706	0.918218	1.16484	1.05397	1.04562	0.855966	0.760161
ANKRD30A ENSG00000148513	0.847064	0.857158	1.33977	1.19373	1.15465	0.869592	0.938853	1.10385	0.780487	0.843562
ANKRD30B ENSG00000180777	0.911668	0.840511	0.912944	1.00389	1.21979	1.04637	0.938266	0.94052	0.92347	0.832714
ANKRD30BL ENSG00000163046	1.00279	0.990205	0.795384	0.888843	1.04982	1.09173	1.14494	1.0395	0.835243	1.27102
ANKRD31 ENSG00000145700	1.09778	0.965999	0.961108	0.956866	1.07883	1.07319	1.20603	1.06106	1.12999	1.03742
ANKRD33 ENSG00000167612	1.13248	0.890681	1.20974	0.862071	0.88492	1.08133	1.04748	1.1101	0.813104	0.796522
ANKRD33B ENSG00000164236	1.0328	1.07064	1.1913	1.03436	0.886378	0.942727	1.3811	1.04446	1.2441	0.851159
ANKRD34A ENSG00000272031	1.1704	0.9853	1.03777	0.771705	1.12646	0.861205	1.08129	1.20936	0.874748	1.06195
ANKRD34B ENSG00000189127	1.06377	0.99642	1.0781	1.03972	0.928268	0.854345	0.971568	0.985848	0.972809	1.02472
ANKRD34C ENSG00000235711	1.11715	1.01091	1.06256	0.928554	0.975891	0.898107	0.832959	1.05634	0.978784	0.766399
ANKRD35 ENSG00000198483	1.12541	1.00347	0.921655	0.989687	0.938674	1.03869	0.870419	1.04504	1.062	0.916854
ANKRD36 ENSG00000135976	0.95129	0.744347	1.15499	0.792701	0.963442	1.28911	1.19129	1.35816	0.779116	0.852752
ANKRD36B ENSG00000196912	1.25077	1.20121	1.09435	1.12671	1.0236	0.794757	0.882346	0.841701	1.28734	0.873003
ANKRD36C ENSG00000174501	0.812897	1.0087	1.12473	0.928347	1.1528	1.01353	1.06483	1.2069	0.729344	0.997076
ANKRD37 ENSG00000186352	0.907828	0.838503	1.53364	1.20254	0.716322	1.11977	1.06932	0.962054	0.854977	1.22444
ANKRD39 ENSG00000213337	0.885984	0.888017	0.854922	0.984669	0.831049	0.959651	0.941903	0.727565	0.914081	1.05285
ANKRD40 ENSG00000154945	0.950563	0.844959	0.960492	1.04058	1.20775	0.836991	0.99513	1.04955	1.04312	1.429
ANKRD42 ENSG00000137494	1.12951	0.859063	0.667491	1.01622	0.89059	0.75582	0.807573	1.06233	0.778072	0.960147
ANKRD44 ENSG00000065413	1.29162	1.21168	0.684296	1.03382	1.10756	0.940304	0.858272	0.874218	0.936844	0.850713
ANKRD45 ENSG00000183831	1.20944	0.852428	0.894626	1.01754	0.81957	0.985481	0.948969	1.34269	0.999763	1.12064
ANKRD46 ENSG00000186106	1.17573	1.02955	1.12084	0.893504	1.04717	0.873092	1.2703	0.960541	1.19348	1.39606
ANKRD49 ENSG00000168876	1.04614	0.811047	0.986984	0.813159	0.979307	1.20385	0.937501	0.73195	0.950939	1.02015
ANKRD50 ENSG00000151458	0.957431	1.03433	0.907989	0.900688	1.32235	1.13381	0.892085	1.15113	0.9744	1.10554
ANKRD52 ENSG00000139645	0.894014	0.930712	1.04447	1.02708	1.23047	0.913226	0.808762	1.05538	0.855666	1.10484
ANKRD53 ENSG00000144031	0.814525	0.900383	1.06781	1.01967	1.05567	0.888871	0.890128	1.22479	0.851852	0.957097
ANKRD54 ENSG00000100124	0.880338	0.99018	0.991441	0.840075	0.859426	0.967385	1.04773	0.940128	0.841057	1.04863
ANKRD55 ENSG00000164512	1.21657	0.798041	0.917031	1.10619	1.07071	1.01035	1.03364	1.11453	0.828416	1.09138
ANKRD6 ENSG00000135299	0.972102	1.12882	0.864021	0.963388	1.01019	0.805792	0.841119	0.957005	1.52294	0.912966
ANKRD61 ENSG00000157999	0.95472	1.07395	1.12873	1.07371	1.24383	1.162	1.0452	1.04063	1.09886	1.12437
ANKRD62 ENSG00000181626	1.04747	1.3363	0.939919	1.12152	0.855265	1.02297	0.898116	1.13525	1.01595	1.08411
ANKRD65 ENSG00000235098	1.31423	1.52649	0.842771	1.25353	1.21401	1.06304	0.812085	0.937279	1.15623	1.12596
ANKRD66 ENSG00000230062	1.23825	0.739071	1.2066	0.886781	1.03805	0.949797	0.818236	1.10385	0.897212	0.976382
ANKRD7 ENSG00000106013	0.946914	1.2121	1.15036	0.828393	0.980387	0.913706	0.977343	0.83755	0.851493	1.16233
ANKRD9 ENSG00000156381	1.05385	0.710194	0.911391	0.68903	0.765914	1.07738	1.39014	1.10873	1.09052	0.884372
ANKS1A ENSG00000064999	1.12706	1.18902	0.845396	1.01275	0.79352	0.878237	1.07523	0.863924	0.958132	1.13762
ANKS1B ENSG00000185046	0.987476	1.17927	0.766552	0.998166	1.25266	0.894156	1.21196	1.02915	1.02875	0.851947
ANKS3 ENSG00000168096	1.25681	0.817216	0.896948	0.972803	0.682401	0.95588	1.36569	1.0618	0.977621	0.909331
ANKS4B ENSG00000175311	0.929138	0.847483	0.7166	1.01873	0.992793	0.945619	1.12669	1.15685	0.987479	0.880306
ANKS6 ENSG00000165138	0.794376	1.16566	0.936172	1.04793	0.775978	0.965147	0.996407	1.09705	0.966586	1.18203
ANKUB1 ENSG00000206199	1.08121	1.07004	1.15027	1.05674	1.08478	1.02254	0.735448	1.10701	1.01425	0.884275
ANKZF1 ENSG00000163516	0.970315	1.19246	0.966609	0.904447	0.924596	1.12923	1.06498	1.21887	0.703886	1.08431
ANLN ENSG00000011426	0.992968	0.861158	0.974715	0.998974	1.02086	0.98524	1.26683	0.991886	0.958511	1.18855
ANO1 ENSG00000131620	0.950436	0.787979	1.13673	1.19323	0.789845	0.827376	0.936428	0.960758	1.13175	1.18081
ANO10 ENSG00000160746	0.973239	1.08384	0.78058	0.820176	0.893801	0.983547	1.06559	0.854444	1.07124	0.941376
ANO2 ENSG00000047617	0.908709	1.02603	0.990445	1.21426	1.02002	1.01455	0.766028	0.781433	0.800365	1.21583
ANO3 ENSG00000134343	1.14978	0.897635	0.775409	1.00533	1.10796	0.975642	0.95245	0.759599	1.01333	0.726406
ANO4 ENSG00000151572	1.05901	0.948903	0.910844	1.02116	1.07271	0.994484	1.1277	0.750251	1.10753	0.811061
ANO5 ENSG00000171714	1.02712	1.08022	1.06861	1.07698	0.846739	1.30825	0.989401	0.818316	0.812136	0.807589
ANO6 ENSG00000177119	1.05329	1.03516	0.898165	0.955762	0.999453	0.998724	0.962242	0.970456	0.885147	0.86683
ANO7 ENSG00000146205	0.933207	0.858571	0.972893	1.31241	0.883779	0.911654	1.0411	0.916876	1.05156	1.24944
ANO8 ENSG00000074855	0.789702	0.791726	0.922585	0.947177	1.15436	0.650085	1.10892	1.12565	0.799599	1.2095
ANO9 ENSG00000185101	0.958441	0.984034	0.910552	1.18604	1.13848	1.13246	1.01155	1.20488	0.969127	1.0542
ANOS1 ENSG00000011201	0.853999	0.868508	0.888179	0.914951	0.993722	1.11925	1.02663	1.16997	0.908341	1.03138
ANP32A ENSG00000140350	0.924963	0.990595	1.11447	0.982879	1.22185	1.1112	0.620606	1.08783	1.24955	0.987505
ANP32B ENSG00000136938	1.03627	1.21436	0.886284	1.00255	0.944112	1.33818	1.18232	0.850579	0.839073	1.13296
ANP32D ENSG00000139223	0.889416	1.09484	1.02892	0.95607	1.04229	0.943022	0.787108	0.825553	1.11616	1.05267
ANP32E ENSG00000143401	0.984535	0.977583	0.926735	1.14061	1.08789	1.25845	0.94883	1.21101	0.903552	0.912405
ANPEP ENSG00000166825	0.732613	1.04649	1.27994	0.926439	1.39454	1.10776	0.998714	1.26112	0.674718	0.546784
ANTXR1 ENSG00000169604	1.02943	1.11258	0.951338	1.22743	1.0414	1.00516	1.15601	1.05646	1.10069	1.18819
ANTXR2 ENSG00000163297	0.962703	0.964172	1.03506	1.02642	0.898881	0.667217	1.04048	0.946633	0.962901	1.44912
ANTXRL ENSG00000274209	1.00072	1.31817	1.07336	1.33926	0.94385	0.824257	0.906812	0.946631	0.995777	1.1892
ANXA1 ENSG00000135046	1.15563	1.00806	1.20298	1.02221	1.30364	1.10881	1.06894	1.26319	1.02072	0.986491
ANXA10 ENSG00000109511	1.03208	1.0134	0.912212	1.16535	0.877267	1.05364	0.764707	0.903619	0.984258	0.883115
ANXA11 ENSG00000122359	1.1165	0.962513	0.940542	0.95643	0.982989	0.811464	1.39071	1.1354	1.00897	1.30098
ANXA13 ENSG00000104537	1.16788	1.10382	0.97031	0.886228	1.13805	1.0822	0.996709	0.815587	1.04348	0.900599
ANXA2 ENSG00000182718	1.1981	1.20167	1.2353	0.946854	0.905141	1.18915	1.49483	0.992403	1.05982	1.13279
ANXA2R ENSG00000177721	0.808931	0.908694	1.00458	1.07025	1.01744	0.95419	1.09784	0.950521	0.903798	0.910003
ANXA3 ENSG00000138772	1.05043	0.996491	0.812422	1.12088	1.1636	0.988852	0.980942	0.869087	0.961328	1.02043
ANXA4 ENSG00000196975	1.11821	1.03609	1.07232	0.966993	1.14854	0.792186	0.924926	0.834885	1.05235	1.18349
ANXA5 ENSG00000164111	0.846676	0.765459	0.75359	0.814304	1.0867	0.860636	0.897806	0.896728	1.13894	1.09039
ANXA6 ENSG00000197043	1.25875	0.707322	0.972179	0.819373	1.05096	1.18316	0.67751	0.952876	1.20561	1.15236
ANXA7 ENSG00000138279	0.946689	1.131	1.25328	0.767046	1.07394	1.07645	0.707265	1.04766	1.11428	1.0717
ANXA8 ENSG00000265190	0.82757	0.992944	0.922789	0.9567	0.84695	1.16163	1.72007	1.027	1.13919	0.978602
ANXA8L1 ENSG00000264230	0.907572	0.830398	1.20545	0.936016	1.06991	0.877274	1.55905	1.12908	0.63775	0.872991
ANXA9 ENSG00000143412	0.684349	1.43796	1.22778	0.955945	1.41393	0.95152	1.05381	1.14816	0.948357	1.21665
AOAH ENSG00000136250	0.785055	0.933263	0.795052	1.16205	0.727545	0.803483	0.986816	0.94191	0.920893	1.08061
AOC1 ENSG00000002726	0.828664	1.05934	0.93746	0.911279	3.00708	1.18729	1.04865	1.12136	1.09661	0.812194
AOC2 ENSG00000131480	0.942511	1.00545	1.03913	0.982666	1.076	0.932258	1.21764	1.08865	1.0854	0.941923
AOC3 ENSG00000131471	0.929911	0.807058	1.02692	1.19887	1.16865	0.798496	1.01485	0.889701	1.12308	0.936255
AOX1 ENSG00000138356	0.827903	0.606349	0.855895	0.879169	1.02577	0.678843	1.02095	0.969593	0.920455	0.991993
AP000275.65 ENSG00000265590	1.02589	1.18996	1.12577	1.22442	0.98629	0.984687	1.2616	1.09603	0.990366	0.87047
AP000295.9 ENSG00000249624	0.961514	0.905045	1.06605	0.953153	1.15979	0.935706	1.04343	0.773947	0.782583	0.995158
AP000304.12 ENSG00000249209	1.0257	0.958617	1.17283	0.808783	1.05435	0.948344	0.978287	0.787684	0.777927	1.24045
AP000349.2 ENSG00000280178	0.883509	1.12556	0.79399	1.20307	0.824875	0.996414	1.16953	1.11545	0.789659	1.02401
AP000350.10 ENSG00000251357	0.823622	1.06151	1.01225	0.970018	0.827342	0.88293	0.848992	1.16088	0.913657	0.961438
AP000687.1 ENSG00000280170	1.11992	1.12607	1.02825	1.10865	0.977686	0.909904	1.09794	0.9029	0.947135	0.939444
AP000721.4 ENSG00000256100	1.13324	1.07915	0.788007	1.07748	0.810159	0.904448	1.19622	0.81179	1.15593	1.16233
AP000769.1 ENSG00000279576	1.03383	1.01892	0.660686	1.11678	0.998197	0.979121	0.811238	1.21921	1.21195	0.810093
AP000866.1 ENSG00000279342	1.04731	1.02061	0.950661	0.902508	0.925199	1.16522	1.00958	0.81756	0.906088	0.945906
AP001888.1 ENSG00000281781	1.17687	1.12666	0.93315	1.25464	1.14822	0.998394	0.998519	1.03692	1.06994	1.00383
AP002962.1 ENSG00000279906	0.929481	0.952997	0.791952	1.01228	1.17665	1.021	1.19508	0.851442	0.986718	1.12312
AP006285.2 ENSG00000278919	1.04226	1.22087	1.23567	1.05893	0.989077	0.812407	0.935271	0.87593	0.87555	1.28474
AP1AR ENSG00000138660	1.09955	0.837413	1.04612	1.06125	1.18318	0.812728	1.24006	0.861671	0.874073	1.13938
AP1B1 ENSG00000100280	0.99502	1.16044	0.934836	1.05577	1.0171	0.867581	0.960899	1.0987	0.96504	1.02011
AP1G1 ENSG00000166747	0.785946	1.1202	0.891111	0.871769	0.996899	0.907962	0.920504	1.08188	0.989572	1.02697
AP1G2 ENSG00000213983	1.10218	1.1515	0.909009	1.20621	1.02704	1.03071	0.956429	1.19166	1.19029	0.999047
AP1M1 ENSG00000072958	0.915041	1.05314	0.958124	0.835514	1.11211	0.923691	1.16569	0.539365	0.957825	1.15343
AP1M2 ENSG00000129354	1.2449	0.955765	0.791755	1.02174	0.965132	1.04581	0.815401	0.957291	0.956621	1.08935
AP1S1 ENSG00000106367	1.09016	1.19383	0.890997	0.960748	0.945473	0.96456	0.879872	0.879172	0.882941	1.19221
AP1S2 ENSG00000182287	0.968047	1.27437	1.01942	1.00649	0.940369	1.11047	1.37005	1.3129	1.19177	0.945566
AP1S3 ENSG00000152056	1.02404	1.17326	1.07265	1.06028	1.08664	1.19273	1.01019	0.962984	1.09936	0.869242
AP2A1 ENSG00000196961	0.972394	0.860982	0.979123	0.794061	1.03782	0.917729	0.75718	0.827203	1.07552	0.831665
AP2A2 ENSG00000183020	0.985796	0.900009	1.03522	0.916384	1.15598	1.0287	1.00252	1.10302	0.806877	1.15047
AP2B1 ENSG00000006125	1.01797	0.760111	0.823257	0.909848	0.778392	0.941998	0.958428	1.02766	0.843561	0.775964
AP2M1 ENSG00000161203	1.15126	0.881773	0.888505	0.954626	0.855004	1.0191	1.04505	0.948065	1.09633	0.977303
AP2S1 ENSG00000042753	1.09797	0.916399	0.931326	0.897924	0.873364	1.03122	1.02653	0.874342	1.24073	1.28269
AP3B1 ENSG00000132842	0.849952	0.906478	0.779117	0.917964	1.17919	0.828897	0.852443	1.04649	0.965799	1.04356
AP3B2 ENSG00000103723	1.18462	1.17274	0.805983	1.04804	0.955845	1.01759	0.744881	1.04545	1.0551	1.0615
AP3D1 ENSG00000065000	1.11704	1.23203	1.19555	0.92619	0.87975	0.652687	0.987982	1.20406	1.23445	1.0553
AP3M1 ENSG00000185009	1.0264	1.17987	1.00153	0.866619	0.958529	1.21497	1.08469	0.881775	1.03572	1.07568
AP3M2 ENSG00000070718	0.884105	0.864119	0.819504	1.07734	0.755357	1.15744	0.89118	0.955428	0.879684	1.29917
AP3S1 ENSG00000177879	0.898687	1.03525	0.936936	1.0434	1.13411	0.899117	0.951478	1.01194	0.801761	1.00733
AP3S2 ENSG00000157823	1.02689	1.02008	1.10728	1.20877	1.21718	1.00804	1.28063	1.13768	0.907751	0.873897
AP4B1 ENSG00000134262	1.0383	0.979337	1.18475	1.1892	0.971987	1.38415	1.44897	1.04203	1.0211	0.968488
AP4E1 ENSG00000081014	0.811535	0.850795	1.09459	0.890885	0.829268	1.05457	1.00223	1.09792	1.01829	0.94464
AP4M1 ENSG00000221838	0.879562	1.01628	0.944791	0.823609	0.940942	0.929678	0.955403	1.11944	0.877426	0.970543
AP4S1 ENSG00000100478	1.18486	1.10683	0.958753	1.00267	0.914833	1.16435	0.805756	1.09572	1.13538	1.28146
AP5B1 ENSG00000254470	1.11331	1.02472	1.08376	0.87533	0.859503	1.02432	1.15052	0.824682	0.773605	1.21248
AP5M1 ENSG00000053770	1.15988	0.915137	1.04999	1.08854	0.794868	1.16452	1.01216	0.917245	0.933037	0.970981
AP5S1 ENSG00000125843	0.940233	0.994288	0.741811	0.952966	1.01675	1.11724	0.89971	0.894326	1.04218	0.948602
AP5Z1 ENSG00000242802	0.928143	0.956215	0.935029	1.10118	1.24059	0.96958	0.74463	0.872304	1.14769	0.778691
APAF1 ENSG00000120868	0.941046	0.719556	0.816749	0.800403	1.0163	0.98722	0.829916	0.972326	1.05599	1.27725
APBA1 ENSG00000107282	1.01476	1.23823	1.00796	1.00933	1.25515	1.00696	1.00633	0.848007	0.806062	0.804807
APBA2 ENSG00000034053	1.27599	0.796464	1.00233	1.01959	0.901514	0.812333	0.924453	1.02939	0.734187	1.26483
APBA3 ENSG00000011132	1.29913	0.975452	1.11028	0.921769	0.907009	0.993143	1.103	1.52789	1.13417	1.02292
APBB1 ENSG00000166313	0.822177	0.901525	0.909651	0.91153	1.17731	0.811483	0.88573	1.10141	1.36878	0.874324
APBB1IP ENSG00000077420	1.03063	0.940136	0.918436	1.22274	0.885414	0.911119	1.05167	1.08648	0.908984	0.942519
APBB2 ENSG00000163697	0.984044	0.989231	1.23417	1.18208	1.20073	1.09682	1.01025	0.923804	0.989475	1.00155
APBB3 ENSG00000113108	1.00888	1.16214	1.07697	0.915968	1.04935	1.19436	1.07204	1.17482	1.03685	1.00197
APC ENSG00000134982	1.04769	1.09298	0.738001	1.03412	0.961249	1.04464	0.97299	0.70314	1.09438	0.816777
APC2 ENSG00000115266	0.968275	1.27676	1.06059	1.06259	1.07726	0.891311	0.839249	1.09335	1.30928	0.827253
APCDD1 ENSG00000154856	1.07117	1.0498	0.983907	1.08677	0.993512	1.20764	0.741817	1.03718	1.14813	0.846199
APCDD1L ENSG00000198768	0.911144	0.760702	0.911884	1.3055	0.962413	1.01556	1.08562	0.895228	0.828071	1.15132
APCS ENSG00000132703	0.961972	1.12085	0.858067	1.24511	0.750317	0.927501	0.975864	0.94186	1.04757	1.1474
APEH ENSG00000164062	0.997632	0.722213	1.02519	0.919232	1.05874	1.01385	0.899325	1.05394	1.06045	1.14809
APELA ENSG00000248329	1.18098	0.986778	0.987268	1.00272	1.15944	0.947215	0.893261	0.965984	1.11259	1.06627
APEX1 ENSG00000100823	0.788624	1.03497	1.08528	1.08882	0.901931	0.678589	1.14881	1.19248	0.698716	0.847677
APEX2 ENSG00000169188	0.848727	0.884135	0.97937	1.22136	0.857532	0.748012	0.897398	0.954069	1.17741	0.924669
APH1A ENSG00000117362	0.956604	1.09112	0.687869	1.08539	1.39503	1.15561	0.936053	0.999715	0.884562	0.864659
APH1B ENSG00000138613	0.957147	1.11166	0.86627	0.822974	0.880563	1.0856	0.964339	1.0008	0.882874	0.803248
API5 ENSG00000166181	0.92312	1.02061	1.13925	1.25672	0.897957	1.15478	1.01158	1.12072	1.0481	1.02764
APIP ENSG00000149089	0.939277	0.883869	0.860545	0.726772	0.824336	0.809277	1.0499	1.00586	0.933697	1.15189
APITD1 ENSG00000175279	0.965909	1.24662	1.11441	0.653002	1.29724	1.112	0.906032	0.980865	0.851278	1.18297
APITD1-CORT ENSG00000251503	1.0461	0.775763	1.27102	0.91401	1.12598	1.09985	0.785596	0.812247	1.12386	1.00048
APLF ENSG00000169621	1.13383	0.931384	0.741252	1.04866	1.20585	1.0415	1.04468	0.789681	1.01938	1.0716
APLN ENSG00000171388	1.2455	1.14075	1.10479	1.09624	1.00754	1.25666	0.919295	0.5791	0.851518	1.01524
APLNR ENSG00000134817	0.994876	1.00909	1.31523	0.869919	0.850541	1.07741	1.00631	0.782583	0.971288	1.04665
APLP1 ENSG00000105290	0.990115	0.716813	1.05422	1.03135	0.740507	0.952516	0.868685	1.17049	1.04167	1.14599
APLP2 ENSG00000084234	0.996744	0.996248	0.987961	0.735175	1.14009	0.941562	1.3945	1.02947	0.818255	0.798915
APMAP ENSG00000101474	1.12948	0.95701	1.03166	0.873834	1.01539	1.01397	1.1058	0.929314	0.914749	0.955799
APOA1 ENSG00000118137	1.06031	1.55815	1.10249	0.896555	0.931054	1.09269	0.88345	1.01247	0.901766	1.32662
APOA2 ENSG00000158874	1.07709	0.903743	1.31578	1.23453	1.36874	0.826154	1.14895	0.90535	1.04002	1.09111
APOB ENSG00000084674	1.09773	1.12123	1.10529	0.763749	1.04349	1.07762	1.06504	0.945223	1.15601	1.12364
APOBEC1 ENSG00000111701	0.963252	0.942798	1.14668	0.815235	1.19932	1.07773	0.958218	0.931851	1.1671	1.0151
APOBEC2 ENSG00000124701	0.89592	0.989262	1.05854	0.846594	0.862101	0.925943	0.936283	0.853168	0.83622	0.933501
APOBEC3A ENSG00000128383	0.969848	1.0283	1.14041	1.08548	0.875452	0.956694	1.37255	1.08576	0.904725	0.82979
APOBEC3B ENSG00000179750	1.08414	0.924118	0.88571	0.862015	0.963118	0.795309	1.0144	1.08669	0.783125	0.991121
APOBEC3C ENSG00000244509	0.796919	0.923668	1.19306	1.08981	1.04817	1.08887	0.912942	0.94569	1.04263	0.840391
APOBEC3D ENSG00000243811	1.20654	1.06715	0.84245	1.09873	1.03482	1.0603	1.28677	0.960506	1.12882	1.14657
APOBEC3F ENSG00000128394	1.18281	1.01891	0.770346	1.11309	1.16777	1.17504	1.04141	1.25847	1.16043	1.18899
APOBEC3G ENSG00000239713	0.934709	1.02676	1.06798	0.828159	0.71689	1.05401	0.928537	0.728855	1.29659	0.891561
APOBEC3H ENSG00000100298	1.05343	1.01077	1.16118	1.0419	0.947343	0.863506	1.30165	0.927501	1.00948	0.843716
APOBEC4 ENSG00000173627	0.965175	0.882093	0.978488	0.771814	0.979933	1.07755	1.08527	1.05195	0.791727	0.853841
APOBR ENSG00000184730	1.03024	0.982545	0.944261	0.834982	1.17499	0.911678	1.13082	0.843599	1.15007	1.08321
APOC1 ENSG00000130208	0.997033	0.922321	0.991027	0.955481	0.876983	0.957143	0.980947	0.972967	0.816321	0.882618
APOC2 ENSG00000234906	1.05033	1.00336	1.06841	1.14601	0.874457	0.941566	1.23047	1.02387	1.05503	1.0773
APOC3 ENSG00000110245	0.864492	1.00164	1.35111	1.23374	0.773866	0.912292	1.07129	1.13257	1.20846	1.0971
APOC4 ENSG00000267467	0.863056	0.674177	1.10173	0.804497	0.941632	1.13393	1.07225	1.17807	0.948982	1.08556
APOD ENSG00000189058	1.09968	0.725268	0.943921	1.31021	0.973213	0.758726	1.09539	1.89886	1.21595	0.880048
APOE ENSG00000130203	0.676756	1.0911	1.01209	0.798501	1.14875	0.990158	0.999324	1.2877	0.926032	0.754572
APOF ENSG00000175336	0.633572	0.82235	0.988289	0.972627	0.962902	0.902435	1.08003	1.11694	0.890834	0.740804
APOH ENSG00000091583	1.10981	1.0277	0.844571	0.92915	0.96646	0.978942	0.819643	1.04636	0.826568	1.15994
APOL1 ENSG00000100342	1.07033	1.05582	1.0356	1.01033	0.983383	1.06944	1.36913	0.964427	0.91972	0.882288
APOL2 ENSG00000128335	1.03366	0.824232	0.906819	1.16739	0.98472	1.30191	1.10116	1.00302	0.891737	0.867234
APOL3 ENSG00000128284	0.885615	1.07722	0.936309	1.35564	0.792462	1.02954	1.01526	1.05252	1.14629	1.07941
APOL4 ENSG00000100336	0.973759	1.09124	1.17618	1.28288	1.06821	1.73032	1.06393	0.987699	1.01029	0.861901
APOL6 ENSG00000221963	0.872856	1.04059	1.0284	0.810105	0.939154	1.23588	1.01996	1.21669	0.789869	0.878397
APOLD1 ENSG00000178878	1.39308	1.16667	1.00462	0.657447	1.19169	0.894561	0.786635	0.975762	1.01263	1.10509
APOM ENSG00000204444	0.908573	0.866249	0.942935	1.42546	0.953436	1.16802	0.968429	1.18695	1.14613	0.981705
APOO ENSG00000184831	1.10018	1.22992	1.05772	0.856486	0.916705	1.1318	0.938368	0.94571	0.899777	0.932503
APOOL ENSG00000155008	0.95484	0.925779	0.81896	0.880247	0.997763	1.09277	1.15189	1.03578	1.0849	1.06064
APP ENSG00000142192	1.31638	1.20372	1.18438	0.922598	0.925089	1.15604	0.523852	1.30105	1.24722	0.908618
APPBP2 ENSG00000062725	0.887078	1.11555	1.16164	1.14955	0.94333	0.984308	0.738388	0.923163	1.06135	1.06297
APPL1 ENSG00000157500	1.02335	1.17957	0.946902	1.06135	1.06668	0.831827	0.774861	0.678429	0.805647	0.847097
APPL2 ENSG00000136044	1.13678	0.908476	1.2049	1.09277	0.980765	1.15529	0.881185	0.789293	0.943738	1.09153
APRT ENSG00000198931	1.02413	0.828617	1.05385	0.904841	1.18823	0.957374	1.1441	1.04626	0.76621	1.10124
APTX ENSG00000137074	0.8734	1.01096	1.28529	1.01219	1.00012	0.86986	0.974437	0.890363	1.07714	1.07316
AQP1 ENSG00000240583	1.55595	1.00029	0.69831	0.952536	0.904054	0.973406	1.08287	0.893952	1.28331	0.949112
AQP10 ENSG00000143595	1.17315	0.966989	0.930954	1.16763	0.855795	1.11772	0.939311	0.850932	1.252	0.975829
AQP11 ENSG00000178301	1.08954	0.982058	0.837158	1.26036	0.93282	0.957861	1.07223	0.906792	1.15067	1.16293
AQP12A ENSG00000184945	0.872476	0.804181	0.849666	0.871657	1.1786	0.755475	0.93776	1.13484	0.836177	1.15608
AQP12B ENSG00000185176	1.00824	0.864517	1.05228	1.12541	0.911099	0.991358	1.15906	0.797041	1.15213	0.830768
AQP2 ENSG00000167580	0.861837	2.71749	1.1326	0.78743	1.18612	1.04655	0.970744	0.952498	1.11206	0.757073
AQP3 ENSG00000165272	0.9943	1.41941	0.584068	1.08286	0.521463	1.01007	2.19528	0.882837	0.984628	1.21753
AQP4 ENSG00000171885	0.933411	0.913589	1.32432	1.16025	1.18517	1.07261	0.96511	0.909591	0.991106	0.769713
AQP5 ENSG00000161798	0.743682	0.967193	0.904101	1.01359	1.13368	1.05866	1.00021	1.11609	1.20501	0.829241
AQP6 ENSG00000086159	1.31446	1.13592	1.11332	1.4532	0.878026	0.947255	1.02551	0.867076	0.812174	1.02731
AQP7 ENSG00000165269	0.717276	0.908148	1.00503	0.923578	1.12707	1.24422	1.09312	1.11169	1.18814	1.02565
AQP8 ENSG00000103375	1.15902	1.23265	1.02193	0.917809	1.32344	1.03779	0.905707	0.801722	0.998868	0.84331
AQP9 ENSG00000103569	1.24124	0.892705	0.758545	1.16093	0.767207	1.01752	1.20557	1.05814	1.17257	0.767707
AQR ENSG00000021776	1.11325	1.04984	1.15197	0.732773	0.996604	1.3351	0.983719	0.966805	0.976009	1.16953
AR ENSG00000169083	1.01336	1.35091	0.769026	1.18153	1.13177	0.938327	1.58074	0.799219	0.913922	0.932494
ARAF ENSG00000078061	0.950949	1.13455	0.985661	1.16778	1.28367	1.14662	0.985621	0.929333	0.910486	0.905262
ARAP1 ENSG00000186635	0.964867	0.902837	1.07267	1.04826	1.07628	1.06501	0.618847	1.14793	0.867443	1.08887
ARAP2 ENSG00000047365	0.964214	1.33657	1.2147	1.24572	1.08105	1.07814	0.845931	0.913016	0.902137	1.24292
ARAP3 ENSG00000120318	0.97455	1.0163	1.14281	1.10557	1.04864	1.19235	1.02757	1.29689	1.19159	0.915895
ARC ENSG00000198576	0.839203	0.88008	1.24528	0.922786	0.733304	1.03011	0.990148	1.20891	1.09739	1.34821
ARCN1 ENSG00000095139	0.993107	1.06857	1.03562	0.804652	1.03933	1.42703	0.814044	1.19041	0.819998	0.943677
AREG ENSG00000109321	0.823491	1.0939	0.996657	1.12774	1.01942	1.08984	1.58221	1.18069	0.87397	1.24016
AREL1 ENSG00000119682	1.11011	1.24252	0.85694	1.03366	1.09486	1.20653	0.634311	1.02688	1.03055	1.04994
ARF1 ENSG00000143761	1.11236	1.31457	0.890509	0.905804	0.828907	1.11692	1.01037	1.01738	1.11962	0.946172
ARF3 ENSG00000134287	0.773018	1.03118	0.750658	1.12612	1.28412	0.8073	1.0391	1.27658	1.11033	0.905914
ARF4 ENSG00000168374	1.10174	0.844539	1.16786	1.42559	0.802989	1.08014	0.63521	0.893339	0.962872	1.00878
ARF5 ENSG00000004059	0.927179	1.01367	0.89528	1.16749	1.20978	1.13779	1.05225	1.03646	0.909639	0.922512
ARF6 ENSG00000165527	1.18812	1.00761	0.806448	0.87298	0.907938	0.832847	0.929544	0.907715	1.03859	1.04003
ARFGAP1 ENSG00000101199	1.0829	0.830689	0.971759	0.961654	0.978802	0.926974	1.02212	0.833623	0.807308	0.852426
ARFGAP2 ENSG00000149182	1.08413	0.843426	1.04076	1.1985	0.973883	1.22377	0.59461	1.09215	1.32409	1.26986
ARFGAP3 ENSG00000242247	0.858779	0.936475	0.977998	0.959246	1.02599	1.02515	1.12287	0.95922	1.02207	0.884339
ARFGEF1 ENSG00000066777	1.14435	0.999609	0.907024	0.740763	0.906037	0.916098	1.03096	1.05303	0.831781	0.890463
ARFGEF2 ENSG00000124198	0.890193	0.961045	1.02739	1.13363	1.07219	1.08061	1.05992	0.739269	0.884216	1.08501
ARFGEF3 ENSG00000112379	0.869834	1.11385	0.981938	0.813024	1.16206	1.09908	0.64917	0.856606	0.886728	0.889349
ARFIP1 ENSG00000164144	0.844037	0.953067	1.09719	0.906881	0.87042	0.873686	0.83453	0.941063	0.749436	0.866327
ARFIP2 ENSG00000132254	0.828824	0.759128	0.931984	0.763674	1.15688	1.06475	0.93814	0.79797	0.750383	0.99643
ARFRP1 ENSG00000101246	0.696128	1.23366	1.09847	0.904102	0.806257	0.904978	0.889684	0.815513	0.94413	1.08805
ARG1 ENSG00000118520	1.24955	0.988086	1.16925	1.0742	1.08397	0.882252	1.00967	1.08866	1.01317	0.963363
ARG2 ENSG00000081181	1.14491	1.04452	0.499111	0.929849	0.959613	0.903281	1.2435	0.738604	0.955219	1.1704
ARGFX ENSG00000186103	1.07022	0.891255	0.872606	0.787383	0.716746	0.822276	0.822128	0.750499	1.24384	1.05223
ARGLU1 ENSG00000134884	1.0769	0.978568	0.872762	1.17694	0.955171	0.93063	0.952659	1.03773	0.992371	0.889813
ARHGAP1 ENSG00000175220	1.00422	0.608926	1.23475	0.90965	1.01621	1.05946	1.15423	1.05561	1.10305	1.0228
ARHGAP10 ENSG00000071205	0.843636	0.848261	0.96465	1.0499	1.12682	0.923617	0.969112	1.20944	1.40089	1.08627
ARHGAP11A ENSG00000198826	0.910239	1.18311	0.897317	1.01426	1.14358	0.997926	1.05352	0.834376	1.06587	0.75662
ARHGAP11B ENSG00000187951	1.0644	0.935165	1.00431	0.799577	1.00308	1.19351	1.04281	1.11027	1.08671	0.986655
ARHGAP12 ENSG00000165322	1.15026	1.16983	0.82277	0.851915	0.690439	1.11655	0.914077	0.723324	1.00175	0.774462
ARHGAP15 ENSG00000075884	0.749211	0.966091	1.15294	0.915695	1.05205	1.04442	1.13292	1.11951	0.863937	1.00439
ARHGAP17 ENSG00000140750	1.0238	0.953626	0.92984	1.04903	1.20146	0.921064	1.08111	1.27995	1.07301	0.913348
ARHGAP18 ENSG00000146376	1.14282	1.11778	1.25855	0.96982	0.928392	0.971916	1.17373	1.09819	1.31637	0.946403
ARHGAP19 ENSG00000213390	1.21565	0.825911	0.854884	1.02519	1.38792	0.681008	1.03015	0.913881	0.88316	1.17885
ARHGAP20 ENSG00000137727	0.844265	1.12473	0.918765	0.844685	0.9258	1.07911	1.0255	0.931168	0.77452	1.21019
ARHGAP21 ENSG00000107863	1.1403	1.19857	0.81675	0.910176	1.14668	1.04037	0.876865	0.937637	0.932864	1.27806
ARHGAP22 ENSG00000128805	0.906396	1.02885	1.08233	1.04778	0.991888	1.05547	0.859561	0.888558	0.89821	1.03759
ARHGAP23 ENSG00000275832	1.14214	1.40859	1.0311	1.10736	1.1113	1.00511	1.29313	0.998762	1.10615	1.06053
ARHGAP24 ENSG00000138639	1.01369	0.593113	1.03298	1.13336	1.27414	0.6757	0.946801	0.964271	0.906363	0.920386
ARHGAP25 ENSG00000163219	0.701367	1.00216	0.835184	1.09572	1.05347	1.40679	1.00596	1.23918	0.91364	0.959552
ARHGAP26 ENSG00000145819	1.31907	0.805272	1.02317	0.973787	1.16608	1.04244	1.00171	0.839942	1.36391	0.896191
ARHGAP27 ENSG00000159314	0.834619	0.894486	1.14966	1.21093	0.928421	0.941319	0.97486	0.803063	1.25155	0.779864
ARHGAP28 ENSG00000088756	0.894791	1.01019	0.96531	0.847718	0.889194	0.886285	0.9479	0.833877	1.14174	0.998388
ARHGAP29 ENSG00000137962	0.982676	1.01441	0.798447	0.923822	0.969488	0.924563	1.09088	1.18886	0.691401	1.03526
ARHGAP30 ENSG00000186517	0.909658	1.00517	0.736542	0.975003	1.09499	1.32432	1.05831	1.03657	0.847074	1.13426
ARHGAP31 ENSG00000031081	1.26002	1.10772	1.08265	1.25305	0.850757	1.2683	0.767264	1.19706	1.00569	0.966917
ARHGAP32 ENSG00000134909	1.10307	1.10124	1.17053	1.06984	1.15716	1.2346	1.43339	0.838651	1.1194	0.933515
ARHGAP33 ENSG00000004777	0.945554	1.16969	1.29469	1.26367	0.831335	0.996924	1.06515	0.847482	0.89877	1.00388
ARHGAP35 ENSG00000160007	0.821356	0.89038	1.11588	0.988661	0.968686	0.748291	1.03917	1.03727	0.982473	0.912996
ARHGAP36 ENSG00000147256	0.896383	1.23464	0.817171	1.02303	1.02918	1.12567	1.04261	0.784844	1.01416	1.01849
ARHGAP39 ENSG00000147799	1.28284	1.09351	1.06595	0.958489	0.762785	1.28898	0.800759	0.963237	1.06603	1.08607
ARHGAP4 ENSG00000089820	0.963679	1.02837	0.99608	0.96499	1.24684	1.11922	1.06827	0.736974	0.918148	0.95465
ARHGAP40 ENSG00000124143	1.1214	1.03479	0.866335	0.837517	1.17737	1.28508	1.50276	1.15961	0.902284	1.01007
ARHGAP42 ENSG00000165895	0.852688	0.898549	0.973156	0.8842	1.02395	0.861468	1.00384	0.873685	1.15253	1.12299
ARHGAP44 ENSG00000006740	1.22969	0.932885	1.10658	1.17815	1.03703	0.925067	1.32694	0.97944	0.879971	1.21421
ARHGAP45 ENSG00000180448	1.06002	0.99162	1.0798	0.930626	0.888402	0.989975	0.878465	0.796847	0.921109	0.939158
ARHGAP5 ENSG00000100852	0.90637	0.778477	0.861892	0.888859	0.811465	1.05863	1.16595	0.686523	0.837921	0.797207
ARHGAP6 ENSG00000047648	0.975501	1.02927	1.21486	1.12114	0.840566	0.986594	0.917495	0.94693	0.822097	0.740227
ARHGAP8 ENSG00000241484	1.10317	0.871358	0.933843	1.08344	0.93204	0.921546	0.915357	1.07684	1.15833	1.03341
ARHGAP9 ENSG00000123329	1.00783	0.796489	0.92698	1.23161	0.905699	0.966529	0.884678	1.01304	0.787148	1.03781
ARHGDIA ENSG00000141522	0.856464	1.02841	1.36242	0.951179	1.13905	0.984955	1.16752	1.07519	1.15444	0.905013
ARHGDIB ENSG00000111348	1.08292	1.23149	0.887891	0.998849	1.00905	0.746372	1.24504	0.887952	1.34781	0.921836
ARHGDIG ENSG00000242173	0.963281	0.743044	1.19355	1.15798	1.14371	1.04983	0.726163	0.876076	0.935181	1.11741
ARHGEF1 ENSG00000076928	1.14679	1.10679	0.808391	1.16089	0.942314	0.905355	0.934599	1.03454	1.08329	1.1646
ARHGEF10 ENSG00000104728	0.94261	0.914813	0.927207	1.12297	0.817355	1.00915	0.882481	0.935199	0.825482	0.934796
ARHGEF10L ENSG00000074964	1.01561	0.828902	1.00046	1.04961	1.01323	1.16768	0.94674	1.3027	0.916818	1.24875
ARHGEF11 ENSG00000132694	0.804755	0.809661	0.929078	1.02934	0.974738	0.919866	0.787552	0.966575	0.975261	0.960848
ARHGEF12 ENSG00000196914	1.17149	1.01177	1.0782	0.812786	0.898534	1.07532	0.701619	1.26135	0.938413	0.935744
ARHGEF15 ENSG00000198844	1.08412	0.805971	0.821198	0.809718	1.02159	1.31619	1.03417	1.01966	0.923137	0.86502
ARHGEF16 ENSG00000130762	0.859596	0.851005	0.940362	0.913954	0.893762	1.42364	1.31824	1.11425	0.931359	1.09565
ARHGEF17 ENSG00000110237	1.30456	0.840465	0.888939	1.24748	1.17218	1.39115	0.902801	0.890014	1.15188	0.971924
ARHGEF18 ENSG00000104880	1.08161	1.26754	0.92673	1.00938	0.850648	1.03241	1.16953	0.912019	1.04183	0.893156
ARHGEF19 ENSG00000142632	0.955922	1.19375	0.916055	0.984177	1.07252	0.963619	1.02302	0.951333	0.859907	1.15352
ARHGEF2 ENSG00000116584	1.49002	1.11284	1.28796	1.13306	1.11996	0.860908	1.1035	0.922403	0.984346	1.00528
ARHGEF25 ENSG00000240771	0.808636	1.02979	0.860675	0.79788	0.89508	1.12268	1.14793	0.941283	0.707539	1.21245
ARHGEF26 ENSG00000114790	0.955741	1.07838	0.973684	0.812389	1.0538	0.898727	0.695738	1.09625	0.993494	0.854838
ARHGEF28 ENSG00000214944	1.09159	1.05439	1.45121	0.850351	1.15703	1.00833	1.1512	0.943751	1.14934	0.984437
ARHGEF3 ENSG00000163947	0.820394	1.28777	0.791365	0.898026	0.79427	0.969986	1.01838	1.05597	0.84925	1.13634
ARHGEF33 ENSG00000214694	1.07614	0.971547	1.04919	0.86642	0.85913	1.12083	0.996839	1.00901	1.13386	1.13165
ARHGEF35 ENSG00000213214	0.931244	0.912546	0.832947	0.74826	1.0973	1.30582	0.95193	0.992886	0.876505	1.14451
ARHGEF37 ENSG00000183111	1.17823	0.9527	1.05792	1.01328	0.961461	1.0604	1.12739	0.806934	1.0959	1.41329
ARHGEF38 ENSG00000236699	1.25046	0.957332	0.966738	1.04376	1.07583	0.918143	0.88609	1.0361	1.09582	1.23068
ARHGEF39 ENSG00000137135	1.16837	0.988774	0.791834	1.1533	1.09466	0.979031	1.16781	1.19755	0.913547	0.909762
ARHGEF4 ENSG00000136002	0.74189	0.812719	1.07645	0.867387	1.01926	1.06536	0.831195	1.4569	0.976127	1.00262
ARHGEF40 ENSG00000165801	1.05058	1.15741	0.88564	1.08202	0.96637	0.912965	0.863076	1.00328	0.95465	0.995133
ARHGEF5 ENSG00000050327	0.943295	0.841749	0.933415	1.02343	1.0412	0.986451	1.18835	0.93118	1.02614	1.03865
ARHGEF6 ENSG00000129675	0.928044	0.948266	0.832688	1.04648	1.31422	0.971298	1.19909	0.773521	1.18862	0.941082
ARHGEF7 ENSG00000102606	0.974755	0.964338	0.97051	1.14971	1.00221	1.11359	1.15706	1.21937	0.933067	1.15373
ARHGEF9 ENSG00000131089	1.12352	1.0816	1.10084	1.0016	0.934603	0.888448	1.03885	1.16877	1.16722	0.715947
ARID1A ENSG00000117713	0.942329	0.931451	1.1163	0.908307	1.04051	0.99842	0.843214	0.971765	0.829118	1.14284
ARID1B ENSG00000049618	1.25154	1.0182	0.887307	0.993478	1.1183	0.944038	0.979369	0.96942	1.09088	1.30194
ARID2 ENSG00000189079	0.89145	1.00806	0.853124	1.02355	1.00543	0.990486	0.920796	1.10912	1.00304	1.09766
ARID3A ENSG00000116017	0.934225	1.01739	0.811119	0.975912	1.11212	0.947597	1.02181	1.23152	1.07755	0.992151
ARID3B ENSG00000179361	1.00484	0.600373	1.14894	0.955225	1.01277	0.899235	1.08349	1.04399	0.902536	0.980813
ARID4A ENSG00000032219	0.758512	1.32372	1.06267	0.95434	1.01148	0.954213	1.26957	0.94033	0.895443	0.736644
ARID4B ENSG00000054267	1.08073	1.06749	0.821267	0.785192	1.13395	0.893002	0.892987	0.919435	1.14963	1.28162
ARID5A ENSG00000196843	0.918843	1.13658	0.964425	1.00421	0.964915	1.05975	1.01152	0.887785	1.4426	0.669438
ARID5B ENSG00000150347	0.767306	1.09764	0.925792	0.898296	0.905876	1.2487	1.08481	0.984761	0.878515	0.885781
ARIH1 ENSG00000166233	0.817967	0.884495	0.809917	0.856577	1.13024	0.800781	0.86282	1.17727	0.833777	1.10947
ARIH2 ENSG00000177479	1.03644	1.09103	1.07117	1.1065	1.01497	1.08459	1.03347	0.953129	1.28893	1.20629
ARIH2OS ENSG00000221883	1.06017	0.898425	1.15376	1.2469	0.945162	1.04366	0.915469	0.974939	1.01654	0.827144
ARL1 ENSG00000120805	0.721711	0.849723	0.965142	0.945478	1.0067	1.0055	1.22927	0.972551	0.872196	1.18502
ARL10 ENSG00000175414	1.03277	0.911036	0.929503	1.05815	1.08837	1.13429	0.983524	0.905278	1.38375	0.81159
ARL11 ENSG00000152213	0.93129	1.06906	0.87725	1.0192	1.07445	0.914842	1.22467	1.10779	0.929341	0.996182
ARL13B ENSG00000169379	1.1627	1.03476	0.902255	1.15877	0.913985	1.26491	0.865951	1.04662	0.923679	0.865218
ARL14 ENSG00000179674	1.00736	1.36887	0.998263	1.3191	0.870801	0.917158	0.938128	0.856218	0.839344	1.11442
ARL14EP ENSG00000152219	0.936257	1.06558	0.91163	0.941842	1.12877	1.00052	0.820514	0.93342	0.990447	0.932416
ARL15 ENSG00000185305	0.778438	1.17798	1.00221	0.812604	1.12753	0.888024	0.876022	0.985954	1.18382	1.00728
ARL16 ENSG00000214087	1.0044	0.907851	1.18414	0.901275	0.972748	1.0376	1.12034	1.05357	1.14864	1.44861
ARL17A ENSG00000185829	0.966198	1.27365	1.07736	1.16242	1.22682	1.25329	1.13935	1.10641	0.949871	1.04464
ARL17B ENSG00000228696	0.712939	0.734567	1.14297	1.08615	1.13293	0.888843	1.18742	0.935814	0.823083	1.17376
ARL2 ENSG00000213465	1.14744	0.693432	1.00949	1.31916	1.08965	1.11867	1.07115	0.991665	0.746488	0.893216
ARL2BP ENSG00000102931	0.979557	0.836231	1.21038	1.07666	0.753115	1.00233	0.780018	0.847705	0.974417	1.01116
ARL3 ENSG00000138175	1.24161	0.996153	1.15292	0.927072	1.22447	1.08881	0.991055	0.980638	1.06122	1.33977
ARL4A ENSG00000122644	1.09754	0.881519	0.80201	0.831962	0.973592	1.01805	0.918938	0.730783	0.974357	1.01537
ARL4C ENSG00000188042	1.25923	0.91656	0.991058	0.973787	1.18604	0.722567	0.896904	1.13515	0.909585	1.191
ARL4D ENSG00000175906	0.948606	1.00727	1.58488	0.848583	1.12021	0.79988	1.69499	0.765128	0.991718	1.12521
ARL5A ENSG00000162980	0.894644	0.878637	0.914696	0.964182	0.801535	1.01781	0.911762	1.07754	0.986291	0.75217
ARL5B ENSG00000165997	1.02176	1.33271	1.02216	1.12564	1.00772	1.05785	0.727458	1.25751	0.920497	0.899572
ARL5C ENSG00000141748	0.919311	1.12639	1.01317	1.11631	1.20401	0.931355	0.967302	1.12873	1.1587	0.939743
ARL6 ENSG00000113966	1.18996	0.932081	0.992316	1.12476	0.740685	1.15421	0.797386	1.01111	1.04728	1.0117
ARL6IP1 ENSG00000170540	1.0141	1.0569	0.760038	0.721107	0.788024	1.16589	1.028	0.852901	0.90666	0.825294
ARL6IP4 ENSG00000182196	1.14695	1.05961	1.23706	0.935747	0.955508	1.09423	0.857582	0.903026	0.992276	0.994474
ARL6IP5 ENSG00000144746	1.19362	1.2828	0.903772	0.877811	0.696348	1.15498	0.793728	0.889176	1.01261	0.885081
ARL6IP6 ENSG00000177917	1.18274	1.04314	1.07668	1.07172	1.09389	1.15249	0.723903	1.02055	0.93258	0.985662
ARL8A ENSG00000143862	0.892201	1.14901	1.02301	1.14525	0.886244	1.01344	1.05032	0.721699	1.15562	0.865959
ARL8B ENSG00000134108	0.946393	1.02969	0.761089	1.34154	1.05388	1.11784	0.992053	1.07738	1.03525	0.986263
ARL9 ENSG00000196503	0.896894	1.17796	0.898337	0.708651	0.989608	0.80636	1.00526	0.996623	1.04097	0.955368
ARMC1 ENSG00000104442	1.1691	1.0716	0.711614	0.881083	1.10697	0.960856	0.968801	1.04402	0.986756	0.927017
ARMC10 ENSG00000170632	1.34025	0.99174	0.842872	0.82704	1.09605	1.10565	0.731834	1.14325	0.866353	0.918188
ARMC12 ENSG00000157343	1.20702	1.11105	0.82199	1.23301	0.995518	0.93395	1.21635	0.920052	0.893455	0.863283
ARMC2 ENSG00000118690	0.740764	1.05125	1.22094	0.827265	1.18662	0.903831	1.08996	0.975236	0.910833	0.954785
ARMC3 ENSG00000165309	1.18328	1.09541	1.0769	0.930727	0.873037	0.996231	0.94342	1.17732	1.30375	1.04469
ARMC4 ENSG00000169126	0.984092	0.8963	0.934811	1.14302	1.01281	0.868189	1.19278	0.758065	0.946713	1.06281
ARMC5 ENSG00000140691	0.665903	1.25445	0.814174	0.938361	0.920518	1.1011	1.07835	1.04824	1.13701	1.02692
ARMC6 ENSG00000105676	0.872106	0.871782	1.11974	0.744105	1.11299	1.09962	1.02036	0.834718	0.919553	0.980055
ARMC7 ENSG00000125449	1.11734	1.00831	1.12426	1.12369	0.89218	1.00575	0.942781	0.954764	1.3079	1.14969
ARMC8 ENSG00000114098	1.06634	0.944376	1.08934	1.02199	0.984966	0.990306	0.965026	1.11551	1.00108	0.98286
ARMC9 ENSG00000135931	0.939517	1.00105	1.2303	1.2518	0.675959	0.959906	1.11867	0.828233	0.983396	1.17786
ARMCX1 ENSG00000126947	1.09763	0.894544	1.01345	0.978401	0.874715	0.922967	0.886529	0.96878	0.828014	0.88768
ARMCX2 ENSG00000184867	1.03806	1.0335	0.958204	0.861801	1.18613	1.12194	1.0774	1.17309	0.802687	1.06803
ARMCX3 ENSG00000102401	0.997933	1.26003	0.954513	1.25058	0.805471	1.12888	0.807726	1.00795	0.996327	1.13725
ARMCX4 ENSG00000196440	0.813641	1.2027	0.931653	1.00384	0.942658	0.876601	1.07757	1.09953	0.8283	1.13479
ARMCX5 ENSG00000125962	0.943057	1.20632	1.08841	0.880606	1.03121	1.05526	1.12435	0.931148	0.919709	0.984517
ARMCX6 ENSG00000198960	0.965663	1.0696	1.02861	1.07924	1.17344	0.989312	0.987718	0.80233	0.931174	0.825242
ARMS2 ENSG00000254636	0.887914	0.958223	0.981596	0.939461	1.06355	0.803868	1.02355	1.00167	0.965178	0.912607
ARMT1 ENSG00000146476	0.99048	1.02267	1.22812	1.05533	0.969008	0.897808	0.93149	0.836307	1.28918	0.742045
ARNT ENSG00000143437	0.967087	0.901976	1.14807	0.930061	0.812118	1.03692	1.1589	0.939058	1.09697	0.962634
ARNT2 ENSG00000172379	0.989671	1.11534	0.771113	1.26706	0.770133	1.18844	0.879635	1.05369	0.84326	1.07027
ARNTL ENSG00000133794	0.89901	1.14257	1.16295	0.799222	1.14552	1.08141	0.890177	1.0752	1.00699	0.904149
ARNTL2 ENSG00000029153	0.85917	0.755058	1.10097	0.879686	1.18689	1.21967	0.856293	0.699405	0.793876	0.70962
ARPC1A ENSG00000241685	0.91939	1.06127	1.13209	1.07778	0.997595	0.955963	1.32054	1.09104	1.16659	0.878869
ARPC1B ENSG00000130429	1.0124	0.832652	0.87454	0.741924	1.22951	0.775578	1.19845	0.893112	0.988228	1.17417
ARPC2 ENSG00000163466	0.913763	1.16215	1.0243	1.11162	1.09793	0.949524	1.01741	1.22057	1.41063	0.977415
ARPC3 ENSG00000111229	0.678235	0.994129	1.27874	0.901071	0.799196	0.88999	0.969747	0.618041	1.01955	1.01102
ARPC4 ENSG00000241553	0.787069	1.11963	1.17752	0.853136	0.791916	1.37767	1.0203	0.841406	0.857116	0.942162
ARPC5 ENSG00000162704	0.656461	0.686313	0.974067	1.03672	0.917837	1.02308	0.993221	1.08235	0.811893	0.897624
ARPC5L ENSG00000136950	0.905444	0.904987	0.952444	0.945573	1.12642	1.2857	1.10184	0.831793	1.0697	1.03106
ARPIN ENSG00000242498	1.18613	0.866731	1.05733	0.953212	0.97801	1.20694	0.935984	0.983341	1.15748	0.951489
ARPP19 ENSG00000128989	0.856755	0.930244	1.00256	1.0689	0.85619	0.876855	0.925306	1.15305	0.867689	0.974692
ARPP21 ENSG00000172995	0.871722	1.08078	0.929752	0.741204	0.938643	0.911291	1.10885	0.899049	0.849642	1.07292
ARRB1 ENSG00000137486	0.933874	0.971497	0.902517	1.14601	1.01651	1.1764	1.12726	1.09114	1.0529	1.13915
ARRB2 ENSG00000141480	0.981895	0.651835	0.893429	0.707072	0.894741	0.949499	1.01311	1.00259	1.10978	1.08231
ARRDC1 ENSG00000197070	0.997114	0.978309	0.964014	0.801685	0.94862	1.11612	0.983045	1.22912	1.33053	0.946837
ARRDC2 ENSG00000105643	0.73459	0.940166	1.07015	1.09343	0.777794	1.0368	0.915941	1.02366	1.12265	0.806049
ARRDC3 ENSG00000113369	0.951308	0.914465	0.992088	1.05603	0.883601	1.23321	0.910974	0.936019	0.926371	0.988076
ARRDC4 ENSG00000140450	0.944716	0.943105	0.784507	0.920614	1.23251	0.837218	0.806109	1.08758	1.11666	0.985775
ARRDC5 ENSG00000205784	0.994789	0.972831	0.839124	0.840042	1.05247	0.855145	0.899686	1.0357	1.00389	1.4376
ARSA ENSG00000100299	1.04561	1.15149	1.10881	0.775418	0.785798	1.02912	1.26624	1.03754	0.974832	0.751067
ARSB ENSG00000113273	0.968137	0.86883	1.13051	0.983444	1.05797	0.840931	0.908947	0.892302	1.00389	1.01821
ARSD ENSG00000006756	1.23123	0.978247	0.85146	0.880704	0.783417	0.821505	0.768944	0.599024	0.93783	1.25915
ARSE ENSG00000157399	1.09022	0.877217	0.797395	1.22586	0.951594	0.831949	1.06875	1.04195	0.938239	0.820388
ARSF ENSG00000062096	0.843622	0.910539	1.15101	1.06021	0.991344	1.04732	0.984868	1.13697	1.02914	0.725415
ARSG ENSG00000141337	0.829165	0.985324	0.854212	1.16365	0.684346	1.19495	0.994761	1.05468	0.949436	0.989979
ARSI ENSG00000183876	1.04978	0.86463	0.943168	1.03375	0.957539	0.852015	0.869875	0.945702	1.12473	1.06777
ARSJ ENSG00000180801	0.853497	1.04593	1.17671	1.0271	0.698118	0.963664	1.10582	1.01519	0.933423	1.05167
ARSK ENSG00000164291	1.22873	0.849327	0.784945	1.12981	0.83219	1.09556	1.03146	0.91453	0.863147	1.05554
ART3 ENSG00000156219	0.953982	1.04086	0.879554	0.997007	1.20638	0.973917	1.09618	0.959212	1.17792	1.14921
ART4 ENSG00000111339	1.15441	0.834168	0.986643	0.886349	1.40652	1.01438	1.03942	0.884938	0.910091	0.831238
ART5 ENSG00000167311	1.07418	1.28492	1.31518	1.10936	0.897247	0.995031	1.32429	1.06341	1.07164	0.906977
ARTN ENSG00000117407	0.700499	0.759905	0.901088	0.928495	1.07346	0.78496	0.925736	1.01413	0.786612	1.02084
ARV1 ENSG00000173409	1.06291	1.1371	1.08619	1.04219	0.991784	0.957622	0.93529	1.06995	1.02855	1.1246
ARVCF ENSG00000099889	0.947647	0.773087	0.943823	1.05459	1.14904	0.957241	1.09271	0.727646	1.02609	1.00243
ARX ENSG00000004848	1.11237	1.10916	1.10898	1.13337	1.14809	1.13827	1.14618	0.976543	1.05021	0.929536
AS3MT ENSG00000214435	0.975099	1.01745	1.00174	1.16815	1.21674	1.07107	1.02233	1.04113	0.98969	0.985354
ASAH1 ENSG00000104763	0.952893	1.08505	0.696633	0.976718	1.11075	0.821267	0.854619	0.841716	0.856516	0.890824
ASAH2 ENSG00000188611	0.875359	0.888212	0.916849	0.999721	1.21665	0.793692	0.816091	0.817307	1.05745	0.82692
ASAH2B ENSG00000204147	1.06394	0.910608	0.988501	0.789684	1.03513	0.82922	0.916558	1.01722	0.832129	1.07737
ASAP1 ENSG00000153317	1.12833	0.99152	0.671713	1.11796	0.936572	1.01691	1.39682	1.09992	0.832376	0.728011
ASAP2 ENSG00000151693	0.925709	0.784681	0.97245	1.26331	1.12938	1.08398	0.829626	0.904172	1.10916	0.999577
ASAP3 ENSG00000088280	0.913729	0.829775	1.04358	1.0353	0.911572	1.15801	0.916027	0.976846	0.984426	1.1492
ASB1 ENSG00000065802	1.00725	0.93267	0.949841	1.08189	1.14828	1.24208	1.13895	0.813999	0.958831	0.932719
ASB10 ENSG00000146926	1.04626	1.2132	1.12896	0.92611	0.904362	0.895178	1.07427	1.30725	1.1013	0.832952
ASB11 ENSG00000165192	0.705848	1.06756	1.04188	1.12018	0.900159	1.01632	0.991996	0.877812	0.939879	1.20765
ASB12 ENSG00000198881	1.0129	1.10635	0.932443	0.833603	0.829885	0.938495	0.822367	0.905698	0.751148	1.11813
ASB13 ENSG00000196372	1.59674	0.784367	1.15663	1.39252	1.24078	1.11372	0.893394	1.14657	1.01039	0.989167
ASB14 ENSG00000239388	1.04942	0.808488	0.920373	0.941971	0.994769	0.995055	1.06148	0.915352	0.97951	0.873007
ASB15 ENSG00000146809	0.913039	1.48239	0.895338	0.771841	0.989773	1.04163	0.939923	1.0225	1.2364	0.985658
ASB16 ENSG00000161664	0.901516	0.993404	0.909332	0.977468	0.964149	1.00586	1.09552	0.950511	0.827236	1.00195
ASB17 ENSG00000154007	1.05433	0.911211	1.07516	1.12339	1.10827	1.26657	0.755877	0.998006	1.13224	0.918751
ASB18 ENSG00000182177	0.940119	1.01685	0.986689	1.01062	0.931171	1.05341	0.916167	1.2205	1.2403	1.00283
ASB2 ENSG00000100628	0.913236	1.08338	0.971021	0.948306	0.999664	0.949751	0.99026	0.788007	0.819822	0.954986
ASB3 ENSG00000115239	0.87027	0.933826	1.03689	0.997091	0.951801	1.15492	0.611692	1.16891	0.687404	0.791278
ASB4 ENSG00000005981	1.02433	0.866382	0.92975	0.965151	1.03714	1.08533	0.96432	0.953536	1.04176	0.909519
ASB5 ENSG00000164122	0.771092	1.07882	1.04732	1.10959	1.11381	1.29525	1.01877	1.11164	0.889532	1.02893
ASB6 ENSG00000148331	1.13803	1.17305	0.828829	0.853119	1.00002	0.819799	0.87666	0.929294	1.0357	1.1555
ASB7 ENSG00000183475	1.29612	1.13979	1.09074	1.11337	1.05338	1.21008	1.08897	1.06904	1.07872	1.10457
ASB8 ENSG00000177981	0.906408	1.06394	0.934235	0.876974	0.84014	0.968514	1.01713	0.860894	0.822214	0.98677
ASB9 ENSG00000102048	0.998646	1.04494	1.14362	0.846367	1.00421	0.882357	0.94901	1.02508	0.756141	0.898183
ASCC1 ENSG00000138303	1.10407	1.09713	1.10954	1.02447	1.04916	1.02549	0.804774	1.0588	0.923547	0.806746
ASCC2 ENSG00000100325	1.10512	0.71749	1.26581	0.815979	1.12547	1.11909	1.16918	1.25413	0.964931	0.863932
ASCC3 ENSG00000112249	1.0049	1.1697	0.926416	1.1019	0.989519	0.719074	1.00901	1.0076	0.924541	0.975873
ASCL1 ENSG00000139352	1.16891	1.29726	1.18976	0.914685	1.05923	1.21339	1.05825	0.994672	0.98544	0.862306
ASCL2 ENSG00000183734	0.778025	0.91929	1.07015	0.999576	1.00178	1.08197	0.978598	0.984037	0.918429	0.750693
ASCL3 ENSG00000176009	0.914704	0.971517	0.985855	0.964041	1.15406	0.948481	1.136	1.12095	0.980542	1.19464
ASCL4 ENSG00000187855	1.05064	0.758911	1.31298	1.02741	0.991066	1.04309	1.12319	1.33744	0.735087	0.892316
ASCL5 ENSG00000232237	1.27081	1.15552	0.910749	1.01708	0.88543	1.0328	0.887051	0.808493	0.975073	0.881197
ASF1A ENSG00000111875	0.824663	1.05153	1.10351	1.20539	0.895771	1.02555	0.974182	0.941351	0.843633	1.13735
ASF1B ENSG00000105011	0.900915	1.14854	0.922284	0.863921	0.756867	0.912948	0.897134	0.888038	0.975995	0.865458
ASGR1 ENSG00000141505	0.879019	0.741555	1.08639	1.17306	0.915711	1.06614	1.04471	1.09116	0.857861	0.958162
ASGR2 ENSG00000161944	1.20514	0.88464	1.2856	1.05571	0.8907	1.01387	0.867296	1.14457	1.08236	1.0951
ASH1L ENSG00000116539	1.03018	0.87784	0.828597	0.904178	0.970522	1.11286	1.00666	1.01293	0.93046	0.841894
ASH2L ENSG00000129691	0.938532	0.799725	0.913478	0.922084	1.11402	0.926831	0.915495	0.830344	1.0151	1.29689
ASIC1 ENSG00000110881	0.984486	1.01963	1.03089	1.0946	0.802175	1.13137	1.07443	1.33478	0.855075	0.939747
ASIC2 ENSG00000108684	1.11885	0.836823	0.95833	1.01856	1.20202	1.0953	1.06508	0.912855	1.1584	0.776364
ASIC3 ENSG00000213199	0.981826	1.04262	1.18876	0.842367	0.855553	1.11729	0.77657	1.04636	1.03655	1.03157
ASIC4 ENSG00000072182	1.13501	1.06277	0.834313	1.06277	0.962789	0.812071	1.12888	1.23173	0.766461	1.32926
ASIC5 ENSG00000256394	1.10557	1.25628	0.770038	0.900144	0.888791	1.08068	1.03714	1.02121	1.1218	0.838756
ASIP ENSG00000101440	0.594662	1.2112	1.2182	0.86447	1.08271	1.11182	1.09928	1.40163	0.932118	1.01342
ASL ENSG00000126522	0.985002	0.920321	0.883023	0.963011	0.944957	0.993134	1.02433	0.859678	1.19845	0.977891
ASMT ENSG00000196433	0.947619	1.06071	0.963572	0.914765	1.00921	1.01447	1.12207	1.05504	1.15755	0.885621
ASMTL ENSG00000169093	1.13869	1.04981	0.713936	1.28709	0.87609	0.863085	1.01516	0.901371	0.908928	1.04606
ASNA1 ENSG00000198356	0.983689	0.846919	0.905712	0.991171	0.976127	0.962166	0.984582	1.17259	1.13738	0.841087
ASNS ENSG00000070669	1.10632	0.869856	1.01842	0.805347	1.2671	1.10212	0.860447	0.918171	0.952979	1.05041
ASNSD1 ENSG00000138381	1.01098	1.29804	0.778257	0.87932	1.14595	1.12759	0.745378	1.04116	1.02946	0.935579
ASPA ENSG00000108381	1.06355	0.803793	0.897933	0.99149	1.2569	0.721569	0.982747	1.01372	0.937845	0.819691
ASPDH ENSG00000204653	0.909441	0.872314	1.0379	1.04116	1.03042	1.02949	1.0087	0.986435	0.972007	0.806378
ASPG ENSG00000166183	0.979984	1.11138	1.05977	0.9799	1.08908	1.0672	0.984301	1.02916	0.978878	1.22379
ASPH ENSG00000198363	0.757017	0.889511	0.930185	0.874946	0.971042	0.954713	1.00642	1.22001	1.02364	0.862445
ASPHD1 ENSG00000174939	1.01403	1.05686	0.859269	1.10468	1.34131	0.94108	0.964432	0.858733	0.877918	0.906501
ASPHD2 ENSG00000128203	0.987191	1.19468	0.907201	0.921164	1.16071	0.928258	1.45446	0.793683	1.18543	1.27678
ASPM ENSG00000066279	0.84467	0.801446	1.10861	0.825468	0.843807	0.924864	1.42954	0.724363	0.965846	0.957343
ASPN ENSG00000106819	1.05724	0.822311	0.815137	0.956172	0.928347	1.24847	1.11317	0.954759	1.16105	0.919949
ASPRV1 ENSG00000244617	1.17444	1.16855	0.875432	0.9799	0.998929	1.17117	1.2381	0.777287	0.940825	0.936294
ASPSCR1 ENSG00000169696	0.937312	0.887515	0.755695	1.18854	1.33632	0.970852	0.873471	0.837646	1.02483	0.999779
ASRGL1 ENSG00000162174	1.04473	1.36343	0.987968	1.00404	0.850864	1.41391	0.82107	1.07347	1.09146	1.20834
ASS1 ENSG00000130707	1.24914	1.81008	1.0342	1.06658	0.974819	1.08424	1.25424	0.960351	0.762671	1.22965
ASTE1 ENSG00000034533	0.854427	1.12407	0.922981	1.08987	0.997308	0.864163	0.963715	0.992741	0.981248	0.830279
ASTN1 ENSG00000152092	0.950592	1.0043	1.01541	1.20412	1.07051	1.11108	1.02563	1.35053	1.09925	0.935486
ASTN2 ENSG00000148219	0.731628	0.86015	0.944787	0.797195	1.1478	1.00206	0.912521	0.777766	1.21856	0.811788
ASUN ENSG00000064102	0.932556	1.12284	0.701161	0.99504	1.06687	1.16303	1.03643	0.941378	1.24334	1.3292
ASXL1 ENSG00000171456	1.06069	1.07071	0.938005	1.14717	1.00692	1.33993	0.879711	1.09101	0.811879	0.951754
ASXL2 ENSG00000143970	1.1642	0.966822	0.989311	1.08066	1.03775	0.956277	0.95273	1.03299	0.840621	0.933502
ASXL3 ENSG00000141431	1.16284	1.17926	0.942787	0.792274	1.06617	0.815971	0.9461	1.01876	1.08253	0.732286
ASZ1 ENSG00000154438	0.900858	1.06743	1.15434	0.932556	1.08453	0.827118	1.04317	1.04861	0.943534	1.12625
ATAD1 ENSG00000138138	1.05702	1.18865	0.853075	0.787051	0.903404	0.842103	0.872861	1.11557	1.00708	1.09629
ATAD2 ENSG00000156802	0.798029	1.38025	1.074	1.05209	0.82461	0.854534	0.799477	0.870436	0.794726	0.723165
ATAD2B ENSG00000119778	1.20556	1.1527	1.19657	0.924147	1.02466	0.804596	1.04208	1.18545	0.930974	0.947527
ATAD3A ENSG00000197785	0.853638	0.953419	0.959182	0.844949	1.07682	1.18801	1.12778	0.742497	1.21859	1.24195
ATAD3B ENSG00000160072	1.04539	0.78786	0.924372	1.11319	1.1806	0.777196	0.803921	1.04694	1.01664	1.03811
ATAD3C ENSG00000215915	0.955604	0.983095	1.25372	1.35179	0.985314	0.915074	0.703228	1.00191	0.933085	0.809916
ATAD5 ENSG00000176208	1.04636	0.943892	1.03671	0.808871	0.968309	1.11732	1.09199	0.946142	0.956689	1.13942
ATAT1 ENSG00000137343	0.958638	0.754638	1.14316	1.2412	1.01804	0.835971	0.755373	0.929124	1.32247	0.822833
ATCAY ENSG00000167654	0.867314	1.06509	1.46658	1.21735	1.22944	1.08911	0.826319	0.913507	0.964141	1.02096
ATE1 ENSG00000107669	0.885406	1.02236	1.135	1.0186	1.14504	0.976971	1.09406	1.15853	0.847521	1.02268
ATF1 ENSG00000123268	1.02877	1.11261	0.968423	0.883076	1.13337	1.13756	1.07908	0.984341	1.08161	1.06889
ATF2 ENSG00000115966	1.01657	0.91947	1.15771	0.973354	1.09766	1.12532	0.686728	1.13296	1.00021	1.04408
ATF3 ENSG00000162772	1.1596	0.943447	0.849264	1.18223	0.993256	2.11122	1.7162	1.08039	0.490799	0.983647
ATF4 ENSG00000128272	1.00457	1.19726	1.11259	0.832811	1.07084	0.76832	0.94275	1.13713	1.08272	1.13887
ATF5 ENSG00000169136	0.847542	1.07199	0.847612	0.836302	0.871196	0.957668	0.908681	1.04017	1.18025	0.827819
ATF6 ENSG00000118217	0.961454	1.08202	0.918658	1.0987	0.906598	0.898812	0.947718	1.16946	1.13461	1.06395
ATF6B ENSG00000213676	1.16057	1.13465	0.838101	0.8451	1.12516	1.14359	0.745656	1.00273	0.881879	0.870696
ATF7 ENSG00000170653	0.970828	1.03155	0.902024	0.927473	0.836387	0.785481	1.28669	1.03289	1.0103	0.75068
ATF7IP ENSG00000171681	0.858822	0.861293	0.909712	0.871637	0.916373	1.11071	1.19111	1.15643	0.997762	1.113
ATF7IP2 ENSG00000166669	1.19972	0.759308	0.96172	0.918734	0.811508	1.1283	1.10472	1.22268	1.43977	1.29447
ATG10 ENSG00000152348	0.875816	1.25335	0.840537	0.902642	1.02158	1.09583	0.835343	0.953979	1.10701	0.992348
ATG101 ENSG00000123395	0.955425	1.00863	1.00104	0.88867	1.17691	0.770661	0.958319	0.93126	1.09274	1.01952
ATG12 ENSG00000145782	0.971054	0.977321	0.844715	1.04776	0.917543	0.702607	1.04999	1.20087	0.789288	1.07773
ATG13 ENSG00000175224	1.03007	1.05294	1.19332	1.04089	1.31092	1.16091	1.15042	1.02999	0.931085	0.832328
ATG14 ENSG00000126775	0.944848	1.19478	1.23111	0.918673	1.27649	0.98266	1.10419	0.986103	0.997271	0.807048
ATG16L1 ENSG00000085978	0.982993	0.990902	1.2407	0.982118	1.07492	1.07245	1.03982	1.18101	1.41186	0.792083
ATG16L2 ENSG00000168010	1.13281	1.2599	1.28588	0.896549	1.19979	0.843071	0.968339	1.23696	0.887038	1.18756
ATG2A ENSG00000110046	0.972502	1.09234	0.888377	1.06703	0.818508	1.01011	1.08196	0.729927	1.13454	1.03642
ATG2B ENSG00000066739	1.14488	1.09573	0.718598	0.833031	1.14697	0.956299	0.843415	1.57828	1.05721	0.907319
ATG3 ENSG00000144848	0.799041	0.793359	0.980904	0.898623	0.902713	0.796898	0.898615	0.974669	1.14989	1.09608
ATG4A ENSG00000101844	0.987089	1.24058	1.00876	0.954456	0.972118	1.17081	1.04057	1.0368	1.0891	0.701523
ATG4B ENSG00000168397	0.87762	0.669655	1.25422	0.849468	1.1146	0.783172	0.973177	0.974407	1.01788	0.858871
ATG4C ENSG00000125703	0.946342	1.07481	1.18695	0.8938	1.13631	0.833282	1.19874	1.0719	0.980257	1.00443
ATG4D ENSG00000130734	0.943542	1.00218	1.40232	0.952298	1.0658	0.949956	1.10435	0.832748	1.11078	1.04046
ATG5 ENSG00000057663	1.27436	0.855236	0.895481	0.878081	1.04776	1.1404	0.981587	1.02177	0.913016	1.19012
ATG7 ENSG00000197548	0.916705	1.05466	1.04143	0.837385	1.04463	0.930572	0.914373	1.21441	1.03324	0.799709
ATG9A ENSG00000198925	0.746715	0.915426	0.921224	1.3193	1.00477	0.813325	1.02497	1.00102	0.827565	0.949404
ATG9B ENSG00000181652	0.995896	0.865126	0.875476	1.00288	1.04662	1.05459	1.04986	0.980193	1.1089	0.976589
ATHL1 ENSG00000142102	0.962541	0.839948	1.03139	1.1856	1.04302	0.970066	1.19597	0.884563	0.833762	1.26864
ATIC ENSG00000138363	0.991102	0.763821	1.08482	0.859432	0.667256	1.25626	0.795148	1.04606	0.969202	1.16195
ATL1 ENSG00000198513	0.954624	0.939183	0.99246	0.821002	0.940206	1.21955	1.16396	0.868059	0.819352	1.04869
ATL2 ENSG00000119787	0.942924	0.869184	1.2055	1.00007	0.933314	1.20745	1.01418	1.02009	0.978895	0.841709
ATL3 ENSG00000184743	0.897146	1.01331	1.086	0.826163	0.96257	1.17267	0.765419	1.03892	1.09008	0.84421
ATM ENSG00000149311	1.00717	1.28845	0.909473	1.03047	1.00614	1.15544	1.1085	0.986957	1.1395	0.894932
ATMIN ENSG00000166454	1.07441	1.07141	1.0827	1.15597	1.09578	0.933206	1.06978	0.987909	1.45816	1.17103
ATN1 ENSG00000111676	0.855102	1.13537	1.11675	0.913278	1.17848	0.931703	0.912264	0.943692	0.984998	1.06361
ATOH1 ENSG00000172238	0.998211	0.733414	1.21178	0.978147	1.14601	0.938169	0.917964	0.99201	1.04956	1.04362
ATOH7 ENSG00000179774	0.939792	1.0447	0.803894	0.919028	0.944343	0.740069	1.31506	0.966963	1.15181	1.01949
ATOH8 ENSG00000168874	1.18157	0.942096	1.30794	1.26226	0.902924	1.20807	1.33864	0.922922	0.820694	1.59293
ATOX1 ENSG00000177556	0.799374	0.943495	1.20866	0.84917	1.14676	1.13047	0.795485	1.17352	1.04914	0.933492
ATP10A ENSG00000206190	0.980121	1.11313	0.837895	0.860638	0.847532	1.1572	1.11107	1.04921	0.942398	1.01419
ATP10B ENSG00000118322	0.946167	1.3621	0.840794	0.995026	1.07762	1.02596	0.865292	1.01445	1.06066	0.858921
ATP10D ENSG00000145246	1.09814	1.03918	1.086	0.968061	0.833374	0.855406	1.05196	0.841107	1.15121	0.920553
ATP11A ENSG00000068650	0.853887	1.05776	0.896194	1.07269	0.912615	1.09412	0.84247	1.02772	0.796759	0.822155
ATP11B ENSG00000058063	1.13217	1.02228	1.01772	0.996407	0.860741	0.925417	1.06344	0.977701	0.873042	0.776613
ATP11C ENSG00000101974	1.06658	0.834408	0.951683	0.998163	0.953186	1.0652	1.08892	0.872496	0.947842	0.954204
ATP12A ENSG00000075673	0.866237	0.877074	1.10942	0.929618	0.933669	0.871038	2.03818	0.952794	0.915074	0.973754
ATP13A1 ENSG00000105726	0.572456	0.793448	0.993155	1.01317	0.933011	1.22229	0.95357	1.10045	0.991252	1.01906
ATP13A2 ENSG00000159363	0.829173	0.768371	0.657136	0.937005	0.858655	1.08766	0.987976	0.808681	1.0588	0.894064
ATP13A3 ENSG00000133657	1.04104	1.10538	0.880675	1.04574	0.976125	0.848937	0.575591	1.54319	1.01451	1.00948
ATP13A4 ENSG00000127249	0.992167	0.997	0.912913	1.0872	0.97057	0.983523	1.02565	1.17201	1.12656	1.35004
ATP13A5 ENSG00000187527	0.86682	0.880789	1.0133	0.772464	1.17024	1.18566	1.04878	1.09409	0.886633	0.778889
ATP1A1 ENSG00000163399	0.968957	1.10128	1.00666	1.07937	0.625363	1.18105	0.660481	1.38257	1.25618	1.09401
ATP1A2 ENSG00000018625	0.915628	1.14909	1.03158	0.995056	1.01657	1.03627	0.902918	1.07449	0.86653	0.813968
ATP1A3 ENSG00000105409	0.824937	0.902864	1.04523	0.961349	0.908629	0.90209	0.976694	0.903	1.15331	1.09316
ATP1A4 ENSG00000132681	0.911075	1.08567	1.07037	1.18329	0.950561	1.31435	0.902299	0.89922	0.897151	1.18967
ATP1B1 ENSG00000143153	0.656149	1.00652	1.17879	1.0538	0.888777	1.04517	1.33218	1.02779	1.13688	1.05756
ATP1B2 ENSG00000129244	1.19507	0.665266	0.890951	0.807865	1.02769	1.19487	1.33863	1.28625	1.28692	1.02095
ATP1B3 ENSG00000069849	1.26834	1.19564	1.03536	0.997769	1.09172	1.04449	1.20758	1.26695	1.10721	0.953053
ATP1B4 ENSG00000101892	0.908286	1.26048	0.906062	0.71351	0.994888	1.12465	0.863761	1.10323	0.996581	1.11381
ATP23 ENSG00000166896	0.808692	0.816104	1.12138	0.864314	1.09133	1.14854	0.877222	0.846148	0.900746	1.05417
ATP2A1 ENSG00000196296	0.926929	0.797996	0.991791	1.10325	1.21481	1.2661	1.16254	0.930636	1.28042	0.811799
ATP2A2 ENSG00000174437	1.03354	1.30293	1.19878	1.10902	0.909321	1.02734	0.989771	0.886412	0.98135	0.975709
ATP2A3 ENSG00000074370	0.876647	1.01649	1.00878	0.917296	1.08418	1.09282	0.987529	1.00763	0.912762	1.08003
ATP2B1 ENSG00000070961	1.02571	1.17255	0.816681	1.12693	1.3276	1.04557	1.06445	0.828378	0.915208	0.945784
ATP2B2 ENSG00000157087	0.999363	1.10846	0.839187	0.877077	1.08503	0.929358	0.682244	1.30721	1.08448	1.12919
ATP2B3 ENSG00000067842	0.802689	0.965812	0.966455	0.82489	1.12473	0.870671	1.06037	0.940684	1.05587	1.18875
ATP2B4 ENSG00000058668	0.717977	1.00733	1.10831	0.879005	0.854785	1.02482	1.03351	0.993308	1.17804	1.21571
ATP2C1 ENSG00000017260	1.09829	1.12653	0.916289	0.895089	0.8497	0.97876	0.743094	0.93408	1.11514	0.967898
ATP2C2 ENSG00000064270	1.1125	1.02982	0.813458	0.973961	0.847336	0.949668	0.989474	1.11296	1.41681	1.06612
ATP4A ENSG00000105675	1.1734	1.22309	1.0291	0.855375	0.969907	1.34266	0.997348	1.11197	0.949579	0.818041
ATP4B ENSG00000186009	1.0771	0.866798	1.14374	1.15753	0.979568	0.98022	0.954772	1.15429	0.771779	0.890279
ATP5J2-PTCD1 ENSG00000248919	0.964788	1.00973	0.860269	0.981273	0.963719	0.977737	1.06578	0.848945	0.985556	1.0929
ATP5SL ENSG00000105341	0.646483	0.929809	1.18209	1.05933	0.985989	1.03252	1.22267	1.04432	0.966697	1.14255
ATP6AP1 ENSG00000071553	0.944434	1.33272	1.07222	0.848731	0.978187	0.914262	0.860868	1.33695	1.10264	0.876835
ATP6AP1L ENSG00000205464	1.11842	1.12733	1.04061	0.880582	1.10471	0.917777	1.06494	1.13769	0.95946	0.85822
ATP6AP2 ENSG00000182220	0.963322	0.875803	1.11734	0.919139	1.16817	0.914774	0.721946	0.939354	0.875969	0.918136
ATP6V0A1 ENSG00000033627	0.856301	1.2737	1.02382	0.993444	1.20537	0.903732	0.871223	0.945442	1.06652	0.968008
ATP6V0A2 ENSG00000185344	1.03067	1.17172	1.02977	0.986917	1.01504	0.939641	1.24905	0.997026	0.872355	1.08637
ATP6V0A4 ENSG00000105929	1.04389	0.926793	0.898003	0.846675	0.885252	0.850501	0.896755	0.992654	0.955044	1.15956
ATP6V0B ENSG00000117410	0.877217	0.934538	1.15456	1.10666	0.874784	0.736431	0.962055	1.02973	0.938058	0.930057
ATP6V0C ENSG00000185883	0.987255	1.19965	1.32226	0.862512	0.868283	1.27155	0.949294	0.985375	1.01949	0.822949
ATP6V0D1 ENSG00000159720	0.758771	1.02661	0.785157	1.32535	1.36318	0.712581	1.11276	1.20272	0.976962	0.911013
ATP6V0D2 ENSG00000147614	1.10185	1.41085	0.892342	0.964527	1.16371	1.00849	1.08977	0.979507	1.15053	1.0281
ATP6V0E1 ENSG00000113732	1.16431	0.898397	1.02451	0.867197	1.02374	1.14726	1.24143	1.11758	0.850689	0.920862
ATP6V0E2 ENSG00000171130	0.943831	0.985066	0.790274	1.09555	0.790121	0.93616	0.873374	0.936108	1.02814	0.818637
ATP6V1A ENSG00000114573	0.812935	1.0107	1.12437	0.855836	1.17368	0.914045	0.867613	0.917929	1.06654	0.926175
ATP6V1B1 ENSG00000116039	0.947626	0.89848	1.17782	0.960835	1.05026	1.12816	1.07494	1.01699	1.04006	0.854266
ATP6V1B2 ENSG00000147416	0.892479	1.10463	1.26436	1.00451	1.11725	0.953294	0.915309	0.76832	1.15574	1.12964
ATP6V1C1 ENSG00000155097	1.18275	0.617865	1.29104	1.00785	0.90342	0.965555	0.997128	1.06608	1.0943	0.895151
ATP6V1C2 ENSG00000143882	1.10788	1.0863	0.970659	0.905117	0.874634	1.07297	0.866878	0.90388	0.944331	1.11361
ATP6V1D ENSG00000100554	0.915466	1.44677	0.855335	0.986514	0.984618	0.889131	0.960868	1.09182	0.886775	0.865742
ATP6V1E1 ENSG00000131100	1.15309	0.847242	0.762961	1.11501	0.804583	0.985293	1.05858	1.03173	0.926769	1.0483
ATP6V1E2 ENSG00000250565	1.00092	1.09804	1.16176	0.911936	1.11436	1.08549	1.03576	0.796995	0.763179	1.3336
ATP6V1F ENSG00000128524	0.852924	0.967367	0.772953	1.02353	1.04084	0.899438	1.0381	0.969978	0.990767	0.793063
ATP6V1G1 ENSG00000136888	1.0135	0.902303	0.953662	1.13904	0.979207	0.937072	0.71964	0.949515	1.05335	1.01949
ATP6V1G2 ENSG00000213760	0.913612	0.941518	0.990664	1.00188	0.765114	0.972886	1.16746	1.16216	1.10359	0.932021
ATP6V1G3 ENSG00000151418	0.94269	0.994159	1.01704	1.02087	0.945877	1.16086	1.08329	1.26577	1.18142	1.16801
ATP6V1H ENSG00000047249	0.95213	0.727853	1.66832	1.05566	1.21835	1.19167	0.849029	0.816289	0.853646	1.05108
ATP7A ENSG00000165240	0.803867	1.05099	0.951042	0.869655	1.02865	0.72178	1.01012	1.11362	1.01807	0.785167
ATP7B ENSG00000123191	1.11256	0.888547	0.830999	1.03406	0.942746	0.967083	1.00183	1.14012	0.970997	0.799793
ATP8A1 ENSG00000124406	0.830744	1.04808	0.99687	0.933622	1.10735	0.943515	1.05403	1.09649	0.822016	1.02011
ATP8A2 ENSG00000132932	0.725193	1.02498	0.839333	0.9641	1.11928	1.09726	0.830513	0.923243	1.16329	1.05484
ATP8B1 ENSG00000081923	1.15968	0.98927	0.675967	0.845612	0.880453	1.02783	0.889901	0.861089	0.833045	0.937215
ATP8B2 ENSG00000143515	0.867686	0.956227	1.02498	1.0545	0.842253	0.827513	0.984279	0.627395	0.929614	0.903532
ATP8B3 ENSG00000130270	1.02586	0.921345	0.953821	0.847102	1.20006	0.985357	1.19246	1.13391	1.24486	0.953175
ATP8B4 ENSG00000104043	0.852813	1.15861	0.673637	0.961822	1.05627	0.944949	0.773943	1.22049	1.03348	1.28267
ATP9A ENSG00000054793	1.07362	0.780931	1.03503	0.983345	1.06507	1.049	1.03055	1.21743	1.10888	0.960918
ATP9B ENSG00000166377	0.8051	1.02717	1.04148	1.00632	1.0476	1.18677	1.33292	0.969973	1.07769	0.963008
ATPIF1 ENSG00000130770	0.928533	0.762298	1.10867	0.948631	1.11985	1.16692	1.42377	1.138	0.891776	0.694556
ATR ENSG00000175054	1.0158	0.959147	1.08049	0.888907	1.06765	0.862959	0.702061	0.824563	0.717105	1.13016
ATRAID ENSG00000138085	1.18707	0.954183	0.93634	0.863249	1.16009	0.692945	0.963006	1.00939	1.08246	0.895061
ATRIP ENSG00000164053	0.885556	0.853799	0.81271	1.05613	1.0409	1.08952	0.974997	1.08283	0.990557	0.914919
ATRIP ENSG00000282827	0.863233	0.92842	0.867034	0.940716	0.949996	1.11216	0.902443	0.84265	1.09466	0.899592
ATRN ENSG00000088812	0.981328	0.720878	0.991824	0.930442	0.974163	1.29935	0.904837	1.03096	1.02793	1.25285
ATRNL1 ENSG00000107518	1.10447	1.04602	0.806127	0.953361	1.011	1.03489	0.994132	1.06576	1.03724	0.901656
ATRX ENSG00000085224	0.942997	0.999137	0.775853	1.24136	1.15577	1.03973	0.662147	1.09446	0.982989	0.777751
ATXN1 ENSG00000124788	0.961258	1.12792	1.07703	1.1811	1.16846	1.18408	0.832481	0.82403	1.10228	0.887981
ATXN10 ENSG00000130638	0.934055	0.966894	1.11848	1.1177	0.931533	1.1977	1.13987	0.780803	0.83389	1.12609
ATXN1L ENSG00000224470	0.792004	0.900556	1.01579	1.13815	0.747837	1.29326	0.783297	0.865853	1.16966	1.12567
ATXN2 ENSG00000204842	1.13738	1.2162	1.14556	1.10619	0.815533	0.947611	1.0131	0.851515	1.18825	0.997029
ATXN2L ENSG00000168488	1.03877	1.07679	0.862067	0.874552	1.00043	0.878017	1.04891	0.972841	1.25534	1.11015
ATXN3 ENSG00000066427	0.992764	1.06908	1.21964	1.44181	1.07519	1.17402	1.22403	0.986518	0.895033	0.96127
ATXN3L ENSG00000123594	0.935776	0.911278	0.824611	0.950092	0.840632	1.00996	1.2589	0.863095	1.054	0.927225
ATXN7 ENSG00000163635	1.00024	0.959754	0.987451	0.945803	1.01695	0.874511	1.13383	1.33423	0.807235	0.955891
ATXN7L1 ENSG00000146776	0.786342	0.996869	1.04982	0.946613	0.967397	1.10486	1.2744	0.69335	1.16672	0.989049
ATXN7L2 ENSG00000162650	1.09062	0.863732	0.971566	0.97227	0.866886	0.963932	0.850102	1.00171	0.952242	1.05959
ATXN7L3 ENSG00000087152	1.0014	1.13663	1.03622	0.933853	0.895072	0.902168	0.853874	1.22366	0.81689	0.925227
ATXN7L3B ENSG00000253719	1.1554	0.750457	0.991904	0.915508	1.01025	0.936279	1.20991	0.766618	1.05725	0.792295
AUH ENSG00000148090	1.21115	0.691193	1.03781	0.998395	0.973117	1.16239	1.22151	1.12922	0.828799	0.829186
AUNIP ENSG00000127423	1.14012	1.06061	1.16282	1.07062	1.03709	0.978332	1.21009	0.841282	0.712578	0.938497
AUP1 ENSG00000115307	1.07432	1.5009	0.99982	0.989238	1.06299	1.26331	1.12409	1.02355	1.16489	0.754245
AURKA ENSG00000087586	0.947402	1.11433	0.911657	0.853733	1.08246	0.970892	0.946881	0.909301	0.869933	0.932649
AURKAIP1 ENSG00000175756	0.858007	0.822198	1.10823	0.910588	1.22659	1.11369	1.02766	0.905785	0.823427	0.907448
AURKB ENSG00000178999	1.12092	1.1552	1.11454	0.952918	1.26227	1.20936	1.07652	0.99228	1.02768	0.741997
AURKC ENSG00000105146	0.950339	0.926628	0.834655	1.10903	0.958555	0.901611	0.814608	0.985059	0.938649	0.954058
AUTS2 ENSG00000158321	0.952281	1.05469	1.06286	1.00257	0.961687	1.14901	1.11665	1.01415	1.35247	1.16841
AVEN ENSG00000169857	1.12718	1.04597	0.948847	0.915707	0.864056	0.848216	1.05955	0.81012	0.932792	0.994172
AVIL ENSG00000135407	0.862903	0.925921	0.953168	0.878477	1.00057	0.963965	0.76907	1.01526	0.820939	0.974192
AVL9 ENSG00000105778	0.996386	1.01822	0.984437	0.810549	0.959253	1.24897	1.00464	1.08307	1.09558	0.926979
AVP ENSG00000101200	1.1312	1.09592	1.19612	0.955674	0.976952	1.03688	0.9637	0.737382	0.940057	0.926047
AVPI1 ENSG00000119986	1.03275	0.957517	0.985891	0.994306	0.841487	1.6702	1.02043	0.829783	1.19246	0.906257
AVPR1A ENSG00000166148	1.09961	0.795513	0.869774	1.01413	0.996413	1.50937	0.972268	1.10509	0.915017	1.00828
AVPR1B ENSG00000198049	0.984411	1.32807	0.888246	0.851768	1.05131	1.05406	1.06504	0.877057	1.42956	1.00379
AVPR2 ENSG00000126895	1.38236	0.874126	0.911309	1.17545	1.22609	0.83495	1.30675	1.04728	0.969189	1.10159
AXDND1 ENSG00000162779	0.994017	1.05127	1.04737	0.900414	1.27371	0.903006	0.835866	1.06212	0.937598	1.14489
AXIN1 ENSG00000103126	0.98738	0.901576	1.04124	0.979532	0.950106	1.01286	1.11422	1.18566	1.01091	0.874117
AXIN2 ENSG00000168646	0.925587	0.942034	0.910345	0.869431	0.925862	1.09148	0.884191	0.702325	0.803394	0.965833
AXL ENSG00000167601	1.04987	1.27892	1.17127	1.15736	0.872261	1.1047	0.909755	1.0987	0.897486	0.667884
AZGP1 ENSG00000160862	0.899232	1.20858	1.11218	1.23989	0.398795	1.03203	1.1193	1.12034	1.0472	1.42228
AZI2 ENSG00000163512	1.2187	1.0007	0.896487	1.05772	0.908951	1.12056	0.848116	0.740347	0.840391	1.09232
AZIN1 ENSG00000155096	1.15055	0.939421	1.04282	1.12346	0.92069	1.34702	0.996123	0.825807	1.00043	0.840941
AZIN2 ENSG00000142920	0.756164	1.16445	0.687183	1.16004	0.964221	1.06348	0.917417	1.13768	0.865857	1.07063
AZU1 ENSG00000172232	0.899754	1.22326	1.05238	1.22294	0.961795	1.2811	1.03928	1.0986	1.07011	0.742891
B2M ENSG00000166710	1.03659	0.901404	1.70037	1.19896	1.22455	0.956163	1.05361	0.891369	0.852504	0.637881
B3GALNT1 ENSG00000169255	1.05147	1.05165	0.934871	0.981116	0.967367	0.812652	0.842867	0.927791	0.929308	1.04742
B3GALNT2 ENSG00000162885	1.23032	0.997681	1.0539	1.22071	1.01307	1.10574	0.685982	0.721177	0.989884	0.918784
B3GALT1 ENSG00000172318	0.966244	1.04839	1.02813	1.25818	0.896178	0.951624	0.912385	0.70177	1.03817	1.03248
B3GALT2 ENSG00000162630	1.00363	1.20822	1.25754	1.27756	1.03552	0.912636	1.2659	0.854472	0.846994	0.778793
B3GALT4 ENSG00000235863	1.00789	1.01147	1.00674	0.931615	1.35607	1.35205	0.853517	1.13691	1.08516	1.04975
B3GALT5 ENSG00000183778	0.974364	0.980139	1.27626	0.968361	1.06556	0.960199	1.67119	1.01831	1.01979	1.26182
B3GALT6 ENSG00000176022	1.146	1.04983	1.02074	1.08542	0.983212	1.10008	0.699874	1.10676	0.798839	1.04247
B3GAT1 ENSG00000109956	0.978436	1.03893	0.742486	0.748162	0.950226	0.83055	1.28953	0.996309	0.950192	0.903419
B3GAT2 ENSG00000112309	1.27909	1.11802	0.868269	0.987099	1.0715	1.06351	0.99727	0.794119	1.14283	0.964708
B3GAT3 ENSG00000149541	1.04085	0.793891	0.871245	0.849581	1.08898	0.939959	0.844827	0.958352	0.988485	1.05146
B3GLCT ENSG00000187676	1.12927	1.08788	1.15109	1.04686	0.775146	0.985587	1.37638	0.942391	1.14052	0.790163
B3GNT2 ENSG00000170340	0.937397	1.15385	1.076	1.09687	1.31452	1.09427	0.825272	1.23681	0.964754	1.05408
B3GNT3 ENSG00000179913	1.24239	1.01101	1.15613	0.892929	1.07644	0.806695	1.67437	0.891528	1.17629	0.903142
B3GNT4 ENSG00000176383	0.809689	1.21534	1.18114	0.985745	1.25554	1.25345	1.16787	1.09867	0.87837	0.835006
B3GNT5 ENSG00000176597	1.00199	1.18825	0.849286	0.96641	0.80672	1.22804	1.18294	1.02145	0.944723	1.27098
B3GNT6 ENSG00000198488	1.00601	1.07658	1.01814	0.971516	1.24506	0.771518	0.898353	0.977174	1.05725	1.00937
B3GNT7 ENSG00000156966	0.856409	1.20268	0.963836	1.00827	1.28978	1.21344	0.97193	1.12969	0.927327	1.0149
B3GNT8 ENSG00000177191	1.10384	1.16861	0.83192	1.02878	0.977326	1.21158	0.958394	0.995496	0.944618	0.986319
B3GNT9 ENSG00000237172	1.03828	0.859496	1.22546	1.04117	0.828763	1.14687	1.11469	1.34431	1.23771	1.18391
B3GNTL1 ENSG00000175711	1.16125	1.02171	0.931192	0.840125	1.27035	0.841933	0.935433	0.993434	0.854855	0.962991
B4GALNT1 ENSG00000135454	0.762054	1.0515	1.05059	0.934921	1.18828	0.720702	0.911501	1.10191	1.1213	0.894489
B4GALNT2 ENSG00000167080	0.857918	0.96348	0.993144	1.08244	1.00456	1.04741	1.33824	1.12032	1.04525	0.984008
B4GALNT3 ENSG00000139044	1.4827	1.19037	0.931184	1.2023	1.34923	0.892222	1.16486	1.10205	0.988095	1.47567
B4GALNT4 ENSG00000182272	0.744083	0.974579	0.910973	1.08645	1.13968	0.861383	1.02114	0.995808	0.801377	0.831332
B4GALT1 ENSG00000086062	0.873849	1.33469	1.0367	1.23463	0.883699	0.961526	1.0309	0.74786	1.02633	1.03064
B4GALT2 ENSG00000117411	0.902277	1.07308	1.0526	1.06821	1.11153	1.11358	1.20415	0.787271	0.879166	0.976578
B4GALT3 ENSG00000158850	1.05394	0.992921	0.955279	1.08025	0.991031	1.0637	1.10538	1.06699	1.05818	0.783137
B4GALT4 ENSG00000121578	0.897353	0.825707	0.839531	1.07821	0.683848	0.903915	1.32308	0.818786	0.895057	1.18355
B4GALT5 ENSG00000158470	0.769255	0.964854	0.928813	0.88974	0.855537	0.891277	0.938786	1.20802	0.914427	0.893826
B4GALT6 ENSG00000118276	1.24451	0.888947	0.964656	0.932227	0.899968	0.961543	1.14566	1.10687	0.931012	1.05984
B4GALT7 ENSG00000027847	0.865309	0.857901	1.04181	0.839657	1.22838	0.987583	1.21332	1.02313	0.854358	1.06679
B4GAT1 ENSG00000174684	1.06682	0.919426	1.00711	0.724414	0.99077	0.786067	0.993119	0.745792	1.22977	1.09803
B9D1 ENSG00000108641	0.958585	0.971404	0.933417	0.696148	1.20883	0.927162	1.00992	0.828029	0.788355	1.00275
B9D2 ENSG00000123810	1.06816	0.896841	1.15085	1.03563	1.12636	0.946244	1.06678	0.927214	1.12086	1.13291
BAALC ENSG00000164929	0.638328	1.00823	0.939552	0.733532	0.897199	0.942436	1.01039	0.979023	1.12503	0.960225
BAAT ENSG00000136881	0.80694	0.896246	0.846694	1.16291	1.05409	1.09998	0.885388	1.32024	1.08359	1.02244
BABAM1 ENSG00000105393	0.959662	1.13073	1.00447	0.931671	0.923553	1.05777	0.850955	1.01753	1.01647	1.21686
BACE1 ENSG00000186318	1.19554	0.914886	0.980678	1.01999	1.29288	1.09669	0.897081	1.07134	0.725025	0.902114
BACE2 ENSG00000182240	0.691113	0.930333	0.958164	0.912426	0.869108	0.9131	1.11862	0.994951	0.854171	1.00024
BACH1 ENSG00000156273	1.13635	1.27639	0.909197	0.989038	1.04721	0.982451	1.01102	1.25341	0.933676	0.956793
BACH2 ENSG00000112182	0.798179	0.70353	1.07379	1.07709	1.03925	1.16128	0.855767	1.14789	1.08133	0.955222
BAD ENSG00000002330	0.845348	0.903946	0.836293	0.932204	1.02463	1.07994	0.922049	0.631898	1.10496	0.952799
BAG1 ENSG00000107262	0.923671	0.754349	1.20918	0.860375	1.00844	1.28229	1.52464	1.02973	1.18029	1.18934
BAG2 ENSG00000112208	0.781319	0.788124	1.0929	1.18971	0.853801	0.857714	0.982348	1.03309	0.741547	0.965166
BAG3 ENSG00000151929	0.920349	0.970308	1.0371	1.16501	0.929144	0.694542	1.28362	0.928214	0.986565	1.02666
BAG4 ENSG00000156735	0.965331	1.01436	0.788162	1.02097	0.75819	1.09763	0.949554	0.910994	1.08444	0.937028
BAG5 ENSG00000166170	1.32263	1.08125	1.28593	1.0259	0.937641	0.990357	1.2897	1.04842	0.873228	1.1704
BAG6 ENSG00000204463	1.03403	0.935982	1.13097	1.01125	1.05761	0.973263	1.15657	0.937787	1.07754	0.99915
BAHCC1 ENSG00000266074	1.03803	1.06717	1.1183	0.965753	0.960461	0.991541	0.72621	1.39898	0.836059	1.00471
BAHD1 ENSG00000140320	1.07479	1.32857	1.08402	0.919738	1.15429	1.13573	0.838038	0.920708	1.28409	0.834769
BAIAP2 ENSG00000175866	0.981725	1.10746	1.36009	1.04473	0.959322	0.815686	1.7238	0.947315	1.05585	0.936236
BAIAP2L1 ENSG00000006453	0.986778	1.03746	0.765153	1.07736	0.762756	0.807012	1.54158	0.958503	1.30732	0.970122
BAIAP2L2 ENSG00000128298	0.804649	0.859504	0.879546	0.875437	1.23896	1.27442	1.0198	1.02578	1.18191	1.01433
BAIAP3 ENSG00000007516	0.696889	1.13646	1.0077	1.01188	0.880342	0.966509	0.9715	1.34585	0.966698	0.912753
BAK1 ENSG00000030110	1.15624	0.864548	0.967511	0.843938	0.91317	1.0058	0.983179	0.930648	0.827616	1.25769
BAMBI ENSG00000095739	0.844369	0.733308	1.06207	0.960049	0.925035	1.09166	1.0018	0.998607	0.838566	0.918339
BANF1 ENSG00000175334	0.943859	0.835295	0.976075	0.928727	0.923282	1.13274	0.994304	0.676305	0.748465	0.903169
BANF2 ENSG00000125888	0.827752	1.22072	0.995814	1.05978	0.982838	1.41414	1.04099	1.00926	1.32171	1.02795
BANK1 ENSG00000153064	0.884421	0.777497	0.941592	1.18297	0.973465	1.23972	0.808241	0.987159	0.813199	0.784475
BANP ENSG00000172530	0.999098	0.948382	0.810788	0.958007	1.06694	0.949138	1.00529	1.0359	0.973192	0.94173
BAP1 ENSG00000163930	1.0759	0.904521	1.06113	0.918296	1.20969	1.13621	0.867677	0.869711	0.94169	0.9407
BARD1 ENSG00000138376	1.06906	1.13917	0.934039	0.967936	1.00803	1.06531	1.01243	1.15742	1.06882	1.00514
BARHL2 ENSG00000143032	1.21092	0.886207	1.39135	1.07417	1.01862	0.823536	1.06472	1.036	0.934866	0.880723
BARX1 ENSG00000131668	0.765054	1.00688	0.965558	0.954157	0.957815	0.817696	1.38957	1.04162	1.20653	0.969234
BARX2 ENSG00000043039	0.861352	1.0964	1.19806	0.925064	1.00873	0.985919	0.956634	1.0186	0.968861	1.06459
BASP1 ENSG00000176788	0.968467	1.17015	0.884216	0.967261	1.0856	0.931206	0.892957	1.00598	1.06532	0.993316
BATF ENSG00000156127	0.855952	1.07421	1.01167	1.0912	0.888487	1.26412	1.22416	1.0089	0.893024	0.910162
BATF2 ENSG00000168062	1.05768	1.0433	1.0344	0.886217	0.958563	0.942089	0.819123	0.96983	0.761276	0.859273
BATF3 ENSG00000123685	0.826591	1.10802	1.02732	0.927293	0.879191	1.12772	1.04943	0.908638	0.766056	1.09843
BAX ENSG00000087088	0.761313	1.06162	0.928903	1.07141	1.25379	1.01146	1.26633	1.22932	0.830202	0.932435
BAZ1A ENSG00000198604	0.943376	0.890562	0.817258	1.0717	0.892337	1.10961	1.06799	0.979516	1.03661	1.14945
BAZ1B ENSG00000009954	1.10427	1.02043	1.17827	0.907784	0.914751	1.08772	1.09595	1.01707	1.04602	0.961249
BAZ2A ENSG00000076108	1.09063	0.970148	1.06412	0.96786	0.901839	1.20105	1.04565	1.05886	0.961788	0.967639
BAZ2B ENSG00000123636	0.926799	0.852152	0.752067	1.04518	1.05224	0.94004	0.975512	0.984143	0.860905	1.02898
BBC3 ENSG00000105327	0.761712	1.26519	0.792971	0.920986	0.970391	1.04942	1.14049	1.0883	1.12896	0.967933
BBIP1 ENSG00000214413	1.00708	0.99722	1.24118	0.922527	0.88636	1.10852	1.00538	1.09173	0.731181	0.903222
BBOF1 ENSG00000119636	1.06776	1.02579	0.991836	1.02667	0.93608	0.923019	1.06146	0.799389	0.900373	0.852005
BBOX1 ENSG00000129151	0.919201	1.25051	1.19441	0.929191	0.914541	1.11545	1.08752	1.27544	1.05779	0.984636
BBS1 ENSG00000174483	0.746229	1.0156	0.813237	0.810326	1.04799	0.803027	1.18057	0.864531	1.28993	0.943004
BBS10 ENSG00000179941	0.9666	1.04401	1.06798	0.764974	1.04494	0.895029	0.740832	0.942648	1.23537	0.994727
BBS12 ENSG00000181004	0.894252	0.841064	1.03713	0.940746	0.92046	1.00592	1.17259	0.712672	0.888216	1.09175
BBS2 ENSG00000125124	0.990539	1.28885	1.06218	0.983174	1.30614	0.873585	1.32236	1.0047	1.15299	1.01513
BBS4 ENSG00000140463	0.960561	1.01316	1.02888	0.986086	1.10514	1.29691	1.01692	0.75058	0.962525	1.14465
BBS5 ENSG00000163093	0.75653	0.900653	0.931097	1.14561	0.83045	0.828916	1.07052	0.69021	1.00139	1.01758
BBS7 ENSG00000138686	1.29099	0.963501	0.590622	1.06555	1.00919	1.03268	0.783236	0.83865	0.913996	1.01892
BBS9 ENSG00000122507	0.934311	1.02229	0.731526	1.27228	1.10577	1.15002	1.11791	1.06093	1.16037	0.895213
BBX ENSG00000114439	0.778167	0.834913	0.847754	1.00539	1.05647	0.735406	1.18536	1.01813	0.85146	1.16826
BCAM ENSG00000187244	0.877867	1.01262	0.623232	0.792641	0.87162	1.02116	1.21384	1.15765	0.938119	1.04427
BCAN ENSG00000132692	1.00323	1.04456	1.06726	0.93233	1.10104	1.27465	0.858446	0.944247	1.01245	1.01263
BCAP29 ENSG00000075790	1.02558	1.10047	1.19221	0.928196	0.747559	0.916869	0.925851	0.930905	1.09457	0.897936
BCAP31 ENSG00000185825	1.04517	1.5861	0.700818	0.950446	0.688441	0.760139	1.44161	1.09153	1.03519	1.0592
BCAR1 ENSG00000050820	0.952315	1.15164	1.07163	0.978037	1.02472	1.19186	1.44754	0.689245	1.10045	0.925849
BCAR3 ENSG00000137936	1.02003	1.16255	0.998062	0.864966	0.769237	1.3366	1.01229	1.0637	1.05543	0.695987
BCAS1 ENSG00000064787	0.877053	0.982083	1.09371	0.849732	1.10915	0.97164	0.80663	0.842646	0.771297	1.23038
BCAS2 ENSG00000116752	0.720034	1.18927	1.25709	0.891703	1.27291	1.00161	0.849183	0.994902	0.998404	0.907298
BCAS3 ENSG00000141376	1.06296	1.21333	1.09768	0.858974	1.17391	0.734626	0.826458	1.04956	0.967391	0.967578
BCAS4 ENSG00000124243	0.914365	1.24989	0.730216	1.12647	0.99205	1.07779	0.917095	1.2419	0.977952	0.991948
BCAT1 ENSG00000060982	1.12339	0.97901	0.849577	1.00685	0.976903	1.0907	0.763559	1.0348	1.08474	0.947024
BCAT2 ENSG00000105552	0.893272	1.09909	0.744516	1.19967	0.800028	1.03967	1.12606	1.0765	1.1353	0.776575
BCCIP ENSG00000107949	1.18479	1.24293	0.941634	0.967298	1.23703	1.03186	0.827551	1.00757	0.896707	0.944822
BCDIN3D ENSG00000186666	0.674407	0.992978	0.93057	1.24682	1.14505	0.781154	0.948295	0.692688	1.04523	1.14582
BCHE ENSG00000114200	0.826298	1.16403	0.78812	0.842611	1.41467	1.00044	1.17554	0.897825	0.941232	0.843068
BCKDHA ENSG00000248098	1.08126	0.831137	1.20575	1.01151	1.14156	0.960393	1.17727	0.971345	0.718793	1.10536
BCKDHB ENSG00000083123	1.14069	0.706516	1.06147	0.937507	1.05755	1.00616	1.04894	1.07451	0.988673	0.932427
BCKDK ENSG00000103507	0.967538	1.12592	1.2336	1.08023	1.14551	1.20286	1.16373	1.1732	0.948864	0.860147
BCL10 ENSG00000142867	1.14563	0.992165	0.833856	1.24946	1.01815	0.947508	1.57503	0.933938	0.81715	0.814323
BCL11A ENSG00000119866	0.877495	1.14825	1.57302	1.26404	1.03254	1.02293	1.18321	0.977054	0.897535	0.928352
BCL11B ENSG00000127152	0.752867	1.04981	1.03097	1.16572	1.01748	0.926996	1.18435	1.02981	0.873334	1.01588
BCL2 ENSG00000171791	1.00929	0.82443	1.18043	0.89528	1.05251	0.970609	1.09037	1.1364	1.03237	0.743125
BCL2A1 ENSG00000140379	1.13992	1.12277	1.04843	1.13923	0.777785	1.30179	1.07675	0.931627	0.938542	1.1773
BCL2L1 ENSG00000171552	1.06099	0.608395	1.23735	0.806287	1.36931	0.935803	1.27414	1.05432	0.881256	0.83284
BCL2L10 ENSG00000137875	0.987868	1.20801	1.052	0.986781	1.09165	1.00622	0.90046	1.06163	1.16662	0.966024
BCL2L11 ENSG00000153094	1.1379	1.11584	1.20926	0.683857	0.930768	0.796821	1.07932	1.07701	0.990088	1.00624
BCL2L12 ENSG00000126453	1.05211	0.858149	0.839065	1.27712	1.08393	1.01752	1.19987	1.23685	1.05967	0.817309
BCL2L13 ENSG00000099968	1.08205	1.32108	0.84315	0.79864	1.06959	0.994527	1.16361	0.972873	1.19077	0.845617
BCL2L14 ENSG00000121380	1.22375	0.720586	0.948126	1.03565	1.19791	1.14296	1.2015	1.35465	1.03701	0.988864
BCL2L15 ENSG00000188761	1.04308	1.17332	0.876914	1.03626	0.866661	1.05417	0.974516	1.03029	1.02212	0.850286
BCL2L2 ENSG00000129473	0.777095	0.985323	1.36745	0.849868	1.26577	0.936307	1.05687	1.22712	0.932082	0.808183
BCL2L2-PABPN1 ENSG00000258643	1.57731	1.25509	0.814554	0.829298	0.985283	1.00288	0.800132	0.861994	0.791809	1.05281
BCL3 ENSG00000069399	1.08795	0.891787	1.03168	1.17274	0.871118	1.38019	1.2778	0.759064	0.921505	1.11639
BCL6 ENSG00000113916	1.04099	1.29989	0.907826	1.11784	1.04557	1.3856	1.19352	1.11874	1.42343	1.06659
BCL6B ENSG00000161940	0.91979	0.931604	0.994451	0.892409	0.835779	0.948022	0.907661	1.15278	1.05688	1.01261
BCL7A ENSG00000110987	1.40794	0.984502	0.974885	0.725432	1.14835	0.811677	0.939428	0.995888	1.44554	0.969554
BCL7B ENSG00000106635	1.09277	1.136	1.16507	0.886236	1.23286	0.974163	0.782251	1.15291	1.29436	1.09255
BCL7C ENSG00000099385	0.958695	0.923154	1.28386	1.11912	0.657978	1.12009	0.768972	0.904513	0.807808	1.04731
BCL9 ENSG00000116128	0.939223	0.937305	1.00581	1.02392	1.20309	0.96253	0.882157	1.05602	0.965696	1.18338
BCL9L ENSG00000186174	1.16397	0.977372	1.49715	1.14746	0.980879	1.2183	1.05923	1.1284	1.01522	0.754494
BCLAF1 ENSG00000029363	0.951886	0.824587	0.780683	0.964236	0.816879	0.877089	0.921037	0.861327	0.703824	1.22916
BCO1 ENSG00000135697	0.962011	0.866906	0.947721	0.757534	0.985179	0.700251	0.874173	1.32991	1.06574	1.16829
BCO2 ENSG00000197580	0.76833	1.11816	0.999099	0.974144	1.06736	0.946007	0.912628	1.02485	0.750898	0.957804
BCOR ENSG00000183337	1.32759	1.32767	1.06648	0.788703	0.966501	0.782867	1.03942	1.01017	0.711059	0.896333
BCORL1 ENSG00000085185	1.06512	1.22321	0.954453	0.903589	1.16228	1.07785	0.97746	0.958391	0.900394	0.847806
BCR ENSG00000186716	1.12055	1.16463	0.9697	1.29829	1.08146	1.06032	0.99617	0.911933	1.14886	0.663792
BCS1L ENSG00000074582	0.815661	0.941326	0.747848	1.10564	0.95	0.949396	1.19925	0.9778	1.05948	1.19508
BDH1 ENSG00000161267	1.00294	0.754389	1.18238	0.887793	1.18135	0.89794	1.16134	0.944025	1.40458	0.9509
BDH2 ENSG00000164039	0.944489	0.841442	1.08085	1.02929	0.913794	1.43605	0.86746	0.887774	0.779532	0.952108
BDKRB1 ENSG00000100739	1.15881	0.93522	1.11299	1.346	0.778768	0.857606	1.00928	0.956216	0.871488	0.678653
BDKRB2 ENSG00000168398	1.07058	1.23873	0.876033	1.02291	1.0066	0.770308	1.68144	0.900506	1.16287	0.991524
BDNF ENSG00000176697	0.975853	0.92118	0.953815	0.878671	0.843072	0.885304	0.880093	0.750842	1.00789	1.23088
BDP1 ENSG00000145734	0.857518	0.862917	0.826608	1.12085	0.797145	0.853647	0.869208	0.912499	0.914805	0.858362
BEAN1 ENSG00000166546	0.983089	0.796519	1.23519	1.02223	0.840937	0.948341	1.33277	0.76697	0.715004	1.03434
BECN1 ENSG00000126581	0.946768	1.12099	0.731353	1.10768	0.854086	0.910815	1.19498	1.01677	0.721335	0.796309
BEGAIN ENSG00000183092	1.05991	1.29546	1.01666	1.27444	0.761139	1.30867	1.0022	0.940152	0.887677	0.935741
BEND2 ENSG00000177324	1.04604	0.887699	1.03361	1.0675	1.04248	0.999188	0.735663	0.853099	1.13973	1.10195
BEND3 ENSG00000178409	0.882567	1.13929	1.02369	0.940846	1.20728	1.31031	1.0044	0.861083	0.897031	0.92125
BEND4 ENSG00000188848	0.746365	0.942101	1.20183	0.963278	1.00931	1.00819	0.940129	0.95149	1.03566	1.09443
BEND5 ENSG00000162373	0.893983	1.14697	1.16739	1.04148	1.07048	1.18246	1.05341	0.990006	0.878986	0.9634
BEND6 ENSG00000151917	0.803209	1.12202	0.934593	1.05218	1.23864	1.04173	1.0037	0.985403	0.570593	0.777014
BEND7 ENSG00000165626	0.908331	1.08846	0.756646	1.14003	0.829235	1.06557	1.31155	0.968004	1.23024	0.871448
BEST1 ENSG00000167995	0.774898	1.0738	0.860872	1.19732	1.29599	1.00971	1.49924	0.801751	0.67321	1.08286
BEST2 ENSG00000039987	1.07543	0.966444	1.1717	0.827252	1.09803	1.0319	1.02426	1.15789	0.978002	0.941075
BEST3 ENSG00000127325	0.83082	1.07887	0.839335	1.27731	1.25842	1.08615	0.811633	0.856909	0.872666	1.05822
BEST4 ENSG00000142959	1.11218	1.0639	1.2672	1.08536	0.897939	0.926957	1.12057	1.00391	1.09717	1.17286
BET1 ENSG00000105829	0.982959	1.13759	0.938841	1.23051	1.18728	0.849392	1.22845	0.957116	1.08934	0.89379
BET1L ENSG00000177951	0.813451	0.94469	0.905079	1.07152	0.977964	1.11698	0.949691	0.959174	0.954988	1.00678
BEX1 ENSG00000133169	0.894427	1.15517	0.798621	1.07587	0.940714	0.966559	0.985351	1.07806	0.85623	0.925405
BEX2 ENSG00000133134	0.811347	0.784363	1.19567	1.1896	0.887294	1.0137	0.853415	0.830996	0.719294	0.883245
BEX3 ENSG00000166681	1.3828	1.33391	0.884037	1.16762	0.8864	0.84609	0.809707	0.94758	0.775578	1.12567
BEX4 ENSG00000102409	1.00033	1.26138	1.1913	1.26395	1.06358	0.947927	0.785192	1.12926	1.35152	1.14746
BEX5 ENSG00000184515	1.174	1.02278	0.940196	1.12272	1.04191	0.826549	1.32391	1.18236	0.988052	0.999612
BFAR ENSG00000103429	1.01986	1.11468	0.9339	0.820272	0.821993	0.963329	0.8208	0.85197	1.49492	1.01705
BFSP1 ENSG00000125864	1.22174	1.25498	0.957502	0.941151	1.21224	1.03952	0.992552	0.911557	0.974904	1.00156
BFSP2 ENSG00000170819	1.02735	0.855415	0.95238	1.09038	1.06557	0.904484	0.865993	0.870181	1.16423	0.965198
BGLAP ENSG00000242252	0.686394	1.04473	1.23704	0.962419	0.823326	0.897316	0.821584	0.97281	0.908989	1.20437
BGN ENSG00000182492	1.60028	0.880215	0.906518	0.879085	0.880888	1.01428	1.05625	0.912199	0.652489	1.05301
BHLHA15 ENSG00000180535	0.803181	1.18207	1.0288	0.751693	0.853212	0.934082	0.909954	1.06336	1.08517	0.778798
BHLHB9 ENSG00000198908	1.04515	1.16086	1.01282	0.807031	1.0897	1.07127	1.02381	0.895996	1.07684	1.38788
BHLHE22 ENSG00000180828	1.03639	0.856318	1.10922	1.22631	1.05762	0.783801	1.1704	1.02331	0.928415	0.974036
BHLHE40 ENSG00000134107	0.728465	0.879941	1.06281	0.781694	1.26491	1.03929	1.08454	1.12054	0.741835	1.12106
BHLHE41 ENSG00000123095	0.923192	1.27674	1.17539	1.1369	0.892835	1.19231	0.572749	1.13913	0.960799	0.968499
BHMG1 ENSG00000237452	1.11494	1.28058	1.09134	0.925268	1.21125	1.27575	1.0413	0.93699	1.22006	1.04992
BHMT ENSG00000145692	0.830691	1.03888	1.02907	1.25126	0.981748	0.761446	0.853357	1.25708	0.779572	1.0648
BHMT2 ENSG00000132840	0.938078	1.12519	0.89114	1.1371	1.28995	0.994278	1.17863	1.12429	0.874701	1.09421
BICC1 ENSG00000122870	0.893742	0.882849	1.03149	0.810565	1.00505	1.15656	0.83944	0.780249	0.834587	0.981209
BICD1 ENSG00000151746	0.976982	1.16366	0.790535	1.07812	0.964053	0.722565	0.964662	0.958017	0.846241	0.73143
BICD2 ENSG00000185963	1.36771	0.904498	1.25257	1.2114	1.0774	1.13465	1.18225	0.786992	1.09689	0.96758
BICDL1 ENSG00000135127	0.929257	1.10735	0.760378	0.836653	1.04807	0.975023	1.05038	0.881623	0.996774	0.726197
BICDL2 ENSG00000162069	0.956434	0.862083	0.783274	1.48731	0.913337	0.772041	1.23577	1.18477	0.898788	1.08496
BID ENSG00000015475	1.10123	1.1876	0.855683	1.02518	0.872002	1.06135	0.84693	1.06382	1.054	1.05224
BIK ENSG00000100290	0.92052	0.688356	0.970969	0.901865	0.965144	0.896928	1.53116	0.826302	1.06228	0.847826
BIN1 ENSG00000136717	0.483886	1.04597	0.879904	0.979662	1.164	0.797736	1.08863	0.808746	1.26695	1.16095
BIN2 ENSG00000110934	0.960785	0.710208	0.910587	0.959084	1.21019	1.04366	0.903027	1.08685	0.977184	1.08889
BIN3 ENSG00000147439	0.979911	0.796139	1.0515	0.992384	0.866254	0.927613	1.46209	1.11138	0.878112	0.986527
BIRC2 ENSG00000110330	0.868142	0.755812	1.03664	1.07206	1.29745	1.26815	0.989946	0.908561	0.883618	1.01796
BIRC3 ENSG00000023445	0.931736	0.909403	1.26416	0.813584	0.803164	1.02013	1.20446	1.07154	0.777956	1.00795
BIRC5 ENSG00000089685	0.913945	1.02297	0.790914	1.04552	1.11997	1.23039	0.70076	0.663486	0.908164	0.961939
BIRC6 ENSG00000115760	1.13805	0.793317	0.876292	0.773028	0.911797	0.862552	0.945373	1.04455	0.963683	0.929484
BIRC7 ENSG00000101197	0.987105	0.947181	1.03726	0.901155	0.763351	1.29381	0.831787	1.00614	0.639771	1.39009
BIVM ENSG00000134897	0.825913	0.952281	0.937956	0.96618	0.893579	1.14684	1.05567	0.890434	1.11344	0.811859
BLCAP ENSG00000166619	1.07547	0.790635	1.14933	0.959973	0.954681	0.940891	1.15832	1.30337	0.933971	1.04919
BLK ENSG00000136573	1.16399	0.951645	1.00829	0.932925	1.30121	0.980618	0.86667	0.767228	0.773318	0.971062
BLM ENSG00000197299	0.920951	0.932147	1.0343	0.89312	1.10353	0.877265	0.95471	1.19885	0.991487	1.19894
BLMH ENSG00000108578	0.868377	1.31535	1.16598	1.06282	1.29479	1.17283	1.00218	0.752553	0.941323	1.13911
BLNK ENSG00000095585	0.897805	0.819393	0.880203	0.786129	1.19835	0.774835	0.888083	1.10343	1.07498	1.00144
BLOC1S1 ENSG00000135441	0.91524	0.899324	1.2136	1.00322	1.21114	1.28006	1.02312	1.17314	0.93411	1.11449
BLOC1S2 ENSG00000196072	1.10159	1.19419	0.826552	0.939398	1.00253	0.90264	1.18852	0.919115	1.05888	0.957078
BLOC1S3 ENSG00000189114	1.12727	0.980729	0.850411	1.18482	1.03954	1.04729	1.09001	0.89464	0.942134	1.05705
BLOC1S4 ENSG00000186222	0.861259	0.861751	0.970525	0.86015	1.21654	1.04671	0.831207	0.904411	1.10243	1.30712
BLOC1S5 ENSG00000188428	0.968692	0.624123	1.2829	0.892615	1.1608	0.929345	1.11299	0.925488	0.833584	0.936305
BLOC1S6 ENSG00000104164	0.832009	1.10035	1.01393	0.891433	1.13165	0.990711	0.884559	0.961285	0.926071	0.96462
BLVRA ENSG00000106605	1.08927	1.16047	1.01376	1.14882	0.870794	1.07929	1.00943	0.679323	1.02376	0.905796
BLVRB ENSG00000090013	0.863424	0.734482	1.3894	0.962747	1.12398	0.961563	0.994507	0.851702	1.06859	0.954784
BLZF1 ENSG00000117475	1.08038	1.06728	0.961783	0.85517	0.596478	1.10744	1.11972	0.843725	1.02084	0.874205
BMF ENSG00000104081	1.16908	0.94234	0.998397	1.00501	1.14059	1.13464	0.946943	1.05508	0.969475	1.12777
BMI1 ENSG00000168283	1.08671	0.802658	0.993411	1.11177	1.17746	1.09912	1.13421	0.804491	1.12503	1.08332
BMP1 ENSG00000168487	1.2236	1.01425	1.28107	0.796523	0.944579	0.971219	0.803838	0.662187	0.882222	0.775184
BMP10 ENSG00000163217	0.936858	1.01807	0.892538	1.06349	0.943988	0.853222	1.04173	1.09813	1.11874	1.10705
BMP2 ENSG00000125845	0.903548	0.912203	0.925938	0.996798	0.777393	0.884984	0.706059	1.05165	1.08916	1.05201
BMP2K ENSG00000138756	1.14941	1.08458	1.02843	0.889296	0.799602	0.924551	1.036	0.801695	0.99242	1.00539
BMP3 ENSG00000152785	1.04255	1.0978	0.903104	1.2364	1.05778	0.859346	1.04642	0.895042	1.11572	0.906637
BMP4 ENSG00000125378	0.894811	0.791998	1.00302	0.918394	0.899995	1.07019	1.00601	1.13447	0.95616	0.749471
BMP5 ENSG00000112175	0.85968	1.01775	1.04063	1.17593	1.19906	1.08553	0.93727	0.558227	0.964769	0.755412
BMP6 ENSG00000153162	1.11542	1.18793	0.952808	0.986919	1.01831	0.94844	0.959398	1.24655	1.06153	0.809363
BMP7 ENSG00000101144	1.00081	1.00997	0.818635	0.963679	1.04348	0.985872	1.01209	0.925412	1.15829	1.04343
BMP8A ENSG00000183682	0.948701	1.17587	0.888754	0.858192	1.04749	1.27276	1.04658	0.81573	1.07185	1.06216
BMP8B ENSG00000116985	1.08071	1.11469	0.921012	0.778002	1.10211	0.934149	0.996634	0.715718	0.889192	0.890613
BMPER ENSG00000164619	1.11874	0.919921	1.08272	1.09091	1.06595	1.03409	1.00287	0.803404	0.877437	1.16543
BMPR1A ENSG00000107779	1.13142	0.931428	0.933171	1.10828	1.1933	0.95309	1.35273	0.98115	0.978585	0.876842
BMPR1B ENSG00000138696	1.15581	0.802536	1.01181	0.927376	0.731821	1.01513	0.930904	0.98704	0.882828	0.925804
BMPR2 ENSG00000204217	0.861762	0.889593	1.03204	0.755612	0.695263	1.0797	0.779316	1.04253	0.797083	1.17464
BMS1 ENSG00000165733	1.06841	0.842646	1.12162	0.921997	1.09288	1.0578	1.07778	1.2044	0.935255	0.89395
BMT2 ENSG00000164603	1.10224	1.08552	1.11814	0.883009	0.765005	1.10514	0.796691	0.69353	1.03002	0.911242
BMX ENSG00000102010	1.33577	0.9173	1.12572	0.993469	0.701595	0.937983	1.0114	1.16874	1.11915	0.932567
BNC1 ENSG00000169594	1.00895	1.08713	1.06786	1.3378	1.31602	0.764943	0.901556	1.09604	1.36567	1.26477
BNC2 ENSG00000173068	1.26379	1.0017	1.20721	1.10464	0.874313	0.944158	1.0656	0.9459	0.7797	0.978948
BNIP1 ENSG00000113734	0.839668	0.967009	0.978517	1.10195	1.18759	1.09686	0.870156	0.848346	1.02104	0.880138
BNIP2 ENSG00000140299	1.12428	0.98387	0.963034	0.883967	1.06675	0.817312	0.863956	1.08014	0.773871	0.751969
BNIP3 ENSG00000176171	0.885947	1.02272	0.881159	1.06777	1.22792	1.01466	0.798328	1.20154	1.01987	1.43361
BNIP3L ENSG00000104765	0.943723	0.907336	0.886642	0.858015	1.10323	1.00367	1.01172	1.03081	1.20691	1.07496
BNIPL ENSG00000163141	0.895788	0.981902	0.869609	0.946529	1.29153	0.950164	1.45009	0.86997	1.32409	0.898716
BOC ENSG00000144857	0.967698	1.15454	1.09952	0.958297	1.14248	0.92673	0.763574	0.920785	0.677194	1.13392
BOD1 ENSG00000145919	1.17179	0.905387	1.0757	0.858529	1.21951	1.21011	0.938319	1.35523	0.972809	1.11125
BOD1L1 ENSG00000038219	0.871416	0.993506	1.00826	0.824319	1.02454	0.924847	0.982788	0.724363	0.870454	1.09932
BOD1L2 ENSG00000228075	1.05501	1.04244	0.792487	1.11266	0.843976	0.972338	1.05962	1.13561	0.878957	1.06757
BOK ENSG00000176720	0.73465	0.845286	1.04548	1.25313	0.78654	0.842671	1.21377	1.03233	1.2294	1.5547
BOLA1 ENSG00000178096	0.887525	1.14829	1.03221	0.914899	0.798336	1.0123	1.03182	0.923835	1.01195	0.838831
BOLA2B ENSG00000169627	0.940819	1.15268	0.800745	0.902096	0.826275	1.08214	1.34962	1.42425	1.14613	1.08598
BOLA3 ENSG00000163170	0.943161	1.02465	1.07829	0.973097	1.1455	1.03017	1.20814	0.664326	1.08445	0.95152
BOLL ENSG00000152430	0.92399	0.910147	1.44963	0.871231	0.771109	0.997745	0.979578	0.975666	0.870775	1.02538
BOP1 ENSG00000261236	1.36136	1.09093	0.955247	0.685975	1.11331	1.30124	1.13051	0.875838	1.01171	0.87684
BORA ENSG00000136122	1.12457	1.1145	1.18658	0.740671	0.924263	0.884674	0.848148	0.904611	1.02952	1.15028
BORCS5 ENSG00000165714	1.08989	0.902428	0.867308	0.9567	0.962785	1.05998	0.849192	1.26476	1.0494	0.956068
BORCS6 ENSG00000196544	1.01178	0.747996	0.986253	0.917272	1.13962	1.22252	0.831958	0.962035	0.932191	0.859419
BORCS7 ENSG00000166275	0.810593	0.895436	0.961693	1.19992	0.78185	0.944489	0.768158	0.95324	0.91987	0.935259
BORCS8 ENSG00000254901	1.03895	0.933401	1.12489	0.913737	0.920055	1.12341	0.864562	0.754448	1.08295	0.964209
BORCS8-MEF2B ENSG00000064489	0.872794	0.87461	0.959028	1.1922	1.02208	0.772363	1.03639	0.965822	0.794939	0.823139
BPGM ENSG00000172331	0.917418	1.00668	1.25664	1.02236	1.31359	1.15015	0.905732	0.972111	1.25061	0.879931
BPHL ENSG00000137274	1.25124	0.984488	0.986253	0.850422	1.01313	1.34779	1.24303	0.99866	1.02928	1.13456
BPI ENSG00000101425	0.778598	1.17045	0.836923	1.0238	1.01633	0.780227	1.01902	0.946521	0.929653	1.0053
BPIFA1 ENSG00000198183	1.12608	0.876791	0.816048	1.0222	0.825557	1.39567	0.823294	0.927393	0.941517	0.995556
BPIFA2 ENSG00000131050	0.923462	0.916879	0.906449	0.997001	0.889864	0.941519	1.00688	1.07067	1.15786	1.00061
BPIFB1 ENSG00000125999	1.20184	0.996254	1.08886	1.16411	1.08909	1.10224	1.1036	1.01277	0.820336	0.936574
BPIFB2 ENSG00000078898	1.17329	1.03811	0.91255	0.470839	1.04773	0.850399	1.1046	1.03018	1.2113	1.08878
BPIFB4 ENSG00000186191	1.14457	1.28198	0.958568	0.914638	0.955182	0.971858	0.870259	0.672642	0.847578	1.18263
BPIFC ENSG00000184459	1.17166	0.662873	0.910511	1.02174	0.970399	1.20874	0.826726	0.908944	0.916117	1.18164
BPNT1 ENSG00000162813	0.841901	0.774409	0.89066	1.09184	1.03251	0.976	1.39131	1.19355	1.22283	1.0366
BPTF ENSG00000171634	0.915955	1.21053	0.877898	0.990236	0.873768	1.02458	1.26047	0.951524	0.991182	0.842217
BRAF ENSG00000157764	0.964604	1.097	0.873417	0.668145	1.09561	0.794641	0.991122	0.976284	0.924376	1.08436
BRAP ENSG00000089234	0.942338	0.742609	0.970308	0.669563	0.822155	1.08327	1.46933	1.05458	1.23334	0.870438
BRAT1 ENSG00000106009	1.0475	0.84397	1.02438	0.719791	1.13581	0.970856	0.942464	0.90813	0.945788	1.14797
BRCA1 ENSG00000012048	1.09633	1.00369	0.960174	0.782264	0.986524	1.17751	1.14779	0.922227	0.873431	1.07673
BRCA2 ENSG00000139618	0.88865	0.948435	1.19165	1.09357	0.789843	1.13859	1.11692	0.846893	1.02372	1.01353
BRCC3 ENSG00000185515	1.24869	1.00943	0.953737	1.0888	1.08078	0.806271	0.819602	1.23141	0.962911	0.916247
BRD1 ENSG00000100425	0.95496	1.07469	0.990328	1.012	1.0621	1.23164	1.05337	0.984609	0.666938	0.91061
BRD2 ENSG00000204256	1.17135	1.00706	0.867909	0.942968	0.826125	0.967446	1.13175	1.31252	1.2684	1.24508
BRD3 ENSG00000169925	0.88686	1.08189	1.00339	0.762378	0.872195	0.884012	0.968417	1.01596	0.811799	1.10687
BRD4 ENSG00000141867	1.19456	1.14835	0.886408	0.739567	1.03326	0.865414	0.970505	1.19989	0.876506	1.04314
BRD7 ENSG00000166164	0.944247	0.913094	0.983565	1.24146	0.976937	0.74718	1.28572	1.00973	1.19118	1.11294
BRD8 ENSG00000112983	1.38421	0.89624	1.02474	0.867692	0.773523	0.999734	0.843248	1.0069	1.05238	1.04295
BRD9 ENSG00000028310	0.877441	0.891182	1.07046	1.06011	0.980711	0.982513	1.09392	0.957866	1.00685	0.954919
BRDT ENSG00000137948	1.33777	0.796872	0.945255	1.03808	0.943062	1.01499	0.967144	0.836649	1.21929	0.965819
BRE ENSG00000158019	1.04009	0.854742	0.986747	0.78301	0.898705	1.19169	0.946484	1.18444	0.945631	1.06105
BRF1 ENSG00000185024	1.07426	0.960305	1.24744	0.867078	0.995824	0.987968	1.01929	0.944984	0.990681	0.912838
BRF2 ENSG00000104221	1.10932	1.03259	1.0424	0.820956	0.955033	0.971326	0.852504	0.805354	0.960704	0.762226
BRI3 ENSG00000164713	1.02535	1.07162	0.9027	1.03491	1.15409	1.17872	1.06446	0.761069	1.06266	0.775879
BRI3BP ENSG00000184992	1.04716	0.850116	1.0036	1.10177	0.958832	0.962939	1.02323	1.17962	1.04658	1.0048
BRICD5 ENSG00000182685	1.09191	0.951839	0.812267	1.00664	1.04757	0.889347	1.14703	1.02814	0.922434	0.912138
BRINP1 ENSG00000078725	1.11166	0.88753	0.997417	1.27587	0.988994	0.944	1.04147	0.813767	1.13363	0.882558
BRINP2 ENSG00000198797	0.763514	0.874672	0.760558	1.2513	1.10259	0.988938	0.895298	1.11422	1.04478	1.08054
BRINP3 ENSG00000162670	0.983314	0.999454	0.925165	1.17334	1.01345	0.847811	1.02671	0.888262	1.01956	1.48755
BRIP1 ENSG00000136492	1.0214	0.954737	1.11375	0.904866	0.933015	0.924674	1.17057	1.12252	0.979304	0.853344
BRIX1 ENSG00000113460	1.04766	0.797173	1.22102	0.858862	0.926042	1.1299	0.999997	1.09762	0.891875	1.07342
BRK1 ENSG00000254999	0.983786	1.12422	0.96098	1.06142	0.811422	0.851066	0.833117	0.93386	1.05555	1.11972
BRMS1 ENSG00000174744	1.07741	0.993029	0.938722	0.980161	1.0347	1.10741	0.862926	0.845962	1.42562	0.83648
BRMS1L ENSG00000100916	1.13231	0.679745	0.89733	1.06667	1.13475	0.925132	0.999554	0.979636	0.876776	0.817578
BROX ENSG00000162819	0.976457	0.864615	1.1253	0.868306	1.32331	1.02863	0.91831	1.11911	1.28364	1.09197
BRPF1 ENSG00000156983	1.2246	0.897185	0.976195	1.0694	1.00186	1.22738	1.02139	1.31453	1.11529	1.22404
BRPF3 ENSG00000096070	0.909254	1.13854	0.977011	0.951698	0.798763	1.43743	1.02192	1.08878	0.905344	0.96547
BRS3 ENSG00000102239	1.11809	1.11472	0.99907	0.781103	0.983335	1.23049	0.983882	0.881652	0.876979	1.21174
BRSK1 ENSG00000160469	0.811999	1.12527	1.06991	1.01239	1.12134	1.18821	1.17483	0.862192	0.955895	0.888998
BRSK2 ENSG00000174672	0.778008	1.04087	0.938277	0.838096	1.01821	0.846679	0.909802	0.753508	0.859735	1.07325
BRWD1 ENSG00000185658	0.788555	1.12758	1.02095	1.06822	0.930118	1.14243	0.723087	0.845337	0.808303	1.13936
BRWD3 ENSG00000165288	0.875469	0.905295	1.14466	0.782562	0.935734	1.05663	1.1445	1.28771	1.07427	0.915972
BSCL2 ENSG00000168000	0.827369	1.01448	0.856335	1.34137	0.939291	0.915228	1.0048	1.12781	1.02042	0.975625
BSDC1 ENSG00000160058	0.901259	0.86097	1.08056	1.17576	1.01058	1.10785	0.970195	0.825847	1.24663	0.737277
BSG ENSG00000172270	1.14225	1.1103	0.972032	1.05344	0.781396	0.920636	1.11353	1.20699	1.12197	1.1408
BSN ENSG00000164061	1.05838	1.05356	1.07719	0.984925	0.927552	0.975413	1.01745	0.77378	1.04746	1.04001
BSND ENSG00000162399	1.16879	0.781988	0.886793	0.948129	1.16614	0.829545	1.40017	0.942869	1.09851	1.22181
BSPH1 ENSG00000188334	1.02467	1.14602	0.978948	0.974745	1.18358	0.982332	0.810779	0.865537	1.15849	1.31669
BSPRY ENSG00000119411	1.04549	1.01168	0.957719	0.961394	1.07935	1.0301	0.987728	1.16788	1.00168	1.01501
BST1 ENSG00000109743	0.886104	0.859322	1.27144	0.829372	0.958343	1.02137	0.64529	1.172	1.19873	1.00479
BST2 ENSG00000130303	1.14995	1.06962	1.0646	1.08063	0.938416	1.05135	0.941203	0.908762	0.937337	1.12801
BTAF1 ENSG00000095564	1.09235	1.09441	1.09498	1.03855	1.01434	0.854239	1.03447	1.0892	0.906148	0.945156
BTBD1 ENSG00000064726	0.926592	0.866112	0.750368	0.950243	1.04783	1.02511	0.809381	1.2351	1.11244	1.38421
BTBD10 ENSG00000148925	1.01786	1.09488	0.965654	1.07626	0.987388	0.835787	1.01893	1.087	0.873978	0.893907
BTBD11 ENSG00000151136	1.12304	0.974565	0.787145	0.730433	1.24453	1.11526	0.950674	1.15249	1.15069	0.938114
BTBD16 ENSG00000138152	0.84234	0.947857	0.741374	1.13028	1.29729	0.903664	0.952534	0.792351	1.05005	1.10394
BTBD18 ENSG00000233436	0.829193	1.31192	1.03809	1.13628	1.10928	0.994945	1.00925	1.11717	0.966305	0.946897
BTBD19 ENSG00000222009	1.1713	0.842944	0.93044	1.12003	1.05517	1.23596	1.10838	0.86112	1.29112	1.43255
BTBD2 ENSG00000133243	1.01455	1.03146	1.20272	1.12939	0.931611	1.25597	0.836471	1.1187	1.01335	1.36799
BTBD3 ENSG00000132640	0.915772	1.30265	0.930252	1.07241	0.885867	1.00483	0.986635	0.934539	1.09348	0.778612
BTBD6 ENSG00000184887	0.842778	1.07987	1.20677	1.0153	0.97693	0.778587	0.794895	1.10218	1.04519	0.851939
BTBD7 ENSG00000011114	1.34128	1.12998	1.00785	0.911261	0.949912	1.28151	0.938533	0.860625	1.10796	0.862822
BTBD8 ENSG00000189195	0.91711	1.05613	1.07134	1.09061	1.03525	1.061	1.19063	0.956525	0.968799	1.03876
BTBD9 ENSG00000183826	1.19699	0.911979	0.743285	1.17853	1.29778	1.1661	1.01323	1.00816	0.878362	0.968024
BTC ENSG00000174808	1.22478	0.873207	1.00618	0.942506	1.22775	0.931317	0.991712	1.17721	0.975246	0.873381
BTD ENSG00000169814	0.897702	0.843288	1.03743	1.26175	0.943823	0.845054	1.03361	1.01382	1.00817	0.931268
BTF3 ENSG00000145741	0.983696	0.883	0.886778	0.644893	0.830293	1.08617	1.07724	1.17095	1.06976	1.19048
BTF3L4 ENSG00000134717	0.857478	1.10355	0.949806	1.02915	1.0574	0.989203	1.01658	0.912526	0.726501	0.901088
BTG1 ENSG00000133639	0.867488	1.05146	1.13806	0.94675	0.998861	0.904767	1.08271	0.741563	0.598092	0.935558
BTG2 ENSG00000159388	0.809732	0.867849	1.68363	0.933316	0.927598	1.12127	1.14182	0.80861	0.671315	0.596176
BTG3 ENSG00000154640	1.12004	1.05474	1.27113	1.08182	0.959477	0.973497	1.01116	0.92666	0.916241	1.06667
BTG4 ENSG00000137707	0.984339	1.02587	0.795005	1.02743	0.812522	1.07884	0.792418	0.838259	0.741794	0.917508
BTK ENSG00000010671	0.956254	0.916798	1.08804	1.23602	1.05951	1.20042	0.93124	0.96719	0.987303	1.03241
BTLA ENSG00000186265	1.00344	1.12149	0.985176	0.937913	0.993773	1.13577	0.927002	1.02989	0.971707	0.812155
BTN1A1 ENSG00000124557	0.980919	0.914113	0.938006	0.857688	1.1635	0.812568	1.16755	1.13118	1.10059	0.877524
BTN2A1 ENSG00000112763	1.0197	0.96676	1.15483	0.977722	1.03177	0.995618	0.891872	1.08125	1.1947	0.762887
BTN2A2 ENSG00000124508	0.877234	1.12084	0.790886	0.741177	0.888318	0.801056	0.884807	1.16798	0.744823	0.938808
BTN3A1 ENSG00000026950	0.949542	1.1866	1.10541	1.04049	0.990357	1.2929	1.05204	0.723427	1.18144	1.0541
BTN3A2 ENSG00000186470	0.829415	0.987476	1.04283	0.986467	0.969362	1.25569	0.903543	1.24393	0.914123	0.828361
BTN3A3 ENSG00000111801	0.88302	1.23653	0.918476	1.1686	1.04992	0.925891	0.95761	1.06362	1.25276	1.21075
BTNL2 ENSG00000204290	0.8077	1.05548	0.795252	1.08567	0.904652	0.788378	1.16407	1.12554	0.942728	0.892078
BTNL3 ENSG00000168903	0.985274	0.998683	1.09128	1.12075	0.955601	1.00994	0.951931	1.01998	1.1127	0.797773
BTNL8 ENSG00000113303	1.03808	1.21456	0.939047	1.05003	1.07392	0.947858	0.757289	1.0924	1.10999	0.876514
BTNL9 ENSG00000165810	0.973407	0.959342	0.964497	1.02663	0.889307	1.27399	0.892952	1.07738	1.2306	0.971041
BTRC ENSG00000166167	1.23681	1.13012	1.18585	0.990778	1.12254	1.06375	0.669402	0.960406	1.04002	1.13689
BUB1 ENSG00000169679	0.97594	1.20951	1.21223	1.01411	0.921794	0.995572	1.08853	1.18181	0.999638	0.698657
BUB1B ENSG00000156970	0.948546	0.84379	1.00647	1.06562	1.25032	1.08118	0.996916	1.03231	0.974514	0.807072
BUB3 ENSG00000154473	1.18011	1.01057	0.904761	1.04829	0.968458	1.24122	1.0328	0.915318	1.07259	1.33409
BUD13 ENSG00000137656	1.05281	0.995654	0.868253	1.07393	1.05622	1.17048	0.732718	1.0052	0.939245	0.878244
BUD31 ENSG00000106245	1.03407	0.770173	0.808706	0.843582	1.2984	0.975597	0.945898	1.48961	0.964623	0.70687
BVES ENSG00000112276	0.756238	1.0419	0.912599	1.18724	0.967038	1.11242	0.826589	0.910778	0.875667	0.993239
BYSL ENSG00000112578	1.17042	0.923658	0.907508	1.20713	1.04763	0.993136	0.910846	1.2548	0.937156	0.696598
BZW1 ENSG00000082153	0.918916	1.12185	0.908	1.08722	0.943155	0.80056	1.09615	0.954066	1.02346	1.07139
BZW2 ENSG00000136261	0.81051	0.738113	0.9984	0.962994	1.04026	1.08847	1.07329	0.832775	1.01257	1.01975
C10orf10 ENSG00000165507	1.00456	1.00886	1.05585	1.1238	1.00624	0.96807	1.49676	1.1011	0.730842	0.803583
C10orf105 ENSG00000214688	1.08493	0.942957	1.13916	1.09631	0.987561	0.987828	1.01224	0.906795	1.14729	0.915041
C10orf107 ENSG00000183346	0.950593	0.964193	1.0379	1.07413	1.18811	1.06534	0.961377	1.0752	0.990565	0.938829
C10orf11 ENSG00000148655	1.02031	1.08767	0.932864	0.983827	0.84155	1.07863	0.87519	0.916902	0.942635	0.770312
C10orf128 ENSG00000204161	1.21368	0.855524	0.972711	1.01828	1.00755	1.10797	1.21288	0.978554	0.988821	0.897056
C10orf142 ENSG00000277288	1.05978	1.03695	0.761528	1.06416	0.983035	1.02558	1.36103	0.763645	0.666414	0.81935
C10orf2 ENSG00000107815	1.1341	1.05718	1.28497	1.22145	0.976139	0.724163	0.985311	1.113	0.912612	1.0485
C10orf35 ENSG00000171224	0.933672	1.11626	1.00888	1.13738	1.06225	1.01936	1.10585	1.12539	1.27292	0.903454
C10orf53 ENSG00000178645	0.99214	1.06933	0.918247	0.952913	1.02072	0.987631	0.87754	0.925581	0.871041	1.0206
C10orf54 ENSG00000107738	1.18423	0.830696	1.08062	0.94725	1.00233	1.18055	1.1372	0.933954	1.33242	1.10621
C10orf55 ENSG00000222047	1.07092	1.02552	0.973661	1.11469	1.01903	1.33657	1.0926	0.903312	0.942773	0.793022
C10orf62 ENSG00000203942	1.17188	0.930749	1.09021	0.99667	1.05753	1.0864	0.864182	1.04776	0.924288	0.874726
C10orf67 ENSG00000179133	1.2203	0.94798	0.974545	0.76225	1.041	1.12526	0.838008	1.03482	0.939572	1.1728
C10orf71 ENSG00000177354	0.706741	1.17315	1.13589	0.972793	0.963149	0.956986	1.05782	0.940952	1.00076	0.949488
C10orf76 ENSG00000120029	1.07389	1.20927	0.980015	0.908343	0.796774	0.901878	1.53894	1.16457	1.35093	0.842002
C10orf82 ENSG00000165863	0.859448	1.08423	0.8807	0.93163	1.01828	0.914508	1.09329	0.855041	0.916371	0.793716
C10orf88 ENSG00000119965	0.908428	1.05954	1.20878	0.893504	0.969304	1.10368	0.763117	0.918044	1.03375	1.09881
C10orf90 ENSG00000154493	0.984008	1.28293	0.867395	1.20892	1.0178	1.09151	0.935661	0.928343	1.0199	0.90743
C10orf95 ENSG00000120055	1.03172	1.16854	0.925626	1.05621	0.934635	1.11896	1.00818	0.95384	1.03937	0.952992
C10orf99 ENSG00000188373	1.2363	0.943761	0.797054	1.05554	0.967031	1.25923	1.66779	1.11339	0.837773	0.97719
C11orf1 ENSG00000137720	1.15425	0.936243	1.28231	1.04944	1.02585	0.969078	1.09459	0.994609	0.89665	1.0185
C11orf16 ENSG00000176029	0.870832	1.16405	0.905063	0.727392	0.921944	1.10962	0.791303	0.940662	1.07156	1.08947
C11orf21 ENSG00000110665	0.999493	0.866153	1.04267	1.11752	0.8304	0.952122	0.98958	1.10304	1.08307	0.971278
C11orf24 ENSG00000171067	1.16069	1.09427	1.09743	0.85048	1.09058	0.961168	0.964847	0.986241	0.901598	1.28604
C11orf31 ENSG00000211450	0.947611	1.08895	0.96348	0.973453	1.08248	1.0976	1.10608	1.07741	0.985076	1.03156
C11orf40 ENSG00000171987	1.00252	1.04687	1.03088	1.25966	0.950636	1.01233	0.884934	1.05378	0.830729	1.00572
C11orf42 ENSG00000180878	1.11559	1.0985	1.05488	1.09098	0.952893	1.19481	0.888538	1.01796	1.09433	0.783807
C11orf45 ENSG00000174370	1.51378	0.885901	1.20359	1.21396	0.947202	1.19537	1.03277	0.855117	0.964078	1.21837
C11orf49 ENSG00000149179	1.11508	1.10887	0.969189	1.13742	1.35739	0.993263	1.13786	0.897088	0.941835	0.987984
C11orf52 ENSG00000149300	1.01121	0.930107	1.11822	1.0217	1.05934	1.24246	1.11616	1.17311	1.18513	0.937642
C11orf53 ENSG00000150750	0.842646	1.20911	0.927839	1.01021	0.926359	0.981818	0.954746	0.922417	1.27922	0.922127
C11orf54 ENSG00000182919	0.915738	0.986379	0.991217	1.06251	1.02752	0.775139	1.10962	0.802943	1.19385	0.793062
C11orf57 ENSG00000150776	1.12109	0.830675	1.09472	0.918107	1.05067	0.864681	0.854906	0.935883	1.04128	0.881909
C11orf58 ENSG00000110696	0.880137	0.903319	0.941212	1.03434	1.15208	0.955641	0.955203	0.776709	0.986339	0.947064
C11orf63 ENSG00000109944	0.938153	1.12413	0.966002	1.17196	1.15858	0.842249	0.982701	1.38655	0.897169	0.859247
C11orf65 ENSG00000166323	0.87887	0.910808	0.936004	0.982546	0.888708	1.10862	0.843761	1.052	0.796577	1.24256
C11orf68 ENSG00000175573	0.797955	0.958092	0.895477	0.8875	0.916513	0.817018	0.869289	0.829795	1.00562	1.14753
C11orf70 ENSG00000137691	1.05383	1.12336	1.0404	1.25351	0.988784	1.04361	1.28319	1.11355	0.914031	0.845002
C11orf71 ENSG00000180425	1.04222	1.02881	0.910546	1.14372	0.869514	1.08684	0.90556	1.06037	1.48227	0.85156
C11orf74 ENSG00000166352	0.979632	0.959932	0.973714	0.95757	0.835623	1.20679	1.00366	0.916323	0.969456	0.971879
C11orf80 ENSG00000173715	1.01121	1.14588	0.995018	1.00629	1.0446	1.10511	0.908526	0.940242	0.870315	1.099
C11orf84 ENSG00000168005	0.994362	0.845802	0.950952	0.960814	0.774524	0.854456	1.18223	1.08307	1.11146	1.02993
C11orf87 ENSG00000185742	1.03626	1.07884	0.944449	0.830253	1.084	0.978919	0.79933	1.18899	0.894894	0.997066
C11orf88 ENSG00000183644	0.847315	0.979236	0.711993	1.24919	0.974568	1.17598	1.2473	0.836668	1.11124	1.00029
C11orf91 ENSG00000205177	0.937337	1.22648	0.769827	1.18822	1.0754	0.848667	1.22583	0.967433	1.4745	1.09384
C11orf94 ENSG00000234776	0.915017	1.10683	0.979116	0.916807	1.03018	0.872745	0.852794	0.99527	0.891319	0.961356
C11orf95 ENSG00000188070	0.992775	1.09473	1.05262	1.00246	0.831654	0.853794	1.02157	1.29147	0.859401	1.0594
C11orf96 ENSG00000187479	0.733128	1.07411	0.971105	1.17834	1.12552	1.04779	0.810179	1.49176	0.943446	1.16327
C11orf98 ENSG00000278615	0.796433	1.15027	1.20399	0.867241	0.998337	0.904708	0.711016	1.14909	1.32767	1.19206
C12orf10 ENSG00000139637	1.11234	0.974233	1.01311	1.08857	0.928251	1.00412	0.854793	0.71162	0.979371	1.25515
C12orf29 ENSG00000133641	1.00355	0.740727	0.952426	0.973727	0.976292	1.05125	1.01993	0.96317	0.876162	0.807395
C12orf4 ENSG00000047621	1.26259	1.14568	0.856629	1.05729	0.984015	0.899951	0.854294	1.129	1.06458	1.06687
C12orf40 ENSG00000180116	0.891002	0.967686	1.01104	0.813634	0.915272	1.04817	1.03352	0.927411	1.0844	0.83944
C12orf42 ENSG00000179088	1.15805	0.802916	0.785934	1.00682	0.951985	0.89201	1.02154	0.944006	0.980064	1.10734
C12orf43 ENSG00000157895	1.11279	1.07809	1.1789	1.08862	1.03373	0.933347	1.0657	0.609688	1.07879	1.0168
C12orf45 ENSG00000151131	0.8891	0.912889	0.923541	1.01182	0.935484	0.903346	1.12831	0.931013	0.923346	1.0206
C12orf49 ENSG00000111412	0.959106	0.895975	1.18444	1.01008	0.865991	0.913111	0.991189	0.673551	0.946825	0.864824
C12orf50 ENSG00000165805	1.18562	0.945934	0.881979	1.21788	1.13327	1.03289	0.975629	1.05386	0.903435	1.1184
C12orf54 ENSG00000177627	1.0864	1.06931	0.985072	0.791132	0.912571	0.887741	1.07371	1.01642	0.700864	1.07167
C12orf56 ENSG00000185306	1.15311	0.919211	1.14529	0.837322	1.20823	0.774378	0.812736	1.22533	1.01376	1.16994
C12orf57 ENSG00000111678	0.941259	0.999794	0.924867	1.07282	0.944422	0.892645	0.922897	0.994944	1.06485	1.20138
C12orf60 ENSG00000182993	1.25053	0.949132	1.09706	0.791489	1.48408	1.07338	0.824795	1.21678	0.885643	0.915344
C12orf65 ENSG00000130921	1.04341	1.26514	1.13786	1.03533	1.01655	0.980307	1.08251	1.07985	0.941804	0.900621
C12orf66 ENSG00000174206	0.959767	0.857426	0.979276	0.849624	0.807793	0.709926	1.34032	1.09369	0.963226	0.91696
C12orf71 ENSG00000214700	1.37298	1.02557	1.18114	1.07368	0.899052	1.05535	0.951961	0.891255	1.1287	0.850313
C12orf73 ENSG00000204954	1.02489	0.930512	0.92507	0.870886	0.952102	0.930928	0.933376	1.17096	0.883092	1.13425
C12orf75 ENSG00000235162	0.966463	0.985598	0.891666	1.11696	1.25518	1.09198	0.979851	1.09225	0.952688	1.1342
C12orf76 ENSG00000174456	1.17639	1.21757	0.831304	1.26349	1.15623	0.880169	0.836469	0.889631	0.975687	0.916974
C14orf1 ENSG00000133935	1.21888	0.880333	0.886586	0.870135	0.887146	1.17032	0.772156	1.00702	0.815979	1.06513
C14orf105 ENSG00000100557	1.01176	0.685541	1.19543	0.978074	0.941855	1.01442	1.0776	1.16742	1.33127	1.01873
C14orf119 ENSG00000179933	0.756147	0.876048	1.059	0.917558	0.970136	0.773952	1.09507	0.938762	1.07744	1.13298
C14orf132 ENSG00000227051	1.01447	0.755356	1.07696	1.10301	1.04517	1.01043	1.05056	1.06269	0.983177	0.740012
C14orf142 ENSG00000170270	1.05331	0.998113	0.831572	1.17397	0.969849	1.13433	0.934996	1.01221	0.815785	0.988255
C14orf159 ENSG00000133943	1.19584	1.01283	0.883073	0.869678	1.10669	1.0003	1.24353	1.04366	1.1247	1.03341
C14orf166 ENSG00000087302	1.07958	1.08981	1.15434	0.906585	1.09909	1.26748	1.13881	0.874912	0.899125	0.695275
C14orf169 ENSG00000170468	0.947464	0.917746	1.21384	0.788404	0.792025	0.805228	0.941643	1.02475	0.857727	1.00484
C14orf177 ENSG00000176605	1.16568	0.99881	0.953637	0.922168	0.866876	0.862359	0.921945	1.05236	1.00696	0.91418
C14orf178 ENSG00000197734	0.96322	0.965382	0.679916	0.811904	0.998247	1.05938	0.880437	0.856266	0.876655	1.09946
C14orf180 ENSG00000184601	0.984009	0.887548	1.17381	1.12689	0.961624	0.99433	0.789225	0.981944	0.887716	0.965876
C14orf2 ENSG00000156411	1.03562	1.06898	0.894901	0.956237	1.11242	1.01063	1.14303	1.05315	0.956605	0.953577
C14orf28 ENSG00000179476	0.91598	0.981707	1.19033	1.24696	1.01898	1.10565	0.753216	0.860555	1.08914	0.961862
C14orf37 ENSG00000139971	0.947723	0.792027	1.02453	1.17354	1.02652	1.06715	0.883702	0.959487	0.867551	0.948428
C14orf39 ENSG00000179008	1.21635	1.10963	1.07134	1.05827	0.830689	1.14523	1.16308	1.15407	0.870683	1.21157
C14orf79 ENSG00000140104	1.14806	1.03123	0.885549	0.991057	1.02235	1.02241	1.12766	1.13643	0.962166	1.21258
C14orf80 ENSG00000185347	0.794748	1.16935	1.03758	0.841267	1.10342	0.889485	0.995258	0.723779	0.913796	0.86005
C14orf93 ENSG00000100802	0.959714	0.706714	0.919118	1.07003	0.866873	1.03562	1.11223	1.07443	1.28502	0.827945
C15orf39 ENSG00000167173	1.22456	0.800699	0.976744	1.13923	1.00784	0.874642	0.971942	0.924804	1.29554	1.17398
C15orf40 ENSG00000169609	0.913092	0.721274	0.8652	0.806514	0.895331	0.791863	1.13758	0.816595	0.75893	1.08425
C15orf41 ENSG00000186073	1.16482	0.740628	1.18682	0.884976	0.848297	0.950514	0.836143	0.946265	0.94048	0.830523
C15orf48 ENSG00000166920	0.963283	0.804594	0.792878	0.975909	0.855565	0.942149	0.845533	1.09404	1.1381	1.24374
C15orf52 ENSG00000188549	1.02045	1.0393	1.23328	0.874176	0.942018	0.971887	1.41284	1.00116	1.06946	1.03898
C15orf53 ENSG00000175779	0.848542	0.738015	1.31256	1.12666	0.799972	0.824044	1.16857	0.943675	0.919698	0.918519
C15orf57 ENSG00000128891	1.04733	0.987307	0.874614	0.889497	1.30435	0.837627	0.81709	0.958853	1.03506	1.11598
C15orf59 ENSG00000205363	0.993634	1.18495	1.15289	0.901883	1.37957	0.790943	0.884449	1.07143	0.942278	0.839207
C15orf61 ENSG00000189227	1.08549	0.925979	0.902	0.819423	1.12157	1.02929	0.940812	1.00721	0.832297	0.963623
C15orf62 ENSG00000188277	1.04112	1.12198	0.982973	1.27935	0.99712	0.908025	1.18334	1.27466	1.04855	1.15883
C15orf65 ENSG00000261652	1.06411	1.27382	0.967637	0.966159	1.14244	0.998435	0.901049	0.904931	1.23416	0.973072
C16orf13 ENSG00000130731	1.02692	1.07388	0.819674	0.750634	0.884352	1.04892	1.05761	0.972056	0.894917	1.00293
C16orf45 ENSG00000166780	0.828899	0.898113	0.95721	1.03214	1.03635	0.927632	1.55919	0.867836	0.648514	0.88017
C16orf46 ENSG00000166455	1.02062	1.02054	1.11298	0.849634	0.950113	0.941151	1.05951	1.22549	1.04156	1.09165
C16orf52 ENSG00000185716	0.882278	0.920632	1.1094	0.885503	0.994066	0.823853	1.06679	0.816914	0.935315	1.06695
C16orf54 ENSG00000185905	1.05083	0.841348	0.881836	1.20347	1.08398	1.00208	1.10715	1.00704	1.3414	1.07434
C16orf58 ENSG00000140688	1.06511	0.926417	0.959034	0.799997	0.886027	1.02831	1.17815	1.01991	0.832133	0.80726
C16orf59 ENSG00000162062	1.0723	0.891383	1.0825	1.13674	1.12386	0.843957	0.950666	1.04028	0.754448	1.06441
C16orf62 ENSG00000103544	1.61865	1.12213	0.80811	0.931947	1.0645	1.12378	1.06878	1.05448	1.19085	1.02149
C16orf70 ENSG00000125149	0.795927	1.02755	0.844383	0.862369	0.988422	0.922797	1.0309	0.976974	0.969365	0.872987
C16orf71 ENSG00000166246	1.4033	0.918308	1.05552	1.02259	1.01828	0.895211	0.994435	0.949356	1.08465	0.792612
C16orf72 ENSG00000182831	0.847566	0.905433	0.932514	0.753776	0.970325	0.937388	1.15889	1.17063	0.784245	0.918642
C16orf74 ENSG00000154102	1.24874	1.02763	0.873121	0.861435	1.01724	0.856158	0.870472	0.877368	1.0332	1.1748
C16orf78 ENSG00000166152	0.933771	1.00532	0.852142	1.15348	0.938094	1.11832	0.867187	0.998622	1.19409	1.09973
C16orf82 ENSG00000234186	0.959983	1.09841	1.05655	1.03389	1.08617	1.0094	0.938035	0.955461	1.16168	0.880166
C16orf86 ENSG00000159761	0.772516	0.761828	0.972058	0.936216	1.10496	0.989879	0.951089	1.06944	0.972073	1.09227
C16orf87 ENSG00000155330	1.08974	0.96777	1.13783	0.988014	1.19485	0.860538	0.847474	1.03441	1.08221	0.982212
C16orf89 ENSG00000153446	0.713177	0.93714	0.76765	1.17653	1.12197	0.852705	0.840666	0.841129	0.906765	1.1357
C16orf91 ENSG00000174109	0.936636	1.1487	0.965773	1.1134	1.14316	0.911106	0.83145	0.753241	1.018	0.904478
C16orf92 ENSG00000167194	1.04065	0.914581	0.969183	0.951014	1.03337	1.01454	1.04096	0.973084	0.802044	1.02137
C16orf95 ENSG00000260456	1.02726	0.938872	0.811806	1.03157	1.18351	1.12736	1.03568	0.988974	1.02373	0.971524
C16orf96 ENSG00000205832	0.786298	1.09642	1.12304	1.12905	0.760979	1.03574	1.06935	1.08938	0.914298	1.05192
C17orf105 ENSG00000231256	1.30422	0.963333	1.05109	1.05869	0.975847	0.89947	0.927774	0.965213	1.16179	1.14153
C17orf107 ENSG00000205710	1.12633	0.836848	0.853075	0.964491	1.10457	1.21785	1.04539	1.03018	0.893243	1.0449
C17orf49 ENSG00000258315	1.04305	0.954802	0.986165	1.02453	1.09868	0.976078	0.801469	1.05199	1.14502	1.10422
C17orf50 ENSG00000270806	1.2249	0.948573	1.14345	1.02602	1.16086	0.812805	1.15013	1.09376	1.51934	1.025
C17orf51 ENSG00000212719	1.25952	0.932922	0.755451	0.656485	0.785031	1.00985	1.06205	0.920884	0.952524	1.05836
C17orf53 ENSG00000125319	0.803284	1.01803	1.0075	0.957904	1.03232	1.34141	0.770273	1.19532	0.893618	0.950313
C17orf58 ENSG00000186665	1.098	0.829614	1.05444	0.793134	0.928753	1.25491	1.09447	0.868996	1.23973	0.955469
C17orf62 ENSG00000178927	1.1838	1.00654	1.05782	0.852112	0.908905	0.941855	1.03186	1.11995	0.977563	0.875281
C17orf64 ENSG00000141371	1.02557	1.08349	1.42007	1.04219	0.872004	1.00024	1.2982	1.01035	0.945342	0.934696
C17orf67 ENSG00000214226	1.09861	0.877772	1.0886	1.01693	0.867814	0.800955	1.05471	0.710648	1.05596	0.911814
C17orf74 ENSG00000184560	0.864208	0.904603	1.03955	0.935359	1.17626	0.88563	1.06402	1.07054	1.19492	0.977519
C17orf75 ENSG00000108666	1.14878	1.12903	1.10311	0.952409	1.04714	1.08488	0.850164	0.767053	1.1383	1.15013
C17orf78 ENSG00000278505	1.16944	1.05109	0.990609	0.960439	0.978121	0.96841	0.997455	1.23864	1.13942	0.912107
C17orf80 ENSG00000141219	1.00475	1.37532	1.04371	0.996614	0.806787	1.0223	0.990914	1.01086	0.818896	1.24902
C17orf89 ENSG00000224877	0.965556	1.08026	0.835861	1.12665	1.005	1.00762	0.945371	0.937063	0.984635	0.830757
C17orf96 ENSG00000273604	1.37854	1.04618	1.06829	0.907764	1.02496	1.21389	0.885124	0.934052	1.20741	0.910088
C17orf97 ENSG00000187624	0.751317	1.16513	1.40197	1.06232	0.954829	1.03407	0.878865	1.11824	1.07752	1.21646
C17orf98 ENSG00000275489	0.79707	1.25807	1.32328	0.889269	0.877347	1.099	0.998887	0.945624	0.879812	0.878092
C17orf99 ENSG00000187997	1.00887	0.673001	0.996496	1.17175	1.03428	0.738127	1.04955	0.72539	1.05455	0.994043
C18orf21 ENSG00000141428	0.942811	1.24676	0.85752	1.26595	0.745215	0.77035	0.845771	0.898772	1.07045	0.949842
C18orf25 ENSG00000152242	0.900471	1.11139	1.13556	1.12925	1.06956	0.90005	0.99692	1.0666	1.20922	0.978635
C18orf32 ENSG00000177576	1.17333	0.834506	1.2235	1.29324	1.07818	1.00424	0.817717	1.12987	0.847202	1.15948
C18orf54 ENSG00000166845	0.911462	1.21332	0.849931	1.10088	1.05363	0.95817	0.834932	1.11437	1.00975	1.02644
C18orf63 ENSG00000206043	1.28387	0.906695	0.960734	1.01908	0.977455	0.863283	1.04523	0.844546	1.03696	0.904375
C18orf8 ENSG00000141452	1.2932	1.07416	1.04418	0.904761	1.02323	1.17579	1.117	1.12799	0.649044	1.14189
C19orf12 ENSG00000131943	0.711751	0.897924	1.24205	1.02601	1.35978	1.07208	1.04591	0.949191	0.792675	0.963354
C19orf18 ENSG00000177025	0.93734	1.08082	1.39474	1.01051	1.37569	1.06367	1.01721	1.22881	1.13137	0.828044
C19orf24 ENSG00000228300	0.967254	0.946462	1.0027	0.917608	1.04182	0.910364	0.776227	0.96789	1.08489	0.906953
C19orf25 ENSG00000119559	1.13648	0.670869	0.850899	1.02043	0.972906	0.964975	1.17286	0.900937	1.00352	0.941877
C19orf33 ENSG00000167644	0.948505	1.28223	0.861215	1.07109	0.804424	0.869937	1.31355	0.80983	1.78582	1.21879
C19orf35 ENSG00000188305	0.832129	0.91245	0.97768	1.07987	0.919861	0.9678	0.773218	0.785839	0.927943	0.885807
C19orf38 ENSG00000214212	1.35224	0.960843	0.977812	1.08543	0.998986	1.00614	1.36892	0.697126	0.869004	1.11617
C19orf43 ENSG00000123144	0.924977	0.891574	0.971073	1.40047	1.09964	1.28239	0.944709	0.948019	0.963748	0.863621
C19orf44 ENSG00000105072	0.926829	1.01102	0.896472	0.961519	0.896429	1.35671	1.00334	0.881381	0.941548	1.01147
C19orf45 ENSG00000198723	1.01173	0.867741	1.04418	0.94505	0.938931	0.909501	1.17818	0.890825	0.851565	0.910705
C19orf47 ENSG00000160392	0.987754	0.920438	0.973224	0.825593	1.06464	0.849707	0.924469	1.00672	1.03176	1.01334
C19orf48 ENSG00000167747	0.886119	1.20749	1.1197	0.846377	0.68261	0.925567	0.992736	1.14768	0.818679	0.993479
C19orf52 ENSG00000142444	1.08355	1.00081	0.950358	1.05272	1.0464	1.1085	0.995584	1.05935	0.946955	1.11658
C19orf53 ENSG00000104979	0.779839	0.94856	0.891415	1.07425	0.927461	0.915449	1.1933	1.24041	0.93969	0.795576
C19orf54 ENSG00000188493	1.34102	1.13249	1.06701	1.07192	1.09879	0.609649	0.92453	0.893912	0.877883	0.933114
C19orf57 ENSG00000132016	1.27114	0.735858	0.939452	1.13824	0.794349	1.01605	1.03506	0.984084	0.758473	1.00939
C19orf60 ENSG00000006015	1.11756	1.12498	0.999267	0.942699	1.08455	0.875608	1.02448	1.06388	0.968332	0.969553
C19orf66 ENSG00000130813	0.947378	0.809433	0.705246	0.975622	0.962101	1.08542	1.03565	0.821843	0.938522	1.19325
C19orf67 ENSG00000188032	0.88284	1.13338	0.942249	0.896056	1.19678	1.00329	0.98109	0.876599	0.927052	0.847811
C19orf68 ENSG00000185453	1.0281	1.27373	0.747414	0.976653	0.941319	0.957753	1.1391	0.771511	1.03375	0.783132
C19orf70 ENSG00000174917	1.01237	1.07917	1.26352	0.945091	0.899544	1.06859	0.957639	0.989596	1.09906	1.03088
C19orf71 ENSG00000183397	0.933232	0.832621	1.02872	1.10358	1.09229	0.972352	0.90736	0.932867	1.07817	1.07779
C19orf73 ENSG00000221916	0.743835	0.819093	1.14398	0.76175	1.07298	0.69486	1.15807	0.757184	0.921134	1.05898
C19orf81 ENSG00000235034	0.832627	0.830261	0.934317	0.81625	0.99487	0.95955	1.03723	0.868991	0.875198	0.923366
C19orf84 ENSG00000262874	1.11224	0.947718	0.82623	0.899461	1.1518	1.10286	0.862285	1.13945	1.01465	1.37694
C1D ENSG00000197223	0.873501	1.00077	1.18925	1.07894	1.00839	0.914605	0.939612	0.999188	1.21784	0.780145
C1GALT1 ENSG00000106392	1.02592	0.962354	0.759242	0.996546	1.06686	1.42188	0.904386	1.0051	0.994846	0.980052
C1GALT1C1 ENSG00000171155	0.963669	1.04615	0.958879	0.956592	0.957964	1.09288	1.02204	1.10454	0.997638	0.913701
C1GALT1C1L ENSG00000223658	1.16873	0.782186	0.723918	1.12568	1.29514	1.15703	1.08057	0.961414	1.29017	0.801444
C1QA ENSG00000173372	0.708224	0.830306	0.963335	1.19642	0.929023	0.693616	0.784856	0.834173	0.717979	0.825093
C1QB ENSG00000173369	0.749622	0.759401	0.742881	0.983491	0.947215	1.00837	1.25712	0.842674	0.943386	1.05953
C1QBP ENSG00000108561	1.14815	0.886405	1.31359	0.983665	1.07874	0.799648	0.929587	0.839545	1.07334	1.24219
C1QC ENSG00000159189	0.668068	0.979721	1.21761	0.630799	0.989097	1.008	0.899815	0.703976	0.756795	1.18669
C1QL1 ENSG00000131094	0.949746	1.04384	0.996921	0.983445	0.879268	1.12024	1.01526	0.844506	0.921145	0.97669
C1QL2 ENSG00000144119	0.894683	0.804809	0.853642	0.921134	0.946731	0.955501	0.993274	0.828835	1.01767	0.980783
C1QL3 ENSG00000165985	0.870599	1.21465	1.21094	1.00741	1.02659	0.79047	0.859203	1.15333	0.853293	0.710568
C1QL4 ENSG00000186897	1.01333	0.98109	1.03791	1.23766	1.17377	1.01839	0.956497	0.942347	0.993563	1.25245
C1QTNF1 ENSG00000173918	1.16616	0.879291	1.15964	1.05837	0.741742	0.946928	0.826559	0.90443	0.970544	0.938124
C1QTNF2 ENSG00000145861	1.03065	0.978084	0.855638	0.856179	1.19569	0.916676	0.880024	1.09763	0.783085	0.806293
C1QTNF3 ENSG00000082196	1.29592	1.12074	0.968055	0.909396	1.01248	1.16214	1.03153	0.791632	1.19109	1.10494
C1QTNF4 ENSG00000172247	1.17537	1.13614	0.879605	0.777676	1.00357	0.652501	1.02198	0.958245	1.09386	0.844707
C1QTNF5 ENSG00000223953	0.999519	0.997132	0.979417	1.1042	0.993872	1.21466	0.844679	0.778724	1.06955	1.12826
C1QTNF6 ENSG00000133466	1.19453	0.79343	0.951578	1.03051	1.06961	1.17285	0.862967	0.728206	0.866275	0.783914
C1QTNF7 ENSG00000163145	0.840892	0.891719	0.820498	1.05907	1.07848	0.855648	0.845648	1.07112	1.10389	0.975423
C1QTNF9 ENSG00000240654	0.805081	0.784244	0.940489	1.03195	0.898122	1.07751	1.06315	1.03936	0.914508	0.812769
C1QTNF9B ENSG00000205863	0.908369	0.930455	0.997366	0.982105	1.13849	0.837281	0.887771	0.82775	1.08434	0.856653
C1QTNF9B-AS1 ENSG00000281899	0.855387	1.06573	0.905131	1.07168	1.10642	1.18265	1.06598	0.833942	0.804026	1.22641
C1R ENSG00000159403	0.908605	0.776987	0.910292	1.13498	0.789081	1.18398	1.15582	1.12985	0.896965	0.858372
C1RL ENSG00000139178	0.990514	0.791017	0.903744	1.47628	0.754947	0.973558	1.12432	0.977001	1.15497	0.870456
C1S ENSG00000182326	0.932496	0.823692	1.0779	0.962842	0.981999	0.956497	1.06419	0.903377	1.17675	1.12782
C1orf100 ENSG00000173728	0.701338	0.983397	1.18336	0.888903	0.87347	0.87756	0.687645	1.10676	1.12476	0.941252
C1orf101 ENSG00000179397	0.885789	1.17452	0.855421	0.924657	1.32175	0.96021	0.810116	1.10779	1.00384	1.04316
C1orf105 ENSG00000180999	0.929822	1.05476	1.47917	0.976099	1.07955	1.07083	0.987196	0.710313	1.12387	1.25174
C1orf106 ENSG00000163362	1.17209	0.930165	0.981616	1.19557	1.05115	0.956766	1.52619	0.888643	1.20334	0.977597
C1orf109 ENSG00000116922	1.03945	1.01467	1.02882	1.15649	1.1556	1.0175	0.63312	0.866413	1.10369	1.13455
C1orf112 ENSG00000000460	1.21541	1.18469	1.00361	1.03039	1.12105	0.978771	1.09009	0.935361	0.872148	0.824323
C1orf115 ENSG00000162817	0.900729	1.02068	0.99265	0.961021	1.03358	1.05683	0.968213	1.05063	1.0574	0.647187
C1orf116 ENSG00000182795	0.901926	1.38561	0.740915	0.906377	0.9979	1.2389	1.67145	1.04348	1.22361	1.08994
C1orf122 ENSG00000197982	1.04171	0.879515	0.806147	1.33984	1.1092	0.97827	0.945271	0.963526	0.879989	0.876808
C1orf123 ENSG00000162384	1.02066	1.01792	0.862497	0.926294	0.900159	1.18422	1.27136	1.03157	1.05318	1.04505
C1orf127 ENSG00000175262	0.835515	0.87239	1.08594	1.34453	0.999535	0.723618	0.896679	0.785617	1.00185	1.27353
C1orf131 ENSG00000143633	0.993123	1.23286	1.03749	0.925076	0.695089	0.784182	1.33362	1.09453	0.877241	0.997565
C1orf141 ENSG00000203963	1.04018	1.0942	0.952693	0.81273	1.00547	0.789384	0.809665	0.886887	0.880916	1.07158
C1orf145 ENSG00000162913	1.10782	0.852221	1.15504	0.685972	1.17354	1.30218	1.2153	0.998502	1.07916	1.18439
C1orf146 ENSG00000203910	1.02267	1.04308	1.095	0.747358	1.0449	0.959687	1.02912	0.894952	1.02343	1.35052
C1orf158 ENSG00000157330	1.1008	1.10653	0.894328	0.892674	1.00731	0.927823	0.95513	0.981007	0.971073	0.956099
C1orf159 ENSG00000131591	1.3946	0.82719	1.11433	0.944385	0.823539	0.990772	0.818699	0.788207	1.08252	0.941133
C1orf162 ENSG00000143110	0.940733	0.854381	1.06884	0.864272	0.952232	1.21952	0.884115	0.912505	0.729558	0.796763
C1orf167 ENSG00000215910	0.994615	1.20953	1.21606	1.13033	1.00129	1.23218	1.01842	1.1743	0.855774	0.991764
C1orf168 ENSG00000187889	1.11005	1.04137	0.865994	1.16853	1.15806	0.99048	0.809797	1.33508	1.0904	0.839096
C1orf174 ENSG00000198912	0.863393	0.81338	0.87007	1.45895	0.797071	1.20167	1.10089	1.01951	0.985341	1.34195
C1orf185 ENSG00000204006	1.14584	0.783258	0.9864	1.12418	1.00743	0.752623	1.02593	0.976201	0.996162	1.15706
C1orf186 ENSG00000263961	1.15272	0.999314	0.948622	1.22733	1.07602	0.859253	0.866343	1.15363	1.03508	0.995573
C1orf194 ENSG00000179902	1.04206	1.22066	1.01525	1.04183	1.09197	1.04987	0.972506	0.827642	1.34061	1.00365
C1orf198 ENSG00000119280	0.770022	0.979199	0.974688	0.836639	1.18016	0.818816	1.09413	0.955166	1.02063	0.95478
C1orf204 ENSG00000188004	1.21985	0.960814	0.862589	1.00157	0.921442	1.03266	1.12296	0.992984	1.09286	1.07279
C1orf21 ENSG00000116667	1.17389	0.898762	0.998835	0.845912	0.865686	0.80991	1.01495	0.9241	0.889737	0.918984
C1orf210 ENSG00000253313	1.20695	1.07392	0.851909	1.0475	0.806287	0.989927	1.04136	0.879103	1.03009	1.30301
C1orf216 ENSG00000142686	0.96663	0.923013	0.95229	1.09891	1.10861	1.07715	1.05424	0.966891	0.84353	0.887359
C1orf226 ENSG00000239887	0.963138	0.797327	0.949646	0.936278	0.774893	1.00258	1.13158	1.16272	0.847547	0.818417
C1orf228 ENSG00000198520	0.970745	1.20453	1.02194	0.737185	1.12923	0.750593	0.695725	0.835818	0.987923	0.984005
C1orf234 ENSG00000227868	0.949552	0.835821	0.924819	0.816448	0.915415	1.15712	1.15517	0.944277	1.07754	0.85384
C1orf27 ENSG00000157181	1.25751	0.742217	0.770168	0.755925	1.02708	1.0236	1.04611	1.08629	0.965796	1.19841
[truncated: 15,949 more rows]
