# Supplementary material for: Spatial maps of prostate cancer transcriptomes reveal an unexplored landscape of heterogeneity
Source: Nat Commun. 2018 Jun 20;9:2419. doi: 10.1038/s41467-018-04724-5 (PMC6010471; doi:10.1038/s41467-018-04724-5)
Supplement: Supplementary file 9 — Supplementary Data 6 [file 41467_2018_4724_MOESM9_ESM.zip › Supplementary Dataset 3/experiment0002-expected-features.tsv]

	Factor 1	Factor 2	Factor 3	Factor 4	Factor 5	Factor 6	Factor 7	Factor 8	Factor 9	Factor 10
A1BG ENSG00000121410	1.78248	0.14653	0.774275	0.00122679	0.0320971	5.13863	0.27852	3.17067	0.0620934	0.283065
A1CF ENSG00000148584	0.454217	0.000429993	0.19264	0.526852	0.338446	0.0616391	0.00712866	0.00213489	8.49649	0.147652
A2M ENSG00000175899	1902.02	15.456	2.17963	0.320457	25.0103	501.366	90.5476	766.635	1018.03	0.141683
A2ML1 ENSG00000166535	0.0214872	0.406456	2.20025	0.229202	6.97911	0.251145	2.93057	1.52465	0.774653	0.0108818
A4GALT ENSG00000128274	0.207992	136.484	3.40956	2.34125	3.69612	0.896036	33.9984	317.419	68.6439	16.4465
AAAS ENSG00000094914	25.8486	10.5325	85.2865	176.113	4.39617	0.616017	2.56285	34.5587	2.72601	15.8088
AACS ENSG00000081760	4.54984	0.223729	36.8653	1.5632	0.27738	23.2895	4.57224	33.7906	0.293167	12.9992
AADAC ENSG00000114771	0.435917	0.01842	1.74844e-06	0.138363	0.30787	0.0011938	0.033716	0.0432191	0.0239031	0.0430314
AADACL2 ENSG00000197953	0.0171293	0.415821	0.472781	0.162475	0.191346	0.00286268	0.00646778	0.0856221	0.208852	0.0944812
AADACL4 ENSG00000204518	0.492995	0.244216	0.532056	0.930755	0.479418	0.0943189	0.000605837	1.08871	0.275228	0.26145
AADAT ENSG00000109576	0.0198436	4.24583	11.8488	14.8804	0.0587801	1.5875	1.97407	0.513375	6.14901	11.8407
AAED1 ENSG00000158122	0.121315	0.581057	1.18912	0.0826397	7.60131	14.248	4.65203	21.858	6.48288	10.2009
AAGAB ENSG00000103591	3.31874	0.0686982	17.7365	0.974228	8.636	70.7386	13.5251	0.125392	2.41935	10.9255
AAK1 ENSG00000115977	7.93894	16.7398	55.1125	3.06312	36.6781	1.36172	8.40719	5.55374	15.6279	30.6861
AAMDC ENSG00000087884	2.8162	242.169	10.4995	3.81614	1.75593	60.1704	2.15346	6.04487	23.8964	1.68024
AAMP ENSG00000127837	96.8226	94.0052	295.847	246.899	18.2415	142.912	163.349	143.603	414.001	106.708
AAR2 ENSG00000131043	1.35337	36.9533	0.0851076	38.0111	56.8695	53.1676	20.9749	6.80671	4.12787	1.58593
AARD ENSG00000205002	2.57374	1.99922	0.0548734	0.596041	0.316304	0.589769	0.572551	0.677333	1.65623	0.518006
AARS ENSG00000090861	67.6284	91.7708	11.0766	1.58647	76.9382	113.137	3.97011	0.716311	10.0779	44.9193
AARSD1 ENSG00000266967	7.83907	0.0736712	0.0137212	3.24508	0.642207	16.4805	0.710462	0.719033	1.53378	4.03976
AASDH ENSG00000157426	15.4554	0.0257826	5.97773	0.0462404	6.53451	0.868157	0.526958	0.101482	0.600282	0.0443441
AASDHPPT ENSG00000149313	1.77649	0.301791	50.7473	0.249362	0.455598	1.26484	1.77255	2.3414	0.00467149	8.59146
AASS ENSG00000008311	18.4484	0.471119	2.01875	0.448694	0.171179	1.41763	3.03875	3.10172	1.14078	0.0587256
AATF ENSG00000275700	23.1964	104.09	27.0543	30.537	0.558682	49.9262	5.60544	28.4181	6.40762	6.34994
AATK ENSG00000181409	3.09466	4.91916	0.273331	0.444654	0.036281	0.497134	1.15944	0.324792	0.296847	0.651927
AATK-AS1 ENSG00000225180	0.0790606	0.527233	0.00807254	0.00171517	0.0661554	0.0150216	0.014329	0.000531278	0.0398029	0.01052
ABAT ENSG00000183044	1.13539	0.902425	34.4101	30.3645	26.4672	0.578543	2.8738	0.453392	0.130544	0.480194
ABC13-47488600E17.1 ENSG00000283199	2.48237	2.35531	2.71164	0.62638	0.818992	1.2825	3.15246	0.190117	2.28593	0.11369
ABC13-47656900H15.1 ENSG00000283566	0.815969	0.397261	0.385705	0.13837	0.811961	0.647039	2.69512	0.843123	0.488098	1.13819
ABC7-42404400C24.1 ENSG00000277758	0.0410323	1.24896	0.0389745	0.0558354	0.0913222	0.0533109	0.301231	0.683676	0.253925	0.00337857
ABCA1 ENSG00000165029	3.15091	2.47909	0.714669	1.12012	6.15793	7.24342	3.28205	16.3302	4.58871	26.7464
ABCA10 ENSG00000154263	0.145513	2.14026	0.582586	0.403608	0.19652	1.37182	4.02623	0.887377	0.693318	0.142531
ABCA12 ENSG00000144452	5.52386	0.204292	0.132165	0.277955	0.426786	0.080777	0.242661	0.482783	0.543324	0.07192
ABCA13 ENSG00000179869	0.816765	0.252494	0.0762992	0.0835046	0.070415	0.053418	0.315261	0.249053	0.0470797	0.0799819
ABCA2 ENSG00000107331	30.0496	54.4043	140.722	102.191	8.66544	5.61485	21.3463	181.584	33.9326	17.468
ABCA3 ENSG00000167972	76.5619	2.67385	30.7148	40.3205	1.96169	41.1998	0.668619	0.404426	45.9883	0.423756
ABCA4 ENSG00000198691	0.0165873	0.409553	0.58448	0.333712	0.302942	0.518929	0.242329	0.2893	0.0720772	0.252482
ABCA5 ENSG00000154265	2.38084	0.380638	3.44718	0.558607	10.0141	0.535454	14.4913	0.57127	12.3758	6.48405
ABCA6 ENSG00000154262	0.802084	2.66717	0.0342368	0.530195	0.59037	2.05431	0.341979	0.970785	13.4435	0.0792514
ABCA7 ENSG00000064687	1.53411	0.0104184	0.200317	40.7669	1.57606	2.48509	7.61536	0.605031	24.8065	0.697101
ABCA8 ENSG00000141338	1.3074	6.1472	43.588	12.1403	7.56017	10.0721	1.17956	156.217	0.0200541	0.296909
ABCA9 ENSG00000154258	0.203948	3.42732	1.57694	18.1644	1.50827	5.99899	0.918025	0.154563	0.816395	0.00869248
ABCB1 ENSG00000085563	0.00500284	9.94794	2.18873	0.910773	0.62502	0.0743039	2.67215	0.200831	1.59074	0.217166
ABCB10 ENSG00000135776	5.39791	0.0931953	2.45469	0.806916	0.418063	2.02171	0.127038	0.0660335	2.53281	16.9227
ABCB11 ENSG00000073734	2.74466	0.380943	0.0849848	0.0250124	0.0653748	0.0585643	0.0263089	0.0977519	0.0195187	0.0431091
ABCB4 ENSG00000005471	2.79354	7.39436	0.390847	0.288793	0.616563	0.528962	0.0659141	1.41235	0.171516	1.56801
ABCB5 ENSG00000004846	0.0483398	1.25236	0.6716	0.398006	0.160466	0.295982	0.596057	0.564239	0.0700525	1.0544
ABCB6 ENSG00000115657	7.69198	0.204428	0.138028	1.49785	1.1171	1.76235	0.148021	0.358026	0.43337	0.227688
ABCB7 ENSG00000131269	1.80345	0.415306	0.308571	0.223022	0.0763165	27.5676	2.75793	1.5346	1.64188	1.19225
ABCB8 ENSG00000197150	84.6669	124.203	47.6509	15.1443	59.5094	0.397739	2.43936	88.9613	5.07606	2.7054
ABCB9 ENSG00000150967	15.7476	23.4557	1.08231	0.0223887	0.187606	10.0053	1.99185	0.0659894	0.215809	0.887426
ABCC1 ENSG00000103222	43.6603	18.9767	22.6308	0.165268	45.639	58.2184	22.7846	5.07078	0.914179	12.664
ABCC10 ENSG00000124574	0.21254	24.3625	1.40132	4.55444	52.4295	5.35169	8.95582	5.27332	19.4283	0.020637
ABCC11 ENSG00000121270	0.105618	0.0755533	7.32082	0.143711	0.00726715	0.107388	0.00331329	0.000461017	0.373096	1.54407
ABCC12 ENSG00000140798	0.514651	5.62143	0.204967	0.0122114	0.0854317	0.181186	0.172694	0.522252	0.332149	0.0747365
ABCC2 ENSG00000023839	0.204306	0.0327335	0.106385	0.121834	0.0351611	0.423621	0.0410667	0.703911	0.0299989	0.000275383
ABCC3 ENSG00000108846	0.655597	13.4606	13.9912	28.1232	13.5821	8.48535	25.5142	0.264242	3.91268	0.164142
ABCC4 ENSG00000125257	1.53984	0.289885	308.743	1.26789	124.926	1.26058	33.1567	0.824165	0.476829	105.885
ABCC5 ENSG00000114770	1.21034	35.6532	59.4319	0.688655	3.87279	83.3758	50.8927	0.751659	1.75754	1.45017
ABCC6 ENSG00000091262	5.47848	0.699025	0.826405	4.74017	5.32506	0.218268	1.13222	0.157764	0.749909	9.79755
ABCC8 ENSG00000006071	0.335926	28.6979	4.25628	7.73546	0.0225622	2.08902	0.319714	36.0061	0.319014	0.0381677
ABCC9 ENSG00000069431	9.23854	0.89785	0.566786	0.841058	0.519337	0.290419	0.000677978	0.247791	28.7772	0.00684784
ABCD1 ENSG00000101986	33.4534	12.7496	0.0260714	60.029	1.63217	0.299792	1.42767	85.5445	0.546851	12.251
ABCD2 ENSG00000173208	0.498874	0.993008	0.0199384	0.0296769	0.211371	0.182049	0.000610568	1.09558	0.846988	0.261421
ABCD3 ENSG00000117528	2.56096	1.13863	16.5032	3.35106	1.02581	2.10221	4.00525	0.367981	0.799119	1.95618
ABCD4 ENSG00000119688	1.76806	10.613	47.9213	1.35509	4.02075	7.32594	2.23477	0.0789005	81.7581	15.4925
ABCE1 ENSG00000164163	2.52855	1.63941	22.0967	0.863622	1.482	5.92541	16.5692	1.63767	0.777484	12.9187
ABCF1 ENSG00000204574	0.0983564	161.916	99.9988	5.00667	1.15932	60.3988	5.33607	0.748637	7.44881	41.6497
ABCF2 ENSG00000033050	79.8235	483.738	123.072	10.075	0.318523	74.718	50.8514	42.3227	0.496825	11.8374
ABCF3 ENSG00000161204	128.411	5.28406	39.5686	146.735	7.38835	2.64008	2.68346	8.26345	13.6298	23.0451
ABCG1 ENSG00000160179	0.350955	3.23474	4.72192	8.66713	8.53338	74.256	2.16688	0.291963	0.759788	16.0363
ABCG2 ENSG00000118777	0.727449	3.4732	0.168687	1.52131	1.06829	9.41038	4.13858	0.777534	10.288	0.772016
ABCG4 ENSG00000172350	1.44386	0.35866	0.124939	0.138605	0.267481	0.0359198	0.0205098	0.2142	0.28609	0.070546
ABCG5 ENSG00000138075	0.215446	0.435043	0.000764557	0.110518	0.00806364	0.0308863	0.0405063	0.419354	0.130505	0.0182643
ABHD1 ENSG00000143994	2.19447	115.524	4.75129	0.58704	2.44935	1.26493	1.09076	1.52366	5.23084e-05	0.069389
ABHD10 ENSG00000144827	9.02847	0.801249	4.34057	7.92657	4.38663	71.5239	0.180194	0.360777	1.93482	0.474444
ABHD11 ENSG00000106077	5.17082	191.748	45.633	35.7622	0.688756	138.952	63.7365	0.430741	0.538608	41.6104
ABHD12 ENSG00000100997	17.3391	306.075	90.7225	132.221	68.4144	115.042	86.0987	6.6931	7.3339	52.8867
ABHD12B ENSG00000131969	0.000963627	0.0171611	0.0416844	0.0354598	0.0901648	0.12908	0.0623598	0.0437641	0.00851841	0.0239545
ABHD13 ENSG00000139826	6.98093	2.19006	17.5405	2.54644	3.52628	0.113632	8.87302	8.34787	2.50206	13.9563
ABHD14A ENSG00000248487	79.3203	35.5134	37.7582	84.4765	22.7178	31.0346	5.22602	9.32869	15.5088	36.4054
ABHD14A-ACY1 ENSG00000114786	0.348766	0.000494184	0.00409114	0.159329	0.186337	0.058337	0.0398676	0.0346354	0.250234	0.00165389
ABHD14B ENSG00000114779	180.318	86.3892	125.926	281.456	55.7671	3.84909	49.4191	110.06	3.00835	4.58395
ABHD15 ENSG00000168792	38.6218	4.44949	5.4742	0.148305	0.815322	0.108356	22.0386	0.592258	8.79775	1.92387
ABHD16A ENSG00000204427	0.00668495	0.676859	2.80044	1.58467	0.832688	16.435	6.22555	6.19169	5.84188	0.35064
ABHD17A ENSG00000129968	78.0233	24.2713	19.357	110.422	16.9587	8.09253	0.714598	17.7467	13.0279	37.3033
ABHD17B ENSG00000107362	2.28761	1.124	4.09209	1.02172	3.93892	15.8177	7.29094	0.290611	1.43089	0.0758091
ABHD17C ENSG00000136379	0.0971093	1.99619	21.1013	51.7554	1.64954	6.34152	8.01485	1.8422	14.603	13.8326
ABHD18 ENSG00000164074	9.79387	0.114143	17.3047	0.0131996	0.968165	0.51993	0.231215	2.26792	0.0591173	1.92215
ABHD2 ENSG00000140526	1.26851	1.11524	244.81	0.360132	98.5497	0.701288	24.1963	7.12175	3.7208	63.5586
ABHD3 ENSG00000158201	0.43961	0.086601	10.8861	1.806	5.30924	5.75949	0.479674	0.660301	4.0851	6.00652
ABHD4 ENSG00000100439	16.1893	45.673	0.000368836	14.8295	7.46757	36.4548	21.568	2.90008	0.614619	0.0681944
ABHD5 ENSG00000011198	0.701859	17.5749	0.501633	1.21188	9.61224	5.18355	0.00146803	0.164317	0.550444	0.311086
ABHD6 ENSG00000163686	5.41962	0.230044	12.6817	15.4907	0.675986	0.967588	13.6683	0.439829	0.196946	7.72002
ABHD8 ENSG00000127220	6.76597	33.4246	2.97045	44.2371	37.0513	20.7059	18.8639	72.887	70.0631	3.03702
ABI1 ENSG00000136754	1.15631	0.792535	32.4605	3.41445	18.7344	0.0197391	72.9649	2.11167	3.19072	0.241723
ABI2 ENSG00000138443	2.91117	18.5149	32.7895	0.0306349	1.81556	100.228	12.7852	7.27534	11.8376	17.6829
ABI3 ENSG00000108798	0.565809	67.3703	3.68305	0.114987	4.38584	2.0361	4.04555	1.72712	13.8405	1.1226
ABI3BP ENSG00000154175	1.57471	0.364257	0.174254	3.29887	1.86267	0.200602	0.122361	1.11855	0.971761	0.0752456
ABL1 ENSG00000097007	11.54	66.9083	48.7242	42.5	3.72649	109.825	5.21422	127.24	67.2406	32.6358
ABL2 ENSG00000143322	16.2474	0.636742	0.797486	0.0341878	6.20451	2.2294	16.3346	12.2151	53.1734	1.4732
ABLIM1 ENSG00000099204	21.017	166.251	5.42385	56.8133	38.2519	0.52923	93.733	158.565	93.3168	9.47548
ABLIM2 ENSG00000163995	7.03057	0.163337	0.0287072	0.291309	0.70624	0.222335	0.0468499	1.08155	9.89582	0.958051
ABLIM3 ENSG00000173210	64.3318	0.852109	13.2035	0.30831	1.91874	2.96301	14.0681	0.420814	0.00445347	0.137145
ABO ENSG00000175164	0.182237	1.02967	0.725726	2.1503	1.85884	25.9088	17.3553	0.671855	1.44418	9.29344
ABR ENSG00000159842	0.161655	1.96721	8.8104	2.16447	1.12467	74.1685	40.0284	69.1743	4.29508	16.9949
ABRA ENSG00000174429	0.629596	6.14e-05	2.51486	0.0388466	0.766626	0.0738759	0.0163619	0.651482	0.487384	0.00457204
ABRACL ENSG00000146386	1.11583	1.07733	5.34805	0.762522	0.179131	0.142201	0.49855	0.0504012	0.498482	14.3146
ABT1 ENSG00000146109	10.863	2.14971	2.99123	2.05436	1.38813	50.2844	1.95305	2.61162	1.70175	14.1369
ABTB1 ENSG00000114626	483.934	47.2199	50.8885	32.5998	40.0916	0.0440348	23.6552	85.6961	6.8051	13.7785
ABTB2 ENSG00000166016	14.2688	7.10069	0.879777	0.290178	0.307343	1.67537	3.95963	19.4376	0.427571	0.719596
AC002429.5 ENSG00000236197	0.00523677	0.38905	0.0738863	0.0151751	0.269837	0.184019	0.00547415	0.076404	0.106334	0.0379402
AC004076.7 ENSG00000268533	0.00529829	0.0119289	0.287501	0.171246	0.135633	0.0336537	0.0751039	0.0294677	0.00758335	0.135839
AC004158.1 ENSG00000280264	0.129358	0.337061	0.00736351	0.0144212	0.00105713	0.106373	0.00968445	0.00947421	0.272134	0.331269
AC004381.6 ENSG00000005189	0.0390477	17.8472	1.24371	1.08285	46.5602	12.6423	1.17802	0.506515	0.253299	3.86236
AC004754.3 ENSG00000269881	1.57647	1.29303	7.77028	0.0369159	1.13445	2.40542	0.176063	0.33343	0.00846294	0.61725
AC004813.1 ENSG00000279777	0.0646885	0.507736	0.766994	0.086979	0.00385293	0.000194933	0.0235377	0.166594	0.308202	0.12828
AC004824.1 ENSG00000280226	0.0286525	0.0978837	0.0546551	0.0147409	0.114841	0.0659281	0.0535505	0.056758	0.677819	0.0450356
AC005281.1 ENSG00000226690	0.74056	0.751876	0.2632	0.250957	0.0177662	0.148988	0.0312503	0.129184	0.155793	0.017309
AC005477.1 ENSG00000280188	0.929142	0.103866	0.00712682	0.29194	0.0131297	0.0007657	0.00814186	0.711121	0.242886	0.150948
AC005480.1 ENSG00000279461	10.1618	2.01875	3.15701	0.00109711	1.86111	0.483409	0.108695	0.159962	1.65684	0.0445987
AC006116.20 ENSG00000267710	0.0566268	0.628811	0.543192	0.0424486	0.215285	1.11053	0.0825552	0.618252	3.77525	0.2544
AC006328.1 ENSG00000280301	0.0343482	0.103298	0.225666	0.117242	0.154158	0.206318	0.213621	0.599537	0.228867	0.0399284
AC006386.1 ENSG00000279115	3.55908	2.87512	2.39825	3.5186	0.230429	5.45918	0.0416604	0.91602	0.133803	0.115088
AC006994.3 ENSG00000279317	0.00236808	0.33245	0.123946	1.253	0.0588854	0.705939	0.204732	0.070938	1.03719	0.175487
AC007040.11 ENSG00000258881	0.0118587	0.0713917	0.00466005	0.0922625	0.000556757	5.67111	0.0444651	0.0634562	0.0173647	0.138166
AC007906.1 ENSG00000279018	0.00112812	0.613055	0.064387	0.156163	0.250108	0.0266386	0.018787	0.036731	0.0217079	0.0731024
AC008074.1 ENSG00000279644	0.127094	0.0493199	0.179108	0.0553535	0.0649582	0.0509399	0.10491	0.331047	1.84372	0.419331
AC008522.1 ENSG00000279232	0.119991	1.80412	1.09925	0.944287	0.289595	0.463861	0.250467	0.0818941	1.26521	0.0291448
AC008686.1 ENSG00000280221	0.0919274	0.0779347	0.00977354	0.116307	0.109742	0.261234	0.252808	0.0271859	0.00763912	0.000307479
AC008759.1 ENSG00000279471	0.251255	0.0118839	0.149072	0.0730818	0.00260324	0.142287	0.19978	0.0180048	0.0751847	0.0219579
AC008810.1 ENSG00000279126	0.0706322	0.101426	0.000692692	0.098797	0.0601376	0.0205563	0.0124729	0.0820393	0.0395148	0.320029
AC008914.1 ENSG00000279768	0.0901234	0.000774019	0.161766	0.115914	0.066994	0.104159	0.00437997	0.00924677	0.107257	0.0390024
AC009014.3 ENSG00000271824	1.64133	1.49884	3.40812	2.02519	4.07391	0.716243	1.17762	0.176586	3.3531	0.850641
AC009060.2 ENSG00000280252	0.0795144	0.0259381	0.125234	0.196087	0.0768041	0.141673	0.018856	0.213763	0.0908906	0.171696
AC009977.1 ENSG00000279335	0.0248815	0.0611147	0.000185598	0.167433	0.00928323	0.0345609	0.0712325	0.10146	0.0455016	0.00895108
AC010731.4 ENSG00000235118	0.307678	0.0466185	0.0968929	0.082461	0.0207395	0.00491749	0.112855	0.337623	0.0178674	0.0660592
AC011155.1 ENSG00000280098	0.123812	0.0332436	0.116517	0.0154203	0.0992658	0.00128961	0.0793556	0.314914	0.252088	0.876978
AC011380.1 ENSG00000281227	0.0447523	0.0231335	0.0207467	0.116001	0.0880954	0.00836761	0.0121307	0.0842082	0.121401	0.000590908
AC012005.1 ENSG00000279274	3.37673	5.68106	3.37121	3.26382	0.574389	5.81865	2.19265	3.295	3.93494	1.90759
AC012005.2 ENSG00000279287	0.229118	0.138429	0.0594185	0.0439827	0.792391	0.0142762	0.0731024	0.0019687	0.0506293	0.135952
AC012363.1 ENSG00000281676	0.0586416	0.262431	0.0213715	0.0689562	0.615792	0.104929	0.177523	0.0109161	0.00354639	0.671475
AC013269.5 ENSG00000184761	0.0281516	0.463809	0.219589	0.206878	0.200117	0.204624	0.0296452	0.144888	0.166676	0.0032218
AC013461.1 ENSG00000091436	174.432	0.0381866	23.93	1.54645	3.22429	2.53014	4.09283	17.8805	9.41563	10.2339
AC016142.1 ENSG00000280141	0.0493629	0.0680751	0.185949	0.120627	0.0114505	0.176891	0.112538	0.325287	0.196766	0.0479502
AC016549.1 ENSG00000281325	0.0690787	0.00629645	0.286217	0.000866854	0.016517	0.118202	0.158276	0.192124	0.220672	0.306706
AC016577.1 ENSG00000279646	0.0440783	0.0225461	0.0806181	0.0307637	0.021046	6.45025e-06	0.0189191	0.247845	0.0240825	0.046043
AC016991.1 ENSG00000279435	0.178563	0.139361	0.13677	0.105077	0.100563	0.00503548	0.248468	0.0721097	0.0261581	0.0382181
AC017081.1 ENSG00000279921	0.00392277	0.0755451	0.0758677	0.293106	0.4149	0.0292463	0.383563	0.0423556	0.12065	0.357872
AC018512.1 ENSG00000279808	0.0600369	0.270977	5.07635e-05	0.189294	0.51535	0.199804	0.164834	0.00364466	0.143138	0.00789956
AC018902.1 ENSG00000280817	0.0020076	0.186676	0.0217541	0.0284633	0.198776	0.00167226	0.150225	0.0303267	0.038247	0.00063559
AC021106.1 ENSG00000279386	0.0160465	0.158441	0.000104824	0.0318351	0.0624603	0.0217412	0.00481673	0.0996323	0.0798259	0.0852244
AC024060.1 ENSG00000281584	0.015688	0.0567137	0.123536	0.0188257	0.0327158	0.0632688	0.0430652	0.11701	0.040522	0.257493
AC024592.12 ENSG00000267740	0.022225	0.0785076	0.146717	0.0161547	0.0542316	0.250244	0.157314	0.0256002	0.0841917	0.113285
AC025335.1 ENSG00000179859	0.408836	39.688	0.556834	0.835156	0.881759	23.0883	1.17505	0.375643	1.85989	0.0813261
AC055733.1 ENSG00000280127	0.00431699	0.0103258	0.116803	0.0899063	0.000544481	0.0144703	0.0503347	0.0425721	0.20557	0.00441909
AC055866.1 ENSG00000281079	0.0577511	0.0184592	0.186979	0.111882	0.0417876	0.147448	0.201686	0.114225	0.144351	0.0767819
AC069063.2 ENSG00000279380	0.345532	0.0309449	0.0733249	0.0955946	0.0380284	0.271894	0.124754	0.203535	0.307624	0.026554
AC073130.2 ENSG00000281656	0.150457	0.0632733	0.0665426	0.0881076	0.000347934	0.029548	0.0158372	0.041206	0.00445236	0.282511
AC073657.1 ENSG00000279937	0.0109908	0.17944	0.238558	0.087584	0.159102	0.036706	0.347945	0.00107244	0.437769	0.139183
AC074033.1 ENSG00000281137	2.13422	4.87417e-05	2.03477	0.210289	0.0839915	0.161195	0.0274929	0.653247	5.84627	0.134451
AC087350.1 ENSG00000281527	0.244415	0.151937	0.00295252	0.0709545	0.0395798	0.0752424	0.00409589	0.0736561	0.117671	0.0502771
AC087762.1 ENSG00000279588	0.00109112	0.124788	0.00404809	0.00504484	0.0795686	0.0652417	0.000795591	0.0704346	0.405994	0.00311955
AC090154.1 ENSG00000278888	0.0018237	0.0916542	0.0133108	0.00266057	0.152603	0.0538307	0.107087	0.143731	0.0976717	0.0537761
AC090498.1 ENSG00000279483	12.0751	627.334	41.2836	7.067	119.035	561.219	27.705	5.96256	41.888	5.26779
AC092384.1 ENSG00000280675	0.105761	0.0416217	0.00347746	0.215741	0.0267735	0.281766	0.0169536	0.0130674	0.0190231	0.0495336
AC092835.2 ENSG00000233757	0.159508	0.152812	0.0836215	0.156716	0.000740249	0.00587935	0.024141	0.0669949	0.82145	0.061281
AC092881.1 ENSG00000279530	0.177225	0.392156	0.106432	0.0416531	0.0536486	0.0351919	0.0397168	0.00806312	0.112327	0.00205482
AC100821.1 ENSG00000280473	0.0792247	0.0196624	0.184244	0.018889	0.184388	0.0722617	0.391383	0.0348662	0.00797944	0.0674486
AC104057.1 ENSG00000280427	0.00372542	0.077407	0.0554395	0.0149728	0.0596304	0.0624933	0.124547	0.488894	0.310095	0.134781
AC104073.1 ENSG00000280410	0.0117462	0.0864866	0.0209177	0.104259	0.0232466	0.100579	0.442597	0.468583	0.0257167	0.000466343
AC104304.4 ENSG00000283473	1.01806e-06	0.158293	0.0511277	0.0631502	0.0903165	0.00472271	0.247893	0.457825	0.166134	0.143547
AC104389.2 ENSG00000279824	0.133897	0.0185579	0.00701767	0.00473328	0.176495	0.0909937	0.953972	0.0794484	0.119963	0.100276
AC104981.1 ENSG00000278938	0.0192529	0.0676817	0.290695	0.00396116	0.305933	0.19618	0.0584773	0.4497	0.140351	0.162159
AC105009.1 ENSG00000281855	0.0528615	0.0331591	0.149583	0.361268	0.457564	0.104149	0.0169095	0.0908194	0.0285107	0.10822
AC105052.1 ENSG00000279168	0.157078	0.451839	0.278994	3.99002	0.0152152	0.0819976	0.116101	0.594767	0.280508	0.796834
AC109486.1 ENSG00000280447	0.0110851	0.0277028	0.028834	0.0193166	0.0792782	4.57033e-05	0.0410883	0.306757	0.0126273	0.00496942
AC109829.1 ENSG00000233438	0.174384	0.0124334	0.00467232	0.252175	0.12485	0.274458	0.175287	0.0112535	0.0345301	0.116006
AC110602.1 ENSG00000281267	0.141396	0.0694629	0.160295	0.421725	0.471585	0.16718	1.71096	0.187939	0.00298535	0.0573144
AC110615.1 ENSG00000279909	3.6771	0.434676	1.46056	6.74385	0.766664	3.82874	0.0688761	1.53714	0.152781	2.45711
AC112719.1 ENSG00000280671	0.0948541	0.0292451	0.0074538	0.0227217	0.0947179	0.00686629	0.0657134	0.00373014	0.0485507	0.259826
AC113404.1 ENSG00000254893	1.20671	1.47629	2.99842	0.00919638	20.6491	0.00593956	21.048	105.45	30.0111	22.612
AC118758.1 ENSG00000268187	0.0526992	0.0761195	0.0864444	0.24069	0.0551644	0.0605177	0.0546156	0.392547	0.042035	0.208614
AC131097.4 ENSG00000216921	9.40292	0.249923	0.429253	1.1587	5.1887	0.0595787	2.93099	0.161748	1.56115	0.0152513
AC131263.1 ENSG00000280550	0.449436	0.288349	0.193851	0.478892	0.00017052	0.105026	0.0605575	0.000314846	0.0310169	0.0419317
AC138517.6 ENSG00000283288	0.000768364	0.402103	0.14528	0.700492	0.46757	0.168275	0.0296784	0.0550705	0.278194	0.0588659
AC138647.1 ENSG00000226490	0.050915	0.081941	0.209727	0.00166073	0.0186456	0.144164	0.0156966	0.0761115	0.322234	0.392964
AC138969.4 ENSG00000183889	4.64998	62.7062	15.0735	24.8622	1.29761	2.78052	17.8224	7.14075	3.05899	9.03711
AC241377.1 ENSG00000281741	3.61686	12.7902	12.4229	13.7232	4.01993	1.97668	7.3898	0.0661886	1.86979	8.2154
AC241585.1 ENSG00000281571	3.51153	0.291755	1.75596	0.392924	1.82394	0.213588	1.4951	0.0856349	0.340671	0.101534
AC242988.1 ENSG00000278939	0.421569	0.0257218	0.00532029	0.0258948	0.216536	0.000240435	0.0674242	0.0188978	0.0227549	0.0597772
AC243756.1 ENSG00000270339	0.0327277	0.0117231	0.427903	0.0831677	0.36021	0.372308	0.104286	0.078587	0.382979	0.301713
AC243945.1 ENSG00000279510	0.00705577	0.0436356	0.0606511	0.736101	0.0519774	0.0663715	0.000982332	0.0820669	0.0400773	0.164552
AC245100.1 ENSG00000280649	6.02315	3.41626	2.30294	10.3241	0.823259	4.15927	17.2541	7.90837	8.91835	22.4508
ACAA1 ENSG00000060971	28.3411	824.812	343.705	12.4798	146.829	2.54508	70.7706	5.84482	3.41393	117.595
ACAA2 ENSG00000167315	63.2659	0.559326	4.7815	0.15325	0.265821	60.2065	0.405969	0.106752	0.0236479	60.4952
ACACA ENSG00000278540	0.997009	1.63979	60.3566	63.5641	25.0891	105.48	0.31128	4.73677	0.0708061	17.097
ACACB ENSG00000076555	46.4767	14.7896	1.54893	0.507178	0.737341	29.9666	2.11779	6.54556	9.7388	0.306156
ACAD10 ENSG00000111271	0.39413	1.76519	35.9808	43.769	0.718443	0.381867	1.63052	0.800019	1.53521	2.57396
ACAD11 ENSG00000240303	0.579482	0.082251	1.06642	1.29154	0.883624	0.011271	0.636275	0.263083	0.43096	0.0563827
ACAD8 ENSG00000151498	1.04336	0.40093	3.84131	48.6002	14.6231	0.367024	0.238829	0.0221089	0.597014	42.886
ACAD9 ENSG00000177646	0.695032	123.198	52.4356	4.07757	6.82208	10.3101	33.2255	0.129828	3.86983	1.08606
ACADL ENSG00000115361	2.07683	0.70804	21.5613	0.00519097	24.6788	2.51543	10.5881	3.60533	0.0127595	11.9695
ACADM ENSG00000117054	0.118251	0.392619	31.9362	0.114654	7.8568	1.81303	15.6733	29.5753	1.22216	7.32193
ACADS ENSG00000122971	34.7095	93.631	0.906193	63.0873	17.689	46.5585	2.50431	63.4616	25.7087	56.6586
ACADSB ENSG00000196177	2.25613	1.46333	36.5911	2.65322	7.38159	3.28169	0.266215	1.56755	4.57099	21.1966
ACADVL ENSG00000072778	406.925	9.4162	806.833	1228.82	235.257	88.2807	221.868	176.264	159.119	284.363
ACAN ENSG00000157766	23.9036	0.785851	0.219125	0.149611	0.022834	0.0225905	0.00378155	0.194628	1.21192	0.00422081
ACAP1 ENSG00000072818	14.0433	113.46	10.6493	13.2619	4.54716	0.027731	4.47978	1.84249	19.4018	2.92409
ACAP2 ENSG00000114331	0.0558528	1.64129	0.100416	1.48323	4.03556	0.854427	4.70013	36.0788	0.318957	23.5909
ACAP3 ENSG00000131584	176.368	14.5209	70.601	267.855	33.1771	30.3289	1.79451	78.2843	34.6189	17.9797
ACAT1 ENSG00000075239	56.8248	2.69078	25.1454	0.0169537	12.6946	27.3629	1.35618	59.6976	0.229812	0.704401
ACAT2 ENSG00000120437	0.762689	85.6244	115.75	5.55357	79.76	19.1701	27.0519	0.651342	1.88541	5.65014
ACBD3 ENSG00000182827	1.29277	3.28336	6.67876	24.5864	5.4198	49.4701	60.6863	9.11893	9.90848	27.0911
ACBD4 ENSG00000181513	2.63383	87.3942	5.03944	140.035	0.614843	111.907	1.21991	71.8737	65.468	14.4135
ACBD5 ENSG00000107897	1.65257	0.563975	29.6612	0.0448341	0.524377	0.0336726	4.73592	4.40661	0.980157	1.8731
ACBD6 ENSG00000230124	0.0815325	96.0504	27.8384	1.21071	3.02102	3.69232	29.0596	10.4891	32.5982	1.45223
ACBD7 ENSG00000176244	0.165834	0.281921	0.161142	0.00123994	0.10248	0.117115	0.0974406	0.0134714	0.160207	0.0438918
ACCS ENSG00000110455	13.2095	15.9539	4.27052	71.8964	22.0918	19.0326	0.373033	1.16537	21.2548	5.27709
ACCSL ENSG00000205126	0.0991177	0.103124	0.138287	0.0883421	0.0541934	0.140874	1.70242	0.220923	0.431748	0.153972
ACD ENSG00000102977	1.46512	104.903	70.322	41.5438	0.090832	21.6955	4.8105	67.4851	0.625721	2.04494
ACE ENSG00000159640	4.20513	4.5975	56.1682	73.3519	12.5626	6.94155	40.5399	1.52785	0.455377	3.27377
ACE2 ENSG00000130234	0.653556	0.271777	0.0867362	0.143291	0.0218999	0.613378	1.34256	0.000565428	0.118667	0.366583
ACER1 ENSG00000167769	0.143672	2.922	3.4626	0.631569	2.3803	0.25848	0.725191	0.133407	0.180529	0.041919
ACER2 ENSG00000177076	0.00234452	0.0781818	0.0132334	0.0111749	0.000780071	0.0424901	1.38463	0.06297	0.0578656	0.284067
ACER3 ENSG00000078124	4.08938	7.44099	35.8523	1.01898	0.21642	10.9045	0.310771	6.20082	1.5349	2.52719
ACHE ENSG00000087085	1.10359	20.3499	0.00720964	0.633178	0.686693	29.3022	42.9229	0.667155	59.9904	0.490152
ACIN1 ENSG00000100813	0.0301685	0.127416	81.479	57.9151	4.79159	15.7551	84.8547	90.5292	12.6584	44.2011
ACKR1 ENSG00000213088	1.17253	34.5282	0.156485	1.54673	2.09835	0.324759	5.02403	0.0300586	256.262	1.18714
ACKR2 ENSG00000144648	2.49219	0.152879	0.13641	0.00307015	0.118371	2.07012	0.0961965	0.748681	0.0184451	0.256792
ACKR3 ENSG00000144476	39.1041	3.69802	1.15416	0.688815	0.00798168	5.99402	0.811869	2.55195	70.3542	7.16838
ACKR4 ENSG00000129048	0.00158311	0.0934479	0.29425	0.369875	0.233733	0.180984	0.0321557	0.064997	0.130639	0.0645799
ACLY ENSG00000131473	10.8654	4.85983	210.612	5.15833	36.9586	79.0883	1.52805	4.912	0.42428	51.2431
ACMSD ENSG00000153086	0.168528	0.0917507	0.0184733	0.0420915	0.126249	0.144107	0.109507	0.000634752	0.685488	0.213619
ACO1 ENSG00000122729	24.419	1.62948	4.37532	7.65864	0.00826617	9.92591	1.75224	0.0513941	2.51231	2.89771
ACO2 ENSG00000100412	10.0051	90.9353	55.7814	13.428	0.569717	43.4846	8.45134	7.09124	23.8674	9.4002
ACOD1 ENSG00000102794	0.0703465	0.144316	0.218687	0.555552	0.221757	0.194808	0.269137	0.0107526	0.247146	0.103339
ACOT1 ENSG00000184227	91.9441	6.20075	57.8715	2.32883	2.24886	0.327657	4.40761	5.05414	0.656101	14.8517
ACOT11 ENSG00000162390	17.7907	0.0122565	0.560268	0.548744	4.91704	2.67186	4.2373	0.877057	0.560544	0.240254
ACOT12 ENSG00000172497	0.0787353	0.0254136	0.069844	0.150538	0.0624152	0.0963649	0.291586	3.37137	0.0239995	4.20622
ACOT13 ENSG00000112304	70.3182	0.499439	74.2561	11.7793	28.7559	6.70168	10.0139	19.8928	29.8586	18.3321
ACOT2 ENSG00000119673	102.33	5.84483	3.88409	6.45661	1.65568	2.34534	21.5562	10.6019	0.0451709	10.1103
ACOT4 ENSG00000177465	0.0318787	1.04899	0.993668	0.105485	0.191023	17.9611	0.550699	1.22542	0.726548	2.0501
ACOT6 ENSG00000205669	0.0377704	0.515927	0.115888	0.590958	0.157987	0.00886495	0.131928	0.763114	0.2465	0.00197005
ACOT7 ENSG00000097021	93.9558	219.849	32.7564	6.84073	48.4608	1.12037	8.48868	15.019	24.6413	0.683907
ACOT8 ENSG00000101473	83.6627	134.997	23.8071	112.221	40.4114	0.817152	7.72024	24.7034	3.24427	16.1388
ACOT9 ENSG00000123130	12.805	70.7848	19.7662	0.171722	20.4445	46.0839	4.16313	3.73322	6.01704	24.3559
ACOX1 ENSG00000161533	19.8843	343.851	186.154	15.1944	62.1151	57.5459	73.008	27.2151	1.9443	75.4517
ACOX2 ENSG00000168306	3.08721	0.037366	0.181875	0.51145	7.76656	46.4572	0.475127	1.01755	0.433796	33.1721
ACOX3 ENSG00000087008	36.0269	2.43947	59.311	107.74	31.0219	5.19883	24.3451	0.259064	6.2405	25.61
ACOXL ENSG00000153093	4.25838	2.12146	5.13828	1.27383	9.62039	0.27686	3.91169	0.395816	0.94787	0.846525
ACP1 ENSG00000143727	1.00887	23.4291	97.1016	15.0442	27.8849	9.53464	9.24419	11.8473	3.18808	24.8035
ACP2 ENSG00000134575	27.4482	36.7721	102.722	147.3	49.0698	115.646	2.75702	0.0290504	104.879	22.7803
ACP5 ENSG00000102575	4.28543	6.53752	19.3097	49.5558	136.541	1.5142	22.7421	7.42052	58.6418	0.00382836
ACP6 ENSG00000162836	0.207271	52.4754	86.2481	31.3348	50.0102	6.61498	27.7273	11.0531	59.8079	4.70059
ACP7 ENSG00000183760	0.305297	0.00229182	0.199564	0.0559052	1.947	0.652558	0.482978	0.00429223	4.86931	0.181453
ACPP ENSG00000014257	3.95936	3.60475	8372.83	625.525	7068.89	1.00989	2.90797	3.08998	2.96131	183.077
ACPT ENSG00000142513	0.275368	0.0974881	0.159916	0.17483	0.132357	0.104501	0.115021	0.673012	0.36343	1.9134
ACR ENSG00000100312	0.109619	0.36782	0.0306408	1.0449	0.00699477	1.04896	0.128861	1.17528	0.843227	1.53072
ACRBP ENSG00000111644	0.349725	0.08052	6.57143	3.46412	0.558786	1.99998	1.10849	10.9158	0.916897	0.782953
ACRC ENSG00000147174	0.137814	0.0922603	0.272071	0.0157588	0.075056	0.128382	0.250711	0.165059	3.57366	0.430357
ACRV1 ENSG00000134940	0.0549755	0.326033	0.157628	0.205371	0.0879373	0.00485884	0.2757	0.0755986	0.573099	0.201483
ACSBG1 ENSG00000103740	1.39028	0.205392	6.70493	10.1694	9.25707	1.74426	1.42301	6.17689	1.24624	16.7776
ACSBG2 ENSG00000130377	0.370862	0.487785	4.98251e-05	0.0161166	0.00109476	0.240582	0.250197	0.0129631	0.00493617	0.0521657
ACSF2 ENSG00000167107	2.29567	52.4946	1.77426	78.7136	31.7696	8.59407	33.3852	26.3164	0.224364	23.3005
ACSF3 ENSG00000176715	29.1133	41.4429	37.196	139.509	25.0741	40.807	0.245537	17.8902	148.666	0.207645
ACSL1 ENSG00000151726	0.128557	1.84584	153.757	1.4544	1.51803	9.47311	21.5662	0.398847	10.9976	15.308
ACSL3 ENSG00000123983	1.21756	1.45447	184.102	0.162271	51.6522	7.58911	12.937	7.64461	1.61466	29.8667
ACSL4 ENSG00000068366	15.6521	0.240415	2.15177	0.387887	0.766145	0.00129069	42.1983	21.4653	0.385354	0.0607104
ACSL5 ENSG00000197142	0.196421	0.00276566	0.666127	0.0622052	0.457991	2.87365	18.0975	23.9548	3.21694	162.857
ACSL6 ENSG00000164398	0.902038	5.30662	0.613697	0.348343	0.484043	0.171197	0.689404	1.03977	0.21002	1.05342
ACSM1 ENSG00000166743	0.212611	0.106359	1.23022	0.180057	68.6795	0.197818	0.0503911	0.0402711	0.0233659	9.53941
ACSM2A ENSG00000183747	0.275537	0.0240338	0.155887	0.289119	0.0515671	3.68408e-05	0.143558	0.196828	0.522094	0.0250144
ACSM2B ENSG00000066813	1.27457	0.949755	0.896667	0.0222239	0.0586133	0.105593	0.356808	0.347668	0.0456466	0.0640887
ACSM3 ENSG00000005187	0.43525	0.639335	48.5292	3.74877	26.1855	1.2325	0.810668	2.08713	0.913371	7.79666
ACSM4 ENSG00000215009	0.0798321	0.420063	0.655572	0.0710682	0.00473974	0.0620983	0.503703	0.602605	0.0856446	0.000170689
ACSM5 ENSG00000183549	0.13585	0.914612	0.200955	0.744415	1.0016	0.0400971	0.0214349	1.79745	0.0250674	1.9319
ACSM6 ENSG00000173124	0.23715	0.135555	0.0764316	0.0297817	0.104082	0.0294043	8.75515	0.0477905	0.0335145	0.0200774
ACSS1 ENSG00000154930	2.17756	57.5105	184.018	223.852	225.193	2.29311	34.647	2.4681	120.912	60.2959
ACSS2 ENSG00000131069	6.45268	113.199	0.542861	2.431	3.13747	161.827	5.81077	24.1127	24.0239	3.69799
ACSS3 ENSG00000111058	6.48759	3.2985	33.826	0.69083	0.716749	0.0902342	0.650415	28.6153	8.84873	1.10338
ACTA1 ENSG00000143632	33.9428	0.653582	0.393653	0.290808	0.0903661	0.299983	0.218406	0.942704	0.0336212	0.8043
ACTA2 ENSG00000107796	4573.43	1088.61	0.266838	6.4092	3.10238	1561.27	0.0127719	8.39881	6.5425	0.000239089
ACTB ENSG00000075624	29441.8	14537.1	2205.18	259.66	1883.27	3911.93	4252.9	1955.19	4425.44	211.748
ACTBL2 ENSG00000169067	0.438751	0.0459014	0.130525	0.125357	0.0837123	0.144403	0.06425	0.335277	0.0920633	0.388435
ACTC1 ENSG00000159251	108.392	2.73134	0.259098	0.303768	1.6204	0.319969	0.340904	0.390664	0.126554	0.0207382
ACTG1 ENSG00000184009	5.13628	1.2867	2363.6	19.3173	269.526	5140.69	1908.96	461.595	966.144	493.117
ACTG2 ENSG00000163017	12238.3	11236.9	0.000487785	2.90517	3.79375	2632.53	1.25233	1.2278	1.85343	8.07187
ACTL10 ENSG00000182584	2.05702	1.89486	1.32859	28.0842	1.11764	1.04994	1.002	41.5547	0.0274054	1.97898
ACTL6A ENSG00000136518	0.0374158	27.6912	29.7262	2.33612	0.863308	2.14157	3.54666	1.94794	3.12039	3.10224
ACTL6B ENSG00000077080	0.0904843	0.0507291	0.0611516	0.0122751	1.54834	0.0965627	0.00831575	0.136302	0.47925	0.00951563
ACTL7A ENSG00000187003	0.0119694	0.000406404	0.0836983	0.258973	0.172059	0.779245	0.0047699	7.65045e-07	0.0604357	0.0353978
ACTN1 ENSG00000072110	2202.99	408.123	172.796	1.25162	207.542	21.9102	220.221	393.13	160.62	206.305
ACTN2 ENSG00000077522	0.0214501	0.345357	0.0219769	0.173288	0.00929188	0.357883	0.458255	2.07617	0.0936109	0.0238488
ACTN3 ENSG00000248746	0.0322948	0.792345	1.2677	0.452639	0.0994272	0.229168	0.805892	0.238219	0.583989	0.153206
ACTN4 ENSG00000130402	282.684	223.234	452.805	47.3676	116.498	10.9418	292.525	0.83675	171.138	53.7285
ACTR10 ENSG00000131966	8.86189	0.0553316	28.1927	1.27298	0.605395	10.1692	4.85046	2.29927	2.09621	7.84649
ACTR1A ENSG00000138107	213.364	271.613	10.3111	183.658	19.7777	200.36	2.2125	4.72384	20.6398	30.4033
ACTR1B ENSG00000115073	87.1967	166.842	118.916	176.051	32.7405	257.975	79.2476	3.95781	107.518	40.0376
ACTR2 ENSG00000138071	2.18412	1.33283	170.479	3.52751	5.00817	13.8858	76.6381	58.6573	38.8707	61.274
ACTR3 ENSG00000115091	0.0564236	1.83042	17.5514	0.68588	3.59852	29.3851	35.2369	12.2898	52.3771	1.20522
ACTR3B ENSG00000133627	0.642538	1.73269	11.6323	0.956748	1.9265	0.13722	3.6281	1.4173	2.09913	2.29077
ACTR3C ENSG00000106526	0.924813	0.304259	0.264688	13.4078	0.585904	0.379755	0.680567	2.9696	2.13456	2.93101
ACTR5 ENSG00000101442	0.370524	1.47301	4.23629	2.16179	4.75483	8.61868	2.01484	1.28073	0.000771387	1.14452
ACTR6 ENSG00000075089	5.36971	1.10162	3.10618	8.69143	2.46715	2.02294	5.95901	4.34675	12.4989	1.27839
ACTR8 ENSG00000113812	0.141419	12.8051	6.91359	1.60915	1.10022	3.65288	8.11973	1.50858	13.005	0.513114
ACTRT2 ENSG00000169717	0.0869721	0.0564533	0.344052	0.195918	0.00308153	0.0378052	0.0108543	0.171658	0.00244523	0.0649618
ACTRT3 ENSG00000184378	0.0119982	0.547697	0.213152	0.45221	0.89309	0.121918	0.093842	0.00529166	0.148089	0.125019
ACVR1 ENSG00000115170	21.5139	0.630877	17.0182	0.0546407	0.30322	1.9241	14.9591	2.68121	2.70711	5.0846
ACVR1B ENSG00000135503	0.172465	1.37731	12.1333	1.17728	1.02892	1.71866	17.4848	0.933072	0.0146077	9.30309
ACVR1C ENSG00000123612	0.00426882	7.45926	0.158507	0.0128281	0.178902	0.0608061	0.410086	0.425831	0.22068	0.326421
ACVR2A ENSG00000121989	9.73418	2.60278	7.03609	0.0174879	9.92224	2.16307	13.153	2.38989	6.85914	1.1398
ACVR2B ENSG00000114739	2.00384	0.287296	2.86886	2.14745	0.293939	0.205533	13.1131	0.205113	0.526509	0.382998
ACVRL1 ENSG00000139567	8.18066	73.9027	0.0176424	0.874918	1.47818	0.329025	0.354644	35.4586	63.6388	0.000436484
ACY1 ENSG00000243989	6.43938	6.12161	7.95091	0.107867	22.4589	3.15849	2.88967	2.56166	21.4698	4.82872
ACY3 ENSG00000132744	0.779724	0.0556974	1.74795	0.446643	0.987472	0.997217	1.06123	0.942545	7.73461	0.0213885
ACYP1 ENSG00000119640	0.677922	2.92664	1.57227	0.8447	4.73622	0.666285	5.14126	1.73224	0.567938	16.1995
ACYP2 ENSG00000170634	28.4853	7.11534	9.83926	12.4285	0.547617	6.72631	3.66187	17.4435	0.130962	1.37155
ADA ENSG00000196839	3.26976	88.796	0.309078	0.573729	1.06829	0.47832	0.0426877	6.23998	12.9118	7.72512
ADAD1 ENSG00000164113	0.0543719	0.0340258	0.0444866	0.321071	0.0702321	0.0187412	0.0524993	0.186555	0.0936317	0.0702172
ADAD2 ENSG00000140955	0.0126998	0.930268	0.0576041	2.42301	0.30753	0.170313	0.110487	0.201779	0.489555	0.0894507
ADAL ENSG00000168803	0.937011	12.2896	1.29282	0.744963	7.2859	4.26326	1.04548	17.3319	0.703769	11.854
ADAM10 ENSG00000137845	4.63564	0.140478	205.498	3.71619	0.87878	3.23605	107.292	13.1711	1.04641	29.9294
ADAM11 ENSG00000073670	42.525	0.372889	1.37203	1.71801	1.40861	0.794082	0.00382265	0.682406	0.266861	1.00609
ADAM12 ENSG00000148848	2.05769	1.7855	6.42346	0.379473	0.194855	0.760732	0.095758	0.0389242	1.2857	1.07975
ADAM15 ENSG00000143537	6.57922	1.59011	1.94864	211.108	77.3336	2.92347	68.8222	117.325	236.791	2.04791
ADAM17 ENSG00000151694	56.1504	15.1747	13.5001	0.198792	4.71063	13.2191	9.3438	0.0754342	2.08146	1.3927
ADAM18 ENSG00000168619	0.17448	0.104406	0.497365	0.179974	0.678156	0.0394638	0.308371	0.0424247	0.0861998	0.0532281
ADAM19 ENSG00000135074	20.2825	13.6446	0.595839	0.1937	1.87904	0.72596	0.836001	5.42392	0.714566	0.365886
ADAM2 ENSG00000104755	0.52389	4.41344	0.033945	0.112143	0.102621	0.56497	0.100731	0.646911	0.370381	0.850073
ADAM20 ENSG00000134007	0.0102153	0.16393	0.0318408	0.00629316	0.606736	0.14061	0.330696	0.713553	1.86215	0.181417
ADAM22 ENSG00000008277	18.6125	1.74494	2.43957	1.64211	0.500181	4.62387	0.681987	34.6846	3.05711	5.8814
ADAM23 ENSG00000114948	0.633177	1.4701	0.286704	1.08153	0.498176	0.132172	0.313343	0.330589	3.90306	0.0674108
ADAM28 ENSG00000042980	8.26801	1.00837	2.4938	0.875779	1.44397	0.181648	5.68506	3.73643	2.41924	17.5595
ADAM29 ENSG00000168594	0.073455	0.0148906	0.0420042	0.256936	0.119581	0.08251	0.0330994	0.607724	0.491075	0.000827877
ADAM30 ENSG00000134249	3.70999	0.21732	0.0799414	0.0443199	0.0832992	0.11733	0.0238463	0.0449533	0.0557498	0.00873618
ADAM32 ENSG00000197140	0.284347	0.34586	2.00445	0.842428	0.0772794	0.307371	0.553119	0.172073	0.557648	0.516062
ADAM33 ENSG00000149451	252.094	261.297	0.361364	3.93182	3.35157	67.0299	3.07072e-06	10.3123	25.7803	0.0581339
ADAM7 ENSG00000069206	0.65846	0.448545	0.0404246	0.2669	0.11267	0.188879	0.529915	0.751824	0.000777478	0.458594
ADAM8 ENSG00000151651	6.12192	2.41488	46.0048	0.654576	0.147208	0.0891126	43.6101	16.2514	0.277786	27.7517
ADAM9 ENSG00000168615	21.7425	2.41733	240.586	0.782324	34.6343	4.90274	46.2553	0.628757	0.920036	37.317
ADAMDEC1 ENSG00000134028	0.00491655	0.205814	0.133397	0.186416	0.0701775	0.0502681	0.121718	0.0343613	0.561227	0.296179
ADAMTS1 ENSG00000154734	191.499	55.8753	0.710183	0.473208	0.243915	1.83806	58.2256	172.278	331.604	61.3218
ADAMTS10 ENSG00000142303	54.7054	8.92114	0.58962	38.6647	0.64179	6.91806	0.122707	2.57317	140.1	1.18776
ADAMTS12 ENSG00000151388	2.7936	9.23661	0.468888	0.339112	1.89486	0.0545499	3.46484	0.804981	0.0135392	2.24654
ADAMTS13 ENSG00000160323	9.77777	27.0275	14.7345	4.13688	24.7225	47.5952	6.23644	3.01227	2.87952	2.8546
ADAMTS14 ENSG00000138316	0.718808	0.140566	0.493257	0.394618	1.12499	0.00910193	0.232767	3.33076	0.345109	1.70333
ADAMTS15 ENSG00000166106	11.5282	6.21063	0.123968	0.780805	2.89667	0.138626	0.0673464	0.689979	7.93461	0.635571
ADAMTS16 ENSG00000145536	1.56998	0.0283501	0.174589	0.124587	0.446525	0.0119028	0.145253	0.0405065	0.02148	0.011872
ADAMTS17 ENSG00000140470	0.446769	10.5228	0.0744894	2.73595	0.628763	0.0138757	0.191801	0.180919	0.275738	0.426383
ADAMTS18 ENSG00000140873	2.54777	0.478959	0.52518	0.998837	1.87903	0.315284	0.724327	1.07434	5.77964	0.0458039
ADAMTS19 ENSG00000145808	0.192416	0.825907	1.06783	0.490531	0.857495	0.065695	0.0678606	0.33314	0.578715	0.0763139
ADAMTS2 ENSG00000087116	0.634377	62.0123	0.198994	0.981962	0.0631339	0.465371	1.17879	3.08296	3.93791	0.0765847
ADAMTS20 ENSG00000173157	0.0540402	0.0241583	0.656402	0.0606475	0.943917	0.257763	0.000198102	0.0481652	0.186318	0.0201536
ADAMTS3 ENSG00000156140	0.0587646	5.6681	0.543723	0.0360867	0.0187848	0.0675789	0.038733	0.161452	0.0170699	0.135602
ADAMTS4 ENSG00000158859	0.0192639	25.0087	0.12578	0.171935	0.754346	0.0472999	1.82088	0.137981	103.447	0.716905
ADAMTS5 ENSG00000154736	27.4781	3.12181	0.339541	1.49733	3.8604	6.54766	1.11201	1.56262	0.0512408	0.173123
ADAMTS6 ENSG00000049192	0.502744	0.321184	0.0579425	0.799023	0.248168	0.135707	0.659928	0.0818405	0.135944	0.176927
ADAMTS7 ENSG00000136378	6.5585	0.538585	0.945648	0.135299	0.413185	1.5449	2.20284	12.3614	0.0253882	1.58681
ADAMTS8 ENSG00000134917	59.8831	66.9174	3.36454	0.135893	2.92853	0.360814	24.8959	2.33953	23.7039	17.9257
ADAMTS9 ENSG00000163638	0.591398	1.26451	1.29616	0.695681	13.6155	50.1257	0.00565728	4.29701	0.476754	3.12071
ADAMTSL1 ENSG00000178031	1.58391	2.42994	82.6183	0.518952	2.11684	41.3072	3.83686	3.10517	4.77267	79.6753
ADAMTSL2 ENSG00000197859	0.982924	7.14965	0.767641	54.3039	1.73071	70.8944	0.00147189	142.451	21.2277	2.24516
ADAMTSL3 ENSG00000156218	0.0448977	2.63731	0.882755	2.04095	9.93843	1.46674	5.62493	2.45977	5.41194	0.332176
ADAMTSL4 ENSG00000143382	21.7852	21.1861	0.993109	0.387508	0.738387	0.390491	0.00844854	3.92375	4.00116	14.3439
ADAMTSL5 ENSG00000185761	0.636637	3.18632	0.171198	0.259357	0.353869	0.380193	0.214457	10.3639	0.975659	0.000137799
ADAP1 ENSG00000105963	5.82208	68.2308	3.14154	53.0775	4.49034	0.998215	1.31832	5.72902	2.96629	0.216502
ADAP2 ENSG00000184060	39.0276	3.63856	0.936314	0.49677	0.848227	0.588584	0.916394	4.36145	0.379271	0.0112793
ADAR ENSG00000160710	1.75547	113.014	28.6555	0.346964	0.160628	825.23	19.2125	178.985	57.026	55.7408
ADARB1 ENSG00000197381	29.6027	0.653044	31.296	0.9835	25.3413	1.35173	3.23121	2.12695	0.14543	5.38627
ADARB2 ENSG00000185736	0.233899	0.0692768	0.196498	5.57769	0.108741	0.219794	3.45182	0.105695	0.00595649	0.723427
ADAT1 ENSG00000065457	0.280066	0.147925	8.30076	0.0840674	0.795471	29.4198	14.2132	0.301206	0.241798	4.40189
ADAT2 ENSG00000189007	0.759058	0.0523764	10.3228	11.8018	0.638315	1.73505	0.354385	0.235577	0.57913	3.78859
ADAT3 ENSG00000213638	0.028035	0.539079	1.18278	0.248988	1.70211	0.0521776	0.605697	0.171534	0.0477517	0.702391
ADCK1 ENSG00000063761	3.53012	39.1743	17.7	0.342363	0.215809	0.216333	1.58312	4.36862	0.0604207	3.28107
ADCK2 ENSG00000133597	57.4847	1.33143	19.0358	66.5279	3.65487	20.0158	14.399	1.70976	7.36301	0.474056
ADCK3 ENSG00000163050	22.9966	217.324	97.0417	0.354045	84.4212	2.10334	16.0783	26.4261	74.2698	70.3592
ADCK4 ENSG00000123815	37.7196	146.549	4.13161	106.67	0.704864	3.66256	1.0869	98.6187	12.9999	7.17334
ADCK5 ENSG00000173137	58.8975	0.000145304	39.2105	46.5404	4.91455	4.74829	11.8361	11.0468	0.487384	73.7211
ADCY1 ENSG00000164742	1.48234	0.833222	3.67946	1.82819	1.3024	1.14573	0.567228	2.1972	1.47043	0.337443
ADCY10 ENSG00000143199	0.0838189	0.0544922	0.0870171	5.20104	0.573663	0.16245	0.150705	0.0778448	0.324811	0.084564
ADCY2 ENSG00000078295	28.051	19.6666	16.734	0.0999515	0.446462	27.9237	7.58616	0.59142	4.06984	0.836698
ADCY3 ENSG00000138031	8.17857	2.04286	17.8411	6.00133	0.962665	0.30064	14.5292	274.279	32.0268	30.6314
ADCY4 ENSG00000129467	34.9272	5.59406	0.173267	6.25305	9.12556	1.66196	15.7181	3.42884	57.8484	12.1854
ADCY5 ENSG00000173175	189.794	134.158	0.0389387	2.30925	0.268523	8.00966	0.487606	7.54439	2.73626	0.18153
ADCY6 ENSG00000174233	18.3719	21.7257	112.991	145.498	13.729	2.06503	44.8839	2.31529	93.8483	28.5167
ADCY7 ENSG00000121281	0.108211	0.096685	0.827515	0.244354	1.60402	1.18479	0.385593	24.4845	0.0100177	6.1029
ADCY8 ENSG00000155897	0.46752	0.0155206	0.330754	0.907441	0.465743	0.241936	0.00281473	0.433825	0.114376	0.289242
ADCY9 ENSG00000162104	45.2238	2.49178	1.41309	5.90608	4.76889	3.25599	3.41723	0.509524	2.16649	0.494961
ADCYAP1 ENSG00000141433	0.0741918	0.17676	0.140115	0.153208	0.0523735	0.000517767	0.240559	0.205916	1.15862	0.300259
ADCYAP1R1 ENSG00000078549	9.64969	0.410424	0.725941	0.007004	0.0536908	3.70944	1.4384	1.2263	2.10484	0.307013
ADD1 ENSG00000087274	200.081	46.4961	162.288	1.92241	9.16368	47.3857	47.9224	249.099	98.0827	4.68612
ADD2 ENSG00000075340	0.0333697	0.272697	3.06755	0.197516	0.368234	2.96411	3.98918	0.0363682	0.0152121	0.317749
ADD3 ENSG00000148700	1.85052	0.403747	35.144	6.247	0.269671	2.13237	10.9447	28.9655	31.0347	1.45718
ADGB ENSG00000118492	3.89052	1.12137	0.25675	0.0586458	0.0913318	0.29232	0.106111	0.18431	2.62537	0.0262075
ADGRA1 ENSG00000197177	0.025726	0.333925	0.0317115	0.0939901	0.513398	0.0159875	0.302489	0.0565508	0.00890132	0.000405294
ADGRA2 ENSG00000020181	1211.68	83.8155	38.1466	13.2957	2.51636	137.686	3.73978	240.179	3.90527	58.4929
ADGRA3 ENSG00000152990	2.6788	0.764681	7.05018	5.63653	4.22583	8.46986	7.56616	0.441023	1.13515	21.0623
ADGRB1 ENSG00000181790	0.612305	9.23352	8.84572	9.41265	0.0526862	0.779701	2.21108	0.0579545	0.000910187	1.13936
ADGRB2 ENSG00000121753	91.4275	0.942802	0.0536985	5.7265	0.188962	38.9912	0.453654	1.72412	6.38964	0.0186938
ADGRB3 ENSG00000135298	1.15362	0.0113716	0.229999	2.53607	0.124218	0.00688951	0.260223	2.14677	0.189407	2.11086
ADGRD1 ENSG00000111452	5.55564	0.0949495	0.355475	0.00963915	0.129028	20.3366	0.38532	0.326294	0.287109	0.86704
ADGRD2 ENSG00000180264	6.18852	0.219051	6.27995	0.0310656	0.367097	0.00712511	0.0285338	0.0432668	0.173325	0.100227
ADGRE1 ENSG00000174837	1.43173	0.0675218	0.107072	0.0726668	0.140177	0.471239	0.110081	0.268188	0.10536	0.260616
ADGRE2 ENSG00000127507	15.2885	0.252971	0.197286	0.431066	8.01778	0.872875	0.335054	0.0821824	0.112411	2.00928
ADGRE3 ENSG00000131355	0.184921	0.0524011	0.250073	0.000994344	0.323435	1.86757	0.111486	0.200731	0.0189464	0.194324
ADGRE5 ENSG00000123146	228.402	46.0329	0.554303	11.5209	1.70332	0.916068	102.244	35.3545	170.769	2.52513
ADGRF1 ENSG00000153292	4.02083	0.0284212	0.929759	1.02054	1.48651	0.720586	33.2078	0.112273	0.00739111	0.377104
ADGRF2 ENSG00000164393	0.471917	0.0798713	0.00810982	0.27806	0.0184722	0.189924	0.000578388	0.144137	0.0679701	0.1549
ADGRF3 ENSG00000173567	0.0223258	0.434473	0.00089824	0.108881	0.115859	0.0260249	0.0632937	0.083746	0.198381	0.124253
ADGRF4 ENSG00000153294	0.00287467	0.104674	0.101445	0.0190576	0.456269	0.0639463	0.880918	0.291704	0.166877	0.0199281
ADGRF5 ENSG00000069122	3.38879	0.452213	15.4587	3.31212	2.45182	1.38128	0.0203742	0.567635	3.22742	0.00231269
ADGRG1 ENSG00000205336	0.475126	0.0878011	96.8989	21.5943	109.179	0.206533	53.8102	2.33581	59.0992	25.9151
ADGRG2 ENSG00000173698	0.0852108	0.0938595	0.478791	0.285072	0.163494	0.11554	0.218883	0.00299158	0.473803	0.143654
ADGRG3 ENSG00000182885	0.372127	0.0796405	0.0667303	0.225814	1.89302	0.0898418	0.0860225	0.636881	3.30833	0.519455
ADGRG4 ENSG00000156920	0.270726	0.0116815	0.326485	0.384364	0.63644	0.340881	0.0276411	0.0704479	0.241899	0.0668442
ADGRG5 ENSG00000159618	4.74147	0.000871783	0.0796909	0.0680989	0.456848	0.127974	0.466135	26.4703	1.60095	1.60662
ADGRG6 ENSG00000112414	0.114564	0.188097	2.7386	0.0478407	1.99015	0.562781	9.39683	0.593336	0.35758	0.210632
ADGRG7 ENSG00000144820	0.212629	0.254192	0.449153	0.0174925	0.249075	0.117214	0.0272391	0.695452	0.0808136	0.284658
ADGRL1 ENSG00000072071	48.8546	1.89209	5.65118	48.9377	2.31088	37.2328	18.0796	36.3971	29.6768	2.02963
ADGRL2 ENSG00000117114	7.28512	0.565269	51.0082	0.00165218	4.91306	3.32844	1.29974	57.0253	23.2259	21.8561
ADGRL3 ENSG00000150471	3.09204	0.797263	0.702044	1.22712	0.370881	1.51306	0.0189009	0.056119	0.792526	0.411729
ADGRL4 ENSG00000162618	0.0196189	0.1786	0.43163	0.00620813	4.27833	0.0506102	0.608001	2.41062	29.4271	2.7901
ADGRV1 ENSG00000164199	0.068422	0.00355723	2.27008	2.34928	3.68696	0.341972	4.52786	0.861983	9.37306	8.71277
ADH1A ENSG00000187758	0.00959537	0.00173425	0.036929	0.310225	0.104498	0.0708651	0.149879	0.14867	0.237743	0.00391239
ADH1B ENSG00000196616	69.0724	0.73751	0.118808	1.41972	1.96548	6.65981	0.582588	0.665829	1.17045	0.0139131
ADH1C ENSG00000248144	1.59436	0.563197	0.240127	1.5206	1.1464	0.114607	0.472252	0.836439	0.468023	1.81101
ADH4 ENSG00000198099	0.633286	1.67596	0.0807955	0.215008	0.239109	0.492807	0.621066	0.0174025	0.0707015	0.0233608
ADH5 ENSG00000197894	33.8905	8.84568	18.7027	56.9971	54.2742	535.474	31.3848	21.9472	4.16914	3.7813
ADH6 ENSG00000172955	3.14997	0.00302718	0.389536	1.25922	0.843413	0.085272	0.39769	0.341867	0.366226	2.02725
ADH7 ENSG00000196344	0.0318788	0.102658	0.256188	0.234708	0.065246	0.902439	0.958557	0.205465	0.091238	0.185549
ADHFE1 ENSG00000147576	5.0758	3.56265	20.9559	1.82617	12.9978	0.0957894	9.53556	0.757474	9.98082	0.205519
ADI1 ENSG00000182551	563.888	131.512	269.001	961.297	335.615	335.183	3.48634	20.9404	330.357	216.904
ADIG ENSG00000182035	0.117021	0.0232368	0.184197	0.806385	0.301856	0.128261	0.0951568	0.047064	0.501588	0.00515775
ADIPOQ ENSG00000181092	7.06198e-08	0.319127	0.289892	0.247999	0.0268606	0.0729113	0.0280549	0.269839	0.450967	0.0773634
ADIPOR1 ENSG00000159346	1.01502	1.15576	128.565	0.00560703	12.521	8.56746e-08	40.7194	0.621651	0.531346	22.7985
ADIPOR2 ENSG00000006831	1.28695	6.16179	6.74213	0.31474	3.70234	76.8677	0.491268	4.68722	7.99695	155.788
ADIRF ENSG00000148671	1233.76	481.307	1000.44	2433.16	310.757	88.7207	204.221	549.705	547.144	8.08309
ADK ENSG00000156110	0.756838	0.611662	38.7166	0.361633	0.182247	21.5666	4.48983	0.292116	1.98287	8.65317
ADM ENSG00000148926	1.59769	0.726048	0.00819997	1.29589	1.85805	2.33742	24.4253	0.355481	10.9048	0.272537
ADM2 ENSG00000128165	0.16142	13.0914	2.66182	0.42728	1.50099	1.87723	0.204811	1.2331	0.810125	5.73111
ADM5 ENSG00000224420	1.93312	5.46899	0.0988516	0.262344	0.449656	0.642022	0.0289696	1.53006	15.8181	0.649629
ADNP ENSG00000101126	46.8857	164.931	37.2963	65.6602	50.183	124.243	0.282671	4.37891	2.49133	38.8917
ADNP2 ENSG00000101544	11.8361	0.571691	38.8949	1.60007	0.986726	6.83339	3.20113	0.00764941	4.42294	0.890758
ADO ENSG00000181915	11.2614	0.82434	12.3059	0.617343	1.34066	4.37899	3.55852	2.05853	11.5097	12.4182
ADORA1 ENSG00000163485	0.809578	3.77738	0.00973325	1.22992	0.515084	0.451688	0.0594123	1.22672	0.763976	0.0165082
ADORA2A ENSG00000128271	0.105235	0.2712	0.0456435	0.061283	0.03116	0.260331	0.85191	0.0646458	0.0200731	0.501653
ADORA2B ENSG00000170425	0.12254	0.0002503	0.39782	0.16296	0.319026	0.551755	5.56222	0.464625	0.435487	0.0112933
ADORA3 ENSG00000282608	1.38859	0.534594	0.0700301	0.111032	0.192775	9.39518	0.359461	0.991773	0.663639	2.20914
ADPGK ENSG00000159322	0.0211569	1.96347	155.881	0.274549	62.0172	0.904062	11.5971	6.6929	0.52794	76.1625
ADPRH ENSG00000144843	1.57149	8.2839	0.0680776	26.2405	0.0355581	0.76284	1.91858	5.55899	4.41873	2.69864
ADPRHL1 ENSG00000153531	1.50502	25.8272	0.972122	2.46345	0.140296	0.903938	2.3686	0.299893	14.2038	12.684
ADPRHL2 ENSG00000116863	18.1274	28.4906	10.134	2.99299	156.116	38.4178	14.0721	2.46154	9.44796	39.2109
ADPRM ENSG00000170222	0.0533799	0.240109	17.6943	0.330651	0.569077	10.5793	5.02217	1.40491	0.341845	3.18162
ADRA1A ENSG00000120907	36.6128	0.479996	0.107936	0.027094	0.0240315	0.179022	0.227518	0.444553	0.133126	1.02772
ADRA1B ENSG00000170214	0.00244049	0.0938945	0.180541	0.0134731	0.0276256	0.00825331	0.0788905	0.171021	0.12992	0.364659
ADRA1D ENSG00000171873	2.40252	0.843528	1.15094	1.03745	0.109458	51.4928	0.674611	3.91654	0.033802	7.33605
ADRA2A ENSG00000150594	1.05808	0.00151642	0.0517389	0.436378	1.31355	5.26384	0.193828	0.0246502	21.4928	17.6819
ADRA2B ENSG00000274286	0.157947	4.46341	0.386963	1.59532	0.0137997	0.0883863	4.16274	0.656905	0.17481	0.34235
ADRA2C ENSG00000184160	2.86975	3.25794	2.26298	0.00533501	1.67351	54.409	0.051586	1.52063	0.717491	80.1843
ADRB1 ENSG00000043591	2.54713	2.49915	25.6673	0.835627	5.29869	0.22922	0.556056	0.54012	12.0364	15.55
ADRB2 ENSG00000169252	1.24995	0.240809	12.3827	0.344273	10.2181	56.9134	5.37272e-05	7.86177	16.1366	0.379497
ADRB3 ENSG00000188778	9.14666	1.90974	0.774735	0.326731	0.0666594	2.3376	0.149881	1.21786	0.505908	0.0387723
ADRM1 ENSG00000130706	26.2362	50.2733	1.94374	167.216	25.4618	67.924	42.8317	61.6951	11.1722	4.82992
ADSL ENSG00000239900	3.95731	22.4565	4.87637	0.168534	0.745461	86.4236	2.3449	0.217246	0.129224	1.31016
ADSS ENSG00000035687	0.643773	5.53862	44.3415	0.0864254	6.10157	4.20507	5.05345	6.07015	15.0486	22.5737
ADSSL1 ENSG00000185100	20.955	42.3412	0.918678	0.269498	1.05779	2.98106	2.33284	3.70179	0.949108	8.87697
ADTRP ENSG00000111863	0.360934	0.059137	0.0031251	0.109215	0.271837	0.465782	0.31062	0.57953	4.72313	0.0788595
AEBP1 ENSG00000106624	2023.12	2414.07	1.25916	1.69171	60.8309	1.84614	6.56369	2.25932	143.648	0.654207
AEBP2 ENSG00000139154	5.42455	0.80816	45.3049	14.1957	11.5961	0.892626	18.8701	1.05688	10.9416	10.2533
AEN ENSG00000181026	13.6712	21.4794	0.167979	4.82094	4.76348	17.7068	20.1848	14.4384	0.452351	13.1614
AES ENSG00000104964	790.11	220.074	446.681	937.126	254.373	0.607537	926.349	703.018	111.634	45.7771
AF011889.5 ENSG00000241489	0.0322714	4.09188	0.0234356	0.327346	0.231201	0.700693	0.00576977	0.0725893	1.92036	0.0606794
AF111168.1 ENSG00000280308	0.157275	0.145715	0.094576	0.011071	0.11461	0.161692	0.0325561	0.0335653	0.138475	0.0922954
AF131216.1 ENSG00000280273	0.147895	0.16365	0.512496	0.000181736	0.188036	0.569221	0.0458052	0.0382763	0.0614639	0.154975
AF165138.7 ENSG00000243440	0.017525	0.103499	0.0111592	0.186949	0.00788714	0.357158	0.0402788	0.139576	0.00650239	0.325573
AFAP1 ENSG00000196526	11.801	1.26316	1.48091	1.78164	0.183807	2.18389	1.22251	53.3153	7.24685	0.950785
AFAP1L1 ENSG00000157510	0.20345	50.4603	15.8337	0.0484304	1.11596	0.157498	0.23883	1.4596	1.76258	0.99412
AFAP1L2 ENSG00000169129	17.2447	0.869922	6.60526	2.33117	1.27958	0.410203	0.960339	2.73434	24.9551	0.424208
AFF1 ENSG00000172493	0.54455	4.27304	44.4335	0.0910094	8.49591	1.54317	1.05478	1.59444	27.1043	11.8582
AFF2 ENSG00000155966	0.929321	0.805324	0.220021	0.552415	0.457067	0.210103	0.427805	0.899024	0.976855	0.000113234
AFF3 ENSG00000144218	0.258679	2.18069	88.0157	0.539802	34.5924	1.20038	0.157671	1.5607	0.286327	22.7401
AFF4 ENSG00000072364	24.3023	1.60358	20.9691	0.0407471	10.7465	1.81466	30.5026	8.78	4.35721	12.7989
AFG3L2 ENSG00000141385	7.35722	0.760265	84.6523	98.6472	90.0441	0.655311	95.9853	0.363912	40.9614	19.9345
AFM ENSG00000079557	0.125037	0.299958	0.273488	0.0566167	3.10629e-05	0.152108	0.0339166	0.0994136	0.139828	1.14863
AFMID ENSG00000183077	1.05705	43.3886	77.8973	37.2108	52.9467	11.2	29.8761	5.2493	10.1716	48.9382
AFP ENSG00000081051	1.06659	0.0663562	1.9688	0.173368	0.294469	0.508531	0.786791	0.108666	0.988475	0.208803
AFTPH ENSG00000119844	0.771853	0.498439	153.519	0.594546	12.0733	0.558662	4.51684	47.4945	3.53593	40.4497
AGA ENSG00000038002	0.49271	0.0914799	0.131544	2.92344	0.00907204	15.29	3.32292	0.91357	2.7294	5.64393
AGAP1 ENSG00000157985	1.53155	0.569376	4.90794	4.11876	0.872808	20.4637	38.9837	0.301705	5.78969	1.68097
AGAP14P ENSG00000279058	0.267882	0.0794516	1.40352	0.0228422	1.18652	0.0672336	0.10683	0.554632	2.35684	0.133719
AGAP2 ENSG00000135439	2.42611	4.11343	0.805327	4.17573	0.0567647	15.7398	5.64259	3.22388	9.56891	0.206506
AGAP3 ENSG00000133612	4.91109	5.31276	35.6371	79.5714	26.2054	36.4291	68.2978	70.5566	21.3817	5.57161
AGAP4 ENSG00000188234	4.35447	0.931068	21.9638	7.16902	0.654455	3.63364	2.26454	10.2117	7.23977	7.98021
AGAP5 ENSG00000172650	1.41966	0.0265069	0.0347531	0.077883	0.224387	0.178246	0.173696	1.1315	4.88032	0.119588
AGAP6 ENSG00000204149	0.611156	0.104975	8.14871	1.90635	44.1915	0.394094	4.87627	24.954	10.1462	3.25755
AGAP9 ENSG00000204172	2.19212	1.7242	6.65381	0.915713	0.86975	2.68533	0.731595	17.4195	1.2758	0.381357
AGBL1 ENSG00000273540	0.761591	0.0137964	0.290806	0.0615455	0.00687683	0.175769	0.255388	0.28161	0.186659	0.0429216
AGBL2 ENSG00000165923	0.456273	0.0118723	0.0928473	0.123868	0.349529	0.158584	0.125627	5.46742	0.229876	0.00268235
AGBL3 ENSG00000146856	0.15818	0.320517	13.4295	0.347599	0.244861	0.236336	0.172472	2.32662	0.2759	0.402359
AGBL4 ENSG00000186094	0.171595	0.134947	0.07966	0.000476547	0.106355	1.9216	0.171644	2.34098	0.405858	0.405688
AGBL5 ENSG00000084693	76.2492	140.957	16.5384	51.5151	64.1082	0.0102132	39.9169	1.81755	36.3147	1.8584
AGER ENSG00000204305	0.274522	0.784659	0.277787	4.40958	1.39042	24.3352	13.777	0.213114	20.4462	0.117774
AGFG1 ENSG00000173744	0.437131	1.05727	16.9275	2.55172	6.33912	5.51687	2.69738	29.6545	1.03767	2.34753
AGFG2 ENSG00000106351	0.0821083	3.68273	38.4404	54.4345	16.5235	0.193681	21.7028	34.0128	61.8605	16.0153
AGGF1 ENSG00000164252	3.67902	0.32181	22.3785	2.29805	0.464948	0.15173	9.20793	0.337363	0.259939	7.21063
AGK ENSG00000006530	0.0345667	3.36566	7.90658	0.0310588	0.614064	2.36912	1.70339	0.564039	4.69418	0.706578
AGL ENSG00000162688	0.0559259	3.33191	34.1015	0.4254	2.2185	0.106449	4.49017	7.8566	2.8545	2.99924
AGMAT ENSG00000116771	0.0297408	0.124287	0.375189	0.0513655	0.00548911	4.27839	0.0173786	0.209912	0.109178	0.0883758
AGMO ENSG00000187546	0.0702228	0.154456	0.198119	0.00905647	0.0558383	0.340009	0.109432	0.121743	0.0791614	0.0702684
AGO1 ENSG00000092847	0.0491747	10.1214	12.724	29.7195	11.051	82.033	27.0758	3.42218	2.9617	1.45558
AGO2 ENSG00000123908	11.8261	14.955	27.0295	5.88695	1.59565	1.30352	24.8378	12.1727	15.4447	1.73121
AGO3 ENSG00000126070	0.409204	4.20259	8.65986	1.52295	0.194242	3.22681	0.300506	44.0931	4.84114	8.90447
AGO4 ENSG00000134698	29.1214	0.0140952	5.47777	1.13584	0.592157	11.4839	0.338782	0.180241	24.64	5.27343
AGPAT1 ENSG00000204310	233.216	380.514	201.691	15.5757	36.7364	11.985	66.8068	2.10816	31.886	5.52609
AGPAT2 ENSG00000169692	12.9122	48.2353	27.9667	280.874	0.539986	1.02302	9.04717	26.9574	237.449	28.6257
AGPAT3 ENSG00000160216	8.10269	4.06724	64.111	57.194	26.274	26.1533	56.2115	1.7767	21.5709	33.052
AGPAT4 ENSG00000026652	5.1247	22.4789	2.91844	1.99506	0.364235	0.18767	0.0457928	36.1305	2.98902	0.107162
AGPAT5 ENSG00000155189	0.455145	3.50801	0.869274	1.17264	5.87493	0.516973	0.576344	4.55887	10.3723	2.57033
AGPS ENSG00000018510	13.8701	2.64728	2.15526	0.230617	0.654448	0.0765586	6.79662	2.22267	1.78094	0.610406
AGR2 ENSG00000106541	0.0780297	2.25224	156.867	2.55281	130.168	0.2282	121.076	1.01042	3.11621	518.302
AGR3 ENSG00000173467	0.000242358	0.562826	5.15638	0.0228422	0.0326842	0.0899174	10.279	0.0396602	0.736553	6.01907
AGRN ENSG00000188157	1.73822	2.29849	44.2687	84.7354	28.2131	1.27901	71.9592	1.59435	29.5586	55.5851
AGRP ENSG00000159723	0.00664274	0.273812	0.160732	0.275379	0.202574	0.331466	0.441055	0.0201093	0.278332	0.0641025
AGT ENSG00000135744	1.11968	62.0963	26.406	0.650385	3.78621	1.87562	0.92027	25.2352	0.00587978	1.02463
AGTPBP1 ENSG00000135049	0.245488	0.12415	7.51271	0.94157	0.215482	0.435081	7.74263	0.119293	0.199364	1.24273
AGTR1 ENSG00000144891	6.88093	1.44451	8.24713	0.036712	0.0450997	1.57291	0.163755	0.0188445	1.0147	8.06558
AGTRAP ENSG00000177674	7.64873	45.6504	158.942	722.148	220.232	411.026	4.86043	11.9514	5.83961	3.28213
AGXT ENSG00000172482	0.0153019	0.035454	0.0744987	0.0707268	0.0567368	0.0376286	0.276141	0.355837	0.1596	0.365448
AGXT2 ENSG00000113492	0.475115	0.0227359	0.717113	0.328964	0.155137	0.154979	0.257492	0.526469	0.921462	0.279622
AHCTF1 ENSG00000153207	0.794172	6.99548	24.3135	0.257253	2.30877	1.90019	12.5594	7.56013	0.426252	3.53054
AHCY ENSG00000101444	10.5639	106.425	0.562151	10.8035	59.8458	364.042	9.81666	6.22568	11.4969	0.594211
AHCYL1 ENSG00000168710	10.861	196.697	92.5448	22.4793	35.1519	2.16807	60.6971	229.056	49.6199	20.6175
AHCYL2 ENSG00000158467	0.739019	1.93565	6.60806	17.8424	21.893	0.175958	25.7501	2.27852	12.036	12.0135
AHDC1 ENSG00000126705	10.9318	10.911	3.33506	26.9487	14.5044	14.6345	4.50215	44.1457	27.1143	2.64578
AHI1 ENSG00000135541	39.8774	0.22245	39.6199	14.1609	28.6258	84.8078	6.19815	27.0014	3.96357	31.9606
AHNAK ENSG00000124942	473.453	169.158	922.397	18.1894	215.163	9.35422	789.265	197.619	334.631	192.352
AHNAK2 ENSG00000185567	538.822	280.819	2.09058	0.360959	0.160817	0.321369	0.460877	0.691028	4.58368	0.969184
AHR ENSG00000106546	0.342593	0.193858	0.108207	0.140933	9.41588	1.59192	66.6272	20.5768	31.5651	0.187226
AHRR ENSG00000063438	0.0100846	0.27289	0.720316	0.40545	0.248997	0.294763	3.13913	0.220981	0.326609	0.313056
AHSA1 ENSG00000100591	71.7805	7.74263	49.0508	98.4366	10.8666	50.1244	11.0395	1.72019	4.08659	20.2864
AHSA2 ENSG00000173209	32.4472	1.23464	85.5268	0.182597	9.40957	0.00610508	4.7428	45.7983	3.26925	0.832801
AHSG ENSG00000145192	2.27229	0.441685	0.337338	0.0729	0.217736	0.0225379	0.018797	0.00075928	1.27712	0.000155966
AHSP ENSG00000169877	1.15954	1.01992	0.633121	0.193156	0.164146	0.368282	0.349696	0.279358	0.000595425	0.0612086
AICDA ENSG00000111732	0.326488	0.289036	0.0012705	0.0186529	0.396583	0.0908245	0.0378952	0.0621898	0.000432857	0.0710774
AIDA ENSG00000186063	1.27964	0.0192421	8.32771	0.264388	5.97228	2.95908	0.428754	1.31631	6.93903	0.0166303
AIF1 ENSG00000204472	57.471	22.5405	0.199634	1.14389	5.01109	39.0017	0.999224	15.6229	27.6686	0.0013103
AIF1L ENSG00000126878	3.03196	2.09962	0.34695	19.4608	1.18524	0.867554	0.939531	1.20697	0.000774037	0.988298
AIFM1 ENSG00000156709	1.07246	58.4121	35.0807	58.7564	199.922	102.04	30.803	1.43038	20.4213	6.00211
AIFM2 ENSG00000042286	40.9591	77.5985	0.501311	12.5533	0.446306	15.2449	15.2379	6.79359	12.795	3.58567
AIFM3 ENSG00000183773	5.33795	0.130029	0.377527	0.510829	7.4798	0.112637	23.5254	1.10133	0.546703	0.00209398
AIG1 ENSG00000146416	69.3336	32.4233	128.866	66.7682	11.4226	9.3734	12.3666	98.3177	25.1204	31.3399
AIM1 ENSG00000112297	0.0192158	0.650156	50.7236	7.56369	16.2005	1.45604	11.0231	0.441996	1.54312	17.6107
AIM1L ENSG00000176092	0.163991	0.419036	0.152962	0.0769528	0.133134	0.10598	7.43871	0.0823997	0.969634	0.0204446
AIM2 ENSG00000163568	0.663177	0.0382474	0.260782	0.383273	0.0366243	0.0527882	0.0518784	0.452232	3.18532	0.688346
AIMP1 ENSG00000164022	20.4908	0.167196	0.767516	20.7404	5.03181	46.6927	13.7233	5.28701	8.91065	27.606
AIMP2 ENSG00000106305	0.272042	2.45656	5.7166	0.557869	13.0303	43.1167	0.81989	3.13061	1.58639	0.112442
AIP ENSG00000110711	471.17	3.02515	39.0343	290.07	64.2283	0.990842	20.2046	98.3593	83.5041	3.82326
AIPL1 ENSG00000129221	7.02631	0.127276	1.31846	0.138271	0.0332033	0.866586	0.0179872	0.000855807	1.96812	0.924994
AIRE ENSG00000160224	0.274267	0.00114722	0.219336	0.0738584	0.96636	0.0182914	0.122682	0.156586	0.0628518	0.180879
AJ239318.1 ENSG00000280108	0.00338377	0.0573876	0.00301419	0.333377	0.102857	0.208578	0.219856	0.0331398	0.107043	0.134773
AJAP1 ENSG00000196581	1.8152	0.620216	1.05565	0.525289	1.33774	1.31098	0.394003	44.536	0.197417	0.737321
AJUBA ENSG00000129474	2.89113	0.073264	0.533487	2.39848	9.5678	0.541178	14.8851	5.18303	6.70524	0.40475
AK1 ENSG00000106992	57.7181	78.6751	15.3751	2.46734	8.15934	1.64133	1.38569	9.26107	23.3644	0.0437767
AK2 ENSG00000004455	0.368678	0.122944	18.9172	2.4672	128.862	229.555	124.33	0.569105	73.9725	37.2383
AK3 ENSG00000147853	16.1771	0.423098	26.2396	4.90908	14.2071	2.94149	12.9859	54.0966	4.65475	11.3852
AK4 ENSG00000162433	15.7654	0.256248	28.5475	0.0952464	2.21964	0.0489473	0.126105	0.0293012	0.444721	0.0458136
AK5 ENSG00000154027	0.126928	0.275369	0.491532	0.179327	0.669324	17.5144	0.0734834	0.154949	0.0590252	0.111374
AK6 ENSG00000085231	0.379609	0.823729	11.6701	8.28106	1.18072	1.64403	9.69308	2.52311	1.96209	1.14098
AK7 ENSG00000140057	0.13424	1.32597	1.18319	0.0250057	0.150618	0.563021	2.11496	0.675627	0.924896	0.231279
AK8 ENSG00000165695	0.601714	5.78843	0.714195	0.40244	2.64989	11.5519	0.304719	0.182998	1.05324	0.0191875
AK9 ENSG00000155085	0.20046	0.295466	0.140754	27.9608	0.41391	0.319518	1.39727	0.39226	0.211532	3.3238
AKAP1 ENSG00000121057	84.934	272.296	123.975	95.2509	126.172	27.1054	19.204	2.11239	12.0567	130.686
AKAP10 ENSG00000108599	0.249419	1.21533	23.2359	5.56653	25.8761	1.96393	3.73284	7.89691	4.52169	1.3737
AKAP11 ENSG00000023516	3.50323	0.732586	28.4214	0.51152	13.5111	6.22672	7.47378	0.774262	44.6818	8.87639
AKAP12 ENSG00000131016	47.2004	2.88984	0.0019207	0.325622	1.05494	1.4188	9.80437	9.10892	30.5706	5.41145
AKAP13 ENSG00000170776	86.0333	2.66631	30.5863	1.80675	11.0801	4.8635	6.18093	19.9826	12.0661	21.3216
AKAP14 ENSG00000186471	0.105492	0.0320086	0.00493463	1.52773e-05	0.189074	0.0842069	0.270132	0.000655068	0.146359	0.0022446
AKAP17A ENSG00000197976	0.454561	4.2234	59.5935	25.576	9.36788	1.58232	14.5025	6.06654	7.21812	18.1479
AKAP3 ENSG00000111254	0.624778	0.544436	0.0301598	0.398357	2.66713	0.356262	1.60914	0.00626536	1.16123	3.30665
AKAP4 ENSG00000147081	0.0475576	0.0568365	0.124266	0.0951313	0.0113872	0.00186016	0.0578325	1.09944	0.00524423	0.0568516
AKAP5 ENSG00000179841	0.75913	0.194858	0.00716921	0.288506	0.0865345	0.235944	0.152006	0.464333	0.0595862	0.178791
AKAP6 ENSG00000151320	1.22727	1.25608	0.714505	0.168606	0.105107	0.0650462	0.811241	0.259707	0.046652	0.420531
AKAP7 ENSG00000118507	0.586689	0.00577468	11.3002	0.300454	0.533726	1.53742	0.218966	3.95013	0.643993	8.96122
AKAP8 ENSG00000105127	1.30538	42.339	1.80927	3.52079	18.6873	173.466	27.3858	0.371329	3.34633	0.647764
AKAP8L ENSG00000011243	121.461	40.3806	90.0479	298.279	93.3201	14.3165	87.027	144.922	10.7101	114.219
AKAP9 ENSG00000127914	4.58929	0.462249	45.7471	24.0683	21.4335	21.2142	5.99347	6.16344	33.6004	46.438
AKIP1 ENSG00000166452	0.529583	25.7031	0.667239	5.97132	34.1116	48.3399	5.46262	36.6458	0.854712	0.156032
AKIRIN1 ENSG00000174574	16.1251	2.25379	15.8547	0.680482	25.1633	28.9046	17.8278	9.13032	1.99363	3.09129
AKIRIN2 ENSG00000135334	3.03468	2.72647	22.1179	0.252558	1.22731	2.96457	4.05783	0.00745129	13.7579	0.224939
AKNA ENSG00000106948	6.77502	1.00287	2.18015	10.1003	0.580528	65.6882	13.1958	159.549	188.692	26.0603
AKNAD1 ENSG00000162641	0.373658	0.00406496	0.0548241	0.758348	0.265368	0.217163	0.00195352	3.32226	0.575309	0.0338992
AKR1A1 ENSG00000117448	0.0143544	467.194	85.1898	3.17502	137.969	366.204	11.3604	0.24958	7.40517	16.7667
AKR1B1 ENSG00000085662	40.548	221.262	0.174435	0.131673	13.8799	56.8111	0.633301	9.66207	0.953858	4.49073
AKR1B10 ENSG00000198074	0.0429216	0.339553	0.0155411	0.146165	0.0944768	0.0283839	0.015541	0.00808479	0.0545483	0.249634
AKR1B15 ENSG00000227471	0.0435854	0.0579197	0.488265	0.0103899	0.039445	0.137917	0.0916702	0.249204	0.487418	0.186295
AKR1C1 ENSG00000187134	178.141	68.5737	0.239107	3.48229	2.04411	4.18194	3.93017	6.77985	4.52214	1.31788
AKR1C2 ENSG00000151632	40.6937	104.598	0.947036	0.582822	6.69958	2.06165	25.1943	1.54819	1.98934	0.220307
AKR1C3 ENSG00000196139	0.127612	27.9019	0.127923	1.16293	1.03363	0.693554	4.07273	0.0281869	1.14724	0.160624
AKR1C4 ENSG00000198610	0.000112408	0.273053	0.704584	0.000151634	0.0893934	0.0136451	0.331912	0.000228642	0.510452	0.0704906
AKR1D1 ENSG00000122787	0.479496	0.992602	7.49528e-05	4.59463e-15	0.212852	0.00723045	0.229275	0.457916	1.39273	0.372594
AKR1E2 ENSG00000165568	5.06926	1.22623	0.0614628	1.29031	0.238113	0.244059	0.0226896	0.492532	0.627624	0.0970635
AKR7A2 ENSG00000053371	19.8113	293.672	7.7658	4.52878	13.8282	296.957	5.64599	24.5827	4.666	63.9391
AKR7A3 ENSG00000162482	0.584527	0.203932	1.19904	0.504108	0.379582	0.955813	0.30892	4.56159	0.898151	0.819596
AKR7L ENSG00000211454	1.30021	0.012798	0.00519373	0.289179	0.0120271	0.389164	0.0783853	0.0213617	4.97997	0.0146419
AKT1 ENSG00000142208	354.75	47.3067	465.963	172.596	94.5551	51.7941	273.568	112.298	41.7103	99.9145
AKT1S1 ENSG00000204673	33.3895	159.433	27.5123	129.586	34.6845	0.0369514	2.77654	55.5102	84.9873	1.23319
AKT2 ENSG00000105221	178.243	24.7026	182.621	243.996	49.4254	5.36613	28.8958	42.1306	127.324	54.442
AKT3 ENSG00000117020	14.0026	129.649	38.2667	0.844348	19.3925	4.96207	0.871182	70.6298	2.32465	79.8643
AKTIP ENSG00000166971	19.6585	1.17853	36.4844	0.219238	9.80403	10.4943	0.686979	2.26614	1.73788	0.0369343
AL023806.1 ENSG00000280184	0.500418	0.0156861	0.0250562	0.00116631	0.0285397	0.25036	0.437379	0.0496924	0.200103	0.0396813
AL049794.1 ENSG00000280240	0.0273464	1.0385	1.39393	0.401771	0.0041053	0.086966	0.179293	0.0560901	0.302454	0.0322715
AL049872.1 ENSG00000279963	0.040669	0.34671	0.151737	0.10239	0.102319	0.0676982	0.0010151	0.129483	0.0586461	0.0908295
AL133475.1 ENSG00000281602	0.0648216	0.0802301	0.147028	0.0258319	0.000154566	0.125251	0.0317061	0.158649	0.238545	0.0255015
AL135745.1 ENSG00000279654	0.017507	0.116953	0.0540132	0.00347875	0.238412	0.0190444	0.0102084	0.0326184	0.453082	0.184702
AL135787.1 ENSG00000283263	0.0172757	0.178245	0.393898	0.103348	0.268504	0.0279233	0.0669246	0.214495	0.113744	0.107344
AL354828.1 ENSG00000279282	0.429102	0.0337189	0.0600808	0.208988	0.490281	0.017742	0.167955	0.00824424	0.281733	0.0155739
AL354828.2 ENSG00000280175	1.2472	0.866936	0.186286	0.630566	0.167523	0.0114286	0.0234349	0.0706832	0.0505748	0.377235
AL356053.1 ENSG00000150076	2.59448e-06	0.548289	0.834282	0.0225777	1.11039	0.0885982	0.379954	0.77839	0.513996	0.0284768
AL356289.1 ENSG00000279096	0.0950858	0.0689137	0.00532414	0.0453735	0.00508945	0.000309085	0.028071	0.188107	0.0468613	0.00587227
AL356585.1 ENSG00000279081	0.12582	5.13624	0.101035	0.06505	0.139213	0.0899938	0.131713	0.0187285	0.0771102	0.00518471
AL357140.1 ENSG00000280113	0.0115215	0.0227511	0.237973	0.001451	0.0224606	0.000348116	0.0181441	0.104737	0.0693776	0.145684
AL358852.1 ENSG00000278899	1.08466	0.609158	0.000858513	0.0701805	1.1834	2.36156	1.01892	0.140885	0.291092	0.0564972
AL365181.1 ENSG00000280316	0.256135	0.0293588	0.326109	0.428072	0.0757974	1.33344	0.28821	3.5842	0.021062	0.217799
AL513523.2 ENSG00000279767	34.5048	0.68301	5.28834	0.110539	7.74949	2.70893	0.815741	11.5892	6.28154	2.65917
AL589743.1 ENSG00000279508	3.20438	0.748535	60.3811	152.323	82.4742	0.958896	3.15878	1.10016	0.661091	0.863608
AL590235.1 ENSG00000280230	0.0526662	0.222944	0.0203459	0.0836997	0.30709	0.0771671	0.00219832	0.0538396	0.39015	0.00112855
AL645922.1 ENSG00000279546	0.121574	0.264923	0.479176	0.182729	0.486453	0.104628	0.0132623	0.00437816	0.188696	0.00823966
ALAD ENSG00000148218	0.444016	1.23076	15.0013	0.4281	19.7993	23.6145	29.6215	38.2881	0.62594	0.118161
ALAS1 ENSG00000023330	17.9142	4.10662	1.64351	0.220455	0.4447	36.9082	20.8272	1.10154	7.15875	34.5648
ALAS2 ENSG00000158578	0.0103742	0.00448195	0.532551	0.017953	0.335181	0.482271	0.0525244	0.00875959	0.00617551	0.104429
ALB ENSG00000163631	0.889772	0.329543	8.27949	0.57623	0.100285	0.887174	0.112929	0.451805	0.615188	2.56019
ALCAM ENSG00000170017	4.39432	0.100125	115.975	1.60301	15.3003	0.232562	30.9662	0.479946	15.8278	45.9283
ALDH16A1 ENSG00000161618	64.596	72.5558	2.70296	78.912	5.91279	2.92432	1.94706	2.47817	1.78994	42.3276
ALDH18A1 ENSG00000059573	3.61491	24.8009	29.1503	1.97018	102.059	299.2	3.60369	58.1764	5.25854	11.0222
ALDH1A1 ENSG00000165092	28.0416	2.11923	1.49559	16.2668	25.1091	11.4117	1.79153	119.726	2.81666	3.80585
ALDH1A2 ENSG00000128918	3.70277	8.94578	0.932556	3.71111	0.0101868	119.128	0.402498	1.07324	0.125617	39.6388
ALDH1A3 ENSG00000184254	5.64182	4.49068	134.695	113.68	68.8557	1.70439	80.2835	0.245904	16.018	68.5252
ALDH1B1 ENSG00000137124	656.107	364.8	45.0039	0.66276	2.59828	6.31938	1.61005	6.44426	0.283863	2.32388
ALDH1L1 ENSG00000144908	4.75044	5.21111	2.09682	118.446	25.8054	1.38686	17.5978	20.6839	0.342763	0.696923
ALDH1L2 ENSG00000136010	20.3933	0.118935	0.00318502	0.257231	0.270861	0.624488	2.32133	0.0505683	0.20016	0.250408
ALDH3A1 ENSG00000108602	0.0125833	0.173477	9.00941	0.133116	0.381131	1.29818	10.2454	0.315753	0.121655	1.62812
ALDH3A2 ENSG00000072210	62.9438	153.303	93.462	16.7039	123.321	6.86939	82.5227	7.4304	6.93245	4.9681
ALDH3B1 ENSG00000006534	16.4884	43.7194	0.324237	0.251395	2.94995	2.78539	2.01173	5.66149	9.6696	0.964109
ALDH3B2 ENSG00000132746	0.630608	1.3872	0.37123	0.154676	0.125626	4.82559	19.8476	0.684014	0.0593574	12.3485
ALDH4A1 ENSG00000159423	73.0347	14.2882	116.933	74.1167	75.9466	1.93274	1.39154	6.68729	1.27741	1.65551
ALDH5A1 ENSG00000112294	2.03354	3.38909	17.5552	0.2804	6.66512	1.60489	1.30616	27.1774	1.16764	1.09045
ALDH6A1 ENSG00000119711	0.569627	2.20101	110.698	0.388978	13.6826	1.21722	0.502593	65.4411	15.9252	7.45455
ALDH7A1 ENSG00000164904	4.97797	10.0373	92.3441	10.1962	41.1309	30.3281	5.71316	20.1072	29.8761	7.16225
ALDH8A1 ENSG00000118514	0.172249	4.48032	0.687494	0.137248	0.0578372	0.151078	0.010474	0.200229	0.389728	0.168419
ALDH9A1 ENSG00000143149	3.86647	4.10943	44.9983	59.2803	10.2438	127.674	2.4708	7.91936	3.01531	0.0013575
ALDOA ENSG00000149925	2420.91	616.782	438.999	237.779	280.118	0.647264	603.68	208.959	208.5	133.454
ALDOB ENSG00000136872	0.180221	0.968827	0.0563758	0.463359	0.142991	0.149265	0.055352	0.344092	0.319451	0.484824
ALDOC ENSG00000109107	1.17057	134.655	21.6402	5.92944	1.60785	6.51131	0.184634	24.0524	0.664386	8.23624
ALG1 ENSG00000033011	65.3944	92.1288	40.4067	25.817	15.7138	0.101083	1.32648	7.90828	7.35429	25.9625
ALG10 ENSG00000139133	0.449718	3.12112	4.00929	0.238824	0.283122	1.69752	0.0541883	1.26579	0.589094	0.127184
ALG10B ENSG00000175548	3.14882	2.34117	1.51224	1.17365	1.33484	32.3586	0.382232	1.22064	0.651877	3.20408
ALG11 ENSG00000253710	2.41708	0.0410593	0.191644	0.0642046	0.591718	0.702835	0.762235	0.955397	0.378433	0.0152352
ALG12 ENSG00000182858	71.912	112.221	113.668	50.9532	7.0542	12.0077	40.3754	1.1898	17.2587	28.7183
ALG13 ENSG00000101901	0.228666	0.541588	23.7285	0.431902	22.5828	6.88973	7.23791	0.202948	0.903806	0.30668
ALG14 ENSG00000172339	5.1839	1.94824	16.9342	0.0839916	1.78703	4.34439	0.228169	4.52181	9.26931	3.64826
ALG1L ENSG00000189366	0.111105	11.6304	0.401507	0.128062	0.0836818	0.981424	1.18605	0.0848234	1.46486	0.275304
ALG1L2 ENSG00000251287	0.133552	0.0356416	0.226808	0.00411732	0.121802	0.393169	0.277308	0.258344	0.262017	0.041113
ALG2 ENSG00000119523	6.99214	0.198249	74.5468	13.9158	0.311551	24.3613	3.48938	11.9846	2.25061	3.4066
ALG3 ENSG00000214160	23.5776	118.005	12.5296	46.5669	115.146	7.58131	25.4891	14.9714	18.662	3.79772
ALG5 ENSG00000120697	0.165092	2.84801	42.7129	47.2857	4.81477	15.2477	0.090188	3.70797	6.24185	7.43274
ALG6 ENSG00000088035	1.72817	0.0730023	8.30701	0.679148	0.699157	2.92382	4.96381	9.38057	1.42967	1.36252
ALG8 ENSG00000159063	0.457427	0.225203	2.58361	0.584529	2.43842	60.9603	0.24669	0.374865	0.0116379	6.50566
ALG9 ENSG00000086848	1.38423	3.17183	24.9276	1.51108	8.58621	0.236851	0.0406502	14.8971	0.031591	0.774684
ALK ENSG00000171094	0.0948087	0.146054	0.0601663	0.00276503	0.369612	0.0965131	3.00708	0.0160014	0.0450403	0.0238545
ALKBH1 ENSG00000100601	0.327816	0.924524	0.0174765	0.0997495	4.1002	0.26531	0.3333	0.805301	0.907757	16.1978
ALKBH2 ENSG00000189046	0.0963914	8.86266	67.426	29.9255	7.85474	35.1256	2.95911	1.16713	1.22511	55.6411
ALKBH3 ENSG00000166199	3.26623	43.2019	30.7625	8.15622	16.622	92.4673	2.12689	2.24595	36.3192	10.4079
ALKBH4 ENSG00000160993	0.413151	182.965	13.7328	1.04893	0.00809048	28.9581	4.14964	2.73441	1.07963	6.05354
ALKBH5 ENSG00000091542	228.434	3.05743	107.744	2.04824	4.78745	214.947	21.885	124.22	13.562	273.118
ALKBH6 ENSG00000239382	19.8341	9.21305	32.4041	67.1337	4.27605	37.961	1.187	33.5398	0.667324	36.2848
ALKBH7 ENSG00000125652	459.427	122.847	179.249	572.352	129.621	3.15077	3.26659	172.773	20.7474	96.035
ALKBH8 ENSG00000137760	3.24508	0.379088	4.31436	0.225028	0.0853083	0.272574	2.83033	0.0685085	0.0284706	0.631331
ALLC ENSG00000151360	0.185184	0.387302	0.523308	0.236316	0.362334	0.0146086	1.75658	0.103063	0.173235	0.111744
ALMS1 ENSG00000116127	10.7602	1.30385	8.6572	0.519051	0.210006	0.0334849	1.05509	0.721592	1.02506	0.0386783
ALOX12 ENSG00000108839	0.0150558	0.190637	0.888231	0.161324	1.26815	0.121915	0.0654806	0.0501216	0.121587	0.0995799
ALOX12B ENSG00000179477	0.0450108	0.0951395	1.12464	0.0910214	1.41361	0.113117	0.0855762	0.392101	0.0185557	0.0339978
ALOX15 ENSG00000161905	0.101169	0.0321937	4.343	0.421933	0.0775515	0.148074	0.0768826	1.2329	0.13746	0.404147
ALOX15B ENSG00000179593	6.16015	213.158	144.967	64.1562	594.401	2.49497	0.735671	0.538856	3.54421	20.0469
ALOX5 ENSG00000012779	1.00794	1.31971	0.909683	3.2464	0.559949	38.6411	17.2573	5.20044	0.619693	0.750877
ALOX5AP ENSG00000132965	11.5887	3.85163	0.301496	0.00416468	1.50025	5.46291	3.89936	22.4893	32.5207	7.96233
ALOXE3 ENSG00000179148	0.555517	0.0401157	0.103203	0.196716	0.381186	0.262159	0.301686	0.0218028	0.617229	0.0736435
ALPK1 ENSG00000073331	1.50233	0.934192	3.5288	1.38755	13.0827	5.37004	18.3738	9.10547	0.0475017	11.4077
ALPK2 ENSG00000198796	0.00765498	0.886498	0.0829602	0.510727	0.132025	0.00216144	0.0311758	0.0652437	0.351587	0.0441895
ALPK3 ENSG00000136383	0.20153	0.931186	0.426258	1.26655	0.0520559	0.516525	0.23741	13.5584	0.488753	4.41941
ALPL ENSG00000162551	4.5207e-06	1.56402	0.0365947	0.905534	5.23924	0.353476	0.854684	10.7828	44.0342	0.51965
ALPP ENSG00000163283	0.0404306	0.661298	0.011714	0.424161	0.0034258	0.0423776	4.66098e-09	0.0207418	0.0437597	0.0303685
ALS2 ENSG00000003393	6.71117	1.87768	0.259414	0.517365	0.27029	0.347017	2.28875	24.8221	0.039549	0.411206
ALS2CL ENSG00000178038	2.59167	10.7503	0.650232	38.584	0.89444	18.458	42.3773	1.01306	58.1504	0.0826605
ALS2CR11 ENSG00000155754	0.318493	0.0432935	0.349106	7.42639	1.22555	2.09979	0.440742	0.157374	0.170175	0.00969548
ALS2CR12 ENSG00000155749	0.212101	0.648158	0.0870478	0.635307	1.19813	0.757646	0.0912136	0.0447137	0.861448	0.165846
ALX1 ENSG00000180318	0.128252	0.358342	0.0760294	0.125584	0.0478763	0.0207092	0.29539	0.180659	0.0147602	0.124066
ALX3 ENSG00000156150	0.00575738	0.1159	0.49445	0.616762	0.210261	1.49257	0.159212	0.069971	0.2052	0.0704979
ALX4 ENSG00000052850	0.027538	0.798254	0.0626582	0.0557008	0.284698	0.012358	0.249009	0.00914602	0.404103	0.0729729
ALYREF ENSG00000183684	71.6205	1.69714	19.0955	2.47257	7.80556	6.0466	23.3047	0.759254	59.1409	1.58862
AMACR ENSG00000242110	0.0826303	10.5099	3.44253	3.3782	18.1953	149.042	0.711973	3.97473	1.63459	59.7002
AMBN ENSG00000178522	0.176345	0.276837	0.0865043	0.23669	0.00841005	0.206149	0.0611449	0.15732	0.0270176	0.0403625
AMBP ENSG00000106927	0.936172	0.0032413	0.0576232	1.97441	0.290909	1.75446	0.579066	2.15647	2.8074	0.189248
AMBRA1 ENSG00000110497	1.18577	0.143264	0.823378	0.328533	1.69123	33.4029	2.20059	14.5317	1.59008	7.07653
AMD1 ENSG00000123505	0.104364	1.61778	153.721	1.59332	81.4116	0.0336872	19.5775	0.558451	1.15066	187.838
AMDHD1 ENSG00000139344	0.00227248	0.316938	0.346658	0.0460182	0.379508	0.0616359	0.0692757	0.102282	0.0063578	0.0642037
AMDHD2 ENSG00000162066	11.8483	2.03033	0.103943	80.3516	17.9854	3.43184	4.95048	6.6961	51.8209	9.82497
AMELX ENSG00000125363	0.0321617	0.106588	0.0102774	0.00336325	0.381493	0.0068222	0.0278054	0.105828	0.348302	0.0212292
AMELY ENSG00000099721	0.0936314	0.00821539	0.113817	0.18793	0.000388356	0.0171195	0.0151212	0.0216483	0.326794	0.0425587
AMER1 ENSG00000184675	3.06596	3.82583	0.511803	6.71011	0.470516	20.2776	0.348203	1.06149	0.023618	0.732232
AMER2 ENSG00000165566	1.55005	0.0183644	0.246639	0.835835	0.0417824	0.163675	0.0471071	0.00111338	0.532192	0.0097357
AMER3 ENSG00000178171	0.214978	0.279338	0.0471078	0.312419	1.91298	0.219622	0.262987	0.0663561	0.130713	0.156574
AMFR ENSG00000159461	103.168	61.763	52.9072	22.6497	32.9971	31.2624	7.75211	28.254	1.86791	4.58727
AMH ENSG00000104899	0.387544	0.0610909	6.63053	7.4329	1.40128	0.245578	0.207696	8.18559	0.0251407	1.88893
AMHR2 ENSG00000135409	0.15629	0.255729	0.00762306	0.00365928	0.178052	0.0108632	0.232161	0.0150273	0.106141	0.240605
AMIGO1 ENSG00000181754	4.7511	1.69565	1.00176	59.2427	2.6145	31.285	2.3714	29.2632	10.1343	14.8948
AMIGO2 ENSG00000139211	4.96632	0.0229399	1.72849	6.59271	10.5026	0.317487	21.4678	2.76448	1.03319	0.112151
AMIGO3 ENSG00000176020	1.28248	1.75078	1.68394	2.17423	0.576671	1.31609	0.137125	0.614464	3.51634	1.06993
AMMECR1 ENSG00000101935	0.588311	0.295143	1.19815	8.70479	0.398634	0.916889	0.00808967	0.431117	0.993101	8.52797
AMMECR1L ENSG00000144233	0.456922	0.177546	8.54231	2.57706	1.77197	0.206888	12.2618	2.82682	64.0911	2.41811
AMN ENSG00000166126	5.11139	0.856742	7.5115	0.37948	1.50322	1.10515	9.31193	1.35252	0.0715399	2.42587
AMN1 ENSG00000151743	0.251542	1.3201	8.63644	0.623588	9.1082	0.681327	3.93826	5.14039	0.16103	3.22009
AMOT ENSG00000126016	1.69752	3.37015	1.95704	4.29475	2.74566	50.8455	0.907175	0.244142	16.9349	0.105739
AMOTL1 ENSG00000166025	2.28077	128.197	81.5879	17.6291	4.09404	125.572	0.0205886	17.3366	3.34163	1.00123
AMOTL2 ENSG00000114019	21.8516	2.36056	2.74235	2.02556	0.603494	2.79624	45.6502	59.8766	0.95104	4.57053
AMPD1 ENSG00000116748	0.659697	7.91136	0.0391629	1.0863	0.121948	9.67986	0.720101	1.6462	1.28932	0.232616
AMPD2 ENSG00000116337	99.1957	251.371	0.601915	103.036	4.50701	0.840408	8.9313	152.583	9.22042	0.0629458
AMPD3 ENSG00000133805	4.86528	0.683124	16.7148	1.98795	0.444801	0.326665	0.663882	4.45923	7.16815	6.38244
AMPH ENSG00000078053	9.92403	0.269388	0.177468	0.445063	0.219286	0.112275	0.149841	0.100494	0.44908	0.416867
AMT ENSG00000145020	0.431897	0.127167	0.651004	0.412931	0.00519086	0.791247	0.51208	1.02856	2.88241	0.103768
AMTN ENSG00000187689	0.0132142	0.0133109	0.00476027	0.00539638	0.0680256	0.0442099	0.177748	0.0206036	0.54668	0.501283
AMY1A ENSG00000237763	3.045	0.55324	0.0284999	0.340565	0.105112	0.667074	0.621366	0.205893	4.55597	0.559888
AMY1B ENSG00000174876	1.22459	0.304482	0.114284	0.199539	1.10501	0.840288	0.484425	0.306395	11.1002	9.28126
AMY1C ENSG00000187733	0.924003	0.184623	0.299281	0.0668897	0.242661	0.266664	0.551565	1.25322	2.24426	0.61078
AMY2A ENSG00000243480	0.395173	0.467851	0.579835	0.117438	0.157251	0.526861	0.118051	0.0138299	0.00214907	0.00232336
AMY2B ENSG00000240038	10.2357	1.86237	7.39552	0.685468	1.17888	2.20246	7.07748	5.33265	15.7836	0.449355
AMZ1 ENSG00000174945	0.0156328	0.126708	0.380326	0.802083	0.524029	0.346055	0.0198401	0.295626	2.64101	0.0219555
AMZ2 ENSG00000196704	4.73097	1.94499	6.27029	0.274946	10.4245	25.8206	1.71444	0.0671618	9.49287	0.908878
ANAPC1 ENSG00000153107	0.00248278	27.7106	9.90474	0.329886	4.92304	15.9453	11.2036	7.19266	4.22841	0.142501
ANAPC10 ENSG00000164162	8.33526	0.133995	1.25516	0.687088	1.23733	0.818632	5.46444	1.18056	7.78928	0.971646
ANAPC11 ENSG00000141552	342.015	993.905	269.942	139.246	97.0006	0.145734	82.4785	18.882	156.087	47.796
ANAPC13 ENSG00000129055	0.783322	33.1023	55.5791	2.83928	5.60779	1.26382	2.97673	1.22546	0.980977	1.91605
ANAPC15 ENSG00000110200	82.7203	193.885	46.2945	140.74	0.977693	49.6638	38.6731	241.582	11.9675	19.9275
ANAPC16 ENSG00000166295	89.3459	110.628	82.3224	341.331	25.8066	172.684	28.0523	14.3137	4.02771	48.4072
ANAPC2 ENSG00000176248	8.93104	11.6021	25.9175	111.514	19.1279	19.3996	5.32276	1.40235	43.7301	28.891
ANAPC4 ENSG00000053900	3.48882	0.595158	6.68073	1.59468	0.079105	29.2433	1.70007	2.31391	8.52784	5.55143
ANAPC5 ENSG00000089053	87.9285	28.1534	116.196	316.7	80.8772	152.535	57.8416	118.925	40.0696	117.685
ANAPC7 ENSG00000196510	1.36841	179.192	9.1849	2.13747	25.8617	180.597	0.809912	1.65576	2.34776	1.68528
ANG ENSG00000214274	1.46381	0.333715	1.40066	114.829	69.7928	46.4818	36.5724	3.00994	0.486722	20.6151
ANGEL1 ENSG00000013523	11.6893	44.8561	6.92771	1.21064	0.457907	84.8987	0.459477	0.375555	6.80815	0.662794
ANGEL2 ENSG00000174606	4.45301	6.1858	24.7952	3.15564	9.46213	4.8566	1.08382	2.60271	0.468798	0.135054
ANGPT1 ENSG00000154188	1.57697	1.90036	0.511964	4.191	0.439925	0.379965	1.61935	24.3612	6.68284	1.10431
ANGPT2 ENSG00000091879	16.3931	0.0401792	0.0338637	1.15615	1.99887	2.36132	1.06494	0.514401	0.597614	0.67761
ANGPT4 ENSG00000101280	0.0694497	2.04868	0.895012	0.0529723	0.129364	0.410168	1.06603	1.35829	0.115161	0.107451
ANGPTL1 ENSG00000116194	3.50827	1.41742	0.851271	0.771379	1.40109	1.34713	0.0770264	0.892305	8.22409	0.669331
ANGPTL2 ENSG00000136859	307.391	20.3034	1.01416	4.0004	34.3809	28.239	1.4057	2.62299	0.0076599	19.5973
ANGPTL3 ENSG00000132855	0.458861	1.10183	0.207906	0.568788	0.068159	0.456751	0.135583	0.119439	0.337614	0.213652
ANGPTL4 ENSG00000167772	2.65728	61.3247	18.3114	5.14824	10.6589	0.247701	30.6792	0.0456533	1.81021	2.18925
ANGPTL5 ENSG00000187151	0.0716462	0.152347	0.159491	0.0463865	0.10975	0.043952	5.21696e-05	0.00210373	0.174981	0.00380798
ANGPTL6 ENSG00000130812	1.13862	0.061547	0.15662	0.751837	0.0480097	0.186064	0.0621159	0.356976	6.1629	0.163253
ANGPTL7 ENSG00000171819	3.81368	0.729642	0.826824	0.344182	0.00791491	0.0182991	0.121431	1.33531	0.819437	0.434612
ANGPTL8 ENSG00000130173	4.25669	1.15026	0.0152954	0.176944	0.0837563	0.208502	3.68228e-05	0.56236	0.0237534	0.0090482
ANHX ENSG00000227059	0.850737	0.2656	0.0369936	0.133811	0.0998182	0.202212	0.0818204	0.170523	0.63376	0.042424
ANK1 ENSG00000029534	0.0216715	0.150599	0.194814	0.0817901	6.32041	2.79492	3.70994	21.2369	0.0027834	0.51491
ANK2 ENSG00000145362	20.4884	0.0316423	0.919916	0.220993	0.932103	2.19723	0.795897	6.4288	1.00657	0.830761
ANK3 ENSG00000151150	0.852959	1.01068	49.2047	1.315	17.6863	1.66169	70.9943	5.90839	0.186239	6.53456
ANKAR ENSG00000151687	1.25671	0.358155	4.35189	0.980852	0.163612	0.781776	0.0654637	1.70779	0.129086	0.590918
ANKDD1A ENSG00000166839	10.2132	2.89152	1.17925	0.581096	0.0945467	0.17746	3.14772	2.39859	17.9486	0.133982
ANKDD1B ENSG00000189045	0.16998	0.0917305	7.52863	1.18258	0.114101	0.962222	3.3	0.563441	0.0153862	0.0252499
ANKEF1 ENSG00000132623	0.480206	0.303999	7.69054	0.00191357	3.36428	0.416743	2.55345	0.0936374	0.724149	0.141343
ANKFN1 ENSG00000153930	0.0705273	0.501622	0.000794011	0.0143779	0.427152	0.925878	0.571083	0.825248	0.130755	0.184504
ANKFY1 ENSG00000185722	1.89405	4.87212	25.6466	39.4146	1.20925	11.2323	21.4986	22.4146	0.0866643	26.7434
ANKH ENSG00000154122	1.92474	16.737	134.025	20.256	109.624	131.094	27.9069	1.56471	36.3625	92.6939
ANKHD1 ENSG00000131503	1.18573	12.0145	18.3734	0.535638	9.60058	18.2859	1.58555	1.20622	0.502878	7.01163
ANKHD1-EIF4EBP3 ENSG00000254996	0.270451	1.42508	0.0279222	1.23616	0.509132	0.460766	0.216925	0.0030029	0.0576111	0.989849
ANKIB1 ENSG00000001629	3.39272	4.81595	5.63295	0.0953989	1.46229	1.11724	15.4527	15.0823	1.98131	1.97902
ANKK1 ENSG00000170209	0.443104	0.602881	1.5855	0.438626	1.45653	2.7018	1.15616	0.249955	1.43398	0.200628
ANKLE1 ENSG00000160117	6.97434	0.180534	0.291709	0.0168494	0.000783496	0.0366883	0.0832398	0.815909	0.55153	0.158231
ANKLE2 ENSG00000176915	0.965381	6.03908	160.268	20.1	60.0628	11.9032	52.6823	61.7523	64.2804	70.3856
ANKMY1 ENSG00000144504	69.1048	4.85712	9.62965	14.5937	21.859	44.3088	19.1062	1.62042	4.68004	1.94617
ANKMY2 ENSG00000106524	4.79293	2.02592	1.90465	17.7144	1.62457	4.28665	10.6869	8.86378	1.70772	0.356487
ANKRA2 ENSG00000164331	0.300594	0.258509	55.6201	1.99977	4.25886	0.110363	1.39972	36.5775	0.611544	23.7905
ANKRD1 ENSG00000148677	0.000548079	0.447268	0.467977	0.282465	0.0171273	0.456573	1.29717	0.207692	0.0955707	0.0218921
ANKRD10 ENSG00000088448	3.94929	0.15632	169.87	7.45787	88.3014	21.3709	52.1568	0.975242	2.00648	16.6659
ANKRD11 ENSG00000167522	63.8103	47.5875	63.0775	1.64653	26.8249	146.885	39.2175	14.7712	8.6477	4.88257
ANKRD12 ENSG00000101745	9.39861	2.67314	19.7134	0.808458	3.33272	6.07642	3.81199	28.0971	28.5559	0.215117
ANKRD13A ENSG00000076513	2.6848	6.78173	0.260344	33.5641	2.03594	0.191454	4.58416	81.5233	37.1371	1.72837
ANKRD13B ENSG00000198720	0.0749985	5.79761	1.16905	0.992253	0.176582	0.3403	0.158074	59.7382	13.0182	2.70811
ANKRD13C ENSG00000118454	0.826018	0.0473304	21.2208	1.44587	13.6677	2.04382	1.50834	2.33334	3.80087	8.29622
ANKRD13D ENSG00000172932	0.617325	117.46	23.1284	199.616	19.7288	26.8687	38.1262	95.97	14.9923	80.7045
ANKRD16 ENSG00000134461	0.847188	74.8702	17.0776	1.1198	0.396822	12.0651	0.129251	2.28185	28.2091	1.78648
ANKRD17 ENSG00000132466	11.3352	0.560824	22.3817	0.739621	21.1683	6.22471	1.50683	2.1625	1.75019	2.43971
ANKRD18A ENSG00000180071	0.0903999	0.718983	2.54053	0.707009	6.79307	0.0856925	0.354077	0.144078	0.830142	0.140492
ANKRD18B ENSG00000230453	1.23877	1.30652	0.0117914	0.89646	0.216841	1.32003	0.381862	0.37204	0.124763	1.39045
ANKRD2 ENSG00000165887	0.687408	33.6715	0.391018	0.15067	0.0413926	0.366787	1.7312	0.0473239	0.315139	0.198382
ANKRD20A1 ENSG00000260691	0.769297	1.20524	1.09639	0.100031	0.591206	0.097472	0.227268	0.657235	2.07346e-05	0.495853
ANKRD20A2 ENSG00000183148	0.0871931	0.633675	0.464314	0.41186	0.220794	0.122028	0.0279248	7.17352e-05	0.11616	0.0479466
ANKRD20A3 ENSG00000276203	0.71381	1.39868	1.60048	0.0886446	0.294195	0.192837	0.0330353	0.305167	0.0350293	0.159324
ANKRD20A4 ENSG00000172014	0.848554	0.3477	0.0635336	0.56513	1.00029	0.0300117	0.559456	0.0869622	0.509286	0.0230069
ANKRD22 ENSG00000152766	0.261592	0.0644193	0.305635	0.266432	4.33651	0.0103939	2.93182	0.0791676	0.0762102	4.89936
ANKRD23 ENSG00000163126	4.23396	47.1169	0.757933	0.586126	0.46706	7.40216	1.17728	4.3514	34.3106	5.94821
ANKRD24 ENSG00000089847	0.531312	0.739753	0.253033	10.8598	14.7261	0.694238	0.0159915	0.0109804	0.403837	0.977155
ANKRD26 ENSG00000107890	0.431096	0.0503494	0.521496	15.4904	2.04973	0.417711	0.032546	5.95221	0.257223	6.29622
ANKRD27 ENSG00000105186	0.0652813	0.399038	21.4386	0.609257	0.226422	0.46791	6.52644	7.96984	13.4302	1.57756
ANKRD28 ENSG00000206560	7.55245	1.02737	5.17712	0.687282	0.325287	5.61315	0.322395	4.95791	7.79625	4.04827
ANKRD29 ENSG00000154065	1.4711	28.2122	1.17635	1.38273	0.167786	0.920688	2.28223	1.84498	3.0517	1.17844
ANKRD30A ENSG00000148513	5.05621	1.17741	0.166746	0.51304	0.0421337	0.0485147	0.0461216	0.0676734	0.0593266	0.000435602
ANKRD30B ENSG00000180777	0.490173	0.847619	0.0173326	0.00192056	0.00425851	0.249345	0.00160123	0.29143	0.421001	0.0433926
ANKRD30BL ENSG00000163046	0.100642	0.155939	0.000996979	0.0313037	0.295755	0.00693344	0.0930126	0.243301	0.315274	0.248099
ANKRD31 ENSG00000145700	0.0400938	0.0745635	0.422584	0.0160761	0.260479	0.373533	0.18404	0.282072	0.433604	7.1068e-05
ANKRD33 ENSG00000167612	0.624448	0.0683899	2.60784e-05	0.167148	0.0417816	6.01222e-05	0.0534871	0.10299	0.66785	0.242911
ANKRD33B ENSG00000164236	0.0081489	0.807018	0.0889762	0.51956	0.025526	1.33326	0.115347	0.923142	9.89735	0.0864898
ANKRD34A ENSG00000272031	3.43128	15.2404	2.70739	10.4308	0.442556	0.627506	0.586268	2.07014	0.740406	0.182428
ANKRD34B ENSG00000189127	0.0288582	0.367652	2.15962	0.108891	0.00504738	1.48228	0.479454	0.115099	5.65153	0.0530771
ANKRD34C ENSG00000235711	0.0386799	0.329658	0.0695397	0.0777615	0.299822	0.0602443	0.150444	0.000759072	0.0953477	0.0333237
ANKRD35 ENSG00000198483	99.5058	23.4276	0.00275343	3.31328	16.5354	2.78504	9.21327	20.2537	0.50345	9.20562
ANKRD36 ENSG00000135976	1.47867	3.63085	4.08781	47.2203	0.0123941	0.952172	0.0188936	0.366417	3.9914	7.57113
ANKRD36B ENSG00000196912	6.21634	0.788689	11.2949	0.000103424	0.286832	0.694236	3.32079	0.379229	19.5365	0.465739
ANKRD36C ENSG00000174501	39.1531	3.14581	1.32684	0.675067	0.629214	0.422126	0.0686435	12.8826	3.5796	7.49275
ANKRD37 ENSG00000186352	0.0407404	0.33522	88.202	0.347225	61.187	19.2752	4.96074	1.58408	0.527344	18.9576
ANKRD39 ENSG00000213337	54.1055	1.14643	26.898	63.3494	0.649557	21.2148	7.40956	0.908924	2.03404	2.18155
ANKRD40 ENSG00000154945	4.49631	45.1269	32.4965	8.9158	0.751519	0.0747054	36.6057	3.44829	6.27878	6.29903
ANKRD42 ENSG00000137494	5.49513	1.32601	23.9657	3.6289	2.73227	0.0573849	1.01738	2.09437	1.28188	6.25841
ANKRD44 ENSG00000065413	1.09292	0.132577	0.286186	0.0960801	3.37382	0.304959	0.0828577	0.0659854	1.80037	0.0425114
ANKRD45 ENSG00000183831	0.504759	0.270586	0.163522	2.1877	0.171656	0.999415	0.10761	1.17746	1.10175	0.238058
ANKRD46 ENSG00000186106	0.453953	0.922612	2.48633	0.236666	5.70361	22.5278	3.13572	1.96617	4.20842	4.0287
ANKRD49 ENSG00000168876	0.390452	0.408795	0.552369	0.800534	0.550551	0.148308	0.0769499	5.81371	0.177543	1.07352
ANKRD50 ENSG00000151458	12.0271	0.297556	5.68314	1.61734	0.791457	3.09757	11.7235	2.35577	10.182	0.730992
ANKRD52 ENSG00000139645	8.25528	80.3083	11.7575	5.88019	45.1005	26.4019	50.9971	51.8014	68.2545	10.3658
ANKRD53 ENSG00000144031	10.2595	7.31038	0.0725332	0.187298	0.410135	0.495493	0.499052	0.233567	1.31298	0.466096
ANKRD54 ENSG00000100124	0.643525	20.5579	27.2042	27.9133	1.19513	4.39165	9.52687	117.253	35.5255	20.8905
ANKRD55 ENSG00000164512	0.032676	0.215298	0.0449504	0.205046	0.137088	0.0137603	0.0441507	0.0249077	0.0067196	0.0205772
ANKRD6 ENSG00000135299	0.478803	0.645712	1.31521	0.523249	6.28895	0.0457864	3.89254	0.214505	13.3856	0.1233
ANKRD61 ENSG00000157999	0.0800257	0.230844	0.228487	0.449313	0.00291382	0.0674571	0.00189022	0.19248	0.397763	0.00736172
ANKRD62 ENSG00000181626	0.571869	0.109321	0.00835619	0.0516078	0.025799	2.43115	0.27282	0.531185	0.0135681	0.119322
ANKRD65 ENSG00000235098	2.75036	26.9179	0.564253	2.85844	3.76566	88.1985	33.1307	0.361417	4.5322	0.0533268
ANKRD66 ENSG00000230062	0.640981	0.0172221	0.0397427	0.0088548	0.459494	0.0582417	0.117544	0.0201601	0.21938	0.0787611
ANKRD7 ENSG00000106013	0.320616	0.206473	0.00902654	0.454228	0.2713	0.00525924	0.066178	0.46552	0.00227796	0.252558
ANKRD9 ENSG00000156381	118.532	11.9041	53.678	130.413	50.8574	104.114	52.6291	0.150818	36.8237	10.4243
ANKS1A ENSG00000064999	6.55731	6.74348	0.0997034	0.157062	0.49659	11.398	1.17081	1.96009	0.780252	2.00701
ANKS1B ENSG00000185046	1.51817	23.8404	0.119061	0.886135	0.151099	0.410333	0.00796298	1.2261	4.13144	0.491551
ANKS3 ENSG00000168096	17.223	1.79758	41.3502	74.6342	3.7271	54.6214	1.58924	3.32222	15.7553	40.7968
ANKS4B ENSG00000175311	0.00575494	0.230786	0.54851	0.0712544	0.0321627	0.00460199	0.00838348	0.00126387	0.0582112	0.178549
ANKS6 ENSG00000165138	6.6992	53.7865	20.7978	2.02162	18.0491	0.598089	2.60681	0.47783	0.520458	0.727442
ANKUB1 ENSG00000206199	0.10604	0.235795	0.00537559	0.109944	0.165383	0.579553	0.00771022	0.159169	1.20766	0.0372683
ANKZF1 ENSG00000163516	0.976147	43.714	123.365	269.509	37.1994	22.3676	1.22395	0.556441	0.245959	62.3905
ANLN ENSG00000011426	0.0311754	0.46066	0.087347	0.00946779	0.0443454	0.283691	0.21137	0.881272	0.0113357	0.00805725
ANO1 ENSG00000131620	1.07239	4.48256	25.5235	0.0825168	39.7436	1.20365	40.3287	1.3359	10.0415	0.350128
ANO10 ENSG00000160746	34.6193	0.580418	2.63109	65.0532	4.33073	69.1585	36.664	0.0272605	1.58207	19.8994
ANO2 ENSG00000047617	0.100163	5.07088	0.361935	0.369867	0.525014	1.31618	0.508283	0.0734198	0.00199434	0.555672
ANO3 ENSG00000134343	0.206965	0.898313	0.0739143	0.530792	0.0075061	0.571603	0.464643	0.0248286	0.382737	0.325699
ANO4 ENSG00000151572	1.15475	0.225718	3.06832	2.53318	0.109842	1.80356	0.169118	28.7586	0.986224	0.036216
ANO5 ENSG00000171714	23.4589	0.499385	9.10346	1.72865	0.728309	0.476344	0.00489092	7.20884	0.41688	0.341041
ANO6 ENSG00000177119	3.16422	1.22669	3.40425	0.01884	0.0615649	2.82083	5.78457	8.72771	3.74458	19.1506
ANO7 ENSG00000146205	10.0856	355.572	393.462	146.528	726.4	5.08651	0.00467084	1.54665	9.07233	2.07736
ANO8 ENSG00000074855	3.15734	5.23004	0.372287	1.27987	3.52324	53.9054	10.7112	0.0711465	24.5625	15.3109
ANO9 ENSG00000185101	0.339539	2.37437	8.2964	92.1753	30.847	0.745747	62.0231	2.35038	0.0283897	1.22093
ANOS1 ENSG00000011201	1.15406	0.477654	19.2022	7.36845	0.871126	0.896613	0.0603809	1.726	0.0130705	0.660199
ANP32A ENSG00000140350	5.57866	86.0974	129.815	9.16556	95.0622	249.813	61.7374	39.796	192.035	38.2387
ANP32B ENSG00000136938	59.0128	13.04	54.7033	36.7112	3.94158	159.485	19.9788	27.3375	0.0588651	4.80407
ANP32D ENSG00000139223	0.0116389	0.142386	0.225479	0.00629369	0.409018	0.0814673	0.0834244	0.00693675	0.0824895	0.0369286
ANP32E ENSG00000143401	34.118	3.4159	3.65086	4.49933	22.453	2.88658	0.518452	0.549033	1.79738	0.251079
ANPEP ENSG00000166825	1.84374	1.15606	600.656	6.33664	714.296	3.88819	3.35528	1.66943	1.47174	1344.44
ANTXR1 ENSG00000169604	116.266	12.0864	20.4559	12.776	18.159	4.28561	3.4099	27.645	76.6571	1.96146
ANTXR2 ENSG00000163297	142.256	2.04449	146.032	3.31607	225.307	248.485	1.19418	45.3195	4.41645	1.87103
ANTXRL ENSG00000274209	0.0547632	0.300033	0.928145	0.0601681	0.173131	0.492033	0.00936988	0.195421	0.0790709	0.105212
ANXA1 ENSG00000135046	2.4647	0.917077	43.3594	4.98577	154.439	0.201218	111.006	78.1798	89.4081	0.287159
ANXA10 ENSG00000109511	0.290577	0.0642732	0.019709	0.0516283	0.019858	0.0259862	0.105508	0.151045	0.0551697	0.304085
ANXA11 ENSG00000122359	54.311	602.168	142.383	31.1371	248.852	528.521	306.345	0.978233	0.0271208	100.675
ANXA13 ENSG00000104537	0.136963	0.715508	1.99741	0.664767	0.155437	0.449954	0.127188	0.362317	0.231926	0.116489
ANXA2 ENSG00000182718	35.9816	665.996	2.72988	0.97954	150.333	481.232	394.887	5.46888	4.86505	2.62838
ANXA2R ENSG00000177721	0.450702	0.843581	1.64327	7.44098	1.8515	17.3155	1.10759	1.47971	1.0267	0.406403
ANXA3 ENSG00000138772	0.673295	0.255816	94.6791	1.5645	2.17956	1.52283	4.81617	0.22349	4.40466	9.15104
ANXA4 ENSG00000196975	12.3389	1.00822	6.33439	25.4141	0.321379	2.01787	3.97227	20.4664	11.0045	4.03013
ANXA5 ENSG00000164111	30.0938	4.16304	248.927	14.8542	18.2665	8.52096	16.5098	148.006	0.492295	66.2293
ANXA6 ENSG00000197043	1535.28	385.126	0.173759	112.469	31.4453	8.58474	71.9757	0.529	15.5248	33.3119
ANXA7 ENSG00000138279	1.9057	0.195815	87.0686	0.716513	57.0942	21.7904	30.5937	0.285542	1.9228	27.0777
ANXA8 ENSG00000265190	1.04342	0.638239	0.00252888	0.28667	1.12368	0.979216	104.074	0.228486	0.419104	0.0577331
ANXA8L1 ENSG00000264230	0.345432	0.573931	0.240212	8.88561	0.140921	0.711977	78.1024	5.48278	0.517514	0.0129867
ANXA9 ENSG00000143412	0.216424	4.84818	0.0838963	0.137282	0.0503453	0.0284826	5.38244	0.640016	0.0891975	2.97954
AOAH ENSG00000136250	40.1275	1.26679	3.37807	0.376239	39.5533	2.31185	0.0117184	93.0297	21.6472	0.0946065
AOC1 ENSG00000002726	0.179315	1.25484	0.0773911	0.266183	30.5119	0.982045	0.0763215	0.549422	0.962772	0.122931
AOC2 ENSG00000131480	0.625232	0.345666	0.0249176	0.0453803	0.639414	0.00630167	1.28581	0.422305	0.792757	3.83008
AOC3 ENSG00000131471	380.745	267.68	0.242973	1.64014	1.57033	2.80224	1.491	23.8271	0.911796	6.86015
AOX1 ENSG00000138356	9.72234	4.00438	2.02596	0.680819	3.49893	2.65292	0.434816	3.32046	1.35625	7.52723
AP000275.65 ENSG00000265590	0.214888	2.88231e-05	0.0442857	0.0799427	0.0589775	0.0701324	0.000714228	0.140044	0.113554	0.0817455
AP000295.9 ENSG00000249624	0.108358	0.025774	0.046394	0.0612136	0.0348283	0.271731	0.0245467	0.0021147	0.0156256	0.0509885
AP000304.12 ENSG00000249209	0.0660709	0.262518	0.0137377	0.0636156	0.0384624	0.056788	0.0788454	0.0662506	0.0635382	0.00177362
AP000349.2 ENSG00000280178	0.00718084	0.323223	0.145931	0.0107581	0.019241	0.104878	0.201022	0.208253	0.0131142	0.165419
AP000350.10 ENSG00000251357	0.101893	0.14645	0.0540904	0.614795	0.238883	0.0945825	0.0108298	0.0102699	0.128223	0.0504167
AP000687.1 ENSG00000280170	0.159809	0.163901	0.0313055	4.21894e-05	0.00746705	0.0719538	0.344405	0.441183	0.126751	0.00774151
AP000721.4 ENSG00000256100	0.129959	0.141405	0.00124172	0.204281	0.46223	0.00307546	0.0360325	0.119503	0.134051	0.0284938
AP000769.1 ENSG00000279576	728.072	3.57085	648.43	1.99515	133.068	0.999322	2.18716	30.8099	19.3701	801.219
AP000866.1 ENSG00000279342	0.252172	2.85823	0.537514	0.097516	0.194342	0.0159099	0.0228481	0.347433	0.324033	0.482977
AP001888.1 ENSG00000281781	0.139359	0.32862	0.00526649	0.0886091	0.0940679	0.0211076	0.0117781	0.389372	0.00383734	0.176483
AP002962.1 ENSG00000279906	0.0890595	0.20908	0.0574485	0.193621	0.00544994	0.000495139	0.00383254	0.0852972	0.357579	0.0468534
AP006285.2 ENSG00000278919	1.298	0.0461378	0.0128834	0.0513974	0.0399334	0.215794	0.232866	0.184973	0.410313	0.0949432
AP1AR ENSG00000138660	0.875316	1.18623	24.4358	0.361754	0.638611	3.47901	1.67243	1.61459	4.50375	12.0997
AP1B1 ENSG00000100280	45.6111	95.5947	224.061	3.97352	250.281	1.18221	55.1542	0.524378	69.0403	14.4154
AP1G1 ENSG00000166747	0.467657	1.87517	87.6891	12.0071	14.6784	0.752847	26.1071	0.640908	37.2717	12.3213
AP1G2 ENSG00000213983	2.10124	273.281	128.2	160.283	51.8478	0.206446	156.345	17.3586	12.0132	60.0783
AP1M1 ENSG00000072958	189.497	1.58884	0.565694	197.99	5.11638	3.38454	1.34681	484.177	6.47673	0.0958403
AP1M2 ENSG00000129354	0.581156	180.996	225.489	168.979	176.757	8.59482	54.6743	1.74512	11.8757	106.958
AP1S1 ENSG00000106367	59.07	66.0143	125.001	249.671	95.7545	2.96123	12.654	2.15472	35.2428	14.4222
AP1S2 ENSG00000182287	53.4047	0.484242	0.920795	1.91592	1.38452	1.61989	0.35537	1.16682	33.488	2.29866
AP1S3 ENSG00000152056	0.118665	0.81305	10.942	2.54848	0.802761	0.479182	3.38747	1.33177	0.377848	0.179261
AP2A1 ENSG00000196961	128.589	57.3371	22.8574	113.448	30.896	4.14169	24.385	129.746	150.866	34.5238
AP2A2 ENSG00000183020	226.073	48.25	152.939	196.45	139.992	27.9921	1.77154	115.018	30.977	105.23
AP2B1 ENSG00000006125	15.932	40.0497	8.4698	74.9788	55.7048	53.024	33.037	132.107	8.14722	54.658
AP2M1 ENSG00000161203	781.902	388.691	228.433	628.297	113.165	1.5447	111.606	192.604	0.0390911	112.937
AP2S1 ENSG00000042753	673.544	187.037	400.495	508.795	336.344	119.802	81.2927	8.26967	137.725	55.6174
AP3B1 ENSG00000132842	1.66305	0.73839	22.2638	0.394485	2.59881	0.937784	2.07039	0.205522	37.3375	3.74272
AP3B2 ENSG00000103723	0.874779	0.508754	0.807226	0.480612	1.57292	2.87975	9.02855	0.285798	0.0383856	0.944635
AP3D1 ENSG00000065000	13.3542	0.202594	166.156	11.4702	146.414	54.4692	100.163	7.1563	68.8493	76.809
AP3M1 ENSG00000185009	17.4254	15.0099	73.3619	1.62904	0.962991	0.0813685	0.000100826	41.1414	5.74107	21.1465
AP3M2 ENSG00000070718	4.61764	33.6437	0.943717	0.0760013	0.782544	43.884	0.073624	82.2309	0.346436	0.434681
AP3S1 ENSG00000177879	3.43802	1.27979	39.408	9.81966	1.69345	0.138779	19.6596	2.54855	3.23859	8.27005
AP3S2 ENSG00000157823	83.0333	97.3775	51.1219	49.7236	18.7389	0.0993804	1.50633	3.15591	0.203868	4.28276
AP4B1 ENSG00000134262	0.0880361	29.4712	3.92346	0.708233	3.32392	39.2531	4.62767	3.43423	0.791948	6.5291e-05
AP4E1 ENSG00000081014	0.30262	11.8429	2.12161	1.10465	1.11539	1.41666	2.04755	0.545376	0.617968	2.89709
AP4M1 ENSG00000221838	32.797	13.7893	30.3345	107.233	0.0785499	58.8607	2.0632	13.2821	2.11449	30.0752
AP4S1 ENSG00000100478	6.89399	0.109006	0.0912569	4.43463	2.34929	1.84836	1.46585	3.22119	1.36773	0.727181
AP5B1 ENSG00000254470	16.4166	23.805	10.345	2.17747	0.181133	0.63459	14.4937	9.96791	4.19638	5.76703
AP5M1 ENSG00000053770	6.23489	2.01682	1.60943	1.29218	11.0459	0.00751353	17.615	1.97045	0.0462477	2.02146
AP5S1 ENSG00000125843	4.48438	2.59055	8.07264	12.8263	4.03257	35.3426	12.1965	3.72053	7.7461	0.478031
AP5Z1 ENSG00000242802	0.117103	12.004	29.9191	31.5376	0.361505	10.1103	54.2729	97.2049	74.2617	0.783655
APAF1 ENSG00000120868	0.280234	1.67187	7.68046	0.000492871	0.0910852	0.61135	10.7713	1.17785	0.400559	6.42136
APBA1 ENSG00000107282	0.412016	3.31645	3.7694	4.58956	0.155779	0.836772	0.185058	0.00985081	0.187962	0.0754559
APBA2 ENSG00000034053	0.526691	0.608221	3.05447	0.307318	0.14964	51.1568	0.18303	18.6205	1.97636	0.385991
APBA3 ENSG00000011132	10.0054	2.03628e-05	0.64154	176.658	45.3217	2.20428	3.25532	170.298	9.29993	24.1224
APBB1 ENSG00000166313	238.037	492.051	41.4184	151.726	0.347824	19.6945	6.38447	236.637	1.39798	10.4967
APBB1IP ENSG00000077420	0.173092	3.51495	3.58529	0.256725	0.26051	0.412532	0.0117996	16.1228	3.2391	0.77531
APBB2 ENSG00000163697	34.9562	5.4616	1.11749	3.009	2.51752	18.5817	1.65751	1.89727	2.47691	0.780574
APBB3 ENSG00000113108	1.21073	192.112	84.3414	4.63999	3.58154	61.8826	8.25169	6.00289	75.0878	32.182
APC ENSG00000134982	1.55398	0.0754158	55.5638	0.620622	1.9964	0.00391258	0.0046877	2.32132	3.69882	6.26584
APC2 ENSG00000115266	0.337904	0.552661	0.16063	0.294157	0.0158164	0.0213598	0.165673	0.00277058	0.0988144	0.142737
APCDD1 ENSG00000154856	99.1361	0.582303	128.257	1.52765	2.16663	1.89705	15.4154	104.023	3.01901	52.2283
APCDD1L ENSG00000198768	5.853	4.23583	0.0563595	0.903552	0.055523	0.0181963	0.146124	0.0535946	0.128591	0.116395
APCS ENSG00000132703	0.0502323	0.140782	0.103002	0.317507	0.342861	0.00637425	0.368143	0.288711	0.00237505	0.152254
APEH ENSG00000164062	22.6277	246.182	41.896	106.369	8.91761	184.18	4.93592	3.62781	179.308	14.1834
APELA ENSG00000248329	0.679796	0.267382	1.75351	1.43003	1.15876	0.0906159	0.0302555	2.52925e-05	0.0870466	0.35943
APEX1 ENSG00000100823	212.739	44.6615	99.0997	3.33073	31.698	102.723	40.6	76.1408	8.31207	117.93
APEX2 ENSG00000169188	0.845269	2.23922	1.58499	45.1153	13.018	0.95205	34.7707	0.967425	5.85065	3.3539
APH1A ENSG00000117362	155.926	1.51436	176.736	10.1904	64.6607	1.34296	138.161	46.6612	29.6447	68.7919
APH1B ENSG00000138613	5.07186	0.449886	81.4011	23.6921	9.25435	41.0487	8.79205	6.89473	5.49958	33.5219
API5 ENSG00000166181	3.08417	3.49541	25.8173	0.0467185	1.45617	0.433685	3.69951	18.8524	11.5013	4.29031
APIP ENSG00000149089	4.11057	0.0137396	10.7897	1.20233	3.01	3.29019	0.186373	1.4205	1.82781	4.6251
APITD1 ENSG00000175279	0.23495	0.304887	2.34353	0.861623	0.166545	12.6022	5.11314	0.0331087	0.208211	2.734
APITD1-CORT ENSG00000251503	0.0208742	0.618236	0.199822	0.204923	0.240358	0.189026	0.00815821	0.805196	0.165708	0.102573
APLF ENSG00000169621	1.78401	1.92612	0.30057	0.0547953	1.67546	1.03919	0.759517	0.266451	0.160871	0.356726
APLN ENSG00000171388	0.0227404	1.18935	1.12531	0.226586	4.85108	0.343373	0.236631	1.50467	0.403158	0.269077
APLNR ENSG00000134817	3.56924	23.4683	0.190742	0.0142155	5.10323	1.3842	0.0933614	1.88797	0.218917	0.894146
APLP1 ENSG00000105290	0.251	17.0977	0.270071	1.93958	0.231299	4.63245	0.157785	0.0912826	3.54414	0.927893
APLP2 ENSG00000084234	89.9172	1.37958	1275.88	6.34758	562.115	127.695	154.157	0.237278	0.064067	817.085
APMAP ENSG00000101474	68.7497	4.86406	286.188	16.1639	109.265	19.4987	86.6288	272.061	8.75346	57.1763
APOA1 ENSG00000118137	0.0781338	3.11184	0.0532222	1.27833	1.29944	0.67752	0.435543	0.00611813	0.719998	0.414596
APOA2 ENSG00000158874	0.118513	1.19888	0.0756627	0.0255697	0.222947	0.204357	0.0899556	0.502105	0.376868	0.0125979
APOB ENSG00000084674	0.314346	5.51926	0.0106693	0.342567	0.228769	1.34408	0.350729	0.177358	0.203988	0.304202
APOBEC1 ENSG00000111701	0.100651	0.00821395	0.0129743	0.00431881	0.0107567	0.164409	0.0233503	0.208821	0.115895	0.0267417
APOBEC2 ENSG00000124701	0.0991201	0.408898	0.020156	0.403098	0.159673	0.111305	0.000859874	0.167477	0.136687	0.00017824
APOBEC3A ENSG00000128383	0.0659432	0.27379	0.0582322	0.0831718	0.00558077	0.0331198	4.94582	0.105145	0.366611	0.0378133
APOBEC3B ENSG00000179750	0.0637098	0.733899	0.0453704	0.597436	0.00153754	0.0675691	0.00665047	0.0523003	0.0920534	0.149735
APOBEC3C ENSG00000244509	0.26579	86.74	30.7664	0.224132	23.8855	51.8752	14.4227	44.0451	6.10063	8.60836
APOBEC3D ENSG00000243811	2.41621	4.96058	0.336941	12.9578	1.37609	0.505441	6.18386	0.00314565	0.426899	0.0217399
APOBEC3F ENSG00000128394	0.217792	0.689577	1.65819	3.66794	2.52187	14.1589	0.248047	0.604081	33.1751	6.66281
APOBEC3G ENSG00000239713	19.4906	2.72786	0.900188	1.10366	7.35515	3.71546	12.8261	8.88689	44.2399	0.0460277
APOBEC3H ENSG00000100298	0.0678611	0.124202	0.824737	0.00619684	0.0574205	0.00701469	2.16161	0.542303	0.0134694	3.48422
APOBEC4 ENSG00000173627	0.0829935	0.394461	0.601682	0.185573	0.305085	0.332368	0.0513484	0.0477777	14.5053	0.132242
APOBR ENSG00000184730	7.38776	1.45962	0.56062	54.5315	0.00493493	1.51475	0.751371	0.921339	9.74296	9.45593
APOC1 ENSG00000130208	76.735	148.995	0.75923	3.36135	2.41868	1.10627	0.976397	56.3258	34.5568	4.54946
APOC2 ENSG00000234906	0.220747	0.126443	0.127011	0.0717724	0.144881	0.115919	0.294147	0.226381	0.0931688	0.204662
APOC3 ENSG00000110245	0.0139199	0.462499	0.0080886	0.0136126	0.0152074	0.132964	0.0755346	0.000100905	0.298259	0.0631551
APOC4 ENSG00000267467	0.139335	0.000830696	0.194444	0.116854	0.167606	0.0383126	0.101178	0.00795409	0.209283	0.0394263
APOD ENSG00000189058	3.98205	1379.53	28.4945	6.82952	155.252	341.709	0.995488	339.953	506.915	89.0847
APOE ENSG00000130203	177.921	7.1761	0.134044	0.128742	0.168801	0.775835	0.176626	470.394	92.1295	58.7411
APOF ENSG00000175336	47.778	4.85626	1.2174	1.13869	5.78247	1.47029	1.27918	2.03275	0.00469606	38.2776
APOH ENSG00000091583	0.221789	1.04891	0.385295	0.000189275	0.663575	0.4249	0.361225	0.218158	0.314282	0.230255
APOL1 ENSG00000100342	106.398	22.1353	2.46977	0.852355	47.3354	2.66589	54.0155	98.092	43.3304	0.66341
APOL2 ENSG00000128335	33.1037	140.984	8.53911	34.9396	0.243208	111.192	17.0412	6.94754	0.333511	1.91133
APOL3 ENSG00000128284	2.74645	156.284	1.01581	1.08771	0.160681	5.44708	4.42139	19.4065	2.62927	68.666
APOL4 ENSG00000100336	0.264638	0.316045	2.43793	1.99006	1.03478	28.6936	4.09812	1.10891	0.0878374	6.22445
APOL6 ENSG00000221963	4.80481	35.1316	1.32665	3.83515	11.5889	94.1509	3.85659	5.92184	8.85594	17.7712
APOLD1 ENSG00000178878	0.509046	23.5118	0.503332	0.323823	2.22452	0.128707	5.3523	1.44834	9.15381	1.99122
APOM ENSG00000204444	2.75707	4.9825	0.0339424	2.92727	1.07925	3.62184	1.22247	1.64984	0.885213	0.250903
APOO ENSG00000184831	0.396089	2.21808	0.69817	1.21647	0.97853	3.55857	0.871558	0.091935	0.161517	2.18815
APOOL ENSG00000155008	5.9835	1.03511	10.766	6.03646	3.89108	2.69352	0.654317	6.20604	3.95533	6.06033
APP ENSG00000142192	145.148	319.256	353.05	84.6861	229.446	3.95295	379.975	1.89364	340.433	160.815
APPBP2 ENSG00000062725	0.405343	4.09359	45.6413	1.34008	2.16367	10.7303	3.23185	21.6365	0.692489	9.09668
APPL1 ENSG00000157500	0.50076	0.509295	14.0793	1.42095	0.589161	1.23801	1.15283	15.3045	24.8909	2.28033
APPL2 ENSG00000136044	13.4318	25.8253	119.526	67.4622	133.975	52.9252	33.6217	2.35508	26.3482	88.8887
APRT ENSG00000198931	277.246	371.82	142.603	791.783	166.154	124.043	6.41083	138.682	184.867	28.378
APTX ENSG00000137074	5.25313	20.5862	12.7886	7.665	31.8327	51.0664	9.9972	3.74468	5.55382	0.507253
AQP1 ENSG00000240583	294.485	51.2011	0.967109	2.40379	0.451291	0.19414	2.49569	192.265	625.205	2.18441
AQP10 ENSG00000143595	0.0094117	1.05874	0.265931	0.360461	0.436632	0.220076	0.239637	1.24088	1.72539	0.581388
AQP11 ENSG00000178301	0.109777	0.496971	6.31477	0.0650056	0.00187366	0.112239	0.0158738	0.0548965	4.79563	0.0398092
AQP12A ENSG00000184945	0.455727	4.49215e-05	0.113122	0.200739	0.127127	0.333405	0.0726547	0.270567	0.845349	0.585537
AQP12B ENSG00000185176	0.0118128	0.000293	0.521754	0.281885	0.0407312	0.0428323	0.0161709	0.0100693	0.139791	0.149746
AQP2 ENSG00000167580	0.000103299	14.481	0.582237	0.122138	0.0355099	0.00210445	0.0804546	0.175761	0.236588	0.0759944
AQP3 ENSG00000165272	1.4802	264.69	97.9746	1.63337	223.717	1.62701	785.141	0.859307	2.56026	11.8814
AQP4 ENSG00000171885	0.748406	0.114081	0.590266	0.0529111	0.0597135	0.372911	0.516479	0.256509	0.0983527	0.384885
AQP5 ENSG00000161798	4.14963	0.251367	3.45497	0.0176147	0.930214	14.2424	0.0759778	0.504407	2.0272	0.625082
AQP6 ENSG00000086159	0.229579	2.41635	0.506849	0.0722397	0.158369	0.149954	0.0465121	0.0714179	0.270508	0.0447586
AQP7 ENSG00000165269	0.144201	0.258237	0.151854	0.190099	0.253083	0.600006	1.94107	0.0230949	0.00484321	0.283476
AQP8 ENSG00000103375	0.0167732	4.95613e-05	0.0068165	0.000311057	0.219262	0.271299	0.0304518	0.330466	0.039538	0.00498742
AQP9 ENSG00000103569	0.4504	0.0409255	0.0424081	0.0389406	0.100194	0.249328	0.136054	0.0352053	0.0871753	0.0194339
AQR ENSG00000021776	0.0862065	4.07168	7.60484	21.171	3.70525	49.2877	8.99727	0.835424	3.16169	1.22872
AR ENSG00000169083	66.9312	213.501	143.987	6.10497	69.9378	81.5422	0.883508	133.188	25.8544	49.8216
ARAF ENSG00000078061	4.26462	91.1661	7.04484	209.988	1.09286	4.01503	2.77413	105.669	1.05405	2.54817
ARAP1 ENSG00000186635	155.245	88.1803	20.4365	44.3432	18.9204	22.9414	143.171	104.748	112.745	10.4288
ARAP2 ENSG00000047365	0.287817	1.47115	3.33505	0.0751057	0.258484	0.120838	0.895831	0.310557	18.8386	1.03156
ARAP3 ENSG00000120318	1.20991	90.8491	0.648359	0.985985	5.34317	3.27374	2.65253	68.2488	1.03423	0.231959
ARC ENSG00000198576	1.84628	1.74381	0.421765	22.3173	0.357754	30.8886	3.6754	0.029697	1.3543	0.00219203
ARCN1 ENSG00000095139	0.57084	3.38375	85.4294	0.528582	2.10282	7.5034	29.3084	142.388	6.52766	0.459265
AREG ENSG00000109321	0.02696	0.200299	0.0110784	0.389395	0.285368	0.226811	9.31369	0.304148	0.331337	4.67539e-05
AREL1 ENSG00000119682	0.390667	106.926	32.5721	0.435415	23.7467	4.46339	8.56139	0.0175887	0.124834	10.3609
ARF1 ENSG00000143761	13.5876	0.727343	235.509	106.61	107.375	2.39022	121.056	43.7605	33.1979	82.3016
ARF3 ENSG00000134287	10.8225	165.618	101.019	175.675	117.127	232.048	86.5489	2.84309	75.0527	8.76507
ARF4 ENSG00000168374	0.368545	2.23032	276.978	0.855495	0.840977	3.26013	100.63	34.9865	45.5893	47.0287
ARF5 ENSG00000004059	43.6896	3.73087	27.6042	6.27902	14.64	17.224	6.06891	1.07424	3.17262	0.213936
ARF6 ENSG00000165527	1.43661	0.731424	98.5718	1.07231	7.53643	1.95385	28.7663	1.43094	8.62923	123.244
ARFGAP1 ENSG00000101199	24.9902	68.4729	196.993	172.546	2.70792	3.73096	7.50402	37.4235	89.6744	19.0954
ARFGAP2 ENSG00000149182	61.8678	154.918	94.5654	144.41	57.2326	62.9589	54.9582	95.7895	161.995	14.0895
ARFGAP3 ENSG00000242247	0.0084874	1.32941	146.832	10.4111	18.6714	0.725821	25.1484	5.52641	1.37151	3.80948
ARFGEF1 ENSG00000066777	20.5946	1.31889	51.6088	0.91598	0.458569	0.311979	31.2199	4.17631	4.62672	24.0391
ARFGEF2 ENSG00000124198	2.83086	0.386452	21.2841	2.9318	0.187428	4.93049	0.258954	6.47634	1.34602	0.0248523
ARFGEF3 ENSG00000112379	0.0231671	2.14323	136.475	0.324137	33.7523	0.845793	29.5501	1.96573	0.609553	12.3162
ARFIP1 ENSG00000164144	0.891984	0.239235	27.0125	0.0940639	2.84535	0.224985	3.65109	0.420387	0.272846	8.29456
ARFIP2 ENSG00000132254	7.40678	132.56	79.0845	344.007	139.488	60.0371	106.797	1.38657	49.135	110.674
ARFRP1 ENSG00000101246	162.718	105.681	82.4798	178.598	53.5247	4.7417	0.231944	63.4476	33.4265	13.5568
ARG1 ENSG00000118520	0.000188583	0.228467	0.0426697	0.00127076	0.137075	0.00101095	0.00145558	0.881962	0.127204	6.95522e-07
ARG2 ENSG00000081181	4.454	0.294609	500.305	74.9453	99.2712	81.783	59.8379	11.5689	9.45662	0.440211
ARGFX ENSG00000186103	0.0318437	0.0616488	0.0769312	0.176278	0.0478919	0.0484849	0.0227927	0.136803	0.286421	0.00799532
ARGLU1 ENSG00000134884	0.0214546	0.819854	211.619	23.7144	12.9095	4.68135	53.7945	52.5741	130.833	261.509
ARHGAP1 ENSG00000175220	331.815	702.971	313.353	7.97693	9.88112	128.094	23.5317	92.6199	130.874	0.000381684
ARHGAP10 ENSG00000071205	201.161	0.970391	1.01057	0.100892	74.4951	77.2136	1.83788	0.192655	19.3772	2.08817
ARHGAP11A ENSG00000198826	4.93807	0.0292343	0.43611	0.00304449	0.187922	0.0238188	0.254697	0.266007	0.790221	0.0263107
ARHGAP11B ENSG00000187951	0.288022	0.0965629	0.0259	0.135453	0.890438	0.135944	0.271186	0.783729	1.81784	0.0341342
ARHGAP12 ENSG00000165322	0.372353	0.481023	17.3273	0.718392	0.147092	0.0497224	4.01601	1.13945	0.111435	22.1831
ARHGAP15 ENSG00000075884	0.196191	8.01656	0.385071	0.0369451	0.173524	0.631647	0.966984	0.462961	0.169212	0.229122
ARHGAP17 ENSG00000140750	2.55717	7.57712	17.8749	0.216827	1.00186	54.8266	8.47785	15.0148	0.422787	7.56988
ARHGAP18 ENSG00000146376	8.04627	0.334319	10.5432	1.411	2.95062	4.47644	0.801226	10.4026	2.25128	14.4594
ARHGAP19 ENSG00000213390	5.71128	3.38822	0.0505767	0.426273	5.41242	37.399	33.918	0.7985	12.2424	8.53884
ARHGAP20 ENSG00000137727	11.8337	1.19395	0.331862	0.955815	2.26784	0.140872	0.258326	0.0883655	4.63695	0.370887
ARHGAP21 ENSG00000107863	44.8524	4.46755	18.008	3.43319	0.0398969	0.0570958	18.9528	0.0477625	6.71796	0.794445
ARHGAP22 ENSG00000128805	5.25865	2.35112	1.32295	1.11428	1.56395	0.394522	7.44394	5.08151	17.5165	0.246056
ARHGAP23 ENSG00000275832	3.64327	7.61043	0.000549601	2.85896	0.137945	8.40309	67.6192	15.3103	9.20368	0.340901
ARHGAP24 ENSG00000138639	3.25297	1.4498	1.63721	0.545329	0.0638069	1.28583	0.697532	4.69987	1.94059	0.0786482
ARHGAP25 ENSG00000163219	11.5882	4.89477	0.942785	1.10686	0.570726	9.0335	3.9711	0.262827	14.971	0.134389
ARHGAP26 ENSG00000145819	0.308632	0.0357845	5.02178	4.66012	0.0877906	0.290228	4.02206	0.137122	27.3381	16.4173
ARHGAP27 ENSG00000159314	42.4606	21.8221	93.2094	60.3539	52.6491	14.1061	304.408	7.75101	1.10907	51.1588
ARHGAP28 ENSG00000088756	2.25044	2.40825	3.08269	0.342194	0.194317	9.31268	0.162413	0.28664	0.1878	0.325595
ARHGAP29 ENSG00000137962	0.0172478	10.1096	29.9259	4.3916	0.777464	0.489913	0.889024	2.41403	1.3672	3.64649
ARHGAP30 ENSG00000186517	5.89742	32.6143	0.203456	1.39997	0.0800123	0.625383	2.58523	25.9669	40.4014	0.0184973
ARHGAP31 ENSG00000031081	6.99297	61.2934	1.42246	0.967929	2.54014	0.504402	0.20331	0.301967	5.40328	0.691896
ARHGAP32 ENSG00000134909	0.133666	0.183918	46.3915	26.2566	0.541683	1.23075	45.3297	5.69025	41.4532	16.5705
ARHGAP33 ENSG00000004777	45.9741	0.725465	28.0427	1.91822	0.249377	3.6022	17.7958	17.5143	27.9548	5.35044
ARHGAP35 ENSG00000160007	7.64077	92.6018	54.7771	0.163936	1.31198	0.609715	19.5257	30.8309	30.3065	5.58263
ARHGAP36 ENSG00000147256	0.0603829	0.00671224	0.143236	0.000693509	1.47548	0.206931	0.170528	0.809253	0.0586682	0.000148803
ARHGAP39 ENSG00000147799	18.3428	5.08062	36.9809	57.6258	0.30151	0.220814	14.4384	0.0113708	4.63317	0.378614
ARHGAP4 ENSG00000089820	19.2485	36.2339	0.0329365	0.212177	0.000117065	1.87011	2.59043	124.663	332.911	9.13447
ARHGAP40 ENSG00000124143	0.0812732	0.775338	0.0514547	0.234161	1.18441	0.0338799	10.6756	0.149979	1.38291	0.615691
ARHGAP42 ENSG00000165895	0.231709	4.16233	0.275941	0.0372915	0.325119	1.56731	0.00632764	1.28422	0.260827	0.402128
ARHGAP44 ENSG00000006740	1.71239	0.702695	13.2052	1.06864	2.44932	0.0602553	16.2431	0.0390236	0.0702088	0.0651978
ARHGAP45 ENSG00000180448	28.9873	3.71686	0.0541375	3.55826	1.28236	0.471592	3.61863	9.9447	142.027	5.34762
ARHGAP5 ENSG00000100852	7.00186	0.964861	34.3969	9.08163e-05	0.333723	6.94228	5.27573	1.50099	62.5849	19.771
ARHGAP6 ENSG00000047648	0.0386301	4.59532	291.438	2.50078	66.949	3.34087	1.4531	0.699651	11.9729	37.5492
ARHGAP8 ENSG00000241484	2.57677	6.53874	17.1847	9.29744	13.5116	1.05592	2.63372	1.6687	0.0581328	2.77678
ARHGAP9 ENSG00000123329	45.4331	0.93788	1.49614	0.956075	1.12833	5.02658	4.70544	45.9489	7.33176	0.227183
ARHGDIA ENSG00000141522	592.193	778.292	346.07	1029.92	188.779	1.09989	163.787	67.1417	203.127	102.339
ARHGDIB ENSG00000111348	4.28457	0.733703	20.9547	1.15441	0.674312	279.79	34.6262	18.4523	131.306	51.6332
ARHGDIG ENSG00000242173	5.41418	0.27845	0.539132	0.000125584	0.068696	0.444417	0.166839	1.10281	1.53338	0.0997845
ARHGEF1 ENSG00000076928	22.2995	5.99598	14.5865	133.262	51.8737	111.352	45.4385	110.318	150.033	41.1455
ARHGEF10 ENSG00000104728	4.37815	1.68175	1.02586	7.24648	13.4621	2.83471	0.0517693	0.189616	1.79235	1.59715
ARHGEF10L ENSG00000074964	139.417	6.76153	0.602307	2.94403	3.70709	9.00327	56.8749	22.242	1.33795	15.9806
ARHGEF11 ENSG00000132694	0.480034	5.67526	37.6756	0.228124	11.5713	70.0587	4.01428	67.1033	2.74704	11.0406
ARHGEF12 ENSG00000196914	14.7923	19.0778	73.9516	0.430254	7.18669	1.45808	51.78	3.25201	7.76832	14.9884
ARHGEF15 ENSG00000198844	0.290616	1.61041	1.68717	0.885756	0.936646	1.67012	1.12793	4.08877	38.4396	0.00881745
ARHGEF16 ENSG00000130762	2.34648	0.22193	54.9585	47.9809	24.829	0.9924	6.9974	1.71255	0.0173615	5.67499
ARHGEF17 ENSG00000110237	62.1887	28.8415	13.9967	11.3089	18.1641	16.5659	18.151	285.894	23.2579	0.743537
ARHGEF18 ENSG00000104880	0.110115	0.0211609	0.22266	0.0473467	0.0377223	0.107234	0.11455	0.000658794	0.185714	0.151127
ARHGEF19 ENSG00000142632	3.33751	16.165	1.26451	1.47054	19.1135	0.00703615	15.3977	21.1036	0.285671	3.40771
ARHGEF2 ENSG00000116584	92.9619	87.9181	0.215996	63.2282	1.45323	199.794	51.3003	26.8352	44.8389	11.6155
ARHGEF25 ENSG00000240771	289.446	3.53696	27.4512	0.345067	0.0358338	0.14345	0.78807	99.8908	0.417718	0.0535505
ARHGEF26 ENSG00000114790	0.846498	0.195156	28.6796	0.468155	1.09382	0.419089	2.78595	0.366039	3.11676	46.2058
ARHGEF28 ENSG00000214944	0.539985	0.300039	12.5886	0.506542	0.197624	0.0533636	14.5283	0.372482	1.15771	0.653007
ARHGEF3 ENSG00000163947	0.512229	0.000461054	26.6946	2.87313	6.25374	11.1067	2.92508	1.99507	0.566916	15.1188
ARHGEF33 ENSG00000214694	0.281835	0.889939	0.00547369	0.0855947	0.387175	0.213742	0.625389	0.266172	0.296909	0.0363273
ARHGEF35 ENSG00000213214	0.0401029	2.18675	0.191532	0.167348	6.11068	0.00214457	2.16962	5.21346	0.112795	1.42377
ARHGEF37 ENSG00000183111	2.0493	7.35639	33.6896	27.7364	78.5996	95.5413	1.93378	0.118413	1.07538	19.5251
ARHGEF38 ENSG00000236699	0.00778277	0.953416	26.5708	0.1954	2.29874	0.194422	0.397524	0.20261	0.668163	0.27049
ARHGEF39 ENSG00000137135	5.09055	0.348141	0.608235	0.337271	0.533051	0.306566	3.29239	1.49238	0.469853	8.13968
ARHGEF4 ENSG00000136002	102.221	26.922	0.315626	14.5017	1.14622	14.4882	1.38711	3.38567	0.0612289	16.1307
ARHGEF40 ENSG00000165801	10.0444	49.6494	2.64096	3.34351	5.28907	38.3459	1.6724	145.971	8.12221	0.288004
ARHGEF5 ENSG00000050327	8.38358	17.6591	12.7722	6.68066	21.2236	49.6315	11.2553	0.00766115	3.45298	1.43459
ARHGEF6 ENSG00000129675	1.6013	1.43761	0.767308	0.0903104	0.118398	1.10122	0.718238	13.5039	1.70433	3.40253
ARHGEF7 ENSG00000102606	5.31429	171.939	168.104	0.392116	15.4094	83.68	24.1721	85.3211	0.188759	55.426
ARHGEF9 ENSG00000131089	89.2103	1.58926	2.26503	0.529017	45.2265	1.38958	2.94278	0.746816	38.4798	4.83307
ARID1A ENSG00000117713	0.881279	0.0708939	74.7646	3.80341	9.94894	27.4377	5.63027	1.18182	3.035	34.5258
ARID1B ENSG00000049618	9.3722	47.3922	4.38611	21.8828	4.56967	10.1368	14.5325	10.0143	2.20096	0.0582346
ARID2 ENSG00000189079	6.40335	2.12058	13.7824	0.992648	0.193361	0.585823	13.3382	3.73665	3.53202	1.55925
ARID3A ENSG00000116017	19.8787	0.0362364	14.4901	31.3465	2.87253	5.58786	0.645738	2.90716	5.40423	9.99403
ARID3B ENSG00000179361	0.991615	2.21508	5.55564	2.70705	1.00193	0.500422	7.08257	10.301	2.67695	2.48772
ARID4A ENSG00000032219	0.534395	0.102845	7.20135	4.42798	1.05061	1.45525	2.06119	0.812081	8.90842	5.06276
ARID4B ENSG00000054267	0.0433054	1.14533	27.7855	0.328639	20.9763	20.714	2.69362	20.7135	15.243	4.55126
ARID5A ENSG00000196843	158.358	168.403	0.148231	2.92846	2.57458	0.279978	11.2755	112.775	257.857	0.0604036
ARID5B ENSG00000150347	0.255322	0.273136	89.5041	0.176553	0.292984	0.911758	0.728637	0.280029	72.8017	1.12514
ARIH1 ENSG00000166233	0.097596	1.6278	18.2949	7.85426	42.8756	0.0664871	40.9341	74.2661	6.15827	8.35651
ARIH2 ENSG00000177479	6.68148	59.825	64.5942	2.82997	32.7998	40.3072	57.0791	26.829	0.481364	21.4959
ARIH2OS ENSG00000221883	23.1148	0.094577	2.44491	10.536	5.76783	12.2784	1.02675	1.09624	1.10998	0.040206
ARL1 ENSG00000120805	0.107664	1.72313	9.38318	0.0255046	33.6408	221.494	38.2398	0.512497	0.0822079	0.229082
ARL10 ENSG00000175414	10.3495	9.76945	0.445781	3.52368	0.755698	1.32736	1.10655	1.76253	1.97364	0.189027
ARL11 ENSG00000152213	0.674034	0.540789	0.899224	0.230142	1.6306e-05	0.0847481	0.455435	3.1718	0.814392	1.48213
ARL13B ENSG00000169379	2.1929	4.34376	1.07419	0.107918	0.625175	2.5375	0.0863729	4.36765	0.767277	1.76727
ARL14 ENSG00000179674	0.146165	0.114195	0.0691381	0.0309117	0.0432507	0.106088	4.56962	0.0462694	0.296182	0.00224861
ARL14EP ENSG00000152219	3.75205	1.96679	5.04516	0.261993	0.659018	10.2695	8.86661	16.6117	3.1139	0.947538
ARL15 ENSG00000185305	0.0731291	0.0449657	0.970561	0.512437	34.5185	0.674651	0.30845	4.21678	13.5483	0.402578
ARL16 ENSG00000214087	13.6461	248.514	82.3305	65.1739	0.549634	35.158	5.86387	1.01656	6.98908	74.4025
ARL17A ENSG00000185829	7.53835	5.97542	0.525452	2.36414	6.93856	8.02456	0.545631	1.0642	5.90446	2.81881
ARL17B ENSG00000228696	0.44917	1.86611	9.80878	0.754647	1.74781	3.58071	0.339334	6.75081	0.443951	2.18117
ARL2 ENSG00000213465	321.984	249.992	88.6324	11.1299	3.36745	6.1547	3.58748	105.744	146.052	1.77376
ARL2BP ENSG00000102931	1.31539	9.6946	21.8092	0.50405	2.48078	52.8989	9.90397	0.75906	5.62659	0.244612
ARL3 ENSG00000138175	6.67507	35.2766	0.649597	13.1675	21.7561	291.661	0.232864	0.0576969	14.114	1.61288
ARL4A ENSG00000122644	1.05007	0.653598	2.08896	0.5615	0.217866	0.749021	0.277255	1.11406	0.699858	11.5483
ARL4C ENSG00000188042	1.7052	39.9251	4.61658	8.04138	23.3582	0.100759	38.511	25.8023	7.2278	28.5511
ARL4D ENSG00000175906	2.27144	1.86316	1.5422	2.23505	0.185567	47.3318	37.0596	0.359592	4.16388	2.31752
ARL5A ENSG00000162980	1.06589	1.25599	28.0341	1.02674	3.68331	0.987327	0.132553	21.0496	0.414423	8.26172
ARL5B ENSG00000165997	0.104571	3.84639	9.9378	2.11592	2.16648	0.23367	0.488813	8.7774	0.719464	1.75491
ARL5C ENSG00000141748	0.0185015	0.0276112	0.143781	0.170356	0.000118292	0.0129713	0.0484559	0.276211	0.120785	0.176895
ARL6 ENSG00000113966	6.78339	0.22549	1.28159	2.08719	0.093512	1.1258	0.407665	0.511101	3.00508	7.5804
ARL6IP1 ENSG00000170540	3.51172	5.66209	138.515	9.15481	2.22656	4.40303	20.7224	42.0262	12.1462	11.5818
ARL6IP4 ENSG00000182196	115.803	1.0358	0.878349	155.466	32.6429	7.28778	20.5454	117.219	82.1785	34.3154
ARL6IP5 ENSG00000144746	30.1931	6.57769	74.986	14.8482	31.0316	2.63774	9.00922	52.9492	30.2856	14.5989
ARL6IP6 ENSG00000177917	0.0953213	6.7702e-06	10.8927	0.0360244	0.164625	1.65536	6.25244	3.99861	0.407809	5.24623
ARL8A ENSG00000143862	4.97258	0.594991	113.454	1.10346	38.0224	10.5084	13.4023	0.764282	38.5127	1.21646
ARL8B ENSG00000134108	0.097841	0.946258	31.6413	2.13691	19.0107	12.2469	4.35742	31.2452	1.62489	0.80716
ARL9 ENSG00000196503	2.32124	1.89029	0.580655	0.438791	0.0042247	0.189037	0.329719	0.0201282	0.361579	0.0341754
ARMC1 ENSG00000104442	10.8846	0.435905	17.0864	2.42897	0.511691	0.402928	6.10793	2.51245	0.639748	3.63309
ARMC10 ENSG00000170632	2.47518	2.59871	26.3543	0.162988	2.82757	1.38553	31.6886	0.68972	2.02522	1.09344
ARMC12 ENSG00000157343	1.7875	3.70384	3.20436	0.369397	1.68924	2.63477	0.254133	0.182773	0.344391	0.0258116
ARMC2 ENSG00000118690	1.20592	0.050514	0.157032	1.17129	0.49044	0.104251	1.23617	0.155141	0.0827871	0.295892
ARMC3 ENSG00000165309	0.0564417	0.0386353	0.192621	0.0342295	0.246981	0.000939275	0.0559828	0.126943	0.00196382	0.0504807
ARMC4 ENSG00000169126	19.1905	0.0319052	0.559744	0.654692	0.218689	3.20867	0.52967	0.218973	1.94417	0.700872
ARMC5 ENSG00000140691	2.42454	52.9886	27.8962	1.13471	12.4803	4.32551	21.1601	2.97638	4.72984	14.367
ARMC6 ENSG00000105676	31.5698	44.763	0.281994	33.55	57.1316	0.847674	35.3158	35.9659	0.139168	13.266
ARMC7 ENSG00000125449	62.2035	17.9411	32.0048	3.75466	3.92769	6.02734	22.9934	8.73001	22.6295	15.7947
ARMC8 ENSG00000114098	30.9669	2.74157	104.961	2.57356	2.04109	0.843738	15.2509	5.41645	15.9468	13.863
ARMC9 ENSG00000135931	24.2606	4.3779	2.19242	21.9835	1.78065	1.05253	1.54515	0.360294	19.5029	38.5473
ARMCX1 ENSG00000126947	4.06113	1.19369	2.90942	0.521873	4.14905	0.15281	0.903911	0.981548	5.05277	3.74921
ARMCX2 ENSG00000184867	2.59186	0.905173	24.8903	0.531666	4.02068	0.0205518	0.172729	16.9009	27.8344	0.00272669
ARMCX3 ENSG00000102401	8.6811	1.19083	26.3368	2.85557	11.97	0.492844	22.1397	3.29033	18.9243	8.47547
ARMCX4 ENSG00000196440	0.409333	0.428825	9.37386	1.43618	5.41836	11.3347	19.1583	0.154558	0.193046	6.21181
ARMCX5 ENSG00000125962	0.345973	0.304216	7.50879	0.106118	0.106	0.209374	1.46426	0.428499	0.0309797	1.29021
ARMCX6 ENSG00000198960	4.56574	13.0408	1.27523	21.4302	15.7137	21.425	1.23563	4.12284	10.6291	7.44681
ARMS2 ENSG00000254636	0.106849	0.000225417	0.045902	0.0171572	0.193504	0.0289886	0.00393626	0.0240649	0.110121	0.113909
ARMT1 ENSG00000146476	0.436799	2.54888	13.9051	2.59195	6.59343	0.107329	1.63351	8.65106	0.869976	2.96401
ARNT ENSG00000143437	2.78071	121.483	47.5417	2.0837	3.80421	87.2109	13.6351	39.301	2.09271	42.8184
ARNT2 ENSG00000172379	0.303823	5.37302	8.2066	0.223047	1.23022	0.697623	6.21163	3.72333	0.240245	0.0606814
ARNTL ENSG00000133794	0.0559949	0.000414552	0.00128121	0.336952	0.0534299	4.93022	0.0308036	0.29004	0.143617	0.0154467
ARNTL2 ENSG00000029153	0.253944	0.211381	0.131793	0.134736	0.00559215	0.00204887	6.5951	0.116923	0.101366	0.294549
ARPC1A ENSG00000241685	0.544738	0.22372	112.244	0.726994	7.79617	2.37686	55.4251	56.6286	9.72537	6.40432
ARPC1B ENSG00000130429	127.927	385.654	1.05795	42.1733	22.1776	3.55876	66.6202	119.305	230.029	48.4969
ARPC2 ENSG00000163466	79.8325	4.40642	29.8425	3.36498	5.65859	8.7983	20.4822	0.24855	70.2506	5.1204
ARPC3 ENSG00000111229	0.00416374	4.03336	414.31	10.0325	231.318	10.1215	192.26	688.375	234.174	89.2981
ARPC4 ENSG00000241553	534.855	231.575	297.343	244.752	18.3329	0.28317	72.028	4.65106	140.874	62.7656
ARPC5 ENSG00000162704	9.81239	1.10444	65.7807	0.87507	53.3398	8.33106	61.4873	101.456	2.38958	1.31335
ARPC5L ENSG00000136950	3.92802	70.1633	42.7115	9.86827	30.9697	9.48545	109.918	2.4433	80.5667	4.27794
ARPIN ENSG00000242498	1.54934	59.1253	26.9074	4.01599	18.4806	14.0756	6.4854	0.469091	0.85779	4.87146
ARPP19 ENSG00000128989	1.74765	8.56695	99.686	10.8177	24.0645	9.13652	55.8988	62.9771	1.10968	16.6494
ARPP21 ENSG00000172995	3.10103	0.720697	0.78065	0.0705748	0.0181063	0.57122	0.00784168	0.107995	0.024151	0.230879
ARRB1 ENSG00000137486	3.86074	39.1139	5.68456	68.2565	2.21731	64.7626	0.150115	4.84348	139.665	0.531554
ARRB2 ENSG00000141480	3.34346	10.5396	55.9207	2.67422	2.56578	1.9996	35.2088	212.517	179.497	33.4898
ARRDC1 ENSG00000197070	10.7486	2.11563	69.7666	625.149	53.2867	5.8658	91.6897	0.397635	194.382	133.015
ARRDC2 ENSG00000105643	1.64828	1.05708	14.3956	2.49369	12.7583	12.673	64.0941	36.4171	213.773	4.25793
ARRDC3 ENSG00000113369	12.143	0.956407	0.684973	0.160236	4.70924	4.36813	40.8809	32.5867	96.4588	6.79866
ARRDC4 ENSG00000140450	3.74338	2.50169	12.9752	22.1114	2.93154	3.35202	5.88117	15.9589	1.59497	3.17907
ARRDC5 ENSG00000205784	0.219686	5.49711	0.0969458	0.234966	0.00727911	0.192886	0.00409396	0.00114245	0.404983	0.38835
ARSA ENSG00000100299	185.927	151.171	217.932	195.433	123.137	14.7816	10.9101	196.808	23.8983	168.558
ARSB ENSG00000113273	0.573381	0.127819	1.43632	0.730378	0.00706577	1.86831	0.173846	34.4431	13.0196	1.12252
ARSD ENSG00000006756	0.0280799	116.719	17.6139	43.8612	136.748	126.522	31.8592	0.324625	2.15911	8.58373
ARSE ENSG00000157399	0.400505	1.15533	0.216581	0.307905	0.714924	0.726696	0.337432	10.3869	0.095159	0.136571
ARSF ENSG00000062096	0.0537449	0.611748	0.128368	0.360027	0.0255553	0.141162	0.00698746	0.0818599	0.0620122	0.0379556
ARSG ENSG00000141337	22.3977	0.0542023	0.831635	4.45302	0.605115	1.51015	0.142825	0.865053	0.67195	0.363872
ARSI ENSG00000183876	165.594	0.700372	1.15517	7.68525	0.363666	0.0498356	0.969416	1.74972	0.14519	0.557675
ARSJ ENSG00000180801	6.43161	0.861174	2.35359	3.08605	0.112627	0.0466337	4.39664	13.6555	0.218711	7.83219
ARSK ENSG00000164291	0.0188586	0.267624	8.66319	0.142769	0.241851	2.13498	0.134744	0.00760551	0.911474	15.7247
ART3 ENSG00000156219	0.0887836	1.9698	0.171912	0.0232439	0.0389842	0.171521	0.00276604	7.54641e-05	0.185393	0.00194139
ART4 ENSG00000111339	0.0433614	1.65486	0.274605	0.330059	0.230466	0.322562	0.554844	0.814257	0.196143	0.00357816
ART5 ENSG00000167311	0.0110632	10.9904	0.640337	4.98664	0.0269333	0.415416	0.861966	0.0155987	0.140209	0.111712
ARTN ENSG00000117407	46.7361	0.926288	3.38736	0.55359	0.984083	0.14458	0.0108472	1.43147	0.340115	1.037
ARV1 ENSG00000173409	0.228907	12.6457	7.66086	0.192758	5.63713	3.84547	8.28571	0.469884	1.31475	4.85327
ARVCF ENSG00000099889	13.1347	1.30275	72.2965	159.029	34.9917	2.69705	16.3944	0.698349	19.0101	21.6812
ARX ENSG00000004848	0.282506	0.23194	10.3879	0.0454167	0.100548	0.00484794	2.34447	0.0270011	0.17501	0.0170847
AS3MT ENSG00000214435	0.328672	0.155698	0.0833717	0.189999	0.119282	0.192724	0.234092	0.52433	0.00750481	0.00539704
ASAH1 ENSG00000104763	125.909	7.86417	447.504	3.58814	127.279	210.116	153.427	12.3113	29.8065	274.403
ASAH2 ENSG00000188611	0.0169005	0.297508	1.70761	0.0749488	0.136494	0.287296	0.0292868	0.0021047	0.245423	0.610357
ASAH2B ENSG00000204147	0.124518	0.092186	1.97936	0.0784689	1.43107	0.0714326	5.40435	0.0697881	0.222372	1.02574
ASAP1 ENSG00000153317	11.2513	2.323	29.2585	1.47891	0.0931066	1.70896	4.07288	23.4629	37.6269	9.23117
ASAP2 ENSG00000151693	0.21984	1.40401	2.48664	1.24388	1.33859	0.757454	12.4064	13.8092	0.0210762	6.98316
ASAP3 ENSG00000088280	26.1373	52.316	35.2373	42.7523	51.1267	24.2277	8.28249	123.447	6.3016	7.08008
ASB1 ENSG00000065802	98.1881	12.7664	20.4395	9.69545	21.7342	34.2512	15.6029	7.85546	5.88825	4.15347
ASB10 ENSG00000146926	2.5851	0.107601	0.00389541	0.00476916	0.0464523	0.22477	0.089598	0.000955693	0.287599	0.409151
ASB11 ENSG00000165192	0.201861	3.54878	0.340309	0.280791	0.179264	0.268379	0.0157079	0.0824632	0.0495564	0.0912324
ASB12 ENSG00000198881	0.123112	0.656542	0.33399	1.78888	1.50873	0.720923	1.10874	0.327692	0.250665	0.87922
ASB13 ENSG00000196372	0.812963	4.12024	13.6216	7.21465	3.83297	28.0648	1.34358	0.0926571	80.4313	1.40341
ASB14 ENSG00000239388	0.115405	0.759868	0.698988	0.00230628	1.74201	0.212739	0.561352	0.00105516	0.30757	0.723122
ASB15 ENSG00000146809	0.167161	0.204209	0.00875088	0.0421565	0.11081	0.012682	0.00102169	0.0169094	0.145267	0.0151555
ASB16 ENSG00000161664	0.287453	2.31693	0.0208378	0.214983	0.0420704	0.219435	0.0629237	0.0857397	0.316446	0.26326
ASB17 ENSG00000154007	2.90778	0.297715	0.00809704	0.415308	0.318259	0.000203296	0.000116977	0.155563	0.00158819	0.793975
ASB18 ENSG00000182177	6.80012	0.0166127	0.0580256	0.289028	0.141698	0.0777132	0.160147	0.207041	0.200702	0.344191
ASB2 ENSG00000100628	280.131	61.0305	0.885065	13.8444	0.60455	0.363041	1.1833	5.74135	0.779412	1.95814
ASB3 ENSG00000115239	2.75902	2.44435	2.36061	1.66903	19.0732	2.35959	6.6023	10.3618	0.515028	0.156672
ASB4 ENSG00000005981	0.0323183	0.0327098	0.180778	0.104	0.0534847	0.411685	0.17128	0.15833	0.0160958	0.109995
ASB5 ENSG00000164122	43.79	0.00261848	0.0139337	0.423596	0.194686	0.653233	0.103166	0.469335	0.102087	0.410206
ASB6 ENSG00000148331	2.45481	60.182	11.6963	98.3714	18.2525	9.02804	3.14421	19.8842	1.95958	0.478629
ASB7 ENSG00000183475	0.0526767	2.25523	6.86148	6.39068	0.0145457	0.6704	0.069682	0.774271	0.384751	4.53765
ASB8 ENSG00000177981	16.4942	0.0807594	53.4129	65.8083	12.3096	66.7814	5.85305	3.24859	23.8313	12.0991
ASB9 ENSG00000102048	0.136793	0.00759428	0.245955	0.14242	0.0530442	0.197295	0.0516773	0.0477427	0.0297818	1.89737
ASCC1 ENSG00000138303	16.7184	0.309388	23.4189	1.11001	1.54573	5.19341	0.713466	5.98815	6.3565	3.96396
ASCC2 ENSG00000100325	114.516	85.4778	35.0294	207.689	34.8845	3.88092	44.1969	50.4119	12.5656	20.6937
ASCC3 ENSG00000112249	0.345229	0.414911	14.3383	0.118187	1.16236	0.90026	6.86997	1.94289	0.000488851	1.93786
ASCL1 ENSG00000139352	0.459563	0.0761512	0.797828	0.0166016	0.0246248	0.325365	0.146581	0.134927	1.25677	0.613829
ASCL2 ENSG00000183734	28.9442	1.53052	13.6745	13.3311	10.2873	0.0192956	2.07493	0.550431	3.46428	24.01
ASCL3 ENSG00000176009	0.204486	0.217878	0.115433	0.268461	0.66494	0.48689	0.125278	0.0337115	0.798044	0.253329
ASCL4 ENSG00000187855	0.247138	0.513739	0.232396	0.287386	0.017464	0.0670335	0.0811477	0.0599359	0.0203363	0.0161806
ASCL5 ENSG00000232237	0.173464	0.157742	0.206022	0.352532	0.0387352	0.112948	0.240312	0.00815532	0.10973	0.373352
ASF1A ENSG00000111875	0.0946445	1.6917	9.75271	0.525335	5.2492	0.510185	0.543075	0.166314	0.54219	4.22251
ASF1B ENSG00000105011	10.6644	1.65655	0.371043	1.75744	0.379415	5.00092	2.62513	2.49468	6.76092	0.605882
ASGR1 ENSG00000141505	2.71157	3.54058	1.9716	3.27949	0.393598	0.320673	10.8895	0.30331	3.50371	1.4463
ASGR2 ENSG00000161944	0.0890731	0.142867	0.138821	0.0676814	0.810509	0.115542	0.205006	0.187115	6.73388	0.00256355
ASH1L ENSG00000116539	11.3808	2.46184	53.5367	3.50929	84.4599	81.9286	56.1164	54.2402	0.473082	18.0378
ASH2L ENSG00000129691	29.2567	11.0447	4.00391	1.01906	12.0177	3.93074	30.3103	1.49997	2.29799	1.13868
ASIC1 ENSG00000110881	1.64474	77.7102	2.16778	1.20301	0.544107	12.2491	16.0992	0.726066	1.06787	0.293506
ASIC2 ENSG00000108684	0.239743	0.45488	0.464751	0.0906727	3.899e-05	0.00803514	0.0400897	0.191402	0.00683477	0.00773607
ASIC3 ENSG00000213199	1.33988	1.39458	2.58531	2.51147	0.3134	0.000585672	0.245155	7.83442	1.02335	0.88193
ASIC4 ENSG00000072182	0.0262865	0.0603804	0.0452055	0.169561	3.97065	0.140241	0.0486022	0.0968151	0.285807	0.521037
ASIC5 ENSG00000256394	0.102346	0.332099	0.254525	0.345263	0.0343591	0.0233602	0.142907	1.16622	0.523191	0.0460185
ASIP ENSG00000101440	15.6941	1.34531	0.0721688	0.0271949	0.250185	0.938039	0.135803	2.18673	0.215407	0.0109399
ASL ENSG00000126522	171.753	2.30655	59.1709	54.3638	0.111778	0.904761	22.5425	71.0259	35.6551	0.942414
ASMT ENSG00000196433	0.0728971	0.560143	0.228749	0.0378552	0.531871	2.66518	0.126733	0.362824	0.0191529	0.0384332
ASMTL ENSG00000169093	272.164	4.9277	22.5557	283.572	83.6908	162.777	13.344	0.0323634	94.0488	86.2509
ASNA1 ENSG00000198356	234.504	127.542	112.126	188.247	97.2591	52.7828	7.95927	50.9795	94.0368	81.4098
ASNS ENSG00000070669	33.0979	202.862	55.7077	1.17321	1.86197	181.179	15.2458	2.38732	1.54169	0.384222
ASNSD1 ENSG00000138381	9.88533	0.528919	21.6162	0.0168244	2.36233	11.0645	8.08082	3.81512	0.0759169	14.2661
ASPA ENSG00000108381	8.91236	2.00951	0.126414	0.980371	1.1412	0.31554	0.356393	5.16156	2.72352	0.0357486
ASPDH ENSG00000204653	0.21804	0.0012456	0.129525	0.0326879	0.01447	0.199789	0.0277412	0.0527081	0.209929	0.163714
ASPG ENSG00000166183	0.310204	0.171861	0.0537537	0.00592129	0.0584633	0.451814	3.75443	1.34795	0.685553	0.175306
ASPH ENSG00000198363	109.159	4.40328	40.8749	1.37547	12.5061	5.71002	74.6811	8.52872	0.0172762	3.12032
ASPHD1 ENSG00000174939	0.418835	3.25172	8.55336	5.36933	0.189373	4.13301	0.0438949	0.308869	0.855925	0.0029712
ASPHD2 ENSG00000128203	0.262288	0.252114	4.85456	1.44567	0.216176	0.236139	1.45775	0.119036	0.0292206	5.37716
ASPM ENSG00000066279	0.275595	6.83227	0.0886672	0.236445	0.311259	0.149805	0.527753	5.85518e-05	0.219455	0.23976
ASPN ENSG00000106819	2.21644	0.296383	2.16377	0.0795416	0.520707	1.24518	0.101131	6.42006	0.280601	0.267179
ASPRV1 ENSG00000244617	2.75758	0.957819	6.091	0.0380915	0.22158	0.757932	1.01607	11.6263	0.163028	0.000126784
ASPSCR1 ENSG00000169696	4.07537	4.90396	3.40261	412.91	1.4532	0.0508717	9.24428	170.914	19.3831	0.714078
ASRGL1 ENSG00000162174	0.241074	3.54813	9.90629	44.1286	0.810654	52.996	23.6896	1.18469	2.2455	0.151004
ASS1 ENSG00000130707	177.433	221.697	0.661588	3.68823	0.323963	4.1972	395.218	43.4999	16.1664	13.7409
ASTE1 ENSG00000034533	0.72415	0.530709	0.0682478	0.261874	0.483676	39.25	6.2538	0.467981	0.207009	0.259125
ASTN1 ENSG00000152092	4.49704	0.265492	0.190948	0.201951	0.0466798	0.0202022	0.183382	0.346327	0.130792	0.0141639
ASTN2 ENSG00000148219	0.875606	176.255	62.1165	110.972	158.793	70.2249	0.872312	3.94221	0.661519	5.17934
ASUN ENSG00000064102	3.90461	0.387338	10.164	0.0350361	0.54958	0.209086	2.36268	2.68309	0.836471	3.47482
ASXL1 ENSG00000171456	7.02646	30.695	0.68864	1.05895	0.409357	144.541	26.3768	1.35778	0.483408	15.4417
ASXL2 ENSG00000143970	0.399498	0.625865	8.29092	2.78347	3.05194	0.728892	3.64627	12.4627	0.732269	6.72789
ASXL3 ENSG00000141431	6.29133	0.582033	0.807715	0.588115	0.00492828	1.37195	0.307286	1.74914	0.0418512	1.36886
ASZ1 ENSG00000154438	0.133936	0.0315452	0.235264	3.21446	0.131077	0.0096295	0.147895	0.0654416	0.0119944	0.047454
ATAD1 ENSG00000138138	9.47838	8.5873	38.0102	0.110547	17.8755	0.67927	5.36533	0.0463441	1.37318	5.81982
ATAD2 ENSG00000156802	0.345963	0.231188	44.1146	0.24983	5.77639	1.24015	0.0314666	0.615123	2.85152	2.68808
ATAD2B ENSG00000119778	3.41859	0.50472	13.1826	3.38941	1.46695	0.310472	1.76977	8.06595	1.24078	8.7351
ATAD3A ENSG00000197785	0.537184	90.0957	2.73904	1.86063	4.43302	9.41123	2.45584	10.1574	23.2197	49.6216
ATAD3B ENSG00000160072	2.87094	1.90306	60.1556	90.4734	0.147643	1.38983	16.3807	74.1809	1.8383	11.7053
ATAD3C ENSG00000215915	7.89069	5.1263	0.493466	0.472926	0.360838	0.753242	1.18964	0.195021	10.4758	0.388158
ATAD5 ENSG00000176208	0.127951	0.776806	0.439912	0.268523	0.029514	0.0930989	0.00701177	0.403204	30.157	0.245654
ATAT1 ENSG00000137343	10.421	1.50231	53.1264	10.2105	0.837196	20.3979	1.37387	0.42323	0.478405	4.00173
ATCAY ENSG00000167654	18.289	4.06535	0.415989	0.0566756	0.223204	3.37157	0.0313957	0.0154208	2.61708	0.112151
ATE1 ENSG00000107669	38.3034	13.104	24.7014	2.78855	3.47397	0.28344	11.2149	5.73801	4.42122	2.62666
ATF1 ENSG00000123268	11.5092	0.797649	6.25304	1.52668	3.55152	0.95341	3.34251	0.0387601	5.19586	1.63424
ATF2 ENSG00000115966	7.46738	0.072472	20.6413	3.60352	3.06418	1.38712	9.21838	15.6412	0.783977	0.000591833
ATF3 ENSG00000162772	1.3267	6.5502	2.02596	1.03253	7.87044	1539.67	506.124	0.063352	192.24	2.17101
ATF4 ENSG00000128272	31.3225	226.78	183.664	1.36154	197.821	453.364	102.831	120.316	6.36696	154.886
ATF5 ENSG00000169136	1.16377	9.21205	72.5312	22.0913	0.348486	2.29911	7.86146	5.34864	48.0587	32.0882
ATF6 ENSG00000118217	4.86027	26.7302	18.138	2.77038	10.8323	5.49089	21.3384	19.7853	0.963733	3.59367
ATF6B ENSG00000213676	2.03869	28.9993	42.9166	38.101	35.7403	2.54535	39.9353	0.0795686	18.0514	22.115
ATF7 ENSG00000170653	24.7768	21.3903	28.7337	2.5655	0.10949	0.0283028	4.77596	2.27754	1.23981	3.25141
ATF7IP ENSG00000171681	11.6472	8.37218	10.1719	1.7755	18.6708	7.09776	5.29791	4.76653	5.08569	2.94881
ATF7IP2 ENSG00000166669	1.60683	8.80615	0.400055	0.258953	0.193127	2.62108	0.791372	1.12695	0.231365	24.8442
ATG10 ENSG00000152348	272.237	25.9973	120.988	101.434	3.9361	2.82619	5.50179	10.9143	84.9076	166.01
ATG101 ENSG00000123395	0.385267	107.948	5.87923	103.75	22.6962	61.1371	13.8152	47.0948	13.2312	0.61893
ATG12 ENSG00000145782	14.4307	0.261062	20.238	0.739447	5.76512	44.8373	6.59384	22.1998	1.52074	5.89313
ATG13 ENSG00000175224	78.6115	46.5444	24.0849	42.7456	49.0795	8.74198	4.24467	2.09849	17.8088	12.2608
ATG14 ENSG00000126775	1.65159	0.547289	2.21389	0.735576	35.4948	99.3407	8.43674	1.26601	2.67063	0.0475858
ATG16L1 ENSG00000085978	14.183	137.094	183.056	11.303	42.7657	1.31154	9.96456	3.99752	14.4348	62.2446
ATG16L2 ENSG00000168010	3.92228	24.9893	1.23222	4.31678	18.5029	0.0782448	9.37408	30.4194	0.00924211	15.7581
ATG2A ENSG00000110046	53.0828	4.87339	28.7642	74.7084	53.1501	9.43425	53.0854	89.7263	11.9307	25.4742
ATG2B ENSG00000066739	12.0498	0.891972	26.5719	0.382028	6.6331	1.94842	0.206809	1.13349	0.139727	13.3217
ATG3 ENSG00000144848	7.4518	0.492191	15.9636	10.8355	0.203206	4.71553	5.73431	0.547111	13.3824	17.307
ATG4A ENSG00000101844	0.209051	2.1329	0.303384	1.13951	1.10537	32.9765	6.16428	0.843419	0.617756	0.141686
ATG4B ENSG00000168397	43.149	193.47	269.34	63.1389	183.893	64.8856	111.459	80.9245	24.1547	106.768
ATG4C ENSG00000125703	11.6693	0.301122	1.2429	0.00875117	0.225791	0.363004	0.896884	1.49103	0.32643	0.161948
ATG4D ENSG00000130734	122.915	13.6585	25.0407	183.924	0.0670615	19.0534	19.9246	78.1144	6.81073	1.93997
ATG5 ENSG00000057663	0.132598	0.386938	18.9133	0.483096	0.799006	0.175938	11.5752	1.759	1.79735	8.53041
ATG7 ENSG00000197548	17.0581	20.1397	4.09	49.1526	18.5767	54.9833	1.98325	0.0718621	27.7992	0.816149
ATG9A ENSG00000198925	357.812	116.702	35.6742	72.3694	102.974	7.36538	0.127075	145.616	12.8927	6.97
ATG9B ENSG00000181652	0.154219	0.0313629	1.87789	0.0736897	0.127701	0.0706003	0.00126488	0.0489108	4.12282	0.197535
ATHL1 ENSG00000142102	12.7864	113.431	39.2156	121.371	4.11013	9.66885	32.4715	17.0595	3.37666	11.9399
ATIC ENSG00000138363	2.93848	34.834	3.16794	2.57865	1.06161	76.2248	0.537092	34.6493	4.62713	2.68054
ATL1 ENSG00000198513	3.05264	0.417292	33.3019	0.779276	0.282442	3.18049	0.347067	0.760385	10.2179	0.0309501
ATL2 ENSG00000119787	103.507	3.55325	66.0332	0.113641	0.455758	12.9604	27.4672	0.8831	73.086	4.2144
ATL3 ENSG00000184743	25.0442	15.3329	50.8008	0.846032	0.767828	13.6763	27.2155	52.8946	44.5556	0.322745
ATM ENSG00000149311	10.1746	0.136253	15.1815	0.0550932	0.863249	11.9938	5.06838	1.8354	24.0445	14.0637
ATMIN ENSG00000166454	2.30337	0.997776	12.5834	2.48033	29.8198	3.82474	1.66587	3.46553	18.3872	14.3212
ATN1 ENSG00000111676	154.256	51.751	107.293	8.27756	60.8523	2.98814	126.352	71.144	288.415	32.8129
ATOH1 ENSG00000172238	0.00171191	0.101922	0.235635	0.0695466	0.479898	0.00486174	0.0678508	0.0731078	0.101586	0.0596478
ATOH7 ENSG00000179774	0.0375569	0.274743	0.19886	0.112742	0.0257498	0.435058	0.0769339	0.591547	0.510271	0.0826199
ATOH8 ENSG00000168874	36.9918	1.1301	0.482949	40.8408	1.12806	25.1162	34.1269	0.0396967	9.13306	92.941
ATOX1 ENSG00000177556	408.364	628.665	144.672	304.073	47.6227	62.5247	4.85497	164.983	76.0475	26.3905
ATP10A ENSG00000206190	0.764387	15.6095	0.114099	0.249863	5.90613	3.04231	0.618119	4.18155	18.2394	20.0054
ATP10B ENSG00000118322	0.375301	0.00871889	0.468598	0.00686908	1.89227	0.0420844	1.12244	0.0545164	0.303353	0.0719474
ATP10D ENSG00000145246	5.70307	0.433732	0.00281526	0.1991	0.610005	1.06581	5.81358	0.808123	1.09218	0.0191517
ATP11A ENSG00000068650	0.500806	0.0734565	17.3881	0.05606	1.43197	0.126214	2.72724	2.19348	15.9818	0.564954
ATP11B ENSG00000058063	0.156117	0.0718336	22.0327	0.537	4.79197	1.79914	5.54312	14.8605	1.73024	11.1561
ATP11C ENSG00000101974	1.0344	29.1549	8.27474	0.392401	0.92486	1.27144	3.21641	8.77525	6.57351	0.975241
ATP12A ENSG00000075673	0.15827	0.181691	0.0695765	0.0462088	0.00191398	0.269527	8.00765	0.267363	0.0748738	0.000808255
ATP13A1 ENSG00000105726	121.414	96.921	40.1531	284.204	0.575995	0.44177	21.7431	2.83767	33.0965	0.977719
ATP13A2 ENSG00000159363	47.0769	0.624494	16.5974	102.911	68.4571	3.43975	19.4774	4.97331	0.153065	6.40974
ATP13A3 ENSG00000133657	0.0917865	0.19252	11.6801	0.42168	0.15379	14.6978	58.6795	0.463167	1.52643	3.4308
ATP13A4 ENSG00000127249	0.169274	0.542899	0.00292177	0.0213286	0.019699	0.00964075	0.382446	0.378998	0.177073	0.202235
ATP13A5 ENSG00000187527	0.00171033	0.104005	0.140213	0.0797913	0.630997	0.0053775	0.0593154	0.190438	0.341588	0.0766904
ATP1A1 ENSG00000163399	3.55424	10.8313	773.59	512.148	1075.7	0.208284	740.647	259.41	735.789	878.469
ATP1A2 ENSG00000018625	58.0774	0.452811	1.75284	0.044318	0.218565	1.93064	0.397957	0.540312	1.23849	1.4871
ATP1A3 ENSG00000105409	0.292129	0.166694	0.696989	4.81703	0.449402	0.016673	0.149505	0.145809	0.265493	0.376559
ATP1A4 ENSG00000132681	0.774911	0.0891422	0.707477	1.233	0.584361	0.133873	3.70943	0.296855	0.117062	0.299234
ATP1B1 ENSG00000143153	1.68813	1.17417	0.11333	0.250695	0.0144004	2.07206	134.424	0.228221	5.61839	50.3956
ATP1B2 ENSG00000129244	11.6052	1.29866	0.21456	2.82147	1.08841	8.49167	1.16695	14.3726	0.000684292	14.9908
ATP1B3 ENSG00000069849	0.331258	35.3335	35.4087	2.30993	5.92008	58.8424	43.114	1.43656	33.4577	16.3539
ATP1B4 ENSG00000101892	0.0390629	0.0376427	0.0900153	0.198614	0.25508	0.00560659	0.194382	0.492203	0.00900591	0.225042
ATP23 ENSG00000166896	0.583676	0.313948	1.40462	0.0538479	0.0934549	0.401871	0.259305	0.337968	0.0212757	0.266095
ATP2A1 ENSG00000196296	11.9288	0.0241016	0.379672	0.0991748	0.105019	0.729384	0.146143	0.600336	0.0353164	0.478822
ATP2A2 ENSG00000174437	116.206	4.26801	107.667	15.0925	19.7836	16.0021	77.8107	76.6819	41.841	22.2464
ATP2A3 ENSG00000074370	21.5258	131.35	1.23393	110.101	2.9818	2.44266	51.6566	0.161052	75.298	10.4864
ATP2B1 ENSG00000070961	3.83603	0.433241	28.5519	0.000312827	0.874802	0.120961	42.5515	4.77248	0.362011	17.7767
ATP2B2 ENSG00000157087	0.0512802	0.119601	1.10603	0.0426547	0.0892861	0.00566674	0.124331	0.0114547	0.0216838	0.0287076
ATP2B3 ENSG00000067842	0.172349	0.175446	0.415923	0.16941	0.10572	0.0545885	0.0547006	0.323718	0.0325945	0.0403925
ATP2B4 ENSG00000058668	190.621	5.2634	0.0279757	2.23494	24.044	0.852272	1.94602	3.26825	1.98448	0.15918
ATP2C1 ENSG00000017260	1.67135	1.02399	294.847	5.29949	39.3096	3.0935	10.6881	83.6467	0.544488	52.2365
ATP2C2 ENSG00000064270	0.030148	5.27082	208.363	151.472	33.6737	14.8559	18.6018	1.19775	2.54645	33.8902
ATP4A ENSG00000105675	0.0880581	0.0178529	0.0495446	0.0827607	0.0259872	0.00716483	0.187273	0.19029	0.00846786	0.0494112
ATP4B ENSG00000186009	0.231691	0.411339	12.4889	0.25046	0.877661	0.0122315	1.43819	0.250844	0.0218123	0.077385
ATP5J2-PTCD1 ENSG00000248919	0.551006	0.0346672	0.0994135	0.0183697	0.0880424	0.0210577	0.0227714	0.0147626	8.98252e-05	0.0185063
ATP5SL ENSG00000105341	1.27663	188.83	39.0046	29.7719	3.45196	2.04753	2.16969	49.0572	4.85961	0.101769
ATP6AP1 ENSG00000071553	241.614	441.238	265.963	1392.36	308.503	150.657	1.71305	5.10101	255.322	147.946
ATP6AP1L ENSG00000205464	1.7496	2.83234	2.04032	1.30453	1.38477	2.42651	1.00179	16.08	0.847728	6.69221
ATP6AP2 ENSG00000182220	79.3733	21.5355	124.002	32.3412	1.95241	7.24169	60.0411	93.4876	3.99508	76.2026
ATP6V0A1 ENSG00000033627	126.856	92.5602	164.459	145.745	1.6738	29.1019	33.2984	173.448	6.1062	70.5122
ATP6V0A2 ENSG00000185344	1.45538	3.47164	11.6342	5.92505	8.50074	25.9382	0.0429082	0.306874	0.130325	0.674077
ATP6V0A4 ENSG00000105929	1.2211	1.10352	0.418311	0.340323	0.0200239	0.340197	0.160811	0.485511	1.70516	0.000815194
ATP6V0B ENSG00000117410	1.21174	698.433	122.094	1583.92	545.854	297.894	193.116	60.8733	60.6804	280.285
ATP6V0C ENSG00000185883	0.0491383	0.046619	0.00637693	0.00787063	0.070454	0.117653	0.0738825	0.230645	0.518866	0.0469338
ATP6V0D1 ENSG00000159720	400.238	387.871	103.266	172.673	134.085	63.5053	14.3769	0.115018	95.3773	44.3939
ATP6V0D2 ENSG00000147614	0.317618	0.419223	0.218239	0.139035	0.000969784	0.896086	1.81808	0.934618	0.466721	0.0248893
ATP6V0E1 ENSG00000113732	1.97736	210.874	61.8387	4.54226	61.3996	625.993	2.84482	4.88115	0.0468185	61.2524
ATP6V0E2 ENSG00000171130	69.9313	2.3885	46.204	53.0674	66.9626	4.97651	0.939591	1.53414	4.94708	34.1697
ATP6V1A ENSG00000114573	1.59684	0.906749	23.9696	0.575158	20.0493	3.55627	1.85405	22.2964	6.44228	4.54753
ATP6V1B1 ENSG00000116039	0.43181	3.54446	0.112755	1.14748	0.0223287	1.88711	6.90166	0.183793	1.73087	0.0211371
ATP6V1B2 ENSG00000147416	13.0419	56.6243	31.7625	1.99514	13.4989	4.50002	11.2483	54.6118	10.1643	58.1456
ATP6V1C1 ENSG00000155097	0.874401	0.158421	19.2924	10.1914	2.27799	13.0074	0.921401	2.2298	1.03513	7.98761
ATP6V1C2 ENSG00000143882	3.02509	1.53624	2.85515	2.63884	16.2	2.84898	1.74327	2.18964	21.4806	7.0467
ATP6V1D ENSG00000100554	14.0423	0.915818	2.33738	8.55894	0.713681	100.073	2.55824	12.2323	1.27546	59.0361
ATP6V1E1 ENSG00000131100	3.79645	380.682	115.301	9.54657	46.971	381.615	54.0757	7.11563	151.151	30.0678
ATP6V1E2 ENSG00000250565	0.0435776	13.4748	3.24793	0.0474157	2.87215	0.028676	0.033662	4.20862	3.60301	4.29223
ATP6V1F ENSG00000128524	2.76292	54.4218	53.8906	86.6396	22.6709	75.6611	63.4116	92.5707	34.9923	26.7434
ATP6V1G1 ENSG00000136888	2.5725	1.26971	294.499	26.4845	17.6763	0.500673	98.2747	37.685	0.963454	46.2235
ATP6V1G2 ENSG00000213760	0.383877	0.0874586	0.196389	0.27023	0.005328	0.279946	0.0717564	0.65124	0.111501	0.159614
ATP6V1G3 ENSG00000151418	0.108162	0.20323	0.00973992	0.356166	0.293537	0.00301803	0.0162448	0.0699791	0.416439	0.0374822
ATP6V1H ENSG00000047249	147.336	4.93095	105.711	1.09671	29.7934	37.9485	55.2373	11.7357	0.973346	23.0334
ATP7A ENSG00000165240	1.1884	0.898334	14.0546	0.0445034	5.71346	0.954142	17.9465	0.0254247	0.118128	5.02642
ATP7B ENSG00000123191	0.0670743	0.222625	11.4811	2.2403	0.42624	0.19084	0.877195	0.0866002	0.0498326	46.5539
ATP8A1 ENSG00000124406	0.308438	0.564208	82.3403	2.35177	7.56236	0.040552	3.24311	3.42195	0.122233	7.19949
ATP8A2 ENSG00000132932	0.153732	0.154377	0.00566721	12.875	0.01957	0.25826	0.574486	0.0535804	0.0600866	0.00195745
ATP8B1 ENSG00000081923	1.52844	0.216048	49.1765	0.101567	0.264138	0.321363	67.5221	1.58275	2.09986	46.0624
ATP8B2 ENSG00000143515	57.102	80.8871	78.8282	13.6571	28.3132	0.313703	0.472331	128.704	9.3398	32.4509
ATP8B3 ENSG00000130270	3.82204	0.531165	4.68414e-07	8.96041	0.000169253	0.153863	1.862	0.287235	0.091308	0.474457
ATP8B4 ENSG00000104043	0.231981	0.0406139	18.3387	0.294896	14.2296	0.149684	2.69598	0.120377	0.849778	0.225484
ATP9A ENSG00000054793	0.209661	21.5615	54.2845	9.24477	38.3332	2.60316	37.9217	29.7237	0.198232	10.6677
ATP9B ENSG00000166377	3.25087	2.4565	81.1228	2.94231	0.0261344	0.029383	0.939356	85.5005	1.31705	5.12067
ATPIF1 ENSG00000130770	129.264	3.73878	275.162	125.311	101.321	100.163	73.3922	13.1049	8.83636	48.48
ATR ENSG00000175054	3.5931	1.07777	9.23288	0.898612	0.334675	0.500619	0.111101	2.89824	3.86261	2.08885
ATRAID ENSG00000138085	54.853	39.0297	1.28156	0.708667	6.27287	137.43	0.0560718	3.4143	0.69257	0.605887
ATRIP ENSG00000164053	0.0404111	0.0781772	0.10977	0.045567	0.111217	0.0951711	0.0216166	0.150416	0.234883	0.014511
ATRIP ENSG00000282827	0.622041	0.0126038	0.220524	0.0101713	0.00184436	0.702759	0.0147546	0.150556	0.795731	0.390025
ATRN ENSG00000088812	12.1552	0.641692	13.0626	53.8329	17.8456	0.848563	3.22407	2.72437	1.41724	3.71316
ATRNL1 ENSG00000107518	8.05988	1.00889	0.332233	0.424784	0.0959789	0.389514	0.254293	3.24172	0.0428306	6.24016
ATRX ENSG00000085224	0.886229	63.979	45.8858	1.02557	4.28396	33.856	12.2101	0.258847	4.75358	17.5985
ATXN1 ENSG00000124788	0.806217	0.0973811	15.8174	0.857594	32.0054	1.07606	8.9731	70.401	17.1302	0.185445
ATXN10 ENSG00000130638	6.09609	0.755657	48.8638	0.0726251	93.1482	5.69693	35.6596	7.71385	1.16689	2.81176
ATXN1L ENSG00000224470	0.102901	0.0333075	2.00272	26.3549	1.21891	0.0845797	12.0709	0.623563	0.504647	10.1702
ATXN2 ENSG00000204842	31.1533	1.02474	9.46303	0.475942	24.7417	69.1918	40.5406	3.43692	41.6994	16.0847
ATXN2L ENSG00000168488	55.7943	264.899	116.741	2.07735	13.3162	2.00689	42.2265	0.0590928	15.6137	21.9158
ATXN3 ENSG00000066427	68.1773	18.563	77.3673	2.5852	0.68514	6.89396	17.4015	1.93476	0.646214	23.1985
ATXN3L ENSG00000123594	0.0661408	0.0254654	0.0496948	0.0647415	0.216899	0.236776	0.0374904	0.0394261	0.369149	0.0251401
ATXN7 ENSG00000163635	0.0250291	0.972458	22.6716	3.13664	0.0853867	0.262103	0.941462	0.194307	14.6719	0.148995
ATXN7L1 ENSG00000146776	1.93368	5.57518	9.03475	0.957712	0.00106464	2.6947	0.823427	5.84568	1.41794	3.17912
ATXN7L2 ENSG00000162650	10.947	4.21917	1.86318	0.832772	1.04935	1.81731	0.599962	42.6266	8.68648	6.88344
ATXN7L3 ENSG00000087152	17.8485	14.6847	45.1486	101.015	1.29366	6.00446	10.6698	44.7331	19.2425	46.5138
ATXN7L3B ENSG00000253719	5.59418	96.4572	73.961	17.7288	17.3361	5.33863	22.2324	42.1217	2.89813	17.8518
AUH ENSG00000148090	0.61321	2.22582	26.8913	0.599466	2.37349	0.60641	0.307247	11.9765	0.757203	0.273961
AUNIP ENSG00000127423	0.0778051	0.185426	0.138256	0.131976	0.13091	0.23529	3.61385e-06	0.107341	0.0948038	0.106399
AUP1 ENSG00000115307	10.4788	281.383	180.604	521.361	127.287	5.30766	350.22	189.479	0.0639492	80.5967
AURKA ENSG00000087586	0.2986	1.38153	0.673525	0.825094	0.438734	10.8038	0.2243	2.90025	0.071524	0.278059
AURKAIP1 ENSG00000175756	262.768	320.647	155.348	139.01	35.4246	11.9518	32.8745	131.057	20.7732	3.27851
AURKB ENSG00000178999	0.096379	0.752172	6.7256	2.43031	0.297669	0.307174	0.017515	0.654318	0.125271	0.104196
AURKC ENSG00000105146	0.269279	0.906984	0.302121	4.01623	0.28343	0.27376	0.480534	1.20991	1.25793	1.17271
AUTS2 ENSG00000158321	2.91475	1.92496	6.45639	4.61979	3.1463	1.15493	64.5822	2.028	97.666	9.75093
AVEN ENSG00000169857	2.00713	2.39689	3.43557	53.6713	0.997618	0.015589	0.712085	82.4672	16.7821	0.215765
AVIL ENSG00000135407	0.787995	0.302476	1.20719	0.729478	0.280979	0.23299	2.36648	0.40188	0.740245	0.148603
AVL9 ENSG00000105778	2.8384	0.910562	56.5297	0.500719	9.47412	7.06717	3.30276	0.476261	3.0916	3.36154
AVP ENSG00000101200	0.0727884	2.43225	0.123546	0.554414	0.269046	0.426694	0.507973	0.195612	0.0229044	0.0124847
AVPI1 ENSG00000119986	3.52349	91.1321	29.3811	2.35973	0.664066	194.23	15.483	3.63055	1.62817	2.18381
AVPR1A ENSG00000166148	0.000674525	0.150862	0.119108	0.418597	0.528755	0.0148859	0.00839037	0.154846	10.3583	0.00756312
AVPR1B ENSG00000198049	0.00177406	0.114685	1.19269	0.000705664	0.112681	0.00684216	0.132419	0.0642157	0.216635	0.12263
AVPR2 ENSG00000126895	0.995752	0.0426804	0.032734	0.205096	0.002409	0.775524	0.180781	19.9694	0.757127	0.605948
AXDND1 ENSG00000162779	1.77839	0.395516	0.0539464	0.219685	0.11065	1.3979	0.460011	0.0105764	1.90814	0.225984
AXIN1 ENSG00000103126	38.7557	0.83691	4.4729	8.86238	0.710061	127.193	27.2197	0.743713	74.4484	5.56093
AXIN2 ENSG00000168646	2.54634	1.22129	41.8416	0.827421	0.880313	39.1498	37.8766	21.804	42.2528	0.440563
AXL ENSG00000167601	265.314	805.489	6.10256	0.000513399	23.5414	73.7487	30.6283	1.09923	72.0046	0.859782
AZGP1 ENSG00000160862	14.1722	1182.06	6018.77	6120.84	10846.6	14.6471	35.5974	5.70678	408.663	778.198
AZI2 ENSG00000163512	2.37482	3.37809	46.304	0.0389612	1.10693	1.03897	8.476	36.208	0.989958	5.28319
AZIN1 ENSG00000155096	2.42535	1.6576	27.3143	1.83454	32.5777	1.36686	76.0364	9.3182	0.156089	19.828
AZIN2 ENSG00000142920	7.61577	0.017928	16.9242	9.75456	4.56474	8.82154	0.391066	0.25035	0.711868	2.7643
AZU1 ENSG00000172232	0.38028	0.0314767	0.408938	0.0496425	0.0381772	0.0954699	0.157338	0.0820249	0.249666	4.07822
B2M ENSG00000166710	0.75968	2.67268	681.773	0.344443	1022.02	70.4154	618.995	416.681	464.622	476.707
B3GALNT1 ENSG00000169255	1.26796	0.597998	5.71277	1.10305	0.96269	0.268829	1.20872	0.000990451	10.4758	0.462808
B3GALNT2 ENSG00000162885	0.308854	2.57695	1.11477	6.22488	13.7235	0.769814	0.345593	0.120738	0.83912	0.991372
B3GALT1 ENSG00000172318	0.183576	0.728195	0.0813124	0.0115977	0.447758	0.462155	0.409003	0.045415	0.105058	0.684117
B3GALT2 ENSG00000162630	12.2338	0.340256	0.0799101	0.00348877	0.382979	0.025355	0.306659	0.078173	0.223349	0.887
B3GALT4 ENSG00000235863	41.7368	8.57158	29.3957	49.7762	1.97842	12.4113	14.6421	2.81056	1.56862	2.58501
B3GALT5 ENSG00000183778	0.443859	0.14092	0.00263161	0.72425	0.000151783	0.406487	5.23872	0.0713825	0.515105	0.0527414
B3GALT6 ENSG00000176022	25.8423	7.50451	3.93707	33.5611	3.19037	4.56927	25.2167	1.71924	0.879324	2.83758
B3GAT1 ENSG00000109956	20.4438	4.088	59.7815	92.2077	60.828	9.35279	0.090019	15.5568	0.743279	0.075226
B3GAT2 ENSG00000112309	0.254635	0.245079	0.0353563	3.07412	7.07791	0.293901	0.691594	1.37624	5.3015	0.0147108
B3GAT3 ENSG00000149541	107.396	120.037	131.982	207.596	24.5267	124.177	0.195253	60.5012	19.4257	61.1886
B3GLCT ENSG00000187676	2.66315	11.0298	0.401337	3.55569	0.203843	11.6512	3.20067	2.48853	2.46855	0.382827
B3GNT2 ENSG00000170340	2.03742e-06	0.00743487	3.49455	1.32541	0.360653	1.31683	0.129858	0.604613	0.612749	5.59579
B3GNT3 ENSG00000179913	0.358619	0.005238	0.0183551	0.955251	0.0421963	0.143137	25.9781	0.049666	0.583029	0.0415429
B3GNT4 ENSG00000176383	10.7187	0.0634521	0.100915	0.0249976	0.0652654	0.154794	4.38807	0.186166	0.603755	0.00238777
B3GNT5 ENSG00000176597	0.687107	0.876154	2.2091	0.104498	0.720779	0.595449	18.8765	0.863173	6.52754	0.221759
B3GNT6 ENSG00000198488	0.159588	0.287561	0.0352276	1.27482	0.00312062	0.128974	0.416586	0.501859	0.218066	0.133274
B3GNT7 ENSG00000156966	7.39068	8.37516	0.408233	1.31443	0.401857	2.20174	8.85015	0.0078649	0.0427576	0.0897409
B3GNT8 ENSG00000177191	10.0638	3.78732	0.00398456	34.4597	9.15726	1.60807	9.00078	0.0617138	18.5057	0.53129
B3GNT9 ENSG00000237172	6.10661	2.71545	6.56107	6.86656	0.547597	28.8662	2.88158	0.306049	16.0492	12.0984
B3GNTL1 ENSG00000175711	9.14107	1.15811	0.824527	1.69162	26.4315	5.5362	0.531754	0.382785	62.8132	1.23625
B4GALNT1 ENSG00000135454	102.792	4.73427	1.16947	3.11171	0.845879	30.2904	1.14893	1.07911	1.99257	1.92853
B4GALNT2 ENSG00000167080	0.258301	0.562234	0.738403	0.034891	0.175911	0.00147595	0.0603907	0.296713	0.383189	0.373191
B4GALNT3 ENSG00000139044	0.236593	9.38741	0.363658	0.892776	17.7584	0.900875	8.21938	0.0468608	0.899396	4.37773
B4GALNT4 ENSG00000182272	19.3406	7.00579	27.1778	0.310459	8.23965	2.9267	2.40123	1.13984	5.17218	1.76583
B4GALT1 ENSG00000086062	3.98856	3.57859	99.6894	83.4599	61.9329	9.96412	275.271	2.3571	82.3449	34.7992
B4GALT2 ENSG00000117411	275.838	29.2	40.2199	85.9416	6.7893	29.225	11.0484	95.8963	46.9813	11.5502
B4GALT3 ENSG00000158850	0.379897	202.949	74.5722	87.8643	132.965	77.3031	12.298	2.59787	0.513069	1.83088
B4GALT4 ENSG00000121578	0.0323658	19.5578	26.212	3.40918	2.97372	0.0859786	74.5331	3.86149	0.0908852	3.83064
B4GALT5 ENSG00000158470	12.1543	5.69276	12.2653	42.4589	3.08373	5.72689	124.027	8.21472	11.8739	0.141307
B4GALT6 ENSG00000118276	7.39416	0.325473	0.00112662	0.154265	0.485641	0.0130437	0.50249	0.235021	3.30471	0.0836089
B4GALT7 ENSG00000027847	38.5865	115.054	14.5628	32.7596	25.7008	42.1046	21.2149	3.82151	1.32753	64.436
B4GAT1 ENSG00000174684	150.466	233.251	12.4394	65.5587	2.15293	303.198	0.252468	101.974	9.04318	0.197471
B9D1 ENSG00000108641	19.2713	81.0381	9.08491	8.58585	3.10086	78.6936	1.57859	40.0905	12.7375	0.0445215
B9D2 ENSG00000123810	17.4727	19.2397	1.79601	0.369639	1.12893	1.87032	0.502514	27.225	7.47552	19.6802
BAALC ENSG00000164929	0.333328	0.330163	1.18308	0.0312324	0.467154	0.192329	1.04966	0.000796219	0.441098	0.0247852
BAAT ENSG00000136881	0.00407377	0.722703	0.104956	2.56185	0.316171	0.139353	0.380646	0.218575	0.457621	0.30605
BABAM1 ENSG00000105393	186.008	69.5636	47.3221	196.454	0.376737	23.993	16.793	41.3752	72.7182	0.479576
BACE1 ENSG00000186318	67.6501	34.9617	3.47119	4.1525	27.3019	38.4761	11.9704	0.822943	0.0749552	4.78533
BACE2 ENSG00000182240	1.3099	387.72	105.264	51.004	193.88	50.1446	143.357	2.69993	13.8318	208.176
BACH1 ENSG00000156273	4.90759	0.142783	8.02471	2.5391	1.22917	0.0391081	6.74374	0.168708	1.90047	8.52823
BACH2 ENSG00000112182	9.96962	0.407919	0.124798	0.000711651	0.425651	0.418626	0.0616224	0.129975	1.3819	0.501593
BAD ENSG00000002330	358.215	228.588	143.293	269.128	66.0379	141.281	31.7786	20.983	0.97659	35.3721
BAG1 ENSG00000107262	3.04059	978.5	71.0564	12.4615	175.038	123.09	218.129	2.76399	0.840034	30.4006
BAG2 ENSG00000112208	69.3247	0.620563	4.65147	1.09434	2.8593	1.46993	1.42355	23.2818	22.3591	0.246496
BAG3 ENSG00000151929	53.087	99.2179	29.567	3.44891	10.3508	2.93855	69.6321	1.56261	4.04293	6.27816
BAG4 ENSG00000156735	2.08337	0.221224	7.84465	0.205466	4.53831	0.678145	0.889839	1.90853	2.13321	1.05968
BAG5 ENSG00000166170	21.1776	4.97825	15.7015	3.17535	0.176003	1.05015	14.7366	0.441503	0.075467	20.9307
BAG6 ENSG00000204463	49.9525	420.146	44.6003	170.593	90.1294	10.3563	153.643	134.985	175.726	14.1964
BAHCC1 ENSG00000266074	7.66095	4.95966	12.6112	21.2854	1.38444	0.518546	0.211264	24.8458	0.858792	5.45306
BAHD1 ENSG00000140320	11.5634	5.22115	27.7349	0.57739	39.674	23.1389	3.57477	10.7895	22.8484	10.7694
BAIAP2 ENSG00000175866	8.29363	7.35093	77.8565	635.12	166.944	11.0929	128.961	70.8232	51.0625	178.129
BAIAP2L1 ENSG00000006453	3.4206	1.04443	222.647	256.524	242.912	2.45426	114.972	0.0835077	4.47046	101.823
BAIAP2L2 ENSG00000128298	1.55308	0.121127	7.79365	30.8792	0.190788	2.04167	0.44081	0.663924	0.0296671	0.878269
BAIAP3 ENSG00000007516	0.206842	0.668459	33.3784	79.8623	14.7703	4.47427	11.1934	10.196	3.94408	5.17644
BAK1 ENSG00000030110	0.293582	95.4148	1.74077	35.0584	0.105213	10.3958	20.8507	0.389307	29.6842	3.23013
BAMBI ENSG00000095739	1.57218	0.735303	13.2299	0.541903	0.282735	1.1678	8.00382	0.900583	2.00312	0.234954
BANF1 ENSG00000175334	118.23	25.5126	72.6547	12.059	69.6849	17.3845	45.4782	4.51448	46.5876	58.1892
BANF2 ENSG00000125888	0.0313081	0.00346858	0.00483382	0.188817	0.203204	0.0369011	0.0975074	0.0616634	0.258547	0.0448269
BANK1 ENSG00000153064	0.091194	0.00254063	7.90329	0.0911301	1.70291	0.361934	9.43465	0.0419777	0.0509615	0.802
BANP ENSG00000172530	5.74045	11.5992	1.27545	1.43578	7.75853	45.9018	7.44625	2.82902	25.3737	18.8733
BAP1 ENSG00000163930	5.90703	174.429	73.7234	181.39	7.14423	12.4779	21.8526	189.935	116.115	19.6972
BARD1 ENSG00000138376	5.21144	0.0783341	45.8506	0.00457833	3.12076	0.588937	3.19268	40.7059	0.720835	2.27292
BARHL2 ENSG00000143032	1.09972	0.140212	0.51903	0.67094	0.742635	0.0341996	0.0929199	0.199717	0.0141391	0.728843
BARX1 ENSG00000131668	0.000538659	0.202211	0.139306	0.640641	0.0414166	0.705635	0.0454338	0.230604	0.512436	0.450627
BARX2 ENSG00000043039	0.123765	0.956096	8.02008	1.17372	0.34295	0.373675	10.5716	0.2997	1.73497	2.1911
BASP1 ENSG00000176788	0.523303	0.658238	57.9397	1.98148	20.2575	4.04581	6.19458	6.66179	2.03343	46.0025
BATF ENSG00000156127	2.88462	0.296981	0.276277	0.463551	0.520903	0.347939	5.8429	0.00429533	13.7696	0.597462
BATF2 ENSG00000168062	15.6657	1.76127	0.732204	0.198189	1.72451	0.475716	0.351248	0.145345	0.0756745	2.73712
BATF3 ENSG00000123685	0.200655	6.45931	0.124615	0.177335	0.755895	15.9903	0.0279449	0.13129	0.346665	0.000222125
BAX ENSG00000087088	16.2212	9.39458	8.2921	62.1095	22.3621	33.9071	7.30958	18.4632	17.9786	3.16291
BAZ1A ENSG00000198604	0.762357	0.504555	12.9681	5.65892	0.0106521	1.4993	15.314	0.0489804	6.66736	21.1518
BAZ1B ENSG00000009954	3.05117	46.1345	2.29804	2.04698	42.6155	116.231	26.1896	27.5787	5.77818	16.3752
BAZ2A ENSG00000076108	4.32543	16.9202	144.978	1.17226	1.54586	0.943968	66.0173	11.0974	65.6178	44.1099
BAZ2B ENSG00000123636	32.1234	0.806126	52.3218	18.9309	6.53988	0.319065	19.7369	75.3731	8.25573	11.4878
BBC3 ENSG00000105327	5.25033	0.676551	0.790462	5.42088	0.0125243	1.37467	9.14992	2.0894	7.10956	7.47905e-06
BBIP1 ENSG00000214413	81.4411	0.71571	44.2895	1.78588	4.13404	2.19348	6.13682	0.166229	17.9093	3.50836
BBOF1 ENSG00000119636	0.256872	0.365025	10.7884	0.0495731	0.31159	0.528796	1.13719	1.45047	4.77688	0.188283
BBOX1 ENSG00000129151	0.456155	0.48125	0.042149	0.303489	0.0664897	0.00983878	0.36444	2.14068	1.23651	0.116723
BBS1 ENSG00000174483	0.0162031	0.645055	2.43262	0.362783	0.362358	0.339361	1.40189	0.834706	1.91434	0.0252557
BBS10 ENSG00000179941	0.117066	0.42027	9.44313	2.6352	1.51378	0.346067	2.63299	12.1621	0.0916862	2.1334
BBS12 ENSG00000181004	3.52762	0.636531	0.105417	0.434006	0.000270208	9.17318	0.0796177	0.83689	0.000198884	0.376393
BBS2 ENSG00000125124	7.99232	6.54318	24.9564	0.51804	46.925	2.3876	0.31096	33.6377	0.422771	8.62416
BBS4 ENSG00000140463	6.09941	10.9061	18.2306	40.0162	10.0069	59.2315	1.19334	0.623263	0.0410812	31.3811
BBS5 ENSG00000163093	11.1501	1.75731	18.7081	1.72803	2.11164	20.1446	8.12263	2.04653	2.03105	3.7206
BBS7 ENSG00000138686	8.40701	2.89555	36.6657	1.2831	1.79972	20.4848	0.0966362	2.80813	0.577907	3.22231
BBS9 ENSG00000122507	1.18699	1.1929	3.29679	2.43167	0.0683854	0.626194	8.4106	0.668816	0.183131	0.0211101
BBX ENSG00000114439	49.8702	1.24104	21.0565	0.165205	12.0744	7.8709	8.50165	2.91546	8.27512	30.066
BCAM ENSG00000187244	1.65083	2.75864	566.577	271.77	384.711	0.119774	29.9826	3.05883	45.3988	118.572
BCAN ENSG00000132692	6.15372	0.321333	0.397978	0.768749	0.0015423	0.622366	0.0826893	0.591883	0.238763	0.239414
BCAP29 ENSG00000075790	2.6296	0.725255	36.2506	6.62296	44.2021	59.2726	16.6988	1.64806	22.4751	29.6243
BCAP31 ENSG00000185825	443.72	1284.42	347.238	2023.82	347.505	6.01703	111.893	0.199363	161.9	317.421
BCAR1 ENSG00000050820	84.6119	36.9228	36.9557	148.352	65.8613	21.9457	68.3286	90.6148	7.31759	98.2397
BCAR3 ENSG00000137936	1.41739	0.233971	0.0134881	0.313548	6.42487	0.519789	5.36596	20.9831	1.64082	8.95801
BCAS1 ENSG00000064787	0.415963	0.312755	64.0886	32.7907	58.198	0.848638	19.8587	1.04848	2.12717	23.0226
BCAS2 ENSG00000116752	0.171306	0.955254	37.8512	0.139512	48.6958	0.443568	3.75698	8.35944	0.471575	1.16472
BCAS3 ENSG00000141376	10.1853	2.54525	30.7828	44.0157	1.66564	9.23582	0.503336	0.66439	58.4383	3.36645
BCAS4 ENSG00000124243	52.5642	82.4981	25.4881	9.25775	7.34947	1.08366	27.9383	0.18866	10.5655	9.20772
BCAT1 ENSG00000060982	7.67221e-05	0.717506	0.463085	1.58473	1.70017	0.502444	1.27957	3.48801	4.44047	2.12787
BCAT2 ENSG00000105552	79.6099	269.687	148.054	216.196	91.6642	0.0371015	71.8185	1.3806	29.5046	38.3422
BCCIP ENSG00000107949	4.45848	0.263259	28.8344	15.3533	2.98326	8.36981	2.70855	2.34712	6.45249	8.23402
BCDIN3D ENSG00000186666	7.33084	7.47018	3.72346	5.81069	0.0070086	21.2608	1.87792	1.88281	0.945675	0.364263
BCHE ENSG00000114200	12.5478	0.193493	0.49545	0.0720028	0.0402401	0.32437	0.0919029	0.285743	0.0157312	0.540645
BCKDHA ENSG00000248098	8.53057	22.9556	8.19371	1.01634	1.23377	0.274793	3.82991	1.64173	4.41806	0.00988024
BCKDHB ENSG00000083123	0.594324	0.739476	14.0525	0.444364	1.28076	1.40041	2.17297	0.690635	0.598673	5.20442
BCKDK ENSG00000103507	78.2993	22.5456	17.2316	131.193	1.89278	41.7948	8.95187	175.882	91.9803	42.0526
BCL10 ENSG00000142867	0.432045	0.0178711	18.4771	2.9761	0.30478	21.7308	66.3505	4.58149	6.33949	0.287224
BCL11A ENSG00000119866	3.07382	0.184602	24.0673	3.74566	13.8596	0.383075	12.4026	0.651272	53.8349	0.24908
BCL11B ENSG00000127152	2.96957	0.608569	0.19332	0.565731	1.29846	0.695896	0.0166349	0.411831	42.3172	0.386068
BCL2 ENSG00000171791	2.3889	3.37169	8.38668	2.52792	0.0252797	0.172967	12.5765	25.6022	0.0951645	8.24631
BCL2A1 ENSG00000140379	1.15352	0.539993	0.153453	0.000437161	1.02288	2.71892	0.117545	0.626417	5.03572	0.0413396
BCL2L1 ENSG00000171552	4.83557	283.033	198.93	343.247	71.1047	11.8366	67.7697	82.6909	59.0322	65.9149
BCL2L10 ENSG00000137875	0.00315992	0.0325229	0.310625	0.216566	0.177741	0.0494434	0.206007	0.0169247	0.141172	0.808093
BCL2L11 ENSG00000153094	2.78781	1.86545	55.1444	5.67492	0.266237	11.3329	0.228062	0.931767	0.0685364	2.06891
BCL2L12 ENSG00000126453	21.7706	15.9008	0.439956	1.21084	5.97031	7.44418	7.74775	4.88474	0.972482	0.0988702
BCL2L13 ENSG00000099968	17.8335	25.7403	30.1391	5.48553	5.46139	27.4476	46.4341	18.7083	3.48005	2.06886
BCL2L14 ENSG00000121380	0.753361	0.348832	0.0012034	0.105684	0.307926	2.55525	3.48259	0.170309	8.46077	0.478546
BCL2L15 ENSG00000188761	0.520917	1.25848	0.191416	0.25052	1.05563	0.0530414	3.15607	0.0984623	0.037932	0.0135548
BCL2L2 ENSG00000129473	4.11888	6.85953	55.7437	0.290463	27.1975	0.118277	15.6701	2.88938	0.0831101	7.20038
BCL2L2-PABPN1 ENSG00000258643	0.209342	0.286598	0.0325574	0.0640275	0.041198	0.0985142	0.016098	0.228131	0.00174521	0.0221524
BCL3 ENSG00000069399	0.0280273	3.39706	2.27276	21.281	13.0278	203.148	191.26	7.78853	58.3905	115.947
BCL6 ENSG00000113916	17.5466	0.324222	2.0201	2.45984	0.171324	46.9947	7.78115	34.9627	156.201	24.565
BCL6B ENSG00000161940	0.324679	0.933828	0.534956	0.515858	6.52352	0.179947	5.15316	8.54363	1.19686	0.511075
BCL7A ENSG00000110987	3.2133	0.658779	21.7505	11.3844	0.645736	26.8183	20.5431	21.813	1.86662	0.862919
BCL7B ENSG00000106635	0.710518	0.58715	0.948762	0.334097	0.785771	50.285	128.206	1.26436	0.5985	0.768135
BCL7C ENSG00000099385	408.469	173.448	65.1805	49.1262	37.9127	5.14992	34.3328	5.92426	29.5371	0.308609
BCL9 ENSG00000116128	1.4602	0.137112	16.65	11.5772	3.38028	5.25198	0.688001	0.00809826	5.8431	0.459759
BCL9L ENSG00000186174	49.7937	5.86494	42.019	3.06033	93.7098	70.2127	13.6807	0.386165	40.8329	23.8379
BCLAF1 ENSG00000029363	3.48894	1.82629	31.8578	0.750652	0.990364	72.087	10.0883	16.3515	9.16325	13.4163
BCO1 ENSG00000135697	1.30048	0.27772	0.0386947	0.102844	0.603476	0.0971556	0.721168	0.272461	2.48603	1.01131
BCO2 ENSG00000197580	0.168412	0.00317606	1.47153	0.0939164	0.0921984	0.710472	0.0962776	0.0610216	27.0593	0.726839
BCOR ENSG00000183337	0.00753698	0.0321946	9.79875	1.07396	4.44346	13.7832	7.20675	0.0111474	2.40683	3.87156
BCORL1 ENSG00000085185	36.6797	35.0442	0.22014	0.94961	12.7073	3.45076	0.0738676	9.57406	6.72876	10.1304
BCR ENSG00000186716	27.627	56.8642	16.253	45.9319	15.5669	69.3243	7.43571	0.406553	1.85124	7.3048
BCS1L ENSG00000074582	89.2502	103.797	0.596987	4.1959	0.818455	81.8034	2.66073	0.0212029	72.2495	35.3757
BDH1 ENSG00000161267	0.123853	0.428025	22.3582	75.2855	39.3264	60.2431	17.849	2.82287	2.85633	17.7998
BDH2 ENSG00000164039	72.8716	32.5268	0.591659	2.00931	3.13292	59.1188	69.3505	1.28011	0.665916	33.2485
BDKRB1 ENSG00000100739	0.199326	0.0729478	0.11102	0.139889	0.166731	1.67309	0.540107	0.453257	0.0314488	0.0895872
BDKRB2 ENSG00000168398	24.8275	0.852652	7.60591	0.169426	0.275164	1.43896	16.2241	0.0599268	0.055931	1.44228
BDNF ENSG00000176697	0.627182	0.0428313	2.11223	1.23295	1.1509	6.00218	0.0113764	0.298821	0.671862	0.58451
BDP1 ENSG00000145734	40.1877	0.40617	8.65988	0.792323	3.40683	1.22088	29.3341	0.597483	0.862585	1.58882
BEAN1 ENSG00000166546	0.203363	0.127086	0.17757	0.673371	0.598689	0.218282	0.183266	0.0257429	2.2675	0.155984
BECN1 ENSG00000126581	7.22231	0.0297443	92.9236	0.139755	1.57538	0.0464237	11.8868	42.5121	0.464312	8.99851
BEGAIN ENSG00000183092	9.05809	1.60711	1.01972	0.886192	0.535267	0.146953	1.44704	83.7116	1.27161	5.80509
BEND2 ENSG00000177324	0.0658067	0.27856	0.168924	1.68536	0.000456904	0.540118	0.00202553	0.706251	0.242498	0.0471253
BEND3 ENSG00000178409	2.02111	0.422419	0.0305085	1.05058	3.18777	1.36654	0.315833	0.0120765	0.74157	0.00433677
BEND4 ENSG00000188848	3.36835	0.0194607	18.4068	0.670554	1.55853	0.0723412	0.103638	0.0739367	0.000132392	5.44172
BEND5 ENSG00000162373	3.9765	10.6956	0.89703	0.714462	3.25515	0.340585	0.98304	10.2749	0.106396	0.305611
BEND6 ENSG00000151917	1.08967	0.162478	0.10854	0.462695	0.435133	0.354019	0.0370083	0.339596	0.0299832	5.82985
BEND7 ENSG00000165626	16.4697	0.392164	0.126543	0.503827	0.0288102	0.495506	10.3579	0.806858	0.122942	0.185547
BEST1 ENSG00000167995	225.216	3.52003	131.086	2.81446	13.779	1.05372	26.5066	158.307	237.41	53.0118
BEST2 ENSG00000039987	0.00934584	0.0100098	0.248192	0.559289	0.00511789	0.0736834	0.240785	0.00134496	0.292053	0.329562
BEST3 ENSG00000127325	0.144589	2.8292	1.86948	0.294067	0.256121	9.15634	1.69789	0.00728472	0.0165622	0.0118636
BEST4 ENSG00000142959	0.0126018	0.0417101	0.102318	1.21637	0.471915	0.20854	0.15023	0.229537	1.98848	0.060815
BET1 ENSG00000105829	2.18733	2.51405	26.9049	6.0806	3.67657	9.71068	6.77941	1.33929	4.16847	5.17799
BET1L ENSG00000177951	1.29553	12.19	20.9158	64.9402	0.875481	120.502	25.2682	4.50215	12.1087	41.1999
BEX1 ENSG00000133169	0.29815	0.246899	7.49756	0.140714	0.0585401	14.3567	0.868683	0.000639679	0.0172821	0.00666112
BEX2 ENSG00000133134	0.338655	0.852525	107.519	9.46918	5.84557	33.6779	5.37998	14.6032	1.04049	3.21259
BEX3 ENSG00000166681	175.506	1.0488	115.869	3.57801	100.625	300.156	8.32995	36.7762	29.9884	36.0569
BEX4 ENSG00000102409	42.7435	101.002	64.4596	20.1247	10.1628	0.420855	49.8303	102.837	2.80521	7.22979
BEX5 ENSG00000184515	1.38024	1.08361	7.19145	0.193425	2.60684	1.31673	2.67417	7.30726	0.522135	1.46338
BFAR ENSG00000103429	1.93376	44.0835	20.6934	4.61881	2.91369	43.4879	40.6176	37.7167	8.72506	16.4692
BFSP1 ENSG00000125864	0.361451	0.282744	0.0327674	0.000983406	0.0103689	0.165363	0.0707986	0.478083	9.50777	0.373129
BFSP2 ENSG00000170819	0.54929	0.10043	0.012898	0.0217589	0.145831	0.0149073	0.0641821	0.387444	3.62314e-05	0.022596
BGLAP ENSG00000242252	0.141971	0.135257	0.583959	0.253946	0.420877	2.40347	0.330053	2.83834	0.182469	1.71966
BGN ENSG00000182492	1173.49	617.808	0.0115557	476.374	0.358586	2.98796	7.2379	554.516	828.809	52.7645
BHLHA15 ENSG00000180535	0.149271	0.290178	0.0734716	0.183247	0.55471	0.592566	0.0446605	0.0162543	0.0979428	0.00104999
BHLHB9 ENSG00000198908	3.22312	0.123359	0.179787	0.209992	2.89937e-06	0.118499	0.00485598	0.0362811	2.92462	0.986536
BHLHE22 ENSG00000180828	0.0201583	0.466109	0.0805735	0.226769	0.597658	0.405968	0.194986	0.353623	0.137826	0.0922133
BHLHE40 ENSG00000134107	1.65213	0.704248	26.9661	0.100963	42.2365	4.30297	152.829	1.10754	150.628	11.7883
BHLHE41 ENSG00000123095	4.88921	1.98558	0.927965	0.884764	4.17532	0.321637	206.06	3.38969	2.03653	4.17024
BHMG1 ENSG00000237452	0.0778475	0.449885	0.237954	0.000598461	0.0996038	0.053698	0.0114592	0.00841414	0.0205863	0.0342272
BHMT ENSG00000145692	1.7383	0.554366	0.17079	0.673169	0.66367	0.0325909	0.000270744	0.037821	0.453813	0.0299857
BHMT2 ENSG00000132840	8.25754	5.08065	1.62961	5.47551	1.16935	1.43724	0.20633	0.950372	9.50784	0.0452052
BICC1 ENSG00000122870	3.51205	0.619768	2.45397	1.86158	2.08201	0.310703	0.251676	0.242816	5.56396	4.14203
BICD1 ENSG00000151746	0.0326918	3.45013	13.9121	1.80394	0.29466	0.55456	0.151645	0.1185	3.01133	8.61511
BICD2 ENSG00000185963	15.9303	6.23682	0.478113	1.87926	0.722581	105.219	4.13696	1.32526	3.65399	0.442933
BICDL1 ENSG00000135127	0.0174711	1.23697	11.0222	3.86284	0.565689	2.43745	28.7312	0.205631	0.832742	0.721869
BICDL2 ENSG00000162069	4.67916	2.82144	47.9773	106.178	20.9913	1.08189	80.111	21.683	2.25868	85.4498
BID ENSG00000015475	0.846604	10.2075	0.608013	0.73925	0.250132	101.576	43.4187	0.540878	0.632207	0.381273
BIK ENSG00000100290	1.46457	67.4619	485.352	79.2711	79.2534	7.73805	35.6014	0.66657	0.575241	19.2049
BIN1 ENSG00000136717	792.33	270.63	134.016	0.88233	30.5489	17.2802	0.850854	73.0464	131.221	70.7561
BIN2 ENSG00000110934	6.78722	0.36688	0.115148	1.1919	0.194823	0.112665	0.212259	3.0181	16.6834	0.956718
BIN3 ENSG00000147439	3.17571	129.095	71.9719	162.651	48.6381	10.2638	82.7788	2.12568	9.9371	7.63192
BIRC2 ENSG00000110330	43.6034	7.6733	11.015	16.8266	19.4065	45.8759	18.9026	8.84369	44.8918	13.9419
BIRC3 ENSG00000023445	0.0305802	0.492884	0.217712	2.5918	1.44389	16.8084	9.64813	0.302317	18.3603	1.42232
BIRC5 ENSG00000089685	4.49763	13.0568	0.59158	1.92811	0.680558	1.26816	0.468034	0.649283	0.619202	1.71354
BIRC6 ENSG00000115760	10.9275	2.52371	22.5795	1.61308	0.337215	3.19247	5.71112	17.4355	23.7396	0.281293
BIRC7 ENSG00000101197	4.95989	0.0326676	0.13816	0.0136727	0.00216738	0.303738	0.320833	0.0952008	0.00311085	0.030261
BIVM ENSG00000134897	3.67677	6.33908	3.99956	8.82812	1.7253	1.53613	2.26957	2.54651	1.66175	1.87454
BLCAP ENSG00000166619	229.378	227.609	77.5029	7.01119	170.702	267.227	92.8574	8.75313	2.64155	3.12489
BLK ENSG00000136573	5.78785	0.223648	0.0122897	1.59164	0.069428	0.125219	0.000204459	0.351118	0.135835	0.000236113
BLM ENSG00000197299	1.26711	0.284737	1.58253	0.026208	0.092111	0.567339	0.545712	0.346661	0.192418	0.253963
BLMH ENSG00000108578	0.698232	0.490931	0.0910112	0.902505	0.141293	128.764	0.894222	0.131686	0.0518654	7.48366
BLNK ENSG00000095585	0.352403	0.0279941	0.903841	7.49728	0.170407	0.452464	0.148661	11.1096	2.79533	0.275838
BLOC1S1 ENSG00000135441	554	117.981	87.321	635.511	39.1455	7.99048	2.87398	23.8255	6.79497	53.2399
BLOC1S2 ENSG00000196072	0.314361	1.21097	13.5657	1.20414	2.95708	0.502642	0.491286	1.00416	7.02372	0.0323991
BLOC1S3 ENSG00000189114	0.969086	3.36756	1.87832	9.63548	0.0081456	15.7253	0.907225	0.221151	0.778629	5.43869
BLOC1S4 ENSG00000186222	6.88965	0.944638	37.0306	1.0616	0.136023	70.8206	8.43277	0.920887	11.254	23.2151
BLOC1S5 ENSG00000188428	2.10677	2.67102	5.26771	0.161669	0.026979	12.201	0.36608	9.63204	0.0818891	0.0411685
BLOC1S6 ENSG00000104164	5.28041	0.000842466	60.8362	1.47805	21.3279	0.39106	21.361	0.585121	4.18093	24.5373
BLVRA ENSG00000106605	14.2393	5.65596	0.496697	2.89297	1.14722	126.586	0.556164	0.0092102	6.21946	1.0481
BLVRB ENSG00000090013	37.7816	652.834	194.413	237.216	81.6941	36.5676	447.456	12.3677	95.9247	86.3947
BLZF1 ENSG00000117475	2.39632	2.73826	0.727659	12.5718	0.36389	3.32671	15.4691	1.08174	5.11219	2.77359
BMF ENSG00000104081	13.9392	1.96869	40.1111	0.65111	4.05876	12.4252	36.2224	52.6137	1.85901	58.3239
BMI1 ENSG00000168283	0.310974	1.93996	42.9351	8.75988	0.0790675	0.853477	4.05034	34.8266	27.0839	4.51263
BMP1 ENSG00000168487	50.5965	75.9873	0.803698	49.7974	0.431414	0.128679	25.7596	147.92	6.97689	20.8544
BMP10 ENSG00000163217	0.0118201	0.0170203	0.00505486	0.136138	0.38394	0.0827792	0.044746	0.0881295	0.112081	0.0117719
BMP2 ENSG00000125845	0.115652	0.0131706	0.789306	0.221936	0.238673	0.152178	20.9391	0.192865	0.238224	0.00308762
BMP2K ENSG00000138756	17.6573	0.0325091	0.294473	0.0151287	0.397464	0.0121394	0.355235	0.529343	11.8993	1.12918
BMP3 ENSG00000152785	0.00576176	0.0236083	0.249166	0.00351164	0.176149	0.0857174	1.44693	0.236866	0.0967742	0.0910253
BMP4 ENSG00000125378	13.9794	54.0068	11.9533	1.05717	0.147676	6.97156	2.28128	19.1529	7.62449	3.11917
BMP5 ENSG00000112175	0.11211	0.986099	1.3653	0.0524557	0.512974	0.0050101	0.0553201	38.6213	4.0171	0.106454
BMP6 ENSG00000153162	2.18658	0.0209834	1.08392e-11	0.337096	0.880863	0.318681	0.145998	0.105477	0.479167	0.0266918
BMP7 ENSG00000101144	8.2685	77.0017	15.5315	15.1569	15.9279	4.90256	106.274	5.13588	0.868812	1.17175
BMP8A ENSG00000183682	0.471307	1.26904	1.60735	0.228746	0.211602	1.69298	1.35907	0.495928	0.505291	0.263818
BMP8B ENSG00000116985	0.481637	0.152305	0.360849	0.0426977	0.17072	0.361704	0.00158259	11.003	0.0205387	0.0463875
BMPER ENSG00000164619	2.66574	0.252586	0.0485288	0.137978	0.818151	1.47738	0.194932	0.0473137	14.5037	1.49674
BMPR1A ENSG00000107779	0.319526	1.3041	23.4937	0.408279	4.06344	7.65989	2.80986	17.1687	2.39904	1.62153
BMPR1B ENSG00000138696	0.935522	1.08084	26.2425	86.7405	79.2761	7.42051	12.7376	0.602677	0.224028	1.91274
BMPR2 ENSG00000204217	0.887295	23.5368	32.128	0.0581796	2.14776	1.46463	4.56791	4.25057	5.33958	4.35132
BMS1 ENSG00000165733	61.4533	39.5706	36.502	15.5063	1.31438	1.67206	64.1108	2.77164	2.2143	0.202198
BMT2 ENSG00000164603	0.337607	0.236131	1.2729	1.0569	4.80897	5.49971	3.21694	4.99179	3.83257	9.49394
BMX ENSG00000102010	0.00614011	0.00358293	0.126764	0.118089	0.1663	0.168572	0.055176	0.0393488	0.0374207	0.0139934
BNC1 ENSG00000169594	0.0738744	0.243006	0.126659	0.405476	0.151584	0.040251	0.670198	0.214931	0.639472	0.000152432
BNC2 ENSG00000173068	17.9512	5.1181	0.144109	0.190364	3.42667	54.2932	0.142876	1.76746	0.285864	0.705827
BNIP1 ENSG00000113734	23.4088	7.08576	20.3948	0.987085	0.0631524	0.931859	11.0589	1.40684	5.03039	4.02121
BNIP2 ENSG00000140299	6.89276	6.90291	11.4929	0.788823	20.8695	3.11385	29.07	4.65532	25.9043	0.804604
BNIP3 ENSG00000176171	1.01552	75.6046	164.521	0.0760783	3.28072	0.143949	2.37461	3.28558	2.17334	8.65252
BNIP3L ENSG00000104765	0.500904	0.549497	38.8814	27.7058	11.9142	1.03788	0.0544019	7.52886	41.5852	8.06951
BNIPL ENSG00000163141	0.246249	1.05844	0.494793	0.153973	12.9128	0.495387	12.3317	3.19478	0.513511	1.21082
BOC ENSG00000144857	318.611	7.15423	12.2183	8.59152	7.54702	47.1034	0.4834	59.2119	3.97576	19.5139
BOD1 ENSG00000145919	5.35815	161.426	2.1846	1.19534	34.5442	176.813	9.72347	2.24993	0.0820312	4.23313
BOD1L1 ENSG00000038219	4.13785	1.06487	16.3332	26.7606	13.3345	4.08071	0.911918	5.03256	2.722	1.8574
BOD1L2 ENSG00000228075	0.0196417	0.000105922	0.0321562	0.0974039	0.046656	0.0183477	0.0785902	0.0537565	0.00891281	0.094904
BOK ENSG00000176720	289.789	10.8146	0.322052	148.018	15.4581	3.03061	3.55647	28.0194	4.1306	73.1916
BOLA1 ENSG00000178096	5.60698	3.11087	0.479815	13.1573	22.5013	64.2697	0.0239785	0.638248	1.98231	12.5456
BOLA2B ENSG00000169627	355.765	9.93706	78.9611	284.308	1.6556	64.2978	66.9252	6.48941	8.46976	37.6591
BOLA3 ENSG00000163170	0.557396	0.0055987	29.0796	0.420274	1.82953	48.8708	6.95632	0.292464	2.77394	1.06415
BOLL ENSG00000152430	0.108838	0.000192151	0.267694	0.0661518	0.0581879	0.127769	0.0419926	0.184242	0.458094	0.104928
BOP1 ENSG00000261236	5.65758	149.988	5.07597	59.2111	5.66056	1.48565	0.692622	4.82133	0.551448	26.7689
BORA ENSG00000136122	0.963606	0.439606	0.546934	0.450839	0.410056	7.73924	0.130936	1.04242	0.36648	0.286442
BORCS5 ENSG00000165714	11.034	0.771548	4.87377	0.0211737	0.36625	2.42319	5.59798	0.737164	0.620935	0.114587
BORCS6 ENSG00000196544	22.1891	71.7386	18.7647	1.86298	0.355718	2.88354	1.18678	2.42817	25.4719	1.02954
BORCS7 ENSG00000166275	7.4523	21.2482	104.033	43.4625	7.09337	1.53188	3.94295	14.8853	6.60215	10.5326
BORCS8 ENSG00000254901	1.80683	2.56868	16.2218	86.9653	58.0438	0.703449	12.797	31.9109	2.14163	6.15627
BORCS8-MEF2B ENSG00000064489	0.285544	0.822863	0.292494	0.483304	0.157707	0.0697083	0.00980418	0.306851	0.271581	0.316839
BPGM ENSG00000172331	0.425532	0.0344388	9.18618	0.0729592	0.295503	0.641222	3.9744	0.14872	13.1203	1.00924
BPHL ENSG00000137274	2.41131	22.0911	3.65629	5.42089	0.736678	17.3736	0.137531	0.575726	5.20504	6.57921
BPI ENSG00000101425	16.1069	5.03292	1.15509	1.70505	1.71369	4.82028	0.0177139	0.163432	46.8839	0.150003
BPIFA1 ENSG00000198183	0.006807	0.183126	0.0413832	0.0669382	0.188987	0.183232	0.151843	0.411654	0.536547	0.0858991
BPIFA2 ENSG00000131050	0.193335	0.0627942	0.0208837	0.121974	0.0868835	0.0554961	0.148226	0.00975303	0.0772977	0.117165
BPIFB1 ENSG00000125999	0.211569	0.181063	0.0397462	0.182857	0.0493077	0.187645	0.0554029	0.116675	27.8891	0.493939
BPIFB2 ENSG00000078898	0.187551	0.279319	2.25814	27.6117	0.0343656	0.319948	0.0744475	0.746103	0.0822927	3.10074
BPIFB4 ENSG00000186191	0.0103717	0.0968093	0.0549527	0.0553298	0.013308	0.155839	0.0495653	0.00404552	0.00524291	0.051027
BPIFC ENSG00000184459	0.0604205	0.0212973	0.505121	0.0441581	0.150737	0.0620186	0.0327666	0.0193773	0.349869	0.022261
BPNT1 ENSG00000162813	0.000592615	1.58287	17.7551	0.433218	0.740415	5.25589	6.76338	21.2975	0.191462	18.0239
BPTF ENSG00000171634	30.7634	2.372	68.1529	0.138656	1.44503	1.59586	7.42505	55.2486	0.467327	1.21289
BRAF ENSG00000157764	2.20683	0.0772788	24.6185	2.66817	9.67552	0.311215	5.22009	0.422796	0.860072	2.14662
BRAP ENSG00000089234	6.02576	75.7115	1.75646	12.5122	16.8993	9.51271	20.4835	0.00698136	0.215841	1.13152
BRAT1 ENSG00000106009	15.6808	0.733303	121.244	341.954	0.745719	74.6984	43.4327	110.674	6.77777	33.7065
BRCA1 ENSG00000012048	0.989321	4.58815	0.119138	1.56685	0.14767	19.7964	3.67735	2.36073	1.62454	5.32719
BRCA2 ENSG00000139618	2.50685	0.284907	0.0603997	0.719642	8.8389	0.0477743	0.20142	0.662122	0.436042	0.0501214
BRCC3 ENSG00000185515	0.24774	0.0543491	18.8586	0.725658	5.92366	2.4574	14.7979	1.05746	0.119874	11.9846
BRD1 ENSG00000100425	5.46338	0.940748	53.2592	0.280667	0.136304	1.80341	0.164034	2.4676	21.7415	0.271044
BRD2 ENSG00000204256	83.8184	291.56	305.921	147.859	217.356	8.61785	201.424	290.317	302.274	79.9786
BRD3 ENSG00000169925	40.5297	0.159569	45.0917	13.3214	62.1831	44.668	2.52787	2.17983	9.83016	19.6513
BRD4 ENSG00000141867	103.927	0.526728	54.8671	64.8386	27.8525	17.1149	60.907	55.7631	2.34644	0.212208
BRD7 ENSG00000166164	0.685096	0.798704	55.9244	0.976584	1.30117	40.4854	13.6797	23.3236	29.4267	1.13468
BRD8 ENSG00000112983	0.612257	9.02322	15.6648	197.751	27.2411	254.856	9.12718	11.7122	1.63586	0.835059
BRD9 ENSG00000028310	94.111	2.73069	34.6575	116.206	1.34479	22.3087	13.9315	155.752	111.197	46.7452
BRDT ENSG00000137948	0.241692	0.0711089	0.965022	0.0572677	0.136458	0.38233	0.00325961	0.0003704	0.614898	0.0458569
BRE ENSG00000158019	2.74607	73.814	43.4562	1.87804	9.17925	22.9098	2.7792	14.1668	7.31242	2.54368
BRF1 ENSG00000185024	111.41	8.17874	50.784	206.225	12.4023	15.2518	12.9254	28.8832	9.7293	20.0924
BRF2 ENSG00000104221	0.557408	0.38897	3.03963	70.7729	6.45777	15.4483	3.18454	0.583226	3.82711	0.0200116
BRI3 ENSG00000164713	455.579	497.427	325.444	533.06	477.893	14.6946	117.492	114.327	117.263	139.556
BRI3BP ENSG00000184992	7.99733	2.54736	10.3931	1.72343	0.446968	0.793813	0.275213	1.05402	0.183202	0.74061
BRICD5 ENSG00000182685	10.0854	3.54315	5.75174	47.2505	2.03551	0.957019	0.260704	0.948195	0.511193	10.8731
BRINP1 ENSG00000078725	1.92891	0.592355	0.00284321	2.03503	0.850676	0.107265	0.231148	19.7114	1.28075	0.220664
BRINP2 ENSG00000198797	0.00015786	0.0311479	0.00979155	0.771765	0.103281	0.203232	0.0277718	4.20063	0.177887	0.0817906
BRINP3 ENSG00000162670	2.47064	0.101292	2.49727	0.808119	0.21608	0.0862535	0.12888	2.09189	1.41406	0.194014
BRIP1 ENSG00000136492	5.90309	1.31701	0.227803	1.57506	2.82959	1.06893	0.000576436	0.347677	0.571436	0.446043
BRIX1 ENSG00000113460	1.81479	0.384794	5.50224	0.632841	1.4747	2.33946	2.53252	0.000311442	0.140183	9.54678
BRK1 ENSG00000254999	3.46389	568.128	108.665	5.36661	3.05651	86.1194	64.9769	0.494096	127.749	8.70019
BRMS1 ENSG00000174744	2.19664	2.70698	60.0561	208.574	14.227	18.6998	19.455	1.63872	111.826	6.87873
BRMS1L ENSG00000100916	5.81056	0.489347	0.0869315	0.500548	6.92374	0.427523	0.226243	0.364855	0.979673	1.68952
BROX ENSG00000162819	1.51458	2.92	17.4164	0.902531	11.7791	11.6466	23.5018	5.9271	10.3691	5.09021
BRPF1 ENSG00000156983	30.2085	9.16484	0.0103374	0.330066	7.96144	11.6408	9.17842	4.29088	1.94165	0.795549
BRPF3 ENSG00000096070	1.04002	0.280032	15.8496	1.4636	46.8037	93.0657	14.0136	1.83783	0.7678	6.34658
BRS3 ENSG00000102239	0.124873	0.0235232	0.109061	0.0889372	0.0637712	0.0491534	0.155271	0.350253	0.0367982	0.386463
BRSK1 ENSG00000160469	126.194	0.154982	1.79689	0.743121	0.485098	2.14727	10.1499	20.3302	10.496	1.81496
BRSK2 ENSG00000174672	12.4006	0.0950428	15.0461	0.320925	0.0949127	0.609889	1.24083	0.205994	1.26633	0.00512595
BRWD1 ENSG00000185658	0.483253	0.104155	28.1742	0.0936048	0.0181575	1.64559	10.0079	52.3882	6.8037	7.99702
BRWD3 ENSG00000165288	0.0970254	3.56186	4.58678	10.0125	2.45532	0.237181	1.11028	1.68912	2.13378	4.44654
BSCL2 ENSG00000168000	0.563825	4.48838	1.9032	0.0407874	1.54229	0.61794	0.0773528	0.302867	13.9223	0.0721093
BSDC1 ENSG00000160058	1.58493	2.67503	34.6328	1.95549	88.4914	17.1954	0.456547	40.9962	2.71897	30.3737
BSG ENSG00000172270	832.039	434.025	272.984	945.369	137.737	116.354	32.9493	210.961	81.3937	128.192
BSN ENSG00000164061	3.32779	0.00869484	0.479632	0.247844	0.41938	0.0222239	0.217814	1.02846	0.124374	0.179078
BSND ENSG00000162399	0.819646	0.00520501	0.0187623	0.0170118	0.497964	0.108092	0.0208804	0.072786	0.774303	0.00220262
BSPH1 ENSG00000188334	0.699115	0.87995	0.934229	0.170159	0.00192972	0.197358	0.271773	0.04458	0.0130226	0.00659719
BSPRY ENSG00000119411	0.0125513	2.86777	9.50789	6.1799	34.5431	128.665	11.6562	0.0482558	2.56677	10.4961
BST1 ENSG00000109743	0.33155	11.8676	0.739834	0.154562	0.141967	1.35706	0.635233	2.91512	3.61761	1.40904
BST2 ENSG00000130303	969.367	274.58	13.7537	55.8403	0.893971	0.288112	9.18506	252.732	118.719	13.3915
BTAF1 ENSG00000095564	0.12961	0.914685	3.22473	1.07683	20.5913	1.87942	13.3633	13.4529	1.50539	0.854864
BTBD1 ENSG00000064726	109.625	4.1436	48.6279	2.04806	2.3672	5.18204	27.4024	2.75048	8.74987	10.2403
BTBD10 ENSG00000148925	16.0423	0.999289	18.5967	0.0468739	0.344519	0.805189	7.91519	0.931705	0.277958	0.101919
BTBD11 ENSG00000151136	1.6374	0.376872	0.25274	0.253613	2.86636	22.9167	8.67205	0.0394902	2.51378	0.0915379
BTBD16 ENSG00000138152	0.0533936	0.0882673	1.46009	0.177547	0.672754	0.54803	1.2886	0.304744	3.64126	0.142649
BTBD18 ENSG00000233436	0.180736	0.0161806	0.0808434	0.0584016	0.258545	0.135416	0.0397383	0.0947137	0.272468	0.0366151
BTBD19 ENSG00000222009	0.908123	0.938399	0.0398567	0.0634542	0.207096	0.110311	0.616051	1.38123	2.94932	0.736517
BTBD2 ENSG00000133243	208.203	1.20538	156.18	207.24	70.848	86.4414	96.0861	225.976	3.49731	47.8947
BTBD3 ENSG00000132640	24.7258	0.42838	25.7757	1.6142	0.500512	0.670601	13.244	17.4658	44.2368	0.277875
BTBD6 ENSG00000184887	151.596	109.262	104.833	12.9548	19.7871	68.2129	47.6071	7.44962	5.41486	21.6923
BTBD7 ENSG00000011114	0.877082	4.36303	31.3637	1.37821	8.06533	14.25	5.08502	5.86876	15.7261	0.0246075
BTBD8 ENSG00000189195	0.393918	0.965501	1.61919	5.59463	0.018271	0.217624	1.90719	4.96601	0.492347	0.139782
BTBD9 ENSG00000183826	56.0065	1.06807	27.5974	19.063	0.49126	9.62613	21.9392	0.401716	0.0533699	2.1559
BTC ENSG00000174808	0.0799406	0.0931849	0.954164	0.366483	1.5819	0.290599	0.256982	1.47404	6.82979	1.78064
BTD ENSG00000169814	17.6358	120.578	37.1721	2.90636	15.7177	89.13	2.74712	3.44568	2.6773	0.893723
BTF3 ENSG00000145741	172.051	2.28227	96.0696	6.73997	7.96562	58.3625	63.1117	105.529	50.7445	19.9408
BTF3L4 ENSG00000134717	3.25808	0.242689	28.1384	0.274206	10.9905	3.00291	32.8873	12.0401	28.2966	30.2196
BTG1 ENSG00000133639	4.23726	0.481347	4.54521	21.6104	7.9629	0.487861	123.32	199.906	108.546	0.759602
BTG2 ENSG00000159388	835.046	4.1795	157.181	0.792044	13.8029	3.28336	195.716	3.54977	404.285	18.1065
BTG3 ENSG00000154640	0.731641	0.792233	18.4535	0.0270271	1.08592	0.658589	20.3026	2.74294	0.195694	3.453
BTG4 ENSG00000137707	0.482083	0.299355	0.0056731	0.0206432	0.0292876	0.0544684	0.00497779	0.661771	0.123966	0.139857
BTK ENSG00000010671	0.0343271	12.4075	0.328293	0.523632	4.50161	0.306367	0.201169	0.856979	0.0391723	0.0368511
BTLA ENSG00000186265	0.596951	0.00907469	0.148318	0.168487	0.167878	0.147328	7.30517e-05	0.000225139	0.502303	0.00145065
BTN1A1 ENSG00000124557	0.0158254	0.0463873	0.118673	0.218833	0.275923	0.000558242	0.0332014	0.00206815	0.0133405	0.0261111
BTN2A1 ENSG00000112763	1.66274	5.416	0.334414	0.724876	4.94522	1.22707	7.13849	13.9271	0.273489	0.886401
BTN2A2 ENSG00000124508	0.995386	8.15453	3.18343	1.93858	0.15331	2.59505	0.717684	0.532191	0.173862	0.818942
BTN3A1 ENSG00000026950	0.327814	20.0924	2.81254	1.25937	1.10014	37.4288	2.5865	8.78703	3.75162	16.787
BTN3A2 ENSG00000186470	0.311961	0.920177	0.545626	0.320673	1.03436	20.7572	1.18902	14.0464	1.26717	1.16489
BTN3A3 ENSG00000111801	0.376347	0.0680827	2.26773	2.38649	0.833472	13.8784	0.580233	0.338912	0.176317	1.08815
BTNL2 ENSG00000204290	4.23544	0.177964	0.363732	0.132244	0.00246865	0.234553	0.108532	0.130499	0.0318969	0.00198179
BTNL3 ENSG00000168903	0.38333	1.14958	0.266417	0.475381	0.830505	0.0664792	0.0910325	0.928647	0.000366966	0.202148
BTNL8 ENSG00000113303	0.279452	0.125114	0.0384413	0.0307063	0.0501695	0.0323373	0.0521003	0.00820787	0.158965	0.0106199
BTNL9 ENSG00000165810	0.842326	0.0598227	0.0979389	12.4991	0.21858	0.00894118	0.636555	0.742912	0.0726709	0.0881764
BTRC ENSG00000166167	0.169377	6.66982	22.5236	4.63143	0.0884716	8.4127	0.96523	0.587419	1.95957	33.3438
BUB1 ENSG00000169679	0.0561439	0.380922	0.359815	0.227137	0.0308561	0.0505553	0.127891	0.0335686	0.153572	0.00323136
BUB1B ENSG00000156970	0.089225	0.429226	0.0096202	0.213362	0.0706686	0.333119	0.167744	0.160428	0.214198	0.125317
BUB3 ENSG00000154473	0.558452	1.78331	29.1092	1.24976	0.117798	0.0725886	3.26256	21.9199	2.39036	3.95833
BUD13 ENSG00000137656	13.6253	11.4244	6.4787	1.02327	0.538398	3.21281	0.579104	11.3152	0.131097	0.982792
BUD31 ENSG00000106245	9.75808	305.181	207.383	272.363	61.6569	117.661	34.3183	67.0902	96.7887	165.981
BVES ENSG00000112276	61.7248	1.455	2.70535	1.08259	2.34635	5.35892	3.8607	0.853418	48.8343	0.442941
BYSL ENSG00000112578	1.58019	34.8923	3.50337	2.69562	7.13245	3.67173	9.78331	0.138578	1.28311	0.278295
BZW1 ENSG00000082153	7.39605	0.615554	90.923	1.07549	9.79919	3.93363	100.24	1.50682	4.28686	12.8605
BZW2 ENSG00000136261	18.8908	0.0870956	2.76921	6.13572	0.287591	22.2067	13.2492	5.54742	5.9631	4.94861
C10orf10 ENSG00000165507	0.13267	16.0331	1.89237	1.93063	1.35674	2.4127	26.8506	28.1609	166.54	12.862
C10orf105 ENSG00000214688	0.360411	0.0245703	0.000584635	0.0638817	0.025655	0.0109658	0.0427654	1.26098	0.289536	0.0307131
C10orf107 ENSG00000183346	4.62906	0.333436	5.32026	1.76908	1.23683	1.1338	0.991316	2.08796	1.06784	0.352467
C10orf11 ENSG00000148655	0.0277112	21.9037	18.0421	3.51057	1.04329	12.4383	7.24151	29.8013	1.82953	3.18822
C10orf128 ENSG00000204161	11.3413	0.665177	0.404105	2.0063	0.0345491	0.146672	0.058292	0.713819	3.83007	0.361117
C10orf142 ENSG00000277288	0.0364415	0.241652	0.0231762	0.387081	0.197697	0.0086541	0.0127747	0.0230085	0.268308	0.000645501
C10orf2 ENSG00000107815	45.8119	0.476064	8.03917	1.74316	0.0120628	7.48902	10.7199	13.7926	0.00533504	11.4036
C10orf35 ENSG00000171224	1.14137	2.88571	3.13585	8.07831	2.74102	5.94244	1.00539	0.326	13.8483	1.65449
C10orf53 ENSG00000178645	0.223957	0.071155	0.367287	0.887864	0.112498	2.94091e-06	0.103726	0.0350128	0.0441555	0.0717396
C10orf54 ENSG00000107738	383.101	50.3096	0.70813	2.73838	3.98465	0.117522	68.5096	91.7475	123.402	88.346
C10orf55 ENSG00000222047	0.26574	0.206403	0.214288	0.116493	0.0544965	0.062725	0.0368265	0.106379	0.334932	0.418608
C10orf62 ENSG00000203942	0.0243641	0.0400306	0.0545746	0.147716	0.0673877	1.04705	0.00743088	0.107642	0.494426	0.0515485
C10orf67 ENSG00000179133	3.81852	0.00286594	0.142027	0.162618	0.0129047	0.266246	0.336363	0.346804	0.750851	0.293054
C10orf71 ENSG00000177354	0.0964228	0.0195805	0.00868413	0.0582898	0.15505	0.051571	0.0434347	0.0143251	0.0247837	3.80077
C10orf76 ENSG00000120029	0.886784	47.3414	0.132842	4.8479	2.46242	113.939	4.19756	0.81443	0.0448068	0.203765
C10orf82 ENSG00000165863	0.321438	0.00705905	0.000287412	0.0230189	0.391173	0.0625564	3.77209	0.0352347	0.00186971	0.0675998
C10orf88 ENSG00000119965	0.439747	0.435175	0.129391	1.70785	5.10103	9.09013	0.0349505	0.0777041	5.89185	0.0392314
C10orf90 ENSG00000154493	0.272015	0.00651521	0.033338	0.0781209	0.00288394	0.0536052	0.0498982	0.0237535	0.192138	0.0451507
C10orf95 ENSG00000120055	0.143429	1.26026	0.0938479	0.389561	0.0931966	1.81378	0.105175	0.0311383	0.0848456	2.24742
C10orf99 ENSG00000188373	15.321	0.374806	0.253453	0.225827	0.0206526	0.431718	9.84745	3.53571e-05	0.155745	0.0530853
C11orf1 ENSG00000137720	0.300408	34.2331	33.6512	4.85372	2.7915	0.383916	5.70906	10.7592	0.847634	0.392141
C11orf16 ENSG00000176029	0.313966	0.106724	1.37953	0.13276	0.199864	0.227604	2.63034	0.0161735	0.396285	0.0600838
C11orf21 ENSG00000110665	0.00438683	0.452363	0.0501546	0.392973	0.061315	0.720834	0.10187	2.79527	0.0618861	0.922569
C11orf24 ENSG00000171067	98.6878	19.7321	32.0742	86.919	1.64862	90.9917	2.39294	157.119	33.7747	24.6888
C11orf31 ENSG00000211450	19.9356	0.666969	100.914	158.469	40.7272	198.377	92.9172	94.1632	114.337	20.6623
C11orf40 ENSG00000171987	0.00883197	0.000328505	0.315198	0.236881	0.215009	0.00738523	0.231112	0.000125124	0.369323	0.0168693
C11orf42 ENSG00000180878	0.0269052	0.0472873	0.00284392	0.312757	0.146895	0.0079756	0.147382	0.102352	0.412493	0.0696804
C11orf45 ENSG00000174370	4.19938	0.603119	0.146738	0.179923	0.228673	0.0734145	0.273113	0.541526	0.252802	0.102565
C11orf49 ENSG00000149179	1.6899	5.47626	1.54956	54.4402	0.00145885	100.261	27.5309	12.9868	23.1507	0.311792
C11orf52 ENSG00000149300	0.286083	0.00107767	0.237706	0.814893	0.193658	0.0579226	0.220261	0.834977	0.0234768	0.0411498
C11orf53 ENSG00000150750	0.265202	0.141465	0.0585189	0.230955	0.0177124	0.0822115	0.925652	0.124487	0.100973	0.181054
C11orf54 ENSG00000182919	0.782626	0.133505	23.8135	0.5966	17.0683	18.079	0.123688	11.0896	0.216621	0.424717
C11orf57 ENSG00000150776	6.99055	2.07208	2.849	10.5788	3.88658	15.8717	2.09448	3.49273	2.85016	7.62539
C11orf58 ENSG00000110696	21.8721	62.8928	83.0676	0.491483	10.0509	13.0006	38.0509	98.2441	5.79495	32.3553
C11orf63 ENSG00000109944	1.22082	0.440552	0.0958403	2.50473	2.01284	0.0667569	0.150219	0.0208446	0.25522	0.220531
C11orf65 ENSG00000166323	2.70736	0.0500403	0.365713	0.170447	0.0773083	0.00459945	0.0185378	0.645657	0.232897	0.127519
C11orf68 ENSG00000175573	2.20389	293.554	37.5083	3.08046	1.57442	2.3893	3.15182	49.0532	56.4027	15.809
C11orf70 ENSG00000137691	4.02146	2.35132	0.932141	0.532281	0.507194	1.40554	1.30718	0.135505	0.374204	1.51361
C11orf71 ENSG00000180425	0.72776	0.26253	10.7914	6.11187	16.0793	1.21307	0.182506	1.54686	7.96768	0.45861
C11orf74 ENSG00000166352	1.21755	0.570432	8.76108	0.339212	3.59293	2.84805	3.18517	0.0961648	1.99278	0.178102
C11orf80 ENSG00000173715	0.236529	1.8673	6.60825	4.44312	5.41861	10.6929	0.235033	0.314062	0.230618	0.653118
C11orf84 ENSG00000168005	0.875399	0.263725	3.13784	1.65164	0.692857	8.09143	1.45911	2.89426	10.1442	0.888666
C11orf87 ENSG00000185742	0.10327	0.653155	0.113373	0.0189696	1.74046	0.144576	0.277024	0.261859	0.209409	0.258553
C11orf88 ENSG00000183644	0.0134961	0.133068	0.141295	0.00824597	0.160434	0.150913	0.236023	0.0291602	0.0365422	0.152945
C11orf91 ENSG00000205177	0.156254	0.274136	0.0832112	0.105833	0.0349989	0.0472237	0.143882	0.0274328	0.0910536	0.0950238
C11orf94 ENSG00000234776	0.674333	0.0728333	0.298397	0.108287	0.173666	0.156403	0.0936485	0.0626325	0.0564	0.0132261
C11orf95 ENSG00000188070	12.7144	195.965	34.3168	2.28427	5.76581	20.7542	1.02273	18.9558	1.24837	4.61946
C11orf96 ENSG00000187479	539.249	432.069	0.813862	0.378006	2.03297	2.41881	0.467448	316.105	2475.06	1.58867
C11orf98 ENSG00000278615	1.63062	1.448	2.32235	0.201144	1.09619	0.189875	0.214465	0.538169	0.131921	0.294643
C12orf10 ENSG00000139637	60.6692	137.617	44.4602	8.93757	4.32006	0.154871	4.49955	0.302895	105.992	6.51423
C12orf29 ENSG00000133641	16.6971	0.833409	7.27997	1.44275	5.46818	0.507277	0.0330995	0.333221	3.43481	2.74641
C12orf4 ENSG00000047621	0.680889	0.394605	11.8972	0.669389	0.1796	22.6827	1.1914	0.0733057	0.776732	0.341796
C12orf40 ENSG00000180116	0.227295	0.0181321	0.143697	0.0422494	0.241852	0.111133	0.0755239	0.0307092	0.0853443	0.0312811
C12orf42 ENSG00000179088	2.87741	0.0278268	0.00035061	0.0911069	0.12235	0.163068	0.0674155	0.115877	0.196383	0.0637343
C12orf43 ENSG00000157895	15.7384	30.1145	7.83083	55.2381	23.4154	68.4187	2.14019	6.31311	15.1854	0.254613
C12orf45 ENSG00000151131	13.3035	13.5217	36.5878	0.17682	0.0986133	9.65189	7.65922	4.80289	0.0302907	0.90036
C12orf49 ENSG00000111412	0.497865	1.51582	3.61048	5.99323	0.267378	15.1776	38.7749	0.190665	11.4282	2.81927
C12orf50 ENSG00000165805	0.0262862	0.191003	0.301863	0.578412	0.0529277	0.0803459	0.0722215	0.581448	0.041164	0.305864
C12orf54 ENSG00000177627	2.88724	0.404885	0.0626719	0.139314	0.63227	0.111941	6.46847	0.284084	0.999462	0.00753092
C12orf56 ENSG00000185306	0.576592	0.0130901	0.928716	6.35696	0.141787	0.0996229	0.253861	0.15596	0.185168	0.59638
C12orf57 ENSG00000111678	532.682	1738.37	554.645	311.507	81.3202	35.1627	0.218069	422.629	197.9	150.361
C12orf60 ENSG00000182993	12.9505	5.1276	0.358983	0.731683	2.06069	0.242181	2.06554	2.1923	6.39603	0.059008
C12orf65 ENSG00000130921	1.23033	12.23	2.39938	6.2525	7.28968	28.7795	4.1396	2.11214	1.21735	1.57021
C12orf66 ENSG00000174206	0.684899	0.35337	27.6565	15.0483	0.581168	0.854798	5.46475	2.61863	1.18012	15.319
C12orf71 ENSG00000214700	0.283555	0.348134	0.230066	0.145325	0.212265	0.104815	0.00477221	0.368362	0.04648	0.176232
C12orf73 ENSG00000204954	5.11165	0.134987	6.46424	16.2894	1.87505	16.1677	3.91591	2.68293	2.53209	0.741656
C12orf75 ENSG00000235162	74.2425	1.18321	1.21887	1.56656	6.492	0.52412	2.21559	35.1968	2.77735	0.512456
C12orf76 ENSG00000174456	3.85625	2.70425	4.7864	13.3992	4.08291	58.9443	12.3968	11.3572	0.759633	1.659
C14orf1 ENSG00000133935	0.740108	299.27	285.066	3.09443	12.34	274.468	14.4238	37.7959	0.123491	44.3248
C14orf105 ENSG00000100557	0.994852	0.510966	0.161426	0.11589	0.15585	0.000504239	0.0153047	0.0133873	0.711356	0.087271
C14orf119 ENSG00000179933	1.23446	3.08044	0.419543	3.59743	0.160267	22.9174	0.32874	1.24252	20.1796	26.9202
C14orf132 ENSG00000227051	7.05694	7.66167	0.50152	1.80691	1.39369	9.59781	0.13171	5.71759	5.91353	0.0450791
C14orf142 ENSG00000170270	7.37857	0.0568503	10.2188	1.63086	0.325509	4.59145	0.81885	2.93502	1.85063	0.990799
C14orf159 ENSG00000133943	3.76142	18.7263	5.13157	0.434218	3.02593	46.2872	0.406021	0.164428	1.38174	0.618178
C14orf166 ENSG00000087302	39.5398	2.79135	12.2164	0.587946	1.33556	105.234	21.9935	7.77647	0.883325	11.4862
C14orf169 ENSG00000170468	3.71686	7.02681	1.82818	0.0736735	0.887069	2.81657	6.37766	0.883744	0.0909079	0.37296
C14orf177 ENSG00000176605	0.129533	0.0155051	0.0911999	0.0605429	0.259754	0.00287573	2.18643e-05	0.00674446	0.070646	0.0416565
C14orf178 ENSG00000197734	0.00591616	0.215742	0.0364184	0.0721217	0.0219086	0.0616411	0.00371291	0.292722	0.163859	0.0713036
C14orf180 ENSG00000184601	0.248713	1.86872	0.00127303	0.167743	0.0403151	0.00168821	0.0878714	0.0931825	0.122996	0.92217
C14orf2 ENSG00000156411	68.0804	9.73154	0.825441	6.16474	94.3698	930.399	69.3002	18.2962	0.939687	16.4828
C14orf28 ENSG00000179476	2.15202	0.135364	10.1584	0.0770489	0.452069	0.295881	0.784162	1.58843	4.56516	0.902499
C14orf37 ENSG00000139971	0.762973	0.614148	0.557008	8.57783	0.387957	1.15901	0.36614	0.036963	0.456052	0.768016
C14orf39 ENSG00000179008	0.164405	0.120489	0.00857613	0.0160214	0.00543453	0.0989226	0.1758	1.16326e-05	0.109316	2.41483
C14orf79 ENSG00000140104	4.11428	0.0556031	10.124	100.168	5.68742	3.38953	3.54177	24.4721	3.18884	0.281547
C14orf80 ENSG00000185347	0.00696038	1.43837	0.0225877	0.392148	10.3421	0.0684781	3.36582	3.1362	8.25776	10.8279
C14orf93 ENSG00000100802	13.2531	3.77226	2.08948	1.30031	0.149883	49.7383	3.00781	0.0582963	1.45128	2.73199
C15orf39 ENSG00000167173	12.5309	7.40373	1.661	56.7634	6.09297	100.105	11.9321	1.08542	1.28185	1.06164
C15orf40 ENSG00000169609	40.1454	29.6958	28.4551	26.9533	27.5832	8.82709	0.0860119	2.94653	40.5502	0.801766
C15orf41 ENSG00000186073	2.64406	6.44015	0.392845	0.51878	0.0918278	0.241193	8.45559	0.417508	0.852812	0.0192039
C15orf48 ENSG00000166920	4.50131	1.29158	120.612	1.41924	3.94011	1.9342	11.4748	9.24321	6.16965	41.7026
C15orf52 ENSG00000188549	13.6311	31.8563	0.361296	2.46032	0.0855998	45.4244	0.0228808	0.11664	1.05432	0.944434
C15orf53 ENSG00000175779	2.95223	0.0267847	0.222664	0.240139	0.180686	0.00057508	0.0983452	0.0331636	0.0835985	0.0179565
C15orf57 ENSG00000128891	32.0597	0.785464	0.00202809	0.819969	0.26687	10.9002	22.3783	11.3656	0.772879	3.14135
C15orf59 ENSG00000205363	35.7728	29.9598	15.1378	2.82969	1.99882	0.2312	8.48911	42.123	0.210749	11.4224
C15orf61 ENSG00000189227	1.225	2.53886	20.218	2.17218	24.5647	0.795756	0.113835	33.7431	5.19154	0.646407
C15orf62 ENSG00000188277	0.00935633	0.238384	0.321904	0.613193	0.576491	0.294083	0.788189	1.02032	0.421615	0.447267
C15orf65 ENSG00000261652	0.245704	0.0671304	0.441774	0.767033	0.101669	0.151189	0.114388	1.40304	0.227189	0.296395
C16orf13 ENSG00000130731	82.212	119.87	10.6483	409.517	40.0747	91.0774	0.267679	3.63909	17.1927	22.6205
C16orf45 ENSG00000166780	115.265	2.59455	2.11051	0.316471	0.466091	0.13613	26.6004	3.10938	32.0864	0.07402
C16orf46 ENSG00000166455	0.0680472	0.417136	0.207499	0.10401	0.749467	4.2354	0.0540821	0.567942	0.334455	0.184718
C16orf52 ENSG00000185716	6.12807	2.86951	23.4542	0.372708	0.761541	5.61607	6.07825	0.702156	0.020938	0.0872714
C16orf54 ENSG00000185905	1.28805	0.309763	1.01536	0.315003	0.0290936	0.644667	0.301686	4.53354	12.0464	0.00466663
C16orf58 ENSG00000140688	1.02012	138.177	159.761	122.993	51.555	253.866	6.58419	19.2515	2.14957	28.1137
C16orf59 ENSG00000162062	1.32392	0.0654587	6.12685	6.90092	0.321895	1.74044	0.660576	1.5743	0.0104629	0.00387404
C16orf62 ENSG00000103544	65.2407	1.47624	62.7854	124.554	4.13209	1.40621	1.82343	28.2812	10.8817	0.722337
C16orf70 ENSG00000125149	1.18155	30.0221	35.3729	39.1671	20.0116	27.3845	0.104173	3.85043	15.2619	1.8109
C16orf71 ENSG00000166246	2.73162	0.0312702	0.754612	0.49501	3.77378	3.12093	0.781621	0.0231644	0.992438	2.09831
C16orf72 ENSG00000182831	0.153266	0.140832	13.7868	0.0116276	1.47157	5.49929	0.052298	24.4563	9.80272	6.38395
C16orf74 ENSG00000154102	0.066114	0.457757	5.68624	0.0631372	2.65397	1.395	81.0497	32.4592	2.3957	0.471641
C16orf78 ENSG00000166152	0.490716	0.00837434	0.190412	0.543074	0.343736	0.0179803	0.0233936	0.051966	0.500333	0.276612
C16orf82 ENSG00000234186	0.460583	0.0812285	0.00157016	0.0136943	0.0348081	0.00132514	0.0751693	0.0070263	0.0345691	0.152116
C16orf86 ENSG00000159761	1.19226	21.1036	0.0793508	0.990074	1.02812	1.66235	0.223102	23.8107	3.23605	0.509763
C16orf87 ENSG00000155330	0.587833	0.106293	11.1583	0.704676	3.11652	0.269115	0.527229	11.0242	1.35124	0.999556
C16orf89 ENSG00000153446	76.1096	37.0099	1.87809	2.78661	25.3958	3.69916	2.8836	14.4726	8.76671	4.25425
C16orf91 ENSG00000174109	23.9806	0.183684	1.20398	0.705047	0.106486	9.43231	6.9295	23.5471	0.270942	8.74936
C16orf92 ENSG00000167194	0.0433596	0.0372933	0.0518563	0.00381623	0.0754597	0.628425	0.0815588	0.00333536	0.95176	0.145012
C16orf95 ENSG00000260456	1.96434	0.549335	0.0522575	0.00750863	0.327177	0.000576624	1.08209	0.00288237	0.525054	0.1703
C16orf96 ENSG00000205832	0.11819	1.45657	0.147201	0.13411	0.110913	0.0220661	0.251848	0.0151062	0.325317	0.165586
C17orf105 ENSG00000231256	0.058225	0.137371	0.460821	0.0620046	0.349692	0.0856309	0.0226206	0.0678557	0.174175	0.0292337
C17orf107 ENSG00000205710	3.88551	14.009	1.62218	0.644737	0.653501	2.54809	6.64055	1.02032	4.18902	42.2583
C17orf49 ENSG00000258315	1.36527	0.108161	8.92709	0.822418	0.038373	18.3427	9.99816	0.165395	1.14743	0.261837
C17orf50 ENSG00000270806	0.0350196	0.608778	0.270098	0.123356	0.0937835	0.156021	0.251675	0.356777	0.403433	0.481141
C17orf51 ENSG00000212719	0.201447	28.2567	4.46161	3.76166	2.27895	3.66564	1.39783	2.16468	1.00206	2.08295
C17orf53 ENSG00000125319	1.35985	2.04309	1.29205	0.500702	0.941346	0.371422	0.0643568	0.843239	0.443251	0.136405
C17orf58 ENSG00000186665	2.39027	0.0692441	4.66932	0.393547	14.2778	0.135644	0.692271	0.708946	0.0484563	1.14471
C17orf62 ENSG00000178927	21.3721	150.541	110.481	276.381	0.144721	56.4747	7.2592	80.4357	23.0018	94.4149
C17orf64 ENSG00000141371	0.402034	0.00138349	0.0017958	0.0350319	0.022599	0.14714	0.00723336	0.0896137	0.0459788	0.0368116
C17orf67 ENSG00000214226	15.8434	0.527431	20.2656	0.614843	0.131089	0.0628364	1.30005	1.05056	0.279827	0.225039
C17orf74 ENSG00000184560	0.135433	0.0485165	0.125602	0.121478	0.0015475	0.0139551	0.00610033	1.16828	0.0940066	0.0647876
C17orf75 ENSG00000108666	0.391531	0.326786	15.0946	0.179869	9.25563	1.98599	11.6868	2.72521	4.24584	4.75662
C17orf78 ENSG00000278505	0.0229597	0.698803	0.574206	0.291587	0.0956812	0.559193	0.317369	0.0115539	0.0261607	0.2127
C17orf80 ENSG00000141219	3.46597	38.9464	2.44419	0.798157	0.827211	42.4088	1.55623	47.5682	8.28887	9.24749
C17orf89 ENSG00000224877	222.751	120.603	105.878	135.401	155.367	83.4219	61.9355	23.9538	23.1635	22.1614
C17orf96 ENSG00000273604	1.08786	3.12171	1.41596	0.531675	0.231849	0.362942	0.567923	1.0715	10.5744	0.00752876
C17orf97 ENSG00000187624	1.40954	8.57212	0.409818	0.372858	0.0317871	18.2212	0.187452	4.0818	6.06267	1.92019
C17orf98 ENSG00000275489	0.0113208	0.000724012	0.262137	0.0104857	4.73295	0.0937762	2.6607	1.08984	0.42595	3.77895
C17orf99 ENSG00000187997	1.48475	1.22713	0.0230692	0.0725665	0.170365	0.0345991	0.00197231	0.0117318	3.02551	0.0855554
C18orf21 ENSG00000141428	0.344948	0.703293	7.76205	1.51461	3.23234	10.2656	5.26632	0.999981	0.00860115	3.61885
C18orf25 ENSG00000152242	2.61956	0.727283	12.6559	1.23181	0.0119393	0.96888	2.43141	7.02651	0.949672	6.71392
C18orf32 ENSG00000177576	9.47208	8.15534	8.41993	15.1234	12.6103	30.9711	9.72515	6.11814	0.0490601	3.69445
C18orf54 ENSG00000166845	0.450362	0.10026	0.126223	0.0291801	0.135794	0.0688636	0.104978	0.532896	4.79579	0.0115172
C18orf63 ENSG00000206043	0.0610346	0.0920644	0.0536784	0.197557	0.216032	0.485107	0.671509	0.173531	0.0352108	0.295814
C18orf8 ENSG00000141452	17.0745	5.02398	111.279	0.64242	14.7152	3.193	15.1687	0.605784	1.27555	17.5084
C19orf12 ENSG00000131943	0.766204	217.995	9.41884	4.56219	64.1091	92.7668	13.0961	0.201826	2.77425	0.688252
C19orf18 ENSG00000177025	9.94674	0.0534492	3.10732	16.6317	8.71895	3.04084	0.106827	0.55058	0.176924	8.07946
C19orf24 ENSG00000228300	2.39417	230.436	23.8549	227.364	1.28382	15.3024	2.42527	1.85255	65.1507	61.3925
C19orf25 ENSG00000119559	3.30212	84.9247	13.5509	65.2924	79.9713	17.3533	9.34662	87.8039	63.827	8.21095
C19orf33 ENSG00000167644	2.89054	5.39588	3.84542	2.57842	1.33893	0.927811	27.0613	0.391774	84.4037	28.7486
C19orf35 ENSG00000188305	1.40788	0.0154877	0.160433	0.0943859	0.424389	0.0947866	0.237972	0.174905	0.352699	1.47668
C19orf38 ENSG00000214212	1.1611	0.493213	0.0171131	0.829436	0.680627	1.6034	0.291412	18.7446	0.205833	0.00481092
C19orf43 ENSG00000123144	18.5282	547.121	72.5811	18.2343	51.6366	478.656	95.5142	77.2041	5.3386	56.2319
C19orf44 ENSG00000105072	49.069	5.00953	0.866229	23.31	1.71811	1.89849	0.331031	28.3229	0.400472	3.6642
C19orf45 ENSG00000198723	0.106185	1.1483	1.19099	1.00922	0.681898	0.14832	0.12409	1.48031	0.119867	0.0698328
C19orf47 ENSG00000160392	0.693342	2.05853	20.4562	30.0473	5.51646	0.0186897	71.6836	43.3255	52.3415	0.153486
C19orf48 ENSG00000167747	148.753	128.725	89.8537	381.392	160.328	8.52854	1.14961	5.14014	4.83405	12.6785
C19orf52 ENSG00000142444	4.52242	8.78888	3.03659	2.88393	12.5131	55.8479	0.366859	33.1174	2.28991	0.161221
C19orf53 ENSG00000104979	0.36769	548.348	161.871	166.487	97.6565	11.3102	6.88707	219.949	299.618	130.811
C19orf54 ENSG00000188493	0.523329	23.2271	11.3994	7.00117	1.72282	3.56767	0.556777	2.38928	2.79617	4.05252
C19orf57 ENSG00000132016	15.7351	2.15063	0.205604	5.37364	0.0611999	0.561633	2.42651	4.28171	0.608008	0.0137118
C19orf60 ENSG00000006015	165.059	8.39883	10.9285	316.055	4.63539	39.5043	6.39728	154.722	34.8764	21.6326
C19orf66 ENSG00000130813	3.20356	97.3762	7.65606	2.56312	0.723338	8.50877	13.6874	22.8148	3.41588	13.3433
C19orf67 ENSG00000188032	0.259833	0.185571	1.03352	0.0368262	0.0351953	0.255498	0.0442934	0.151675	0.15131	0.319081
C19orf68 ENSG00000185453	24.8234	13.1182	0.24713	3.35948	24.5676	0.324848	8.98789	14.5657	3.65439	2.72307
C19orf70 ENSG00000174917	506.492	158.952	74.272	240.273	100.25	1.05211	9.52026	128.103	342.253	85.7427
C19orf71 ENSG00000183397	0.812014	0.08603	0.339146	0.441671	0.823091	0.120997	0.304007	1.78257	0.437296	0.000395474
C19orf73 ENSG00000221916	0.787151	2.48541	2.66101	10.3359	0.395133	0.486461	0.336821	0.409617	4.35365	0.250016
C19orf81 ENSG00000235034	0.0390939	1.32342	44.799	89.3051	5.83589	1.47609	0.380918	0.23859	0.0146762	0.583924
C19orf84 ENSG00000262874	0.0145051	0.1854	4.34503e-06	0.0252504	0.000125522	0.0369913	0.02287	0.547696	0.264357	0.131848
C1D ENSG00000197223	16.7047	0.755547	8.28802	2.23561	12.5766	0.174634	5.32199	3.20151	17.4725	0.383593
C1GALT1 ENSG00000106392	0.502092	1.30982	5.4013	0.405882	3.74114	0.256735	2.2752	6.23853	6.69416	6.15528
C1GALT1C1 ENSG00000171155	4.776	1.30868	15.7787	1.19343	1.03308	3.49352	10.3429	3.19473	1.6036	14.6227
C1GALT1C1L ENSG00000223658	0.212294	0.04403	0.0464026	0.0290938	0.753175	0.00897408	0.0719099	4.12505	0.0265133	0.123715
C1QA ENSG00000173372	1256.79	487.242	5.64521	3.92579	4.43173	0.951026	11.2849	240.022	318.759	14.9654
C1QB ENSG00000173369	994.469	4.05322	1.8009	3.05874	33.8165	0.908667	3.95625	260.818	268.184	66.7153
C1QBP ENSG00000108561	1.36239	0.0200506	138.238	3.18177	149.653	4.34854	79.6874	104.805	1.27908	163.81
C1QC ENSG00000159189	163.242	5.40086	0.00722699	46.394	2.36449	2.11598	17.1043	70.0226	77.6771	17.3126
C1QL1 ENSG00000131094	42.2693	0.289656	0.0365335	0.7972	0.0621071	0.0834962	0.012624	17.65	0.459708	0.167611
C1QL2 ENSG00000144119	0.00297269	0.517565	0.0777541	0.701908	0.0322908	0.0708765	0.154202	0.373539	1.13529	0.00222639
C1QL3 ENSG00000165985	0.226389	0.005799	0.242866	0.203634	0.209439	0.0146418	0.0583762	0.457264	0.527031	0.110612
C1QL4 ENSG00000186897	0.0619774	0.051211	0.0454132	0.558885	0.0191446	0.014363	0.27762	0.0100977	1.30693	0.0169894
C1QTNF1 ENSG00000173918	153.125	141.396	0.266035	1.55663	1.29092	0.31558	0.649582	24.4969	6.38745	1.42483
C1QTNF2 ENSG00000145861	30.6574	50.8376	0.280559	0.00371176	0.00650707	2.36372	0.0860729	0.43731	5.13279	0.160483
C1QTNF3 ENSG00000082196	1.11352	0.580235	2.43803	0.048609	2.10766	10.3634	1.1006	9.96475	1.52653	0.212466
C1QTNF4 ENSG00000172247	22.2321	29.6134	1.5284	1.81646	0.384348	0.283706	0.208584	16.7865	1.80452	0.657574
C1QTNF5 ENSG00000223953	1.40808	0.0410369	0.199611	0.0298938	0.0486664	0.140785	0.00646755	1.04295	0.0495691	0.00758698
C1QTNF6 ENSG00000133466	2.00186	0.0619645	3.22874	30.089	8.19368	17.6502	0.271683	0.614294	1.273	0.240391
C1QTNF7 ENSG00000163145	20.3862	1.50372	0.11457	0.128593	4.77308	0.382217	0.145642	1.11759	1.90228	1.02265
C1QTNF9 ENSG00000240654	0.204581	1.34966	0.0113125	0.187641	0.0141808	0.0949542	0.775581	0.0579227	0.476619	0.585021
C1QTNF9B ENSG00000205863	0.0480898	3.42288	2.57645	0.375074	0.112074	0.131667	0.280902	0.792569	0.899897	1.95163
C1QTNF9B-AS1 ENSG00000281899	1.09093	2.05437	43.2556	4.07093	11.801	1.01818	1.74408	0.498748	24.2921	17.9772
C1R ENSG00000159403	1686.98	1856.73	0.758678	4.81234	19.252	14.634	8.63196	399.461	1690.17	104.787
C1RL ENSG00000139178	40.9707	155.965	34.1096	2.9156	12.5774	0.36997	28.0953	2.48338	0.120718	15.3026
C1S ENSG00000182326	269.103	11.6064	0.185378	1.69115	1.52524	360.788	0.273971	110.246	62.0766	30.1682
C1orf100 ENSG00000173728	0.0521139	0.0405128	0.0762084	0.120301	0.041779	0.00834091	0.263815	0.300274	0.183321	0.172943
C1orf101 ENSG00000179397	0.202229	0.0886631	1.01929	0.443342	0.722973	0.0553761	2.46433	0.373908	0.0189168	2.67266e-07
C1orf105 ENSG00000180999	0.158245	0.00138433	0.360269	0.00582727	0.0394372	0.0240074	0.104229	0.131846	0.150357	0.497907
C1orf106 ENSG00000163362	0.000468185	6.61724	1.75606	0.342445	33.1084	0.0523142	73.9315	2.32601	0.258462	0.386628
C1orf109 ENSG00000116922	0.609561	1.40301	10.534	0.467897	0.133747	0.418415	16.1649	0.288285	5.83269	11.8457
C1orf112 ENSG00000000460	4.49752	0.010747	1.60296	0.773937	0.145435	2.72899	1.10483	0.320885	5.26859	0.117594
C1orf115 ENSG00000162817	0.799721	0.136405	81.8733	2.36782	2.24451	7.25628	0.993649	1.16975	9.90301	32.0327
C1orf116 ENSG00000182795	5.387	868.658	475.423	75.5119	317.774	11.2734	71.7988	0.23081	18.9448	28.863
C1orf122 ENSG00000197982	151.433	527.704	135.602	132.22	147.67	57.8663	19.3498	2.69484	4.26177	59.2134
C1orf123 ENSG00000162384	121.512	15.4358	21.0837	0.0192973	27.4668	147.709	9.74202	7.00335	0.695279	9.79441
C1orf127 ENSG00000175262	0.0795441	0.000277982	0.00850135	0.001261	0.285628	0.0335413	0.15986	1.41413	0.0551276	0.880877
C1orf131 ENSG00000143633	0.151742	1.93598	7.19693	3.4943	14.8904	13.5389	4.08458	0.4379	0.143744	0.000331221
C1orf141 ENSG00000203963	0.345139	0.329533	0.0668036	0.105056	0.505097	0.283463	0.127989	0.54484	0.00946101	0.112059
C1orf145 ENSG00000162913	0.161601	0.114576	0.858578	0.130771	0.70891	2.17901	0.197205	3.6078	0.0182955	0.0330161
C1orf146 ENSG00000203910	0.127411	0.112878	0.0378643	0.0305288	0.0372155	0.00761233	0.274514	0.0464522	0.0370121	9.31196e-06
C1orf158 ENSG00000157330	0.317334	0.00698853	1.49626	0.401633	0.231618	0.225903	0.170072	0.156579	0.0178467	0.325264
C1orf159 ENSG00000131591	0.169572	8.98073	17.8092	98.3741	6.15444	0.48644	30.3672	29.9678	59.1868	7.29663
C1orf162 ENSG00000143110	0.583636	0.688771	0.247106	22.6618	0.0845797	12.6384	0.0681867	0.243264	32.8506	0.221983
C1orf167 ENSG00000215910	2.28767	0.704773	0.0434286	0.284185	0.575471	0.646686	0.0942217	0.103926	1.3631	4.67007
C1orf168 ENSG00000187889	0.204803	0.359074	3.27132	0.066846	5.63301	0.720686	0.522659	0.0546155	4.75127	2.24614
C1orf174 ENSG00000198912	1.61814	5.05353	8.88061	6.97542	0.796732	118.257	5.69803	7.708	0.139955	2.73688
C1orf185 ENSG00000204006	0.00239869	0.184292	0.121219	0.237917	0.0140649	0.025074	0.05038	0.0947718	0.171856	0.134269
C1orf186 ENSG00000263961	0.746282	3.80854	27.5607	8.82671	0.117585	3.37878	2.126	0.569442	0.486009	0.421414
C1orf194 ENSG00000179902	0.00268079	0.312552	0.291391	0.900896	1.66751	0.20806	0.0469293	2.601	0.0347827	0.467149
C1orf198 ENSG00000119280	106.204	11.3845	119.773	10.1261	32.3541	2.19102	41.3322	97.2695	90.32	29.6088
C1orf204 ENSG00000188004	0.406501	6.10668	0.0243023	0.429973	3.40253	2.7775	0.503213	1.17051	0.195255	2.58629
C1orf21 ENSG00000116667	69.6194	1.19556	146.67	6.26239	74.8276	154.249	39.6009	0.413533	8.71404	0.197882
C1orf210 ENSG00000253313	0.863764	11.143	25.1135	0.123535	92.6874	43.2606	1.35834	0.261126	0.924671	7.95446
C1orf216 ENSG00000142686	22.1649	3.72873	3.46679	0.742548	5.82759	0.215248	0.0870764	4.35232	14.7573	0.131499
C1orf226 ENSG00000239887	0.00933565	0.57457	17.18	0.588463	3.81855	4.29275	10.7491	0.041112	3.04292	3.59274
C1orf228 ENSG00000198520	0.734604	1.48839	3.99985	3.79515	0.000379308	0.840841	0.113465	5.9493	0.758139	0.0264549
C1orf234 ENSG00000227868	0.16716	0.35722	0.2798	0.43157	0.32217	0.168843	0.00413147	0.3139	0.0672576	0.105123
C1orf27 ENSG00000157181	0.708336	4.09095	44.0499	1.57482	10.6893	0.433296	2.93046	3.18001	4.18634	13.2857
[truncated: 15,949 more rows]
