# Supplementary material for: Spatial maps of prostate cancer transcriptomes reveal an unexplored landscape of heterogeneity
Source: Nat Commun. 2018 Jun 20;9:2419. doi: 10.1038/s41467-018-04724-5 (PMC6010471; doi:10.1038/s41467-018-04724-5)
Supplement: Supplementary file 9 — Supplementary Data 6 [file 41467_2018_4724_MOESM9_ESM.zip › Supplementary Dataset 3/experiment0009-feature-gamma.tsv]

	Factor 1	Factor 2	Factor 3	Factor 4	Factor 5	Factor 6	Factor 7	Factor 8	Factor 9	Factor 10
A1BG ENSG00000121410	0.903828	1.07411	1.04502	0.892479	1.01309	1.07219	1.15157	1.19155	1.19401	1.00956
A1CF ENSG00000148584	1.05523	0.888067	1.19752	0.654192	0.842952	1.16753	0.967099	1.07113	0.989939	0.890897
A2M ENSG00000175899	0.525508	0.953124	1.26401	1.04537	1.04298	0.694084	1.03453	1.01096	1.31259	0.974182
A2ML1 ENSG00000166535	0.873019	0.935828	0.931528	1.08163	1.63554	1.20587	1.00089	1.09348	0.803906	0.980558
A4GALT ENSG00000128274	0.79744	0.77691	0.753712	1.01972	0.940615	0.699476	1.0582	1.19716	0.953144	1.19456
AAAS ENSG00000094914	0.98207	0.983256	0.75462	0.885821	1.10843	1.04144	1.01778	1.01302	0.945505	1.08029
AACS ENSG00000081760	0.797989	1.17731	0.754167	0.91544	1.09865	1.1678	1.09221	0.89189	1.1097	0.848517
AADAC ENSG00000114771	0.994344	0.673489	1.07317	0.962484	1.0305	0.967141	0.948596	0.849456	1.15177	0.815275
AADACL2 ENSG00000197953	0.801511	1.01177	0.703444	0.821014	0.762576	1.33898	0.949069	1.05931	0.907154	0.855099
AADACL4 ENSG00000204518	1.08486	1.09327	0.893574	0.980787	0.827922	0.834089	1.09763	1.01278	1.01018	0.975194
AADAT ENSG00000109576	1.1148	0.841644	0.99486	1.12361	0.974518	1.02001	1.14801	0.979685	0.918287	0.897058
AAED1 ENSG00000158122	0.95216	1.20836	1.11222	1.11901	1.04321	1.08977	1.08019	1.0264	1.11548	0.778254
AAGAB ENSG00000103591	1.08902	1.07154	0.862951	0.953863	1.06463	1.01738	1.23387	1.18117	0.965568	0.9351
AAK1 ENSG00000115977	0.868044	1.17051	1.12666	0.791395	0.663088	0.988851	0.860207	1.11497	0.869103	1.04975
AAMDC ENSG00000087884	1.0244	0.978637	0.821203	0.897029	1.19594	0.790059	0.975548	0.796569	0.921822	0.830991
AAMP ENSG00000127837	0.747478	1.04867	0.775125	1.10783	1.04545	0.754414	1.10247	0.865795	1.03208	1.02485
AAR2 ENSG00000131043	0.963693	0.959624	0.879233	0.80529	1.76953	0.593864	1.01695	1.07321	0.961029	1.27662
AARD ENSG00000205002	0.652782	0.779942	1.12488	1.17014	1.07048	0.876889	0.866158	0.994341	0.99529	0.870142
AARS ENSG00000090861	0.8159	1.21252	1.04757	0.927068	0.560471	0.724858	1.01005	1.06853	0.967505	0.965525
AARSD1 ENSG00000266967	0.93078	0.860059	1.11355	0.954162	1.12593	1.24932	0.812035	0.966436	0.746117	1.0542
AASDH ENSG00000157426	1.90249	0.990394	1.02096	1.08482	1.29018	1.17577	1.26553	1.01709	1.07003	1.06568
AASDHPPT ENSG00000149313	1.09171	1.05445	0.733459	0.818754	1.11628	1.1757	0.849529	0.918316	1.02736	1.16464
AASS ENSG00000008311	1.30331	0.787549	1.25361	1.17232	0.695262	1.12141	1.1067	1.05938	0.716636	1.00737
AATF ENSG00000275700	1.06273	0.881461	0.622585	1.25212	1.16543	0.753431	1.01407	1.19769	1.06415	1.14425
AATK ENSG00000181409	1.07858	1.3175	1.10314	1.18063	0.760758	0.849261	0.765515	0.877732	0.932145	1.07078
AATK-AS1 ENSG00000225180	1.03858	1.02061	0.993351	0.943848	0.951166	1.07363	0.624453	0.821414	0.92546	0.814959
ABAT ENSG00000183044	0.933566	1.1926	0.721262	0.828958	0.709397	0.860841	0.899675	0.997173	0.996911	0.719803
ABC13-47488600E17.1 ENSG00000283199	1.04441	0.892728	0.988533	1.01342	1.03013	1.0489	0.789834	0.957908	0.719627	0.971049
ABC13-47656900H15.1 ENSG00000283566	1.24532	1.0104	0.875449	0.978107	1.0876	1.0126	0.992313	1.03338	1.06245	1.08389
ABC7-42404400C24.1 ENSG00000277758	0.833702	1.22414	1.00541	0.85725	0.778286	1.13954	0.807829	0.67615	1.00693	0.743481
ABCA1 ENSG00000165029	1.04974	1.15323	0.855732	1.0717	1.02945	1.10381	1.16434	1.0924	1.03103	1.06621
ABCA10 ENSG00000154263	1.13499	0.893271	1.17224	1.02457	0.836001	0.808725	0.986615	1.28255	1.24591	0.841784
ABCA12 ENSG00000144452	1.11513	0.978424	1.12119	0.963559	0.962192	0.785466	1.00927	1.01002	0.759654	1.00942
ABCA13 ENSG00000179869	0.834799	0.911967	0.895566	0.963619	1.12522	0.91913	0.910931	1.1447	1.19635	0.960286
ABCA2 ENSG00000107331	0.985922	1.06305	1.76264	0.843891	1.10436	0.964757	0.976615	0.822929	1.00536	1.04011
ABCA3 ENSG00000167972	1.26992	0.915743	1.01811	1.20336	0.870907	1.11554	0.985794	0.953767	0.912736	1.16445
ABCA4 ENSG00000198691	1.11379	1.28441	1.03237	0.827258	0.843179	0.938607	0.834787	0.999933	0.698597	0.899003
ABCA5 ENSG00000154265	1.02063	0.89588	0.93355	1.02708	0.999054	0.816211	0.850987	1.02315	1.21	0.95973
ABCA6 ENSG00000154262	0.943303	1.28554	0.977136	1.20985	0.983971	1.02968	0.933852	0.877026	0.823285	1.06577
ABCA7 ENSG00000064687	0.906447	0.892938	1.30396	1.29979	0.981189	0.828948	1.18681	0.962873	0.948974	0.849753
ABCA8 ENSG00000141338	1.05457	0.973129	1.05315	1.03023	0.978959	1.097	1.27536	0.90241	0.753116	0.906363
ABCA9 ENSG00000154258	0.971064	1.2386	1.08687	1.06273	1.06656	0.984729	1.087	0.941042	0.982839	1.05209
ABCB1 ENSG00000085563	0.846159	1.08099	0.991146	0.852416	1.01386	0.924536	1.12193	1.08573	1.03205	1.02044
ABCB10 ENSG00000135776	1.26404	0.905314	1.02839	1.16614	0.823577	1.04305	1.02103	0.743857	0.844956	0.832794
ABCB11 ENSG00000073734	1.03418	1.21847	0.831527	1.10508	0.917963	1.04587	0.970076	0.84313	1.00707	0.833606
ABCB4 ENSG00000005471	1.13697	1.10657	0.861364	0.893684	0.802613	0.888361	1.20093	1.30207	0.999633	1.03473
ABCB5 ENSG00000004846	1.08801	0.793313	0.842979	0.954804	1.17047	0.897156	0.897851	0.904711	1.23491	0.841606
ABCB6 ENSG00000115657	0.933212	0.608593	1.13206	0.98667	0.96348	1.02732	0.866096	0.945148	0.985529	0.894098
ABCB7 ENSG00000131269	1.32519	0.942344	0.938394	1.07702	0.942586	0.927217	0.831766	1.01259	0.818015	1.01396
ABCB8 ENSG00000197150	1.13985	0.916347	0.970128	0.994212	1.15839	0.941281	1.09309	0.986892	1.09106	1.00785
ABCB9 ENSG00000150967	1.28595	0.869318	1.382	0.964415	0.754382	0.996139	0.903441	1.21519	1.14928	1.05975
ABCC1 ENSG00000103222	0.790774	0.966789	1.01883	0.962981	0.981747	0.894299	0.851815	1.0105	1.07845	1.00724
ABCC10 ENSG00000124574	1.02801	1.06289	1.11137	0.887723	0.646249	1.02787	0.894413	1.08805	0.958328	0.948323
ABCC11 ENSG00000121270	0.919207	0.952746	0.958458	0.799105	0.883929	1.17153	0.864514	0.940075	0.886407	0.862524
ABCC12 ENSG00000140798	1.19552	1.02787	0.849963	0.897638	0.999929	0.729049	0.774433	0.800944	1.07097	0.979116
ABCC2 ENSG00000023839	0.755824	0.964201	1.17605	1.07489	1.03778	0.93948	0.853682	1.15055	0.87906	0.849478
ABCC3 ENSG00000108846	0.835339	1.09069	1.08426	1.62243	0.892166	0.965203	0.980315	0.964304	0.957812	0.929304
ABCC4 ENSG00000125257	0.962341	0.709538	0.76046	0.881508	0.819849	1.03746	0.891697	1.00089	0.892184	0.780395
ABCC5 ENSG00000114770	0.916557	1.42674	0.771046	1.45374	0.902877	0.821433	1.00907	0.849815	1.04764	0.958482
ABCC6 ENSG00000091262	0.848381	0.9427	1.09155	1.24121	0.998299	0.874186	0.914363	1.27141	1.02435	0.96072
ABCC8 ENSG00000006071	1.10236	1.53526	0.759547	1.05682	0.940924	1.09477	1.04847	1.20121	0.845195	0.926649
ABCC9 ENSG00000069431	0.797335	1.13338	0.845875	1.0655	0.928759	0.982696	0.963549	0.910293	0.716924	1.01139
ABCD1 ENSG00000101986	0.844494	0.894489	1.15567	1.49743	1.06749	1.0677	1.0624	0.727185	1.03776	1.19349
ABCD2 ENSG00000173208	1.35117	1.08993	1.11793	0.750922	0.864839	1.01097	0.946293	1.2297	1.06949	1.15757
ABCD3 ENSG00000117528	1.17583	0.928267	1.0494	0.886934	1.18837	0.83325	1.31132	0.767728	1.00544	1.04082
ABCD4 ENSG00000119688	0.906252	1.18818	0.771654	1.09766	0.770916	1.09206	0.984227	0.918892	1.07845	0.866062
ABCE1 ENSG00000164163	0.859019	0.84695	0.813251	0.986898	1.06624	1.23718	1.00592	0.85835	1.25403	0.8249
ABCF1 ENSG00000204574	0.929962	0.941654	0.836949	0.896228	1.13305	0.962235	1.07221	0.982697	1.20836	1.07804
ABCF2 ENSG00000033050	1.10465	0.847947	0.875801	0.982934	0.87675	1.18453	1.11487	0.805026	1.07751	1.00893
ABCF3 ENSG00000161204	0.899306	0.963901	1.04664	1.16317	0.868968	0.822383	0.9623	1.07923	1.11825	0.93218
ABCG1 ENSG00000160179	0.951134	1.14561	1.03359	0.988145	0.867199	0.809302	0.931606	1.15491	0.849268	0.911629
ABCG2 ENSG00000118777	1.0882	0.992146	0.822529	1.09202	0.834549	0.786466	1.19909	0.882491	1.11969	0.902513
ABCG4 ENSG00000172350	1.00206	1.05602	0.893725	0.971702	0.826133	1.25644	1.03	0.892724	0.850136	1.19385
ABCG5 ENSG00000138075	0.949504	1.17091	1.0093	0.823605	0.899007	1.19404	0.970026	1.17019	1.1084	0.865254
ABHD1 ENSG00000143994	1.20184	0.924227	1.08842	1.05089	0.983721	0.879837	1.26897	0.856194	1.08003	0.852304
ABHD10 ENSG00000144827	0.963242	1.10755	1.11187	0.714066	1.10109	0.779544	1.2023	1.09476	0.947473	0.946154
ABHD11 ENSG00000106077	1.17729	1.1513	0.829948	0.789492	1.04228	0.737004	0.748087	1.01229	1.04324	1.15443
ABHD12 ENSG00000100997	0.747445	1.07061	0.683012	0.852549	1.02485	1.08275	1.4	0.890057	1.05452	0.988787
ABHD12B ENSG00000131969	1.09757	1.02878	0.857867	0.97679	0.906896	1.13583	1.1211	1.11117	1.09648	1.05168
ABHD13 ENSG00000139826	1.01786	0.92825	0.952779	1.20333	0.947931	1.08578	1.2661	0.756242	0.876254	1.01884
ABHD14A ENSG00000248487	1.19395	1.15169	0.952275	1.13603	0.884473	0.840866	0.93222	0.947591	1.03337	1.0664
ABHD14A-ACY1 ENSG00000114786	1.11191	0.914229	0.86564	1.17646	0.906328	0.977281	0.866232	0.898785	0.969719	0.940087
ABHD14B ENSG00000114779	0.864952	1.21242	1.0617	0.710306	0.73367	1.08446	1.38544	0.931966	0.932972	1.16626
ABHD15 ENSG00000168792	0.92645	1.00734	1.22859	0.823058	1.29627	0.761635	1.28643	0.795438	0.856277	0.893658
ABHD16A ENSG00000204427	0.903678	0.933256	1.2258	0.891204	0.847927	0.965913	0.83086	0.926005	1.0459	0.95543
ABHD17A ENSG00000129968	0.747995	0.94312	0.968935	1.23226	1.04612	1.15752	0.821867	1.006	0.995353	1.16752
ABHD17B ENSG00000107362	0.93191	1.02981	1.05717	0.887033	1.16833	1.39956	0.909571	0.809938	1.14738	1.14028
ABHD17C ENSG00000136379	1.0523	1.10299	0.851131	0.824745	1.11119	0.971758	0.87458	1.0681	0.866486	0.889239
ABHD18 ENSG00000164074	0.929337	1.00206	0.944533	1.26774	0.963017	0.815152	0.927799	1.1489	1.01786	1.24337
ABHD2 ENSG00000140526	0.916154	1.16933	1.02752	0.997404	0.88655	0.905445	0.908806	1.06418	0.8829	0.949943
ABHD3 ENSG00000158201	0.93687	0.974966	0.911575	0.953028	1.15587	1.02725	0.991661	1.21607	0.882999	1.48759
ABHD4 ENSG00000100439	0.878533	1.09912	0.853157	1.12901	0.880629	0.964293	1.52266	1.0609	1.11512	0.991115
ABHD5 ENSG00000011198	1.15538	1.06047	0.927628	1.02876	0.979306	1.04514	1.0042	0.960756	1.1429	1.07421
ABHD6 ENSG00000163686	0.697078	1.05871	1.0479	0.938442	0.898996	0.90149	0.891562	1.06337	1.02075	1.35066
ABHD8 ENSG00000127220	1.09886	0.86593	0.84545	0.843738	1.04979	0.720406	1.12433	1.1909	1.25892	1.20267
ABI1 ENSG00000136754	0.882494	1.29273	1.04408	0.981438	1.028	0.91366	1.02669	1.40449	1.00751	0.854139
ABI2 ENSG00000138443	0.870189	1.09924	1.14477	1.00107	1.15254	0.861207	0.997557	1.01057	1.01897	1.21367
ABI3 ENSG00000108798	1.02576	0.774122	1.06852	0.905237	0.883519	1.12792	1.01801	1.10341	1.0128	0.951495
ABI3BP ENSG00000154175	0.941312	0.907472	1.0733	0.949082	0.883535	0.768094	1.27199	0.87188	1.20427	0.908351
ABL1 ENSG00000097007	1.04609	0.883814	0.934019	1.23055	1.13117	0.976968	0.745531	1.09391	1.0804	1.10792
ABL2 ENSG00000143322	1.11382	1.1176	0.749709	0.96531	1.05599	1.10474	1.04663	0.828095	1.11092	1.05747
ABLIM1 ENSG00000099204	0.901851	1.25702	0.836171	1.05901	1.03284	0.831209	1.29936	0.904083	1.07949	1.03579
ABLIM2 ENSG00000163995	0.873199	1.2943	1.08245	1.09538	1.08156	1.06576	1.19254	1.07818	0.898447	0.954932
ABLIM3 ENSG00000173210	1.26626	0.935746	0.764624	0.863475	0.930486	1.05527	1.1287	1.11949	0.891472	1.09138
ABO ENSG00000175164	0.878736	1.03488	0.943708	0.920572	0.910658	1.02186	1.00305	1.19824	0.917973	0.938953
ABR ENSG00000159842	0.885921	0.907973	0.976988	1.18273	0.857838	1.01316	0.922443	0.591218	0.95011	0.895284
ABRA ENSG00000174429	0.885431	1.10367	0.773196	0.712959	1.04877	0.896752	0.912931	1.24491	0.658536	0.892276
ABRACL ENSG00000146386	1.11885	1.07032	0.907886	0.908255	0.894101	1.10768	0.946116	1.0242	0.937461	0.926269
ABT1 ENSG00000146109	0.974302	1.05019	0.930714	0.854955	1.07635	0.849207	1.12869	1.06461	1.28103	0.892481
ABTB1 ENSG00000114626	0.753396	0.933058	1.07511	1.13029	0.829534	0.736081	1.15249	0.73836	1.04527	0.805199
ABTB2 ENSG00000166016	1.04822	0.969878	0.966051	0.803243	1.12329	1.12628	0.86685	1.17199	1.03306	1.04363
AC002429.5 ENSG00000236197	0.867014	1.15373	1.18241	1.1051	0.961792	1.09894	0.758906	0.766358	1.0655	0.947344
AC004076.7 ENSG00000268533	0.86272	0.915501	0.803657	0.610025	1.19313	0.735678	0.956057	0.850285	0.836725	1.10731
AC004158.1 ENSG00000280264	0.980482	1.23235	1.01158	0.864404	0.851812	1.05513	0.829826	1.07972	1.17528	1.26123
AC004381.6 ENSG00000005189	0.677781	0.879797	1.00273	0.851359	0.928214	0.965496	1.14377	1.08824	1.01167	0.848201
AC004754.3 ENSG00000269881	1.00693	1.12824	1.21662	0.986821	1.06295	1.26495	0.890113	0.758779	1.0705	0.921243
AC004813.1 ENSG00000279777	0.950849	0.885543	0.774765	1.00614	1.28091	0.8825	0.866317	1.23729	0.988253	1.1355
AC004824.1 ENSG00000280226	1.08463	0.92597	1.05964	1.2439	0.69706	0.75767	0.945592	1.09181	0.941662	0.940727
AC005281.1 ENSG00000226690	0.98977	1.02267	0.977001	0.878758	1.01075	0.623146	1.27052	0.916177	0.85219	0.934408
AC005477.1 ENSG00000280188	0.908815	0.841243	0.960991	1.00304	0.935099	0.975409	0.933926	0.957493	1.23351	1.21486
AC005480.1 ENSG00000279461	0.968887	0.861175	1.08725	1.15396	0.901829	1.07311	0.78983	1.07443	0.765979	1.06269
AC006116.20 ENSG00000267710	1.03199	0.825278	1.11186	1.10821	0.809404	0.93503	1.10347	0.950335	1.06157	0.823646
AC006328.1 ENSG00000280301	1.08201	1.19345	0.784632	0.894948	1.02399	1.49665	1.11515	0.851988	0.810727	1.06536
AC006386.1 ENSG00000279115	1.0033	0.993216	0.952271	1.14938	0.785913	1.02778	1.00555	0.933735	1.23943	0.986168
AC006994.3 ENSG00000279317	0.724487	1.0252	0.899524	1.04932	0.991518	0.96952	1.10218	1.025	0.887419	1.0983
AC007040.11 ENSG00000258881	1.00003	0.730655	1.15233	0.924112	1.0657	2.13031	0.988424	1.059	0.944029	0.949347
AC007906.1 ENSG00000279018	0.88939	1.09215	1.07773	0.884669	1.18116	0.844843	1.12436	0.751626	1.1746	0.732388
AC008074.1 ENSG00000279644	1.19829	0.758718	0.858785	1.4876	0.933461	1.1467	0.966476	1.07002	0.960355	0.924974
AC008522.1 ENSG00000279232	0.837556	1.20846	1.10676	1.06549	0.928921	1.11031	1.04626	0.897751	1.06716	0.993551
AC008686.1 ENSG00000280221	1.09905	0.769694	1.09251	1.05761	1.26466	0.994281	0.975104	1.10474	0.837083	1.00859
AC008759.1 ENSG00000279471	0.888104	1.0014	0.987516	1.16088	1.18992	1.03572	0.922805	0.991663	0.912275	0.986016
AC008810.1 ENSG00000279126	1.16129	1.15172	0.804141	1.32539	0.942484	0.792895	1.22577	0.975354	1.20976	0.770478
AC008914.1 ENSG00000279768	0.986868	1.28515	1.01546	1.05765	0.976665	1.01567	1.02589	1.09624	0.900485	0.964096
AC009014.3 ENSG00000271824	1.15948	0.888277	0.977678	0.900655	0.875199	1.05406	0.891834	0.852115	0.791142	0.894234
AC009060.2 ENSG00000280252	1.10173	1.08748	1.02183	0.935893	1.17009	1.0211	1.13299	0.85841	0.883218	1.08878
AC009977.1 ENSG00000279335	0.861749	1.10516	1.14558	0.944578	0.92612	1.02834	1.11088	1.02501	1.00754	0.913089
AC010731.4 ENSG00000235118	0.755678	1.01212	1.29462	1.0568	1.0329	1.12855	1.03792	1.17982	0.925745	0.850485
AC011155.1 ENSG00000280098	0.997488	1.04845	1.3417	0.80129	1.09776	1.01072	0.822362	0.984615	0.856218	1.05789
AC011380.1 ENSG00000281227	1.20883	0.983558	1.12804	0.899947	1.16469	0.77432	1.05911	0.895676	0.948496	1.04502
AC012005.1 ENSG00000279274	0.897717	0.985762	1.22645	0.9582	0.953835	0.8292	0.896369	0.836914	0.977874	1.08942
AC012005.2 ENSG00000279287	1.13013	0.847734	0.911789	0.866323	0.87684	1.25355	1.25049	1.09353	1.06709	1.20595
AC012363.1 ENSG00000281676	0.750307	1.07708	1.02749	1.0905	0.881972	1.15667	1.10439	0.830743	1.25153	0.994081
AC013269.5 ENSG00000184761	1.1837	0.944634	1.14899	0.841456	1.26635	1.13879	0.904808	0.78627	0.859556	1.17156
AC013461.1 ENSG00000091436	1.09674	1.22875	1.03363	0.850611	1.06102	0.823639	1.08715	0.899496	1.18574	1.10958
AC016142.1 ENSG00000280141	1.09078	1.1892	1.22249	1.15321	0.939182	1.01097	1.2061	1.21004	1.03574	1.07216
AC016549.1 ENSG00000281325	0.971642	1.01884	0.795682	1.16352	1.05641	1.0322	0.98552	1.19524	0.904344	1.08225
AC016577.1 ENSG00000279646	1.05052	0.939863	1.14493	0.953734	1.00982	1.01255	0.911519	0.913723	1.04521	1.39268
AC016991.1 ENSG00000279435	0.977248	0.976284	1.11909	0.881265	1.10413	0.887957	1.00313	0.826674	0.754335	0.912972
AC017081.1 ENSG00000279921	0.756808	0.834273	1.10545	1.04833	0.856735	0.919951	0.991738	0.789838	1.10876	1.27538
AC018512.1 ENSG00000279808	1.13814	1.0517	1.05169	1.14787	0.860591	1.17237	0.935332	1.21569	0.951743	0.914219
AC018902.1 ENSG00000280817	0.988154	0.926721	1.11379	1.01047	0.889446	0.886733	1.08223	1.17773	0.923323	0.992472
AC021106.1 ENSG00000279386	1.07288	0.922881	0.993125	1.14389	1.1886	0.925015	0.911729	1.0475	1.0841	0.934184
AC024060.1 ENSG00000281584	0.908554	0.874997	1.14134	0.747661	1.01843	0.887989	1.07717	1.17967	0.863249	0.989572
AC024592.12 ENSG00000267740	1.05583	0.953668	1.19315	1.02576	0.916977	1.36451	0.80751	0.990727	1.12317	1.09731
AC025335.1 ENSG00000179859	1.06485	1.05083	1.23345	0.914428	1.07029	0.886346	1.06467	1.07437	1.013	1.00722
AC055733.1 ENSG00000280127	1.00525	0.929473	0.85711	1.0911	0.981869	0.749793	0.952008	1.18567	1.1355	0.956513
AC055866.1 ENSG00000281079	0.905528	1.11657	1.13827	1.17173	0.978912	0.829151	1.07254	1.05288	0.815663	0.890964
AC069063.2 ENSG00000279380	0.912619	1.01252	1.00451	1.27129	0.993582	1.0271	1.29623	0.992588	0.749266	0.962765
AC073130.2 ENSG00000281656	0.890606	1.13104	0.854409	0.830621	1.10455	0.78867	0.93128	1.06416	0.77359	1.14349
AC073657.1 ENSG00000279937	1.03735	0.885797	1.03955	1.14026	1.02677	1.3456	1.07364	1.06671	0.969297	0.86582
AC074033.1 ENSG00000281137	1.16477	0.891414	1.0733	0.827851	0.856103	1.08617	1.13602	1.2682	0.940083	0.90568
AC087350.1 ENSG00000281527	0.994824	0.77608	1.08123	0.92325	0.994916	1.00821	0.768648	1.1332	1.18522	0.830069
AC087762.1 ENSG00000279588	0.958792	0.916171	1.14098	1.13714	0.90895	1.01045	0.855019	1.17757	0.635696	1.18847
AC090154.1 ENSG00000278888	0.900691	1.09821	0.909465	1.11498	1.12168	1.16545	1.22273	1.18279	0.87381	0.944048
AC090498.1 ENSG00000279483	0.868741	0.924355	1.15457	0.938285	0.919252	0.89121	1.06154	1.09025	0.861491	1.15307
AC092384.1 ENSG00000280675	0.934908	1.14364	1.07721	1.01431	0.958577	1.22272	0.97058	0.866728	1.10388	1.19256
AC092835.2 ENSG00000233757	0.903493	1.25307	0.867299	1.17643	1.25478	0.968241	0.961452	0.924044	0.923073	1.06106
AC092881.1 ENSG00000279530	1.11966	0.905938	0.914148	0.977336	0.74678	0.990773	1.08032	0.834939	1.05437	0.960587
AC100821.1 ENSG00000280473	1.00365	1.05612	1.08146	0.928155	1.00511	0.992213	0.903837	0.931689	0.856295	1.08068
AC104057.1 ENSG00000280427	0.990617	0.828698	1.01505	0.788842	1.21436	0.833019	1.28123	1.00689	0.817604	0.997543
AC104073.1 ENSG00000280410	1.33074	1.16945	0.856419	0.938034	0.885159	0.955411	0.723915	1.25396	0.731773	1.06952
AC104304.4 ENSG00000283473	1.14751	1.04847	0.913534	1.01718	1.27574	1.00548	0.905932	0.945693	0.889887	0.984922
AC104389.2 ENSG00000279824	1.15596	1.24601	0.958407	1.08728	0.8936	1.16533	0.796157	0.905226	1.33775	0.942309
AC104981.1 ENSG00000278938	0.89313	0.985653	0.943194	1.14541	1.16524	0.898269	1.27223	0.96476	0.895039	0.81334
AC105009.1 ENSG00000281855	0.868165	0.755306	0.832243	1.0308	1.18551	0.907218	1.10938	0.879935	1.06507	1.04577
AC105052.1 ENSG00000279168	1.03373	0.97138	1.17199	0.871231	0.890134	0.94251	0.989442	1.08048	0.831889	1.15014
AC109486.1 ENSG00000280447	0.991361	0.83539	1.05444	1.00676	0.856413	0.842976	1.12301	0.568538	1.00934	1.07618
AC109829.1 ENSG00000233438	0.975017	0.982084	1.0812	0.994287	0.872214	0.954379	0.962229	0.953417	0.969339	1.02017
AC110602.1 ENSG00000281267	0.84363	0.982296	1.11458	1.08634	1.20646	1.18247	1.05013	1.29749	1.09041	0.894103
AC110615.1 ENSG00000279909	0.968534	1.2031	0.947795	1.03858	0.936145	0.903372	1.00518	1.1426	0.951253	1.15715
AC112719.1 ENSG00000280671	1.16667	0.878653	0.936107	0.667558	1.07795	0.876992	1.11689	0.99257	1.06444	0.950809
AC113404.1 ENSG00000254893	1.09046	1.00235	0.924882	0.956806	1.06327	0.987975	1.18144	0.89296	1.35658	1.02768
AC118758.1 ENSG00000268187	0.916773	0.916908	1.15788	1.01476	0.926182	1.07683	0.977577	1.05245	0.866917	0.892624
AC131097.4 ENSG00000216921	0.660329	1.10761	0.830634	0.891202	1.16198	1.40424	1.09829	1.09238	0.976621	1.05218
AC131263.1 ENSG00000280550	0.967998	0.907972	1.21743	0.955834	0.886602	0.806716	0.841471	1.22392	1.06344	0.851144
AC138517.6 ENSG00000283288	0.735581	0.977937	1.06343	0.960562	0.856041	0.852371	0.873288	1.04952	1.11202	0.996023
AC138647.1 ENSG00000226490	0.99225	0.839109	0.835174	0.992388	1.08636	0.771712	0.943929	0.949398	1.10977	1.08601
AC138969.4 ENSG00000183889	0.979016	0.814606	1.21223	0.813072	1.01753	1.04487	0.957943	1.2541	1.09741	1.09405
AC241377.1 ENSG00000281741	1.18173	0.866509	1.0899	0.707342	0.932775	1.21775	1.19905	1.03804	0.858651	1.07677
AC241585.1 ENSG00000281571	1.03667	1.03164	0.792404	1.00636	0.907854	0.883646	0.952691	0.894508	0.996546	0.993148
AC242988.1 ENSG00000278939	1.11039	1.06886	1.1351	1.07627	0.8651	1.09164	0.92932	1.02704	1.15424	0.742595
AC243756.1 ENSG00000270339	1.31077	1.11335	0.704731	0.92744	1.07665	1.06878	0.864584	1.36003	0.970945	1.21301
AC243945.1 ENSG00000279510	1.10832	1.06267	1.14003	1.00756	0.814968	1.18175	1.20615	1.025	1.16597	1.26521
AC245100.1 ENSG00000280649	0.810885	1.0766	0.952614	1.0184	1.06399	1.14781	0.937986	1.08675	0.895529	1.07737
ACAA1 ENSG00000060971	0.808503	0.746311	1.83793	0.90014	0.784193	1.20309	1.06338	0.952338	1.09504	0.79005
ACAA2 ENSG00000167315	1.28001	0.947274	0.635486	0.815399	1.06435	0.869952	1.1978	1.0087	0.812177	1.08792
ACACA ENSG00000278540	0.945053	0.972203	0.907605	0.807548	0.896197	1.05066	1.01537	0.786359	1.11491	0.82787
ACACB ENSG00000076555	0.936731	0.87988	1.07773	1.19044	1.14508	1.24706	1.03053	1.05452	1.01758	1.09084
ACAD10 ENSG00000111271	0.921723	1.25369	0.783233	1.22081	1.32614	0.963993	0.968907	1.14535	1.17759	1.5263
ACAD11 ENSG00000240303	0.750194	1.07811	0.836681	0.894545	1.03744	1.16871	1.01731	0.82818	0.912135	1.13578
ACAD8 ENSG00000151498	1.1415	1.07577	0.812259	0.842728	1.03802	0.959356	1.06751	1.05472	1.09684	0.911064
ACAD9 ENSG00000177646	0.910444	1.26807	0.894671	0.936992	1.04362	1.20234	0.879376	1.07345	0.783076	1.04862
ACADL ENSG00000115361	0.84153	1.33306	0.96972	1.36692	0.931757	0.914392	0.733829	0.717138	0.915406	1.23101
ACADM ENSG00000117054	1.0171	1.32346	0.927636	1.03994	0.906293	0.728802	1.13273	0.859948	1.1282	1.29382
ACADS ENSG00000122971	0.960016	0.713363	1.03773	0.754092	1.11628	0.994153	1.08309	0.924108	1.17687	0.908449
ACADSB ENSG00000196177	1.13497	0.911717	0.991078	1.02177	1.1193	0.968289	1.33447	0.94607	0.804294	0.890756
ACADVL ENSG00000072778	0.571688	1.09771	1.45501	0.612493	0.582346	1.07614	1.83596	0.766703	0.647996	1.74007
ACAN ENSG00000157766	0.657576	1.08938	0.921816	1.02678	1.14284	1.04653	0.767604	1.05946	1.02721	1.09547
ACAP1 ENSG00000072818	1.37798	1.08644	0.813761	0.933228	1.13394	1.18614	1.0152	0.95379	0.96058	0.927181
ACAP2 ENSG00000114331	1.13722	1.08104	0.912242	0.807098	1.34567	1.02152	1.26414	1.33375	1.04949	1.0464
ACAP3 ENSG00000131584	0.64702	0.829599	0.905244	1.3387	1.67899	0.967692	1.13312	0.690724	1.20816	0.989617
ACAT1 ENSG00000075239	1.1034	0.970438	0.973081	1.13751	0.976221	0.938033	0.972349	0.739074	0.977953	0.849625
ACAT2 ENSG00000120437	0.866924	1.02573	1.01378	0.851348	0.868379	1.03512	1.0362	0.908957	1.08132	0.908353
ACBD3 ENSG00000182827	1.22383	0.891923	0.889384	0.766905	1.12535	1.39246	0.819399	1.04625	1.28107	1.06558
ACBD4 ENSG00000181513	0.939998	0.767104	1.20006	1.10539	1.1723	0.938939	0.878316	1.09017	1.14372	1.10773
ACBD5 ENSG00000107897	1.19418	0.908313	1.14876	0.899005	0.862963	1.15776	1.47673	1.01977	0.94466	0.738657
ACBD6 ENSG00000230124	1.01842	0.71211	0.918029	0.939572	0.863848	0.872784	0.892226	0.802827	0.838273	1.05066
ACBD7 ENSG00000176244	0.890466	0.971874	0.84947	0.798837	1.04382	0.867733	1.19668	0.727365	0.837338	1.02907
ACCS ENSG00000110455	0.973706	0.888761	0.92749	1.03916	0.941753	1.01642	1.05929	0.736265	1.09403	1.23598
ACCSL ENSG00000205126	0.988826	1.25903	0.898466	1.21589	0.946458	0.824436	1.03684	0.797906	0.81649	0.968724
ACD ENSG00000102977	1.08363	1.01597	0.818966	0.811121	1.07063	0.858244	0.909762	1.04583	0.957196	1.06648
ACE ENSG00000159640	1.10624	0.978164	0.885579	1.5724	0.683849	1.06468	0.911338	0.851267	1.12356	0.989359
ACE2 ENSG00000130234	0.820268	1.06334	1.03827	0.976831	1.20086	1.10354	0.974165	0.856528	1.1739	0.80907
ACER1 ENSG00000167769	0.953484	1.25432	1.17062	0.824948	0.836018	0.960841	1.00616	0.891885	1.11665	0.828961
ACER2 ENSG00000177076	0.81475	1.01436	1.24815	0.960999	0.818865	0.942097	0.858721	1.23252	0.917626	0.975399
ACER3 ENSG00000078124	0.919145	1.05452	1.0128	0.934276	0.702241	1.0051	1.09876	0.894481	0.907021	1.03036
ACHE ENSG00000087085	1.13755	1.03754	1.32478	0.900325	1.00663	0.874725	1.1416	1.04453	1.09642	1.12094
ACIN1 ENSG00000100813	1.30178	1.09888	0.783096	0.882757	1.11501	0.806891	0.952227	1.3165	1.2575	0.9047
ACKR1 ENSG00000213088	1.15632	0.819841	1.05623	0.859189	0.74335	0.821702	0.924332	0.848958	0.786761	0.940817
ACKR2 ENSG00000144648	0.941824	1.20248	0.982909	1.11516	0.840037	1.02866	0.721979	0.916015	0.981235	1.08695
ACKR3 ENSG00000144476	1.24839	1.06762	0.814277	0.871536	1.07258	0.982284	1.33427	0.880854	0.928579	0.930062
ACKR4 ENSG00000129048	0.950573	1.03794	0.993887	0.913801	1.11567	1.26165	0.727452	0.855382	0.700476	1.0562
ACLY ENSG00000131473	0.930977	1.22796	0.844221	1.06646	1.21244	0.730807	0.93806	0.913953	1.03451	1.01083
ACMSD ENSG00000153086	1.04113	0.879678	1.22672	1.14432	1.02587	1.13835	0.910893	0.859037	0.981043	1.1439
ACO1 ENSG00000122729	1.08951	0.939814	0.789868	1.14565	1.20097	1.06049	0.879681	1.0147	0.883504	1.32899
ACO2 ENSG00000100412	0.779708	0.869696	0.803932	1.12161	1.03499	0.760127	0.86953	0.89834	0.885073	1.08685
ACOD1 ENSG00000102794	1.01052	1.09252	1.21	1.22946	0.767036	0.905368	1.05184	1.05749	1.03385	0.813766
ACOT1 ENSG00000184227	0.987782	0.999726	0.991593	1.20812	0.924595	0.837752	0.884183	1.15659	1.28014	0.90299
ACOT11 ENSG00000162390	1.07399	0.912681	0.895134	0.926281	0.939046	0.789372	1.11493	1.12053	0.850263	1.00013
ACOT12 ENSG00000172497	1.15926	1.12836	0.895631	0.942604	0.999457	1.16274	1.04529	1.06954	0.972398	1.22359
ACOT13 ENSG00000112304	1.19151	1.03903	1.12597	0.869921	0.905384	1.11848	0.988837	0.835822	1.04263	0.969629
ACOT2 ENSG00000119673	1.17085	1.05193	1.23911	0.947623	1.03105	1.18865	1.00074	0.949707	1.10837	1.04734
ACOT4 ENSG00000177465	0.980644	1.01076	1.2209	1.07651	1.10095	0.861522	1.05141	0.878686	0.771563	0.554844
ACOT6 ENSG00000205669	1.03023	1.01365	1.03953	0.977823	0.825389	0.991485	1.07667	1.13768	1.1519	0.938126
ACOT7 ENSG00000097021	1.07851	0.853044	1.02814	1.0789	1.22086	0.863328	0.945728	0.878328	1.22495	0.958319
ACOT8 ENSG00000101473	0.989924	1.00173	0.819196	0.942666	0.982723	1.13548	0.88244	0.998925	0.849441	1.04274
ACOT9 ENSG00000123130	0.98414	1.25061	0.704044	0.928435	0.962367	0.848654	1.06024	0.885191	0.765373	0.804778
ACOX1 ENSG00000161533	0.840191	1.20726	0.804007	1.09397	1.42621	0.855769	0.991654	1.04464	0.900558	0.874708
ACOX2 ENSG00000168306	0.917924	0.869061	1.05691	0.978835	1.14365	0.818713	0.882364	0.934035	0.96717	0.644081
ACOX3 ENSG00000087008	0.896832	1.04537	1.16284	0.829691	0.862291	1.17728	1.01219	0.830348	1.09079	0.803306
ACOXL ENSG00000153093	1.01708	0.906024	0.694315	1.02231	0.794091	0.917106	0.982432	1.18301	1.0168	1.04186
ACP1 ENSG00000143727	1.22272	0.838424	0.836805	0.833585	0.824368	0.965429	1.20579	1.04983	0.814154	0.951369
ACP2 ENSG00000134575	0.684697	0.911482	0.908851	0.625223	1.22443	1.18203	0.94673	1.0217	0.845029	0.963932
ACP5 ENSG00000102575	0.817116	0.999024	1.03912	1.0866	1.03985	1.00904	1.01845	0.85289	0.753079	1.02374
ACP6 ENSG00000162836	0.778584	1.06564	1.03625	0.905648	0.755075	0.985638	0.70811	0.974863	0.710916	0.85013
ACP7 ENSG00000183760	1.15548	1.00498	1.03102	1.24276	1.11698	0.893161	0.814677	1.25622	0.852797	1.07613
ACPP ENSG00000014257	0.840959	1.27651	0.692091	1.13189	0.733088	0.977858	0.766911	1.0409	0.991438	0.910468
ACPT ENSG00000142513	1.05169	0.938504	1.33959	0.77732	0.864236	0.965649	0.999762	0.86549	0.971058	0.941845
ACR ENSG00000100312	1.23859	1.03816	0.792864	1.03906	1.08874	1.07411	0.947615	1.10361	1.00048	0.824806
ACRBP ENSG00000111644	1.20409	1.0656	0.910016	1.00444	1.25334	1.08564	0.84843	1.15107	0.985558	1.06742
ACRC ENSG00000147174	0.925568	0.876429	0.853656	0.99606	0.749922	0.958242	0.938478	1.20166	1.03638	1.07239
ACRV1 ENSG00000134940	0.987142	1.18717	0.862845	1.01507	1.21992	1.08284	0.981508	0.899448	1.03681	1.14623
ACSBG1 ENSG00000103740	1.01562	0.90672	0.859807	0.874577	1.146	1.21113	0.762308	0.988373	1.14603	1.07002
ACSBG2 ENSG00000130377	0.887346	1.15502	0.833526	0.970624	0.802299	1.00156	0.887063	0.936686	0.869027	1.02133
ACSF2 ENSG00000167107	0.965345	0.813119	1.11169	0.942941	0.900303	0.836584	1.15019	0.895555	1.08444	0.882675
ACSF3 ENSG00000176715	1.02835	0.930175	1.16705	1.4318	0.803479	1.01372	1.03506	1.01174	0.987153	0.928992
ACSL1 ENSG00000151726	0.888805	0.976322	0.771433	0.833637	1.06741	0.941206	1.2754	0.909756	1.05421	0.887536
ACSL3 ENSG00000123983	0.802057	1.09024	0.553199	0.949369	0.75491	1.12379	0.943862	0.916884	0.877694	1.26565
ACSL4 ENSG00000068366	0.968195	1.03698	1.24587	1.09581	0.836283	0.705781	0.998703	1.04017	0.894313	0.901372
ACSL5 ENSG00000197142	1.19407	1.10506	1.00299	1.03303	1.07413	0.950599	1.07374	0.854084	1.05692	0.699987
ACSL6 ENSG00000164398	1.19572	0.981939	1.04632	1.32353	1.07863	1.06098	0.983903	1.08278	1.05785	0.900147
ACSM1 ENSG00000166743	0.80177	0.84005	1.02188	1.00288	0.59387	1.0143	0.877303	0.944652	1.00666	1.05474
ACSM2A ENSG00000183747	1.02227	0.9737	1.11504	1.03286	0.919096	0.92342	1.02102	0.839536	1.00241	1.03231
ACSM2B ENSG00000066813	1.04747	0.951904	1.14669	1.1976	0.829936	1.05613	1.10572	0.978807	0.864244	0.931429
ACSM3 ENSG00000005187	1.14468	0.894558	1.21356	1.0566	1.00653	0.950805	1.14888	1.0938	1.08357	0.898809
ACSM4 ENSG00000215009	1.04458	0.964098	1.02765	0.859471	0.831614	1.02506	1.33509	1.00473	1.00566	1.19385
ACSM5 ENSG00000183549	0.928763	1.08937	1.03974	0.896277	0.782065	0.938484	1.07829	1.07248	1.13296	0.90076
ACSM6 ENSG00000173124	0.837214	1.26003	0.922827	1.2015	0.89497	0.925318	2.78278	1.02639	1.1765	1.03475
ACSS1 ENSG00000154930	1.07901	1.05447	0.875652	1.38002	0.966596	0.923643	1.21541	1.08349	0.919072	1.29941
ACSS2 ENSG00000131069	0.957067	0.939773	1.02261	1.16222	1.09269	1.15985	1.23241	1.08431	0.97893	0.966868
ACSS3 ENSG00000111058	0.831357	1.10993	1.24559	0.974545	0.866594	0.99184	0.98324	1.09252	0.957344	0.955523
ACTA1 ENSG00000143632	1.40882	1.07736	1.16145	1.06275	0.878603	0.963785	1.34002	0.859809	1.21361	1.05786
ACTA2 ENSG00000107796	1.18224	1.08885	0.688172	0.980931	1.04073	0.834855	0.968713	1.01422	1.1396	0.923749
ACTB ENSG00000075624	1.30785	1.06649	1.03868	1.02481	0.812602	1.43186	0.788276	1.0755	1.55938	1.11575
ACTBL2 ENSG00000169067	0.812766	1.06219	1.00853	1.15536	0.955232	0.944311	1.04305	1.05464	0.865821	1.06037
ACTC1 ENSG00000159251	0.667739	0.710509	0.822505	1.00162	0.963715	1.28888	1.17226	0.956953	0.995836	1.09646
ACTG1 ENSG00000184009	1.32626	1.34247	1.14262	1.17476	1.33058	0.9202	0.852392	0.781394	1.09439	0.790552
ACTG2 ENSG00000163017	1.66904	0.896901	0.97011	1.07805	1.11726	0.794091	1.0648	0.916879	0.866526	0.868728
ACTL10 ENSG00000182584	1.06177	1.21301	1.24511	1.10448	0.915166	0.870876	0.995769	0.93917	1.17716	0.946073
ACTL6A ENSG00000136518	0.864767	1.03318	0.899663	1.0154	0.810221	0.926291	1.34329	1.09545	0.887279	0.955737
ACTL6B ENSG00000077080	0.90619	1.11357	1.30042	1.07397	0.912324	1.04594	1.10496	1.14234	1.1063	1.03304
ACTL7A ENSG00000187003	1.06375	0.986468	1.18384	0.919609	1.01452	1.19616	0.672869	1.1531	1.00963	1.06129
ACTN1 ENSG00000072110	1.34382	0.72154	0.871929	1.0916	0.583335	0.742769	0.633988	1.33788	0.924154	1.25884
ACTN2 ENSG00000077522	1.12722	0.688983	1.00992	1.11551	1.07404	0.761427	0.92702	0.791683	0.788766	0.791681
ACTN3 ENSG00000248746	0.962687	0.954278	0.825152	0.767453	0.96131	0.942318	1.05873	0.991572	1.09311	0.993353
ACTN4 ENSG00000130402	1.10545	0.65398	1.32499	0.899643	1.2034	1.08236	0.712984	1.08517	0.820967	0.914349
ACTR10 ENSG00000131966	0.983983	1.15694	0.916354	0.799271	0.798189	1.16282	1.04773	1.08648	1.10546	1.00203
ACTR1A ENSG00000138107	1.08537	0.988618	1.04999	1.35877	0.905215	1.04074	1.0382	1.17942	1.13819	0.803818
ACTR1B ENSG00000115073	0.733997	1.18579	1.11395	0.938318	1.12659	0.83314	1.15473	1.11544	1.25975	0.895606
ACTR2 ENSG00000138071	1.19931	1.09658	1.01434	0.984249	0.993551	1.03155	1.00449	0.792089	0.827521	0.884924
ACTR3 ENSG00000115091	1.12097	0.967933	1.01221	1.12237	0.946382	1.22673	0.915825	1.1519	0.860773	0.998385
ACTR3B ENSG00000133627	1.12024	1.04181	1.34101	1.33398	0.994083	0.898244	1.08779	0.896046	0.946376	0.892842
ACTR3C ENSG00000106526	1.07167	0.765985	1.10657	0.973364	1.10235	0.995659	1.06892	0.972486	0.693765	1.07289
ACTR5 ENSG00000101442	1.15614	0.871544	0.97966	1.10437	1.07731	1.11605	0.871866	0.842499	1.08634	1.09486
ACTR6 ENSG00000075089	0.838663	0.870974	0.970669	0.992661	0.911134	1.00811	0.915282	0.875492	0.903563	0.913794
ACTR8 ENSG00000113812	0.939569	1.23694	1.03272	0.896988	0.907629	0.98476	1.11017	0.858076	1.14288	1.2318
ACTRT2 ENSG00000169717	1.00332	0.863769	0.800444	1.0129	0.975456	1.19405	0.994179	0.941357	1.04213	0.809154
ACTRT3 ENSG00000184378	0.996071	1.13423	1.04567	0.93692	0.997565	0.995603	0.948085	0.929153	0.887085	1.04875
ACVR1 ENSG00000115170	0.738846	1.16231	0.901219	1.11133	0.865655	1.20784	0.794074	0.816333	1.05523	0.95785
ACVR1B ENSG00000135503	0.865134	0.993927	0.802286	1.06804	0.683052	0.748218	0.879155	0.798535	0.964406	1.09677
ACVR1C ENSG00000123612	1.19544	1.36423	0.919548	1.15268	1.07404	0.798557	0.996219	1.06265	0.892335	1.0934
ACVR2A ENSG00000121989	0.990276	0.937914	0.990974	0.946077	1.13267	0.851022	1.07465	0.824913	1.06292	1.24988
ACVR2B ENSG00000114739	0.891756	0.990754	0.784335	1.10738	1.5203	1.06295	0.908927	1.04139	0.873848	0.74215
ACVRL1 ENSG00000139567	1.05259	1.1975	1.1113	1.21732	0.939023	0.882782	0.773672	1.11151	1.07459	1.07841
ACY1 ENSG00000243989	1.03522	1.10352	1.11607	0.954736	1.09457	1.09294	0.835991	0.68857	1.23448	0.812541
ACY3 ENSG00000132744	0.97186	0.983217	1.03833	0.967166	0.733876	0.907333	1.39546	0.972815	0.751547	0.961189
ACYP1 ENSG00000119640	0.910975	1.06143	0.886434	0.735542	1.00049	1.24282	1.11809	1.02026	1.17799	1.04949
ACYP2 ENSG00000170634	1.11117	0.843152	0.85328	0.858519	1.04308	0.992891	0.941902	0.910742	0.736989	0.799803
ADA ENSG00000196839	1.19723	0.653365	1.09706	0.965616	0.873618	0.928264	0.936832	0.971434	1.11368	1.12843
ADAD1 ENSG00000164113	0.831079	0.921559	0.8457	1.15499	1.08054	0.924669	1.20848	0.973885	1.08285	1.23104
ADAD2 ENSG00000140955	1.03407	1.1526	1.05409	0.861478	0.958809	0.906624	0.991291	1.15075	1.04556	0.997518
ADAL ENSG00000168803	0.798288	0.878589	0.962886	0.862945	1.15485	0.951754	0.914549	1.02589	0.893226	0.990904
ADAM10 ENSG00000137845	1.06198	1.02852	1.07544	1.09015	0.838593	1.28057	0.758818	0.846352	0.866979	0.954495
ADAM11 ENSG00000073670	1.23528	0.949602	0.988335	0.769462	1.06078	0.844584	1.36594	0.763461	0.96572	0.888649
ADAM12 ENSG00000148848	1.08206	0.89764	1.07479	0.989312	0.814191	0.956877	1.0693	1.08172	1.03854	0.876939
ADAM15 ENSG00000143537	1.02431	1.16451	1.04036	0.988759	0.732046	0.806266	0.987545	0.754166	1.07415	0.807083
ADAM17 ENSG00000151694	1.23693	1.20715	1.02808	1.02658	1.10176	0.973833	0.832447	1.01564	1.10523	1.23768
ADAM18 ENSG00000168619	0.985203	1.52765	1.11068	1.35429	0.950539	0.776127	0.842493	1.14332	0.94041	1.0993
ADAM19 ENSG00000135074	1.24276	0.569143	1.00327	0.937143	1.18301	0.959529	0.941003	0.909203	1.01187	1.06626
ADAM2 ENSG00000104755	0.889477	0.814508	0.935674	0.922862	1.08233	1.304	0.920185	0.931994	0.942752	1.10692
ADAM20 ENSG00000134007	1.15181	1.00185	0.893886	0.993794	1.07506	0.711979	0.823597	0.810532	1.21753	1.0065
ADAM22 ENSG00000008277	1.18638	1.12389	1.14618	0.909386	0.889084	1.015	0.999567	0.85058	0.8135	1.10026
ADAM23 ENSG00000114948	0.704548	1.13446	0.989748	1.31569	0.817242	0.984154	1.07059	1.08606	1.11911	1.05334
ADAM28 ENSG00000042980	0.983487	1.18217	1.24323	0.814061	0.984601	1.28134	1.00703	1.0171	0.985456	0.936231
ADAM29 ENSG00000168594	0.863972	1.19302	0.988078	0.988885	0.775702	0.855882	0.83051	1.12033	0.935604	0.910892
ADAM30 ENSG00000134249	1.31012	1.00085	0.952776	1.02507	1.02843	0.685658	1.12843	1.29652	1.08493	0.993624
ADAM32 ENSG00000197140	1.11729	0.768127	1.0123	0.811579	1.08939	1.23419	1.01	0.966242	0.866807	1.06256
ADAM33 ENSG00000149451	1.09384	1.00292	0.808592	0.99204	1.0135	1.13007	1.02218	0.85264	0.896008	0.887136
ADAM7 ENSG00000069206	0.825091	1.16536	1.20476	0.961795	0.904898	1.16711	1.00358	1.04538	0.925713	0.909602
ADAM8 ENSG00000151651	0.795592	0.832447	1.06381	1.28959	0.81017	0.910062	1.35163	1.27632	0.977848	0.864937
ADAM9 ENSG00000168615	1.20317	0.92024	1.22321	1.07254	0.843317	0.915612	0.904132	0.916922	1.03633	0.913899
ADAMDEC1 ENSG00000134028	0.909361	1.01657	1.31469	0.947585	0.889717	1.06896	0.84947	0.889803	0.836309	1.03158
ADAMTS1 ENSG00000154734	1.33316	1.1918	0.955232	0.884176	1.12288	0.961086	0.822287	0.969611	0.711007	1.32174
ADAMTS10 ENSG00000142303	1.2116	0.8934	1.10216	1.0982	1.01793	0.926874	1.02478	0.953905	1.35854	1.05412
ADAMTS12 ENSG00000151388	0.970104	1.22209	0.883479	0.933237	1.0485	0.855401	1.33712	1.08504	0.884352	1.08582
ADAMTS13 ENSG00000160323	1.0771	1.06398	1.17886	1.45279	0.83532	1.22726	0.79324	0.80955	1.14544	0.843736
ADAMTS14 ENSG00000138316	1.04048	1.0907	1.11717	0.788435	0.817387	0.758782	0.912284	0.817782	0.977524	1.12484
ADAMTS15 ENSG00000166106	1.01604	1.08752	1.20927	1.04975	1.04062	1.03322	1.03471	1.09304	1.11749	0.868324
ADAMTS16 ENSG00000145536	1.2334	1.16411	0.933523	0.933266	1.04652	1.00258	1.10637	0.809425	1.03157	0.928807
ADAMTS17 ENSG00000140470	1.02433	0.887705	0.940329	0.945392	0.993903	0.982273	0.932742	1.00296	1.19774	0.896176
ADAMTS18 ENSG00000140873	1.13911	0.971997	1.28815	0.884287	1.17058	0.802538	1.24324	1.24566	1.08499	1.12986
ADAMTS19 ENSG00000145808	0.900263	1.0365	0.829221	0.937873	0.978867	1.15409	0.97811	0.958991	0.913175	0.983516
ADAMTS2 ENSG00000087116	0.891128	1.29453	1.06904	0.908038	1.01874	1.11728	0.947591	0.961014	1.17677	0.896423
ADAMTS20 ENSG00000173157	1.169	1.16421	0.757121	0.723164	1.11222	1.04546	1.15386	1.15144	1.13204	1.08793
ADAMTS3 ENSG00000156140	0.95877	1.41579	0.951288	0.976309	1.06116	0.874373	1.02067	1.09921	0.791437	0.931687
ADAMTS4 ENSG00000158859	1.02785	0.961026	1.04359	0.834986	0.940996	1.1181	0.97944	0.763549	0.68986	0.818343
ADAMTS5 ENSG00000154736	0.755081	1.0415	1.05636	1.03428	1.0107	1.07409	0.967281	0.780249	1.15076	0.977204
ADAMTS6 ENSG00000049192	0.959955	0.966712	0.994431	1.31373	0.91213	0.91367	0.73847	0.88993	0.993535	1.30158
ADAMTS7 ENSG00000136378	1.35559	1.01728	0.96942	1.10854	0.957203	0.983747	1.24061	0.910642	1.11226	1.18564
ADAMTS8 ENSG00000134917	0.983849	0.641035	1.08407	0.831308	0.895687	0.992746	0.896789	0.87445	0.995054	1.02699
ADAMTS9 ENSG00000163638	1.00046	0.919804	0.930109	0.748621	1.1324	0.863437	1.06634	0.899895	0.924711	0.997267
ADAMTSL1 ENSG00000178031	0.806904	0.67115	0.759706	0.921142	1.00023	1.09615	0.761887	1.0944	1.19781	0.936633
ADAMTSL2 ENSG00000197859	0.845581	1.02076	1.05742	0.9585	1.06407	1.45842	1.28055	1.32501	1.04664	1.17838
ADAMTSL3 ENSG00000156218	1.03351	1.05461	0.961079	1.06911	0.954067	0.955824	1.06895	0.825955	1.0928	0.745745
ADAMTSL4 ENSG00000143382	0.810002	1.10868	0.757806	1.09048	0.925003	0.856079	0.815216	0.844687	1.087	1.05829
ADAMTSL5 ENSG00000185761	0.86734	0.865399	1.05028	0.957374	0.961322	1.23355	0.844703	1.57458	0.938314	1.17878
ADAP1 ENSG00000105963	1.04209	0.870046	0.896482	0.959361	1.07329	0.82321	0.780139	0.872698	1.0646	0.903792
ADAP2 ENSG00000184060	0.820106	0.938086	1.02018	1.18136	1.15383	0.985818	1.09552	0.785524	0.981008	1.06542
ADAR ENSG00000160710	1.06062	0.798487	1.05882	1.0466	0.888656	0.350996	1.14292	1.73786	0.877791	0.963951
ADARB1 ENSG00000197381	1.00925	0.985008	0.789419	0.96644	1.15551	0.929186	1.14952	1.121	0.98114	1.15469
ADARB2 ENSG00000185736	0.907732	1.29072	0.831477	1.17682	0.961014	1.32517	0.878266	0.987082	1.09591	1.22222
ADAT1 ENSG00000065457	0.851181	1.11264	0.994589	0.710696	1.05513	1.05903	0.848187	0.99736	0.702177	1.21606
ADAT2 ENSG00000189007	1.05835	1.02539	1.00842	0.815799	0.758956	0.938721	0.968355	0.726821	1.09451	0.786607
ADAT3 ENSG00000213638	0.9918	1.029	0.794703	0.82971	1.01256	0.749122	1.05548	0.93826	1.02784	1.34154
ADCK1 ENSG00000063761	0.924463	1.40241	0.794796	0.932113	1.1558	0.860226	0.84259	0.808613	0.805484	1.04266
ADCK2 ENSG00000133597	1.02193	0.871647	1.08037	1.02682	1.11803	1.13917	1.01128	0.935289	1.00893	1.16586
ADCK3 ENSG00000163050	1.02968	1.02024	1.03439	0.97419	1.45288	0.922781	1.04451	0.985009	1.06722	1.23355
ADCK4 ENSG00000123815	1.32287	1.4464	0.894737	1.2037	0.928011	1.25843	1.03903	1.16588	0.936071	0.96627
ADCK5 ENSG00000173137	1.26774	0.78005	1.03743	0.910183	0.96892	0.757702	0.817537	1.01578	1.01834	1.27018
ADCY1 ENSG00000164742	1.02848	1.24773	1.37402	0.800749	1.41703	1.25706	0.680163	1.06517	0.821729	0.844125
ADCY10 ENSG00000143199	0.876217	1.05241	1.01649	1.22606	0.83467	1.04261	1.08021	0.653762	0.866492	1.02533
ADCY2 ENSG00000078295	1.14675	0.732721	0.940146	0.813843	1.12955	0.853527	1.05558	1.10362	1.14488	1.04222
ADCY3 ENSG00000138031	0.616482	1.00735	0.61579	0.847703	0.78647	1.1073	0.974074	0.813988	0.892634	1.06921
ADCY4 ENSG00000129467	0.917485	1.17776	1.03271	1.01062	0.847702	1.08625	0.888521	1.0895	0.862571	0.916836
ADCY5 ENSG00000173175	0.809465	2.37464	0.882958	0.913558	0.977357	0.823146	1.14291	1.18387	0.91961	1.28978
ADCY6 ENSG00000174233	0.740278	1.03464	0.809095	1.25659	1.16439	1.18047	0.998153	0.826184	0.956407	0.974419
ADCY7 ENSG00000121281	1.24394	1.26093	1.07534	0.907416	0.882023	1.19361	0.906821	0.862315	0.975216	1.02949
ADCY8 ENSG00000155897	0.987385	1.20583	1.23977	0.96574	0.976295	0.871527	0.932272	1.20521	0.94101	1.15221
ADCY9 ENSG00000162104	0.825195	0.821828	1.11154	0.798157	0.884157	1.0424	0.846829	1.03742	0.73476	0.856276
ADCYAP1 ENSG00000141433	0.967557	0.994746	1.07466	0.793332	0.843076	1.04163	1.01779	0.819491	1.09094	1.35508
ADCYAP1R1 ENSG00000078549	1.19735	1.27058	0.850869	0.745098	0.904221	0.891814	1.30553	1.12581	1.04418	1.13211
ADD1 ENSG00000087274	0.908826	1.20949	1.09816	0.99368	0.981555	0.941349	0.821513	1.09233	1.07002	1.07747
ADD2 ENSG00000075340	0.992254	1.07351	1.20046	1.11231	1.04089	1.14586	1.17542	0.938352	1.13914	1.13381
ADD3 ENSG00000148700	1.29969	0.771635	0.929075	1.11891	0.907438	0.795964	1.15991	0.993768	1.12737	0.991836
ADGB ENSG00000118492	1.02425	0.953669	1.18703	0.670805	1.07422	1.12653	1.07122	1.24329	1.07826	1.01862
ADGRA1 ENSG00000197177	1.01642	1.16073	1.23405	0.98953	0.912127	0.929035	0.828432	0.656432	1.14497	0.887984
ADGRA2 ENSG00000020181	0.758221	1.15427	0.866803	1.17401	0.833892	1.31076	1.17802	1.24698	0.651732	0.989357
ADGRA3 ENSG00000152990	0.959903	1.00238	1.00404	1.10319	0.904493	0.842453	1.00339	1.38432	0.96633	1.4326
ADGRB1 ENSG00000181790	0.905942	1.26119	0.875117	1.02638	1.02713	1.03056	1.00288	0.971378	1.20556	1.14128
ADGRB2 ENSG00000121753	1.40793	0.798943	1.25758	1.08135	1.00657	0.927576	0.862502	0.926792	0.963304	1.11449
ADGRB3 ENSG00000135298	0.974858	1.08344	0.913589	1.12429	1.02089	1.11054	0.792206	1.26325	0.828829	1.37427
ADGRD1 ENSG00000111452	1.00683	1.06949	1.08136	1.02399	0.722266	1.50462	1.26518	0.830923	0.940724	0.853728
ADGRD2 ENSG00000180264	1.04211	1.07958	0.932005	1.08749	0.896668	0.839784	0.874205	1.04401	1.06046	0.888045
ADGRE1 ENSG00000174837	1.12185	1.38246	1.08275	0.57741	1.04797	0.814341	1.15177	0.660589	1.06103	0.994404
ADGRE2 ENSG00000127507	1.20264	1.0232	1.51911	0.87368	1.14044	0.997093	0.91903	1.06102	0.877631	0.975269
ADGRE3 ENSG00000131355	0.935942	0.966448	0.992837	0.973595	0.703461	1.22273	0.944738	0.849941	1.09247	1.09926
ADGRE5 ENSG00000123146	1.05375	0.87305	1.10343	0.93506	0.792055	1.01036	0.914515	0.95824	1.00965	1.06277
ADGRF1 ENSG00000153292	1.09996	1.09021	0.989792	0.739085	1.22654	0.807746	0.810137	1.30418	0.943216	1.01502
ADGRF2 ENSG00000164393	0.942834	0.841666	0.968998	1.1489	0.911899	1.0623	1.01904	0.880174	1.0427	0.966917
ADGRF3 ENSG00000173567	1.30005	1.10915	0.982814	0.904366	1.01937	0.929467	1.02207	1.11613	0.830373	0.912098
ADGRF4 ENSG00000153294	0.97235	0.949842	1.04405	0.959546	0.888432	1.05085	0.889551	0.910594	0.853335	0.750494
ADGRF5 ENSG00000069122	0.923631	1.11322	1.15116	0.847957	0.934371	0.990237	0.897616	1.0359	1.18624	0.887075
ADGRG1 ENSG00000205336	0.827995	0.848762	0.875536	0.905419	0.867215	1.34567	0.979569	0.933326	0.990334	0.933758
ADGRG2 ENSG00000173698	1.01857	0.943726	1.10743	1.14232	1.14954	1.22321	1.01069	1.13767	0.789551	0.887898
ADGRG3 ENSG00000182885	0.931974	0.868857	0.917579	0.951523	0.928703	0.87689	1.24182	0.79421	1.02185	0.788587
ADGRG4 ENSG00000156920	1.09686	1.00669	0.882353	1.02375	0.777022	0.979998	0.787562	1.01407	0.954759	1.0771
ADGRG5 ENSG00000159618	1.17559	1.14091	0.885964	0.977286	1.05571	0.989654	1.13505	0.767121	0.999832	1.01665
ADGRG6 ENSG00000112414	1.04379	1.20341	1.0346	0.988293	1.22156	0.908636	0.831583	1.13436	1.0837	0.878465
ADGRG7 ENSG00000144820	1.13388	1.07306	0.781831	1.39651	0.874075	1.17842	0.789436	0.934967	1.13756	1.06523
ADGRL1 ENSG00000072071	1.07348	1.10057	0.96399	1.00193	0.956592	0.936997	1.01698	0.939456	0.792324	0.871977
ADGRL2 ENSG00000117114	0.925942	1.27088	0.805075	1.17449	0.677739	0.803405	0.868356	1.71298	0.901319	0.755389
ADGRL3 ENSG00000150471	1.22741	1.04771	0.901927	0.957302	1.15429	1.0197	0.859129	0.902293	0.832163	0.936129
ADGRL4 ENSG00000162618	1.12286	1.00333	1.04169	0.891367	1.15023	0.908073	0.903775	0.754306	1.11198	0.971039
ADGRV1 ENSG00000164199	1.09739	1.3873	1.09837	0.967616	0.832693	0.884036	1.04911	1.07902	0.945331	0.966292
ADH1A ENSG00000187758	0.929911	0.95029	0.769955	0.891824	0.835279	1.14553	0.880056	0.758549	0.995162	0.816371
ADH1B ENSG00000196616	0.740411	0.993669	0.875463	1.1367	0.940554	1.02361	0.960576	1.01659	0.723313	0.858672
ADH1C ENSG00000248144	0.998321	0.79548	0.983915	0.856464	0.6462	0.883694	1.23795	1.1199	0.983038	1.11857
ADH4 ENSG00000198099	1.24549	1.3543	1.08567	1.26717	1.0446	1.09797	1.01483	1.20072	1.04353	1.13006
ADH5 ENSG00000197894	0.944142	0.960472	1.07334	0.910133	1.19151	0.811106	1.04362	0.960921	1.00323	0.945722
ADH6 ENSG00000172955	1.18379	1.11426	0.833574	1.16907	0.940242	0.799373	1.18903	0.836661	1.03158	0.921868
ADH7 ENSG00000196344	1.04704	1.15144	0.943325	1.12524	1.21208	1.13605	0.977365	0.770827	0.860612	0.926931
ADHFE1 ENSG00000147576	1.28026	1.20125	1.13322	1.10591	0.601076	0.958785	1.05164	1.148	1.28854	0.925454
ADI1 ENSG00000182551	1.01677	0.957945	0.938272	0.846601	1.07569	1.32263	1.3868	0.980593	0.870545	1.03401
ADIG ENSG00000182035	1.18232	0.67696	1.05739	0.967825	0.896967	1.27492	0.891695	1.19022	0.98391	1.14749
ADIPOQ ENSG00000181092	1.31058	0.857502	1.01645	0.8624	1.16531	1.09475	0.946606	0.945341	0.75336	0.737924
ADIPOR1 ENSG00000159346	1.02198	0.855671	0.699554	1.21627	1.0537	1.0806	1.22387	0.783302	1.34803	1.02042
ADIPOR2 ENSG00000006831	0.810532	0.77174	0.965764	0.8406	0.936254	0.589763	0.874476	1.14103	0.899357	1.01047
ADIRF ENSG00000148671	0.78713	1.77426	1.48029	0.680055	0.904669	1.04729	0.938429	1.19766	0.979738	0.889616
ADK ENSG00000156110	0.975387	1.05201	1.13771	1.11903	1.11282	1.16836	0.765158	0.958388	0.87225	0.824365
ADM ENSG00000148926	1.12959	0.91317	0.953058	1.09105	1.03581	1.05064	0.858321	0.977486	0.98909	0.938421
ADM2 ENSG00000128165	0.98606	0.867769	1.14066	0.816148	0.98542	1.07976	1.08403	0.871193	0.972055	0.978748
ADM5 ENSG00000224420	1.1179	0.888244	1.06077	0.683354	1.01757	0.798857	0.93537	1.13308	0.967471	0.963992
ADNP ENSG00000101126	1.09799	0.924037	1.22044	0.952648	1.02807	1.12839	1.18772	0.794638	1.00346	1.02251
ADNP2 ENSG00000101544	1.10672	0.975879	0.907204	0.911862	1.06748	0.961599	0.762082	1.2736	0.903522	0.911408
ADO ENSG00000181915	0.945341	0.870294	0.985483	0.818557	1.11943	1.21889	0.934931	1.05382	1.06028	0.71845
ADORA1 ENSG00000163485	1.00022	1.17103	1.05003	0.996367	1.23832	1.5183	0.7783	0.931405	0.977118	0.975882
ADORA2A ENSG00000128271	0.873372	0.97752	1.1117	1.18663	0.968962	1.13225	0.862079	0.88403	1.10083	1.20425
ADORA2B ENSG00000170425	1.01072	0.927942	0.934696	1.0625	0.952304	1.24141	0.878348	1.0639	1.07219	0.832899
ADORA3 ENSG00000282608	0.916415	0.870207	0.935229	1.25888	1.12427	1.00214	1.0562	1.01557	0.89821	1.17227
ADPGK ENSG00000159322	0.987386	1.13835	0.706572	0.886328	0.890847	1.11418	1.23056	1.07263	1.0832	1.19572
ADPRH ENSG00000144843	0.791559	0.833188	0.814607	1.11294	1.03042	0.944473	0.991535	1.42746	1.20236	1.045
ADPRHL1 ENSG00000153531	0.774945	1.24343	0.940173	0.884118	1.18758	0.873218	0.983192	0.759778	0.947242	0.96132
ADPRHL2 ENSG00000116863	1.105	0.981802	1.34749	0.972301	1.81077	0.838759	0.72543	1.21217	0.91698	1.13015
ADPRM ENSG00000170222	1.1558	1.10891	0.913409	1.21422	1.25003	1.13355	0.937159	0.962201	0.93317	0.87929
ADRA1A ENSG00000120907	0.717757	0.973805	0.858032	1.15151	1.00414	1.08193	1.03921	1.06302	0.881909	0.859521
ADRA1B ENSG00000170214	0.855398	0.921188	0.959172	0.985576	1.0298	0.859577	0.964597	0.805065	1.00062	1.07937
ADRA1D ENSG00000171873	1.27567	1.15264	0.988017	0.812664	0.74855	0.878619	0.813623	1.05178	0.922824	0.965454
ADRA2A ENSG00000150594	0.848227	0.895943	0.89978	0.764817	1.05933	0.896952	0.906316	0.855133	0.63785	0.806715
ADRA2B ENSG00000274286	0.936012	0.858952	1.03193	1.13395	1.15729	0.967346	0.762159	1.01984	0.824171	0.789928
ADRA2C ENSG00000184160	0.850303	1.04317	0.985143	0.974498	0.819401	1.18487	1.01998	1.1088	1.00304	0.804577
ADRB1 ENSG00000043591	0.969972	1.01958	0.842264	0.8403	1.11143	1.19455	0.957631	1.0869	1.06866	1.02557
ADRB2 ENSG00000169252	1.11106	0.98168	0.799461	0.985924	0.93366	0.85105	0.71691	0.689341	1.0445	0.961731
ADRB3 ENSG00000188778	1.06973	1.00255	1.20069	0.852222	1.18971	1.17378	1.08333	1.16803	0.887355	1.07316
ADRM1 ENSG00000130706	0.87363	1.04799	0.923084	1.58531	1.08991	1.15719	0.792799	0.866298	0.837486	1.21625
ADSL ENSG00000239900	0.964467	1.05295	1.30441	1.07771	0.742386	0.757982	1.11313	1.00672	0.953828	1.00549
ADSS ENSG00000035687	1.0784	1.43094	1.18245	1.11296	1.01456	0.969003	1.17576	1.02335	0.895184	0.914374
ADSSL1 ENSG00000185100	1.12553	1.20929	0.830069	1.20162	0.789791	0.767878	1.00945	0.976915	0.975883	0.909584
ADTRP ENSG00000111863	1.26471	0.903293	0.975573	0.818148	0.940979	1.07897	0.954791	1.22279	0.895244	0.975697
AEBP1 ENSG00000106624	1.30524	1.55804	1.06222	0.890555	0.586939	0.706829	1.14912	1.0841	0.776578	1.00312
AEBP2 ENSG00000139154	0.791068	0.998021	0.890603	1.34554	0.895029	1.18559	0.990544	0.860048	0.798942	0.999476
AEN ENSG00000181026	1.12341	0.895956	0.816611	0.987278	0.896504	1.08007	0.986316	0.900462	1.02138	1.0753
AES ENSG00000104964	1.02243	0.831836	1.48155	1.0417	1.06384	0.837415	1.04126	0.923183	1.15212	0.712203
AF011889.5 ENSG00000241489	0.812312	0.855967	0.746564	0.981306	1.07007	0.97211	0.883584	1.23979	1.11593	1.25084
AF111168.1 ENSG00000280308	0.944821	1.04459	1.04555	1.01262	1.35062	1.04089	1.08655	0.978309	1.2674	1.05618
AF131216.1 ENSG00000280273	1.04039	0.929706	0.793765	0.880211	0.990379	0.913196	1.0386	1.02237	0.972228	0.893219
AF165138.7 ENSG00000243440	1.21196	1.01412	1.01519	0.818591	1.0282	0.943385	0.981444	0.833931	0.96765	0.835501
AFAP1 ENSG00000196526	1.00714	1.22523	1.15374	1.17972	0.945961	0.769601	1.118	0.942853	0.980701	1.01951
AFAP1L1 ENSG00000157510	0.955894	0.940063	0.85692	0.974612	1.11004	0.943039	0.982972	1.26972	0.769747	1.13028
AFAP1L2 ENSG00000169129	1.23038	0.828542	0.848237	1.06088	1.03696	1.08216	0.838792	1.02689	1.20866	0.712484
AFF1 ENSG00000172493	0.98743	1.01826	1.06626	1.09353	0.957543	1.18182	0.914627	1.0797	1.27831	0.975337
AFF2 ENSG00000155966	0.783651	1.07244	0.970901	1.01801	0.896456	1.17652	1.07271	1.20509	0.972747	0.856911
AFF3 ENSG00000144218	0.929825	0.896918	0.834248	0.920554	0.802761	0.931457	0.973895	0.855073	0.942081	1.0656
AFF4 ENSG00000072364	1.04574	0.915151	0.900108	0.881371	1.07114	0.941105	0.944867	1.11667	1.20723	0.819196
AFG3L2 ENSG00000141385	1.06773	0.952982	1.01917	1.06621	1.38658	1.11131	0.752007	1.06471	1.24672	1.07157
AFM ENSG00000079557	1.09277	0.900452	0.718939	1.00401	0.999652	0.961441	1.13878	1.09625	0.91915	1.1655
AFMID ENSG00000183077	1.11196	0.935697	0.99715	0.995006	1.05995	0.827528	1.00492	0.784689	1.25372	0.720131
AFP ENSG00000081051	0.884267	0.929402	0.834716	0.920858	0.834277	0.941495	1.05465	0.974862	1.09841	1.06633
AFTPH ENSG00000119844	0.818657	1.03608	0.83766	1.15084	0.899635	1.01936	1.14398	0.925289	1.20617	0.858821
AGA ENSG00000038002	0.872175	0.979588	0.876748	1.0848	1.07564	1.24377	1.31879	0.984741	1.04536	0.843837
AGAP1 ENSG00000157985	1.17521	0.8366	1.04913	1.04893	0.873996	1.03801	1.04899	1.01659	1.05354	1.38305
AGAP14P ENSG00000279058	1.10058	0.961425	1.03486	0.858111	0.99725	0.92069	1.18665	0.979835	1.01598	1.07877
AGAP2 ENSG00000135439	0.928679	1.07328	1.07185	1.10372	0.917327	0.967964	0.8411	0.737677	0.919793	0.851879
AGAP3 ENSG00000133612	1.1109	0.814685	1.18225	1.02314	1.16216	1.14279	1.12772	0.87345	1.06956	1.22476
AGAP4 ENSG00000188234	0.847049	0.872519	1.03418	1.13339	0.943041	0.839441	0.872402	1.10236	1.11484	0.955793
AGAP5 ENSG00000172650	1.04221	1.02876	1.14488	0.959276	0.932902	0.916204	1.04843	0.954628	0.858322	1.18842
AGAP6 ENSG00000204149	0.920827	0.944877	0.862146	0.950318	1.16546	0.910631	0.900836	0.70855	0.780144	0.740665
AGAP9 ENSG00000204172	1.085	1.01958	1.01669	1.09979	1.16879	0.972446	0.935155	0.902685	1.00635	0.882474
AGBL1 ENSG00000273540	0.861603	0.899628	0.988456	1.01092	0.983222	1.06155	1.03418	1.07259	0.988392	0.899353
AGBL2 ENSG00000165923	0.980362	1.00271	1.22092	0.877926	1.1389	0.853281	1.05053	0.964508	0.9046	0.792008
AGBL3 ENSG00000146856	1.08814	1.19608	0.709897	0.907089	0.902838	1.06619	1.0561	0.890415	0.863875	1.07923
AGBL4 ENSG00000186094	0.759363	1.09343	0.953859	1.16046	0.99024	1.17742	1.06454	0.943531	1.06267	1.11016
AGBL5 ENSG00000084693	1.09629	0.872801	0.755399	1.21011	0.798445	0.964917	1.1303	1.05047	0.885259	0.79174
AGER ENSG00000204305	0.937488	0.795684	1.01339	1.13926	1.04068	1.13519	1.18928	0.916949	1.09277	0.978274
AGFG1 ENSG00000173744	0.902314	1.13725	1.15674	0.791983	0.812997	0.874325	0.832054	1.46139	1.2908	0.665902
AGFG2 ENSG00000106351	0.972798	0.862147	1.33882	0.77541	1.07038	0.744807	0.831335	0.831965	1.02617	1.01225
AGGF1 ENSG00000164252	0.861469	1.00922	1.03432	1.18108	0.858778	0.690096	0.966141	0.976084	0.939153	0.864866
AGK ENSG00000006530	0.84613	0.938471	1.1766	0.722981	0.974136	0.836419	1.0885	0.913198	1.08094	0.75237
AGL ENSG00000162688	1.00335	1.15656	1.25989	1.01133	0.862523	0.776882	0.981707	1.02537	0.988135	0.982881
AGMAT ENSG00000116771	1.02065	1.22947	0.894945	1.0806	1.08556	0.866527	1.00184	1.19558	1.13893	1.11039
AGMO ENSG00000187546	1.02735	1.15997	1.0023	0.962887	1.01603	0.897226	0.885378	1.06947	0.868261	0.842252
AGO1 ENSG00000092847	0.960115	0.891784	1.08876	1.04144	1.03973	0.821838	0.757487	1.02221	1.02474	0.839191
AGO2 ENSG00000123908	0.947504	1.08777	1.1471	1.23612	0.852988	0.796262	0.956428	1.33505	0.892765	0.919188
AGO3 ENSG00000126070	1.08882	1.17312	1.15523	1.01755	1.00291	1.07185	1.32557	1.14411	0.819528	1.00036
AGO4 ENSG00000134698	0.815012	1.16963	1.12384	0.856067	1.04181	0.90458	1.32233	1.15564	0.88114	1.06588
AGPAT1 ENSG00000204310	1.11267	1.23646	1.2511	0.812245	1.4087	1.12268	1.02007	0.904614	1.00671	1.17099
AGPAT2 ENSG00000169692	0.971775	1.08421	0.84668	1.26619	0.855425	1.00465	1.05967	1.04343	0.779071	0.891189
AGPAT3 ENSG00000160216	0.844749	1.06146	1.18402	1.011	0.940098	0.887258	1.03882	1.05473	1.02348	0.764763
AGPAT4 ENSG00000026652	0.875385	1.0799	1.11621	1.04048	1.08463	1.01924	0.960173	1.02712	0.803221	1.02307
AGPAT5 ENSG00000155189	1.05899	0.947187	1.11528	1.06334	0.964288	0.894691	0.758897	1.07356	0.974967	0.986032
AGPS ENSG00000018510	0.6743	0.985912	0.74896	1.26152	1.01306	1.05237	0.987861	1.07219	1.06877	0.93141
AGR2 ENSG00000106541	0.933015	1.01926	1.23875	1.06795	1.36236	0.950658	0.503772	1.00038	0.929546	0.634667
AGR3 ENSG00000173467	0.853367	0.842715	0.888043	0.926802	0.902137	1.14618	0.783137	1.03322	0.968628	1.08432
AGRN ENSG00000188157	0.844805	0.934702	1.20605	0.814117	1.06993	1.0008	0.803603	0.883915	0.682194	1.2006
AGRP ENSG00000159723	0.916078	0.980472	1.15682	0.98945	1.03045	1.24253	1.17632	0.946482	1.13907	0.986096
AGT ENSG00000135744	1.21631	1.28371	1.42654	0.851541	1.11542	0.994584	0.937219	1.15956	1.13256	0.886178
AGTPBP1 ENSG00000135049	1.07729	0.937693	1.16849	1.00536	1.05273	0.826113	0.793645	1.20185	0.951492	1.2068
AGTR1 ENSG00000144891	1.07519	1.35428	1.00937	0.814236	1.17765	1.04899	0.92422	1.01722	0.812617	1.09531
AGTRAP ENSG00000177674	1.23294	0.906767	1.32714	0.708975	0.547135	1.05144	0.963301	0.906248	0.765033	0.971281
AGXT ENSG00000172482	0.884854	1.03387	0.851679	0.736752	0.905775	1.02228	1.05124	0.782838	0.788858	1.14382
AGXT2 ENSG00000113492	1.28687	1.20207	0.931028	1.42664	1.19053	1.18746	0.833851	1.17421	1.10419	0.966003
AHCTF1 ENSG00000153207	0.9545	1.28921	1.09059	1.19255	0.983947	0.992584	0.841355	1.01469	0.893503	1.02209
AHCY ENSG00000101444	1.06409	0.763873	1.22887	0.809679	0.989653	0.477158	1.12855	0.925014	0.744375	1.28408
AHCYL1 ENSG00000168710	0.903484	1.13651	1.20001	0.666031	0.842457	0.809665	1.02187	0.881061	0.788656	0.919626
AHCYL2 ENSG00000158467	0.987652	1.25148	1.00734	1.01333	0.698587	1.06811	0.766211	0.840358	1.03026	0.878242
AHDC1 ENSG00000126705	1.18894	0.979233	0.685955	1.02385	0.795422	1.12222	1.11633	0.853665	0.879109	1.10676
AHI1 ENSG00000135541	1.08175	1.15132	0.772683	0.937503	0.730313	1.14325	0.936077	0.973425	0.701065	0.787463
AHNAK ENSG00000124942	1.11129	0.983761	0.957137	0.746475	1.03686	1.06986	1.63263	0.845349	0.595088	1.06156
AHNAK2 ENSG00000185567	0.793313	0.96629	0.793307	0.909064	0.976384	1.01364	0.881206	0.970637	1.1456	1.25492
AHR ENSG00000106546	1.07738	1.24489	0.993311	0.955451	0.989814	1.04783	0.844482	1.01501	0.853307	1.30607
AHRR ENSG00000063438	0.966062	0.872974	0.915276	0.98637	0.996588	1.19685	1.20251	0.860361	1.00541	0.920117
AHSA1 ENSG00000100591	1.0931	1.13793	0.871533	1.12658	0.86036	0.905758	1.19546	0.951124	0.78505	0.94718
AHSA2 ENSG00000173209	0.628977	1.01786	0.77047	1.13626	1.15684	0.939838	1.02717	1.00887	0.735294	0.992548
AHSG ENSG00000145192	0.977116	0.799128	1.06736	0.851298	1.3152	1.12829	1.01305	0.844296	0.793971	1.00228
AHSP ENSG00000169877	1.00909	1.12653	0.877738	1.16741	1.24842	1.01867	0.973872	0.985543	1.0044	1.16516
AICDA ENSG00000111732	1.18059	0.820556	1.0826	1.06516	0.804957	1.23372	0.867555	0.979414	0.895331	0.972032
AIDA ENSG00000186063	1.04229	1.05229	0.976717	0.978283	0.876518	0.775459	1.08117	1.1534	0.989006	1.02422
AIF1 ENSG00000204472	1.06404	1.12713	0.840068	0.967421	1.13739	1.01979	1.1705	0.859406	0.916476	0.840487
AIF1L ENSG00000126878	0.99999	1.11381	0.885549	0.845726	1.06023	1.05189	1.02421	1.0566	1.38289	0.922378
AIFM1 ENSG00000156709	1.00936	0.811251	1.15664	1.02469	1.12251	0.686812	0.877305	0.789334	0.955315	1.06794
AIFM2 ENSG00000042286	1.06947	1.23946	1.22613	0.994626	1.05544	1.15779	1.08459	1.15194	0.992845	0.629652
AIFM3 ENSG00000183773	0.930035	1.1043	1.0812	1.00406	0.861471	1.0092	0.773399	0.863943	0.952522	1.0154
AIG1 ENSG00000146416	0.802413	1.13108	1.16995	1.007	1.02622	1.08975	0.834793	0.972021	1.00198	1.03565
AIM1 ENSG00000112297	0.753438	1.00024	1.08488	1.08285	0.805682	0.795825	1.10405	0.998524	1.00073	0.69688
AIM1L ENSG00000176092	1.21146	0.829301	0.967358	0.752347	1.06812	1.21934	1.08611	0.807398	0.839429	1.06341
AIM2 ENSG00000163568	0.817096	1.08408	0.989537	1.09103	0.978882	0.978551	0.938871	1.06363	1.08214	1.02095
AIMP1 ENSG00000164022	0.937914	1.12277	0.988143	0.974416	0.954455	0.845442	0.942668	0.911534	0.958535	1.09328
AIMP2 ENSG00000106305	0.876025	1.01634	1.17494	0.852259	1.02303	1.1654	0.987123	1.1447	0.884726	0.930055
AIP ENSG00000110711	1.32688	1.12053	0.746041	0.883297	1.37673	0.957242	1.01261	1.0284	0.958126	0.800723
AIPL1 ENSG00000129221	1.88278	0.871059	1.14235	0.86879	0.852481	0.93733	0.984259	0.951463	1.09268	1.26385
AIRE ENSG00000160224	0.926561	1.11508	1.2106	1.06518	0.883188	1.45164	1.1293	0.861897	0.862775	1.18098
AJ239318.1 ENSG00000280108	1.21011	0.799171	0.941396	0.941855	0.738558	1.27994	0.996896	1.02798	0.759069	1.06682
AJAP1 ENSG00000196581	0.905233	1.09981	1.28367	1.13361	0.82531	0.8785	1.12553	0.758344	1.17991	0.89751
AJUBA ENSG00000129474	1.33037	1.22774	0.702636	0.92319	0.994927	1.28027	0.929101	0.987718	1.07925	1.07694
AK1 ENSG00000106992	1.61219	1.23338	1.06899	1.10979	1.08534	1.08727	1.07468	1.06505	0.952808	1.01129
AK2 ENSG00000004455	1.19166	1.13208	1.27984	1.00782	0.628791	0.719966	0.962551	0.943384	0.685347	1.00729
AK3 ENSG00000147853	1.02048	1.03882	0.857706	0.911048	1.01478	1.16932	0.933084	0.966337	0.900645	1.11675
AK4 ENSG00000162433	0.956154	1.10683	0.95529	1.04477	0.90803	0.915502	1.03002	1.06499	1.01275	1.07986
AK5 ENSG00000154027	1.10142	0.991865	0.955916	1.01204	1.30513	1.15035	0.990877	1.104	1.13016	1.06408
AK6 ENSG00000085231	0.957635	0.92079	1.13174	1.20148	0.687923	1.20846	0.754678	1.37238	0.968089	0.817902
AK7 ENSG00000140057	1.14799	0.992184	0.857581	1.13433	0.853879	1.14041	1.01077	0.975222	0.934774	1.02563
AK8 ENSG00000165695	1.13454	1.32716	0.72856	0.889359	1.07328	0.817146	1.11534	1.26047	1.05591	0.977549
AK9 ENSG00000155085	0.986224	0.973258	0.820122	0.784877	1.25993	1.17416	0.935739	1.18782	1.18391	0.838178
AKAP1 ENSG00000121057	0.990999	0.86436	0.91505	1.31538	0.828497	1.0209	1.07547	1.04508	0.800736	0.840279
AKAP10 ENSG00000108599	1.0639	0.893012	0.946272	1.06434	0.915655	1.05245	1.07471	0.879421	0.928312	1.09133
AKAP11 ENSG00000023516	0.923801	0.926265	0.914855	0.861594	1.31076	1.20827	0.88131	0.957803	0.713769	1.17659
AKAP12 ENSG00000131016	1.56898	1.02978	1.09278	0.963764	0.910724	1.06468	0.728664	0.900181	1.25186	1.1007
AKAP13 ENSG00000170776	0.774491	1.09685	1.07228	0.895167	1.07115	1.09254	0.750609	0.978183	0.945977	0.801156
AKAP14 ENSG00000186471	1.08457	0.977828	1.04645	0.877742	1.14517	0.763486	0.809955	1.34692	0.796956	0.771488
AKAP17A ENSG00000197976	1.14953	1.0952	1.1175	0.814378	0.969908	0.872349	1.10776	1.09713	1.01197	1.30825
AKAP3 ENSG00000111254	0.924404	1.03177	0.965984	0.81372	0.89206	0.984333	0.976012	1.35617	0.852397	1.01839
AKAP4 ENSG00000147081	0.635195	0.783496	1.18404	0.913589	1.10236	0.928831	1.01323	1.08315	1.01395	1.03098
AKAP5 ENSG00000179841	0.999376	0.915906	1.09806	1.06295	0.986067	1.00677	1.23446	0.944364	0.983812	1.10822
AKAP6 ENSG00000151320	1.27345	0.919063	0.958004	0.948861	0.898189	1.06384	0.827266	1.06734	1.17262	0.889523
AKAP7 ENSG00000118507	0.968469	1.13346	0.904052	1.22574	1.01953	0.96588	0.971128	0.706952	0.845352	0.955343
AKAP8 ENSG00000105127	1.01295	0.986955	0.785286	0.787649	0.952969	1.00064	0.814954	0.831515	0.952868	0.799026
AKAP8L ENSG00000011243	0.950071	1.15208	0.797402	1.52725	1.10509	0.876194	0.922257	0.753289	0.977541	1.06031
AKAP9 ENSG00000127914	0.932166	1.1041	0.978158	1.06659	1.00877	1.0064	0.873816	1.09056	0.968685	0.958219
AKIP1 ENSG00000166452	0.942091	1.16048	0.755996	1.10191	1.28179	0.906256	0.897628	0.906311	1.17952	0.795396
AKIRIN1 ENSG00000174574	0.779421	0.804164	0.957666	0.902825	1.50784	1.11789	0.957517	1.04703	0.844924	0.935041
AKIRIN2 ENSG00000135334	1.25369	0.919856	1.03357	0.853602	0.903995	1.03115	0.919796	1.13802	0.829582	0.707361
AKNA ENSG00000106948	0.796453	1.07503	0.919058	0.825012	1.05355	0.990794	1.15029	1.09827	0.898412	0.957524
AKNAD1 ENSG00000162641	1.13072	1.05748	1.09025	1.25671	0.927551	0.689135	1.12626	0.985519	0.715948	0.973835
AKR1A1 ENSG00000117448	0.877356	0.707972	0.72968	1.13201	0.791138	0.851183	0.990929	1.03189	0.921436	1.14168
AKR1B1 ENSG00000085662	0.956872	0.966201	0.981115	0.910739	0.719546	1.54232	0.958279	0.877503	0.859743	1.28478
AKR1B10 ENSG00000198074	0.747947	1.12044	0.975246	0.826269	1.30636	1.14336	1.01956	1.02221	0.935274	1.3255
AKR1B15 ENSG00000227471	0.881199	0.888042	0.940754	0.956928	1.07444	1.29433	1.04528	0.963706	0.646705	0.893414
AKR1C1 ENSG00000187134	0.800894	0.808267	0.883067	1.07604	1.08518	1.29052	0.925539	0.885976	1.13131	0.906802
AKR1C2 ENSG00000151632	1.03918	0.652668	1.17316	0.959374	0.711177	0.802169	0.994155	1.03814	0.997602	1.05889
AKR1C3 ENSG00000196139	1.03916	0.816948	0.88512	1.26944	1.18384	1.11669	0.856579	1.17447	0.813799	0.84066
AKR1C4 ENSG00000198610	0.82119	1.22935	0.923407	1.10792	1.2126	0.872477	1.16723	1.34766	0.852987	1.25187
AKR1D1 ENSG00000122787	0.992258	1.2895	1.33969	0.873737	1.04837	1.00338	1.19584	1.14153	1.257	1.17335
AKR1E2 ENSG00000165568	1.00854	0.956054	0.88356	0.813097	1.18556	0.881783	1.11483	1.23764	0.874239	0.885946
AKR7A2 ENSG00000053371	1.22925	0.790019	0.929686	1.00304	0.932044	0.858583	1.00171	1.08578	1.11274	1.08899
AKR7A3 ENSG00000162482	0.823216	0.9159	1.11228	0.995912	0.964982	1.05732	0.934668	0.991479	1.08024	1.05204
AKR7L ENSG00000211454	1.11858	0.99337	0.826078	0.818483	0.896081	1.13788	1.08338	0.9634	1.05301	0.991258
AKT1 ENSG00000142208	1.13011	1.06012	1.46168	0.923368	1.2003	1.01545	0.984842	0.619729	0.691621	1.1769
AKT1S1 ENSG00000204673	0.960321	0.980476	0.789215	0.836459	1.2622	1.18429	1.17026	0.70364	1.00781	1.01989
AKT2 ENSG00000105221	1.16789	1.19041	0.847377	1.13145	0.886952	1.33909	1.27461	0.835515	0.861708	0.939175
AKT3 ENSG00000117020	1.1011	1.19287	1.0489	1.09779	0.944617	1.05065	1.09865	1.0211	1.01783	0.776221
AKTIP ENSG00000166971	0.877213	1.17863	1.11036	1.28996	0.966667	0.967399	1.12294	1.21199	1.21371	1.04197
AL023806.1 ENSG00000280184	1.02507	0.885165	1.19444	0.988526	1.06324	0.883714	0.823326	1.06862	0.944837	1.27447
AL049794.1 ENSG00000280240	0.924194	1.10273	1.00468	1.27511	1.03467	1.03714	1.00656	0.825132	0.907067	0.93221
AL049872.1 ENSG00000279963	1.10356	0.975822	1.08531	0.729256	1.11207	1.35183	1.1037	0.833036	0.981978	0.955266
AL133475.1 ENSG00000281602	1.05191	1.07551	1.0832	1.01938	1.24131	0.844206	1.05391	0.56556	0.948771	1.09919
AL135745.1 ENSG00000279654	1.12236	0.827011	0.994604	1.13278	0.863912	1.20986	1.22882	1.15104	1.06481	0.741764
AL135787.1 ENSG00000283263	1.07976	1.17662	0.837788	1.10853	0.797355	1.03919	1.05965	1.16808	0.811251	0.839116
AL354828.1 ENSG00000279282	0.741451	1.29186	1.30946	1.04497	0.963602	1.08642	1.30133	0.998243	1.15402	0.825837
AL354828.2 ENSG00000280175	0.988117	0.955536	1.04206	1.05351	0.839202	1.0439	1.41256	1.3003	1.08301	1.09167
AL356053.1 ENSG00000150076	0.855136	1.03696	0.98093	1.16912	0.955412	1.12475	1.05188	1.00794	1.07909	1.07744
AL356289.1 ENSG00000279096	1.23632	1.03316	0.988908	1.2381	1.2979	0.845141	1.02868	1.05604	0.958163	1.19991
AL356585.1 ENSG00000279081	1.15029	0.867175	0.779964	1.1654	0.976348	0.947342	1.11832	0.984836	1.04737	1.10061
AL357140.1 ENSG00000280113	0.940391	0.98864	0.960468	1.10968	1.12379	0.67904	0.848338	1.01084	1.06335	0.991403
AL358852.1 ENSG00000278899	1.14809	1.10313	1.0745	0.947818	1.01486	0.983317	0.820775	0.958543	0.98704	0.797768
AL365181.1 ENSG00000280316	0.944431	0.964668	1.04532	1.07045	0.864415	1.12283	1.14467	0.957331	0.976202	1.01259
AL513523.2 ENSG00000279767	1.43909	0.948554	1.07357	0.953448	0.901227	1.13612	0.929321	1.07077	1.29691	0.89395
AL589743.1 ENSG00000279508	0.955702	0.940718	0.866394	0.798257	0.835382	0.939285	0.975512	1.30951	1.23709	0.89874
AL590235.1 ENSG00000280230	1.23272	0.935646	0.945897	0.997984	1.08371	1.13555	1.06596	0.842528	1.05003	0.960488
AL645922.1 ENSG00000279546	0.959903	0.787444	1.02578	0.891126	0.941443	0.984458	0.918842	0.832086	1.01879	1.11937
ALAD ENSG00000148218	1.16878	0.95584	1.0357	1.07057	1.04337	1.09691	1.05453	1.02881	0.951921	1.22076
ALAS1 ENSG00000023330	0.85812	0.933259	0.952283	0.968789	1.2721	0.932175	0.765022	0.949633	0.98153	0.855691
ALAS2 ENSG00000158578	0.90063	1.09207	0.925571	0.989982	1.26511	0.934252	1.12482	0.914881	0.853141	0.990797
ALB ENSG00000163631	0.860796	0.877292	1.23492	0.957882	0.788897	1.07444	1.12922	0.772499	1.06801	1.35611
ALCAM ENSG00000170017	0.906443	0.868444	0.646878	0.944457	0.974607	1.151	0.902185	0.843648	0.925629	1.06264
ALDH16A1 ENSG00000161618	1.24902	1.16423	1.05462	1.29455	1.08891	1.11132	0.983267	1.22015	1.07143	0.774833
ALDH18A1 ENSG00000059573	0.866437	0.83345	1.46223	1.18002	0.753905	0.816305	1.14666	0.801162	1.04468	0.693784
ALDH1A1 ENSG00000165092	1.08224	1.09716	0.927016	1.05808	0.961776	1.10529	1.11962	1.03129	1.04427	0.792112
ALDH1A2 ENSG00000128918	1.0536	1.13352	0.875648	0.957408	0.960342	0.578783	0.942099	1.03502	0.859445	1.77185
ALDH1A3 ENSG00000184254	1.30613	0.886278	0.883602	1.00104	0.718522	0.917859	0.871352	0.770996	0.942765	0.827052
ALDH1B1 ENSG00000137124	0.897785	1.0126	0.887464	0.949811	1.23052	1.05396	1.22444	1.2571	1.16726	0.936665
ALDH1L1 ENSG00000144908	0.929384	0.778495	0.88752	1.25678	1.19048	0.923861	1.05561	1.13922	1.10139	1.05836
ALDH1L2 ENSG00000136010	1.23926	1.21684	0.977713	0.907759	1.05788	1.00179	0.8355	1.11719	1.13596	0.768433
ALDH3A1 ENSG00000108602	1.37627	0.785529	0.681099	0.913291	0.976969	0.816282	0.921618	1.19657	1.09418	0.804878
ALDH3A2 ENSG00000072210	1.14221	1.00495	1.01202	0.981273	0.73783	0.892501	0.90134	0.907575	0.834689	1.17474
ALDH3B1 ENSG00000006534	0.895921	0.877582	0.989551	1.06663	1.27834	0.997059	0.994099	0.992638	0.981242	0.786924
ALDH3B2 ENSG00000132746	0.96186	0.949975	1.01152	1.05711	0.926762	0.95874	0.901045	0.965156	0.848939	0.766401
ALDH4A1 ENSG00000159423	1.10784	0.922988	1.27523	0.898144	0.861548	1.24597	1.16525	0.795629	1.18973	1.12883
ALDH5A1 ENSG00000112294	0.981274	0.692011	1.23289	0.843469	0.98898	1.10074	1.16656	0.894027	0.919333	1.1574
ALDH6A1 ENSG00000119711	0.820003	1.20857	0.972015	0.941815	0.895821	0.937972	0.846134	1.28551	0.756523	0.983578
ALDH7A1 ENSG00000164904	0.921294	1.01424	0.894389	1.27733	0.980176	0.746202	1.31839	0.962089	0.85482	1.18974
ALDH8A1 ENSG00000118514	1.00022	1.26961	0.849165	0.852218	0.88061	0.939539	0.995833	0.774684	1.06796	0.891503
ALDH9A1 ENSG00000143149	0.854155	0.923668	1.08897	1.21025	0.95593	0.687284	0.913591	0.780844	1.08114	0.846829
ALDOA ENSG00000149925	1.57658	0.715743	0.81316	1.01733	0.799233	1.0212	1.00463	0.813863	1.03593	1.01205
ALDOB ENSG00000136872	0.867634	1.09101	1.01655	0.919483	0.993843	1.22148	0.855103	1.11433	1.01256	0.983702
ALDOC ENSG00000109107	0.972619	0.912561	1.04469	0.911556	0.859397	1.16711	1.19624	1.11301	0.811377	0.715125
ALG1 ENSG00000033011	0.775529	0.884909	1.08957	1.00497	0.783032	0.868822	0.963114	1.07807	0.789248	0.795369
ALG10 ENSG00000139133	0.985056	0.792942	1.01113	0.994361	0.9841	1.06379	1.02586	0.831304	1.19618	0.915507
ALG10B ENSG00000175548	1.10006	1.04915	0.962506	1.28354	0.932224	0.975542	1.18552	1.16248	1.0104	1.18175
ALG11 ENSG00000253710	1.26938	1.12027	1.22025	0.873657	1.04293	1.16048	1.2248	1.12125	1.13739	1.20061
ALG12 ENSG00000182858	1.27644	0.954823	0.760396	0.95339	1.16269	1.25888	1.00212	0.93091	1.22559	1.13511
ALG13 ENSG00000101901	1.06558	1.01178	0.977341	0.966064	0.785006	1.06112	0.981942	1.07424	0.916809	0.951362
ALG14 ENSG00000172339	0.983481	0.956573	1.4035	1.08771	1.27142	0.994053	0.809221	1.00741	1.23294	0.94874
ALG1L ENSG00000189366	1.05677	1.18854	0.906958	0.909569	1.21269	1.20271	1.30197	0.927459	1.00948	1.06593
ALG1L2 ENSG00000251287	1.25353	0.918678	0.702936	1.1552	0.923378	0.9428	1.20941	1.02675	1.13812	1.05929
ALG2 ENSG00000119523	0.926982	0.811616	0.790674	0.976624	1.03214	1.26802	1.22884	0.950772	1.11239	1.1181
ALG3 ENSG00000214160	1.02833	1.06367	0.758891	0.962795	0.669229	0.812908	1.16399	0.819295	1.23791	0.844759
ALG5 ENSG00000120697	0.988405	1.09477	0.935876	0.702455	0.989939	0.874639	1.0592	1.35384	0.969356	0.710043
ALG6 ENSG00000088035	1.1643	1.22822	1.04904	0.998726	0.716913	0.710751	0.806727	1.24067	1.08811	0.987492
ALG8 ENSG00000159063	1.00168	1.17516	1.19733	0.86739	1.00604	1.28601	1.01372	1.00864	1.0095	0.854628
ALG9 ENSG00000086848	1.16391	1.01662	1.11807	1.25648	0.86704	0.768777	1.03469	0.865851	0.941703	0.906014
ALK ENSG00000171094	0.881148	1.02137	1.07281	0.930153	0.815795	1.0073	1.06831	0.947182	0.962766	0.99917
ALKBH1 ENSG00000100601	1.16263	0.979179	1.24615	1.07203	1.10473	1.01431	0.824825	0.847723	1.09562	0.817342
ALKBH2 ENSG00000189046	0.932332	0.908461	1.05524	0.806724	1.05174	0.981779	1.0283	0.858598	1.20794	1.06937
ALKBH3 ENSG00000166199	0.869361	0.94599	0.851669	0.925214	1.11037	1.01017	1.11384	0.963702	1.02855	0.758361
ALKBH4 ENSG00000160993	1.13259	1.07353	1.01424	0.94652	0.86688	0.848442	1.10053	1.01043	0.984858	0.788914
ALKBH5 ENSG00000091542	1.00454	1.12896	1.03165	1.05105	0.996604	1.12034	0.966835	0.751235	1.16484	1.51784
ALKBH6 ENSG00000239382	1.17807	1.13494	1.16698	1.12351	0.954183	0.959939	0.976054	0.974081	1.20863	0.828042
ALKBH7 ENSG00000125652	1.60899	0.945508	1.09305	0.843004	1.02829	1.07513	1.15485	0.985146	0.938395	0.976577
ALKBH8 ENSG00000137760	1.22681	0.83738	1.11683	1.33817	0.933463	1.06212	0.919933	0.904501	1.23449	0.942407
ALLC ENSG00000151360	1.06469	0.672172	0.864329	0.725729	1.13678	0.831813	1.23149	0.920834	0.953863	1.07126
ALMS1 ENSG00000116127	0.905398	1.36068	0.818157	1.08302	0.907978	1.04007	0.761881	0.905392	1.10239	1.03224
ALOX12 ENSG00000108839	0.695881	1.02657	0.726931	1.24587	0.89673	1.17764	0.860738	1.03077	1.17748	0.777962
ALOX12B ENSG00000179477	0.859188	0.95664	0.91697	1.19764	0.992	1.08945	1.23416	0.774566	0.988662	1.06609
ALOX15 ENSG00000161905	1.12119	0.824411	0.950339	0.895895	1.0026	1.04294	0.978724	0.737758	1.17677	0.829835
ALOX15B ENSG00000179593	1.03521	1.02978	1.11079	1.05423	0.559477	1.12036	1.20384	0.910821	1.11017	0.815092
ALOX5 ENSG00000012779	1.11326	1.19128	0.984921	1.08426	1.03999	0.943892	0.862193	1.00166	0.846576	0.978024
ALOX5AP ENSG00000132965	0.90847	0.904849	0.976564	1.0589	1.34176	0.725482	1.04919	0.821469	0.681647	0.98109
ALOXE3 ENSG00000179148	0.993817	0.991493	0.983494	1.01526	0.950841	0.960179	0.779859	0.876282	0.883425	0.966489
ALPK1 ENSG00000073331	0.727475	1.1382	0.920237	1.01251	0.972405	1.42528	1.09534	0.808925	0.941508	0.994675
ALPK2 ENSG00000198796	1.06196	1.16593	1.13195	1.07391	0.931716	1.17369	0.939424	1.0052	0.994958	1.13029
ALPK3 ENSG00000136383	0.95535	0.778547	0.889593	1.00333	1.02275	1.18516	0.927818	1.15912	0.873608	1.42645
ALPL ENSG00000162551	1.25614	0.909552	1.03271	1.00895	1.03567	1.12672	0.783308	0.897614	0.925537	1.02893
ALPP ENSG00000163283	0.799442	0.763871	0.966319	1.00792	0.780024	1.18551	0.832837	0.874506	0.984868	0.809541
ALS2 ENSG00000003393	1.02741	1.07961	1.04013	0.832148	1.06978	1.27219	0.923799	0.789871	0.99115	0.994751
ALS2CL ENSG00000178038	1.09666	0.838373	0.803311	1.03451	0.804435	1.25566	1.48944	0.966765	0.733653	1.05476
ALS2CR11 ENSG00000155754	0.8581	1.1077	1.02306	0.707761	1.17682	1.18414	1.19027	0.916967	1.05134	1.09903
ALS2CR12 ENSG00000155749	0.704572	1.13313	0.846898	1.01165	1.02867	0.89908	0.914274	1.48149	0.835802	1.03539
ALX1 ENSG00000180318	1.04962	1.14145	0.841933	1.00574	1.06537	1.01122	1.05782	0.920601	0.605713	1.16062
ALX3 ENSG00000156150	1.10018	1.00751	0.832488	0.929564	1.21974	1.03561	1.13208	0.972896	0.769508	0.944688
ALX4 ENSG00000052850	1.0255	0.906938	1.26268	1.08258	0.931919	0.962913	1.17753	0.786522	0.976907	0.931532
ALYREF ENSG00000183684	1.05151	1.02409	0.938852	0.964535	1.16618	1.03353	0.980748	1.15513	0.983155	1.31263
AMACR ENSG00000242110	0.865276	1.04243	0.97617	0.963054	0.924666	0.568941	1.23038	0.909322	1.01376	0.791217
AMBN ENSG00000178522	0.843616	0.986032	0.807528	1.03724	0.810206	1.04845	0.954442	1.07581	1.02184	0.756511
AMBP ENSG00000106927	1.22521	1.05897	0.873105	1.50542	1.24595	0.944789	0.776191	0.858517	0.963041	1.43536
AMBRA1 ENSG00000110497	0.973724	0.919204	0.92301	0.931851	0.89741	1.13526	1.13193	1.03319	0.85312	0.931276
AMD1 ENSG00000123505	1.06965	1.21569	0.579242	1.21573	1.06729	1.0795	1.20028	0.835093	0.942315	0.975469
AMDHD1 ENSG00000139344	1.01257	0.676922	0.964205	0.837773	1.16251	1.03125	0.978247	1.18636	1.28545	0.933391
AMDHD2 ENSG00000162066	0.931629	1.14545	1.01031	0.857254	0.787426	1.23525	0.855643	0.978146	0.847994	0.75528
AMELX ENSG00000125363	1.22127	0.919408	1.16502	1.02104	0.911551	1.06162	1.14165	1.02987	1.34728	1.36501
AMELY ENSG00000099721	1.03961	0.930317	0.83898	1.08782	0.940679	0.94616	1.1246	0.964574	0.85365	1.15276
AMER1 ENSG00000184675	0.951084	0.856504	1.07135	0.95671	1.32913	0.704311	0.942005	0.868861	1.03227	0.956653
AMER2 ENSG00000165566	0.960715	1.15792	0.872583	0.926455	0.976287	1.04976	1.0769	1.0526	0.912054	0.733183
AMER3 ENSG00000178171	0.947755	0.828915	0.8497	0.751863	1.03242	0.870759	0.936148	1.00768	1.15088	0.947993
AMFR ENSG00000159461	0.691699	1.38698	0.984191	1.16658	1.04312	0.960957	0.867121	1.14871	0.927586	1.01649
AMH ENSG00000104899	1.13896	1.08231	0.819979	0.687864	1.23208	1.04656	0.894246	1.15834	1.10216	1.00197
AMHR2 ENSG00000135409	0.927856	0.864657	0.974013	1.06703	0.94626	0.922268	1.0219	1.12445	0.798806	0.992202
AMIGO1 ENSG00000181754	1.4153	1.01622	1.11315	0.905105	0.982923	1.004	0.837333	1.09595	1.07625	0.894548
AMIGO2 ENSG00000139211	0.915979	0.999671	1.09564	1.05346	0.906493	0.911438	1.23185	0.945873	1.04385	1.10709
AMIGO3 ENSG00000176020	0.971125	0.765594	1.07478	0.962366	0.86494	1.10795	0.853148	0.943086	1.194	0.976906
AMMECR1 ENSG00000101935	0.870726	1.04892	0.957537	1.28952	1.11005	0.718238	1.0528	0.775912	1.04894	1.18951
AMMECR1L ENSG00000144233	0.988243	1.08224	1.15452	0.966797	0.776981	1.07779	0.777714	1.14618	0.872052	1.02263
AMN ENSG00000166126	0.848813	0.931262	1.03699	0.613699	0.98026	0.96596	1.03673	0.99912	1.06391	1.16675
AMN1 ENSG00000151743	0.952888	1.10297	1.03772	1.09439	0.925783	0.846743	0.795242	1.00477	0.782193	0.873024
AMOT ENSG00000126016	0.897579	1.03125	1.03565	0.847192	1.19607	0.925887	0.811991	1.00049	0.931103	1.2223
AMOTL1 ENSG00000166025	1.07666	1.05356	1.01422	0.874966	1.04679	0.699201	0.916766	0.845418	1.17042	1.02346
AMOTL2 ENSG00000114019	0.753055	1.01298	0.951495	1.11503	1.21105	1.22122	0.92082	0.909042	0.949566	1.09293
AMPD1 ENSG00000116748	1.23264	0.897269	0.890166	1.17531	0.778054	1.09344	1.15546	0.987043	1.0688	0.732897
AMPD2 ENSG00000116337	0.704641	1.14959	1.20808	1.05397	1.02821	0.883096	1.18024	0.792882	0.927523	1.01375
AMPD3 ENSG00000133805	0.800066	1.20798	0.860875	0.903478	0.919719	1.02226	1.08068	1.17303	0.922552	1.19067
AMPH ENSG00000078053	0.933956	0.749683	1.22997	0.826367	0.808676	1.23091	1.09317	0.860642	0.971311	1.10325
AMT ENSG00000145020	0.747426	1.02233	0.93934	0.673916	0.955952	0.91269	0.870843	1.12073	1.09106	1.01074
AMTN ENSG00000187689	1.11173	1.08123	1.03878	0.980123	0.858289	1.05837	0.988615	1.21629	0.717819	0.959214
AMY1A ENSG00000237763	1.01721	1.03862	1.10241	0.908856	0.94178	0.923043	1.07877	1.07455	0.963915	0.968757
AMY1B ENSG00000174876	0.996834	1.24777	0.942816	1.07235	1.25924	0.830292	0.945348	1.21894	1.41451	0.989231
AMY1C ENSG00000187733	0.823683	1.01557	0.87167	1.10314	1.08368	0.891822	1.01657	0.731956	1.03291	1.23864
AMY2A ENSG00000243480	0.777803	1.11051	1.18614	1.08695	0.915622	1.26533	0.866439	0.910041	0.960423	0.862443
AMY2B ENSG00000240038	1.0222	1.13653	0.983728	0.75676	1.33382	0.91567	0.825462	1.31877	0.881403	0.91713
AMZ1 ENSG00000174945	0.963809	0.952084	0.993631	1.01435	1.0063	1.0084	1.1567	1.09963	0.938536	1.04911
AMZ2 ENSG00000196704	0.813674	1.1615	0.77652	1.09668	0.969053	1.09689	1.29044	0.870461	0.98634	0.910431
ANAPC1 ENSG00000153107	0.979003	1.13092	0.980221	1.10856	0.984615	1.04096	0.939762	1.11934	1.0432	1.0158
ANAPC10 ENSG00000164162	0.902717	1.21472	0.908146	1.23625	1.14451	1.0326	1.00783	1.07962	0.870548	1.00935
ANAPC11 ENSG00000141552	0.616011	1.06935	1.16527	0.853516	1.20059	0.98793	1.07683	1.06703	1.14467	1.11409
ANAPC13 ENSG00000129055	1.05549	1.32569	1.1092	1.10636	0.90131	1.09748	0.897091	0.869087	1.02174	0.975165
ANAPC15 ENSG00000110200	0.831467	1.11405	0.982003	0.689699	1.06996	1.10741	0.891195	1.0199	0.902528	0.974331
ANAPC16 ENSG00000166295	0.796423	0.903384	1.16426	1.24861	1.03308	0.835509	1.02683	0.986998	0.95764	0.794203
ANAPC2 ENSG00000176248	1.05534	1.33549	0.828521	1.04432	1.04513	0.925003	0.906012	0.90006	0.785999	1.14061
ANAPC4 ENSG00000053900	1.06342	1.24115	1.01107	1.30077	0.931941	1.19483	0.983273	0.757422	1.17316	1.04256
ANAPC5 ENSG00000089053	0.821569	0.873683	0.875675	1.21817	1.01054	1.11492	0.946079	0.943277	0.862237	1.05397
ANAPC7 ENSG00000196510	1.13011	0.951472	1.122	0.995302	1.23456	1.34784	1.0113	0.864367	1.15359	0.876262
ANG ENSG00000214274	0.728295	1.34201	1.01456	1.05503	0.885364	0.713534	0.840857	1.04447	0.882095	1.04811
ANGEL1 ENSG00000013523	1.15976	1.18756	1.21208	1.26801	1.04281	0.831738	1.08144	0.960676	1.04483	0.989212
ANGEL2 ENSG00000174606	0.726468	1.12446	1.10697	0.758921	0.929856	0.990587	0.780418	0.936313	0.923363	1.18804
ANGPT1 ENSG00000154188	1.25043	1.01915	0.873716	0.830277	1.27617	1.04157	1.13572	0.866065	0.89461	1.07175
ANGPT2 ENSG00000091879	1.38029	1.09011	1.19964	1.0124	0.990872	0.780683	0.802258	1.09735	0.96229	0.921719
ANGPT4 ENSG00000101280	1.18316	0.891418	1.09226	1.04213	0.927334	0.895744	1.007	0.871622	0.978203	1.08265
ANGPTL1 ENSG00000116194	0.909063	0.903359	1.18168	0.90213	0.800394	0.957556	0.904552	1.00977	0.912013	1.31329
ANGPTL2 ENSG00000136859	1.14093	1.04862	0.906019	1.17049	1.36549	0.84599	1.03551	0.849591	1.2393	0.958307
ANGPTL3 ENSG00000132855	1.16291	1.06837	0.889215	1.01378	1.01509	1.48557	0.987133	0.928062	1.17893	0.901466
ANGPTL4 ENSG00000167772	0.991914	1.2684	0.821169	0.878064	0.953216	0.817337	0.730365	1.03505	0.964138	0.905495
ANGPTL5 ENSG00000187151	1.14411	1.02125	1.01842	0.951811	0.946558	0.989579	0.966458	1.02373	0.888566	0.997136
ANGPTL6 ENSG00000130812	0.911389	1.01931	1.1883	0.834283	1.20038	1.16322	0.992323	0.870575	0.974866	1.04043
ANGPTL7 ENSG00000171819	0.920395	0.996199	1.09206	0.81557	0.879321	0.93218	1.10527	0.998314	1.27455	0.869557
ANGPTL8 ENSG00000130173	0.889851	0.784136	0.983579	1.33481	1.27303	0.871501	0.80841	1.0011	1.20497	0.948367
ANHX ENSG00000227059	1.04177	0.934579	0.952493	1.19231	0.878786	1.22158	1.1205	0.756099	0.937154	0.865283
ANK1 ENSG00000029534	1.25217	1.05376	1.03853	1.01947	1.22854	1.08257	1.10413	0.8718	0.882345	0.994441
ANK2 ENSG00000145362	0.730852	1.10442	0.944094	0.876293	0.93283	1.11044	1.06198	0.842479	1.16538	1.07968
ANK3 ENSG00000151150	1.24071	1.01317	1.21309	0.860001	0.909279	0.846452	1.15276	1.08881	0.859554	0.959185
ANKAR ENSG00000151687	1.15475	0.944053	1.10529	1.08925	1.13014	1.13606	1.06703	1.11253	0.987891	1.01754
ANKDD1A ENSG00000166839	1.17297	1.17638	1.04735	0.638682	1.01262	1.14275	1.01879	1.2349	1.2143	1.11778
ANKDD1B ENSG00000189045	0.962984	1.04981	1.02961	1.00794	0.877744	1.05017	0.77409	1.33925	0.808921	1.01777
ANKEF1 ENSG00000132623	1.01033	1.30223	1.19141	0.879477	0.998985	0.990548	0.947996	0.874738	0.965382	0.793037
ANKFN1 ENSG00000153930	1.15219	0.985799	0.911295	1.05827	1.02133	0.919204	1.04852	0.792266	0.926339	1.12115
ANKFY1 ENSG00000185722	0.896374	0.993352	1.18257	0.657003	0.939261	0.91364	1.0755	1.0668	1.22411	0.865333
ANKH ENSG00000154122	0.916224	1.10795	0.887998	1.12308	1.02891	0.949991	1.12984	1.06582	0.855596	0.91558
ANKHD1 ENSG00000131503	0.973272	1.0035	0.847787	1.21507	0.791999	0.965193	0.779399	0.994408	1.00142	1.128
ANKHD1-EIF4EBP3 ENSG00000254996	0.880111	1.03724	0.88805	0.842917	0.799643	0.993854	0.834225	1.03869	1.03861	0.978313
ANKIB1 ENSG00000001629	0.958652	0.873266	1.18075	0.980249	1.05627	0.949959	1.02631	1.09267	0.760083	0.699124
ANKK1 ENSG00000170209	1.1567	1.00978	1.14638	0.915829	0.990596	0.978527	0.978105	1.32731	1.00134	1.06763
ANKLE1 ENSG00000160117	1.04661	0.712941	1.08905	1.19643	0.85663	1.07589	1.24877	1.23468	0.786753	0.901476
ANKLE2 ENSG00000176915	1.07015	0.880656	0.893573	0.841794	0.892881	1.14285	0.816488	1.08231	1.29925	0.878223
ANKMY1 ENSG00000144504	0.880896	1.15994	0.816918	0.880223	0.977745	0.889826	1.21161	1.26145	0.914641	1.03254
ANKMY2 ENSG00000106524	1.03762	0.911997	1.11665	1.1836	0.900323	1.05439	1.00677	0.990556	1.09465	0.923221
ANKRA2 ENSG00000164331	0.820563	0.762915	0.811356	1.23185	1.22705	0.988284	1.36874	0.873432	0.987306	1.01199
ANKRD1 ENSG00000148677	1.04275	0.767568	0.889815	1.10471	1.026	0.887935	0.85589	1.01233	1.03562	1.02359
ANKRD10 ENSG00000088448	0.904733	1.12282	0.643289	1.0285	1.04249	1.01278	1.05791	1.03373	0.74161	0.957898
ANKRD11 ENSG00000167522	0.988253	1.11347	0.973883	0.772876	0.843925	1.72025	0.80108	1.0319	0.945918	1.11854
ANKRD12 ENSG00000101745	0.942548	1.00906	1.087	1.03701	0.980372	1.08666	0.79455	1.15393	1.24541	0.795698
ANKRD13A ENSG00000076513	1.09053	1.03429	0.934322	1.09537	0.928533	1.16791	0.951503	0.916909	0.859435	0.797982
ANKRD13B ENSG00000198720	0.841546	1.03675	1.14615	0.995139	0.794137	1.01463	0.783673	0.996136	1.06934	1.03737
ANKRD13C ENSG00000118454	1.33309	1.1291	1.06342	1.38799	1.19287	0.752934	1.09677	1.01631	0.8433	0.732683
ANKRD13D ENSG00000172932	0.931436	1.03927	1.12237	0.971458	1.22505	1.1932	1.18561	1.01406	0.679947	1.04398
ANKRD16 ENSG00000134461	1.05261	1.32029	0.87793	1.05763	0.954965	0.697762	0.968878	1.06356	0.91178	1.15086
ANKRD17 ENSG00000132466	1.25875	0.735843	1.19168	0.843256	0.819137	1.00345	1.04823	0.875728	0.961465	0.762788
ANKRD18A ENSG00000180071	1.29644	1.11772	1.19007	1.01848	1.40273	0.81382	1.21542	1.05232	0.813421	0.833782
ANKRD18B ENSG00000230453	1.05678	1.06229	0.911755	0.791003	0.994801	1.04868	1.0826	0.993758	1.20267	1.03652
ANKRD2 ENSG00000165887	0.82857	0.895328	0.934765	1.07831	0.85976	0.943441	0.915812	0.909195	0.805532	0.91428
ANKRD20A1 ENSG00000260691	1.03831	1.08007	0.855973	1.03228	1.18248	1.00015	1.01085	0.901265	0.96292	1.02124
ANKRD20A2 ENSG00000183148	0.842739	0.835958	1.11227	0.90113	0.811762	0.770392	0.897069	0.9647	1.21618	0.914153
ANKRD20A3 ENSG00000276203	1.03983	1.00233	1.04076	1.12398	0.904499	0.884693	1.04734	1.11399	0.822203	1.04705
ANKRD20A4 ENSG00000172014	0.929282	1.21194	0.794837	1.08409	1.12135	1.01465	1.03439	0.894223	1.16679	0.888592
ANKRD22 ENSG00000152766	1.04899	1.09916	1.17939	1.03053	0.923593	0.83771	1.1354	1.03356	0.970591	0.867285
ANKRD23 ENSG00000163126	1.29496	0.91032	0.859089	0.984907	1.18951	0.776297	1.06271	0.784739	0.758961	0.908007
ANKRD24 ENSG00000089847	0.89545	0.992089	1.12247	1.09911	1.4751	1.09436	1.04268	0.792914	0.982104	0.809159
ANKRD26 ENSG00000107890	1.00649	1.04333	1.17529	1.10837	1.0904	1.05677	1.01003	1.12047	0.85248	1.07478
ANKRD27 ENSG00000105186	1.01797	1.06471	0.890153	1.08788	0.9644	0.978719	0.96882	1.3304	1.0322	0.823236
ANKRD28 ENSG00000206560	1.15819	1.09978	1.00494	0.970202	0.849651	1.06525	1.30737	1.03415	0.887643	1.14345
ANKRD29 ENSG00000154065	0.967756	0.829695	0.946297	0.893303	0.944255	0.993427	1.00137	1.21618	0.948324	0.949848
ANKRD30A ENSG00000148513	1.36414	1.1213	0.862307	0.741063	1.00336	1.16561	1.10426	1.0453	0.825267	1.29608
ANKRD30B ENSG00000180777	0.876193	0.998179	0.95846	1.14631	1.06327	1.13387	1.19965	1.12462	0.83941	1.11214
ANKRD30BL ENSG00000163046	1.20571	0.797054	1.0822	1.04292	1.19595	1.10864	0.924426	0.982256	0.87917	1.07259
ANKRD31 ENSG00000145700	1.00909	0.910505	1.12526	0.895345	0.788614	0.880779	0.909688	0.974784	1.09138	0.973224
ANKRD33 ENSG00000167612	0.959687	1.18238	1.11283	0.87029	1.15846	0.83645	0.984843	0.754212	1.14415	0.932152
ANKRD33B ENSG00000164236	0.789695	0.843917	1.2827	1.08931	0.933621	0.942407	0.811004	0.768466	1.1398	1.13166
ANKRD34A ENSG00000272031	0.956476	1.06645	0.994884	0.981906	1.06331	0.80177	1.16012	0.987494	1.15924	1.18429
ANKRD34B ENSG00000189127	1.00134	0.977236	1.06766	0.990695	1.14535	0.941937	1.09336	0.924602	1.14769	0.736153
ANKRD34C ENSG00000235711	1.06785	1.19149	0.968822	1.08814	0.942155	0.855408	0.866551	1.17147	0.83762	0.917206
ANKRD35 ENSG00000198483	1.40091	0.950249	1.0486	0.990997	0.984953	1.07911	1.04715	1.09507	0.980935	1.08084
ANKRD36 ENSG00000135976	1.04556	1.23679	0.911345	0.921125	0.973388	1.07609	0.841884	0.894271	1.19165	1.12136
ANKRD36B ENSG00000196912	0.792661	0.942186	1.11607	0.977651	0.984034	0.946849	0.89365	1.37964	0.891907	0.83452
ANKRD36C ENSG00000174501	1.03298	0.928786	1.23603	0.975391	1.10625	0.992084	0.865436	1.08695	0.986327	0.928336
ANKRD37 ENSG00000186352	0.875717	1.23036	1.04404	1.16659	1.03092	0.89366	0.79769	1.05341	0.986099	1.35607
ANKRD39 ENSG00000213337	1.11988	1.15169	0.87109	0.79027	1.17367	1.15102	1.14745	0.854846	0.910098	0.882029
ANKRD40 ENSG00000154945	1.09678	1.00963	0.771457	1.01647	0.918791	0.866155	0.913705	1.02588	0.967005	0.960764
ANKRD42 ENSG00000137494	0.97749	0.954661	1.13365	0.868419	0.868214	0.788808	0.897688	0.943383	0.917591	0.979444
ANKRD44 ENSG00000065413	1.10586	0.985322	1.02549	1.00653	1.22744	1.16402	1.01221	0.773261	1.12448	1.1343
ANKRD45 ENSG00000183831	0.847378	0.91173	1.11818	1.04012	1.14257	1.16307	1.04692	1.28483	0.985946	1.02723
ANKRD46 ENSG00000186106	0.923475	0.758577	0.936193	1.01416	0.880857	1.15647	1.06777	0.960478	0.996753	0.978131
ANKRD49 ENSG00000168876	0.921764	0.914879	0.903219	1.17797	1.27268	1.27878	0.894335	0.953647	0.925402	1.01336
ANKRD50 ENSG00000151458	0.942037	1.05666	0.998435	0.800399	1.11334	0.858056	1.02661	0.859463	0.889737	0.860539
ANKRD52 ENSG00000139645	1.23078	1.36163	0.941736	1.04341	0.770279	1.04322	1.14571	0.958901	1.21903	0.975878
ANKRD53 ENSG00000144031	1.26269	1.03687	1.00553	0.962158	1.00765	1.0614	1.11408	1.05084	1.01957	0.871367
ANKRD54 ENSG00000100124	1.20786	0.829396	0.924767	1.07405	1.16739	0.886844	1.02306	1.52366	0.737917	0.915085
ANKRD55 ENSG00000164512	0.972289	0.766703	0.984199	0.947875	0.828577	1.18131	1.02606	1.01067	1.13081	0.895748
ANKRD6 ENSG00000135299	1.30587	0.841624	1.08882	1.01537	1.01714	1.2094	0.971688	0.923765	0.985481	0.882597
ANKRD61 ENSG00000157999	1.21378	0.833362	0.900537	0.971791	0.926858	1.02986	0.937716	0.928777	1.1028	0.861204
ANKRD62 ENSG00000181626	1.14508	1.07357	0.995071	1.36975	1.06637	0.98074	0.965872	0.88441	1.26174	0.949365
ANKRD65 ENSG00000235098	1.01698	0.907287	0.78356	1.171	1.23884	0.842052	1.0546	0.941283	0.951473	0.720224
ANKRD66 ENSG00000230062	1.12564	1.09535	1.08786	0.932434	1.07375	1.14321	0.854502	0.97768	0.908471	1.18614
ANKRD7 ENSG00000106013	1.11626	1.00353	0.937436	0.670784	0.858324	1.21988	1.03141	1.05935	1.09711	0.829761
ANKRD9 ENSG00000156381	0.809783	0.701596	0.877763	1.00489	0.957022	1.03011	0.919467	1.11677	0.919998	1.12042
ANKS1A ENSG00000064999	1.05464	0.867248	1.29754	1.13917	0.920492	0.994678	0.916429	0.9983	0.901794	0.987069
ANKS1B ENSG00000185046	1.11693	0.88941	0.912971	1.04296	0.929756	1.24642	1.01452	1.1728	1.07492	1.1743
ANKS3 ENSG00000168096	1.02092	1.08077	1.20627	0.890697	1.10698	0.870553	0.999107	0.966696	0.858478	1.12619
ANKS4B ENSG00000175311	0.879154	1.0143	1.27545	0.974506	1.15103	0.991678	0.952191	1.20528	0.792147	1.06597
ANKS6 ENSG00000165138	0.77537	0.712259	0.802231	1.03248	0.984007	0.977592	1.0263	0.712477	0.966999	0.898131
ANKUB1 ENSG00000206199	0.920676	1.25725	1.06873	0.863302	0.905376	1.26424	0.819524	0.931299	1.15511	0.919714
ANKZF1 ENSG00000163516	0.980844	0.885796	0.91445	1.48472	0.896308	1.27122	1.07216	1.12066	0.923777	0.804886
ANLN ENSG00000011426	0.875696	1.02939	0.81305	0.999579	0.856806	1.14054	1.09726	0.854249	0.965174	1.02434
ANO1 ENSG00000131620	0.838958	0.846693	1.00137	1.04778	1.20535	0.96645	0.974291	1.21273	0.92163	1.10873
ANO10 ENSG00000160746	0.81559	1.07413	1.08818	1.01728	1.03651	0.930034	1.09163	1.02986	1.16204	0.988091
ANO2 ENSG00000047617	1.08191	1.37358	1.23575	0.988735	0.958109	1.00343	1.22768	1.294	1.02947	1.06476
ANO3 ENSG00000134343	0.863591	0.926644	0.978535	0.769105	1.11433	0.884079	0.921223	1.04482	0.817739	0.928508
ANO4 ENSG00000151572	0.851956	1.17645	0.661455	1.08839	1.16567	0.852626	0.854626	0.94451	1.00191	1.08724
ANO5 ENSG00000171714	0.952517	0.887369	1.25483	1.2511	0.933661	0.862942	0.978197	0.914673	1.19431	0.979493
ANO6 ENSG00000177119	0.788335	1.15157	1.01391	1.01052	1.00178	0.927678	0.806707	0.898768	0.996886	1.50913
ANO7 ENSG00000146205	0.822986	1.07612	1.18937	1.18503	0.705122	1.05735	1.08518	0.811334	0.898532	0.928217
ANO8 ENSG00000074855	1.04817	0.794677	0.920275	0.920491	0.98227	0.908737	1.19311	0.854078	0.791468	0.972683
ANO9 ENSG00000185101	0.99583	0.858119	0.995911	0.749677	0.966623	0.894102	0.970607	1.21169	1.04648	1.1918
ANOS1 ENSG00000011201	0.995515	1.22973	0.884688	0.962076	1.15781	1.12945	1.03137	0.904108	0.909541	0.889156
ANP32A ENSG00000140350	0.990014	1.07058	1.23364	0.981484	0.933532	1.0857	0.82063	0.906185	0.923237	0.824818
ANP32B ENSG00000136938	1.15751	1.02239	1.02581	1.07584	1.02568	1.15424	1.0434	0.849028	0.815415	0.883423
ANP32D ENSG00000139223	1.08164	1.16435	0.920835	0.795495	0.773108	1.00905	1.09443	1.09836	0.926514	1.103
ANP32E ENSG00000143401	1.26853	1.14934	1.2418	0.879214	0.78742	0.85085	1.65638	1.08072	1.02271	0.967212
ANPEP ENSG00000166825	1.12162	1.0264	0.884918	1.08836	0.651768	1.26784	0.776289	0.949693	1.20859	0.613814
ANTXR1 ENSG00000169604	1.04542	1.16646	0.949906	0.795597	0.813814	1.11907	0.861723	1.10737	1.09553	0.969563
ANTXR2 ENSG00000163297	0.915962	0.985059	0.935651	0.852267	1.1003	0.827612	0.960794	0.987904	0.914113	0.797094
ANTXRL ENSG00000274209	1.06025	0.812069	0.73943	1.0834	0.957071	1.17874	1.04719	0.934077	0.948473	0.989708
ANXA1 ENSG00000135046	1.01566	1.26136	0.903237	1.22785	1.05255	0.975476	0.968694	1.01557	1.03645	0.94265
ANXA10 ENSG00000109511	0.931301	0.981525	1.15791	0.932173	1.03967	0.913317	1.19027	0.826393	0.949093	1.09202
ANXA11 ENSG00000122359	0.956739	0.718741	0.959325	0.908634	0.655485	0.854601	1.07791	1.05119	0.947621	0.795391
ANXA13 ENSG00000104537	1.22662	0.86857	0.85	1.02182	0.832178	1.31866	1.24357	0.874168	0.97598	1.08313
ANXA2 ENSG00000182718	0.970596	0.814749	1.12002	1.08914	0.671124	1.07	0.935592	1.0589	0.942695	0.843012
ANXA2R ENSG00000177721	1.0141	1.01977	0.87454	1.00046	0.974661	1.12757	0.882058	0.692098	0.975147	1.12699
ANXA3 ENSG00000138772	1.11631	0.971596	0.917746	1.02351	0.954495	0.975271	0.977668	1.08009	0.840013	0.994733
ANXA4 ENSG00000196975	1.15546	0.791668	1.05757	1.2162	1.0851	0.902616	0.88673	1.33998	1.12992	1.20934
ANXA5 ENSG00000164111	1.14963	1.05906	0.960059	1.21661	1.31199	1.06771	1.07884	0.998588	0.836964	0.912491
ANXA6 ENSG00000197043	1.3666	0.751968	0.753765	0.834787	0.968765	0.864615	0.964431	1.00456	0.591055	0.886722
ANXA7 ENSG00000138279	0.853558	1.01153	0.846396	1.02994	1.39315	0.930443	1.01004	0.769058	1.11369	0.972535
ANXA8 ENSG00000265190	0.969786	0.928652	0.866801	1.03709	1.06044	0.938378	0.879733	0.97456	1.00294	0.911245
ANXA8L1 ENSG00000264230	1.09286	0.879203	0.804022	0.913905	1.09628	1.00609	0.932996	1.0279	0.901163	1.23662
ANXA9 ENSG00000143412	1.09945	0.931203	0.76716	0.987599	1.08936	0.928332	0.876836	0.940891	0.888778	1.01792
AOAH ENSG00000136250	1.18231	1.03014	1.15446	0.926565	0.694588	1.30287	1.01718	0.909283	1.06201	0.865492
AOC1 ENSG00000002726	0.923646	0.72813	1.04612	0.793373	0.765275	1.04361	0.754466	0.716085	1.20741	1.20852
AOC2 ENSG00000131480	1.2415	1.13487	1.04013	1.17808	0.904545	0.855568	0.907785	1.25537	1.00907	1.21717
AOC3 ENSG00000131471	1.02779	1.01222	1.08673	0.892117	0.99536	0.900616	0.809561	0.82108	1.02654	1.16255
AOX1 ENSG00000138356	1.03274	0.974589	1.11018	0.934804	0.970618	0.825666	1.2315	0.88884	1.29116	0.922272
AP000275.65 ENSG00000265590	0.833314	0.996409	1.17489	0.755027	0.984349	0.985335	1.093	0.791069	0.856483	1.00326
AP000295.9 ENSG00000249624	0.987843	0.750898	0.787441	0.804302	1.28219	1.25796	1.01914	1.1225	1.10327	0.966811
AP000304.12 ENSG00000249209	0.925646	0.788735	1.19781	1.06868	0.955241	0.636954	1.331	1.23928	0.811402	0.987075
AP000349.2 ENSG00000280178	0.994064	0.883989	1.09382	0.951974	0.823576	0.941451	0.982774	0.876419	1.18936	1.22193
AP000350.10 ENSG00000251357	1.03486	0.85394	1.05242	0.623527	0.950856	0.892053	0.917591	1.04529	1.18514	0.911623
AP000687.1 ENSG00000280170	0.863607	0.824387	0.97811	1.05353	0.87188	1.04234	1.06307	0.892693	0.954318	1.14014
AP000721.4 ENSG00000256100	1.1699	1.0892	0.876773	1.24722	1.25933	1.06464	1.0337	1.01291	1.03308	0.85153
AP000769.1 ENSG00000279576	0.883651	0.910724	1.48206	0.964958	0.896986	0.904538	1.06328	1.16439	0.837734	0.846302
AP000866.1 ENSG00000279342	1.06834	1.14542	0.838746	0.739451	1.00382	0.955042	0.8714	0.669458	0.833284	0.991819
AP001888.1 ENSG00000281781	1.21046	0.928555	1.07456	1.03498	0.69245	0.879125	1.10224	1.0576	0.960172	0.796259
AP002962.1 ENSG00000279906	1.0364	1.07643	0.719051	1.39994	1.01858	1.13251	0.639213	1.07517	1.07347	0.989503
AP006285.2 ENSG00000278919	1.17765	0.980689	0.975207	1.1586	1.07964	1.03394	0.939821	0.762257	1.10008	0.762843
AP1AR ENSG00000138660	1.2832	1.00917	0.898312	0.814255	1.20214	1.04831	0.847585	0.910948	0.84335	0.991088
AP1B1 ENSG00000100280	0.91532	0.895436	0.76459	1.09107	1.03212	1.15706	0.995234	0.850024	1.14751	1.08618
AP1G1 ENSG00000166747	0.939778	0.914494	0.759953	1.07883	0.875226	1.07485	0.94549	0.819837	0.922247	1.22715
AP1G2 ENSG00000213983	1.14077	0.831805	1.05317	1.19324	0.901815	0.729171	1.15392	0.702032	1.00506	0.799353
AP1M1 ENSG00000072958	1.00435	1.14892	0.855482	1.32397	1.37479	0.919688	0.989495	0.912148	0.935984	0.91032
AP1M2 ENSG00000129354	1.17127	0.72872	0.904925	0.850058	1.02445	1.14415	0.851903	1.14437	1.06858	0.61293
AP1S1 ENSG00000106367	0.986279	1.15365	0.875555	0.955302	0.898539	0.906267	1.0707	1.17324	0.729273	1.15233
AP1S2 ENSG00000182287	0.864688	1.04279	0.918362	1.17938	0.8166	1.0273	1.09742	1.19267	0.95179	1.34867
AP1S3 ENSG00000152056	0.753088	1.09975	1.13186	1.00026	1.23182	1.05178	0.809611	1.02796	1.02819	1.10789
AP2A1 ENSG00000196961	1.13316	1.06188	1.15506	0.940925	1.08963	0.900742	1.04181	1.0425	1.04739	1.1179
AP2A2 ENSG00000183020	0.648474	0.893521	1.09503	0.989853	1.71067	0.855365	1.24204	0.911735	0.945266	0.826884
AP2B1 ENSG00000006125	1.28426	1.02973	0.780303	1.02243	0.684005	1.21802	1.09316	0.902131	0.992099	1.0379
AP2M1 ENSG00000161203	0.790267	1.21285	0.835206	1.11401	0.673984	1.04108	1.19324	1.39553	0.982998	0.851962
AP2S1 ENSG00000042753	0.512539	0.78524	1.0501	1.4044	1.09949	1.20612	1.1446	1.13296	1.12006	0.704268
AP3B1 ENSG00000132842	0.994225	1.20172	0.690565	0.815837	1.05338	0.981045	1.08681	1.14486	1.18403	1.18384
AP3B2 ENSG00000103723	1.00729	0.984474	1.24666	0.937584	0.865442	1.26714	1.01472	1.0188	0.918756	1.06639
AP3D1 ENSG00000065000	0.682517	0.96919	0.894708	0.909235	1.08768	1.02665	0.900904	1.06559	1.05191	0.948949
AP3M1 ENSG00000185009	1.06265	0.895974	0.971585	1.04916	0.841331	1.19303	0.713442	0.741037	1.10892	1.08545
AP3M2 ENSG00000070718	0.929088	0.954681	1.1741	1.1241	1.09786	0.955867	0.835016	0.892371	1.05852	0.993454
AP3S1 ENSG00000177879	0.802207	1.16842	0.781211	1.01808	0.80504	1.17276	1.10261	1.08036	0.97131	1.06031
AP3S2 ENSG00000157823	1.39407	0.784916	1.61214	0.815865	0.982335	1.0168	1.09382	0.994594	1.05469	1.17239
AP4B1 ENSG00000134262	0.803453	0.86465	0.958365	1.22199	1.08344	0.987241	1.05544	1.14557	1.01095	0.729962
AP4E1 ENSG00000081014	0.955297	1.05533	0.924575	1.1689	1.03605	1.01477	1.06241	0.940534	0.873019	0.838369
AP4M1 ENSG00000221838	1.23781	0.750837	0.740569	1.17216	0.953924	0.826317	0.976954	1.25704	0.975781	1.06543
AP4S1 ENSG00000100478	0.898605	1.19437	1.09953	0.867493	1.15394	0.908137	0.818542	1.17098	1.1369	0.755554
AP5B1 ENSG00000254470	0.680857	1.1096	1.01933	0.809455	0.895977	1.10421	0.895948	0.975526	0.856341	1.04084
AP5M1 ENSG00000053770	1.04803	1.03416	0.843028	1.23392	0.860336	1.43163	0.89185	1.09695	0.821747	1.08558
AP5S1 ENSG00000125843	0.998955	1.06059	1.19881	1.16177	1.09435	0.999683	1.1054	0.892182	1.45338	0.973257
AP5Z1 ENSG00000242802	0.990646	1.10041	0.981756	0.891678	0.863358	0.906528	1.18308	0.788191	1.05654	1.20548
APAF1 ENSG00000120868	0.870825	0.842178	0.958077	0.945315	1.01808	0.719657	1.05155	1.11087	1.15613	1.03383
APBA1 ENSG00000107282	0.864183	1.13896	1.0701	0.858654	0.9681	1.09364	1.12664	1.14958	0.912518	1.1667
APBA2 ENSG00000034053	0.881662	0.929166	0.964648	0.89689	1.21249	1.20655	0.868138	0.875442	1.03342	0.841361
APBA3 ENSG00000011132	0.909973	1.01317	1.06243	1.04487	0.951681	0.898354	1.18261	0.996529	1.21369	1.03832
APBB1 ENSG00000166313	1.10784	1.49166	1.03574	0.831493	0.687707	0.978899	0.817725	1.02348	0.939593	1.15532
APBB1IP ENSG00000077420	0.82303	1.09172	0.909775	1.09989	1.21427	1.05703	0.991901	1.01696	1.1787	0.885779
APBB2 ENSG00000163697	0.929232	0.848033	1.23516	1.12281	0.951805	1.06696	1.00017	1.15602	0.960805	0.998785
APBB3 ENSG00000113108	1.01265	1.1442	1.04684	0.944308	0.862853	1.00327	0.930673	1.17423	1.11489	1.03253
APC ENSG00000134982	1.08355	1.0489	1.08176	1.0802	0.890246	0.955038	0.781267	1.08313	0.801242	0.753407
APC2 ENSG00000115266	0.926664	1.10344	1.04388	0.84473	1.50337	1.02909	0.954821	0.898424	0.91609	1.03061
APCDD1 ENSG00000154856	0.950603	0.853096	0.932795	0.961495	0.835932	1.02595	0.906143	1.15821	0.863834	1.07857
APCDD1L ENSG00000198768	0.934438	1.13242	1.03145	0.772505	0.825429	0.947137	0.751329	0.962879	0.872373	0.903199
APCS ENSG00000132703	1.10441	0.998573	1.03048	0.87558	0.887048	0.960315	0.734075	1.09581	1.07447	0.93522
APEH ENSG00000164062	0.763586	0.997979	0.65339	0.926739	0.976673	0.827159	1.02919	0.926415	0.896563	0.914863
APELA ENSG00000248329	0.976254	0.954578	0.98272	0.980623	1.08143	1.02975	1.02612	1.12773	1.08994	1.08796
APEX1 ENSG00000100823	0.997395	1.05817	0.81033	0.881655	1.00407	1.20575	0.975486	1.21104	0.823397	1.08659
APEX2 ENSG00000169188	0.989552	1.05767	1.25687	1.31101	0.94995	0.987678	2.09548	0.924486	0.917565	0.898707
APH1A ENSG00000117362	0.841264	0.971836	0.973318	0.813855	1.22364	0.869702	1.20583	0.963699	0.898475	0.931059
APH1B ENSG00000138613	0.682877	1.16132	1.11392	1.08446	0.957982	0.750338	1.17235	1.00932	1.0444	1.00082
API5 ENSG00000166181	0.795055	0.995296	0.900226	1.24819	1.09026	0.909273	0.908684	0.762429	1.1651	1.13626
APIP ENSG00000149089	0.825412	1.10633	0.909484	0.941322	0.912076	1.11009	0.838394	0.996768	0.834307	1.05986
APITD1 ENSG00000175279	0.771452	1.1103	0.93584	0.983822	0.7393	1.13126	0.698782	1.07664	0.957178	0.950724
APITD1-CORT ENSG00000251503	1.12884	1.17159	1.10396	1.04852	0.889371	1.03297	1.01969	1.21417	0.940123	0.879663
APLF ENSG00000169621	0.954609	1.14245	0.897292	1.05624	1.22769	1.04599	0.976229	0.941886	0.751345	0.867124
APLN ENSG00000171388	1.04271	1.16584	1.091	1.0555	0.919772	0.945808	0.973574	0.867748	0.934435	0.812956
APLNR ENSG00000134817	1.16548	1.17829	1.00373	1.0444	1.0689	1.09701	0.952679	0.820146	1.04133	1.23031
APLP1 ENSG00000105290	1.02422	1.545	0.957241	0.858251	1.07943	1.33827	0.982031	0.859384	0.940333	1.03195
APLP2 ENSG00000084234	0.827069	0.918677	1.17311	0.943298	0.442434	1.69487	0.67347	0.729514	1.12184	0.78023
APMAP ENSG00000101474	1.33368	1.15705	0.955685	0.928407	0.618756	0.928986	1.31461	1.11278	0.966476	0.913943
APOA1 ENSG00000118137	0.939603	1.06867	0.96529	0.93718	0.965978	1.02968	1.01751	1.19315	1.09889	0.726248
APOA2 ENSG00000158874	0.882699	0.928548	0.899194	1.17258	0.881556	1.3073	0.796441	0.860427	0.912127	1.01119
APOB ENSG00000084674	1.16867	0.813694	0.896822	1.01474	1.08872	0.933005	0.880758	0.711025	0.96704	0.944413
APOBEC1 ENSG00000111701	1.12618	1.31268	0.91844	1.09211	1.07191	0.791066	1.15711	0.829139	0.937373	0.962585
APOBEC2 ENSG00000124701	0.770707	1.00784	0.861504	1.30015	0.903284	1.07703	0.984374	1.19183	1.00535	0.883532
APOBEC3A ENSG00000128383	0.956259	1.16003	1.29387	0.721357	0.712551	0.967431	1.12265	0.997382	1.05945	0.949563
APOBEC3B ENSG00000179750	0.901897	0.867552	0.934795	1.08614	0.986726	1.02675	0.989451	1.20988	1.00271	0.909284
APOBEC3C ENSG00000244509	1.03562	1.02501	0.98583	1.07789	1.19642	1.10209	1.1711	1.00796	0.985748	0.947264
APOBEC3D ENSG00000243811	0.819485	0.930338	0.863895	1.02671	1.18583	1.20676	0.910893	0.94339	1.18888	0.677786
APOBEC3F ENSG00000128394	0.789316	0.826019	0.992983	0.951925	0.803356	0.925719	1.26522	0.973369	0.894918	1.1896
APOBEC3G ENSG00000239713	1.3674	1.03501	0.998245	1.35618	1.21684	1.21867	1.18972	0.981292	1.04991	1.00066
APOBEC3H ENSG00000100298	0.876897	0.921656	1.03293	0.99568	1.2642	1.41861	0.851797	1.1983	1.23885	0.968185
APOBEC4 ENSG00000173627	1.04282	1.12936	0.824008	0.7319	1.10229	0.858545	0.836648	1.0309	0.887603	0.884447
APOBR ENSG00000184730	1.15073	1.0806	0.911974	1.63374	1.13415	0.882569	0.955923	0.860885	1.01817	0.91364
APOC1 ENSG00000130208	1.19077	1.65058	0.870292	0.953348	1.08868	0.788647	0.993298	1.17013	1.09957	1.01913
APOC2 ENSG00000234906	1.19759	0.999652	1.06734	1.03686	0.826008	1.05176	0.889042	0.986851	0.906357	1.09605
APOC3 ENSG00000110245	0.942762	1.03597	0.958729	1.078	0.895215	1.04999	0.791117	0.901554	1.04288	0.840942
APOC4 ENSG00000267467	1.06075	0.825441	1.0274	0.615301	1.1321	0.653715	1.02545	1.2005	1.45983	0.841363
APOD ENSG00000189058	1.23536	0.747038	1.19846	1.32715	1.32487	0.864339	0.896061	0.692696	1.35239	1.1017
APOE ENSG00000130203	1.4642	1.11844	0.9558	1.09756	1.00327	0.992349	0.925114	1.98683	1.10425	0.900557
APOF ENSG00000175336	1.19136	1.18003	0.998806	0.944055	0.979899	0.936251	1.29081	1.02773	0.981809	0.851867
APOH ENSG00000091583	1.10119	1.06101	1.10881	1.0086	0.927933	0.891158	0.928238	1.13478	0.909624	0.906876
APOL1 ENSG00000100342	0.888563	1.01051	1.10784	0.776552	1.36414	0.883128	0.850576	0.91089	0.987221	1.09017
APOL2 ENSG00000128335	0.804371	1.14585	1.13171	1.16716	1.1311	1.22232	0.930425	0.940151	1.09832	1.05279
APOL3 ENSG00000128284	1.37778	0.677314	0.782676	1.00446	0.84605	0.736002	1.02697	0.844084	1.34687	1.36231
APOL4 ENSG00000100336	1.05743	0.841892	1.15894	0.871454	0.817301	0.921935	0.851299	1.06564	1.03304	1.02689
APOL6 ENSG00000221963	0.942267	1.22675	0.947077	1.15737	0.907464	0.833515	0.935435	1.02982	1.09139	0.856551
APOLD1 ENSG00000178878	0.933381	0.973264	1.13283	1.09279	1.10165	1.11836	0.946931	1.03991	1.08981	1.01613
APOM ENSG00000204444	1.08067	1.10443	0.742495	0.709597	0.806372	0.972803	0.890716	0.915456	0.963125	1.12077
APOO ENSG00000184831	1.05967	1.11594	1.14374	1.3251	1.45957	0.927216	0.881086	1.01767	1.02378	0.7976
APOOL ENSG00000155008	0.911889	0.967204	0.815048	1.25924	0.739122	0.825987	1.00056	0.786928	0.71716	0.944693
APP ENSG00000142192	0.9892	0.899892	1.15367	0.98472	0.697307	0.856282	1.0637	1.11312	0.597559	1.09871
APPBP2 ENSG00000062725	0.681992	0.86339	0.984622	1.07683	1.24591	1.03223	0.973112	0.894529	0.991622	1.12084
APPL1 ENSG00000157500	1.04763	1.09265	1.04054	0.967817	1.19473	1.15511	0.841685	1.09253	1.00487	1.07763
APPL2 ENSG00000136044	1.04113	1.1973	0.738699	1.04664	0.850337	0.988991	1.14611	0.85968	0.951622	0.94276
APRT ENSG00000198931	1.02826	0.874028	0.821035	1.2142	0.860812	1.27283	1.01381	1.10017	1.0358	0.932138
APTX ENSG00000137074	1.09441	1.10924	0.990111	0.95813	0.710057	0.821558	0.940252	0.852089	1.16061	1.04349
AQP1 ENSG00000240583	0.811009	0.958455	0.954392	1.3308	1.14329	1.01986	0.888791	0.869685	0.69589	0.892154
AQP10 ENSG00000143595	0.796808	1.01997	1.16699	1.00495	0.96907	0.891216	0.917814	0.6957	1.0773	1.09823
AQP11 ENSG00000178301	0.965707	0.885518	0.756834	0.899216	0.925277	0.862353	0.826108	0.902615	1.03061	1.02761
AQP12A ENSG00000184945	0.873147	0.987756	1.14656	0.778038	0.804419	0.951775	0.934687	1.01201	0.876039	0.971563
AQP12B ENSG00000185176	1.11948	0.890782	0.994021	0.818724	1.03208	0.952549	1.18807	0.792288	0.927588	0.890733
AQP2 ENSG00000167580	0.882659	1.11257	1.07013	1.10006	1.06947	1.24948	0.916803	1.01759	1.04387	0.876951
AQP3 ENSG00000165272	0.844191	0.533716	1.37327	0.878279	1.14861	0.977879	0.652394	0.824014	1.10596	1.03395
AQP4 ENSG00000171885	1.15135	0.965981	0.838973	0.842545	0.90998	1.04048	1.07013	1.12438	0.876244	1.00124
AQP5 ENSG00000161798	0.81129	0.718351	1.08541	1.07492	0.985861	1.05144	1.18911	1.1747	1.22305	1.13847
AQP6 ENSG00000086159	1.16037	0.876497	0.97313	1.13358	1.05238	1.06631	0.721213	1.07641	1.06668	0.92129
AQP7 ENSG00000165269	0.965285	1.11352	0.952792	0.960311	1.10388	0.925323	0.79291	1.10216	1.06187	0.996193
AQP8 ENSG00000103375	0.895372	0.88764	1.07893	0.955156	0.848368	0.968939	1.16177	0.8484	0.943911	0.791008
AQP9 ENSG00000103569	0.991001	0.852743	0.864141	0.922211	0.854673	1.11575	0.984583	0.972309	0.992274	0.868248
AQR ENSG00000021776	0.922733	0.989007	1.19017	1.21974	1.43243	1.1191	0.840367	0.931406	1.10898	0.995241
AR ENSG00000169083	0.99479	1.07301	1.13937	0.976034	0.725652	0.936664	0.937411	0.919684	1.04953	0.994469
ARAF ENSG00000078061	0.906501	0.915581	1.0845	1.09346	1.14768	0.798034	1.12869	0.971039	0.916558	0.850506
ARAP1 ENSG00000186635	1.05838	1.279	1.04615	0.981308	1.14211	1.27696	0.802052	1.14693	1.11369	1.01224
ARAP2 ENSG00000047365	0.988357	1.04952	0.968469	1.09012	1.09437	1.03438	0.984421	1.11538	1.01238	0.807506
ARAP3 ENSG00000120318	0.953193	0.641363	1.01257	0.781066	1.03532	1.05806	1.11481	1.31338	0.957635	1.06327
ARC ENSG00000198576	0.949829	0.933184	0.959314	1.02286	0.845707	0.76932	0.907897	0.908278	0.838156	0.924993
ARCN1 ENSG00000095139	1.12875	1.05483	1.35409	1.01302	0.741771	0.977794	0.824337	0.748113	0.880852	1.10894
AREG ENSG00000109321	0.988447	1.01748	0.905651	1.00485	0.744254	1.07397	0.86089	0.822202	1.0756	0.937851
AREL1 ENSG00000119682	1.15478	1.18736	1.32341	1.25137	0.927376	0.687263	0.853976	1.22103	1.2653	1.05967
ARF1 ENSG00000143761	1.12083	0.941317	0.968554	0.814274	0.825356	0.972157	0.831385	1.05104	1.19787	1.04578
ARF3 ENSG00000134287	1.05442	0.849617	0.95207	0.983577	1.40356	1.09929	0.947434	1.03292	1.25478	1.11508
ARF4 ENSG00000168374	0.960853	1.03161	1.24344	0.958713	1.06531	0.969726	0.717616	0.951939	0.964137	0.907909
ARF5 ENSG00000004059	0.99763	1.08009	0.896277	0.963784	0.675879	1.34976	0.919811	1.2362	0.850858	1.28887
ARF6 ENSG00000165527	1.05768	1.16892	0.713069	1.20608	1.183	1.0359	0.900846	1.03486	0.885957	0.938229
ARFGAP1 ENSG00000101199	1.03633	0.723752	1.12822	1.5114	1.17972	0.845985	0.794282	1.25345	0.89575	1.05758
ARFGAP2 ENSG00000149182	0.836898	1.24128	1.15883	0.862109	1.17239	0.828986	1.13037	1.12354	0.876432	1.11728
ARFGAP3 ENSG00000242247	0.984754	1.17779	0.661575	0.814297	1.08143	1.05171	0.837869	0.986759	1.14797	1.13166
ARFGEF1 ENSG00000066777	1.15251	1.24179	1.1461	0.813228	0.997195	0.806828	1.23089	1.06916	0.874504	1.0001
ARFGEF2 ENSG00000124198	0.962538	0.978237	1.51063	1.00019	0.993254	0.860574	0.821614	1.09345	0.963178	0.707922
ARFGEF3 ENSG00000112379	1.07133	1.06112	0.783407	0.951157	1.0731	0.995198	0.758503	1.02949	1.04678	0.815681
ARFIP1 ENSG00000164144	1.00055	0.838009	0.890018	0.846384	1.15522	0.703204	1.03093	0.904143	0.933733	1.1742
ARFIP2 ENSG00000132254	0.932712	1.00636	0.92369	0.845316	0.979252	1.15859	0.952893	1.14468	1.02536	0.966686
ARFRP1 ENSG00000101246	1.06414	1.02248	1.35401	1.08828	0.896863	1.29029	1.28828	1.42333	0.983688	0.932537
ARG1 ENSG00000118520	0.934446	0.966121	1.03263	0.62284	1.20691	0.882322	1.10889	0.967412	0.874022	0.845747
ARG2 ENSG00000081181	1.05431	1.37278	0.770336	0.942743	1.01858	1.07401	0.994142	1.03373	1.05557	1.04461
ARGFX ENSG00000186103	0.841313	0.968365	0.734814	1.00769	0.953132	0.909708	0.895875	1.15585	1.11167	1.17375
ARGLU1 ENSG00000134884	1.1883	1.14139	0.849372	0.982891	1.16303	1.07427	1.06484	1.12964	1.22194	0.860793
ARHGAP1 ENSG00000175220	1.12798	1.02269	0.98588	1.01807	0.837288	1.32395	0.821966	0.875561	0.87794	1.0187
ARHGAP10 ENSG00000071205	0.941568	1.02067	0.860031	0.967412	0.720794	1.55187	0.851411	1.03171	1.19968	1.07969
ARHGAP11A ENSG00000198826	0.868316	0.933861	1.14933	1.03927	1.0659	0.847721	0.953249	1.42301	0.925981	0.922818
ARHGAP11B ENSG00000187951	1.19305	0.981854	0.924489	1.02428	1.26143	1.24076	0.859006	1.20356	0.882681	1.33586
ARHGAP12 ENSG00000165322	1.2495	1.02534	1.03786	1.09045	1.13556	1.28311	0.721329	0.846873	1.04834	0.977091
ARHGAP15 ENSG00000075884	0.917864	0.883999	0.925237	0.789562	0.954536	0.832084	0.853969	1.02805	0.936625	0.664609
ARHGAP17 ENSG00000140750	1.23008	1.18482	1.07399	0.781116	1.14218	1.10677	0.899415	1.0979	0.862454	1.07417
ARHGAP18 ENSG00000146376	1.30418	1.11222	0.936314	1.10779	0.935161	0.900218	1.12086	1.07599	1.02001	0.948895
ARHGAP19 ENSG00000213390	0.948739	0.883679	1.16978	0.989424	0.772435	0.746291	1.15005	0.953219	1.22708	1.19449
ARHGAP20 ENSG00000137727	0.967545	1.08708	1.14482	0.893845	0.906485	0.754619	0.941574	0.914514	1.08617	0.932528
ARHGAP21 ENSG00000107863	1.34032	1.29661	0.867448	0.880933	0.923676	0.933102	0.860502	1.27739	1.32646	0.973759
ARHGAP22 ENSG00000128805	0.996849	0.870474	1.18222	0.888219	1.08236	0.983688	1.02831	0.839793	1.06678	0.855749
ARHGAP23 ENSG00000275832	1.06468	0.784753	1.1575	1.248	1.00995	1.08935	0.905555	0.899255	1.01998	1.21739
ARHGAP24 ENSG00000138639	1.03404	0.920611	0.934173	1.02186	1.10896	1.00087	1.33594	1.00451	0.792711	1.12988
ARHGAP25 ENSG00000163219	1.32975	1.02335	1.04804	0.961343	0.894724	1.08909	0.979095	1.15486	1.18949	0.890141
ARHGAP26 ENSG00000145819	0.929136	0.998589	1.18656	0.96787	0.779502	0.850172	1.07593	0.960429	0.814454	1.04466
ARHGAP27 ENSG00000159314	0.822447	0.767321	0.939803	0.848476	1.24682	0.975065	0.706826	1.09534	1.04059	1.15977
ARHGAP28 ENSG00000088756	0.961527	1.0052	0.909761	1.20799	0.889366	1.00668	0.968512	1.00933	1.03743	1.15646
ARHGAP29 ENSG00000137962	1.03708	0.906295	0.943772	0.920122	1.15449	1.17281	0.818622	0.810389	0.984706	0.893102
ARHGAP30 ENSG00000186517	0.977438	1.11567	0.811211	0.939112	1.00922	1.3686	1.05887	1.06477	0.652991	1.06269
ARHGAP31 ENSG00000031081	1.17402	1.47755	0.913546	1.05188	1.04627	0.972328	0.802232	1.04942	1.04241	0.847492
ARHGAP32 ENSG00000134909	0.952715	0.962812	1.10856	1.14487	1.23517	0.999619	1.16712	0.925965	0.956878	1.04285
ARHGAP33 ENSG00000004777	1.04557	0.722399	1.03939	0.84099	0.856	1.05571	1.22059	1.13662	0.839233	1.09031
ARHGAP35 ENSG00000160007	1.0368	0.66664	1.07018	1.11288	1.05139	1.20797	1.41502	0.960101	0.729015	1.02606
ARHGAP36 ENSG00000147256	0.885165	0.934229	0.948088	0.964129	1.07669	0.892681	1.10728	0.834906	1.02508	1.05214
ARHGAP39 ENSG00000147799	0.827966	0.838342	0.957558	0.977734	0.898614	0.906311	1.14668	0.915499	0.936539	1.02392
ARHGAP4 ENSG00000089820	1.30286	0.87972	0.982492	1.14635	0.784514	1.14976	1.03181	1.05294	0.874189	0.767848
ARHGAP40 ENSG00000124143	1.12108	0.912116	1.36637	1.1336	1.13238	0.954686	0.770177	1.00632	1.06722	1.07935
ARHGAP42 ENSG00000165895	1.01957	1.24493	0.970631	0.946336	1.18921	1.2886	0.910254	1.27285	1.08538	0.937601
ARHGAP44 ENSG00000006740	0.952417	0.917432	1.01443	1.04314	1.28517	0.844325	0.850643	1.02894	0.966367	1.30242
ARHGAP45 ENSG00000180448	1.23909	1.32118	0.866957	0.804311	1.02297	0.931801	1.06004	0.743573	0.994733	0.821266
ARHGAP5 ENSG00000100852	0.990895	1.2495	0.978352	0.725185	1.11499	1.41613	0.724905	1.0385	0.888024	0.891586
ARHGAP6 ENSG00000047648	1.01546	0.838399	0.822135	1.04065	1.10946	1.23922	1.01546	0.856568	0.907193	1.21871
ARHGAP8 ENSG00000241484	0.840172	0.895746	1.25583	1.19879	0.762775	0.992955	1.05645	1.13488	0.819696	0.802358
ARHGAP9 ENSG00000123329	1.01871	0.900218	0.949257	1.13258	0.943282	1.00262	1.16159	0.931981	1.03039	1.25107
ARHGDIA ENSG00000141522	1.29964	1.02871	0.640419	0.748162	1.38076	1.11176	1.00483	1.12348	1.06167	1.19017
ARHGDIB ENSG00000111348	1.12694	1.35794	0.86664	0.830489	1.05254	0.99421	1.29865	0.875256	0.83328	0.820315
ARHGDIG ENSG00000242173	1.01925	0.924715	1.18016	1.09226	1.08865	0.977588	1.02098	1.02601	0.961016	1.2231
ARHGEF1 ENSG00000076928	1.25647	0.987716	0.769965	1.21928	1.17157	0.781629	0.980887	0.785597	1.0712	1.08222
ARHGEF10 ENSG00000104728	0.801737	0.97929	0.931378	0.685479	1.11923	1.28396	0.738129	0.952495	1.15819	0.867997
ARHGEF10L ENSG00000074964	0.970305	1.09176	1.23924	1.09437	0.844727	1.13107	1.18368	0.87827	0.990121	0.974744
ARHGEF11 ENSG00000132694	1.25483	1.00218	0.757425	0.790213	0.882638	0.722657	1.05852	0.954712	1.09579	0.86966
ARHGEF12 ENSG00000196914	0.91938	1.01667	0.772461	1.0109	0.973991	0.95716	0.925974	0.993008	1.17381	0.892505
ARHGEF15 ENSG00000198844	0.819513	1.0206	0.975849	1.05539	0.872645	0.908416	1.10879	0.65678	0.920368	1.21735
ARHGEF16 ENSG00000130762	1.16479	1.00271	0.927324	0.84124	1.21387	1.11221	1.31322	1.2455	1.21407	1.07362
ARHGEF17 ENSG00000110237	0.872358	0.986497	1.08064	0.994045	0.95913	1.11151	0.943063	0.817671	0.89577	0.97115
ARHGEF18 ENSG00000104880	0.927957	1.00764	1.00752	0.963178	0.951599	0.945751	0.984196	0.787916	1.00167	0.771541
ARHGEF19 ENSG00000142632	1.20433	1.38247	1.18643	0.913484	1.0021	0.868581	1.01067	1.15118	1.09908	1.08423
ARHGEF2 ENSG00000116584	0.875607	1.20773	0.872835	1.3109	1.28161	0.911439	1.09167	1.08975	1.00212	1.13664
ARHGEF25 ENSG00000240771	1.22095	1.04381	1.16802	0.862713	0.855279	0.974162	1.14414	0.962474	0.93777	0.879909
ARHGEF26 ENSG00000114790	0.869655	1.19308	0.831359	1.16593	1.16215	1.0239	0.928288	1.08552	0.981581	0.788643
ARHGEF28 ENSG00000214944	0.995478	0.841916	0.697151	1.03153	1.27422	1.03989	1.17624	1.19987	0.939388	0.931777
ARHGEF3 ENSG00000163947	0.800072	1.44736	1.29893	1.10287	0.898856	1.00386	0.853557	1.14377	0.977905	1.02855
ARHGEF33 ENSG00000214694	0.821139	1.14162	1.01266	0.86664	1.22731	0.920477	1.11174	1.05233	0.971402	0.897802
ARHGEF35 ENSG00000213214	0.967738	1.06638	1.05259	1.01218	1.07055	1.1744	1.03641	1.01903	1.08735	0.899036
ARHGEF37 ENSG00000183111	1.16838	1.47186	1.1831	1.13802	0.988454	0.790542	0.879967	1.09046	1.09208	0.976897
ARHGEF38 ENSG00000236699	1.16082	1.23419	0.830787	0.969468	1.05165	1.30673	1.00839	0.927091	1.01773	0.926698
ARHGEF39 ENSG00000137135	1.35443	0.924099	1.07296	1.09814	1.03172	0.833482	1.02792	1.14171	1.37435	0.875105
ARHGEF4 ENSG00000136002	1.14308	0.798919	1.08997	1.06801	0.994954	1.11275	1.19185	1.1409	1.158	1.01285
ARHGEF40 ENSG00000165801	1.09203	1.09944	0.824105	1.05518	1.08048	0.982616	1.02553	1.00103	1.3935	1.31894
ARHGEF5 ENSG00000050327	1.12923	1.29513	1.0698	1.00206	0.928975	1.0173	1.08184	0.875486	1.13884	1.03476
ARHGEF6 ENSG00000129675	1.07049	0.855395	1.1385	1.32341	0.988092	0.849647	0.962223	0.817026	1.02915	1.18712
ARHGEF7 ENSG00000102606	0.961282	1.15929	1.07614	1.00516	1.03794	0.975747	1.05029	1.05679	0.843155	0.917568
ARHGEF9 ENSG00000131089	1.17135	0.881674	0.828958	1.12678	0.823812	1.13978	1.03022	0.6412	0.994883	0.935849
ARID1A ENSG00000117713	0.883127	1.03657	0.740233	0.933768	0.836455	0.787161	0.914576	1.1436	1.07005	1.44287
ARID1B ENSG00000049618	1.12664	1.22883	0.98391	0.808039	1.09911	0.79602	1.07756	1.39791	1.01257	1.18312
ARID2 ENSG00000189079	1.01531	0.976428	1.07984	0.988279	1.13642	0.957154	1.15683	1.06698	0.93041	0.832785
ARID3A ENSG00000116017	1.06361	1.30691	0.90952	0.875741	1.17269	0.912686	1.00088	0.904513	1.27265	0.91943
ARID3B ENSG00000179361	1.07005	0.820524	1.15624	1.03386	0.849045	1.03356	1.13363	1.13701	0.913921	1.06939
ARID4A ENSG00000032219	1.10418	1.33452	1.02794	1.01027	0.956309	1.20801	1.23521	1.01999	0.948842	0.855085
ARID4B ENSG00000054267	0.941296	0.966348	1.10445	0.898241	1.04486	0.899314	1.06234	0.988438	1.07852	0.847286
ARID5A ENSG00000196843	1.04408	0.921956	1.00409	1.10035	1.11177	1.17689	1.07289	1.11178	0.737106	0.943184
ARID5B ENSG00000150347	0.779686	1.34756	0.558349	0.932401	0.975666	0.967274	1.21885	1.11775	2.04543	0.844425
ARIH1 ENSG00000166233	0.821388	0.860052	0.684325	1.04694	0.765032	0.931139	0.732113	1.44353	0.865175	1.19377
ARIH2 ENSG00000177479	1.12315	0.806857	1.11638	1.04914	0.937914	1.09137	0.933065	0.912987	1.15573	0.966004
ARIH2OS ENSG00000221883	1.1154	0.888065	0.843896	0.856861	0.916218	0.999079	0.996009	1.08651	1.14576	1.17173
ARL1 ENSG00000120805	0.993403	1.08869	0.799678	0.927072	1.3578	0.666172	0.972367	1.04741	0.87629	1.13985
ARL10 ENSG00000175414	1.08168	0.929314	0.827292	1.00136	0.822375	0.779353	0.909743	1.08447	1.17491	0.985407
ARL11 ENSG00000152213	1.13371	1.06459	0.834318	1.22766	0.934537	0.902972	1.11105	0.769984	0.9515	1.08905
ARL13B ENSG00000169379	0.856021	0.952982	1.25537	1.02932	0.961344	1.11889	1.12338	1.03604	1.08768	1.01899
ARL14 ENSG00000179674	0.897338	0.935122	1.14896	0.829001	0.982	1.00159	0.999439	0.957046	1.13647	0.946881
ARL14EP ENSG00000152219	0.884832	0.985761	0.998525	1.05926	0.983113	0.941331	0.837915	0.80353	1.13143	1.0782
ARL15 ENSG00000185305	1.20231	1.1513	1.01315	1.07417	1.30624	0.965246	0.988182	1.11117	1.23606	0.909212
ARL16 ENSG00000214087	1.19235	1.0179	0.897205	0.837661	1.09976	1.3769	1.18791	1.12748	0.933929	0.904453
ARL17A ENSG00000185829	1.07506	1.02386	1.14954	1.19702	1.0757	1.38152	1.00543	1.15204	0.919669	0.948143
ARL17B ENSG00000228696	0.94125	0.999716	1.10713	1.07042	0.989962	0.824626	1.09035	1.06714	1.00378	1.15662
ARL2 ENSG00000213465	0.903622	1.31426	0.882811	1.22126	0.865108	0.889822	0.930313	1.07348	0.997237	1.0782
ARL2BP ENSG00000102931	1.08864	0.866044	0.867584	0.86906	0.94414	1.20684	1.12659	0.84182	0.88179	0.877326
ARL3 ENSG00000138175	1.01183	0.949881	0.902726	0.831872	1.24176	0.800003	0.845607	0.689341	1.04588	1.05276
ARL4A ENSG00000122644	0.77501	0.733375	1.07575	1.08686	0.874272	1.13347	0.730703	0.897805	0.821699	0.913992
ARL4C ENSG00000188042	0.831674	0.88834	1.02657	1.17634	1.21969	1.04069	1.3731	0.979844	1.14332	0.922514
ARL4D ENSG00000175906	0.843383	0.951686	1.15306	1.05647	1.02033	1.68062	0.74624	0.870604	0.760912	0.740413
ARL5A ENSG00000162980	0.936462	0.994705	0.96008	1.10018	1.02276	1.03428	0.868286	0.790543	1.34598	0.828581
ARL5B ENSG00000165997	1.11163	0.908206	0.747576	0.872981	1.24504	1.19675	1.01774	1.19997	1.05991	0.924346
ARL5C ENSG00000141748	0.885302	1.1627	0.923369	1.08037	1.1104	0.915873	1.14395	0.963112	1.10035	1.03602
ARL6 ENSG00000113966	0.91176	1.02351	0.847615	0.959691	1.0773	0.995119	0.955674	0.867452	1.21722	0.992585
ARL6IP1 ENSG00000170540	0.970568	0.940956	1.04894	0.942364	0.989099	1.12123	1.10446	0.809945	0.922052	0.869136
ARL6IP4 ENSG00000182196	1.26189	0.921841	0.857435	1.08589	0.932718	1.2744	0.978437	0.876961	0.966748	1.01321
ARL6IP5 ENSG00000144746	0.947006	1.36116	0.958677	0.969611	1.07956	1.00881	1.04353	0.861514	0.786057	1.04018
ARL6IP6 ENSG00000177917	0.912947	1.11693	0.971132	0.92856	1.20257	1.07123	0.880278	0.856791	1.05766	0.894272
ARL8A ENSG00000143862	0.798623	1.14223	0.703434	1.21255	1.28588	0.994853	0.990131	1.10247	0.883524	1.02791
ARL8B ENSG00000134108	1.05468	0.992285	0.947369	1.14637	0.914767	0.977193	1.01539	1.02464	1.00263	0.979372
ARL9 ENSG00000196503	0.80136	1.00631	1.12734	0.744517	0.709831	0.933763	1.24293	1.24525	1.17939	0.931067
ARMC1 ENSG00000104442	1.33721	1.10349	1.03414	1.03013	0.922055	0.885891	0.931442	1.1472	1.11491	1.12798
ARMC10 ENSG00000170632	1.10041	1.04155	1.08522	0.91153	0.935368	0.931063	0.814581	0.836844	0.845695	0.851105
ARMC12 ENSG00000157343	0.77635	1.14229	1.24747	1.00548	0.869186	0.911779	1.31432	1.10532	0.85232	0.896486
ARMC2 ENSG00000118690	1.08366	1.01205	0.96156	0.949882	0.938985	1.05616	0.833975	0.959274	0.990183	1.15532
ARMC3 ENSG00000165309	1.21183	1.19965	0.85474	0.831796	1.10007	1.29113	1.38444	1.18962	0.778386	1.0774
ARMC4 ENSG00000169126	0.785046	0.974785	0.957513	0.764979	0.976899	1.01167	1.16618	1.22304	1.02108	0.923745
ARMC5 ENSG00000140691	1.29789	1.10883	0.895606	0.857232	1.14293	0.814553	0.926562	1.06211	1.017	0.886525
ARMC6 ENSG00000105676	0.946949	0.9376	0.759878	1.08205	1.00982	0.863766	0.874655	0.933957	1.2871	1.02922
ARMC7 ENSG00000125449	0.866077	1.08717	0.755924	1.11002	1.11052	0.794588	1.20259	0.888144	1.02487	0.788491
ARMC8 ENSG00000114098	1.07047	1.0197	1.13551	0.928701	1.03608	0.787389	0.975818	1.10049	0.977856	1.06855
ARMC9 ENSG00000135931	1.26557	0.987904	1.04937	1.00507	1.12465	1.2797	0.806997	1.04976	0.917518	1.1379
ARMCX1 ENSG00000126947	0.874711	0.944557	1.02617	0.883393	1.25101	1.01443	0.943323	0.829849	0.84005	1.08879
ARMCX2 ENSG00000184867	0.949295	0.90038	0.751449	0.863756	0.891874	0.970957	1.05762	1.14648	0.777418	1.07725
ARMCX3 ENSG00000102401	0.891966	0.892174	0.912732	0.984691	1.11436	1.02316	0.903875	1.1176	0.966973	1.0953
ARMCX4 ENSG00000196440	1.00928	1.02701	0.799357	1.0127	0.783595	1.00339	0.974551	1.05416	1.00495	1.00304
ARMCX5 ENSG00000125962	0.985471	1.09338	0.941357	0.813855	0.869627	0.956807	1.00478	0.945631	0.940679	1.01645
ARMCX6 ENSG00000198960	1.00852	1.00374	1.20199	0.888389	0.817298	1.03755	1.17446	1.32609	0.703928	1.06428
ARMS2 ENSG00000254636	0.950112	1.11247	0.742433	0.728352	0.913118	1.01822	0.936337	1.03754	0.797703	1.35853
ARMT1 ENSG00000146476	0.86098	0.892021	0.945132	1.12931	1.09868	0.862731	0.885839	1.2252	1.08426	0.9599
ARNT ENSG00000143437	0.834158	1.22969	1.22198	0.966981	0.944631	0.864243	0.977967	0.829338	1.00978	1.03915
ARNT2 ENSG00000172379	1.0126	0.892699	1.00754	0.960664	0.918403	0.810665	0.767571	0.748545	0.824866	0.779299
ARNTL ENSG00000133794	1.07351	0.961651	1.24491	1.24638	1.40528	1.41688	1.01205	0.995623	1.276	1.04784
ARNTL2 ENSG00000029153	1.12625	0.860036	1.13592	0.83221	1.03679	0.841875	1.24878	1.05583	0.962542	0.840731
ARPC1A ENSG00000241685	1.01671	1.00875	0.675483	0.992037	1.25558	0.81454	1.0704	0.788227	1.04328	1.10003
ARPC1B ENSG00000130429	0.879234	0.661061	0.869631	0.905779	0.92293	1.00471	1.0828	1.0216	0.955765	0.84452
ARPC2 ENSG00000163466	0.934614	0.986475	0.962548	0.999748	1.33847	1.12207	1.07217	1.02052	0.801599	0.98635
ARPC3 ENSG00000111229	1.21463	0.869666	0.844936	0.758485	1.09716	1.05116	0.883738	0.72118	1.12151	1.1378
ARPC4 ENSG00000241553	0.986195	0.83226	0.917819	0.747799	1.28872	1.09526	1.04952	0.571551	0.933188	1.08248
ARPC5 ENSG00000162704	0.644727	1.02603	0.780622	0.98496	1.52058	0.836558	1.13238	0.793031	0.937554	0.854996
ARPC5L ENSG00000136950	1.08237	1.31803	0.859202	1.15016	0.733661	0.891244	0.783096	0.910837	0.872549	1.03805
ARPIN ENSG00000242498	0.939815	0.933252	0.930915	1.26916	0.725535	0.865919	1.07849	1.18233	1.18762	0.80581
ARPP19 ENSG00000128989	0.939537	0.962743	1.02558	1.19213	1.29505	0.967124	0.850417	1.06786	1.04605	0.860333
ARPP21 ENSG00000172995	1.07667	0.865131	0.938151	1.16274	0.910198	1.01813	1.26642	0.95447	1.32923	0.971993
ARRB1 ENSG00000137486	0.863786	1.00017	1.00426	0.812726	1.42801	0.847772	0.843749	0.939851	0.727166	1.05935
ARRB2 ENSG00000141480	0.921144	0.804687	0.832077	1.0397	1.07787	0.940912	0.956725	1.20068	0.783749	1.14136
ARRDC1 ENSG00000197070	0.852908	0.976291	1.01101	0.990263	0.959613	0.941289	0.912777	0.923995	1.1812	1.03804
ARRDC2 ENSG00000105643	0.9803	0.88623	1.12757	1.11469	0.92802	1.18547	1.14761	1.01317	0.935945	1.09277
ARRDC3 ENSG00000113369	1.00745	0.8509	0.983218	1.03754	1.12868	1.16026	0.977505	0.811321	0.82562	1.10242
ARRDC4 ENSG00000140450	1.15592	0.920684	0.789575	0.797025	1.01963	0.879463	1.14727	0.843956	0.92089	0.975043
ARRDC5 ENSG00000205784	1.12317	1.0922	0.836113	1.10398	0.792497	0.895698	0.899303	1.03433	0.931916	1.19315
ARSA ENSG00000100299	1.20665	1.29133	0.832609	1.30636	0.848556	0.906673	0.991528	0.951614	0.951596	1.61526
ARSB ENSG00000113273	1.11713	1.14196	0.891762	0.884259	1.00809	1.19242	1.0412	0.843525	0.999783	1.05005
ARSD ENSG00000006756	1.24771	1.06019	0.897461	0.910236	1.04122	0.757098	1.22482	0.820731	1.04309	1.10827
ARSE ENSG00000157399	1.05012	0.995193	0.743838	1.12761	0.891706	0.936792	1.03217	1.3669	1.14655	0.860928
ARSF ENSG00000062096	1.04164	0.954207	0.907801	0.801146	1.14435	1.10091	0.904482	0.894284	1.09471	0.830092
ARSG ENSG00000141337	1.14099	1.08167	1.10889	0.941133	1.31326	1.18316	1.15834	0.945797	0.998728	0.909628
ARSI ENSG00000183876	0.755423	0.744599	0.78309	0.798683	1.12718	1.00888	1.00091	0.837497	0.989056	1.20064
ARSJ ENSG00000180801	1.0522	1.05932	0.891566	0.994461	1.02184	0.995431	0.941245	0.911279	0.988467	0.672427
ARSK ENSG00000164291	1.10544	0.951208	1.04073	1.1502	1.0357	0.824987	1.03449	0.953971	1.12983	0.907563
ART3 ENSG00000156219	0.96339	1.46745	1.11232	1.02841	0.865198	0.859417	0.93908	0.789225	0.919393	0.985495
ART4 ENSG00000111339	1.14483	1.19978	0.911791	0.974545	0.772795	1.27162	0.976886	1.08566	0.971735	1.04238
ART5 ENSG00000167311	1.02139	0.960076	0.936529	0.853387	0.849421	1.0497	0.973215	1.08115	0.829325	1.16297
ARTN ENSG00000117407	1.6993	0.922559	0.797128	1.20024	0.880782	1.34638	1.21621	1.02431	0.877375	0.81696
ARV1 ENSG00000173409	0.970343	0.890353	0.947393	1.22938	0.902981	0.837623	0.98575	0.946067	0.820136	0.862159
ARVCF ENSG00000099889	0.831293	1.32174	1.1204	0.657231	1.31078	1.02952	0.963214	1.00549	0.81674	1.21588
ARX ENSG00000004848	0.751163	0.930417	0.696413	0.884392	1.00848	1.01119	0.941895	0.967499	1.0748	0.976015
AS3MT ENSG00000214435	1.15794	0.777784	1.16434	1.20291	1.00466	1.16123	1.05921	0.954386	0.919979	1.18964
ASAH1 ENSG00000104763	1.30736	0.881682	0.923809	0.798015	1.11451	0.884201	0.860408	0.964435	0.935583	1.16299
ASAH2 ENSG00000188611	0.937843	1.02787	0.88496	1.04914	0.986842	0.933075	1.05443	0.969369	0.933867	0.856265
ASAH2B ENSG00000204147	0.980994	1.17881	0.956108	0.857311	1.02785	0.72574	0.965693	1.1551	1.0012	1.27827
ASAP1 ENSG00000153317	1.04333	0.993303	1.09989	0.919378	1.28258	1.24959	0.914651	1.28565	0.988416	1.00539
ASAP2 ENSG00000151693	1.03161	1.64358	1.00128	0.874864	0.983141	1.04834	1.32536	0.807419	0.944965	1.32894
ASAP3 ENSG00000088280	0.973943	1.19711	0.905272	1.09461	1.1284	0.920096	1.0267	0.719238	0.962105	0.839506
ASB1 ENSG00000065802	0.803114	1.08336	1.17773	0.928622	1.35526	1.11335	1.01483	0.713968	0.809783	1.01005
ASB10 ENSG00000146926	0.867836	0.91383	0.945905	0.860425	1.0554	1.33819	0.926208	1.00156	0.810412	0.945496
ASB11 ENSG00000165192	0.985413	0.928116	1.04094	0.742393	1.06514	1.11221	0.970338	0.803524	1.13675	0.825467
ASB12 ENSG00000198881	0.868086	0.943368	0.731864	0.788111	0.807259	1.01185	0.946825	0.973956	1.10493	1.08454
ASB13 ENSG00000196372	0.983689	0.892284	1.08305	1.00214	0.877542	1.13165	0.894429	0.986148	0.950677	1.00524
ASB14 ENSG00000239388	1.28085	0.947643	1.06857	1.29678	0.841602	1.1612	1.15717	0.840426	0.928524	0.828077
ASB15 ENSG00000146809	0.948208	0.894554	0.917625	1.09361	0.936979	0.827935	0.903393	1.06104	0.961743	0.887885
ASB16 ENSG00000161664	1.00277	0.955933	1.44703	1.01038	0.967395	0.944345	0.911401	0.971314	0.72418	0.975476
ASB17 ENSG00000154007	0.960079	1.44392	1.15066	1.08383	1.08618	0.967893	0.900612	0.927339	0.846372	0.989347
ASB18 ENSG00000182177	1.00765	1.01846	0.882615	0.967911	0.998294	0.922706	0.916952	0.821027	1.40565	0.950799
ASB2 ENSG00000100628	1.14019	1.36926	1.39146	1.06816	1.1678	0.910349	0.979112	0.98451	0.961337	0.802587
ASB3 ENSG00000115239	1.1787	0.751124	0.984447	1.15138	1.07617	1.10361	1.42905	1.05646	0.89084	0.977402
ASB4 ENSG00000005981	1.03978	0.963877	1.05587	0.859013	0.836819	0.888932	0.982936	1.03575	0.884491	0.892447
ASB5 ENSG00000164122	1.32088	0.863281	1.32653	0.86173	1.07474	1.14983	0.844377	0.709226	0.971742	1.22115
ASB6 ENSG00000148331	1.00142	0.82046	0.929292	1.09506	1.02801	1.08708	0.899233	0.880106	0.91779	0.969708
ASB7 ENSG00000183475	0.700935	1.08759	1.00242	0.849875	0.92648	1.04627	1.0174	0.989445	0.887752	1.02063
ASB8 ENSG00000177981	0.998917	0.831981	0.842119	1.14805	1.22895	0.92163	1.18237	0.931176	1.02734	1.17553
ASB9 ENSG00000102048	0.8584	0.954229	1.2673	0.892751	1.05161	0.739042	0.890163	1.053	1.31186	0.931527
ASCC1 ENSG00000138303	0.943233	0.954936	0.888614	1.06929	1.44386	1.18675	1.00808	0.94126	1.0842	0.920434
ASCC2 ENSG00000100325	0.98519	0.755815	0.880709	1.61046	1.0492	0.789364	0.740239	0.837585	0.878668	0.890584
ASCC3 ENSG00000112249	0.83868	1.19684	1.03315	0.873618	0.9952	0.938504	1.22094	0.730782	0.952079	0.974394
ASCL1 ENSG00000139352	0.769768	1.05592	0.774836	0.801376	1.05004	1.13601	1.13154	0.984249	0.85451	1.13701
ASCL2 ENSG00000183734	0.69726	0.81926	1.46722	1.22392	0.970527	1.012	0.909514	0.990576	1.17605	0.901569
ASCL3 ENSG00000176009	1.02213	1.10312	1.28239	0.868209	0.81525	1.00904	1.0067	0.965084	0.911702	0.932607
ASCL4 ENSG00000187855	1.07631	0.989569	0.969249	1.00235	0.982443	0.962813	0.825388	1.08307	0.90034	0.708319
ASCL5 ENSG00000232237	0.986977	1.01394	0.978736	0.941564	1.01658	0.940808	1.24039	0.974356	1.20181	1.04053
ASF1A ENSG00000111875	1.09535	0.8758	1.04312	0.976665	1.03195	1.28713	1.20333	1.05584	0.88057	1.05464
ASF1B ENSG00000105011	1.28758	0.938692	0.980499	1.00355	1.10629	0.957768	1.01239	0.929293	0.829439	0.951416
ASGR1 ENSG00000141505	1.01475	1.06115	0.91448	1.1233	1.02272	0.967805	1.02789	0.949697	1.12827	0.904692
ASGR2 ENSG00000161944	1.00929	0.937672	1.29166	0.8824	0.753613	1.01773	0.996757	0.9581	0.773664	0.972493
ASH1L ENSG00000116539	0.819474	0.990919	1.02078	0.958673	1.06668	1.25598	0.792314	0.8878	0.9024	0.950675
ASH2L ENSG00000129691	1.156	0.863921	0.933277	0.592811	1.09309	1.05712	0.846504	0.92682	1.12802	0.901117
ASIC1 ENSG00000110881	0.890133	0.97765	1.24486	1.13023	0.909787	0.956924	1.64841	1.07356	0.876995	0.87187
ASIC2 ENSG00000108684	0.91376	0.974929	0.781411	0.944214	0.974539	0.816744	0.856622	0.693839	1.01607	1.06436
ASIC3 ENSG00000213199	1.01864	0.982917	1.06423	0.879772	1.01287	0.903249	1.07727	1.30894	1.09239	0.861481
ASIC4 ENSG00000072182	1.14128	0.94527	0.771634	0.985407	1.09711	0.917635	0.863069	0.90448	1.05354	0.977222
ASIC5 ENSG00000256394	0.824229	1.0311	0.961605	1.08276	0.960333	0.900298	1.29998	1.15392	0.973901	1.02875
ASIP ENSG00000101440	0.99083	1.09672	1.21909	0.823613	1.09837	1.0512	1.251	0.951198	1.11202	0.915311
ASL ENSG00000126522	1.16334	0.877239	1.08036	1.00806	1.17371	1.28905	1.24543	0.686776	1.10145	1.13838
ASMT ENSG00000196433	1.04988	1.24118	1.06279	0.682817	0.995347	0.843787	1.01813	1.03504	0.978378	1.10369
ASMTL ENSG00000169093	0.896348	0.797218	0.926947	1.21738	1.03348	0.949249	0.893097	1.25975	1.2355	0.854114
ASNA1 ENSG00000198356	0.910587	0.892159	0.99903	1.17976	1.04302	1.02891	0.973231	0.911533	0.955424	1.16695
ASNS ENSG00000070669	0.891959	0.974576	1.06371	1.05362	1.36361	0.916655	1.42909	1.36697	1.01034	0.839844
ASNSD1 ENSG00000138381	0.896811	0.753014	1.04409	0.822155	0.928806	0.819644	0.989258	0.858674	0.733944	0.778398
ASPA ENSG00000108381	1.15112	1.05988	0.873024	0.958704	0.824546	0.835614	1.14337	1.15535	1.16085	0.950894
ASPDH ENSG00000204653	0.991547	1.00831	0.885345	1.2066	0.924539	0.981375	0.988107	1.1726	1.12085	1.03242
ASPG ENSG00000166183	0.983349	0.899059	1.17951	0.795149	1.06359	1.08787	0.930182	0.933895	0.729859	0.819451
ASPH ENSG00000198363	1.23423	0.774788	1.10874	1.09348	1.00122	0.991009	1.0806	1.09114	1.02634	0.926353
ASPHD1 ENSG00000174939	0.923754	1.02806	1.03851	1.42542	0.931381	0.797917	0.996842	1.10857	0.885348	1.09441
ASPHD2 ENSG00000128203	0.878873	0.952524	0.899582	0.919809	0.979467	1.03989	0.942239	1.20068	0.883948	0.9765
ASPM ENSG00000066279	1.17474	1.42382	1.06619	0.910207	0.752766	0.947034	0.801364	1.38822	1.12287	0.880025
ASPN ENSG00000106819	1.29995	1.05435	0.770227	0.993227	1.57392	0.829956	1.1269	1.06357	1.05877	1.12588
ASPRV1 ENSG00000244617	1.10332	0.996303	0.669898	0.712274	1.09666	0.961936	0.931626	0.790158	0.903432	0.895088
ASPSCR1 ENSG00000169696	1.00677	0.85211	0.96934	1.50362	0.873899	0.903344	0.876792	1.18338	0.994227	1.01786
ASRGL1 ENSG00000162174	1.11179	0.862649	0.902602	0.846773	1.0325	1.00693	1.00832	0.965255	0.891559	1.13559
ASS1 ENSG00000130707	1.15281	0.783138	0.645545	0.964892	1.13922	0.917676	1.00725	0.902606	0.905414	0.811801
ASTE1 ENSG00000034533	1.08598	1.17568	1.16589	1.07635	0.86612	1.15338	0.858857	1.05807	0.95908	0.977558
ASTN1 ENSG00000152092	0.910903	1.0481	0.95084	0.928101	0.904027	1.04072	1.0105	0.987785	1.00166	0.914874
ASTN2 ENSG00000148219	1.01653	0.901394	0.93817	0.88844	0.812122	0.772503	0.713134	1.17607	0.865937	1.03177
ASUN ENSG00000064102	0.895621	1.09321	0.912511	1.11997	0.972549	1.06469	1.39216	0.814926	0.935159	0.82768
ASXL1 ENSG00000171456	0.818708	1.03801	0.956436	1.33082	1.00452	0.833466	1.52421	1.2817	0.920473	0.916592
ASXL2 ENSG00000143970	1.01159	0.952375	0.880702	0.845074	1.28381	1.12046	0.917121	0.808442	0.955994	1.05141
ASXL3 ENSG00000141431	0.967922	0.763331	1.21783	1.22049	0.883575	1.06998	1.20198	1.09976	0.906707	0.900431
ASZ1 ENSG00000154438	1.01683	1.04851	1.08494	1.15054	0.913622	1.09711	1.20914	0.9592	1.08568	0.912662
ATAD1 ENSG00000138138	1.19451	1.20613	1.03122	0.886494	0.957198	1.19551	0.793355	1.16829	1.25395	1.11625
ATAD2 ENSG00000156802	0.996135	1.13274	1.03482	0.766507	0.903502	0.790235	0.919356	0.878303	0.900568	0.804076
ATAD2B ENSG00000119778	1.03857	1.15534	1.07219	0.867856	0.99357	0.910033	0.919616	1.06049	0.991624	0.829109
ATAD3A ENSG00000197785	0.976727	1.6007	0.950647	1.06231	0.858457	0.890737	1.06653	1.15944	0.959368	0.973218
ATAD3B ENSG00000160072	1.0109	1.08284	0.991056	0.750647	0.823076	0.981593	1.07613	1.91295	0.98314	0.93883
ATAD3C ENSG00000215915	1.25197	0.978717	0.798631	1.04553	0.925341	1.11828	1.02481	0.829206	1.14322	1.20217
ATAD5 ENSG00000176208	0.978976	1.17922	1.03406	0.803375	0.913183	1.09676	0.89063	0.979196	1.1193	0.918234
ATAT1 ENSG00000137343	0.980558	0.99513	1.07322	0.918633	0.85217	0.916839	1.08845	0.958971	1.11952	0.975849
ATCAY ENSG00000167654	0.930933	1.04214	1.2177	1.14712	1.15673	1.09569	0.935728	1.28144	0.839275	0.768115
ATE1 ENSG00000107669	0.882033	0.904576	0.913887	0.966807	1.12248	0.941411	1.15771	0.941886	1.00667	1.04381
ATF1 ENSG00000123268	0.824073	0.923236	1.21061	1.07487	1.19183	1.01894	0.997866	1.02948	0.978966	0.862293
ATF2 ENSG00000115966	0.990713	1.00711	0.943597	0.994231	0.980586	0.898861	0.795561	0.983594	0.789339	1.19342
ATF3 ENSG00000162772	0.86048	1.1677	1.19821	0.833629	1.07856	0.613367	1.00377	1.05968	0.779185	1.06089
ATF4 ENSG00000128272	1.10549	0.849932	0.839707	1.05121	0.785061	0.640982	0.893762	1.03386	1.03021	1.60353
ATF5 ENSG00000169136	0.869874	1.09726	1.01412	1.01688	0.849614	1.22921	0.99407	0.812509	1.15102	0.915058
ATF6 ENSG00000118217	1.02143	0.803499	1.01487	1.15238	0.976809	0.842775	1.20103	0.672679	0.782778	0.887164
ATF6B ENSG00000213676	0.894067	0.90946	0.919537	0.913454	0.766327	0.957504	1.16531	0.857457	1.08763	0.84398
ATF7 ENSG00000170653	1.02961	1.05827	0.917311	1.40774	1.06744	1.11678	0.916746	1.19249	0.997953	1.02573
ATF7IP ENSG00000171681	1.06092	0.899501	0.94182	0.829101	0.82216	0.946661	0.924011	0.949495	1.39275	1.33
ATF7IP2 ENSG00000166669	1.08422	0.915977	1.04941	0.985955	1.05201	0.80515	1.05487	1.07414	0.813462	1.1199
ATG10 ENSG00000152348	1.30136	0.96366	0.955146	0.908532	0.940341	0.952323	1.00544	1.09958	0.976208	0.976977
ATG101 ENSG00000123395	1.06127	1.11033	1.18576	1.00314	0.837773	0.812439	0.951666	0.88619	1.00532	0.84685
ATG12 ENSG00000145782	1.11412	0.810141	0.827596	0.806593	1.03601	0.993472	1.19317	1.17305	1.10126	0.796814
ATG13 ENSG00000175224	0.880999	1.06575	1.15636	0.987294	1.43372	0.855672	0.94493	0.910452	1.09158	0.791178
ATG14 ENSG00000126775	1.03081	0.875402	1.02311	0.815017	1.46709	0.717817	0.87639	0.872786	1.05984	0.988144
ATG16L1 ENSG00000085978	1.03079	1.02086	0.791543	0.938252	1.26089	0.799887	0.937234	1.18347	1.04112	0.874864
ATG16L2 ENSG00000168010	0.939955	1.23232	0.984899	0.993433	0.93884	0.78626	1.08256	1.05828	1.21946	1.35089
ATG2A ENSG00000110046	0.792078	0.99432	1.02135	0.836794	0.707322	1.19174	0.953649	1.30707	1.0234	1.05169
ATG2B ENSG00000066739	0.987881	1.1611	0.906772	0.852599	1.45586	1.17985	1.1223	0.971838	0.90782	1.01391
ATG3 ENSG00000144848	0.96872	1.04018	0.952256	1.08787	0.866665	0.908615	0.734813	0.900198	1.29568	0.879867
ATG4A ENSG00000101844	0.994102	1.04995	0.807734	0.842163	1.00378	0.866267	1.0254	1.13388	1.25388	0.95615
ATG4B ENSG00000168397	0.916887	1.19297	0.87743	1.2693	0.76014	1.04069	0.745809	0.826021	1.05022	1.31097
ATG4C ENSG00000125703	1.41215	0.999743	1.03106	0.780131	0.853686	1.09226	1.123	0.932261	0.944632	1.16705
ATG4D ENSG00000130734	1.28329	0.914773	0.956523	0.774557	1.24186	0.748445	1.10741	1.15896	1.02887	0.931519
ATG5 ENSG00000057663	0.895225	0.853525	0.859312	1.0652	1.01678	1.04789	0.892285	1.22566	1.01312	1.43836
ATG7 ENSG00000197548	0.91354	0.965067	1.18343	0.843524	1.06208	1.00466	1.00224	1.02541	1.0459	1.08842
ATG9A ENSG00000198925	1.03865	0.997006	1.00789	0.955118	0.776873	0.90555	0.775307	0.762615	0.88086	0.840014
ATG9B ENSG00000181652	0.995741	0.801124	0.867838	0.85468	0.986851	0.877142	0.937551	0.875616	0.894164	1.00295
ATHL1 ENSG00000142102	0.793007	1.38457	0.89272	1.01828	1.23598	1.03031	0.952647	0.981788	1.14756	1.06409
ATIC ENSG00000138363	1.03507	1.05524	0.939509	0.891278	1.17911	0.891575	1.07625	0.863574	0.887092	1.05789
ATL1 ENSG00000198513	1.10648	0.821334	1.08422	0.881213	1.06295	1.10822	0.948065	1.09855	1.30441	0.719152
ATL2 ENSG00000119787	0.86314	0.94388	0.931739	0.938896	1.12169	1.03075	1.14698	1.15306	0.907915	1.18532
ATL3 ENSG00000184743	0.908585	1.05307	1.02558	0.772106	0.935382	0.897508	0.897525	1.02641	1.08224	0.980261
ATM ENSG00000149311	1.06306	1.07395	1.06613	1.04151	0.985867	1.12378	0.967818	0.937432	0.892819	1.10909
ATMIN ENSG00000166454	0.729458	1.15886	1.03898	0.955809	1.24852	0.798166	1.0337	1.0731	1.19378	0.901249
ATN1 ENSG00000111676	0.878009	0.910127	1.45402	0.948782	1.28471	0.963306	0.799324	1.02852	1.19694	0.711029
ATOH1 ENSG00000172238	0.890447	0.955257	1.15298	1.07846	0.976363	1.04069	1.07867	1.03948	0.893356	0.997426
ATOH7 ENSG00000179774	0.957426	1.03216	0.731333	1.00047	0.919044	0.923242	1.19032	0.961393	0.865261	0.935963
ATOH8 ENSG00000168874	1.33028	1.3095	1.07381	0.879708	0.897902	1.43638	0.762774	1.04228	1.02813	1.23081
ATOX1 ENSG00000177556	0.673639	0.669568	1.22315	1.16067	1.14872	0.654999	0.985733	1.01614	1.03305	0.96802
ATP10A ENSG00000206190	1.06411	0.900351	0.839578	0.799283	1.24308	1.06555	0.821768	1.04957	1.02688	0.869743
ATP10B ENSG00000118322	0.858515	1.09296	1.09707	1.00143	0.887698	1.22027	1.06077	1.12413	1.11631	0.781011
ATP10D ENSG00000145246	0.998825	1.24427	0.869708	1.15461	0.839529	0.844804	1.16608	1.16476	1.05492	0.970218
ATP11A ENSG00000068650	0.956768	1.08983	0.968501	1.05097	1.12405	1.01308	0.87064	0.718735	1.04883	1.01499
ATP11B ENSG00000058063	0.859572	0.8282	0.994039	1.16173	0.613055	1.23514	1.20285	1.02445	0.995929	1.18006
ATP11C ENSG00000101974	0.898469	0.880358	1.13488	0.790628	1.03477	1.1759	1.04358	1.18657	0.87745	1.03298
ATP12A ENSG00000075673	1.14888	1.03757	0.820434	0.964596	0.977063	0.969074	0.992457	1.07916	1.09361	0.865636
ATP13A1 ENSG00000105726	0.911284	1.04143	0.765583	1.1174	1.1338	1.09805	0.785775	1.08267	1.00982	0.977296
ATP13A2 ENSG00000159363	1.01033	1.01664	1.02763	0.78964	0.855732	0.957144	0.73751	1.16277	1.05677	1.02152
ATP13A3 ENSG00000133657	1.10323	0.996492	0.934026	0.981381	0.576906	1.14103	0.942554	1.25442	1.19381	0.919371
ATP13A4 ENSG00000127249	0.840257	0.924333	0.939103	1.15305	1.08632	1.00518	1.04783	1.43948	0.920099	1.10317
ATP13A5 ENSG00000187527	0.95425	1.08692	1.18284	0.858143	0.968463	0.953569	0.721835	0.771621	0.88075	0.837453
ATP1A1 ENSG00000163399	0.958521	1.02214	1.05663	0.684588	1.06454	0.743266	1.18174	1.51861	0.916639	0.684483
ATP1A2 ENSG00000018625	1.37826	1.05183	1.04458	0.829804	1.26011	0.972099	1.17376	1.24441	0.854263	1.27537
ATP1A3 ENSG00000105409	1.12889	1.21294	0.824697	1.00357	1.09339	0.949637	1.09917	0.986498	1.03589	1.17942
ATP1A4 ENSG00000132681	0.896422	0.92427	0.658086	1.01773	1.00266	1.00058	0.970162	1.05486	1.14904	0.860389
ATP1B1 ENSG00000143153	0.971887	0.996474	0.904289	1.18331	1.03846	0.891192	1.22257	1.18421	1.02512	1.10742
ATP1B2 ENSG00000129244	1.0122	0.924935	0.939651	1.06897	0.799545	0.951881	0.975024	1.06444	0.912986	1.0031
ATP1B3 ENSG00000069849	0.841229	1.22279	0.792428	0.95377	0.973251	0.689252	0.945756	0.939142	0.916494	1.0438
ATP1B4 ENSG00000101892	1.03617	1.12958	1.18541	1.16787	1.04644	1.14585	0.915987	1.24025	0.831158	0.92308
ATP23 ENSG00000166896	1.12756	0.974844	1.00194	0.922474	1.21783	1.11052	1.02758	1.08859	0.926461	1.12734
ATP2A1 ENSG00000196296	1.14233	0.89174	0.910673	0.87499	0.933722	1.07411	0.962085	0.916534	1.09467	0.970453
ATP2A2 ENSG00000174437	0.967662	1.14745	0.93694	1.16778	1.06604	1.25726	0.96073	1.02992	0.994871	0.90287
ATP2A3 ENSG00000074370	0.963779	0.66287	0.886948	0.874928	1.02456	0.940555	0.901151	1.18366	0.923149	0.746396
ATP2B1 ENSG00000070961	0.951835	1.07983	0.93587	1.12134	1.02086	1.05981	1.25557	1.09263	1.04986	1.1321
ATP2B2 ENSG00000157087	0.733517	1.18954	0.860198	1.06363	1.00554	1.30075	0.786534	0.951935	1.18101	0.987334
ATP2B3 ENSG00000067842	1.13893	1.15533	1.10263	1.25884	0.929876	1.12549	0.973493	0.946858	0.930322	0.806446
ATP2B4 ENSG00000058668	0.762588	1.1518	0.952702	1.06631	1.08231	1.21575	1.00513	0.917504	0.87695	1.15563
ATP2C1 ENSG00000017260	1.05165	1.06074	0.854326	0.951301	1.01909	0.904108	1.17611	0.776122	1.00153	1.20933
ATP2C2 ENSG00000064270	1.06211	0.976473	0.690468	0.822215	0.959913	0.847156	1.07132	1.10476	0.867074	1.11319
ATP4A ENSG00000105675	1.00331	1.11509	0.825312	1.01086	1.04489	1.12446	0.790772	1.16354	1.18039	1.01185
ATP4B ENSG00000186009	1.0224	0.870998	0.964066	0.799855	0.8861	0.827101	1.12218	0.972876	0.908449	1.03402
ATP5J2-PTCD1 ENSG00000248919	0.915648	0.934145	0.804891	0.872287	1.10802	0.921477	1.16647	0.940069	0.922932	0.963947
ATP5SL ENSG00000105341	0.920703	1.04941	1.28614	1.03356	1.05266	1.06397	0.85813	1.3321	0.924531	0.856233
ATP6AP1 ENSG00000071553	1.32286	1.05454	0.978728	1.08168	0.798483	1.00287	0.976568	0.818062	1.02273	0.931026
ATP6AP1L ENSG00000205464	1.0069	0.975329	1.0327	0.730062	1.4029	0.950882	1.00801	0.841912	0.972568	0.969464
ATP6AP2 ENSG00000182220	0.809301	1.3116	0.983158	1.12795	0.811428	0.892422	1.34048	0.740232	1.06666	1.23033
ATP6V0A1 ENSG00000033627	1.00555	1.02244	0.812287	0.976345	0.951829	0.767547	1.22854	0.880755	0.994456	1.02413
ATP6V0A2 ENSG00000185344	0.873541	0.789709	0.835644	1.08129	1.09319	0.868463	1.30649	0.904545	0.932966	0.961762
ATP6V0A4 ENSG00000105929	1.1187	1.10996	0.800959	1.32951	0.788593	0.782614	1.09174	0.842952	0.741188	0.939686
ATP6V0B ENSG00000117410	1.20646	0.879679	0.738478	0.888335	1.32139	0.983863	0.771865	0.995825	1.02623	1.07611
ATP6V0C ENSG00000185883	1.0604	1.14113	1.16107	1.1009	1.16328	1.00276	0.869492	0.882903	0.952351	0.797566
ATP6V0D1 ENSG00000159720	1.38131	0.973561	0.892131	0.973715	1.17337	1.02065	0.959994	0.983525	1.09383	1.12427
ATP6V0D2 ENSG00000147614	1.05148	0.893986	1.1618	1.15153	0.917323	1.19449	1.02902	1.06151	1.00055	0.989694
ATP6V0E1 ENSG00000113732	1.1457	0.987643	1.06952	0.946749	0.692999	0.747163	1.17575	0.949167	0.972501	1.28961
ATP6V0E2 ENSG00000171130	0.938341	0.79737	0.849947	0.99272	0.735633	1.04604	1.10486	1.07166	1.15127	0.87141
ATP6V1A ENSG00000114573	0.86272	0.744106	0.986647	1.12407	0.849646	0.823788	0.932052	1.02039	1.01581	0.990128
ATP6V1B1 ENSG00000116039	1.01857	0.962322	1.02439	1.03929	0.928837	1.19863	0.953263	0.988324	1.03187	0.827491
ATP6V1B2 ENSG00000147416	1.01906	1.11291	1.02103	1.29272	0.92191	1.12187	0.97322	0.842213	1.04496	0.813491
ATP6V1C1 ENSG00000155097	0.903628	0.961622	0.918012	1.15144	0.766358	0.742311	1.11561	1.06824	0.756429	1.13696
ATP6V1C2 ENSG00000143882	0.913557	1.04646	1.19079	0.782096	0.955855	0.907216	1.06777	1.04752	0.87047	1.02464
ATP6V1D ENSG00000100554	0.871597	1.14233	1.05378	0.924082	0.684338	1.03533	1.11769	0.720869	0.854025	0.792271
ATP6V1E1 ENSG00000131100	0.961754	0.818298	1.1401	1.12296	0.933347	0.825808	1.10685	1.35063	1.15566	1.06225
ATP6V1E2 ENSG00000250565	0.983218	0.901394	1.0121	1.09187	1.04768	1.06521	0.920192	0.970108	0.958076	0.851092
ATP6V1F ENSG00000128524	1.19162	0.789137	0.852894	0.799591	0.906043	1.01986	0.904592	0.879932	0.761343	1.01818
ATP6V1G1 ENSG00000136888	0.943638	1.13426	0.781243	0.928628	0.87162	0.895738	1.19543	1.13075	1.01449	0.914448
ATP6V1G2 ENSG00000213760	1.22052	0.993039	0.835298	0.740731	0.978821	1.10202	1.14886	0.853056	0.845343	1.08812
ATP6V1G3 ENSG00000151418	0.930445	0.936736	1.27301	0.804296	1.01353	1.0421	0.879904	1.05024	0.790453	0.982199
ATP6V1H ENSG00000047249	0.962297	1.00206	0.656753	1.11747	0.862968	1.05159	0.870674	0.866018	1.07275	1.26165
ATP7A ENSG00000165240	1.08444	1.34982	1.03711	1.078	0.98822	1.01366	0.902229	1.242	1.10465	0.824433
ATP7B ENSG00000123191	0.916127	0.998497	0.780328	1.11885	1.08007	1.06094	1.08594	0.847047	0.886001	1.04397
ATP8A1 ENSG00000124406	0.929035	0.909198	1.12057	0.997327	1.00727	1.08038	1.23456	1.02551	0.9369	1.11974
ATP8A2 ENSG00000132932	0.968203	0.898139	0.897105	0.845216	1.16365	1.13839	0.765403	1.13286	0.849414	0.982047
ATP8B1 ENSG00000081923	0.939472	0.825309	0.870494	0.91172	0.701287	0.696429	0.845224	0.828851	0.916796	1.10211
ATP8B2 ENSG00000143515	0.993129	1.01794	1.3063	1.17563	1.05821	0.895085	1.07379	1.08892	0.649235	0.743048
ATP8B3 ENSG00000130270	1.08787	0.960502	0.824028	0.863619	1.14376	0.955418	0.858197	0.75733	0.931387	1.04651
ATP8B4 ENSG00000104043	1.00924	0.722295	0.870538	0.970026	1.10254	1.0647	0.893086	1.14366	0.945189	1.09904
ATP9A ENSG00000054793	0.927925	0.758497	1.31209	1.16736	0.962355	0.90307	1.09947	0.891245	0.793759	0.780016
ATP9B ENSG00000166377	1.02947	1.19115	0.79001	1.11386	1.01904	0.940513	0.931636	1.31866	1.05235	1.11942
ATPIF1 ENSG00000130770	0.962236	1.06264	1.01117	0.65916	1.41171	0.936652	1.03171	0.935127	1.11108	1.01661
ATR ENSG00000175054	1.08634	1.06092	0.859091	0.808989	1.13772	1.18624	0.873098	0.94606	1.31018	0.804647
ATRAID ENSG00000138085	0.672289	1.17419	1.25772	1.43426	1.08844	0.7887	0.965435	0.977161	1.10636	1.06319
ATRIP ENSG00000164053	1.04153	0.816708	1.06193	1.2158	0.8564	1.0389	0.977878	0.990224	0.929428	0.837953
ATRIP ENSG00000282827	0.747201	1.17831	1.00281	0.923095	0.91584	1.09421	1.15428	1.15944	0.983876	0.830266
ATRN ENSG00000088812	0.930458	0.870349	0.928671	1.01817	0.89631	0.921781	1.41595	0.939813	1.07047	0.919022
ATRNL1 ENSG00000107518	1.00773	0.870704	0.616933	1.12169	1.2148	1.02377	0.743099	1.06605	1.11003	0.764116
ATRX ENSG00000085224	1.20964	0.979291	1.23094	0.982079	0.969151	1.18322	0.82267	0.920486	0.878322	1.21972
ATXN1 ENSG00000124788	0.866979	0.971833	1.05386	0.77793	1.17542	1.00884	0.967304	1.06569	0.929756	0.893157
ATXN10 ENSG00000130638	1.09378	0.997425	1.09889	1.17418	0.961125	0.876444	1.03156	0.885756	0.987399	1.03471
ATXN1L ENSG00000224470	0.937618	0.83801	0.994215	0.854427	1.21058	1.11336	0.981008	1.05333	1.08311	0.713409
ATXN2 ENSG00000204842	1.21393	0.986554	0.930336	1.05064	1.11313	1.15871	0.892146	0.850744	0.882897	0.844067
ATXN2L ENSG00000168488	0.994882	0.99576	0.887444	0.934582	1.07952	0.873227	0.913085	0.850003	1.23692	1.05265
ATXN3 ENSG00000066427	1.10137	1.09933	0.802978	0.881029	1.06195	0.841686	0.926089	0.948285	0.878086	0.958131
ATXN3L ENSG00000123594	1.01184	1.03919	0.93199	1.0154	1.15192	1.10087	0.780116	1.0222	1.05095	0.955769
ATXN7 ENSG00000163635	0.97282	1.15063	0.84451	0.752053	1.03554	1.03234	0.940718	1.20922	0.790036	0.805741
ATXN7L1 ENSG00000146776	0.960545	0.702453	0.975605	1.157	1.09811	1.0851	0.891988	0.984214	0.852981	0.829387
ATXN7L2 ENSG00000162650	1.09455	0.998116	1.10585	1.03067	1.01018	0.889884	0.775565	0.967349	0.923339	1.08332
ATXN7L3 ENSG00000087152	0.847763	1.1641	0.873186	1.00493	0.780343	1.23584	1.02448	0.90577	0.867704	0.7911
ATXN7L3B ENSG00000253719	0.844319	0.688283	1.09829	0.842307	0.920138	0.913502	1.10523	1.29384	1.0924	1.08935
AUH ENSG00000148090	0.907069	1.18631	1.33077	0.584574	1.05542	0.934194	1.20689	1.06601	1.1941	0.748805
AUNIP ENSG00000127423	1.1027	1.03068	0.816247	0.938716	1.04265	0.795038	1.04844	0.889366	0.902799	1.02106
AUP1 ENSG00000115307	0.728444	0.809524	1.0223	1.09213	1.09361	0.779648	0.954224	0.92605	0.980876	1.02959
AURKA ENSG00000087586	0.892396	0.929037	1.01138	0.976319	1.15335	0.969252	1.00629	1.10942	0.787944	1.03611
AURKAIP1 ENSG00000175756	1.19141	1.23334	1.4322	0.741035	0.945959	1.23025	0.958347	1.03232	0.814205	0.939183
AURKB ENSG00000178999	0.878328	0.73971	1.11824	1.13161	1.01854	0.901796	0.845709	1.0257	1.22843	0.841451
AURKC ENSG00000105146	1.11588	0.935195	0.794552	0.830993	1.15141	1.02945	0.980689	1.3352	0.747847	1.22297
AUTS2 ENSG00000158321	1.2126	1.16404	0.973278	0.812438	1.18565	0.807095	1.12472	0.902201	1.01818	1.02768
AVEN ENSG00000169857	1.06978	0.941201	0.984876	0.670734	0.993829	0.96945	0.882373	0.780613	0.79942	1.11069
AVIL ENSG00000135407	0.96305	0.98447	1.00544	0.970079	1.20176	1.07386	1.1455	1.01159	1.03796	0.70785
AVL9 ENSG00000105778	0.85033	0.890556	0.756194	0.87743	1.20258	0.926488	0.930768	0.711147	0.902169	1.13281
AVP ENSG00000101200	0.824926	1.18584	1.2138	0.809961	0.921	0.829107	0.824397	1.15758	1.16399	1.21025
AVPI1 ENSG00000119986	1.14641	0.982414	0.901257	0.928007	0.985911	0.669785	1.20728	0.958371	0.940626	0.999338
AVPR1A ENSG00000166148	0.928697	0.991366	1.06844	1.08505	1.20637	0.991959	1.17709	1.12421	0.730998	0.695197
AVPR1B ENSG00000198049	0.941485	0.758133	0.971591	0.97561	0.949021	0.881296	0.851091	0.742999	1.05069	1.15989
AVPR2 ENSG00000126895	0.921996	1.08516	0.992746	0.957677	0.966648	0.942509	1.0442	0.76648	0.940808	0.749141
AXDND1 ENSG00000162779	0.875916	1.03964	1.02641	1.00811	0.985056	1.30946	1.07804	0.875633	1.17171	1.22444
AXIN1 ENSG00000103126	0.674279	0.815	0.958289	0.902769	0.913648	1.0704	0.858818	0.930217	0.793018	0.972202
AXIN2 ENSG00000168646	0.825252	0.915735	1.03721	0.992953	0.875053	1.18957	0.830328	1.08328	0.922889	0.824525
AXL ENSG00000167601	0.984322	1.35352	1.07863	1.25177	1.41296	0.893643	1.30847	0.767517	1.41593	1.08976
AZGP1 ENSG00000160862	0.935627	0.50253	1.02684	1.18451	1.23569	0.916218	0.92015	0.943424	0.858259	0.842496
AZI2 ENSG00000163512	1.03616	0.959443	1.11013	0.753838	1.00999	1.00664	0.8305	1.07325	0.656981	0.831478
AZIN1 ENSG00000155096	0.766341	1.0606	1.00742	0.956478	0.952682	1.03755	1.07987	0.914703	0.804573	1.22612
AZIN2 ENSG00000142920	0.884118	0.876449	0.967547	0.949998	0.87025	1.01209	1.06362	0.800342	0.880258	0.967713
AZU1 ENSG00000172232	1.12352	1.1042	0.837016	0.863514	1.02432	1.06638	1.07864	0.973326	1.06261	0.997275
B2M ENSG00000166710	1.15498	1.05126	0.853205	1.06451	0.657128	1.10634	1.09136	1.59279	0.789484	0.904668
B3GALNT1 ENSG00000169255	1.13258	1.18936	1.02788	1.18573	0.880507	1.12681	1.11871	0.983319	0.920135	1.24428
B3GALNT2 ENSG00000162885	1.04469	0.86644	0.804552	0.831542	0.845801	1.02826	1.12194	1.00877	0.907641	1.19367
B3GALT1 ENSG00000172318	1.20964	1.07007	0.988237	0.952551	1.0723	1.30859	0.997553	1.1906	0.930564	1.17307
B3GALT2 ENSG00000162630	0.987398	1.09223	0.769067	1.00271	1.30343	0.861831	0.967103	0.981444	1.21772	1.04028
B3GALT4 ENSG00000235863	1.02241	0.694849	1.05638	0.945486	1.17786	0.902762	0.98807	0.882525	0.830162	0.997327
B3GALT5 ENSG00000183778	1.30705	0.945322	0.990075	1.40821	1.02373	1.09971	1.12675	0.820605	1.06591	0.789884
B3GALT6 ENSG00000176022	0.903187	1.07758	0.971863	0.959235	1.02313	1.03347	0.852438	0.963254	0.948654	0.688767
B3GAT1 ENSG00000109956	1.16378	0.90544	0.905227	0.821964	0.916532	1.21373	0.96939	0.940731	0.884446	0.916262
B3GAT2 ENSG00000112309	1.05543	1.04387	0.90269	0.969323	1.22415	1.13396	0.82513	0.860747	1.14721	1.24002
B3GAT3 ENSG00000149541	0.808993	1.16484	0.784504	0.927388	0.904131	1.05105	1.03729	0.912275	1.00461	1.03832
B3GLCT ENSG00000187676	0.912988	0.646468	0.935484	0.894157	1.15638	0.849928	0.859963	1.05524	0.870432	1.10684
B3GNT2 ENSG00000170340	0.854777	0.969581	0.972924	0.885194	1.0649	0.87795	0.826514	0.742751	0.939149	1.24006
B3GNT3 ENSG00000179913	0.827205	0.949971	0.94903	1.04244	0.926657	0.935991	1.0194	0.862081	0.982147	1.00877
B3GNT4 ENSG00000176383	1.23859	0.78715	1.0343	0.982394	1.05889	1.02515	1.2379	0.998218	0.982013	0.925329
B3GNT5 ENSG00000176597	1.15585	1.12593	0.91487	1.09118	1.19333	1.07921	1.02259	1.2649	0.997332	1.12623
B3GNT6 ENSG00000198488	0.78028	0.905615	1.32179	1.18907	0.794442	0.962001	0.710251	0.91781	0.975165	0.928047
B3GNT7 ENSG00000156966	1.09639	0.951805	1.03236	1.04617	0.786678	0.974792	0.952423	1.09212	1.01516	1.0007
B3GNT8 ENSG00000177191	0.91691	0.893246	1.00247	1.48014	0.765977	0.998157	1.24454	1.23036	1.10813	1.29689
B3GNT9 ENSG00000237172	0.893669	0.998067	1.02496	0.970191	1.33155	1.3983	0.978862	1.04473	1.04741	1.01432
B3GNTL1 ENSG00000175711	1.15942	1.0466	0.893617	0.906015	0.96498	1.34912	1.02887	0.726787	0.978658	1.25556
B4GALNT1 ENSG00000135454	1.25584	0.944867	1.16778	1.03787	0.873844	1.04772	0.945059	1.29119	1.10849	0.91667
B4GALNT2 ENSG00000167080	1.07798	0.974592	0.648751	1.01719	1.25807	1.03339	1.17534	0.991546	0.940206	0.823971
B4GALNT3 ENSG00000139044	0.913534	0.72821	0.843177	0.899379	1.52868	0.921678	1.1483	0.75244	0.768034	1.05307
B4GALNT4 ENSG00000182272	1.01101	0.77077	1.02548	1.13229	0.836141	0.924363	1.02257	1.38791	1.03675	0.981686
B4GALT1 ENSG00000086062	1.16432	1.04076	0.881057	0.973133	0.893392	1.00136	0.916273	0.862732	0.829779	0.981569
B4GALT2 ENSG00000117411	1.15058	1.07473	0.899579	0.935948	1.2062	1.24429	0.746796	1.08936	0.977136	1.07578
B4GALT3 ENSG00000158850	1.00557	0.625256	1.00519	0.927843	1.01936	0.934055	0.865867	1.0884	0.879103	0.922971
B4GALT4 ENSG00000121578	0.94236	0.924041	1.07434	1.30375	0.919221	0.913843	0.690572	1.28946	1.09188	0.789602
B4GALT5 ENSG00000158470	1.17769	1.18275	0.830674	0.977899	0.904178	0.940269	0.869272	0.821368	1.03174	0.971329
B4GALT6 ENSG00000118276	0.989301	0.914567	1.28873	0.854002	1.02441	0.827529	0.764689	1.00449	1.04214	0.874351
B4GALT7 ENSG00000027847	1.04851	1.41263	1.06439	0.815012	0.824613	1.03566	0.792302	0.797513	1.0608	1.05339
B4GAT1 ENSG00000174684	0.98722	0.670996	0.93573	0.984379	1.05264	1.11151	0.987688	1.30312	1.16773	1.05012
B9D1 ENSG00000108641	0.824519	1.46041	0.934912	1.06405	0.965844	0.936679	0.966422	1.1491	1.02872	0.960528
B9D2 ENSG00000123810	1.13521	1.06538	0.951538	1.30282	0.811841	1.03345	0.947754	0.841015	1.10304	1.04931
BAALC ENSG00000164929	1.00043	0.994159	0.976019	1.00673	1.07955	1.17616	0.93406	1.033	1.15502	0.825293
BAAT ENSG00000136881	0.868077	1.11737	1.12033	0.892729	1.17537	1.08051	1.09732	1.10932	0.827296	1.03024
BABAM1 ENSG00000105393	0.833839	1.00915	0.988662	0.867399	1.02794	0.862599	0.801721	0.941979	1.05227	0.91593
BACE1 ENSG00000186318	0.908188	1.0861	1.27305	1.31944	1.11286	0.982881	1.08275	0.970717	0.845675	1.12483
BACE2 ENSG00000182240	1.0267	0.779338	0.892483	0.852827	0.911049	0.921328	0.946327	1.17464	1.00588	0.875902
BACH1 ENSG00000156273	0.824846	0.884573	1.24996	0.865734	0.940829	1.26617	0.868627	0.826745	0.8807	0.795205
BACH2 ENSG00000112182	1.63585	0.865043	1.12514	0.791214	0.95168	1.03086	0.955312	1.25139	1.02954	0.944498
BAD ENSG00000002330	0.892835	0.925686	1.07259	0.832664	0.873381	1.15084	1.10212	1.11543	1.06864	0.842221
BAG1 ENSG00000107262	1.20703	1.12094	1.02101	1.15426	0.508102	0.933399	0.787874	0.857493	0.931023	0.749785
BAG2 ENSG00000112208	1.13523	0.717752	1.02683	1.14571	0.898421	0.987842	0.78705	1.14711	1.124	1.05844
BAG3 ENSG00000151929	0.754443	0.910234	0.805532	0.996441	1.02294	0.908445	0.787663	0.92833	0.972701	1.28603
BAG4 ENSG00000156735	1.00116	1.08447	0.881592	0.817334	1.11366	1.39499	1.20393	1.02129	0.813283	1.45482
BAG5 ENSG00000166170	0.901456	0.885851	1.17646	0.93751	1.00037	0.956419	0.869471	0.987228	0.990663	1.06548
BAG6 ENSG00000204463	0.820729	0.679553	0.829002	1.13525	0.915774	0.822691	1.18554	0.854219	0.995275	1.16181
BAHCC1 ENSG00000266074	0.779261	0.78522	0.838929	0.854093	1.13735	1.10917	0.837158	1.22729	1.03626	0.923022
BAHD1 ENSG00000140320	1.0089	1.00829	1.11455	0.902315	0.683682	1.16811	1.08792	1.09693	1.34681	0.907191
BAIAP2 ENSG00000175866	1.13328	1.00783	0.72258	1.205	0.827106	1.06637	0.889341	1.26064	1.13468	0.954059
BAIAP2L1 ENSG00000006453	1.01295	1.0064	0.816775	0.786442	1.05159	1.21112	0.890353	1.07863	1.27739	0.838135
BAIAP2L2 ENSG00000128298	0.822262	1.06775	0.983793	1.02963	1.05296	1.02675	0.860125	0.84318	0.913229	1.03066
BAIAP3 ENSG00000007516	1.32247	0.848023	1.08836	0.805126	0.950682	1.09303	0.991182	0.999879	1.16777	0.899948
BAK1 ENSG00000030110	1.23733	0.869307	0.784922	1.04886	0.747292	0.80385	0.973918	0.784508	1.04051	0.961349
BAMBI ENSG00000095739	1.1138	0.949401	0.65221	1.07285	1.07493	0.931169	1.02226	1.05376	0.907756	0.877009
BANF1 ENSG00000175334	1.18862	0.871215	0.829856	0.92202	0.780802	0.960036	1.0848	1.13172	0.990899	1.29385
BANF2 ENSG00000125888	1.09455	0.83368	0.903006	1.091	1.01569	0.864008	0.864874	0.907702	0.779649	0.923457
BANK1 ENSG00000153064	1.02686	0.892034	1.04725	0.978682	1.12471	1.04755	0.945813	0.738256	0.878491	1.11836
BANP ENSG00000172530	0.927668	1.01667	0.897203	1.08538	0.981972	1.08203	1.28008	1.01971	0.950135	1.05839
BAP1 ENSG00000163930	1.40142	0.934435	1.15606	0.970965	0.940921	0.88941	1.16172	0.72334	1.00064	1.31214
BARD1 ENSG00000138376	1.00844	1.08508	0.869383	0.966194	1.11695	1.06489	1.10438	0.997453	0.972059	1.09043
BARHL2 ENSG00000143032	0.799919	1.10393	1.17714	0.807013	1.09846	1.16379	1.23355	1.06241	0.929769	1.00952
BARX1 ENSG00000131668	0.927074	0.92119	1.23118	0.747311	0.844646	1.21553	0.903608	0.853353	0.893692	0.730668
BARX2 ENSG00000043039	0.904357	0.892003	0.794166	1.13099	0.982374	0.933873	1.08249	0.867766	0.998139	0.805501
BASP1 ENSG00000176788	0.835815	0.973586	0.886186	0.885649	1.21212	1.17785	1.03552	0.852312	1.14575	0.802792
BATF ENSG00000156127	1.13783	1.08384	1.00904	1.11878	0.646577	0.888002	0.771027	0.990659	0.902711	0.910403
BATF2 ENSG00000168062	1.04218	0.974543	0.998595	0.954696	1.05991	1.02979	0.977498	1.0275	0.875741	0.916601
BATF3 ENSG00000123685	0.989448	0.978746	1.05139	1.03799	0.960899	1.07205	0.993487	1.01889	0.950048	1.19756
BAX ENSG00000087088	1.10418	1.13221	1.07774	0.884428	1.17216	0.838354	0.946748	1.0434	1.00126	0.99057
BAZ1A ENSG00000198604	1.11336	0.975289	1.03864	0.972055	0.991783	1.07251	0.813073	1.09609	0.943579	0.786315
BAZ1B ENSG00000009954	1.1957	1.13529	1.11974	0.869072	0.815217	1.05	1.09404	0.932491	0.914175	0.951851
BAZ2A ENSG00000076108	0.962967	0.869584	1.08065	1.22192	1.03453	1.08523	1.01258	1.10748	0.92597	0.935344
BAZ2B ENSG00000123636	1.03544	1.27461	0.92284	1.06318	1.21628	1.11771	0.829538	0.967146	0.943999	0.809196
BBC3 ENSG00000105327	0.791349	0.838873	0.987109	1.10967	1.32122	1.08963	0.879576	0.947148	1.17254	0.870827
BBIP1 ENSG00000214413	1.00128	1.09645	0.997591	0.995916	0.957216	1.01309	0.893612	0.864042	1.01247	0.976573
BBOF1 ENSG00000119636	1.12001	1.09968	0.757802	0.952265	1.1798	0.822927	0.769864	0.894808	1.20704	0.939528
BBOX1 ENSG00000129151	1.06442	1.12752	1.00855	0.9312	1.08705	0.988836	0.973697	0.831612	0.972038	0.855453
BBS1 ENSG00000174483	1.15402	0.906464	0.982992	0.911025	1.12693	0.827381	0.916235	0.918968	0.945853	0.918315
BBS10 ENSG00000179941	0.709935	1.19762	1.11799	1.15843	0.975299	0.857416	0.97095	0.976633	0.873514	1.131
BBS12 ENSG00000181004	0.823264	0.895935	1.17537	1.01912	1.12992	1.08165	1.42762	1.10113	0.911315	1.01423
BBS2 ENSG00000125124	1.18322	0.969321	0.878117	1.05656	0.916951	1.22276	1.13384	0.807329	1.05894	0.903108
BBS4 ENSG00000140463	0.715171	1.00881	1.025	0.65208	0.849859	0.725198	0.99552	0.93638	0.944186	0.830273
BBS5 ENSG00000163093	0.987746	1.12164	1.04165	1.16949	0.990064	0.927238	1.02805	0.830534	0.970699	0.979615
BBS7 ENSG00000138686	1.00376	0.852127	0.829053	1.01363	1.04364	0.999821	1.12511	0.965518	1.13056	0.867375
BBS9 ENSG00000122507	1.14116	0.991046	0.922124	1.07694	1.12163	0.939301	1.01527	0.816172	1.02979	0.851747
BBX ENSG00000114439	1.15433	0.923545	0.913625	0.928757	1.04384	0.964539	0.918563	0.800217	1.17232	1.18212
BCAM ENSG00000187244	1.2066	0.990899	0.743012	1.54858	0.488192	0.73715	0.835229	1.09392	0.989006	0.755472
BCAN ENSG00000132692	0.790152	0.872707	0.981622	0.895993	1.00715	0.690576	1.11817	0.895812	1.0037	0.915166
BCAP29 ENSG00000075790	1.09271	0.987707	0.823839	0.983978	1.51168	0.973516	0.94228	0.987041	0.934622	0.941124
BCAP31 ENSG00000185825	1.20032	1.37086	0.987627	0.88682	1.00181	0.843753	0.957945	0.909883	0.792662	0.681286
BCAR1 ENSG00000050820	0.710906	0.860219	0.939548	0.960873	1.12858	1.17474	0.860843	0.730844	1.01346	0.829633
BCAR3 ENSG00000137936	1.06595	0.817507	0.987632	1.10808	0.810298	1.03179	1.2914	1.44877	1.06208	1.02346
BCAS1 ENSG00000064787	0.885884	1.08502	0.85259	1.01171	1.05315	0.986795	0.874796	0.980413	1.08088	0.957367
BCAS2 ENSG00000116752	0.915391	0.995525	0.768144	0.962389	0.785699	1.18786	1.0298	1.0009	1.07897	1.06309
BCAS3 ENSG00000141376	0.763513	1.01063	0.914385	0.80472	0.90741	1.22609	1.01195	0.909899	0.88058	1.14843
BCAS4 ENSG00000124243	0.961954	1.19458	1.17973	1.13893	1.09641	1.19387	0.922222	1.1102	0.872532	0.91553
BCAT1 ENSG00000060982	0.674581	0.957114	0.92256	1.22205	1.1803	1.2229	1.40996	1.2947	1.10521	0.888999
BCAT2 ENSG00000105552	1.01166	0.913679	0.820227	1.11959	0.874445	1.01252	0.853111	0.879418	1.04386	0.926909
BCCIP ENSG00000107949	0.825672	1.08351	1.27839	1.01564	1.25842	0.970583	1.2561	1.19255	1.01152	1.11668
BCDIN3D ENSG00000186666	0.81641	1.18865	0.967333	0.806579	0.942934	1.09361	0.981371	0.83136	1.04762	1.22798
BCHE ENSG00000114200	0.981818	0.989339	0.8406	1.00757	0.923248	1.01375	0.870632	1.18931	0.966378	0.842879
BCKDHA ENSG00000248098	0.98848	0.977699	1.12111	0.824812	0.970072	1.25127	1.11305	0.809138	0.687022	1.05429
BCKDHB ENSG00000083123	0.90633	0.808652	1.01382	1.25712	1.03776	1.17554	1.11314	0.936658	0.97569	0.734651
BCKDK ENSG00000103507	1.39109	1.09936	1.13596	1.07531	0.991254	1.04721	0.926676	0.95605	0.856355	0.84041
BCL10 ENSG00000142867	1.11071	0.979483	0.990691	0.995075	0.939749	0.855857	0.681355	0.889635	1.20277	0.87992
BCL11A ENSG00000119866	1.08561	0.875747	0.932809	0.739808	0.8513	1.00765	1.0534	1.02329	0.972831	0.943718
BCL11B ENSG00000127152	0.98295	0.937213	0.981907	1.06969	1.14483	0.744974	1.37745	0.726821	0.876193	1.21755
BCL2 ENSG00000171791	1.28055	0.824842	1.043	0.869179	1.11188	1.06815	1.06184	0.967521	0.99353	1.17462
BCL2A1 ENSG00000140379	0.917763	0.997885	0.825625	1.04045	0.84388	0.909267	1.00987	0.985207	0.91234	1.24151
BCL2L1 ENSG00000171552	0.827244	0.763056	0.760789	1.71613	0.912953	0.746092	0.823693	0.730683	0.996878	0.849533
BCL2L10 ENSG00000137875	0.844012	1.14584	1.04997	0.782976	0.913237	1.04056	1.24518	1.00141	1.03873	1.16365
BCL2L11 ENSG00000153094	1.1594	1.05331	0.813972	0.981789	1.188	1.03469	0.872462	0.833445	0.902105	1.00326
BCL2L12 ENSG00000126453	0.854657	1.0894	0.909688	0.978189	1.27393	0.862132	1.00429	0.899245	0.814614	1.11423
BCL2L13 ENSG00000099968	1.09296	1.02436	0.988628	1.08059	0.92908	0.900529	0.850974	0.975809	0.912685	1.10221
BCL2L14 ENSG00000121380	1.06962	1.03221	0.729855	0.723323	1.03195	1.12898	0.761954	1.10734	1.01683	0.965881
BCL2L15 ENSG00000188761	1.0975	1.05756	1.30852	0.950752	0.946483	1.1703	1.21028	1.30792	1.10055	1.00306
BCL2L2 ENSG00000129473	1.04968	0.945857	1.43418	1.12245	1.04737	1.12258	0.853534	0.970641	0.995604	0.871408
BCL2L2-PABPN1 ENSG00000258643	0.918476	0.848642	0.911063	0.869294	1.00584	0.878523	0.824396	0.918145	1.00392	1.2028
BCL3 ENSG00000069399	1.00582	1.00601	0.869441	1.33028	1.04218	1.01133	0.614018	1.15024	1.18132	0.759202
BCL6 ENSG00000113916	0.912302	0.88093	1.20951	0.890153	0.982352	0.760524	0.806237	0.814783	0.918835	1.12267
BCL6B ENSG00000161940	1.01232	0.798193	0.804809	0.749752	0.96784	0.980154	0.831809	0.77407	0.810343	0.976615
BCL7A ENSG00000110987	0.935964	0.961521	0.933863	0.823797	1.01904	0.845343	0.888279	0.94079	0.859096	0.92545
BCL7B ENSG00000106635	1.00386	1.17613	0.933871	1.07009	1.04444	0.975648	1.219	0.914242	1.03967	0.893285
BCL7C ENSG00000099385	1.33422	0.952011	0.948054	1.09192	1.22425	1.26964	1.03375	1.05993	0.914569	0.984452
BCL9 ENSG00000116128	1.11807	0.89254	0.848702	1.17186	0.858099	1.03017	0.935231	0.900037	0.676675	0.837729
BCL9L ENSG00000186174	1.30408	0.799472	0.824506	1.03034	0.977427	1.54269	1.03171	0.98355	0.88624	1.28983
BCLAF1 ENSG00000029363	1.08292	0.966989	0.870855	0.987101	1.25501	1.45206	1.02295	1.03075	1.04019	0.859655
BCO1 ENSG00000135697	1.0046	1.09996	0.7917	1.13581	0.95898	1.12515	0.800461	1.15254	0.993681	1.26982
BCO2 ENSG00000197580	1.00266	1.04182	0.965815	0.842345	0.861467	1.00285	0.873928	0.951194	1.68689	0.801342
BCOR ENSG00000183337	0.882645	0.854855	1.00838	1.00622	1.1364	1.31327	0.778242	0.798752	0.875185	1.12651
BCORL1 ENSG00000085185	1.09742	0.936864	1.00464	1.00581	0.836348	1.1586	0.872659	0.811646	1.10162	0.98838
BCR ENSG00000186716	0.706283	1.14733	1.10683	0.818992	0.994015	0.753483	1.02121	1.16709	0.932745	1.05982
BCS1L ENSG00000074582	0.945291	0.79528	1.16157	0.936301	0.705212	1.09811	0.999076	0.786112	1.02493	0.934277
BDH1 ENSG00000161267	0.928902	1.08496	0.956566	0.74782	0.717919	0.961667	1.03342	0.890675	1.09007	0.916589
BDH2 ENSG00000164039	0.980744	0.855558	0.822188	1.12062	0.955499	0.880546	1.18706	0.886951	0.894313	1.29651
BDKRB1 ENSG00000100739	1.00276	0.923853	0.890003	0.897663	0.81205	1.06497	0.951856	1.07202	0.948096	1.02057
BDKRB2 ENSG00000168398	0.936106	0.938774	0.977615	0.913134	0.975248	0.899953	0.722231	1.07696	0.939753	1.0658
BDNF ENSG00000176697	1.10601	1.1875	0.973884	1.03592	1.03422	1.06418	1.11483	0.699951	0.97058	0.976051
BDP1 ENSG00000145734	0.931662	1.1971	1.11804	1.11554	0.906311	0.955345	1.07801	1.02912	1.09109	1.17801
BEAN1 ENSG00000166546	1.11017	1.10198	0.995229	0.833002	0.968405	0.960794	0.977316	0.881604	1.05373	0.882634
BECN1 ENSG00000126581	1.13866	1.07344	0.949671	0.939984	0.948042	0.986139	1.15553	0.706384	0.901384	1.01596
BEGAIN ENSG00000183092	1.12378	0.84652	1.08268	0.869655	0.85524	1.05596	0.80516	0.794529	0.913623	0.99789
BEND2 ENSG00000177324	0.973239	1.02708	0.959365	0.984105	1.20761	0.906281	0.979625	0.804398	1.17323	0.894922
BEND3 ENSG00000178409	0.992694	0.980157	1.11253	0.918433	0.986122	1.0767	1.0624	1.28205	1.10033	0.874211
BEND4 ENSG00000188848	1.04136	0.918075	0.983031	1.62214	0.868479	1.08694	0.957377	1.14116	1.05149	1.05887
BEND5 ENSG00000162373	1.00174	0.859575	0.810271	1.06983	0.901446	0.774513	1.04747	0.746249	0.917505	0.967799
BEND6 ENSG00000151917	1.48238	1.06562	0.811376	1.11322	0.931578	1.14767	0.90058	0.773981	0.835896	0.814152
BEND7 ENSG00000165626	0.932702	0.877969	0.894698	1.10023	1.10227	0.812298	0.742482	0.972343	0.822525	1.00614
BEST1 ENSG00000167995	1.57429	0.931125	0.782402	1.18683	1.11244	1.21943	0.984674	0.93346	1.19638	1.09359
BEST2 ENSG00000039987	0.768265	1.02114	1.27015	1.04351	0.778575	0.922507	1.06037	1.03233	0.906298	0.935458
BEST3 ENSG00000127325	1.07763	0.960488	1.07755	0.999015	0.942189	0.859993	1.08531	0.935417	1.35652	0.824399
BEST4 ENSG00000142959	1.01371	0.818497	0.857794	0.98679	1.02957	0.955718	1.42381	0.964521	0.868266	1.16017
BET1 ENSG00000105829	1.22071	0.758526	1.03725	0.964768	0.781628	1.24156	0.98475	1.23729	0.903652	0.818133
BET1L ENSG00000177951	1.08362	0.849055	1.05272	1.27713	1.09862	0.978529	0.917012	0.962154	0.911344	0.932355
BEX1 ENSG00000133169	0.982105	0.853206	0.949575	0.870838	0.935692	0.825084	0.95587	1.04169	1.01325	0.82677
BEX2 ENSG00000133134	1.0126	0.617424	0.873235	1.02227	0.962873	0.851234	1.14923	0.834194	0.965729	1.06765
BEX3 ENSG00000166681	0.851918	1.02401	0.895395	1.31926	0.770804	1.20127	0.917931	1.08458	1.04988	0.88108
BEX4 ENSG00000102409	1.05822	0.804209	1.10952	1.19094	0.882566	0.81984	0.816646	1.22493	1.05468	0.931572
BEX5 ENSG00000184515	1.31071	1.23109	0.997503	1.06529	1.10624	0.99248	0.824671	0.980274	1.18415	1.08837
BFAR ENSG00000103429	1.1523	1.1743	1.14291	1.01238	0.980599	0.965085	0.754679	0.992354	0.957482	0.974709
BFSP1 ENSG00000125864	1.12289	1.14156	1.06791	0.858356	1.00104	1.02587	1.12258	0.923562	0.935128	0.871344
BFSP2 ENSG00000170819	0.840994	0.733089	0.946473	0.852152	1.0503	0.755703	0.881973	1.02904	1.01645	1.04848
BGLAP ENSG00000242252	1.15606	1.057	0.80569	1.0963	0.991261	0.769122	1.07534	1.01289	0.880999	1.03528
BGN ENSG00000182492	0.635184	0.995572	0.824968	0.961376	1.01739	1.08336	1.0053	0.820433	2.18899	0.977765
BHLHA15 ENSG00000180535	1.04668	1.0408	1.03813	1.12088	0.906866	0.933388	0.823872	0.714093	0.919211	1.0051
BHLHB9 ENSG00000198908	0.748928	1.10787	1.10597	0.917292	1.08386	1.08353	0.920769	0.899225	1.04576	0.961917
BHLHE22 ENSG00000180828	1.30971	1.20339	0.913966	1.06843	1.06886	0.959561	1.33636	1.20288	1.10622	0.815049
BHLHE40 ENSG00000134107	1.34638	1.12427	1.19233	1.15362	0.837496	1.02278	1.01595	1.04815	0.904501	0.952405
BHLHE41 ENSG00000123095	0.831353	0.924697	1.05559	0.876873	0.858023	0.991739	1.58869	0.862584	1.03245	0.835883
BHMG1 ENSG00000237452	1.10217	1.04835	1.08908	1.09597	1.12891	1.04108	1.01866	1.03927	1.37882	0.926455
BHMT ENSG00000145692	1.11207	1.04298	1.12786	1.01823	1.07687	0.811858	1.11277	0.940932	1.24948	0.906609
BHMT2 ENSG00000132840	0.91214	1.15767	0.744578	0.937345	0.974516	0.918474	0.976864	1.15284	1.01273	1.0061
BICC1 ENSG00000122870	0.818144	0.945555	1.23615	1.2026	1.08596	0.68289	0.93696	1.09225	0.885515	0.735731
BICD1 ENSG00000151746	1.17817	0.996118	0.883129	0.926225	0.767982	1.00717	1.04098	0.920976	1.30011	1.00831
BICD2 ENSG00000185963	1.00969	0.7729	1.02212	1.12556	1.00358	0.894651	1.21776	1.38355	0.98931	0.939732
BICDL1 ENSG00000135127	0.867835	0.954609	0.842915	0.905664	0.977805	1.05474	0.995716	0.987563	1.05913	1.17009
BICDL2 ENSG00000162069	0.914517	0.879934	1.0858	0.746652	0.689834	1.06848	0.782925	0.929765	1.01768	0.947863
BID ENSG00000015475	1.03944	1.20181	1.15997	1.13031	0.797276	0.993353	0.974897	0.667987	1.16864	0.949052
BIK ENSG00000100290	0.891733	1.03064	0.999702	0.969809	0.776517	0.986136	1.16759	0.96427	1.20716	0.990334
BIN1 ENSG00000136717	1.07297	1.40533	0.976968	0.857055	0.771832	1.1654	1.10891	1.41901	1.06427	1.12778
BIN2 ENSG00000110934	1.01906	0.927899	0.89509	1.1567	0.967223	1.00981	1.11524	1.13503	0.87948	0.924039
BIN3 ENSG00000147439	1.0958	1.19209	0.777375	0.981054	0.918219	1.18214	1.01425	1.11108	0.768382	1.13787
BIRC2 ENSG00000110330	1.1086	1.04991	1.05703	1.18103	0.972076	1.08846	0.888137	1.31495	1.34393	1.01755
BIRC3 ENSG00000023445	0.929715	0.956019	1.15014	0.894361	0.914327	1.03805	0.971022	1.23044	0.905153	0.997897
BIRC5 ENSG00000089685	1.32671	1.28191	0.87743	0.953961	1.01141	1.01333	0.996707	1.13701	1.04068	0.838586
BIRC6 ENSG00000115760	0.806638	0.801108	0.702485	1.11424	1.18586	0.998353	1.06318	1.26468	1.06256	1.02535
BIRC7 ENSG00000101197	1.25796	1.2109	0.967513	1.03746	1.06477	0.861162	1.30431	0.86241	0.958938	1.08489
BIVM ENSG00000134897	1.24796	0.786025	0.805811	1.10068	0.969962	1.15001	1.14132	0.950029	0.863506	0.888647
BLCAP ENSG00000166619	0.719227	0.680331	0.967602	0.964753	1.07349	0.952038	1.1535	1.02525	1.26741	0.804559
BLK ENSG00000136573	0.983385	0.787421	1.01719	1.03151	1.06235	1.20633	0.941334	1.13925	0.750842	0.949059
BLM ENSG00000197299	0.992268	0.956364	1.25087	0.843268	0.89176	1.33686	1.13065	0.925686	0.919858	0.822103
BLMH ENSG00000108578	1.247	0.926419	1.20455	0.911746	1.10828	1.06235	1.19257	1.03864	1.13491	0.983432
BLNK ENSG00000095585	1.09865	1.10199	0.988081	0.844862	1.27687	0.961755	0.955523	0.85593	0.842405	1.00036
BLOC1S1 ENSG00000135441	0.900475	1.21528	0.846651	1.11673	1.30706	1.09858	1.07769	0.839359	1.03341	0.854676
BLOC1S2 ENSG00000196072	1.02294	1.07196	0.971414	0.845162	0.9948	0.96869	1.04825	1.05651	1.17213	0.789952
BLOC1S3 ENSG00000189114	0.979173	1.08521	1.09399	0.944649	0.887925	1.02224	0.846368	1.0015	0.975459	0.985893
BLOC1S4 ENSG00000186222	1.11288	1.06527	0.980093	1.00831	0.938225	0.893952	1.01322	1.05294	0.923401	0.942225
BLOC1S5 ENSG00000188428	1.0173	0.953661	0.969068	0.88322	0.930996	1.131	1.01625	0.856216	0.927452	0.827644
BLOC1S6 ENSG00000104164	0.9511	1.0721	0.871699	0.872615	1.03362	1.08122	1.36332	1.09872	0.92277	0.711225
BLVRA ENSG00000106605	1.20772	1.11431	1.18238	1.07901	0.933286	0.731118	0.870068	0.775654	0.948568	1.17043
BLVRB ENSG00000090013	1.17064	1.27713	0.873689	0.884256	1.33334	0.966961	0.87033	0.996202	1.22096	0.860136
BLZF1 ENSG00000117475	0.995422	0.942248	0.799866	0.99412	0.966971	1.00637	0.896275	1.12895	1.25218	1.01045
BMF ENSG00000104081	0.911819	1.08577	0.799201	0.819809	0.985805	1.09288	1.0123	1.11676	1.29597	0.72391
BMI1 ENSG00000168283	0.968811	0.939168	0.992792	1.07938	0.965319	0.684265	0.809093	0.54957	1.09436	1.01453
BMP1 ENSG00000168487	0.781503	0.989517	1.00672	0.942892	0.873586	0.993015	0.998377	1.21183	1.07378	1.08224
BMP10 ENSG00000163217	1.01407	0.995742	1.00588	0.992412	0.913711	0.812286	1.05206	0.816086	0.879088	0.952697
BMP2 ENSG00000125845	0.731734	0.877193	0.983334	0.969338	1.02	1.17511	1.72405	0.960918	0.972629	0.982713
BMP2K ENSG00000138756	0.893524	0.865151	0.961789	0.938915	0.797014	1.20937	1.06998	0.876389	1.03071	1.21586
BMP3 ENSG00000152785	1.07718	0.867238	0.869849	1.07973	1.0395	1.1967	1.27971	1.28012	0.779207	0.861289
BMP4 ENSG00000125378	1.10575	1.02778	0.805023	0.979001	0.964849	0.766503	0.929788	0.930756	0.87234	1.05411
BMP5 ENSG00000112175	1.00207	1.28417	0.790558	0.845025	0.995082	1.34704	1.0982	1.51042	0.94263	1.03984
BMP6 ENSG00000153162	1.012	1.28734	1.18551	1.24918	1.16271	1.1267	1.2333	0.919361	0.789455	0.940106
BMP7 ENSG00000101144	1.21776	1.26578	1.2345	0.815722	1.0453	1.08478	0.957747	1.08221	1.34226	0.960357
BMP8A ENSG00000183682	0.933699	0.936242	0.959463	1.06337	1.09105	0.975354	1.3697	0.752483	0.995601	0.9208
BMP8B ENSG00000116985	1.01496	1.06103	1.09273	1.14714	1.00216	1.13494	0.951604	1.20001	0.978023	0.97647
BMPER ENSG00000164619	1.0711	1.01368	0.945093	0.774725	1.08279	0.734111	0.953745	0.889976	0.852346	0.970098
BMPR1A ENSG00000107779	1.08985	1.01195	0.807682	0.739757	0.979264	0.9087	0.899604	0.785697	0.839109	1.27634
BMPR1B ENSG00000138696	1.41203	1.07774	0.991379	0.821555	0.652798	0.862178	1.04523	1.08136	1.30724	1.00574
BMPR2 ENSG00000204217	1.30057	1.23996	0.961008	1.02417	1.17939	1.16653	0.883503	1.07208	0.955775	1.04608
BMS1 ENSG00000165733	0.838889	0.929682	1.46861	0.748997	1.23531	0.983651	0.988769	0.818218	0.714119	0.983481
BMT2 ENSG00000164603	1.13282	1.0354	0.950157	0.851368	0.993463	0.979123	0.993603	1.04061	0.959824	0.933517
BMX ENSG00000102010	0.945299	0.797004	0.908199	1.33883	1.19853	0.945486	1.05308	1.06572	0.935087	1.13849
BNC1 ENSG00000169594	0.832435	0.86945	1.27707	0.971799	0.744651	0.954677	1.15856	0.716122	0.758764	1.17637
BNC2 ENSG00000173068	1.00417	1.23974	0.890885	1.05242	1.27444	1.0723	0.965262	0.806175	0.932785	0.983547
BNIP1 ENSG00000113734	1.36373	1.0962	0.874328	1.03682	1.19678	0.827544	1.26481	1.11295	1.27474	0.87869
BNIP2 ENSG00000140299	0.836745	1.03382	1.09672	1.09575	0.876045	1.26516	1.04292	1.24672	1.06764	1.1967
BNIP3 ENSG00000176171	1.04819	0.954126	0.894973	0.942794	1.09447	0.959941	0.889162	0.940948	1.037	1.22294
BNIP3L ENSG00000104765	0.95725	0.853164	1.16978	0.910997	1.08143	1.01231	0.7359	0.915405	0.75375	1.10999
BNIPL ENSG00000163141	0.960686	0.94383	1.22449	1.03584	1.10461	0.968411	0.942843	1.14495	0.908915	0.985105
BOC ENSG00000144857	0.858071	1.15845	0.951633	1.07955	1.01294	1.29775	1.05454	0.9898	1.07107	1.23551
BOD1 ENSG00000145919	0.816067	0.851333	0.875924	1.31282	1.02185	0.587934	0.949851	1.0345	1.14283	1.06767
BOD1L1 ENSG00000038219	0.729521	0.965518	1.12658	0.999206	1.10166	1.10077	1.06488	0.795619	1.19848	0.953628
BOD1L2 ENSG00000228075	0.840287	1.19503	1.02193	1.22959	1.3008	0.854269	0.901108	1.15355	0.839635	0.798757
BOK ENSG00000176720	1.2882	0.829198	1.26832	0.800073	1.07305	1.00259	0.859714	1.11688	0.832144	0.829619
BOLA1 ENSG00000178096	1.01533	1.12206	0.970389	1.03577	1.57187	1.1359	0.908222	0.945199	0.952842	1.03226
BOLA2B ENSG00000169627	0.810347	0.968708	0.946278	1.29068	0.935073	1.11003	0.921859	0.816628	1.06797	1.0538
BOLA3 ENSG00000163170	1.02944	1.14842	0.829642	0.905903	1.01617	0.835972	1.0708	1.08112	1.04387	1.0771
BOLL ENSG00000152430	1.17898	1.12039	0.970037	1.18326	0.82171	0.79953	1.43648	0.85801	1.09938	1.08525
BOP1 ENSG00000261236	0.884067	1.32529	0.972771	0.981807	0.929051	0.989383	1.15132	1.07886	1.06977	0.973932
BORA ENSG00000136122	0.83873	0.701337	0.958876	0.732996	1.28328	1.03802	1.18295	0.884229	1.049	0.977294
BORCS5 ENSG00000165714	1.11262	0.874669	0.966048	0.978776	1.03264	0.973851	1.03268	1.0803	1.28345	0.856645
BORCS6 ENSG00000196544	1.16254	1.10456	1.15712	0.875165	1.13827	1.08845	0.919236	1.02491	1.0852	0.804005
BORCS7 ENSG00000166275	0.942236	1.24621	0.976989	0.933395	0.971517	0.82539	1.11397	1.06616	1.1324	1.01305
BORCS8 ENSG00000254901	0.89637	1.09139	1.06662	0.831753	0.679733	1.27914	0.89693	1.07861	1.02087	0.904891
BORCS8-MEF2B ENSG00000064489	0.977768	0.928957	0.791738	1.04913	0.761	0.805401	1.4444	0.920239	1.07275	1.02408
BPGM ENSG00000172331	1.07154	0.76437	0.849976	0.902773	0.83149	0.983977	0.980931	0.77037	0.870926	0.937372
BPHL ENSG00000137274	0.843759	1.10915	1.15663	0.885207	1.02133	1.03288	0.732902	0.853104	1.13282	0.901706
BPI ENSG00000101425	0.970357	0.913221	0.955838	1.03499	1.19111	1.16123	0.963364	1.21101	0.957475	0.899804
BPIFA1 ENSG00000198183	1.26294	0.773545	1.08228	0.820488	1.2182	1.10094	0.971866	0.865977	1.04958	0.943479
BPIFA2 ENSG00000131050	1.19657	0.95668	0.979769	0.961698	0.877745	0.823822	0.94707	0.936857	0.747841	0.815696
BPIFB1 ENSG00000125999	1.13751	0.909472	1.0388	0.92522	0.858295	1.20158	1.01815	1.04311	0.77199	0.922146
BPIFB2 ENSG00000078898	0.923412	1.04544	0.989446	1.18361	1.06333	1.37358	1.20561	0.654206	1.22053	0.896697
BPIFB4 ENSG00000186191	1.11765	1.05596	0.856372	0.884516	0.989578	0.933577	1.29859	1.18683	0.996876	0.760294
BPIFC ENSG00000184459	0.876964	0.983336	1.10203	1.04256	1.05082	1.23047	1.16047	0.972981	1.11173	1.03222
BPNT1 ENSG00000162813	1.12716	0.936836	1.09186	1.08662	0.677288	0.993956	1.0199	0.910558	1.12188	1.05619
BPTF ENSG00000171634	0.825336	0.868841	0.815637	0.911742	0.898326	0.7997	1.22687	1.33168	1.1043	0.982979
BRAF ENSG00000157764	1.01173	1.04487	0.914032	1.18213	1.15085	0.80552	1.14382	0.846312	0.808093	1.17049
BRAP ENSG00000089234	1.08121	0.809684	0.878175	0.908312	1.00774	1.01348	0.854106	1.05668	0.967413	1.22246
BRAT1 ENSG00000106009	1.07193	1.25036	1.00649	1.18622	1.07734	1.26406	1.09377	1.24596	0.98199	1.19581
BRCA1 ENSG00000012048	0.914473	0.978521	0.922481	1.16598	1.03495	0.713387	1.08539	0.801139	1.2062	1.25369
BRCA2 ENSG00000139618	1.10138	0.845995	1.15113	0.885654	1.35764	1.18549	0.985914	1.1963	0.9016	0.837004
BRCC3 ENSG00000185515	1.09725	1.03134	1.0983	0.837353	0.77816	1.30568	0.777436	1.23822	1.03174	0.845405
BRD1 ENSG00000100425	1.19292	1.01491	0.956805	0.860524	0.947136	1.07803	1.02808	1.17316	1.09714	1.01005
BRD2 ENSG00000204256	1.20084	0.93515	1.27868	1.11078	0.672212	0.788446	1.01587	0.936334	1.13356	0.920335
BRD3 ENSG00000169925	1.20342	0.921887	0.860456	1.14407	1.0527	1.41707	1.01388	0.828319	1.08181	1.17562
BRD4 ENSG00000141867	1.02537	1.15884	1.01965	0.872446	1.33235	1.2819	0.92085	0.926392	0.922022	1.22758
BRD7 ENSG00000166164	0.977201	0.798698	1.01255	1.08192	0.97804	1.17838	1.10579	0.975022	1.0312	1.40429
BRD8 ENSG00000112983	0.84646	0.770027	0.838	0.767146	0.875299	0.988229	1.10259	0.825835	0.852488	0.994873
BRD9 ENSG00000028310	1.11588	1.43324	1.04054	1.29245	0.727895	1.11355	1.04471	0.978104	0.945303	1.17031
BRDT ENSG00000137948	0.992965	1.06403	0.929717	0.979659	0.978066	1.1293	1.09276	0.885567	0.957124	1.00157
BRE ENSG00000158019	0.961147	0.793714	1.00737	0.879463	1.08618	0.863348	0.808845	0.829724	0.907168	0.888919
BRF1 ENSG00000185024	0.816834	0.779214	0.813629	0.929868	0.826814	0.612744	1.0698	1.02429	0.871785	0.891233
BRF2 ENSG00000104221	0.971608	1.05567	1.03431	0.834037	0.969121	1.16747	0.962047	1.11082	1.04189	1.01967
BRI3 ENSG00000164713	1.08578	0.919989	0.790649	1.23954	1.08513	0.876347	1.04813	0.853234	1.10205	0.868648
BRI3BP ENSG00000184992	1.05284	0.673386	0.824503	1.12636	0.918354	0.82957	0.806818	0.986814	0.966561	0.923194
BRICD5 ENSG00000182685	1.26203	0.895133	0.891768	1.21476	0.997611	1.00024	0.985119	0.970638	0.994053	1.15868
BRINP1 ENSG00000078725	1.02597	1.12428	0.951916	1.29368	1.01139	0.8358	1.24196	1.15714	1.01196	1.08979
BRINP2 ENSG00000198797	1.01953	0.874609	0.997581	0.902281	1.2286	0.711962	1.07492	0.89874	1.27637	1.01156
BRINP3 ENSG00000162670	1.04436	1.05674	0.838646	1.15476	1.06509	0.850864	0.942603	0.814353	1.1594	1.09867
BRIP1 ENSG00000136492	1.27907	1.08722	1.0136	0.956284	0.875977	0.892476	0.927342	1.03199	0.801365	0.902056
BRIX1 ENSG00000113460	0.926959	0.969531	0.893476	0.985942	0.911294	0.951521	1.00123	1.01611	1.07671	0.914206
BRK1 ENSG00000254999	1.03588	1.03185	0.899046	0.784545	1.11519	0.945036	0.901897	0.765579	1.0322	1.02989
BRMS1 ENSG00000174744	0.835589	0.835179	1.02966	0.954248	1.61024	1.02252	0.926821	1.05116	0.882893	0.896358
BRMS1L ENSG00000100916	0.927084	1.23984	1.00628	1.1485	1.15188	0.933435	0.819994	0.993635	1.04789	1.23432
BROX ENSG00000162819	0.797511	1.13274	1.04752	0.981627	0.828156	1.24575	0.862934	0.960906	0.95938	0.954328
BRPF1 ENSG00000156983	0.60667	0.965177	0.755411	1.02826	0.770651	1.03023	0.846107	0.862365	0.784017	0.902231
BRPF3 ENSG00000096070	0.948802	0.850863	1.14896	0.941041	0.900331	0.805882	0.802547	1.00295	1.1217	1.19073
BRS3 ENSG00000102239	0.838202	1.17147	1.00234	0.963348	1.38431	0.878912	0.860941	0.987924	0.992088	1.15471
BRSK1 ENSG00000160469	0.973349	0.999934	1.06236	0.812399	0.992732	0.859569	1.32859	0.885571	0.876381	0.959862
BRSK2 ENSG00000174672	1.11133	0.940187	1.13716	1.01252	1.02114	0.865188	1.37941	0.899356	0.941935	1.02766
BRWD1 ENSG00000185658	1.01018	0.909108	1.06047	1.06086	1.06501	0.983524	1.04254	1.15722	1.00029	0.91267
BRWD3 ENSG00000165288	0.786541	1.08208	0.82843	1.22746	0.933075	0.957341	0.807133	1.04791	1.12598	1.26796
BSCL2 ENSG00000168000	1.12111	1.02177	1.02666	1.2747	0.834868	0.959194	0.826663	0.857382	0.921699	1.37175
BSDC1 ENSG00000160058	1.03967	0.953283	1.03768	0.839084	0.943298	0.997637	0.96705	1.12236	1.05965	0.95294
BSG ENSG00000172270	1.06157	0.980972	1.0023	1.08937	0.803418	0.998534	0.994584	1.0347	0.940002	0.77884
BSN ENSG00000164061	1.04311	1.02485	0.857846	1.16302	0.767191	1.0377	1.29224	1.18707	1.00726	0.881221
BSND ENSG00000162399	1.05911	1.14922	1.00824	1.07944	0.889651	1.16478	0.842033	0.812154	0.945632	1.01698
BSPH1 ENSG00000188334	1.50122	1.21559	0.811282	1.37118	0.923018	1.02485	0.997567	0.830701	1.10947	1.07009
BSPRY ENSG00000119411	1.09355	0.961896	0.975307	0.855012	1.03835	0.89446	0.960758	0.917794	0.926863	1.17654
BST1 ENSG00000109743	1.08101	1.05267	0.879749	1.1038	1.32977	1.0817	0.932458	1.10217	1.12462	1.15495
BST2 ENSG00000130303	0.973587	1.76504	0.945281	1.20161	0.991461	0.993433	1.01251	0.879901	1.09287	1.15805
BTAF1 ENSG00000095564	1.16648	1.14053	0.977999	1.05821	1.20466	0.749586	0.989335	0.931887	0.873668	1.14699
BTBD1 ENSG00000064726	1.27033	1.18956	0.830612	1.17916	0.979417	0.963425	1.24135	0.971028	1.08257	0.966632
BTBD10 ENSG00000148925	1.12085	0.827377	0.99178	1.21092	0.586114	0.959287	0.858585	1.01809	1.08198	1.04418
BTBD11 ENSG00000151136	0.803348	0.856667	1.01772	1.01909	0.860631	0.91034	0.998482	0.866782	1.05001	0.95723
BTBD16 ENSG00000138152	1.1022	0.913179	1.02341	1.12663	1.06603	1.06582	0.858585	1.31925	0.756048	0.850816
BTBD18 ENSG00000233436	1.15237	0.851146	0.867542	1.0655	1.04304	0.905042	0.994286	1.03032	0.876291	1.12154
BTBD19 ENSG00000222009	0.836094	0.829773	0.996958	1.10977	0.794136	1.14978	0.954922	0.873905	0.819867	0.871888
BTBD2 ENSG00000133243	0.952116	1.10165	1.19181	1.22024	0.842289	0.75075	0.908986	0.757897	1.27929	1.02036
BTBD3 ENSG00000132640	1.05414	1.07878	0.925739	1.13231	0.931938	0.77626	0.87739	1.06393	1.13606	1.08141
BTBD6 ENSG00000184887	0.833183	0.782518	0.787834	1.03768	0.914481	0.919749	0.799374	0.967317	1.20227	0.871668
BTBD7 ENSG00000011114	0.926745	1.15325	0.977114	0.829397	0.779684	1.1101	0.918228	0.868306	1.06558	1.10994
BTBD8 ENSG00000189195	1.00935	0.969881	1.17618	1.24403	0.741767	0.910226	1.01216	0.992119	0.771866	0.887119
BTBD9 ENSG00000183826	0.77709	0.939997	1.26082	1.17425	0.876538	1.10862	1.05288	1.14923	1.386	0.995405
BTC ENSG00000174808	0.956233	1.02507	0.833243	1.02505	0.869127	0.9022	1.14752	0.96301	1.00339	0.879972
BTD ENSG00000169814	0.981628	1.02201	0.949494	1.00969	1.21812	0.828128	0.940604	0.89619	0.902464	1.05132
BTF3 ENSG00000145741	0.973404	0.910301	0.858253	0.923181	1.10048	0.927949	0.712824	0.953631	0.870826	0.958756
BTF3L4 ENSG00000134717	0.866255	0.749034	0.952706	0.899243	1.02002	0.873387	0.960369	0.820513	0.672618	0.880281
BTG1 ENSG00000133639	0.847375	0.819383	1.25012	0.969431	0.942304	1.14773	0.840013	0.912076	1.10333	1.26845
BTG2 ENSG00000159388	1.04241	0.989932	0.691359	1.00443	1.1413	1.18526	0.964578	0.650411	1.06086	1.00827
BTG3 ENSG00000154640	1.03585	0.908819	0.978988	1.05123	0.853847	1.04217	0.972143	0.933905	0.872393	0.813198
BTG4 ENSG00000137707	1.07039	0.949451	0.855587	0.95376	1.207	0.906109	1.02905	1.20556	0.973429	0.997847
BTK ENSG00000010671	1.0916	1.37848	0.973544	0.847337	1.01118	0.969475	1.03238	1.12375	1.05761	1.03758
BTLA ENSG00000186265	0.976563	0.896805	0.953315	1.0233	1.07016	1.00478	0.99561	1.18905	0.945072	1.15237
BTN1A1 ENSG00000124557	0.994237	1.11949	0.970915	0.949714	1.0535	1.03677	0.956357	0.889917	0.770576	0.932996
BTN2A1 ENSG00000112763	0.941318	0.950957	1.0419	1.05868	0.895294	0.87132	1.1144	0.965266	1.15816	1.11107
BTN2A2 ENSG00000124508	1.02409	0.88401	1.016	0.81199	1.19569	1.17431	1.07868	0.839304	1.30449	1.10397
BTN3A1 ENSG00000026950	0.901554	0.981776	1.01944	1.02756	1.14808	1.00761	0.89895	1.23691	1.02925	0.817054
BTN3A2 ENSG00000186470	1.21748	0.960921	0.767682	1.17057	1.18474	1.10951	0.853887	0.896772	1.19457	1.01981
BTN3A3 ENSG00000111801	1.00246	0.945587	1.10348	0.949863	0.834902	1.12435	0.786159	1.00487	1.04048	0.942959
BTNL2 ENSG00000204290	0.898486	1.01164	0.950606	1.06903	1.26478	0.937368	1.22219	0.939716	1.03258	0.940815
BTNL3 ENSG00000168903	1.03882	0.701934	0.720987	0.901585	1.01181	0.840144	1.08659	0.95066	0.923118	0.746268
BTNL8 ENSG00000113303	1.10595	0.974706	1.30645	0.718028	1.0443	0.941208	0.962873	1.07533	1.01853	0.850727
BTNL9 ENSG00000165810	1.14332	0.977051	0.869763	1.6924	1.1249	0.86359	1.08648	1.02555	0.703237	0.92271
BTRC ENSG00000166167	0.754119	0.908812	0.693858	1.00015	1.13036	0.903883	1.19111	0.931754	0.895634	0.962522
BUB1 ENSG00000169679	1.16412	1.08972	0.955068	1.00656	1.01151	1.04057	0.969166	1.158	0.995362	1.11085
BUB1B ENSG00000156970	0.990229	0.741329	0.957944	0.779595	1.06932	0.835964	0.901609	0.785079	1.11111	1.16303
BUB3 ENSG00000154473	0.973166	1.17921	1.04401	0.99788	0.84312	0.98259	0.853215	1.19934	1.08779	1.20408
BUD13 ENSG00000137656	0.896417	0.902138	0.899924	1.19852	0.996722	1.16417	0.810468	1.14953	1.07618	0.892948
BUD31 ENSG00000106245	0.732772	0.795589	0.910694	1.04363	0.775503	0.938922	0.93922	0.872649	0.86851	1.14042
BVES ENSG00000112276	0.802459	1.03991	1.10766	0.818514	1.00339	1.06505	0.968029	0.952677	0.978692	1.08888
BYSL ENSG00000112578	0.879145	1.02166	1.09794	1.30507	1.07635	1.0837	1.02876	1.18552	0.970191	1.05584
BZW1 ENSG00000082153	1.32543	1.17291	1.07439	0.981738	0.979033	1.01766	1.02065	1.13896	0.945655	1.08045
BZW2 ENSG00000136261	1.08335	0.947889	1.13563	0.89404	1.00431	0.778341	1.10068	0.730795	0.869829	0.976199
C10orf10 ENSG00000165507	1.16994	0.825159	1.15936	1.03046	1.21311	0.947454	1.23302	1.0106	0.842369	0.732224
C10orf105 ENSG00000214688	1.16417	0.979605	0.815096	1.06119	0.985823	1.16353	0.910288	1.01104	1.1288	1.05813
C10orf107 ENSG00000183346	1.0228	1.04552	0.875445	0.987328	1.02348	1.05765	0.872723	1.04681	1.1441	1.08511
C10orf11 ENSG00000148655	1.06742	0.77219	1.03527	0.889521	0.826475	0.857828	1.04477	0.856741	1.03044	1.11502
C10orf128 ENSG00000204161	1.00921	1.01809	1.044	1.20616	1.16708	0.864143	0.820355	1.07771	0.965409	0.971947
C10orf142 ENSG00000277288	0.931761	0.856899	1.23771	1.00976	1.21131	1.05985	0.984551	1.11791	1.05223	1.12513
C10orf2 ENSG00000107815	1.04423	0.92997	0.991616	0.85939	0.915602	0.971775	1.19708	1.18793	1.09148	0.793774
C10orf35 ENSG00000171224	0.787328	0.924697	0.795386	0.977741	1.11056	0.849422	0.73429	0.866311	0.818612	1.0562
C10orf53 ENSG00000178645	1.16519	0.972606	1.19984	0.929697	0.915053	0.971546	1.15222	0.823306	1.12426	1.07527
C10orf54 ENSG00000107738	1.13047	1.16207	0.956893	1.15992	0.915544	1.04403	1.00132	0.9238	1.15149	1.1199
C10orf55 ENSG00000222047	1.1297	0.868487	0.836044	0.993754	0.918621	1.11222	0.897699	1.04029	1.09578	1.44689
C10orf62 ENSG00000203942	1.18302	1.02204	1.08301	0.837315	1.13422	1.08674	0.749114	0.998896	0.936672	0.93168
C10orf67 ENSG00000179133	0.717514	1.15002	1.09623	0.918594	1.09483	1.09355	1.0089	1.21924	1.30554	0.758299
C10orf71 ENSG00000177354	1.46209	0.922034	1.27128	0.979326	0.84507	1.03595	0.895726	1.13038	0.953484	1.09225
C10orf76 ENSG00000120029	0.843226	1.3022	1.11341	1.08891	0.974881	1.06316	0.742733	1.08363	0.939705	1.07903
C10orf82 ENSG00000165863	0.86714	1.14642	0.974577	0.794796	1.11165	1.00399	1.27776	1.26049	0.915076	0.916012
C10orf88 ENSG00000119965	0.867655	0.778072	0.920638	1.1881	0.982327	0.970056	1.23081	0.980479	1.2434	1.03794
C10orf90 ENSG00000154493	1.12402	0.917186	1.04536	0.900405	0.96655	1.05443	0.957429	0.846089	1.11656	0.931739
C10orf95 ENSG00000120055	0.897665	0.990361	0.839334	1.14146	1.19788	1.12396	1.02977	1.14781	0.958405	0.89594
C10orf99 ENSG00000188373	0.956807	0.933194	0.818881	0.891229	0.862158	1.51886	1.1498	0.873798	1.12433	1.18531
C11orf1 ENSG00000137720	0.957899	0.955147	0.751436	0.943895	1.17754	1.10339	1.23592	0.883389	0.783386	1.05647
C11orf16 ENSG00000176029	0.846102	0.947807	0.865838	1.11103	0.741601	0.725089	0.978932	0.936962	1.24254	1.0785
C11orf21 ENSG00000110665	0.97289	0.898138	0.821939	1.07855	0.910424	1.03921	1.19027	0.837575	1.04349	0.873838
C11orf24 ENSG00000171067	0.941688	0.890551	1.22263	1.06705	0.769481	1.27562	1.3488	0.867265	0.812133	0.855828
C11orf31 ENSG00000211450	1.42051	1.1519	1.04117	0.972996	0.787038	1.03008	0.976091	1.09116	0.911897	0.908588
C11orf40 ENSG00000171987	1.09044	0.955245	0.846678	0.836321	0.908683	1.13331	1.07479	1.17155	1.01471	1.09046
C11orf42 ENSG00000180878	1.09722	1.08527	1.25048	0.821264	0.878273	0.90448	0.97827	0.815169	0.93952	1.11753
C11orf45 ENSG00000174370	0.886697	1.03155	0.805601	0.816417	1.19491	1.36195	1.2175	1.1433	1.24971	0.909978
C11orf49 ENSG00000149179	0.860142	0.710089	1.17089	1.11919	0.946602	1.0304	0.987156	1.03919	0.937098	0.907371
C11orf52 ENSG00000149300	1.06999	1.19487	1.16581	0.96796	0.985251	0.887889	1.07675	1.06698	0.697966	1.1841
C11orf53 ENSG00000150750	1.04763	0.916394	0.988603	1.18821	1.3854	1.03837	1.18858	1.09773	1.28093	0.940186
C11orf54 ENSG00000182919	0.960953	1.20241	1.00638	1.08747	1.22565	0.886197	0.848215	0.834716	0.690328	0.923986
C11orf57 ENSG00000150776	1.08168	0.993921	0.962471	0.863742	0.974674	0.662109	1.247	1.00085	1.14296	1.10909
C11orf58 ENSG00000110696	0.996582	1.28472	0.874763	0.98431	0.908725	1.02026	1.0707	1.08781	1.14511	0.879478
C11orf63 ENSG00000109944	0.939162	0.866549	0.953907	0.875199	0.991399	0.893671	1.01471	0.868694	0.874452	0.885069
C11orf65 ENSG00000166323	1.09805	1.25541	0.98382	1.00643	1.01146	0.851833	0.948434	1.10998	1.04761	0.858179
C11orf68 ENSG00000175573	0.865322	1.72106	0.89744	1.09749	1.39386	0.964344	1.25722	0.888326	0.963244	1.00909
C11orf70 ENSG00000137691	1.1955	1.17118	1.06727	1.0986	0.745504	0.740343	0.940431	1.06484	1.31238	0.894949
C11orf71 ENSG00000180425	0.789694	0.712632	0.984587	1.00437	1.34356	1.15901	1.07281	0.849894	0.838232	1.07789
C11orf74 ENSG00000166352	0.996606	0.992252	0.829279	1.08147	1.2688	0.944699	1.05848	0.840503	0.955329	0.960538
C11orf80 ENSG00000173715	1.02142	0.856848	1.10974	0.951088	0.842295	0.768182	1.2606	0.920998	1.09837	0.910975
C11orf84 ENSG00000168005	1.01813	1.05353	1.01184	0.991528	0.951165	1.01253	1.10242	0.988257	1.19482	0.859238
C11orf87 ENSG00000185742	1.06851	0.935628	0.888888	1.29377	1.11532	1.13085	1.01941	0.877693	0.674189	0.760026
C11orf88 ENSG00000183644	1.14862	0.971143	1.18335	1.09854	0.980823	1.14055	1.18737	1.09594	0.965869	0.802934
C11orf91 ENSG00000205177	0.94599	1.06919	0.934337	0.985266	0.865031	0.950376	0.997797	1.11859	0.912285	1.01031
C11orf94 ENSG00000234776	0.987765	0.91957	0.984639	0.912603	0.951262	1.07033	0.91027	0.801016	1.01539	0.864276
C11orf95 ENSG00000188070	1.21516	0.747594	0.774836	0.976586	0.896723	0.799057	1.06751	0.875821	1.0288	0.686461
C11orf96 ENSG00000187479	0.826451	1.06873	0.986157	1.23354	0.98183	1.07965	0.754929	1.00725	0.768055	1.06589
C11orf98 ENSG00000278615	1.17281	1.02521	1.09077	0.764139	0.734235	0.946908	0.959011	1.06466	0.904088	1.01689
C12orf10 ENSG00000139637	1.01155	1.25344	0.837793	1.20985	0.885508	0.810658	1.06088	1.02674	1.28076	1.08171
C12orf29 ENSG00000133641	1.02737	0.996359	1.13796	1.158	1.20213	1.1522	1.15621	1.15459	1.16386	1.1042
C12orf4 ENSG00000047621	0.779398	1.14723	0.98194	0.692776	1.10756	0.818801	0.933302	1.1625	1.11345	0.918866
C12orf40 ENSG00000180116	0.895166	1.18023	0.937402	1.01378	1.07501	1.25364	0.898523	1.07114	0.865788	1.02539
C12orf42 ENSG00000179088	1.63085	0.927636	0.906355	1.18423	0.953413	0.983065	1.1144	1.05971	0.846591	0.694368
C12orf43 ENSG00000157895	0.990357	0.964841	1.26212	1.45099	0.993394	0.922233	1.05715	1.04287	1.04078	1.15376
C12orf45 ENSG00000151131	0.886297	0.934662	0.870325	1.03903	0.929917	1.16516	0.612797	1.20958	0.841999	1.26612
C12orf49 ENSG00000111412	0.886	1.17593	1.15898	0.975523	1.27	1.16753	0.88347	0.765533	1.16227	1.04417
C12orf50 ENSG00000165805	0.939953	0.950214	0.858958	1.17489	0.999057	1.06055	1.10986	0.989175	1.22223	0.902057
C12orf54 ENSG00000177627	1.03629	0.852464	0.751375	0.821748	0.892323	1.03922	1.1143	0.828759	1.16649	0.723796
C12orf56 ENSG00000185306	1.1434	0.810563	0.96193	1.33322	1.11716	0.959931	1.20178	1.00581	0.809128	0.939893
C12orf57 ENSG00000111678	0.762538	1.65702	0.790875	0.628467	1.07744	0.819543	1.18965	0.632901	0.877723	1.17555
C12orf60 ENSG00000182993	0.982994	0.905424	0.930496	1.00379	1.15492	0.922358	1.15739	0.968242	1.09695	1.17834
C12orf65 ENSG00000130921	0.798196	1.06713	1.16888	1.01173	0.975568	0.929072	0.744434	1.04263	0.961479	1.28582
C12orf66 ENSG00000174206	0.979687	0.847786	0.928848	0.835955	0.870198	0.917973	1.09947	1.26612	1.17346	1.11059
C12orf71 ENSG00000214700	0.946623	0.916663	1.00734	1.03912	1.18631	0.932622	0.740586	1.25991	1.18073	1.19635
C12orf73 ENSG00000204954	0.781717	1.23636	1.09828	1.01534	1.25711	0.720191	1.05052	0.845192	0.958565	0.880137
C12orf75 ENSG00000235162	0.852995	0.907554	1.04332	1.07434	1.13804	0.951999	1.20584	1.10001	1.11014	0.813577
C12orf76 ENSG00000174456	1.28021	1.00473	0.839365	1.03705	1.27369	0.843789	0.829	0.848838	0.805071	1.13185
C14orf1 ENSG00000133935	1.00923	1.3047	0.623424	0.968255	1.37796	0.705699	1.0986	0.911812	0.778057	0.98047
C14orf105 ENSG00000100557	1.33973	0.886543	1.16965	1.0034	1.02909	1.34786	0.910727	0.780946	1.22613	0.877577
C14orf119 ENSG00000179933	0.907371	1.05897	0.84209	0.936426	0.818812	0.909452	0.747939	0.947935	0.900925	0.979092
C14orf132 ENSG00000227051	1.12744	1.31936	1.05975	1.18761	1.18241	0.952785	0.853057	1.06835	0.851931	1.2025
C14orf142 ENSG00000170270	1.25016	0.97098	1.03862	1.1299	1.04548	1.02008	0.993447	1.01727	1.05479	1.08177
C14orf159 ENSG00000133943	1.00743	1.37943	0.853719	0.996379	1.12064	0.845787	1.33698	1.00561	1.09855	0.928841
C14orf166 ENSG00000087302	1.34514	1.03662	1.08866	1.15272	1.01966	0.762163	1.24108	0.925952	1.02303	0.889136
C14orf169 ENSG00000170468	0.814141	0.681	0.95319	1.07736	0.722934	1.10936	1.08468	0.973035	0.866165	1.0225
C14orf177 ENSG00000176605	0.974437	0.828891	1.03754	1.20952	0.91131	0.914876	1.0677	0.89495	0.927469	1.02601
C14orf178 ENSG00000197734	1.19925	0.861717	1.0855	0.711662	1.11345	0.924425	1.08545	0.906003	1.01282	1.07754
C14orf180 ENSG00000184601	0.93196	0.918047	1.09652	0.945538	0.951723	1.19556	1.25413	0.949544	0.899092	0.860938
C14orf2 ENSG00000156411	0.972963	1.12407	1.10084	0.990826	1.36752	0.434334	0.735811	1.02794	1.27603	1.00144
C14orf28 ENSG00000179476	0.976373	0.988423	0.872107	1.11037	0.884616	0.949485	0.883715	0.917692	1.14134	0.895818
C14orf37 ENSG00000139971	0.903277	0.915631	1.13536	1.01101	0.851815	0.952356	0.801363	1.06416	0.964027	0.892135
C14orf39 ENSG00000179008	0.972667	1.20176	1.02909	1.2187	0.945183	1.04528	0.905832	1.21676	0.822748	1.01101
C14orf79 ENSG00000140104	1.3716	1.21361	1.08583	1.00922	1.21962	1.15535	0.969778	1.13913	1.09203	1.07162
C14orf80 ENSG00000185347	0.992738	0.696436	0.921783	1.13793	0.732678	1.10766	1.00114	0.932121	0.989927	1.06261
C14orf93 ENSG00000100802	0.849186	0.968854	0.844098	1.04036	0.831749	0.879812	0.812952	0.917989	0.842573	1.21465
C15orf39 ENSG00000167173	1.10148	0.999313	1.22716	1.07805	0.860869	0.838952	0.95659	1.02357	1.25233	1.15238
C15orf40 ENSG00000169609	0.990046	0.948453	1.31941	1.11636	0.715948	1.27183	1.01749	0.908491	1.1634	1.0939
C15orf41 ENSG00000186073	1.11187	1.08022	1.03421	1.00334	1.06551	1.0747	0.985083	1.04507	0.909785	0.955317
C15orf48 ENSG00000166920	1.09991	1.03253	0.73208	1.20422	0.853068	1.05578	0.904373	0.911585	1.01925	0.738588
C15orf52 ENSG00000188549	0.820155	0.957219	0.909651	1.0344	0.943326	1.0384	1.00883	1.00847	0.764912	1.20421
C15orf53 ENSG00000175779	1.23967	0.953717	0.944899	1.07232	1.25677	0.888318	1.03515	1.13986	0.971349	0.799398
C15orf57 ENSG00000128891	1.51283	0.956776	0.690846	0.978754	1.20786	1.00775	0.973575	0.979815	0.955138	1.04494
C15orf59 ENSG00000205363	0.978028	1.0826	0.953581	0.953369	0.943271	0.836081	0.749211	0.885545	0.915433	0.789359
C15orf61 ENSG00000189227	1.00375	0.97908	1.06	0.946332	1.11216	0.924397	0.8739	0.859294	1.13268	1.05484
C15orf62 ENSG00000188277	1.06299	1.14713	1.10958	1.20125	0.936449	1.38356	0.890763	0.837752	1.2702	0.934462
C15orf65 ENSG00000261652	0.753227	0.941432	0.88332	1.04259	1.18948	1.15323	0.639351	1.14619	1.03812	1.19718
C16orf13 ENSG00000130731	1.15011	1.12607	0.951971	1.04809	0.616389	1.35214	0.812491	0.779588	0.733723	1.23696
C16orf45 ENSG00000166780	0.849732	0.938639	1.01572	0.975254	0.846763	0.883777	0.887776	1.11114	2.15934	1.38869
C16orf46 ENSG00000166455	1.05417	1.09279	0.979101	0.857055	0.821478	1.15259	1.02047	1.10299	0.940343	0.835865
C16orf52 ENSG00000185716	0.899733	0.806013	0.844095	0.789023	1.03476	1.21841	0.932436	1.08305	1.08166	1.00809
C16orf54 ENSG00000185905	0.79929	0.737658	0.854401	0.766026	1.01786	1.18276	0.986637	0.956877	0.968807	1.01282
C16orf58 ENSG00000140688	1.08065	1.13741	1.43404	0.983112	0.782443	0.953605	1.12803	1.35953	1.41431	0.893779
C16orf59 ENSG00000162062	1.26549	0.800833	0.86785	0.956632	1.08312	1.0085	1.0493	0.739057	1.13508	0.795481
C16orf62 ENSG00000103544	0.736176	0.839159	1.07564	0.730591	1.27633	0.990925	0.85419	0.937825	1.22098	1.00336
C16orf70 ENSG00000125149	1.07555	0.989251	1.14691	1.17729	0.871871	0.903588	0.951867	0.900004	1.08452	1.22021
C16orf71 ENSG00000166246	1.53059	1.16436	0.982105	1.12261	0.827753	1.22877	0.670086	1.05974	0.916939	0.997564
C16orf72 ENSG00000182831	0.91314	1.22861	1.05504	0.823639	1.21662	0.824845	0.966098	0.835905	1.20504	1.04462
C16orf74 ENSG00000154102	0.936535	0.945861	0.887089	0.879955	1.19929	0.943067	1.23903	1.03801	1.18215	1.01162
C16orf78 ENSG00000166152	0.722207	0.9662	0.912751	0.793282	0.834936	1.11981	0.82865	1.13232	1.03551	0.795667
C16orf82 ENSG00000234186	1.07614	0.827523	0.926961	1.11771	0.916906	0.950617	0.910145	1.10944	1.06434	0.873015
C16orf86 ENSG00000159761	1.02673	0.757535	1.06214	1.13195	0.892667	0.908864	0.981921	0.967742	0.909771	0.858454
C16orf87 ENSG00000155330	1.11315	1.0272	1.16935	0.905073	0.872921	0.9089	0.968113	1.30008	1.09281	1.13234
C16orf89 ENSG00000153446	0.898549	1.33641	1.16003	0.854327	0.793302	1.18325	0.801469	0.974786	1.10045	0.978172
C16orf91 ENSG00000174109	0.972975	1.02731	1.08325	1.03971	0.899961	1.07515	0.944811	0.883865	0.895883	1.24437
C16orf92 ENSG00000167194	0.958389	1.14068	0.623044	0.865386	0.91711	1.07484	1.15398	0.812759	0.961524	1.10282
C16orf95 ENSG00000260456	1.2153	0.769058	0.901499	1.02068	0.969674	1.28387	0.830667	0.771166	1.20557	0.894456
C16orf96 ENSG00000205832	0.80503	0.741414	1.09085	0.989448	0.702925	0.80041	0.923154	0.835484	1.04239	1.01845
C17orf105 ENSG00000231256	0.922747	1.0741	1.20603	0.939667	1.09695	1.09822	0.903887	0.897111	1.09131	1.03263
C17orf107 ENSG00000205710	0.892881	0.992762	0.694351	0.921877	0.884231	0.933854	1.0106	1.10108	0.993672	0.921154
C17orf49 ENSG00000258315	0.911057	0.978458	1.01415	1.08725	0.833596	1.03123	1.48374	1.10468	0.918062	1.08389
C17orf50 ENSG00000270806	0.912828	0.69064	1.00881	1.11206	0.919497	0.992089	0.954847	1.15755	0.968059	0.765562
C17orf51 ENSG00000212719	1.07524	0.882198	1.26662	0.89089	0.881726	1.0386	1.26656	1.07901	0.973159	0.901901
C17orf53 ENSG00000125319	1.07756	1.0709	1.27297	1.25191	0.975239	1.15315	0.679764	1.01493	1.01438	0.982692
C17orf58 ENSG00000186665	1.10767	1.08572	1.06799	0.744441	0.896238	0.974998	0.924109	1.16435	1.1891	0.950365
C17orf62 ENSG00000178927	1.1266	0.878229	1.15387	0.818582	0.892444	1.09024	0.834903	1.01194	0.759245	0.90877
C17orf64 ENSG00000141371	0.991697	0.974299	1.15452	1.18997	1.01516	0.926124	0.830349	1.03717	1.17684	0.970766
C17orf67 ENSG00000214226	1.103	1.08117	1.08626	1.12889	0.985068	0.988311	0.959926	1.28573	1.12405	1.06477
C17orf74 ENSG00000184560	0.894459	1.1379	0.917452	0.885642	1.12196	1.09898	1.23429	1.02434	0.841212	1.07939
C17orf75 ENSG00000108666	0.967144	0.796625	1.18117	1.10366	0.850174	1.23486	1.39601	0.89753	1.0601	0.898361
C17orf78 ENSG00000278505	1.19942	0.981096	0.947231	0.977691	1.14343	0.750274	1.00703	1.0021	1.11865	0.876706
C17orf80 ENSG00000141219	0.95181	1.06893	0.953421	1.19314	0.840276	0.749193	1.03045	0.644061	1.2835	0.880657
C17orf89 ENSG00000224877	1.07219	1.19506	1.08228	1.02941	0.817415	0.904246	1.12251	1.08981	0.942801	1.02527
C17orf96 ENSG00000273604	1.01326	1.07551	0.967175	0.876051	0.988112	0.872288	0.986845	1.08418	1.17178	1.20052
C17orf97 ENSG00000187624	0.778445	0.855467	0.987295	0.796435	0.957549	1.24892	1.28402	0.746842	1.03364	0.936457
C17orf98 ENSG00000275489	1.09631	1.0669	0.885731	1.04304	0.975403	1.11501	1.12069	1.18607	0.901745	0.787048
C17orf99 ENSG00000187997	0.816192	1.29135	1.28467	1.16138	1.08643	1.19985	1.09587	0.978251	0.786302	1.04382
C18orf21 ENSG00000141428	0.981222	0.830533	0.982128	0.912433	0.827803	0.880846	0.946788	1.0227	0.926019	1.096
C18orf25 ENSG00000152242	0.997325	0.894837	0.976457	1.03228	1.11698	0.921955	1.02441	0.891132	0.78339	1.20478
C18orf32 ENSG00000177576	1.09541	0.803199	0.860304	1.09886	0.759905	0.865001	1.0134	0.721141	1.09429	0.852297
C18orf54 ENSG00000166845	1.05616	1.18522	1.10248	0.866333	1.1403	1.0447	0.918365	0.977904	0.996553	0.851326
C18orf63 ENSG00000206043	0.909678	0.936391	1.02168	1.16685	0.962781	0.898867	0.729921	0.991663	1.1298	1.05903
C18orf8 ENSG00000141452	0.974734	1.2187	0.846827	0.834912	0.859488	1.18211	1.01419	1.33834	0.910943	0.886697
C19orf12 ENSG00000131943	1.16822	0.96937	1.18566	1.01385	0.799803	0.934398	0.817346	0.867863	0.896039	1.01575
C19orf18 ENSG00000177025	1.04699	0.968536	0.937426	1.24718	0.83823	0.928959	1.21033	0.907714	1.07301	0.796958
C19orf24 ENSG00000228300	0.916221	0.592972	0.932794	1.01068	1.29655	0.918801	0.956457	1.20148	1.00341	1.15881
C19orf25 ENSG00000119559	1.04945	0.84682	0.835317	1.32481	0.651092	0.92612	1.02371	1.05429	1.13249	1.0082
C19orf33 ENSG00000167644	1.0754	1.35018	1.06326	1.0878	0.767547	0.880783	0.910987	1.15638	0.908198	1.13014
C19orf35 ENSG00000188305	0.951136	1.049	0.836336	1.11164	1.03222	1.06265	0.971627	0.704824	0.868899	1.03481
C19orf38 ENSG00000214212	1.29994	1.16978	0.883508	0.870865	1.19065	1.0003	0.817289	1.47876	0.875696	0.878558
C19orf43 ENSG00000123144	0.888732	1.31817	0.93882	1.00343	0.879505	1.10926	0.778756	1.46232	0.906313	0.937515
C19orf44 ENSG00000105072	1.23578	1.31162	0.894664	1.15474	1.01587	0.951597	1.04945	1.34976	1.15078	1.03553
C19orf45 ENSG00000198723	1.09545	0.969958	1.02389	1.2064	0.997604	1.28804	1.29168	0.850371	0.822877	1.03515
C19orf47 ENSG00000160392	1.1059	0.89037	1.12557	0.816747	0.927509	1.26916	1.23349	0.96412	0.860461	1.23531
C19orf48 ENSG00000167747	1.0038	0.965897	1.09357	0.760745	0.663563	0.987311	1.17741	0.924002	1.09472	1.06585
C19orf52 ENSG00000142444	1.03365	0.861978	0.879744	0.952394	1.06212	1.03376	0.873569	1.08986	1.20172	0.924489
C19orf53 ENSG00000104979	0.8839	1.43521	0.953795	0.97137	0.868309	0.820437	1.08514	0.764639	1.06706	1.02461
C19orf54 ENSG00000188493	0.973278	0.831782	0.888506	0.921126	0.81687	1.10154	0.798226	1.01613	0.912838	1.03031
C19orf57 ENSG00000132016	1.29814	1.18073	0.904031	1.09899	0.987173	1.22684	0.993098	1.07119	0.974172	0.942794
C19orf60 ENSG00000006015	0.860155	0.846645	0.956762	0.917796	0.879203	1.3588	1.16346	1.5225	0.927065	0.975915
C19orf66 ENSG00000130813	1.37457	1.08494	1.12919	1.31111	0.929413	1.02837	0.984277	1.08531	0.977438	1.21895
C19orf67 ENSG00000188032	0.919877	0.737946	0.974692	0.898842	1.03747	1.02971	0.888828	1.20632	1.14065	0.978678
C19orf68 ENSG00000185453	1.11487	0.867479	1.16295	1.21359	1.29908	0.878128	1.26705	1.14674	0.840941	0.907381
C19orf70 ENSG00000174917	0.728676	1.0728	0.84014	0.950009	1.0594	1.12043	1.08408	1.11401	1.29447	1.07188
C19orf71 ENSG00000183397	0.827873	1.24541	1.20213	1.12579	1.17724	1.27945	1.33553	0.72352	0.800801	1.03934
C19orf73 ENSG00000221916	0.909088	1.19563	1.10018	1.01801	0.986211	1.02348	0.936315	1.09014	1.00458	0.962529
C19orf81 ENSG00000235034	1.33533	1.12888	0.912766	0.83799	1.01968	0.908679	1.10827	0.944764	1.07048	0.95227
C19orf84 ENSG00000262874	1.06872	0.953158	1.10671	0.958404	1.04955	1.1192	0.730994	0.888383	0.923666	0.870266
C1D ENSG00000197223	0.978301	1.03691	0.858509	1.12604	1.10335	1.07602	1.2298	0.989063	1.0737	0.945948
C1GALT1 ENSG00000106392	0.959408	0.92511	0.740494	0.814197	1.26486	1.0635	0.994273	0.990963	0.823961	0.886568
C1GALT1C1 ENSG00000171155	1.15356	0.902117	1.04372	0.906152	0.913838	0.755219	0.997797	0.89508	1.0715	0.932654
C1GALT1C1L ENSG00000223658	0.768372	0.994577	0.957535	0.910329	1.05094	1.05939	1.00536	1.23454	1.10534	1.14866
C1QA ENSG00000173372	1.04999	1.15221	0.948917	1.18376	1.03257	0.942984	1.03064	1.1485	0.987261	0.97317
C1QB ENSG00000173369	0.846649	1.01811	1.15934	1.07561	1.29544	0.951508	0.933584	0.889894	1.2985	1.04504
C1QBP ENSG00000108561	1.07932	1.01622	1.15826	1.13598	0.845669	1.06799	1.00552	0.863813	0.975816	1.19487
C1QC ENSG00000159189	0.913737	1.15961	1.00161	1.0293	1.14602	1.05986	1.19073	0.893697	0.893828	0.87238
C1QL1 ENSG00000131094	2.28493	0.936832	1.00774	1.25896	1.03769	0.921169	0.829866	2.22706	1.00199	0.818339
C1QL2 ENSG00000144119	0.881014	1.20924	1.10184	1.01496	1.16683	1.00829	0.665689	0.742183	1.21751	0.840584
C1QL3 ENSG00000165985	0.956854	0.930996	1.06331	1.09817	1.0439	0.977274	0.897198	0.963186	1.00895	1.02038
C1QL4 ENSG00000186897	0.998856	1.02412	0.854409	1.04151	0.936534	0.892769	0.982228	1.17465	0.867977	1.05329
C1QTNF1 ENSG00000173918	1.52132	1.15948	0.952324	0.794586	1.0108	0.773747	0.959189	1.06602	1.25776	1.24055
C1QTNF2 ENSG00000145861	1.03558	0.739224	1.24902	0.964171	0.996196	0.857228	1.09656	0.816276	0.943388	0.964498
C1QTNF3 ENSG00000082196	1.03972	0.99562	0.936302	0.915606	0.893296	1.36231	1.17	1.38013	1.1664	1.11422
C1QTNF4 ENSG00000172247	1.32805	1.38486	1.20205	1.00857	1.13242	1.01715	1.21068	1.19914	0.864775	0.946905
C1QTNF5 ENSG00000223953	0.910685	0.997684	0.779342	0.766966	0.974388	1.03877	0.999245	1.02632	0.92259	1.23162
C1QTNF6 ENSG00000133466	0.946052	1.25606	0.923883	0.893554	0.967642	1.09284	1.01875	1.12946	0.956844	1.0327
C1QTNF7 ENSG00000163145	1.07914	1.12406	0.958618	0.998593	1.16252	0.878675	0.712032	1.19899	1.09985	1.26477
C1QTNF9 ENSG00000240654	0.813098	1.04475	1.06114	1.19594	1.13021	0.885012	0.904635	0.820828	1.10131	1.01729
C1QTNF9B ENSG00000205863	0.81962	0.939359	0.857232	0.86549	1.02216	1.12096	1.04474	0.915997	1.07927	1.00133
C1QTNF9B-AS1 ENSG00000281899	0.999108	1.08766	1.03659	0.822824	1.00664	0.994139	1.24017	0.776348	0.770734	1.03338
C1R ENSG00000159403	1.22472	1.25683	1.25145	0.798306	0.872391	0.825948	0.874366	1.13829	0.669585	1.13564
C1RL ENSG00000139178	1.14143	1.10077	1.15302	0.977903	1.15003	0.934978	0.950415	0.882369	0.931115	1.08914
C1S ENSG00000182326	1.0985	1.20015	0.954586	0.730542	0.966709	0.991772	1.17918	0.958978	1.05182	0.987691
C1orf100 ENSG00000173728	1.19169	0.81511	1.11066	1.07571	1.21506	0.929204	1.01888	1.00789	1.01097	0.871269
C1orf101 ENSG00000179397	0.996759	1.02468	1.1415	1.03998	1.08036	0.895883	1.37345	1.0354	0.85035	0.958831
C1orf105 ENSG00000180999	0.84224	0.882574	1.26925	1.15733	0.913428	1.05928	0.906918	1.01676	0.820022	0.980306
C1orf106 ENSG00000163362	0.944149	0.82951	1.04778	0.943524	0.839925	0.803245	1.05297	1.09087	0.965238	1.15325
C1orf109 ENSG00000116922	1.08109	1.07129	1.0298	1.08482	1.05463	0.956344	1.08311	1.09187	0.80275	0.768753
C1orf112 ENSG00000000460	1.07141	0.906393	0.873636	0.829937	1.14058	0.95024	0.982361	0.970299	1.44754	0.793315
C1orf115 ENSG00000162817	1.00315	1.04347	1.02496	0.864025	1.03349	0.948573	0.998471	0.936222	1.35547	1.0061
C1orf116 ENSG00000182795	1.03119	0.63868	1.01148	0.91993	0.92904	0.954991	1.1116	0.922405	0.98723	1.02921
C1orf122 ENSG00000197982	0.85307	1.08167	1.22205	0.669276	0.812777	1.37496	1.04954	1.20532	1.21869	0.898725
C1orf123 ENSG00000162384	0.778183	1.01097	1.11679	0.783358	1.09803	0.998298	0.929194	1.0177	0.790863	0.831214
C1orf127 ENSG00000175262	1.15995	1.1015	0.913416	0.999051	0.779066	1.12488	1.08698	1.04375	0.964257	0.911652
C1orf131 ENSG00000143633	1.03332	1.05435	0.980249	0.982189	0.876433	0.969643	1.22519	0.889148	0.941396	0.998584
C1orf141 ENSG00000203963	0.789681	1.02149	0.901248	0.890967	0.847863	1.26436	0.997436	1.01715	0.942218	0.920262
C1orf145 ENSG00000162913	1.1339	1.12213	1.17649	0.936547	0.926375	1.07779	1.00559	0.952371	0.813612	0.897553
C1orf146 ENSG00000203910	1.0177	0.826474	1.10421	1.105	0.962585	0.910441	0.993677	1.46786	1.0644	1.33994
C1orf158 ENSG00000157330	1.05107	0.908125	1.17044	0.970138	0.870456	1.1008	1.03814	0.985272	0.987153	1.16716
C1orf159 ENSG00000131591	1.21882	0.818292	0.903709	1.28752	0.824371	0.898262	1.06485	0.92376	0.976176	0.956883
C1orf162 ENSG00000143110	1.18375	0.80872	1.09197	1.02759	0.784627	1.25621	1.04378	1.11845	0.900136	1.13695
C1orf167 ENSG00000215910	1.14597	0.931072	1.16861	1.04476	0.85046	1.04499	0.990374	0.873297	1.52849	1.28466
C1orf168 ENSG00000187889	1.30422	1.08345	0.862729	0.835038	1.09881	0.704504	0.957654	0.966897	1.23332	0.937199
C1orf174 ENSG00000198912	0.746614	1.06068	0.83985	0.771232	1.01453	0.91832	1.09514	1.09781	0.874781	1.04843
C1orf185 ENSG00000204006	0.889076	0.922997	1.00045	1.1701	1.12434	1.16956	1.06012	1.06429	1.14708	0.906691
C1orf186 ENSG00000263961	0.935418	1.06424	1.1346	0.910455	0.764453	1.00264	0.88644	0.97531	0.945664	1.06833
C1orf194 ENSG00000179902	0.871772	1.14122	0.853693	1.17591	0.896183	1.01163	1.0865	0.745313	1.36292	1.04381
C1orf198 ENSG00000119280	1.19741	0.89287	0.830331	1.06569	0.696655	0.800715	1.0707	0.871538	1.00761	1.01476
C1orf204 ENSG00000188004	0.97568	0.923659	1.02269	0.850608	1.07295	0.963173	1.09842	0.973092	0.848746	1.23076
C1orf21 ENSG00000116667	1.04635	0.969635	1.08956	1.25852	0.905235	1.6287	1.062	0.730409	0.92567	1.01045
C1orf210 ENSG00000253313	0.881178	0.628176	0.802349	0.901501	1.58296	0.628924	1.21456	0.916192	0.858837	1.02442
C1orf216 ENSG00000142686	0.815098	1.00967	1.15627	0.955944	0.972952	0.993603	0.994489	0.949923	1.1029	0.971889
C1orf226 ENSG00000239887	1.03035	1.13445	0.935149	0.911503	0.880559	0.802314	1.0962	0.759698	0.911047	1.13257
C1orf228 ENSG00000198520	1.03485	0.847595	0.952341	0.802096	1.05158	0.961774	0.771596	1.11788	1.03904	0.968715
C1orf234 ENSG00000227868	0.854543	0.963047	0.927702	1.05548	1.1118	1.32574	1.1423	0.848079	1.2886	1.23738
C1orf27 ENSG00000157181	0.985243	1.12482	1.08683	0.99753	1.16793	1.08644	1.07028	1.14547	0.993575	0.898012
[truncated: 15,949 more rows]
