# Supplementary material for: Spatial maps of prostate cancer transcriptomes reveal an unexplored landscape of heterogeneity
Source: Nat Commun. 2018 Jun 20;9:2419. doi: 10.1038/s41467-018-04724-5 (PMC6010471; doi:10.1038/s41467-018-04724-5)
Supplement: Supplementary file 9 — Supplementary Data 6 [file 41467_2018_4724_MOESM9_ESM.zip › Supplementary Dataset 3/experiment0008-contributions_gene_type.tsv]

	Factor 1	Factor 2	Factor 3	Factor 4	Factor 5	Factor 6	Factor 7	Factor 8	Factor 9	Factor 10
A1BG ENSG00000121410	1	0	0	0	0	0	0	1	0	0
A1CF ENSG00000148584	0	0	0	0	0	0	0	0	0	0
A2M ENSG00000175899	593	7	4	0	14	183	74	305	421	0
A2ML1 ENSG00000166535	0	0	0	0	0	0	0	0	0	0
A4GALT ENSG00000128274	0	51	2	3	2	0	13	130	34	8
AAAS ENSG00000094914	9	5	70	117	1	1	3	25	1	11
AACS ENSG00000081760	0	0	25	5	0	17	3	14	0	6
AADAC ENSG00000114771	0	0	0	0	0	0	0	0	0	0
AADACL2 ENSG00000197953	0	0	0	0	0	0	0	0	0	0
AADACL4 ENSG00000204518	0	0	0	0	3	0	0	1	0	1
AADAT ENSG00000109576	0	0	11	1	0	0	0	1	0	5
AAED1 ENSG00000158122	0	0	0	1	5	11	0	5	3	3
AAGAB ENSG00000103591	1	0	35	1	5	31	13	1	2	9
AAK1 ENSG00000115977	3	16	62	4	21	2	6	6	11	29
AAMDC ENSG00000087884	3	163	6	3	2	14	1	4	13	0
AAMP ENSG00000127837	39	49	243	178	3	74	126	35	88	60
AAR2 ENSG00000131043	1	17	0	33	37	28	14	3	3	2
AARD ENSG00000205002	0	0	0	0	0	1	1	0	1	0
AARS ENSG00000090861	55	64	11	1	47	100	3	0	10	25
AARSD1 ENSG00000266967	3	0	0	2	0	16	1	1	0	2
AASDH ENSG00000157426	2	0	3	0	2	0	0	0	0	0
AASDHPPT ENSG00000149313	0	0	30	0	1	0	1	2	0	3
AASS ENSG00000008311	6	0	0	0	0	0	2	1	0	0
AATF ENSG00000275700	8	77	27	29	0	40	3	8	0	2
AATK ENSG00000181409	0	0	0	0	0	0	0	0	0	0
AATK-AS1 ENSG00000225180	0	0	0	0	0	0	0	0	0	0
ABAT ENSG00000183044	1	0	15	17	8	1	2	0	0	0
ABC13-47488600E17.1 ENSG00000283199	2	0	2	0	0	0	1	0	1	0
ABC13-47656900H15.1 ENSG00000283566	1	0	0	0	0	0	0	0	0	0
ABC7-42404400C24.1 ENSG00000277758	0	2	0	0	0	0	0	0	0	0
ABCA1 ENSG00000165029	1	0	0	0	4	8	6	6	2	27
ABCA10 ENSG00000154263	0	0	1	2	0	0	5	0	0	1
ABCA12 ENSG00000144452	3	0	1	0	0	0	0	0	1	0
ABCA13 ENSG00000179869	0	1	0	0	0	0	0	0	0	0
ABCA2 ENSG00000107331	26	55	131	157	7	3	14	133	36	17
ABCA3 ENSG00000167972	50	3	16	77	0	34	0	0	37	0
ABCA4 ENSG00000198691	0	0	0	0	0	0	0	0	0	0
ABCA5 ENSG00000154265	1	0	2	0	7	0	7	0	11	6
ABCA6 ENSG00000154262	0	0	0	0	0	0	0	0	1	0
ABCA7 ENSG00000064687	0	0	0	10	0	3	4	1	16	0
ABCA8 ENSG00000141338	0	2	10	12	0	4	0	70	0	0
ABCA9 ENSG00000154258	0	5	4	44	1	2	1	0	1	0
ABCB1 ENSG00000085563	0	12	2	0	0	0	1	0	2	0
ABCB10 ENSG00000135776	1	0	1	1	0	0	0	0	0	8
ABCB11 ENSG00000073734	0	0	0	0	0	0	0	0	0	0
ABCB4 ENSG00000005471	0	7	0	0	0	0	0	1	0	1
ABCB5 ENSG00000004846	0	1	1	0	0	1	0	1	0	1
ABCB6 ENSG00000115657	5	0	0	0	1	2	0	0	0	0
ABCB7 ENSG00000131269	3	2	0	1	0	9	2	3	1	1
ABCB8 ENSG00000197150	27	43	18	9	15	0	1	48	3	0
ABCB9 ENSG00000150967	4	6	1	0	0	2	0	0	0	1
ABCC1 ENSG00000103222	13	13	18	0	15	24	12	5	0	7
ABCC10 ENSG00000124574	0	19	0	5	31	2	5	7	13	0
ABCC11 ENSG00000121270	0	0	0	0	0	0	0	0	0	0
ABCC12 ENSG00000140798	1	45	1	0	0	2	0	2	0	0
ABCC2 ENSG00000023839	0	0	0	0	0	0	0	0	0	0
ABCC3 ENSG00000108846	0	2	2	10	1	1	6	0	0	0
ABCC4 ENSG00000125257	0	0	673	1	74	0	27	0	0	69
ABCC5 ENSG00000114770	1	23	31	0	1	43	24	1	0	0
ABCC6 ENSG00000091262	1	0	0	2	1	0	1	0	1	5
ABCC8 ENSG00000006071	1	36	8	9	0	1	0	41	0	0
ABCC9 ENSG00000069431	4	0	0	0	0	0	0	0	4	0
ABCD1 ENSG00000101986	15	7	0	33	0	0	0	29	0	9
ABCD2 ENSG00000173208	0	0	0	0	0	0	0	1	0	0
ABCD3 ENSG00000117528	2	2	13	1	0	0	2	0	0	0
ABCD4 ENSG00000119688	0	3	30	1	0	2	0	0	28	6
ABCE1 ENSG00000164163	0	0	15	0	0	8	12	1	1	13
ABCF1 ENSG00000204574	0	51	60	3	0	43	0	0	3	39
ABCF2 ENSG00000033050	47	227	64	2	0	54	31	27	0	9
ABCF3 ENSG00000161204	46	1	68	174	2	3	2	4	7	13
ABCG1 ENSG00000160179	0	3	3	5	8	68	0	1	0	9
ABCG2 ENSG00000118777	0	0	0	0	0	3	1	0	1	0
ABCG4 ENSG00000172350	0	0	0	0	0	0	0	0	0	0
ABCG5 ENSG00000138075	0	1	0	0	0	0	0	0	0	0
ABHD1 ENSG00000143994	1	13	2	0	3	1	0	1	0	0
ABHD10 ENSG00000144827	4	0	2	4	2	15	0	0	1	1
ABHD11 ENSG00000106077	3	168	50	29	1	77	40	0	1	20
ABHD12 ENSG00000100997	22	227	161	129	37	57	109	1	5	34
ABHD12B ENSG00000131969	0	0	0	0	0	0	0	0	0	0
ABHD13 ENSG00000139826	4	1	10	1	2	0	3	6	1	10
ABHD14A ENSG00000248487	25	21	23	46	5	13	3	2	2	12
ABHD14A-ACY1 ENSG00000114786	0	0	0	0	0	0	0	0	0	0
ABHD14B ENSG00000114779	157	90	46	174	41	1	23	80	2	2
ABHD15 ENSG00000168792	20	3	4	0	0	0	0	0	2	2
ABHD16A ENSG00000204427	0	0	2	1	0	12	6	1	2	0
ABHD17A ENSG00000129968	43	17	9	97	15	7	0	16	5	32
ABHD17B ENSG00000107362	1	0	4	0	0	6	8	0	1	0
ABHD17C ENSG00000136379	1	3	17	46	2	3	1	1	6	5
ABHD18 ENSG00000164074	8	0	16	0	2	0	0	3	0	1
ABHD2 ENSG00000140526	1	0	99	0	25	0	11	4	1	36
ABHD3 ENSG00000158201	1	0	9	1	1	2	0	0	3	1
ABHD4 ENSG00000100439	18	29	0	12	2	25	12	4	2	0
ABHD5 ENSG00000011198	1	7	0	0	0	2	0	0	0	0
ABHD6 ENSG00000163686	4	0	24	18	1	2	14	0	0	17
ABHD8 ENSG00000127220	4	12	0	23	10	8	14	31	38	3
ABI1 ENSG00000136754	0	0	13	3	8	0	19	0	0	0
ABI2 ENSG00000138443	4	2	22	0	2	31	9	3	3	13
ABI3 ENSG00000108798	1	30	2	0	2	1	5	3	15	2
ABI3BP ENSG00000154175	3	0	0	7	4	0	0	2	1	0
ABL1 ENSG00000097007	4	37	43	45	2	56	4	49	46	24
ABL2 ENSG00000143322	16	0	1	0	2	0	13	7	16	0
ABLIM1 ENSG00000099204	10	76	1	30	20	0	35	49	23	4
ABLIM2 ENSG00000163995	6	0	0	0	1	0	0	0	1	0
ABLIM3 ENSG00000173210	58	0	6	0	0	1	3	0	0	0
ABO ENSG00000175164	0	0	0	0	0	1	1	0	0	0
ABR ENSG00000159842	0	2	8	1	1	37	35	30	3	7
ABRA ENSG00000174429	0	0	0	0	0	0	0	0	0	0
ABRACL ENSG00000146386	0	0	1	0	0	0	0	0	0	3
ABT1 ENSG00000146109	3	1	2	0	0	27	2	4	1	18
ABTB1 ENSG00000114626	277	35	41	13	24	0	17	67	5	3
ABTB2 ENSG00000166016	1	1	0	0	0	0	1	3	0	0
AC002429.5 ENSG00000236197	0	0	0	0	0	0	0	0	0	0
AC004076.7 ENSG00000268533	0	0	0	0	0	0	0	0	0	0
AC004158.1 ENSG00000280264	0	0	0	0	0	0	0	0	0	0
AC004381.6 ENSG00000005189	0	8	0	1	14	9	0	0	0	0
AC004754.3 ENSG00000269881	0	0	3	0	0	0	0	0	0	0
AC004813.1 ENSG00000279777	0	0	0	0	0	0	0	0	0	0
AC004824.1 ENSG00000280226	0	0	0	0	0	0	0	0	0	0
AC005281.1 ENSG00000226690	0	0	0	0	0	0	0	0	0	0
AC005477.1 ENSG00000280188	0	0	0	0	0	0	0	0	0	0
AC005480.1 ENSG00000279461	2	0	0	0	0	0	0	0	0	0
AC006116.20 ENSG00000267710	0	0	0	0	0	0	0	0	1	0
AC006328.1 ENSG00000280301	0	0	0	0	0	0	0	0	0	0
AC006386.1 ENSG00000279115	1	1	0	1	0	2	0	0	1	0
AC006994.3 ENSG00000279317	0	0	0	0	0	0	0	0	0	0
AC007040.11 ENSG00000258881	0	0	0	0	0	0	0	0	0	0
AC007906.1 ENSG00000279018	0	0	0	0	0	0	0	0	0	0
AC008074.1 ENSG00000279644	0	0	0	0	0	0	0	0	0	0
AC008522.1 ENSG00000279232	0	0	1	2	0	0	0	0	0	0
AC008686.1 ENSG00000280221	0	0	0	0	0	0	0	0	0	0
AC008759.1 ENSG00000279471	0	0	0	0	0	0	0	0	0	0
AC008810.1 ENSG00000279126	0	0	0	0	0	0	0	0	0	0
AC008914.1 ENSG00000279768	0	0	0	0	0	0	0	0	0	0
AC009014.3 ENSG00000271824	1	0	4	3	0	2	0	0	4	1
AC009060.2 ENSG00000280252	0	0	0	0	0	0	0	0	0	0
AC009977.1 ENSG00000279335	0	0	0	0	0	0	0	0	0	0
AC010731.4 ENSG00000235118	0	0	0	0	0	0	0	0	0	0
AC011155.1 ENSG00000280098	0	0	0	0	0	0	0	0	0	0
AC011380.1 ENSG00000281227	0	0	0	0	0	0	0	0	0	0
AC012005.1 ENSG00000279274	3	2	5	1	0	5	2	0	3	3
AC012005.2 ENSG00000279287	0	0	0	0	0	0	0	0	0	0
AC012363.1 ENSG00000281676	0	0	0	0	0	0	3	0	0	1
AC013269.5 ENSG00000184761	0	0	0	0	0	0	0	0	0	0
AC013461.1 ENSG00000091436	43	0	7	0	0	2	0	7	2	4
AC016142.1 ENSG00000280141	0	0	0	0	0	0	0	0	0	0
AC016549.1 ENSG00000281325	0	0	0	0	0	0	0	0	1	0
AC016577.1 ENSG00000279646	0	0	0	0	0	0	0	0	0	0
AC016991.1 ENSG00000279435	0	0	0	0	0	0	0	0	0	0
AC017081.1 ENSG00000279921	0	0	0	0	0	0	0	0	0	0
AC018512.1 ENSG00000279808	1	0	0	0	1	1	0	0	1	0
AC018902.1 ENSG00000280817	0	0	0	0	0	0	0	0	0	0
AC021106.1 ENSG00000279386	0	0	0	0	0	0	0	0	0	0
AC024060.1 ENSG00000281584	0	0	0	0	0	0	0	0	0	0
AC024592.12 ENSG00000267740	0	0	0	0	0	0	0	0	0	0
AC025335.1 ENSG00000179859	0	8	1	0	0	8	0	0	0	0
AC055733.1 ENSG00000280127	0	0	0	0	0	0	0	0	0	0
AC055866.1 ENSG00000281079	0	0	0	0	0	0	0	0	0	0
AC069063.2 ENSG00000279380	0	0	0	0	0	0	0	0	0	0
AC073130.2 ENSG00000281656	0	0	0	0	0	0	0	0	0	0
AC073657.1 ENSG00000279937	0	0	0	0	0	0	0	0	0	0
AC074033.1 ENSG00000281137	2	0	0	0	0	0	0	1	4	0
AC087350.1 ENSG00000281527	0	0	0	0	0	0	0	0	0	0
AC087762.1 ENSG00000279588	0	0	0	0	0	0	0	0	0	0
AC090154.1 ENSG00000278888	0	0	0	0	0	0	0	0	0	0
AC090498.1 ENSG00000279483	2	318	31	0	20	91	9	2	7	5
AC092384.1 ENSG00000280675	0	0	0	0	0	0	0	0	0	0
AC092835.2 ENSG00000233757	0	0	0	0	0	0	0	0	0	0
AC092881.1 ENSG00000279530	0	0	0	0	0	0	0	0	0	0
AC100821.1 ENSG00000280473	0	0	0	0	0	0	0	0	0	0
AC104057.1 ENSG00000280427	0	0	0	0	0	0	0	0	0	0
AC104073.1 ENSG00000280410	0	0	0	0	0	0	0	0	0	0
AC104304.4 ENSG00000283473	0	0	0	0	0	0	0	0	0	0
AC104389.2 ENSG00000279824	0	0	0	0	0	0	1	0	0	0
AC104981.1 ENSG00000278938	0	0	0	0	1	0	0	0	0	0
AC105009.1 ENSG00000281855	0	0	0	0	0	0	0	0	0	0
AC105052.1 ENSG00000279168	0	0	0	0	0	0	0	0	0	0
AC109486.1 ENSG00000280447	0	0	0	0	0	0	0	1	0	0
AC109829.1 ENSG00000233438	0	0	0	0	0	0	0	0	0	0
AC110602.1 ENSG00000281267	0	0	0	0	0	0	0	0	0	0
AC110615.1 ENSG00000279909	4	1	1	9	0	5	0	2	0	4
AC112719.1 ENSG00000280671	0	0	0	0	0	0	0	0	0	0
AC113404.1 ENSG00000254893	1	0	1	0	4	0	5	39	4	6
AC118758.1 ENSG00000268187	0	0	0	0	0	0	0	0	0	0
AC131097.4 ENSG00000216921	3	0	0	0	0	0	0	0	0	0
AC131263.1 ENSG00000280550	0	0	0	0	0	0	0	0	0	0
AC138517.6 ENSG00000283288	0	1	0	1	2	0	0	0	0	0
AC138647.1 ENSG00000226490	0	0	0	0	0	0	0	0	0	0
AC138969.4 ENSG00000183889	0	10	2	0	0	0	2	1	0	1
AC241377.1 ENSG00000281741	6	16	14	19	1	2	5	0	1	9
AC241585.1 ENSG00000281571	4	0	1	1	4	0	1	0	0	0
AC242988.1 ENSG00000278939	0	0	0	0	0	0	0	0	0	0
AC243756.1 ENSG00000270339	0	0	0	0	0	0	0	0	0	0
AC243945.1 ENSG00000279510	0	0	0	0	0	0	0	0	0	0
AC245100.1 ENSG00000280649	3	1	1	7	0	2	5	7	5	13
ACAA1 ENSG00000060971	5	329	130	2	28	0	24	0	3	26
ACAA2 ENSG00000167315	12	0	1	0	0	7	0	0	0	6
ACACA ENSG00000278540	0	0	40	21	8	86	0	0	0	6
ACACB ENSG00000076555	17	7	1	0	1	9	2	3	3	0
ACAD10 ENSG00000111271	0	0	28	26	0	0	1	0	0	1
ACAD11 ENSG00000240303	1	0	1	0	0	0	1	0	1	0
ACAD8 ENSG00000151498	0	0	5	31	7	0	0	0	0	21
ACAD9 ENSG00000177646	0	58	22	4	2	5	25	1	0	1
ACADL ENSG00000115361	0	0	10	0	2	0	1	1	0	2
ACADM ENSG00000117054	0	0	38	0	2	0	9	15	0	4
ACADS ENSG00000122971	17	26	1	63	4	8	0	26	11	22
ACADSB ENSG00000196177	0	0	15	1	0	0	0	1	1	1
ACADVL ENSG00000072778	161	8	452	618	71	53	230	284	89	187
ACAN ENSG00000157766	40	0	0	1	0	0	0	0	0	0
ACAP1 ENSG00000072818	11	36	6	9	1	0	2	2	16	1
ACAP2 ENSG00000114331	0	4	0	0	1	2	3	16	0	11
ACAP3 ENSG00000131584	102	9	91	185	23	18	0	95	14	13
ACAT1 ENSG00000075239	28	5	28	0	8	16	0	37	0	1
ACAT2 ENSG00000120437	0	45	43	1	17	6	4	0	0	1
ACBD3 ENSG00000182827	0	2	5	21	2	16	26	6	7	16
ACBD4 ENSG00000181513	0	57	4	41	1	43	0	23	30	2
ACBD5 ENSG00000107897	0	0	17	0	0	0	2	2	1	1
ACBD6 ENSG00000230124	0	63	10	0	0	0	9	3	12	0
ACBD7 ENSG00000176244	0	0	0	0	0	0	0	0	0	0
ACCS ENSG00000110455	20	11	1	38	10	3	1	1	8	3
ACCSL ENSG00000205126	0	0	0	0	0	0	0	0	0	0
ACD ENSG00000102977	0	75	44	18	0	11	1	23	0	0
ACE ENSG00000159640	2	1	21	37	4	3	15	0	1	1
ACE2 ENSG00000130234	1	0	0	0	0	1	0	0	0	0
ACER1 ENSG00000167769	0	0	0	0	0	0	0	0	0	0
ACER2 ENSG00000177076	0	1	0	0	0	0	0	0	0	0
ACER3 ENSG00000078124	4	15	48	4	0	4	0	2	1	1
ACHE ENSG00000087085	1	23	0	1	0	28	56	0	47	0
ACIN1 ENSG00000100813	0	0	56	26	1	8	79	26	5	18
ACKR1 ENSG00000213088	1	48	0	1	1	0	3	0	99	0
ACKR2 ENSG00000144648	0	0	0	0	0	0	0	0	0	0
ACKR3 ENSG00000144476	10	1	1	1	0	3	1	0	16	6
ACKR4 ENSG00000129048	0	0	0	0	0	0	0	0	0	0
ACLY ENSG00000131473	9	1	214	4	26	41	2	8	1	27
ACMSD ENSG00000153086	0	0	0	0	0	0	0	0	1	0
ACO1 ENSG00000122729	9	2	3	14	0	9	4	0	1	4
ACO2 ENSG00000100412	5	47	44	16	0	42	6	4	12	8
ACOD1 ENSG00000102794	0	0	0	0	0	0	0	0	0	0
ACOT1 ENSG00000184227	24	1	21	2	0	0	4	6	0	9
ACOT11 ENSG00000162390	0	0	0	0	0	0	0	0	0	0
ACOT12 ENSG00000172497	0	0	0	0	0	0	0	0	0	0
ACOT13 ENSG00000112304	63	0	49	10	32	12	16	14	26	15
ACOT2 ENSG00000119673	33	0	2	0	0	0	3	2	0	3
ACOT4 ENSG00000177465	0	0	0	0	0	1	0	0	0	0
ACOT6 ENSG00000205669	0	0	0	0	0	0	0	0	0	0
ACOT7 ENSG00000097021	36	142	31	3	19	0	4	6	15	1
ACOT8 ENSG00000101473	44	105	44	154	14	0	2	26	1	7
ACOT9 ENSG00000123130	3	45	8	0	4	33	2	2	2	6
ACOX1 ENSG00000161533	8	143	115	15	16	23	30	17	0	32
ACOX2 ENSG00000168306	0	0	0	0	2	17	0	0	0	5
ACOX3 ENSG00000087008	9	1	10	14	6	0	7	0	2	6
ACOXL ENSG00000153093	0	0	0	0	0	0	0	0	1	0
ACP1 ENSG00000143727	0	24	49	6	6	6	7	1	2	15
ACP2 ENSG00000134575	9	28	47	81	14	46	0	0	53	12
ACP5 ENSG00000102575	1	1	3	5	10	0	6	1	8	0
ACP6 ENSG00000162836	0	15	54	12	24	1	13	7	22	1
ACP7 ENSG00000183760	0	0	0	0	0	0	0	0	1	0
ACPP ENSG00000014257	2	0	1057	335	1741	0	3	2	1	60
ACPT ENSG00000142513	1	0	0	0	0	1	0	0	0	3
ACR ENSG00000100312	0	0	0	0	0	1	0	0	1	2
ACRBP ENSG00000111644	0	0	0	0	0	0	0	3	0	0
ACRC ENSG00000147174	0	0	0	0	0	0	0	0	0	0
ACRV1 ENSG00000134940	0	2	0	0	0	0	0	0	0	1
ACSBG1 ENSG00000103740	0	0	6	13	4	0	1	2	3	16
ACSBG2 ENSG00000130377	0	0	0	0	0	0	0	0	0	0
ACSF2 ENSG00000167107	0	10	0	19	0	0	4	5	0	4
ACSF3 ENSG00000176715	22	53	14	136	16	34	1	12	61	1
ACSL1 ENSG00000151726	0	0	131	0	1	5	18	0	5	10
ACSL3 ENSG00000123983	0	1	430	2	58	10	24	7	0	33
ACSL4 ENSG00000068366	9	0	1	0	2	0	20	4	0	0
ACSL5 ENSG00000197142	0	0	0	0	0	0	13	11	0	48
ACSL6 ENSG00000164398	0	2	0	0	0	0	0	0	0	0
ACSM1 ENSG00000166743	1	0	2	2	249	3	0	0	0	27
ACSM2A ENSG00000183747	0	0	0	0	0	0	0	0	0	0
ACSM2B ENSG00000066813	0	0	0	0	0	0	0	0	0	0
ACSM3 ENSG00000005187	0	0	27	2	7	1	0	0	0	4
ACSM4 ENSG00000215009	0	1	4	0	0	0	2	0	0	0
ACSM5 ENSG00000183549	0	0	0	0	0	0	0	1	0	2
ACSM6 ENSG00000173124	0	0	0	0	0	0	0	0	0	0
ACSS1 ENSG00000154930	2	72	284	265	103	2	25	1	54	56
ACSS2 ENSG00000131069	3	55	0	0	2	44	2	13	4	1
ACSS3 ENSG00000111058	1	0	8	0	0	0	0	2	0	1
ACTA1 ENSG00000143632	0	0	0	0	0	0	0	0	0	0
ACTA2 ENSG00000107796	1041	266	0	1	2	256	0	1	3	0
ACTB ENSG00000075624	10627	8397	1404	128	1120	1195	2464	577	1692	119
ACTBL2 ENSG00000169067	0	1	0	0	0	0	0	0	0	0
ACTC1 ENSG00000159251	24	1	0	0	2	0	0	0	0	0
ACTG1 ENSG00000184009	7	1	867	5	92	3222	1004	255	425	293
ACTG2 ENSG00000163017	1107	4459	0	1	0	153	1	0	1	4
ACTL10 ENSG00000182584	1	1	0	39	0	1	0	29	0	1
ACTL6A ENSG00000136518	0	14	31	1	0	1	6	2	2	1
ACTL6B ENSG00000077080	0	0	0	0	0	0	0	0	0	0
ACTL7A ENSG00000187003	0	0	0	0	0	0	0	0	0	0
ACTN1 ENSG00000072110	476	158	88	0	65	8	110	162	106	57
ACTN2 ENSG00000077522	0	0	0	0	0	0	0	0	0	0
ACTN3 ENSG00000248746	0	0	2	2	1	0	0	0	2	0
ACTN4 ENSG00000130402	168	117	185	43	81	2	206	1	86	25
ACTR10 ENSG00000131966	7	0	10	1	0	3	2	2	0	8
ACTR1A ENSG00000138107	43	116	6	83	0	38	1	2	7	11
ACTR1B ENSG00000115073	76	138	100	101	22	89	49	4	54	18
ACTR2 ENSG00000138071	1	0	52	2	3	4	26	22	11	29
ACTR3 ENSG00000115091	0	0	2	0	2	12	18	7	14	0
ACTR3B ENSG00000133627	0	0	4	0	1	0	3	0	1	1
ACTR3C ENSG00000106526	0	0	0	7	0	0	0	0	0	0
ACTR5 ENSG00000101442	0	3	8	3	4	15	4	2	0	0
ACTR6 ENSG00000075089	2	3	6	5	3	2	4	4	14	0
ACTR8 ENSG00000113812	0	3	2	1	0	0	3	1	1	0
ACTRT2 ENSG00000169717	0	0	0	0	0	0	0	0	0	0
ACTRT3 ENSG00000184378	0	0	0	0	0	0	0	0	0	0
ACVR1 ENSG00000115170	6	0	28	0	0	0	9	1	3	2
ACVR1B ENSG00000135503	0	1	11	0	1	0	5	0	0	5
ACVR1C ENSG00000123612	0	0	0	0	0	0	1	0	0	0
ACVR2A ENSG00000121989	2	0	4	0	0	0	6	1	2	0
ACVR2B ENSG00000114739	1	0	1	2	0	0	9	0	0	0
ACVRL1 ENSG00000139567	7	54	0	1	1	0	0	18	46	0
ACY1 ENSG00000243989	2	4	15	1	13	2	3	2	17	4
ACY3 ENSG00000132744	0	0	0	0	0	0	0	0	1	0
ACYP1 ENSG00000119640	0	1	0	0	0	0	1	0	0	4
ACYP2 ENSG00000170634	15	1	7	6	0	4	3	5	0	1
ADA ENSG00000196839	6	47	0	0	0	0	0	4	6	2
ADAD1 ENSG00000164113	0	0	0	0	0	0	0	1	0	0
ADAD2 ENSG00000140955	0	0	0	0	0	0	0	0	0	0
ADAL ENSG00000168803	0	3	0	0	5	1	0	2	1	4
ADAM10 ENSG00000137845	1	0	141	2	1	2	31	3	0	7
ADAM11 ENSG00000073670	1	0	0	0	0	0	0	0	0	0
ADAM12 ENSG00000148848	0	0	0	0	0	0	0	0	0	0
ADAM15 ENSG00000143537	3	4	1	231	64	3	50	41	117	0
ADAM17 ENSG00000151694	14	12	2	0	1	14	3	0	0	0
ADAM18 ENSG00000168619	0	0	0	0	0	0	0	0	0	0
ADAM19 ENSG00000135074	11	13	0	0	1	1	2	2	1	0
ADAM2 ENSG00000104755	1	17	0	1	0	0	0	2	0	2
ADAM20 ENSG00000134007	0	0	0	0	0	0	1	0	0	0
ADAM22 ENSG00000008277	7	1	1	0	0	1	0	3	0	1
ADAM23 ENSG00000114948	0	0	0	0	0	0	0	0	1	0
ADAM28 ENSG00000042980	8	0	7	1	1	0	14	7	1	18
ADAM29 ENSG00000168594	0	0	0	0	1	0	0	0	0	0
ADAM30 ENSG00000134249	14	0	0	0	0	0	0	0	0	0
ADAM32 ENSG00000197140	0	0	0	0	0	0	0	0	0	1
ADAM33 ENSG00000149451	53	144	0	3	3	12	0	6	4	0
ADAM7 ENSG00000069206	0	0	0	1	0	0	0	0	0	0
ADAM8 ENSG00000151651	0	0	6	0	0	0	1	3	0	2
ADAM9 ENSG00000168615	6	0	120	0	15	4	56	0	0	24
ADAMDEC1 ENSG00000134028	0	0	1	1	1	0	0	0	2	2
ADAMTS1 ENSG00000154734	98	45	1	0	0	2	17	67	171	24
ADAMTS10 ENSG00000142303	40	10	0	18	0	3	0	0	68	0
ADAMTS12 ENSG00000151388	2	6	1	0	0	0	7	1	0	1
ADAMTS13 ENSG00000160323	0	3	7	2	4	15	0	2	0	1
ADAMTS14 ENSG00000138316	0	0	0	0	0	0	0	1	0	0
ADAMTS15 ENSG00000166106	4	6	0	1	1	0	0	1	8	0
ADAMTS16 ENSG00000145536	1	0	0	0	0	0	0	0	0	0
ADAMTS17 ENSG00000140470	0	5	0	1	0	0	0	0	0	0
ADAMTS18 ENSG00000140873	0	0	0	0	0	0	0	0	0	0
ADAMTS19 ENSG00000145808	0	1	2	1	0	0	0	1	0	0
ADAMTS2 ENSG00000087116	1	32	0	2	0	0	2	3	3	0
ADAMTS20 ENSG00000173157	0	0	0	0	0	0	0	0	0	0
ADAMTS3 ENSG00000156140	0	10	3	0	0	0	0	0	0	0
ADAMTS4 ENSG00000158859	0	63	0	0	0	0	2	0	116	0
ADAMTS5 ENSG00000154736	2	2	0	0	0	3	0	1	0	0
ADAMTS6 ENSG00000049192	1	2	0	6	0	0	4	0	0	2
ADAMTS7 ENSG00000136378	3	1	4	0	1	0	0	10	0	3
ADAMTS8 ENSG00000134917	24	35	1	0	0	0	18	1	12	7
ADAMTS9 ENSG00000163638	1	0	0	0	2	17	0	2	0	0
ADAMTSL1 ENSG00000178031	0	0	3	0	0	2	0	0	0	1
ADAMTSL2 ENSG00000197859	0	3	1	22	0	20	0	48	4	3
ADAMTSL3 ENSG00000156218	0	2	2	0	0	0	0	1	1	0
ADAMTSL4 ENSG00000143382	16	22	0	1	0	0	0	2	1	2
ADAMTSL5 ENSG00000185761	1	2	0	0	0	0	1	3	0	0
ADAP1 ENSG00000105963	8	17	3	22	1	1	1	10	1	0
ADAP2 ENSG00000184060	14	0	0	0	0	1	0	2	1	0
ADAR ENSG00000160710	0	45	16	1	0	312	5	49	13	19
ADARB1 ENSG00000197381	16	0	9	0	5	0	1	2	0	5
ADARB2 ENSG00000185736	0	0	1	31	0	1	7	0	0	4
ADAT1 ENSG00000065457	0	0	6	0	0	13	3	2	0	0
ADAT2 ENSG00000189007	0	0	6	15	1	1	0	0	0	1
ADAT3 ENSG00000213638	0	0	4	1	1	0	2	1	0	1
ADCK1 ENSG00000063761	0	8	0	0	0	0	1	1	0	0
ADCK2 ENSG00000133597	13	0	16	32	2	6	4	0	2	0
ADCK3 ENSG00000163050	8	78	89	0	45	1	11	17	27	40
ADCK4 ENSG00000123815	6	46	2	42	0	0	2	29	5	2
ADCK5 ENSG00000173137	40	0	28	53	4	1	5	5	0	52
ADCY1 ENSG00000164742	2	5	20	4	2	2	2	5	5	0
ADCY10 ENSG00000143199	0	0	0	0	0	0	0	0	0	0
ADCY2 ENSG00000078295	3	8	3	0	0	2	2	0	0	0
ADCY3 ENSG00000138031	5	1	11	1	1	0	4	119	9	12
ADCY4 ENSG00000129467	10	1	0	2	1	0	7	0	7	5
ADCY5 ENSG00000173175	101	43	0	0	0	2	0	2	0	0
ADCY6 ENSG00000174233	17	22	117	107	1	2	31	0	47	27
ADCY7 ENSG00000121281	0	0	1	0	0	0	0	9	0	2
ADCY8 ENSG00000155897	1	0	0	1	1	0	0	1	1	0
ADCY9 ENSG00000162104	5	1	0	2	0	3	0	1	1	0
ADCYAP1 ENSG00000141433	0	0	0	0	0	0	1	0	0	0
ADCYAP1R1 ENSG00000078549	0	0	0	0	0	0	0	0	0	0
ADD1 ENSG00000087274	72	11	113	0	4	15	30	83	24	1
ADD2 ENSG00000075340	0	3	4	0	1	6	7	0	0	1
ADD3 ENSG00000148700	1	0	4	1	0	1	0	7	8	0
ADGB ENSG00000118492	0	0	0	0	0	0	0	0	0	0
ADGRA1 ENSG00000197177	0	0	0	0	0	0	0	0	0	0
ADGRA2 ENSG00000020181	302	36	15	8	0	53	2	90	0	19
ADGRA3 ENSG00000152990	0	0	7	3	2	1	3	0	0	11
ADGRB1 ENSG00000181790	0	6	4	4	0	0	0	0	0	1
ADGRB2 ENSG00000121753	38	2	0	4	1	10	0	1	5	0
ADGRB3 ENSG00000135298	1	0	0	0	0	0	0	1	0	1
ADGRD1 ENSG00000111452	0	0	0	0	0	1	0	0	0	0
ADGRD2 ENSG00000180264	2	0	1	0	0	0	0	0	0	0
ADGRE1 ENSG00000174837	0	0	0	0	0	0	0	0	0	0
ADGRE2 ENSG00000127507	10	0	0	0	7	0	0	0	0	0
ADGRE3 ENSG00000131355	0	0	0	0	0	0	0	0	0	0
ADGRE5 ENSG00000123146	117	31	1	8	0	1	87	17	103	3
ADGRF1 ENSG00000153292	9	0	5	2	0	0	69	0	0	0
ADGRF2 ENSG00000164393	0	0	0	0	0	0	0	0	0	0
ADGRF3 ENSG00000173567	0	0	0	0	0	0	0	0	0	0
ADGRF4 ENSG00000153294	0	0	0	0	0	0	0	0	0	0
ADGRF5 ENSG00000069122	3	1	87	5	4	1	0	1	2	0
ADGRG1 ENSG00000205336	0	0	51	9	36	0	22	1	16	17
ADGRG2 ENSG00000173698	0	0	0	0	0	0	0	0	0	0
ADGRG3 ENSG00000182885	0	0	0	1	1	0	1	0	3	0
ADGRG4 ENSG00000156920	1	0	0	0	0	3	0	1	0	0
ADGRG5 ENSG00000159618	0	0	0	0	0	0	0	0	0	0
ADGRG6 ENSG00000112414	0	0	1	0	1	0	5	0	0	0
ADGRG7 ENSG00000144820	0	0	8	0	0	0	0	0	1	3
ADGRL1 ENSG00000072071	23	1	10	43	0	30	14	23	14	3
ADGRL2 ENSG00000117114	2	0	18	0	0	0	0	10	2	2
ADGRL3 ENSG00000150471	0	0	0	0	0	0	0	0	0	0
ADGRL4 ENSG00000162618	0	0	0	0	2	0	0	1	9	2
ADGRV1 ENSG00000164199	0	0	0	1	0	0	3	0	4	1
ADH1A ENSG00000187758	0	0	0	0	0	0	0	0	0	0
ADH1B ENSG00000196616	22	0	0	1	0	2	0	0	1	0
ADH1C ENSG00000248144	0	0	1	0	0	0	0	0	0	1
ADH4 ENSG00000198099	0	0	0	0	0	0	0	0	0	0
ADH5 ENSG00000197894	13	2	16	26	23	181	15	6	2	2
ADH6 ENSG00000172955	0	0	0	0	0	0	0	0	0	0
ADH7 ENSG00000196344	0	0	0	0	0	0	0	0	0	0
ADHFE1 ENSG00000147576	0	0	1	0	1	0	1	0	0	0
ADI1 ENSG00000182551	498	89	217	559	115	150	2	5	108	103
ADIG ENSG00000182035	2	0	0	13	0	0	1	0	3	0
ADIPOQ ENSG00000181092	0	3	0	1	0	0	0	0	1	0
ADIPOR1 ENSG00000159346	0	0	170	0	5	0	38	1	0	15
ADIPOR2 ENSG00000006831	0	3	3	0	4	31	1	1	3	20
ADIRF ENSG00000148671	370	372	184	513	79	27	57	123	168	4
ADK ENSG00000156110	0	0	5	0	0	8	1	0	0	4
ADM ENSG00000148926	0	0	0	0	0	1	11	1	3	0
ADM2 ENSG00000128165	1	14	6	0	5	1	3	2	3	7
ADM5 ENSG00000224420	5	9	0	0	1	0	0	3	18	0
ADNP ENSG00000101126	12	94	28	27	26	43	0	0	3	17
ADNP2 ENSG00000101544	0	0	23	0	0	3	3	0	2	1
ADO ENSG00000181915	7	0	5	0	0	0	1	0	1	5
ADORA1 ENSG00000163485	0	1	0	3	0	1	0	1	1	1
ADORA2A ENSG00000128271	0	0	0	0	0	0	1	0	0	0
ADORA2B ENSG00000170425	0	0	0	0	0	0	0	0	0	0
ADORA3 ENSG00000282608	1	0	0	0	0	0	0	0	0	0
ADPGK ENSG00000159322	0	1	55	0	12	0	3	2	0	12
ADPRH ENSG00000144843	1	2	0	11	0	0	0	2	3	0
ADPRHL1 ENSG00000153531	2	30	0	3	0	0	2	0	14	9
ADPRHL2 ENSG00000116863	8	13	2	1	18	14	5	0	9	11
ADPRM ENSG00000170222	0	0	5	0	0	0	1	0	0	2
ADRA1A ENSG00000120907	14	0	0	0	0	0	0	0	0	0
ADRA1B ENSG00000170214	0	0	0	0	0	0	0	0	0	0
ADRA1D ENSG00000171873	0	0	0	0	0	0	0	0	0	0
ADRA2A ENSG00000150594	0	0	0	0	1	2	0	0	5	3
ADRA2B ENSG00000274286	1	5	0	1	0	0	3	1	0	0
ADRA2C ENSG00000184160	0	0	0	0	0	16	0	0	0	38
ADRB1 ENSG00000043591	0	0	13	0	4	0	0	0	3	4
ADRB2 ENSG00000169252	6	0	30	0	15	43	0	12	16	0
ADRB3 ENSG00000188778	0	0	0	0	0	0	0	0	0	0
ADRM1 ENSG00000130706	16	33	3	127	13	41	28	22	8	4
ADSL ENSG00000239900	1	13	3	0	0	54	1	0	0	0
ADSS ENSG00000035687	0	1	30	0	9	5	2	5	5	17
ADSSL1 ENSG00000185100	4	0	0	0	0	0	0	1	0	0
ADTRP ENSG00000111863	5	0	0	1	0	0	0	0	5	0
AEBP1 ENSG00000106624	1007	777	1	1	25	1	5	0	43	1
AEBP2 ENSG00000139154	1	0	14	3	3	0	6	0	6	3
AEN ENSG00000181026	18	32	0	6	1	21	25	10	1	16
AES ENSG00000104964	862	111	415	717	91	0	324	292	95	25
AF011889.5 ENSG00000241489	0	1	0	0	0	0	0	0	1	0
AF111168.1 ENSG00000280308	0	0	0	0	0	0	0	0	0	0
AF131216.1 ENSG00000280273	0	0	0	0	0	0	0	0	0	0
AF165138.7 ENSG00000243440	0	0	0	0	0	0	0	0	0	0
AFAP1 ENSG00000196526	14	0	1	6	0	1	3	62	13	0
AFAP1L1 ENSG00000157510	0	38	7	0	1	0	0	2	2	0
AFAP1L2 ENSG00000169129	4	0	1	0	0	0	0	0	9	2
AFF1 ENSG00000172493	0	4	39	0	8	0	2	2	32	13
AFF2 ENSG00000155966	0	0	0	0	0	0	0	0	0	0
AFF3 ENSG00000144218	0	0	17	0	9	0	0	0	0	12
AFF4 ENSG00000072364	18	0	14	0	8	2	15	9	2	11
AFG3L2 ENSG00000141385	1	0	11	37	23	1	13	0	8	4
AFM ENSG00000079557	1	0	0	0	0	0	0	0	0	2
AFMID ENSG00000183077	1	34	48	15	17	8	18	2	3	22
AFP ENSG00000081051	0	0	0	0	0	0	0	0	1	0
AFTPH ENSG00000119844	0	2	27	0	6	0	3	35	0	14
AGA ENSG00000038002	2	0	0	2	0	17	2	3	5	10
AGAP1 ENSG00000157985	0	0	4	1	0	6	16	0	2	0
AGAP14P ENSG00000279058	0	0	0	0	1	0	0	1	2	0
AGAP2 ENSG00000135439	2	4	3	1	0	10	7	4	14	0
AGAP3 ENSG00000133612	4	4	40	46	6	13	50	60	14	4
AGAP4 ENSG00000188234	3	1	22	7	0	2	0	7	10	8
AGAP5 ENSG00000172650	0	0	0	0	0	0	0	0	0	0
AGAP6 ENSG00000204149	0	0	9	0	12	2	4	12	2	3
AGAP9 ENSG00000204172	0	0	1	0	0	1	0	1	0	0
AGBL1 ENSG00000273540	0	0	0	0	0	0	0	0	0	0
AGBL2 ENSG00000165923	0	0	0	0	0	0	0	0	0	0
AGBL3 ENSG00000146856	0	0	10	0	0	0	1	2	0	0
AGBL4 ENSG00000186094	0	0	0	0	0	0	0	0	0	0
AGBL5 ENSG00000084693	23	111	2	29	18	0	14	0	11	1
AGER ENSG00000204305	0	0	0	0	0	7	4	0	4	0
AGFG1 ENSG00000173744	0	0	19	0	4	0	2	13	3	2
AGFG2 ENSG00000106351	0	4	22	56	8	0	7	37	33	8
AGGF1 ENSG00000164252	1	0	14	2	0	0	3	1	0	3
AGK ENSG00000006530	0	1	7	0	0	1	1	0	2	1
AGL ENSG00000162688	0	0	13	0	0	0	2	0	2	0
AGMAT ENSG00000116771	0	0	1	0	0	22	0	0	0	1
AGMO ENSG00000187546	0	0	0	0	0	0	0	0	0	0
AGO1 ENSG00000092847	0	7	18	16	3	14	11	2	1	0
AGO2 ENSG00000123908	4	6	23	7	1	0	15	8	6	0
AGO3 ENSG00000126070	0	0	8	1	0	3	0	23	2	5
AGO4 ENSG00000134698	5	0	5	1	0	6	0	0	5	1
AGPAT1 ENSG00000204310	70	234	40	4	10	4	15	2	5	1
AGPAT2 ENSG00000169692	14	61	40	325	0	1	5	31	158	49
AGPAT3 ENSG00000160216	9	2	68	80	18	42	31	2	13	23
AGPAT4 ENSG00000026652	3	33	1	2	0	0	0	51	3	0
AGPAT5 ENSG00000155189	0	4	2	0	5	0	0	4	2	4
AGPS ENSG00000018510	5	1	1	3	1	0	9	2	0	0
AGR2 ENSG00000106541	0	2	242	6	201	0	259	0	7	4590
AGR3 ENSG00000173467	0	0	78	0	0	0	79	2	3	43
AGRN ENSG00000188157	1	3	48	99	17	0	70	0	15	38
AGRP ENSG00000159723	0	0	0	0	0	0	0	0	0	0
AGT ENSG00000135744	0	51	46	0	0	0	1	12	0	0
AGTPBP1 ENSG00000135049	0	0	0	1	0	0	1	0	0	1
AGTR1 ENSG00000144891	12	1	30	0	0	3	1	0	3	33
AGTRAP ENSG00000177674	7	19	72	376	109	229	2	7	1	1
AGXT ENSG00000172482	0	0	0	0	0	0	0	0	0	0
AGXT2 ENSG00000113492	1	0	3	2	1	0	3	2	2	0
AHCTF1 ENSG00000153207	1	0	33	0	3	2	5	2	0	4
AHCY ENSG00000101444	3	67	0	6	18	158	3	5	6	1
AHCYL1 ENSG00000168710	2	72	52	13	6	0	25	54	23	15
AHCYL2 ENSG00000158467	0	1	4	6	8	0	13	1	8	6
AHDC1 ENSG00000126705	1	3	4	16	12	6	2	21	12	0
AHI1 ENSG00000135541	19	0	27	7	15	51	3	13	1	12
AHNAK ENSG00000124942	148	96	336	7	103	1	187	82	82	65
AHNAK2 ENSG00000185567	81	51	0	0	0	0	0	0	0	0
AHR ENSG00000106546	0	0	0	0	2	1	16	7	4	1
AHRR ENSG00000063438	0	1	0	0	0	0	0	0	0	0
AHSA1 ENSG00000100591	28	1	23	33	8	19	2	0	2	5
AHSA2 ENSG00000173209	8	0	23	0	4	0	2	26	0	0
AHSG ENSG00000145192	7	0	1	0	0	0	0	0	1	0
AHSP ENSG00000169877	0	0	2	0	0	0	0	0	0	0
AICDA ENSG00000111732	0	0	0	0	0	0	0	0	0	0
AIDA ENSG00000186063	3	0	13	0	5	2	0	2	6	0
AIF1 ENSG00000204472	14	3	0	0	0	27	0	5	11	0
AIF1L ENSG00000126878	4	1	0	13	0	0	1	1	0	2
AIFM1 ENSG00000156709	1	33	6	21	70	43	13	0	6	1
AIFM2 ENSG00000042286	3	18	0	2	0	0	8	2	6	1
AIFM3 ENSG00000183773	1	0	0	0	2	0	7	0	0	0
AIG1 ENSG00000146416	29	22	124	37	6	13	5	72	8	25
AIM1 ENSG00000112297	0	0	15	7	4	0	6	0	0	8
AIM1L ENSG00000176092	0	0	0	0	0	0	0	0	0	0
AIM2 ENSG00000163568	0	0	0	0	0	0	0	0	1	0
AIMP1 ENSG00000164022	14	0	0	11	2	10	5	1	2	7
AIMP2 ENSG00000106305	0	3	3	0	8	16	0	0	0	0
AIP ENSG00000110711	296	1	13	188	13	0	10	33	54	0
AIPL1 ENSG00000129221	0	0	0	0	0	0	0	0	0	0
AIRE ENSG00000160224	0	0	0	0	0	0	0	0	0	0
AJ239318.1 ENSG00000280108	0	0	0	0	0	0	0	0	0	0
AJAP1 ENSG00000196581	0	0	3	0	0	0	0	5	0	0
AJUBA ENSG00000129474	0	0	0	0	1	0	2	0	0	1
AK1 ENSG00000106992	14	23	8	0	0	1	0	4	14	0
AK2 ENSG00000004455	0	0	10	0	50	97	37	0	25	12
AK3 ENSG00000147853	5	0	9	3	5	3	6	23	2	2
AK4 ENSG00000162433	6	0	21	0	1	0	0	0	0	0
AK5 ENSG00000154027	0	0	0	0	1	2	1	0	0	0
AK6 ENSG00000085231	1	0	3	2	0	0	1	0	0	0
AK7 ENSG00000140057	0	0	2	0	0	0	2	0	0	0
AK8 ENSG00000165695	1	7	1	0	1	7	0	0	2	0
AK9 ENSG00000155085	0	0	0	1	0	0	0	0	0	0
AKAP1 ENSG00000121057	27	100	133	58	57	15	9	0	1	68
AKAP10 ENSG00000108599	0	1	12	6	29	0	6	1	2	0
AKAP11 ENSG00000023516	0	0	13	0	5	6	4	0	27	9
AKAP12 ENSG00000131016	25	4	0	0	1	0	9	5	16	4
AKAP13 ENSG00000170776	57	1	31	1	4	3	6	10	5	9
AKAP14 ENSG00000186471	0	0	0	0	0	0	0	0	0	0
AKAP17A ENSG00000197976	0	2	67	19	2	0	8	2	5	14
AKAP3 ENSG00000111254	0	0	0	0	0	0	0	0	0	1
AKAP4 ENSG00000147081	0	0	0	0	0	0	0	0	0	0
AKAP5 ENSG00000179841	0	0	0	0	0	0	0	1	0	0
AKAP6 ENSG00000151320	2	3	1	0	0	0	0	0	0	0
AKAP7 ENSG00000118507	0	0	0	0	0	0	0	0	0	0
AKAP8 ENSG00000105127	1	20	0	2	3	53	13	0	5	0
AKAP8L ENSG00000011243	70	9	67	280	38	9	46	78	7	50
AKAP9 ENSG00000127914	3	0	59	26	12	17	5	3	21	47
AKIP1 ENSG00000166452	2	12	0	5	15	22	3	23	0	0
AKIRIN1 ENSG00000174574	4	3	14	0	15	15	7	3	1	5
AKIRIN2 ENSG00000135334	3	2	16	0	0	1	0	0	5	0
AKNA ENSG00000106948	3	0	2	3	0	25	5	78	44	6
AKNAD1 ENSG00000162641	0	0	0	0	0	0	0	0	0	0
AKR1A1 ENSG00000117448	0	151	57	0	45	207	6	0	8	4
AKR1B1 ENSG00000085662	7	40	0	0	3	5	0	1	0	0
AKR1B10 ENSG00000198074	0	0	0	0	0	0	0	0	0	0
AKR1B15 ENSG00000227471	0	0	0	0	0	0	0	0	0	0
AKR1C1 ENSG00000187134	53	28	0	0	2	0	0	0	1	0
AKR1C2 ENSG00000151632	23	29	1	0	1	0	11	1	1	0
AKR1C3 ENSG00000196139	0	31	0	2	1	4	6	0	1	0
AKR1C4 ENSG00000198610	0	0	0	0	0	0	0	0	0	0
AKR1D1 ENSG00000122787	0	4	0	0	0	0	1	1	4	0
AKR1E2 ENSG00000165568	0	0	0	0	0	0	0	0	0	0
AKR7A2 ENSG00000053371	12	133	3	1	4	149	1	11	6	28
AKR7A3 ENSG00000162482	0	0	1	0	0	0	0	3	0	1
AKR7L ENSG00000211454	4	1	0	2	0	2	0	0	25	0
AKT1 ENSG00000142208	334	39	296	181	33	25	177	89	34	91
AKT1S1 ENSG00000204673	26	169	34	145	27	0	1	44	80	0
AKT2 ENSG00000105221	57	12	103	111	10	1	29	29	31	38
AKT3 ENSG00000117020	10	80	33	0	8	8	0	26	2	53
AKTIP ENSG00000166971	3	0	9	0	0	4	0	1	0	0
AL023806.1 ENSG00000280184	0	0	0	0	0	0	0	0	0	0
AL049794.1 ENSG00000280240	0	0	0	0	0	0	0	0	0	0
AL049872.1 ENSG00000279963	0	0	0	0	0	0	0	0	0	0
AL133475.1 ENSG00000281602	0	0	0	0	0	0	0	0	0	0
AL135745.1 ENSG00000279654	0	0	0	0	0	0	0	0	0	0
AL135787.1 ENSG00000283263	0	0	0	0	0	0	0	0	0	0
AL354828.1 ENSG00000279282	0	0	0	0	0	0	0	0	0	0
AL354828.2 ENSG00000280175	0	0	0	0	0	0	0	0	0	0
AL356053.1 ENSG00000150076	0	0	0	0	0	0	0	0	0	0
AL356289.1 ENSG00000279096	0	0	0	0	0	0	0	0	0	0
AL356585.1 ENSG00000279081	0	0	0	0	0	0	0	0	0	0
AL357140.1 ENSG00000280113	0	0	0	0	0	0	0	0	0	0
AL358852.1 ENSG00000278899	0	1	0	0	0	0	1	0	0	0
AL365181.1 ENSG00000280316	0	0	0	0	0	0	0	0	0	0
AL513523.2 ENSG00000279767	12	0	1	0	5	0	0	13	4	1
AL589743.1 ENSG00000279508	2	0	36	79	44	0	1	1	1	0
AL590235.1 ENSG00000280230	0	0	0	0	0	0	0	0	0	0
AL645922.1 ENSG00000279546	0	0	0	0	0	1	0	0	0	0
ALAD ENSG00000148218	0	2	2	0	6	7	3	2	0	0
ALAS1 ENSG00000023330	11	1	1	0	0	15	4	0	1	20
ALAS2 ENSG00000158578	0	0	0	0	0	0	0	0	0	0
ALB ENSG00000163631	0	1	1	0	0	0	0	1	0	1
ALCAM ENSG00000170017	1	0	93	0	4	1	19	0	8	34
ALDH16A1 ENSG00000161618	48	61	3	85	3	1	2	2	1	37
ALDH18A1 ENSG00000059573	2	28	29	3	38	151	0	35	3	6
ALDH1A1 ENSG00000165092	8	0	0	5	9	1	1	42	2	3
ALDH1A2 ENSG00000128918	2	1	0	1	0	31	0	0	0	6
ALDH1A3 ENSG00000184254	5	3	83	84	28	0	62	0	8	37
ALDH1B1 ENSG00000137124	206	156	24	0	1	2	0	2	0	2
ALDH1L1 ENSG00000144908	5	4	3	175	12	1	29	19	0	1
ALDH1L2 ENSG00000136010	14	0	0	1	1	0	0	0	1	0
ALDH3A1 ENSG00000108602	0	0	0	0	0	0	1	0	0	1
ALDH3A2 ENSG00000072210	10	25	25	6	27	0	13	2	2	5
ALDH3B1 ENSG00000006534	3	14	0	0	0	1	0	2	2	0
ALDH3B2 ENSG00000132746	1	2	2	2	0	12	49	0	0	54
ALDH4A1 ENSG00000159423	29	4	35	37	15	1	1	4	0	1
ALDH5A1 ENSG00000112294	0	1	7	0	0	0	0	6	0	1
ALDH6A1 ENSG00000119711	0	0	59	0	5	2	0	23	6	1
ALDH7A1 ENSG00000164904	0	7	92	5	23	21	4	9	19	6
ALDH8A1 ENSG00000118514	0	3	0	0	0	0	0	0	0	0
ALDH9A1 ENSG00000143149	4	1	24	33	4	61	0	2	0	0
ALDOA ENSG00000149925	1002	254	318	213	93	2	250	92	70	106
ALDOB ENSG00000136872	0	0	0	0	0	0	0	0	0	0
ALDOC ENSG00000109107	0	14	9	1	0	1	0	9	0	2
ALG1 ENSG00000033011	16	43	26	9	13	0	1	7	2	12
ALG10 ENSG00000139133	0	1	0	0	0	0	0	0	0	0
ALG10B ENSG00000175548	1	2	2	0	0	10	0	0	0	2
ALG11 ENSG00000253710	0	0	0	0	0	0	0	1	0	0
ALG12 ENSG00000182858	62	45	91	32	1	6	24	1	12	20
ALG13 ENSG00000101901	0	0	30	1	9	9	5	0	0	0
ALG14 ENSG00000172339	7	3	19	0	0	7	0	1	13	4
ALG1L ENSG00000189366	0	11	0	0	0	0	1	0	2	0
ALG1L2 ENSG00000251287	0	0	0	0	0	0	0	0	0	0
ALG2 ENSG00000119523	4	0	48	6	0	15	4	10	2	2
ALG3 ENSG00000214160	18	124	17	47	65	10	36	13	12	2
ALG5 ENSG00000120697	1	0	13	32	1	7	0	1	4	8
ALG6 ENSG00000088035	1	0	6	0	0	3	6	10	0	0
ALG8 ENSG00000159063	0	0	1	0	1	42	0	0	0	3
ALG9 ENSG00000086848	1	1	17	0	4	1	0	11	0	0
ALK ENSG00000171094	0	0	0	0	0	0	0	0	0	0
ALKBH1 ENSG00000100601	0	0	0	0	0	0	0	1	0	0
ALKBH2 ENSG00000189046	0	7	21	25	4	15	3	1	1	23
ALKBH3 ENSG00000166199	1	16	12	0	2	36	0	0	7	3
ALKBH4 ENSG00000160993	0	59	11	0	0	9	2	0	0	1
ALKBH5 ENSG00000091542	57	1	85	2	5	79	10	85	9	105
ALKBH6 ENSG00000239382	4	8	24	46	3	21	0	10	0	17
ALKBH7 ENSG00000125652	595	76	83	276	66	1	1	70	17	65
ALKBH8 ENSG00000137760	0	0	0	0	0	0	1	0	0	0
ALLC ENSG00000151360	0	0	0	1	0	0	3	0	3	0
ALMS1 ENSG00000116127	9	0	8	0	0	0	0	2	0	0
ALOX12 ENSG00000108839	0	0	0	0	0	0	0	0	0	0
ALOX12B ENSG00000179477	0	0	0	0	0	0	0	0	0	0
ALOX15 ENSG00000161905	0	0	46	0	0	1	0	1	0	0
ALOX15B ENSG00000179593	2	202	67	36	197	1	0	0	2	6
ALOX5 ENSG00000012779	0	0	0	0	0	2	2	1	0	0
ALOX5AP ENSG00000132965	0	4	0	0	0	1	0	2	0	2
ALOXE3 ENSG00000179148	0	0	0	0	0	0	0	0	0	0
ALPK1 ENSG00000073331	1	0	2	1	3	1	5	2	0	1
ALPK2 ENSG00000198796	0	0	0	0	0	0	0	1	0	0
ALPK3 ENSG00000136383	0	1	0	1	0	0	0	17	1	9
ALPL ENSG00000162551	0	2	0	1	5	0	2	7	41	1
ALPP ENSG00000163283	0	0	0	0	0	0	0	0	0	0
ALS2 ENSG00000003393	1	0	0	0	0	0	1	2	0	0
ALS2CL ENSG00000178038	3	1	0	29	0	2	5	1	29	0
ALS2CR11 ENSG00000155754	0	0	0	12	1	1	0	0	0	0
ALS2CR12 ENSG00000155749	0	0	0	0	0	0	0	0	0	0
ALX1 ENSG00000180318	0	2	0	0	0	0	2	0	0	0
ALX3 ENSG00000156150	0	0	0	0	0	0	0	0	0	0
ALX4 ENSG00000052850	0	0	0	0	0	0	0	0	0	0
ALYREF ENSG00000183684	48	0	27	2	10	3	19	0	40	1
AMACR ENSG00000242110	0	18	4	11	30	766	2	6	2	137
AMBN ENSG00000178522	0	0	0	0	0	0	0	0	0	0
AMBP ENSG00000106927	2	0	0	4	0	0	0	1	3	0
AMBRA1 ENSG00000110497	1	0	3	0	0	17	2	5	2	6
AMD1 ENSG00000123505	0	1	484	1	64	0	23	1	0	70
AMDHD1 ENSG00000139344	0	2	1	0	0	0	0	0	0	0
AMDHD2 ENSG00000162066	4	0	0	78	6	1	2	3	26	7
AMELX ENSG00000125363	0	0	0	0	0	0	0	0	0	0
AMELY ENSG00000099721	0	0	0	0	0	0	0	0	0	0
AMER1 ENSG00000184675	1	5	0	10	0	5	0	1	0	0
AMER2 ENSG00000165566	6	0	2	3	0	0	0	0	2	0
AMER3 ENSG00000178171	0	0	0	0	0	0	0	0	0	0
AMFR ENSG00000159461	51	24	29	14	12	9	5	6	2	3
AMH ENSG00000104899	0	0	0	1	0	0	0	0	0	0
AMHR2 ENSG00000135409	0	0	0	0	0	0	0	0	0	0
AMIGO1 ENSG00000181754	1	0	0	6	1	11	1	4	1	2
AMIGO2 ENSG00000139211	1	0	0	1	2	1	1	0	0	0
AMIGO3 ENSG00000176020	1	0	2	6	0	0	0	0	1	1
AMMECR1 ENSG00000101935	0	0	0	4	0	0	0	0	0	1
AMMECR1L ENSG00000144233	0	0	6	0	0	0	5	0	18	0
AMN ENSG00000166126	2	0	4	0	0	0	1	1	0	1
AMN1 ENSG00000151743	0	2	16	0	13	1	5	8	0	3
AMOT ENSG00000126016	3	0	0	0	0	9	0	0	2	0
AMOTL1 ENSG00000166025	0	32	17	5	0	49	0	2	1	1
AMOTL2 ENSG00000114019	6	2	0	1	0	1	18	44	0	3
AMPD1 ENSG00000116748	0	0	0	0	0	0	0	0	0	0
AMPD2 ENSG00000116337	57	61	1	88	3	0	4	139	3	0
AMPD3 ENSG00000133805	3	0	22	2	0	0	1	3	5	8
AMPH ENSG00000078053	0	0	0	0	0	0	0	0	0	0
AMT ENSG00000145020	0	0	0	0	0	0	0	0	0	0
AMTN ENSG00000187689	0	0	0	0	0	0	0	0	0	0
AMY1A ENSG00000237763	0	0	0	0	0	1	0	0	0	0
AMY1B ENSG00000174876	0	0	0	0	0	0	1	1	5	3
AMY1C ENSG00000187733	0	0	0	0	0	0	0	0	0	0
AMY2A ENSG00000243480	0	0	0	0	0	0	0	0	0	0
AMY2B ENSG00000240038	1	0	2	0	0	0	2	1	4	0
AMZ1 ENSG00000174945	0	0	0	0	0	0	0	0	0	0
AMZ2 ENSG00000196704	3	0	0	0	4	6	0	0	2	0
ANAPC1 ENSG00000153107	0	13	10	0	0	22	3	2	1	0
ANAPC10 ENSG00000164162	3	0	0	0	0	0	3	0	3	0
ANAPC11 ENSG00000141552	206	326	133	99	69	0	28	3	98	17
ANAPC13 ENSG00000129055	0	14	22	2	5	3	0	0	0	1
ANAPC15 ENSG00000110200	29	102	70	121	0	23	21	129	8	16
ANAPC16 ENSG00000166295	32	17	47	102	10	33	6	4	2	13
ANAPC2 ENSG00000176248	2	4	30	64	8	8	3	3	38	17
ANAPC4 ENSG00000053900	1	1	4	2	0	8	0	2	1	3
ANAPC5 ENSG00000089053	40	20	50	202	38	66	22	64	20	90
ANAPC7 ENSG00000196510	2	107	3	3	21	119	1	0	3	1
ANG ENSG00000214274	0	1	0	100	71	23	19	3	0	26
ANGEL1 ENSG00000013523	0	5	6	1	0	10	0	0	2	1
ANGEL2 ENSG00000174606	2	2	13	2	1	1	0	1	0	0
ANGPT1 ENSG00000154188	0	0	0	1	0	0	0	7	1	0
ANGPT2 ENSG00000091879	5	0	0	0	0	0	0	0	0	1
ANGPT4 ENSG00000101280	0	6	1	0	0	0	0	0	0	0
ANGPTL1 ENSG00000116194	1	0	1	0	0	2	0	1	1	0
ANGPTL2 ENSG00000136859	53	11	0	1	9	12	1	0	0	2
ANGPTL3 ENSG00000132855	0	0	0	0	0	0	0	0	0	0
ANGPTL4 ENSG00000167772	4	91	18	3	4	1	9	0	1	1
ANGPTL5 ENSG00000187151	1	0	0	0	0	0	0	0	0	0
ANGPTL6 ENSG00000130812	0	0	0	0	0	0	0	0	0	0
ANGPTL7 ENSG00000171819	2	0	0	0	0	0	0	1	0	0
ANGPTL8 ENSG00000130173	0	0	0	0	0	0	0	0	0	0
ANHX ENSG00000227059	0	0	0	0	0	0	0	0	0	0
ANK1 ENSG00000029534	0	0	0	0	0	1	0	3	0	0
ANK2 ENSG00000145362	31	0	0	1	0	1	1	9	0	1
ANK3 ENSG00000151150	0	0	20	1	3	0	16	3	1	3
ANKAR ENSG00000151687	1	0	1	1	0	0	0	2	0	0
ANKDD1A ENSG00000166839	1	2	1	0	0	0	2	4	7	0
ANKDD1B ENSG00000189045	0	0	2	0	0	0	0	0	0	0
ANKEF1 ENSG00000132623	0	0	6	0	1	0	1	0	0	0
ANKFN1 ENSG00000153930	0	0	0	0	0	0	0	0	0	0
ANKFY1 ENSG00000185722	0	3	12	22	0	7	12	10	0	15
ANKH ENSG00000154122	0	8	77	18	31	79	12	0	23	62
ANKHD1 ENSG00000131503	0	6	11	0	6	12	0	0	1	0
ANKHD1-EIF4EBP3 ENSG00000254996	0	0	0	0	0	0	0	0	0	0
ANKIB1 ENSG00000001629	0	1	1	0	0	0	5	6	1	1
ANKK1 ENSG00000170209	0	0	0	0	0	0	0	0	0	0
ANKLE1 ENSG00000160117	1	0	1	0	0	0	0	0	0	0
ANKLE2 ENSG00000176915	0	2	76	20	38	8	33	37	41	55
ANKMY1 ENSG00000144504	42	7	5	6	12	23	17	1	4	0
ANKMY2 ENSG00000106524	2	0	1	6	1	3	3	2	1	0
ANKRA2 ENSG00000164331	0	0	19	1	2	0	1	18	1	7
ANKRD1 ENSG00000148677	0	0	1	0	0	0	0	0	0	0
ANKRD10 ENSG00000088448	6	0	256	12	117	27	112	2	4	29
ANKRD11 ENSG00000167522	70	47	67	0	21	42	46	9	4	3
ANKRD12 ENSG00000101745	4	1	4	1	2	2	2	10	14	2
ANKRD13A ENSG00000076513	0	5	1	13	1	0	2	12	20	0
ANKRD13B ENSG00000198720	0	6	1	0	0	0	1	55	15	5
ANKRD13C ENSG00000118454	1	0	20	1	4	0	2	5	2	3
ANKRD13D ENSG00000172932	0	75	16	184	14	20	21	100	11	44
ANKRD16 ENSG00000134461	0	21	8	2	0	1	0	1	4	1
ANKRD17 ENSG00000132466	3	0	17	1	9	2	0	0	1	0
ANKRD18A ENSG00000180071	0	0	3	1	2	0	0	0	0	0
ANKRD18B ENSG00000230453	0	0	0	0	0	0	0	0	0	0
ANKRD2 ENSG00000165887	0	6	0	0	0	0	0	0	0	0
ANKRD20A1 ENSG00000260691	0	0	0	0	0	0	1	0	0	1
ANKRD20A2 ENSG00000183148	0	0	0	0	0	0	0	0	0	0
ANKRD20A3 ENSG00000276203	0	4	0	0	0	0	0	1	0	0
ANKRD20A4 ENSG00000172014	5	1	0	1	3	0	1	0	1	0
ANKRD22 ENSG00000152766	0	0	0	0	0	0	0	0	0	0
ANKRD23 ENSG00000163126	4	47	0	0	1	8	0	3	32	7
ANKRD24 ENSG00000089847	0	0	0	3	4	0	0	0	0	0
ANKRD26 ENSG00000107890	0	0	0	3	1	0	0	1	0	2
ANKRD27 ENSG00000105186	0	2	29	1	0	1	2	3	5	1
ANKRD28 ENSG00000206560	13	2	1	1	0	4	0	5	8	2
ANKRD29 ENSG00000154065	6	79	5	3	0	2	12	3	8	5
ANKRD30A ENSG00000148513	0	3	0	3	0	0	0	0	0	0
ANKRD30B ENSG00000180777	0	2	0	0	0	0	0	0	1	0
ANKRD30BL ENSG00000163046	1	0	0	0	0	0	1	1	1	0
ANKRD31 ENSG00000145700	0	0	0	0	0	0	0	0	0	0
ANKRD33 ENSG00000167612	0	0	0	0	0	0	0	0	0	0
ANKRD33B ENSG00000164236	0	0	0	0	0	0	0	0	6	1
ANKRD34A ENSG00000272031	0	5	1	6	0	0	0	0	0	0
ANKRD34B ENSG00000189127	0	1	5	0	0	3	2	0	6	0
ANKRD34C ENSG00000235711	0	0	0	0	0	0	0	0	0	0
ANKRD35 ENSG00000198483	17	1	0	0	7	2	2	5	0	1
ANKRD36 ENSG00000135976	0	0	1	6	0	1	0	0	2	2
ANKRD36B ENSG00000196912	3	0	0	0	0	0	0	0	2	0
ANKRD36C ENSG00000174501	22	2	0	0	0	0	0	4	1	3
ANKRD37 ENSG00000186352	0	1	285	1	24	11	6	3	0	18
ANKRD39 ENSG00000213337	38	2	39	51	0	5	4	1	0	3
ANKRD40 ENSG00000154945	0	21	34	7	0	0	17	1	8	3
ANKRD42 ENSG00000137494	0	0	4	0	1	0	1	1	0	3
ANKRD44 ENSG00000065413	0	0	1	0	0	0	0	0	0	0
ANKRD45 ENSG00000183831	0	0	0	3	0	3	0	2	6	0
ANKRD46 ENSG00000186106	1	0	2	0	3	23	2	1	3	3
ANKRD49 ENSG00000168876	1	0	2	2	0	0	0	0	0	0
ANKRD50 ENSG00000151458	7	0	9	1	1	2	6	2	5	2
ANKRD52 ENSG00000139645	4	36	7	7	20	19	35	41	43	10
ANKRD53 ENSG00000144031	0	0	0	0	0	0	0	0	0	0
ANKRD54 ENSG00000100124	2	13	26	18	0	3	4	40	12	10
ANKRD55 ENSG00000164512	0	0	0	0	0	0	0	1	0	0
ANKRD6 ENSG00000135299	0	0	2	0	0	0	2	0	4	0
ANKRD61 ENSG00000157999	0	0	0	0	0	0	0	0	0	0
ANKRD62 ENSG00000181626	0	0	0	0	0	0	0	0	0	0
ANKRD65 ENSG00000235098	0	5	0	0	0	16	21	0	10	0
ANKRD66 ENSG00000230062	0	0	1	0	0	0	1	0	0	0
ANKRD7 ENSG00000106013	0	0	0	0	0	0	0	0	0	0
ANKRD9 ENSG00000156381	99	6	58	118	27	46	32	0	27	4
ANKS1A ENSG00000064999	4	4	0	1	0	3	1	0	0	4
ANKS1B ENSG00000185046	1	45	0	0	0	0	0	0	7	2
ANKS3 ENSG00000168096	15	0	48	109	5	41	3	3	25	58
ANKS4B ENSG00000175311	0	0	0	0	0	0	0	0	0	2
ANKS6 ENSG00000165138	2	21	12	0	5	0	0	0	0	0
ANKUB1 ENSG00000206199	0	2	0	0	1	4	0	0	4	0
ANKZF1 ENSG00000163516	0	16	144	120	23	18	1	0	0	51
ANLN ENSG00000011426	0	0	0	0	0	1	0	1	0	0
ANO1 ENSG00000131620	0	3	10	0	6	1	13	0	4	0
ANO10 ENSG00000160746	23	0	4	74	2	55	19	0	0	14
ANO2 ENSG00000047617	0	1	0	0	0	0	0	0	0	0
ANO3 ENSG00000134343	0	0	0	0	0	0	0	0	0	0
ANO4 ENSG00000151572	0	0	0	0	0	0	0	10	1	0
ANO5 ENSG00000171714	5	0	2	1	0	0	0	1	0	0
ANO6 ENSG00000177119	0	0	1	0	0	2	1	3	3	10
ANO7 ENSG00000146205	3	101	144	41	211	1	0	0	3	0
ANO8 ENSG00000074855	1	2	0	0	0	26	5	0	5	9
ANO9 ENSG00000185101	1	2	4	65	13	0	34	2	0	0
ANOS1 ENSG00000011201	0	1	11	3	0	0	0	0	0	0
ANP32A ENSG00000140350	2	65	76	5	35	108	63	37	86	41
ANP32B ENSG00000136938	21	3	58	25	2	74	12	8	0	2
ANP32D ENSG00000139223	0	0	0	0	0	0	0	0	0	0
ANP32E ENSG00000143401	11	0	1	1	8	0	0	0	0	0
ANPEP ENSG00000166825	0	0	17	0	16	0	1	0	0	20
ANTXR1 ENSG00000169604	67	10	26	18	6	3	2	11	37	2
ANTXR2 ENSG00000163297	37	0	26	0	7	25	1	11	0	0
ANTXRL ENSG00000274209	0	0	0	0	0	0	0	0	0	0
ANXA1 ENSG00000135046	0	0	33	5	44	0	68	43	43	1
ANXA10 ENSG00000109511	0	0	0	1	0	0	0	1	0	1
ANXA11 ENSG00000122359	18	311	71	14	73	174	116	0	0	44
ANXA13 ENSG00000104537	0	0	0	0	0	0	0	0	0	0
ANXA2 ENSG00000182718	6	207	0	2	20	106	89	2	1	1
ANXA2R ENSG00000177721	0	0	1	2	0	3	0	1	1	0
ANXA3 ENSG00000138772	1	0	31	1	1	0	0	0	0	4
ANXA4 ENSG00000196975	2	0	5	6	0	2	2	6	5	2
ANXA5 ENSG00000164111	18	4	195	11	11	5	6	191	2	64
ANXA6 ENSG00000197043	401	294	0	61	16	2	27	1	4	18
ANXA7 ENSG00000138279	0	0	57	1	23	10	13	0	0	7
ANXA8 ENSG00000265190	0	1	0	0	0	0	4	0	0	0
ANXA8L1 ENSG00000264230	0	0	0	1	0	0	1	0	0	0
ANXA9 ENSG00000143412	1	1	0	0	0	0	9	2	0	2
AOAH ENSG00000136250	14	0	2	0	6	0	0	18	7	0
AOC1 ENSG00000002726	0	0	0	0	1	0	0	1	0	0
AOC2 ENSG00000131480	0	0	0	0	0	0	0	0	0	0
AOC3 ENSG00000131471	80	96	0	1	1	1	0	14	1	5
AOX1 ENSG00000138356	1	1	2	0	1	0	0	0	0	2
AP000275.65 ENSG00000265590	0	0	0	0	0	0	0	0	0	0
AP000295.9 ENSG00000249624	0	0	0	0	0	0	0	0	0	0
AP000304.12 ENSG00000249209	0	0	0	0	0	0	0	0	0	0
AP000349.2 ENSG00000280178	0	0	0	0	0	0	0	0	0	0
AP000350.10 ENSG00000251357	0	0	0	1	0	0	0	0	0	0
AP000687.1 ENSG00000280170	0	0	0	0	0	0	0	0	0	0
AP000721.4 ENSG00000256100	0	0	0	0	0	0	0	0	0	0
AP000769.1 ENSG00000279576	216	0	126	2	36	0	3	13	2	201
AP000866.1 ENSG00000279342	0	0	0	0	0	0	0	0	0	0
AP001888.1 ENSG00000281781	0	0	0	0	0	0	0	0	0	0
AP002962.1 ENSG00000279906	0	0	0	0	0	0	0	0	0	0
AP006285.2 ENSG00000278919	4	0	0	0	0	0	0	1	1	0
AP1AR ENSG00000138660	0	2	18	0	0	1	0	1	2	1
AP1B1 ENSG00000100280	20	30	321	3	119	1	25	1	40	4
AP1G1 ENSG00000166747	0	2	44	10	4	0	25	0	13	6
AP1G2 ENSG00000213983	1	251	180	164	32	0	168	5	10	72
AP1M1 ENSG00000072958	87	0	1	145	1	3	2	377	2	0
AP1M2 ENSG00000129354	0	146	125	236	113	4	47	2	10	62
AP1S1 ENSG00000106367	22	32	107	173	42	1	8	3	22	9
AP1S2 ENSG00000182287	12	0	2	0	1	0	0	1	23	1
AP1S3 ENSG00000152056	0	0	1	0	0	0	1	0	0	0
AP2A1 ENSG00000196961	75	32	25	79	13	2	12	62	98	25
AP2A2 ENSG00000183020	117	23	147	167	56	8	1	79	12	70
AP2B1 ENSG00000006125	12	46	5	73	43	32	25	119	4	31
AP2M1 ENSG00000161203	423	144	78	283	55	2	77	120	0	79
AP2S1 ENSG00000042753	304	143	231	529	136	48	45	5	62	41
AP3B1 ENSG00000132842	0	0	54	1	1	0	2	0	19	2
AP3B2 ENSG00000103723	0	0	0	0	0	0	0	0	0	0
AP3D1 ENSG00000065000	5	0	200	5	33	25	78	7	51	46
AP3M1 ENSG00000185009	5	9	19	1	0	0	0	6	1	6
AP3M2 ENSG00000070718	5	18	0	0	0	26	0	23	0	1
AP3S1 ENSG00000177879	3	0	12	8	0	0	7	0	1	3
AP3S2 ENSG00000157823	40	33	34	30	13	0	0	1	0	5
AP4B1 ENSG00000134262	0	4	2	1	0	10	0	3	0	0
AP4E1 ENSG00000081014	0	0	1	0	0	0	0	0	0	0
AP4M1 ENSG00000221838	6	4	10	24	0	17	0	4	2	16
AP4S1 ENSG00000100478	2	0	0	0	0	1	0	1	0	1
AP5B1 ENSG00000254470	1	5	9	0	0	0	5	2	1	2
AP5M1 ENSG00000053770	2	1	0	1	1	0	5	1	0	0
AP5S1 ENSG00000125843	0	1	6	3	0	10	3	1	2	0
AP5Z1 ENSG00000242802	0	8	15	13	0	5	22	30	43	1
APAF1 ENSG00000120868	0	1	7	0	0	0	9	2	1	4
APBA1 ENSG00000107282	0	8	16	20	0	0	0	0	0	0
APBA2 ENSG00000034053	0	0	3	0	0	69	0	47	3	0
APBA3 ENSG00000011132	3	0	0	72	18	2	4	71	6	10
APBB1 ENSG00000166313	79	282	21	75	0	5	0	92	2	5
APBB1IP ENSG00000077420	0	2	3	0	1	0	0	10	5	1
APBB2 ENSG00000163697	13	1	0	1	1	4	0	0	1	0
APBB3 ENSG00000113108	2	97	61	3	2	35	9	3	22	13
APC ENSG00000134982	1	0	14	0	0	0	0	1	1	1
APC2 ENSG00000115266	0	0	0	0	0	0	0	0	0	0
APCDD1 ENSG00000154856	15	0	28	0	1	0	7	22	2	15
APCDD1L ENSG00000198768	0	0	0	0	0	0	0	0	0	0
APCS ENSG00000132703	0	0	0	0	0	0	0	0	0	0
APEH ENSG00000164062	12	243	39	37	1	85	3	0	39	7
APELA ENSG00000248329	0	0	0	0	0	0	0	0	0	0
APEX1 ENSG00000100823	82	36	159	4	12	38	24	54	3	91
APEX2 ENSG00000169188	0	1	0	31	1	1	25	1	0	1
APH1A ENSG00000117362	152	1	103	6	50	2	106	35	22	54
APH1B ENSG00000138613	5	0	82	15	7	14	3	3	2	29
API5 ENSG00000166181	1	2	23	0	0	0	0	6	7	1
APIP ENSG00000149089	2	0	13	0	1	2	0	1	1	2
APITD1 ENSG00000175279	0	0	0	0	0	6	2	0	0	0
APITD1-CORT ENSG00000251503	0	0	0	0	0	1	0	1	0	0
APLF ENSG00000169621	1	0	0	0	0	0	2	0	0	0
APLN ENSG00000171388	0	1	3	0	20	1	1	2	0	0
APLNR ENSG00000134817	3	44	1	0	4	1	0	4	0	4
APLP1 ENSG00000105290	0	1	0	0	0	0	0	0	0	1
APLP2 ENSG00000084234	35	0	1011	3	284	58	80	0	0	154
APMAP ENSG00000101474	22	4	217	3	29	6	27	59	4	26
APOA1 ENSG00000118137	0	3	0	0	0	0	0	0	0	0
APOA2 ENSG00000158874	0	2	0	0	0	3	0	4	1	0
APOB ENSG00000084674	0	7	0	0	0	4	0	0	0	0
APOBEC1 ENSG00000111701	0	0	0	0	0	0	0	0	0	0
APOBEC2 ENSG00000124701	0	0	0	0	0	0	0	0	0	0
APOBEC3A ENSG00000128383	0	0	0	0	0	0	0	0	0	0
APOBEC3B ENSG00000179750	0	1	0	0	0	0	0	0	0	0
APOBEC3C ENSG00000244509	0	22	24	0	4	8	5	9	2	3
APOBEC3D ENSG00000243811	1	1	0	4	1	0	0	0	0	0
APOBEC3F ENSG00000128394	0	0	1	1	0	7	0	1	6	1
APOBEC3G ENSG00000239713	4	0	0	0	1	2	2	2	9	0
APOBEC3H ENSG00000100298	0	0	0	0	0	0	0	0	0	0
APOBEC4 ENSG00000173627	0	1	1	0	0	0	0	0	0	0
APOBR ENSG00000184730	1	2	0	24	0	0	1	0	2	5
APOC1 ENSG00000130208	68	52	0	3	4	0	1	93	27	4
APOC2 ENSG00000234906	0	0	0	0	0	0	0	0	0	0
APOC3 ENSG00000110245	0	0	0	0	0	0	0	0	0	0
APOC4 ENSG00000267467	1	0	0	1	0	0	0	0	0	0
APOD ENSG00000189058	8	3148	61	5	254	627	3	762	193	95
APOE ENSG00000130203	131	7	0	0	0	1	0	712	43	41
APOF ENSG00000175336	32	10	3	0	8	1	2	2	0	21
APOH ENSG00000091583	0	2	0	0	1	2	1	0	0	0
APOL1 ENSG00000100342	68	14	1	0	17	2	25	44	15	0
APOL2 ENSG00000128335	7	38	4	16	0	33	11	2	0	1
APOL3 ENSG00000128284	2	75	1	1	0	0	2	10	1	22
APOL4 ENSG00000100336	0	2	3	1	1	55	3	2	0	13
APOL6 ENSG00000221963	0	8	0	0	1	10	1	0	3	2
APOLD1 ENSG00000178878	0	24	0	0	0	0	11	0	11	0
APOM ENSG00000204444	0	0	0	2	1	0	0	0	0	0
APOO ENSG00000184831	0	0	0	1	0	1	2	0	0	1
APOOL ENSG00000155008	5	0	14	3	4	1	0	3	4	5
APP ENSG00000142192	107	194	328	45	102	5	221	0	161	146
APPBP2 ENSG00000062725	0	5	37	1	3	12	0	14	0	12
APPL1 ENSG00000157500	0	0	14	1	0	0	1	5	18	3
APPL2 ENSG00000136044	7	18	111	45	80	32	21	0	7	38
APRT ENSG00000198931	178	450	82	479	108	74	4	85	113	18
APTX ENSG00000137074	1	11	7	2	16	44	4	2	2	0
AQP1 ENSG00000240583	339	43	2	1	0	1	1	87	213	1
AQP10 ENSG00000143595	0	0	0	0	0	0	0	0	0	0
AQP11 ENSG00000178301	0	0	1	0	0	0	0	0	1	0
AQP12A ENSG00000184945	0	0	0	0	0	0	0	0	0	0
AQP12B ENSG00000185176	0	0	0	0	0	0	0	0	0	0
AQP2 ENSG00000167580	0	0	0	0	0	0	0	0	0	0
AQP3 ENSG00000165272	0	157	36	1	45	0	98	0	1	6
AQP4 ENSG00000171885	0	0	0	0	0	0	0	0	0	0
AQP5 ENSG00000161798	0	0	0	0	0	7	0	0	3	0
AQP6 ENSG00000086159	0	0	0	0	0	0	0	0	0	0
AQP7 ENSG00000165269	0	0	0	0	0	0	0	0	0	0
AQP8 ENSG00000103375	0	0	0	0	0	0	0	0	0	0
AQP9 ENSG00000103569	0	0	0	0	0	0	0	0	0	0
AQR ENSG00000021776	0	2	3	2	5	4	6	0	1	0
AR ENSG00000169083	25	137	145	1	28	29	1	58	12	26
ARAF ENSG00000078061	0	63	3	91	0	2	1	81	2	4
ARAP1 ENSG00000186635	61	51	22	30	4	13	72	41	54	11
ARAP2 ENSG00000047365	0	0	1	0	0	0	0	0	3	0
ARAP3 ENSG00000120318	0	58	0	1	4	3	1	39	1	0
ARC ENSG00000198576	2	2	1	56	0	65	7	0	3	0
ARCN1 ENSG00000095139	0	1	44	0	0	7	19	68	2	0
AREG ENSG00000109321	0	0	0	0	0	0	23	1	1	0
AREL1 ENSG00000119682	0	40	8	0	4	0	1	0	0	5
ARF1 ENSG00000143761	3	0	169	84	51	2	76	20	20	60
ARF3 ENSG00000134287	3	90	120	115	45	63	58	0	21	2
ARF4 ENSG00000168374	0	2	343	1	2	7	101	49	34	43
ARF5 ENSG00000004059	19	1	22	6	10	6	0	0	2	0
ARF6 ENSG00000165527	0	2	148	3	8	1	38	0	3	102
ARFGAP1 ENSG00000101199	25	56	244	113	1	3	7	38	56	24
ARFGAP2 ENSG00000149182	33	143	104	106	21	29	23	46	88	5
ARFGAP3 ENSG00000242247	0	1	181	11	4	1	40	2	0	1
ARFGEF1 ENSG00000066777	24	0	33	0	1	0	16	4	0	20
ARFGEF2 ENSG00000124198	0	0	11	3	0	5	0	7	0	0
ARFGEF3 ENSG00000112379	0	4	214	0	56	1	31	0	0	8
ARFIP1 ENSG00000164144	0	1	59	0	1	0	4	0	1	7
ARFIP2 ENSG00000132254	11	81	120	660	84	48	133	2	43	94
ARFRP1 ENSG00000101246	168	86	74	147	26	0	0	40	17	7
ARG1 ENSG00000118520	0	0	0	0	0	0	0	0	0	0
ARG2 ENSG00000081181	1	0	29	29	19	8	9	3	1	1
ARGFX ENSG00000186103	0	0	0	0	0	0	0	0	0	0
ARGLU1 ENSG00000134884	0	0	250	10	5	2	23	31	58	71
ARHGAP1 ENSG00000175220	72	329	240	2	2	73	6	30	64	0
ARHGAP10 ENSG00000071205	31	0	0	0	31	44	0	0	6	1
ARHGAP11A ENSG00000198826	0	0	0	0	0	0	0	0	0	0
ARHGAP11B ENSG00000187951	0	0	0	0	0	0	0	0	1	0
ARHGAP12 ENSG00000165322	0	2	38	2	0	0	6	1	0	40
ARHGAP15 ENSG00000075884	0	10	0	0	0	1	0	0	0	0
ARHGAP17 ENSG00000140750	1	0	14	0	0	9	2	3	0	2
ARHGAP18 ENSG00000146376	1	0	3	0	1	3	0	3	1	9
ARHGAP19 ENSG00000213390	1	1	0	0	0	3	5	0	1	0
ARHGAP20 ENSG00000137727	3	0	1	1	1	0	0	0	1	0
ARHGAP21 ENSG00000107863	25	0	15	1	0	0	3	0	4	0
ARHGAP22 ENSG00000128805	3	6	3	1	1	0	4	0	17	0
ARHGAP23 ENSG00000275832	1	3	0	0	0	1	9	3	1	1
ARHGAP24 ENSG00000138639	2	0	4	0	0	0	0	2	1	0
ARHGAP25 ENSG00000163219	2	2	0	0	1	4	2	0	4	0
ARHGAP26 ENSG00000145819	0	0	1	1	0	0	3	0	8	7
ARHGAP27 ENSG00000159314	16	1	20	10	12	2	46	2	0	10
ARHGAP28 ENSG00000088756	0	0	0	0	0	2	0	0	0	0
ARHGAP29 ENSG00000137962	0	7	33	3	2	0	0	2	2	2
ARHGAP30 ENSG00000186517	0	17	0	0	0	0	0	7	5	0
ARHGAP31 ENSG00000031081	2	37	0	0	0	0	0	0	2	0
ARHGAP32 ENSG00000134909	0	0	83	24	1	2	64	5	29	12
ARHGAP33 ENSG00000004777	20	0	32	1	0	0	5	2	10	6
ARHGAP35 ENSG00000160007	5	71	54	0	1	0	10	10	29	6
ARHGAP36 ENSG00000147256	0	0	0	0	0	0	0	0	0	0
ARHGAP39 ENSG00000147799	22	12	51	185	1	0	23	0	5	1
ARHGAP4 ENSG00000089820	9	26	0	0	0	1	0	72	41	1
ARHGAP40 ENSG00000124143	0	0	0	0	0	0	0	0	0	0
ARHGAP42 ENSG00000165895	1	9	0	0	0	1	0	3	2	1
ARHGAP44 ENSG00000006740	1	2	3	0	1	0	6	0	0	0
ARHGAP45 ENSG00000180448	13	1	0	1	0	0	3	6	80	5
ARHGAP5 ENSG00000100852	2	0	18	0	0	3	2	1	13	9
ARHGAP6 ENSG00000047648	0	1	86	3	15	0	0	1	4	7
ARHGAP8 ENSG00000241484	2	7	16	5	5	0	1	1	0	1
ARHGAP9 ENSG00000123329	3	0	0	1	0	0	2	3	1	0
ARHGDIA ENSG00000141522	266	919	461	618	183	2	159	26	201	94
ARHGDIB ENSG00000111348	3	1	18	1	1	167	22	22	46	69
ARHGDIG ENSG00000242173	0	0	0	0	0	0	0	0	0	0
ARHGEF1 ENSG00000076928	10	6	9	69	23	74	25	68	78	24
ARHGEF10 ENSG00000104728	1	0	0	2	2	0	0	0	0	0
ARHGEF10L ENSG00000074964	50	2	0	1	2	2	20	7	2	4
ARHGEF11 ENSG00000132694	0	7	39	0	1	31	3	35	1	9
ARHGEF12 ENSG00000196914	3	2	29	0	1	1	20	1	4	4
ARHGEF15 ENSG00000198844	0	2	0	1	2	2	2	4	15	0
ARHGEF16 ENSG00000130762	2	0	52	111	21	1	8	2	0	4
ARHGEF17 ENSG00000110237	35	6	6	5	6	4	9	67	18	0
ARHGEF18 ENSG00000104880	0	0	0	0	0	0	0	0	0	0
ARHGEF19 ENSG00000142632	0	0	0	0	1	0	1	0	0	0
ARHGEF2 ENSG00000116584	40	45	0	31	1	53	14	8	25	5
ARHGEF25 ENSG00000240771	79	0	7	0	0	0	0	21	0	0
ARHGEF26 ENSG00000114790	0	1	28	0	1	1	2	1	2	34
ARHGEF28 ENSG00000214944	0	0	7	0	0	0	11	0	2	0
ARHGEF3 ENSG00000163947	0	0	40	8	4	13	7	1	0	19
ARHGEF33 ENSG00000214694	0	0	0	0	0	0	0	0	0	0
ARHGEF35 ENSG00000213214	0	3	0	1	11	0	2	4	0	1
ARHGEF37 ENSG00000183111	2	3	26	25	47	46	2	0	0	11
ARHGEF38 ENSG00000236699	0	1	52	0	0	0	0	0	0	0
ARHGEF39 ENSG00000137135	0	0	0	0	0	0	0	0	0	0
ARHGEF4 ENSG00000136002	37	9	0	8	0	4	0	1	0	10
ARHGEF40 ENSG00000165801	13	29	1	3	3	32	0	66	7	0
ARHGEF5 ENSG00000050327	2	3	11	4	13	14	7	0	0	0
ARHGEF6 ENSG00000129675	1	1	1	0	0	0	0	15	3	3
ARHGEF7 ENSG00000102606	0	38	106	0	1	19	8	13	0	9
ARHGEF9 ENSG00000131089	9	0	0	0	4	0	2	0	6	0
ARID1A ENSG00000117713	0	0	50	0	4	14	3	0	0	13
ARID1B ENSG00000049618	6	33	1	11	2	4	4	4	1	0
ARID2 ENSG00000189079	3	0	10	0	0	0	10	0	2	1
ARID3A ENSG00000116017	21	0	12	27	2	2	0	0	3	5
ARID3B ENSG00000179361	0	2	4	2	0	1	5	4	1	3
ARID4A ENSG00000032219	0	0	3	1	0	1	1	0	4	0
ARID4B ENSG00000054267	0	1	6	0	3	3	0	6	1	0
ARID5A ENSG00000196843	338	292	1	3	5	0	11	127	148	0
ARID5B ENSG00000150347	0	1	23	0	0	1	0	0	41	0
ARIH1 ENSG00000166233	0	1	12	8	12	0	22	58	2	3
ARIH2 ENSG00000177479	0	21	45	1	10	16	20	15	0	10
ARIH2OS ENSG00000221883	3	0	0	1	1	0	1	1	0	0
ARL1 ENSG00000120805	0	0	2	0	6	68	19	1	0	1
ARL10 ENSG00000175414	9	4	0	3	1	0	0	0	0	0
ARL11 ENSG00000152213	0	0	0	0	0	0	0	0	0	0
ARL13B ENSG00000169379	0	3	0	0	0	2	0	3	0	0
ARL14 ENSG00000179674	0	0	0	0	0	0	0	0	0	0
ARL14EP ENSG00000152219	3	1	4	0	0	8	9	8	1	0
ARL15 ENSG00000185305	0	0	0	1	10	0	0	3	8	2
ARL16 ENSG00000214087	2	61	10	24	0	7	0	0	3	18
ARL17A ENSG00000185829	2	2	0	1	1	6	0	0	1	0
ARL17B ENSG00000228696	0	1	2	0	0	0	0	0	0	1
ARL2 ENSG00000213465	117	160	108	4	1	3	4	32	37	2
ARL2BP ENSG00000102931	0	2	10	0	1	18	4	0	4	0
ARL3 ENSG00000138175	4	17	1	17	4	90	0	0	11	0
ARL4A ENSG00000122644	0	0	0	0	0	0	0	1	0	2
ARL4C ENSG00000188042	1	5	0	2	3	0	13	8	3	6
ARL4D ENSG00000175906	2	0	2	0	0	16	9	0	3	3
ARL5A ENSG00000162980	0	0	49	0	5	0	1	13	1	8
ARL5B ENSG00000165997	1	7	24	3	1	1	1	10	2	2
ARL5C ENSG00000141748	0	0	0	0	0	0	0	0	0	0
ARL6 ENSG00000113966	0	0	0	3	0	0	0	0	1	0
ARL6IP1 ENSG00000170540	0	5	150	5	1	1	9	13	7	5
ARL6IP4 ENSG00000182196	81	0	1	120	14	6	21	82	45	16
ARL6IP5 ENSG00000144746	10	4	37	8	8	3	6	20	15	4
ARL6IP6 ENSG00000177917	0	0	2	0	0	0	1	3	0	1
ARL8A ENSG00000143862	2	0	161	3	16	9	17	0	40	2
ARL8B ENSG00000134108	0	0	19	0	7	12	2	6	1	0
ARL9 ENSG00000196503	0	0	0	0	0	0	0	0	0	0
ARMC1 ENSG00000104442	1	0	2	0	0	0	1	1	0	0
ARMC10 ENSG00000170632	2	0	11	0	2	0	14	0	0	0
ARMC12 ENSG00000157343	1	2	2	0	1	3	0	0	0	0
ARMC2 ENSG00000118690	2	0	0	3	2	0	4	1	0	0
ARMC3 ENSG00000165309	0	0	0	0	0	0	0	0	0	0
ARMC4 ENSG00000169126	30	0	2	0	0	4	1	0	2	1
ARMC5 ENSG00000140691	2	28	19	1	11	2	12	2	4	8
ARMC6 ENSG00000105676	39	25	0	22	81	1	34	34	1	18
ARMC7 ENSG00000125449	24	5	11	3	1	6	10	4	11	6
ARMC8 ENSG00000114098	6	0	14	0	1	0	4	4	1	2
ARMC9 ENSG00000135931	17	3	3	20	1	1	0	0	4	19
ARMCX1 ENSG00000126947	4	0	2	0	2	0	0	0	2	3
ARMCX2 ENSG00000184867	0	0	21	1	1	0	0	7	7	0
ARMCX3 ENSG00000102401	11	2	39	3	12	0	46	5	25	8
ARMCX4 ENSG00000196440	0	0	13	1	2	10	8	0	0	4
ARMCX5 ENSG00000125962	0	0	11	0	0	0	2	0	0	2
ARMCX6 ENSG00000198960	5	6	0	15	5	17	2	1	5	10
ARMS2 ENSG00000254636	0	0	0	0	0	0	0	0	0	0
ARMT1 ENSG00000146476	0	1	4	1	3	0	2	2	0	1
ARNT ENSG00000143437	1	26	28	0	1	25	1	13	1	4
ARNT2 ENSG00000172379	1	2	9	0	1	0	2	3	0	1
ARNTL ENSG00000133794	0	0	0	0	0	1	0	0	0	0
ARNTL2 ENSG00000029153	0	0	0	0	0	0	9	0	1	0
ARPC1A ENSG00000241685	0	0	56	0	2	3	18	31	2	3
ARPC1B ENSG00000130429	37	173	0	32	14	2	43	52	93	30
ARPC2 ENSG00000163466	16	4	21	0	3	2	7	0	19	2
ARPC3 ENSG00000111229	0	4	267	2	100	4	70	316	129	56
ARPC4 ENSG00000241553	255	215	150	219	8	0	39	5	71	34
ARPC5 ENSG00000162704	9	0	37	0	28	4	18	65	1	0
ARPC5L ENSG00000136950	5	62	29	7	8	4	45	0	29	3
ARPIN ENSG00000242498	2	55	15	3	15	9	2	0	1	5
ARPP19 ENSG00000128989	1	1	36	7	7	3	12	32	0	2
ARPP21 ENSG00000172995	0	0	0	0	0	0	0	0	0	0
ARRB1 ENSG00000137486	1	14	9	43	1	20	0	2	32	0
ARRB2 ENSG00000141480	0	1	3	0	0	1	8	47	30	4
ARRDC1 ENSG00000197070	6	2	84	393	24	2	62	1	150	121
ARRDC2 ENSG00000105643	2	0	22	3	11	7	39	34	65	3
ARRDC3 ENSG00000113369	2	0	0	1	0	0	13	8	33	2
ARRDC4 ENSG00000140450	5	1	10	12	1	1	5	5	1	1
ARRDC5 ENSG00000205784	0	0	0	0	0	0	0	0	0	0
ARSA ENSG00000100299	116	184	337	234	75	18	10	172	33	131
ARSB ENSG00000113273	0	0	0	2	0	1	0	15	3	0
ARSD ENSG00000006756	0	241	28	43	135	261	32	2	6	9
ARSE ENSG00000157399	0	1	0	0	0	0	0	7	0	0
ARSF ENSG00000062096	0	0	0	0	0	0	0	0	0	0
ARSG ENSG00000141337	6	0	0	5	0	0	0	0	0	1
ARSI ENSG00000183876	20	0	0	9	0	0	0	3	0	0
ARSJ ENSG00000180801	0	0	1	1	0	0	4	1	0	2
ARSK ENSG00000164291	0	0	6	1	0	2	0	0	0	4
ART3 ENSG00000156219	0	0	0	0	0	0	0	0	0	0
ART4 ENSG00000111339	0	0	0	0	0	0	0	0	0	0
ART5 ENSG00000167311	0	0	0	1	0	0	0	0	0	0
ARTN ENSG00000117407	7	0	1	1	0	0	0	1	0	0
ARV1 ENSG00000173409	0	4	1	0	1	2	1	0	1	0
ARVCF ENSG00000099889	8	3	71	143	14	4	8	0	10	18
ARX ENSG00000004848	1	0	2	0	0	0	2	0	0	0
AS3MT ENSG00000214435	0	0	0	0	0	0	0	0	0	0
ASAH1 ENSG00000104763	38	2	134	0	33	56	49	9	10	111
ASAH2 ENSG00000188611	0	0	0	0	0	0	0	0	0	0
ASAH2B ENSG00000204147	0	0	0	0	0	0	0	0	0	0
ASAP1 ENSG00000153317	1	1	35	4	0	0	3	12	19	5
ASAP2 ENSG00000151693	0	0	3	0	0	1	14	9	0	8
ASAP3 ENSG00000088280	14	49	54	46	22	19	7	107	4	10
ASB1 ENSG00000065802	53	16	24	3	29	18	18	6	3	2
ASB10 ENSG00000146926	0	0	0	0	0	0	0	0	0	0
ASB11 ENSG00000165192	0	15	0	1	0	1	0	0	0	0
ASB12 ENSG00000198881	0	0	0	0	0	0	0	0	0	0
ASB13 ENSG00000196372	0	6	29	2	1	20	1	0	46	0
ASB14 ENSG00000239388	0	0	0	0	0	0	0	0	0	1
ASB15 ENSG00000146809	0	0	0	0	0	0	0	0	0	0
ASB16 ENSG00000161664	0	3	0	0	0	0	0	0	0	0
ASB17 ENSG00000154007	0	0	0	0	0	0	0	0	0	0
ASB18 ENSG00000182177	0	0	0	0	0	0	0	0	0	0
ASB2 ENSG00000100628	116	31	0	11	0	0	0	1	0	0
ASB3 ENSG00000115239	1	0	0	0	2	0	3	1	0	0
ASB4 ENSG00000005981	0	0	0	0	0	0	0	0	0	0
ASB5 ENSG00000164122	3	0	0	0	1	0	0	0	0	0
ASB6 ENSG00000148331	0	16	10	41	10	0	2	7	1	0
ASB7 ENSG00000183475	0	1	0	2	0	0	0	0	0	2
ASB8 ENSG00000177981	6	0	21	15	0	15	1	0	4	3
ASB9 ENSG00000102048	0	0	1	0	0	0	0	0	0	0
ASCC1 ENSG00000138303	3	0	2	0	0	0	0	0	0	1
ASCC2 ENSG00000100325	71	49	29	133	8	1	22	27	5	11
ASCC3 ENSG00000112249	1	0	12	0	0	1	4	2	0	2
ASCL1 ENSG00000139352	0	0	0	0	0	0	0	0	0	0
ASCL2 ENSG00000183734	88	2	21	29	9	0	6	0	1	43
ASCL3 ENSG00000176009	0	0	0	0	0	0	0	0	0	0
ASCL4 ENSG00000187855	0	0	0	0	0	0	0	0	0	0
ASCL5 ENSG00000232237	0	0	0	1	0	0	0	0	0	0
ASF1A ENSG00000111875	0	0	5	0	0	0	1	0	0	1
ASF1B ENSG00000105011	3	3	0	0	0	0	0	1	2	0
ASGR1 ENSG00000141505	0	1	0	2	0	0	6	0	1	1
ASGR2 ENSG00000161944	0	0	0	0	0	0	0	0	0	0
ASH1L ENSG00000116539	0	0	31	1	22	54	22	23	1	14
ASH2L ENSG00000129691	18	4	1	0	2	2	12	0	1	2
ASIC1 ENSG00000110881	0	12	0	0	0	3	4	0	0	0
ASIC2 ENSG00000108684	0	0	0	0	0	0	0	0	0	0
ASIC3 ENSG00000213199	0	1	5	1	1	0	0	9	2	1
ASIC4 ENSG00000072182	0	0	0	0	2	0	0	0	0	0
ASIC5 ENSG00000256394	0	0	0	0	0	0	0	0	0	0
ASIP ENSG00000101440	0	0	0	0	0	0	0	0	0	0
ASL ENSG00000126522	121	1	47	56	0	1	15	38	16	0
ASMT ENSG00000196433	0	0	0	0	0	0	0	0	0	0
ASMTL ENSG00000169093	102	1	9	339	29	64	9	0	58	56
ASNA1 ENSG00000198356	113	72	108	136	30	26	3	21	50	57
ASNS ENSG00000070669	16	97	41	0	1	96	10	1	2	0
ASNSD1 ENSG00000138381	6	1	17	0	2	3	8	1	0	10
ASPA ENSG00000108381	1	2	0	1	0	0	0	2	0	0
ASPDH ENSG00000204653	0	0	0	0	0	0	0	0	0	0
ASPG ENSG00000166183	0	0	0	0	0	0	0	0	0	0
ASPH ENSG00000198363	37	0	9	0	0	3	19	3	0	1
ASPHD1 ENSG00000174939	1	3	4	2	0	2	0	0	0	0
ASPHD2 ENSG00000128203	1	0	4	1	0	0	0	0	0	1
ASPM ENSG00000066279	2	35	0	0	0	1	2	0	0	0
ASPN ENSG00000106819	1	0	2	0	0	0	0	4	0	2
ASPRV1 ENSG00000244617	0	0	0	0	0	0	0	1	0	0
ASPSCR1 ENSG00000169696	3	2	6	442	0	0	8	82	11	1
ASRGL1 ENSG00000162174	0	1	1	13	0	10	3	0	0	0
ASS1 ENSG00000130707	30	88	0	0	0	1	63	11	1	4
ASTE1 ENSG00000034533	0	0	0	0	0	6	3	0	0	0
ASTN1 ENSG00000152092	9	1	2	0	0	0	0	2	0	0
ASTN2 ENSG00000148219	1	113	38	59	42	41	0	5	0	4
ASUN ENSG00000064102	1	0	6	0	0	0	2	2	0	0
ASXL1 ENSG00000171456	2	11	0	2	0	38	12	1	0	8
ASXL2 ENSG00000143970	0	0	2	1	1	0	1	2	0	5
ASXL3 ENSG00000141431	0	0	0	0	0	0	0	0	0	0
ASZ1 ENSG00000154438	0	0	0	0	0	0	0	0	0	0
ATAD1 ENSG00000138138	4	2	22	0	4	0	4	0	0	4
ATAD2 ENSG00000156802	2	1	19	0	0	0	0	0	1	2
ATAD2B ENSG00000119778	1	0	17	3	1	0	2	1	0	3
ATAD3A ENSG00000197785	0	88	2	3	1	8	0	3	22	35
ATAD3B ENSG00000160072	1	0	63	65	0	0	18	51	1	14
ATAD3C ENSG00000215915	0	0	0	0	0	0	0	0	0	0
ATAD5 ENSG00000176208	0	0	0	0	0	0	0	0	5	0
ATAT1 ENSG00000137343	1	4	41	3	0	10	0	0	0	2
ATCAY ENSG00000167654	15	6	1	1	0	6	0	0	1	0
ATE1 ENSG00000107669	3	1	4	0	0	0	2	0	0	1
ATF1 ENSG00000123268	1	0	4	0	0	1	0	0	2	1
ATF2 ENSG00000115966	9	0	9	4	1	0	6	8	0	0
ATF3 ENSG00000162772	1	7	1	2	6	1034	566	0	347	1
ATF4 ENSG00000128272	24	153	173	4	88	401	54	86	5	79
ATF5 ENSG00000169136	1	4	40	18	0	2	8	1	20	39
ATF6 ENSG00000118217	2	24	19	3	6	5	9	8	0	3
ATF6B ENSG00000213676	0	21	39	16	17	2	18	0	5	13
ATF7 ENSG00000170653	13	12	12	4	0	0	2	0	1	3
ATF7IP ENSG00000171681	8	7	9	2	7	7	5	5	0	4
ATF7IP2 ENSG00000166669	2	10	0	0	0	1	1	0	0	22
ATG10 ENSG00000152348	76	11	59	50	0	3	1	6	51	85
ATG101 ENSG00000123395	0	94	6	61	16	35	10	18	6	1
ATG12 ENSG00000145782	15	0	23	1	2	18	6	17	1	3
ATG13 ENSG00000175224	89	58	71	67	54	11	3	3	20	16
ATG14 ENSG00000126775	1	1	1	1	8	25	3	1	1	0
ATG16L1 ENSG00000085978	5	62	160	9	17	1	5	1	7	23
ATG16L2 ENSG00000168010	2	13	0	2	5	1	8	21	0	3
ATG2A ENSG00000110046	41	6	19	40	26	1	19	38	3	15
ATG2B ENSG00000066739	5	0	17	0	2	0	0	0	0	2
ATG3 ENSG00000144848	6	1	15	5	0	2	1	1	6	11
ATG4A ENSG00000101844	1	2	0	3	1	14	2	1	0	0
ATG4B ENSG00000168397	10	109	100	36	63	18	36	30	12	49
ATG4C ENSG00000125703	4	0	0	0	0	0	0	1	0	0
ATG4D ENSG00000130734	70	9	24	182	0	10	14	43	1	0
ATG5 ENSG00000057663	0	0	8	0	0	0	4	1	2	1
ATG7 ENSG00000197548	9	16	3	36	13	45	1	0	19	0
ATG9A ENSG00000198925	163	138	35	106	74	5	0	109	8	4
ATG9B ENSG00000181652	0	0	5	0	0	0	0	0	4	0
ATHL1 ENSG00000142102	4	50	11	22	0	8	10	14	3	4
ATIC ENSG00000138363	3	19	3	1	0	40	0	10	2	0
ATL1 ENSG00000198513	0	0	19	0	0	1	1	0	11	0
ATL2 ENSG00000119787	48	3	48	0	0	14	12	0	43	6
ATL3 ENSG00000184743	6	2	38	0	0	5	11	36	21	0
ATM ENSG00000149311	3	0	5	0	0	8	6	0	9	8
ATMIN ENSG00000166454	0	0	3	0	1	0	0	1	4	2
ATN1 ENSG00000111676	84	38	78	5	40	0	51	34	131	20
ATOH1 ENSG00000172238	0	0	0	0	0	0	0	0	0	0
ATOH7 ENSG00000179774	0	0	0	0	0	0	0	0	0	0
ATOH8 ENSG00000168874	19	0	0	11	0	6	13	0	2	16
ATOX1 ENSG00000177556	224	382	119	356	24	55	3	92	28	26
ATP10A ENSG00000206190	1	26	0	0	9	2	2	3	17	8
ATP10B ENSG00000118322	0	0	0	0	0	0	0	0	1	0
ATP10D ENSG00000145246	4	0	0	0	1	0	5	0	2	0
ATP11A ENSG00000068650	0	0	13	0	0	0	3	1	8	0
ATP11B ENSG00000058063	0	0	31	1	2	1	6	7	2	13
ATP11C ENSG00000101974	0	6	3	0	0	0	1	9	4	0
ATP12A ENSG00000075673	1	0	0	0	0	0	2	0	0	0
ATP13A1 ENSG00000105726	70	58	26	242	0	0	8	1	19	0
ATP13A2 ENSG00000159363	53	0	34	191	70	1	15	8	0	10
ATP13A3 ENSG00000133657	0	0	6	0	0	13	36	1	0	1
ATP13A4 ENSG00000127249	0	0	0	0	0	0	0	0	0	0
ATP13A5 ENSG00000187527	0	0	1	0	2	0	2	1	2	0
ATP1A1 ENSG00000163399	2	8	1197	424	376	1	444	266	495	706
ATP1A2 ENSG00000018625	15	0	1	0	0	0	1	0	0	0
ATP1A3 ENSG00000105409	0	0	0	0	0	0	0	0	0	0
ATP1A4 ENSG00000132681	1	0	0	1	2	0	3	0	0	0
ATP1B1 ENSG00000143153	0	0	0	1	0	0	22	0	1	10
ATP1B2 ENSG00000129244	0	1	0	0	1	3	0	2	0	2
ATP1B3 ENSG00000069849	0	14	19	1	1	26	17	0	15	8
ATP1B4 ENSG00000101892	0	0	0	0	0	0	0	0	0	0
ATP23 ENSG00000166896	0	0	1	0	0	0	0	0	0	0
ATP2A1 ENSG00000196296	3	0	2	0	0	1	0	0	0	1
ATP2A2 ENSG00000174437	79	1	97	13	5	12	48	38	17	19
ATP2A3 ENSG00000074370	18	185	1	240	2	2	58	0	61	14
ATP2B1 ENSG00000070961	3	0	19	0	1	0	15	5	0	7
ATP2B2 ENSG00000157087	0	0	0	0	0	0	0	0	0	0
ATP2B3 ENSG00000067842	0	0	0	0	1	0	0	0	0	0
ATP2B4 ENSG00000058668	45	2	0	0	3	1	3	2	1	0
ATP2C1 ENSG00000017260	1	0	207	8	24	0	10	37	0	39
ATP2C2 ENSG00000064270	0	4	131	93	15	6	14	2	0	14
ATP4A ENSG00000105675	0	0	0	0	0	0	0	0	0	0
ATP4B ENSG00000186009	0	0	0	0	0	0	0	0	0	0
ATP5J2-PTCD1 ENSG00000248919	0	0	0	0	0	0	0	0	0	0
ATP5SL ENSG00000105341	0	93	51	17	4	1	0	23	3	0
ATP6AP1 ENSG00000071553	476	707	382	1893	271	135	2	5	128	181
ATP6AP1L ENSG00000205464	0	1	1	0	0	2	0	4	0	1
ATP6AP2 ENSG00000182220	34	5	44	14	1	1	16	31	1	31
ATP6V0A1 ENSG00000033627	33	58	217	58	0	11	16	75	4	40
ATP6V0A2 ENSG00000185344	1	2	3	5	4	6	0	1	0	0
ATP6V0A4 ENSG00000105929	2	2	0	0	0	0	1	1	3	0
ATP6V0B ENSG00000117410	1	473	99	747	433	171	124	33	38	297
ATP6V0C ENSG00000185883	0	0	0	0	0	0	0	0	0	0
ATP6V0D1 ENSG00000159720	242	257	116	161	91	25	9	0	67	36
ATP6V0D2 ENSG00000147614	0	0	0	0	0	1	1	1	0	0
ATP6V0E1 ENSG00000113732	0	112	20	3	15	262	0	3	0	23
ATP6V0E2 ENSG00000171130	25	2	74	27	35	1	1	0	2	14
ATP6V1A ENSG00000114573	0	0	9	0	9	1	1	5	2	1
ATP6V1B1 ENSG00000116039	0	1	0	0	0	0	2	0	1	0
ATP6V1B2 ENSG00000147416	5	27	29	0	4	2	3	24	2	19
ATP6V1C1 ENSG00000155097	0	0	10	3	0	1	2	0	0	5
ATP6V1C2 ENSG00000143882	6	2	3	2	11	4	0	0	11	9
ATP6V1D ENSG00000100554	7	0	1	1	0	38	0	4	0	18
ATP6V1E1 ENSG00000131100	0	204	49	4	18	188	33	3	44	18
ATP6V1E2 ENSG00000250565	0	16	0	0	4	0	0	3	2	3
ATP6V1F ENSG00000128524	1	47	29	33	12	54	37	45	17	22
ATP6V1G1 ENSG00000136888	2	2	189	26	8	0	49	22	0	32
ATP6V1G2 ENSG00000213760	0	0	0	0	0	0	0	0	0	0
ATP6V1G3 ENSG00000151418	0	0	0	0	0	0	0	0	0	0
ATP6V1H ENSG00000047249	45	1	51	1	16	11	17	4	0	8
ATP7A ENSG00000165240	2	0	8	0	0	0	9	0	1	0
ATP7B ENSG00000123191	0	0	14	0	0	1	0	0	0	10
ATP8A1 ENSG00000124406	0	1	76	2	1	0	2	6	0	1
ATP8A2 ENSG00000132932	0	0	0	81	0	0	3	0	1	0
ATP8B1 ENSG00000081923	0	0	45	0	0	0	48	2	1	19
ATP8B2 ENSG00000143515	12	12	17	4	5	0	0	26	1	6
ATP8B3 ENSG00000130270	0	0	0	4	0	0	1	0	0	0
ATP8B4 ENSG00000104043	0	0	4	0	5	0	0	0	0	0
ATP9A ENSG00000054793	0	10	28	6	8	0	16	18	0	4
ATP9B ENSG00000166377	0	0	14	1	0	0	0	12	1	1
ATPIF1 ENSG00000130770	40	1	184	82	52	55	40	11	1	27
ATR ENSG00000175054	2	0	5	0	1	1	0	0	1	0
ATRAID ENSG00000138085	28	23	0	0	3	59	0	3	0	1
ATRIP ENSG00000164053	0	0	0	0	0	0	0	0	0	0
ATRIP ENSG00000282827	0	0	0	0	0	0	0	0	0	0
ATRN ENSG00000088812	3	0	3	17	5	1	0	2	0	3
ATRNL1 ENSG00000107518	1	0	0	0	0	0	0	0	0	4
ATRX ENSG00000085224	0	26	25	1	1	12	6	0	2	9
ATXN1 ENSG00000124788	2	0	24	1	16	1	5	39	13	0
ATXN10 ENSG00000130638	3	0	22	0	9	2	9	2	0	1
ATXN1L ENSG00000224470	1	0	2	10	0	0	3	0	0	7
ATXN2 ENSG00000204842	13	1	10	0	6	38	25	1	18	4
ATXN2L ENSG00000168488	25	123	105	1	5	0	26	0	10	19
ATXN3 ENSG00000066427	11	8	14	3	0	2	8	0	0	11
ATXN3L ENSG00000123594	0	0	0	0	0	0	0	0	0	0
ATXN7 ENSG00000163635	0	0	24	5	0	0	1	0	11	0
ATXN7L1 ENSG00000146776	0	6	5	2	0	3	1	6	1	1
ATXN7L2 ENSG00000162650	2	4	0	1	0	1	1	12	1	1
ATXN7L3 ENSG00000087152	7	14	37	63	0	3	9	19	7	35
ATXN7L3B ENSG00000253719	7	112	74	21	19	4	11	20	4	17
AUH ENSG00000148090	0	0	17	0	1	0	0	5	1	0
AUNIP ENSG00000127423	0	0	0	0	0	0	0	0	0	0
AUP1 ENSG00000115307	4	198	143	546	44	4	200	72	0	58
AURKA ENSG00000087586	1	4	0	0	0	8	0	0	0	0
AURKAIP1 ENSG00000175756	260	247	185	157	28	7	34	96	15	1
AURKB ENSG00000178999	0	0	0	1	0	0	0	0	0	0
AURKC ENSG00000105146	0	1	0	5	0	1	0	1	3	5
AUTS2 ENSG00000158321	4	0	1	1	1	0	6	0	16	2
AVEN ENSG00000169857	0	1	3	33	0	0	0	24	9	0
AVIL ENSG00000135407	1	1	1	1	0	0	3	0	1	0
AVL9 ENSG00000105778	1	0	30	0	2	2	1	0	1	1
AVP ENSG00000101200	0	0	0	0	0	0	0	0	0	0
AVPI1 ENSG00000119986	0	18	8	0	0	40	5	1	0	0
AVPR1A ENSG00000166148	0	0	0	0	0	0	0	0	17	0
AVPR1B ENSG00000198049	0	0	0	0	0	0	0	0	0	0
AVPR2 ENSG00000126895	0	0	0	0	0	0	0	8	0	0
AXDND1 ENSG00000162779	0	0	0	0	0	0	0	0	0	0
AXIN1 ENSG00000103126	40	1	5	12	0	77	29	0	70	3
AXIN2 ENSG00000168646	0	0	4	0	0	4	9	5	6	0
AXL ENSG00000167601	64	304	2	0	8	14	8	0	19	0
AZGP1 ENSG00000160862	7	448	867	968	3528	4	11	0	133	453
AZI2 ENSG00000163512	2	4	27	0	0	0	4	34	1	3
AZIN1 ENSG00000155096	0	1	21	0	7	0	53	2	0	6
AZIN2 ENSG00000142920	3	0	27	5	1	1	0	0	0	0
AZU1 ENSG00000172232	0	0	0	0	0	0	0	0	0	0
B2M ENSG00000166710	0	0	373	0	228	19	248	137	276	208
B3GALNT1 ENSG00000169255	0	0	9	2	1	1	1	0	6	1
B3GALNT2 ENSG00000162885	0	1	0	2	5	0	0	0	1	0
B3GALT1 ENSG00000172318	0	1	1	0	0	1	0	0	0	1
B3GALT2 ENSG00000162630	4	0	0	0	1	0	0	0	0	0
B3GALT4 ENSG00000235863	26	9	26	30	2	15	16	6	1	3
B3GALT5 ENSG00000183778	0	0	0	1	0	0	2	0	0	0
B3GALT6 ENSG00000176022	39	12	1	69	1	8	42	1	0	2
B3GAT1 ENSG00000109956	34	2	111	163	63	9	0	22	1	0
B3GAT2 ENSG00000112309	0	0	0	2	9	0	0	0	1	0
B3GAT3 ENSG00000149541	99	80	93	248	24	62	0	45	19	39
B3GLCT ENSG00000187676	0	0	0	0	1	8	3	2	0	0
B3GNT2 ENSG00000170340	0	0	2	0	0	0	0	2	2	3
B3GNT3 ENSG00000179913	0	0	0	0	0	0	0	0	0	0
B3GNT4 ENSG00000176383	9	0	0	0	0	0	4	0	0	0
B3GNT5 ENSG00000176597	0	1	2	1	1	0	12	0	4	0
B3GNT6 ENSG00000198488	0	0	0	6	0	0	1	2	0	0
B3GNT7 ENSG00000156966	1	2	0	0	0	0	0	0	0	0
B3GNT8 ENSG00000177191	3	1	0	10	3	0	2	0	8	1
B3GNT9 ENSG00000237172	0	0	14	7	1	15	1	0	0	8
B3GNTL1 ENSG00000175711	6	4	0	1	8	0	0	0	35	2
B4GALNT1 ENSG00000135454	17	0	0	0	1	4	1	0	0	0
B4GALNT2 ENSG00000167080	0	0	0	0	0	0	0	0	0	0
B4GALNT3 ENSG00000139044	0	3	0	0	5	0	3	0	0	3
B4GALNT4 ENSG00000182272	39	15	69	0	6	5	4	1	8	3
B4GALT1 ENSG00000086062	1	4	92	66	38	6	110	6	54	22
B4GALT2 ENSG00000117411	128	27	40	91	4	23	6	31	23	4
B4GALT3 ENSG00000158850	1	232	105	96	49	52	14	4	0	1
B4GALT4 ENSG00000121578	0	8	15	0	2	0	27	2	0	2
B4GALT5 ENSG00000158470	7	2	13	42	2	2	97	6	5	0
B4GALT6 ENSG00000118276	3	0	0	1	0	0	0	0	7	0
B4GALT7 ENSG00000027847	17	58	8	25	7	22	7	3	1	37
B4GAT1 ENSG00000174684	20	85	3	17	0	88	0	23	0	0
B9D1 ENSG00000108641	11	66	6	8	1	32	0	30	12	0
B9D2 ENSG00000123810	28	15	1	1	1	3	1	25	15	18
BAALC ENSG00000164929	0	0	0	0	0	0	1	0	0	0
BAAT ENSG00000136881	0	0	0	0	0	0	0	0	0	0
BABAM1 ENSG00000105393	104	43	37	95	0	18	20	14	52	0
BACE1 ENSG00000186318	8	24	2	3	13	15	0	0	0	1
BACE2 ENSG00000182240	1	341	151	68	101	40	128	2	8	293
BACH1 ENSG00000156273	1	0	6	0	0	0	5	0	0	2
BACH2 ENSG00000112182	4	0	0	0	0	0	0	0	0	0
BAD ENSG00000002330	154	180	80	250	32	68	26	7	0	28
BAG1 ENSG00000107262	1	300	25	11	50	93	152	1	1	27
BAG2 ENSG00000112208	21	1	1	1	4	1	0	14	9	0
BAG3 ENSG00000151929	22	40	29	3	3	3	38	0	0	5
BAG4 ENSG00000156735	2	0	9	0	4	1	1	1	0	1
BAG5 ENSG00000166170	10	2	4	0	0	1	4	0	0	4
BAG6 ENSG00000204463	30	341	59	83	58	6	69	70	80	8
BAHCC1 ENSG00000266074	7	1	11	10	0	1	0	18	1	1
BAHD1 ENSG00000140320	2	3	34	0	12	5	2	7	17	5
BAIAP2 ENSG00000175866	5	4	104	521	94	8	189	74	56	205
BAIAP2L1 ENSG00000006453	1	1	137	255	96	0	73	0	1	86
BAIAP2L2 ENSG00000128298	1	0	14	26	0	0	1	2	0	1
BAIAP3 ENSG00000007516	0	0	105	160	17	3	7	10	2	1
BAK1 ENSG00000030110	0	66	2	24	0	11	12	0	20	3
BAMBI ENSG00000095739	1	0	4	0	0	0	2	0	1	0
BANF1 ENSG00000175334	41	9	40	4	16	7	15	1	7	23
BANF2 ENSG00000125888	0	0	0	0	1	0	0	0	0	0
BANK1 ENSG00000153064	0	0	8	0	1	1	1	0	0	0
BANP ENSG00000172530	2	12	2	1	4	29	7	4	15	12
BAP1 ENSG00000163930	1	133	83	95	7	12	10	60	36	8
BARD1 ENSG00000138376	0	0	1	0	0	0	0	0	0	0
BARHL2 ENSG00000143032	0	0	0	0	0	0	0	0	0	0
BARX1 ENSG00000131668	0	0	0	2	1	1	0	0	2	3
BARX2 ENSG00000043039	0	0	1	0	0	0	3	0	0	2
BASP1 ENSG00000176788	1	1	42	2	20	4	7	7	0	35
BATF ENSG00000156127	0	0	0	1	0	0	4	0	8	0
BATF2 ENSG00000168062	4	0	0	0	1	0	0	0	0	0
BATF3 ENSG00000123685	0	20	0	1	0	15	0	1	1	0
BAX ENSG00000087088	7	5	10	60	7	17	4	5	6	2
BAZ1A ENSG00000198604	1	0	4	3	0	2	7	0	2	16
BAZ1B ENSG00000009954	0	24	4	4	15	45	26	13	3	10
BAZ2A ENSG00000076108	2	10	86	1	1	0	32	6	20	31
BAZ2B ENSG00000123636	39	3	35	14	2	1	17	65	6	8
BBC3 ENSG00000105327	3	2	2	6	0	0	10	1	8	0
BBIP1 ENSG00000214413	5	0	4	0	0	0	0	0	2	3
BBOF1 ENSG00000119636	1	0	9	0	0	0	2	0	4	0
BBOX1 ENSG00000129151	0	0	0	0	0	0	0	1	0	0
BBS1 ENSG00000174483	0	1	1	0	0	0	2	0	2	0
BBS10 ENSG00000179941	0	1	3	2	0	0	0	5	0	1
BBS12 ENSG00000181004	0	0	0	0	0	2	0	0	0	0
BBS2 ENSG00000125124	9	15	16	3	61	1	1	23	1	1
BBS4 ENSG00000140463	1	7	4	17	3	33	1	0	0	8
BBS5 ENSG00000163093	6	0	3	0	1	3	1	0	0	1
BBS7 ENSG00000138686	2	6	72	0	0	23	0	1	0	2
BBS9 ENSG00000122507	1	1	1	1	0	0	2	1	0	0
BBX ENSG00000114439	21	1	13	0	3	2	2	1	3	16
BCAM ENSG00000187244	1	5	863	446	579	1	33	4	67	138
BCAN ENSG00000132692	4	0	2	0	0	0	0	0	0	1
BCAP29 ENSG00000075790	2	0	34	14	28	68	17	1	29	20
BCAP31 ENSG00000185825	165	827	305	1330	217	3	67	0	99	175
BCAR1 ENSG00000050820	56	13	44	157	33	13	40	68	3	92
BCAR3 ENSG00000137936	0	0	0	1	1	0	2	1	1	1
BCAS1 ENSG00000064787	0	0	11	14	7	0	0	1	0	7
BCAS2 ENSG00000116752	0	0	25	0	9	1	2	6	1	1
BCAS3 ENSG00000141376	12	1	32	16	1	6	2	0	55	1
BCAS4 ENSG00000124243	57	71	31	9	6	0	45	0	7	11
BCAT1 ENSG00000060982	0	1	0	0	1	0	0	2	2	2
BCAT2 ENSG00000105552	37	172	100	118	31	0	48	0	10	20
BCCIP ENSG00000107949	0	0	11	5	3	1	0	1	0	2
BCDIN3D ENSG00000186666	2	1	0	0	0	4	0	1	0	0
BCHE ENSG00000114200	7	1	0	0	0	4	0	0	0	1
BCKDHA ENSG00000248098	7	20	4	0	0	0	3	0	1	0
BCKDHB ENSG00000083123	0	0	4	0	0	1	1	0	0	3
BCKDK ENSG00000103507	60	14	13	103	1	13	1	85	58	25
BCL10 ENSG00000142867	0	0	12	1	0	10	11	0	0	0
BCL11A ENSG00000119866	0	0	0	0	1	0	3	0	4	0
BCL11B ENSG00000127152	3	0	0	0	1	1	0	0	22	0
BCL2 ENSG00000171791	1	2	2	1	0	0	9	6	0	1
BCL2A1 ENSG00000140379	0	0	0	0	0	3	0	0	4	0
BCL2L1 ENSG00000171552	0	166	135	392	23	8	34	38	30	62
BCL2L10 ENSG00000137875	0	0	0	0	1	0	0	0	0	2
BCL2L11 ENSG00000153094	2	1	22	2	0	2	0	0	0	0
BCL2L12 ENSG00000126453	32	16	0	2	10	0	8	4	2	1
BCL2L13 ENSG00000099968	5	18	43	5	4	20	34	6	1	0
BCL2L14 ENSG00000121380	0	0	0	0	0	0	0	0	3	0
BCL2L15 ENSG00000188761	0	0	0	0	0	0	0	0	0	0
BCL2L2 ENSG00000129473	3	3	49	0	14	0	9	1	0	4
BCL2L2-PABPN1 ENSG00000258643	0	1	0	0	0	0	0	0	0	0
BCL3 ENSG00000069399	0	2	5	15	8	133	366	4	48	81
BCL6 ENSG00000113916	10	1	0	3	0	16	2	19	26	9
BCL6B ENSG00000161940	0	0	0	0	1	0	2	2	0	0
BCL7A ENSG00000110987	3	0	12	8	0	14	8	11	1	1
BCL7B ENSG00000106635	1	0	0	0	0	30	41	0	0	1
BCL7C ENSG00000099385	152	108	32	37	15	1	20	3	10	0
BCL9 ENSG00000116128	1	0	57	18	2	5	1	0	5	0
BCL9L ENSG00000186174	27	1	27	0	25	33	18	0	22	14
BCLAF1 ENSG00000029363	2	0	19	0	1	35	7	12	7	6
BCO1 ENSG00000135697	5	0	0	0	0	0	3	0	5	1
BCO2 ENSG00000197580	0	0	0	0	0	0	0	0	6	0
BCOR ENSG00000183337	0	0	20	0	5	8	7	0	0	3
BCORL1 ENSG00000085185	8	11	0	1	2	2	0	4	0	3
BCR ENSG00000186716	13	98	19	71	9	92	3	0	2	6
BCS1L ENSG00000074582	40	31	0	0	2	29	2	0	19	7
BDH1 ENSG00000161267	0	1	12	30	39	70	15	2	1	13
BDH2 ENSG00000164039	27	9	0	0	2	9	16	0	0	4
BDKRB1 ENSG00000100739	0	0	0	0	0	0	0	0	0	0
BDKRB2 ENSG00000168398	22	1	7	0	0	1	19	0	0	3
BDNF ENSG00000176697	0	0	1	2	2	8	0	0	1	0
BDP1 ENSG00000145734	29	0	3	0	1	1	12	1	1	0
BEAN1 ENSG00000166546	1	0	0	0	0	0	0	0	1	1
BECN1 ENSG00000126581	1	0	67	0	0	0	7	17	0	1
BEGAIN ENSG00000183092	8	3	2	1	0	0	0	44	0	1
BEND2 ENSG00000177324	0	0	1	12	0	1	0	0	2	1
BEND3 ENSG00000178409	3	0	0	3	1	0	0	0	0	0
BEND4 ENSG00000188848	2	0	19	1	0	0	0	0	0	5
BEND5 ENSG00000162373	0	0	0	0	0	0	0	0	0	0
BEND6 ENSG00000151917	0	0	0	0	0	0	0	0	0	3
BEND7 ENSG00000165626	10	0	0	1	0	1	11	0	1	0
BEST1 ENSG00000167995	196	1	69	2	8	0	23	78	87	38
BEST2 ENSG00000039987	0	0	2	2	0	0	0	0	1	0
BEST3 ENSG00000127325	0	1	0	0	0	2	0	0	0	0
BEST4 ENSG00000142959	0	0	0	0	0	0	0	0	0	0
BET1 ENSG00000105829	0	6	28	2	3	5	0	0	4	2
BET1L ENSG00000177951	0	7	8	26	0	63	9	3	9	19
BEX1 ENSG00000133169	0	0	0	0	0	0	0	0	0	0
BEX2 ENSG00000133134	0	0	85	8	4	16	5	15	1	3
BEX3 ENSG00000166681	30	0	77	1	25	124	5	13	7	22
BEX4 ENSG00000102409	10	24	23	7	0	0	11	33	1	2
BEX5 ENSG00000184515	0	0	3	1	0	0	1	2	0	0
BFAR ENSG00000103429	2	29	10	7	0	14	17	7	2	6
BFSP1 ENSG00000125864	0	0	0	0	0	0	0	0	2	0
BFSP2 ENSG00000170819	0	0	0	0	0	0	0	0	0	0
BGLAP ENSG00000242252	0	0	0	0	0	0	0	2	1	1
BGN ENSG00000182492	961	433	0	252	0	1	2	146	1016	38
BHLHA15 ENSG00000180535	0	0	0	0	0	0	0	0	0	0
BHLHB9 ENSG00000198908	0	0	0	0	0	0	0	0	1	2
BHLHE22 ENSG00000180828	0	1	0	1	3	0	1	0	0	0
BHLHE40 ENSG00000134107	0	0	28	0	17	3	92	1	64	12
BHLHE41 ENSG00000123095	2	1	1	0	0	0	67	2	0	0
BHMG1 ENSG00000237452	0	0	0	0	0	0	0	0	0	0
BHMT ENSG00000145692	0	0	0	0	0	0	0	0	0	0
BHMT2 ENSG00000132840	2	2	2	1	0	0	0	0	1	0
BICC1 ENSG00000122870	3	0	1	3	0	0	0	0	1	0
BICD1 ENSG00000151746	0	2	14	1	0	2	0	0	3	12
BICD2 ENSG00000185963	24	2	1	1	0	54	2	0	4	1
BICDL1 ENSG00000135127	0	0	6	6	1	0	17	0	0	1
BICDL2 ENSG00000162069	4	2	34	106	10	0	62	16	2	92
BID ENSG00000015475	0	4	2	1	0	37	30	0	1	0
BIK ENSG00000100290	0	114	724	186	93	14	54	2	1	34
BIN1 ENSG00000136717	439	207	108	0	13	9	0	23	62	48
BIN2 ENSG00000110934	8	0	0	1	0	0	0	5	5	1
BIN3 ENSG00000147439	2	85	58	101	27	4	75	0	5	4
BIRC2 ENSG00000110330	32	5	22	17	15	46	16	10	24	17
BIRC3 ENSG00000023445	0	0	0	4	0	7	5	0	10	0
BIRC5 ENSG00000089685	2	3	0	2	0	0	0	0	0	2
BIRC6 ENSG00000115760	3	3	11	0	0	0	2	9	4	0
BIRC7 ENSG00000101197	0	0	0	0	0	0	0	0	0	0
BIVM ENSG00000134897	0	3	0	1	0	0	2	0	0	3
BLCAP ENSG00000166619	60	62	58	5	31	71	44	4	1	3
BLK ENSG00000136573	5	0	0	1	0	0	0	0	0	0
BLM ENSG00000197299	0	0	0	0	0	0	0	0	0	0
BLMH ENSG00000108578	1	0	0	0	0	52	0	0	0	4
BLNK ENSG00000095585	0	0	2	3	0	0	0	3	1	0
BLOC1S1 ENSG00000135441	259	70	54	357	8	4	1	14	4	29
BLOC1S2 ENSG00000196072	0	2	6	1	4	1	0	0	2	0
BLOC1S3 ENSG00000189114	0	1	1	1	0	4	1	0	0	2
BLOC1S4 ENSG00000186222	0	1	29	1	0	20	2	0	4	12
BLOC1S5 ENSG00000188428	1	5	7	1	0	23	2	10	0	0
BLOC1S6 ENSG00000104164	4	0	31	0	8	1	9	0	2	22
BLVRA ENSG00000106605	4	1	1	3	0	47	0	0	3	1
BLVRB ENSG00000090013	6	332	69	49	25	4	40	5	19	14
BLZF1 ENSG00000117475	0	0	0	7	0	1	3	0	2	0
BMF ENSG00000104081	19	1	26	1	3	7	32	78	1	62
BMI1 ENSG00000168283	0	0	14	7	0	0	0	14	5	4
BMP1 ENSG00000168487	30	45	1	41	0	0	18	75	10	13
BMP10 ENSG00000163217	0	0	0	0	0	0	0	0	0	0
BMP2 ENSG00000125845	0	0	1	1	0	0	3	0	0	0
BMP2K ENSG00000138756	6	0	0	0	0	0	0	1	6	0
BMP3 ENSG00000152785	0	0	0	0	0	0	0	0	0	0
BMP4 ENSG00000125378	5	29	3	1	0	3	2	12	6	1
BMP5 ENSG00000112175	0	0	0	0	0	0	0	0	0	0
BMP6 ENSG00000153162	0	0	0	0	1	0	0	0	0	0
BMP7 ENSG00000101144	9	52	6	9	5	1	69	3	0	0
BMP8A ENSG00000183682	0	0	1	0	0	0	0	0	0	0
BMP8B ENSG00000116985	0	0	0	0	0	0	0	6	0	0
BMPER ENSG00000164619	2	0	0	0	0	0	0	0	1	0
BMPR1A ENSG00000107779	0	1	9	0	0	3	0	7	1	0
BMPR1B ENSG00000138696	0	0	11	23	28	1	3	0	0	0
BMPR2 ENSG00000204217	0	18	25	0	1	2	3	3	5	2
BMS1 ENSG00000165733	39	12	13	3	0	0	21	2	3	0
BMT2 ENSG00000164603	0	0	0	0	0	1	2	3	0	3
BMX ENSG00000102010	0	0	0	0	0	0	0	0	0	0
BNC1 ENSG00000169594	0	0	0	0	0	0	0	0	0	0
BNC2 ENSG00000173068	11	5	0	0	0	22	0	1	0	1
BNIP1 ENSG00000113734	4	7	13	0	0	0	5	1	1	2
BNIP2 ENSG00000140299	2	0	15	0	7	4	10	2	10	1
BNIP3 ENSG00000176171	0	20	45	0	2	0	4	4	0	0
BNIP3L ENSG00000104765	0	0	23	10	3	0	0	0	14	6
BNIPL ENSG00000163141	0	0	0	0	0	0	0	0	0	0
BOC ENSG00000144857	83	2	5	2	2	14	0	14	2	6
BOD1 ENSG00000145919	3	139	3	1	10	65	5	0	0	2
BOD1L1 ENSG00000038219	1	1	21	22	2	2	2	3	4	1
BOD1L2 ENSG00000228075	0	0	0	0	0	0	0	0	0	0
BOK ENSG00000176720	134	8	0	73	7	2	3	12	1	31
BOLA1 ENSG00000178096	3	1	0	3	12	37	0	1	0	11
BOLA2B ENSG00000169627	169	4	121	215	0	39	57	6	3	40
BOLA3 ENSG00000163170	0	0	11	0	0	8	1	0	2	0
BOLL ENSG00000152430	0	0	0	0	0	0	0	0	0	0
BOP1 ENSG00000261236	3	82	5	41	2	0	1	1	0	18
BORA ENSG00000136122	0	0	0	0	0	1	0	2	0	0
BORCS5 ENSG00000165714	13	0	4	0	2	3	2	0	0	0
BORCS6 ENSG00000196544	6	27	7	0	0	1	0	2	6	1
BORCS7 ENSG00000166275	0	3	12	9	1	0	0	0	1	2
BORCS8 ENSG00000254901	1	0	15	109	34	0	5	30	0	5
BORCS8-MEF2B ENSG00000064489	1	1	0	1	0	0	0	0	0	1
BPGM ENSG00000172331	0	0	1	0	0	0	0	0	2	0
BPHL ENSG00000137274	1	24	3	3	0	11	0	0	7	4
BPI ENSG00000101425	1	0	0	2	0	0	0	0	7	0
BPIFA1 ENSG00000198183	0	0	0	0	0	0	0	0	0	0
BPIFA2 ENSG00000131050	0	0	0	0	0	0	0	0	0	0
BPIFB1 ENSG00000125999	0	0	0	0	0	0	0	0	0	0
BPIFB2 ENSG00000078898	1	1	10	579	0	0	0	0	0	8
BPIFB4 ENSG00000186191	0	0	0	0	0	0	0	0	0	0
BPIFC ENSG00000184459	0	0	0	0	0	0	0	0	0	0
BPNT1 ENSG00000162813	0	1	7	0	1	4	8	10	0	15
BPTF ENSG00000171634	10	0	22	0	1	0	2	15	0	1
BRAF ENSG00000157764	1	0	18	0	2	0	1	1	0	0
BRAP ENSG00000089234	2	39	0	9	4	5	2	0	0	0
BRAT1 ENSG00000106009	10	1	60	354	0	39	21	79	8	21
BRCA1 ENSG00000012048	0	1	0	0	0	4	1	0	1	0
BRCA2 ENSG00000139618	0	0	0	0	0	0	0	1	0	0
BRCC3 ENSG00000185515	0	0	16	0	2	1	9	1	0	5
BRD1 ENSG00000100425	0	0	8	0	0	0	0	1	5	0
BRD2 ENSG00000204256	79	199	754	146	242	9	216	425	206	129
BRD3 ENSG00000169925	12	0	24	8	28	25	1	0	4	17
BRD4 ENSG00000141867	78	1	59	54	18	13	65	38	3	0
BRD7 ENSG00000166164	0	0	14	0	0	6	3	8	18	0
BRD8 ENSG00000112983	0	5	9	145	20	106	7	8	0	1
BRD9 ENSG00000028310	52	0	10	83	2	5	17	72	75	24
BRDT ENSG00000137948	0	0	4	0	0	0	0	0	0	1
BRE ENSG00000158019	2	32	29	0	1	4	0	3	6	1
BRF1 ENSG00000185024	131	10	58	154	5	13	14	22	2	14
BRF2 ENSG00000104221	0	0	0	43	3	7	2	0	4	0
BRI3 ENSG00000164713	353	186	183	149	115	3	49	57	47	66
BRI3BP ENSG00000184992	6	3	30	1	1	0	0	1	0	2
BRICD5 ENSG00000182685	5	0	3	28	0	0	1	0	1	5
BRINP1 ENSG00000078725	0	0	0	0	0	0	0	0	0	0
BRINP2 ENSG00000198797	0	0	0	0	0	0	0	0	0	0
BRINP3 ENSG00000162670	0	0	0	0	0	0	0	0	0	0
BRIP1 ENSG00000136492	0	0	0	0	0	0	0	0	0	0
BRIX1 ENSG00000113460	1	0	4	0	0	0	0	0	0	2
BRK1 ENSG00000254999	1	239	88	1	1	32	34	0	44	4
BRMS1 ENSG00000174744	0	4	53	156	12	17	10	2	45	7
BRMS1L ENSG00000100916	0	0	0	0	0	0	0	0	0	0
BROX ENSG00000162819	0	0	10	0	1	7	13	0	7	3
BRPF1 ENSG00000156983	17	7	0	0	4	4	7	7	0	0
BRPF3 ENSG00000096070	0	0	14	1	14	64	5	1	0	4
BRS3 ENSG00000102239	0	0	0	0	0	0	0	0	1	1
BRSK1 ENSG00000160469	25	0	0	0	1	0	3	8	4	1
BRSK2 ENSG00000174672	30	0	80	0	0	4	5	1	3	0
BRWD1 ENSG00000185658	0	0	33	0	0	2	11	40	1	10
BRWD3 ENSG00000165288	0	1	0	0	0	0	0	0	0	0
BSCL2 ENSG00000168000	0	0	2	0	0	0	0	1	3	0
BSDC1 ENSG00000160058	0	2	52	1	41	33	0	32	3	42
BSG ENSG00000172270	416	319	210	685	54	69	20	161	36	99
BSN ENSG00000164061	4	0	1	0	0	0	0	0	0	0
BSND ENSG00000162399	0	0	0	0	0	0	0	0	0	0
BSPH1 ENSG00000188334	0	0	0	0	0	0	0	0	0	0
BSPRY ENSG00000119411	0	2	12	5	14	74	5	0	2	6
BST1 ENSG00000109743	0	0	0	0	0	0	0	0	0	0
BST2 ENSG00000130303	365	112	11	25	0	0	1	113	45	8
BTAF1 ENSG00000095564	0	0	3	2	9	1	7	2	1	1
BTBD1 ENSG00000064726	42	7	39	2	0	1	6	0	3	2
BTBD10 ENSG00000148925	9	0	6	0	0	0	2	0	0	0
BTBD11 ENSG00000151136	2	1	0	1	2	2	7	0	1	1
BTBD16 ENSG00000138152	0	0	0	0	0	0	0	0	2	0
BTBD18 ENSG00000233436	0	0	0	0	0	0	0	0	0	0
BTBD19 ENSG00000222009	0	1	0	0	0	0	0	1	0	0
BTBD2 ENSG00000133243	79	1	113	182	31	35	28	100	1	25
BTBD3 ENSG00000132640	16	0	15	2	0	0	4	8	16	0
BTBD6 ENSG00000184887	41	34	78	6	6	24	23	3	2	8
BTBD7 ENSG00000011114	0	2	12	0	4	5	6	3	17	0
BTBD8 ENSG00000189195	0	1	0	6	0	1	0	4	1	0
BTBD9 ENSG00000183826	17	1	28	11	0	7	12	0	0	1
BTC ENSG00000174808	0	0	0	0	0	0	0	2	7	0
BTD ENSG00000169814	7	66	32	2	6	29	1	0	0	0
BTF3 ENSG00000145741	64	2	61	9	4	21	50	55	25	12
BTF3L4 ENSG00000134717	2	0	25	0	9	2	20	9	15	17
BTG1 ENSG00000133639	3	1	2	15	1	0	61	112	83	0
BTG2 ENSG00000159388	355	4	321	1	4	0	129	1	193	11
BTG3 ENSG00000154640	0	0	0	0	0	0	1	1	0	0
BTG4 ENSG00000137707	0	0	0	0	0	0	0	0	0	0
BTK ENSG00000010671	0	6	0	1	4	0	0	0	0	0
BTLA ENSG00000186265	0	0	0	0	0	0	0	0	0	0
BTN1A1 ENSG00000124557	0	0	0	0	0	0	0	0	0	0
BTN2A1 ENSG00000112763	3	3	0	0	1	0	1	1	0	0
BTN2A2 ENSG00000124508	0	2	1	1	0	0	0	0	0	0
BTN3A1 ENSG00000026950	0	16	0	0	1	11	0	3	4	5
BTN3A2 ENSG00000186470	0	0	0	0	0	2	0	3	1	0
BTN3A3 ENSG00000111801	0	0	3	1	0	2	0	0	0	1
BTNL2 ENSG00000204290	0	0	0	0	0	0	0	0	0	0
BTNL3 ENSG00000168903	0	0	0	0	0	0	0	0	0	0
BTNL8 ENSG00000113303	0	0	0	0	0	0	0	0	0	0
BTNL9 ENSG00000165810	0	0	0	3	0	0	0	0	0	0
BTRC ENSG00000166167	1	5	13	3	0	5	0	0	0	15
BUB1 ENSG00000169679	0	2	4	2	0	0	0	0	0	0
BUB1B ENSG00000156970	0	0	0	0	0	0	0	0	0	0
BUB3 ENSG00000154473	0	0	5	1	0	0	0	5	1	0
BUD13 ENSG00000137656	2	1	2	1	0	2	1	2	0	0
BUD31 ENSG00000106245	7	180	125	151	22	52	15	34	28	57
BVES ENSG00000112276	2	0	0	0	1	1	0	0	3	0
BYSL ENSG00000112578	2	77	4	7	9	8	11	0	1	0
BZW1 ENSG00000082153	6	1	73	2	3	1	45	1	0	11
BZW2 ENSG00000136261	11	0	1	7	0	6	16	6	1	0
C10orf10 ENSG00000165507	0	16	1	0	2	6	22	10	184	7
C10orf105 ENSG00000214688	0	0	0	0	0	0	0	0	0	0
C10orf107 ENSG00000183346	0	0	2	0	0	0	0	1	0	0
C10orf11 ENSG00000148655	0	14	26	0	0	11	7	15	2	2
C10orf128 ENSG00000204161	0	0	0	0	0	0	0	0	1	0
C10orf142 ENSG00000277288	0	0	0	0	0	0	0	0	0	0
C10orf2 ENSG00000107815	4	0	0	1	0	4	1	2	0	4
C10orf35 ENSG00000171224	0	0	0	2	0	2	0	0	4	1
C10orf53 ENSG00000178645	0	0	0	0	0	0	0	0	0	0
C10orf54 ENSG00000107738	130	9	0	1	0	0	21	22	26	31
C10orf55 ENSG00000222047	0	0	0	0	0	0	0	0	0	2
C10orf62 ENSG00000203942	0	0	0	0	0	0	0	0	0	0
C10orf67 ENSG00000179133	0	0	0	0	0	0	0	0	0	0
C10orf71 ENSG00000177354	0	0	0	0	0	0	0	0	0	0
C10orf76 ENSG00000120029	2	30	0	1	3	43	3	0	0	0
C10orf82 ENSG00000165863	0	0	0	0	0	0	0	0	0	0
C10orf88 ENSG00000119965	1	0	0	0	1	1	0	0	1	0
C10orf90 ENSG00000154493	0	0	0	0	0	0	0	0	0	0
C10orf95 ENSG00000120055	0	0	0	0	0	0	0	0	0	0
C10orf99 ENSG00000188373	0	0	0	0	0	0	0	0	0	0
C11orf1 ENSG00000137720	2	6	30	1	0	0	2	9	1	0
C11orf16 ENSG00000176029	0	1	8	0	0	0	4	0	0	0
C11orf21 ENSG00000110665	0	0	0	0	0	0	0	0	0	0
C11orf24 ENSG00000171067	75	8	27	82	2	46	2	123	14	26
C11orf31 ENSG00000211450	12	0	108	101	30	62	70	69	51	14
C11orf40 ENSG00000171987	0	0	0	0	0	0	0	0	0	0
C11orf42 ENSG00000180878	0	0	0	0	0	0	0	0	0	0
C11orf45 ENSG00000174370	0	0	0	0	0	0	0	0	0	0
C11orf49 ENSG00000149179	1	6	1	30	0	40	11	12	13	0
C11orf52 ENSG00000149300	0	0	1	0	0	0	0	0	0	0
C11orf53 ENSG00000150750	0	0	0	0	0	0	0	0	0	0
C11orf54 ENSG00000182919	0	0	12	0	5	6	0	7	0	0
C11orf57 ENSG00000150776	4	0	3	8	0	2	1	3	0	0
C11orf58 ENSG00000110696	19	25	78	0	5	6	15	33	3	16
C11orf63 ENSG00000109944	2	1	0	2	1	0	1	0	0	0
C11orf65 ENSG00000166323	2	0	1	0	0	0	0	3	1	0
C11orf68 ENSG00000175573	1	118	22	2	0	0	1	42	24	6
C11orf70 ENSG00000137691	8	2	2	0	1	1	1	0	0	4
C11orf71 ENSG00000180425	0	1	15	5	11	0	1	0	10	0
C11orf74 ENSG00000166352	1	1	5	0	0	3	0	0	0	1
C11orf80 ENSG00000173715	0	0	4	2	3	5	0	0	0	0
C11orf84 ENSG00000168005	0	0	1	2	0	7	1	1	6	0
C11orf87 ENSG00000185742	0	0	0	0	0	0	0	0	0	0
C11orf88 ENSG00000183644	0	0	0	1	0	0	0	0	0	0
C11orf91 ENSG00000205177	0	0	0	0	0	0	0	0	0	0
C11orf94 ENSG00000234776	0	0	0	0	0	0	0	0	0	0
C11orf95 ENSG00000188070	2	69	21	1	0	11	1	12	1	2
C11orf96 ENSG00000187479	621	1177	2	0	4	3	0	791	784	0
C11orf98 ENSG00000278615	1	0	0	0	1	0	0	0	0	0
C12orf10 ENSG00000139637	37	84	23	3	2	0	2	0	41	8
C12orf29 ENSG00000133641	7	1	4	0	2	0	0	0	2	2
C12orf4 ENSG00000047621	0	0	3	0	0	1	0	0	1	0
C12orf40 ENSG00000180116	1	0	0	0	0	0	0	0	0	0
C12orf42 ENSG00000179088	0	0	0	0	0	0	0	0	0	0
C12orf43 ENSG00000157895	3	18	1	18	9	10	1	1	5	0
C12orf45 ENSG00000151131	5	5	13	0	0	2	0	0	0	0
C12orf49 ENSG00000111412	1	0	2	8	0	2	16	0	1	2
C12orf50 ENSG00000165805	0	0	1	1	0	0	0	1	0	2
C12orf54 ENSG00000177627	0	0	0	0	0	0	1	0	1	0
C12orf56 ENSG00000185306	0	0	0	0	0	0	0	0	0	0
C12orf57 ENSG00000111678	576	518	252	241	38	19	0	169	84	75
C12orf60 ENSG00000182993	10	0	0	0	0	0	0	0	5	0
C12orf65 ENSG00000130921	1	2	0	4	0	4	0	1	1	1
C12orf66 ENSG00000174206	0	1	3	1	0	0	0	0	0	0
C12orf71 ENSG00000214700	0	0	0	0	0	0	0	0	0	0
C12orf73 ENSG00000204954	1	0	3	13	1	11	2	1	1	0
C12orf75 ENSG00000235162	14	0	0	1	0	0	2	18	1	1
C12orf76 ENSG00000174456	1	2	4	5	0	32	6	4	0	0
C14orf1 ENSG00000133935	0	116	51	0	4	53	4	6	0	7
C14orf105 ENSG00000100557	5	3	1	1	0	0	0	0	1	2
C14orf119 ENSG00000179933	0	0	0	1	0	2	0	0	2	5
C14orf132 ENSG00000227051	1	4	0	0	0	2	0	1	2	0
C14orf142 ENSG00000170270	0	0	4	0	2	0	0	0	0	0
C14orf159 ENSG00000133943	2	4	1	0	0	11	1	0	1	0
C14orf166 ENSG00000087302	30	0	7	0	1	81	16	6	0	8
C14orf169 ENSG00000170468	0	0	0	0	0	0	0	0	0	0
C14orf177 ENSG00000176605	0	0	0	0	0	0	0	0	0	0
C14orf178 ENSG00000197734	0	0	0	0	0	0	0	0	0	0
C14orf180 ENSG00000184601	0	1	0	0	0	0	0	0	1	0
C14orf2 ENSG00000156411	33	4	1	1	29	252	50	14	0	8
C14orf28 ENSG00000179476	4	0	8	0	0	1	1	0	4	1
C14orf37 ENSG00000139971	0	0	0	0	0	0	0	0	0	0
C14orf39 ENSG00000179008	0	0	0	0	0	0	0	0	0	2
C14orf79 ENSG00000140104	1	0	4	61	2	1	2	11	0	0
C14orf80 ENSG00000185347	0	0	0	0	9	0	7	7	17	24
C14orf93 ENSG00000100802	2	1	1	1	0	33	0	0	0	3
C15orf39 ENSG00000167173	1	0	0	34	1	20	5	0	0	0
C15orf40 ENSG00000169609	20	17	24	16	5	1	0	0	11	0
C15orf41 ENSG00000186073	0	3	0	0	0	0	1	0	0	0
C15orf48 ENSG00000166920	4	0	25	0	0	1	6	2	1	16
C15orf52 ENSG00000188549	9	29	0	1	0	25	0	0	1	0
C15orf53 ENSG00000175779	0	0	0	0	0	0	0	0	0	0
C15orf57 ENSG00000128891	3	0	0	0	0	2	3	4	0	1
C15orf59 ENSG00000205363	9	2	2	0	0	0	2	6	1	1
C15orf61 ENSG00000189227	2	3	33	0	19	2	0	68	6	0
C15orf62 ENSG00000188277	0	0	0	0	0	0	0	0	0	0
C15orf65 ENSG00000261652	0	0	0	2	0	0	0	4	0	0
C16orf13 ENSG00000130731	52	105	11	419	31	83	0	2	6	23
C16orf45 ENSG00000166780	13	2	0	0	0	0	2	0	6	0
C16orf46 ENSG00000166455	0	0	0	0	0	0	0	0	0	0
C16orf52 ENSG00000185716	0	0	8	0	0	1	5	1	0	0
C16orf54 ENSG00000185905	0	0	0	0	0	0	0	0	2	0
C16orf58 ENSG00000140688	2	86	139	183	41	132	3	23	2	26
C16orf59 ENSG00000162062	2	0	4	7	0	2	0	1	0	0
C16orf62 ENSG00000103544	21	0	18	65	2	0	0	10	2	1
C16orf70 ENSG00000125149	0	20	56	33	12	18	0	5	5	2
C16orf71 ENSG00000166246	0	0	0	3	2	7	1	0	0	1
C16orf72 ENSG00000182831	0	0	11	0	1	4	0	25	2	1
C16orf74 ENSG00000154102	0	0	2	0	0	1	6	2	1	1
C16orf78 ENSG00000166152	0	0	0	0	0	0	0	0	0	0
C16orf82 ENSG00000234186	0	0	0	0	0	0	0	0	0	0
C16orf86 ENSG00000159761	0	13	0	0	0	0	0	5	0	0
C16orf87 ENSG00000155330	0	0	3	0	1	0	1	5	0	1
C16orf89 ENSG00000153446	22	13	2	0	4	0	0	2	3	0
C16orf91 ENSG00000174109	25	0	0	0	0	6	5	23	0	10
C16orf92 ENSG00000167194	0	0	0	0	0	0	0	0	0	0
C16orf95 ENSG00000260456	1	0	0	0	0	0	1	0	0	0
C16orf96 ENSG00000205832	0	0	0	0	0	0	0	0	0	0
C17orf105 ENSG00000231256	0	0	0	0	0	0	0	0	0	0
C17orf107 ENSG00000205710	2	24	1	0	2	2	4	1	1	38
C17orf49 ENSG00000258315	1	0	2	1	0	4	8	0	0	0
C17orf50 ENSG00000270806	0	0	0	0	0	0	0	0	0	0
C17orf51 ENSG00000212719	0	4	2	0	0	0	0	0	0	2
C17orf53 ENSG00000125319	0	0	0	0	0	0	0	2	0	0
C17orf58 ENSG00000186665	1	0	1	0	3	0	0	1	0	0
C17orf62 ENSG00000178927	9	76	85	203	0	29	3	44	9	57
C17orf64 ENSG00000141371	0	0	0	0	0	0	0	0	0	0
C17orf67 ENSG00000214226	0	0	1	0	0	0	0	0	0	0
C17orf74 ENSG00000184560	0	0	0	0	0	0	0	0	0	0
C17orf75 ENSG00000108666	0	0	11	0	4	1	7	2	3	6
C17orf78 ENSG00000278505	0	0	0	0	0	0	0	0	0	0
C17orf80 ENSG00000141219	0	12	0	0	0	9	0	8	2	2
C17orf89 ENSG00000224877	66	50	30	60	32	42	17	8	10	10
C17orf96 ENSG00000273604	2	3	1	0	0	0	0	0	8	0
C17orf97 ENSG00000187624	0	2	1	1	0	0	0	2	4	1
C17orf98 ENSG00000275489	0	0	0	0	0	0	0	0	0	0
C17orf99 ENSG00000187997	0	0	0	0	0	0	0	0	1	0
C18orf21 ENSG00000141428	0	1	2	0	2	2	1	1	0	1
C18orf25 ENSG00000152242	7	0	12	0	0	0	2	8	1	10
C18orf32 ENSG00000177576	8	5	7	11	11	10	2	3	0	3
C18orf54 ENSG00000166845	0	0	0	0	0	0	0	0	0	0
C18orf63 ENSG00000206043	0	0	0	0	0	0	0	1	0	0
C18orf8 ENSG00000141452	0	2	9	0	0	0	2	0	0	6
C19orf12 ENSG00000131943	0	69	7	0	24	27	3	0	0	0
C19orf18 ENSG00000177025	2	0	3	7	5	0	0	0	0	4
C19orf24 ENSG00000228300	2	148	12	260	1	15	1	1	47	36
C19orf25 ENSG00000119559	2	60	9	58	57	14	9	46	40	4
C19orf33 ENSG00000167644	0	0	3	0	0	0	9	0	7	6
C19orf35 ENSG00000188305	0	0	0	0	0	0	0	0	0	0
C19orf38 ENSG00000214212	1	0	0	0	0	0	0	6	0	0
C19orf43 ENSG00000123144	12	252	66	15	27	88	34	46	3	53
C19orf44 ENSG00000105072	17	6	1	15	1	2	0	19	0	1
C19orf45 ENSG00000198723	0	5	7	6	2	1	2	3	0	0
C19orf47 ENSG00000160392	0	1	7	21	2	0	9	9	7	0
C19orf48 ENSG00000167747	115	114	64	335	102	5	1	5	0	6
C19orf52 ENSG00000142444	0	2	0	1	1	15	0	3	0	0
C19orf53 ENSG00000104979	1	217	75	97	70	15	3	106	424	72
C19orf54 ENSG00000188493	0	14	2	1	0	3	0	0	0	2
C19orf57 ENSG00000132016	1	2	0	1	0	0	0	1	0	0
C19orf60 ENSG00000006015	99	5	12	281	3	21	2	99	13	5
C19orf66 ENSG00000130813	1	23	3	0	0	2	5	1	1	1
C19orf67 ENSG00000188032	0	0	0	0	0	0	0	0	0	0
C19orf68 ENSG00000185453	16	14	0	1	11	0	2	6	0	1
C19orf70 ENSG00000174917	341	129	66	258	61	0	12	104	141	52
C19orf71 ENSG00000183397	0	0	0	0	0	0	0	0	0	0
C19orf73 ENSG00000221916	2	1	1	8	0	0	0	0	0	0
C19orf81 ENSG00000235034	0	3	119	93	5	6	1	0	0	1
C19orf84 ENSG00000262874	0	0	0	0	0	0	0	0	0	0
C1D ENSG00000197223	6	1	10	2	6	0	2	3	6	0
C1GALT1 ENSG00000106392	0	1	6	0	2	0	0	2	2	6
C1GALT1C1 ENSG00000171155	6	0	10	0	2	3	13	3	1	13
C1GALT1C1L ENSG00000223658	0	0	0	0	0	0	0	0	0	0
C1QA ENSG00000173372	493	226	2	3	0	0	3	113	129	8
C1QB ENSG00000173369	235	2	1	0	11	0	2	112	110	27
C1QBP ENSG00000108561	0	0	61	3	46	1	28	23	1	36
C1QC ENSG00000159189	63	4	0	21	0	1	10	30	23	6
C1QL1 ENSG00000131094	7	0	0	0	0	0	0	0	0	0
C1QL2 ENSG00000144119	0	0	0	0	0	0	0	0	0	0
C1QL3 ENSG00000165985	0	0	0	0	0	0	0	0	0	0
C1QL4 ENSG00000186897	0	0	0	0	0	0	0	0	0	0
C1QTNF1 ENSG00000173918	80	110	0	3	1	0	0	21	6	0
C1QTNF2 ENSG00000145861	13	46	0	0	0	1	1	0	7	0
C1QTNF3 ENSG00000082196	0	0	9	0	5	37	0	14	0	0
C1QTNF4 ENSG00000172247	7	12	0	0	0	0	1	7	0	0
C1QTNF5 ENSG00000223953	0	0	0	0	0	0	0	0	0	0
C1QTNF6 ENSG00000133466	1	0	3	15	1	1	0	0	0	0
C1QTNF7 ENSG00000163145	1	0	0	0	1	0	0	0	0	0
C1QTNF9 ENSG00000240654	0	0	0	0	1	0	0	0	0	0
C1QTNF9B ENSG00000205863	0	0	0	0	0	0	0	0	0	0
C1QTNF9B-AS1 ENSG00000281899	0	0	0	0	0	0	0	0	0	0
C1R ENSG00000159403	1482	365	0	1	4	4	3	187	185	39
C1RL ENSG00000139178	6	54	14	4	2	0	10	1	0	6
C1S ENSG00000182326	68	4	0	0	0	75	1	46	12	5
C1orf100 ENSG00000173728	0	0	0	0	0	0	0	0	0	0
C1orf101 ENSG00000179397	0	0	0	0	0	0	0	0	0	0
C1orf105 ENSG00000180999	0	0	0	0	0	0	0	0	0	0
C1orf106 ENSG00000163362	0	0	1	0	3	0	2	0	0	0
C1orf109 ENSG00000116922	0	2	15	0	0	0	14	1	4	7
C1orf112 ENSG00000000460	1	0	3	0	0	0	0	0	2	0
C1orf115 ENSG00000162817	0	1	97	1	2	4	0	1	7	27
C1orf116 ENSG00000182795	4	435	312	50	151	5	39	0	14	13
C1orf122 ENSG00000197982	77	264	110	75	90	18	8	1	1	16
C1orf123 ENSG00000162384	66	7	10	0	7	102	2	0	0	2
C1orf127 ENSG00000175262	0	0	0	0	0	0	0	0	0	0
C1orf131 ENSG00000143633	0	0	11	0	6	15	2	0	0	0
C1orf141 ENSG00000203963	0	0	0	0	0	0	0	0	0	0
C1orf145 ENSG00000162913	0	0	0	0	1	1	0	2	0	0
C1orf146 ENSG00000203910	0	0	0	0	0	0	0	0	0	0
C1orf158 ENSG00000157330	0	0	0	0	0	0	0	0	0	0
C1orf159 ENSG00000131591	0	1	12	81	2	0	16	20	21	7
C1orf162 ENSG00000143110	0	0	0	7	0	9	0	0	7	0
C1orf167 ENSG00000215910	1	0	0	0	0	0	0	0	0	0
C1orf168 ENSG00000187889	0	0	2	0	0	0	0	0	0	0
C1orf174 ENSG00000198912	1	3	4	2	1	21	3	0	0	0
C1orf185 ENSG00000204006	0	0	0	0	0	0	0	0	0	0
C1orf186 ENSG00000263961	0	0	10	3	0	2	0	0	0	1
C1orf194 ENSG00000179902	0	0	0	0	0	0	0	0	0	0
C1orf198 ENSG00000119280	75	10	61	1	8	0	11	56	54	20
C1orf204 ENSG00000188004	0	0	0	0	0	0	0	0	0	0
C1orf21 ENSG00000116667	22	0	62	2	17	53	11	0	5	0
C1orf210 ENSG00000253313	0	5	25	0	25	32	0	0	0	11
C1orf216 ENSG00000142686	29	9	9	2	2	0	0	7	32	0
C1orf226 ENSG00000239887	0	0	7	1	0	4	5	0	1	0
C1orf228 ENSG00000198520	0	1	3	1	0	0	0	3	0	0
C1orf234 ENSG00000227868	0	0	0	0	0	0	0	0	0	0
C1orf27 ENSG00000157181	0	1	22	0	4	0	1	1	2	7
[truncated: 15,949 more rows]
