# Supplementary material for: Spatial maps of prostate cancer transcriptomes reveal an unexplored landscape of heterogeneity
Source: Nat Commun. 2018 Jun 20;9:2419. doi: 10.1038/s41467-018-04724-5 (PMC6010471; doi:10.1038/s41467-018-04724-5)
Supplement: Supplementary file 9 — Supplementary Data 6 [file 41467_2018_4724_MOESM9_ESM.zip › Supplementary Dataset 3/feature-gamma_prior-r.tsv]

	Factor 1	Factor 2	Factor 3	Factor 4	Factor 5	Factor 6	Factor 7	Factor 8	Factor 9	Factor 10
A1BG ENSG00000121410	1.45143	1.12641	1.41614	0.486844	1.24889	0.602012	0.880271	0.591034	0.838705	0.597694
A1CF ENSG00000148584	0.517921	0.494415	0.649658	1.33545	1.77077	1.34225	1.26645	0.436995	0.526505	1.09047
A2M ENSG00000175899	0.761587	1.08883	1.38319	0.73558	0.888626	0.470325	0.556075	0.810015	0.387604	0.825689
A2ML1 ENSG00000166535	0.997531	0.399003	0.483407	0.816204	0.822311	0.585528	0.983941	0.679678	0.406572	0.691737
A4GALT ENSG00000128274	0.816125	0.647313	1.15047	0.923456	1.53958	1.03784	1.24856	1.03317	0.621267	0.58082
AAAS ENSG00000094914	0.728083	0.92008	0.507244	0.75156	1.11163	1.077	1.36098	1.06778	1.23956	0.578334
AACS ENSG00000081760	0.615467	0.342486	0.99609	0.330205	1.44576	0.559553	1.60219	1.08268	0.810351	1.00988
AADAC ENSG00000114771	0.820948	0.557996	0.320696	0.885053	1.05339	0.782192	0.590378	0.449991	0.742029	0.754792
AADACL2 ENSG00000197953	0.50692	1.32479	1.05379	0.938595	0.761968	0.644472	0.949019	0.761528	0.534107	0.601514
AADACL4 ENSG00000204518	0.870468	1.18086	0.622385	1.1841	0.70981	0.698445	0.32697	1.23185	1.485	1.44559
AADAT ENSG00000109576	1.06926	0.636271	0.473142	1.63736	0.665863	1.07086	0.898864	0.682679	1.22922	1.03064
AAED1 ENSG00000158122	1.22323	1.11094	1.62224	1.21017	1.94741	0.969072	1.1926	0.623729	0.642881	0.814597
AAGAB ENSG00000103591	0.856735	0.453605	0.772243	0.739677	0.97991	1.18973	1.00094	0.631752	0.620236	0.445047
AAK1 ENSG00000115977	1.30956	0.613684	0.810315	1.48498	0.644738	0.521803	0.760923	1.36259	1.33014	1.15805
AAMDC ENSG00000087884	0.815112	1.38633	0.992243	0.890516	1.28681	0.732341	1.46419	0.532408	0.736729	0.533747
AAMP ENSG00000127837	0.4956	0.813055	1.3465	0.739033	1.04734	1.7948	1.12454	0.754545	0.748999	0.867119
AAR2 ENSG00000131043	1.06694	1.40967	1.58202	0.941461	0.79279	1.84541	1.01227	1.29806	1.03769	0.876861
AARD ENSG00000205002	0.612874	0.810736	1.00687	0.422139	1.41367	0.831022	0.470486	1.32269	0.672313	0.560544
AARS ENSG00000090861	0.652227	0.659075	0.990121	0.844343	1.00936	0.906612	0.559522	0.803897	1.16359	0.358818
AARSD1 ENSG00000266967	0.523405	0.779095	1.43742	0.525801	1.12198	1.15796	0.869589	0.295961	1.17403	0.592376
AASDH ENSG00000157426	1.46546	0.381611	0.754385	0.579008	0.867884	1.32297	0.570109	0.648878	0.975278	0.642995
AASDHPPT ENSG00000149313	0.471068	1.06385	0.99418	0.615649	1.05916	1.10344	0.936151	0.47657	0.471721	0.832195
AASS ENSG00000008311	1.24381	1.49298	1.0588	0.980101	0.633393	0.709089	0.833228	1.10743	0.489338	0.568371
AATF ENSG00000275700	0.391645	0.533703	0.567363	0.629589	0.649097	0.72201	0.977849	1.02834	1.0029	1.14223
AATK ENSG00000181409	1.28534	0.902855	0.671477	1.53002	0.520188	1.50591	0.622127	1.07208	0.817929	1.13222
AATK-AS1 ENSG00000225180	0.40907	0.900799	0.543163	0.368864	0.721206	0.713128	0.889077	0.287179	0.68563	0.441416
ABAT ENSG00000183044	0.750936	1.10366	0.951145	1.3634	0.945272	0.534152	0.818699	0.675469	0.987356	0.905075
ABC13-47488600E17.1 ENSG00000283199	0.924711	0.969028	0.805398	0.726365	0.805375	0.623288	1.00285	1.21905	1.28588	0.771283
ABC13-47656900H15.1 ENSG00000283566	1.50834	0.80913	1.50864	0.87576	1.10898	0.598701	0.776904	0.742666	1.16936	1.15875
ABC7-42404400C24.1 ENSG00000277758	1.13095	0.811167	0.422217	0.563971	0.627201	0.899681	1.04475	1.10293	0.316964	1.25245
ABCA1 ENSG00000165029	0.747242	0.585465	0.781723	0.686844	0.903799	0.645439	1.01231	0.904233	0.362866	0.91719
ABCA10 ENSG00000154263	1.09919	0.413475	0.684426	1.22009	0.941542	0.798925	0.719751	0.740645	0.618379	0.892899
ABCA12 ENSG00000144452	0.447598	1.42166	0.979744	1.34373	1.10562	0.550515	0.537493	0.628898	1.16613	1.60931
ABCA13 ENSG00000179869	1.27446	0.92217	0.743151	0.378367	0.447416	0.87984	0.9607	0.747328	0.861904	0.701178
ABCA2 ENSG00000107331	0.684326	0.714257	0.522184	0.935432	0.390901	0.642909	1.31227	1.27487	0.715189	1.01869
ABCA3 ENSG00000167972	1.54121	1.12765	2.07365	0.948797	0.393124	0.654177	0.444728	0.97404	0.821558	0.810113
ABCA4 ENSG00000198691	0.893364	0.665144	1.18394	1.14184	1.05009	1.38726	1.15685	0.828578	0.602494	0.615643
ABCA5 ENSG00000154265	0.484037	1.07477	1.07827	0.850472	0.773825	0.447797	1.52157	1.04833	0.466059	0.831506
ABCA6 ENSG00000154262	0.888069	1.35472	0.86596	1.96741	0.631491	0.740914	1.39971	0.521301	0.674168	0.691447
ABCA7 ENSG00000064687	0.474916	0.612966	1.88616	1.21741	1.09088	0.914737	1.05206	0.656914	0.499068	0.462189
ABCA8 ENSG00000141338	1.11816	0.93372	1.35002	0.667509	0.802859	1.09381	1.04587	1.33795	0.952542	0.623629
ABCA9 ENSG00000154258	1.15899	2.39727	0.555781	1.08135	0.845973	1.66968	1.53558	1.10117	1.29874	0.564745
ABCB1 ENSG00000085563	0.987417	0.946278	1.01813	0.577027	1.58221	0.959541	0.663526	1.33728	1.0428	0.277504
ABCB10 ENSG00000135776	0.964967	0.489183	0.796939	0.396625	0.498035	1.34053	0.647933	0.558439	0.947286	1.09208
ABCB11 ENSG00000073734	0.622965	1.38667	0.598987	1.27838	0.924805	1.02799	0.885371	0.675921	0.795518	0.57527
ABCB4 ENSG00000005471	0.480161	1.10031	1.33374	0.863238	1.14107	0.712872	0.690681	1.06992	0.9784	0.705048
ABCB5 ENSG00000004846	1.45992	0.742705	1.11282	0.60457	0.912102	1.16143	1.1021	0.885599	0.514901	2.22208
ABCB6 ENSG00000115657	0.808905	0.817199	0.646147	0.620208	0.576396	1.26909	0.692143	0.709858	0.725575	0.944582
ABCB7 ENSG00000131269	0.643658	1.147	1.06879	0.419013	0.94064	1.16372	0.304567	0.545558	0.703628	0.951754
ABCB8 ENSG00000197150	0.771187	1.23379	0.98595	1.52891	1.19615	0.501357	0.996536	1.06971	1.46904	0.801946
ABCB9 ENSG00000150967	1.53545	0.597352	0.995015	0.829188	1.02947	0.783979	1.18122	1.26644	1.69304	0.872794
ABCC1 ENSG00000103222	0.60688	1.99914	0.629615	0.951181	0.799242	1.35413	0.477662	0.512051	1.0969	0.855428
ABCC10 ENSG00000124574	0.426007	0.721528	0.836386	1.0771	0.71779	0.540399	1.71181	0.753958	0.464185	0.830472
ABCC11 ENSG00000121270	1.32883	0.490643	0.813117	1.57461	0.821849	0.547268	0.449534	0.361451	0.437286	1.38732
ABCC12 ENSG00000140798	1.05767	0.523586	0.955238	0.843819	0.92359	0.559938	1.39933	1.45263	1.22751	1.45023
ABCC2 ENSG00000023839	1.04083	0.882133	1.03992	0.762414	0.793661	0.912095	0.702821	0.883134	0.659201	0.484427
ABCC3 ENSG00000108846	1.1394	0.63036	1.00789	1.21331	1.11492	0.88068	0.884708	0.349832	1.07915	0.71181
ABCC4 ENSG00000125257	0.740254	0.634218	0.879674	0.571803	1.49535	0.905442	0.53316	1.40697	1.26493	0.708257
ABCC5 ENSG00000114770	0.635209	0.740519	0.728326	1.21098	0.594833	1.08715	0.50821	0.800315	0.575265	1.04462
ABCC6 ENSG00000091262	0.99747	1.18535	0.892826	1.16141	1.32409	1.02616	1.05369	0.958682	1.15498	1.00898
ABCC8 ENSG00000006071	0.915656	0.653045	1.02566	0.999654	0.424684	0.971262	0.819466	1.04911	0.351522	0.830682
ABCC9 ENSG00000069431	0.888581	1.02473	0.952969	1.13715	1.25228	0.893588	0.750379	0.650069	0.589306	0.594202
ABCD1 ENSG00000101986	0.816285	1.29726	0.698815	0.902435	0.779032	0.693818	1.02384	0.755463	0.449166	0.703636
ABCD2 ENSG00000173208	1.51756	0.655291	0.478307	0.70121	1.60306	0.523026	0.939436	1.27201	1.39906	0.799252
ABCD3 ENSG00000117528	0.68927	0.781016	0.8825	1.06914	0.642328	0.625122	1.18059	1.35643	0.611424	1.05541
ABCD4 ENSG00000119688	0.497578	0.558805	1.22367	0.551017	0.975811	1.14066	0.573506	1.07069	0.735661	0.752615
ABCE1 ENSG00000164163	0.667283	0.740376	0.859543	1.05938	1.5571	0.785001	1.50372	1.05457	1.01632	0.784319
ABCF1 ENSG00000204574	1.36373	1.07571	1.28317	1.24246	0.835806	1.23524	0.770089	1.18093	1.20164	0.534814
ABCF2 ENSG00000033050	1.21663	0.543636	1.14163	0.88607	1.03877	0.895488	0.87593	1.31818	0.955091	0.767878
ABCF3 ENSG00000161204	0.708469	0.524008	1.24512	2.12825	0.648234	0.736324	0.652284	0.750119	0.44974	0.901928
ABCG1 ENSG00000160179	0.848914	0.822469	0.672129	0.862143	0.8194	1.88597	0.863637	0.60814	0.901253	0.786153
ABCG2 ENSG00000118777	1.08632	0.492931	0.907488	1.21489	0.877121	1.40933	1.15785	0.438814	0.76111	1.6236
ABCG4 ENSG00000172350	1.18503	0.927312	0.481328	0.624172	0.600848	1.11672	0.970812	0.552405	1.31451	1.2125
ABCG5 ENSG00000138075	0.651283	0.979709	0.846055	1.12757	0.707207	0.973678	0.901077	0.74795	1.53682	0.727996
ABHD1 ENSG00000143994	0.684917	0.537899	0.615765	0.787812	0.274764	0.646289	0.933253	1.80288	0.451906	1.13917
ABHD10 ENSG00000144827	0.483355	0.552325	0.767229	1.19416	0.611455	0.894159	0.637631	0.872248	0.779254	0.692692
ABHD11 ENSG00000106077	1.1756	1.63741	1.10336	0.713866	0.878514	0.497375	0.802791	1.32863	1.28014	1.12706
ABHD12 ENSG00000100997	0.856137	0.511983	0.872118	1.22674	1.15124	0.983654	0.338041	0.986238	0.969918	0.876244
ABHD12B ENSG00000131969	0.643352	0.372799	1.08645	0.276763	0.3479	0.831209	1.10624	0.432189	0.310421	0.944327
ABHD13 ENSG00000139826	0.446617	1.61751	0.992007	1.21059	0.844268	0.75488	0.659077	1.27885	1.16772	1.3811
ABHD14A ENSG00000248487	1.08015	0.491795	0.593828	0.439692	1.29842	0.483848	0.499382	0.561266	0.872245	0.729834
ABHD14A-ACY1 ENSG00000114786	1.02115	0.526295	0.605757	1.60407	1.13907	1.0423	0.918027	1.27345	0.507116	1.04011
ABHD14B ENSG00000114779	1.09248	1.21847	0.754011	0.989205	0.900216	0.694555	0.597727	0.861154	1.33308	0.746773
ABHD15 ENSG00000168792	0.59902	0.446673	0.926835	0.562781	0.381763	0.946424	0.915031	0.60556	1.2063	1.28006
ABHD16A ENSG00000204427	0.758487	0.554938	0.774394	1.91195	0.748081	0.648225	0.879105	0.642576	1.42654	1.4094
ABHD17A ENSG00000129968	0.993995	0.869273	1.22049	0.468855	0.462035	0.788665	0.890087	0.4351	0.964856	0.979762
ABHD17B ENSG00000107362	1.14484	1.36096	1.24479	1.07463	1.04482	0.740544	0.867714	0.836872	0.86754	0.747501
ABHD17C ENSG00000136379	0.845717	1.07141	1.19216	1.03316	0.79335	0.635577	0.752832	1.19293	0.632723	0.603374
ABHD18 ENSG00000164074	0.808178	0.472059	1.16387	0.817323	1.2874	0.645414	0.481983	0.960559	1.04633	0.976636
ABHD2 ENSG00000140526	1.0763	0.66053	1.60189	0.426138	0.41327	0.835706	1.18854	1.1072	0.720296	1.37073
ABHD3 ENSG00000158201	0.330694	0.717685	0.510424	0.451671	0.825561	1.63823	0.844319	0.87792	0.770027	0.705918
ABHD4 ENSG00000100439	1.07162	0.798576	0.516647	0.800074	1.47532	0.683847	2.19419	0.954392	0.683152	0.48698
ABHD5 ENSG00000011198	0.857702	1.67199	0.716678	0.757002	1.10844	1.54151	0.949971	1.34704	0.593356	0.899238
ABHD6 ENSG00000163686	0.727816	0.460641	1.43528	0.697856	0.787804	0.693998	0.79079	0.979033	0.687477	0.954667
ABHD8 ENSG00000127220	0.822129	1.74289	0.749861	0.67312	1.03711	0.854512	0.578887	1.60227	0.881033	0.841941
ABI1 ENSG00000136754	0.846679	0.732639	1.55305	0.336167	0.583486	0.441551	0.898087	1.57638	0.960365	0.640512
ABI2 ENSG00000138443	0.570984	0.362614	0.732861	0.831218	1.11329	1.00176	1.36052	0.453032	0.556968	0.783685
ABI3 ENSG00000108798	0.863588	0.904392	0.753686	0.807628	0.644582	0.480118	0.568636	0.774857	1.46641	1.01396
ABI3BP ENSG00000154175	0.963771	0.387843	0.998236	0.94334	0.436725	0.833338	0.806196	1.36844	1.13591	0.908764
ABL1 ENSG00000097007	1.65411	0.790914	0.699583	0.528701	1.46883	0.469724	0.443937	1.22666	0.867874	1.41781
ABL2 ENSG00000143322	0.509247	0.722796	1.60829	1.0244	0.923672	1.69464	1.92057	0.564018	0.769095	1.26734
ABLIM1 ENSG00000099204	1.22466	1.17902	0.654937	0.498583	0.556685	0.716932	0.81015	0.992499	0.664232	0.904955
ABLIM2 ENSG00000163995	0.646329	0.657868	1.09491	0.882726	0.761977	0.979395	0.681309	0.623464	0.503951	0.820329
ABLIM3 ENSG00000173210	1.55106	0.657006	0.763716	0.526876	1.38677	0.623274	0.808969	1.34181	1.16312	0.979956
ABO ENSG00000175164	1.00336	1.61589	1.61576	0.595537	0.913757	1.11609	0.679971	1.10196	0.965232	0.730811
ABR ENSG00000159842	0.451815	0.781759	1.62064	0.531226	1.52186	1.00917	1.05601	1.32877	1.08036	1.03089
ABRA ENSG00000174429	0.873264	0.366745	0.978791	1.05257	1.34362	0.647756	1.66022	1.0213	0.826166	0.609438
ABRACL ENSG00000146386	0.769042	0.639988	0.732253	0.617145	0.745128	0.702542	1.30238	0.8657	0.615432	0.64297
ABT1 ENSG00000146109	0.730076	0.629407	0.685395	1.05768	0.932483	0.684141	1.17975	1.46069	0.802892	1.28459
ABTB1 ENSG00000114626	1.3335	0.742974	0.88984	0.613563	0.613922	0.804547	1.00446	1.10177	1.17374	1.45483
ABTB2 ENSG00000166016	1.07577	0.570279	1.01469	0.93006	1.11445	1.12755	1.01053	0.754635	0.98564	0.981776
AC002429.5 ENSG00000236197	0.583122	2.23639	0.86342	0.79712	0.585295	0.743517	0.784389	1.02307	0.802502	0.873554
AC004076.7 ENSG00000268533	0.51207	0.927888	0.975397	1.24913	1.20801	0.959347	1.53348	0.641237	0.34837	0.831518
AC004158.1 ENSG00000280264	1.08372	0.582316	1.07024	0.867046	0.71933	0.832446	0.736364	0.926906	0.914121	0.610476
AC004381.6 ENSG00000005189	0.380983	0.640759	0.959747	0.783147	0.711319	0.434014	1.17408	0.903973	1.40477	0.855369
AC004754.3 ENSG00000269881	2.60098	1.44695	0.505564	0.781434	0.67119	1.13197	1.0194	1.67436	0.72503	0.576272
AC004813.1 ENSG00000279777	0.618835	1.40998	0.804351	1.04042	0.929745	0.800872	0.605885	0.829313	0.632836	1.13004
AC004824.1 ENSG00000280226	0.696798	0.611596	0.724949	0.492587	1.27509	0.5403	0.379919	0.607123	0.876917	0.441962
AC005281.1 ENSG00000226690	1.15751	0.606389	1.1843	1.04902	0.476282	1.08097	0.822033	0.462364	0.571874	0.796552
AC005477.1 ENSG00000280188	1.94691	0.481526	0.534551	0.810732	0.835644	0.458053	0.740201	0.932714	1.17575	0.662947
AC005480.1 ENSG00000279461	1.5699	0.811077	0.437556	0.411603	0.451442	0.805643	0.644523	0.908152	0.674325	0.350684
AC006116.20 ENSG00000267710	0.499652	0.436507	0.549172	0.494002	0.862661	0.975095	0.25147	0.791372	1.75239	1.63596
AC006328.1 ENSG00000280301	0.551815	0.791978	0.986455	1.3491	1.17629	0.739724	1.1128	0.876534	0.709906	1.00205
AC006386.1 ENSG00000279115	0.771787	0.554397	1.04361	0.670816	1.07323	1.0047	0.670715	0.736854	0.809794	0.94746
AC006994.3 ENSG00000279317	0.597393	0.840721	0.496347	1.28087	0.728634	1.18266	1.14097	0.537749	0.746212	1.3668
AC007040.11 ENSG00000258881	0.627337	0.896315	0.316704	1.46457	0.699303	0.819126	1.0489	1.11043	0.707861	1.00637
AC007906.1 ENSG00000279018	0.579631	1.88432	0.489892	1.55693	1.34469	0.728563	0.743288	0.932018	0.692664	0.940594
AC008074.1 ENSG00000279644	1.10011	0.981555	1.26719	0.677329	1.51652	0.69403	1.12634	1.2975	1.10481	1.17006
AC008522.1 ENSG00000279232	1.25953	0.80459	0.91659	0.761066	0.703353	1.16632	0.48476	0.775319	0.890182	1.01057
AC008686.1 ENSG00000280221	1.67275	0.696228	0.946473	0.945258	0.599255	0.714273	0.808033	0.697102	0.746976	0.572157
AC008759.1 ENSG00000279471	1.47786	0.934285	1.02591	1.05863	0.376414	1.00852	0.995181	0.634325	0.585449	1.2565
AC008810.1 ENSG00000279126	1.15658	0.939306	0.77389	1.32733	0.81002	0.504364	0.619618	0.558133	0.557548	0.808847
AC008914.1 ENSG00000279768	1.04342	0.420699	1.17349	0.801579	1.09375	0.563674	0.989127	0.395671	0.921968	0.919614
AC009014.3 ENSG00000271824	1.83723	0.526273	0.930706	0.739062	1.20678	0.718679	0.968031	0.958943	0.715708	1.72666
AC009060.2 ENSG00000280252	0.82182	0.673844	0.981608	0.626936	0.738147	1.1483	0.694262	2.12032	1.0978	1.22761
AC009977.1 ENSG00000279335	0.570684	0.714258	0.798323	1.27569	0.898049	0.808175	0.634371	0.542432	0.574653	0.376919
AC010731.4 ENSG00000235118	0.931112	1.00522	1.05598	0.809863	1.0299	0.69961	0.82125	2.00449	0.46003	0.557342
AC011155.1 ENSG00000280098	0.629684	0.950906	0.549669	0.675746	0.678385	0.495932	0.46461	0.682684	0.863279	0.964509
AC011380.1 ENSG00000281227	0.528057	0.822449	0.85466	0.863483	0.850043	0.717301	0.436329	1.15184	1.05236	0.370473
AC012005.1 ENSG00000279274	1.03932	1.19946	1.00362	1.36347	1.57189	1.10332	0.619836	0.906296	0.756176	0.902257
AC012005.2 ENSG00000279287	0.705025	0.827466	0.975238	1.06458	0.913498	0.67375	0.821936	0.672338	1.23821	0.99139
AC012363.1 ENSG00000281676	0.448035	0.95677	0.920005	0.499006	1.11588	1.22706	1.68534	0.475792	0.329406	0.611047
AC013269.5 ENSG00000184761	0.704395	1.12877	1.71365	0.984899	1.36577	1.03263	1.21194	0.771161	1.13667	1.01412
AC013461.1 ENSG00000091436	0.996301	0.54349	1.01262	2.08417	1.47611	0.85074	0.589737	0.733458	1.55893	0.825895
AC016142.1 ENSG00000280141	0.397288	1.33769	0.797919	0.793531	0.448177	0.944824	0.469402	1.33706	1.28844	1.00485
AC016549.1 ENSG00000281325	0.346908	1.03125	0.51327	0.546848	0.286184	0.688005	0.454351	1.43286	1.42405	0.451316
AC016577.1 ENSG00000279646	0.874512	1.00428	1.01376	0.485874	0.884854	0.315728	0.449605	1.20271	1.2842	0.726897
AC016991.1 ENSG00000279435	1.43679	0.405517	1.01802	0.721327	0.807414	1.01842	0.943979	0.792137	1.39674	0.879887
AC017081.1 ENSG00000279921	0.978212	1.29576	0.363594	0.471949	1.63042	0.868633	1.20991	0.260178	1.22609	1.13687
AC018512.1 ENSG00000279808	0.835021	0.898082	0.31982	1.39721	0.821331	0.879862	0.488676	0.70081	0.509839	0.945983
AC018902.1 ENSG00000280817	0.747993	0.74996	0.763385	0.807282	1.19606	0.924811	0.801241	0.892246	0.892774	0.314182
AC021106.1 ENSG00000279386	0.841983	1.44716	0.659769	0.703757	0.951192	0.83775	1.11732	1.27358	0.927329	0.735388
AC024060.1 ENSG00000281584	0.938665	1.23406	1.28218	1.07838	0.699717	1.04097	1.14197	1.28376	1.64353	0.939954
AC024592.12 ENSG00000267740	0.814083	1.32185	0.764254	0.570304	0.870492	1.32232	0.650922	0.752956	0.819654	1.17543
AC025335.1 ENSG00000179859	0.935964	0.835168	0.69857	1.26173	1.5349	1.07514	1.01022	0.973471	1.13079	1.1456
AC055733.1 ENSG00000280127	0.552733	0.678059	1.06055	0.64357	0.775778	0.811547	0.57847	0.505946	0.62573	0.549066
AC055866.1 ENSG00000281079	0.614006	0.822544	1.11543	1.22717	0.727716	0.937716	1.34139	0.722248	0.74979	0.778319
AC069063.2 ENSG00000279380	0.796044	0.861719	1.06358	0.926021	0.891253	0.720751	1.85837	0.595837	1.16911	0.693135
AC073130.2 ENSG00000281656	1.27423	0.818316	0.604871	1.26032	0.626322	1.07319	1.09856	0.67691	1.09108	1.1424
AC073657.1 ENSG00000279937	0.549639	1.29119	1.02061	0.601983	0.71438	1.00399	0.74618	0.418971	0.732476	1.25518
AC074033.1 ENSG00000281137	0.456697	0.578753	0.9516	1.28542	1.07648	0.671802	1.41612	1.19597	0.752206	0.924793
AC087350.1 ENSG00000281527	1.2857	1.25872	1.18455	0.691553	0.677102	0.684569	0.758221	1.21655	0.976434	0.933688
AC087762.1 ENSG00000279588	0.791948	1.10865	0.840657	0.356507	1.2105	0.596868	0.682328	1.33469	0.497636	0.592708
AC090154.1 ENSG00000278888	0.453521	0.995764	0.449904	0.469899	1.2226	1.15641	1.08922	1.54962	0.334124	0.715836
AC090498.1 ENSG00000279483	0.669335	0.852121	0.668493	1.40082	1.2751	1.34472	1.33513	1.56233	0.442114	1.13431
AC092384.1 ENSG00000280675	0.756747	0.920387	0.351495	0.996705	1.03742	1.21767	0.565449	1.15665	0.892967	1.06906
AC092835.2 ENSG00000233757	0.513057	0.812955	0.649368	0.296632	0.525531	0.629166	0.836021	0.548535	0.827012	1.0757
AC092881.1 ENSG00000279530	0.432891	0.695772	1.33347	0.557361	0.950709	0.965079	0.667276	0.325316	0.973458	0.418509
AC100821.1 ENSG00000280473	1.74888	0.937588	0.574207	0.442176	0.391374	0.963544	1.47345	0.987056	0.673636	0.691231
AC104057.1 ENSG00000280427	0.518042	0.95567	1.37306	0.601678	0.958523	1.40881	1.43367	0.762617	1.03619	1.26998
AC104073.1 ENSG00000280410	0.747157	0.76547	1.16421	0.842693	0.541385	0.495959	0.432921	1.65635	0.814303	0.871979
AC104304.4 ENSG00000283473	0.34932	0.558768	0.569731	1.18296	1.02998	0.599231	0.994183	1.1325	1.04805	0.71206
AC104389.2 ENSG00000279824	0.760583	0.360761	0.370291	0.679103	0.544186	1.77382	1.36052	0.505904	0.55908	1.07816
AC104981.1 ENSG00000278938	0.580005	0.752468	1.26457	0.808119	0.661572	0.709634	1.0155	0.871503	0.776347	1.05937
AC105009.1 ENSG00000281855	0.661998	1.11156	1.43999	1.0381	1.83894	1.104	0.761135	0.896082	0.937695	0.690081
AC105052.1 ENSG00000279168	1.754	1.12099	0.796309	1.03005	0.745057	0.624985	0.374624	0.936563	0.516726	1.6889
AC109486.1 ENSG00000280447	0.469931	0.534179	0.433233	0.723998	0.421985	0.498859	0.859288	1.18504	0.751853	0.619919
AC109829.1 ENSG00000233438	0.595185	0.888795	0.557375	0.634356	0.479979	0.847967	0.573226	0.9423	0.59584	0.777476
AC110602.1 ENSG00000281267	1.1759	0.639569	0.796849	0.996459	1.1137	1.69106	1.09842	0.672249	0.800799	1.02789
AC110615.1 ENSG00000279909	0.888085	0.582078	0.960625	0.834861	1.38043	0.568084	0.548463	1.05235	1.39184	0.953975
AC112719.1 ENSG00000280671	0.54757	1.01481	0.705412	0.461048	0.74304	1.71135	0.455758	0.460419	0.693869	1.19009
AC113404.1 ENSG00000254893	1.02087	1.07949	1.09611	0.39804	0.79079	0.721543	0.511054	1.44688	0.742284	1.23504
AC118758.1 ENSG00000268187	0.618937	0.879572	1.1411	0.758328	1.17677	0.477739	0.231225	1.73258	0.679808	0.591177
AC131097.4 ENSG00000216921	0.936683	0.963464	0.959115	0.950752	1.01878	0.952807	0.979671	0.720956	0.75408	0.301876
AC131263.1 ENSG00000280550	0.313833	0.897036	0.608281	0.879306	0.462975	0.441995	1.1687	0.296231	0.499364	0.951521
AC138517.6 ENSG00000283288	0.647257	1.03564	1.04535	1.32292	0.935477	2.15893	1.25033	0.999263	0.746301	0.795086
AC138647.1 ENSG00000226490	0.755945	0.521796	1.23639	0.974448	0.73372	1.87431	1.05475	1.43446	0.727173	0.718173
AC138969.4 ENSG00000183889	1.09093	0.6532	1.36839	1.15391	0.665501	1.52794	0.556474	1.19163	0.669176	1.02858
AC241377.1 ENSG00000281741	0.644893	0.81293	0.464528	0.898674	1.5394	0.653218	1.29296	0.634635	0.924409	0.813248
AC241585.1 ENSG00000281571	0.430692	1.06188	0.39139	0.655816	0.475136	0.556588	0.925753	0.667654	0.302465	1.62118
AC242988.1 ENSG00000278939	1.37202	1.51492	0.267688	1.0808	0.62853	0.626346	1.27213	1.58403	0.580991	0.643772
AC243756.1 ENSG00000270339	1.07885	0.702775	1.00989	1.15198	0.78869	1.01455	1.48947	1.00152	0.672847	1.51534
AC243945.1 ENSG00000279510	0.619905	0.948667	0.473526	0.764253	0.502673	0.934819	0.361398	1.06753	0.645964	0.607687
AC245100.1 ENSG00000280649	1.19546	0.740923	1.12749	0.950772	0.732002	0.512595	0.520699	0.783103	0.713439	0.781999
ACAA1 ENSG00000060971	0.550409	0.713307	1.17338	1.05026	1.42171	1.16298	0.51971	0.855913	0.860321	0.749596
ACAA2 ENSG00000167315	0.683236	0.916551	1.15325	0.815026	0.494042	1.19116	0.26644	1.25985	0.894792	0.907033
ACACA ENSG00000278540	1.05361	0.686358	0.955283	0.785356	0.605417	1.16764	1.29166	0.817371	1.38269	1.22068
ACACB ENSG00000076555	1.13225	1.18511	0.931849	0.625356	0.483831	0.721111	1.16989	1.54831	0.849041	0.766285
ACAD10 ENSG00000111271	0.882626	1.06545	0.63134	2.00898	0.705268	1.02377	1.26537	0.708164	1.38671	1.97823
ACAD11 ENSG00000240303	0.81592	0.896076	1.28964	1.18086	0.720184	0.98017	0.526462	1.49776	1.06099	0.988691
ACAD8 ENSG00000151498	0.819249	1.09336	1.21122	0.824079	1.24639	0.997777	1.71945	0.427584	1.01223	0.773833
ACAD9 ENSG00000177646	1.0599	1.23191	1.30144	1.50148	0.814922	0.719193	1.43384	0.627585	1.26661	1.01563
ACADL ENSG00000115361	0.828197	1.25975	0.447105	0.582827	0.713197	1.382	0.963692	1.54496	0.692711	0.98947
ACADM ENSG00000117054	0.671631	1.11593	0.61146	1.37156	0.41598	0.449093	1.19226	0.752827	0.902605	0.840109
ACADS ENSG00000122971	0.499401	0.679864	0.381662	0.705269	1.05588	0.466509	1.25428	0.806804	1.24088	0.920632
ACADSB ENSG00000196177	1.272	1.64098	0.481819	1.24766	1.14928	0.319578	0.637713	0.777943	0.451572	0.618404
ACADVL ENSG00000072778	0.799846	1.66591	0.524207	1.32735	0.886942	0.583453	1.00377	1.33793	0.361087	0.67888
ACAN ENSG00000157766	1.172	1.23031	0.462291	0.707547	0.773417	0.651566	1.12247	0.587257	2.0797	0.756129
ACAP1 ENSG00000072818	1.26829	1.34214	0.526388	1.28226	1.08638	0.613265	0.674969	1.32243	0.773128	0.765599
ACAP2 ENSG00000114331	0.583334	1.22828	0.988502	0.964453	1.08611	0.939935	0.584572	1.60668	1.23411	0.864911
ACAP3 ENSG00000131584	0.393109	1.07295	0.763931	0.819357	1.25642	0.677833	1.07114	0.643901	1.03363	0.775195
ACAT1 ENSG00000075239	0.606202	0.684072	1.30192	1.09752	1.68697	0.668014	0.441747	1.15411	0.51725	0.5103
ACAT2 ENSG00000120437	1.23998	0.601799	0.966412	0.737199	0.660018	1.18363	0.979912	0.744068	0.868267	0.396799
ACBD3 ENSG00000182827	0.511056	0.942442	0.521417	0.844233	1.2017	0.525788	0.643791	1.2746	1.60747	1.19065
ACBD4 ENSG00000181513	0.819028	1.09807	0.442888	1.07799	0.952149	0.857411	0.736533	0.741297	0.678614	0.972297
ACBD5 ENSG00000107897	0.635997	0.605556	1.1993	0.963085	0.77977	1.06275	1.11512	1.33846	1.43729	0.921314
ACBD6 ENSG00000230124	0.817717	0.952908	1.11344	0.7409	1.25437	0.427428	0.420664	1.36636	1.24383	0.784284
ACBD7 ENSG00000176244	0.788235	0.669612	0.762139	0.499314	0.502202	0.894098	0.90383	0.632626	0.467498	0.79919
ACCS ENSG00000110455	0.905732	1.21022	1.36987	0.725972	1.93337	0.626673	0.653295	1.15785	1.13476	0.663144
ACCSL ENSG00000205126	0.478921	0.794679	0.731374	0.830842	0.824516	0.503686	0.588181	1.32197	1.0693	0.774907
ACD ENSG00000102977	0.720269	0.326739	0.681463	0.794325	1.14124	1.11994	0.704838	0.586263	0.750756	0.827793
ACE ENSG00000159640	0.654295	0.868519	1.36219	0.873385	1.088	0.768938	0.981058	1.64112	1.1564	0.543849
ACE2 ENSG00000130234	0.568967	0.388491	0.855177	0.968133	0.636593	0.700422	1.28315	0.720357	0.776176	0.537824
ACER1 ENSG00000167769	1.17158	1.74472	1.00937	0.487955	1.48627	0.70108	0.721654	1.51304	0.939992	0.975055
ACER2 ENSG00000177076	0.371682	0.546739	0.344112	0.872423	0.595403	0.927123	1.23544	0.51087	1.23762	0.806902
ACER3 ENSG00000078124	1.02107	1.11916	0.808881	0.927514	1.15323	0.615127	1.22443	0.553449	0.624903	0.47787
ACHE ENSG00000087085	0.833308	1.31954	0.534949	0.540679	1.35386	0.464696	1.20977	0.71892	0.636929	0.671241
ACIN1 ENSG00000100813	0.766357	1.12439	1.17254	0.86818	0.537787	0.478405	0.927921	1.05965	0.909786	0.737059
ACKR1 ENSG00000213088	0.722701	1.2358	0.497684	0.791708	0.779463	0.529567	0.522177	0.337086	1.56434	1.10974
ACKR2 ENSG00000144648	1.23552	0.52955	0.864675	0.774943	0.660384	0.613814	0.710455	0.641168	0.485775	0.44906
ACKR3 ENSG00000144476	0.830954	1.49223	0.741279	0.783014	0.550347	0.78036	0.806991	1.59371	1.63491	0.73669
ACKR4 ENSG00000129048	0.417879	1.27778	1.0436	0.840624	0.774424	0.955865	0.52926	0.408817	1.77106	0.573711
ACLY ENSG00000131473	1.35455	0.532177	0.980101	0.974191	1.13515	1.03938	0.399322	1.26829	1.21296	0.631732
ACMSD ENSG00000153086	1.12884	0.465537	0.432904	1.78454	0.73116	0.726667	0.639867	0.473427	1.19089	1.60415
ACO1 ENSG00000122729	0.7866	0.726875	1.48557	0.765467	0.307182	1.27872	0.788295	1.01915	1.39119	0.907938
ACO2 ENSG00000100412	0.850097	0.592495	0.779624	0.823087	1.04048	0.887398	0.815801	1.41312	0.885698	1.26844
ACOD1 ENSG00000102794	1.73305	1.25062	0.861647	0.592738	1.63313	1.72132	1.00669	0.466397	1.11756	1.37391
ACOT1 ENSG00000184227	0.767846	0.284767	1.14644	0.928643	0.963803	1.19632	1.33861	0.614424	0.943352	0.716125
ACOT11 ENSG00000162390	0.874148	0.831682	0.416961	0.768055	0.993339	0.942741	1.05062	0.773858	1.27164	1.32744
ACOT12 ENSG00000172497	0.640229	1.12769	0.473594	1.39056	1.10755	0.687938	0.819865	0.685298	0.667751	0.886917
ACOT13 ENSG00000112304	1.09945	0.684688	0.442246	0.759657	0.572684	0.541721	0.76796	0.939581	0.794474	0.896744
ACOT2 ENSG00000119673	0.742896	1.64757	1.09028	0.841323	0.988146	0.694669	1.44294	0.485752	0.581629	1.32397
ACOT4 ENSG00000177465	0.442547	0.584503	1.67674	0.496232	1.42748	0.679506	0.707167	0.821294	0.729136	1.13977
ACOT6 ENSG00000205669	0.827299	1.34231	1.22172	1.11254	0.654524	0.642692	0.996021	1.47731	0.704782	0.495868
ACOT7 ENSG00000097021	0.535337	0.482215	0.61864	1.37012	0.743341	1.28492	1.05964	1.13151	1.68455	0.821652
ACOT8 ENSG00000101473	1.22881	0.821504	1.01953	0.899684	1.44167	1.43594	0.689739	1.43951	0.750108	0.808746
ACOT9 ENSG00000123130	0.673261	0.572816	0.975573	0.939167	0.320368	1.21603	0.695486	1.51105	0.592943	1.00177
ACOX1 ENSG00000161533	0.888206	0.696918	0.560087	1.29772	0.706184	0.905439	1.40035	1.34817	0.665081	0.832414
ACOX2 ENSG00000168306	1.39786	0.789489	1.87584	1.05774	1.00271	1.08456	1.64643	1.21809	1.13434	0.836683
ACOX3 ENSG00000087008	0.885479	1.12176	1.13333	1.04365	0.806741	0.916759	0.930511	0.776185	0.587493	0.785711
ACOXL ENSG00000153093	0.964386	1.2289	0.851382	0.985563	0.960649	0.527815	2.28517	0.847018	0.639773	1.37314
ACP1 ENSG00000143727	1.75539	1.50892	0.627121	1.06292	0.735622	0.736961	0.725718	1.39216	0.906835	0.51858
ACP2 ENSG00000134575	0.697927	1.19862	0.51467	0.535919	1.56567	0.874435	1.07546	1.25257	1.32997	1.62944
ACP5 ENSG00000102575	1.2077	0.697265	1.33356	0.993074	1.65176	0.652639	1.06014	0.720728	1.31224	0.459949
ACP6 ENSG00000162836	1.15517	0.583027	0.78852	1.25071	0.71873	1.07773	0.966416	0.836298	1.3667	0.625408
ACP7 ENSG00000183760	1.68916	1.01109	1.4347	0.922385	0.621142	0.771139	1.01305	0.770255	0.927552	0.959813
ACPP ENSG00000014257	0.424508	0.796031	0.639618	0.767017	0.405672	1.74546	1.47663	0.78657	0.718304	0.686228
ACPT ENSG00000142513	0.598354	1.38382	0.644049	0.8791	0.821044	0.945737	0.456871	0.799487	0.322898	1.34075
ACR ENSG00000100312	1.10385	1.2923	0.635205	1.43732	1.07873	0.786139	0.621382	0.493567	0.93575	0.959283
ACRBP ENSG00000111644	1.12429	0.666835	0.559691	1.66185	1.25717	0.562418	0.822554	2.04693	1.85019	1.31547
ACRC ENSG00000147174	0.738004	1.50609	1.07032	0.741561	0.788983	1.26031	0.711337	1.58098	1.17547	1.19621
ACRV1 ENSG00000134940	0.726508	0.900247	1.59882	0.668864	1.6903	0.820825	1.05508	0.767566	2.75372	0.608972
ACSBG1 ENSG00000103740	0.73057	0.525987	0.962854	0.609266	0.836255	1.28862	0.658221	0.576516	0.867522	1.26307
ACSBG2 ENSG00000130377	0.461702	1.19908	0.485593	0.750586	0.648885	0.858718	0.453694	1.26374	0.549092	0.730691
ACSF2 ENSG00000167107	0.929926	1.29774	0.938275	1.32462	0.603385	1.23356	0.440915	0.924187	0.674822	1.20083
ACSF3 ENSG00000176715	1.22923	0.59457	0.894762	0.406435	0.327008	1.38161	1.47241	0.722646	0.794301	1.13067
ACSL1 ENSG00000151726	1.08954	1.64771	0.980465	0.688565	0.48606	0.621967	0.781104	0.771597	1.22716	1.34336
ACSL3 ENSG00000123983	0.65936	0.692466	0.493382	0.231979	1.62447	0.708182	0.919395	0.799579	0.453283	1.5375
ACSL4 ENSG00000068366	0.407305	0.609565	1.66884	1.25579	1.45279	0.509035	0.296882	1.40612	1.13638	0.363049
ACSL5 ENSG00000197142	1.14464	1.18471	0.474724	1.02776	1.09428	0.678524	1.43034	1.85333	0.894822	0.655574
ACSL6 ENSG00000164398	0.944837	0.830573	1.12707	1.22789	0.847807	0.748003	0.941097	0.477106	0.900849	0.819807
ACSM1 ENSG00000166743	1.30924	0.88978	0.761263	0.519604	1.55519	1.0056	0.948554	0.624487	0.515521	1.1982
ACSM2A ENSG00000183747	1.12645	0.451116	1.2919	0.682787	0.604043	0.573634	0.82664	0.796018	0.510071	0.755844
ACSM2B ENSG00000066813	2.13087	0.933532	0.603116	0.785016	0.824908	0.742008	0.732624	0.854085	1.17979	0.622979
ACSM3 ENSG00000005187	0.665447	0.821228	1.54608	0.817774	0.684211	1.24703	0.673785	0.639305	1.1204	0.97116
ACSM4 ENSG00000215009	1.44807	0.743549	0.97245	0.713208	0.543024	1.01068	0.822488	0.822833	0.616991	0.38858
ACSM5 ENSG00000183549	0.923243	1.39143	0.931056	0.785968	0.784909	0.51673	1.43513	1.27608	0.298445	1.51575
ACSM6 ENSG00000173124	0.844244	0.648337	1.47212	0.771246	0.688054	1.03971	0.909252	1.04851	0.591411	0.656828
ACSS1 ENSG00000154930	0.344415	0.888068	0.664695	0.576885	1.60501	0.810382	0.903995	0.624629	1.09163	1.4912
ACSS2 ENSG00000131069	0.887623	0.608056	0.770977	1.32683	1.00446	0.91224	0.84743	0.900025	0.824736	0.679799
ACSS3 ENSG00000111058	0.777332	0.646156	0.995635	0.733256	0.602374	1.09954	1.05438	1.37573	0.980468	1.20055
ACTA1 ENSG00000143632	1.87603	1.03081	0.649176	0.892634	0.416528	1.37388	0.474415	1.47121	0.565844	1.58496
ACTA2 ENSG00000107796	1.18058	0.979103	0.867814	0.852633	0.47672	0.908221	1.14126	1.15448	0.868486	0.712007
ACTB ENSG00000075624	1.26085	0.569793	0.547115	1.10545	0.888929	0.842493	0.830806	0.588047	0.662118	1.41083
ACTBL2 ENSG00000169067	1.03535	0.463743	0.553302	0.80949	0.576797	1.03783	0.54535	1.8962	0.605564	0.927799
ACTC1 ENSG00000159251	0.449503	0.957804	0.738356	1.13907	0.699159	1.8514	0.9484	0.976561	1.38032	0.937675
ACTG1 ENSG00000184009	0.590461	0.809808	0.661597	1.52187	1.34951	1.06917	0.788192	0.752325	1.35121	0.745031
ACTG2 ENSG00000163017	0.859399	1.12182	0.534869	0.62018	0.945069	0.537758	0.846672	1.5252	0.677954	2.05288
ACTL10 ENSG00000182584	0.628562	0.75438	0.767693	0.861761	1.16844	1.16467	0.416817	1.15437	1.00067	1.03663
ACTL6A ENSG00000136518	0.607848	1.12977	1.14996	1.74641	0.811342	0.704478	0.968691	0.567074	0.648072	0.819994
ACTL6B ENSG00000077080	0.439203	1.03011	0.732726	0.806121	0.936299	1.20632	0.585134	0.682189	1.42706	0.651597
ACTL7A ENSG00000187003	1.22899	0.85686	0.681673	1.099	0.771256	0.62487	0.500649	0.371018	0.655515	0.883733
ACTN1 ENSG00000072110	0.849684	1.10629	0.924167	0.443793	1.0623	1.2482	0.94569	1.37336	1.02164	1.23676
ACTN2 ENSG00000077522	1.22466	0.522097	0.730514	1.14504	0.51185	1.17717	0.446207	0.682868	0.788561	1.06159
ACTN3 ENSG00000248746	0.755558	0.785098	0.511845	0.921521	0.570883	0.677323	1.13434	1.42256	1.1604	0.569844
ACTN4 ENSG00000130402	1.69748	0.779987	1.10689	1.37573	1.07492	0.757696	0.862201	1.55464	0.38312	1.25084
ACTR10 ENSG00000131966	0.697696	0.444107	0.706687	0.956015	1.2094	1.52231	0.755319	0.726238	0.986418	0.644089
ACTR1A ENSG00000138107	0.490363	0.71662	1.00026	0.442953	1.15387	1.11946	0.856832	0.857668	0.561661	1.19778
ACTR1B ENSG00000115073	0.65431	0.434916	0.832875	1.3714	1.11971	0.794312	1.49271	1.45048	1.25687	1.30643
ACTR2 ENSG00000138071	0.626333	1.00315	1.02804	0.521211	1.42226	0.313898	1.5468	1.40492	1.33055	1.07058
ACTR3 ENSG00000115091	0.782084	0.795232	1.39818	0.609395	0.699273	1.00672	1.22039	1.01062	0.933597	0.841212
ACTR3B ENSG00000133627	1.66444	1.45553	0.72912	1.41125	0.58569	0.656963	0.935243	0.573242	1.22288	1.0272
ACTR3C ENSG00000106526	0.890535	1.18655	1.13003	1.22482	0.737335	1.56085	0.520827	0.593377	1.14425	1.14211
ACTR5 ENSG00000101442	0.867705	0.610467	0.510654	0.796014	0.926733	1.09333	1.23405	1.16135	1.06286	0.878511
ACTR6 ENSG00000075089	1.29418	1.67564	0.50078	0.677895	0.868516	0.884501	0.960383	0.850879	1.00217	1.10261
ACTR8 ENSG00000113812	1.28335	1.0084	0.626248	0.524336	1.19792	0.544061	1.22128	0.803433	0.57989	1.18803
ACTRT2 ENSG00000169717	1.50095	1.03756	0.91433	1.06637	0.69131	1.03173	0.762227	1.13487	0.394476	0.602106
ACTRT3 ENSG00000184378	0.511288	0.324559	1.0284	0.743411	0.555785	0.871521	1.02674	0.623657	0.855267	0.65262
ACVR1 ENSG00000115170	1.07999	0.82141	0.583875	1.11507	1.12786	0.606725	0.837553	1.51127	0.677574	0.80178
ACVR1B ENSG00000135503	0.617559	1.30942	0.747065	0.928453	0.854962	0.703776	1.42537	1.31803	1.13187	0.765505
ACVR1C ENSG00000123612	0.59392	1.47246	0.775499	0.39154	0.634181	0.652585	0.490602	1.30238	0.465082	1.08887
ACVR2A ENSG00000121989	0.797767	0.49293	1.48676	0.765502	0.641869	0.512652	0.99805	1.13642	0.537337	0.942673
ACVR2B ENSG00000114739	1.26427	0.609308	1.49207	0.370502	1.28628	1.1027	0.458944	1.05684	0.58883	0.96444
ACVRL1 ENSG00000139567	0.932112	1.00115	1.13779	1.12477	0.469335	0.989552	1.30902	0.833221	1.19258	0.70541
ACY1 ENSG00000243989	1.05447	0.787518	1.37546	0.857773	1.2582	1.67312	1.32689	0.619435	1.24538	0.870574
ACY3 ENSG00000132744	0.879298	0.548811	1.2596	1.21387	0.957252	1.06661	1.44452	0.558479	0.85579	1.03545
ACYP1 ENSG00000119640	0.709542	0.865317	0.742721	1.76213	0.898578	0.55858	0.355383	1.15899	0.756802	0.804454
ACYP2 ENSG00000170634	0.828637	0.684156	0.77645	1.01419	0.784216	0.600055	0.911059	1.00402	1.08934	1.37337
ADA ENSG00000196839	1.0674	1.6401	1.4855	0.783951	0.559414	1.9452	1.11062	0.747464	0.381682	1.11811
ADAD1 ENSG00000164113	1.6892	1.09525	1.5285	0.814262	0.864403	0.865842	0.494005	1.49828	0.932459	0.674347
ADAD2 ENSG00000140955	0.905732	1.16022	0.881664	0.841359	0.617852	0.503039	0.445745	0.330616	1.2634	1.0845
ADAL ENSG00000168803	1.12238	1.09082	0.799043	1.34486	0.943683	1.16709	0.480771	0.688814	1.33425	1.02155
ADAM10 ENSG00000137845	1.30765	0.496848	0.515147	0.503896	1.04157	1.05313	0.842248	0.633075	0.970723	1.20575
ADAM11 ENSG00000073670	1.36329	0.728718	1.00022	0.508098	0.814885	1.4514	0.858635	0.388413	1.0408	0.409241
ADAM12 ENSG00000148848	0.952378	0.943274	0.999999	0.855246	0.886059	0.874773	1.2216	0.445184	1.70991	1.62643
ADAM15 ENSG00000143537	0.94979	0.699125	1.07728	0.705552	1.03781	0.329359	1.24736	0.94041	1.19319	0.359506
ADAM17 ENSG00000151694	0.654313	0.694561	1.30488	0.47762	1.15133	0.544447	1.87712	1.1403	1.60756	0.922924
ADAM18 ENSG00000168619	0.900378	0.932244	1.52139	1.40527	0.982825	0.914901	0.7394	0.574715	1.66885	0.895445
ADAM19 ENSG00000135074	0.965255	1.13503	0.841135	0.66574	0.749874	0.876108	0.534773	0.699574	1.24483	0.829357
ADAM2 ENSG00000104755	0.824398	0.733477	0.8108	1.11836	1.04376	1.20134	0.532998	0.81201	0.803861	0.87068
ADAM20 ENSG00000134007	0.494793	0.778848	0.810783	0.67025	0.459817	1.48927	1.10844	0.698578	0.778606	0.845308
ADAM22 ENSG00000008277	0.767874	0.367407	1.43451	1.54104	0.649922	0.764898	0.758098	0.907644	0.68714	0.758706
ADAM23 ENSG00000114948	1.09517	0.906682	0.684975	0.722432	1.69083	0.731705	1.23607	0.96194	0.909154	1.34068
ADAM28 ENSG00000042980	0.799504	0.703266	1.01554	0.666324	0.650223	1.1907	0.662222	0.679157	1.24101	0.963118
ADAM29 ENSG00000168594	0.674144	0.338244	0.877284	1.4046	0.962767	0.878521	1.05648	0.873029	1.57302	0.487192
ADAM30 ENSG00000134249	1.02643	1.13994	1.13243	1.02667	1.29166	1.35207	1.03497	0.886902	0.598234	0.753311
ADAM32 ENSG00000197140	1.09968	0.549793	0.792868	0.649188	0.973756	1.04608	1.02851	1.4548	0.555817	1.63938
ADAM33 ENSG00000149451	0.774044	0.987983	0.752546	1.18287	0.685203	0.662904	0.869513	0.852409	0.85586	0.998255
ADAM7 ENSG00000069206	0.787668	1.73508	0.76631	1.43296	0.818185	1.10406	0.833298	0.957671	0.715764	0.544164
ADAM8 ENSG00000151651	1.24334	1.12346	0.773606	0.904984	0.805857	0.880704	1.04602	0.790137	1.45389	0.762274
ADAM9 ENSG00000168615	0.461925	0.652324	1.35957	0.545963	1.20023	1.2257	0.483242	0.67299	0.692491	0.742426
ADAMDEC1 ENSG00000134028	0.52726	0.906829	0.723702	1.18211	0.57081	0.826013	0.599889	0.403539	1.11408	0.603744
ADAMTS1 ENSG00000154734	1.24393	1.11149	1.13011	1.2014	0.675244	0.736652	0.596607	1.00403	0.90674	0.919044
ADAMTS10 ENSG00000142303	1.66909	1.25715	1.03399	0.694946	1.59219	0.404169	0.686479	0.497727	1.99223	0.559981
ADAMTS12 ENSG00000151388	0.986135	1.0484	0.592664	1.13119	0.993292	0.620594	0.774262	1.08288	1.07868	1.24082
ADAMTS13 ENSG00000160323	0.688959	0.749632	1.79891	1.25883	0.575234	0.679602	0.851275	1.65184	0.688716	0.451989
ADAMTS14 ENSG00000138316	0.882035	0.657223	0.950644	1.18161	1.4516	0.50581	0.663136	0.956819	1.43656	1.17117
ADAMTS15 ENSG00000166106	0.793409	0.643825	1.189	1.15999	2.46701	0.488038	0.502945	0.850599	0.769848	1.30433
ADAMTS16 ENSG00000145536	0.442541	0.431707	1.16649	0.927471	0.897711	0.487799	1.20841	1.34323	1.47018	0.796494
ADAMTS17 ENSG00000140470	0.39001	0.748401	0.803903	0.581275	0.607287	0.811548	0.900457	0.735925	0.829184	0.685929
ADAMTS18 ENSG00000140873	0.827983	1.21591	1.54796	0.77138	1.88749	0.591857	1.01502	0.799066	0.758036	1.40598
ADAMTS19 ENSG00000145808	0.473295	1.44737	1.10718	0.48586	0.817314	0.77405	0.882695	0.400114	0.945338	0.53266
ADAMTS2 ENSG00000087116	1.02533	1.77358	0.505361	0.679049	1.09877	1.46728	0.978394	1.63775	0.965239	0.923787
ADAMTS20 ENSG00000173157	0.6144	1.10472	1.09125	0.436773	1.49198	1.07465	0.426495	0.646113	0.684763	0.755421
ADAMTS3 ENSG00000156140	0.560678	1.08917	0.880374	0.351485	0.518511	1.80453	0.810631	1.31809	0.492738	0.49425
ADAMTS4 ENSG00000158859	0.759675	1.02428	1.2087	1.44217	1.17972	0.68037	1.19876	1.00335	1.07204	0.962902
ADAMTS5 ENSG00000154736	0.814321	0.680583	0.897084	0.6395	0.557843	0.953714	0.916069	0.845262	0.737727	0.4152
ADAMTS6 ENSG00000049192	1.22997	0.929011	1.50892	1.24213	1.05401	0.596037	0.628127	0.986835	1.31737	1.11831
ADAMTS7 ENSG00000136378	0.819276	0.831105	0.62759	0.844887	0.779063	1.639	1.03361	0.637803	0.635666	0.446328
ADAMTS8 ENSG00000134917	0.496562	0.733773	0.669505	1.09112	0.495608	0.578108	0.890926	0.411157	0.83646	0.666828
ADAMTS9 ENSG00000163638	1.23486	0.430382	1.53355	1.48301	0.306038	1.40435	0.865718	0.764522	1.35505	1.22598
ADAMTSL1 ENSG00000178031	0.459195	1.00644	0.901516	0.736857	1.03756	0.899797	1.18888	1.31537	0.761519	1.44116
ADAMTSL2 ENSG00000197859	1.21937	0.368606	0.790094	0.355149	0.655593	1.46655	0.693955	0.603588	0.268591	1.38898
ADAMTSL3 ENSG00000156218	0.509076	0.92348	1.52225	1.46413	0.854087	1.00574	1.02054	0.762265	1.16916	0.578755
ADAMTSL4 ENSG00000143382	1.06354	0.564513	1.03433	0.737814	0.583641	1.14982	0.401297	0.83978	0.88829	0.978468
ADAMTSL5 ENSG00000185761	2.0415	0.379209	0.613234	1.20061	0.905681	0.613284	0.959586	1.00465	1.3615	0.562827
ADAP1 ENSG00000105963	1.18208	1.05318	1.54003	0.753551	0.841584	0.594445	0.50177	0.551238	1.57063	0.804113
ADAP2 ENSG00000184060	0.895933	0.900727	1.03324	0.747367	0.859297	0.48284	1.3122	0.385149	0.504078	0.60276
ADAR ENSG00000160710	1.31258	0.6677	1.08302	0.951562	1.4401	1.85183	0.269433	0.732009	1.08509	1.51946
ADARB1 ENSG00000197381	1.48104	0.872618	0.561027	0.659992	0.450947	0.698368	0.653907	1.65479	1.06434	0.37093
ADARB2 ENSG00000185736	0.60894	1.02125	1.12	1.48924	0.955771	1.04973	0.484587	0.954635	0.926223	0.542772
ADAT1 ENSG00000065457	0.510181	0.671243	1.23176	0.533644	0.687185	0.877228	1.32111	1.13977	0.884911	0.886584
ADAT2 ENSG00000189007	1.32314	0.518866	0.718879	0.552788	0.922971	0.877222	0.817387	0.649597	0.731073	1.94729
ADAT3 ENSG00000213638	1.04988	1.00981	1.31238	0.651464	1.09021	0.960802	1.07195	0.943423	0.639574	0.804128
ADCK1 ENSG00000063761	1.22767	1.0003	0.769523	1.54065	1.06718	0.638669	0.507947	1.51289	0.533002	0.957784
ADCK2 ENSG00000133597	0.756561	0.524967	0.930086	0.878722	1.03699	0.703615	0.632878	0.844542	0.765376	0.487876
ADCK3 ENSG00000163050	0.964933	0.779653	2.07814	1.51349	0.593875	0.791405	0.69425	0.600435	0.742502	1.60228
ADCK4 ENSG00000123815	1.06192	0.848541	0.894979	0.527776	0.518569	0.793006	0.742909	0.783647	0.779972	0.831328
ADCK5 ENSG00000173137	0.816833	0.897054	0.334222	1.16237	0.543319	1.05195	1.06702	0.838075	1.26643	0.691254
ADCY1 ENSG00000164742	1.5185	0.618523	1.55558	1.5109	1.02059	1.39793	1.08422	0.910385	0.406128	1.06033
ADCY10 ENSG00000143199	0.995192	0.446876	0.748322	0.636328	1.313	0.793133	1.05379	1.04636	0.55741	1.17026
ADCY2 ENSG00000078295	0.979237	1.11541	1.04295	1.15529	1.16086	1.79075	0.685919	0.664802	0.675717	1.41749
ADCY3 ENSG00000138031	0.717521	0.83296	1.61936	0.612708	1.40007	1.3176	0.855508	0.721527	0.719596	0.944745
ADCY4 ENSG00000129467	0.93842	0.761044	1.19832	1.59358	1.06495	0.66781	1.80194	1.31617	1.92774	0.545764
ADCY5 ENSG00000173175	1.11176	0.528136	1.00174	0.828755	1.07424	0.97127	1.03927	0.907303	1.21926	0.613686
ADCY6 ENSG00000174233	0.681095	0.833967	0.649892	0.449483	1.16536	1.51228	1.15209	1.06369	1.16438	0.834802
ADCY7 ENSG00000121281	0.926507	0.551642	1.14485	0.82611	0.691307	1.05988	1.18944	0.523163	0.437467	1.06092
ADCY8 ENSG00000155897	1.0713	0.515702	0.599821	0.807014	1.46305	0.665839	0.958819	1.14008	0.665229	1.3828
ADCY9 ENSG00000162104	0.63258	1.10482	0.962467	0.92215	0.77342	0.501856	1.08492	0.829996	0.737596	0.868079
ADCYAP1 ENSG00000141433	1.32499	0.713918	1.00435	0.535397	0.763187	0.510801	0.885518	1.19318	1.31756	1.48984
ADCYAP1R1 ENSG00000078549	0.76597	0.456249	0.857246	0.357918	0.881428	1.31539	1.11082	0.776281	1.79073	0.881402
ADD1 ENSG00000087274	0.672515	0.666646	0.843342	0.577908	0.600045	1.10425	1.04744	0.472852	0.795503	0.856965
ADD2 ENSG00000075340	0.609262	0.651111	0.581329	2.11845	1.11321	0.612925	0.483246	0.738768	0.771024	0.784041
ADD3 ENSG00000148700	0.903089	1.29616	0.595502	1.35859	0.878679	0.623355	0.576909	0.704292	0.764275	0.458685
ADGB ENSG00000118492	0.689175	0.691616	0.939203	0.727731	1.03656	1.24924	1.19243	0.499407	0.900005	0.731242
ADGRA1 ENSG00000197177	0.537901	1.12371	0.387502	1.13759	1.5318	0.975417	0.949367	1.33247	0.857373	0.589216
ADGRA2 ENSG00000020181	1.32993	1.32539	0.792825	0.723808	0.854629	0.673058	0.571897	0.756248	0.44854	0.78429
ADGRA3 ENSG00000152990	0.963576	0.690303	1.27303	0.980844	0.699839	1.04913	0.800942	1.59145	0.651402	1.33029
ADGRB1 ENSG00000181790	1.13647	0.897379	0.646375	0.723689	0.634045	0.450136	0.482043	0.985294	0.447866	0.796916
ADGRB2 ENSG00000121753	0.875216	1.07691	0.921482	0.198815	0.914701	0.548885	0.918645	0.682621	0.942225	0.616554
ADGRB3 ENSG00000135298	0.961217	0.598846	1.17021	0.670338	1.31913	1.29727	1.36821	1.19139	1.12389	0.44456
ADGRD1 ENSG00000111452	0.41076	0.580225	1.15293	1.20203	0.730853	1.43758	1.23289	0.779984	1.19944	0.4664
ADGRD2 ENSG00000180264	0.574065	1.52332	1.03265	1.58725	1.29487	0.425198	1.2059	0.672603	0.644297	0.766069
ADGRE1 ENSG00000174837	0.72242	0.535308	0.97862	1.4862	0.755914	0.665617	0.344692	1.33267	1.23598	1.39328
ADGRE2 ENSG00000127507	0.755874	1.08089	1.8202	0.961549	1.17306	0.647009	0.824084	0.703375	0.920353	1.12033
ADGRE3 ENSG00000131355	0.74829	0.926875	0.945825	0.379335	0.381493	0.870451	1.28952	0.938561	0.340867	0.851714
ADGRE5 ENSG00000123146	0.720493	1.31693	1.28836	1.29882	1.57702	0.828909	0.548547	0.643914	0.607989	1.46595
ADGRF1 ENSG00000153292	1.29784	0.762883	0.421985	0.295883	0.524901	0.726613	1.31526	1.05298	0.994375	1.19543
ADGRF2 ENSG00000164393	1.44548	0.907087	0.45765	1.44178	0.803082	0.510912	0.6651	0.614347	1.16613	1.2193
ADGRF3 ENSG00000173567	0.581466	0.962181	0.766612	0.781066	1.09728	0.581863	0.767333	0.51542	1.04777	1.0029
ADGRF4 ENSG00000153294	0.937504	0.569357	0.611518	0.532442	1.33985	0.861812	0.881017	0.524569	1.52441	0.638117
ADGRF5 ENSG00000069122	0.994615	0.297805	2.10612	0.781002	0.811058	0.620393	0.379653	1.00509	0.343945	0.686433
ADGRG1 ENSG00000205336	0.353549	0.484948	1.06371	0.853236	0.264451	0.900315	1.05267	0.804131	1.15783	0.99116
ADGRG2 ENSG00000173698	0.852865	0.4459	0.6045	0.790935	0.525092	1.22432	1.11762	0.745794	1.0788	0.768576
ADGRG3 ENSG00000182885	1.29305	0.559912	0.575934	0.615047	0.627636	0.834654	0.493485	0.651083	0.946153	0.536472
ADGRG4 ENSG00000156920	0.577034	0.855113	1.83461	0.794026	0.755638	0.370023	0.691375	1.05222	1.05549	1.36458
ADGRG5 ENSG00000159618	1.27535	0.22657	0.674136	1.15008	1.12569	0.695313	1.21952	0.726736	1.3348	0.915619
ADGRG6 ENSG00000112414	0.725654	1.05038	0.650811	0.805221	0.833195	1.11824	0.690465	0.651488	1.42149	1.24493
ADGRG7 ENSG00000144820	0.367501	1.20188	0.989331	0.763122	1.10549	0.654367	1.06985	0.807031	1.02347	0.549574
ADGRL1 ENSG00000072071	1.16489	0.835396	0.691467	1.39151	0.962558	0.924447	1.5568	0.74003	1.20084	0.721485
ADGRL2 ENSG00000117114	1.11164	1.07667	1.0577	0.541567	0.56095	1.00797	0.874929	1.54965	0.800056	0.536893
ADGRL3 ENSG00000150471	0.463896	0.606536	0.883952	0.711535	1.54062	2.08608	0.960729	0.647763	0.911755	0.700888
ADGRL4 ENSG00000162618	0.620094	0.489955	1.13155	0.477731	0.757351	0.728305	1.50082	0.447944	1.97933	1.42929
ADGRV1 ENSG00000164199	1.11899	0.424674	0.819851	0.837753	0.874509	0.841682	0.653315	0.484038	0.838731	1.20006
ADH1A ENSG00000187758	0.699064	0.523727	0.569234	0.991454	0.557388	0.667949	0.364713	0.875416	1.04131	0.692963
ADH1B ENSG00000196616	1.66322	0.657512	1.11839	0.872973	0.878145	1.25521	0.756076	0.669563	1.59843	0.310509
ADH1C ENSG00000248144	0.972624	1.04502	0.897528	0.912705	0.505483	1.14569	0.774807	0.435201	0.718217	1.01369
ADH4 ENSG00000198099	1.2982	0.5934	0.652517	0.3647	0.774847	0.632907	0.581301	0.973562	0.421573	0.35933
ADH5 ENSG00000197894	0.56591	0.95359	1.87772	0.57483	0.735267	1.14503	0.93037	0.664057	1.07973	1.3362
ADH6 ENSG00000172955	0.752003	1.06548	0.844219	0.997662	1.31955	0.435382	0.731661	0.804569	0.676588	1.16302
ADH7 ENSG00000196344	1.29082	1.2222	0.541027	0.794389	0.644062	1.09514	1.18747	1.3762	0.856577	0.692619
ADHFE1 ENSG00000147576	1.28438	0.746579	0.764915	0.598751	0.878106	0.79207	0.709311	0.81298	0.353508	0.561581
ADI1 ENSG00000182551	0.598368	0.678163	1.40774	0.719524	1.00364	0.760245	0.645674	1.54381	0.852553	0.606195
ADIG ENSG00000182035	0.634724	0.441757	0.676274	0.693395	0.611796	1.00461	0.623637	1.08336	1.28873	0.585546
ADIPOQ ENSG00000181092	0.676878	0.581714	1.51843	0.591774	0.796466	1.01894	0.720819	1.31811	0.635302	0.824282
ADIPOR1 ENSG00000159346	0.766332	1.04161	1.39375	0.646437	0.926242	0.393906	1.56264	1.57041	0.346891	0.893723
ADIPOR2 ENSG00000006831	0.738492	0.647822	1.03316	1.13926	1.80543	0.516999	1.8135	0.825056	1.21817	0.96855
ADIRF ENSG00000148671	0.754189	0.649999	1.30939	0.865687	2.15988	0.777075	1.03229	1.24765	0.781757	0.753643
ADK ENSG00000156110	1.01019	1.16501	0.497097	0.515788	1.04676	1.00159	1.22376	0.743103	2.27768	0.705078
ADM ENSG00000148926	0.365692	0.53849	0.411752	0.370037	0.346607	1.63355	0.895204	0.805861	0.917479	1.71179
ADM2 ENSG00000128165	0.673606	0.429405	0.85786	0.95874	1.36822	1.31763	0.667926	1.11117	1.02001	0.895879
ADM5 ENSG00000224420	1.59477	0.704673	0.977317	1.31535	0.988252	0.512357	0.708249	1.05098	1.15538	0.468845
ADNP ENSG00000101126	0.911929	0.853327	0.604619	0.937381	1.23101	1.07359	1.26276	1.04747	1.02532	0.944556
ADNP2 ENSG00000101544	0.652412	0.582958	0.822178	1.60286	0.685487	1.22356	0.829225	0.883945	0.754211	0.750525
ADO ENSG00000181915	1.43504	1.66483	0.644258	1.15952	0.513815	1.11392	0.697247	0.484463	0.809903	1.42523
ADORA1 ENSG00000163485	1.173	0.53312	0.488404	1.75969	0.532644	0.743287	0.889531	0.364241	1.01311	0.607987
ADORA2A ENSG00000128271	0.584013	0.723174	1.3501	0.866546	0.541951	0.583141	0.801697	0.378128	1.16278	1.40883
ADORA2B ENSG00000170425	0.885333	0.445606	0.777738	0.895795	1.68142	0.872683	0.761636	0.635105	0.716453	1.12889
ADORA3 ENSG00000282608	1.32179	1.08143	0.324245	0.65364	0.826211	1.63239	0.740134	0.477281	0.938038	0.807622
ADPGK ENSG00000159322	0.537034	0.765784	0.861943	0.628024	0.563405	1.5218	1.44314	1.44678	1.04418	1.26605
ADPRH ENSG00000144843	0.734221	0.889503	0.986934	1.30126	1.31357	0.797836	0.802095	1.36583	0.593755	0.672568
ADPRHL1 ENSG00000153531	1.21949	0.809892	0.661369	0.668715	0.709699	0.997862	0.868309	1.69741	1.15669	0.830875
ADPRHL2 ENSG00000116863	0.728829	0.751893	0.649326	0.839762	0.592466	0.799376	0.94234	0.707263	0.698262	1.08386
ADPRM ENSG00000170222	0.657996	1.03779	0.91434	1.08882	0.765603	1.74145	0.967306	1.27823	0.477665	1.63435
ADRA1A ENSG00000120907	1.01792	0.913253	1.13776	1.16108	1.15263	0.635201	0.688667	0.664708	1.16354	1.16742
ADRA1B ENSG00000170214	0.985219	0.863295	0.867618	0.601491	1.08499	0.98246	1.17632	1.09326	1.17155	1.12342
ADRA1D ENSG00000171873	1.18848	1.05561	0.619293	0.393469	1.44877	1.20426	1.02448	1.40829	0.704085	0.528746
ADRA2A ENSG00000150594	0.732321	0.872361	0.427511	0.582551	0.84916	1.4047	1.25017	0.687538	0.643303	1.2066
ADRA2B ENSG00000274286	0.658432	1.00894	1.04899	1.14606	0.442637	1.04299	0.934592	0.645187	1.21326	0.657223
ADRA2C ENSG00000184160	0.950475	1.06072	0.672157	0.448208	0.936644	0.728205	0.661696	1.09415	0.659766	0.756975
ADRB1 ENSG00000043591	0.960736	0.917992	1.29554	1.16763	1.29519	0.947554	0.5669	0.906433	0.602479	0.85238
ADRB2 ENSG00000169252	0.527736	0.931459	1.12842	0.721172	0.848614	0.801631	0.646767	0.65517	1.31945	0.848577
ADRB3 ENSG00000188778	0.679205	0.762934	0.681638	0.617814	1.77064	0.997615	1.10546	1.17652	1.08227	0.711335
ADRM1 ENSG00000130706	0.910489	0.629716	0.498269	0.520876	1.09543	1.15046	0.715827	0.631157	0.758526	1.11575
ADSL ENSG00000239900	0.954663	0.635428	0.864141	1.67272	0.76682	0.636792	0.471513	0.790202	0.98527	1.07909
ADSS ENSG00000035687	1.21534	0.403203	0.704584	1.06864	0.521377	0.748719	1.0565	1.56683	1.33496	0.639559
ADSSL1 ENSG00000185100	0.71411	1.42735	0.296837	0.441298	0.754763	0.467922	0.713033	1.17899	1.19096	1.13773
ADTRP ENSG00000111863	0.892136	0.774976	0.737288	0.710865	1.21176	1.09225	1.89718	1.20944	0.944427	0.900208
AEBP1 ENSG00000106624	0.805314	0.786347	0.62553	0.799323	0.893893	0.700283	0.885322	1.73201	0.924159	1.15402
AEBP2 ENSG00000139154	1.37192	1.22127	1.02032	0.722335	0.801021	1.01174	0.887982	1.3803	1.46948	1.55447
AEN ENSG00000181026	1.18209	0.79898	0.749564	1.44462	1.505	0.688368	0.557855	0.614871	1.23392	1.65528
AES ENSG00000104964	0.625862	0.850397	0.789839	0.669526	1.41421	1.34881	1.15917	0.545742	0.476136	1.14519
AF011889.5 ENSG00000241489	0.650985	1.50068	0.56193	1.14644	0.757888	1.03291	0.412292	1.08915	0.738903	0.724608
AF111168.1 ENSG00000280308	0.761659	0.819247	0.766837	1.03625	1.17337	1.70473	1.18112	0.770943	1.28833	0.691438
AF131216.1 ENSG00000280273	1.32395	0.475964	1.11836	0.914924	0.793736	0.663584	0.716578	0.867263	1.24158	0.890121
AF165138.7 ENSG00000243440	0.522986	1.11508	0.597039	0.61447	0.951654	0.876556	0.58329	0.59104	0.788753	1.28972
AFAP1 ENSG00000196526	0.991919	0.644471	0.54807	1.01177	0.77472	0.658325	0.8623	0.799948	1.02314	1.29648
AFAP1L1 ENSG00000157510	0.698114	0.395833	0.513	0.583078	1.02826	1.14448	1.14882	0.586658	0.707454	1.1974
AFAP1L2 ENSG00000169129	0.990929	1.04073	0.657821	1.72864	1.14534	0.557825	1.54965	0.72193	0.605285	0.529605
AFF1 ENSG00000172493	1.07348	0.637352	1.17656	0.561846	0.997305	0.74573	1.16067	0.564122	1.1478	0.481628
AFF2 ENSG00000155966	1.80324	1.46899	1.02513	1.19035	0.961829	0.8432	1.14986	0.770443	0.860643	0.406268
AFF3 ENSG00000144218	0.783864	0.665164	1.32534	1.05914	1.03814	1.08559	0.987319	0.583509	0.862028	1.15847
AFF4 ENSG00000072364	0.701233	1.04232	0.513312	0.699922	0.736768	1.12328	1.0636	0.911771	0.893878	0.988615
AFG3L2 ENSG00000141385	1.11411	1.85723	1.48091	1.45889	0.546939	1.15191	0.869753	1.53299	0.675633	0.236412
AFM ENSG00000079557	0.604877	1.39114	1.36295	0.867525	0.218113	1.55655	1.04744	1.11251	1.17186	0.844646
AFMID ENSG00000183077	1.09409	0.920748	1.65081	1.05013	0.897177	0.906706	0.845411	0.815594	1.30302	0.927806
AFP ENSG00000081051	0.990431	1.82855	0.676119	0.775726	1.05108	1.3214	0.870379	0.70036	0.884483	1.29982
AFTPH ENSG00000119844	1.5372	0.906506	0.617694	0.875344	0.773958	0.94122	1.02698	0.855154	1.55511	1.29787
AGA ENSG00000038002	0.368626	0.867346	1.47886	0.881739	0.567588	0.698177	0.713251	1.49962	0.673104	0.531739
AGAP1 ENSG00000157985	1.75673	0.46988	0.781932	0.454578	0.870987	0.49565	0.545076	1.14925	0.608087	0.490508
AGAP14P ENSG00000279058	0.773881	0.988866	0.883827	0.287329	1.07875	1.01763	0.943227	1.27962	0.654069	0.95193
AGAP2 ENSG00000135439	1.58952	1.15055	1.25301	0.429377	1.62279	1.27961	0.333823	0.701981	1.48386	0.919958
AGAP3 ENSG00000133612	1.17331	0.632579	1.08016	0.769465	0.921416	0.909013	1.00133	0.861509	0.746764	0.794883
AGAP4 ENSG00000188234	0.708209	0.830203	1.0004	0.864833	1.10258	1.481	0.716639	0.756351	1.42953	0.720923
AGAP5 ENSG00000172650	1.02173	1.53644	0.933343	1.13904	1.49402	0.481043	0.648466	2.01315	0.436317	0.86963
AGAP6 ENSG00000204149	0.752724	0.496474	0.695789	1.00852	0.78997	0.493643	0.855536	0.840595	0.790732	1.65321
AGAP9 ENSG00000204172	0.486021	1.29166	0.581078	1.475	0.591096	0.675706	0.999546	0.751735	1.39469	1.32305
AGBL1 ENSG00000273540	1.20733	0.716044	0.676917	0.661973	0.57059	1.02833	0.356398	1.65798	0.785751	0.768105
AGBL2 ENSG00000165923	1.05797	0.815637	1.13471	0.508956	0.78445	1.37535	0.609835	0.724623	0.756129	1.55572
AGBL3 ENSG00000146856	1.40254	1.17772	0.564391	0.439851	1.19545	1.40501	0.655955	0.802646	0.970329	0.94724
AGBL4 ENSG00000186094	0.962191	0.565096	0.650589	0.419364	0.754573	0.877742	0.198171	1.17115	0.993873	1.00082
AGBL5 ENSG00000084693	0.699486	0.859508	0.5378	0.743614	0.809645	0.516812	0.921125	0.793918	0.787066	1.32859
AGER ENSG00000204305	0.756826	0.982102	0.508059	0.720818	2.22221	1.57645	0.558926	0.648393	1.05406	0.788889
AGFG1 ENSG00000173744	0.987226	1.56035	0.805494	0.584822	0.7153	1.06775	1.11745	0.611992	1.37469	0.892406
AGFG2 ENSG00000106351	0.869156	1.01725	0.907923	1.00913	0.518733	0.213996	0.645994	1.0165	0.970163	1.18842
AGGF1 ENSG00000164252	0.828731	0.786345	0.475379	1.03426	0.721749	0.971557	0.750133	0.927212	0.709669	1.17476
AGK ENSG00000006530	0.929416	0.526215	0.900599	0.636844	1.02029	0.496249	1.36824	0.859782	0.906074	0.732659
AGL ENSG00000162688	0.547827	1.03548	0.948332	0.658699	0.769655	0.593341	1.59578	0.616559	1.37983	0.831105
AGMAT ENSG00000116771	1.37944	0.72745	0.630363	0.212858	0.304696	1.43841	0.837319	0.694846	1.06617	1.02482
AGMO ENSG00000187546	0.51931	1.59289	0.871338	0.425533	0.95	1.06345	0.773711	1.24329	1.45958	1.39414
AGO1 ENSG00000092847	0.693424	0.875076	1.32423	0.367456	0.554861	1.06472	0.949577	0.828943	0.462927	0.660785
AGO2 ENSG00000123908	0.629257	0.580919	0.760913	0.772493	0.609584	0.654491	1.24938	0.907736	1.71707	1.10269
AGO3 ENSG00000126070	0.608437	0.886407	0.554854	1.19841	0.578953	0.402777	0.792072	0.653626	0.775427	0.893573
AGO4 ENSG00000134698	1.11168	1.48779	0.725297	1.13485	0.613271	1.43345	0.900364	0.460809	1.09661	1.27497
AGPAT1 ENSG00000204310	0.624487	1.24317	0.635539	1.09637	1.09052	0.976563	0.824272	0.852482	0.763018	1.75252
AGPAT2 ENSG00000169692	0.513073	1.1134	1.09992	1.07784	0.914888	0.767168	1.43377	0.730805	1.23716	1.42569
AGPAT3 ENSG00000160216	0.577777	0.934004	1.11319	1.37752	1.93666	1.20171	0.693405	0.871972	0.754022	0.821546
AGPAT4 ENSG00000026652	1.43289	0.795745	0.256778	0.895528	0.589779	0.625762	1.44812	0.642675	1.55688	0.687168
AGPAT5 ENSG00000155189	1.54531	1.01625	1.52041	0.422717	1.50397	0.569905	0.733613	0.650519	0.692357	1.02508
AGPS ENSG00000018510	1.30873	1.50591	0.697514	0.700945	0.454403	0.796428	0.901821	0.926949	0.867567	0.746715
AGR2 ENSG00000106541	0.718162	1.02591	1.15686	0.824842	1.29009	0.746874	1.17743	1.41607	1.97257	0.43195
AGR3 ENSG00000173467	0.510526	1.48841	0.912747	0.599528	0.394166	1.55369	0.702936	1.23485	1.51683	1.15097
AGRN ENSG00000188157	0.861622	0.519471	1.04132	1.03501	0.717658	0.879529	1.04019	0.529057	0.692923	1.077
AGRP ENSG00000159723	0.662013	0.477143	0.498076	0.774955	0.453792	0.9906	0.965884	0.963025	0.831744	1.22455
AGT ENSG00000135744	0.591683	0.830622	0.725684	1.07967	0.895637	0.614288	1.16823	1.02849	0.481482	0.845234
AGTPBP1 ENSG00000135049	0.710827	0.824816	1.14851	0.795521	0.635665	1.48601	0.79971	1.17415	0.541893	0.561599
AGTR1 ENSG00000144891	0.683671	1.41248	1.172	0.56114	0.775951	0.95819	0.925829	0.593339	1.33447	1.22465
AGTRAP ENSG00000177674	0.650853	0.639735	0.600258	0.87255	1.0783	0.855791	0.627961	0.611456	1.01218	0.848083
AGXT ENSG00000172482	0.66292	0.537174	0.786123	0.926705	0.698999	0.958305	0.567095	0.820488	0.928455	1.11313
AGXT2 ENSG00000113492	0.936483	1.02727	0.622374	1.00244	0.729091	0.864081	1.06726	1.12348	0.687227	1.19138
AHCTF1 ENSG00000153207	1.39736	1.8124	1.22833	0.770799	0.41225	0.6221	0.704767	1.44422	1.16819	0.855291
AHCY ENSG00000101444	1.25091	0.719126	0.503129	0.563549	0.88044	1.15722	0.714741	0.648732	0.778497	0.876297
AHCYL1 ENSG00000168710	0.903299	1.02356	0.70981	0.892266	0.740456	0.960642	1.19185	0.920681	0.882512	0.997843
AHCYL2 ENSG00000158467	1.1351	1.82493	0.998481	0.600655	1.02545	0.639794	1.10298	0.657721	1.06863	1.05793
AHDC1 ENSG00000126705	0.778958	1.22789	0.94098	1.28137	0.629636	0.606309	0.75137	0.390924	0.77581	0.511713
AHI1 ENSG00000135541	2.06745	1.37992	1.18107	1.32841	0.987718	0.631251	0.577513	0.972491	0.871289	0.762777
AHNAK ENSG00000124942	1.22858	0.506668	0.757206	0.79355	0.707078	1.46058	0.614545	0.435883	1.26397	0.481607
AHNAK2 ENSG00000185567	1.69249	1.26757	0.580757	0.90328	0.891026	0.382113	2.12565	0.57451	0.521358	0.849784
AHR ENSG00000106546	0.625569	0.981648	0.987277	1.84686	2.00425	0.940802	0.67582	0.544287	1.03913	0.718806
AHRR ENSG00000063438	0.603178	1.35243	1.19547	1.15075	0.640854	0.765488	1.02088	0.348503	1.7208	1.19866
AHSA1 ENSG00000100591	0.445073	0.797484	0.676588	1.22711	1.23365	0.558203	0.236075	0.520172	1.12539	1.21723
AHSA2 ENSG00000173209	0.683851	1.30928	1.82397	1.43248	0.656243	0.389126	1.22852	0.673534	0.789987	0.801843
AHSG ENSG00000145192	0.626196	0.466177	0.914458	0.919552	1.22963	1.16558	0.655155	0.406216	1.40026	0.472605
AHSP ENSG00000169877	0.447175	1.01975	0.984419	0.829501	0.668558	0.473555	0.600838	0.752339	0.535558	0.650018
AICDA ENSG00000111732	1.03434	0.614781	0.901672	0.655566	0.973125	0.562124	0.73818	0.796185	0.693917	0.431768
AIDA ENSG00000186063	0.962652	0.535862	0.9152	0.400132	1.44322	0.541538	1.15506	1.24019	0.926259	0.432695
AIF1 ENSG00000204472	0.907669	0.817097	0.473785	1.71797	1.28929	0.505737	0.8161	0.903514	0.66755	0.464254
AIF1L ENSG00000126878	1.5969	0.491586	1.212	1.63453	0.907545	1.23088	0.454091	0.633763	0.47622	0.809411
AIFM1 ENSG00000156709	1.299	0.553982	1.32822	1.05912	1.63961	0.903193	0.965338	0.862381	0.591561	0.592541
AIFM2 ENSG00000042286	0.826212	0.649706	0.83724	1.51306	1.17603	1.07917	1.40866	0.556954	0.680532	1.12645
AIFM3 ENSG00000183773	1.17882	0.969112	0.597346	1.13731	1.14304	0.60706	0.506127	0.659686	0.948354	0.675184
AIG1 ENSG00000146416	1.49573	1.26367	0.944323	0.932905	0.397372	0.819903	0.526151	0.529469	1.06094	0.861333
AIM1 ENSG00000112297	0.585207	0.577944	1.30572	1.67472	1.19035	0.937741	0.537946	0.534276	1.51138	0.454588
AIM1L ENSG00000176092	1.01404	1.26125	1.36115	1.16095	0.932925	0.525936	0.623016	0.742755	1.55243	1.02402
AIM2 ENSG00000163568	1.15288	1.0138	0.992985	0.820686	0.453815	1.03429	1.24736	1.08203	0.77612	1.53151
AIMP1 ENSG00000164022	0.731317	1.35912	0.864677	0.761369	0.570202	1.04295	0.84276	0.874127	0.740443	0.498899
AIMP2 ENSG00000106305	0.988802	1.05183	0.720742	1.00377	1.42291	0.747746	0.398523	0.692588	1.05592	1.04867
AIP ENSG00000110711	1.49915	0.436027	1.10264	0.90098	1.82744	0.422797	1.42138	1.25623	1.10061	0.766537
AIPL1 ENSG00000129221	0.7581	0.845519	1.42349	0.850091	0.658333	1.10011	0.849379	0.77268	1.3115	1.62162
AIRE ENSG00000160224	0.96765	0.442775	0.708554	0.649394	0.491703	0.94758	0.488539	1.22616	0.906884	1.16167
AJ239318.1 ENSG00000280108	0.938029	1.30699	0.957274	0.898046	1.30174	1.87457	1.19942	1.4188	1.38328	1.30714
AJAP1 ENSG00000196581	0.594294	0.94848	0.468988	0.878349	1.3749	0.835345	0.986958	1.10219	1.24453	1.08812
AJUBA ENSG00000129474	0.567008	0.720105	0.897254	1.02278	1.4019	0.878384	0.58507	0.678777	0.669684	0.583677
AK1 ENSG00000106992	0.645995	1.35419	0.853588	0.647393	0.670754	1.02424	0.782723	0.681535	0.799356	0.469578
AK2 ENSG00000004455	1.65768	0.690602	0.779757	0.266994	0.499031	0.783948	0.760958	0.413183	0.28267	1.08781
AK3 ENSG00000147853	0.686221	0.786643	1.11218	1.1341	0.707252	1.12725	0.472812	1.34599	0.739224	0.888079
AK4 ENSG00000162433	1.47546	0.580234	0.817545	0.353965	0.913136	0.787649	0.727828	0.730315	0.392356	0.624559
AK5 ENSG00000154027	0.673667	1.6882	0.935672	0.668752	0.778877	1.53037	1.0784	0.836735	0.732303	1.20883
AK6 ENSG00000085231	0.780167	2.37561	0.785202	1.00532	1.17763	0.733861	0.88917	1.28064	1.50837	1.04983
AK7 ENSG00000140057	0.694363	1.31766	1.25386	1.02802	0.858525	0.902318	1.10171	0.66841	1.09537	1.87245
AK8 ENSG00000165695	1.44767	0.665813	1.05285	1.28451	1.68305	1.29092	1.53307	0.652963	0.857921	0.511499
AK9 ENSG00000155085	0.941577	1.6392	0.915668	1.08078	0.652933	1.58226	2.41448	0.969439	0.305868	1.09384
AKAP1 ENSG00000121057	0.613021	0.972506	1.00617	0.989924	1.07077	0.834816	0.977251	1.18076	0.981703	0.694492
AKAP10 ENSG00000108599	0.313512	1.40205	0.414166	0.573229	0.52812	0.672112	1.12283	0.801724	0.688114	1.12699
AKAP11 ENSG00000023516	1.6606	0.710719	0.909651	0.579136	0.805388	1.28234	0.853015	0.806819	0.860476	0.593491
AKAP12 ENSG00000131016	1.16686	0.656266	0.425929	0.932358	1.09203	0.692993	1.55766	0.661003	0.623866	1.39972
AKAP13 ENSG00000170776	0.995209	0.706849	0.772688	0.918326	0.835884	0.509987	0.748723	0.866616	0.665822	1.33411
AKAP14 ENSG00000186471	1.10666	0.913117	0.834362	0.228524	0.794994	0.766879	1.29937	0.523873	1.18997	0.460434
AKAP17A ENSG00000197976	0.526828	0.862551	1.07159	1.09246	0.859673	1.56396	0.590657	0.766636	0.705524	0.935271
AKAP3 ENSG00000111254	1.0906	1.43693	1.52514	0.875972	0.858167	0.927812	0.585269	0.545734	1.2181	0.885213
AKAP4 ENSG00000147081	0.818648	0.907633	1.00286	0.236996	0.508566	0.779756	1.03789	0.782438	0.298362	0.547052
AKAP5 ENSG00000179841	0.67738	0.50255	0.56251	0.629856	0.554596	0.673426	1.10256	0.857146	1.1637	1.31293
AKAP6 ENSG00000151320	1.38268	1.14915	1.29974	1.2746	1.49697	0.880193	1.36506	0.721899	1.07193	1.16168
AKAP7 ENSG00000118507	1.07724	0.6859	0.925402	0.989187	1.0495	0.928179	0.676599	0.846407	1.03574	0.936274
AKAP8 ENSG00000105127	1.55603	1.41899	1.21809	0.512452	0.892384	0.791734	1.85983	0.626946	0.461043	1.26081
AKAP8L ENSG00000011243	0.731567	0.645384	0.633593	0.593395	0.584186	0.956685	1.03991	1.12559	1.63304	0.700921
AKAP9 ENSG00000127914	1.75999	0.750466	0.701466	0.813525	1.11918	1.23226	0.718171	0.535838	0.701057	0.384101
AKIP1 ENSG00000166452	0.749205	0.939296	1.04908	0.774878	0.734152	1.3415	1.07199	0.938034	1.81714	1.14953
AKIRIN1 ENSG00000174574	1.14454	0.472769	0.694845	0.646256	1.22679	0.608579	1.08609	1.77919	0.53776	0.62578
AKIRIN2 ENSG00000135334	0.583597	1.47814	0.774279	0.876605	1.59413	0.81832	0.811247	0.601226	0.690243	0.797849
AKNA ENSG00000106948	1.25781	1.13503	0.649191	0.959427	1.78168	0.432987	0.649527	0.964457	0.683539	1.74334
AKNAD1 ENSG00000162641	1.94693	0.664412	0.826308	1.24325	0.864939	0.411967	1.00811	0.496441	1.57159	0.52677
AKR1A1 ENSG00000117448	0.67474	1.49552	0.860254	1.01835	0.895304	0.779657	0.737417	0.671577	0.828835	1.15444
AKR1B1 ENSG00000085662	0.607089	1.46012	1.16285	0.933653	0.998812	0.774369	0.799204	0.600897	1.06059	0.575135
AKR1B10 ENSG00000198074	0.572277	1.52744	1.07881	1.33634	1.0733	0.961576	0.71801	0.352627	1.0443	1.33339
AKR1B15 ENSG00000227471	0.756993	0.859276	1.20281	1.12484	1.22066	1.36126	0.637588	0.856803	0.891788	1.18316
AKR1C1 ENSG00000187134	0.716218	1.29746	0.979076	1.07878	0.816324	0.807713	0.762583	0.833065	1.45985	0.709699
AKR1C2 ENSG00000151632	1.59401	1.14727	0.62351	0.803464	0.797715	0.734705	1.14319	1.27116	0.910168	0.401737
AKR1C3 ENSG00000196139	1.15041	0.743395	0.850923	0.604997	1.29251	1.42525	1.01546	0.797065	0.592083	1.01309
AKR1C4 ENSG00000198610	0.441977	0.688813	1.37188	0.754714	0.74317	0.699445	0.707118	0.414627	1.40982	0.950979
AKR1D1 ENSG00000122787	0.728371	0.800775	0.293889	0.226567	1.1438	0.561781	0.508966	1.22663	0.735623	0.957778
AKR1E2 ENSG00000165568	0.994772	1.37912	0.548209	0.828571	1.23279	0.691754	0.476451	0.659118	1.29004	0.807888
AKR7A2 ENSG00000053371	1.26082	0.751598	0.610733	1.29944	1.10039	1.52551	0.76396	0.551369	0.847542	0.317343
AKR7A3 ENSG00000162482	1.2639	0.944028	1.58967	0.81226	0.923367	1.39677	0.583963	0.742784	0.851731	1.14921
AKR7L ENSG00000211454	0.631232	0.497283	0.614791	0.46377	0.735361	1.2013	1.30646	0.357257	0.674177	0.860627
AKT1 ENSG00000142208	0.747842	0.632729	1.08556	1.50225	1.42026	0.934044	1.22287	0.496961	0.603547	0.741419
AKT1S1 ENSG00000204673	0.918557	0.520027	1.21957	1.07731	0.603238	1.04167	1.16676	0.658709	0.558982	1.38028
AKT2 ENSG00000105221	1.1494	0.874109	0.508116	0.772497	0.653331	1.15198	0.900753	0.492991	0.937225	1.03889
AKT3 ENSG00000117020	0.667971	1.07127	1.39233	1.22973	0.848878	1.41168	1.12586	0.946343	0.490024	0.368941
AKTIP ENSG00000166971	1.106	1.43294	0.713155	0.687916	1.28206	0.423898	0.835113	0.973318	1.74273	1.22253
AL023806.1 ENSG00000280184	0.991532	0.4764	0.843612	0.458171	0.452582	0.441922	1.21091	0.620073	1.10464	0.374497
AL049794.1 ENSG00000280240	0.503164	0.947103	1.81162	0.48306	0.751844	1.30889	0.97442	1.28858	0.788546	1.23352
AL049872.1 ENSG00000279963	0.802385	0.773041	0.823614	0.689441	0.589575	1.30038	0.722349	0.837558	1.19263	0.604746
AL133475.1 ENSG00000281602	1.78998	0.964105	0.92403	0.744053	0.563253	0.966386	1.38106	0.973878	1.13669	0.807405
AL135745.1 ENSG00000279654	0.716785	1.4949	0.583155	0.651833	0.815124	1.06621	1.09149	0.588444	1.34673	1.34028
AL135787.1 ENSG00000283263	0.499846	0.708366	1.32694	0.562026	1.01032	0.570064	0.692614	0.437108	0.584341	1.21071
AL354828.1 ENSG00000279282	0.615095	0.783308	0.977603	0.395776	0.909943	0.475843	0.396226	0.598791	0.590877	0.378749
AL354828.2 ENSG00000280175	0.630572	0.647143	0.748161	0.903155	0.527741	0.876157	0.642372	1.1536	0.512657	0.897021
AL356053.1 ENSG00000150076	0.204399	1.44757	0.924058	0.475731	0.772347	0.852009	0.796287	0.797098	1.2294	0.845914
AL356289.1 ENSG00000279096	1.29156	1.34456	0.904072	0.984662	0.689619	0.406765	1.00885	0.852403	0.546718	0.492713
AL356585.1 ENSG00000279081	0.888745	0.906894	0.575131	0.812002	0.512273	0.741314	1.07611	0.525586	0.6454	1.00811
AL357140.1 ENSG00000280113	0.965996	1.01735	1.27902	0.763327	0.577782	0.626782	0.562326	0.680941	1.05911	0.990534
AL358852.1 ENSG00000278899	0.891475	1.19338	0.614372	0.969106	1.21001	0.268094	1.06614	0.682125	1.36778	0.936833
AL365181.1 ENSG00000280316	1.70884	0.701916	0.738901	1.24473	0.98501	0.628861	1.28793	0.869296	1.56234	0.384988
AL513523.2 ENSG00000279767	0.466377	1.2429	0.547966	0.444358	1.15582	0.77033	1.24276	1.01306	0.612078	1.02359
AL589743.1 ENSG00000279508	0.85269	1.55134	1.01402	0.581428	0.388859	1.20173	1.16855	1.31997	0.915694	1.20618
AL590235.1 ENSG00000280230	0.393277	0.863368	0.985376	1.35884	1.05159	0.765334	0.350575	1.22385	0.818227	0.360216
AL645922.1 ENSG00000279546	0.859989	0.719836	1.3487	1.264	1.04729	0.593293	0.717149	0.681952	1.16563	0.790924
ALAD ENSG00000148218	0.795187	1.44227	0.491192	0.57822	1.03375	0.399413	0.733197	0.784487	1.00846	0.529598
ALAS1 ENSG00000023330	0.728429	1.33035	0.610297	1.11755	0.853708	1.04233	0.439732	1.20859	0.788982	0.958533
ALAS2 ENSG00000158578	0.654193	0.756054	0.936824	0.609689	1.10279	0.990057	0.634768	0.67438	1.14874	1.09117
ALB ENSG00000163631	1.74963	0.936487	0.757733	0.739261	0.522478	0.678655	0.928151	0.692421	1.01601	0.684503
ALCAM ENSG00000170017	1.0213	0.818306	0.676039	0.932627	0.437308	0.516077	0.668944	0.61895	0.959655	0.524182
ALDH16A1 ENSG00000161618	0.751581	1.90259	0.473695	0.938771	0.476921	0.554646	1.14784	1.02978	0.78404	0.921235
ALDH18A1 ENSG00000059573	1.01472	0.949873	1.20152	0.599609	1.16088	1.3048	0.768702	1.16274	0.684579	1.17432
ALDH1A1 ENSG00000165092	0.821061	1.0292	1.06236	0.836945	1.01475	0.943621	0.764966	0.793107	0.648178	1.05705
ALDH1A2 ENSG00000128918	0.388539	1.82393	0.623366	1.46349	1.00686	0.754591	0.550994	0.479245	1.03508	0.744773
ALDH1A3 ENSG00000184254	0.661428	0.653621	0.971814	0.556193	0.716734	0.695213	1.19923	0.668149	0.630195	1.0644
ALDH1B1 ENSG00000137124	0.489732	0.985907	0.692077	1.35991	0.942013	1.09694	0.523292	1.28393	0.633444	0.564482
ALDH1L1 ENSG00000144908	0.748636	0.829231	0.615593	0.9445	0.691271	0.840603	0.906167	1.17548	1.06206	0.346494
ALDH1L2 ENSG00000136010	1.24129	0.602742	0.747866	0.674867	0.941553	0.778642	0.820466	1.05281	0.98696	0.869859
ALDH3A1 ENSG00000108602	1.06189	0.802757	0.63538	0.704243	0.574828	1.13425	0.861054	0.488238	0.632951	0.929962
ALDH3A2 ENSG00000072210	1.06349	0.755944	1.05717	1.11019	0.655759	0.933101	1.38669	0.799251	1.26912	0.95021
ALDH3B1 ENSG00000006534	0.824103	0.840504	1.09341	0.531046	0.831622	0.822999	0.729037	0.947929	0.531103	1.22325
ALDH3B2 ENSG00000132746	0.853607	1.52893	0.502799	1.06402	0.609806	1.45845	0.875865	1.12338	0.543243	0.766493
ALDH4A1 ENSG00000159423	0.6759	0.423033	0.914241	1.12286	0.561924	0.312854	0.814132	0.445844	0.867278	0.555606
ALDH5A1 ENSG00000112294	0.649334	1.49819	1.05904	1.3242	0.538628	0.963297	0.516898	1.0039	0.732736	0.929096
ALDH6A1 ENSG00000119711	1.34147	0.587128	0.522856	0.88588	0.754611	1.25804	0.638727	0.665339	0.908801	0.515866
ALDH7A1 ENSG00000164904	0.834954	0.466656	0.984837	0.694704	0.803955	0.924711	0.485955	0.43871	0.598321	0.480418
ALDH8A1 ENSG00000118514	1.13156	0.798061	1.30187	0.404876	0.646727	0.648148	0.740891	0.983422	1.00803	1.30037
ALDH9A1 ENSG00000143149	0.520801	0.495046	1.23313	1.21338	1.11537	0.922161	0.741399	0.864397	1.06585	0.419504
ALDOA ENSG00000149925	0.667126	0.640636	0.176101	0.604179	1.43175	1.35852	1.12744	0.934425	1.31059	0.812298
ALDOB ENSG00000136872	1.15967	0.524915	1.61263	1.18644	0.575631	1.61299	0.853655	0.708788	0.489446	0.890047
ALDOC ENSG00000109107	1.16605	1.14296	0.726958	0.990233	0.742734	0.385473	0.306431	0.814994	0.902407	0.744898
ALG1 ENSG00000033011	0.568107	1.06186	0.361899	0.914419	0.884257	0.783398	0.833695	0.708707	0.739324	0.971764
ALG10 ENSG00000139133	0.607841	0.551944	0.961138	0.747832	0.795273	0.611198	1.15315	1.63791	0.293168	0.772346
ALG10B ENSG00000175548	1.04273	0.440796	1.03584	0.713268	0.930498	0.849632	0.486256	0.952953	0.663322	0.72563
ALG11 ENSG00000253710	1.36973	0.439494	1.27975	0.729841	1.46088	1.11766	1.05665	0.997273	1.23729	0.597362
ALG12 ENSG00000182858	0.770137	0.825088	0.668454	1.08222	1.17168	0.673252	1.41257	0.929563	0.746763	0.731234
ALG13 ENSG00000101901	1.24012	0.583348	0.897522	0.81564	0.546502	1.13555	0.867866	1.62959	0.906421	1.51819
ALG14 ENSG00000172339	1.21875	0.572467	0.81793	0.848951	1.65094	0.854687	0.696816	1.50646	0.684855	0.472855
ALG1L ENSG00000189366	0.897056	1.04279	0.964694	0.496706	0.656097	0.797714	1.15482	0.655798	1.08817	0.912594
ALG1L2 ENSG00000251287	0.436935	1.01301	1.16335	0.506419	1.10466	1.36374	1.51587	0.926844	1.3896	1.144
ALG2 ENSG00000119523	1.10475	1.11676	1.09914	1.55155	1.21899	0.323128	0.559401	1.04174	0.680945	0.655397
ALG3 ENSG00000214160	0.563307	1.16877	0.748614	1.02882	0.651489	0.813963	0.862432	1.68241	0.526026	0.544204
ALG5 ENSG00000120697	0.937354	1.91881	0.840446	0.79674	0.543263	1.27929	1.20295	0.591898	0.625798	1.54404
ALG6 ENSG00000088035	0.53081	0.851866	0.860587	0.721638	1.22918	0.9757	1.0064	1.14696	1.19212	0.595908
ALG8 ENSG00000159063	1.44119	0.760686	1.33217	0.535705	0.811845	0.731028	0.752395	0.876725	1.00844	1.25893
ALG9 ENSG00000086848	0.807644	0.868366	1.11571	1.08703	0.988173	1.16989	1.45489	1.45171	0.450921	0.763022
ALK ENSG00000171094	0.853352	0.829189	0.808417	0.31969	0.826838	0.549056	1.03789	0.618775	0.406429	1.23085
ALKBH1 ENSG00000100601	0.44345	0.894053	1.25413	0.435531	0.856233	0.750781	0.71827	1.50803	0.969124	0.880118
ALKBH2 ENSG00000189046	0.635591	1.0767	0.942175	0.966519	0.96818	0.761683	0.681063	0.872312	0.411093	1.16816
ALKBH3 ENSG00000166199	1.17859	0.806397	0.38491	1.43013	1.04838	0.443177	1.33031	0.754655	0.712413	1.08343
ALKBH4 ENSG00000160993	0.959065	0.627122	1.31868	0.618314	0.736836	0.917187	0.631042	0.569879	0.820182	0.672668
ALKBH5 ENSG00000091542	1.3434	0.50819	0.789607	1.315	0.725989	0.54643	0.848382	0.704589	0.559011	0.530529
ALKBH6 ENSG00000239382	1.40102	0.90536	2.17381	0.793349	1.12757	0.64426	0.953481	1.47197	0.713129	1.49321
ALKBH7 ENSG00000125652	0.845205	0.598076	0.504021	1.42676	0.671639	0.585336	1.19838	1.05082	1.10666	1.10136
ALKBH8 ENSG00000137760	0.797898	0.737404	1.30453	1.27182	1.08007	1.93219	1.10933	0.943474	0.499751	0.874177
ALLC ENSG00000151360	0.487816	1.16234	0.905645	1.21297	1.30382	0.424049	0.675277	0.487861	0.966771	0.417625
ALMS1 ENSG00000116127	1.75356	0.969077	0.658344	0.661661	0.350434	1.20935	1.05185	1.35793	1.78577	0.734972
ALOX12 ENSG00000108839	0.502291	1.30964	1.0748	1.48313	0.990091	0.875646	0.638428	0.685422	1.23254	1.00513
ALOX12B ENSG00000179477	1.43066	0.703696	1.08678	0.753624	0.756132	0.979096	0.862485	0.903257	0.757093	0.722321
ALOX15 ENSG00000161905	0.750958	1.67012	0.92985	1.3029	0.926163	0.98015	1.49584	0.80896	0.529676	0.649593
ALOX15B ENSG00000179593	0.93101	2.25101	1.23395	1.31135	1.11377	1.01438	0.93934	1.37652	0.824858	0.702302
ALOX5 ENSG00000012779	1.32335	1.08023	0.883593	0.626577	0.637588	1.60668	0.835716	1.62034	1.08216	1.30004
ALOX5AP ENSG00000132965	0.741658	0.975344	0.863513	0.736026	0.48425	1.12543	1.00714	1.68011	1.06578	0.436606
ALOXE3 ENSG00000179148	0.853843	0.949141	1.04816	0.881653	0.806916	0.279434	0.721307	0.945621	0.783431	0.912318
ALPK1 ENSG00000073331	0.891718	1.04676	0.840467	0.972264	0.789096	1.2304	0.509111	0.369803	0.805458	1.00049
ALPK2 ENSG00000198796	0.702964	1.03424	0.436839	1.11798	1.93003	0.699382	1.09131	0.468098	0.876612	0.749017
ALPK3 ENSG00000136383	0.990952	1.1948	0.605516	1.1254	0.565598	1.30703	0.563033	1.17956	1.34372	0.972546
ALPL ENSG00000162551	0.488527	1.49039	0.747395	0.707598	1.19034	0.817556	0.509739	0.672233	0.688367	0.715353
ALPP ENSG00000163283	0.447464	0.799744	0.692089	0.861359	0.901437	0.902146	0.329353	1.00305	0.856242	0.608921
ALS2 ENSG00000003393	0.437162	1.72161	0.864528	0.727889	1.15422	0.729206	0.875333	1.04501	0.77628	0.41246
ALS2CL ENSG00000178038	1.37156	1.20586	0.971211	1.0743	1.36391	0.935074	0.668634	1.09119	0.713705	0.419644
ALS2CR11 ENSG00000155754	0.843332	0.987346	2.01457	1.48564	1.26232	0.744933	0.507653	0.676477	0.635493	0.361465
ALS2CR12 ENSG00000155749	1.22087	0.774937	0.646185	1.04766	1.74411	0.751898	0.563434	1.13106	0.407913	1.03334
ALX1 ENSG00000180318	1.43117	0.959121	1.08762	0.664183	0.704874	0.986627	1.02913	0.961926	0.703532	1.24324
ALX3 ENSG00000156150	0.752939	0.629609	1.1916	0.930442	1.04109	0.822756	0.561639	0.643191	0.436948	0.826813
ALX4 ENSG00000052850	0.567574	1.19614	0.591134	0.53659	1.08708	0.906973	0.896519	1.05696	0.992583	0.71201
ALYREF ENSG00000183684	1.29314	0.355572	0.942165	0.574925	0.710481	1.22134	0.578574	0.319476	0.720118	0.47025
AMACR ENSG00000242110	1.46082	0.748733	1.32712	0.781234	0.449919	0.708868	1.12277	0.571852	1.2431	0.725635
AMBN ENSG00000178522	1.02888	0.521194	0.632521	1.40321	0.450614	1.28121	0.486334	0.503154	0.653314	1.02978
AMBP ENSG00000106927	0.713817	0.603896	1.4242	1.51086	1.3043	1.7187	0.764972	1.13899	1.60744	0.900788
AMBRA1 ENSG00000110497	0.633878	0.662283	1.04022	0.553395	0.803505	0.770541	1.33994	0.941307	0.629294	0.497087
AMD1 ENSG00000123505	0.851915	1.16477	1.26377	1.23225	1.18109	0.830121	1.07787	0.700231	1.19665	1.41605
AMDHD1 ENSG00000139344	0.96447	1.01091	0.651886	0.712052	0.608229	0.863968	0.471313	1.08187	1.01462	0.891944
AMDHD2 ENSG00000162066	0.465131	1.15011	0.978852	1.29864	1.04577	1.0206	0.718513	0.423652	1.40478	1.21246
AMELX ENSG00000125363	0.600526	1.18018	1.15133	0.681614	0.506366	1.23456	0.560664	1.00254	1.22599	0.660763
AMELY ENSG00000099721	0.837719	0.407603	0.475957	0.852382	0.649464	0.853538	0.506497	0.815027	0.923409	1.13113
AMER1 ENSG00000184675	0.70676	0.699148	0.771695	1.12647	0.389779	0.738983	0.437737	0.931121	0.571243	1.11121
AMER2 ENSG00000165566	0.740685	0.552112	1.93562	0.443075	0.424079	0.704185	0.857529	0.426648	0.766609	0.546039
AMER3 ENSG00000178171	1.15489	0.834974	0.653672	0.580472	0.938223	0.832085	0.558854	0.565707	1.00066	0.719367
AMFR ENSG00000159461	0.805418	0.560985	0.848378	0.801955	0.532799	1.16974	0.578746	1.33305	0.80331	1.07564
AMH ENSG00000104899	0.995397	0.544281	1.5927	0.561407	1.23237	0.624073	0.75886	1.17377	0.451376	0.714152
AMHR2 ENSG00000135409	0.985661	0.955549	1.2559	0.632034	0.717239	0.733152	0.638516	0.604319	0.572985	1.54999
AMIGO1 ENSG00000181754	0.48957	1.57717	1.19455	0.934203	0.393921	1.40887	0.634407	0.628714	0.645264	0.58065
AMIGO2 ENSG00000139211	0.43807	0.893867	0.751801	1.56977	1.27941	0.792694	0.739796	0.968226	1.72715	1.41659
AMIGO3 ENSG00000176020	2.10611	1.3646	1.19701	0.702398	0.79184	0.716826	0.797663	1.01714	0.753602	2.09168
AMMECR1 ENSG00000101935	0.598241	0.62775	1.14385	0.995576	0.800518	1.32359	0.483985	0.403378	1.00132	0.652263
AMMECR1L ENSG00000144233	0.711008	1.34747	1.80541	0.41823	1.00311	1.21294	0.771696	0.993412	1.23879	0.863186
AMN ENSG00000166126	0.41448	0.830894	0.58439	1.36504	0.574656	0.656924	1.19032	0.998164	0.523425	0.918075
AMN1 ENSG00000151743	0.688692	1.61198	0.496375	0.724062	0.831191	0.864391	1.44031	0.815055	0.601577	0.916447
AMOT ENSG00000126016	0.625901	0.659054	1.28672	1.37074	0.770442	1.58448	0.92423	0.598368	0.745305	0.520446
AMOTL1 ENSG00000166025	1.39632	0.985501	0.454336	0.681561	0.783367	1.15689	1.60822	0.903132	0.890456	0.723747
AMOTL2 ENSG00000114019	0.824349	1.04697	1.36922	0.798169	1.01804	0.751288	0.957174	0.6235	0.75169	1.21004
AMPD1 ENSG00000116748	0.65112	1.0284	0.531952	1.13462	0.976815	0.526506	0.514812	1.43762	1.51564	1.01107
AMPD2 ENSG00000116337	0.996014	1.5934	1.39099	1.21118	0.841696	1.09201	0.680487	1.0106	0.405986	0.390836
AMPD3 ENSG00000133805	0.423681	0.609284	0.854468	1.00881	0.913325	1.07957	1.17371	0.869034	0.594002	0.868707
AMPH ENSG00000078053	0.518923	0.313976	0.892552	1.2214	0.534208	0.433905	0.666528	0.823275	1.94756	1.09541
AMT ENSG00000145020	0.554472	0.451583	0.370297	0.854444	0.746792	1.75983	0.466008	1.38381	0.760798	0.600779
AMTN ENSG00000187689	0.654624	1.23612	0.409714	0.852628	0.732829	0.50009	0.951639	1.1537	1.28651	0.84668
AMY1A ENSG00000237763	1.37594	1.11862	1.28524	1.65036	0.669566	0.839156	1.53962	0.652798	1.26163	1.34309
AMY1B ENSG00000174876	0.554162	0.804819	1.15161	1.41155	1.62579	0.759898	1.14982	0.69101	0.481195	1.72442
AMY1C ENSG00000187733	0.519282	0.957465	0.891438	0.808216	0.850661	1.11902	1.50102	1.37936	0.920696	1.53523
AMY2A ENSG00000243480	0.718072	0.833857	2.02018	0.96247	0.928725	0.939324	0.584837	1.3241	0.587353	0.779573
AMY2B ENSG00000240038	0.767039	1.33082	1.79362	0.781723	1.0597	1.58628	0.832104	1.03817	1.08999	1.1271
AMZ1 ENSG00000174945	0.471846	1.11001	1.16687	0.509001	1.24429	0.933869	0.944919	1.47751	1.33296	0.380322
AMZ2 ENSG00000196704	0.887142	1.10605	1.54204	0.832442	0.999144	0.753632	1.0992	0.425893	0.695763	0.61572
ANAPC1 ENSG00000153107	0.569327	0.942747	0.626028	0.864253	1.11058	1.14693	1.06576	2.58099	1.13006	0.96127
ANAPC10 ENSG00000164162	0.831832	0.742698	0.736983	1.17551	1.09665	1.74262	0.737578	0.558085	0.744598	0.918176
ANAPC11 ENSG00000141552	0.690633	0.827639	0.940829	1.33156	0.628121	0.809148	0.77831	0.675216	0.623191	0.649314
ANAPC13 ENSG00000129055	0.820784	0.664947	1.15036	1.22749	0.595098	0.67174	1.20717	0.933366	1.0397	1.30465
ANAPC15 ENSG00000110200	1.14039	1.06416	0.662126	1.8711	0.799975	1.08607	1.32958	1.13143	1.22104	0.760062
ANAPC16 ENSG00000166295	0.872845	1.49153	0.65146	0.801823	1.27709	0.947065	0.993839	0.956964	1.59206	0.460379
ANAPC2 ENSG00000176248	0.712644	0.522427	0.778626	0.8085	0.817241	0.653869	0.866664	0.904714	1.10372	0.785141
ANAPC4 ENSG00000053900	0.787017	1.00169	0.570599	0.937109	0.408523	1.21145	0.941272	1.02187	0.640555	1.44088
ANAPC5 ENSG00000089053	1.2459	0.772573	0.512051	0.542108	1.29729	0.910293	1.46208	1.07509	1.07071	1.51148
ANAPC7 ENSG00000196510	0.942189	0.489031	1.13819	0.562713	0.403374	1.33299	1.36095	0.602978	1.21765	0.882371
ANG ENSG00000214274	1.06719	1.07229	1.01874	0.460338	1.20307	1.13477	0.953073	0.955971	1.11591	0.703544
ANGEL1 ENSG00000013523	0.669371	1.14804	1.44054	0.482047	0.907935	0.679512	0.988433	1.33337	0.606947	1.10026
ANGEL2 ENSG00000174606	0.427958	1.28415	1.22548	0.829612	0.894829	0.623646	0.845899	1.18259	1.61941	0.532254
ANGPT1 ENSG00000154188	0.958542	0.947126	1.00079	1.23871	0.583468	0.798897	1.11439	1.13308	0.7544	1.19442
ANGPT2 ENSG00000091879	0.379072	1.23477	1.17514	0.602446	0.787519	0.501812	0.69966	1.42582	1.02144	0.58167
ANGPT4 ENSG00000101280	0.838641	1.02861	0.897045	1.71665	1.43942	1.12108	0.325472	1.39281	0.801325	0.912629
ANGPTL1 ENSG00000116194	1.16403	1.44456	1.3147	0.939332	1.08334	0.551785	1.07987	0.873415	0.731242	0.886542
ANGPTL2 ENSG00000136859	0.423516	0.727184	1.05144	0.939829	1.00236	1.16863	0.973464	0.588734	0.555803	0.639228
ANGPTL3 ENSG00000132855	1.37918	1.20368	1.30879	1.2386	0.592361	0.737552	1.35417	1.0923	1.44717	1.26096
ANGPTL4 ENSG00000167772	1.27667	0.617529	1.12561	0.518968	0.676482	0.854901	0.462528	0.447895	0.932876	0.885907
ANGPTL5 ENSG00000187151	0.902386	0.882617	1.07589	0.912738	0.829304	1.39647	0.639641	0.593847	0.26045	0.516868
ANGPTL6 ENSG00000130812	1.01145	1.06292	0.751643	1.26903	0.932323	0.917896	0.575202	0.890721	0.827145	0.351327
ANGPTL7 ENSG00000171819	0.703081	0.998431	0.313945	0.419663	0.620311	0.861731	1.24543	1.51646	0.777813	0.723116
ANGPTL8 ENSG00000130173	0.595795	1.48918	0.697137	0.695839	1.07903	0.394537	0.592127	0.896115	0.933802	0.462613
ANHX ENSG00000227059	1.04166	0.789727	0.664662	0.421296	0.760248	1.29692	0.879084	0.58912	0.761999	0.514659
ANK1 ENSG00000029534	0.352992	1.40378	0.451988	0.544198	1.81653	0.926949	0.642729	1.45956	0.499367	0.810101
ANK2 ENSG00000145362	0.609663	1.01446	1.20565	0.312216	0.794606	0.856908	0.559966	0.61328	1.30243	1.24689
ANK3 ENSG00000151150	0.761037	1.15161	0.860188	1.18734	0.840113	0.969108	0.795656	1.21255	0.32808	0.474644
ANKAR ENSG00000151687	0.385943	0.842799	1.18018	1.50145	1.1703	1.03462	0.933019	0.763325	0.814033	0.607187
ANKDD1A ENSG00000166839	1.28617	1.35193	0.556627	0.931645	1.32273	0.59782	0.471412	1.41893	0.679387	1.50587
ANKDD1B ENSG00000189045	0.372737	0.611264	0.452214	0.500589	1.02521	1.17947	0.749243	0.830104	0.617194	0.891464
ANKEF1 ENSG00000132623	1.5204	1.24136	1.08812	0.903151	0.553071	1.14555	0.647708	1.06258	1.7804	1.23198
ANKFN1 ENSG00000153930	0.804102	0.834262	0.487433	0.651933	0.388889	0.559872	0.578405	0.611555	0.470346	1.00839
ANKFY1 ENSG00000185722	1.3436	0.522931	0.649653	1.36999	1.60476	0.453756	0.97086	0.984003	1.15222	1.23492
ANKH ENSG00000154122	1.01807	0.687358	0.508422	0.672773	0.725042	0.859448	0.543341	0.767805	0.870245	0.735429
ANKHD1 ENSG00000131503	0.542181	0.979908	1.39106	0.600836	1.04646	1.20207	0.88369	0.799808	0.98244	1.28509
ANKHD1-EIF4EBP3 ENSG00000254996	0.764283	0.901028	0.71531	1.33807	0.638789	0.798787	0.967671	0.609219	0.832946	0.661294
ANKIB1 ENSG00000001629	0.511418	0.49326	0.963608	0.847427	0.615472	0.949627	1.29702	0.752361	0.450317	0.892063
ANKK1 ENSG00000170209	1.74697	1.27363	1.24886	1.31057	0.724163	0.593965	0.710125	1.15589	0.848938	1.33071
ANKLE1 ENSG00000160117	0.880788	0.574543	0.948842	0.644081	0.231799	0.933773	0.791334	1.20168	0.887357	0.677195
ANKLE2 ENSG00000176915	0.668773	1.17442	1.64708	1.09394	0.820862	0.531519	0.766839	0.832024	0.886814	0.823956
ANKMY1 ENSG00000144504	0.635461	1.84961	1.16106	0.730999	1.16826	1.07337	0.95684	1.16506	1.16011	0.849272
ANKMY2 ENSG00000106524	0.520453	1.28987	1.56716	1.02512	1.20309	0.868063	1.4805	0.457303	1.50748	1.6364
ANKRA2 ENSG00000164331	0.766081	1.14144	0.891187	1.12719	0.739408	0.702952	0.795313	0.818401	0.405009	0.843443
ANKRD1 ENSG00000148677	0.467751	0.905874	0.696029	1.23957	0.927044	1.19566	0.680591	0.73527	0.754768	1.23773
ANKRD10 ENSG00000088448	0.64329	0.445164	0.516839	0.89293	0.540776	0.798236	0.924031	0.981099	0.669575	0.717296
ANKRD11 ENSG00000167522	0.342303	0.814316	0.999259	0.495917	0.58298	0.650498	0.909211	0.749958	1.00481	0.838
ANKRD12 ENSG00000101745	0.792328	1.17864	1.16819	0.879938	0.943868	1.5274	1.15401	0.733101	0.885383	0.842424
ANKRD13A ENSG00000076513	0.772786	0.706804	0.48117	0.973096	1.14459	0.693295	0.86826	1.1597	0.744029	1.11212
ANKRD13B ENSG00000198720	1.22932	0.782552	1.19063	0.526817	0.579845	1.33275	1.05701	1.62171	0.722324	1.11031
ANKRD13C ENSG00000118454	0.769685	0.562325	0.912739	0.573518	1.01824	0.594282	1.11699	0.616089	0.899412	0.543348
ANKRD13D ENSG00000172932	1.16455	0.994023	0.754862	1.03837	1.82289	0.442121	1.48204	1.21689	1.19128	1.51463
ANKRD16 ENSG00000134461	0.850703	1.06224	1.31653	0.419567	0.954841	0.84596	1.0147	1.01174	1.59765	1.12358
ANKRD17 ENSG00000132466	1.09993	0.675296	1.03019	1.51857	0.595721	1.23479	0.845327	0.865251	0.541834	0.571162
ANKRD18A ENSG00000180071	1.63997	1.14894	0.85795	0.629108	0.945554	0.889054	0.798466	1.15012	1.08302	1.02024
ANKRD18B ENSG00000230453	1.32341	0.77825	1.02613	0.502092	1.08961	1.54445	0.953045	0.566349	1.05295	0.691942
ANKRD2 ENSG00000165887	0.691147	0.754259	0.818311	0.404083	0.573457	1.15733	0.952129	0.870762	0.655566	1.1783
ANKRD20A1 ENSG00000260691	1.40266	0.84603	1.38402	0.840903	1.05384	1.57877	1.3456	1.1835	0.756871	0.956129
ANKRD20A2 ENSG00000183148	0.265625	1.21249	1.00315	1.46772	0.823645	0.877132	0.855827	0.419117	1.03192	0.586702
ANKRD20A3 ENSG00000276203	0.969092	0.519552	1.29368	1.1309	0.821623	1.17878	1.07137	0.481177	0.822547	0.65198
ANKRD20A4 ENSG00000172014	1.32421	0.619669	1.15748	1.0284	0.397894	1.3852	0.81968	0.72444	0.466376	0.801661
ANKRD22 ENSG00000152766	1.21895	0.412926	0.736379	0.709923	0.711011	1.13933	0.837659	0.664468	0.337518	0.837276
ANKRD23 ENSG00000163126	1.73467	0.817291	0.746503	0.831798	1.18775	1.06694	1.74281	1.18706	1.20535	0.957507
ANKRD24 ENSG00000089847	0.717576	1.87476	0.931376	1.42962	1.30559	1.06248	0.801179	1.27258	0.804209	0.705482
ANKRD26 ENSG00000107890	0.997321	0.824997	0.569677	0.755049	1.29241	0.737815	0.759488	0.606663	0.983529	0.688523
ANKRD27 ENSG00000105186	0.54317	0.465342	0.328742	0.75163	0.856163	0.598422	1.10938	1.40438	0.516347	1.22397
ANKRD28 ENSG00000206560	0.427681	0.940038	1.20096	0.815263	1.16603	0.466842	0.918623	0.970313	0.5437	0.650038
ANKRD29 ENSG00000154065	0.559157	1.00255	0.487587	1.06871	0.455524	1.0809	0.869358	0.483738	0.650687	0.646376
ANKRD30A ENSG00000148513	0.676722	0.723368	1.4328	1.10559	0.388274	0.600579	0.8736	0.846087	1.09569	0.258456
ANKRD30B ENSG00000180777	0.951095	0.64369	1.39361	0.708568	0.700143	1.24351	0.730979	0.538401	0.556453	0.392286
ANKRD30BL ENSG00000163046	2.05912	0.591392	0.677914	0.46222	0.212316	0.936103	1.43576	0.735791	0.724956	0.996761
ANKRD31 ENSG00000145700	1.12673	0.854169	1.17018	0.800923	0.604491	1.53618	1.14112	0.36716	1.41722	0.363006
ANKRD33 ENSG00000167612	1.01999	0.689914	0.337091	0.707319	0.801018	0.677067	0.732235	0.700392	0.830206	1.64791
ANKRD33B ENSG00000164236	0.467136	0.906398	1.12821	1.08773	1.00339	0.791639	0.89886	0.73588	0.708626	1.13467
ANKRD34A ENSG00000272031	0.923951	0.677818	1.27644	1.10941	1.24536	0.886263	2.14149	0.757427	1.41495	0.558683
ANKRD34B ENSG00000189127	0.908503	0.755792	1.3559	0.999842	1.07837	1.07304	0.779653	0.881321	0.834757	0.950784
ANKRD34C ENSG00000235711	0.378146	0.521563	0.646967	0.805213	0.386297	0.940255	1.16327	0.691949	1.07639	0.533267
ANKRD35 ENSG00000198483	0.88856	1.60109	0.70861	1.33401	1.47239	0.584929	0.516554	0.603489	0.836913	1.21278
ANKRD36 ENSG00000135976	0.44825	1.09829	0.804156	1.29677	0.392464	0.449959	0.584426	0.953306	0.960065	0.946986
ANKRD36B ENSG00000196912	1.70527	1.03178	1.16021	0.582964	0.880028	0.691079	0.664529	0.708742	1.48811	1.32767
ANKRD36C ENSG00000174501	1.05414	1.34094	0.868915	0.37598	0.931971	0.93178	0.687617	1.61898	1.10636	0.872271
ANKRD37 ENSG00000186352	0.561393	1.50087	0.758913	0.62099	0.619378	0.599795	0.886662	0.819536	0.930252	1.29347
ANKRD39 ENSG00000213337	0.762609	0.693458	1.11166	1.90866	0.906064	0.878623	0.918839	0.735216	1.20466	1.80327
ANKRD40 ENSG00000154945	0.839973	1.29035	1.17463	1.04042	1.11812	0.646986	1.0834	0.998367	1.6919	1.06806
ANKRD42 ENSG00000137494	1.36355	0.406186	0.609212	1.22978	1.14708	0.260027	1.21492	0.563106	0.677625	1.51853
ANKRD44 ENSG00000065413	1.15396	0.857531	1.34048	0.763833	0.601386	0.639195	0.991315	1.16338	0.784946	0.883091
ANKRD45 ENSG00000183831	0.597513	1.32414	0.647465	1.38159	0.807896	0.439207	1.34339	1.29068	0.548869	0.361822
ANKRD46 ENSG00000186106	1.31983	0.446684	0.805963	1.15018	0.732646	0.899463	1.28495	1.18564	0.770643	1.38538
ANKRD49 ENSG00000168876	0.990541	0.723809	1.0057	1.41228	1.35008	0.727923	0.679973	0.527809	1.09488	0.695252
ANKRD50 ENSG00000151458	1.31963	1.07964	0.821286	1.88457	1.40065	0.636054	0.814871	1.28648	0.87764	0.849664
ANKRD52 ENSG00000139645	1.54823	1.49811	0.649629	1.03297	1.02962	0.608498	0.501354	1.14389	1.29044	0.815406
ANKRD53 ENSG00000144031	1.56519	0.469421	0.961697	0.300995	1.04968	0.670897	0.573962	0.575935	0.672782	1.80992
ANKRD54 ENSG00000100124	0.724493	0.834027	1.34849	1.06705	1.31982	0.551015	1.70987	0.995852	0.689019	0.548063
ANKRD55 ENSG00000164512	0.927953	0.850656	1.31314	1.27771	0.817205	0.882049	1.42814	0.496818	0.542019	0.836826
ANKRD6 ENSG00000135299	0.740282	1.36426	1.1029	1.42896	0.753959	0.721923	0.877722	1.10393	1.29184	1.01281
ANKRD61 ENSG00000157999	0.51806	1.00759	1.33656	0.938465	0.99401	1.38363	0.622311	1.75742	1.38803	0.838522
ANKRD62 ENSG00000181626	0.464544	0.897215	0.474798	1.46792	0.859174	1.04946	0.59675	0.640847	0.711401	1.0687
ANKRD65 ENSG00000235098	0.450418	1.15008	1.22302	0.965257	0.707499	0.431781	0.34556	0.390122	0.821735	0.774322
ANKRD66 ENSG00000230062	0.91632	1.40103	0.932291	0.790787	0.616724	1.39407	1.27599	0.668471	1.65253	0.853175
ANKRD7 ENSG00000106013	1.12841	0.928103	0.614381	1.21195	0.699932	0.734829	0.622373	0.824573	0.421415	0.848029
ANKRD9 ENSG00000156381	1.08719	1.92142	0.611093	1.04299	0.761504	0.856725	1.18641	0.621494	0.946234	0.917014
ANKS1A ENSG00000064999	1.13688	0.943426	0.881213	0.441468	0.775472	0.535166	1.14177	1.18597	1.40778	1.48243
ANKS1B ENSG00000185046	0.708905	1.45992	0.645453	0.649408	1.13428	0.448376	0.885927	0.388699	1.50759	1.66615
ANKS3 ENSG00000168096	0.962959	0.773637	0.876445	1.10438	0.60553	0.621149	0.788175	1.38058	0.451022	0.757463
ANKS4B ENSG00000175311	0.581478	0.625031	0.758923	1.01507	1.13387	0.679337	0.741428	0.581618	0.63563	0.879272
ANKS6 ENSG00000165138	0.793901	0.906471	0.227764	0.862088	0.682656	0.380469	1.29559	0.995917	0.896161	1.00184
ANKUB1 ENSG00000206199	1.6807	0.761635	1.13124	0.685462	0.866385	1.07772	0.867526	1.16676	1.40722	1.25437
ANKZF1 ENSG00000163516	1.00364	1.01046	0.840821	0.49055	0.564669	0.875819	0.467353	0.756888	0.652995	0.68517
ANLN ENSG00000011426	1.19246	1.4078	0.999488	0.464602	0.26115	0.915547	0.709793	0.535767	0.724881	0.447061
ANO1 ENSG00000131620	0.558199	0.491931	1.03288	0.972797	1.28537	0.606189	1.07641	0.409481	0.690294	1.2662
ANO10 ENSG00000160746	0.648417	1.11769	0.662541	0.589219	1.23619	0.600967	0.647115	0.643638	1.26251	0.802999
ANO2 ENSG00000047617	0.556937	0.529267	0.485303	0.895394	0.866189	1.69531	0.884392	0.558935	1.00183	1.21723
ANO3 ENSG00000134343	1.24924	0.651351	0.695082	0.957487	0.332919	1.09422	1.30772	0.670003	0.908214	1.76154
ANO4 ENSG00000151572	0.759311	0.895888	0.860257	0.417322	0.436194	0.800844	1.42205	1.14617	0.546613	0.557527
ANO5 ENSG00000171714	0.706605	1.08694	0.859938	0.882374	0.677494	0.670575	0.512316	1.34106	0.889914	0.680168
ANO6 ENSG00000177119	0.408421	1.10496	0.567232	0.814903	0.746938	0.510734	0.382713	0.683796	1.09896	0.727816
ANO7 ENSG00000146205	0.497647	1.55449	1.4998	1.20113	0.860416	0.534019	0.452481	0.755278	1.23018	0.851887
ANO8 ENSG00000074855	0.849194	0.772408	0.736599	0.745883	0.840456	0.716279	0.899056	0.783062	0.607875	0.861273
ANO9 ENSG00000185101	0.801025	0.991931	0.430952	1.18541	0.693478	0.912704	0.624325	0.57831	0.601849	0.528788
ANOS1 ENSG00000011201	1.21357	0.751999	0.522492	0.763691	1.2846	0.469233	0.518265	1.19081	0.853341	0.558555
ANP32A ENSG00000140350	1.55064	1.32976	0.953971	0.86931	1.29495	0.722476	0.606228	1.00582	1.12933	0.559782
ANP32B ENSG00000136938	1.7058	1.5204	0.972587	0.502095	0.677542	1.17208	0.492192	0.926766	0.717447	1.14509
ANP32D ENSG00000139223	0.782549	0.479126	1.15412	0.582049	0.524524	1.07716	0.518091	0.879681	0.706546	1.42182
ANP32E ENSG00000143401	1.02925	0.731103	0.872539	0.883673	0.703784	0.686822	0.878166	1.05973	1.08739	0.594547
ANPEP ENSG00000166825	0.559523	1.13588	0.548959	0.90744	0.624733	0.934492	1.08527	1.14609	1.1206	0.548957
ANTXR1 ENSG00000169604	0.654265	0.484058	1.086	0.699551	1.1528	0.742295	0.631183	0.751503	0.907427	1.02902
ANTXR2 ENSG00000163297	1.29845	0.658525	1.58418	1.87712	0.40449	0.735251	0.826679	1.06383	1.19568	1.42013
ANTXRL ENSG00000274209	1.08419	1.55338	0.922174	0.861734	0.500649	1.47072	0.395727	0.643065	0.679963	0.820994
ANXA1 ENSG00000135046	1.21625	0.674784	0.826191	2.04356	1.43535	0.662525	0.74179	1.33368	0.901392	1.11167
ANXA10 ENSG00000109511	1.1271	0.898682	0.697696	0.696044	0.613965	0.724446	0.561784	1.19415	0.698029	0.900465
ANXA11 ENSG00000122359	0.392214	1.02052	0.731972	0.826542	1.12166	1.23077	1.09895	0.942958	0.889535	0.865578
ANXA13 ENSG00000104537	1.2907	1.65019	0.903467	0.517547	0.448435	0.701994	1.129	0.671087	1.12036	1.50568
ANXA2 ENSG00000182718	1.48584	0.774782	0.361285	0.997036	1.42239	0.929275	0.82724	1.50105	0.439041	0.985579
ANXA2R ENSG00000177721	0.604442	1.27212	0.45342	0.948037	1.14967	0.404422	1.41636	0.570179	0.679681	1.03054
ANXA3 ENSG00000138772	1.49511	0.924165	1.53989	0.764907	1.69547	1.74677	0.810045	1.28811	0.588648	0.594392
ANXA4 ENSG00000196975	1.1089	0.531672	0.945604	0.726024	1.28665	1.00325	0.678471	1.16015	1.27847	0.650442
ANXA5 ENSG00000164111	0.603958	0.533358	0.813447	1.63973	0.362292	0.925424	0.881477	0.841202	1.45441	0.746705
ANXA6 ENSG00000197043	0.614797	0.652879	0.664115	0.543084	0.833249	1.83417	1.19608	0.681353	0.735785	1.38215
ANXA7 ENSG00000138279	0.716702	0.837966	1.16882	1.38358	0.759828	1.29054	1.31497	1.39989	0.777848	0.264405
ANXA8 ENSG00000265190	0.667889	1.45269	1.16395	0.467977	0.669632	0.885515	0.912213	0.652655	0.907441	0.850505
ANXA8L1 ENSG00000264230	0.860876	0.548999	1.19976	1.06388	0.705145	1.19996	0.458517	0.820776	0.532301	0.475295
ANXA9 ENSG00000143412	0.692318	0.527567	0.478204	0.659272	0.74326	0.871357	0.694368	1.56053	1.02803	1.50494
AOAH ENSG00000136250	0.815453	1.1084	0.781266	0.75875	0.579424	1.01601	1.03872	0.808203	0.96322	0.719037
AOC1 ENSG00000002726	0.845213	0.607789	0.826461	0.844239	0.563082	0.951723	0.540714	0.986374	0.684013	1.09275
AOC2 ENSG00000131480	0.707606	1.48899	0.517944	1.5626	1.79557	0.519647	0.50679	0.829382	0.96597	0.750814
AOC3 ENSG00000131471	1.24684	1.0609	1.22143	0.908079	1.32867	0.702335	1.39469	0.758953	1.6962	1.49043
AOX1 ENSG00000138356	1.4967	0.898795	2.31171	1.03728	1.21439	0.821437	0.954341	1.41179	1.14671	1.09386
AP000275.65 ENSG00000265590	0.953724	0.743417	0.762293	0.825889	0.842776	0.711247	0.825888	1.01912	1.1212	0.858694
AP000295.9 ENSG00000249624	0.865742	0.77493	0.674964	0.966689	0.764933	1.32214	1.68617	0.406372	0.733018	0.928721
AP000304.12 ENSG00000249209	0.523939	1.78271	0.760426	1.32293	0.579332	1.09596	0.442505	1.13168	0.725162	0.32016
AP000349.2 ENSG00000280178	0.721963	1.07094	0.930155	0.465631	0.855131	0.750455	0.973148	0.6866	0.467404	1.74269
AP000350.10 ENSG00000251357	0.816105	1.07681	1.20507	0.87099	1.19452	0.615495	0.543875	0.458829	0.376134	0.603219
AP000687.1 ENSG00000280170	0.955308	1.66898	1.03714	0.467461	0.663086	1.02145	1.1049	0.95937	0.601501	0.558083
AP000721.4 ENSG00000256100	0.583591	0.887961	0.634459	1.4451	0.811622	0.481117	0.481905	0.958094	1.39121	1.0912
AP000769.1 ENSG00000279576	0.675973	0.713512	1.50038	0.785091	1.61149	0.744799	0.412125	1.21766	0.825039	0.78455
AP000866.1 ENSG00000279342	0.577569	1.07225	0.577964	0.612297	1.12813	0.644206	1.27428	0.414536	1.11589	1.38505
AP001888.1 ENSG00000281781	1.34253	0.879871	0.590603	0.967318	0.944556	0.626549	1.01411	0.841544	0.795619	1.29183
AP002962.1 ENSG00000279906	1.24471	0.840429	0.715108	0.528387	0.891872	0.699297	0.61483	1.03716	1.12249	1.0676
AP006285.2 ENSG00000278919	0.932203	1.12666	0.694046	0.704487	0.974342	0.569032	1.49903	0.621074	0.897097	0.892855
AP1AR ENSG00000138660	0.705249	1.21097	1.51297	0.666971	1.09277	0.656489	1.40473	0.965204	1.04903	0.674622
AP1B1 ENSG00000100280	0.794874	1.20451	1.05789	0.846539	0.690706	0.841841	0.500083	1.98177	0.719104	0.789212
AP1G1 ENSG00000166747	0.720261	0.661028	0.503594	1.0556	0.96791	1.03171	0.556096	0.811652	0.43658	1.63991
AP1G2 ENSG00000213983	0.961424	0.936211	1.19494	1.12366	0.723411	0.54285	1.06182	0.670302	1.10081	0.840009
AP1M1 ENSG00000072958	0.477433	0.978676	1.0643	1.11201	0.410312	0.603658	1.85927	0.92015	1.26829	0.666716
AP1M2 ENSG00000129354	0.719605	1.43209	1.1102	1.0531	0.540829	1.37493	0.869593	0.66475	1.45835	0.696434
AP1S1 ENSG00000106367	0.874958	0.585655	0.830972	0.47032	0.572877	1.08824	0.655846	0.712506	1.73941	0.851544
AP1S2 ENSG00000182287	0.56637	0.935346	0.664504	0.84636	0.952619	0.792478	0.555222	0.952162	1.01913	0.913615
AP1S3 ENSG00000152056	0.630221	1.01688	1.20033	0.982553	0.974743	0.865559	1.22368	0.988488	0.919609	0.751454
AP2A1 ENSG00000196961	0.587521	0.472662	0.605317	0.628956	1.08647	0.779417	1.49556	0.761111	0.612802	0.830275
AP2A2 ENSG00000183020	1.35415	0.665263	0.613718	1.16639	0.814369	1.09921	0.860355	1.13957	0.750316	0.921207
AP2B1 ENSG00000006125	1.41728	2.12021	0.825345	1.15451	0.662525	1.21415	0.803579	1.2459	0.907117	0.57554
AP2M1 ENSG00000161203	1.0264	0.54902	0.789238	0.733795	1.0198	1.3374	0.449421	0.477948	0.885055	0.607805
AP2S1 ENSG00000042753	1.33639	0.429649	0.626969	1.15212	0.775558	1.33896	0.801982	0.850799	0.9703	0.808141
AP3B1 ENSG00000132842	0.842854	1.42889	1.1704	1.30341	1.61874	0.992538	0.934555	0.797785	1.12329	0.983362
AP3B2 ENSG00000103723	1.23124	1.02156	1.58623	1.5448	0.543299	0.581339	0.885879	0.566832	0.901786	0.54622
AP3D1 ENSG00000065000	0.789065	0.878872	1.02531	1.37146	1.3719	0.811491	0.875067	0.745714	0.408035	1.66672
AP3M1 ENSG00000185009	0.629059	0.680739	0.995798	0.913906	0.493202	1.73369	0.380592	0.940148	0.546923	0.95391
AP3M2 ENSG00000070718	0.870619	0.762675	1.10062	0.953208	1.729	0.615187	0.764922	1.06537	0.453661	1.53069
AP3S1 ENSG00000177879	0.665217	0.672134	0.413597	0.467925	0.701778	0.878529	0.629432	0.706429	0.731114	0.581921
AP3S2 ENSG00000157823	0.491616	0.565012	1.31399	1.70074	0.497209	0.673612	1.3059	1.1589	0.850132	0.502104
AP4B1 ENSG00000134262	1.18743	1.76348	0.370732	1.02441	1.16584	0.74626	0.870834	0.660119	1.48508	0.388455
AP4E1 ENSG00000081014	0.537303	0.666473	0.585787	1.24306	1.48384	1.22514	1.11293	0.78849	0.652558	0.986377
AP4M1 ENSG00000221838	1.02015	0.630391	1.51245	0.463927	0.644025	0.653127	0.836431	0.87958	0.616669	1.27875
AP4S1 ENSG00000100478	0.480999	0.72806	0.598132	1.09457	0.913504	1.11737	1.12323	1.48036	1.2005	0.680344
AP5B1 ENSG00000254470	0.72996	1.18251	0.890837	0.44207	0.966698	1.2795	0.746244	0.994598	1.3797	0.321009
AP5M1 ENSG00000053770	1.00654	1.94348	1.48313	0.926935	0.944819	0.708168	0.535138	0.904026	1.64594	1.5091
AP5S1 ENSG00000125843	0.976381	0.700307	0.846259	0.770517	0.721811	0.711665	0.577109	1.30793	0.700595	0.737122
AP5Z1 ENSG00000242802	1.23887	0.689406	0.629384	1.43027	0.427979	1.2771	0.795822	0.689035	0.671361	0.801805
APAF1 ENSG00000120868	1.03389	0.982457	0.896644	0.50017	1.07208	0.823572	0.472101	0.985365	1.33414	1.09207
APBA1 ENSG00000107282	0.485812	0.919011	0.46954	0.729262	1.36567	0.791978	0.769968	0.966472	0.987992	0.720455
APBA2 ENSG00000034053	0.9867	0.911391	1.07994	1.29429	1.019	1.08663	0.922157	1.22773	0.832493	0.420202
APBA3 ENSG00000011132	0.617953	0.51337	1.04809	1.20792	0.509936	0.890976	1.1649	1.19269	1.07343	1.03199
APBB1 ENSG00000166313	1.36673	0.831309	1.20843	1.34395	1.00851	1.17502	1.19213	0.600268	0.553571	1.05303
APBB1IP ENSG00000077420	0.752995	0.750429	0.692694	0.391036	1.13983	1.12703	0.495236	1.16518	1.05385	0.477596
APBB2 ENSG00000163697	1.00647	1.2366	1.27468	1.18466	1.11932	1.26579	0.575259	0.70497	0.39254	0.757039
APBB3 ENSG00000113108	0.391913	1.00507	1.42144	1.76625	0.714855	0.716012	0.680133	1.14943	0.525223	0.956167
APC ENSG00000134982	0.718677	0.842174	0.832957	0.992983	0.507567	0.487661	0.850739	1.16221	0.599469	0.70996
APC2 ENSG00000115266	1.39031	0.941427	1.11735	1.4845	0.360708	0.66505	0.858071	0.545416	0.666716	0.633602
APCDD1 ENSG00000154856	1.08922	1.33864	1.13726	1.12605	1.26293	0.571895	0.930529	0.541554	0.85528	1.08455
APCDD1L ENSG00000198768	0.609771	0.497888	1.06202	0.716001	0.641387	0.618218	1.0965	1.34595	1.1911	0.282494
APCS ENSG00000132703	0.561181	0.752012	0.939625	0.717821	0.649484	0.960818	0.480606	0.996725	0.81655	0.393539
APEH ENSG00000164062	1.07318	0.433614	1.3088	0.992129	1.18091	1.06058	0.869182	0.559993	1.18025	0.658973
APELA ENSG00000248329	1.24219	1.0337	0.925945	0.943196	0.773341	1.54019	1.61115	0.70891	0.832242	1.05086
APEX1 ENSG00000100823	0.709175	0.672521	1.0115	1.05867	1.32044	1.0781	0.869738	1.19926	0.807045	1.37083
APEX2 ENSG00000169188	1.16547	0.700323	1.65437	0.632535	1.04218	1.06588	1.50277	1.03354	0.568015	0.81162
APH1A ENSG00000117362	0.830563	0.945038	0.664477	0.25267	0.51791	1.19691	0.87087	0.750442	0.872384	0.764347
APH1B ENSG00000138613	1.26154	0.713781	0.792131	0.771605	0.597411	0.852342	0.559448	0.398781	1.20624	1.52803
API5 ENSG00000166181	1.34467	1.58877	0.957049	1.35685	0.7615	0.59987	0.283933	0.774368	0.591081	1.37882
APIP ENSG00000149089	0.729132	0.773801	0.767548	1.20476	0.915812	0.794015	0.85991	0.903967	0.769905	0.634719
APITD1 ENSG00000175279	0.582271	0.508939	1.72444	0.61884	1.36539	1.03006	1.11906	0.74932	0.675869	0.670664
APITD1-CORT ENSG00000251503	0.593034	1.4799	0.515601	0.631162	1.28108	0.617361	0.704305	0.995771	1.45112	0.507371
APLF ENSG00000169621	0.706367	0.945779	0.482258	0.59354	0.965646	1.2559	0.908796	1.30792	0.505659	1.57817
APLN ENSG00000171388	1.23702	0.757142	1.69572	0.909459	1.2517	0.478278	0.973062	1.44229	0.767001	0.69241
APLNR ENSG00000134817	0.924734	1.3856	1.92224	0.960736	0.561215	1.06694	1.71342	0.719171	1.35639	0.748788
APLP1 ENSG00000105290	0.729164	1.10222	0.708177	0.615583	0.923531	0.773053	0.827535	1.4069	0.658479	1.11691
APLP2 ENSG00000084234	1.52051	0.595796	1.06564	1.10416	0.388685	0.671487	0.760004	0.599108	1.11632	1.10981
APMAP ENSG00000101474	0.710134	0.789185	1.14954	0.683984	0.560643	0.972746	0.632649	1.43645	0.557503	1.15893
APOA1 ENSG00000118137	0.772502	1.00472	0.686464	0.984405	0.804729	1.0401	1.21738	0.891105	0.797212	1.24715
APOA2 ENSG00000158874	0.345246	1.83968	0.48066	0.417185	0.978671	1.34789	1.36105	0.826255	1.10299	0.402132
APOB ENSG00000084674	0.605698	1.39421	0.428031	1.06102	1.22167	1.06152	0.973245	0.799089	0.979048	0.673957
APOBEC1 ENSG00000111701	0.917876	0.64515	0.431124	0.453126	0.892869	0.885448	0.610431	1.01147	1.05618	0.787498
APOBEC2 ENSG00000124701	0.992769	1.29905	0.755954	1.17921	0.887258	1.20938	0.663679	0.566093	1.14426	0.712421
APOBEC3A ENSG00000128383	0.56631	0.658737	1.16908	0.533314	0.602389	0.841496	1.04802	0.865986	0.915713	1.10429
APOBEC3B ENSG00000179750	0.927383	0.833376	0.588251	0.843333	0.509613	0.480785	1.06433	1.28394	1.29181	1.05477
APOBEC3C ENSG00000244509	0.567743	0.699242	0.518975	1.37722	0.60985	0.782054	0.576208	0.759766	0.92359	1.1844
APOBEC3D ENSG00000243811	1.45866	0.693997	1.189	0.648818	0.963304	0.930449	0.998918	0.681459	0.976017	0.498729
APOBEC3F ENSG00000128394	0.39873	0.91438	0.778121	1.02425	1.00427	1.06625	0.334365	0.933374	0.668453	0.7304
APOBEC3G ENSG00000239713	0.973783	0.494165	0.740175	1.40378	0.741887	0.538444	1.35868	1.01067	0.74551	0.850556
APOBEC3H ENSG00000100298	0.847177	2.02333	1.28081	0.564961	0.480733	0.713406	0.68361	0.517318	0.766554	0.67532
APOBEC4 ENSG00000173627	1.02897	1.57102	0.53212	0.652053	2.31771	1.26168	1.03345	0.890841	0.977437	0.512338
APOBR ENSG00000184730	0.52174	0.841886	0.610952	1.14361	0.669302	1.32214	1.35608	0.915183	1.46066	1.19033
APOC1 ENSG00000130208	0.691554	0.945108	0.751551	0.46958	1.16232	0.863309	1.93342	0.508535	1.5833	0.71407
APOC2 ENSG00000234906	0.839548	1.05017	0.864446	1.35535	0.662259	1.02688	0.710525	0.921919	1.34971	1.09683
APOC3 ENSG00000110245	0.973174	1.07718	0.508718	1.01644	0.862873	0.992623	0.323939	0.367379	1.70155	1.06188
APOC4 ENSG00000267467	1.39546	1.01245	0.428289	0.891561	1.01163	1.24957	0.984972	0.350927	0.66403	0.5478
APOD ENSG00000189058	1.01161	0.709708	0.448313	1.51067	0.567022	0.586387	0.73875	1.33972	1.43695	0.97417
APOE ENSG00000130203	0.899667	0.658228	0.725253	1.45386	0.717086	0.522473	0.715343	0.977722	0.857466	0.674551
APOF ENSG00000175336	1.02811	1.18266	1.32058	1.62571	1.41094	0.668199	1.11672	1.02611	0.731833	1.06516
APOH ENSG00000091583	1.16679	0.571708	1.64793	0.376026	1.28028	0.743834	0.874029	1.10993	0.94177	0.716819
APOL1 ENSG00000100342	0.75823	0.513787	0.737552	1.5187	1.30166	0.70726	0.859575	0.859966	0.644412	0.398956
APOL2 ENSG00000128335	0.668287	0.497028	0.62401	1.64153	1.40033	0.646429	1.15372	0.656321	1.03981	0.717092
APOL3 ENSG00000128284	0.78279	0.656517	0.652428	1.28525	0.855652	0.848789	1.90691	1.23624	0.728166	0.438354
APOL4 ENSG00000100336	0.574939	1.22877	1.18942	0.663749	0.763548	0.949565	0.624477	1.32407	1.11291	0.950169
APOL6 ENSG00000221963	1.02144	0.990777	0.892781	0.674351	0.614981	1.07611	0.951849	0.395719	0.67329	0.795642
APOLD1 ENSG00000178878	0.694161	1.11285	1.19518	0.934959	0.912384	1.25003	1.07149	0.565861	0.879328	1.16156
APOM ENSG00000204444	0.926284	0.712466	1.33954	0.836017	1.23312	0.714544	1.47468	0.722329	0.929908	1.11258
APOO ENSG00000184831	0.578319	0.367993	0.838227	0.720365	0.753383	0.792828	1.15019	1.07726	1.35297	1.34053
APOOL ENSG00000155008	0.583595	0.770242	0.777055	1.28061	0.752933	0.899798	0.788336	0.651299	2.20053	1.03625
APP ENSG00000142192	1.52042	0.702273	0.433022	0.555236	1.00054	0.60455	0.572589	0.717796	1.26396	0.739471
APPBP2 ENSG00000062725	1.64335	0.803214	0.700335	1.25683	0.715955	1.10132	1.11675	1.01194	1.16154	1.29059
APPL1 ENSG00000157500	0.780842	1.23543	0.564526	1.00595	1.57648	0.975168	0.99811	0.511853	1.20479	0.884183
APPL2 ENSG00000136044	1.53788	0.738251	1.17684	0.923777	0.785975	1.29677	0.630275	0.866438	0.515471	0.688491
APRT ENSG00000198931	0.642376	0.613244	0.798348	0.319297	0.467487	0.794213	0.476359	0.988359	0.768348	0.926068
APTX ENSG00000137074	0.38685	0.79319	0.736105	1.46583	0.860312	0.439194	0.624424	1.85933	1.19378	0.834493
AQP1 ENSG00000240583	0.947702	0.506099	1.34769	0.979483	0.52194	0.820247	1.139	0.502563	1.01197	0.765886
AQP10 ENSG00000143595	0.618556	0.783118	1.19027	0.699672	0.810561	0.843142	0.764566	1.14441	0.777967	1.30035
AQP11 ENSG00000178301	0.698692	1.59014	0.595777	0.59408	0.222048	0.568166	0.739279	1.02748	0.657551	0.635248
AQP12A ENSG00000184945	0.927772	0.72327	0.743879	1.34657	1.32273	1.69796	0.873533	1.31787	1.05142	0.764587
AQP12B ENSG00000185176	0.653782	0.715254	1.00744	0.833542	0.802254	0.773291	0.70636	0.634463	1.09432	0.779908
AQP2 ENSG00000167580	0.516451	0.822333	0.973599	0.958123	0.840843	1.13761	1.32303	0.878094	1.16301	0.897266
AQP3 ENSG00000165272	0.954321	0.72008	1.02562	0.778961	0.956058	0.906753	1.42581	1.38883	0.622717	0.741875
AQP4 ENSG00000171885	0.753285	1.4423	0.411283	0.893876	1.45542	1.08808	1.28909	0.706367	0.780461	0.642289
AQP5 ENSG00000161798	1.36635	0.873267	1.66909	1.0439	0.982066	1.06977	0.896584	0.905633	0.82407	1.17205
AQP6 ENSG00000086159	0.369054	0.449538	1.68923	0.628475	0.498703	1.47877	1.06923	1.52782	1.12199	0.407202
AQP7 ENSG00000165269	1.08405	0.471249	0.483082	0.746379	1.35293	1.22873	0.911762	0.445425	0.489571	0.97509
AQP8 ENSG00000103375	0.738753	0.369277	0.93542	0.408935	0.897454	1.46542	0.760506	1.02112	0.75137	0.922836
AQP9 ENSG00000103569	1.31071	0.931744	0.616508	0.982356	0.669045	1.18923	1.08653	0.378911	0.938588	1.33101
AQR ENSG00000021776	0.79131	0.742203	1.23696	0.901706	0.418166	0.763788	0.559576	0.968868	1.57149	1.1287
AR ENSG00000169083	0.77389	1.11857	0.907036	0.891462	1.26762	0.780231	1.10986	0.988346	1.2246	0.563263
ARAF ENSG00000078061	0.499463	0.774512	0.478254	0.590633	0.943907	0.442425	0.508164	1.59634	1.10117	0.465601
ARAP1 ENSG00000186635	1.06605	1.0625	0.686901	1.07452	0.60824	2.41408	1.30197	1.45132	0.749165	0.98729
ARAP2 ENSG00000047365	0.871377	1.5862	0.752059	0.434502	0.435961	1.12046	0.803325	1.06185	0.554573	0.892207
ARAP3 ENSG00000120318	1.06484	0.825437	1.25993	0.825913	0.732039	1.44604	1.08342	0.672681	0.69873	1.01613
ARC ENSG00000198576	1.02064	0.68851	0.685664	1.50683	0.852449	0.750523	0.479564	0.425657	1.32426	0.948079
ARCN1 ENSG00000095139	0.633296	1.64489	0.937775	0.791574	0.713553	0.893466	1.08522	1.594	1.21082	1.26841
AREG ENSG00000109321	0.864371	1.24846	0.919387	0.824697	0.843249	1.09279	0.929673	1.07835	1.13616	0.776213
AREL1 ENSG00000119682	0.659732	0.874334	0.652541	0.934076	0.835717	1.52215	1.48247	0.764509	1.9709	1.04625
ARF1 ENSG00000143761	0.765868	1.1946	0.810568	0.876957	1.23813	0.92032	0.844401	1.00955	0.85779	0.720077
ARF3 ENSG00000134287	0.662804	1.09984	1.61157	0.942508	1.47618	0.938724	0.966908	1.2787	0.511463	1.17367
ARF4 ENSG00000168374	1.22522	0.951056	1.47882	0.489593	0.989617	1.57758	1.19486	0.576342	0.98671	0.736676
ARF5 ENSG00000004059	0.881245	1.13413	1.20034	0.741175	0.56344	0.596535	1.02068	0.478197	0.780213	0.740127
ARF6 ENSG00000165527	0.753755	1.22288	0.561103	0.694207	0.493419	0.660404	1.34822	0.779504	0.766591	0.378996
ARFGAP1 ENSG00000101199	1.05844	0.847522	1.32481	1.29397	0.400845	1.14642	0.676828	1.04947	0.970422	1.1331
ARFGAP2 ENSG00000149182	1.45749	0.65571	0.959911	0.585232	1.31921	0.871128	0.703314	0.97639	0.834509	0.78299
ARFGAP3 ENSG00000242247	0.478824	0.574285	0.753441	1.31266	0.477344	0.896165	0.76629	0.434701	0.764009	2.09173
ARFGEF1 ENSG00000066777	0.958616	0.827418	0.648361	0.892827	0.695003	0.897698	0.391074	0.72123	0.682313	1.05277
ARFGEF2 ENSG00000124198	0.780154	0.747313	0.735891	0.460693	0.797571	2.05017	1.14959	1.07089	1.22074	1.0822
ARFGEF3 ENSG00000112379	1.1073	1.38124	0.731381	0.908717	1.25969	0.534435	0.949076	1.00278	1.17003	1.21579
ARFIP1 ENSG00000164144	0.291746	0.543189	1.15288	0.881101	0.472453	0.880898	1.13446	0.625323	0.829595	0.930955
ARFIP2 ENSG00000132254	0.766853	0.784214	1.67918	1.08141	0.817148	0.664296	1.22378	0.929106	0.547638	0.715714
ARFRP1 ENSG00000101246	0.751979	1.70611	1.57806	0.728623	0.531349	0.667407	0.721744	0.808706	0.648276	0.371016
ARG1 ENSG00000118520	0.564598	0.69079	1.02223	0.503714	1.12116	0.716155	0.383588	1.46986	1.15374	0.352028
ARG2 ENSG00000081181	0.682574	1.83667	1.05329	0.898463	0.419273	1.03637	0.999136	1.10341	0.328991	0.572347
ARGFX ENSG00000186103	0.945648	0.43377	0.564588	0.612697	0.64537	0.543159	1.061	0.541108	1.31898	0.689236
ARGLU1 ENSG00000134884	0.350062	0.966119	0.622995	0.921055	0.870281	0.870515	1.46142	1.04319	0.596021	1.1568
ARHGAP1 ENSG00000175220	1.06209	0.569142	0.826725	0.802261	1.19407	1.27114	1.47949	1.06592	0.918138	0.599987
ARHGAP10 ENSG00000071205	0.794717	1.23604	0.739891	1.40931	0.538165	0.868058	0.741107	1.53308	1.22019	0.705498
ARHGAP11A ENSG00000198826	1.06381	0.697492	1.54092	0.632492	0.642587	0.610439	0.998284	1.20645	0.55604	1.44004
ARHGAP11B ENSG00000187951	1.10965	0.692103	0.999289	1.32201	0.629166	0.951534	0.735457	0.916928	0.821008	1.02633
ARHGAP12 ENSG00000165322	1.06413	0.851079	1.22457	0.800585	1.75973	0.912831	0.721366	0.9737	1.32704	0.924177
ARHGAP15 ENSG00000075884	0.829132	0.693182	0.877002	1.03166	0.475105	0.675485	1.20227	1.04241	0.698778	0.667859
ARHGAP17 ENSG00000140750	1.68146	0.878843	0.645592	0.50952	0.741673	0.845202	1.40044	1.55775	0.977787	0.616247
ARHGAP18 ENSG00000146376	0.338539	1.33295	0.676839	1.24291	1.59949	0.57495	1.27037	0.832423	1.3447	0.753522
ARHGAP19 ENSG00000213390	0.494446	1.11802	0.532304	0.797974	0.682259	0.436558	0.88562	1.06292	0.644863	1.17419
ARHGAP20 ENSG00000137727	1.21287	0.78074	0.93363	0.536998	1.79165	0.680015	0.944865	0.518065	0.54473	0.622988
ARHGAP21 ENSG00000107863	0.714361	0.537837	1.48599	1.3644	0.818463	0.733059	0.967625	0.852163	0.920247	1.29896
ARHGAP22 ENSG00000128805	1.85866	0.896807	0.679809	0.405107	1.11627	0.683934	1.15853	1.12103	0.817371	1.04947
ARHGAP23 ENSG00000275832	0.835734	0.791915	0.851202	1.39527	1.45332	1.13104	0.406819	0.586757	0.952617	0.970927
ARHGAP24 ENSG00000138639	0.690675	0.362285	1.10622	0.739328	0.451827	1.58952	1.6103	0.770294	0.868373	0.491123
ARHGAP25 ENSG00000163219	0.264741	1.32788	0.744999	1.05082	0.929098	1.0425	0.47045	1.05237	1.85633	0.728352
ARHGAP26 ENSG00000145819	0.707576	1.15276	0.695466	0.504926	0.662219	1.23885	0.852668	0.724741	1.09765	0.97881
ARHGAP27 ENSG00000159314	0.749807	0.798308	0.807524	1.48807	1.41792	1.15169	0.514077	0.399548	0.814172	0.860735
ARHGAP28 ENSG00000088756	0.22292	0.405474	0.843419	1.35104	0.740424	1.17564	1.10108	0.730862	1.2788	1.33562
ARHGAP29 ENSG00000137962	0.642768	0.832418	0.737986	1.07333	1.82443	1.43703	1.16686	0.646221	0.637818	0.999164
ARHGAP30 ENSG00000186517	0.797261	0.809579	0.551577	0.962822	1.05462	0.652334	1.14626	0.740474	0.500884	1.11979
ARHGAP31 ENSG00000031081	0.557499	0.853492	0.735635	0.598025	1.40341	0.606744	1.02963	0.584669	1.21056	0.954513
ARHGAP32 ENSG00000134909	0.915224	0.414416	0.960105	0.907057	0.789067	1.23028	0.768341	1.31021	0.560451	1.04421
ARHGAP33 ENSG00000004777	0.640927	1.74014	0.722373	1.15473	1.35962	1.46015	1.21816	0.396972	0.748712	0.59657
ARHGAP35 ENSG00000160007	1.14485	0.708797	0.987424	1.40278	0.746585	0.748493	1.16309	1.43083	0.730016	1.24816
ARHGAP36 ENSG00000147256	0.919404	0.642586	0.933081	0.386947	0.930902	0.643226	1.10129	0.736393	0.858591	0.628828
ARHGAP39 ENSG00000147799	0.988066	1.42924	0.572212	0.899628	0.852283	0.352923	0.655961	0.445695	0.285082	0.696263
ARHGAP4 ENSG00000089820	0.996674	0.824524	0.718895	0.77982	0.330639	1.10684	0.499044	0.992362	1.03466	1.1128
ARHGAP40 ENSG00000124143	0.720134	1.13433	1.2704	0.582987	1.29358	0.937872	0.821186	0.74983	0.479892	0.689552
ARHGAP42 ENSG00000165895	1.15065	0.731725	0.94541	0.910853	0.930671	0.877313	1.37443	0.664633	1.23313	0.337584
ARHGAP44 ENSG00000006740	0.925512	0.420602	0.846438	0.705493	1.40648	1.18879	0.806127	0.635094	0.552545	1.03123
ARHGAP45 ENSG00000180448	1.17304	0.672133	0.635743	1.08845	1.32815	1.16079	1.30958	0.827857	0.561717	0.896909
ARHGAP5 ENSG00000100852	0.806604	1.11868	1.46149	0.522808	0.626822	0.662078	0.684742	1.56194	0.98112	1.46679
ARHGAP6 ENSG00000047648	1.30898	1.20482	0.713822	1.25718	0.409812	0.911099	1.04641	1.21435	0.97646	1.07946
ARHGAP8 ENSG00000241484	1.25183	0.911936	0.549281	1.40726	0.71894	0.727077	0.84549	0.835278	0.852852	1.03018
ARHGAP9 ENSG00000123329	1.08354	1.16117	1.58921	0.694441	0.691476	1.33937	0.641701	1.073	1.00463	0.795483
ARHGDIA ENSG00000141522	1.25557	1.64543	0.81612	0.960975	0.921546	1.20533	0.78711	0.846837	0.514261	0.726013
ARHGDIB ENSG00000111348	0.736496	1.05458	0.62075	0.865727	0.797604	0.901157	1.00799	1.32561	0.713322	1.29117
ARHGDIG ENSG00000242173	1.22838	1.49194	1.1997	0.504014	0.382734	0.856837	1.32298	1.65566	0.683164	1.13331
ARHGEF1 ENSG00000076928	1.20463	0.92182	1.25657	0.500217	1.1317	0.98488	1.16249	0.706917	0.950882	0.909108
ARHGEF10 ENSG00000104728	1.49102	0.595409	1.11429	0.883422	0.699217	0.608424	0.587163	1.24383	1.11931	1.16017
ARHGEF10L ENSG00000074964	0.750842	0.685423	0.816518	0.64389	0.807252	0.621195	0.971521	1.64154	1.12277	1.15442
ARHGEF11 ENSG00000132694	0.387528	0.780287	0.321052	1.06801	1.2269	0.600448	0.70403	0.959546	0.923754	1.06158
ARHGEF12 ENSG00000196914	1.67375	1.30756	0.892222	0.497533	0.758565	1.33031	0.797553	0.694861	1.34285	0.971383
ARHGEF15 ENSG00000198844	0.881614	0.894232	0.514807	0.793404	0.992684	0.755387	0.731859	1.54515	0.762007	1.50429
ARHGEF16 ENSG00000130762	0.470097	1.37362	0.571102	0.70976	0.736935	0.948201	0.612293	1.87468	0.738923	0.909588
ARHGEF17 ENSG00000110237	1.29849	0.584288	0.935369	0.42842	1.13569	0.790721	0.540267	0.695341	1.2633	0.485325
ARHGEF18 ENSG00000104880	1.48986	0.655472	0.740783	0.676006	0.512552	1.01361	1.66689	0.667288	0.940798	0.612584
ARHGEF19 ENSG00000142632	1.25914	0.864852	1.24311	0.894287	1.44395	0.702224	1.08227	0.435176	0.826263	0.58474
ARHGEF2 ENSG00000116584	0.772824	0.897777	1.42122	1.3301	1.66626	0.710022	0.743246	1.12402	0.507072	0.439556
ARHGEF25 ENSG00000240771	1.31149	1.28214	0.657472	0.646759	0.420993	0.982112	0.680861	0.867477	1.09473	0.411754
ARHGEF26 ENSG00000114790	1.30157	0.820876	0.956049	1.23037	1.06805	0.875098	1.16493	0.839695	0.523712	0.804825
ARHGEF28 ENSG00000214944	0.861548	0.844917	1.26419	0.394516	1.28483	0.841307	0.916757	0.709078	0.90899	0.649685
ARHGEF3 ENSG00000163947	0.994546	0.434267	0.991722	1.40417	0.864306	0.328459	0.671503	0.639881	1.46953	1.04478
ARHGEF33 ENSG00000214694	1.70805	1.05236	0.582584	1.62969	0.467254	0.978304	0.455486	0.775371	1.84467	0.610133
ARHGEF35 ENSG00000213214	0.276893	0.447923	0.565472	0.751312	1.31994	0.530986	0.516546	0.732137	0.85335	0.750318
ARHGEF37 ENSG00000183111	0.799773	0.787479	1.06898	1.15501	1.07159	0.908266	1.01397	0.728137	0.747041	0.706823
ARHGEF38 ENSG00000236699	0.661428	1.38878	0.957805	1.31262	0.995213	1.1602	0.803084	1.36924	1.30627	0.525543
ARHGEF39 ENSG00000137135	0.857495	0.75093	0.688584	0.795324	0.985916	0.878854	1.01888	0.977716	0.51645	0.950632
ARHGEF4 ENSG00000136002	1.66233	0.820503	0.684631	0.650295	0.852683	0.675178	1.23397	1.03158	0.527576	0.910479
ARHGEF40 ENSG00000165801	0.630528	0.838439	0.762511	1.35952	0.606062	0.911679	0.853817	0.814926	0.948931	0.986431
ARHGEF5 ENSG00000050327	1.42405	1.00046	0.898476	0.978543	0.628526	1.0261	1.24318	1.21916	0.253472	1.12416
ARHGEF6 ENSG00000129675	1.04593	1.06596	1.79133	0.372327	1.10547	0.453662	1.00882	0.87857	0.979733	0.603609
ARHGEF7 ENSG00000102606	1.32808	0.4056	0.664287	1.52058	1.49534	0.956486	1.47287	0.585765	1.04007	0.501793
ARHGEF9 ENSG00000131089	0.875206	1.2462	0.634833	0.394142	0.875336	1.10163	0.56321	1.21056	1.62167	0.597071
ARID1A ENSG00000117713	0.658947	1.10927	1.14456	1.21015	1.20097	0.803027	0.406596	1.00887	0.957362	0.709395
ARID1B ENSG00000049618	1.01778	1.00854	1.15729	1.27462	1.19025	1.59044	0.867127	1.08456	0.645905	1.36447
ARID2 ENSG00000189079	0.762647	0.972667	0.87139	0.795412	0.528667	1.25658	1.06062	0.850792	1.13407	0.984762
ARID3A ENSG00000116017	1.00763	0.73388	0.80716	0.969811	0.93361	0.619112	0.521118	0.689271	0.582392	0.699401
ARID3B ENSG00000179361	1.22894	0.752372	1.03944	0.588092	0.624399	1.37676	0.938553	0.951358	0.671754	0.464316
ARID4A ENSG00000032219	0.71658	0.648902	1.29556	0.646334	1.24593	1.14188	1.25437	1.0744	0.494184	1.02584
ARID4B ENSG00000054267	0.985475	1.16266	0.886639	0.416996	0.687941	0.622607	1.00526	0.679892	0.747073	0.609325
ARID5A ENSG00000196843	1.28191	1.0213	0.505804	1.38069	0.58708	1.40835	0.815663	0.571494	0.800334	0.964705
ARID5B ENSG00000150347	1.24085	0.611428	0.715357	0.473096	1.2387	1.34886	0.711674	1.2307	0.421843	0.846177
ARIH1 ENSG00000166233	0.697502	1.00693	0.803652	0.842406	0.766163	0.473624	0.729542	0.749461	0.960714	0.417973
ARIH2 ENSG00000177479	0.935524	0.606556	0.574823	0.779922	0.58127	0.760234	0.928003	0.910528	1.25382	1.00902
ARIH2OS ENSG00000221883	0.501855	1.36087	0.630962	1.03274	1.28152	0.716875	0.579129	0.692302	1.09656	0.726438
ARL1 ENSG00000120805	1.72979	1.01145	1.02999	0.639934	0.743873	1.18477	1.40714	1.24074	0.806163	0.580055
ARL10 ENSG00000175414	0.461112	1.3548	0.784489	0.532129	0.700239	1.11035	1.39865	0.890679	0.492305	0.734232
ARL11 ENSG00000152213	0.606657	0.469904	1.13417	1.11518	0.515861	0.714535	1.01236	1.21199	0.947533	1.49304
ARL13B ENSG00000169379	1.7608	1.03138	0.694081	1.35403	1.488	0.993245	0.508118	0.728738	0.622216	0.829248
ARL14 ENSG00000179674	0.874063	1.64027	1.24338	0.99611	0.546421	0.682636	0.610436	1.25465	0.971525	0.636369
ARL14EP ENSG00000152219	0.840503	1.39528	1.23189	0.877917	0.906026	0.608157	0.935367	0.935215	0.796754	0.716666
ARL15 ENSG00000185305	0.70775	0.598349	1.25752	1.03012	0.659093	1.10916	0.641187	0.568798	0.805423	1.0853
ARL16 ENSG00000214087	1.03209	0.951848	1.04991	0.552586	1.18458	0.821768	1.46213	1.13304	0.655614	1.09941
ARL17A ENSG00000185829	1.11272	0.663831	1.02854	0.781159	0.796624	0.492118	0.523278	1.40412	0.501625	1.32081
ARL17B ENSG00000228696	0.671814	0.737504	1.44071	1.24035	0.553347	1.12025	1.16839	0.95337	1.06249	1.10577
ARL2 ENSG00000213465	0.551084	0.536421	0.588311	0.730724	0.912135	2.27368	0.851751	0.848292	1.25535	0.622764
ARL2BP ENSG00000102931	1.53768	0.388659	0.518385	0.959864	1.6414	0.939155	0.451245	0.606339	0.817414	0.825753
ARL3 ENSG00000138175	0.980023	0.904167	0.898241	1.13731	1.4538	1.1029	0.888602	0.424966	1.15052	0.902871
ARL4A ENSG00000122644	0.99386	0.894442	1.11655	1.11625	0.648857	1.28263	1.25204	1.6	0.953535	1.04365
ARL4C ENSG00000188042	0.828243	0.303009	0.880293	1.20836	0.544935	0.877354	0.77598	1.06455	0.890462	0.9786
ARL4D ENSG00000175906	1.02502	0.823553	1.10722	0.85444	0.775979	0.849831	0.922716	1.5371	1.02933	0.82119
ARL5A ENSG00000162980	1.33384	0.648486	1.11675	0.93473	1.16618	0.698857	0.577988	0.98752	0.55952	1.05185
ARL5B ENSG00000165997	0.661912	1.12366	0.799938	0.523386	0.819795	0.60259	1.86624	0.591541	1.1255	1.59249
ARL5C ENSG00000141748	0.643059	0.768031	0.594725	1.05853	0.25092	0.662918	0.751299	1.44078	0.706546	0.800683
ARL6 ENSG00000113966	0.626916	0.779841	0.457502	0.81661	0.850653	1.87554	0.761961	1.31781	0.726981	0.869309
ARL6IP1 ENSG00000170540	0.727706	0.764053	0.850578	1.75854	0.859144	0.714088	1.51898	0.951875	0.962021	1.56241
ARL6IP4 ENSG00000182196	0.769958	1.20399	0.683315	0.974999	1.34745	1.27384	0.959666	0.870083	1.07738	1.38958
ARL6IP5 ENSG00000144746	0.884617	0.444012	0.859161	0.822897	0.608456	0.76689	1.23456	1.54034	1.32208	0.983956
ARL6IP6 ENSG00000177917	1.06901	0.356247	0.704461	0.861027	0.65002	0.607226	0.654589	0.794282	0.39555	1.12447
ARL8A ENSG00000143862	1.2016	0.897902	0.772503	0.820554	0.886216	0.773408	1.32836	0.485847	1.61411	0.619726
ARL8B ENSG00000134108	1.13863	0.719879	1.29499	0.999933	1.40397	1.47726	0.835676	0.857597	1.1842	0.859205
ARL9 ENSG00000196503	0.682997	1.08892	0.582581	1.48809	0.771448	0.823169	0.792818	0.873996	1.53378	0.394145
ARMC1 ENSG00000104442	0.360578	0.952008	1.07753	0.917362	0.688302	0.564397	0.932398	0.636976	1.47773	0.444813
ARMC10 ENSG00000170632	0.871178	0.489869	1.27849	0.624461	0.629529	0.430069	0.976677	1.8303	0.843029	1.0848
ARMC12 ENSG00000157343	2.22769	1.17105	0.456187	0.778611	1.22257	0.772865	0.555509	0.593585	1.09189	0.932192
ARMC2 ENSG00000118690	1.30591	0.696823	0.669845	0.672777	1.01264	1.20316	1.2498	1.4201	0.994416	1.9078
ARMC3 ENSG00000165309	0.666877	0.999447	1.07329	0.807285	0.71348	0.91413	1.59374	0.519805	0.51221	0.542384
ARMC4 ENSG00000169126	0.76605	1.3012	0.830482	0.609949	0.907169	0.509836	1.18413	0.792498	1.78969	1.05267
ARMC5 ENSG00000140691	0.879428	0.57974	1.29637	0.421468	1.25893	0.785929	1.41726	0.624613	0.574711	1.23629
ARMC6 ENSG00000105676	1.37782	0.98884	0.652576	0.525242	0.688625	0.927101	1.93102	0.673561	0.510596	0.736996
ARMC7 ENSG00000125449	0.598282	0.718174	1.10911	1.06716	0.328466	0.757302	0.933741	0.794523	0.934591	0.964275
ARMC8 ENSG00000114098	0.710568	0.48889	1.18126	1.36406	0.966208	0.832613	1.3435	1.65507	0.958051	0.979537
ARMC9 ENSG00000135931	0.775208	0.98565	0.845373	0.939603	1.04723	0.599922	0.689768	1.39627	1.28694	0.859644
ARMCX1 ENSG00000126947	0.933287	0.266036	0.982187	0.878092	1.29226	1.29595	1.26934	0.473231	0.681085	0.523987
ARMCX2 ENSG00000184867	0.91668	0.88391	0.493932	0.468729	0.856883	0.559457	0.509797	1.06298	0.596479	0.680283
ARMCX3 ENSG00000102401	0.77716	0.692913	0.779427	0.925783	0.490447	0.79366	0.988239	0.93224	0.485299	1.0639
ARMCX4 ENSG00000196440	0.987384	1.46399	1.85885	1.05068	0.799162	0.801673	1.57618	0.774013	0.861263	1.01472
ARMCX5 ENSG00000125962	1.20298	0.792756	0.544588	1.55868	0.537665	0.620861	1.00574	0.842664	1.38749	0.983851
ARMCX6 ENSG00000198960	1.10936	0.518276	0.605563	1.15816	0.997847	0.854382	0.749279	1.03632	1.1099	1.46031
ARMS2 ENSG00000254636	1.47523	0.610046	1.12652	0.983955	0.914191	0.903763	1.14814	0.848866	0.669962	0.729259
ARMT1 ENSG00000146476	0.694585	0.823365	0.851371	0.777305	1.30152	0.893091	0.82269	0.806112	1.1907	1.17269
ARNT ENSG00000143437	0.705693	0.781436	0.57903	0.868764	1.25257	1.28321	1.32865	0.643411	0.646293	0.544432
ARNT2 ENSG00000172379	0.716915	1.22195	0.5018	0.704935	0.580501	0.73801	1.77737	1.57472	1.5848	1.34548
ARNTL ENSG00000133794	1.08293	0.515042	0.255523	1.0647	0.968519	1.63389	0.422285	0.724422	0.866069	0.425491
ARNTL2 ENSG00000029153	0.623629	0.829433	0.37637	0.674147	0.53845	0.443892	1.54666	0.979529	0.681318	0.414787
ARPC1A ENSG00000241685	0.986655	0.932439	0.845182	0.585422	0.609797	1.20809	0.99259	0.730203	1.4341	0.912531
ARPC1B ENSG00000130429	1.03518	1.16898	0.410284	1.45873	0.851556	1.25045	0.831781	0.89371	0.661496	0.524892
ARPC2 ENSG00000163466	1.10917	1.12367	0.736478	1.4121	0.578373	0.516147	0.748853	1.45063	0.558834	0.625887
ARPC3 ENSG00000111229	0.725177	1.09053	1.44103	0.82597	0.662506	0.593934	0.637961	0.496055	1.02361	0.837485
ARPC4 ENSG00000241553	0.424845	1.24379	1.14828	1.0263	0.670254	1.10265	0.232665	0.546225	0.703571	1.19515
ARPC5 ENSG00000162704	0.75994	0.803721	0.755757	0.744426	1.49961	0.955386	1.14155	0.994795	1.18596	0.972972
ARPC5L ENSG00000136950	1.27057	0.691281	0.78436	0.527241	0.948171	0.645753	0.74957	0.905074	1.35754	0.401049
ARPIN ENSG00000242498	0.502434	0.538729	0.615091	1.85989	1.02368	1.28292	0.488219	0.756958	1.47924	0.735043
ARPP19 ENSG00000128989	0.775761	0.60706	1.12878	0.573266	0.83914	1.01694	1.20978	1.14013	1.01653	0.74104
ARPP21 ENSG00000172995	0.784233	1.28861	1.22283	0.507958	0.82347	0.690849	0.514136	1.37537	0.546354	0.926154
ARRB1 ENSG00000137486	1.12285	0.56256	1.48133	0.942646	0.591862	1.45295	1.09796	0.775452	0.91889	0.644732
ARRB2 ENSG00000141480	0.630284	1.04899	0.520965	1.1302	1.9418	1.55974	0.5088	0.832092	1.28722	0.678094
ARRDC1 ENSG00000197070	0.373468	1.42923	0.561092	0.70643	0.984632	0.854657	0.774559	0.495073	1.31085	1.59519
ARRDC2 ENSG00000105643	1.40134	0.627638	0.980928	0.914359	1.40239	0.781289	0.804449	0.919039	1.07905	0.549474
ARRDC3 ENSG00000113369	1.03738	0.830592	0.606898	1.22761	0.578924	0.652194	0.687734	1.2381	0.689148	0.834707
ARRDC4 ENSG00000140450	0.990372	0.778778	0.425699	1.10018	0.772099	1.23523	1.24805	0.930461	1.19662	1.36582
ARRDC5 ENSG00000205784	0.493481	0.862407	0.93815	0.658417	0.790258	1.05835	0.466937	0.642633	0.979916	1.04719
ARSA ENSG00000100299	0.48777	0.885813	0.986501	1.92402	0.418526	0.819709	0.954178	0.942916	0.434159	0.789468
ARSB ENSG00000113273	0.758728	1.14679	0.841559	0.92347	0.58234	1.26905	0.822103	0.379211	1.03054	0.934039
ARSD ENSG00000006756	0.859139	0.952285	0.918672	1.4415	1.36291	1.36202	1.14937	0.933588	1.33806	0.422184
ARSE ENSG00000157399	0.777168	0.776831	0.592259	0.830142	0.848324	0.855491	1.61915	1.03716	0.492924	0.5772
ARSF ENSG00000062096	0.963765	1.08173	0.546553	1.19314	0.972849	1.09779	0.813741	0.975277	1.05283	0.726663
ARSG ENSG00000141337	0.581771	0.83587	1.26838	1.29076	1.26589	0.751904	1.37836	1.59742	0.622316	1.46574
ARSI ENSG00000183876	0.833248	0.557144	0.906204	0.575873	1.50314	0.527435	1.02461	0.821758	1.37978	0.667982
ARSJ ENSG00000180801	0.825668	1.37756	0.617632	1.08888	0.775546	0.583735	0.583561	1.07563	0.625281	1.1007
ARSK ENSG00000164291	0.553208	0.978131	0.964131	0.673835	1.30977	1.12956	0.692827	0.882543	0.776724	1.10698
ART3 ENSG00000156219	1.51301	1.11953	0.433007	0.574777	0.803578	1.11944	0.819657	0.756606	1.17043	0.708902
ART4 ENSG00000111339	0.701666	0.976603	0.659628	1.27222	0.59257	0.631027	0.853265	1.16251	0.542612	0.359646
ART5 ENSG00000167311	0.428136	0.945433	1.19154	0.587417	0.926086	0.724366	1.47112	0.909647	0.765977	0.795902
ARTN ENSG00000117407	0.826799	0.954268	0.718606	0.593674	1.09347	1.16781	1.16975	0.514764	0.888895	0.672005
ARV1 ENSG00000173409	1.39014	0.917138	0.315939	1.31161	0.808395	0.844602	0.580723	1.04886	0.879874	1.40997
ARVCF ENSG00000099889	1.33229	1.2093	0.590996	0.377128	0.704742	1.42053	1.27189	0.915145	0.494289	0.759512
ARX ENSG00000004848	0.617747	1.03642	0.733466	0.74986	0.664296	0.596225	0.8376	0.662929	1.35509	0.514867
AS3MT ENSG00000214435	1.36606	0.839466	1.40466	1.76613	0.773038	0.91606	0.9863	1.56326	0.597693	1.01342
ASAH1 ENSG00000104763	0.623649	1.40707	1.32471	0.476234	1.04342	0.539561	1.47216	1.44389	0.644195	0.922048
ASAH2 ENSG00000188611	0.529256	0.633475	1.0185	1.56712	1.11694	0.885049	1.38558	0.648546	1.43374	1.09606
ASAH2B ENSG00000204147	1.10677	1.14989	2.02126	0.840847	0.826549	0.824879	1.00517	0.369462	1.22545	1.02077
ASAP1 ENSG00000153317	0.416945	1.50843	1.2295	1.23273	0.771977	0.762382	0.918411	0.768056	1.40688	1.51404
ASAP2 ENSG00000151693	0.691026	1.55285	0.737729	0.753588	1.15976	1.13699	0.524522	0.801697	0.635023	1.28084
ASAP3 ENSG00000088280	1.1348	0.532746	0.604879	0.537142	1.15113	0.87316	1.12427	1.04318	1.27537	1.48404
ASB1 ENSG00000065802	1.1163	0.642546	0.698329	1.02226	0.88113	1.16757	0.622748	1.12797	0.931875	0.927203
ASB10 ENSG00000146926	1.6406	0.818957	0.754013	0.527822	0.788733	0.677324	0.906803	1.1204	0.848335	2.24059
ASB11 ENSG00000165192	0.930147	0.917688	1.84329	0.859627	0.556816	0.815404	0.439697	1.45565	0.697405	0.645434
ASB12 ENSG00000198881	0.626706	1.56993	0.967367	1.47844	0.810088	1.27764	0.80417	0.963466	1.0893	0.819737
ASB13 ENSG00000196372	0.673383	1.05128	0.817024	1.63409	1.02786	0.97365	0.524299	1.20252	1.27634	1.08784
ASB14 ENSG00000239388	0.63931	1.43285	0.62804	0.792038	0.791424	0.592839	0.41178	0.313684	0.64965	1.06314
ASB15 ENSG00000146809	0.93192	0.879394	0.554373	0.505552	1.5075	0.679827	0.467406	1.37564	0.554894	0.517887
ASB16 ENSG00000161664	1.05879	0.726444	1.1429	0.991664	1.14734	0.898969	0.790165	1.07286	0.809179	1.48894
ASB17 ENSG00000154007	0.572241	0.552567	0.908804	1.45677	0.64055	0.604623	0.641358	0.489108	0.595037	1.28142
ASB18 ENSG00000182177	0.335177	1.22012	0.365778	2.09603	0.517098	1.21623	0.702346	1.1917	1.03627	0.835562
ASB2 ENSG00000100628	1.13375	1.16491	0.637945	0.885025	1.3128	1.16361	0.577452	1.41617	1.08771	0.830475
ASB3 ENSG00000115239	1.398	0.748564	0.900209	0.569782	0.63818	1.02273	1.07658	0.897946	0.60033	1.20035
ASB4 ENSG00000005981	1.1297	1.12481	1.20867	1.23123	0.929826	0.713558	1.04073	0.673386	1.2672	0.965708
ASB5 ENSG00000164122	0.916059	0.594394	0.839153	0.989923	0.620661	0.486727	1.52233	1.46666	0.39227	0.973737
ASB6 ENSG00000148331	0.599218	2.00038	1.87761	0.839672	1.0046	0.74324	0.402813	0.568398	0.453007	0.454087
ASB7 ENSG00000183475	0.889698	0.830136	0.802786	0.563	1.0943	0.865879	0.476341	0.874574	1.38398	0.832441
ASB8 ENSG00000177981	0.718166	0.518954	1.22143	0.804233	0.537925	0.544929	0.749427	0.656415	0.722309	0.950208
ASB9 ENSG00000102048	0.976522	1.18082	1.42564	0.987029	0.842935	1.03251	1.23838	1.08443	1.03521	1.81004
ASCC1 ENSG00000138303	1.01385	0.853682	0.913458	1.45898	0.591289	0.51045	0.490752	0.586896	0.85423	1.16076
ASCC2 ENSG00000100325	0.761197	1.5786	1.85639	0.574722	0.756224	0.660461	0.431746	1.08366	0.530711	0.490592
ASCC3 ENSG00000112249	0.727047	0.799892	0.928228	0.929749	0.527829	1.24546	0.781041	0.779454	0.657925	0.726764
ASCL1 ENSG00000139352	1.28075	0.998852	0.904523	1.01036	0.365966	1.01007	1.20375	0.564365	1.11488	0.731121
ASCL2 ENSG00000183734	1.09564	0.415931	0.7114	0.548388	0.952589	1.20044	1.08842	0.663505	0.975797	0.429542
ASCL3 ENSG00000176009	0.855097	0.490972	1.2092	0.671261	0.641631	0.448857	0.785847	0.502632	1.64181	0.88319
ASCL4 ENSG00000187855	1.09437	0.490143	0.917603	1.25294	0.618118	0.461589	0.490762	0.502017	0.504165	0.741069
ASCL5 ENSG00000232237	0.906642	1.44685	0.662498	0.480273	1.58169	0.944399	0.619668	1.13779	0.434044	1.15664
ASF1A ENSG00000111875	0.725491	0.605458	1.16197	0.920122	0.427177	1.58775	1.21196	0.827166	0.776262	1.38747
ASF1B ENSG00000105011	1.17911	0.747551	0.75137	0.47213	1.22738	0.882651	1.43626	0.841163	1.03328	0.775129
ASGR1 ENSG00000141505	1.15125	0.94476	1.51008	0.396836	0.776538	0.60879	0.484468	1.31454	1.34862	0.743382
ASGR2 ENSG00000161944	1.09654	1.06634	1.02398	0.604951	0.672183	0.686521	0.606451	0.912232	0.873486	0.346014
ASH1L ENSG00000116539	0.556593	1.54411	1.23604	0.821281	0.740075	0.587659	0.571271	0.669766	0.607561	0.771764
ASH2L ENSG00000129691	0.740404	0.634604	0.836302	0.842202	0.706933	1.43385	0.818728	1.45704	0.567041	0.880885
ASIC1 ENSG00000110881	1.34955	0.526229	0.829204	0.499151	1.43232	1.2177	0.950121	0.868709	0.526286	1.06656
ASIC2 ENSG00000108684	0.954806	1.30269	1.38087	0.556993	0.534194	0.56335	0.534699	0.609797	0.812621	0.641394
ASIC3 ENSG00000213199	1.37514	0.854943	1.2561	1.03198	0.437379	0.333633	1.34261	1.33037	0.738755	0.908896
ASIC4 ENSG00000072182	0.855896	0.402659	1.16041	0.70653	1.47815	0.645415	0.633452	0.502459	0.50573	1.17994
ASIC5 ENSG00000256394	0.759776	1.46467	1.26889	0.886822	0.232406	0.572227	0.932985	1.62073	1.7257	1.12474
ASIP ENSG00000101440	0.938442	1.00825	1.35002	1.07091	1.0562	0.562549	0.379084	0.725763	0.912736	0.477969
ASL ENSG00000126522	1.05192	1.61412	1.17301	0.422444	0.433844	0.523808	0.588993	0.529524	0.780099	0.644248
ASMT ENSG00000196433	0.551376	1.08741	0.813731	0.716565	0.85491	0.640901	0.826921	1.06162	0.667963	0.722498
ASMTL ENSG00000169093	0.767526	0.854699	0.995229	0.919279	1.48106	1.82877	0.887117	0.956209	0.788215	0.895918
ASNA1 ENSG00000198356	1.42031	0.912525	1.22387	1.82195	0.845793	1.58919	0.838555	1.46837	1.45868	0.669414
ASNS ENSG00000070669	0.267496	1.46505	2.33241	1.52579	1.08167	0.325684	0.521442	0.621032	0.457926	0.957628
ASNSD1 ENSG00000138381	0.591796	0.682718	1.00352	1.12047	1.50442	0.600936	0.602589	1.67603	0.619225	0.902448
ASPA ENSG00000108381	1.22823	0.978612	0.717012	0.691116	0.8622	0.455385	0.389264	0.764986	1.34445	0.752203
ASPDH ENSG00000204653	1.43003	0.781787	1.03305	0.966282	1.09239	1.01598	0.894687	0.996229	1.14517	1.22242
ASPG ENSG00000166183	0.595731	0.37931	0.695858	1.15552	0.707381	1.0768	0.553186	0.713949	1.09151	1.68378
ASPH ENSG00000198363	1.61244	1.01431	0.60332	1.14911	0.779081	0.699578	1.05737	1.17858	0.582624	1.07257
ASPHD1 ENSG00000174939	0.52101	0.91198	1.17422	0.575056	1.10685	1.43174	1.21119	0.839739	0.396484	0.579709
ASPHD2 ENSG00000128203	1.05209	1.24417	0.759403	0.968303	1.42321	0.595048	0.782379	0.619783	0.709023	1.42589
ASPM ENSG00000066279	0.691034	0.805578	1.39943	0.68904	0.860863	1.13418	0.978103	0.665232	0.577608	0.513964
ASPN ENSG00000106819	0.900965	0.873169	0.867816	0.813369	0.757858	0.733062	1.21009	0.670036	0.829439	0.769588
ASPRV1 ENSG00000244617	0.597879	0.719699	0.882826	1.08395	1.42277	0.751936	1.02058	0.924091	1.44191	0.377741
ASPSCR1 ENSG00000169696	1.00873	0.738193	0.728167	0.652451	1.27385	0.530319	1.67171	0.859485	0.868878	0.637496
ASRGL1 ENSG00000162174	0.883375	0.759886	1.68101	0.849496	0.686654	0.889998	0.392098	1.37737	1.01741	1.00739
ASS1 ENSG00000130707	0.597967	1.51799	0.504216	0.726335	0.883973	1.07162	1.11701	1.46662	0.939476	1.33204
ASTE1 ENSG00000034533	1.36743	0.413925	1.0226	0.714393	1.43903	0.886194	1.83291	0.534369	0.836858	1.92757
ASTN1 ENSG00000152092	1.07921	0.735101	0.642497	1.22194	0.658475	0.674286	0.799779	0.371409	0.715086	0.444597
ASTN2 ENSG00000148219	0.700924	1.78231	1.01391	0.928918	0.93265	1.05771	0.984741	0.678689	0.854638	0.716668
ASUN ENSG00000064102	1.32259	0.51657	0.771335	0.964905	0.585117	0.857247	1.07906	0.981188	1.5113	1.18997
ASXL1 ENSG00000171456	1.00232	1.26241	0.518552	0.559423	0.844764	0.538715	1.54157	1.00928	0.831576	0.72145
ASXL2 ENSG00000143970	1.24815	1.58251	1.02347	0.730586	1.30244	1.03159	0.562911	0.889345	0.631138	0.657072
ASXL3 ENSG00000141431	0.601793	0.672395	1.27054	1.5696	0.498066	1.2181	0.596633	1.30589	1.19287	1.54776
ASZ1 ENSG00000154438	0.644004	0.68542	0.484241	0.793401	1.1494	1.33555	0.88044	1.3706	0.591176	0.630565
ATAD1 ENSG00000138138	0.625984	1.06395	0.719427	1.29925	0.85702	0.824891	0.759962	0.625561	0.912244	0.591702
ATAD2 ENSG00000156802	0.724543	1.33739	0.799793	0.535618	1.22566	0.687355	0.534509	1.5341	0.495717	0.602688
ATAD2B ENSG00000119778	0.946647	1.81729	1.241	0.650293	0.636794	0.638076	0.943091	1.02805	0.810715	0.76037
ATAD3A ENSG00000197785	0.67184	0.77829	0.783365	0.997991	0.949734	0.482973	0.736087	0.864621	0.363607	0.746265
ATAD3B ENSG00000160072	1.22909	0.742891	0.711852	0.517444	0.530513	0.998854	1.20626	0.41818	1.17564	0.828736
ATAD3C ENSG00000215915	0.893934	0.619268	1.51127	0.923402	1.2976	0.825932	0.730534	0.650022	0.915282	0.789619
ATAD5 ENSG00000176208	0.983558	1.4495	1.07195	0.237815	0.621307	1.02112	0.427658	1.21548	0.598548	0.678221
ATAT1 ENSG00000137343	1.03599	1.30475	1.72219	0.881449	0.804856	0.486795	0.878071	0.500849	1.34548	0.895416
ATCAY ENSG00000167654	0.835728	0.979014	1.10999	0.658365	1.09777	0.394066	0.779568	0.994439	0.912129	0.971868
ATE1 ENSG00000107669	0.775075	1.12604	0.385444	1.08826	1.37552	0.50114	0.772559	1.4052	0.913536	1.07302
ATF1 ENSG00000123268	0.58876	0.692813	0.343536	1.16273	0.64376	0.758822	0.64028	0.657986	1.13749	1.2352
ATF2 ENSG00000115966	0.841423	1.07702	0.600677	0.721505	1.00299	0.688439	0.905667	0.51577	1.15007	0.324835
ATF3 ENSG00000162772	1.32459	0.542935	1.1057	0.727976	0.53791	0.410995	1.05701	0.699002	0.664074	0.692548
ATF4 ENSG00000128272	0.980835	0.595886	1.19105	1.2854	0.867413	1.42165	1.3754	0.769823	0.965089	1.1779
ATF5 ENSG00000169136	1.14462	0.8191	1.07203	1.09813	1.48724	0.630373	1.17866	1.12648	1.07053	0.93226
ATF6 ENSG00000118217	0.826388	0.936319	1.03803	1.16444	0.54566	0.903499	0.510995	0.913733	0.989043	1.44448
ATF6B ENSG00000213676	0.985505	0.99811	0.845717	0.895346	0.998271	1.34292	0.739453	0.442596	0.660229	0.539003
ATF7 ENSG00000170653	0.374011	0.939096	0.595847	0.724709	0.661172	0.730186	1.56743	0.941831	1.16999	1.29968
ATF7IP ENSG00000171681	1.05424	1.10645	0.513752	0.574303	0.764885	0.820306	1.26987	0.699357	0.630224	0.78249
ATF7IP2 ENSG00000166669	0.906179	0.755911	0.804323	1.1845	1.65856	1.31533	1.37697	1.19646	0.567439	1.17035
ATG10 ENSG00000152348	0.709884	0.683545	1.52178	1.34294	1.78567	1.07121	0.714307	0.713361	0.803517	0.634896
ATG101 ENSG00000123395	1.26972	1.39424	0.276193	0.929566	1.01906	0.243182	0.892847	1.09391	1.16452	0.646516
ATG12 ENSG00000145782	0.83098	1.29616	1.01027	0.680691	0.59618	0.842441	0.516841	0.457902	0.730815	1.47286
ATG13 ENSG00000175224	0.839204	0.806599	0.741276	0.686089	1.15968	0.965917	0.371113	0.431736	0.466654	0.794615
ATG14 ENSG00000126775	1.08198	1.25622	1.30487	0.87197	0.880594	1.33786	0.635489	1.2697	0.728356	0.896534
ATG16L1 ENSG00000085978	1.41544	0.785313	1.47544	0.801162	0.824606	0.833637	0.313184	1.70912	0.952684	0.892889
ATG16L2 ENSG00000168010	0.611258	0.884454	0.685671	1.04432	0.80331	0.675962	0.702093	0.66985	0.392096	0.682212
ATG2A ENSG00000110046	0.920798	0.843019	0.711242	1.0714	0.568808	0.272907	1.00006	0.391797	1.1006	1.02095
ATG2B ENSG00000066739	0.703294	0.91398	0.645346	0.802809	0.764749	1.52329	0.807921	1.60812	0.563988	0.510809
ATG3 ENSG00000144848	0.711118	0.647871	1.61836	0.615939	1.0413	1.75035	0.872042	1.3521	1.50894	0.503764
ATG4A ENSG00000101844	1.2538	0.705396	1.54255	1.29704	1.3253	0.805928	1.02377	0.850314	0.462904	0.769915
ATG4B ENSG00000168397	0.554874	0.382943	1.63401	0.771311	0.511681	0.583694	1.24975	0.889472	0.766557	1.0352
ATG4C ENSG00000125703	0.80978	0.948058	0.582111	0.750257	1.0197	0.634509	0.44306	1.09169	1.676	1.0406
ATG4D ENSG00000130734	0.9206	0.731065	0.748851	1.12803	0.728599	0.290105	0.814161	0.348664	0.594098	0.784315
ATG5 ENSG00000057663	1.07227	1.64662	1.35775	0.477767	0.863164	0.730993	1.89762	0.865311	0.641574	0.76464
ATG7 ENSG00000197548	0.714984	0.905007	0.681728	0.849697	1.45513	0.784557	0.587919	1.23748	0.961407	0.479807
ATG9A ENSG00000198925	0.981158	0.514218	0.865446	0.789434	0.581062	1.36867	0.810074	0.568471	0.564382	0.465756
ATG9B ENSG00000181652	0.868357	1.09156	0.814515	1.22167	1.41368	0.712049	0.889149	0.208066	1.39266	0.740252
ATHL1 ENSG00000142102	1.72513	1.50019	1.30444	0.619723	0.702381	0.814352	0.670788	0.821137	1.06343	0.72576
ATIC ENSG00000138363	0.713055	0.547353	1.3388	0.674471	1.45549	1.31918	0.654909	0.772071	0.692803	0.624213
ATL1 ENSG00000198513	0.844106	0.663865	0.788486	1.01484	1.16997	0.994351	1.13792	0.780184	0.645645	0.690347
ATL2 ENSG00000119787	0.975384	0.997955	1.40919	0.352714	0.493485	1.85544	0.946142	0.586873	1.30038	0.537544
ATL3 ENSG00000184743	0.460144	0.554833	1.00019	0.680018	0.65912	1.09432	0.58424	0.948683	0.675315	1.10497
ATM ENSG00000149311	0.907514	0.926092	0.708977	0.549475	0.739323	0.589701	0.515135	0.535731	0.465334	0.694372
ATMIN ENSG00000166454	0.791316	0.862767	1.12215	0.862377	1.40265	0.94965	1.20371	1.10634	1.3056	1.28044
ATN1 ENSG00000111676	1.26476	1.80102	0.853109	0.749235	0.627833	0.636631	1.04302	0.887039	0.569978	0.709235
ATOH1 ENSG00000172238	0.935524	0.949515	0.732015	0.408709	1.16808	1.14131	0.482839	0.976444	0.828476	1.21008
ATOH7 ENSG00000179774	1.18604	1.26848	1.02737	0.836385	0.74099	0.572696	1.07982	1.4317	0.756106	0.942654
ATOH8 ENSG00000168874	0.682321	0.756164	1.46576	0.923514	1.73804	1.41422	1.00443	0.350892	0.550803	0.617796
ATOX1 ENSG00000177556	0.607427	0.522636	0.409472	0.626242	1.46846	0.87685	0.664211	0.548298	0.789409	1.28076
ATP10A ENSG00000206190	0.549552	0.761539	0.831498	0.661597	1.16112	0.788219	1.1822	1.00462	1.35426	1.33749
ATP10B ENSG00000118322	1.26093	0.580118	0.820398	0.472738	0.608921	1.0227	0.463905	1.23545	1.27395	1.36069
ATP10D ENSG00000145246	1.40116	1.21297	0.643245	0.679939	0.951398	0.804923	0.675359	0.508415	0.800241	0.500383
ATP11A ENSG00000068650	0.751822	0.780293	1.11331	0.605791	1.39908	1.06784	0.597852	1.29106	0.554443	0.730208
ATP11B ENSG00000058063	0.830313	1.35206	0.610421	0.918116	0.45103	0.624168	0.84424	0.729483	0.478775	0.961219
ATP11C ENSG00000101974	0.726718	0.881814	1.026	0.770309	0.770569	0.711241	1.15219	0.621237	1.15182	0.865307
ATP12A ENSG00000075673	0.444432	1.062	0.438155	1.28497	0.856663	1.33442	0.380884	0.919405	0.570631	0.351296
ATP13A1 ENSG00000105726	0.515732	1.53101	0.654587	1.28207	1.08711	1.51034	0.569949	0.816173	1.50347	0.642381
ATP13A2 ENSG00000159363	0.790437	1.24768	0.587584	0.982396	0.699497	0.49459	1.0624	1.37603	0.949137	1.45515
ATP13A3 ENSG00000133657	1.0097	0.877851	0.672087	0.814811	0.674946	0.613695	1.10239	0.863023	1.25846	0.579042
ATP13A4 ENSG00000127249	1.02338	0.591392	0.709483	0.596106	0.862587	0.456051	0.564376	1.04806	0.691099	0.951075
ATP13A5 ENSG00000187527	0.714348	1.45289	1.29865	1.0689	0.712635	0.522321	1.16424	0.847691	1.59222	1.01973
ATP1A1 ENSG00000163399	1.07232	0.831731	1.21808	1.0415	0.873389	0.449602	1.7297	0.75158	0.79483	0.945774
ATP1A2 ENSG00000018625	0.419962	0.784024	0.599996	0.842022	1.01644	1.20052	1.44875	1.18225	0.911841	1.17977
ATP1A3 ENSG00000105409	0.771528	0.943935	1.35299	0.609338	0.664827	0.621948	0.757274	1.20193	0.751085	0.586799
ATP1A4 ENSG00000132681	0.696416	1.26221	1.49391	1.05233	1.09161	0.607646	0.691938	0.624921	1.0501	1.22183
ATP1B1 ENSG00000143153	1.43043	1.12986	0.594003	1.31414	0.920959	0.795641	0.729419	0.85993	0.595867	0.398976
ATP1B2 ENSG00000129244	1.09437	0.877284	1.45207	1.02491	0.637424	0.838466	0.621701	1.07793	0.35189	0.452449
ATP1B3 ENSG00000069849	0.413744	1.03326	0.415563	0.982783	0.326366	0.826656	1.03042	1.06095	0.868533	1.56291
ATP1B4 ENSG00000101892	0.271977	0.468461	1.17307	1.18403	1.07905	0.439536	1.21814	0.91928	0.998304	1.3636
ATP23 ENSG00000166896	0.773397	0.575515	1.58438	0.82887	0.761592	0.516387	1.28089	1.1947	1.47419	0.967577
ATP2A1 ENSG00000196296	1.2504	1.35716	1.41619	0.586695	0.752974	0.732184	1.25513	1.26268	1.26445	1.42793
ATP2A2 ENSG00000174437	0.47007	1.19393	1.74252	0.845853	0.401047	0.631702	0.900649	0.370571	0.661159	0.607309
ATP2A3 ENSG00000074370	0.959581	0.756	0.929707	0.904736	1.4557	1.05049	1.11439	0.725079	1.56536	0.791134
ATP2B1 ENSG00000070961	1.47325	0.726671	0.708423	0.637979	0.71989	0.711743	0.452267	1.1165	0.920103	1.3332
ATP2B2 ENSG00000157087	0.438886	1.29799	1.07258	0.506184	0.707359	0.711925	1.15593	0.44321	0.618919	0.782308
ATP2B3 ENSG00000067842	1.03729	0.715712	1.29617	0.995868	1.22377	0.551969	0.500172	0.560149	0.406294	0.8527
ATP2B4 ENSG00000058668	0.779501	1.09991	0.597816	1.48361	1.41973	0.701613	0.518807	0.966971	0.962625	1.17861
ATP2C1 ENSG00000017260	0.876385	0.734649	1.38484	0.649709	0.699635	0.84162	0.605158	0.498262	1.09904	1.28199
ATP2C2 ENSG00000064270	0.504767	1.12819	1.53551	1.04224	0.767371	0.747922	2.1521	0.730676	1.28777	0.981799
ATP4A ENSG00000105675	0.786295	0.593998	0.807713	0.975333	0.827404	0.824255	1.23329	0.788416	0.650224	0.491358
ATP4B ENSG00000186009	1.2921	1.03901	0.675991	1.12151	0.978517	0.969429	1.33991	1.70672	1.16942	0.999805
ATP5J2-PTCD1 ENSG00000248919	1.36919	0.536147	1.37444	1.16051	1.00632	0.713654	0.870864	0.560393	0.353844	0.641286
ATP5SL ENSG00000105341	0.88232	1.17828	0.714053	1.02502	1.60743	1.76974	0.689986	0.549916	0.627475	0.626893
ATP6AP1 ENSG00000071553	0.81839	0.913292	0.589491	0.902791	0.723662	1.21987	0.959157	1.17819	1.50791	0.356383
ATP6AP1L ENSG00000205464	0.760824	0.544792	0.752983	1.28694	1.19708	1.39024	1.31409	1.30888	1.09485	0.812274
ATP6AP2 ENSG00000182220	0.830576	0.832244	1.37687	1.06915	0.742742	1.92445	1.11594	0.631451	0.85189	1.05354
ATP6V0A1 ENSG00000033627	0.521076	0.685206	1.21465	1.42573	1.20398	1.33779	2.05963	1.37558	1.17075	1.6271
ATP6V0A2 ENSG00000185344	0.879414	0.967696	1.06764	1.3235	1.01994	0.535806	0.396856	1.18277	1.03047	0.744438
ATP6V0A4 ENSG00000105929	2.20312	0.66456	0.971325	0.926849	0.960382	0.412202	1.40822	0.64109	0.712811	0.666698
ATP6V0B ENSG00000117410	0.608156	1.1794	0.573799	0.494699	0.638505	0.658146	0.681858	0.779047	0.88305	0.588268
ATP6V0C ENSG00000185883	1.00874	1.03952	0.683179	0.466822	0.568489	0.969789	1.11302	0.924108	1.00624	1.09201
ATP6V0D1 ENSG00000159720	0.676901	1.23013	1.62482	0.934708	0.765872	1.08055	0.511049	1.49765	0.95466	0.998117
ATP6V0D2 ENSG00000147614	0.608233	1.34857	0.611515	0.773755	0.508792	1.66339	0.535673	0.912861	1.34494	1.23927
ATP6V0E1 ENSG00000113732	1.14908	1.20137	0.610784	1.58818	0.768049	1.30186	0.832816	1.07928	0.832261	0.750171
ATP6V0E2 ENSG00000171130	1.36643	1.1016	0.625743	1.42472	0.837103	1.35995	0.394672	1.02969	0.62086	1.35252
ATP6V1A ENSG00000114573	0.690329	0.974287	0.802123	1.19185	0.876323	0.830624	0.381152	1.49837	0.702664	1.53526
ATP6V1B1 ENSG00000116039	0.629665	1.1829	0.739397	1.39755	0.821253	1.27286	0.582743	0.471528	0.769342	1.15195
ATP6V1B2 ENSG00000147416	0.829456	1.06584	1.2227	1.50751	1.00538	0.703213	0.793974	0.721695	1.56881	1.7388
ATP6V1C1 ENSG00000155097	0.777281	1.31307	0.86466	1.05998	0.464523	0.535141	0.820979	0.614766	0.77471	1.31729
ATP6V1C2 ENSG00000143882	1.595	0.779768	0.961981	1.13482	0.753822	0.983145	0.709994	1.43453	0.638474	0.565126
ATP6V1D ENSG00000100554	0.851218	1.06401	0.441837	1.18593	0.703099	1.06279	1.72138	0.913901	0.634694	0.885008
ATP6V1E1 ENSG00000131100	1.04628	1.25894	0.706818	1.32714	0.557501	0.866914	1.20054	0.914954	1.19919	1.23572
ATP6V1E2 ENSG00000250565	1.19113	0.848619	1.36986	0.688229	1.08069	0.760628	0.73377	1.44367	1.14318	1.15488
ATP6V1F ENSG00000128524	1.22451	1.0854	0.678611	1.15585	0.806832	1.16049	0.666487	0.635837	1.11743	0.639359
ATP6V1G1 ENSG00000136888	0.852186	1.01475	1.27878	0.817459	0.458792	1.48482	1.11799	0.900987	0.849374	0.85245
ATP6V1G2 ENSG00000213760	0.621201	1.04213	1.32114	0.711577	0.76003	0.69968	0.491121	0.826922	0.664579	1.14755
ATP6V1G3 ENSG00000151418	0.636932	1.37481	0.802501	0.861879	0.696479	0.832769	0.632329	0.983246	0.917034	0.647266
ATP6V1H ENSG00000047249	0.812414	0.809452	0.785547	0.581592	0.861079	0.560554	1.03272	1.1441	0.689437	1.46155
ATP7A ENSG00000165240	2.01921	0.871406	2.1705	1.31369	1.00859	1.49745	0.628438	0.93061	0.694704	0.830922
ATP7B ENSG00000123191	1.43713	1.11334	1.42904	1.13099	0.442971	0.663064	0.429691	1.2658	0.738627	1.33428
ATP8A1 ENSG00000124406	0.761883	0.810976	1.20501	0.812722	1.14806	0.543922	0.95395	1.50454	0.512418	0.517902
ATP8A2 ENSG00000132932	1.19495	1.15386	0.456304	1.30235	0.617679	1.025	0.811635	0.586513	1.00747	0.787966
ATP8B1 ENSG00000081923	1.1591	0.362813	0.953718	0.746201	0.567742	0.64421	0.796285	1.61818	1.63841	0.565913
ATP8B2 ENSG00000143515	0.518731	0.3758	1.28534	1.11519	0.910244	0.484112	1.18542	0.768312	1.26419	0.585729
ATP8B3 ENSG00000130270	0.834011	1.14159	0.314312	0.670051	0.440543	0.454764	0.957453	0.804864	1.55942	0.858306
ATP8B4 ENSG00000104043	1.10985	1.32166	0.531475	0.702755	0.611491	1.52544	0.275384	0.784716	0.929199	1.31825
ATP9A ENSG00000054793	1.18935	1.23239	0.741552	0.549555	1.16594	0.753182	0.677874	0.670962	1.26503	0.778451
ATP9B ENSG00000166377	1.15614	0.883138	0.83996	1.2975	0.922923	0.859829	0.84129	1.08744	0.907991	0.825432
ATPIF1 ENSG00000130770	0.666185	1.01833	0.860454	0.69289	0.397995	1.47895	0.868046	0.741593	0.532454	0.973721
ATR ENSG00000175054	1.08457	0.816747	0.97064	1.17457	1.539	0.396828	0.902617	0.672033	1.00671	0.918495
ATRAID ENSG00000138085	1.51155	0.63951	0.866317	0.775583	1.80015	0.824885	0.853411	0.521001	1.48989	1.73134
ATRIP ENSG00000164053	0.837013	1.13732	0.842842	1.0719	0.800414	1.54532	0.597711	1.39605	1.24881	0.932378
ATRIP ENSG00000282827	0.882456	0.983787	0.627876	0.698681	0.811079	0.507139	0.510415	1.21032	0.692588	1.15358
ATRN ENSG00000088812	0.939794	0.480974	1.25833	0.879814	0.778866	0.466856	1.30785	1.01954	0.966106	0.507753
ATRNL1 ENSG00000107518	1.23931	1.12046	0.794588	1.03774	0.748464	0.725941	0.543724	1.05175	0.696001	0.70249
ATRX ENSG00000085224	0.408879	0.752161	1.03257	1.21877	0.903801	1.23164	1.39251	0.423472	0.895395	1.21701
ATXN1 ENSG00000124788	0.89844	0.815655	1.10227	0.413988	0.690598	1.05454	0.470846	0.94002	0.733297	0.696308
ATXN10 ENSG00000130638	0.488535	0.606779	0.780789	0.515619	1.21009	1.15634	1.42787	0.49174	0.736051	1.23682
ATXN1L ENSG00000224470	1.41956	0.649816	0.909595	0.966372	0.759853	0.732578	0.435689	0.550473	1.17398	0.943543
ATXN2 ENSG00000204842	0.55436	0.99166	0.70949	0.650063	0.653019	0.389507	1.13378	0.738459	0.471147	1.54526
ATXN2L ENSG00000168488	0.987004	0.687687	1.07886	0.834217	1.51228	1.17808	1.05155	0.678254	0.731735	1.59578
ATXN3 ENSG00000066427	0.82451	1.0223	0.635304	1.11009	0.850559	1.24958	1.02295	0.803069	0.802856	0.63545
ATXN3L ENSG00000123594	0.679797	0.577408	0.718524	0.672346	0.913689	1.04313	0.576945	0.945236	1.48928	0.436384
ATXN7 ENSG00000163635	0.442089	0.972546	0.550958	1.26971	0.821855	1.38524	0.847098	0.567277	1.62972	0.363823
ATXN7L1 ENSG00000146776	1.45259	0.7829	1.11855	0.748217	0.773065	1.14012	0.563477	1.61374	0.91863	1.02382
ATXN7L2 ENSG00000162650	1.02841	0.694033	1.32424	0.654542	0.570111	1.55306	0.844436	1.46111	0.711758	1.4085
ATXN7L3 ENSG00000087152	0.871065	0.61173	1.25356	1.857	0.514392	0.618958	0.520206	0.787273	0.481259	1.47279
ATXN7L3B ENSG00000253719	1.05524	0.619639	1.23879	1.79681	0.559408	1.0779	0.76672	0.6252	1.00372	0.983239
AUH ENSG00000148090	0.867233	0.998911	1.05322	1.03942	1.39184	1.1557	0.939036	0.473177	0.675325	1.35415
AUNIP ENSG00000127423	0.961267	1.52758	0.718643	0.872063	0.543508	1.24753	0.341471	1.3123	0.766616	0.395559
AUP1 ENSG00000115307	1.26702	0.503165	0.885803	0.960256	0.649911	0.684126	0.964166	0.494015	1.79547	1.96365
AURKA ENSG00000087586	0.481282	1.31404	1.28923	0.715347	0.521753	0.556355	0.861205	1.07263	0.420611	1.13567
AURKAIP1 ENSG00000175756	1.42496	1.18345	0.639733	1.07061	1.8819	0.951013	0.842891	1.37448	0.752399	1.01736
AURKB ENSG00000178999	0.60797	0.386505	0.689828	1.35746	1.19805	1.23077	0.828662	0.681146	0.604334	1.21007
AURKC ENSG00000105146	0.641492	0.876835	0.949062	1.43137	0.458523	0.800986	1.38101	2.13505	1.13261	0.769017
AUTS2 ENSG00000158321	0.569776	1.70285	0.804273	0.825657	0.414192	0.549235	1.11112	0.807043	0.559907	1.47256
AVEN ENSG00000169857	0.8203	0.73454	0.42616	0.744622	1.90994	0.437251	1.45893	1.02611	1.47713	0.501576
AVIL ENSG00000135407	0.568316	0.810157	0.78546	0.910145	0.686483	1.24281	1.33516	0.626494	0.836059	0.717146
AVL9 ENSG00000105778	0.81719	1.12196	1.21084	1.19738	0.868757	1.70656	1.06185	0.451907	1.11271	0.413334
AVP ENSG00000101200	0.976747	0.462544	1.569	1.34457	1.01847	0.94612	1.13081	0.775944	0.553854	0.645721
AVPI1 ENSG00000119986	1.2322	0.857528	0.775732	1.04696	0.81662	0.83034	1.19712	1.44942	1.02745	0.547001
AVPR1A ENSG00000166148	0.759714	1.30033	1.92708	0.860567	0.823479	0.496994	0.669996	0.802447	0.616603	1.04947
AVPR1B ENSG00000198049	0.627964	0.797232	1.2117	0.606663	1.33995	0.498117	0.83043	0.514671	0.623532	0.808937
AVPR2 ENSG00000126895	0.729589	1.9131	0.56783	1.008	0.509288	0.863313	0.779842	1.26482	1.27171	1.72301
AXDND1 ENSG00000162779	0.821871	0.778144	0.943913	0.808283	1.22685	1.51941	0.716306	0.562514	1.09619	1.20779
AXIN1 ENSG00000103126	1.28218	0.519061	0.863631	0.87148	0.37913	1.64567	0.981218	1.02819	1.10958	1.32017
AXIN2 ENSG00000168646	0.826563	1.68049	0.633215	1.10221	1.50345	0.465814	0.815105	0.868996	1.02277	0.860984
AXL ENSG00000167601	1.38025	0.774081	0.463802	0.528061	0.66659	0.955681	0.9502	0.858398	0.548631	0.683333
AZGP1 ENSG00000160862	1.25305	1.47118	0.684023	1.16192	1.31976	0.591933	1.21731	0.954292	0.989181	0.473088
AZI2 ENSG00000163512	0.535147	1.25605	1.48306	0.592397	1.34275	1.14367	0.561305	1.4709	0.648076	0.501409
AZIN1 ENSG00000155096	0.660513	0.825651	0.796356	0.986878	0.926904	0.707643	0.776512	0.649829	1.45725	1.10539
AZIN2 ENSG00000142920	1.01205	0.904105	1.16657	1.03377	1.54465	0.80722	0.799185	0.469642	0.785103	1.17317
AZU1 ENSG00000172232	1.31857	0.610471	0.652084	0.979037	0.919359	0.891833	1.48936	0.825465	1.28075	1.06609
B2M ENSG00000166710	0.788269	1.04057	0.563224	1.48292	1.56235	1.1817	0.615847	0.601547	0.908314	0.578945
B3GALNT1 ENSG00000169255	0.724519	1.67954	0.941193	0.361033	1.28051	0.818791	0.661419	0.625933	1.73978	0.393976
B3GALNT2 ENSG00000162885	1.17194	1.13075	1.02356	0.580377	0.892204	0.866665	1.66694	0.532744	0.726844	1.52622
B3GALT1 ENSG00000172318	1.39862	1.03377	1.11423	0.802312	1.29417	1.09106	0.850001	1.09137	0.513119	1.33616
B3GALT2 ENSG00000162630	0.70541	0.649871	0.762341	0.49893	0.988692	0.759463	1.44235	0.922104	1.3709	0.654231
B3GALT4 ENSG00000235863	1.34405	1.0909	1.66098	0.647178	0.636517	0.665547	1.28799	1.33457	0.904777	1.70314
B3GALT5 ENSG00000183778	0.74475	1.47943	0.869954	0.732576	0.637565	1.45414	0.983982	0.752454	0.874292	0.685615
B3GALT6 ENSG00000176022	0.908747	0.972438	0.699489	1.61873	1.20523	0.92721	0.999654	0.829741	1.09061	0.596644
B3GAT1 ENSG00000109956	0.567268	0.998522	0.624053	1.08043	0.811775	0.660748	1.26681	1.09743	0.730304	1.0416
B3GAT2 ENSG00000112309	1.26259	1.17559	0.597207	0.466811	0.710616	0.63385	1.14021	1.33913	1.1933	1.37084
B3GAT3 ENSG00000149541	0.701751	1.43817	0.562371	1.03883	0.975708	1.07323	0.750194	1.19755	0.613734	1.18335
B3GLCT ENSG00000187676	0.555154	1.04323	1.56029	1.31911	1.24058	1.5435	1.67397	1.18054	0.248874	1.46611
B3GNT2 ENSG00000170340	0.339928	0.486098	0.737173	1.01922	0.893153	0.796732	2.22314	0.775302	0.521673	0.571768
B3GNT3 ENSG00000179913	1.85027	0.748375	0.682266	0.574183	0.640497	0.769743	0.721458	1.12018	1.05794	0.887392
B3GNT4 ENSG00000176383	1.16414	0.549337	1.11507	0.771458	0.70461	0.731628	0.92286	0.646634	0.790762	0.38189
B3GNT5 ENSG00000176597	0.561259	0.717035	0.864556	0.55154	0.756431	1.30007	0.750187	1.15521	1.18229	1.83308
B3GNT6 ENSG00000198488	0.631955	0.900152	1.31284	1.01065	0.64735	0.738811	0.773146	0.612729	1.41345	1.51897
B3GNT7 ENSG00000156966	0.845352	0.787108	1.35022	0.834579	0.810267	0.98317	1.65302	0.554084	0.580948	0.687128
B3GNT8 ENSG00000177191	0.82222	0.611727	0.638063	2.02928	0.661724	0.922387	0.483076	0.371882	1.11476	0.420946
B3GNT9 ENSG00000237172	1.05734	0.974704	1.00588	0.542223	1.08456	0.86958	1.34675	0.560258	0.571946	0.901585
B3GNTL1 ENSG00000175711	0.592213	0.648628	0.594464	0.522599	0.884806	0.946163	0.395185	1.07807	1.38359	1.24176
B4GALNT1 ENSG00000135454	0.821196	0.970955	0.55168	0.920975	1.29032	1.56154	0.891982	0.94958	0.742773	0.786649
B4GALNT2 ENSG00000167080	1.43553	0.784961	0.49517	0.223673	1.13612	0.367843	1.07883	1.24168	1.57469	1.10093
B4GALNT3 ENSG00000139044	0.953922	0.72618	1.03434	1.12563	0.882663	0.648675	1.08084	0.514253	0.666382	0.74368
B4GALNT4 ENSG00000182272	0.708186	0.791928	1.20453	0.743052	1.0454	0.450836	1.02111	0.558229	1.10456	0.35782
B4GALT1 ENSG00000086062	0.882282	0.446625	1.34421	0.577868	0.839834	0.464785	0.796852	1.18322	0.716869	1.24113
B4GALT2 ENSG00000117411	1.64957	1.32561	0.477485	1.05356	0.844972	0.996939	1.0227	0.614763	1.17312	1.40523
B4GALT3 ENSG00000158850	1.38604	1.03505	1.3636	0.987438	1.37643	0.525763	1.34009	0.634668	0.569518	1.52395
B4GALT4 ENSG00000121578	0.39485	1.05702	1.12525	0.458392	1.02413	0.548673	0.899886	0.659821	0.782815	1.07246
B4GALT5 ENSG00000158470	0.608341	0.667452	0.672809	1.02723	0.819274	0.559652	0.383538	0.546167	0.407035	1.62845
B4GALT6 ENSG00000118276	1.00495	0.69859	0.527603	0.706584	0.69936	0.718786	1.07153	0.546557	0.579977	0.661354
B4GALT7 ENSG00000027847	0.739466	0.610202	1.51978	0.566497	1.55536	1.14233	1.48851	0.73099	0.860563	0.916864
B4GAT1 ENSG00000174684	0.803222	0.822253	0.439621	0.707099	0.539782	0.589974	1.07711	1.01484	0.595011	1.27444
B9D1 ENSG00000108641	0.76868	1.35803	0.400049	1.74717	1.20777	1.02825	0.91194	0.722306	0.744838	0.713491
B9D2 ENSG00000123810	0.716949	1.06134	0.903315	1.03849	1.17945	0.829824	0.329078	0.7302	1.22163	1.41664
BAALC ENSG00000164929	1.17815	0.977084	1.19071	0.727187	1.20353	1.14471	1.33741	0.65422	1.13958	0.735805
BAAT ENSG00000136881	0.848722	0.788452	0.538368	1.24109	1.03966	0.61815	0.707849	0.698822	0.472974	1.00115
BABAM1 ENSG00000105393	1.01537	1.10941	0.625223	1.06677	0.888254	0.931341	0.720453	0.405405	0.880989	1.02602
BACE1 ENSG00000186318	1.16341	0.422015	1.42643	0.780025	1.20059	1.26877	1.20301	1.6024	0.566041	0.715657
BACE2 ENSG00000182240	0.884541	1.60235	1.46953	1.23083	0.776878	1.24307	0.554164	0.799034	0.917484	1.60503
BACH1 ENSG00000156273	1.38772	0.94631	0.568616	2.20382	0.902956	0.608356	0.891572	0.500781	0.436721	0.663862
BACH2 ENSG00000112182	0.760481	0.894171	0.436497	0.675501	0.604217	0.690232	0.670268	0.526685	1.0857	0.682896
BAD ENSG00000002330	1.22028	0.81559	0.756265	0.594215	0.714726	0.839553	0.605294	1.23238	0.953995	0.708872
BAG1 ENSG00000107262	0.978375	0.527667	0.53334	1.30553	1.32166	0.599479	1.7704	0.531957	0.870868	0.966857
BAG2 ENSG00000112208	1.04666	1.13782	0.819826	0.828283	0.681362	0.888191	1.31678	1.03412	0.824413	1.02157
BAG3 ENSG00000151929	0.474031	1.38876	1.23245	1.2454	1.03094	0.84546	1.30143	0.764557	0.724346	0.834518
BAG4 ENSG00000156735	0.869199	0.800058	1.52049	1.18807	0.798088	0.904945	1.84916	0.540961	0.781734	1.08444
BAG5 ENSG00000166170	1.03429	0.793198	0.761615	0.766366	1.50258	1.55356	0.422593	1.11006	1.17146	0.904658
BAG6 ENSG00000204463	1.39867	1.56612	0.98631	0.750916	1.0375	0.852499	0.488001	1.03209	1.76132	0.971269
BAHCC1 ENSG00000266074	0.44194	1.0512	0.849313	0.688369	0.213209	1.42474	0.490635	0.631609	1.29842	1.34954
BAHD1 ENSG00000140320	0.629634	0.967638	0.982237	1.79039	0.665739	1.03937	0.980179	0.528705	0.799229	1.06212
BAIAP2 ENSG00000175866	1.40339	1.49439	0.840585	1.15454	1.026	0.977867	0.572457	0.392383	1.2126	1.14851
BAIAP2L1 ENSG00000006453	1.39248	1.04394	0.495739	0.599281	1.31487	0.461077	1.14777	0.439302	0.772292	0.6049
BAIAP2L2 ENSG00000128298	1.79147	0.720344	1.24695	1.00894	0.828027	0.566651	1.26453	0.641712	0.458554	0.408563
BAIAP3 ENSG00000007516	0.995393	1.40316	0.967078	0.445818	1.30234	1.1151	1.05568	0.921684	1.06239	0.829036
BAK1 ENSG00000030110	0.960362	1.18717	0.876018	1.28166	1.00607	0.726888	1.50821	0.806619	1.28376	0.90641
BAMBI ENSG00000095739	0.32245	1.12386	0.487154	1.0796	0.82549	1.59681	1.24868	1.10795	0.403793	0.46642
BANF1 ENSG00000175334	0.481979	0.446464	0.635969	0.746782	0.638	0.594999	0.513541	0.489883	0.907199	0.500963
BANF2 ENSG00000125888	0.588421	0.313366	0.796085	0.521428	0.566579	0.899274	0.622694	1.36447	0.725412	1.02929
BANK1 ENSG00000153064	0.722198	0.628528	1.45857	0.636973	1.17656	0.638557	0.914526	1.08341	0.762614	1.16325
BANP ENSG00000172530	0.906729	0.630055	0.752383	0.596368	0.555422	0.83327	0.869896	0.769399	1.09233	0.561776
BAP1 ENSG00000163930	0.976952	0.893609	1.07076	0.601288	1.01623	0.674585	1.32812	0.860931	0.57749	0.721828
BARD1 ENSG00000138376	2.07942	0.498183	0.962612	0.728568	1.14501	0.620795	0.93278	1.28099	0.418138	1.05304
BARHL2 ENSG00000143032	0.886274	0.940326	0.969126	1.90386	1.45496	0.926574	1.25696	1.10777	0.966423	0.703381
BARX1 ENSG00000131668	0.386417	0.739964	1.03111	0.490403	0.881391	0.269569	0.683439	1.182	0.808275	0.329495
BARX2 ENSG00000043039	1.05097	0.527643	1.07604	1.0211	0.761003	1.26949	0.45115	0.749559	1.09404	0.529293
BASP1 ENSG00000176788	0.836368	0.525745	1.12366	0.853137	1.51808	0.539354	0.709419	0.480042	0.985553	1.43921
BATF ENSG00000156127	1.1798	0.929123	1.0797	1.1003	1.14624	0.593568	1.21368	0.945385	0.298486	0.919212
BATF2 ENSG00000168062	0.945376	0.935562	1.04164	0.743811	1.20944	0.658521	1.36109	0.809963	0.785753	0.677038
BATF3 ENSG00000123685	0.845562	1.42469	1.45714	1.10697	1.3625	1.26952	0.823722	1.06165	0.998746	0.529606
BAX ENSG00000087088	1.51905	1.25069	0.868352	1.24831	0.603244	0.323935	0.991346	1.18631	0.478834	0.692558
BAZ1A ENSG00000198604	1.58653	0.852167	1.13898	1.2052	0.714967	0.405935	0.908814	1.15874	1.05021	0.635829
BAZ1B ENSG00000009954	0.783319	1.10567	0.511389	0.62132	1.73492	0.713128	0.609164	0.362377	1.08901	1.71311
BAZ2A ENSG00000076108	1.44041	1.23495	0.620965	0.686483	1.00798	0.97117	1.48557	0.964103	0.819179	0.544011
BAZ2B ENSG00000123636	1.0808	1.24204	0.779506	0.518794	1.45977	1.01845	1.83464	0.898947	0.780354	0.886685
BBC3 ENSG00000105327	0.456031	1.22953	1.08068	0.812036	0.972337	0.778678	1.39429	0.75531	1.8814	0.230362
BBIP1 ENSG00000214413	0.665542	1.16988	0.807553	0.94316	1.04693	1.13966	1.44977	0.695328	0.609884	0.7964
BBOF1 ENSG00000119636	1.06945	1.8394	1.18476	1.10154	1.29477	0.662924	1.00003	0.887758	1.02951	0.73737
BBOX1 ENSG00000129151	2.16686	1.02376	1.08093	1.33569	1.57265	0.775827	1.29385	1.37189	1.33391	1.16829
BBS1 ENSG00000174483	0.588592	0.921417	1.27748	0.850831	1.31011	0.455092	0.829861	1.18164	0.858339	0.57212
BBS10 ENSG00000179941	0.865121	0.757343	0.936987	1.44419	0.88613	0.694566	1.42094	0.952748	0.897563	0.582649
BBS12 ENSG00000181004	0.764072	0.411018	0.681321	1.72346	0.725964	1.07936	0.601253	1.12767	0.379763	1.20285
BBS2 ENSG00000125124	1.33836	1.49896	1.10348	0.760554	0.59605	0.649434	1.13163	0.501473	1.09101	1.27704
BBS4 ENSG00000140463	1.37627	0.652582	1.03408	0.710825	0.703427	0.876565	1.28951	1.46739	0.640607	0.854904
BBS5 ENSG00000163093	1.2776	0.650779	1.2277	0.537278	0.935684	1.52022	0.800766	1.09565	0.888289	1.46083
BBS7 ENSG00000138686	0.487329	0.91005	0.784948	1.05869	0.792165	1.11452	0.709208	0.650717	0.854463	0.899821
BBS9 ENSG00000122507	0.812442	1.30497	0.964075	1.71421	1.24243	1.05213	0.790186	1.23878	0.831868	1.30625
BBX ENSG00000114439	1.49435	1.65808	0.639949	0.878946	0.739486	0.616177	1.7127	0.54432	1.25332	0.647238
BCAM ENSG00000187244	0.677726	1.00306	0.571881	1.30803	1.38254	0.815157	0.965345	0.634058	0.706825	0.646511
BCAN ENSG00000132692	0.617729	0.952865	0.887443	0.522349	1.03149	0.753958	1.11534	1.00652	1.30441	0.514487
BCAP29 ENSG00000075790	1.03927	0.882947	0.512351	0.636821	0.569998	0.683092	1.16762	1.14135	1.44012	0.774315
BCAP31 ENSG00000185825	0.467759	0.588158	0.645363	0.405735	1.4541	1.41679	1.08014	1.3287	0.816617	0.719452
BCAR1 ENSG00000050820	0.909972	0.7941	0.694067	0.64091	0.889153	0.982537	1.00289	0.913337	0.738594	0.827784
BCAR3 ENSG00000137936	0.496043	1.05188	0.591848	1.1215	1.10543	1.02039	0.787435	2.00936	1.24883	0.751018
BCAS1 ENSG00000064787	0.7948	1.80612	0.991383	0.602269	0.823006	0.948224	0.419031	1.26919	0.985796	0.785242
BCAS2 ENSG00000116752	1.50712	0.62513	0.899691	0.844564	0.656266	1.16228	1.09384	1.43208	1.04669	0.807997
BCAS3 ENSG00000141376	0.919063	0.981561	0.85416	0.727312	1.18038	1.15627	0.712951	1.43116	0.578837	0.532691
BCAS4 ENSG00000124243	0.917511	1.58683	0.858672	0.840291	1.27379	2.14162	0.43591	1.21635	0.6352	0.587938
BCAT1 ENSG00000060982	0.702858	0.453613	0.95221	1.18589	2.43061	0.525804	1.26474	0.820168	0.928694	1.26551
BCAT2 ENSG00000105552	1.74551	0.736165	0.690583	1.59316	1.64144	0.725675	1.07057	1.33412	0.710979	1.20681
BCCIP ENSG00000107949	0.761682	0.666971	0.668631	1.08896	0.806158	1.29675	0.675132	1.00182	0.486225	0.654488
BCDIN3D ENSG00000186666	0.428433	0.841016	0.781204	0.47536	0.726768	1.04013	1.32394	1.2841	1.0133	1.09086
BCHE ENSG00000114200	1.29651	0.874499	0.452113	0.934065	0.691697	1.18669	0.991237	0.591135	1.3633	1.04652
BCKDHA ENSG00000248098	1.69398	0.784915	0.616801	1.26775	0.802811	1.33412	1.23534	1.3608	1.0584	0.438774
BCKDHB ENSG00000083123	1.04094	0.625636	0.489402	1.20222	1.03801	0.571842	1.0022	1.33316	1.33337	0.537311
BCKDK ENSG00000103507	1.69398	0.372804	1.08657	0.554621	0.642023	1.52105	0.93286	0.774187	1.00223	0.611449
BCL10 ENSG00000142867	0.924366	0.34587	0.87511	0.756409	1.05738	0.789807	0.757024	1.04173	0.672194	0.647491
BCL11A ENSG00000119866	1.10647	0.540993	0.613216	1.02009	0.841446	0.967905	0.840185	0.783464	0.393636	1.28451
BCL11B ENSG00000127152	0.557678	0.697699	0.772644	1.09321	1.17412	0.559616	1.31998	0.727401	1.05953	1.02248
BCL2 ENSG00000171791	0.420715	0.960955	1.47363	0.633453	0.604367	0.520547	1.56953	0.684152	0.793377	0.758678
BCL2A1 ENSG00000140379	1.22249	0.505153	1.15144	0.389586	1.54782	1.12666	0.514134	0.871351	1.16395	0.623949
BCL2L1 ENSG00000171552	0.452082	0.81916	0.970133	0.96331	0.913582	0.88094	0.780836	0.711829	1.09965	0.888915
BCL2L10 ENSG00000137875	0.573538	0.887459	1.02196	0.697113	0.93766	0.728332	1.89698	0.522145	0.586465	0.770821
BCL2L11 ENSG00000153094	1.18759	0.69908	0.582179	0.914184	0.538979	1.32061	0.930635	0.512163	1.10422	1.01037
BCL2L12 ENSG00000126453	0.766645	1.34873	0.731352	0.590929	0.961273	1.27858	0.49968	1.30869	0.666659	0.708186
BCL2L13 ENSG00000099968	0.736327	0.608338	1.19502	0.866744	0.589929	1.37749	0.842917	0.721602	1.38586	0.705189
BCL2L14 ENSG00000121380	1.09143	1.25173	0.927028	0.76391	0.650491	0.83597	1.1974	0.507394	0.863735	1.443
BCL2L15 ENSG00000188761	1.11139	1.21203	1.1571	1.32859	0.69569	1.22855	1.03203	1.48859	0.516877	0.519925
BCL2L2 ENSG00000129473	0.565494	0.999265	0.540269	0.604118	1.03284	0.744886	1.00138	0.488321	0.879835	0.588019
BCL2L2-PABPN1 ENSG00000258643	1.23503	0.729013	0.910838	1.23398	0.380784	0.74018	0.500381	0.601272	0.474202	0.477776
BCL3 ENSG00000069399	0.614491	0.933369	0.633136	0.495924	0.945646	0.902093	0.628935	0.970263	1.4013	0.711057
BCL6 ENSG00000113916	1.07686	0.6111	0.645506	0.44232	1.67608	0.443842	1.80698	1.40336	1.03995	1.04411
BCL6B ENSG00000161940	0.87956	0.685396	0.735584	0.827796	0.97275	1.44435	1.06807	0.561972	1.50099	0.756441
BCL7A ENSG00000110987	0.930081	0.804587	0.95605	0.751077	0.75313	1.0617	1.31376	0.611951	0.828515	0.950631
BCL7B ENSG00000106635	1.07664	1.15715	0.932742	0.419317	1.90841	1.07585	1.16575	0.771297	0.564495	0.996906
BCL7C ENSG00000099385	0.874783	1.26863	0.779273	0.651443	1.32321	0.717859	1.51295	0.974986	0.867643	0.602719
BCL9 ENSG00000116128	0.831295	0.598273	1.23021	0.559029	0.510304	0.878803	0.72578	0.788547	0.580518	1.82781
BCL9L ENSG00000186174	1.24381	2.05769	0.479583	1.81733	0.646263	0.616542	0.958371	1.20794	0.719363	0.839063
BCLAF1 ENSG00000029363	0.88291	0.636978	0.871611	1.28345	1.24486	0.766303	1.06128	1.23534	0.563948	1.48842
BCO1 ENSG00000135697	0.651005	0.834906	0.615916	0.545215	1.7606	0.877057	0.871209	0.666298	1.12729	0.835938
BCO2 ENSG00000197580	0.722414	0.697487	1.19649	0.531913	1.50402	1.34851	0.679109	0.963115	1.18969	1.55162
BCOR ENSG00000183337	0.362222	0.56549	0.602912	0.981561	0.686381	0.533143	0.376908	0.444864	0.86011	0.423879
BCORL1 ENSG00000085185	1.21059	0.953759	1.65894	0.764296	1.08162	0.390479	0.741554	0.63224	1.44204	0.391519
BCR ENSG00000186716	0.612687	0.440977	1.16033	0.959366	1.25281	0.683944	1.06359	0.992584	0.65351	0.813647
BCS1L ENSG00000074582	0.610532	0.470946	0.744716	1.35706	0.36944	0.59206	0.623265	0.633883	0.467144	1.52643
BDH1 ENSG00000161267	0.589839	0.990702	1.11781	1.39622	1.5956	1.25717	0.435764	0.557607	0.977179	0.92411
BDH2 ENSG00000164039	0.677126	0.804585	0.761169	0.445848	1.1133	0.915337	0.590613	0.542938	1.00297	0.448118
BDKRB1 ENSG00000100739	0.688175	0.980074	1.38553	0.83082	0.85732	1.00079	0.588504	1.13763	1.02169	0.5581
BDKRB2 ENSG00000168398	0.8074	1.26714	1.07104	1.33966	1.12654	0.608151	0.684968	0.95852	0.616345	0.723913
BDNF ENSG00000176697	0.594961	1.47219	0.822011	0.699147	0.593135	1.18879	0.432773	1.3637	0.888227	0.653134
BDP1 ENSG00000145734	0.64429	0.818743	1.16057	1.33395	0.974163	0.485497	0.624754	1.18778	1.00014	0.757141
BEAN1 ENSG00000166546	0.744234	1.13887	0.942216	1.24987	1.10227	0.309129	1.08071	0.53949	0.868171	0.716034
BECN1 ENSG00000126581	0.530781	0.919009	0.978316	1.15754	1.32628	0.713734	0.783198	1.40501	1.08965	0.688131
BEGAIN ENSG00000183092	0.841135	1.21854	0.763669	0.807123	1.47055	0.776678	0.571836	1.08923	0.881449	0.639643
BEND2 ENSG00000177324	1.02804	1.24288	0.778667	1.56553	0.391548	2.08588	0.936957	0.68814	0.652836	1.21307
BEND3 ENSG00000178409	1.42368	0.739359	1.02175	0.681869	0.436216	1.50528	1.93111	0.558948	0.815778	0.799939
BEND4 ENSG00000188848	0.962588	0.733542	1.11948	1.09591	1.87992	0.504549	0.926433	0.84988	0.748975	0.899847
BEND5 ENSG00000162373	1.02529	0.798679	0.551824	0.894413	0.536874	1.65561	0.752072	0.75398	0.524067	0.593977
BEND6 ENSG00000151917	1.1498	0.80733	0.480915	0.985995	0.608233	0.753026	1.06298	0.679294	0.455854	0.630366
BEND7 ENSG00000165626	1.28868	1.08828	0.667126	1.21344	1.09338	0.644936	1.41068	1.16849	0.731009	0.990332
BEST1 ENSG00000167995	0.520784	1.05577	1.04126	1.0861	0.660828	1.00787	0.564535	0.861824	0.720572	0.608321
BEST2 ENSG00000039987	1.59716	0.653478	0.835058	1.02426	0.701709	1.13611	0.916181	0.661227	0.768503	1.90507
BEST3 ENSG00000127325	1.02676	0.624216	0.743577	0.677352	0.937928	0.800703	0.488992	0.453244	0.891766	0.878643
BEST4 ENSG00000142959	1.12214	0.604195	0.774008	0.48381	0.456977	0.890863	0.912657	1.38442	1.78484	0.681967
BET1 ENSG00000105829	0.798324	1.06902	0.769387	0.63662	0.922673	1.20975	1.32298	1.0388	1.42256	0.96227
BET1L ENSG00000177951	0.68178	1.14834	0.694921	0.905625	0.966046	0.577296	0.663189	0.758411	0.89163	0.900606
BEX1 ENSG00000133169	0.755305	0.569749	0.536815	0.565832	1.22821	0.657412	1.21563	0.870526	0.65169	0.385054
BEX2 ENSG00000133134	1.01312	0.952049	1.30871	1.43143	0.950157	0.535782	0.94528	0.929063	1.34732	0.847438
BEX3 ENSG00000166681	1.73788	1.0047	0.544222	0.841416	0.918343	1.44025	0.712805	0.524491	1.13675	0.809374
BEX4 ENSG00000102409	1.15871	0.789536	0.716146	0.662913	0.882552	1.08094	0.821259	0.716028	0.704637	0.763887
BEX5 ENSG00000184515	0.82461	1.32369	0.782537	0.654024	1.52188	0.464159	1.05695	0.61668	0.806104	0.880709
BFAR ENSG00000103429	1.1629	0.640055	0.508802	0.796449	0.666975	0.964075	1.48302	0.422918	0.500133	0.501592
BFSP1 ENSG00000125864	1.32873	0.812943	0.685268	0.854039	0.832087	0.886844	0.838399	0.426191	1.8204	0.924007
BFSP2 ENSG00000170819	1.78134	0.851924	0.629274	0.431363	0.759449	0.403242	1.22545	1.73319	0.557569	0.35774
BGLAP ENSG00000242252	0.638291	0.662452	1.34413	0.625051	1.20779	1.02864	1.2257	1.03899	0.698921	0.456661
BGN ENSG00000182492	0.85688	1.02014	0.575632	0.955617	1.32384	0.719717	0.978053	0.398509	0.536462	0.719314
BHLHA15 ENSG00000180535	1.28301	1.05037	0.725788	1.18621	1.70049	0.927968	0.584281	0.963999	0.800384	0.435015
BHLHB9 ENSG00000198908	0.721834	0.718716	0.529881	0.764786	0.376512	0.992185	0.776687	0.408285	2.65234	1.57569
BHLHE22 ENSG00000180828	0.744146	0.824443	0.34613	0.619333	0.766384	0.598146	0.925705	0.929842	0.777388	1.21935
BHLHE40 ENSG00000134107	0.983892	1.16811	1.17345	0.624327	1.47955	1.20245	1.16526	2.01197	0.625312	1.20349
BHLHE41 ENSG00000123095	0.544961	1.21159	0.884402	0.783046	1.13659	0.783023	1.27387	0.573812	0.635138	0.77265
BHMG1 ENSG00000237452	1.39145	1.16378	0.870612	0.50524	0.487222	0.565005	0.508827	0.433499	0.50808	1.29699
BHMT ENSG00000145692	0.635319	1.45079	1.19647	0.747457	0.846563	0.472741	0.665687	0.400392	0.548393	0.720149
BHMT2 ENSG00000132840	0.907997	0.889196	1.11413	0.382087	1.121	0.920915	1.3347	0.700623	0.430645	1.31318
BICC1 ENSG00000122870	0.347619	1.22685	0.609936	0.67546	0.583827	1.51947	1.09172	1.03145	0.550503	1.81776
BICD1 ENSG00000151746	0.804049	0.895714	1.17641	1.36397	1.04021	0.73403	0.611778	1.05767	1.19902	1.06544
BICD2 ENSG00000185963	0.978485	0.720788	0.808062	0.71068	1.35563	0.69766	0.644458	1.54596	0.562427	0.75714
BICDL1 ENSG00000135127	0.421174	1.01018	0.54715	0.848108	1.47442	0.798983	0.527614	0.589995	1.10427	0.964832
BICDL2 ENSG00000162069	0.558186	0.588188	0.837838	0.997247	0.944267	0.528984	0.704938	1.14118	0.700336	0.601845
BID ENSG00000015475	0.687979	0.773022	1.09279	0.62674	0.370371	0.830249	1.51892	0.790824	0.577997	1.16872
BIK ENSG00000100290	1.65396	1.26327	0.769106	0.988531	0.897656	0.960088	0.972073	0.653078	1.11203	0.998574
BIN1 ENSG00000136717	1.30983	0.328566	0.486391	0.867909	1.11764	0.754983	0.986914	1.53965	0.363827	0.81854
BIN2 ENSG00000110934	1.27823	0.671742	0.849838	0.477923	0.408235	1.1926	1.22831	0.711726	0.718513	0.245245
BIN3 ENSG00000147439	0.556443	1.19119	0.916434	0.737542	0.850327	0.957844	0.282606	0.566818	0.691559	0.633582
BIRC2 ENSG00000110330	0.275194	0.664656	0.778553	1.33423	1.38096	0.872032	1.2856	1.43208	0.638392	0.554548
BIRC3 ENSG00000023445	0.98719	0.741149	1.01917	1.50685	0.853593	0.918918	0.823061	0.473455	1.60168	1.28148
BIRC5 ENSG00000089685	1.14449	0.849966	0.671189	0.707988	1.03876	0.339626	1.42821	0.762287	1.24837	0.62427
BIRC6 ENSG00000115760	0.950401	1.03674	0.739101	1.10218	0.688433	0.936557	1.63583	0.49287	0.990861	0.497902
BIRC7 ENSG00000101197	0.715732	0.557228	0.614069	1.15016	0.707525	0.640933	1.23639	0.513148	0.671682	0.735244
BIVM ENSG00000134897	0.740035	1.11114	0.366017	1.16715	0.995574	1.17852	0.586753	0.429196	0.631994	0.750306
BLCAP ENSG00000166619	0.717986	0.511905	1.26564	0.976721	0.767	1.15539	1.23508	0.742525	0.564686	1.28974
BLK ENSG00000136573	0.845459	0.939455	1.16558	0.968026	0.536297	0.988448	1.04425	0.725705	1.05504	0.840135
BLM ENSG00000197299	0.732651	0.912362	1.27437	0.620408	0.885488	0.44629	0.355304	0.993553	1.53339	0.690799
BLMH ENSG00000108578	0.719407	0.510347	0.554171	1.03989	0.763533	0.578694	1.87987	0.674383	0.532446	2.00172
BLNK ENSG00000095585	1.1929	0.680739	0.621944	0.951162	0.78238	1.80413	1.29994	0.47592	1.52426	0.966929
BLOC1S1 ENSG00000135441	0.556732	1.05058	1.16559	1.71986	1.11816	0.690906	0.997917	0.870691	1.64498	0.774219
BLOC1S2 ENSG00000196072	0.827422	0.797918	0.904866	1.20004	1.21845	0.655076	0.921786	0.830789	1.24006	0.554964
BLOC1S3 ENSG00000189114	1.17874	0.55218	0.896432	1.18702	0.394748	0.868295	0.880028	0.659104	0.632203	1.02394
BLOC1S4 ENSG00000186222	0.944706	0.798719	0.872811	1.15082	0.939625	0.958922	1.2549	0.658034	0.80798	1.18679
BLOC1S5 ENSG00000188428	0.984281	0.458253	0.816027	0.859711	1.06594	0.614828	1.14438	1.26527	0.602835	0.599861
BLOC1S6 ENSG00000104164	0.604874	0.49517	0.849919	0.969448	0.533321	0.656518	1.32591	1.4823	0.555289	0.682271
BLVRA ENSG00000106605	0.954531	0.819968	1.42607	0.653064	1.2806	0.741932	1.1652	0.82866	0.85341	0.789723
BLVRB ENSG00000090013	0.70369	0.809643	0.996756	1.00753	0.93118	0.744066	0.995171	0.622594	0.626836	0.567621
BLZF1 ENSG00000117475	0.939384	0.93682	1.26613	1.00528	0.703758	0.789011	0.492601	0.498394	1.04835	0.842934
BMF ENSG00000104081	0.799079	0.998666	0.791296	0.869778	1.48668	0.601092	0.734917	0.619905	1.08897	1.12167
BMI1 ENSG00000168283	1.13788	0.350259	0.655437	0.313103	0.788712	1.04514	1.20047	0.980049	0.568617	0.532785
BMP1 ENSG00000168487	0.66151	0.827009	1.1275	0.74096	1.26507	0.838958	0.372122	1.00322	0.638087	1.1072
BMP10 ENSG00000163217	0.483555	0.548697	0.690567	0.96923	1.06423	0.704293	0.99635	0.662198	0.843898	0.868495
BMP2 ENSG00000125845	0.624343	0.545186	1.09513	0.746389	1.01493	1.12077	1.42362	0.855257	1.61128	0.933049
BMP2K ENSG00000138756	0.999732	1.32251	0.586944	0.392572	0.71799	0.796151	0.813725	0.767638	0.997833	1.33454
BMP3 ENSG00000152785	1.13923	1.21382	0.757199	0.698024	0.550355	1.00276	0.691032	0.536942	0.869133	1.55375
BMP4 ENSG00000125378	1.27373	0.910868	0.54476	0.574746	0.582083	0.560544	1.44641	1.41971	0.816284	0.806343
BMP5 ENSG00000112175	0.534953	1.29016	0.612897	0.481827	1.36031	0.889786	0.593804	0.989239	1.55551	1.00641
BMP6 ENSG00000153162	0.751899	0.971712	0.297278	1.23665	1.48754	0.527351	0.785655	1.56239	0.473478	1.26025
BMP7 ENSG00000101144	1.50442	0.771127	1.15823	1.09812	1.00231	0.946509	0.606615	0.570766	0.617916	0.832913
BMP8A ENSG00000183682	0.775461	1.14573	0.957789	1.33397	1.17655	0.679652	1.05826	0.635867	0.878066	0.99478
BMP8B ENSG00000116985	1.5552	0.810211	1.11147	0.562262	0.979962	1.26285	1.13933	0.521088	0.643343	1.28594
BMPER ENSG00000164619	0.748276	1.17409	0.644818	1.11766	0.657207	0.890852	0.510564	1.1605	0.683677	0.862103
BMPR1A ENSG00000107779	1.21973	0.477342	1.72514	1.25372	1.26742	0.759931	1.40446	0.773454	1.22505	1.42544
BMPR1B ENSG00000138696	1.29322	1.39648	0.884589	1.37666	1.27188	0.713395	0.546827	0.828527	1.03224	0.754735
BMPR2 ENSG00000204217	0.5635	1.17275	0.723111	1.15145	0.550794	0.521813	0.739096	1.01132	1.04127	1.18959
BMS1 ENSG00000165733	0.880897	0.701574	0.96369	0.374291	1.43569	1.24116	0.710319	0.767035	0.702426	0.691301
BMT2 ENSG00000164603	0.628258	1.19734	1.26024	0.664988	1.17444	0.978177	0.660217	0.974037	0.77981	1.08866
BMX ENSG00000102010	0.926256	0.448531	0.678115	1.17119	0.666814	1.65681	1.23919	1.26977	0.746995	1.03139
BNC1 ENSG00000169594	1.13117	0.656115	0.655376	0.374712	0.707217	0.703745	1.04938	0.92403	0.965714	0.464616
BNC2 ENSG00000173068	1.57727	1.38654	0.604367	0.596345	0.875348	0.857273	0.529581	1.10533	0.88185	0.838807
BNIP1 ENSG00000113734	0.828061	0.886826	0.873258	0.936661	0.636787	0.979469	1.45996	1.1453	1.04122	0.837964
BNIP2 ENSG00000140299	0.70563	1.1304	1.33723	0.931983	1.18326	0.699095	0.505297	1.47055	1.36147	0.586751
BNIP3 ENSG00000176171	0.472221	0.875634	0.543776	0.793877	1.20082	0.555187	0.500418	0.660867	1.49434	0.589342
BNIP3L ENSG00000104765	0.898805	1.28282	0.86534	0.52748	0.764068	1.30423	0.871179	0.872385	0.466301	0.520209
BNIPL ENSG00000163141	0.755482	1.17727	0.773863	0.387438	0.743454	0.787478	1.65829	0.962867	0.7595	1.56512
BOC ENSG00000144857	1.18407	0.944927	0.472427	1.3923	1.17854	0.755942	0.679079	1.14072	0.724113	0.662161
BOD1 ENSG00000145919	0.935595	0.818423	0.831076	0.324017	0.883495	0.725419	0.865158	0.945885	0.802899	0.506224
BOD1L1 ENSG00000038219	1.41872	0.94697	1.15839	0.675798	0.76616	0.978899	0.425268	0.447668	1.06131	0.368496
BOD1L2 ENSG00000228075	0.928851	0.348418	0.696974	1.65326	0.751487	0.693268	0.671619	0.726999	1.09317	1.48774
BOK ENSG00000176720	1.2321	0.884319	1.1627	1.02381	1.2681	0.610582	0.7509	0.641696	0.838939	0.827048
BOLA1 ENSG00000178096	1.07859	1.15191	1.50503	0.754081	0.966137	1.20977	0.570715	0.845337	1.14194	0.576032
BOLA2B ENSG00000169627	1.18589	0.744894	0.835161	0.610148	1.48887	0.883892	1.10915	1.34488	0.422005	1.49625
BOLA3 ENSG00000163170	0.615719	0.822614	0.77916	0.480098	0.666825	0.801814	1.58814	1.153	2.52112	1.45914
BOLL ENSG00000152430	0.987627	0.613526	1.44413	1.04112	0.532311	0.346749	0.721745	0.863911	0.817841	0.844041
BOP1 ENSG00000261236	0.367698	1.02775	1.17219	0.95958	0.690254	2.02054	0.670453	1.23071	0.978256	1.3854
BORA ENSG00000136122	1.1654	0.489982	0.741538	1.22262	0.847801	1.28438	0.906249	0.559627	0.721152	1.12402
BORCS5 ENSG00000165714	1.13832	0.915043	0.885942	0.977194	0.504927	0.961131	0.88447	1.18176	0.934552	0.879829
BORCS6 ENSG00000196544	0.565171	0.498482	0.690102	1.36704	1.70069	0.897096	0.951189	1.27864	0.904334	1.14199
BORCS7 ENSG00000166275	0.867226	0.84158	0.893052	0.720581	1.25126	0.524542	2.20614	1.53636	1.57157	1.03051
BORCS8 ENSG00000254901	0.935146	1.05433	0.704188	0.94841	1.72127	1.23085	1.84461	1.10235	0.615279	0.683292
BORCS8-MEF2B ENSG00000064489	0.826799	1.10022	0.828229	1.37492	0.410469	0.815734	1.04298	0.58746	0.840823	1.0412
BPGM ENSG00000172331	0.709796	0.436623	1.42746	0.961638	0.617125	1.02264	0.695105	0.599349	0.917945	0.940453
BPHL ENSG00000137274	1.0197	0.744059	1.26651	0.71512	0.807367	0.635567	0.68174	0.809841	0.924718	1.10243
BPI ENSG00000101425	0.693902	1.09736	0.599041	0.462151	0.878245	0.399455	1.0198	0.587084	1.17395	0.637858
BPIFA1 ENSG00000198183	0.376487	0.927832	0.906335	0.827893	0.630516	0.715046	0.461905	0.753144	1.08497	0.76837
BPIFA2 ENSG00000131050	0.87394	0.767545	0.92635	0.677076	0.822289	0.653559	0.996457	0.623596	1.14018	1.13423
BPIFB1 ENSG00000125999	1.43129	0.737163	0.380963	0.705311	0.602128	1.1429	0.882964	0.513502	0.839248	0.696882
BPIFB2 ENSG00000078898	0.567149	1.3284	0.722485	0.66369	0.699761	1.32164	0.709735	1.29337	1.14674	0.926247
BPIFB4 ENSG00000186191	0.516651	1.69319	0.879254	0.624522	0.923084	0.629395	1.02674	0.515651	0.567274	0.7412
BPIFC ENSG00000184459	0.696586	1.13804	0.687458	1.04207	1.01611	1.02816	0.912044	0.546697	1.02763	0.642104
BPNT1 ENSG00000162813	0.556535	1.10841	0.896744	0.437927	0.784546	0.600567	0.986984	0.772761	0.657078	0.687939
BPTF ENSG00000171634	0.589041	0.790818	0.501481	0.985724	0.57953	0.820552	0.531899	1.40348	1.30715	0.710575
BRAF ENSG00000157764	0.482814	0.867689	1.12453	1.17483	0.611209	0.638694	0.483527	1.03922	1.01014	0.904978
BRAP ENSG00000089234	1.01763	0.978499	0.829185	0.695428	0.896061	1.00254	0.767563	0.713597	0.888183	0.596653
BRAT1 ENSG00000106009	0.904598	0.635887	0.41522	0.774165	0.750683	0.540787	1.07608	0.202524	1.05785	1.07932
BRCA1 ENSG00000012048	0.739396	0.702129	0.337259	1.86966	0.945779	1.60887	0.927058	1.33218	1.0892	1.09167
BRCA2 ENSG00000139618	1.33172	0.775335	0.592654	1.32078	0.969445	0.59257	2.429	1.20439	0.807694	1.38378
BRCC3 ENSG00000185515	0.810833	0.87161	1.3288	1.48358	0.609065	0.975954	1.10996	0.647197	0.807196	0.976145
BRD1 ENSG00000100425	1.55338	0.701244	1.17287	0.353496	0.655232	0.713335	0.46588	0.665932	0.926846	0.864851
BRD2 ENSG00000204256	1.26309	1.27346	1.31618	1.05381	0.870173	0.564835	0.885371	0.49814	0.668766	1.03349
BRD3 ENSG00000169925	1.01918	0.40347	1.10076	1.73493	0.859596	0.539141	0.973252	1.44525	0.850312	0.71014
BRD4 ENSG00000141867	0.894997	0.987925	1.04051	1.21541	1.10383	0.550502	0.429492	1.00672	1.75442	0.605178
BRD7 ENSG00000166164	0.633716	0.528958	1.17297	0.950748	0.444388	0.588952	0.659197	1.04247	1.02705	0.64826
BRD8 ENSG00000112983	1.13571	0.751932	1.16827	1.01282	1.15382	1.10319	0.91585	1.25209	0.450032	0.608732
BRD9 ENSG00000028310	1.36873	0.571467	1.4278	1.06659	0.8797	1.78835	0.502127	1.13219	0.799167	0.869185
BRDT ENSG00000137948	1.0172	0.687079	1.42659	1.47303	1.02222	0.773341	0.553575	0.27479	0.537151	0.842213
BRE ENSG00000158019	1.03928	1.08603	0.833963	0.866247	1.59574	0.908267	1.03512	1.55181	0.602198	1.32658
BRF1 ENSG00000185024	0.554438	0.872536	0.837995	0.574833	0.760115	0.588025	0.55084	1.30301	0.700328	1.52377
BRF2 ENSG00000104221	0.899409	1.27464	1.11027	1.2568	1.10619	1.40181	0.750122	1.23421	0.460108	1.03976
BRI3 ENSG00000164713	1.04528	1.07512	0.540386	0.5976	0.970176	0.825143	1.48092	1.10468	0.640073	1.06581
BRI3BP ENSG00000184992	0.831511	0.997894	1.68424	1.51396	1.20054	0.527377	0.71515	1.29869	0.800287	1.46014
BRICD5 ENSG00000182685	0.454206	1.07893	1.97331	1.23625	1.08404	1.08067	0.507335	0.806659	0.353202	1.15783
BRINP1 ENSG00000078725	1.00803	1.40581	0.631083	0.823337	1.64779	0.79775	0.517313	0.437014	1.1051	1.04078
BRINP2 ENSG00000198797	0.994685	0.598357	0.613898	1.46676	0.879161	0.89937	0.532206	1.05963	1.24809	0.651535
BRINP3 ENSG00000162670	1.60671	0.813941	0.853648	1.40421	0.516875	0.586608	1.02568	1.69232	0.882192	0.524994
BRIP1 ENSG00000136492	1.27445	0.299092	0.496178	1.04197	1.05094	0.667575	0.79289	0.74679	0.805085	1.14449
BRIX1 ENSG00000113460	0.88885	0.946224	1.67615	1.07908	1.19245	0.509935	1.42671	0.369983	0.655288	1.16177
BRK1 ENSG00000254999	1.27983	1.4459	1.03235	0.645672	0.792744	1.18767	0.508853	0.946117	0.912189	0.611079
BRMS1 ENSG00000174744	0.813745	0.620985	0.743396	1.70578	1.15196	1.27467	0.984579	1.4605	1.0246	0.722871
BRMS1L ENSG00000100916	0.6147	0.594017	1.11647	0.439735	0.697024	0.703449	0.592362	1.41873	1.06134	0.947533
BROX ENSG00000162819	0.511798	1.19465	0.791571	1.41661	0.729441	0.754501	0.798032	0.856017	0.918805	0.650045
BRPF1 ENSG00000156983	0.802745	0.817446	0.499815	0.77381	1.28692	0.697892	0.83549	1.61296	0.694844	1.46169
BRPF3 ENSG00000096070	1.04719	0.758568	0.741081	1.18851	0.977497	0.547447	0.901674	1.05598	1.46488	0.502601
BRS3 ENSG00000102239	0.998965	0.854765	1.10415	0.45258	0.864361	0.681025	1.18472	1.61508	0.387384	0.617236
BRSK1 ENSG00000160469	1.20134	0.681507	0.826269	0.745814	0.706314	0.982422	1.44512	0.418864	1.44346	0.679654
BRSK2 ENSG00000174672	1.40103	0.442151	0.486084	1.45935	0.774619	1.37767	0.684875	0.648894	1.11532	0.431559
BRWD1 ENSG00000185658	1.41993	1.06828	0.491845	0.935838	0.753533	1.01153	1.03738	0.948695	1.15611	1.08301
BRWD3 ENSG00000165288	0.625338	0.592856	1.12519	2.11684	0.617528	1.07223	0.51693	1.47286	0.41952	0.993149
BSCL2 ENSG00000168000	0.923408	0.637956	0.942505	0.506	1.11755	1.23676	1.03011	0.741399	0.82102	1.12172
BSDC1 ENSG00000160058	0.454326	0.447359	1.33805	0.692774	0.633713	1.35341	1.54356	0.757182	0.823871	1.14345
BSG ENSG00000172270	0.901572	1.11563	0.816089	1.29831	1.45872	0.964942	0.795559	0.962153	0.934119	0.865587
BSN ENSG00000164061	1.04482	0.809302	0.687284	0.390069	1.44838	0.871907	0.597883	1	0.830183	0.95315
BSND ENSG00000162399	0.805794	0.428955	0.441022	0.518863	0.738408	0.499272	1.05728	0.744486	1.7479	0.644709
BSPH1 ENSG00000188334	0.66789	0.720845	1.04496	0.872765	0.528494	1.27026	0.911657	0.623256	0.938653	0.414218
BSPRY ENSG00000119411	1.19135	1.10278	0.387932	1.05619	0.911863	1.11293	1.61387	0.53247	0.933558	0.897541
BST1 ENSG00000109743	1.20068	1.08888	1.19768	1.47933	0.700786	0.583042	0.714213	1.65205	1.46196	0.635809
BST2 ENSG00000130303	0.633272	0.724564	1.20396	0.604208	0.475992	1.00177	0.772251	0.729272	1.30447	0.778923
BTAF1 ENSG00000095564	0.996277	1.25052	0.720604	1.07557	0.521279	0.609675	1.24281	1.05825	0.843049	0.488803
BTBD1 ENSG00000064726	0.668531	1.17264	1.38388	0.657173	0.639262	0.940513	1.167	0.828213	0.271878	0.872812
BTBD10 ENSG00000148925	0.939212	1.18727	1.60263	0.671612	1.43015	1.2961	0.576791	0.900204	0.933072	0.810811
BTBD11 ENSG00000151136	0.820838	0.888993	1.04656	0.82183	0.890066	0.676669	0.81539	0.574272	0.727301	0.617189
BTBD16 ENSG00000138152	1.2274	1.46726	0.828484	1.66978	1.25966	1.55742	0.472825	1.36062	0.572752	0.664189
BTBD18 ENSG00000233436	1.09686	0.688221	1.13381	0.905177	1.19851	0.997424	0.861233	0.616937	0.618366	0.330609
BTBD19 ENSG00000222009	0.651122	0.912053	0.811725	1.21989	1.13806	0.439176	0.470186	0.990835	0.486296	1.32799
BTBD2 ENSG00000133243	1.44451	0.571981	1.34351	0.919221	1.25056	1.29812	0.956056	0.841077	1.11238	1.5146
BTBD3 ENSG00000132640	0.770696	1.07266	0.878247	1.25358	0.72898	1.5159	1.09133	0.768501	0.505786	0.583319
BTBD6 ENSG00000184887	0.587543	0.768489	0.687421	1.25996	0.993828	1.17709	0.68396	2.00244	0.593056	1.74101
BTBD7 ENSG00000011114	0.833415	1.0232	0.553509	0.846317	0.959033	0.540147	0.834416	0.67701	1.27648	0.539932
BTBD8 ENSG00000189195	0.443108	0.852349	1.02071	0.408139	0.553068	1.50723	1.13656	0.822254	0.92595	0.659041
BTBD9 ENSG00000183826	1.25998	0.422645	1.12051	0.962704	1.12269	0.565718	0.753221	1.22972	0.374856	0.979644
BTC ENSG00000174808	0.564196	0.3787	0.661334	0.602752	1.35094	0.898771	0.67089	1.33803	0.850538	0.960991
BTD ENSG00000169814	1.05953	0.399866	1.26666	1.40598	0.999297	0.934935	0.362816	1.29161	1.19903	0.367556
BTF3 ENSG00000145741	0.973695	0.631394	0.654991	0.634865	0.985263	1.00134	0.608869	1.41753	0.659478	0.616803
BTF3L4 ENSG00000134717	0.681114	1.29856	1.02089	0.406872	0.290762	0.894323	1.21823	1.21482	1.17566	0.630691
BTG1 ENSG00000133639	1.13309	1.10151	0.844683	0.782845	1.1059	1.16702	1.31659	0.495308	0.527564	1.15318
BTG2 ENSG00000159388	1.51986	0.785546	0.884383	0.827684	0.676286	2.01653	0.789941	0.884518	1.07376	0.783859
BTG3 ENSG00000154640	0.60366	0.915548	1.09087	1.1743	0.755407	0.447286	0.877974	1.55785	0.536189	1.37553
BTG4 ENSG00000137707	1.05926	1.14478	0.87285	1.19122	0.576972	1.21146	0.810922	1.1887	0.465376	1.48172
BTK ENSG00000010671	0.633716	1.40621	0.879072	1.37332	0.657725	0.833706	0.776733	1.13397	0.7492	1.16013
BTLA ENSG00000186265	0.278651	0.893072	1.01894	1.34963	0.564377	0.848614	0.467732	0.636453	0.953493	0.522213
BTN1A1 ENSG00000124557	1.25553	0.728888	0.741821	1.35007	1.07702	0.843698	0.768099	0.675527	1.01802	0.599764
BTN2A1 ENSG00000112763	0.791176	0.711201	1.11776	1.65484	1.29503	1.04783	0.867316	1.13137	0.966707	0.928499
BTN2A2 ENSG00000124508	1.10349	0.729805	0.920612	1.11826	1.38463	0.942277	1.53012	1.14382	0.641578	1.04112
BTN3A1 ENSG00000026950	0.70343	0.949308	1.37813	0.968541	0.825854	1.12716	1.56407	0.947752	0.281315	0.885371
BTN3A2 ENSG00000186470	0.85813	1.07054	1.32488	1.05617	0.385232	0.969697	0.539541	0.874235	1.14489	1.271
BTN3A3 ENSG00000111801	0.964125	0.320138	1.20728	1.1865	1.07555	0.917557	0.761271	0.585001	0.758827	0.462928
BTNL2 ENSG00000204290	0.442099	1.78849	0.636376	0.313197	1.08253	0.744068	1.4561	1.01845	0.558393	0.829983
BTNL3 ENSG00000168903	0.662686	0.640069	1.06744	0.406464	0.903295	0.902466	1.27405	1.51424	0.517673	0.832084
BTNL8 ENSG00000113303	0.747602	1.39671	0.657268	0.578169	0.93323	1.35252	0.896364	0.874271	1.29086	0.629653
BTNL9 ENSG00000165810	1.02476	0.597305	1.14594	0.852317	0.454672	0.428655	0.830606	0.935695	0.775531	0.371571
BTRC ENSG00000166167	1.11084	0.765928	1.36922	1.3781	1.30609	1.65703	0.947109	1.70564	0.94729	0.711579
BUB1 ENSG00000169679	1.45157	0.898552	0.465131	1.34044	0.615003	0.97426	1.04406	0.659434	0.503395	0.570046
BUB1B ENSG00000156970	0.696125	0.729523	0.930427	1.15313	1.14073	1.02074	1.23175	1.28823	0.800303	1.53729
BUB3 ENSG00000154473	1.00547	1.61093	0.770302	0.846268	1.57912	1.07138	1.31579	0.928978	1.13463	0.640504
BUD13 ENSG00000137656	1.14573	0.427677	0.740618	0.697639	0.964372	0.826978	0.483057	0.957415	0.825846	0.564608
BUD31 ENSG00000106245	1.34239	0.684696	1.00439	1.43231	0.773338	0.614809	1.11563	0.80359	1.19977	0.628919
BVES ENSG00000112276	1.22311	0.720165	1.25689	1.08433	0.677115	0.678867	1.22222	0.896675	1.2096	0.780667
BYSL ENSG00000112578	0.757748	0.671717	1.14352	1.29905	1.19777	0.650124	0.693858	0.799911	1.15036	0.78232
BZW1 ENSG00000082153	0.777457	0.702585	0.712798	0.529939	0.776204	1.12942	1.07122	0.698445	0.887948	1.03308
BZW2 ENSG00000136261	0.635355	1.30718	1.31879	1.33805	0.790912	1.28563	1.2412	1.26513	1.2393	0.95451
C10orf10 ENSG00000165507	0.619244	1.16787	1.1797	1.22559	1.00942	0.722158	0.866911	0.689413	1.09101	0.360511
C10orf105 ENSG00000214688	1.16441	0.481507	0.588908	1.18225	0.942848	0.47696	1.36247	0.886208	0.946228	0.92522
C10orf107 ENSG00000183346	0.461319	1.0489	0.98916	1.13604	0.642084	0.98683	0.694767	0.709185	0.689523	1.0764
C10orf11 ENSG00000148655	0.631812	0.537614	0.717691	0.512207	1.25514	0.911378	1.27469	1.19452	0.408722	0.666679
C10orf128 ENSG00000204161	0.706509	0.918812	0.915249	1.48862	0.431164	0.587862	0.671921	1.4015	0.81135	0.727864
C10orf142 ENSG00000277288	1.3287	0.707786	0.342092	0.860963	0.333939	0.804843	0.925354	0.580796	0.705655	0.348584
C10orf2 ENSG00000107815	0.595738	0.775106	1.10635	0.709904	0.539328	0.985697	0.86491	0.633408	0.787379	0.46317
C10orf35 ENSG00000171224	1.05333	0.990103	0.501529	1.15006	1.13408	0.663144	1.55315	1.48051	1.67292	0.349783
C10orf53 ENSG00000178645	1.14139	0.770982	1.06805	1.13108	0.489753	0.690656	1.43532	1.58797	0.846289	0.506469
C10orf54 ENSG00000107738	0.829219	1.37829	0.928854	0.833734	1.27848	1.52766	1.82149	0.681039	1.01416	1.09595
C10orf55 ENSG00000222047	0.831202	0.775721	0.644872	0.749391	0.697785	0.706079	1.3555	1.12895	1.22843	0.916519
C10orf62 ENSG00000203942	0.673564	0.316231	0.785347	1.43921	1.33766	1.17197	0.715621	0.921247	0.537811	1.36163
C10orf67 ENSG00000179133	0.810734	1.20338	1.2738	0.642183	1.60826	1.51883	0.878965	0.63252	0.961135	0.898925
C10orf71 ENSG00000177354	0.613375	0.59526	0.674062	1.40982	1.03518	0.869873	0.643995	0.501702	0.815168	0.939099
C10orf76 ENSG00000120029	0.428055	1.17357	0.947851	0.706669	0.999369	0.658887	0.656749	0.915215	0.653454	0.57224
C10orf82 ENSG00000165863	0.981373	0.857986	0.687373	0.8369	1.35393	0.642383	0.917103	1.34626	0.668288	0.619024
C10orf88 ENSG00000119965	0.417445	1.71248	0.489632	1.1878	0.440954	0.54744	0.935046	0.487554	0.839522	1.02059
C10orf90 ENSG00000154493	0.970066	0.672249	0.785803	1.12044	0.594719	1.13236	1.40695	0.767298	0.606607	0.918136
C10orf95 ENSG00000120055	0.931834	0.421471	1.23878	1.14372	0.798066	0.748868	0.729052	0.634357	0.657546	0.769143
C10orf99 ENSG00000188373	1.32599	1.11729	1.56431	0.357959	0.427166	0.712198	1.14513	0.51233	0.888296	0.725336
C11orf1 ENSG00000137720	0.855845	1.62208	0.992219	1.13191	0.783464	0.840459	0.878203	1.89793	0.659508	0.373817
C11orf16 ENSG00000176029	1.4573	0.979987	1.18898	1.1369	0.708795	0.516538	0.636205	1.34224	1.38404	0.776879
C11orf21 ENSG00000110665	0.326218	0.715194	1.85813	0.820024	0.729412	0.708622	1.18761	1.0439	1.73985	0.947895
C11orf24 ENSG00000171067	1.48901	1.42513	0.901899	1.87585	1.58674	0.618261	2.19924	1.17991	0.700294	0.947979
C11orf31 ENSG00000211450	0.523195	0.33365	1.34697	1.32679	0.592398	0.76121	1.86843	0.703282	0.868052	0.700431
C11orf40 ENSG00000171987	0.886455	0.466246	0.652731	0.689571	1.08085	0.482128	0.642496	0.501822	1.05178	0.803662
C11orf42 ENSG00000180878	1.31692	0.430443	0.892927	1.43803	0.527478	0.441262	0.623446	0.617143	0.698483	0.444687
C11orf45 ENSG00000174370	0.292735	1.34307	0.786868	1.73781	0.851182	0.614477	0.722633	1.54558	0.891479	1.17716
C11orf49 ENSG00000149179	1.15185	0.361881	0.696299	1.14826	0.703488	0.779667	0.836819	0.595303	1.05127	0.357675
C11orf52 ENSG00000149300	0.687575	0.658088	0.625585	0.612609	1.12901	0.608872	0.853889	1.28125	0.495872	0.973168
C11orf53 ENSG00000150750	1.24309	0.700536	0.52809	0.522681	0.891678	1.00628	0.821352	0.996281	0.858175	0.685948
C11orf54 ENSG00000182919	1.32036	0.433201	0.98497	0.334438	1.2998	0.552255	0.703754	0.887097	0.717117	0.87775
C11orf57 ENSG00000150776	0.61256	0.868098	0.902034	0.931445	0.720983	0.860343	1.17234	0.48014	1.54821	1.28693
C11orf58 ENSG00000110696	1.01367	1.12165	1.49787	1.77407	1.02711	1.19198	1.37102	0.583519	1.44456	0.837024
C11orf63 ENSG00000109944	1.46826	0.609359	0.75445	0.993191	0.845992	1.10318	1.24529	0.575727	1.39231	0.68429
C11orf65 ENSG00000166323	0.595422	0.364236	0.657705	1.38349	0.777764	1.40333	1.40333	0.586819	1.16036	0.74562
C11orf68 ENSG00000175573	0.603807	0.663258	1.16798	0.529019	1.56605	1.41397	0.870488	0.745106	0.582118	0.722577
C11orf70 ENSG00000137691	0.655761	1.08108	1.55716	1.11351	0.300139	1.02082	1.23504	0.889467	0.650716	0.754693
C11orf71 ENSG00000180425	0.522936	1.11951	0.597149	1.28578	0.387383	1.69161	0.452531	0.615542	1.18921	1.20846
C11orf74 ENSG00000166352	0.593426	0.869654	0.529527	0.965275	0.692499	0.616068	0.800813	0.949925	0.974961	0.86476
C11orf80 ENSG00000173715	1.0109	1.03742	1.05441	0.618439	0.824803	0.586385	0.859966	0.699785	0.400865	0.641264
C11orf84 ENSG00000168005	0.325818	1.20258	0.541239	0.322874	0.833895	0.816189	0.965746	0.643871	1.10447	0.585809
C11orf87 ENSG00000185742	1.60946	0.62111	1.43079	0.765063	0.786498	0.65789	0.862577	0.614247	1.20835	1.23538
C11orf88 ENSG00000183644	0.734399	1.16891	1.6106	0.489614	1.22663	0.664327	1.48916	0.938031	1.0606	1.63506
C11orf91 ENSG00000205177	0.489701	0.801691	0.468841	0.774132	1.0612	1.41734	0.414184	0.729405	0.641873	0.484244
C11orf94 ENSG00000234776	1.0824	1.74243	0.984395	0.576229	0.936728	0.740847	1.3292	1.1316	0.517928	0.922761
C11orf95 ENSG00000188070	1.45407	0.64668	1.10002	0.632159	1.34	0.996963	1.15633	0.717378	0.625619	1.07608
C11orf96 ENSG00000187479	0.464935	1.10592	0.685447	0.998925	1.87516	0.44536	0.635006	0.471212	0.874959	0.907697
C11orf98 ENSG00000278615	0.673838	0.880491	1.63567	1.81778	1.43101	0.939997	0.938698	1.06594	0.381716	1.44555
C12orf10 ENSG00000139637	0.811414	1.09127	1.01744	0.731529	0.491633	1.02468	0.516603	1.097	1.00204	1.10116
C12orf29 ENSG00000133641	0.918555	1.12785	0.759302	1.09641	1.38293	1.08624	0.46825	0.63405	0.939061	0.968085
C12orf4 ENSG00000047621	1.05253	0.919988	1.10537	1.93604	1.49352	0.602137	0.998691	1.51984	0.807949	1.27355
C12orf40 ENSG00000180116	0.468989	0.697506	1.12818	0.860026	0.629522	0.755233	0.571491	0.57943	1.11286	0.65767
C12orf42 ENSG00000179088	0.860849	1.23425	1.06932	0.944138	0.750468	1.15315	0.644787	1.1983	0.869716	0.973231
C12orf43 ENSG00000157895	0.630734	0.856932	1.01919	1.22849	0.572197	0.932353	1.23416	1.17913	1.54892	1.3615
C12orf45 ENSG00000151131	0.904294	0.351065	1.02013	0.875527	0.772367	0.489845	0.53308	1.17603	1.09642	0.825214
C12orf49 ENSG00000111412	0.91321	0.706599	0.461185	1.81626	0.683665	0.446026	0.517003	0.964859	0.672835	0.772166
C12orf50 ENSG00000165805	0.532739	1.61329	1.15803	1.45842	0.815082	1.0019	0.610278	1.33189	0.43412	0.744547
C12orf54 ENSG00000177627	0.815607	1.36622	1.0327	1.1763	0.793902	1.23608	0.545165	1.03283	0.730311	0.689526
C12orf56 ENSG00000185306	1.34084	0.550481	0.733098	1.06789	1.15807	0.625823	0.755119	1.46255	1.60497	0.806173
C12orf57 ENSG00000111678	1.16581	1.4811	0.544804	0.818663	0.500094	0.828188	0.847605	0.994693	0.893531	1.08819
C12orf60 ENSG00000182993	0.768693	0.428977	1.00476	0.846622	1.27898	0.524464	1.20479	1.03008	0.910181	1.34381
C12orf65 ENSG00000130921	1.11053	0.625385	0.570438	0.840031	0.689145	1.01175	0.959228	0.527044	1.29154	0.595944
C12orf66 ENSG00000174206	0.316687	0.854202	1.77188	0.398277	0.766863	0.579988	0.980409	0.884385	0.693771	0.743793
C12orf71 ENSG00000214700	0.914593	1.26396	0.935668	0.612318	0.478431	0.603398	0.708349	1.53147	0.853281	0.760939
C12orf73 ENSG00000204954	0.554422	1.01588	0.769691	0.745065	0.580639	1.27328	0.705977	1.37137	0.894395	1.26244
C12orf75 ENSG00000235162	1.38698	0.735769	0.863196	0.883387	0.509655	0.881499	0.997287	0.853383	1.85806	0.955364
C12orf76 ENSG00000174456	0.622941	0.560323	0.747332	1.10702	0.769691	1.05096	0.804962	1.00444	0.304932	1.0117
C14orf1 ENSG00000133935	1.23436	0.586322	1.19775	0.999127	0.59974	1.30388	1.26644	0.715671	1.18277	0.600318
C14orf105 ENSG00000100557	0.612853	0.964749	0.786548	1.60156	1.27864	0.51779	0.721369	1.20984	0.504643	0.974863
C14orf119 ENSG00000179933	0.496407	0.51162	0.7765	1.22776	0.959294	1.79995	0.502051	0.524004	1.2627	0.660543
C14orf132 ENSG00000227051	0.853071	0.69316	1.35075	1.2859	0.605945	2.1374	1.37182	0.904332	1.1478	0.868673
C14orf142 ENSG00000170270	0.691681	0.637835	1.0268	0.961767	0.576591	1.08128	0.636022	0.971628	0.866847	0.426489
C14orf159 ENSG00000133943	0.667429	0.669319	0.83861	0.680178	1.08347	1.44298	0.789272	1.27598	0.833918	1.35762
C14orf166 ENSG00000087302	1.19078	0.923198	1.36921	0.803127	1.01188	1.08347	1.72565	0.840896	1.29275	1.27315
C14orf169 ENSG00000170468	0.647627	0.944571	0.707811	0.307051	1.35796	0.991096	0.852163	0.642779	0.959052	0.912393
C14orf177 ENSG00000176605	1.07652	0.981013	0.662774	0.877774	1.25512	0.454909	0.605579	1.08675	0.576056	0.988644
C14orf178 ENSG00000197734	0.917989	0.517028	0.989082	0.523805	0.820393	1.04634	0.385374	1.34316	0.601677	0.924188
C14orf180 ENSG00000184601	0.502824	1.12791	0.777727	0.816792	0.730256	0.762805	0.723863	1.10633	0.716248	1.46364
C14orf2 ENSG00000156411	0.699925	0.686333	0.890806	0.775975	0.942848	0.807776	0.77511	0.654211	0.874905	1.50929
C14orf28 ENSG00000179476	0.585725	1.08596	0.931294	0.916276	0.56922	0.38655	0.561246	1.37874	0.925847	1.32088
C14orf37 ENSG00000139971	0.712643	0.60801	0.703302	0.651724	1.48336	0.873184	1.0759	0.571221	0.353237	1.12085
C14orf39 ENSG00000179008	1.14448	0.571511	0.732986	0.649843	0.823884	0.523513	1.36048	0.30571	1.1353	0.965291
C14orf79 ENSG00000140104	0.267044	0.834229	1.31235	0.686924	0.412262	0.550058	0.589297	0.552421	0.507907	0.914081
C14orf80 ENSG00000185347	0.592149	1.26989	0.565643	0.886229	0.503851	0.834264	1.73001	0.913823	0.961295	1.33889
C14orf93 ENSG00000100802	1.00505	0.670331	0.841084	0.696224	0.735192	0.717499	0.775515	0.822878	0.610522	0.692625
C15orf39 ENSG00000167173	0.877834	0.730155	1.11889	1.31734	1.14616	0.688915	1.23565	0.623508	1.56935	0.476629
C15orf40 ENSG00000169609	0.627301	1.11246	0.976518	2.0279	0.929828	0.814785	1.08242	1.14921	1.38925	0.61308
C15orf41 ENSG00000186073	0.712584	1.60706	1.07601	1.75892	0.771657	0.615729	0.912832	1.05682	0.64228	0.887555
C15orf48 ENSG00000166920	0.601572	0.859623	0.666121	0.562747	0.551055	1.35562	1.06622	1.26742	0.6641	0.956641
C15orf52 ENSG00000188549	0.535428	1.12462	1.26582	0.746806	0.979101	0.950023	1.42301	1.03722	0.368709	0.812716
C15orf53 ENSG00000175779	0.928029	0.552923	1.83329	0.353336	1.74415	0.414093	0.579461	0.841971	1.07762	0.854993
C15orf57 ENSG00000128891	0.649437	1.2222	0.545635	1.05652	1.3643	0.973862	0.75594	0.650733	0.980639	1.35334
C15orf59 ENSG00000205363	0.703342	0.811926	1.13161	1.28136	1.09862	1.08772	0.743278	1.41538	0.98034	1.03599
C15orf61 ENSG00000189227	0.907956	0.731999	0.728336	0.962919	1.21881	1.7551	0.608545	0.692233	0.590841	0.496286
C15orf62 ENSG00000188277	0.948973	0.601036	0.718423	1.39756	0.633098	1.341	1.24361	1.10045	1.37443	0.965468
C15orf65 ENSG00000261652	0.651715	1.21986	0.606894	0.86328	0.850388	0.733547	0.44675	1.05631	0.781724	0.809296
C16orf13 ENSG00000130731	0.681886	0.712191	0.480847	1.13204	0.962229	0.704623	1.04903	0.534094	0.795384	0.903806
C16orf45 ENSG00000166780	0.88692	1.40004	0.75655	0.746968	2.00418	0.49028	0.504281	0.451723	0.964612	0.897678
C16orf46 ENSG00000166455	0.523134	0.423062	0.898562	0.963407	0.782376	0.666152	0.479897	0.966245	0.977349	0.993799
C16orf52 ENSG00000185716	1.33056	0.735681	0.626183	1.61054	0.985127	1.17541	0.557159	1.13707	0.554455	0.738295
C16orf54 ENSG00000185905	1.36701	1.17288	0.931737	0.398914	1.47225	0.908966	1.04187	1.85587	1.16086	0.851806
C16orf58 ENSG00000140688	0.833806	1.39645	1.03257	0.74467	1.03749	0.860802	1.45663	1.21388	1.07263	0.928485
C16orf59 ENSG00000162062	0.933209	1.10971	1.12093	1.15712	0.788222	0.582786	0.948833	0.601651	0.598042	0.600847
C16orf62 ENSG00000103544	0.799487	0.986554	0.606312	1.40704	0.417673	1.17558	1.13988	1.11102	0.976109	0.772679
C16orf70 ENSG00000125149	0.629792	0.777231	1.15743	0.650707	0.902404	0.938183	0.629826	0.352011	0.537939	0.701043
C16orf71 ENSG00000166246	1.35148	0.582794	1.06005	0.932243	0.516138	0.887786	0.622082	0.864736	0.485497	1.2349
C16orf72 ENSG00000182831	1.06934	1.36516	1.65463	0.502095	1.69788	0.821454	1.37081	1.46357	0.690029	0.769464
C16orf74 ENSG00000154102	0.716952	0.622668	1.52896	1.09359	0.505848	1.01758	0.78163	1.01028	0.849333	0.632154
C16orf78 ENSG00000166152	1.06431	0.67729	1.27678	0.599123	0.488476	0.704156	1.18645	0.741218	1.00829	1.47064
C16orf82 ENSG00000234186	1.87729	0.849666	0.662715	0.506813	0.868096	0.781953	0.34033	0.611408	0.834047	1.09498
C16orf86 ENSG00000159761	0.720577	0.801748	0.883497	1.00821	0.643365	1.19073	1.0838	0.937797	1.24819	0.793372
C16orf87 ENSG00000155330	1.04327	0.471152	1.24343	0.941671	0.98068	0.648973	1.4593	0.531248	0.532887	0.577604
C16orf89 ENSG00000153446	1.5462	0.874966	0.290308	1.02262	0.401621	0.883343	1.01375	0.680003	1.05474	0.542098
C16orf91 ENSG00000174109	1.27086	0.82836	1.19095	1.08968	0.666597	0.817065	1.15425	1.51183	0.680897	0.558243
C16orf92 ENSG00000167194	0.979081	1.22087	1.12517	1.41176	0.512166	0.802143	1.02101	0.547286	1.63044	0.896503
C16orf95 ENSG00000260456	0.66507	0.585392	1.35267	1.13716	0.616159	0.566595	0.617813	0.897312	0.64719	0.61314
C16orf96 ENSG00000205832	0.867683	0.555407	0.557516	0.379854	0.585795	0.54533	0.858809	0.777054	2.15543	0.98263
C17orf105 ENSG00000231256	0.680331	0.883248	0.493847	0.691519	0.920908	1.36352	1.036	1.41488	1.09487	0.553919
C17orf107 ENSG00000205710	0.746513	0.75745	0.766648	0.810576	0.937842	0.658149	1.12188	0.715977	1.24879	1.21683
C17orf49 ENSG00000258315	1.48225	0.549294	0.646002	1.07929	1.35612	0.755987	0.447077	1.19399	0.831764	0.820747
C17orf50 ENSG00000270806	0.778047	0.533459	0.706724	0.596308	0.750169	0.446067	1.08089	0.831927	0.555121	0.774053
C17orf51 ENSG00000212719	0.668963	0.388414	1.27062	0.721903	1.4997	0.513017	0.997252	0.911341	2.32337	0.591641
C17orf53 ENSG00000125319	1.3841	1.30503	0.373038	0.949083	1.04907	0.608456	0.807069	0.493228	0.810581	0.644086
C17orf58 ENSG00000186665	1.63046	0.683146	0.524527	1.16553	0.954678	1.12969	0.578645	0.696959	0.546859	0.850499
C17orf62 ENSG00000178927	0.90375	0.905419	0.904391	0.692641	1.28316	1.487	0.523725	0.972977	0.811956	0.789589
C17orf64 ENSG00000141371	0.541728	0.566123	0.374825	0.597102	0.567077	1.19476	0.955875	1.60068	1.46282	0.975612
C17orf67 ENSG00000214226	0.616628	0.845296	0.580722	0.436861	0.938892	1.0324	0.705451	1.0815	0.915243	1.67748
C17orf74 ENSG00000184560	0.854125	1.11913	1.41684	0.462954	0.546359	0.351486	0.407205	1.1152	0.855686	0.882117
C17orf75 ENSG00000108666	0.942253	1.74867	1.0534	0.885711	1.11252	0.739773	1.31251	0.491806	0.791576	0.941021
C17orf78 ENSG00000278505	1.13551	0.464116	1.72557	0.788592	0.935001	0.491892	0.663503	0.640262	0.881183	0.959546
C17orf80 ENSG00000141219	0.594836	0.836628	1.09521	0.354575	0.942955	0.793928	0.365923	0.937674	0.829556	0.456773
C17orf89 ENSG00000224877	1.03629	0.987922	1.03714	0.772122	0.630717	1.23358	0.916542	0.990964	0.793856	0.870279
C17orf96 ENSG00000273604	1.16315	1.2532	0.626821	1.68731	0.914338	0.366438	0.83514	1.5989	0.994082	0.575631
C17orf97 ENSG00000187624	0.940132	0.705115	1.37062	0.620573	0.940888	1.62751	0.555033	0.716322	0.779235	0.720277
C17orf98 ENSG00000275489	0.456755	0.971278	0.694505	0.80841	0.839269	0.671141	0.549296	1.74887	0.779035	0.930772
C17orf99 ENSG00000187997	0.704702	0.56244	0.894523	1.50475	0.834881	1.47296	0.774419	0.264887	0.847209	0.816555
C18orf21 ENSG00000141428	1.79005	0.633188	1.08996	0.408231	0.869929	0.54291	1.24002	0.67953	0.857974	0.628183
C18orf25 ENSG00000152242	0.596335	1.81354	0.699595	1.03159	0.582863	0.887387	0.651046	1.57446	0.829103	0.525937
C18orf32 ENSG00000177576	0.444644	1.27623	0.416858	1.08697	0.237819	1.52807	0.753603	0.809826	0.783772	1.24622
C18orf54 ENSG00000166845	0.839254	0.898318	1.07387	0.838134	0.791679	0.970785	0.404623	0.954763	0.775347	0.765986
C18orf63 ENSG00000206043	1.0782	0.714986	0.734228	0.914296	1.29056	0.609034	0.358639	1.04347	0.604579	0.881433
C18orf8 ENSG00000141452	0.499055	1.08231	1.55534	0.873866	0.775169	1.43425	0.984723	1.51005	1.8028	0.589293
C19orf12 ENSG00000131943	0.819203	0.586406	1.55824	1.31487	0.532981	1.73969	1.66618	0.606848	0.997451	1.06028
C19orf18 ENSG00000177025	0.779473	0.965229	1.54628	0.931865	0.58548	0.841086	1.03552	0.675111	0.698873	0.395083
C19orf24 ENSG00000228300	1.82955	1.21833	1.58462	0.589147	0.879996	1.35351	1.18865	0.626347	1.21777	1.15767
C19orf25 ENSG00000119559	0.37213	1.00446	0.590154	0.623911	1.62726	1.26724	0.64597	0.309335	1.08652	0.868948
C19orf33 ENSG00000167644	1.3416	1.02905	1.24822	0.872702	0.598917	0.713875	1.33661	1.74002	0.871791	1.24248
C19orf35 ENSG00000188305	0.973121	0.75416	0.362072	0.637674	0.358321	1.17541	1.53192	0.542462	0.740381	0.772975
C19orf38 ENSG00000214212	0.624994	0.823265	0.658626	0.429021	0.707353	0.967976	1.16785	0.678972	1.09983	0.774763
C19orf43 ENSG00000123144	0.79212	0.519804	1.01047	0.766592	0.966116	1.23931	1.12562	0.67865	0.61792	0.829143
C19orf44 ENSG00000105072	0.483409	0.624198	1.01483	1.66279	1.36228	0.690986	1.22319	1.04509	0.441698	0.668336
C19orf45 ENSG00000198723	0.756595	0.756232	0.892761	0.492891	0.913298	1.02888	0.86649	1.21753	0.512772	0.643885
C19orf47 ENSG00000160392	0.57114	0.784309	0.709278	0.63139	1.12142	1.34665	0.622403	1.13376	1.8462	0.568885
C19orf48 ENSG00000167747	0.869933	1.25259	0.932683	1.09223	0.614175	0.688494	1.42649	1.42683	1.34799	0.58685
C19orf52 ENSG00000142444	0.811911	0.748655	0.593144	1.48076	0.547981	1.03483	0.893181	0.79351	0.605703	0.606058
C19orf53 ENSG00000104979	0.670075	0.753274	1.81514	0.509808	0.850704	0.659031	1.63476	0.910095	0.947044	1.27158
C19orf54 ENSG00000188493	0.548138	1.00862	1.35261	1.39901	0.848145	0.653349	1.37863	0.690678	1.22587	1.39956
C19orf57 ENSG00000132016	1.30818	0.932826	0.929452	0.779032	0.697914	0.509452	0.824571	0.903079	0.905379	0.825367
C19orf60 ENSG00000006015	0.988999	0.673405	1.00782	0.56533	0.663238	1.40595	1.2438	0.611676	0.974046	1.01492
C19orf66 ENSG00000130813	0.837183	0.531463	0.754966	0.917067	0.954708	1.16345	0.215943	1.21689	0.485234	0.781601
C19orf67 ENSG00000188032	0.760336	1.46663	0.8984	0.574266	0.629188	0.563173	1.01928	0.667763	1.26243	0.91555
C19orf68 ENSG00000185453	0.64509	0.695609	1.61704	0.785637	1.84381	0.537452	0.811999	0.975981	0.398088	0.973596
C19orf70 ENSG00000174917	1.0664	0.859284	0.489118	1.26576	0.971453	0.726804	0.284849	1.06073	1.47054	0.650604
C19orf71 ENSG00000183397	1.25387	0.725767	1.38537	1.07114	1.0027	0.450613	0.683584	1.21306	0.622789	0.383351
C19orf73 ENSG00000221916	0.609422	0.71332	0.95954	1.28946	0.586451	0.687252	1.0965	1.24889	0.727002	0.781423
C19orf81 ENSG00000235034	0.640836	1.09877	1.03552	0.601153	0.723262	1.43253	0.453624	1.49865	0.670456	1.1233
C19orf84 ENSG00000262874	0.57211	0.972058	0.609476	0.61816	0.407786	0.426453	0.528883	1.29037	0.753307	0.548422
C1D ENSG00000197223	0.474208	1.49007	0.535017	0.649849	0.490714	0.643986	1.42465	0.702867	0.669569	0.766645
C1GALT1 ENSG00000106392	1.42712	0.934674	0.75409	0.662108	0.83809	1.15732	1.17076	0.558232	0.650814	0.647436
C1GALT1C1 ENSG00000171155	0.322174	0.436555	0.85405	2.32843	0.480603	0.617402	1.03113	0.707676	0.728252	1.49079
C1GALT1C1L ENSG00000223658	1.27366	1.32458	0.845257	0.787814	1.2877	0.559261	1.55436	1.13469	0.861934	0.497608
C1QA ENSG00000173372	0.757091	0.566081	0.754038	0.715204	0.47468	0.787099	1.18107	1.51734	0.677577	1.17795
C1QB ENSG00000173369	0.725946	0.881661	0.899271	0.47923	0.704027	1.3749	0.860585	0.999693	1.45242	0.610212
C1QBP ENSG00000108561	1.19916	0.691772	0.604806	0.365851	0.976307	0.963807	1.05466	0.865394	1.14011	1.01754
C1QC ENSG00000159189	0.501369	1.21007	0.64749	0.591703	1.18509	1.07572	0.299824	1.04035	1.20053	0.686623
C1QL1 ENSG00000131094	0.514531	0.931091	0.779684	0.75887	0.870843	0.480143	0.856171	0.942251	0.748446	0.810112
C1QL2 ENSG00000144119	1.31996	0.895757	0.491858	1.15421	1.77732	0.974868	0.722157	0.858559	0.756095	0.725773
C1QL3 ENSG00000165985	0.763545	0.366983	1.20586	0.53037	0.670044	0.533249	1.48888	1.05586	0.453039	0.867334
C1QL4 ENSG00000186897	0.664981	0.762367	1.02051	1.22301	1.24365	0.764609	1.23061	0.518301	1.65387	1.06811
C1QTNF1 ENSG00000173918	1.10496	1.29392	0.882034	1.1152	0.39427	1.62095	0.869772	1.50263	1.23559	0.816108
C1QTNF2 ENSG00000145861	1.87074	1.25053	0.890094	0.550966	0.648616	1.50555	1.18446	1.08365	1.11089	1.34999
C1QTNF3 ENSG00000082196	1.09448	0.714611	0.635926	0.62679	1.42868	0.897798	0.858969	1.149	0.674462	0.591995
C1QTNF4 ENSG00000172247	1.3474	0.919548	0.826586	0.523446	0.46752	1.01786	0.504956	0.657493	0.822121	1.32516
C1QTNF5 ENSG00000223953	0.671208	0.719568	0.492699	1.0172	0.804872	1.13494	0.812885	0.835612	0.54903	0.745567
C1QTNF6 ENSG00000133466	0.690868	0.437456	1.2815	0.578053	0.708969	0.593177	1.75404	1.11306	0.361979	1.34752
C1QTNF7 ENSG00000163145	0.568889	1.5007	1.03303	0.753302	1.10832	1.35976	0.802951	0.730149	1.15201	1.02503
C1QTNF9 ENSG00000240654	1.41095	1.1712	0.477012	1.17537	0.662209	0.814555	0.533849	1.10424	0.739242	1.35735
C1QTNF9B ENSG00000205863	1.08871	0.907061	0.909705	1.70187	0.688273	0.822244	1.08741	0.791446	2.31198	1.19385
C1QTNF9B-AS1 ENSG00000281899	0.496016	0.49063	0.994351	1.61713	1.33308	0.573076	1.06335	0.888034	0.78536	1.67399
C1R ENSG00000159403	0.877861	0.74295	1.12768	0.891864	0.779908	0.565053	0.847787	0.721159	0.931004	0.548452
C1RL ENSG00000139178	0.92518	0.730985	1.11275	1.23891	0.393989	1.52971	0.569873	1.40472	0.597876	1.21724
C1S ENSG00000182326	1.50498	1.17367	1.31225	0.319059	0.728178	1.38176	0.627372	0.509825	1.14575	0.772528
C1orf100 ENSG00000173728	0.736847	1.12922	0.773331	0.957433	0.497383	0.657018	1.02397	1.20801	0.645664	1.04194
C1orf101 ENSG00000179397	1.24587	1.55645	1.2479	0.614041	0.871952	0.742883	0.520437	0.750883	0.528014	0.408579
C1orf105 ENSG00000180999	1.71742	0.542056	1.10853	0.399576	1.03895	0.734948	0.89941	0.989721	0.71866	1.79949
C1orf106 ENSG00000163362	0.554295	0.537498	0.905019	0.674682	2.05979	0.87446	1.52433	1.48175	0.38498	0.592879
C1orf109 ENSG00000116922	0.606306	1.6434	0.627066	0.861293	1.05275	1.06877	0.541966	0.718293	0.85572	0.836382
C1orf112 ENSG00000000460	1.35172	1.38733	0.881431	0.631399	1.02081	0.750802	0.79393	0.650169	0.788971	1.04397
C1orf115 ENSG00000162817	2.11443	0.859816	0.780409	0.575409	0.746134	0.913538	0.663974	1.34621	1.07127	1.48223
C1orf116 ENSG00000182795	0.57131	0.766082	0.758079	0.812455	0.696893	0.481791	0.950578	0.9021	0.653835	0.580526
C1orf122 ENSG00000197982	0.677107	0.63447	0.663588	1.57464	0.835184	0.888229	0.833621	0.937153	1.31198	1.20685
C1orf123 ENSG00000162384	0.968614	0.834425	0.459108	0.644821	0.737979	0.710453	0.877587	1.15388	0.920529	0.964964
C1orf127 ENSG00000175262	0.98428	0.503993	0.98743	1.21642	1.08924	0.591222	0.791125	0.560365	0.945533	0.44094
C1orf131 ENSG00000143633	0.63092	1.06937	1.1851	0.627884	0.872226	0.569548	0.753428	0.956305	1.16299	0.432523
C1orf141 ENSG00000203963	0.729359	0.846685	0.507602	0.836658	0.616283	0.44741	0.804558	1.54141	0.685608	1.13322
C1orf145 ENSG00000162913	0.671964	1.01093	0.81152	0.842641	0.386043	0.431974	0.622878	1.45269	0.734126	0.909202
C1orf146 ENSG00000203910	1.56092	0.947171	0.537968	0.630137	0.689624	0.716487	0.988121	1.06345	0.902398	0.388278
C1orf158 ENSG00000157330	1.54093	0.833455	0.748848	1.23943	0.235983	1.42564	0.936261	0.540918	0.397612	1.16095
C1orf159 ENSG00000131591	0.432224	0.874803	0.31118	0.40252	0.869311	1.04103	1.01225	0.899677	0.704081	1.26425
C1orf162 ENSG00000143110	0.712959	0.70063	0.954595	1.30883	0.750086	0.959007	0.645819	1.5124	1.6047	0.746931
C1orf167 ENSG00000215910	1.13104	1.903	0.987726	0.750105	1.29112	0.634833	0.44202	1.50929	1.90442	0.866159
C1orf168 ENSG00000187889	0.771245	0.782178	1.34308	0.767345	0.656779	1.31585	0.803673	0.26307	0.677391	1.11795
C1orf174 ENSG00000198912	0.768555	1.03521	1.04441	0.539285	1.04732	0.717565	0.678467	0.98871	1.08004	1.66329
C1orf185 ENSG00000204006	0.312484	1.10032	0.709828	0.591381	0.741614	0.733107	0.594878	1.17472	0.810776	1.49999
C1orf186 ENSG00000263961	1.6295	0.297314	1.05773	1.07349	0.728757	0.595686	1.10327	1.89887	0.87499	1.1298
C1orf194 ENSG00000179902	0.43381	0.476519	0.819828	0.923759	0.499985	0.538158	0.695022	1.97203	0.938276	0.496972
C1orf198 ENSG00000119280	0.364012	1.05776	0.637738	0.947177	0.926995	0.972455	0.936164	3.13315	0.533912	0.917303
C1orf204 ENSG00000188004	1.35502	0.588512	0.807168	0.603565	1.23624	1.02321	1.04398	0.915024	0.815156	0.524884
C1orf21 ENSG00000116667	1.227	0.941827	1.23766	1.3949	0.728755	1.15016	1.399	1.22259	0.953696	1.1792
C1orf210 ENSG00000253313	0.90092	1.16115	0.654339	1.34393	0.950111	1.19464	1.07377	0.668696	0.733117	0.996126
C1orf216 ENSG00000142686	0.791199	0.685122	0.641403	1.01896	1.02881	0.956461	0.430605	0.86168	0.633457	1.68676
C1orf226 ENSG00000239887	0.350727	1.54091	1.1277	0.923971	1.76251	0.531113	1.68433	1.17099	1.01557	0.972766
C1orf228 ENSG00000198520	0.972725	0.625247	1.39423	0.771254	0.498364	0.689607	0.80029	0.687011	1.06925	0.716521
C1orf234 ENSG00000227868	1.19149	1.37278	0.465238	1.62468	1.00375	1.06275	0.735947	1.51095	0.472459	0.914586
C1orf27 ENSG00000157181	1.07122	0.693906	0.755459	1.64965	0.652879	0.301529	0.667202	1.10279	1.30028	1.20935
[truncated: 15,949 more rows]
