# Supplementary material for: Spatial maps of prostate cancer transcriptomes reveal an unexplored landscape of heterogeneity
Source: Nat Commun. 2018 Jun 20;9:2419. doi: 10.1038/s41467-018-04724-5 (PMC6010471; doi:10.1038/s41467-018-04724-5)
Supplement: Supplementary file 9 — Supplementary Data 6 [file 41467_2018_4724_MOESM9_ESM.zip › Supplementary Dataset 3/experiment0005-contributions_gene.tsv]

A1BG ENSG00000121410	5
A1CF ENSG00000148584	0
A2M ENSG00000175899	2003
A2ML1 ENSG00000166535	2
A4GALT ENSG00000128274	176
AAAS ENSG00000094914	108
AACS ENSG00000081760	47
AADAC ENSG00000114771	0
AADACL2 ENSG00000197953	0
AADACL4 ENSG00000204518	0
AADAT ENSG00000109576	50
AAED1 ENSG00000158122	13
AAGAB ENSG00000103591	60
AAK1 ENSG00000115977	79
AAMDC ENSG00000087884	155
AAMP ENSG00000127837	391
AAR2 ENSG00000131043	132
AARD ENSG00000205002	2
AARS ENSG00000090861	194
AARSD1 ENSG00000266967	19
AASDH ENSG00000157426	6
AASDHPPT ENSG00000149313	2
AASS ENSG00000008311	12
AATF ENSG00000275700	133
AATK ENSG00000181409	8
AATK-AS1 ENSG00000225180	0
ABAT ENSG00000183044	40
ABC13-47488600E17.1 ENSG00000283199	4
ABC13-47656900H15.1 ENSG00000283566	3
ABC7-42404400C24.1 ENSG00000277758	0
ABCA1 ENSG00000165029	24
ABCA10 ENSG00000154263	2
ABCA12 ENSG00000144452	3
ABCA13 ENSG00000179869	0
ABCA2 ENSG00000107331	355
ABCA3 ENSG00000167972	207
ABCA4 ENSG00000198691	1
ABCA5 ENSG00000154265	40
ABCA6 ENSG00000154262	0
ABCA7 ENSG00000064687	53
ABCA8 ENSG00000141338	15
ABCA9 ENSG00000154258	1
ABCB1 ENSG00000085563	1
ABCB10 ENSG00000135776	26
ABCB11 ENSG00000073734	0
ABCB4 ENSG00000005471	3
ABCB5 ENSG00000004846	0
ABCB6 ENSG00000115657	5
ABCB7 ENSG00000131269	21
ABCB8 ENSG00000197150	199
ABCB9 ENSG00000150967	75
ABCC1 ENSG00000103222	135
ABCC10 ENSG00000124574	34
ABCC11 ENSG00000121270	25
ABCC12 ENSG00000140798	0
ABCC2 ENSG00000023839	0
ABCC3 ENSG00000108846	44
ABCC4 ENSG00000125257	261
ABCC5 ENSG00000114770	119
ABCC6 ENSG00000091262	10
ABCC8 ENSG00000006071	14
ABCC9 ENSG00000069431	1
ABCD1 ENSG00000101986	72
ABCD2 ENSG00000173208	0
ABCD3 ENSG00000117528	33
ABCD4 ENSG00000119688	55
ABCE1 ENSG00000164163	30
ABCF1 ENSG00000204574	174
ABCF2 ENSG00000033050	184
ABCF3 ENSG00000161204	158
ABCG1 ENSG00000160179	19
ABCG2 ENSG00000118777	16
ABCG4 ENSG00000172350	0
ABCG5 ENSG00000138075	0
ABHD1 ENSG00000143994	6
ABHD10 ENSG00000144827	55
ABHD11 ENSG00000106077	213
ABHD12 ENSG00000100997	405
ABHD12B ENSG00000131969	0
ABHD13 ENSG00000139826	11
ABHD14A ENSG00000248487	56
ABHD14A-ACY1 ENSG00000114786	0
ABHD14B ENSG00000114779	528
ABHD15 ENSG00000168792	30
ABHD16A ENSG00000204427	25
ABHD17A ENSG00000129968	146
ABHD17B ENSG00000107362	10
ABHD17C ENSG00000136379	56
ABHD18 ENSG00000164074	23
ABHD2 ENSG00000140526	328
ABHD3 ENSG00000158201	10
ABHD4 ENSG00000100439	50
ABHD5 ENSG00000011198	2
ABHD6 ENSG00000163686	6
ABHD8 ENSG00000127220	118
ABI1 ENSG00000136754	42
ABI2 ENSG00000138443	153
ABI3 ENSG00000108798	5
ABI3BP ENSG00000154175	5
ABL1 ENSG00000097007	176
ABL2 ENSG00000143322	58
ABLIM1 ENSG00000099204	214
ABLIM2 ENSG00000163995	0
ABLIM3 ENSG00000173210	57
ABO ENSG00000175164	46
ABR ENSG00000159842	154
ABRA ENSG00000174429	0
ABRACL ENSG00000146386	4
ABT1 ENSG00000146109	14
ABTB1 ENSG00000114626	153
ABTB2 ENSG00000166016	4
AC002429.5 ENSG00000236197	0
AC004076.7 ENSG00000268533	0
AC004158.1 ENSG00000280264	0
AC004381.6 ENSG00000005189	18
AC004754.3 ENSG00000269881	2
AC004813.1 ENSG00000279777	0
AC004824.1 ENSG00000280226	0
AC005281.1 ENSG00000226690	0
AC005477.1 ENSG00000280188	0
AC005480.1 ENSG00000279461	9
AC006116.20 ENSG00000267710	0
AC006328.1 ENSG00000280301	0
AC006386.1 ENSG00000279115	17
AC006994.3 ENSG00000279317	5
AC007040.11 ENSG00000258881	0
AC007906.1 ENSG00000279018	6
AC008074.1 ENSG00000279644	5
AC008522.1 ENSG00000279232	0
AC008686.1 ENSG00000280221	1
AC008759.1 ENSG00000279471	0
AC008810.1 ENSG00000279126	0
AC008914.1 ENSG00000279768	0
AC009014.3 ENSG00000271824	0
AC009060.2 ENSG00000280252	0
AC009977.1 ENSG00000279335	0
AC010731.4 ENSG00000235118	0
AC011155.1 ENSG00000280098	0
AC011380.1 ENSG00000281227	0
AC012005.1 ENSG00000279274	12
AC012005.2 ENSG00000279287	0
AC012363.1 ENSG00000281676	0
AC013269.5 ENSG00000184761	0
AC013461.1 ENSG00000091436	155
AC016142.1 ENSG00000280141	0
AC016549.1 ENSG00000281325	0
AC016577.1 ENSG00000279646	0
AC016991.1 ENSG00000279435	0
AC017081.1 ENSG00000279921	0
AC018512.1 ENSG00000279808	0
AC018902.1 ENSG00000280817	0
AC021106.1 ENSG00000279386	0
AC024060.1 ENSG00000281584	0
AC024592.12 ENSG00000267740	0
AC025335.1 ENSG00000179859	10
AC055733.1 ENSG00000280127	0
AC055866.1 ENSG00000281079	0
AC069063.2 ENSG00000279380	0
AC073130.2 ENSG00000281656	0
AC073657.1 ENSG00000279937	2
AC074033.1 ENSG00000281137	10
AC087350.1 ENSG00000281527	0
AC087762.1 ENSG00000279588	0
AC090154.1 ENSG00000278888	0
AC090498.1 ENSG00000279483	604
AC092384.1 ENSG00000280675	0
AC092835.2 ENSG00000233757	0
AC092881.1 ENSG00000279530	0
AC100821.1 ENSG00000280473	0
AC104057.1 ENSG00000280427	0
AC104073.1 ENSG00000280410	0
AC104304.4 ENSG00000283473	0
AC104389.2 ENSG00000279824	0
AC104981.1 ENSG00000278938	1
AC105009.1 ENSG00000281855	2
AC105052.1 ENSG00000279168	9
AC109486.1 ENSG00000280447	0
AC109829.1 ENSG00000233438	0
AC110602.1 ENSG00000281267	0
AC110615.1 ENSG00000279909	14
AC112719.1 ENSG00000280671	0
AC113404.1 ENSG00000254893	75
AC118758.1 ENSG00000268187	0
AC131097.4 ENSG00000216921	0
AC131263.1 ENSG00000280550	0
AC138517.6 ENSG00000283288	0
AC138647.1 ENSG00000226490	0
AC138969.4 ENSG00000183889	44
AC241377.1 ENSG00000281741	40
AC241585.1 ENSG00000281571	9
AC242988.1 ENSG00000278939	0
AC243756.1 ENSG00000270339	0
AC243945.1 ENSG00000279510	0
AC245100.1 ENSG00000280649	25
ACAA1 ENSG00000060971	753
ACAA2 ENSG00000167315	172
ACACA ENSG00000278540	146
ACACB ENSG00000076555	88
ACAD10 ENSG00000111271	40
ACAD11 ENSG00000240303	1
ACAD8 ENSG00000151498	120
ACAD9 ENSG00000177646	136
ACADL ENSG00000115361	52
ACADM ENSG00000117054	16
ACADS ENSG00000122971	161
ACADSB ENSG00000196177	40
ACADVL ENSG00000072778	1270
ACAN ENSG00000157766	0
ACAP1 ENSG00000072818	90
ACAP2 ENSG00000114331	30
ACAP3 ENSG00000131584	441
ACAT1 ENSG00000075239	73
ACAT2 ENSG00000120437	90
ACBD3 ENSG00000182827	80
ACBD4 ENSG00000181513	184
ACBD5 ENSG00000107897	3
ACBD6 ENSG00000230124	43
ACBD7 ENSG00000176244	0
ACCS ENSG00000110455	97
ACCSL ENSG00000205126	0
ACD ENSG00000102977	146
ACE ENSG00000159640	70
ACE2 ENSG00000130234	0
ACER1 ENSG00000167769	0
ACER2 ENSG00000177076	0
ACER3 ENSG00000078124	13
ACHE ENSG00000087085	12
ACIN1 ENSG00000100813	233
ACKR1 ENSG00000213088	3
ACKR2 ENSG00000144648	0
ACKR3 ENSG00000144476	51
ACKR4 ENSG00000129048	0
ACLY ENSG00000131473	253
ACMSD ENSG00000153086	0
ACO1 ENSG00000122729	21
ACO2 ENSG00000100412	137
ACOD1 ENSG00000102794	0
ACOT1 ENSG00000184227	73
ACOT11 ENSG00000162390	0
ACOT12 ENSG00000172497	16
ACOT13 ENSG00000112304	186
ACOT2 ENSG00000119673	37
ACOT4 ENSG00000177465	7
ACOT6 ENSG00000205669	0
ACOT7 ENSG00000097021	137
ACOT8 ENSG00000101473	183
ACOT9 ENSG00000123130	87
ACOX1 ENSG00000161533	313
ACOX2 ENSG00000168306	62
ACOX3 ENSG00000087008	53
ACOXL ENSG00000153093	0
ACP1 ENSG00000143727	70
ACP2 ENSG00000134575	188
ACP5 ENSG00000102575	69
ACP6 ENSG00000162836	40
ACP7 ENSG00000183760	2
ACPP ENSG00000014257	3430
ACPT ENSG00000142513	0
ACR ENSG00000100312	1
ACRBP ENSG00000111644	2
ACRC ENSG00000147174	10
ACRV1 ENSG00000134940	0
ACSBG1 ENSG00000103740	47
ACSBG2 ENSG00000130377	0
ACSF2 ENSG00000167107	68
ACSF3 ENSG00000176715	202
ACSL1 ENSG00000151726	117
ACSL3 ENSG00000123983	260
ACSL4 ENSG00000068366	28
ACSL5 ENSG00000197142	41
ACSL6 ENSG00000164398	3
ACSM1 ENSG00000166743	28
ACSM2A ENSG00000183747	0
ACSM2B ENSG00000066813	0
ACSM3 ENSG00000005187	59
ACSM4 ENSG00000215009	0
ACSM5 ENSG00000183549	10
ACSM6 ENSG00000173124	2
ACSS1 ENSG00000154930	498
ACSS2 ENSG00000131069	143
ACSS3 ENSG00000111058	15
ACTA1 ENSG00000143632	0
ACTA2 ENSG00000107796	2514
ACTB ENSG00000075624	32955
ACTBL2 ENSG00000169067	1
ACTC1 ENSG00000159251	44
ACTG1 ENSG00000184009	3235
ACTG2 ENSG00000163017	11370
ACTL10 ENSG00000182584	26
ACTL6A ENSG00000136518	8
ACTL6B ENSG00000077080	20
ACTL7A ENSG00000187003	0
ACTN1 ENSG00000072110	1991
ACTN2 ENSG00000077522	0
ACTN3 ENSG00000248746	0
ACTN4 ENSG00000130402	1005
ACTR10 ENSG00000131966	28
ACTR1A ENSG00000138107	345
ACTR1B ENSG00000115073	305
ACTR2 ENSG00000138071	237
ACTR3 ENSG00000115091	72
ACTR3B ENSG00000133627	10
ACTR3C ENSG00000106526	7
ACTR5 ENSG00000101442	6
ACTR6 ENSG00000075089	11
ACTR8 ENSG00000113812	4
ACTRT2 ENSG00000169717	0
ACTRT3 ENSG00000184378	0
ACVR1 ENSG00000115170	9
ACVR1B ENSG00000135503	19
ACVR1C ENSG00000123612	0
ACVR2A ENSG00000121989	19
ACVR2B ENSG00000114739	8
ACVRL1 ENSG00000139567	84
ACY1 ENSG00000243989	13
ACY3 ENSG00000132744	12
ACYP1 ENSG00000119640	9
ACYP2 ENSG00000170634	52
ADA ENSG00000196839	97
ADAD1 ENSG00000164113	0
ADAD2 ENSG00000140955	0
ADAL ENSG00000168803	31
ADAM10 ENSG00000137845	119
ADAM11 ENSG00000073670	11
ADAM12 ENSG00000148848	1
ADAM15 ENSG00000143537	266
ADAM17 ENSG00000151694	69
ADAM18 ENSG00000168619	0
ADAM19 ENSG00000135074	17
ADAM2 ENSG00000104755	1
ADAM20 ENSG00000134007	0
ADAM22 ENSG00000008277	17
ADAM23 ENSG00000114948	0
ADAM28 ENSG00000042980	10
ADAM29 ENSG00000168594	0
ADAM30 ENSG00000134249	0
ADAM32 ENSG00000197140	3
ADAM33 ENSG00000149451	284
ADAM7 ENSG00000069206	0
ADAM8 ENSG00000151651	19
ADAM9 ENSG00000168615	162
ADAMDEC1 ENSG00000134028	3
ADAMTS1 ENSG00000154734	206
ADAMTS10 ENSG00000142303	35
ADAMTS12 ENSG00000151388	7
ADAMTS13 ENSG00000160323	12
ADAMTS14 ENSG00000138316	0
ADAMTS15 ENSG00000166106	15
ADAMTS16 ENSG00000145536	2
ADAMTS17 ENSG00000140470	6
ADAMTS18 ENSG00000140873	17
ADAMTS19 ENSG00000145808	0
ADAMTS2 ENSG00000087116	4
ADAMTS20 ENSG00000173157	0
ADAMTS3 ENSG00000156140	0
ADAMTS4 ENSG00000158859	0
ADAMTS5 ENSG00000154736	61
ADAMTS6 ENSG00000049192	0
ADAMTS7 ENSG00000136378	7
ADAMTS8 ENSG00000134917	37
ADAMTS9 ENSG00000163638	11
ADAMTSL1 ENSG00000178031	95
ADAMTSL2 ENSG00000197859	56
ADAMTSL3 ENSG00000156218	21
ADAMTSL4 ENSG00000143382	39
ADAMTSL5 ENSG00000185761	10
ADAP1 ENSG00000105963	36
ADAP2 ENSG00000184060	19
ADAR ENSG00000160710	516
ADARB1 ENSG00000197381	111
ADARB2 ENSG00000185736	1
ADAT1 ENSG00000065457	39
ADAT2 ENSG00000189007	8
ADAT3 ENSG00000213638	2
ADCK1 ENSG00000063761	69
ADCK2 ENSG00000133597	43
ADCK3 ENSG00000163050	224
ADCK4 ENSG00000123815	146
ADCK5 ENSG00000173137	105
ADCY1 ENSG00000164742	0
ADCY10 ENSG00000143199	0
ADCY2 ENSG00000078295	20
ADCY3 ENSG00000138031	61
ADCY4 ENSG00000129467	34
ADCY5 ENSG00000173175	204
ADCY6 ENSG00000174233	142
ADCY7 ENSG00000121281	27
ADCY8 ENSG00000155897	0
ADCY9 ENSG00000162104	24
ADCYAP1 ENSG00000141433	5
ADCYAP1R1 ENSG00000078549	0
ADD1 ENSG00000087274	276
ADD2 ENSG00000075340	6
ADD3 ENSG00000148700	82
ADGB ENSG00000118492	0
ADGRA1 ENSG00000197177	0
ADGRA2 ENSG00000020181	458
ADGRA3 ENSG00000152990	74
ADGRB1 ENSG00000181790	22
ADGRB2 ENSG00000121753	110
ADGRB3 ENSG00000135298	0
ADGRD1 ENSG00000111452	30
ADGRD2 ENSG00000180264	1
ADGRE1 ENSG00000174837	4
ADGRE2 ENSG00000127507	15
ADGRE3 ENSG00000131355	0
ADGRE5 ENSG00000123146	183
ADGRF1 ENSG00000153292	0
ADGRF2 ENSG00000164393	0
ADGRF3 ENSG00000173567	0
ADGRF4 ENSG00000153294	0
ADGRF5 ENSG00000069122	14
ADGRG1 ENSG00000205336	114
ADGRG2 ENSG00000173698	0
ADGRG3 ENSG00000182885	0
ADGRG4 ENSG00000156920	3
ADGRG5 ENSG00000159618	7
ADGRG6 ENSG00000112414	5
ADGRG7 ENSG00000144820	0
ADGRL1 ENSG00000072071	146
ADGRL2 ENSG00000117114	66
ADGRL3 ENSG00000150471	1
ADGRL4 ENSG00000162618	9
ADGRV1 ENSG00000164199	25
ADH1A ENSG00000187758	0
ADH1B ENSG00000196616	18
ADH1C ENSG00000248144	4
ADH4 ENSG00000198099	0
ADH5 ENSG00000197894	323
ADH6 ENSG00000172955	5
ADH7 ENSG00000196344	0
ADHFE1 ENSG00000147576	26
ADI1 ENSG00000182551	1503
ADIG ENSG00000182035	0
ADIPOQ ENSG00000181092	0
ADIPOR1 ENSG00000159346	49
ADIPOR2 ENSG00000006831	58
ADIRF ENSG00000148671	1742
ADK ENSG00000156110	38
ADM ENSG00000148926	24
ADM2 ENSG00000128165	12
ADM5 ENSG00000224420	18
ADNP ENSG00000101126	220
ADNP2 ENSG00000101544	29
ADO ENSG00000181915	6
ADORA1 ENSG00000163485	0
ADORA2A ENSG00000128271	0
ADORA2B ENSG00000170425	0
ADORA3 ENSG00000282608	30
ADPGK ENSG00000159322	187
ADPRH ENSG00000144843	25
ADPRHL1 ENSG00000153531	9
ADPRHL2 ENSG00000116863	82
ADPRM ENSG00000170222	12
ADRA1A ENSG00000120907	29
ADRA1B ENSG00000170214	0
ADRA1D ENSG00000171873	15
ADRA2A ENSG00000150594	19
ADRA2B ENSG00000274286	0
ADRA2C ENSG00000184160	1
ADRB1 ENSG00000043591	44
ADRB2 ENSG00000169252	8
ADRB3 ENSG00000188778	1
ADRM1 ENSG00000130706	135
ADSL ENSG00000239900	31
ADSS ENSG00000035687	58
ADSSL1 ENSG00000185100	2
ADTRP ENSG00000111863	0
AEBP1 ENSG00000106624	1372
AEBP2 ENSG00000139154	32
AEN ENSG00000181026	64
AES ENSG00000104964	1341
AF011889.5 ENSG00000241489	1
AF111168.1 ENSG00000280308	0
AF131216.1 ENSG00000280273	0
AF165138.7 ENSG00000243440	0
AFAP1 ENSG00000196526	35
AFAP1L1 ENSG00000157510	4
AFAP1L2 ENSG00000169129	24
AFF1 ENSG00000172493	68
AFF2 ENSG00000155966	3
AFF3 ENSG00000144218	173
AFF4 ENSG00000072364	124
AFG3L2 ENSG00000141385	126
AFM ENSG00000079557	0
AFMID ENSG00000183077	90
AFP ENSG00000081051	0
AFTPH ENSG00000119844	111
AGA ENSG00000038002	24
AGAP1 ENSG00000157985	21
AGAP14P ENSG00000279058	0
AGAP2 ENSG00000135439	1
AGAP3 ENSG00000133612	122
AGAP4 ENSG00000188234	17
AGAP5 ENSG00000172650	1
AGAP6 ENSG00000204149	30
AGAP9 ENSG00000204172	23
AGBL1 ENSG00000273540	0
AGBL2 ENSG00000165923	0
AGBL3 ENSG00000146856	0
AGBL4 ENSG00000186094	0
AGBL5 ENSG00000084693	122
AGER ENSG00000204305	67
AGFG1 ENSG00000173744	21
AGFG2 ENSG00000106351	114
AGGF1 ENSG00000164252	19
AGK ENSG00000006530	15
AGL ENSG00000162688	24
AGMAT ENSG00000116771	0
AGMO ENSG00000187546	0
AGO1 ENSG00000092847	93
AGO2 ENSG00000123908	59
AGO3 ENSG00000126070	69
AGO4 ENSG00000134698	36
AGPAT1 ENSG00000204310	337
AGPAT2 ENSG00000169692	221
AGPAT3 ENSG00000160216	159
AGPAT4 ENSG00000026652	21
AGPAT5 ENSG00000155189	13
AGPS ENSG00000018510	4
AGR2 ENSG00000106541	759
AGR3 ENSG00000173467	31
AGRN ENSG00000188157	76
AGRP ENSG00000159723	0
AGT ENSG00000135744	17
AGTPBP1 ENSG00000135049	9
AGTR1 ENSG00000144891	12
AGTRAP ENSG00000177674	417
AGXT ENSG00000172482	0
AGXT2 ENSG00000113492	0
AHCTF1 ENSG00000153207	44
AHCY ENSG00000101444	127
AHCYL1 ENSG00000168710	313
AHCYL2 ENSG00000158467	43
AHDC1 ENSG00000126705	76
AHI1 ENSG00000135541	118
AHNAK ENSG00000124942	1079
AHNAK2 ENSG00000185567	274
AHR ENSG00000106546	24
AHRR ENSG00000063438	0
AHSA1 ENSG00000100591	90
AHSA2 ENSG00000173209	193
AHSG ENSG00000145192	0
AHSP ENSG00000169877	0
AICDA ENSG00000111732	0
AIDA ENSG00000186063	10
AIF1 ENSG00000204472	114
AIF1L ENSG00000126878	23
AIFM1 ENSG00000156709	174
AIFM2 ENSG00000042286	68
AIFM3 ENSG00000183773	31
AIG1 ENSG00000146416	127
AIM1 ENSG00000112297	113
AIM1L ENSG00000176092	0
AIM2 ENSG00000163568	1
AIMP1 ENSG00000164022	74
AIMP2 ENSG00000106305	46
AIP ENSG00000110711	391
AIPL1 ENSG00000129221	0
AIRE ENSG00000160224	0
AJ239318.1 ENSG00000280108	0
AJAP1 ENSG00000196581	4
AJUBA ENSG00000129474	13
AK1 ENSG00000106992	83
AK2 ENSG00000004455	259
AK3 ENSG00000147853	76
AK4 ENSG00000162433	25
AK5 ENSG00000154027	41
AK6 ENSG00000085231	11
AK7 ENSG00000140057	0
AK8 ENSG00000165695	10
AK9 ENSG00000155085	5
AKAP1 ENSG00000121057	289
AKAP10 ENSG00000108599	54
AKAP11 ENSG00000023516	46
AKAP12 ENSG00000131016	47
AKAP13 ENSG00000170776	75
AKAP14 ENSG00000186471	0
AKAP17A ENSG00000197976	65
AKAP3 ENSG00000111254	45
AKAP4 ENSG00000147081	10
AKAP5 ENSG00000179841	1
AKAP6 ENSG00000151320	0
AKAP7 ENSG00000118507	15
AKAP8 ENSG00000105127	174
AKAP8L ENSG00000011243	497
AKAP9 ENSG00000127914	171
AKIP1 ENSG00000166452	102
AKIRIN1 ENSG00000174574	123
AKIRIN2 ENSG00000135334	18
AKNA ENSG00000106948	128
AKNAD1 ENSG00000162641	2
AKR1A1 ENSG00000117448	314
AKR1B1 ENSG00000085662	152
AKR1B10 ENSG00000198074	0
AKR1B15 ENSG00000227471	0
AKR1C1 ENSG00000187134	81
AKR1C2 ENSG00000151632	141
AKR1C3 ENSG00000196139	8
AKR1C4 ENSG00000198610	0
AKR1D1 ENSG00000122787	0
AKR1E2 ENSG00000165568	0
AKR7A2 ENSG00000053371	255
AKR7A3 ENSG00000162482	0
AKR7L ENSG00000211454	0
AKT1 ENSG00000142208	606
AKT1S1 ENSG00000204673	457
AKT2 ENSG00000105221	331
AKT3 ENSG00000117020	266
AKTIP ENSG00000166971	37
AL023806.1 ENSG00000280184	0
AL049794.1 ENSG00000280240	1
AL049872.1 ENSG00000279963	0
AL133475.1 ENSG00000281602	0
AL135745.1 ENSG00000279654	0
AL135787.1 ENSG00000283263	0
AL354828.1 ENSG00000279282	0
AL354828.2 ENSG00000280175	2
AL356053.1 ENSG00000150076	7
AL356289.1 ENSG00000279096	0
AL356585.1 ENSG00000279081	0
AL357140.1 ENSG00000280113	0
AL358852.1 ENSG00000278899	0
AL365181.1 ENSG00000280316	16
AL513523.2 ENSG00000279767	86
AL589743.1 ENSG00000279508	64
AL590235.1 ENSG00000280230	0
AL645922.1 ENSG00000279546	0
ALAD ENSG00000148218	11
ALAS1 ENSG00000023330	67
ALAS2 ENSG00000158578	0
ALB ENSG00000163631	0
ALCAM ENSG00000170017	116
ALDH16A1 ENSG00000161618	122
ALDH18A1 ENSG00000059573	278
ALDH1A1 ENSG00000165092	34
ALDH1A2 ENSG00000128918	9
ALDH1A3 ENSG00000184254	218
ALDH1B1 ENSG00000137124	364
ALDH1L1 ENSG00000144908	7
ALDH1L2 ENSG00000136010	21
ALDH3A1 ENSG00000108602	1
ALDH3A2 ENSG00000072210	117
ALDH3B1 ENSG00000006534	12
ALDH3B2 ENSG00000132746	0
ALDH4A1 ENSG00000159423	192
ALDH5A1 ENSG00000112294	18
ALDH6A1 ENSG00000119711	184
ALDH7A1 ENSG00000164904	165
ALDH8A1 ENSG00000118514	0
ALDH9A1 ENSG00000143149	77
ALDOA ENSG00000149925	2263
ALDOB ENSG00000136872	0
ALDOC ENSG00000109107	106
ALG1 ENSG00000033011	45
ALG10 ENSG00000139133	0
ALG10B ENSG00000175548	1
ALG11 ENSG00000253710	0
ALG12 ENSG00000182858	269
ALG13 ENSG00000101901	46
ALG14 ENSG00000172339	2
ALG1L ENSG00000189366	0
ALG1L2 ENSG00000251287	3
ALG2 ENSG00000119523	40
ALG3 ENSG00000214160	112
ALG5 ENSG00000120697	13
ALG6 ENSG00000088035	1
ALG8 ENSG00000159063	44
ALG9 ENSG00000086848	37
ALK ENSG00000171094	0
ALKBH1 ENSG00000100601	9
ALKBH2 ENSG00000189046	60
ALKBH3 ENSG00000166199	125
ALKBH4 ENSG00000160993	54
ALKBH5 ENSG00000091542	296
ALKBH6 ENSG00000239382	112
ALKBH7 ENSG00000125652	833
ALKBH8 ENSG00000137760	22
ALLC ENSG00000151360	0
ALMS1 ENSG00000116127	21
ALOX12 ENSG00000108839	3
ALOX12B ENSG00000179477	0
ALOX15 ENSG00000161905	0
ALOX15B ENSG00000179593	171
ALOX5 ENSG00000012779	12
ALOX5AP ENSG00000132965	47
ALOXE3 ENSG00000179148	0
ALPK1 ENSG00000073331	20
ALPK2 ENSG00000198796	0
ALPK3 ENSG00000136383	9
ALPL ENSG00000162551	4
ALPP ENSG00000163283	0
ALS2 ENSG00000003393	5
ALS2CL ENSG00000178038	64
ALS2CR11 ENSG00000155754	2
ALS2CR12 ENSG00000155749	1
ALX1 ENSG00000180318	0
ALX3 ENSG00000156150	0
ALX4 ENSG00000052850	0
ALYREF ENSG00000183684	70
AMACR ENSG00000242110	266
AMBN ENSG00000178522	0
AMBP ENSG00000106927	0
AMBRA1 ENSG00000110497	15
AMD1 ENSG00000123505	222
AMDHD1 ENSG00000139344	0
AMDHD2 ENSG00000162066	71
AMELX ENSG00000125363	4
AMELY ENSG00000099721	0
AMER1 ENSG00000184675	20
AMER2 ENSG00000165566	0
AMER3 ENSG00000178171	0
AMFR ENSG00000159461	140
AMH ENSG00000104899	10
AMHR2 ENSG00000135409	0
AMIGO1 ENSG00000181754	40
AMIGO2 ENSG00000139211	0
AMIGO3 ENSG00000176020	0
AMMECR1 ENSG00000101935	12
AMMECR1L ENSG00000144233	20
AMN ENSG00000166126	7
AMN1 ENSG00000151743	15
AMOT ENSG00000126016	22
AMOTL1 ENSG00000166025	158
AMOTL2 ENSG00000114019	94
AMPD1 ENSG00000116748	0
AMPD2 ENSG00000116337	215
AMPD3 ENSG00000133805	26
AMPH ENSG00000078053	1
AMT ENSG00000145020	0
AMTN ENSG00000187689	0
AMY1A ENSG00000237763	13
AMY1B ENSG00000174876	15
AMY1C ENSG00000187733	8
AMY2A ENSG00000243480	0
AMY2B ENSG00000240038	18
AMZ1 ENSG00000174945	0
AMZ2 ENSG00000196704	61
ANAPC1 ENSG00000153107	104
ANAPC10 ENSG00000164162	27
ANAPC11 ENSG00000141552	524
ANAPC13 ENSG00000129055	40
ANAPC15 ENSG00000110200	141
ANAPC16 ENSG00000166295	314
ANAPC2 ENSG00000176248	220
ANAPC4 ENSG00000053900	77
ANAPC5 ENSG00000089053	363
ANAPC7 ENSG00000196510	120
ANG ENSG00000214274	178
ANGEL1 ENSG00000013523	32
ANGEL2 ENSG00000174606	25
ANGPT1 ENSG00000154188	52
ANGPT2 ENSG00000091879	5
ANGPT4 ENSG00000101280	0
ANGPTL1 ENSG00000116194	6
ANGPTL2 ENSG00000136859	71
ANGPTL3 ENSG00000132855	2
ANGPTL4 ENSG00000167772	49
ANGPTL5 ENSG00000187151	0
ANGPTL6 ENSG00000130812	0
ANGPTL7 ENSG00000171819	3
ANGPTL8 ENSG00000130173	0
ANHX ENSG00000227059	0
ANK1 ENSG00000029534	0
ANK2 ENSG00000145362	20
ANK3 ENSG00000151150	86
ANKAR ENSG00000151687	6
ANKDD1A ENSG00000166839	5
ANKDD1B ENSG00000189045	10
ANKEF1 ENSG00000132623	0
ANKFN1 ENSG00000153930	0
ANKFY1 ENSG00000185722	34
ANKH ENSG00000154122	204
ANKHD1 ENSG00000131503	51
ANKHD1-EIF4EBP3 ENSG00000254996	0
ANKIB1 ENSG00000001629	41
ANKK1 ENSG00000170209	0
ANKLE1 ENSG00000160117	5
ANKLE2 ENSG00000176915	160
ANKMY1 ENSG00000144504	37
ANKMY2 ENSG00000106524	15
ANKRA2 ENSG00000164331	25
ANKRD1 ENSG00000148677	0
ANKRD10 ENSG00000088448	156
ANKRD11 ENSG00000167522	325
ANKRD12 ENSG00000101745	40
ANKRD13A ENSG00000076513	63
ANKRD13B ENSG00000198720	23
ANKRD13C ENSG00000118454	48
ANKRD13D ENSG00000172932	269
ANKRD16 ENSG00000134461	15
ANKRD17 ENSG00000132466	164
ANKRD18A ENSG00000180071	0
ANKRD18B ENSG00000230453	0
ANKRD2 ENSG00000165887	0
ANKRD20A1 ENSG00000260691	1
ANKRD20A2 ENSG00000183148	0
ANKRD20A3 ENSG00000276203	1
ANKRD20A4 ENSG00000172014	0
ANKRD22 ENSG00000152766	23
ANKRD23 ENSG00000163126	33
ANKRD24 ENSG00000089847	5
ANKRD26 ENSG00000107890	16
ANKRD27 ENSG00000105186	36
ANKRD28 ENSG00000206560	25
ANKRD29 ENSG00000154065	5
ANKRD30A ENSG00000148513	0
ANKRD30B ENSG00000180777	2
ANKRD30BL ENSG00000163046	0
ANKRD31 ENSG00000145700	0
ANKRD33 ENSG00000167612	0
ANKRD33B ENSG00000164236	10
ANKRD34A ENSG00000272031	16
ANKRD34B ENSG00000189127	0
ANKRD34C ENSG00000235711	0
ANKRD35 ENSG00000198483	47
ANKRD36 ENSG00000135976	69
ANKRD36B ENSG00000196912	56
ANKRD36C ENSG00000174501	30
ANKRD37 ENSG00000186352	97
ANKRD39 ENSG00000213337	14
ANKRD40 ENSG00000154945	80
ANKRD42 ENSG00000137494	16
ANKRD44 ENSG00000065413	0
ANKRD45 ENSG00000183831	15
ANKRD46 ENSG00000186106	7
ANKRD49 ENSG00000168876	9
ANKRD50 ENSG00000151458	17
ANKRD52 ENSG00000139645	74
ANKRD53 ENSG00000144031	11
ANKRD54 ENSG00000100124	117
ANKRD55 ENSG00000164512	0
ANKRD6 ENSG00000135299	7
ANKRD61 ENSG00000157999	0
ANKRD62 ENSG00000181626	6
ANKRD65 ENSG00000235098	62
ANKRD66 ENSG00000230062	0
ANKRD7 ENSG00000106013	3
ANKRD9 ENSG00000156381	233
ANKS1A ENSG00000064999	17
ANKS1B ENSG00000185046	6
ANKS3 ENSG00000168096	146
ANKS4B ENSG00000175311	3
ANKS6 ENSG00000165138	68
ANKUB1 ENSG00000206199	0
ANKZF1 ENSG00000163516	264
ANLN ENSG00000011426	0
ANO1 ENSG00000131620	24
ANO10 ENSG00000160746	82
ANO2 ENSG00000047617	0
ANO3 ENSG00000134343	0
ANO4 ENSG00000151572	21
ANO5 ENSG00000171714	16
ANO6 ENSG00000177119	37
ANO7 ENSG00000146205	290
ANO8 ENSG00000074855	2
ANO9 ENSG00000185101	76
ANOS1 ENSG00000011201	1
ANP32A ENSG00000140350	287
ANP32B ENSG00000136938	235
ANP32D ENSG00000139223	0
ANP32E ENSG00000143401	25
ANPEP ENSG00000166825	860
ANTXR1 ENSG00000169604	127
ANTXR2 ENSG00000163297	310
ANTXRL ENSG00000274209	0
ANXA1 ENSG00000135046	102
ANXA10 ENSG00000109511	0
ANXA11 ENSG00000122359	650
ANXA13 ENSG00000104537	0
ANXA2 ENSG00000182718	545
ANXA2R ENSG00000177721	5
ANXA3 ENSG00000138772	53
ANXA4 ENSG00000196975	56
ANXA5 ENSG00000164111	152
ANXA6 ENSG00000197043	1129
ANXA7 ENSG00000138279	71
ANXA8 ENSG00000265190	0
ANXA8L1 ENSG00000264230	4
ANXA9 ENSG00000143412	0
AOAH ENSG00000136250	38
AOC1 ENSG00000002726	1
AOC2 ENSG00000131480	1
AOC3 ENSG00000131471	141
AOX1 ENSG00000138356	11
AP000275.65 ENSG00000265590	0
AP000295.9 ENSG00000249624	0
AP000304.12 ENSG00000249209	0
AP000349.2 ENSG00000280178	1
AP000350.10 ENSG00000251357	0
AP000687.1 ENSG00000280170	0
AP000721.4 ENSG00000256100	1
AP000769.1 ENSG00000279576	3930
AP000866.1 ENSG00000279342	0
AP001888.1 ENSG00000281781	0
AP002962.1 ENSG00000279906	0
AP006285.2 ENSG00000278919	1
AP1AR ENSG00000138660	20
AP1B1 ENSG00000100280	340
AP1G1 ENSG00000166747	116
AP1G2 ENSG00000213983	270
AP1M1 ENSG00000072958	353
AP1M2 ENSG00000129354	362
AP1S1 ENSG00000106367	375
AP1S2 ENSG00000182287	58
AP1S3 ENSG00000152056	21
AP2A1 ENSG00000196961	312
AP2A2 ENSG00000183020	292
AP2B1 ENSG00000006125	281
AP2M1 ENSG00000161203	883
AP2S1 ENSG00000042753	1199
AP3B1 ENSG00000132842	60
AP3B2 ENSG00000103723	0
AP3D1 ENSG00000065000	312
AP3M1 ENSG00000185009	78
AP3M2 ENSG00000070718	32
AP3S1 ENSG00000177879	28
AP3S2 ENSG00000157823	130
AP4B1 ENSG00000134262	53
AP4E1 ENSG00000081014	17
AP4M1 ENSG00000221838	75
AP4S1 ENSG00000100478	2
AP5B1 ENSG00000254470	0
AP5M1 ENSG00000053770	39
AP5S1 ENSG00000125843	19
AP5Z1 ENSG00000242802	134
APAF1 ENSG00000120868	23
APBA1 ENSG00000107282	42
APBA2 ENSG00000034053	24
APBA3 ENSG00000011132	83
APBB1 ENSG00000166313	405
APBB1IP ENSG00000077420	3
APBB2 ENSG00000163697	49
APBB3 ENSG00000113108	228
APC ENSG00000134982	15
APC2 ENSG00000115266	1
APCDD1 ENSG00000154856	33
APCDD1L ENSG00000198768	13
APCS ENSG00000132703	0
APEH ENSG00000164062	209
APELA ENSG00000248329	8
APEX1 ENSG00000100823	250
APEX2 ENSG00000169188	26
APH1A ENSG00000117362	347
APH1B ENSG00000138613	102
API5 ENSG00000166181	27
APIP ENSG00000149089	7
APITD1 ENSG00000175279	6
APITD1-CORT ENSG00000251503	0
APLF ENSG00000169621	0
APLN ENSG00000171388	1
APLNR ENSG00000134817	2
APLP1 ENSG00000105290	16
APLP2 ENSG00000084234	862
APMAP ENSG00000101474	198
APOA1 ENSG00000118137	0
APOA2 ENSG00000158874	0
APOB ENSG00000084674	0
APOBEC1 ENSG00000111701	0
APOBEC2 ENSG00000124701	0
APOBEC3A ENSG00000128383	0
APOBEC3B ENSG00000179750	0
APOBEC3C ENSG00000244509	103
APOBEC3D ENSG00000243811	4
APOBEC3F ENSG00000128394	64
APOBEC3G ENSG00000239713	32
APOBEC3H ENSG00000100298	0
APOBEC4 ENSG00000173627	0
APOBR ENSG00000184730	31
APOC1 ENSG00000130208	187
APOC2 ENSG00000234906	0
APOC3 ENSG00000110245	0
APOC4 ENSG00000267467	0
APOD ENSG00000189058	617
APOE ENSG00000130203	349
APOF ENSG00000175336	31
APOH ENSG00000091583	0
APOL1 ENSG00000100342	93
APOL2 ENSG00000128335	130
APOL3 ENSG00000128284	70
APOL4 ENSG00000100336	19
APOL6 ENSG00000221963	54
APOLD1 ENSG00000178878	4
APOM ENSG00000204444	10
APOO ENSG00000184831	3
APOOL ENSG00000155008	26
APP ENSG00000142192	1126
APPBP2 ENSG00000062725	66
APPL1 ENSG00000157500	57
APPL2 ENSG00000136044	87
APRT ENSG00000198931	1092
APTX ENSG00000137074	48
AQP1 ENSG00000240583	374
AQP10 ENSG00000143595	15
AQP11 ENSG00000178301	0
AQP12A ENSG00000184945	0
AQP12B ENSG00000185176	0
AQP2 ENSG00000167580	0
AQP3 ENSG00000165272	289
AQP4 ENSG00000171885	0
AQP5 ENSG00000161798	9
AQP6 ENSG00000086159	0
AQP7 ENSG00000165269	0
AQP8 ENSG00000103375	0
AQP9 ENSG00000103569	0
AQR ENSG00000021776	30
AR ENSG00000169083	291
ARAF ENSG00000078061	190
ARAP1 ENSG00000186635	255
ARAP2 ENSG00000047365	24
ARAP3 ENSG00000120318	7
ARC ENSG00000198576	15
ARCN1 ENSG00000095139	245
AREG ENSG00000109321	0
AREL1 ENSG00000119682	106
ARF1 ENSG00000143761	296
ARF3 ENSG00000134287	140
ARF4 ENSG00000168374	178
ARF5 ENSG00000004059	62
ARF6 ENSG00000165527	95
ARFGAP1 ENSG00000101199	269
ARFGAP2 ENSG00000149182	292
ARFGAP3 ENSG00000242247	65
ARFGEF1 ENSG00000066777	66
ARFGEF2 ENSG00000124198	26
ARFGEF3 ENSG00000112379	192
ARFIP1 ENSG00000164144	37
ARFIP2 ENSG00000132254	576
ARFRP1 ENSG00000101246	397
ARG1 ENSG00000118520	0
ARG2 ENSG00000081181	272
ARGFX ENSG00000186103	0
ARGLU1 ENSG00000134884	531
ARHGAP1 ENSG00000175220	798
ARHGAP10 ENSG00000071205	160
ARHGAP11A ENSG00000198826	0
ARHGAP11B ENSG00000187951	0
ARHGAP12 ENSG00000165322	28
ARHGAP15 ENSG00000075884	1
ARHGAP17 ENSG00000140750	35
ARHGAP18 ENSG00000146376	18
ARHGAP19 ENSG00000213390	13
ARHGAP20 ENSG00000137727	0
ARHGAP21 ENSG00000107863	32
ARHGAP22 ENSG00000128805	17
ARHGAP23 ENSG00000275832	8
ARHGAP24 ENSG00000138639	5
ARHGAP25 ENSG00000163219	15
ARHGAP26 ENSG00000145819	33
ARHGAP27 ENSG00000159314	221
ARHGAP28 ENSG00000088756	6
ARHGAP29 ENSG00000137962	54
ARHGAP30 ENSG00000186517	46
ARHGAP31 ENSG00000031081	17
ARHGAP32 ENSG00000134909	72
ARHGAP33 ENSG00000004777	42
ARHGAP35 ENSG00000160007	111
ARHGAP36 ENSG00000147256	0
ARHGAP39 ENSG00000147799	45
ARHGAP4 ENSG00000089820	111
ARHGAP40 ENSG00000124143	0
ARHGAP42 ENSG00000165895	0
ARHGAP44 ENSG00000006740	20
ARHGAP45 ENSG00000180448	81
ARHGAP5 ENSG00000100852	98
ARHGAP6 ENSG00000047648	135
ARHGAP8 ENSG00000241484	0
ARHGAP9 ENSG00000123329	26
ARHGDIA ENSG00000141522	1166
ARHGDIB ENSG00000111348	79
ARHGDIG ENSG00000242173	0
ARHGEF1 ENSG00000076928	409
ARHGEF10 ENSG00000104728	44
ARHGEF10L ENSG00000074964	59
ARHGEF11 ENSG00000132694	117
ARHGEF12 ENSG00000196914	103
ARHGEF15 ENSG00000198844	10
ARHGEF16 ENSG00000130762	129
ARHGEF17 ENSG00000110237	112
ARHGEF18 ENSG00000104880	0
ARHGEF19 ENSG00000142632	19
ARHGEF2 ENSG00000116584	256
ARHGEF25 ENSG00000240771	125
ARHGEF26 ENSG00000114790	66
ARHGEF28 ENSG00000214944	5
ARHGEF3 ENSG00000163947	29
ARHGEF33 ENSG00000214694	0
ARHGEF35 ENSG00000213214	18
ARHGEF37 ENSG00000183111	37
ARHGEF38 ENSG00000236699	19
ARHGEF39 ENSG00000137135	17
ARHGEF4 ENSG00000136002	85
ARHGEF40 ENSG00000165801	81
ARHGEF5 ENSG00000050327	13
ARHGEF6 ENSG00000129675	22
ARHGEF7 ENSG00000102606	277
ARHGEF9 ENSG00000131089	57
ARID1A ENSG00000117713	203
ARID1B ENSG00000049618	101
ARID2 ENSG00000189079	39
ARID3A ENSG00000116017	42
ARID3B ENSG00000179361	8
ARID4A ENSG00000032219	30
ARID4B ENSG00000054267	54
ARID5A ENSG00000196843	241
ARID5B ENSG00000150347	80
ARIH1 ENSG00000166233	199
ARIH2 ENSG00000177479	215
ARIH2OS ENSG00000221883	19
ARL1 ENSG00000120805	135
ARL10 ENSG00000175414	3
ARL11 ENSG00000152213	0
ARL13B ENSG00000169379	3
ARL14 ENSG00000179674	0
ARL14EP ENSG00000152219	28
ARL15 ENSG00000185305	8
ARL16 ENSG00000214087	201
ARL17A ENSG00000185829	23
ARL17B ENSG00000228696	46
ARL2 ENSG00000213465	258
ARL2BP ENSG00000102931	58
ARL3 ENSG00000138175	207
ARL4A ENSG00000122644	54
ARL4C ENSG00000188042	92
ARL4D ENSG00000175906	30
ARL5A ENSG00000162980	52
ARL5B ENSG00000165997	8
ARL5C ENSG00000141748	0
ARL6 ENSG00000113966	24
ARL6IP1 ENSG00000170540	46
ARL6IP4 ENSG00000182196	185
ARL6IP5 ENSG00000144746	154
ARL6IP6 ENSG00000177917	10
ARL8A ENSG00000143862	58
ARL8B ENSG00000134108	36
ARL9 ENSG00000196503	8
ARMC1 ENSG00000104442	42
ARMC10 ENSG00000170632	30
ARMC12 ENSG00000157343	0
ARMC2 ENSG00000118690	0
ARMC3 ENSG00000165309	0
ARMC4 ENSG00000169126	0
ARMC5 ENSG00000140691	21
ARMC6 ENSG00000105676	99
ARMC7 ENSG00000125449	72
ARMC8 ENSG00000114098	19
ARMC9 ENSG00000135931	44
ARMCX1 ENSG00000126947	17
ARMCX2 ENSG00000184867	17
ARMCX3 ENSG00000102401	34
ARMCX4 ENSG00000196440	15
ARMCX5 ENSG00000125962	9
ARMCX6 ENSG00000198960	73
ARMS2 ENSG00000254636	0
ARMT1 ENSG00000146476	5
ARNT ENSG00000143437	68
ARNT2 ENSG00000172379	13
ARNTL ENSG00000133794	1
ARNTL2 ENSG00000029153	5
ARPC1A ENSG00000241685	86
ARPC1B ENSG00000130429	240
ARPC2 ENSG00000163466	127
ARPC3 ENSG00000111229	465
ARPC4 ENSG00000241553	489
ARPC5 ENSG00000162704	85
ARPC5L ENSG00000136950	160
ARPIN ENSG00000242498	151
ARPP19 ENSG00000128989	109
ARPP21 ENSG00000172995	0
ARRB1 ENSG00000137486	59
ARRB2 ENSG00000141480	115
ARRDC1 ENSG00000197070	565
ARRDC2 ENSG00000105643	102
ARRDC3 ENSG00000113369	23
ARRDC4 ENSG00000140450	25
ARRDC5 ENSG00000205784	3
ARSA ENSG00000100299	683
ARSB ENSG00000113273	42
ARSD ENSG00000006756	179
ARSE ENSG00000157399	2
ARSF ENSG00000062096	0
ARSG ENSG00000141337	49
ARSI ENSG00000183876	17
ARSJ ENSG00000180801	48
ARSK ENSG00000164291	2
ART3 ENSG00000156219	0
ART4 ENSG00000111339	0
ART5 ENSG00000167311	7
ARTN ENSG00000117407	14
ARV1 ENSG00000173409	22
ARVCF ENSG00000099889	173
ARX ENSG00000004848	0
AS3MT ENSG00000214435	0
ASAH1 ENSG00000104763	598
ASAH2 ENSG00000188611	3
ASAH2B ENSG00000204147	4
ASAP1 ENSG00000153317	99
ASAP2 ENSG00000151693	16
ASAP3 ENSG00000088280	126
ASB1 ENSG00000065802	63
ASB10 ENSG00000146926	0
ASB11 ENSG00000165192	0
ASB12 ENSG00000198881	0
ASB13 ENSG00000196372	45
ASB14 ENSG00000239388	0
ASB15 ENSG00000146809	0
ASB16 ENSG00000161664	0
ASB17 ENSG00000154007	0
ASB18 ENSG00000182177	0
ASB2 ENSG00000100628	337
ASB3 ENSG00000115239	22
ASB4 ENSG00000005981	0
ASB5 ENSG00000164122	12
ASB6 ENSG00000148331	105
ASB7 ENSG00000183475	12
ASB8 ENSG00000177981	124
ASB9 ENSG00000102048	3
ASCC1 ENSG00000138303	16
ASCC2 ENSG00000100325	293
ASCC3 ENSG00000112249	13
ASCL1 ENSG00000139352	0
ASCL2 ENSG00000183734	227
ASCL3 ENSG00000176009	0
ASCL4 ENSG00000187855	0
ASCL5 ENSG00000232237	0
ASF1A ENSG00000111875	9
ASF1B ENSG00000105011	3
ASGR1 ENSG00000141505	0
ASGR2 ENSG00000161944	59
ASH1L ENSG00000116539	256
ASH2L ENSG00000129691	25
ASIC1 ENSG00000110881	30
ASIC2 ENSG00000108684	0
ASIC3 ENSG00000213199	9
ASIC4 ENSG00000072182	0
ASIC5 ENSG00000256394	0
ASIP ENSG00000101440	11
ASL ENSG00000126522	85
ASMT ENSG00000196433	1
ASMTL ENSG00000169093	396
ASNA1 ENSG00000198356	399
ASNS ENSG00000070669	123
ASNSD1 ENSG00000138381	92
ASPA ENSG00000108381	6
ASPDH ENSG00000204653	0
ASPG ENSG00000166183	2
ASPH ENSG00000198363	44
ASPHD1 ENSG00000174939	20
ASPHD2 ENSG00000128203	27
ASPM ENSG00000066279	0
ASPN ENSG00000106819	14
ASPRV1 ENSG00000244617	14
ASPSCR1 ENSG00000169696	208
ASRGL1 ENSG00000162174	26
ASS1 ENSG00000130707	118
ASTE1 ENSG00000034533	21
ASTN1 ENSG00000152092	0
ASTN2 ENSG00000148219	257
ASUN ENSG00000064102	16
ASXL1 ENSG00000171456	130
ASXL2 ENSG00000143970	28
ASXL3 ENSG00000141431	14
ASZ1 ENSG00000154438	0
ATAD1 ENSG00000138138	37
ATAD2 ENSG00000156802	1
ATAD2B ENSG00000119778	5
ATAD3A ENSG00000197785	168
ATAD3B ENSG00000160072	128
ATAD3C ENSG00000215915	17
ATAD5 ENSG00000176208	0
ATAT1 ENSG00000137343	20
ATCAY ENSG00000167654	0
ATE1 ENSG00000107669	42
ATF1 ENSG00000123268	20
ATF2 ENSG00000115966	62
ATF3 ENSG00000162772	576
ATF4 ENSG00000128272	605
ATF5 ENSG00000169136	128
ATF6 ENSG00000118217	42
ATF6B ENSG00000213676	110
ATF7 ENSG00000170653	30
ATF7IP ENSG00000171681	60
ATF7IP2 ENSG00000166669	3
ATG10 ENSG00000152348	247
ATG101 ENSG00000123395	212
ATG12 ENSG00000145782	50
ATG13 ENSG00000175224	82
ATG14 ENSG00000126775	35
ATG16L1 ENSG00000085978	68
ATG16L2 ENSG00000168010	47
ATG2A ENSG00000110046	196
ATG2B ENSG00000066739	55
ATG3 ENSG00000144848	28
ATG4A ENSG00000101844	15
ATG4B ENSG00000168397	283
ATG4C ENSG00000125703	6
ATG4D ENSG00000130734	142
ATG5 ENSG00000057663	17
ATG7 ENSG00000197548	82
ATG9A ENSG00000198925	289
ATG9B ENSG00000181652	0
ATHL1 ENSG00000142102	104
ATIC ENSG00000138363	54
ATL1 ENSG00000198513	13
ATL2 ENSG00000119787	141
ATL3 ENSG00000184743	57
ATM ENSG00000149311	89
ATMIN ENSG00000166454	67
ATN1 ENSG00000111676	414
ATOH1 ENSG00000172238	0
ATOH7 ENSG00000179774	0
ATOH8 ENSG00000168874	89
ATOX1 ENSG00000177556	645
ATP10A ENSG00000206190	33
ATP10B ENSG00000118322	0
ATP10D ENSG00000145246	1
ATP11A ENSG00000068650	21
ATP11B ENSG00000058063	71
ATP11C ENSG00000101974	46
ATP12A ENSG00000075673	0
ATP13A1 ENSG00000105726	229
ATP13A2 ENSG00000159363	56
ATP13A3 ENSG00000133657	69
ATP13A4 ENSG00000127249	0
ATP13A5 ENSG00000187527	0
ATP1A1 ENSG00000163399	1848
ATP1A2 ENSG00000018625	34
ATP1A3 ENSG00000105409	0
ATP1A4 ENSG00000132681	7
ATP1B1 ENSG00000143153	37
ATP1B2 ENSG00000129244	43
ATP1B3 ENSG00000069849	85
ATP1B4 ENSG00000101892	0
ATP23 ENSG00000166896	0
ATP2A1 ENSG00000196296	1
ATP2A2 ENSG00000174437	149
ATP2A3 ENSG00000074370	105
ATP2B1 ENSG00000070961	49
ATP2B2 ENSG00000157087	0
ATP2B3 ENSG00000067842	0
ATP2B4 ENSG00000058668	101
ATP2C1 ENSG00000017260	133
ATP2C2 ENSG00000064270	187
ATP4A ENSG00000105675	0
ATP4B ENSG00000186009	0
ATP5J2-PTCD1 ENSG00000248919	1
ATP5SL ENSG00000105341	129
ATP6AP1 ENSG00000071553	1045
ATP6AP1L ENSG00000205464	14
ATP6AP2 ENSG00000182220	154
ATP6V0A1 ENSG00000033627	297
ATP6V0A2 ENSG00000185344	15
ATP6V0A4 ENSG00000105929	0
ATP6V0B ENSG00000117410	1019
ATP6V0C ENSG00000185883	0
ATP6V0D1 ENSG00000159720	600
ATP6V0D2 ENSG00000147614	0
ATP6V0E1 ENSG00000113732	301
ATP6V0E2 ENSG00000171130	163
ATP6V1A ENSG00000114573	29
ATP6V1B1 ENSG00000116039	6
ATP6V1B2 ENSG00000147416	101
ATP6V1C1 ENSG00000155097	37
ATP6V1C2 ENSG00000143882	91
ATP6V1D ENSG00000100554	75
ATP6V1E1 ENSG00000131100	405
ATP6V1E2 ENSG00000250565	59
ATP6V1F ENSG00000128524	160
ATP6V1G1 ENSG00000136888	176
ATP6V1G2 ENSG00000213760	0
ATP6V1G3 ENSG00000151418	0
ATP6V1H ENSG00000047249	90
ATP7A ENSG00000165240	12
ATP7B ENSG00000123191	19
ATP8A1 ENSG00000124406	19
ATP8A2 ENSG00000132932	0
ATP8B1 ENSG00000081923	90
ATP8B2 ENSG00000143515	99
ATP8B3 ENSG00000130270	0
ATP8B4 ENSG00000104043	5
ATP9A ENSG00000054793	42
ATP9B ENSG00000166377	65
ATPIF1 ENSG00000130770	291
ATR ENSG00000175054	12
ATRAID ENSG00000138085	190
ATRIP ENSG00000164053	0
ATRIP ENSG00000282827	2
ATRN ENSG00000088812	31
ATRNL1 ENSG00000107518	20
ATRX ENSG00000085224	269
ATXN1 ENSG00000124788	62
ATXN10 ENSG00000130638	117
ATXN1L ENSG00000224470	35
ATXN2 ENSG00000204842	194
ATXN2L ENSG00000168488	230
ATXN3 ENSG00000066427	117
ATXN3L ENSG00000123594	0
ATXN7 ENSG00000163635	14
ATXN7L1 ENSG00000146776	34
ATXN7L2 ENSG00000162650	8
ATXN7L3 ENSG00000087152	113
ATXN7L3B ENSG00000253719	150
AUH ENSG00000148090	31
AUNIP ENSG00000127423	0
AUP1 ENSG00000115307	614
AURKA ENSG00000087586	0
AURKAIP1 ENSG00000175756	573
AURKB ENSG00000178999	0
AURKC ENSG00000105146	0
AUTS2 ENSG00000158321	52
AVEN ENSG00000169857	8
AVIL ENSG00000135407	1
AVL9 ENSG00000105778	36
AVP ENSG00000101200	0
AVPI1 ENSG00000119986	80
AVPR1A ENSG00000166148	0
AVPR1B ENSG00000198049	0
AVPR2 ENSG00000126895	0
AXDND1 ENSG00000162779	0
AXIN1 ENSG00000103126	168
AXIN2 ENSG00000168646	106
AXL ENSG00000167601	264
AZGP1 ENSG00000160862	7595
AZI2 ENSG00000163512	77
AZIN1 ENSG00000155096	69
AZIN2 ENSG00000142920	43
AZU1 ENSG00000172232	0
B2M ENSG00000166710	1754
B3GALNT1 ENSG00000169255	6
B3GALNT2 ENSG00000162885	5
B3GALT1 ENSG00000172318	0
B3GALT2 ENSG00000162630	1
B3GALT4 ENSG00000235863	17
B3GALT5 ENSG00000183778	8
B3GALT6 ENSG00000176022	67
B3GAT1 ENSG00000109956	94
B3GAT2 ENSG00000112309	22
B3GAT3 ENSG00000149541	349
B3GLCT ENSG00000187676	8
B3GNT2 ENSG00000170340	10
B3GNT3 ENSG00000179913	0
B3GNT4 ENSG00000176383	3
B3GNT5 ENSG00000176597	10
B3GNT6 ENSG00000198488	0
B3GNT7 ENSG00000156966	3
B3GNT8 ENSG00000177191	19
B3GNT9 ENSG00000237172	56
B3GNTL1 ENSG00000175711	41
B4GALNT1 ENSG00000135454	22
B4GALNT2 ENSG00000167080	6
B4GALNT3 ENSG00000139044	40
B4GALNT4 ENSG00000182272	12
B4GALT1 ENSG00000086062	155
B4GALT2 ENSG00000117411	251
B4GALT3 ENSG00000158850	146
B4GALT4 ENSG00000121578	36
B4GALT5 ENSG00000158470	118
B4GALT6 ENSG00000118276	18
B4GALT7 ENSG00000027847	185
B4GAT1 ENSG00000174684	233
B9D1 ENSG00000108641	71
B9D2 ENSG00000123810	100
BAALC ENSG00000164929	0
BAAT ENSG00000136881	0
BABAM1 ENSG00000105393	190
BACE1 ENSG00000186318	84
BACE2 ENSG00000182240	321
BACH1 ENSG00000156273	28
BACH2 ENSG00000112182	5
BAD ENSG00000002330	899
BAG1 ENSG00000107262	459
BAG2 ENSG00000112208	86
BAG3 ENSG00000151929	100
BAG4 ENSG00000156735	37
BAG5 ENSG00000166170	38
BAG6 ENSG00000204463	425
BAHCC1 ENSG00000266074	46
BAHD1 ENSG00000140320	67
BAIAP2 ENSG00000175866	409
BAIAP2L1 ENSG00000006453	346
BAIAP2L2 ENSG00000128298	43
BAIAP3 ENSG00000007516	59
BAK1 ENSG00000030110	121
BAMBI ENSG00000095739	1
BANF1 ENSG00000175334	212
BANF2 ENSG00000125888	0
BANK1 ENSG00000153064	9
BANP ENSG00000172530	125
BAP1 ENSG00000163930	278
BARD1 ENSG00000138376	13
BARHL2 ENSG00000143032	0
BARX1 ENSG00000131668	0
BARX2 ENSG00000043039	4
BASP1 ENSG00000176788	53
BATF ENSG00000156127	10
BATF2 ENSG00000168062	18
BATF3 ENSG00000123685	20
BAX ENSG00000087088	80
BAZ1A ENSG00000198604	18
BAZ1B ENSG00000009954	134
BAZ2A ENSG00000076108	217
BAZ2B ENSG00000123636	107
BBC3 ENSG00000105327	25
BBIP1 ENSG00000214413	52
BBOF1 ENSG00000119636	4
BBOX1 ENSG00000129151	0
BBS1 ENSG00000174483	4
BBS10 ENSG00000179941	7
BBS12 ENSG00000181004	3
BBS2 ENSG00000125124	43
BBS4 ENSG00000140463	92
BBS5 ENSG00000163093	13
BBS7 ENSG00000138686	10
BBS9 ENSG00000122507	1
BBX ENSG00000114439	154
BCAM ENSG00000187244	871
BCAN ENSG00000132692	0
BCAP29 ENSG00000075790	174
BCAP31 ENSG00000185825	1798
BCAR1 ENSG00000050820	342
BCAR3 ENSG00000137936	5
BCAS1 ENSG00000064787	123
BCAS2 ENSG00000116752	34
BCAS3 ENSG00000141376	96
BCAS4 ENSG00000124243	48
BCAT1 ENSG00000060982	6
BCAT2 ENSG00000105552	364
BCCIP ENSG00000107949	44
BCDIN3D ENSG00000186666	0
BCHE ENSG00000114200	34
BCKDHA ENSG00000248098	11
BCKDHB ENSG00000083123	17
BCKDK ENSG00000103507	266
BCL10 ENSG00000142867	23
BCL11A ENSG00000119866	2
BCL11B ENSG00000127152	9
BCL2 ENSG00000171791	29
BCL2A1 ENSG00000140379	13
BCL2L1 ENSG00000171552	851
BCL2L10 ENSG00000137875	0
BCL2L11 ENSG00000153094	12
BCL2L12 ENSG00000126453	77
BCL2L13 ENSG00000099968	40
BCL2L14 ENSG00000121380	0
BCL2L15 ENSG00000188761	3
BCL2L2 ENSG00000129473	43
BCL2L2-PABPN1 ENSG00000258643	0
BCL3 ENSG00000069399	149
BCL6 ENSG00000113916	204
BCL6B ENSG00000161940	13
BCL7A ENSG00000110987	5
BCL7B ENSG00000106635	44
BCL7C ENSG00000099385	427
BCL9 ENSG00000116128	37
BCL9L ENSG00000186174	108
BCLAF1 ENSG00000029363	79
BCO1 ENSG00000135697	0
BCO2 ENSG00000197580	9
BCOR ENSG00000183337	6
BCORL1 ENSG00000085185	60
BCR ENSG00000186716	154
BCS1L ENSG00000074582	244
BDH1 ENSG00000161267	186
BDH2 ENSG00000164039	85
BDKRB1 ENSG00000100739	0
BDKRB2 ENSG00000168398	11
BDNF ENSG00000176697	7
BDP1 ENSG00000145734	71
BEAN1 ENSG00000166546	10
BECN1 ENSG00000126581	96
BEGAIN ENSG00000183092	137
BEND2 ENSG00000177324	0
BEND3 ENSG00000178409	12
BEND4 ENSG00000188848	11
BEND5 ENSG00000162373	18
BEND6 ENSG00000151917	31
BEND7 ENSG00000165626	67
BEST1 ENSG00000167995	438
BEST2 ENSG00000039987	0
BEST3 ENSG00000127325	21
BEST4 ENSG00000142959	0
BET1 ENSG00000105829	55
BET1L ENSG00000177951	75
BEX1 ENSG00000133169	12
BEX2 ENSG00000133134	94
BEX3 ENSG00000166681	294
BEX4 ENSG00000102409	103
BEX5 ENSG00000184515	15
BFAR ENSG00000103429	70
BFSP1 ENSG00000125864	28
BFSP2 ENSG00000170819	0
BGLAP ENSG00000242252	8
BGN ENSG00000182492	702
BHLHA15 ENSG00000180535	0
BHLHB9 ENSG00000198908	1
BHLHE22 ENSG00000180828	0
BHLHE40 ENSG00000134107	45
BHLHE41 ENSG00000123095	65
BHMG1 ENSG00000237452	0
BHMT ENSG00000145692	11
BHMT2 ENSG00000132840	2
BICC1 ENSG00000122870	6
BICD1 ENSG00000151746	27
BICD2 ENSG00000185963	65
BICDL1 ENSG00000135127	7
BICDL2 ENSG00000162069	155
BID ENSG00000015475	34
BIK ENSG00000100290	205
BIN1 ENSG00000136717	958
BIN2 ENSG00000110934	3
BIN3 ENSG00000147439	126
BIRC2 ENSG00000110330	60
BIRC3 ENSG00000023445	44
BIRC5 ENSG00000089685	2
BIRC6 ENSG00000115760	50
BIRC7 ENSG00000101197	4
BIVM ENSG00000134897	20
BLCAP ENSG00000166619	311
BLK ENSG00000136573	36
BLM ENSG00000197299	0
BLMH ENSG00000108578	46
BLNK ENSG00000095585	34
BLOC1S1 ENSG00000135441	637
BLOC1S2 ENSG00000196072	11
BLOC1S3 ENSG00000189114	0
BLOC1S4 ENSG00000186222	19
BLOC1S5 ENSG00000188428	18
BLOC1S6 ENSG00000104164	76
BLVRA ENSG00000106605	114
BLVRB ENSG00000090013	462
BLZF1 ENSG00000117475	23
BMF ENSG00000104081	87
BMI1 ENSG00000168283	41
BMP1 ENSG00000168487	115
BMP10 ENSG00000163217	0
BMP2 ENSG00000125845	8
BMP2K ENSG00000138756	25
BMP3 ENSG00000152785	0
BMP4 ENSG00000125378	36
BMP5 ENSG00000112175	42
BMP6 ENSG00000153162	0
BMP7 ENSG00000101144	55
BMP8A ENSG00000183682	3
BMP8B ENSG00000116985	0
BMPER ENSG00000164619	19
BMPR1A ENSG00000107779	62
BMPR1B ENSG00000138696	44
BMPR2 ENSG00000204217	31
BMS1 ENSG00000165733	74
BMT2 ENSG00000164603	16
BMX ENSG00000102010	0
BNC1 ENSG00000169594	0
BNC2 ENSG00000173068	48
BNIP1 ENSG00000113734	23
BNIP2 ENSG00000140299	90
BNIP3 ENSG00000176171	113
BNIP3L ENSG00000104765	88
BNIPL ENSG00000163141	9
BOC ENSG00000144857	197
BOD1 ENSG00000145919	87
BOD1L1 ENSG00000038219	49
BOD1L2 ENSG00000228075	0
BOK ENSG00000176720	354
BOLA1 ENSG00000178096	103
BOLA2B ENSG00000169627	190
BOLA3 ENSG00000163170	47
BOLL ENSG00000152430	0
BOP1 ENSG00000261236	96
BORA ENSG00000136122	1
BORCS5 ENSG00000165714	10
BORCS6 ENSG00000196544	84
BORCS7 ENSG00000166275	179
BORCS8 ENSG00000254901	123
BORCS8-MEF2B ENSG00000064489	6
BPGM ENSG00000172331	47
BPHL ENSG00000137274	43
BPI ENSG00000101425	6
BPIFA1 ENSG00000198183	0
BPIFA2 ENSG00000131050	0
BPIFB1 ENSG00000125999	6
BPIFB2 ENSG00000078898	23
BPIFB4 ENSG00000186191	0
BPIFC ENSG00000184459	0
BPNT1 ENSG00000162813	9
BPTF ENSG00000171634	187
BRAF ENSG00000157764	18
BRAP ENSG00000089234	57
BRAT1 ENSG00000106009	345
BRCA1 ENSG00000012048	11
BRCA2 ENSG00000139618	1
BRCC3 ENSG00000185515	51
BRD1 ENSG00000100425	102
BRD2 ENSG00000204256	892
BRD3 ENSG00000169925	156
BRD4 ENSG00000141867	370
BRD7 ENSG00000166164	131
BRD8 ENSG00000112983	151
BRD9 ENSG00000028310	212
BRDT ENSG00000137948	0
BRE ENSG00000158019	108
BRF1 ENSG00000185024	197
BRF2 ENSG00000104221	49
BRI3 ENSG00000164713	858
BRI3BP ENSG00000184992	43
BRICD5 ENSG00000182685	47
BRINP1 ENSG00000078725	0
BRINP2 ENSG00000198797	0
BRINP3 ENSG00000162670	1
BRIP1 ENSG00000136492	0
BRIX1 ENSG00000113460	17
BRK1 ENSG00000254999	323
BRMS1 ENSG00000174744	129
BRMS1L ENSG00000100916	1
BROX ENSG00000162819	20
BRPF1 ENSG00000156983	41
BRPF3 ENSG00000096070	37
BRS3 ENSG00000102239	0
BRSK1 ENSG00000160469	51
BRSK2 ENSG00000174672	0
BRWD1 ENSG00000185658	112
BRWD3 ENSG00000165288	54
BSCL2 ENSG00000168000	2
BSDC1 ENSG00000160058	160
BSG ENSG00000172270	1284
BSN ENSG00000164061	2
BSND ENSG00000162399	0
BSPH1 ENSG00000188334	0
BSPRY ENSG00000119411	42
BST1 ENSG00000109743	9
BST2 ENSG00000130303	550
BTAF1 ENSG00000095564	24
BTBD1 ENSG00000064726	105
BTBD10 ENSG00000148925	12
BTBD11 ENSG00000151136	9
BTBD16 ENSG00000138152	0
BTBD18 ENSG00000233436	0
BTBD19 ENSG00000222009	1
BTBD2 ENSG00000133243	550
BTBD3 ENSG00000132640	183
BTBD6 ENSG00000184887	221
BTBD7 ENSG00000011114	78
BTBD8 ENSG00000189195	2
BTBD9 ENSG00000183826	34
BTC ENSG00000174808	4
BTD ENSG00000169814	152
BTF3 ENSG00000145741	270
BTF3L4 ENSG00000134717	32
BTG1 ENSG00000133639	256
BTG2 ENSG00000159388	220
BTG3 ENSG00000154640	26
BTG4 ENSG00000137707	0
BTK ENSG00000010671	1
BTLA ENSG00000186265	1
BTN1A1 ENSG00000124557	0
BTN2A1 ENSG00000112763	33
BTN2A2 ENSG00000124508	17
BTN3A1 ENSG00000026950	30
BTN3A2 ENSG00000186470	20
BTN3A3 ENSG00000111801	16
BTNL2 ENSG00000204290	0
BTNL3 ENSG00000168903	0
BTNL8 ENSG00000113303	0
BTNL9 ENSG00000165810	5
BTRC ENSG00000166167	24
BUB1 ENSG00000169679	1
BUB1B ENSG00000156970	1
BUB3 ENSG00000154473	44
BUD13 ENSG00000137656	39
BUD31 ENSG00000106245	362
BVES ENSG00000112276	7
BYSL ENSG00000112578	28
BZW1 ENSG00000082153	23
BZW2 ENSG00000136261	30
C10orf10 ENSG00000165507	60
C10orf105 ENSG00000214688	0
C10orf107 ENSG00000183346	17
C10orf11 ENSG00000148655	81
C10orf128 ENSG00000204161	7
C10orf142 ENSG00000277288	0
C10orf2 ENSG00000107815	19
C10orf35 ENSG00000171224	38
C10orf53 ENSG00000178645	1
C10orf54 ENSG00000107738	267
C10orf55 ENSG00000222047	0
C10orf62 ENSG00000203942	0
C10orf67 ENSG00000179133	0
C10orf71 ENSG00000177354	0
C10orf76 ENSG00000120029	111
C10orf82 ENSG00000165863	0
C10orf88 ENSG00000119965	1
C10orf90 ENSG00000154493	0
C10orf95 ENSG00000120055	5
C10orf99 ENSG00000188373	0
C11orf1 ENSG00000137720	23
C11orf16 ENSG00000176029	1
C11orf21 ENSG00000110665	0
C11orf24 ENSG00000171067	184
C11orf31 ENSG00000211450	228
C11orf40 ENSG00000171987	0
C11orf42 ENSG00000180878	0
C11orf45 ENSG00000174370	0
C11orf49 ENSG00000149179	116
C11orf52 ENSG00000149300	2
C11orf53 ENSG00000150750	0
C11orf54 ENSG00000182919	41
C11orf57 ENSG00000150776	33
C11orf58 ENSG00000110696	161
C11orf63 ENSG00000109944	3
C11orf65 ENSG00000166323	0
C11orf68 ENSG00000175573	159
C11orf70 ENSG00000137691	0
C11orf71 ENSG00000180425	4
C11orf74 ENSG00000166352	4
C11orf80 ENSG00000173715	8
C11orf84 ENSG00000168005	3
C11orf87 ENSG00000185742	7
C11orf88 ENSG00000183644	0
C11orf91 ENSG00000205177	0
C11orf94 ENSG00000234776	0
C11orf95 ENSG00000188070	111
C11orf96 ENSG00000187479	480
C11orf98 ENSG00000278615	4
C12orf10 ENSG00000139637	178
C12orf29 ENSG00000133641	13
C12orf4 ENSG00000047621	23
C12orf40 ENSG00000180116	0
C12orf42 ENSG00000179088	0
C12orf43 ENSG00000157895	121
C12orf45 ENSG00000151131	52
C12orf49 ENSG00000111412	5
C12orf50 ENSG00000165805	0
C12orf54 ENSG00000177627	0
C12orf56 ENSG00000185306	0
C12orf57 ENSG00000111678	1500
C12orf60 ENSG00000182993	11
C12orf65 ENSG00000130921	33
C12orf66 ENSG00000174206	20
C12orf71 ENSG00000214700	1
C12orf73 ENSG00000204954	9
C12orf75 ENSG00000235162	42
C12orf76 ENSG00000174456	24
C14orf1 ENSG00000133935	297
C14orf105 ENSG00000100557	0
C14orf119 ENSG00000179933	32
C14orf132 ENSG00000227051	26
C14orf142 ENSG00000170270	1
C14orf159 ENSG00000133943	16
C14orf166 ENSG00000087302	104
C14orf169 ENSG00000170468	5
C14orf177 ENSG00000176605	0
C14orf178 ENSG00000197734	0
C14orf180 ENSG00000184601	0
C14orf2 ENSG00000156411	394
C14orf28 ENSG00000179476	2
C14orf37 ENSG00000139971	2
C14orf39 ENSG00000179008	0
C14orf79 ENSG00000140104	45
C14orf80 ENSG00000185347	8
C14orf93 ENSG00000100802	15
C15orf39 ENSG00000167173	41
C15orf40 ENSG00000169609	87
C15orf41 ENSG00000186073	5
C15orf48 ENSG00000166920	41
C15orf52 ENSG00000188549	43
C15orf53 ENSG00000175779	0
C15orf57 ENSG00000128891	40
C15orf59 ENSG00000205363	58
C15orf61 ENSG00000189227	17
C15orf62 ENSG00000188277	0
C15orf65 ENSG00000261652	2
C16orf13 ENSG00000130731	372
C16orf45 ENSG00000166780	75
C16orf46 ENSG00000166455	0
C16orf52 ENSG00000185716	32
C16orf54 ENSG00000185905	2
C16orf58 ENSG00000140688	430
C16orf59 ENSG00000162062	16
C16orf62 ENSG00000103544	73
C16orf70 ENSG00000125149	76
C16orf71 ENSG00000166246	0
C16orf72 ENSG00000182831	22
C16orf74 ENSG00000154102	29
C16orf78 ENSG00000166152	0
C16orf82 ENSG00000234186	0
C16orf86 ENSG00000159761	14
C16orf87 ENSG00000155330	9
C16orf89 ENSG00000153446	69
C16orf91 ENSG00000174109	26
C16orf92 ENSG00000167194	0
C16orf95 ENSG00000260456	2
C16orf96 ENSG00000205832	0
C17orf105 ENSG00000231256	0
C17orf107 ENSG00000205710	25
C17orf49 ENSG00000258315	8
C17orf50 ENSG00000270806	0
C17orf51 ENSG00000212719	17
C17orf53 ENSG00000125319	6
C17orf58 ENSG00000186665	30
C17orf62 ENSG00000178927	227
C17orf64 ENSG00000141371	0
C17orf67 ENSG00000214226	9
C17orf74 ENSG00000184560	0
C17orf75 ENSG00000108666	12
C17orf78 ENSG00000278505	0
C17orf80 ENSG00000141219	28
C17orf89 ENSG00000224877	378
C17orf96 ENSG00000273604	1
C17orf97 ENSG00000187624	3
C17orf98 ENSG00000275489	0
C17orf99 ENSG00000187997	0
C18orf21 ENSG00000141428	14
C18orf25 ENSG00000152242	42
C18orf32 ENSG00000177576	48
C18orf54 ENSG00000166845	0
C18orf63 ENSG00000206043	0
C18orf8 ENSG00000141452	23
C19orf12 ENSG00000131943	146
C19orf18 ENSG00000177025	8
C19orf24 ENSG00000228300	269
C19orf25 ENSG00000119559	295
C19orf33 ENSG00000167644	32
C19orf35 ENSG00000188305	0
C19orf38 ENSG00000214212	23
C19orf43 ENSG00000123144	523
C19orf44 ENSG00000105072	40
C19orf45 ENSG00000198723	0
C19orf47 ENSG00000160392	72
C19orf48 ENSG00000167747	644
C19orf52 ENSG00000142444	34
C19orf53 ENSG00000104979	542
C19orf54 ENSG00000188493	18
C19orf57 ENSG00000132016	22
C19orf60 ENSG00000006015	324
C19orf66 ENSG00000130813	66
C19orf67 ENSG00000188032	0
C19orf68 ENSG00000185453	18
C19orf70 ENSG00000174917	804
C19orf71 ENSG00000183397	2
C19orf73 ENSG00000221916	15
C19orf81 ENSG00000235034	33
C19orf84 ENSG00000262874	0
C1D ENSG00000197223	25
C1GALT1 ENSG00000106392	32
C1GALT1C1 ENSG00000171155	34
C1GALT1C1L ENSG00000223658	0
C1QA ENSG00000173372	640
C1QB ENSG00000173369	483
C1QBP ENSG00000108561	125
C1QC ENSG00000159189	109
C1QL1 ENSG00000131094	54
C1QL2 ENSG00000144119	0
C1QL3 ENSG00000165985	8
C1QL4 ENSG00000186897	0
C1QTNF1 ENSG00000173918	273
C1QTNF2 ENSG00000145861	54
C1QTNF3 ENSG00000082196	0
C1QTNF4 ENSG00000172247	12
C1QTNF5 ENSG00000223953	1
C1QTNF6 ENSG00000133466	30
C1QTNF7 ENSG00000163145	9
C1QTNF9 ENSG00000240654	1
C1QTNF9B ENSG00000205863	3
C1QTNF9B-AS1 ENSG00000281899	41
C1R ENSG00000159403	1681
C1RL ENSG00000139178	141
C1S ENSG00000182326	246
C1orf100 ENSG00000173728	0
C1orf101 ENSG00000179397	1
C1orf105 ENSG00000180999	0
C1orf106 ENSG00000163362	38
C1orf109 ENSG00000116922	46
C1orf112 ENSG00000000460	9
C1orf115 ENSG00000162817	64
C1orf116 ENSG00000182795	475
C1orf122 ENSG00000197982	527
C1orf123 ENSG00000162384	151
C1orf127 ENSG00000175262	0
C1orf131 ENSG00000143633	12
C1orf141 ENSG00000203963	0
C1orf145 ENSG00000162913	0
C1orf146 ENSG00000203910	0
C1orf158 ENSG00000157330	0
C1orf159 ENSG00000131591	95
C1orf162 ENSG00000143110	23
C1orf167 ENSG00000215910	27
C1orf168 ENSG00000187889	11
C1orf174 ENSG00000198912	12
C1orf185 ENSG00000204006	0
C1orf186 ENSG00000263961	1
C1orf194 ENSG00000179902	0
C1orf198 ENSG00000119280	129
C1orf204 ENSG00000188004	26
C1orf21 ENSG00000116667	242
C1orf210 ENSG00000253313	67
C1orf216 ENSG00000142686	58
C1orf226 ENSG00000239887	0
C1orf228 ENSG00000198520	0
C1orf234 ENSG00000227868	0
C1orf27 ENSG00000157181	38
C1orf35 ENSG00000143793	120
[truncated: 15,948 more rows]
