# Supplementary material for: Spatial maps of prostate cancer transcriptomes reveal an unexplored landscape of heterogeneity
Source: Nat Commun. 2018 Jun 20;9:2419. doi: 10.1038/s41467-018-04724-5 (PMC6010471; doi:10.1038/s41467-018-04724-5)
Supplement: Supplementary file 9 — Supplementary Data 6 [file 41467_2018_4724_MOESM9_ESM.zip › Supplementary Dataset 3/experiment0004-baselinefeature-gamma_prior-p.tsv]

	Baseline
A1BG ENSG00000121410	0.999134
A1CF ENSG00000148584	0.999888
A2M ENSG00000175899	1.00019
A2ML1 ENSG00000166535	0.999842
A4GALT ENSG00000128274	0.999907
AAAS ENSG00000094914	0.999777
AACS ENSG00000081760	0.999944
AADAC ENSG00000114771	0.999689
AADACL2 ENSG00000197953	1.00038
AADACL4 ENSG00000204518	1.00056
AADAT ENSG00000109576	1.00005
AAED1 ENSG00000158122	1.00055
AAGAB ENSG00000103591	1.00048
AAK1 ENSG00000115977	0.999489
AAMDC ENSG00000087884	0.999653
AAMP ENSG00000127837	0.999923
AAR2 ENSG00000131043	1.00031
AARD ENSG00000205002	1.00055
AARS ENSG00000090861	0.999922
AARSD1 ENSG00000266967	0.999822
AASDH ENSG00000157426	1.00043
AASDHPPT ENSG00000149313	1.00033
AASS ENSG00000008311	0.999668
AATF ENSG00000275700	0.999608
AATK ENSG00000181409	1.00045
AATK-AS1 ENSG00000225180	1.00008
ABAT ENSG00000183044	1.0001
ABC13-47488600E17.1 ENSG00000283199	0.999655
ABC13-47656900H15.1 ENSG00000283566	1.00082
ABC7-42404400C24.1 ENSG00000277758	0.999424
ABCA1 ENSG00000165029	0.999712
ABCA10 ENSG00000154263	0.999259
ABCA12 ENSG00000144452	0.999898
ABCA13 ENSG00000179869	1.0003
ABCA2 ENSG00000107331	0.998957
ABCA3 ENSG00000167972	1.00001
ABCA4 ENSG00000198691	0.999376
ABCA5 ENSG00000154265	1.00044
ABCA6 ENSG00000154262	1.00001
ABCA7 ENSG00000064687	0.999452
ABCA8 ENSG00000141338	1.00012
ABCA9 ENSG00000154258	1.00063
ABCB1 ENSG00000085563	1.00072
ABCB10 ENSG00000135776	1.00017
ABCB11 ENSG00000073734	0.999994
ABCB4 ENSG00000005471	1.00028
ABCB5 ENSG00000004846	0.99974
ABCB6 ENSG00000115657	0.999571
ABCB7 ENSG00000131269	0.999715
ABCB8 ENSG00000197150	0.999628
ABCB9 ENSG00000150967	1.00072
ABCC1 ENSG00000103222	0.999434
ABCC10 ENSG00000124574	0.999451
ABCC11 ENSG00000121270	0.999964
ABCC12 ENSG00000140798	0.999917
ABCC2 ENSG00000023839	1.00065
ABCC3 ENSG00000108846	1.00017
ABCC4 ENSG00000125257	0.999487
ABCC5 ENSG00000114770	1.00022
ABCC6 ENSG00000091262	0.999963
ABCC8 ENSG00000006071	0.999363
ABCC9 ENSG00000069431	0.999797
ABCD1 ENSG00000101986	1.00022
ABCD2 ENSG00000173208	0.999946
ABCD3 ENSG00000117528	0.99997
ABCD4 ENSG00000119688	0.999902
ABCE1 ENSG00000164163	0.999479
ABCF1 ENSG00000204574	1.00021
ABCF2 ENSG00000033050	0.999601
ABCF3 ENSG00000161204	0.999875
ABCG1 ENSG00000160179	1.00087
ABCG2 ENSG00000118777	1.00091
ABCG4 ENSG00000172350	0.999946
ABCG5 ENSG00000138075	0.999859
ABHD1 ENSG00000143994	0.999707
ABHD10 ENSG00000144827	0.999539
ABHD11 ENSG00000106077	0.999965
ABHD12 ENSG00000100997	0.999819
ABHD12B ENSG00000131969	0.999776
ABHD13 ENSG00000139826	1.0001
ABHD14A ENSG00000248487	0.999877
ABHD14A-ACY1 ENSG00000114786	0.999664
ABHD14B ENSG00000114779	0.999982
ABHD15 ENSG00000168792	0.999746
ABHD16A ENSG00000204427	1.00095
ABHD17A ENSG00000129968	0.9995
ABHD17B ENSG00000107362	1.00027
ABHD17C ENSG00000136379	1.0001
ABHD18 ENSG00000164074	1.00021
ABHD2 ENSG00000140526	0.99958
ABHD3 ENSG00000158201	1.0007
ABHD4 ENSG00000100439	1.00064
ABHD5 ENSG00000011198	0.99931
ABHD6 ENSG00000163686	1.00041
ABHD8 ENSG00000127220	0.999706
ABI1 ENSG00000136754	1.00054
ABI2 ENSG00000138443	1.00028
ABI3 ENSG00000108798	0.999724
ABI3BP ENSG00000154175	0.999762
ABL1 ENSG00000097007	0.999392
ABL2 ENSG00000143322	0.999973
ABLIM1 ENSG00000099204	1.00004
ABLIM2 ENSG00000163995	1.00082
ABLIM3 ENSG00000173210	0.999191
ABO ENSG00000175164	0.999755
ABR ENSG00000159842	0.999938
ABRA ENSG00000174429	1.00076
ABRACL ENSG00000146386	1.00025
ABT1 ENSG00000146109	0.999848
ABTB1 ENSG00000114626	0.999979
ABTB2 ENSG00000166016	0.999614
AC002429.5 ENSG00000236197	0.999681
AC004076.7 ENSG00000268533	1
AC004158.1 ENSG00000280264	1.00058
AC004381.6 ENSG00000005189	1.00014
AC004754.3 ENSG00000269881	1.00003
AC004813.1 ENSG00000279777	1.00022
AC004824.1 ENSG00000280226	1.00011
AC005281.1 ENSG00000226690	1.00007
AC005477.1 ENSG00000280188	0.999256
AC005480.1 ENSG00000279461	1.00034
AC006116.20 ENSG00000267710	0.999603
AC006328.1 ENSG00000280301	0.999933
AC006386.1 ENSG00000279115	1.00029
AC006994.3 ENSG00000279317	0.999521
AC007040.11 ENSG00000258881	1.00006
AC007906.1 ENSG00000279018	0.999892
AC008074.1 ENSG00000279644	1.00017
AC008522.1 ENSG00000279232	1.00011
AC008686.1 ENSG00000280221	1.00001
AC008759.1 ENSG00000279471	0.999627
AC008810.1 ENSG00000279126	0.999778
AC008914.1 ENSG00000279768	0.999989
AC009014.3 ENSG00000271824	1.00026
AC009060.2 ENSG00000280252	1.00058
AC009977.1 ENSG00000279335	0.9996
AC010731.4 ENSG00000235118	1.00086
AC011155.1 ENSG00000280098	0.999926
AC011380.1 ENSG00000281227	0.999911
AC012005.1 ENSG00000279274	0.999831
AC012005.2 ENSG00000279287	1.00066
AC012363.1 ENSG00000281676	0.999856
AC013269.5 ENSG00000184761	0.999586
AC013461.1 ENSG00000091436	0.999818
AC016142.1 ENSG00000280141	1.00002
AC016549.1 ENSG00000281325	0.999667
AC016577.1 ENSG00000279646	1.0004
AC016991.1 ENSG00000279435	1.00042
AC017081.1 ENSG00000279921	1.00051
AC018512.1 ENSG00000279808	1.00042
AC018902.1 ENSG00000280817	0.999632
AC021106.1 ENSG00000279386	0.999959
AC024060.1 ENSG00000281584	1.00035
AC024592.12 ENSG00000267740	1.00039
AC025335.1 ENSG00000179859	0.999468
AC055733.1 ENSG00000280127	0.999887
AC055866.1 ENSG00000281079	0.99998
AC069063.2 ENSG00000279380	1.00012
AC073130.2 ENSG00000281656	0.999872
AC073657.1 ENSG00000279937	0.999364
AC074033.1 ENSG00000281137	0.999798
AC087350.1 ENSG00000281527	0.999858
AC087762.1 ENSG00000279588	1.00018
AC090154.1 ENSG00000278888	0.999524
AC090498.1 ENSG00000279483	1.00004
AC092384.1 ENSG00000280675	1.00078
AC092835.2 ENSG00000233757	1.00031
AC092881.1 ENSG00000279530	1.00053
AC100821.1 ENSG00000280473	0.999891
AC104057.1 ENSG00000280427	0.999922
AC104073.1 ENSG00000280410	1.00022
AC104304.4 ENSG00000283473	0.999782
AC104389.2 ENSG00000279824	1.00017
AC104981.1 ENSG00000278938	0.999708
AC105009.1 ENSG00000281855	0.999731
AC105052.1 ENSG00000279168	0.999615
AC109486.1 ENSG00000280447	0.999997
AC109829.1 ENSG00000233438	0.999612
AC110602.1 ENSG00000281267	1.00057
AC110615.1 ENSG00000279909	1.00005
AC112719.1 ENSG00000280671	1.00028
AC113404.1 ENSG00000254893	1.00044
AC118758.1 ENSG00000268187	0.999921
AC131097.4 ENSG00000216921	0.999156
AC131263.1 ENSG00000280550	0.999672
AC138517.6 ENSG00000283288	0.999679
AC138647.1 ENSG00000226490	0.99981
AC138969.4 ENSG00000183889	1.00012
AC241377.1 ENSG00000281741	0.999613
AC241585.1 ENSG00000281571	1.00016
AC242988.1 ENSG00000278939	0.999848
AC243756.1 ENSG00000270339	0.999039
AC243945.1 ENSG00000279510	1.00029
AC245100.1 ENSG00000280649	1.0003
ACAA1 ENSG00000060971	1.00076
ACAA2 ENSG00000167315	0.999675
ACACA ENSG00000278540	0.99906
ACACB ENSG00000076555	1.00005
ACAD10 ENSG00000111271	0.999737
ACAD11 ENSG00000240303	0.999769
ACAD8 ENSG00000151498	1.00016
ACAD9 ENSG00000177646	0.999502
ACADL ENSG00000115361	1.00033
ACADM ENSG00000117054	0.999461
ACADS ENSG00000122971	1.00023
ACADSB ENSG00000196177	1.00024
ACADVL ENSG00000072778	0.999527
ACAN ENSG00000157766	0.999919
ACAP1 ENSG00000072818	1.00059
ACAP2 ENSG00000114331	1.00047
ACAP3 ENSG00000131584	1.0001
ACAT1 ENSG00000075239	0.99992
ACAT2 ENSG00000120437	0.999937
ACBD3 ENSG00000182827	1.00004
ACBD4 ENSG00000181513	0.999702
ACBD5 ENSG00000107897	1.00073
ACBD6 ENSG00000230124	1.00052
ACBD7 ENSG00000176244	1.00054
ACCS ENSG00000110455	1.00017
ACCSL ENSG00000205126	1.00009
ACD ENSG00000102977	0.999775
ACE ENSG00000159640	1.00015
ACE2 ENSG00000130234	0.999749
ACER1 ENSG00000167769	1.00029
ACER2 ENSG00000177076	1.0001
ACER3 ENSG00000078124	1.00023
ACHE ENSG00000087085	1.00026
ACIN1 ENSG00000100813	1.00012
ACKR1 ENSG00000213088	1.00023
ACKR2 ENSG00000144648	0.999352
ACKR3 ENSG00000144476	0.999874
ACKR4 ENSG00000129048	0.999685
ACLY ENSG00000131473	0.999787
ACMSD ENSG00000153086	1.0001
ACO1 ENSG00000122729	1.00024
ACO2 ENSG00000100412	0.99968
ACOD1 ENSG00000102794	1.00026
ACOT1 ENSG00000184227	1.0001
ACOT11 ENSG00000162390	0.999098
ACOT12 ENSG00000172497	0.999907
ACOT13 ENSG00000112304	1.0003
ACOT2 ENSG00000119673	1.0005
ACOT4 ENSG00000177465	0.999732
ACOT6 ENSG00000205669	1.00043
ACOT7 ENSG00000097021	1.00035
ACOT8 ENSG00000101473	0.999122
ACOT9 ENSG00000123130	1.00014
ACOX1 ENSG00000161533	1.00073
ACOX2 ENSG00000168306	0.999801
ACOX3 ENSG00000087008	0.999429
ACOXL ENSG00000153093	1.00004
ACP1 ENSG00000143727	0.999792
ACP2 ENSG00000134575	1.00014
ACP5 ENSG00000102575	0.999295
ACP6 ENSG00000162836	1.00018
ACP7 ENSG00000183760	1.00024
ACPP ENSG00000014257	1.00082
ACPT ENSG00000142513	1.00013
ACR ENSG00000100312	1.00015
ACRBP ENSG00000111644	1.00019
ACRC ENSG00000147174	0.999331
ACRV1 ENSG00000134940	0.999071
ACSBG1 ENSG00000103740	0.99996
ACSBG2 ENSG00000130377	1.00017
ACSF2 ENSG00000167107	1.00025
ACSF3 ENSG00000176715	0.999856
ACSL1 ENSG00000151726	1.00031
ACSL3 ENSG00000123983	1.00007
ACSL4 ENSG00000068366	0.999828
ACSL5 ENSG00000197142	0.999003
ACSL6 ENSG00000164398	0.999486
ACSM1 ENSG00000166743	1.00021
ACSM2A ENSG00000183747	0.999797
ACSM2B ENSG00000066813	0.999703
ACSM3 ENSG00000005187	1.00017
ACSM4 ENSG00000215009	0.999895
ACSM5 ENSG00000183549	0.999681
ACSM6 ENSG00000173124	1.00045
ACSS1 ENSG00000154930	0.99929
ACSS2 ENSG00000131069	0.999869
ACSS3 ENSG00000111058	1.00023
ACTA1 ENSG00000143632	1.00066
ACTA2 ENSG00000107796	1.00071
ACTB ENSG00000075624	0.999791
ACTBL2 ENSG00000169067	0.999837
ACTC1 ENSG00000159251	1.00016
ACTG1 ENSG00000184009	0.999294
ACTG2 ENSG00000163017	1.00078
ACTL10 ENSG00000182584	0.999627
ACTL6A ENSG00000136518	1.00001
ACTL6B ENSG00000077080	1.00049
ACTL7A ENSG00000187003	0.999836
ACTN1 ENSG00000072110	0.99999
ACTN2 ENSG00000077522	1.00039
ACTN3 ENSG00000248746	1.00085
ACTN4 ENSG00000130402	0.999992
ACTR10 ENSG00000131966	0.999664
ACTR1A ENSG00000138107	1.00074
ACTR1B ENSG00000115073	1.00006
ACTR2 ENSG00000138071	1.0004
ACTR3 ENSG00000115091	1.00019
ACTR3B ENSG00000133627	1.00003
ACTR3C ENSG00000106526	1.0011
ACTR5 ENSG00000101442	1.00016
ACTR6 ENSG00000075089	1.00086
ACTR8 ENSG00000113812	0.999941
ACTRT2 ENSG00000169717	0.999848
ACTRT3 ENSG00000184378	1.00054
ACVR1 ENSG00000115170	1.00012
ACVR1B ENSG00000135503	0.999388
ACVR1C ENSG00000123612	0.999746
ACVR2A ENSG00000121989	1.00014
ACVR2B ENSG00000114739	0.999552
ACVRL1 ENSG00000139567	0.999753
ACY1 ENSG00000243989	1.00082
ACY3 ENSG00000132744	1.00042
ACYP1 ENSG00000119640	1.00004
ACYP2 ENSG00000170634	0.99977
ADA ENSG00000196839	0.999267
ADAD1 ENSG00000164113	1.00011
ADAD2 ENSG00000140955	0.999678
ADAL ENSG00000168803	1.00037
ADAM10 ENSG00000137845	0.999684
ADAM11 ENSG00000073670	0.999912
ADAM12 ENSG00000148848	1.0001
ADAM15 ENSG00000143537	0.999816
ADAM17 ENSG00000151694	1.00001
ADAM18 ENSG00000168619	1.00021
ADAM19 ENSG00000135074	0.999957
ADAM2 ENSG00000104755	0.999888
ADAM20 ENSG00000134007	0.999083
ADAM22 ENSG00000008277	1.00035
ADAM23 ENSG00000114948	0.999945
ADAM28 ENSG00000042980	0.99943
ADAM29 ENSG00000168594	0.999997
ADAM30 ENSG00000134249	1.00001
ADAM32 ENSG00000197140	0.99976
ADAM33 ENSG00000149451	0.999723
ADAM7 ENSG00000069206	0.999482
ADAM8 ENSG00000151651	1.00018
ADAM9 ENSG00000168615	1.00015
ADAMDEC1 ENSG00000134028	0.999877
ADAMTS1 ENSG00000154734	0.999747
ADAMTS10 ENSG00000142303	0.999477
ADAMTS12 ENSG00000151388	0.999801
ADAMTS13 ENSG00000160323	1.0004
ADAMTS14 ENSG00000138316	1.00054
ADAMTS15 ENSG00000166106	1.00003
ADAMTS16 ENSG00000145536	0.999379
ADAMTS17 ENSG00000140470	1.00061
ADAMTS18 ENSG00000140873	0.999974
ADAMTS19 ENSG00000145808	1.00037
ADAMTS2 ENSG00000087116	0.999749
ADAMTS20 ENSG00000173157	0.999692
ADAMTS3 ENSG00000156140	1.00037
ADAMTS4 ENSG00000158859	0.999648
ADAMTS5 ENSG00000154736	1.00017
ADAMTS6 ENSG00000049192	1.00054
ADAMTS7 ENSG00000136378	0.999498
ADAMTS8 ENSG00000134917	0.999164
ADAMTS9 ENSG00000163638	1.00025
ADAMTSL1 ENSG00000178031	1.00051
ADAMTSL2 ENSG00000197859	1.00011
ADAMTSL3 ENSG00000156218	0.999545
ADAMTSL4 ENSG00000143382	0.999892
ADAMTSL5 ENSG00000185761	0.999937
ADAP1 ENSG00000105963	0.999735
ADAP2 ENSG00000184060	0.99931
ADAR ENSG00000160710	0.999819
ADARB1 ENSG00000197381	1.00018
ADARB2 ENSG00000185736	1.00053
ADAT1 ENSG00000065457	0.999893
ADAT2 ENSG00000189007	0.999869
ADAT3 ENSG00000213638	1.0004
ADCK1 ENSG00000063761	1.0006
ADCK2 ENSG00000133597	1.00026
ADCK3 ENSG00000163050	0.999694
ADCK4 ENSG00000123815	0.99978
ADCK5 ENSG00000173137	0.999676
ADCY1 ENSG00000164742	0.999527
ADCY10 ENSG00000143199	0.999504
ADCY2 ENSG00000078295	0.999724
ADCY3 ENSG00000138031	1.00057
ADCY4 ENSG00000129467	0.9999
ADCY5 ENSG00000173175	0.999511
ADCY6 ENSG00000174233	0.999612
ADCY7 ENSG00000121281	0.99987
ADCY8 ENSG00000155897	0.99966
ADCY9 ENSG00000162104	0.999509
ADCYAP1 ENSG00000141433	0.999972
ADCYAP1R1 ENSG00000078549	0.999977
ADD1 ENSG00000087274	1.0002
ADD2 ENSG00000075340	1.00006
ADD3 ENSG00000148700	1.00003
ADGB ENSG00000118492	0.999581
ADGRA1 ENSG00000197177	1.00012
ADGRA2 ENSG00000020181	1.00026
ADGRA3 ENSG00000152990	1.00005
ADGRB1 ENSG00000181790	1.00006
ADGRB2 ENSG00000121753	0.999711
ADGRB3 ENSG00000135298	0.999855
ADGRD1 ENSG00000111452	0.999896
ADGRD2 ENSG00000180264	0.999349
ADGRE1 ENSG00000174837	1.00003
ADGRE2 ENSG00000127507	0.999257
ADGRE3 ENSG00000131355	1.00021
ADGRE5 ENSG00000123146	1.00011
ADGRF1 ENSG00000153292	0.999548
ADGRF2 ENSG00000164393	1.00067
ADGRF3 ENSG00000173567	1.00076
ADGRF4 ENSG00000153294	0.999366
ADGRF5 ENSG00000069122	0.999809
ADGRG1 ENSG00000205336	1.00081
ADGRG2 ENSG00000173698	1.00023
ADGRG3 ENSG00000182885	0.999653
ADGRG4 ENSG00000156920	0.99947
ADGRG5 ENSG00000159618	0.999927
ADGRG6 ENSG00000112414	1.00008
ADGRG7 ENSG00000144820	0.999639
ADGRL1 ENSG00000072071	1.00022
ADGRL2 ENSG00000117114	1.00028
ADGRL3 ENSG00000150471	0.999972
ADGRL4 ENSG00000162618	0.99993
ADGRV1 ENSG00000164199	0.999565
ADH1A ENSG00000187758	1.00022
ADH1B ENSG00000196616	0.999972
ADH1C ENSG00000248144	1.0004
ADH4 ENSG00000198099	1.00056
ADH5 ENSG00000197894	0.99963
ADH6 ENSG00000172955	1.00001
ADH7 ENSG00000196344	1.00007
ADHFE1 ENSG00000147576	1.00028
ADI1 ENSG00000182551	0.999789
ADIG ENSG00000182035	1.00024
ADIPOQ ENSG00000181092	0.999616
ADIPOR1 ENSG00000159346	0.999872
ADIPOR2 ENSG00000006831	0.999282
ADIRF ENSG00000148671	1.00009
ADK ENSG00000156110	1.00032
ADM ENSG00000148926	1.0007
ADM2 ENSG00000128165	0.999842
ADM5 ENSG00000224420	1.00076
ADNP ENSG00000101126	0.99968
ADNP2 ENSG00000101544	0.9998
ADO ENSG00000181915	1.00036
ADORA1 ENSG00000163485	1.00069
ADORA2A ENSG00000128271	0.999593
ADORA2B ENSG00000170425	0.9996
ADORA3 ENSG00000282608	0.99959
ADPGK ENSG00000159322	1.00053
ADPRH ENSG00000144843	1.00005
ADPRHL1 ENSG00000153531	0.999909
ADPRHL2 ENSG00000116863	0.999963
ADPRM ENSG00000170222	1.00062
ADRA1A ENSG00000120907	1
ADRA1B ENSG00000170214	1.00016
ADRA1D ENSG00000171873	0.99961
ADRA2A ENSG00000150594	1.00019
ADRA2B ENSG00000274286	0.999921
ADRA2C ENSG00000184160	1.00016
ADRB1 ENSG00000043591	1.00026
ADRB2 ENSG00000169252	1.00024
ADRB3 ENSG00000188778	1.00058
ADRM1 ENSG00000130706	0.999385
ADSL ENSG00000239900	1.00043
ADSS ENSG00000035687	0.999995
ADSSL1 ENSG00000185100	1.00072
ADTRP ENSG00000111863	1.00014
AEBP1 ENSG00000106624	1.0003
AEBP2 ENSG00000139154	1.00018
AEN ENSG00000181026	0.999236
AES ENSG00000104964	1.0002
AF011889.5 ENSG00000241489	0.999904
AF111168.1 ENSG00000280308	0.999557
AF131216.1 ENSG00000280273	0.999528
AF165138.7 ENSG00000243440	0.999615
AFAP1 ENSG00000196526	1.00017
AFAP1L1 ENSG00000157510	1.00056
AFAP1L2 ENSG00000169129	1.00004
AFF1 ENSG00000172493	0.999985
AFF2 ENSG00000155966	1.00042
AFF3 ENSG00000144218	1
AFF4 ENSG00000072364	0.999769
AFG3L2 ENSG00000141385	0.999866
AFM ENSG00000079557	0.999707
AFMID ENSG00000183077	0.999898
AFP ENSG00000081051	0.999842
AFTPH ENSG00000119844	1.00013
AGA ENSG00000038002	0.999696
AGAP1 ENSG00000157985	1.00016
AGAP14P ENSG00000279058	1.00023
AGAP2 ENSG00000135439	0.999891
AGAP3 ENSG00000133612	1.00045
AGAP4 ENSG00000188234	1.00042
AGAP5 ENSG00000172650	1.00013
AGAP6 ENSG00000204149	0.999286
AGAP9 ENSG00000204172	1.0001
AGBL1 ENSG00000273540	0.999991
AGBL2 ENSG00000165923	0.999237
AGBL3 ENSG00000146856	0.999313
AGBL4 ENSG00000186094	0.999746
AGBL5 ENSG00000084693	1.00019
AGER ENSG00000204305	0.999369
AGFG1 ENSG00000173744	0.999771
AGFG2 ENSG00000106351	1.00034
AGGF1 ENSG00000164252	1.00023
AGK ENSG00000006530	1.00011
AGL ENSG00000162688	0.999728
AGMAT ENSG00000116771	1.00084
AGMO ENSG00000187546	0.999893
AGO1 ENSG00000092847	1.00042
AGO2 ENSG00000123908	0.999626
AGO3 ENSG00000126070	1.00003
AGO4 ENSG00000134698	0.999912
AGPAT1 ENSG00000204310	1
AGPAT2 ENSG00000169692	1.00013
AGPAT3 ENSG00000160216	0.999575
AGPAT4 ENSG00000026652	0.999961
AGPAT5 ENSG00000155189	0.999884
AGPS ENSG00000018510	0.999874
AGR2 ENSG00000106541	1.00011
AGR3 ENSG00000173467	1.0005
AGRN ENSG00000188157	1.00038
AGRP ENSG00000159723	0.999626
AGT ENSG00000135744	1.00051
AGTPBP1 ENSG00000135049	1.00076
AGTR1 ENSG00000144891	0.999902
AGTRAP ENSG00000177674	1.0002
AGXT ENSG00000172482	0.999973
AGXT2 ENSG00000113492	1.00014
AHCTF1 ENSG00000153207	1.00041
AHCY ENSG00000101444	1.00072
AHCYL1 ENSG00000168710	0.999952
AHCYL2 ENSG00000158467	1.00004
AHDC1 ENSG00000126705	0.999459
AHI1 ENSG00000135541	0.999885
AHNAK ENSG00000124942	0.99951
AHNAK2 ENSG00000185567	1.00002
AHR ENSG00000106546	1.0007
AHRR ENSG00000063438	1.00028
AHSA1 ENSG00000100591	0.999581
AHSA2 ENSG00000173209	1.00113
AHSG ENSG00000145192	1.00078
AHSP ENSG00000169877	0.999773
AICDA ENSG00000111732	0.999184
AIDA ENSG00000186063	1.00009
AIF1 ENSG00000204472	1.00006
AIF1L ENSG00000126878	1.00052
AIFM1 ENSG00000156709	1.00061
AIFM2 ENSG00000042286	1.00002
AIFM3 ENSG00000183773	0.999774
AIG1 ENSG00000146416	1.00007
AIM1 ENSG00000112297	0.999879
AIM1L ENSG00000176092	1.00054
AIM2 ENSG00000163568	0.999549
AIMP1 ENSG00000164022	0.999676
AIMP2 ENSG00000106305	1.00029
AIP ENSG00000110711	0.999546
AIPL1 ENSG00000129221	1.00002
AIRE ENSG00000160224	0.999352
AJ239318.1 ENSG00000280108	0.999335
AJAP1 ENSG00000196581	0.999834
AJUBA ENSG00000129474	0.999448
AK1 ENSG00000106992	0.999947
AK2 ENSG00000004455	1.00004
AK3 ENSG00000147853	0.999643
AK4 ENSG00000162433	0.999767
AK5 ENSG00000154027	1.00031
AK6 ENSG00000085231	1.00034
AK7 ENSG00000140057	0.999912
AK8 ENSG00000165695	0.999289
AK9 ENSG00000155085	1.00008
AKAP1 ENSG00000121057	1.00008
AKAP10 ENSG00000108599	0.999558
AKAP11 ENSG00000023516	0.999838
AKAP12 ENSG00000131016	0.999779
AKAP13 ENSG00000170776	0.999769
AKAP14 ENSG00000186471	0.999815
AKAP17A ENSG00000197976	1.00083
AKAP3 ENSG00000111254	1
AKAP4 ENSG00000147081	1.00079
AKAP5 ENSG00000179841	1.00028
AKAP6 ENSG00000151320	1.00023
AKAP7 ENSG00000118507	1.00056
AKAP8 ENSG00000105127	1.00038
AKAP8L ENSG00000011243	1.00008
AKAP9 ENSG00000127914	1.00061
AKIP1 ENSG00000166452	0.999862
AKIRIN1 ENSG00000174574	0.999851
AKIRIN2 ENSG00000135334	0.999624
AKNA ENSG00000106948	1.00033
AKNAD1 ENSG00000162641	1.00035
AKR1A1 ENSG00000117448	0.999876
AKR1B1 ENSG00000085662	1.00036
AKR1B10 ENSG00000198074	0.999597
AKR1B15 ENSG00000227471	0.999768
AKR1C1 ENSG00000187134	0.99985
AKR1C2 ENSG00000151632	0.999948
AKR1C3 ENSG00000196139	1.00026
AKR1C4 ENSG00000198610	0.999756
AKR1D1 ENSG00000122787	1.00056
AKR1E2 ENSG00000165568	1.00036
AKR7A2 ENSG00000053371	0.999385
AKR7A3 ENSG00000162482	0.999862
AKR7L ENSG00000211454	0.999342
AKT1 ENSG00000142208	0.999938
AKT1S1 ENSG00000204673	0.999396
AKT2 ENSG00000105221	1.00045
AKT3 ENSG00000117020	0.99984
AKTIP ENSG00000166971	0.999347
AL023806.1 ENSG00000280184	1.00004
AL049794.1 ENSG00000280240	1.00001
AL049872.1 ENSG00000279963	0.99943
AL133475.1 ENSG00000281602	1.00024
AL135745.1 ENSG00000279654	0.99992
AL135787.1 ENSG00000283263	1.00075
AL354828.1 ENSG00000279282	0.999992
AL354828.2 ENSG00000280175	1.00104
AL356053.1 ENSG00000150076	0.998934
AL356289.1 ENSG00000279096	0.999866
AL356585.1 ENSG00000279081	1.00003
AL357140.1 ENSG00000280113	1.0002
AL358852.1 ENSG00000278899	1.00007
AL365181.1 ENSG00000280316	0.99999
AL513523.2 ENSG00000279767	1.00026
AL589743.1 ENSG00000279508	0.999649
AL590235.1 ENSG00000280230	1.0003
AL645922.1 ENSG00000279546	0.999999
ALAD ENSG00000148218	0.999285
ALAS1 ENSG00000023330	1.00036
ALAS2 ENSG00000158578	1.00052
ALB ENSG00000163631	1.00033
ALCAM ENSG00000170017	1.00036
ALDH16A1 ENSG00000161618	1.00046
ALDH18A1 ENSG00000059573	1.00057
ALDH1A1 ENSG00000165092	0.999355
ALDH1A2 ENSG00000128918	0.999573
ALDH1A3 ENSG00000184254	1.00022
ALDH1B1 ENSG00000137124	0.999687
ALDH1L1 ENSG00000144908	0.999663
ALDH1L2 ENSG00000136010	0.999327
ALDH3A1 ENSG00000108602	0.99994
ALDH3A2 ENSG00000072210	1.00002
ALDH3B1 ENSG00000006534	1.0009
ALDH3B2 ENSG00000132746	1.00003
ALDH4A1 ENSG00000159423	1.0004
ALDH5A1 ENSG00000112294	0.999634
ALDH6A1 ENSG00000119711	0.99978
ALDH7A1 ENSG00000164904	1.00044
ALDH8A1 ENSG00000118514	1.00005
ALDH9A1 ENSG00000143149	1.00054
ALDOA ENSG00000149925	0.999558
ALDOB ENSG00000136872	0.99957
ALDOC ENSG00000109107	0.99955
ALG1 ENSG00000033011	1.00006
ALG10 ENSG00000139133	1.00086
ALG10B ENSG00000175548	1.00047
ALG11 ENSG00000253710	1.00048
ALG12 ENSG00000182858	1.00035
ALG13 ENSG00000101901	0.999469
ALG14 ENSG00000172339	1.00025
ALG1L ENSG00000189366	1.00025
ALG1L2 ENSG00000251287	1.00045
ALG2 ENSG00000119523	1.0002
ALG3 ENSG00000214160	1.00038
ALG5 ENSG00000120697	0.999817
ALG6 ENSG00000088035	0.999889
ALG8 ENSG00000159063	1.00016
ALG9 ENSG00000086848	1.0005
ALK ENSG00000171094	0.999307
ALKBH1 ENSG00000100601	0.999666
ALKBH2 ENSG00000189046	0.999744
ALKBH3 ENSG00000166199	0.999979
ALKBH4 ENSG00000160993	1.00016
ALKBH5 ENSG00000091542	0.999943
ALKBH6 ENSG00000239382	1.0001
ALKBH7 ENSG00000125652	1.0004
ALKBH8 ENSG00000137760	1.00021
ALLC ENSG00000151360	1.00001
ALMS1 ENSG00000116127	0.999778
ALOX12 ENSG00000108839	0.999636
ALOX12B ENSG00000179477	1.00052
ALOX15 ENSG00000161905	1.00013
ALOX15B ENSG00000179593	0.99979
ALOX5 ENSG00000012779	1.00112
ALOX5AP ENSG00000132965	0.999759
ALOXE3 ENSG00000179148	0.999905
ALPK1 ENSG00000073331	1.0002
ALPK2 ENSG00000198796	0.99944
ALPK3 ENSG00000136383	0.99941
ALPL ENSG00000162551	1.00031
ALPP ENSG00000163283	0.999946
ALS2 ENSG00000003393	0.999195
ALS2CL ENSG00000178038	0.999853
ALS2CR11 ENSG00000155754	1.00021
ALS2CR12 ENSG00000155749	1.00028
ALX1 ENSG00000180318	0.999791
ALX3 ENSG00000156150	0.999715
ALX4 ENSG00000052850	0.999995
ALYREF ENSG00000183684	1.00011
AMACR ENSG00000242110	1.00042
AMBN ENSG00000178522	1.00019
AMBP ENSG00000106927	0.99991
AMBRA1 ENSG00000110497	0.999837
AMD1 ENSG00000123505	1.00006
AMDHD1 ENSG00000139344	0.999153
AMDHD2 ENSG00000162066	1.00017
AMELX ENSG00000125363	1.00004
AMELY ENSG00000099721	1.00001
AMER1 ENSG00000184675	0.999793
AMER2 ENSG00000165566	0.999934
AMER3 ENSG00000178171	1.00037
AMFR ENSG00000159461	0.999913
AMH ENSG00000104899	0.999942
AMHR2 ENSG00000135409	0.999854
AMIGO1 ENSG00000181754	0.999982
AMIGO2 ENSG00000139211	1.00022
AMIGO3 ENSG00000176020	1.0001
AMMECR1 ENSG00000101935	1.00047
AMMECR1L ENSG00000144233	1.0002
AMN ENSG00000166126	1.00043
AMN1 ENSG00000151743	1.0002
AMOT ENSG00000126016	0.999682
AMOTL1 ENSG00000166025	1.00024
AMOTL2 ENSG00000114019	1.00105
AMPD1 ENSG00000116748	0.999966
AMPD2 ENSG00000116337	0.99969
AMPD3 ENSG00000133805	0.999149
AMPH ENSG00000078053	1.00051
AMT ENSG00000145020	0.999803
AMTN ENSG00000187689	1.00012
AMY1A ENSG00000237763	0.999873
AMY1B ENSG00000174876	0.999687
AMY1C ENSG00000187733	1.00061
AMY2A ENSG00000243480	0.99951
AMY2B ENSG00000240038	0.999461
AMZ1 ENSG00000174945	1.0002
AMZ2 ENSG00000196704	1.00014
ANAPC1 ENSG00000153107	1.00018
ANAPC10 ENSG00000164162	0.999889
ANAPC11 ENSG00000141552	1.00021
ANAPC13 ENSG00000129055	1.0002
ANAPC15 ENSG00000110200	1.00012
ANAPC16 ENSG00000166295	0.999454
ANAPC2 ENSG00000176248	0.999774
ANAPC4 ENSG00000053900	1.00043
ANAPC5 ENSG00000089053	0.999967
ANAPC7 ENSG00000196510	0.999994
ANG ENSG00000214274	1.00004
ANGEL1 ENSG00000013523	1.00106
ANGEL2 ENSG00000174606	0.999733
ANGPT1 ENSG00000154188	0.99999
ANGPT2 ENSG00000091879	0.9995
ANGPT4 ENSG00000101280	0.999845
ANGPTL1 ENSG00000116194	1.00031
ANGPTL2 ENSG00000136859	1.00042
ANGPTL3 ENSG00000132855	0.999737
ANGPTL4 ENSG00000167772	1.00026
ANGPTL5 ENSG00000187151	0.999921
ANGPTL6 ENSG00000130812	0.999721
ANGPTL7 ENSG00000171819	1.0005
ANGPTL8 ENSG00000130173	0.999451
ANHX ENSG00000227059	0.999757
ANK1 ENSG00000029534	0.999609
ANK2 ENSG00000145362	0.999893
ANK3 ENSG00000151150	1.00073
ANKAR ENSG00000151687	1.00014
ANKDD1A ENSG00000166839	1.00073
ANKDD1B ENSG00000189045	1.00047
ANKEF1 ENSG00000132623	1.00028
ANKFN1 ENSG00000153930	1.00034
ANKFY1 ENSG00000185722	0.999763
ANKH ENSG00000154122	0.999953
ANKHD1 ENSG00000131503	0.999824
ANKHD1-EIF4EBP3 ENSG00000254996	1.00027
ANKIB1 ENSG00000001629	0.999881
ANKK1 ENSG00000170209	0.999713
ANKLE1 ENSG00000160117	0.998842
ANKLE2 ENSG00000176915	0.999975
ANKMY1 ENSG00000144504	0.999428
ANKMY2 ENSG00000106524	1.00011
ANKRA2 ENSG00000164331	1.00018
ANKRD1 ENSG00000148677	1.00082
ANKRD10 ENSG00000088448	1.00057
ANKRD11 ENSG00000167522	1.00007
ANKRD12 ENSG00000101745	1.00064
ANKRD13A ENSG00000076513	0.999741
ANKRD13B ENSG00000198720	0.999878
ANKRD13C ENSG00000118454	1.00005
ANKRD13D ENSG00000172932	1.00059
ANKRD16 ENSG00000134461	0.999423
ANKRD17 ENSG00000132466	0.999898
ANKRD18A ENSG00000180071	0.999835
ANKRD18B ENSG00000230453	0.999507
ANKRD2 ENSG00000165887	1.0006
ANKRD20A1 ENSG00000260691	1.00035
ANKRD20A2 ENSG00000183148	1.00031
ANKRD20A3 ENSG00000276203	0.999617
ANKRD20A4 ENSG00000172014	0.99974
ANKRD22 ENSG00000152766	0.999592
ANKRD23 ENSG00000163126	0.999714
ANKRD24 ENSG00000089847	0.999722
ANKRD26 ENSG00000107890	0.999979
ANKRD27 ENSG00000105186	1.00021
ANKRD28 ENSG00000206560	0.999595
ANKRD29 ENSG00000154065	0.999758
ANKRD30A ENSG00000148513	1.00003
ANKRD30B ENSG00000180777	1.0001
ANKRD30BL ENSG00000163046	1.00011
ANKRD31 ENSG00000145700	1.00012
ANKRD33 ENSG00000167612	1.00012
ANKRD33B ENSG00000164236	0.99979
ANKRD34A ENSG00000272031	1.00022
ANKRD34B ENSG00000189127	1.0001
ANKRD34C ENSG00000235711	0.999977
ANKRD35 ENSG00000198483	0.999981
ANKRD36 ENSG00000135976	1.00039
ANKRD36B ENSG00000196912	0.999909
ANKRD36C ENSG00000174501	0.999407
ANKRD37 ENSG00000186352	1.0001
ANKRD39 ENSG00000213337	0.999837
ANKRD40 ENSG00000154945	0.999204
ANKRD42 ENSG00000137494	0.999702
ANKRD44 ENSG00000065413	1.00013
ANKRD45 ENSG00000183831	1.00021
ANKRD46 ENSG00000186106	1.00016
ANKRD49 ENSG00000168876	0.999542
ANKRD50 ENSG00000151458	0.999259
ANKRD52 ENSG00000139645	0.999873
ANKRD53 ENSG00000144031	1.00071
ANKRD54 ENSG00000100124	0.999522
ANKRD55 ENSG00000164512	1.00001
ANKRD6 ENSG00000135299	1.00105
ANKRD61 ENSG00000157999	1.00017
ANKRD62 ENSG00000181626	0.999874
ANKRD65 ENSG00000235098	1.00008
ANKRD66 ENSG00000230062	1.00047
ANKRD7 ENSG00000106013	1.0009
ANKRD9 ENSG00000156381	0.999747
ANKS1A ENSG00000064999	1.00042
ANKS1B ENSG00000185046	0.999767
ANKS3 ENSG00000168096	0.999536
ANKS4B ENSG00000175311	1
ANKS6 ENSG00000165138	0.999696
ANKUB1 ENSG00000206199	1.00003
ANKZF1 ENSG00000163516	0.999572
ANLN ENSG00000011426	1.00013
ANO1 ENSG00000131620	1.00005
ANO10 ENSG00000160746	0.99998
ANO2 ENSG00000047617	0.999977
ANO3 ENSG00000134343	0.999846
ANO4 ENSG00000151572	1.00057
ANO5 ENSG00000171714	0.999894
ANO6 ENSG00000177119	1.00033
ANO7 ENSG00000146205	0.999914
ANO8 ENSG00000074855	1.00001
ANO9 ENSG00000185101	0.999992
ANOS1 ENSG00000011201	1.00059
ANP32A ENSG00000140350	0.999651
ANP32B ENSG00000136938	1.00024
ANP32D ENSG00000139223	1.00015
ANP32E ENSG00000143401	1.00036
ANPEP ENSG00000166825	0.999759
ANTXR1 ENSG00000169604	1.00022
ANTXR2 ENSG00000163297	0.999302
ANTXRL ENSG00000274209	0.999491
ANXA1 ENSG00000135046	0.999909
ANXA10 ENSG00000109511	1.00017
ANXA11 ENSG00000122359	1.00017
ANXA13 ENSG00000104537	1.00029
ANXA2 ENSG00000182718	1.00001
ANXA2R ENSG00000177721	0.999724
ANXA3 ENSG00000138772	1.00015
ANXA4 ENSG00000196975	0.999443
ANXA5 ENSG00000164111	1.00013
ANXA6 ENSG00000197043	1.00025
ANXA7 ENSG00000138279	1.00011
ANXA8 ENSG00000265190	1.00034
ANXA8L1 ENSG00000264230	1.00014
ANXA9 ENSG00000143412	1.00005
AOAH ENSG00000136250	0.999788
AOC1 ENSG00000002726	1.00042
AOC2 ENSG00000131480	0.999947
AOC3 ENSG00000131471	1.00005
AOX1 ENSG00000138356	1.00038
AP000275.65 ENSG00000265590	0.999493
AP000295.9 ENSG00000249624	1.00019
AP000304.12 ENSG00000249209	0.999621
AP000349.2 ENSG00000280178	0.999604
AP000350.10 ENSG00000251357	1.00005
AP000687.1 ENSG00000280170	1.00002
AP000721.4 ENSG00000256100	1.00068
AP000769.1 ENSG00000279576	0.999735
AP000866.1 ENSG00000279342	0.999581
AP001888.1 ENSG00000281781	1.00001
AP002962.1 ENSG00000279906	1.00043
AP006285.2 ENSG00000278919	0.999904
AP1AR ENSG00000138660	0.999906
AP1B1 ENSG00000100280	0.999609
AP1G1 ENSG00000166747	0.999828
AP1G2 ENSG00000213983	1.00038
AP1M1 ENSG00000072958	1.00021
AP1M2 ENSG00000129354	1.00002
AP1S1 ENSG00000106367	1.00028
AP1S2 ENSG00000182287	1.00003
AP1S3 ENSG00000152056	1.00081
AP2A1 ENSG00000196961	0.999734
AP2A2 ENSG00000183020	0.999741
AP2B1 ENSG00000006125	1.00019
AP2M1 ENSG00000161203	0.99965
AP2S1 ENSG00000042753	0.999384
AP3B1 ENSG00000132842	1.00019
AP3B2 ENSG00000103723	0.999499
AP3D1 ENSG00000065000	0.999413
AP3M1 ENSG00000185009	1.00051
AP3M2 ENSG00000070718	1.00006
AP3S1 ENSG00000177879	1.00004
AP3S2 ENSG00000157823	1.00003
AP4B1 ENSG00000134262	0.999536
AP4E1 ENSG00000081014	0.999722
AP4M1 ENSG00000221838	0.999657
AP4S1 ENSG00000100478	0.999662
AP5B1 ENSG00000254470	1.00016
AP5M1 ENSG00000053770	1.00111
AP5S1 ENSG00000125843	1.00015
AP5Z1 ENSG00000242802	0.999924
APAF1 ENSG00000120868	0.99912
APBA1 ENSG00000107282	1.00054
APBA2 ENSG00000034053	1.00102
APBA3 ENSG00000011132	1.00013
APBB1 ENSG00000166313	1.00068
APBB1IP ENSG00000077420	1.00031
APBB2 ENSG00000163697	0.999875
APBB3 ENSG00000113108	1.00022
APC ENSG00000134982	0.999923
APC2 ENSG00000115266	0.999712
APCDD1 ENSG00000154856	0.99958
APCDD1L ENSG00000198768	0.999447
APCS ENSG00000132703	0.999262
APEH ENSG00000164062	1.00017
APELA ENSG00000248329	1.00005
APEX1 ENSG00000100823	0.99996
APEX2 ENSG00000169188	0.999859
APH1A ENSG00000117362	0.999486
APH1B ENSG00000138613	1.0001
API5 ENSG00000166181	0.999844
APIP ENSG00000149089	0.999658
APITD1 ENSG00000175279	0.999996
APITD1-CORT ENSG00000251503	1.00016
APLF ENSG00000169621	0.999854
APLN ENSG00000171388	1.00003
APLNR ENSG00000134817	1.00035
APLP1 ENSG00000105290	1.00022
APLP2 ENSG00000084234	0.999503
APMAP ENSG00000101474	0.999811
APOA1 ENSG00000118137	0.99999
APOA2 ENSG00000158874	1.00037
APOB ENSG00000084674	0.99996
APOBEC1 ENSG00000111701	1.00032
APOBEC2 ENSG00000124701	0.999743
APOBEC3A ENSG00000128383	1.00067
APOBEC3B ENSG00000179750	1.00007
APOBEC3C ENSG00000244509	0.999723
APOBEC3D ENSG00000243811	1.00048
APOBEC3F ENSG00000128394	1.00037
APOBEC3G ENSG00000239713	1.00024
APOBEC3H ENSG00000100298	0.99995
APOBEC4 ENSG00000173627	1.0002
APOBR ENSG00000184730	1.00079
APOC1 ENSG00000130208	0.999153
APOC2 ENSG00000234906	0.999733
APOC3 ENSG00000110245	0.999586
APOC4 ENSG00000267467	0.999348
APOD ENSG00000189058	0.999152
APOE ENSG00000130203	1.0001
APOF ENSG00000175336	0.999473
APOH ENSG00000091583	0.999748
APOL1 ENSG00000100342	0.999107
APOL2 ENSG00000128335	1.00032
APOL3 ENSG00000128284	1.00013
APOL4 ENSG00000100336	0.999539
APOL6 ENSG00000221963	1.00005
APOLD1 ENSG00000178878	0.999234
APOM ENSG00000204444	1.00031
APOO ENSG00000184831	1.00001
APOOL ENSG00000155008	1.00001
APP ENSG00000142192	0.999614
APPBP2 ENSG00000062725	1.0004
APPL1 ENSG00000157500	0.999955
APPL2 ENSG00000136044	0.999784
APRT ENSG00000198931	0.999999
APTX ENSG00000137074	1.00011
AQP1 ENSG00000240583	0.9994
AQP10 ENSG00000143595	1.00022
AQP11 ENSG00000178301	1.00009
AQP12A ENSG00000184945	0.999755
AQP12B ENSG00000185176	1.00029
AQP2 ENSG00000167580	0.999368
AQP3 ENSG00000165272	0.999741
AQP4 ENSG00000171885	0.999552
AQP5 ENSG00000161798	0.999647
AQP6 ENSG00000086159	1.00044
AQP7 ENSG00000165269	1.00025
AQP8 ENSG00000103375	1.00013
AQP9 ENSG00000103569	1.00042
AQR ENSG00000021776	0.999757
AR ENSG00000169083	1.00001
ARAF ENSG00000078061	1.001
ARAP1 ENSG00000186635	1.00055
ARAP2 ENSG00000047365	1.00069
ARAP3 ENSG00000120318	1.00004
ARC ENSG00000198576	1
ARCN1 ENSG00000095139	1.00076
AREG ENSG00000109321	0.999975
AREL1 ENSG00000119682	0.99973
ARF1 ENSG00000143761	0.999618
ARF3 ENSG00000134287	0.999511
ARF4 ENSG00000168374	0.999753
ARF5 ENSG00000004059	1.00016
ARF6 ENSG00000165527	0.999986
ARFGAP1 ENSG00000101199	1.00004
ARFGAP2 ENSG00000149182	1.00001
ARFGAP3 ENSG00000242247	1.00044
ARFGEF1 ENSG00000066777	1.00048
ARFGEF2 ENSG00000124198	0.99977
ARFGEF3 ENSG00000112379	0.999263
ARFIP1 ENSG00000164144	0.999658
ARFIP2 ENSG00000132254	0.999703
ARFRP1 ENSG00000101246	0.999752
ARG1 ENSG00000118520	0.999364
ARG2 ENSG00000081181	1.00059
ARGFX ENSG00000186103	0.999144
ARGLU1 ENSG00000134884	0.999454
ARHGAP1 ENSG00000175220	0.999871
ARHGAP10 ENSG00000071205	1.00136
ARHGAP11A ENSG00000198826	1.00014
ARHGAP11B ENSG00000187951	0.999354
ARHGAP12 ENSG00000165322	0.999803
ARHGAP15 ENSG00000075884	0.999422
ARHGAP17 ENSG00000140750	0.999783
ARHGAP18 ENSG00000146376	1.0003
ARHGAP19 ENSG00000213390	0.999956
ARHGAP20 ENSG00000137727	1.00018
ARHGAP21 ENSG00000107863	0.99952
ARHGAP22 ENSG00000128805	1.00006
ARHGAP23 ENSG00000275832	1.00024
ARHGAP24 ENSG00000138639	1.00019
ARHGAP25 ENSG00000163219	1.00065
ARHGAP26 ENSG00000145819	1.00055
ARHGAP27 ENSG00000159314	0.99989
ARHGAP28 ENSG00000088756	1.00067
ARHGAP29 ENSG00000137962	0.999985
ARHGAP30 ENSG00000186517	1.00049
ARHGAP31 ENSG00000031081	0.999472
ARHGAP32 ENSG00000134909	1.00014
ARHGAP33 ENSG00000004777	0.999819
ARHGAP35 ENSG00000160007	1.00016
ARHGAP36 ENSG00000147256	1.00019
ARHGAP39 ENSG00000147799	1.00002
ARHGAP4 ENSG00000089820	0.999379
ARHGAP40 ENSG00000124143	1.00072
ARHGAP42 ENSG00000165895	1.00012
ARHGAP44 ENSG00000006740	1.0002
ARHGAP45 ENSG00000180448	0.999589
ARHGAP5 ENSG00000100852	1.00003
ARHGAP6 ENSG00000047648	1.00062
ARHGAP8 ENSG00000241484	1.00069
ARHGAP9 ENSG00000123329	0.99996
ARHGDIA ENSG00000141522	0.999593
ARHGDIB ENSG00000111348	1.00056
ARHGDIG ENSG00000242173	1.00026
ARHGEF1 ENSG00000076928	0.999891
ARHGEF10 ENSG00000104728	0.99973
ARHGEF10L ENSG00000074964	1.00002
ARHGEF11 ENSG00000132694	1.0005
ARHGEF12 ENSG00000196914	0.999673
ARHGEF15 ENSG00000198844	1.00009
ARHGEF16 ENSG00000130762	1.00007
ARHGEF17 ENSG00000110237	0.999343
ARHGEF18 ENSG00000104880	1.00016
ARHGEF19 ENSG00000142632	0.999849
ARHGEF2 ENSG00000116584	0.999877
ARHGEF25 ENSG00000240771	0.999079
ARHGEF26 ENSG00000114790	1.00075
ARHGEF28 ENSG00000214944	1.00047
ARHGEF3 ENSG00000163947	1.0005
ARHGEF33 ENSG00000214694	1.00012
ARHGEF35 ENSG00000213214	1.00045
ARHGEF37 ENSG00000183111	1.00012
ARHGEF38 ENSG00000236699	1.0006
ARHGEF39 ENSG00000137135	1.00081
ARHGEF4 ENSG00000136002	0.999816
ARHGEF40 ENSG00000165801	1.00039
ARHGEF5 ENSG00000050327	1.00044
ARHGEF6 ENSG00000129675	1.00005
ARHGEF7 ENSG00000102606	1.00017
ARHGEF9 ENSG00000131089	1.00101
ARID1A ENSG00000117713	0.999425
ARID1B ENSG00000049618	0.99962
ARID2 ENSG00000189079	1.00009
ARID3A ENSG00000116017	1.00019
ARID3B ENSG00000179361	1.00008
ARID4A ENSG00000032219	1.00005
ARID4B ENSG00000054267	0.999422
ARID5A ENSG00000196843	1.00032
ARID5B ENSG00000150347	1.00008
ARIH1 ENSG00000166233	0.999666
ARIH2 ENSG00000177479	0.999451
ARIH2OS ENSG00000221883	0.999947
ARL1 ENSG00000120805	1.00033
ARL10 ENSG00000175414	1.00005
ARL11 ENSG00000152213	0.999673
ARL13B ENSG00000169379	0.999832
ARL14 ENSG00000179674	0.998699
ARL14EP ENSG00000152219	0.999192
ARL15 ENSG00000185305	0.999392
ARL16 ENSG00000214087	1.00059
ARL17A ENSG00000185829	0.999895
ARL17B ENSG00000228696	0.999952
ARL2 ENSG00000213465	0.99988
ARL2BP ENSG00000102931	1.00002
ARL3 ENSG00000138175	0.9999
ARL4A ENSG00000122644	1.00065
ARL4C ENSG00000188042	0.999976
ARL4D ENSG00000175906	0.999898
ARL5A ENSG00000162980	1.00003
ARL5B ENSG00000165997	0.999929
ARL5C ENSG00000141748	1.00035
ARL6 ENSG00000113966	1
ARL6IP1 ENSG00000170540	0.999384
ARL6IP4 ENSG00000182196	1.00079
ARL6IP5 ENSG00000144746	1.00009
ARL6IP6 ENSG00000177917	0.99976
ARL8A ENSG00000143862	0.999955
ARL8B ENSG00000134108	1.00049
ARL9 ENSG00000196503	1.00019
ARMC1 ENSG00000104442	1.0003
ARMC10 ENSG00000170632	0.999957
ARMC12 ENSG00000157343	0.999626
ARMC2 ENSG00000118690	1.00055
ARMC3 ENSG00000165309	0.99965
ARMC4 ENSG00000169126	1.00016
ARMC5 ENSG00000140691	1.0003
ARMC6 ENSG00000105676	0.999595
ARMC7 ENSG00000125449	0.999916
ARMC8 ENSG00000114098	1.00007
ARMC9 ENSG00000135931	0.999251
ARMCX1 ENSG00000126947	1.00012
ARMCX2 ENSG00000184867	1.00027
ARMCX3 ENSG00000102401	1.00015
ARMCX4 ENSG00000196440	1.00018
ARMCX5 ENSG00000125962	0.999477
ARMCX6 ENSG00000198960	1.00088
ARMS2 ENSG00000254636	0.999928
ARMT1 ENSG00000146476	0.999906
ARNT ENSG00000143437	0.99967
ARNT2 ENSG00000172379	0.999865
ARNTL ENSG00000133794	0.999385
ARNTL2 ENSG00000029153	0.999926
ARPC1A ENSG00000241685	1.00012
ARPC1B ENSG00000130429	0.999947
ARPC2 ENSG00000163466	1
ARPC3 ENSG00000111229	1.00025
ARPC4 ENSG00000241553	1.0003
ARPC5 ENSG00000162704	0.999481
ARPC5L ENSG00000136950	1.00003
ARPIN ENSG00000242498	1.00005
ARPP19 ENSG00000128989	0.999585
ARPP21 ENSG00000172995	1.00041
ARRB1 ENSG00000137486	1.00043
ARRB2 ENSG00000141480	0.999738
ARRDC1 ENSG00000197070	0.998823
ARRDC2 ENSG00000105643	1.00069
ARRDC3 ENSG00000113369	0.999253
ARRDC4 ENSG00000140450	0.999754
ARRDC5 ENSG00000205784	1.00014
ARSA ENSG00000100299	0.999584
ARSB ENSG00000113273	0.999762
ARSD ENSG00000006756	0.999542
ARSE ENSG00000157399	0.999761
ARSF ENSG00000062096	1.00036
ARSG ENSG00000141337	1.00016
ARSI ENSG00000183876	1.00003
ARSJ ENSG00000180801	0.999719
ARSK ENSG00000164291	1.00029
ART3 ENSG00000156219	1.00054
ART4 ENSG00000111339	1.00007
ART5 ENSG00000167311	1.00011
ARTN ENSG00000117407	1.00001
ARV1 ENSG00000173409	0.999859
ARVCF ENSG00000099889	1.0004
ARX ENSG00000004848	0.999939
AS3MT ENSG00000214435	0.999286
ASAH1 ENSG00000104763	1.00024
ASAH2 ENSG00000188611	1.00038
ASAH2B ENSG00000204147	1.00041
ASAP1 ENSG00000153317	1.00038
ASAP2 ENSG00000151693	0.999967
ASAP3 ENSG00000088280	0.999358
ASB1 ENSG00000065802	1
ASB10 ENSG00000146926	0.99967
ASB11 ENSG00000165192	0.999917
ASB12 ENSG00000198881	0.999728
ASB13 ENSG00000196372	0.999758
ASB14 ENSG00000239388	0.999372
ASB15 ENSG00000146809	1.00019
ASB16 ENSG00000161664	1.00026
ASB17 ENSG00000154007	1.00017
ASB18 ENSG00000182177	1.00085
ASB2 ENSG00000100628	0.999809
ASB3 ENSG00000115239	1.00005
ASB4 ENSG00000005981	1.00055
ASB5 ENSG00000164122	1.00079
ASB6 ENSG00000148331	1.00057
ASB7 ENSG00000183475	1.00031
ASB8 ENSG00000177981	0.999998
ASB9 ENSG00000102048	1.0003
ASCC1 ENSG00000138303	0.999685
ASCC2 ENSG00000100325	1.00021
ASCC3 ENSG00000112249	1.00013
ASCL1 ENSG00000139352	0.999879
ASCL2 ENSG00000183734	1.00017
ASCL3 ENSG00000176009	0.998454
ASCL4 ENSG00000187855	1.00032
ASCL5 ENSG00000232237	0.999978
ASF1A ENSG00000111875	0.999806
ASF1B ENSG00000105011	1.00094
ASGR1 ENSG00000141505	1.00009
ASGR2 ENSG00000161944	0.999695
ASH1L ENSG00000116539	0.999807
ASH2L ENSG00000129691	0.999619
ASIC1 ENSG00000110881	0.999604
ASIC2 ENSG00000108684	0.999222
ASIC3 ENSG00000213199	1.00023
ASIC4 ENSG00000072182	1.00012
ASIC5 ENSG00000256394	0.999671
ASIP ENSG00000101440	0.999443
ASL ENSG00000126522	1.0001
ASMT ENSG00000196433	1.00043
ASMTL ENSG00000169093	1.00001
ASNA1 ENSG00000198356	0.999915
ASNS ENSG00000070669	1.00042
ASNSD1 ENSG00000138381	0.999808
ASPA ENSG00000108381	0.999675
ASPDH ENSG00000204653	0.999774
ASPG ENSG00000166183	0.99953
ASPH ENSG00000198363	0.999476
ASPHD1 ENSG00000174939	1.0003
ASPHD2 ENSG00000128203	0.999822
ASPM ENSG00000066279	0.999993
ASPN ENSG00000106819	1.00059
ASPRV1 ENSG00000244617	1.00015
ASPSCR1 ENSG00000169696	0.999548
ASRGL1 ENSG00000162174	0.999812
ASS1 ENSG00000130707	0.999867
ASTE1 ENSG00000034533	0.999223
ASTN1 ENSG00000152092	1.00005
ASTN2 ENSG00000148219	0.999472
ASUN ENSG00000064102	0.999632
ASXL1 ENSG00000171456	1.00069
ASXL2 ENSG00000143970	0.9998
ASXL3 ENSG00000141431	1.00013
ASZ1 ENSG00000154438	1.0001
ATAD1 ENSG00000138138	1.00006
ATAD2 ENSG00000156802	1.0001
ATAD2B ENSG00000119778	1.00087
ATAD3A ENSG00000197785	0.999613
ATAD3B ENSG00000160072	1.00072
ATAD3C ENSG00000215915	1.00026
ATAD5 ENSG00000176208	0.999211
ATAT1 ENSG00000137343	1.00037
ATCAY ENSG00000167654	1.00009
ATE1 ENSG00000107669	1.0005
ATF1 ENSG00000123268	0.999735
ATF2 ENSG00000115966	0.999868
ATF3 ENSG00000162772	1.00007
ATF4 ENSG00000128272	0.998877
ATF5 ENSG00000169136	1.00099
ATF6 ENSG00000118217	1.00028
ATF6B ENSG00000213676	1.00035
ATF7 ENSG00000170653	1.00043
ATF7IP ENSG00000171681	1.00095
ATF7IP2 ENSG00000166669	1.00013
ATG10 ENSG00000152348	1.00027
ATG101 ENSG00000123395	1.0001
ATG12 ENSG00000145782	1.00047
ATG13 ENSG00000175224	1.0004
ATG14 ENSG00000126775	0.999957
ATG16L1 ENSG00000085978	0.999414
ATG16L2 ENSG00000168010	1.00008
ATG2A ENSG00000110046	1.00033
ATG2B ENSG00000066739	1.00066
ATG3 ENSG00000144848	0.999957
ATG4A ENSG00000101844	0.999681
ATG4B ENSG00000168397	1.00003
ATG4C ENSG00000125703	0.999976
ATG4D ENSG00000130734	0.999955
ATG5 ENSG00000057663	0.999938
ATG7 ENSG00000197548	1.00024
ATG9A ENSG00000198925	0.999571
ATG9B ENSG00000181652	1.00026
ATHL1 ENSG00000142102	1.00005
ATIC ENSG00000138363	1.00033
ATL1 ENSG00000198513	0.999997
ATL2 ENSG00000119787	1.0001
ATL3 ENSG00000184743	0.999478
ATM ENSG00000149311	1.00027
ATMIN ENSG00000166454	1.00017
ATN1 ENSG00000111676	0.999587
ATOH1 ENSG00000172238	0.999945
ATOH7 ENSG00000179774	0.999817
ATOH8 ENSG00000168874	0.999889
ATOX1 ENSG00000177556	1.00015
ATP10A ENSG00000206190	0.999968
ATP10B ENSG00000118322	1.00021
ATP10D ENSG00000145246	0.999986
ATP11A ENSG00000068650	1.00008
ATP11B ENSG00000058063	0.999627
ATP11C ENSG00000101974	1.00025
ATP12A ENSG00000075673	1.00017
ATP13A1 ENSG00000105726	1.0001
ATP13A2 ENSG00000159363	1.00048
ATP13A3 ENSG00000133657	0.999203
ATP13A4 ENSG00000127249	0.999232
ATP13A5 ENSG00000187527	0.999406
ATP1A1 ENSG00000163399	0.999398
ATP1A2 ENSG00000018625	1.00011
ATP1A3 ENSG00000105409	0.999969
ATP1A4 ENSG00000132681	0.999862
ATP1B1 ENSG00000143153	1.00001
ATP1B2 ENSG00000129244	0.999769
ATP1B3 ENSG00000069849	1.00001
ATP1B4 ENSG00000101892	1.0002
ATP23 ENSG00000166896	0.999916
ATP2A1 ENSG00000196296	1.00113
ATP2A2 ENSG00000174437	1.00091
ATP2A3 ENSG00000074370	0.99954
ATP2B1 ENSG00000070961	0.999776
ATP2B2 ENSG00000157087	1.00028
ATP2B3 ENSG00000067842	0.99957
ATP2B4 ENSG00000058668	1.00047
ATP2C1 ENSG00000017260	1.0002
ATP2C2 ENSG00000064270	0.999671
ATP4A ENSG00000105675	0.999491
ATP4B ENSG00000186009	0.999864
ATP5J2-PTCD1 ENSG00000248919	1.00042
ATP5SL ENSG00000105341	0.999625
ATP6AP1 ENSG00000071553	1.00047
ATP6AP1L ENSG00000205464	1.00068
ATP6AP2 ENSG00000182220	1.00031
ATP6V0A1 ENSG00000033627	0.999484
ATP6V0A2 ENSG00000185344	1.00003
ATP6V0A4 ENSG00000105929	0.999235
ATP6V0B ENSG00000117410	1.00029
ATP6V0C ENSG00000185883	0.999935
ATP6V0D1 ENSG00000159720	0.999805
ATP6V0D2 ENSG00000147614	0.999996
ATP6V0E1 ENSG00000113732	0.999117
ATP6V0E2 ENSG00000171130	0.999415
ATP6V1A ENSG00000114573	1.00001
ATP6V1B1 ENSG00000116039	0.999356
ATP6V1B2 ENSG00000147416	1.00015
ATP6V1C1 ENSG00000155097	1.00035
ATP6V1C2 ENSG00000143882	1.00019
ATP6V1D ENSG00000100554	1.00004
ATP6V1E1 ENSG00000131100	0.999983
ATP6V1E2 ENSG00000250565	0.999332
ATP6V1F ENSG00000128524	1.00062
ATP6V1G1 ENSG00000136888	1.00058
ATP6V1G2 ENSG00000213760	0.999969
ATP6V1G3 ENSG00000151418	0.999437
ATP6V1H ENSG00000047249	1.00009
ATP7A ENSG00000165240	0.999857
ATP7B ENSG00000123191	0.999708
ATP8A1 ENSG00000124406	1.00025
ATP8A2 ENSG00000132932	0.99994
ATP8B1 ENSG00000081923	0.999005
ATP8B2 ENSG00000143515	1.00026
ATP8B3 ENSG00000130270	1.00073
ATP8B4 ENSG00000104043	1.00031
ATP9A ENSG00000054793	0.999654
ATP9B ENSG00000166377	0.999663
ATPIF1 ENSG00000130770	0.999831
ATR ENSG00000175054	1.00055
ATRAID ENSG00000138085	1.00061
ATRIP ENSG00000164053	0.999957
ATRIP ENSG00000282827	1.00017
ATRN ENSG00000088812	1.00017
ATRNL1 ENSG00000107518	0.999151
ATRX ENSG00000085224	0.999767
ATXN1 ENSG00000124788	0.999521
ATXN10 ENSG00000130638	0.999366
ATXN1L ENSG00000224470	1.00007
ATXN2 ENSG00000204842	1.00041
ATXN2L ENSG00000168488	1.00007
ATXN3 ENSG00000066427	1.00028
ATXN3L ENSG00000123594	1.00078
ATXN7 ENSG00000163635	1.0001
ATXN7L1 ENSG00000146776	0.999627
ATXN7L2 ENSG00000162650	1.00008
ATXN7L3 ENSG00000087152	0.999382
ATXN7L3B ENSG00000253719	0.99974
AUH ENSG00000148090	1.00057
AUNIP ENSG00000127423	0.999828
AUP1 ENSG00000115307	0.999847
AURKA ENSG00000087586	1.00055
AURKAIP1 ENSG00000175756	0.999875
AURKB ENSG00000178999	0.999736
AURKC ENSG00000105146	1.00029
AUTS2 ENSG00000158321	0.999833
AVEN ENSG00000169857	0.999713
AVIL ENSG00000135407	0.999686
AVL9 ENSG00000105778	0.999623
AVP ENSG00000101200	1.00032
AVPI1 ENSG00000119986	1.00005
AVPR1A ENSG00000166148	0.999085
AVPR1B ENSG00000198049	1.0003
AVPR2 ENSG00000126895	1.00062
AXDND1 ENSG00000162779	0.999919
AXIN1 ENSG00000103126	0.99991
AXIN2 ENSG00000168646	1.00092
AXL ENSG00000167601	1.00042
AZGP1 ENSG00000160862	0.999654
AZI2 ENSG00000163512	1.00021
AZIN1 ENSG00000155096	0.999724
AZIN2 ENSG00000142920	1.00061
AZU1 ENSG00000172232	1.00014
B2M ENSG00000166710	0.999527
B3GALNT1 ENSG00000169255	0.999934
B3GALNT2 ENSG00000162885	0.999696
B3GALT1 ENSG00000172318	1.00046
B3GALT2 ENSG00000162630	1.00045
B3GALT4 ENSG00000235863	0.999947
B3GALT5 ENSG00000183778	1.00022
B3GALT6 ENSG00000176022	0.999898
B3GAT1 ENSG00000109956	1.00051
B3GAT2 ENSG00000112309	1.00021
B3GAT3 ENSG00000149541	1.00013
B3GLCT ENSG00000187676	0.999526
B3GNT2 ENSG00000170340	0.999804
B3GNT3 ENSG00000179913	1.00066
B3GNT4 ENSG00000176383	1.00026
B3GNT5 ENSG00000176597	1.00005
B3GNT6 ENSG00000198488	0.999977
B3GNT7 ENSG00000156966	0.999881
B3GNT8 ENSG00000177191	0.99988
B3GNT9 ENSG00000237172	0.999992
B3GNTL1 ENSG00000175711	0.999654
B4GALNT1 ENSG00000135454	0.999429
B4GALNT2 ENSG00000167080	0.999814
B4GALNT3 ENSG00000139044	1.00024
B4GALNT4 ENSG00000182272	1.00006
B4GALT1 ENSG00000086062	1.00051
B4GALT2 ENSG00000117411	1.00042
B4GALT3 ENSG00000158850	1
B4GALT4 ENSG00000121578	0.999866
B4GALT5 ENSG00000158470	0.999915
B4GALT6 ENSG00000118276	1.00005
B4GALT7 ENSG00000027847	1.00028
B4GAT1 ENSG00000174684	0.999909
B9D1 ENSG00000108641	0.999712
B9D2 ENSG00000123810	0.999874
BAALC ENSG00000164929	0.999476
BAAT ENSG00000136881	1.00009
BABAM1 ENSG00000105393	1.00037
BACE1 ENSG00000186318	0.999995
BACE2 ENSG00000182240	1.00044
BACH1 ENSG00000156273	0.999642
BACH2 ENSG00000112182	0.999059
BAD ENSG00000002330	1.00005
BAG1 ENSG00000107262	0.999729
BAG2 ENSG00000112208	1.00012
BAG3 ENSG00000151929	1.00049
BAG4 ENSG00000156735	0.99946
BAG5 ENSG00000166170	0.999803
BAG6 ENSG00000204463	1.00042
BAHCC1 ENSG00000266074	0.999695
BAHD1 ENSG00000140320	0.999461
BAIAP2 ENSG00000175866	0.999834
BAIAP2L1 ENSG00000006453	0.999855
BAIAP2L2 ENSG00000128298	0.999811
BAIAP3 ENSG00000007516	0.999614
BAK1 ENSG00000030110	0.999894
BAMBI ENSG00000095739	1.00005
BANF1 ENSG00000175334	0.99943
BANF2 ENSG00000125888	1.00016
BANK1 ENSG00000153064	0.999665
BANP ENSG00000172530	1.00029
BAP1 ENSG00000163930	0.999365
BARD1 ENSG00000138376	0.999514
BARHL2 ENSG00000143032	1.00003
BARX1 ENSG00000131668	0.999974
BARX2 ENSG00000043039	1.00032
BASP1 ENSG00000176788	1.0003
BATF ENSG00000156127	0.999795
BATF2 ENSG00000168062	1.00025
BATF3 ENSG00000123685	1.00027
BAX ENSG00000087088	1.00031
BAZ1A ENSG00000198604	1.00005
BAZ1B ENSG00000009954	1
BAZ2A ENSG00000076108	0.999541
BAZ2B ENSG00000123636	1.00059
BBC3 ENSG00000105327	0.999938
BBIP1 ENSG00000214413	1.00058
BBOF1 ENSG00000119636	0.99943
BBOX1 ENSG00000129151	1.00011
BBS1 ENSG00000174483	1.00025
BBS10 ENSG00000179941	1.00004
BBS12 ENSG00000181004	1.00004
BBS2 ENSG00000125124	1.00002
BBS4 ENSG00000140463	0.999982
BBS5 ENSG00000163093	0.999778
BBS7 ENSG00000138686	0.999851
BBS9 ENSG00000122507	1.00008
BBX ENSG00000114439	1.00001
BCAM ENSG00000187244	0.999968
BCAN ENSG00000132692	0.999997
BCAP29 ENSG00000075790	0.999635
BCAP31 ENSG00000185825	1.00026
BCAR1 ENSG00000050820	0.999065
BCAR3 ENSG00000137936	0.998899
BCAS1 ENSG00000064787	1.00031
BCAS2 ENSG00000116752	0.999704
BCAS3 ENSG00000141376	1.00007
BCAS4 ENSG00000124243	1.00048
BCAT1 ENSG00000060982	0.999961
BCAT2 ENSG00000105552	0.999805
BCCIP ENSG00000107949	0.999482
BCDIN3D ENSG00000186666	1.00062
BCHE ENSG00000114200	0.999779
BCKDHA ENSG00000248098	0.999954
BCKDHB ENSG00000083123	0.999709
BCKDK ENSG00000103507	0.999549
BCL10 ENSG00000142867	1.00058
BCL11A ENSG00000119866	0.99954
BCL11B ENSG00000127152	1.00019
BCL2 ENSG00000171791	0.999333
BCL2A1 ENSG00000140379	1.00042
BCL2L1 ENSG00000171552	1.00066
BCL2L10 ENSG00000137875	0.999641
BCL2L11 ENSG00000153094	0.999353
BCL2L12 ENSG00000126453	0.999643
BCL2L13 ENSG00000099968	0.999925
BCL2L14 ENSG00000121380	1.0002
BCL2L15 ENSG00000188761	0.999593
BCL2L2 ENSG00000129473	0.99964
BCL2L2-PABPN1 ENSG00000258643	1.00012
BCL3 ENSG00000069399	1.00014
BCL6 ENSG00000113916	0.999959
BCL6B ENSG00000161940	1.00025
BCL7A ENSG00000110987	0.999864
BCL7B ENSG00000106635	1.00045
BCL7C ENSG00000099385	0.999865
BCL9 ENSG00000116128	1.00027
BCL9L ENSG00000186174	0.999028
BCLAF1 ENSG00000029363	0.999665
BCO1 ENSG00000135697	0.999996
BCO2 ENSG00000197580	1.00012
BCOR ENSG00000183337	1.00004
BCORL1 ENSG00000085185	1.00059
BCR ENSG00000186716	0.999671
BCS1L ENSG00000074582	0.999789
BDH1 ENSG00000161267	0.999506
BDH2 ENSG00000164039	0.999621
BDKRB1 ENSG00000100739	0.999693
BDKRB2 ENSG00000168398	1.00025
BDNF ENSG00000176697	0.999566
BDP1 ENSG00000145734	1.00033
BEAN1 ENSG00000166546	0.999656
BECN1 ENSG00000126581	1.00062
BEGAIN ENSG00000183092	1.00041
BEND2 ENSG00000177324	1.0002
BEND3 ENSG00000178409	1.00042
BEND4 ENSG00000188848	0.999666
BEND5 ENSG00000162373	0.999938
BEND6 ENSG00000151917	1.00035
BEND7 ENSG00000165626	1.0008
BEST1 ENSG00000167995	1.00067
BEST2 ENSG00000039987	1.00029
BEST3 ENSG00000127325	0.999576
BEST4 ENSG00000142959	0.999562
BET1 ENSG00000105829	1.00016
BET1L ENSG00000177951	1.00099
BEX1 ENSG00000133169	0.999883
BEX2 ENSG00000133134	0.99962
BEX3 ENSG00000166681	0.99997
BEX4 ENSG00000102409	1.00031
BEX5 ENSG00000184515	0.999582
BFAR ENSG00000103429	0.999248
BFSP1 ENSG00000125864	1.00055
BFSP2 ENSG00000170819	1.00091
BGLAP ENSG00000242252	0.999681
BGN ENSG00000182492	0.999495
BHLHA15 ENSG00000180535	0.99977
BHLHB9 ENSG00000198908	1.00009
BHLHE22 ENSG00000180828	0.999553
BHLHE40 ENSG00000134107	0.999876
BHLHE41 ENSG00000123095	1.00009
BHMG1 ENSG00000237452	0.999904
BHMT ENSG00000145692	1.00003
BHMT2 ENSG00000132840	0.999733
BICC1 ENSG00000122870	0.999762
BICD1 ENSG00000151746	0.999799
BICD2 ENSG00000185963	0.999788
BICDL1 ENSG00000135127	0.999513
BICDL2 ENSG00000162069	0.999777
BID ENSG00000015475	1.00008
BIK ENSG00000100290	0.999958
BIN1 ENSG00000136717	0.999774
BIN2 ENSG00000110934	0.999751
BIN3 ENSG00000147439	1.00022
BIRC2 ENSG00000110330	1.00018
BIRC3 ENSG00000023445	0.999788
BIRC5 ENSG00000089685	0.999828
BIRC6 ENSG00000115760	0.99937
BIRC7 ENSG00000101197	0.999604
BIVM ENSG00000134897	1.00038
BLCAP ENSG00000166619	1.00017
BLK ENSG00000136573	1.00006
BLM ENSG00000197299	0.999892
BLMH ENSG00000108578	0.999822
BLNK ENSG00000095585	0.999972
BLOC1S1 ENSG00000135441	0.99986
BLOC1S2 ENSG00000196072	1.00053
BLOC1S3 ENSG00000189114	1.00007
BLOC1S4 ENSG00000186222	1.00034
BLOC1S5 ENSG00000188428	0.999914
BLOC1S6 ENSG00000104164	0.999685
BLVRA ENSG00000106605	1.00037
BLVRB ENSG00000090013	1.00022
BLZF1 ENSG00000117475	0.99936
BMF ENSG00000104081	1.0003
BMI1 ENSG00000168283	1.00007
BMP1 ENSG00000168487	0.999893
BMP10 ENSG00000163217	0.999825
BMP2 ENSG00000125845	0.999746
BMP2K ENSG00000138756	1.00092
BMP3 ENSG00000152785	1.00092
BMP4 ENSG00000125378	0.999661
BMP5 ENSG00000112175	1.00007
BMP6 ENSG00000153162	0.999491
BMP7 ENSG00000101144	0.999701
BMP8A ENSG00000183682	1.00083
BMP8B ENSG00000116985	1.00036
BMPER ENSG00000164619	0.999865
BMPR1A ENSG00000107779	0.999634
BMPR1B ENSG00000138696	0.999703
BMPR2 ENSG00000204217	1.00022
BMS1 ENSG00000165733	0.999826
BMT2 ENSG00000164603	0.999678
BMX ENSG00000102010	0.99988
BNC1 ENSG00000169594	0.999833
BNC2 ENSG00000173068	0.999151
BNIP1 ENSG00000113734	0.999928
BNIP2 ENSG00000140299	0.999455
BNIP3 ENSG00000176171	0.999939
BNIP3L ENSG00000104765	0.999663
BNIPL ENSG00000163141	1.00005
BOC ENSG00000144857	1.00013
BOD1 ENSG00000145919	0.999696
BOD1L1 ENSG00000038219	0.999463
BOD1L2 ENSG00000228075	0.999291
BOK ENSG00000176720	0.999697
BOLA1 ENSG00000178096	0.999944
BOLA2B ENSG00000169627	1.0006
BOLA3 ENSG00000163170	1.00046
BOLL ENSG00000152430	0.999584
BOP1 ENSG00000261236	1.00044
BORA ENSG00000136122	1.00027
BORCS5 ENSG00000165714	0.999469
BORCS6 ENSG00000196544	1
BORCS7 ENSG00000166275	1.00008
BORCS8 ENSG00000254901	0.999686
BORCS8-MEF2B ENSG00000064489	0.999759
BPGM ENSG00000172331	1.00039
BPHL ENSG00000137274	0.999832
BPI ENSG00000101425	1.00015
BPIFA1 ENSG00000198183	1.00014
BPIFA2 ENSG00000131050	1.00033
BPIFB1 ENSG00000125999	0.999883
BPIFB2 ENSG00000078898	0.999782
BPIFB4 ENSG00000186191	1.00018
BPIFC ENSG00000184459	0.99983
BPNT1 ENSG00000162813	1.00019
BPTF ENSG00000171634	1.0002
BRAF ENSG00000157764	1.00055
BRAP ENSG00000089234	0.999855
BRAT1 ENSG00000106009	0.999672
BRCA1 ENSG00000012048	1.00008
BRCA2 ENSG00000139618	1.00059
BRCC3 ENSG00000185515	1.0003
BRD1 ENSG00000100425	1.00023
BRD2 ENSG00000204256	0.999965
BRD3 ENSG00000169925	1.00003
BRD4 ENSG00000141867	1.0005
BRD7 ENSG00000166164	0.99966
BRD8 ENSG00000112983	1.00021
BRD9 ENSG00000028310	0.999431
BRDT ENSG00000137948	0.999883
BRE ENSG00000158019	0.999643
BRF1 ENSG00000185024	0.999769
BRF2 ENSG00000104221	1.00065
BRI3 ENSG00000164713	1.00044
BRI3BP ENSG00000184992	0.999089
BRICD5 ENSG00000182685	1.00001
BRINP1 ENSG00000078725	1.00021
BRINP2 ENSG00000198797	0.999916
BRINP3 ENSG00000162670	1.00048
BRIP1 ENSG00000136492	0.999776
BRIX1 ENSG00000113460	1.00039
BRK1 ENSG00000254999	1
BRMS1 ENSG00000174744	0.999649
BRMS1L ENSG00000100916	0.999985
BROX ENSG00000162819	1.00021
BRPF1 ENSG00000156983	0.999913
BRPF3 ENSG00000096070	1.00006
BRS3 ENSG00000102239	0.999893
BRSK1 ENSG00000160469	1.00003
BRSK2 ENSG00000174672	1.00026
BRWD1 ENSG00000185658	1.00014
BRWD3 ENSG00000165288	1.00044
BSCL2 ENSG00000168000	1.00008
BSDC1 ENSG00000160058	0.999767
BSG ENSG00000172270	0.999835
BSN ENSG00000164061	0.999609
BSND ENSG00000162399	1.00011
BSPH1 ENSG00000188334	1.00043
BSPRY ENSG00000119411	1.00002
BST1 ENSG00000109743	0.999904
BST2 ENSG00000130303	0.999536
BTAF1 ENSG00000095564	1.00026
BTBD1 ENSG00000064726	1.00029
BTBD10 ENSG00000148925	1.00011
BTBD11 ENSG00000151136	1.00044
BTBD16 ENSG00000138152	0.999866
BTBD18 ENSG00000233436	0.999355
BTBD19 ENSG00000222009	1.00005
BTBD2 ENSG00000133243	1.00043
BTBD3 ENSG00000132640	0.999935
BTBD6 ENSG00000184887	0.999137
BTBD7 ENSG00000011114	1.00014
BTBD8 ENSG00000189195	1.00004
BTBD9 ENSG00000183826	1.00017
BTC ENSG00000174808	1.00022
BTD ENSG00000169814	0.999711
BTF3 ENSG00000145741	0.999853
BTF3L4 ENSG00000134717	0.999918
BTG1 ENSG00000133639	0.999668
BTG2 ENSG00000159388	0.99984
BTG3 ENSG00000154640	0.99992
BTG4 ENSG00000137707	0.99935
BTK ENSG00000010671	0.999625
BTLA ENSG00000186265	1.00035
BTN1A1 ENSG00000124557	0.999587
BTN2A1 ENSG00000112763	0.999732
BTN2A2 ENSG00000124508	0.999672
BTN3A1 ENSG00000026950	1.00027
BTN3A2 ENSG00000186470	1.00003
BTN3A3 ENSG00000111801	1.00042
BTNL2 ENSG00000204290	0.999832
BTNL3 ENSG00000168903	1.00103
BTNL8 ENSG00000113303	1.00067
BTNL9 ENSG00000165810	0.999067
BTRC ENSG00000166167	0.999624
BUB1 ENSG00000169679	1.00021
BUB1B ENSG00000156970	0.99972
BUB3 ENSG00000154473	1.00017
BUD13 ENSG00000137656	1.00037
BUD31 ENSG00000106245	0.999225
BVES ENSG00000112276	0.999539
BYSL ENSG00000112578	1.0003
BZW1 ENSG00000082153	0.999683
BZW2 ENSG00000136261	0.999592
C10orf10 ENSG00000165507	0.999812
C10orf105 ENSG00000214688	0.999946
C10orf107 ENSG00000183346	1.0005
C10orf11 ENSG00000148655	0.999357
C10orf128 ENSG00000204161	1.00045
C10orf142 ENSG00000277288	0.999869
C10orf2 ENSG00000107815	1.00083
C10orf35 ENSG00000171224	1.00041
C10orf53 ENSG00000178645	1.00013
C10orf54 ENSG00000107738	0.999825
C10orf55 ENSG00000222047	0.999403
C10orf62 ENSG00000203942	1.00018
C10orf67 ENSG00000179133	1.00054
C10orf71 ENSG00000177354	1.0002
C10orf76 ENSG00000120029	0.999843
C10orf82 ENSG00000165863	1.00055
C10orf88 ENSG00000119965	0.99991
C10orf90 ENSG00000154493	1.00034
C10orf95 ENSG00000120055	1.00027
C10orf99 ENSG00000188373	1.0002
C11orf1 ENSG00000137720	0.999778
C11orf16 ENSG00000176029	1.00028
C11orf21 ENSG00000110665	1.00032
C11orf24 ENSG00000171067	0.99942
C11orf31 ENSG00000211450	1.00031
C11orf40 ENSG00000171987	1.00002
C11orf42 ENSG00000180878	1.00003
C11orf45 ENSG00000174370	1.00024
C11orf49 ENSG00000149179	0.999668
C11orf52 ENSG00000149300	1.00004
C11orf53 ENSG00000150750	0.999953
C11orf54 ENSG00000182919	1.00011
C11orf57 ENSG00000150776	0.999789
C11orf58 ENSG00000110696	0.999385
C11orf63 ENSG00000109944	0.999618
C11orf65 ENSG00000166323	1.00059
C11orf68 ENSG00000175573	1.00053
C11orf70 ENSG00000137691	1.00051
C11orf71 ENSG00000180425	1.00007
C11orf74 ENSG00000166352	1.00044
C11orf80 ENSG00000173715	1.00142
C11orf84 ENSG00000168005	1.0003
C11orf87 ENSG00000185742	0.999759
C11orf88 ENSG00000183644	0.999543
C11orf91 ENSG00000205177	0.999802
C11orf94 ENSG00000234776	0.999235
C11orf95 ENSG00000188070	1.00066
C11orf96 ENSG00000187479	0.999174
C11orf98 ENSG00000278615	1.0002
C12orf10 ENSG00000139637	0.99984
C12orf29 ENSG00000133641	1.00027
C12orf4 ENSG00000047621	0.999832
C12orf40 ENSG00000180116	1.00014
C12orf42 ENSG00000179088	1.00056
C12orf43 ENSG00000157895	0.998939
C12orf45 ENSG00000151131	1.00019
C12orf49 ENSG00000111412	0.999424
C12orf50 ENSG00000165805	1.00035
C12orf54 ENSG00000177627	0.999576
C12orf56 ENSG00000185306	0.999695
C12orf57 ENSG00000111678	1.00023
C12orf60 ENSG00000182993	0.999593
C12orf65 ENSG00000130921	0.999235
C12orf66 ENSG00000174206	0.999654
C12orf71 ENSG00000214700	1.00022
C12orf73 ENSG00000204954	0.999806
C12orf75 ENSG00000235162	0.9997
C12orf76 ENSG00000174456	1.00037
C14orf1 ENSG00000133935	1.00103
C14orf105 ENSG00000100557	0.99971
C14orf119 ENSG00000179933	1.00036
C14orf132 ENSG00000227051	1.00105
C14orf142 ENSG00000170270	0.999804
C14orf159 ENSG00000133943	1
C14orf166 ENSG00000087302	1.00018
C14orf169 ENSG00000170468	1.00019
C14orf177 ENSG00000176605	0.9996
C14orf178 ENSG00000197734	1.00058
C14orf180 ENSG00000184601	0.999899
C14orf2 ENSG00000156411	0.999758
C14orf28 ENSG00000179476	0.999945
C14orf37 ENSG00000139971	1.00021
C14orf39 ENSG00000179008	0.999707
C14orf79 ENSG00000140104	0.99994
C14orf80 ENSG00000185347	0.999801
C14orf93 ENSG00000100802	1.00036
C15orf39 ENSG00000167173	0.999851
C15orf40 ENSG00000169609	0.999714
C15orf41 ENSG00000186073	1.00034
C15orf48 ENSG00000166920	0.999821
C15orf52 ENSG00000188549	1.00003
C15orf53 ENSG00000175779	0.999985
C15orf57 ENSG00000128891	0.999918
C15orf59 ENSG00000205363	1.00086
C15orf61 ENSG00000189227	1.00044
C15orf62 ENSG00000188277	0.999993
C15orf65 ENSG00000261652	0.999254
C16orf13 ENSG00000130731	1.00023
C16orf45 ENSG00000166780	1.00008
C16orf46 ENSG00000166455	1.00041
C16orf52 ENSG00000185716	0.999314
C16orf54 ENSG00000185905	0.999759
C16orf58 ENSG00000140688	1
C16orf59 ENSG00000162062	1.00007
C16orf62 ENSG00000103544	0.999464
C16orf70 ENSG00000125149	1.0001
C16orf71 ENSG00000166246	1.00027
C16orf72 ENSG00000182831	0.999168
C16orf74 ENSG00000154102	1.00018
C16orf78 ENSG00000166152	1.00067
C16orf82 ENSG00000234186	0.999812
C16orf86 ENSG00000159761	1.00042
C16orf87 ENSG00000155330	0.99956
C16orf89 ENSG00000153446	0.999958
C16orf91 ENSG00000174109	0.999752
C16orf92 ENSG00000167194	1.00077
C16orf95 ENSG00000260456	1.00089
C16orf96 ENSG00000205832	0.999963
C17orf105 ENSG00000231256	1.00004
C17orf107 ENSG00000205710	0.999528
C17orf49 ENSG00000258315	0.99967
C17orf50 ENSG00000270806	1.00029
C17orf51 ENSG00000212719	1.00023
C17orf53 ENSG00000125319	1.00021
C17orf58 ENSG00000186665	1.00016
C17orf62 ENSG00000178927	1.00036
C17orf64 ENSG00000141371	0.999733
C17orf67 ENSG00000214226	1.00012
C17orf74 ENSG00000184560	1.0003
C17orf75 ENSG00000108666	1.00022
C17orf78 ENSG00000278505	1.00021
C17orf80 ENSG00000141219	0.999995
C17orf89 ENSG00000224877	1.00005
C17orf96 ENSG00000273604	0.99963
C17orf97 ENSG00000187624	0.999448
C17orf98 ENSG00000275489	1.00042
C17orf99 ENSG00000187997	1.00015
C18orf21 ENSG00000141428	1.00031
C18orf25 ENSG00000152242	1.00043
C18orf32 ENSG00000177576	0.999709
C18orf54 ENSG00000166845	0.99975
C18orf63 ENSG00000206043	0.99984
C18orf8 ENSG00000141452	1.00022
C19orf12 ENSG00000131943	0.999485
C19orf18 ENSG00000177025	1.00039
C19orf24 ENSG00000228300	1.00056
C19orf25 ENSG00000119559	0.999946
C19orf33 ENSG00000167644	1.00005
C19orf35 ENSG00000188305	1.00021
C19orf38 ENSG00000214212	1.00031
C19orf43 ENSG00000123144	0.999741
C19orf44 ENSG00000105072	0.999558
C19orf45 ENSG00000198723	0.999347
C19orf47 ENSG00000160392	1
C19orf48 ENSG00000167747	0.999919
C19orf52 ENSG00000142444	0.999796
C19orf53 ENSG00000104979	1.00003
C19orf54 ENSG00000188493	0.999886
C19orf57 ENSG00000132016	0.999358
C19orf60 ENSG00000006015	0.999861
C19orf66 ENSG00000130813	0.999997
C19orf67 ENSG00000188032	0.999822
C19orf68 ENSG00000185453	1.00003
C19orf70 ENSG00000174917	1.00019
C19orf71 ENSG00000183397	1.00044
C19orf73 ENSG00000221916	1.00015
C19orf81 ENSG00000235034	0.9996
C19orf84 ENSG00000262874	1.00043
C1D ENSG00000197223	1.00005
C1GALT1 ENSG00000106392	0.999785
C1GALT1C1 ENSG00000171155	1.00042
C1GALT1C1L ENSG00000223658	1.00009
C1QA ENSG00000173372	1.00054
C1QB ENSG00000173369	1.00005
C1QBP ENSG00000108561	1.00035
C1QC ENSG00000159189	0.999793
C1QL1 ENSG00000131094	0.999641
C1QL2 ENSG00000144119	1.00067
C1QL3 ENSG00000165985	0.999613
C1QL4 ENSG00000186897	0.999882
C1QTNF1 ENSG00000173918	1.00073
C1QTNF2 ENSG00000145861	0.999956
C1QTNF3 ENSG00000082196	0.999698
C1QTNF4 ENSG00000172247	0.999716
C1QTNF5 ENSG00000223953	1.00003
C1QTNF6 ENSG00000133466	0.999763
C1QTNF7 ENSG00000163145	1.0004
C1QTNF9 ENSG00000240654	0.999579
C1QTNF9B ENSG00000205863	1.00044
C1QTNF9B-AS1 ENSG00000281899	0.999991
C1R ENSG00000159403	1.00005
C1RL ENSG00000139178	1.0002
C1S ENSG00000182326	0.999067
C1orf100 ENSG00000173728	1.00025
C1orf101 ENSG00000179397	0.999845
C1orf105 ENSG00000180999	0.999618
C1orf106 ENSG00000163362	1.00029
C1orf109 ENSG00000116922	0.999774
C1orf112 ENSG00000000460	1.00048
C1orf115 ENSG00000162817	1.00018
C1orf116 ENSG00000182795	1.00034
C1orf122 ENSG00000197982	0.999538
C1orf123 ENSG00000162384	0.999708
C1orf127 ENSG00000175262	0.999599
C1orf131 ENSG00000143633	0.99974
C1orf141 ENSG00000203963	0.999946
C1orf145 ENSG00000162913	0.999671
C1orf146 ENSG00000203910	1.00047
C1orf158 ENSG00000157330	0.999342
C1orf159 ENSG00000131591	0.999179
C1orf162 ENSG00000143110	1.00031
C1orf167 ENSG00000215910	0.999731
C1orf168 ENSG00000187889	0.999566
C1orf174 ENSG00000198912	1.00015
C1orf185 ENSG00000204006	0.99962
C1orf186 ENSG00000263961	0.999797
C1orf194 ENSG00000179902	1.00028
C1orf198 ENSG00000119280	0.999974
C1orf204 ENSG00000188004	1.00023
C1orf21 ENSG00000116667	0.999344
C1orf210 ENSG00000253313	1.00027
C1orf216 ENSG00000142686	1.00023
C1orf226 ENSG00000239887	1.00011
C1orf228 ENSG00000198520	0.99989
C1orf234 ENSG00000227868	1.00029
C1orf27 ENSG00000157181	0.999571
[truncated: 15,949 more rows]
