# Supplementary material for: Spatial maps of prostate cancer transcriptomes reveal an unexplored landscape of heterogeneity
Source: Nat Commun. 2018 Jun 20;9:2419. doi: 10.1038/s41467-018-04724-5 (PMC6010471; doi:10.1038/s41467-018-04724-5)
Supplement: Supplementary file 9 — Supplementary Data 6 [file 41467_2018_4724_MOESM9_ESM.zip › Supplementary Dataset 3/experiment0005-expected-features.tsv]

	Factor 1	Factor 2	Factor 3	Factor 4	Factor 5	Factor 6	Factor 7	Factor 8	Factor 9	Factor 10
A1BG ENSG00000121410	0.71212	0.0763901	0.234295	0.000572747	0.0118583	1.73943	0.101423	1.07009	0.0364185	0.17296
A1CF ENSG00000148584	0.134929	0.000119967	0.0501452	0.164522	0.0753961	0.0161876	0.00216841	0.000727395	1.63715	0.0762323
A2M ENSG00000175899	530.08	5.80059	0.928782	0.132035	14.0224	857.677	34.2214	327.792	256.787	0.103531
A2ML1 ENSG00000166535	0.018009	0.267983	1.06083	0.0824898	4.72344	0.131344	1.85783	0.766506	0.38531	0.00905
A4GALT ENSG00000128274	0.0714717	32.0424	1.05472	0.638235	1.19723	0.211321	12.0871	58.1634	32.7317	9.29974
AAAS ENSG00000094914	9.34859	3.22151	27.4574	39.8031	1.76671	0.158134	0.952985	16.4934	0.902682	9.42644
AACS ENSG00000081760	2.50993	0.126187	9.57638	0.700977	0.110896	7.44688	1.77472	17.7899	0.175383	8.2834
AADAC ENSG00000114771	0.248688	0.00763023	6.31501e-07	0.0636063	0.12897	0.000722152	0.0109676	0.0155133	0.011721	0.0315946
AADACL2 ENSG00000197953	0.00720728	0.0986688	0.0885672	0.0588187	0.0534373	0.000725184	0.00154023	0.0355009	0.0560413	0.067966
AADACL4 ENSG00000204518	0.245733	0.0746773	0.180316	0.291478	0.201909	0.0397947	0.000219725	0.408447	0.155197	0.227953
AADAT ENSG00000109576	0.0123181	1.78027	5.54697	8.87971	0.0283654	0.822933	0.918586	0.270614	4.8067	10.7392
AAED1 ENSG00000158122	0.0475633	0.329113	0.446584	0.0301091	2.51981	6.28938	1.72234	6.81153	1.72921	5.64803
AAGAB ENSG00000103591	1.6731	0.0326525	8.53415	0.393414	3.42129	30.5871	5.94254	0.0604765	1.06931	12.5992
AAK1 ENSG00000115977	3.70439	7.30498	23.1754	1.27206	15.6461	0.533229	4.00332	2.60658	6.2199	22.4254
AAMDC ENSG00000087884	1.25633	111.005	4.73091	2.2986	1.14324	29.3613	1.01527	2.96159	14.0393	1.2594
AAMP ENSG00000127837	22.626	24.5673	44.2324	87.3102	4.11351	28.091	49.4305	28.4368	64.9921	42.0539
AAR2 ENSG00000131043	0.568954	18.9137	0.0374015	22.504	28.0033	39.9805	9.7071	5.41882	2.17873	1.68954
AARD ENSG00000205002	1.04826	0.452432	0.019294	0.140861	0.088436	0.182514	0.129756	0.305996	0.481821	0.235175
AARS ENSG00000090861	24.223	34.9543	2.44255	0.346102	46.6161	28.7317	1.30402	0.166585	2.7905	35.2818
AARSD1 ENSG00000266967	2.80197	0.0272364	0.00655594	1.11996	0.29125	8.30722	0.298245	0.277768	0.667455	3.30681
AASDH ENSG00000157426	7.93547	0.0142592	3.40288	0.025026	5.02397	0.361227	0.21739	0.0536761	0.341307	0.0467819
AASDHPPT ENSG00000149313	0.489945	0.0561636	7.17886	0.0750503	0.112164	0.237199	0.457686	0.60484	0.00112641	2.62453
AASS ENSG00000008311	9.85286	0.216806	0.93179	0.262986	0.115145	0.646094	0.923024	1.84252	0.672106	0.0521785
AATF ENSG00000275700	10.5158	49.208	12.3313	21.4924	0.255688	22.3319	2.61146	15.96	3.50042	6.0999
AATK ENSG00000181409	2.48285	3.35767	0.137888	0.212747	0.0284346	0.263382	0.595106	0.38279	0.20142	0.535023
AATK-AS1 ENSG00000225180	0.0338602	0.147418	0.00246234	0.000383826	0.0201698	0.00651791	0.00373908	0.000218748	0.011567	0.00589037
ABAT ENSG00000183044	0.52003	0.232136	9.4788	10.2521	11.7128	0.307917	0.920596	0.199748	0.0460289	0.306925
ABC13-47488600E17.1 ENSG00000283199	1.14915	1.35851	0.947088	0.30387	0.391371	0.561085	1.53836	0.0917534	1.33587	0.094663
ABC13-47656900H15.1 ENSG00000283566	0.264685	0.120637	0.137331	0.0367811	0.268464	0.209407	0.906778	0.306071	0.198967	0.475723
ABC7-42404400C24.1 ENSG00000277758	0.0187151	0.47204	0.0160717	0.0186988	0.0422441	0.0226883	0.119451	0.316951	0.126039	0.00248642
ABCA1 ENSG00000165029	1.11294	0.592242	0.219931	0.189434	1.57148	1.62007	0.975959	2.90373	0.886235	14.5897
ABCA10 ENSG00000154263	0.0646058	0.740026	0.231742	0.173573	0.083028	0.53555	1.3445	0.452167	0.335995	0.11369
ABCA12 ENSG00000144452	1.77384	0.0678011	0.0402984	0.11485	0.160856	0.0278167	0.0898251	0.207685	0.364825	0.0632465
ABCA13 ENSG00000179869	0.479845	0.126994	0.0287815	0.0238686	0.0364588	0.0174332	0.172979	0.120113	0.0249814	0.070518
ABCA2 ENSG00000107331	19.2327	35.1192	68.7875	57.3357	4.42491	3.16389	10.1131	80.5781	30.8736	22.2947
ABCA3 ENSG00000167972	69.1267	2.0289	17.0196	22.6593	1.51823	40.1522	0.376898	0.361757	34.8084	0.558635
ABCA4 ENSG00000198691	0.00709709	0.195321	0.123087	0.170341	0.232241	0.205817	0.107436	0.15075	0.0437104	0.168734
ABCA5 ENSG00000154265	0.960721	0.255665	1.55109	0.217758	4.56841	0.247726	5.89701	0.278254	8.83316	7.68486
ABCA6 ENSG00000154262	0.193697	0.6622	0.0102179	0.119152	0.177346	0.529273	0.0698762	0.355	4.26755	0.0387478
ABCA7 ENSG00000064687	0.73258	0.00779889	0.0770313	22.7641	1.20546	2.03443	3.9384	0.498102	18.0691	0.735834
ABCA8 ENSG00000141338	0.245989	0.719811	5.18821	2.43946	1.19628	1.57912	0.205786	17.7684	0.00386274	0.12011
ABCA9 ENSG00000154258	0.0966472	1.42094	1.02638	5.66249	0.51802	1.87662	0.442764	0.0597652	0.337789	0.00616526
ABCB1 ENSG00000085563	0.00158684	2.65239	0.619635	0.289224	0.179886	0.0251649	0.623916	0.0796775	0.63551	0.151233
ABCB10 ENSG00000135776	3.44056	0.0576479	1.13372	0.486183	0.183316	1.18285	0.0517172	0.0489965	0.921264	16.5008
ABCB11 ENSG00000073734	1.28459	0.1166	0.0195592	0.00920091	0.0344539	0.0144042	0.00908939	0.0378587	0.00671465	0.0215241
ABCB4 ENSG00000005471	1.07845	1.34149	0.0683789	0.11508	0.185914	0.120347	0.0124137	0.460933	0.0359165	0.613651
ABCB5 ENSG00000004846	0.0226417	0.387787	0.260217	0.148773	0.0732599	0.103217	0.173036	0.21892	0.030804	0.375113
ABCB6 ENSG00000115657	2.87421	0.0648819	0.0410905	0.462349	0.411543	0.545604	0.046768	0.188771	0.159805	0.132801
ABCB7 ENSG00000131269	1.95682	0.464833	0.345667	0.20431	0.127455	26.9456	2.5514	1.17328	1.18886	1.86017
ABCB8 ENSG00000197150	37.7754	45.7205	19.0317	4.45704	12.848	0.185758	0.885177	45.264	2.1003	1.14919
ABCB9 ENSG00000150967	16.052	22.94	0.596528	0.0148674	0.196519	8.16584	1.43855	0.044091	0.220403	0.849956
ABCC1 ENSG00000103222	35.89	6.1974	12.8057	0.0821047	25.6268	23.3787	13.0514	2.55879	0.409667	10.986
ABCC10 ENSG00000124574	0.118991	8.626	0.367822	1.7727	31.1317	2.06703	3.57719	2.8217	7.42147	0.0145373
ABCC11 ENSG00000121270	0.126443	0.0724237	12.0421	0.149773	0.00898131	0.0854678	0.00340405	0.000401579	0.308875	2.35731
ABCC12 ENSG00000140798	0.186475	1.52684	0.0468371	0.00358468	0.0210294	0.0705459	0.0594327	0.229225	0.0806947	0.0570149
ABCC2 ENSG00000023839	0.10697	0.0104732	0.0319184	0.0475527	0.0130706	0.172389	0.012913	0.229473	0.0121469	0.000173452
ABCC3 ENSG00000108846	0.298855	7.42647	4.73446	9.30981	8.20038	5.13183	11.6535	0.188872	3.12626	0.149773
ABCC4 ENSG00000125257	0.546201	0.095309	84.5808	0.789429	82.0297	0.374342	9.88959	0.460977	0.223791	90.7332
ABCC5 ENSG00000114770	1.04345	15.2529	29.2693	0.346074	1.57635	38.5207	24.2291	0.38413	1.23501	1.35585
ABCC6 ENSG00000091262	2.5586	0.284753	0.390709	1.11728	2.89646	0.0524002	0.446404	0.0576977	0.323566	9.22477
ABCC8 ENSG00000006071	0.188486	12.5274	1.1444	2.67033	0.0119593	1.11499	0.115005	13.6133	0.139716	0.0419738
ABCC9 ENSG00000069431	5.28664	0.292589	0.198591	0.283671	0.154301	0.09969	0.000190561	0.0868516	7.93277	0.00367608
ABCD1 ENSG00000101986	15.4956	3.69303	0.0080819	20.4802	0.504466	0.09627	0.345463	29.3335	0.190152	9.89419
ABCD2 ENSG00000173208	0.20694	0.377757	0.00925923	0.0130691	0.0892222	0.0646947	0.000201114	0.394983	0.222366	0.165023
ABCD3 ENSG00000117528	2.27933	0.80599	11.7026	2.8759	0.809336	2.47556	2.73961	0.392157	0.637936	2.77883
ABCD4 ENSG00000119688	1.00317	4.85459	16.7872	0.649087	1.36555	3.22975	0.742384	0.033471	23.8207	10.6575
ABCE1 ENSG00000164163	1.15589	0.456376	6.90941	0.353604	0.708992	2.1149	8.03109	0.547538	0.470268	7.13436
ABCF1 ENSG00000204574	0.0443678	64.5868	32.4209	1.16768	0.573289	25.3229	1.77841	0.315777	2.61053	49.6418
ABCF2 ENSG00000033050	21.0541	78.1934	29.5371	3.16868	0.0900766	31.639	8.91547	16.9129	0.119679	6.22521
ABCF3 ENSG00000161204	55.7609	2.45682	17.1747	71.6618	3.26306	1.04979	0.854854	4.61185	5.55321	21.1851
ABCG1 ENSG00000160179	0.0909939	0.664004	1.37819	2.26279	2.55671	12.1185	0.482914	0.0609137	0.198439	5.9509
ABCG2 ENSG00000118777	0.466419	0.722428	0.0619021	1.02962	0.569286	7.30882	1.74875	0.37009	7.23683	0.74326
ABCG4 ENSG00000172350	0.598341	0.113266	0.0575217	0.0803382	0.120009	0.0100815	0.00953654	0.108719	0.121593	0.0926378
ABCG5 ENSG00000138075	0.079018	0.151909	0.000356356	0.0233398	0.0032199	0.0126504	0.0173529	0.217417	0.0478705	0.0148128
ABHD1 ENSG00000143994	0.443351	11.3141	1.1838	0.0877753	0.606948	0.300391	0.216164	0.298405	8.36202e-06	0.0476702
ABHD10 ENSG00000144827	3.76163	0.738966	2.34638	4.20588	2.9389	39.3619	0.088702	0.21129	1.81057	0.415638
ABHD11 ENSG00000106077	2.21293	74.0731	16.7509	12.4081	0.356808	63.8654	28.5651	0.214108	0.189196	26.6489
ABHD12 ENSG00000100997	9.57756	74.662	46.4131	100.759	25.2256	39.37	49.242	2.83678	3.99843	60.5378
ABHD12B ENSG00000131969	0.000668513	0.00635272	0.0146377	0.0184335	0.0440568	0.0512437	0.0433472	0.0255371	0.00563794	0.0248878
ABHD13 ENSG00000139826	1.91786	0.600791	5.38056	0.598042	1.14475	0.0279289	1.84603	2.75163	0.821091	5.09991
ABHD14A ENSG00000248487	15.5303	6.0095	4.15963	15.8075	4.34526	5.51717	0.679417	1.37145	2.76933	7.77805
ABHD14A-ACY1 ENSG00000114786	0.24156	0.000199365	0.002034	0.0629463	0.0860072	0.0243596	0.0183275	0.0209073	0.0833792	0.00107436
ABHD14B ENSG00000114779	148.947	38.1346	42.4122	173.42	28.8057	1.40742	15.1164	57.4472	2.23391	3.7221
ABHD15 ENSG00000168792	19.1702	1.31171	1.47352	0.0665942	0.346144	0.0437845	6.45763	0.20655	2.36162	1.58331
ABHD16A ENSG00000204427	0.00484941	0.450545	1.15955	0.633128	0.503702	6.34343	2.67259	4.06858	3.65463	0.315375
ABHD17A ENSG00000129968	42.9291	6.5521	5.32991	39.1815	8.30286	3.32503	0.183949	15.3555	4.99388	27.4981
ABHD17B ENSG00000107362	2.12549	0.73245	2.5379	0.700711	2.7688	7.56738	5.69595	0.215975	1.30635	0.0821566
ABHD17C ENSG00000136379	0.0505953	0.583026	6.84806	21.5455	0.542045	2.68607	2.91289	0.813377	3.88332	10.6166
ABHD18 ENSG00000164074	5.23243	0.0527533	11.8956	0.00874081	0.925545	0.204783	0.0977595	1.73811	0.0446762	2.20153
ABHD2 ENSG00000140526	0.687522	0.471652	116.489	0.257572	91.6317	0.364244	11.6129	4.81737	2.75012	90.8707
ABHD3 ENSG00000158201	0.130816	0.0279922	2.97693	0.557166	1.53009	1.44952	0.129265	0.216692	1.143	2.74364
ABHD4 ENSG00000100439	7.3058	18.6863	0.000172428	8.14549	4.1434	12.1844	7.59355	1.40358	0.280759	0.0526277
ABHD5 ENSG00000011198	0.113031	2.14242	0.1055	0.23357	1.7549	0.905208	0.000257245	0.0447124	0.0904704	0.141416
ABHD6 ENSG00000163686	2.63218	0.0947561	5.01497	6.28751	0.51949	0.579215	5.67621	0.329394	0.0870679	5.966
ABHD8 ENSG00000127220	1.72753	10.6666	0.872426	9.53739	11.1366	6.08206	6.39222	25.5065	44.8073	3.10737
ABI1 ENSG00000136754	0.393646	0.296053	11.0601	1.46133	6.65873	0.00522031	18.0804	1.02419	1.02299	0.144482
ABI2 ENSG00000138443	1.90414	9.02637	16.5778	0.0162672	1.2155	56.9444	6.50007	3.95783	7.00464	25.1031
ABI3 ENSG00000108798	0.150959	13.023	1.01323	0.0428402	0.762682	0.441741	0.693712	0.634125	3.88	0.382746
ABI3BP ENSG00000154175	0.691394	0.165923	0.0859733	1.92136	1.00319	0.109351	0.0478244	0.965122	0.623023	0.11734
ABL1 ENSG00000097007	6.38739	21.0485	15.2125	22.4519	1.69109	34.4149	2.18503	31.1315	29.0862	28.6496
ABL2 ENSG00000143322	16.6515	0.386579	0.54671	0.0306984	5.13926	1.18758	7.77218	9.34092	35.0798	2.13281
ABLIM1 ENSG00000099204	7.96031	58.8627	2.54164	14.7122	13.1418	0.169425	34.0605	40.6573	27.2736	6.3424
ABLIM2 ENSG00000163995	2.53858	0.086938	0.0107862	0.0969485	0.447739	0.0768042	0.0179085	0.419529	2.37797	0.344885
ABLIM3 ENSG00000173210	38.1159	0.428324	7.96238	0.122637	0.931382	1.2667	5.81219	0.251735	0.00200463	0.0619555
ABO ENSG00000175164	0.184835	0.655214	0.360082	1.27389	1.49842	12.2348	7.13809	0.306019	0.738127	15.0467
ABR ENSG00000159842	0.121576	1.22622	4.44457	1.10499	0.788015	60.5153	24.9549	41.7875	2.87064	27.1406
ABRA ENSG00000174429	0.229152	2.94319e-05	0.53072	0.0126468	0.271499	0.0198266	0.00741476	0.275694	0.159637	0.00289473
ABRACL ENSG00000146386	0.348486	0.209283	1.19316	0.103621	0.0537002	0.040278	0.128598	0.0143599	0.111852	5.52846
ABT1 ENSG00000146109	2.63174	0.618089	0.62852	0.520384	0.566075	18.4682	0.698441	0.853624	0.717473	7.66507
ABTB1 ENSG00000114626	74.8781	10.2523	10.1732	8.10533	13.2934	0.00966889	5.62683	22.5634	1.88992	7.48333
ABTB2 ENSG00000166016	4.37274	3.92658	0.278271	0.101626	0.0899422	0.424408	1.27259	11.8864	0.192579	0.562594
AC002429.5 ENSG00000236197	0.00190886	0.200677	0.0333928	0.00508135	0.134839	0.050746	0.00185268	0.0350854	0.0575944	0.0318211
AC004076.7 ENSG00000268533	0.00213637	0.00602485	0.0904552	0.0679886	0.038911	0.0101511	0.018495	0.0132451	0.00340049	0.0840887
AC004158.1 ENSG00000280264	0.0564193	0.117566	0.00232404	0.00829268	0.000558366	0.0571161	0.00340629	0.00481425	0.0902198	0.272267
AC004381.6 ENSG00000005189	0.0161851	4.77204	0.380373	0.334423	15.7742	3.33253	0.318718	0.208111	0.082224	1.92359
AC004754.3 ENSG00000269881	0.774675	0.440786	2.27149	0.0205115	0.512679	1.03786	0.0598426	0.133097	0.00410658	0.472588
AC004813.1 ENSG00000279777	0.0324839	0.210875	0.244646	0.0279656	0.00160965	9.06075e-05	0.00805944	0.0762541	0.109464	0.0758779
AC004824.1 ENSG00000280226	0.0110389	0.032622	0.0164448	0.00489987	0.0458884	0.0205065	0.0188683	0.0167488	0.220411	0.0331524
AC005281.1 ENSG00000226690	0.340859	0.396136	0.120143	0.136227	0.00743931	0.101934	0.0142346	0.0721119	0.0692193	0.0149928
AC005477.1 ENSG00000280188	0.402972	0.0254718	0.00197885	0.105608	0.0037082	0.000242649	0.00264656	0.345959	0.0936156	0.0952643
AC005480.1 ENSG00000279461	3.50477	0.713683	0.791354	0.000534358	0.908291	0.148085	0.037937	0.0658155	0.714885	0.0408353
AC006116.20 ENSG00000267710	0.0174655	0.227433	0.103703	0.0151152	0.0939809	0.231751	0.0223849	0.207763	0.760788	0.125699
AC006328.1 ENSG00000280301	0.0152011	0.037148	0.111842	0.0667553	0.0801469	0.0867428	0.0983364	0.255522	0.0992423	0.0263392
AC006386.1 ENSG00000279115	2.07487	1.49347	1.19197	2.06454	0.0916416	2.13887	0.0222005	0.52518	0.0840866	0.083231
AC006994.3 ENSG00000279317	0.00135762	0.178299	0.0508313	0.669953	0.030599	0.244793	0.0781394	0.0490519	0.536926	0.222708
AC007040.11 ENSG00000258881	0.00531366	0.0382402	0.00195835	0.0406647	0.000359729	3.90799	0.0203622	0.0378711	0.00992782	0.120218
AC007906.1 ENSG00000279018	0.00058327	0.392985	0.0230451	0.0723989	0.166615	0.0125254	0.00618374	0.0170946	0.0103271	0.0910675
AC008074.1 ENSG00000279644	0.0737318	0.0223042	0.076908	0.0243784	0.0376878	0.0160821	0.0293168	0.167555	0.7967	0.259387
AC008522.1 ENSG00000279232	0.0332593	0.410505	0.17137	0.23886	0.0571167	0.0813032	0.052678	0.0199164	0.323129	0.0109124
AC008686.1 ENSG00000280221	0.0416504	0.034657	0.00399892	0.0811245	0.0487091	0.124215	0.09309	0.014955	0.00484572	0.000218529
AC008759.1 ENSG00000279471	0.0750157	0.00392137	0.0577634	0.0343185	0.000909195	0.057574	0.0667981	0.0085128	0.030929	0.0105787
AC008810.1 ENSG00000279126	0.041306	0.0413344	0.000420401	0.0650414	0.0554657	0.0126306	0.00726423	0.0571009	0.017658	0.355365
AC008914.1 ENSG00000279768	0.0354123	0.00028193	0.0755399	0.057074	0.0410037	0.0405476	0.00184458	0.0045786	0.0625956	0.0318232
AC009014.3 ENSG00000271824	0.364158	0.495058	0.836072	0.449991	1.20738	0.151081	0.476463	0.0783714	1.04628	0.476712
AC009060.2 ENSG00000280252	0.0456654	0.011634	0.0543035	0.110949	0.0318279	0.0406041	0.00669602	0.109217	0.0373537	0.0965418
AC009977.1 ENSG00000279335	0.0119265	0.0236252	6.37528e-05	0.0556226	0.00391367	0.0105312	0.030819	0.0648617	0.0168894	0.00722364
AC010731.4 ENSG00000235118	0.17297	0.0293643	0.0401185	0.0369147	0.00941788	0.00231165	0.0627294	0.254528	0.0108389	0.0817934
AC011155.1 ENSG00000280098	0.0538788	0.0156404	0.0458585	0.00684984	0.0354382	0.000285419	0.0223707	0.13158	0.126595	0.732494
AC011380.1 ENSG00000281227	0.0193336	0.0124842	0.00760154	0.0548306	0.0423786	0.00314835	0.00472037	0.0342095	0.0571648	0.000400731
AC012005.1 ENSG00000279274	2.47097	1.57558	1.1339	1.13625	0.233755	2.07918	0.693654	1.72636	1.95841	1.09173
AC012005.2 ENSG00000279287	0.160513	0.0882082	0.0215162	0.0308695	0.355206	0.00681514	0.0368222	0.000862132	0.0304601	0.153272
AC012363.1 ENSG00000281676	0.0342756	0.188942	0.0105772	0.0234127	0.264328	0.0367575	0.0993699	0.00668059	0.00197933	0.494722
AC013269.5 ENSG00000184761	0.0196793	0.131805	0.0792416	0.0768607	0.0608398	0.0627607	0.00981755	0.0806508	0.0584404	0.00273476
AC013461.1 ENSG00000091436	99.0098	0.0205023	11.6796	0.847921	2.023	1.60263	1.81265	13.0323	4.50017	8.65688
AC016142.1 ENSG00000280141	0.0196715	0.025309	0.0696062	0.049873	0.00417513	0.0463232	0.0366378	0.220219	0.0616086	0.0341842
AC016549.1 ENSG00000281325	0.0568131	0.00242423	0.150837	0.000396335	0.0106789	0.0367354	0.0894197	0.121353	0.118071	0.40001
AC016577.1 ENSG00000279646	0.0209306	0.00942856	0.0274808	0.00996868	0.00780195	1.88441e-06	0.00695526	0.106825	0.0113892	0.0399885
AC016991.1 ENSG00000279435	0.0392178	0.0455334	0.0394982	0.0343512	0.0250494	0.00170496	0.0500938	0.0230818	0.00651976	0.0167393
AC017081.1 ENSG00000279921	0.00224236	0.0286357	0.0253578	0.0985964	0.206888	0.0137878	0.162585	0.0183125	0.0433233	0.247825
AC018512.1 ENSG00000279808	0.0177416	0.0641937	1.23404e-05	0.0456533	0.150615	0.0584416	0.0514392	0.00127375	0.0597607	0.00712392
AC018902.1 ENSG00000280817	0.000874963	0.0870237	0.00579283	0.0147808	0.125821	0.00057663	0.0513192	0.0142877	0.0136359	0.000264581
AC021106.1 ENSG00000279386	0.00879264	0.0693781	5.11405e-05	0.0158722	0.0322104	0.00708512	0.00206019	0.0605579	0.0652759	0.0838492
AC024060.1 ENSG00000281584	0.00548846	0.0179683	0.0311028	0.00618328	0.0127849	0.0215852	0.0137467	0.0377852	0.0163135	0.137133
AC024592.12 ENSG00000267740	0.00882058	0.0254041	0.0649803	0.00539406	0.0264941	0.078893	0.0460993	0.00910375	0.0221953	0.0635907
AC025335.1 ENSG00000179859	0.155094	7.76969	0.111169	0.199606	0.233723	4.52468	0.263323	0.114007	0.574832	0.0274539
AC055733.1 ENSG00000280127	0.00105232	0.00326117	0.020138	0.0188469	0.000168979	0.00578009	0.0137673	0.0153046	0.0939313	0.00208009
AC055866.1 ENSG00000281079	0.032186	0.0063401	0.0456703	0.0410409	0.02581	0.0595779	0.0838462	0.0591441	0.054757	0.0664973
AC069063.2 ENSG00000279380	0.166791	0.0120821	0.0294476	0.0386374	0.0168363	0.088146	0.0534297	0.105208	0.112779	0.0226935
AC073130.2 ENSG00000281656	0.062677	0.0169447	0.0230376	0.0316679	0.000136597	0.0131936	0.00493434	0.0176304	0.001805	0.162358
AC073657.1 ENSG00000279937	0.00405851	0.0578328	0.0921563	0.0368637	0.0552464	0.00926442	0.122681	0.000604159	0.161878	0.0895017
AC074033.1 ENSG00000281137	0.938188	1.87107e-05	0.465397	0.109722	0.0430464	0.0566146	0.0107105	0.25716	1.68327	0.082688
AC087350.1 ENSG00000281527	0.144937	0.0727371	0.00127981	0.0203389	0.019478	0.0299991	0.00165424	0.0313725	0.0900221	0.0404551
AC087762.1 ENSG00000279588	0.000519298	0.0542116	0.0016497	0.00398983	0.0347346	0.0337854	0.000298564	0.0252924	0.19884	0.00189149
AC090154.1 ENSG00000278888	0.00137846	0.0534091	0.00609587	0.00124257	0.088765	0.0237328	0.0518154	0.10966	0.0548683	0.0610715
AC090498.1 ENSG00000279483	4.85145	306.55	17.2249	1.89776	36.006	180.54	10.808	2.60282	24.6718	3.36868
AC092384.1 ENSG00000280675	0.0623818	0.0275863	0.00140104	0.139075	0.0180758	0.105524	0.00649557	0.00857656	0.00999241	0.0524586
AC092835.2 ENSG00000233757	0.0672693	0.0750008	0.0273531	0.0517841	0.000259206	0.00188775	0.00672672	0.0208046	0.317447	0.0438406
AC092881.1 ENSG00000279530	0.0815335	0.131957	0.0326291	0.0187199	0.0261817	0.0156514	0.00953838	0.0037778	0.047793	0.00156571
AC100821.1 ENSG00000280473	0.0325133	0.00491992	0.0796683	0.00851127	0.0783168	0.0221896	0.126746	0.00978859	0.00312017	0.0413004
AC104057.1 ENSG00000280427	0.00181433	0.0347937	0.0183951	0.00653546	0.0296356	0.0273373	0.0449363	0.211575	0.145598	0.0959503
AC104073.1 ENSG00000280410	0.00462583	0.0309921	0.00681474	0.039074	0.0145	0.0442303	0.151568	0.291563	0.00940072	0.000304478
AC104304.4 ENSG00000283473	3.85197e-07	0.0649389	0.0133962	0.0372107	0.0236996	0.00155702	0.0689104	0.179738	0.0879159	0.0675067
AC104389.2 ENSG00000279824	0.0491196	0.00637536	0.00246515	0.0012864	0.0548292	0.0307146	0.281887	0.0239018	0.0357816	0.0718117
AC104981.1 ENSG00000278938	0.011649	0.0192427	0.0819248	0.000920104	0.128092	0.0542244	0.0145021	0.178492	0.0524918	0.089358
AC105009.1 ENSG00000281855	0.042771	0.0148003	0.0864929	0.16329	0.346925	0.05407	0.0108612	0.0532077	0.0101414	0.131782
AC105052.1 ENSG00000279168	0.0836709	0.20512	0.116182	2.07772	0.00761491	0.0629043	0.0385088	0.361759	0.165358	0.755118
AC109486.1 ENSG00000280447	0.00441302	0.00725098	0.010425	0.00847439	0.032474	1.49568e-05	0.02348	0.161293	0.00448112	0.00398302
AC109829.1 ENSG00000233438	0.0813885	0.00651603	0.00215514	0.102383	0.0683495	0.127451	0.08862	0.00404325	0.012478	0.0867561
AC110602.1 ENSG00000281267	0.0646594	0.0379144	0.0581424	0.150355	0.264645	0.0606288	0.553797	0.124005	0.00208568	0.0319722
AC110615.1 ENSG00000279909	1.43357	0.222335	0.660015	3.14479	0.369507	1.80885	0.0219237	0.764815	0.0478263	1.97057
AC112719.1 ENSG00000280671	0.0402505	0.0101142	0.00308931	0.00793677	0.0400087	0.00200887	0.0200454	0.00155047	0.0174628	0.203035
AC113404.1 ENSG00000254893	0.432179	0.462083	1.18063	0.00281014	7.5842	0.00220108	6.90083	42.3229	8.97927	16.7651
AC118758.1 ENSG00000268187	0.021886	0.0210215	0.0265048	0.110646	0.0342253	0.0235818	0.0199486	0.17179	0.0222723	0.106498
AC131097.4 ENSG00000216921	3.39189	0.0878926	0.148955	0.28328	1.96571	0.0202375	1.53726	0.0526671	0.827028	0.0110305
AC131263.1 ENSG00000280550	0.16949	0.0884662	0.0588281	0.183359	8.80215e-05	0.0466012	0.0182253	0.000151712	0.0152823	0.0212151
AC138517.6 ENSG00000283288	0.000233079	0.124803	0.0591021	0.324762	0.187548	0.0675627	0.00709182	0.0187543	0.149095	0.0344107
AC138647.1 ENSG00000226490	0.0424257	0.0394866	0.0909218	0.000922393	0.00975044	0.0612821	0.00975506	0.0399555	0.165144	0.334475
AC138969.4 ENSG00000183889	1.34678	30.6581	4.0915	7.00735	0.442286	0.939511	5.13795	2.4907	0.976128	4.54265
AC241377.1 ENSG00000281741	1.99917	6.01712	6.13783	5.60617	2.07283	0.772224	3.81536	0.0347226	0.819393	7.49616
AC241585.1 ENSG00000281571	3.47871	0.18127	1.61454	0.232008	2.05395	0.143839	0.598426	0.0578295	0.226206	0.115769
AC242988.1 ENSG00000278939	0.300558	0.0116709	0.002705	0.0117255	0.181281	0.000221579	0.0346465	0.0164129	0.0178558	0.0499824
AC243756.1 ENSG00000270339	0.0195295	0.00418366	0.189295	0.0305086	0.1433	0.147427	0.034371	0.0398246	0.146408	0.169584
AC243945.1 ENSG00000279510	0.0021886	0.0140748	0.014013	0.224765	0.0205425	0.0270448	0.000299792	0.0384785	0.0142122	0.0982164
AC245100.1 ENSG00000280649	1.82027	1.00389	0.521168	3.06453	0.274249	1.38199	4.47912	2.76666	3.74291	8.90676
ACAA1 ENSG00000060971	13.3633	257.883	183.038	5.64771	87.2502	1.38298	30.259	2.48413	1.87764	181.396
ACAA2 ENSG00000167315	36.1001	0.350948	1.86115	0.131581	0.140542	31.2061	0.164832	0.0707731	0.0133386	76.3898
ACACA ENSG00000278540	0.470119	0.660663	36.1993	27.7018	7.93996	44.4585	0.173547	3.06043	0.0340516	18.5012
ACACB ENSG00000076555	50.2589	7.21535	0.810411	0.268831	0.541541	17.6676	0.981104	7.56956	6.9998	0.274102
ACAD10 ENSG00000111271	0.316517	0.642807	18.26	17.1317	0.339629	0.242784	0.506011	0.44619	0.681426	2.06925
ACAD11 ENSG00000240303	0.257061	0.0303895	0.290655	0.461017	0.438142	0.00343448	0.168436	0.118025	0.125923	0.0309384
ACAD8 ENSG00000151498	0.707681	0.206063	1.99779	26.6274	12.495	0.185491	0.125944	0.0178751	0.384411	53.6036
ACAD9 ENSG00000177646	0.28955	64.934	26.8968	1.74671	2.7878	3.6238	16.7106	0.0542227	1.51912	0.574549
ACADL ENSG00000115361	0.809817	0.275314	9.04632	0.00284594	9.62528	1.30801	3.84235	1.95559	0.00559104	17.3433
ACADM ENSG00000117054	0.0331554	0.0826866	8.42382	0.0280014	2.09522	0.392596	3.32687	5.12997	0.350048	2.26532
ACADS ENSG00000122971	14.9764	26.8311	0.250313	31.5641	9.18032	11.7222	0.772945	19.6305	7.74222	41.3268
ACADSB ENSG00000196177	0.686791	0.310953	12.085	0.955629	1.95153	0.80713	0.0767565	0.422894	1.17127	12.3352
ACADVL ENSG00000072778	149.681	3.86134	199.254	376.894	86.1697	30.3803	103.777	101.523	64.0191	180.762
ACAN ENSG00000157766	8.26228	0.225726	0.0946966	0.0595551	0.0125225	0.00798999	0.00117803	0.0490226	0.493319	0.00303574
ACAP1 ENSG00000072818	11.6239	41.1985	9.34583	6.74607	2.03333	0.0158272	2.71139	1.0395	10.4869	2.80208
ACAP2 ENSG00000114331	0.0220512	0.718395	0.0230855	0.46708	0.911473	0.330871	1.03979	11.1629	0.0882297	16.2555
ACAP3 ENSG00000131584	111.696	8.00177	76.6197	132.781	29.2782	17.4359	0.991517	36.1108	10.5908	14.2485
ACAT1 ENSG00000075239	27.9167	0.762238	7.76849	0.00609964	6.14284	14.1364	0.493829	22.7965	0.117934	0.466476
ACAT2 ENSG00000120437	0.301543	24.238	45.6056	1.84175	19.1768	7.19893	6.78599	0.224694	0.830428	3.95145
ACBD3 ENSG00000182827	0.505286	1.01434	2.27128	13.6829	2.61829	13.0069	10.6564	3.84756	3.9348	17.9273
ACBD4 ENSG00000181513	0.922218	32.8045	2.09755	51.2416	0.314845	31.3486	0.517156	24.5374	30.0231	11.6883
ACBD5 ENSG00000107897	0.420056	0.150088	5.40183	0.0140091	0.225632	0.0115296	1.75126	0.996221	0.278861	1.02239
ACBD6 ENSG00000230124	0.0431462	21.8612	6.78739	0.395349	1.16539	0.796727	9.72026	3.1861	11.8332	0.614303
ACBD7 ENSG00000176244	0.062915	0.0894441	0.0453737	0.000476539	0.0328144	0.0372905	0.0374755	0.00584806	0.0433715	0.0387113
ACCS ENSG00000110455	6.99675	8.86632	1.80548	44.5373	10.7626	7.72493	0.194504	0.617313	11.0292	3.35783
ACCSL ENSG00000205126	0.0651232	0.0599336	0.0582363	0.0679489	0.0348417	0.0658145	0.700623	0.137278	0.209676	0.126696
ACD ENSG00000102977	0.58448	54.5995	28.505	16.7126	0.0536222	8.38014	1.2554	27.1188	0.296753	1.85384
ACE ENSG00000159640	1.51802	1.54023	13.3757	22.4841	4.4407	2.29801	8.62809	0.598353	0.15397	2.04522
ACE2 ENSG00000130234	0.309065	0.0983426	0.0259541	0.0556867	0.00977507	0.203516	0.393968	0.000267273	0.0552159	0.308527
ACER1 ENSG00000167769	0.0879552	1.70672	1.79095	0.363269	1.447	0.173577	0.32494	0.0945446	0.103206	0.0424339
ACER2 ENSG00000177076	0.000609441	0.0232629	0.00412131	0.0029805	0.00019648	0.0107336	0.452015	0.0206609	0.0141793	0.174943
ACER3 ENSG00000078124	1.75869	3.4285	13.8367	0.549607	0.178487	5.16075	0.138659	2.37241	0.750745	1.55793
ACHE ENSG00000087085	0.426926	3.84269	0.00171868	0.189132	0.252978	6.97525	10.9464	0.173289	14.0879	0.295932
ACIN1 ENSG00000100813	0.0172668	0.0874026	53.1083	35.9641	3.12269	7.55591	49.3448	51.4114	5.50012	50.8577
ACKR1 ENSG00000213088	0.158274	5.48205	0.0191364	0.218121	0.319268	0.046073	0.492998	0.00593933	17.1004	0.277044
ACKR2 ENSG00000144648	1.22131	0.0893557	0.0452095	0.00176506	0.0720371	1.20583	0.0667064	0.520087	0.0158387	0.29016
ACKR3 ENSG00000144476	15.5358	1.37707	0.453745	0.163999	0.00238114	1.17723	0.290365	0.876933	21.5279	4.18952
ACKR4 ENSG00000129048	0.000573041	0.0333867	0.0656765	0.107887	0.0746425	0.0603259	0.00895482	0.020313	0.0373739	0.039202
ACLY ENSG00000131473	5.65207	2.74696	91.8539	3.37584	20.5723	36.8455	0.728019	3.02404	0.310509	69.9597
ACMSD ENSG00000153086	0.0975815	0.0431386	0.00837084	0.0305323	0.0930084	0.0925126	0.055384	0.000537267	0.478124	0.199816
ACO1 ENSG00000122729	12.9938	0.685173	1.34129	3.81058	0.00266994	3.70236	0.629184	0.0175468	0.52952	1.48449
ACO2 ENSG00000100412	5.29012	29.9819	38.9184	6.87077	0.303477	16.1198	6.19743	3.99865	10.166	11.538
ACOD1 ENSG00000102794	0.0147906	0.0373545	0.0413405	0.111253	0.0751449	0.0539694	0.0669129	0.00474986	0.0619874	0.050628
ACOT1 ENSG00000184227	43.0511	2.63118	14.8635	0.552301	1.19168	0.102646	1.34403	2.27815	0.188622	10.2411
ACOT11 ENSG00000162390	7.95273	0.0058532	0.168297	0.305874	2.50125	1.21251	2.37115	0.395542	0.279414	0.198272
ACOT12 ENSG00000172497	0.0380898	0.0206958	0.0407756	0.0891591	0.0343428	0.0593631	0.136914	1.99772	0.0111322	4.11402
ACOT13 ENSG00000112304	36.3044	0.196686	36.0422	7.66134	17.2183	5.52412	4.66183	12.0066	18.002	22.9318
ACOT2 ENSG00000119673	23.0908	1.08411	0.643578	1.82286	0.444169	0.417047	4.70533	2.78942	0.00994716	5.96218
ACOT4 ENSG00000177465	0.0179745	0.326024	0.264547	0.0402779	0.0593353	6.0253	0.204414	0.627743	0.260439	1.23469
ACOT6 ENSG00000205669	0.00988991	0.138349	0.0249233	0.136474	0.0406915	0.00212589	0.0345345	0.225758	0.0549748	0.00116043
ACOT7 ENSG00000097021	17.0886	83.5414	8.7047	1.63296	12.1058	0.271621	1.84854	5.10638	7.21796	0.347847
ACOT8 ENSG00000101473	29.7365	47.2037	7.9278	65.0927	12.888	0.332486	2.58731	9.10109	1.34804	15.8486
ACOT9 ENSG00000123130	6.33543	25.2334	7.48404	0.0682119	6.21498	16.9304	2.02525	1.67182	2.57406	17.5513
ACOX1 ENSG00000161533	7.77482	92.4257	61.7524	5.29628	20.7768	19.1907	20.34	15.8978	0.47497	47.3483
ACOX2 ENSG00000168306	3.48978	0.0242913	0.126101	0.361097	4.78619	26.6808	0.307073	0.788812	0.3092	34.834
ACOX3 ENSG00000087008	9.02781	0.710516	8.68809	19.7373	5.44447	1.25271	4.20987	0.0630348	1.87387	11.7158
ACOXL ENSG00000153093	1.54599	0.774904	1.70044	0.378625	2.60455	0.0943494	1.42406	0.123338	0.301535	0.517362
ACP1 ENSG00000143727	0.317534	8.13854	24.9644	4.23948	6.3481	2.12257	3.42159	3.77941	1.09885	12.7872
ACP2 ENSG00000134575	11.7148	9.86567	24.6483	33.6738	16.8031	39.6555	0.711885	0.0104487	52.7737	15.9588
ACP5 ENSG00000102575	1.3327	2.28574	7.7243	10.6663	26.5983	0.343568	6.66946	3.14772	17.6412	0.00242087
ACP6 ENSG00000162836	0.051911	6.68311	12.0623	8.70173	9.51113	1.38469	5.48841	2.59822	12.3345	1.67239
ACP7 ENSG00000183760	0.112376	0.00069867	0.0752624	0.0182851	0.610374	0.136317	0.0886622	0.00119739	1.97674	0.0831364
ACPP ENSG00000014257	1.03752	0.635335	1341.44	165.6	1948.38	0.270305	0.773557	1.22502	0.553703	52.7304
ACPT ENSG00000142513	0.116852	0.0190377	0.0408331	0.0665746	0.0239871	0.0226407	0.035476	0.169964	0.0936702	1.13376
ACR ENSG00000100312	0.0639781	0.219037	0.0150368	0.650209	0.00304453	0.587205	0.0612219	0.590654	0.474986	1.5611
ACRBP ENSG00000111644	0.131878	0.0232387	2.51043	1.07587	0.269782	0.43083	0.329428	5.66233	0.361133	0.432983
ACRC ENSG00000147174	0.0950067	0.0420826	0.136446	0.011413	0.0403103	0.062275	0.143874	0.0803236	2.122	0.359383
ACRV1 ENSG00000134940	0.0297698	0.162395	0.0513177	0.102153	0.0472535	0.00176019	0.112077	0.0286061	0.25542	0.161412
ACSBG1 ENSG00000103740	0.63168	0.0976468	2.55853	4.38433	6.8406	0.953391	0.786219	3.20226	0.505111	15.1461
ACSBG2 ENSG00000130377	0.158013	0.117554	1.49656e-05	0.0056303	0.000446307	0.0716652	0.066996	0.0040085	0.00188167	0.0325485
ACSF2 ENSG00000167107	0.570966	15.8908	0.361993	14.1805	6.32539	1.54158	9.50252	6.72291	0.076039	8.48384
ACSF3 ENSG00000176715	23.2509	15.0125	16.3199	65.0559	10.6045	21.1146	0.124698	12.55	43.3754	0.17957
ACSL1 ENSG00000151726	0.0815429	0.99171	65.9707	0.906564	0.947421	6.42876	13.9012	0.201863	8.03448	20.1371
ACSL3 ENSG00000123983	0.938016	1.06248	93.3116	0.0868798	46.8719	4.42392	8.13713	6.39322	1.30523	86.5369
ACSL4 ENSG00000068366	5.94382	0.0988791	0.887283	0.194572	0.559176	0.000400092	15.4799	11.0261	0.293551	0.0438153
ACSL5 ENSG00000197142	0.0568946	0.000748051	0.178158	0.00977399	0.11037	0.560249	5.44505	5.34124	0.855586	55.9056
ACSL6 ENSG00000164398	0.250362	1.76817	0.242524	0.0931062	0.139399	0.0456775	0.154837	0.292042	0.0770719	0.688988
ACSM1 ENSG00000166743	0.128697	0.0363068	0.491488	0.076877	25.1626	0.119648	0.0126919	0.0192086	0.0121925	11.2636
ACSM2A ENSG00000183747	0.164057	0.0109105	0.0799325	0.114991	0.0332831	1.509e-05	0.0426001	0.0966497	0.13877	0.022032
ACSM2B ENSG00000066813	0.797764	0.440742	0.286915	0.00877647	0.0287261	0.0581616	0.151235	0.113892	0.0224979	0.0754727
ACSM3 ENSG00000005187	0.222464	0.330396	21.4014	1.877	14.6014	0.498295	0.379058	1.39319	0.547146	11.0079
ACSM4 ENSG00000215009	0.0523575	0.223832	0.298865	0.0244235	0.00227228	0.0285898	0.271768	0.227099	0.0248588	0.000149599
ACSM5 ENSG00000183549	0.0795623	0.388286	0.0922542	0.347728	0.484346	0.0371064	0.0139416	1.06847	0.0133788	2.13288
ACSM6 ENSG00000173124	0.144353	0.0452469	0.0229433	0.0167778	0.0554141	0.0155408	3.3209	0.0232001	0.0228298	0.016119
ACSS1 ENSG00000154930	0.999432	17.7403	79.2754	147.698	85.5637	1.03958	19.5486	1.30712	31.3251	105.938
ACSS2 ENSG00000131069	1.51962	66.9682	0.228939	1.32057	1.9034	48.7896	1.95883	11.603	6.99666	2.86868
ACSS3 ENSG00000111058	1.29497	0.547685	6.99516	0.203564	0.131471	0.0254738	0.151756	9.23501	2.15571	0.392115
ACTA1 ENSG00000143632	11.055	0.16645	0.0841903	0.0841916	0.0323416	0.116861	0.0589406	0.513859	0.0126572	0.498969
ACTA2 ENSG00000107796	2112.62	135.549	0.0557227	1.69394	0.750302	273.838	0.00345907	2.85703	1.58963	0.000121364
ACTB ENSG00000075624	18933.5	7821.03	674.94	101.418	354.181	820.121	709.303	570.256	2800.56	109.955
ACTBL2 ENSG00000169067	0.457112	0.0390645	0.102479	0.0969357	0.0384428	0.131863	0.0416914	0.320379	0.0712125	0.591519
ACTC1 ENSG00000159251	40.2407	1.24926	0.133388	0.147692	0.545819	0.130944	0.197971	0.27521	0.0676626	0.0273082
ACTG1 ENSG00000184009	2.02614	0.347722	239.317	4.92348	57.4226	1160.03	800.551	124.371	493.348	211.844
ACTG2 ENSG00000163017	6771.35	4305.31	0.000113864	0.821041	1.7569	283.55	0.382612	0.44983	0.385083	3.642
ACTL10 ENSG00000182584	0.939481	1.28655	0.494918	9.50819	0.576398	0.391711	0.462951	23.3433	0.0113023	1.46791
ACTL6A ENSG00000136518	0.00744809	4.12033	5.41864	0.452592	0.206183	0.538452	0.569198	0.469586	1.0066	1.13518
ACTL6B ENSG00000077080	0.0812125	0.0305989	0.0386413	0.00951036	2.13064	0.0809074	0.0040749	0.111055	0.502335	0.0158024
ACTL7A ENSG00000187003	0.00715503	0.000171733	0.0340332	0.105074	0.110233	0.259644	0.00161257	3.71497e-07	0.0287647	0.0278813
ACTN1 ENSG00000072110	978.676	171.117	79.6229	0.666689	141.839	14.6846	140.682	295.825	93.1833	112.779
ACTN2 ENSG00000077522	0.0109858	0.116273	0.00514932	0.0604154	0.00622905	0.125017	0.185857	1.60056	0.0428699	0.024781
ACTN3 ENSG00000248746	0.0108751	0.235742	0.461551	0.291866	0.0350261	0.0896481	0.265734	0.102587	0.232481	0.112387
ACTN4 ENSG00000130402	456.015	138	83.7894	21.5996	69.6987	4.88073	86.9524	0.412905	105.898	38.2
ACTR10 ENSG00000131966	3.94948	0.0306405	9.48574	0.693125	0.234489	2.7051	2.06692	1.09481	0.799975	8.97283
ACTR1A ENSG00000138107	68.4058	98.6685	2.71143	45.9916	5.97846	50.5338	0.661195	1.47032	6.86035	20.3382
ACTR1B ENSG00000115073	42.1436	40.4377	35.6135	24.7526	9.35753	41.11	19.4519	1.72157	68.1143	25.4607
ACTR2 ENSG00000138071	1.40753	0.438133	55.5768	1.40349	2.97975	6.40034	28.2826	42.2479	22.9302	64.0812
ACTR3 ENSG00000115091	0.0250766	0.491189	4.02399	0.251613	1.96728	8.66603	12.7306	6.25485	21.396	1.14388
ACTR3B ENSG00000133627	0.377766	0.832074	5.51279	0.3886	0.818794	0.0540585	1.57705	0.539899	1.08675	1.66609
ACTR3C ENSG00000106526	0.477842	0.129411	0.121891	5.65317	0.203535	0.196436	0.268781	1.53038	0.767886	2.45916
ACTR5 ENSG00000101442	0.210896	0.699624	2.13903	0.753779	2.40313	4.07563	1.26467	0.555653	0.000299088	1.04697
ACTR6 ENSG00000075089	1.42249	0.220034	1.27464	1.76072	0.989299	0.671848	1.14325	1.2751	2.81608	0.699633
ACTR8 ENSG00000113812	0.0584225	5.48423	3.88292	0.878057	0.43603	1.62436	2.08663	0.746252	3.99422	0.401062
ACTRT2 ENSG00000169717	0.0386347	0.0248622	0.131807	0.0652154	0.00109904	0.0130969	0.00351915	0.0517455	0.00107554	0.0520381
ACTRT3 ENSG00000184378	0.00495254	0.201388	0.0861829	0.229952	0.453474	0.0552221	0.0504069	0.00215524	0.0566842	0.0991077
ACVR1 ENSG00000115170	5.85315	0.212649	4.61256	0.0141782	0.10187	0.577676	3.60227	0.638967	0.829791	2.6704
ACVR1B ENSG00000135503	0.095696	0.769252	8.56207	0.529433	0.668943	0.988334	8.28257	0.402211	0.00447423	7.64962
ACVR1C ENSG00000123612	0.00113955	2.60507	0.0551956	0.00518787	0.0787885	0.0161952	0.15724	0.172765	0.0816332	0.188733
ACVR2A ENSG00000121989	3.66498	0.564926	1.97481	0.00512564	3.38415	0.780054	5.9497	1.14351	2.29719	0.897553
ACVR2B ENSG00000114739	0.751077	0.137164	1.05165	0.826122	0.201332	0.108704	7.38844	0.101525	0.317915	0.352725
ACVRL1 ENSG00000139567	3.44818	30.6162	0.00796403	0.483172	0.651912	0.182468	0.213066	15.2884	28.2577	0.000345687
ACY1 ENSG00000243989	2.66101	1.94093	3.4379	0.0377434	5.56294	1.2512	1.14412	1.10142	8.9647	2.4558
ACY3 ENSG00000132744	0.313659	0.0128591	0.707677	0.159658	0.325713	0.399989	0.346009	0.514096	5.37692	0.0140571
ACYP1 ENSG00000119640	0.321108	1.63186	0.538575	0.339606	2.34149	0.306083	1.96411	0.928192	0.255251	9.11862
ACYP2 ENSG00000170634	19.5749	4.60464	3.76988	5.00419	0.299662	3.59176	0.989142	8.16018	0.0614644	0.88969
ADA ENSG00000196839	2.20471	52.9067	0.170605	0.316145	0.645513	0.276292	0.0277048	4.00978	9.82323	5.42333
ADAD1 ENSG00000164113	0.0183115	0.0128202	0.0178874	0.148578	0.0318879	0.0103473	0.0206709	0.0836944	0.0323326	0.0469306
ADAD2 ENSG00000140955	0.00549636	0.334927	0.0222334	0.932782	0.130964	0.0806075	0.0501816	0.140174	0.196503	0.0732356
ADAL ENSG00000168803	0.358497	6.03494	0.639954	0.319917	3.981	1.60808	0.434502	10.8589	0.345023	8.79182
ADAM10 ENSG00000137845	1.31255	0.0361412	61.4804	1.47852	0.280183	1.01195	33.686	2.92542	0.352898	12.7069
ADAM11 ENSG00000073670	15.5313	0.101558	0.425305	0.519802	0.506386	0.200952	0.000974736	0.15055	0.0909968	0.380673
ADAM12 ENSG00000148848	0.339614	0.300186	1.03926	0.0669892	0.0297806	0.127147	0.0148529	0.00722514	0.332794	0.362785
ADAM15 ENSG00000143537	2.4779	0.499244	0.801009	91.0631	34.8694	0.989178	45.7143	42.5701	62.5253	1.19663
ADAM17 ENSG00000151694	28.9349	8.08484	5.81007	0.0915958	2.2468	7.45574	3.98978	0.0489376	1.03579	0.981198
ADAM18 ENSG00000168619	0.0847937	0.0257144	0.108344	0.0556415	0.203864	0.00933239	0.112465	0.0125184	0.0307477	0.0340652
ADAM19 ENSG00000135074	7.39413	3.74448	0.159579	0.0716501	0.55074	0.243526	0.24984	2.06588	0.230962	0.316276
ADAM2 ENSG00000104755	0.317351	2.01279	0.0185015	0.0678733	0.0648172	0.347701	0.05517	0.39239	0.18107	0.89254
ADAM20 ENSG00000134007	0.00363706	0.05364	0.0122937	0.00266589	0.248745	0.0443206	0.136361	0.425735	1.00888	0.196363
ADAM22 ENSG00000008277	5.46853	0.419178	0.594624	0.314135	0.152372	1.16621	0.120253	9.85884	0.846534	2.10098
ADAM23 ENSG00000114948	0.338094	0.568035	0.146798	0.416281	0.231176	0.0619541	0.129761	0.161571	1.48948	0.0418716
ADAM28 ENSG00000042980	2.9983	0.260541	0.591037	0.23749	0.376785	0.049678	1.30528	1.04988	0.647192	8.02617
ADAM29 ENSG00000168594	0.0282075	0.00647609	0.0103933	0.096613	0.0512698	0.0195417	0.0122972	0.288738	0.230597	0.000546762
ADAM30 ENSG00000134249	1.75542	0.129258	0.0393227	0.0195925	0.0875237	0.0646283	0.0141837	0.0295946	0.0580476	0.0115454
ADAM32 ENSG00000197140	0.135053	0.194291	0.749128	0.43837	0.0444669	0.147464	0.200718	0.0673423	0.218049	0.418881
ADAM33 ENSG00000149451	122.421	106.72	0.235105	1.95229	2.71256	45.6749	1.65889e-06	8.19447	12.3859	0.0632368
ADAM7 ENSG00000069206	0.301231	0.1796	0.0210556	0.133894	0.0587145	0.0611808	0.202502	0.315578	0.000332612	0.394281
ADAM8 ENSG00000151651	1.24678	0.622289	5.77455	0.125046	0.0388698	0.0230885	6.23037	4.79477	0.0437742	8.3949
ADAM9 ENSG00000168615	11.891	1.1479	59.3467	0.500363	15.1393	1.90056	29.5369	0.305321	0.436587	39.4248
ADAMDEC1 ENSG00000134028	0.00353589	0.108678	0.071042	0.0824634	0.0539142	0.0168591	0.0731337	0.0220072	0.464748	0.430447
ADAMTS1 ENSG00000154734	78.0138	17.4101	0.231073	0.146642	0.0547468	0.534504	14.4889	33.6053	70.6563	30.0132
ADAMTS10 ENSG00000142303	19.9537	2.04111	0.144069	8.81656	0.169375	1.97826	0.0318322	1.06917	36.3115	0.415068
ADAMTS12 ENSG00000151388	1.05136	3.67861	0.148911	0.120592	1.04005	0.0175473	1.16657	0.352586	0.0047778	1.5209
ADAMTS13 ENSG00000160323	2.75606	3.7418	3.49452	1.28699	5.3307	11.4032	1.21292	0.943064	1.04134	1.08528
ADAMTS14 ENSG00000138316	0.358232	0.065693	0.153221	0.121839	0.534126	0.00322692	0.105988	1.793	0.119357	0.916867
ADAMTS15 ENSG00000166106	5.7607	3.44262	0.0421813	0.333042	1.33139	0.0470807	0.029006	0.198327	3.37514	0.376007
ADAMTS16 ENSG00000145536	0.883129	0.0142925	0.0782748	0.0435859	0.229583	0.00640644	0.0492963	0.0212199	0.0112765	0.0102574
ADAMTS17 ENSG00000140470	0.2502	3.81734	0.0293123	0.861833	0.300829	0.0075471	0.0836003	0.096936	0.163276	0.585529
ADAMTS18 ENSG00000140873	1.0639	0.179983	0.251159	0.486316	0.560198	0.120072	0.470066	0.457411	3.12406	0.0314681
ADAMTS19 ENSG00000145808	0.0717265	0.237681	0.369696	0.118361	0.239213	0.0201612	0.0269323	0.125911	0.124903	0.0472423
ADAMTS2 ENSG00000087116	0.1881	11.4017	0.0391114	0.295884	0.02086	0.0859073	0.33114	0.904448	1.06687	0.0412751
ADAMTS20 ENSG00000173157	0.0186325	0.00690347	0.229003	0.014288	0.242187	0.0687459	5.95147e-05	0.0157395	0.0661302	0.0121205
ADAMTS3 ENSG00000156140	0.0209378	2.27532	0.268118	0.0159454	0.0075309	0.0194476	0.0189969	0.090933	0.00742067	0.11442
ADAMTS4 ENSG00000158859	0.0038923	4.21631	0.024356	0.0337861	0.188467	0.0093013	0.288549	0.041004	12.0707	0.19419
ADAMTS5 ENSG00000154736	23.3862	1.78952	0.144854	0.721848	2.12287	5.45415	0.611073	1.04558	0.0296015	0.279474
ADAMTS6 ENSG00000049192	0.139614	0.0576032	0.00986835	0.209934	0.050025	0.0345152	0.0978612	0.0191754	0.0483456	0.0580497
ADAMTS7 ENSG00000136378	2.75606	0.226997	0.296358	0.0357272	0.144347	0.554205	0.694942	4.4658	0.00714754	1.2849
ADAMTS8 ENSG00000134917	13.7797	13.7308	0.766463	0.0393672	0.627126	0.0765297	6.26774	0.696682	8.05275	8.83566
ADAMTS9 ENSG00000163638	0.206197	0.363378	0.404456	0.16911	5.54608	12.9825	0.00162944	1.95929	0.276835	1.84785
ADAMTSL1 ENSG00000178031	0.426909	0.593867	11.664	0.142421	0.543088	15.254	0.633853	0.801376	1.40228	52.8546
ADAMTSL2 ENSG00000197859	0.442096	2.84417	0.294243	18.3368	0.583715	13.7412	0.000348493	41.239	4.41188	0.903048
ADAMTSL3 ENSG00000156218	0.0303407	1.19157	0.291938	1.11053	3.92445	0.687827	2.07851	1.39934	2.50144	0.304239
ADAMTSL4 ENSG00000143382	14.7783	10.9778	0.536709	0.212946	0.318887	0.120282	0.00345963	3.05998	1.86948	10.9558
ADAMTSL5 ENSG00000185761	0.321295	1.9455	0.0959169	0.16953	0.22311	0.188492	0.106738	11.1228	0.670779	0.000124123
ADAP1 ENSG00000105963	2.42556	15.1281	1.10812	14.4879	1.19652	0.300815	0.303101	1.9448	1.08488	0.083021
ADAP2 ENSG00000184060	12.0458	1.62898	0.29222	0.16392	0.363148	0.24124	0.375361	2.14907	0.16237	0.00650804
ADAR ENSG00000160710	0.963091	62.5246	17.153	0.1596	0.0818531	245.586	8.35432	91.4884	32.7093	56.266
ADARB1 ENSG00000197381	32.857	0.451039	14.1864	0.560212	16.3634	0.767158	1.81833	1.18421	0.12395	5.17161
ADARB2 ENSG00000185736	0.086877	0.0163414	0.0638195	2.23005	0.0366595	0.0721445	0.815174	0.0289161	0.00281554	0.421625
ADAT1 ENSG00000065457	0.218947	0.0808121	5.39351	0.0857406	0.529132	21.703	7.61053	0.193673	0.135866	4.4325
ADAT2 ENSG00000189007	0.397137	0.0230238	3.83889	6.27065	0.296559	0.879001	0.122889	0.121454	0.242569	3.43344
ADAT3 ENSG00000213638	0.0156292	0.201926	0.491805	0.08541	0.735816	0.0204332	0.284034	0.0848457	0.0211831	0.538111
ADCK1 ENSG00000063761	2.05209	26.1025	13.8473	0.188338	0.130387	0.0947572	0.992593	2.63844	0.0359353	3.25716
ADCK2 ENSG00000133597	14.8467	0.250363	4.14684	15.7418	0.99977	3.67241	3.68928	0.512058	2.79808	0.354733
ADCK3 ENSG00000163050	6.21645	55.8019	39.3379	0.123856	43.005	0.642267	5.43624	10.5733	26.2262	39.3395
ADCK4 ENSG00000123815	10.5359	55.7121	1.12938	27.3166	0.203053	1.40885	0.269925	22.9918	4.07178	4.41204
ADCK5 ENSG00000173137	21.0602	4.15503e-05	8.16699	14.6212	1.53481	1.08333	3.0607	3.17739	0.142155	33.7192
ADCY1 ENSG00000164742	0.736638	0.396642	1.26719	0.797856	0.429356	0.484498	0.204269	0.968275	0.757425	0.295653
ADCY10 ENSG00000143199	0.0218106	0.0121462	0.0207869	1.19548	0.15035	0.0285884	0.0227283	0.0233327	0.106068	0.049678
ADCY2 ENSG00000078295	8.36725	6.50936	5.63508	0.0414905	0.13878	9.80392	2.36617	0.246723	1.27342	0.597723
ADCY3 ENSG00000138031	1.72201	0.25642	2.70081	0.963276	0.225314	0.0377458	3.01819	51.4182	5.90324	10.304
ADCY4 ENSG00000129467	12.9695	1.14895	0.0475031	1.12057	2.93871	0.326602	3.92307	1.12174	8.48843	6.11832
ADCY5 ENSG00000173175	129.598	41.8042	0.0127491	1.02236	0.154138	3.31221	0.232996	3.35454	1.72878	0.18334
ADCY6 ENSG00000174233	6.57018	8.59738	40.3702	44.8923	4.12618	0.453554	12.5576	0.929019	21.7351	18.7651
ADCY7 ENSG00000121281	0.0423295	0.0299313	0.332597	0.125518	0.65837	0.457981	0.154989	16.0993	0.00574425	5.41506
ADCY8 ENSG00000155897	0.194404	0.00488257	0.0769433	0.249599	0.147473	0.0996362	0.000991109	0.118326	0.0357285	0.0988765
ADCY9 ENSG00000162104	22.062	1.47892	0.52298	2.19387	2.00618	1.42221	1.6378	0.258396	0.978472	0.337459
ADCYAP1 ENSG00000141433	0.0341609	0.0630705	0.049655	0.0982349	0.0201264	0.00023178	0.11712	0.0811164	0.63632	0.266726
ADCYAP1R1 ENSG00000078549	4.60069	0.215381	0.40042	0.00366701	0.0373878	1.57818	0.522585	0.764332	0.9755	0.276831
ADD1 ENSG00000087274	81.4787	10.66	45.7675	0.63877	5.04242	15.7158	15.132	63.6852	25.3447	3.35783
ADD2 ENSG00000075340	0.0137918	0.106756	1.46418	0.116992	0.222814	1.09592	1.91918	0.0205084	0.0101631	0.277338
ADD3 ENSG00000148700	1.17379	0.170205	16.1554	2.74803	0.136617	0.926089	5.20418	15.5599	22.843	1.4942
ADGB ENSG00000118492	1.33127	0.31336	0.0735652	0.0175377	0.0397069	0.144308	0.0310148	0.0537492	0.703953	0.022328
ADGRA1 ENSG00000197177	0.0105868	0.118138	0.0148972	0.0299497	0.210978	0.00575455	0.10355	0.0322299	0.00470392	0.000237667
ADGRA2 ENSG00000020181	283.568	27.2398	8.3435	3.49332	0.816286	29.317	0.774313	72.4341	1.06596	18.778
ADGRA3 ENSG00000152990	1.7314	0.365553	7.23474	2.94922	2.61293	4.84972	4.37905	0.262277	0.569962	25.3256
ADGRB1 ENSG00000181790	0.32309	6.03388	5.16567	4.74893	0.033919	0.547986	1.66216	0.044538	0.000712016	1.14428
ADGRB2 ENSG00000121753	37.0528	0.65213	0.0329303	4.99235	0.173428	46.7521	0.278892	1.15668	5.17158	0.0194062
ADGRB3 ENSG00000135298	0.50075	0.00369584	0.0822369	0.844155	0.0523718	0.00180602	0.109446	0.644133	0.06351	1.41824
ADGRD1 ENSG00000111452	5.32244	0.06267	0.282415	0.00581061	0.0818834	11.7075	0.198045	0.231305	0.186886	1.18796
ADGRD2 ENSG00000180264	2.37717	0.0934409	3.04437	0.0195931	0.160871	0.00281901	0.00979003	0.0266633	0.0924375	0.0619459
ADGRE1 ENSG00000174837	1.01261	0.0447265	0.098622	0.0294336	0.119502	0.243973	0.0441625	0.168241	0.0560539	0.212165
ADGRE2 ENSG00000127507	8.28021	0.100413	0.0959468	0.200622	5.0185	0.403447	0.120339	0.0261887	0.0471146	1.88158
ADGRE3 ENSG00000131355	0.116417	0.0159994	0.148039	0.000438036	0.169774	0.650322	0.0498794	0.0918493	0.00934752	0.142836
ADGRE5 ENSG00000123146	104.72	15.9377	0.184659	3.20689	0.694669	0.388376	31.1702	11.077	38.3941	1.59121
ADGRF1 ENSG00000153292	1.55172	0.00611476	0.293772	0.310848	0.496687	0.156776	6.04753	0.0329511	0.00238057	0.199552
ADGRF2 ENSG00000164393	0.16832	0.0426394	0.00228211	0.118217	0.00940353	0.0684051	0.000191263	0.0667371	0.029599	0.0995193
ADGRF3 ENSG00000173567	0.0100754	0.19389	0.000279072	0.0348775	0.060369	0.0142002	0.0276922	0.0339875	0.0942591	0.100819
ADGRF4 ENSG00000153294	0.00112649	0.047931	0.0333737	0.00825129	0.177783	0.0248062	0.237475	0.127896	0.0540165	0.0140096
ADGRF5 ENSG00000069122	1.53718	0.189186	6.1872	0.60996	0.684471	0.34565	0.00693493	0.132338	1.05089	0.000939932
ADGRG1 ENSG00000205336	0.142052	0.0168262	22.3246	9.73798	33.2022	0.0615953	16.7073	0.719244	20.3422	27.8406
ADGRG2 ENSG00000173698	0.0489557	0.0543544	0.171548	0.124239	0.069985	0.060657	0.123447	0.00167019	0.357919	0.114314
ADGRG3 ENSG00000182885	0.146308	0.032754	0.0256672	0.0895998	1.06707	0.0263832	0.0378117	0.281277	1.39976	0.39199
ADGRG4 ENSG00000156920	0.0925952	0.00547653	0.118172	0.172084	0.364411	0.274409	0.0133618	0.0436373	0.131861	0.0581632
ADGRG5 ENSG00000159618	1.69769	0.000164254	0.0210327	0.0222399	0.129779	0.0377124	0.159184	6.11847	0.424902	0.61756
ADGRG6 ENSG00000112414	0.0553106	0.0784662	0.882657	0.024975	0.889293	0.248148	4.0942	0.279429	0.151048	0.194137
ADGRG7 ENSG00000144820	0.115552	0.104587	0.234878	0.00749034	0.154422	0.0529619	0.0144809	0.341148	0.0548793	0.209876
ADGRL1 ENSG00000072071	37.5456	1.58078	2.43272	23.9894	1.09651	17.3745	10.1385	28.9945	14.4696	2.10665
ADGRL2 ENSG00000117114	3.69668	0.247674	16.1016	0.00060796	2.19788	1.27478	0.461334	23.2047	11.8062	15.8997
ADGRL3 ENSG00000150471	0.812155	0.213194	0.159119	0.432273	0.103544	0.348685	0.00588167	0.0159043	0.257318	0.183619
ADGRL4 ENSG00000162618	0.00605212	0.041891	0.246976	0.00200633	1.85465	0.0301511	0.298044	0.866528	8.69009	1.21657
ADGRV1 ENSG00000164199	0.0357409	0.00114263	0.785204	0.872689	1.63717	0.127205	1.17785	0.228039	5.1949	7.61259
ADH1A ENSG00000187758	0.00381084	0.000763776	0.021066	0.148309	0.0495766	0.0284377	0.0882375	0.0896245	0.12448	0.0031173
ADH1B ENSG00000196616	15.8367	0.197265	0.039686	0.485675	0.72763	1.47906	0.166044	0.186497	0.329477	0.00675954
ADH1C ENSG00000248144	0.790581	0.220481	0.0931051	0.693778	0.497017	0.0443905	0.172482	0.443942	0.215403	1.86702
ADH4 ENSG00000198099	0.291818	0.647397	0.0319956	0.131378	0.127951	0.287355	0.248749	0.00989887	0.0280483	0.0213929
ADH5 ENSG00000197894	17.5133	2.49569	10.5387	26.7387	31.9542	198.244	12.6453	11.5214	2.65041	2.7895
ADH6 ENSG00000172955	1.34878	0.00144739	0.236548	0.737095	0.476983	0.0557286	0.184481	0.207766	0.176156	1.51649
ADH7 ENSG00000196344	0.0160011	0.0481376	0.128602	0.124984	0.0363652	0.440641	0.463847	0.112928	0.0441045	0.155481
ADHFE1 ENSG00000147576	2.4457	1.15917	7.92075	0.790553	7.62144	0.0605605	4.55647	0.30315	4.07706	0.0946314
ADI1 ENSG00000182551	279.59	59.8197	104.44	286.259	125.167	122.814	1.54133	6.16053	112.672	304.014
ADIG ENSG00000182035	0.0406551	0.0080164	0.0569881	0.339868	0.137809	0.046283	0.039129	0.0141469	0.159756	0.00297351
ADIPOQ ENSG00000181092	3.6013e-08	0.105883	0.0881531	0.0764963	0.0117959	0.016518	0.0110299	0.0907862	0.189742	0.0432507
ADIPOR1 ENSG00000159346	0.36692	0.257128	36.0374	0.00155944	4.67567	2.21549e-08	7.38542	0.181956	0.290901	10.3086
ADIPOR2 ENSG00000006831	0.256657	1.50047	1.12268	0.0631709	1.13853	27.1503	0.121097	0.788568	1.98261	31.188
ADIRF ENSG00000148671	368.701	283.941	229.068	335.809	90.6657	30.1866	51.0601	247.55	153.641	9.33604
ADK ENSG00000156110	0.541292	0.360933	16.3903	0.231564	0.170823	14.5375	2.88503	0.175307	0.874988	8.96716
ADM ENSG00000148926	0.698408	0.209961	0.00328584	0.803367	0.884744	0.879218	13.247	0.237362	6.60132	0.204371
ADM2 ENSG00000128165	0.110325	5.62846	1.93446	0.303773	0.94353	1.06876	0.150423	0.991841	0.762807	5.157
ADM5 ENSG00000224420	0.989831	2.94044	0.0376084	0.105469	0.371992	0.31294	0.0109123	1.09027	9.32344	0.827866
ADNP ENSG00000101126	27.785	43.6223	11.0714	16.0378	21.405	34.6208	0.100853	1.17745	0.643025	30.709
ADNP2 ENSG00000101544	5.4392	0.247516	13.8316	0.660455	0.463319	2.969	1.49706	0.00498059	1.76953	0.543277
ADO ENSG00000181915	2.98042	0.167174	2.65702	0.174655	0.346966	0.871173	0.866533	0.717789	2.63367	6.8904
ADORA1 ENSG00000163485	0.577958	2.11422	0.00454286	0.868944	0.322502	0.220756	0.0201808	1.19374	0.532413	0.0150293
ADORA2A ENSG00000128271	0.0482265	0.149715	0.0273069	0.0231695	0.0158871	0.116242	0.319997	0.0404292	0.0151308	0.542667
ADORA2B ENSG00000170425	0.0555293	8.23303e-05	0.113199	0.0461035	0.127448	0.203532	1.53476	0.229687	0.187175	0.00756816
ADORA3 ENSG00000282608	0.70974	0.305322	0.0358297	0.0436254	0.0976606	6.27847	0.214213	0.661864	0.434691	3.57575
ADPGK ENSG00000159322	0.0107357	0.759366	55.8462	0.117928	44.5424	0.405734	5.43195	2.64929	0.26566	81.5219
ADPRH ENSG00000144843	1.1296	3.16761	0.0328832	13.6369	0.0272142	0.269936	0.649507	4.06428	2.4095	2.49943
ADPRHL1 ENSG00000153531	0.541871	8.32815	0.294776	1.30169	0.0514093	0.30328	0.769406	0.142785	5.14971	7.49195
ADPRHL2 ENSG00000116863	4.78993	6.97416	2.98975	0.617237	28.7662	10.7976	4.18485	0.582568	2.3061	13.062
ADPRM ENSG00000170222	0.0160323	0.0866067	8.37059	0.141828	0.246809	5.09884	0.91519	0.68096	0.133022	2.06486
ADRA1A ENSG00000120907	23.3365	0.156534	0.0741533	0.0173719	0.0100794	0.130141	0.110904	0.297591	0.0552952	0.946507
ADRA1B ENSG00000170214	0.00144313	0.0454333	0.0949395	0.00541176	0.0133355	0.00304021	0.0421857	0.0592883	0.0717316	0.354325
ADRA1D ENSG00000171873	0.776782	0.159269	0.195002	0.25311	0.0251477	9.18097	0.155773	0.711777	0.00870131	4.06233
ADRA2A ENSG00000150594	0.575531	0.00114937	0.0246722	0.227379	0.751877	2.9993	0.0841583	0.0147796	12.9332	14.7762
ADRA2B ENSG00000274286	0.0849331	1.8454	0.162381	0.52408	0.00559116	0.0420436	1.73102	0.21568	0.0887714	0.257023
ADRA2C ENSG00000184160	0.523314	0.526972	0.45219	0.00112397	0.478273	7.00458	0.0114902	0.388153	0.191829	24.9532
ADRB1 ENSG00000043591	0.532107	0.813008	9.91466	0.330006	1.78085	0.0669371	0.212711	0.19012	4.29831	9.30168
ADRB2 ENSG00000169252	0.431687	0.0714057	4.60845	0.121929	3.53928	11.5887	1.15153e-05	3.35446	4.91078	0.180973
ADRB3 ENSG00000188778	5.93947	0.8268	0.264967	0.177844	0.048014	0.901558	0.0945847	0.729109	0.254417	0.0391071
ADRM1 ENSG00000130706	8.11091	11.7172	0.724969	51.0065	9.2588	14.8924	9.01548	13.7927	3.48604	3.33063
ADSL ENSG00000239900	1.53505	7.01683	1.39782	0.0712692	0.312685	29.6311	0.648376	0.0626318	0.0393898	0.704375
ADSS ENSG00000035687	0.352234	2.02198	27.1665	0.0487773	6.08077	2.42108	2.99665	4.27499	7.20367	20.9491
ADSSL1 ENSG00000185100	3.82294	8.02875	0.24822	0.0605561	0.281988	0.881452	0.479709	0.798752	0.236461	3.15642
ADTRP ENSG00000111863	0.333629	0.0268023	0.00188069	0.0729344	0.136644	0.207444	0.186102	0.312158	2.33398	0.0647493
AEBP1 ENSG00000106624	839.3	458.82	0.258254	0.374668	17.228	0.449288	2.18349	0.944732	38.6261	0.336098
AEBP2 ENSG00000139154	1.80488	0.190271	7.75306	3.04654	3.59012	0.164877	4.86846	0.321179	3.1242	6.12581
AEN ENSG00000181026	8.69979	9.10589	0.0701497	1.87087	2.23137	7.90077	11.5593	5.70932	0.214663	10.7064
AES ENSG00000104964	288.629	83.2573	132.552	268.712	75.0088	0.230199	201.991	244.93	50.5407	29.4598
AF011889.5 ENSG00000241489	0.013047	0.959547	0.0114205	0.0982346	0.0773833	0.183297	0.00157767	0.0281457	0.516056	0.0342848
AF111168.1 ENSG00000280308	0.0938025	0.0556479	0.0403906	0.0045075	0.0370432	0.0579167	0.0127095	0.0161511	0.0405862	0.0693126
AF131216.1 ENSG00000280273	0.0630479	0.0538941	0.110963	8.92581e-05	0.0636822	0.119462	0.0156002	0.014889	0.028845	0.109975
AF165138.7 ENSG00000243440	0.00655354	0.0522816	0.00429095	0.131731	0.00378991	0.159721	0.0137427	0.0534132	0.00197654	0.262402
AFAP1 ENSG00000196526	5.6951	0.371164	0.385892	0.740244	0.06174	0.580865	0.46938	20.1941	2.80124	0.714051
AFAP1L1 ENSG00000157510	0.0642333	13.1129	2.96983	0.0130478	0.414091	0.0373558	0.0489041	0.496828	0.464757	0.66183
AFAP1L2 ENSG00000169129	6.79539	0.392388	2.23085	0.695924	0.580352	0.158438	0.381347	1.02971	7.04768	0.328046
AFF1 ENSG00000172493	0.296697	1.8733	19.4362	0.0594071	5.52774	1.05649	0.586232	1.15174	25.1296	18.6415
AFF2 ENSG00000155966	0.313331	0.25653	0.0704925	0.168705	0.180683	0.0560907	0.126856	0.478142	0.234896	8.0049e-05
AFF3 ENSG00000144218	0.217579	1.27996	65.0586	0.274858	22.6786	0.762984	0.139877	1.53199	0.231597	55.2063
AFF4 ENSG00000072364	23.0665	0.93877	16.9585	0.0431597	16.5514	1.63994	22.3314	9.65604	2.73882	19.3112
AFG3L2 ENSG00000141385	2.16783	0.262212	17.8793	24.9658	30.6428	0.244949	26.2098	0.142358	14.3632	10.2251
AFM ENSG00000079557	0.0712579	0.0988747	0.102352	0.0244499	1.26119e-05	0.0863359	0.0139688	0.0358982	0.0625405	1.0469
AFMID ENSG00000183077	0.387067	16.9289	21.501	8.8567	15.3865	3.3259	8.43999	1.92638	3.31395	35.598
AFP ENSG00000081051	0.475175	0.018977	0.470694	0.0478786	0.152877	0.155955	0.200917	0.0369169	0.338723	0.095507
AFTPH ENSG00000119844	0.275238	0.248137	28.6076	0.25069	6.85548	0.246961	1.94169	31.3538	1.52588	24.7088
AGA ENSG00000038002	0.173634	0.034525	0.02625	1.21035	0.00384436	5.08908	1.17835	0.432887	1.3785	6.38778
AGAP1 ENSG00000157985	0.558556	0.25964	1.27793	1.79381	0.242951	5.90399	10.4741	0.126575	2.80428	0.835606
AGAP14P ENSG00000279058	0.102372	0.0458684	0.506796	0.0110213	0.553087	0.0281694	0.0417819	0.207868	0.755388	0.109299
AGAP2 ENSG00000135439	0.956626	1.04198	0.25819	0.829459	0.0167924	3.53777	1.59753	0.779666	2.64011	0.101861
AGAP3 ENSG00000133612	2.05665	1.76662	13.6136	29.7186	8.28415	16.117	19.132	28.4866	7.38922	4.2163
AGAP4 ENSG00000188234	1.5747	0.268045	7.14916	1.73474	0.226885	1.56998	0.737498	3.62902	3.19124	6.0604
AGAP5 ENSG00000172650	0.419594	0.00573678	0.0139609	0.0296555	0.0821789	0.0591564	0.0709433	0.348725	1.92248	0.0863957
AGAP6 ENSG00000204149	0.183885	0.0351724	2.75542	0.642355	12.1303	0.117479	1.93801	9.04493	4.5117	2.19406
AGAP9 ENSG00000204172	0.949156	0.503839	3.20918	0.375129	0.409976	0.856716	0.200399	8.99979	0.661907	0.193544
AGBL1 ENSG00000273540	0.507014	0.00501115	0.142392	0.0254429	0.00276411	0.108077	0.127577	0.174734	0.100464	0.0525883
AGBL2 ENSG00000165923	0.307548	0.00631156	0.0468809	0.0676737	0.207057	0.0742588	0.0659638	4.05959	0.118348	0.002274
AGBL3 ENSG00000146856	0.0554576	0.107856	3.74823	0.105988	0.0659011	0.0475294	0.0653744	0.68638	0.0546227	0.266675
AGBL4 ENSG00000186094	0.0780343	0.0543915	0.0367518	0.000221128	0.0461368	0.908175	0.0631198	1.00977	0.207041	0.309054
AGBL5 ENSG00000084693	28.7204	36.6972	5.60084	13.0491	19.5745	0.00376104	12.2817	0.935296	8.64936	0.580869
AGER ENSG00000204305	0.1859	0.437412	0.154841	3.02089	0.937136	15.2178	8.64893	0.178791	17.7252	0.144225
AGFG1 ENSG00000173744	0.211516	0.438781	6.156	1.04937	2.2217	1.86325	0.897679	14.1681	0.450724	1.59896
AGFG2 ENSG00000106351	0.0268888	1.1977	11.5521	16.3831	5.50716	0.0828328	5.27819	15.3396	36.9828	11.7129
AGGF1 ENSG00000164252	1.70895	0.151114	9.30372	0.778077	0.195835	0.0540776	3.42538	0.283418	0.133316	4.83375
AGK ENSG00000006530	0.0141823	1.42177	3.95976	0.0115117	0.264042	1.03644	0.487669	0.161555	2.64098	0.539799
AGL ENSG00000162688	0.0284978	1.2145	15.9025	0.2106	1.07955	0.0416995	2.00396	4.67851	1.35561	2.65337
AGMAT ENSG00000116771	0.010384	0.045537	0.109687	0.0178614	0.00192222	1.48487	0.00689438	0.0616569	0.0302635	0.0455206
AGMO ENSG00000187546	0.021679	0.0536036	0.0495801	0.00291185	0.0216256	0.109541	0.0292787	0.0703595	0.0254857	0.0307404
AGO1 ENSG00000092847	0.0233805	4.54209	5.27551	19.9388	4.00892	21.3995	8.85395	1.24543	0.841681	0.963643
AGO2 ENSG00000123908	6.06467	7.73695	10.5138	2.06396	0.898061	0.578343	13.4101	5.80225	8.00935	1.20219
AGO3 ENSG00000126070	0.238136	2.23808	5.32144	1.06823	0.114651	1.98966	0.152074	32.1967	3.48916	10.0277
AGO4 ENSG00000134698	7.70387	0.00439022	2.30294	0.499135	0.255562	5.36349	0.116868	0.0960504	7.43697	3.48263
AGPAT1 ENSG00000204310	80.0452	195.961	48.4339	6.27529	9.53079	3.94415	20.712	0.72073	10.168	4.65514
AGPAT2 ENSG00000169692	4.6632	19.5505	8.93004	90.6096	0.208766	0.551476	3.33415	15.5481	57.8419	27.8163
AGPAT3 ENSG00000160216	5.73517	2.27244	33.4937	31.2876	13.8412	17.8386	19.4286	1.47516	11.7699	25.058
AGPAT4 ENSG00000026652	1.33715	6.72935	1.21651	0.874308	0.142931	0.0768226	0.0123529	15.7774	1.3438	0.0718816
AGPAT5 ENSG00000155189	0.269204	1.66159	0.330192	0.581782	3.48761	0.204619	0.314736	1.84937	3.5256	1.84222
AGPS ENSG00000018510	4.00781	1.11219	0.632522	0.10293	0.307313	0.0291053	2.54569	0.96332	0.664659	0.345797
AGR2 ENSG00000106541	0.0337429	0.909347	106.196	1.36491	72.2072	0.143916	53.6783	0.363393	1.62724	539.244
AGR3 ENSG00000173467	0.000147361	0.437537	8.01685	0.0218227	0.0341749	0.0774025	8.45252	0.0571892	0.955565	13.147
AGRN ENSG00000188157	0.412666	0.469407	8.87687	20.3548	5.45507	0.306311	17.2	0.478231	8.27776	17.2492
AGRP ENSG00000159723	0.00258458	0.0989318	0.0505394	0.121444	0.0912472	0.109228	0.182612	0.00716639	0.119349	0.0401411
AGT ENSG00000135744	0.39639	12.4731	7.22664	0.221435	1.00946	0.504749	0.354572	6.85239	0.00267612	0.343822
AGTPBP1 ENSG00000135049	0.0876494	0.0546024	2.62357	0.353427	0.0821813	0.129609	2.1932	0.0495963	0.0592955	0.744442
AGTR1 ENSG00000144891	4.13302	0.615543	3.90977	0.0171023	0.0227915	0.72246	0.078748	0.0095627	0.751887	6.077
AGTRAP ENSG00000177674	1.52909	13.9122	33.9839	147.025	72.1446	130.184	1.03405	3.74878	1.29683	1.84669
AGXT ENSG00000172482	0.00627787	0.0129637	0.0245249	0.0278478	0.0228998	0.0174997	0.103624	0.125673	0.0661144	0.204859
AGXT2 ENSG00000113492	0.169287	0.0108319	0.241758	0.147799	0.0647503	0.0421885	0.0839609	0.248621	0.380891	0.17009
AHCTF1 ENSG00000153207	0.553854	3.48252	16.8862	0.165132	1.60762	1.3579	6.69624	5.18849	0.233638	5.87395
AHCY ENSG00000101444	5.10069	30.9894	0.180165	5.59568	23.2205	85.3782	2.76546	2.78735	3.75825	0.370026
AHCYL1 ENSG00000168710	3.74176	113.593	46.88	9.72113	15.8022	0.647221	24.2358	60.0754	21.4903	12.3404
AHCYL2 ENSG00000158467	0.249722	0.412506	1.20387	2.93296	8.77388	0.0654882	7.39585	0.73359	3.06417	4.0969
AHDC1 ENSG00000126705	5.1779	5.13024	1.19467	11.9782	9.78836	6.03138	2.03681	27.1144	14.2911	3.18404
AHI1 ENSG00000135541	15.6436	0.0733742	15.5541	5.74912	11.3994	33.845	1.97528	9.74299	1.41774	17.3155
AHNAK ENSG00000124942	407.905	63.5216	124.783	5.83431	76.1808	2.47066	147.063	77.9358	119.489	110.765
AHNAK2 ENSG00000185567	190.911	82.4766	0.506494	0.123871	0.0466717	0.0913754	0.158519	0.232601	1.6489	0.904427
AHR ENSG00000106546	0.104897	0.0443887	0.0275129	0.0394425	3.30833	0.634405	14.7556	5.85262	8.08639	0.116615
AHRR ENSG00000063438	0.00350882	0.0766398	0.232324	0.129106	0.104204	0.122367	0.994408	0.0954438	0.131588	0.178503
AHSA1 ENSG00000100591	21.6296	1.82598	10.5643	26.67	2.94557	13.7314	3.2654	0.482576	1.15435	9.11861
AHSA2 ENSG00000173209	58.8842	0.663909	32.5163	0.116958	12.2271	0.00353331	3.12281	41.8403	1.88616	0.848976
AHSG ENSG00000145192	0.728895	0.139001	0.105095	0.0317027	0.0767054	0.0086343	0.00445099	0.000155134	0.43622	9.06657e-05
AHSP ENSG00000169877	0.296261	0.362049	0.173195	0.0549206	0.0563909	0.11763	0.115132	0.0853602	0.000188881	0.0359391
AICDA ENSG00000111732	0.141005	0.103329	0.000449416	0.00653561	0.143087	0.0348376	0.00983701	0.0319243	0.000206755	0.0628035
AIDA ENSG00000186063	0.424297	0.00989482	3.65126	0.15482	3.76182	1.9254	0.170999	0.748927	2.42675	0.0216411
AIF1 ENSG00000204472	29.1689	11.776	0.118471	0.519316	2.64543	23.2962	0.312898	7.70218	10.729	0.00134599
AIF1L ENSG00000126878	3.58635	1.57795	0.158346	14.5409	0.895261	0.72937	0.564091	0.684119	0.000490809	1.06232
AIFM1 ENSG00000156709	0.424219	14.8561	7.68582	18.5104	87.6199	30.3992	13.2358	0.534811	9.11504	3.72929
AIFM2 ENSG00000042286	16.1814	35.9228	0.156262	4.42907	0.155093	4.03782	3.54446	1.83395	4.34639	1.85756
AIFM3 ENSG00000183773	1.99142	0.041319	0.150815	0.142091	3.31745	0.0528379	7.96983	0.445119	0.264039	0.00178901
AIG1 ENSG00000146416	26.9696	7.36001	18.5131	20.2619	2.24219	2.02417	1.87302	25.4929	5.49588	9.35744
AIM1 ENSG00000112297	0.0107333	0.270841	31.8094	7.3576	11.8619	0.740323	6.5924	0.386109	1.22099	18.8084
AIM1L ENSG00000176092	0.0766208	0.172047	0.0441522	0.031762	0.0508389	0.0308031	1.86799	0.0454114	0.392537	0.0161112
AIM2 ENSG00000163568	0.264329	0.00948878	0.0823707	0.106792	0.0116194	0.0158789	0.0124895	0.308303	0.912562	0.354665
AIMP1 ENSG00000164022	11.3113	0.0704214	0.288891	7.54924	2.69058	17.5327	4.38355	3.8779	3.5457	25.8699
AIMP2 ENSG00000106305	0.132066	1.3403	2.30102	0.207531	8.1396	20.6603	0.335598	0.869446	0.742339	0.0820466
AIP ENSG00000110711	186.63	0.833885	15.7789	85.1004	20.2386	0.279375	6.77071	22.3702	46.2262	2.9526
AIPL1 ENSG00000129221	1.88834	0.0384079	0.311437	0.041176	0.0119996	0.342993	0.00784818	0.000359031	0.493322	0.512813
AIRE ENSG00000160224	0.1607	0.000393614	0.142037	0.0481164	0.503932	0.013373	0.108542	0.0968034	0.0366022	0.206548
AJ239318.1 ENSG00000280108	0.00147705	0.018191	0.00100523	0.118426	0.0473147	0.0685203	0.111683	0.0169256	0.0500692	0.0858986
AJAP1 ENSG00000196581	0.333662	0.0820446	0.201358	0.0965778	0.249231	0.233691	0.0544424	4.72294	0.0341698	0.196151
AJUBA ENSG00000129474	1.78152	0.0327623	0.333888	1.50565	6.16739	0.283202	7.98707	2.48086	3.99905	0.462745
AK1 ENSG00000106992	21.5914	50.0662	5.17923	1.03476	3.4941	0.786636	0.944517	5.17974	10.2703	0.0377555
AK2 ENSG00000004455	0.20516	0.0518288	8.11337	0.978377	45.9927	99.1458	37.8592	0.25554	46.2109	22.9835
AK3 ENSG00000147853	6.27236	0.258252	6.31391	2.63276	7.38739	1.44392	7.10816	23.6165	2.018	9.93812
AK4 ENSG00000162433	13.6388	0.122199	13.1969	0.0562433	1.28483	0.0158977	0.0488133	0.0148925	0.219465	0.0383405
AK5 ENSG00000154027	0.0911319	0.135412	0.253976	0.100921	0.362217	10.542	0.0445041	0.0803065	0.0539973	0.140248
AK6 ENSG00000085231	0.232341	0.39344	5.26749	4.20379	0.616034	0.598505	2.96487	1.48442	1.016	0.840588
AK7 ENSG00000140057	0.0334572	0.430165	0.257721	0.00825199	0.0503445	0.123888	0.605189	0.239754	0.321663	0.100946
AK8 ENSG00000165695	0.286574	2.69326	0.306084	0.132071	1.00374	4.79995	0.138747	0.0823372	0.514125	0.0193761
AK9 ENSG00000155085	0.0724968	0.0900951	0.0369203	5.2831	0.172249	0.103119	0.257975	0.155608	0.0663143	1.85976
AKAP1 ENSG00000121057	31.3223	46.9568	46.7411	26.0789	65.0212	11.1961	6.80356	0.984658	2.85509	46.7002
AKAP10 ENSG00000108599	0.230353	0.836796	9.74582	3.33592	28.5175	1.28623	1.82041	4.69973	2.82132	1.39071
AKAP11 ENSG00000023516	1.22004	0.250988	9.36547	0.279306	4.48368	2.07378	2.63701	0.365967	15.5073	7.01375
AKAP12 ENSG00000131016	25.781	1.08816	0.000687007	0.0869235	0.448342	0.446214	3.43454	4.09611	9.4898	3.04095
AKAP13 ENSG00000170776	36.7267	0.927586	13.1417	0.893797	7.92617	1.81499	1.92963	9.32719	5.34413	15.3341
AKAP14 ENSG00000186471	0.0322185	0.00902039	0.00174091	4.44703e-06	0.0740829	0.0215206	0.0727409	0.000228903	0.0469439	0.00123015
AKAP17A ENSG00000197976	0.189574	1.33805	19.9036	7.09576	3.91498	0.537192	5.89435	2.72603	3.05931	19.2528
AKAP3 ENSG00000111254	0.461789	0.528764	0.0197091	0.326927	3.3646	0.22247	0.978034	0.00552527	0.784611	5.44405
AKAP4 ENSG00000147081	0.0323958	0.0202174	0.0616796	0.0719126	0.00721917	0.000908592	0.028213	0.815859	0.00414926	0.0564994
AKAP5 ENSG00000179841	0.41713	0.0636917	0.0016607	0.111962	0.0336207	0.0786219	0.0690094	0.168064	0.0221724	0.109338
AKAP6 ENSG00000151320	0.597848	0.605717	0.342072	0.031214	0.0296343	0.0219245	0.284711	0.114519	0.0268053	0.334547
AKAP7 ENSG00000118507	0.273639	0.00152753	3.34197	0.101897	0.231394	0.537747	0.105105	1.62942	0.232188	7.26064
AKAP8 ENSG00000105127	0.81499	39.7048	1.44235	1.33058	12.9063	116.336	16.5372	0.178023	2.00683	0.630832
AKAP8L ENSG00000011243	41.3431	12.7809	36.9333	184.388	27.9368	9.24473	34.3804	69.2457	6.10484	55.4989
AKAP9 ENSG00000127914	3.29614	0.300539	25.9411	14.573	13.796	9.45438	4.20153	3.70658	24.9593	46.3898
AKIP1 ENSG00000166452	0.313962	10.3779	0.320629	4.6786	28.2568	36.5283	2.13174	22.1145	0.655353	0.136362
AKIRIN1 ENSG00000174574	16.8112	1.69232	10.127	0.492758	17.3417	19.1487	13.4038	9.09512	2.07696	4.17848
AKIRIN2 ENSG00000135334	1.1533	1.54206	6.14165	0.0815418	0.552626	1.41287	1.43982	0.00391194	7.39993	0.220438
AKNA ENSG00000106948	2.9493	0.232024	0.550257	2.48405	0.262354	31.6348	3.22863	54.959	34.0516	19.1067
AKNAD1 ENSG00000162641	0.235454	0.00194001	0.0238118	0.281352	0.13657	0.10097	0.00101302	2.22182	0.211028	0.0244008
AKR1A1 ENSG00000117448	0.00634402	116.188	35.3943	1.19447	27.8268	117.703	3.71927	0.136561	4.14237	7.76624
AKR1B1 ENSG00000085662	20.5515	96.3534	0.0728709	0.0562248	6.38263	21.9124	0.268913	5.015	0.409785	4.53545
AKR1B10 ENSG00000198074	0.0210915	0.175199	0.00425421	0.0752946	0.0468666	0.00950703	0.0066236	0.00267384	0.017627	0.134607
AKR1B15 ENSG00000227471	0.0219438	0.0389597	0.223763	0.00436247	0.0188371	0.0612702	0.0620926	0.12486	0.261789	0.169837
AKR1C1 ENSG00000187134	54.4134	21.6731	0.0834965	0.782449	0.775847	1.02488	1.15867	2.07166	1.14184	0.89784
AKR1C2 ENSG00000151632	37.7975	71.4073	0.705103	0.452289	3.87047	1.10666	10.0758	0.924757	1.04011	0.36414
AKR1C3 ENSG00000196139	0.049547	14.061	0.0423741	0.57512	0.648879	0.472664	1.39576	0.0191934	0.507798	0.096077
AKR1C4 ENSG00000198610	4.33798e-05	0.105667	0.243962	5.96812e-05	0.0441058	0.00496377	0.0932219	9.63295e-05	0.176086	0.039731
AKR1D1 ENSG00000122787	0.279194	0.4386	2.32849e-05	2.21838e-15	0.0990901	0.00302097	0.103609	0.23809	0.570899	0.311075
AKR1E2 ENSG00000165568	1.83206	0.442958	0.0284287	0.592583	0.153829	0.129841	0.00940216	0.352662	0.418964	0.0763697
AKR7A2 ENSG00000053371	6.70563	74.2191	1.97818	1.28561	4.22993	114.298	1.29504	10.5567	1.51631	34.1909
AKR7A3 ENSG00000162482	0.209881	0.0515692	0.256685	0.157769	0.111557	0.441221	0.121112	1.50008	0.27593	0.389022
AKR7L ENSG00000211454	0.921629	0.00592741	0.00246837	0.173968	0.00813444	0.246298	0.0478519	0.0117425	2.396	0.0154922
AKT1 ENSG00000142208	92.6727	20.3253	128.395	69.324	26.4247	16.4973	93.1117	53.0041	11.4857	116.436
AKT1S1 ENSG00000204673	22.1867	151.464	17.0164	81.21	29.0532	0.0362963	1.92935	74.754	62.4134	1.84619
AKT2 ENSG00000105221	70.9294	9.46512	57.372	61.62	14.5459	0.824437	12.3359	19.7236	38.5781	40.9997
AKT3 ENSG00000117020	8.13269	53.1023	16.4417	0.572509	11.6362	3.07735	0.592785	31.3158	1.42351	137.968
AKTIP ENSG00000166971	10.5126	0.621684	13.6629	0.0992933	5.09198	4.7293	0.259055	0.862077	1.02448	0.0279855
AL023806.1 ENSG00000280184	0.227063	0.00367972	0.00694314	0.000440291	0.0129803	0.0940056	0.213891	0.0179694	0.0803567	0.02758
AL049794.1 ENSG00000280240	0.00970463	0.388737	0.381578	0.131268	0.00166296	0.016212	0.0450694	0.0302292	0.096185	0.0171342
AL049872.1 ENSG00000279963	0.0180662	0.142543	0.0678323	0.0351573	0.0400648	0.0334492	0.000460754	0.0626159	0.0194678	0.0695698
AL133475.1 ENSG00000281602	0.0349068	0.0393565	0.0512232	0.0161184	0.000114034	0.0531119	0.0157082	0.0731809	0.0921855	0.0132333
AL135745.1 ENSG00000279654	0.0061047	0.0530636	0.0180542	0.00108692	0.0960274	0.00684007	0.00310922	0.0178433	0.127907	0.14558
AL135787.1 ENSG00000283263	0.00521427	0.059508	0.115822	0.0414348	0.125579	0.00783799	0.0211776	0.0911072	0.0476925	0.0626769
AL354828.1 ENSG00000279282	0.148696	0.0105534	0.0156545	0.0737304	0.199894	0.00436361	0.0520285	0.00345175	0.0913835	0.010015
AL354828.2 ENSG00000280175	0.357325	0.299032	0.0861074	0.184837	0.0740809	0.00616527	0.00558809	0.0434493	0.0279096	0.207279
AL356053.1 ENSG00000150076	1.61217e-06	0.453211	0.46997	0.011353	0.668402	0.0598278	0.256355	0.841385	0.306912	0.0499437
AL356289.1 ENSG00000279096	0.0583304	0.0292882	0.00281171	0.0208234	0.00258736	0.000161346	0.00664505	0.0833943	0.0322208	0.00616247
AL356585.1 ENSG00000279081	0.047327	2.02747	0.0361398	0.0334328	0.0818455	0.0322309	0.0474708	0.00989807	0.0471989	0.00633866
AL357140.1 ENSG00000280113	0.0042178	0.00804321	0.074471	0.0004304	0.0072631	0.000148035	0.00533857	0.0375202	0.0263312	0.0814922
AL358852.1 ENSG00000278899	0.583174	0.265643	0.000304544	0.0231045	0.479645	0.926135	0.410847	0.0822821	0.126262	0.0460449
AL365181.1 ENSG00000280316	0.155279	0.0162649	0.097712	0.178137	0.0347021	0.428187	0.0810973	2.72451	0.0088761	0.182207
AL513523.2 ENSG00000279767	21.3731	0.40229	2.77016	0.0516474	8.99986	1.78041	0.476673	12.5352	3.27541	2.20353
AL589743.1 ENSG00000279508	1.0447	0.296598	16.4746	23.7769	27.1687	0.261946	0.828917	0.325162	0.23893	0.357277
AL590235.1 ENSG00000280230	0.0264285	0.0919801	0.00803489	0.0237176	0.140175	0.0236974	0.000576839	0.0176173	0.119874	0.000750902
AL645922.1 ENSG00000279546	0.0654857	0.0869862	0.124858	0.0818595	0.263659	0.0520474	0.00365479	0.00197751	0.0741049	0.00643717
ALAD ENSG00000148218	0.134892	0.256452	2.61358	0.0903863	4.67818	4.64374	4.59045	10.3492	0.200168	0.0625208
ALAS1 ENSG00000023330	9.86116	1.38792	0.854427	0.091858	0.247427	21.5405	6.24162	0.758272	2.92038	23.4067
ALAS2 ENSG00000158578	0.00397032	0.00217072	0.154285	0.00743199	0.127324	0.209671	0.0173236	0.00463508	0.0018998	0.0905154
ALB ENSG00000163631	0.204229	0.107427	1.51477	0.120334	0.0311248	0.246006	0.0219001	0.140061	0.156791	1.14083
ALCAM ENSG00000170017	2.00955	0.0342016	48.3752	0.575515	5.65951	0.100741	14.414	0.253645	9.02593	19.9537
ALDH16A1 ENSG00000161618	29.8466	22.8944	1.0551	51.5385	2.19553	1.46054	0.756172	1.23611	0.913121	33.8031
ALDH18A1 ENSG00000059573	1.77969	13.6882	13.9678	1.40788	43.4743	130.597	1.53024	43.0824	2.83516	8.74258
ALDH1A1 ENSG00000165092	8.34644	0.40732	0.357209	3.36278	5.36253	1.82362	0.313008	30.7623	0.832537	1.54067
ALDH1A2 ENSG00000128918	0.992687	1.7304	0.160235	0.785971	0.00252058	19.4255	0.115374	0.346958	0.0243939	15.6071
ALDH1A3 ENSG00000184254	2.20735	1.824	50.8316	52.7959	29.3983	0.57219	21.2484	0.11451	5.1123	58.2312
ALDH1B1 ENSG00000137124	278.958	62.4703	11.2261	0.188196	0.868289	2.11166	0.502849	1.8899	0.127079	1.55216
ALDH1L1 ENSG00000144908	0.890812	0.895586	0.408842	20.9472	4.34489	0.454601	3.20652	4.59461	0.071457	0.235224
ALDH1L2 ENSG00000136010	14.747	0.144948	0.00163899	0.123821	0.152465	0.215194	0.936902	0.0313041	0.122252	0.209896
ALDH3A1 ENSG00000108602	0.00490248	0.0711074	3.44537	0.0551464	0.129342	0.468472	3.45675	0.130904	0.0456982	1.14472
ALDH3A2 ENSG00000072210	23.2566	27.6911	24.9879	2.67259	39.9021	1.69192	18.1824	2.20364	2.86187	2.94214
ALDH3B1 ENSG00000006534	6.08641	14.5408	0.101651	0.114017	1.07191	0.832804	0.49608	2.10641	4.1836	0.49961
ALDH3B2 ENSG00000132746	0.19951	0.38738	0.0878698	0.0353937	0.0450504	1.18018	3.61178	0.226986	0.0141936	5.95057
ALDH4A1 ENSG00000159423	48.1815	6.50574	35.7047	29.3813	35.6104	0.722621	0.40045	3.21422	0.51131	1.18966
ALDH5A1 ENSG00000112294	0.629423	0.791365	5.39589	0.0982645	2.48642	0.441982	0.232904	6.52986	0.270871	0.469957
ALDH6A1 ENSG00000119711	0.370719	1.33981	64.8139	0.298847	10.2642	0.499076	0.385174	54.4846	13.0918	10.0786
ALDH7A1 ENSG00000164904	2.91951	4.65786	53.7414	6.39908	25.7848	23.6385	2.68812	18.1536	16.8954	8.69904
ALDH8A1 ENSG00000118514	0.0617985	2.06487	0.221683	0.0478933	0.0235318	0.0805761	0.00314299	0.0647612	0.100916	0.117786
ALDH9A1 ENSG00000143149	1.77773	1.39116	8.73373	14.1712	4.32422	51.5635	0.853584	2.27498	1.00752	0.00100838
ALDOA ENSG00000149925	880.702	156.43	176.681	133.725	155.023	0.338988	245.495	141.85	124.44	205.126
ALDOB ENSG00000136872	0.07557	0.288979	0.0113203	0.14821	0.0547822	0.0698468	0.0126846	0.119075	0.109948	0.281549
ALDOC ENSG00000109107	0.536513	51.6429	10.1628	3.98154	0.890872	3.44193	0.104696	12.6163	0.419611	13.4976
ALG1 ENSG00000033011	18.1279	11.3379	9.64588	5.0761	3.74479	0.0177825	0.231679	2.08481	1.27267	7.64609
ALG10 ENSG00000139133	0.218438	0.713131	1.0862	0.120642	0.0862822	0.359264	0.0171586	0.361119	0.171479	0.0876677
ALG10B ENSG00000175548	0.601578	0.334541	0.303442	0.280888	0.285259	3.90277	0.0906612	0.40113	0.171175	0.936686
ALG11 ENSG00000253710	1.00805	0.0122086	0.0576715	0.0196349	0.378634	0.278352	0.286722	0.387366	0.17689	0.0129498
ALG12 ENSG00000182858	52.7494	40.4984	51.141	28.8406	4.04362	5.75881	17.9462	0.730258	7.78017	39.6197
ALG13 ENSG00000101901	0.147963	0.48314	13.9687	0.280807	18.2153	4.15757	4.05777	0.132583	0.713149	0.269447
ALG14 ENSG00000172339	1.47692	0.64	3.94471	0.0215147	0.790281	1.21678	0.0685854	1.23615	2.91589	2.47431
ALG1L ENSG00000189366	0.0424296	4.61337	0.099563	0.0418013	0.0360442	0.299749	0.535367	0.0407008	0.632103	0.156139
ALG1L2 ENSG00000251287	0.0752667	0.0231613	0.142217	0.00245274	0.0501377	0.131934	0.15704	0.123757	0.118322	0.0355525
ALG2 ENSG00000119523	3.40685	0.0957187	20.5374	6.13027	0.127769	9.00225	0.958169	4.10033	1.21163	3.7372
ALG3 ENSG00000214160	7.98889	28.8135	4.01518	14.5463	42.2941	3.27597	11.3822	5.48738	7.2518	2.42029
ALG5 ENSG00000120697	0.0331173	0.457379	6.21845	8.12974	1.27919	2.69542	0.0173526	0.644472	0.963267	4.05207
ALG6 ENSG00000088035	0.460641	0.0160048	2.2732	0.168597	0.230337	0.728813	0.999522	2.62295	0.402978	0.669957
ALG8 ENSG00000159063	0.290291	0.11344	1.29588	0.229583	1.28776	30.6185	0.126088	0.172611	0.00753745	7.99516
ALG9 ENSG00000086848	1.01655	1.50908	12.6182	0.642585	4.64771	0.155695	0.0248039	8.92068	0.02012	1.45212
ALK ENSG00000171094	0.0476403	0.0543575	0.0172653	0.000947868	0.170035	0.0251788	1.17568	0.00825674	0.0192413	0.0236273
ALKBH1 ENSG00000100601	0.115609	0.195438	0.00321181	0.0356038	1.30545	0.0826761	0.0795303	0.255525	0.21666	8.36107
ALKBH2 ENSG00000189046	0.0396202	2.60541	13.4867	8.75913	2.25804	10.1333	0.751113	0.264132	0.455892	33.7179
ALKBH3 ENSG00000166199	2.30864	24.1016	9.51485	4.31263	6.04897	45.106	0.588974	1.16944	11.6113	7.48403
ALKBH4 ENSG00000160993	0.140333	38.2994	5.65218	0.284392	0.00304793	7.62588	1.17931	0.787998	0.350857	3.94087
ALKBH5 ENSG00000091542	46.563	0.806622	28.6384	0.495274	1.63084	60.6939	4.28046	69.334	3.49344	85.2722
ALKBH6 ENSG00000239382	8.42869	4.93694	15.5409	31.8807	1.87369	24.9366	0.46246	15.1866	0.451148	25.9305
ALKBH7 ENSG00000125652	215.391	38.7001	77.1551	272.872	39.3943	1.0014	1.48495	64.6757	11.7782	54.7309
ALKBH8 ENSG00000137760	1.3766	0.168696	2.96759	0.115862	0.0453707	0.13707	1.75611	0.0324607	0.0149676	0.730047
ALLC ENSG00000151360	0.0665897	0.10526	0.130216	0.0479538	0.0982937	0.00630622	0.29731	0.0369439	0.0436562	0.0457057
ALMS1 ENSG00000116127	8.87397	0.618767	5.20903	0.19821	0.0847432	0.0139008	0.337582	0.330648	0.348459	0.0309545
ALOX12 ENSG00000108839	0.00682745	0.0947038	0.284373	0.0789898	0.63732	0.051849	0.0268831	0.0163503	0.0503075	0.0695687
ALOX12B ENSG00000179477	0.0172698	0.0297437	0.265819	0.0313213	0.454149	0.0456054	0.0294965	0.0892758	0.00783924	0.021094
ALOX15 ENSG00000161905	0.0429396	0.0109613	2.07238	0.20127	0.0313653	0.0714266	0.0373084	0.666788	0.0695702	0.236199
ALOX15B ENSG00000179593	1.11208	45.0128	32.4577	13.189	70.1615	0.326212	0.108655	0.121659	0.614921	7.27814
ALOX5 ENSG00000012779	0.331268	0.283755	0.238515	0.690348	0.141286	9.40849	5.18755	1.55042	0.145331	0.387143
ALOX5AP ENSG00000132965	6.91275	2.16144	0.0822448	0.00157942	0.851252	2.38359	1.7894	14.8888	11.7729	6.5689
ALOXE3 ENSG00000179148	0.263128	0.0119112	0.0353454	0.0582367	0.10332	0.0735822	0.105247	0.00899318	0.202325	0.0400322
ALPK1 ENSG00000073331	0.546659	0.267225	1.02943	0.60391	4.38286	1.45974	4.7633	3.33065	0.0164524	4.4568
ALPK2 ENSG00000198796	0.00389199	0.485364	0.0248241	0.203528	0.0512045	0.00112095	0.0163233	0.0190356	0.124717	0.0356358
ALPK3 ENSG00000136383	0.101291	0.41493	0.23705	0.554131	0.0272889	0.251461	0.0965698	7.65324	0.315464	5.17902
ALPL ENSG00000162551	1.01754e-06	0.512527	0.00691014	0.19095	1.60087	0.0516467	0.153539	1.8371	9.12709	0.194882
ALPP ENSG00000163283	0.0126329	0.248942	0.00255043	0.154974	0.00163951	0.0111284	2.00327e-09	0.00862511	0.0185377	0.0184946
ALS2 ENSG00000003393	4.56846	0.663466	0.125519	0.18136	0.167743	0.102037	1.08841	10.9686	0.0229117	0.373275
ALS2CL ENSG00000178038	1.4093	3.3704	0.239935	12.7704	0.371151	4.33365	12.5626	0.324418	42.7596	0.0489815
ALS2CR11 ENSG00000155754	0.0811931	0.00880888	0.0661383	1.62636	0.260065	0.380908	0.0822466	0.0398706	0.0354609	0.00566988
ALS2CR12 ENSG00000155749	0.0859938	0.225868	0.0295225	0.320984	0.478682	0.362742	0.0424652	0.0179756	0.382205	0.237112
ALX1 ENSG00000180318	0.0428051	0.0967956	0.0158902	0.0242383	0.0138756	0.00426927	0.0751537	0.039176	0.00296374	0.0659502
ALX3 ENSG00000156150	0.00263367	0.0592997	0.234863	0.292216	0.100525	0.413163	0.09552	0.0496954	0.129403	0.0691024
ALX4 ENSG00000052850	0.00721292	0.226229	0.0144397	0.0144038	0.0945721	0.00471353	0.0783591	0.00309992	0.112857	0.0421181
ALYREF ENSG00000183684	19.961	0.425488	7.49329	0.648142	3.73342	1.555	8.54954	0.212127	17.563	1.12903
AMACR ENSG00000242110	0.0612412	5.73727	2.42038	2.16646	20.9199	147.491	0.376279	2.4787	1.0731	59.1465
AMBN ENSG00000178522	0.0685983	0.0997616	0.0388256	0.106677	0.0047886	0.0623866	0.0251679	0.0790724	0.0113912	0.0209237
AMBP ENSG00000106927	0.196703	0.0010663	0.00975063	0.445216	0.0767448	0.369284	0.0992957	0.822953	0.55406	0.0783122
AMBRA1 ENSG00000110497	0.486227	0.0600085	0.22591	0.125125	0.855004	17.3782	0.623961	5.15148	0.796312	3.89879
AMD1 ENSG00000123505	0.0354196	0.348196	96.8316	0.502109	41.0051	0.010834	7.82906	0.330032	0.474992	74.2395
AMDHD1 ENSG00000139344	0.00110357	0.1644	0.13187	0.0335418	0.235798	0.0354935	0.0418845	0.0471808	0.00424849	0.0615073
AMDHD2 ENSG00000162066	5.92965	0.596182	0.0390991	33.9478	5.33019	1.31216	1.71214	2.95254	16.7128	6.41322
AMELX ENSG00000125363	0.0155303	0.032041	0.00321503	0.00159561	0.152535	0.00219701	0.01182	0.0350763	0.113063	0.0234252
AMELY ENSG00000099721	0.030691	0.0023353	0.0181392	0.066501	0.000137135	0.00568693	0.00370538	0.00538475	0.12001	0.0208717
AMER1 ENSG00000184675	1.55475	1.69207	0.313073	4.1215	0.337524	10.2165	0.146398	0.630062	0.0157464	0.766533
AMER2 ENSG00000165566	0.885153	0.00568968	0.109626	0.544345	0.0190804	0.0601926	0.0253452	0.000758951	0.243585	0.0111243
AMER3 ENSG00000178171	0.0659892	0.0634395	0.0114334	0.0899281	0.472956	0.0559679	0.106157	0.019695	0.0392565	0.0854849
AMFR ENSG00000159461	46.1707	18.6346	13.5064	8.25909	7.47855	8.55259	2.81052	9.33062	0.645486	5.15656
AMH ENSG00000104899	0.166255	0.0263694	2.23091	2.92452	0.361773	0.115018	0.117274	3.63367	0.00864891	1.54362
AMHR2 ENSG00000135409	0.0873298	0.0888482	0.00281611	0.00150268	0.0747459	0.00485384	0.0712055	0.00673245	0.0408951	0.18312
AMIGO1 ENSG00000181754	1.86113	0.63213	0.259967	15.4448	0.798772	9.06599	0.719431	11.4076	2.50469	8.59739
AMIGO2 ENSG00000139211	1.24815	0.00513879	0.295713	1.83502	2.8986	0.0688291	3.09022	0.853589	0.232313	0.0777535
AMIGO3 ENSG00000176020	0.709229	0.715521	0.946758	0.727215	0.301962	0.366446	0.0710941	0.222874	1.99009	1.27426
AMMECR1 ENSG00000101935	0.186418	0.0728883	0.398289	3.76245	0.167573	0.303538	0.00246884	0.230259	0.320894	6.18861
AMMECR1L ENSG00000144233	0.107432	0.0532649	2.27289	0.636137	0.399554	0.0441726	3.37723	0.90464	15.3947	1.37498
AMN ENSG00000166126	2.34523	0.574267	3.90669	0.247124	0.864401	0.416687	4.20116	0.890373	0.0404538	2.49727
AMN1 ENSG00000151743	0.104123	0.52875	3.31935	0.320727	4.691	0.333326	1.08944	2.0278	0.0567894	2.50655
AMOT ENSG00000126016	0.571158	1.2297	0.663815	1.60195	1.31454	18.1743	0.389502	0.141768	6.15293	0.0575664
AMOTL1 ENSG00000166025	0.92209	31.1809	16.4379	8.89256	2.46704	77.7	0.00674165	7.92776	1.48202	0.547036
AMOTL2 ENSG00000114019	12.1406	0.797497	1.03685	0.876258	0.262843	1.42581	15.9537	42.0164	0.369447	3.66909
AMPD1 ENSG00000116748	0.173777	2.29323	0.0176356	0.269175	0.029141	2.38001	0.256754	0.456305	0.402873	0.107713
AMPD2 ENSG00000116337	43.8756	80.3932	0.2639	29.3164	1.95118	0.330173	2.0981	57.9282	3.39749	0.0301931
AMPD3 ENSG00000133805	1.91652	0.358272	9.73784	1.13847	0.20823	0.168932	0.330218	3.13304	4.31118	8.16555
AMPH ENSG00000078053	3.34091	0.0720481	0.0708361	0.171246	0.106503	0.0428476	0.0646047	0.0297148	0.172108	0.21083
AMT ENSG00000145020	0.220487	0.0653528	0.244474	0.170005	0.0036881	0.242168	0.15785	0.532852	1.05112	0.0627701
AMTN ENSG00000187689	0.00468562	0.00410894	0.00137511	0.00204741	0.0310527	0.0209717	0.060576	0.00813855	0.21191	0.417248
AMY1A ENSG00000237763	2.16841	0.312457	0.0215504	0.144534	0.0615003	0.508456	0.357171	0.194324	2.96965	0.738331
AMY1B ENSG00000174876	0.392335	0.123005	0.03153	0.0735376	0.324898	0.271577	0.134303	0.140889	3.57494	6.0659
AMY1C ENSG00000187733	0.438017	0.122431	0.155667	0.0411498	0.151265	0.12982	0.304923	0.736443	1.42164	1.04886
AMY2A ENSG00000243480	0.17472	0.154988	0.174982	0.0386957	0.073994	0.16636	0.0508922	0.0073729	0.00163099	0.00142806
AMY2B ENSG00000240038	3.26382	0.524504	3.4212	0.316457	0.49753	0.929588	3.37277	2.16672	6.05635	0.325368
AMZ1 ENSG00000174945	0.00596454	0.0351945	0.122724	0.30277	0.155752	0.0809913	0.00761317	0.112608	0.87737	0.0135681
AMZ2 ENSG00000196704	3.85289	1.31117	2.90121	0.179604	8.70404	16.4948	0.967109	0.0459832	8.44158	1.0828
ANAPC1 ENSG00000153107	0.00297449	28.8961	6.19759	0.292861	6.02824	17.4435	6.79876	4.82906	6.92198	0.19888
ANAPC10 ENSG00000164162	3.47843	0.0620681	0.452835	0.307099	0.455024	0.309209	1.9852	0.377054	3.43238	0.657243
ANAPC11 ENSG00000141552	92.4781	217.446	64.8045	35.1489	45.8441	0.0406717	19.6546	6.17597	48.3628	22.47
ANAPC13 ENSG00000129055	0.312486	15.0563	21.9411	0.847965	2.67495	0.481917	0.90765	0.651813	0.404982	1.41404
ANAPC15 ENSG00000110200	22.1951	19.3722	9.81798	27.6968	0.226116	8.62867	4.83373	65.2486	1.95115	6.65842
ANAPC16 ENSG00000166295	41.0796	42.187	26.7846	93.7424	9.75975	58.1999	9.92841	5.38614	1.62085	22.7946
ANAPC2 ENSG00000176248	3.56823	7.9325	13.6074	90.824	14.62	8.3823	2.96473	0.94227	30.1358	25.891
ANAPC4 ENSG00000053900	3.07104	0.550943	4.41556	1.71191	0.0684576	23.4352	1.40605	3.24366	10.3723	11.7809
ANAPC5 ENSG00000089053	38.3756	9.78303	31.4735	70.656	36.4517	50.3884	13.7377	34.1362	16.6715	67.3378
ANAPC7 ENSG00000196510	0.751206	64.2674	3.73623	1.03141	15.0623	50.5109	0.382962	0.575552	1.22829	0.806074
ANG ENSG00000214274	0.920118	0.168162	0.936182	50.0758	66.1026	27.6432	12.6493	2.52566	0.279535	22.0363
ANGEL1 ENSG00000013523	3.2054	13.8919	2.03528	0.400386	0.167775	15.6843	0.117868	0.150099	2.47918	0.307489
ANGEL2 ENSG00000174606	1.95741	2.32956	11.0299	1.11401	3.58812	1.36105	0.276075	1.36141	0.217934	0.10296
ANGPT1 ENSG00000154188	0.675278	0.863696	0.235963	1.74244	0.310425	0.144409	0.727777	22.618	3.40493	0.891102
ANGPT2 ENSG00000091879	7.63036	0.0214808	0.0147573	0.434674	1.24681	0.858987	0.473289	0.3117	0.269921	0.734098
ANGPT4 ENSG00000101280	0.0348603	0.683117	0.238961	0.0190033	0.0619266	0.211232	0.313193	0.678052	0.0377437	0.0750192
ANGPTL1 ENSG00000116194	1.06783	0.597502	0.223977	0.324231	0.533883	0.418373	0.023271	0.375206	3.38467	0.492258
ANGPTL2 ENSG00000136859	60.5428	2.34678	0.173033	0.523137	6.90318	5.40903	0.213115	0.551692	0.00134742	4.53098
ANGPTL3 ENSG00000132855	0.199969	0.463771	0.0638106	0.258826	0.0346153	0.15674	0.0766255	0.0374079	0.185491	0.133965
ANGPTL4 ENSG00000167772	1.52261	36.0613	8.9994	1.73729	6.97198	0.143822	10.9013	0.0244215	0.755155	1.99517
ANGPTL5 ENSG00000187151	0.0273537	0.0398903	0.0446619	0.0161801	0.0421858	0.0101921	1.53667e-05	0.000653354	0.0702934	0.00184666
ANGPTL6 ENSG00000130812	0.231159	0.0156016	0.0404058	0.206623	0.0153903	0.0505144	0.0177131	0.106237	1.42273	0.0683841
ANGPTL7 ENSG00000171819	1.18516	0.250059	0.159368	0.138998	0.00294357	0.00438281	0.0349387	0.364587	0.334723	0.248994
ANGPTL8 ENSG00000130173	1.25105	0.266337	0.00453019	0.0487821	0.0195185	0.0537728	7.48948e-06	0.179558	0.00528703	0.00483239
ANHX ENSG00000227059	0.307706	0.073001	0.0112541	0.0529146	0.0399998	0.0854626	0.031405	0.0910904	0.255857	0.0288132
ANK1 ENSG00000029534	0.00490591	0.0513026	0.0561458	0.0292007	1.81377	0.564695	0.899153	6.43414	0.000930189	0.37163
ANK2 ENSG00000145362	14.6218	0.0182264	0.470756	0.140008	0.620245	0.904403	0.294167	4.45296	0.488882	0.736275
ANK3 ENSG00000151150	0.397568	0.504316	24.0805	0.554636	5.25691	0.922055	36.6357	2.64651	0.118214	6.3487
ANKAR ENSG00000151687	0.480684	0.149108	1.51084	0.273982	0.0840539	0.345855	0.0173042	0.661439	0.050292	0.302105
ANKDD1A ENSG00000166839	3.14909	0.697439	0.385279	0.18526	0.0372816	0.0448765	0.864557	0.79468	4.26831	0.0927446
ANKDD1B ENSG00000189045	0.0923306	0.0377415	1.89247	0.517058	0.0696758	0.268733	1.26677	0.176204	0.00670709	0.0137027
ANKEF1 ENSG00000132623	0.223788	0.0972454	2.80864	0.000616378	1.11126	0.142058	0.838982	0.0594565	0.334751	0.0834987
ANKFN1 ENSG00000153930	0.0326889	0.216834	0.000414492	0.0065803	0.261223	0.452199	0.12626	0.478605	0.0937595	0.282315
ANKFY1 ENSG00000185722	0.681335	1.17703	5.20043	9.88493	0.376752	3.01673	5.57443	7.31925	0.0213252	11.7226
ANKH ENSG00000154122	0.440155	3.61016	25.5535	3.5928	21.8056	25.2929	6.58442	0.391991	12.7465	114.448
ANKHD1 ENSG00000131503	0.647876	3.93756	6.00975	0.228572	4.7606	11.2506	0.694772	0.680728	0.342933	6.07301
ANKHD1-EIF4EBP3 ENSG00000254996	0.100996	0.588915	0.012078	0.702358	0.263136	0.158533	0.0684404	0.00174219	0.0314462	0.754902
ANKIB1 ENSG00000001629	2.59004	2.83592	3.22075	0.0483143	1.19792	0.534723	6.21299	11.359	1.07829	2.26702
ANKK1 ENSG00000170209	0.159805	0.178768	0.511085	0.222701	0.543326	0.847092	0.422441	0.0848532	0.446311	0.129045
ANKLE1 ENSG00000160117	4.44865	0.0739034	0.167811	0.00861196	0.0004385	0.0221511	0.0345869	0.396153	0.214231	0.121807
ANKLE2 ENSG00000176915	0.242412	1.66146	27.3982	6.06816	22.2283	3.14133	11.7955	23.6826	15.4285	56.9027
ANKMY1 ENSG00000144504	13.5453	1.39883	1.68461	5.89964	6.31071	13.1764	6.60503	0.643596	2.072	1.18438
ANKMY2 ENSG00000106524	1.54472	0.69824	0.772386	6.31655	0.550042	1.25864	3.54923	3.19103	0.751919	0.277592
ANKRA2 ENSG00000164331	0.0888297	0.0398049	8.57176	0.606631	1.7099	0.0345352	0.311722	14.8675	0.21329	9.0997
ANKRD1 ENSG00000148677	0.000208015	0.154029	0.194039	0.112663	0.00708202	0.232471	0.38366	0.0967214	0.0641025	0.021175
ANKRD10 ENSG00000088448	3.5135	0.0729483	70.0864	4.09547	39.9062	12.7951	42.6887	0.679603	1.58801	20.1657
ANKRD11 ENSG00000167522	56.8946	47.2232	45.2978	1.2361	24.1796	92.2191	28.0751	11.4376	8.44086	6.92406
ANKRD12 ENSG00000101745	4.45138	1.14136	8.15711	0.389431	1.71598	2.48858	1.43759	8.77575	14.4083	0.14523
ANKRD13A ENSG00000076513	0.85888	2.17488	0.0840875	9.72085	0.727038	0.0528178	1.32242	18.7534	9.50666	0.926391
ANKRD13B ENSG00000198720	0.023888	1.87586	0.287501	0.254742	0.0925394	0.109772	0.0582215	34.13	4.65272	2.03094
ANKRD13C ENSG00000118454	0.336362	0.0141696	8.32322	0.604287	7.93274	1.02119	0.558138	0.969756	2.21164	5.03315
ANKRD13D ENSG00000172932	0.187177	40.0899	10.159	78.185	7.26099	11.2046	17.0945	46.8775	7.30752	40.2061
ANKRD16 ENSG00000134461	0.254628	16.4448	3.25354	0.302492	0.109904	3.54454	0.0365383	0.660144	5.42776	0.660757
ANKRD17 ENSG00000132466	11.5007	0.818559	50.3702	0.829261	29.7947	12.3523	1.93848	2.42496	2.46015	5.35801
ANKRD18A ENSG00000180071	0.0555737	0.234443	1.2213	0.388159	4.83225	0.0448596	0.202431	0.0665675	0.575398	0.118639
ANKRD18B ENSG00000230453	0.532519	0.405212	0.00485731	0.234547	0.0923132	0.35657	0.0933685	0.123352	0.0391551	0.872171
ANKRD2 ENSG00000165887	0.222953	2.97723	0.082082	0.0456108	0.012183	0.10139	0.340938	0.0149319	0.0650414	0.0945681
ANKRD20A1 ENSG00000260691	0.43382	0.607	0.428217	0.0667773	0.309673	0.0499501	0.0887776	0.313126	1.0028e-05	0.417358
ANKRD20A2 ENSG00000183148	0.0284955	0.266467	0.16321	0.110593	0.142529	0.0725826	0.00691908	4.15146e-05	0.0696035	0.028555
ANKRD20A3 ENSG00000276203	0.259907	0.537898	0.354818	0.0248513	0.0988367	0.0766378	0.0127264	0.125548	0.012496	0.112907
ANKRD20A4 ENSG00000172014	0.541009	0.163493	0.0246133	0.289663	0.633446	0.0138714	0.240017	0.041951	0.2763	0.0336512
ANKRD22 ENSG00000152766	0.198742	0.0339736	0.167005	0.222788	3.89317	0.00675601	2.61303	0.0765557	0.0609139	5.84521
ANKRD23 ENSG00000163126	2.3811	20.1895	0.271097	0.303646	0.225511	2.60903	0.470416	2.15732	12.5278	4.7581
ANKRD24 ENSG00000089847	0.270399	0.389517	0.109145	3.46512	8.17731	0.283707	0.00773846	0.00471575	0.197389	0.571831
ANKRD26 ENSG00000107890	0.15962	0.022538	0.277799	10.6833	0.994634	0.19447	0.0128399	3.74477	0.113181	5.88685
ANKRD27 ENSG00000105186	0.0383544	0.225288	11.3864	0.342226	0.135647	0.295277	3.03005	4.7236	11.1448	1.80887
ANKRD28 ENSG00000206560	4.79878	0.543365	3.01302	0.539796	0.200167	3.29068	0.121144	3.41875	4.25544	3.80498
ANKRD29 ENSG00000154065	0.664528	6.78285	0.310612	0.375808	0.04729	0.235383	0.79183	0.427084	0.884933	1.09768
ANKRD30A ENSG00000148513	1.87446	0.382732	0.067621	0.143442	0.0108148	0.0176333	0.0140863	0.0320807	0.0319708	0.0002451
ANKRD30B ENSG00000180777	0.392242	0.525991	0.0078258	0.00124971	0.00285038	0.144558	0.000862034	0.234534	0.284677	0.0380835
ANKRD30BL ENSG00000163046	0.0583664	0.0528923	0.000314322	0.00978054	0.134835	0.00220997	0.0283215	0.087475	0.0979358	0.194307
ANKRD31 ENSG00000145700	0.0146117	0.0192986	0.103846	0.00400406	0.0843346	0.170629	0.058308	0.131667	0.169117	3.68452e-05
ANKRD33 ENSG00000167612	0.209559	0.0268255	5.15497e-06	0.0668714	0.0150063	2.18417e-05	0.0209207	0.0438818	0.243829	0.16997
ANKRD33B ENSG00000164236	0.00600085	0.563711	0.0416388	0.293251	0.0210096	0.901517	0.0722361	0.418028	5.36924	0.109547
ANKRD34A ENSG00000272031	1.23832	4.56974	0.775721	4.12511	0.177681	0.173774	0.168491	0.537446	0.294399	0.156863
ANKRD34B ENSG00000189127	0.0117198	0.204096	0.661747	0.0454018	0.0023081	0.633631	0.229575	0.0427829	1.65481	0.0411889
ANKRD34C ENSG00000235711	0.0133823	0.108536	0.0255543	0.0330886	0.138917	0.0163269	0.051526	0.000368677	0.0316968	0.0209295
ANKRD35 ENSG00000198483	26.8246	6.70117	0.000755896	0.953049	5.62543	0.771961	3.62604	8.37158	0.108312	4.86682
ANKRD36 ENSG00000135976	0.829884	1.92666	1.9158	31.9056	0.0059492	0.593895	0.0102497	0.198611	3.53121	8.35324
ANKRD36B ENSG00000196912	8.26587	0.458257	7.67191	7.71918e-05	0.209041	0.752377	1.41356	0.284022	20.7145	1.07828
ANKRD36C ENSG00000174501	13.8796	0.690476	0.350254	0.334155	0.232205	0.0937532	0.0179361	2.98358	1.22431	7.96409
ANKRD37 ENSG00000186352	0.0197864	0.139196	49.9982	0.104729	17.7333	4.25128	1.5939	0.42587	0.139482	14.7111
ANKRD39 ENSG00000213337	10.2557	0.264871	5.7003	12.2084	0.246822	4.81913	1.40666	0.223514	0.502023	0.537597
ANKRD40 ENSG00000154945	2.06594	15.7749	16.2625	3.71302	0.371529	0.025664	18.536	1.55492	2.9886	5.9087
ANKRD42 ENSG00000137494	1.58557	0.361521	3.0742	1.22395	0.925401	0.0204261	0.262489	0.845348	0.356273	3.3279
ANKRD44 ENSG00000065413	0.588232	0.0643606	0.0801012	0.0423719	1.82669	0.153047	0.0272569	0.043413	1.1152	0.0323586
ANKRD45 ENSG00000183831	0.241736	0.1531	0.0731937	1.34035	0.100949	0.462736	0.0617893	0.802545	0.890875	0.24918
ANKRD46 ENSG00000186106	0.12932	0.236285	0.645183	0.0790367	2.0712	7.20896	0.928026	0.806602	1.46609	2.11642
ANKRD49 ENSG00000168876	0.309666	0.318705	0.282971	0.49283	0.452147	0.0732228	0.0507028	4.13739	0.118606	1.1611
ANKRD50 ENSG00000151458	3.67009	0.130326	2.13004	0.67606	0.244709	1.09669	4.22078	1.31686	3.95402	0.459477
ANKRD52 ENSG00000139645	1.6232	17.4421	2.85798	1.92268	16.7709	7.81078	10.5454	15.9666	20.3266	4.19861
ANKRD53 ENSG00000144031	3.50623	2.99885	0.0194644	0.0714181	0.172196	0.172835	0.244276	0.109026	0.445271	0.337116
ANKRD54 ENSG00000100124	0.223581	8.09008	15.1448	13.9747	0.60494	1.50382	4.07232	43.1533	11.8962	12.2716
ANKRD55 ENSG00000164512	0.0260537	0.0940729	0.0140723	0.0722535	0.0626215	0.00515878	0.015016	0.0197026	0.00322807	0.0181983
ANKRD6 ENSG00000135299	0.15689	0.189204	0.413628	0.121077	2.13018	0.0160516	1.39735	0.0600909	9.15971	0.0488261
ANKRD61 ENSG00000157999	0.0323947	0.0659399	0.0887941	0.177623	0.00110998	0.0200545	0.000620699	0.0885659	0.18214	0.00570835
ANKRD62 ENSG00000181626	0.552641	0.0764218	0.00505022	0.0461643	0.0149046	1.1811	0.176027	0.307094	0.010593	0.100141
ANKRD65 ENSG00000235098	1.13943	12.3095	0.159516	1.12749	1.40874	37.8541	11.9334	0.215744	2.1003	0.0343563
ANKRD66 ENSG00000230062	0.23059	0.00548076	0.0177689	0.00432417	0.270116	0.0269315	0.0492052	0.00977418	0.104199	0.0440825
ANKRD7 ENSG00000106013	0.138013	0.0874903	0.00366729	0.186753	0.131549	0.00174253	0.0188853	0.198733	0.000914708	0.17737
ANKRD9 ENSG00000156381	48.8212	5.19126	14.8892	54.9929	17.3368	37.4417	24.1252	0.0906925	14.0576	7.5959
ANKS1A ENSG00000064999	2.77052	2.33759	0.0366463	0.0544239	0.144725	6.88767	0.406067	0.813002	0.249956	1.3698
ANKS1B ENSG00000185046	0.657606	7.31837	0.0328731	0.390655	0.0505737	0.127317	0.00405342	0.654251	1.28074	0.224022
ANKS3 ENSG00000168096	14.1239	0.932819	20.2638	28.7908	1.60248	24.8865	0.726535	1.62856	7.24569	51.4701
ANKS4B ENSG00000175311	0.00198763	0.0942272	0.127842	0.0252019	0.0147581	0.00213593	0.0029815	0.000452774	0.0210754	0.120074
ANKS6 ENSG00000165138	3.2389	18.6666	9.93504	0.924103	13.8997	0.381162	0.887266	0.235844	0.267228	0.581288
ANKUB1 ENSG00000206199	0.0481818	0.0636112	0.00172811	0.0395646	0.0488945	0.190318	0.00161155	0.0400211	0.443073	0.0266089
ANKZF1 ENSG00000163516	0.432018	16.7356	35.9367	110.968	20.6738	12.9044	0.57266	0.316909	0.148714	59.5981
ANLN ENSG00000011426	0.0125218	0.210129	0.0364442	0.00260298	0.0223681	0.0841375	0.0605223	0.455585	0.00609094	0.00440179
ANO1 ENSG00000131620	0.386513	1.05762	8.23289	0.0277954	7.92402	0.254097	9.07581	0.472669	3.49214	0.168457
ANO10 ENSG00000160746	11.701	0.158651	0.579142	23.7358	1.38143	16.9508	6.81053	0.00686482	0.256268	11.7772
ANO2 ENSG00000047617	0.0271153	1.93151	0.0866896	0.14526	0.199522	0.379315	0.189843	0.0382373	0.000830307	0.235496
ANO3 ENSG00000134343	0.0630175	0.322578	0.0150136	0.19859	0.00293055	0.142243	0.0868068	0.00809181	0.0905962	0.270191
ANO4 ENSG00000151572	0.419438	0.0736584	0.800752	0.731013	0.044989	0.546973	0.0487398	12.6711	0.412306	0.018679
ANO5 ENSG00000171714	6.94941	0.129507	1.81001	0.39246	0.130725	0.125866	0.000650792	1.89958	0.100006	0.151755
ANO6 ENSG00000177119	1.76905	0.527611	1.21491	0.00849263	0.0331869	0.932827	3.44472	6.36678	1.79082	21.0109
ANO7 ENSG00000146205	2.16116	64.2169	85.5409	13.5759	129.543	0.892357	0.000932053	0.29937	1.78742	0.540912
ANO8 ENSG00000074855	0.873904	0.785294	0.101218	0.294166	0.835701	10.3819	1.59449	0.0157796	6.49784	4.79107
ANO9 ENSG00000185101	0.144551	0.656375	2.15429	32.2222	8.93013	0.22231	22.4946	1.46961	0.00866228	0.860852
ANOS1 ENSG00000011201	0.299605	0.163352	5.60686	1.84704	0.279143	0.20107	0.0212432	0.421557	0.00528156	0.462006
ANP32A ENSG00000140350	2.25508	24.8313	46.1301	2.54205	33.7658	75.8896	20.8485	12.0392	35.2623	25.7114
ANP32B ENSG00000136938	39.9152	6.03221	29.4788	20.3754	2.77431	91.7538	13.4883	16.9651	0.0545547	4.63327
ANP32D ENSG00000139223	0.00768269	0.0713634	0.115871	0.00313999	0.213702	0.0609919	0.0234663	0.0043675	0.0432243	0.0433576
ANP32E ENSG00000143401	9.39429	0.888607	0.946941	1.01152	8.089	0.824569	0.177049	0.103276	0.692967	0.153594
ANPEP ENSG00000166825	0.427749	0.238757	47.7153	1.81483	73.319	0.701175	0.853658	0.436587	0.531386	699.615
ANTXR1 ENSG00000169604	43.8386	4.83562	9.44054	6.74557	8.32917	1.48617	2.06175	17.1868	35.6751	1.54071
ANTXR2 ENSG00000163297	62.2683	0.639176	51.1215	1.01835	55.3716	124.131	0.38338	14.1322	1.92122	1.04785
ANTXRL ENSG00000274209	0.0326158	0.0955804	0.364221	0.0424327	0.0923987	0.234317	0.004069	0.0979918	0.0410218	0.0638637
ANXA1 ENSG00000135046	0.831329	0.260623	10.673	1.46986	29.5959	0.0603655	43.1593	22.4669	18.5707	0.18303
ANXA10 ENSG00000109511	0.0738881	0.0149345	0.0041032	0.010732	0.00710557	0.00468888	0.0351069	0.0407415	0.0171036	0.15397
ANXA11 ENSG00000122359	12.1781	256.184	46.741	13.247	56.5841	104.547	135.337	0.333663	0.00924245	53.7097
ANXA13 ENSG00000104537	0.0585261	0.301149	1.18527	0.268194	0.0829501	0.198159	0.038977	0.138186	0.0815177	0.0615528
ANXA2 ENSG00000182718	12.2132	168.483	0.961376	0.340606	40.2963	120.926	202.346	1.53606	1.11071	1.72993
ANXA2R ENSG00000177721	0.257222	0.271375	0.732645	2.65263	0.621364	4.34469	0.454166	0.813929	0.585045	0.330044
ANXA3 ENSG00000138772	0.199551	0.0817951	28.4912	0.321018	0.773967	0.446077	1.19245	0.0653947	2.04837	4.8395
ANXA4 ENSG00000196975	7.1094	0.558867	2.89715	14.4495	0.207859	1.4043	2.18769	11.4722	6.76527	3.58399
ANXA5 ENSG00000164111	9.35584	1.84273	55.8224	4.47274	8.93748	2.71707	4.28414	54.3071	0.205626	54.6473
ANXA6 ENSG00000197043	541.546	318.761	0.118281	105.881	21.7616	3.95398	22.9812	0.264179	8.93828	36.4813
ANXA7 ENSG00000138279	0.577341	0.0931747	32.6325	0.332154	26.7173	10.9023	8.68019	0.123175	0.938149	17.925
ANXA8 ENSG00000265190	0.334473	0.162218	0.000789456	0.0693693	0.193585	0.193281	15.9015	0.0554629	0.133991	0.028388
ANXA8L1 ENSG00000264230	0.128507	0.158814	0.0658557	2.67014	0.0495487	0.246379	13.8972	1.39951	0.14486	0.00785981
ANXA9 ENSG00000143412	0.0490762	0.788438	0.0172748	0.0331009	0.0142525	0.0081867	1.44025	0.161075	0.0236516	1.12975
AOAH ENSG00000136250	10.213	0.295339	0.595947	0.0635983	9.94175	0.510251	0.00247925	12.1617	4.58191	0.043532
AOC1 ENSG00000002726	0.0637082	0.363541	0.0317255	0.102073	12.2553	0.297724	0.0252818	0.158582	0.351053	0.0699006
AOC2 ENSG00000131480	0.199203	0.12604	0.00609354	0.0139202	0.203519	0.0031086	0.309764	0.200324	0.254967	3.0852
AOC3 ENSG00000131471	70.4703	51.8808	0.047785	0.343909	0.575607	0.636026	0.284534	6.54381	0.245182	3.30422
AOX1 ENSG00000138356	3.25078	1.1542	0.651405	0.206373	1.49243	0.966056	0.129881	1.38846	0.425093	4.8201
AP000275.65 ENSG00000265590	0.0760841	1.15756e-05	0.0150428	0.0413744	0.0222135	0.0166366	0.000275517	0.0752345	0.0594344	0.055868
AP000295.9 ENSG00000249624	0.0464914	0.0128529	0.0122419	0.0314533	0.0119152	0.150081	0.0138276	0.00112086	0.00806888	0.0278132
AP000304.12 ENSG00000249209	0.0270699	0.139879	0.00702534	0.0477851	0.0211752	0.0247624	0.0444047	0.045275	0.0323152	0.00200245
AP000349.2 ENSG00000280178	0.00375554	0.198124	0.064128	0.00569095	0.010044	0.0500957	0.0874813	0.134229	0.00627657	0.121177
AP000350.10 ENSG00000251357	0.0673177	0.0935677	0.0328639	0.254278	0.174105	0.0571351	0.00559086	0.00520501	0.0850395	0.0402455
AP000687.1 ENSG00000280170	0.0840991	0.0821523	0.0141833	2.26147e-05	0.0033586	0.0436686	0.137063	0.215377	0.0870744	0.00675385
AP000721.4 ENSG00000256100	0.052267	0.0568554	0.00060679	0.11204	0.242268	0.00113564	0.0146189	0.0568676	0.0594892	0.0224594
AP000769.1 ENSG00000279576	661.501	3.00988	2612.96	1.7249	98.3462	0.998063	2.40292	34.9874	21.7508	515.637
AP000866.1 ENSG00000279342	0.14073	0.979943	0.174582	0.0398814	0.0909066	0.00460258	0.00709735	0.152208	0.115113	0.470741
AP001888.1 ENSG00000281781	0.0848094	0.153532	0.00258953	0.0485201	0.0577014	0.00738001	0.0076187	0.157426	0.00155265	0.160392
AP002962.1 ENSG00000279906	0.0530536	0.124311	0.0200386	0.106178	0.00313529	0.000191854	0.00169499	0.0539111	0.206318	0.0510268
AP006285.2 ENSG00000278919	0.851748	0.02394	0.00446819	0.0208265	0.0175412	0.106647	0.115385	0.114728	0.181862	0.0969582
AP1AR ENSG00000138660	0.446284	0.623894	11.9169	0.179272	0.280416	1.54454	0.83177	0.711369	2.3223	9.7233
AP1B1 ENSG00000100280	27.5908	42.5444	62.1304	1.92432	126.473	0.404699	24.4105	0.223293	47.7836	12.3639
AP1G1 ENSG00000166747	0.192431	0.789724	26.9506	5.36632	10.4768	0.2761	11.3942	0.368025	25.4566	14.4904
AP1G2 ENSG00000213983	0.445994	82.2959	35.7296	30.6089	20.6393	0.0663404	54.9497	4.87274	5.3553	38.378
AP1M1 ENSG00000072958	87.4806	0.674125	0.206354	42.9471	2.00778	1.02858	0.509476	251.536	2.07357	0.0445208
AP1M2 ENSG00000129354	0.152931	59.6671	69.5112	67.3696	67.4884	3.77514	24.2213	0.516902	3.14732	95.6612
AP1S1 ENSG00000106367	22.1735	39.1442	80.4739	115.987	49.5836	1.79943	5.25924	1.0133	14.9691	18.1766
AP1S2 ENSG00000182287	29.2832	0.175534	0.472891	0.682422	0.333928	0.690723	0.109027	0.704512	12.8246	1.5123
AP1S3 ENSG00000152056	0.0544731	0.353147	5.56688	1.00563	0.32513	0.179325	1.15686	0.784965	0.173064	0.149659
AP2A1 ENSG00000196961	61.0414	24.8341	10.8285	44.5829	8.66056	1.6803	9.10954	71.8901	48.8576	21.2469
AP2A2 ENSG00000183020	67.4542	13.1822	30.6446	47.2803	25.7832	7.18716	0.417778	42.8322	9.24615	42.9385
AP2B1 ENSG00000006125	9.34224	21.5764	4.0268	36.8031	21.509	33.3013	11.6175	63.5224	4.54028	76.2521
AP2M1 ENSG00000161203	252.857	104.654	52.527	188.578	44.9077	0.416251	34.9395	113.109	0.00938758	70.8786
AP2S1 ENSG00000042753	345.463	111.238	96.2573	283.139	124.486	38.3626	32.6358	4.71315	39.3237	58.4604
AP3B1 ENSG00000132842	0.777639	0.332751	12.7506	0.19183	1.09382	0.481582	0.84567	0.114127	28.5419	3.96171
AP3B2 ENSG00000103723	0.336118	0.275264	0.192	0.171772	0.673078	1.13564	2.7507	0.167326	0.0132106	0.468723
AP3D1 ENSG00000065000	7.08582	0.0642594	90.1812	3.70785	61.0379	25.5071	45.5283	3.04668	37.9707	55.2835
AP3M1 ENSG00000185009	8.21563	7.5341	29.8098	0.616827	0.530835	0.0224744	3.65224e-05	13.0194	1.75145	13.6305
AP3M2 ENSG00000070718	1.21152	9.76898	0.227648	0.0187394	0.276865	11.9915	0.0136755	18.3167	0.0983323	0.321568
AP3S1 ENSG00000177879	1.57738	0.503038	10.1341	3.16756	0.888741	0.0598182	5.17949	1.01163	0.93311	4.05004
AP3S2 ENSG00000157823	42.6463	33.5078	19.9933	19.644	8.5723	0.0381214	0.941709	1.43769	0.0921023	3.19235
AP4B1 ENSG00000134262	0.0396566	14.7976	1.65536	0.510209	2.09661	30.9865	2.11128	2.59416	0.434452	7.40269e-05
AP4E1 ENSG00000081014	0.165254	5.27001	0.763757	0.548635	0.444531	0.427308	0.727845	0.25321	0.305098	1.73548
AP4M1 ENSG00000221838	7.86668	3.27976	5.67716	28.1816	0.0244718	11.4044	0.745408	5.73448	0.688976	22.7277
AP4S1 ENSG00000100478	2.66663	0.0170416	0.0167068	1.78123	0.684192	0.656293	0.481404	0.847712	0.44368	0.424593
AP5B1 ENSG00000254470	3.05422	6.35615	3.61369	0.604505	0.0395628	0.200245	2.90043	4.46311	1.09107	2.66681
AP5M1 ENSG00000053770	4.59182	0.966855	0.942588	0.761562	6.37676	0.00376127	8.05814	1.07496	0.0239064	2.4668
AP5S1 ENSG00000125843	1.51633	0.620992	1.79372	3.24915	1.29071	8.39806	3.59535	1.12509	2.14686	0.239019
AP5Z1 ENSG00000242802	0.0523101	3.38419	9.05888	13.568	0.205115	4.21547	19.217	51.8858	34.4655	0.463906
APAF1 ENSG00000120868	0.142727	0.604243	2.27712	0.000211952	0.054437	0.25802	6.06388	0.692196	0.208847	4.04582
APBA1 ENSG00000107282	0.415271	3.2186	4.11716	6.3433	0.161596	0.86121	0.120815	0.00898115	0.154075	0.117262
APBA2 ENSG00000034053	0.248271	0.293919	0.972817	0.132015	0.0871549	13.6065	0.0685397	12.3933	0.878737	0.291056
APBA3 ENSG00000011132	2.31306	3.26781e-06	0.104246	28.8865	12.0134	0.435015	0.848568	37.4903	2.39166	10.6622
APBB1 ENSG00000166313	69.0331	105.606	10.7344	46.2643	0.110094	5.58591	1.429	139.837	0.621837	5.68085
APBB1IP ENSG00000077420	0.0612986	0.896351	0.893408	0.0677277	0.0709603	0.0967603	0.00215114	4.36548	0.950917	0.521142
APBB2 ENSG00000163697	17.9202	2.1137	0.497752	0.948195	1.21126	7.60094	0.451003	0.717801	0.922597	0.445256
APBB3 ENSG00000113108	0.942426	105.511	50.857	2.07238	1.47769	28.1824	4.3113	3.43056	29.2896	22.311
APC ENSG00000134982	0.596663	0.0179891	11.1292	0.234252	0.704419	0.0013043	0.00121691	0.944545	1.11986	4.19247
APC2 ENSG00000115266	0.124413	0.215745	0.077154	0.113375	0.00582775	0.00633728	0.0412825	0.00119361	0.0455145	0.110409
APCDD1 ENSG00000154856	13.0502	0.0701766	14.2763	0.409245	0.303236	0.239894	2.22032	8.68853	0.3755	12.5171
APCDD1L ENSG00000198768	3.915	3.4249	0.0322919	0.565069	0.0481794	0.00870027	0.125239	0.0415149	0.0734149	0.168579
APCS ENSG00000132703	0.020591	0.0548873	0.0532878	0.126709	0.152635	0.00256539	0.150902	0.0870744	0.00128217	0.152525
APEH ENSG00000164062	7.48933	72.5401	14.8066	29.8167	2.43505	62.1169	1.19655	1.06089	35.4648	5.15589
APELA ENSG00000248329	0.289478	0.142331	0.512017	0.668427	0.707227	0.0404213	0.010774	9.61132e-06	0.0419989	0.198974
APEX1 ENSG00000100823	37.4849	11.66	50.2338	0.725781	8.69436	39.1189	9.7585	32.8167	3.19845	61.3871
APEX2 ENSG00000169188	0.384075	1.12855	0.710544	19.3787	5.8355	0.515303	12.8004	0.531246	1.68529	2.68926
APH1A ENSG00000117362	117.401	0.816901	43.7123	3.9311	47.314	0.663177	36.2231	32.4315	10.3958	68.6567
APH1B ENSG00000138613	1.52261	0.124382	32.1742	10.0565	4.80047	14.8878	3.76466	2.67915	1.58029	26.3661
API5 ENSG00000166181	0.786966	1.7025	8.58607	0.0113798	0.55331	0.190072	1.21365	8.73235	6.10161	2.45719
APIP ENSG00000149089	1.56574	0.00402717	3.695	0.303389	0.948565	1.32916	0.0611622	0.60391	0.707346	3.98964
APITD1 ENSG00000175279	0.081148	0.0925191	0.557746	0.21662	0.0500993	3.52161	1.85539	0.0140047	0.0977291	1.65825
APITD1-CORT ENSG00000251503	0.00401769	0.215432	0.0435907	0.0808773	0.0718669	0.0522323	0.00278312	0.263659	0.0359982	0.0553828
APLF ENSG00000169621	0.835319	0.65915	0.10019	0.0278858	0.849796	0.317951	0.375727	0.0830342	0.0504269	0.222808
APLN ENSG00000171388	0.0134246	0.682511	0.47803	0.138457	3.40534	0.175438	0.098472	0.872315	0.204612	0.168991
APLNR ENSG00000134817	1.45543	7.57091	0.0688558	0.0045344	1.87239	0.521569	0.0456454	1.07814	0.0709535	0.513226
APLP1 ENSG00000105290	0.125245	9.53891	0.148588	0.70838	0.174923	3.48736	0.0803295	0.0510966	1.996	0.916927
APLP2 ENSG00000084234	18.7348	0.345006	311.217	1.87932	121.161	50.2945	63.327	0.044801	0.0237204	298.449
APMAP ENSG00000101474	10.3415	1.18435	63.7347	2.98587	29.8154	4.09578	16.0449	47.1922	2.55846	30.7687
APOA1 ENSG00000118137	0.0357977	1.31001	0.0221077	0.417323	0.362375	0.213224	0.180432	0.00309367	0.269224	0.269257
APOA2 ENSG00000158874	0.0353559	0.25304	0.0252523	0.00789943	0.0691125	0.061462	0.0232675	0.181967	0.119678	0.00706891
APOB ENSG00000084674	0.151122	1.80488	0.00434418	0.13437	0.0840542	0.535707	0.149552	0.0870372	0.106281	0.261452
APOBEC1 ENSG00000111701	0.0470601	0.00448089	0.00425446	0.00127239	0.00592773	0.0514561	0.011044	0.0532689	0.0550154	0.0270287
APOBEC2 ENSG00000124701	0.0439326	0.154527	0.00597823	0.130613	0.0754496	0.0371922	0.000317956	0.0825082	0.0555462	0.000158637
APOBEC3A ENSG00000128383	0.0214567	0.0873731	0.0161764	0.025402	0.00149129	0.00961531	1.66501	0.0407205	0.105677	0.0264273
APOBEC3B ENSG00000179750	0.0451512	0.329201	0.0191853	0.260653	0.00123045	0.0292536	0.00378685	0.0375056	0.0389211	0.115295
APOBEC3C ENSG00000244509	0.143643	44.7319	10.8819	0.134946	11.1635	24.7715	6.86338	22.8769	2.39158	5.73554
APOBEC3D ENSG00000243811	0.507606	1.38496	0.0861885	3.8871	0.471407	0.239794	1.89186	0.00115541	0.109892	0.0208344
APOBEC3F ENSG00000128394	0.113942	0.436751	0.907236	2.39382	1.40794	7.13046	0.135191	0.564339	30.1779	7.2519
APOBEC3G ENSG00000239713	5.60204	0.798326	0.168171	0.291942	2.28079	0.905329	3.1166	3.42091	15.2717	0.0268201
APOBEC3H ENSG00000100298	0.0299987	0.056171	0.351394	0.0027455	0.027369	0.00225649	0.770274	0.197276	0.00575065	2.35988
APOBEC4 ENSG00000173627	0.0248323	0.114892	0.188457	0.0461165	0.103971	0.0733837	0.0149311	0.018472	2.53235	0.0624098
APOBR ENSG00000184730	1.65581	0.38443	0.127841	15.4519	0.00123041	0.512654	0.228624	0.278279	3.12308	6.16551
APOC1 ENSG00000130208	45.059	39.545	0.286255	2.39952	1.09562	0.46345	0.394634	55.6942	16.8075	4.28614
APOC2 ENSG00000234906	0.0766397	0.0351032	0.0443917	0.021708	0.0833852	0.0365495	0.103493	0.105353	0.0339292	0.132036
APOC3 ENSG00000110245	0.007616	0.255438	0.00363532	0.00864172	0.011246	0.0604999	0.038044	5.3763e-05	0.164187	0.07467
APOC4 ENSG00000267467	0.051004	0.000282394	0.0552462	0.0481186	0.0634151	0.0137531	0.0358033	0.00282751	0.0817982	0.0321781
APOD ENSG00000189058	0.930412	324.487	8.11627	1.32113	43.7932	49.7219	0.183637	134.359	52.0086	29.7586
APOE ENSG00000130203	83.5175	2.39194	0.0507432	0.0529226	0.0689971	0.271837	0.0755996	191.317	19.3824	53.5113
APOF ENSG00000175336	15.3509	1.74382	0.297718	0.344485	1.64347	0.410521	0.195834	0.684849	0.00181236	15.1091
APOH ENSG00000091583	0.0572132	0.388281	0.129458	8.08763e-05	0.248176	0.226329	0.112525	0.112502	0.149444	0.161877
APOL1 ENSG00000100342	34.293	6.33455	0.666151	0.23019	17.1624	0.809087	12.3101	23.2091	12.3817	0.340548
APOL2 ENSG00000128335	15.2157	40.7902	4.65364	15.5995	0.11902	48.3722	7.85741	3.60265	0.178317	1.74836
APOL3 ENSG00000128284	0.757204	33.1809	0.256656	0.266717	0.0563959	1.48412	1.29241	5.48812	0.661144	23.6004
APOL4 ENSG00000100336	0.193548	0.131971	1.145	1.02724	0.655301	16.7472	2.70481	0.842294	0.0731658	6.20976
APOL6 ENSG00000221963	2.18781	15.2842	0.345959	1.42358	4.29843	23.5684	1.2129	2.66294	3.80656	12.3521
APOLD1 ENSG00000178878	0.21304	5.30521	0.266863	0.118344	0.902325	0.060098	2.19483	0.580944	3.14049	1.08557
APOM ENSG00000204444	1.46098	2.77213	0.0140971	1.64163	0.684964	2.10373	0.551682	0.797949	0.432054	0.213858
APOO ENSG00000184831	0.151378	0.775392	0.220893	0.41586	0.326183	1.18228	0.257795	0.0247971	0.0808025	1.38291
APOOL ENSG00000155008	2.66173	0.46677	3.73316	2.67422	2.80275	0.930235	0.337674	3.19912	2.15835	5.0264
APP ENSG00000142192	125.743	172.573	191.798	35.7888	129.263	1.76191	142.292	0.870593	193.249	106.579
APPBP2 ENSG00000062725	0.213054	2.07247	26.9098	1.0081	1.13315	7.47035	1.41299	11.3029	0.397303	10.6835
APPL1 ENSG00000157500	0.31562	0.29512	10.6735	1.22443	0.522193	0.8601	0.638571	10.8903	17.6869	3.16092
APPL2 ENSG00000136044	2.44165	4.59276	23.4782	12.034	16.3469	8.8873	4.24238	0.468545	8.16075	24.2666
APRT ENSG00000198931	102.7	232.042	44.2229	296.551	104.79	47.8071	2.37143	88.0852	127.314	24.1215
APTX ENSG00000137074	1.46908	7.91841	2.38118	2.63513	13.118	14.2083	4.11701	1.40721	1.35509	0.32794
AQP1 ENSG00000240583	167.034	14.8534	0.270889	1.18486	0.110835	0.0615801	0.834669	73.4491	120.501	1.12019
AQP10 ENSG00000143595	0.00395019	0.484949	0.150512	0.138703	0.149982	0.0810971	0.0796923	0.722997	0.666994	0.544266
AQP11 ENSG00000178301	0.0237654	0.142279	1.53677	0.0262858	0.000506386	0.0213671	0.00386054	0.0133837	1.4853	0.0201718
AQP12A ENSG00000184945	0.161532	1.39134e-05	0.0376836	0.0761429	0.0447292	0.128112	0.0253848	0.107059	0.444473	0.275397
AQP12B ENSG00000185176	0.00456613	8.80323e-05	0.199289	0.116399	0.0240314	0.0139998	0.00559892	0.00626556	0.0498472	0.0680531
AQP2 ENSG00000167580	6.19396e-05	11.589	0.491344	0.108178	0.0310131	0.00136225	0.0640859	0.109134	0.205983	0.110795
AQP3 ENSG00000165272	0.727481	114.136	31.8528	0.566901	44.8338	0.73978	120.263	0.307916	0.606248	8.36448
AQP4 ENSG00000171885	0.300721	0.0317558	0.137085	0.0141344	0.0237233	0.0809197	0.100432	0.1405	0.034168	0.146748
AQP5 ENSG00000161798	2.5327	0.0958111	1.95829	0.00655852	0.394605	8.07742	0.0403973	0.335074	0.901096	0.49527
AQP6 ENSG00000086159	0.121687	0.538945	0.175567	0.0140497	0.0559261	0.0512335	0.0165105	0.0279335	0.0948792	0.0216621
AQP7 ENSG00000165269	0.0426023	0.0744382	0.0408525	0.088055	0.0763491	0.124716	0.41541	0.0100776	0.00139938	0.172096
AQP8 ENSG00000103375	0.00883661	2.84882e-05	0.00299645	0.000179837	0.170093	0.145723	0.0165199	0.247762	0.0244627	0.00573556
AQP9 ENSG00000103569	0.161614	0.0219739	0.0152399	0.0146589	0.0401984	0.106345	0.0483585	0.0175915	0.0359126	0.00822558
AQR ENSG00000021776	0.048286	1.98687	2.48399	9.709	2.35662	23.6051	5.30546	0.445553	1.81964	0.704165
AR ENSG00000169083	20.5036	55.5587	39.3681	1.74892	31.3495	19.5845	0.271401	75.7079	9.29088	27.7245
ARAF ENSG00000078061	1.26229	43.2261	2.6152	56.5556	0.477424	1.87321	1.24316	81.6771	0.644171	2.19984
ARAP1 ENSG00000186635	77.1576	18.9925	9.01709	14.2061	8.0061	8.87763	41.8949	35.9371	43.4693	6.10452
ARAP2 ENSG00000047365	0.100035	0.577166	1.30767	0.0313984	0.140134	0.0279341	0.374258	0.192653	10.6402	0.825776
ARAP3 ENSG00000120318	0.345965	14.5944	0.163264	0.317335	1.33902	1.04189	0.434921	16.561	0.38763	0.111379
ARC ENSG00000198576	0.808005	0.803337	0.148087	8.29109	0.083483	8.30534	1.34072	0.0179945	0.493258	0.0016049
ARCN1 ENSG00000095139	0.40298	2.06592	31.5809	0.258682	1.51201	5.36802	18.5334	171.8	5.39284	0.334097
AREG ENSG00000109321	0.0119892	0.0737207	0.00441915	0.1882	0.150981	0.0705269	5.26275	0.122797	0.180279	3.81022e-05
AREL1 ENSG00000119682	0.196421	57.0747	13.0686	0.231969	13.9901	2.55171	3.06254	0.00832413	0.0721671	14.3215
ARF1 ENSG00000143761	5.21445	0.243216	73.4665	30.9955	34.7725	0.612522	43.748	18.1148	11.1836	81.1683
ARF3 ENSG00000134287	2.00585	25.5528	18.6847	31.8001	15.2799	35.9427	15.8136	0.568301	10.865	1.98174
ARF4 ENSG00000168374	0.281467	0.680911	60.6246	0.312084	0.400838	1.66309	26.8703	20.5929	18.1025	41.5523
ARF5 ENSG00000004059	18.1562	1.36756	13.0132	3.2585	8.64851	8.81877	2.4665	0.375308	1.76056	0.195365
ARF6 ENSG00000165527	0.47737	0.358204	31.6674	0.349297	5.1954	0.725381	9.84452	0.573295	2.83474	59.8031
ARFGAP1 ENSG00000101199	16.236	30.7233	64.2871	67.6955	1.2442	1.26555	4.44643	34.0853	34.7529	18.8597
ARFGAP2 ENSG00000149182	18.3023	50.8231	42.6165	46.1758	15.2053	16.7145	11.7517	27.645	50.5323	8.4082
ARFGAP3 ENSG00000242247	0.00300131	0.399574	30.0599	3.21493	4.76987	0.206671	11.8108	1.869	0.499576	2.11052
ARFGEF1 ENSG00000066777	5.53047	0.375159	20.4742	0.358443	0.128028	0.0757066	7.50633	1.78368	1.20305	17.3489
ARFGEF2 ENSG00000124198	1.35845	0.123795	10.8015	1.15399	0.131135	1.76318	0.096147	4.70749	0.535511	0.0297808
ARFGEF3 ENSG00000112379	0.0139979	1.10319	94.8688	0.176155	23.0524	0.853885	28.823	1.13021	0.358988	11.6366
ARFIP1 ENSG00000164144	0.560843	0.155312	13.8396	0.0417117	1.87106	0.103473	2.22461	0.324784	0.227131	12.6433
ARFIP2 ENSG00000132254	3.20782	55.8269	30.1054	197.907	99.6512	24.2444	65.5088	0.688001	18.5683	66.1115
ARFRP1 ENSG00000101246	97.4105	53.369	33.0333	80.2651	37.0841	2.03464	0.0769556	33.6217	16.6824	10.833
ARG1 ENSG00000118520	6.98243e-05	0.0754009	0.0140719	0.000300191	0.0470444	0.000397593	0.00067112	0.388294	0.0286887	3.69596e-07
ARG2 ENSG00000081181	1.92636	0.100416	99.1084	31.3545	69.0707	22.6666	25.466	5.3854	3.13905	0.497019
ARGFX ENSG00000186103	0.015434	0.0388099	0.0301874	0.10773	0.0227378	0.0296507	0.00823544	0.0776749	0.113339	0.0070604
ARGLU1 ENSG00000134884	0.0105201	0.46295	182.357	12.089	6.42304	1.91772	19.6061	32.764	83.5062	143.998
ARHGAP1 ENSG00000175220	109.34	376.893	111.99	3.75368	3.70279	64.0854	14.5771	39.3193	41.6112	0.000272971
ARHGAP10 ENSG00000071205	76.8142	0.291278	0.334268	0.0418575	34.4883	36.988	0.660023	0.0640001	6.61184	1.72784
ARHGAP11A ENSG00000198826	1.01349	0.00916135	0.225281	0.00101325	0.0716644	0.00613405	0.0893136	0.130676	0.342139	0.0166556
ARHGAP11B ENSG00000187951	0.137597	0.029129	0.00737025	0.0613078	0.407141	0.0459581	0.0926892	0.274876	0.667313	0.0230792
ARHGAP12 ENSG00000165322	0.170346	0.223316	9.94536	0.360848	0.0498501	0.0196629	1.75149	0.567028	0.0603746	19.2317
ARHGAP15 ENSG00000075884	0.0906079	3.01136	0.107597	0.0151373	0.0512538	0.306353	0.252919	0.235933	0.0582589	0.140925
ARHGAP17 ENSG00000140750	1.04387	1.98333	4.88662	0.0614517	0.351861	22.6411	2.07233	3.3483	0.171655	3.44287
ARHGAP18 ENSG00000146376	3.05691	0.0981889	2.58156	0.500258	1.25671	1.45355	0.225723	3.58248	0.745377	8.94251
ARHGAP19 ENSG00000213390	1.59713	0.693923	0.0110559	0.0730674	1.05882	5.2756	4.77229	0.206231	2.0831	2.66956
ARHGAP20 ENSG00000137727	3.49107	0.415462	0.147631	0.40623	1.01973	0.066502	0.0698156	0.0464492	1.66659	0.320606
ARHGAP21 ENSG00000107863	17.3502	0.975987	6.51228	0.756607	0.0175786	0.0147817	4.02681	0.0172022	2.08862	0.353744
ARHGAP22 ENSG00000128805	3.80323	1.44337	0.625801	0.484744	0.583205	0.170526	3.44167	2.75523	9.333	0.190312
ARHGAP23 ENSG00000275832	1.09275	1.76135	0.000151253	0.790556	0.0337915	2.86574	12.0037	4.85699	2.2308	0.131053
ARHGAP24 ENSG00000138639	0.890429	0.320216	0.415443	0.109308	0.0177223	0.597053	0.203876	1.69903	0.527911	0.0506205
ARHGAP25 ENSG00000163219	3.00535	2.5803	0.290704	0.302634	0.242738	2.64439	0.983372	0.0672309	6.51789	0.0757805
ARHGAP26 ENSG00000145819	0.167309	0.0151182	1.91523	2.44847	0.0290171	0.117674	2.11725	0.0563162	18.1959	12.3665
ARHGAP27 ENSG00000159314	14.4684	5.77066	21.8627	15.8088	13.7896	4.08922	68.4722	2.28836	0.288221	31.2852
ARHGAP28 ENSG00000088756	1.04147	1.09806	1.59494	0.165641	0.0873281	7.09462	0.0772262	0.231465	0.0949234	0.256985
ARHGAP29 ENSG00000137962	0.0112806	6.85226	25.7745	3.17003	0.544412	0.311168	0.799708	2.45007	0.74753	5.55884
ARHGAP30 ENSG00000186517	2.00802	12.0905	0.0617604	0.38888	0.0319708	0.177196	0.790041	10.3256	15.0953	0.00928479
ARHGAP31 ENSG00000031081	3.00711	18.3692	0.499731	0.476177	0.831946	0.158127	0.0472223	0.0959526	2.11696	0.364533
ARHGAP32 ENSG00000134909	0.103717	0.105351	22.7113	10.3783	0.283247	0.623098	20.3217	3.16976	24.5472	11.1076
ARHGAP33 ENSG00000004777	13.7856	0.199169	10.1684	0.561791	0.0953334	1.3742	6.58722	4.87899	9.18839	3.75532
ARHGAP35 ENSG00000160007	3.21885	29.0297	31.9231	0.0962685	0.898367	0.245484	8.16582	10.0703	12.8067	4.80688
ARHGAP36 ENSG00000147256	0.0272785	0.00211939	0.0560041	0.000348957	0.559677	0.0973497	0.0463467	0.356065	0.0222902	0.000134749
ARHGAP39 ENSG00000147799	8.97228	2.59908	11.3015	17.8775	0.118418	0.0881025	4.91967	0.00645965	1.75644	0.269212
ARHGAP4 ENSG00000089820	5.85076	10.8177	0.0119478	0.0366423	3.09612e-05	0.531624	0.627768	41.6841	39.2015	5.25254
ARHGAP40 ENSG00000124143	0.0249463	0.268555	0.0168986	0.0829482	0.582982	0.0089867	3.70659	0.0529467	0.617388	0.492111
ARHGAP42 ENSG00000165895	0.0835828	1.22143	0.0726093	0.0108047	0.11661	0.771686	0.0019729	0.722513	0.124904	0.185358
ARHGAP44 ENSG00000006740	0.774168	0.243604	6.69132	0.538943	1.95339	0.0237874	7.20813	0.0240133	0.0400904	0.0444921
ARHGAP45 ENSG00000180448	10.4297	1.0645	0.0221201	1.4903	0.856307	0.268784	1.09955	4.05271	57.0346	7.37556
ARHGAP5 ENSG00000100852	4.55856	0.496233	12.165	5.15945e-05	0.113438	3.15981	2.96162	0.722399	35.6424	16.1584
ARHGAP6 ENSG00000047648	0.021245	1.5884	78.9143	0.844625	23.156	0.90702	0.526661	0.282511	3.764	27.3561
ARHGAP8 ENSG00000241484	0.502762	1.03644	2.73293	1.97497	2.88638	0.349025	0.476381	0.513327	0.0178869	0.939933
ARHGAP9 ENSG00000123329	10.6027	0.189431	0.419198	0.146695	0.179418	1.01573	0.893156	9.45392	1.45672	0.0957332
ARHGDIA ENSG00000141522	232.292	198.872	109.752	335.137	97.9229	0.556556	49.4086	16.5418	121.175	70.8677
ARHGDIB ENSG00000111348	0.949385	0.112058	4.50666	0.241389	0.130856	31.8194	8.68542	5.34306	26.4126	19.0094
ARHGDIG ENSG00000242173	2.16196	0.0644458	0.161723	4.82021e-05	0.0304055	0.171058	0.0695793	0.412442	0.592797	0.0869796
ARHGEF1 ENSG00000076928	13.245	2.47098	6.63328	43.1799	18.3243	80.2988	24.3614	90.8726	79.0294	35.4075
ARHGEF10 ENSG00000104728	3.09151	1.12983	0.464778	4.82561	6.20964	1.98175	0.0213331	0.135161	0.82068	1.87919
ARHGEF10L ENSG00000074964	30.251	1.41836	0.17252	0.460585	0.84144	2.13293	13.9886	6.51707	0.614467	9.53688
ARHGEF11 ENSG00000132694	0.408995	3.46423	23.6683	0.108602	7.12035	32.7953	2.63944	37.7153	1.69074	13.5355
ARHGEF12 ENSG00000196914	5.90246	7.43733	34.446	0.157848	3.20757	0.558849	27.2973	0.980279	2.26649	10.4531
ARHGEF15 ENSG00000198844	0.111739	1.05397	0.746167	0.478147	0.493253	0.888464	0.58374	1.87031	16.8528	0.00844032
ARHGEF16 ENSG00000130762	1.79847	0.172544	31.1234	47.39	19.5964	0.690054	5.97386	1.46315	0.012054	9.06508
ARHGEF17 ENSG00000110237	27.3028	7.58285	3.68375	3.90335	6.49105	5.68554	6.06771	51.1807	10.4762	0.469798
ARHGEF18 ENSG00000104880	0.0375332	0.00820702	0.0746295	0.0240979	0.0215175	0.0529927	0.0453881	0.000271231	0.0620753	0.0844673
ARHGEF19 ENSG00000142632	1.24849	5.45783	0.280175	0.635474	7.20458	0.00200175	4.56161	6.8349	0.082557	2.20742
ARHGEF2 ENSG00000116584	35.4655	42.7927	0.0776593	57.4636	0.65111	51.7207	18.7278	14.8252	17.507	8.39701
ARHGEF25 ENSG00000240771	97.3468	1.28004	11.8076	0.104141	0.0113353	0.0387012	0.237469	33.7203	0.1356	0.0241848
ARHGEF26 ENSG00000114790	0.686419	0.0818403	15.8236	0.295067	0.666386	0.202769	1.51213	0.206699	1.41733	56.4218
ARHGEF28 ENSG00000214944	0.172386	0.083831	3.23576	0.152142	0.0738371	0.0147955	4.56163	0.166035	0.454737	0.42376
ARHGEF3 ENSG00000163947	0.296485	0.000352377	10.9506	1.53529	3.98182	7.98728	1.23999	1.12672	0.306838	13.4581
ARHGEF33 ENSG00000214694	0.0798633	0.23608	0.00187094	0.0303203	0.111999	0.0554011	0.155732	0.0814869	0.0564277	0.0284338
ARHGEF35 ENSG00000213214	0.0358465	1.43593	0.138351	0.0652209	4.8544	0.0010723	1.66292	4.56627	0.0575711	1.40681
ARHGEF37 ENSG00000183111	0.55066	1.40441	6.65325	5.69563	14.4079	23.4706	0.466966	0.029324	0.228656	10.13
ARHGEF38 ENSG00000236699	0.00262863	0.233136	11.2614	0.0513288	0.830669	0.0679708	0.107257	0.0688012	0.283733	0.201468
ARHGEF39 ENSG00000137135	2.22106	0.125316	0.186573	0.130829	0.163719	0.121851	1.07215	0.535428	0.154362	6.74616
ARHGEF4 ENSG00000136002	40.8352	10.3008	0.126962	5.80627	0.616071	3.87666	0.587047	1.19403	0.0261233	11.2553
ARHGEF40 ENSG00000165801	4.86775	14.7071	0.82593	1.06261	3.61818	14.8872	0.709438	51.0819	2.8419	0.171132
ARHGEF5 ENSG00000050327	1.25704	2.50489	2.85607	1.17061	4.07852	9.93963	2.48609	0.00213402	0.616909	0.656406
ARHGEF6 ENSG00000129675	1.06383	1.11731	0.30483	0.0530206	0.0821406	0.717289	0.480424	10.828	1.47757	5.68178
ARHGEF7 ENSG00000102606	2.00901	60.6105	71.6746	0.17297	5.35838	35.3476	7.57896	26.639	0.0548186	46.8072
ARHGEF9 ENSG00000131089	34.0087	0.391876	0.579081	0.13724	11.0057	0.444806	0.963126	0.319684	9.51202	1.98108
ARID1A ENSG00000117713	0.682526	0.0480998	44.8109	2.8569	12.8829	25.2919	2.50238	0.961695	3.94903	73.1967
ARID1B ENSG00000049618	5.22054	41.4013	2.67592	17.3411	2.93578	5.81441	5.83539	8.18084	1.42409	0.0857177
ARID2 ENSG00000189079	4.05883	0.921628	6.82225	0.380201	0.113488	0.284678	5.68767	2.13652	2.04493	1.38225
ARID3A ENSG00000116017	12.3504	0.0133454	6.32625	14.4829	1.36756	3.29305	0.329242	1.51972	3.18827	8.40314
ARID3B ENSG00000179361	0.560016	1.0188	2.35634	1.18522	0.476761	0.264524	3.23951	5.74775	1.11911	2.05432
ARID4A ENSG00000032219	0.408079	0.0678922	3.28334	2.37013	0.46046	1.02839	1.19378	0.480368	6.31545	5.1678
ARID4B ENSG00000054267	0.0283282	0.441211	14.0995	0.128838	7.77044	5.89052	0.706709	7.82117	6.89908	3.73983
ARID5A ENSG00000196843	95.8613	58.6214	0.0428069	1.19181	1.43255	0.0871796	3.27019	54.9232	73.0462	0.0481531
ARID5B ENSG00000150347	0.0912533	0.125073	22.7838	0.0940297	0.138694	0.518906	0.231975	0.152493	46.5002	0.502089
ARIH1 ENSG00000166233	0.0617388	0.805789	10.0165	4.88192	17.0505	0.0490614	28.1409	104.963	4.45851	12.5155
ARIH2 ENSG00000177479	2.94934	33.6197	46.1957	1.27081	12.4025	24.8616	25.1667	16.5258	0.218192	23.9553
ARIH2OS ENSG00000221883	12.9047	0.0518614	1.0339	4.69483	2.35904	4.64824	0.742724	0.767985	0.543717	0.027692
ARL1 ENSG00000120805	0.045919	0.507477	4.7283	0.0101547	14.7537	106.79	12.416	0.281532	0.0500824	0.324829
ARL10 ENSG00000175414	4.3985	3.50612	0.189277	1.13646	0.272096	0.421534	0.406159	0.54987	0.69512	0.128364
ARL11 ENSG00000152213	0.237762	0.199355	0.270955	0.0701845	5.08058e-06	0.0303516	0.140331	1.08409	0.250357	0.82055
ARL13B ENSG00000169379	1.16585	1.31423	0.257433	0.0667436	0.297015	1.49538	0.0261803	1.71506	0.350546	1.02297
ARL14 ENSG00000179674	0.0578805	0.0416548	0.0226835	0.0136007	0.0253906	0.0584541	1.20217	0.0188898	0.130232	0.00196499
ARL14EP ENSG00000152219	2.24993	0.789658	2.01956	0.166292	0.27986	6.18606	4.6328	9.30811	1.70373	0.896571
ARL15 ENSG00000185305	0.0205005	0.0105821	0.241589	0.135113	7.65758	0.245084	0.098296	1.51177	4.3965	0.240027
ARL16 ENSG00000214087	4.32766	109.292	19.6445	25.9698	0.223994	10.7727	1.09189	0.414721	2.50423	27.2878
ARL17A ENSG00000185829	2.3727	1.66555	0.156828	1.01315	3.90465	3.12475	0.186395	0.364845	2.72294	2.49708
ARL17B ENSG00000228696	0.298358	1.19869	7.58609	0.398989	0.94972	2.21534	0.146352	6.26711	0.273082	2.79221
ARL2 ENSG00000213465	94.8879	76.8222	28.0101	2.64176	1.18053	1.34178	0.69256	29.2974	50.0352	0.83253
ARL2BP ENSG00000102931	0.424309	4.26707	6.63869	0.221648	1.06032	24.3758	4.1623	0.196508	2.51904	0.245296
ARL3 ENSG00000138175	3.8975	17.7882	0.343823	8.85522	13.8538	139.661	0.117717	0.0276752	10.2232	1.38591
ARL4A ENSG00000122644	1.22233	0.401376	1.45619	0.256627	0.116969	0.555594	0.187774	1.08733	0.434029	22.9714
ARL4C ENSG00000188042	0.74554	18.0766	1.42134	2.75053	8.29931	0.0367843	12.6275	10.7888	2.9693	20.5957
ARL4D ENSG00000175906	0.720387	0.702324	0.675956	0.849898	0.0763267	19.7216	11.2552	0.116293	1.91488	1.59285
ARL5A ENSG00000162980	0.809418	0.590906	16.4001	0.503303	2.81909	0.647465	0.0653429	16.6714	0.191416	8.63204
ARL5B ENSG00000165997	0.0382871	0.90941	2.26651	0.712863	0.383727	0.0507197	0.119689	2.36381	0.215162	0.638676
ARL5C ENSG00000141748	0.0113219	0.0130027	0.087193	0.0763455	7.0337e-05	0.00563256	0.0225043	0.140376	0.0540999	0.139515
ARL6 ENSG00000113966	3.05594	0.114973	0.654042	0.811064	0.0468788	0.507242	0.18416	0.374089	1.49859	4.72073
ARL6IP1 ENSG00000170540	0.771646	1.60722	27.9838	2.16558	0.739024	1.0689	4.24747	10.0675	2.92743	5.83154
ARL6IP4 ENSG00000182196	43.3516	0.276005	0.225787	56.6188	6.71083	1.45792	9.57084	37.9694	13.7299	15.5585
ARL6IP5 ENSG00000144746	15.0623	4.79653	29.8851	7.88119	17.1454	1.24963	3.868	24.7928	20.6628	15.2701
ARL6IP6 ENSG00000177917	0.034984	2.54403e-06	5.70713	0.0139259	0.0865374	0.598915	2.13524	1.67617	0.1961	5.14464
ARL8A ENSG00000143862	1.88204	0.196709	27.7226	0.469611	12.0056	3.70828	5.0074	0.340142	15.9608	0.81955
ARL8B ENSG00000134108	0.0364358	0.361861	9.80923	0.75651	7.70711	4.066	0.902781	10.8621	0.661086	0.315136
ARL9 ENSG00000196503	1.65615	1.15941	0.337573	0.181618	0.00234032	0.0916866	0.116722	0.0110962	0.182471	0.0226613
ARMC1 ENSG00000104442	6.85358	0.191753	7.75454	1.18841	0.29001	0.212921	4.16314	2.00392	0.420469	2.75008
ARMC10 ENSG00000170632	0.746624	0.906061	8.61357	0.0621174	1.86646	0.472703	13.345	0.279406	0.898518	0.907375
ARMC12 ENSG00000157343	0.72812	1.44539	1.19737	0.174556	0.876392	1.05755	0.0853117	0.071628	0.104339	0.018723
ARMC2 ENSG00000118690	0.626158	0.0229334	0.107763	0.610952	0.346251	0.0582236	0.55264	0.111769	0.0367273	0.298893
ARMC3 ENSG00000165309	0.0532145	0.0216933	0.0892146	0.024023	0.116923	0.00075773	0.0273042	0.0594257	0.00130655	0.0630771
ARMC4 ENSG00000169126	4.39021	0.0110354	0.11618	0.199027	0.0839006	0.972428	0.161077	0.0707449	0.401059	0.286308
ARMC5 ENSG00000140691	0.839587	12.38	4.25583	0.262069	3.93914	0.818752	4.75375	0.816212	1.07785	7.52249
ARMC6 ENSG00000105676	16.7888	18.3123	0.0874544	10.9582	35.1435	0.344887	10.1524	15.7881	0.0660721	9.91559
ARMC7 ENSG00000125449	22.6021	8.26651	8.27684	1.54776	2.19529	2.7246	8.15264	6.73562	11.5665	10.6633
ARMC8 ENSG00000114098	8.55735	0.429266	11.2432	0.507404	0.508649	0.234269	2.81702	1.51551	4.50802	3.71499
ARMC9 ENSG00000135931	8.6369	1.18082	0.671039	7.86852	0.361243	0.431142	0.390496	0.131494	6.15053	15.0479
ARMCX1 ENSG00000126947	1.41337	0.372698	0.745597	0.204876	1.244	0.0434335	0.301189	0.467648	1.42044	1.85716
ARMCX2 ENSG00000184867	0.878264	0.241022	6.72048	0.185121	1.78023	0.0055853	0.0490432	8.35764	6.24253	0.00164259
ARMCX3 ENSG00000102401	3.78037	0.33241	8.43602	0.936711	3.34169	0.146978	10.6421	1.71623	7.78068	4.13485
ARMCX4 ENSG00000196440	0.184246	0.158788	2.47902	0.506797	1.81677	5.58363	6.8967	0.0534969	0.0661267	4.12791
ARMCX5 ENSG00000125962	0.206224	0.244625	5.86519	0.0471067	0.06664	0.153762	0.793016	0.40265	0.0208212	1.71217
ARMCX6 ENSG00000198960	3.64095	5.5669	0.552376	12.5465	7.00698	12.3901	0.510909	1.81216	4.14475	8.25472
ARMS2 ENSG00000254636	0.0684904	9.0613e-05	0.0300282	0.00829267	0.12224	0.0179712	0.00147155	0.00969032	0.04643	0.126321
ARMT1 ENSG00000146476	0.125541	0.775177	3.24357	0.765592	2.98397	0.0381514	0.650847	2.76697	0.252589	1.62795
ARNT ENSG00000143437	0.79901	23.5615	10.6928	0.341395	1.00914	12.9371	1.94435	8.43937	0.549639	11.2385
ARNT2 ENSG00000172379	0.10939	2.4838	2.22135	0.0895432	0.741782	0.24118	2.10733	2.00762	0.114056	0.0463266
ARNTL ENSG00000133794	0.0252074	0.000135332	0.000536259	0.13446	0.0236096	1.5295	0.012522	0.125497	0.0632076	0.0173871
ARNTL2 ENSG00000029153	0.144127	0.0583025	0.0492586	0.0358809	0.00301342	0.000706824	2.49654	0.0470108	0.0300591	0.215118
ARPC1A ENSG00000241685	0.173459	0.069729	29.3173	0.219485	2.11726	0.863075	20.5054	43.4301	3.08993	3.38143
ARPC1B ENSG00000130429	21.9056	81.1701	0.171172	12.1085	3.89427	0.820219	12.3813	38.3214	64.9044	28.6235
ARPC2 ENSG00000163466	60.3022	1.87945	12.2659	1.48953	3.3837	3.32976	9.16296	0.0858435	58.6885	4.3766
ARPC3 ENSG00000111229	0.00115974	1.17847	75.1511	2.18045	30.459	2.82618	47.7984	152.985	92.52	43.5642
ARPC4 ENSG00000241553	171.015	70.2639	70.2009	74.8923	5.13581	0.0801763	23.5423	1.49208	41.1871	31.7656
ARPC5 ENSG00000162704	3.87811	0.26898	11.4609	0.215802	20.3268	2.7698	12.8414	37.7387	0.70794	0.602962
ARPC5L ENSG00000136950	1.91209	30.253	10.3	4.7148	14.301	3.96329	50.5989	0.826409	35.2457	2.69431
ARPIN ENSG00000242498	0.932123	44.9713	40.4962	2.6945	16.3363	9.48517	3.27903	0.429482	0.582348	5.84242
ARPP19 ENSG00000128989	0.763864	3.33541	17.7195	3.87676	10.7759	4.62973	21.9914	23.661	0.550101	11.6136
ARPP21 ENSG00000172995	1.70243	0.342	0.316331	0.0256427	0.00797803	0.280554	0.00272105	0.07297	0.0152003	0.199795
ARRB1 ENSG00000137486	1.95459	14.9912	2.04519	20.6591	0.785075	11.8629	0.0316143	1.32781	21.4524	0.269606
ARRB2 ENSG00000141480	0.677713	1.73977	6.46612	0.356088	0.460869	0.291252	7.93973	46.7396	28.9663	8.94944
ARRDC1 ENSG00000197070	4.25105	0.932784	27.7224	176.809	20.3016	3.02509	45.1046	0.144213	101.586	157.338
ARRDC2 ENSG00000105643	0.493632	0.202873	2.8846	0.664973	5.80445	2.26693	13.0893	11.0941	73.1766	2.36939
ARRDC3 ENSG00000113369	2.33672	0.229003	0.135388	0.0489116	0.94566	1.0589	8.04692	5.77037	18.2738	2.36433
ARRDC4 ENSG00000140450	1.14682	0.824595	2.99572	9.03415	1.07891	1.40063	1.87229	6.16063	0.810682	2.18777
ARRDC5 ENSG00000205784	0.12369	2.05214	0.0264479	0.0720618	0.00316071	0.0758271	0.00100088	0.000545798	0.111642	0.253243
ARSA ENSG00000100299	62.1377	83.4039	95.4341	86.7301	47.9225	5.74438	3.6355	115.621	14.7567	141.369
ARSB ENSG00000113273	0.357343	0.0822289	0.77645	0.338409	0.00421879	0.760196	0.0575417	18.5794	5.55047	0.592748
ARSD ENSG00000006756	0.0154094	56.5272	5.82433	15.4109	47.8654	56.6032	14.1699	0.213651	0.824986	8.30082
ARSE ENSG00000157399	0.145476	0.312983	0.0838675	0.138305	0.284383	0.327634	0.101692	4.45674	0.0441748	0.0996484
ARSF ENSG00000062096	0.0216366	0.176554	0.0303961	0.187845	0.00910797	0.035979	0.00199838	0.035401	0.0202421	0.0224015
ARSG ENSG00000141337	21.5433	0.0263446	0.256324	2.93234	0.347977	1.01527	0.0580232	0.401892	0.422776	0.43454
ARSI ENSG00000183876	35.8596	0.156348	0.21332	1.98501	0.100372	0.0185014	0.263835	0.58903	0.0463748	0.24078
ARSJ ENSG00000180801	3.05135	0.40029	1.21154	1.57697	0.0921852	0.0277217	1.31919	10.7655	0.110432	13.7947
ARSK ENSG00000164291	0.00571938	0.0843402	1.6586	0.0288774	0.0695247	0.602579	0.0331927	0.00285913	0.267979	6.54706
ART3 ENSG00000156219	0.046941	0.846247	0.0866808	0.00791942	0.0227786	0.0743486	0.000956484	2.75253e-05	0.0874268	0.0013772
ART4 ENSG00000111339	0.0125987	0.404974	0.071884	0.0699379	0.0610832	0.0399265	0.103373	0.25828	0.057955	0.00158817
ART5 ENSG00000167311	0.00600526	4.79855	0.209492	2.17361	0.0116006	0.164554	0.296617	0.00926985	0.0452992	0.101325
ARTN ENSG00000117407	10.9207	0.336696	1.25623	0.146699	0.440431	0.0524665	0.00343199	0.675812	0.115051	0.861692
ARV1 ENSG00000173409	0.095031	4.20211	3.81726	0.0849339	2.01234	1.702	3.17066	0.212556	0.689821	4.28507
ARVCF ENSG00000099889	4.73046	0.544875	33.6199	82.2257	15.3076	0.938117	9.45818	0.408702	6.09825	25.7993
ARX ENSG00000004848	0.160983	0.129707	4.11515	0.0203416	0.0543417	0.00175116	0.919369	0.0164427	0.0953324	0.0130243
AS3MT ENSG00000214435	0.109519	0.0498229	0.0361589	0.070938	0.0449389	0.0751369	0.0724179	0.164116	0.00299053	0.00347124
ASAH1 ENSG00000104763	44.2687	3.67387	88.4715	1.62311	59.1294	74.3307	50.6265	5.86622	8.22698	239.248
ASAH2 ENSG00000188611	0.0105014	0.122295	0.840936	0.0378289	0.0481461	0.143197	0.0121317	0.00114615	0.136327	0.409848
ASAH2B ENSG00000204147	0.0790815	0.0430604	0.874893	0.0367343	1.0815	0.0298406	2.31616	0.0409841	0.145238	0.695516
ASAP1 ENSG00000153317	6.2211	1.07629	13.0991	0.699278	0.0738919	0.942525	1.96208	16.6217	26.5816	9.29785
ASAP2 ENSG00000151693	0.112436	0.472573	0.94686	0.454232	0.416432	0.305924	3.24573	5.91991	0.00994554	6.45069
ASAP3 ENSG00000088280	7.88481	18.1852	16.4316	13.7375	17.9016	9.72763	2.8405	38.0939	2.36005	4.331
ASB1 ENSG00000065802	26.1439	5.85122	6.10448	2.19918	14.1971	11.9082	5.77445	3.25191	2.25128	1.91169
ASB10 ENSG00000146926	1.14674	0.0454522	0.00142582	0.001975	0.0162637	0.0810917	0.0338301	0.000340461	0.161976	0.250628
ASB11 ENSG00000165192	0.118632	1.09648	0.1999	0.110545	0.111245	0.108098	0.00812756	0.0447116	0.0391037	0.0687112
ASB12 ENSG00000198881	0.0399025	0.246554	0.0832312	0.656961	0.416971	0.205617	0.405835	0.159313	0.11268	0.462592
ASB13 ENSG00000196372	0.257092	1.59974	5.66759	2.73063	1.54386	10.6417	0.532767	0.0468632	34.206	0.794286
ASB14 ENSG00000239388	0.0565912	0.310119	0.146805	0.000740676	0.678337	0.0536376	0.126668	0.000394995	0.104468	0.626711
ASB15 ENSG00000146809	0.0975291	0.0799419	0.00256016	0.0242554	0.0665507	0.0049028	0.000622587	0.0117764	0.0611426	0.0135723
ASB16 ENSG00000161664	0.0917977	0.692055	0.00428919	0.0709541	0.0274865	0.0761635	0.0232466	0.0326195	0.126102	0.172989
ASB17 ENSG00000154007	1.09918	0.121179	0.00361603	0.156806	0.0978444	5.6878e-05	2.65358e-05	0.0668819	0.00067805	0.511849
ASB18 ENSG00000182177	2.77468	0.00684966	0.0263968	0.152621	0.0549258	0.0322439	0.0380718	0.0819537	0.078649	0.230188
ASB2 ENSG00000100628	279.292	29.4326	0.334453	7.88933	0.336207	0.160396	0.615134	4.04585	0.575312	1.68565
ASB3 ENSG00000115239	0.943632	0.58226	0.852983	0.674506	7.71769	0.988981	2.23305	5.232	0.313807	0.146569
ASB4 ENSG00000005981	0.0133857	0.0178829	0.0860582	0.0563842	0.0365837	0.154618	0.095286	0.076321	0.00642084	0.0950435
ASB5 ENSG00000164122	9.16046	0.000709275	0.00388251	0.0786767	0.040827	0.161443	0.0276519	0.158244	0.0183115	0.12256
ASB6 ENSG00000148331	1.08603	22.2368	6.46105	40.9207	6.70327	3.70295	1.39782	10.6326	0.731216	0.424842
ASB7 ENSG00000183475	0.0304039	0.648709	3.51926	3.04402	0.0063477	0.365723	0.0343617	0.372432	0.26258	5.36887
ASB8 ENSG00000177981	7.83064	0.0309438	22.5108	36.6347	4.7584	23.0824	1.86114	1.23744	7.99235	10.1253
ASB9 ENSG00000102048	0.0675471	0.00248312	0.0922312	0.0532965	0.0317141	0.0882055	0.0217282	0.0230442	0.0181113	2.12997
ASCC1 ENSG00000138303	6.01602	0.0729633	4.45467	0.314977	0.621305	1.57615	0.190067	1.83677	1.74173	1.92992
ASCC2 ENSG00000100325	58.0257	37.2288	9.67013	92.7344	14.4848	1.17523	16.6088	23.1331	5.31244	9.48943
ASCC3 ENSG00000112249	0.12886	0.171776	9.72331	0.0472409	0.686971	0.329491	2.7594	1.20593	0.000374706	1.19267
ASCL1 ENSG00000139352	0.242061	0.0458267	0.384591	0.00883479	0.0155108	0.156121	0.0514099	0.0860851	0.858758	0.558481
ASCL2 ENSG00000183734	69.5447	1.63996	18.5233	16.9479	12.8213	0.0236197	3.14048	0.762769	4.50749	65.5367
ASCL3 ENSG00000176009	0.0471608	0.0555973	0.0335673	0.0602449	0.149576	0.105374	0.0221964	0.0135843	0.151999	0.126328
ASCL4 ENSG00000187855	0.106796	0.190152	0.104969	0.135224	0.00968378	0.0234388	0.0304078	0.0258742	0.0130887	0.0151818
ASCL5 ENSG00000232237	0.0679671	0.0969622	0.113089	0.177106	0.0250273	0.0732152	0.106076	0.00459052	0.090167	0.353212
ASF1A ENSG00000111875	0.0573806	0.752807	5.36315	0.299143	1.77335	0.205465	0.208078	0.0906094	0.303814	2.32817
ASF1B ENSG00000105011	2.02431	0.428417	0.098584	0.44489	0.136454	0.875938	0.592895	0.718752	1.80426	0.275119
ASGR1 ENSG00000141505	0.536224	0.733121	0.357638	0.755521	0.0986143	0.0830072	1.99833	0.0583147	1.06501	0.642687
ASGR2 ENSG00000161944	0.138087	0.185808	0.177272	0.0819742	0.973584	0.149416	0.255593	0.213423	26.7412	0.00545904
ASH1L ENSG00000116539	7.73043	1.39496	30.0392	1.84709	72.0091	60.3405	30.4497	43.2273	0.417125	14.8642
ASH2L ENSG00000129691	10.676	3.18599	1.18398	0.370839	4.17056	1.28325	5.59415	0.596388	1.07189	0.843424
ASIC1 ENSG00000110881	0.509701	21.7525	0.773377	0.326038	0.16789	3.72625	4.32596	0.208386	0.30477	0.180872
ASIC2 ENSG00000108684	0.0944182	0.141485	0.146955	0.0231708	1.34828e-05	0.00217083	0.00866048	0.0758565	0.00215619	0.00447984
ASIC3 ENSG00000213199	1.11627	1.14539	1.56669	1.80384	0.379319	0.00034178	0.177626	7.73422	0.756893	1.31886
ASIC4 ENSG00000072182	0.0167466	0.0352183	0.0293065	0.143824	2.99665	0.0930535	0.028011	0.0821618	0.267968	0.523824
ASIC5 ENSG00000256394	0.0404894	0.0676606	0.0701811	0.0903112	0.0110112	0.00739062	0.0393812	0.569017	0.126772	0.0273689
ASIP ENSG00000101440	6.16117	0.414397	0.0231588	0.0100291	0.134519	0.196632	0.0427315	0.925709	0.0761525	0.00667145
ASL ENSG00000126522	34.1582	0.430049	11.0216	15.1855	0.019151	0.217392	5.65057	20.3875	9.44264	0.394736
ASMT ENSG00000196433	0.0293647	0.262784	0.0858007	0.0150476	0.343171	0.878961	0.063699	0.186736	0.00773326	0.040661
ASMTL ENSG00000169093	109.3	1.7824	6.04715	121.754	27.2657	55.3569	5.02459	0.0125499	34.3008	39.825
ASNA1 ENSG00000198356	78.6615	33.112	32.7837	69.4926	29.2266	12.7217	2.58876	20.9164	32.4468	46.3341
ASNS ENSG00000070669	11.2705	43.0205	12.059	0.204259	0.732229	63.0532	4.37895	0.695014	0.553913	0.202417
ASNSD1 ENSG00000138381	6.20599	0.400326	13.1021	0.0126398	1.75726	6.0116	4.76289	2.47698	0.0539678	24.3883
ASPA ENSG00000108381	5.39119	1.20339	0.0515237	0.442332	0.953419	0.190225	0.14874	5.79543	1.61092	0.0308475
ASPDH ENSG00000204653	0.0691262	0.000277642	0.0248404	0.011104	0.00467081	0.0519065	0.00862994	0.0167162	0.0634908	0.0833943
ASPG ENSG00000166183	0.0920789	0.0543539	0.0176763	0.00234062	0.0199737	0.144812	1.57639	0.532438	0.226446	0.145532
ASPH ENSG00000198363	22.9315	1.06286	7.94182	0.288158	3.31858	1.00086	12.396	2.41157	0.00341608	1.17742
ASPHD1 ENSG00000174939	0.184826	1.64738	3.34074	2.11481	0.0716617	1.94814	0.0186954	0.168619	0.430693	0.001766
ASPHD2 ENSG00000128203	0.108049	0.11762	2.45208	0.624076	0.102629	0.0737908	0.933047	0.0585013	0.0161415	8.08944
ASPM ENSG00000066279	0.117153	2.8535	0.0336327	0.0758573	0.179205	0.0439536	0.220683	2.73204e-05	0.11256	0.132497
ASPN ENSG00000106819	1.10717	0.0984596	0.702835	0.0275262	0.299815	0.588415	0.0556679	4.6898	0.125905	0.198925
ASPRV1 ENSG00000244617	1.17252	0.428341	2.13262	0.0230937	0.109556	0.373411	0.359446	7.89502	0.0554758	6.16224e-05
ASPSCR1 ENSG00000169696	1.11727	1.30214	1.47894	144.372	0.69629	0.0250707	4.46815	41.1569	12.1684	0.526795
ASRGL1 ENSG00000162174	0.0718269	0.80808	2.73066	9.88405	0.257766	9.21021	8.03442	0.304521	0.981534	0.0701867
ASS1 ENSG00000130707	19.0514	62.2967	0.120911	0.645849	0.0595714	0.665571	45.9408	10.0045	1.76551	3.53402
ASTE1 ENSG00000034533	0.290666	0.200907	0.0210708	0.131454	0.164588	9.11895	2.13225	0.245447	0.0636471	0.168422
ASTN1 ENSG00000152092	2.43422	0.0717679	0.0704666	0.068598	0.0217461	0.00765839	0.0597903	0.101362	0.0429963	0.00961272
ASTN2 ENSG00000148219	0.479855	95.9514	17.3377	42.3306	55.5923	39.4991	0.354457	2.03811	0.264564	5.61209
ASUN ENSG00000064102	2.423	0.163112	5.10682	0.0224056	0.240289	0.0993176	1.16878	1.39455	0.439492	3.13949
ASXL1 ENSG00000171456	4.18314	13.5441	0.396618	0.787734	0.388846	65.5344	20.7988	1.43816	0.362575	24.5943
ASXL2 ENSG00000143970	0.304871	0.366675	4.37132	1.32545	1.35424	0.421517	1.47778	7.05471	0.5028	5.47991
ASXL3 ENSG00000141431	3.23194	0.185977	0.273127	0.248371	0.0018865	0.389885	0.0794305	0.757494	0.0175855	1.04423
ASZ1 ENSG00000154438	0.0805755	0.0181986	0.0826025	1.49902	0.0409356	0.00405741	0.0488257	0.0212329	0.00706757	0.0366911
ATAD1 ENSG00000138138	4.23223	2.62253	8.61111	0.0348551	7.29444	0.266114	2.665	0.017525	0.470476	6.42269
ATAD2 ENSG00000156802	0.0904985	0.0493242	7.66952	0.067136	1.25429	0.309929	0.00447842	0.181503	0.561489	0.971961
ATAD2B ENSG00000119778	1.12309	0.187119	3.3906	1.31353	0.528509	0.0577987	0.372322	2.43613	0.443938	4.38546
ATAD3A ENSG00000197785	0.305009	78.6848	1.44592	1.4531	4.05667	4.04897	1.54909	5.29744	13.3579	41.8325
ATAD3B ENSG00000160072	1.07967	0.956389	35.5816	29.2749	0.0685221	0.463525	6.45836	37.2234	1.06177	13.7583
ATAD3C ENSG00000215915	4.77242	2.27296	0.170312	0.191438	0.226296	0.256434	0.406358	0.0673501	4.39875	0.331578
ATAD5 ENSG00000176208	0.0335909	0.17811	0.0847938	0.0577609	0.00753699	0.0229484	0.00173898	0.12326	6.28616	0.108036
ATAT1 ENSG00000137343	5.18061	0.380859	15.0538	3.71852	0.315499	8.94193	0.438129	0.226842	0.186263	3.18167
ATCAY ENSG00000167654	3.68807	1.08066	0.121642	0.0134319	0.0622492	0.575681	0.0067528	0.00355655	0.796346	0.055942
ATE1 ENSG00000107669	16.5709	5.17152	7.81765	0.687726	1.3829	0.0787175	2.82959	1.46892	1.32164	1.25758
ATF1 ENSG00000123268	4.17717	0.286332	1.50595	0.562401	1.71719	0.27712	0.863131	0.0148404	2.51878	1.05034
ATF2 ENSG00000115966	4.73879	0.0331481	14.7882	1.97737	2.49907	0.746063	5.16409	11.4214	0.512179	0.000640676
ATF3 ENSG00000162772	0.383937	1.38545	0.710473	0.401688	2.24323	154.27	290.33	0.0290615	183.639	1.20627
ATF4 ENSG00000128272	15.2386	68.3274	69.6118	0.759073	70.2188	238.997	34.7003	76.4807	3.10894	60.7007
ATF5 ENSG00000169136	0.626008	3.18816	35.0781	12.3377	0.267506	1.31352	5.50945	3.88897	20.9852	36.527
ATF6 ENSG00000118217	1.73836	10.9754	6.01237	1.21274	2.93219	1.52139	4.45374	7.11068	0.369503	2.74207
ATF6B ENSG00000213676	1.05563	12.4071	19.2357	13.5055	19.8125	0.675128	14.7369	0.0305439	8.08198	20.8537
ATF7 ENSG00000170653	12.2292	8.45409	10.8115	1.2275	0.0649333	0.0117132	1.11185	1.0322	0.545428	3.50121
ATF7IP ENSG00000171681	10.7844	6.07941	6.83853	1.48119	12.0692	4.56301	3.18309	5.43963	3.72757	4.63343
ATF7IP2 ENSG00000166669	0.674087	2.68025	0.158165	0.0830995	0.0813594	0.731205	0.278006	0.566187	0.112339	18.3478
ATG10 ENSG00000152348	49.6561	6.68515	20.3238	26.9633	1.02301	0.982366	1.15658	4.98918	22.1653	65.0103
ATG101 ENSG00000123395	0.178656	52.7959	3.14771	58.0681	12.9251	28.5305	7.26693	34.32	9.41004	0.796825
ATG12 ENSG00000145782	8.24901	0.146568	10.9602	0.234617	2.99278	15.9093	3.17239	11.7282	0.786516	4.5104
ATG13 ENSG00000175224	30.6588	17.1508	10.5344	15.41	17.2346	4.571	2.20075	0.659124	6.75939	9.26094
ATG14 ENSG00000126775	0.634692	0.19703	0.696991	0.308955	10.8137	25.829	2.11354	0.526238	1.07982	0.0177372
ATG16L1 ENSG00000085978	3.23853	20.7165	30.0587	1.9665	6.54063	0.321321	1.78799	1.0845	3.28191	17.156
ATG16L2 ENSG00000168010	1.22097	7.36849	0.602151	1.38624	9.1256	0.018204	4.19738	18.9768	0.00289208	9.56056
ATG2A ENSG00000110046	23.0435	0.970487	12.0891	27.5277	28.6645	2.8727	15.0063	55.6551	6.01365	17.1557
ATG2B ENSG00000066739	6.689	0.399351	12.2311	0.178461	2.87743	0.714042	0.0819849	0.546025	0.0503133	10.8318
ATG3 ENSG00000144848	2.43109	0.133044	4.38775	3.73028	0.0898128	1.54068	2.39882	0.254299	5.07479	8.75789
ATG4A ENSG00000101844	0.0943917	1.08883	0.123456	0.856265	0.474045	17.0684	2.30102	0.323104	0.521586	0.149131
ATG4B ENSG00000168397	15.0649	50.8418	31.8075	16.0028	42.3385	12.7638	26.3797	21.0521	7.46855	67.3736
ATG4C ENSG00000125703	4.7012	0.100797	0.463831	0.00380188	0.11773	0.1767	0.400788	0.81598	0.135718	0.0751178
ATG4D ENSG00000130734	26.9305	3.15574	6.18245	66.2524	0.0279314	3.44495	6.53579	21.6431	2.15134	0.964577
ATG5 ENSG00000057663	0.0451536	0.154551	8.21202	0.112517	0.261541	0.0668215	3.71354	0.895669	0.823727	3.70801
ATG7 ENSG00000197548	6.91135	6.30328	0.882498	23.2871	7.07618	19.5136	0.823119	0.0211998	8.31388	0.549172
ATG9A ENSG00000198925	112.983	48.0632	9.62244	21.5826	28.9876	1.84483	0.0346094	44.9151	4.18213	4.54351
ATG9B ENSG00000181652	0.0730761	0.0112634	0.547072	0.0272219	0.0427387	0.0334131	0.000603113	0.0356846	1.54966	0.129392
ATHL1 ENSG00000142102	5.42287	21.8078	15.1042	34.219	1.70018	4.85154	7.37341	9.68	1.89855	11.8118
ATIC ENSG00000138363	1.83639	10.0592	1.53771	1.43276	0.567026	30.8623	0.218876	14.0616	1.4076	2.19863
ATL1 ENSG00000198513	1.00781	0.0911763	6.92817	0.224312	0.0656626	0.804194	0.0882476	0.225048	2.83499	0.0133156
ATL2 ENSG00000119787	57.4281	0.849411	31.6693	0.0516105	0.2424	3.25177	10.5007	0.3432	26.1731	2.0749
ATL3 ENSG00000184743	6.4547	3.02469	10.3638	0.263042	0.241148	5.74038	4.23196	22.5324	16.757	0.111496
ATM ENSG00000149311	7.13888	0.0862761	8.85454	0.0317554	0.811181	9.59984	4.34323	1.60656	20.6256	24.0013
ATMIN ENSG00000166454	0.997027	0.632652	5.38684	1.13461	14.3176	1.48921	0.872914	2.0365	11.7079	13.5537
ATN1 ENSG00000111676	84.5581	20.5825	39.5667	2.78647	31.11	1.48873	48.9725	25.8148	108.45	16.6248
ATOH1 ENSG00000172238	0.000729346	0.0305232	0.0991194	0.0317018	0.161746	0.00188786	0.0331358	0.0207681	0.0374888	0.0365566
ATOH7 ENSG00000179774	0.0210418	0.135521	0.077636	0.0590484	0.0170254	0.268298	0.0450174	0.346524	0.241515	0.0947388
ATOH8 ENSG00000168874	15.8536	0.374109	0.183429	23.2675	0.393207	7.98082	13.8842	0.0114321	3.64046	38.5411
ATOX1 ENSG00000177556	92.6051	156.203	94.3901	194.02	16.3777	17.8542	1.90048	47.7566	30.0459	25.7748
ATP10A ENSG00000206190	0.507646	10.9547	0.0504873	0.141195	4.96126	1.50022	0.27685	3.01481	9.06125	13.5819
ATP10B ENSG00000118322	0.145943	0.00303734	0.208505	0.0023015	0.66122	0.0173229	0.303259	0.0183819	0.112929	0.055624
ATP10D ENSG00000145246	1.55044	0.211684	0.000834784	0.0673982	0.269288	0.428745	1.95344	0.360518	0.370909	0.0135894
ATP11A ENSG00000068650	0.284962	0.0365205	7.6592	0.0206373	0.868468	0.0594374	1.33551	0.826858	7.17768	0.425669
ATP11B ENSG00000058063	0.105823	0.0325149	14.5983	0.369514	2.33689	0.826922	2.3007	11.6013	0.873756	16.9215
ATP11C ENSG00000101974	0.619326	13.5685	2.98688	0.177954	0.384711	0.43811	1.06257	4.34625	2.43644	0.858504
ATP12A ENSG00000075673	0.0449769	0.0916803	0.0173464	0.0117546	0.000520146	0.092972	3.21473	0.107511	0.0229982	0.000421473
ATP13A1 ENSG00000105726	74.6119	31.8014	18.1507	74.425	0.317505	0.176082	5.47089	1.37525	10.6476	0.861124
ATP13A2 ENSG00000159363	17.275	0.164642	4.85071	30.4871	19.0704	0.690803	4.89642	1.63362	0.0395402	3.83176
ATP13A3 ENSG00000133657	0.0665829	0.14695	6.47215	0.277027	0.167159	10.2595	38.0501	0.347983	1.03908	2.92497
ATP13A4 ENSG00000127249	0.111848	0.250272	0.00150782	0.00931245	0.0107711	0.0052355	0.197279	0.245712	0.0849982	0.134032
ATP13A5 ENSG00000187527	0.00110614	0.0383725	0.0556296	0.0381085	0.19731	0.00215551	0.0182763	0.0553863	0.143983	0.0662418
ATP1A1 ENSG00000163399	1.31306	2.58762	223.546	170.833	253.038	0.0551053	132.112	177.131	163.229	739.896
ATP1A2 ENSG00000018625	30.4501	0.167006	0.782386	0.0212505	0.145461	0.766209	0.142119	0.262716	0.449412	1.35823
ATP1A3 ENSG00000105409	0.0694876	0.0239126	0.241147	0.992476	0.116417	0.00358278	0.025449	0.0456136	0.0419096	0.170536
ATP1A4 ENSG00000132681	0.351675	0.0414693	0.217121	0.694258	0.22137	0.0788738	1.58231	0.130408	0.0509088	0.249799
ATP1B1 ENSG00000143153	0.530046	0.35118	0.0223423	0.0760102	0.00847857	0.48014	30.531	0.0950973	2.00368	22.213
ATP1B2 ENSG00000129244	5.56605	0.495231	0.101857	1.19186	0.552883	2.22698	0.579761	6.54143	0.000350844	16.3693
ATP1B3 ENSG00000069849	0.120479	9.89248	13.8549	0.839448	2.77808	21.829	11.3052	0.714586	10.8857	9.16314
ATP1B4 ENSG00000101892	0.00915124	0.00721699	0.0200201	0.0819272	0.0925484	0.00118473	0.068706	0.144116	0.00193722	0.119913
ATP23 ENSG00000166896	0.198766	0.111261	0.707667	0.0209328	0.0526064	0.149303	0.131496	0.135725	0.0107645	0.178074
ATP2A1 ENSG00000196296	4.31895	0.00882972	0.11848	0.0460548	0.0631399	0.292271	0.0630935	0.209349	0.0119767	0.394324
ATP2A2 ENSG00000174437	24.4291	1.41308	45.5656	4.72866	4.59436	3.47339	23.9955	14.4373	14.8982	12.6445
ATP2A3 ENSG00000074370	6.07723	42.5252	0.197709	26.5457	1.10912	0.723277	13.4548	0.0388022	25.9438	5.55728
ATP2B1 ENSG00000070961	2.29806	0.268897	10.1444	0.000191284	0.432835	0.0637301	20.2504	3.23505	0.247882	12.447
ATP2B2 ENSG00000157087	0.0222589	0.0659655	0.463466	0.0168275	0.0479941	0.0027271	0.0442696	0.00649172	0.0127659	0.0262974
ATP2B3 ENSG00000067842	0.0432855	0.050491	0.108018	0.0348628	0.0275953	0.0135458	0.0145362	0.0911596	0.00817547	0.013937
ATP2B4 ENSG00000058668	90.4084	1.54646	0.00672806	0.855094	9.19736	0.36817	0.656477	1.72176	0.72837	0.117951
ATP2C1 ENSG00000017260	0.36173	0.200596	49.0814	1.39851	10.7721	0.724251	2.56685	21.6425	0.126758	28.916
ATP2C2 ENSG00000064270	0.0186996	3.02894	85.0382	56.5989	12.4417	7.21731	10.3908	0.823975	1.15647	18.1896
ATP4A ENSG00000105675	0.0404413	0.00779327	0.0137684	0.016947	0.0083954	0.00216316	0.0540976	0.0560462	0.00290659	0.0267231
ATP4B ENSG00000186009	0.0520947	0.103831	1.64838	0.0502433	0.222211	0.00359775	0.304814	0.0735852	0.00643819	0.0239511
ATP5J2-PTCD1 ENSG00000248919	0.231096	0.0115757	0.0536407	0.00664465	0.0366771	0.00647261	0.00890035	0.00521977	5.47523e-05	0.0126832
ATP5SL ENSG00000105341	0.651849	71.5525	14.4717	17.3023	1.27493	1.01626	0.96917	24.878	2.30332	0.100249
ATP6AP1 ENSG00000071553	137.348	113.358	75.0302	465.141	75.1397	30.9625	0.468426	1.63743	45.9105	125.892
ATP6AP1L ENSG00000205464	0.854649	1.08659	0.458041	0.462764	0.375627	0.726619	0.208994	4.96376	0.236855	2.90147
ATP6AP2 ENSG00000182220	27.5576	7.62143	28.9209	9.94906	0.551784	2.32188	10.2641	34.4699	1.04985	33.8606
ATP6V0A1 ENSG00000033627	57.1707	33.179	53.9495	29.61	0.647944	7.11566	14.0317	62.8075	1.76746	35.0382
ATP6V0A2 ENSG00000185344	0.737239	1.50018	3.71837	2.0429	4.39042	9.51439	0.0149658	0.118293	0.047365	0.417076
ATP6V0A4 ENSG00000105929	0.495651	0.468515	0.123851	0.108562	0.00623077	0.118015	0.0588456	0.370407	0.533787	0.000837643
ATP6V0B ENSG00000117410	0.344507	151.75	23.9581	303.254	227.324	42.6409	39.8099	11.9834	18.0668	202.996
ATP6V0C ENSG00000185883	0.0255774	0.0158182	0.00264989	0.00317027	0.0174782	0.0432462	0.0273648	0.120957	0.167856	0.0447483
ATP6V0D1 ENSG00000159720	240.332	98.1445	31.4247	79.7033	38.7752	15.8034	3.95223	0.0470654	32.4587	25.6393
ATP6V0D2 ENSG00000147614	0.0871767	0.105163	0.0931892	0.0598726	0.000439662	0.362772	0.731309	0.503095	0.251707	0.0186471
ATP6V0E1 ENSG00000113732	0.642731	86.1038	19.505	2.23101	25.9019	146.93	0.726077	1.68457	0.0176102	37.2547
ATP6V0E2 ENSG00000171130	45.0346	0.930901	21.2368	23.7877	23.1338	2.25895	0.666836	0.743213	2.30431	33.3362
ATP6V1A ENSG00000114573	0.52039	0.179747	5.0494	0.258263	7.15317	1.00982	0.479247	9.11353	2.22204	2.31738
ATP6V1B1 ENSG00000116039	0.19386	2.18107	0.0655008	0.802291	0.00901624	0.922099	2.09633	0.105278	0.900145	0.0152145
ATP6V1B2 ENSG00000147416	5.02567	25.9054	10.5394	0.620937	3.84559	1.40773	3.22439	17.7736	3.11952	24.8082
ATP6V1C1 ENSG00000155097	0.447124	0.0533007	11.6348	3.39089	1.16474	6.79559	0.394845	1.59947	0.597835	8.11412
ATP6V1C2 ENSG00000143882	2.85954	1.28584	2.43203	1.91128	19.9047	1.84522	1.21815	1.72716	17.3511	11.6188
ATP6V1D ENSG00000100554	4.72099	0.21377	0.789824	3.18733	0.274505	22.4061	0.494091	4.69543	0.34474	26.2702
ATP6V1E1 ENSG00000131100	1.11675	104.151	22.3184	2.6153	18.9334	147.765	13.8153	2.41814	44.6404	19.5005
ATP6V1E2 ENSG00000250565	0.0360158	16.3537	2.77591	0.0438765	4.00475	0.0241045	0.026224	4.14391	1.85837	5.20598
ATP6V1F ENSG00000128524	1.10438	17.3531	14.9869	30.477	9.40745	22.6703	17.4348	42.7521	19.9768	16.5887
ATP6V1G1 ENSG00000136888	1.05208	0.390658	71.2302	7.9854	5.76339	0.151346	22.8076	12.9115	0.436637	34.519
ATP6V1G2 ENSG00000213760	0.149223	0.0429063	0.0503269	0.114706	0.00155176	0.112706	0.0147523	0.138032	0.0380932	0.108763
ATP6V1G3 ENSG00000151418	0.0656941	0.102823	0.00500709	0.215208	0.131076	0.00107797	0.0057428	0.0443682	0.202341	0.0300387
ATP6V1H ENSG00000047249	31.4764	1.05476	29.664	0.25946	6.4043	7.9893	14.3818	3.76593	0.2294	7.24523
ATP7A ENSG00000165240	0.398732	0.24155	4.07585	0.0117121	2.00689	0.362135	3.48462	0.0125239	0.0333673	2.38453
ATP7B ENSG00000123191	0.0185933	0.0693284	3.21086	0.682569	0.092006	0.0377132	0.243261	0.0277715	0.0195876	19.4499
ATP8A1 ENSG00000124406	0.135737	0.129136	10.9908	0.772715	1.26112	0.00951295	0.971544	0.96968	0.0433547	3.27217
ATP8A2 ENSG00000132932	0.0661878	0.0493926	0.00192534	4.33244	0.00992945	0.0796401	0.140388	0.0201272	0.0320763	0.00145836
ATP8B1 ENSG00000081923	0.593137	0.0764756	27.4825	0.0403479	0.128155	0.173021	22.0357	0.540085	1.26299	28.7203
ATP8B2 ENSG00000143515	13.5601	10.5435	19.8482	2.06338	7.31254	0.0719535	0.119017	33.1402	1.66721	13.9721
ATP8B3 ENSG00000130270	1.53269	0.258672	1.51625e-07	4.43516	6.52407e-05	0.0798515	1.27911	0.113147	0.0398768	0.347352
ATP8B4 ENSG00000104043	0.102287	0.0105293	4.2761	0.0896792	3.88179	0.0559836	0.880753	0.0643262	0.304865	0.1088
ATP9A ENSG00000054793	0.0705275	7.17931	9.974	3.2581	13.0752	0.654686	9.5238	10.7367	0.075268	4.82131
ATP9B ENSG00000166377	1.14138	0.741498	23.6314	0.926498	0.0103239	0.00864276	0.276673	31.2994	0.294637	2.64658
ATPIF1 ENSG00000130770	33.633	0.930899	77.1542	39.4017	31.8523	59.0156	24.3835	5.85962	2.46799	42.9192
ATR ENSG00000175054	2.13024	0.379218	4.94278	0.332918	0.135552	0.36957	0.0302067	1.25152	1.41308	2.07616
ATRAID ENSG00000138085	41.6891	37.4464	0.905352	0.549578	3.84782	87.189	0.0327153	2.78262	0.56401	0.633316
ATRIP ENSG00000164053	0.0199105	0.0408666	0.0370314	0.0316759	0.0603047	0.0417307	0.00663196	0.0441684	0.163736	0.00923867
ATRIP ENSG00000282827	0.283254	0.00607376	0.0891648	0.00449067	0.000966994	0.228575	0.00532025	0.0593731	0.387684	0.234132
ATRN ENSG00000088812	6.00541	0.181801	3.21997	11.066	4.46999	0.30888	1.1196	0.937892	0.37952	1.44673
ATRNL1 ENSG00000107518	4.96279	0.578344	0.16063	0.292502	0.0463144	0.220162	0.146904	2.01215	0.0276705	6.00998
ATRX ENSG00000085224	0.782563	97.2428	37.3822	1.23141	3.99666	26.377	11.7865	0.366643	5.76852	45.4279
ATXN1 ENSG00000124788	0.495126	0.0467117	4.95314	0.497551	18.5971	0.436253	2.48776	24.7731	12.7059	0.188955
ATXN10 ENSG00000130638	3.84736	0.555088	17.038	0.0380599	54.9995	2.4176	9.01908	5.4896	0.573264	3.34946
ATXN1L ENSG00000224470	0.0608005	0.021318	0.888166	16.0441	0.974717	0.0581446	5.80187	0.437239	0.200948	10.479
ATXN2 ENSG00000204842	23.0462	0.729878	6.52187	0.270694	11.822	38.8366	22.6677	2.10643	22.6791	35.0296
ATXN2L ENSG00000168488	27.3456	90.0845	73.7959	0.488963	6.93144	0.9012	15.9546	0.0273637	7.53943	21.6017
ATXN3 ENSG00000066427	36.9721	10.2802	32.8778	1.32275	0.680269	3.37537	8.39041	0.977548	0.415389	28.7524
ATXN3L ENSG00000123594	0.0368036	0.0108814	0.0183326	0.0304376	0.0935638	0.159261	0.0161344	0.0102469	0.251997	0.0341725
ATXN7 ENSG00000163635	0.010346	0.40811	8.73751	1.00021	0.0570978	0.0663096	0.308973	0.0937937	6.90337	0.100356
ATXN7L1 ENSG00000146776	1.40257	3.98592	6.94732	0.456893	0.000531765	1.93954	0.493254	4.29404	0.734406	4.50598
ATXN7L2 ENSG00000162650	3.03195	1.11491	0.414765	0.197228	0.288547	0.389793	0.102833	8.43244	2.84987	2.3564
ATXN7L3 ENSG00000087152	5.42266	7.67041	14.2821	39.8724	0.475192	1.65246	2.61229	11.605	4.68937	19.7505
ATXN7L3B ENSG00000253719	3.32243	43.8834	30.9276	11.2566	13.054	2.35907	7.94349	29.8114	1.16155	14.2006
AUH ENSG00000148090	0.286828	1.13326	9.1004	0.336438	1.31667	0.33729	0.137274	10.0433	0.374293	0.332796
AUNIP ENSG00000127423	0.0399847	0.0978091	0.0684329	0.089961	0.0737452	0.119292	1.82888e-06	0.0599465	0.0521235	0.0802747
AUP1 ENSG00000115307	3.54259	70.9781	41.4868	280.956	33.2447	1.2526	72.388	51.0119	0.0236726	47.8732
AURKA ENSG00000087586	0.100013	0.317284	0.138729	0.206075	0.0872005	2.24181	0.03737	0.758724	0.0172766	0.149614
AURKAIP1 ENSG00000175756	92.4388	163.329	96.7039	105.542	29.5521	6.81035	12.4295	49.8343	13.2511	3.68317
AURKB ENSG00000178999	0.0342151	0.264591	1.67078	0.76392	0.162385	0.111282	0.00583129	0.272804	0.0330572	0.0630817
AURKC ENSG00000105146	0.157166	0.52958	0.17207	2.46377	0.221664	0.227519	0.278992	0.792654	0.802204	1.54158
AUTS2 ENSG00000158321	1.29573	0.54304	1.60892	1.45599	0.930183	0.381911	20.3182	0.651168	24.2909	5.89478
AVEN ENSG00000169857	0.443241	0.490831	0.541589	9.30015	0.259756	0.00478364	0.175371	12.312	3.51247	0.0763492
AVIL ENSG00000135407	0.255127	0.0904536	0.334663	0.37421	0.155029	0.0895907	1.37171	0.228249	0.275856	0.106365
AVL9 ENSG00000105778	1.64192	0.377719	20.0863	0.270028	5.28083	3.54239	1.35648	0.179387	1.26548	2.65968
AVP ENSG00000101200	0.0449123	0.875423	0.0513925	0.262959	0.181907	0.176679	0.228102	0.0942032	0.0119036	0.0118137
AVPI1 ENSG00000119986	1.0817	22.6763	8.05969	0.804985	0.165735	41.2297	4.50025	1.01958	0.500528	1.04211
AVPR1A ENSG00000166148	0.000178613	0.0512384	0.0295185	0.139698	0.184915	0.00525665	0.00331167	0.0442621	3.47612	0.00492689
AVPR1B ENSG00000198049	0.000562647	0.0528111	0.463911	0.000254658	0.0392831	0.00283715	0.0490779	0.023502	0.0765161	0.0785978
AVPR2 ENSG00000126895	0.22437	0.0112175	0.00670158	0.0503032	0.000748583	0.16682	0.0530575	3.6725	0.177889	0.326317
AXDND1 ENSG00000162779	0.760041	0.116842	0.0193995	0.111754	0.0360465	0.617662	0.208248	0.00604597	0.674004	0.178253
AXIN1 ENSG00000103126	20.6845	0.322112	2.2204	4.57517	0.460345	72.2996	17.1063	0.689834	28.5426	4.30121
AXIN2 ENSG00000168646	1.02152	0.5156	18.5695	0.337426	0.371976	16.1752	16.8176	13.7842	30.3331	0.358025
AXL ENSG00000167601	63.5774	143.163	0.878648	0.000110561	7.10446	19.8913	7.19306	0.454778	8.02178	0.332187
AZGP1 ENSG00000160862	5.29734	346.916	1673.62	2769.87	873.416	3.00759	13.7889	2.92459	186.171	1543.69
AZI2 ENSG00000163512	0.871192	1.76819	12.3746	0.0118073	0.417789	0.477813	2.8888	28.1095	0.504262	4.59329
AZIN1 ENSG00000155096	1.08537	0.776811	9.42197	0.65365	15.9629	0.60338	21.7664	2.75439	0.0699374	8.86326
AZIN2 ENSG00000142920	8.90147	0.0148495	11.7944	7.64347	2.81249	3.38409	0.197041	0.15647	0.539316	3.73679
AZU1 ENSG00000172232	0.133283	0.0116736	0.109369	0.0121881	0.0190606	0.0299767	0.0385625	0.0659397	0.0977747	2.57628
B2M ENSG00000166710	0.399917	1.12061	393.583	0.136833	320.022	18.9054	158.633	127.82	348.562	411.528
B3GALNT1 ENSG00000169255	0.694052	0.248815	2.67201	0.410005	0.649123	0.1445	0.386544	0.000475952	5.6212	0.561464
B3GALNT2 ENSG00000162885	0.134025	0.896574	0.514268	3.2984	5.47291	0.237401	0.108124	0.0374805	0.460594	0.579222
B3GALT1 ENSG00000172318	0.0749294	0.189733	0.0279316	0.0041187	0.197447	0.144395	0.114538	0.0156184	0.0321093	0.472223
B3GALT2 ENSG00000162630	3.2016	0.111077	0.0250588	0.000732557	0.138729	0.00777102	0.0921754	0.0243739	0.0673813	0.468348
B3GALT4 ENSG00000235863	8.9542	1.55238	6.15244	10.1525	0.516844	2.45669	2.48306	0.742377	0.489191	0.94522
B3GALT5 ENSG00000183778	0.241368	0.0810101	0.000973148	0.226986	6.81796e-05	0.172775	2.01917	0.0384541	0.211199	0.0490929
B3GALT6 ENSG00000176022	17.9104	7.22562	2.49238	21.921	2.39098	3.10328	11.3522	1.43125	0.574556	3.06426
B3GAT1 ENSG00000109956	6.26552	1.93952	21.9405	29.1602	18.034	2.53324	0.0212412	5.06518	0.222096	0.0385293
B3GAT2 ENSG00000112309	0.0946377	0.174303	0.0174509	1.99419	4.66463	0.137274	0.189188	0.554663	2.73567	0.0121969
B3GAT3 ENSG00000149541	57.41	36.1093	39.7439	83.5326	13.0237	47.0975	0.0839134	30.9867	9.33647	38.0948
B3GLCT ENSG00000187676	1.01258	3.13602	0.127296	1.58955	0.0803052	5.22961	1.83785	1.4313	0.889828	0.225523
B3GNT2 ENSG00000170340	6.75426e-07	0.00248928	1.49156	0.417759	0.235354	0.447068	0.038946	0.237201	0.188699	3.3405
B3GNT3 ENSG00000179913	0.112743	0.00211524	0.00418923	0.425342	0.0144067	0.0527851	8.6869	0.0282868	0.163196	0.0264203
B3GNT4 ENSG00000176383	3.48286	0.0334686	0.0282584	0.00831648	0.0279523	0.0606907	2.16651	0.103457	0.141347	0.00162901
B3GNT5 ENSG00000176597	0.346502	0.437116	1.17198	0.0772102	0.447415	0.424087	7.15027	0.596836	3.34817	0.146497
B3GNT6 ENSG00000198488	0.062856	0.11839	0.0154611	0.497358	0.00109382	0.043125	0.146903	0.297948	0.0607561	0.0851493
B3GNT7 ENSG00000156966	4.00187	3.86567	0.159698	0.684783	0.197135	0.916327	3.35397	0.00403209	0.018921	0.0656389
B3GNT8 ENSG00000177191	2.30687	1.06838	0.000842487	8.45376	2.39683	0.340701	2.24419	0.0230598	6.95516	0.250527
B3GNT9 ENSG00000237172	2.66638	2.16381	5.32114	3.51986	0.48337	17.4096	1.11772	0.265123	10.5614	9.68661
B3GNTL1 ENSG00000175711	3.99278	0.478109	0.559999	0.735079	10.5527	2.07144	0.171421	0.201566	28.1675	0.929384
B4GALNT1 ENSG00000135454	20.5198	0.974785	0.1554	0.587359	0.179166	4.68704	0.14437	0.176669	0.497526	0.469597
B4GALNT2 ENSG00000167080	0.097697	0.159498	0.211582	0.0121053	0.0539228	0.000418086	0.0203703	0.0835843	0.113612	0.282634
B4GALNT3 ENSG00000139044	0.204534	6.23519	0.223034	0.638908	16.0628	0.4747	5.48361	0.0371889	0.733201	8.25263
B4GALNT4 ENSG00000182272	8.09499	2.03056	7.85378	0.120368	4.54765	1.26901	0.958692	0.488235	2.39899	1.37367
B4GALT1 ENSG00000086062	1.00578	1.01336	23.3864	36.8789	16.9697	2.15291	38.6101	1.10526	19.0981	16.491
B4GALT2 ENSG00000117411	123.575	10.6821	20.8631	29.2512	2.21953	12.0765	4.59542	26.7359	20.0643	4.2223
B4GALT3 ENSG00000158850	0.124982	57.6539	30.3164	20.6818	19.4249	20.9233	5.06055	1.02673	0.172741	1.0477
B4GALT4 ENSG00000121578	0.0138106	7.16543	7.39805	1.30944	1.19009	0.0367271	29.4628	1.51397	0.0624066	2.86119
B4GALT5 ENSG00000158470	9.55831	2.60436	4.99201	15.6962	1.68929	3.01748	60.2185	4.17309	4.48635	0.0987316
B4GALT6 ENSG00000118276	7.54089	0.324318	0.000754757	0.138019	0.396771	0.00708207	0.273064	0.237058	3.26969	0.161961
B4GALT7 ENSG00000027847	22.4073	35.7988	6.2329	17.6654	10.9135	27.3395	6.54374	2.40633	0.608412	67.1194
B4GAT1 ENSG00000174684	43.3384	55.3026	2.67982	20.6915	0.617326	52.1391	0.0603858	48.7037	2.55455	0.0892248
B9D1 ENSG00000108641	6.1207	27.6368	2.61664	2.43586	0.745159	20.5645	0.45892	13.2821	5.48374	0.0281059
B9D2 ENSG00000123810	17.2241	13.2631	1.11029	0.224833	0.684782	1.64812	0.319786	16.0241	5.73744	28.8889
BAALC ENSG00000164929	0.172755	0.136432	0.474123	0.0213971	0.297633	0.095776	0.351952	0.000496162	0.276182	0.0229263
BAAT ENSG00000136881	0.00129278	0.189853	0.0235112	0.620236	0.110608	0.0274175	0.164358	0.0689	0.154455	0.255977
BABAM1 ENSG00000105393	78.4057	16.1274	13.2742	44.8759	0.135011	8.68551	5.2503	11.4312	23.3867	0.251783
BACE1 ENSG00000186318	41.0835	9.80085	1.51098	1.40651	10.5581	9.97822	4.4628	0.25538	0.0271441	3.38798
BACE2 ENSG00000182240	0.241108	107.363	34.8721	21.671	40.2128	14.0206	35.4944	0.898981	2.75709	73.5949
BACH1 ENSG00000156273	3.02274	0.0981441	4.99235	1.17154	0.926873	0.0248604	4.43911	0.104173	0.925463	8.71217
BACH2 ENSG00000112182	5.20059	0.171965	0.0464932	0.000310048	0.200181	0.168963	0.0272518	0.0810185	0.718482	0.600768
BAD ENSG00000002330	169.868	185.551	53.9259	268.682	44.7962	83.7394	22.4984	8.75315	0.608896	36.521
BAG1 ENSG00000107262	0.970834	191.977	27.6334	3.53259	55.3711	48.7937	95.2738	1.45989	0.316591	18.6311
BAG2 ENSG00000112208	36.5417	0.291073	2.01385	0.541727	2.35693	0.793152	0.736611	12.445	12.3255	0.216854
BAG3 ENSG00000151929	35.1713	26.1049	13.3874	1.91697	5.7212	1.76538	30.4427	0.707294	1.5122	5.31908
BAG4 ENSG00000156735	1.45333	0.117806	8.68803	0.132134	6.1612	0.436292	0.53534	1.62371	1.18489	1.20274
BAG5 ENSG00000166170	7.62306	1.21363	5.91999	1.65445	0.0926603	0.403236	5.60003	0.356504	0.0260228	11.0346
BAG6 ENSG00000204463	24.161	142.45	14.7533	55.2583	40.1233	3.88336	36.2025	40.4262	68.7358	11.9708
BAHCC1 ENSG00000266074	3.64095	3.08787	5.17876	7.97222	1.07769	0.23876	0.055099	14.0381	0.575988	5.51736
BAHD1 ENSG00000140320	5.51542	1.71084	13.802	0.266521	17.3114	8.56951	1.78085	3.63473	9.65578	5.30676
BAIAP2 ENSG00000175866	2.64993	1.33602	19.1322	150.714	33.052	4.06016	29.7009	19.9916	11.6353	96.9825
BAIAP2L1 ENSG00000006453	1.52296	0.238412	61.6822	69.1316	73.6476	0.792311	44.7438	0.0323102	1.25352	71.7685
BAIAP2L2 ENSG00000128298	0.956045	0.0719036	3.44123	27.892	0.155377	0.879929	0.218992	0.42198	0.0188902	1.09782
BAIAP3 ENSG00000007516	0.0946849	0.230746	17.5823	33.2668	7.48834	2.07157	3.84418	5.40624	1.88387	2.65852
BAK1 ENSG00000030110	0.194294	46.1593	0.711345	23.4098	0.0942608	6.10276	8.29268	0.282974	33.2876	4.38875
BAMBI ENSG00000095739	0.470383	0.108394	2.22432	0.101566	0.0572648	0.279275	2.45764	0.254594	0.515901	0.0927688
BANF1 ENSG00000175334	72.2733	7.1346	26.0156	5.88204	24.089	5.2238	15.8051	1.44574	28.3151	31.3037
BANF2 ENSG00000125888	0.0145125	0.00151664	0.00263074	0.113654	0.127309	0.0125704	0.0419248	0.0363413	0.0974808	0.0455163
BANK1 ENSG00000153064	0.028639	0.000978915	2.70405	0.0252114	0.68022	0.0984949	1.63527	0.0162446	0.0151996	0.446137
BANP ENSG00000172530	4.87765	8.31657	0.654895	0.926277	5.00739	34.8798	5.00684	2.02328	26.9921	25.5381
BAP1 ENSG00000163930	2.296	56.2341	29.9592	83.7677	2.53277	4.07868	6.85816	51.6133	29.8397	12.6585
BARD1 ENSG00000138376	0.864168	0.0211648	7.31775	0.00088016	0.688195	0.104227	0.819253	6.27379	0.118256	1.00971
BARHL2 ENSG00000143032	0.283956	0.0356698	0.131034	0.16918	0.382166	0.0104904	0.0351144	0.117497	0.00480893	0.468668
BARX1 ENSG00000131668	0.000337315	0.119656	0.10367	0.326282	0.019108	0.324012	0.0252095	0.16272	0.233093	0.451463
BARX2 ENSG00000043039	0.0517772	0.359061	2.33334	0.489647	0.154741	0.143228	4.93052	0.138546	0.888515	2.50251
BASP1 ENSG00000176788	0.223643	0.23147	17.4089	0.747211	9.90435	1.80864	1.85912	2.00183	0.766238	35.484
BATF ENSG00000156127	1.86625	0.121472	0.18852	0.197367	0.348592	0.149411	2.80308	0.00186136	7.20152	0.67976
BATF2 ENSG00000168062	10.3109	0.757509	0.206674	0.126591	1.00387	0.244571	0.116862	0.0835127	0.0333733	2.62411
BATF3 ENSG00000123685	0.158128	5.38386	0.0628548	0.0900005	0.68731	10.7047	0.0140814	0.120829	0.337377	0.000310063
BAX ENSG00000087088	6.87189	2.49717	1.9004	26.1844	7.82131	11.7124	2.40744	5.23237	6.03989	1.72115
BAZ1A ENSG00000198604	0.181286	0.131085	4.43384	1.89865	0.00217813	0.318733	4.01953	0.0163096	1.74804	12.0989
BAZ1B ENSG00000009954	1.79577	23.8447	1.02588	0.879048	21.3331	36.1104	12.4332	13.9334	2.78289	19.1164
BAZ2A ENSG00000076108	3.1871	11.1469	94.3775	0.734082	0.994588	0.837118	38.4156	8.28386	38.0345	40.0763
BAZ2B ENSG00000123636	17.4112	0.308189	19.3276	9.38258	2.46189	0.207051	9.36937	36.6014	4.35818	12.4471
BBC3 ENSG00000105327	3.11515	0.337239	0.500008	3.53054	0.00980206	0.656704	4.78808	1.25156	4.28061	1.0091e-05
BBIP1 ENSG00000214413	27.8289	0.230204	9.58353	0.408136	1.28276	0.918042	1.87856	0.0604937	4.67297	1.995
BBOF1 ENSG00000119636	0.103924	0.119652	3.63646	0.0172798	0.0741002	0.142989	0.395846	0.580187	1.5266	0.107341
BBOX1 ENSG00000129151	0.163043	0.253401	0.0129802	0.131028	0.0185238	0.00235791	0.134682	0.720736	0.520769	0.0562168
BBS1 ENSG00000174483	0.0110476	0.408293	1.02181	0.282121	0.193868	0.152205	0.854585	0.556926	1.02909	0.0307528
BBS10 ENSG00000179941	0.0356052	0.154532	4.7825	1.08917	0.550465	0.135636	1.08796	4.2435	0.0445403	2.11981
BBS12 ENSG00000181004	1.52382	0.295107	0.0312744	0.176436	0.000190581	2.42323	0.0305648	0.329035	0.000101772	0.278996
BBS2 ENSG00000125124	3.53021	2.90837	5.31708	0.222185	25.3648	0.831366	0.0977723	12.3049	0.154135	6.0932
BBS4 ENSG00000140463	3.0124	4.5838	7.00467	18.4827	4.0145	28.7843	0.340603	0.261352	0.0169265	23.3157
BBS5 ENSG00000163093	2.94074	0.61348	2.83996	0.431439	0.609541	4.43148	1.78697	0.627951	0.567906	2.79642
BBS7 ENSG00000138686	3.37801	0.902401	10.6836	0.542882	0.746023	3.99418	0.0384532	0.916963	0.257993	1.77983
BBS9 ENSG00000122507	0.627589	0.424748	1.16642	0.966634	0.0378949	0.203305	4.48897	0.360355	0.130681	0.01689
BBX ENSG00000114439	30.4268	0.649351	13.2547	0.0670589	6.85631	4.25509	4.06824	2.03875	5.28598	61.6206
BCAM ENSG00000187244	1.67599	2.0876	256.194	179.057	196.534	0.0668051	16.9817	2.12867	40.088	172.909
BCAN ENSG00000132692	2.21581	0.0882508	0.11361	0.26942	0.000539669	0.19411	0.0277049	0.172425	0.0852562	0.12073
BCAP29 ENSG00000075790	1.24618	0.324614	15.2111	4.69484	30.1453	50.9311	9.52598	1.02736	17.1946	25.6868
BCAP31 ENSG00000185825	171.98	621.733	91.7864	362.886	120.416	2.42286	28.4506	0.0595405	74.1469	249.612
BCAR1 ENSG00000050820	78.2932	11.7903	14.7287	55.4119	28.7701	8.81663	25.6897	43.9262	3.1364	63.7395
BCAR3 ENSG00000137936	0.604265	0.0748604	0.00529928	0.0940234	1.90492	0.154447	1.5996	6.07332	0.480135	4.9982
BCAS1 ENSG00000064787	0.239365	0.165558	28.0984	20.6379	36.978	0.386048	11.4367	0.691339	1.10066	19.6994
BCAS2 ENSG00000116752	0.0496934	0.366784	16.7615	0.042385	10.4528	0.148648	1.32609	3.24979	0.19496	0.632941
BCAS3 ENSG00000141376	7.23116	1.58532	15.1711	25.5209	1.15686	3.59614	0.364535	0.5923	56.0766	4.18245
BCAS4 ENSG00000124243	17.1447	24.2093	5.80778	2.23308	2.15794	0.24057	6.46497	0.0465359	2.89731	4.66105
BCAT1 ENSG00000060982	3.21073e-05	0.354509	0.183051	0.651427	0.753452	0.166555	0.431396	1.46367	2.30722	1.46088
BCAT2 ENSG00000105552	26.2849	95.182	62.3677	91.7177	35.1617	0.00988337	22.7102	0.624422	11.5581	30.3386
BCCIP ENSG00000107949	4.20812	0.145377	11.4401	13.0614	2.28726	7.25703	2.0178	1.72035	6.00927	8.89173
BCDIN3D ENSG00000186666	2.00041	2.02301	0.700573	0.987542	0.00212901	4.15861	0.425938	0.5525	0.279557	0.186359
BCHE ENSG00000114200	15.7068	0.152508	0.219311	0.0619298	0.0367677	0.217283	0.0760372	0.341486	0.0102823	0.738399
BCKDHA ENSG00000248098	2.54919	7.98607	1.39465	0.18903	0.466068	0.0611178	0.819392	0.332036	1.06163	0.00463503
BCKDHB ENSG00000083123	0.366064	0.334455	7.81993	0.288317	0.569372	0.821622	1.16311	0.474243	0.281535	3.80802
BCKDK ENSG00000103507	44.3525	8.81975	6.82339	46.4846	0.729481	11.0591	3.0192	41.1097	51.6462	30.9254
BCL10 ENSG00000142867	0.14191	0.00558072	8.63513	1.0484	0.153835	6.08838	22.8377	1.58351	2.60048	0.196682
BCL11A ENSG00000119866	0.827372	0.04634	4.59692	0.738529	2.85688	0.0927235	2.56289	0.262025	12.3369	0.116179
BCL11B ENSG00000127152	0.667338	0.119218	0.0590037	0.141842	0.290221	0.163433	0.0040768	0.106973	8.03521	0.199894
BCL2 ENSG00000171791	1.2054	1.27171	5.37622	1.05294	0.0129959	0.0740041	8.54294	14.0138	0.0317442	6.90464
BCL2A1 ENSG00000140379	0.477926	0.228746	0.0815692	0.000199914	0.468705	1.15482	0.0533196	0.367935	2.2258	0.0249317
BCL2L1 ENSG00000171552	2.56601	178.807	125.13	185.913	55.0178	11.661	29.8402	65.5823	35.4566	95.0478
BCL2L10 ENSG00000137875	0.00156165	0.0186131	0.10504	0.0899707	0.113395	0.0160271	0.0663318	0.00915334	0.0661735	0.570374
BCL2L11 ENSG00000153094	0.522333	0.363927	7.53769	0.807666	0.058951	1.73394	0.0671266	0.307768	0.0203562	0.611908
BCL2L12 ENSG00000126453	24.102	16.0247	0.249376	1.14352	6.91838	5.01823	8.48823	6.64639	1.51589	0.199109
BCL2L13 ENSG00000099968	4.52039	6.30922	8.99137	1.10435	1.2844	7.23077	6.80014	5.51817	1.10597	0.763391
BCL2L14 ENSG00000121380	0.153076	0.078958	0.000289955	0.0172772	0.119107	0.863044	0.550998	0.0253316	2.51194	0.195098
BCL2L15 ENSG00000188761	0.22105	0.462937	0.0548403	0.0820825	0.395395	0.0130568	1.16419	0.0267291	0.0170093	0.00728136
BCL2L2 ENSG00000129473	1.55278	2.31685	21.9147	0.0903238	11.72	0.0481614	6.98276	1.15025	0.0318806	5.05575
BCL2L2-PABPN1 ENSG00000258643	0.0836702	0.200145	0.0131147	0.0296605	0.0203752	0.0534494	0.00792771	0.121835	0.00117601	0.0206291
BCL3 ENSG00000069399	0.00999299	0.734952	0.817704	4.64721	3.8201	43.5323	54.864	2.39906	14.9593	28.8734
BCL6 ENSG00000113916	13.8791	0.170063	0.855582	1.28039	0.0851875	28.3532	3.19719	32.9585	96.6363	18.9306
BCL6B ENSG00000161940	0.203278	0.399482	0.249195	0.265217	2.68373	0.094921	2.62296	6.28549	0.879107	0.566843
BCL7A ENSG00000110987	0.619493	0.137115	4.41827	2.3236	0.167752	3.42232	3.53096	4.64422	0.40425	0.392187
BCL7B ENSG00000106635	0.278168	0.197388	0.360333	0.0755641	0.279229	15.4191	29.913	0.457923	0.175263	0.418583
BCL7C ENSG00000099385	194.105	105.733	26.629	30.2045	28.1753	1.70643	18.3186	2.7031	13.4637	0.250021
BCL9 ENSG00000116128	0.961582	0.0886252	11.6836	8.53072	2.15703	2.90774	0.348052	0.00666661	4.08715	0.404614
BCL9L ENSG00000186174	16.4414	1.24888	16.7028	0.810011	23.3428	18.7751	5.17671	0.167841	23.5732	18.5759
BCLAF1 ENSG00000029363	1.4609	0.803527	14.0779	0.216941	0.492253	36.9583	4.47382	7.61665	4.34221	10.0678
BCO1 ENSG00000135697	0.551996	0.119234	0.0176048	0.0352463	0.273897	0.0387821	0.208822	0.121273	0.80489	0.719573
BCO2 ENSG00000197580	0.101635	0.00117333	0.573799	0.0413716	0.0650766	0.312244	0.0451622	0.0263432	15.9898	0.613918
BCOR ENSG00000183337	0.00411345	0.0151474	3.86793	0.383538	1.67405	4.03948	3.43042	0.00540642	1.40637	2.90695
BCORL1 ENSG00000085185	22.4647	12.9614	0.100939	0.488136	6.05268	1.87632	0.0352023	6.4362	3.02517	8.66959
BCR ENSG00000186716	16.2914	41.106	8.30711	35.5335	10.6886	42.0431	4.13667	0.209934	0.978521	5.95029
BCS1L ENSG00000074582	49.3851	41.4602	0.226207	2.34221	0.491998	72.2074	1.65862	0.0130952	34.6286	23.6113
BDH1 ENSG00000161267	0.0445595	0.283915	14.2407	49.1366	36.29	44.2109	13.4472	2.69204	2.18319	26.556
BDH2 ENSG00000164039	29.7407	12.9251	0.162869	0.730661	1.64152	20.047	16.0535	0.42366	0.272853	16.2947
BDKRB1 ENSG00000100739	0.125273	0.0427049	0.0530965	0.0700242	0.124556	1.02128	0.268964	0.293094	0.0177543	0.0875472
BDKRB2 ENSG00000168398	15.5231	0.588553	4.40873	0.0745709	0.227189	0.596888	6.03586	0.0399497	0.0318149	2.59634
BDNF ENSG00000176697	0.279704	0.0123962	0.891129	0.597253	0.579474	2.50441	0.00446731	0.113809	0.216795	0.337926
BDP1 ENSG00000145734	26.6219	0.203285	3.68894	0.306079	1.79183	0.525939	14.1023	0.322748	0.329961	1.39457
BEAN1 ENSG00000166546	0.102926	0.0656672	0.083206	0.519065	0.35346	0.0927875	0.112769	0.016724	1.36447	0.142586
BECN1 ENSG00000126581	3.45042	0.0133748	34.1388	0.0799512	1.00334	0.0218876	5.53741	28.2821	0.241244	8.26159
BEGAIN ENSG00000183092	5.27762	1.07736	0.677608	0.759496	0.41822	0.0883659	0.793251	65.6945	0.667834	9.37272
BEND2 ENSG00000177324	0.031311	0.0573518	0.0474397	0.595422	0.000181747	0.192274	0.000708545	0.323035	0.0773831	0.0238674
BEND3 ENSG00000178409	1.24172	0.133627	0.00706787	0.42383	1.64183	0.629786	0.0689801	0.00637067	0.329276	0.00355261
BEND4 ENSG00000188848	1.19678	0.00677044	4.54128	0.199903	0.555223	0.026196	0.0265031	0.0298891	5.36368e-05	3.99607
BEND5 ENSG00000162373	2.23663	4.92102	0.347736	0.438434	2.36631	0.112578	0.478363	6.32962	0.0528303	0.365157
BEND6 ENSG00000151917	0.332918	0.0575399	0.0561777	0.18458	0.231593	0.107719	0.0107023	0.244326	0.0152518	7.88323
BEND7 ENSG00000165626	22.9694	0.286083	0.0969904	0.405722	0.0369062	0.512212	11.5388	0.812387	0.0936244	0.221269
BEST1 ENSG00000167995	109.886	1.13334	27.5814	1.06897	6.98787	0.336743	13.952	105.859	115.892	40.9912
BEST2 ENSG00000039987	0.0102028	0.00816333	0.143636	0.160433	0.00367698	0.0386747	0.10136	0.00124567	0.116547	0.377104
BEST3 ENSG00000127325	0.112812	1.50037	0.826778	0.161875	0.192298	7.48607	1.06551	0.00564186	0.0105125	0.011773
BEST4 ENSG00000142959	0.00484642	0.0186166	0.0351042	0.541205	0.24114	0.0612794	0.0505512	0.0915692	0.787621	0.0575499
BET1 ENSG00000105829	2.27281	1.28991	17.3227	4.43469	2.80088	7.54006	4.08521	1.11	4.53386	4.99315
BET1L ENSG00000177951	0.408965	2.54212	4.38239	13.7193	0.298938	30.8468	8.10742	1.72363	2.98058	19.2098
BEX1 ENSG00000133169	0.105945	0.141412	4.19692	0.0517941	0.0319913	3.39372	0.358728	0.000243138	0.00636263	0.00485589
BEX2 ENSG00000133134	0.22331	0.365678	45.3333	4.70069	3.00246	18.0316	3.65155	8.32936	0.581201	3.27326
BEX3 ENSG00000166681	51.2932	0.268007	42.2073	1.358	26.2649	114.452	1.99581	11.2352	9.32432	24.7898
BEX4 ENSG00000102409	8.74679	19.4238	18.0943	7.77381	2.89652	0.13637	15.0175	33.3286	0.815135	4.11591
BEX5 ENSG00000184515	0.646605	0.554935	2.39952	0.0902576	1.73718	0.820268	1.38759	4.57113	0.31387	1.12051
BFAR ENSG00000103429	0.989589	12.0682	4.92864	2.04546	1.18929	14.92	9.61949	16.9651	2.71292	10.444
BFSP1 ENSG00000125864	0.376247	0.27949	0.0306135	0.000699482	0.00725594	0.129054	0.0438059	0.317761	14.1797	0.532831
BFSP2 ENSG00000170819	0.277945	0.0470871	0.00388118	0.0125655	0.0744134	0.00690827	0.0245598	0.193645	2.27159e-05	0.0303044
BGLAP ENSG00000242252	0.0590047	0.0450192	0.201871	0.137947	0.242609	0.917154	0.101935	1.16137	0.0780143	0.76258
BGN ENSG00000182492	179.037	120.414	0.00311973	56.7725	0.0828711	0.530163	1.71046	74.9963	277.186	14.2165
BHLHA15 ENSG00000180535	0.05375	0.0949857	0.0211481	0.0681441	0.174997	0.202782	0.0179785	0.00689761	0.0398192	0.000807594
BHLHB9 ENSG00000198908	1.3306	0.0424269	0.0636316	0.0888394	1.91474e-06	0.0529581	0.0016615	0.0159548	1.1462	1.23959
BHLHE22 ENSG00000180828	0.0165359	0.26151	0.058492	0.142821	0.233111	0.247319	0.164409	0.2197	0.07417	0.111524
BHLHE40 ENSG00000134107	0.353278	0.115748	4.57144	0.0265203	10.7046	0.821363	20.2616	0.236986	26.4703	5.43183
BHLHE41 ENSG00000123095	1.78948	0.562819	0.269778	0.315949	1.3559	0.0939508	49.0463	1.37613	0.771593	2.92057
BHMG1 ENSG00000237452	0.0349948	0.147801	0.0871747	0.000273006	0.0686728	0.0258059	0.00333517	0.0050893	0.0070811	0.0258976
BHMT ENSG00000145692	0.876884	0.30025	0.0765126	0.161671	0.294853	0.0146659	8.84541e-05	0.0134159	0.289017	0.0377157
BHMT2 ENSG00000132840	2.81679	1.93176	0.512745	1.28931	0.353986	0.35383	0.0633641	0.337825	2.91957	0.022423
BICC1 ENSG00000122870	1.13865	0.11671	0.692144	0.733357	0.637592	0.0886836	0.0751429	0.056314	2.39142	2.66466
BICD1 ENSG00000151746	0.0177125	1.88146	5.56955	0.820516	0.147528	0.263632	0.0708412	0.0809284	1.1753	8.07173
BICD2 ENSG00000185963	9.87356	3.29292	0.138403	0.710903	0.288217	46.2413	1.53681	0.367645	1.341	0.371063
BICDL1 ENSG00000135127	0.00778815	0.196888	2.03584	1.38879	0.160811	0.491574	5.08377	0.0417663	0.21512	0.273202
BICDL2 ENSG00000162069	2.29726	0.887308	13.8827	40.7394	9.45077	0.318726	25.2277	11.5991	0.861	42.5996
BID ENSG00000015475	0.22465	2.59264	0.198214	0.198946	0.0722163	23.1416	9.76092	0.187552	0.197228	0.239663
BIK ENSG00000100290	0.536187	16.8255	138.999	30.6312	30.4627	2.83492	13.0234	0.253315	0.273458	11.8713
BIN1 ENSG00000136717	552.156	103.566	45.2558	0.343883	10.7666	4.8287	0.362822	33.379	76.9539	94.2972
BIN2 ENSG00000110934	2.71585	0.237425	0.0509012	0.308732	0.0854612	0.0558449	0.0616043	1.32964	6.4281	0.751462
BIN3 ENSG00000147439	1.41308	43.1507	21.0268	33.4267	15.3377	2.13783	17.334	0.689546	4.99393	2.72223
BIRC2 ENSG00000110330	15.3276	2.15447	4.15291	5.92587	9.01367	12.1773	4.27608	4.79989	11.0187	7.38095
BIRC3 ENSG00000023445	0.0342735	0.49249	0.14871	2.55807	1.26273	13.4495	5.57709	0.236296	11.8965	2.39569
BIRC5 ENSG00000089685	0.789042	2.48536	0.161857	0.528788	0.182456	0.360356	0.117842	0.21407	0.178398	0.853654
BIRC6 ENSG00000115760	5.8479	1.41833	9.83988	0.521935	0.156145	1.28144	2.20025	9.95331	15.6296	0.212018
BIRC7 ENSG00000101197	2.77494	0.0147541	0.104925	0.00773807	0.00103269	0.279513	0.131565	0.0550686	0.00270752	0.0501978
BIVM ENSG00000134897	1.61994	2.37826	1.74455	3.91532	0.896629	0.563176	1.16685	1.12392	0.788641	1.28096
BLCAP ENSG00000166619	58.9142	67.9979	31.0805	2.13593	60.3094	57.3992	41.9122	1.91002	0.940581	2.18329
BLK ENSG00000136573	7.58383	0.195287	0.00970311	1.46718	0.093441	0.0608691	0.000193416	0.22146	0.179103	0.000336724
BLM ENSG00000197299	0.441903	0.118672	0.418412	0.0109888	0.0503172	0.284035	0.20157	0.190313	0.059306	0.182119
BLMH ENSG00000108578	0.332148	0.215255	0.0255244	0.26849	0.0609337	45.4658	0.754226	0.0668075	0.019921	5.82198
BLNK ENSG00000095585	0.195087	0.013492	0.320247	4.28505	0.115795	0.181273	0.071005	8.76841	2.57526	0.260567
BLOC1S1 ENSG00000135441	244.782	53.1106	31.8307	216.193	14.8074	2.4519	1.03403	12.0458	3.46105	32.1388
BLOC1S2 ENSG00000196072	0.193328	0.35948	3.4369	0.380058	1.71833	0.226691	0.155781	0.375064	4.44801	0.0217822
BLOC1S3 ENSG00000189114	0.31489	0.866203	0.426047	2.30648	0.00312295	3.44053	0.26728	0.0669575	0.242485	2.29092
BLOC1S4 ENSG00000186222	1.34331	0.276584	9.50441	0.18712	0.0290921	10.8345	1.14909	0.229253	3.7688	13.7244
BLOC1S5 ENSG00000188428	1.49494	0.95023	2.54001	0.0575536	0.00883154	4.12738	0.171221	4.08329	0.0266601	0.0486979
BLOC1S6 ENSG00000104164	2.29647	0.000483447	24.0985	0.850143	10.0582	0.204406	6.98721	0.372401	1.42756	22.6807
BLVRA ENSG00000106605	6.16089	4.10125	0.220168	1.37767	0.750973	75.3921	0.30933	0.006438	4.53663	0.891208
BLVRB ENSG00000090013	5.62045	246.161	34.645	41.3532	18.7029	8.06154	40.3785	3.30862	26.4551	29.9524
BLZF1 ENSG00000117475	1.07079	1.14553	0.324476	6.64682	0.235024	1.28414	4.37313	0.503594	1.68392	2.93277
BMF ENSG00000104081	6.1251	0.695789	11.057	0.198359	1.51095	4.88234	9.92603	22.5062	0.607783	25.0194
BMI1 ENSG00000168283	0.106278	0.643004	6.83042	2.75096	0.0163719	0.306985	1.10808	15.4524	7.62643	2.32945
BMP1 ENSG00000168487	18.9905	26.3189	0.188071	15.5993	0.150189	0.0421874	7.16609	46.6142	3.15066	11.7342
BMP10 ENSG00000163217	0.0059672	0.00545279	0.0022476	0.054798	0.162594	0.0395623	0.0209562	0.0430714	0.0519604	0.0139314
BMP2 ENSG00000125845	0.0460184	0.00547366	0.30204	0.104018	0.109394	0.0602682	8.17892	0.0764729	0.108418	0.00201058
BMP2K ENSG00000138756	14.0094	0.0192566	0.149972	0.00964555	0.276131	0.00572032	0.139636	0.397384	7.38438	0.835888
BMP3 ENSG00000152785	0.00251955	0.00529566	0.0874839	0.000949888	0.0600597	0.0363258	0.480508	0.105993	0.0359242	0.0541225
BMP4 ENSG00000125378	6.79989	16.2052	5.55691	0.325623	0.0523352	1.93104	0.653158	7.60003	2.5991	2.34032
BMP5 ENSG00000112175	0.0556338	0.555018	0.896792	0.0265955	0.190271	0.00247746	0.0254003	35.9756	1.87608	0.0802043
BMP6 ENSG00000153162	0.68017	0.00478697	3.76624e-12	0.139459	0.367705	0.107974	0.0400749	0.0337341	0.209044	0.0223502
BMP7 ENSG00000101144	2.24722	21.0021	3.06397	4.35484	5.18908	0.764925	15.3293	1.05362	0.211087	0.533075
BMP8A ENSG00000183682	0.19254	0.556486	0.471483	0.100506	0.0915037	0.704241	0.522692	0.286917	0.247648	0.238663
BMP8B ENSG00000116985	0.15383	0.04136	0.0953276	0.0150936	0.0522213	0.127392	0.00043718	3.38769	0.00945072	0.0224343
BMPER ENSG00000164619	1.39212	0.10026	0.0197512	0.0442397	0.2434	0.622388	0.0896873	0.0220005	5.37349	1.04212
BMPR1A ENSG00000107779	0.278186	0.540262	14.4647	0.267925	2.3469	5.60482	1.52853	15.0128	1.32681	2.00342
BMPR1B ENSG00000138696	0.206728	0.308636	6.04407	14.6356	18.4906	1.44105	2.30343	0.162751	0.0613014	0.812059
BMPR2 ENSG00000204217	0.587741	10.0902	7.94018	0.0457447	1.03487	0.728257	1.69267	1.71499	2.99889	2.69884
BMS1 ENSG00000165733	35.4566	15.9752	10.5458	5.83371	0.518408	0.560594	18.8925	1.92614	0.860871	0.114246
BMT2 ENSG00000164603	0.203124	0.0911073	0.36866	0.423212	2.07631	1.45703	1.32092	2.3519	1.53172	8.3607
BMX ENSG00000102010	0.00339398	0.00121614	0.0464118	0.049958	0.0645919	0.0542737	0.0262201	0.0237903	0.0175899	0.0124024
BNC1 ENSG00000169594	0.05973	0.0804523	0.048975	0.235674	0.079359	0.0152371	0.2805	0.0630423	0.205207	0.000148392
BNC2 ENSG00000173068	13.7009	2.58293	0.0709632	0.137039	1.92623	25.8973	0.0524068	0.841601	0.177138	0.540427
BNIP1 ENSG00000113734	9.5184	2.81204	4.3527	0.338132	0.0281204	0.318595	3.40865	0.413708	1.49501	2.48692
BNIP2 ENSG00000140299	4.76522	2.21493	9.78182	0.544128	12.5709	2.14097	14.082	3.34472	13.4344	0.797278
BNIP3 ENSG00000176171	0.346309	27.5881	62.4754	0.0343197	1.43957	0.051197	1.14819	1.74952	1.26536	4.59664
BNIP3L ENSG00000104765	0.183012	0.251677	16.6403	14.8179	7.54732	0.607019	0.0313795	3.13907	26.6744	6.57467
BNIPL ENSG00000163141	0.0771402	0.360489	0.151756	0.0546088	4.54545	0.176184	4.26034	1.52766	0.139861	0.708137
BOC ENSG00000144857	142.404	2.21935	5.74796	3.08159	3.63248	19.804	0.191074	27.1233	1.82398	12.3461
BOD1 ENSG00000145919	1.05053	41.5389	0.444258	0.228962	8.13131	35.8552	1.63108	0.736276	0.0187842	1.94196
BOD1L1 ENSG00000038219	3.69342	0.711902	8.51786	14.1011	11.0297	1.97776	0.594832	3.41288	2.47331	2.54868
BOD1L2 ENSG00000228075	0.012908	6.34662e-05	0.0193211	0.0636818	0.0280757	0.0129774	0.0615716	0.0254779	0.00470784	0.0901108
BOK ENSG00000176720	223.686	3.4004	0.125951	62.9989	4.91743	0.826328	1.16419	12.9529	1.1414	32.9523
BOLA1 ENSG00000178096	3.91952	1.41084	0.333284	6.87666	10.4797	47.8514	0.0233868	0.434058	1.24773	22.8992
BOLA2B ENSG00000169627	79.9969	2.71118	12.5724	67.0623	0.525907	12.9707	19.1587	2.5186	1.85932	18.8514
BOLA3 ENSG00000163170	0.379566	0.00185396	19.4113	0.266926	0.796934	19.8497	3.00101	0.157999	1.67306	1.30641
BOLL ENSG00000152430	0.035223	9.18103e-05	0.0808883	0.0257071	0.0376165	0.0296102	0.0134421	0.073382	0.176272	0.0839119
BOP1 ENSG00000261236	1.51974	38.2212	1.72907	18.8116	2.10009	0.345521	0.240704	1.59273	0.177684	16.9112
BORA ENSG00000136122	0.308208	0.0895559	0.124322	0.101479	0.0957451	1.60186	0.0308935	0.355794	0.126191	0.150939
BORCS5 ENSG00000165714	5.91955	0.193083	1.71039	0.00725702	0.160071	0.590231	1.84285	0.320505	0.23704	0.0856897
BORCS6 ENSG00000196544	13.6064	46.7216	7.60615	0.780299	0.204108	1.23664	0.597545	1.49874	22.9323	0.880892
BORCS7 ENSG00000166275	2.97689	16.7128	58.787	29.2204	4.66623	0.663168	2.19065	12.917	4.87115	12.6058
BORCS8 ENSG00000254901	0.929956	1.30609	4.82388	45.9152	20.545	0.401638	3.66209	24.0784	1.1214	4.84459
BORCS8-MEF2B ENSG00000064489	0.099025	0.425791	0.114428	0.165849	0.0672562	0.0290965	0.00408966	0.169814	0.110743	0.26113
BPGM ENSG00000172331	0.284905	0.0156814	3.87287	0.0313644	0.174579	0.315952	1.61372	0.095341	11.58	0.685748
BPHL ENSG00000137274	1.47337	16.0951	1.84709	4.38682	0.330551	9.40803	0.0469113	0.341447	2.85584	4.76984
BPI ENSG00000101425	3.22539	1.21243	0.25396	0.477445	0.399752	0.598115	0.00421019	0.0312286	5.73388	0.0619925
BPIFA1 ENSG00000198183	0.00283019	0.0536324	0.0186015	0.0207095	0.0689454	0.0509325	0.0478823	0.165746	0.221159	0.0511431
BPIFA2 ENSG00000131050	0.0663678	0.0276584	0.00740755	0.0420438	0.0306223	0.0193577	0.0653323	0.00313537	0.0362319	0.0783687
BPIFB1 ENSG00000125999	0.186873	0.123049	0.0249516	0.0793963	0.0371336	0.12111	0.0422815	0.115826	18.3023	0.552177
BPIFB2 ENSG00000078898	0.135673	0.160625	1.13438	20.2105	0.0276269	0.187483	0.0499996	0.51755	0.0448019	2.42592
BPIFB4 ENSG00000186191	0.00680349	0.0365419	0.0256597	0.0247737	0.007402	0.0529255	0.0247251	0.00245983	0.00209442	0.0531041
BPIFC ENSG00000184459	0.0245048	0.00485546	0.118776	0.0166076	0.0440443	0.0180795	0.00814027	0.00962919	0.139724	0.0136566
BPNT1 ENSG00000162813	0.000155204	0.254906	4.28015	0.100597	0.241777	1.75717	1.7944	4.81777	0.0522231	6.53788
BPTF ENSG00000171634	19.8102	1.91763	81.0695	0.109339	1.08973	1.18904	4.72963	46.581	0.381267	1.35306
BRAF ENSG00000157764	0.605111	0.0248083	8.53801	1.13211	4.2955	0.109628	1.96261	0.227786	0.309727	1.35731
BRAP ENSG00000089234	3.10632	36.2443	0.556135	6.64706	7.19855	2.81397	7.08455	0.00317827	0.0975673	1.10891
BRAT1 ENSG00000106009	4.80769	0.320061	38.5689	152.052	0.367224	44.7551	15.5993	48.8903	4.52815	33.3993
BRCA1 ENSG00000012048	0.243975	1.83456	0.0331472	0.611742	0.0447033	7.00499	1.23286	0.935857	0.655186	3.65567
BRCA2 ENSG00000139618	0.804691	0.075324	0.0177874	0.329114	3.91284	0.0215512	0.0561589	0.318435	0.28428	0.0380833
BRCC3 ENSG00000185515	0.107255	0.0239475	8.04748	0.345949	3.20588	1.60068	5.21327	0.68061	0.0571146	13.5757
BRD1 ENSG00000100425	3.10545	0.553305	45.6245	0.169969	0.0801828	1.31103	0.0806454	1.05926	13.1149	0.256717
BRD2 ENSG00000204256	26.3145	111.296	126.01	50.6073	107.389	3.40554	72.0305	158.581	140.764	92.6842
BRD3 ENSG00000169925	25.9609	0.0935807	15.8034	7.64282	43.2134	22.2203	0.805516	0.91063	3.68043	16.1429
BRD4 ENSG00000141867	180.627	0.219825	32.2101	37.7295	16.8857	12.7636	50.0928	29.1215	1.93398	0.460991
BRD7 ENSG00000166164	0.25127	0.335537	27.7828	0.427101	0.894869	26.7775	9.70741	11.9162	31.5273	0.958793
BRD8 ENSG00000112983	0.211725	3.44899	5.26855	70.5285	17.566	51.0658	3.92474	5.15417	0.529879	0.498224
BRD9 ENSG00000028310	32.6044	0.522766	8.82075	30.2516	0.26667	8.36625	5.20995	49.5099	35.0485	26.2754
BRDT ENSG00000137948	0.101316	0.0169763	0.306209	0.0237926	0.0651397	0.101932	0.000994281	0.000163439	0.184529	0.0310505
BRE ENSG00000158019	1.87165	34.6664	25.4403	1.1229	3.85803	11.755	1.14991	5.30843	4.46352	2.56744
BRF1 ENSG00000185024	51.1846	3.44562	23.4863	82.5967	4.7139	8.93776	5.89041	9.04697	3.40373	25.0646
BRF2 ENSG00000104221	0.368955	0.217433	1.32096	31.894	3.59477	8.83816	1.67726	0.343755	1.7307	0.0146528
BRI3 ENSG00000164713	200.611	88.413	78.0141	115.714	129.355	4.69703	34.6454	64.8526	56.9991	124.019
BRI3BP ENSG00000184992	8.67771	2.6469	9.79318	1.27949	0.325685	0.47474	0.156525	1.02041	0.0970772	0.96164
BRICD5 ENSG00000182685	3.9113	1.14761	2.34274	26.6156	0.749216	0.364558	0.107637	0.390148	0.178503	7.45102
BRINP1 ENSG00000078725	0.48899	0.142219	0.000739216	0.681512	0.243986	0.027953	0.0874437	5.94112	0.402078	0.123346
BRINP2 ENSG00000198797	6.47696e-05	0.00687009	0.00263125	0.167084	0.0242565	0.0559961	0.00671251	0.894969	0.0517317	0.056129
BRINP3 ENSG00000162670	0.696923	0.0284373	0.611512	0.200526	0.0872876	0.0278696	0.0412743	0.700327	0.306993	0.0888319
BRIP1 ENSG00000136492	1.74048	0.305858	0.0458584	0.393624	0.747363	0.24952	0.000156976	0.106713	0.121916	0.151914
BRIX1 ENSG00000113460	0.642005	0.115963	1.70792	0.190984	0.755623	0.533762	0.639338	8.8284e-05	0.0454479	6.12561
BRK1 ENSG00000254999	2.38726	147.249	44.0075	2.57124	1.54386	35.0123	37.4531	0.232689	46.0482	6.9393
BRMS1 ENSG00000174744	0.731739	0.943155	16.903	67.0227	5.61739	8.413	5.15944	0.611038	42.729	4.98367
BRMS1L ENSG00000100916	1.72233	0.163487	0.0318726	0.133565	2.83014	0.132729	0.0581144	0.186082	0.330956	0.907094
BROX ENSG00000162819	0.297262	0.905136	3.51688	0.217469	2.62153	3.12601	3.88293	1.61333	4.07488	2.54366
BRPF1 ENSG00000156983	12.7948	3.9404	0.00466555	0.203825	4.22721	7.48517	4.33707	2.77046	0.6823	0.675257
BRPF3 ENSG00000096070	0.281803	0.0457214	5.28171	0.428974	8.53627	20.8713	2.60421	0.340899	0.18827	2.85235
BRS3 ENSG00000102239	0.0236345	0.00513604	0.0289678	0.0300585	0.015132	0.0142028	0.0324738	0.11041	0.00767114	0.218883
BRSK1 ENSG00000160469	32.0806	0.0475482	0.43606	0.24993	0.176273	0.659398	3.08929	9.76147	2.34965	0.934241
BRSK2 ENSG00000174672	2.81209	0.0252636	4.82626	0.108698	0.0376115	0.145432	0.262337	0.0805397	0.307623	0.00202064
BRWD1 ENSG00000185658	0.443504	0.0686933	19.6445	0.110067	0.0112976	1.40215	7.77017	49.6069	5.42626	12.2117
BRWD3 ENSG00000165288	0.113942	5.03029	3.77541	8.65184	1.95983	0.200062	0.920243	0.992851	1.74821	7.01785
BSCL2 ENSG00000168000	0.254467	1.61282	1.02554	0.0206164	0.497944	0.181564	0.0346587	0.13021	5.74922	0.0451084
BSDC1 ENSG00000160058	0.911254	1.41315	30.4111	1.28079	35.2528	11.4198	0.259568	35.4396	1.45585	37.4687
BSG ENSG00000172270	340.524	152.171	123.07	338.905	61.0997	38.9834	14.6206	102.186	39.3453	126.195
BSN ENSG00000164061	0.812268	0.00339022	0.16518	0.107575	0.192317	0.00971885	0.0698094	0.418536	0.0517777	0.128915
BSND ENSG00000162399	0.301604	0.00143722	0.00485756	0.00429199	0.192864	0.0208998	0.00485118	0.0236473	0.204453	0.00115914
BSPH1 ENSG00000188334	0.276577	0.207622	0.182334	0.0579762	0.000695879	0.0523767	0.0619158	0.0128369	0.00444116	0.00366977
BSPRY ENSG00000119411	0.00292306	0.528907	2.46	1.55181	9.02844	15.371	2.28646	0.0114098	0.838411	4.36777
BST1 ENSG00000109743	0.287533	7.00776	0.342958	0.0860015	0.0970408	0.683927	0.31648	2.38173	1.89861	1.56582
BST2 ENSG00000130303	272.09	107.86	4.05364	16.1903	0.407591	0.088894	2.42882	108.664	39.5693	7.37643
BTAF1 ENSG00000095564	0.0396787	0.223815	1.07967	0.308435	6.768	0.665882	4.033	4.29329	0.495681	0.610855
BTBD1 ENSG00000064726	38.6713	2.80101	23.3142	1.11097	0.972965	2.38379	12.6362	1.48492	4.55653	9.94877
BTBD10 ENSG00000148925	5.36371	0.198295	3.65269	0.0135481	0.104881	0.265896	1.42066	0.391246	0.109139	0.0421946
BTBD11 ENSG00000151136	0.69268	0.160719	0.101088	0.0842216	1.48927	8.03721	4.05079	0.0165143	0.839077	0.0622633
BTBD16 ENSG00000138152	0.0319357	0.0433209	0.537436	0.0596198	0.270602	0.280954	0.565477	0.160888	2.37493	0.117895
BTBD18 ENSG00000233436	0.0969993	0.00637607	0.0282351	0.0282293	0.0899509	0.059484	0.0141343	0.0334147	0.117537	0.0299614
BTBD19 ENSG00000222009	0.405594	0.335314	0.0121277	0.0208912	0.0817124	0.0359108	0.214821	0.509294	1.26239	0.588723
BTBD2 ENSG00000133243	103.131	0.331996	41.2227	223.044	28.1246	30.4724	26.3299	76.3964	1.86448	54.4781
BTBD3 ENSG00000132640	23.5317	0.269159	16.0927	1.5288	0.550567	0.560477	8.49127	13.7953	77.2505	0.545461
BTBD6 ENSG00000184887	69.4814	32.1221	34.8407	7.32904	10.719	29.6777	16.6868	4.06279	3.03665	13.1116
BTBD7 ENSG00000011114	0.830205	4.33912	20.2745	1.43549	7.24173	10.2537	5.39647	6.77116	17.8373	0.043074
BTBD8 ENSG00000189195	0.192131	0.317227	0.686811	2.1794	0.00915531	0.0802018	0.617144	2.67299	0.121773	0.104973
BTBD9 ENSG00000183826	18.606	0.387221	7.17213	7.12075	0.263648	3.94	6.43422	0.144096	0.0188815	1.13557
BTC ENSG00000174808	0.0331829	0.0267641	0.271854	0.113776	0.605849	0.0964893	0.0842519	0.603294	2.33979	1.37632
BTD ENSG00000169814	6.14792	43.5002	15.8105	1.2341	12.0366	41.9776	0.776123	1.59081	1.23061	0.618074
BTF3 ENSG00000145741	71.1772	1.18552	46.7279	2.59474	4.38053	21.271	30.3328	64.3518	24.2114	17.6993
BTF3L4 ENSG00000134717	0.540921	0.0606688	7.81425	0.0719614	3.40781	0.539801	8.22618	3.28517	6.19534	11.1049
BTG1 ENSG00000133639	1.87987	0.195386	1.63182	13.721	4.51973	0.196242	32.6819	121.48	60.5453	0.878069
BTG2 ENSG00000159388	68.7388	1.03997	39.0666	0.185102	3.03587	0.481769	20.1688	1.24098	105.81	6.2573
BTG3 ENSG00000154640	0.442262	0.732934	8.88091	0.0187074	0.675429	0.320621	11.8813	1.26226	0.18872	3.29834
BTG4 ENSG00000137707	0.364302	0.137335	0.00167141	0.00946119	0.0171783	0.0281353	0.00217309	0.314179	0.0458194	0.149922
BTK ENSG00000010671	0.0135852	3.06383	0.100016	0.188083	1.8079	0.0924828	0.0864733	0.330179	0.0155883	0.0193212
BTLA ENSG00000186265	0.341786	0.00691697	0.0600926	0.0903129	0.0830749	0.103564	2.84389e-05	0.000124177	0.270985	0.00143987
BTN1A1 ENSG00000124557	0.00882894	0.0201116	0.07994	0.134094	0.126205	0.000216157	0.0198368	0.000876712	0.00571937	0.021937
BTN2A1 ENSG00000112763	1.70353	4.7065	0.201603	0.437425	3.06427	1.02288	4.88003	12.3518	0.175848	0.815302
BTN2A2 ENSG00000124508	0.75407	9.44873	1.69304	1.61317	0.135146	2.22292	0.546945	0.556522	0.153189	1.31446
BTN3A1 ENSG00000026950	0.152516	8.86907	0.796562	0.455363	0.354307	12.7429	1.02804	4.91068	2.04808	10.2257
BTN3A2 ENSG00000186470	0.179262	0.486263	0.375527	0.159262	0.492334	11.6248	0.726542	7.24052	0.709886	1.21228
BTN3A3 ENSG00000111801	0.123008	0.0314309	1.01113	0.912473	0.421241	6.22178	0.169587	0.174429	0.083538	1.40606
BTNL2 ENSG00000204290	2.3395	0.0379163	0.0919581	0.0420309	0.000534202	0.0554255	0.0239834	0.035395	0.0101385	0.00113037
BTNL3 ENSG00000168903	0.14573	0.420349	0.122142	0.17596	0.334498	0.0207926	0.0247015	0.434227	0.000129934	0.0967214
BTNL8 ENSG00000113303	0.0855224	0.0324095	0.00911162	0.014568	0.013832	0.00848865	0.0147419	0.00215528	0.0723939	0.00703236
BTNL9 ENSG00000165810	0.629	0.0437116	0.039163	9.49561	0.159355	0.00480847	0.274264	0.477373	0.0593262	0.143221
BTRC ENSG00000166167	0.0594836	2.19148	6.66274	1.68023	0.0352073	2.69687	0.332013	0.191045	0.542888	22.472
BUB1 ENSG00000169679	0.0352002	0.177045	0.161698	0.146169	0.0130833	0.0246326	0.0446586	0.0150227	0.0552131	0.00302275
BUB1B ENSG00000156970	0.0287285	0.101847	0.00240771	0.0832632	0.0238312	0.0774675	0.0525702	0.0577224	0.0515272	0.0772612
BUB3 ENSG00000154473	0.350024	0.769513	11.9922	0.680514	0.0840156	0.0412082	1.30907	19.5762	1.14228	4.20647
BUD13 ENSG00000137656	9.0835	5.03213	3.17472	0.566898	0.29648	1.46768	0.307999	7.96994	0.0758682	1.04802
BUD31 ENSG00000106245	4.00963	103.57	47.4868	63.461	23.6543	48.5857	9.96144	32.4673	20.9892	56.779
BVES ENSG00000112276	5.28858	0.21087	0.405576	0.138812	0.341661	0.688425	0.468833	0.150656	5.2311	0.16113
BYSL ENSG00000112578	0.835999	18.8998	1.49884	0.991745	3.82598	1.50035	3.20993	0.05578	0.326973	0.279732
BZW1 ENSG00000082153	1.66767	0.100689	12.9954	0.23992	1.91879	0.957913	14.5797	0.371637	0.684218	4.1153
BZW2 ENSG00000136261	4.72273	0.0161991	0.761002	1.54884	0.10351	5.52117	3.23024	2.12089	1.34372	3.58401
C10orf10 ENSG00000165507	0.0374735	3.26547	0.505357	0.705364	0.618639	0.819995	6.08054	10.0146	39.0286	7.09091
C10orf105 ENSG00000214688	0.103945	0.00938815	0.00018723	0.0238263	0.00950911	0.00267623	0.0132211	0.3033	0.0863797	0.0167136
C10orf107 ENSG00000183346	2.865	0.184375	1.83444	0.696362	0.845018	0.458035	0.378725	1.3557	0.725941	0.32741
C10orf11 ENSG00000148655	0.0160067	12.1804	6.66302	1.19747	0.552867	8.76353	3.83897	26.5073	1.05256	3.44849
C10orf128 ENSG00000204161	4.12606	0.175293	0.175058	0.772491	0.0111174	0.0455571	0.0183679	0.352854	1.27674	0.206014
C10orf142 ENSG00000277288	0.0166527	0.0947784	0.00670249	0.169458	0.0955442	0.00231174	0.00464592	0.00884823	0.0733493	0.000372485
C10orf2 ENSG00000107815	13.7151	0.10643	2.02138	0.576887	0.00591012	2.95139	2.56567	3.69246	0.00155377	3.96154
C10orf35 ENSG00000171224	0.842142	1.87198	1.81955	5.2852	2.40449	3.13376	0.447948	0.273255	12.8754	2.95235
C10orf53 ENSG00000178645	0.118572	0.036772	0.163066	0.404118	0.0764163	1.43829e-06	0.0337747	0.0212262	0.0320409	0.0674644
C10orf54 ENSG00000107738	153.094	14.2103	0.157133	0.657793	1.81157	0.0326771	20.4294	37.7067	24.3504	21.0706
C10orf55 ENSG00000222047	0.153242	0.0728888	0.0832449	0.0598798	0.0180115	0.032732	0.0236129	0.0769655	0.155919	0.35485
C10orf62 ENSG00000203942	0.0141796	0.0127826	0.0253725	0.0559073	0.032458	0.325143	0.00400038	0.0499504	0.29589	0.0354171
C10orf67 ENSG00000179133	2.31504	0.000997784	0.0509393	0.059399	0.00544095	0.100757	0.105394	0.201959	0.383921	0.208955
C10orf71 ENSG00000177354	0.0503264	0.00981655	0.00335834	0.0275185	0.0923939	0.0191859	0.0198315	0.00750299	0.0129519	4.21336
C10orf76 ENSG00000120029	1.03594	27.4051	0.0786346	2.88619	1.90858	68.7152	4.71337	0.520742	0.032381	0.347034
C10orf82 ENSG00000165863	0.158913	0.00374646	0.000109307	0.0127084	0.167595	0.023154	1.24128	0.0155739	0.00103996	0.0423836
C10orf88 ENSG00000119965	0.147778	0.104012	0.0462673	0.593921	2.02205	2.74286	0.00989672	0.0193136	2.39409	0.0269161
C10orf90 ENSG00000154493	0.162235	0.00203022	0.0123054	0.0422471	0.00159061	0.0196954	0.024316	0.0116153	0.0867669	0.0457394
C10orf95 ENSG00000120055	0.116927	0.629878	0.0394214	0.226951	0.059815	0.765484	0.0646319	0.0177375	0.0428553	3.0394
C10orf99 ENSG00000188373	8.6311	0.274568	0.117348	0.123835	0.0122612	0.201153	6.57842	2.03342e-05	0.0843655	0.0386897
C11orf1 ENSG00000137720	0.080677	6.15474	10.0246	1.13636	0.704317	0.0903055	1.9455	3.24096	0.267569	0.214575
C11orf16 ENSG00000176029	0.102818	0.0280605	0.341512	0.0346972	0.0669665	0.0613601	0.551018	0.00306504	0.0788099	0.0310854
C11orf21 ENSG00000110665	0.00163906	0.197725	0.0174544	0.123927	0.0366422	0.287173	0.0359261	1.72769	0.0176791	0.82547
C11orf24 ENSG00000171067	34.1368	3.5674	9.93755	33.3791	0.376534	25.3758	0.855379	41.9444	11.1701	17.3949
C11orf31 ENSG00000211450	4.23782	0.214935	29.008	42.0526	18.2784	38.9318	25.617	35.845	31.8444	15.9221
C11orf40 ENSG00000171987	0.00378654	9.54289e-05	0.107354	0.0901903	0.0620442	0.00231127	0.0715737	5.78331e-05	0.217451	0.0158113
C11orf42 ENSG00000180878	0.0107145	0.0134135	0.000874234	0.0832751	0.0520591	0.00173993	0.0446749	0.0362255	0.152326	0.0438249
C11orf45 ENSG00000174370	3.32936	0.234898	0.0622321	0.0874388	0.185709	0.031435	0.109756	0.41916	0.151878	0.14008
C11orf49 ENSG00000149179	0.655355	2.26589	0.577115	25.3482	0.000667839	35.6896	12.2898	10.7178	15.8681	0.292943
C11orf52 ENSG00000149300	0.140264	0.000584784	0.0957875	0.510778	0.122715	0.0316335	0.0753907	0.310306	0.0124373	0.0474937
C11orf53 ENSG00000150750	0.140196	0.0921777	0.0216869	0.110149	0.00933053	0.0394867	0.362326	0.116006	0.0457886	0.154581
C11orf54 ENSG00000182919	0.35316	0.0388514	9.41902	0.191255	12.8119	5.77811	0.0431664	3.90416	0.109165	0.402391
C11orf57 ENSG00000150776	2.62814	0.832768	1.17133	4.01631	1.91898	6.11519	0.671147	2.1829	1.25399	4.26272
C11orf58 ENSG00000110696	7.05231	26.9341	26.2594	0.194023	4.76138	5.91953	11.7415	32.6075	2.11689	23.1081
C11orf63 ENSG00000109944	0.829548	0.18707	0.0329046	1.50156	1.2279	0.0271498	0.0848086	0.00908501	0.128182	0.198396
C11orf65 ENSG00000166323	2.38862	0.0290508	0.161651	0.0897085	0.0692842	0.00205593	0.00846445	0.505855	0.236192	0.212918
C11orf68 ENSG00000175573	1.01571	79.9153	13.3741	0.855976	0.589702	0.773954	1.35336	23.9054	33.7298	11.7573
C11orf70 ENSG00000137691	1.11782	0.449804	0.183834	0.137751	0.134745	0.367909	0.456331	0.0321762	0.09946	0.769468
C11orf71 ENSG00000180425	0.253608	0.0859398	2.19195	2.01153	7.09524	0.381095	0.0521158	0.596339	2.67802	0.234527
C11orf74 ENSG00000166352	0.49679	0.189149	3.20551	0.119311	1.38135	1.06439	1.32295	0.0467843	0.797592	0.105247
C11orf80 ENSG00000173715	0.101748	0.624156	2.21346	1.69205	1.68821	3.37261	0.12076	0.157022	0.0901539	0.445603
C11orf84 ENSG00000168005	0.688091	0.138079	1.64739	0.963591	0.38581	4.0371	0.682621	1.67585	5.34075	0.623856
C11orf87 ENSG00000185742	0.0466746	0.235868	0.0434229	0.00713821	0.743653	0.0526272	0.131912	0.11298	0.105379	0.145137
C11orf88 ENSG00000183644	0.00666092	0.0509171	0.0590081	0.0035585	0.0542944	0.053011	0.0716261	0.0144412	0.0220949	0.124821
C11orf91 ENSG00000205177	0.0532281	0.0806819	0.0256995	0.0382429	0.0102887	0.0124605	0.048613	0.0108075	0.0312215	0.045009
C11orf94 ENSG00000234776	0.237242	0.0228321	0.095086	0.0465314	0.0774276	0.0646441	0.0359483	0.0301657	0.0216505	0.00871874
C11orf95 ENSG00000188070	3.40822	53.6239	9.59466	1.05243	2.25886	5.32701	0.250394	10.6886	0.428989	3.18137
C11orf96 ENSG00000187479	65.6125	81.0365	0.198809	0.0670051	0.459165	0.478895	0.153444	190.212	148.225	0.508226
C11orf98 ENSG00000278615	0.458174	0.453707	0.560313	0.0525555	0.388603	0.0667937	0.0748109	0.192503	0.0464827	0.123564
C12orf10 ENSG00000139637	19.5735	40.5666	16.4107	3.51198	1.65011	0.0534068	1.44822	0.107133	55.7967	4.10667
C12orf29 ENSG00000133641	6.16617	0.271367	1.9995	0.764025	3.56384	0.206911	0.0153367	0.166772	1.87459	1.86997
C12orf4 ENSG00000047621	0.43709	0.277546	6.31345	0.353347	0.117683	10.6206	0.832925	0.0471836	0.736892	0.340054
C12orf40 ENSG00000180116	0.148003	0.00752847	0.0666101	0.0265396	0.0829678	0.0529815	0.0445071	0.0245041	0.0349487	0.0246835
C12orf42 ENSG00000179088	2.24731	0.0240006	0.000115082	0.0402458	0.0599941	0.0803377	0.0357027	0.0459857	0.091391	0.0402997
C12orf43 ENSG00000157895	5.87626	15.1887	2.11734	39.0253	12.7321	29.7771	1.12569	3.96951	8.56632	0.148949
C12orf45 ENSG00000151131	4.6244	5.65189	19.4503	0.0820221	0.0452185	2.2619	3.105	1.77158	0.0125777	0.520835
C12orf49 ENSG00000111412	0.0867666	0.246922	0.7786	1.01091	0.0487569	2.67226	5.07655	0.0511523	1.74421	1.09628
C12orf50 ENSG00000165805	0.0086855	0.0564228	0.0920934	0.213587	0.0179696	0.0306512	0.0176965	0.264832	0.0170172	0.237017
C12orf54 ENSG00000177627	1.65231	0.133444	0.032068	0.0443448	0.425685	0.0581793	2.19644	0.11563	0.513614	0.00631413
C12orf56 ENSG00000185306	0.385616	0.00652102	0.342162	2.64363	0.0702791	0.03864	0.120836	0.0523281	0.0858603	0.498308
C12orf57 ENSG00000111678	560.058	324.394	153.442	111.469	64.5702	15.0287	0.061399	134.686	95.9939	69.5247
C12orf60 ENSG00000182993	4.56909	1.01893	0.0900523	0.244425	0.60299	0.0744429	0.51229	0.593352	2.63494	0.0331686
C12orf65 ENSG00000130921	0.736115	6.53996	1.44598	2.29836	2.83908	12.4852	1.12379	1.23984	0.888326	1.69729
C12orf66 ENSG00000174206	0.238703	0.151531	5.77952	3.49581	0.161248	0.279809	1.71308	1.21274	0.546309	6.79375
C12orf71 ENSG00000214700	0.116677	0.164277	0.0586803	0.0419654	0.0592777	0.030516	0.000982265	0.122072	0.0172012	0.0837334
C12orf73 ENSG00000204954	1.63084	0.0453086	1.9282	4.2902	1.33689	4.65487	1.24526	1.40063	0.911613	0.522518
C12orf75 ENSG00000235162	24.2801	0.322835	0.293535	0.368766	1.96755	0.140337	0.565357	12.4021	0.594105	0.183881
C12orf76 ENSG00000174456	1.34248	0.891032	1.34856	3.24899	1.1727	18.3443	3.74823	2.97365	0.230494	1.38379
C14orf1 ENSG00000133935	0.244903	73.0564	97.2732	0.816702	5.41865	74.8388	4.50994	14.0315	0.036628	28.1262
C14orf105 ENSG00000100557	0.411152	0.144239	0.0704394	0.0398402	0.084336	0.00026014	0.005279	0.00661973	0.460031	0.0680059
C14orf119 ENSG00000179933	0.370351	0.849168	0.180544	1.16847	0.0603837	7.20817	0.0601812	0.732989	6.4934	19.0408
C14orf132 ENSG00000227051	3.09433	2.21353	0.21896	0.883654	0.423512	3.4066	0.0448339	2.79306	1.9489	0.0358215
C14orf142 ENSG00000170270	1.67558	0.0151794	2.32853	0.469726	0.0750876	0.908586	0.249078	0.990939	0.370793	0.441445
C14orf159 ENSG00000133943	1.68385	7.77099	1.19574	0.148964	0.754954	15.4486	0.128502	0.0618473	0.511779	0.366034
C14orf166 ENSG00000087302	21.068	1.13183	5.24781	0.191983	0.760552	53.0739	7.62402	4.07348	0.463049	8.99108
C14orf169 ENSG00000170468	1.67746	2.83802	0.746918	0.0357344	0.433453	0.846329	1.61413	0.466801	0.0432343	0.28849
C14orf177 ENSG00000176605	0.0479605	0.00486463	0.026997	0.0330607	0.111123	0.000916154	5.72275e-06	0.00397651	0.0265166	0.0297219
C14orf178 ENSG00000197734	0.00167483	0.0496392	0.0103972	0.0219996	0.0066631	0.0259759	0.00087546	0.095157	0.0562428	0.029877
C14orf180 ENSG00000184601	0.0779134	0.467797	0.000293543	0.0598336	0.00933923	0.000312641	0.0231885	0.0320547	0.0390248	0.552446
C14orf2 ENSG00000156411	36.2417	3.55978	0.341061	2.41244	42.8177	257.605	28.864	7.13325	0.440744	11.4852
C14orf28 ENSG00000179476	0.748308	0.0496682	2.87124	0.027167	0.19561	0.0969069	0.173322	0.453533	1.27337	0.753314
C14orf37 ENSG00000139971	0.300867	0.197282	0.14949	1.84351	0.100493	0.283245	0.105703	0.0166654	0.146038	0.32479
C14orf39 ENSG00000179008	0.0544785	0.0396435	0.00263026	0.00497928	0.00220209	0.0349334	0.0418152	4.05517e-06	0.0447172	1.30126
C14orf79 ENSG00000140104	1.18696	0.0134441	2.19052	40.1395	2.10963	0.935452	0.96823	7.30514	1.05683	0.150282
C14orf80 ENSG00000185347	0.00350766	0.760796	0.0134922	0.31011	6.33187	0.0309564	1.4912	2.13827	6.84343	12.9009
C14orf93 ENSG00000100802	4.74967	0.767401	0.646773	0.656019	0.0411633	14.1617	0.835334	0.0237147	0.419027	1.35179
C15orf39 ENSG00000167173	2.75515	1.43801	0.385469	17.5649	1.41259	18.7468	3.38163	0.356416	0.320912	0.656784
C15orf40 ENSG00000169609	13.92	14.1353	9.54685	10.4102	9.49649	2.38421	0.0278534	1.31567	22.8713	0.539985
C15orf41 ENSG00000186073	1.25301	2.49551	0.0975985	0.219544	0.040402	0.085774	3.55206	0.190396	0.475379	0.0156462
C15orf48 ENSG00000166920	0.875306	0.218529	16.1574	0.258771	0.724951	0.355094	2.4095	2.62458	0.984457	20.3806
C15orf52 ENSG00000188549	9.27628	24.1391	0.187259	1.68274	0.0602912	26.3303	0.0189287	0.0781072	1.2485	1.01004
C15orf53 ENSG00000175779	0.885051	0.00711141	0.0848504	0.0911379	0.0885702	0.000190504	0.0309132	0.0148699	0.0210405	0.0134168
C15orf57 ENSG00000128891	17.6663	0.367394	0.000538295	0.328019	0.0874074	4.70483	11.9035	5.05985	0.343715	2.20135
C15orf59 ENSG00000205363	22.3617	16.5295	11.1369	1.47547	1.13918	0.143712	3.03254	22.3537	0.123981	14.8753
C15orf61 ENSG00000189227	0.515601	0.813029	5.28918	0.658982	8.09546	0.230724	0.0256206	11.6521	1.67143	0.428368
C15orf62 ENSG00000188277	0.00670365	0.0974219	0.0963597	0.188238	0.319389	0.139283	0.549968	0.692307	0.168159	0.478774
C15orf65 ENSG00000261652	0.126264	0.027043	0.263688	0.448947	0.050332	0.0605395	0.0576179	0.654415	0.142041	0.182812
C16orf13 ENSG00000130731	45.4013	51.4019	3.67193	174.484	23.2726	38.4265	0.182991	2.54517	11.3214	22.9718
C16orf45 ENSG00000166780	30.1413	1.30189	0.89868	0.104407	0.24369	0.0604809	9.59425	1.32345	17.7435	0.0580411
C16orf46 ENSG00000166455	0.0143488	0.0832249	0.0397009	0.0239237	0.179565	0.726019	0.0159434	0.136705	0.0767427	0.0831117
C16orf52 ENSG00000185716	3.33474	1.30012	12.6626	0.199421	0.534422	3.04173	3.49219	0.39756	0.0095295	0.0784789
C16orf54 ENSG00000185905	0.622482	0.108276	0.310422	0.107614	0.00874351	0.173289	0.0812144	1.44322	4.40712	0.00280174
C16orf58 ENSG00000140688	0.374428	48.2526	52.93	89.2981	27.2059	179.07	1.93108	9.27572	0.614844	24.5559
C16orf59 ENSG00000162062	0.751777	0.032734	2.41382	3.56446	0.168716	0.741248	0.257563	0.693557	0.0045505	0.00425824
C16orf62 ENSG00000103544	22.7257	0.307276	14.9801	29.3443	1.18219	0.506419	0.435249	9.40889	3.66425	0.455008
C16orf70 ENSG00000125149	0.58884	13.1202	19.0859	15.8085	11.2709	14.4058	0.0506695	1.91168	6.40758	1.58785
C16orf71 ENSG00000166246	1.18326	0.0179277	0.351227	0.217337	1.92014	2.18773	0.30881	0.0152911	0.712829	2.18086
C16orf72 ENSG00000182831	0.0443637	0.0546951	4.77131	0.0037768	0.63743	2.2746	0.0236793	9.94465	3.23544	4.80713
C16orf74 ENSG00000154102	0.0241141	0.123279	1.2749	0.0218199	0.851603	0.322014	13.7382	25.0787	0.960986	0.221461
C16orf78 ENSG00000166152	0.254542	0.00354554	0.0673773	0.196879	0.164629	0.00753137	0.0130065	0.0251343	0.172168	0.17392
C16orf82 ENSG00000234186	0.173724	0.0370638	0.000707448	0.00448386	0.0134848	0.000454397	0.0203067	0.0039751	0.0141733	0.0911275
C16orf86 ENSG00000159761	0.47256	6.13053	0.0147278	0.258918	0.542552	0.337061	0.0577213	6.44044	0.746636	0.180984
C16orf87 ENSG00000155330	0.242426	0.0312688	2.09649	0.173886	1.19134	0.105457	0.201523	3.22158	0.365021	0.402695
C16orf89 ENSG00000153446	33.3471	12.4179	0.616939	0.857834	12.6335	1.53338	1.46757	5.09677	3.93248	3.34869
C16orf91 ENSG00000174109	8.03733	0.0703727	0.589224	0.24567	0.0467683	4.39808	2.61491	10.0257	0.126623	7.14959
C16orf92 ENSG00000167194	0.0141455	0.0176779	0.0149593	0.00198118	0.0304476	0.14665	0.0224505	0.00135198	0.403528	0.0746471
C16orf95 ENSG00000260456	1.08571	0.19124	0.0161225	0.00391893	0.139783	0.000320501	0.563189	0.00103998	0.175734	0.120921
C16orf96 ENSG00000205832	0.0526665	0.558269	0.0461195	0.0327218	0.0369454	0.00746475	0.0771727	0.00598894	0.147553	0.118656
C17orf105 ENSG00000231256	0.0206944	0.0660418	0.103554	0.0243764	0.0998054	0.0328274	0.00590746	0.0217164	0.100844	0.0169044
C17orf107 ENSG00000205710	1.65369	4.42165	0.674649	0.258363	0.335282	0.561264	3.06593	0.552226	1.02423	20.4621
C17orf49 ENSG00000258315	0.768891	0.0498584	2.89607	0.348798	0.0168687	6.78024	4.517	0.0576725	0.53551	0.177864
C17orf50 ENSG00000270806	0.00898066	0.147257	0.0791024	0.0249881	0.0315499	0.0335142	0.0738447	0.0794495	0.148691	0.331563
C17orf51 ENSG00000212719	0.0573013	9.12316	1.0516	1.05447	0.766424	1.15906	0.367068	0.997616	0.270665	1.06211
C17orf53 ENSG00000125319	0.465027	0.772288	0.306331	0.188165	0.281142	0.137086	0.0301673	0.382736	0.174649	0.0874725
C17orf58 ENSG00000186665	1.34551	0.0389038	2.1345	0.140346	7.6698	0.0463411	0.304823	0.379419	0.0257282	1.01901
C17orf62 ENSG00000178927	3.99703	41.3193	37.6344	66.9344	0.0326524	13.545	1.67289	24.4202	5.7623	34.2971
C17orf64 ENSG00000141371	0.199599	0.000621896	0.000589463	0.0176439	0.00942182	0.073043	0.00287736	0.0453198	0.0214086	0.0391008
C17orf67 ENSG00000214226	4.20785	0.195403	5.43136	0.211748	0.0335994	0.0160278	0.461405	0.321424	0.0810037	0.153046
C17orf74 ENSG00000184560	0.0586352	0.0144419	0.0457038	0.0543295	0.000864514	0.00729117	0.00227601	0.49915	0.0335095	0.0533546
C17orf75 ENSG00000108666	0.104692	0.0813006	2.36543	0.0353862	3.233	0.374593	3.49055	1.59116	1.12258	3.18484
C17orf78 ENSG00000278505	0.00686721	0.275396	0.220937	0.125648	0.0546532	0.197653	0.14162	0.00431266	0.0100653	0.168606
C17orf80 ENSG00000141219	1.63604	11.8259	1.03768	0.294102	0.223962	11.982	0.46631	14.2457	3.34878	4.42054
C17orf89 ENSG00000224877	63.7911	52.1666	26.7881	59.8081	53.062	30.8492	17.0828	9.58388	6.16233	12.545
C17orf96 ENSG00000273604	0.387108	1.0604	0.573235	0.222331	0.0885705	0.148126	0.166451	0.485526	3.89302	0.00401088
C17orf97 ENSG00000187624	0.439547	2.75929	0.0841573	0.123224	0.0114244	5.94644	0.0452869	1.44815	2.56797	1.04537
C17orf98 ENSG00000275489	0.00280968	0.000229332	0.0585212	0.00293888	0.926962	0.0205058	0.540679	0.419764	0.0968754	1.65511
C17orf99 ENSG00000187997	0.46578	0.429363	0.006689	0.0315916	0.0773743	0.0121512	0.000687622	0.00397112	1.02106	0.0774887
C18orf21 ENSG00000141428	0.11046	0.321749	3.12298	0.750877	1.60182	3.19793	1.69871	0.410587	0.00318292	3.31282
C18orf25 ENSG00000152242	1.71548	0.421792	7.3506	0.802207	0.00938183	0.452082	1.18926	4.06961	0.889221	8.57117
C18orf32 ENSG00000177576	4.3184	4.0645	4.41519	4.85837	5.00931	9.74058	3.50923	3.43362	0.0181764	2.8301
C18orf54 ENSG00000166845	0.197546	0.0381265	0.0358629	0.0143006	0.0666171	0.0182833	0.0254074	0.244496	2.01101	0.0070341
C18orf63 ENSG00000206043	0.0155573	0.0246308	0.0125521	0.0362141	0.058349	0.0950185	0.127682	0.0441933	0.00782978	0.0945894
C18orf8 ENSG00000141452	5.36953	1.09515	13.3733	0.184526	4.19416	0.701776	4.59641	0.157097	0.341734	5.99853
C19orf12 ENSG00000131943	0.270123	83.9296	3.14848	2.20096	19.6468	45.9509	5.30259	0.105501	1.43893	0.521113
C19orf18 ENSG00000177025	3.09857	0.0106401	0.944013	6.10357	2.81842	0.642499	0.0397097	0.141249	0.0476869	4.46824
C19orf24 ENSG00000228300	1.22792	112.375	8.25629	73	0.558726	5.23591	0.692621	1.09565	34.9552	42.1214
C19orf25 ENSG00000119559	2.51902	33.3423	8.67266	30.3111	75.0272	10.8814	6.07835	36.5005	61.8867	6.22725
C19orf33 ENSG00000167644	1.29808	1.82816	1.54527	0.797921	0.683177	0.46701	11.4902	0.164899	22.6172	16.67
C19orf35 ENSG00000188305	0.722619	0.00819249	0.0920486	0.0591816	0.254938	0.0465908	0.0930439	0.0958608	0.152245	1.26901
C19orf38 ENSG00000214212	0.535105	0.166892	0.00481306	0.357313	0.274698	0.900356	0.13097	9.70079	0.099885	0.00347063
C19orf43 ENSG00000123144	11.2135	150.772	31.3324	7.06262	46.4735	159.981	41.1721	50.9462	2.82531	45.4722
C19orf44 ENSG00000105072	12.6238	2.39553	0.363549	9.0165	0.82183	0.600076	0.132181	18.5709	0.177584	2.18566
C19orf45 ENSG00000198723	0.0319742	0.365216	0.387617	0.458423	0.260705	0.0592978	0.0531239	0.788345	0.0756048	0.0477181
C19orf47 ENSG00000160392	0.251124	0.735424	6.30871	13.2151	3.41627	0.00609402	16.0766	19.0217	19.1622	0.126817
C19orf48 ENSG00000167747	96.5607	84.5682	32.6595	229.784	142.533	3.44208	0.641345	3.781	3.04797	14.0364
C19orf52 ENSG00000142444	1.6135	2.76628	1.24812	0.808274	5.18921	16.1969	0.105495	12.1647	0.869334	0.113429
C19orf53 ENSG00000104979	0.111399	157.195	41.1998	85.2752	43.6373	4.78574	2.41159	103.253	80.7651	49.8747
C19orf54 ENSG00000188493	0.22507	10.0469	5.05411	2.98222	0.634047	1.61368	0.206153	1.16147	1.17655	2.91248
C19orf57 ENSG00000132016	5.99159	0.823947	0.0941716	1.92106	0.0336525	0.247482	0.771357	1.79939	0.247591	0.0106016
C19orf60 ENSG00000006015	84.1497	2.62395	5.37446	100.968	2.26898	11.579	2.54669	88.3957	19.9234	15.2362
C19orf66 ENSG00000130813	1.48466	35.1667	2.83692	0.992496	0.365303	2.93687	5.84629	7.49799	1.53914	13.1364
C19orf67 ENSG00000188032	0.0900075	0.0939928	0.201106	0.00809157	0.0114594	0.0902945	0.0117496	0.0990723	0.0629853	0.227615
C19orf68 ENSG00000185453	7.42464	2.8431	0.0585937	0.871719	4.33773	0.0790862	1.83334	4.0357	0.729405	1.06964
C19orf70 ENSG00000174917	273.938	56.5981	25.3405	113.417	73.2268	0.356733	3.68863	70.5874	126.69	52.266
C19orf71 ENSG00000183397	0.184239	0.028824	0.0747241	0.210648	0.276134	0.0307347	0.0867699	0.674023	0.179074	0.000244418
C19orf73 ENSG00000221916	0.325245	0.857925	0.95712	3.54876	0.182456	0.112814	0.0958991	0.093583	2.50885	0.162684
C19orf81 ENSG00000235034	0.0170079	0.4036	15.0549	24.5134	1.85297	0.621114	0.171322	0.105126	0.00436099	0.457622
C19orf84 ENSG00000262874	0.00507495	0.0658844	1.88062e-06	0.00929432	6.81022e-05	0.0237598	0.00888584	0.239089	0.0940121	0.0781475
C1D ENSG00000197223	5.02984	0.424712	3.92792	1.09686	5.42441	0.0533148	2.24058	1.49248	5.4091	0.279944
C1GALT1 ENSG00000106392	0.291547	0.714401	3.74171	0.261602	3.05037	0.147327	1.43801	4.1234	3.49603	5.60089
C1GALT1C1 ENSG00000171155	1.72009	0.429325	5.24869	0.547659	0.36736	1.7085	4.11783	1.59467	0.966621	13.4385
C1GALT1C1L ENSG00000223658	0.139883	0.0136322	0.0127052	0.015976	0.273674	0.00382906	0.033723	2.45208	0.0155433	0.124766
C1QA ENSG00000173372	291.281	129.979	1.57193	1.28537	1.38322	0.258394	4.44977	117.471	92.0376	16.3431
C1QB ENSG00000173369	132.965	1.74212	0.554328	0.854679	13.5755	0.31172	1.02544	87.3688	230.42	40.8594
C1QBP ENSG00000108561	0.208091	0.0039831	24.9432	0.581337	27.8733	0.89082	9.64167	15.7554	0.167128	47.8863
C1QC ENSG00000159189	53.4477	0.999571	0.00183047	9.08141	0.542999	0.426941	5.08415	24.9976	25.2836	5.81771
C1QL1 ENSG00000131094	51.6101	0.312462	0.0272085	0.621987	0.0712111	0.0685393	0.0105722	24.965	0.48739	0.35924
C1QL2 ENSG00000144119	0.00144171	0.235927	0.0409561	0.342138	0.0175623	0.03299	0.0810859	0.203706	0.483234	0.00156656
C1QL3 ENSG00000165985	0.131257	0.00291349	0.100566	0.092368	0.103173	0.00562209	0.0348384	0.340858	0.265191	0.101526
C1QL4 ENSG00000186897	0.0251625	0.0236834	0.015024	0.286782	0.0092611	0.00548429	0.110865	0.00956125	0.563953	0.013726
C1QTNF1 ENSG00000173918	188.283	71.6891	0.164294	1.17392	1.09495	0.196217	0.654941	19.4905	7.9891	1.74109
C1QTNF2 ENSG00000145861	18.9497	24.2341	0.0915078	0.00232372	0.00425104	0.975353	0.0608531	0.290742	3.01944	0.163102
C1QTNF3 ENSG00000082196	0.564993	0.207655	1.46913	0.0233145	0.608115	3.97898	0.543969	5.00353	0.56914	0.176643
C1QTNF4 ENSG00000172247	8.0956	7.00602	0.22043	0.491152	0.126629	0.096836	0.050223	4.96713	0.697792	0.378238
C1QTNF5 ENSG00000223953	0.611412	0.013527	0.0825805	0.0107737	0.0195472	0.0564448	0.00289741	0.814323	0.0270634	0.00834605
C1QTNF6 ENSG00000133466	0.780821	0.0294634	1.75019	14.5754	2.71864	5.75004	0.0858325	0.263812	0.446848	0.161603
C1QTNF7 ENSG00000163145	7.1287	0.520811	0.0466171	0.0366129	2.04272	0.114549	0.0518319	0.420308	0.836196	1.06958
C1QTNF9 ENSG00000240654	0.100136	0.394277	0.00343557	0.0660256	0.009275	0.019507	0.347781	0.0249251	0.203708	0.341647
C1QTNF9B ENSG00000205863	0.0148082	1.16386	0.691785	0.140022	0.0312423	0.0463909	0.0917066	0.216303	0.312168	1.2297
C1QTNF9B-AS1 ENSG00000281899	0.23733	0.39432	6.70993	1.13888	3.34202	0.230081	0.446253	0.131883	5.34472	6.02109
C1R ENSG00000159403	966.267	424.43	0.138545	1.40781	4.68188	2.38556	1.41764	97.9338	111.504	30.1807
C1RL ENSG00000139178	22.2025	87.234	16.6694	2.42915	5.89721	0.204876	11.2932	1.49348	0.0514106	15.1324
C1S ENSG00000182326	110.384	3.78995	0.0439454	0.492142	0.620221	74.0985	0.0759187	47.5975	15.5723	9.84245
C1orf100 ENSG00000173728	0.024547	0.0137099	0.0316907	0.0418182	0.0185737	0.00321972	0.131468	0.158987	0.0679322	0.101273
C1orf101 ENSG00000179397	0.112549	0.0318321	0.537826	0.232707	0.279622	0.0212644	1.02687	0.183306	0.0107833	2.28453e-07
C1orf105 ENSG00000180999	0.0587639	0.000455418	0.0824716	0.00207409	0.0144428	0.00850194	0.0336243	0.0625154	0.0482831	0.288001
C1orf106 ENSG00000163362	0.000135169	2.75328	0.509863	0.138767	11.5904	0.0167589	22.3501	0.696556	0.111523	0.160139
C1orf109 ENSG00000116922	0.543325	0.78824	5.10514	0.231597	0.08733	0.194797	12.8745	0.204864	4.32299	15.3573
C1orf112 ENSG00000000460	2.56785	0.0040966	0.519454	0.44918	0.108967	1.39284	0.422152	0.142617	2.60931	0.0854613
C1orf115 ENSG00000162817	0.342718	0.0454051	36.6263	1.95214	1.18059	3.09463	0.408177	0.571	6.20903	23.1389
C1orf116 ENSG00000182795	1.65985	171.516	153.869	30.1281	90.3907	5.59898	17.3079	0.0882925	6.56584	14.2623
C1orf122 ENSG00000197982	71.2962	111.444	79.134	71.0446	78.7887	18.5088	9.62172	1.18515	1.91165	45.0374
C1orf123 ENSG00000162384	34.396	7.93733	6.81994	0.00802303	9.39936	72.6213	4.5659	4.85299	0.289313	8.22736
C1orf127 ENSG00000175262	0.0284367	7.34517e-05	0.00417441	0.000432794	0.133375	0.016081	0.0710464	0.425598	0.0144122	0.511628
C1orf131 ENSG00000143633	0.0587503	0.671144	1.7258	1.21761	4.82483	3.56849	1.21626	0.187225	0.0525544	0.000190223
C1orf141 ENSG00000203963	0.0798028	0.0883261	0.0132521	0.0243411	0.185514	0.100605	0.0377382	0.148616	0.00341873	0.0469467
C1orf145 ENSG00000162913	0.0787306	0.0595134	0.433309	0.0780809	0.533153	1.75996	0.104259	2.00737	0.0103406	0.0206424
C1orf146 ENSG00000203910	0.0351002	0.0351229	0.0192894	0.0110324	0.0154087	0.00300857	0.0710135	0.0219579	0.0193396	7.16375e-06
C1orf158 ENSG00000157330	0.119876	0.00238905	0.417489	0.119994	0.0973633	0.0653539	0.0569055	0.0892249	0.00613703	0.256979
C1orf159 ENSG00000131591	0.0816838	2.73413	8.4621	51.6674	2.86482	0.172595	9.3287	16.152	16.0126	6.25319
C1orf162 ENSG00000143110	0.374919	0.409324	0.125181	12.2512	0.0478536	4.39579	0.0236411	0.120534	13.3809	0.1836
C1orf167 ENSG00000215910	2.42932	0.763696	0.0577033	0.226384	0.302026	0.58099	0.0619339	0.122301	1.03656	13.2172
C1orf168 ENSG00000187889	0.0545529	0.103231	0.814147	0.0110535	1.20254	0.213249	0.126807	0.0184685	1.34664	1.08992
C1orf174 ENSG00000198912	0.454542	1.26117	1.73972	1.0223	0.186968	14.8777	1.0695	2.0691	0.0347345	1.61923
C1orf185 ENSG00000204006	0.000938959	0.0786036	0.0412564	0.135996	0.00588112	0.0100259	0.0199877	0.042421	0.0749172	0.0806508
C1orf186 ENSG00000263961	0.142036	0.75571	4.93486	2.06225	0.0207194	0.635615	0.220602	0.107311	0.111769	0.225464
C1orf194 ENSG00000179902	0.000796332	0.131591	0.078799	0.222066	0.602301	0.0500805	0.0170621	0.669894	0.00983303	0.278467
C1orf198 ENSG00000119280	21.9445	1.87505	19.9712	1.79813	7.4828	0.446388	6.86454	17.7764	36.3317	14.0673
C1orf204 ENSG00000188004	0.196118	2.10216	0.0109434	0.207848	2.5007	1.20928	0.345914	0.715162	0.134267	2.85659
C1orf21 ENSG00000116667	31.7405	0.431471	59.6902	2.37645	43.9095	77.1927	10.82	0.264261	4.32093	0.140739
C1orf210 ENSG00000253313	0.372939	3.40649	8.16015	0.0574998	20.7515	28.3427	0.479582	0.117213	0.319744	6.05499
C1orf216 ENSG00000142686	32.6018	2.72646	3.48809	0.55448	4.58043	0.172655	0.0951888	4.6302	13.8949	0.237483
C1orf226 ENSG00000239887	0.00242783	0.133528	3.80982	0.131931	0.88078	1.19271	2.15096	0.0138817	0.877674	1.82961
C1orf228 ENSG00000198520	0.315038	0.3885	1.59263	1.18147	0.000200392	0.231887	0.0382127	2.72649	0.224907	0.0131561
C1orf234 ENSG00000227868	0.0602683	0.101014	0.0653759	0.190892	0.137249	0.0546864	0.00139921	0.123203	0.0219797	0.0686903
C1orf27 ENSG00000157181	0.436421	1.83648	11.3186	0.499432	5.07764	0.164127	0.679191	1.20082	1.24142	10.3729
[truncated: 15,949 more rows]
