# Supplementary material for: Spatial maps of prostate cancer transcriptomes reveal an unexplored landscape of heterogeneity
Source: Nat Commun. 2018 Jun 20;9:2419. doi: 10.1038/s41467-018-04724-5 (PMC6010471; doi:10.1038/s41467-018-04724-5)
Supplement: Supplementary file 9 — Supplementary Data 6 [file 41467_2018_4724_MOESM9_ESM.zip › Supplementary Dataset 3/experiment0000-feature-gamma.tsv]

	Factor 1	Factor 2	Factor 3	Factor 4	Factor 5	Factor 6	Factor 7	Factor 8	Factor 9	Factor 10
A1BG ENSG00000121410	0.876237	1.43459	1.04638	0.90574	1.33287	0.89233	0.878826	0.873205	0.898258	1.15815
A1CF ENSG00000148584	0.876698	0.840146	0.953162	1.13755	0.885014	0.787768	1.08503	1.07573	1.02714	1.15196
A2M ENSG00000175899	0.98294	1.0851	0.835642	1.13139	1.20055	3.02734	1.20537	1.35609	0.784089	1.16452
A2ML1 ENSG00000166535	1.0503	0.707594	0.918069	0.801539	1.09893	1.00464	0.663689	0.870724	0.939389	1.16751
A4GALT ENSG00000128274	1.00445	1.34254	0.768282	1.03606	1.12296	1.10068	1.40881	1.03156	1.18417	0.886583
AAAS ENSG00000094914	1.0849	0.958148	1.21015	1.00094	0.873949	0.944921	1.01364	1.0447	1.12539	0.955813
AACS ENSG00000081760	1.04894	0.88162	1.15815	0.899766	0.850123	0.987611	1.26222	0.902311	1.12556	1.12354
AADAC ENSG00000114771	1.02548	0.751195	1.1438	1.03082	0.838864	1.15686	0.923825	1.06723	0.826678	1.14141
AADACL2 ENSG00000197953	0.827972	1.07827	0.931279	1.06771	1.01765	1.00199	0.885302	1.2277	0.974919	1.03169
AADACL4 ENSG00000204518	0.857716	1.04743	1.04614	1.07136	0.926735	0.977573	0.895062	1.17	0.825064	0.888065
AADAT ENSG00000109576	1.03333	1.08873	0.798647	0.840265	0.82575	0.954958	1.16522	0.974305	0.885645	1.06494
AAED1 ENSG00000158122	1.02257	1.30109	1.02435	0.907106	1.2092	1.13016	0.820721	0.974138	0.924964	0.847807
AAGAB ENSG00000103591	0.984559	0.821204	0.781882	0.935473	1.26135	1.04766	0.843714	1.09339	1.00603	1.41844
AAK1 ENSG00000115977	1.25709	0.92962	1.08869	1.09467	1.08984	0.99503	1.05119	0.85512	0.905166	0.830239
AAMDC ENSG00000087884	0.985647	0.592807	0.920932	1.10191	1.16438	1.20246	1.16763	0.967559	1.01749	1.37039
AAMP ENSG00000127837	0.830817	0.999806	0.746914	1.3009	1.08417	0.870867	0.961173	1.0306	0.724521	0.813099
AAR2 ENSG00000131043	0.900275	0.878896	0.870773	1.8095	1.20219	1.0864	0.779669	0.988301	1.04428	0.905643
AARD ENSG00000205002	0.68696	1.19478	0.877068	1.13625	0.919999	1.15265	1.1617	1.02409	0.735869	0.895463
AARS ENSG00000090861	1.02409	1.26767	1.27115	1.17068	1.01766	0.971325	1.30409	0.83928	0.83412	0.824425
AARSD1 ENSG00000266967	1.09197	0.82523	1.22714	1.0443	0.984872	1.12508	0.987089	0.748462	0.803814	0.910558
AASDH ENSG00000157426	1.08462	1.05407	0.862789	1.0629	0.919735	0.935374	0.830763	0.760788	1.01812	0.968197
AASDHPPT ENSG00000149313	0.908728	0.972815	0.905083	1.00244	0.696902	0.876324	1.0776	1.02534	1.04671	0.929067
AASS ENSG00000008311	0.58123	0.993509	1.25715	1.0806	1.12685	1.1092	0.79656	0.882173	1.01319	0.959783
AATF ENSG00000275700	1.3352	1.36506	1.12311	1.0285	1.50858	1.07986	1.04489	1.01811	0.898427	1.24668
AATK ENSG00000181409	0.726277	1.2164	1.10254	0.967816	0.89743	0.928189	1.23291	1.01852	1.15299	0.757646
AATK-AS1 ENSG00000225180	0.948224	0.914036	1.13443	0.849782	1.02765	1.15896	1.13458	1.06384	0.935038	1.00645
ABAT ENSG00000183044	1.01988	1.0514	1.1616	0.879212	0.907321	0.925176	0.912555	1.04558	0.724214	1.18852
ABC13-47488600E17.1 ENSG00000283199	0.944419	1.13004	0.795086	1.08312	0.90589	1.15129	1.02392	1.20082	1.03247	1.06351
ABC13-47656900H15.1 ENSG00000283566	0.999183	0.867888	0.963545	1.04053	1.00312	1.09958	1.47931	1.06479	0.934082	1.06101
ABC7-42404400C24.1 ENSG00000277758	0.876438	1.33375	0.831738	1.40844	1.18865	0.901425	0.802719	0.912992	0.950376	0.888965
ABCA1 ENSG00000165029	1.11276	0.860582	1.08994	0.81237	0.898528	1.00841	0.966585	0.946602	0.997317	0.739031
ABCA10 ENSG00000154263	0.724474	0.811113	0.671085	0.904369	0.962953	0.899976	0.811291	0.754322	0.889066	0.701495
ABCA12 ENSG00000144452	1.13013	1.09754	0.746146	0.881747	1.26632	0.913561	0.85701	0.835694	0.931937	1.09348
ABCA13 ENSG00000179869	1.21816	0.89045	0.771447	0.946257	0.891628	1.01341	1.41233	0.9007	1.08286	0.801878
ABCA2 ENSG00000107331	0.962894	1.20582	0.832876	1.23534	0.883246	1.10599	1.3747	0.862596	1.06361	0.918513
ABCA3 ENSG00000167972	1.36887	1.02589	0.845402	0.953447	0.964199	1.03621	1.46225	0.843515	0.988259	1.35932
ABCA4 ENSG00000198691	0.847332	0.90485	0.90981	1.00555	0.976167	0.738821	0.940922	0.824134	1.18839	1.07079
ABCA5 ENSG00000154265	1.04711	0.955147	0.869462	0.92407	1.07858	0.936678	1.09378	1.07365	1.02729	1.12922
ABCA6 ENSG00000154262	0.946526	0.954729	1.02453	0.918596	0.940813	1.0284	0.976268	0.978751	0.752159	0.809877
ABCA7 ENSG00000064687	0.809282	0.822973	1.06447	0.774838	1.12167	1.06613	1.06674	1.14917	1.61671	0.90386
ABCA8 ENSG00000141338	0.819615	1.14615	0.993835	1.00765	1.10695	1.02734	1.08065	0.887298	1.16282	0.879988
ABCA9 ENSG00000154258	1.05689	0.893115	1.16534	1.3017	1.19293	1.06961	0.846889	1.04001	1.00971	0.988418
ABCB1 ENSG00000085563	1.00729	1.34354	1.10723	0.930383	0.879721	0.922776	0.979524	0.929294	1.10781	0.860451
ABCB10 ENSG00000135776	1.00361	0.745123	1.04211	0.974854	1.28044	1.00404	1.09997	0.85131	0.937879	1.04317
ABCB11 ENSG00000073734	1.18375	0.940013	1.24904	1.02255	0.848196	0.947565	0.845468	1.00889	0.915496	0.954565
ABCB4 ENSG00000005471	0.836512	0.879781	0.91883	1.00637	1.17212	1.30795	0.79658	1.16846	0.920096	0.991907
ABCB5 ENSG00000004846	1.30123	0.992743	1.11824	0.946132	0.831388	1.11614	1.00728	0.877597	0.886806	0.942999
ABCB6 ENSG00000115657	0.928494	1.01581	1.23868	1.00421	1.11355	0.950689	1.04124	0.941086	0.956231	1.18003
ABCB7 ENSG00000131269	0.819803	1.09696	0.725671	0.940422	0.790494	0.882511	0.753544	0.643748	0.909719	0.575065
ABCB8 ENSG00000197150	0.97119	1.106	1.0808	1.25326	0.96257	0.789737	1.00106	1.12905	1.06018	1.14439
ABCB9 ENSG00000150967	1.0002	0.80923	0.973143	0.985367	0.814522	1.27049	1.08051	1.19018	1.25497	1.20477
ABCC1 ENSG00000103222	0.795039	0.690427	0.923463	1.11007	0.669474	0.853169	0.84877	1.12867	1.14881	1.0852
ABCC10 ENSG00000124574	1.08668	0.941637	0.80644	1.05927	0.58533	1.09796	1.37926	0.843655	0.91145	1.10968
ABCC11 ENSG00000121270	1.08489	1.02002	0.811636	1.10757	0.898583	1.16597	0.91207	1.04011	1.14602	0.879841
ABCC12 ENSG00000140798	0.990378	1.10426	1.36999	1.07341	0.860824	0.872889	0.92325	1.01212	1.04057	1.11399
ABCC2 ENSG00000023839	0.936413	1.00974	0.953731	0.956136	0.935147	1.07815	1.059	0.986195	1.08738	0.890644
ABCC3 ENSG00000108846	1.06312	0.996103	1.33515	1.10839	0.949676	1.11319	0.639267	1.04326	0.845723	1.3018
ABCC4 ENSG00000125257	1.2584	0.886361	1.07258	1.09474	0.940158	0.845357	0.926126	0.971795	1.20702	0.913281
ABCC5 ENSG00000114770	0.930853	1.04172	0.710973	1.00138	0.977113	1.06066	0.702799	1.05413	1.00651	0.906263
ABCC6 ENSG00000091262	0.854446	0.974873	1.09592	0.998374	0.831556	0.877924	0.952359	0.931446	1.16019	0.949265
ABCC8 ENSG00000006071	0.996451	0.752157	1.1788	0.888629	1.10355	1.05954	0.939495	1.13406	0.999841	1.19572
ABCC9 ENSG00000069431	0.819959	1.03374	1.22005	1.15929	1.3002	0.971561	0.847759	1.02188	0.714364	0.936702
ABCD1 ENSG00000101986	0.979112	1.0118	0.965	1.07122	1.2872	0.951435	0.902442	1.39228	1.05443	1.07934
ABCD2 ENSG00000173208	0.79719	0.944778	0.946004	1.12955	0.854822	1.30042	0.992683	0.855897	1.06064	1.25221
ABCD3 ENSG00000117528	0.888107	0.982821	1.08968	1.13325	1.17042	1.04463	0.916473	1.04172	1.06147	1.12234
ABCD4 ENSG00000119688	0.600841	1.12033	0.835253	0.802455	0.711902	0.886994	0.721351	0.900176	1.14599	0.939742
ABCE1 ENSG00000164163	1.0036	0.97282	1.07667	1.0639	1.05465	0.84587	0.919759	0.898932	0.972028	0.805846
ABCF1 ENSG00000204574	1.06291	0.763654	1.21888	0.915415	0.847438	1.11846	0.988115	1.08594	1.21329	0.841832
ABCF2 ENSG00000033050	1.24695	0.874313	1.02537	0.939981	0.862947	0.988375	0.840474	1.1467	0.994006	1.08259
ABCF3 ENSG00000161204	0.803881	1.31481	1.1584	1.18347	0.722653	1.16606	1.03907	1.14353	0.869115	0.953165
ABCG1 ENSG00000160179	1.05757	0.694191	0.958802	1.02777	1.07807	0.890701	1.05662	0.949723	0.967765	0.937547
ABCG2 ENSG00000118777	1.05634	0.879529	1.02726	0.7904	1.25258	1.07509	1.03029	1.13101	1.12884	1.32694
ABCG4 ENSG00000172350	0.979088	1.23398	0.848358	0.754726	1.06561	1.16269	1.26217	1.34146	0.794727	0.896306
ABCG5 ENSG00000138075	1.18445	1.04282	0.946291	1.24753	1.1882	0.866008	1.05515	0.879571	0.856531	0.897292
ABHD1 ENSG00000143994	1.0101	0.768839	1.10724	1.05593	1.06251	0.927554	0.79875	0.900641	1.19186	1.18064
ABHD10 ENSG00000144827	1.00964	0.963915	0.933372	0.822588	1.09445	0.859037	0.907994	0.944774	0.962988	1.07128
ABHD11 ENSG00000106077	0.984746	0.711517	1.318	0.887091	0.994063	0.806254	0.851278	0.915795	1.02167	1.07898
ABHD12 ENSG00000100997	0.853297	0.788595	1.32796	0.844697	0.767335	0.953363	0.658808	0.991023	1.06435	0.676385
ABHD12B ENSG00000131969	1.01889	1.12846	1.09786	0.980351	1.24287	1.08761	0.803186	1.12173	1.01065	0.972552
ABHD13 ENSG00000139826	0.839257	0.901659	0.863625	1.06113	0.838394	1.23373	1.384	1.27016	0.797402	1.00247
ABHD14A ENSG00000248487	1.03322	0.989506	0.95294	0.999951	0.940878	0.87658	0.979465	0.953495	1.09395	1.08796
ABHD14A-ACY1 ENSG00000114786	0.914285	1.1481	0.969981	1.42303	0.789862	0.962683	1.03759	0.93699	1.55207	0.937286
ABHD14B ENSG00000114779	1.01745	0.923999	0.835924	0.917031	1.167	0.961107	0.91988	1.13956	0.970574	1.04015
ABHD15 ENSG00000168792	1.03365	1.15917	1.17164	1.02253	0.861047	0.912788	0.906104	0.906017	1.21271	1.10238
ABHD16A ENSG00000204427	1.16241	1.10148	1.091	0.859637	0.756404	0.991818	1.24945	0.985418	0.830673	1.27035
ABHD17A ENSG00000129968	1.18694	0.894029	1.11335	1.33877	0.855486	1.03225	1.08395	1.11369	0.988423	0.979332
ABHD17B ENSG00000107362	1.02754	1.16814	0.977347	0.895464	0.857729	0.757907	0.817506	0.913559	1.35069	0.931589
ABHD17C ENSG00000136379	0.84137	1.36935	1.03126	0.960726	1.27365	0.757197	1.02736	1.07612	1.06197	0.883449
ABHD18 ENSG00000164074	1.08117	1.08844	1.00324	1.27476	1.0348	0.992561	0.838165	1.18331	0.737627	0.823188
ABHD2 ENSG00000140526	1.06214	0.812736	1.24437	0.708549	0.657312	0.701915	0.942103	1.04089	0.841473	0.803875
ABHD3 ENSG00000158201	1.03916	0.989564	1.17276	0.739137	0.957755	0.885429	1.01877	1.13046	1.18114	0.937149
ABHD4 ENSG00000100439	0.967519	1.11051	0.773649	0.870018	1.04183	1.00222	0.773996	0.803984	0.931088	0.807472
ABHD5 ENSG00000011198	0.938871	0.91642	1.18155	0.848415	0.747106	0.918683	1.0418	1.09458	1.24822	1.14452
ABHD6 ENSG00000163686	0.980336	0.924685	1.08004	0.927843	0.787527	1.40819	0.723118	1.09443	1.09726	0.967603
ABHD8 ENSG00000127220	0.618368	1.25527	1.04196	0.909541	0.898703	1.13222	1.11657	1.12071	1.34262	1.06421
ABI1 ENSG00000136754	0.907454	1.17964	0.833831	1.0821	1.02185	0.722705	0.954528	1.3737	0.932611	0.939906
ABI2 ENSG00000138443	1.14045	0.988505	1.03277	0.876867	0.868418	0.976716	1.00415	1.20417	0.979086	0.90491
ABI3 ENSG00000108798	0.693092	1.25798	0.816916	0.840927	0.979231	0.731269	1.09661	0.966447	1.05563	1.00716
ABI3BP ENSG00000154175	0.866551	1.24861	0.975712	1.1167	0.977813	0.92307	1.21121	1.04115	0.913508	0.71481
ABL1 ENSG00000097007	1.04554	1.17377	0.922061	0.942927	1.01331	0.914004	0.76977	0.906437	0.88827	1.22193
ABL2 ENSG00000143322	0.994406	0.969121	0.893427	0.875569	1.05482	0.854709	0.885135	0.917068	0.802262	0.888777
ABLIM1 ENSG00000099204	0.967854	1.03084	0.895377	0.833794	1.49931	0.989135	0.804785	1.25196	0.868798	1.09621
ABLIM2 ENSG00000163995	1.162	0.831803	0.816785	1.08453	1.1059	0.982131	0.978537	0.832065	1.2283	0.986555
ABLIM3 ENSG00000173210	1.53874	1.19056	1.02954	0.765563	0.825107	0.847507	1.03717	1.2194	0.730924	0.83596
ABO ENSG00000175164	1.31505	1.01045	0.919812	1.02429	1.29223	0.94124	1.09913	0.821973	1.01295	0.970455
ABR ENSG00000159842	0.845152	1.07922	0.929993	1.33532	0.934576	1.2704	0.8483	1.29006	1.07873	0.926089
ABRA ENSG00000174429	1.19759	1.37732	1.10579	1.02653	0.943664	0.784165	0.939162	1.24651	1.08791	0.921717
ABRACL ENSG00000146386	1.05426	0.918059	1.02684	0.929303	1.09162	1.17679	0.833149	1.01789	1.29454	1.11681
ABT1 ENSG00000146109	1.2997	0.976922	0.941938	1.16859	1.2388	0.774512	1.25204	0.899444	1.20427	0.963753
ABTB1 ENSG00000114626	1.13726	1.06721	1.27968	0.944685	1.31895	1.1537	0.937425	0.86658	1.11638	0.891019
ABTB2 ENSG00000166016	1.0044	1.14363	1.01637	1.27811	0.831032	1.04284	0.992633	0.942425	0.775746	1.02096
AC002429.5 ENSG00000236197	0.997414	0.655138	0.864952	0.944304	1.0335	0.97285	1.24855	1.25435	1.03793	0.876287
AC004076.7 ENSG00000268533	1.26132	0.976627	0.920598	1.16178	1.16995	0.87211	0.901615	1.06725	0.829961	1.19766
AC004158.1 ENSG00000280264	1.09413	0.78763	1.3115	0.889683	0.964227	1.12911	1.07677	0.91039	1.0906	1.00765
AC004381.6 ENSG00000005189	0.947721	0.796959	1.22738	0.994999	0.854674	0.980852	0.794912	1.00017	1.0987	0.811432
AC004754.3 ENSG00000269881	1.16894	1.01291	0.981681	1.03428	0.941562	1.08311	1.09778	0.789604	0.803467	1.34854
AC004813.1 ENSG00000279777	0.992693	0.844798	0.972668	0.82879	0.984842	0.998885	0.884268	1.08337	1.12465	1.23077
AC004824.1 ENSG00000280226	0.859417	0.896171	1.13833	0.85815	1.02933	0.692041	1.17815	0.932945	1.25515	1.13065
AC005281.1 ENSG00000226690	0.955045	1.18386	0.975939	0.875632	0.969226	1.22893	0.908523	0.92791	1.07326	1.05444
AC005477.1 ENSG00000280188	1.0262	0.978036	0.985338	1.03502	1.02787	1.06681	1.04218	0.9426	1.19275	0.916319
AC005480.1 ENSG00000279461	0.927571	1.3246	0.776579	1.16295	0.840053	1.09265	0.953081	1.35695	1.08408	0.813376
AC006116.20 ENSG00000267710	0.87307	1.01439	1.16036	0.807422	0.989181	1.18879	1.12131	1.05784	0.892444	0.997604
AC006328.1 ENSG00000280301	0.844326	0.867964	1.0036	0.830029	0.887136	1.10817	1.1999	1.27572	1.01295	1.03305
AC006386.1 ENSG00000279115	0.810888	0.846814	0.904519	0.935045	0.815027	0.961815	0.987614	1.0767	0.910974	0.906448
AC006994.3 ENSG00000279317	0.967762	1.22625	1.18043	1.0156	0.877057	0.662781	0.995385	0.938776	0.977449	1.12432
AC007040.11 ENSG00000258881	0.838353	1.13004	1.19324	0.851758	1.07408	0.985602	0.987671	1.17458	0.886028	1.15238
AC007906.1 ENSG00000279018	0.792973	0.947192	1.07256	1.09252	0.856525	1.05061	0.984384	0.832632	0.847273	1.01327
AC008074.1 ENSG00000279644	1.21587	1.02064	0.8695	0.855765	0.957893	1.20029	1.0127	0.873412	1.02687	1.06779
AC008522.1 ENSG00000279232	1.12757	1.06102	0.968302	1.25642	1.1068	1.17571	0.958729	0.923946	1.03554	1.0469
AC008686.1 ENSG00000280221	0.989033	1.34612	0.963226	0.86439	0.961699	0.996516	0.984882	0.921234	0.996411	1.00323
AC008759.1 ENSG00000279471	1.16901	1.10008	0.938305	0.872474	0.94251	0.992022	0.876726	0.848536	0.85097	1.15178
AC008810.1 ENSG00000279126	0.853036	1.13703	0.914339	0.888276	0.958932	0.916053	0.986453	1.16009	1.28465	1.03586
AC008914.1 ENSG00000279768	0.861422	0.843504	1.04762	1.14663	1.19106	1.09033	1.07268	1.0277	0.693863	0.869988
AC009014.3 ENSG00000271824	1.35202	1.17183	0.917574	1.14905	1.07696	0.996107	1.06235	1.27019	1.15439	1.03271
AC009060.2 ENSG00000280252	0.865047	0.911095	1.16708	0.745747	1.05636	1.02095	1.11045	0.947053	1.04592	1.14021
AC009977.1 ENSG00000279335	0.818534	1.02508	1.02746	1.01023	1.06132	1.0772	0.997082	0.784259	0.965642	0.891212
AC010731.4 ENSG00000235118	0.744613	0.832292	1.23409	1.2956	0.854167	0.918739	0.928456	1.11154	0.918362	1.15535
AC011155.1 ENSG00000280098	0.956501	1.07215	1.00162	0.896568	1.02042	1.01398	1.01632	0.837337	1.077	1.24527
AC011380.1 ENSG00000281227	0.843381	0.798872	0.783632	0.982623	1.10546	1.01208	0.883026	1.08576	0.86828	0.930586
AC012005.1 ENSG00000279274	0.816202	0.729448	1.00719	1.10686	0.925649	0.979423	1.05042	0.791729	0.936264	1.00208
AC012005.2 ENSG00000279287	1.02843	1.1435	0.886142	0.72673	0.919945	0.966656	0.986893	1.17403	0.995326	0.90689
AC012363.1 ENSG00000281676	0.968276	0.995133	1.03035	0.907979	0.813607	1.13093	1.0509	1.04016	0.953638	1.02796
AC013269.5 ENSG00000184761	1.0586	1.15381	0.967651	1.13482	1.12593	0.919218	0.770343	1.08896	0.881652	1.06961
AC013461.1 ENSG00000091436	0.992374	0.918026	0.786853	0.968707	1.25945	0.854524	1.08719	0.906651	0.842858	0.859046
AC016142.1 ENSG00000280141	1.03118	0.950163	1.01561	1.06725	0.998023	1.05253	0.960963	0.960376	0.962377	0.987395
AC016549.1 ENSG00000281325	1.14464	1.3098	1.37363	1.0115	1.12029	1.06092	0.899335	1.00687	0.967625	1.17942
AC016577.1 ENSG00000279646	0.992912	1.2319	0.729912	1.04608	0.861509	1.22727	0.896645	0.823378	0.97635	0.721395
AC016991.1 ENSG00000279435	1.00223	0.681277	1.41856	0.840301	1.24979	0.847948	0.873644	1.08904	1.0254	0.945305
AC017081.1 ENSG00000279921	0.911674	0.973156	0.944826	1.15421	0.91293	1.01635	1.00804	1.06871	0.826012	0.785281
AC018512.1 ENSG00000279808	1.19319	0.92986	1.05297	0.818953	1.03089	1.03366	1.16931	1.12884	1.03514	0.573721
AC018902.1 ENSG00000280817	1.04216	0.819291	0.952301	1.0346	1.17584	0.97246	0.868127	0.953236	1.19534	0.898823
AC021106.1 ENSG00000279386	1.22581	1.05295	1.11928	0.778675	1.11159	1.18543	0.878749	1.21832	1.08602	1.19649
AC024060.1 ENSG00000281584	0.890052	1.23006	1.00252	0.922891	0.928403	1.21607	0.950682	0.839948	0.889984	0.991459
AC024592.12 ENSG00000267740	0.837007	1.1597	0.995954	0.938143	0.94216	1.00477	0.955899	0.706443	0.833926	1.24985
AC025335.1 ENSG00000179859	0.91335	0.75132	1.09124	0.777697	0.816545	1.25405	0.720508	1.22478	0.861074	0.822889
AC055733.1 ENSG00000280127	1.00166	0.971353	0.814358	0.918307	1.15354	1.06668	0.950519	1.30218	1.01804	1.08454
AC055866.1 ENSG00000281079	0.961268	1.14108	0.988711	0.996148	1.14089	0.83148	1.08569	1.17593	1.02993	0.989258
AC069063.2 ENSG00000279380	1.12881	0.945317	0.94842	0.963003	0.966177	1.11788	1.02762	1.06646	0.945451	0.966377
AC073130.2 ENSG00000281656	0.90144	0.887621	1.10505	0.950502	1.06013	0.964852	1.25608	0.875648	1.10556	1.10953
AC073657.1 ENSG00000279937	1.01614	1.28827	0.9011	0.964505	0.9498	1.04818	1.04628	1.13873	0.843127	1.03343
AC074033.1 ENSG00000281137	1.13761	1.04919	0.821082	1.36183	1.12813	0.955518	1.09778	0.993565	0.975166	0.997075
AC087350.1 ENSG00000281527	0.917397	1.19601	0.968716	1.12706	1.10545	1.25025	1.03305	1.10295	0.981752	0.893025
AC087762.1 ENSG00000279588	0.88759	1.18104	1.07471	0.894564	1.02636	0.761008	1.00934	0.975826	0.79229	1.00814
AC090154.1 ENSG00000278888	0.909739	0.899217	1.17292	1.02903	0.885853	1.25068	1.00323	0.990361	0.935979	1.05922
AC090498.1 ENSG00000279483	1.03592	0.770839	0.823511	1.02182	0.874968	0.69487	0.950631	1.05331	0.89771	0.836829
AC092384.1 ENSG00000280675	0.880519	1.01197	0.891898	1.07408	0.902859	0.811196	1.07604	1.16733	0.894831	1.31853
AC092835.2 ENSG00000233757	1.31521	0.872651	1.05825	1.03551	0.864039	0.872117	1.26407	0.853192	1.01891	1.23435
AC092881.1 ENSG00000279530	0.897961	0.913786	1.19541	1.01589	0.990127	1.04324	1.07572	1.26631	0.974237	1.04792
AC100821.1 ENSG00000280473	0.740056	0.917587	1.1642	1.01813	0.816736	0.920009	0.934961	1.2538	1.25091	1.05637
AC104057.1 ENSG00000280427	1.04391	1.04338	0.7933	0.861927	0.936155	1.06532	1.23763	1.01492	0.976446	0.974057
AC104073.1 ENSG00000280410	1.00442	0.64842	0.982004	1.27556	0.9217	1.02385	1.01189	1.23062	0.896701	1.20001
AC104304.4 ENSG00000283473	0.743165	0.941049	0.961129	1.06813	1.31094	1.17458	0.844878	1.06886	0.84962	1.08157
AC104389.2 ENSG00000279824	1.13966	1.17004	0.925911	0.88107	1.16374	1.14029	1.1857	1.26708	0.852225	1.00019
AC104981.1 ENSG00000278938	1.05429	1.11087	0.811627	1.28375	1.22298	0.719901	0.957161	0.841936	0.809367	1.21073
AC105009.1 ENSG00000281855	0.786804	1.30572	1.05765	0.958088	0.942237	1.23287	0.945009	0.898288	1.15059	0.936781
AC105052.1 ENSG00000279168	0.994835	1.02828	1.13469	1.0954	1.11738	0.835508	1.00588	0.874216	1.06049	1.11772
AC109486.1 ENSG00000280447	0.897869	1.02228	1.04263	0.742545	0.902107	1.16548	0.798483	0.909212	0.758546	0.934373
AC109829.1 ENSG00000233438	1.00666	0.773269	1.01925	1.17472	1.33831	1.20404	0.882134	1.11863	0.947139	1.16302
AC110602.1 ENSG00000281267	1.00356	1.02804	0.888081	0.958418	0.682939	0.933088	1.35833	0.958733	0.90169	0.8982
AC110615.1 ENSG00000279909	0.974955	1.15119	0.847743	0.895885	1.00828	1.12695	1.00205	0.929501	0.935418	1.08432
AC112719.1 ENSG00000280671	1.05203	0.892279	0.950203	1.16045	0.95889	1.15246	1.05018	0.89216	0.998606	0.710273
AC113404.1 ENSG00000254893	1.3226	0.971012	0.927644	1.23162	0.797333	1.38532	1.12399	0.702538	1.34759	0.946225
AC118758.1 ENSG00000268187	0.966484	0.848364	0.881898	0.988684	1.19084	1.35726	1.02443	1.24165	0.719488	0.852366
AC131097.4 ENSG00000216921	0.84135	1.10022	0.752936	0.910365	0.953909	1.00766	1.01986	1.28079	1.27696	1.06829
AC131263.1 ENSG00000280550	1.27835	1.18215	0.921467	0.90417	1.16247	1.05818	1.22797	1.03503	1.0109	1.07032
AC138517.6 ENSG00000283288	1.04665	1.13719	0.973246	0.797806	0.910067	0.905969	0.994251	1.06288	1.20043	0.955994
AC138647.1 ENSG00000226490	0.839731	1.10175	0.925841	1.00401	1.09843	0.817491	1.17497	0.963375	1.02942	0.829941
AC138969.4 ENSG00000183889	1.11928	0.828032	1.09035	0.988385	0.84391	1.15854	1.04081	0.968578	0.971196	0.976885
AC241377.1 ENSG00000281741	0.654598	1.05765	0.900239	1.11326	1.15181	0.987565	1.11186	1.04947	0.683559	1.00725
AC241585.1 ENSG00000281571	1.02356	0.846655	1.11341	1.03159	1.12472	1.01556	1.03703	1.0125	1.09344	1.15033
AC242988.1 ENSG00000278939	1.17847	0.941774	0.96429	1.29573	0.890885	1.37224	1.14936	1.26442	1.08864	1.14139
AC243756.1 ENSG00000270339	1.13939	0.832812	1.07035	0.797451	1.05701	1.21354	0.890397	1.33951	1.051	0.933104
AC243945.1 ENSG00000279510	1.23513	0.971031	0.667899	0.898224	1.18294	0.933429	0.950401	1.23455	1.04655	1.03085
AC245100.1 ENSG00000280649	0.965495	0.865375	1.22196	0.900212	1.01317	1.09154	1.03278	0.66841	0.798715	0.988136
ACAA1 ENSG00000060971	1.1641	0.770443	1.37868	1.0019	0.926981	1.09354	1.04149	1.08083	1.12711	0.918673
ACAA2 ENSG00000167315	0.861388	1.06719	0.915772	0.8406	1.15545	0.905509	0.778452	0.960541	1.29712	0.942317
ACACA ENSG00000278540	1.2719	1.01466	0.769463	1.57849	0.81825	0.726427	1.15815	1.0613	0.856225	0.897655
ACACB ENSG00000076555	0.936349	1.02674	0.891563	1.01958	0.906951	0.912892	0.992977	1.04744	0.832829	0.910854
ACAD10 ENSG00000111271	1.14666	1.17553	1.05846	1.06531	0.950509	0.869945	1.20041	0.98651	0.943482	0.891039
ACAD11 ENSG00000240303	1.03897	0.952727	0.787257	0.882617	0.990074	1.18782	1.1367	1.27016	0.984815	1.0253
ACAD8 ENSG00000151498	0.921611	1.03542	0.911864	1.73772	0.906055	1.07291	1.03286	0.986451	1.10482	0.818955
ACAD9 ENSG00000177646	1.19735	1.04455	0.908324	1.02904	1.13903	1.12471	0.859567	0.955159	1.1104	0.973856
ACADL ENSG00000115361	1.18063	1.09678	0.8864	0.861596	0.829578	1.12331	1.2079	0.884926	1.16568	0.820922
ACADM ENSG00000117054	0.931054	0.97947	0.759216	0.998793	0.941792	0.983739	1.18926	0.728474	1.07409	1.00515
ACADS ENSG00000122971	1.3117	0.870153	0.850523	1.29853	0.93696	1.07182	1.03857	0.980797	1.46483	1.46526
ACADSB ENSG00000196177	0.934799	1.2209	0.949642	0.94119	1.06078	0.826731	1.16384	1.17809	0.984307	0.814986
ACADVL ENSG00000072778	1.193	1.01649	0.630894	1.30712	1.13479	0.921378	0.72203	1.83605	1.02473	1.02501
ACAN ENSG00000157766	1.13591	0.846377	1.23607	1.28048	0.742154	0.90717	1.08567	1.08506	1.12867	0.99962
ACAP1 ENSG00000072818	1.25144	0.91412	1.35606	1.04802	0.913751	1.03021	0.979171	1.16919	0.867355	0.972303
ACAP2 ENSG00000114331	0.870396	0.948854	0.692865	1.17097	1.16765	0.989907	0.924294	0.82701	1.1726	1.13355
ACAP3 ENSG00000131584	0.740356	0.902138	0.863816	1.64277	0.776023	0.980512	1.21375	1.53656	1.16434	0.853303
ACAT1 ENSG00000075239	0.874116	1.15404	1.00956	0.94432	1.15492	1.06142	0.992461	0.918423	0.945648	1.51137
ACAT2 ENSG00000120437	0.839324	0.911299	0.677154	1.04811	0.944231	0.781756	0.852147	0.881679	0.88784	0.919035
ACBD3 ENSG00000182827	1.22888	1.0282	1.0648	1.00463	1.00243	0.926838	1.0434	0.877061	1.22426	0.950601
ACBD4 ENSG00000181513	0.905183	1.34227	1.05753	1.09445	0.940019	0.836181	0.987282	1.00596	1.08575	0.931272
ACBD5 ENSG00000107897	1.01596	1.07004	0.882707	0.92836	0.987211	1.05856	1.05541	0.886038	0.837733	0.886669
ACBD6 ENSG00000230124	0.986266	0.879091	0.783847	1.01749	1.13916	0.989116	1.09951	0.751221	1.19344	1.05417
ACBD7 ENSG00000176244	1.03386	1.10967	1.07168	0.791909	0.8568	0.835673	0.714152	0.886279	1.32013	1.26108
ACCS ENSG00000110455	0.957457	0.742178	0.969449	0.833932	0.903172	0.994046	1.05134	0.930881	0.885648	1.10271
ACCSL ENSG00000205126	0.933023	0.798758	0.737349	0.949547	1.01712	1.19839	0.845229	0.794277	1.20585	0.857937
ACD ENSG00000102977	1.15996	1.34729	0.80395	1.01008	0.897728	0.914883	1.10449	0.908829	0.953992	1.10156
ACE ENSG00000159640	0.910108	0.794455	0.955387	0.786567	1.04285	1.03512	0.841338	0.883268	1.03206	0.844291
ACE2 ENSG00000130234	0.968931	1.10787	0.925526	1.14554	0.85019	0.863347	1.17652	0.878139	0.875794	1.0216
ACER1 ENSG00000167769	0.991536	1.09881	1.17536	0.883724	1.0207	1.09863	0.844355	0.925491	0.958279	1.31195
ACER2 ENSG00000177076	0.942696	1.02332	1.20643	0.895883	0.903519	0.771475	1.37731	0.998989	1.09074	1.2178
ACER3 ENSG00000078124	1.19839	1.1311	0.781042	1.23801	1.01718	0.985575	0.859355	0.985228	0.978028	1.00887
ACHE ENSG00000087085	1.21195	0.929872	1.25574	1.08595	1.0119	0.83815	0.850857	1.08097	1.06169	1.1086
ACIN1 ENSG00000100813	0.664886	0.834727	1.09261	1.21258	0.990005	0.866463	0.731865	1.13915	1.04294	0.691522
ACKR1 ENSG00000213088	1.19165	1.01899	1.16606	0.867156	0.975198	0.976004	1.10731	0.743895	1.05947	0.866565
ACKR2 ENSG00000144648	0.973989	1.00156	1.26412	1.0313	1.10887	0.729806	0.904454	0.706851	1.11584	0.727572
ACKR3 ENSG00000144476	0.868259	1.33247	0.801936	0.901029	1.00387	0.703471	0.983347	1.04063	0.928889	0.874151
ACKR4 ENSG00000129048	1.22728	0.997426	0.860211	0.976153	0.985013	0.952172	0.908975	0.948785	0.873054	0.810548
ACLY ENSG00000131473	0.948814	1.05695	0.611115	0.832322	1.28883	0.934095	0.797319	1.2033	0.943004	0.85723
ACMSD ENSG00000153086	0.95477	1.14431	0.915285	0.98941	0.929882	0.947637	0.890199	1.13522	0.899825	0.832753
ACO1 ENSG00000122729	1.00534	0.97931	1.10796	1.07521	1.02479	1.02524	1.08337	1.12587	1.0587	1.17296
ACO2 ENSG00000100412	0.947876	0.740439	0.909146	1.0994	1.01625	1.21969	0.934258	1.02237	0.892339	0.897188
ACOD1 ENSG00000102794	0.880931	1.08994	1.17033	1.0465	0.791107	1.01734	1.0685	1.02123	1.12074	0.921649
ACOT1 ENSG00000184227	0.766293	0.941622	0.82255	1.20279	1.00704	1.06974	1.12727	0.993387	1.17628	0.972601
ACOT11 ENSG00000162390	0.872932	1.08072	1.30459	1.03888	0.729911	0.847214	0.848779	0.738884	0.9845	1.12747
ACOT12 ENSG00000172497	0.790288	0.934088	0.858776	1.07797	0.934897	1.21032	0.978011	1.07742	0.991852	0.870528
ACOT13 ENSG00000112304	0.803629	1.11782	0.804988	0.785398	0.86641	0.984338	1.24669	1.01278	0.877962	0.957168
ACOT2 ENSG00000119673	0.851753	0.635497	1.16013	0.779733	0.946178	0.975026	0.940997	1.06358	1.14315	0.817586
ACOT4 ENSG00000177465	1.10081	1.10761	1.00705	1.02653	0.849965	1.01681	0.965872	0.924747	0.983071	1.21136
ACOT6 ENSG00000205669	0.955615	0.813459	0.976755	0.798284	0.86572	1.22638	1.05898	0.774941	0.830902	0.856927
ACOT7 ENSG00000097021	0.779374	1.19757	1.09926	0.941327	0.976556	0.995055	1.05018	0.997278	0.976067	0.847417
ACOT8 ENSG00000101473	0.889907	0.698942	1.08989	0.944574	1.3312	1.04737	1.02701	1.15038	0.842127	0.914266
ACOT9 ENSG00000123130	1.17802	1.22879	0.85094	0.843246	0.987549	0.76041	1.33979	0.992339	1.10506	1.1176
ACOX1 ENSG00000161533	0.885853	0.873387	1.64693	1.00451	0.981217	0.949269	1.19656	1.13194	1.11172	1.25838
ACOX2 ENSG00000168306	0.997475	1.08449	1.29746	0.898772	0.938989	0.761337	0.945536	0.961038	1.04759	1.54373
ACOX3 ENSG00000087008	0.900288	1.16318	0.898987	0.9875	0.752023	1.06198	1.07663	1.08793	1.08852	0.884036
ACOXL ENSG00000153093	0.750767	0.751087	1.09088	0.917778	1.37283	1.08065	0.847269	1.02838	1.075	0.913715
ACP1 ENSG00000143727	1.17394	0.850712	1.17816	0.859264	1.17863	1.0019	0.99056	0.873992	1.14949	1.17468
ACP2 ENSG00000134575	1.06884	0.907255	0.835225	0.798833	0.874594	0.994805	0.934593	0.841701	0.780957	0.932551
ACP5 ENSG00000102575	1.15691	1.11373	1.22765	1.20825	1.23549	1.28993	0.885852	1.09681	1.10005	1.03172
ACP6 ENSG00000162836	1.12301	1.19116	0.96068	0.840971	0.783616	0.835085	0.892564	0.911334	0.993133	1.04078
ACP7 ENSG00000183760	0.970325	0.983806	1.22944	1.2666	0.832744	1.04229	0.927966	1.10174	1.19119	1.02038
ACPP ENSG00000014257	1.28531	0.933016	0.782119	0.919489	1.01064	0.944361	0.967202	1.08816	1.42097	0.899893
ACPT ENSG00000142513	0.949555	1.0088	0.922306	0.822399	0.986028	0.940137	1.02801	0.843138	1.00259	0.878111
ACR ENSG00000100312	0.913411	0.952266	1.20574	0.876073	1.13599	0.933682	0.934001	1.01161	0.852468	1.00486
ACRBP ENSG00000111644	1.19988	1.09053	0.720453	1.21713	1.42358	1.15991	0.853345	0.831302	1.22613	0.915013
ACRC ENSG00000147174	1.04022	1.0413	0.931455	1.14723	0.986537	0.899414	1.25296	1.02627	0.756349	0.905849
ACRV1 ENSG00000134940	0.859811	0.939875	1.16627	0.858171	1.01329	0.88864	1.45629	0.988939	1.06113	0.860198
ACSBG1 ENSG00000103740	0.873481	0.822714	1.03406	0.956437	0.904603	0.999424	1.07205	1.07229	1.06493	0.908708
ACSBG2 ENSG00000130377	0.877425	1.14967	1.00357	1.10076	0.851775	0.893901	0.994811	1.10961	0.856278	0.999586
ACSF2 ENSG00000167107	1.04324	1.12469	1.06825	0.777026	1.04625	1.04685	1.20155	0.972416	1.04187	1.07381
ACSF3 ENSG00000176715	1.05289	0.8742	1.10963	0.852632	1.01741	1.18624	0.892054	0.857077	2.01768	1.00525
ACSL1 ENSG00000151726	0.757905	1.19397	0.727285	0.717607	0.842008	1.02125	1.13071	0.826831	0.952009	0.979799
ACSL3 ENSG00000123983	0.911728	0.939325	1.21388	0.772877	0.870391	0.950339	1.02792	0.935648	1.08725	1.08016
ACSL4 ENSG00000068366	0.608556	0.957696	1.06264	1.12153	0.755401	1.11931	1.38374	0.888816	0.844717	1.02067
ACSL5 ENSG00000197142	0.809298	0.918841	1.11061	1.03286	0.993693	1.01252	0.936074	1.57999	0.87556	0.785648
ACSL6 ENSG00000164398	1.17406	0.955156	1.16933	0.949378	1.01374	1.00074	0.976292	0.904456	1.13207	0.942384
ACSM1 ENSG00000166743	1.05541	0.940885	1.13756	0.842078	0.788805	0.928181	0.942974	1.17277	0.970555	1.03135
ACSM2A ENSG00000183747	1.04642	0.940347	1.00577	1.31517	1.05877	0.981694	0.966775	0.920024	1.21832	0.838604
ACSM2B ENSG00000066813	0.832429	0.881374	1.08422	1.19262	1.00134	0.97612	0.847889	1.09813	0.811242	0.991927
ACSM3 ENSG00000005187	0.914736	1.01027	0.885606	0.913299	0.771237	0.97331	0.866401	1.0061	1.1466	0.770461
ACSM4 ENSG00000215009	0.834503	1.01702	1.23732	0.683577	1.10963	0.775351	1.0815	1.00253	1.01443	1.2083
ACSM5 ENSG00000183549	0.974967	1.02445	1.15668	1.07407	0.880872	0.922876	0.938854	0.866684	0.903228	0.972211
ACSM6 ENSG00000173124	1.12878	1.08068	1.05443	0.819179	0.765308	1.00715	0.973412	0.971293	1.07144	1.00656
ACSS1 ENSG00000154930	1.05017	0.866461	1.51606	0.579907	0.844825	1.01241	1.14582	1.36661	1.02794	1.03543
ACSS2 ENSG00000131069	0.798337	0.870749	0.961032	1.01033	0.954415	0.83288	1.04758	0.811658	0.937133	0.93675
ACSS3 ENSG00000111058	0.983527	1.08232	1.14958	0.91265	1.12638	0.832885	0.948419	0.91292	0.978031	1.18348
ACTA1 ENSG00000143632	0.868487	0.912107	0.884966	0.948737	0.962867	0.84968	0.814769	0.83733	0.992536	1.05111
ACTA2 ENSG00000107796	0.838887	1.59906	0.694811	0.958141	1.20846	0.853413	1.29817	0.80022	1.00714	1.18684
ACTB ENSG00000075624	1.05426	3.11907	1.08469	1.04296	1.09867	0.831637	0.301457	0.973534	0.388832	1.04624
ACTBL2 ENSG00000169067	0.986842	1.0433	0.938707	1.15914	0.835379	0.666381	1.00956	0.919459	0.908468	0.911974
ACTC1 ENSG00000159251	0.843481	0.861944	0.970501	0.918633	0.891402	1.29164	0.97066	1.10845	1.04514	0.98537
ACTG1 ENSG00000184009	1.13784	0.870845	1.4594	1.06107	1.21063	0.365687	1.25649	1.92824	0.735695	1.05824
ACTG2 ENSG00000163017	0.288262	2.18825	1.15002	0.913572	0.951711	0.956944	0.995888	1.11858	1.08577	1.06833
ACTL10 ENSG00000182584	0.894125	0.954899	1.00135	0.589916	0.913043	1.06814	1.29968	1.70312	0.988653	0.919899
ACTL6A ENSG00000136518	1.00521	1.32569	1.03263	0.952192	0.889639	0.896988	1.28998	1.16165	0.956111	1.15706
ACTL6B ENSG00000077080	1.1413	0.815324	1.22604	1.07168	0.984232	0.920565	0.866078	0.956963	0.974762	0.925592
ACTL7A ENSG00000187003	1.15747	0.868201	0.875819	0.986767	1.18864	1.2626	0.935188	0.952374	0.960635	1.04858
ACTN1 ENSG00000072110	0.638455	1.22276	1.05243	0.829115	0.898355	1.0376	0.576381	1.65526	0.812553	0.743149
ACTN2 ENSG00000077522	1.02543	0.977369	0.900727	0.901566	1.0712	1.07269	0.84546	1.19664	0.96491	0.863705
ACTN3 ENSG00000248746	1.02298	0.931964	0.800679	0.913203	0.975635	1.08835	1.11882	0.809712	0.888189	0.90524
ACTN4 ENSG00000130402	1.69336	1.46815	0.884334	1.28593	0.768948	0.890093	0.876729	1.08307	1.37951	1.17063
ACTR10 ENSG00000131966	1.05706	0.942315	0.915973	1.04586	1.17615	0.80434	0.904412	0.913957	0.967032	0.885105
ACTR1A ENSG00000138107	0.66667	1.50854	1.04625	0.889325	1.2995	0.868343	0.860536	1.13631	0.929985	0.650502
ACTR1B ENSG00000115073	0.971052	0.834934	1.03068	1.08449	1.25644	1.06304	0.942396	0.949619	1.04729	1.22209
ACTR2 ENSG00000138071	0.950082	0.973966	0.949007	0.945961	1.30802	1.10744	0.984855	0.926044	0.930269	0.757631
ACTR3 ENSG00000115091	1.10675	0.903928	0.868406	0.729979	1.11792	0.871959	0.959319	0.814856	1.06363	0.970814
ACTR3B ENSG00000133627	0.96377	0.834081	1.18918	0.987673	1.00033	0.995629	1.11402	0.791491	0.988397	0.882603
ACTR3C ENSG00000106526	0.922115	0.854643	0.792791	0.641061	1.09249	1.21047	1.1825	0.942649	0.915159	1.16976
ACTR5 ENSG00000101442	1.01898	0.843235	0.984876	1.09499	0.988713	0.680183	1.03194	1.01591	0.805128	0.821381
ACTR6 ENSG00000075089	0.898684	0.868993	1.19118	0.897935	0.945079	0.981971	0.967684	1.19083	1.0567	0.922025
ACTR8 ENSG00000113812	1.38092	0.877646	0.86075	1.3119	1.07353	1.04622	0.780981	1.19877	0.94864	0.958428
ACTRT2 ENSG00000169717	1.20427	1.09809	0.747899	0.769654	1.0244	1.02412	0.984431	1.2285	0.80913	0.973367
ACTRT3 ENSG00000184378	1.05956	0.698182	0.964633	0.958529	0.977484	0.855422	1.15719	0.642846	1.18546	1.01949
ACVR1 ENSG00000115170	0.845172	0.949262	0.958243	0.990092	1.07352	0.859458	1.16357	0.932771	0.987856	0.893401
ACVR1B ENSG00000135503	1.09318	1.11147	0.787464	0.954703	0.740617	1.17135	0.836849	0.7786	1.10931	0.829606
ACVR1C ENSG00000123612	0.938529	0.927207	0.930654	1.18192	1.04496	0.949206	0.889784	1.07524	1.02087	0.982223
ACVR2A ENSG00000121989	0.725354	0.871995	0.744743	0.970737	1.04798	1.05915	0.979257	0.927918	0.940105	1.05309
ACVR2B ENSG00000114739	1.21284	0.965707	0.864464	0.873557	0.982867	0.862978	1.15403	0.890434	0.79725	0.957201
ACVRL1 ENSG00000139567	0.751869	0.823172	1.03682	0.961312	0.937595	0.947767	1.02621	1.02427	1.66492	0.782552
ACY1 ENSG00000243989	0.823117	0.737153	0.896477	1.03476	1.00566	1.04118	1.0629	0.913114	0.554918	0.927467
ACY3 ENSG00000132744	1.13797	1.06199	0.978196	1.06198	0.91631	1.01433	0.985268	0.808128	0.797662	1.15881
ACYP1 ENSG00000119640	0.726477	1.01967	1.17765	1.00582	1.23742	0.952963	1.01814	0.825337	0.784131	1.00932
ACYP2 ENSG00000170634	1.09015	1.06951	0.898594	1.12586	1.27623	0.827986	1.05036	0.998368	0.930991	1.02691
ADA ENSG00000196839	0.910846	0.791724	1.06094	1.06498	0.980626	1.18708	1.04955	0.978731	0.851296	1.20565
ADAD1 ENSG00000164113	1.17308	1.22319	1.16031	0.635887	0.881378	0.950168	1.02479	1.02514	0.858044	1.0179
ADAD2 ENSG00000140955	1.08972	0.985401	1.17523	0.904283	0.67151	0.932762	1.2548	0.843516	1.14227	0.990303
ADAL ENSG00000168803	1.24534	1.05194	1.26298	0.964111	1.08968	1.14752	1.19324	1.25539	1.22482	1.07721
ADAM10 ENSG00000137845	0.960329	0.853123	0.714003	1.07297	1.01196	0.8486	1.30626	1.49728	0.891367	1.04071
ADAM11 ENSG00000073670	0.855338	0.876285	0.958773	1.0805	1.00831	1.23031	1.0605	0.893819	1.02733	1.01442
ADAM12 ENSG00000148848	0.955736	1.02923	0.945634	1.06676	0.964343	0.80717	1.03294	0.939432	0.995448	0.859392
ADAM15 ENSG00000143537	1.30388	1.05123	0.881152	1.07357	1.09669	0.917135	1.14395	1.78939	1.06813	1.06116
ADAM17 ENSG00000151694	0.966758	1.0679	1.17547	1.09813	0.94898	1.04819	0.996183	0.966016	0.791556	0.846695
ADAM18 ENSG00000168619	0.73884	1.21521	1.04793	1.07466	0.925495	0.952926	0.868898	1.16495	0.946898	0.896581
ADAM19 ENSG00000135074	0.833218	0.883093	1.05275	1.21773	1.17611	1.05735	1.15357	1.16438	1.21252	1.11757
ADAM2 ENSG00000104755	0.970497	1.12299	1.21899	1.03969	1.22599	0.827807	1.15407	1.10081	1.02964	1.10517
ADAM20 ENSG00000134007	0.875936	1.20191	0.872273	0.691975	1.05044	1.02225	1.09842	0.940836	1.05239	0.900546
ADAM22 ENSG00000008277	0.866181	1.06065	0.997684	0.996885	0.904352	0.988105	0.746275	1.00296	0.895677	1.03715
ADAM23 ENSG00000114948	1.13266	0.949515	0.874115	0.817623	0.918322	1.04999	0.831405	1.15875	0.844632	1.28738
ADAM28 ENSG00000042980	1.21103	1.11632	1.21985	1.04659	1.06953	0.920273	1.205	0.807207	0.867074	1.00554
ADAM29 ENSG00000168594	0.891536	0.971108	1.15027	1.09943	1.09139	0.872542	0.741108	0.940978	0.905989	1.15599
ADAM30 ENSG00000134249	0.551468	0.927656	0.970398	0.955829	1.12413	0.880506	0.934568	1.06271	1.28164	1.04397
ADAM32 ENSG00000197140	0.931644	1.17394	0.842275	0.901708	0.890629	1.02247	1.10762	1.14541	0.827407	0.931121
ADAM33 ENSG00000149451	1.08475	1.43856	0.834321	0.872207	1.08576	0.653012	1.11188	1.02161	0.974596	1.04952
ADAM7 ENSG00000069206	1.15109	0.974939	0.893284	0.871055	1.01571	0.91917	1.03082	1.24735	0.849607	0.898024
ADAM8 ENSG00000151651	1.0588	0.88823	1.09109	1.06605	0.858582	0.804099	0.863598	0.745103	1.03028	1.02531
ADAM9 ENSG00000168615	0.837013	0.926059	0.864551	0.952061	1.16052	1.05745	0.832717	1.01055	1.06254	0.903404
ADAMDEC1 ENSG00000134028	0.96778	1.21544	1.13948	1.04052	0.987396	0.873583	1.02108	0.821483	0.882019	1.22103
ADAMTS1 ENSG00000154734	0.666233	1.21735	0.750895	0.929253	0.831502	1.00539	1.39237	0.695736	0.814966	0.861264
ADAMTS10 ENSG00000142303	1.04712	0.73213	1.05591	0.798846	0.911128	0.749431	0.933679	0.826998	0.989198	1.05416
ADAMTS12 ENSG00000151388	0.830334	1.19411	1.111	0.729059	0.935753	1.0986	1.04473	0.977324	0.85162	1.01917
ADAMTS13 ENSG00000160323	0.866863	1.32388	0.816625	0.927022	0.740624	1.02304	0.975303	0.829117	0.883291	0.818969
ADAMTS14 ENSG00000138316	0.873373	1.00642	1.26463	0.989652	0.863342	0.808961	0.948846	1.02693	0.969256	0.87917
ADAMTS15 ENSG00000166106	0.89836	1.32695	1.24373	1.0198	1.09388	0.826816	0.827301	1.05938	1.10965	1.14462
ADAMTS16 ENSG00000145536	0.576286	1.10881	0.881974	0.963087	1.1374	0.667901	0.834774	1.25276	1.20495	1.19426
ADAMTS17 ENSG00000140470	1.10584	0.815552	0.745422	0.868819	1.08472	0.914858	0.978942	0.811824	0.90968	0.913709
ADAMTS18 ENSG00000140873	0.799882	0.604189	0.927668	0.998304	0.901478	0.979563	1.28993	0.798298	0.945671	0.983386
ADAMTS19 ENSG00000145808	0.921083	0.900388	0.97749	1.1086	1.23235	1.0921	1.26729	0.79909	1.0331	0.891782
ADAMTS2 ENSG00000087116	1.21021	0.776009	1.05273	0.793611	0.730191	0.914128	0.833231	0.746649	0.998317	0.948371
ADAMTS20 ENSG00000173157	0.99771	1.25776	0.924673	0.939963	1.00127	1.04854	0.715835	0.989774	0.731814	0.842899
ADAMTS3 ENSG00000156140	0.702991	0.765614	0.830339	0.824848	0.734064	0.79094	1.21453	1.05305	0.909701	1.02135
ADAMTS4 ENSG00000158859	0.980825	0.728728	0.869443	1.17889	1.31231	1.12375	0.966388	0.693682	0.75747	0.770564
ADAMTS5 ENSG00000154736	0.91051	0.864186	1.18594	0.869626	1.0731	1.04816	0.687152	1.00368	0.875369	0.875602
ADAMTS6 ENSG00000049192	0.910011	1.07992	0.994916	1.01673	0.901949	0.921958	1.04694	0.917979	0.852235	1.25041
ADAMTS7 ENSG00000136378	0.786149	1.13611	0.878201	1.1022	1.00073	1.11715	0.831001	0.917107	0.898271	1.03486
ADAMTS8 ENSG00000134917	0.857599	1.06815	0.993383	0.888741	1.14068	0.91121	0.957543	0.953754	1.43777	1.05486
ADAMTS9 ENSG00000163638	0.976117	0.868074	0.919746	1.15416	0.910787	0.878031	1.08824	1.09927	1.29478	0.976044
ADAMTSL1 ENSG00000178031	0.995328	1.01939	0.958979	0.988552	0.907963	0.849309	0.875837	0.98636	0.998061	0.88224
ADAMTSL2 ENSG00000197859	1.01511	1.02704	0.784849	1.21832	1.02324	0.96875	0.912173	0.884177	1.04092	0.965343
ADAMTSL3 ENSG00000156218	0.967724	1.30895	0.827643	1.19139	1.17581	1.02156	0.876486	1.27168	1.07041	0.899057
ADAMTSL4 ENSG00000143382	1.43522	1.18127	0.936687	0.89645	1.05175	0.841162	1.05289	1.0519	1.15547	1.08991
ADAMTSL5 ENSG00000185761	0.943483	1.03673	1.12554	0.982638	1.01856	1.13313	0.8722	0.682774	0.838576	1.13641
ADAP1 ENSG00000105963	1.14251	1.26644	0.999949	0.971385	1.0055	0.915849	1.08352	0.949202	0.985028	0.867942
ADAP2 ENSG00000184060	0.890241	1.07357	1.10669	0.901946	1.00661	1.00231	1.31981	1.21358	1.16411	0.994805
ADAR ENSG00000160710	1.08048	1.14363	0.765994	0.85208	1.01419	1.35934	1.1096	0.619749	0.857298	0.848894
ADARB1 ENSG00000197381	0.772169	1.27585	0.859307	0.893501	1.02425	1.04861	1.00229	0.984812	0.88458	1.24918
ADARB2 ENSG00000185736	1.02013	0.940298	0.952566	0.901477	0.591702	0.904792	0.959828	0.951985	0.810697	1.16054
ADAT1 ENSG00000065457	1.17967	0.948232	0.834231	1.16754	1.32084	0.963934	0.843863	1.18066	1.05079	0.980549
ADAT2 ENSG00000189007	0.901906	0.876741	0.99035	1.04802	1.34995	0.739857	0.773895	0.864873	0.928512	0.867038
ADAT3 ENSG00000213638	1.04305	0.848082	0.950138	1.12553	0.844507	0.960334	1.03718	1.01235	0.908151	1.22104
ADCK1 ENSG00000063761	0.917635	0.982964	0.970363	1.0074	1.1024	1.11018	1.00973	0.847694	0.870413	1.0498
ADCK2 ENSG00000133597	0.865889	0.963037	0.743541	1.20251	0.979005	0.86609	0.938325	1.11062	1.333	0.871332
ADCK3 ENSG00000163050	1.22068	1.13583	0.813369	1.24008	0.938472	1.02713	0.892917	0.87914	1.16403	0.973767
ADCK4 ENSG00000123815	1.40322	0.964323	0.758135	0.946011	0.854052	0.854526	0.916718	0.808349	0.943236	1.14243
ADCK5 ENSG00000173137	1.189	1.01323	1.00859	1.40789	0.970608	1.19349	1.21266	1.19062	0.858223	1.12206
ADCY1 ENSG00000164742	0.997062	0.918713	1.03189	0.814139	1.24819	1.08613	0.934801	0.803436	0.753781	1.13488
ADCY10 ENSG00000143199	0.879097	1.07713	0.814757	1.23252	0.941954	0.932815	1.09501	1.00331	1.0086	0.896703
ADCY2 ENSG00000078295	0.722851	1.0265	0.879781	0.985144	0.779893	1.00951	0.910235	1.01249	0.967105	0.847798
ADCY3 ENSG00000138031	0.669625	0.976066	0.948008	0.913577	1.08034	0.756722	0.696153	0.59507	1.04306	1.11911
ADCY4 ENSG00000129467	0.800504	1.0621	0.954707	0.855181	1.04792	1.34945	1.08692	0.957039	1.04133	0.985175
ADCY5 ENSG00000173175	1.41727	1.06843	0.890427	0.949133	0.898537	1.07554	1.15862	1.3426	0.931023	1.21581
ADCY6 ENSG00000174233	1.19231	1.01098	0.986684	0.966836	1.11206	1.1182	0.839078	0.982785	1.04664	0.949394
ADCY7 ENSG00000121281	1.1885	1.07207	1.12993	0.701141	0.924087	1.02029	1.06414	1.00786	0.881643	1.05303
ADCY8 ENSG00000155897	0.966759	1.07315	0.859354	1.03368	0.892327	0.931591	1.16356	1.1149	0.816812	1.10946
ADCY9 ENSG00000162104	1.53434	0.961205	1.02044	0.897578	0.872624	0.879164	0.993156	1.02238	0.99946	1.11773
ADCYAP1 ENSG00000141433	1.16172	0.901857	1.10041	0.795432	1.08594	0.871741	0.832219	0.946163	1.1019	1.0709
ADCYAP1R1 ENSG00000078549	0.857078	0.930801	1.05619	0.793993	1.12436	0.738293	1.0812	0.985837	0.885262	1.06907
ADD1 ENSG00000087274	0.799951	0.831127	1.24405	0.904853	1.13147	0.938053	0.995515	0.844001	0.801595	1.11391
ADD2 ENSG00000075340	1.05012	1.11321	0.890829	1.08261	0.711311	0.91347	0.889559	1.43047	1.25577	0.954396
ADD3 ENSG00000148700	0.858233	1.22567	0.854448	1.2013	0.890303	1.06858	1.11903	0.891645	0.940107	0.865433
ADGB ENSG00000118492	0.986209	0.893893	1.06671	0.782901	0.907959	0.961014	1.09943	1.34086	1.11263	0.731926
ADGRA1 ENSG00000197177	1.12821	1.09194	0.944362	0.915076	1.03669	1.06794	0.823346	1.0257	1.34263	1.0874
ADGRA2 ENSG00000020181	0.572745	0.964957	1.26058	0.99519	0.928283	1.12096	1.18659	1.18353	1.14053	0.912969
ADGRA3 ENSG00000152990	0.859542	1.11069	1.12739	0.774169	1.14619	0.951245	1.1696	1.20043	0.834891	1.09954
ADGRB1 ENSG00000181790	1.07694	1.23762	1.2727	0.917325	0.858888	0.992976	0.996663	1.11112	1.03885	0.898501
ADGRB2 ENSG00000121753	1.69387	1.18371	1.0745	0.945094	1.13938	1.12073	0.92214	1.08297	1.18214	1.16249
ADGRB3 ENSG00000135298	0.842743	1.1568	0.913165	0.881691	0.91797	0.928216	1.0034	1.115	0.873019	0.871374
ADGRD1 ENSG00000111452	1.23714	0.837886	1.11142	0.743289	0.956643	1.15328	1.00385	0.917376	1.07839	0.943619
ADGRD2 ENSG00000180264	0.92124	0.909907	1.48782	1.05068	1.07672	1.29137	1.22412	1.12943	1.15716	1.24228
ADGRE1 ENSG00000174837	0.942495	0.983509	1.04736	0.77473	0.981889	1.15398	0.936179	1.07878	0.882415	0.850018
ADGRE2 ENSG00000127507	0.908793	1.124	1.06566	0.987699	1.05326	0.84846	1.19398	0.852898	1.04549	1.35944
ADGRE3 ENSG00000131355	1.283	1.21188	1.06349	1.0204	1.01848	0.918892	0.9207	1.33087	1.06431	0.902039
ADGRE5 ENSG00000123146	1.19764	1.02325	0.982086	1.29344	1.20274	0.76149	0.956969	1.01064	1.12269	1.16273
ADGRF1 ENSG00000153292	1.17492	0.806766	0.852753	0.911339	1.00297	1.14664	1.04677	1.0169	0.993419	0.900365
ADGRF2 ENSG00000164393	1.17715	1.14241	0.998476	0.964846	0.798467	1.02618	1.21828	1.04197	0.986322	1.0644
ADGRF3 ENSG00000173567	1.09975	1.02335	0.932966	1.16056	0.735337	1.32291	1.05121	1.06536	0.920571	0.9868
ADGRF4 ENSG00000153294	0.872203	1.02278	0.728388	1.04898	0.81058	1.08519	1.30058	0.964879	0.971608	1.36004
ADGRF5 ENSG00000069122	0.907435	1.05009	0.797342	1.09292	1.16781	0.829526	1.13467	1.03532	0.944486	1.07422
ADGRG1 ENSG00000205336	1.05968	0.69745	0.751597	0.891244	0.812061	0.906089	0.731149	1.05173	1.33128	0.932924
ADGRG2 ENSG00000173698	1.06542	0.92617	1.0086	1.14929	1.06475	0.879719	0.932837	0.797256	1.21086	1.1353
ADGRG3 ENSG00000182885	0.912169	1.18964	1.06489	1.11438	1.07695	1.00437	1.21882	1.10408	0.846079	0.944962
ADGRG4 ENSG00000156920	0.865645	0.837587	1.02074	1.00106	0.935478	0.935631	0.857329	0.911975	0.805126	1.09008
ADGRG5 ENSG00000159618	0.874583	0.873338	0.865198	1.10288	0.849248	0.848103	0.90667	0.978073	0.884441	0.923386
ADGRG6 ENSG00000112414	0.779811	1.04744	0.894287	0.871696	1.00894	0.998658	0.975444	0.844446	0.849816	1.1651
ADGRG7 ENSG00000144820	0.725445	0.833994	0.907885	0.898805	1.0334	1.03815	1.15488	0.979384	1.00888	1.04729
ADGRL1 ENSG00000072071	1.2034	1.27219	0.753911	1.36637	0.736721	0.948605	0.822144	0.75252	0.908784	1.27512
ADGRL2 ENSG00000117114	0.792326	1.14079	1.19108	1.17478	0.676574	0.877246	1.20255	0.864321	1.12945	1.20155
ADGRL3 ENSG00000150471	1.13133	1.15602	0.887336	0.858041	1.15076	0.936805	1.06343	0.974123	0.980692	1.10164
ADGRL4 ENSG00000162618	1.08368	0.995971	1.23637	1.35825	0.818426	1.22082	0.982041	0.805714	1.22987	0.973421
ADGRV1 ENSG00000164199	1.09083	1.05002	0.985627	1.08256	0.975804	1.20625	0.905113	1.07089	0.880504	0.822651
ADH1A ENSG00000187758	0.985311	0.916109	1.20322	0.903894	0.843694	1.14391	0.975133	0.89557	0.854756	0.781233
ADH1B ENSG00000196616	0.737431	1.02758	0.855114	1.15548	0.863939	1.18297	0.743614	0.976061	1.23564	0.863639
ADH1C ENSG00000248144	1.06906	1.05403	0.882061	0.888299	0.974663	1.26652	1.12665	1.26026	1.05765	0.991695
ADH4 ENSG00000198099	1.24194	1.14677	0.956933	1.10142	1.05843	1.15386	1.06609	1.15999	0.772686	0.800667
ADH5 ENSG00000197894	0.706103	1.05965	0.967946	1.29375	0.929486	0.875878	1.10952	0.910106	1.23658	1.14912
ADH6 ENSG00000172955	0.810342	1.17554	1.12672	0.945981	0.854251	0.897831	0.923411	0.973069	0.966477	0.82389
ADH7 ENSG00000196344	1.18002	0.998803	0.813151	1.23097	1.16081	1.04512	0.873703	0.775064	1.4152	0.88051
ADHFE1 ENSG00000147576	1.07701	0.861496	0.84971	0.833922	0.836482	1.14342	0.851691	1.04015	1.0469	1.12759
ADI1 ENSG00000182551	1.05882	1.22434	1.55141	0.646228	0.922346	0.839135	1.13428	0.930139	1.21088	1.16026
ADIG ENSG00000182035	0.898083	1.05213	0.922256	0.960093	0.954817	1.13814	1.27611	1.25057	1.02802	0.977168
ADIPOQ ENSG00000181092	1.12667	0.829991	1.07632	1.24391	1.09776	1.05403	0.890137	1.29449	0.756414	0.835215
ADIPOR1 ENSG00000159346	0.896087	0.959131	1.31887	0.996518	0.853618	1.07319	0.797835	0.901425	1.07234	0.947198
ADIPOR2 ENSG00000006831	1.08136	1.22583	1.23554	1.09872	0.922834	0.844488	0.901132	0.982834	0.930792	1.17979
ADIRF ENSG00000148671	1.03863	1.263	1.11013	0.581972	1.04072	1.1847	0.759861	0.591431	1.94686	1.12111
ADK ENSG00000156110	0.882251	0.978834	0.719772	0.845944	0.883343	0.723834	0.894161	1.03519	1.08488	1.0738
ADM ENSG00000148926	0.872976	0.836575	0.839393	0.810475	0.926842	0.808939	1.01977	1.05111	1.35603	1.06085
ADM2 ENSG00000128165	1.28277	1.24071	0.786194	1.28035	1.20991	1.23179	1.26895	1.19581	0.729678	1.12753
ADM5 ENSG00000224420	0.929402	0.915989	1.07821	1.03459	0.928131	1.05519	0.782454	0.841887	0.967952	1.0374
ADNP ENSG00000101126	1.03806	1.43237	1.01158	0.803952	1.05139	1.04347	1.10524	0.942845	1.01716	1.05782
ADNP2 ENSG00000101544	1.40515	0.860487	1.43777	0.99123	0.954403	0.947843	0.99522	0.889923	1.15785	1.06598
ADO ENSG00000181915	1.13739	0.814983	0.878606	0.959563	1.00603	0.864999	1.18038	1.09432	1.1768	1.14933
ADORA1 ENSG00000163485	0.988663	1.07825	0.996244	0.823465	1.08438	1.18399	1.02751	0.992328	1.07226	1.21278
ADORA2A ENSG00000128271	0.814798	0.964493	1.17848	0.956062	0.741575	0.806411	0.916651	1.10717	1.00367	0.897451
ADORA2B ENSG00000170425	0.767786	1.0131	1.10765	1.02865	0.963557	0.955084	1.10042	1.16092	0.905902	1.28891
ADORA3 ENSG00000282608	1.05405	1.09026	0.923916	0.641346	0.757975	0.981485	1.06282	1.08744	1.16024	0.90143
ADPGK ENSG00000159322	1.02114	1.06806	0.975265	1.11308	0.809908	0.916286	0.864329	1.03212	1.08031	1.23097
ADPRH ENSG00000144843	1.04211	0.747526	0.884386	1.0562	1.04554	1.06285	0.914171	0.789635	0.98569	1.09181
ADPRHL1 ENSG00000153531	1.23435	1.11584	0.936332	0.858989	1.17489	1.04059	0.831265	0.853318	1.01247	1.00291
ADPRHL2 ENSG00000116863	1.1331	1.17097	1.03809	0.783811	0.667181	1.26023	0.929785	0.988453	0.776157	1.20327
ADPRM ENSG00000170222	1.15898	0.821552	0.931851	0.989549	1.02002	1.07498	1.16273	1.18788	0.839965	0.959665
ADRA1A ENSG00000120907	1.13705	0.927076	1.11274	0.990017	0.839879	0.810467	1.12494	0.98516	0.985836	0.825755
ADRA1B ENSG00000170214	1.1713	0.939061	0.958019	0.769528	1.12967	0.718876	1.16757	1.17682	1.02064	1.56134
ADRA1D ENSG00000171873	1.01681	1.05258	0.857967	0.928563	1.21251	0.993479	1.06633	1.01332	1.14728	0.752072
ADRA2A ENSG00000150594	1.21053	0.902641	1.03281	1.19237	0.983594	1.04028	0.974657	0.846099	1.18105	0.832435
ADRA2B ENSG00000274286	1.02255	0.859651	1.06675	0.926433	0.898102	0.86648	0.894568	0.825139	0.886575	0.815301
ADRA2C ENSG00000184160	1.31891	0.910571	1.00634	0.79532	0.824758	0.942551	1.29713	1.15833	0.910956	1.64642
ADRB1 ENSG00000043591	1.05858	0.814143	0.82585	0.904196	1.12521	1.28094	1.01986	1.0645	0.993423	1.0949
ADRB2 ENSG00000169252	0.845217	0.920078	0.888573	0.773385	1.02619	1.0207	1.09378	1.4463	1.22479	0.840131
ADRB3 ENSG00000188778	1.38314	1.00503	0.92907	1.22128	1.04279	0.93399	1.04787	0.855277	1.01299	1.17317
ADRM1 ENSG00000130706	1.04269	0.96491	1.53147	0.987645	1.03775	1.25505	0.848768	0.921575	0.981719	0.961213
ADSL ENSG00000239900	0.922535	1.04697	1.10215	0.749679	0.924755	1.09175	0.924524	1.19488	1.00215	0.942504
ADSS ENSG00000035687	0.789292	0.956711	0.920782	1.37045	1.03021	1.10543	0.996978	1.05673	0.856682	0.809559
ADSSL1 ENSG00000185100	1.12867	0.797579	1.07402	0.855591	0.939129	0.831423	1.08463	0.767603	1.18045	0.77778
ADTRP ENSG00000111863	0.971874	1.08612	1.2	0.971662	0.949303	0.833067	1.10298	0.810121	0.864494	0.721183
AEBP1 ENSG00000106624	0.580001	1.5181	1.04571	1.14396	1.59718	0.971431	1.16689	1.02862	0.870955	1.25859
AEBP2 ENSG00000139154	0.761028	1.15332	0.908202	1.13413	0.830062	0.920533	0.924488	0.553808	1.19408	0.958697
AEN ENSG00000181026	0.822741	1.27417	0.997477	0.764905	0.809014	1.02728	0.93335	1.19911	1.28546	1.18924
AES ENSG00000104964	1.42918	1.04642	0.75359	1.29603	1.52317	1.03002	0.594482	0.594205	0.977376	0.894076
AF011889.5 ENSG00000241489	0.781754	1.23824	1.37656	0.895588	0.651743	1.14845	0.882365	0.93499	1.17536	0.955725
AF111168.1 ENSG00000280308	0.965999	0.818315	0.82254	0.92341	0.890008	0.755713	1.25094	0.937711	1.14223	1.05828
AF131216.1 ENSG00000280273	1.1534	0.831952	1.1449	0.830913	1.03975	0.945767	1.1065	0.798987	0.906523	0.798312
AF165138.7 ENSG00000243440	1.05563	1.00995	1.19305	0.877878	1.22256	0.915404	1.12391	1.0024	1.13707	1.12426
AFAP1 ENSG00000196526	1.01749	1.09104	0.611913	0.727767	1.22889	0.959153	1.1499	0.675542	0.998401	0.88401
AFAP1L1 ENSG00000157510	0.987655	1.32763	1.03364	0.990906	1.07903	0.947066	1.09316	1.03382	0.97249	1.09734
AFAP1L2 ENSG00000169129	0.958003	1.01194	1.16679	1.23169	1.19822	1.09831	0.887802	1.02076	0.929621	1.00071
AFF1 ENSG00000172493	0.909754	1.07621	0.990888	0.85552	1.26386	1.13956	1.13835	0.897988	1.16919	1.24317
AFF2 ENSG00000155966	0.985397	0.881672	1.08661	0.994712	1.05993	0.905535	0.823689	1.05264	0.924154	1.18248
AFF3 ENSG00000144218	0.763587	0.917787	0.958778	0.898467	1.06114	1.17024	0.964521	1.04429	1.07495	0.904024
AFF4 ENSG00000072364	0.857523	1.38159	1.00793	1.07895	1.03893	1.03718	0.766709	0.89422	1.07712	1.01562
AFG3L2 ENSG00000141385	0.954486	1.02479	0.849812	1.06867	0.975887	0.876373	0.876825	1.123	0.953989	1.07065
AFM ENSG00000079557	0.895711	1.04424	0.989737	0.954326	0.766914	1.05188	0.990519	1.06016	0.974084	0.905396
AFMID ENSG00000183077	1.00023	0.846561	0.87763	0.86818	0.924075	1.06961	0.980919	1.03381	0.865418	0.821298
AFP ENSG00000081051	0.862086	1.03968	1.02577	0.966171	1.18964	1.0872	1.03252	1.00129	0.920417	0.772405
AFTPH ENSG00000119844	0.713051	1.11891	0.991042	1.0305	0.814664	1.09009	1.06858	0.777235	0.990755	1.17167
AGA ENSG00000038002	1.03055	1.17454	0.924847	0.847705	0.83195	0.885683	0.990859	0.90669	0.816291	0.810483
AGAP1 ENSG00000157985	1.21765	1.11161	1.07484	0.958032	0.865086	1.09912	0.858227	0.90277	1.23629	0.925293
AGAP14P ENSG00000279058	0.986114	0.955453	0.940537	1.0647	0.832725	1.0148	0.986083	1.01292	1.02763	0.859021
AGAP2 ENSG00000135439	1.17392	0.842289	1.00217	0.902818	0.94385	1.14146	1.06863	0.998861	1.1442	1.03397
AGAP3 ENSG00000133612	0.936721	0.983808	0.925225	1.10709	0.717197	0.79058	0.780218	1.40242	0.937862	1.12989
AGAP4 ENSG00000188234	1.12929	0.954081	1.14371	0.937032	1.16362	0.850646	0.965527	1.16478	1.03921	0.965017
AGAP5 ENSG00000172650	1.11653	0.863971	1.03271	1.02584	0.908417	0.969578	0.938098	0.88856	1.36366	0.764369
AGAP6 ENSG00000204149	1.04506	1.04707	0.727002	0.99159	1.10183	1.16388	0.895997	0.892104	0.907285	1.07619
AGAP9 ENSG00000204172	0.981895	0.888223	0.973795	1.08933	0.939276	1.10233	0.992813	1.26644	0.840347	0.971373
AGBL1 ENSG00000273540	1.01381	1.03421	0.750491	1.05589	1.21318	0.948252	0.966457	1.3426	0.939697	0.91349
AGBL2 ENSG00000165923	0.960446	1.02908	1.17509	1.05727	0.901458	1.13253	0.786512	1.79169	0.951836	0.856565
AGBL3 ENSG00000146856	0.840844	1.14139	1.33687	0.857441	0.895373	1.02082	0.820919	0.812844	0.95925	0.866372
AGBL4 ENSG00000186094	1.05895	0.929541	1.03105	1.14926	0.780213	1.10945	1.08518	1.11341	1.27592	1.00368
AGBL5 ENSG00000084693	1.09735	0.858424	0.878797	0.436366	1.00519	0.995055	1.13075	0.955234	0.829766	0.794678
AGER ENSG00000204305	0.845656	0.884296	0.671647	0.927582	1.00249	0.957684	0.91898	0.922489	1.07496	1.07545
AGFG1 ENSG00000173744	1.20008	1.23024	0.862482	0.839619	0.97221	0.885147	1.49676	1.04755	1.08888	0.925086
AGFG2 ENSG00000106351	1.13817	0.856249	1.07868	0.850885	1.21129	1.04114	1.11674	0.900057	0.908952	1.03056
AGGF1 ENSG00000164252	0.866138	0.775883	1.32927	1.05457	0.919445	0.904662	0.843305	1.22235	0.84987	0.904489
AGK ENSG00000006530	0.85894	0.991207	1.21439	0.840454	1.21079	1.13642	0.813949	1.23348	0.909796	0.950672
AGL ENSG00000162688	1.02734	0.94831	0.947735	0.967123	1.08466	1.13355	1.15001	0.915343	0.947389	1.17748
AGMAT ENSG00000116771	0.897256	1.04899	1.24765	1.02466	0.99101	0.949625	1.00845	0.940369	1.12913	1.03101
AGMO ENSG00000187546	1.15829	0.908627	1.0001	1.02907	0.960621	1.0641	0.840266	1.02459	1.05085	0.974182
AGO1 ENSG00000092847	0.741887	0.768408	1.50333	1.01565	1.06034	0.971552	0.762932	1.15514	1.09351	0.877372
AGO2 ENSG00000123908	1.02661	1.02947	1.0983	1.07076	1.00982	0.901591	0.81378	0.842798	1.17132	0.790077
AGO3 ENSG00000126070	1.19397	1.10388	1.10712	1.08423	1.02572	1.09948	1.22737	1.39664	0.79303	0.834886
AGO4 ENSG00000134698	1.03665	0.627703	0.948148	0.763917	1.08111	1.24215	1.02276	0.876026	1.05501	0.925622
AGPAT1 ENSG00000204310	1.15728	1.24713	0.888245	0.960359	0.745334	1.076	0.931959	1.00222	0.97831	0.950389
AGPAT2 ENSG00000169692	0.965234	1.21066	1.08681	0.813031	1.02265	1.01499	0.964257	1.10503	1.32601	1.29624
AGPAT3 ENSG00000160216	1.0984	1.15477	1.14777	0.891076	0.830657	1.11778	0.865307	0.948275	1.02912	0.99402
AGPAT4 ENSG00000026652	0.854206	1.36566	1.34237	1.0733	0.988588	1.16536	1.13555	1.23458	1.01058	0.963538
AGPAT5 ENSG00000155189	0.928608	0.892611	1.11709	1.336	1.12226	0.822848	1.08634	1.01203	0.813349	1.37249
AGPS ENSG00000018510	0.83901	1.04439	0.773289	1.05732	0.928564	0.936941	1.10886	1.04067	1.12989	0.991754
AGR2 ENSG00000106541	0.990786	0.864819	1.44848	1.09265	1.13961	0.886703	1.10917	1.09222	1.15018	0.42079
AGR3 ENSG00000173467	1.05159	0.891309	1.0328	0.855473	0.847843	0.948048	1.37794	1.00436	0.822171	1.08215
AGRN ENSG00000188157	1.04928	1.17174	1.44954	1.16128	1.06849	0.930887	0.925969	0.912567	1.07493	1.13423
AGRP ENSG00000159723	0.805112	1.06159	0.862532	0.945801	0.975576	0.85771	1.01901	0.900788	0.851085	0.926015
AGT ENSG00000135744	1.00409	1.2126	1.10145	0.823096	1.02593	0.860693	1.09397	1.07907	0.722037	1.01571
AGTPBP1 ENSG00000135049	1.26572	1.00998	0.743951	0.993713	1.0256	1.13039	0.90157	0.968788	1.02705	0.923259
AGTR1 ENSG00000144891	1.04156	1.09111	1.00032	1.06413	1.06171	1.14203	0.882556	1.17197	0.841525	0.975515
AGTRAP ENSG00000177674	0.892256	1.14311	0.998405	1.15739	1.59246	0.657154	1.08777	0.960985	1.0826	0.972989
AGXT ENSG00000172482	0.863446	0.916145	0.714731	1.01395	0.906901	0.962061	1.11461	1.08967	1.01196	1.03607
AGXT2 ENSG00000113492	1.11938	1.18311	0.806638	0.751299	1.07348	0.87485	0.761873	1.23208	1.00016	0.843645
AHCTF1 ENSG00000153207	0.931824	0.908845	1.46045	1.17648	0.844532	0.626059	0.831798	1.34116	0.857062	1.00621
AHCY ENSG00000101444	0.881124	1.16288	0.885418	1.14325	0.860017	0.896793	0.927703	0.953019	0.964582	1.09661
AHCYL1 ENSG00000168710	1.01812	1.01834	0.771614	1.03445	0.90775	1.12304	1.08819	0.982796	1.05055	1.10932
AHCYL2 ENSG00000158467	0.917125	1.14164	0.909137	1.0677	0.766221	0.933137	1.01212	1.09321	0.936457	1.31759
AHDC1 ENSG00000126705	1.18699	0.956809	1.05639	1.1437	1.26681	0.987414	0.994737	1.01578	0.893519	1.11209
AHI1 ENSG00000135541	1.02043	0.970353	1.26229	1.06692	0.857956	1.23056	0.970224	0.797213	0.93199	1.05045
AHNAK ENSG00000124942	0.517442	0.933839	0.64539	1.0642	0.926785	0.954245	1.39555	0.997224	1.34975	1.09142
AHNAK2 ENSG00000185567	0.660812	1.30737	1.17891	0.982422	1.0207	1.28368	0.826211	1.16672	1.12394	0.82514
AHR ENSG00000106546	0.8235	1.12036	0.900642	0.890725	1.00527	0.793502	0.839799	0.838532	0.986972	1.09967
AHRR ENSG00000063438	0.889191	1.05713	1.02287	1.02143	1.35793	0.93147	1.01867	1.05666	1.27615	1.13603
AHSA1 ENSG00000100591	0.836132	0.899997	1.03409	0.987687	1.3356	0.926854	1.10933	1.26377	1.04937	1.30294
AHSA2 ENSG00000173209	0.970513	0.888166	0.75021	1.00076	1.17633	1.01195	1.02144	1.2891	1.0087	1.1143
AHSG ENSG00000145192	1.06865	1.03227	0.881295	0.879098	1.00002	1.16996	0.982178	1.02262	0.945063	0.941773
AHSP ENSG00000169877	0.954087	1.01142	1.11374	1.27147	0.934241	0.867035	0.778238	0.876616	1.14922	0.931653
AICDA ENSG00000111732	1.13058	1.14087	1.15766	1.08543	1.18704	0.996453	1.06306	0.935005	0.934464	1.10631
AIDA ENSG00000186063	0.969289	0.79926	1.07943	1.02349	0.995636	1.03978	0.947029	0.998112	0.89673	0.963739
AIF1 ENSG00000204472	1.01801	0.896244	0.835442	1.0001	0.97303	1.07472	1.32508	1.00427	1.06514	0.78159
AIF1L ENSG00000126878	0.973909	0.957429	1.02764	0.840631	0.981314	0.850597	1.03898	0.988856	0.891764	0.973993
AIFM1 ENSG00000156709	1.06769	1.15958	0.965257	1.10409	0.823929	0.867105	1.01395	1.02826	0.851783	0.9506
AIFM2 ENSG00000042286	0.878542	1.15681	0.908271	0.885993	0.951641	1.06894	1.06443	0.789135	0.872058	0.975223
AIFM3 ENSG00000183773	1.02292	0.883794	1.04268	1.06084	0.995441	0.997887	0.972479	0.940772	0.804619	1.05296
AIG1 ENSG00000146416	1.09558	1.11276	0.889715	0.895614	1.02514	0.966617	0.968568	0.78548	0.963124	0.955507
AIM1 ENSG00000112297	1.03858	0.902159	0.916393	0.621344	0.989628	1.07204	0.764556	0.958965	1.11908	0.86607
AIM1L ENSG00000176092	0.868818	0.880084	0.772333	1.09159	0.765756	0.987802	0.975403	1.11041	1.21349	0.848274
AIM2 ENSG00000163568	1.16176	1.04479	1.03453	1.17313	1.00848	0.90108	0.767777	1.23415	0.977366	0.949618
AIMP1 ENSG00000164022	0.993195	0.940719	1.3264	1.01329	1.19704	1.07583	1.20933	0.860412	1.04253	1.18557
AIMP2 ENSG00000106305	1.00257	1.22261	1.03854	0.824533	1.04279	1.03686	1.43621	0.881184	1.09376	1.1377
AIP ENSG00000110711	1.65111	1.0665	0.946175	0.845223	0.893347	0.986215	0.814924	1.10636	1.13302	1.16787
AIPL1 ENSG00000129221	1.22817	0.85386	0.870571	1.10007	1.09578	0.972935	0.831439	1.08726	1.04682	0.864092
AIRE ENSG00000160224	0.792768	0.62838	0.865906	0.980847	1.08374	0.902303	0.959298	0.989276	0.866665	0.834788
AJ239318.1 ENSG00000280108	1.09754	0.872458	0.89244	0.847891	0.79379	1.22677	0.964418	1.02383	1.10794	0.895544
AJAP1 ENSG00000196581	1.12418	0.975136	0.98584	1.07735	0.967356	0.939974	0.921054	0.671671	0.707821	0.897544
AJUBA ENSG00000129474	0.869727	1.11436	1.09568	0.811302	0.904168	0.989007	1.10774	0.980847	1.23792	0.953084
AK1 ENSG00000106992	1.07266	0.92632	0.898746	0.932416	0.882137	1.06127	0.842441	1.1495	1.24333	0.824809
AK2 ENSG00000004455	0.804061	1.00824	1.04008	1.07537	1.05483	0.666381	0.931242	1.10377	1.11174	0.942726
AK3 ENSG00000147853	1.12599	1.30129	1.03229	0.870206	0.829778	1.00844	0.955325	1.07438	1.03395	0.769638
AK4 ENSG00000162433	1.31062	0.975429	0.955792	1.05348	0.834025	1.04199	1.11102	1.35064	0.958459	0.926537
AK5 ENSG00000154027	1.20286	0.771801	1.00065	1.07795	0.942416	1.14922	1.04198	0.928858	1.29954	0.731557
AK6 ENSG00000085231	1.32625	1.02928	0.976832	1.08541	0.849789	0.838883	1.06619	0.831547	1.07387	1.00525
AK7 ENSG00000140057	1.32763	1.07231	1.3079	1.06817	1.02924	0.986474	0.751944	1.08787	1.03718	1.12844
AK8 ENSG00000165695	1.0524	1.1694	0.96049	0.859517	1.03736	1.53476	0.94311	1.25398	0.925074	0.943416
AK9 ENSG00000155085	0.936595	0.951426	1.09972	0.807885	1.28513	0.933431	0.821813	1.08153	0.912402	0.972362
AKAP1 ENSG00000121057	1.04864	1.1636	0.747093	0.814818	0.788827	0.818323	0.953277	0.912968	0.960828	1.35852
AKAP10 ENSG00000108599	0.880099	0.99588	0.985309	0.805887	0.88836	0.842452	0.721545	0.89738	1.01294	1.07588
AKAP11 ENSG00000023516	0.894172	0.990413	0.947604	1.26328	0.696995	1.22035	1.14706	1.00451	1.0134	0.92393
AKAP12 ENSG00000131016	0.926087	0.9884	1.02058	0.843675	0.94035	1.13995	1.18005	0.838768	0.955477	1.07636
AKAP13 ENSG00000170776	0.883563	1.37987	0.762696	0.960039	1.12481	1.11455	1.0536	1.13616	0.724677	1.01284
AKAP14 ENSG00000186471	0.917517	0.974116	1.22519	0.910128	1.0222	0.910284	1.18614	1.20205	0.973249	0.940041
AKAP17A ENSG00000197976	0.919026	1.03745	0.911385	0.94688	1.1184	0.799529	1.06765	0.869639	0.868673	0.861799
AKAP3 ENSG00000111254	0.909631	0.993394	0.874194	0.924341	0.982663	0.996123	1.27347	1.00739	1.08164	1.09345
AKAP4 ENSG00000147081	0.85684	1.12375	0.953279	0.979919	0.868398	0.978364	0.81383	0.810326	0.909781	0.964211
AKAP5 ENSG00000179841	1.13369	1.22007	0.944288	1.18442	1.05315	1.23607	0.998455	0.978474	1.18308	0.892763
AKAP6 ENSG00000151320	1.13487	1.00316	0.888016	1.03029	0.777495	0.991465	1.12381	1.08217	0.975222	1.03739
AKAP7 ENSG00000118507	0.997268	0.866034	0.700186	1.27921	1.38318	0.874935	0.943339	1.03942	0.991686	0.928749
AKAP8 ENSG00000105127	0.930614	1.07115	1.0176	1.13106	0.874264	0.705991	0.986848	1.35533	1.04412	1.37326
AKAP8L ENSG00000011243	1.16045	1.0556	0.783477	1.61295	1.06036	0.983722	1.073	0.733652	0.980197	0.85483
AKAP9 ENSG00000127914	1.07139	1.19066	0.95637	0.978383	1.09834	1.1588	0.990611	1.08857	1.00931	0.967807
AKIP1 ENSG00000166452	1.11456	1.17926	1.20691	1.0809	1.04567	0.747498	1.09579	1.29715	1.1376	1.10001
AKIRIN1 ENSG00000174574	1.21211	0.915549	1.00802	0.756009	1.01561	0.752354	0.961716	1.23554	1.23971	0.942834
AKIRIN2 ENSG00000135334	1.14576	0.950938	1.19131	0.788168	0.864348	0.960942	0.94844	0.872843	1.08706	0.918118
AKNA ENSG00000106948	0.991647	0.819908	1.21966	0.821784	0.939381	0.784276	0.815722	1.00533	1.06474	1.09943
AKNAD1 ENSG00000162641	1.0515	1.02053	1.02075	0.737073	0.918918	0.762673	0.851325	1.11131	0.915498	0.890244
AKR1A1 ENSG00000117448	0.850778	0.838596	1.03829	1.17783	0.877372	0.613287	1.0968	0.894582	0.846392	0.940148
AKR1B1 ENSG00000085662	0.853038	0.747702	0.927549	1.12622	1.23789	1.17569	0.949496	1.09303	0.986694	1.07522
AKR1B10 ENSG00000198074	1.25557	1.24702	0.937409	0.897092	1.08495	0.960167	1.1708	1.01942	1.06762	0.957089
AKR1B15 ENSG00000227471	1.01506	0.929626	1.20811	1.07266	0.898222	0.953732	0.983262	1.0759	0.807302	0.916825
AKR1C1 ENSG00000187134	1.02356	1.15929	0.976042	1.15294	0.819036	1.09707	1.09237	1.02834	1.15184	0.89615
AKR1C2 ENSG00000151632	0.964241	1.1484	0.908287	1.08334	1.05577	0.803989	0.786545	1.08168	1.04733	0.898619
AKR1C3 ENSG00000196139	0.820332	0.881703	1.13631	1.09407	0.752534	0.923621	0.999112	0.991174	1.24104	0.914661
AKR1C4 ENSG00000198610	1.06406	1.06467	0.993192	0.863939	0.595802	0.941734	0.930199	1.0513	1.15177	0.976566
AKR1D1 ENSG00000122787	1.30345	0.940935	0.951286	1.14295	1.11952	1.22321	0.995684	1.2004	0.940707	0.881707
AKR1E2 ENSG00000165568	1.05147	0.992839	1.01174	0.878403	0.781997	0.993346	0.980499	1.17967	1.00811	1.00993
AKR7A2 ENSG00000053371	0.998989	0.736899	0.971716	1.23812	1.0111	0.759071	0.990617	1.00123	1.20962	1.02446
AKR7A3 ENSG00000162482	0.913444	1.16269	0.935931	1.03012	0.854664	0.758049	0.903467	0.954695	0.849784	1.17486
AKR7L ENSG00000211454	0.832124	1.12962	1.2618	1.01869	1.17106	0.890864	0.999179	1.08391	0.822111	0.897687
AKT1 ENSG00000142208	1.49662	1.22422	0.914357	0.761431	0.878455	1.17365	0.718157	1.02195	0.761448	0.928891
AKT1S1 ENSG00000204673	1.40157	0.889517	1.05638	1.20879	0.862692	1.19308	1.08025	1.09687	1.40524	1.16438
AKT2 ENSG00000105221	1.03003	1.01596	1.67327	0.607147	1.17172	1.06771	0.906923	0.917744	1.09272	1.0519
AKT3 ENSG00000117020	1.16618	0.812692	1.16029	0.968191	0.912791	0.921442	0.984446	0.877894	1.01073	1.16838
AKTIP ENSG00000166971	0.850267	1.01535	1.20206	1.12528	0.692682	1.05866	0.847318	0.835046	1.16663	0.90829
AL023806.1 ENSG00000280184	0.92062	0.962658	1.13305	1.25113	1.11793	1.12429	0.865016	1.15818	1.1108	1.03793
AL049794.1 ENSG00000280240	0.960673	0.927122	1.34961	1.09765	0.887441	0.797234	0.944042	1.01562	1.04419	1.02851
AL049872.1 ENSG00000279963	1.0595	0.882215	0.959736	0.998448	1.19761	1.01076	0.92264	1.1683	0.954426	0.79404
AL133475.1 ENSG00000281602	1.00482	0.920381	0.932979	1.0742	1.23434	1.19614	0.965942	1.27232	0.988989	1.12695
AL135745.1 ENSG00000279654	0.922858	1.2353	1.14928	1.14398	1.07482	0.914678	0.911	1.0097	1.07793	1.00178
AL135787.1 ENSG00000283263	0.849432	1.03117	0.783134	0.884553	1.03516	0.966795	1.40062	1.07128	1.19916	0.923921
AL354828.1 ENSG00000279282	0.804446	1.19603	0.993095	1.29446	0.974691	1.10933	0.949383	0.869523	0.787974	1.08232
AL354828.2 ENSG00000280175	1.02036	1.42354	0.842232	0.994922	0.819723	1.11869	1.31849	0.869656	0.988494	0.952551
AL356053.1 ENSG00000150076	1.06359	1.09447	1.10443	0.911278	1.00971	1.06527	1.06467	1.04706	1.07661	1.0495
AL356289.1 ENSG00000279096	1.00471	0.966814	1.00063	1.06191	1.12275	1.03569	1.47197	1.06482	0.977132	1.00574
AL356585.1 ENSG00000279081	1.21139	1.68342	0.882706	1.01658	0.762103	0.941922	1.04384	0.700979	1.04776	1.03665
AL357140.1 ENSG00000280113	0.774423	0.822409	1.00298	1.33018	1.02976	0.867507	0.993742	1.43703	0.821434	0.791965
AL358852.1 ENSG00000278899	1.01419	0.99387	1.03968	1.19912	1.08916	0.896017	0.936914	1.12424	0.952459	0.849794
AL365181.1 ENSG00000280316	0.952427	1.18649	1.07704	1.11567	1.12989	0.985616	0.875429	0.6529	0.890717	1.09696
AL513523.2 ENSG00000279767	0.771795	0.921736	1.218	0.868164	1.27649	0.944537	1.1017	1.13036	1.35722	0.85304
AL589743.1 ENSG00000279508	0.814591	1.03722	0.860814	1.07968	1.00924	1.07809	0.92805	1.04616	1.24912	0.880995
AL590235.1 ENSG00000280230	0.924569	1.01097	1.09534	0.96347	1.00802	1.06663	1.15391	0.972889	0.804455	0.844707
AL645922.1 ENSG00000279546	1.08399	1.22413	0.839788	1.04557	1.03237	0.992413	0.905973	0.792797	0.865838	0.845113
ALAD ENSG00000148218	0.919392	0.86787	0.927974	1.2287	1.1787	0.76132	0.971497	1.05353	1.49948	1.07667
ALAS1 ENSG00000023330	1.01528	1.14237	1.15456	1.07981	0.930108	0.801171	0.944091	1.14523	1.08786	0.880269
ALAS2 ENSG00000158578	1.10234	0.960778	1.03896	1.14957	1.0612	1.00698	0.749095	0.927088	1.02425	0.753481
ALB ENSG00000163631	0.777414	1.01854	0.822208	0.765656	1.03301	1.04784	1.02064	0.727881	1.08979	0.891725
ALCAM ENSG00000170017	1.16925	1.04539	0.829157	0.954788	0.987895	0.816791	1.14769	0.867631	1.01215	0.984533
ALDH16A1 ENSG00000161618	1.13605	0.658392	1.15539	0.761573	1.04971	1.23563	0.898961	0.918173	1.01781	2.07236
ALDH18A1 ENSG00000059573	0.997066	1.02442	1.11189	0.945734	0.851996	1.63168	1.23629	0.904499	1.05256	1.02641
ALDH1A1 ENSG00000165092	0.958788	0.83865	0.94514	0.964216	0.915207	1.13005	0.728361	1.05563	1.00674	0.908796
ALDH1A2 ENSG00000128918	0.947849	0.981506	0.89812	1.13218	0.965931	0.867098	0.888684	0.945446	0.976769	0.893157
ALDH1A3 ENSG00000184254	0.82349	0.820216	0.77087	0.840344	0.953209	1.09	0.807932	0.988512	0.864066	0.759602
ALDH1B1 ENSG00000137124	1.01645	1.33732	1.07559	1.06447	1.10118	1.00119	1.10066	0.873142	1.08871	0.960083
ALDH1L1 ENSG00000144908	1.00049	1.2315	1.02463	0.892557	1.08411	1.11441	1.22973	1.33743	0.93007	1.1195
ALDH1L2 ENSG00000136010	1.02904	0.863927	0.780607	0.749393	1.42464	1.13795	1.08352	1.0814	1.08271	1.01905
ALDH3A1 ENSG00000108602	1.1138	0.833855	0.84239	0.91974	0.930779	1.38663	1.00895	0.905415	0.9887	1.26507
ALDH3A2 ENSG00000072210	1.09339	0.705917	0.825924	1.1005	0.957943	0.971519	1.05593	0.880195	1.10118	1.01509
ALDH3B1 ENSG00000006534	0.963982	1.02712	1.39107	1.22914	1.05998	1.18502	0.712912	0.999627	0.822961	1.02206
ALDH3B2 ENSG00000132746	0.700363	1.02429	0.916909	1.08272	1.03774	1.1014	0.883527	1.23027	1.05149	0.860116
ALDH4A1 ENSG00000159423	0.713595	1.09225	2.45295	0.782442	0.695078	0.999812	0.878366	1.28655	1.16879	0.918196
ALDH5A1 ENSG00000112294	0.866372	1.17309	0.95497	0.987735	0.97466	0.850311	0.899531	1.47132	0.94848	0.960233
ALDH6A1 ENSG00000119711	0.933305	0.9177	0.699544	1.20741	0.743238	0.892127	1.07196	0.784158	0.915923	0.936723
ALDH7A1 ENSG00000164904	1.27804	0.978045	0.925555	1.23165	1.01934	0.890026	1.31692	1.5382	0.974544	0.952665
ALDH8A1 ENSG00000118514	1.0055	1.16046	0.983041	0.819541	0.879804	0.971984	0.899971	0.998553	1.00112	1.07968
ALDH9A1 ENSG00000143149	0.856448	1.00272	0.906329	1.11363	0.861204	0.753234	0.82307	1.21249	0.838032	1.25
ALDOA ENSG00000149925	1.06123	1.4296	0.859003	0.952462	1.51717	1.10292	0.958749	1.00148	1.11345	0.745842
ALDOB ENSG00000136872	1.10267	0.87724	0.88526	0.915184	1.0009	1.15288	1.15723	1.01105	0.835275	0.848892
ALDOC ENSG00000109107	1.05156	0.795519	1.02515	0.960685	0.920958	0.927082	1.0357	1.18479	1.28783	0.97868
ALG1 ENSG00000033011	0.778088	0.864765	1.14639	0.823246	1.05325	1.05182	0.938376	0.829074	1.3818	1.13041
ALG10 ENSG00000139133	0.952326	0.95296	0.902536	0.933233	0.87903	1.18549	0.71226	0.97808	1.16123	0.77455
ALG10B ENSG00000175548	0.976587	1.10057	1.15097	1.06342	0.852322	0.978183	1.07432	0.970223	1.30576	1.13071
ALG11 ENSG00000253710	0.957362	1.1709	0.982588	1.17681	0.989577	0.726856	1.04064	0.97294	1.33745	1.17771
ALG12 ENSG00000182858	1.08281	1.06066	1.12048	0.851063	1.00505	0.941198	0.902941	1.17779	1.08193	0.789178
ALG13 ENSG00000101901	0.936057	1.15132	0.70089	0.898981	0.746846	0.98411	0.822074	0.979996	1.032	0.944945
ALG14 ENSG00000172339	1.21066	0.753596	0.960933	0.816307	1.06224	1.01313	0.839758	1.10276	0.823439	0.92083
ALG1L ENSG00000189366	1.22281	1.66041	0.858609	1.0887	0.914093	0.797974	0.976542	0.933518	0.914624	0.966572
ALG1L2 ENSG00000251287	0.961719	0.914882	0.992078	0.894465	0.937613	0.918033	1.22806	0.938625	0.882546	1.10295
ALG2 ENSG00000119523	0.652618	1.17797	0.79575	1.01242	1.16413	1.04588	1.17025	0.83974	1.30192	0.96892
ALG3 ENSG00000214160	0.711463	0.794705	0.863056	0.776468	1.70263	0.820463	1.11907	0.906019	1.139	1.00286
ALG5 ENSG00000120697	1.06956	1.00315	1.06083	0.926993	0.760627	1.10541	1.06322	1.17326	1.2446	0.870652
ALG6 ENSG00000088035	0.824846	0.917365	0.844327	1.24671	1.18038	1.15063	0.735475	0.908146	0.811741	1.23176
ALG8 ENSG00000159063	0.97683	0.929673	0.975403	1.07589	0.967137	0.786287	1.20622	0.835473	0.976921	0.895042
ALG9 ENSG00000086848	0.822008	1.11975	1.0158	1.17544	0.872621	0.880976	1.0852	1.19898	1.02313	1.20474
ALK ENSG00000171094	1.05176	0.807999	0.890183	1.07778	1.21231	1.18721	1.62186	1.07535	0.969955	1.00648
ALKBH1 ENSG00000100601	1.34809	1.07276	1.00512	1.18783	0.894232	0.962178	0.832665	0.821335	1.00932	1.91463
ALKBH2 ENSG00000189046	0.984461	0.996602	1.4601	0.816273	0.934577	0.940625	1.07127	0.970693	0.891953	0.827283
ALKBH3 ENSG00000166199	0.806324	0.852058	1.03611	1.08297	0.94558	1.04462	1.07091	0.920548	0.959329	0.999352
ALKBH4 ENSG00000160993	1.08121	1.09675	0.805294	0.919476	0.989768	1.02331	1.13747	1.00713	1.04218	0.964316
ALKBH5 ENSG00000091542	1.01704	1.28661	0.709249	0.770636	0.826247	0.908696	0.994295	1.05623	0.825642	1.28251
ALKBH6 ENSG00000239382	0.9374	1.00069	0.984305	1.12796	1.01934	1.2289	1.13274	1.21121	0.864781	0.888736
ALKBH7 ENSG00000125652	0.848377	1.16022	0.677115	1.08535	1.55961	1.24645	1.10309	1.17024	1.22891	0.790851
ALKBH8 ENSG00000137760	0.795622	1.02373	1.058	1.11259	0.909363	1.23933	0.832032	0.97692	1.37046	1.03721
ALLC ENSG00000151360	1.19965	1.11833	1.06441	1.29799	1.1639	0.911232	1.17517	0.788539	1.24503	0.760517
ALMS1 ENSG00000116127	0.754382	1.10116	1.03263	0.968253	1.10727	0.939557	0.765443	0.723581	0.940008	0.860597
ALOX12 ENSG00000108839	1.20252	1.08953	0.824492	1.11318	1.00433	1.01486	1.07128	0.770492	0.811419	0.761188
ALOX12B ENSG00000179477	1.10252	0.88952	0.871749	1.01193	0.985907	0.923467	1.21761	1.00693	1.05695	0.986471
ALOX15 ENSG00000161905	0.80722	0.930861	1.0035	1.03171	0.968775	0.873947	0.895561	0.931608	1.00823	1.01854
ALOX15B ENSG00000179593	0.796998	0.574459	1.49947	0.993539	1.38516	0.982486	1.33208	1.09805	1.1877	0.904062
ALOX5 ENSG00000012779	1.01701	1.22547	0.791199	0.929241	1.05769	0.852923	1.04731	0.833241	0.921119	1.10312
ALOX5AP ENSG00000132965	0.831729	0.991916	1.0823	1.03406	0.850043	0.898791	0.833111	1.16499	1.10134	0.916841
ALOXE3 ENSG00000179148	0.877638	0.803966	1.07346	0.959785	0.811899	1.10958	0.872875	1.12334	1.02114	0.977794
ALPK1 ENSG00000073331	1.16164	0.830486	0.851939	0.798006	0.874854	0.918625	0.873296	1.04231	0.980569	0.894086
ALPK2 ENSG00000198796	0.826153	1.12615	1.07802	1.28023	1.02879	0.91141	1.02928	0.970336	1.23876	0.720174
ALPK3 ENSG00000136383	0.975289	0.806886	1.18895	1.42428	0.859314	0.85653	1.15426	0.77437	0.878109	1.11515
ALPL ENSG00000162551	1.10485	0.862325	0.966527	0.896683	1.13364	1.06486	0.893906	1.08573	1.13518	0.925828
ALPP ENSG00000163283	1.07594	0.90309	1.12498	1.18918	1.01366	0.878638	0.906715	0.908235	0.887762	0.824681
ALS2 ENSG00000003393	1.21598	0.879346	0.892771	0.854388	1.04119	0.981865	0.99794	0.757832	0.962042	0.809187
ALS2CL ENSG00000178038	1.35391	0.901142	0.791609	1.02358	1.08881	0.821829	0.963485	0.913978	1.18504	0.908976
ALS2CR11 ENSG00000155754	1.1242	0.934289	1.24074	0.775561	0.791915	1.09715	0.977228	1.19412	1.0403	0.723351
ALS2CR12 ENSG00000155749	0.842014	0.714023	1.09887	0.739639	0.983717	0.853767	1.1401	0.902319	0.970829	1.11301
ALX1 ENSG00000180318	1.05911	1.06164	0.921774	1.08668	1.23427	0.89811	0.828336	1.14071	1.01383	0.787438
ALX3 ENSG00000156150	1.11722	0.936677	1.08921	1.09146	1.17056	1.0135	0.773303	1.28383	1.30116	1.14824
ALX4 ENSG00000052850	0.928655	1.00711	1.05367	0.780846	0.795092	1.20418	0.887207	0.873101	1.02719	0.977074
ALYREF ENSG00000183684	1.5558	1.46105	1.05017	0.795604	0.877912	0.951277	0.928702	0.938631	1.29037	1.05707
AMACR ENSG00000242110	1.06943	0.774453	0.911996	0.959668	0.888312	0.784136	0.935635	0.764571	0.76212	0.767419
AMBN ENSG00000178522	0.930744	1.0581	1.26028	0.968157	0.908731	1.20428	1.15413	1.024	0.842345	1.16524
AMBP ENSG00000106927	1.04753	0.981653	1.19365	1.05143	1.06982	1.0748	1.13333	1.10992	1.2204	0.745014
AMBRA1 ENSG00000110497	0.975474	1.23419	1.22811	0.786825	1.05313	0.901239	1.03451	0.845254	1.02396	1.22397
AMD1 ENSG00000123505	0.987363	1.16325	0.70595	1.18394	1.16812	0.871547	0.916936	0.887743	0.889175	0.862357
AMDHD1 ENSG00000139344	0.858988	1.1082	1.03488	0.869942	1.15361	1.00816	0.96766	1.07915	0.95102	1.04456
AMDHD2 ENSG00000162066	0.821118	0.997062	0.905668	1.67603	0.934728	0.842924	1.09012	1.03096	0.785874	0.977369
AMELX ENSG00000125363	1.04016	1.03961	1.08094	0.990502	1.07458	0.62698	1.01989	1.10847	0.675332	0.889438
AMELY ENSG00000099721	0.866799	1.2149	1.01344	0.979262	1.00317	0.947743	1.11902	1.26544	1.01474	1.22207
AMER1 ENSG00000184675	1.14742	0.956905	1.04653	1.03673	1.2114	1.01088	0.937544	0.969466	1.07128	1.12139
AMER2 ENSG00000165566	0.835809	0.98947	1.08113	0.923988	1.29517	1.01262	0.929016	0.928521	1.16719	1.16711
AMER3 ENSG00000178171	0.953997	0.729334	0.696141	1.06683	1.00398	0.920132	1.02246	0.837188	0.892179	0.832488
AMFR ENSG00000159461	0.675235	0.932485	1.13428	0.970715	1.09861	1.02728	0.984093	0.857806	1.09561	1.1994
AMH ENSG00000104899	0.992589	0.858197	1.25347	0.942299	1.00591	0.973848	1.29004	1.19724	0.942345	0.898644
AMHR2 ENSG00000135409	1.22087	0.720971	0.938226	0.963693	1.00553	0.854193	0.778319	1.07473	0.973783	0.818541
AMIGO1 ENSG00000181754	0.997766	0.923334	0.835304	0.992263	1.03137	0.926895	1.41128	0.905284	0.793647	1.31539
AMIGO2 ENSG00000139211	0.883414	0.881651	0.691523	0.868677	0.868106	1.16525	0.985364	0.95423	1.064	0.988406
AMIGO3 ENSG00000176020	1.10923	1.25014	1.01224	0.851084	1.12453	1.01721	1.34714	1.26311	0.89562	0.807273
AMMECR1 ENSG00000101935	1.09163	0.848977	0.969542	0.966007	0.902234	1.03658	0.826381	0.795646	0.947032	1.0113
AMMECR1L ENSG00000144233	1.18671	1.39161	0.91921	1.13543	1.09841	0.931467	1.02937	0.923132	0.678971	0.910516
AMN ENSG00000166126	1.13272	0.905045	1.02994	1.0958	0.974824	1.10947	0.9762	0.942582	0.923995	0.891573
AMN1 ENSG00000151743	1.01559	1.14053	0.980699	0.912779	1.11777	1.06548	0.951491	1.12033	0.881819	0.995031
AMOT ENSG00000126016	1.00794	1.29888	1.06791	0.895332	1.01575	0.802657	1.03801	0.78806	0.876058	1.20119
AMOTL1 ENSG00000166025	1.22735	1.07841	0.998505	0.808186	1.20729	0.795693	0.938002	1.02995	1.24303	1.15099
AMOTL2 ENSG00000114019	0.804137	0.896868	1.0009	1.08787	1.15096	1.1675	0.969037	0.975437	0.961827	1.16382
AMPD1 ENSG00000116748	1.11883	0.792462	1.01758	0.969068	1.05498	1.08444	0.932517	1.11797	1.06441	0.931833
AMPD2 ENSG00000116337	0.841389	0.750149	0.859709	1.0184	1.23482	1.0517	1.01341	0.840291	1.03264	0.973471
AMPD3 ENSG00000133805	0.927642	0.863642	0.836777	0.946021	0.923107	0.845902	0.843939	1.22226	0.840234	1.00287
AMPH ENSG00000078053	1.50712	1.06624	0.947107	1.20796	1.11942	1.15888	1.11267	1.07764	0.938714	1.15385
AMT ENSG00000145020	1.10725	1.00114	1.17723	0.870182	0.918139	1.02157	1.0023	1.06458	0.970507	0.738952
AMTN ENSG00000187689	1.10248	0.970177	0.861471	1.14233	1.17877	0.848265	0.830334	1.1927	0.88367	0.79316
AMY1A ENSG00000237763	0.916181	1.11468	1.01291	1.07219	0.879454	1.12729	0.763744	0.949881	1.15355	1.04651
AMY1B ENSG00000174876	1.2215	1.15367	1.05467	0.976249	1.11762	1.13632	0.663969	1.11571	1.19545	0.969742
AMY1C ENSG00000187733	1.04456	1.05245	1.14506	0.902977	0.949978	1.12009	1.05343	1.06687	1.12947	0.92125
AMY2A ENSG00000243480	1.03593	1.11515	0.849964	0.917422	0.826511	0.891336	1.13644	0.919468	0.844072	0.884396
AMY2B ENSG00000240038	1.04817	1.051	1.21488	0.910524	1.024	0.948936	1.0979	1.06825	0.988663	0.856665
AMZ1 ENSG00000174945	0.921924	0.752791	1.03143	1.25635	0.82347	0.987718	1.08471	0.910165	1.07963	1.02014
AMZ2 ENSG00000196704	1.07644	0.952818	1.06943	1.03278	1.13253	0.677774	0.760905	0.993487	1.13116	0.869341
ANAPC1 ENSG00000153107	1.04317	0.671639	1.15209	1.12736	1.05325	0.724776	1.18623	0.949158	1.1455	0.765354
ANAPC10 ENSG00000164162	1.39088	0.851903	0.860192	0.898519	1.31385	1.19654	1.28326	0.919668	1.12283	1.32248
ANAPC11 ENSG00000141552	0.739734	0.631501	0.76676	1.07102	1.59728	0.932047	0.760194	0.871124	1.36926	0.840522
ANAPC13 ENSG00000129055	0.960103	1.14675	0.999601	0.995996	0.981571	0.811343	0.913875	0.913841	0.738802	1.04136
ANAPC15 ENSG00000110200	1.13407	1.34551	0.849432	1.20529	0.974699	1.23434	0.7297	1.11249	1.00632	0.854227
ANAPC16 ENSG00000166295	0.901519	0.747398	0.909493	0.9057	0.866113	1.48718	0.96935	0.93112	0.875483	1.02278
ANAPC2 ENSG00000176248	1.07251	0.874162	1.19813	0.822858	0.976319	0.765239	0.848532	1.17479	1.08741	0.886936
ANAPC4 ENSG00000053900	1.15409	0.882825	0.806376	0.661764	1.39948	0.996939	0.897545	0.960425	0.87791	1.24219
ANAPC5 ENSG00000089053	1.05816	1.15259	0.764667	1.04982	0.761619	1.37709	0.863045	0.768837	1.14984	1.04499
ANAPC7 ENSG00000196510	0.93548	1.00988	0.842066	1.01162	0.661074	0.778506	1.12914	1.01257	0.765097	0.938411
ANG ENSG00000214274	0.823192	0.961097	1.28258	0.836682	0.735744	1.18734	0.874804	0.973205	1.31047	1.10008
ANGEL1 ENSG00000013523	1.26242	0.923709	1.02259	1.07143	1.1746	1.43912	1.20076	1.0236	1.094	0.90884
ANGEL2 ENSG00000174606	0.954301	0.998564	0.959783	0.982723	1.1237	0.985927	0.952653	1.03399	1.05524	1.2417
ANGPT1 ENSG00000154188	0.833699	1.38325	0.956922	1.28866	1.24088	1.04906	0.841699	0.929637	1.30435	1.10856
ANGPT2 ENSG00000091879	1.01537	1.01194	1.20899	0.875233	1.04922	1.05624	0.768256	0.920758	1.2976	1.1395
ANGPT4 ENSG00000101280	0.748328	0.916314	1.09906	0.973159	0.851208	1.03475	0.894432	1.25798	0.807383	0.912692
ANGPTL1 ENSG00000116194	0.927522	1.06945	1.07829	1.23636	1.19161	1.07195	0.848974	1.11888	1.02687	0.987294
ANGPTL2 ENSG00000136859	1.51387	1.07927	1.06942	0.920744	0.725874	1.11385	1.01424	1.13974	1.11391	1.09718
ANGPTL3 ENSG00000132855	0.95051	1.1189	1.00432	0.844175	1.14679	0.823527	0.779675	0.864719	1.09983	0.956369
ANGPTL4 ENSG00000167772	1.04663	0.955459	0.925616	1.33774	1.10625	1.24446	1.25257	0.796062	0.990479	0.979483
ANGPTL5 ENSG00000187151	0.954086	1.01228	0.898579	0.824916	0.918625	1.16908	1.16095	1.03445	0.915458	1.10085
ANGPTL6 ENSG00000130812	0.968264	0.892907	1.00339	1.12943	0.944513	0.843678	1.03798	0.920812	1.21472	1.11949
ANGPTL7 ENSG00000171819	1.17206	1.18066	1.09827	0.891202	0.918091	1.0179	0.968602	1.02479	0.802277	1.34206
ANGPTL8 ENSG00000130173	0.937788	1.09539	1.27305	1.31568	1.04607	0.857897	0.879466	1.07426	1.02011	0.836784
ANHX ENSG00000227059	0.894388	0.759359	0.975079	0.985836	0.878468	0.950796	1.01385	0.8992	1.1599	0.858991
ANK1 ENSG00000029534	1.04614	0.884185	0.935486	1.02588	1.0071	1.06613	0.924424	1.68694	0.949878	1.12383
ANK2 ENSG00000145362	1.04553	1.06435	0.990042	1.015	1.12149	1.00797	0.768749	1.14502	0.965103	1.11645
ANK3 ENSG00000151150	1.02097	1.00338	1.01232	1.01425	0.92467	0.672898	0.845065	0.80028	1.13348	0.944522
ANKAR ENSG00000151687	0.947279	1.10654	0.993325	1.19273	0.890023	0.880741	0.971573	1.12381	1.0338	0.785657
ANKDD1A ENSG00000166839	1.03034	0.820816	0.852228	0.862192	0.972692	0.921927	1.03562	1.16036	1.03726	1.12195
ANKDD1B ENSG00000189045	0.699539	0.948507	1.00142	1.35087	0.927203	1.09487	0.978773	1.09046	1.06219	1.13316
ANKEF1 ENSG00000132623	1.20199	0.701333	1.06333	0.995184	0.818049	1.01161	0.975261	0.842748	0.895555	0.881382
ANKFN1 ENSG00000153930	0.889808	1.10343	0.86285	0.866147	1.03878	0.92124	0.984517	0.773409	1.0353	0.830563
ANKFY1 ENSG00000185722	1.03359	0.831709	0.909122	0.804757	1.51059	1.06705	0.965219	0.684312	1.07106	0.945464
ANKH ENSG00000154122	0.985527	1.10298	0.729489	1.30154	1.31515	0.903199	1.14745	0.967313	1.52476	0.765805
ANKHD1 ENSG00000131503	0.9827	0.919345	1.26437	1.07983	0.942347	1.20818	1.19964	1.1643	1.01952	1.1466
ANKHD1-EIF4EBP3 ENSG00000254996	1.08758	0.964856	1.08941	1.15805	1.09111	0.767689	0.800561	0.830207	0.874819	1.22166
ANKIB1 ENSG00000001629	0.907096	1.04699	1.12474	1.16402	1.20606	1.37153	0.862214	1.19211	1.14368	0.976083
ANKK1 ENSG00000170209	1.10453	1.03509	1.16888	1.08917	1.08177	0.936425	0.966185	1.14929	0.949577	1.19739
ANKLE1 ENSG00000160117	0.877165	1.29253	1.2609	1.16519	1.00618	0.654755	0.87941	1.05308	1.02735	1.40733
ANKLE2 ENSG00000176915	1.13757	0.987221	1.00313	0.996776	1.12039	1.12152	0.943749	1.23266	0.770947	1.0524
ANKMY1 ENSG00000144504	1.17259	0.962088	0.970375	1.08066	1.08746	1.01655	0.902994	0.957889	0.925306	1.02456
ANKMY2 ENSG00000106524	0.899661	1.0471	0.957504	0.981882	1.05755	1.00551	0.84408	0.860218	0.925228	1.19608
ANKRA2 ENSG00000164331	0.870651	0.89905	0.805847	0.917658	0.795505	0.935738	0.764968	2.23698	1.00621	0.890341
ANKRD1 ENSG00000148677	0.76853	1.02277	1.15374	1.1719	0.903986	1.00953	1.006	1.1994	0.93643	0.96884
ANKRD10 ENSG00000088448	0.668017	1.00309	0.868047	0.82246	1.08988	0.95957	0.891667	0.830728	1.11807	1.02578
ANKRD11 ENSG00000167522	0.854583	1.12588	0.941141	1.08705	0.957446	0.996041	0.981023	0.791869	0.869775	1.02535
ANKRD12 ENSG00000101745	1.07996	0.873948	0.903337	0.926275	0.972334	1.15448	0.844078	0.959731	0.912859	1.05114
ANKRD13A ENSG00000076513	1.06673	1.02575	0.944627	0.984457	0.874029	0.860149	0.973572	0.96381	1.01918	0.988646
ANKRD13B ENSG00000198720	1.03789	0.980177	1.15901	0.90096	0.929575	0.88266	1.09268	1.18211	0.842909	0.702381
ANKRD13C ENSG00000118454	0.948581	1.10146	1.08617	0.934639	1.14695	0.934442	0.939954	0.899982	0.887839	1.12902
ANKRD13D ENSG00000172932	1.2238	1.33156	1.01314	1.15242	0.994907	1.04819	0.999734	1.49064	1.00051	0.724847
ANKRD16 ENSG00000134461	0.732895	0.793437	0.973726	1.07478	0.898591	1.00191	0.905816	1.00198	0.940882	1.06586
ANKRD17 ENSG00000132466	1.07772	0.909853	1.06275	1.39718	0.839017	0.923919	1.2267	0.922087	0.952778	1.09636
ANKRD18A ENSG00000180071	1.03589	0.751779	1.04127	0.936363	1.12671	1.20466	1.06633	0.984125	1.12487	0.755286
ANKRD18B ENSG00000230453	0.721553	1.00188	1.22027	1.20118	0.911544	1.16809	1.14298	1.05082	1.1814	0.784058
ANKRD2 ENSG00000165887	1.01191	0.764758	1.13638	1.04822	1.06597	1.02627	0.895546	1.28154	1.00129	1.00605
ANKRD20A1 ENSG00000260691	1.09485	0.864803	0.925355	0.951822	1.20199	1.04016	0.910264	0.868931	1.02345	1.25609
ANKRD20A2 ENSG00000183148	0.976749	0.84806	0.966382	0.8307	0.953196	1.25185	0.920057	0.900594	1.31085	0.886768
ANKRD20A3 ENSG00000276203	0.859616	0.886689	0.905082	0.893551	0.952297	1.15819	1.29002	0.905767	1.11554	0.860423
ANKRD20A4 ENSG00000172014	1.0727	1.17876	0.940144	0.895102	1.13097	1.09926	0.867888	0.882385	1.18913	0.697257
ANKRD22 ENSG00000152766	0.982846	1.04975	0.966966	1.09736	0.912421	1.00847	0.916564	0.972534	0.908492	0.815402
ANKRD23 ENSG00000163126	1.06481	0.767	1.01533	0.787	1.06517	0.941914	1.02485	0.813079	0.851236	1.04301
ANKRD24 ENSG00000089847	1.09788	0.922783	0.973546	0.695194	1.12044	1.09868	1.14877	0.858654	0.909279	0.948645
ANKRD26 ENSG00000107890	0.881802	1.26534	0.860718	0.879565	1.07254	1.01719	0.936268	1.26228	1.01648	0.984788
ANKRD27 ENSG00000105186	1.11305	1.39147	1.05452	0.770183	0.983233	1.08094	0.965401	1.25894	1.12002	0.805273
ANKRD28 ENSG00000206560	0.83546	0.754611	0.859576	1.04905	0.931612	1.1701	0.95719	1.01326	1.01888	1.02581
ANKRD29 ENSG00000154065	0.647701	0.787477	1.09769	0.793633	0.923771	0.647754	0.953149	0.815332	0.834656	0.923729
ANKRD30A ENSG00000148513	1.04812	1.05204	1.18684	0.907462	1.0075	1.11197	1.22109	0.863985	1.03149	0.842216
ANKRD30B ENSG00000180777	0.992344	0.86673	1.1404	1.07945	1.27064	1.08764	0.953189	1.22715	0.828717	0.90499
ANKRD30BL ENSG00000163046	1.07743	0.81521	1.03325	1.08598	0.959122	1.02913	0.868959	1.18235	0.799243	1.0271
ANKRD31 ENSG00000145700	1.13052	0.838968	0.738326	0.701828	0.894828	0.8142	0.910012	1.11137	1.04546	1.19336
ANKRD33 ENSG00000167612	1.046	1.09871	1.01977	1.17467	1.02473	0.875671	0.844998	1.04254	1.05126	1.07923
ANKRD33B ENSG00000164236	1.1138	1.04038	1.17931	0.977166	0.723443	1.10314	0.872403	0.923462	0.966964	1.11019
ANKRD34A ENSG00000272031	0.930561	1.08381	0.987114	1.14263	0.848575	0.982594	1.07093	0.959389	0.838881	0.836807
ANKRD34B ENSG00000189127	1.02507	1.05564	1.15934	1.07532	0.932201	0.969924	1.00955	1.23645	0.726273	0.745045
ANKRD34C ENSG00000235711	0.896197	0.976869	1.03469	0.968692	1.01105	1.02694	1.10539	0.829447	1.00846	1.05581
ANKRD35 ENSG00000198483	0.868858	0.928286	1.03344	0.781931	0.901428	0.896232	0.680045	1.30389	0.92542	1.02913
ANKRD36 ENSG00000135976	1.01966	1.18428	0.979211	1.30546	0.880306	1.00842	1.17275	1.11822	0.904241	1.05246
ANKRD36B ENSG00000196912	1.03451	0.951736	0.972009	0.895321	1.08299	0.966398	0.957808	1.07395	1.03943	0.989417
ANKRD36C ENSG00000174501	0.958746	1.06951	0.997451	0.781666	1.19499	0.857897	0.922796	0.869038	1.12195	0.881826
ANKRD37 ENSG00000186352	1.18733	0.691038	0.831425	1.03476	0.960202	1.29223	1.02846	0.911459	1.08005	0.965529
ANKRD39 ENSG00000213337	1.0593	0.919135	0.998539	0.767271	1.05544	1.01925	0.959596	0.895636	1.3504	0.979196
ANKRD40 ENSG00000154945	0.851207	1.08052	0.774917	1.04432	0.80388	0.867711	0.976788	0.979622	0.970116	1.09032
ANKRD42 ENSG00000137494	1.07212	1.04715	1.02463	1.00515	1.01785	0.70127	0.801218	1.19987	0.974757	0.772074
ANKRD44 ENSG00000065413	1.0538	0.961362	0.758854	0.94977	1.02684	0.858765	0.879752	1.00686	1.03443	0.886321
ANKRD45 ENSG00000183831	0.831926	1.15073	1.17605	0.874597	1.19812	1.03151	0.907713	1.03042	1.04875	1.02362
ANKRD46 ENSG00000186106	1.14005	0.930813	0.941397	0.843313	0.845535	1.17196	1.03885	0.987143	1.06069	0.980615
ANKRD49 ENSG00000168876	1.15768	0.869878	0.770964	0.875756	1.36714	1.07274	1.10049	1.10999	0.843389	0.982844
ANKRD50 ENSG00000151458	1.01582	0.923125	0.977699	1.10836	1.0794	1.14002	1.10182	0.851432	1.01658	1.08073
ANKRD52 ENSG00000139645	1.11398	1.12673	1.18238	0.951547	0.843287	1.12797	1.0242	0.849874	1.19096	0.789779
ANKRD53 ENSG00000144031	0.932089	1.28492	1.0922	1.03905	1.08511	1.04312	0.922117	0.879897	1.09512	1.11396
ANKRD54 ENSG00000100124	0.75311	1.03693	1.12141	1.11238	0.919661	1.07949	0.775813	0.873748	1.10057	1.16531
ANKRD55 ENSG00000164512	1.10364	1.31367	1.0754	1.00417	1.26803	1.03087	1.03629	1.20705	0.882086	1.11861
ANKRD6 ENSG00000135299	1.02025	0.763018	1.15386	1.1258	0.887632	0.805231	0.953106	1.15932	1.26738	1.11266
ANKRD61 ENSG00000157999	1.14992	1.234	0.962979	0.850527	1.14896	0.974725	0.87411	1.03905	0.909796	1.02825
ANKRD62 ENSG00000181626	0.902582	0.950658	0.893533	0.895224	0.831129	1.07036	0.859809	1.09832	0.770321	1.18522
ANKRD65 ENSG00000235098	0.955539	0.834318	0.934202	1.00064	1.02688	1.06076	1.29012	0.876344	1.08535	1.04531
ANKRD66 ENSG00000230062	0.83061	0.763178	0.97391	1.03397	0.902649	0.703555	0.992473	1.02826	1.1988	0.853916
ANKRD7 ENSG00000106013	0.893358	1.11636	0.896598	1.00246	0.933752	0.98216	1.12424	0.771421	1.19034	0.827623
ANKRD9 ENSG00000156381	0.889923	0.832007	0.902967	0.73874	1.28258	0.939822	0.995995	0.88265	1.05638	1.29696
ANKS1A ENSG00000064999	0.944852	1.14516	1.09925	1.00327	0.857732	0.750533	0.975191	0.742825	0.937	1.12429
ANKS1B ENSG00000185046	0.851024	0.78316	0.920855	1.13158	1.09285	1.18988	1.00675	0.893107	0.920615	0.840448
ANKS3 ENSG00000168096	1.1325	1.12347	0.807721	0.939484	0.909312	1.77443	0.979259	0.874215	1.0143	0.965825
ANKS4B ENSG00000175311	0.931661	1.09408	0.931443	1.06658	0.899993	1.17242	0.79075	1.16927	0.810332	0.962875
ANKS6 ENSG00000165138	0.848543	0.929577	0.951139	0.994573	0.955128	0.762024	0.941414	1.05042	1.0479	1.01327
ANKUB1 ENSG00000206199	0.762585	0.907761	1.22925	1.10444	1.19547	0.919305	0.826897	1.09671	1.12466	0.9071
ANKZF1 ENSG00000163516	1.12451	0.90082	0.834858	1.40475	0.865221	1.14423	1.25851	0.704423	1.00038	0.7915
ANLN ENSG00000011426	1.03629	1.04632	1.18893	1.07696	0.942292	0.822112	0.969835	0.915754	1.12152	0.791661
ANO1 ENSG00000131620	1.11004	0.947972	1.04778	0.8967	1.66531	1.24653	0.776627	0.870781	1.05022	0.900712
ANO10 ENSG00000160746	1.04587	1.43569	0.883951	1.08786	1.02682	0.663267	1.06244	1.11578	0.935919	1.36227
ANO2 ENSG00000047617	0.944109	0.890929	0.950371	1.12026	0.856026	0.987621	1.02172	0.777862	1.04554	1.22735
ANO3 ENSG00000134343	0.973833	1.10407	1.02648	1.06845	1.0398	0.964654	0.866802	1.10608	0.834247	0.936903
ANO4 ENSG00000151572	1.02633	0.720578	1.0529	1.22595	1.26092	1.19571	1.1471	0.980446	1.09479	0.874537
ANO5 ENSG00000171714	1.02449	1.05199	1.40639	0.947954	0.993932	0.832779	0.839017	1.02008	0.861719	0.921901
ANO6 ENSG00000177119	1.14814	1.08701	0.890214	1.21782	0.904128	1.12298	0.816195	0.86587	0.975789	0.858607
ANO7 ENSG00000146205	0.98892	0.931646	1.07131	0.887076	0.810118	0.878707	0.828843	0.914794	0.863711	0.813897
ANO8 ENSG00000074855	0.972411	1.32349	1.07574	0.871539	0.93521	1.03078	1.12811	0.957478	0.898282	1.23567
ANO9 ENSG00000185101	1.04707	0.866887	1.09301	1.30787	0.847576	0.754109	0.862204	0.982224	1.1626	0.975039
ANOS1 ENSG00000011201	0.97687	0.978211	1.14432	0.848744	1.09857	1.13798	1.07464	1.09128	1.1063	0.875095
ANP32A ENSG00000140350	1.07722	0.981803	1.06031	1.36359	0.941933	0.969106	0.903071	0.963613	0.748137	0.839799
ANP32B ENSG00000136938	1.47431	1.0551	1.16909	0.954927	1.03846	0.80292	0.866122	0.9328	0.93915	1.01052
ANP32D ENSG00000139223	0.884499	1.10543	0.98361	1.09636	0.966091	1.33782	1.04839	0.927132	0.790912	0.951575
ANP32E ENSG00000143401	0.901132	1.12448	1.06761	1.24404	0.836105	1.02587	1.12442	0.944211	1.0659	1.04801
ANPEP ENSG00000166825	0.989766	0.925239	0.69763	1.24533	0.777031	1.03357	0.916554	1.2136	1.06705	0.746454
ANTXR1 ENSG00000169604	0.941906	0.90875	1.15998	0.892435	0.989436	1.15586	1.15438	0.874554	1.15216	0.941422
ANTXR2 ENSG00000163297	1.61222	1.01061	0.85589	1.01369	0.879339	0.679104	1.08269	1.017	1.06335	0.889499
ANTXRL ENSG00000274209	0.728575	0.834402	0.840808	1.09211	0.870076	0.944948	0.773054	0.87107	1.13189	0.922262
ANXA1 ENSG00000135046	1.03336	0.903569	0.86745	1.02782	0.831534	0.900663	1.36837	0.662291	1.20196	0.828529
ANXA10 ENSG00000109511	0.980786	1.13968	1.03633	0.80005	0.726204	1.33432	1.04899	0.714002	0.928623	0.977277
ANXA11 ENSG00000122359	0.897685	1.06265	0.764218	0.868914	0.86784	1.06243	1.28673	0.8266	1.05284	0.896085
ANXA13 ENSG00000104537	0.989107	1.04009	1.0895	1.21792	0.859962	0.768308	1.23072	0.690951	0.905168	1.08256
ANXA2 ENSG00000182718	1.11277	0.582347	1.05808	0.850891	1.34548	1.0172	0.961112	0.980496	1.31385	0.799865
ANXA2R ENSG00000177721	0.777701	0.776312	0.879387	1.00655	0.794676	1.15189	1.01828	1.15823	1.0052	1.19868
ANXA3 ENSG00000138772	0.969816	0.909557	0.743161	1.14999	0.849965	0.798154	0.967126	0.998223	0.86744	0.889917
ANXA4 ENSG00000196975	1.13279	0.886648	0.963945	1.10928	0.970608	1.12194	0.929173	0.879551	0.864777	1.0975
ANXA5 ENSG00000164111	1.03629	0.854639	0.919362	0.827261	1.00748	1.01533	1.0343	0.876699	0.893968	0.885211
ANXA6 ENSG00000197043	1.02515	1.31115	1.09898	1.0545	0.974078	0.860375	0.871854	0.985155	1.29295	0.747424
ANXA7 ENSG00000138279	0.843462	0.62111	1.31327	0.960017	0.970711	1.02115	0.813787	1.14102	1.11442	1.12485
ANXA8 ENSG00000265190	0.742614	0.844317	1.02244	0.975088	1.02957	1.07631	1.11144	1.25552	0.99268	0.971967
ANXA8L1 ENSG00000264230	0.989831	0.85215	0.922507	1.21835	1.21117	1.17839	1.18032	0.799941	1.0508	1.02725
ANXA9 ENSG00000143412	1.00963	0.971529	0.855658	1.15764	0.991441	1.27936	0.961042	0.787545	0.914745	0.806229
AOAH ENSG00000136250	0.952054	1.1277	0.991785	0.882794	0.877717	0.813048	0.88497	0.815654	1.25754	0.854927
AOC1 ENSG00000002726	1.22245	0.864279	0.920857	0.924609	0.715907	0.946164	1.17645	1.30712	0.7866	1.05623
AOC2 ENSG00000131480	1.00301	1.03571	0.93056	0.800493	1.00978	1.14653	0.992551	0.903196	1.16063	1.10586
AOC3 ENSG00000131471	0.838488	1.2845	0.966474	1.0884	1.00092	0.853086	1.0522	1.00533	1.11963	1.29418
AOX1 ENSG00000138356	1.03332	1.19968	0.886847	0.776504	0.852067	1.05715	1.07767	0.782582	1.05048	1.09986
AP000275.65 ENSG00000265590	0.959606	0.962804	1.22947	1.02105	1.00109	0.96371	1.23659	0.943254	0.930643	0.870337
AP000295.9 ENSG00000249624	1.08472	0.823375	0.701235	1.03797	0.894364	0.93626	1.04335	0.914233	0.846736	0.723172
AP000304.12 ENSG00000249209	1.04852	1.06936	0.883035	0.983391	0.831748	0.874162	1.05526	1.0824	0.906317	1.28896
AP000349.2 ENSG00000280178	0.923457	1.03602	1.01648	1.11468	1.27687	1.01973	1.01217	1.24067	1.05486	0.948603
AP000350.10 ENSG00000251357	0.763604	1.03637	0.753894	0.980566	0.84146	0.841074	1.09946	0.97162	0.940888	0.946561
AP000687.1 ENSG00000280170	0.80141	1.10744	0.906679	1.01821	1.12419	1.28495	0.82855	1.20787	0.716854	1.17427
AP000721.4 ENSG00000256100	1.01966	1.2879	1.09524	0.940176	0.872474	0.931137	0.755359	0.992885	1.1555	0.959826
AP000769.1 ENSG00000279576	0.848625	0.900902	0.96334	0.876201	0.97825	1.23727	1.05504	0.982476	1.07093	0.939807
AP000866.1 ENSG00000279342	0.95265	0.930821	0.974184	1.13742	0.914143	0.943076	0.915179	0.876775	0.969146	0.859712
AP001888.1 ENSG00000281781	0.958408	1.08703	0.952371	0.982334	0.923183	0.997628	0.867075	0.805312	1.05577	1.07355
AP002962.1 ENSG00000279906	0.813115	0.904626	1.18902	1.10974	0.999624	0.849787	1.03709	0.987833	1.04392	0.861393
AP006285.2 ENSG00000278919	0.793071	0.920485	1.00879	1.12848	0.665477	0.939648	0.913157	0.914173	0.991384	1.02059
AP1AR ENSG00000138660	0.956133	1.33563	0.778105	0.96614	1.02156	0.956384	1.03611	1.11092	1.03885	1.00209
AP1B1 ENSG00000100280	0.851074	1.21531	0.718481	1.14427	0.805936	0.983092	0.911041	1.05887	0.982403	1.26718
AP1G1 ENSG00000166747	1.21083	0.952631	1.25808	1.0179	0.944305	0.917913	1.20941	0.71605	0.992985	0.98168
AP1G2 ENSG00000213983	0.962629	0.953802	0.968699	0.92301	1.31295	0.836604	0.702081	0.873323	1.13439	0.883295
AP1M1 ENSG00000072958	1.12814	1.16414	0.923243	0.970413	1.01556	0.992171	0.896114	1.62749	1.01119	0.901221
AP1M2 ENSG00000129354	1.25676	0.679545	1.10693	0.821037	1.34442	1.08601	1.052	1.03301	0.935717	0.737502
AP1S1 ENSG00000106367	0.938599	0.988787	1.03678	1.38551	1.12304	1.02947	0.899471	0.798453	0.984911	1.04196
AP1S2 ENSG00000182287	0.98391	1.11221	1.22144	0.83594	1.01537	1.04274	0.997754	0.881211	0.899251	1.01727
AP1S3 ENSG00000152056	1.15541	1.00104	1.07211	1.05067	1.05168	0.848032	0.9383	0.913999	1.07476	1.01703
AP2A1 ENSG00000196961	1.35695	1.29663	0.785995	1.17673	1.11513	1.18153	1.17258	1.13488	1.03712	1.07131
AP2A2 ENSG00000183020	1.58007	0.693681	0.793067	0.680713	0.644046	1.06006	0.952981	1.41745	1.24161	0.89579
AP2B1 ENSG00000006125	0.963797	1.23385	1.01959	1.06903	1.09907	0.901395	1.10251	0.684093	1.06311	0.996689
AP2M1 ENSG00000161203	0.901215	0.723703	0.917401	0.74746	1.59227	1.00919	1.22148	1.06168	0.995144	1.16956
AP2S1 ENSG00000042753	1.10472	1.07806	0.871171	1.0994	0.984171	1.14092	0.935834	0.911462	1.09561	0.943904
AP3B1 ENSG00000132842	0.955272	0.89409	0.744086	1.15217	0.84409	1.08207	1.09089	0.815661	1.1987	1.14656
AP3B2 ENSG00000103723	0.94791	0.961418	1.14399	0.850746	1.06667	0.948829	0.951872	1.18663	1.12039	0.91148
AP3D1 ENSG00000065000	0.914781	0.918846	0.71332	0.925759	0.789188	0.986648	0.792527	0.874068	1.11527	0.925812
AP3M1 ENSG00000185009	1.02775	0.968342	0.885955	1.17902	0.959135	1.23664	1.26929	0.951395	0.968468	1.05755
AP3M2 ENSG00000070718	0.932423	1.03953	0.777259	1.01363	1.22312	0.847212	1.1359	0.843035	1.04983	1.08053
AP3S1 ENSG00000177879	0.998538	0.974037	1.17524	1.15234	0.928658	1.01957	1.04674	1.19223	1.16039	1.14148
AP3S2 ENSG00000157823	1.07396	1.35268	0.962995	0.849877	0.894602	1.32874	1.27594	1.17578	0.93744	0.952724
AP4B1 ENSG00000134262	1.0234	1.09242	0.955762	1.06505	1.07112	0.975673	0.926455	0.859349	0.98039	1.22767
AP4E1 ENSG00000081014	1.05835	1.13839	1.05624	0.959243	0.734791	0.695689	1.10492	0.972362	0.757164	0.953344
AP4M1 ENSG00000221838	1.27392	0.838146	0.774034	0.79535	1.0401	0.976465	0.834538	1.01255	0.963707	1.01081
AP4S1 ENSG00000100478	0.966627	0.981547	0.872293	0.806073	1.25393	1.04011	1.08293	1.01177	1.15576	0.817646
AP5B1 ENSG00000254470	1.27012	0.747618	0.907426	0.809072	0.918554	0.97028	0.893568	0.869577	0.877282	1.11714
AP5M1 ENSG00000053770	1.08701	0.846245	0.963913	0.907169	0.863641	0.976821	1.04898	0.727629	1.26541	0.94476
AP5S1 ENSG00000125843	1.13727	1.1332	0.754454	0.949234	0.983552	0.864996	0.930835	0.948318	0.859259	1.18931
AP5Z1 ENSG00000242802	0.979501	1.23186	0.770885	1.08858	1.31104	0.918617	1.63087	1.16311	1.03568	1.09654
APAF1 ENSG00000120868	0.837509	0.862563	0.807354	0.766974	0.916986	1.11712	1.10631	1.10607	1.2001	0.879674
APBA1 ENSG00000107282	1.19162	1.15725	0.966475	0.932137	1.32262	1.10991	1.13682	0.977163	1.03475	1.01279
APBA2 ENSG00000034053	1.11946	1.10324	1.21802	0.900559	1.01038	1.18233	0.833374	1.06952	1.2483	0.877861
APBA3 ENSG00000011132	1.11561	1.00067	1.11843	0.860975	1.28986	1.14224	1.23563	0.669719	0.964855	1.45307
APBB1 ENSG00000166313	1.41988	0.744381	0.705175	0.908053	0.705462	1.0213	1.0629	0.705864	1.14343	1.07035
APBB1IP ENSG00000077420	1.09765	0.872819	0.950388	1.03211	1.16807	1.10882	1.13639	1.1378	0.892557	1.0282
APBB2 ENSG00000163697	1.22338	1.00928	0.896203	0.985288	0.884138	0.873595	0.907157	0.863349	0.739562	0.982824
APBB3 ENSG00000113108	0.995412	0.945565	0.733017	0.942123	0.716044	0.835465	0.637077	1.11143	1.33461	0.926677
APC ENSG00000134982	1.14125	0.731545	0.725935	0.846336	1.16964	1.03622	1.03533	1.14102	0.840735	1.05461
APC2 ENSG00000115266	0.822389	1.10418	1.11367	1.39599	0.83995	1.07228	1.05015	1.02111	0.956853	1.1582
APCDD1 ENSG00000154856	1.4447	0.915026	1.05847	0.752021	0.899745	0.95347	1.17892	0.796371	1.12661	0.980396
APCDD1L ENSG00000198768	0.864882	0.877144	1.16909	0.960736	1.1934	1.00816	0.944536	0.97555	1.25712	0.873895
APCS ENSG00000132703	0.6918	1.06594	1.06094	0.944262	0.783229	0.73805	1.00127	1.04599	0.859341	0.754026
APEH ENSG00000164062	1.3428	0.84274	0.735034	1.03607	1.07086	1.03764	0.957025	1.09226	1.50625	0.916594
APELA ENSG00000248329	0.873791	0.998832	0.955067	0.720178	0.777651	0.858171	0.876183	0.830857	0.994759	0.902805
APEX1 ENSG00000100823	0.817142	1.23844	0.848462	0.965375	1.21727	0.911592	0.777404	0.853678	1.31252	0.928032
APEX2 ENSG00000169188	0.845727	1.03446	1.15543	0.894006	0.927686	1.12425	0.972126	1.13755	0.714943	1.08119
APH1A ENSG00000117362	1.08096	1.04947	0.876296	0.900605	0.904427	0.943522	0.72731	1.11847	1.2465	1.12398
APH1B ENSG00000138613	0.85725	1.05824	0.925089	1.11848	0.81451	1.00248	1.01043	1.06972	1.07727	0.713421
API5 ENSG00000166181	1.15827	1.05854	1.2041	1.29734	1.02465	0.933001	1.16001	0.906428	0.90459	0.895772
APIP ENSG00000149089	1.18475	1.12195	0.989631	1.17971	1.17816	1.02785	1.25507	1.10257	1.02189	1.11525
APITD1 ENSG00000175279	1.13489	0.999474	0.971112	0.843941	0.848175	1.1308	0.826702	0.941966	1.18379	0.983166
APITD1-CORT ENSG00000251503	1.13648	0.773955	0.901863	0.914834	1.0014	1.05119	0.899828	0.945799	0.956013	0.892066
APLF ENSG00000169621	0.967906	0.822538	1.06733	0.936808	0.918464	0.882706	1.11391	1.09665	0.839444	0.909344
APLN ENSG00000171388	0.938678	1.04088	0.933181	0.833246	1.00653	1.25241	1.0297	0.806892	1.10159	0.890173
APLNR ENSG00000134817	0.915147	1.04932	0.93654	1.01455	0.766632	0.938092	0.86414	0.99276	1.05266	0.947061
APLP1 ENSG00000105290	1.00715	1.31018	1.03317	1.04829	1.24738	0.952727	1.00536	0.754695	0.910987	1.13889
APLP2 ENSG00000084234	0.94317	0.882282	0.540198	1.1068	0.493284	1.09449	0.785368	1.11416	0.953129	2.24186
APMAP ENSG00000101474	1.10428	1.08317	0.7773	0.986598	1.05276	1.06836	0.994663	1.23064	1.34958	0.974907
APOA1 ENSG00000118137	1.08383	1.08445	0.937189	1.17053	1.13065	1.03475	0.945587	0.908274	0.910097	0.97048
APOA2 ENSG00000158874	0.747812	1.20512	0.95224	1.25151	0.998277	0.972559	1.02413	1.12911	0.856374	0.739205
APOB ENSG00000084674	0.864047	1.30693	1.04194	1.0333	1.03993	0.906644	1.01971	0.995652	0.861648	1.08021
APOBEC1 ENSG00000111701	1.12296	1.07738	0.939755	1.13488	1.03077	1.01312	1.00675	0.812233	0.711828	0.952178
APOBEC2 ENSG00000124701	1.10977	0.995624	0.912539	0.978966	0.761895	1.08975	0.973865	1.07706	1.07022	0.792609
APOBEC3A ENSG00000128383	0.824564	0.945164	0.887585	0.772949	0.994169	1.13636	1.1399	0.899838	1.10101	0.850383
APOBEC3B ENSG00000179750	1.17229	1.05249	1.19835	0.972795	1.0845	1.19679	1.23367	1.03401	1.03949	0.886884
APOBEC3C ENSG00000244509	1.06537	1.02109	0.74829	0.896524	0.92845	0.942588	0.857824	1.01664	1.02358	0.775943
APOBEC3D ENSG00000243811	1.02917	1.20634	1.13452	0.96577	1.05054	1.03594	1.11649	1.29667	0.948602	0.810756
APOBEC3F ENSG00000128394	1.08733	0.938134	0.827155	1.1837	0.918861	0.999861	0.801589	0.981832	0.702969	0.852426
APOBEC3G ENSG00000239713	0.780593	0.808008	0.891039	0.873499	1.06686	1.08358	0.895733	0.920514	0.999859	0.952511
APOBEC3H ENSG00000100298	0.931097	1.06378	0.942115	0.961298	0.885075	0.965358	0.966549	0.88492	1.15166	0.871145
APOBEC4 ENSG00000173627	0.946886	1.03324	0.832078	1.12597	1.16965	0.950378	0.98622	1.03627	0.830746	1.12691
APOBR ENSG00000184730	0.877555	1.09721	0.846733	0.831288	1.02862	1.11675	0.824715	0.819854	0.8519	0.786505
APOC1 ENSG00000130208	1.10204	1.19152	0.925882	0.91892	1.06522	0.699931	1.0003	1.13044	0.885392	0.722335
APOC2 ENSG00000234906	1.0059	1.12957	0.734004	1.13817	1.13142	1.30189	1.14264	1.14984	0.983656	1.27147
APOC3 ENSG00000110245	1.03428	0.77252	0.835916	0.941441	1.1772	1.05798	0.926269	0.682547	0.949528	0.869078
APOC4 ENSG00000267467	0.834329	0.932976	1.11409	0.99431	1.02966	1.07634	0.831559	1.01544	1.14202	0.966421
APOD ENSG00000189058	1.07891	1.63178	0.912901	1.16948	0.855347	0.933083	0.829451	0.590818	1.16335	1.01361
APOE ENSG00000130203	1.47091	0.813641	0.850022	0.858723	1.07315	0.925861	0.872707	1.58983	0.985345	1.03917
APOF ENSG00000175336	0.828614	0.970652	1.09988	1.06015	0.992323	1.17211	0.825812	1.0578	0.831505	1.13424
APOH ENSG00000091583	1.10512	0.929577	0.875473	0.931636	1.18236	0.838832	1.16948	0.866406	1.03002	0.971218
APOL1 ENSG00000100342	1.21272	1.08229	1.04572	0.965257	0.765075	0.965233	0.992745	1.02151	0.958178	1.10293
APOL2 ENSG00000128335	1.10178	0.72549	0.962878	0.917418	0.805798	0.823118	1.55547	0.879487	0.935124	0.954209
APOL3 ENSG00000128284	1.08875	0.849913	0.924636	0.892141	1.02913	1.03774	1.00255	0.790857	1.06353	0.683624
APOL4 ENSG00000100336	1.05692	1.05468	1.0068	0.734972	1.05753	0.877734	1.13071	1.1908	0.931828	0.945018
APOL6 ENSG00000221963	0.961214	0.876457	0.95272	1.04224	0.776103	0.710909	1.1403	0.964487	0.988675	1.00998
APOLD1 ENSG00000178878	0.81094	0.912638	0.995048	0.871186	0.935104	1.12612	0.750008	1.00464	0.753603	1.06372
APOM ENSG00000204444	1.11207	0.913276	1.06813	1.0798	1.00585	0.990461	1.07853	1.12389	1.23265	0.789586
APOO ENSG00000184831	1.07314	1.14327	0.855695	1.05667	0.886558	0.892277	1.15668	0.896664	1.10556	0.927371
APOOL ENSG00000155008	1.39664	1.07858	0.886706	0.911252	0.866072	0.852007	0.987279	0.970337	0.826436	0.767135
APP ENSG00000142192	0.962758	1.13472	1.20935	1.13801	0.965536	0.91588	0.549561	1.06332	0.898158	0.914644
APPBP2 ENSG00000062725	0.828778	0.946416	0.941476	1.03511	0.92512	0.918492	0.84186	0.881245	1.0725	1.13079
APPL1 ENSG00000157500	0.917978	1.28142	1.12212	0.727004	1.00812	0.953796	0.922268	0.943163	0.903091	1.18984
APPL2 ENSG00000136044	0.668263	0.763718	0.876453	0.846739	1.03813	0.943965	0.885377	0.978526	0.959196	0.834309
APRT ENSG00000198931	0.901877	1.19402	0.854699	0.658472	1.14137	1.37303	1.183	1.22987	0.862239	0.796233
APTX ENSG00000137074	0.997787	1.06418	0.964139	1.17545	1.19583	0.900366	0.973412	1.14699	0.850877	0.860087
AQP1 ENSG00000240583	0.968157	0.760636	0.827869	1.34549	0.88075	0.965517	1.10841	1.67416	1.27537	1.30421
AQP10 ENSG00000143595	1.01608	0.95069	1.29343	0.853804	1.05729	0.97697	0.891457	0.871797	0.977143	0.997119
AQP11 ENSG00000178301	0.967184	0.730925	0.714041	1.26717	1.07464	1.05542	0.771308	0.914785	0.644309	1.16068
AQP12A ENSG00000184945	1.01385	0.90617	1.16808	1.15454	0.939999	0.928784	0.908936	1.14836	1.09973	1.03354
AQP12B ENSG00000185176	0.874298	1.05867	0.925407	1.00167	1.28771	0.964142	0.939033	1.11875	1.44618	0.98863
AQP2 ENSG00000167580	0.913506	0.933472	0.986605	0.945296	1.02841	1.04628	0.957594	1.10152	0.896888	0.91955
AQP3 ENSG00000165272	0.890368	0.623365	1.18488	1.10324	0.771025	1.01223	0.589422	0.885859	0.888671	0.951294
AQP4 ENSG00000171885	0.779003	0.796818	0.841755	1.25894	1.1502	1.32772	0.942693	1.07287	1.3496	0.91517
AQP5 ENSG00000161798	1.05259	0.964624	1.01508	0.76583	0.853408	1.32448	1.03104	0.716361	0.905155	1.07855
AQP6 ENSG00000086159	0.940064	1.07383	0.945276	1.08218	0.986327	1.06423	0.777825	1.00569	1.0261	1.19119
AQP7 ENSG00000165269	0.952388	1.24468	0.926796	0.786104	0.889658	0.909401	0.940452	1.12094	0.993946	0.997338
AQP8 ENSG00000103375	1.21646	0.706666	0.814582	1.00637	0.953454	0.962615	1.00646	0.907511	0.926601	1.07597
AQP9 ENSG00000103569	1.20173	0.908193	1.0621	1.06488	1.04118	1.03972	0.841783	0.945193	1.23028	0.715057
AQR ENSG00000021776	0.990035	0.982319	0.824858	1.20401	1.34237	1.40907	1.10345	0.871075	1.22229	0.811923
AR ENSG00000169083	0.941807	0.777609	0.973899	0.884246	1.03434	0.75616	0.911634	1.13344	0.991324	1.09635
ARAF ENSG00000078061	0.847618	1.16636	1.04557	0.878799	1.08078	1.05986	1.14838	0.985823	1.13639	0.953181
ARAP1 ENSG00000186635	0.850461	1.32879	0.876465	1.00964	0.954931	1.02235	1.58846	0.718153	1.08624	0.963187
ARAP2 ENSG00000047365	0.933711	0.973621	1.00172	1.09465	1.21871	1.05696	1.07769	0.967451	0.817547	1.32776
ARAP3 ENSG00000120318	0.836297	0.868445	0.953927	1.0544	0.997638	0.880045	1.07039	1.1663	1.28554	1.23527
ARC ENSG00000198576	0.820998	1.18067	0.900552	0.886196	0.986743	1.03612	0.812354	1.08954	0.784122	1.02974
ARCN1 ENSG00000095139	0.9251	0.954473	0.725806	0.946508	0.9697	0.88033	1.23566	0.853875	0.990036	0.883247
AREG ENSG00000109321	0.887327	0.887562	1.20634	1.01736	0.93124	1.06742	0.986107	0.940143	0.847887	1.20507
AREL1 ENSG00000119682	0.76248	1.04169	0.79194	0.994302	0.894257	0.926525	0.997214	1.33371	1.1228	0.695606
ARF1 ENSG00000143761	1.06881	1.07174	0.927731	1.10029	0.909744	0.899947	1.10772	0.761051	0.927999	0.949144
ARF3 ENSG00000134287	0.884069	1.03863	0.737284	1.04018	1.11187	0.949491	1.11115	1.01896	0.818198	0.922033
ARF4 ENSG00000168374	1.15808	1.184	1.065	0.773678	0.826614	0.988766	0.785294	0.907165	1.039	0.895209
ARF5 ENSG00000004059	1.19502	1.11248	1.07063	1.28908	0.997871	0.82647	1.04341	1.10315	1.01211	0.988281
ARF6 ENSG00000165527	1.11251	1.32185	0.840411	0.99891	1.07609	0.896258	0.825533	0.918929	0.728765	0.729991
ARFGAP1 ENSG00000101199	1.08753	1.06326	1.29939	1.08821	0.987746	1.06887	1.13093	0.859695	1.13363	1.07565
ARFGAP2 ENSG00000149182	1.01793	1.02494	0.818391	1.07012	1.26961	0.777497	1.07638	0.944613	1.36458	1.11903
ARFGAP3 ENSG00000242247	0.811138	1.12787	1.06054	0.934059	1.01527	1.00043	1.09072	1.28016	0.818017	0.893525
ARFGEF1 ENSG00000066777	1.05244	0.814646	0.637647	1.03612	0.846909	1.01306	1.35987	1.00469	0.897103	0.9451
ARFGEF2 ENSG00000124198	0.998138	0.997856	0.717496	0.783157	1.14146	1.04734	1.12049	1.10291	0.873022	1.24007
ARFGEF3 ENSG00000112379	1.09335	0.938877	0.750512	0.980451	1.74881	1.15882	0.661602	0.931132	0.995455	0.862676
ARFIP1 ENSG00000164144	0.824255	0.985592	1.19163	0.913098	0.832158	1.4489	0.85005	1.3669	0.878868	1.23791
ARFIP2 ENSG00000132254	0.961243	1.09231	0.817702	0.630386	1.34136	0.853625	1.02772	1.16823	1.01097	0.921862
ARFRP1 ENSG00000101246	0.925422	0.952583	1.519	1.74535	1.13698	0.933963	0.889699	1.01913	1.2957	1.09919
ARG1 ENSG00000118520	1.07799	0.818974	0.880252	1.32994	1.1796	0.940107	1.03253	1.11932	0.918939	1.02644
ARG2 ENSG00000081181	1.23042	1.07055	1.03045	0.617791	0.934086	0.944771	0.933281	0.84496	1.12732	1.1644
ARGFX ENSG00000186103	1.05922	1.03975	0.831191	1.01287	0.97309	1.11605	0.979315	0.743842	1.14529	1.17367
ARGLU1 ENSG00000134884	1.28887	1.11466	1.02672	1.29134	1.33414	0.926036	1.01498	1.06053	1.05108	0.848488
ARHGAP1 ENSG00000175220	1.2847	1.37781	0.749148	1.05836	1.16945	1.0583	0.881853	0.925887	0.881694	1.10193
ARHGAP10 ENSG00000071205	0.485175	1.1026	1.07895	0.798843	2.41233	0.847123	1.08051	0.906896	1.35473	1.03155
ARHGAP11A ENSG00000198826	0.812231	1.05107	1.15747	0.759892	0.89492	0.862556	1.01266	0.820087	0.681491	0.814161
ARHGAP11B ENSG00000187951	0.981357	0.816938	0.906386	1.08139	1.04577	1.09221	1.2218	1.11063	0.835214	0.962374
ARHGAP12 ENSG00000165322	1.01199	1.13626	0.811219	1.0818	0.791627	0.897845	0.959743	0.981169	0.888159	0.984713
ARHGAP15 ENSG00000075884	0.944657	1.16003	0.863854	1.00527	0.898417	0.80822	1.06366	0.852568	1.06493	0.876652
ARHGAP17 ENSG00000140750	0.875908	1.10142	0.899962	0.687753	0.957119	1.22361	0.856502	1.22357	1.15732	1.16276
ARHGAP18 ENSG00000146376	1.10535	1.20269	1.05604	1.00971	0.935475	0.970116	1.03505	1.10793	1.00164	1.09885
ARHGAP19 ENSG00000213390	1.23364	1.04002	0.876194	0.892428	0.940277	0.827891	0.806444	1.05746	0.996439	0.859546
ARHGAP20 ENSG00000137727	1.11273	0.966187	0.792317	1.03978	0.760352	1.04346	1.02568	0.975049	1.13556	0.794751
ARHGAP21 ENSG00000107863	1.15615	1.05729	0.88188	0.996093	1.03625	0.948771	0.807061	0.664093	0.706672	1.02939
ARHGAP22 ENSG00000128805	1.2154	0.874162	1.13555	0.901942	0.979261	0.870651	1.28564	1.10228	1.35199	0.919152
ARHGAP23 ENSG00000275832	0.898077	0.781588	0.950266	1.04205	1.00527	0.883595	1.08782	0.67491	1.1141	0.796512
ARHGAP24 ENSG00000138639	1.15182	0.935142	1.33647	0.931068	0.893013	0.973959	0.971284	0.988087	0.76442	1.01107
ARHGAP25 ENSG00000163219	0.940001	1.00246	0.939249	1.13124	0.858209	0.826366	0.79737	0.945879	0.861959	1.2106
ARHGAP26 ENSG00000145819	0.976792	1.05097	1.17636	1.05926	1.02999	1.10098	1.04273	0.853972	0.766002	0.826591
ARHGAP27 ENSG00000159314	0.980731	0.945682	0.975684	0.965352	1.14033	0.842328	0.90279	0.968001	1.06198	1.05351
ARHGAP28 ENSG00000088756	0.91029	1.13941	1.09378	0.966599	0.977924	0.796701	0.990312	0.98573	0.993813	1.03315
ARHGAP29 ENSG00000137962	1.26942	1.10845	0.834571	1.23686	1.3725	1.03538	1.02088	0.944312	1.11598	0.785708
ARHGAP30 ENSG00000186517	0.835597	1.02834	0.768387	1.00496	0.997856	1.15219	0.822459	1.09348	0.913364	1.04917
ARHGAP31 ENSG00000031081	0.866347	0.973341	1.304	0.806972	1.09247	1.08739	0.832318	0.773201	0.855442	1.11629
ARHGAP32 ENSG00000134909	1.01914	0.856025	0.699447	1.17667	1.0464	0.926188	1.0736	1.09204	0.944453	0.856885
ARHGAP33 ENSG00000004777	1.41707	0.765452	0.980666	1.11757	0.873727	1.45737	1.23552	1.01235	1.02216	0.960448
ARHGAP35 ENSG00000160007	0.922908	0.851381	1.47951	1.25522	1.04719	1.06792	0.857037	0.821987	1.01756	1.0572
ARHGAP36 ENSG00000147256	1.30673	1.11761	1.00393	0.996994	1.14536	1.25111	1.25829	0.934479	0.970547	0.785912
ARHGAP39 ENSG00000147799	1.37588	1.11916	0.890882	0.94028	0.898891	1.14055	0.795577	0.933928	0.85025	1.00011
ARHGAP4 ENSG00000089820	1.17268	1.00287	0.850909	0.995392	0.890862	0.909857	1.16571	1.32272	1.00679	0.921805
ARHGAP40 ENSG00000124143	1.0379	1.03124	1.07735	0.923641	0.914515	1.04302	0.909573	0.895217	0.860962	0.791389
ARHGAP42 ENSG00000165895	1.32403	1.02849	1.00071	1.06188	1.09142	0.903485	1.04788	0.852522	0.921272	1.17511
ARHGAP44 ENSG00000006740	1.21454	0.793079	1.18457	1.0219	0.981617	1.11615	0.833022	0.809564	1.12647	1.28004
ARHGAP45 ENSG00000180448	1.24178	0.813085	0.935325	1.07815	1.22746	1.11449	0.975075	1.03334	1.26006	1.13161
ARHGAP5 ENSG00000100852	1.04281	0.949346	1.02972	0.940494	1.05637	1.0894	0.785461	1.08876	1.08272	0.780923
ARHGAP6 ENSG00000047648	0.977791	0.877619	0.92573	1.30675	0.911852	0.92324	1.02474	0.870111	0.970652	0.992382
ARHGAP8 ENSG00000241484	0.861529	0.871107	1.06789	0.82404	0.910646	0.739422	1.0913	1.19156	1.00121	0.986317
ARHGAP9 ENSG00000123329	1.26482	0.893987	0.949413	1.13403	1.06092	0.97286	1.02101	0.777483	1.03068	1.21282
ARHGDIA ENSG00000141522	1.32152	0.953558	0.850879	1.35615	0.913862	0.870811	1.14279	0.991648	0.821148	1.08652
ARHGDIB ENSG00000111348	1.0329	1.07204	1.89918	1.19626	0.982401	0.587038	0.615877	1.01784	0.583278	1.53097
ARHGDIG ENSG00000242173	0.970823	0.849615	1.08382	1.24194	0.894617	1.04002	0.994019	1.14112	1.14578	0.89882
ARHGEF1 ENSG00000076928	1.09225	0.836073	0.891187	1.12311	1.42216	1.18051	1.05755	1.32875	0.524573	0.840459
ARHGEF10 ENSG00000104728	1.02778	1.12067	0.95064	0.997454	1.04539	1.08963	0.815462	1.04326	0.918556	1.10109
ARHGEF10L ENSG00000074964	0.970571	1.07062	0.964286	0.892274	1.30755	0.996638	0.949315	0.797765	1.12293	1.02736
ARHGEF11 ENSG00000132694	1.02209	1.05138	1.0311	1.04709	0.8335	1.00721	0.842574	1.53505	0.930636	1.18257
ARHGEF12 ENSG00000196914	1.1491	0.903417	0.94504	0.778048	1.12256	1.08434	0.957256	1.22711	0.964054	0.895377
ARHGEF15 ENSG00000198844	1.39439	0.911945	0.934844	1.26889	0.921346	0.913155	1.20579	1.10106	1.81911	1.06874
ARHGEF16 ENSG00000130762	1.05588	0.849397	0.908943	1.24913	1.11041	1.15827	1.00502	0.939029	0.939464	1.19313
ARHGEF17 ENSG00000110237	1.10866	1.11534	1.14392	1.17189	0.943614	1.15702	1.13871	1.37333	0.800757	1.11978
ARHGEF18 ENSG00000104880	0.957522	0.907932	1.03423	1.08792	1.03622	1.12459	1.00008	0.896822	1.01615	1.03847
ARHGEF19 ENSG00000142632	1.11376	1.16168	1.05192	1.2847	1.04577	0.960814	1.10165	0.892247	0.949686	1.17655
ARHGEF2 ENSG00000116584	1.05353	0.83276	0.97585	0.85214	1.13042	1.17761	1.60382	0.8014	0.866034	0.960649
ARHGEF25 ENSG00000240771	0.921545	0.845279	1.57446	0.93243	1.12831	1.10798	0.904955	1.46357	1.15436	0.872729
ARHGEF26 ENSG00000114790	0.964121	0.966625	0.893253	1.19348	1.14817	1.01192	1.14865	1.00682	1.02967	1.61023
ARHGEF28 ENSG00000214944	0.938468	1.04448	0.833674	1.11696	0.799905	0.905321	1.0099	1.28679	1.01118	1.07135
ARHGEF3 ENSG00000163947	0.643243	1.06643	1.03205	1.19522	1.01245	0.806499	1.35176	0.921269	1.02459	0.881064
ARHGEF33 ENSG00000214694	0.976168	0.934071	0.839333	1.19715	0.994045	0.89557	1.14735	0.949538	0.901114	1.20852
ARHGEF35 ENSG00000213214	0.787901	0.841958	0.849205	0.872334	0.841839	0.832041	0.875045	1.04541	0.860907	0.900667
ARHGEF37 ENSG00000183111	0.824072	1.17724	0.789691	0.890785	1.28044	0.638363	1.16017	0.878076	0.960985	0.858281
ARHGEF38 ENSG00000236699	0.980731	0.784366	1.0336	0.929594	0.910025	1.18645	0.94906	0.989904	1.002	0.90106
ARHGEF39 ENSG00000137135	0.971301	1.04002	0.964735	0.889609	0.971093	1.17074	1.03634	1.06962	0.678111	0.87522
ARHGEF4 ENSG00000136002	1.50957	0.995587	0.904311	1.13071	0.89804	0.804153	1.04112	1.27854	0.996205	1.0754
ARHGEF40 ENSG00000165801	1.09467	0.819818	0.842534	0.987986	1.07651	0.996114	1.2586	1.20937	0.88292	0.783825
ARHGEF5 ENSG00000050327	0.95798	0.79891	1.13302	0.958598	1.10181	1.14876	1.1777	1.04481	0.949215	0.832734
ARHGEF6 ENSG00000129675	1.08226	0.743929	1.07841	0.790676	0.816989	0.909414	0.958547	0.869247	1.08254	0.859624
ARHGEF7 ENSG00000102606	0.986257	0.907681	0.937298	0.862598	0.814939	0.951792	1.01812	1.09881	1.11164	0.999833
ARHGEF9 ENSG00000131089	0.81043	1.08545	1.23397	1.08964	0.924107	1.0446	1.07226	0.964236	0.997808	0.903733
ARID1A ENSG00000117713	0.923979	1.09698	1.1655	0.786188	1.40634	1.48855	0.840123	1.00484	1.29652	0.752074
ARID1B ENSG00000049618	1.16951	1.00402	0.970868	0.922317	0.737979	1.03782	0.991648	1.08114	1.07367	0.927619
ARID2 ENSG00000189079	1.05241	0.942937	1.03911	1.04915	0.694735	0.870056	0.91308	0.84708	1.25662	1.02182
ARID3A ENSG00000116017	1.01137	1.21398	1.25794	0.955276	0.962702	1.18474	0.966353	0.967565	0.784241	0.866594
ARID3B ENSG00000179361	1.01896	0.960491	1.07459	1.22207	1.0873	0.968089	0.773209	0.62369	0.834068	1.03501
ARID4A ENSG00000032219	1.02756	0.909104	1.00355	0.863702	0.899376	1.01379	0.994577	0.97967	1.01667	1.19731
ARID4B ENSG00000054267	0.987922	0.999883	0.850131	1.11999	0.785524	1.21885	0.831626	0.911947	0.727532	0.928743
ARID5A ENSG00000196843	0.916055	0.951326	0.985529	0.948606	1.19253	0.914277	1.15529	0.80432	0.710433	1.20261
ARID5B ENSG00000150347	1.1207	0.82399	0.83148	0.832547	1.09469	1.0189	0.952396	1.08346	0.774288	0.835577
ARIH1 ENSG00000166233	1.04832	1.05916	1.06115	0.987137	0.749649	1.21055	0.812303	0.791511	0.936704	0.796257
ARIH2 ENSG00000177479	0.958816	0.903644	0.871532	0.953925	1.41205	0.741541	1.33829	0.826082	1.03268	1.09792
ARIH2OS ENSG00000221883	0.994743	1.17164	1.061	1.28167	0.892609	0.935705	1.41509	1.08534	0.833558	0.884353
ARL1 ENSG00000120805	1.13927	0.991786	1.10359	0.770595	1.13694	0.895965	0.925869	0.871489	0.87873	0.913313
ARL10 ENSG00000175414	1.33263	0.960276	0.819473	0.854969	1.10918	1.03026	0.81543	0.884151	0.868852	0.945706
ARL11 ENSG00000152213	0.919104	0.981818	0.867264	1.16012	1.06671	1.11265	0.906082	0.847774	0.994867	0.882374
ARL13B ENSG00000169379	0.987303	1.09301	1.06464	1.02028	1.18484	0.882165	0.905881	0.811676	0.763202	1.18986
ARL14 ENSG00000179674	1.01648	0.874038	1.09598	1.08146	1.12151	0.828762	0.814748	0.95801	1.20051	0.821958
ARL14EP ENSG00000152219	0.813664	0.928563	0.831866	1.11705	0.988178	0.846995	1.14872	0.827233	1.08151	1.19378
ARL15 ENSG00000185305	0.996603	0.802797	0.998027	1.23112	0.60588	1.05525	1.01832	1.11972	0.963152	0.982154
ARL16 ENSG00000214087	0.857536	0.985169	0.868633	0.732095	1.0219	0.885473	0.915812	1.30611	0.948112	0.851896
ARL17A ENSG00000185829	0.894463	0.915635	1.11174	0.927196	1.04905	1.26339	1.03036	1.01938	1.07649	1.01782
ARL17B ENSG00000228696	0.995811	0.980489	1.08814	1.14355	0.897872	1.0735	0.904279	0.991296	1.11054	0.88041
ARL2 ENSG00000213465	0.699583	1.35381	1.03403	1.16824	0.90883	1.0074	1.22303	1.17752	1.14451	1.0191
ARL2BP ENSG00000102931	0.984553	1.03514	1.00641	1.06659	0.906286	1.24665	0.86488	0.91626	1.18314	1.12185
ARL3 ENSG00000138175	0.966333	0.985223	0.928917	0.934076	0.916793	0.832718	1.09701	1.09391	0.82477	0.871
ARL4A ENSG00000122644	1.13647	1.21293	0.860855	0.952801	1.21516	1.03651	0.788306	0.902332	0.913127	0.875999
ARL4C ENSG00000188042	0.787273	0.78224	1.1543	1.1048	0.831931	1.01167	0.799975	0.92301	1.2094	0.898556
ARL4D ENSG00000175906	1.02323	1.09541	1.29181	1.11708	1.19742	0.985006	1.27404	0.865844	1.13878	1.13914
ARL5A ENSG00000162980	1.05253	0.989722	1.06201	0.983219	1.00533	1.11042	1.08333	1.033	0.98238	1.14955
ARL5B ENSG00000165997	1.10136	0.953651	0.950437	1.01438	0.82844	0.79899	0.906328	1.14116	1.06091	1.3537
ARL5C ENSG00000141748	1.44056	1.18908	1.13863	0.907106	1.12943	0.915455	1.20722	1.10949	1.0204	1.0339
ARL6 ENSG00000113966	1.1022	0.724095	1.06784	1.09237	0.997792	1.00966	1.13252	1.27999	0.987452	1.08873
ARL6IP1 ENSG00000170540	0.995661	0.877838	1.42364	1.00942	0.942759	0.733426	0.989866	1.00148	1.00957	1.05562
ARL6IP4 ENSG00000182196	1.39379	0.882675	0.719284	1.24843	1.08236	1.0549	1.30416	1.11025	0.936246	0.896896
ARL6IP5 ENSG00000144746	0.942976	0.933788	1.24363	0.945979	1.01325	0.999824	0.905936	0.740982	1.05858	0.985902
ARL6IP6 ENSG00000177917	1.03888	1.03995	0.932843	1.00846	0.933179	0.883098	1.00038	1.01084	1.07554	1.15079
ARL8A ENSG00000143862	0.859813	0.976335	0.794697	0.729595	0.826591	0.842456	0.818371	0.929724	1.06485	0.901077
ARL8B ENSG00000134108	1.06848	0.978914	0.927303	1.24268	1.07993	1.05051	0.825438	1.05901	0.899267	0.912334
ARL9 ENSG00000196503	0.928636	0.950006	0.795477	1.06159	0.948017	0.908427	1.00865	0.883914	1.03509	1.04661
ARMC1 ENSG00000104442	1.15139	1.05422	1.11835	0.901728	1.08598	1.09803	1.03244	0.982583	0.86791	1.35721
ARMC10 ENSG00000170632	1.19639	0.957941	1.00904	0.794192	1.18231	1.07338	1.01636	1.23364	0.992793	1.06427
ARMC12 ENSG00000157343	0.810869	0.73295	1.00814	0.825966	0.737807	0.849598	1.00713	0.874211	0.920162	1.09732
ARMC2 ENSG00000118690	1.04376	0.890789	0.912249	0.925825	0.792294	0.869565	0.969883	1.00461	1.02246	0.944314
ARMC3 ENSG00000165309	1.49014	1.31466	0.837009	0.861589	1.08127	0.9563	0.815455	1.07199	0.84952	1.27632
ARMC4 ENSG00000169126	1.04466	1.0526	0.970242	1.19509	1.09133	1.2603	0.976591	0.793134	1.087	1.1051
ARMC5 ENSG00000140691	1.21549	0.932598	1.13322	1.14042	0.798334	1.17391	0.870517	0.761366	0.979061	1.01442
ARMC6 ENSG00000105676	0.949463	1.07501	0.833515	0.965773	1.68948	1.16638	0.800303	1.11982	0.818696	1.03425
ARMC7 ENSG00000125449	1.22829	1.00376	0.878458	0.686469	0.90968	0.871238	0.94961	1.08017	1.03558	0.787517
ARMC8 ENSG00000114098	1.05084	1.02762	1.2383	1.17497	1.02632	1.03808	0.955635	1.08554	0.868349	0.948336
ARMC9 ENSG00000135931	1.32734	0.775044	0.991831	1.09254	0.925536	1.20243	0.961253	1.03576	1.02935	0.967273
ARMCX1 ENSG00000126947	0.662274	0.96333	0.900825	0.852469	0.81562	1.1558	1.07611	0.967784	1.03981	0.866525
ARMCX2 ENSG00000184867	0.760692	0.942425	0.913604	0.692667	1.04821	0.948568	1.02364	1.02673	0.760295	0.926601
ARMCX3 ENSG00000102401	1.12421	0.908521	1.32141	1.06723	0.98927	1.04743	1.07505	0.864596	0.908237	1.02674
ARMCX4 ENSG00000196440	1.0439	1.07294	1.16857	0.917367	0.941471	1.13951	0.922585	0.86436	0.864155	0.884891
ARMCX5 ENSG00000125962	1.37365	0.786748	0.824555	1.13285	0.981861	1.07682	1.15854	1.15417	1.13018	1.00147
ARMCX6 ENSG00000198960	0.972712	0.69011	0.846767	0.863128	1.02953	0.980091	1.41106	0.877372	0.970855	0.871044
ARMS2 ENSG00000254636	1.01684	1.06819	0.838122	0.92254	1.14488	1.19643	1.08859	0.981939	1.15475	1.10459
ARMT1 ENSG00000146476	1.02305	0.986714	1.11281	0.928647	1.22167	1.08988	1.07351	1.18244	0.941437	0.857016
ARNT ENSG00000143437	1.0811	0.83599	1.12528	0.9464	1.04499	1.10839	0.85262	0.866565	0.977314	0.960937
ARNT2 ENSG00000172379	1.12456	0.960861	1.00108	1.23418	0.799306	0.82468	1.26597	0.747815	1.10824	1.0611
ARNTL ENSG00000133794	0.810542	0.761267	0.921759	0.983563	0.883787	1.03891	1.20791	0.905762	0.922515	1.01751
ARNTL2 ENSG00000029153	0.807803	1.11021	1.06233	1.01299	0.908679	0.945206	0.85953	0.954316	1.14509	0.857474
ARPC1A ENSG00000241685	1.1705	1.01699	1.00513	0.86302	0.991052	1.07689	0.982146	1.00884	1.13355	0.924536
ARPC1B ENSG00000130429	0.934883	0.932534	0.962605	1.16885	0.939749	0.973033	0.966444	0.956842	0.858506	0.876939
ARPC2 ENSG00000163466	0.611122	0.95096	0.896298	1.29082	1.08558	1.05777	0.781133	1.13726	1.57899	0.972803
ARPC3 ENSG00000111229	0.841466	0.81659	0.591056	0.942358	1.08638	0.885166	0.950154	1.65171	0.987416	1.12616
ARPC4 ENSG00000241553	1.25847	0.840547	0.823856	0.95664	0.678577	0.702681	1.16037	1.3154	0.782902	0.92072
ARPC5 ENSG00000162704	1.20119	1.20862	0.759687	0.96314	0.839903	0.805641	0.953275	1.04272	0.95868	0.874317
ARPC5L ENSG00000136950	0.989189	1.05937	1.08216	1.14684	0.892476	0.96636	1.2744	1.04095	1.16225	0.9847
ARPIN ENSG00000242498	1.01364	0.610454	0.780704	1.09408	1.09643	1.05097	1.1422	0.897838	0.848479	0.918056
ARPP19 ENSG00000128989	0.876582	0.997447	0.765297	0.856009	0.972345	0.906255	0.819913	0.834678	1.03141	0.989212
ARPP21 ENSG00000172995	1.08333	1.10085	0.943925	0.864778	0.780677	1.21495	1.26337	0.748542	0.924449	1.2691
ARRB1 ENSG00000137486	1.05765	1.27941	0.896078	0.749899	0.785985	1.14459	0.98035	1.07229	0.971116	0.860188
ARRB2 ENSG00000141480	0.908516	1.19625	1.02295	0.923929	1.08419	0.971575	0.954529	1.508	0.887079	0.907728
ARRDC1 ENSG00000197070	1.4496	0.988131	0.938219	0.718926	0.994163	1.08074	0.733186	0.749828	1.66268	1.02895
ARRDC2 ENSG00000105643	1.16576	1.07283	0.986564	1.00957	1.32697	1.13064	0.65616	1.02486	0.838403	0.701895
ARRDC3 ENSG00000113369	1.0821	1.16762	1.03211	1.0119	1.37306	0.735665	1.00456	1.26137	1.18229	1.00631
ARRDC4 ENSG00000140450	0.935246	1.1165	0.789507	0.748647	0.848213	0.980938	0.864799	1.09642	0.906655	0.914531
ARRDC5 ENSG00000205784	0.939694	1.14952	1.03956	0.91064	0.842482	0.810545	0.8581	0.908962	0.773894	0.948799
ARSA ENSG00000100299	1.17769	1.03392	0.953264	1.19999	1.17946	1.28433	1.06279	1.47675	0.795322	0.886433
ARSB ENSG00000113273	0.972021	1.10315	1.06659	1.00207	1.036	1.16765	0.882136	0.784361	0.93985	1.01519
ARSD ENSG00000006756	0.989301	1.07792	1.026	0.860711	0.75365	0.949947	0.832175	1.09762	1.11396	1.30768
ARSE ENSG00000157399	0.760786	0.903856	1.06442	1.5298	1.01885	0.728416	0.787628	0.870759	1.23993	0.94747
ARSF ENSG00000062096	1.05675	1.01063	1.16956	1.1484	1.08779	1.15174	0.962637	1.10773	1.05746	0.971134
ARSG ENSG00000141337	1.05301	0.867748	1.04975	0.910612	0.907673	0.814015	1.112	0.928712	1.01175	1.00592
ARSI ENSG00000183876	1.1478	0.979059	1.23083	0.932232	1.0011	1.03065	1.0048	0.994214	0.798905	0.949334
ARSJ ENSG00000180801	0.702679	0.868208	0.977616	1.14452	1.14278	0.935623	1.05109	1.02275	1.0945	1.24864
ARSK ENSG00000164291	0.986673	0.839282	0.945177	0.868503	1.1739	0.967278	1.21039	0.972637	1.11402	1.15864
ART3 ENSG00000156219	0.872777	1.05438	0.980167	0.921045	1.08285	0.95019	0.736613	1.11952	0.909297	1.00266
ART4 ENSG00000111339	0.878372	0.778953	0.814605	1.559	1.25212	0.976992	0.953459	0.94153	0.950324	0.909824
ART5 ENSG00000167311	0.769223	1.1519	1.23288	1.02939	0.991913	0.90954	1.09758	0.839782	0.739729	0.937306
ARTN ENSG00000117407	0.828095	0.926632	0.906798	1.02706	1.07253	1.00457	0.678881	1.05454	0.754143	0.767784
ARV1 ENSG00000173409	0.903873	1.06947	0.95619	0.793411	0.933012	1.03309	0.875347	0.939821	0.954913	0.967052
ARVCF ENSG00000099889	0.887875	0.969733	1.05634	0.907918	1.12666	0.855807	1.05865	1.0497	1.12345	0.799172
ARX ENSG00000004848	0.825302	0.796433	1.03099	1.1956	0.83247	0.868067	1.05312	0.829349	0.805995	0.982737
AS3MT ENSG00000214435	1.22519	0.933786	0.78415	0.961853	1.09978	1.04895	1.23803	1.18066	0.953829	1.07023
ASAH1 ENSG00000104763	0.991733	1.08725	1.36624	0.923161	0.93669	1.12504	1.076	0.877839	1.06796	0.766275
ASAH2 ENSG00000188611	1.06441	0.819958	0.733552	0.918417	1.00352	1.13217	0.836079	0.839526	0.965119	0.915963
ASAH2B ENSG00000204147	0.934019	1.03764	0.940518	0.943458	1.41045	1.24505	0.97789	0.86475	1.00615	1.20709
ASAP1 ENSG00000153317	0.885685	0.962319	0.948755	1.15004	0.848987	1.02613	1.06613	1.04364	0.701901	0.873027
ASAP2 ENSG00000151693	0.915538	0.87852	1.20324	1.11171	0.858729	0.957956	0.90511	0.921935	1.0219	0.866623
ASAP3 ENSG00000088280	1.14791	1.11832	1.04523	0.837694	0.986047	1.1254	0.936806	0.945632	1.06205	0.961953
ASB1 ENSG00000065802	1.53071	1.06443	0.867551	0.822657	0.725412	0.86234	0.851321	0.909129	1.35037	1.14067
ASB10 ENSG00000146926	0.914714	1.11158	1.18037	1.1882	0.858596	1.21268	1.09226	0.975339	0.768016	0.952198
ASB11 ENSG00000165192	1.11697	0.880495	0.719289	0.883239	0.703193	0.925456	0.802648	0.962611	0.916564	1.04961
ASB12 ENSG00000198881	0.906948	1.06536	0.942347	1.01226	0.794246	1.19334	0.72066	1.05817	1.04461	0.899782
ASB13 ENSG00000196372	1.04664	0.833252	0.872365	1.10245	0.934565	0.814287	1.02733	1.45455	1.05615	0.830413
ASB14 ENSG00000239388	0.860777	1.20533	1.2145	0.966681	0.926203	1.07068	1.20275	1.06405	1.05073	1.01935
ASB15 ENSG00000146809	1.08285	0.897462	1.11688	0.719277	0.879055	1.11525	0.732921	1.13274	0.864754	0.872065
ASB16 ENSG00000161664	0.877671	0.882782	1.13724	0.854614	1.02026	1.4207	1.11397	1.04091	1.07356	0.918524
ASB17 ENSG00000154007	0.741377	0.926181	1.02526	1.02978	0.64786	1.04618	0.937308	1.0852	0.977757	1.10028
ASB18 ENSG00000182177	0.97608	0.956124	1.08451	0.941585	1.33519	0.862147	1.0676	1.00029	1.08332	1.02226
ASB2 ENSG00000100628	1.29497	1.12925	0.983307	1.34494	0.940091	0.884502	1.02802	0.766477	1.08136	1.07501
ASB3 ENSG00000115239	1.12764	1.08661	0.801084	1.01037	0.734322	0.960922	1.06534	0.779651	0.947815	0.922601
ASB4 ENSG00000005981	1.19198	0.830324	0.865242	1.03549	1.16108	0.886722	1.3147	1.25238	1.04229	1.01417
ASB5 ENSG00000164122	0.986986	0.83739	0.87273	1.19021	0.905309	1.19021	0.763735	1.05182	0.865144	1.01711
ASB6 ENSG00000148331	1.05631	1.26541	0.956792	1.24371	0.963379	1.00997	0.9342	0.95775	0.952146	1.09086
ASB7 ENSG00000183475	1.11248	0.958878	1.04952	0.927912	0.754868	0.916988	0.990243	1.0544	0.898218	1.1142
ASB8 ENSG00000177981	0.932896	1.03631	0.880384	0.963268	1.04337	1.06082	1.09066	0.963857	0.684528	0.940572
ASB9 ENSG00000102048	0.98918	0.78054	1.07458	0.729558	0.99648	1.10682	0.949755	0.990475	1.17797	0.840964
ASCC1 ENSG00000138303	1.11969	0.71718	1.25741	0.956082	0.880399	1.01626	1.06998	1.0039	1.00616	1.05947
ASCC2 ENSG00000100325	1.10755	1.24883	1.00895	0.971556	1.00465	1.06492	0.901158	0.934544	0.899661	1.19061
ASCC3 ENSG00000112249	0.994738	0.900556	1.29855	1.05264	0.882403	1.05877	1.15559	0.972948	0.775128	1.01404
ASCL1 ENSG00000139352	1.0639	1.08248	0.920895	1.05209	1.3588	0.940339	0.833969	0.864195	1.25896	0.97051
ASCL2 ENSG00000183734	0.633829	1.14279	0.987793	1.03966	0.946392	0.822505	0.678528	1.39197	1.34825	0.85693
ASCL3 ENSG00000176009	0.878641	0.8953	0.868743	1.29689	1.03935	1.12772	0.943211	0.982672	1.09028	0.961123
ASCL4 ENSG00000187855	0.793984	1.0468	1.11853	1.09624	1.24132	1.01099	1.248	1.03848	1.10379	1.0212
ASCL5 ENSG00000232237	1.06982	0.731836	0.863687	0.769963	1.1404	1.08489	1.06272	1.0263	1.30229	0.735251
ASF1A ENSG00000111875	1.03166	0.893708	0.996402	1.20352	0.972636	1.31862	1.05976	0.851994	0.941316	0.996409
ASF1B ENSG00000105011	0.904412	1.10801	1.20505	0.776598	0.942833	1.07105	1.34086	1.17999	1.02402	0.933374
ASGR1 ENSG00000141505	0.920556	1.03449	0.826944	0.914153	0.847548	1.18191	0.944716	0.746464	1.00096	1.17047
ASGR2 ENSG00000161944	1.00686	1.07017	0.985654	0.908504	0.896844	0.941218	1.12777	0.702416	0.883566	0.776103
ASH1L ENSG00000116539	1.16598	1.00987	0.979299	1.2289	0.93418	0.740351	0.783767	0.80529	0.973143	1.03759
ASH2L ENSG00000129691	1.05105	0.820062	0.793829	0.90882	0.962218	0.815426	1.12438	0.935743	0.958379	0.988681
ASIC1 ENSG00000110881	0.869639	1.16992	1.13581	1.0671	0.96323	0.874817	0.872981	1.31938	1.11305	0.951183
ASIC2 ENSG00000108684	1.29153	0.922041	0.920804	1.24101	1.0428	1.14531	1.06383	0.879268	1.09864	1.41699
ASIC3 ENSG00000213199	1.02158	0.807218	0.972085	0.825498	1.18421	1.0714	0.92816	0.772067	0.928214	0.858291
ASIC4 ENSG00000072182	1.18257	0.912711	0.832387	0.916892	1.33307	0.844182	0.930959	0.969503	1.21583	0.75636
ASIC5 ENSG00000256394	1.17131	1.19141	0.675446	0.995872	0.815051	0.890826	1.13482	0.840149	0.883627	0.88936
ASIP ENSG00000101440	1.04567	0.959032	1.07311	1.26755	0.770408	1.16823	1.29517	1.10609	1.05544	1.03468
ASL ENSG00000126522	0.773626	0.953383	1.1302	1.21671	0.792699	1.09898	0.842843	1.34895	1.12672	0.91214
ASMT ENSG00000196433	1.1303	0.980723	1.08356	1.18912	1.02027	0.682565	0.901029	0.89187	0.849674	0.737411
ASMTL ENSG00000169093	1.34422	1.03649	0.918961	0.69765	1.16027	0.948375	1.34347	0.981	1.2344	1.20438
ASNA1 ENSG00000198356	1.18397	0.897914	0.919568	1.03584	1.04623	0.910724	1.26326	1.11819	0.930006	0.79287
ASNS ENSG00000070669	0.897363	0.560682	1.74143	0.996905	0.871367	0.693538	0.958219	1.20862	1.46369	1.22804
ASNSD1 ENSG00000138381	1.01576	1.17587	0.961724	0.850979	1.10801	1.04207	0.918008	1.06033	1.20306	1.06241
ASPA ENSG00000108381	1.31589	0.850271	1.08306	1.24086	0.678267	1.10924	1.09055	0.939639	0.959915	0.87872
ASPDH ENSG00000204653	0.985393	0.937102	0.990731	0.852853	0.776449	0.965904	1.12938	0.783523	0.694713	0.971409
ASPG ENSG00000166183	1.0415	0.946382	1.09452	1.15669	1.14006	0.848719	0.895883	1.01777	1.12044	1.224
ASPH ENSG00000198363	1.02094	1.0319	1.00721	0.907926	1.1739	1.23434	0.780731	0.92959	0.956822	0.819993
ASPHD1 ENSG00000174939	0.740251	1.00093	1.06874	1.07156	0.937605	1.22566	0.978985	0.925223	0.887563	1.00301
ASPHD2 ENSG00000128203	1.1413	1.0174	0.917793	0.969026	1.20528	1.10903	1.02517	1.14035	0.991632	1.02329
ASPM ENSG00000066279	0.878011	1.1007	1.04643	0.695059	0.815234	0.84538	1.22343	0.709125	1.53637	1.00431
ASPN ENSG00000106819	1.05126	0.960984	1.02578	1.0875	0.733005	0.925539	0.947322	0.846131	0.877225	0.991751
ASPRV1 ENSG00000244617	1.21273	0.861253	1.14793	0.979501	1.11473	1.02609	0.941846	0.933101	1.0153	0.739867
ASPSCR1 ENSG00000169696	1.12456	1.06035	0.98921	1.29353	0.942791	1.39511	0.870977	1.22975	0.877321	0.841661
ASRGL1 ENSG00000162174	1.14295	0.951565	1.06663	0.736972	1.1084	0.864032	0.863812	1.1162	0.88354	0.957836
ASS1 ENSG00000130707	1.00191	0.473196	1.12879	0.769293	0.93276	0.680319	1.43052	1.33397	0.933663	1.17727
ASTE1 ENSG00000034533	1.02893	1.16994	1.26307	1.05909	0.931944	0.907979	1.07239	0.929009	1.14916	1.10063
ASTN1 ENSG00000152092	1.58624	1.12987	1.09952	1.2607	0.90253	1.24247	0.836071	1.12201	0.929585	1.08039
ASTN2 ENSG00000148219	1.13227	0.743536	1.01865	0.79157	0.736326	0.923246	1.05691	1.03819	0.909447	0.987904
ASUN ENSG00000064102	1.02795	1.07814	0.967313	0.804654	1.00691	1.24654	1.19049	0.839669	1.15278	1.24134
ASXL1 ENSG00000171456	0.962318	1.02182	0.901881	0.998119	0.97867	1.09335	1.22908	1.13799	1.01091	1.17066
ASXL2 ENSG00000143970	1.0428	0.916421	0.876295	0.714703	1.14887	1.1964	1.09859	1.11786	0.917265	1.02632
ASXL3 ENSG00000141431	0.968207	1.00212	1.11796	0.918928	0.759464	0.882285	0.922702	1.16794	1.06295	0.920387
ASZ1 ENSG00000154438	1.21506	1.16457	0.886923	1.17831	1.10076	0.913306	0.963038	1.00144	1.24666	1.20853
ATAD1 ENSG00000138138	1.14342	1.06021	0.894538	1.08942	0.9623	0.841808	0.836632	0.876699	0.802206	1.08907
ATAD2 ENSG00000156802	0.802148	1.12769	1.13989	0.826054	0.972298	1.31339	0.960148	1.13712	0.90702	1.20414
ATAD2B ENSG00000119778	0.87001	1.0086	1.06081	0.830613	1.04006	0.942821	0.959906	0.848141	0.997682	0.749707
ATAD3A ENSG00000197785	0.962047	0.773419	1.06436	1.12239	1.02329	0.906087	1.15732	0.944325	0.956079	1.33759
ATAD3B ENSG00000160072	1.07299	1.00412	1.99796	1.44654	1.08155	1.00966	1.06961	0.787801	0.868877	0.84098
ATAD3C ENSG00000215915	1.15651	1.10808	0.902266	0.971807	1.24316	0.960785	0.900875	1.23666	0.888633	1.13281
ATAD5 ENSG00000176208	0.811258	1.07116	1.04428	0.994342	0.989423	1.01726	0.964181	1.001	0.91737	0.811685
ATAT1 ENSG00000137343	1.15724	0.829628	1.11807	1.01636	1.01947	0.933619	1.18962	0.942498	0.921946	0.768443
ATCAY ENSG00000167654	1.05421	0.797798	0.807604	0.962017	0.801134	0.996312	1.01535	0.816667	0.829768	1.10671
ATE1 ENSG00000107669	1.20173	1.27489	1.24376	1.0872	0.98957	0.941145	0.885694	0.899204	0.832807	1.0761
ATF1 ENSG00000123268	0.895059	1.27251	0.882416	1.24111	0.971803	0.883756	1.04692	1.00019	1.03928	1.09294
ATF2 ENSG00000115966	1.08437	0.70974	0.986606	1.10236	1.05891	0.965332	1.00271	0.879314	0.980434	0.716986
ATF3 ENSG00000162772	1.05346	1.02501	0.900383	0.789309	1.00618	0.615815	1.37627	1.0321	0.464916	1.09594
ATF4 ENSG00000128272	1.04075	0.78523	0.766549	0.971285	0.492353	1.94663	0.928527	0.512786	1.01854	1.36821
ATF5 ENSG00000169136	1.05905	0.724014	1.27608	1.09868	0.888849	1.13913	1.04334	0.854912	1.38486	1.15016
ATF6 ENSG00000118217	0.899881	1.04832	0.995567	1.00453	0.954208	1.07523	0.892431	0.833523	0.8812	1.27183
ATF6B ENSG00000213676	1.09239	1.20287	1.20195	0.864265	0.783472	0.845072	1.10559	1.04795	0.891934	1.03223
ATF7 ENSG00000170653	0.73666	0.882888	1.00322	1.16886	0.906899	0.803372	1.07485	0.942045	1.27281	1.12104
ATF7IP ENSG00000171681	0.881076	1.35239	0.978715	1.08795	0.814489	1.07003	1.29902	0.761796	0.778591	1.05093
ATF7IP2 ENSG00000166669	0.946701	0.613036	1.29158	0.881167	0.917028	0.747021	0.8068	1.31689	0.98235	0.77552
ATG10 ENSG00000152348	1.16196	0.902081	0.757106	1.00876	1.24591	0.924402	1.05294	0.939433	1.10192	1.11569
ATG101 ENSG00000123395	0.886694	0.661784	0.820807	0.798541	0.970546	1.0607	1.02727	0.934391	1.01935	1.07392
ATG12 ENSG00000145782	0.811238	0.97083	1.36037	0.832003	1.2142	0.859053	0.985284	0.814653	1.07429	1.00082
ATG13 ENSG00000175224	0.886415	1.33297	0.939909	1.11593	0.864038	0.910005	0.885258	0.972255	0.930283	0.749882
ATG14 ENSG00000126775	0.980382	0.825715	1.07192	0.961373	0.959402	0.840376	1.2741	0.897042	0.985175	1.15791
ATG16L1 ENSG00000085978	0.996123	0.944277	0.794085	1.05763	1.26892	1.11326	1.01661	1.35969	1.18243	1.14053
ATG16L2 ENSG00000168010	0.790908	0.834379	1.14819	0.716223	1.1402	1.03031	0.931871	0.747393	1.03065	0.800283
ATG2A ENSG00000110046	1.05989	1.03777	1.16959	0.977659	0.868091	0.775112	0.888802	1.15517	0.833612	1.14297
ATG2B ENSG00000066739	1.0248	0.891034	1.30846	1.03356	0.874371	0.766613	0.941733	1.13489	0.947572	0.932343
ATG3 ENSG00000144848	1.15042	0.859366	1.18118	1.18574	0.929543	1.15449	0.851391	1.1842	0.911079	0.987594
ATG4A ENSG00000101844	1.35806	0.815224	0.840452	0.824406	0.722421	0.980681	0.978706	0.944237	1.11466	0.886754
ATG4B ENSG00000168397	0.961701	1.10125	0.783326	0.985427	0.959377	0.949271	0.827966	0.968713	0.86754	1.12851
ATG4C ENSG00000125703	1.09869	1.11799	0.879177	1.10635	1.00589	0.875772	0.909219	1.06192	1.04335	0.965172
ATG4D ENSG00000130734	1.15144	1.15553	0.944233	0.797292	1.14251	1.18905	1.14424	1.63439	1.09539	0.918588
ATG5 ENSG00000057663	0.792027	0.847263	0.755821	0.864801	0.772125	0.864225	0.965732	1.08442	0.843279	0.799527
ATG7 ENSG00000197548	0.975471	1.04708	0.942655	0.950042	1.11661	0.94973	1.09263	0.801824	0.870426	0.962614
ATG9A ENSG00000198925	1.32459	0.994343	1.0154	0.76927	1.36792	0.86988	1.03496	0.998511	1.02304	1.20651
ATG9B ENSG00000181652	1.15357	1.01415	0.770232	0.718368	0.976154	0.848149	1.25635	1.07708	1.07916	0.812104
ATHL1 ENSG00000142102	1.0801	0.773178	1.46568	1.18888	0.925906	0.790884	1.14259	1.39599	1.08131	0.82761
ATIC ENSG00000138363	0.864819	0.775064	1.00062	0.812017	1.23077	0.831577	0.843643	1.02082	1.09164	0.989184
ATL1 ENSG00000198513	1.17803	0.965226	0.771897	0.956925	0.847906	1.01203	0.880748	0.857511	0.849843	0.98083
ATL2 ENSG00000119787	0.912601	0.746152	1.19023	0.905897	0.879913	0.971045	0.957648	0.905814	0.998913	0.776982
ATL3 ENSG00000184743	0.967862	1.28402	0.88108	0.813119	1.02865	0.901226	1.01758	1.01663	0.979211	1.0372
ATM ENSG00000149311	1.1014	0.736787	0.987438	0.829366	0.975986	0.766967	0.820804	0.866963	0.898538	0.882556
ATMIN ENSG00000166454	1.26865	1.16054	1.09072	1.12554	0.851733	0.813579	1.01215	1.08814	0.972131	1.10653
ATN1 ENSG00000111676	1.22331	0.985163	0.800982	0.834032	0.913005	0.991011	0.768195	1.01258	0.84979	1.04959
ATOH1 ENSG00000172238	0.91396	0.831879	0.937085	1.01186	0.921337	1.05235	0.889745	1.02929	0.997753	1.09241
ATOH7 ENSG00000179774	0.993155	0.971061	0.944601	1.03392	0.94051	0.91123	1.1771	0.981693	1.10116	0.797303
ATOH8 ENSG00000168874	1.37774	0.72008	0.927938	1.63871	0.796301	0.816362	0.734445	1.19427	1.19753	0.766782
ATOX1 ENSG00000177556	0.70529	1.28589	1.0793	1.16281	0.947937	0.834096	1.03689	0.911947	0.932717	0.868471
ATP10A ENSG00000206190	1.17509	0.745669	1.04922	0.997035	1.00675	0.867322	1.08163	0.863348	1.04961	1.14028
ATP10B ENSG00000118322	1.01831	1.09726	0.710594	1.33042	1.04353	0.816103	0.822447	0.888493	1.13711	0.839752
ATP10D ENSG00000145246	0.869229	1.06315	0.892623	0.997317	1.09779	0.890129	1.05649	0.754165	1.00975	0.879459
ATP11A ENSG00000068650	1.14186	1.05547	1.24929	0.915787	0.992282	1.12242	1.07939	1.05231	0.875236	1.24602
ATP11B ENSG00000058063	1.10165	0.923575	1.13896	1.17228	1.25381	1.18207	1.04774	0.785727	0.956097	1.24676
ATP11C ENSG00000101974	1.09459	1.2801	0.89989	0.961246	0.720046	1.08501	0.791165	0.998514	1.04298	1.10286
ATP12A ENSG00000075673	0.839989	0.982661	1.08721	1.19022	0.89501	1.21295	0.866336	1.14011	1.03536	0.873193
ATP13A1 ENSG00000105726	0.897847	1.21459	1.09762	1.25242	0.90377	0.819179	0.820121	0.685151	1.01389	1.08371
ATP13A2 ENSG00000159363	1.6639	0.786205	1.10297	0.701935	1.4611	1.04039	0.830577	1.16753	1.06123	1.09471
ATP13A3 ENSG00000133657	0.79877	0.964291	0.957292	1.09875	1.19408	1.14673	0.76235	1.2453	0.939868	0.845155
ATP13A4 ENSG00000127249	0.853344	0.941837	0.76254	0.773722	0.864356	0.808714	0.98291	1.12246	1.27621	1.03827
ATP13A5 ENSG00000187527	1.20878	0.987276	1.02452	0.824851	1.0077	1.03302	0.960239	0.893166	1.00984	1.02535
ATP1A1 ENSG00000163399	0.945	1.01747	1.31931	1.00447	0.774731	0.980977	1.71562	0.850804	0.851316	0.516977
ATP1A2 ENSG00000018625	1.11765	0.922525	1.02176	0.967086	0.784344	0.865935	1.07873	0.908722	1.02076	0.977466
ATP1A3 ENSG00000105409	1.05822	0.950082	1.0102	1.32441	1.08907	1.03304	0.842595	1.31553	0.93595	1.08212
ATP1A4 ENSG00000132681	1.12055	1.09191	1.22854	1.1185	0.959607	1.14785	0.92961	1.02837	0.828439	1.32496
ATP1B1 ENSG00000143153	0.687818	1.00643	1.1171	0.673891	0.854209	1.01042	0.791879	0.997985	0.761763	0.771146
ATP1B2 ENSG00000129244	0.927249	0.908943	0.844157	0.882134	1.06725	0.974952	1.05588	0.88491	0.793779	1.13995
ATP1B3 ENSG00000069849	0.928565	0.850817	1.04305	1.03727	1.07707	0.834106	1.09041	1.17282	1.10322	1.07708
ATP1B4 ENSG00000101892	1.02008	1.18087	0.740458	1.01086	0.977961	0.918605	1.03951	0.724856	1.00757	0.799084
ATP23 ENSG00000166896	1.1266	0.664631	1.0177	1.01555	0.922127	1.02868	0.907363	1.03808	1.13293	1.03399
ATP2A1 ENSG00000196296	0.794412	1.01828	0.713029	1.18295	0.897939	0.945927	1.14124	0.890678	0.873099	1.18299
ATP2A2 ENSG00000174437	0.97478	0.891119	0.743477	0.812241	0.96775	1.01566	0.878466	1.09494	1.24513	0.851651
ATP2A3 ENSG00000074370	0.858112	0.720169	1.06417	0.790643	0.893889	0.852418	1.10277	0.897552	1.2137	0.924156
ATP2B1 ENSG00000070961	0.983963	0.948274	1.09575	1.16041	0.892371	0.722121	0.915252	0.867835	0.886085	0.928815
ATP2B2 ENSG00000157087	0.874098	0.899862	0.920595	0.933739	0.98127	0.817529	0.953817	0.959991	1.0406	0.805748
ATP2B3 ENSG00000067842	0.943626	1.01478	1.1606	1.00254	0.956435	0.999025	1.05177	0.899271	0.839856	0.806759
ATP2B4 ENSG00000058668	1.04363	0.948436	0.951234	1.15869	1.20894	0.689635	1.06259	0.78282	0.871757	1.14794
ATP2C1 ENSG00000017260	0.746238	1.05303	0.854722	0.869233	0.876925	0.938152	0.975761	0.920787	0.960352	0.904287
ATP2C2 ENSG00000064270	1.1946	0.737574	0.711718	0.779037	0.83114	0.756865	1.36093	1.19977	1.27148	0.878787
ATP4A ENSG00000105675	1.05243	1.04611	1.02989	0.805039	0.912344	1.18491	1.13439	1.08163	1.0683	0.918953
ATP4B ENSG00000186009	0.788999	1.18423	0.993952	0.93074	1.01535	1.11372	1.02276	1.07959	0.988921	0.731209
ATP5J2-PTCD1 ENSG00000248919	1.11777	0.955523	1.05344	0.95948	0.944763	1.01049	0.993472	1.00025	0.990552	1.09926
ATP5SL ENSG00000105341	0.959705	0.727316	1.07683	1.0243	0.964396	1.30124	0.973659	0.854447	1.17857	0.920867
ATP6AP1 ENSG00000071553	1.35328	1.18965	0.585467	1.17598	0.909912	0.897098	1.20263	0.873533	1.25923	0.716436
ATP6AP1L ENSG00000205464	1.04038	1.03724	0.952065	0.790033	1.21026	1.19995	1.11465	1.03865	0.934098	1.00935
ATP6AP2 ENSG00000182220	0.752768	1.35988	1.34847	0.769011	1.28214	1.08457	0.971558	0.899128	0.985901	1.20798
ATP6V0A1 ENSG00000033627	1.163	1.08997	0.709466	0.74977	1.29309	1.26631	0.945947	1.47172	0.998924	0.981601
ATP6V0A2 ENSG00000185344	1.1637	0.980541	0.841064	1.11397	0.946459	0.862876	0.814339	1.10943	0.862214	1.49157
ATP6V0A4 ENSG00000105929	0.987407	0.898458	1.21891	0.786035	1.10022	0.98864	0.974007	0.750526	0.937816	1.23394
ATP6V0B ENSG00000117410	0.894148	0.766052	0.922013	0.889147	0.960641	0.824249	0.879535	0.752989	1.1701	0.879036
ATP6V0C ENSG00000185883	1.00286	1.02853	1.10808	1.14005	0.991899	0.801593	1.21882	1.06289	1.03341	0.857352
ATP6V0D1 ENSG00000159720	0.950877	1.44632	0.74711	0.921327	1.18582	0.774792	0.995972	0.898375	1.11491	1.11234
ATP6V0D2 ENSG00000147614	1.22169	0.870316	0.958419	1.16214	0.886674	0.91453	0.914977	0.946415	0.720509	0.895546
ATP6V0E1 ENSG00000113732	0.93799	1.00296	0.839302	0.888452	0.694558	0.844746	0.862247	0.948359	0.802729	0.846981
ATP6V0E2 ENSG00000171130	0.724798	0.833018	1.11947	0.80181	1.42462	1.22934	1.01469	1.44919	1.09779	1.1693
ATP6V1A ENSG00000114573	1.12091	1.16301	0.999953	1.03374	0.888504	1.00837	0.948839	1.01346	0.997114	1.22373
ATP6V1B1 ENSG00000116039	0.79016	0.980608	1.19869	1.13911	0.799349	1.10806	1.18594	0.868888	1.2207	1.01486
ATP6V1B2 ENSG00000147416	0.839373	0.76293	1.05937	1.0082	0.913529	0.84617	0.866745	0.99224	1.32019	1.01242
ATP6V1C1 ENSG00000155097	1.2473	0.919633	0.926314	0.975786	0.823627	1.23819	0.915441	1.05391	1.10142	1.02264
ATP6V1C2 ENSG00000143882	1.20261	1.11353	1.09495	0.879826	0.948465	1.18314	1.06597	1.024	0.810505	1.07733
ATP6V1D ENSG00000100554	1.10017	0.810792	0.940205	0.964351	1.0494	1.03333	0.788265	1.06566	0.973586	1.14877
ATP6V1E1 ENSG00000131100	0.975848	0.671421	1.06094	1.12367	0.952815	0.924978	1.00996	1.02738	1.60305	1.27288
ATP6V1E2 ENSG00000250565	1.29791	0.665179	1.25382	0.966524	0.958295	1.23048	0.87093	1.16466	1.11964	0.973555
ATP6V1F ENSG00000128524	0.933106	1.00082	1.0476	0.833652	0.75996	1.16646	0.650287	0.654981	1.15779	1.08222
ATP6V1G1 ENSG00000136888	0.97306	1.07105	0.716485	0.884645	1.00738	0.955332	0.860822	0.915428	1.26613	1.45664
ATP6V1G2 ENSG00000213760	0.994806	0.954643	0.872057	0.834918	0.960541	1.03115	0.966761	1.11771	1.12511	0.892149
ATP6V1G3 ENSG00000151418	1.04979	1.00682	1.10361	0.827937	1.12058	0.904466	1.0459	0.798036	0.973548	1.24077
ATP6V1H ENSG00000047249	0.764644	0.919378	0.791276	0.911396	1.02433	0.893498	0.793849	0.879925	1.00411	0.981837
ATP7A ENSG00000165240	0.799705	0.998282	1.02117	1.0058	0.782508	1.01501	0.856361	1.30892	0.958951	1.01547
ATP7B ENSG00000123191	1.01662	0.951176	1.03793	1.31416	1.14572	1.09553	1.07032	0.882604	1.17256	0.609006
ATP8A1 ENSG00000124406	0.888767	1.09922	0.79107	1.09792	1.06356	0.789771	1.09058	1.17612	1.00336	0.950457
ATP8A2 ENSG00000132932	0.782576	0.972788	0.891744	1.24161	0.767241	0.8232	0.96557	1.08509	1.05151	0.984023
ATP8B1 ENSG00000081923	0.860745	1.00809	1.03692	0.815235	0.842483	0.841388	0.80526	1.063	1.03782	1.11107
ATP8B2 ENSG00000143515	1.10258	1.05787	1.15838	0.853248	0.897219	1.11876	0.839881	0.801704	1.04961	0.900866
ATP8B3 ENSG00000130270	1.1146	1.05119	1.29355	1.34982	0.965429	0.963861	1.05457	1.26369	1.01146	1.10817
ATP8B4 ENSG00000104043	0.866122	0.841094	1.00787	0.849043	0.803464	1.2085	1.15944	1.05491	0.863526	1.01895
ATP9A ENSG00000054793	1.00084	1.1124	0.974754	0.973866	1.16798	1.06237	0.777175	0.939724	1.02203	1.12656
ATP9B ENSG00000166377	0.950674	0.705447	0.936546	1.00318	0.666423	0.767498	1.05864	1.14366	1.28796	0.950453
ATPIF1 ENSG00000130770	1.08953	0.832043	0.984351	1.043	0.874396	0.954035	0.829687	1.12617	0.976304	1.00264
ATR ENSG00000175054	0.837827	0.957642	0.871488	0.945208	0.779342	0.812007	1.01225	1.20663	1.21665	0.796792
ATRAID ENSG00000138085	1.0118	0.733868	0.983478	1.29275	1.07962	0.898375	1.02749	1.08063	1.01313	1.02097
ATRIP ENSG00000164053	0.970061	1.03991	0.883125	1.2564	0.741893	0.990793	1.02372	0.897472	0.968973	1.21083
ATRIP ENSG00000282827	0.967909	0.993467	0.981031	1.02464	1.14113	0.948385	0.865186	0.836092	0.95505	1.26546
ATRN ENSG00000088812	1.14374	1.0751	1.11195	0.883293	0.946381	1.12725	1.09204	1.22352	0.831419	0.89639
ATRNL1 ENSG00000107518	1.04352	1.11262	1.08533	1.19133	1.01865	0.969739	1.06137	1.40023	0.686174	0.930747
ATRX ENSG00000085224	0.900018	1.08177	0.859922	0.901966	1.08472	1.11773	0.999391	1.27461	0.962343	0.888402
ATXN1 ENSG00000124788	0.886811	1.0651	0.996929	0.940244	0.785637	1.06098	1.02905	0.522774	1.05864	1.0951
ATXN10 ENSG00000130638	0.92857	1.07793	1.13065	0.956227	1.34839	0.879971	0.815948	1.23054	1.05432	0.819421
ATXN1L ENSG00000224470	0.906069	1.22024	1.0773	1.72626	1.22185	0.996091	0.944035	1.08687	1.00485	0.870202
ATXN2 ENSG00000204842	0.836434	1.08161	1.22271	0.944251	1.14436	0.897249	0.813039	1.22695	1.1565	0.983315
ATXN2L ENSG00000168488	1.18306	0.845789	0.90751	1.05262	0.939755	1.02387	1.0097	0.978339	1.06714	0.816285
ATXN3 ENSG00000066427	0.975608	0.847325	0.901939	0.976268	0.952463	1.09196	1.02457	0.847378	1.08353	1.17735
ATXN3L ENSG00000123594	0.967242	0.712194	1.08148	1.05305	1.13309	1.01563	1.10285	1.23171	0.945614	0.632465
ATXN7 ENSG00000163635	1.25107	0.833645	0.876661	1.12347	0.845621	0.953171	1.07074	1.0721	1.03536	0.828077
ATXN7L1 ENSG00000146776	1.11068	1.0572	0.963607	0.975022	0.918313	0.77918	0.721541	0.968425	1.02775	0.995109
ATXN7L2 ENSG00000162650	0.764499	0.960383	0.672425	1.41222	0.933963	1.02945	0.939973	0.766348	0.96683	1.11299
ATXN7L3 ENSG00000087152	0.990529	0.840478	1.29369	0.844297	1.048	1.10794	1.23464	1.11879	0.995594	1.36497
ATXN7L3B ENSG00000253719	1.03802	0.959375	1.09223	0.904096	0.945498	0.969666	0.782318	1.04948	1.00019	0.834794
AUH ENSG00000148090	1.07228	1.06071	1.00504	1.02959	1.1791	1.14833	0.937671	0.813832	1.12817	1.0208
AUNIP ENSG00000127423	0.956622	0.949439	0.88592	1.07107	0.847161	0.825552	1.02984	1.03688	0.808766	0.900711
AUP1 ENSG00000115307	1.01147	1.24716	1.14867	1.52368	1.01114	1.01522	0.58484	0.84666	0.83335	0.805906
AURKA ENSG00000087586	0.97538	0.852492	1.01405	0.977476	0.812347	0.999016	0.720143	0.843657	1.08448	0.822033
AURKAIP1 ENSG00000175756	1.53226	1.50822	0.704884	0.755552	0.87033	1.01743	1.0748	0.665162	1.22311	0.96667
AURKB ENSG00000178999	0.911336	1.0218	0.811251	1.06793	0.995827	0.977481	0.916788	1.27324	0.671819	0.844156
AURKC ENSG00000105146	1.0272	1.05865	0.833632	0.960643	1.04727	0.87464	1.19984	0.87997	1.01731	0.888093
AUTS2 ENSG00000158321	0.715872	1.14985	0.982826	0.892906	0.90973	1.09001	1.19894	1.37118	0.747357	1.13915
AVEN ENSG00000169857	1.06575	0.948082	1.16489	1.42603	1.206	1.19065	0.857378	0.725999	1.0732	0.958708
AVIL ENSG00000135407	0.975523	1.10716	0.878307	0.930123	0.813089	1.20243	1.18044	0.846191	0.994891	1.19065
AVL9 ENSG00000105778	0.91797	1.0255	1.28496	0.795001	1.21228	1.01108	1.1595	0.874328	0.751366	0.946872
AVP ENSG00000101200	1.00001	1.16697	0.942643	1.12458	0.913231	1.11104	0.878251	1.18469	0.881498	1.03579
AVPI1 ENSG00000119986	0.935015	0.721987	1.32456	0.892587	1.03221	0.717671	1.05738	0.923306	1.05524	1.29463
AVPR1A ENSG00000166148	1.06512	1.18632	1.01078	1.03372	1.10691	0.988668	1.00516	0.849151	1.10087	0.928843
AVPR1B ENSG00000198049	1.02497	0.889638	0.945278	1.06339	0.962167	0.789686	1.00111	1.33594	0.909207	1.20136
AVPR2 ENSG00000126895	0.883706	1.10731	0.972721	1.14811	0.963939	1.01288	0.839258	1.54572	1.11776	0.828225
AXDND1 ENSG00000162779	0.867275	0.951011	1.09319	0.86853	0.806343	1.34962	1.06283	1.02812	0.865925	1.06575
AXIN1 ENSG00000103126	0.921559	1.10234	1.16439	0.871963	0.991564	0.77565	0.875217	0.78986	0.982178	0.935749
AXIN2 ENSG00000168646	0.876504	0.812236	0.929063	0.998472	1.09448	0.790517	1.0409	1.35338	0.774606	1.10483
AXL ENSG00000167601	0.675151	1.06587	1.1325	0.880835	1.01303	1.02069	0.983303	0.91797	1.05501	0.914326
AZGP1 ENSG00000160862	1.13114	0.872349	1.29759	0.703875	0.596473	0.918415	0.696791	0.8987	1.61202	1.03313
AZI2 ENSG00000163512	0.923157	0.959891	1.03802	0.682012	0.924507	0.986053	1.02583	0.963439	1.09098	0.886661
AZIN1 ENSG00000155096	1.18577	1.00638	0.851361	1.18126	1.02787	0.947501	0.816741	1.14956	1.472	1.14328
AZIN2 ENSG00000142920	1.0538	0.904298	0.892827	0.816484	0.848346	1.14503	1.11196	0.862885	1.00572	0.950594
AZU1 ENSG00000172232	1.1523	0.819398	0.962457	1.31849	0.812881	1.08717	0.757481	1.11906	0.928408	1.46518
B2M ENSG00000166710	1.12919	1.0907	0.775798	0.910211	0.495229	1.11659	0.987447	1.2447	1.07943	1.30177
B3GALNT1 ENSG00000169255	0.667418	1.06636	0.819673	0.807226	0.8927	1.30834	1.08841	0.959177	0.880932	0.915856
B3GALNT2 ENSG00000162885	1.20167	1.04768	0.728974	1.07206	0.772609	0.991025	0.795754	0.790856	1.11109	1.34778
B3GALT1 ENSG00000172318	1.04246	0.814673	1.07684	1.0453	0.863647	1.08319	0.919384	1.11683	0.999381	0.729568
B3GALT2 ENSG00000162630	1.0592	1.1027	1.0788	1.01195	1.07764	0.919284	1.12068	0.86616	1.07866	1.237
B3GALT4 ENSG00000235863	1.26407	1.13641	1.12839	1.06786	0.969531	1.10732	0.938903	1.2868	0.991272	0.888756
B3GALT5 ENSG00000183778	0.902805	0.761406	1.02965	0.967614	0.956336	1.05422	0.998402	0.899386	0.859275	0.917231
B3GALT6 ENSG00000176022	0.84405	1.14234	1.12494	0.883264	0.750585	1.26494	1.85318	1.35981	1.03773	1.2454
B3GAT1 ENSG00000109956	0.686773	1.19639	1.17344	0.669361	1.01989	1.08445	0.886688	0.864783	1.02264	1.07954
B3GAT2 ENSG00000112309	0.873037	0.971812	1.099	1.25564	1.13561	1.151	1.08244	0.987939	0.74373	0.884459
B3GAT3 ENSG00000149541	0.761902	1.03995	1.09961	1.36006	1.17036	0.956045	1.13926	0.957786	0.71532	1.45128
B3GLCT ENSG00000187676	0.827831	0.993207	0.952214	0.914757	1.18964	1.07385	0.8943	0.973853	0.770457	0.90066
B3GNT2 ENSG00000170340	0.867141	1.09282	1.05084	0.812313	0.910744	1.0681	1.17161	1.1936	0.929984	0.719284
B3GNT3 ENSG00000179913	0.939836	1.0017	0.960754	0.888686	0.895232	1.01292	0.990575	0.976142	0.91085	1.14901
B3GNT4 ENSG00000176383	1.20689	1.35867	0.925462	0.985603	1.02751	0.731145	1.04549	0.97706	1.12679	1.02323
B3GNT5 ENSG00000176597	1.0119	1.01346	0.869374	1.05136	1.0026	0.852449	0.904548	0.887941	1.09739	1.0854
B3GNT6 ENSG00000198488	0.958253	0.9985	0.91486	0.748394	1.08113	0.955731	0.791418	0.931271	0.944127	0.950539
B3GNT7 ENSG00000156966	1.06348	0.95838	0.9364	0.930742	0.924517	0.966403	1.00577	1.01724	1.04572	1.1538
B3GNT8 ENSG00000177191	1.03097	1.11058	0.979612	1.36329	1.09698	1.01344	1.00338	1.20375	1.20917	1.01423
B3GNT9 ENSG00000237172	1.04979	0.901305	1.10016	1.25567	1.13277	1.28483	1.13058	0.984403	0.941578	0.9233
B3GNTL1 ENSG00000175711	1.04846	1.10043	0.816203	1.17752	1.02829	1.02635	0.701186	1.11049	1.9579	1.16808
B4GALNT1 ENSG00000135454	0.961648	0.908231	0.931917	0.802964	0.94978	1.1701	0.744558	0.932982	1.16858	1.04189
B4GALNT2 ENSG00000167080	1.10656	0.813492	0.890378	1.13182	0.897327	0.835814	1.09974	1.14692	1.01341	1.33038
B4GALNT3 ENSG00000139044	0.976471	1.23978	0.934557	1.0711	1.14263	0.998762	0.936416	0.916975	0.865004	0.917347
B4GALNT4 ENSG00000182272	1.14663	0.873716	1.02339	1.00023	1.18867	0.716587	0.859162	0.916513	1.08406	0.978159
B4GALT1 ENSG00000086062	0.912882	0.943483	0.941995	0.737582	0.873756	1.0134	0.914353	1.00146	0.939505	0.915897
B4GALT2 ENSG00000117411	1.35392	0.717241	1.15472	0.898228	0.866559	0.951492	0.815926	1.18582	1.03098	0.940604
B4GALT3 ENSG00000158850	0.735613	0.82488	1.26746	0.778408	1.22223	0.761994	1.04266	1.13574	1.14903	1.42497
B4GALT4 ENSG00000121578	1.15556	0.999357	0.835289	1.22935	0.902472	1.03049	0.757084	0.85466	0.829451	1.44649
B4GALT5 ENSG00000158470	0.840564	1.00235	0.879684	1.03575	1.19022	0.872292	0.857609	0.873185	1.15547	0.92213
B4GALT6 ENSG00000118276	1.02896	1.03294	0.98977	0.752354	1.2188	1.05132	0.843028	0.694839	1.00872	1.07486
B4GALT7 ENSG00000027847	1.2996	1.07827	0.910877	1.07596	0.875465	0.970768	1.02969	1.21161	1.07231	1.08101
B4GAT1 ENSG00000174684	0.978839	1.26255	1.08715	0.771756	0.789153	0.957252	0.984247	0.963953	0.884752	0.932888
B9D1 ENSG00000108641	1.11731	0.993839	1.13234	1.09555	1.01055	1.19533	0.913201	1.35938	1.12666	0.974306
B9D2 ENSG00000123810	0.869353	1.04586	1.26437	0.915775	0.841445	0.856468	0.810954	0.680819	0.922362	0.80377
BAALC ENSG00000164929	0.964097	0.851507	0.760757	0.931786	1.02716	0.947922	1.0077	0.950081	1.12314	0.823265
BAAT ENSG00000136881	0.955637	1.01195	0.918324	0.826799	1.07395	0.943593	1.21642	1.11206	1.05811	1.23273
BABAM1 ENSG00000105393	1.07919	1.03396	1.12799	0.821096	0.857571	1.25776	0.986347	1.08369	1.21985	1.20183
BACE1 ENSG00000186318	0.790295	1.04711	0.826098	1.06986	0.945428	1.00489	0.870331	1.0381	0.792087	1.11424
BACE2 ENSG00000182240	0.745409	0.642674	1.04752	0.911657	0.929899	1.21437	0.976252	0.933819	1.3162	0.840379
BACH1 ENSG00000156273	0.916037	1.27043	1.04878	1.29004	0.952173	1.02421	1.13566	0.941431	0.910775	0.904334
BACH2 ENSG00000112182	0.798528	1.09083	1.26886	0.914005	1.06984	1.01911	1.20761	1.11883	1.12105	1.0133
BAD ENSG00000002330	1.11662	1.23408	0.833734	0.823776	1.16929	0.766291	0.869863	1.09615	1.05204	0.912955
BAG1 ENSG00000107262	1.43562	0.789213	0.722949	0.978741	1.32771	0.692684	0.875188	0.866417	1.04707	0.953555
BAG2 ENSG00000112208	0.789751	1.04791	1.13834	1.19931	1.29818	0.951225	0.982129	0.958716	1.04508	0.951139
BAG3 ENSG00000151929	1.10533	0.730311	1.00133	1.04054	1.15289	1.10982	0.784687	1.03018	0.858874	1.08017
BAG4 ENSG00000156735	0.855624	0.840795	0.974451	0.950518	0.838946	0.945972	1.01199	0.860466	0.665127	0.924209
BAG5 ENSG00000166170	0.989175	0.981937	0.998759	1.18564	0.927261	1.16918	1.1634	0.91676	1.1497	1.00599
BAG6 ENSG00000204463	0.920188	0.975724	1.03997	0.728171	1.09988	1.07207	0.913362	0.956782	0.603404	0.8461
BAHCC1 ENSG00000266074	1.12929	1.29124	0.829863	1.33934	1.10675	0.905136	0.946829	0.836381	1.01574	1.12334
BAHD1 ENSG00000140320	1.17767	0.965066	1.31956	0.912756	1.15611	1.12631	0.849163	0.842101	1.52443	1.09824
BAIAP2 ENSG00000175866	1.12704	0.950063	1.25482	0.950321	1.50863	0.948036	0.916385	1.09403	1.28251	1.02306
BAIAP2L1 ENSG00000006453	0.989679	1.32852	1.16797	0.846021	0.935669	1.19391	0.810834	1.1663	1.13219	0.669588
BAIAP2L2 ENSG00000128298	1.04211	1.03811	1.00398	1.16028	0.870576	0.74711	1.12107	1.17997	1.02437	1.0783
BAIAP3 ENSG00000007516	1.0357	0.763161	0.824097	1.41767	1.0359	1.43119	0.767956	1.10786	0.951428	1.00891
BAK1 ENSG00000030110	0.879628	1.25913	1.13309	0.939904	1.00471	0.890698	1.40548	0.891572	1.13604	1.25846
BAMBI ENSG00000095739	0.799484	1.06668	0.982479	0.847975	1.13959	1.19073	1.07347	0.727348	1.06645	0.992907
BANF1 ENSG00000175334	1.07019	1.07521	1.0209	1.07965	0.815266	0.896192	0.825348	1.06576	0.983245	0.978594
BANF2 ENSG00000125888	1.01663	0.98068	1.0805	0.79109	0.86811	1.05747	1.09366	0.985539	1.0912	0.787063
BANK1 ENSG00000153064	0.982407	1.34208	0.888587	0.917547	1.02821	0.951622	1.25193	1.19097	0.845461	0.855154
BANP ENSG00000172530	0.877918	1.0407	0.95928	0.838353	0.728507	1.01619	1.09285	1.30534	1.10017	1.27165
BAP1 ENSG00000163930	1.0199	1.18423	0.774457	1.06841	1.17725	0.943145	0.912807	1.70373	0.794711	0.9201
BARD1 ENSG00000138376	1.30379	1.31487	1.0475	1.01869	1.01337	0.800823	0.903522	0.698721	1.05413	0.891799
BARHL2 ENSG00000143032	0.977841	0.915948	0.865692	0.962106	0.794286	0.788493	1.02493	0.90285	1.17119	0.917494
BARX1 ENSG00000131668	0.880911	0.947864	0.961526	0.933746	0.754232	1.12604	1.32234	1.04248	0.918904	0.897886
BARX2 ENSG00000043039	1.0484	1.28305	0.99422	0.883309	1.0224	0.94075	1.00733	0.885802	1.10043	1.11811
BASP1 ENSG00000176788	1.15933	1.13976	0.8773	0.927751	0.722001	0.799501	1.04182	0.813185	1.01433	0.820058
BATF ENSG00000156127	0.80699	1.19812	0.933605	0.938991	1.23972	0.857276	1.02647	0.917575	0.941691	1.10643
BATF2 ENSG00000168062	1.03801	1.04688	0.824039	0.921374	1.00823	0.902308	0.998432	1.18812	1.16531	0.836801
BATF3 ENSG00000123685	0.913298	1.13111	0.859295	1.33122	1.02992	1.3884	1.0255	1.09932	0.932553	1.06911
BAX ENSG00000087088	0.981963	1.16326	0.754268	1.22039	0.717543	1.00813	0.955452	0.699425	0.825008	0.925293
BAZ1A ENSG00000198604	1.12113	1.11764	1.0095	0.85687	0.842224	1.03581	1.07317	1.09232	1.04863	0.683604
BAZ1B ENSG00000009954	0.939314	1.12599	0.890662	1.13621	0.695291	1.21066	0.893779	1.23097	0.959599	0.766242
BAZ2A ENSG00000076108	0.822149	1.02166	0.862575	1.08243	1.03661	1.01925	0.761243	1.41365	0.665325	1.08613
BAZ2B ENSG00000123636	0.966915	0.94549	1.1374	0.983955	1.00375	1.0314	1.12131	1.03808	1.27445	1.11416
BBC3 ENSG00000105327	1.16406	1.05072	0.831382	0.91859	0.780165	0.958655	1.00198	1.01893	0.968546	0.974197
BBIP1 ENSG00000214413	0.946838	1.11251	1.08729	0.968608	0.886598	1.01901	1.14546	1.07241	0.846345	1.17804
BBOF1 ENSG00000119636	1.1751	1.01886	0.924019	0.935956	0.980972	1.12327	0.87318	0.930929	1.08617	1.12766
BBOX1 ENSG00000129151	1.01931	1.09389	1.11899	1.11171	1.05683	0.712386	0.90182	1.0199	1.05122	1.03757
BBS1 ENSG00000174483	0.961029	0.890248	1.00263	1.14798	1.08232	1.15382	1.2426	1.12687	1.0551	0.862668
BBS10 ENSG00000179941	1.28092	0.964812	0.911253	1.02866	0.897615	0.982209	1.23039	0.964816	0.912295	0.949497
BBS12 ENSG00000181004	0.954531	0.93757	0.949046	0.655261	1.26617	1.03373	1.11349	1.02173	0.774889	1.20853
BBS2 ENSG00000125124	0.925269	1.2769	1.06546	1.14985	1.17818	1.2749	0.850692	1.00399	1.11969	0.97112
BBS4 ENSG00000140463	0.955284	0.913862	1.02252	0.76727	0.754877	1.00437	1.21071	0.953123	0.962256	1.0153
BBS5 ENSG00000163093	0.828246	0.831585	0.840315	1.04485	1.19399	1.01823	0.770391	1.03107	1.03936	1.05533
BBS7 ENSG00000138686	1.15001	0.956998	0.936471	0.971135	0.937976	0.927786	0.981542	1.2657	0.89004	1.16529
BBS9 ENSG00000122507	0.866563	0.923617	0.983683	0.83792	0.964591	1.10914	1.09081	1.02571	1.11263	0.974597
BBX ENSG00000114439	1.11404	1.0599	0.970361	0.953419	0.926771	0.770715	1.03042	0.81688	0.958644	1.03855
BCAM ENSG00000187244	1.06568	1.12856	1.02322	1.17232	0.675784	0.968993	1.2054	1.01562	1.25042	0.892224
BCAN ENSG00000132692	1.08376	1.02379	1.04308	1.09326	0.876687	0.940643	1.1882	1.03886	1.1183	1.00314
BCAP29 ENSG00000075790	0.843089	1.29866	0.743545	1.187	0.767972	0.901728	1.21004	0.678515	0.882921	1.07432
BCAP31 ENSG00000185825	1.00503	1.4056	0.876286	1.10263	1.24427	0.881223	1.01655	1.00771	0.697782	1.04712
BCAR1 ENSG00000050820	0.685948	1.12062	1.08185	0.951757	1.47906	0.759044	1.0036	1.02604	0.93506	1.3365
BCAR3 ENSG00000137936	0.687176	1.03663	0.971576	1.1234	1.40221	1.26188	0.982033	0.780663	0.942895	1.11473
BCAS1 ENSG00000064787	0.907647	0.912548	1.1848	1.22954	0.713954	1.13786	1.10828	0.872666	0.918404	1.00476
BCAS2 ENSG00000116752	0.873245	0.67612	0.937044	0.826681	1.0166	1.41878	1.00444	1.01071	1.26942	1.15275
BCAS3 ENSG00000141376	0.887043	1.0197	1.27475	0.956845	0.99732	0.978387	1.08645	0.911481	0.610071	0.920959
BCAS4 ENSG00000124243	0.889264	1.06739	0.860183	1.12911	1.02807	0.885111	1.13732	0.98432	0.96647	0.943541
BCAT1 ENSG00000060982	0.782667	0.920355	1.11411	0.866047	1.18901	0.964297	0.802794	1.14604	1.11133	0.83788
BCAT2 ENSG00000105552	0.955269	1.05421	0.868663	0.933833	1.20072	0.823216	0.817092	0.906423	0.964998	0.859105
BCCIP ENSG00000107949	0.986117	0.756635	0.783626	1.09965	1.01957	1.00844	1.12493	1.00242	0.906217	0.909143
BCDIN3D ENSG00000186666	0.924895	0.9158	1.02061	1.03161	0.874678	1.2707	0.922575	1.05619	1.1434	0.944494
BCHE ENSG00000114200	0.897097	0.854926	0.748206	0.851242	0.764551	0.950252	1.18501	0.89846	0.838796	0.964628
BCKDHA ENSG00000248098	1.00676	1.00704	1.17801	1.11155	1.1264	0.913728	0.923575	0.884804	0.953007	0.972472
BCKDHB ENSG00000083123	0.874887	0.837231	0.898541	1.2107	0.986485	1.17066	0.83875	1.20197	0.913213	0.863326
BCKDK ENSG00000103507	1.0015	1.29899	1.20759	0.775789	0.913765	0.911015	0.983099	0.552814	1.35415	1.47915
BCL10 ENSG00000142867	1.18368	1.09141	0.935326	1.11229	0.95297	0.75371	1.05729	0.791355	0.937179	1.34071
BCL11A ENSG00000119866	0.932827	1.19053	0.823531	1.01011	1.03105	1.08626	1.02307	1.04739	1.09315	0.877689
BCL11B ENSG00000127152	0.746443	1.1804	1.17151	1.1348	0.94811	0.992083	1.0026	0.962696	0.961913	1.10494
BCL2 ENSG00000171791	0.956749	1.13903	1.16034	1.09468	1.15273	0.870869	0.877893	0.937075	1.13946	0.813663
BCL2A1 ENSG00000140379	0.876421	0.991795	1.00002	0.959941	0.873532	1.20344	1.00397	0.949164	1.07214	0.786537
BCL2L1 ENSG00000171552	0.812839	0.969378	1.48533	1.2482	0.986028	0.993068	1.09835	1.17303	1.07785	0.861583
BCL2L10 ENSG00000137875	1.00715	0.948568	0.723655	1.0066	1.02992	0.78824	1.03439	0.955216	0.846698	1.14414
BCL2L11 ENSG00000153094	1.24723	0.763073	0.858667	1.03823	1.21755	0.928785	1.02912	1.27698	0.828729	1.011
BCL2L12 ENSG00000126453	1.06689	0.737915	0.962255	1.17781	0.984036	0.818277	0.944173	0.640485	1.0012	1.11168
BCL2L13 ENSG00000099968	0.850108	0.953296	1.02581	0.97467	1.23785	0.939052	1.02618	0.808516	0.950567	1.00108
BCL2L14 ENSG00000121380	0.810064	0.744091	1.12059	1.23867	0.836218	0.787144	1.03487	0.967641	0.972642	0.914665
BCL2L15 ENSG00000188761	0.734826	1.05114	0.84707	0.760707	1.08912	1.03462	1.20212	0.856359	1.02857	1.12335
BCL2L2 ENSG00000129473	1.00239	0.952639	0.745719	1.02061	1.28189	1.14404	1.33285	1.11547	0.851182	1.14513
BCL2L2-PABPN1 ENSG00000258643	1.23645	0.801399	1.05005	1.23551	1.40174	1.03919	1.00601	1.09256	1.0679	0.918556
BCL3 ENSG00000069399	1.00981	1.00296	0.951478	1.20601	0.770189	1.33782	0.870677	0.998413	0.99453	0.806234
BCL6 ENSG00000113916	0.958321	0.936864	0.732262	0.808999	0.780069	0.729536	0.94883	1.08587	0.891259	0.974829
BCL6B ENSG00000161940	0.943033	1.04132	0.859634	0.876696	0.845306	0.815269	1.11737	1.3069	0.881492	1.11352
BCL7A ENSG00000110987	1.24807	1.02294	1.03826	0.853689	1.01059	1.15482	1.07728	0.94664	1.14508	0.957228
BCL7B ENSG00000106635	1.11883	1.07587	1.12087	0.787216	0.866317	0.98932	1.0412	0.967968	0.835902	0.853603
BCL7C ENSG00000099385	0.875871	1.17084	0.993607	0.951703	0.864861	0.8672	1.132	1.07207	1.27756	1.0646
BCL9 ENSG00000116128	0.718602	0.972007	1.21161	1.03803	0.723109	1.22164	0.855926	0.908738	1.08435	1.08132
BCL9L ENSG00000186174	0.837422	0.993341	1.1027	1.27112	1.69605	0.978872	0.839335	1.17631	0.965967	1.04253
BCLAF1 ENSG00000029363	1.02368	1.10495	1.04593	0.634817	1.06414	1.29751	1.12823	0.91938	0.91871	1.30897
BCO1 ENSG00000135697	0.859695	0.760085	1.07948	1.29311	1.0744	0.920105	0.944769	1.02849	0.911726	0.928841
BCO2 ENSG00000197580	0.997924	0.990176	0.65536	0.860335	0.724169	1.002	1.05208	1.23026	0.853307	1.30687
BCOR ENSG00000183337	1.02941	0.999424	0.954554	1.05435	1.02617	0.871098	0.842892	0.909424	0.895708	0.938113
BCORL1 ENSG00000085185	0.725264	1.08943	1.07764	0.734857	0.917666	0.76426	0.908169	1.10846	0.967309	0.913405
BCR ENSG00000186716	0.914137	0.728368	1.16521	0.978141	0.861917	2.15658	1.27325	0.97613	0.861975	0.824199
BCS1L ENSG00000074582	0.649851	0.83539	1.26641	0.929062	0.754824	0.819382	1.09938	0.915332	0.864073	1.06585
BDH1 ENSG00000161267	0.91522	1.14314	1.04435	0.947056	0.953966	0.750261	0.87057	1.04539	1.00314	1.07405
BDH2 ENSG00000164039	0.719278	1.25344	0.817611	1.13146	1.13041	0.844026	0.649256	0.872357	0.750893	0.66492
BDKRB1 ENSG00000100739	1.03253	0.582368	0.987151	1.03749	0.758557	0.923381	1.38097	0.996002	1.0907	1.0291
BDKRB2 ENSG00000168398	0.655671	1.00813	1.07808	1.11717	1.05075	0.905422	0.858566	1.08124	0.903376	0.991315
BDNF ENSG00000176697	0.895466	0.996582	1.04201	0.820402	0.725505	1.24109	1.29204	1.07031	0.996959	0.970567
BDP1 ENSG00000145734	0.982723	1.13221	0.905292	1.06465	0.985674	1.03231	1.16414	1.01436	1.13712	0.883564
BEAN1 ENSG00000166546	1.21282	1.02431	1.18129	1.00677	0.883689	0.909648	0.875903	0.930124	1.0831	0.79166
BECN1 ENSG00000126581	0.972104	1.11826	1.51949	0.851708	1.12568	0.844025	1.02119	0.997487	0.976215	1.30911
BEGAIN ENSG00000183092	1.05274	0.98486	1.27417	0.826285	0.961363	1.27277	1.20744	1.04827	1.02663	0.888365
BEND2 ENSG00000177324	0.753438	0.884513	1.21655	1.11173	0.854212	1.05466	1.02299	0.789362	1.17498	0.917559
BEND3 ENSG00000178409	1.05195	0.801477	0.57651	1.07066	1.17705	1.44309	1.14628	0.752814	1.05087	0.786627
BEND4 ENSG00000188848	1.1102	1.15618	0.705269	0.824989	1.08649	0.886543	1.12844	1.09558	0.755463	0.790299
BEND5 ENSG00000162373	0.905241	1.05857	0.877746	1.07589	1.43737	1.03388	0.908675	1.02308	1.00404	1.01033
BEND6 ENSG00000151917	1.06345	1.08821	1.00044	1.09351	1.19937	1.06287	0.945333	0.917061	1.10755	0.999853
BEND7 ENSG00000165626	1.1185	0.883648	0.792894	0.92504	1.12929	0.985588	1.19102	1.07758	1.08258	1.00479
BEST1 ENSG00000167995	0.853407	1.11853	0.966142	1.08263	1.24387	1.04926	1.04584	1.14974	0.797207	1.04892
BEST2 ENSG00000039987	0.849012	1.02199	1.03463	1.13035	0.88609	0.926437	1.15811	0.860526	0.993319	0.79486
BEST3 ENSG00000127325	0.728374	1.21493	0.875855	0.939155	0.918559	0.924892	1.02134	0.940039	1.10869	1.01084
BEST4 ENSG00000142959	1.21159	0.837057	0.919405	0.765674	0.970333	1.0034	0.991194	1.0621	0.921695	0.806631
BET1 ENSG00000105829	0.585794	0.773995	1.26731	1.02705	0.987694	1.01167	1.05206	1.22151	0.966813	0.814387
BET1L ENSG00000177951	1.15491	1.08754	0.828085	0.962055	1.1102	1.00786	1.14756	0.907739	0.796285	0.888076
BEX1 ENSG00000133169	1.16198	0.884204	0.849797	1.17053	1.10622	0.985519	1.06697	0.851371	1.05308	0.982083
BEX2 ENSG00000133134	1.08284	1.57843	0.986853	0.934719	0.737922	0.851908	1.08475	0.734526	1.07739	1.03739
BEX3 ENSG00000166681	1.26507	1.19327	0.7794	1.09663	1.7991	0.691146	1.05034	0.963333	0.891183	1.05223
BEX4 ENSG00000102409	1.06324	0.653712	1.19202	0.914582	0.954168	1.04807	0.824372	0.814861	0.946266	0.895476
BEX5 ENSG00000184515	0.686698	1.02799	1.01926	1.10098	0.927653	1.17293	1.10584	1.23292	0.893984	0.962966
BFAR ENSG00000103429	1.09052	0.913409	0.980047	0.852286	0.995486	0.942269	0.802551	1.19939	1.06086	0.896092
BFSP1 ENSG00000125864	0.986096	1.25735	0.89239	1.09905	1.04688	0.833344	0.891138	0.810735	1.71564	1.23942
BFSP2 ENSG00000170819	0.839526	1.15151	1.00396	1.06308	0.872523	1.07991	1.04396	0.802097	0.94468	1.07146
BGLAP ENSG00000242252	1.18666	1.10563	0.94416	0.895361	1.17183	1.03324	1.12117	1.05144	0.877841	0.964113
BGN ENSG00000182492	0.363852	1.47769	0.761375	1.38804	1.01316	1.10634	0.953214	1.34545	1.05603	1.11614
BHLHA15 ENSG00000180535	0.628911	0.972277	0.799849	1.36421	1.15889	1.02116	0.864106	1.0128	1.23134	1.14852
BHLHB9 ENSG00000198908	0.731407	1.30128	1.21593	1.02968	0.992248	0.993864	1.27421	0.924653	1.08728	0.818817
BHLHE22 ENSG00000180828	1.16992	0.950355	1.01111	1.05861	0.782605	0.910834	1.11395	0.871847	1.04905	0.842642
BHLHE40 ENSG00000134107	0.90392	0.769909	1.00326	1.16853	0.730021	0.738854	1.30613	0.803834	0.825185	1.15134
BHLHE41 ENSG00000123095	1.21465	0.9557	1.05921	1.17241	0.926437	0.962024	0.785819	0.90302	1.19237	0.748771
BHMG1 ENSG00000237452	1.27449	1.2973	1.16835	0.779006	0.996208	0.854114	1.03941	1.20355	0.871442	1.09493
BHMT ENSG00000145692	0.856672	1.1292	1.11138	1.13683	0.946887	1.20349	0.962083	0.996488	0.816998	0.84873
BHMT2 ENSG00000132840	0.96145	1.16415	0.686932	1.0255	0.847246	0.832918	0.991541	0.941472	1.1218	1.01935
BICC1 ENSG00000122870	0.946035	1.12525	1.2389	0.918281	0.912	1.05885	1.25157	1.05193	0.941478	0.989279
BICD1 ENSG00000151746	1.112	1.11913	0.99665	0.882342	0.72147	1.2327	0.967391	0.963964	0.885076	1.08981
BICD2 ENSG00000185963	0.816977	0.9046	1.01035	0.85121	1.07952	0.972069	0.691502	1.15636	1.34262	1.08676
BICDL1 ENSG00000135127	1.24165	0.80194	1.01006	0.917713	0.748539	0.89487	0.679834	1.00475	0.893986	0.837201
BICDL2 ENSG00000162069	0.747342	0.824196	0.957344	0.837465	0.891778	1.04214	0.869861	0.861437	1.26008	1.38721
BID ENSG00000015475	0.74896	1.0228	0.914753	0.929999	0.823263	0.994756	1.02776	1.07577	0.823417	1.03383
BIK ENSG00000100290	1.0248	0.862272	1.02193	0.938642	1.16632	0.812008	0.974965	0.93045	1.12209	0.972407
BIN1 ENSG00000136717	1.07751	0.725908	0.965008	1.07401	1.17623	1.07676	1.1474	1.43229	1.29259	0.969109
BIN2 ENSG00000110934	0.734851	1.18734	0.811018	0.806258	1.22342	1.14939	0.97499	1.00763	0.702017	0.973107
BIN3 ENSG00000147439	1.03707	1.08027	0.894323	0.909578	1.01682	0.920255	1.00561	1.22657	0.799613	1.18183
BIRC2 ENSG00000110330	1.15429	1.21268	1.27069	0.826792	0.970592	0.827317	1.10223	1.08884	1.02609	0.966182
BIRC3 ENSG00000023445	1.14913	0.868523	1.19337	0.860152	0.962564	1.09304	1.12885	0.980601	1.06512	1.08824
BIRC5 ENSG00000089685	0.961106	0.961513	1.42595	0.700297	1.00427	1.00625	0.902459	0.968861	1.1941	1.12457
BIRC6 ENSG00000115760	1.18551	0.860782	1.08436	0.993485	0.984721	1.1471	0.959758	0.831256	0.990124	0.881999
BIRC7 ENSG00000101197	0.916943	1.07662	1.23007	1.09731	0.966057	0.901702	1.15332	0.929173	0.911363	0.784088
BIVM ENSG00000134897	1.24297	0.949505	1.03224	1.00583	1.02896	0.852807	1.09687	0.82584	1.06173	0.723409
BLCAP ENSG00000166619	1.29456	0.901028	0.809872	0.80162	0.934522	1.0421	1.03891	1.27132	0.846885	0.828387
BLK ENSG00000136573	0.974134	1.03664	1.05771	0.777599	0.726479	1.03256	0.948497	0.957589	1.08878	0.979149
BLM ENSG00000197299	1.09538	0.905948	1.19353	1.02144	1.02427	1.22095	0.991836	0.969045	0.925301	1.05185
BLMH ENSG00000108578	0.987123	0.889199	0.995272	1.36469	0.841712	0.694294	0.841644	1.04913	1.03984	0.935615
BLNK ENSG00000095585	1.18458	1.19018	1.13672	1.00349	1.05539	1.05415	0.904926	0.92154	0.849778	1.01607
BLOC1S1 ENSG00000135441	1.32821	1.01939	1.10773	1.29933	1.01503	1.28897	0.662744	1.03594	1.37432	1.05294
BLOC1S2 ENSG00000196072	1.2543	0.972837	1.1025	0.976804	1.09431	1.26785	0.925019	1.07612	0.893417	1.00962
BLOC1S3 ENSG00000189114	0.913852	0.955174	1.09413	1.00447	1.06623	0.8982	0.959905	0.938081	1.19007	0.913137
BLOC1S4 ENSG00000186222	1.03178	1.14148	1.02647	1.14982	1.0217	0.937351	0.879093	1.03164	0.924375	0.990341
BLOC1S5 ENSG00000188428	0.907192	0.691303	0.855564	1.30824	1.03495	0.760778	1.18802	0.924131	1.05024	1.14082
BLOC1S6 ENSG00000104164	1.18389	0.882742	0.867344	0.921354	1.03658	0.931027	0.819637	1.0433	1.17615	0.805578
BLVRA ENSG00000106605	0.921772	0.65803	1.03025	0.844011	1.0245	0.678456	1.21124	1.23929	0.948173	0.938065
BLVRB ENSG00000090013	0.920432	1.25359	0.965233	0.748117	1.06125	0.939422	0.877022	0.759879	1.48864	0.939974
BLZF1 ENSG00000117475	0.826819	1.23256	1.19028	1.30502	1.04891	0.85864	0.903616	1.0493	1.09377	1.01843
BMF ENSG00000104081	1.0186	0.938118	0.932291	0.89259	0.85641	0.992996	1.00633	1.03447	0.978377	0.943927
BMI1 ENSG00000168283	0.943647	0.902466	0.932865	0.796444	0.983438	1.02642	1.09171	0.753521	0.80815	0.86639
BMP1 ENSG00000168487	0.989358	0.679564	0.839242	1.19982	1.17246	1.03603	0.724869	1.45776	0.824942	1.07691
BMP10 ENSG00000163217	1.05862	1.00683	1.22672	1.05522	1.23569	1.20788	0.896795	0.976875	0.931642	1.0244
BMP2 ENSG00000125845	0.915307	0.835121	0.92527	0.989815	0.736131	1.13115	0.665643	0.881836	0.956849	0.77618
BMP2K ENSG00000138756	0.835449	1.09787	1.07602	0.893065	1.30793	0.843971	0.811081	0.837818	0.963094	0.780464
BMP3 ENSG00000152785	1.18388	0.952053	0.805219	1.03762	0.839829	1.21705	0.895564	1.0888	0.992295	0.796685
BMP4 ENSG00000125378	1.12874	0.835664	1.05704	0.974961	1.0809	0.954721	1.03371	0.82291	0.999659	1.01172
BMP5 ENSG00000112175	1.08567	0.924889	0.980417	1.14628	1.11966	0.803083	1.14182	1.49995	1.2087	0.791009
BMP6 ENSG00000153162	0.890152	0.8963	1.31363	0.840073	0.732693	0.881369	1.19161	1.13536	0.925692	1.0137
BMP7 ENSG00000101144	1.10713	1.33767	1.12689	1.36337	1.17088	1.04299	0.884101	0.78444	1.23233	0.888537
BMP8A ENSG00000183682	1.02224	0.93458	1.10186	1.022	1.26179	1.0738	0.975353	0.89304	0.801052	1.01534
BMP8B ENSG00000116985	0.978821	1.39453	1.10453	1.10606	0.982999	1.01826	0.971886	1.02898	0.883337	1.01543
BMPER ENSG00000164619	1.30352	0.759495	1.09665	1.06292	0.777211	1.1158	0.840816	0.832285	0.934852	1.0106
BMPR1A ENSG00000107779	0.840877	1.06225	1.01802	0.887966	1.12331	0.876554	0.741865	0.984162	0.91448	0.729863
BMPR1B ENSG00000138696	0.869518	0.99402	1.16924	0.85862	1.08476	0.938152	1.00895	0.987691	1.0418	0.868697
BMPR2 ENSG00000204217	0.955201	1.57364	1.15341	1.16437	0.976429	0.918166	1.00291	1.04132	0.860997	0.975277
BMS1 ENSG00000165733	0.929305	0.787107	0.768953	0.910129	0.897664	1.01635	0.998764	0.924055	0.901248	0.935712
BMT2 ENSG00000164603	0.868177	0.999587	1.03554	0.872684	1.06669	1.02898	1.06143	0.925881	1.13005	1.30564
BMX ENSG00000102010	1.09612	1.1616	0.938007	1.0027	1.21521	0.87407	1.02131	0.793791	1.03206	1.06513
BNC1 ENSG00000169594	0.894527	1.12692	1.00449	0.887854	1.15103	0.889377	0.913351	0.889148	0.861167	0.90131
BNC2 ENSG00000173068	1.03712	1.05565	0.844157	1.05742	0.834001	1.12213	0.726081	0.81263	1.18175	0.978132
BNIP1 ENSG00000113734	0.905029	0.917456	0.739731	1.1676	0.815004	0.913597	0.740835	1.12792	0.806149	1.1069
BNIP2 ENSG00000140299	1.11799	1.10411	0.949233	0.990131	0.812555	0.939896	0.959445	1.01903	1.03347	0.945535
BNIP3 ENSG00000176171	1.08779	0.975381	0.874001	1.02187	1.15883	1.05652	0.977792	0.964447	1.02553	0.734124
BNIP3L ENSG00000104765	1.0123	0.920076	1.04151	0.725295	0.870089	0.8446	1.04646	1.00034	1.03916	1.20015
BNIPL ENSG00000163141	0.900748	1.12674	1.19599	1.26702	0.896309	1.10541	0.762869	1.07988	1.05757	0.864892
BOC ENSG00000144857	0.910304	1.06252	0.913337	0.988932	0.923906	1.11381	0.970215	0.793496	0.881246	0.943767
BOD1 ENSG00000145919	0.81387	0.732638	1.13144	1.09745	0.896196	0.904564	1.10081	1.00722	1.12268	0.986473
BOD1L1 ENSG00000038219	1.22431	0.71802	1.20519	1.06279	1.04732	1.24633	0.956135	1.06957	0.86685	0.955763
BOD1L2 ENSG00000228075	0.939839	0.892946	1.07259	1.01282	0.835991	0.841687	0.869137	1.02707	0.985264	0.969337
BOK ENSG00000176720	1.42238	1.0305	1.01758	1.3869	0.98713	0.832713	0.971358	1.09885	1.0809	1.23419
BOLA1 ENSG00000178096	1.01795	0.983982	0.949175	1.15086	0.903285	1.01169	1.05615	0.960253	1.24952	0.768966
BOLA2B ENSG00000169627	1.59491	0.917643	1.088	0.963023	1.00348	0.941533	0.758528	1.31349	0.850059	0.952715
BOLA3 ENSG00000163170	1.02344	0.902417	0.988544	0.85013	0.810991	0.763326	0.682112	0.954738	0.681122	0.955241
BOLL ENSG00000152430	1.01474	0.874261	1.0868	1.00049	0.992176	1.07536	0.934614	1.11664	1.22773	0.858172
BOP1 ENSG00000261236	1.1044	1.32642	0.944165	1.06513	0.973468	1.09662	1.03145	1.0504	0.842518	0.949654
BORA ENSG00000136122	0.873753	0.731573	1.00115	1.01844	0.612579	0.798811	0.88343	0.880918	1.07438	1.26004
BORCS5 ENSG00000165714	1.07785	1.01439	0.978465	1.13447	1.02264	0.977549	1.01613	1.0155	1.09391	1.21053
BORCS6 ENSG00000196544	1.03359	1.09986	1.0394	0.950523	0.956833	0.648713	0.858983	1.18093	1.03329	0.992392
BORCS7 ENSG00000166275	1.05981	0.946702	0.785643	1.25722	1.04557	0.852315	0.895394	0.848681	1.06222	1.11215
BORCS8 ENSG00000254901	1.11446	1.22309	1.10433	1.2041	0.759154	1.03139	1.13222	1.11592	1.00763	1.08524
BORCS8-MEF2B ENSG00000064489	1.20015	0.674479	0.950992	1.2294	1.22202	0.76342	0.822198	0.89626	1.04125	0.998765
BPGM ENSG00000172331	0.982008	1.093	1.08583	1.25808	0.983984	0.8199	0.88788	1.04903	0.905821	1.11057
BPHL ENSG00000137274	0.784332	0.986094	1.00192	0.800084	0.947313	0.944699	0.755715	1.14516	1.05764	1.30174
BPI ENSG00000101425	1.17297	0.876173	1.11735	0.837718	0.88271	0.950934	1.02349	0.887649	0.890542	0.743056
BPIFA1 ENSG00000198183	0.941002	0.826395	1.08923	0.956935	1.06364	1.0345	1.2587	0.671881	0.907477	0.962161
BPIFA2 ENSG00000131050	1.06687	0.917522	1.05992	0.888833	1.14795	0.960286	0.819742	1.05585	1.10749	0.960535
BPIFB1 ENSG00000125999	0.986078	0.90795	0.932916	0.868092	1.25826	1.26317	0.631125	0.821126	0.835437	0.818604
BPIFB2 ENSG00000078898	0.960297	1.02643	1.22125	0.890781	0.832963	1.07732	0.719052	1.0894	1.29899	0.872906
BPIFB4 ENSG00000186191	0.84073	1.00181	0.858919	0.994719	1.04847	1.11704	1.16319	0.697081	0.978232	1.21496
BPIFC ENSG00000184459	1.15611	1.00184	0.983621	0.800938	0.80073	0.9444	1.03412	0.980963	1.0271	0.938374
BPNT1 ENSG00000162813	1.20366	0.794982	0.644164	1.15533	0.960227	0.894541	1.10023	1.16072	1.06291	1.04903
BPTF ENSG00000171634	0.77628	0.895448	1.67724	0.790862	1.06608	0.912313	0.887838	0.742447	1.104	0.947087
BRAF ENSG00000157764	0.722497	0.8277	1.08381	1.13802	1.34253	1.07966	1.17488	0.965671	1.06363	0.743573
BRAP ENSG00000089234	0.947498	0.870922	0.889951	1.21679	0.967584	1.37942	0.708477	0.968788	1.16315	1.0217
BRAT1 ENSG00000106009	0.876049	0.823065	1.25005	1.27932	0.982706	0.647254	1.06401	0.790235	1.03814	1.42913
BRCA1 ENSG00000012048	0.904038	0.762754	0.983356	1.1075	1.2219	0.940373	1.07724	0.838165	0.987585	0.743229
BRCA2 ENSG00000139618	0.837008	0.880513	1.00646	1.08136	0.982191	1.13732	1.32734	0.996407	0.862756	1.05889
BRCC3 ENSG00000185515	0.957001	0.671808	0.957059	0.9782	1.07794	1.08316	1.38291	0.971964	0.754626	1.09439
BRD1 ENSG00000100425	0.944878	1.13279	0.820003	0.906991	1.03079	0.880669	0.981937	0.90198	1.14527	1.17513
BRD2 ENSG00000204256	0.917878	0.790551	0.885487	0.944705	1.25406	1.0388	1.33098	0.755385	0.837635	1.13756
BRD3 ENSG00000169925	1.12383	1.31163	0.939744	0.931138	0.847244	0.960949	1.099	0.861764	0.759894	1.0462
BRD4 ENSG00000141867	1.11642	0.88836	1.35686	1.14349	1.08852	1.16034	1.14615	0.819019	0.960936	1.1075
BRD7 ENSG00000166164	1.02039	1.12683	0.904643	0.930073	1.03813	0.843066	1.09069	0.766399	0.885549	1.00044
BRD8 ENSG00000112983	0.933992	1.15146	1.07765	0.889973	1.26518	1.02005	0.986748	0.778977	1.17107	0.928076
BRD9 ENSG00000028310	1.28447	1.05896	1.16636	0.924538	1.0046	1.02685	1.13442	1.10806	0.968443	1.07228
BRDT ENSG00000137948	1.12779	0.959307	1.1392	0.883327	0.977451	1.03852	0.781339	1.14464	1.06747	0.884069
BRE ENSG00000158019	1.14072	0.936536	1.01612	1.02944	0.767104	0.981629	1.03076	0.922574	0.837082	1.36684
BRF1 ENSG00000185024	1.3291	1.22637	1.03898	0.906876	1.05585	0.74602	1.25063	0.689972	1.15963	1.04855
BRF2 ENSG00000104221	1.09451	1.26093	1.00879	1.70189	0.721927	1.14404	0.950541	1.0762	0.938894	1.23979
BRI3 ENSG00000164713	0.735199	0.929884	0.951356	1.02042	0.758547	0.738768	0.97081	0.792962	0.976108	1.07697
BRI3BP ENSG00000184992	0.917795	1.17408	0.959738	0.753424	0.805566	0.773155	0.81457	1.10069	0.702211	1.22893
BRICD5 ENSG00000182685	0.763843	1.12565	1.11512	1.43023	1.01645	1.20602	1.08367	0.796826	0.923823	1.06327
BRINP1 ENSG00000078725	1.16004	0.911003	1.16863	1.28897	0.855633	1.14495	1.05155	0.934496	0.80507	0.921353
BRINP2 ENSG00000198797	1.1406	0.866379	1.04231	1.014	1.02299	0.947117	1.00797	1.05378	0.986408	0.957382
BRINP3 ENSG00000162670	0.933503	0.916415	1.04273	1.13705	1.14071	1.01445	0.835613	1.01581	0.900491	0.834122
BRIP1 ENSG00000136492	1.07565	0.780577	0.969909	1.35678	0.93724	0.979884	1.23791	0.866859	1.29284	0.871281
BRIX1 ENSG00000113460	0.808889	1.06781	1.15277	1.04894	1.06103	1.13109	1.04089	0.886232	1.15095	0.921286
BRK1 ENSG00000254999	1.00578	0.475448	0.991011	1.10584	1.15875	0.958362	1.92455	0.906401	0.813664	0.897757
BRMS1 ENSG00000174744	1.02258	0.809697	1.07406	1.37865	0.948965	1.12288	0.884492	1.21469	1.14688	0.89879
BRMS1L ENSG00000100916	1.02612	1.01344	0.91731	0.79359	0.990819	1.14597	0.980047	1.08318	0.990428	0.767366
BROX ENSG00000162819	1.04228	1.06683	0.768212	0.81428	1.15934	1.24332	0.913279	1.08327	0.969864	1.04624
BRPF1 ENSG00000156983	0.972494	0.851002	0.936752	0.757832	0.963906	0.844617	1.07837	1.23046	1.02261	0.797788
BRPF3 ENSG00000096070	0.923114	1.05656	1.04578	0.878186	0.707954	1.01664	0.989229	1.10572	0.891767	1.04661
BRS3 ENSG00000102239	1.06905	0.995827	0.8134	0.917168	0.988806	0.62011	0.980351	0.927661	0.8231	1.16598
BRSK1 ENSG00000160469	1.48352	0.851136	0.944801	0.795718	0.884014	1.15123	0.936392	1.18496	1.30122	1.02127
BRSK2 ENSG00000174672	0.924155	0.842577	0.810503	0.868488	0.997268	1.00849	0.813171	0.912199	1.04989	0.896978
BRWD1 ENSG00000185658	1.04176	0.802882	0.798669	0.884469	1.21325	0.745464	1.13303	0.850478	0.923365	0.866758
BRWD3 ENSG00000165288	1.02759	1.00436	0.924222	1.01754	0.99898	0.978546	1.07839	1.0791	0.814467	0.943211
BSCL2 ENSG00000168000	0.974328	1.00363	1.0243	1.008	0.943121	1.15742	0.936012	1.4363	1.16654	1.31282
BSDC1 ENSG00000160058	0.869303	0.726852	0.990812	0.934046	0.661811	0.998197	0.711888	0.642586	0.904866	1.09462
BSG ENSG00000172270	1.58177	1.10784	1.11263	0.960607	1.0171	0.920879	1.02281	0.876953	1.04592	1.10302
BSN ENSG00000164061	0.918359	1.21093	0.982388	0.792628	1.13196	0.975436	0.968266	1.26359	1.01303	1.04714
BSND ENSG00000162399	1.40028	1.06076	0.678036	0.796362	0.794262	1.05531	0.878004	0.987624	1.06773	0.691919
BSPH1 ENSG00000188334	1.10126	1.10581	1.08042	0.741933	1.10419	0.924281	0.975511	0.888215	0.764663	1.04799
BSPRY ENSG00000119411	0.888194	0.772302	1.01161	0.909724	1.07997	1.38954	0.952381	0.934931	0.907205	0.9494
BST1 ENSG00000109743	1.02751	1.21399	0.999573	1.04735	0.949242	0.9582	1.22738	1.17411	0.799195	0.778343
BST2 ENSG00000130303	1.38493	0.745492	0.826535	0.993551	0.838244	1.25097	0.887468	1.33878	1.10932	0.826232
BTAF1 ENSG00000095564	1.13206	0.950631	1.1844	1.13006	0.923876	0.97694	1.05604	1.04565	1.12815	0.97826
BTBD1 ENSG00000064726	1.48039	0.841221	0.721485	1.25793	1.22023	1.20952	1.14377	0.897559	0.948747	1.25412
BTBD10 ENSG00000148925	0.935138	1.17321	1.19883	1.18957	1.22117	0.813697	1.05947	1.05531	0.835157	0.948948
BTBD11 ENSG00000151136	1.19152	0.854349	0.992134	1.09759	1.04596	0.825605	0.952758	0.883519	1.05056	1.20217
BTBD16 ENSG00000138152	0.921161	0.939267	0.983759	1.01027	0.933966	0.770997	1.35489	1.13656	0.893036	0.771445
BTBD18 ENSG00000233436	1.2688	0.858196	1.17775	1.00264	0.886903	1.12762	0.909549	0.925033	0.814765	1.05514
BTBD19 ENSG00000222009	0.666134	0.898774	0.810285	1.099	0.890806	1.0336	0.954392	1.27675	1.00209	1.04163
BTBD2 ENSG00000133243	1.21512	0.902486	0.899119	0.959758	1.3014	1.09481	1.23438	0.863973	0.786884	0.864363
BTBD3 ENSG00000132640	0.990047	1.16118	1.17408	1.20762	0.924527	0.95116	0.843847	0.974581	0.694244	1.18087
BTBD6 ENSG00000184887	0.890348	1.08972	0.693364	0.844437	0.924072	0.853155	0.803205	0.770547	0.795896	1.06055
BTBD7 ENSG00000011114	1.03326	0.955289	1.17616	0.977527	1.0173	0.960659	0.766729	1.0401	1.15231	0.947293
BTBD8 ENSG00000189195	1.13115	0.969732	0.679486	0.946283	1.12423	1.02781	1.14129	0.818056	0.797611	1.04373
BTBD9 ENSG00000183826	0.974148	0.963215	1.06356	0.976079	1.1268	1.16167	0.786144	1.03759	1.16311	1.02645
BTC ENSG00000174808	0.881055	0.881648	0.865232	1.09394	0.979512	1.11328	0.758316	1.03627	1.09033	1.07717
BTD ENSG00000169814	0.843536	0.868306	1.23872	1.15003	1.0011	0.908351	1.05387	0.69273	0.933043	0.833121
BTF3 ENSG00000145741	0.80424	1.26693	1.2698	0.969317	1.08618	1.26307	0.844757	0.954828	0.92136	1.125
BTF3L4 ENSG00000134717	0.776722	1.00474	0.902316	0.810179	0.935039	1.10956	1.02314	0.966362	0.80563	0.962749
BTG1 ENSG00000133639	1.02609	1.05209	0.932685	0.934338	0.912869	0.903342	0.986932	1.30407	0.822594	0.85235
BTG2 ENSG00000159388	0.720956	0.955779	0.977175	0.963954	1.24162	1.14974	1.25024	1.09992	0.664853	1.0474
BTG3 ENSG00000154640	1.0003	1.0885	1.0131	1.25717	0.902376	0.84782	0.940425	1.0455	0.965418	0.892164
BTG4 ENSG00000137707	0.958704	1.06563	1.33471	1.03503	0.940937	1.29158	0.790042	1.221	0.88837	1.04321
BTK ENSG00000010671	1.09734	1.03836	1.25322	1.15214	0.901935	1.16858	0.734957	0.887176	1.00331	1.02757
BTLA ENSG00000186265	0.964115	0.99276	0.882022	0.800443	1.19526	1.00243	1.05226	0.988089	0.976474	0.946618
BTN1A1 ENSG00000124557	0.836196	1.01625	0.815383	1.07054	1.02329	0.969344	0.838785	0.868296	0.91836	0.981146
BTN2A1 ENSG00000112763	0.790032	0.660004	1.0664	0.993221	0.951383	1.19553	0.938971	0.762212	0.921445	0.839838
BTN2A2 ENSG00000124508	1.04091	1.16577	0.99849	0.749363	0.97248	1.14977	1.00716	0.913911	0.983652	1.2172
BTN3A1 ENSG00000026950	0.929801	0.985033	0.913218	1.12118	0.862029	0.916697	0.930235	1.01718	0.970807	0.976598
BTN3A2 ENSG00000186470	0.952401	1.11399	0.976723	1.14449	1.02753	1.01108	0.98848	1.15466	0.92869	1.15487
BTN3A3 ENSG00000111801	1.12937	0.90498	1.07375	1.0228	0.939787	0.910043	0.961984	0.951527	0.94906	0.810859
BTNL2 ENSG00000204290	0.910672	0.983147	0.857627	0.851321	0.763829	1.14607	0.814711	1.1775	1.12496	0.783119
BTNL3 ENSG00000168903	1.06052	0.861496	0.942737	0.942433	0.974186	1.05575	0.620732	1.19863	0.788567	0.882907
BTNL8 ENSG00000113303	1.05073	0.979781	1.01589	1.10667	1.18824	0.805991	1.0794	0.905755	0.926577	1.06131
BTNL9 ENSG00000165810	1.07415	0.828915	0.916635	0.889248	0.849678	1.32687	0.799262	1.05889	0.681351	1.01782
BTRC ENSG00000166167	0.925374	0.950192	1.2879	0.905835	0.957381	1.09303	0.666327	1.0759	0.932048	0.857546
BUB1 ENSG00000169679	0.990808	1.24739	1.1327	0.993136	1.27066	0.785376	1.07405	0.882122	0.948295	1.23555
BUB1B ENSG00000156970	1.18599	0.791082	0.864311	1.30964	1.27008	1.10632	0.770466	1.09474	0.970367	1.01075
BUB3 ENSG00000154473	0.928278	0.974711	1.11336	0.978228	0.93588	1.31079	0.988911	1.47258	0.890018	1.10094
BUD13 ENSG00000137656	0.935342	1.05355	0.970278	0.927045	0.907269	1.05239	0.93969	0.834741	1.06599	1.01183
BUD31 ENSG00000106245	0.889799	1.14702	0.631194	0.494173	1.04835	1.06535	0.608255	1.04851	1.28177	1.72588
BVES ENSG00000112276	0.844624	1.14341	1.06633	0.839764	0.763687	0.952459	1.10058	0.832142	0.878588	0.878099
BYSL ENSG00000112578	1.10855	1.00839	0.962258	0.776773	1.05679	0.88467	1.0748	1.04984	1.03627	1.09825
BZW1 ENSG00000082153	0.911005	0.944041	1.05625	0.92447	1.35269	1.04909	1.17957	1.00075	0.927292	1.10115
BZW2 ENSG00000136261	0.967107	0.728849	1.11869	0.98485	0.81641	0.893092	1.00794	0.628289	1.00861	1.18248
C10orf10 ENSG00000165507	0.893034	0.85001	0.937347	0.839103	1.05155	1.02554	1.1214	1.03739	1.08384	0.848968
C10orf105 ENSG00000214688	1.01864	0.902475	0.842326	1.05944	1.02828	1.23061	0.959087	1.09805	1.17289	1.00385
C10orf107 ENSG00000183346	0.899866	1.19619	0.95843	1.30379	0.938624	0.951493	0.93304	0.818458	1.1564	1.13146
C10orf11 ENSG00000148655	0.973241	0.876065	0.920747	1.1028	1.11808	1.08258	0.86281	0.794118	1.17225	0.965497
C10orf128 ENSG00000204161	0.876922	1.15015	0.947711	0.89232	0.971847	1.00101	0.878046	0.907491	0.93658	1.03763
C10orf142 ENSG00000277288	1.03267	1.0378	1.07463	1.19266	0.900358	0.956418	1.11565	0.846724	0.754723	1.11621
C10orf2 ENSG00000107815	0.931818	1.14644	0.869872	0.572312	0.872536	1.0272	1.02109	0.802224	0.895051	1.18805
C10orf35 ENSG00000171224	0.93997	1.00908	0.810386	0.721977	0.842536	1.29407	1.00494	1.05885	1.00697	0.996151
C10orf53 ENSG00000178645	0.675383	0.925403	0.769251	0.906616	1.0888	1.18134	0.940081	0.919175	0.988533	0.993749
C10orf54 ENSG00000107738	1.25945	0.965423	0.912538	1.13324	1.0141	0.923448	1.0669	0.894067	1.00022	0.99458
C10orf55 ENSG00000222047	1.06591	0.918404	1.06922	1.18123	1.12307	1.20166	0.829171	1.07183	1.04136	1.30098
C10orf62 ENSG00000203942	0.831726	1.02922	0.959443	0.767529	0.834603	0.93931	1.03554	0.86211	0.973332	0.921033
C10orf67 ENSG00000179133	1.05038	0.834852	0.975933	0.816799	0.894867	1.10446	0.931043	0.995238	0.848936	0.985731
C10orf71 ENSG00000177354	0.996699	1.1413	0.843389	1.10583	1.07634	1.01848	1.06299	0.905143	1.03336	1.9278
C10orf76 ENSG00000120029	1.03756	0.923303	1.12021	1.12427	1.17882	1.01475	1.01689	0.941015	1.52485	1.13182
C10orf82 ENSG00000165863	0.921671	1.1353	0.854036	1.2197	0.96283	0.935885	0.894723	1.04161	0.626695	0.787735
C10orf88 ENSG00000119965	1.11376	1.15295	1.01751	0.894351	0.90444	1.01722	1.15657	1.06219	0.785953	0.880136
C10orf90 ENSG00000154493	1.06763	1.03495	0.999916	0.917132	1.14559	1.26524	1.0918	1.17867	0.990571	1.09431
C10orf95 ENSG00000120055	1.12656	1.21094	0.964581	1.17	1.20528	1.0864	0.897367	0.789076	1.2775	0.838467
C10orf99 ENSG00000188373	0.902652	0.823982	1.08488	0.962745	0.950682	1.0292	0.661976	0.964599	1.10079	1.00164
C11orf1 ENSG00000137720	1.03536	0.858806	1.02978	1.17405	0.982724	0.902417	1.09305	1.0686	1.03334	0.829247
C11orf16 ENSG00000176029	1.03401	0.844782	0.899265	1.00177	1.0784	0.774373	0.912617	0.944375	0.862289	0.994344
C11orf21 ENSG00000110665	0.8306	1.14223	0.838114	1.32589	1.16355	0.743004	0.950404	0.827033	1.0902	1.16405
C11orf24 ENSG00000171067	1.21507	1.12028	1.04693	0.75379	0.697043	1.0603	1.11502	1.01626	0.935836	1.08271
C11orf31 ENSG00000211450	0.788313	0.95641	0.886258	1.08449	1.15563	1.3345	0.990986	0.861694	1.16763	0.80211
C11orf40 ENSG00000171987	0.907642	1.08904	0.916724	1.14815	0.823593	1.05934	0.855445	0.940808	0.804469	1.03959
C11orf42 ENSG00000180878	1.16759	0.887111	0.988119	0.996078	0.848977	1.21231	0.991689	1.00032	1.12678	1.07674
C11orf45 ENSG00000174370	1.09024	0.980408	0.973998	0.804034	0.991476	0.846943	1.35707	1.08788	0.985297	0.900207
C11orf49 ENSG00000149179	1.40881	1.03003	1.04252	0.87063	1.14841	0.792753	1.23313	0.942945	0.978347	0.841592
C11orf52 ENSG00000149300	0.800827	0.997008	0.891098	1.17538	1.03489	1.08196	1.44105	1.16306	0.918154	1.1318
C11orf53 ENSG00000150750	0.91106	1.06139	1.14727	0.970819	1.06477	1.2638	0.95793	0.773249	0.973134	0.979561
C11orf54 ENSG00000182919	1.04555	0.930519	1.0769	0.945293	0.98573	0.982687	0.757177	0.960052	0.75115	0.976667
C11orf57 ENSG00000150776	1.31581	1.02163	1.03822	0.810719	0.966307	1.1679	1.09392	1.21863	1.07504	1.09937
C11orf58 ENSG00000110696	1.07952	0.933851	0.866573	1.02229	1.18525	0.937878	0.724571	0.97338	0.840984	1.00223
C11orf63 ENSG00000109944	1.12978	1.06908	0.959286	1.14289	1.15321	1.07338	0.680548	1.07397	0.819312	0.95642
C11orf65 ENSG00000166323	1.10507	0.937394	0.965705	1.08288	0.878464	0.930011	1.07629	0.903901	0.822607	0.815272
C11orf68 ENSG00000175573	0.882555	0.986039	1.09638	0.767123	1.16627	1.24617	1.23006	1.03983	1.72588	1.02144
C11orf70 ENSG00000137691	1.09285	0.982462	1.03551	0.877424	0.89846	0.996124	1.1398	1.03137	0.959489	1.02021
C11orf71 ENSG00000180425	0.834617	0.934377	1.02562	0.829763	1.05894	1.2384	1.07863	1.49119	1.07913	0.846192
C11orf74 ENSG00000166352	1.19138	1.14421	0.971892	0.762345	1.20086	1.19628	1.08938	1.05783	0.930387	1.01024
C11orf80 ENSG00000173715	0.821278	1.30667	0.926248	1.06492	1.01812	1.25561	0.970942	1.06098	0.930066	1.0563
C11orf84 ENSG00000168005	0.97502	1.05551	0.838441	1.11571	0.721502	1.03531	0.734932	0.956948	1.10854	0.72314
C11orf87 ENSG00000185742	0.871898	1.01852	0.973363	1.15174	1.01423	1.02825	1.01021	0.99416	0.934625	0.961433
C11orf88 ENSG00000183644	0.975177	0.952199	1.3751	1.11286	1.01454	0.848285	1.26751	0.79977	1.08742	0.976257
C11orf91 ENSG00000205177	0.79396	1.08512	0.695706	1.23516	0.775308	0.68654	0.981701	0.960026	0.969946	1.10653
C11orf94 ENSG00000234776	1.55595	1.07577	1.13955	0.697231	0.994232	0.92363	0.992553	0.854836	1.04016	0.918619
C11orf95 ENSG00000188070	0.973559	0.737554	1.06586	0.977732	0.906483	1.10221	1.03382	0.606364	0.863522	0.910889
C11orf96 ENSG00000187479	1.02279	0.57098	0.895811	1.04865	0.638564	1.16549	0.92827	1.58289	0.764838	1.1015
C11orf98 ENSG00000278615	0.918762	0.895817	1.1948	0.844474	0.897272	0.988801	0.654286	1.21149	1.00458	0.832552
C12orf10 ENSG00000139637	0.850769	1.37886	1.06117	0.979324	1.15478	1.0079	1.07991	0.904864	0.662579	0.946649
C12orf29 ENSG00000133641	0.959504	1.14188	1.12753	1.04158	0.904211	0.948932	1.03074	0.922118	1.1216	1.22697
C12orf4 ENSG00000047621	0.847899	1.18795	0.870477	0.916922	0.854688	1.10636	0.975324	0.771761	1.0886	0.830259
C12orf40 ENSG00000180116	1.03253	1.11124	0.950212	1.07339	0.753451	0.93767	0.958946	1.18778	0.937192	0.920517
C12orf42 ENSG00000179088	1.15546	1.04533	0.740585	1.02619	1.1356	0.949039	0.811534	0.650113	1.03653	1.15236
C12orf43 ENSG00000157895	0.974037	1.24243	1.01707	0.841902	1.20235	0.933068	0.964196	0.779432	0.983965	0.850021
C12orf45 ENSG00000151131	0.969877	1.03094	1.24377	1.04272	0.82579	0.975567	1.04205	0.884853	0.842222	1.0175
C12orf49 ENSG00000111412	1.07342	0.938234	1.10203	0.914437	0.996077	0.815583	0.828272	0.896901	1.11059	0.798635
C12orf50 ENSG00000165805	1.26031	0.854316	0.69248	0.81334	0.917685	0.959136	1.26776	1.05186	1.02338	0.864686
C12orf54 ENSG00000177627	1.00034	0.998212	0.987091	0.846106	0.959285	1.11117	0.881463	0.934083	1.16632	0.80362
C12orf56 ENSG00000185306	0.864765	1.3122	0.950937	1.10678	0.811405	1.0662	1.15955	0.838424	1.07825	1.0962
C12orf57 ENSG00000111678	1.65181	0.974512	0.912953	1.17334	1.01929	0.986321	1.17576	0.527944	1.36359	0.913402
C12orf60 ENSG00000182993	1.13987	0.810405	1.00448	0.923652	0.918147	1.03036	0.846818	0.825962	1.16086	0.773574
C12orf65 ENSG00000130921	1.2316	1.14007	1.20682	0.934521	0.981643	0.777601	1.12846	0.839086	1.14619	1.12941
C12orf66 ENSG00000174206	1.09558	1.03102	0.90177	0.9749	1.04021	0.83589	1.10722	0.839977	1.05119	1.11836
C12orf71 ENSG00000214700	0.804187	1.061	1.17844	0.951507	1.10629	1.0035	0.983077	0.79504	1.05513	1.2305
C12orf73 ENSG00000204954	1.37046	0.84422	1.22547	1.01538	1.17685	0.962805	0.852112	1.15566	1.0113	1.03093
C12orf75 ENSG00000235162	0.969215	0.982525	0.976533	1.16957	1.00242	0.867987	1.20838	1.03143	0.91391	0.856321
C12orf76 ENSG00000174456	1.19166	1.05634	0.931933	1.15099	1.17041	1.22926	1.22159	1.15148	0.988019	1.29838
C14orf1 ENSG00000133935	0.999464	0.60806	1.14605	1.05293	0.801396	0.943465	0.856946	0.739029	1.11519	1.2103
C14orf105 ENSG00000100557	1.11896	0.897576	1.08966	1.29791	0.856873	0.938669	1.11518	1.05114	1.06848	0.914506
C14orf119 ENSG00000179933	0.965935	0.938382	0.863097	1.21381	1.00759	1.01801	0.988507	1.08807	0.955084	1.37239
C14orf132 ENSG00000227051	0.915122	1.06318	1.20273	1.06007	0.957635	0.913713	0.970343	0.905253	1.22266	1.02683
C14orf142 ENSG00000170270	0.779114	0.89073	1.02337	1.27063	1.05594	0.848534	0.715515	1.07106	0.648887	1.21438
C14orf159 ENSG00000133943	0.934875	1.01311	1.1356	1.00675	0.896956	0.913938	1.2023	0.86449	0.757387	1.06967
C14orf166 ENSG00000087302	0.793787	0.988422	0.984921	1.0261	1.10636	0.910267	0.808043	0.930163	1.10447	0.907226
C14orf169 ENSG00000170468	0.906695	1.11736	0.95206	0.941302	1.19899	0.946678	1.09497	1.0254	0.943182	0.842019
C14orf177 ENSG00000176605	1.0539	1.01771	0.854964	1.01121	1.04382	0.947053	0.743218	0.932481	1.13719	0.906745
C14orf178 ENSG00000197734	0.89439	1.10627	0.911289	0.94322	0.943917	1.07213	0.98557	0.783733	0.992587	1.17448
C14orf180 ENSG00000184601	1.06634	1.30783	1.12989	0.762002	0.910148	0.782671	0.98226	1.10462	0.829028	1.12246
C14orf2 ENSG00000156411	1.11682	0.90265	1.04399	1.05556	0.746048	0.93168	1.39599	1.35241	1.0106	1.11102
C14orf28 ENSG00000179476	0.978427	0.93059	0.951898	0.95147	0.775853	1.01183	0.749715	1.18907	1.18731	1.1376
C14orf37 ENSG00000139971	0.847862	0.92479	0.936927	1.05212	1.28285	0.965206	0.876336	0.904018	1.16047	1.06893
C14orf39 ENSG00000179008	0.804846	0.963221	1.03546	1.33381	1.1688	0.974354	1.08712	1.00436	1.24234	1.09493
C14orf79 ENSG00000140104	0.776125	1.12402	0.850901	1.78652	1.10341	0.891729	1.19788	0.731572	1.03686	0.803365
C14orf80 ENSG00000185347	1.04594	0.825691	0.961229	1.19063	1.33369	1.11008	1.09388	1.22217	1.33987	0.823944
C14orf93 ENSG00000100802	0.840934	1.14506	0.961974	1.15589	1.0701	0.982621	1.03836	0.894592	0.75934	0.981569
C15orf39 ENSG00000167173	1.20866	0.878169	1.05865	1.10127	1.25728	1.22179	1.07282	1.08615	0.983755	0.927428
C15orf40 ENSG00000169609	0.981427	1.14814	0.642112	0.90196	1.14347	0.934461	0.97518	0.942967	0.831604	0.982847
C15orf41 ENSG00000186073	1.15612	0.880657	1.08395	1.02586	0.887928	1.337	1.27764	0.939937	0.771144	1.16882
C15orf48 ENSG00000166920	0.976365	0.835548	0.740609	1.07171	1.19827	1.12452	0.899403	1.21647	1.02876	1.01879
C15orf52 ENSG00000188549	0.961034	1.09428	0.948956	0.940921	0.779589	1.02883	1.04393	0.70582	0.868237	0.915528
C15orf53 ENSG00000175779	0.903976	0.921015	0.956333	0.880978	0.779179	1.10207	1.06525	1.20554	0.825656	0.946405
C15orf57 ENSG00000128891	1.20733	0.92553	1.15303	0.944518	0.92838	0.762052	0.72522	0.967291	1.01524	0.959305
C15orf59 ENSG00000205363	1.59445	1.28475	1.35609	0.989198	0.892507	1.01314	1.05654	1.32304	0.825323	0.902257
C15orf61 ENSG00000189227	1.01288	0.760192	1.0998	0.927244	1.13326	0.918788	0.99082	0.827243	1.14158	0.799024
C15orf62 ENSG00000188277	1.072	0.701108	1.00455	1.19323	0.841002	1.04687	1.07613	0.979014	0.862607	1.00089
C15orf65 ENSG00000261652	0.964428	0.85755	1.30249	1.11303	0.712765	0.886818	0.838797	0.9155	1.04116	0.830406
C16orf13 ENSG00000130731	1.10481	1.1406	0.746883	0.790399	1.21476	0.901499	0.870523	0.88357	0.953223	0.777656
C16orf45 ENSG00000166780	0.834503	1.07705	0.701632	0.933721	0.997593	0.768168	1.02355	1.02549	0.753419	0.95891
C16orf46 ENSG00000166455	0.916697	0.963807	1.03618	1.01491	1.33425	0.769682	0.989425	0.900537	1.14353	1.05486
C16orf52 ENSG00000185716	0.866458	0.751934	0.99676	1.156	1.15622	0.957237	0.795589	1.17814	0.858996	1.04935
C16orf54 ENSG00000185905	1.09833	1.2476	1.15055	0.943414	0.746434	0.848431	1.04576	1.11361	0.984535	1.01385
C16orf58 ENSG00000140688	0.910016	1.23516	0.743426	1.30685	0.931491	0.94884	1.17571	1.03713	0.943409	1.13347
C16orf59 ENSG00000162062	1.15199	1.08132	0.86348	0.840562	0.959481	0.972517	1.02704	0.851065	1.08008	1.03901
C16orf62 ENSG00000103544	0.890298	0.900353	1.1732	1.43648	0.796406	0.95533	0.989047	0.771062	0.855594	1.33899
C16orf70 ENSG00000125149	0.958695	1.23585	0.762024	0.909982	0.826285	1.15681	0.847784	0.878445	1.00866	0.925399
C16orf71 ENSG00000166246	1.2892	0.858114	0.983845	0.963317	1.01279	1.09072	1.01538	0.832343	1.07443	0.865478
C16orf72 ENSG00000182831	0.990035	0.884489	0.920805	0.715168	1.10179	1.18596	0.987044	0.961105	0.944866	1.03209
C16orf74 ENSG00000154102	0.950163	0.910629	0.895041	0.819383	0.881434	0.986314	0.783725	1.02607	0.993757	0.692638
C16orf78 ENSG00000166152	0.87475	0.833828	0.865248	1.03839	0.984215	1.06636	1.14976	1.13056	0.93766	0.911393
C16orf82 ENSG00000234186	1.29676	1.22087	0.910186	1.03733	0.988566	1.06275	1.03046	1.17082	1.05889	0.864713
C16orf86 ENSG00000159761	0.882267	1.38118	0.93421	0.85169	0.943225	1.3884	1.15746	0.890443	0.908484	1.16
C16orf87 ENSG00000155330	1.09801	0.999955	1.00435	1.08472	1.0388	0.989789	0.796741	0.968156	1.11673	0.985891
C16orf89 ENSG00000153446	1.39043	0.953798	0.899208	1.10581	1.61353	0.808586	0.899285	1.14399	1.03062	0.972099
C16orf91 ENSG00000174109	0.750563	0.824169	1.06679	0.829064	1.13314	1.02577	0.851123	1.02562	1.54486	0.834264
C16orf92 ENSG00000167194	1.01381	1.17889	1.15204	1.01999	0.984083	1.14685	0.825749	1.11991	1.15868	0.966699
C16orf95 ENSG00000260456	0.97888	1.00552	0.817575	0.90125	1.016	0.904568	1.22252	0.90169	1.09978	0.734159
C16orf96 ENSG00000205832	0.944183	0.984979	1.01779	1.05792	0.875801	0.820497	1.01028	1.08621	0.993761	0.996826
C17orf105 ENSG00000231256	1.01549	0.893439	0.770918	0.811222	0.866578	1.31981	0.857363	1.0243	0.967638	1.28596
C17orf107 ENSG00000205710	1.02949	1.16748	0.77456	1.09196	1.00526	1.10618	0.915221	0.997608	0.93719	0.824313
C17orf49 ENSG00000258315	1.20357	1.0162	1.04562	0.976409	1.0722	1.41985	1.01424	1.11948	1.17168	0.917685
C17orf50 ENSG00000270806	0.97756	0.965289	1.09469	0.791069	1.27596	0.897154	0.920393	0.891128	0.941277	0.971873
C17orf51 ENSG00000212719	1.14453	0.977577	1.03778	0.942594	0.854074	1.19827	1.16096	1.00832	0.942303	0.855916
C17orf53 ENSG00000125319	0.840728	0.956341	1.04876	0.715766	1.01005	1.01674	0.852706	1.04331	1.13691	1.0234
C17orf58 ENSG00000186665	1.07096	0.924007	1.10772	0.968911	1.20055	0.957961	0.853167	0.805282	0.953192	1.12761
C17orf62 ENSG00000178927	0.770157	0.970995	0.887646	0.919218	0.915651	1.09599	0.818818	1.35759	1.19431	0.973763
C17orf64 ENSG00000141371	1.12392	0.932823	0.864141	1.22048	1.08657	1.08837	0.744275	0.860653	0.990049	1.06607
C17orf67 ENSG00000214226	1.13004	1.18422	0.912503	1.24932	0.952935	0.938366	0.673402	1.09732	1.00255	0.989842
C17orf74 ENSG00000184560	1.35421	1.27891	0.799892	0.878225	0.945274	1.39518	1.18488	0.978033	0.952727	1.28096
C17orf75 ENSG00000108666	0.915494	1.0651	1.25086	1.17477	0.988161	0.819093	1.00148	1.00318	0.841845	0.872347
C17orf78 ENSG00000278505	1.11671	0.870677	0.957232	0.954486	0.91548	1.03637	0.957732	0.981446	0.755092	0.925313
C17orf80 ENSG00000141219	1.06464	1.26408	1.01227	0.984201	1.15128	1.06112	1.12803	0.646747	0.997624	0.987685
C17orf89 ENSG00000224877	1.11015	0.754318	1.33497	0.942438	0.749568	0.920296	0.983933	1.02727	1.03051	1.15902
C17orf96 ENSG00000273604	0.818002	0.953709	0.948242	1.19403	1.05188	1.06981	0.893486	0.835352	1.01348	0.916046
C17orf97 ENSG00000187624	0.979533	0.972484	0.817103	1.09591	1.22948	1.1287	0.640719	1.02777	0.901213	0.858937
C17orf98 ENSG00000275489	1.06025	0.777487	1.02469	1.13142	0.97259	0.805135	0.958885	0.954089	0.88613	0.760339
C17orf99 ENSG00000187997	1.40975	1.12128	1.23735	1.36015	1.2592	1.2517	0.868238	0.740409	0.947924	1.01021
C18orf21 ENSG00000141428	1.02989	1.17335	0.954928	1.05983	1.08396	1.09505	0.895305	0.957108	0.938938	1.15446
C18orf25 ENSG00000152242	1.0094	1.05597	0.946429	1.16559	1.10032	0.905488	1.0497	0.917818	0.902366	0.893619
C18orf32 ENSG00000177576	1.13617	0.904505	0.920094	0.863952	0.940686	0.857404	0.947709	0.95534	0.882737	1.1403
C18orf54 ENSG00000166845	1.05674	0.988793	0.85791	0.911077	1.14954	0.800358	1.03563	1.12117	0.960657	0.96687
C18orf63 ENSG00000206043	0.974626	1.27468	0.922014	1.19414	1.02841	0.91851	0.990623	1.15733	0.998774	0.946738
C18orf8 ENSG00000141452	0.792456	0.901368	0.867187	0.972529	0.924869	1.04385	1.0058	1.06538	1.03605	0.71342
C19orf12 ENSG00000131943	0.983212	0.921778	0.975202	0.867269	0.843894	0.90191	1.01263	0.987168	1.28965	0.765492
C19orf18 ENSG00000177025	1.12882	0.831604	0.937719	1.09362	0.884855	1.3105	0.85593	0.972878	1.23002	1.20138
C19orf24 ENSG00000228300	1.08259	1.73607	1.0256	0.795316	1.00864	1.07023	1.04133	0.968749	0.782896	1.05421
C19orf25 ENSG00000119559	0.892626	0.839999	1.06584	1.09538	1.02784	1.17953	1.00026	1.56618	0.682228	1.34131
C19orf33 ENSG00000167644	0.878154	0.999736	1.01695	0.951986	0.908574	1.14051	1.42078	1.04874	0.884103	0.849116
C19orf35 ENSG00000188305	0.737406	1.00861	1.08001	1.10261	0.68688	1.14139	1.14726	0.810399	0.845263	1.11297
C19orf38 ENSG00000214212	1.07356	1.08173	0.817039	1.03975	0.951287	0.993171	0.977196	0.790016	0.883981	1.02802
C19orf43 ENSG00000123144	0.94059	0.579623	1.04082	0.915137	1.35149	0.862976	0.750982	1.26127	1.02958	0.905045
C19orf44 ENSG00000105072	1.34827	0.8495	0.910282	1.20742	0.951146	0.973407	0.829799	1.04142	1.0875	1.0558
C19orf45 ENSG00000198723	0.970707	1.11267	0.789873	0.899174	0.867762	0.989685	1.14529	0.883732	1.07425	0.948537
C19orf47 ENSG00000160392	1.23527	1.06032	0.908722	1.21088	0.990725	1.0577	0.965303	1.27331	0.740603	1.10814
C19orf48 ENSG00000167747	0.80685	1.04694	0.871905	0.981235	0.912687	1.10609	1.09639	1.15907	1.07028	0.679103
C19orf52 ENSG00000142444	1.1316	1.02918	1.02072	0.735202	0.987319	1.32046	0.844312	1.08488	1.33628	0.814648
C19orf53 ENSG00000104979	1.0571	1.3847	0.953916	0.685701	1.31259	1.09591	0.995253	0.734618	0.645491	0.645801
C19orf54 ENSG00000188493	1.21281	0.684405	1.11098	0.997889	0.948582	1.12836	0.948613	0.93465	1.07639	1.04831
C19orf57 ENSG00000132016	0.98049	1.22197	0.935309	1.00837	1.00135	1.06281	0.860238	0.89021	0.994767	1.03986
C19orf60 ENSG00000006015	1.14763	0.818833	0.942932	1.39382	0.937061	1.09099	1.29147	0.788781	1.01735	0.890314
C19orf66 ENSG00000130813	0.887156	0.99724	0.855801	0.853785	1.24349	1.05935	1.08453	0.999772	0.989778	0.992459
C19orf67 ENSG00000188032	1.08044	1.00269	1.04635	0.878697	1.01352	0.920505	1.17607	0.912501	0.859633	0.97519
C19orf68 ENSG00000185453	0.762469	0.816828	1.24036	1.1429	1.03876	1.24516	1.39938	0.90037	0.977872	0.958098
C19orf70 ENSG00000174917	1.02231	1.11823	0.982642	0.725127	0.916148	0.679192	1.02181	1.11947	1.50249	1.32304
C19orf71 ENSG00000183397	0.88032	1.02129	0.982301	1.01447	0.886623	1.14543	0.951632	0.888665	0.934516	0.992967
C19orf73 ENSG00000221916	1.02739	1.15086	1.43699	0.985654	0.85329	0.893169	1.14242	1.18497	0.882667	0.967078
C19orf81 ENSG00000235034	1.19995	1.10548	0.965095	1.25129	0.745011	1.0282	1.0154	1.21193	0.776242	1.09758
C19orf84 ENSG00000262874	0.941175	1.1278	0.84947	0.902138	1.03359	1.06681	1.0231	1.00003	0.894085	1.05145
C1D ENSG00000197223	0.972748	1.01907	0.980488	0.666675	1.00706	1.04699	1.05862	0.861549	1.19805	0.873369
C1GALT1 ENSG00000106392	1.02269	0.942607	0.988054	0.948156	1.09319	1.05042	0.95218	0.903247	0.920206	0.915378
C1GALT1C1 ENSG00000171155	1.06603	1.28391	1.0133	1.04817	0.839526	1.15038	0.625115	0.804912	0.828101	0.715691
C1GALT1C1L ENSG00000223658	1.08308	0.908477	1.0507	1.13959	1.05066	1.26172	1.03405	1.2126	1.0659	1.20267
C1QA ENSG00000173372	1.18215	1.54244	1.0512	0.813924	1.01416	1.1251	0.907942	0.817015	1.13519	0.817377
C1QB ENSG00000173369	1.33172	1.06242	0.947587	1.08298	0.929963	0.912457	1.0473	1.41106	0.967413	1.01613
C1QBP ENSG00000108561	0.980272	0.886916	0.7566	0.924169	1.35907	1.04079	1.02361	0.963463	0.998717	0.59947
C1QC ENSG00000159189	1.43379	0.935256	0.93073	1.24904	0.980666	1.1093	0.840619	1.19168	0.864479	0.82892
C1QL1 ENSG00000131094	2.26273	0.96941	0.93411	1.07305	0.910538	1.13331	1.33841	1.16486	0.867952	0.992579
C1QL2 ENSG00000144119	1.16267	0.905596	1.05613	0.857136	1.09653	0.97836	0.952687	0.944687	0.973423	0.985995
C1QL3 ENSG00000165985	0.941531	1.18552	1.13498	1.06698	0.91977	1.06488	0.833661	1.22114	0.840042	0.952652
C1QL4 ENSG00000186897	1.10329	0.993701	1.16612	0.941493	0.872808	0.835315	1.08418	0.709796	1.49906	0.776535
C1QTNF1 ENSG00000173918	1.33847	1.0957	1.06942	1.05186	0.954374	1.07614	0.927406	1.01501	1.02533	1.14419
C1QTNF2 ENSG00000145861	0.953571	0.955579	1.30911	0.999118	0.995965	0.816213	1.1009	0.642342	1.34994	0.862957
C1QTNF3 ENSG00000082196	0.917728	0.800357	1.01541	0.914066	0.989961	1.46916	0.781645	0.799328	1.15062	0.986018
C1QTNF4 ENSG00000172247	1.20806	1.15815	1.21864	1.12626	1.28654	0.948123	1.02953	1.28719	0.959798	0.912707
C1QTNF5 ENSG00000223953	0.89807	0.977201	0.828658	0.825804	1.01372	0.95891	0.784153	0.891968	0.902335	1.08925
C1QTNF6 ENSG00000133466	0.938388	0.832483	0.810032	1.38132	1.14547	0.893959	0.882762	0.899379	0.851075	1.13297
C1QTNF7 ENSG00000163145	0.913415	1.03611	1.04921	1.05102	0.797427	0.974194	0.935722	0.931692	1.03106	1.05719
C1QTNF9 ENSG00000240654	0.923264	1.24918	0.963282	0.979442	0.822212	0.865826	1.04621	1.09834	1.03237	0.8681
C1QTNF9B ENSG00000205863	0.868655	1.05842	1.14929	1.08907	1.38439	0.841099	1.23557	1.00218	1.23752	1.08837
C1QTNF9B-AS1 ENSG00000281899	0.94799	1.08107	0.85645	0.858832	0.9135	0.674359	1.00836	1.29701	0.964142	1.23786
C1R ENSG00000159403	1.16762	1.61694	1.14126	1.00778	1.03962	1.13485	0.89864	1.30622	0.616751	0.925168
C1RL ENSG00000139178	0.871554	0.782973	0.854356	0.994554	1.22444	1.22328	1.06077	1.21168	1.08917	0.913846
C1S ENSG00000182326	0.708627	0.897101	0.988343	0.865296	1.08955	1.0651	0.966726	0.652674	0.989272	1.09925
C1orf100 ENSG00000173728	0.772923	1.1733	1.21989	1.01975	0.88307	1.23757	0.797965	1.0804	1.04173	1.06943
C1orf101 ENSG00000179397	1.0021	0.932445	0.997053	0.894103	0.94224	0.936097	1.06143	0.778638	0.993202	1.27398
C1orf105 ENSG00000180999	0.955223	1.21918	1.03236	0.909747	1.11442	1.1331	0.686159	0.814569	0.846812	1.03648
C1orf106 ENSG00000163362	0.896133	1.02673	0.956981	0.884964	0.776547	0.845677	0.887905	1.14432	1.29329	1.08557
C1orf109 ENSG00000116922	1.28228	1.13771	0.717059	0.976065	1.05886	1.15613	0.922784	1.09094	1.06756	0.874755
C1orf112 ENSG00000000460	0.874783	1.2156	1.17537	1.20291	1.12594	0.998062	1.21439	0.760248	1.31393	0.991793
C1orf115 ENSG00000162817	0.951396	1.03403	0.83854	1.10839	0.903705	0.996783	1.06306	1.08542	1.09	0.73524
C1orf116 ENSG00000182795	0.859833	0.523075	1.33419	0.779583	1.17176	0.874795	0.714768	1.17814	1.15923	0.938918
C1orf122 ENSG00000197982	1.09961	0.805099	0.93932	0.922401	1.32237	0.82347	0.96504	1.06749	1.06793	0.790282
C1orf123 ENSG00000162384	0.987056	1.17026	1.1261	1.08232	0.951621	1.15429	1.03751	0.938617	0.863929	1.09063
C1orf127 ENSG00000175262	1.04621	0.918593	1.38708	1.03343	0.885543	1.14972	1.02785	0.626154	1.29184	1.02691
C1orf131 ENSG00000143633	1.16929	1.12114	1.1774	0.959743	1.44639	1.23323	0.97018	0.845775	0.878908	1.14703
C1orf141 ENSG00000203963	0.867888	1.08865	1.33224	0.981385	1.01764	1.25779	1.13098	1.12463	1.15244	1.33399
C1orf145 ENSG00000162913	0.872715	0.850573	1.02299	0.635195	1.09242	0.847288	1.34757	1.05873	0.984847	0.884235
C1orf146 ENSG00000203910	1.07075	1.23232	1.14929	1.02735	0.967187	0.906044	0.849124	1.10378	0.976075	0.958051
C1orf158 ENSG00000157330	1.0959	0.797879	1.14363	0.879206	1.00082	1.1602	0.966646	1.2016	1.16412	1.15922
C1orf159 ENSG00000131591	0.993105	1.16345	0.830985	0.618427	1.06375	0.867144	1.02048	1.47798	0.917146	1.11828
C1orf162 ENSG00000143110	1.14747	1.02638	1.04434	1.78443	0.792633	0.88726	0.844116	0.90572	0.86864	0.948826
C1orf167 ENSG00000215910	1.14462	1.09256	0.958974	1.06376	1.15318	0.855749	0.651768	0.89567	0.986048	0.752678
C1orf168 ENSG00000187889	0.963569	0.974256	1.14293	0.932056	1.14366	0.86305	0.944313	0.833518	0.965033	0.923292
C1orf174 ENSG00000198912	0.893897	0.860408	1.0008	1.2082	1.01883	0.953793	0.983443	0.958033	0.968371	1.21124
C1orf185 ENSG00000204006	1.01466	1.15256	1.00729	0.844933	0.985912	1.03651	0.994062	1.08248	1.24734	0.940222
C1orf186 ENSG00000263961	1.13692	0.772933	0.820326	1.02189	0.902313	1.19398	1.05219	0.952419	1.03623	1.02911
C1orf194 ENSG00000179902	1.14732	1.09122	1.40925	1.08505	1.29508	1.18992	0.982359	0.810662	1.02329	1.03096
C1orf198 ENSG00000119280	1.07623	1.08525	0.881636	0.834835	1.05441	0.920257	1.05397	0.996844	1.14938	1.12673
C1orf204 ENSG00000188004	0.929269	0.645381	1.01814	0.903668	1.09161	0.889181	1.02774	1.01774	1.07241	1.08166
C1orf21 ENSG00000116667	0.841141	0.951441	1.5126	0.791915	0.902066	0.749685	0.889659	0.896944	1.03297	0.895122
C1orf210 ENSG00000253313	1.07396	1.23422	0.934404	1.00551	0.901722	0.963861	0.970028	0.777046	0.876145	0.922039
C1orf216 ENSG00000142686	0.872128	0.795646	1.21748	0.968378	0.846469	0.930887	0.928773	0.821345	0.947233	0.847224
C1orf226 ENSG00000239887	1.06651	1.10951	0.75894	1.05369	1.02588	1.14123	1.03545	1.13883	1.18212	1.09345
C1orf228 ENSG00000198520	1.03905	1.26645	0.95143	0.838206	0.908869	0.821211	1.18749	0.770073	0.975073	0.777652
C1orf234 ENSG00000227868	1.30137	1.05343	1.29466	0.856908	1.02007	0.917298	1.13219	1.03219	1.04885	0.957409
C1orf27 ENSG00000157181	1.18678	0.987191	1.10741	0.945465	0.738976	0.873327	0.895257	0.997613	1.0483	1.14955
[truncated: 15,949 more rows]
