# Supplementary material for: Spatial maps of prostate cancer transcriptomes reveal an unexplored landscape of heterogeneity
Source: Nat Commun. 2018 Jun 20;9:2419. doi: 10.1038/s41467-018-04724-5 (PMC6010471; doi:10.1038/s41467-018-04724-5)
Supplement: Supplementary file 9 — Supplementary Data 6 [file 41467_2018_4724_MOESM9_ESM.zip › Supplementary Dataset 3/experiment0002-baselinefeature-gamma_prior-p.tsv]

	Baseline
A1BG ENSG00000121410	0.989689
A1CF ENSG00000148584	0.981996
A2M ENSG00000175899	0.975257
A2ML1 ENSG00000166535	0.995849
A4GALT ENSG00000128274	0.98161
AAAS ENSG00000094914	0.984963
AACS ENSG00000081760	1.01138
AADAC ENSG00000114771	1.00562
AADACL2 ENSG00000197953	0.988862
AADACL4 ENSG00000204518	0.999737
AADAT ENSG00000109576	1.00444
AAED1 ENSG00000158122	0.999988
AAGAB ENSG00000103591	1.01367
AAK1 ENSG00000115977	1.00308
AAMDC ENSG00000087884	0.983213
AAMP ENSG00000127837	0.999732
AAR2 ENSG00000131043	0.988707
AARD ENSG00000205002	1.01292
AARS ENSG00000090861	0.99517
AARSD1 ENSG00000266967	0.997001
AASDH ENSG00000157426	0.991651
AASDHPPT ENSG00000149313	1.00846
AASS ENSG00000008311	0.978817
AATF ENSG00000275700	0.993945
AATK ENSG00000181409	1.02588
AATK-AS1 ENSG00000225180	1.01112
ABAT ENSG00000183044	1.00069
ABC13-47488600E17.1 ENSG00000283199	1.03421
ABC13-47656900H15.1 ENSG00000283566	0.979769
ABC7-42404400C24.1 ENSG00000277758	0.997078
ABCA1 ENSG00000165029	0.984095
ABCA10 ENSG00000154263	1.02781
ABCA12 ENSG00000144452	1.00375
ABCA13 ENSG00000179869	0.967686
ABCA2 ENSG00000107331	1.00072
ABCA3 ENSG00000167972	0.976296
ABCA4 ENSG00000198691	1.00051
ABCA5 ENSG00000154265	1.02243
ABCA6 ENSG00000154262	1.02925
ABCA7 ENSG00000064687	0.979421
ABCA8 ENSG00000141338	0.992727
ABCA9 ENSG00000154258	0.961354
ABCB1 ENSG00000085563	1.0301
ABCB10 ENSG00000135776	1.00659
ABCB11 ENSG00000073734	0.99044
ABCB4 ENSG00000005471	1.01267
ABCB5 ENSG00000004846	0.997404
ABCB6 ENSG00000115657	1.00977
ABCB7 ENSG00000131269	0.982529
ABCB8 ENSG00000197150	0.985552
ABCB9 ENSG00000150967	0.988557
ABCC1 ENSG00000103222	1.00368
ABCC10 ENSG00000124574	0.99671
ABCC11 ENSG00000121270	0.994262
ABCC12 ENSG00000140798	0.953919
ABCC2 ENSG00000023839	1.00018
ABCC3 ENSG00000108846	1.00367
ABCC4 ENSG00000125257	1.0264
ABCC5 ENSG00000114770	0.984654
ABCC6 ENSG00000091262	1.02208
ABCC8 ENSG00000006071	1.00951
ABCC9 ENSG00000069431	0.995891
ABCD1 ENSG00000101986	1.00868
ABCD2 ENSG00000173208	0.985113
ABCD3 ENSG00000117528	1.00665
ABCD4 ENSG00000119688	1.01878
ABCE1 ENSG00000164163	1.00269
ABCF1 ENSG00000204574	0.976774
ABCF2 ENSG00000033050	0.986906
ABCF3 ENSG00000161204	1.00013
ABCG1 ENSG00000160179	1.02227
ABCG2 ENSG00000118777	1.00152
ABCG4 ENSG00000172350	1.02254
ABCG5 ENSG00000138075	0.9858
ABHD1 ENSG00000143994	1.00076
ABHD10 ENSG00000144827	0.980589
ABHD11 ENSG00000106077	0.995696
ABHD12 ENSG00000100997	1.01696
ABHD12B ENSG00000131969	0.980343
ABHD13 ENSG00000139826	0.961521
ABHD14A ENSG00000248487	0.996499
ABHD14A-ACY1 ENSG00000114786	0.994439
ABHD14B ENSG00000114779	1.00641
ABHD15 ENSG00000168792	1.02322
ABHD16A ENSG00000204427	1.01962
ABHD17A ENSG00000129968	1.03207
ABHD17B ENSG00000107362	0.979823
ABHD17C ENSG00000136379	0.975229
ABHD18 ENSG00000164074	0.992474
ABHD2 ENSG00000140526	1.02768
ABHD3 ENSG00000158201	1.04094
ABHD4 ENSG00000100439	0.984836
ABHD5 ENSG00000011198	1.00785
ABHD6 ENSG00000163686	1.03402
ABHD8 ENSG00000127220	0.999647
ABI1 ENSG00000136754	0.987356
ABI2 ENSG00000138443	0.988273
ABI3 ENSG00000108798	0.995607
ABI3BP ENSG00000154175	0.988473
ABL1 ENSG00000097007	1.00184
ABL2 ENSG00000143322	0.979037
ABLIM1 ENSG00000099204	1.00896
ABLIM2 ENSG00000163995	0.99436
ABLIM3 ENSG00000173210	1.01825
ABO ENSG00000175164	0.966201
ABR ENSG00000159842	1.01306
ABRA ENSG00000174429	0.979678
ABRACL ENSG00000146386	0.973813
ABT1 ENSG00000146109	1.00072
ABTB1 ENSG00000114626	1.02703
ABTB2 ENSG00000166016	0.998388
AC002429.5 ENSG00000236197	0.967206
AC004076.7 ENSG00000268533	0.983376
AC004158.1 ENSG00000280264	1.00697
AC004381.6 ENSG00000005189	1.03126
AC004754.3 ENSG00000269881	1.01306
AC004813.1 ENSG00000279777	0.986214
AC004824.1 ENSG00000280226	1.00384
AC005281.1 ENSG00000226690	1.01845
AC005477.1 ENSG00000280188	1.05193
AC005480.1 ENSG00000279461	0.99343
AC006116.20 ENSG00000267710	1.00574
AC006328.1 ENSG00000280301	1.01334
AC006386.1 ENSG00000279115	0.985746
AC006994.3 ENSG00000279317	0.983019
AC007040.11 ENSG00000258881	1.02937
AC007906.1 ENSG00000279018	1.01763
AC008074.1 ENSG00000279644	1.00734
AC008522.1 ENSG00000279232	1.02734
AC008686.1 ENSG00000280221	1.00531
AC008759.1 ENSG00000279471	1.00609
AC008810.1 ENSG00000279126	0.999363
AC008914.1 ENSG00000279768	0.982756
AC009014.3 ENSG00000271824	0.997997
AC009060.2 ENSG00000280252	0.985448
AC009977.1 ENSG00000279335	0.99515
AC010731.4 ENSG00000235118	1.0084
AC011155.1 ENSG00000280098	1.0104
AC011380.1 ENSG00000281227	0.965473
AC012005.1 ENSG00000279274	1.00787
AC012005.2 ENSG00000279287	1.021
AC012363.1 ENSG00000281676	1.01177
AC013269.5 ENSG00000184761	1.00249
AC013461.1 ENSG00000091436	1.00451
AC016142.1 ENSG00000280141	1.01415
AC016549.1 ENSG00000281325	0.989075
AC016577.1 ENSG00000279646	0.952137
AC016991.1 ENSG00000279435	1.0064
AC017081.1 ENSG00000279921	0.975715
AC018512.1 ENSG00000279808	0.996121
AC018902.1 ENSG00000280817	0.993868
AC021106.1 ENSG00000279386	1.01496
AC024060.1 ENSG00000281584	1.02052
AC024592.12 ENSG00000267740	0.996115
AC025335.1 ENSG00000179859	1.03474
AC055733.1 ENSG00000280127	0.985038
AC055866.1 ENSG00000281079	1.02037
AC069063.2 ENSG00000279380	0.995401
AC073130.2 ENSG00000281656	0.98572
AC073657.1 ENSG00000279937	0.988922
AC074033.1 ENSG00000281137	1.02768
AC087350.1 ENSG00000281527	0.980227
AC087762.1 ENSG00000279588	0.965891
AC090154.1 ENSG00000278888	0.997783
AC090498.1 ENSG00000279483	1.01074
AC092384.1 ENSG00000280675	1.01561
AC092835.2 ENSG00000233757	1.00921
AC092881.1 ENSG00000279530	0.991658
AC100821.1 ENSG00000280473	1.00371
AC104057.1 ENSG00000280427	1.00306
AC104073.1 ENSG00000280410	0.996678
AC104304.4 ENSG00000283473	1.01137
AC104389.2 ENSG00000279824	1.01553
AC104981.1 ENSG00000278938	0.981389
AC105009.1 ENSG00000281855	0.960628
AC105052.1 ENSG00000279168	0.990116
AC109486.1 ENSG00000280447	0.992329
AC109829.1 ENSG00000233438	0.989685
AC110602.1 ENSG00000281267	1.03211
AC110615.1 ENSG00000279909	1.00769
AC112719.1 ENSG00000280671	0.99387
AC113404.1 ENSG00000254893	1.02106
AC118758.1 ENSG00000268187	1.004
AC131097.4 ENSG00000216921	1.00175
AC131263.1 ENSG00000280550	1.00723
AC138517.6 ENSG00000283288	0.963109
AC138647.1 ENSG00000226490	0.988438
AC138969.4 ENSG00000183889	1.01033
AC241377.1 ENSG00000281741	0.996462
AC241585.1 ENSG00000281571	1.01575
AC242988.1 ENSG00000278939	0.993915
AC243756.1 ENSG00000270339	0.982217
AC243945.1 ENSG00000279510	0.978048
AC245100.1 ENSG00000280649	1.0043
ACAA1 ENSG00000060971	0.994087
ACAA2 ENSG00000167315	1.01388
ACACA ENSG00000278540	1.01705
ACACB ENSG00000076555	0.993543
ACAD10 ENSG00000111271	0.978749
ACAD11 ENSG00000240303	0.96254
ACAD8 ENSG00000151498	0.999613
ACAD9 ENSG00000177646	0.992304
ACADL ENSG00000115361	0.999326
ACADM ENSG00000117054	1.01413
ACADS ENSG00000122971	1.00238
ACADSB ENSG00000196177	1.01176
ACADVL ENSG00000072778	1.00375
ACAN ENSG00000157766	1.0047
ACAP1 ENSG00000072818	1.02718
ACAP2 ENSG00000114331	1.02061
ACAP3 ENSG00000131584	0.980315
ACAT1 ENSG00000075239	1.04315
ACAT2 ENSG00000120437	1.00528
ACBD3 ENSG00000182827	1.00331
ACBD4 ENSG00000181513	1.0227
ACBD5 ENSG00000107897	1.03556
ACBD6 ENSG00000230124	0.976437
ACBD7 ENSG00000176244	1.00344
ACCS ENSG00000110455	0.98624
ACCSL ENSG00000205126	0.993034
ACD ENSG00000102977	0.993456
ACE ENSG00000159640	1.04269
ACE2 ENSG00000130234	1.00465
ACER1 ENSG00000167769	0.99195
ACER2 ENSG00000177076	1.00777
ACER3 ENSG00000078124	0.998733
ACHE ENSG00000087085	1.00823
ACIN1 ENSG00000100813	1.0087
ACKR1 ENSG00000213088	0.995388
ACKR2 ENSG00000144648	1.00886
ACKR3 ENSG00000144476	1.0077
ACKR4 ENSG00000129048	0.988916
ACLY ENSG00000131473	1.0133
ACMSD ENSG00000153086	1.00672
ACO1 ENSG00000122729	0.991911
ACO2 ENSG00000100412	0.970066
ACOD1 ENSG00000102794	0.966058
ACOT1 ENSG00000184227	0.997489
ACOT11 ENSG00000162390	0.983413
ACOT12 ENSG00000172497	1.01131
ACOT13 ENSG00000112304	1.00753
ACOT2 ENSG00000119673	1.00548
ACOT4 ENSG00000177465	1.0261
ACOT6 ENSG00000205669	0.984398
ACOT7 ENSG00000097021	0.998953
ACOT8 ENSG00000101473	0.982911
ACOT9 ENSG00000123130	0.972209
ACOX1 ENSG00000161533	1.00681
ACOX2 ENSG00000168306	1.0084
ACOX3 ENSG00000087008	0.985258
ACOXL ENSG00000153093	0.986628
ACP1 ENSG00000143727	0.956052
ACP2 ENSG00000134575	0.983968
ACP5 ENSG00000102575	1.04565
ACP6 ENSG00000162836	1.02478
ACP7 ENSG00000183760	1.00647
ACPP ENSG00000014257	1.01045
ACPT ENSG00000142513	1.00324
ACR ENSG00000100312	0.973476
ACRBP ENSG00000111644	0.973688
ACRC ENSG00000147174	0.995706
ACRV1 ENSG00000134940	1.01546
ACSBG1 ENSG00000103740	1.00164
ACSBG2 ENSG00000130377	0.990875
ACSF2 ENSG00000167107	0.9737
ACSF3 ENSG00000176715	1.01996
ACSL1 ENSG00000151726	1.01712
ACSL3 ENSG00000123983	0.998405
ACSL4 ENSG00000068366	1.00152
ACSL5 ENSG00000197142	0.994325
ACSL6 ENSG00000164398	1.00187
ACSM1 ENSG00000166743	1.02431
ACSM2A ENSG00000183747	0.973945
ACSM2B ENSG00000066813	1.01019
ACSM3 ENSG00000005187	1.0148
ACSM4 ENSG00000215009	0.999285
ACSM5 ENSG00000183549	0.999972
ACSM6 ENSG00000173124	0.970999
ACSS1 ENSG00000154930	0.989873
ACSS2 ENSG00000131069	0.971368
ACSS3 ENSG00000111058	1.01739
ACTA1 ENSG00000143632	1.00491
ACTA2 ENSG00000107796	1.02654
ACTB ENSG00000075624	1.02416
ACTBL2 ENSG00000169067	0.989407
ACTC1 ENSG00000159251	0.978979
ACTG1 ENSG00000184009	0.996448
ACTG2 ENSG00000163017	1.01715
ACTL10 ENSG00000182584	0.983692
ACTL6A ENSG00000136518	0.993039
ACTL6B ENSG00000077080	0.958389
ACTL7A ENSG00000187003	0.990758
ACTN1 ENSG00000072110	0.981359
ACTN2 ENSG00000077522	0.990903
ACTN3 ENSG00000248746	0.985244
ACTN4 ENSG00000130402	1.01929
ACTR10 ENSG00000131966	1.03379
ACTR1A ENSG00000138107	0.984425
ACTR1B ENSG00000115073	1.0563
ACTR2 ENSG00000138071	0.991809
ACTR3 ENSG00000115091	1.02498
ACTR3B ENSG00000133627	1.01007
ACTR3C ENSG00000106526	1.00955
ACTR5 ENSG00000101442	0.999178
ACTR6 ENSG00000075089	1.01513
ACTR8 ENSG00000113812	1.03134
ACTRT2 ENSG00000169717	1.03923
ACTRT3 ENSG00000184378	0.99412
ACVR1 ENSG00000115170	0.990233
ACVR1B ENSG00000135503	1.0107
ACVR1C ENSG00000123612	1.00379
ACVR2A ENSG00000121989	0.979748
ACVR2B ENSG00000114739	0.984233
ACVRL1 ENSG00000139567	0.994637
ACY1 ENSG00000243989	1.0022
ACY3 ENSG00000132744	1.00428
ACYP1 ENSG00000119640	1.0007
ACYP2 ENSG00000170634	0.982895
ADA ENSG00000196839	1.0152
ADAD1 ENSG00000164113	1.0311
ADAD2 ENSG00000140955	1.0079
ADAL ENSG00000168803	0.998002
ADAM10 ENSG00000137845	1.01387
ADAM11 ENSG00000073670	1.0068
ADAM12 ENSG00000148848	0.987764
ADAM15 ENSG00000143537	1.03592
ADAM17 ENSG00000151694	0.972568
ADAM18 ENSG00000168619	1.03983
ADAM19 ENSG00000135074	1.03859
ADAM2 ENSG00000104755	0.993723
ADAM20 ENSG00000134007	0.98723
ADAM22 ENSG00000008277	0.994134
ADAM23 ENSG00000114948	0.985289
ADAM28 ENSG00000042980	1.01684
ADAM29 ENSG00000168594	1.04175
ADAM30 ENSG00000134249	0.964215
ADAM32 ENSG00000197140	1.03341
ADAM33 ENSG00000149451	1.00292
ADAM7 ENSG00000069206	1.01539
ADAM8 ENSG00000151651	0.990135
ADAM9 ENSG00000168615	0.988977
ADAMDEC1 ENSG00000134028	0.993615
ADAMTS1 ENSG00000154734	1.03438
ADAMTS10 ENSG00000142303	0.984337
ADAMTS12 ENSG00000151388	1.03509
ADAMTS13 ENSG00000160323	1.02959
ADAMTS14 ENSG00000138316	1.00543
ADAMTS15 ENSG00000166106	0.993398
ADAMTS16 ENSG00000145536	1.0178
ADAMTS17 ENSG00000140470	1.00297
ADAMTS18 ENSG00000140873	0.951118
ADAMTS19 ENSG00000145808	1.01433
ADAMTS2 ENSG00000087116	1.02373
ADAMTS20 ENSG00000173157	1.0061
ADAMTS3 ENSG00000156140	0.979298
ADAMTS4 ENSG00000158859	1.0172
ADAMTS5 ENSG00000154736	0.987489
ADAMTS6 ENSG00000049192	1.01088
ADAMTS7 ENSG00000136378	0.972499
ADAMTS8 ENSG00000134917	0.989785
ADAMTS9 ENSG00000163638	0.975729
ADAMTSL1 ENSG00000178031	1.03502
ADAMTSL2 ENSG00000197859	0.97057
ADAMTSL3 ENSG00000156218	0.972851
ADAMTSL4 ENSG00000143382	1.00265
ADAMTSL5 ENSG00000185761	0.996521
ADAP1 ENSG00000105963	0.98257
ADAP2 ENSG00000184060	0.988748
ADAR ENSG00000160710	1.01189
ADARB1 ENSG00000197381	0.995127
ADARB2 ENSG00000185736	1.02492
ADAT1 ENSG00000065457	0.992927
ADAT2 ENSG00000189007	1.00061
ADAT3 ENSG00000213638	0.977186
ADCK1 ENSG00000063761	1.02506
ADCK2 ENSG00000133597	0.979424
ADCK3 ENSG00000163050	1.01434
ADCK4 ENSG00000123815	0.971087
ADCK5 ENSG00000173137	0.996502
ADCY1 ENSG00000164742	0.978957
ADCY10 ENSG00000143199	1.00781
ADCY2 ENSG00000078295	1.015
ADCY3 ENSG00000138031	0.990726
ADCY4 ENSG00000129467	1.00896
ADCY5 ENSG00000173175	0.992494
ADCY6 ENSG00000174233	1.01771
ADCY7 ENSG00000121281	1.00903
ADCY8 ENSG00000155897	1.00182
ADCY9 ENSG00000162104	0.999849
ADCYAP1 ENSG00000141433	1.00414
ADCYAP1R1 ENSG00000078549	1.0261
ADD1 ENSG00000087274	1.01784
ADD2 ENSG00000075340	1.01228
ADD3 ENSG00000148700	0.995002
ADGB ENSG00000118492	0.976666
ADGRA1 ENSG00000197177	0.993895
ADGRA2 ENSG00000020181	0.987488
ADGRA3 ENSG00000152990	1.00553
ADGRB1 ENSG00000181790	0.962469
ADGRB2 ENSG00000121753	0.975607
ADGRB3 ENSG00000135298	1.00951
ADGRD1 ENSG00000111452	0.961621
ADGRD2 ENSG00000180264	1.02594
ADGRE1 ENSG00000174837	1.00251
ADGRE2 ENSG00000127507	1.037
ADGRE3 ENSG00000131355	0.990419
ADGRE5 ENSG00000123146	0.984864
ADGRF1 ENSG00000153292	1.01963
ADGRF2 ENSG00000164393	1.0123
ADGRF3 ENSG00000173567	0.990236
ADGRF4 ENSG00000153294	0.988507
ADGRF5 ENSG00000069122	0.985029
ADGRG1 ENSG00000205336	1.01737
ADGRG2 ENSG00000173698	0.96706
ADGRG3 ENSG00000182885	1.01374
ADGRG4 ENSG00000156920	1.04364
ADGRG5 ENSG00000159618	0.97271
ADGRG6 ENSG00000112414	0.995066
ADGRG7 ENSG00000144820	0.995513
ADGRL1 ENSG00000072071	1.01438
ADGRL2 ENSG00000117114	1.03873
ADGRL3 ENSG00000150471	1.03711
ADGRL4 ENSG00000162618	0.970717
ADGRV1 ENSG00000164199	1.00503
ADH1A ENSG00000187758	0.986684
ADH1B ENSG00000196616	1.02774
ADH1C ENSG00000248144	1.00253
ADH4 ENSG00000198099	1.00189
ADH5 ENSG00000197894	0.992718
ADH6 ENSG00000172955	1.01094
ADH7 ENSG00000196344	0.978884
ADHFE1 ENSG00000147576	1.03073
ADI1 ENSG00000182551	0.946584
ADIG ENSG00000182035	1.01865
ADIPOQ ENSG00000181092	0.975873
ADIPOR1 ENSG00000159346	1.01344
ADIPOR2 ENSG00000006831	0.99661
ADIRF ENSG00000148671	1.01865
ADK ENSG00000156110	0.991505
ADM ENSG00000148926	1.00287
ADM2 ENSG00000128165	1.02915
ADM5 ENSG00000224420	1.03871
ADNP ENSG00000101126	0.987333
ADNP2 ENSG00000101544	1.03866
ADO ENSG00000181915	1.033
ADORA1 ENSG00000163485	0.991888
ADORA2A ENSG00000128271	1.00182
ADORA2B ENSG00000170425	0.991489
ADORA3 ENSG00000282608	1.0136
ADPGK ENSG00000159322	0.95047
ADPRH ENSG00000144843	0.975073
ADPRHL1 ENSG00000153531	0.995873
ADPRHL2 ENSG00000116863	0.986255
ADPRM ENSG00000170222	1.03609
ADRA1A ENSG00000120907	0.983783
ADRA1B ENSG00000170214	0.989642
ADRA1D ENSG00000171873	1.00839
ADRA2A ENSG00000150594	0.979862
ADRA2B ENSG00000274286	0.987727
ADRA2C ENSG00000184160	0.995873
ADRB1 ENSG00000043591	0.98395
ADRB2 ENSG00000169252	1.02229
ADRB3 ENSG00000188778	0.963853
ADRM1 ENSG00000130706	0.981701
ADSL ENSG00000239900	1.00416
ADSS ENSG00000035687	1.03897
ADSSL1 ENSG00000185100	0.995889
ADTRP ENSG00000111863	1.01068
AEBP1 ENSG00000106624	1.00548
AEBP2 ENSG00000139154	1.00218
AEN ENSG00000181026	0.999673
AES ENSG00000104964	0.991509
AF011889.5 ENSG00000241489	0.988778
AF111168.1 ENSG00000280308	0.970282
AF131216.1 ENSG00000280273	0.972012
AF165138.7 ENSG00000243440	1.01654
AFAP1 ENSG00000196526	1.02046
AFAP1L1 ENSG00000157510	0.998171
AFAP1L2 ENSG00000169129	1.00447
AFF1 ENSG00000172493	0.998213
AFF2 ENSG00000155966	1.02227
AFF3 ENSG00000144218	0.98484
AFF4 ENSG00000072364	0.989838
AFG3L2 ENSG00000141385	0.976241
AFM ENSG00000079557	1.0137
AFMID ENSG00000183077	0.973896
AFP ENSG00000081051	0.992176
AFTPH ENSG00000119844	0.993737
AGA ENSG00000038002	0.960989
AGAP1 ENSG00000157985	0.999309
AGAP14P ENSG00000279058	0.978998
AGAP2 ENSG00000135439	1.0188
AGAP3 ENSG00000133612	0.971808
AGAP4 ENSG00000188234	1.02201
AGAP5 ENSG00000172650	0.977022
AGAP6 ENSG00000204149	0.946745
AGAP9 ENSG00000204172	1.00186
AGBL1 ENSG00000273540	0.976515
AGBL2 ENSG00000165923	0.971392
AGBL3 ENSG00000146856	1.01528
AGBL4 ENSG00000186094	0.99823
AGBL5 ENSG00000084693	0.971771
AGER ENSG00000204305	0.995642
AGFG1 ENSG00000173744	1.04775
AGFG2 ENSG00000106351	0.971597
AGGF1 ENSG00000164252	0.99094
AGK ENSG00000006530	0.960802
AGL ENSG00000162688	0.969213
AGMAT ENSG00000116771	0.9901
AGMO ENSG00000187546	0.995335
AGO1 ENSG00000092847	0.974051
AGO2 ENSG00000123908	1.00745
AGO3 ENSG00000126070	1.00003
AGO4 ENSG00000134698	1.00485
AGPAT1 ENSG00000204310	1.02375
AGPAT2 ENSG00000169692	1.01883
AGPAT3 ENSG00000160216	0.984324
AGPAT4 ENSG00000026652	1.0179
AGPAT5 ENSG00000155189	1.00267
AGPS ENSG00000018510	1.00579
AGR2 ENSG00000106541	1.0105
AGR3 ENSG00000173467	1.04404
AGRN ENSG00000188157	1.01588
AGRP ENSG00000159723	0.997757
AGT ENSG00000135744	0.999757
AGTPBP1 ENSG00000135049	0.998582
AGTR1 ENSG00000144891	1.03588
AGTRAP ENSG00000177674	1.01553
AGXT ENSG00000172482	1.01575
AGXT2 ENSG00000113492	1.01371
AHCTF1 ENSG00000153207	0.953577
AHCY ENSG00000101444	0.986603
AHCYL1 ENSG00000168710	1.00602
AHCYL2 ENSG00000158467	1.00554
AHDC1 ENSG00000126705	0.97363
AHI1 ENSG00000135541	0.975351
AHNAK ENSG00000124942	1.00166
AHNAK2 ENSG00000185567	0.982276
AHR ENSG00000106546	1.00298
AHRR ENSG00000063438	1.0588
AHSA1 ENSG00000100591	0.992498
AHSA2 ENSG00000173209	1.01827
AHSG ENSG00000145192	0.976722
AHSP ENSG00000169877	1.00667
AICDA ENSG00000111732	0.98277
AIDA ENSG00000186063	1.02371
AIF1 ENSG00000204472	0.984054
AIF1L ENSG00000126878	0.966752
AIFM1 ENSG00000156709	1.0022
AIFM2 ENSG00000042286	1.00237
AIFM3 ENSG00000183773	0.989991
AIG1 ENSG00000146416	0.973848
AIM1 ENSG00000112297	0.990816
AIM1L ENSG00000176092	1.0057
AIM2 ENSG00000163568	0.966374
AIMP1 ENSG00000164022	0.986823
AIMP2 ENSG00000106305	1.00115
AIP ENSG00000110711	1.01612
AIPL1 ENSG00000129221	1.00534
AIRE ENSG00000160224	1.01918
AJ239318.1 ENSG00000280108	0.989195
AJAP1 ENSG00000196581	1.01884
AJUBA ENSG00000129474	1.03183
AK1 ENSG00000106992	1.04643
AK2 ENSG00000004455	0.988639
AK3 ENSG00000147853	0.98928
AK4 ENSG00000162433	1.02668
AK5 ENSG00000154027	1.01601
AK6 ENSG00000085231	1.01696
AK7 ENSG00000140057	1.01414
AK8 ENSG00000165695	0.957618
AK9 ENSG00000155085	0.984782
AKAP1 ENSG00000121057	0.984578
AKAP10 ENSG00000108599	0.962424
AKAP11 ENSG00000023516	1.01802
AKAP12 ENSG00000131016	1.0198
AKAP13 ENSG00000170776	1.01812
AKAP14 ENSG00000186471	0.9681
AKAP17A ENSG00000197976	1.02519
AKAP3 ENSG00000111254	0.995011
AKAP4 ENSG00000147081	1.00326
AKAP5 ENSG00000179841	1.03344
AKAP6 ENSG00000151320	0.998187
AKAP7 ENSG00000118507	0.999742
AKAP8 ENSG00000105127	1.03564
AKAP8L ENSG00000011243	1.02566
AKAP9 ENSG00000127914	0.983128
AKIP1 ENSG00000166452	0.985694
AKIRIN1 ENSG00000174574	0.995411
AKIRIN2 ENSG00000135334	0.996769
AKNA ENSG00000106948	0.994028
AKNAD1 ENSG00000162641	0.980032
AKR1A1 ENSG00000117448	0.97905
AKR1B1 ENSG00000085662	1.01239
AKR1B10 ENSG00000198074	1.06413
AKR1B15 ENSG00000227471	1.00963
AKR1C1 ENSG00000187134	0.981753
AKR1C2 ENSG00000151632	0.990665
AKR1C3 ENSG00000196139	0.957489
AKR1C4 ENSG00000198610	1.00207
AKR1D1 ENSG00000122787	1.00675
AKR1E2 ENSG00000165568	1.01118
AKR7A2 ENSG00000053371	0.974135
AKR7A3 ENSG00000162482	0.956437
AKR7L ENSG00000211454	1.0247
AKT1 ENSG00000142208	0.982807
AKT1S1 ENSG00000204673	0.993701
AKT2 ENSG00000105221	1.03817
AKT3 ENSG00000117020	1.02055
AKTIP ENSG00000166971	1.0085
AL023806.1 ENSG00000280184	0.976634
AL049794.1 ENSG00000280240	1.02597
AL049872.1 ENSG00000279963	0.996928
AL133475.1 ENSG00000281602	1.01116
AL135745.1 ENSG00000279654	0.999733
AL135787.1 ENSG00000283263	0.955712
AL354828.1 ENSG00000279282	1.00639
AL354828.2 ENSG00000280175	1.01499
AL356053.1 ENSG00000150076	0.987685
AL356289.1 ENSG00000279096	0.981263
AL356585.1 ENSG00000279081	0.983622
AL357140.1 ENSG00000280113	1.02619
AL358852.1 ENSG00000278899	0.967273
AL365181.1 ENSG00000280316	0.964614
AL513523.2 ENSG00000279767	0.98594
AL589743.1 ENSG00000279508	0.998195
AL590235.1 ENSG00000280230	1.05767
AL645922.1 ENSG00000279546	0.974302
ALAD ENSG00000148218	1.00814
ALAS1 ENSG00000023330	0.978784
ALAS2 ENSG00000158578	0.979357
ALB ENSG00000163631	0.97533
ALCAM ENSG00000170017	0.990243
ALDH16A1 ENSG00000161618	0.988238
ALDH18A1 ENSG00000059573	0.986305
ALDH1A1 ENSG00000165092	0.995168
ALDH1A2 ENSG00000128918	1.00694
ALDH1A3 ENSG00000184254	1.02966
ALDH1B1 ENSG00000137124	1.0016
ALDH1L1 ENSG00000144908	0.974416
ALDH1L2 ENSG00000136010	1.0184
ALDH3A1 ENSG00000108602	1.00164
ALDH3A2 ENSG00000072210	0.999683
ALDH3B1 ENSG00000006534	1.01027
ALDH3B2 ENSG00000132746	0.995763
ALDH4A1 ENSG00000159423	0.989814
ALDH5A1 ENSG00000112294	0.977122
ALDH6A1 ENSG00000119711	1.00004
ALDH7A1 ENSG00000164904	0.989627
ALDH8A1 ENSG00000118514	0.982374
ALDH9A1 ENSG00000143149	1.00584
ALDOA ENSG00000149925	1.0046
ALDOB ENSG00000136872	0.989391
ALDOC ENSG00000109107	0.992833
ALG1 ENSG00000033011	1.02
ALG10 ENSG00000139133	1.01108
ALG10B ENSG00000175548	0.998963
ALG11 ENSG00000253710	0.971395
ALG12 ENSG00000182858	1.01676
ALG13 ENSG00000101901	0.989863
ALG14 ENSG00000172339	0.982702
ALG1L ENSG00000189366	0.96156
ALG1L2 ENSG00000251287	1.00118
ALG2 ENSG00000119523	0.979946
ALG3 ENSG00000214160	1.00787
ALG5 ENSG00000120697	1.00964
ALG6 ENSG00000088035	0.994468
ALG8 ENSG00000159063	0.98716
ALG9 ENSG00000086848	0.993011
ALK ENSG00000171094	0.975076
ALKBH1 ENSG00000100601	0.954509
ALKBH2 ENSG00000189046	1.00722
ALKBH3 ENSG00000166199	1.02055
ALKBH4 ENSG00000160993	0.962393
ALKBH5 ENSG00000091542	1.00914
ALKBH6 ENSG00000239382	0.994647
ALKBH7 ENSG00000125652	0.987092
ALKBH8 ENSG00000137760	0.979919
ALLC ENSG00000151360	1.00421
ALMS1 ENSG00000116127	1.02419
ALOX12 ENSG00000108839	0.976002
ALOX12B ENSG00000179477	0.978372
ALOX15 ENSG00000161905	0.985283
ALOX15B ENSG00000179593	0.975672
ALOX5 ENSG00000012779	1.00272
ALOX5AP ENSG00000132965	1.03515
ALOXE3 ENSG00000179148	0.964804
ALPK1 ENSG00000073331	1.02019
ALPK2 ENSG00000198796	0.989884
ALPK3 ENSG00000136383	1.00072
ALPL ENSG00000162551	1.03706
ALPP ENSG00000163283	1.01299
ALS2 ENSG00000003393	1.00487
ALS2CL ENSG00000178038	1.01476
ALS2CR11 ENSG00000155754	0.97402
ALS2CR12 ENSG00000155749	0.978602
ALX1 ENSG00000180318	1.02336
ALX3 ENSG00000156150	1.01654
ALX4 ENSG00000052850	1.01314
ALYREF ENSG00000183684	1.01398
AMACR ENSG00000242110	0.996027
AMBN ENSG00000178522	0.967634
AMBP ENSG00000106927	0.990302
AMBRA1 ENSG00000110497	1.00782
AMD1 ENSG00000123505	0.981065
AMDHD1 ENSG00000139344	0.950921
AMDHD2 ENSG00000162066	0.97755
AMELX ENSG00000125363	1.01476
AMELY ENSG00000099721	0.987116
AMER1 ENSG00000184675	0.997375
AMER2 ENSG00000165566	0.99718
AMER3 ENSG00000178171	1.05298
AMFR ENSG00000159461	0.990852
AMH ENSG00000104899	0.985603
AMHR2 ENSG00000135409	0.994252
AMIGO1 ENSG00000181754	1.00097
AMIGO2 ENSG00000139211	1.02163
AMIGO3 ENSG00000176020	0.963355
AMMECR1 ENSG00000101935	1.00441
AMMECR1L ENSG00000144233	1.02806
AMN ENSG00000166126	1.00513
AMN1 ENSG00000151743	1.00139
AMOT ENSG00000126016	1.014
AMOTL1 ENSG00000166025	0.961656
AMOTL2 ENSG00000114019	0.961285
AMPD1 ENSG00000116748	1.00076
AMPD2 ENSG00000116337	1.02116
AMPD3 ENSG00000133805	1.06358
AMPH ENSG00000078053	1.00843
AMT ENSG00000145020	0.999371
AMTN ENSG00000187689	0.971844
AMY1A ENSG00000237763	0.99099
AMY1B ENSG00000174876	0.990218
AMY1C ENSG00000187733	1.02545
AMY2A ENSG00000243480	0.985202
AMY2B ENSG00000240038	0.989018
AMZ1 ENSG00000174945	0.96676
AMZ2 ENSG00000196704	1.00865
ANAPC1 ENSG00000153107	1.01473
ANAPC10 ENSG00000164162	1.02081
ANAPC11 ENSG00000141552	0.98277
ANAPC13 ENSG00000129055	0.967692
ANAPC15 ENSG00000110200	0.993428
ANAPC16 ENSG00000166295	1.02881
ANAPC2 ENSG00000176248	1.00864
ANAPC4 ENSG00000053900	1.01896
ANAPC5 ENSG00000089053	1.00681
ANAPC7 ENSG00000196510	1.01543
ANG ENSG00000214274	1.02258
ANGEL1 ENSG00000013523	0.998053
ANGEL2 ENSG00000174606	1.02982
ANGPT1 ENSG00000154188	1.01843
ANGPT2 ENSG00000091879	0.97345
ANGPT4 ENSG00000101280	0.988089
ANGPTL1 ENSG00000116194	1.02556
ANGPTL2 ENSG00000136859	0.989024
ANGPTL3 ENSG00000132855	1.01075
ANGPTL4 ENSG00000167772	0.99758
ANGPTL5 ENSG00000187151	1.0154
ANGPTL6 ENSG00000130812	1.00159
ANGPTL7 ENSG00000171819	1.00767
ANGPTL8 ENSG00000130173	1.02671
ANHX ENSG00000227059	1.00572
ANK1 ENSG00000029534	1.02367
ANK2 ENSG00000145362	0.983971
ANK3 ENSG00000151150	0.997809
ANKAR ENSG00000151687	1.00442
ANKDD1A ENSG00000166839	1.01843
ANKDD1B ENSG00000189045	1.01637
ANKEF1 ENSG00000132623	0.990137
ANKFN1 ENSG00000153930	0.997326
ANKFY1 ENSG00000185722	0.987548
ANKH ENSG00000154122	1.02366
ANKHD1 ENSG00000131503	1.01059
ANKHD1-EIF4EBP3 ENSG00000254996	1.00692
ANKIB1 ENSG00000001629	1.0387
ANKK1 ENSG00000170209	0.996449
ANKLE1 ENSG00000160117	1.01485
ANKLE2 ENSG00000176915	1.00644
ANKMY1 ENSG00000144504	0.977288
ANKMY2 ENSG00000106524	0.987833
ANKRA2 ENSG00000164331	0.993394
ANKRD1 ENSG00000148677	1.00047
ANKRD10 ENSG00000088448	0.995701
ANKRD11 ENSG00000167522	1.04676
ANKRD12 ENSG00000101745	0.972634
ANKRD13A ENSG00000076513	1.00526
ANKRD13B ENSG00000198720	1.02009
ANKRD13C ENSG00000118454	0.983389
ANKRD13D ENSG00000172932	0.994818
ANKRD16 ENSG00000134461	1.0023
ANKRD17 ENSG00000132466	1.0134
ANKRD18A ENSG00000180071	0.954726
ANKRD18B ENSG00000230453	0.991319
ANKRD2 ENSG00000165887	0.977678
ANKRD20A1 ENSG00000260691	1.01458
ANKRD20A2 ENSG00000183148	0.985808
ANKRD20A3 ENSG00000276203	0.985196
ANKRD20A4 ENSG00000172014	0.992091
ANKRD22 ENSG00000152766	1.0109
ANKRD23 ENSG00000163126	0.996183
ANKRD24 ENSG00000089847	0.987622
ANKRD26 ENSG00000107890	0.98384
ANKRD27 ENSG00000105186	0.985354
ANKRD28 ENSG00000206560	1.04061
ANKRD29 ENSG00000154065	1.02861
ANKRD30A ENSG00000148513	0.998222
ANKRD30B ENSG00000180777	0.972988
ANKRD30BL ENSG00000163046	1.00386
ANKRD31 ENSG00000145700	0.970285
ANKRD33 ENSG00000167612	0.986781
ANKRD33B ENSG00000164236	0.980328
ANKRD34A ENSG00000272031	1.03676
ANKRD34B ENSG00000189127	1.008
ANKRD34C ENSG00000235711	0.979551
ANKRD35 ENSG00000198483	1.00134
ANKRD36 ENSG00000135976	0.986003
ANKRD36B ENSG00000196912	1.01131
ANKRD36C ENSG00000174501	1.00065
ANKRD37 ENSG00000186352	0.981065
ANKRD39 ENSG00000213337	1.00588
ANKRD40 ENSG00000154945	0.997151
ANKRD42 ENSG00000137494	1.00381
ANKRD44 ENSG00000065413	1.01805
ANKRD45 ENSG00000183831	0.982531
ANKRD46 ENSG00000186106	1.02976
ANKRD49 ENSG00000168876	1.01393
ANKRD50 ENSG00000151458	0.990509
ANKRD52 ENSG00000139645	1.02721
ANKRD53 ENSG00000144031	1.0522
ANKRD54 ENSG00000100124	1.0022
ANKRD55 ENSG00000164512	0.98377
ANKRD6 ENSG00000135299	0.997782
ANKRD61 ENSG00000157999	0.97553
ANKRD62 ENSG00000181626	1.00309
ANKRD65 ENSG00000235098	0.982908
ANKRD66 ENSG00000230062	1.01183
ANKRD7 ENSG00000106013	1.02395
ANKRD9 ENSG00000156381	1.02168
ANKS1A ENSG00000064999	1.01017
ANKS1B ENSG00000185046	0.987137
ANKS3 ENSG00000168096	0.958181
ANKS4B ENSG00000175311	1.06287
ANKS6 ENSG00000165138	1.00594
ANKUB1 ENSG00000206199	1.00257
ANKZF1 ENSG00000163516	0.971213
ANLN ENSG00000011426	1.00483
ANO1 ENSG00000131620	0.997577
ANO10 ENSG00000160746	0.995225
ANO2 ENSG00000047617	1.01566
ANO3 ENSG00000134343	1.03492
ANO4 ENSG00000151572	1.0035
ANO5 ENSG00000171714	0.968672
ANO6 ENSG00000177119	1.01301
ANO7 ENSG00000146205	1.00009
ANO8 ENSG00000074855	0.982843
ANO9 ENSG00000185101	0.991861
ANOS1 ENSG00000011201	1.02191
ANP32A ENSG00000140350	1.02147
ANP32B ENSG00000136938	1.0179
ANP32D ENSG00000139223	0.987503
ANP32E ENSG00000143401	1.00873
ANPEP ENSG00000166825	0.991162
ANTXR1 ENSG00000169604	1.00901
ANTXR2 ENSG00000163297	1.02275
ANTXRL ENSG00000274209	1.01767
ANXA1 ENSG00000135046	0.965074
ANXA10 ENSG00000109511	1.00146
ANXA11 ENSG00000122359	0.953996
ANXA13 ENSG00000104537	1.01716
ANXA2 ENSG00000182718	0.991344
ANXA2R ENSG00000177721	0.976075
ANXA3 ENSG00000138772	0.992193
ANXA4 ENSG00000196975	0.98607
ANXA5 ENSG00000164111	0.999107
ANXA6 ENSG00000197043	0.999649
ANXA7 ENSG00000138279	0.955475
ANXA8 ENSG00000265190	1.00459
ANXA8L1 ENSG00000264230	0.973136
ANXA9 ENSG00000143412	1.03256
AOAH ENSG00000136250	0.988889
AOC1 ENSG00000002726	0.989972
AOC2 ENSG00000131480	1.0142
AOC3 ENSG00000131471	1.00776
AOX1 ENSG00000138356	1.01341
AP000275.65 ENSG00000265590	0.98499
AP000295.9 ENSG00000249624	0.997626
AP000304.12 ENSG00000249209	0.971657
AP000349.2 ENSG00000280178	0.997801
AP000350.10 ENSG00000251357	0.995703
AP000687.1 ENSG00000280170	1.00225
AP000721.4 ENSG00000256100	1.03994
AP000769.1 ENSG00000279576	0.981875
AP000866.1 ENSG00000279342	1.01153
AP001888.1 ENSG00000281781	0.999675
AP002962.1 ENSG00000279906	1.01577
AP006285.2 ENSG00000278919	1.03931
AP1AR ENSG00000138660	0.991979
AP1B1 ENSG00000100280	0.989885
AP1G1 ENSG00000166747	0.969629
AP1G2 ENSG00000213983	1.00087
AP1M1 ENSG00000072958	0.997601
AP1M2 ENSG00000129354	1.00043
AP1S1 ENSG00000106367	0.971744
AP1S2 ENSG00000182287	0.990353
AP1S3 ENSG00000152056	1.03003
AP2A1 ENSG00000196961	1.01612
AP2A2 ENSG00000183020	0.971778
AP2B1 ENSG00000006125	0.993559
AP2M1 ENSG00000161203	1.00066
AP2S1 ENSG00000042753	1.00616
AP3B1 ENSG00000132842	1.0169
AP3B2 ENSG00000103723	1.01759
AP3D1 ENSG00000065000	1.00275
AP3M1 ENSG00000185009	1.02326
AP3M2 ENSG00000070718	0.960154
AP3S1 ENSG00000177879	1.0256
AP3S2 ENSG00000157823	1.01418
AP4B1 ENSG00000134262	0.982114
AP4E1 ENSG00000081014	0.971921
AP4M1 ENSG00000221838	1.00872
AP4S1 ENSG00000100478	0.974805
AP5B1 ENSG00000254470	1.02204
AP5M1 ENSG00000053770	1.00753
AP5S1 ENSG00000125843	0.979339
AP5Z1 ENSG00000242802	0.992573
APAF1 ENSG00000120868	1.01265
APBA1 ENSG00000107282	0.980816
APBA2 ENSG00000034053	0.987461
APBA3 ENSG00000011132	0.981141
APBB1 ENSG00000166313	1.00694
APBB1IP ENSG00000077420	1.01632
APBB2 ENSG00000163697	0.990843
APBB3 ENSG00000113108	1.02575
APC ENSG00000134982	0.988737
APC2 ENSG00000115266	1.00905
APCDD1 ENSG00000154856	1.03175
APCDD1L ENSG00000198768	0.996633
APCS ENSG00000132703	0.994389
APEH ENSG00000164062	1.03138
APELA ENSG00000248329	1.02515
APEX1 ENSG00000100823	1.00559
APEX2 ENSG00000169188	1.00164
APH1A ENSG00000117362	0.981413
APH1B ENSG00000138613	0.981574
API5 ENSG00000166181	0.988541
APIP ENSG00000149089	1.02034
APITD1 ENSG00000175279	0.985014
APITD1-CORT ENSG00000251503	1.05224
APLF ENSG00000169621	1.00375
APLN ENSG00000171388	0.991569
APLNR ENSG00000134817	0.990281
APLP1 ENSG00000105290	0.993336
APLP2 ENSG00000084234	1.026
APMAP ENSG00000101474	1.01305
APOA1 ENSG00000118137	1.03514
APOA2 ENSG00000158874	1.01878
APOB ENSG00000084674	0.979754
APOBEC1 ENSG00000111701	0.961883
APOBEC2 ENSG00000124701	1.01449
APOBEC3A ENSG00000128383	0.978104
APOBEC3B ENSG00000179750	0.986639
APOBEC3C ENSG00000244509	0.983498
APOBEC3D ENSG00000243811	0.977372
APOBEC3F ENSG00000128394	0.979461
APOBEC3G ENSG00000239713	0.988192
APOBEC3H ENSG00000100298	0.99288
APOBEC4 ENSG00000173627	0.991731
APOBR ENSG00000184730	0.991561
APOC1 ENSG00000130208	1.00661
APOC2 ENSG00000234906	0.99291
APOC3 ENSG00000110245	0.986555
APOC4 ENSG00000267467	1.02093
APOD ENSG00000189058	1.0005
APOE ENSG00000130203	0.989343
APOF ENSG00000175336	0.991611
APOH ENSG00000091583	0.971878
APOL1 ENSG00000100342	1.01322
APOL2 ENSG00000128335	0.966675
APOL3 ENSG00000128284	1.01207
APOL4 ENSG00000100336	1.0236
APOL6 ENSG00000221963	1.00036
APOLD1 ENSG00000178878	1.01836
APOM ENSG00000204444	1.01265
APOO ENSG00000184831	0.977439
APOOL ENSG00000155008	0.989656
APP ENSG00000142192	0.987544
APPBP2 ENSG00000062725	0.981723
APPL1 ENSG00000157500	1.01942
APPL2 ENSG00000136044	0.986632
APRT ENSG00000198931	0.971056
APTX ENSG00000137074	1.01964
AQP1 ENSG00000240583	0.966399
AQP10 ENSG00000143595	1.02693
AQP11 ENSG00000178301	1.01004
AQP12A ENSG00000184945	0.998194
AQP12B ENSG00000185176	1.01031
AQP2 ENSG00000167580	0.993193
AQP3 ENSG00000165272	0.988374
AQP4 ENSG00000171885	0.971313
AQP5 ENSG00000161798	1.00239
AQP6 ENSG00000086159	1.01153
AQP7 ENSG00000165269	1.00604
AQP8 ENSG00000103375	0.989976
AQP9 ENSG00000103569	0.986872
AQR ENSG00000021776	1.0117
AR ENSG00000169083	1.01938
ARAF ENSG00000078061	0.953349
ARAP1 ENSG00000186635	0.984327
ARAP2 ENSG00000047365	1.00931
ARAP3 ENSG00000120318	1.02332
ARC ENSG00000198576	1.00211
ARCN1 ENSG00000095139	0.994563
AREG ENSG00000109321	1.0177
AREL1 ENSG00000119682	1.0074
ARF1 ENSG00000143761	0.994229
ARF3 ENSG00000134287	1.00781
ARF4 ENSG00000168374	0.970224
ARF5 ENSG00000004059	1.01994
ARF6 ENSG00000165527	0.96324
ARFGAP1 ENSG00000101199	1.00419
ARFGAP2 ENSG00000149182	0.971196
ARFGAP3 ENSG00000242247	1.00354
ARFGEF1 ENSG00000066777	1.00907
ARFGEF2 ENSG00000124198	1.00121
ARFGEF3 ENSG00000112379	0.981593
ARFIP1 ENSG00000164144	0.995528
ARFIP2 ENSG00000132254	0.989411
ARFRP1 ENSG00000101246	0.977144
ARG1 ENSG00000118520	0.998561
ARG2 ENSG00000081181	0.99946
ARGFX ENSG00000186103	1.00201
ARGLU1 ENSG00000134884	0.955899
ARHGAP1 ENSG00000175220	1.01669
ARHGAP10 ENSG00000071205	0.973475
ARHGAP11A ENSG00000198826	1.02079
ARHGAP11B ENSG00000187951	0.988849
ARHGAP12 ENSG00000165322	0.988481
ARHGAP15 ENSG00000075884	1.01942
ARHGAP17 ENSG00000140750	0.977703
ARHGAP18 ENSG00000146376	1.00754
ARHGAP19 ENSG00000213390	1.00448
ARHGAP20 ENSG00000137727	0.970165
ARHGAP21 ENSG00000107863	1.02177
ARHGAP22 ENSG00000128805	1.04212
ARHGAP23 ENSG00000275832	0.963326
ARHGAP24 ENSG00000138639	1.01045
ARHGAP25 ENSG00000163219	1.02243
ARHGAP26 ENSG00000145819	0.986083
ARHGAP27 ENSG00000159314	1.01218
ARHGAP28 ENSG00000088756	1.00546
ARHGAP29 ENSG00000137962	0.99355
ARHGAP30 ENSG00000186517	1.01602
ARHGAP31 ENSG00000031081	0.976475
ARHGAP32 ENSG00000134909	1.00104
ARHGAP33 ENSG00000004777	0.985919
ARHGAP35 ENSG00000160007	0.98421
ARHGAP36 ENSG00000147256	0.98919
ARHGAP39 ENSG00000147799	1.01628
ARHGAP4 ENSG00000089820	0.979179
ARHGAP40 ENSG00000124143	1.00161
ARHGAP42 ENSG00000165895	1.00969
ARHGAP44 ENSG00000006740	0.968637
ARHGAP45 ENSG00000180448	0.969896
ARHGAP5 ENSG00000100852	0.990763
ARHGAP6 ENSG00000047648	0.967046
ARHGAP8 ENSG00000241484	0.98247
ARHGAP9 ENSG00000123329	0.99107
ARHGDIA ENSG00000141522	1.00556
ARHGDIB ENSG00000111348	1.03969
ARHGDIG ENSG00000242173	0.97999
ARHGEF1 ENSG00000076928	0.956038
ARHGEF10 ENSG00000104728	1.00126
ARHGEF10L ENSG00000074964	1.01516
ARHGEF11 ENSG00000132694	1.032
ARHGEF12 ENSG00000196914	1.0177
ARHGEF15 ENSG00000198844	0.991616
ARHGEF16 ENSG00000130762	1.00031
ARHGEF17 ENSG00000110237	0.978878
ARHGEF18 ENSG00000104880	1.02724
ARHGEF19 ENSG00000142632	1.01135
ARHGEF2 ENSG00000116584	0.99502
ARHGEF25 ENSG00000240771	1.00679
ARHGEF26 ENSG00000114790	0.970488
ARHGEF28 ENSG00000214944	1.02151
ARHGEF3 ENSG00000163947	1.00163
ARHGEF33 ENSG00000214694	0.99633
ARHGEF35 ENSG00000213214	0.993126
ARHGEF37 ENSG00000183111	0.996215
ARHGEF38 ENSG00000236699	0.997239
ARHGEF39 ENSG00000137135	1.01076
ARHGEF4 ENSG00000136002	1.04723
ARHGEF40 ENSG00000165801	0.991383
ARHGEF5 ENSG00000050327	1.00898
ARHGEF6 ENSG00000129675	1.01557
ARHGEF7 ENSG00000102606	1.01175
ARHGEF9 ENSG00000131089	0.998676
ARID1A ENSG00000117713	0.986756
ARID1B ENSG00000049618	0.993008
ARID2 ENSG00000189079	0.983195
ARID3A ENSG00000116017	0.970692
ARID3B ENSG00000179361	0.962279
ARID4A ENSG00000032219	1.01954
ARID4B ENSG00000054267	1.00098
ARID5A ENSG00000196843	1.01811
ARID5B ENSG00000150347	0.984726
ARIH1 ENSG00000166233	1.01314
ARIH2 ENSG00000177479	1.02633
ARIH2OS ENSG00000221883	1.00346
ARL1 ENSG00000120805	0.989889
ARL10 ENSG00000175414	0.980477
ARL11 ENSG00000152213	0.991602
ARL13B ENSG00000169379	0.995365
ARL14 ENSG00000179674	0.992658
ARL14EP ENSG00000152219	0.973528
ARL15 ENSG00000185305	0.991248
ARL16 ENSG00000214087	0.984953
ARL17A ENSG00000185829	0.97352
ARL17B ENSG00000228696	1.01732
ARL2 ENSG00000213465	0.959631
ARL2BP ENSG00000102931	1.03036
ARL3 ENSG00000138175	1.01377
ARL4A ENSG00000122644	1.00946
ARL4C ENSG00000188042	1.01278
ARL4D ENSG00000175906	0.985963
ARL5A ENSG00000162980	0.995134
ARL5B ENSG00000165997	0.998375
ARL5C ENSG00000141748	1.00782
ARL6 ENSG00000113966	0.992482
ARL6IP1 ENSG00000170540	0.997858
ARL6IP4 ENSG00000182196	1.01027
ARL6IP5 ENSG00000144746	0.984923
ARL6IP6 ENSG00000177917	1.00846
ARL8A ENSG00000143862	0.98423
ARL8B ENSG00000134108	1.0028
ARL9 ENSG00000196503	0.997498
ARMC1 ENSG00000104442	0.99469
ARMC10 ENSG00000170632	0.990503
ARMC12 ENSG00000157343	1.07588
ARMC2 ENSG00000118690	1.01177
ARMC3 ENSG00000165309	1.03098
ARMC4 ENSG00000169126	0.976344
ARMC5 ENSG00000140691	1.00543
ARMC6 ENSG00000105676	0.952961
ARMC7 ENSG00000125449	1.01016
ARMC8 ENSG00000114098	1.0139
ARMC9 ENSG00000135931	1.0064
ARMCX1 ENSG00000126947	1.0747
ARMCX2 ENSG00000184867	1.00842
ARMCX3 ENSG00000102401	0.989248
ARMCX4 ENSG00000196440	0.987522
ARMCX5 ENSG00000125962	0.996801
ARMCX6 ENSG00000198960	0.966248
ARMS2 ENSG00000254636	0.99458
ARMT1 ENSG00000146476	1.00986
ARNT ENSG00000143437	1.00412
ARNT2 ENSG00000172379	1.02159
ARNTL ENSG00000133794	1.01522
ARNTL2 ENSG00000029153	1.01123
ARPC1A ENSG00000241685	0.986423
ARPC1B ENSG00000130429	1.03344
ARPC2 ENSG00000163466	1.01014
ARPC3 ENSG00000111229	0.995765
ARPC4 ENSG00000241553	0.994742
ARPC5 ENSG00000162704	1.02293
ARPC5L ENSG00000136950	1.01356
ARPIN ENSG00000242498	1.00877
ARPP19 ENSG00000128989	1.01677
ARPP21 ENSG00000172995	1.00765
ARRB1 ENSG00000137486	1.02333
ARRB2 ENSG00000141480	1.04181
ARRDC1 ENSG00000197070	1.00497
ARRDC2 ENSG00000105643	0.971185
ARRDC3 ENSG00000113369	1.03477
ARRDC4 ENSG00000140450	0.968971
ARRDC5 ENSG00000205784	1.00705
ARSA ENSG00000100299	1.00256
ARSB ENSG00000113273	0.991735
ARSD ENSG00000006756	0.984615
ARSE ENSG00000157399	0.995507
ARSF ENSG00000062096	1.01871
ARSG ENSG00000141337	1.00576
ARSI ENSG00000183876	1.00512
ARSJ ENSG00000180801	0.974151
ARSK ENSG00000164291	1.01456
ART3 ENSG00000156219	1.04467
ART4 ENSG00000111339	0.994846
ART5 ENSG00000167311	1.00149
ARTN ENSG00000117407	1.01747
ARV1 ENSG00000173409	1.02287
ARVCF ENSG00000099889	1.00323
ARX ENSG00000004848	1.00563
AS3MT ENSG00000214435	1.01222
ASAH1 ENSG00000104763	1.00734
ASAH2 ENSG00000188611	1.02487
ASAH2B ENSG00000204147	0.999219
ASAP1 ENSG00000153317	0.999253
ASAP2 ENSG00000151693	1.00701
ASAP3 ENSG00000088280	0.979938
ASB1 ENSG00000065802	0.980603
ASB10 ENSG00000146926	0.989007
ASB11 ENSG00000165192	1.00546
ASB12 ENSG00000198881	0.994777
ASB13 ENSG00000196372	0.997377
ASB14 ENSG00000239388	0.99707
ASB15 ENSG00000146809	0.997581
ASB16 ENSG00000161664	1.00613
ASB17 ENSG00000154007	1.01444
ASB18 ENSG00000182177	1.01364
ASB2 ENSG00000100628	0.999972
ASB3 ENSG00000115239	0.995361
ASB4 ENSG00000005981	1.0089
ASB5 ENSG00000164122	1.01263
ASB6 ENSG00000148331	0.981316
ASB7 ENSG00000183475	0.992686
ASB8 ENSG00000177981	1.01264
ASB9 ENSG00000102048	0.993775
ASCC1 ENSG00000138303	0.99829
ASCC2 ENSG00000100325	0.996644
ASCC3 ENSG00000112249	0.989014
ASCL1 ENSG00000139352	0.966471
ASCL2 ENSG00000183734	1.02127
ASCL3 ENSG00000176009	0.961149
ASCL4 ENSG00000187855	1.00834
ASCL5 ENSG00000232237	0.995962
ASF1A ENSG00000111875	0.99788
ASF1B ENSG00000105011	0.970368
ASGR1 ENSG00000141505	0.991743
ASGR2 ENSG00000161944	1.00404
ASH1L ENSG00000116539	0.997064
ASH2L ENSG00000129691	1.02853
ASIC1 ENSG00000110881	0.994862
ASIC2 ENSG00000108684	0.969085
ASIC3 ENSG00000213199	1.01015
ASIC4 ENSG00000072182	0.997805
ASIC5 ENSG00000256394	1.00792
ASIP ENSG00000101440	1.01644
ASL ENSG00000126522	0.999253
ASMT ENSG00000196433	0.992131
ASMTL ENSG00000169093	1.00743
ASNA1 ENSG00000198356	0.997127
ASNS ENSG00000070669	1.01204
ASNSD1 ENSG00000138381	0.996149
ASPA ENSG00000108381	0.96887
ASPDH ENSG00000204653	1.0108
ASPG ENSG00000166183	0.972609
ASPH ENSG00000198363	0.967773
ASPHD1 ENSG00000174939	0.973692
ASPHD2 ENSG00000128203	1.00039
ASPM ENSG00000066279	0.974698
ASPN ENSG00000106819	0.988626
ASPRV1 ENSG00000244617	0.988637
ASPSCR1 ENSG00000169696	0.981
ASRGL1 ENSG00000162174	0.989093
ASS1 ENSG00000130707	0.97035
ASTE1 ENSG00000034533	1.00327
ASTN1 ENSG00000152092	0.975924
ASTN2 ENSG00000148219	0.983871
ASUN ENSG00000064102	0.94818
ASXL1 ENSG00000171456	0.991107
ASXL2 ENSG00000143970	0.982865
ASXL3 ENSG00000141431	1.02724
ASZ1 ENSG00000154438	0.993154
ATAD1 ENSG00000138138	0.967857
ATAD2 ENSG00000156802	0.985839
ATAD2B ENSG00000119778	1.00023
ATAD3A ENSG00000197785	0.988113
ATAD3B ENSG00000160072	1.01068
ATAD3C ENSG00000215915	1.00594
ATAD5 ENSG00000176208	0.999029
ATAT1 ENSG00000137343	1.02155
ATCAY ENSG00000167654	0.959724
ATE1 ENSG00000107669	0.976658
ATF1 ENSG00000123268	0.994699
ATF2 ENSG00000115966	1.02236
ATF3 ENSG00000162772	0.963091
ATF4 ENSG00000128272	0.982534
ATF5 ENSG00000169136	1.01237
ATF6 ENSG00000118217	1.02272
ATF6B ENSG00000213676	0.994946
ATF7 ENSG00000170653	0.986124
ATF7IP ENSG00000171681	0.966783
ATF7IP2 ENSG00000166669	1.0007
ATG10 ENSG00000152348	0.996906
ATG101 ENSG00000123395	0.994358
ATG12 ENSG00000145782	0.977163
ATG13 ENSG00000175224	1.00233
ATG14 ENSG00000126775	1.04589
ATG16L1 ENSG00000085978	0.97253
ATG16L2 ENSG00000168010	1.01061
ATG2A ENSG00000110046	0.963411
ATG2B ENSG00000066739	0.980803
ATG3 ENSG00000144848	0.97619
ATG4A ENSG00000101844	1.02496
ATG4B ENSG00000168397	0.981327
ATG4C ENSG00000125703	1.00382
ATG4D ENSG00000130734	0.997406
ATG5 ENSG00000057663	0.965085
ATG7 ENSG00000197548	1.00622
ATG9A ENSG00000198925	0.964435
ATG9B ENSG00000181652	1.04157
ATHL1 ENSG00000142102	1.01231
ATIC ENSG00000138363	1.00285
ATL1 ENSG00000198513	1.00408
ATL2 ENSG00000119787	0.971636
ATL3 ENSG00000184743	1.01349
ATM ENSG00000149311	1.00136
ATMIN ENSG00000166454	1.01323
ATN1 ENSG00000111676	1.0039
ATOH1 ENSG00000172238	1.01085
ATOH7 ENSG00000179774	1.00827
ATOH8 ENSG00000168874	1.00238
ATOX1 ENSG00000177556	1.02214
ATP10A ENSG00000206190	1.03583
ATP10B ENSG00000118322	0.98683
ATP10D ENSG00000145246	0.969722
ATP11A ENSG00000068650	1.019
ATP11B ENSG00000058063	1.01037
ATP11C ENSG00000101974	1.00296
ATP12A ENSG00000075673	0.990601
ATP13A1 ENSG00000105726	1.02036
ATP13A2 ENSG00000159363	0.985868
ATP13A3 ENSG00000133657	0.973414
ATP13A4 ENSG00000127249	0.997352
ATP13A5 ENSG00000187527	0.962526
ATP1A1 ENSG00000163399	1.03203
ATP1A2 ENSG00000018625	1.03956
ATP1A3 ENSG00000105409	0.960671
ATP1A4 ENSG00000132681	0.994687
ATP1B1 ENSG00000143153	0.993405
ATP1B2 ENSG00000129244	1.02174
ATP1B3 ENSG00000069849	0.965929
ATP1B4 ENSG00000101892	0.959666
ATP23 ENSG00000166896	1.00048
ATP2A1 ENSG00000196296	1.01843
ATP2A2 ENSG00000174437	0.993591
ATP2A3 ENSG00000074370	0.983399
ATP2B1 ENSG00000070961	1.01098
ATP2B2 ENSG00000157087	1.01785
ATP2B3 ENSG00000067842	1.00233
ATP2B4 ENSG00000058668	0.985598
ATP2C1 ENSG00000017260	0.99978
ATP2C2 ENSG00000064270	1.01122
ATP4A ENSG00000105675	1.02363
ATP4B ENSG00000186009	0.998011
ATP5J2-PTCD1 ENSG00000248919	0.99531
ATP5SL ENSG00000105341	0.974659
ATP6AP1 ENSG00000071553	1.00056
ATP6AP1L ENSG00000205464	1.00469
ATP6AP2 ENSG00000182220	1.02763
ATP6V0A1 ENSG00000033627	1.00987
ATP6V0A2 ENSG00000185344	0.994342
ATP6V0A4 ENSG00000105929	0.990578
ATP6V0B ENSG00000117410	1.01495
ATP6V0C ENSG00000185883	0.999621
ATP6V0D1 ENSG00000159720	0.987187
ATP6V0D2 ENSG00000147614	1.02932
ATP6V0E1 ENSG00000113732	1.05737
ATP6V0E2 ENSG00000171130	1.01514
ATP6V1A ENSG00000114573	1.01159
ATP6V1B1 ENSG00000116039	1.00019
ATP6V1B2 ENSG00000147416	0.977328
ATP6V1C1 ENSG00000155097	0.999288
ATP6V1C2 ENSG00000143882	1.01407
ATP6V1D ENSG00000100554	0.97321
ATP6V1E1 ENSG00000131100	0.983685
ATP6V1E2 ENSG00000250565	1.03713
ATP6V1F ENSG00000128524	1.02891
ATP6V1G1 ENSG00000136888	0.981222
ATP6V1G2 ENSG00000213760	0.997892
ATP6V1G3 ENSG00000151418	0.978573
ATP6V1H ENSG00000047249	1.01376
ATP7A ENSG00000165240	1.02675
ATP7B ENSG00000123191	1.00229
ATP8A1 ENSG00000124406	0.990868
ATP8A2 ENSG00000132932	0.993863
ATP8B1 ENSG00000081923	0.97508
ATP8B2 ENSG00000143515	0.967859
ATP8B3 ENSG00000130270	1.00281
ATP8B4 ENSG00000104043	1.03972
ATP9A ENSG00000054793	0.977403
ATP9B ENSG00000166377	1.0181
ATPIF1 ENSG00000130770	0.995343
ATR ENSG00000175054	1.00751
ATRAID ENSG00000138085	1.08163
ATRIP ENSG00000164053	1.01326
ATRIP ENSG00000282827	1.00714
ATRN ENSG00000088812	1.00886
ATRNL1 ENSG00000107518	1.00154
ATRX ENSG00000085224	1.01028
ATXN1 ENSG00000124788	1.00589
ATXN10 ENSG00000130638	0.999629
ATXN1L ENSG00000224470	0.99976
ATXN2 ENSG00000204842	0.997251
ATXN2L ENSG00000168488	0.997137
ATXN3 ENSG00000066427	1.02579
ATXN3L ENSG00000123594	1.04119
ATXN7 ENSG00000163635	1.01351
ATXN7L1 ENSG00000146776	1.00052
ATXN7L2 ENSG00000162650	1.00136
ATXN7L3 ENSG00000087152	1.01961
ATXN7L3B ENSG00000253719	1.0197
AUH ENSG00000148090	1.03909
AUNIP ENSG00000127423	0.966634
AUP1 ENSG00000115307	1.01241
AURKA ENSG00000087586	0.995829
AURKAIP1 ENSG00000175756	1.00282
AURKB ENSG00000178999	0.99025
AURKC ENSG00000105146	0.975034
AUTS2 ENSG00000158321	0.984812
AVEN ENSG00000169857	0.997849
AVIL ENSG00000135407	0.980848
AVL9 ENSG00000105778	0.989595
AVP ENSG00000101200	1.02403
AVPI1 ENSG00000119986	1.01466
AVPR1A ENSG00000166148	0.958104
AVPR1B ENSG00000198049	0.993694
AVPR2 ENSG00000126895	0.981145
AXDND1 ENSG00000162779	1.03626
AXIN1 ENSG00000103126	0.998082
AXIN2 ENSG00000168646	1.00587
AXL ENSG00000167601	1.02144
AZGP1 ENSG00000160862	1.03408
AZI2 ENSG00000163512	1.01933
AZIN1 ENSG00000155096	0.99546
AZIN2 ENSG00000142920	0.985013
AZU1 ENSG00000172232	0.982451
B2M ENSG00000166710	1.00203
B3GALNT1 ENSG00000169255	0.996497
B3GALNT2 ENSG00000162885	0.999039
B3GALT1 ENSG00000172318	0.984221
B3GALT2 ENSG00000162630	0.992437
B3GALT4 ENSG00000235863	0.996584
B3GALT5 ENSG00000183778	0.988257
B3GALT6 ENSG00000176022	1.0005
B3GAT1 ENSG00000109956	0.996356
B3GAT2 ENSG00000112309	0.984941
B3GAT3 ENSG00000149541	0.970341
B3GLCT ENSG00000187676	1.00452
B3GNT2 ENSG00000170340	1.01132
B3GNT3 ENSG00000179913	0.996502
B3GNT4 ENSG00000176383	1.00951
B3GNT5 ENSG00000176597	1.00704
B3GNT6 ENSG00000198488	0.991502
B3GNT7 ENSG00000156966	1.00779
B3GNT8 ENSG00000177191	0.99619
B3GNT9 ENSG00000237172	1.03732
B3GNTL1 ENSG00000175711	0.988875
B4GALNT1 ENSG00000135454	0.999996
B4GALNT2 ENSG00000167080	0.981684
B4GALNT3 ENSG00000139044	1.02844
B4GALNT4 ENSG00000182272	1.00387
B4GALT1 ENSG00000086062	0.97944
B4GALT2 ENSG00000117411	0.978367
B4GALT3 ENSG00000158850	0.993675
B4GALT4 ENSG00000121578	0.992841
B4GALT5 ENSG00000158470	1.05155
B4GALT6 ENSG00000118276	0.984336
B4GALT7 ENSG00000027847	1.00109
B4GAT1 ENSG00000174684	0.987879
B9D1 ENSG00000108641	1.00934
B9D2 ENSG00000123810	0.972848
BAALC ENSG00000164929	1.00067
BAAT ENSG00000136881	0.996003
BABAM1 ENSG00000105393	0.984443
BACE1 ENSG00000186318	1.01516
BACE2 ENSG00000182240	0.989013
BACH1 ENSG00000156273	1.04386
BACH2 ENSG00000112182	1.01632
BAD ENSG00000002330	1.00244
BAG1 ENSG00000107262	1.00611
BAG2 ENSG00000112208	0.997454
BAG3 ENSG00000151929	0.995478
BAG4 ENSG00000156735	1.00088
BAG5 ENSG00000166170	0.98545
BAG6 ENSG00000204463	1.01719
BAHCC1 ENSG00000266074	1.01888
BAHD1 ENSG00000140320	1.02309
BAIAP2 ENSG00000175866	1.00073
BAIAP2L1 ENSG00000006453	0.990061
BAIAP2L2 ENSG00000128298	1.01579
BAIAP3 ENSG00000007516	1.00374
BAK1 ENSG00000030110	0.973161
BAMBI ENSG00000095739	0.986041
BANF1 ENSG00000175334	0.978365
BANF2 ENSG00000125888	1.01132
BANK1 ENSG00000153064	1.00761
BANP ENSG00000172530	0.995903
BAP1 ENSG00000163930	1.01974
BARD1 ENSG00000138376	0.998653
BARHL2 ENSG00000143032	1.01587
BARX1 ENSG00000131668	0.997698
BARX2 ENSG00000043039	1.00705
BASP1 ENSG00000176788	1.0149
BATF ENSG00000156127	0.98729
BATF2 ENSG00000168062	1.01571
BATF3 ENSG00000123685	0.995592
BAX ENSG00000087088	0.999656
BAZ1A ENSG00000198604	1.00262
BAZ1B ENSG00000009954	0.985681
BAZ2A ENSG00000076108	1.00743
BAZ2B ENSG00000123636	1.01611
BBC3 ENSG00000105327	1.03407
BBIP1 ENSG00000214413	0.970863
BBOF1 ENSG00000119636	1.00507
BBOX1 ENSG00000129151	1.0155
BBS1 ENSG00000174483	0.97789
BBS10 ENSG00000179941	1.02598
BBS12 ENSG00000181004	0.998711
BBS2 ENSG00000125124	1.00105
BBS4 ENSG00000140463	1.01149
BBS5 ENSG00000163093	0.983876
BBS7 ENSG00000138686	0.979338
BBS9 ENSG00000122507	1.01716
BBX ENSG00000114439	0.988545
BCAM ENSG00000187244	1.00839
BCAN ENSG00000132692	1.0513
BCAP29 ENSG00000075790	1.01376
BCAP31 ENSG00000185825	1.01029
BCAR1 ENSG00000050820	1.00123
BCAR3 ENSG00000137936	0.980657
BCAS1 ENSG00000064787	1.01352
BCAS2 ENSG00000116752	1.02183
BCAS3 ENSG00000141376	0.99504
BCAS4 ENSG00000124243	1.04037
BCAT1 ENSG00000060982	0.989512
BCAT2 ENSG00000105552	0.989126
BCCIP ENSG00000107949	0.966998
BCDIN3D ENSG00000186666	0.986216
BCHE ENSG00000114200	1.03632
BCKDHA ENSG00000248098	1.03279
BCKDHB ENSG00000083123	0.994907
BCKDK ENSG00000103507	1.01719
BCL10 ENSG00000142867	0.998885
BCL11A ENSG00000119866	0.966888
BCL11B ENSG00000127152	0.982979
BCL2 ENSG00000171791	0.996289
BCL2A1 ENSG00000140379	0.996228
BCL2L1 ENSG00000171552	0.99478
BCL2L10 ENSG00000137875	0.966596
BCL2L11 ENSG00000153094	1.02214
BCL2L12 ENSG00000126453	0.981111
BCL2L13 ENSG00000099968	1.01783
BCL2L14 ENSG00000121380	1.02588
BCL2L15 ENSG00000188761	0.978592
BCL2L2 ENSG00000129473	0.98356
BCL2L2-PABPN1 ENSG00000258643	1.01767
BCL3 ENSG00000069399	0.982603
BCL6 ENSG00000113916	1.00127
BCL6B ENSG00000161940	1.02628
BCL7A ENSG00000110987	1.03376
BCL7B ENSG00000106635	1.03504
BCL7C ENSG00000099385	0.982742
BCL9 ENSG00000116128	0.970079
BCL9L ENSG00000186174	1.01986
BCLAF1 ENSG00000029363	1.0184
BCO1 ENSG00000135697	1.02755
BCO2 ENSG00000197580	1.01048
BCOR ENSG00000183337	0.994872
BCORL1 ENSG00000085185	0.975626
BCR ENSG00000186716	0.974656
BCS1L ENSG00000074582	0.986181
BDH1 ENSG00000161267	1.01168
BDH2 ENSG00000164039	1.03368
BDKRB1 ENSG00000100739	1.02018
BDKRB2 ENSG00000168398	1.03243
BDNF ENSG00000176697	1.01286
BDP1 ENSG00000145734	1.01276
BEAN1 ENSG00000166546	1.01758
BECN1 ENSG00000126581	0.96663
BEGAIN ENSG00000183092	0.992733
BEND2 ENSG00000177324	1.03765
BEND3 ENSG00000178409	0.993794
BEND4 ENSG00000188848	0.993868
BEND5 ENSG00000162373	1.01732
BEND6 ENSG00000151917	0.991221
BEND7 ENSG00000165626	0.998816
BEST1 ENSG00000167995	0.994174
BEST2 ENSG00000039987	0.981334
BEST3 ENSG00000127325	1.01178
BEST4 ENSG00000142959	0.988235
BET1 ENSG00000105829	1.0368
BET1L ENSG00000177951	1.01709
BEX1 ENSG00000133169	0.997739
BEX2 ENSG00000133134	1.0208
BEX3 ENSG00000166681	0.97987
BEX4 ENSG00000102409	1.00576
BEX5 ENSG00000184515	1.05228
BFAR ENSG00000103429	1.00727
BFSP1 ENSG00000125864	0.976093
BFSP2 ENSG00000170819	1.01995
BGLAP ENSG00000242252	1.02217
BGN ENSG00000182492	1.02309
BHLHA15 ENSG00000180535	0.990306
BHLHB9 ENSG00000198908	1.00088
BHLHE22 ENSG00000180828	1.0036
BHLHE40 ENSG00000134107	1.01182
BHLHE41 ENSG00000123095	1.04598
BHMG1 ENSG00000237452	0.991531
BHMT ENSG00000145692	1.0305
BHMT2 ENSG00000132840	0.999296
BICC1 ENSG00000122870	1.02844
BICD1 ENSG00000151746	0.997588
BICD2 ENSG00000185963	1.02131
BICDL1 ENSG00000135127	0.972443
BICDL2 ENSG00000162069	1.02632
BID ENSG00000015475	0.981096
BIK ENSG00000100290	1.00888
BIN1 ENSG00000136717	1.0127
BIN2 ENSG00000110934	1.0005
BIN3 ENSG00000147439	0.953104
BIRC2 ENSG00000110330	1.00318
BIRC3 ENSG00000023445	1.01123
BIRC5 ENSG00000089685	1.02075
BIRC6 ENSG00000115760	1.01036
BIRC7 ENSG00000101197	1.00325
BIVM ENSG00000134897	1.02068
BLCAP ENSG00000166619	1.04389
BLK ENSG00000136573	0.982725
BLM ENSG00000197299	1.00611
BLMH ENSG00000108578	1.01373
BLNK ENSG00000095585	1.01062
BLOC1S1 ENSG00000135441	1.01454
BLOC1S2 ENSG00000196072	0.977349
BLOC1S3 ENSG00000189114	1.00754
BLOC1S4 ENSG00000186222	1.00837
BLOC1S5 ENSG00000188428	1.01995
BLOC1S6 ENSG00000104164	1.02185
BLVRA ENSG00000106605	1.00204
BLVRB ENSG00000090013	1.04892
BLZF1 ENSG00000117475	0.996845
BMF ENSG00000104081	1.00644
BMI1 ENSG00000168283	1.01362
BMP1 ENSG00000168487	1.0008
BMP10 ENSG00000163217	0.983017
BMP2 ENSG00000125845	1.02532
BMP2K ENSG00000138756	0.995907
BMP3 ENSG00000152785	0.993606
BMP4 ENSG00000125378	1.04028
BMP5 ENSG00000112175	1.00251
BMP6 ENSG00000153162	0.990193
BMP7 ENSG00000101144	1.00715
BMP8A ENSG00000183682	1.00594
BMP8B ENSG00000116985	1.01763
BMPER ENSG00000164619	1.00886
BMPR1A ENSG00000107779	0.978763
BMPR1B ENSG00000138696	1.03123
BMPR2 ENSG00000204217	1.00918
BMS1 ENSG00000165733	0.990256
BMT2 ENSG00000164603	1.02408
BMX ENSG00000102010	0.979342
BNC1 ENSG00000169594	1.02476
BNC2 ENSG00000173068	1.0274
BNIP1 ENSG00000113734	1.01178
BNIP2 ENSG00000140299	0.970956
BNIP3 ENSG00000176171	0.987954
BNIP3L ENSG00000104765	0.991257
BNIPL ENSG00000163141	0.988871
BOC ENSG00000144857	1.01712
BOD1 ENSG00000145919	0.966078
BOD1L1 ENSG00000038219	0.993784
BOD1L2 ENSG00000228075	1.0221
BOK ENSG00000176720	1.00465
BOLA1 ENSG00000178096	1.02498
BOLA2B ENSG00000169627	0.951904
BOLA3 ENSG00000163170	1.06364
BOLL ENSG00000152430	0.977458
BOP1 ENSG00000261236	0.998033
BORA ENSG00000136122	1.00996
BORCS5 ENSG00000165714	0.993456
BORCS6 ENSG00000196544	0.996197
BORCS7 ENSG00000166275	1.0564
BORCS8 ENSG00000254901	1.0124
BORCS8-MEF2B ENSG00000064489	0.997632
BPGM ENSG00000172331	1.03226
BPHL ENSG00000137274	1.01391
BPI ENSG00000101425	0.982526
BPIFA1 ENSG00000198183	1.00652
BPIFA2 ENSG00000131050	1.00672
BPIFB1 ENSG00000125999	0.994621
BPIFB2 ENSG00000078898	1.00203
BPIFB4 ENSG00000186191	0.995153
BPIFC ENSG00000184459	1.00146
BPNT1 ENSG00000162813	1.01625
BPTF ENSG00000171634	1.00889
BRAF ENSG00000157764	1.00326
BRAP ENSG00000089234	0.999897
BRAT1 ENSG00000106009	0.97999
BRCA1 ENSG00000012048	1.03081
BRCA2 ENSG00000139618	0.999701
BRCC3 ENSG00000185515	0.988541
BRD1 ENSG00000100425	0.99561
BRD2 ENSG00000204256	0.981051
BRD3 ENSG00000169925	0.984493
BRD4 ENSG00000141867	0.987902
BRD7 ENSG00000166164	1.01585
BRD8 ENSG00000112983	0.965195
BRD9 ENSG00000028310	1.04616
BRDT ENSG00000137948	0.980193
BRE ENSG00000158019	0.99623
BRF1 ENSG00000185024	1.02013
BRF2 ENSG00000104221	0.991228
BRI3 ENSG00000164713	0.990724
BRI3BP ENSG00000184992	1.00675
BRICD5 ENSG00000182685	0.985213
BRINP1 ENSG00000078725	1.02411
BRINP2 ENSG00000198797	1.02767
BRINP3 ENSG00000162670	1.00144
BRIP1 ENSG00000136492	1.01207
BRIX1 ENSG00000113460	1.00673
BRK1 ENSG00000254999	1.01757
BRMS1 ENSG00000174744	0.975958
BRMS1L ENSG00000100916	0.962317
BROX ENSG00000162819	1.02318
BRPF1 ENSG00000156983	0.976675
BRPF3 ENSG00000096070	1.01425
BRS3 ENSG00000102239	1.01661
BRSK1 ENSG00000160469	1.00825
BRSK2 ENSG00000174672	0.977478
BRWD1 ENSG00000185658	0.980586
BRWD3 ENSG00000165288	0.99661
BSCL2 ENSG00000168000	1.03507
BSDC1 ENSG00000160058	1.00212
BSG ENSG00000172270	0.998418
BSN ENSG00000164061	0.950794
BSND ENSG00000162399	1.00346
BSPH1 ENSG00000188334	0.951354
BSPRY ENSG00000119411	0.975685
BST1 ENSG00000109743	0.98414
BST2 ENSG00000130303	0.995146
BTAF1 ENSG00000095564	0.988132
BTBD1 ENSG00000064726	0.969984
BTBD10 ENSG00000148925	0.969451
BTBD11 ENSG00000151136	1.0247
BTBD16 ENSG00000138152	0.958643
BTBD18 ENSG00000233436	0.986765
BTBD19 ENSG00000222009	1.01412
BTBD2 ENSG00000133243	0.992898
BTBD3 ENSG00000132640	0.977867
BTBD6 ENSG00000184887	1.02215
BTBD7 ENSG00000011114	1.00379
BTBD8 ENSG00000189195	1.02979
BTBD9 ENSG00000183826	0.992982
BTC ENSG00000174808	1.01177
BTD ENSG00000169814	1.02389
BTF3 ENSG00000145741	0.987808
BTF3L4 ENSG00000134717	0.993176
BTG1 ENSG00000133639	1.00198
BTG2 ENSG00000159388	1.02708
BTG3 ENSG00000154640	1.00717
BTG4 ENSG00000137707	1.00928
BTK ENSG00000010671	0.969831
BTLA ENSG00000186265	0.988252
BTN1A1 ENSG00000124557	1.05313
BTN2A1 ENSG00000112763	1.05927
BTN2A2 ENSG00000124508	1.00867
BTN3A1 ENSG00000026950	1.01995
BTN3A2 ENSG00000186470	1.00676
BTN3A3 ENSG00000111801	1.00446
BTNL2 ENSG00000204290	0.96434
BTNL3 ENSG00000168903	0.970092
BTNL8 ENSG00000113303	0.994193
BTNL9 ENSG00000165810	0.992737
BTRC ENSG00000166167	0.991423
BUB1 ENSG00000169679	1.0014
BUB1B ENSG00000156970	1.0126
BUB3 ENSG00000154473	1.00908
BUD13 ENSG00000137656	0.997376
BUD31 ENSG00000106245	0.998817
BVES ENSG00000112276	0.984346
BYSL ENSG00000112578	0.996133
BZW1 ENSG00000082153	1.01113
BZW2 ENSG00000136261	0.985249
C10orf10 ENSG00000165507	1.00602
C10orf105 ENSG00000214688	0.979822
C10orf107 ENSG00000183346	1.00239
C10orf11 ENSG00000148655	1.0098
C10orf128 ENSG00000204161	1.02124
C10orf142 ENSG00000277288	1.01857
C10orf2 ENSG00000107815	1.00898
C10orf35 ENSG00000171224	0.986796
C10orf53 ENSG00000178645	0.984172
C10orf54 ENSG00000107738	1.01788
C10orf55 ENSG00000222047	1.03051
C10orf62 ENSG00000203942	1.00087
C10orf67 ENSG00000179133	1.00618
C10orf71 ENSG00000177354	1.02953
C10orf76 ENSG00000120029	1.02377
C10orf82 ENSG00000165863	1.02416
C10orf88 ENSG00000119965	1.04513
C10orf90 ENSG00000154493	0.980532
C10orf95 ENSG00000120055	0.975407
C10orf99 ENSG00000188373	1.01214
C11orf1 ENSG00000137720	0.978412
C11orf16 ENSG00000176029	0.976563
C11orf21 ENSG00000110665	0.976341
C11orf24 ENSG00000171067	0.974139
C11orf31 ENSG00000211450	0.969138
C11orf40 ENSG00000171987	0.983503
C11orf42 ENSG00000180878	0.98736
C11orf45 ENSG00000174370	0.98364
C11orf49 ENSG00000149179	0.987109
C11orf52 ENSG00000149300	0.983542
C11orf53 ENSG00000150750	1.02335
C11orf54 ENSG00000182919	1.0155
C11orf57 ENSG00000150776	0.981872
C11orf58 ENSG00000110696	0.998617
C11orf63 ENSG00000109944	0.98442
C11orf65 ENSG00000166323	1.00376
C11orf68 ENSG00000175573	0.988311
C11orf70 ENSG00000137691	1.00596
C11orf71 ENSG00000180425	1.00549
C11orf74 ENSG00000166352	0.987094
C11orf80 ENSG00000173715	0.984602
C11orf84 ENSG00000168005	1.01054
C11orf87 ENSG00000185742	0.996499
C11orf88 ENSG00000183644	0.96378
C11orf91 ENSG00000205177	0.995325
C11orf94 ENSG00000234776	0.991269
C11orf95 ENSG00000188070	0.984002
C11orf96 ENSG00000187479	1.0252
C11orf98 ENSG00000278615	1.02127
C12orf10 ENSG00000139637	0.99342
C12orf29 ENSG00000133641	0.959761
C12orf4 ENSG00000047621	0.979199
C12orf40 ENSG00000180116	1.00167
C12orf42 ENSG00000179088	1.01097
C12orf43 ENSG00000157895	1.02325
C12orf45 ENSG00000151131	1.00279
C12orf49 ENSG00000111412	1.01376
C12orf50 ENSG00000165805	1.01927
C12orf54 ENSG00000177627	1.03511
C12orf56 ENSG00000185306	1.02333
C12orf57 ENSG00000111678	0.972341
C12orf60 ENSG00000182993	0.982719
C12orf65 ENSG00000130921	0.981025
C12orf66 ENSG00000174206	1.0327
C12orf71 ENSG00000214700	1.00581
C12orf73 ENSG00000204954	1.02158
C12orf75 ENSG00000235162	0.99237
C12orf76 ENSG00000174456	0.946087
C14orf1 ENSG00000133935	0.997002
C14orf105 ENSG00000100557	0.988496
C14orf119 ENSG00000179933	0.999643
C14orf132 ENSG00000227051	1.01464
C14orf142 ENSG00000170270	0.990054
C14orf159 ENSG00000133943	1.02206
C14orf166 ENSG00000087302	1.00424
C14orf169 ENSG00000170468	0.985193
C14orf177 ENSG00000176605	0.974073
C14orf178 ENSG00000197734	1.01428
C14orf180 ENSG00000184601	0.984917
C14orf2 ENSG00000156411	1.00774
C14orf28 ENSG00000179476	0.987602
C14orf37 ENSG00000139971	0.989887
C14orf39 ENSG00000179008	0.990169
C14orf79 ENSG00000140104	1.03195
C14orf80 ENSG00000185347	1.00534
C14orf93 ENSG00000100802	0.972202
C15orf39 ENSG00000167173	1.00312
C15orf40 ENSG00000169609	1.00149
C15orf41 ENSG00000186073	0.965855
C15orf48 ENSG00000166920	1.02254
C15orf52 ENSG00000188549	0.987509
C15orf53 ENSG00000175779	1.05404
C15orf57 ENSG00000128891	1.01432
C15orf59 ENSG00000205363	0.956083
C15orf61 ENSG00000189227	1.01942
C15orf62 ENSG00000188277	1.00155
C15orf65 ENSG00000261652	1.05813
C16orf13 ENSG00000130731	0.99775
C16orf45 ENSG00000166780	1.00477
C16orf46 ENSG00000166455	0.997386
C16orf52 ENSG00000185716	1.03914
C16orf54 ENSG00000185905	0.990187
C16orf58 ENSG00000140688	1.02316
C16orf59 ENSG00000162062	1.03285
C16orf62 ENSG00000103544	0.982532
C16orf70 ENSG00000125149	0.970539
C16orf71 ENSG00000166246	0.969661
C16orf72 ENSG00000182831	1.00803
C16orf74 ENSG00000154102	0.94175
C16orf78 ENSG00000166152	0.972981
C16orf82 ENSG00000234186	0.976588
C16orf86 ENSG00000159761	1.0339
C16orf87 ENSG00000155330	0.995377
C16orf89 ENSG00000153446	1.00757
C16orf91 ENSG00000174109	1.01329
C16orf92 ENSG00000167194	0.987462
C16orf95 ENSG00000260456	0.989259
C16orf96 ENSG00000205832	1.00366
C17orf105 ENSG00000231256	0.988397
C17orf107 ENSG00000205710	1.04198
C17orf49 ENSG00000258315	0.997594
C17orf50 ENSG00000270806	0.982625
C17orf51 ENSG00000212719	1.00365
C17orf53 ENSG00000125319	0.983411
C17orf58 ENSG00000186665	1.01224
C17orf62 ENSG00000178927	0.968209
C17orf64 ENSG00000141371	0.993727
C17orf67 ENSG00000214226	0.994864
C17orf74 ENSG00000184560	0.982995
C17orf75 ENSG00000108666	0.992471
C17orf78 ENSG00000278505	1.00862
C17orf80 ENSG00000141219	0.952589
C17orf89 ENSG00000224877	1.00087
C17orf96 ENSG00000273604	1.01928
C17orf97 ENSG00000187624	1.04799
C17orf98 ENSG00000275489	0.99537
C17orf99 ENSG00000187997	0.97161
C18orf21 ENSG00000141428	0.98711
C18orf25 ENSG00000152242	1.03024
C18orf32 ENSG00000177576	1.00098
C18orf54 ENSG00000166845	0.998368
C18orf63 ENSG00000206043	1.01891
C18orf8 ENSG00000141452	1.00102
C19orf12 ENSG00000131943	1.00971
C19orf18 ENSG00000177025	1.01155
C19orf24 ENSG00000228300	0.988587
C19orf25 ENSG00000119559	0.978098
C19orf33 ENSG00000167644	0.99559
C19orf35 ENSG00000188305	0.979538
C19orf38 ENSG00000214212	1.00188
C19orf43 ENSG00000123144	0.976671
C19orf44 ENSG00000105072	1.00779
C19orf45 ENSG00000198723	0.971378
C19orf47 ENSG00000160392	0.992567
C19orf48 ENSG00000167747	1.01119
C19orf52 ENSG00000142444	1.00104
C19orf53 ENSG00000104979	0.997978
C19orf54 ENSG00000188493	1.03576
C19orf57 ENSG00000132016	0.978292
C19orf60 ENSG00000006015	1.02353
C19orf66 ENSG00000130813	1.02894
C19orf67 ENSG00000188032	1.00722
C19orf68 ENSG00000185453	1.00417
C19orf70 ENSG00000174917	1.01357
C19orf71 ENSG00000183397	0.986842
C19orf73 ENSG00000221916	0.97794
C19orf81 ENSG00000235034	1.01339
C19orf84 ENSG00000262874	0.975992
C1D ENSG00000197223	0.998875
C1GALT1 ENSG00000106392	1.00458
C1GALT1C1 ENSG00000171155	0.968099
C1GALT1C1L ENSG00000223658	0.982086
C1QA ENSG00000173372	1.01755
C1QB ENSG00000173369	1.00625
C1QBP ENSG00000108561	1.01766
C1QC ENSG00000159189	0.967354
C1QL1 ENSG00000131094	1.003
C1QL2 ENSG00000144119	0.979174
C1QL3 ENSG00000165985	1.02609
C1QL4 ENSG00000186897	0.978774
C1QTNF1 ENSG00000173918	1.02444
C1QTNF2 ENSG00000145861	0.99785
C1QTNF3 ENSG00000082196	1.04139
C1QTNF4 ENSG00000172247	0.974595
C1QTNF5 ENSG00000223953	1.02048
C1QTNF6 ENSG00000133466	1.01301
C1QTNF7 ENSG00000163145	1.06059
C1QTNF9 ENSG00000240654	1.01848
C1QTNF9B ENSG00000205863	1.00132
C1QTNF9B-AS1 ENSG00000281899	0.994729
C1R ENSG00000159403	1.00109
C1RL ENSG00000139178	1.0101
C1S ENSG00000182326	0.999968
C1orf100 ENSG00000173728	0.997532
C1orf101 ENSG00000179397	1.00365
C1orf105 ENSG00000180999	0.975293
C1orf106 ENSG00000163362	0.967692
C1orf109 ENSG00000116922	0.969061
C1orf112 ENSG00000000460	1.0263
C1orf115 ENSG00000162817	0.990628
C1orf116 ENSG00000182795	0.996461
C1orf122 ENSG00000197982	1.00038
C1orf123 ENSG00000162384	0.988958
C1orf127 ENSG00000175262	1.00749
C1orf131 ENSG00000143633	1.01958
C1orf141 ENSG00000203963	0.99203
C1orf145 ENSG00000162913	0.955685
C1orf146 ENSG00000203910	0.995136
C1orf158 ENSG00000157330	0.987886
C1orf159 ENSG00000131591	1.01431
C1orf162 ENSG00000143110	0.992636
C1orf167 ENSG00000215910	0.971835
C1orf168 ENSG00000187889	1.00463
C1orf174 ENSG00000198912	0.985812
C1orf185 ENSG00000204006	0.985774
C1orf186 ENSG00000263961	0.968782
C1orf194 ENSG00000179902	0.975256
C1orf198 ENSG00000119280	1.01573
C1orf204 ENSG00000188004	1.05395
C1orf21 ENSG00000116667	1.002
C1orf210 ENSG00000253313	1.0114
C1orf216 ENSG00000142686	1.02457
C1orf226 ENSG00000239887	0.97786
C1orf228 ENSG00000198520	0.991682
C1orf234 ENSG00000227868	0.992535
C1orf27 ENSG00000157181	1.03303
[truncated: 15,949 more rows]
