# Supplementary material for: Spatial maps of prostate cancer transcriptomes reveal an unexplored landscape of heterogeneity
Source: Nat Commun. 2018 Jun 20;9:2419. doi: 10.1038/s41467-018-04724-5 (PMC6010471; doi:10.1038/s41467-018-04724-5)
Supplement: Supplementary file 9 — Supplementary Data 6 [file 41467_2018_4724_MOESM9_ESM.zip › Supplementary Dataset 3/log.txt]

2016-12-28 18:48:54.920091 [info] std 0.2.1-385-g67df11f [master branch]
2016-12-28 18:48:54.920196 [info] Wed Dec 28 18:48:54 2016
2016-12-28 18:48:54.920206 [info] Working directory = /home/emelie.berglund/analysis
2016-12-28 18:48:54.920215 [info] Command = std -t 10 /home/emelie.berglund/count_data/all/P1.1.tsv /home/emelie.berglund/count_data/all/P1.2.tsv /home/emelie.berglund/count_data/all/P1.3.tsv /home/emelie.berglund/count_data/all/P2.1.tsv /home/emelie.berglund/count_data/all/P2.3.tsv /home/emelie.berglund/count_data/all/P2.4.tsv /home/emelie.berglund/count_data/all/P3.1.tsv /home/emelie.berglund/count_data/all/P3.2.tsv /home/emelie.berglund/count_data/all/P3.3.tsv /home/emelie.berglund/count_data/all/P4.1.tsv /home/emelie.berglund/count_data/all/P4.2.tsv /home/emelie.berglund/count_data/all/P4.3.tsv -o 161228_all_10factors$/

2016-12-28 18:49:04.729687 [info] Using Gamma distribution for the features.
2016-12-28 18:49:04.729907 [info] Using HierGamma distribution for the mixing weights.
2016-12-28 18:49:07.051734 [info] Initial model
Poisson Factorization G = 17948 T = 10 E = 12
Experiment G = 17948 S = 431 T = 10
Experiment G = 17948 S = 405 T = 10
Experiment G = 17948 S = 628 T = 10
Experiment G = 17948 S = 546 T = 10
Experiment G = 17948 S = 222 T = 10
Experiment G = 17948 S = 447 T = 10
Experiment G = 17948 S = 625 T = 10
Experiment G = 17948 S = 521 T = 10
Experiment G = 17948 S = 499 T = 10
Experiment G = 17948 S = 686 T = 10
Experiment G = 17948 S = 323 T = 10
Experiment G = 17948 S = 301 T = 10

2016-12-28 18:49:07.051892 [info] Performing iteration 1
2016-12-28 18:49:17.795977 [info] Observed Log-likelihood = -1.99721e+09
2016-12-28 18:49:23.323534 [info] Performing iteration 2
2016-12-28 18:49:33.969954 [info] Observed Log-likelihood = -7.12549e+07
2016-12-28 18:49:39.267819 [info] Performing iteration 3
2016-12-28 18:49:50.100744 [info] Observed Log-likelihood = -7.18156e+07
2016-12-28 18:49:55.376857 [info] Performing iteration 4
2016-12-28 18:50:06.100708 [info] Observed Log-likelihood = -6.99991e+07
2016-12-28 18:50:11.377430 [info] Performing iteration 5
2016-12-28 18:50:22.126249 [info] Observed Log-likelihood = -7.01964e+07
2016-12-28 18:50:27.347845 [info] Performing iteration 6
2016-12-28 18:50:38.115911 [info] Observed Log-likelihood = -6.95399e+07
2016-12-28 18:50:43.382634 [info] Performing iteration 7
2016-12-28 18:50:54.138484 [info] Observed Log-likelihood = -6.94571e+07
2016-12-28 18:50:59.420470 [info] Performing iteration 8
2016-12-28 18:51:10.255821 [info] Observed Log-likelihood = -6.95452e+07
2016-12-28 18:51:15.542020 [info] Performing iteration 9
2016-12-28 18:51:26.308185 [info] Observed Log-likelihood = -6.93363e+07
2016-12-28 18:51:31.569579 [info] Performing iteration 10
2016-12-28 18:51:42.341465 [info] Observed Log-likelihood = -6.93049e+07
2016-12-28 18:51:47.626785 [info] Performing iteration 11
2016-12-28 18:51:58.411935 [info] Observed Log-likelihood = -6.93436e+07
2016-12-28 18:52:03.804371 [info] Performing iteration 12
2016-12-28 18:52:14.611342 [info] Observed Log-likelihood = -6.92428e+07
2016-12-28 18:52:20.093826 [info] Performing iteration 13
2016-12-28 18:52:30.932455 [info] Observed Log-likelihood = -6.92983e+07
2016-12-28 18:52:36.354463 [info] Performing iteration 14
2016-12-28 18:52:47.184119 [info] Observed Log-likelihood = -6.92281e+07
2016-12-28 18:52:52.609341 [info] Performing iteration 15
2016-12-28 18:53:03.446952 [info] Observed Log-likelihood = -6.91551e+07
2016-12-28 18:53:08.854986 [info] Performing iteration 16
2016-12-28 18:53:19.704716 [info] Observed Log-likelihood = -6.9121e+07
2016-12-28 18:53:25.170160 [info] Performing iteration 17
2016-12-28 18:53:36.029908 [info] Observed Log-likelihood = -6.91295e+07
2016-12-28 18:53:41.480598 [info] Performing iteration 18
2016-12-28 18:53:52.323671 [info] Observed Log-likelihood = -6.90621e+07
2016-12-28 18:53:57.776316 [info] Performing iteration 19
2016-12-28 18:54:08.812208 [info] Observed Log-likelihood = -6.90705e+07
2016-12-28 18:54:14.270716 [info] Performing iteration 20
2016-12-28 18:54:25.147091 [info] Observed Log-likelihood = -6.8996e+07
2016-12-28 18:54:30.642485 [info] Performing iteration 21
2016-12-28 18:54:41.691516 [info] Observed Log-likelihood = -6.89978e+07
2016-12-28 18:54:47.131834 [info] Performing iteration 22
2016-12-28 18:54:58.474656 [info] Observed Log-likelihood = -6.89519e+07
2016-12-28 18:55:03.928667 [info] Performing iteration 23
2016-12-28 18:55:15.296548 [info] Observed Log-likelihood = -6.89048e+07
2016-12-28 18:55:20.798868 [info] Performing iteration 24
2016-12-28 18:55:32.155297 [info] Observed Log-likelihood = -6.88649e+07
2016-12-28 18:55:37.669731 [info] Performing iteration 25
2016-12-28 18:55:49.017603 [info] Observed Log-likelihood = -6.88037e+07
2016-12-28 18:55:54.504620 [info] Performing iteration 26
2016-12-28 18:56:05.872696 [info] Observed Log-likelihood = -6.87844e+07
2016-12-28 18:56:11.335341 [info] Performing iteration 27
2016-12-28 18:56:22.698619 [info] Observed Log-likelihood = -6.87187e+07
2016-12-28 18:56:28.175290 [info] Performing iteration 28
2016-12-28 18:56:39.552380 [info] Observed Log-likelihood = -6.86928e+07
2016-12-28 18:56:45.026589 [info] Performing iteration 29
2016-12-28 18:56:56.406952 [info] Observed Log-likelihood = -6.8642e+07
2016-12-28 18:57:01.922882 [info] Performing iteration 30
2016-12-28 18:57:13.311846 [info] Observed Log-likelihood = -6.85958e+07
2016-12-28 18:57:18.845004 [info] Performing iteration 31
2016-12-28 18:57:30.205246 [info] Observed Log-likelihood = -6.85358e+07
2016-12-28 18:57:35.713311 [info] Performing iteration 32
2016-12-28 18:57:47.098601 [info] Observed Log-likelihood = -6.84881e+07
2016-12-28 18:57:52.571772 [info] Performing iteration 33
2016-12-28 18:58:03.954334 [info] Observed Log-likelihood = -6.84423e+07
2016-12-28 18:58:09.487005 [info] Performing iteration 34
2016-12-28 18:58:20.743081 [info] Observed Log-likelihood = -6.83957e+07
2016-12-28 18:58:26.092002 [info] Performing iteration 35
2016-12-28 18:58:36.999193 [info] Observed Log-likelihood = -6.83496e+07
2016-12-28 18:58:42.368248 [info] Performing iteration 36
2016-12-28 18:58:53.269629 [info] Observed Log-likelihood = -6.8323e+07
2016-12-28 18:58:58.622637 [info] Performing iteration 37
2016-12-28 18:59:09.532801 [info] Observed Log-likelihood = -6.82853e+07
2016-12-28 18:59:14.873942 [info] Performing iteration 38
2016-12-28 18:59:25.809630 [info] Observed Log-likelihood = -6.82378e+07
2016-12-28 18:59:31.164729 [info] Performing iteration 39
2016-12-28 18:59:42.069829 [info] Observed Log-likelihood = -6.82115e+07
2016-12-28 18:59:47.439487 [info] Performing iteration 40
2016-12-28 18:59:58.353691 [info] Observed Log-likelihood = -6.81675e+07
2016-12-28 19:00:03.732669 [info] Performing iteration 41
2016-12-28 19:00:15.258712 [info] Observed Log-likelihood = -6.81425e+07
2016-12-28 19:00:20.641909 [info] Performing iteration 42
2016-12-28 19:00:32.167803 [info] Observed Log-likelihood = -6.81051e+07
2016-12-28 19:00:37.511320 [info] Performing iteration 43
2016-12-28 19:00:49.042839 [info] Observed Log-likelihood = -6.80729e+07
2016-12-28 19:00:54.357522 [info] Performing iteration 44
2016-12-28 19:01:05.913963 [info] Observed Log-likelihood = -6.8057e+07
2016-12-28 19:01:11.262320 [info] Performing iteration 45
2016-12-28 19:01:22.783630 [info] Observed Log-likelihood = -6.80215e+07
2016-12-28 19:01:28.147192 [info] Performing iteration 46
2016-12-28 19:01:39.669894 [info] Observed Log-likelihood = -6.80045e+07
2016-12-28 19:01:45.014373 [info] Performing iteration 47
2016-12-28 19:01:56.541198 [info] Observed Log-likelihood = -6.7972e+07
2016-12-28 19:02:01.866652 [info] Performing iteration 48
2016-12-28 19:02:13.386305 [info] Observed Log-likelihood = -6.79587e+07
2016-12-28 19:02:18.742200 [info] Performing iteration 49
2016-12-28 19:02:30.254728 [info] Observed Log-likelihood = -6.79307e+07
2016-12-28 19:02:35.609661 [info] Performing iteration 50
2016-12-28 19:02:47.134665 [info] Observed Log-likelihood = -6.7906e+07
2016-12-28 19:02:52.498855 [info] Performing iteration 51
2016-12-28 19:03:04.019799 [info] Observed Log-likelihood = -6.78961e+07
2016-12-28 19:03:09.381709 [info] Performing iteration 52
2016-12-28 19:03:20.888906 [info] Observed Log-likelihood = -6.78685e+07
2016-12-28 19:03:26.251328 [info] Performing iteration 53
2016-12-28 19:03:37.769857 [info] Observed Log-likelihood = -6.78485e+07
2016-12-28 19:03:43.130233 [info] Performing iteration 54
2016-12-28 19:03:54.817742 [info] Observed Log-likelihood = -6.78398e+07
2016-12-28 19:04:00.175871 [info] Performing iteration 55
2016-12-28 19:04:11.703228 [info] Observed Log-likelihood = -6.78164e+07
2016-12-28 19:04:17.062947 [info] Performing iteration 56
2016-12-28 19:04:28.585563 [info] Observed Log-likelihood = -6.77984e+07
2016-12-28 19:04:33.944051 [info] Performing iteration 57
2016-12-28 19:04:45.448083 [info] Observed Log-likelihood = -6.77888e+07
2016-12-28 19:04:50.782233 [info] Performing iteration 58
2016-12-28 19:05:02.300355 [info] Observed Log-likelihood = -6.777e+07
2016-12-28 19:05:07.623958 [info] Performing iteration 59
2016-12-28 19:05:19.135692 [info] Observed Log-likelihood = -6.77538e+07
2016-12-28 19:05:24.482004 [info] Performing iteration 60
2016-12-28 19:05:35.991955 [info] Observed Log-likelihood = -6.77458e+07
2016-12-28 19:05:41.361380 [info] Performing iteration 61
2016-12-28 19:05:52.866501 [info] Observed Log-likelihood = -6.77327e+07
2016-12-28 19:05:58.203941 [info] Performing iteration 62
2016-12-28 19:06:09.729116 [info] Observed Log-likelihood = -6.77147e+07
2016-12-28 19:06:15.101051 [info] Performing iteration 63
2016-12-28 19:06:26.614271 [info] Observed Log-likelihood = -6.77003e+07
2016-12-28 19:06:31.975643 [info] Performing iteration 64
2016-12-28 19:06:43.486655 [info] Observed Log-likelihood = -6.76867e+07
2016-12-28 19:06:48.892049 [info] Performing iteration 65
2016-12-28 19:07:00.432896 [info] Observed Log-likelihood = -6.76814e+07
2016-12-28 19:07:05.771800 [info] Performing iteration 66
2016-12-28 19:07:17.296383 [info] Observed Log-likelihood = -6.76641e+07
2016-12-28 19:07:22.629836 [info] Performing iteration 67
2016-12-28 19:07:34.133540 [info] Observed Log-likelihood = -6.76575e+07
2016-12-28 19:07:39.487023 [info] Performing iteration 68
2016-12-28 19:07:50.977470 [info] Observed Log-likelihood = -6.7645e+07
2016-12-28 19:07:56.347356 [info] Performing iteration 69
2016-12-28 19:08:07.904527 [info] Observed Log-likelihood = -6.76331e+07
2016-12-28 19:08:13.358988 [info] Performing iteration 70
2016-12-28 19:08:24.993682 [info] Observed Log-likelihood = -6.76295e+07
2016-12-28 19:08:30.354147 [info] Performing iteration 71
2016-12-28 19:08:41.818845 [info] Observed Log-likelihood = -6.76197e+07
2016-12-28 19:08:47.195420 [info] Performing iteration 72
2016-12-28 19:08:58.662855 [info] Observed Log-likelihood = -6.76062e+07
2016-12-28 19:09:04.028600 [info] Performing iteration 73
2016-12-28 19:09:15.489173 [info] Observed Log-likelihood = -6.75955e+07
2016-12-28 19:09:20.859020 [info] Performing iteration 74
2016-12-28 19:09:32.307671 [info] Observed Log-likelihood = -6.75873e+07
2016-12-28 19:09:37.678788 [info] Performing iteration 75
2016-12-28 19:09:49.132545 [info] Observed Log-likelihood = -6.75772e+07
2016-12-28 19:09:54.497672 [info] Performing iteration 76
2016-12-28 19:10:05.973448 [info] Observed Log-likelihood = -6.7573e+07
2016-12-28 19:10:11.339282 [info] Performing iteration 77
2016-12-28 19:10:22.812720 [info] Observed Log-likelihood = -6.75596e+07
2016-12-28 19:10:28.176528 [info] Performing iteration 78
2016-12-28 19:10:39.643772 [info] Observed Log-likelihood = -6.75515e+07
2016-12-28 19:10:45.007415 [info] Performing iteration 79
2016-12-28 19:10:56.464788 [info] Observed Log-likelihood = -6.7542e+07
2016-12-28 19:11:01.845740 [info] Performing iteration 80
2016-12-28 19:11:13.312860 [info] Observed Log-likelihood = -6.75325e+07
2016-12-28 19:11:18.691737 [info] Performing iteration 81
2016-12-28 19:11:30.142021 [info] Observed Log-likelihood = -6.75285e+07
2016-12-28 19:11:35.611781 [info] Performing iteration 82
2016-12-28 19:11:47.073517 [info] Observed Log-likelihood = -6.75217e+07
2016-12-28 19:11:52.452523 [info] Performing iteration 83
2016-12-28 19:12:03.911813 [info] Observed Log-likelihood = -6.75124e+07
2016-12-28 19:12:09.245252 [info] Performing iteration 84
2016-12-28 19:12:20.692066 [info] Observed Log-likelihood = -6.75063e+07
2016-12-28 19:12:26.044488 [info] Performing iteration 85
2016-12-28 19:12:37.492949 [info] Observed Log-likelihood = -6.74955e+07
2016-12-28 19:12:42.835172 [info] Performing iteration 86
2016-12-28 19:12:54.287668 [info] Observed Log-likelihood = -6.74913e+07
2016-12-28 19:12:59.657839 [info] Performing iteration 87
2016-12-28 19:13:11.115892 [info] Observed Log-likelihood = -6.74845e+07
2016-12-28 19:13:16.477624 [info] Performing iteration 88
2016-12-28 19:13:27.934785 [info] Observed Log-likelihood = -6.7478e+07
2016-12-28 19:13:33.293220 [info] Performing iteration 89
2016-12-28 19:13:44.756781 [info] Observed Log-likelihood = -6.74686e+07
2016-12-28 19:13:50.106397 [info] Performing iteration 90
2016-12-28 19:14:01.569916 [info] Observed Log-likelihood = -6.74613e+07
2016-12-28 19:14:06.927591 [info] Performing iteration 91
2016-12-28 19:14:18.363979 [info] Observed Log-likelihood = -6.74557e+07
2016-12-28 19:14:23.703018 [info] Performing iteration 92
2016-12-28 19:14:35.153736 [info] Observed Log-likelihood = -6.74496e+07
2016-12-28 19:14:40.507253 [info] Performing iteration 93
2016-12-28 19:14:51.942203 [info] Observed Log-likelihood = -6.74406e+07
2016-12-28 19:14:57.291800 [info] Performing iteration 94
2016-12-28 19:15:08.731153 [info] Observed Log-likelihood = -6.74347e+07
2016-12-28 19:15:14.090197 [info] Performing iteration 95
2016-12-28 19:15:25.533799 [info] Observed Log-likelihood = -6.74321e+07
2016-12-28 19:15:30.861671 [info] Performing iteration 96
2016-12-28 19:15:42.296887 [info] Observed Log-likelihood = -6.74235e+07
2016-12-28 19:15:47.642671 [info] Performing iteration 97
2016-12-28 19:15:59.077349 [info] Observed Log-likelihood = -6.74179e+07
2016-12-28 19:16:04.447396 [info] Performing iteration 98
2016-12-28 19:16:15.887270 [info] Observed Log-likelihood = -6.74159e+07
2016-12-28 19:16:21.235230 [info] Performing iteration 99
2016-12-28 19:16:32.665945 [info] Observed Log-likelihood = -6.74069e+07
2016-12-28 19:16:38.029472 [info] Performing iteration 100
2016-12-28 19:16:49.461983 [info] Observed Log-likelihood = -6.7401e+07
2016-12-28 19:16:54.817596 [info] Performing iteration 101
2016-12-28 19:17:06.251573 [info] Observed Log-likelihood = -6.73941e+07
2016-12-28 19:17:11.594406 [info] Performing iteration 102
2016-12-28 19:17:23.025547 [info] Observed Log-likelihood = -6.73907e+07
2016-12-28 19:17:28.524619 [info] Performing iteration 103
2016-12-28 19:17:39.948082 [info] Observed Log-likelihood = -6.7387e+07
2016-12-28 19:17:45.427041 [info] Performing iteration 104
2016-12-28 19:17:56.865764 [info] Observed Log-likelihood = -6.73812e+07
2016-12-28 19:18:02.359441 [info] Performing iteration 105
2016-12-28 19:18:13.786762 [info] Observed Log-likelihood = -6.73754e+07
2016-12-28 19:18:19.269339 [info] Performing iteration 106
2016-12-28 19:18:30.687537 [info] Observed Log-likelihood = -6.73698e+07
2016-12-28 19:18:36.179203 [info] Performing iteration 107
2016-12-28 19:18:47.592590 [info] Observed Log-likelihood = -6.73666e+07
2016-12-28 19:18:53.095533 [info] Performing iteration 108
2016-12-28 19:19:04.513959 [info] Observed Log-likelihood = -6.73608e+07
2016-12-28 19:19:10.005010 [info] Performing iteration 109
2016-12-28 19:19:21.422060 [info] Observed Log-likelihood = -6.73589e+07
2016-12-28 19:19:26.926872 [info] Performing iteration 110
2016-12-28 19:19:38.363290 [info] Observed Log-likelihood = -6.735e+07
2016-12-28 19:19:43.847107 [info] Performing iteration 111
2016-12-28 19:19:55.256896 [info] Observed Log-likelihood = -6.73491e+07
2016-12-28 19:20:00.729682 [info] Performing iteration 112
2016-12-28 19:20:12.301167 [info] Observed Log-likelihood = -6.73419e+07
2016-12-28 19:20:17.789183 [info] Performing iteration 113
2016-12-28 19:20:29.194710 [info] Observed Log-likelihood = -6.73396e+07
2016-12-28 19:20:34.689180 [info] Performing iteration 114
2016-12-28 19:20:46.094639 [info] Observed Log-likelihood = -6.73349e+07
2016-12-28 19:20:51.600457 [info] Performing iteration 115
2016-12-28 19:21:03.012798 [info] Observed Log-likelihood = -6.73309e+07
2016-12-28 19:21:08.360330 [info] Performing iteration 116
2016-12-28 19:21:19.784662 [info] Observed Log-likelihood = -6.73284e+07
2016-12-28 19:21:25.110118 [info] Performing iteration 117
2016-12-28 19:21:36.521719 [info] Observed Log-likelihood = -6.73214e+07
2016-12-28 19:21:41.865609 [info] Performing iteration 118
2016-12-28 19:21:53.283729 [info] Observed Log-likelihood = -6.73184e+07
2016-12-28 19:21:58.595117 [info] Performing iteration 119
2016-12-28 19:22:10.015213 [info] Observed Log-likelihood = -6.73137e+07
2016-12-28 19:22:15.354852 [info] Performing iteration 120
2016-12-28 19:22:26.772984 [info] Observed Log-likelihood = -6.73098e+07
2016-12-28 19:22:32.111652 [info] Performing iteration 121
2016-12-28 19:22:43.544947 [info] Observed Log-likelihood = -6.73061e+07
2016-12-28 19:22:48.888727 [info] Performing iteration 122
2016-12-28 19:23:00.306048 [info] Observed Log-likelihood = -6.73039e+07
2016-12-28 19:23:05.657186 [info] Performing iteration 123
2016-12-28 19:23:17.080911 [info] Observed Log-likelihood = -6.73009e+07
2016-12-28 19:23:22.409488 [info] Performing iteration 124
2016-12-28 19:23:33.827018 [info] Observed Log-likelihood = -6.72954e+07
2016-12-28 19:23:39.168391 [info] Performing iteration 125
2016-12-28 19:23:50.579379 [info] Observed Log-likelihood = -6.72945e+07
2016-12-28 19:23:55.937587 [info] Performing iteration 126
2016-12-28 19:24:07.353178 [info] Observed Log-likelihood = -6.72902e+07
2016-12-28 19:24:12.702018 [info] Performing iteration 127
2016-12-28 19:24:24.119780 [info] Observed Log-likelihood = -6.72865e+07
2016-12-28 19:24:29.455022 [info] Performing iteration 128
2016-12-28 19:24:40.864036 [info] Observed Log-likelihood = -6.72811e+07
2016-12-28 19:24:46.201856 [info] Performing iteration 129
2016-12-28 19:24:57.598609 [info] Observed Log-likelihood = -6.72776e+07
2016-12-28 19:25:02.946193 [info] Performing iteration 130
2016-12-28 19:25:14.428726 [info] Observed Log-likelihood = -6.72736e+07
2016-12-28 19:25:19.863246 [info] Performing iteration 131
2016-12-28 19:25:31.267080 [info] Observed Log-likelihood = -6.7271e+07
2016-12-28 19:25:36.690923 [info] Performing iteration 132
2016-12-28 19:25:48.087190 [info] Observed Log-likelihood = -6.72676e+07
2016-12-28 19:25:53.495531 [info] Performing iteration 133
2016-12-28 19:26:04.887517 [info] Observed Log-likelihood = -6.72645e+07
2016-12-28 19:26:10.288116 [info] Performing iteration 134
2016-12-28 19:26:21.692448 [info] Observed Log-likelihood = -6.72608e+07
2016-12-28 19:26:27.102307 [info] Performing iteration 135
2016-12-28 19:26:38.492019 [info] Observed Log-likelihood = -6.72563e+07
2016-12-28 19:26:43.903154 [info] Performing iteration 136
2016-12-28 19:26:55.293679 [info] Observed Log-likelihood = -6.72545e+07
2016-12-28 19:27:00.709447 [info] Performing iteration 137
2016-12-28 19:27:12.098945 [info] Observed Log-likelihood = -6.72512e+07
2016-12-28 19:27:17.425684 [info] Performing iteration 138
2016-12-28 19:27:28.819367 [info] Observed Log-likelihood = -6.72496e+07
2016-12-28 19:27:34.136801 [info] Performing iteration 139
2016-12-28 19:27:45.536211 [info] Observed Log-likelihood = -6.72446e+07
2016-12-28 19:27:50.880858 [info] Performing iteration 140
2016-12-28 19:28:02.280370 [info] Observed Log-likelihood = -6.72403e+07
2016-12-28 19:28:07.617576 [info] Performing iteration 141
2016-12-28 19:28:19.007250 [info] Observed Log-likelihood = -6.72375e+07
2016-12-28 19:28:24.340823 [info] Performing iteration 142
2016-12-28 19:28:35.738558 [info] Observed Log-likelihood = -6.72339e+07
2016-12-28 19:28:41.082885 [info] Performing iteration 143
2016-12-28 19:28:52.468983 [info] Observed Log-likelihood = -6.72325e+07
2016-12-28 19:28:57.811186 [info] Performing iteration 144
2016-12-28 19:29:09.204399 [info] Observed Log-likelihood = -6.72277e+07
2016-12-28 19:29:14.540440 [info] Performing iteration 145
2016-12-28 19:29:25.934007 [info] Observed Log-likelihood = -6.72257e+07
2016-12-28 19:29:31.267891 [info] Performing iteration 146
2016-12-28 19:29:42.649791 [info] Observed Log-likelihood = -6.72208e+07
2016-12-28 19:29:47.996941 [info] Performing iteration 147
2016-12-28 19:29:59.384736 [info] Observed Log-likelihood = -6.72181e+07
2016-12-28 19:30:04.731179 [info] Performing iteration 148
2016-12-28 19:30:16.138081 [info] Observed Log-likelihood = -6.72155e+07
2016-12-28 19:30:21.482212 [info] Performing iteration 149
2016-12-28 19:30:32.879984 [info] Observed Log-likelihood = -6.72127e+07
2016-12-28 19:30:38.231295 [info] Performing iteration 150
2016-12-28 19:30:49.626493 [info] Observed Log-likelihood = -6.72105e+07
2016-12-28 19:30:54.986310 [info] Performing iteration 151
2016-12-28 19:31:06.529607 [info] Observed Log-likelihood = -6.72089e+07
2016-12-28 19:31:11.827865 [info] Performing iteration 152
2016-12-28 19:31:23.219505 [info] Observed Log-likelihood = -6.72039e+07
2016-12-28 19:31:28.695800 [info] Performing iteration 153
2016-12-28 19:31:40.076507 [info] Observed Log-likelihood = -6.72015e+07
2016-12-28 19:31:45.556808 [info] Performing iteration 154
2016-12-28 19:31:56.951269 [info] Observed Log-likelihood = -6.71985e+07
2016-12-28 19:32:02.410459 [info] Performing iteration 155
2016-12-28 19:32:13.803346 [info] Observed Log-likelihood = -6.71958e+07
2016-12-28 19:32:19.278182 [info] Performing iteration 156
2016-12-28 19:32:30.661089 [info] Observed Log-likelihood = -6.7195e+07
2016-12-28 19:32:36.136631 [info] Performing iteration 157
2016-12-28 19:32:47.513284 [info] Observed Log-likelihood = -6.7194e+07
2016-12-28 19:32:52.993903 [info] Performing iteration 158
2016-12-28 19:33:04.387847 [info] Observed Log-likelihood = -6.71912e+07
2016-12-28 19:33:09.784155 [info] Performing iteration 159
2016-12-28 19:33:21.173736 [info] Observed Log-likelihood = -6.71883e+07
2016-12-28 19:33:26.584126 [info] Performing iteration 160
2016-12-28 19:33:37.974098 [info] Observed Log-likelihood = -6.71861e+07
2016-12-28 19:33:43.357905 [info] Performing iteration 161
2016-12-28 19:33:54.746587 [info] Observed Log-likelihood = -6.71833e+07
2016-12-28 19:34:00.143286 [info] Performing iteration 162
2016-12-28 19:34:11.531068 [info] Observed Log-likelihood = -6.71801e+07
2016-12-28 19:34:16.932917 [info] Performing iteration 163
2016-12-28 19:34:28.363979 [info] Observed Log-likelihood = -6.71783e+07
2016-12-28 19:34:33.779154 [info] Performing iteration 164
2016-12-28 19:34:45.180590 [info] Observed Log-likelihood = -6.71741e+07
2016-12-28 19:34:50.578667 [info] Performing iteration 165
2016-12-28 19:35:01.957468 [info] Observed Log-likelihood = -6.71719e+07
2016-12-28 19:35:07.353507 [info] Performing iteration 166
2016-12-28 19:35:18.739705 [info] Observed Log-likelihood = -6.71704e+07
2016-12-28 19:35:24.143513 [info] Performing iteration 167
2016-12-28 19:35:35.518651 [info] Observed Log-likelihood = -6.71682e+07
2016-12-28 19:35:40.915536 [info] Performing iteration 168
2016-12-28 19:35:52.283541 [info] Observed Log-likelihood = -6.71659e+07
2016-12-28 19:35:57.680797 [info] Performing iteration 169
2016-12-28 19:36:09.042673 [info] Observed Log-likelihood = -6.71622e+07
2016-12-28 19:36:14.450180 [info] Performing iteration 170
2016-12-28 19:36:25.835458 [info] Observed Log-likelihood = -6.71615e+07
2016-12-28 19:36:31.227245 [info] Performing iteration 171
2016-12-28 19:36:42.594444 [info] Observed Log-likelihood = -6.71593e+07
2016-12-28 19:36:47.992248 [info] Performing iteration 172
2016-12-28 19:36:59.354693 [info] Observed Log-likelihood = -6.71571e+07
2016-12-28 19:37:04.753838 [info] Performing iteration 173
2016-12-28 19:37:16.123407 [info] Observed Log-likelihood = -6.71558e+07
2016-12-28 19:37:21.523038 [info] Performing iteration 174
2016-12-28 19:37:33.029751 [info] Observed Log-likelihood = -6.7153e+07
2016-12-28 19:37:38.513931 [info] Performing iteration 175
2016-12-28 19:37:49.883313 [info] Observed Log-likelihood = -6.71522e+07
2016-12-28 19:37:55.385250 [info] Performing iteration 176
2016-12-28 19:38:06.857596 [info] Observed Log-likelihood = -6.71493e+07
2016-12-28 19:38:12.398033 [info] Performing iteration 177
2016-12-28 19:38:24.048664 [info] Observed Log-likelihood = -6.71474e+07
2016-12-28 19:38:29.532085 [info] Performing iteration 178
2016-12-28 19:38:40.904587 [info] Observed Log-likelihood = -6.71461e+07
2016-12-28 19:38:46.395907 [info] Performing iteration 179
2016-12-28 19:38:57.788675 [info] Observed Log-likelihood = -6.71446e+07
2016-12-28 19:39:03.273607 [info] Performing iteration 180
2016-12-28 19:39:14.643402 [info] Observed Log-likelihood = -6.7142e+07
2016-12-28 19:39:20.111086 [info] Performing iteration 181
2016-12-28 19:39:31.486785 [info] Observed Log-likelihood = -6.71403e+07
2016-12-28 19:39:36.960944 [info] Performing iteration 182
2016-12-28 19:39:48.329287 [info] Observed Log-likelihood = -6.71377e+07
2016-12-28 19:39:53.801726 [info] Performing iteration 183
2016-12-28 19:40:05.171077 [info] Observed Log-likelihood = -6.71368e+07
2016-12-28 19:40:10.651319 [info] Performing iteration 184
2016-12-28 19:40:22.013893 [info] Observed Log-likelihood = -6.71346e+07
2016-12-28 19:40:27.483388 [info] Performing iteration 185
2016-12-28 19:40:38.849905 [info] Observed Log-likelihood = -6.71331e+07
2016-12-28 19:40:44.340216 [info] Performing iteration 186
2016-12-28 19:40:55.712410 [info] Observed Log-likelihood = -6.71297e+07
2016-12-28 19:41:01.203873 [info] Performing iteration 187
2016-12-28 19:41:12.565435 [info] Observed Log-likelihood = -6.71296e+07
2016-12-28 19:41:18.045900 [info] Performing iteration 188
2016-12-28 19:41:29.409774 [info] Observed Log-likelihood = -6.7128e+07
2016-12-28 19:41:34.871159 [info] Performing iteration 189
2016-12-28 19:41:46.222860 [info] Observed Log-likelihood = -6.71261e+07
2016-12-28 19:41:51.715632 [info] Performing iteration 190
2016-12-28 19:42:03.080314 [info] Observed Log-likelihood = -6.71241e+07
2016-12-28 19:42:08.574049 [info] Performing iteration 191
2016-12-28 19:42:19.929162 [info] Observed Log-likelihood = -6.71215e+07
2016-12-28 19:42:25.419568 [info] Performing iteration 192
2016-12-28 19:42:36.826922 [info] Observed Log-likelihood = -6.71199e+07
2016-12-28 19:42:42.300721 [info] Performing iteration 193
2016-12-28 19:42:53.645435 [info] Observed Log-likelihood = -6.71191e+07
2016-12-28 19:42:59.140615 [info] Performing iteration 194
2016-12-28 19:43:10.501172 [info] Observed Log-likelihood = -6.71181e+07
2016-12-28 19:43:15.993853 [info] Performing iteration 195
2016-12-28 19:43:27.345434 [info] Observed Log-likelihood = -6.71152e+07
2016-12-28 19:43:32.793148 [info] Performing iteration 196
2016-12-28 19:43:44.152554 [info] Observed Log-likelihood = -6.71132e+07
2016-12-28 19:43:49.632381 [info] Performing iteration 197
2016-12-28 19:44:00.983929 [info] Observed Log-likelihood = -6.71122e+07
2016-12-28 19:44:06.472469 [info] Performing iteration 198
2016-12-28 19:44:17.820544 [info] Observed Log-likelihood = -6.71116e+07
2016-12-28 19:44:23.307082 [info] Performing iteration 199
2016-12-28 19:44:34.662594 [info] Observed Log-likelihood = -6.71095e+07
2016-12-28 19:44:40.158280 [info] Performing iteration 200
2016-12-28 19:44:51.536408 [info] Observed Log-likelihood = -6.71086e+07
2016-12-28 19:45:04.538509 [info] Performing iteration 201
2016-12-28 19:45:15.891504 [info] Observed Log-likelihood = -6.71061e+07
2016-12-28 19:45:21.331581 [info] Performing iteration 202
2016-12-28 19:45:32.677251 [info] Observed Log-likelihood = -6.71054e+07
2016-12-28 19:45:38.099248 [info] Performing iteration 203
2016-12-28 19:45:49.436426 [info] Observed Log-likelihood = -6.71029e+07
2016-12-28 19:45:54.855926 [info] Performing iteration 204
2016-12-28 19:46:06.206145 [info] Observed Log-likelihood = -6.71017e+07
2016-12-28 19:46:11.635813 [info] Performing iteration 205
2016-12-28 19:46:22.987499 [info] Observed Log-likelihood = -6.71004e+07
2016-12-28 19:46:28.411198 [info] Performing iteration 206
2016-12-28 19:46:39.741870 [info] Observed Log-likelihood = -6.70982e+07
2016-12-28 19:46:45.171317 [info] Performing iteration 207
2016-12-28 19:46:56.512518 [info] Observed Log-likelihood = -6.70968e+07
2016-12-28 19:47:01.943101 [info] Performing iteration 208
2016-12-28 19:47:13.281635 [info] Observed Log-likelihood = -6.70963e+07
2016-12-28 19:47:18.712576 [info] Performing iteration 209
2016-12-28 19:47:30.176523 [info] Observed Log-likelihood = -6.70942e+07
2016-12-28 19:47:35.587695 [info] Performing iteration 210
2016-12-28 19:47:46.925673 [info] Observed Log-likelihood = -6.70919e+07
2016-12-28 19:47:52.315617 [info] Performing iteration 211
2016-12-28 19:48:03.656453 [info] Observed Log-likelihood = -6.70908e+07
2016-12-28 19:48:09.046810 [info] Performing iteration 212
2016-12-28 19:48:20.377711 [info] Observed Log-likelihood = -6.709e+07
2016-12-28 19:48:25.803577 [info] Performing iteration 213
2016-12-28 19:48:37.142512 [info] Observed Log-likelihood = -6.7088e+07
2016-12-28 19:48:42.547449 [info] Performing iteration 214
2016-12-28 19:48:53.890563 [info] Observed Log-likelihood = -6.70869e+07
2016-12-28 19:48:59.368622 [info] Performing iteration 215
2016-12-28 19:49:10.700870 [info] Observed Log-likelihood = -6.70854e+07
2016-12-28 19:49:16.169659 [info] Performing iteration 216
2016-12-28 19:49:27.505911 [info] Observed Log-likelihood = -6.70845e+07
2016-12-28 19:49:32.980060 [info] Performing iteration 217
2016-12-28 19:49:44.326087 [info] Observed Log-likelihood = -6.70835e+07
2016-12-28 19:49:49.767324 [info] Performing iteration 218
2016-12-28 19:50:01.117884 [info] Observed Log-likelihood = -6.70824e+07
2016-12-28 19:50:06.613396 [info] Performing iteration 219
2016-12-28 19:50:17.959534 [info] Observed Log-likelihood = -6.70812e+07
2016-12-28 19:50:23.426649 [info] Performing iteration 220
2016-12-28 19:50:34.775878 [info] Observed Log-likelihood = -6.70803e+07
2016-12-28 19:50:40.261045 [info] Performing iteration 221
2016-12-28 19:50:51.614189 [info] Observed Log-likelihood = -6.70769e+07
2016-12-28 19:50:57.085852 [info] Performing iteration 222
2016-12-28 19:51:08.436929 [info] Observed Log-likelihood = -6.70772e+07
2016-12-28 19:51:13.908866 [info] Performing iteration 223
2016-12-28 19:51:25.254250 [info] Observed Log-likelihood = -6.7075e+07
2016-12-28 19:51:30.726883 [info] Performing iteration 224
2016-12-28 19:51:42.061721 [info] Observed Log-likelihood = -6.70747e+07
2016-12-28 19:51:47.539237 [info] Performing iteration 225
2016-12-28 19:51:58.885132 [info] Observed Log-likelihood = -6.70749e+07
2016-12-28 19:52:04.351669 [info] Performing iteration 226
2016-12-28 19:52:15.698128 [info] Observed Log-likelihood = -6.70712e+07
2016-12-28 19:52:21.177630 [info] Performing iteration 227
2016-12-28 19:52:32.534013 [info] Observed Log-likelihood = -6.70698e+07
2016-12-28 19:52:38.017316 [info] Performing iteration 228
2016-12-28 19:52:49.351662 [info] Observed Log-likelihood = -6.70707e+07
2016-12-28 19:52:54.833564 [info] Performing iteration 229
2016-12-28 19:53:06.168592 [info] Observed Log-likelihood = -6.70682e+07
2016-12-28 19:53:11.636064 [info] Performing iteration 230
2016-12-28 19:53:22.969815 [info] Observed Log-likelihood = -6.70665e+07
2016-12-28 19:53:28.455007 [info] Performing iteration 231
2016-12-28 19:53:39.791505 [info] Observed Log-likelihood = -6.70657e+07
2016-12-28 19:53:45.277719 [info] Performing iteration 232
2016-12-28 19:53:56.624787 [info] Observed Log-likelihood = -6.70631e+07
2016-12-28 19:54:02.091462 [info] Performing iteration 233
2016-12-28 19:54:13.428985 [info] Observed Log-likelihood = -6.70609e+07
2016-12-28 19:54:18.905628 [info] Performing iteration 234
2016-12-28 19:54:30.240574 [info] Observed Log-likelihood = -6.7061e+07
2016-12-28 19:54:35.694707 [info] Performing iteration 235
2016-12-28 19:54:47.026688 [info] Observed Log-likelihood = -6.70583e+07
2016-12-28 19:54:52.499952 [info] Performing iteration 236
2016-12-28 19:55:03.829050 [info] Observed Log-likelihood = -6.70577e+07
2016-12-28 19:55:09.312190 [info] Performing iteration 237
2016-12-28 19:55:20.638029 [info] Observed Log-likelihood = -6.70566e+07
2016-12-28 19:55:26.106263 [info] Performing iteration 238
2016-12-28 19:55:37.429512 [info] Observed Log-likelihood = -6.70557e+07
2016-12-28 19:55:42.922890 [info] Performing iteration 239
2016-12-28 19:55:53.860486 [info] Observed Log-likelihood = -6.70539e+07
2016-12-28 19:55:59.341151 [info] Performing iteration 240
2016-12-28 19:56:09.793159 [info] Observed Log-likelihood = -6.70535e+07
2016-12-28 19:56:15.278140 [info] Performing iteration 241
2016-12-28 19:56:25.901864 [info] Observed Log-likelihood = -6.70514e+07
2016-12-28 19:56:31.388463 [info] Performing iteration 242
2016-12-28 19:56:41.855378 [info] Observed Log-likelihood = -6.70518e+07
2016-12-28 19:56:47.339244 [info] Performing iteration 243
2016-12-28 19:56:57.790620 [info] Observed Log-likelihood = -6.70499e+07
2016-12-28 19:57:03.270891 [info] Performing iteration 244
2016-12-28 19:57:13.728133 [info] Observed Log-likelihood = -6.7048e+07
2016-12-28 19:57:19.211957 [info] Performing iteration 245
2016-12-28 19:57:29.662018 [info] Observed Log-likelihood = -6.70479e+07
2016-12-28 19:57:35.139095 [info] Performing iteration 246
2016-12-28 19:57:45.598761 [info] Observed Log-likelihood = -6.7046e+07
2016-12-28 19:57:51.111347 [info] Performing iteration 247
2016-12-28 19:58:01.584836 [info] Observed Log-likelihood = -6.70451e+07
2016-12-28 19:58:07.047441 [info] Performing iteration 248
2016-12-28 19:58:17.505146 [info] Observed Log-likelihood = -6.70444e+07
2016-12-28 19:58:23.000250 [info] Performing iteration 249
2016-12-28 19:58:33.461247 [info] Observed Log-likelihood = -6.7043e+07
2016-12-28 19:58:38.950449 [info] Performing iteration 250
2016-12-28 19:58:49.404180 [info] Observed Log-likelihood = -6.70419e+07
2016-12-28 19:58:54.890760 [info] Performing iteration 251
2016-12-28 19:59:05.346502 [info] Observed Log-likelihood = -6.7041e+07
2016-12-28 19:59:10.823264 [info] Performing iteration 252
2016-12-28 19:59:21.312588 [info] Observed Log-likelihood = -6.70412e+07
2016-12-28 19:59:26.785170 [info] Performing iteration 253
2016-12-28 19:59:37.242205 [info] Observed Log-likelihood = -6.70396e+07
2016-12-28 19:59:42.710258 [info] Performing iteration 254
2016-12-28 19:59:53.160366 [info] Observed Log-likelihood = -6.70382e+07
2016-12-28 19:59:58.639858 [info] Performing iteration 255
2016-12-28 20:00:09.104265 [info] Observed Log-likelihood = -6.70376e+07
2016-12-28 20:00:14.564418 [info] Performing iteration 256
2016-12-28 20:00:25.902897 [info] Observed Log-likelihood = -6.70367e+07
2016-12-28 20:00:31.373720 [info] Performing iteration 257
2016-12-28 20:00:42.703065 [info] Observed Log-likelihood = -6.70359e+07
2016-12-28 20:00:48.150368 [info] Performing iteration 258
2016-12-28 20:00:59.481854 [info] Observed Log-likelihood = -6.70342e+07
2016-12-28 20:01:04.951635 [info] Performing iteration 259
2016-12-28 20:01:16.292607 [info] Observed Log-likelihood = -6.70334e+07
2016-12-28 20:01:21.771408 [info] Performing iteration 260
2016-12-28 20:01:33.086483 [info] Observed Log-likelihood = -6.70329e+07
2016-12-28 20:01:38.557637 [info] Performing iteration 261
2016-12-28 20:01:49.887347 [info] Observed Log-likelihood = -6.70317e+07
2016-12-28 20:01:55.352042 [info] Performing iteration 262
2016-12-28 20:02:05.944621 [info] Observed Log-likelihood = -6.70304e+07
2016-12-28 20:02:11.416591 [info] Performing iteration 263
2016-12-28 20:02:21.928545 [info] Observed Log-likelihood = -6.70293e+07
2016-12-28 20:02:27.400972 [info] Performing iteration 264
2016-12-28 20:02:37.913294 [info] Observed Log-likelihood = -6.70277e+07
2016-12-28 20:02:43.403507 [info] Performing iteration 265
2016-12-28 20:02:53.919364 [info] Observed Log-likelihood = -6.70254e+07
2016-12-28 20:02:59.390588 [info] Performing iteration 266
2016-12-28 20:03:09.902446 [info] Observed Log-likelihood = -6.70246e+07
2016-12-28 20:03:15.365573 [info] Performing iteration 267
2016-12-28 20:03:25.872305 [info] Observed Log-likelihood = -6.70244e+07
2016-12-28 20:03:31.341368 [info] Performing iteration 268
2016-12-28 20:03:41.849208 [info] Observed Log-likelihood = -6.70228e+07
2016-12-28 20:03:47.318218 [info] Performing iteration 269
2016-12-28 20:03:58.473624 [info] Observed Log-likelihood = -6.70217e+07
2016-12-28 20:04:03.942580 [info] Performing iteration 270
2016-12-28 20:04:15.096733 [info] Observed Log-likelihood = -6.7021e+07
2016-12-28 20:04:20.576831 [info] Performing iteration 271
2016-12-28 20:04:31.730125 [info] Observed Log-likelihood = -6.70197e+07
2016-12-28 20:04:37.211921 [info] Performing iteration 272
2016-12-28 20:04:48.367616 [info] Observed Log-likelihood = -6.70206e+07
2016-12-28 20:04:53.820280 [info] Performing iteration 273
2016-12-28 20:05:04.967315 [info] Observed Log-likelihood = -6.70186e+07
2016-12-28 20:05:10.451427 [info] Performing iteration 274
2016-12-28 20:05:21.604493 [info] Observed Log-likelihood = -6.70178e+07
2016-12-28 20:05:27.064759 [info] Performing iteration 275
2016-12-28 20:05:38.203932 [info] Observed Log-likelihood = -6.70163e+07
2016-12-28 20:05:43.657921 [info] Performing iteration 276
2016-12-28 20:05:54.815949 [info] Observed Log-likelihood = -6.70158e+07
2016-12-28 20:06:00.289386 [info] Performing iteration 277
2016-12-28 20:06:11.446275 [info] Observed Log-likelihood = -6.70137e+07
2016-12-28 20:06:16.927214 [info] Performing iteration 278
2016-12-28 20:06:28.083960 [info] Observed Log-likelihood = -6.70135e+07
2016-12-28 20:06:33.548162 [info] Performing iteration 279
2016-12-28 20:06:44.708145 [info] Observed Log-likelihood = -6.7014e+07
2016-12-28 20:06:50.152345 [info] Performing iteration 280
2016-12-28 20:07:01.315571 [info] Observed Log-likelihood = -6.70107e+07
2016-12-28 20:07:06.791699 [info] Performing iteration 281
2016-12-28 20:07:18.054881 [info] Observed Log-likelihood = -6.70093e+07
2016-12-28 20:07:23.472866 [info] Performing iteration 282
2016-12-28 20:07:34.629729 [info] Observed Log-likelihood = -6.70103e+07
2016-12-28 20:07:40.046700 [info] Performing iteration 283
2016-12-28 20:07:51.210570 [info] Observed Log-likelihood = -6.70087e+07
2016-12-28 20:07:56.659230 [info] Performing iteration 284
2016-12-28 20:08:07.912680 [info] Observed Log-likelihood = -6.70074e+07
2016-12-28 20:08:13.425755 [info] Performing iteration 285
2016-12-28 20:08:24.758156 [info] Observed Log-likelihood = -6.70073e+07
2016-12-28 20:08:30.161786 [info] Performing iteration 286
2016-12-28 20:08:41.326453 [info] Observed Log-likelihood = -6.70071e+07
2016-12-28 20:08:46.747455 [info] Performing iteration 287
2016-12-28 20:08:57.902169 [info] Observed Log-likelihood = -6.70078e+07
2016-12-28 20:09:03.312964 [info] Performing iteration 288
2016-12-28 20:09:14.463833 [info] Observed Log-likelihood = -6.70061e+07
2016-12-28 20:09:19.872873 [info] Performing iteration 289
2016-12-28 20:09:31.074976 [info] Observed Log-likelihood = -6.70037e+07
2016-12-28 20:09:36.493774 [info] Performing iteration 290
2016-12-28 20:09:47.649454 [info] Observed Log-likelihood = -6.70029e+07
2016-12-28 20:09:53.060263 [info] Performing iteration 291
2016-12-28 20:10:04.242539 [info] Observed Log-likelihood = -6.70024e+07
2016-12-28 20:10:09.667536 [info] Performing iteration 292
2016-12-28 20:10:20.816713 [info] Observed Log-likelihood = -6.70024e+07
2016-12-28 20:10:26.226097 [info] Performing iteration 293
2016-12-28 20:10:37.375702 [info] Observed Log-likelihood = -6.7e+07
2016-12-28 20:10:42.785304 [info] Performing iteration 294
2016-12-28 20:10:53.927396 [info] Observed Log-likelihood = -6.7e+07
2016-12-28 20:10:59.332263 [info] Performing iteration 295
2016-12-28 20:11:10.475885 [info] Observed Log-likelihood = -6.69982e+07
2016-12-28 20:11:15.887221 [info] Performing iteration 296
2016-12-28 20:11:27.033580 [info] Observed Log-likelihood = -6.69968e+07
2016-12-28 20:11:32.442453 [info] Performing iteration 297
2016-12-28 20:11:43.573868 [info] Observed Log-likelihood = -6.69964e+07
2016-12-28 20:11:48.975486 [info] Performing iteration 298
2016-12-28 20:12:00.115132 [info] Observed Log-likelihood = -6.69963e+07
2016-12-28 20:12:05.526101 [info] Performing iteration 299
2016-12-28 20:12:16.686997 [info] Observed Log-likelihood = -6.69956e+07
2016-12-28 20:12:22.093895 [info] Performing iteration 300
2016-12-28 20:12:33.237654 [info] Observed Log-likelihood = -6.69943e+07
2016-12-28 20:12:38.631283 [info] Performing iteration 301
2016-12-28 20:12:49.761173 [info] Observed Log-likelihood = -6.69934e+07
2016-12-28 20:12:55.169861 [info] Performing iteration 302
2016-12-28 20:13:06.310961 [info] Observed Log-likelihood = -6.6992e+07
2016-12-28 20:13:11.728013 [info] Performing iteration 303
2016-12-28 20:13:22.862163 [info] Observed Log-likelihood = -6.69916e+07
2016-12-28 20:13:28.279709 [info] Performing iteration 304
2016-12-28 20:13:39.417669 [info] Observed Log-likelihood = -6.69919e+07
2016-12-28 20:13:44.830856 [info] Performing iteration 305
2016-12-28 20:13:55.971077 [info] Observed Log-likelihood = -6.69885e+07
2016-12-28 20:14:01.401293 [info] Performing iteration 306
2016-12-28 20:14:12.536850 [info] Observed Log-likelihood = -6.69894e+07
2016-12-28 20:14:17.937864 [info] Performing iteration 307
2016-12-28 20:14:29.078124 [info] Observed Log-likelihood = -6.69891e+07
2016-12-28 20:14:34.484476 [info] Performing iteration 308
2016-12-28 20:14:45.612816 [info] Observed Log-likelihood = -6.69889e+07
2016-12-28 20:14:51.036974 [info] Performing iteration 309
2016-12-28 20:15:02.168828 [info] Observed Log-likelihood = -6.69887e+07
2016-12-28 20:15:07.578527 [info] Performing iteration 310
2016-12-28 20:15:18.721561 [info] Observed Log-likelihood = -6.69854e+07
2016-12-28 20:15:24.119736 [info] Performing iteration 311
2016-12-28 20:15:35.248883 [info] Observed Log-likelihood = -6.69854e+07
2016-12-28 20:15:40.665520 [info] Performing iteration 312
2016-12-28 20:15:51.966902 [info] Observed Log-likelihood = -6.69864e+07
2016-12-28 20:15:57.384348 [info] Performing iteration 313
2016-12-28 20:16:08.519023 [info] Observed Log-likelihood = -6.69851e+07
2016-12-28 20:16:13.923756 [info] Performing iteration 314
2016-12-28 20:16:25.058577 [info] Observed Log-likelihood = -6.69846e+07
2016-12-28 20:16:30.488053 [info] Performing iteration 315
2016-12-28 20:16:41.624969 [info] Observed Log-likelihood = -6.69841e+07
2016-12-28 20:16:47.035899 [info] Performing iteration 316
2016-12-28 20:16:58.172762 [info] Observed Log-likelihood = -6.69822e+07
2016-12-28 20:17:03.579737 [info] Performing iteration 317
2016-12-28 20:17:14.715775 [info] Observed Log-likelihood = -6.6981e+07
2016-12-28 20:17:20.128715 [info] Performing iteration 318
2016-12-28 20:17:31.255231 [info] Observed Log-likelihood = -6.69795e+07
2016-12-28 20:17:36.669234 [info] Performing iteration 319
2016-12-28 20:17:47.827552 [info] Observed Log-likelihood = -6.69786e+07
2016-12-28 20:17:53.245534 [info] Performing iteration 320
2016-12-28 20:18:04.385788 [info] Observed Log-likelihood = -6.69779e+07
2016-12-28 20:18:09.809202 [info] Performing iteration 321
2016-12-28 20:18:20.960646 [info] Observed Log-likelihood = -6.69776e+07
2016-12-28 20:18:26.368855 [info] Performing iteration 322
2016-12-28 20:18:37.506671 [info] Observed Log-likelihood = -6.69761e+07
2016-12-28 20:18:42.929734 [info] Performing iteration 323
2016-12-28 20:18:54.057660 [info] Observed Log-likelihood = -6.69759e+07
2016-12-28 20:18:59.483811 [info] Performing iteration 324
2016-12-28 20:19:10.612356 [info] Observed Log-likelihood = -6.69751e+07
2016-12-28 20:19:16.029075 [info] Performing iteration 325
2016-12-28 20:19:27.192339 [info] Observed Log-likelihood = -6.69755e+07
2016-12-28 20:19:32.673834 [info] Performing iteration 326
2016-12-28 20:19:43.808985 [info] Observed Log-likelihood = -6.69748e+07
2016-12-28 20:19:49.303001 [info] Performing iteration 327
2016-12-28 20:20:00.433502 [info] Observed Log-likelihood = -6.69744e+07
2016-12-28 20:20:05.936880 [info] Performing iteration 328
2016-12-28 20:20:17.070344 [info] Observed Log-likelihood = -6.6972e+07
2016-12-28 20:20:22.564490 [info] Performing iteration 329
2016-12-28 20:20:33.692668 [info] Observed Log-likelihood = -6.69728e+07
2016-12-28 20:20:39.229328 [info] Performing iteration 330
2016-12-28 20:20:50.365405 [info] Observed Log-likelihood = -6.69716e+07
2016-12-28 20:20:55.849799 [info] Performing iteration 331
2016-12-28 20:21:06.979040 [info] Observed Log-likelihood = -6.69706e+07
2016-12-28 20:21:12.480608 [info] Performing iteration 332
2016-12-28 20:21:23.607399 [info] Observed Log-likelihood = -6.69693e+07
2016-12-28 20:21:29.094209 [info] Performing iteration 333
2016-12-28 20:21:40.213547 [info] Observed Log-likelihood = -6.69666e+07
2016-12-28 20:21:45.693129 [info] Performing iteration 334
2016-12-28 20:21:56.825264 [info] Observed Log-likelihood = -6.69683e+07
2016-12-28 20:22:02.252676 [info] Performing iteration 335
2016-12-28 20:22:13.385336 [info] Observed Log-likelihood = -6.69694e+07
2016-12-28 20:22:18.817583 [info] Performing iteration 336
2016-12-28 20:22:29.942011 [info] Observed Log-likelihood = -6.69681e+07
2016-12-28 20:22:35.385283 [info] Performing iteration 337
2016-12-28 20:22:46.514358 [info] Observed Log-likelihood = -6.69661e+07
2016-12-28 20:22:51.951867 [info] Performing iteration 338
2016-12-28 20:23:03.091327 [info] Observed Log-likelihood = -6.6966e+07
2016-12-28 20:23:08.523750 [info] Performing iteration 339
2016-12-28 20:23:19.675700 [info] Observed Log-likelihood = -6.69653e+07
2016-12-28 20:23:25.108938 [info] Performing iteration 340
2016-12-28 20:23:36.238570 [info] Observed Log-likelihood = -6.69638e+07
2016-12-28 20:23:41.693561 [info] Performing iteration 341
2016-12-28 20:23:52.820676 [info] Observed Log-likelihood = -6.69645e+07
2016-12-28 20:23:58.301310 [info] Performing iteration 342
2016-12-28 20:24:09.433663 [info] Observed Log-likelihood = -6.69628e+07
2016-12-28 20:24:14.939986 [info] Performing iteration 343
2016-12-28 20:24:26.083506 [info] Observed Log-likelihood = -6.69625e+07
2016-12-28 20:24:31.567262 [info] Performing iteration 344
2016-12-28 20:24:42.700738 [info] Observed Log-likelihood = -6.69629e+07
2016-12-28 20:24:48.176900 [info] Performing iteration 345
2016-12-28 20:24:59.302428 [info] Observed Log-likelihood = -6.69616e+07
2016-12-28 20:25:04.767845 [info] Performing iteration 346
2016-12-28 20:25:15.912474 [info] Observed Log-likelihood = -6.69603e+07
2016-12-28 20:25:21.377973 [info] Performing iteration 347
2016-12-28 20:25:32.508285 [info] Observed Log-likelihood = -6.696e+07
2016-12-28 20:25:37.987253 [info] Performing iteration 348
2016-12-28 20:25:49.129327 [info] Observed Log-likelihood = -6.69595e+07
2016-12-28 20:25:54.720022 [info] Performing iteration 349
2016-12-28 20:26:05.861290 [info] Observed Log-likelihood = -6.69599e+07
2016-12-28 20:26:11.325984 [info] Performing iteration 350
2016-12-28 20:26:22.465329 [info] Observed Log-likelihood = -6.69588e+07
2016-12-28 20:26:27.902619 [info] Performing iteration 351
2016-12-28 20:26:39.035374 [info] Observed Log-likelihood = -6.69581e+07
2016-12-28 20:26:44.459970 [info] Performing iteration 352
2016-12-28 20:26:55.605709 [info] Observed Log-likelihood = -6.69558e+07
2016-12-28 20:27:01.037702 [info] Performing iteration 353
2016-12-28 20:27:12.174612 [info] Observed Log-likelihood = -6.69568e+07
2016-12-28 20:27:17.605701 [info] Performing iteration 354
2016-12-28 20:27:28.829748 [info] Observed Log-likelihood = -6.69554e+07
2016-12-28 20:27:34.266817 [info] Performing iteration 355
2016-12-28 20:27:45.431224 [info] Observed Log-likelihood = -6.69544e+07
2016-12-28 20:27:50.883026 [info] Performing iteration 356
2016-12-28 20:28:02.017108 [info] Observed Log-likelihood = -6.69534e+07
2016-12-28 20:28:07.448097 [info] Performing iteration 357
2016-12-28 20:28:18.565949 [info] Observed Log-likelihood = -6.69535e+07
2016-12-28 20:28:23.991913 [info] Performing iteration 358
2016-12-28 20:28:35.110126 [info] Observed Log-likelihood = -6.69533e+07
2016-12-28 20:28:40.523910 [info] Performing iteration 359
2016-12-28 20:28:51.645570 [info] Observed Log-likelihood = -6.69525e+07
2016-12-28 20:28:57.095147 [info] Performing iteration 360
2016-12-28 20:29:08.219344 [info] Observed Log-likelihood = -6.69539e+07
2016-12-28 20:29:13.645554 [info] Performing iteration 361
2016-12-28 20:29:24.763325 [info] Observed Log-likelihood = -6.69507e+07
2016-12-28 20:29:30.181773 [info] Performing iteration 362
2016-12-28 20:29:41.300394 [info] Observed Log-likelihood = -6.69521e+07
2016-12-28 20:29:46.735036 [info] Performing iteration 363
2016-12-28 20:29:57.854968 [info] Observed Log-likelihood = -6.69509e+07
2016-12-28 20:30:03.292637 [info] Performing iteration 364
2016-12-28 20:30:14.433654 [info] Observed Log-likelihood = -6.695e+07
2016-12-28 20:30:19.872557 [info] Performing iteration 365
2016-12-28 20:30:30.992169 [info] Observed Log-likelihood = -6.69511e+07
2016-12-28 20:30:36.436459 [info] Performing iteration 366
2016-12-28 20:30:47.566325 [info] Observed Log-likelihood = -6.69508e+07
2016-12-28 20:30:53.001247 [info] Performing iteration 367
2016-12-28 20:31:04.135376 [info] Observed Log-likelihood = -6.69486e+07
2016-12-28 20:31:09.569485 [info] Performing iteration 368
2016-12-28 20:31:20.691735 [info] Observed Log-likelihood = -6.69471e+07
2016-12-28 20:31:26.116919 [info] Performing iteration 369
2016-12-28 20:31:37.236590 [info] Observed Log-likelihood = -6.69479e+07
2016-12-28 20:31:42.674458 [info] Performing iteration 370
2016-12-28 20:31:53.792256 [info] Observed Log-likelihood = -6.69479e+07
2016-12-28 20:31:59.242698 [info] Performing iteration 371
2016-12-28 20:32:10.363292 [info] Observed Log-likelihood = -6.69472e+07
2016-12-28 20:32:15.803215 [info] Performing iteration 372
2016-12-28 20:32:26.913185 [info] Observed Log-likelihood = -6.69473e+07
2016-12-28 20:32:32.345238 [info] Performing iteration 373
2016-12-28 20:32:43.460484 [info] Observed Log-likelihood = -6.69458e+07
2016-12-28 20:32:48.886809 [info] Performing iteration 374
2016-12-28 20:33:00.006020 [info] Observed Log-likelihood = -6.6947e+07
2016-12-28 20:33:05.443497 [info] Performing iteration 375
2016-12-28 20:33:16.562166 [info] Observed Log-likelihood = -6.69451e+07
2016-12-28 20:33:22.004589 [info] Performing iteration 376
2016-12-28 20:33:33.134465 [info] Observed Log-likelihood = -6.69438e+07
2016-12-28 20:33:38.567572 [info] Performing iteration 377
2016-12-28 20:33:49.836028 [info] Observed Log-likelihood = -6.69428e+07
2016-12-28 20:33:55.264503 [info] Performing iteration 378
2016-12-28 20:34:06.386289 [info] Observed Log-likelihood = -6.69437e+07
2016-12-28 20:34:11.818149 [info] Performing iteration 379
2016-12-28 20:34:22.942593 [info] Observed Log-likelihood = -6.6944e+07
2016-12-28 20:34:28.376309 [info] Performing iteration 380
2016-12-28 20:34:39.521766 [info] Observed Log-likelihood = -6.69428e+07
2016-12-28 20:34:44.956652 [info] Performing iteration 381
2016-12-28 20:34:56.076743 [info] Observed Log-likelihood = -6.69406e+07
2016-12-28 20:35:01.485917 [info] Performing iteration 382
2016-12-28 20:35:12.602881 [info] Observed Log-likelihood = -6.69401e+07
2016-12-28 20:35:18.045281 [info] Performing iteration 383
2016-12-28 20:35:29.162894 [info] Observed Log-likelihood = -6.69406e+07
2016-12-28 20:35:34.610635 [info] Performing iteration 384
2016-12-28 20:35:45.722719 [info] Observed Log-likelihood = -6.69395e+07
2016-12-28 20:35:51.158651 [info] Performing iteration 385
2016-12-28 20:36:02.271605 [info] Observed Log-likelihood = -6.69387e+07
2016-12-28 20:36:07.713469 [info] Performing iteration 386
2016-12-28 20:36:18.835634 [info] Observed Log-likelihood = -6.69373e+07
2016-12-28 20:36:24.260417 [info] Performing iteration 387
2016-12-28 20:36:35.412508 [info] Observed Log-likelihood = -6.69356e+07
2016-12-28 20:36:40.847631 [info] Performing iteration 388
2016-12-28 20:36:51.966658 [info] Observed Log-likelihood = -6.69375e+07
2016-12-28 20:36:57.396230 [info] Performing iteration 389
2016-12-28 20:37:08.503452 [info] Observed Log-likelihood = -6.69377e+07
2016-12-28 20:37:13.931560 [info] Performing iteration 390
2016-12-28 20:37:25.044747 [info] Observed Log-likelihood = -6.69364e+07
2016-12-28 20:37:30.470180 [info] Performing iteration 391
2016-12-28 20:37:41.582718 [info] Observed Log-likelihood = -6.69359e+07
2016-12-28 20:37:47.040132 [info] Performing iteration 392
2016-12-28 20:37:58.152252 [info] Observed Log-likelihood = -6.69359e+07
2016-12-28 20:38:03.584968 [info] Performing iteration 393
2016-12-28 20:38:14.990262 [info] Observed Log-likelihood = -6.69344e+07
2016-12-28 20:38:20.473560 [info] Performing iteration 394
2016-12-28 20:38:31.599560 [info] Observed Log-likelihood = -6.69344e+07
2016-12-28 20:38:37.032712 [info] Performing iteration 395
2016-12-28 20:38:48.147047 [info] Observed Log-likelihood = -6.69342e+07
2016-12-28 20:38:53.599201 [info] Performing iteration 396
2016-12-28 20:39:04.747430 [info] Observed Log-likelihood = -6.69331e+07
2016-12-28 20:39:10.183286 [info] Performing iteration 397
2016-12-28 20:39:20.806914 [info] Observed Log-likelihood = -6.69339e+07
2016-12-28 20:39:26.302639 [info] Performing iteration 398
2016-12-28 20:39:36.728107 [info] Observed Log-likelihood = -6.69329e+07
2016-12-28 20:39:42.203866 [info] Performing iteration 399
2016-12-28 20:39:52.628234 [info] Observed Log-likelihood = -6.69319e+07
2016-12-28 20:39:58.111494 [info] Performing iteration 400
2016-12-28 20:40:08.552165 [info] Observed Log-likelihood = -6.69312e+07
2016-12-28 20:40:21.503123 [info] Performing iteration 401
2016-12-28 20:40:31.943743 [info] Observed Log-likelihood = -6.69297e+07
2016-12-28 20:40:37.421034 [info] Performing iteration 402
2016-12-28 20:40:47.845072 [info] Observed Log-likelihood = -6.69301e+07
2016-12-28 20:40:53.324197 [info] Performing iteration 403
2016-12-28 20:41:04.453110 [info] Observed Log-likelihood = -6.69287e+07
2016-12-28 20:41:09.917049 [info] Performing iteration 404
2016-12-28 20:41:21.033778 [info] Observed Log-likelihood = -6.69293e+07
2016-12-28 20:41:26.476940 [info] Performing iteration 405
2016-12-28 20:41:37.598606 [info] Observed Log-likelihood = -6.69287e+07
2016-12-28 20:41:43.128357 [info] Performing iteration 406
2016-12-28 20:41:54.352937 [info] Observed Log-likelihood = -6.69289e+07
2016-12-28 20:41:59.817436 [info] Performing iteration 407
2016-12-28 20:42:10.928379 [info] Observed Log-likelihood = -6.69289e+07
2016-12-28 20:42:16.399055 [info] Performing iteration 408
2016-12-28 20:42:27.509051 [info] Observed Log-likelihood = -6.69268e+07
2016-12-28 20:42:32.987286 [info] Performing iteration 409
2016-12-28 20:42:44.106747 [info] Observed Log-likelihood = -6.69278e+07
2016-12-28 20:42:49.575149 [info] Performing iteration 410
2016-12-28 20:43:00.689171 [info] Observed Log-likelihood = -6.69276e+07
2016-12-28 20:43:06.164079 [info] Performing iteration 411
2016-12-28 20:43:17.276679 [info] Observed Log-likelihood = -6.69272e+07
2016-12-28 20:43:22.765679 [info] Performing iteration 412
2016-12-28 20:43:33.878594 [info] Observed Log-likelihood = -6.6926e+07
2016-12-28 20:43:39.370295 [info] Performing iteration 413
2016-12-28 20:43:50.482793 [info] Observed Log-likelihood = -6.69268e+07
2016-12-28 20:43:55.970152 [info] Performing iteration 414
2016-12-28 20:44:07.073073 [info] Observed Log-likelihood = -6.69252e+07
2016-12-28 20:44:12.565215 [info] Performing iteration 415
2016-12-28 20:44:23.010711 [info] Observed Log-likelihood = -6.69245e+07
2016-12-28 20:44:28.483793 [info] Performing iteration 416
2016-12-28 20:44:38.875583 [info] Observed Log-likelihood = -6.6924e+07
2016-12-28 20:44:44.365274 [info] Performing iteration 417
2016-12-28 20:44:54.754269 [info] Observed Log-likelihood = -6.69238e+07
2016-12-28 20:45:00.227367 [info] Performing iteration 418
2016-12-28 20:45:10.632262 [info] Observed Log-likelihood = -6.69241e+07
2016-12-28 20:45:16.103492 [info] Performing iteration 419
2016-12-28 20:45:26.508900 [info] Observed Log-likelihood = -6.69238e+07
2016-12-28 20:45:31.979336 [info] Performing iteration 420
2016-12-28 20:45:42.364197 [info] Observed Log-likelihood = -6.69219e+07
2016-12-28 20:45:47.830673 [info] Performing iteration 421
2016-12-28 20:45:58.241172 [info] Observed Log-likelihood = -6.69227e+07
2016-12-28 20:46:03.713618 [info] Performing iteration 422
2016-12-28 20:46:14.115279 [info] Observed Log-likelihood = -6.69217e+07
2016-12-28 20:46:19.591218 [info] Performing iteration 423
2016-12-28 20:46:29.982219 [info] Observed Log-likelihood = -6.69235e+07
2016-12-28 20:46:35.454652 [info] Performing iteration 424
2016-12-28 20:46:45.856184 [info] Observed Log-likelihood = -6.69229e+07
2016-12-28 20:46:51.360920 [info] Performing iteration 425
2016-12-28 20:47:01.792635 [info] Observed Log-likelihood = -6.69223e+07
2016-12-28 20:47:07.259674 [info] Performing iteration 426
2016-12-28 20:47:17.645745 [info] Observed Log-likelihood = -6.6922e+07
2016-12-28 20:47:23.122449 [info] Performing iteration 427
2016-12-28 20:47:34.391676 [info] Observed Log-likelihood = -6.69216e+07
2016-12-28 20:47:39.862874 [info] Performing iteration 428
2016-12-28 20:47:51.174877 [info] Observed Log-likelihood = -6.69204e+07
2016-12-28 20:47:56.639047 [info] Performing iteration 429
2016-12-28 20:48:07.916403 [info] Observed Log-likelihood = -6.69211e+07
2016-12-28 20:48:13.391015 [info] Performing iteration 430
2016-12-28 20:48:24.667760 [info] Observed Log-likelihood = -6.69197e+07
2016-12-28 20:48:30.130618 [info] Performing iteration 431
2016-12-28 20:48:41.402986 [info] Observed Log-likelihood = -6.69201e+07
2016-12-28 20:48:46.882582 [info] Performing iteration 432
2016-12-28 20:48:58.159730 [info] Observed Log-likelihood = -6.69207e+07
2016-12-28 20:49:03.636521 [info] Performing iteration 433
2016-12-28 20:49:14.904915 [info] Observed Log-likelihood = -6.692e+07
2016-12-28 20:49:20.383555 [info] Performing iteration 434
2016-12-28 20:49:31.671728 [info] Observed Log-likelihood = -6.69203e+07
2016-12-28 20:49:37.152187 [info] Performing iteration 435
2016-12-28 20:49:48.421495 [info] Observed Log-likelihood = -6.69198e+07
2016-12-28 20:49:53.878669 [info] Performing iteration 436
2016-12-28 20:50:05.143641 [info] Observed Log-likelihood = -6.69196e+07
2016-12-28 20:50:10.623452 [info] Performing iteration 437
2016-12-28 20:50:21.884070 [info] Observed Log-likelihood = -6.69196e+07
2016-12-28 20:50:27.361536 [info] Performing iteration 438
2016-12-28 20:50:38.628458 [info] Observed Log-likelihood = -6.69179e+07
2016-12-28 20:50:44.039602 [info] Performing iteration 439
2016-12-28 20:50:55.310798 [info] Observed Log-likelihood = -6.69177e+07
2016-12-28 20:51:00.716583 [info] Performing iteration 440
2016-12-28 20:51:11.983515 [info] Observed Log-likelihood = -6.69172e+07
2016-12-28 20:51:17.403621 [info] Performing iteration 441
2016-12-28 20:51:28.675643 [info] Observed Log-likelihood = -6.69177e+07
2016-12-28 20:51:34.187047 [info] Performing iteration 442
2016-12-28 20:51:45.504699 [info] Observed Log-likelihood = -6.69193e+07
2016-12-28 20:51:50.920862 [info] Performing iteration 443
2016-12-28 20:52:02.205451 [info] Observed Log-likelihood = -6.69171e+07
2016-12-28 20:52:07.593017 [info] Performing iteration 444
2016-12-28 20:52:18.860449 [info] Observed Log-likelihood = -6.69158e+07
2016-12-28 20:52:24.265293 [info] Performing iteration 445
2016-12-28 20:52:35.551691 [info] Observed Log-likelihood = -6.69169e+07
2016-12-28 20:52:40.971092 [info] Performing iteration 446
2016-12-28 20:52:52.251612 [info] Observed Log-likelihood = -6.69153e+07
2016-12-28 20:52:57.650620 [info] Performing iteration 447
2016-12-28 20:53:08.915078 [info] Observed Log-likelihood = -6.69155e+07
2016-12-28 20:53:14.329526 [info] Performing iteration 448
2016-12-28 20:53:25.598061 [info] Observed Log-likelihood = -6.69157e+07
2016-12-28 20:53:31.009988 [info] Performing iteration 449
2016-12-28 20:53:42.290083 [info] Observed Log-likelihood = -6.6915e+07
2016-12-28 20:53:47.705033 [info] Performing iteration 450
2016-12-28 20:53:58.985483 [info] Observed Log-likelihood = -6.69156e+07
2016-12-28 20:54:04.390645 [info] Performing iteration 451
2016-12-28 20:54:15.657301 [info] Observed Log-likelihood = -6.69139e+07
2016-12-28 20:54:21.067231 [info] Performing iteration 452
2016-12-28 20:54:32.354218 [info] Observed Log-likelihood = -6.69147e+07
2016-12-28 20:54:37.769182 [info] Performing iteration 453
2016-12-28 20:54:49.043752 [info] Observed Log-likelihood = -6.6915e+07
2016-12-28 20:54:54.450702 [info] Performing iteration 454
2016-12-28 20:55:05.712561 [info] Observed Log-likelihood = -6.69137e+07
2016-12-28 20:55:11.124969 [info] Performing iteration 455
2016-12-28 20:55:22.394953 [info] Observed Log-likelihood = -6.69143e+07
2016-12-28 20:55:27.801542 [info] Performing iteration 456
2016-12-28 20:55:39.071020 [info] Observed Log-likelihood = -6.69139e+07
2016-12-28 20:55:44.461338 [info] Performing iteration 457
2016-12-28 20:55:55.740654 [info] Observed Log-likelihood = -6.69134e+07
2016-12-28 20:56:01.160951 [info] Performing iteration 458
2016-12-28 20:56:12.437451 [info] Observed Log-likelihood = -6.69133e+07
2016-12-28 20:56:17.834499 [info] Performing iteration 459
2016-12-28 20:56:29.100783 [info] Observed Log-likelihood = -6.69125e+07
2016-12-28 20:56:34.501649 [info] Performing iteration 460
2016-12-28 20:56:45.818771 [info] Observed Log-likelihood = -6.69121e+07
2016-12-28 20:56:51.223662 [info] Performing iteration 461
2016-12-28 20:57:02.469743 [info] Observed Log-likelihood = -6.69121e+07
2016-12-28 20:57:07.886756 [info] Performing iteration 462
2016-12-28 20:57:19.136264 [info] Observed Log-likelihood = -6.69119e+07
2016-12-28 20:57:24.540169 [info] Performing iteration 463
2016-12-28 20:57:35.805816 [info] Observed Log-likelihood = -6.69107e+07
2016-12-28 20:57:41.212486 [info] Performing iteration 464
2016-12-28 20:57:52.491498 [info] Observed Log-likelihood = -6.69101e+07
2016-12-28 20:57:57.906403 [info] Performing iteration 465
2016-12-28 20:58:09.164551 [info] Observed Log-likelihood = -6.69092e+07
2016-12-28 20:58:14.562709 [info] Performing iteration 466
2016-12-28 20:58:25.788631 [info] Observed Log-likelihood = -6.69096e+07
2016-12-28 20:58:31.167874 [info] Performing iteration 467
2016-12-28 20:58:42.381163 [info] Observed Log-likelihood = -6.69085e+07
2016-12-28 20:58:47.749005 [info] Performing iteration 468
2016-12-28 20:58:58.966704 [info] Observed Log-likelihood = -6.69091e+07
2016-12-28 20:59:04.356030 [info] Performing iteration 469
2016-12-28 20:59:15.575724 [info] Observed Log-likelihood = -6.6909e+07
2016-12-28 20:59:20.965438 [info] Performing iteration 470
2016-12-28 20:59:32.187699 [info] Observed Log-likelihood = -6.69092e+07
2016-12-28 20:59:37.572639 [info] Performing iteration 471
2016-12-28 20:59:48.785780 [info] Observed Log-likelihood = -6.691e+07
2016-12-28 20:59:54.166869 [info] Performing iteration 472
2016-12-28 21:00:05.469911 [info] Observed Log-likelihood = -6.69087e+07
2016-12-28 21:00:10.857787 [info] Performing iteration 473
2016-12-28 21:00:22.073428 [info] Observed Log-likelihood = -6.69089e+07
2016-12-28 21:00:27.449471 [info] Performing iteration 474
2016-12-28 21:00:38.657969 [info] Observed Log-likelihood = -6.6908e+07
2016-12-28 21:00:44.043699 [info] Performing iteration 475
2016-12-28 21:00:55.254107 [info] Observed Log-likelihood = -6.69075e+07
2016-12-28 21:01:00.644761 [info] Performing iteration 476
2016-12-28 21:01:11.871706 [info] Observed Log-likelihood = -6.69064e+07
2016-12-28 21:01:17.252958 [info] Performing iteration 477
2016-12-28 21:01:28.468567 [info] Observed Log-likelihood = -6.69064e+07
2016-12-28 21:01:33.853371 [info] Performing iteration 478
2016-12-28 21:01:45.071156 [info] Observed Log-likelihood = -6.69071e+07
2016-12-28 21:01:50.455382 [info] Performing iteration 479
2016-12-28 21:02:01.668996 [info] Observed Log-likelihood = -6.69064e+07
2016-12-28 21:02:07.059524 [info] Performing iteration 480
2016-12-28 21:02:17.768716 [info] Observed Log-likelihood = -6.69061e+07
2016-12-28 21:02:23.150603 [info] Performing iteration 481
2016-12-28 21:02:33.701282 [info] Observed Log-likelihood = -6.69052e+07
2016-12-28 21:02:39.088135 [info] Performing iteration 482
2016-12-28 21:02:49.635746 [info] Observed Log-likelihood = -6.69039e+07
2016-12-28 21:02:55.033602 [info] Performing iteration 483
2016-12-28 21:03:05.580484 [info] Observed Log-likelihood = -6.69054e+07
2016-12-28 21:03:10.979196 [info] Performing iteration 484
2016-12-28 21:03:21.520314 [info] Observed Log-likelihood = -6.69056e+07
2016-12-28 21:03:26.892427 [info] Performing iteration 485
2016-12-28 21:03:37.434911 [info] Observed Log-likelihood = -6.69043e+07
2016-12-28 21:03:42.827158 [info] Performing iteration 486
2016-12-28 21:03:53.373000 [info] Observed Log-likelihood = -6.69039e+07
2016-12-28 21:03:58.754490 [info] Performing iteration 487
2016-12-28 21:04:09.296612 [info] Observed Log-likelihood = -6.69047e+07
2016-12-28 21:04:14.685188 [info] Performing iteration 488
2016-12-28 21:04:25.224297 [info] Observed Log-likelihood = -6.6904e+07
2016-12-28 21:04:30.624223 [info] Performing iteration 489
2016-12-28 21:04:41.160750 [info] Observed Log-likelihood = -6.69043e+07
2016-12-28 21:04:46.553923 [info] Performing iteration 490
2016-12-28 21:04:57.095821 [info] Observed Log-likelihood = -6.69043e+07
2016-12-28 21:05:02.474351 [info] Performing iteration 491
2016-12-28 21:05:13.024216 [info] Observed Log-likelihood = -6.69052e+07
2016-12-28 21:05:18.423440 [info] Performing iteration 492
2016-12-28 21:05:28.961072 [info] Observed Log-likelihood = -6.69041e+07
2016-12-28 21:05:34.351507 [info] Performing iteration 493
2016-12-28 21:05:44.899274 [info] Observed Log-likelihood = -6.69048e+07
2016-12-28 21:05:50.299211 [info] Performing iteration 494
2016-12-28 21:06:00.861814 [info] Observed Log-likelihood = -6.69044e+07
2016-12-28 21:06:06.251990 [info] Performing iteration 495
2016-12-28 21:06:16.791885 [info] Observed Log-likelihood = -6.69022e+07
2016-12-28 21:06:22.180128 [info] Performing iteration 496
2016-12-28 21:06:32.721270 [info] Observed Log-likelihood = -6.69031e+07
2016-12-28 21:06:38.103722 [info] Performing iteration 497
2016-12-28 21:06:48.643303 [info] Observed Log-likelihood = -6.69029e+07
2016-12-28 21:06:54.041978 [info] Performing iteration 498
2016-12-28 21:07:04.578276 [info] Observed Log-likelihood = -6.69014e+07
2016-12-28 21:07:09.985222 [info] Performing iteration 499
2016-12-28 21:07:20.522100 [info] Observed Log-likelihood = -6.69016e+07
2016-12-28 21:07:25.938576 [info] Performing iteration 500
2016-12-28 21:07:36.497232 [info] Observed Log-likelihood = -6.69014e+07
2016-12-28 21:07:41.890691 [info] Performing iteration 501
2016-12-28 21:07:52.440278 [info] Observed Log-likelihood = -6.69002e+07
2016-12-28 21:07:57.858447 [info] Performing iteration 502
2016-12-28 21:08:08.466736 [info] Observed Log-likelihood = -6.68995e+07
2016-12-28 21:08:13.965596 [info] Performing iteration 503
2016-12-28 21:08:24.579658 [info] Observed Log-likelihood = -6.68985e+07
2016-12-28 21:08:30.103919 [info] Performing iteration 504
2016-12-28 21:08:41.261538 [info] Observed Log-likelihood = -6.68999e+07
2016-12-28 21:08:46.660536 [info] Performing iteration 505
2016-12-28 21:08:57.808149 [info] Observed Log-likelihood = -6.68994e+07
2016-12-28 21:09:03.197426 [info] Performing iteration 506
2016-12-28 21:09:14.341501 [info] Observed Log-likelihood = -6.68992e+07
2016-12-28 21:09:19.725200 [info] Performing iteration 507
2016-12-28 21:09:30.863356 [info] Observed Log-likelihood = -6.69001e+07
2016-12-28 21:09:36.269991 [info] Performing iteration 508
2016-12-28 21:09:46.741782 [info] Observed Log-likelihood = -6.68999e+07
2016-12-28 21:09:52.126056 [info] Performing iteration 509
2016-12-28 21:10:02.525517 [info] Observed Log-likelihood = -6.68997e+07
2016-12-28 21:10:07.917203 [info] Performing iteration 510
2016-12-28 21:10:18.309237 [info] Observed Log-likelihood = -6.68997e+07
2016-12-28 21:10:23.719821 [info] Performing iteration 511
2016-12-28 21:10:34.113213 [info] Observed Log-likelihood = -6.68988e+07
2016-12-28 21:10:39.527385 [info] Performing iteration 512
2016-12-28 21:10:49.914944 [info] Observed Log-likelihood = -6.68992e+07
2016-12-28 21:10:55.327148 [info] Performing iteration 513
2016-12-28 21:11:05.708887 [info] Observed Log-likelihood = -6.69002e+07
2016-12-28 21:11:11.116254 [info] Performing iteration 514
2016-12-28 21:11:21.509417 [info] Observed Log-likelihood = -6.69001e+07
2016-12-28 21:11:26.923769 [info] Performing iteration 515
2016-12-28 21:11:37.308159 [info] Observed Log-likelihood = -6.69008e+07
2016-12-28 21:11:42.717153 [info] Performing iteration 516
2016-12-28 21:11:53.092540 [info] Observed Log-likelihood = -6.68991e+07
2016-12-28 21:11:58.498637 [info] Performing iteration 517
2016-12-28 21:12:08.888238 [info] Observed Log-likelihood = -6.68979e+07
2016-12-28 21:12:14.306154 [info] Performing iteration 518
2016-12-28 21:12:24.691132 [info] Observed Log-likelihood = -6.68976e+07
2016-12-28 21:12:30.102689 [info] Performing iteration 519
2016-12-28 21:12:40.490690 [info] Observed Log-likelihood = -6.68983e+07
2016-12-28 21:12:45.887559 [info] Performing iteration 520
2016-12-28 21:12:56.268787 [info] Observed Log-likelihood = -6.68983e+07
2016-12-28 21:13:01.683639 [info] Performing iteration 521
2016-12-28 21:13:12.079364 [info] Observed Log-likelihood = -6.68982e+07
2016-12-28 21:13:17.507024 [info] Performing iteration 522
2016-12-28 21:13:27.890943 [info] Observed Log-likelihood = -6.68972e+07
2016-12-28 21:13:33.321297 [info] Performing iteration 523
2016-12-28 21:13:43.707380 [info] Observed Log-likelihood = -6.6898e+07
2016-12-28 21:13:49.129755 [info] Performing iteration 524
2016-12-28 21:13:59.538459 [info] Observed Log-likelihood = -6.68979e+07
2016-12-28 21:14:04.977603 [info] Performing iteration 525
2016-12-28 21:14:15.363321 [info] Observed Log-likelihood = -6.68971e+07
2016-12-28 21:14:20.777483 [info] Performing iteration 526
2016-12-28 21:14:31.167611 [info] Observed Log-likelihood = -6.68962e+07
2016-12-28 21:14:36.458209 [info] Performing iteration 527
2016-12-28 21:14:46.846095 [info] Observed Log-likelihood = -6.68957e+07
2016-12-28 21:14:52.160570 [info] Performing iteration 528
2016-12-28 21:15:02.546488 [info] Observed Log-likelihood = -6.68976e+07
2016-12-28 21:15:07.840994 [info] Performing iteration 529
2016-12-28 21:15:18.240419 [info] Observed Log-likelihood = -6.68975e+07
2016-12-28 21:15:23.544148 [info] Performing iteration 530
2016-12-28 21:15:33.935469 [info] Observed Log-likelihood = -6.68963e+07
2016-12-28 21:15:39.243811 [info] Performing iteration 531
2016-12-28 21:15:49.633497 [info] Observed Log-likelihood = -6.68949e+07
2016-12-28 21:15:54.935321 [info] Performing iteration 532
2016-12-28 21:16:05.332097 [info] Observed Log-likelihood = -6.68961e+07
2016-12-28 21:16:10.632178 [info] Performing iteration 533
2016-12-28 21:16:21.025346 [info] Observed Log-likelihood = -6.68959e+07
2016-12-28 21:16:26.331100 [info] Performing iteration 534
2016-12-28 21:16:36.721827 [info] Observed Log-likelihood = -6.68942e+07
2016-12-28 21:16:42.012224 [info] Performing iteration 535
2016-12-28 21:16:52.401940 [info] Observed Log-likelihood = -6.6895e+07
2016-12-28 21:16:57.689771 [info] Performing iteration 536
2016-12-28 21:17:08.080628 [info] Observed Log-likelihood = -6.68956e+07
2016-12-28 21:17:13.376634 [info] Performing iteration 537
2016-12-28 21:17:23.761319 [info] Observed Log-likelihood = -6.68952e+07
2016-12-28 21:17:29.065489 [info] Performing iteration 538
2016-12-28 21:17:39.457158 [info] Observed Log-likelihood = -6.68952e+07
2016-12-28 21:17:44.756867 [info] Performing iteration 539
2016-12-28 21:17:55.138263 [info] Observed Log-likelihood = -6.68948e+07
2016-12-28 21:18:00.434506 [info] Performing iteration 540
2016-12-28 21:18:10.808097 [info] Observed Log-likelihood = -6.68944e+07
2016-12-28 21:18:16.100706 [info] Performing iteration 541
2016-12-28 21:18:26.487561 [info] Observed Log-likelihood = -6.68951e+07
2016-12-28 21:18:31.782814 [info] Performing iteration 542
2016-12-28 21:18:42.160279 [info] Observed Log-likelihood = -6.68931e+07
2016-12-28 21:18:47.524289 [info] Performing iteration 543
2016-12-28 21:18:57.906973 [info] Observed Log-likelihood = -6.68936e+07
2016-12-28 21:19:03.270673 [info] Performing iteration 544
2016-12-28 21:19:13.653038 [info] Observed Log-likelihood = -6.68946e+07
2016-12-28 21:19:18.974621 [info] Performing iteration 545
2016-12-28 21:19:29.343922 [info] Observed Log-likelihood = -6.68932e+07
2016-12-28 21:19:34.698668 [info] Performing iteration 546
2016-12-28 21:19:45.069058 [info] Observed Log-likelihood = -6.68936e+07
2016-12-28 21:19:50.576390 [info] Performing iteration 547
2016-12-28 21:20:00.957955 [info] Observed Log-likelihood = -6.68947e+07
2016-12-28 21:20:06.304252 [info] Performing iteration 548
2016-12-28 21:20:16.675333 [info] Observed Log-likelihood = -6.68919e+07
2016-12-28 21:20:22.037520 [info] Performing iteration 549
2016-12-28 21:20:32.404509 [info] Observed Log-likelihood = -6.68934e+07
2016-12-28 21:20:37.759408 [info] Performing iteration 550
2016-12-28 21:20:48.132593 [info] Observed Log-likelihood = -6.6892e+07
2016-12-28 21:20:53.485777 [info] Performing iteration 551
2016-12-28 21:21:03.861874 [info] Observed Log-likelihood = -6.68929e+07
2016-12-28 21:21:09.212840 [info] Performing iteration 552
2016-12-28 21:21:19.593528 [info] Observed Log-likelihood = -6.6891e+07
2016-12-28 21:21:24.957945 [info] Performing iteration 553
2016-12-28 21:21:35.334208 [info] Observed Log-likelihood = -6.68922e+07
2016-12-28 21:21:40.694230 [info] Performing iteration 554
2016-12-28 21:21:51.071687 [info] Observed Log-likelihood = -6.68914e+07
2016-12-28 21:21:56.419096 [info] Performing iteration 555
2016-12-28 21:22:06.791348 [info] Observed Log-likelihood = -6.68913e+07
2016-12-28 21:22:12.142819 [info] Performing iteration 556
2016-12-28 21:22:22.516257 [info] Observed Log-likelihood = -6.68907e+07
2016-12-28 21:22:27.978929 [info] Performing iteration 557
2016-12-28 21:22:38.364232 [info] Observed Log-likelihood = -6.68922e+07
2016-12-28 21:22:43.834002 [info] Performing iteration 558
2016-12-28 21:22:54.209012 [info] Observed Log-likelihood = -6.68907e+07
2016-12-28 21:22:59.670492 [info] Performing iteration 559
2016-12-28 21:23:10.053725 [info] Observed Log-likelihood = -6.68922e+07
2016-12-28 21:23:15.510074 [info] Performing iteration 560
2016-12-28 21:23:25.918834 [info] Observed Log-likelihood = -6.68905e+07
2016-12-28 21:23:31.385413 [info] Performing iteration 561
2016-12-28 21:23:41.757109 [info] Observed Log-likelihood = -6.68919e+07
2016-12-28 21:23:47.221978 [info] Performing iteration 562
2016-12-28 21:23:57.605750 [info] Observed Log-likelihood = -6.689e+07
2016-12-28 21:24:03.073515 [info] Performing iteration 563
2016-12-28 21:24:13.464290 [info] Observed Log-likelihood = -6.68906e+07
2016-12-28 21:24:18.928453 [info] Performing iteration 564
2016-12-28 21:24:29.304834 [info] Observed Log-likelihood = -6.68898e+07
2016-12-28 21:24:34.758357 [info] Performing iteration 565
2016-12-28 21:24:45.147304 [info] Observed Log-likelihood = -6.68903e+07
2016-12-28 21:24:50.603875 [info] Performing iteration 566
2016-12-28 21:25:01.829386 [info] Observed Log-likelihood = -6.68899e+07
2016-12-28 21:25:07.281655 [info] Performing iteration 567
2016-12-28 21:25:18.491858 [info] Observed Log-likelihood = -6.68911e+07
2016-12-28 21:25:23.951098 [info] Performing iteration 568
2016-12-28 21:25:35.175392 [info] Observed Log-likelihood = -6.68896e+07
2016-12-28 21:25:40.616848 [info] Performing iteration 569
2016-12-28 21:25:51.831350 [info] Observed Log-likelihood = -6.68914e+07
2016-12-28 21:25:57.276825 [info] Performing iteration 570
2016-12-28 21:26:08.480039 [info] Observed Log-likelihood = -6.68906e+07
2016-12-28 21:26:13.937616 [info] Performing iteration 571
2016-12-28 21:26:25.150304 [info] Observed Log-likelihood = -6.68889e+07
2016-12-28 21:26:30.609423 [info] Performing iteration 572
2016-12-28 21:26:41.817546 [info] Observed Log-likelihood = -6.68893e+07
2016-12-28 21:26:47.276158 [info] Performing iteration 573
2016-12-28 21:26:58.475625 [info] Observed Log-likelihood = -6.68905e+07
2016-12-28 21:27:03.930159 [info] Performing iteration 574
2016-12-28 21:27:15.195198 [info] Observed Log-likelihood = -6.6889e+07
2016-12-28 21:27:20.652659 [info] Performing iteration 575
2016-12-28 21:27:31.857903 [info] Observed Log-likelihood = -6.68886e+07
2016-12-28 21:27:37.297362 [info] Performing iteration 576
2016-12-28 21:27:48.499482 [info] Observed Log-likelihood = -6.68903e+07
2016-12-28 21:27:53.957129 [info] Performing iteration 577
2016-12-28 21:28:05.162049 [info] Observed Log-likelihood = -6.68897e+07
2016-12-28 21:28:10.619085 [info] Performing iteration 578
2016-12-28 21:28:21.823491 [info] Observed Log-likelihood = -6.68896e+07
2016-12-28 21:28:27.209589 [info] Performing iteration 579
2016-12-28 21:28:38.412670 [info] Observed Log-likelihood = -6.68886e+07
2016-12-28 21:28:43.799226 [info] Performing iteration 580
2016-12-28 21:28:55.009887 [info] Observed Log-likelihood = -6.68878e+07
2016-12-28 21:29:00.404071 [info] Performing iteration 581
2016-12-28 21:29:11.610002 [info] Observed Log-likelihood = -6.6887e+07
2016-12-28 21:29:16.990218 [info] Performing iteration 582
2016-12-28 21:29:28.187095 [info] Observed Log-likelihood = -6.68879e+07
2016-12-28 21:29:33.564260 [info] Performing iteration 583
2016-12-28 21:29:44.775726 [info] Observed Log-likelihood = -6.68885e+07
2016-12-28 21:29:50.161823 [info] Performing iteration 584
2016-12-28 21:30:01.366863 [info] Observed Log-likelihood = -6.68887e+07
2016-12-28 21:30:06.751312 [info] Performing iteration 585
2016-12-28 21:30:17.955754 [info] Observed Log-likelihood = -6.68879e+07
2016-12-28 21:30:23.359699 [info] Performing iteration 586
2016-12-28 21:30:34.564678 [info] Observed Log-likelihood = -6.68865e+07
2016-12-28 21:30:39.942095 [info] Performing iteration 587
2016-12-28 21:30:51.150219 [info] Observed Log-likelihood = -6.68868e+07
2016-12-28 21:30:56.542259 [info] Performing iteration 588
2016-12-28 21:31:07.734072 [info] Observed Log-likelihood = -6.68888e+07
2016-12-28 21:31:13.120200 [info] Performing iteration 589
2016-12-28 21:31:24.317505 [info] Observed Log-likelihood = -6.68856e+07
2016-12-28 21:31:29.690863 [info] Performing iteration 590
2016-12-28 21:31:40.898362 [info] Observed Log-likelihood = -6.68866e+07
2016-12-28 21:31:46.289379 [info] Performing iteration 591
2016-12-28 21:31:57.486787 [info] Observed Log-likelihood = -6.68864e+07
2016-12-28 21:32:02.863164 [info] Performing iteration 592
2016-12-28 21:32:14.064863 [info] Observed Log-likelihood = -6.68873e+07
2016-12-28 21:32:19.437404 [info] Performing iteration 593
2016-12-28 21:32:30.636648 [info] Observed Log-likelihood = -6.68874e+07
2016-12-28 21:32:36.040127 [info] Performing iteration 594
2016-12-28 21:32:47.248641 [info] Observed Log-likelihood = -6.6887e+07
2016-12-28 21:32:52.644301 [info] Performing iteration 595
2016-12-28 21:33:03.847577 [info] Observed Log-likelihood = -6.68871e+07
2016-12-28 21:33:09.223319 [info] Performing iteration 596
2016-12-28 21:33:20.433624 [info] Observed Log-likelihood = -6.68873e+07
2016-12-28 21:33:25.830019 [info] Performing iteration 597
2016-12-28 21:33:37.030473 [info] Observed Log-likelihood = -6.6887e+07
2016-12-28 21:33:42.407635 [info] Performing iteration 598
2016-12-28 21:33:53.613499 [info] Observed Log-likelihood = -6.68863e+07
2016-12-28 21:33:59.000204 [info] Performing iteration 599
2016-12-28 21:34:10.201050 [info] Observed Log-likelihood = -6.68872e+07
2016-12-28 21:34:15.587692 [info] Performing iteration 600
2016-12-28 21:34:26.792803 [info] Observed Log-likelihood = -6.68864e+07
2016-12-28 21:34:39.582966 [info] Performing iteration 601
2016-12-28 21:34:50.861600 [info] Observed Log-likelihood = -6.68862e+07
2016-12-28 21:34:56.259157 [info] Performing iteration 602
2016-12-28 21:35:07.460628 [info] Observed Log-likelihood = -6.68861e+07
2016-12-28 21:35:12.827123 [info] Performing iteration 603
2016-12-28 21:35:24.020799 [info] Observed Log-likelihood = -6.68862e+07
2016-12-28 21:35:29.403899 [info] Performing iteration 604
2016-12-28 21:35:40.606912 [info] Observed Log-likelihood = -6.68862e+07
2016-12-28 21:35:45.996928 [info] Performing iteration 605
2016-12-28 21:35:56.917722 [info] Observed Log-likelihood = -6.68863e+07
2016-12-28 21:36:02.292108 [info] Performing iteration 606
2016-12-28 21:36:12.838820 [info] Observed Log-likelihood = -6.68868e+07
2016-12-28 21:36:18.215900 [info] Performing iteration 607
2016-12-28 21:36:28.741735 [info] Observed Log-likelihood = -6.6885e+07
2016-12-28 21:36:34.120311 [info] Performing iteration 608
2016-12-28 21:36:44.660414 [info] Observed Log-likelihood = -6.68849e+07
2016-12-28 21:36:50.031164 [info] Performing iteration 609
2016-12-28 21:37:00.573474 [info] Observed Log-likelihood = -6.68854e+07
2016-12-28 21:37:05.965516 [info] Performing iteration 610
2016-12-28 21:37:16.499481 [info] Observed Log-likelihood = -6.68849e+07
2016-12-28 21:37:21.883529 [info] Performing iteration 611
2016-12-28 21:37:32.420435 [info] Observed Log-likelihood = -6.68856e+07
2016-12-28 21:37:37.793484 [info] Performing iteration 612
2016-12-28 21:37:48.845879 [info] Observed Log-likelihood = -6.6884e+07
2016-12-28 21:37:54.227800 [info] Performing iteration 613
2016-12-28 21:38:05.273330 [info] Observed Log-likelihood = -6.68838e+07
2016-12-28 21:38:10.691416 [info] Performing iteration 614
2016-12-28 21:38:21.850913 [info] Observed Log-likelihood = -6.68854e+07
2016-12-28 21:38:27.236161 [info] Performing iteration 615
2016-12-28 21:38:38.288710 [info] Observed Log-likelihood = -6.68843e+07
2016-12-28 21:38:43.663055 [info] Performing iteration 616
2016-12-28 21:38:54.711825 [info] Observed Log-likelihood = -6.68841e+07
2016-12-28 21:39:00.096003 [info] Performing iteration 617
2016-12-28 21:39:11.139340 [info] Observed Log-likelihood = -6.68844e+07
2016-12-28 21:39:16.506698 [info] Performing iteration 618
2016-12-28 21:39:27.557387 [info] Observed Log-likelihood = -6.68844e+07
2016-12-28 21:39:32.933297 [info] Performing iteration 619
2016-12-28 21:39:43.978336 [info] Observed Log-likelihood = -6.68853e+07
2016-12-28 21:39:49.365555 [info] Performing iteration 620
2016-12-28 21:40:00.411662 [info] Observed Log-likelihood = -6.68834e+07
2016-12-28 21:40:05.790159 [info] Performing iteration 621
2016-12-28 21:40:16.317986 [info] Observed Log-likelihood = -6.68832e+07
2016-12-28 21:40:21.693945 [info] Performing iteration 622
2016-12-28 21:40:32.043237 [info] Observed Log-likelihood = -6.68835e+07
2016-12-28 21:40:37.403542 [info] Performing iteration 623
2016-12-28 21:40:47.757477 [info] Observed Log-likelihood = -6.6884e+07
2016-12-28 21:40:53.161569 [info] Performing iteration 624
2016-12-28 21:41:03.520712 [info] Observed Log-likelihood = -6.68826e+07
2016-12-28 21:41:08.901644 [info] Performing iteration 625
2016-12-28 21:41:19.264755 [info] Observed Log-likelihood = -6.68839e+07
2016-12-28 21:41:24.644296 [info] Performing iteration 626
2016-12-28 21:41:35.001612 [info] Observed Log-likelihood = -6.68836e+07
2016-12-28 21:41:40.378608 [info] Performing iteration 627
2016-12-28 21:41:50.742374 [info] Observed Log-likelihood = -6.68847e+07
2016-12-28 21:41:56.115845 [info] Performing iteration 628
2016-12-28 21:42:06.467807 [info] Observed Log-likelihood = -6.68845e+07
2016-12-28 21:42:11.837766 [info] Performing iteration 629
2016-12-28 21:42:22.195334 [info] Observed Log-likelihood = -6.68843e+07
2016-12-28 21:42:27.578704 [info] Performing iteration 630
2016-12-28 21:42:37.939680 [info] Observed Log-likelihood = -6.68835e+07
2016-12-28 21:42:43.311950 [info] Performing iteration 631
2016-12-28 21:42:54.332412 [info] Observed Log-likelihood = -6.68828e+07
2016-12-28 21:42:59.705762 [info] Performing iteration 632
2016-12-28 21:43:10.738024 [info] Observed Log-likelihood = -6.68828e+07
2016-12-28 21:43:16.126462 [info] Performing iteration 633
2016-12-28 21:43:27.158023 [info] Observed Log-likelihood = -6.68823e+07
2016-12-28 21:43:32.530616 [info] Performing iteration 634
2016-12-28 21:43:43.551102 [info] Observed Log-likelihood = -6.6882e+07
2016-12-28 21:43:48.928262 [info] Performing iteration 635
2016-12-28 21:43:59.968014 [info] Observed Log-likelihood = -6.68819e+07
2016-12-28 21:44:05.346908 [info] Performing iteration 636
2016-12-28 21:44:16.381561 [info] Observed Log-likelihood = -6.68819e+07
2016-12-28 21:44:21.747354 [info] Performing iteration 637
2016-12-28 21:44:32.794075 [info] Observed Log-likelihood = -6.68824e+07
2016-12-28 21:44:38.168517 [info] Performing iteration 638
2016-12-28 21:44:49.213939 [info] Observed Log-likelihood = -6.68835e+07
2016-12-28 21:44:54.581254 [info] Performing iteration 639
2016-12-28 21:45:05.612682 [info] Observed Log-likelihood = -6.6882e+07
2016-12-28 21:45:10.994558 [info] Performing iteration 640
2016-12-28 21:45:22.014870 [info] Observed Log-likelihood = -6.68812e+07
2016-12-28 21:45:27.390179 [info] Performing iteration 641
2016-12-28 21:45:38.420885 [info] Observed Log-likelihood = -6.68817e+07
2016-12-28 21:45:43.789875 [info] Performing iteration 642
2016-12-28 21:45:54.813906 [info] Observed Log-likelihood = -6.68801e+07
2016-12-28 21:46:00.189556 [info] Performing iteration 643
2016-12-28 21:46:11.212909 [info] Observed Log-likelihood = -6.68822e+07
2016-12-28 21:46:16.592701 [info] Performing iteration 644
2016-12-28 21:46:27.638406 [info] Observed Log-likelihood = -6.68818e+07
2016-12-28 21:46:33.023700 [info] Performing iteration 645
2016-12-28 21:46:44.047509 [info] Observed Log-likelihood = -6.68811e+07
2016-12-28 21:46:49.419311 [info] Performing iteration 646
2016-12-28 21:47:00.438802 [info] Observed Log-likelihood = -6.68819e+07
2016-12-28 21:47:05.901890 [info] Performing iteration 647
2016-12-28 21:47:16.939237 [info] Observed Log-likelihood = -6.68811e+07
2016-12-28 21:47:22.377040 [info] Performing iteration 648
2016-12-28 21:47:33.414856 [info] Observed Log-likelihood = -6.68815e+07
2016-12-28 21:47:38.863078 [info] Performing iteration 649
2016-12-28 21:47:49.897673 [info] Observed Log-likelihood = -6.68818e+07
2016-12-28 21:47:55.326684 [info] Performing iteration 650
2016-12-28 21:48:06.357328 [info] Observed Log-likelihood = -6.688e+07
2016-12-28 21:48:11.805554 [info] Performing iteration 651
2016-12-28 21:48:22.841802 [info] Observed Log-likelihood = -6.68809e+07
2016-12-28 21:48:28.314930 [info] Performing iteration 652
2016-12-28 21:48:39.350693 [info] Observed Log-likelihood = -6.6879e+07
2016-12-28 21:48:44.790119 [info] Performing iteration 653
2016-12-28 21:48:55.830090 [info] Observed Log-likelihood = -6.68797e+07
2016-12-28 21:49:01.268296 [info] Performing iteration 654
2016-12-28 21:49:12.294677 [info] Observed Log-likelihood = -6.68805e+07
2016-12-28 21:49:17.743594 [info] Performing iteration 655
2016-12-28 21:49:28.778733 [info] Observed Log-likelihood = -6.68792e+07
2016-12-28 21:49:34.211102 [info] Performing iteration 656
2016-12-28 21:49:45.235832 [info] Observed Log-likelihood = -6.6879e+07
2016-12-28 21:49:50.668360 [info] Performing iteration 657
2016-12-28 21:50:01.702506 [info] Observed Log-likelihood = -6.68792e+07
2016-12-28 21:50:07.157194 [info] Performing iteration 658
2016-12-28 21:50:18.188914 [info] Observed Log-likelihood = -6.688e+07
2016-12-28 21:50:23.640980 [info] Performing iteration 659
2016-12-28 21:50:34.665904 [info] Observed Log-likelihood = -6.68801e+07
2016-12-28 21:50:40.094232 [info] Performing iteration 660
2016-12-28 21:50:51.113167 [info] Observed Log-likelihood = -6.68802e+07
2016-12-28 21:50:56.550286 [info] Performing iteration 661
2016-12-28 21:51:07.573056 [info] Observed Log-likelihood = -6.68788e+07
2016-12-28 21:51:13.025395 [info] Performing iteration 662
2016-12-28 21:51:24.042914 [info] Observed Log-likelihood = -6.68795e+07
2016-12-28 21:51:29.481218 [info] Performing iteration 663
2016-12-28 21:51:40.500620 [info] Observed Log-likelihood = -6.68805e+07
2016-12-28 21:51:45.935311 [info] Performing iteration 664
2016-12-28 21:51:56.956746 [info] Observed Log-likelihood = -6.68807e+07
2016-12-28 21:52:02.381466 [info] Performing iteration 665
2016-12-28 21:52:13.393375 [info] Observed Log-likelihood = -6.68794e+07
2016-12-28 21:52:18.839432 [info] Performing iteration 666
2016-12-28 21:52:29.865688 [info] Observed Log-likelihood = -6.68778e+07
2016-12-28 21:52:35.320004 [info] Performing iteration 667
2016-12-28 21:52:46.348658 [info] Observed Log-likelihood = -6.68795e+07
2016-12-28 21:52:51.767052 [info] Performing iteration 668
2016-12-28 21:53:02.801212 [info] Observed Log-likelihood = -6.68786e+07
2016-12-28 21:53:08.235689 [info] Performing iteration 669
2016-12-28 21:53:19.269061 [info] Observed Log-likelihood = -6.68793e+07
2016-12-28 21:53:24.684786 [info] Performing iteration 670
2016-12-28 21:53:35.786471 [info] Observed Log-likelihood = -6.68805e+07
2016-12-28 21:53:41.231576 [info] Performing iteration 671
2016-12-28 21:53:52.273558 [info] Observed Log-likelihood = -6.68798e+07
2016-12-28 21:53:57.704295 [info] Performing iteration 672
2016-12-28 21:54:08.736802 [info] Observed Log-likelihood = -6.68794e+07
2016-12-28 21:54:14.183484 [info] Performing iteration 673
2016-12-28 21:54:25.224303 [info] Observed Log-likelihood = -6.68794e+07
2016-12-28 21:54:30.672174 [info] Performing iteration 674
2016-12-28 21:54:41.706433 [info] Observed Log-likelihood = -6.68812e+07
2016-12-28 21:54:47.162035 [info] Performing iteration 675
2016-12-28 21:54:58.199618 [info] Observed Log-likelihood = -6.68781e+07
2016-12-28 21:55:03.633944 [info] Performing iteration 676
2016-12-28 21:55:14.665596 [info] Observed Log-likelihood = -6.68778e+07
2016-12-28 21:55:20.107811 [info] Performing iteration 677
2016-12-28 21:55:31.141045 [info] Observed Log-likelihood = -6.68791e+07
2016-12-28 21:55:36.596855 [info] Performing iteration 678
2016-12-28 21:55:47.629300 [info] Observed Log-likelihood = -6.68779e+07
2016-12-28 21:55:52.931704 [info] Performing iteration 679
2016-12-28 21:56:03.965294 [info] Observed Log-likelihood = -6.68787e+07
2016-12-28 21:56:09.281639 [info] Performing iteration 680
2016-12-28 21:56:20.318614 [info] Observed Log-likelihood = -6.68772e+07
2016-12-28 21:56:25.635623 [info] Performing iteration 681
2016-12-28 21:56:36.727773 [info] Observed Log-likelihood = -6.68779e+07
2016-12-28 21:56:42.040455 [info] Performing iteration 682
2016-12-28 21:56:53.072804 [info] Observed Log-likelihood = -6.68787e+07
2016-12-28 21:56:58.391233 [info] Performing iteration 683
2016-12-28 21:57:09.416630 [info] Observed Log-likelihood = -6.68785e+07
2016-12-28 21:57:14.734757 [info] Performing iteration 684
2016-12-28 21:57:25.770085 [info] Observed Log-likelihood = -6.6877e+07
2016-12-28 21:57:31.076338 [info] Performing iteration 685
2016-12-28 21:57:42.098746 [info] Observed Log-likelihood = -6.68767e+07
2016-12-28 21:57:47.416062 [info] Performing iteration 686
2016-12-28 21:57:58.444935 [info] Observed Log-likelihood = -6.68765e+07
2016-12-28 21:58:03.749840 [info] Performing iteration 687
2016-12-28 21:58:14.774725 [info] Observed Log-likelihood = -6.68761e+07
2016-12-28 21:58:20.078619 [info] Performing iteration 688
2016-12-28 21:58:31.104697 [info] Observed Log-likelihood = -6.68758e+07
2016-12-28 21:58:36.416296 [info] Performing iteration 689
2016-12-28 21:58:47.442887 [info] Observed Log-likelihood = -6.6875e+07
2016-12-28 21:58:52.754624 [info] Performing iteration 690
2016-12-28 21:59:03.802136 [info] Observed Log-likelihood = -6.68757e+07
2016-12-28 21:59:09.194435 [info] Performing iteration 691
2016-12-28 21:59:20.215815 [info] Observed Log-likelihood = -6.68745e+07
2016-12-28 21:59:25.628581 [info] Performing iteration 692
2016-12-28 21:59:36.664949 [info] Observed Log-likelihood = -6.68742e+07
2016-12-28 21:59:42.059014 [info] Performing iteration 693
2016-12-28 21:59:53.088321 [info] Observed Log-likelihood = -6.68751e+07
2016-12-28 21:59:58.485469 [info] Performing iteration 694
2016-12-28 22:00:09.507406 [info] Observed Log-likelihood = -6.68749e+07
2016-12-28 22:00:14.897561 [info] Performing iteration 695
2016-12-28 22:00:25.928298 [info] Observed Log-likelihood = -6.68759e+07
2016-12-28 22:00:31.302369 [info] Performing iteration 696
2016-12-28 22:00:42.328615 [info] Observed Log-likelihood = -6.6875e+07
2016-12-28 22:00:47.721237 [info] Performing iteration 697
2016-12-28 22:00:58.746641 [info] Observed Log-likelihood = -6.68759e+07
2016-12-28 22:01:04.137462 [info] Performing iteration 698
2016-12-28 22:01:15.168980 [info] Observed Log-likelihood = -6.68745e+07
2016-12-28 22:01:20.574307 [info] Performing iteration 699
2016-12-28 22:01:31.608250 [info] Observed Log-likelihood = -6.68768e+07
2016-12-28 22:01:37.011927 [info] Performing iteration 700
2016-12-28 22:01:48.038015 [info] Observed Log-likelihood = -6.68763e+07
2016-12-28 22:01:53.446927 [info] Performing iteration 701
2016-12-28 22:02:04.473603 [info] Observed Log-likelihood = -6.68756e+07
2016-12-28 22:02:09.867208 [info] Performing iteration 702
2016-12-28 22:02:20.900205 [info] Observed Log-likelihood = -6.68757e+07
2016-12-28 22:02:26.307092 [info] Performing iteration 703
2016-12-28 22:02:37.333600 [info] Observed Log-likelihood = -6.68775e+07
2016-12-28 22:02:42.740681 [info] Performing iteration 704
2016-12-28 22:02:53.765650 [info] Observed Log-likelihood = -6.68764e+07
2016-12-28 22:02:59.160396 [info] Performing iteration 705
2016-12-28 22:03:10.191410 [info] Observed Log-likelihood = -6.68769e+07
2016-12-28 22:03:15.616812 [info] Performing iteration 706
2016-12-28 22:03:26.641112 [info] Observed Log-likelihood = -6.68768e+07
2016-12-28 22:03:32.034731 [info] Performing iteration 707
2016-12-28 22:03:43.060832 [info] Observed Log-likelihood = -6.6876e+07
2016-12-28 22:03:48.459423 [info] Performing iteration 708
2016-12-28 22:03:59.491236 [info] Observed Log-likelihood = -6.68763e+07
2016-12-28 22:04:04.899005 [info] Performing iteration 709
2016-12-28 22:04:15.923837 [info] Observed Log-likelihood = -6.6876e+07
2016-12-28 22:04:21.332129 [info] Performing iteration 710
2016-12-28 22:04:32.427859 [info] Observed Log-likelihood = -6.68761e+07
2016-12-28 22:04:37.813542 [info] Performing iteration 711
2016-12-28 22:04:48.840753 [info] Observed Log-likelihood = -6.6875e+07
2016-12-28 22:04:54.243722 [info] Performing iteration 712
2016-12-28 22:05:05.273850 [info] Observed Log-likelihood = -6.68727e+07
2016-12-28 22:05:10.639416 [info] Performing iteration 713
2016-12-28 22:05:21.668262 [info] Observed Log-likelihood = -6.68731e+07
2016-12-28 22:05:27.045409 [info] Performing iteration 714
2016-12-28 22:05:38.079485 [info] Observed Log-likelihood = -6.68753e+07
2016-12-28 22:05:43.476509 [info] Performing iteration 715
2016-12-28 22:05:54.308358 [info] Observed Log-likelihood = -6.68759e+07
2016-12-28 22:05:59.698590 [info] Performing iteration 716
2016-12-28 22:06:10.029415 [info] Observed Log-likelihood = -6.68745e+07
2016-12-28 22:06:15.420868 [info] Performing iteration 717
2016-12-28 22:06:25.749204 [info] Observed Log-likelihood = -6.68754e+07
2016-12-28 22:06:31.134314 [info] Performing iteration 718
2016-12-28 22:06:41.465644 [info] Observed Log-likelihood = -6.6874e+07
2016-12-28 22:06:46.857888 [info] Performing iteration 719
2016-12-28 22:06:57.172934 [info] Observed Log-likelihood = -6.68728e+07
2016-12-28 22:07:02.561663 [info] Performing iteration 720
2016-12-28 22:07:12.880704 [info] Observed Log-likelihood = -6.68743e+07
2016-12-28 22:07:18.278505 [info] Performing iteration 721
2016-12-28 22:07:28.598856 [info] Observed Log-likelihood = -6.68758e+07
2016-12-28 22:07:33.989205 [info] Performing iteration 722
2016-12-28 22:07:44.312085 [info] Observed Log-likelihood = -6.68735e+07
2016-12-28 22:07:49.721609 [info] Performing iteration 723
2016-12-28 22:08:00.045980 [info] Observed Log-likelihood = -6.68751e+07
2016-12-28 22:08:05.489404 [info] Performing iteration 724
2016-12-28 22:08:15.969887 [info] Observed Log-likelihood = -6.6876e+07
2016-12-28 22:08:21.393797 [info] Performing iteration 725
2016-12-28 22:08:31.704239 [info] Observed Log-likelihood = -6.6875e+07
2016-12-28 22:08:37.111629 [info] Performing iteration 726
2016-12-28 22:08:47.430214 [info] Observed Log-likelihood = -6.68744e+07
2016-12-28 22:08:52.820464 [info] Performing iteration 727
2016-12-28 22:09:03.134166 [info] Observed Log-likelihood = -6.68743e+07
2016-12-28 22:09:08.573823 [info] Performing iteration 728
2016-12-28 22:09:18.891630 [info] Observed Log-likelihood = -6.68738e+07
2016-12-28 22:09:24.285641 [info] Performing iteration 729
2016-12-28 22:09:34.607235 [info] Observed Log-likelihood = -6.6874e+07
2016-12-28 22:09:40.011399 [info] Performing iteration 730
2016-12-28 22:09:50.318113 [info] Observed Log-likelihood = -6.68741e+07
2016-12-28 22:09:55.702545 [info] Performing iteration 731
2016-12-28 22:10:06.026071 [info] Observed Log-likelihood = -6.68728e+07
2016-12-28 22:10:11.426766 [info] Performing iteration 732
2016-12-28 22:10:21.749166 [info] Observed Log-likelihood = -6.68738e+07
2016-12-28 22:10:27.141125 [info] Performing iteration 733
2016-12-28 22:10:37.448367 [info] Observed Log-likelihood = -6.68738e+07
2016-12-28 22:10:42.833154 [info] Performing iteration 734
2016-12-28 22:10:53.151515 [info] Observed Log-likelihood = -6.68739e+07
2016-12-28 22:10:58.553076 [info] Performing iteration 735
2016-12-28 22:11:08.874180 [info] Observed Log-likelihood = -6.68742e+07
2016-12-28 22:11:14.275662 [info] Performing iteration 736
2016-12-28 22:11:24.659997 [info] Observed Log-likelihood = -6.68747e+07
2016-12-28 22:11:30.059234 [info] Performing iteration 737
2016-12-28 22:11:40.375016 [info] Observed Log-likelihood = -6.6872e+07
2016-12-28 22:11:45.768390 [info] Performing iteration 738
2016-12-28 22:11:56.084610 [info] Observed Log-likelihood = -6.68736e+07
2016-12-28 22:12:01.483792 [info] Performing iteration 739
2016-12-28 22:12:11.789935 [info] Observed Log-likelihood = -6.68746e+07
2016-12-28 22:12:17.168382 [info] Performing iteration 740
2016-12-28 22:12:27.478136 [info] Observed Log-likelihood = -6.68732e+07
2016-12-28 22:12:32.875863 [info] Performing iteration 741
2016-12-28 22:12:43.197839 [info] Observed Log-likelihood = -6.68723e+07
2016-12-28 22:12:48.584174 [info] Performing iteration 742
2016-12-28 22:12:58.890067 [info] Observed Log-likelihood = -6.68731e+07
2016-12-28 22:13:04.279932 [info] Performing iteration 743
2016-12-28 22:13:14.594546 [info] Observed Log-likelihood = -6.68726e+07
2016-12-28 22:13:19.985294 [info] Performing iteration 744
2016-12-28 22:13:30.307165 [info] Observed Log-likelihood = -6.68726e+07
2016-12-28 22:13:35.709425 [info] Performing iteration 745
2016-12-28 22:13:46.017451 [info] Observed Log-likelihood = -6.68733e+07
2016-12-28 22:13:51.413943 [info] Performing iteration 746
2016-12-28 22:14:01.734081 [info] Observed Log-likelihood = -6.68726e+07
2016-12-28 22:14:07.141743 [info] Performing iteration 747
2016-12-28 22:14:17.470246 [info] Observed Log-likelihood = -6.68729e+07
2016-12-28 22:14:22.860205 [info] Performing iteration 748
2016-12-28 22:14:33.178593 [info] Observed Log-likelihood = -6.68718e+07
2016-12-28 22:14:38.561882 [info] Performing iteration 749
2016-12-28 22:14:48.885095 [info] Observed Log-likelihood = -6.6873e+07
2016-12-28 22:14:54.271796 [info] Performing iteration 750
2016-12-28 22:15:04.591048 [info] Observed Log-likelihood = -6.68715e+07
2016-12-28 22:15:09.998390 [info] Performing iteration 751
2016-12-28 22:15:20.308474 [info] Observed Log-likelihood = -6.68736e+07
2016-12-28 22:15:25.710036 [info] Performing iteration 752
2016-12-28 22:15:36.020731 [info] Observed Log-likelihood = -6.68728e+07
2016-12-28 22:15:41.400527 [info] Performing iteration 753
2016-12-28 22:15:51.716902 [info] Observed Log-likelihood = -6.68728e+07
2016-12-28 22:15:57.102148 [info] Performing iteration 754
2016-12-28 22:16:07.410673 [info] Observed Log-likelihood = -6.68735e+07
2016-12-28 22:16:12.820463 [info] Performing iteration 755
2016-12-28 22:16:23.152465 [info] Observed Log-likelihood = -6.6874e+07
2016-12-28 22:16:28.566093 [info] Performing iteration 756
2016-12-28 22:16:38.890440 [info] Observed Log-likelihood = -6.68717e+07
2016-12-28 22:16:44.277488 [info] Performing iteration 757
2016-12-28 22:16:54.585447 [info] Observed Log-likelihood = -6.68715e+07
2016-12-28 22:16:59.956610 [info] Performing iteration 758
2016-12-28 22:17:10.268136 [info] Observed Log-likelihood = -6.68723e+07
2016-12-28 22:17:15.659689 [info] Performing iteration 759
2016-12-28 22:17:25.981103 [info] Observed Log-likelihood = -6.68721e+07
2016-12-28 22:17:31.367917 [info] Performing iteration 760
2016-12-28 22:17:41.679810 [info] Observed Log-likelihood = -6.68712e+07
2016-12-28 22:17:47.074843 [info] Performing iteration 761
2016-12-28 22:17:57.389331 [info] Observed Log-likelihood = -6.68707e+07
2016-12-28 22:18:02.786051 [info] Performing iteration 762
2016-12-28 22:18:13.107936 [info] Observed Log-likelihood = -6.68703e+07
2016-12-28 22:18:18.491000 [info] Performing iteration 763
2016-12-28 22:18:28.799093 [info] Observed Log-likelihood = -6.68721e+07
2016-12-28 22:18:34.188429 [info] Performing iteration 764
2016-12-28 22:18:44.500118 [info] Observed Log-likelihood = -6.68715e+07
2016-12-28 22:18:49.904863 [info] Performing iteration 765
2016-12-28 22:19:00.220278 [info] Observed Log-likelihood = -6.68701e+07
2016-12-28 22:19:05.629832 [info] Performing iteration 766
2016-12-28 22:19:15.940742 [info] Observed Log-likelihood = -6.68721e+07
2016-12-28 22:19:21.314673 [info] Performing iteration 767
2016-12-28 22:19:31.618859 [info] Observed Log-likelihood = -6.6872e+07
2016-12-28 22:19:37.021284 [info] Performing iteration 768
2016-12-28 22:19:47.340243 [info] Observed Log-likelihood = -6.6871e+07
2016-12-28 22:19:52.730016 [info] Performing iteration 769
2016-12-28 22:20:03.040606 [info] Observed Log-likelihood = -6.68722e+07
2016-12-28 22:20:08.420809 [info] Performing iteration 770
2016-12-28 22:20:18.733841 [info] Observed Log-likelihood = -6.6872e+07
2016-12-28 22:20:24.129426 [info] Performing iteration 771
2016-12-28 22:20:34.444007 [info] Observed Log-likelihood = -6.68705e+07
2016-12-28 22:20:39.836684 [info] Performing iteration 772
2016-12-28 22:20:50.146234 [info] Observed Log-likelihood = -6.68716e+07
2016-12-28 22:20:55.520566 [info] Performing iteration 773
2016-12-28 22:21:05.833257 [info] Observed Log-likelihood = -6.68701e+07
2016-12-28 22:21:11.222765 [info] Performing iteration 774
2016-12-28 22:21:21.590028 [info] Observed Log-likelihood = -6.68708e+07
2016-12-28 22:21:27.020806 [info] Performing iteration 775
2016-12-28 22:21:38.001248 [info] Observed Log-likelihood = -6.68713e+07
2016-12-28 22:21:43.423518 [info] Performing iteration 776
2016-12-28 22:21:53.857987 [info] Observed Log-likelihood = -6.68706e+07
2016-12-28 22:21:59.259833 [info] Performing iteration 777
2016-12-28 22:22:10.159106 [info] Observed Log-likelihood = -6.6871e+07
2016-12-28 22:22:15.547658 [info] Performing iteration 778
2016-12-28 22:22:26.643975 [info] Observed Log-likelihood = -6.68702e+07
2016-12-28 22:22:32.040561 [info] Performing iteration 779
2016-12-28 22:22:43.145666 [info] Observed Log-likelihood = -6.68702e+07
2016-12-28 22:22:48.550006 [info] Performing iteration 780
2016-12-28 22:22:59.669818 [info] Observed Log-likelihood = -6.68705e+07
2016-12-28 22:23:05.066380 [info] Performing iteration 781
2016-12-28 22:23:16.184125 [info] Observed Log-likelihood = -6.68709e+07
2016-12-28 22:23:21.572398 [info] Performing iteration 782
2016-12-28 22:23:32.689355 [info] Observed Log-likelihood = -6.68731e+07
2016-12-28 22:23:38.082857 [info] Performing iteration 783
2016-12-28 22:23:49.200567 [info] Observed Log-likelihood = -6.68713e+07
2016-12-28 22:23:54.590617 [info] Performing iteration 784
2016-12-28 22:24:05.692290 [info] Observed Log-likelihood = -6.68724e+07
2016-12-28 22:24:11.085390 [info] Performing iteration 785
2016-12-28 22:24:22.193539 [info] Observed Log-likelihood = -6.68712e+07
2016-12-28 22:24:27.593091 [info] Performing iteration 786
2016-12-28 22:24:38.706349 [info] Observed Log-likelihood = -6.68712e+07
2016-12-28 22:24:44.108147 [info] Performing iteration 787
2016-12-28 22:24:55.211697 [info] Observed Log-likelihood = -6.68719e+07
2016-12-28 22:25:00.606437 [info] Performing iteration 788
2016-12-28 22:25:11.718668 [info] Observed Log-likelihood = -6.68721e+07
2016-12-28 22:25:17.118632 [info] Performing iteration 789
2016-12-28 22:25:28.218889 [info] Observed Log-likelihood = -6.68723e+07
2016-12-28 22:25:33.620247 [info] Performing iteration 790
2016-12-28 22:25:44.723601 [info] Observed Log-likelihood = -6.68706e+07
2016-12-28 22:25:50.117574 [info] Performing iteration 791
2016-12-28 22:26:01.220667 [info] Observed Log-likelihood = -6.6871e+07
2016-12-28 22:26:06.646745 [info] Performing iteration 792
2016-12-28 22:26:17.750903 [info] Observed Log-likelihood = -6.68702e+07
2016-12-28 22:26:23.148213 [info] Performing iteration 793
2016-12-28 22:26:34.244049 [info] Observed Log-likelihood = -6.68698e+07
2016-12-28 22:26:39.644301 [info] Performing iteration 794
2016-12-28 22:26:50.247998 [info] Observed Log-likelihood = -6.68687e+07
2016-12-28 22:26:55.645012 [info] Performing iteration 795
2016-12-28 22:27:06.136539 [info] Observed Log-likelihood = -6.68683e+07
2016-12-28 22:27:11.510675 [info] Performing iteration 796
2016-12-28 22:27:21.992566 [info] Observed Log-likelihood = -6.68705e+07
2016-12-28 22:27:27.396506 [info] Performing iteration 797
2016-12-28 22:27:37.884760 [info] Observed Log-likelihood = -6.68698e+07
2016-12-28 22:27:43.287705 [info] Performing iteration 798
2016-12-28 22:27:53.779125 [info] Observed Log-likelihood = -6.68698e+07
2016-12-28 22:27:59.184374 [info] Performing iteration 799
2016-12-28 22:28:09.667549 [info] Observed Log-likelihood = -6.68713e+07
2016-12-28 22:28:15.069781 [info] Performing iteration 800
2016-12-28 22:28:25.588193 [info] Observed Log-likelihood = -6.687e+07
2016-12-28 22:28:38.297526 [info] Performing iteration 801
2016-12-28 22:28:49.343975 [info] Observed Log-likelihood = -6.68717e+07
2016-12-28 22:28:54.691865 [info] Performing iteration 802
2016-12-28 22:29:05.727368 [info] Observed Log-likelihood = -6.687e+07
2016-12-28 22:29:11.088937 [info] Performing iteration 803
2016-12-28 22:29:22.126661 [info] Observed Log-likelihood = -6.687e+07
2016-12-28 22:29:27.482355 [info] Performing iteration 804
2016-12-28 22:29:38.510436 [info] Observed Log-likelihood = -6.68703e+07
2016-12-28 22:29:43.872709 [info] Performing iteration 805
2016-12-28 22:29:54.892635 [info] Observed Log-likelihood = -6.68699e+07
2016-12-28 22:30:00.236779 [info] Performing iteration 806
2016-12-28 22:30:11.268452 [info] Observed Log-likelihood = -6.68702e+07
2016-12-28 22:30:16.607090 [info] Performing iteration 807
2016-12-28 22:30:27.633630 [info] Observed Log-likelihood = -6.687e+07
2016-12-28 22:30:32.978683 [info] Performing iteration 808
2016-12-28 22:30:44.010286 [info] Observed Log-likelihood = -6.68717e+07
2016-12-28 22:30:49.365821 [info] Performing iteration 809
2016-12-28 22:31:00.403651 [info] Observed Log-likelihood = -6.68695e+07
2016-12-28 22:31:05.766614 [info] Performing iteration 810
2016-12-28 22:31:16.796265 [info] Observed Log-likelihood = -6.68685e+07
2016-12-28 22:31:22.160590 [info] Performing iteration 811
2016-12-28 22:31:33.200536 [info] Observed Log-likelihood = -6.68683e+07
2016-12-28 22:31:38.583222 [info] Performing iteration 812
2016-12-28 22:31:49.689826 [info] Observed Log-likelihood = -6.68686e+07
2016-12-28 22:31:55.045382 [info] Performing iteration 813
2016-12-28 22:32:06.075560 [info] Observed Log-likelihood = -6.68691e+07
2016-12-28 22:32:11.457377 [info] Performing iteration 814
2016-12-28 22:32:22.484605 [info] Observed Log-likelihood = -6.68698e+07
2016-12-28 22:32:27.850635 [info] Performing iteration 815
2016-12-28 22:32:38.876021 [info] Observed Log-likelihood = -6.68678e+07
2016-12-28 22:32:44.247664 [info] Performing iteration 816
2016-12-28 22:32:55.269414 [info] Observed Log-likelihood = -6.68686e+07
2016-12-28 22:33:00.643035 [info] Performing iteration 817
2016-12-28 22:33:11.674173 [info] Observed Log-likelihood = -6.68684e+07
2016-12-28 22:33:17.052492 [info] Performing iteration 818
2016-12-28 22:33:28.081259 [info] Observed Log-likelihood = -6.68689e+07
2016-12-28 22:33:33.462509 [info] Performing iteration 819
2016-12-28 22:33:44.486650 [info] Observed Log-likelihood = -6.68689e+07
2016-12-28 22:33:49.867474 [info] Performing iteration 820
2016-12-28 22:34:00.894769 [info] Observed Log-likelihood = -6.68687e+07
2016-12-28 22:34:06.264875 [info] Performing iteration 821
2016-12-28 22:34:17.322197 [info] Observed Log-likelihood = -6.68686e+07
2016-12-28 22:34:22.697846 [info] Performing iteration 822
2016-12-28 22:34:33.737618 [info] Observed Log-likelihood = -6.68687e+07
2016-12-28 22:34:39.109596 [info] Performing iteration 823
2016-12-28 22:34:50.134017 [info] Observed Log-likelihood = -6.68692e+07
2016-12-28 22:34:55.508483 [info] Performing iteration 824
2016-12-28 22:35:06.531230 [info] Observed Log-likelihood = -6.68685e+07
2016-12-28 22:35:11.888657 [info] Performing iteration 825
2016-12-28 22:35:22.692046 [info] Observed Log-likelihood = -6.68712e+07
2016-12-28 22:35:28.069381 [info] Performing iteration 826
2016-12-28 22:35:38.574172 [info] Observed Log-likelihood = -6.68698e+07
2016-12-28 22:35:43.962356 [info] Performing iteration 827
2016-12-28 22:35:54.481790 [info] Observed Log-likelihood = -6.68706e+07
2016-12-28 22:35:59.859243 [info] Performing iteration 828
2016-12-28 22:36:10.364149 [info] Observed Log-likelihood = -6.68687e+07
2016-12-28 22:36:15.746314 [info] Performing iteration 829
2016-12-28 22:36:26.265689 [info] Observed Log-likelihood = -6.68682e+07
2016-12-28 22:36:31.652086 [info] Performing iteration 830
2016-12-28 22:36:42.162723 [info] Observed Log-likelihood = -6.68689e+07
2016-12-28 22:36:47.535447 [info] Performing iteration 831
2016-12-28 22:36:58.053787 [info] Observed Log-likelihood = -6.68692e+07
2016-12-28 22:37:03.437560 [info] Performing iteration 832
2016-12-28 22:37:13.941070 [info] Observed Log-likelihood = -6.68691e+07
2016-12-28 22:37:19.319979 [info] Performing iteration 833
2016-12-28 22:37:29.837002 [info] Observed Log-likelihood = -6.68683e+07
2016-12-28 22:37:35.215588 [info] Performing iteration 834
2016-12-28 22:37:45.714368 [info] Observed Log-likelihood = -6.68686e+07
2016-12-28 22:37:51.091193 [info] Performing iteration 835
2016-12-28 22:38:01.606120 [info] Observed Log-likelihood = -6.68691e+07
2016-12-28 22:38:07.017599 [info] Performing iteration 836
2016-12-28 22:38:17.648007 [info] Observed Log-likelihood = -6.68701e+07
2016-12-28 22:38:23.005271 [info] Performing iteration 837
2016-12-28 22:38:33.515058 [info] Observed Log-likelihood = -6.68706e+07
2016-12-28 22:38:38.891517 [info] Performing iteration 838
2016-12-28 22:38:49.390978 [info] Observed Log-likelihood = -6.68683e+07
2016-12-28 22:38:54.762899 [info] Performing iteration 839
2016-12-28 22:39:05.280972 [info] Observed Log-likelihood = -6.68704e+07
2016-12-28 22:39:10.667271 [info] Performing iteration 840
2016-12-28 22:39:21.168273 [info] Observed Log-likelihood = -6.68692e+07
2016-12-28 22:39:26.519966 [info] Performing iteration 841
2016-12-28 22:39:37.038798 [info] Observed Log-likelihood = -6.68695e+07
2016-12-28 22:39:42.417128 [info] Performing iteration 842
2016-12-28 22:39:52.918542 [info] Observed Log-likelihood = -6.68685e+07
2016-12-28 22:39:58.297058 [info] Performing iteration 843
2016-12-28 22:40:08.814639 [info] Observed Log-likelihood = -6.68701e+07
2016-12-28 22:40:14.204201 [info] Performing iteration 844
2016-12-28 22:40:24.813032 [info] Observed Log-likelihood = -6.68705e+07
2016-12-28 22:40:30.193702 [info] Performing iteration 845
2016-12-28 22:40:41.215375 [info] Observed Log-likelihood = -6.68678e+07
2016-12-28 22:40:46.601375 [info] Performing iteration 846
2016-12-28 22:40:57.609343 [info] Observed Log-likelihood = -6.68687e+07
2016-12-28 22:41:02.994705 [info] Performing iteration 847
2016-12-28 22:41:14.010096 [info] Observed Log-likelihood = -6.68689e+07
2016-12-28 22:41:19.394312 [info] Performing iteration 848
2016-12-28 22:41:30.402884 [info] Observed Log-likelihood = -6.68689e+07
2016-12-28 22:41:35.784983 [info] Performing iteration 849
2016-12-28 22:41:46.800765 [info] Observed Log-likelihood = -6.68681e+07
2016-12-28 22:41:52.186606 [info] Performing iteration 850
2016-12-28 22:42:03.197416 [info] Observed Log-likelihood = -6.68667e+07
2016-12-28 22:42:08.577966 [info] Performing iteration 851
2016-12-28 22:42:19.589540 [info] Observed Log-likelihood = -6.6869e+07
2016-12-28 22:42:24.955955 [info] Performing iteration 852
2016-12-28 22:42:35.964101 [info] Observed Log-likelihood = -6.68691e+07
2016-12-28 22:42:41.337280 [info] Performing iteration 853
2016-12-28 22:42:52.348434 [info] Observed Log-likelihood = -6.68678e+07
2016-12-28 22:42:57.735320 [info] Performing iteration 854
2016-12-28 22:43:08.733934 [info] Observed Log-likelihood = -6.68678e+07
2016-12-28 22:43:14.105771 [info] Performing iteration 855
2016-12-28 22:43:25.116752 [info] Observed Log-likelihood = -6.6867e+07
2016-12-28 22:43:30.504164 [info] Performing iteration 856
2016-12-28 22:43:41.509256 [info] Observed Log-likelihood = -6.68678e+07
2016-12-28 22:43:46.890068 [info] Performing iteration 857
2016-12-28 22:43:57.902441 [info] Observed Log-likelihood = -6.68682e+07
2016-12-28 22:44:03.285030 [info] Performing iteration 858
2016-12-28 22:44:14.295971 [info] Observed Log-likelihood = -6.68672e+07
2016-12-28 22:44:19.694263 [info] Performing iteration 859
2016-12-28 22:44:30.710549 [info] Observed Log-likelihood = -6.68679e+07
2016-12-28 22:44:36.098485 [info] Performing iteration 860
2016-12-28 22:44:47.107691 [info] Observed Log-likelihood = -6.68667e+07
2016-12-28 22:44:52.510522 [info] Performing iteration 861
2016-12-28 22:45:03.521711 [info] Observed Log-likelihood = -6.68684e+07
2016-12-28 22:45:08.914858 [info] Performing iteration 862
2016-12-28 22:45:19.925351 [info] Observed Log-likelihood = -6.68674e+07
2016-12-28 22:45:25.315875 [info] Performing iteration 863
2016-12-28 22:45:36.336905 [info] Observed Log-likelihood = -6.6868e+07
2016-12-28 22:45:41.723151 [info] Performing iteration 864
2016-12-28 22:45:52.730384 [info] Observed Log-likelihood = -6.6867e+07
2016-12-28 22:45:58.148162 [info] Performing iteration 865
2016-12-28 22:46:09.172495 [info] Observed Log-likelihood = -6.6868e+07
2016-12-28 22:46:14.588388 [info] Performing iteration 866
2016-12-28 22:46:25.611173 [info] Observed Log-likelihood = -6.68686e+07
2016-12-28 22:46:31.011961 [info] Performing iteration 867
2016-12-28 22:46:42.025416 [info] Observed Log-likelihood = -6.68677e+07
2016-12-28 22:46:47.404276 [info] Performing iteration 868
2016-12-28 22:46:58.416930 [info] Observed Log-likelihood = -6.68683e+07
2016-12-28 22:47:03.794012 [info] Performing iteration 869
2016-12-28 22:47:14.789492 [info] Observed Log-likelihood = -6.68683e+07
2016-12-28 22:47:20.188228 [info] Performing iteration 870
2016-12-28 22:47:30.725556 [info] Observed Log-likelihood = -6.68676e+07
2016-12-28 22:47:36.124123 [info] Performing iteration 871
2016-12-28 22:47:46.683654 [info] Observed Log-likelihood = -6.68665e+07
2016-12-28 22:47:52.092316 [info] Performing iteration 872
2016-12-28 22:48:02.634391 [info] Observed Log-likelihood = -6.68666e+07
2016-12-28 22:48:08.040449 [info] Performing iteration 873
2016-12-28 22:48:18.590465 [info] Observed Log-likelihood = -6.68675e+07
2016-12-28 22:48:23.985553 [info] Performing iteration 874
2016-12-28 22:48:34.531619 [info] Observed Log-likelihood = -6.68675e+07
2016-12-28 22:48:39.931514 [info] Performing iteration 875
2016-12-28 22:48:50.493186 [info] Observed Log-likelihood = -6.68673e+07
2016-12-28 22:48:55.885907 [info] Performing iteration 876
2016-12-28 22:49:06.477791 [info] Observed Log-likelihood = -6.68686e+07
2016-12-28 22:49:11.911429 [info] Performing iteration 877
2016-12-28 22:49:22.466683 [info] Observed Log-likelihood = -6.68668e+07
2016-12-28 22:49:27.876183 [info] Performing iteration 878
2016-12-28 22:49:38.422321 [info] Observed Log-likelihood = -6.68678e+07
2016-12-28 22:49:43.812228 [info] Performing iteration 879
2016-12-28 22:49:54.367624 [info] Observed Log-likelihood = -6.68665e+07
2016-12-28 22:49:59.759055 [info] Performing iteration 880
2016-12-28 22:50:10.298370 [info] Observed Log-likelihood = -6.6866e+07
2016-12-28 22:50:15.706361 [info] Performing iteration 881
2016-12-28 22:50:26.262670 [info] Observed Log-likelihood = -6.68673e+07
2016-12-28 22:50:31.670607 [info] Performing iteration 882
2016-12-28 22:50:42.214841 [info] Observed Log-likelihood = -6.68673e+07
2016-12-28 22:50:47.599959 [info] Performing iteration 883
2016-12-28 22:50:58.154599 [info] Observed Log-likelihood = -6.68675e+07
2016-12-28 22:51:03.549873 [info] Performing iteration 884
2016-12-28 22:51:14.099216 [info] Observed Log-likelihood = -6.68664e+07
2016-12-28 22:51:19.493825 [info] Performing iteration 885
2016-12-28 22:51:30.042367 [info] Observed Log-likelihood = -6.68677e+07
2016-12-28 22:51:35.448489 [info] Performing iteration 886
2016-12-28 22:51:45.985668 [info] Observed Log-likelihood = -6.68664e+07
2016-12-28 22:51:51.386192 [info] Performing iteration 887
2016-12-28 22:52:01.940675 [info] Observed Log-likelihood = -6.68674e+07
2016-12-28 22:52:07.345458 [info] Performing iteration 888
2016-12-28 22:52:17.887161 [info] Observed Log-likelihood = -6.68658e+07
2016-12-28 22:52:23.272077 [info] Performing iteration 889
2016-12-28 22:52:33.819194 [info] Observed Log-likelihood = -6.68663e+07
2016-12-28 22:52:39.225488 [info] Performing iteration 890
2016-12-28 22:52:49.774053 [info] Observed Log-likelihood = -6.68671e+07
2016-12-28 22:52:55.174115 [info] Performing iteration 891
2016-12-28 22:53:05.736355 [info] Observed Log-likelihood = -6.68664e+07
2016-12-28 22:53:11.142252 [info] Performing iteration 892
2016-12-28 22:53:21.697317 [info] Observed Log-likelihood = -6.68681e+07
2016-12-28 22:53:27.088035 [info] Performing iteration 893
2016-12-28 22:53:37.661208 [info] Observed Log-likelihood = -6.68673e+07
2016-12-28 22:53:43.058465 [info] Performing iteration 894
2016-12-28 22:53:53.604221 [info] Observed Log-likelihood = -6.68668e+07
2016-12-28 22:53:59.006115 [info] Performing iteration 895
2016-12-28 22:54:09.571584 [info] Observed Log-likelihood = -6.68664e+07
2016-12-28 22:54:14.959720 [info] Performing iteration 896
2016-12-28 22:54:25.513699 [info] Observed Log-likelihood = -6.68664e+07
2016-12-28 22:54:30.902832 [info] Performing iteration 897
2016-12-28 22:54:41.470797 [info] Observed Log-likelihood = -6.68651e+07
2016-12-28 22:54:46.872371 [info] Performing iteration 898
2016-12-28 22:54:57.424231 [info] Observed Log-likelihood = -6.68677e+07
2016-12-28 22:55:02.814706 [info] Performing iteration 899
2016-12-28 22:55:13.490575 [info] Observed Log-likelihood = -6.68666e+07
2016-12-28 22:55:18.895475 [info] Performing iteration 900
2016-12-28 22:55:29.999920 [info] Observed Log-likelihood = -6.68657e+07
2016-12-28 22:55:35.400189 [info] Performing iteration 901
2016-12-28 22:55:46.516067 [info] Observed Log-likelihood = -6.68656e+07
2016-12-28 22:55:51.905455 [info] Performing iteration 902
2016-12-28 22:56:03.008564 [info] Observed Log-likelihood = -6.68659e+07
2016-12-28 22:56:08.399008 [info] Performing iteration 903
2016-12-28 22:56:19.507671 [info] Observed Log-likelihood = -6.68663e+07
2016-12-28 22:56:24.917176 [info] Performing iteration 904
2016-12-28 22:56:36.015582 [info] Observed Log-likelihood = -6.68669e+07
2016-12-28 22:56:41.409449 [info] Performing iteration 905
2016-12-28 22:56:52.512465 [info] Observed Log-likelihood = -6.68671e+07
2016-12-28 22:56:57.910041 [info] Performing iteration 906
2016-12-28 22:57:09.079249 [info] Observed Log-likelihood = -6.68664e+07
2016-12-28 22:57:14.480143 [info] Performing iteration 907
2016-12-28 22:57:25.585441 [info] Observed Log-likelihood = -6.68662e+07
2016-12-28 22:57:30.979219 [info] Performing iteration 908
2016-12-28 22:57:42.068295 [info] Observed Log-likelihood = -6.68646e+07
2016-12-28 22:57:47.473486 [info] Performing iteration 909
2016-12-28 22:57:58.563031 [info] Observed Log-likelihood = -6.68646e+07
2016-12-28 22:58:03.955192 [info] Performing iteration 910
2016-12-28 22:58:15.055683 [info] Observed Log-likelihood = -6.68643e+07
2016-12-28 22:58:20.445528 [info] Performing iteration 911
2016-12-28 22:58:31.557016 [info] Observed Log-likelihood = -6.68643e+07
2016-12-28 22:58:36.956574 [info] Performing iteration 912
2016-12-28 22:58:48.060307 [info] Observed Log-likelihood = -6.68651e+07
2016-12-28 22:58:53.450209 [info] Performing iteration 913
2016-12-28 22:59:04.555010 [info] Observed Log-likelihood = -6.6865e+07
2016-12-28 22:59:09.951699 [info] Performing iteration 914
2016-12-28 22:59:21.050090 [info] Observed Log-likelihood = -6.6865e+07
2016-12-28 22:59:26.453567 [info] Performing iteration 915
2016-12-28 22:59:37.559580 [info] Observed Log-likelihood = -6.68642e+07
2016-12-28 22:59:42.941238 [info] Performing iteration 916
2016-12-28 22:59:54.041919 [info] Observed Log-likelihood = -6.68657e+07
2016-12-28 22:59:59.451764 [info] Performing iteration 917
2016-12-28 23:00:10.561692 [info] Observed Log-likelihood = -6.68662e+07
2016-12-28 23:00:15.970711 [info] Performing iteration 918
2016-12-28 23:00:27.061252 [info] Observed Log-likelihood = -6.68673e+07
2016-12-28 23:00:32.455682 [info] Performing iteration 919
2016-12-28 23:00:43.564514 [info] Observed Log-likelihood = -6.68667e+07
2016-12-28 23:00:48.957134 [info] Performing iteration 920
2016-12-28 23:01:00.062673 [info] Observed Log-likelihood = -6.68665e+07
2016-12-28 23:01:05.478123 [info] Performing iteration 921
2016-12-28 23:01:16.602699 [info] Observed Log-likelihood = -6.68668e+07
2016-12-28 23:01:21.998166 [info] Performing iteration 922
2016-12-28 23:01:33.095095 [info] Observed Log-likelihood = -6.68667e+07
2016-12-28 23:01:38.502310 [info] Performing iteration 923
2016-12-28 23:01:49.609655 [info] Observed Log-likelihood = -6.68653e+07
2016-12-28 23:01:55.004999 [info] Performing iteration 924
2016-12-28 23:02:06.100625 [info] Observed Log-likelihood = -6.68665e+07
2016-12-28 23:02:11.520395 [info] Performing iteration 925
2016-12-28 23:02:22.631589 [info] Observed Log-likelihood = -6.68666e+07
2016-12-28 23:02:28.050699 [info] Performing iteration 926
2016-12-28 23:02:39.147725 [info] Observed Log-likelihood = -6.68661e+07
2016-12-28 23:02:44.544996 [info] Performing iteration 927
2016-12-28 23:02:55.663570 [info] Observed Log-likelihood = -6.68666e+07
2016-12-28 23:03:01.087809 [info] Performing iteration 928
2016-12-28 23:03:12.188334 [info] Observed Log-likelihood = -6.68661e+07
2016-12-28 23:03:17.600525 [info] Performing iteration 929
2016-12-28 23:03:28.724758 [info] Observed Log-likelihood = -6.68651e+07
2016-12-28 23:03:34.105045 [info] Performing iteration 930
2016-12-28 23:03:45.217960 [info] Observed Log-likelihood = -6.68668e+07
2016-12-28 23:03:50.629761 [info] Performing iteration 931
2016-12-28 23:04:01.743641 [info] Observed Log-likelihood = -6.68668e+07
2016-12-28 23:04:07.145073 [info] Performing iteration 932
2016-12-28 23:04:18.247177 [info] Observed Log-likelihood = -6.68654e+07
2016-12-28 23:04:23.636235 [info] Performing iteration 933
2016-12-28 23:04:34.751431 [info] Observed Log-likelihood = -6.68659e+07
2016-12-28 23:04:40.151638 [info] Performing iteration 934
2016-12-28 23:04:51.264008 [info] Observed Log-likelihood = -6.68661e+07
2016-12-28 23:04:56.665548 [info] Performing iteration 935
2016-12-28 23:05:07.785100 [info] Observed Log-likelihood = -6.68654e+07
2016-12-28 23:05:13.167739 [info] Performing iteration 936
2016-12-28 23:05:24.269191 [info] Observed Log-likelihood = -6.68666e+07
2016-12-28 23:05:29.639948 [info] Performing iteration 937
2016-12-28 23:05:40.750277 [info] Observed Log-likelihood = -6.68669e+07
2016-12-28 23:05:46.190453 [info] Performing iteration 938
2016-12-28 23:05:57.316894 [info] Observed Log-likelihood = -6.68665e+07
2016-12-28 23:06:02.698599 [info] Performing iteration 939
2016-12-28 23:06:13.808117 [info] Observed Log-likelihood = -6.68665e+07
2016-12-28 23:06:19.176530 [info] Performing iteration 940
2016-12-28 23:06:30.277427 [info] Observed Log-likelihood = -6.68659e+07
2016-12-28 23:06:35.653203 [info] Performing iteration 941
2016-12-28 23:06:46.764629 [info] Observed Log-likelihood = -6.68662e+07
2016-12-28 23:06:52.126009 [info] Performing iteration 942
2016-12-28 23:07:03.220926 [info] Observed Log-likelihood = -6.68643e+07
2016-12-28 23:07:08.590543 [info] Performing iteration 943
2016-12-28 23:07:19.694675 [info] Observed Log-likelihood = -6.68656e+07
2016-12-28 23:07:25.068488 [info] Performing iteration 944
2016-12-28 23:07:36.162586 [info] Observed Log-likelihood = -6.68649e+07
2016-12-28 23:07:41.522069 [info] Performing iteration 945
2016-12-28 23:07:52.618905 [info] Observed Log-likelihood = -6.68654e+07
2016-12-28 23:07:58.002338 [info] Performing iteration 946
2016-12-28 23:08:09.139515 [info] Observed Log-likelihood = -6.68659e+07
2016-12-28 23:08:14.585063 [info] Performing iteration 947
2016-12-28 23:08:25.765157 [info] Observed Log-likelihood = -6.68659e+07
2016-12-28 23:08:31.148220 [info] Performing iteration 948
2016-12-28 23:08:42.238610 [info] Observed Log-likelihood = -6.68655e+07
2016-12-28 23:08:47.606365 [info] Performing iteration 949
2016-12-28 23:08:58.703734 [info] Observed Log-likelihood = -6.68649e+07
2016-12-28 23:09:04.074058 [info] Performing iteration 950
2016-12-28 23:09:15.177558 [info] Observed Log-likelihood = -6.68664e+07
2016-12-28 23:09:20.546566 [info] Performing iteration 951
2016-12-28 23:09:31.640633 [info] Observed Log-likelihood = -6.68648e+07
2016-12-28 23:09:37.018023 [info] Performing iteration 952
2016-12-28 23:09:48.108548 [info] Observed Log-likelihood = -6.68669e+07
2016-12-28 23:09:53.480188 [info] Performing iteration 953
2016-12-28 23:10:04.576082 [info] Observed Log-likelihood = -6.68663e+07
2016-12-28 23:10:09.947253 [info] Performing iteration 954
2016-12-28 23:10:21.027669 [info] Observed Log-likelihood = -6.68653e+07
2016-12-28 23:10:26.398875 [info] Performing iteration 955
2016-12-28 23:10:37.484684 [info] Observed Log-likelihood = -6.68656e+07
2016-12-28 23:10:42.862683 [info] Performing iteration 956
2016-12-28 23:10:53.947586 [info] Observed Log-likelihood = -6.68664e+07
2016-12-28 23:10:59.342682 [info] Performing iteration 957
2016-12-28 23:11:10.431825 [info] Observed Log-likelihood = -6.68657e+07
2016-12-28 23:11:15.813720 [info] Performing iteration 958
2016-12-28 23:11:26.901785 [info] Observed Log-likelihood = -6.68657e+07
2016-12-28 23:11:32.288320 [info] Performing iteration 959
2016-12-28 23:11:43.380647 [info] Observed Log-likelihood = -6.68666e+07
2016-12-28 23:11:48.737266 [info] Performing iteration 960
2016-12-28 23:11:59.811391 [info] Observed Log-likelihood = -6.68673e+07
2016-12-28 23:12:05.192797 [info] Performing iteration 961
2016-12-28 23:12:16.283933 [info] Observed Log-likelihood = -6.6865e+07
2016-12-28 23:12:21.649920 [info] Performing iteration 962
2016-12-28 23:12:32.731373 [info] Observed Log-likelihood = -6.68654e+07
2016-12-28 23:12:38.121077 [info] Performing iteration 963
2016-12-28 23:12:49.202132 [info] Observed Log-likelihood = -6.68659e+07
2016-12-28 23:12:54.583610 [info] Performing iteration 964
2016-12-28 23:13:05.663593 [info] Observed Log-likelihood = -6.68646e+07
2016-12-28 23:13:11.041969 [info] Performing iteration 965
2016-12-28 23:13:22.134124 [info] Observed Log-likelihood = -6.68661e+07
2016-12-28 23:13:27.497305 [info] Performing iteration 966
2016-12-28 23:13:38.579579 [info] Observed Log-likelihood = -6.68649e+07
2016-12-28 23:13:43.948701 [info] Performing iteration 967
2016-12-28 23:13:55.039875 [info] Observed Log-likelihood = -6.68649e+07
2016-12-28 23:14:00.420054 [info] Performing iteration 968
2016-12-28 23:14:11.514441 [info] Observed Log-likelihood = -6.6866e+07
2016-12-28 23:14:16.901546 [info] Performing iteration 969
2016-12-28 23:14:27.996501 [info] Observed Log-likelihood = -6.6867e+07
2016-12-28 23:14:33.371109 [info] Performing iteration 970
2016-12-28 23:14:44.448455 [info] Observed Log-likelihood = -6.68651e+07
2016-12-28 23:14:49.819444 [info] Performing iteration 971
2016-12-28 23:15:00.910379 [info] Observed Log-likelihood = -6.68636e+07
2016-12-28 23:15:06.279699 [info] Performing iteration 972
2016-12-28 23:15:17.364568 [info] Observed Log-likelihood = -6.68646e+07
2016-12-28 23:15:22.720124 [info] Performing iteration 973
2016-12-28 23:15:33.804500 [info] Observed Log-likelihood = -6.68634e+07
2016-12-28 23:15:39.190118 [info] Performing iteration 974
2016-12-28 23:15:50.276106 [info] Observed Log-likelihood = -6.68644e+07
2016-12-28 23:15:55.675337 [info] Performing iteration 975
2016-12-28 23:16:06.817240 [info] Observed Log-likelihood = -6.68647e+07
2016-12-28 23:16:12.201537 [info] Performing iteration 976
2016-12-28 23:16:23.294239 [info] Observed Log-likelihood = -6.68662e+07
2016-12-28 23:16:28.673574 [info] Performing iteration 977
2016-12-28 23:16:39.759646 [info] Observed Log-likelihood = -6.68661e+07
2016-12-28 23:16:45.127110 [info] Performing iteration 978
2016-12-28 23:16:56.212943 [info] Observed Log-likelihood = -6.68645e+07
2016-12-28 23:17:01.588716 [info] Performing iteration 979
2016-12-28 23:17:12.672881 [info] Observed Log-likelihood = -6.68662e+07
2016-12-28 23:17:18.058029 [info] Performing iteration 980
2016-12-28 23:17:29.136775 [info] Observed Log-likelihood = -6.68658e+07
2016-12-28 23:17:34.509572 [info] Performing iteration 981
2016-12-28 23:17:45.591582 [info] Observed Log-likelihood = -6.68649e+07
2016-12-28 23:17:50.949019 [info] Performing iteration 982
2016-12-28 23:18:02.039385 [info] Observed Log-likelihood = -6.68653e+07
2016-12-28 23:18:07.422870 [info] Performing iteration 983
2016-12-28 23:18:18.502319 [info] Observed Log-likelihood = -6.68664e+07
2016-12-28 23:18:23.868088 [info] Performing iteration 984
2016-12-28 23:18:34.949270 [info] Observed Log-likelihood = -6.68675e+07
2016-12-28 23:18:40.324895 [info] Performing iteration 985
2016-12-28 23:18:51.412938 [info] Observed Log-likelihood = -6.68649e+07
2016-12-28 23:18:56.787186 [info] Performing iteration 986
2016-12-28 23:19:07.874152 [info] Observed Log-likelihood = -6.68651e+07
2016-12-28 23:19:13.273857 [info] Performing iteration 987
2016-12-28 23:19:24.350497 [info] Observed Log-likelihood = -6.68659e+07
2016-12-28 23:19:29.748552 [info] Performing iteration 988
2016-12-28 23:19:40.825101 [info] Observed Log-likelihood = -6.68649e+07
2016-12-28 23:19:46.218922 [info] Performing iteration 989
2016-12-28 23:19:57.311010 [info] Observed Log-likelihood = -6.68649e+07
2016-12-28 23:20:02.714031 [info] Performing iteration 990
2016-12-28 23:20:13.798490 [info] Observed Log-likelihood = -6.6865e+07
2016-12-28 23:20:19.208392 [info] Performing iteration 991
2016-12-28 23:20:30.304113 [info] Observed Log-likelihood = -6.68661e+07
2016-12-28 23:20:35.703930 [info] Performing iteration 992
2016-12-28 23:20:46.791328 [info] Observed Log-likelihood = -6.68652e+07
2016-12-28 23:20:52.199805 [info] Performing iteration 993
2016-12-28 23:21:03.291699 [info] Observed Log-likelihood = -6.68657e+07
2016-12-28 23:21:08.697537 [info] Performing iteration 994
2016-12-28 23:21:19.803981 [info] Observed Log-likelihood = -6.68639e+07
2016-12-28 23:21:25.215358 [info] Performing iteration 995
2016-12-28 23:21:36.330004 [info] Observed Log-likelihood = -6.68652e+07
2016-12-28 23:21:41.737419 [info] Performing iteration 996
2016-12-28 23:21:52.838520 [info] Observed Log-likelihood = -6.68643e+07
2016-12-28 23:21:58.250700 [info] Performing iteration 997
2016-12-28 23:22:08.679719 [info] Observed Log-likelihood = -6.6864e+07
2016-12-28 23:22:14.085101 [info] Performing iteration 998
2016-12-28 23:22:24.398870 [info] Observed Log-likelihood = -6.68638e+07
2016-12-28 23:22:29.778704 [info] Performing iteration 999
2016-12-28 23:22:40.097294 [info] Observed Log-likelihood = -6.68644e+07
2016-12-28 23:22:45.505969 [info] Performing iteration 1000
2016-12-28 23:22:55.820675 [info] Observed Log-likelihood = -6.68645e+07
2016-12-28 23:23:08.829467 [info] Performing iteration 1001
2016-12-28 23:23:19.147542 [info] Observed Log-likelihood = -6.68652e+07
2016-12-28 23:23:24.546122 [info] Performing iteration 1002
2016-12-28 23:23:34.876140 [info] Observed Log-likelihood = -6.68655e+07
2016-12-28 23:23:40.269427 [info] Performing iteration 1003
2016-12-28 23:23:50.592533 [info] Observed Log-likelihood = -6.68642e+07
2016-12-28 23:23:55.993506 [info] Performing iteration 1004
2016-12-28 23:24:06.332762 [info] Observed Log-likelihood = -6.68638e+07
2016-12-28 23:24:11.741368 [info] Performing iteration 1005
2016-12-28 23:24:22.131229 [info] Observed Log-likelihood = -6.68643e+07
2016-12-28 23:24:27.560796 [info] Performing iteration 1006
2016-12-28 23:24:38.023818 [info] Observed Log-likelihood = -6.68634e+07
2016-12-28 23:24:43.435042 [info] Performing iteration 1007
2016-12-28 23:24:54.526470 [info] Observed Log-likelihood = -6.68642e+07
2016-12-28 23:24:59.927064 [info] Performing iteration 1008
2016-12-28 23:25:11.024687 [info] Observed Log-likelihood = -6.68641e+07
2016-12-28 23:25:16.446190 [info] Performing iteration 1009
2016-12-28 23:25:27.524129 [info] Observed Log-likelihood = -6.68634e+07
2016-12-28 23:25:32.928036 [info] Performing iteration 1010
2016-12-28 23:25:44.032718 [info] Observed Log-likelihood = -6.68638e+07
2016-12-28 23:25:49.426744 [info] Performing iteration 1011
2016-12-28 23:26:00.522389 [info] Observed Log-likelihood = -6.68625e+07
2016-12-28 23:26:05.902295 [info] Performing iteration 1012
2016-12-28 23:26:16.996825 [info] Observed Log-likelihood = -6.68622e+07
2016-12-28 23:26:22.396471 [info] Performing iteration 1013
2016-12-28 23:26:33.483056 [info] Observed Log-likelihood = -6.68622e+07
2016-12-28 23:26:38.891825 [info] Performing iteration 1014
2016-12-28 23:26:49.973529 [info] Observed Log-likelihood = -6.68618e+07
2016-12-28 23:26:55.357919 [info] Performing iteration 1015
2016-12-28 23:27:06.442771 [info] Observed Log-likelihood = -6.68624e+07
2016-12-28 23:27:11.849248 [info] Performing iteration 1016
2016-12-28 23:27:22.943122 [info] Observed Log-likelihood = -6.68642e+07
2016-12-28 23:27:28.338894 [info] Performing iteration 1017
2016-12-28 23:27:39.426846 [info] Observed Log-likelihood = -6.68632e+07
2016-12-28 23:27:44.810056 [info] Performing iteration 1018
2016-12-28 23:27:55.889622 [info] Observed Log-likelihood = -6.68628e+07
2016-12-28 23:28:01.283321 [info] Performing iteration 1019
2016-12-28 23:28:12.355852 [info] Observed Log-likelihood = -6.68631e+07
2016-12-28 23:28:17.754452 [info] Performing iteration 1020
2016-12-28 23:28:28.845525 [info] Observed Log-likelihood = -6.68621e+07
2016-12-28 23:28:34.239801 [info] Performing iteration 1021
2016-12-28 23:28:45.318149 [info] Observed Log-likelihood = -6.68639e+07
2016-12-28 23:28:50.719948 [info] Performing iteration 1022
2016-12-28 23:29:01.815786 [info] Observed Log-likelihood = -6.68634e+07
2016-12-28 23:29:07.195568 [info] Performing iteration 1023
2016-12-28 23:29:18.266893 [info] Observed Log-likelihood = -6.68637e+07
2016-12-28 23:29:23.645303 [info] Performing iteration 1024
2016-12-28 23:29:34.721094 [info] Observed Log-likelihood = -6.68642e+07
2016-12-28 23:29:40.090931 [info] Performing iteration 1025
2016-12-28 23:29:51.167786 [info] Observed Log-likelihood = -6.68633e+07
2016-12-28 23:29:56.535684 [info] Performing iteration 1026
2016-12-28 23:30:07.617765 [info] Observed Log-likelihood = -6.68633e+07
2016-12-28 23:30:13.000753 [info] Performing iteration 1027
2016-12-28 23:30:24.076794 [info] Observed Log-likelihood = -6.68634e+07
2016-12-28 23:30:29.448300 [info] Performing iteration 1028
2016-12-28 23:30:40.527644 [info] Observed Log-likelihood = -6.68633e+07
2016-12-28 23:30:45.895426 [info] Performing iteration 1029
2016-12-28 23:30:56.970864 [info] Observed Log-likelihood = -6.68638e+07
2016-12-28 23:31:02.355867 [info] Performing iteration 1030
2016-12-28 23:31:13.447327 [info] Observed Log-likelihood = -6.68633e+07
2016-12-28 23:31:18.846949 [info] Performing iteration 1031
2016-12-28 23:31:29.915001 [info] Observed Log-likelihood = -6.68646e+07
2016-12-28 23:31:35.299836 [info] Performing iteration 1032
2016-12-28 23:31:46.374187 [info] Observed Log-likelihood = -6.68639e+07
2016-12-28 23:31:51.755628 [info] Performing iteration 1033
2016-12-28 23:32:02.830404 [info] Observed Log-likelihood = -6.68626e+07
2016-12-28 23:32:08.202026 [info] Performing iteration 1034
2016-12-28 23:32:19.289699 [info] Observed Log-likelihood = -6.6863e+07
2016-12-28 23:32:24.664107 [info] Performing iteration 1035
2016-12-28 23:32:35.736953 [info] Observed Log-likelihood = -6.68649e+07
2016-12-28 23:32:41.178205 [info] Performing iteration 1036
2016-12-28 23:32:52.264063 [info] Observed Log-likelihood = -6.68641e+07
2016-12-28 23:32:57.690906 [info] Performing iteration 1037
2016-12-28 23:33:08.760341 [info] Observed Log-likelihood = -6.68638e+07
2016-12-28 23:33:14.212031 [info] Performing iteration 1038
2016-12-28 23:33:25.083856 [info] Observed Log-likelihood = -6.68629e+07
2016-12-28 23:33:30.515192 [info] Performing iteration 1039
2016-12-28 23:33:40.840551 [info] Observed Log-likelihood = -6.68632e+07
2016-12-28 23:33:46.286582 [info] Performing iteration 1040
2016-12-28 23:33:56.624903 [info] Observed Log-likelihood = -6.68627e+07
2016-12-28 23:34:02.063213 [info] Performing iteration 1041
2016-12-28 23:34:12.466930 [info] Observed Log-likelihood = -6.68644e+07
2016-12-28 23:34:17.892511 [info] Performing iteration 1042
2016-12-28 23:34:28.215598 [info] Observed Log-likelihood = -6.6863e+07
2016-12-28 23:34:33.676245 [info] Performing iteration 1043
2016-12-28 23:34:44.001693 [info] Observed Log-likelihood = -6.68625e+07
2016-12-28 23:34:49.441725 [info] Performing iteration 1044
2016-12-28 23:34:59.773019 [info] Observed Log-likelihood = -6.6863e+07
2016-12-28 23:35:05.230933 [info] Performing iteration 1045
2016-12-28 23:35:15.556106 [info] Observed Log-likelihood = -6.68629e+07
2016-12-28 23:35:20.994295 [info] Performing iteration 1046
2016-12-28 23:35:31.331218 [info] Observed Log-likelihood = -6.68628e+07
2016-12-28 23:35:36.766113 [info] Performing iteration 1047
2016-12-28 23:35:47.085066 [info] Observed Log-likelihood = -6.68637e+07
2016-12-28 23:35:52.523307 [info] Performing iteration 1048
2016-12-28 23:36:02.853492 [info] Observed Log-likelihood = -6.68624e+07
2016-12-28 23:36:08.287959 [info] Performing iteration 1049
2016-12-28 23:36:18.612690 [info] Observed Log-likelihood = -6.68626e+07
2016-12-28 23:36:24.049188 [info] Performing iteration 1050
2016-12-28 23:36:34.373360 [info] Observed Log-likelihood = -6.68619e+07
2016-12-28 23:36:39.796204 [info] Performing iteration 1051
2016-12-28 23:36:50.099171 [info] Observed Log-likelihood = -6.68633e+07
2016-12-28 23:36:55.539894 [info] Performing iteration 1052
2016-12-28 23:37:05.874595 [info] Observed Log-likelihood = -6.68623e+07
2016-12-28 23:37:11.327221 [info] Performing iteration 1053
2016-12-28 23:37:21.644210 [info] Observed Log-likelihood = -6.68634e+07
2016-12-28 23:37:27.071071 [info] Performing iteration 1054
2016-12-28 23:37:37.632509 [info] Observed Log-likelihood = -6.6863e+07
2016-12-28 23:37:43.075803 [info] Performing iteration 1055
2016-12-28 23:37:54.191623 [info] Observed Log-likelihood = -6.6863e+07
2016-12-28 23:37:59.617063 [info] Performing iteration 1056
2016-12-28 23:38:10.783256 [info] Observed Log-likelihood = -6.68631e+07
2016-12-28 23:38:16.311026 [info] Performing iteration 1057
2016-12-28 23:38:27.427599 [info] Observed Log-likelihood = -6.68624e+07
2016-12-28 23:38:32.868201 [info] Performing iteration 1058
2016-12-28 23:38:43.994306 [info] Observed Log-likelihood = -6.68626e+07
2016-12-28 23:38:49.443422 [info] Performing iteration 1059
2016-12-28 23:39:00.559496 [info] Observed Log-likelihood = -6.68626e+07
2016-12-28 23:39:06.015993 [info] Performing iteration 1060
2016-12-28 23:39:17.147556 [info] Observed Log-likelihood = -6.68632e+07
2016-12-28 23:39:22.601859 [info] Performing iteration 1061
2016-12-28 23:39:33.718415 [info] Observed Log-likelihood = -6.68617e+07
2016-12-28 23:39:39.153947 [info] Performing iteration 1062
2016-12-28 23:39:50.286021 [info] Observed Log-likelihood = -6.68611e+07
2016-12-28 23:39:55.737151 [info] Performing iteration 1063
2016-12-28 23:40:06.857515 [info] Observed Log-likelihood = -6.68616e+07
2016-12-28 23:40:12.301138 [info] Performing iteration 1064
2016-12-28 23:40:23.434461 [info] Observed Log-likelihood = -6.68617e+07
2016-12-28 23:40:28.868844 [info] Performing iteration 1065
2016-12-28 23:40:39.987658 [info] Observed Log-likelihood = -6.68641e+07
2016-12-28 23:40:45.429993 [info] Performing iteration 1066
2016-12-28 23:40:56.561753 [info] Observed Log-likelihood = -6.68631e+07
2016-12-28 23:41:02.005703 [info] Performing iteration 1067
2016-12-28 23:41:13.117725 [info] Observed Log-likelihood = -6.68637e+07
2016-12-28 23:41:18.562245 [info] Performing iteration 1068
2016-12-28 23:41:29.686983 [info] Observed Log-likelihood = -6.68634e+07
2016-12-28 23:41:35.147515 [info] Performing iteration 1069
2016-12-28 23:41:46.261051 [info] Observed Log-likelihood = -6.68629e+07
2016-12-28 23:41:51.702010 [info] Performing iteration 1070
2016-12-28 23:42:02.828899 [info] Observed Log-likelihood = -6.68636e+07
2016-12-28 23:42:08.271907 [info] Performing iteration 1071
2016-12-28 23:42:19.382786 [info] Observed Log-likelihood = -6.68621e+07
2016-12-28 23:42:24.832446 [info] Performing iteration 1072
2016-12-28 23:42:35.960431 [info] Observed Log-likelihood = -6.68634e+07
2016-12-28 23:42:41.401355 [info] Performing iteration 1073
2016-12-28 23:42:52.523339 [info] Observed Log-likelihood = -6.6863e+07
2016-12-28 23:42:57.966964 [info] Performing iteration 1074
2016-12-28 23:43:09.092145 [info] Observed Log-likelihood = -6.68632e+07
2016-12-28 23:43:14.535196 [info] Performing iteration 1075
2016-12-28 23:43:25.650435 [info] Observed Log-likelihood = -6.68628e+07
2016-12-28 23:43:31.097015 [info] Performing iteration 1076
2016-12-28 23:43:42.289946 [info] Observed Log-likelihood = -6.6863e+07
2016-12-28 23:43:47.728990 [info] Performing iteration 1077
2016-12-28 23:43:58.838701 [info] Observed Log-likelihood = -6.68616e+07
2016-12-28 23:44:04.279194 [info] Performing iteration 1078
2016-12-28 23:44:15.395310 [info] Observed Log-likelihood = -6.68635e+07
2016-12-28 23:44:20.839117 [info] Performing iteration 1079
2016-12-28 23:44:31.957769 [info] Observed Log-likelihood = -6.68641e+07
2016-12-28 23:44:37.389883 [info] Performing iteration 1080
2016-12-28 23:44:48.513679 [info] Observed Log-likelihood = -6.68618e+07
2016-12-28 23:44:53.940611 [info] Performing iteration 1081
2016-12-28 23:45:05.058466 [info] Observed Log-likelihood = -6.68626e+07
2016-12-28 23:45:10.511202 [info] Performing iteration 1082
2016-12-28 23:45:21.642871 [info] Observed Log-likelihood = -6.68625e+07
2016-12-28 23:45:27.095154 [info] Performing iteration 1083
2016-12-28 23:45:38.206756 [info] Observed Log-likelihood = -6.68624e+07
2016-12-28 23:45:43.642519 [info] Performing iteration 1084
2016-12-28 23:45:54.770251 [info] Observed Log-likelihood = -6.6862e+07
2016-12-28 23:46:00.226178 [info] Performing iteration 1085
2016-12-28 23:46:11.353911 [info] Observed Log-likelihood = -6.6862e+07
2016-12-28 23:46:16.793985 [info] Performing iteration 1086
2016-12-28 23:46:27.915612 [info] Observed Log-likelihood = -6.68612e+07
2016-12-28 23:46:33.353669 [info] Performing iteration 1087
2016-12-28 23:46:44.468822 [info] Observed Log-likelihood = -6.68613e+07
2016-12-28 23:46:49.922536 [info] Performing iteration 1088
2016-12-28 23:47:01.050984 [info] Observed Log-likelihood = -6.68607e+07
2016-12-28 23:47:06.485449 [info] Performing iteration 1089
2016-12-28 23:47:17.601523 [info] Observed Log-likelihood = -6.68615e+07
2016-12-28 23:47:23.044834 [info] Performing iteration 1090
2016-12-28 23:47:34.174666 [info] Observed Log-likelihood = -6.68607e+07
2016-12-28 23:47:39.618692 [info] Performing iteration 1091
2016-12-28 23:47:50.737122 [info] Observed Log-likelihood = -6.68606e+07
2016-12-28 23:47:56.142907 [info] Performing iteration 1092
2016-12-28 23:48:07.257710 [info] Observed Log-likelihood = -6.68603e+07
2016-12-28 23:48:12.705417 [info] Performing iteration 1093
2016-12-28 23:48:23.814979 [info] Observed Log-likelihood = -6.68601e+07
2016-12-28 23:48:29.232114 [info] Performing iteration 1094
2016-12-28 23:48:40.364584 [info] Observed Log-likelihood = -6.68628e+07
2016-12-28 23:48:45.809240 [info] Performing iteration 1095
2016-12-28 23:48:56.921529 [info] Observed Log-likelihood = -6.68622e+07
2016-12-28 23:49:02.366031 [info] Performing iteration 1096
2016-12-28 23:49:13.483810 [info] Observed Log-likelihood = -6.68615e+07
2016-12-28 23:49:18.926661 [info] Performing iteration 1097
2016-12-28 23:49:30.039471 [info] Observed Log-likelihood = -6.68614e+07
2016-12-28 23:49:35.483679 [info] Performing iteration 1098
2016-12-28 23:49:46.613026 [info] Observed Log-likelihood = -6.68607e+07
2016-12-28 23:49:52.049792 [info] Performing iteration 1099
2016-12-28 23:50:03.153594 [info] Observed Log-likelihood = -6.68607e+07
2016-12-28 23:50:08.594322 [info] Performing iteration 1100
2016-12-28 23:50:19.710776 [info] Observed Log-likelihood = -6.68611e+07
2016-12-28 23:50:25.151857 [info] Performing iteration 1101
2016-12-28 23:50:36.262412 [info] Observed Log-likelihood = -6.68619e+07
2016-12-28 23:50:41.656219 [info] Performing iteration 1102
2016-12-28 23:50:52.775634 [info] Observed Log-likelihood = -6.68618e+07
2016-12-28 23:50:58.168097 [info] Performing iteration 1103
2016-12-28 23:51:09.284110 [info] Observed Log-likelihood = -6.68626e+07
2016-12-28 23:51:14.668569 [info] Performing iteration 1104
2016-12-28 23:51:25.785022 [info] Observed Log-likelihood = -6.68617e+07
2016-12-28 23:51:31.175357 [info] Performing iteration 1105
2016-12-28 23:51:42.286746 [info] Observed Log-likelihood = -6.68616e+07
2016-12-28 23:51:47.678646 [info] Performing iteration 1106
2016-12-28 23:51:58.799462 [info] Observed Log-likelihood = -6.68613e+07
2016-12-28 23:52:04.220652 [info] Performing iteration 1107
2016-12-28 23:52:15.336640 [info] Observed Log-likelihood = -6.68618e+07
2016-12-28 23:52:20.812903 [info] Performing iteration 1108
2016-12-28 23:52:31.966067 [info] Observed Log-likelihood = -6.68609e+07
2016-12-28 23:52:37.368614 [info] Performing iteration 1109
2016-12-28 23:52:48.490874 [info] Observed Log-likelihood = -6.68596e+07
2016-12-28 23:52:53.879208 [info] Performing iteration 1110
2016-12-28 23:53:05.001278 [info] Observed Log-likelihood = -6.68606e+07
2016-12-28 23:53:10.388402 [info] Performing iteration 1111
2016-12-28 23:53:21.509109 [info] Observed Log-likelihood = -6.68603e+07
2016-12-28 23:53:26.897396 [info] Performing iteration 1112
2016-12-28 23:53:38.020611 [info] Observed Log-likelihood = -6.68596e+07
2016-12-28 23:53:43.409961 [info] Performing iteration 1113
2016-12-28 23:53:54.521613 [info] Observed Log-likelihood = -6.68597e+07
2016-12-28 23:53:59.891769 [info] Performing iteration 1114
2016-12-28 23:54:11.020534 [info] Observed Log-likelihood = -6.6859e+07
2016-12-28 23:54:16.423697 [info] Performing iteration 1115
2016-12-28 23:54:27.548151 [info] Observed Log-likelihood = -6.68584e+07
2016-12-28 23:54:32.917130 [info] Performing iteration 1116
2016-12-28 23:54:44.042576 [info] Observed Log-likelihood = -6.68583e+07
2016-12-28 23:54:49.420089 [info] Performing iteration 1117
2016-12-28 23:55:00.533114 [info] Observed Log-likelihood = -6.68589e+07
2016-12-28 23:55:05.924558 [info] Performing iteration 1118
2016-12-28 23:55:17.056344 [info] Observed Log-likelihood = -6.68588e+07
2016-12-28 23:55:22.445783 [info] Performing iteration 1119
2016-12-28 23:55:33.572524 [info] Observed Log-likelihood = -6.68586e+07
2016-12-28 23:55:38.959850 [info] Performing iteration 1120
2016-12-28 23:55:50.079494 [info] Observed Log-likelihood = -6.68604e+07
2016-12-28 23:55:55.472705 [info] Performing iteration 1121
2016-12-28 23:56:06.590388 [info] Observed Log-likelihood = -6.68591e+07
2016-12-28 23:56:11.995205 [info] Performing iteration 1122
2016-12-28 23:56:23.118095 [info] Observed Log-likelihood = -6.68599e+07
2016-12-28 23:56:28.516313 [info] Performing iteration 1123
2016-12-28 23:56:39.631736 [info] Observed Log-likelihood = -6.68595e+07
2016-12-28 23:56:45.011968 [info] Performing iteration 1124
2016-12-28 23:56:56.135722 [info] Observed Log-likelihood = -6.68596e+07
2016-12-28 23:57:01.549048 [info] Performing iteration 1125
2016-12-28 23:57:12.667625 [info] Observed Log-likelihood = -6.68616e+07
2016-12-28 23:57:18.048750 [info] Performing iteration 1126
2016-12-28 23:57:28.821351 [info] Observed Log-likelihood = -6.68599e+07
2016-12-28 23:57:34.156559 [info] Performing iteration 1127
2016-12-28 23:57:44.516992 [info] Observed Log-likelihood = -6.68601e+07
2016-12-28 23:57:49.860532 [info] Performing iteration 1128
2016-12-28 23:58:00.223295 [info] Observed Log-likelihood = -6.68596e+07
2016-12-28 23:58:05.566565 [info] Performing iteration 1129
2016-12-28 23:58:15.917948 [info] Observed Log-likelihood = -6.68608e+07
2016-12-28 23:58:21.262816 [info] Performing iteration 1130
2016-12-28 23:58:31.631137 [info] Observed Log-likelihood = -6.68613e+07
2016-12-28 23:58:36.961188 [info] Performing iteration 1131
2016-12-28 23:58:47.315593 [info] Observed Log-likelihood = -6.68604e+07
2016-12-28 23:58:52.650610 [info] Performing iteration 1132
2016-12-28 23:59:03.023428 [info] Observed Log-likelihood = -6.68597e+07
2016-12-28 23:59:08.358385 [info] Performing iteration 1133
2016-12-28 23:59:18.712346 [info] Observed Log-likelihood = -6.68591e+07
2016-12-28 23:59:24.029157 [info] Performing iteration 1134
2016-12-28 23:59:34.395416 [info] Observed Log-likelihood = -6.686e+07
2016-12-28 23:59:39.739705 [info] Performing iteration 1135
2016-12-28 23:59:50.523497 [info] Observed Log-likelihood = -6.6859e+07
2016-12-28 23:59:55.859119 [info] Performing iteration 1136
2016-12-29 00:00:07.058886 [info] Observed Log-likelihood = -6.68596e+07
2016-12-29 00:00:12.388991 [info] Performing iteration 1137
2016-12-29 00:00:23.574484 [info] Observed Log-likelihood = -6.68591e+07
2016-12-29 00:00:28.919190 [info] Performing iteration 1138
2016-12-29 00:00:40.174855 [info] Observed Log-likelihood = -6.68596e+07
2016-12-29 00:00:45.501789 [info] Performing iteration 1139
2016-12-29 00:00:56.683883 [info] Observed Log-likelihood = -6.68604e+07
2016-12-29 00:01:02.012237 [info] Performing iteration 1140
2016-12-29 00:01:13.182603 [info] Observed Log-likelihood = -6.68595e+07
2016-12-29 00:01:18.526754 [info] Performing iteration 1141
2016-12-29 00:01:29.586353 [info] Observed Log-likelihood = -6.68583e+07
2016-12-29 00:01:34.912999 [info] Performing iteration 1142
2016-12-29 00:01:45.251476 [info] Observed Log-likelihood = -6.68609e+07
2016-12-29 00:01:50.574576 [info] Performing iteration 1143
2016-12-29 00:02:00.888591 [info] Observed Log-likelihood = -6.68581e+07
2016-12-29 00:02:06.219378 [info] Performing iteration 1144
2016-12-29 00:02:16.554041 [info] Observed Log-likelihood = -6.68594e+07
2016-12-29 00:02:21.882658 [info] Performing iteration 1145
2016-12-29 00:02:32.193401 [info] Observed Log-likelihood = -6.68586e+07
2016-12-29 00:02:37.525286 [info] Performing iteration 1146
2016-12-29 00:02:47.846359 [info] Observed Log-likelihood = -6.68585e+07
2016-12-29 00:02:53.174261 [info] Performing iteration 1147
2016-12-29 00:03:03.487625 [info] Observed Log-likelihood = -6.68604e+07
2016-12-29 00:03:08.816823 [info] Performing iteration 1148
2016-12-29 00:03:19.136251 [info] Observed Log-likelihood = -6.68579e+07
2016-12-29 00:03:24.462740 [info] Performing iteration 1149
2016-12-29 00:03:34.776034 [info] Observed Log-likelihood = -6.6859e+07
2016-12-29 00:03:40.119918 [info] Performing iteration 1150
2016-12-29 00:03:50.469268 [info] Observed Log-likelihood = -6.68598e+07
2016-12-29 00:03:55.797093 [info] Performing iteration 1151
2016-12-29 00:04:06.396877 [info] Observed Log-likelihood = -6.68594e+07
2016-12-29 00:04:11.828375 [info] Performing iteration 1152
2016-12-29 00:04:22.941956 [info] Observed Log-likelihood = -6.68596e+07
2016-12-29 00:04:28.373383 [info] Performing iteration 1153
2016-12-29 00:04:39.467582 [info] Observed Log-likelihood = -6.68599e+07
2016-12-29 00:04:44.917666 [info] Performing iteration 1154
2016-12-29 00:04:56.030632 [info] Observed Log-likelihood = -6.68591e+07
2016-12-29 00:05:01.454594 [info] Performing iteration 1155
2016-12-29 00:05:12.547320 [info] Observed Log-likelihood = -6.68605e+07
2016-12-29 00:05:17.989598 [info] Performing iteration 1156
2016-12-29 00:05:29.099240 [info] Observed Log-likelihood = -6.68598e+07
2016-12-29 00:05:34.527132 [info] Performing iteration 1157
2016-12-29 00:05:45.621529 [info] Observed Log-likelihood = -6.68602e+07
2016-12-29 00:05:51.051013 [info] Performing iteration 1158
2016-12-29 00:06:02.152080 [info] Observed Log-likelihood = -6.68603e+07
2016-12-29 00:06:07.577896 [info] Performing iteration 1159
2016-12-29 00:06:18.677080 [info] Observed Log-likelihood = -6.68594e+07
2016-12-29 00:06:24.110632 [info] Performing iteration 1160
2016-12-29 00:06:35.223554 [info] Observed Log-likelihood = -6.68606e+07
2016-12-29 00:06:40.663620 [info] Performing iteration 1161
2016-12-29 00:06:51.745688 [info] Observed Log-likelihood = -6.68606e+07
2016-12-29 00:06:57.189133 [info] Performing iteration 1162
2016-12-29 00:07:08.290606 [info] Observed Log-likelihood = -6.68596e+07
2016-12-29 00:07:13.738985 [info] Performing iteration 1163
2016-12-29 00:07:24.451254 [info] Observed Log-likelihood = -6.68598e+07
2016-12-29 00:07:29.905848 [info] Performing iteration 1164
2016-12-29 00:07:40.252112 [info] Observed Log-likelihood = -6.68597e+07
2016-12-29 00:07:45.679691 [info] Performing iteration 1165
2016-12-29 00:07:56.015483 [info] Observed Log-likelihood = -6.68606e+07
2016-12-29 00:08:01.465746 [info] Performing iteration 1166
2016-12-29 00:08:11.902220 [info] Observed Log-likelihood = -6.68599e+07
2016-12-29 00:08:17.468270 [info] Performing iteration 1167
2016-12-29 00:08:27.829387 [info] Observed Log-likelihood = -6.68591e+07
2016-12-29 00:08:33.250009 [info] Performing iteration 1168
2016-12-29 00:08:43.612631 [info] Observed Log-likelihood = -6.6859e+07
2016-12-29 00:08:49.040193 [info] Performing iteration 1169
2016-12-29 00:08:59.391130 [info] Observed Log-likelihood = -6.68596e+07
2016-12-29 00:09:04.824969 [info] Performing iteration 1170
2016-12-29 00:09:15.291403 [info] Observed Log-likelihood = -6.68586e+07
2016-12-29 00:09:20.740631 [info] Performing iteration 1171
2016-12-29 00:09:31.090205 [info] Observed Log-likelihood = -6.68596e+07
2016-12-29 00:09:36.511924 [info] Performing iteration 1172
2016-12-29 00:09:46.877075 [info] Observed Log-likelihood = -6.68586e+07
2016-12-29 00:09:52.327119 [info] Performing iteration 1173
2016-12-29 00:10:02.680045 [info] Observed Log-likelihood = -6.68585e+07
2016-12-29 00:10:08.132965 [info] Performing iteration 1174
2016-12-29 00:10:18.508747 [info] Observed Log-likelihood = -6.68584e+07
2016-12-29 00:10:23.952615 [info] Performing iteration 1175
2016-12-29 00:10:34.314778 [info] Observed Log-likelihood = -6.68568e+07
2016-12-29 00:10:39.773326 [info] Performing iteration 1176
2016-12-29 00:10:50.157191 [info] Observed Log-likelihood = -6.68583e+07
2016-12-29 00:10:55.570521 [info] Performing iteration 1177
2016-12-29 00:11:05.944498 [info] Observed Log-likelihood = -6.68577e+07
2016-12-29 00:11:11.364897 [info] Performing iteration 1178
2016-12-29 00:11:21.756294 [info] Observed Log-likelihood = -6.68586e+07
2016-12-29 00:11:27.174254 [info] Performing iteration 1179
2016-12-29 00:11:37.549020 [info] Observed Log-likelihood = -6.6858e+07
2016-12-29 00:11:42.988625 [info] Performing iteration 1180
2016-12-29 00:11:53.387440 [info] Observed Log-likelihood = -6.6858e+07
2016-12-29 00:11:58.817535 [info] Performing iteration 1181
2016-12-29 00:12:09.205879 [info] Observed Log-likelihood = -6.68592e+07
2016-12-29 00:12:14.631236 [info] Performing iteration 1182
2016-12-29 00:12:25.027970 [info] Observed Log-likelihood = -6.68588e+07
2016-12-29 00:12:30.461529 [info] Performing iteration 1183
2016-12-29 00:12:40.853883 [info] Observed Log-likelihood = -6.68592e+07
2016-12-29 00:12:46.289364 [info] Performing iteration 1184
2016-12-29 00:12:56.699350 [info] Observed Log-likelihood = -6.68575e+07
2016-12-29 00:13:02.122271 [info] Performing iteration 1185
2016-12-29 00:13:12.519226 [info] Observed Log-likelihood = -6.68582e+07
2016-12-29 00:13:17.942651 [info] Performing iteration 1186
2016-12-29 00:13:28.346374 [info] Observed Log-likelihood = -6.68586e+07
2016-12-29 00:13:33.767898 [info] Performing iteration 1187
2016-12-29 00:13:44.167622 [info] Observed Log-likelihood = -6.6859e+07
2016-12-29 00:13:49.579954 [info] Performing iteration 1188
2016-12-29 00:14:00.621738 [info] Observed Log-likelihood = -6.68598e+07
2016-12-29 00:14:06.038679 [info] Performing iteration 1189
2016-12-29 00:14:17.078644 [info] Observed Log-likelihood = -6.68583e+07
2016-12-29 00:14:22.511920 [info] Performing iteration 1190
2016-12-29 00:14:33.559065 [info] Observed Log-likelihood = -6.68589e+07
2016-12-29 00:14:38.978719 [info] Performing iteration 1191
2016-12-29 00:14:50.003932 [info] Observed Log-likelihood = -6.6859e+07
2016-12-29 00:14:55.443967 [info] Performing iteration 1192
2016-12-29 00:15:06.484271 [info] Observed Log-likelihood = -6.68575e+07
2016-12-29 00:15:11.896239 [info] Performing iteration 1193
2016-12-29 00:15:22.930372 [info] Observed Log-likelihood = -6.68584e+07
2016-12-29 00:15:28.362719 [info] Performing iteration 1194
2016-12-29 00:15:39.408042 [info] Observed Log-likelihood = -6.68577e+07
2016-12-29 00:15:44.820120 [info] Performing iteration 1195
2016-12-29 00:15:55.851280 [info] Observed Log-likelihood = -6.68581e+07
2016-12-29 00:16:01.272667 [info] Performing iteration 1196
2016-12-29 00:16:12.322465 [info] Observed Log-likelihood = -6.68581e+07
2016-12-29 00:16:17.754128 [info] Performing iteration 1197
2016-12-29 00:16:28.779005 [info] Observed Log-likelihood = -6.68578e+07
2016-12-29 00:16:34.207365 [info] Performing iteration 1198
2016-12-29 00:16:45.235712 [info] Observed Log-likelihood = -6.68571e+07
2016-12-29 00:16:50.653710 [info] Performing iteration 1199
2016-12-29 00:17:01.678668 [info] Observed Log-likelihood = -6.68581e+07
2016-12-29 00:17:07.112571 [info] Performing iteration 1200
2016-12-29 00:17:18.136638 [info] Observed Log-likelihood = -6.68579e+07
2016-12-29 00:17:30.997572 [info] Performing iteration 1201
2016-12-29 00:17:42.028932 [info] Observed Log-likelihood = -6.68587e+07
2016-12-29 00:17:47.477194 [info] Performing iteration 1202
2016-12-29 00:17:58.513231 [info] Observed Log-likelihood = -6.6858e+07
2016-12-29 00:18:03.930633 [info] Performing iteration 1203
2016-12-29 00:18:14.956992 [info] Observed Log-likelihood = -6.68581e+07
2016-12-29 00:18:20.398650 [info] Performing iteration 1204
2016-12-29 00:18:31.413489 [info] Observed Log-likelihood = -6.68581e+07
2016-12-29 00:18:36.786069 [info] Performing iteration 1205
2016-12-29 00:18:47.807961 [info] Observed Log-likelihood = -6.68572e+07
2016-12-29 00:18:53.217420 [info] Performing iteration 1206
2016-12-29 00:19:04.227538 [info] Observed Log-likelihood = -6.68586e+07
2016-12-29 00:19:09.627421 [info] Performing iteration 1207
2016-12-29 00:19:20.634228 [info] Observed Log-likelihood = -6.68578e+07
2016-12-29 00:19:26.036491 [info] Performing iteration 1208
2016-12-29 00:19:37.054391 [info] Observed Log-likelihood = -6.68575e+07
2016-12-29 00:19:42.453595 [info] Performing iteration 1209
2016-12-29 00:19:53.466624 [info] Observed Log-likelihood = -6.68584e+07
2016-12-29 00:19:58.863227 [info] Performing iteration 1210
2016-12-29 00:20:09.871691 [info] Observed Log-likelihood = -6.68588e+07
2016-12-29 00:20:15.260649 [info] Performing iteration 1211
2016-12-29 00:20:26.266890 [info] Observed Log-likelihood = -6.68577e+07
2016-12-29 00:20:31.661238 [info] Performing iteration 1212
2016-12-29 00:20:42.662700 [info] Observed Log-likelihood = -6.68572e+07
2016-12-29 00:20:48.059669 [info] Performing iteration 1213
2016-12-29 00:20:59.064753 [info] Observed Log-likelihood = -6.68582e+07
2016-12-29 00:21:04.461054 [info] Performing iteration 1214
2016-12-29 00:21:15.474468 [info] Observed Log-likelihood = -6.68587e+07
2016-12-29 00:21:20.868669 [info] Performing iteration 1215
2016-12-29 00:21:31.879910 [info] Observed Log-likelihood = -6.68587e+07
2016-12-29 00:21:37.263020 [info] Performing iteration 1216
2016-12-29 00:21:48.256953 [info] Observed Log-likelihood = -6.68578e+07
2016-12-29 00:21:53.659351 [info] Performing iteration 1217
2016-12-29 00:22:04.663905 [info] Observed Log-likelihood = -6.68575e+07
2016-12-29 00:22:10.068739 [info] Performing iteration 1218
2016-12-29 00:22:21.068783 [info] Observed Log-likelihood = -6.68582e+07
2016-12-29 00:22:26.471601 [info] Performing iteration 1219
2016-12-29 00:22:37.471419 [info] Observed Log-likelihood = -6.68596e+07
2016-12-29 00:22:42.866662 [info] Performing iteration 1220
2016-12-29 00:22:53.863375 [info] Observed Log-likelihood = -6.6857e+07
2016-12-29 00:22:59.251629 [info] Performing iteration 1221
2016-12-29 00:23:10.253903 [info] Observed Log-likelihood = -6.68584e+07
2016-12-29 00:23:15.650025 [info] Performing iteration 1222
2016-12-29 00:23:26.642975 [info] Observed Log-likelihood = -6.68596e+07
2016-12-29 00:23:32.046576 [info] Performing iteration 1223
2016-12-29 00:23:43.056738 [info] Observed Log-likelihood = -6.68585e+07
2016-12-29 00:23:48.453419 [info] Performing iteration 1224
2016-12-29 00:23:59.453583 [info] Observed Log-likelihood = -6.68581e+07
2016-12-29 00:24:04.857425 [info] Performing iteration 1225
2016-12-29 00:24:15.856272 [info] Observed Log-likelihood = -6.68577e+07
2016-12-29 00:24:21.252416 [info] Performing iteration 1226
2016-12-29 00:24:32.253686 [info] Observed Log-likelihood = -6.68583e+07
2016-12-29 00:24:37.650667 [info] Performing iteration 1227
2016-12-29 00:24:48.648434 [info] Observed Log-likelihood = -6.68563e+07
2016-12-29 00:24:54.051614 [info] Performing iteration 1228
2016-12-29 00:25:05.060256 [info] Observed Log-likelihood = -6.68575e+07
2016-12-29 00:25:10.459957 [info] Performing iteration 1229
2016-12-29 00:25:21.460887 [info] Observed Log-likelihood = -6.68581e+07
2016-12-29 00:25:26.866630 [info] Performing iteration 1230
2016-12-29 00:25:37.870380 [info] Observed Log-likelihood = -6.68581e+07
2016-12-29 00:25:43.268091 [info] Performing iteration 1231
2016-12-29 00:25:54.263191 [info] Observed Log-likelihood = -6.68571e+07
2016-12-29 00:25:59.655803 [info] Performing iteration 1232
2016-12-29 00:26:10.653254 [info] Observed Log-likelihood = -6.68575e+07
2016-12-29 00:26:16.061870 [info] Performing iteration 1233
2016-12-29 00:26:27.064203 [info] Observed Log-likelihood = -6.68563e+07
2016-12-29 00:26:32.459179 [info] Performing iteration 1234
2016-12-29 00:26:43.462136 [info] Observed Log-likelihood = -6.68571e+07
2016-12-29 00:26:48.859737 [info] Performing iteration 1235
2016-12-29 00:26:59.861574 [info] Observed Log-likelihood = -6.68578e+07
2016-12-29 00:27:05.226673 [info] Performing iteration 1236
2016-12-29 00:27:16.224901 [info] Observed Log-likelihood = -6.68593e+07
2016-12-29 00:27:21.597715 [info] Performing iteration 1237
2016-12-29 00:27:32.595493 [info] Observed Log-likelihood = -6.68583e+07
2016-12-29 00:27:37.956867 [info] Performing iteration 1238
2016-12-29 00:27:48.961529 [info] Observed Log-likelihood = -6.6859e+07
2016-12-29 00:27:54.428848 [info] Performing iteration 1239
2016-12-29 00:28:05.431411 [info] Observed Log-likelihood = -6.68575e+07
2016-12-29 00:28:10.798061 [info] Performing iteration 1240
2016-12-29 00:28:21.796713 [info] Observed Log-likelihood = -6.68571e+07
2016-12-29 00:28:27.157924 [info] Performing iteration 1241
2016-12-29 00:28:38.163613 [info] Observed Log-likelihood = -6.68568e+07
2016-12-29 00:28:43.532907 [info] Performing iteration 1242
2016-12-29 00:28:54.526787 [info] Observed Log-likelihood = -6.68558e+07
2016-12-29 00:28:59.908252 [info] Performing iteration 1243
2016-12-29 00:29:10.904141 [info] Observed Log-likelihood = -6.68568e+07
2016-12-29 00:29:16.249527 [info] Performing iteration 1244
2016-12-29 00:29:27.251917 [info] Observed Log-likelihood = -6.68579e+07
2016-12-29 00:29:32.615543 [info] Performing iteration 1245
2016-12-29 00:29:43.617627 [info] Observed Log-likelihood = -6.68581e+07
2016-12-29 00:29:48.997588 [info] Performing iteration 1246
2016-12-29 00:29:59.997490 [info] Observed Log-likelihood = -6.68588e+07
2016-12-29 00:30:05.377356 [info] Performing iteration 1247
2016-12-29 00:30:16.379599 [info] Observed Log-likelihood = -6.68583e+07
2016-12-29 00:30:21.751605 [info] Performing iteration 1248
2016-12-29 00:30:32.756892 [info] Observed Log-likelihood = -6.68563e+07
2016-12-29 00:30:38.115072 [info] Performing iteration 1249
2016-12-29 00:30:49.111833 [info] Observed Log-likelihood = -6.68576e+07
2016-12-29 00:30:54.487008 [info] Performing iteration 1250
2016-12-29 00:31:05.492766 [info] Observed Log-likelihood = -6.68582e+07
2016-12-29 00:31:10.865507 [info] Performing iteration 1251
2016-12-29 00:31:21.871635 [info] Observed Log-likelihood = -6.68589e+07
2016-12-29 00:31:27.235925 [info] Performing iteration 1252
2016-12-29 00:31:38.242075 [info] Observed Log-likelihood = -6.6858e+07
2016-12-29 00:31:43.605970 [info] Performing iteration 1253
2016-12-29 00:31:54.618892 [info] Observed Log-likelihood = -6.68586e+07
2016-12-29 00:32:00.008844 [info] Performing iteration 1254
2016-12-29 00:32:11.039699 [info] Observed Log-likelihood = -6.68579e+07
2016-12-29 00:32:16.413798 [info] Performing iteration 1255
2016-12-29 00:32:27.427166 [info] Observed Log-likelihood = -6.68588e+07
2016-12-29 00:32:32.788279 [info] Performing iteration 1256
2016-12-29 00:32:43.798016 [info] Observed Log-likelihood = -6.68597e+07
2016-12-29 00:32:49.180233 [info] Performing iteration 1257
2016-12-29 00:33:00.206059 [info] Observed Log-likelihood = -6.68588e+07
2016-12-29 00:33:05.565839 [info] Performing iteration 1258
2016-12-29 00:33:16.589885 [info] Observed Log-likelihood = -6.68578e+07
2016-12-29 00:33:21.978499 [info] Performing iteration 1259
2016-12-29 00:33:33.017551 [info] Observed Log-likelihood = -6.68574e+07
2016-12-29 00:33:38.386040 [info] Performing iteration 1260
2016-12-29 00:33:49.413026 [info] Observed Log-likelihood = -6.68583e+07
2016-12-29 00:33:54.765599 [info] Performing iteration 1261
2016-12-29 00:34:05.786645 [info] Observed Log-likelihood = -6.68576e+07
2016-12-29 00:34:11.141399 [info] Performing iteration 1262
2016-12-29 00:34:22.167061 [info] Observed Log-likelihood = -6.6856e+07
2016-12-29 00:34:27.535693 [info] Performing iteration 1263
2016-12-29 00:34:38.557338 [info] Observed Log-likelihood = -6.68574e+07
2016-12-29 00:34:44.026634 [info] Performing iteration 1264
2016-12-29 00:34:55.050563 [info] Observed Log-likelihood = -6.68575e+07
2016-12-29 00:35:00.526579 [info] Performing iteration 1265
2016-12-29 00:35:11.559271 [info] Observed Log-likelihood = -6.68579e+07
2016-12-29 00:35:17.042433 [info] Performing iteration 1266
2016-12-29 00:35:28.060288 [info] Observed Log-likelihood = -6.68568e+07
2016-12-29 00:35:33.529499 [info] Performing iteration 1267
2016-12-29 00:35:44.534236 [info] Observed Log-likelihood = -6.68582e+07
2016-12-29 00:35:50.011762 [info] Performing iteration 1268
2016-12-29 00:36:01.030700 [info] Observed Log-likelihood = -6.68574e+07
2016-12-29 00:36:06.507940 [info] Performing iteration 1269
2016-12-29 00:36:17.524522 [info] Observed Log-likelihood = -6.6858e+07
2016-12-29 00:36:22.938426 [info] Performing iteration 1270
2016-12-29 00:36:33.958747 [info] Observed Log-likelihood = -6.68575e+07
2016-12-29 00:36:39.369707 [info] Performing iteration 1271
2016-12-29 00:36:50.384605 [info] Observed Log-likelihood = -6.6858e+07
2016-12-29 00:36:55.809309 [info] Performing iteration 1272
2016-12-29 00:37:06.827380 [info] Observed Log-likelihood = -6.68571e+07
2016-12-29 00:37:12.241438 [info] Performing iteration 1273
2016-12-29 00:37:23.264066 [info] Observed Log-likelihood = -6.68573e+07
2016-12-29 00:37:28.692540 [info] Performing iteration 1274
2016-12-29 00:37:39.717547 [info] Observed Log-likelihood = -6.68572e+07
2016-12-29 00:37:45.133311 [info] Performing iteration 1275
2016-12-29 00:37:56.186684 [info] Observed Log-likelihood = -6.68569e+07
2016-12-29 00:38:01.591071 [info] Performing iteration 1276
2016-12-29 00:38:12.004993 [info] Observed Log-likelihood = -6.68576e+07
2016-12-29 00:38:17.540777 [info] Performing iteration 1277
2016-12-29 00:38:27.887635 [info] Observed Log-likelihood = -6.68579e+07
2016-12-29 00:38:33.282735 [info] Performing iteration 1278
2016-12-29 00:38:43.628602 [info] Observed Log-likelihood = -6.68559e+07
2016-12-29 00:38:49.043181 [info] Performing iteration 1279
2016-12-29 00:38:59.392406 [info] Observed Log-likelihood = -6.68568e+07
2016-12-29 00:39:04.793348 [info] Performing iteration 1280
2016-12-29 00:39:15.133160 [info] Observed Log-likelihood = -6.68585e+07
2016-12-29 00:39:20.562701 [info] Performing iteration 1281
2016-12-29 00:39:30.919756 [info] Observed Log-likelihood = -6.68567e+07
2016-12-29 00:39:36.319944 [info] Performing iteration 1282
2016-12-29 00:39:46.665342 [info] Observed Log-likelihood = -6.68565e+07
2016-12-29 00:39:52.073277 [info] Performing iteration 1283
2016-12-29 00:40:02.444218 [info] Observed Log-likelihood = -6.6857e+07
2016-12-29 00:40:07.868829 [info] Performing iteration 1284
2016-12-29 00:40:18.220882 [info] Observed Log-likelihood = -6.68571e+07
2016-12-29 00:40:23.612734 [info] Performing iteration 1285
2016-12-29 00:40:33.962933 [info] Observed Log-likelihood = -6.6856e+07
2016-12-29 00:40:39.368610 [info] Performing iteration 1286
2016-12-29 00:40:49.719554 [info] Observed Log-likelihood = -6.68551e+07
2016-12-29 00:40:55.120701 [info] Performing iteration 1287
2016-12-29 00:41:05.472844 [info] Observed Log-likelihood = -6.68567e+07
2016-12-29 00:41:10.876696 [info] Performing iteration 1288
2016-12-29 00:41:21.227804 [info] Observed Log-likelihood = -6.68557e+07
2016-12-29 00:41:26.633967 [info] Performing iteration 1289
2016-12-29 00:41:36.985290 [info] Observed Log-likelihood = -6.68563e+07
2016-12-29 00:41:42.386832 [info] Performing iteration 1290
2016-12-29 00:41:52.736368 [info] Observed Log-likelihood = -6.68561e+07
2016-12-29 00:41:58.129482 [info] Performing iteration 1291
2016-12-29 00:42:08.482448 [info] Observed Log-likelihood = -6.68563e+07
2016-12-29 00:42:13.879129 [info] Performing iteration 1292
2016-12-29 00:42:24.227164 [info] Observed Log-likelihood = -6.68571e+07
2016-12-29 00:42:29.631373 [info] Performing iteration 1293
2016-12-29 00:42:39.986966 [info] Observed Log-likelihood = -6.6856e+07
2016-12-29 00:42:45.387204 [info] Performing iteration 1294
2016-12-29 00:42:55.727971 [info] Observed Log-likelihood = -6.68562e+07
2016-12-29 00:43:01.147584 [info] Performing iteration 1295
2016-12-29 00:43:11.515671 [info] Observed Log-likelihood = -6.68568e+07
2016-12-29 00:43:16.935685 [info] Performing iteration 1296
2016-12-29 00:43:27.290919 [info] Observed Log-likelihood = -6.68572e+07
2016-12-29 00:43:32.697350 [info] Performing iteration 1297
2016-12-29 00:43:43.061250 [info] Observed Log-likelihood = -6.68573e+07
2016-12-29 00:43:48.456348 [info] Performing iteration 1298
2016-12-29 00:43:58.811946 [info] Observed Log-likelihood = -6.68566e+07
2016-12-29 00:44:04.215926 [info] Performing iteration 1299
2016-12-29 00:44:14.578908 [info] Observed Log-likelihood = -6.68571e+07
2016-12-29 00:44:19.948562 [info] Performing iteration 1300
2016-12-29 00:44:30.292373 [info] Observed Log-likelihood = -6.68578e+07
2016-12-29 00:44:35.681913 [info] Performing iteration 1301
2016-12-29 00:44:46.042543 [info] Observed Log-likelihood = -6.68567e+07
2016-12-29 00:44:51.450682 [info] Performing iteration 1302
2016-12-29 00:45:02.305321 [info] Observed Log-likelihood = -6.68551e+07
2016-12-29 00:45:07.753314 [info] Performing iteration 1303
2016-12-29 00:45:18.866412 [info] Observed Log-likelihood = -6.6856e+07
2016-12-29 00:45:24.273471 [info] Performing iteration 1304
2016-12-29 00:45:35.384723 [info] Observed Log-likelihood = -6.68562e+07
2016-12-29 00:45:40.772419 [info] Performing iteration 1305
2016-12-29 00:45:51.886935 [info] Observed Log-likelihood = -6.68565e+07
2016-12-29 00:45:57.282379 [info] Performing iteration 1306
2016-12-29 00:46:08.385662 [info] Observed Log-likelihood = -6.68558e+07
2016-12-29 00:46:13.783249 [info] Performing iteration 1307
2016-12-29 00:46:24.901202 [info] Observed Log-likelihood = -6.68574e+07
2016-12-29 00:46:30.276267 [info] Performing iteration 1308
2016-12-29 00:46:41.390331 [info] Observed Log-likelihood = -6.68567e+07
2016-12-29 00:46:46.783454 [info] Performing iteration 1309
2016-12-29 00:46:57.887835 [info] Observed Log-likelihood = -6.68561e+07
2016-12-29 00:47:03.279491 [info] Performing iteration 1310
2016-12-29 00:47:14.382538 [info] Observed Log-likelihood = -6.68566e+07
2016-12-29 00:47:19.787349 [info] Performing iteration 1311
2016-12-29 00:47:30.894509 [info] Observed Log-likelihood = -6.68551e+07
2016-12-29 00:47:36.291256 [info] Performing iteration 1312
2016-12-29 00:47:47.387850 [info] Observed Log-likelihood = -6.68572e+07
2016-12-29 00:47:52.804609 [info] Performing iteration 1313
2016-12-29 00:48:03.912433 [info] Observed Log-likelihood = -6.68573e+07
2016-12-29 00:48:09.314963 [info] Performing iteration 1314
2016-12-29 00:48:20.423795 [info] Observed Log-likelihood = -6.68577e+07
2016-12-29 00:48:25.840677 [info] Performing iteration 1315
2016-12-29 00:48:36.939952 [info] Observed Log-likelihood = -6.68583e+07
2016-12-29 00:48:42.348429 [info] Performing iteration 1316
2016-12-29 00:48:53.446504 [info] Observed Log-likelihood = -6.68568e+07
2016-12-29 00:48:58.865605 [info] Performing iteration 1317
2016-12-29 00:49:09.971574 [info] Observed Log-likelihood = -6.68564e+07
2016-12-29 00:49:15.390542 [info] Performing iteration 1318
2016-12-29 00:49:26.181223 [info] Observed Log-likelihood = -6.68576e+07
2016-12-29 00:49:31.595687 [info] Performing iteration 1319
2016-12-29 00:49:41.950089 [info] Observed Log-likelihood = -6.68572e+07
2016-12-29 00:49:47.345990 [info] Performing iteration 1320
2016-12-29 00:49:57.695279 [info] Observed Log-likelihood = -6.68577e+07
2016-12-29 00:50:03.112003 [info] Performing iteration 1321
2016-12-29 00:50:13.455620 [info] Observed Log-likelihood = -6.68576e+07
2016-12-29 00:50:18.864477 [info] Performing iteration 1322
2016-12-29 00:50:29.199938 [info] Observed Log-likelihood = -6.68568e+07
2016-12-29 00:50:34.606232 [info] Performing iteration 1323
2016-12-29 00:50:44.955598 [info] Observed Log-likelihood = -6.68564e+07
2016-12-29 00:50:50.356558 [info] Performing iteration 1324
2016-12-29 00:51:00.684451 [info] Observed Log-likelihood = -6.68566e+07
2016-12-29 00:51:06.101747 [info] Performing iteration 1325
2016-12-29 00:51:16.447043 [info] Observed Log-likelihood = -6.68579e+07
2016-12-29 00:51:21.877239 [info] Performing iteration 1326
2016-12-29 00:51:32.209814 [info] Observed Log-likelihood = -6.6858e+07
2016-12-29 00:51:37.617778 [info] Performing iteration 1327
2016-12-29 00:51:47.955377 [info] Observed Log-likelihood = -6.68577e+07
2016-12-29 00:51:53.368120 [info] Performing iteration 1328
2016-12-29 00:52:03.703149 [info] Observed Log-likelihood = -6.68592e+07
2016-12-29 00:52:09.137470 [info] Performing iteration 1329
2016-12-29 00:52:19.478807 [info] Observed Log-likelihood = -6.6859e+07
2016-12-29 00:52:24.897310 [info] Performing iteration 1330
2016-12-29 00:52:35.230309 [info] Observed Log-likelihood = -6.68582e+07
2016-12-29 00:52:40.651897 [info] Performing iteration 1331
2016-12-29 00:52:50.994889 [info] Observed Log-likelihood = -6.68587e+07
2016-12-29 00:52:56.408830 [info] Performing iteration 1332
2016-12-29 00:53:07.587656 [info] Observed Log-likelihood = -6.68587e+07
2016-12-29 00:53:13.002853 [info] Performing iteration 1333
2016-12-29 00:53:24.178577 [info] Observed Log-likelihood = -6.68578e+07
2016-12-29 00:53:29.590262 [info] Performing iteration 1334
2016-12-29 00:53:40.768859 [info] Observed Log-likelihood = -6.68587e+07
2016-12-29 00:53:46.183700 [info] Performing iteration 1335
2016-12-29 00:53:57.365310 [info] Observed Log-likelihood = -6.68586e+07
2016-12-29 00:54:02.773789 [info] Performing iteration 1336
2016-12-29 00:54:13.949663 [info] Observed Log-likelihood = -6.68589e+07
2016-12-29 00:54:19.381244 [info] Performing iteration 1337
2016-12-29 00:54:30.570277 [info] Observed Log-likelihood = -6.68579e+07
2016-12-29 00:54:35.996455 [info] Performing iteration 1338
2016-12-29 00:54:47.172577 [info] Observed Log-likelihood = -6.68564e+07
2016-12-29 00:54:52.633042 [info] Performing iteration 1339
2016-12-29 00:55:03.817741 [info] Observed Log-likelihood = -6.68552e+07
2016-12-29 00:55:09.278102 [info] Performing iteration 1340
2016-12-29 00:55:20.458276 [info] Observed Log-likelihood = -6.68568e+07
2016-12-29 00:55:25.919349 [info] Performing iteration 1341
2016-12-29 00:55:37.094514 [info] Observed Log-likelihood = -6.6858e+07
2016-12-29 00:55:42.572836 [info] Performing iteration 1342
2016-12-29 00:55:53.790725 [info] Observed Log-likelihood = -6.68563e+07
2016-12-29 00:55:59.254244 [info] Performing iteration 1343
2016-12-29 00:56:10.438620 [info] Observed Log-likelihood = -6.68577e+07
2016-12-29 00:56:15.889434 [info] Performing iteration 1344
2016-12-29 00:56:27.072539 [info] Observed Log-likelihood = -6.68581e+07
2016-12-29 00:56:32.502200 [info] Performing iteration 1345
2016-12-29 00:56:43.681740 [info] Observed Log-likelihood = -6.68582e+07
2016-12-29 00:56:49.127841 [info] Performing iteration 1346
2016-12-29 00:57:00.319160 [info] Observed Log-likelihood = -6.68576e+07
2016-12-29 00:57:05.780831 [info] Performing iteration 1347
2016-12-29 00:57:16.963193 [info] Observed Log-likelihood = -6.68576e+07
2016-12-29 00:57:22.407768 [info] Performing iteration 1348
2016-12-29 00:57:33.587617 [info] Observed Log-likelihood = -6.68583e+07
2016-12-29 00:57:39.047948 [info] Performing iteration 1349
2016-12-29 00:57:50.237295 [info] Observed Log-likelihood = -6.68564e+07
2016-12-29 00:57:55.688735 [info] Performing iteration 1350
2016-12-29 00:58:06.867889 [info] Observed Log-likelihood = -6.68575e+07
2016-12-29 00:58:12.307281 [info] Performing iteration 1351
2016-12-29 00:58:23.485115 [info] Observed Log-likelihood = -6.68564e+07
2016-12-29 00:58:28.950580 [info] Performing iteration 1352
2016-12-29 00:58:40.122261 [info] Observed Log-likelihood = -6.68565e+07
2016-12-29 00:58:45.570300 [info] Performing iteration 1353
2016-12-29 00:58:56.738474 [info] Observed Log-likelihood = -6.68568e+07
2016-12-29 00:59:02.119548 [info] Performing iteration 1354
2016-12-29 00:59:13.291917 [info] Observed Log-likelihood = -6.68586e+07
2016-12-29 00:59:18.687685 [info] Performing iteration 1355
2016-12-29 00:59:29.856874 [info] Observed Log-likelihood = -6.68561e+07
2016-12-29 00:59:35.227487 [info] Performing iteration 1356
2016-12-29 00:59:46.396585 [info] Observed Log-likelihood = -6.68557e+07
2016-12-29 00:59:51.812201 [info] Performing iteration 1357
2016-12-29 01:00:02.980265 [info] Observed Log-likelihood = -6.68553e+07
2016-12-29 01:00:08.353337 [info] Performing iteration 1358
2016-12-29 01:00:19.517439 [info] Observed Log-likelihood = -6.68557e+07
2016-12-29 01:00:24.907113 [info] Performing iteration 1359
2016-12-29 01:00:36.076683 [info] Observed Log-likelihood = -6.68572e+07
2016-12-29 01:00:41.448246 [info] Performing iteration 1360
2016-12-29 01:00:52.613130 [info] Observed Log-likelihood = -6.68566e+07
2016-12-29 01:00:58.010893 [info] Performing iteration 1361
2016-12-29 01:01:09.188281 [info] Observed Log-likelihood = -6.68578e+07
2016-12-29 01:01:14.609824 [info] Performing iteration 1362
2016-12-29 01:01:25.778581 [info] Observed Log-likelihood = -6.68556e+07
2016-12-29 01:01:31.171372 [info] Performing iteration 1363
2016-12-29 01:01:42.339728 [info] Observed Log-likelihood = -6.6856e+07
2016-12-29 01:01:47.720861 [info] Performing iteration 1364
2016-12-29 01:01:58.897602 [info] Observed Log-likelihood = -6.68552e+07
2016-12-29 01:02:04.286531 [info] Performing iteration 1365
2016-12-29 01:02:15.457762 [info] Observed Log-likelihood = -6.68556e+07
2016-12-29 01:02:20.848524 [info] Performing iteration 1366
2016-12-29 01:02:32.020434 [info] Observed Log-likelihood = -6.68563e+07
2016-12-29 01:02:37.407023 [info] Performing iteration 1367
2016-12-29 01:02:48.577610 [info] Observed Log-likelihood = -6.68561e+07
2016-12-29 01:02:53.964428 [info] Performing iteration 1368
2016-12-29 01:03:05.192971 [info] Observed Log-likelihood = -6.68567e+07
2016-12-29 01:03:10.576055 [info] Performing iteration 1369
2016-12-29 01:03:21.746335 [info] Observed Log-likelihood = -6.68552e+07
2016-12-29 01:03:27.138541 [info] Performing iteration 1370
2016-12-29 01:03:38.317150 [info] Observed Log-likelihood = -6.6855e+07
2016-12-29 01:03:43.710897 [info] Performing iteration 1371
2016-12-29 01:03:54.886651 [info] Observed Log-likelihood = -6.68574e+07
2016-12-29 01:04:00.285095 [info] Performing iteration 1372
2016-12-29 01:04:11.451832 [info] Observed Log-likelihood = -6.68555e+07
2016-12-29 01:04:16.844237 [info] Performing iteration 1373
2016-12-29 01:04:28.017765 [info] Observed Log-likelihood = -6.6856e+07
2016-12-29 01:04:33.395214 [info] Performing iteration 1374
2016-12-29 01:04:44.563795 [info] Observed Log-likelihood = -6.68556e+07
2016-12-29 01:04:49.971626 [info] Performing iteration 1375
2016-12-29 01:05:01.142676 [info] Observed Log-likelihood = -6.68556e+07
2016-12-29 01:05:06.536014 [info] Performing iteration 1376
2016-12-29 01:05:16.909578 [info] Observed Log-likelihood = -6.68563e+07
2016-12-29 01:05:22.283905 [info] Performing iteration 1377
2016-12-29 01:05:32.653309 [info] Observed Log-likelihood = -6.68571e+07
2016-12-29 01:05:38.035135 [info] Performing iteration 1378
2016-12-29 01:05:48.399196 [info] Observed Log-likelihood = -6.68555e+07
2016-12-29 01:05:53.777365 [info] Performing iteration 1379
2016-12-29 01:06:04.151200 [info] Observed Log-likelihood = -6.68553e+07
2016-12-29 01:06:09.536341 [info] Performing iteration 1380
2016-12-29 01:06:19.913448 [info] Observed Log-likelihood = -6.68554e+07
2016-12-29 01:06:25.282530 [info] Performing iteration 1381
2016-12-29 01:06:35.649955 [info] Observed Log-likelihood = -6.68535e+07
2016-12-29 01:06:41.047189 [info] Performing iteration 1382
2016-12-29 01:06:51.408951 [info] Observed Log-likelihood = -6.68552e+07
2016-12-29 01:06:56.812086 [info] Performing iteration 1383
2016-12-29 01:07:07.178255 [info] Observed Log-likelihood = -6.68562e+07
2016-12-29 01:07:12.576889 [info] Performing iteration 1384
2016-12-29 01:07:22.936737 [info] Observed Log-likelihood = -6.68556e+07
2016-12-29 01:07:28.317357 [info] Performing iteration 1385
2016-12-29 01:07:38.687155 [info] Observed Log-likelihood = -6.68559e+07
2016-12-29 01:07:44.073086 [info] Performing iteration 1386
2016-12-29 01:07:54.432466 [info] Observed Log-likelihood = -6.68539e+07
2016-12-29 01:07:59.826472 [info] Performing iteration 1387
2016-12-29 01:08:10.270548 [info] Observed Log-likelihood = -6.68555e+07
2016-12-29 01:08:15.832392 [info] Performing iteration 1388
2016-12-29 01:08:26.216172 [info] Observed Log-likelihood = -6.68553e+07
2016-12-29 01:08:31.620113 [info] Performing iteration 1389
2016-12-29 01:08:41.984585 [info] Observed Log-likelihood = -6.68557e+07
2016-12-29 01:08:47.361214 [info] Performing iteration 1390
2016-12-29 01:08:57.712150 [info] Observed Log-likelihood = -6.68551e+07
2016-12-29 01:09:03.097203 [info] Performing iteration 1391
2016-12-29 01:09:13.468939 [info] Observed Log-likelihood = -6.68545e+07
2016-12-29 01:09:18.865895 [info] Performing iteration 1392
2016-12-29 01:09:29.221441 [info] Observed Log-likelihood = -6.68542e+07
2016-12-29 01:09:34.595439 [info] Performing iteration 1393
2016-12-29 01:09:44.962336 [info] Observed Log-likelihood = -6.68562e+07
2016-12-29 01:09:50.351325 [info] Performing iteration 1394
2016-12-29 01:10:00.711941 [info] Observed Log-likelihood = -6.68563e+07
2016-12-29 01:10:06.090494 [info] Performing iteration 1395
2016-12-29 01:10:16.466346 [info] Observed Log-likelihood = -6.68543e+07
2016-12-29 01:10:21.866605 [info] Performing iteration 1396
2016-12-29 01:10:32.227134 [info] Observed Log-likelihood = -6.68551e+07
2016-12-29 01:10:37.636673 [info] Performing iteration 1397
2016-12-29 01:10:48.010094 [info] Observed Log-likelihood = -6.68546e+07
2016-12-29 01:10:53.411799 [info] Performing iteration 1398
2016-12-29 01:11:03.777235 [info] Observed Log-likelihood = -6.68543e+07
2016-12-29 01:11:09.172444 [info] Performing iteration 1399
2016-12-29 01:11:20.241328 [info] Observed Log-likelihood = -6.68533e+07
2016-12-29 01:11:25.649492 [info] Performing iteration 1400
2016-12-29 01:11:36.671049 [info] Observed Log-likelihood = -6.68552e+07
2016-12-29 01:11:49.431367 [info] Performing iteration 1401
2016-12-29 01:12:00.461130 [info] Observed Log-likelihood = -6.68548e+07
2016-12-29 01:12:05.897061 [info] Performing iteration 1402
2016-12-29 01:12:16.903778 [info] Observed Log-likelihood = -6.6855e+07
2016-12-29 01:12:22.373834 [info] Performing iteration 1403
2016-12-29 01:12:33.389782 [info] Observed Log-likelihood = -6.68544e+07
2016-12-29 01:12:38.889829 [info] Performing iteration 1404
2016-12-29 01:12:49.905556 [info] Observed Log-likelihood = -6.68541e+07
2016-12-29 01:12:55.355515 [info] Performing iteration 1405
2016-12-29 01:13:06.363613 [info] Observed Log-likelihood = -6.68565e+07
2016-12-29 01:13:11.824667 [info] Performing iteration 1406
2016-12-29 01:13:22.834351 [info] Observed Log-likelihood = -6.68548e+07
2016-12-29 01:13:28.308502 [info] Performing iteration 1407
2016-12-29 01:13:39.315579 [info] Observed Log-likelihood = -6.68556e+07
2016-12-29 01:13:44.776365 [info] Performing iteration 1408
2016-12-29 01:13:55.802404 [info] Observed Log-likelihood = -6.68545e+07
2016-12-29 01:14:01.270523 [info] Performing iteration 1409
2016-12-29 01:14:12.301661 [info] Observed Log-likelihood = -6.68559e+07
2016-12-29 01:14:17.757481 [info] Performing iteration 1410
2016-12-29 01:14:28.777865 [info] Observed Log-likelihood = -6.68559e+07
2016-12-29 01:14:34.239675 [info] Performing iteration 1411
2016-12-29 01:14:45.250699 [info] Observed Log-likelihood = -6.68547e+07
2016-12-29 01:14:50.722713 [info] Performing iteration 1412
2016-12-29 01:15:01.745662 [info] Observed Log-likelihood = -6.68544e+07
2016-12-29 01:15:07.202331 [info] Performing iteration 1413
2016-12-29 01:15:18.228073 [info] Observed Log-likelihood = -6.6854e+07
2016-12-29 01:15:23.694059 [info] Performing iteration 1414
2016-12-29 01:15:34.715443 [info] Observed Log-likelihood = -6.68557e+07
2016-12-29 01:15:40.172683 [info] Performing iteration 1415
2016-12-29 01:15:51.180632 [info] Observed Log-likelihood = -6.68553e+07
2016-12-29 01:15:56.631527 [info] Performing iteration 1416
2016-12-29 01:16:07.641821 [info] Observed Log-likelihood = -6.68544e+07
2016-12-29 01:16:13.114281 [info] Performing iteration 1417
2016-12-29 01:16:24.133919 [info] Observed Log-likelihood = -6.68554e+07
2016-12-29 01:16:29.613426 [info] Performing iteration 1418
2016-12-29 01:16:40.627505 [info] Observed Log-likelihood = -6.68553e+07
2016-12-29 01:16:46.097674 [info] Performing iteration 1419
2016-12-29 01:16:57.100231 [info] Observed Log-likelihood = -6.68565e+07
2016-12-29 01:17:02.567544 [info] Performing iteration 1420
2016-12-29 01:17:13.583450 [info] Observed Log-likelihood = -6.68555e+07
2016-12-29 01:17:19.049210 [info] Performing iteration 1421
2016-12-29 01:17:30.056633 [info] Observed Log-likelihood = -6.68563e+07
2016-12-29 01:17:35.512887 [info] Performing iteration 1422
2016-12-29 01:17:46.512408 [info] Observed Log-likelihood = -6.68568e+07
2016-12-29 01:17:51.981847 [info] Performing iteration 1423
2016-12-29 01:18:02.983726 [info] Observed Log-likelihood = -6.68564e+07
2016-12-29 01:18:08.465534 [info] Performing iteration 1424
2016-12-29 01:18:19.480268 [info] Observed Log-likelihood = -6.68569e+07
2016-12-29 01:18:24.952804 [info] Performing iteration 1425
2016-12-29 01:18:35.955689 [info] Observed Log-likelihood = -6.68555e+07
2016-12-29 01:18:41.424377 [info] Performing iteration 1426
2016-12-29 01:18:52.431522 [info] Observed Log-likelihood = -6.68565e+07
2016-12-29 01:18:57.892110 [info] Performing iteration 1427
2016-12-29 01:19:08.895644 [info] Observed Log-likelihood = -6.68563e+07
2016-12-29 01:19:14.368611 [info] Performing iteration 1428
2016-12-29 01:19:25.372838 [info] Observed Log-likelihood = -6.68558e+07
2016-12-29 01:19:30.829427 [info] Performing iteration 1429
2016-12-29 01:19:41.831664 [info] Observed Log-likelihood = -6.6856e+07
2016-12-29 01:19:47.323615 [info] Performing iteration 1430
2016-12-29 01:19:58.329574 [info] Observed Log-likelihood = -6.68564e+07
2016-12-29 01:20:03.812270 [info] Performing iteration 1431
2016-12-29 01:20:14.823983 [info] Observed Log-likelihood = -6.68573e+07
2016-12-29 01:20:20.304430 [info] Performing iteration 1432
2016-12-29 01:20:31.314720 [info] Observed Log-likelihood = -6.68572e+07
2016-12-29 01:20:36.779073 [info] Performing iteration 1433
2016-12-29 01:20:47.785612 [info] Observed Log-likelihood = -6.68574e+07
2016-12-29 01:20:53.281017 [info] Performing iteration 1434
2016-12-29 01:21:04.303495 [info] Observed Log-likelihood = -6.68572e+07
2016-12-29 01:21:09.857018 [info] Performing iteration 1435
2016-12-29 01:21:20.886689 [info] Observed Log-likelihood = -6.68547e+07
2016-12-29 01:21:26.375936 [info] Performing iteration 1436
2016-12-29 01:21:37.407657 [info] Observed Log-likelihood = -6.68559e+07
2016-12-29 01:21:42.879625 [info] Performing iteration 1437
2016-12-29 01:21:53.894621 [info] Observed Log-likelihood = -6.68551e+07
2016-12-29 01:21:59.354152 [info] Performing iteration 1438
2016-12-29 01:22:10.374628 [info] Observed Log-likelihood = -6.68552e+07
2016-12-29 01:22:15.825410 [info] Performing iteration 1439
2016-12-29 01:22:26.840007 [info] Observed Log-likelihood = -6.68562e+07
2016-12-29 01:22:32.298826 [info] Performing iteration 1440
2016-12-29 01:22:43.311526 [info] Observed Log-likelihood = -6.68565e+07
2016-12-29 01:22:48.786125 [info] Performing iteration 1441
2016-12-29 01:22:59.786949 [info] Observed Log-likelihood = -6.68565e+07
2016-12-29 01:23:05.244830 [info] Performing iteration 1442
2016-12-29 01:23:16.262605 [info] Observed Log-likelihood = -6.68564e+07
2016-12-29 01:23:21.716388 [info] Performing iteration 1443
2016-12-29 01:23:32.733970 [info] Observed Log-likelihood = -6.68577e+07
2016-12-29 01:23:38.205319 [info] Performing iteration 1444
2016-12-29 01:23:49.230974 [info] Observed Log-likelihood = -6.68576e+07
2016-12-29 01:23:54.689350 [info] Performing iteration 1445
2016-12-29 01:24:05.703465 [info] Observed Log-likelihood = -6.68571e+07
2016-12-29 01:24:11.159809 [info] Performing iteration 1446
2016-12-29 01:24:22.178297 [info] Observed Log-likelihood = -6.68566e+07
2016-12-29 01:24:27.639414 [info] Performing iteration 1447
2016-12-29 01:24:38.662098 [info] Observed Log-likelihood = -6.68552e+07
2016-12-29 01:24:44.135626 [info] Performing iteration 1448
2016-12-29 01:24:55.153425 [info] Observed Log-likelihood = -6.68559e+07
2016-12-29 01:25:00.635237 [info] Performing iteration 1449
2016-12-29 01:25:11.656105 [info] Observed Log-likelihood = -6.68558e+07
2016-12-29 01:25:17.131559 [info] Performing iteration 1450
2016-12-29 01:25:28.148042 [info] Observed Log-likelihood = -6.68551e+07
2016-12-29 01:25:33.601714 [info] Performing iteration 1451
2016-12-29 01:25:44.623883 [info] Observed Log-likelihood = -6.68568e+07
2016-12-29 01:25:50.093493 [info] Performing iteration 1452
2016-12-29 01:26:01.107681 [info] Observed Log-likelihood = -6.68556e+07
2016-12-29 01:26:06.588222 [info] Performing iteration 1453
2016-12-29 01:26:17.611668 [info] Observed Log-likelihood = -6.68561e+07
2016-12-29 01:26:23.073727 [info] Performing iteration 1454
2016-12-29 01:26:34.094484 [info] Observed Log-likelihood = -6.68555e+07
2016-12-29 01:26:39.553594 [info] Performing iteration 1455
2016-12-29 01:26:50.564260 [info] Observed Log-likelihood = -6.68555e+07
2016-12-29 01:26:56.026413 [info] Performing iteration 1456
2016-12-29 01:27:07.041698 [info] Observed Log-likelihood = -6.68557e+07
2016-12-29 01:27:12.510920 [info] Performing iteration 1457
2016-12-29 01:27:23.538942 [info] Observed Log-likelihood = -6.68554e+07
2016-12-29 01:27:28.848189 [info] Performing iteration 1458
2016-12-29 01:27:39.880036 [info] Observed Log-likelihood = -6.68549e+07
2016-12-29 01:27:45.209514 [info] Performing iteration 1459
2016-12-29 01:27:56.229022 [info] Observed Log-likelihood = -6.6855e+07
2016-12-29 01:28:01.537027 [info] Performing iteration 1460
2016-12-29 01:28:12.555746 [info] Observed Log-likelihood = -6.68551e+07
2016-12-29 01:28:17.872843 [info] Performing iteration 1461
2016-12-29 01:28:28.889459 [info] Observed Log-likelihood = -6.68548e+07
2016-12-29 01:28:34.203528 [info] Performing iteration 1462
2016-12-29 01:28:45.213593 [info] Observed Log-likelihood = -6.68565e+07
2016-12-29 01:28:50.530024 [info] Performing iteration 1463
2016-12-29 01:29:01.542544 [info] Observed Log-likelihood = -6.6855e+07
2016-12-29 01:29:06.851368 [info] Performing iteration 1464
2016-12-29 01:29:17.855642 [info] Observed Log-likelihood = -6.68566e+07
2016-12-29 01:29:23.174413 [info] Performing iteration 1465
2016-12-29 01:29:34.180449 [info] Observed Log-likelihood = -6.68544e+07
2016-12-29 01:29:39.497988 [info] Performing iteration 1466
2016-12-29 01:29:50.515075 [info] Observed Log-likelihood = -6.68551e+07
2016-12-29 01:29:55.830174 [info] Performing iteration 1467
2016-12-29 01:30:06.833976 [info] Observed Log-likelihood = -6.68564e+07
2016-12-29 01:30:12.148399 [info] Performing iteration 1468
2016-12-29 01:30:23.153303 [info] Observed Log-likelihood = -6.68542e+07
2016-12-29 01:30:28.477773 [info] Performing iteration 1469
2016-12-29 01:30:39.482638 [info] Observed Log-likelihood = -6.68554e+07
2016-12-29 01:30:44.800577 [info] Performing iteration 1470
2016-12-29 01:30:55.858321 [info] Observed Log-likelihood = -6.68554e+07
2016-12-29 01:31:01.168347 [info] Performing iteration 1471
2016-12-29 01:31:12.165643 [info] Observed Log-likelihood = -6.68551e+07
2016-12-29 01:31:17.489202 [info] Performing iteration 1472
2016-12-29 01:31:28.503229 [info] Observed Log-likelihood = -6.6855e+07
2016-12-29 01:31:33.793178 [info] Performing iteration 1473
2016-12-29 01:31:44.778870 [info] Observed Log-likelihood = -6.68554e+07
2016-12-29 01:31:50.091139 [info] Performing iteration 1474
2016-12-29 01:32:01.082759 [info] Observed Log-likelihood = -6.68538e+07
2016-12-29 01:32:06.386602 [info] Performing iteration 1475
2016-12-29 01:32:17.384505 [info] Observed Log-likelihood = -6.68548e+07
2016-12-29 01:32:22.696490 [info] Performing iteration 1476
2016-12-29 01:32:33.380229 [info] Observed Log-likelihood = -6.68549e+07
2016-12-29 01:32:38.707947 [info] Performing iteration 1477
2016-12-29 01:32:48.992956 [info] Observed Log-likelihood = -6.68546e+07
2016-12-29 01:32:54.317282 [info] Performing iteration 1478
2016-12-29 01:33:04.610397 [info] Observed Log-likelihood = -6.68547e+07
2016-12-29 01:33:09.928243 [info] Performing iteration 1479
2016-12-29 01:33:20.200716 [info] Observed Log-likelihood = -6.68535e+07
2016-12-29 01:33:25.518705 [info] Performing iteration 1480
2016-12-29 01:33:35.811437 [info] Observed Log-likelihood = -6.68549e+07
2016-12-29 01:33:41.128220 [info] Performing iteration 1481
2016-12-29 01:33:51.410177 [info] Observed Log-likelihood = -6.68544e+07
2016-12-29 01:33:56.723187 [info] Performing iteration 1482
2016-12-29 01:34:07.001297 [info] Observed Log-likelihood = -6.68535e+07
2016-12-29 01:34:12.328531 [info] Performing iteration 1483
2016-12-29 01:34:23.415515 [info] Observed Log-likelihood = -6.68533e+07
2016-12-29 01:34:28.732991 [info] Performing iteration 1484
2016-12-29 01:34:39.819255 [info] Observed Log-likelihood = -6.68535e+07
2016-12-29 01:34:45.139813 [info] Performing iteration 1485
2016-12-29 01:34:56.222751 [info] Observed Log-likelihood = -6.68548e+07
2016-12-29 01:35:01.538861 [info] Performing iteration 1486
2016-12-29 01:35:12.626736 [info] Observed Log-likelihood = -6.68531e+07
2016-12-29 01:35:17.940557 [info] Performing iteration 1487
2016-12-29 01:35:29.025174 [info] Observed Log-likelihood = -6.68551e+07
2016-12-29 01:35:34.338627 [info] Performing iteration 1488
2016-12-29 01:35:45.421712 [info] Observed Log-likelihood = -6.68541e+07
2016-12-29 01:35:50.736979 [info] Performing iteration 1489
2016-12-29 01:36:01.345402 [info] Observed Log-likelihood = -6.68554e+07
2016-12-29 01:36:06.655470 [info] Performing iteration 1490
2016-12-29 01:36:17.003847 [info] Observed Log-likelihood = -6.68551e+07
2016-12-29 01:36:22.318145 [info] Performing iteration 1491
2016-12-29 01:36:32.640737 [info] Observed Log-likelihood = -6.68554e+07
2016-12-29 01:36:37.957816 [info] Performing iteration 1492
2016-12-29 01:36:48.297382 [info] Observed Log-likelihood = -6.68548e+07
2016-12-29 01:36:53.607423 [info] Performing iteration 1493
2016-12-29 01:37:03.942845 [info] Observed Log-likelihood = -6.68558e+07
2016-12-29 01:37:09.270490 [info] Performing iteration 1494
2016-12-29 01:37:19.604441 [info] Observed Log-likelihood = -6.68552e+07
2016-12-29 01:37:24.909861 [info] Performing iteration 1495
2016-12-29 01:37:35.239485 [info] Observed Log-likelihood = -6.68548e+07
2016-12-29 01:37:40.554584 [info] Performing iteration 1496
2016-12-29 01:37:50.894655 [info] Observed Log-likelihood = -6.6854e+07
2016-12-29 01:37:56.215894 [info] Performing iteration 1497
2016-12-29 01:38:06.596876 [info] Observed Log-likelihood = -6.68542e+07
2016-12-29 01:38:11.929596 [info] Performing iteration 1498
2016-12-29 01:38:22.364272 [info] Observed Log-likelihood = -6.68541e+07
2016-12-29 01:38:27.664706 [info] Performing iteration 1499
2016-12-29 01:38:37.993106 [info] Observed Log-likelihood = -6.68531e+07
2016-12-29 01:38:43.309278 [info] Performing iteration 1500
2016-12-29 01:38:53.633337 [info] Observed Log-likelihood = -6.68533e+07
2016-12-29 01:38:58.947877 [info] Performing iteration 1501
2016-12-29 01:39:09.273136 [info] Observed Log-likelihood = -6.68523e+07
2016-12-29 01:39:14.595305 [info] Performing iteration 1502
2016-12-29 01:39:25.214939 [info] Observed Log-likelihood = -6.6854e+07
2016-12-29 01:39:30.615852 [info] Performing iteration 1503
2016-12-29 01:39:41.693526 [info] Observed Log-likelihood = -6.68531e+07
2016-12-29 01:39:47.079769 [info] Performing iteration 1504
2016-12-29 01:39:58.171986 [info] Observed Log-likelihood = -6.68541e+07
2016-12-29 01:40:03.575817 [info] Performing iteration 1505
2016-12-29 01:40:14.662298 [info] Observed Log-likelihood = -6.68531e+07
2016-12-29 01:40:20.046422 [info] Performing iteration 1506
2016-12-29 01:40:31.128521 [info] Observed Log-likelihood = -6.68521e+07
2016-12-29 01:40:36.531842 [info] Performing iteration 1507
2016-12-29 01:40:47.664373 [info] Observed Log-likelihood = -6.68535e+07
2016-12-29 01:40:53.049111 [info] Performing iteration 1508
2016-12-29 01:41:04.142671 [info] Observed Log-likelihood = -6.68543e+07
2016-12-29 01:41:09.538555 [info] Performing iteration 1509
2016-12-29 01:41:20.621784 [info] Observed Log-likelihood = -6.68527e+07
2016-12-29 01:41:26.013865 [info] Performing iteration 1510
2016-12-29 01:41:37.098820 [info] Observed Log-likelihood = -6.68539e+07
2016-12-29 01:41:42.483301 [info] Performing iteration 1511
2016-12-29 01:41:53.572396 [info] Observed Log-likelihood = -6.68527e+07
2016-12-29 01:41:58.935320 [info] Performing iteration 1512
2016-12-29 01:42:10.014847 [info] Observed Log-likelihood = -6.68526e+07
2016-12-29 01:42:15.401902 [info] Performing iteration 1513
2016-12-29 01:42:26.482557 [info] Observed Log-likelihood = -6.68523e+07
2016-12-29 01:42:31.882952 [info] Performing iteration 1514
2016-12-29 01:42:42.968793 [info] Observed Log-likelihood = -6.6853e+07
2016-12-29 01:42:48.368907 [info] Performing iteration 1515
2016-12-29 01:42:59.439604 [info] Observed Log-likelihood = -6.68525e+07
2016-12-29 01:43:04.829950 [info] Performing iteration 1516
2016-12-29 01:43:15.919631 [info] Observed Log-likelihood = -6.6854e+07
2016-12-29 01:43:21.305037 [info] Performing iteration 1517
2016-12-29 01:43:32.392464 [info] Observed Log-likelihood = -6.68527e+07
2016-12-29 01:43:37.786973 [info] Performing iteration 1518
2016-12-29 01:43:48.860679 [info] Observed Log-likelihood = -6.68529e+07
2016-12-29 01:43:54.263569 [info] Performing iteration 1519
2016-12-29 01:44:05.345688 [info] Observed Log-likelihood = -6.68533e+07
2016-12-29 01:44:10.718750 [info] Performing iteration 1520
2016-12-29 01:44:21.806335 [info] Observed Log-likelihood = -6.68517e+07
2016-12-29 01:44:27.191295 [info] Performing iteration 1521
2016-12-29 01:44:38.267267 [info] Observed Log-likelihood = -6.68524e+07
2016-12-29 01:44:43.678402 [info] Performing iteration 1522
2016-12-29 01:44:54.774763 [info] Observed Log-likelihood = -6.68529e+07
2016-12-29 01:45:00.167453 [info] Performing iteration 1523
2016-12-29 01:45:11.256056 [info] Observed Log-likelihood = -6.68535e+07
2016-12-29 01:45:16.647449 [info] Performing iteration 1524
2016-12-29 01:45:27.725685 [info] Observed Log-likelihood = -6.68541e+07
2016-12-29 01:45:33.107069 [info] Performing iteration 1525
2016-12-29 01:45:44.215692 [info] Observed Log-likelihood = -6.68532e+07
2016-12-29 01:45:49.615696 [info] Performing iteration 1526
2016-12-29 01:46:00.716623 [info] Observed Log-likelihood = -6.68537e+07
2016-12-29 01:46:06.111001 [info] Performing iteration 1527
2016-12-29 01:46:17.211005 [info] Observed Log-likelihood = -6.68532e+07
2016-12-29 01:46:22.601392 [info] Performing iteration 1528
2016-12-29 01:46:33.699625 [info] Observed Log-likelihood = -6.68545e+07
2016-12-29 01:46:39.086523 [info] Performing iteration 1529
2016-12-29 01:46:50.178183 [info] Observed Log-likelihood = -6.68539e+07
2016-12-29 01:46:55.571279 [info] Performing iteration 1530
2016-12-29 01:47:06.664908 [info] Observed Log-likelihood = -6.68545e+07
2016-12-29 01:47:12.046153 [info] Performing iteration 1531
2016-12-29 01:47:23.144906 [info] Observed Log-likelihood = -6.68537e+07
2016-12-29 01:47:28.530074 [info] Performing iteration 1532
2016-12-29 01:47:39.626920 [info] Observed Log-likelihood = -6.68553e+07
2016-12-29 01:47:45.017612 [info] Performing iteration 1533
2016-12-29 01:47:56.106482 [info] Observed Log-likelihood = -6.68546e+07
2016-12-29 01:48:01.465858 [info] Performing iteration 1534
2016-12-29 01:48:12.566451 [info] Observed Log-likelihood = -6.68545e+07
2016-12-29 01:48:17.955728 [info] Performing iteration 1535
2016-12-29 01:48:29.115887 [info] Observed Log-likelihood = -6.68545e+07
2016-12-29 01:48:34.474144 [info] Performing iteration 1536
2016-12-29 01:48:45.569715 [info] Observed Log-likelihood = -6.6855e+07
2016-12-29 01:48:50.938290 [info] Performing iteration 1537
2016-12-29 01:49:02.043041 [info] Observed Log-likelihood = -6.68555e+07
2016-12-29 01:49:07.419562 [info] Performing iteration 1538
2016-12-29 01:49:18.528862 [info] Observed Log-likelihood = -6.68561e+07
2016-12-29 01:49:23.911561 [info] Performing iteration 1539
2016-12-29 01:49:34.998603 [info] Observed Log-likelihood = -6.68552e+07
2016-12-29 01:49:40.382828 [info] Performing iteration 1540
2016-12-29 01:49:51.466254 [info] Observed Log-likelihood = -6.68547e+07
2016-12-29 01:49:56.843909 [info] Performing iteration 1541
2016-12-29 01:50:07.940242 [info] Observed Log-likelihood = -6.68534e+07
2016-12-29 01:50:13.325946 [info] Performing iteration 1542
2016-12-29 01:50:24.411012 [info] Observed Log-likelihood = -6.68539e+07
2016-12-29 01:50:29.795982 [info] Performing iteration 1543
2016-12-29 01:50:40.877527 [info] Observed Log-likelihood = -6.6853e+07
2016-12-29 01:50:46.257579 [info] Performing iteration 1544
2016-12-29 01:50:57.346678 [info] Observed Log-likelihood = -6.68543e+07
2016-12-29 01:51:02.720963 [info] Performing iteration 1545
2016-12-29 01:51:13.798809 [info] Observed Log-likelihood = -6.68538e+07
2016-12-29 01:51:19.186135 [info] Performing iteration 1546
2016-12-29 01:51:30.269787 [info] Observed Log-likelihood = -6.68536e+07
2016-12-29 01:51:35.655212 [info] Performing iteration 1547
2016-12-29 01:51:46.741436 [info] Observed Log-likelihood = -6.68541e+07
2016-12-29 01:51:52.136720 [info] Performing iteration 1548
2016-12-29 01:52:03.223227 [info] Observed Log-likelihood = -6.68553e+07
2016-12-29 01:52:08.607594 [info] Performing iteration 1549
2016-12-29 01:52:19.692789 [info] Observed Log-likelihood = -6.68564e+07
2016-12-29 01:52:25.068315 [info] Performing iteration 1550
2016-12-29 01:52:36.155430 [info] Observed Log-likelihood = -6.68556e+07
2016-12-29 01:52:41.543628 [info] Performing iteration 1551
2016-12-29 01:52:52.630651 [info] Observed Log-likelihood = -6.68555e+07
2016-12-29 01:52:58.010101 [info] Performing iteration 1552
2016-12-29 01:53:09.116346 [info] Observed Log-likelihood = -6.68543e+07
2016-12-29 01:53:14.490533 [info] Performing iteration 1553
2016-12-29 01:53:25.579370 [info] Observed Log-likelihood = -6.68542e+07
2016-12-29 01:53:30.979885 [info] Performing iteration 1554
2016-12-29 01:53:42.073381 [info] Observed Log-likelihood = -6.68532e+07
2016-12-29 01:53:47.433977 [info] Performing iteration 1555
2016-12-29 01:53:58.520649 [info] Observed Log-likelihood = -6.68544e+07
2016-12-29 01:54:03.900194 [info] Performing iteration 1556
2016-12-29 01:54:14.993647 [info] Observed Log-likelihood = -6.68533e+07
2016-12-29 01:54:20.376048 [info] Performing iteration 1557
2016-12-29 01:54:31.455614 [info] Observed Log-likelihood = -6.68536e+07
2016-12-29 01:54:36.837188 [info] Performing iteration 1558
2016-12-29 01:54:47.932370 [info] Observed Log-likelihood = -6.68539e+07
2016-12-29 01:54:53.311950 [info] Performing iteration 1559
2016-12-29 01:55:04.400424 [info] Observed Log-likelihood = -6.68539e+07
2016-12-29 01:55:09.785571 [info] Performing iteration 1560
2016-12-29 01:55:20.877897 [info] Observed Log-likelihood = -6.68526e+07
2016-12-29 01:55:26.252571 [info] Performing iteration 1561
2016-12-29 01:55:37.337966 [info] Observed Log-likelihood = -6.68536e+07
2016-12-29 01:55:42.720547 [info] Performing iteration 1562
2016-12-29 01:55:53.821853 [info] Observed Log-likelihood = -6.68529e+07
2016-12-29 01:55:59.184405 [info] Performing iteration 1563
2016-12-29 01:56:10.274598 [info] Observed Log-likelihood = -6.68539e+07
2016-12-29 01:56:15.649935 [info] Performing iteration 1564
2016-12-29 01:56:26.730650 [info] Observed Log-likelihood = -6.68545e+07
2016-12-29 01:56:32.120546 [info] Performing iteration 1565
2016-12-29 01:56:43.212747 [info] Observed Log-likelihood = -6.68532e+07
2016-12-29 01:56:48.604152 [info] Performing iteration 1566
2016-12-29 01:56:59.725606 [info] Observed Log-likelihood = -6.68536e+07
2016-12-29 01:57:05.119471 [info] Performing iteration 1567
2016-12-29 01:57:16.205318 [info] Observed Log-likelihood = -6.6853e+07
2016-12-29 01:57:21.631655 [info] Performing iteration 1568
2016-12-29 01:57:32.729486 [info] Observed Log-likelihood = -6.68538e+07
2016-12-29 01:57:38.151236 [info] Performing iteration 1569
2016-12-29 01:57:49.230836 [info] Observed Log-likelihood = -6.68526e+07
2016-12-29 01:57:54.671419 [info] Performing iteration 1570
2016-12-29 01:58:05.756665 [info] Observed Log-likelihood = -6.68551e+07
2016-12-29 01:58:11.184377 [info] Performing iteration 1571
2016-12-29 01:58:22.278091 [info] Observed Log-likelihood = -6.68544e+07
2016-12-29 01:58:27.725647 [info] Performing iteration 1572
2016-12-29 01:58:38.822348 [info] Observed Log-likelihood = -6.68547e+07
2016-12-29 01:58:44.234760 [info] Performing iteration 1573
2016-12-29 01:58:55.328629 [info] Observed Log-likelihood = -6.68539e+07
2016-12-29 01:59:00.749087 [info] Performing iteration 1574
2016-12-29 01:59:11.854470 [info] Observed Log-likelihood = -6.68535e+07
2016-12-29 01:59:17.301861 [info] Performing iteration 1575
2016-12-29 01:59:28.400876 [info] Observed Log-likelihood = -6.68523e+07
2016-12-29 01:59:33.828512 [info] Performing iteration 1576
2016-12-29 01:59:44.948372 [info] Observed Log-likelihood = -6.68525e+07
2016-12-29 01:59:50.357097 [info] Performing iteration 1577
2016-12-29 02:00:01.467878 [info] Observed Log-likelihood = -6.68546e+07
2016-12-29 02:00:06.906601 [info] Performing iteration 1578
2016-12-29 02:00:18.016719 [info] Observed Log-likelihood = -6.68535e+07
2016-12-29 02:00:23.436360 [info] Performing iteration 1579
2016-12-29 02:00:34.547812 [info] Observed Log-likelihood = -6.68527e+07
2016-12-29 02:00:39.844401 [info] Performing iteration 1580
2016-12-29 02:00:50.951222 [info] Observed Log-likelihood = -6.6852e+07
2016-12-29 02:00:56.275020 [info] Performing iteration 1581
2016-12-29 02:01:07.388743 [info] Observed Log-likelihood = -6.68521e+07
2016-12-29 02:01:12.691084 [info] Performing iteration 1582
2016-12-29 02:01:23.788836 [info] Observed Log-likelihood = -6.68527e+07
2016-12-29 02:01:29.101501 [info] Performing iteration 1583
2016-12-29 02:01:40.204421 [info] Observed Log-likelihood = -6.68531e+07
2016-12-29 02:01:45.519269 [info] Performing iteration 1584
2016-12-29 02:01:56.615931 [info] Observed Log-likelihood = -6.68528e+07
2016-12-29 02:02:01.920151 [info] Performing iteration 1585
2016-12-29 02:02:13.019311 [info] Observed Log-likelihood = -6.68529e+07
2016-12-29 02:02:18.321325 [info] Performing iteration 1586
2016-12-29 02:02:29.430558 [info] Observed Log-likelihood = -6.68525e+07
2016-12-29 02:02:34.746431 [info] Performing iteration 1587
2016-12-29 02:02:45.838975 [info] Observed Log-likelihood = -6.68532e+07
2016-12-29 02:02:51.123023 [info] Performing iteration 1588
2016-12-29 02:03:02.213810 [info] Observed Log-likelihood = -6.68537e+07
2016-12-29 02:03:07.522870 [info] Performing iteration 1589
2016-12-29 02:03:18.628240 [info] Observed Log-likelihood = -6.68531e+07
2016-12-29 02:03:23.948200 [info] Performing iteration 1590
2016-12-29 02:03:35.050015 [info] Observed Log-likelihood = -6.6854e+07
2016-12-29 02:03:40.369428 [info] Performing iteration 1591
2016-12-29 02:03:51.466220 [info] Observed Log-likelihood = -6.68524e+07
2016-12-29 02:03:56.856989 [info] Performing iteration 1592
2016-12-29 02:04:07.962602 [info] Observed Log-likelihood = -6.68531e+07
2016-12-29 02:04:13.360580 [info] Performing iteration 1593
2016-12-29 02:04:24.447569 [info] Observed Log-likelihood = -6.68529e+07
2016-12-29 02:04:29.859826 [info] Performing iteration 1594
2016-12-29 02:04:40.964636 [info] Observed Log-likelihood = -6.68527e+07
2016-12-29 02:04:46.367311 [info] Performing iteration 1595
2016-12-29 02:04:57.469672 [info] Observed Log-likelihood = -6.68537e+07
2016-12-29 02:05:02.884968 [info] Performing iteration 1596
2016-12-29 02:05:13.974366 [info] Observed Log-likelihood = -6.6854e+07
2016-12-29 02:05:19.389041 [info] Performing iteration 1597
2016-12-29 02:05:30.475499 [info] Observed Log-likelihood = -6.68534e+07
2016-12-29 02:05:35.880922 [info] Performing iteration 1598
2016-12-29 02:05:46.989689 [info] Observed Log-likelihood = -6.68536e+07
2016-12-29 02:05:52.394664 [info] Performing iteration 1599
2016-12-29 02:06:03.494963 [info] Observed Log-likelihood = -6.68547e+07
2016-12-29 02:06:08.905398 [info] Performing iteration 1600
2016-12-29 02:06:20.013552 [info] Observed Log-likelihood = -6.68547e+07
2016-12-29 02:06:32.733705 [info] Performing iteration 1601
2016-12-29 02:06:43.883935 [info] Observed Log-likelihood = -6.68524e+07
2016-12-29 02:06:49.332717 [info] Performing iteration 1602
2016-12-29 02:07:00.442446 [info] Observed Log-likelihood = -6.68522e+07
2016-12-29 02:07:05.833274 [info] Performing iteration 1603
2016-12-29 02:07:16.944579 [info] Observed Log-likelihood = -6.68539e+07
2016-12-29 02:07:22.360275 [info] Performing iteration 1604
2016-12-29 02:07:33.462253 [info] Observed Log-likelihood = -6.68529e+07
2016-12-29 02:07:38.875388 [info] Performing iteration 1605
2016-12-29 02:07:49.979433 [info] Observed Log-likelihood = -6.68522e+07
2016-12-29 02:07:55.380931 [info] Performing iteration 1606
2016-12-29 02:08:06.533988 [info] Observed Log-likelihood = -6.68511e+07
2016-12-29 02:08:11.999180 [info] Performing iteration 1607
2016-12-29 02:08:23.207648 [info] Observed Log-likelihood = -6.68529e+07
2016-12-29 02:08:28.619568 [info] Performing iteration 1608
2016-12-29 02:08:39.736857 [info] Observed Log-likelihood = -6.68535e+07
2016-12-29 02:08:45.135590 [info] Performing iteration 1609
2016-12-29 02:08:56.254626 [info] Observed Log-likelihood = -6.68532e+07
2016-12-29 02:09:01.660013 [info] Performing iteration 1610
2016-12-29 02:09:12.763911 [info] Observed Log-likelihood = -6.6853e+07
2016-12-29 02:09:18.200295 [info] Performing iteration 1611
2016-12-29 02:09:29.329807 [info] Observed Log-likelihood = -6.68527e+07
2016-12-29 02:09:34.739701 [info] Performing iteration 1612
2016-12-29 02:09:45.851917 [info] Observed Log-likelihood = -6.68525e+07
2016-12-29 02:09:51.240184 [info] Performing iteration 1613
2016-12-29 02:10:02.361225 [info] Observed Log-likelihood = -6.68519e+07
2016-12-29 02:10:07.776982 [info] Performing iteration 1614
2016-12-29 02:10:18.894857 [info] Observed Log-likelihood = -6.68535e+07
2016-12-29 02:10:24.315172 [info] Performing iteration 1615
2016-12-29 02:10:34.990818 [info] Observed Log-likelihood = -6.68531e+07
2016-12-29 02:10:40.404764 [info] Performing iteration 1616
2016-12-29 02:10:50.897498 [info] Observed Log-likelihood = -6.68518e+07
2016-12-29 02:10:56.303531 [info] Performing iteration 1617
2016-12-29 02:11:06.819165 [info] Observed Log-likelihood = -6.68521e+07
2016-12-29 02:11:12.232330 [info] Performing iteration 1618
2016-12-29 02:11:22.751382 [info] Observed Log-likelihood = -6.68528e+07
2016-12-29 02:11:28.113110 [info] Performing iteration 1619
2016-12-29 02:11:38.617151 [info] Observed Log-likelihood = -6.68541e+07
2016-12-29 02:11:44.034234 [info] Performing iteration 1620
2016-12-29 02:11:54.544257 [info] Observed Log-likelihood = -6.68536e+07
2016-12-29 02:11:59.933863 [info] Performing iteration 1621
2016-12-29 02:12:10.451530 [info] Observed Log-likelihood = -6.68543e+07
2016-12-29 02:12:15.853792 [info] Performing iteration 1622
2016-12-29 02:12:26.357613 [info] Observed Log-likelihood = -6.68523e+07
2016-12-29 02:12:31.765166 [info] Performing iteration 1623
2016-12-29 02:12:42.279165 [info] Observed Log-likelihood = -6.68532e+07
2016-12-29 02:12:47.693176 [info] Performing iteration 1624
2016-12-29 02:12:58.207455 [info] Observed Log-likelihood = -6.68519e+07
2016-12-29 02:13:03.606898 [info] Performing iteration 1625
2016-12-29 02:13:14.112836 [info] Observed Log-likelihood = -6.68529e+07
2016-12-29 02:13:19.518149 [info] Performing iteration 1626
2016-12-29 02:13:30.023928 [info] Observed Log-likelihood = -6.68528e+07
2016-12-29 02:13:35.432343 [info] Performing iteration 1627
2016-12-29 02:13:45.952711 [info] Observed Log-likelihood = -6.68543e+07
2016-12-29 02:13:51.342526 [info] Performing iteration 1628
2016-12-29 02:14:01.846550 [info] Observed Log-likelihood = -6.68521e+07
2016-12-29 02:14:07.257746 [info] Performing iteration 1629
2016-12-29 02:14:17.787365 [info] Observed Log-likelihood = -6.68522e+07
2016-12-29 02:14:23.193205 [info] Performing iteration 1630
2016-12-29 02:14:33.692219 [info] Observed Log-likelihood = -6.68523e+07
2016-12-29 02:14:39.080909 [info] Performing iteration 1631
2016-12-29 02:14:49.587241 [info] Observed Log-likelihood = -6.68528e+07
2016-12-29 02:14:54.993716 [info] Performing iteration 1632
2016-12-29 02:15:05.495408 [info] Observed Log-likelihood = -6.68528e+07
2016-12-29 02:15:10.892464 [info] Performing iteration 1633
2016-12-29 02:15:21.400081 [info] Observed Log-likelihood = -6.68533e+07
2016-12-29 02:15:26.782977 [info] Performing iteration 1634
2016-12-29 02:15:37.285033 [info] Observed Log-likelihood = -6.68527e+07
2016-12-29 02:15:42.695915 [info] Performing iteration 1635
2016-12-29 02:15:53.234502 [info] Observed Log-likelihood = -6.68523e+07
2016-12-29 02:15:58.754605 [info] Performing iteration 1636
2016-12-29 02:16:09.813467 [info] Observed Log-likelihood = -6.68516e+07
2016-12-29 02:16:15.221584 [info] Performing iteration 1637
2016-12-29 02:16:26.283409 [info] Observed Log-likelihood = -6.68507e+07
2016-12-29 02:16:31.693008 [info] Performing iteration 1638
2016-12-29 02:16:42.740873 [info] Observed Log-likelihood = -6.68513e+07
2016-12-29 02:16:48.132759 [info] Performing iteration 1639
2016-12-29 02:16:59.192012 [info] Observed Log-likelihood = -6.68528e+07
2016-12-29 02:17:04.591427 [info] Performing iteration 1640
2016-12-29 02:17:15.637722 [info] Observed Log-likelihood = -6.68532e+07
2016-12-29 02:17:21.051805 [info] Performing iteration 1641
2016-12-29 02:17:32.086496 [info] Observed Log-likelihood = -6.68527e+07
2016-12-29 02:17:37.462816 [info] Performing iteration 1642
2016-12-29 02:17:48.501008 [info] Observed Log-likelihood = -6.68536e+07
2016-12-29 02:17:53.916030 [info] Performing iteration 1643
2016-12-29 02:18:04.962276 [info] Observed Log-likelihood = -6.68539e+07
2016-12-29 02:18:10.379185 [info] Performing iteration 1644
2016-12-29 02:18:21.428316 [info] Observed Log-likelihood = -6.68545e+07
2016-12-29 02:18:26.840477 [info] Performing iteration 1645
2016-12-29 02:18:37.904950 [info] Observed Log-likelihood = -6.68538e+07
2016-12-29 02:18:43.290775 [info] Performing iteration 1646
2016-12-29 02:18:54.339997 [info] Observed Log-likelihood = -6.68523e+07
2016-12-29 02:18:59.745319 [info] Performing iteration 1647
2016-12-29 02:19:10.808488 [info] Observed Log-likelihood = -6.68535e+07
2016-12-29 02:19:16.218976 [info] Performing iteration 1648
2016-12-29 02:19:27.282103 [info] Observed Log-likelihood = -6.68528e+07
2016-12-29 02:19:32.690922 [info] Performing iteration 1649
2016-12-29 02:19:43.747472 [info] Observed Log-likelihood = -6.68525e+07
2016-12-29 02:19:49.158774 [info] Performing iteration 1650
2016-12-29 02:20:00.227645 [info] Observed Log-likelihood = -6.68526e+07
2016-12-29 02:20:05.628608 [info] Performing iteration 1651
2016-12-29 02:20:16.680165 [info] Observed Log-likelihood = -6.68527e+07
2016-12-29 02:20:22.087323 [info] Performing iteration 1652
2016-12-29 02:20:33.128242 [info] Observed Log-likelihood = -6.68524e+07
2016-12-29 02:20:38.544663 [info] Performing iteration 1653
2016-12-29 02:20:49.603458 [info] Observed Log-likelihood = -6.68528e+07
2016-12-29 02:20:55.008674 [info] Performing iteration 1654
2016-12-29 02:21:06.060448 [info] Observed Log-likelihood = -6.68528e+07
2016-12-29 02:21:11.463215 [info] Performing iteration 1655
2016-12-29 02:21:22.508277 [info] Observed Log-likelihood = -6.68521e+07
2016-12-29 02:21:27.918163 [info] Performing iteration 1656
2016-12-29 02:21:38.960532 [info] Observed Log-likelihood = -6.68527e+07
2016-12-29 02:21:44.385709 [info] Performing iteration 1657
2016-12-29 02:21:55.427610 [info] Observed Log-likelihood = -6.68528e+07
2016-12-29 02:22:00.834108 [info] Performing iteration 1658
2016-12-29 02:22:11.880116 [info] Observed Log-likelihood = -6.68522e+07
2016-12-29 02:22:17.200903 [info] Performing iteration 1659
2016-12-29 02:22:28.250836 [info] Observed Log-likelihood = -6.68537e+07
2016-12-29 02:22:33.564686 [info] Performing iteration 1660
2016-12-29 02:22:44.612122 [info] Observed Log-likelihood = -6.68538e+07
2016-12-29 02:22:49.936923 [info] Performing iteration 1661
2016-12-29 02:23:00.989588 [info] Observed Log-likelihood = -6.68542e+07
2016-12-29 02:23:06.306604 [info] Performing iteration 1662
2016-12-29 02:23:17.369441 [info] Observed Log-likelihood = -6.68534e+07
2016-12-29 02:23:22.695131 [info] Performing iteration 1663
2016-12-29 02:23:33.750474 [info] Observed Log-likelihood = -6.68533e+07
2016-12-29 02:23:39.068879 [info] Performing iteration 1664
2016-12-29 02:23:50.115966 [info] Observed Log-likelihood = -6.68539e+07
2016-12-29 02:23:55.433426 [info] Performing iteration 1665
2016-12-29 02:24:06.472630 [info] Observed Log-likelihood = -6.68539e+07
2016-12-29 02:24:11.795031 [info] Performing iteration 1666
2016-12-29 02:24:22.837622 [info] Observed Log-likelihood = -6.68535e+07
2016-12-29 02:24:28.135036 [info] Performing iteration 1667
2016-12-29 02:24:39.173486 [info] Observed Log-likelihood = -6.68533e+07
2016-12-29 02:24:44.496893 [info] Performing iteration 1668
2016-12-29 02:24:55.527694 [info] Observed Log-likelihood = -6.68547e+07
2016-12-29 02:25:00.839567 [info] Performing iteration 1669
2016-12-29 02:25:11.875703 [info] Observed Log-likelihood = -6.6855e+07
2016-12-29 02:25:17.192132 [info] Performing iteration 1670
2016-12-29 02:25:28.224875 [info] Observed Log-likelihood = -6.68537e+07
2016-12-29 02:25:33.544981 [info] Performing iteration 1671
2016-12-29 02:25:44.628825 [info] Observed Log-likelihood = -6.68547e+07
2016-12-29 02:25:49.952255 [info] Performing iteration 1672
2016-12-29 02:26:00.981631 [info] Observed Log-likelihood = -6.68555e+07
2016-12-29 02:26:06.295186 [info] Performing iteration 1673
2016-12-29 02:26:17.335727 [info] Observed Log-likelihood = -6.6855e+07
2016-12-29 02:26:22.652327 [info] Performing iteration 1674
2016-12-29 02:26:33.230340 [info] Observed Log-likelihood = -6.68549e+07
2016-12-29 02:26:38.543470 [info] Performing iteration 1675
2016-12-29 02:26:49.058072 [info] Observed Log-likelihood = -6.68527e+07
2016-12-29 02:26:54.371128 [info] Performing iteration 1676
2016-12-29 02:27:04.873474 [info] Observed Log-likelihood = -6.68534e+07
2016-12-29 02:27:10.189702 [info] Performing iteration 1677
2016-12-29 02:27:20.707240 [info] Observed Log-likelihood = -6.68547e+07
2016-12-29 02:27:26.024467 [info] Performing iteration 1678
2016-12-29 02:27:36.552264 [info] Observed Log-likelihood = -6.68541e+07
2016-12-29 02:27:41.866705 [info] Performing iteration 1679
2016-12-29 02:27:52.381536 [info] Observed Log-likelihood = -6.68538e+07
2016-12-29 02:27:57.710919 [info] Performing iteration 1680
2016-12-29 02:28:08.220202 [info] Observed Log-likelihood = -6.68536e+07
2016-12-29 02:28:13.526865 [info] Performing iteration 1681
2016-12-29 02:28:24.037364 [info] Observed Log-likelihood = -6.68533e+07
2016-12-29 02:28:29.348913 [info] Performing iteration 1682
2016-12-29 02:28:39.847870 [info] Observed Log-likelihood = -6.68538e+07
2016-12-29 02:28:45.155651 [info] Performing iteration 1683
2016-12-29 02:28:55.668642 [info] Observed Log-likelihood = -6.6854e+07
2016-12-29 02:29:00.984538 [info] Performing iteration 1684
2016-12-29 02:29:11.489124 [info] Observed Log-likelihood = -6.68532e+07
2016-12-29 02:29:16.784014 [info] Performing iteration 1685
2016-12-29 02:29:27.289441 [info] Observed Log-likelihood = -6.68544e+07
2016-12-29 02:29:32.620539 [info] Performing iteration 1686
2016-12-29 02:29:43.132562 [info] Observed Log-likelihood = -6.68547e+07
2016-12-29 02:29:48.448533 [info] Performing iteration 1687
2016-12-29 02:29:58.972887 [info] Observed Log-likelihood = -6.68543e+07
2016-12-29 02:30:04.296143 [info] Performing iteration 1688
2016-12-29 02:30:14.801046 [info] Observed Log-likelihood = -6.68545e+07
2016-12-29 02:30:20.128967 [info] Performing iteration 1689
2016-12-29 02:30:30.647307 [info] Observed Log-likelihood = -6.68521e+07
2016-12-29 02:30:35.973833 [info] Performing iteration 1690
2016-12-29 02:30:46.478076 [info] Observed Log-likelihood = -6.68543e+07
2016-12-29 02:30:51.791082 [info] Performing iteration 1691
2016-12-29 02:31:02.297333 [info] Observed Log-likelihood = -6.68535e+07
2016-12-29 02:31:07.620385 [info] Performing iteration 1692
2016-12-29 02:31:18.129794 [info] Observed Log-likelihood = -6.68544e+07
2016-12-29 02:31:23.449399 [info] Performing iteration 1693
2016-12-29 02:31:33.993470 [info] Observed Log-likelihood = -6.68553e+07
2016-12-29 02:31:39.311616 [info] Performing iteration 1694
2016-12-29 02:31:50.361174 [info] Observed Log-likelihood = -6.68527e+07
2016-12-29 02:31:55.667921 [info] Performing iteration 1695
2016-12-29 02:32:06.737259 [info] Observed Log-likelihood = -6.68532e+07
2016-12-29 02:32:12.050207 [info] Performing iteration 1696
2016-12-29 02:32:23.114392 [info] Observed Log-likelihood = -6.68522e+07
2016-12-29 02:32:28.440275 [info] Performing iteration 1697
2016-12-29 02:32:39.567690 [info] Observed Log-likelihood = -6.68532e+07
2016-12-29 02:32:44.864442 [info] Performing iteration 1698
2016-12-29 02:32:55.925174 [info] Observed Log-likelihood = -6.68527e+07
2016-12-29 02:33:01.231004 [info] Performing iteration 1699
2016-12-29 02:33:12.294318 [info] Observed Log-likelihood = -6.68521e+07
2016-12-29 02:33:17.617897 [info] Performing iteration 1700
2016-12-29 02:33:28.673697 [info] Observed Log-likelihood = -6.68524e+07
2016-12-29 02:33:33.989822 [info] Performing iteration 1701
2016-12-29 02:33:45.058984 [info] Observed Log-likelihood = -6.68516e+07
2016-12-29 02:33:50.371537 [info] Performing iteration 1702
2016-12-29 02:34:01.422776 [info] Observed Log-likelihood = -6.68518e+07
2016-12-29 02:34:06.733470 [info] Performing iteration 1703
2016-12-29 02:34:17.799653 [info] Observed Log-likelihood = -6.68533e+07
2016-12-29 02:34:23.121071 [info] Performing iteration 1704
2016-12-29 02:34:34.178815 [info] Observed Log-likelihood = -6.68528e+07
2016-12-29 02:34:39.499897 [info] Performing iteration 1705
2016-12-29 02:34:50.561662 [info] Observed Log-likelihood = -6.68545e+07
2016-12-29 02:34:55.878105 [info] Performing iteration 1706
2016-12-29 02:35:06.935364 [info] Observed Log-likelihood = -6.68523e+07
2016-12-29 02:35:12.261104 [info] Performing iteration 1707
2016-12-29 02:35:23.330569 [info] Observed Log-likelihood = -6.6853e+07
2016-12-29 02:35:28.644064 [info] Performing iteration 1708
2016-12-29 02:35:39.696648 [info] Observed Log-likelihood = -6.68521e+07
2016-12-29 02:35:44.990641 [info] Performing iteration 1709
2016-12-29 02:35:55.701106 [info] Observed Log-likelihood = -6.68531e+07
2016-12-29 02:36:01.133090 [info] Performing iteration 1710
2016-12-29 02:36:11.463163 [info] Observed Log-likelihood = -6.68531e+07
2016-12-29 02:36:16.902512 [info] Performing iteration 1711
2016-12-29 02:36:27.244113 [info] Observed Log-likelihood = -6.68527e+07
2016-12-29 02:36:32.678656 [info] Performing iteration 1712
2016-12-29 02:36:43.004351 [info] Observed Log-likelihood = -6.68534e+07
2016-12-29 02:36:48.436390 [info] Performing iteration 1713
2016-12-29 02:36:58.779294 [info] Observed Log-likelihood = -6.68527e+07
2016-12-29 02:37:04.210338 [info] Performing iteration 1714
2016-12-29 02:37:14.559238 [info] Observed Log-likelihood = -6.68535e+07
2016-12-29 02:37:19.973289 [info] Performing iteration 1715
2016-12-29 02:37:30.318000 [info] Observed Log-likelihood = -6.68529e+07
2016-12-29 02:37:35.750356 [info] Performing iteration 1716
2016-12-29 02:37:46.091246 [info] Observed Log-likelihood = -6.68527e+07
2016-12-29 02:37:51.528126 [info] Performing iteration 1717
2016-12-29 02:38:01.873086 [info] Observed Log-likelihood = -6.68532e+07
2016-12-29 02:38:07.345558 [info] Performing iteration 1718
2016-12-29 02:38:17.833043 [info] Observed Log-likelihood = -6.68525e+07
2016-12-29 02:38:23.260572 [info] Performing iteration 1719
2016-12-29 02:38:33.613294 [info] Observed Log-likelihood = -6.68537e+07
2016-12-29 02:38:39.029678 [info] Performing iteration 1720
2016-12-29 02:38:49.367730 [info] Observed Log-likelihood = -6.68526e+07
2016-12-29 02:38:54.802209 [info] Performing iteration 1721
2016-12-29 02:39:05.142934 [info] Observed Log-likelihood = -6.68528e+07
2016-12-29 02:39:10.569468 [info] Performing iteration 1722
2016-12-29 02:39:20.913630 [info] Observed Log-likelihood = -6.68539e+07
2016-12-29 02:39:26.356936 [info] Performing iteration 1723
2016-12-29 02:39:36.719202 [info] Observed Log-likelihood = -6.68543e+07
2016-12-29 02:39:42.118064 [info] Performing iteration 1724
2016-12-29 02:39:52.466480 [info] Observed Log-likelihood = -6.68544e+07
2016-12-29 02:39:57.908245 [info] Performing iteration 1725
2016-12-29 02:40:08.265884 [info] Observed Log-likelihood = -6.68519e+07
2016-12-29 02:40:13.705215 [info] Performing iteration 1726
2016-12-29 02:40:24.059308 [info] Observed Log-likelihood = -6.68543e+07
2016-12-29 02:40:29.480181 [info] Performing iteration 1727
2016-12-29 02:40:39.845142 [info] Observed Log-likelihood = -6.68537e+07
2016-12-29 02:40:45.279080 [info] Performing iteration 1728
2016-12-29 02:40:55.637544 [info] Observed Log-likelihood = -6.68536e+07
2016-12-29 02:41:01.070748 [info] Performing iteration 1729
2016-12-29 02:41:11.444521 [info] Observed Log-likelihood = -6.68539e+07
2016-12-29 02:41:16.860771 [info] Performing iteration 1730
2016-12-29 02:41:27.216564 [info] Observed Log-likelihood = -6.68527e+07
2016-12-29 02:41:32.657001 [info] Performing iteration 1731
2016-12-29 02:41:43.024431 [info] Observed Log-likelihood = -6.68518e+07
2016-12-29 02:41:48.462549 [info] Performing iteration 1732
2016-12-29 02:41:58.822603 [info] Observed Log-likelihood = -6.68519e+07
2016-12-29 02:42:04.256221 [info] Performing iteration 1733
2016-12-29 02:42:14.615211 [info] Observed Log-likelihood = -6.68536e+07
2016-12-29 02:42:20.051754 [info] Performing iteration 1734
2016-12-29 02:42:30.408706 [info] Observed Log-likelihood = -6.68506e+07
2016-12-29 02:42:35.831138 [info] Performing iteration 1735
2016-12-29 02:42:46.281135 [info] Observed Log-likelihood = -6.68522e+07
2016-12-29 02:42:51.713332 [info] Performing iteration 1736
2016-12-29 02:43:02.064358 [info] Observed Log-likelihood = -6.68531e+07
2016-12-29 02:43:07.495727 [info] Performing iteration 1737
2016-12-29 02:43:17.861172 [info] Observed Log-likelihood = -6.68533e+07
2016-12-29 02:43:23.300018 [info] Performing iteration 1738
2016-12-29 02:43:33.665462 [info] Observed Log-likelihood = -6.68523e+07
2016-12-29 02:43:39.101509 [info] Performing iteration 1739
2016-12-29 02:43:49.470564 [info] Observed Log-likelihood = -6.6852e+07
2016-12-29 02:43:54.917374 [info] Performing iteration 1740
2016-12-29 02:44:05.291483 [info] Observed Log-likelihood = -6.68531e+07
2016-12-29 02:44:10.732209 [info] Performing iteration 1741
2016-12-29 02:44:21.118237 [info] Observed Log-likelihood = -6.68517e+07
2016-12-29 02:44:26.598900 [info] Performing iteration 1742
2016-12-29 02:44:36.982561 [info] Observed Log-likelihood = -6.68529e+07
2016-12-29 02:44:42.424165 [info] Performing iteration 1743
2016-12-29 02:44:52.816143 [info] Observed Log-likelihood = -6.68535e+07
2016-12-29 02:44:58.257186 [info] Performing iteration 1744
2016-12-29 02:45:08.645449 [info] Observed Log-likelihood = -6.68537e+07
2016-12-29 02:45:14.089250 [info] Performing iteration 1745
2016-12-29 02:45:24.473123 [info] Observed Log-likelihood = -6.68522e+07
2016-12-29 02:45:29.915627 [info] Performing iteration 1746
2016-12-29 02:45:40.306938 [info] Observed Log-likelihood = -6.68531e+07
2016-12-29 02:45:45.736087 [info] Performing iteration 1747
2016-12-29 02:45:56.130074 [info] Observed Log-likelihood = -6.6853e+07
2016-12-29 02:46:01.551573 [info] Performing iteration 1748
2016-12-29 02:46:12.200644 [info] Observed Log-likelihood = -6.68534e+07
2016-12-29 02:46:17.646944 [info] Performing iteration 1749
2016-12-29 02:46:28.702944 [info] Observed Log-likelihood = -6.68528e+07
2016-12-29 02:46:34.145183 [info] Performing iteration 1750
2016-12-29 02:46:45.197601 [info] Observed Log-likelihood = -6.68536e+07
2016-12-29 02:46:50.636386 [info] Performing iteration 1751
2016-12-29 02:47:01.686467 [info] Observed Log-likelihood = -6.68537e+07
2016-12-29 02:47:07.153563 [info] Performing iteration 1752
2016-12-29 02:47:18.206564 [info] Observed Log-likelihood = -6.68516e+07
2016-12-29 02:47:23.635570 [info] Performing iteration 1753
2016-12-29 02:47:34.693300 [info] Observed Log-likelihood = -6.68528e+07
2016-12-29 02:47:40.137484 [info] Performing iteration 1754
2016-12-29 02:47:51.175537 [info] Observed Log-likelihood = -6.68528e+07
2016-12-29 02:47:56.598879 [info] Performing iteration 1755
2016-12-29 02:48:07.644599 [info] Observed Log-likelihood = -6.68521e+07
2016-12-29 02:48:13.075118 [info] Performing iteration 1756
2016-12-29 02:48:24.118169 [info] Observed Log-likelihood = -6.68524e+07
2016-12-29 02:48:29.555667 [info] Performing iteration 1757
2016-12-29 02:48:40.595586 [info] Observed Log-likelihood = -6.68518e+07
2016-12-29 02:48:46.027890 [info] Performing iteration 1758
2016-12-29 02:48:57.064488 [info] Observed Log-likelihood = -6.68515e+07
2016-12-29 02:49:02.491355 [info] Performing iteration 1759
2016-12-29 02:49:13.527122 [info] Observed Log-likelihood = -6.68516e+07
2016-12-29 02:49:18.974845 [info] Performing iteration 1760
2016-12-29 02:49:30.006700 [info] Observed Log-likelihood = -6.68532e+07
2016-12-29 02:49:35.438210 [info] Performing iteration 1761
2016-12-29 02:49:46.483195 [info] Observed Log-likelihood = -6.68545e+07
2016-12-29 02:49:51.908737 [info] Performing iteration 1762
2016-12-29 02:50:02.962501 [info] Observed Log-likelihood = -6.68525e+07
2016-12-29 02:50:08.361373 [info] Performing iteration 1763
2016-12-29 02:50:19.394318 [info] Observed Log-likelihood = -6.68523e+07
2016-12-29 02:50:24.827013 [info] Performing iteration 1764
2016-12-29 02:50:35.872079 [info] Observed Log-likelihood = -6.68521e+07
2016-12-29 02:50:41.304999 [info] Performing iteration 1765
2016-12-29 02:50:52.355683 [info] Observed Log-likelihood = -6.68521e+07
2016-12-29 02:50:57.785509 [info] Performing iteration 1766
2016-12-29 02:51:08.825949 [info] Observed Log-likelihood = -6.68525e+07
2016-12-29 02:51:14.265302 [info] Performing iteration 1767
2016-12-29 02:51:25.320189 [info] Observed Log-likelihood = -6.6852e+07
2016-12-29 02:51:30.750888 [info] Performing iteration 1768
2016-12-29 02:51:41.785258 [info] Observed Log-likelihood = -6.68515e+07
2016-12-29 02:51:47.203337 [info] Performing iteration 1769
2016-12-29 02:51:58.284369 [info] Observed Log-likelihood = -6.6852e+07
2016-12-29 02:52:03.731380 [info] Performing iteration 1770
2016-12-29 02:52:14.772329 [info] Observed Log-likelihood = -6.68536e+07
2016-12-29 02:52:20.202552 [info] Performing iteration 1771
2016-12-29 02:52:31.237597 [info] Observed Log-likelihood = -6.68521e+07
2016-12-29 02:52:36.606010 [info] Performing iteration 1772
2016-12-29 02:52:47.628613 [info] Observed Log-likelihood = -6.68532e+07
2016-12-29 02:52:53.015936 [info] Performing iteration 1773
2016-12-29 02:53:04.054459 [info] Observed Log-likelihood = -6.68531e+07
2016-12-29 02:53:09.428122 [info] Performing iteration 1774
2016-12-29 02:53:20.456532 [info] Observed Log-likelihood = -6.6854e+07
2016-12-29 02:53:25.830630 [info] Performing iteration 1775
2016-12-29 02:53:36.865358 [info] Observed Log-likelihood = -6.68518e+07
2016-12-29 02:53:42.234788 [info] Performing iteration 1776
2016-12-29 02:53:53.264657 [info] Observed Log-likelihood = -6.68545e+07
2016-12-29 02:53:58.649172 [info] Performing iteration 1777
2016-12-29 02:54:09.686756 [info] Observed Log-likelihood = -6.68532e+07
2016-12-29 02:54:15.063704 [info] Performing iteration 1778
2016-12-29 02:54:26.105989 [info] Observed Log-likelihood = -6.68531e+07
2016-12-29 02:54:31.483724 [info] Performing iteration 1779
2016-12-29 02:54:42.522709 [info] Observed Log-likelihood = -6.68545e+07
2016-12-29 02:54:47.911631 [info] Performing iteration 1780
2016-12-29 02:54:58.949064 [info] Observed Log-likelihood = -6.6855e+07
2016-12-29 02:55:04.305087 [info] Performing iteration 1781
2016-12-29 02:55:15.341471 [info] Observed Log-likelihood = -6.6854e+07
2016-12-29 02:55:20.718600 [info] Performing iteration 1782
2016-12-29 02:55:31.746588 [info] Observed Log-likelihood = -6.68551e+07
2016-12-29 02:55:37.139007 [info] Performing iteration 1783
2016-12-29 02:55:48.185662 [info] Observed Log-likelihood = -6.68539e+07
2016-12-29 02:55:53.557902 [info] Performing iteration 1784
2016-12-29 02:56:04.589695 [info] Observed Log-likelihood = -6.68543e+07
2016-12-29 02:56:09.970476 [info] Performing iteration 1785
2016-12-29 02:56:20.994934 [info] Observed Log-likelihood = -6.68522e+07
2016-12-29 02:56:26.370431 [info] Performing iteration 1786
2016-12-29 02:56:37.400181 [info] Observed Log-likelihood = -6.68534e+07
2016-12-29 02:56:42.776117 [info] Performing iteration 1787
2016-12-29 02:56:53.789724 [info] Observed Log-likelihood = -6.68516e+07
2016-12-29 02:56:59.184827 [info] Performing iteration 1788
2016-12-29 02:57:10.207338 [info] Observed Log-likelihood = -6.68521e+07
2016-12-29 02:57:15.577924 [info] Performing iteration 1789
2016-12-29 02:57:26.603080 [info] Observed Log-likelihood = -6.68516e+07
2016-12-29 02:57:31.979609 [info] Performing iteration 1790
2016-12-29 02:57:42.996813 [info] Observed Log-likelihood = -6.68526e+07
2016-12-29 02:57:48.352454 [info] Performing iteration 1791
2016-12-29 02:57:59.383859 [info] Observed Log-likelihood = -6.6852e+07
2016-12-29 02:58:04.771541 [info] Performing iteration 1792
2016-12-29 02:58:15.778719 [info] Observed Log-likelihood = -6.68521e+07
2016-12-29 02:58:21.164819 [info] Performing iteration 1793
2016-12-29 02:58:32.182797 [info] Observed Log-likelihood = -6.68519e+07
2016-12-29 02:58:37.581756 [info] Performing iteration 1794
2016-12-29 02:58:48.604639 [info] Observed Log-likelihood = -6.68523e+07
2016-12-29 02:58:53.957131 [info] Performing iteration 1795
2016-12-29 02:59:04.984836 [info] Observed Log-likelihood = -6.68509e+07
2016-12-29 02:59:10.354829 [info] Performing iteration 1796
2016-12-29 02:59:21.370270 [info] Observed Log-likelihood = -6.68522e+07
2016-12-29 02:59:26.681111 [info] Performing iteration 1797
2016-12-29 02:59:37.707362 [info] Observed Log-likelihood = -6.6852e+07
2016-12-29 02:59:43.027737 [info] Performing iteration 1798
2016-12-29 02:59:54.120600 [info] Observed Log-likelihood = -6.68525e+07
2016-12-29 02:59:59.435391 [info] Performing iteration 1799
2016-12-29 03:00:10.466640 [info] Observed Log-likelihood = -6.68533e+07
2016-12-29 03:00:15.771453 [info] Performing iteration 1800
2016-12-29 03:00:26.798076 [info] Observed Log-likelihood = -6.6852e+07
2016-12-29 03:00:39.462190 [info] Performing iteration 1801
2016-12-29 03:00:50.491410 [info] Observed Log-likelihood = -6.68532e+07
2016-12-29 03:00:55.799805 [info] Performing iteration 1802
2016-12-29 03:01:06.815217 [info] Observed Log-likelihood = -6.68538e+07
2016-12-29 03:01:12.127181 [info] Performing iteration 1803
2016-12-29 03:01:23.155585 [info] Observed Log-likelihood = -6.68531e+07
2016-12-29 03:01:28.477834 [info] Performing iteration 1804
2016-12-29 03:01:39.503947 [info] Observed Log-likelihood = -6.68523e+07
2016-12-29 03:01:44.814793 [info] Performing iteration 1805
2016-12-29 03:01:55.829151 [info] Observed Log-likelihood = -6.68536e+07
2016-12-29 03:02:01.134061 [info] Performing iteration 1806
2016-12-29 03:02:12.149095 [info] Observed Log-likelihood = -6.68537e+07
2016-12-29 03:02:17.462229 [info] Performing iteration 1807
2016-12-29 03:02:28.473788 [info] Observed Log-likelihood = -6.68525e+07
2016-12-29 03:02:33.783174 [info] Performing iteration 1808
2016-12-29 03:02:44.809499 [info] Observed Log-likelihood = -6.68526e+07
2016-12-29 03:02:50.116885 [info] Performing iteration 1809
2016-12-29 03:03:01.133274 [info] Observed Log-likelihood = -6.68534e+07
2016-12-29 03:03:06.449257 [info] Performing iteration 1810
2016-12-29 03:03:17.469342 [info] Observed Log-likelihood = -6.68525e+07
2016-12-29 03:03:22.782532 [info] Performing iteration 1811
2016-12-29 03:03:33.800314 [info] Observed Log-likelihood = -6.68543e+07
2016-12-29 03:03:39.106535 [info] Performing iteration 1812
2016-12-29 03:03:50.116613 [info] Observed Log-likelihood = -6.68542e+07
2016-12-29 03:03:55.434191 [info] Performing iteration 1813
2016-12-29 03:04:06.458446 [info] Observed Log-likelihood = -6.68533e+07
2016-12-29 03:04:11.776896 [info] Performing iteration 1814
2016-12-29 03:04:22.794444 [info] Observed Log-likelihood = -6.68533e+07
2016-12-29 03:04:28.099283 [info] Performing iteration 1815
2016-12-29 03:04:39.110448 [info] Observed Log-likelihood = -6.68531e+07
2016-12-29 03:04:44.426826 [info] Performing iteration 1816
2016-12-29 03:04:55.446914 [info] Observed Log-likelihood = -6.68534e+07
2016-12-29 03:05:00.749048 [info] Performing iteration 1817
2016-12-29 03:05:11.766505 [info] Observed Log-likelihood = -6.68525e+07
2016-12-29 03:05:17.075556 [info] Performing iteration 1818
2016-12-29 03:05:28.096891 [info] Observed Log-likelihood = -6.6853e+07
2016-12-29 03:05:33.414082 [info] Performing iteration 1819
2016-12-29 03:05:44.435940 [info] Observed Log-likelihood = -6.68536e+07
2016-12-29 03:05:49.739841 [info] Performing iteration 1820
2016-12-29 03:06:00.783465 [info] Observed Log-likelihood = -6.68537e+07
2016-12-29 03:06:06.086725 [info] Performing iteration 1821
2016-12-29 03:06:17.111143 [info] Observed Log-likelihood = -6.6855e+07
2016-12-29 03:06:22.405817 [info] Performing iteration 1822
2016-12-29 03:06:33.430807 [info] Observed Log-likelihood = -6.68531e+07
2016-12-29 03:06:38.733174 [info] Performing iteration 1823
2016-12-29 03:06:49.753619 [info] Observed Log-likelihood = -6.68534e+07
2016-12-29 03:06:55.059469 [info] Performing iteration 1824
2016-12-29 03:07:06.082675 [info] Observed Log-likelihood = -6.68524e+07
2016-12-29 03:07:11.402783 [info] Performing iteration 1825
2016-12-29 03:07:22.422682 [info] Observed Log-likelihood = -6.68534e+07
2016-12-29 03:07:27.739343 [info] Performing iteration 1826
2016-12-29 03:07:38.759538 [info] Observed Log-likelihood = -6.68532e+07
2016-12-29 03:07:44.061461 [info] Performing iteration 1827
2016-12-29 03:07:55.078772 [info] Observed Log-likelihood = -6.68539e+07
2016-12-29 03:08:00.382055 [info] Performing iteration 1828
2016-12-29 03:08:11.456598 [info] Observed Log-likelihood = -6.68525e+07
2016-12-29 03:08:16.855160 [info] Performing iteration 1829
2016-12-29 03:08:27.902967 [info] Observed Log-likelihood = -6.68524e+07
2016-12-29 03:08:33.212338 [info] Performing iteration 1830
2016-12-29 03:08:44.298503 [info] Observed Log-likelihood = -6.68532e+07
2016-12-29 03:08:49.613550 [info] Performing iteration 1831
2016-12-29 03:09:00.638326 [info] Observed Log-likelihood = -6.68529e+07
2016-12-29 03:09:05.932407 [info] Performing iteration 1832
2016-12-29 03:09:16.960796 [info] Observed Log-likelihood = -6.68533e+07
2016-12-29 03:09:22.267114 [info] Performing iteration 1833
2016-12-29 03:09:33.290802 [info] Observed Log-likelihood = -6.68544e+07
2016-12-29 03:09:38.733739 [info] Performing iteration 1834
2016-12-29 03:09:49.754264 [info] Observed Log-likelihood = -6.68538e+07
2016-12-29 03:09:55.209905 [info] Performing iteration 1835
2016-12-29 03:10:06.238580 [info] Observed Log-likelihood = -6.68525e+07
2016-12-29 03:10:11.690770 [info] Performing iteration 1836
2016-12-29 03:10:22.712593 [info] Observed Log-likelihood = -6.68522e+07
2016-12-29 03:10:28.154508 [info] Performing iteration 1837
2016-12-29 03:10:39.169694 [info] Observed Log-likelihood = -6.6853e+07
2016-12-29 03:10:44.604713 [info] Performing iteration 1838
2016-12-29 03:10:55.624649 [info] Observed Log-likelihood = -6.68536e+07
2016-12-29 03:11:01.083718 [info] Performing iteration 1839
2016-12-29 03:11:12.100157 [info] Observed Log-likelihood = -6.68544e+07
2016-12-29 03:11:17.566530 [info] Performing iteration 1840
2016-12-29 03:11:28.592679 [info] Observed Log-likelihood = -6.68543e+07
2016-12-29 03:11:34.038920 [info] Performing iteration 1841
2016-12-29 03:11:45.056001 [info] Observed Log-likelihood = -6.6853e+07
2016-12-29 03:11:50.545087 [info] Performing iteration 1842
2016-12-29 03:12:01.574728 [info] Observed Log-likelihood = -6.68545e+07
2016-12-29 03:12:07.018153 [info] Performing iteration 1843
2016-12-29 03:12:18.044756 [info] Observed Log-likelihood = -6.68549e+07
2016-12-29 03:12:23.485114 [info] Performing iteration 1844
2016-12-29 03:12:34.513666 [info] Observed Log-likelihood = -6.6852e+07
2016-12-29 03:12:39.952717 [info] Performing iteration 1845
2016-12-29 03:12:50.574617 [info] Observed Log-likelihood = -6.68538e+07
2016-12-29 03:12:56.040985 [info] Performing iteration 1846
2016-12-29 03:13:06.409725 [info] Observed Log-likelihood = -6.68551e+07
2016-12-29 03:13:11.846969 [info] Performing iteration 1847
2016-12-29 03:13:22.210303 [info] Observed Log-likelihood = -6.68547e+07
2016-12-29 03:13:27.632842 [info] Performing iteration 1848
2016-12-29 03:13:38.014176 [info] Observed Log-likelihood = -6.6853e+07
2016-12-29 03:13:43.447261 [info] Performing iteration 1849
2016-12-29 03:13:53.811621 [info] Observed Log-likelihood = -6.6854e+07
2016-12-29 03:13:59.254267 [info] Performing iteration 1850
2016-12-29 03:14:09.625758 [info] Observed Log-likelihood = -6.68541e+07
2016-12-29 03:14:15.059395 [info] Performing iteration 1851
2016-12-29 03:14:25.421884 [info] Observed Log-likelihood = -6.68537e+07
2016-12-29 03:14:30.862978 [info] Performing iteration 1852
2016-12-29 03:14:41.221712 [info] Observed Log-likelihood = -6.68552e+07
2016-12-29 03:14:46.662984 [info] Performing iteration 1853
2016-12-29 03:14:57.026351 [info] Observed Log-likelihood = -6.68536e+07
2016-12-29 03:15:02.460754 [info] Performing iteration 1854
2016-12-29 03:15:12.822654 [info] Observed Log-likelihood = -6.6853e+07
2016-12-29 03:15:18.263856 [info] Performing iteration 1855
2016-12-29 03:15:28.887413 [info] Observed Log-likelihood = -6.6852e+07
2016-12-29 03:15:34.318315 [info] Performing iteration 1856
2016-12-29 03:15:45.361371 [info] Observed Log-likelihood = -6.6853e+07
2016-12-29 03:15:50.799356 [info] Performing iteration 1857
2016-12-29 03:16:01.850742 [info] Observed Log-likelihood = -6.68505e+07
2016-12-29 03:16:07.284471 [info] Performing iteration 1858
2016-12-29 03:16:18.356085 [info] Observed Log-likelihood = -6.6853e+07
2016-12-29 03:16:23.727365 [info] Performing iteration 1859
2016-12-29 03:16:34.785921 [info] Observed Log-likelihood = -6.68536e+07
2016-12-29 03:16:40.166452 [info] Performing iteration 1860
2016-12-29 03:16:51.231515 [info] Observed Log-likelihood = -6.68538e+07
2016-12-29 03:16:56.608410 [info] Performing iteration 1861
2016-12-29 03:17:07.675130 [info] Observed Log-likelihood = -6.68535e+07
2016-12-29 03:17:13.058967 [info] Performing iteration 1862
2016-12-29 03:17:24.121552 [info] Observed Log-likelihood = -6.6854e+07
2016-12-29 03:17:29.486374 [info] Performing iteration 1863
2016-12-29 03:17:40.540730 [info] Observed Log-likelihood = -6.68544e+07
2016-12-29 03:17:45.913402 [info] Performing iteration 1864
2016-12-29 03:17:56.975012 [info] Observed Log-likelihood = -6.68541e+07
2016-12-29 03:18:02.356009 [info] Performing iteration 1865
2016-12-29 03:18:13.412877 [info] Observed Log-likelihood = -6.68541e+07
2016-12-29 03:18:18.793705 [info] Performing iteration 1866
2016-12-29 03:18:29.859487 [info] Observed Log-likelihood = -6.68531e+07
2016-12-29 03:18:35.226072 [info] Performing iteration 1867
2016-12-29 03:18:45.891174 [info] Observed Log-likelihood = -6.68526e+07
2016-12-29 03:18:51.253694 [info] Performing iteration 1868
2016-12-29 03:19:01.852146 [info] Observed Log-likelihood = -6.68526e+07
2016-12-29 03:19:07.227277 [info] Performing iteration 1869
2016-12-29 03:19:17.743734 [info] Observed Log-likelihood = -6.68542e+07
2016-12-29 03:19:23.123832 [info] Performing iteration 1870
2016-12-29 03:19:33.649847 [info] Observed Log-likelihood = -6.68537e+07
2016-12-29 03:19:39.031395 [info] Performing iteration 1871
2016-12-29 03:19:49.551245 [info] Observed Log-likelihood = -6.68526e+07
2016-12-29 03:19:54.929270 [info] Performing iteration 1872
2016-12-29 03:20:05.455551 [info] Observed Log-likelihood = -6.68539e+07
2016-12-29 03:20:10.833636 [info] Performing iteration 1873
2016-12-29 03:20:21.350802 [info] Observed Log-likelihood = -6.6854e+07
2016-12-29 03:20:26.721232 [info] Performing iteration 1874
2016-12-29 03:20:37.238181 [info] Observed Log-likelihood = -6.68545e+07
2016-12-29 03:20:42.618065 [info] Performing iteration 1875
2016-12-29 03:20:53.137705 [info] Observed Log-likelihood = -6.68528e+07
2016-12-29 03:20:58.514372 [info] Performing iteration 1876
2016-12-29 03:21:09.036088 [info] Observed Log-likelihood = -6.68537e+07
2016-12-29 03:21:14.420176 [info] Performing iteration 1877
2016-12-29 03:21:24.947350 [info] Observed Log-likelihood = -6.68539e+07
2016-12-29 03:21:30.311213 [info] Performing iteration 1878
2016-12-29 03:21:40.826971 [info] Observed Log-likelihood = -6.68539e+07
2016-12-29 03:21:46.206357 [info] Performing iteration 1879
2016-12-29 03:21:56.724334 [info] Observed Log-likelihood = -6.68541e+07
2016-12-29 03:22:02.093494 [info] Performing iteration 1880
2016-12-29 03:22:12.615451 [info] Observed Log-likelihood = -6.68545e+07
2016-12-29 03:22:17.938908 [info] Performing iteration 1881
2016-12-29 03:22:28.451564 [info] Observed Log-likelihood = -6.68543e+07
2016-12-29 03:22:33.779900 [info] Performing iteration 1882
2016-12-29 03:22:44.300368 [info] Observed Log-likelihood = -6.68525e+07
2016-12-29 03:22:49.624543 [info] Performing iteration 1883
2016-12-29 03:23:00.131285 [info] Observed Log-likelihood = -6.68549e+07
2016-12-29 03:23:05.445227 [info] Performing iteration 1884
2016-12-29 03:23:15.983445 [info] Observed Log-likelihood = -6.68541e+07
2016-12-29 03:23:21.302919 [info] Performing iteration 1885
2016-12-29 03:23:31.816329 [info] Observed Log-likelihood = -6.68544e+07
2016-12-29 03:23:37.149703 [info] Performing iteration 1886
2016-12-29 03:23:47.662632 [info] Observed Log-likelihood = -6.68538e+07
2016-12-29 03:23:52.987239 [info] Performing iteration 1887
2016-12-29 03:24:03.502063 [info] Observed Log-likelihood = -6.68541e+07
2016-12-29 03:24:08.838950 [info] Performing iteration 1888
2016-12-29 03:24:19.348095 [info] Observed Log-likelihood = -6.6853e+07
2016-12-29 03:24:24.675714 [info] Performing iteration 1889
2016-12-29 03:24:35.187079 [info] Observed Log-likelihood = -6.68534e+07
2016-12-29 03:24:40.511831 [info] Performing iteration 1890
2016-12-29 03:24:51.018289 [info] Observed Log-likelihood = -6.68539e+07
2016-12-29 03:24:56.341283 [info] Performing iteration 1891
2016-12-29 03:25:06.850286 [info] Observed Log-likelihood = -6.68538e+07
2016-12-29 03:25:12.180989 [info] Performing iteration 1892
2016-12-29 03:25:22.681731 [info] Observed Log-likelihood = -6.68535e+07
2016-12-29 03:25:28.001193 [info] Performing iteration 1893
2016-12-29 03:25:38.504299 [info] Observed Log-likelihood = -6.68545e+07
2016-12-29 03:25:43.836901 [info] Performing iteration 1894
2016-12-29 03:25:54.338013 [info] Observed Log-likelihood = -6.68548e+07
2016-12-29 03:25:59.668814 [info] Performing iteration 1895
2016-12-29 03:26:10.175100 [info] Observed Log-likelihood = -6.68555e+07
2016-12-29 03:26:15.499627 [info] Performing iteration 1896
2016-12-29 03:26:26.267304 [info] Observed Log-likelihood = -6.68542e+07
2016-12-29 03:26:31.741697 [info] Performing iteration 1897
2016-12-29 03:26:42.751712 [info] Observed Log-likelihood = -6.68541e+07
2016-12-29 03:26:48.140407 [info] Performing iteration 1898
2016-12-29 03:26:59.138628 [info] Observed Log-likelihood = -6.68537e+07
2016-12-29 03:27:04.542885 [info] Performing iteration 1899
2016-12-29 03:27:15.541990 [info] Observed Log-likelihood = -6.6854e+07
2016-12-29 03:27:20.930097 [info] Performing iteration 1900
2016-12-29 03:27:31.937645 [info] Observed Log-likelihood = -6.6853e+07
2016-12-29 03:27:37.325942 [info] Performing iteration 1901
2016-12-29 03:27:48.338517 [info] Observed Log-likelihood = -6.68555e+07
2016-12-29 03:27:53.729095 [info] Performing iteration 1902
2016-12-29 03:28:04.728593 [info] Observed Log-likelihood = -6.6854e+07
2016-12-29 03:28:10.112696 [info] Performing iteration 1903
2016-12-29 03:28:21.122490 [info] Observed Log-likelihood = -6.6854e+07
2016-12-29 03:28:26.512896 [info] Performing iteration 1904
2016-12-29 03:28:37.505154 [info] Observed Log-likelihood = -6.68532e+07
2016-12-29 03:28:42.891741 [info] Performing iteration 1905
2016-12-29 03:28:53.894650 [info] Observed Log-likelihood = -6.68539e+07
2016-12-29 03:28:59.293596 [info] Performing iteration 1906
2016-12-29 03:29:10.298393 [info] Observed Log-likelihood = -6.68537e+07
2016-12-29 03:29:15.693744 [info] Performing iteration 1907
2016-12-29 03:29:26.693994 [info] Observed Log-likelihood = -6.68534e+07
2016-12-29 03:29:32.086998 [info] Performing iteration 1908
2016-12-29 03:29:43.075674 [info] Observed Log-likelihood = -6.68541e+07
2016-12-29 03:29:48.475420 [info] Performing iteration 1909
2016-12-29 03:29:59.475029 [info] Observed Log-likelihood = -6.68537e+07
2016-12-29 03:30:04.872269 [info] Performing iteration 1910
2016-12-29 03:30:15.874310 [info] Observed Log-likelihood = -6.68559e+07
2016-12-29 03:30:21.263064 [info] Performing iteration 1911
2016-12-29 03:30:32.262070 [info] Observed Log-likelihood = -6.68554e+07
2016-12-29 03:30:37.655185 [info] Performing iteration 1912
2016-12-29 03:30:48.663189 [info] Observed Log-likelihood = -6.68555e+07
2016-12-29 03:30:54.062954 [info] Performing iteration 1913
2016-12-29 03:31:05.063147 [info] Observed Log-likelihood = -6.68543e+07
2016-12-29 03:31:10.450423 [info] Performing iteration 1914
2016-12-29 03:31:21.468986 [info] Observed Log-likelihood = -6.68527e+07
2016-12-29 03:31:26.862616 [info] Performing iteration 1915
2016-12-29 03:31:37.866332 [info] Observed Log-likelihood = -6.68535e+07
2016-12-29 03:31:43.248167 [info] Performing iteration 1916
2016-12-29 03:31:54.242159 [info] Observed Log-likelihood = -6.6855e+07
2016-12-29 03:31:59.633361 [info] Performing iteration 1917
2016-12-29 03:32:10.633435 [info] Observed Log-likelihood = -6.6855e+07
2016-12-29 03:32:16.022589 [info] Performing iteration 1918
2016-12-29 03:32:27.018166 [info] Observed Log-likelihood = -6.68533e+07
2016-12-29 03:32:32.402645 [info] Performing iteration 1919
2016-12-29 03:32:43.398985 [info] Observed Log-likelihood = -6.68539e+07
2016-12-29 03:32:48.792889 [info] Performing iteration 1920
2016-12-29 03:32:59.787680 [info] Observed Log-likelihood = -6.68539e+07
2016-12-29 03:33:05.166973 [info] Performing iteration 1921
2016-12-29 03:33:16.173784 [info] Observed Log-likelihood = -6.68525e+07
2016-12-29 03:33:21.563863 [info] Performing iteration 1922
2016-12-29 03:33:32.569902 [info] Observed Log-likelihood = -6.68533e+07
2016-12-29 03:33:37.960313 [info] Performing iteration 1923
2016-12-29 03:33:48.961515 [info] Observed Log-likelihood = -6.68533e+07
2016-12-29 03:33:54.352389 [info] Performing iteration 1924
2016-12-29 03:34:05.356068 [info] Observed Log-likelihood = -6.68536e+07
2016-12-29 03:34:10.754171 [info] Performing iteration 1925
2016-12-29 03:34:21.760037 [info] Observed Log-likelihood = -6.68529e+07
2016-12-29 03:34:27.178896 [info] Performing iteration 1926
2016-12-29 03:34:38.182644 [info] Observed Log-likelihood = -6.6853e+07
2016-12-29 03:34:43.577352 [info] Performing iteration 1927
2016-12-29 03:34:54.578263 [info] Observed Log-likelihood = -6.68532e+07
2016-12-29 03:34:59.967143 [info] Performing iteration 1928
2016-12-29 03:35:10.963762 [info] Observed Log-likelihood = -6.68539e+07
2016-12-29 03:35:16.351609 [info] Performing iteration 1929
2016-12-29 03:35:27.357189 [info] Observed Log-likelihood = -6.68543e+07
2016-12-29 03:35:32.758446 [info] Performing iteration 1930
2016-12-29 03:35:43.764526 [info] Observed Log-likelihood = -6.68543e+07
2016-12-29 03:35:49.151142 [info] Performing iteration 1931
2016-12-29 03:36:00.155121 [info] Observed Log-likelihood = -6.68536e+07
2016-12-29 03:36:05.564730 [info] Performing iteration 1932
2016-12-29 03:36:16.572623 [info] Observed Log-likelihood = -6.68528e+07
2016-12-29 03:36:21.965530 [info] Performing iteration 1933
2016-12-29 03:36:33.053380 [info] Observed Log-likelihood = -6.68541e+07
2016-12-29 03:36:38.443318 [info] Performing iteration 1934
2016-12-29 03:36:49.447413 [info] Observed Log-likelihood = -6.6854e+07
2016-12-29 03:36:54.854173 [info] Performing iteration 1935
2016-12-29 03:37:05.849619 [info] Observed Log-likelihood = -6.68518e+07
2016-12-29 03:37:11.245621 [info] Performing iteration 1936
2016-12-29 03:37:22.250642 [info] Observed Log-likelihood = -6.68521e+07
2016-12-29 03:37:27.640189 [info] Performing iteration 1937
2016-12-29 03:37:38.640309 [info] Observed Log-likelihood = -6.68531e+07
2016-12-29 03:37:44.067127 [info] Performing iteration 1938
2016-12-29 03:37:55.081407 [info] Observed Log-likelihood = -6.68527e+07
2016-12-29 03:38:00.499723 [info] Performing iteration 1939
2016-12-29 03:38:11.575923 [info] Observed Log-likelihood = -6.68528e+07
2016-12-29 03:38:17.063689 [info] Performing iteration 1940
2016-12-29 03:38:28.113182 [info] Observed Log-likelihood = -6.68528e+07
2016-12-29 03:38:33.521373 [info] Performing iteration 1941
2016-12-29 03:38:44.547404 [info] Observed Log-likelihood = -6.6854e+07
2016-12-29 03:38:49.967645 [info] Performing iteration 1942
2016-12-29 03:39:01.003913 [info] Observed Log-likelihood = -6.68527e+07
2016-12-29 03:39:06.399784 [info] Performing iteration 1943
2016-12-29 03:39:17.432574 [info] Observed Log-likelihood = -6.68541e+07
2016-12-29 03:39:22.829719 [info] Performing iteration 1944
2016-12-29 03:39:33.871557 [info] Observed Log-likelihood = -6.68544e+07
2016-12-29 03:39:39.269379 [info] Performing iteration 1945
2016-12-29 03:39:50.284066 [info] Observed Log-likelihood = -6.68541e+07
2016-12-29 03:39:55.682915 [info] Performing iteration 1946
2016-12-29 03:40:06.837719 [info] Observed Log-likelihood = -6.68556e+07
2016-12-29 03:40:12.232821 [info] Performing iteration 1947
2016-12-29 03:40:23.266486 [info] Observed Log-likelihood = -6.68536e+07
2016-12-29 03:40:28.661798 [info] Performing iteration 1948
2016-12-29 03:40:39.693167 [info] Observed Log-likelihood = -6.68535e+07
2016-12-29 03:40:45.064403 [info] Performing iteration 1949
2016-12-29 03:40:56.080451 [info] Observed Log-likelihood = -6.68523e+07
2016-12-29 03:41:01.484240 [info] Performing iteration 1950
2016-12-29 03:41:12.492002 [info] Observed Log-likelihood = -6.68533e+07
2016-12-29 03:41:17.905580 [info] Performing iteration 1951
2016-12-29 03:41:28.941664 [info] Observed Log-likelihood = -6.68523e+07
2016-12-29 03:41:34.335467 [info] Performing iteration 1952
2016-12-29 03:41:45.355556 [info] Observed Log-likelihood = -6.68548e+07
2016-12-29 03:41:50.766756 [info] Performing iteration 1953
2016-12-29 03:42:01.780122 [info] Observed Log-likelihood = -6.68534e+07
2016-12-29 03:42:07.166253 [info] Performing iteration 1954
2016-12-29 03:42:18.189303 [info] Observed Log-likelihood = -6.68535e+07
2016-12-29 03:42:23.584415 [info] Performing iteration 1955
2016-12-29 03:42:34.591539 [info] Observed Log-likelihood = -6.68536e+07
2016-12-29 03:42:39.994308 [info] Performing iteration 1956
2016-12-29 03:42:50.999485 [info] Observed Log-likelihood = -6.68534e+07
2016-12-29 03:42:56.410152 [info] Performing iteration 1957
2016-12-29 03:43:07.430442 [info] Observed Log-likelihood = -6.68535e+07
2016-12-29 03:43:12.830423 [info] Performing iteration 1958
2016-12-29 03:43:23.848243 [info] Observed Log-likelihood = -6.68542e+07
2016-12-29 03:43:29.254696 [info] Performing iteration 1959
2016-12-29 03:43:40.273064 [info] Observed Log-likelihood = -6.68545e+07
2016-12-29 03:43:45.642259 [info] Performing iteration 1960
2016-12-29 03:43:56.657685 [info] Observed Log-likelihood = -6.68545e+07
2016-12-29 03:44:02.060701 [info] Performing iteration 1961
2016-12-29 03:44:13.085638 [info] Observed Log-likelihood = -6.6854e+07
2016-12-29 03:44:18.482156 [info] Performing iteration 1962
2016-12-29 03:44:29.502976 [info] Observed Log-likelihood = -6.68533e+07
2016-12-29 03:44:34.899309 [info] Performing iteration 1963
2016-12-29 03:44:45.928657 [info] Observed Log-likelihood = -6.68537e+07
2016-12-29 03:44:51.314331 [info] Performing iteration 1964
2016-12-29 03:45:02.330227 [info] Observed Log-likelihood = -6.68551e+07
2016-12-29 03:45:07.722283 [info] Performing iteration 1965
2016-12-29 03:45:18.730894 [info] Observed Log-likelihood = -6.68534e+07
2016-12-29 03:45:24.129250 [info] Performing iteration 1966
2016-12-29 03:45:35.139112 [info] Observed Log-likelihood = -6.68533e+07
2016-12-29 03:45:40.546861 [info] Performing iteration 1967
2016-12-29 03:45:51.549674 [info] Observed Log-likelihood = -6.68542e+07
2016-12-29 03:45:56.952085 [info] Performing iteration 1968
2016-12-29 03:46:07.965742 [info] Observed Log-likelihood = -6.68528e+07
2016-12-29 03:46:13.362636 [info] Performing iteration 1969
2016-12-29 03:46:24.371191 [info] Observed Log-likelihood = -6.6852e+07
2016-12-29 03:46:29.781381 [info] Performing iteration 1970
2016-12-29 03:46:40.845097 [info] Observed Log-likelihood = -6.68525e+07
2016-12-29 03:46:46.247673 [info] Performing iteration 1971
2016-12-29 03:46:57.256709 [info] Observed Log-likelihood = -6.68536e+07
2016-12-29 03:47:02.644623 [info] Performing iteration 1972
2016-12-29 03:47:13.661745 [info] Observed Log-likelihood = -6.68529e+07
2016-12-29 03:47:19.065770 [info] Performing iteration 1973
2016-12-29 03:47:30.074349 [info] Observed Log-likelihood = -6.68521e+07
2016-12-29 03:47:35.471147 [info] Performing iteration 1974
2016-12-29 03:47:46.470870 [info] Observed Log-likelihood = -6.68532e+07
2016-12-29 03:47:51.857268 [info] Performing iteration 1975
2016-12-29 03:48:02.872707 [info] Observed Log-likelihood = -6.68527e+07
2016-12-29 03:48:08.280284 [info] Performing iteration 1976
2016-12-29 03:48:19.288199 [info] Observed Log-likelihood = -6.68531e+07
2016-12-29 03:48:24.685329 [info] Performing iteration 1977
2016-12-29 03:48:35.688677 [info] Observed Log-likelihood = -6.68529e+07
2016-12-29 03:48:41.097378 [info] Performing iteration 1978
2016-12-29 03:48:52.106800 [info] Observed Log-likelihood = -6.68539e+07
2016-12-29 03:48:57.495940 [info] Performing iteration 1979
2016-12-29 03:49:08.504819 [info] Observed Log-likelihood = -6.6854e+07
2016-12-29 03:49:13.893266 [info] Performing iteration 1980
2016-12-29 03:49:24.910492 [info] Observed Log-likelihood = -6.68542e+07
2016-12-29 03:49:30.304974 [info] Performing iteration 1981
2016-12-29 03:49:41.322667 [info] Observed Log-likelihood = -6.68565e+07
2016-12-29 03:49:46.722456 [info] Performing iteration 1982
2016-12-29 03:49:57.738938 [info] Observed Log-likelihood = -6.68547e+07
2016-12-29 03:50:03.147059 [info] Performing iteration 1983
2016-12-29 03:50:14.159525 [info] Observed Log-likelihood = -6.6854e+07
2016-12-29 03:50:19.577285 [info] Performing iteration 1984
2016-12-29 03:50:30.597080 [info] Observed Log-likelihood = -6.68552e+07
2016-12-29 03:50:35.987828 [info] Performing iteration 1985
2016-12-29 03:50:46.998732 [info] Observed Log-likelihood = -6.68532e+07
2016-12-29 03:50:52.437505 [info] Performing iteration 1986
2016-12-29 03:51:03.467288 [info] Observed Log-likelihood = -6.68546e+07
2016-12-29 03:51:08.870615 [info] Performing iteration 1987
2016-12-29 03:51:19.913983 [info] Observed Log-likelihood = -6.68532e+07
2016-12-29 03:51:25.313728 [info] Performing iteration 1988
2016-12-29 03:51:36.339028 [info] Observed Log-likelihood = -6.68533e+07
2016-12-29 03:51:41.742244 [info] Performing iteration 1989
2016-12-29 03:51:52.766274 [info] Observed Log-likelihood = -6.68536e+07
2016-12-29 03:51:58.176274 [info] Performing iteration 1990
2016-12-29 03:52:09.192555 [info] Observed Log-likelihood = -6.68529e+07
2016-12-29 03:52:14.596145 [info] Performing iteration 1991
2016-12-29 03:52:25.621481 [info] Observed Log-likelihood = -6.68538e+07
2016-12-29 03:52:31.033459 [info] Performing iteration 1992
2016-12-29 03:52:42.052141 [info] Observed Log-likelihood = -6.68539e+07
2016-12-29 03:52:47.466869 [info] Performing iteration 1993
2016-12-29 03:52:58.478425 [info] Observed Log-likelihood = -6.68517e+07
2016-12-29 03:53:03.872954 [info] Performing iteration 1994
2016-12-29 03:53:14.891633 [info] Observed Log-likelihood = -6.68532e+07
2016-12-29 03:53:20.299294 [info] Performing iteration 1995
2016-12-29 03:53:31.319315 [info] Observed Log-likelihood = -6.68524e+07
2016-12-29 03:53:36.737782 [info] Performing iteration 1996
2016-12-29 03:53:47.749455 [info] Observed Log-likelihood = -6.68523e+07
2016-12-29 03:53:53.145028 [info] Performing iteration 1997
2016-12-29 03:54:04.156532 [info] Observed Log-likelihood = -6.68537e+07
2016-12-29 03:54:09.543508 [info] Performing iteration 1998
2016-12-29 03:54:20.556584 [info] Observed Log-likelihood = -6.68527e+07
2016-12-29 03:54:25.955058 [info] Performing iteration 1999
2016-12-29 03:54:36.958528 [info] Observed Log-likelihood = -6.68529e+07
2016-12-29 03:54:42.349660 [info] Performing iteration 2000
2016-12-29 03:54:53.351823 [info] Observed Log-likelihood = -6.68519e+07
2016-12-29 03:55:17.233364 [info] Final observed log-likelihood = -6.68521e+07
2016-12-29 03:55:21.224501 [verbose] Final log-likelihood = -6.8078e+07
