# Supplementary material for: Spatial maps of prostate cancer transcriptomes reveal an unexplored landscape of heterogeneity
Source: Nat Commun. 2018 Jun 20;9:2419. doi: 10.1038/s41467-018-04724-5 (PMC6010471; doi:10.1038/s41467-018-04724-5)
Supplement: Supplementary file 9 — Supplementary Data 6 [file 41467_2018_4724_MOESM9_ESM.zip › Supplementary Dataset 3/experiment0002-baselinefeature-gamma_prior-r.tsv]

	Baseline
A1BG ENSG00000121410	1.00807
A1CF ENSG00000148584	1.01156
A2M ENSG00000175899	0.985786
A2ML1 ENSG00000166535	0.999396
A4GALT ENSG00000128274	0.998766
AAAS ENSG00000094914	1.00277
AACS ENSG00000081760	1.00311
AADAC ENSG00000114771	1.00596
AADACL2 ENSG00000197953	1.00771
AADACL4 ENSG00000204518	0.996291
AADAT ENSG00000109576	0.991041
AAED1 ENSG00000158122	1.0097
AAGAB ENSG00000103591	0.999792
AAK1 ENSG00000115977	0.995785
AAMDC ENSG00000087884	1.002
AAMP ENSG00000127837	1.0104
AAR2 ENSG00000131043	0.991595
AARD ENSG00000205002	1.01042
AARS ENSG00000090861	1.01036
AARSD1 ENSG00000266967	0.996629
AASDH ENSG00000157426	1.00255
AASDHPPT ENSG00000149313	1.00997
AASS ENSG00000008311	0.997696
AATF ENSG00000275700	0.998142
AATK ENSG00000181409	0.994352
AATK-AS1 ENSG00000225180	0.993681
ABAT ENSG00000183044	0.991856
ABC13-47488600E17.1 ENSG00000283199	1.00533
ABC13-47656900H15.1 ENSG00000283566	1.00805
ABC7-42404400C24.1 ENSG00000277758	0.988469
ABCA1 ENSG00000165029	1.00444
ABCA10 ENSG00000154263	0.999012
ABCA12 ENSG00000144452	0.998284
ABCA13 ENSG00000179869	0.990877
ABCA2 ENSG00000107331	0.993686
ABCA3 ENSG00000167972	0.986415
ABCA4 ENSG00000198691	1.00655
ABCA5 ENSG00000154265	1.00363
ABCA6 ENSG00000154262	1.00304
ABCA7 ENSG00000064687	0.99012
ABCA8 ENSG00000141338	0.99989
ABCA9 ENSG00000154258	0.997576
ABCB1 ENSG00000085563	0.984779
ABCB10 ENSG00000135776	0.998555
ABCB11 ENSG00000073734	0.995887
ABCB4 ENSG00000005471	1.00101
ABCB5 ENSG00000004846	1.00649
ABCB6 ENSG00000115657	0.995607
ABCB7 ENSG00000131269	0.991154
ABCB8 ENSG00000197150	0.998025
ABCB9 ENSG00000150967	1.00299
ABCC1 ENSG00000103222	0.993807
ABCC10 ENSG00000124574	1.01426
ABCC11 ENSG00000121270	0.996422
ABCC12 ENSG00000140798	1.00091
ABCC2 ENSG00000023839	0.995623
ABCC3 ENSG00000108846	0.997989
ABCC4 ENSG00000125257	1.01064
ABCC5 ENSG00000114770	1.00058
ABCC6 ENSG00000091262	1.00186
ABCC8 ENSG00000006071	1.00502
ABCC9 ENSG00000069431	0.99001
ABCD1 ENSG00000101986	1.00377
ABCD2 ENSG00000173208	1.0045
ABCD3 ENSG00000117528	0.997277
ABCD4 ENSG00000119688	0.996036
ABCE1 ENSG00000164163	0.988785
ABCF1 ENSG00000204574	0.997577
ABCF2 ENSG00000033050	0.995654
ABCF3 ENSG00000161204	0.997816
ABCG1 ENSG00000160179	0.998961
ABCG2 ENSG00000118777	1.0063
ABCG4 ENSG00000172350	1.00602
ABCG5 ENSG00000138075	0.989632
ABHD1 ENSG00000143994	0.990005
ABHD10 ENSG00000144827	0.9871
ABHD11 ENSG00000106077	1.00455
ABHD12 ENSG00000100997	0.997422
ABHD12B ENSG00000131969	0.997936
ABHD13 ENSG00000139826	0.98584
ABHD14A ENSG00000248487	1.00295
ABHD14A-ACY1 ENSG00000114786	1.00509
ABHD14B ENSG00000114779	0.996385
ABHD15 ENSG00000168792	0.999487
ABHD16A ENSG00000204427	0.993918
ABHD17A ENSG00000129968	1.00851
ABHD17B ENSG00000107362	0.998372
ABHD17C ENSG00000136379	1.00291
ABHD18 ENSG00000164074	1.00682
ABHD2 ENSG00000140526	0.986812
ABHD3 ENSG00000158201	1.00276
ABHD4 ENSG00000100439	0.997521
ABHD5 ENSG00000011198	1.016
ABHD6 ENSG00000163686	1.00404
ABHD8 ENSG00000127220	1.01048
ABI1 ENSG00000136754	0.989148
ABI2 ENSG00000138443	0.988761
ABI3 ENSG00000108798	0.989724
ABI3BP ENSG00000154175	0.997531
ABL1 ENSG00000097007	1.00433
ABL2 ENSG00000143322	1.00561
ABLIM1 ENSG00000099204	1.00537
ABLIM2 ENSG00000163995	1.00783
ABLIM3 ENSG00000173210	0.997028
ABO ENSG00000175164	0.993687
ABR ENSG00000159842	1.00743
ABRA ENSG00000174429	1.00007
ABRACL ENSG00000146386	1.00158
ABT1 ENSG00000146109	0.996979
ABTB1 ENSG00000114626	0.994623
ABTB2 ENSG00000166016	1.00116
AC002429.5 ENSG00000236197	1.00444
AC004076.7 ENSG00000268533	1.00007
AC004158.1 ENSG00000280264	1.00834
AC004381.6 ENSG00000005189	1.00491
AC004754.3 ENSG00000269881	1.00081
AC004813.1 ENSG00000279777	1.0063
AC004824.1 ENSG00000280226	0.990871
AC005281.1 ENSG00000226690	0.993842
AC005477.1 ENSG00000280188	0.991289
AC005480.1 ENSG00000279461	0.986901
AC006116.20 ENSG00000267710	1.00138
AC006328.1 ENSG00000280301	1.00475
AC006386.1 ENSG00000279115	1.00186
AC006994.3 ENSG00000279317	1.00327
AC007040.11 ENSG00000258881	1.00711
AC007906.1 ENSG00000279018	0.997737
AC008074.1 ENSG00000279644	0.996902
AC008522.1 ENSG00000279232	1.00458
AC008686.1 ENSG00000280221	0.994278
AC008759.1 ENSG00000279471	0.999351
AC008810.1 ENSG00000279126	0.993536
AC008914.1 ENSG00000279768	0.99353
AC009014.3 ENSG00000271824	1.00926
AC009060.2 ENSG00000280252	1.00118
AC009977.1 ENSG00000279335	0.996918
AC010731.4 ENSG00000235118	1.00118
AC011155.1 ENSG00000280098	1.00507
AC011380.1 ENSG00000281227	1.00243
AC012005.1 ENSG00000279274	0.997761
AC012005.2 ENSG00000279287	1.01049
AC012363.1 ENSG00000281676	0.997189
AC013269.5 ENSG00000184761	1.00747
AC013461.1 ENSG00000091436	0.994982
AC016142.1 ENSG00000280141	1.00118
AC016549.1 ENSG00000281325	0.999129
AC016577.1 ENSG00000279646	0.989631
AC016991.1 ENSG00000279435	0.992323
AC017081.1 ENSG00000279921	1.00702
AC018512.1 ENSG00000279808	1.00076
AC018902.1 ENSG00000280817	0.996787
AC021106.1 ENSG00000279386	0.997335
AC024060.1 ENSG00000281584	0.99973
AC024592.12 ENSG00000267740	0.98841
AC025335.1 ENSG00000179859	1.00102
AC055733.1 ENSG00000280127	0.993722
AC055866.1 ENSG00000281079	1.00072
AC069063.2 ENSG00000279380	1.00089
AC073130.2 ENSG00000281656	0.989626
AC073657.1 ENSG00000279937	0.990758
AC074033.1 ENSG00000281137	1.00406
AC087350.1 ENSG00000281527	0.995362
AC087762.1 ENSG00000279588	1.0055
AC090154.1 ENSG00000278888	0.998874
AC090498.1 ENSG00000279483	1.0081
AC092384.1 ENSG00000280675	1.00264
AC092835.2 ENSG00000233757	0.985169
AC092881.1 ENSG00000279530	1.01008
AC100821.1 ENSG00000280473	1.008
AC104057.1 ENSG00000280427	1.00325
AC104073.1 ENSG00000280410	0.990777
AC104304.4 ENSG00000283473	0.995722
AC104389.2 ENSG00000279824	1.00229
AC104981.1 ENSG00000278938	1.00261
AC105009.1 ENSG00000281855	0.997705
AC105052.1 ENSG00000279168	1.00176
AC109486.1 ENSG00000280447	0.997109
AC109829.1 ENSG00000233438	0.998889
AC110602.1 ENSG00000281267	0.988189
AC110615.1 ENSG00000279909	1.00157
AC112719.1 ENSG00000280671	1.00832
AC113404.1 ENSG00000254893	0.995697
AC118758.1 ENSG00000268187	1.00864
AC131097.4 ENSG00000216921	1.00599
AC131263.1 ENSG00000280550	1.00231
AC138517.6 ENSG00000283288	1.00024
AC138647.1 ENSG00000226490	0.999517
AC138969.4 ENSG00000183889	1.00186
AC241377.1 ENSG00000281741	1.00356
AC241585.1 ENSG00000281571	0.999157
AC242988.1 ENSG00000278939	1.00543
AC243756.1 ENSG00000270339	0.98982
AC243945.1 ENSG00000279510	0.994681
AC245100.1 ENSG00000280649	0.996546
ACAA1 ENSG00000060971	0.991297
ACAA2 ENSG00000167315	1.00259
ACACA ENSG00000278540	1.00109
ACACB ENSG00000076555	0.999639
ACAD10 ENSG00000111271	0.999795
ACAD11 ENSG00000240303	1.00999
ACAD8 ENSG00000151498	0.993778
ACAD9 ENSG00000177646	1.00087
ACADL ENSG00000115361	1.00534
ACADM ENSG00000117054	0.985225
ACADS ENSG00000122971	1.00193
ACADSB ENSG00000196177	1.00878
ACADVL ENSG00000072778	1.00818
ACAN ENSG00000157766	1.00423
ACAP1 ENSG00000072818	0.993047
ACAP2 ENSG00000114331	0.992246
ACAP3 ENSG00000131584	1.00305
ACAT1 ENSG00000075239	0.99566
ACAT2 ENSG00000120437	1.00368
ACBD3 ENSG00000182827	0.999949
ACBD4 ENSG00000181513	0.992937
ACBD5 ENSG00000107897	1.00619
ACBD6 ENSG00000230124	1.00262
ACBD7 ENSG00000176244	1.00465
ACCS ENSG00000110455	1.00489
ACCSL ENSG00000205126	0.999438
ACD ENSG00000102977	0.995749
ACE ENSG00000159640	0.994889
ACE2 ENSG00000130234	1.00054
ACER1 ENSG00000167769	1.00781
ACER2 ENSG00000177076	1.00764
ACER3 ENSG00000078124	1.00232
ACHE ENSG00000087085	0.996718
ACIN1 ENSG00000100813	1.00633
ACKR1 ENSG00000213088	0.994496
ACKR2 ENSG00000144648	0.995612
ACKR3 ENSG00000144476	1.00114
ACKR4 ENSG00000129048	0.998712
ACLY ENSG00000131473	0.993389
ACMSD ENSG00000153086	1.00073
ACO1 ENSG00000122729	1.00373
ACO2 ENSG00000100412	0.995333
ACOD1 ENSG00000102794	1.00909
ACOT1 ENSG00000184227	1.00505
ACOT11 ENSG00000162390	1.00281
ACOT12 ENSG00000172497	0.999268
ACOT13 ENSG00000112304	0.99616
ACOT2 ENSG00000119673	0.995328
ACOT4 ENSG00000177465	1.01232
ACOT6 ENSG00000205669	0.999859
ACOT7 ENSG00000097021	0.99863
ACOT8 ENSG00000101473	0.999807
ACOT9 ENSG00000123130	0.999583
ACOX1 ENSG00000161533	1.00315
ACOX2 ENSG00000168306	0.99225
ACOX3 ENSG00000087008	1.00489
ACOXL ENSG00000153093	0.998396
ACP1 ENSG00000143727	0.998845
ACP2 ENSG00000134575	0.999748
ACP5 ENSG00000102575	1.00334
ACP6 ENSG00000162836	1.00131
ACP7 ENSG00000183760	0.999813
ACPP ENSG00000014257	1.00036
ACPT ENSG00000142513	0.99836
ACR ENSG00000100312	0.995601
ACRBP ENSG00000111644	0.98792
ACRC ENSG00000147174	0.997821
ACRV1 ENSG00000134940	0.997518
ACSBG1 ENSG00000103740	0.978812
ACSBG2 ENSG00000130377	0.992941
ACSF2 ENSG00000167107	1.00114
ACSF3 ENSG00000176715	0.999901
ACSL1 ENSG00000151726	1.00327
ACSL3 ENSG00000123983	0.995887
ACSL4 ENSG00000068366	1.00547
ACSL5 ENSG00000197142	1.0074
ACSL6 ENSG00000164398	1.00169
ACSM1 ENSG00000166743	1.00923
ACSM2A ENSG00000183747	0.994733
ACSM2B ENSG00000066813	0.989767
ACSM3 ENSG00000005187	0.99993
ACSM4 ENSG00000215009	0.998172
ACSM5 ENSG00000183549	0.989653
ACSM6 ENSG00000173124	0.997285
ACSS1 ENSG00000154930	0.995295
ACSS2 ENSG00000131069	0.992362
ACSS3 ENSG00000111058	1.00221
ACTA1 ENSG00000143632	0.985599
ACTA2 ENSG00000107796	0.993021
ACTB ENSG00000075624	1.00226
ACTBL2 ENSG00000169067	0.988216
ACTC1 ENSG00000159251	0.998339
ACTG1 ENSG00000184009	0.996285
ACTG2 ENSG00000163017	0.999189
ACTL10 ENSG00000182584	1.00452
ACTL6A ENSG00000136518	0.988422
ACTL6B ENSG00000077080	0.998542
ACTL7A ENSG00000187003	0.992602
ACTN1 ENSG00000072110	1.00042
ACTN2 ENSG00000077522	0.997905
ACTN3 ENSG00000248746	0.985563
ACTN4 ENSG00000130402	1.00911
ACTR10 ENSG00000131966	1.00958
ACTR1A ENSG00000138107	1.00354
ACTR1B ENSG00000115073	0.99344
ACTR2 ENSG00000138071	0.997427
ACTR3 ENSG00000115091	0.990459
ACTR3B ENSG00000133627	0.993072
ACTR3C ENSG00000106526	1.00787
ACTR5 ENSG00000101442	1.00692
ACTR6 ENSG00000075089	0.9931
ACTR8 ENSG00000113812	1.00973
ACTRT2 ENSG00000169717	1.0026
ACTRT3 ENSG00000184378	1.0029
ACVR1 ENSG00000115170	0.99058
ACVR1B ENSG00000135503	0.998224
ACVR1C ENSG00000123612	1.00591
ACVR2A ENSG00000121989	1.0031
ACVR2B ENSG00000114739	0.999711
ACVRL1 ENSG00000139567	1.00307
ACY1 ENSG00000243989	1.00459
ACY3 ENSG00000132744	1.0126
ACYP1 ENSG00000119640	0.995285
ACYP2 ENSG00000170634	0.990456
ADA ENSG00000196839	0.996571
ADAD1 ENSG00000164113	1.00228
ADAD2 ENSG00000140955	1.00441
ADAL ENSG00000168803	0.997441
ADAM10 ENSG00000137845	1.00175
ADAM11 ENSG00000073670	1.00378
ADAM12 ENSG00000148848	1.0031
ADAM15 ENSG00000143537	1.0174
ADAM17 ENSG00000151694	1.01188
ADAM18 ENSG00000168619	0.98825
ADAM19 ENSG00000135074	1.01251
ADAM2 ENSG00000104755	0.996054
ADAM20 ENSG00000134007	1.00343
ADAM22 ENSG00000008277	1.00673
ADAM23 ENSG00000114948	1.00913
ADAM28 ENSG00000042980	0.996396
ADAM29 ENSG00000168594	1.00057
ADAM30 ENSG00000134249	1.01516
ADAM32 ENSG00000197140	1.00099
ADAM33 ENSG00000149451	0.99511
ADAM7 ENSG00000069206	0.993851
ADAM8 ENSG00000151651	0.995709
ADAM9 ENSG00000168615	1.00247
ADAMDEC1 ENSG00000134028	0.998306
ADAMTS1 ENSG00000154734	0.998114
ADAMTS10 ENSG00000142303	1.00447
ADAMTS12 ENSG00000151388	1.00833
ADAMTS13 ENSG00000160323	0.999405
ADAMTS14 ENSG00000138316	1.00023
ADAMTS15 ENSG00000166106	0.997962
ADAMTS16 ENSG00000145536	0.994356
ADAMTS17 ENSG00000140470	0.996774
ADAMTS18 ENSG00000140873	1.00639
ADAMTS19 ENSG00000145808	0.994268
ADAMTS2 ENSG00000087116	0.994805
ADAMTS20 ENSG00000173157	0.993808
ADAMTS3 ENSG00000156140	1.00503
ADAMTS4 ENSG00000158859	0.993769
ADAMTS5 ENSG00000154736	0.994553
ADAMTS6 ENSG00000049192	0.996174
ADAMTS7 ENSG00000136378	0.995945
ADAMTS8 ENSG00000134917	1.01065
ADAMTS9 ENSG00000163638	1.00683
ADAMTSL1 ENSG00000178031	0.997583
ADAMTSL2 ENSG00000197859	0.998757
ADAMTSL3 ENSG00000156218	0.995811
ADAMTSL4 ENSG00000143382	1.00488
ADAMTSL5 ENSG00000185761	0.996978
ADAP1 ENSG00000105963	0.988435
ADAP2 ENSG00000184060	1.00279
ADAR ENSG00000160710	1.00046
ADARB1 ENSG00000197381	0.997631
ADARB2 ENSG00000185736	0.999435
ADAT1 ENSG00000065457	1.00112
ADAT2 ENSG00000189007	1.00702
ADAT3 ENSG00000213638	1.00998
ADCK1 ENSG00000063761	0.99926
ADCK2 ENSG00000133597	1.00184
ADCK3 ENSG00000163050	0.986721
ADCK4 ENSG00000123815	1.01101
ADCK5 ENSG00000173137	1.00644
ADCY1 ENSG00000164742	1.00096
ADCY10 ENSG00000143199	0.995085
ADCY2 ENSG00000078295	0.998297
ADCY3 ENSG00000138031	1.00372
ADCY4 ENSG00000129467	0.990061
ADCY5 ENSG00000173175	1.00208
ADCY6 ENSG00000174233	1.00593
ADCY7 ENSG00000121281	1.00023
ADCY8 ENSG00000155897	1.00135
ADCY9 ENSG00000162104	0.992995
ADCYAP1 ENSG00000141433	1.0013
ADCYAP1R1 ENSG00000078549	0.991899
ADD1 ENSG00000087274	0.997735
ADD2 ENSG00000075340	1.00171
ADD3 ENSG00000148700	0.992309
ADGB ENSG00000118492	0.997357
ADGRA1 ENSG00000197177	1.00042
ADGRA2 ENSG00000020181	1.00245
ADGRA3 ENSG00000152990	0.990463
ADGRB1 ENSG00000181790	0.994874
ADGRB2 ENSG00000121753	1.00288
ADGRB3 ENSG00000135298	0.99652
ADGRD1 ENSG00000111452	1.00294
ADGRD2 ENSG00000180264	0.996626
ADGRE1 ENSG00000174837	1.00916
ADGRE2 ENSG00000127507	1.00388
ADGRE3 ENSG00000131355	1.01195
ADGRE5 ENSG00000123146	0.999189
ADGRF1 ENSG00000153292	1.0031
ADGRF2 ENSG00000164393	1.00443
ADGRF3 ENSG00000173567	1.00064
ADGRF4 ENSG00000153294	0.99625
ADGRF5 ENSG00000069122	0.996348
ADGRG1 ENSG00000205336	0.996618
ADGRG2 ENSG00000173698	0.990505
ADGRG3 ENSG00000182885	0.992958
ADGRG4 ENSG00000156920	0.996885
ADGRG5 ENSG00000159618	0.993204
ADGRG6 ENSG00000112414	1.00639
ADGRG7 ENSG00000144820	0.997609
ADGRL1 ENSG00000072071	0.986306
ADGRL2 ENSG00000117114	1.00525
ADGRL3 ENSG00000150471	1.00179
ADGRL4 ENSG00000162618	1.00714
ADGRV1 ENSG00000164199	0.997912
ADH1A ENSG00000187758	1.00072
ADH1B ENSG00000196616	0.996048
ADH1C ENSG00000248144	0.990862
ADH4 ENSG00000198099	0.999404
ADH5 ENSG00000197894	1.00639
ADH6 ENSG00000172955	0.999594
ADH7 ENSG00000196344	0.986926
ADHFE1 ENSG00000147576	0.988736
ADI1 ENSG00000182551	0.993065
ADIG ENSG00000182035	0.999202
ADIPOQ ENSG00000181092	1.00282
ADIPOR1 ENSG00000159346	0.995096
ADIPOR2 ENSG00000006831	0.999978
ADIRF ENSG00000148671	0.996584
ADK ENSG00000156110	0.997527
ADM ENSG00000148926	1.00144
ADM2 ENSG00000128165	1.01104
ADM5 ENSG00000224420	0.998423
ADNP ENSG00000101126	1.00075
ADNP2 ENSG00000101544	0.993613
ADO ENSG00000181915	0.996733
ADORA1 ENSG00000163485	1.00709
ADORA2A ENSG00000128271	1.00141
ADORA2B ENSG00000170425	1.00172
ADORA3 ENSG00000282608	1.00398
ADPGK ENSG00000159322	0.995906
ADPRH ENSG00000144843	0.985197
ADPRHL1 ENSG00000153531	0.997076
ADPRHL2 ENSG00000116863	0.997174
ADPRM ENSG00000170222	1.00692
ADRA1A ENSG00000120907	1.00748
ADRA1B ENSG00000170214	1.0037
ADRA1D ENSG00000171873	0.99624
ADRA2A ENSG00000150594	0.990052
ADRA2B ENSG00000274286	0.989349
ADRA2C ENSG00000184160	1.00186
ADRB1 ENSG00000043591	0.999508
ADRB2 ENSG00000169252	0.988596
ADRB3 ENSG00000188778	1.00944
ADRM1 ENSG00000130706	0.987412
ADSL ENSG00000239900	0.988169
ADSS ENSG00000035687	1.00439
ADSSL1 ENSG00000185100	1.00195
ADTRP ENSG00000111863	1.00056
AEBP1 ENSG00000106624	0.996889
AEBP2 ENSG00000139154	1.00314
AEN ENSG00000181026	1.00203
AES ENSG00000104964	0.984086
AF011889.5 ENSG00000241489	1.00806
AF111168.1 ENSG00000280308	1.0052
AF131216.1 ENSG00000280273	0.998704
AF165138.7 ENSG00000243440	1.00279
AFAP1 ENSG00000196526	0.997928
AFAP1L1 ENSG00000157510	0.990407
AFAP1L2 ENSG00000169129	0.996832
AFF1 ENSG00000172493	0.996412
AFF2 ENSG00000155966	1.00055
AFF3 ENSG00000144218	0.995796
AFF4 ENSG00000072364	1.00062
AFG3L2 ENSG00000141385	0.998084
AFM ENSG00000079557	1.00197
AFMID ENSG00000183077	1.0092
AFP ENSG00000081051	0.997428
AFTPH ENSG00000119844	0.995811
AGA ENSG00000038002	1.00707
AGAP1 ENSG00000157985	0.996014
AGAP14P ENSG00000279058	0.984304
AGAP2 ENSG00000135439	1.00044
AGAP3 ENSG00000133612	0.993132
AGAP4 ENSG00000188234	1.00391
AGAP5 ENSG00000172650	1.00271
AGAP6 ENSG00000204149	1.00351
AGAP9 ENSG00000204172	1.00155
AGBL1 ENSG00000273540	0.995181
AGBL2 ENSG00000165923	1.0014
AGBL3 ENSG00000146856	1.01062
AGBL4 ENSG00000186094	1.00649
AGBL5 ENSG00000084693	1.00595
AGER ENSG00000204305	0.998023
AGFG1 ENSG00000173744	1.01807
AGFG2 ENSG00000106351	1.00253
AGGF1 ENSG00000164252	1.00118
AGK ENSG00000006530	1.00086
AGL ENSG00000162688	0.990278
AGMAT ENSG00000116771	1.01248
AGMO ENSG00000187546	0.996218
AGO1 ENSG00000092847	0.996586
AGO2 ENSG00000123908	1.01018
AGO3 ENSG00000126070	1.00268
AGO4 ENSG00000134698	0.997616
AGPAT1 ENSG00000204310	0.992573
AGPAT2 ENSG00000169692	1.00202
AGPAT3 ENSG00000160216	1.01439
AGPAT4 ENSG00000026652	1.00613
AGPAT5 ENSG00000155189	1.00377
AGPS ENSG00000018510	0.996061
AGR2 ENSG00000106541	0.990082
AGR3 ENSG00000173467	1.00283
AGRN ENSG00000188157	1.01161
AGRP ENSG00000159723	0.999387
AGT ENSG00000135744	1.00101
AGTPBP1 ENSG00000135049	0.994735
AGTR1 ENSG00000144891	0.999282
AGTRAP ENSG00000177674	1.00184
AGXT ENSG00000172482	0.99373
AGXT2 ENSG00000113492	1.007
AHCTF1 ENSG00000153207	0.982918
AHCY ENSG00000101444	1.00532
AHCYL1 ENSG00000168710	1.00348
AHCYL2 ENSG00000158467	1.01373
AHDC1 ENSG00000126705	1.00011
AHI1 ENSG00000135541	1.00022
AHNAK ENSG00000124942	1.00228
AHNAK2 ENSG00000185567	0.997363
AHR ENSG00000106546	0.996594
AHRR ENSG00000063438	1.00466
AHSA1 ENSG00000100591	1.00373
AHSA2 ENSG00000173209	1.00035
AHSG ENSG00000145192	1.00782
AHSP ENSG00000169877	0.999125
AICDA ENSG00000111732	0.997133
AIDA ENSG00000186063	1.00045
AIF1 ENSG00000204472	0.992527
AIF1L ENSG00000126878	1.00594
AIFM1 ENSG00000156709	1.00054
AIFM2 ENSG00000042286	0.996776
AIFM3 ENSG00000183773	1.00083
AIG1 ENSG00000146416	1.00781
AIM1 ENSG00000112297	0.995502
AIM1L ENSG00000176092	1.01543
AIM2 ENSG00000163568	0.999835
AIMP1 ENSG00000164022	1.01215
AIMP2 ENSG00000106305	0.987749
AIP ENSG00000110711	0.994092
AIPL1 ENSG00000129221	1.00307
AIRE ENSG00000160224	1.01357
AJ239318.1 ENSG00000280108	1.00672
AJAP1 ENSG00000196581	0.98746
AJUBA ENSG00000129474	1.00479
AK1 ENSG00000106992	1.00635
AK2 ENSG00000004455	1.00714
AK3 ENSG00000147853	1.00356
AK4 ENSG00000162433	1.00331
AK5 ENSG00000154027	0.9984
AK6 ENSG00000085231	0.986633
AK7 ENSG00000140057	1.00406
AK8 ENSG00000165695	1.00762
AK9 ENSG00000155085	1.0006
AKAP1 ENSG00000121057	0.991797
AKAP10 ENSG00000108599	0.999965
AKAP11 ENSG00000023516	1.0033
AKAP12 ENSG00000131016	0.998844
AKAP13 ENSG00000170776	0.999137
AKAP14 ENSG00000186471	1.00774
AKAP17A ENSG00000197976	1.00855
AKAP3 ENSG00000111254	0.996861
AKAP4 ENSG00000147081	1.01217
AKAP5 ENSG00000179841	1.00415
AKAP6 ENSG00000151320	1.00101
AKAP7 ENSG00000118507	0.996239
AKAP8 ENSG00000105127	0.994553
AKAP8L ENSG00000011243	0.998374
AKAP9 ENSG00000127914	1.00302
AKIP1 ENSG00000166452	0.999334
AKIRIN1 ENSG00000174574	0.994913
AKIRIN2 ENSG00000135334	1.00096
AKNA ENSG00000106948	0.996612
AKNAD1 ENSG00000162641	1.00906
AKR1A1 ENSG00000117448	0.984043
AKR1B1 ENSG00000085662	1.01496
AKR1B10 ENSG00000198074	1.00594
AKR1B15 ENSG00000227471	0.995466
AKR1C1 ENSG00000187134	0.993554
AKR1C2 ENSG00000151632	1.00142
AKR1C3 ENSG00000196139	1.00549
AKR1C4 ENSG00000198610	1.00435
AKR1D1 ENSG00000122787	1.00608
AKR1E2 ENSG00000165568	0.994084
AKR7A2 ENSG00000053371	0.99655
AKR7A3 ENSG00000162482	1.00158
AKR7L ENSG00000211454	1.00265
AKT1 ENSG00000142208	1.00022
AKT1S1 ENSG00000204673	1.00267
AKT2 ENSG00000105221	1.00313
AKT3 ENSG00000117020	1.00264
AKTIP ENSG00000166971	1.00311
AL023806.1 ENSG00000280184	1.00469
AL049794.1 ENSG00000280240	0.999099
AL049872.1 ENSG00000279963	0.994485
AL133475.1 ENSG00000281602	0.995435
AL135745.1 ENSG00000279654	1.00302
AL135787.1 ENSG00000283263	0.998193
AL354828.1 ENSG00000279282	1.00191
AL354828.2 ENSG00000280175	1.0043
AL356053.1 ENSG00000150076	1.00336
AL356289.1 ENSG00000279096	0.994054
AL356585.1 ENSG00000279081	1.00838
AL357140.1 ENSG00000280113	1.00903
AL358852.1 ENSG00000278899	0.998236
AL365181.1 ENSG00000280316	1.00401
AL513523.2 ENSG00000279767	1.00065
AL589743.1 ENSG00000279508	1.0085
AL590235.1 ENSG00000280230	1.00491
AL645922.1 ENSG00000279546	1.00217
ALAD ENSG00000148218	1.00079
ALAS1 ENSG00000023330	0.99755
ALAS2 ENSG00000158578	0.990448
ALB ENSG00000163631	1.00324
ALCAM ENSG00000170017	0.997908
ALDH16A1 ENSG00000161618	0.99735
ALDH18A1 ENSG00000059573	0.997748
ALDH1A1 ENSG00000165092	0.99355
ALDH1A2 ENSG00000128918	1.00711
ALDH1A3 ENSG00000184254	1.00004
ALDH1B1 ENSG00000137124	0.987378
ALDH1L1 ENSG00000144908	1.01589
ALDH1L2 ENSG00000136010	0.995913
ALDH3A1 ENSG00000108602	1.00306
ALDH3A2 ENSG00000072210	1.00017
ALDH3B1 ENSG00000006534	0.995303
ALDH3B2 ENSG00000132746	1.002
ALDH4A1 ENSG00000159423	1.00024
ALDH5A1 ENSG00000112294	0.99756
ALDH6A1 ENSG00000119711	0.992461
ALDH7A1 ENSG00000164904	1.00239
ALDH8A1 ENSG00000118514	1.00836
ALDH9A1 ENSG00000143149	1.00533
ALDOA ENSG00000149925	0.999884
ALDOB ENSG00000136872	0.995619
ALDOC ENSG00000109107	0.994375
ALG1 ENSG00000033011	1.01064
ALG10 ENSG00000139133	0.993347
ALG10B ENSG00000175548	1.00359
ALG11 ENSG00000253710	1.00791
ALG12 ENSG00000182858	0.991123
ALG13 ENSG00000101901	1.00815
ALG14 ENSG00000172339	0.990568
ALG1L ENSG00000189366	0.998959
ALG1L2 ENSG00000251287	0.991236
ALG2 ENSG00000119523	0.99662
ALG3 ENSG00000214160	0.998388
ALG5 ENSG00000120697	0.996346
ALG6 ENSG00000088035	1.0114
ALG8 ENSG00000159063	1.01698
ALG9 ENSG00000086848	0.999259
ALK ENSG00000171094	1.00594
ALKBH1 ENSG00000100601	1.00261
ALKBH2 ENSG00000189046	0.998641
ALKBH3 ENSG00000166199	1.00206
ALKBH4 ENSG00000160993	0.999769
ALKBH5 ENSG00000091542	1.00524
ALKBH6 ENSG00000239382	1.00065
ALKBH7 ENSG00000125652	0.996278
ALKBH8 ENSG00000137760	0.997979
ALLC ENSG00000151360	0.9977
ALMS1 ENSG00000116127	1.00299
ALOX12 ENSG00000108839	1.00038
ALOX12B ENSG00000179477	1.00705
ALOX15 ENSG00000161905	1.00119
ALOX15B ENSG00000179593	0.98675
ALOX5 ENSG00000012779	1.00792
ALOX5AP ENSG00000132965	1.0011
ALOXE3 ENSG00000179148	0.988726
ALPK1 ENSG00000073331	1.00824
ALPK2 ENSG00000198796	1.01363
ALPK3 ENSG00000136383	1.00939
ALPL ENSG00000162551	1.00701
ALPP ENSG00000163283	0.990935
ALS2 ENSG00000003393	0.999996
ALS2CL ENSG00000178038	0.994005
ALS2CR11 ENSG00000155754	1.01106
ALS2CR12 ENSG00000155749	1.00501
ALX1 ENSG00000180318	0.995819
ALX3 ENSG00000156150	0.995783
ALX4 ENSG00000052850	0.996819
ALYREF ENSG00000183684	1.00653
AMACR ENSG00000242110	1.0093
AMBN ENSG00000178522	1.00422
AMBP ENSG00000106927	0.999021
AMBRA1 ENSG00000110497	1.00795
AMD1 ENSG00000123505	1.00119
AMDHD1 ENSG00000139344	0.993167
AMDHD2 ENSG00000162066	0.994137
AMELX ENSG00000125363	0.998663
AMELY ENSG00000099721	0.994422
AMER1 ENSG00000184675	0.997993
AMER2 ENSG00000165566	1.00821
AMER3 ENSG00000178171	0.994995
AMFR ENSG00000159461	1.00137
AMH ENSG00000104899	0.995191
AMHR2 ENSG00000135409	1.00315
AMIGO1 ENSG00000181754	0.993018
AMIGO2 ENSG00000139211	0.998165
AMIGO3 ENSG00000176020	0.993409
AMMECR1 ENSG00000101935	1.00896
AMMECR1L ENSG00000144233	0.994215
AMN ENSG00000166126	1.00086
AMN1 ENSG00000151743	1.01028
AMOT ENSG00000126016	1.00224
AMOTL1 ENSG00000166025	1.00617
AMOTL2 ENSG00000114019	0.995139
AMPD1 ENSG00000116748	1.00694
AMPD2 ENSG00000116337	1.00045
AMPD3 ENSG00000133805	1.00675
AMPH ENSG00000078053	0.999594
AMT ENSG00000145020	1.00314
AMTN ENSG00000187689	0.991464
AMY1A ENSG00000237763	1.00526
AMY1B ENSG00000174876	1.00365
AMY1C ENSG00000187733	0.996433
AMY2A ENSG00000243480	0.998324
AMY2B ENSG00000240038	0.999898
AMZ1 ENSG00000174945	0.988049
AMZ2 ENSG00000196704	1.01973
ANAPC1 ENSG00000153107	1.01037
ANAPC10 ENSG00000164162	1.00939
ANAPC11 ENSG00000141552	1.00457
ANAPC13 ENSG00000129055	1.00165
ANAPC15 ENSG00000110200	0.998942
ANAPC16 ENSG00000166295	0.993724
ANAPC2 ENSG00000176248	1.00869
ANAPC4 ENSG00000053900	1.00674
ANAPC5 ENSG00000089053	0.994004
ANAPC7 ENSG00000196510	1.0067
ANG ENSG00000214274	0.992949
ANGEL1 ENSG00000013523	0.995583
ANGEL2 ENSG00000174606	1.00031
ANGPT1 ENSG00000154188	0.997149
ANGPT2 ENSG00000091879	1.00176
ANGPT4 ENSG00000101280	1.00317
ANGPTL1 ENSG00000116194	0.997046
ANGPTL2 ENSG00000136859	1.00009
ANGPTL3 ENSG00000132855	0.992088
ANGPTL4 ENSG00000167772	0.998715
ANGPTL5 ENSG00000187151	1.00317
ANGPTL6 ENSG00000130812	0.993258
ANGPTL7 ENSG00000171819	1.00129
ANGPTL8 ENSG00000130173	0.997021
ANHX ENSG00000227059	0.997297
ANK1 ENSG00000029534	1.00923
ANK2 ENSG00000145362	1.00397
ANK3 ENSG00000151150	1.00673
ANKAR ENSG00000151687	0.997729
ANKDD1A ENSG00000166839	0.998303
ANKDD1B ENSG00000189045	0.994282
ANKEF1 ENSG00000132623	1.00307
ANKFN1 ENSG00000153930	0.994429
ANKFY1 ENSG00000185722	0.997254
ANKH ENSG00000154122	1.00091
ANKHD1 ENSG00000131503	0.998735
ANKHD1-EIF4EBP3 ENSG00000254996	0.994996
ANKIB1 ENSG00000001629	1.00031
ANKK1 ENSG00000170209	0.995247
ANKLE1 ENSG00000160117	1.0056
ANKLE2 ENSG00000176915	1.00275
ANKMY1 ENSG00000144504	1.00272
ANKMY2 ENSG00000106524	0.988796
ANKRA2 ENSG00000164331	0.99649
ANKRD1 ENSG00000148677	1.00678
ANKRD10 ENSG00000088448	1.0004
ANKRD11 ENSG00000167522	0.994302
ANKRD12 ENSG00000101745	0.991643
ANKRD13A ENSG00000076513	0.994377
ANKRD13B ENSG00000198720	0.99852
ANKRD13C ENSG00000118454	0.999943
ANKRD13D ENSG00000172932	1.00493
ANKRD16 ENSG00000134461	0.991258
ANKRD17 ENSG00000132466	1.00199
ANKRD18A ENSG00000180071	1.00114
ANKRD18B ENSG00000230453	1.00514
ANKRD2 ENSG00000165887	0.995265
ANKRD20A1 ENSG00000260691	1.00519
ANKRD20A2 ENSG00000183148	0.99973
ANKRD20A3 ENSG00000276203	0.998645
ANKRD20A4 ENSG00000172014	0.999891
ANKRD22 ENSG00000152766	0.99505
ANKRD23 ENSG00000163126	0.996002
ANKRD24 ENSG00000089847	0.993998
ANKRD26 ENSG00000107890	1.00181
ANKRD27 ENSG00000105186	1.00436
ANKRD28 ENSG00000206560	1.00825
ANKRD29 ENSG00000154065	1.00315
ANKRD30A ENSG00000148513	0.999919
ANKRD30B ENSG00000180777	1.00014
ANKRD30BL ENSG00000163046	0.993254
ANKRD31 ENSG00000145700	1.00116
ANKRD33 ENSG00000167612	1.00036
ANKRD33B ENSG00000164236	0.989635
ANKRD34A ENSG00000272031	0.991738
ANKRD34B ENSG00000189127	0.987261
ANKRD34C ENSG00000235711	0.992432
ANKRD35 ENSG00000198483	0.998506
ANKRD36 ENSG00000135976	1.00792
ANKRD36B ENSG00000196912	0.999501
ANKRD36C ENSG00000174501	0.999901
ANKRD37 ENSG00000186352	1.00936
ANKRD39 ENSG00000213337	0.99145
ANKRD40 ENSG00000154945	1.00293
ANKRD42 ENSG00000137494	0.998859
ANKRD44 ENSG00000065413	0.999261
ANKRD45 ENSG00000183831	0.999499
ANKRD46 ENSG00000186106	1.00392
ANKRD49 ENSG00000168876	0.990673
ANKRD50 ENSG00000151458	1.00076
ANKRD52 ENSG00000139645	1.00579
ANKRD53 ENSG00000144031	0.999296
ANKRD54 ENSG00000100124	1.00322
ANKRD55 ENSG00000164512	0.999745
ANKRD6 ENSG00000135299	1.00415
ANKRD61 ENSG00000157999	0.997856
ANKRD62 ENSG00000181626	0.996951
ANKRD65 ENSG00000235098	0.998546
ANKRD66 ENSG00000230062	0.992069
ANKRD7 ENSG00000106013	0.997209
ANKRD9 ENSG00000156381	0.997953
ANKS1A ENSG00000064999	1.01095
ANKS1B ENSG00000185046	1.00768
ANKS3 ENSG00000168096	0.991301
ANKS4B ENSG00000175311	1.00169
ANKS6 ENSG00000165138	1.00381
ANKUB1 ENSG00000206199	0.993816
ANKZF1 ENSG00000163516	1.00617
ANLN ENSG00000011426	0.99994
ANO1 ENSG00000131620	0.993261
ANO10 ENSG00000160746	0.997591
ANO2 ENSG00000047617	1.00266
ANO3 ENSG00000134343	0.998588
ANO4 ENSG00000151572	1.01165
ANO5 ENSG00000171714	1.00443
ANO6 ENSG00000177119	0.998269
ANO7 ENSG00000146205	0.999474
ANO8 ENSG00000074855	1.00038
ANO9 ENSG00000185101	1.00911
ANOS1 ENSG00000011201	0.995587
ANP32A ENSG00000140350	1.00128
ANP32B ENSG00000136938	1.00184
ANP32D ENSG00000139223	0.989773
ANP32E ENSG00000143401	1.01084
ANPEP ENSG00000166825	1.00335
ANTXR1 ENSG00000169604	0.996803
ANTXR2 ENSG00000163297	0.994702
ANTXRL ENSG00000274209	0.99111
ANXA1 ENSG00000135046	0.991575
ANXA10 ENSG00000109511	1.00978
ANXA11 ENSG00000122359	1.00307
ANXA13 ENSG00000104537	0.99861
ANXA2 ENSG00000182718	1.00647
ANXA2R ENSG00000177721	0.997873
ANXA3 ENSG00000138772	1.00183
ANXA4 ENSG00000196975	0.997774
ANXA5 ENSG00000164111	0.994956
ANXA6 ENSG00000197043	0.99618
ANXA7 ENSG00000138279	0.990319
ANXA8 ENSG00000265190	1.00464
ANXA8L1 ENSG00000264230	0.996909
ANXA9 ENSG00000143412	1.00854
AOAH ENSG00000136250	1.00729
AOC1 ENSG00000002726	0.992534
AOC2 ENSG00000131480	1.00087
AOC3 ENSG00000131471	1.00406
AOX1 ENSG00000138356	0.992226
AP000275.65 ENSG00000265590	1.00618
AP000295.9 ENSG00000249624	1.00199
AP000304.12 ENSG00000249209	1.00325
AP000349.2 ENSG00000280178	0.993966
AP000350.10 ENSG00000251357	0.993284
AP000687.1 ENSG00000280170	0.9968
AP000721.4 ENSG00000256100	1.00012
AP000769.1 ENSG00000279576	0.99428
AP000866.1 ENSG00000279342	1.00332
AP001888.1 ENSG00000281781	0.999055
AP002962.1 ENSG00000279906	1.00976
AP006285.2 ENSG00000278919	1.00051
AP1AR ENSG00000138660	0.999021
AP1B1 ENSG00000100280	0.999822
AP1G1 ENSG00000166747	0.998853
AP1G2 ENSG00000213983	1.00231
AP1M1 ENSG00000072958	0.997067
AP1M2 ENSG00000129354	1.01073
AP1S1 ENSG00000106367	0.993576
AP1S2 ENSG00000182287	1.00509
AP1S3 ENSG00000152056	0.99525
AP2A1 ENSG00000196961	1.00157
AP2A2 ENSG00000183020	0.995085
AP2B1 ENSG00000006125	1.00334
AP2M1 ENSG00000161203	1.00519
AP2S1 ENSG00000042753	0.9982
AP3B1 ENSG00000132842	0.997135
AP3B2 ENSG00000103723	1.0009
AP3D1 ENSG00000065000	0.991788
AP3M1 ENSG00000185009	1.00169
AP3M2 ENSG00000070718	0.998745
AP3S1 ENSG00000177879	1.00533
AP3S2 ENSG00000157823	1.00576
AP4B1 ENSG00000134262	1.00338
AP4E1 ENSG00000081014	1.00993
AP4M1 ENSG00000221838	1.00097
AP4S1 ENSG00000100478	1.00263
AP5B1 ENSG00000254470	1.00239
AP5M1 ENSG00000053770	0.994273
AP5S1 ENSG00000125843	0.996285
AP5Z1 ENSG00000242802	0.996937
APAF1 ENSG00000120868	0.988441
APBA1 ENSG00000107282	0.996855
APBA2 ENSG00000034053	0.988826
APBA3 ENSG00000011132	1.00198
APBB1 ENSG00000166313	1.00237
APBB1IP ENSG00000077420	1.0055
APBB2 ENSG00000163697	1.00553
APBB3 ENSG00000113108	1.00719
APC ENSG00000134982	1.00744
APC2 ENSG00000115266	1.00776
APCDD1 ENSG00000154856	1.01776
APCDD1L ENSG00000198768	1.00715
APCS ENSG00000132703	1.0052
APEH ENSG00000164062	0.997503
APELA ENSG00000248329	0.990902
APEX1 ENSG00000100823	0.998117
APEX2 ENSG00000169188	1.00942
APH1A ENSG00000117362	0.997226
APH1B ENSG00000138613	1.00667
API5 ENSG00000166181	0.997506
APIP ENSG00000149089	0.987872
APITD1 ENSG00000175279	1.00025
APITD1-CORT ENSG00000251503	0.994432
APLF ENSG00000169621	0.994943
APLN ENSG00000171388	0.991777
APLNR ENSG00000134817	0.999057
APLP1 ENSG00000105290	0.987974
APLP2 ENSG00000084234	1.00215
APMAP ENSG00000101474	0.994171
APOA1 ENSG00000118137	1.00467
APOA2 ENSG00000158874	1.00361
APOB ENSG00000084674	1.00012
APOBEC1 ENSG00000111701	0.99736
APOBEC2 ENSG00000124701	1.00245
APOBEC3A ENSG00000128383	1.00434
APOBEC3B ENSG00000179750	1.00499
APOBEC3C ENSG00000244509	0.986856
APOBEC3D ENSG00000243811	1.01205
APOBEC3F ENSG00000128394	0.994234
APOBEC3G ENSG00000239713	0.98979
APOBEC3H ENSG00000100298	0.999318
APOBEC4 ENSG00000173627	0.997978
APOBR ENSG00000184730	1.00576
APOC1 ENSG00000130208	0.998736
APOC2 ENSG00000234906	0.983935
APOC3 ENSG00000110245	0.99826
APOC4 ENSG00000267467	1.00368
APOD ENSG00000189058	0.99563
APOE ENSG00000130203	1.00867
APOF ENSG00000175336	1.01124
APOH ENSG00000091583	1.0049
APOL1 ENSG00000100342	1.0035
APOL2 ENSG00000128335	0.991433
APOL3 ENSG00000128284	0.994699
APOL4 ENSG00000100336	1.00466
APOL6 ENSG00000221963	0.994735
APOLD1 ENSG00000178878	1.00528
APOM ENSG00000204444	0.999202
APOO ENSG00000184831	1.00645
APOOL ENSG00000155008	0.999833
APP ENSG00000142192	0.99711
APPBP2 ENSG00000062725	1.00558
APPL1 ENSG00000157500	1.00526
APPL2 ENSG00000136044	0.999143
APRT ENSG00000198931	0.99719
APTX ENSG00000137074	1.00405
AQP1 ENSG00000240583	0.998638
AQP10 ENSG00000143595	0.995021
AQP11 ENSG00000178301	0.990156
AQP12A ENSG00000184945	1.00559
AQP12B ENSG00000185176	1.01359
AQP2 ENSG00000167580	0.996854
AQP3 ENSG00000165272	1.00309
AQP4 ENSG00000171885	1.00003
AQP5 ENSG00000161798	0.997382
AQP6 ENSG00000086159	0.998519
AQP7 ENSG00000165269	1.00414
AQP8 ENSG00000103375	0.996818
AQP9 ENSG00000103569	1.00421
AQR ENSG00000021776	1.00338
AR ENSG00000169083	1.00374
ARAF ENSG00000078061	0.998577
ARAP1 ENSG00000186635	0.996842
ARAP2 ENSG00000047365	0.99749
ARAP3 ENSG00000120318	0.995631
ARC ENSG00000198576	0.999265
ARCN1 ENSG00000095139	0.996767
AREG ENSG00000109321	0.987882
AREL1 ENSG00000119682	1.00377
ARF1 ENSG00000143761	0.989444
ARF3 ENSG00000134287	1.0046
ARF4 ENSG00000168374	0.991321
ARF5 ENSG00000004059	0.99117
ARF6 ENSG00000165527	0.986638
ARFGAP1 ENSG00000101199	0.978606
ARFGAP2 ENSG00000149182	1.00418
ARFGAP3 ENSG00000242247	0.9905
ARFGEF1 ENSG00000066777	0.995316
ARFGEF2 ENSG00000124198	0.988781
ARFGEF3 ENSG00000112379	1.00225
ARFIP1 ENSG00000164144	0.993422
ARFIP2 ENSG00000132254	1.00187
ARFRP1 ENSG00000101246	1.00107
ARG1 ENSG00000118520	1.00337
ARG2 ENSG00000081181	0.993406
ARGFX ENSG00000186103	0.997167
ARGLU1 ENSG00000134884	0.998933
ARHGAP1 ENSG00000175220	1.00401
ARHGAP10 ENSG00000071205	0.992207
ARHGAP11A ENSG00000198826	0.99655
ARHGAP11B ENSG00000187951	1.01131
ARHGAP12 ENSG00000165322	0.993719
ARHGAP15 ENSG00000075884	0.998281
ARHGAP17 ENSG00000140750	1.00263
ARHGAP18 ENSG00000146376	0.996515
ARHGAP19 ENSG00000213390	0.994422
ARHGAP20 ENSG00000137727	0.997122
ARHGAP21 ENSG00000107863	0.997961
ARHGAP22 ENSG00000128805	0.997166
ARHGAP23 ENSG00000275832	1.01118
ARHGAP24 ENSG00000138639	0.995629
ARHGAP25 ENSG00000163219	1.00308
ARHGAP26 ENSG00000145819	0.996718
ARHGAP27 ENSG00000159314	0.998393
ARHGAP28 ENSG00000088756	0.997593
ARHGAP29 ENSG00000137962	1.00124
ARHGAP30 ENSG00000186517	1.00245
ARHGAP31 ENSG00000031081	0.995346
ARHGAP32 ENSG00000134909	0.9922
ARHGAP33 ENSG00000004777	0.994148
ARHGAP35 ENSG00000160007	1.00769
ARHGAP36 ENSG00000147256	0.993542
ARHGAP39 ENSG00000147799	1.00484
ARHGAP4 ENSG00000089820	1.0052
ARHGAP40 ENSG00000124143	1.0118
ARHGAP42 ENSG00000165895	1.0025
ARHGAP44 ENSG00000006740	1.00337
ARHGAP45 ENSG00000180448	0.996037
ARHGAP5 ENSG00000100852	0.995973
ARHGAP6 ENSG00000047648	0.988345
ARHGAP8 ENSG00000241484	0.993424
ARHGAP9 ENSG00000123329	0.994926
ARHGDIA ENSG00000141522	0.999485
ARHGDIB ENSG00000111348	0.989456
ARHGDIG ENSG00000242173	1.0044
ARHGEF1 ENSG00000076928	1.00133
ARHGEF10 ENSG00000104728	1.0054
ARHGEF10L ENSG00000074964	1.00964
ARHGEF11 ENSG00000132694	1.00504
ARHGEF12 ENSG00000196914	1.00443
ARHGEF15 ENSG00000198844	1.00084
ARHGEF16 ENSG00000130762	0.991948
ARHGEF17 ENSG00000110237	1.009
ARHGEF18 ENSG00000104880	1.00537
ARHGEF19 ENSG00000142632	0.99759
ARHGEF2 ENSG00000116584	0.99529
ARHGEF25 ENSG00000240771	0.998481
ARHGEF26 ENSG00000114790	0.992943
ARHGEF28 ENSG00000214944	0.987618
ARHGEF3 ENSG00000163947	0.999756
ARHGEF33 ENSG00000214694	0.994572
ARHGEF35 ENSG00000213214	1.01085
ARHGEF37 ENSG00000183111	0.997681
ARHGEF38 ENSG00000236699	0.992997
ARHGEF39 ENSG00000137135	0.994654
ARHGEF4 ENSG00000136002	1.00298
ARHGEF40 ENSG00000165801	0.999764
ARHGEF5 ENSG00000050327	0.998677
ARHGEF6 ENSG00000129675	0.998939
ARHGEF7 ENSG00000102606	1.00422
ARHGEF9 ENSG00000131089	0.996794
ARID1A ENSG00000117713	0.993063
ARID1B ENSG00000049618	0.99075
ARID2 ENSG00000189079	0.990722
ARID3A ENSG00000116017	1.00525
ARID3B ENSG00000179361	1.00706
ARID4A ENSG00000032219	0.98747
ARID4B ENSG00000054267	0.99595
ARID5A ENSG00000196843	1.00646
ARID5B ENSG00000150347	0.999174
ARIH1 ENSG00000166233	0.992848
ARIH2 ENSG00000177479	0.997244
ARIH2OS ENSG00000221883	1.00322
ARL1 ENSG00000120805	0.993264
ARL10 ENSG00000175414	0.997846
ARL11 ENSG00000152213	0.997107
ARL13B ENSG00000169379	1.01276
ARL14 ENSG00000179674	0.998345
ARL14EP ENSG00000152219	0.995385
ARL15 ENSG00000185305	1.00045
ARL16 ENSG00000214087	0.993423
ARL17A ENSG00000185829	1.00573
ARL17B ENSG00000228696	0.991032
ARL2 ENSG00000213465	1.0124
ARL2BP ENSG00000102931	0.996598
ARL3 ENSG00000138175	0.99636
ARL4A ENSG00000122644	0.998858
ARL4C ENSG00000188042	1.00264
ARL4D ENSG00000175906	1.00506
ARL5A ENSG00000162980	1.00518
ARL5B ENSG00000165997	1.00033
ARL5C ENSG00000141748	0.996018
ARL6 ENSG00000113966	0.992978
ARL6IP1 ENSG00000170540	1.00264
ARL6IP4 ENSG00000182196	1.00939
ARL6IP5 ENSG00000144746	0.988153
ARL6IP6 ENSG00000177917	0.998591
ARL8A ENSG00000143862	0.998238
ARL8B ENSG00000134108	0.99998
ARL9 ENSG00000196503	1.00073
ARMC1 ENSG00000104442	1.0028
ARMC10 ENSG00000170632	1.00235
ARMC12 ENSG00000157343	0.998136
ARMC2 ENSG00000118690	1.00075
ARMC3 ENSG00000165309	0.99255
ARMC4 ENSG00000169126	1.00735
ARMC5 ENSG00000140691	0.997452
ARMC6 ENSG00000105676	1.00863
ARMC7 ENSG00000125449	1.00121
ARMC8 ENSG00000114098	0.999439
ARMC9 ENSG00000135931	1.00295
ARMCX1 ENSG00000126947	1.00344
ARMCX2 ENSG00000184867	0.99052
ARMCX3 ENSG00000102401	0.996916
ARMCX4 ENSG00000196440	1.00122
ARMCX5 ENSG00000125962	0.999976
ARMCX6 ENSG00000198960	1.00182
ARMS2 ENSG00000254636	0.992703
ARMT1 ENSG00000146476	0.990615
ARNT ENSG00000143437	1.00383
ARNT2 ENSG00000172379	0.997705
ARNTL ENSG00000133794	1.00115
ARNTL2 ENSG00000029153	0.995815
ARPC1A ENSG00000241685	0.995977
ARPC1B ENSG00000130429	1.00751
ARPC2 ENSG00000163466	1.00789
ARPC3 ENSG00000111229	1.0041
ARPC4 ENSG00000241553	1.00573
ARPC5 ENSG00000162704	1.00562
ARPC5L ENSG00000136950	0.989513
ARPIN ENSG00000242498	0.997873
ARPP19 ENSG00000128989	0.996116
ARPP21 ENSG00000172995	1.00564
ARRB1 ENSG00000137486	1.00551
ARRB2 ENSG00000141480	1.00954
ARRDC1 ENSG00000197070	0.988066
ARRDC2 ENSG00000105643	0.989695
ARRDC3 ENSG00000113369	0.993829
ARRDC4 ENSG00000140450	1.00558
ARRDC5 ENSG00000205784	0.997822
ARSA ENSG00000100299	1.007
ARSB ENSG00000113273	0.995766
ARSD ENSG00000006756	0.997323
ARSE ENSG00000157399	0.999536
ARSF ENSG00000062096	1.00483
ARSG ENSG00000141337	1.00421
ARSI ENSG00000183876	0.994126
ARSJ ENSG00000180801	1.00019
ARSK ENSG00000164291	1.00093
ART3 ENSG00000156219	0.999759
ART4 ENSG00000111339	1.00242
ART5 ENSG00000167311	1.00599
ARTN ENSG00000117407	1.00306
ARV1 ENSG00000173409	0.99187
ARVCF ENSG00000099889	0.99091
ARX ENSG00000004848	1.00317
AS3MT ENSG00000214435	1.00561
ASAH1 ENSG00000104763	1.00493
ASAH2 ENSG00000188611	1.01228
ASAH2B ENSG00000204147	1.00453
ASAP1 ENSG00000153317	0.992093
ASAP2 ENSG00000151693	1.00151
ASAP3 ENSG00000088280	1.01583
ASB1 ENSG00000065802	1.00217
ASB10 ENSG00000146926	0.995111
ASB11 ENSG00000165192	1.00352
ASB12 ENSG00000198881	0.998249
ASB13 ENSG00000196372	0.98805
ASB14 ENSG00000239388	1.00165
ASB15 ENSG00000146809	1.00266
ASB16 ENSG00000161664	1.00079
ASB17 ENSG00000154007	1.0154
ASB18 ENSG00000182177	0.995868
ASB2 ENSG00000100628	0.995578
ASB3 ENSG00000115239	0.99314
ASB4 ENSG00000005981	1.00159
ASB5 ENSG00000164122	0.996097
ASB6 ENSG00000148331	0.992516
ASB7 ENSG00000183475	0.986885
ASB8 ENSG00000177981	1.00777
ASB9 ENSG00000102048	0.999269
ASCC1 ENSG00000138303	1.00505
ASCC2 ENSG00000100325	1.00886
ASCC3 ENSG00000112249	0.99378
ASCL1 ENSG00000139352	0.99478
ASCL2 ENSG00000183734	1.00578
ASCL3 ENSG00000176009	0.992797
ASCL4 ENSG00000187855	1.00458
ASCL5 ENSG00000232237	0.999578
ASF1A ENSG00000111875	0.999546
ASF1B ENSG00000105011	0.995592
ASGR1 ENSG00000141505	0.997974
ASGR2 ENSG00000161944	1.00879
ASH1L ENSG00000116539	0.995883
ASH2L ENSG00000129691	0.994162
ASIC1 ENSG00000110881	0.997244
ASIC2 ENSG00000108684	0.99636
ASIC3 ENSG00000213199	1.00417
ASIC4 ENSG00000072182	1.00458
ASIC5 ENSG00000256394	1.01398
ASIP ENSG00000101440	0.998034
ASL ENSG00000126522	0.990631
ASMT ENSG00000196433	1.00413
ASMTL ENSG00000169093	0.997839
ASNA1 ENSG00000198356	0.991112
ASNS ENSG00000070669	1.00351
ASNSD1 ENSG00000138381	1.00266
ASPA ENSG00000108381	0.993526
ASPDH ENSG00000204653	1.00336
ASPG ENSG00000166183	0.985047
ASPH ENSG00000198363	1.00354
ASPHD1 ENSG00000174939	0.992805
ASPHD2 ENSG00000128203	0.993084
ASPM ENSG00000066279	0.999997
ASPN ENSG00000106819	0.99264
ASPRV1 ENSG00000244617	1.00915
ASPSCR1 ENSG00000169696	1.00002
ASRGL1 ENSG00000162174	0.997374
ASS1 ENSG00000130707	1.00234
ASTE1 ENSG00000034533	0.990034
ASTN1 ENSG00000152092	1.00173
ASTN2 ENSG00000148219	0.993536
ASUN ENSG00000064102	1.00486
ASXL1 ENSG00000171456	0.990986
ASXL2 ENSG00000143970	1.01188
ASXL3 ENSG00000141431	1.00408
ASZ1 ENSG00000154438	0.9964
ATAD1 ENSG00000138138	1.01005
ATAD2 ENSG00000156802	0.992826
ATAD2B ENSG00000119778	1.00452
ATAD3A ENSG00000197785	0.994968
ATAD3B ENSG00000160072	1.00298
ATAD3C ENSG00000215915	1.00499
ATAD5 ENSG00000176208	0.994956
ATAT1 ENSG00000137343	0.995986
ATCAY ENSG00000167654	0.990285
ATE1 ENSG00000107669	0.996544
ATF1 ENSG00000123268	1.00473
ATF2 ENSG00000115966	1.00329
ATF3 ENSG00000162772	1.00362
ATF4 ENSG00000128272	1
ATF5 ENSG00000169136	1.00387
ATF6 ENSG00000118217	1.00177
ATF6B ENSG00000213676	1.00127
ATF7 ENSG00000170653	1.00153
ATF7IP ENSG00000171681	0.993898
ATF7IP2 ENSG00000166669	1.00321
ATG10 ENSG00000152348	1.00712
ATG101 ENSG00000123395	1.00268
ATG12 ENSG00000145782	1.01161
ATG13 ENSG00000175224	1.00497
ATG14 ENSG00000126775	1.00995
ATG16L1 ENSG00000085978	1.00761
ATG16L2 ENSG00000168010	0.998051
ATG2A ENSG00000110046	1.0066
ATG2B ENSG00000066739	0.993797
ATG3 ENSG00000144848	0.992445
ATG4A ENSG00000101844	1.00898
ATG4B ENSG00000168397	1.0044
ATG4C ENSG00000125703	1.00276
ATG4D ENSG00000130734	0.99532
ATG5 ENSG00000057663	0.998886
ATG7 ENSG00000197548	0.999134
ATG9A ENSG00000198925	1.00659
ATG9B ENSG00000181652	1.01265
ATHL1 ENSG00000142102	0.990641
ATIC ENSG00000138363	0.987468
ATL1 ENSG00000198513	0.998417
ATL2 ENSG00000119787	0.996772
ATL3 ENSG00000184743	0.990613
ATM ENSG00000149311	1.00076
ATMIN ENSG00000166454	0.998461
ATN1 ENSG00000111676	0.997757
ATOH1 ENSG00000172238	0.993798
ATOH7 ENSG00000179774	0.997787
ATOH8 ENSG00000168874	1.01135
ATOX1 ENSG00000177556	1.00007
ATP10A ENSG00000206190	1.00195
ATP10B ENSG00000118322	1.00152
ATP10D ENSG00000145246	0.995907
ATP11A ENSG00000068650	1.01004
ATP11B ENSG00000058063	0.997409
ATP11C ENSG00000101974	1.00969
ATP12A ENSG00000075673	0.995897
ATP13A1 ENSG00000105726	0.99087
ATP13A2 ENSG00000159363	0.996817
ATP13A3 ENSG00000133657	0.99665
ATP13A4 ENSG00000127249	0.991269
ATP13A5 ENSG00000187527	1.0065
ATP1A1 ENSG00000163399	0.994268
ATP1A2 ENSG00000018625	0.998207
ATP1A3 ENSG00000105409	1.00842
ATP1A4 ENSG00000132681	0.996251
ATP1B1 ENSG00000143153	0.994169
ATP1B2 ENSG00000129244	0.987327
ATP1B3 ENSG00000069849	1.00096
ATP1B4 ENSG00000101892	1.00225
ATP23 ENSG00000166896	1.0047
ATP2A1 ENSG00000196296	1.00762
ATP2A2 ENSG00000174437	1.00603
ATP2A3 ENSG00000074370	1.00144
ATP2B1 ENSG00000070961	0.995556
ATP2B2 ENSG00000157087	1.00575
ATP2B3 ENSG00000067842	0.995464
ATP2B4 ENSG00000058668	1.00668
ATP2C1 ENSG00000017260	0.992479
ATP2C2 ENSG00000064270	1.00078
ATP4A ENSG00000105675	1.00995
ATP4B ENSG00000186009	1.00912
ATP5J2-PTCD1 ENSG00000248919	0.996234
ATP5SL ENSG00000105341	1.00577
ATP6AP1 ENSG00000071553	0.99032
ATP6AP1L ENSG00000205464	0.999931
ATP6AP2 ENSG00000182220	1.00387
ATP6V0A1 ENSG00000033627	0.997561
ATP6V0A2 ENSG00000185344	1.00511
ATP6V0A4 ENSG00000105929	0.99883
ATP6V0B ENSG00000117410	1.00976
ATP6V0C ENSG00000185883	1.00502
ATP6V0D1 ENSG00000159720	1.01017
ATP6V0D2 ENSG00000147614	1.00325
ATP6V0E1 ENSG00000113732	1.01672
ATP6V0E2 ENSG00000171130	0.995564
ATP6V1A ENSG00000114573	1.00525
ATP6V1B1 ENSG00000116039	1.00199
ATP6V1B2 ENSG00000147416	0.998091
ATP6V1C1 ENSG00000155097	1.00433
ATP6V1C2 ENSG00000143882	1.00953
ATP6V1D ENSG00000100554	0.995172
ATP6V1E1 ENSG00000131100	0.992517
ATP6V1E2 ENSG00000250565	1.0093
ATP6V1F ENSG00000128524	0.997832
ATP6V1G1 ENSG00000136888	1.00085
ATP6V1G2 ENSG00000213760	1.00355
ATP6V1G3 ENSG00000151418	0.99267
ATP6V1H ENSG00000047249	1.00679
ATP7A ENSG00000165240	1.0047
ATP7B ENSG00000123191	1.00371
ATP8A1 ENSG00000124406	1.0017
ATP8A2 ENSG00000132932	0.984119
ATP8B1 ENSG00000081923	0.999229
ATP8B2 ENSG00000143515	0.996929
ATP8B3 ENSG00000130270	1.01433
ATP8B4 ENSG00000104043	0.999719
ATP9A ENSG00000054793	0.99993
ATP9B ENSG00000166377	1.00188
ATPIF1 ENSG00000130770	0.997989
ATR ENSG00000175054	1.00907
ATRAID ENSG00000138085	0.989983
ATRIP ENSG00000164053	0.990803
ATRIP ENSG00000282827	1.00784
ATRN ENSG00000088812	0.981024
ATRNL1 ENSG00000107518	0.997761
ATRX ENSG00000085224	0.996781
ATXN1 ENSG00000124788	1.0013
ATXN10 ENSG00000130638	1.00753
ATXN1L ENSG00000224470	0.994818
ATXN2 ENSG00000204842	0.999424
ATXN2L ENSG00000168488	0.987786
ATXN3 ENSG00000066427	1.0048
ATXN3L ENSG00000123594	0.999631
ATXN7 ENSG00000163635	0.997389
ATXN7L1 ENSG00000146776	0.994662
ATXN7L2 ENSG00000162650	1.00814
ATXN7L3 ENSG00000087152	0.990437
ATXN7L3B ENSG00000253719	1.00957
AUH ENSG00000148090	0.996994
AUNIP ENSG00000127423	1.00073
AUP1 ENSG00000115307	1.00426
AURKA ENSG00000087586	0.991012
AURKAIP1 ENSG00000175756	0.998093
AURKB ENSG00000178999	0.991448
AURKC ENSG00000105146	1.00006
AUTS2 ENSG00000158321	0.993319
AVEN ENSG00000169857	0.999309
AVIL ENSG00000135407	0.981823
AVL9 ENSG00000105778	0.991933
AVP ENSG00000101200	0.99128
AVPI1 ENSG00000119986	0.991301
AVPR1A ENSG00000166148	1.0012
AVPR1B ENSG00000198049	1.00576
AVPR2 ENSG00000126895	1.00927
AXDND1 ENSG00000162779	0.998738
AXIN1 ENSG00000103126	1.00009
AXIN2 ENSG00000168646	1.00396
AXL ENSG00000167601	1.00354
AZGP1 ENSG00000160862	0.995608
AZI2 ENSG00000163512	1.00365
AZIN1 ENSG00000155096	0.999258
AZIN2 ENSG00000142920	1.00307
AZU1 ENSG00000172232	0.992209
B2M ENSG00000166710	1.0095
B3GALNT1 ENSG00000169255	0.989784
B3GALNT2 ENSG00000162885	0.987558
B3GALT1 ENSG00000172318	0.991687
B3GALT2 ENSG00000162630	0.991584
B3GALT4 ENSG00000235863	1.01492
B3GALT5 ENSG00000183778	0.995374
B3GALT6 ENSG00000176022	1.00204
B3GAT1 ENSG00000109956	0.997926
B3GAT2 ENSG00000112309	1.01674
B3GAT3 ENSG00000149541	0.996477
B3GLCT ENSG00000187676	0.99734
B3GNT2 ENSG00000170340	0.99228
B3GNT3 ENSG00000179913	1.00262
B3GNT4 ENSG00000176383	1.00142
B3GNT5 ENSG00000176597	0.98926
B3GNT6 ENSG00000198488	1.00822
B3GNT7 ENSG00000156966	0.998528
B3GNT8 ENSG00000177191	1.00585
B3GNT9 ENSG00000237172	0.997419
B3GNTL1 ENSG00000175711	0.998261
B4GALNT1 ENSG00000135454	0.999332
B4GALNT2 ENSG00000167080	1.00075
B4GALNT3 ENSG00000139044	0.994295
B4GALNT4 ENSG00000182272	1.00456
B4GALT1 ENSG00000086062	1.00028
B4GALT2 ENSG00000117411	1.00612
B4GALT3 ENSG00000158850	0.991377
B4GALT4 ENSG00000121578	0.99887
B4GALT5 ENSG00000158470	1.0195
B4GALT6 ENSG00000118276	0.99844
B4GALT7 ENSG00000027847	1.00607
B4GAT1 ENSG00000174684	0.984304
B9D1 ENSG00000108641	1.0059
B9D2 ENSG00000123810	1.00252
BAALC ENSG00000164929	1.00192
BAAT ENSG00000136881	0.989422
BABAM1 ENSG00000105393	0.997047
BACE1 ENSG00000186318	0.989739
BACE2 ENSG00000182240	1.00521
BACH1 ENSG00000156273	1.00898
BACH2 ENSG00000112182	1.00441
BAD ENSG00000002330	1.00989
BAG1 ENSG00000107262	1.00856
BAG2 ENSG00000112208	1.00578
BAG3 ENSG00000151929	1.00097
BAG4 ENSG00000156735	1.00354
BAG5 ENSG00000166170	1.00681
BAG6 ENSG00000204463	0.992836
BAHCC1 ENSG00000266074	1.00345
BAHD1 ENSG00000140320	0.999598
BAIAP2 ENSG00000175866	0.989053
BAIAP2L1 ENSG00000006453	0.997335
BAIAP2L2 ENSG00000128298	0.991859
BAIAP3 ENSG00000007516	0.994642
BAK1 ENSG00000030110	0.994752
BAMBI ENSG00000095739	0.996955
BANF1 ENSG00000175334	0.993417
BANF2 ENSG00000125888	1.00166
BANK1 ENSG00000153064	0.998626
BANP ENSG00000172530	0.996282
BAP1 ENSG00000163930	0.996936
BARD1 ENSG00000138376	0.996763
BARHL2 ENSG00000143032	0.999264
BARX1 ENSG00000131668	0.992427
BARX2 ENSG00000043039	0.996184
BASP1 ENSG00000176788	1.00387
BATF ENSG00000156127	0.995046
BATF2 ENSG00000168062	0.997699
BATF3 ENSG00000123685	0.993171
BAX ENSG00000087088	0.991649
BAZ1A ENSG00000198604	0.999105
BAZ1B ENSG00000009954	0.999544
BAZ2A ENSG00000076108	0.994801
BAZ2B ENSG00000123636	0.999345
BBC3 ENSG00000105327	0.995081
BBIP1 ENSG00000214413	1.00725
BBOF1 ENSG00000119636	1.0027
BBOX1 ENSG00000129151	1.01042
BBS1 ENSG00000174483	1.01168
BBS10 ENSG00000179941	1.0042
BBS12 ENSG00000181004	1.0088
BBS2 ENSG00000125124	0.999798
BBS4 ENSG00000140463	1.00584
BBS5 ENSG00000163093	0.996849
BBS7 ENSG00000138686	0.993737
BBS9 ENSG00000122507	0.995323
BBX ENSG00000114439	0.993214
BCAM ENSG00000187244	1.00298
BCAN ENSG00000132692	1.00876
BCAP29 ENSG00000075790	0.993005
BCAP31 ENSG00000185825	1.01714
BCAR1 ENSG00000050820	1.0007
BCAR3 ENSG00000137936	1.00456
BCAS1 ENSG00000064787	1.00371
BCAS2 ENSG00000116752	1.00534
BCAS3 ENSG00000141376	0.994101
BCAS4 ENSG00000124243	0.997539
BCAT1 ENSG00000060982	0.995264
BCAT2 ENSG00000105552	1.00391
BCCIP ENSG00000107949	0.986929
BCDIN3D ENSG00000186666	1.00288
BCHE ENSG00000114200	0.991973
BCKDHA ENSG00000248098	1.00416
BCKDHB ENSG00000083123	1.00375
BCKDK ENSG00000103507	1.00868
BCL10 ENSG00000142867	1.00132
BCL11A ENSG00000119866	0.998479
BCL11B ENSG00000127152	1.00015
BCL2 ENSG00000171791	1.00155
BCL2A1 ENSG00000140379	1.00423
BCL2L1 ENSG00000171552	1.00645
BCL2L10 ENSG00000137875	0.996706
BCL2L11 ENSG00000153094	0.999023
BCL2L12 ENSG00000126453	1.00219
BCL2L13 ENSG00000099968	0.998364
BCL2L14 ENSG00000121380	0.998773
BCL2L15 ENSG00000188761	0.998651
BCL2L2 ENSG00000129473	1.00907
BCL2L2-PABPN1 ENSG00000258643	0.994597
BCL3 ENSG00000069399	1.00326
BCL6 ENSG00000113916	0.996887
BCL6B ENSG00000161940	1.00375
BCL7A ENSG00000110987	1.00092
BCL7B ENSG00000106635	1.01382
BCL7C ENSG00000099385	0.993633
BCL9 ENSG00000116128	1.00396
BCL9L ENSG00000186174	0.99811
BCLAF1 ENSG00000029363	1.0003
BCO1 ENSG00000135697	0.992845
BCO2 ENSG00000197580	1.0022
BCOR ENSG00000183337	0.999687
BCORL1 ENSG00000085185	0.992814
BCR ENSG00000186716	0.996165
BCS1L ENSG00000074582	0.99735
BDH1 ENSG00000161267	0.993412
BDH2 ENSG00000164039	1.00488
BDKRB1 ENSG00000100739	1.00556
BDKRB2 ENSG00000168398	0.996753
BDNF ENSG00000176697	0.998116
BDP1 ENSG00000145734	1.00496
BEAN1 ENSG00000166546	0.995924
BECN1 ENSG00000126581	0.988082
BEGAIN ENSG00000183092	0.992923
BEND2 ENSG00000177324	0.98723
BEND3 ENSG00000178409	1.00263
BEND4 ENSG00000188848	1.00258
BEND5 ENSG00000162373	1.00367
BEND6 ENSG00000151917	0.986111
BEND7 ENSG00000165626	1.00542
BEST1 ENSG00000167995	0.9954
BEST2 ENSG00000039987	0.996219
BEST3 ENSG00000127325	1.00473
BEST4 ENSG00000142959	1.0049
BET1 ENSG00000105829	1.00485
BET1L ENSG00000177951	0.99974
BEX1 ENSG00000133169	0.9969
BEX2 ENSG00000133134	0.997368
BEX3 ENSG00000166681	1.00028
BEX4 ENSG00000102409	1.007
BEX5 ENSG00000184515	0.999217
BFAR ENSG00000103429	1.00141
BFSP1 ENSG00000125864	1.00204
BFSP2 ENSG00000170819	1.00442
BGLAP ENSG00000242252	1.01095
BGN ENSG00000182492	0.996413
BHLHA15 ENSG00000180535	1.01301
BHLHB9 ENSG00000198908	1.01153
BHLHE22 ENSG00000180828	0.995837
BHLHE40 ENSG00000134107	0.99587
BHLHE41 ENSG00000123095	1.00423
BHMG1 ENSG00000237452	1.00235
BHMT ENSG00000145692	1.01092
BHMT2 ENSG00000132840	0.997862
BICC1 ENSG00000122870	0.997232
BICD1 ENSG00000151746	1.00544
BICD2 ENSG00000185963	0.992794
BICDL1 ENSG00000135127	1.00808
BICDL2 ENSG00000162069	1.00621
BID ENSG00000015475	1.00078
BIK ENSG00000100290	0.999209
BIN1 ENSG00000136717	1.00396
BIN2 ENSG00000110934	1.01059
BIN3 ENSG00000147439	1.00837
BIRC2 ENSG00000110330	0.992171
BIRC3 ENSG00000023445	0.98904
BIRC5 ENSG00000089685	1.00194
BIRC6 ENSG00000115760	1.00098
BIRC7 ENSG00000101197	0.996648
BIVM ENSG00000134897	0.982907
BLCAP ENSG00000166619	0.994625
BLK ENSG00000136573	1.0079
BLM ENSG00000197299	1.00002
BLMH ENSG00000108578	1.00314
BLNK ENSG00000095585	1.00647
BLOC1S1 ENSG00000135441	0.998854
BLOC1S2 ENSG00000196072	1.01625
BLOC1S3 ENSG00000189114	0.994353
BLOC1S4 ENSG00000186222	0.999292
BLOC1S5 ENSG00000188428	0.993882
BLOC1S6 ENSG00000104164	0.994899
BLVRA ENSG00000106605	0.998561
BLVRB ENSG00000090013	1.00466
BLZF1 ENSG00000117475	0.998473
BMF ENSG00000104081	0.994823
BMI1 ENSG00000168283	0.98427
BMP1 ENSG00000168487	0.993291
BMP10 ENSG00000163217	1.01142
BMP2 ENSG00000125845	1.00553
BMP2K ENSG00000138756	0.993898
BMP3 ENSG00000152785	1.00159
BMP4 ENSG00000125378	0.991
BMP5 ENSG00000112175	0.993502
BMP6 ENSG00000153162	1.00047
BMP7 ENSG00000101144	0.993701
BMP8A ENSG00000183682	1.00327
BMP8B ENSG00000116985	0.997968
BMPER ENSG00000164619	0.98992
BMPR1A ENSG00000107779	1.00325
BMPR1B ENSG00000138696	0.999601
BMPR2 ENSG00000204217	1.00182
BMS1 ENSG00000165733	1.00563
BMT2 ENSG00000164603	0.994761
BMX ENSG00000102010	0.999479
BNC1 ENSG00000169594	1.00648
BNC2 ENSG00000173068	0.997205
BNIP1 ENSG00000113734	1.00835
BNIP2 ENSG00000140299	0.995807
BNIP3 ENSG00000176171	0.99937
BNIP3L ENSG00000104765	1.00892
BNIPL ENSG00000163141	0.993054
BOC ENSG00000144857	0.992175
BOD1 ENSG00000145919	1.00403
BOD1L1 ENSG00000038219	0.986932
BOD1L2 ENSG00000228075	1.00746
BOK ENSG00000176720	1.00413
BOLA1 ENSG00000178096	1.01736
BOLA2B ENSG00000169627	1.00046
BOLA3 ENSG00000163170	0.985804
BOLL ENSG00000152430	1.00274
BOP1 ENSG00000261236	0.99996
BORA ENSG00000136122	0.997625
BORCS5 ENSG00000165714	1.00428
BORCS6 ENSG00000196544	1.00382
BORCS7 ENSG00000166275	1.0045
BORCS8 ENSG00000254901	1.00082
BORCS8-MEF2B ENSG00000064489	0.99051
BPGM ENSG00000172331	1.00271
BPHL ENSG00000137274	0.991995
BPI ENSG00000101425	1.00947
BPIFA1 ENSG00000198183	1.00507
BPIFA2 ENSG00000131050	0.994857
BPIFB1 ENSG00000125999	1.00084
BPIFB2 ENSG00000078898	1.00592
BPIFB4 ENSG00000186191	0.990468
BPIFC ENSG00000184459	1.00086
BPNT1 ENSG00000162813	0.993568
BPTF ENSG00000171634	1.0037
BRAF ENSG00000157764	0.988364
BRAP ENSG00000089234	1.00264
BRAT1 ENSG00000106009	1.00414
BRCA1 ENSG00000012048	1.0008
BRCA2 ENSG00000139618	1.01494
BRCC3 ENSG00000185515	0.996434
BRD1 ENSG00000100425	1.00187
BRD2 ENSG00000204256	0.995225
BRD3 ENSG00000169925	0.992845
BRD4 ENSG00000141867	0.996296
BRD7 ENSG00000166164	0.999799
BRD8 ENSG00000112983	1.00658
BRD9 ENSG00000028310	1.00404
BRDT ENSG00000137948	1.00475
BRE ENSG00000158019	0.998938
BRF1 ENSG00000185024	0.998569
BRF2 ENSG00000104221	1.00818
BRI3 ENSG00000164713	0.99948
BRI3BP ENSG00000184992	0.99446
BRICD5 ENSG00000182685	0.997551
BRINP1 ENSG00000078725	0.999925
BRINP2 ENSG00000198797	0.996904
BRINP3 ENSG00000162670	0.996375
BRIP1 ENSG00000136492	0.999665
BRIX1 ENSG00000113460	0.996044
BRK1 ENSG00000254999	1.0022
BRMS1 ENSG00000174744	1.0076
BRMS1L ENSG00000100916	0.999705
BROX ENSG00000162819	0.999703
BRPF1 ENSG00000156983	0.992272
BRPF3 ENSG00000096070	0.989247
BRS3 ENSG00000102239	1.00021
BRSK1 ENSG00000160469	1.00615
BRSK2 ENSG00000174672	1.0015
BRWD1 ENSG00000185658	1.00921
BRWD3 ENSG00000165288	0.997969
BSCL2 ENSG00000168000	1.00333
BSDC1 ENSG00000160058	1.00234
BSG ENSG00000172270	1.0046
BSN ENSG00000164061	1.00231
BSND ENSG00000162399	0.997392
BSPH1 ENSG00000188334	0.98715
BSPRY ENSG00000119411	0.995061
BST1 ENSG00000109743	0.993776
BST2 ENSG00000130303	1.00002
BTAF1 ENSG00000095564	1.00201
BTBD1 ENSG00000064726	0.999525
BTBD10 ENSG00000148925	1.00837
BTBD11 ENSG00000151136	0.999551
BTBD16 ENSG00000138152	1.01272
BTBD18 ENSG00000233436	1.00091
BTBD19 ENSG00000222009	0.99871
BTBD2 ENSG00000133243	1.0032
BTBD3 ENSG00000132640	0.993798
BTBD6 ENSG00000184887	1.00064
BTBD7 ENSG00000011114	1.00755
BTBD8 ENSG00000189195	0.999788
BTBD9 ENSG00000183826	1.00884
BTC ENSG00000174808	1.01431
BTD ENSG00000169814	0.996959
BTF3 ENSG00000145741	0.996829
BTF3L4 ENSG00000134717	1.00771
BTG1 ENSG00000133639	0.996014
BTG2 ENSG00000159388	0.997702
BTG3 ENSG00000154640	1.0022
BTG4 ENSG00000137707	1.00157
BTK ENSG00000010671	1.00077
BTLA ENSG00000186265	1.01401
BTN1A1 ENSG00000124557	1.00331
BTN2A1 ENSG00000112763	1.0008
BTN2A2 ENSG00000124508	1.00166
BTN3A1 ENSG00000026950	1.01418
BTN3A2 ENSG00000186470	1.00563
BTN3A3 ENSG00000111801	0.994712
BTNL2 ENSG00000204290	1.00424
BTNL3 ENSG00000168903	0.996818
BTNL8 ENSG00000113303	0.9954
BTNL9 ENSG00000165810	0.987992
BTRC ENSG00000166167	0.994413
BUB1 ENSG00000169679	0.996978
BUB1B ENSG00000156970	1.00231
BUB3 ENSG00000154473	1.00063
BUD13 ENSG00000137656	1.0062
BUD31 ENSG00000106245	0.994358
BVES ENSG00000112276	1.00841
BYSL ENSG00000112578	1.00265
BZW1 ENSG00000082153	1.00838
BZW2 ENSG00000136261	0.994476
C10orf10 ENSG00000165507	0.995824
C10orf105 ENSG00000214688	1.00325
C10orf107 ENSG00000183346	0.99802
C10orf11 ENSG00000148655	0.997574
C10orf128 ENSG00000204161	0.996267
C10orf142 ENSG00000277288	0.998016
C10orf2 ENSG00000107815	1.00302
C10orf35 ENSG00000171224	1.01167
C10orf53 ENSG00000178645	0.997591
C10orf54 ENSG00000107738	1.00611
C10orf55 ENSG00000222047	1.00423
C10orf62 ENSG00000203942	0.991757
C10orf67 ENSG00000179133	0.994586
C10orf71 ENSG00000177354	0.99886
C10orf76 ENSG00000120029	0.988888
C10orf82 ENSG00000165863	1.00639
C10orf88 ENSG00000119965	0.998162
C10orf90 ENSG00000154493	1.00055
C10orf95 ENSG00000120055	0.994058
C10orf99 ENSG00000188373	1.00011
C11orf1 ENSG00000137720	1.00695
C11orf16 ENSG00000176029	1.01002
C11orf21 ENSG00000110665	0.998992
C11orf24 ENSG00000171067	1.00571
C11orf31 ENSG00000211450	1.0054
C11orf40 ENSG00000171987	1.0095
C11orf42 ENSG00000180878	0.988666
C11orf45 ENSG00000174370	0.999416
C11orf49 ENSG00000149179	0.990453
C11orf52 ENSG00000149300	1.0024
C11orf53 ENSG00000150750	0.994817
C11orf54 ENSG00000182919	1.00836
C11orf57 ENSG00000150776	0.99463
C11orf58 ENSG00000110696	1.00201
C11orf63 ENSG00000109944	0.999855
C11orf65 ENSG00000166323	0.998693
C11orf68 ENSG00000175573	0.989053
C11orf70 ENSG00000137691	1.00678
C11orf71 ENSG00000180425	1.00333
C11orf74 ENSG00000166352	1.00043
C11orf80 ENSG00000173715	0.999945
C11orf84 ENSG00000168005	1.00452
C11orf87 ENSG00000185742	0.991804
C11orf88 ENSG00000183644	0.992916
C11orf91 ENSG00000205177	1.0046
C11orf94 ENSG00000234776	0.992478
C11orf95 ENSG00000188070	0.993313
C11orf96 ENSG00000187479	0.998935
C11orf98 ENSG00000278615	0.987816
C12orf10 ENSG00000139637	1.00482
C12orf29 ENSG00000133641	1.00501
C12orf4 ENSG00000047621	0.993691
C12orf40 ENSG00000180116	1.01416
C12orf42 ENSG00000179088	1.00789
C12orf43 ENSG00000157895	0.996547
C12orf45 ENSG00000151131	1.0085
C12orf49 ENSG00000111412	1.00214
C12orf50 ENSG00000165805	0.991474
C12orf54 ENSG00000177627	0.997781
C12orf56 ENSG00000185306	1.00515
C12orf57 ENSG00000111678	1.00436
C12orf60 ENSG00000182993	1.00003
C12orf65 ENSG00000130921	1.0032
C12orf66 ENSG00000174206	0.995434
C12orf71 ENSG00000214700	0.987845
C12orf73 ENSG00000204954	0.994395
C12orf75 ENSG00000235162	0.987364
C12orf76 ENSG00000174456	1.01856
C14orf1 ENSG00000133935	1.00278
C14orf105 ENSG00000100557	1.00645
C14orf119 ENSG00000179933	0.993666
C14orf132 ENSG00000227051	1.00649
C14orf142 ENSG00000170270	1.00604
C14orf159 ENSG00000133943	0.998712
C14orf166 ENSG00000087302	1.01279
C14orf169 ENSG00000170468	1.00405
C14orf177 ENSG00000176605	0.992973
C14orf178 ENSG00000197734	1.00425
C14orf180 ENSG00000184601	1.00531
C14orf2 ENSG00000156411	0.985189
C14orf28 ENSG00000179476	0.992538
C14orf37 ENSG00000139971	1.00158
C14orf39 ENSG00000179008	0.999705
C14orf79 ENSG00000140104	1.00281
C14orf80 ENSG00000185347	0.998925
C14orf93 ENSG00000100802	0.999245
C15orf39 ENSG00000167173	0.995272
C15orf40 ENSG00000169609	0.998231
C15orf41 ENSG00000186073	1.00136
C15orf48 ENSG00000166920	0.989664
C15orf52 ENSG00000188549	0.997751
C15orf53 ENSG00000175779	1.00606
C15orf57 ENSG00000128891	0.99419
C15orf59 ENSG00000205363	0.999096
C15orf61 ENSG00000189227	0.999601
C15orf62 ENSG00000188277	1.00646
C15orf65 ENSG00000261652	1.01176
C16orf13 ENSG00000130731	1.0061
C16orf45 ENSG00000166780	0.988921
C16orf46 ENSG00000166455	0.998485
C16orf52 ENSG00000185716	0.995173
C16orf54 ENSG00000185905	1.00093
C16orf58 ENSG00000140688	0.998424
C16orf59 ENSG00000162062	1.00436
C16orf62 ENSG00000103544	1.00517
C16orf70 ENSG00000125149	0.999217
C16orf71 ENSG00000166246	0.990365
C16orf72 ENSG00000182831	0.994245
C16orf74 ENSG00000154102	1.00489
C16orf78 ENSG00000166152	0.998839
C16orf82 ENSG00000234186	1.00439
C16orf86 ENSG00000159761	1.00184
C16orf87 ENSG00000155330	0.993183
C16orf89 ENSG00000153446	0.997245
C16orf91 ENSG00000174109	1.00105
C16orf92 ENSG00000167194	1.0068
C16orf95 ENSG00000260456	1.00002
C16orf96 ENSG00000205832	1.00602
C17orf105 ENSG00000231256	1.00961
C17orf107 ENSG00000205710	1.00498
C17orf49 ENSG00000258315	1.00387
C17orf50 ENSG00000270806	0.990982
C17orf51 ENSG00000212719	0.990518
C17orf53 ENSG00000125319	0.99296
C17orf58 ENSG00000186665	1.00016
C17orf62 ENSG00000178927	0.997199
C17orf64 ENSG00000141371	1.0094
C17orf67 ENSG00000214226	0.995567
C17orf74 ENSG00000184560	1.00429
C17orf75 ENSG00000108666	1.00023
C17orf78 ENSG00000278505	1.00157
C17orf80 ENSG00000141219	0.9905
C17orf89 ENSG00000224877	0.999751
C17orf96 ENSG00000273604	0.994971
C17orf97 ENSG00000187624	0.990945
C17orf98 ENSG00000275489	1.00387
C17orf99 ENSG00000187997	1.00731
C18orf21 ENSG00000141428	1.00695
C18orf25 ENSG00000152242	1.00141
C18orf32 ENSG00000177576	0.993009
C18orf54 ENSG00000166845	1.00979
C18orf63 ENSG00000206043	0.989375
C18orf8 ENSG00000141452	1.00463
C19orf12 ENSG00000131943	1.0067
C19orf18 ENSG00000177025	1.0047
C19orf24 ENSG00000228300	0.998315
C19orf25 ENSG00000119559	0.993799
C19orf33 ENSG00000167644	1.00713
C19orf35 ENSG00000188305	0.997697
C19orf38 ENSG00000214212	0.988606
C19orf43 ENSG00000123144	0.999898
C19orf44 ENSG00000105072	0.994669
C19orf45 ENSG00000198723	0.993129
C19orf47 ENSG00000160392	1.00413
C19orf48 ENSG00000167747	1.01436
C19orf52 ENSG00000142444	0.998528
C19orf53 ENSG00000104979	1.00158
C19orf54 ENSG00000188493	0.993867
C19orf57 ENSG00000132016	0.999593
C19orf60 ENSG00000006015	1.00278
C19orf66 ENSG00000130813	0.99791
C19orf67 ENSG00000188032	0.999658
C19orf68 ENSG00000185453	0.997985
C19orf70 ENSG00000174917	1.00227
C19orf71 ENSG00000183397	1.00176
C19orf73 ENSG00000221916	0.996911
C19orf81 ENSG00000235034	0.999585
C19orf84 ENSG00000262874	1.00967
C1D ENSG00000197223	1.00218
C1GALT1 ENSG00000106392	1.00378
C1GALT1C1 ENSG00000171155	0.99587
C1GALT1C1L ENSG00000223658	0.995606
C1QA ENSG00000173372	0.999063
C1QB ENSG00000173369	1.00566
C1QBP ENSG00000108561	0.983583
C1QC ENSG00000159189	1.01344
C1QL1 ENSG00000131094	0.999325
C1QL2 ENSG00000144119	1.00109
C1QL3 ENSG00000165985	0.985826
C1QL4 ENSG00000186897	1.00051
C1QTNF1 ENSG00000173918	1.00933
C1QTNF2 ENSG00000145861	0.99623
C1QTNF3 ENSG00000082196	1.01352
C1QTNF4 ENSG00000172247	0.991585
C1QTNF5 ENSG00000223953	0.998901
C1QTNF6 ENSG00000133466	1.00399
C1QTNF7 ENSG00000163145	0.999283
C1QTNF9 ENSG00000240654	1.00756
C1QTNF9B ENSG00000205863	0.995453
C1QTNF9B-AS1 ENSG00000281899	0.993212
C1R ENSG00000159403	1.00119
C1RL ENSG00000139178	1.00171
C1S ENSG00000182326	1.00477
C1orf100 ENSG00000173728	1.01126
C1orf101 ENSG00000179397	1.00255
C1orf105 ENSG00000180999	1.00662
C1orf106 ENSG00000163362	0.990298
C1orf109 ENSG00000116922	1.00254
C1orf112 ENSG00000000460	1.00286
C1orf115 ENSG00000162817	0.998291
C1orf116 ENSG00000182795	1.00308
C1orf122 ENSG00000197982	0.997341
C1orf123 ENSG00000162384	0.991003
C1orf127 ENSG00000175262	1.00086
C1orf131 ENSG00000143633	1.0064
C1orf141 ENSG00000203963	0.99542
C1orf145 ENSG00000162913	1.00424
C1orf146 ENSG00000203910	1.01201
C1orf158 ENSG00000157330	1.00352
C1orf159 ENSG00000131591	0.99871
C1orf162 ENSG00000143110	0.991333
C1orf167 ENSG00000215910	1.00976
C1orf168 ENSG00000187889	0.990887
C1orf174 ENSG00000198912	0.995043
C1orf185 ENSG00000204006	1.00319
C1orf186 ENSG00000263961	0.998577
C1orf194 ENSG00000179902	1.00119
C1orf198 ENSG00000119280	1.00281
C1orf204 ENSG00000188004	0.99094
C1orf21 ENSG00000116667	0.994547
C1orf210 ENSG00000253313	0.996699
C1orf216 ENSG00000142686	0.999804
C1orf226 ENSG00000239887	0.997265
C1orf228 ENSG00000198520	0.986216
C1orf234 ENSG00000227868	0.997687
C1orf27 ENSG00000157181	0.996454
[truncated: 15,949 more rows]
