# Supplementary material for: Spatial maps of prostate cancer transcriptomes reveal an unexplored landscape of heterogeneity
Source: Nat Commun. 2018 Jun 20;9:2419. doi: 10.1038/s41467-018-04724-5 (PMC6010471; doi:10.1038/s41467-018-04724-5)
Supplement: Supplementary file 9 — Supplementary Data 6 [file 41467_2018_4724_MOESM9_ESM.zip › Supplementary Dataset 3/experiment0000-baselinefeature-gamma.tsv]

	Baseline
A1BG ENSG00000121410	1.03391
A1CF ENSG00000148584	1.27007
A2M ENSG00000175899	3.06322
A2ML1 ENSG00000166535	0.846724
A4GALT ENSG00000128274	1.38351
AAAS ENSG00000094914	1.10787
AACS ENSG00000081760	0.829244
AADAC ENSG00000114771	1.07779
AADACL2 ENSG00000197953	0.997799
AADACL4 ENSG00000204518	0.973063
AADAT ENSG00000109576	0.650737
AAED1 ENSG00000158122	1.5645
AAGAB ENSG00000103591	1.02325
AAK1 ENSG00000115977	0.655955
AAMDC ENSG00000087884	1.40802
AAMP ENSG00000127837	1.25608
AAR2 ENSG00000131043	1.2029
AARD ENSG00000205002	1.11299
AARS ENSG00000090861	0.970545
AARSD1 ENSG00000266967	1.07109
AASDH ENSG00000157426	0.784125
AASDHPPT ENSG00000149313	0.877659
AASS ENSG00000008311	1.10448
AATF ENSG00000275700	1.14508
AATK ENSG00000181409	1.08854
AATK-AS1 ENSG00000225180	1.10515
ABAT ENSG00000183044	0.760614
ABC13-47488600E17.1 ENSG00000283199	0.96996
ABC13-47656900H15.1 ENSG00000283566	1.10568
ABC7-42404400C24.1 ENSG00000277758	0.976646
ABCA1 ENSG00000165029	0.872285
ABCA10 ENSG00000154263	0.980196
ABCA12 ENSG00000144452	0.883725
ABCA13 ENSG00000179869	1.33202
ABCA2 ENSG00000107331	1.29545
ABCA3 ENSG00000167972	0.965638
ABCA4 ENSG00000198691	0.966622
ABCA5 ENSG00000154265	1.06158
ABCA6 ENSG00000154262	0.957389
ABCA7 ENSG00000064687	1.38208
ABCA8 ENSG00000141338	1.01216
ABCA9 ENSG00000154258	0.868812
ABCB1 ENSG00000085563	1.13322
ABCB10 ENSG00000135776	0.899393
ABCB11 ENSG00000073734	1.00042
ABCB4 ENSG00000005471	0.752321
ABCB5 ENSG00000004846	1.01949
ABCB6 ENSG00000115657	0.907942
ABCB7 ENSG00000131269	0.78283
ABCB8 ENSG00000197150	1.37886
ABCB9 ENSG00000150967	0.844741
ABCC1 ENSG00000103222	0.619988
ABCC10 ENSG00000124574	0.784225
ABCC11 ENSG00000121270	0.818993
ABCC12 ENSG00000140798	0.958797
ABCC2 ENSG00000023839	0.931567
ABCC3 ENSG00000108846	0.866039
ABCC4 ENSG00000125257	0.499665
ABCC5 ENSG00000114770	0.834914
ABCC6 ENSG00000091262	1.20313
ABCC8 ENSG00000006071	0.90709
ABCC9 ENSG00000069431	0.787932
ABCD1 ENSG00000101986	1.5929
ABCD2 ENSG00000173208	0.942852
ABCD3 ENSG00000117528	1.22608
ABCD4 ENSG00000119688	0.884665
ABCE1 ENSG00000164163	1.03265
ABCF1 ENSG00000204574	1.25182
ABCF2 ENSG00000033050	1.06902
ABCF3 ENSG00000161204	0.832385
ABCG1 ENSG00000160179	0.595535
ABCG2 ENSG00000118777	1.12801
ABCG4 ENSG00000172350	1.1794
ABCG5 ENSG00000138075	1.00684
ABHD1 ENSG00000143994	0.763612
ABHD10 ENSG00000144827	0.785281
ABHD11 ENSG00000106077	0.673177
ABHD12 ENSG00000100997	0.930125
ABHD12B ENSG00000131969	1.07473
ABHD13 ENSG00000139826	1.23344
ABHD14A ENSG00000248487	1.03814
ABHD14A-ACY1 ENSG00000114786	1.09423
ABHD14B ENSG00000114779	1.6205
ABHD15 ENSG00000168792	0.978715
ABHD16A ENSG00000204427	0.815254
ABHD17A ENSG00000129968	1.80507
ABHD17B ENSG00000107362	1.01681
ABHD17C ENSG00000136379	0.9528
ABHD18 ENSG00000164074	0.958736
ABHD2 ENSG00000140526	0.836615
ABHD3 ENSG00000158201	0.874975
ABHD4 ENSG00000100439	0.786712
ABHD5 ENSG00000011198	1.05976
ABHD6 ENSG00000163686	0.918707
ABHD8 ENSG00000127220	1.88119
ABI1 ENSG00000136754	0.838919
ABI2 ENSG00000138443	0.745507
ABI3 ENSG00000108798	1.15735
ABI3BP ENSG00000154175	1.04912
ABL1 ENSG00000097007	0.636042
ABL2 ENSG00000143322	0.846169
ABLIM1 ENSG00000099204	0.592864
ABLIM2 ENSG00000163995	0.976312
ABLIM3 ENSG00000173210	1.66079
ABO ENSG00000175164	1.03529
ABR ENSG00000159842	1.38682
ABRA ENSG00000174429	1.07066
ABRACL ENSG00000146386	0.909979
ABT1 ENSG00000146109	1.03084
ABTB1 ENSG00000114626	1.2153
ABTB2 ENSG00000166016	0.949245
AC002429.5 ENSG00000236197	0.970758
AC004076.7 ENSG00000268533	0.947599
AC004158.1 ENSG00000280264	1.217
AC004381.6 ENSG00000005189	0.790291
AC004754.3 ENSG00000269881	1.05084
AC004813.1 ENSG00000279777	1.03562
AC004824.1 ENSG00000280226	0.879831
AC005281.1 ENSG00000226690	0.905805
AC005477.1 ENSG00000280188	1.21679
AC005480.1 ENSG00000279461	1.2186
AC006116.20 ENSG00000267710	0.851946
AC006328.1 ENSG00000280301	1.06898
AC006386.1 ENSG00000279115	1.10744
AC006994.3 ENSG00000279317	0.720496
AC007040.11 ENSG00000258881	1.31497
AC007906.1 ENSG00000279018	1.15723
AC008074.1 ENSG00000279644	1.03108
AC008522.1 ENSG00000279232	1.07088
AC008686.1 ENSG00000280221	1.00966
AC008759.1 ENSG00000279471	0.576949
AC008810.1 ENSG00000279126	1.20922
AC008914.1 ENSG00000279768	0.87038
AC009014.3 ENSG00000271824	0.781715
AC009060.2 ENSG00000280252	0.919457
AC009977.1 ENSG00000279335	0.967019
AC010731.4 ENSG00000235118	1.08014
AC011155.1 ENSG00000280098	0.867622
AC011380.1 ENSG00000281227	1.00074
AC012005.1 ENSG00000279274	0.911039
AC012005.2 ENSG00000279287	1.08998
AC012363.1 ENSG00000281676	1.07054
AC013269.5 ENSG00000184761	0.997839
AC013461.1 ENSG00000091436	1.19415
AC016142.1 ENSG00000280141	1.07951
AC016549.1 ENSG00000281325	1.12011
AC016577.1 ENSG00000279646	0.947839
AC016991.1 ENSG00000279435	1.11202
AC017081.1 ENSG00000279921	1.08061
AC018512.1 ENSG00000279808	1.03992
AC018902.1 ENSG00000280817	1.30586
AC021106.1 ENSG00000279386	1.14724
AC024060.1 ENSG00000281584	0.979261
AC024592.12 ENSG00000267740	0.995798
AC025335.1 ENSG00000179859	1.16706
AC055733.1 ENSG00000280127	1.04594
AC055866.1 ENSG00000281079	1.06899
AC069063.2 ENSG00000279380	0.952042
AC073130.2 ENSG00000281656	0.914446
AC073657.1 ENSG00000279937	0.811443
AC074033.1 ENSG00000281137	1.09742
AC087350.1 ENSG00000281527	0.977593
AC087762.1 ENSG00000279588	0.819313
AC090154.1 ENSG00000278888	0.817509
AC090498.1 ENSG00000279483	0.582723
AC092384.1 ENSG00000280675	1.17623
AC092835.2 ENSG00000233757	0.966996
AC092881.1 ENSG00000279530	0.796057
AC100821.1 ENSG00000280473	1.16833
AC104057.1 ENSG00000280427	1.05335
AC104073.1 ENSG00000280410	1.15065
AC104304.4 ENSG00000283473	1.22647
AC104389.2 ENSG00000279824	0.845859
AC104981.1 ENSG00000278938	0.841616
AC105009.1 ENSG00000281855	1.09769
AC105052.1 ENSG00000279168	0.982703
AC109486.1 ENSG00000280447	0.926574
AC109829.1 ENSG00000233438	0.999312
AC110602.1 ENSG00000281267	1.42968
AC110615.1 ENSG00000279909	0.758453
AC112719.1 ENSG00000280671	1.10829
AC113404.1 ENSG00000254893	0.997794
AC118758.1 ENSG00000268187	0.79165
AC131097.4 ENSG00000216921	0.897901
AC131263.1 ENSG00000280550	0.893854
AC138517.6 ENSG00000283288	1.34621
AC138647.1 ENSG00000226490	1.03091
AC138969.4 ENSG00000183889	0.762208
AC241377.1 ENSG00000281741	0.696122
AC241585.1 ENSG00000281571	1.14461
AC242988.1 ENSG00000278939	1.11932
AC243756.1 ENSG00000270339	0.869921
AC243945.1 ENSG00000279510	0.854776
AC245100.1 ENSG00000280649	0.618843
ACAA1 ENSG00000060971	0.738381
ACAA2 ENSG00000167315	0.858422
ACACA ENSG00000278540	1.3364
ACACB ENSG00000076555	0.920604
ACAD10 ENSG00000111271	0.85814
ACAD11 ENSG00000240303	0.989434
ACAD8 ENSG00000151498	1.36132
ACAD9 ENSG00000177646	0.593692
ACADL ENSG00000115361	1.11666
ACADM ENSG00000117054	0.809683
ACADS ENSG00000122971	1.77512
ACADSB ENSG00000196177	1.07128
ACADVL ENSG00000072778	1.40208
ACAN ENSG00000157766	1.29787
ACAP1 ENSG00000072818	1.79727
ACAP2 ENSG00000114331	0.92778
ACAP3 ENSG00000131584	1.64263
ACAT1 ENSG00000075239	0.989221
ACAT2 ENSG00000120437	0.694537
ACBD3 ENSG00000182827	0.871269
ACBD4 ENSG00000181513	1.09357
ACBD5 ENSG00000107897	0.779882
ACBD6 ENSG00000230124	0.994471
ACBD7 ENSG00000176244	1.18969
ACCS ENSG00000110455	0.795431
ACCSL ENSG00000205126	0.819425
ACD ENSG00000102977	1.08811
ACE ENSG00000159640	0.731915
ACE2 ENSG00000130234	1.08575
ACER1 ENSG00000167769	1.07068
ACER2 ENSG00000177076	1.00661
ACER3 ENSG00000078124	1.34518
ACHE ENSG00000087085	1.07756
ACIN1 ENSG00000100813	1.01874
ACKR1 ENSG00000213088	1.19208
ACKR2 ENSG00000144648	0.948008
ACKR3 ENSG00000144476	1.18301
ACKR4 ENSG00000129048	1.09375
ACLY ENSG00000131473	0.790098
ACMSD ENSG00000153086	1.30669
ACO1 ENSG00000122729	1.15659
ACO2 ENSG00000100412	0.762656
ACOD1 ENSG00000102794	0.891174
ACOT1 ENSG00000184227	0.693702
ACOT11 ENSG00000162390	0.826457
ACOT12 ENSG00000172497	0.878262
ACOT13 ENSG00000112304	0.759227
ACOT2 ENSG00000119673	0.674356
ACOT4 ENSG00000177465	0.84725
ACOT6 ENSG00000205669	0.941316
ACOT7 ENSG00000097021	0.792295
ACOT8 ENSG00000101473	0.955215
ACOT9 ENSG00000123130	0.931942
ACOX1 ENSG00000161533	0.9952
ACOX2 ENSG00000168306	1.36542
ACOX3 ENSG00000087008	0.743118
ACOXL ENSG00000153093	1.04064
ACP1 ENSG00000143727	0.768257
ACP2 ENSG00000134575	1.14381
ACP5 ENSG00000102575	1.33058
ACP6 ENSG00000162836	0.782186
ACP7 ENSG00000183760	1.33753
ACPP ENSG00000014257	0.394185
ACPT ENSG00000142513	0.904407
ACR ENSG00000100312	1.19096
ACRBP ENSG00000111644	0.820528
ACRC ENSG00000147174	1.19331
ACRV1 ENSG00000134940	1.08905
ACSBG1 ENSG00000103740	1.0136
ACSBG2 ENSG00000130377	0.898123
ACSF2 ENSG00000167107	1.4487
ACSF3 ENSG00000176715	1.63241
ACSL1 ENSG00000151726	0.833659
ACSL3 ENSG00000123983	0.860931
ACSL4 ENSG00000068366	1.46358
ACSL5 ENSG00000197142	0.903542
ACSL6 ENSG00000164398	0.952461
ACSM1 ENSG00000166743	0.659333
ACSM2A ENSG00000183747	1.25615
ACSM2B ENSG00000066813	0.985094
ACSM3 ENSG00000005187	1.02229
ACSM4 ENSG00000215009	1.01381
ACSM5 ENSG00000183549	0.904122
ACSM6 ENSG00000173124	0.759419
ACSS1 ENSG00000154930	0.790118
ACSS2 ENSG00000131069	0.674983
ACSS3 ENSG00000111058	1.07967
ACTA1 ENSG00000143632	1.07715
ACTA2 ENSG00000107796	1.0011
ACTB ENSG00000075624	1.98253
ACTBL2 ENSG00000169067	0.919683
ACTC1 ENSG00000159251	0.67435
ACTG1 ENSG00000184009	1.20292
ACTG2 ENSG00000163017	1.74133
ACTL10 ENSG00000182584	1.39346
ACTL6A ENSG00000136518	1.05967
ACTL6B ENSG00000077080	0.888425
ACTL7A ENSG00000187003	0.91952
ACTN1 ENSG00000072110	0.721704
ACTN2 ENSG00000077522	1.27671
ACTN3 ENSG00000248746	0.902821
ACTN4 ENSG00000130402	1.65252
ACTR10 ENSG00000131966	0.946097
ACTR1A ENSG00000138107	0.820745
ACTR1B ENSG00000115073	1.00947
ACTR2 ENSG00000138071	0.721634
ACTR3 ENSG00000115091	0.973761
ACTR3B ENSG00000133627	1.03461
ACTR3C ENSG00000106526	0.898397
ACTR5 ENSG00000101442	0.966196
ACTR6 ENSG00000075089	0.946469
ACTR8 ENSG00000113812	0.940735
ACTRT2 ENSG00000169717	0.984006
ACTRT3 ENSG00000184378	0.886972
ACVR1 ENSG00000115170	0.839469
ACVR1B ENSG00000135503	0.814191
ACVR1C ENSG00000123612	1.16673
ACVR2A ENSG00000121989	0.732887
ACVR2B ENSG00000114739	1.28715
ACVRL1 ENSG00000139567	1.35661
ACY1 ENSG00000243989	0.806133
ACY3 ENSG00000132744	1.01364
ACYP1 ENSG00000119640	0.809816
ACYP2 ENSG00000170634	1.36166
ADA ENSG00000196839	0.88763
ADAD1 ENSG00000164113	1.11466
ADAD2 ENSG00000140955	0.955776
ADAL ENSG00000168803	1.52446
ADAM10 ENSG00000137845	1.31918
ADAM11 ENSG00000073670	0.679329
ADAM12 ENSG00000148848	1.03787
ADAM15 ENSG00000143537	2.09165
ADAM17 ENSG00000151694	0.901008
ADAM18 ENSG00000168619	1.01856
ADAM19 ENSG00000135074	1.08401
ADAM2 ENSG00000104755	1.15977
ADAM20 ENSG00000134007	0.943374
ADAM22 ENSG00000008277	0.834653
ADAM23 ENSG00000114948	1.00483
ADAM28 ENSG00000042980	1.00617
ADAM29 ENSG00000168594	1.12526
ADAM30 ENSG00000134249	0.896365
ADAM32 ENSG00000197140	0.838786
ADAM33 ENSG00000149451	1.26424
ADAM7 ENSG00000069206	1.05039
ADAM8 ENSG00000151651	0.995833
ADAM9 ENSG00000168615	0.608696
ADAMDEC1 ENSG00000134028	1.08085
ADAMTS1 ENSG00000154734	0.642291
ADAMTS10 ENSG00000142303	1.50755
ADAMTS12 ENSG00000151388	1.16955
ADAMTS13 ENSG00000160323	0.917211
ADAMTS14 ENSG00000138316	1.06423
ADAMTS15 ENSG00000166106	1.08675
ADAMTS16 ENSG00000145536	0.976683
ADAMTS17 ENSG00000140470	0.790784
ADAMTS18 ENSG00000140873	1.43847
ADAMTS19 ENSG00000145808	0.878658
ADAMTS2 ENSG00000087116	0.689408
ADAMTS20 ENSG00000173157	1.04311
ADAMTS3 ENSG00000156140	0.93915
ADAMTS4 ENSG00000158859	0.589626
ADAMTS5 ENSG00000154736	1.0326
ADAMTS6 ENSG00000049192	0.950756
ADAMTS7 ENSG00000136378	0.774002
ADAMTS8 ENSG00000134917	1.1187
ADAMTS9 ENSG00000163638	0.703048
ADAMTSL1 ENSG00000178031	0.739694
ADAMTSL2 ENSG00000197859	1.01476
ADAMTSL3 ENSG00000156218	1.2113
ADAMTSL4 ENSG00000143382	1.58673
ADAMTSL5 ENSG00000185761	0.578826
ADAP1 ENSG00000105963	1.25762
ADAP2 ENSG00000184060	0.839319
ADAR ENSG00000160710	0.735963
ADARB1 ENSG00000197381	0.665852
ADARB2 ENSG00000185736	0.624624
ADAT1 ENSG00000065457	0.790444
ADAT2 ENSG00000189007	0.75099
ADAT3 ENSG00000213638	0.988123
ADCK1 ENSG00000063761	0.630785
ADCK2 ENSG00000133597	1.13143
ADCK3 ENSG00000163050	1.02415
ADCK4 ENSG00000123815	0.928002
ADCK5 ENSG00000173137	1.7345
ADCY1 ENSG00000164742	0.824132
ADCY10 ENSG00000143199	1.04
ADCY2 ENSG00000078295	0.89983
ADCY3 ENSG00000138031	0.564824
ADCY4 ENSG00000129467	0.968738
ADCY5 ENSG00000173175	1.08634
ADCY6 ENSG00000174233	0.574886
ADCY7 ENSG00000121281	0.849849
ADCY8 ENSG00000155897	1.00021
ADCY9 ENSG00000162104	1.23959
ADCYAP1 ENSG00000141433	1.03594
ADCYAP1R1 ENSG00000078549	0.74828
ADD1 ENSG00000087274	0.639556
ADD2 ENSG00000075340	0.84746
ADD3 ENSG00000148700	0.862924
ADGB ENSG00000118492	0.847284
ADGRA1 ENSG00000197177	0.613439
ADGRA2 ENSG00000020181	0.790119
ADGRA3 ENSG00000152990	0.814901
ADGRB1 ENSG00000181790	1.38028
ADGRB2 ENSG00000121753	1.87572
ADGRB3 ENSG00000135298	0.940104
ADGRD1 ENSG00000111452	1.29034
ADGRD2 ENSG00000180264	1.76668
ADGRE1 ENSG00000174837	0.840685
ADGRE2 ENSG00000127507	0.778185
ADGRE3 ENSG00000131355	0.890915
ADGRE5 ENSG00000123146	1.21545
ADGRF1 ENSG00000153292	0.697556
ADGRF2 ENSG00000164393	1.12092
ADGRF3 ENSG00000173567	1.04464
ADGRF4 ENSG00000153294	1.08738
ADGRF5 ENSG00000069122	1.03596
ADGRG1 ENSG00000205336	0.876368
ADGRG2 ENSG00000173698	0.964362
ADGRG3 ENSG00000182885	1.05981
ADGRG4 ENSG00000156920	0.890472
ADGRG5 ENSG00000159618	0.77525
ADGRG6 ENSG00000112414	1.04942
ADGRG7 ENSG00000144820	0.843308
ADGRL1 ENSG00000072071	1.30785
ADGRL2 ENSG00000117114	1.72707
ADGRL3 ENSG00000150471	1.01622
ADGRL4 ENSG00000162618	1.66074
ADGRV1 ENSG00000164199	0.908113
ADH1A ENSG00000187758	0.946251
ADH1B ENSG00000196616	0.89324
ADH1C ENSG00000248144	1.29607
ADH4 ENSG00000198099	1.03516
ADH5 ENSG00000197894	0.986937
ADH6 ENSG00000172955	0.886417
ADH7 ENSG00000196344	1.26175
ADHFE1 ENSG00000147576	0.791905
ADI1 ENSG00000182551	0.981551
ADIG ENSG00000182035	1.26128
ADIPOQ ENSG00000181092	1.05266
ADIPOR1 ENSG00000159346	1.38707
ADIPOR2 ENSG00000006831	0.481704
ADIRF ENSG00000148671	1.31237
ADK ENSG00000156110	0.989751
ADM ENSG00000148926	0.687732
ADM2 ENSG00000128165	1.55497
ADM5 ENSG00000224420	0.966889
ADNP ENSG00000101126	1.17343
ADNP2 ENSG00000101544	1.51959
ADO ENSG00000181915	1.273
ADORA1 ENSG00000163485	1.40982
ADORA2A ENSG00000128271	0.718924
ADORA2B ENSG00000170425	0.896314
ADORA3 ENSG00000282608	0.988613
ADPGK ENSG00000159322	0.826854
ADPRH ENSG00000144843	0.839346
ADPRHL1 ENSG00000153531	1.08441
ADPRHL2 ENSG00000116863	0.780831
ADPRM ENSG00000170222	0.69765
ADRA1A ENSG00000120907	1.19139
ADRA1B ENSG00000170214	1.03428
ADRA1D ENSG00000171873	0.651052
ADRA2A ENSG00000150594	1.05497
ADRA2B ENSG00000274286	0.85795
ADRA2C ENSG00000184160	1.26598
ADRB1 ENSG00000043591	0.695214
ADRB2 ENSG00000169252	1.36322
ADRB3 ENSG00000188778	1.05525
ADRM1 ENSG00000130706	0.618204
ADSL ENSG00000239900	0.941398
ADSS ENSG00000035687	0.854096
ADSSL1 ENSG00000185100	0.847347
ADTRP ENSG00000111863	1.03462
AEBP1 ENSG00000106624	1.80709
AEBP2 ENSG00000139154	1.04779
AEN ENSG00000181026	1.05179
AES ENSG00000104964	1.60296
AF011889.5 ENSG00000241489	1.18003
AF111168.1 ENSG00000280308	0.986518
AF131216.1 ENSG00000280273	0.729729
AF165138.7 ENSG00000243440	1.20195
AFAP1 ENSG00000196526	0.7514
AFAP1L1 ENSG00000157510	0.965311
AFAP1L2 ENSG00000169129	0.909854
AFF1 ENSG00000172493	0.910578
AFF2 ENSG00000155966	1.06971
AFF3 ENSG00000144218	0.679735
AFF4 ENSG00000072364	0.67749
AFG3L2 ENSG00000141385	0.79713
AFM ENSG00000079557	1.27424
AFMID ENSG00000183077	0.630788
AFP ENSG00000081051	0.961235
AFTPH ENSG00000119844	0.700605
AGA ENSG00000038002	1.27124
AGAP1 ENSG00000157985	0.595462
AGAP14P ENSG00000279058	0.992709
AGAP2 ENSG00000135439	1.18086
AGAP3 ENSG00000133612	0.98049
AGAP4 ENSG00000188234	0.680499
AGAP5 ENSG00000172650	1.11563
AGAP6 ENSG00000204149	0.894982
AGAP9 ENSG00000204172	1.16798
AGBL1 ENSG00000273540	0.767876
AGBL2 ENSG00000165923	1.66452
AGBL3 ENSG00000146856	1.24358
AGBL4 ENSG00000186094	1.30168
AGBL5 ENSG00000084693	0.964422
AGER ENSG00000204305	0.918574
AGFG1 ENSG00000173744	0.844793
AGFG2 ENSG00000106351	0.714396
AGGF1 ENSG00000164252	0.908698
AGK ENSG00000006530	0.787622
AGL ENSG00000162688	1.11657
AGMAT ENSG00000116771	1.11862
AGMO ENSG00000187546	1.14399
AGO1 ENSG00000092847	1.0423
AGO2 ENSG00000123908	1.04167
AGO3 ENSG00000126070	1.23048
AGO4 ENSG00000134698	0.884045
AGPAT1 ENSG00000204310	0.966046
AGPAT2 ENSG00000169692	1.45357
AGPAT3 ENSG00000160216	0.67461
AGPAT4 ENSG00000026652	1.48762
AGPAT5 ENSG00000155189	0.918946
AGPS ENSG00000018510	0.808594
AGR2 ENSG00000106541	0.689517
AGR3 ENSG00000173467	0.956068
AGRN ENSG00000188157	0.992574
AGRP ENSG00000159723	0.915548
AGT ENSG00000135744	1.04854
AGTPBP1 ENSG00000135049	0.856853
AGTR1 ENSG00000144891	1.06279
AGTRAP ENSG00000177674	0.998558
AGXT ENSG00000172482	0.953778
AGXT2 ENSG00000113492	1.00781
AHCTF1 ENSG00000153207	1.04751
AHCY ENSG00000101444	0.806259
AHCYL1 ENSG00000168710	0.811806
AHCYL2 ENSG00000158467	0.538249
AHDC1 ENSG00000126705	0.922529
AHI1 ENSG00000135541	1.30871
AHNAK ENSG00000124942	0.824504
AHNAK2 ENSG00000185567	1.20492
AHR ENSG00000106546	0.797345
AHRR ENSG00000063438	0.939046
AHSA1 ENSG00000100591	0.911855
AHSA2 ENSG00000173209	0.944339
AHSG ENSG00000145192	0.939076
AHSP ENSG00000169877	0.890891
AICDA ENSG00000111732	0.904842
AIDA ENSG00000186063	1.20289
AIF1 ENSG00000204472	1.04708
AIF1L ENSG00000126878	0.930278
AIFM1 ENSG00000156709	0.663333
AIFM2 ENSG00000042286	1.54964
AIFM3 ENSG00000183773	0.628436
AIG1 ENSG00000146416	0.972416
AIM1 ENSG00000112297	0.871423
AIM1L ENSG00000176092	0.81099
AIM2 ENSG00000163568	0.820976
AIMP1 ENSG00000164022	1.11493
AIMP2 ENSG00000106305	0.755166
AIP ENSG00000110711	0.953915
AIPL1 ENSG00000129221	0.796166
AIRE ENSG00000160224	0.72115
AJ239318.1 ENSG00000280108	0.839384
AJAP1 ENSG00000196581	0.964273
AJUBA ENSG00000129474	0.917798
AK1 ENSG00000106992	1.50568
AK2 ENSG00000004455	0.986299
AK3 ENSG00000147853	1.0893
AK4 ENSG00000162433	1.78102
AK5 ENSG00000154027	0.7896
AK6 ENSG00000085231	0.979206
AK7 ENSG00000140057	1.06249
AK8 ENSG00000165695	1.66029
AK9 ENSG00000155085	0.833523
AKAP1 ENSG00000121057	1.06117
AKAP10 ENSG00000108599	0.741987
AKAP11 ENSG00000023516	0.999026
AKAP12 ENSG00000131016	0.964478
AKAP13 ENSG00000170776	0.941659
AKAP14 ENSG00000186471	0.929314
AKAP17A ENSG00000197976	0.670861
AKAP3 ENSG00000111254	0.794329
AKAP4 ENSG00000147081	0.893996
AKAP5 ENSG00000179841	0.959091
AKAP6 ENSG00000151320	1.151
AKAP7 ENSG00000118507	0.779496
AKAP8 ENSG00000105127	0.646336
AKAP8L ENSG00000011243	1.33716
AKAP9 ENSG00000127914	0.931996
AKIP1 ENSG00000166452	1.12979
AKIRIN1 ENSG00000174574	0.759394
AKIRIN2 ENSG00000135334	0.891715
AKNA ENSG00000106948	0.840858
AKNAD1 ENSG00000162641	0.871986
AKR1A1 ENSG00000117448	0.531149
AKR1B1 ENSG00000085662	1.43195
AKR1B10 ENSG00000198074	0.832733
AKR1B15 ENSG00000227471	0.964726
AKR1C1 ENSG00000187134	1.01908
AKR1C2 ENSG00000151632	0.984606
AKR1C3 ENSG00000196139	0.661186
AKR1C4 ENSG00000198610	0.994876
AKR1D1 ENSG00000122787	0.910628
AKR1E2 ENSG00000165568	0.842843
AKR7A2 ENSG00000053371	0.724802
AKR7A3 ENSG00000162482	1.21369
AKR7L ENSG00000211454	1.22995
AKT1 ENSG00000142208	0.964903
AKT1S1 ENSG00000204673	1.74658
AKT2 ENSG00000105221	1.15447
AKT3 ENSG00000117020	0.824222
AKTIP ENSG00000166971	1.08454
AL023806.1 ENSG00000280184	0.972629
AL049794.1 ENSG00000280240	1.09054
AL049872.1 ENSG00000279963	1.33466
AL133475.1 ENSG00000281602	0.976194
AL135745.1 ENSG00000279654	0.957988
AL135787.1 ENSG00000283263	1.29032
AL354828.1 ENSG00000279282	1.19112
AL354828.2 ENSG00000280175	1.02999
AL356053.1 ENSG00000150076	0.946028
AL356289.1 ENSG00000279096	0.981702
AL356585.1 ENSG00000279081	1.60745
AL357140.1 ENSG00000280113	0.760683
AL358852.1 ENSG00000278899	0.843933
AL365181.1 ENSG00000280316	1.11754
AL513523.2 ENSG00000279767	0.932939
AL589743.1 ENSG00000279508	0.73695
AL590235.1 ENSG00000280230	1.15852
AL645922.1 ENSG00000279546	1.22443
ALAD ENSG00000148218	1.01704
ALAS1 ENSG00000023330	0.769411
ALAS2 ENSG00000158578	0.928391
ALB ENSG00000163631	0.933038
ALCAM ENSG00000170017	0.783576
ALDH16A1 ENSG00000161618	1.64263
ALDH18A1 ENSG00000059573	0.824671
ALDH1A1 ENSG00000165092	1.11673
ALDH1A2 ENSG00000128918	0.566844
ALDH1A3 ENSG00000184254	0.71184
ALDH1B1 ENSG00000137124	0.983973
ALDH1L1 ENSG00000144908	1.06968
ALDH1L2 ENSG00000136010	0.998524
ALDH3A1 ENSG00000108602	0.949585
ALDH3A2 ENSG00000072210	0.684888
ALDH3B1 ENSG00000006534	1.10783
ALDH3B2 ENSG00000132746	1.1388
ALDH4A1 ENSG00000159423	1.23804
ALDH5A1 ENSG00000112294	1.18099
ALDH6A1 ENSG00000119711	0.726666
ALDH7A1 ENSG00000164904	0.90123
ALDH8A1 ENSG00000118514	1.05423
ALDH9A1 ENSG00000143149	0.968574
ALDOA ENSG00000149925	1.31909
ALDOB ENSG00000136872	1.1334
ALDOC ENSG00000109107	0.925053
ALG1 ENSG00000033011	0.630691
ALG10 ENSG00000139133	0.901614
ALG10B ENSG00000175548	1.02387
ALG11 ENSG00000253710	1.08366
ALG12 ENSG00000182858	1.17716
ALG13 ENSG00000101901	1.09185
ALG14 ENSG00000172339	1.07747
ALG1L ENSG00000189366	1.07967
ALG1L2 ENSG00000251287	1.12295
ALG2 ENSG00000119523	1.03489
ALG3 ENSG00000214160	1.17048
ALG5 ENSG00000120697	0.932326
ALG6 ENSG00000088035	1.24468
ALG8 ENSG00000159063	0.677235
ALG9 ENSG00000086848	0.993614
ALK ENSG00000171094	1.45374
ALKBH1 ENSG00000100601	1.95068
ALKBH2 ENSG00000189046	1.17784
ALKBH3 ENSG00000166199	1.05609
ALKBH4 ENSG00000160993	0.826016
ALKBH5 ENSG00000091542	0.92251
ALKBH6 ENSG00000239382	1.19879
ALKBH7 ENSG00000125652	1.95685
ALKBH8 ENSG00000137760	0.937535
ALLC ENSG00000151360	1.06965
ALMS1 ENSG00000116127	0.752088
ALOX12 ENSG00000108839	0.905252
ALOX12B ENSG00000179477	0.726421
ALOX15 ENSG00000161905	0.924135
ALOX15B ENSG00000179593	1.00641
ALOX5 ENSG00000012779	0.829872
ALOX5AP ENSG00000132965	1.23326
ALOXE3 ENSG00000179148	0.856554
ALPK1 ENSG00000073331	0.749346
ALPK2 ENSG00000198796	1.03153
ALPK3 ENSG00000136383	1.10801
ALPL ENSG00000162551	1.55166
ALPP ENSG00000163283	1.04537
ALS2 ENSG00000003393	0.935288
ALS2CL ENSG00000178038	0.861734
ALS2CR11 ENSG00000155754	1.0663
ALS2CR12 ENSG00000155749	0.867046
ALX1 ENSG00000180318	0.782642
ALX3 ENSG00000156150	1.01414
ALX4 ENSG00000052850	0.879516
ALYREF ENSG00000183684	0.750837
AMACR ENSG00000242110	0.606508
AMBN ENSG00000178522	1.11828
AMBP ENSG00000106927	0.917707
AMBRA1 ENSG00000110497	0.687384
AMD1 ENSG00000123505	0.969047
AMDHD1 ENSG00000139344	1.01552
AMDHD2 ENSG00000162066	1.16741
AMELX ENSG00000125363	1.10075
AMELY ENSG00000099721	0.935128
AMER1 ENSG00000184675	0.879421
AMER2 ENSG00000165566	0.897098
AMER3 ENSG00000178171	0.915191
AMFR ENSG00000159461	0.63947
AMH ENSG00000104899	1.46217
AMHR2 ENSG00000135409	0.92813
AMIGO1 ENSG00000181754	0.846151
AMIGO2 ENSG00000139211	0.857499
AMIGO3 ENSG00000176020	1.21115
AMMECR1 ENSG00000101935	0.833998
AMMECR1L ENSG00000144233	0.862671
AMN ENSG00000166126	0.908635
AMN1 ENSG00000151743	0.910695
AMOT ENSG00000126016	0.775447
AMOTL1 ENSG00000166025	0.726679
AMOTL2 ENSG00000114019	0.817206
AMPD1 ENSG00000116748	1.00735
AMPD2 ENSG00000116337	0.585873
AMPD3 ENSG00000133805	0.984565
AMPH ENSG00000078053	1.22456
AMT ENSG00000145020	1.27815
AMTN ENSG00000187689	1.21824
AMY1A ENSG00000237763	0.972439
AMY1B ENSG00000174876	0.770168
AMY1C ENSG00000187733	1.0692
AMY2A ENSG00000243480	0.882234
AMY2B ENSG00000240038	0.957435
AMZ1 ENSG00000174945	1.34019
AMZ2 ENSG00000196704	0.844002
ANAPC1 ENSG00000153107	0.629743
ANAPC10 ENSG00000164162	0.825455
ANAPC11 ENSG00000141552	1.04015
ANAPC13 ENSG00000129055	1.03501
ANAPC15 ENSG00000110200	0.983151
ANAPC16 ENSG00000166295	1.2841
ANAPC2 ENSG00000176248	1.17483
ANAPC4 ENSG00000053900	0.826228
ANAPC5 ENSG00000089053	1.00343
ANAPC7 ENSG00000196510	0.796494
ANG ENSG00000214274	0.512254
ANGEL1 ENSG00000013523	1.0745
ANGEL2 ENSG00000174606	0.833776
ANGPT1 ENSG00000154188	1.13904
ANGPT2 ENSG00000091879	1.02845
ANGPT4 ENSG00000101280	0.721442
ANGPTL1 ENSG00000116194	0.789559
ANGPTL2 ENSG00000136859	1.18675
ANGPTL3 ENSG00000132855	0.901839
ANGPTL4 ENSG00000167772	1.63873
ANGPTL5 ENSG00000187151	1.02547
ANGPTL6 ENSG00000130812	0.936166
ANGPTL7 ENSG00000171819	1.09617
ANGPTL8 ENSG00000130173	0.922321
ANHX ENSG00000227059	1.0883
ANK1 ENSG00000029534	1.7985
ANK2 ENSG00000145362	1.17804
ANK3 ENSG00000151150	0.749486
ANKAR ENSG00000151687	1.07777
ANKDD1A ENSG00000166839	0.839979
ANKDD1B ENSG00000189045	0.867456
ANKEF1 ENSG00000132623	1.23491
ANKFN1 ENSG00000153930	1.1616
ANKFY1 ENSG00000185722	0.621684
ANKH ENSG00000154122	0.750968
ANKHD1 ENSG00000131503	1.14678
ANKHD1-EIF4EBP3 ENSG00000254996	0.95376
ANKIB1 ENSG00000001629	0.973493
ANKK1 ENSG00000170209	0.901113
ANKLE1 ENSG00000160117	0.92705
ANKLE2 ENSG00000176915	1.01971
ANKMY1 ENSG00000144504	1.0871
ANKMY2 ENSG00000106524	1.0097
ANKRA2 ENSG00000164331	1.83502
ANKRD1 ENSG00000148677	0.832934
ANKRD10 ENSG00000088448	0.62637
ANKRD11 ENSG00000167522	0.80186
ANKRD12 ENSG00000101745	0.754648
ANKRD13A ENSG00000076513	1.15825
ANKRD13B ENSG00000198720	1.57741
ANKRD13C ENSG00000118454	0.718491
ANKRD13D ENSG00000172932	1.89078
ANKRD16 ENSG00000134461	0.690797
ANKRD17 ENSG00000132466	1.26276
ANKRD18A ENSG00000180071	0.645951
ANKRD18B ENSG00000230453	1.13447
ANKRD2 ENSG00000165887	0.899776
ANKRD20A1 ENSG00000260691	0.972316
ANKRD20A2 ENSG00000183148	1.11443
ANKRD20A3 ENSG00000276203	0.790029
ANKRD20A4 ENSG00000172014	1.14676
ANKRD22 ENSG00000152766	0.964445
ANKRD23 ENSG00000163126	0.817103
ANKRD24 ENSG00000089847	0.992382
ANKRD26 ENSG00000107890	1.39105
ANKRD27 ENSG00000105186	0.773475
ANKRD28 ENSG00000206560	1.03783
ANKRD29 ENSG00000154065	0.726148
ANKRD30A ENSG00000148513	0.999395
ANKRD30B ENSG00000180777	0.979999
ANKRD30BL ENSG00000163046	1.07025
ANKRD31 ENSG00000145700	1.01098
ANKRD33 ENSG00000167612	0.805119
ANKRD33B ENSG00000164236	0.923449
ANKRD34A ENSG00000272031	0.908604
ANKRD34B ENSG00000189127	0.860113
ANKRD34C ENSG00000235711	1.08056
ANKRD35 ENSG00000198483	0.933493
ANKRD36 ENSG00000135976	0.983131
ANKRD36B ENSG00000196912	0.720513
ANKRD36C ENSG00000174501	0.628702
ANKRD37 ENSG00000186352	0.838397
ANKRD39 ENSG00000213337	0.96385
ANKRD40 ENSG00000154945	1.25436
ANKRD42 ENSG00000137494	1.08186
ANKRD44 ENSG00000065413	0.888752
ANKRD45 ENSG00000183831	0.86621
ANKRD46 ENSG00000186106	1.00339
ANKRD49 ENSG00000168876	0.871798
ANKRD50 ENSG00000151458	0.819225
ANKRD52 ENSG00000139645	1.07317
ANKRD53 ENSG00000144031	1.07103
ANKRD54 ENSG00000100124	0.604357
ANKRD55 ENSG00000164512	1.07223
ANKRD6 ENSG00000135299	1.13226
ANKRD61 ENSG00000157999	1.08765
ANKRD62 ENSG00000181626	1.04727
ANKRD65 ENSG00000235098	0.968935
ANKRD66 ENSG00000230062	0.844933
ANKRD7 ENSG00000106013	1.02348
ANKRD9 ENSG00000156381	0.787813
ANKS1A ENSG00000064999	0.663537
ANKS1B ENSG00000185046	0.911525
ANKS3 ENSG00000168096	1.8899
ANKS4B ENSG00000175311	0.9578
ANKS6 ENSG00000165138	0.763184
ANKUB1 ENSG00000206199	0.804415
ANKZF1 ENSG00000163516	0.851237
ANLN ENSG00000011426	1.23248
ANO1 ENSG00000131620	1.21145
ANO10 ENSG00000160746	1.01499
ANO2 ENSG00000047617	0.847232
ANO3 ENSG00000134343	1.12332
ANO4 ENSG00000151572	1.26602
ANO5 ENSG00000171714	1.56375
ANO6 ENSG00000177119	1.0932
ANO7 ENSG00000146205	0.413633
ANO8 ENSG00000074855	1.31174
ANO9 ENSG00000185101	1.29411
ANOS1 ENSG00000011201	0.949526
ANP32A ENSG00000140350	0.886212
ANP32B ENSG00000136938	0.79974
ANP32D ENSG00000139223	0.949401
ANP32E ENSG00000143401	1.07075
ANPEP ENSG00000166825	0.539665
ANTXR1 ENSG00000169604	0.965312
ANTXR2 ENSG00000163297	0.838113
ANTXRL ENSG00000274209	0.887588
ANXA1 ENSG00000135046	0.937604
ANXA10 ENSG00000109511	1.14101
ANXA11 ENSG00000122359	0.575105
ANXA13 ENSG00000104537	0.746785
ANXA2 ENSG00000182718	0.839416
ANXA2R ENSG00000177721	0.909594
ANXA3 ENSG00000138772	0.741917
ANXA4 ENSG00000196975	0.915797
ANXA5 ENSG00000164111	0.639904
ANXA6 ENSG00000197043	1.61336
ANXA7 ENSG00000138279	1.13342
ANXA8 ENSG00000265190	1.38736
ANXA8L1 ENSG00000264230	1.0276
ANXA9 ENSG00000143412	0.968846
AOAH ENSG00000136250	0.798882
AOC1 ENSG00000002726	0.819344
AOC2 ENSG00000131480	0.688633
AOC3 ENSG00000131471	1.28393
AOX1 ENSG00000138356	0.933581
AP000275.65 ENSG00000265590	1.08883
AP000295.9 ENSG00000249624	0.948298
AP000304.12 ENSG00000249209	1.104
AP000349.2 ENSG00000280178	1.17052
AP000350.10 ENSG00000251357	0.911157
AP000687.1 ENSG00000280170	0.883496
AP000721.4 ENSG00000256100	1.16772
AP000769.1 ENSG00000279576	0.654677
AP000866.1 ENSG00000279342	0.999414
AP001888.1 ENSG00000281781	1.19747
AP002962.1 ENSG00000279906	0.845422
AP006285.2 ENSG00000278919	0.885753
AP1AR ENSG00000138660	1.02136
AP1B1 ENSG00000100280	0.844682
AP1G1 ENSG00000166747	0.945911
AP1G2 ENSG00000213983	0.710607
AP1M1 ENSG00000072958	1.04284
AP1M2 ENSG00000129354	0.585572
AP1S1 ENSG00000106367	1.08073
AP1S2 ENSG00000182287	0.931331
AP1S3 ENSG00000152056	0.934974
AP2A1 ENSG00000196961	1.5176
AP2A2 ENSG00000183020	1.60984
AP2B1 ENSG00000006125	1.12265
AP2M1 ENSG00000161203	1.48022
AP2S1 ENSG00000042753	1.85623
AP3B1 ENSG00000132842	1.07217
AP3B2 ENSG00000103723	0.981653
AP3D1 ENSG00000065000	0.794899
AP3M1 ENSG00000185009	0.52971
AP3M2 ENSG00000070718	0.607746
AP3S1 ENSG00000177879	0.915244
AP3S2 ENSG00000157823	1.03117
AP4B1 ENSG00000134262	0.946778
AP4E1 ENSG00000081014	0.946766
AP4M1 ENSG00000221838	0.84403
AP4S1 ENSG00000100478	0.857014
AP5B1 ENSG00000254470	1.29401
AP5M1 ENSG00000053770	0.861937
AP5S1 ENSG00000125843	0.958753
AP5Z1 ENSG00000242802	2.0217
APAF1 ENSG00000120868	1.01523
APBA1 ENSG00000107282	1.06185
APBA2 ENSG00000034053	1.38621
APBA3 ENSG00000011132	1.53596
APBB1 ENSG00000166313	1.57026
APBB1IP ENSG00000077420	1.30511
APBB2 ENSG00000163697	1.101
APBB3 ENSG00000113108	0.710235
APC ENSG00000134982	0.979344
APC2 ENSG00000115266	1.26989
APCDD1 ENSG00000154856	1.75495
APCDD1L ENSG00000198768	1.07339
APCS ENSG00000132703	0.85203
APEH ENSG00000164062	1.19279
APELA ENSG00000248329	1.16155
APEX1 ENSG00000100823	0.792268
APEX2 ENSG00000169188	0.665192
APH1A ENSG00000117362	0.668799
APH1B ENSG00000138613	0.84804
API5 ENSG00000166181	1.19228
APIP ENSG00000149089	1.23251
APITD1 ENSG00000175279	0.852544
APITD1-CORT ENSG00000251503	0.973293
APLF ENSG00000169621	0.649302
APLN ENSG00000171388	0.947742
APLNR ENSG00000134817	1.20353
APLP1 ENSG00000105290	1.31031
APLP2 ENSG00000084234	0.922576
APMAP ENSG00000101474	0.877419
APOA1 ENSG00000118137	1.07098
APOA2 ENSG00000158874	1.13387
APOB ENSG00000084674	1.20138
APOBEC1 ENSG00000111701	0.717788
APOBEC2 ENSG00000124701	0.996426
APOBEC3A ENSG00000128383	0.990608
APOBEC3B ENSG00000179750	0.979644
APOBEC3C ENSG00000244509	0.743764
APOBEC3D ENSG00000243811	1.19902
APOBEC3F ENSG00000128394	0.782886
APOBEC3G ENSG00000239713	0.905633
APOBEC3H ENSG00000100298	0.845982
APOBEC4 ENSG00000173627	0.884442
APOBR ENSG00000184730	0.796231
APOC1 ENSG00000130208	0.742035
APOC2 ENSG00000234906	0.766791
APOC3 ENSG00000110245	0.944744
APOC4 ENSG00000267467	1.12484
APOD ENSG00000189058	1.23183
APOE ENSG00000130203	2.19918
APOF ENSG00000175336	0.572734
APOH ENSG00000091583	0.98716
APOL1 ENSG00000100342	0.813737
APOL2 ENSG00000128335	0.730489
APOL3 ENSG00000128284	0.941027
APOL4 ENSG00000100336	0.470862
APOL6 ENSG00000221963	0.618772
APOLD1 ENSG00000178878	1.00158
APOM ENSG00000204444	0.912991
APOO ENSG00000184831	1.33847
APOOL ENSG00000155008	0.946117
APP ENSG00000142192	0.877563
APPBP2 ENSG00000062725	0.826913
APPL1 ENSG00000157500	0.797914
APPL2 ENSG00000136044	0.417482
APRT ENSG00000198931	0.924147
APTX ENSG00000137074	0.942522
AQP1 ENSG00000240583	1.85734
AQP10 ENSG00000143595	0.974565
AQP11 ENSG00000178301	0.871387
AQP12A ENSG00000184945	1.07565
AQP12B ENSG00000185176	0.949298
AQP2 ENSG00000167580	1.03926
AQP3 ENSG00000165272	0.268127
AQP4 ENSG00000171885	0.830679
AQP5 ENSG00000161798	0.68059
AQP6 ENSG00000086159	0.822693
AQP7 ENSG00000165269	0.94853
AQP8 ENSG00000103375	0.845428
AQP9 ENSG00000103569	1.09509
AQR ENSG00000021776	0.981643
AR ENSG00000169083	0.781357
ARAF ENSG00000078061	0.898004
ARAP1 ENSG00000186635	1.45585
ARAP2 ENSG00000047365	0.989759
ARAP3 ENSG00000120318	1.01248
ARC ENSG00000198576	0.827177
ARCN1 ENSG00000095139	0.807511
AREG ENSG00000109321	0.881806
AREL1 ENSG00000119682	0.665411
ARF1 ENSG00000143761	1.01149
ARF3 ENSG00000134287	0.43174
ARF4 ENSG00000168374	0.981473
ARF5 ENSG00000004059	0.574444
ARF6 ENSG00000165527	0.535716
ARFGAP1 ENSG00000101199	1.66682
ARFGAP2 ENSG00000149182	1.20586
ARFGAP3 ENSG00000242247	0.880143
ARFGEF1 ENSG00000066777	1.01154
ARFGEF2 ENSG00000124198	0.915979
ARFGEF3 ENSG00000112379	0.941758
ARFIP1 ENSG00000164144	1.12573
ARFIP2 ENSG00000132254	0.881169
ARFRP1 ENSG00000101246	1.94141
ARG1 ENSG00000118520	0.97661
ARG2 ENSG00000081181	0.477421
ARGFX ENSG00000186103	1.36107
ARGLU1 ENSG00000134884	0.869768
ARHGAP1 ENSG00000175220	0.557995
ARHGAP10 ENSG00000071205	1.58653
ARHGAP11A ENSG00000198826	1.1312
ARHGAP11B ENSG00000187951	0.851188
ARHGAP12 ENSG00000165322	1.30095
ARHGAP15 ENSG00000075884	1.17844
ARHGAP17 ENSG00000140750	0.890363
ARHGAP18 ENSG00000146376	0.880948
ARHGAP19 ENSG00000213390	0.769327
ARHGAP20 ENSG00000137727	0.833161
ARHGAP21 ENSG00000107863	1.0001
ARHGAP22 ENSG00000128805	1.49033
ARHGAP23 ENSG00000275832	1.28925
ARHGAP24 ENSG00000138639	0.964279
ARHGAP25 ENSG00000163219	1.01319
ARHGAP26 ENSG00000145819	0.639627
ARHGAP27 ENSG00000159314	0.564644
ARHGAP28 ENSG00000088756	1.01566
ARHGAP29 ENSG00000137962	0.682136
ARHGAP30 ENSG00000186517	0.836913
ARHGAP31 ENSG00000031081	1.31306
ARHGAP32 ENSG00000134909	0.697573
ARHGAP33 ENSG00000004777	1.65318
ARHGAP35 ENSG00000160007	0.980672
ARHGAP36 ENSG00000147256	1.09312
ARHGAP39 ENSG00000147799	1.12534
ARHGAP4 ENSG00000089820	1.35935
ARHGAP40 ENSG00000124143	0.932176
ARHGAP42 ENSG00000165895	1.00973
ARHGAP44 ENSG00000006740	0.95672
ARHGAP45 ENSG00000180448	1.1076
ARHGAP5 ENSG00000100852	0.742623
ARHGAP6 ENSG00000047648	0.795495
ARHGAP8 ENSG00000241484	0.912141
ARHGAP9 ENSG00000123329	0.689088
ARHGDIA ENSG00000141522	1.64965
ARHGDIB ENSG00000111348	1.66055
ARHGDIG ENSG00000242173	0.89026
ARHGEF1 ENSG00000076928	1.54739
ARHGEF10 ENSG00000104728	1.03158
ARHGEF10L ENSG00000074964	1.02211
ARHGEF11 ENSG00000132694	1.19193
ARHGEF12 ENSG00000196914	0.797829
ARHGEF15 ENSG00000198844	1.88919
ARHGEF16 ENSG00000130762	1.56101
ARHGEF17 ENSG00000110237	1.26518
ARHGEF18 ENSG00000104880	0.954609
ARHGEF19 ENSG00000142632	1.09615
ARHGEF2 ENSG00000116584	1.4451
ARHGEF25 ENSG00000240771	1.45278
ARHGEF26 ENSG00000114790	1.4447
ARHGEF28 ENSG00000214944	0.868036
ARHGEF3 ENSG00000163947	0.837007
ARHGEF33 ENSG00000214694	0.942693
ARHGEF35 ENSG00000213214	1.01385
ARHGEF37 ENSG00000183111	0.631843
ARHGEF38 ENSG00000236699	1.00559
ARHGEF39 ENSG00000137135	1.32794
ARHGEF4 ENSG00000136002	1.45406
ARHGEF40 ENSG00000165801	1.19053
ARHGEF5 ENSG00000050327	0.832428
ARHGEF6 ENSG00000129675	0.73859
ARHGEF7 ENSG00000102606	0.608989
ARHGEF9 ENSG00000131089	1.21307
ARID1A ENSG00000117713	1.39888
ARID1B ENSG00000049618	0.880919
ARID2 ENSG00000189079	1.33364
ARID3A ENSG00000116017	1.10161
ARID3B ENSG00000179361	0.83724
ARID4A ENSG00000032219	1.01952
ARID4B ENSG00000054267	1.14016
ARID5A ENSG00000196843	1.34538
ARID5B ENSG00000150347	0.765978
ARIH1 ENSG00000166233	0.725102
ARIH2 ENSG00000177479	1.08645
ARIH2OS ENSG00000221883	1.13393
ARL1 ENSG00000120805	0.68963
ARL10 ENSG00000175414	0.753715
ARL11 ENSG00000152213	1.13549
ARL13B ENSG00000169379	1.1015
ARL14 ENSG00000179674	1.03519
ARL14EP ENSG00000152219	0.872665
ARL15 ENSG00000185305	0.939677
ARL16 ENSG00000214087	0.843638
ARL17A ENSG00000185829	0.599025
ARL17B ENSG00000228696	0.95038
ARL2 ENSG00000213465	2.06182
ARL2BP ENSG00000102931	0.943314
ARL3 ENSG00000138175	0.879787
ARL4A ENSG00000122644	1.01725
ARL4C ENSG00000188042	0.671875
ARL4D ENSG00000175906	1.20022
ARL5A ENSG00000162980	0.994239
ARL5B ENSG00000165997	1.07437
ARL5C ENSG00000141748	0.997262
ARL6 ENSG00000113966	0.83031
ARL6IP1 ENSG00000170540	0.881429
ARL6IP4 ENSG00000182196	1.80415
ARL6IP5 ENSG00000144746	1.04701
ARL6IP6 ENSG00000177917	0.859341
ARL8A ENSG00000143862	1.01598
ARL8B ENSG00000134108	1.14445
ARL9 ENSG00000196503	0.929744
ARMC1 ENSG00000104442	1.42527
ARMC10 ENSG00000170632	0.8336
ARMC12 ENSG00000157343	0.812501
ARMC2 ENSG00000118690	0.922523
ARMC3 ENSG00000165309	1.05185
ARMC4 ENSG00000169126	1.2988
ARMC5 ENSG00000140691	1.39776
ARMC6 ENSG00000105676	1.33973
ARMC7 ENSG00000125449	1.37597
ARMC8 ENSG00000114098	0.833751
ARMC9 ENSG00000135931	1.39513
ARMCX1 ENSG00000126947	1.1939
ARMCX2 ENSG00000184867	1.00029
ARMCX3 ENSG00000102401	0.91299
ARMCX4 ENSG00000196440	1.00471
ARMCX5 ENSG00000125962	0.786211
ARMCX6 ENSG00000198960	0.604782
ARMS2 ENSG00000254636	1.07303
ARMT1 ENSG00000146476	1.34128
ARNT ENSG00000143437	0.851025
ARNT2 ENSG00000172379	0.815844
ARNTL ENSG00000133794	0.896563
ARNTL2 ENSG00000029153	1.16602
ARPC1A ENSG00000241685	1.03978
ARPC1B ENSG00000130429	0.797268
ARPC2 ENSG00000163466	0.786488
ARPC3 ENSG00000111229	0.848198
ARPC4 ENSG00000241553	1.30538
ARPC5 ENSG00000162704	0.866108
ARPC5L ENSG00000136950	0.55853
ARPIN ENSG00000242498	0.734303
ARPP19 ENSG00000128989	0.718465
ARPP21 ENSG00000172995	0.992337
ARRB1 ENSG00000137486	1.07502
ARRB2 ENSG00000141480	1.05874
ARRDC1 ENSG00000197070	1.13596
ARRDC2 ENSG00000105643	1.1314
ARRDC3 ENSG00000113369	1.15828
ARRDC4 ENSG00000140450	0.799931
ARRDC5 ENSG00000205784	1.2655
ARSA ENSG00000100299	1.82086
ARSB ENSG00000113273	0.870248
ARSD ENSG00000006756	0.544163
ARSE ENSG00000157399	0.925574
ARSF ENSG00000062096	1.03742
ARSG ENSG00000141337	0.972954
ARSI ENSG00000183876	1.11376
ARSJ ENSG00000180801	0.955608
ARSK ENSG00000164291	1.14287
ART3 ENSG00000156219	1.05131
ART4 ENSG00000111339	0.917674
ART5 ENSG00000167311	0.927639
ARTN ENSG00000117407	0.892336
ARV1 ENSG00000173409	1.02771
ARVCF ENSG00000099889	0.839112
ARX ENSG00000004848	0.980304
AS3MT ENSG00000214435	1.17175
ASAH1 ENSG00000104763	0.643161
ASAH2 ENSG00000188611	0.722014
ASAH2B ENSG00000204147	0.945611
ASAP1 ENSG00000153317	0.583722
ASAP2 ENSG00000151693	0.959842
ASAP3 ENSG00000088280	0.619193
ASB1 ENSG00000065802	1.32632
ASB10 ENSG00000146926	1.01619
ASB11 ENSG00000165192	1.02744
ASB12 ENSG00000198881	0.826509
ASB13 ENSG00000196372	0.842138
ASB14 ENSG00000239388	1.00407
ASB15 ENSG00000146809	0.934284
ASB16 ENSG00000161664	0.89363
ASB17 ENSG00000154007	1.33643
ASB18 ENSG00000182177	1.05226
ASB2 ENSG00000100628	1.7275
ASB3 ENSG00000115239	0.911071
ASB4 ENSG00000005981	0.964281
ASB5 ENSG00000164122	0.834712
ASB6 ENSG00000148331	1.05154
ASB7 ENSG00000183475	0.77645
ASB8 ENSG00000177981	0.805691
ASB9 ENSG00000102048	1.01144
ASCC1 ENSG00000138303	1.05018
ASCC2 ENSG00000100325	1.00997
ASCC3 ENSG00000112249	1.06008
ASCL1 ENSG00000139352	0.785718
ASCL2 ENSG00000183734	0.575852
ASCL3 ENSG00000176009	0.873313
ASCL4 ENSG00000187855	0.910611
ASCL5 ENSG00000232237	0.911318
ASF1A ENSG00000111875	0.918327
ASF1B ENSG00000105011	0.764453
ASGR1 ENSG00000141505	0.940643
ASGR2 ENSG00000161944	1.11827
ASH1L ENSG00000116539	0.889806
ASH2L ENSG00000129691	0.977314
ASIC1 ENSG00000110881	0.955819
ASIC2 ENSG00000108684	1.19552
ASIC3 ENSG00000213199	0.842827
ASIC4 ENSG00000072182	1.37531
ASIC5 ENSG00000256394	0.749572
ASIP ENSG00000101440	1.22364
ASL ENSG00000126522	1.20706
ASMT ENSG00000196433	0.859345
ASMTL ENSG00000169093	0.840736
ASNA1 ENSG00000198356	1.22409
ASNS ENSG00000070669	0.966864
ASNSD1 ENSG00000138381	0.745086
ASPA ENSG00000108381	1.13985
ASPDH ENSG00000204653	0.856647
ASPG ENSG00000166183	0.813513
ASPH ENSG00000198363	0.947632
ASPHD1 ENSG00000174939	0.935058
ASPHD2 ENSG00000128203	1.18879
ASPM ENSG00000066279	0.794568
ASPN ENSG00000106819	0.973002
ASPRV1 ENSG00000244617	0.765098
ASPSCR1 ENSG00000169696	1.59739
ASRGL1 ENSG00000162174	0.842702
ASS1 ENSG00000130707	1.18664
ASTE1 ENSG00000034533	0.519947
ASTN1 ENSG00000152092	1.57635
ASTN2 ENSG00000148219	0.559825
ASUN ENSG00000064102	0.820337
ASXL1 ENSG00000171456	0.905724
ASXL2 ENSG00000143970	0.888033
ASXL3 ENSG00000141431	1.19279
ASZ1 ENSG00000154438	0.935792
ATAD1 ENSG00000138138	1.42775
ATAD2 ENSG00000156802	0.752467
ATAD2B ENSG00000119778	1.17448
ATAD3A ENSG00000197785	0.935778
ATAD3B ENSG00000160072	2.29462
ATAD3C ENSG00000215915	0.989171
ATAD5 ENSG00000176208	0.895888
ATAT1 ENSG00000137343	1.31657
ATCAY ENSG00000167654	0.954325
ATE1 ENSG00000107669	1.28273
ATF1 ENSG00000123268	0.890874
ATF2 ENSG00000115966	1.1415
ATF3 ENSG00000162772	0.536177
ATF4 ENSG00000128272	0.861049
ATF5 ENSG00000169136	1.55078
ATF6 ENSG00000118217	0.652047
ATF6B ENSG00000213676	1.37762
ATF7 ENSG00000170653	0.783376
ATF7IP ENSG00000171681	1.08062
ATF7IP2 ENSG00000166669	0.993903
ATG10 ENSG00000152348	1.48232
ATG101 ENSG00000123395	0.621206
ATG12 ENSG00000145782	1.03071
ATG13 ENSG00000175224	0.779242
ATG14 ENSG00000126775	0.77093
ATG16L1 ENSG00000085978	0.47608
ATG16L2 ENSG00000168010	0.905321
ATG2A ENSG00000110046	1.38366
ATG2B ENSG00000066739	0.655972
ATG3 ENSG00000144848	0.907493
ATG4A ENSG00000101844	0.749286
ATG4B ENSG00000168397	1.03805
ATG4C ENSG00000125703	0.929262
ATG4D ENSG00000130734	1.59798
ATG5 ENSG00000057663	0.875065
ATG7 ENSG00000197548	0.944171
ATG9A ENSG00000198925	1.36459
ATG9B ENSG00000181652	0.872878
ATHL1 ENSG00000142102	1.40507
ATIC ENSG00000138363	0.883108
ATL1 ENSG00000198513	0.901883
ATL2 ENSG00000119787	0.562241
ATL3 ENSG00000184743	0.97004
ATM ENSG00000149311	0.707298
ATMIN ENSG00000166454	0.642565
ATN1 ENSG00000111676	0.829266
ATOH1 ENSG00000172238	1.30839
ATOH7 ENSG00000179774	1.15085
ATOH8 ENSG00000168874	1.89605
ATOX1 ENSG00000177556	1.30962
ATP10A ENSG00000206190	0.631388
ATP10B ENSG00000118322	0.850776
ATP10D ENSG00000145246	1.0517
ATP11A ENSG00000068650	0.848607
ATP11B ENSG00000058063	0.623624
ATP11C ENSG00000101974	1.28612
ATP12A ENSG00000075673	0.810474
ATP13A1 ENSG00000105726	1.38359
ATP13A2 ENSG00000159363	1.78622
ATP13A3 ENSG00000133657	0.924056
ATP13A4 ENSG00000127249	1.24708
ATP13A5 ENSG00000187527	0.760718
ATP1A1 ENSG00000163399	1.21577
ATP1A2 ENSG00000018625	0.754464
ATP1A3 ENSG00000105409	0.95298
ATP1A4 ENSG00000132681	1.22964
ATP1B1 ENSG00000143153	0.961657
ATP1B2 ENSG00000129244	0.71832
ATP1B3 ENSG00000069849	0.673977
ATP1B4 ENSG00000101892	1.05891
ATP23 ENSG00000166896	1.07078
ATP2A1 ENSG00000196296	0.942534
ATP2A2 ENSG00000174437	1.21129
ATP2A3 ENSG00000074370	0.78073
ATP2B1 ENSG00000070961	1.57955
ATP2B2 ENSG00000157087	0.816961
ATP2B3 ENSG00000067842	1.08679
ATP2B4 ENSG00000058668	0.81903
ATP2C1 ENSG00000017260	0.891165
ATP2C2 ENSG00000064270	0.574214
ATP4A ENSG00000105675	1.09749
ATP4B ENSG00000186009	1.141
ATP5J2-PTCD1 ENSG00000248919	1.32917
ATP5SL ENSG00000105341	0.690215
ATP6AP1 ENSG00000071553	1.15944
ATP6AP1L ENSG00000205464	1.15598
ATP6AP2 ENSG00000182220	1.27846
ATP6V0A1 ENSG00000033627	1.33726
ATP6V0A2 ENSG00000185344	1.17407
ATP6V0A4 ENSG00000105929	0.958342
ATP6V0B ENSG00000117410	0.89752
ATP6V0C ENSG00000185883	1.1818
ATP6V0D1 ENSG00000159720	1.48599
ATP6V0D2 ENSG00000147614	1.08613
ATP6V0E1 ENSG00000113732	0.57118
ATP6V0E2 ENSG00000171130	1.00561
ATP6V1A ENSG00000114573	0.912565
ATP6V1B1 ENSG00000116039	0.955127
ATP6V1B2 ENSG00000147416	0.41356
ATP6V1C1 ENSG00000155097	1.30556
ATP6V1C2 ENSG00000143882	0.719994
ATP6V1D ENSG00000100554	1.06252
ATP6V1E1 ENSG00000131100	0.99483
ATP6V1E2 ENSG00000250565	0.710146
ATP6V1F ENSG00000128524	0.536917
ATP6V1G1 ENSG00000136888	0.632126
ATP6V1G2 ENSG00000213760	1.01557
ATP6V1G3 ENSG00000151418	0.970973
ATP6V1H ENSG00000047249	0.628496
ATP7A ENSG00000165240	1.00615
ATP7B ENSG00000123191	1.07038
ATP8A1 ENSG00000124406	1.28598
ATP8A2 ENSG00000132932	0.951234
ATP8B1 ENSG00000081923	0.667384
ATP8B2 ENSG00000143515	0.784933
ATP8B3 ENSG00000130270	1.43687
ATP8B4 ENSG00000104043	1.34578
ATP9A ENSG00000054793	0.983494
ATP9B ENSG00000166377	0.911608
ATPIF1 ENSG00000130770	1.08006
ATR ENSG00000175054	1.11203
ATRAID ENSG00000138085	0.721073
ATRIP ENSG00000164053	0.88095
ATRIP ENSG00000282827	1.01116
ATRN ENSG00000088812	0.95259
ATRNL1 ENSG00000107518	0.877492
ATRX ENSG00000085224	0.736614
ATXN1 ENSG00000124788	0.788972
ATXN10 ENSG00000130638	1.1106
ATXN1L ENSG00000224470	1.33019
ATXN2 ENSG00000204842	0.609797
ATXN2L ENSG00000168488	0.558905
ATXN3 ENSG00000066427	0.875663
ATXN3L ENSG00000123594	1.00488
ATXN7 ENSG00000163635	0.887881
ATXN7L1 ENSG00000146776	0.975516
ATXN7L2 ENSG00000162650	1.02527
ATXN7L3 ENSG00000087152	1.59677
ATXN7L3B ENSG00000253719	0.504578
AUH ENSG00000148090	0.813261
AUNIP ENSG00000127423	1.19078
AUP1 ENSG00000115307	0.890841
AURKA ENSG00000087586	0.889578
AURKAIP1 ENSG00000175756	1.08488
AURKB ENSG00000178999	1.08263
AURKC ENSG00000105146	1.08731
AUTS2 ENSG00000158321	0.88145
AVEN ENSG00000169857	1.27049
AVIL ENSG00000135407	0.959905
AVL9 ENSG00000105778	1.31349
AVP ENSG00000101200	1.10416
AVPI1 ENSG00000119986	0.609976
AVPR1A ENSG00000166148	1.02197
AVPR1B ENSG00000198049	1.13712
AVPR2 ENSG00000126895	1.25162
AXDND1 ENSG00000162779	1.0498
AXIN1 ENSG00000103126	0.817789
AXIN2 ENSG00000168646	0.941739
AXL ENSG00000167601	0.763163
AZGP1 ENSG00000160862	1.37068
AZI2 ENSG00000163512	0.812027
AZIN1 ENSG00000155096	0.966739
AZIN2 ENSG00000142920	0.997684
AZU1 ENSG00000172232	1.85502
B2M ENSG00000166710	0.706816
B3GALNT1 ENSG00000169255	1.01696
B3GALNT2 ENSG00000162885	0.876795
B3GALT1 ENSG00000172318	1.01965
B3GALT2 ENSG00000162630	0.888038
B3GALT4 ENSG00000235863	1.10816
B3GALT5 ENSG00000183778	0.888242
B3GALT6 ENSG00000176022	1.41969
B3GAT1 ENSG00000109956	0.377354
B3GAT2 ENSG00000112309	0.880058
B3GAT3 ENSG00000149541	1.08232
B3GLCT ENSG00000187676	0.803308
B3GNT2 ENSG00000170340	0.763206
B3GNT3 ENSG00000179913	0.829566
B3GNT4 ENSG00000176383	1.25847
B3GNT5 ENSG00000176597	1.01489
B3GNT6 ENSG00000198488	0.925475
B3GNT7 ENSG00000156966	1.20617
B3GNT8 ENSG00000177191	1.69813
B3GNT9 ENSG00000237172	0.771681
B3GNTL1 ENSG00000175711	1.48582
B4GALNT1 ENSG00000135454	0.70137
B4GALNT2 ENSG00000167080	1.09527
B4GALNT3 ENSG00000139044	0.703365
B4GALNT4 ENSG00000182272	0.896415
B4GALT1 ENSG00000086062	0.584487
B4GALT2 ENSG00000117411	1.33621
B4GALT3 ENSG00000158850	0.635925
B4GALT4 ENSG00000121578	0.54062
B4GALT5 ENSG00000158470	0.684645
B4GALT6 ENSG00000118276	1.03269
B4GALT7 ENSG00000027847	1.02109
B4GAT1 ENSG00000174684	0.979398
B9D1 ENSG00000108641	1.23567
B9D2 ENSG00000123810	0.7421
BAALC ENSG00000164929	1.01669
BAAT ENSG00000136881	1.00391
BABAM1 ENSG00000105393	1.56173
BACE1 ENSG00000186318	0.718243
BACE2 ENSG00000182240	0.216947
BACH1 ENSG00000156273	1.29804
BACH2 ENSG00000112182	0.862868
BAD ENSG00000002330	1.44663
BAG1 ENSG00000107262	0.995995
BAG2 ENSG00000112208	0.841878
BAG3 ENSG00000151929	0.555934
BAG4 ENSG00000156735	0.910419
BAG5 ENSG00000166170	1.02583
BAG6 ENSG00000204463	0.906371
BAHCC1 ENSG00000266074	1.48431
BAHD1 ENSG00000140320	1.75975
BAIAP2 ENSG00000175866	1.27786
BAIAP2L1 ENSG00000006453	0.482587
BAIAP2L2 ENSG00000128298	1.19963
BAIAP3 ENSG00000007516	1.13211
BAK1 ENSG00000030110	1.19644
BAMBI ENSG00000095739	1.01187
BANF1 ENSG00000175334	0.649063
BANF2 ENSG00000125888	0.767871
BANK1 ENSG00000153064	1.0387
BANP ENSG00000172530	1.35301
BAP1 ENSG00000163930	1.33853
BARD1 ENSG00000138376	0.869142
BARHL2 ENSG00000143032	0.942947
BARX1 ENSG00000131668	0.993078
BARX2 ENSG00000043039	0.982321
BASP1 ENSG00000176788	0.711617
BATF ENSG00000156127	0.94386
BATF2 ENSG00000168062	0.576182
BATF3 ENSG00000123685	1.12211
BAX ENSG00000087088	1.166
BAZ1A ENSG00000198604	0.626091
BAZ1B ENSG00000009954	0.922653
BAZ2A ENSG00000076108	1.13607
BAZ2B ENSG00000123636	0.717948
BBC3 ENSG00000105327	1.58359
BBIP1 ENSG00000214413	0.869112
BBOF1 ENSG00000119636	0.684006
BBOX1 ENSG00000129151	0.745608
BBS1 ENSG00000174483	0.862233
BBS10 ENSG00000179941	1.32294
BBS12 ENSG00000181004	0.873153
BBS2 ENSG00000125124	0.776395
BBS4 ENSG00000140463	0.547836
BBS5 ENSG00000163093	0.900171
BBS7 ENSG00000138686	0.715515
BBS9 ENSG00000122507	1.06924
BBX ENSG00000114439	0.736794
BCAM ENSG00000187244	0.899403
BCAN ENSG00000132692	1.25232
BCAP29 ENSG00000075790	0.675173
BCAP31 ENSG00000185825	1.05835
BCAR1 ENSG00000050820	1.1457
BCAR3 ENSG00000137936	0.728515
BCAS1 ENSG00000064787	0.563042
BCAS2 ENSG00000116752	0.782283
BCAS3 ENSG00000141376	0.878232
BCAS4 ENSG00000124243	1.01582
BCAT1 ENSG00000060982	1.03873
BCAT2 ENSG00000105552	0.637361
BCCIP ENSG00000107949	0.81078
BCDIN3D ENSG00000186666	0.924876
BCHE ENSG00000114200	1.00888
BCKDHA ENSG00000248098	1.18337
BCKDHB ENSG00000083123	0.971406
BCKDK ENSG00000103507	1.20814
BCL10 ENSG00000142867	0.923599
BCL11A ENSG00000119866	0.8636
BCL11B ENSG00000127152	0.916181
BCL2 ENSG00000171791	1.0179
BCL2A1 ENSG00000140379	0.817265
BCL2L1 ENSG00000171552	1.27836
BCL2L10 ENSG00000137875	1.05192
BCL2L11 ENSG00000153094	0.886707
BCL2L12 ENSG00000126453	0.905727
BCL2L13 ENSG00000099968	0.794391
BCL2L14 ENSG00000121380	1.0697
BCL2L15 ENSG00000188761	1.12437
BCL2L2 ENSG00000129473	1.71306
BCL2L2-PABPN1 ENSG00000258643	1.34124
BCL3 ENSG00000069399	0.769808
BCL6 ENSG00000113916	0.737091
BCL6B ENSG00000161940	1.53472
BCL7A ENSG00000110987	1.01102
BCL7B ENSG00000106635	1.1929
BCL7C ENSG00000099385	1.58251
BCL9 ENSG00000116128	0.908101
BCL9L ENSG00000186174	1.12571
BCLAF1 ENSG00000029363	1.35485
BCO1 ENSG00000135697	0.995641
BCO2 ENSG00000197580	0.74068
BCOR ENSG00000183337	1.03059
BCORL1 ENSG00000085185	0.781055
BCR ENSG00000186716	1.31735
BCS1L ENSG00000074582	0.501073
BDH1 ENSG00000161267	0.671968
BDH2 ENSG00000164039	0.87282
BDKRB1 ENSG00000100739	0.990008
BDKRB2 ENSG00000168398	0.724983
BDNF ENSG00000176697	1.43844
BDP1 ENSG00000145734	0.918954
BEAN1 ENSG00000166546	0.890854
BECN1 ENSG00000126581	1.11563
BEGAIN ENSG00000183092	1.51005
BEND2 ENSG00000177324	0.963546
BEND3 ENSG00000178409	0.920619
BEND4 ENSG00000188848	0.880729
BEND5 ENSG00000162373	1.10633
BEND6 ENSG00000151917	0.946529
BEND7 ENSG00000165626	0.592323
BEST1 ENSG00000167995	1.70375
BEST2 ENSG00000039987	1.0169
BEST3 ENSG00000127325	0.850055
BEST4 ENSG00000142959	0.828832
BET1 ENSG00000105829	0.923971
BET1L ENSG00000177951	0.796072
BEX1 ENSG00000133169	0.780794
BEX2 ENSG00000133134	0.760288
BEX3 ENSG00000166681	1.23624
BEX4 ENSG00000102409	0.591015
BEX5 ENSG00000184515	1.06704
BFAR ENSG00000103429	0.954082
BFSP1 ENSG00000125864	1.44524
BFSP2 ENSG00000170819	1.26421
BGLAP ENSG00000242252	0.924638
BGN ENSG00000182492	1.85685
BHLHA15 ENSG00000180535	1.12487
BHLHB9 ENSG00000198908	1.1639
BHLHE22 ENSG00000180828	0.823845
BHLHE40 ENSG00000134107	1.14373
BHLHE41 ENSG00000123095	1.00654
BHMG1 ENSG00000237452	0.625926
BHMT ENSG00000145692	1.0626
BHMT2 ENSG00000132840	1.02719
BICC1 ENSG00000122870	0.967888
BICD1 ENSG00000151746	1.39533
BICD2 ENSG00000185963	0.636756
BICDL1 ENSG00000135127	0.686693
BICDL2 ENSG00000162069	0.8319
BID ENSG00000015475	0.882014
BIK ENSG00000100290	0.439832
BIN1 ENSG00000136717	1.72638
BIN2 ENSG00000110934	1.01148
BIN3 ENSG00000147439	1.01231
BIRC2 ENSG00000110330	1.55606
BIRC3 ENSG00000023445	0.972706
BIRC5 ENSG00000089685	1.0017
BIRC6 ENSG00000115760	1.15895
BIRC7 ENSG00000101197	1.38044
BIVM ENSG00000134897	1.4561
BLCAP ENSG00000166619	1.06112
BLK ENSG00000136573	0.793148
BLM ENSG00000197299	0.821912
BLMH ENSG00000108578	0.750755
BLNK ENSG00000095585	0.850367
BLOC1S1 ENSG00000135441	1.50831
BLOC1S2 ENSG00000196072	0.952169
BLOC1S3 ENSG00000189114	1.18815
BLOC1S4 ENSG00000186222	0.635031
BLOC1S5 ENSG00000188428	0.842076
BLOC1S6 ENSG00000104164	0.684452
BLVRA ENSG00000106605	0.763055
BLVRB ENSG00000090013	0.874584
BLZF1 ENSG00000117475	0.911702
BMF ENSG00000104081	0.597367
BMI1 ENSG00000168283	0.972191
BMP1 ENSG00000168487	1.94731
BMP10 ENSG00000163217	1.10672
BMP2 ENSG00000125845	0.929938
BMP2K ENSG00000138756	0.964102
BMP3 ENSG00000152785	0.918708
BMP4 ENSG00000125378	0.868571
BMP5 ENSG00000112175	1.41404
BMP6 ENSG00000153162	0.973281
BMP7 ENSG00000101144	0.890323
BMP8A ENSG00000183682	0.663149
BMP8B ENSG00000116985	0.838022
BMPER ENSG00000164619	1.02723
BMPR1A ENSG00000107779	0.814793
BMPR1B ENSG00000138696	0.551468
BMPR2 ENSG00000204217	1.4347
BMS1 ENSG00000165733	0.812264
BMT2 ENSG00000164603	0.742782
BMX ENSG00000102010	0.999287
BNC1 ENSG00000169594	1.12489
BNC2 ENSG00000173068	1.52994
BNIP1 ENSG00000113734	0.76216
BNIP2 ENSG00000140299	0.827885
BNIP3 ENSG00000176171	0.956007
BNIP3L ENSG00000104765	0.966508
BNIPL ENSG00000163141	0.786207
BOC ENSG00000144857	0.898739
BOD1 ENSG00000145919	0.466918
BOD1L1 ENSG00000038219	1.1509
BOD1L2 ENSG00000228075	1.02562
BOK ENSG00000176720	1.81137
BOLA1 ENSG00000178096	0.679396
BOLA2B ENSG00000169627	1.30297
BOLA3 ENSG00000163170	0.752142
BOLL ENSG00000152430	0.939339
BOP1 ENSG00000261236	1.16267
BORA ENSG00000136122	0.9498
BORCS5 ENSG00000165714	0.876911
BORCS6 ENSG00000196544	1.08295
BORCS7 ENSG00000166275	1.06694
BORCS8 ENSG00000254901	1.2237
BORCS8-MEF2B ENSG00000064489	0.908924
BPGM ENSG00000172331	0.920529
BPHL ENSG00000137274	0.912739
BPI ENSG00000101425	0.645501
BPIFA1 ENSG00000198183	1.1103
BPIFA2 ENSG00000131050	0.87936
BPIFB1 ENSG00000125999	0.523467
BPIFB2 ENSG00000078898	1.02336
BPIFB4 ENSG00000186191	0.9985
BPIFC ENSG00000184459	1.03985
BPNT1 ENSG00000162813	0.842391
BPTF ENSG00000171634	1.20544
BRAF ENSG00000157764	1.06034
BRAP ENSG00000089234	1.08079
BRAT1 ENSG00000106009	1.75403
BRCA1 ENSG00000012048	1.23792
BRCA2 ENSG00000139618	0.875897
BRCC3 ENSG00000185515	1.08966
BRD1 ENSG00000100425	1.10133
BRD2 ENSG00000204256	0.69645
BRD3 ENSG00000169925	1.02464
BRD4 ENSG00000141867	0.753353
BRD7 ENSG00000166164	0.682153
BRD8 ENSG00000112983	0.786379
BRD9 ENSG00000028310	1.56263
BRDT ENSG00000137948	0.952181
BRE ENSG00000158019	0.791539
BRF1 ENSG00000185024	1.63689
BRF2 ENSG00000104221	1.06609
BRI3 ENSG00000164713	0.629994
BRI3BP ENSG00000184992	1.01138
BRICD5 ENSG00000182685	1.30857
BRINP1 ENSG00000078725	0.603122
BRINP2 ENSG00000198797	0.953168
BRINP3 ENSG00000162670	0.80115
BRIP1 ENSG00000136492	1.05502
BRIX1 ENSG00000113460	0.81508
BRK1 ENSG00000254999	0.989615
BRMS1 ENSG00000174744	1.25846
BRMS1L ENSG00000100916	0.976472
BROX ENSG00000162819	0.843109
BRPF1 ENSG00000156983	0.752453
BRPF3 ENSG00000096070	0.75892
BRS3 ENSG00000102239	1.11582
BRSK1 ENSG00000160469	1.15681
BRSK2 ENSG00000174672	0.717943
BRWD1 ENSG00000185658	0.950868
BRWD3 ENSG00000165288	1.10182
BSCL2 ENSG00000168000	0.916531
BSDC1 ENSG00000160058	0.467739
BSG ENSG00000172270	1.47817
BSN ENSG00000164061	0.842275
BSND ENSG00000162399	0.867369
BSPH1 ENSG00000188334	1.17381
BSPRY ENSG00000119411	1.21306
BST1 ENSG00000109743	1.14496
BST2 ENSG00000130303	1.90801
BTAF1 ENSG00000095564	0.873005
BTBD1 ENSG00000064726	0.960784
BTBD10 ENSG00000148925	0.875449
BTBD11 ENSG00000151136	0.850632
BTBD16 ENSG00000138152	0.737903
BTBD18 ENSG00000233436	1.16768
BTBD19 ENSG00000222009	1.03092
BTBD2 ENSG00000133243	1.43103
BTBD3 ENSG00000132640	0.928738
BTBD6 ENSG00000184887	0.875759
BTBD7 ENSG00000011114	0.733727
BTBD8 ENSG00000189195	1.35501
BTBD9 ENSG00000183826	0.696935
BTC ENSG00000174808	0.840923
BTD ENSG00000169814	0.458242
BTF3 ENSG00000145741	1.20633
BTF3L4 ENSG00000134717	0.833681
BTG1 ENSG00000133639	0.734351
BTG2 ENSG00000159388	0.693922
BTG3 ENSG00000154640	0.946181
BTG4 ENSG00000137707	0.589847
BTK ENSG00000010671	0.892896
BTLA ENSG00000186265	1.04343
BTN1A1 ENSG00000124557	0.808632
BTN2A1 ENSG00000112763	0.862892
BTN2A2 ENSG00000124508	0.8993
BTN3A1 ENSG00000026950	0.546221
BTN3A2 ENSG00000186470	0.881455
BTN3A3 ENSG00000111801	1.12755
BTNL2 ENSG00000204290	0.893459
BTNL3 ENSG00000168903	1.01954
BTNL8 ENSG00000113303	0.881054
BTNL9 ENSG00000165810	0.926126
BTRC ENSG00000166167	0.940921
BUB1 ENSG00000169679	0.957927
BUB1B ENSG00000156970	1.07949
BUB3 ENSG00000154473	1.48727
BUD13 ENSG00000137656	0.964087
BUD31 ENSG00000106245	1.30214
BVES ENSG00000112276	1.08845
BYSL ENSG00000112578	0.841046
BZW1 ENSG00000082153	0.624432
BZW2 ENSG00000136261	0.850054
C10orf10 ENSG00000165507	0.863433
C10orf105 ENSG00000214688	0.993034
C10orf107 ENSG00000183346	1.20377
C10orf11 ENSG00000148655	0.906353
C10orf128 ENSG00000204161	1.14506
C10orf142 ENSG00000277288	1.12653
C10orf2 ENSG00000107815	1.07853
C10orf35 ENSG00000171224	1.08488
C10orf53 ENSG00000178645	1.31559
C10orf54 ENSG00000107738	1.84431
C10orf55 ENSG00000222047	1.06862
C10orf62 ENSG00000203942	1.00298
C10orf67 ENSG00000179133	0.819685
C10orf71 ENSG00000177354	2.0832
C10orf76 ENSG00000120029	0.948746
C10orf82 ENSG00000165863	0.760616
C10orf88 ENSG00000119965	0.762752
C10orf90 ENSG00000154493	0.893147
C10orf95 ENSG00000120055	0.854891
C10orf99 ENSG00000188373	0.848585
C11orf1 ENSG00000137720	0.774512
C11orf16 ENSG00000176029	0.953088
C11orf21 ENSG00000110665	1.06882
C11orf24 ENSG00000171067	1.57846
C11orf31 ENSG00000211450	0.873827
C11orf40 ENSG00000171987	0.912991
C11orf42 ENSG00000180878	0.843778
C11orf45 ENSG00000174370	1.03927
C11orf49 ENSG00000149179	0.586876
C11orf52 ENSG00000149300	0.958475
C11orf53 ENSG00000150750	0.856355
C11orf54 ENSG00000182919	1.19212
C11orf57 ENSG00000150776	1.09903
C11orf58 ENSG00000110696	0.875303
C11orf63 ENSG00000109944	1.19484
C11orf65 ENSG00000166323	1.49804
C11orf68 ENSG00000175573	1.49319
C11orf70 ENSG00000137691	0.936813
C11orf71 ENSG00000180425	0.925896
C11orf74 ENSG00000166352	0.831696
C11orf80 ENSG00000173715	1.12522
C11orf84 ENSG00000168005	1.11338
C11orf87 ENSG00000185742	0.86849
C11orf88 ENSG00000183644	0.961849
C11orf91 ENSG00000205177	1.07335
C11orf94 ENSG00000234776	1.17944
C11orf95 ENSG00000188070	0.462769
C11orf96 ENSG00000187479	0.839714
C11orf98 ENSG00000278615	1.0051
C12orf10 ENSG00000139637	0.962358
C12orf29 ENSG00000133641	1.00094
C12orf4 ENSG00000047621	0.795705
C12orf40 ENSG00000180116	0.810348
C12orf42 ENSG00000179088	1.00509
C12orf43 ENSG00000157895	1.09709
C12orf45 ENSG00000151131	1.37948
C12orf49 ENSG00000111412	0.820833
C12orf50 ENSG00000165805	0.770683
C12orf54 ENSG00000177627	0.910138
C12orf56 ENSG00000185306	0.725193
C12orf57 ENSG00000111678	1.35257
C12orf60 ENSG00000182993	1.13987
C12orf65 ENSG00000130921	1.03411
C12orf66 ENSG00000174206	0.615752
C12orf71 ENSG00000214700	1.21843
C12orf73 ENSG00000204954	0.943337
C12orf75 ENSG00000235162	1.03125
C12orf76 ENSG00000174456	0.938244
C14orf1 ENSG00000133935	0.66998
C14orf105 ENSG00000100557	0.839479
C14orf119 ENSG00000179933	1.04825
C14orf132 ENSG00000227051	1.21203
C14orf142 ENSG00000170270	0.975841
C14orf159 ENSG00000133943	0.929504
C14orf166 ENSG00000087302	0.66241
C14orf169 ENSG00000170468	0.821156
C14orf177 ENSG00000176605	0.933925
C14orf178 ENSG00000197734	0.762899
C14orf180 ENSG00000184601	1.08271
C14orf2 ENSG00000156411	0.990131
C14orf28 ENSG00000179476	0.949165
C14orf37 ENSG00000139971	1.06541
C14orf39 ENSG00000179008	1.06869
C14orf79 ENSG00000140104	1.53872
C14orf80 ENSG00000185347	1.94491
C14orf93 ENSG00000100802	1.10341
C15orf39 ENSG00000167173	1.98975
C15orf40 ENSG00000169609	0.995032
C15orf41 ENSG00000186073	0.947906
C15orf48 ENSG00000166920	0.715612
C15orf52 ENSG00000188549	1.03365
C15orf53 ENSG00000175779	0.980117
C15orf57 ENSG00000128891	0.931565
C15orf59 ENSG00000205363	1.65147
C15orf61 ENSG00000189227	0.638357
C15orf62 ENSG00000188277	0.932565
C15orf65 ENSG00000261652	1.00314
C16orf13 ENSG00000130731	1.46261
C16orf45 ENSG00000166780	0.916798
C16orf46 ENSG00000166455	1.13154
C16orf52 ENSG00000185716	1.0164
C16orf54 ENSG00000185905	0.730946
C16orf58 ENSG00000140688	0.815917
C16orf59 ENSG00000162062	0.796203
C16orf62 ENSG00000103544	1.15834
C16orf70 ENSG00000125149	0.583447
C16orf71 ENSG00000166246	0.839793
C16orf72 ENSG00000182831	0.852099
C16orf74 ENSG00000154102	0.711846
C16orf78 ENSG00000166152	0.971616
C16orf82 ENSG00000234186	0.80527
C16orf86 ENSG00000159761	0.91738
C16orf87 ENSG00000155330	0.79058
C16orf89 ENSG00000153446	2.36368
C16orf91 ENSG00000174109	0.648754
C16orf92 ENSG00000167194	0.944522
C16orf95 ENSG00000260456	0.8636
C16orf96 ENSG00000205832	1.01148
C17orf105 ENSG00000231256	1.25213
C17orf107 ENSG00000205710	0.932724
C17orf49 ENSG00000258315	1.3335
C17orf50 ENSG00000270806	0.934819
C17orf51 ENSG00000212719	0.980507
C17orf53 ENSG00000125319	1.07221
C17orf58 ENSG00000186665	1.14086
C17orf62 ENSG00000178927	1.28579
C17orf64 ENSG00000141371	0.953113
C17orf67 ENSG00000214226	1.42467
C17orf74 ENSG00000184560	1.07371
C17orf75 ENSG00000108666	0.90744
C17orf78 ENSG00000278505	0.820239
C17orf80 ENSG00000141219	0.796628
C17orf89 ENSG00000224877	0.969514
C17orf96 ENSG00000273604	1.00186
C17orf97 ENSG00000187624	0.904431
C17orf98 ENSG00000275489	0.778208
C17orf99 ENSG00000187997	1.20034
C18orf21 ENSG00000141428	1.0855
C18orf25 ENSG00000152242	0.700981
C18orf32 ENSG00000177576	0.813289
C18orf54 ENSG00000166845	0.887462
C18orf63 ENSG00000206043	1.00983
C18orf8 ENSG00000141452	0.859881
C19orf12 ENSG00000131943	0.599477
C19orf18 ENSG00000177025	0.816101
C19orf24 ENSG00000228300	1.14341
C19orf25 ENSG00000119559	1.60525
C19orf33 ENSG00000167644	1.25876
C19orf35 ENSG00000188305	0.9436
C19orf38 ENSG00000214212	0.736238
C19orf43 ENSG00000123144	0.847232
C19orf44 ENSG00000105072	1.30544
C19orf45 ENSG00000198723	1.1324
C19orf47 ENSG00000160392	1.3253
C19orf48 ENSG00000167747	0.809204
C19orf52 ENSG00000142444	1.24933
C19orf53 ENSG00000104979	0.966423
C19orf54 ENSG00000188493	0.649596
C19orf57 ENSG00000132016	1.00769
C19orf60 ENSG00000006015	1.59797
C19orf66 ENSG00000130813	1.26643
C19orf67 ENSG00000188032	0.927721
C19orf68 ENSG00000185453	1.41461
C19orf70 ENSG00000174917	2.00586
C19orf71 ENSG00000183397	0.957455
C19orf73 ENSG00000221916	0.816295
C19orf81 ENSG00000235034	1.30555
C19orf84 ENSG00000262874	1.09127
C1D ENSG00000197223	1.18944
C1GALT1 ENSG00000106392	0.813513
C1GALT1C1 ENSG00000171155	1.09677
C1GALT1C1L ENSG00000223658	1.04312
C1QA ENSG00000173372	1.54544
C1QB ENSG00000173369	1.61956
C1QBP ENSG00000108561	0.913005
C1QC ENSG00000159189	1.06465
C1QL1 ENSG00000131094	2.1844
C1QL2 ENSG00000144119	0.841134
C1QL3 ENSG00000165985	0.985696
C1QL4 ENSG00000186897	1.09535
C1QTNF1 ENSG00000173918	1.32271
C1QTNF2 ENSG00000145861	1.016
C1QTNF3 ENSG00000082196	0.736184
C1QTNF4 ENSG00000172247	1.15918
C1QTNF5 ENSG00000223953	1.03347
C1QTNF6 ENSG00000133466	1.59395
C1QTNF7 ENSG00000163145	1.19177
C1QTNF9 ENSG00000240654	1.0175
C1QTNF9B ENSG00000205863	1.24627
C1QTNF9B-AS1 ENSG00000281899	0.775907
C1R ENSG00000159403	1.41822
C1RL ENSG00000139178	0.458529
C1S ENSG00000182326	0.594541
C1orf100 ENSG00000173728	1.13287
C1orf101 ENSG00000179397	1.02939
C1orf105 ENSG00000180999	1.1797
C1orf106 ENSG00000163362	0.559164
C1orf109 ENSG00000116922	0.899448
C1orf112 ENSG00000000460	0.620596
C1orf115 ENSG00000162817	0.548398
C1orf116 ENSG00000182795	0.539263
C1orf122 ENSG00000197982	1.11805
C1orf123 ENSG00000162384	0.857839
C1orf127 ENSG00000175262	1.01916
C1orf131 ENSG00000143633	1.32918
C1orf141 ENSG00000203963	0.838715
C1orf145 ENSG00000162913	0.783362
C1orf146 ENSG00000203910	1.05737
C1orf158 ENSG00000157330	1.20412
C1orf159 ENSG00000131591	1.36457
C1orf162 ENSG00000143110	1.46426
C1orf167 ENSG00000215910	1.03779
C1orf168 ENSG00000187889	0.99506
C1orf174 ENSG00000198912	1.04446
C1orf185 ENSG00000204006	0.84098
C1orf186 ENSG00000263961	0.981266
C1orf194 ENSG00000179902	0.964388
C1orf198 ENSG00000119280	0.76633
C1orf204 ENSG00000188004	1.11152
C1orf21 ENSG00000116667	0.712126
C1orf210 ENSG00000253313	0.767403
C1orf216 ENSG00000142686	0.982542
C1orf226 ENSG00000239887	1.00852
C1orf228 ENSG00000198520	0.95185
C1orf234 ENSG00000227868	1.06135
C1orf27 ENSG00000157181	0.940947
[truncated: 15,949 more rows]
