# Supplementary material for: Spatial maps of prostate cancer transcriptomes reveal an unexplored landscape of heterogeneity
Source: Nat Commun. 2018 Jun 20;9:2419. doi: 10.1038/s41467-018-04724-5 (PMC6010471; doi:10.1038/s41467-018-04724-5)
Supplement: Supplementary file 9 — Supplementary Data 6 [file 41467_2018_4724_MOESM9_ESM.zip › Supplementary Dataset 3/experiment0010-contributions_gene.tsv]

A1BG ENSG00000121410	4
A1CF ENSG00000148584	0
A2M ENSG00000175899	677
A2ML1 ENSG00000166535	29
A4GALT ENSG00000128274	369
AAAS ENSG00000094914	270
AACS ENSG00000081760	76
AADAC ENSG00000114771	0
AADACL2 ENSG00000197953	0
AADACL4 ENSG00000204518	0
AADAT ENSG00000109576	39
AAED1 ENSG00000158122	78
AAGAB ENSG00000103591	143
AAK1 ENSG00000115977	202
AAMDC ENSG00000087884	291
AAMP ENSG00000127837	1067
AAR2 ENSG00000131043	166
AARD ENSG00000205002	0
AARS ENSG00000090861	441
AARSD1 ENSG00000266967	43
AASDH ENSG00000157426	16
AASDHPPT ENSG00000149313	26
AASS ENSG00000008311	9
AATF ENSG00000275700	260
AATK ENSG00000181409	6
AATK-AS1 ENSG00000225180	4
ABAT ENSG00000183044	64
ABC13-47488600E17.1 ENSG00000283199	30
ABC13-47656900H15.1 ENSG00000283566	1
ABC7-42404400C24.1 ENSG00000277758	4
ABCA1 ENSG00000165029	8
ABCA10 ENSG00000154263	27
ABCA12 ENSG00000144452	0
ABCA13 ENSG00000179869	0
ABCA2 ENSG00000107331	331
ABCA3 ENSG00000167972	103
ABCA4 ENSG00000198691	10
ABCA5 ENSG00000154265	16
ABCA6 ENSG00000154262	16
ABCA7 ENSG00000064687	43
ABCA8 ENSG00000141338	104
ABCA9 ENSG00000154258	42
ABCB1 ENSG00000085563	21
ABCB10 ENSG00000135776	23
ABCB11 ENSG00000073734	0
ABCB4 ENSG00000005471	3
ABCB5 ENSG00000004846	0
ABCB6 ENSG00000115657	3
ABCB7 ENSG00000131269	91
ABCB8 ENSG00000197150	110
ABCB9 ENSG00000150967	71
ABCC1 ENSG00000103222	138
ABCC10 ENSG00000124574	127
ABCC11 ENSG00000121270	0
ABCC12 ENSG00000140798	0
ABCC2 ENSG00000023839	0
ABCC3 ENSG00000108846	289
ABCC4 ENSG00000125257	109
ABCC5 ENSG00000114770	388
ABCC6 ENSG00000091262	11
ABCC8 ENSG00000006071	65
ABCC9 ENSG00000069431	21
ABCD1 ENSG00000101986	96
ABCD2 ENSG00000173208	0
ABCD3 ENSG00000117528	31
ABCD4 ENSG00000119688	137
ABCE1 ENSG00000164163	18
ABCF1 ENSG00000204574	720
ABCF2 ENSG00000033050	555
ABCF3 ENSG00000161204	242
ABCG1 ENSG00000160179	158
ABCG2 ENSG00000118777	51
ABCG4 ENSG00000172350	0
ABCG5 ENSG00000138075	0
ABHD1 ENSG00000143994	21
ABHD10 ENSG00000144827	138
ABHD11 ENSG00000106077	1717
ABHD12 ENSG00000100997	587
ABHD12B ENSG00000131969	0
ABHD13 ENSG00000139826	40
ABHD14A ENSG00000248487	143
ABHD14A-ACY1 ENSG00000114786	1
ABHD14B ENSG00000114779	738
ABHD15 ENSG00000168792	77
ABHD16A ENSG00000204427	39
ABHD17A ENSG00000129968	200
ABHD17B ENSG00000107362	177
ABHD17C ENSG00000136379	63
ABHD18 ENSG00000164074	26
ABHD2 ENSG00000140526	204
ABHD3 ENSG00000158201	46
ABHD4 ENSG00000100439	88
ABHD5 ENSG00000011198	5
ABHD6 ENSG00000163686	23
ABHD8 ENSG00000127220	115
ABI1 ENSG00000136754	78
ABI2 ENSG00000138443	166
ABI3 ENSG00000108798	68
ABI3BP ENSG00000154175	1
ABL1 ENSG00000097007	465
ABL2 ENSG00000143322	163
ABLIM1 ENSG00000099204	932
ABLIM2 ENSG00000163995	17
ABLIM3 ENSG00000173210	105
ABO ENSG00000175164	167
ABR ENSG00000159842	373
ABRA ENSG00000174429	0
ABRACL ENSG00000146386	25
ABT1 ENSG00000146109	129
ABTB1 ENSG00000114626	319
ABTB2 ENSG00000166016	73
AC002429.5 ENSG00000236197	0
AC004076.7 ENSG00000268533	0
AC004158.1 ENSG00000280264	0
AC004381.6 ENSG00000005189	73
AC004754.3 ENSG00000269881	0
AC004813.1 ENSG00000279777	0
AC004824.1 ENSG00000280226	0
AC005281.1 ENSG00000226690	3
AC005477.1 ENSG00000280188	0
AC005480.1 ENSG00000279461	1
AC006116.20 ENSG00000267710	5
AC006328.1 ENSG00000280301	0
AC006386.1 ENSG00000279115	7
AC006994.3 ENSG00000279317	0
AC007040.11 ENSG00000258881	0
AC007906.1 ENSG00000279018	0
AC008074.1 ENSG00000279644	0
AC008522.1 ENSG00000279232	4
AC008686.1 ENSG00000280221	0
AC008759.1 ENSG00000279471	0
AC008810.1 ENSG00000279126	0
AC008914.1 ENSG00000279768	0
AC009014.3 ENSG00000271824	4
AC009060.2 ENSG00000280252	0
AC009977.1 ENSG00000279335	0
AC010731.4 ENSG00000235118	0
AC011155.1 ENSG00000280098	0
AC011380.1 ENSG00000281227	0
AC012005.1 ENSG00000279274	18
AC012005.2 ENSG00000279287	0
AC012363.1 ENSG00000281676	0
AC013269.5 ENSG00000184761	0
AC013461.1 ENSG00000091436	73
AC016142.1 ENSG00000280141	0
AC016549.1 ENSG00000281325	0
AC016577.1 ENSG00000279646	0
AC016991.1 ENSG00000279435	0
AC017081.1 ENSG00000279921	0
AC018512.1 ENSG00000279808	2
AC018902.1 ENSG00000280817	0
AC021106.1 ENSG00000279386	0
AC024060.1 ENSG00000281584	0
AC024592.12 ENSG00000267740	0
AC025335.1 ENSG00000179859	69
AC055733.1 ENSG00000280127	0
AC055866.1 ENSG00000281079	0
AC069063.2 ENSG00000279380	0
AC073130.2 ENSG00000281656	0
AC073657.1 ENSG00000279937	0
AC074033.1 ENSG00000281137	1
AC087350.1 ENSG00000281527	0
AC087762.1 ENSG00000279588	0
AC090154.1 ENSG00000278888	0
AC090498.1 ENSG00000279483	1563
AC092384.1 ENSG00000280675	0
AC092835.2 ENSG00000233757	1
AC092881.1 ENSG00000279530	0
AC100821.1 ENSG00000280473	0
AC104057.1 ENSG00000280427	0
AC104073.1 ENSG00000280410	0
AC104304.4 ENSG00000283473	0
AC104389.2 ENSG00000279824	0
AC104981.1 ENSG00000278938	0
AC105009.1 ENSG00000281855	0
AC105052.1 ENSG00000279168	2
AC109486.1 ENSG00000280447	0
AC109829.1 ENSG00000233438	0
AC110602.1 ENSG00000281267	0
AC110615.1 ENSG00000279909	15
AC112719.1 ENSG00000280671	0
AC113404.1 ENSG00000254893	42
AC118758.1 ENSG00000268187	0
AC131097.4 ENSG00000216921	9
AC131263.1 ENSG00000280550	0
AC138517.6 ENSG00000283288	2
AC138647.1 ENSG00000226490	0
AC138969.4 ENSG00000183889	121
AC241377.1 ENSG00000281741	56
AC241585.1 ENSG00000281571	10
AC242988.1 ENSG00000278939	0
AC243756.1 ENSG00000270339	0
AC243945.1 ENSG00000279510	0
AC245100.1 ENSG00000280649	45
ACAA1 ENSG00000060971	938
ACAA2 ENSG00000167315	89
ACACA ENSG00000278540	323
ACACB ENSG00000076555	98
ACAD10 ENSG00000111271	115
ACAD11 ENSG00000240303	8
ACAD8 ENSG00000151498	29
ACAD9 ENSG00000177646	239
ACADL ENSG00000115361	61
ACADM ENSG00000117054	17
ACADS ENSG00000122971	130
ACADSB ENSG00000196177	62
ACADVL ENSG00000072778	3538
ACAN ENSG00000157766	2
ACAP1 ENSG00000072818	109
ACAP2 ENSG00000114331	27
ACAP3 ENSG00000131584	632
ACAT1 ENSG00000075239	101
ACAT2 ENSG00000120437	219
ACBD3 ENSG00000182827	53
ACBD4 ENSG00000181513	344
ACBD5 ENSG00000107897	14
ACBD6 ENSG00000230124	139
ACBD7 ENSG00000176244	0
ACCS ENSG00000110455	138
ACCSL ENSG00000205126	0
ACD ENSG00000102977	224
ACE ENSG00000159640	104
ACE2 ENSG00000130234	10
ACER1 ENSG00000167769	10
ACER2 ENSG00000177076	7
ACER3 ENSG00000078124	68
ACHE ENSG00000087085	653
ACIN1 ENSG00000100813	628
ACKR1 ENSG00000213088	190
ACKR2 ENSG00000144648	13
ACKR3 ENSG00000144476	69
ACKR4 ENSG00000129048	1
ACLY ENSG00000131473	144
ACMSD ENSG00000153086	1
ACO1 ENSG00000122729	20
ACO2 ENSG00000100412	305
ACOD1 ENSG00000102794	0
ACOT1 ENSG00000184227	84
ACOT11 ENSG00000162390	98
ACOT12 ENSG00000172497	0
ACOT13 ENSG00000112304	91
ACOT2 ENSG00000119673	64
ACOT4 ENSG00000177465	4
ACOT6 ENSG00000205669	0
ACOT7 ENSG00000097021	205
ACOT8 ENSG00000101473	279
ACOT9 ENSG00000123130	136
ACOX1 ENSG00000161533	624
ACOX2 ENSG00000168306	72
ACOX3 ENSG00000087008	226
ACOXL ENSG00000153093	50
ACP1 ENSG00000143727	151
ACP2 ENSG00000134575	365
ACP5 ENSG00000102575	121
ACP6 ENSG00000162836	172
ACP7 ENSG00000183760	0
ACPP ENSG00000014257	5891
ACPT ENSG00000142513	0
ACR ENSG00000100312	4
ACRBP ENSG00000111644	21
ACRC ENSG00000147174	2
ACRV1 ENSG00000134940	0
ACSBG1 ENSG00000103740	85
ACSBG2 ENSG00000130377	0
ACSF2 ENSG00000167107	260
ACSF3 ENSG00000176715	408
ACSL1 ENSG00000151726	129
ACSL3 ENSG00000123983	161
ACSL4 ENSG00000068366	98
ACSL5 ENSG00000197142	575
ACSL6 ENSG00000164398	6
ACSM1 ENSG00000166743	37
ACSM2A ENSG00000183747	0
ACSM2B ENSG00000066813	0
ACSM3 ENSG00000005187	74
ACSM4 ENSG00000215009	8
ACSM5 ENSG00000183549	0
ACSM6 ENSG00000173124	0
ACSS1 ENSG00000154930	540
ACSS2 ENSG00000131069	332
ACSS3 ENSG00000111058	17
ACTA1 ENSG00000143632	6
ACTA2 ENSG00000107796	1537
ACTB ENSG00000075624	37778
ACTBL2 ENSG00000169067	0
ACTC1 ENSG00000159251	48
ACTG1 ENSG00000184009	16171
ACTG2 ENSG00000163017	2686
ACTL10 ENSG00000182584	69
ACTL6A ENSG00000136518	27
ACTL6B ENSG00000077080	0
ACTL7A ENSG00000187003	0
ACTN1 ENSG00000072110	1766
ACTN2 ENSG00000077522	1
ACTN3 ENSG00000248746	1
ACTN4 ENSG00000130402	2432
ACTR10 ENSG00000131966	26
ACTR1A ENSG00000138107	520
ACTR1B ENSG00000115073	692
ACTR2 ENSG00000138071	229
ACTR3 ENSG00000115091	59
ACTR3B ENSG00000133627	28
ACTR3C ENSG00000106526	24
ACTR5 ENSG00000101442	34
ACTR6 ENSG00000075089	18
ACTR8 ENSG00000113812	41
ACTRT2 ENSG00000169717	0
ACTRT3 ENSG00000184378	3
ACVR1 ENSG00000115170	55
ACVR1B ENSG00000135503	123
ACVR1C ENSG00000123612	1
ACVR2A ENSG00000121989	31
ACVR2B ENSG00000114739	12
ACVRL1 ENSG00000139567	219
ACY1 ENSG00000243989	68
ACY3 ENSG00000132744	33
ACYP1 ENSG00000119640	44
ACYP2 ENSG00000170634	85
ADA ENSG00000196839	41
ADAD1 ENSG00000164113	0
ADAD2 ENSG00000140955	0
ADAL ENSG00000168803	9
ADAM10 ENSG00000137845	151
ADAM11 ENSG00000073670	18
ADAM12 ENSG00000148848	9
ADAM15 ENSG00000143537	428
ADAM17 ENSG00000151694	94
ADAM18 ENSG00000168619	0
ADAM19 ENSG00000135074	35
ADAM2 ENSG00000104755	0
ADAM20 ENSG00000134007	0
ADAM22 ENSG00000008277	20
ADAM23 ENSG00000114948	1
ADAM28 ENSG00000042980	26
ADAM29 ENSG00000168594	0
ADAM30 ENSG00000134249	0
ADAM32 ENSG00000197140	2
ADAM33 ENSG00000149451	881
ADAM7 ENSG00000069206	7
ADAM8 ENSG00000151651	164
ADAM9 ENSG00000168615	249
ADAMDEC1 ENSG00000134028	1
ADAMTS1 ENSG00000154734	630
ADAMTS10 ENSG00000142303	167
ADAMTS12 ENSG00000151388	24
ADAMTS13 ENSG00000160323	85
ADAMTS14 ENSG00000138316	18
ADAMTS15 ENSG00000166106	15
ADAMTS16 ENSG00000145536	0
ADAMTS17 ENSG00000140470	8
ADAMTS18 ENSG00000140873	0
ADAMTS19 ENSG00000145808	0
ADAMTS2 ENSG00000087116	10
ADAMTS20 ENSG00000173157	0
ADAMTS3 ENSG00000156140	3
ADAMTS4 ENSG00000158859	180
ADAMTS5 ENSG00000154736	1
ADAMTS6 ENSG00000049192	0
ADAMTS7 ENSG00000136378	17
ADAMTS8 ENSG00000134917	50
ADAMTS9 ENSG00000163638	89
ADAMTSL1 ENSG00000178031	63
ADAMTSL2 ENSG00000197859	58
ADAMTSL3 ENSG00000156218	25
ADAMTSL4 ENSG00000143382	15
ADAMTSL5 ENSG00000185761	48
ADAP1 ENSG00000105963	89
ADAP2 ENSG00000184060	6
ADAR ENSG00000160710	1823
ADARB1 ENSG00000197381	120
ADARB2 ENSG00000185736	28
ADAT1 ENSG00000065457	112
ADAT2 ENSG00000189007	55
ADAT3 ENSG00000213638	5
ADCK1 ENSG00000063761	68
ADCK2 ENSG00000133597	162
ADCK3 ENSG00000163050	497
ADCK4 ENSG00000123815	269
ADCK5 ENSG00000173137	102
ADCY1 ENSG00000164742	2
ADCY10 ENSG00000143199	0
ADCY2 ENSG00000078295	74
ADCY3 ENSG00000138031	167
ADCY4 ENSG00000129467	206
ADCY5 ENSG00000173175	183
ADCY6 ENSG00000174233	346
ADCY7 ENSG00000121281	1
ADCY8 ENSG00000155897	0
ADCY9 ENSG00000162104	91
ADCYAP1 ENSG00000141433	0
ADCYAP1R1 ENSG00000078549	30
ADD1 ENSG00000087274	417
ADD2 ENSG00000075340	82
ADD3 ENSG00000148700	48
ADGB ENSG00000118492	0
ADGRA1 ENSG00000197177	0
ADGRA2 ENSG00000020181	457
ADGRA3 ENSG00000152990	44
ADGRB1 ENSG00000181790	7
ADGRB2 ENSG00000121753	15
ADGRB3 ENSG00000135298	0
ADGRD1 ENSG00000111452	9
ADGRD2 ENSG00000180264	10
ADGRE1 ENSG00000174837	2
ADGRE2 ENSG00000127507	29
ADGRE3 ENSG00000131355	1
ADGRE5 ENSG00000123146	497
ADGRF1 ENSG00000153292	164
ADGRF2 ENSG00000164393	0
ADGRF3 ENSG00000173567	0
ADGRF4 ENSG00000153294	3
ADGRF5 ENSG00000069122	22
ADGRG1 ENSG00000205336	776
ADGRG2 ENSG00000173698	1
ADGRG3 ENSG00000182885	7
ADGRG4 ENSG00000156920	0
ADGRG5 ENSG00000159618	7
ADGRG6 ENSG00000112414	21
ADGRG7 ENSG00000144820	0
ADGRL1 ENSG00000072071	185
ADGRL2 ENSG00000117114	24
ADGRL3 ENSG00000150471	0
ADGRL4 ENSG00000162618	11
ADGRV1 ENSG00000164199	32
ADH1A ENSG00000187758	0
ADH1B ENSG00000196616	2
ADH1C ENSG00000248144	7
ADH4 ENSG00000198099	0
ADH5 ENSG00000197894	622
ADH6 ENSG00000172955	3
ADH7 ENSG00000196344	0
ADHFE1 ENSG00000147576	107
ADI1 ENSG00000182551	1553
ADIG ENSG00000182035	0
ADIPOQ ENSG00000181092	0
ADIPOR1 ENSG00000159346	225
ADIPOR2 ENSG00000006831	199
ADIRF ENSG00000148671	4580
ADK ENSG00000156110	108
ADM ENSG00000148926	156
ADM2 ENSG00000128165	6
ADM5 ENSG00000224420	22
ADNP ENSG00000101126	278
ADNP2 ENSG00000101544	56
ADO ENSG00000181915	20
ADORA1 ENSG00000163485	12
ADORA2A ENSG00000128271	0
ADORA2B ENSG00000170425	13
ADORA3 ENSG00000282608	7
ADPGK ENSG00000159322	375
ADPRH ENSG00000144843	40
ADPRHL1 ENSG00000153531	30
ADPRHL2 ENSG00000116863	231
ADPRM ENSG00000170222	47
ADRA1A ENSG00000120907	0
ADRA1B ENSG00000170214	0
ADRA1D ENSG00000171873	0
ADRA2A ENSG00000150594	28
ADRA2B ENSG00000274286	26
ADRA2C ENSG00000184160	104
ADRB1 ENSG00000043591	18
ADRB2 ENSG00000169252	47
ADRB3 ENSG00000188778	0
ADRM1 ENSG00000130706	277
ADSL ENSG00000239900	148
ADSS ENSG00000035687	73
ADSSL1 ENSG00000185100	33
ADTRP ENSG00000111863	13
AEBP1 ENSG00000106624	2422
AEBP2 ENSG00000139154	71
AEN ENSG00000181026	202
AES ENSG00000104964	3403
AF011889.5 ENSG00000241489	6
AF111168.1 ENSG00000280308	0
AF131216.1 ENSG00000280273	0
AF165138.7 ENSG00000243440	0
AFAP1 ENSG00000196526	43
AFAP1L1 ENSG00000157510	17
AFAP1L2 ENSG00000169129	14
AFF1 ENSG00000172493	41
AFF2 ENSG00000155966	0
AFF3 ENSG00000144218	8
AFF4 ENSG00000072364	184
AFG3L2 ENSG00000141385	320
AFM ENSG00000079557	0
AFMID ENSG00000183077	375
AFP ENSG00000081051	2
AFTPH ENSG00000119844	57
AGA ENSG00000038002	5
AGAP1 ENSG00000157985	61
AGAP14P ENSG00000279058	3
AGAP2 ENSG00000135439	19
AGAP3 ENSG00000133612	338
AGAP4 ENSG00000188234	51
AGAP5 ENSG00000172650	1
AGAP6 ENSG00000204149	74
AGAP9 ENSG00000204172	24
AGBL1 ENSG00000273540	6
AGBL2 ENSG00000165923	4
AGBL3 ENSG00000146856	9
AGBL4 ENSG00000186094	0
AGBL5 ENSG00000084693	199
AGER ENSG00000204305	57
AGFG1 ENSG00000173744	46
AGFG2 ENSG00000106351	169
AGGF1 ENSG00000164252	29
AGK ENSG00000006530	13
AGL ENSG00000162688	40
AGMAT ENSG00000116771	0
AGMO ENSG00000187546	0
AGO1 ENSG00000092847	118
AGO2 ENSG00000123908	80
AGO3 ENSG00000126070	56
AGO4 ENSG00000134698	54
AGPAT1 ENSG00000204310	535
AGPAT2 ENSG00000169692	366
AGPAT3 ENSG00000160216	321
AGPAT4 ENSG00000026652	43
AGPAT5 ENSG00000155189	14
AGPS ENSG00000018510	38
AGR2 ENSG00000106541	1509
AGR3 ENSG00000173467	85
AGRN ENSG00000188157	311
AGRP ENSG00000159723	5
AGT ENSG00000135744	20
AGTPBP1 ENSG00000135049	5
AGTR1 ENSG00000144891	2
AGTRAP ENSG00000177674	1012
AGXT ENSG00000172482	0
AGXT2 ENSG00000113492	0
AHCTF1 ENSG00000153207	57
AHCY ENSG00000101444	821
AHCYL1 ENSG00000168710	534
AHCYL2 ENSG00000158467	109
AHDC1 ENSG00000126705	207
AHI1 ENSG00000135541	209
AHNAK ENSG00000124942	2824
AHNAK2 ENSG00000185567	87
AHR ENSG00000106546	186
AHRR ENSG00000063438	15
AHSA1 ENSG00000100591	301
AHSA2 ENSG00000173209	82
AHSG ENSG00000145192	0
AHSP ENSG00000169877	0
AICDA ENSG00000111732	0
AIDA ENSG00000186063	28
AIF1 ENSG00000204472	71
AIF1L ENSG00000126878	76
AIFM1 ENSG00000156709	187
AIFM2 ENSG00000042286	75
AIFM3 ENSG00000183773	113
AIG1 ENSG00000146416	262
AIM1 ENSG00000112297	51
AIM1L ENSG00000176092	82
AIM2 ENSG00000163568	0
AIMP1 ENSG00000164022	114
AIMP2 ENSG00000106305	81
AIP ENSG00000110711	443
AIPL1 ENSG00000129221	0
AIRE ENSG00000160224	0
AJ239318.1 ENSG00000280108	0
AJAP1 ENSG00000196581	1
AJUBA ENSG00000129474	105
AK1 ENSG00000106992	66
AK2 ENSG00000004455	597
AK3 ENSG00000147853	47
AK4 ENSG00000162433	21
AK5 ENSG00000154027	0
AK6 ENSG00000085231	45
AK7 ENSG00000140057	5
AK8 ENSG00000165695	11
AK9 ENSG00000155085	15
AKAP1 ENSG00000121057	464
AKAP10 ENSG00000108599	52
AKAP11 ENSG00000023516	67
AKAP12 ENSG00000131016	48
AKAP13 ENSG00000170776	206
AKAP14 ENSG00000186471	0
AKAP17A ENSG00000197976	168
AKAP3 ENSG00000111254	5
AKAP4 ENSG00000147081	0
AKAP5 ENSG00000179841	5
AKAP6 ENSG00000151320	1
AKAP7 ENSG00000118507	8
AKAP8 ENSG00000105127	467
AKAP8L ENSG00000011243	683
AKAP9 ENSG00000127914	95
AKIP1 ENSG00000166452	175
AKIRIN1 ENSG00000174574	136
AKIRIN2 ENSG00000135334	77
AKNA ENSG00000106948	388
AKNAD1 ENSG00000162641	0
AKR1A1 ENSG00000117448	796
AKR1B1 ENSG00000085662	519
AKR1B10 ENSG00000198074	0
AKR1B15 ENSG00000227471	0
AKR1C1 ENSG00000187134	142
AKR1C2 ENSG00000151632	129
AKR1C3 ENSG00000196139	39
AKR1C4 ENSG00000198610	2
AKR1D1 ENSG00000122787	0
AKR1E2 ENSG00000165568	10
AKR7A2 ENSG00000053371	805
AKR7A3 ENSG00000162482	2
AKR7L ENSG00000211454	3
AKT1 ENSG00000142208	1253
AKT1S1 ENSG00000204673	486
AKT2 ENSG00000105221	643
AKT3 ENSG00000117020	154
AKTIP ENSG00000166971	55
AL023806.1 ENSG00000280184	0
AL049794.1 ENSG00000280240	3
AL049872.1 ENSG00000279963	0
AL133475.1 ENSG00000281602	0
AL135745.1 ENSG00000279654	0
AL135787.1 ENSG00000283263	0
AL354828.1 ENSG00000279282	0
AL354828.2 ENSG00000280175	0
AL356053.1 ENSG00000150076	3
AL356289.1 ENSG00000279096	0
AL356585.1 ENSG00000279081	0
AL357140.1 ENSG00000280113	0
AL358852.1 ENSG00000278899	13
AL365181.1 ENSG00000280316	4
AL513523.2 ENSG00000279767	10
AL589743.1 ENSG00000279508	87
AL590235.1 ENSG00000280230	0
AL645922.1 ENSG00000279546	0
ALAD ENSG00000148218	113
ALAS1 ENSG00000023330	236
ALAS2 ENSG00000158578	3
ALB ENSG00000163631	3
ALCAM ENSG00000170017	107
ALDH16A1 ENSG00000161618	221
ALDH18A1 ENSG00000059573	480
ALDH1A1 ENSG00000165092	52
ALDH1A2 ENSG00000128918	101
ALDH1A3 ENSG00000184254	200
ALDH1B1 ENSG00000137124	213
ALDH1L1 ENSG00000144908	424
ALDH1L2 ENSG00000136010	8
ALDH3A1 ENSG00000108602	37
ALDH3A2 ENSG00000072210	388
ALDH3B1 ENSG00000006534	114
ALDH3B2 ENSG00000132746	85
ALDH4A1 ENSG00000159423	272
ALDH5A1 ENSG00000112294	43
ALDH6A1 ENSG00000119711	186
ALDH7A1 ENSG00000164904	257
ALDH8A1 ENSG00000118514	0
ALDH9A1 ENSG00000143149	161
ALDOA ENSG00000149925	3222
ALDOB ENSG00000136872	0
ALDOC ENSG00000109107	160
ALG1 ENSG00000033011	155
ALG10 ENSG00000139133	4
ALG10B ENSG00000175548	6
ALG11 ENSG00000253710	2
ALG12 ENSG00000182858	180
ALG13 ENSG00000101901	75
ALG14 ENSG00000172339	39
ALG1L ENSG00000189366	37
ALG1L2 ENSG00000251287	0
ALG2 ENSG00000119523	61
ALG3 ENSG00000214160	298
ALG5 ENSG00000120697	23
ALG6 ENSG00000088035	9
ALG8 ENSG00000159063	31
ALG9 ENSG00000086848	51
ALK ENSG00000171094	0
ALKBH1 ENSG00000100601	11
ALKBH2 ENSG00000189046	121
ALKBH3 ENSG00000166199	139
ALKBH4 ENSG00000160993	109
ALKBH5 ENSG00000091542	578
ALKBH6 ENSG00000239382	103
ALKBH7 ENSG00000125652	647
ALKBH8 ENSG00000137760	2
ALLC ENSG00000151360	7
ALMS1 ENSG00000116127	23
ALOX12 ENSG00000108839	2
ALOX12B ENSG00000179477	7
ALOX15 ENSG00000161905	1
ALOX15B ENSG00000179593	259
ALOX5 ENSG00000012779	92
ALOX5AP ENSG00000132965	46
ALOXE3 ENSG00000179148	1
ALPK1 ENSG00000073331	94
ALPK2 ENSG00000198796	0
ALPK3 ENSG00000136383	21
ALPL ENSG00000162551	33
ALPP ENSG00000163283	0
ALS2 ENSG00000003393	8
ALS2CL ENSG00000178038	460
ALS2CR11 ENSG00000155754	1
ALS2CR12 ENSG00000155749	0
ALX1 ENSG00000180318	0
ALX3 ENSG00000156150	0
ALX4 ENSG00000052850	0
ALYREF ENSG00000183684	101
AMACR ENSG00000242110	131
AMBN ENSG00000178522	0
AMBP ENSG00000106927	9
AMBRA1 ENSG00000110497	114
AMD1 ENSG00000123505	172
AMDHD1 ENSG00000139344	1
AMDHD2 ENSG00000162066	140
AMELX ENSG00000125363	0
AMELY ENSG00000099721	0
AMER1 ENSG00000184675	29
AMER2 ENSG00000165566	0
AMER3 ENSG00000178171	5
AMFR ENSG00000159461	206
AMH ENSG00000104899	21
AMHR2 ENSG00000135409	2
AMIGO1 ENSG00000181754	75
AMIGO2 ENSG00000139211	38
AMIGO3 ENSG00000176020	9
AMMECR1 ENSG00000101935	2
AMMECR1L ENSG00000144233	63
AMN ENSG00000166126	103
AMN1 ENSG00000151743	3
AMOT ENSG00000126016	90
AMOTL1 ENSG00000166025	403
AMOTL2 ENSG00000114019	133
AMPD1 ENSG00000116748	35
AMPD2 ENSG00000116337	250
AMPD3 ENSG00000133805	10
AMPH ENSG00000078053	1
AMT ENSG00000145020	7
AMTN ENSG00000187689	2
AMY1A ENSG00000237763	15
AMY1B ENSG00000174876	9
AMY1C ENSG00000187733	10
AMY2A ENSG00000243480	0
AMY2B ENSG00000240038	43
AMZ1 ENSG00000174945	0
AMZ2 ENSG00000196704	86
ANAPC1 ENSG00000153107	140
ANAPC10 ENSG00000164162	7
ANAPC11 ENSG00000141552	966
ANAPC13 ENSG00000129055	37
ANAPC15 ENSG00000110200	390
ANAPC16 ENSG00000166295	548
ANAPC2 ENSG00000176248	179
ANAPC4 ENSG00000053900	71
ANAPC5 ENSG00000089053	573
ANAPC7 ENSG00000196510	463
ANG ENSG00000214274	341
ANGEL1 ENSG00000013523	143
ANGEL2 ENSG00000174606	29
ANGPT1 ENSG00000154188	17
ANGPT2 ENSG00000091879	15
ANGPT4 ENSG00000101280	12
ANGPTL1 ENSG00000116194	0
ANGPTL2 ENSG00000136859	243
ANGPTL3 ENSG00000132855	0
ANGPTL4 ENSG00000167772	556
ANGPTL5 ENSG00000187151	0
ANGPTL6 ENSG00000130812	4
ANGPTL7 ENSG00000171819	2
ANGPTL8 ENSG00000130173	2
ANHX ENSG00000227059	0
ANK1 ENSG00000029534	6
ANK2 ENSG00000145362	12
ANK3 ENSG00000151150	153
ANKAR ENSG00000151687	10
ANKDD1A ENSG00000166839	12
ANKDD1B ENSG00000189045	6
ANKEF1 ENSG00000132623	31
ANKFN1 ENSG00000153930	5
ANKFY1 ENSG00000185722	194
ANKH ENSG00000154122	343
ANKHD1 ENSG00000131503	61
ANKHD1-EIF4EBP3 ENSG00000254996	3
ANKIB1 ENSG00000001629	15
ANKK1 ENSG00000170209	9
ANKLE1 ENSG00000160117	2
ANKLE2 ENSG00000176915	368
ANKMY1 ENSG00000144504	192
ANKMY2 ENSG00000106524	22
ANKRA2 ENSG00000164331	32
ANKRD1 ENSG00000148677	15
ANKRD10 ENSG00000088448	510
ANKRD11 ENSG00000167522	478
ANKRD12 ENSG00000101745	47
ANKRD13A ENSG00000076513	55
ANKRD13B ENSG00000198720	36
ANKRD13C ENSG00000118454	32
ANKRD13D ENSG00000172932	522
ANKRD16 ENSG00000134461	59
ANKRD17 ENSG00000132466	42
ANKRD18A ENSG00000180071	24
ANKRD18B ENSG00000230453	5
ANKRD2 ENSG00000165887	1
ANKRD20A1 ENSG00000260691	1
ANKRD20A2 ENSG00000183148	0
ANKRD20A3 ENSG00000276203	0
ANKRD20A4 ENSG00000172014	0
ANKRD22 ENSG00000152766	14
ANKRD23 ENSG00000163126	99
ANKRD24 ENSG00000089847	27
ANKRD26 ENSG00000107890	8
ANKRD27 ENSG00000105186	27
ANKRD28 ENSG00000206560	23
ANKRD29 ENSG00000154065	46
ANKRD30A ENSG00000148513	0
ANKRD30B ENSG00000180777	0
ANKRD30BL ENSG00000163046	0
ANKRD31 ENSG00000145700	3
ANKRD33 ENSG00000167612	2
ANKRD33B ENSG00000164236	19
ANKRD34A ENSG00000272031	29
ANKRD34B ENSG00000189127	0
ANKRD34C ENSG00000235711	0
ANKRD35 ENSG00000198483	131
ANKRD36 ENSG00000135976	10
ANKRD36B ENSG00000196912	35
ANKRD36C ENSG00000174501	8
ANKRD37 ENSG00000186352	288
ANKRD39 ENSG00000213337	66
ANKRD40 ENSG00000154945	142
ANKRD42 ENSG00000137494	10
ANKRD44 ENSG00000065413	5
ANKRD45 ENSG00000183831	0
ANKRD46 ENSG00000186106	35
ANKRD49 ENSG00000168876	7
ANKRD50 ENSG00000151458	13
ANKRD52 ENSG00000139645	274
ANKRD53 ENSG00000144031	6
ANKRD54 ENSG00000100124	177
ANKRD55 ENSG00000164512	0
ANKRD6 ENSG00000135299	21
ANKRD61 ENSG00000157999	0
ANKRD62 ENSG00000181626	0
ANKRD65 ENSG00000235098	211
ANKRD66 ENSG00000230062	0
ANKRD7 ENSG00000106013	0
ANKRD9 ENSG00000156381	419
ANKS1A ENSG00000064999	39
ANKS1B ENSG00000185046	30
ANKS3 ENSG00000168096	194
ANKS4B ENSG00000175311	0
ANKS6 ENSG00000165138	38
ANKUB1 ENSG00000206199	0
ANKZF1 ENSG00000163516	301
ANLN ENSG00000011426	2
ANO1 ENSG00000131620	78
ANO10 ENSG00000160746	102
ANO2 ENSG00000047617	21
ANO3 ENSG00000134343	0
ANO4 ENSG00000151572	0
ANO5 ENSG00000171714	7
ANO6 ENSG00000177119	32
ANO7 ENSG00000146205	384
ANO8 ENSG00000074855	56
ANO9 ENSG00000185101	269
ANOS1 ENSG00000011201	11
ANP32A ENSG00000140350	558
ANP32B ENSG00000136938	357
ANP32D ENSG00000139223	3
ANP32E ENSG00000143401	40
ANPEP ENSG00000166825	1060
ANTXR1 ENSG00000169604	202
ANTXR2 ENSG00000163297	464
ANTXRL ENSG00000274209	1
ANXA1 ENSG00000135046	841
ANXA10 ENSG00000109511	0
ANXA11 ENSG00000122359	2440
ANXA13 ENSG00000104537	1
ANXA2 ENSG00000182718	4749
ANXA2R ENSG00000177721	21
ANXA3 ENSG00000138772	27
ANXA4 ENSG00000196975	59
ANXA5 ENSG00000164111	405
ANXA6 ENSG00000197043	669
ANXA7 ENSG00000138279	330
ANXA8 ENSG00000265190	481
ANXA8L1 ENSG00000264230	336
ANXA9 ENSG00000143412	24
AOAH ENSG00000136250	32
AOC1 ENSG00000002726	450
AOC2 ENSG00000131480	16
AOC3 ENSG00000131471	102
AOX1 ENSG00000138356	24
AP000275.65 ENSG00000265590	0
AP000295.9 ENSG00000249624	0
AP000304.12 ENSG00000249209	0
AP000349.2 ENSG00000280178	0
AP000350.10 ENSG00000251357	1
AP000687.1 ENSG00000280170	0
AP000721.4 ENSG00000256100	0
AP000769.1 ENSG00000279576	40
AP000866.1 ENSG00000279342	1
AP001888.1 ENSG00000281781	0
AP002962.1 ENSG00000279906	0
AP006285.2 ENSG00000278919	6
AP1AR ENSG00000138660	36
AP1B1 ENSG00000100280	709
AP1G1 ENSG00000166747	62
AP1G2 ENSG00000213983	982
AP1M1 ENSG00000072958	340
AP1M2 ENSG00000129354	800
AP1S1 ENSG00000106367	290
AP1S2 ENSG00000182287	17
AP1S3 ENSG00000152056	11
AP2A1 ENSG00000196961	193
AP2A2 ENSG00000183020	665
AP2B1 ENSG00000006125	455
AP2M1 ENSG00000161203	1160
AP2S1 ENSG00000042753	841
AP3B1 ENSG00000132842	23
AP3B2 ENSG00000103723	7
AP3D1 ENSG00000065000	481
AP3M1 ENSG00000185009	108
AP3M2 ENSG00000070718	108
AP3S1 ENSG00000177879	30
AP3S2 ENSG00000157823	155
AP4B1 ENSG00000134262	146
AP4E1 ENSG00000081014	5
AP4M1 ENSG00000221838	108
AP4S1 ENSG00000100478	29
AP5B1 ENSG00000254470	133
AP5M1 ENSG00000053770	33
AP5S1 ENSG00000125843	35
AP5Z1 ENSG00000242802	247
APAF1 ENSG00000120868	31
APBA1 ENSG00000107282	18
APBA2 ENSG00000034053	23
APBA3 ENSG00000011132	247
APBB1 ENSG00000166313	476
APBB1IP ENSG00000077420	4
APBB2 ENSG00000163697	58
APBB3 ENSG00000113108	440
APC ENSG00000134982	15
APC2 ENSG00000115266	0
APCDD1 ENSG00000154856	192
APCDD1L ENSG00000198768	0
APCS ENSG00000132703	0
APEH ENSG00000164062	517
APELA ENSG00000248329	2
APEX1 ENSG00000100823	371
APEX2 ENSG00000169188	121
APH1A ENSG00000117362	714
APH1B ENSG00000138613	99
API5 ENSG00000166181	42
APIP ENSG00000149089	11
APITD1 ENSG00000175279	36
APITD1-CORT ENSG00000251503	0
APLF ENSG00000169621	10
APLN ENSG00000171388	12
APLNR ENSG00000134817	21
APLP1 ENSG00000105290	9
APLP2 ENSG00000084234	1552
APMAP ENSG00000101474	399
APOA1 ENSG00000118137	11
APOA2 ENSG00000158874	0
APOB ENSG00000084674	6
APOBEC1 ENSG00000111701	0
APOBEC2 ENSG00000124701	0
APOBEC3A ENSG00000128383	36
APOBEC3B ENSG00000179750	2
APOBEC3C ENSG00000244509	444
APOBEC3D ENSG00000243811	90
APOBEC3F ENSG00000128394	44
APOBEC3G ENSG00000239713	159
APOBEC3H ENSG00000100298	19
APOBEC4 ENSG00000173627	0
APOBR ENSG00000184730	92
APOC1 ENSG00000130208	162
APOC2 ENSG00000234906	0
APOC3 ENSG00000110245	0
APOC4 ENSG00000267467	0
APOD ENSG00000189058	3116
APOE ENSG00000130203	1255
APOF ENSG00000175336	9
APOH ENSG00000091583	0
APOL1 ENSG00000100342	452
APOL2 ENSG00000128335	303
APOL3 ENSG00000128284	229
APOL4 ENSG00000100336	219
APOL6 ENSG00000221963	116
APOLD1 ENSG00000178878	26
APOM ENSG00000204444	19
APOO ENSG00000184831	12
APOOL ENSG00000155008	35
APP ENSG00000142192	2564
APPBP2 ENSG00000062725	87
APPL1 ENSG00000157500	44
APPL2 ENSG00000136044	374
APRT ENSG00000198931	1377
APTX ENSG00000137074	243
AQP1 ENSG00000240583	1090
AQP10 ENSG00000143595	6
AQP11 ENSG00000178301	0
AQP12A ENSG00000184945	0
AQP12B ENSG00000185176	0
AQP2 ENSG00000167580	267
AQP3 ENSG00000165272	7839
AQP4 ENSG00000171885	2
AQP5 ENSG00000161798	4
AQP6 ENSG00000086159	0
AQP7 ENSG00000165269	7
AQP8 ENSG00000103375	0
AQP9 ENSG00000103569	4
AQR ENSG00000021776	196
AR ENSG00000169083	539
ARAF ENSG00000078061	571
ARAP1 ENSG00000186635	303
ARAP2 ENSG00000047365	13
ARAP3 ENSG00000120318	199
ARC ENSG00000198576	46
ARCN1 ENSG00000095139	178
AREG ENSG00000109321	96
AREL1 ENSG00000119682	247
ARF1 ENSG00000143761	744
ARF3 ENSG00000134287	877
ARF4 ENSG00000168374	336
ARF5 ENSG00000004059	107
ARF6 ENSG00000165527	177
ARFGAP1 ENSG00000101199	407
ARFGAP2 ENSG00000149182	587
ARFGAP3 ENSG00000242247	118
ARFGEF1 ENSG00000066777	36
ARFGEF2 ENSG00000124198	39
ARFGEF3 ENSG00000112379	184
ARFIP1 ENSG00000164144	42
ARFIP2 ENSG00000132254	446
ARFRP1 ENSG00000101246	474
ARG1 ENSG00000118520	0
ARG2 ENSG00000081181	260
ARGFX ENSG00000186103	0
ARGLU1 ENSG00000134884	330
ARHGAP1 ENSG00000175220	862
ARHGAP10 ENSG00000071205	77
ARHGAP11A ENSG00000198826	1
ARHGAP11B ENSG00000187951	4
ARHGAP12 ENSG00000165322	14
ARHGAP15 ENSG00000075884	7
ARHGAP17 ENSG00000140750	164
ARHGAP18 ENSG00000146376	15
ARHGAP19 ENSG00000213390	63
ARHGAP20 ENSG00000137727	4
ARHGAP21 ENSG00000107863	32
ARHGAP22 ENSG00000128805	11
ARHGAP23 ENSG00000275832	254
ARHGAP24 ENSG00000138639	3
ARHGAP25 ENSG00000163219	54
ARHGAP26 ENSG00000145819	192
ARHGAP27 ENSG00000159314	646
ARHGAP28 ENSG00000088756	3
ARHGAP29 ENSG00000137962	29
ARHGAP30 ENSG00000186517	62
ARHGAP31 ENSG00000031081	59
ARHGAP32 ENSG00000134909	502
ARHGAP33 ENSG00000004777	130
ARHGAP35 ENSG00000160007	191
ARHGAP36 ENSG00000147256	0
ARHGAP39 ENSG00000147799	107
ARHGAP4 ENSG00000089820	139
ARHGAP40 ENSG00000124143	115
ARHGAP42 ENSG00000165895	10
ARHGAP44 ENSG00000006740	97
ARHGAP45 ENSG00000180448	58
ARHGAP5 ENSG00000100852	67
ARHGAP6 ENSG00000047648	197
ARHGAP8 ENSG00000241484	48
ARHGAP9 ENSG00000123329	51
ARHGDIA ENSG00000141522	2616
ARHGDIB ENSG00000111348	716
ARHGDIG ENSG00000242173	0
ARHGEF1 ENSG00000076928	312
ARHGEF10 ENSG00000104728	15
ARHGEF10L ENSG00000074964	203
ARHGEF11 ENSG00000132694	199
ARHGEF12 ENSG00000196914	126
ARHGEF15 ENSG00000198844	40
ARHGEF16 ENSG00000130762	235
ARHGEF17 ENSG00000110237	213
ARHGEF18 ENSG00000104880	0
ARHGEF19 ENSG00000142632	132
ARHGEF2 ENSG00000116584	505
ARHGEF25 ENSG00000240771	67
ARHGEF26 ENSG00000114790	40
ARHGEF28 ENSG00000214944	124
ARHGEF3 ENSG00000163947	81
ARHGEF33 ENSG00000214694	7
ARHGEF35 ENSG00000213214	6
ARHGEF37 ENSG00000183111	343
ARHGEF38 ENSG00000236699	9
ARHGEF39 ENSG00000137135	14
ARHGEF4 ENSG00000136002	67
ARHGEF40 ENSG00000165801	175
ARHGEF5 ENSG00000050327	155
ARHGEF6 ENSG00000129675	15
ARHGEF7 ENSG00000102606	453
ARHGEF9 ENSG00000131089	127
ARID1A ENSG00000117713	199
ARID1B ENSG00000049618	91
ARID2 ENSG00000189079	23
ARID3A ENSG00000116017	30
ARID3B ENSG00000179361	41
ARID4A ENSG00000032219	38
ARID4B ENSG00000054267	33
ARID5A ENSG00000196843	909
ARID5B ENSG00000150347	116
ARIH1 ENSG00000166233	286
ARIH2 ENSG00000177479	355
ARIH2OS ENSG00000221883	43
ARL1 ENSG00000120805	481
ARL10 ENSG00000175414	40
ARL11 ENSG00000152213	2
ARL13B ENSG00000169379	28
ARL14 ENSG00000179674	2
ARL14EP ENSG00000152219	36
ARL15 ENSG00000185305	40
ARL16 ENSG00000214087	465
ARL17A ENSG00000185829	53
ARL17B ENSG00000228696	42
ARL2 ENSG00000213465	375
ARL2BP ENSG00000102931	68
ARL3 ENSG00000138175	351
ARL4A ENSG00000122644	4
ARL4C ENSG00000188042	181
ARL4D ENSG00000175906	224
ARL5A ENSG00000162980	24
ARL5B ENSG00000165997	46
ARL5C ENSG00000141748	0
ARL6 ENSG00000113966	5
ARL6IP1 ENSG00000170540	87
ARL6IP4 ENSG00000182196	208
ARL6IP5 ENSG00000144746	74
ARL6IP6 ENSG00000177917	31
ARL8A ENSG00000143862	239
ARL8B ENSG00000134108	85
ARL9 ENSG00000196503	0
ARMC1 ENSG00000104442	32
ARMC10 ENSG00000170632	60
ARMC12 ENSG00000157343	0
ARMC2 ENSG00000118690	4
ARMC3 ENSG00000165309	0
ARMC4 ENSG00000169126	0
ARMC5 ENSG00000140691	143
ARMC6 ENSG00000105676	191
ARMC7 ENSG00000125449	169
ARMC8 ENSG00000114098	122
ARMC9 ENSG00000135931	57
ARMCX1 ENSG00000126947	9
ARMCX2 ENSG00000184867	59
ARMCX3 ENSG00000102401	67
ARMCX4 ENSG00000196440	68
ARMCX5 ENSG00000125962	29
ARMCX6 ENSG00000198960	101
ARMS2 ENSG00000254636	0
ARMT1 ENSG00000146476	30
ARNT ENSG00000143437	319
ARNT2 ENSG00000172379	22
ARNTL ENSG00000133794	3
ARNTL2 ENSG00000029153	22
ARPC1A ENSG00000241685	309
ARPC1B ENSG00000130429	441
ARPC2 ENSG00000163466	354
ARPC3 ENSG00000111229	1005
ARPC4 ENSG00000241553	935
ARPC5 ENSG00000162704	144
ARPC5L ENSG00000136950	370
ARPIN ENSG00000242498	112
ARPP19 ENSG00000128989	107
ARPP21 ENSG00000172995	0
ARRB1 ENSG00000137486	310
ARRB2 ENSG00000141480	234
ARRDC1 ENSG00000197070	719
ARRDC2 ENSG00000105643	309
ARRDC3 ENSG00000113369	136
ARRDC4 ENSG00000140450	18
ARRDC5 ENSG00000205784	4
ARSA ENSG00000100299	515
ARSB ENSG00000113273	19
ARSD ENSG00000006756	554
ARSE ENSG00000157399	6
ARSF ENSG00000062096	0
ARSG ENSG00000141337	34
ARSI ENSG00000183876	5
ARSJ ENSG00000180801	54
ARSK ENSG00000164291	1
ART3 ENSG00000156219	0
ART4 ENSG00000111339	1
ART5 ENSG00000167311	13
ARTN ENSG00000117407	8
ARV1 ENSG00000173409	68
ARVCF ENSG00000099889	222
ARX ENSG00000004848	40
AS3MT ENSG00000214435	0
ASAH1 ENSG00000104763	572
ASAH2 ENSG00000188611	0
ASAH2B ENSG00000204147	10
ASAP1 ENSG00000153317	47
ASAP2 ENSG00000151693	26
ASAP3 ENSG00000088280	247
ASB1 ENSG00000065802	180
ASB10 ENSG00000146926	0
ASB11 ENSG00000165192	0
ASB12 ENSG00000198881	5
ASB13 ENSG00000196372	108
ASB14 ENSG00000239388	1
ASB15 ENSG00000146809	0
ASB16 ENSG00000161664	0
ASB17 ENSG00000154007	0
ASB18 ENSG00000182177	0
ASB2 ENSG00000100628	116
ASB3 ENSG00000115239	37
ASB4 ENSG00000005981	0
ASB5 ENSG00000164122	0
ASB6 ENSG00000148331	193
ASB7 ENSG00000183475	74
ASB8 ENSG00000177981	143
ASB9 ENSG00000102048	0
ASCC1 ENSG00000138303	45
ASCC2 ENSG00000100325	448
ASCC3 ENSG00000112249	76
ASCL1 ENSG00000139352	12
ASCL2 ENSG00000183734	79
ASCL3 ENSG00000176009	0
ASCL4 ENSG00000187855	0
ASCL5 ENSG00000232237	0
ASF1A ENSG00000111875	16
ASF1B ENSG00000105011	19
ASGR1 ENSG00000141505	35
ASGR2 ENSG00000161944	12
ASH1L ENSG00000116539	444
ASH2L ENSG00000129691	36
ASIC1 ENSG00000110881	45
ASIC2 ENSG00000108684	0
ASIC3 ENSG00000213199	17
ASIC4 ENSG00000072182	2
ASIC5 ENSG00000256394	0
ASIP ENSG00000101440	4
ASL ENSG00000126522	241
ASMT ENSG00000196433	1
ASMTL ENSG00000169093	382
ASNA1 ENSG00000198356	422
ASNS ENSG00000070669	395
ASNSD1 ENSG00000138381	52
ASPA ENSG00000108381	9
ASPDH ENSG00000204653	0
ASPG ENSG00000166183	12
ASPH ENSG00000198363	80
ASPHD1 ENSG00000174939	9
ASPHD2 ENSG00000128203	34
ASPM ENSG00000066279	0
ASPN ENSG00000106819	1
ASPRV1 ENSG00000244617	4
ASPSCR1 ENSG00000169696	314
ASRGL1 ENSG00000162174	173
ASS1 ENSG00000130707	2686
ASTE1 ENSG00000034533	30
ASTN1 ENSG00000152092	0
ASTN2 ENSG00000148219	222
ASUN ENSG00000064102	5
ASXL1 ENSG00000171456	352
ASXL2 ENSG00000143970	30
ASXL3 ENSG00000141431	3
ASZ1 ENSG00000154438	0
ATAD1 ENSG00000138138	34
ATAD2 ENSG00000156802	40
ATAD2B ENSG00000119778	33
ATAD3A ENSG00000197785	169
ATAD3B ENSG00000160072	320
ATAD3C ENSG00000215915	19
ATAD5 ENSG00000176208	14
ATAT1 ENSG00000137343	147
ATCAY ENSG00000167654	1
ATE1 ENSG00000107669	42
ATF1 ENSG00000123268	10
ATF2 ENSG00000115966	33
ATF3 ENSG00000162772	10078
ATF4 ENSG00000128272	1816
ATF5 ENSG00000169136	150
ATF6 ENSG00000118217	125
ATF6B ENSG00000213676	163
ATF7 ENSG00000170653	58
ATF7IP ENSG00000171681	58
ATF7IP2 ENSG00000166669	37
ATG10 ENSG00000152348	65
ATG101 ENSG00000123395	521
ATG12 ENSG00000145782	78
ATG13 ENSG00000175224	315
ATG14 ENSG00000126775	158
ATG16L1 ENSG00000085978	342
ATG16L2 ENSG00000168010	137
ATG2A ENSG00000110046	320
ATG2B ENSG00000066739	43
ATG3 ENSG00000144848	116
ATG4A ENSG00000101844	89
ATG4B ENSG00000168397	514
ATG4C ENSG00000125703	11
ATG4D ENSG00000130734	261
ATG5 ENSG00000057663	39
ATG7 ENSG00000197548	152
ATG9A ENSG00000198925	384
ATG9B ENSG00000181652	1
ATHL1 ENSG00000142102	323
ATIC ENSG00000138363	180
ATL1 ENSG00000198513	23
ATL2 ENSG00000119787	170
ATL3 ENSG00000184743	136
ATM ENSG00000149311	87
ATMIN ENSG00000166454	68
ATN1 ENSG00000111676	969
ATOH1 ENSG00000172238	1
ATOH7 ENSG00000179774	1
ATOH8 ENSG00000168874	647
ATOX1 ENSG00000177556	846
ATP10A ENSG00000206190	39
ATP10B ENSG00000118322	1
ATP10D ENSG00000145246	6
ATP11A ENSG00000068650	34
ATP11B ENSG00000058063	55
ATP11C ENSG00000101974	7
ATP12A ENSG00000075673	147
ATP13A1 ENSG00000105726	319
ATP13A2 ENSG00000159363	194
ATP13A3 ENSG00000133657	32
ATP13A4 ENSG00000127249	0
ATP13A5 ENSG00000187527	0
ATP1A1 ENSG00000163399	4334
ATP1A2 ENSG00000018625	14
ATP1A3 ENSG00000105409	0
ATP1A4 ENSG00000132681	12
ATP1B1 ENSG00000143153	573
ATP1B2 ENSG00000129244	30
ATP1B3 ENSG00000069849	338
ATP1B4 ENSG00000101892	0
ATP23 ENSG00000166896	3
ATP2A1 ENSG00000196296	2
ATP2A2 ENSG00000174437	458
ATP2A3 ENSG00000074370	456
ATP2B1 ENSG00000070961	152
ATP2B2 ENSG00000157087	0
ATP2B3 ENSG00000067842	0
ATP2B4 ENSG00000058668	26
ATP2C1 ENSG00000017260	143
ATP2C2 ENSG00000064270	239
ATP4A ENSG00000105675	0
ATP4B ENSG00000186009	0
ATP5J2-PTCD1 ENSG00000248919	0
ATP5SL ENSG00000105341	144
ATP6AP1 ENSG00000071553	1440
ATP6AP1L ENSG00000205464	36
ATP6AP2 ENSG00000182220	111
ATP6V0A1 ENSG00000033627	424
ATP6V0A2 ENSG00000185344	57
ATP6V0A4 ENSG00000105929	6
ATP6V0B ENSG00000117410	1427
ATP6V0C ENSG00000185883	0
ATP6V0D1 ENSG00000159720	684
ATP6V0D2 ENSG00000147614	16
ATP6V0E1 ENSG00000113732	1053
ATP6V0E2 ENSG00000171130	193
ATP6V1A ENSG00000114573	41
ATP6V1B1 ENSG00000116039	66
ATP6V1B2 ENSG00000147416	307
ATP6V1C1 ENSG00000155097	76
ATP6V1C2 ENSG00000143882	51
ATP6V1D ENSG00000100554	60
ATP6V1E1 ENSG00000131100	728
ATP6V1E2 ENSG00000250565	45
ATP6V1F ENSG00000128524	632
ATP6V1G1 ENSG00000136888	194
ATP6V1G2 ENSG00000213760	0
ATP6V1G3 ENSG00000151418	0
ATP6V1H ENSG00000047249	467
ATP7A ENSG00000165240	49
ATP7B ENSG00000123191	25
ATP8A1 ENSG00000124406	46
ATP8A2 ENSG00000132932	3
ATP8B1 ENSG00000081923	202
ATP8B2 ENSG00000143515	68
ATP8B3 ENSG00000130270	25
ATP8B4 ENSG00000104043	1
ATP9A ENSG00000054793	175
ATP9B ENSG00000166377	101
ATPIF1 ENSG00000130770	427
ATR ENSG00000175054	30
ATRAID ENSG00000138085	282
ATRIP ENSG00000164053	0
ATRIP ENSG00000282827	0
ATRN ENSG00000088812	45
ATRNL1 ENSG00000107518	0
ATRX ENSG00000085224	73
ATXN1 ENSG00000124788	72
ATXN10 ENSG00000130638	188
ATXN1L ENSG00000224470	42
ATXN2 ENSG00000204842	169
ATXN2L ENSG00000168488	521
ATXN3 ENSG00000066427	313
ATXN3L ENSG00000123594	0
ATXN7 ENSG00000163635	21
ATXN7L1 ENSG00000146776	31
ATXN7L2 ENSG00000162650	33
ATXN7L3 ENSG00000087152	239
ATXN7L3B ENSG00000253719	368
AUH ENSG00000148090	32
AUNIP ENSG00000127423	0
AUP1 ENSG00000115307	1283
AURKA ENSG00000087586	8
AURKAIP1 ENSG00000175756	868
AURKB ENSG00000178999	7
AURKC ENSG00000105146	4
AUTS2 ENSG00000158321	162
AVEN ENSG00000169857	37
AVIL ENSG00000135407	2
AVL9 ENSG00000105778	84
AVP ENSG00000101200	0
AVPI1 ENSG00000119986	906
AVPR1A ENSG00000166148	1
AVPR1B ENSG00000198049	0
AVPR2 ENSG00000126895	6
AXDND1 ENSG00000162779	6
AXIN1 ENSG00000103126	330
AXIN2 ENSG00000168646	92
AXL ENSG00000167601	783
AZGP1 ENSG00000160862	9348
AZI2 ENSG00000163512	30
AZIN1 ENSG00000155096	85
AZIN2 ENSG00000142920	20
AZU1 ENSG00000172232	0
B2M ENSG00000166710	6211
B3GALNT1 ENSG00000169255	10
B3GALNT2 ENSG00000162885	12
B3GALT1 ENSG00000172318	0
B3GALT2 ENSG00000162630	0
B3GALT4 ENSG00000235863	180
B3GALT5 ENSG00000183778	56
B3GALT6 ENSG00000176022	135
B3GAT1 ENSG00000109956	30
B3GAT2 ENSG00000112309	0
B3GAT3 ENSG00000149541	340
B3GLCT ENSG00000187676	23
B3GNT2 ENSG00000170340	13
B3GNT3 ENSG00000179913	171
B3GNT4 ENSG00000176383	15
B3GNT5 ENSG00000176597	67
B3GNT6 ENSG00000198488	0
B3GNT7 ENSG00000156966	69
B3GNT8 ENSG00000177191	61
B3GNT9 ENSG00000237172	105
B3GNTL1 ENSG00000175711	76
B4GALNT1 ENSG00000135454	7
B4GALNT2 ENSG00000167080	0
B4GALNT3 ENSG00000139044	195
B4GALNT4 ENSG00000182272	33
B4GALT1 ENSG00000086062	787
B4GALT2 ENSG00000117411	304
B4GALT3 ENSG00000158850	385
B4GALT4 ENSG00000121578	488
B4GALT5 ENSG00000158470	164
B4GALT6 ENSG00000118276	1
B4GALT7 ENSG00000027847	214
B4GAT1 ENSG00000174684	328
B9D1 ENSG00000108641	102
B9D2 ENSG00000123810	76
BAALC ENSG00000164929	8
BAAT ENSG00000136881	2
BABAM1 ENSG00000105393	326
BACE1 ENSG00000186318	217
BACE2 ENSG00000182240	754
BACH1 ENSG00000156273	24
BACH2 ENSG00000112182	0
BAD ENSG00000002330	715
BAG1 ENSG00000107262	2404
BAG2 ENSG00000112208	17
BAG3 ENSG00000151929	587
BAG4 ENSG00000156735	2
BAG5 ENSG00000166170	133
BAG6 ENSG00000204463	998
BAHCC1 ENSG00000266074	73
BAHD1 ENSG00000140320	187
BAIAP2 ENSG00000175866	1076
BAIAP2L1 ENSG00000006453	762
BAIAP2L2 ENSG00000128298	34
BAIAP3 ENSG00000007516	122
BAK1 ENSG00000030110	121
BAMBI ENSG00000095739	37
BANF1 ENSG00000175334	352
BANF2 ENSG00000125888	0
BANK1 ENSG00000153064	4
BANP ENSG00000172530	164
BAP1 ENSG00000163930	578
BARD1 ENSG00000138376	14
BARHL2 ENSG00000143032	0
BARX1 ENSG00000131668	0
BARX2 ENSG00000043039	82
BASP1 ENSG00000176788	134
BATF ENSG00000156127	39
BATF2 ENSG00000168062	22
BATF3 ENSG00000123685	36
BAX ENSG00000087088	134
BAZ1A ENSG00000198604	55
BAZ1B ENSG00000009954	332
BAZ2A ENSG00000076108	473
BAZ2B ENSG00000123636	126
BBC3 ENSG00000105327	50
BBIP1 ENSG00000214413	70
BBOF1 ENSG00000119636	6
BBOX1 ENSG00000129151	0
BBS1 ENSG00000174483	16
BBS10 ENSG00000179941	19
BBS12 ENSG00000181004	2
BBS2 ENSG00000125124	162
BBS4 ENSG00000140463	171
BBS5 ENSG00000163093	25
BBS7 ENSG00000138686	24
BBS9 ENSG00000122507	28
BBX ENSG00000114439	70
BCAM ENSG00000187244	954
BCAN ENSG00000132692	0
BCAP29 ENSG00000075790	271
BCAP31 ENSG00000185825	2525
BCAR1 ENSG00000050820	820
BCAR3 ENSG00000137936	28
BCAS1 ENSG00000064787	289
BCAS2 ENSG00000116752	69
BCAS3 ENSG00000141376	185
BCAS4 ENSG00000124243	189
BCAT1 ENSG00000060982	0
BCAT2 ENSG00000105552	596
BCCIP ENSG00000107949	148
BCDIN3D ENSG00000186666	21
BCHE ENSG00000114200	0
BCKDHA ENSG00000248098	40
BCKDHB ENSG00000083123	23
BCKDK ENSG00000103507	373
BCL10 ENSG00000142867	235
BCL11A ENSG00000119866	189
BCL11B ENSG00000127152	8
BCL2 ENSG00000171791	218
BCL2A1 ENSG00000140379	0
BCL2L1 ENSG00000171552	888
BCL2L10 ENSG00000137875	0
BCL2L11 ENSG00000153094	29
BCL2L12 ENSG00000126453	119
BCL2L13 ENSG00000099968	176
BCL2L14 ENSG00000121380	22
BCL2L15 ENSG00000188761	9
BCL2L2 ENSG00000129473	214
BCL2L2-PABPN1 ENSG00000258643	0
BCL3 ENSG00000069399	1858
BCL6 ENSG00000113916	412
BCL6B ENSG00000161940	28
BCL7A ENSG00000110987	131
BCL7B ENSG00000106635	235
BCL7C ENSG00000099385	397
BCL9 ENSG00000116128	59
BCL9L ENSG00000186174	293
BCLAF1 ENSG00000029363	149
BCO1 ENSG00000135697	0
BCO2 ENSG00000197580	7
BCOR ENSG00000183337	50
BCORL1 ENSG00000085185	63
BCR ENSG00000186716	386
BCS1L ENSG00000074582	237
BDH1 ENSG00000161267	193
BDH2 ENSG00000164039	359
BDKRB1 ENSG00000100739	9
BDKRB2 ENSG00000168398	199
BDNF ENSG00000176697	0
BDP1 ENSG00000145734	20
BEAN1 ENSG00000166546	2
BECN1 ENSG00000126581	92
BEGAIN ENSG00000183092	56
BEND2 ENSG00000177324	2
BEND3 ENSG00000178409	21
BEND4 ENSG00000188848	20
BEND5 ENSG00000162373	33
BEND6 ENSG00000151917	4
BEND7 ENSG00000165626	70
BEST1 ENSG00000167995	45
BEST2 ENSG00000039987	0
BEST3 ENSG00000127325	11
BEST4 ENSG00000142959	1
BET1 ENSG00000105829	49
BET1L ENSG00000177951	337
BEX1 ENSG00000133169	12
BEX2 ENSG00000133134	249
BEX3 ENSG00000166681	258
BEX4 ENSG00000102409	409
BEX5 ENSG00000184515	38
BFAR ENSG00000103429	137
BFSP1 ENSG00000125864	0
BFSP2 ENSG00000170819	0
BGLAP ENSG00000242252	9
BGN ENSG00000182492	1248
BHLHA15 ENSG00000180535	0
BHLHB9 ENSG00000198908	1
BHLHE22 ENSG00000180828	0
BHLHE40 ENSG00000134107	480
BHLHE41 ENSG00000123095	44
BHMG1 ENSG00000237452	0
BHMT ENSG00000145692	0
BHMT2 ENSG00000132840	5
BICC1 ENSG00000122870	2
BICD1 ENSG00000151746	10
BICD2 ENSG00000185963	277
BICDL1 ENSG00000135127	36
BICDL2 ENSG00000162069	461
BID ENSG00000015475	168
BIK ENSG00000100290	875
BIN1 ENSG00000136717	525
BIN2 ENSG00000110934	24
BIN3 ENSG00000147439	390
BIRC2 ENSG00000110330	111
BIRC3 ENSG00000023445	131
BIRC5 ENSG00000089685	23
BIRC6 ENSG00000115760	32
BIRC7 ENSG00000101197	5
BIVM ENSG00000134897	25
BLCAP ENSG00000166619	671
BLK ENSG00000136573	9
BLM ENSG00000197299	7
BLMH ENSG00000108578	217
BLNK ENSG00000095585	8
BLOC1S1 ENSG00000135441	564
BLOC1S2 ENSG00000196072	7
BLOC1S3 ENSG00000189114	27
BLOC1S4 ENSG00000186222	183
BLOC1S5 ENSG00000188428	15
BLOC1S6 ENSG00000104164	112
BLVRA ENSG00000106605	181
BLVRB ENSG00000090013	989
BLZF1 ENSG00000117475	25
BMF ENSG00000104081	81
BMI1 ENSG00000168283	56
BMP1 ENSG00000168487	304
BMP10 ENSG00000163217	0
BMP2 ENSG00000125845	25
BMP2K ENSG00000138756	13
BMP3 ENSG00000152785	9
BMP4 ENSG00000125378	37
BMP5 ENSG00000112175	5
BMP6 ENSG00000153162	5
BMP7 ENSG00000101144	208
BMP8A ENSG00000183682	0
BMP8B ENSG00000116985	0
BMPER ENSG00000164619	0
BMPR1A ENSG00000107779	36
BMPR1B ENSG00000138696	53
BMPR2 ENSG00000204217	33
BMS1 ENSG00000165733	128
BMT2 ENSG00000164603	9
BMX ENSG00000102010	0
BNC1 ENSG00000169594	1
BNC2 ENSG00000173068	33
BNIP1 ENSG00000113734	32
BNIP2 ENSG00000140299	52
BNIP3 ENSG00000176171	133
BNIP3L ENSG00000104765	48
BNIPL ENSG00000163141	112
BOC ENSG00000144857	88
BOD1 ENSG00000145919	389
BOD1L1 ENSG00000038219	64
BOD1L2 ENSG00000228075	2
BOK ENSG00000176720	255
BOLA1 ENSG00000178096	77
BOLA2B ENSG00000169627	452
BOLA3 ENSG00000163170	151
BOLL ENSG00000152430	1
BOP1 ENSG00000261236	76
BORA ENSG00000136122	10
BORCS5 ENSG00000165714	25
BORCS6 ENSG00000196544	68
BORCS7 ENSG00000166275	137
BORCS8 ENSG00000254901	145
BORCS8-MEF2B ENSG00000064489	1
BPGM ENSG00000172331	50
BPHL ENSG00000137274	87
BPI ENSG00000101425	0
BPIFA1 ENSG00000198183	0
BPIFA2 ENSG00000131050	0
BPIFB1 ENSG00000125999	5
BPIFB2 ENSG00000078898	0
BPIFB4 ENSG00000186191	0
BPIFC ENSG00000184459	0
BPNT1 ENSG00000162813	75
BPTF ENSG00000171634	101
BRAF ENSG00000157764	37
BRAP ENSG00000089234	133
BRAT1 ENSG00000106009	451
BRCA1 ENSG00000012048	56
BRCA2 ENSG00000139618	3
BRCC3 ENSG00000185515	59
BRD1 ENSG00000100425	54
BRD2 ENSG00000204256	2310
BRD3 ENSG00000169925	81
BRD4 ENSG00000141867	508
BRD7 ENSG00000166164	145
BRD8 ENSG00000112983	291
BRD9 ENSG00000028310	311
BRDT ENSG00000137948	0
BRE ENSG00000158019	94
BRF1 ENSG00000185024	329
BRF2 ENSG00000104221	83
BRI3 ENSG00000164713	1315
BRI3BP ENSG00000184992	17
BRICD5 ENSG00000182685	74
BRINP1 ENSG00000078725	1
BRINP2 ENSG00000198797	0
BRINP3 ENSG00000162670	0
BRIP1 ENSG00000136492	0
BRIX1 ENSG00000113460	13
BRK1 ENSG00000254999	729
BRMS1 ENSG00000174744	330
BRMS1L ENSG00000100916	17
BROX ENSG00000162819	36
BRPF1 ENSG00000156983	85
BRPF3 ENSG00000096070	256
BRS3 ENSG00000102239	0
BRSK1 ENSG00000160469	33
BRSK2 ENSG00000174672	13
BRWD1 ENSG00000185658	57
BRWD3 ENSG00000165288	6
BSCL2 ENSG00000168000	2
BSDC1 ENSG00000160058	221
BSG ENSG00000172270	1208
BSN ENSG00000164061	1
BSND ENSG00000162399	4
BSPH1 ENSG00000188334	0
BSPRY ENSG00000119411	128
BST1 ENSG00000109743	14
BST2 ENSG00000130303	939
BTAF1 ENSG00000095564	22
BTBD1 ENSG00000064726	111
BTBD10 ENSG00000148925	44
BTBD11 ENSG00000151136	55
BTBD16 ENSG00000138152	15
BTBD18 ENSG00000233436	0
BTBD19 ENSG00000222009	13
BTBD2 ENSG00000133243	818
BTBD3 ENSG00000132640	50
BTBD6 ENSG00000184887	348
BTBD7 ENSG00000011114	111
BTBD8 ENSG00000189195	9
BTBD9 ENSG00000183826	132
BTC ENSG00000174808	4
BTD ENSG00000169814	79
BTF3 ENSG00000145741	670
BTF3L4 ENSG00000134717	82
BTG1 ENSG00000133639	250
BTG2 ENSG00000159388	1343
BTG3 ENSG00000154640	86
BTG4 ENSG00000137707	0
BTK ENSG00000010671	0
BTLA ENSG00000186265	0
BTN1A1 ENSG00000124557	0
BTN2A1 ENSG00000112763	50
BTN2A2 ENSG00000124508	31
BTN3A1 ENSG00000026950	138
BTN3A2 ENSG00000186470	40
BTN3A3 ENSG00000111801	24
BTNL2 ENSG00000204290	0
BTNL3 ENSG00000168903	0
BTNL8 ENSG00000113303	0
BTNL9 ENSG00000165810	8
BTRC ENSG00000166167	106
BUB1 ENSG00000169679	0
BUB1B ENSG00000156970	0
BUB3 ENSG00000154473	63
BUD13 ENSG00000137656	27
BUD31 ENSG00000106245	779
BVES ENSG00000112276	10
BYSL ENSG00000112578	72
BZW1 ENSG00000082153	241
BZW2 ENSG00000136261	39
C10orf10 ENSG00000165507	332
C10orf105 ENSG00000214688	0
C10orf107 ENSG00000183346	0
C10orf11 ENSG00000148655	40
C10orf128 ENSG00000204161	11
C10orf142 ENSG00000277288	0
C10orf2 ENSG00000107815	39
C10orf35 ENSG00000171224	28
C10orf53 ENSG00000178645	0
C10orf54 ENSG00000107738	670
C10orf55 ENSG00000222047	3
C10orf62 ENSG00000203942	0
C10orf67 ENSG00000179133	14
C10orf71 ENSG00000177354	4
C10orf76 ENSG00000120029	228
C10orf82 ENSG00000165863	6
C10orf88 ENSG00000119965	16
C10orf90 ENSG00000154493	0
C10orf95 ENSG00000120055	7
C10orf99 ENSG00000188373	159
C11orf1 ENSG00000137720	61
C11orf16 ENSG00000176029	5
C11orf21 ENSG00000110665	0
C11orf24 ENSG00000171067	434
C11orf31 ENSG00000211450	610
C11orf40 ENSG00000171987	0
C11orf42 ENSG00000180878	1
C11orf45 ENSG00000174370	40
C11orf49 ENSG00000149179	125
C11orf52 ENSG00000149300	0
C11orf53 ENSG00000150750	1
C11orf54 ENSG00000182919	41
C11orf57 ENSG00000150776	18
C11orf58 ENSG00000110696	147
C11orf63 ENSG00000109944	9
C11orf65 ENSG00000166323	0
C11orf68 ENSG00000175573	209
C11orf70 ENSG00000137691	5
C11orf71 ENSG00000180425	45
C11orf74 ENSG00000166352	23
C11orf80 ENSG00000173715	45
C11orf84 ENSG00000168005	26
C11orf87 ENSG00000185742	2
C11orf88 ENSG00000183644	1
C11orf91 ENSG00000205177	0
C11orf94 ENSG00000234776	0
C11orf95 ENSG00000188070	232
C11orf96 ENSG00000187479	1953
C11orf98 ENSG00000278615	3
C12orf10 ENSG00000139637	209
C12orf29 ENSG00000133641	9
C12orf4 ENSG00000047621	68
C12orf40 ENSG00000180116	0
C12orf42 ENSG00000179088	1
C12orf43 ENSG00000157895	160
C12orf45 ENSG00000151131	33
C12orf49 ENSG00000111412	121
C12orf50 ENSG00000165805	6
C12orf54 ENSG00000177627	25
C12orf56 ENSG00000185306	0
C12orf57 ENSG00000111678	1408
C12orf60 ENSG00000182993	0
C12orf65 ENSG00000130921	59
C12orf66 ENSG00000174206	9
C12orf71 ENSG00000214700	0
C12orf73 ENSG00000204954	45
C12orf75 ENSG00000235162	16
C12orf76 ENSG00000174456	52
C14orf1 ENSG00000133935	504
C14orf105 ENSG00000100557	0
C14orf119 ENSG00000179933	46
C14orf132 ENSG00000227051	39
C14orf142 ENSG00000170270	10
C14orf159 ENSG00000133943	124
C14orf166 ENSG00000087302	257
C14orf169 ENSG00000170468	24
C14orf177 ENSG00000176605	0
C14orf178 ENSG00000197734	0
C14orf180 ENSG00000184601	1
C14orf2 ENSG00000156411	1005
C14orf28 ENSG00000179476	2
C14orf37 ENSG00000139971	2
C14orf39 ENSG00000179008	0
C14orf79 ENSG00000140104	60
C14orf80 ENSG00000185347	101
C14orf93 ENSG00000100802	57
C15orf39 ENSG00000167173	182
C15orf40 ENSG00000169609	80
C15orf41 ENSG00000186073	14
C15orf48 ENSG00000166920	40
C15orf52 ENSG00000188549	118
C15orf53 ENSG00000175779	0
C15orf57 ENSG00000128891	42
C15orf59 ENSG00000205363	127
C15orf61 ENSG00000189227	66
C15orf62 ENSG00000188277	21
C15orf65 ENSG00000261652	1
C16orf13 ENSG00000130731	349
C16orf45 ENSG00000166780	194
C16orf46 ENSG00000166455	7
C16orf52 ENSG00000185716	35
C16orf54 ENSG00000185905	30
C16orf58 ENSG00000140688	671
C16orf59 ENSG00000162062	6
C16orf62 ENSG00000103544	263
C16orf70 ENSG00000125149	97
C16orf71 ENSG00000166246	18
C16orf72 ENSG00000182831	43
C16orf74 ENSG00000154102	136
C16orf78 ENSG00000166152	0
C16orf82 ENSG00000234186	0
C16orf86 ENSG00000159761	17
C16orf87 ENSG00000155330	7
C16orf89 ENSG00000153446	119
C16orf91 ENSG00000174109	17
C16orf92 ENSG00000167194	0
C16orf95 ENSG00000260456	2
C16orf96 ENSG00000205832	4
C17orf105 ENSG00000231256	0
C17orf107 ENSG00000205710	74
C17orf49 ENSG00000258315	23
C17orf50 ENSG00000270806	1
C17orf51 ENSG00000212719	15
C17orf53 ENSG00000125319	9
C17orf58 ENSG00000186665	5
C17orf62 ENSG00000178927	274
C17orf64 ENSG00000141371	0
C17orf67 ENSG00000214226	18
C17orf74 ENSG00000184560	0
C17orf75 ENSG00000108666	23
C17orf78 ENSG00000278505	8
C17orf80 ENSG00000141219	107
C17orf89 ENSG00000224877	466
C17orf96 ENSG00000273604	12
C17orf97 ENSG00000187624	19
C17orf98 ENSG00000275489	0
C17orf99 ENSG00000187997	0
C18orf21 ENSG00000141428	23
C18orf25 ENSG00000152242	18
C18orf32 ENSG00000177576	80
C18orf54 ENSG00000166845	4
C18orf63 ENSG00000206043	0
C18orf8 ENSG00000141452	158
C19orf12 ENSG00000131943	381
C19orf18 ENSG00000177025	42
C19orf24 ENSG00000228300	238
C19orf25 ENSG00000119559	227
C19orf33 ENSG00000167644	758
C19orf35 ENSG00000188305	0
C19orf38 ENSG00000214212	4
C19orf43 ENSG00000123144	1407
C19orf44 ENSG00000105072	101
C19orf45 ENSG00000198723	0
C19orf47 ENSG00000160392	89
C19orf48 ENSG00000167747	204
C19orf52 ENSG00000142444	132
C19orf53 ENSG00000104979	914
C19orf54 ENSG00000188493	98
C19orf57 ENSG00000132016	33
C19orf60 ENSG00000006015	481
C19orf66 ENSG00000130813	163
C19orf67 ENSG00000188032	0
C19orf68 ENSG00000185453	38
C19orf70 ENSG00000174917	850
C19orf71 ENSG00000183397	7
C19orf73 ENSG00000221916	12
C19orf81 ENSG00000235034	66
C19orf84 ENSG00000262874	0
C1D ENSG00000197223	41
C1GALT1 ENSG00000106392	34
C1GALT1C1 ENSG00000171155	40
C1GALT1C1L ENSG00000223658	0
C1QA ENSG00000173372	513
C1QB ENSG00000173369	314
C1QBP ENSG00000108561	379
C1QC ENSG00000159189	100
C1QL1 ENSG00000131094	31
C1QL2 ENSG00000144119	0
C1QL3 ENSG00000165985	0
C1QL4 ENSG00000186897	0
C1QTNF1 ENSG00000173918	550
C1QTNF2 ENSG00000145861	41
C1QTNF3 ENSG00000082196	50
C1QTNF4 ENSG00000172247	38
C1QTNF5 ENSG00000223953	1
C1QTNF6 ENSG00000133466	60
C1QTNF7 ENSG00000163145	15
C1QTNF9 ENSG00000240654	0
C1QTNF9B ENSG00000205863	0
C1QTNF9B-AS1 ENSG00000281899	0
C1R ENSG00000159403	1642
C1RL ENSG00000139178	280
C1S ENSG00000182326	455
C1orf100 ENSG00000173728	0
C1orf101 ENSG00000179397	0
C1orf105 ENSG00000180999	0
C1orf106 ENSG00000163362	396
C1orf109 ENSG00000116922	28
C1orf112 ENSG00000000460	21
C1orf115 ENSG00000162817	111
C1orf116 ENSG00000182795	1502
C1orf122 ENSG00000197982	657
C1orf123 ENSG00000162384	369
C1orf127 ENSG00000175262	1
C1orf131 ENSG00000143633	35
C1orf141 ENSG00000203963	0
C1orf145 ENSG00000162913	17
C1orf146 ENSG00000203910	0
C1orf158 ENSG00000157330	0
C1orf159 ENSG00000131591	231
C1orf162 ENSG00000143110	29
C1orf167 ENSG00000215910	14
C1orf168 ENSG00000187889	5
C1orf174 ENSG00000198912	94
C1orf185 ENSG00000204006	0
C1orf186 ENSG00000263961	45
C1orf194 ENSG00000179902	7
C1orf198 ENSG00000119280	325
C1orf204 ENSG00000188004	22
C1orf21 ENSG00000116667	398
C1orf210 ENSG00000253313	155
C1orf216 ENSG00000142686	36
C1orf226 ENSG00000239887	46
C1orf228 ENSG00000198520	5
C1orf234 ENSG00000227868	0
C1orf27 ENSG00000157181	34
C1orf35 ENSG00000143793	292
[truncated: 15,948 more rows]
