# Supplementary material for: Spatial maps of prostate cancer transcriptomes reveal an unexplored landscape of heterogeneity
Source: Nat Commun. 2018 Jun 20;9:2419. doi: 10.1038/s41467-018-04724-5 (PMC6010471; doi:10.1038/s41467-018-04724-5)
Supplement: Supplementary file 9 — Supplementary Data 6 [file 41467_2018_4724_MOESM9_ESM.zip › Supplementary Dataset 3/experiment0005-feature-gamma.tsv]

	Factor 1	Factor 2	Factor 3	Factor 4	Factor 5	Factor 6	Factor 7	Factor 8	Factor 9	Factor 10
A1BG ENSG00000121410	0.79771	1.22503	0.944612	1.11783	0.871607	0.956583	0.975184	0.865109	1.25057	0.794042
A1CF ENSG00000148584	0.972504	0.86188	0.977529	1.11442	0.908793	0.893326	1.04911	0.945529	0.862212	0.944772
A2M ENSG00000175899	1.00722	0.915005	0.909878	0.823978	1.05124	2.04795	0.774006	0.653027	0.651153	0.930804
A2ML1 ENSG00000166535	1.12097	1.15385	0.879052	0.810142	0.936031	0.927792	1.02078	0.873642	0.842944	0.833226
A4GALT ENSG00000128274	1.07422	0.710173	0.856418	0.893594	1.04663	0.760986	0.971496	0.624221	1.21493	0.855595
AAAS ENSG00000094914	0.991568	0.902322	0.866392	0.736659	0.992809	0.874907	1.00412	1.21123	1.01153	0.797539
AACS ENSG00000081760	1.12405	1.1401	0.756522	1.02138	0.983163	0.911946	1.04698	1.2591	1.06914	0.822685
AADAC ENSG00000114771	0.958574	1.08634	1.26737	0.949985	0.935724	1.1319	0.84519	0.879396	0.950865	1.01609
AADACL2 ENSG00000197953	1.37215	1.07802	0.772545	1.10237	0.843161	0.958052	0.938956	0.966485	0.887633	1.25798
AADACL4 ENSG00000204518	1.05398	0.840141	1.0862	0.804785	0.827458	1.05136	0.846703	1.07924	1.0599	0.951776
AADAT ENSG00000109576	1.07709	0.883783	0.972148	1.35485	0.746699	0.923907	1.13762	0.972337	1.15877	1.05656
AAED1 ENSG00000158122	1.08535	1.21576	1.04918	1.06289	0.81124	1.07144	1.1837	0.906484	1.02661	0.870961
AAGAB ENSG00000103591	1.04606	0.86795	0.94755	0.803589	0.79352	1.07766	0.889707	1.03018	0.822945	1.22552
AAK1 ENSG00000115977	0.960518	1.02943	1.08199	1.02175	1.03091	0.805129	1.07126	0.90886	0.821434	0.827419
AAMDC ENSG00000087884	0.898655	1.15726	1.02057	1.08176	1.16898	1.0196	1.05015	0.943462	0.955559	1.06482
AAMP ENSG00000127837	0.886942	1.23178	0.833553	1.22013	0.900149	0.89947	0.99224	0.892122	0.944015	0.787232
AAR2 ENSG00000131043	0.774584	1.17936	0.904954	0.898117	0.825618	1.43611	1.13295	1.14928	0.85457	1.10784
AARD ENSG00000205002	1.14913	0.85953	0.919935	1.00179	1.0983	1.23465	0.889358	1.10222	0.822377	0.935915
AARS ENSG00000090861	0.895591	0.987649	0.947302	0.766745	1.44964	0.760278	1.07357	0.677668	0.913441	1.49608
AARSD1 ENSG00000266967	0.912354	1.00376	1.26378	0.774347	1.16472	1.07314	1.34938	0.786185	0.900003	1.0179
AASDH ENSG00000157426	0.879309	1.02306	0.946931	1.10909	0.943601	0.97097	0.974521	1.02774	1.0446	0.986546
AASDHPPT ENSG00000149313	1.02735	1.02486	1.00655	1.27069	0.908377	0.922433	1.10565	0.959609	1.09085	0.802925
AASS ENSG00000008311	0.980828	1.2109	0.924724	1.36977	1.13647	1.09858	0.892916	1.03751	1.08911	1.13469
AATF ENSG00000275700	1.04352	1.21022	1.07719	1.33843	1.20559	0.808448	0.949638	0.982947	1.03436	0.946156
AATK ENSG00000181409	1.01501	1.01877	0.852903	0.86074	0.766612	0.812946	0.819768	1.13714	0.989981	0.747674
AATK-AS1 ENSG00000225180	1.43751	1.0731	1.20606	0.889648	1.07372	1.19334	1.06791	1.04552	0.973395	1.07569
ABAT ENSG00000183044	1.21686	0.989748	0.952603	0.869622	1.24815	1.18648	1.0637	0.79762	0.939859	0.924928
ABC13-47488600E17.1 ENSG00000283199	0.824892	1.23483	0.81152	0.91362	0.955333	1.09327	0.91539	0.905919	0.930785	0.956904
ABC13-47656900H15.1 ENSG00000283566	1.02705	1.1064	1.13991	0.913138	0.937777	1.00078	1.04578	1.06031	1.21995	0.881837
ABC7-42404400C24.1 ENSG00000277758	1.02941	1.04275	0.861576	0.874263	0.921823	0.977714	0.914126	1.11721	0.902827	0.944036
ABCA1 ENSG00000165029	1.08864	0.87312	0.992485	0.665077	1.04272	1.00684	1.06427	0.693932	0.657272	0.998865
ABCA10 ENSG00000154263	1.05872	0.884395	0.996145	1.15162	0.888367	1.18239	0.877173	0.997872	1.13794	0.94249
ABCA12 ENSG00000144452	1.04062	0.975288	1.10313	0.967446	1.02735	1.12031	1.045	1.07688	1.19792	1.17169
ABCA13 ENSG00000179869	0.99806	1.10255	1.05997	0.740236	0.936692	0.751634	1.15622	0.89568	1.09194	0.970534
ABCA2 ENSG00000107331	0.999836	1.18186	1.06399	0.867635	1.00635	1.0332	0.919699	0.766102	1.2963	1.23277
ABCA3 ENSG00000167972	1.01835	0.968148	0.867412	0.593811	1.07019	1.10687	0.894095	0.989778	0.993562	0.893671
ABCA4 ENSG00000198691	0.865072	1.09552	0.789246	1.0833	1.07742	0.989195	0.784798	1.19869	1.01874	1.14433
ABCA5 ENSG00000154265	0.81988	1.4135	0.905835	0.933573	1.00099	1.14426	1.14278	0.987017	1.21843	1.13782
ABCA6 ENSG00000154262	0.827048	0.903001	0.993308	0.804618	0.989338	0.93114	0.856733	1.17186	1.0323	1.03145
ABCA7 ENSG00000064687	0.801915	1.27312	0.89816	1.11709	1.24901	1.17261	1.08908	0.990265	0.931446	0.943954
ABCA8 ENSG00000141338	0.904233	0.897345	0.848836	1.07566	0.732194	1.0673	1.08701	0.667689	0.87703	1.02927
ABCA9 ENSG00000154258	0.984208	1.01133	1.2416	0.680431	0.805084	0.7387	0.940549	0.877435	1.08275	1.01956
ABCB1 ENSG00000085563	0.846777	0.855488	0.925055	0.922794	0.699154	1.08192	0.851604	0.896492	1.18596	1.13431
ABCB10 ENSG00000135776	0.963347	1.02826	0.949637	1.02503	0.877733	0.878679	1.00403	1.08723	0.697773	1.1977
ABCB11 ENSG00000073734	1.18344	0.948578	0.881551	0.938852	1.3195	0.859165	1.12537	1.01958	1.02609	0.899204
ABCB4 ENSG00000005471	1.22181	0.758376	0.857693	1.34386	1.1879	0.956254	0.877659	1.15874	0.690567	0.95
ABCB5 ENSG00000004846	1.08672	0.844015	1.06284	0.927754	0.967601	1.12061	0.99544	0.804699	0.960206	0.65255
ABCB6 ENSG00000115657	1.18467	1.00648	0.991116	0.9634	0.964766	0.958589	0.883229	1.44104	1.09466	0.906412
ABCB7 ENSG00000131269	1.01961	1.0351	1.23093	0.931863	1.45984	0.98695	0.862821	0.678016	0.78604	0.86356
ABCB8 ENSG00000197150	1.1879	1.18601	1.1887	0.80102	0.810373	1.41476	0.95408	1.07645	1.10259	0.762958
ABCB9 ENSG00000150967	1.25397	1.01955	0.7723	0.929404	1.02466	0.939978	0.972662	0.720697	0.959733	0.796209
ABCC1 ENSG00000103222	1.34044	0.715364	1.06547	0.942713	1.01262	0.936088	1.17194	0.778988	0.961542	0.93514
ABCC10 ENSG00000124574	1.08661	0.876844	0.676906	0.877919	0.9956	1.18635	0.919436	1.01794	0.965805	0.974294
ABCC11 ENSG00000121270	1.03961	0.929673	1.13106	1.06906	1.17532	0.871727	0.976394	0.951155	0.793601	0.82197
ABCC12 ENSG00000140798	1.1495	0.81594	1.00207	0.815588	0.906636	1.23409	0.962751	1.26309	0.868534	1.10658
ABCC2 ENSG00000023839	1.1508	0.845815	1.02988	0.936683	0.903338	1.05257	0.977016	0.88538	0.931584	1.11859
ABCC3 ENSG00000108846	0.926852	1.03492	0.988701	0.609184	1.20476	1.11842	0.991054	1.1027	1.11873	1.09095
ABCC4 ENSG00000125257	0.911368	0.934813	0.933265	1.23327	1.55264	0.850292	1.00482	1.07862	0.888274	1.26083
ABCC5 ENSG00000114770	1.19594	0.964743	1.05863	0.958267	1.03254	0.831144	1.05669	1.11347	1.19196	1.17125
ABCC6 ENSG00000091262	1.17734	1.27639	1.42059	0.898175	1.03818	0.691268	0.911179	0.988049	1.0638	1.09616
ABCC8 ENSG00000006071	1.28188	1.00037	0.745075	0.958467	1.01747	1.19402	0.964434	0.688171	0.992	1.21921
ABCC9 ENSG00000069431	1.02717	0.926939	1.10429	1.1376	0.939614	1.06681	0.95405	0.97598	0.826171	0.901727
ABCD1 ENSG00000101986	1.02987	0.690291	0.959785	1.09303	0.881701	1.02138	0.890292	1.06673	1.06173	0.971925
ABCD2 ENSG00000173208	0.977482	1.09983	1.13702	1.09568	0.936343	0.916309	0.962026	0.941711	0.762521	0.908967
ABCD3 ENSG00000117528	0.798415	1.08508	0.98853	0.915094	0.945724	1.35829	0.907086	0.968757	0.901857	0.904032
ABCD4 ENSG00000119688	1.20046	1.18543	0.919479	1.36733	0.920926	1.04444	1.03692	0.894606	0.813312	1.13326
ABCE1 ENSG00000164163	1.03296	0.860877	0.958675	0.986755	1.06586	1.06028	1.32319	0.92783	1.11886	0.655501
ABCF1 ENSG00000204574	0.946166	1.11248	1.06513	0.73591	0.975728	0.826864	1.0877	1.14036	0.953657	0.966531
ABCF2 ENSG00000033050	1.04051	0.900902	1.01125	1.22737	0.969025	1.21237	0.774247	0.932501	0.833012	1.00496
ABCF3 ENSG00000161204	1.24137	1.06225	0.994653	1.29412	1.10939	1.10553	0.926256	1.17039	1.03028	1.29089
ABCG1 ENSG00000160179	0.965167	0.920914	1.21362	1.03637	0.942274	0.825877	1.08535	0.898759	1.03638	0.862343
ABCG2 ENSG00000118777	0.949677	0.577476	0.824839	1.05849	0.887376	1.08782	0.853579	0.996241	0.959176	1.06338
ABCG4 ENSG00000172350	0.788342	0.795066	1.00588	1.12114	0.814403	0.806041	1.04085	0.821422	0.83725	1.24138
ABCG5 ENSG00000138075	0.964963	0.696062	1.12036	0.675934	1.07824	1.00985	1.28597	1.26736	1.00762	1.34956
ABHD1 ENSG00000143994	0.864075	0.89038	1.22362	0.776914	1.07586	1.18803	1.13774	0.942401	0.811303	1.3092
ABHD10 ENSG00000144827	0.897115	1.14432	0.869001	0.986308	0.995693	0.787924	0.990008	0.941923	1.30184	0.808332
ABHD11 ENSG00000106077	0.865755	1.1294	0.745968	0.886781	0.767992	1.22288	1.01135	1.03634	0.744188	0.968732
ABHD12 ENSG00000100997	0.919648	0.723716	0.80714	1.30911	0.745675	0.932836	0.856754	0.904212	1.00496	1.40906
ABHD12B ENSG00000131969	1.03121	0.822986	1.07983	1.02477	0.917301	0.813134	1.23323	1.11185	1.07313	1.21523
ABHD13 ENSG00000139826	1.03705	1.01648	1.09206	0.836233	0.951268	0.942373	0.976373	1.00058	0.998303	0.715811
ABHD14A ENSG00000248487	1.07528	1.06644	0.778439	1.12394	1.13255	1.10291	0.955331	0.92316	1.18544	0.838258
ABHD14A-ACY1 ENSG00000114786	1.15254	0.954107	1.0504	0.944231	0.817323	1.02743	1.12535	1.15881	0.810383	0.84186
ABHD14B ENSG00000114779	1.22179	0.849386	0.89407	1.10334	1.06051	0.89371	0.752588	1.01623	1.29181	1.15894
ABHD15 ENSG00000168792	1.17241	0.928357	1.02825	1.01574	0.981364	1.15009	0.925	0.857102	0.877985	0.984615
ABHD16A ENSG00000204427	1.10397	1.18952	0.87245	0.746148	0.891795	0.772958	0.971706	1.17753	0.922678	0.952617
ABHD17A ENSG00000129968	1.25539	0.816014	0.770411	0.982546	1.03696	1.01687	0.708505	1.25261	1.10881	0.946261
ABHD17B ENSG00000107362	1.0257	1.08816	1.15585	1.33098	1.07644	0.694992	1.34021	0.95411	1.22003	0.866179
ABHD17C ENSG00000136379	0.965294	0.969058	0.964356	1.4035	0.961667	1.20367	1.16638	1.17617	0.746171	1.16261
ABHD18 ENSG00000164074	1.03809	1.06534	1.03194	1.20932	1.24292	0.804671	0.954688	0.789436	1.16917	1.10837
ABHD2 ENSG00000140526	0.930651	0.918826	1.13186	1.05353	1.1761	0.944741	1.04645	0.892493	1.2398	1.14836
ABHD3 ENSG00000158201	0.90477	1.12029	0.997651	0.975856	1.07524	0.94674	0.977242	0.970488	0.985822	1.06843
ABHD4 ENSG00000100439	0.889123	1.13041	1.13056	1.23498	1.01016	0.910374	1.0353	1.08342	1.03889	0.916349
ABHD5 ENSG00000011198	0.890346	0.884885	1.20347	1.10846	1.12304	1.04462	0.829653	1.21746	0.847962	1.15762
ABHD6 ENSG00000163686	0.894568	1.06029	0.97318	1.02092	0.936316	1.04659	0.856634	1.17744	0.864675	0.756102
ABHD8 ENSG00000127220	0.873519	0.910963	0.913705	0.794127	0.875998	0.882854	0.874229	0.921154	1.17655	1.23007
ABI1 ENSG00000136754	0.884078	1.37917	1.12157	1.19203	0.889297	0.9715	0.87671	1.19198	1.15182	1.03919
ABI2 ENSG00000138443	1.04543	0.982401	1.04723	0.92979	1.01577	1.05046	0.93468	1.02975	0.876697	1.15467
ABI3 ENSG00000108798	0.914842	0.952238	1.12162	1.14973	0.907083	1.06958	0.888795	1.04256	1.01104	0.849797
ABI3BP ENSG00000154175	0.712589	0.909666	1.04305	0.931759	0.934134	1.00565	0.874377	1.11596	0.975742	1.12676
ABL1 ENSG00000097007	1.15607	0.884398	0.777106	1.09422	1.08771	0.756659	1.00467	0.79947	0.904471	1.02365
ABL2 ENSG00000143322	1.09241	0.945479	1.05266	1.18788	1.12131	0.968008	0.811439	0.920515	1.04984	1.03954
ABLIM1 ENSG00000099204	1.06826	0.906992	1.31957	0.736203	0.845374	0.954796	0.889547	0.780907	0.904983	0.938499
ABLIM2 ENSG00000163995	0.864395	1.06603	1.08976	0.862155	1.10918	1.03929	1.09019	0.948481	0.788392	0.651796
ABLIM3 ENSG00000173210	0.995676	1.10773	1.3465	0.875225	1.01827	1.10116	0.98818	1.0161	1.04706	0.669738
ABO ENSG00000175164	1.05775	1.0192	1.00778	1.15243	0.998343	1.02865	0.81582	0.82924	0.990752	1.34571
ABR ENSG00000159842	0.940818	0.97404	0.958233	0.98717	0.998785	0.924088	0.872178	0.826765	0.817034	1.29559
ABRA ENSG00000174429	1.05741	1.17468	0.865337	0.936409	1.08513	0.968067	1.2441	1.1319	0.959397	0.943922
ABRACL ENSG00000146386	1.10373	0.993434	0.97233	0.730706	1.05625	1.08774	0.940275	0.886357	0.871065	0.751828
ABT1 ENSG00000146109	0.875415	0.901399	0.76685	0.843122	1.29595	1.04067	1.14991	0.874877	1.15472	0.835088
ABTB1 ENSG00000114626	0.639732	0.721682	0.894599	1.0415	1.10152	0.895431	1.00686	0.915166	1.00071	1.1943
ABTB2 ENSG00000166016	0.854574	1.00862	0.861101	0.943465	0.859236	0.755415	0.829881	1.0076	1.03327	1.09644
AC002429.5 ENSG00000236197	0.882874	1.32192	1.20888	0.883731	1.06709	1.02589	1.05529	1.19084	1.17772	1.02709
AC004076.7 ENSG00000268533	1.15424	1.27102	0.906712	0.867363	0.902201	1.01713	0.828212	1.02618	1.13015	0.985769
AC004158.1 ENSG00000280264	1.10287	1.09175	0.862819	1.36608	1.14024	1.4811	0.973539	1.00515	1.02862	1.04874
AC004381.6 ENSG00000005189	1.2035	0.802206	0.927358	0.952588	1.09511	0.966192	1.08943	1.1065	0.791665	0.834552
AC004754.3 ENSG00000269881	0.71919	0.865477	0.843355	1.34454	1.08077	1.01222	0.949402	0.833911	1.01264	0.965161
AC004813.1 ENSG00000279777	1.02799	1.02047	0.996815	0.864033	0.916562	1.04235	0.913044	0.982272	0.981246	0.829138
AC004824.1 ENSG00000280226	0.961742	0.800961	1.06179	0.985517	0.987981	1.15596	1.11524	1.04674	1.03325	1.03799
AC005281.1 ENSG00000226690	1.03045	1.19834	0.914377	1.12339	0.806513	0.938316	1.05785	1.0233	1.0387	0.962108
AC005477.1 ENSG00000280188	1.15948	0.85229	0.984238	1.06508	1.07884	1.05493	0.87496	1.15466	1.037	1.18354
AC005480.1 ENSG00000279461	0.950898	1.24593	0.726506	1.07092	1.16034	0.791558	0.885932	1.0006	1.0316	1.02482
AC006116.20 ENSG00000267710	1.01031	1.00752	0.826587	1.07528	1.02271	0.946279	0.913042	1.0124	0.793693	1.0109
AC006328.1 ENSG00000280301	0.777221	1.19473	1.30722	0.966113	1.05034	1.03747	1.00668	0.935109	1.19731	0.914748
AC006386.1 ENSG00000279115	1.03505	0.916348	1.03627	1.12106	0.843128	0.950397	0.88456	0.92694	1.08924	0.879659
AC006994.3 ENSG00000279317	1.02348	0.988953	0.985305	1.16043	0.792353	0.701126	0.801699	1.2183	0.971439	1.0676
AC007040.11 ENSG00000258881	0.814071	1.0607	1.03635	0.868385	0.951939	1.29636	0.974004	1.07134	0.98441	1.0542
AC007906.1 ENSG00000279018	1.17718	1.17706	1.0727	1.00461	1.18911	1.02713	0.772137	0.876981	0.856382	1.2443
AC008074.1 ENSG00000279644	1.28277	1.12275	1.09075	1.02891	1.12711	0.932939	0.89301	0.806341	0.955037	0.816481
AC008522.1 ENSG00000279232	0.924239	1.11415	0.851962	1.1705	0.792217	1.13587	0.921777	0.884353	1.0267	0.999201
AC008686.1 ENSG00000280221	0.994603	1.22088	0.923235	1.26421	0.972807	1.00855	0.943814	0.929246	1.2674	0.952842
AC008759.1 ENSG00000279471	0.870621	0.943674	1.06775	1.12991	1.02236	0.938293	1.09387	0.843683	1.05751	0.686011
AC008810.1 ENSG00000279126	0.802702	0.86788	1.01022	1.02116	1.20856	1.10446	1.21899	0.91276	0.689852	1.16386
AC008914.1 ENSG00000279768	0.765967	0.886213	1.02165	0.972244	1.01215	0.990451	1.07385	0.976924	1.06087	0.88417
AC009014.3 ENSG00000271824	0.753171	1.17158	0.895098	0.726424	1.11352	0.794469	1.2269	1.04209	0.992569	0.906244
AC009060.2 ENSG00000280252	1.15433	0.989543	0.97397	1.24712	0.818002	0.906749	0.92731	0.89708	0.853429	0.711398
AC009977.1 ENSG00000279335	1.325	1.00219	1.01251	1.03354	1.06014	0.957809	0.924765	1.25859	0.924551	1.18
AC010731.4 ENSG00000235118	0.995902	0.942053	0.81233	0.79447	0.788292	0.9769	0.88886	1.04825	0.85191	0.919302
AC011155.1 ENSG00000280098	1.12636	1.16096	0.949151	0.93749	0.743957	0.65313	0.896953	0.847992	1.27942	0.956897
AC011380.1 ENSG00000281227	0.939781	0.872973	1.06427	1.02283	0.977832	1.03037	0.960547	0.865482	0.939472	0.916049
AC012005.1 ENSG00000279274	1.32055	0.724124	0.943641	0.882983	1.05491	0.977559	0.81847	1.0423	1.01249	0.889448
AC012005.2 ENSG00000279287	1.17953	1.07106	1.06646	0.985244	0.923737	0.843313	1.20301	0.830774	0.999906	1.09263
AC012363.1 ENSG00000281676	1.51579	1.28357	1.00458	0.928731	1.04458	0.78711	1.02108	1.17698	1.14316	0.961032
AC013269.5 ENSG00000184761	1.29506	0.830501	0.813134	0.872823	0.825439	0.914671	0.852438	1.20331	0.899311	1.07133
AC013461.1 ENSG00000091436	1.01138	0.86431	1.07819	1.13925	0.904772	1.03974	0.997135	0.918729	0.94706	0.906456
AC016142.1 ENSG00000280141	1.06734	1.04553	1.03518	1.07434	1.04598	0.86	1.13306	1.28895	1.00802	0.933806
AC016549.1 ENSG00000281325	1.21306	0.863624	1.25754	0.936946	1.20414	0.940604	1.09064	1.12005	1.05541	1.37298
AC016577.1 ENSG00000279646	1.15966	1.12782	1.10955	1.04128	0.962112	0.99293	0.838971	1.13525	1.05713	1.09397
AC016991.1 ENSG00000279435	0.873299	1.16531	0.885518	0.983952	0.868809	1.03823	1.06325	1.02728	0.826197	1.01381
AC017081.1 ENSG00000279921	1.27667	1.07621	1.01443	1.029	1.05259	1.07607	1.24484	1.08777	0.945058	1.02767
AC018512.1 ENSG00000279808	1.01709	0.979065	0.994732	0.879964	0.979481	1.00076	1.07223	0.743413	1.19899	1.39286
AC018902.1 ENSG00000280817	1.06684	1.15828	0.946325	1.46015	1.25559	0.88069	0.860479	0.991025	0.991243	0.721676
AC021106.1 ENSG00000279386	0.919144	1.00334	0.917938	1.06567	0.7813	0.704862	1.1115	0.831455	1.38763	1.05282
AC024060.1 ENSG00000281584	1.01325	1.06576	0.918374	0.96505	1.05585	1.15296	1.30463	0.872297	1.11356	1.04943
AC024592.12 ENSG00000267740	1.02344	0.982233	1.17653	1.00295	1.09967	1.33631	0.940194	1.09369	0.694969	1.09052
AC025335.1 ENSG00000179859	1.29917	0.838449	0.79921	0.994268	0.913589	0.955965	0.806017	0.957205	1.31413	0.893681
AC055733.1 ENSG00000280127	0.698619	1.04148	0.738667	0.819689	0.903028	1.1023	0.985864	0.92062	1.04171	0.875337
AC055866.1 ENSG00000281079	1.20034	0.844331	0.713214	0.873761	1.37436	0.94606	1.06186	1.06197	0.720849	0.836508
AC069063.2 ENSG00000279380	0.923314	1.02542	1.09608	0.916106	1.01359	1.04365	0.969608	1.10902	0.883211	1.06105
AC073130.2 ENSG00000281656	1.12239	0.98605	0.961326	0.967774	1.07111	0.970379	0.970724	1.0033	0.933682	0.879935
AC073657.1 ENSG00000279937	0.906654	0.871619	1.06811	0.995592	0.981116	0.794191	1.03152	1.04873	1.13475	1.00439
AC074033.1 ENSG00000281137	0.983519	1.07522	0.837496	1.29248	1.21956	1.01341	1.16322	0.958797	0.849827	0.949176
AC087350.1 ENSG00000281527	1.35171	1.06516	1.02053	0.678382	1.09736	1.04776	0.872381	0.750006	1.02607	0.829754
AC087762.1 ENSG00000279588	0.943132	1.04253	0.989172	1.13207	0.928008	1.12142	0.942058	0.824832	0.914641	0.910248
AC090154.1 ENSG00000278888	1.19729	1.10032	0.803773	0.836301	1.21087	0.83944	1.01442	0.966399	1.10097	1.05538
AC090498.1 ENSG00000279483	1.11267	1.0494	0.977893	0.917701	0.822723	1.03637	1.2654	1.1562	1.21394	1.04207
AC092384.1 ENSG00000280675	0.919064	1.19518	0.825911	1.08283	1.21349	0.715019	1.04276	1.14551	1.02811	0.921027
AC092835.2 ENSG00000233757	1.03418	1.01258	0.934766	0.974178	0.868431	1.03739	0.894579	0.8605	1.07697	1.16954
AC092881.1 ENSG00000279530	0.88301	0.944007	1.01877	1.28399	0.873823	1.03031	0.699021	0.96864	0.933759	1.08303
AC100821.1 ENSG00000280473	0.89922	0.941382	1.02825	1.07646	1.08323	0.723971	0.989403	0.867638	0.947925	0.869009
AC104057.1 ENSG00000280427	1.14297	0.94837	1.00046	1.0951	1.0744	1.17603	0.916748	0.951068	1.09877	0.916174
AC104073.1 ENSG00000280410	0.835851	1.05909	0.983964	0.900697	1.0094	1.10651	0.685454	1.22199	0.92439	0.717151
AC104304.4 ENSG00000283473	1.01934	1.22037	0.865073	1.13765	0.834812	1.14302	0.825861	0.907873	1.13816	0.838999
AC104389.2 ENSG00000279824	0.98546	0.938512	1.00472	1.02805	0.886385	0.99419	1.07053	0.986549	0.828526	1.20916
AC104981.1 ENSG00000278938	1.24666	1.04845	1.08106	0.99	0.951464	0.9402	1.06226	1.31735	1.16132	0.806706
AC105009.1 ENSG00000281855	1.1792	0.974051	1.06411	0.926119	1.3117	1.05244	1.05237	0.901716	0.906395	1.25486
AC105052.1 ENSG00000279168	0.883993	1.12327	1.11057	1.10656	0.94546	1.14161	0.865943	0.98389	1.01393	1.17645
AC109486.1 ENSG00000280447	0.87806	0.818166	1.12201	1.00024	0.941683	0.960178	1.27265	1.04337	1.04295	1.09456
AC109829.1 ENSG00000233438	1.06678	1.22444	1.2294	1.16163	1.0157	1.03082	1.28063	0.802436	0.939673	1.03821
AC110602.1 ENSG00000281267	0.940203	1.00471	1.00271	0.954329	1.06362	0.903372	0.924397	0.914141	1.03885	0.79389
AC110615.1 ENSG00000279909	0.92589	1.0424	1.23402	1.04622	0.946403	1.15907	0.864333	1.02858	0.83592	0.918035
AC112719.1 ENSG00000280671	0.915601	1.05802	1.1117	1.0913	0.990474	0.946355	0.937753	0.923456	0.954329	0.986266
AC113404.1 ENSG00000254893	0.994987	0.959236	1.08769	1.0723	0.910561	1.00812	1.1863	0.901191	1.12082	1.40037
AC118758.1 ENSG00000268187	0.862967	0.945045	0.728631	1.09382	1.22938	0.960392	1.03455	0.902918	0.996949	0.687591
AC131097.4 ENSG00000216921	0.834494	0.803888	0.957878	0.741973	0.950589	0.86793	1.1573	0.834289	1.1945	1.07678
AC131263.1 ENSG00000280550	1.08126	0.890884	0.986377	0.952149	1.11721	1.16577	0.916851	1.17795	1.0444	0.721017
AC138517.6 ENSG00000283288	0.863919	0.850947	1.16191	0.983075	0.883667	1.13033	0.829443	0.790209	1.14084	0.897507
AC138647.1 ENSG00000226490	1.08809	1.06177	1.14119	1.24816	0.879102	0.931079	1.24493	1.13261	0.963457	1.20818
AC138969.4 ENSG00000183889	1.02244	1.14037	0.798189	0.763788	0.953829	0.979419	0.816826	1.09624	0.78428	0.792831
AC241377.1 ENSG00000281741	0.920791	1.06299	1.35361	0.854748	1.17861	0.948188	1.30367	1.03219	0.923984	0.957682
AC241585.1 ENSG00000281571	1.23894	1.01407	1.36102	1.09757	1.09676	0.928208	0.78438	0.872438	0.941131	0.836525
AC242988.1 ENSG00000278939	1.0716	0.858889	1.07738	0.87464	1.42589	1.18019	1.16962	1.14309	1.19247	1.00024
AC243756.1 ENSG00000270339	1.11768	1.01907	1.23128	1.20465	0.793069	0.889582	1.03543	0.89976	1.11776	0.713515
AC243945.1 ENSG00000279510	0.848836	0.884894	0.844826	0.90904	1.03511	1.1398	0.917943	1.01291	0.960039	0.893512
AC245100.1 ENSG00000280649	0.841144	0.91709	0.934254	0.933473	0.970736	1.09491	0.94979	0.884752	1.07068	0.759091
ACAA1 ENSG00000060971	0.975193	0.901205	0.841274	0.909591	1.17833	1.37793	0.979761	0.72768	1.10576	1.50679
ACAA2 ENSG00000167315	0.986641	0.974061	0.830003	1.06553	0.902898	0.841648	0.842686	1.02989	0.762154	0.978765
ACACA ENSG00000278540	1.22209	1.08443	1.3049	0.798526	0.730853	0.753899	1.03697	1.24744	0.902587	1.19656
ACACB ENSG00000076555	1.24295	0.958259	0.970626	0.855421	0.981227	0.863255	1.0091	1.27012	1.19918	0.846342
ACAD10 ENSG00000111271	1.09008	0.864492	1.09894	0.791403	0.895924	1.23752	0.736456	0.886905	0.793593	0.95716
ACAD11 ENSG00000240303	0.994026	1.19511	0.80715	0.995258	1.06965	0.80722	0.802111	1.07289	0.80598	0.937678
ACAD8 ENSG00000151498	0.893636	0.855261	0.910567	0.945294	1.20306	0.844067	1.0676	1.02806	0.970188	1.27476
ACAD9 ENSG00000177646	1.04986	1.35907	1.18111	1.08583	0.788746	0.890824	1.03593	0.819889	1.01071	0.928386
ACADL ENSG00000115361	0.786094	0.967756	0.925798	1.01988	0.82729	1.16785	0.851243	1.03923	0.937691	1.07848
ACADM ENSG00000117054	1.22141	1.23465	1.14826	1.21614	1.14165	1.01271	1.27332	0.862417	1.13941	0.862119
ACADS ENSG00000122971	1.25597	1.20885	1.0197	1.09433	0.818223	1.10528	0.97535	0.894777	0.911952	1.16384
ACADSB ENSG00000196177	0.810552	0.793607	0.984162	0.960214	0.970283	0.857264	1.17409	0.947283	0.803629	0.889866
ACADVL ENSG00000072778	1.05129	0.873275	1.00173	1.23905	0.922489	1.11096	1.0566	0.927833	1.02779	0.851155
ACAN ENSG00000157766	1.00674	1.08063	1.29126	0.890423	1.17762	0.884676	0.923821	0.736073	1.27202	0.973989
ACAP1 ENSG00000072818	1.30073	0.886686	1.48635	0.936719	0.78045	0.98879	1.04902	0.828401	0.841442	0.7683
ACAP2 ENSG00000114331	1.30922	1.34118	1.02647	1.13285	0.941428	1.38009	1.01747	0.864699	1.08962	1.11203
ACAP3 ENSG00000131584	1.27451	1.35241	1.54764	0.734115	1.08726	0.992196	0.992714	0.556665	0.662994	0.883039
ACAT1 ENSG00000075239	1.04462	0.647932	0.895145	0.850802	1.07898	1.15658	0.939398	1.02729	1.13371	0.994975
ACAT2 ENSG00000120437	0.977159	1.04943	1.23168	1.12813	0.914921	1.08343	1.18845	0.876053	1.23362	0.90949
ACBD3 ENSG00000182827	1.04343	0.826015	1.13859	1.35537	1.36301	0.743733	0.826231	1.00472	0.980379	1.09592
ACBD4 ENSG00000181513	0.787195	0.804233	1.03015	1.05234	1.01655	0.813465	0.977564	0.852068	0.948014	0.915772
ACBD5 ENSG00000107897	1.00698	0.945645	0.809951	0.902952	1.10318	0.886007	1.16728	0.720745	0.923154	0.997784
ACBD6 ENSG00000230124	1.04529	0.809294	0.8094	1.03464	1.09511	0.813159	0.89802	0.903836	1.11514	0.860967
ACBD7 ENSG00000176244	0.907757	0.995249	1.17281	1.0542	0.960691	0.936802	1.09232	1.10454	0.86545	1.01977
ACCS ENSG00000110455	0.830151	1.01679	0.855463	1.14391	1.00725	1.04572	0.752314	0.888289	1.0175	0.767416
ACCSL ENSG00000205126	1.31993	0.801888	0.841561	1.311	1.001	0.989709	0.981071	0.952371	0.98464	0.900626
ACD ENSG00000102977	0.887239	1.00447	1.0557	1.04309	0.9477	1.02332	0.742226	1.09708	1.09297	1.17051
ACE ENSG00000159640	1.05753	0.895396	0.869348	0.985074	1.04553	1.11592	0.977493	0.927866	0.957552	1.05749
ACE2 ENSG00000130234	0.974525	1.08788	0.930117	0.965856	1.03985	0.94432	0.963473	1.06323	1.0295	0.961779
ACER1 ENSG00000167769	1.09378	1.22176	0.967758	1.17259	0.987965	1.07645	0.946938	1.21183	0.897925	1.01371
ACER2 ENSG00000177076	0.899773	1.09147	0.873956	1.00704	1.03879	1.0442	1.17456	1.04572	0.893919	0.952058
ACER3 ENSG00000078124	0.790463	0.891945	0.796054	0.989294	1.25563	1.01433	0.996768	0.8001	1.12088	0.831988
ACHE ENSG00000087085	0.964984	0.650395	0.914161	0.931833	1.15461	0.865603	1.03336	0.766252	0.827142	1.1189
ACIN1 ENSG00000100813	0.953206	0.948501	0.988871	1.08771	0.959355	1.02108	0.941765	0.914252	0.76011	1.1322
ACKR1 ENSG00000213088	1.08473	0.995816	1.13382	0.954356	1.05501	1.02112	0.893714	1.1224	0.699072	0.968058
ACKR2 ENSG00000144648	0.987914	1.01182	0.807276	1.31016	0.890735	0.967781	1.14319	1.19906	1.38905	0.887407
ACKR3 ENSG00000144476	1.09482	1.07398	1.15584	0.639544	1.10846	0.712633	0.998557	0.970136	0.9883	0.930875
ACKR4 ENSG00000129048	1.21072	0.825521	0.954087	0.946515	1.05062	1.25295	0.972481	0.938817	0.670012	1.04754
ACLY ENSG00000131473	1.07656	1.22606	1.05912	1.14786	0.824451	0.972457	0.855868	1.00979	1.13611	1.54787
ACMSD ENSG00000153086	0.904617	0.942999	1.01321	1.2273	1.11112	1.07786	0.913064	1.11776	1.26295	0.950079
ACO1 ENSG00000122729	1.22829	0.989946	1.14667	1.19023	0.934731	1.08715	1.02587	1.00846	0.803306	0.905262
ACO2 ENSG00000100412	1.13712	0.763062	1.56772	1.02912	1.05627	0.691389	1.2329	1.09504	0.906423	1.17479
ACOD1 ENSG00000102794	0.786055	1.0519	0.789278	0.848998	1.02494	1.14742	0.919404	1.22632	0.924256	1.0454
ACOT1 ENSG00000184227	1.16067	1.22308	0.915184	0.77309	0.866002	0.782438	0.948063	0.860772	0.887196	1.12345
ACOT11 ENSG00000162390	0.792195	1.01469	0.702611	1.1286	0.906003	1.07567	0.993582	0.857208	1.08254	1.03272
ACOT12 ENSG00000172497	0.937309	1.11084	1.15721	1.08469	0.950436	1.13999	0.831318	0.831647	0.981357	1.38975
ACOT13 ENSG00000112304	0.839023	0.974657	1.38024	0.966993	1.03114	1.15199	0.850086	0.893297	0.809631	1.08201
ACOT2 ENSG00000119673	0.796288	0.767035	0.78396	1.03745	0.801651	0.839174	1.14558	0.941087	0.9718	1.20368
ACOT4 ENSG00000177465	1.25854	0.853672	0.874798	1.2182	0.906477	1.21123	1.03765	1.12047	1.03122	0.943881
ACOT6 ENSG00000205669	0.912168	1.1334	1.02531	0.912668	0.98826	0.912672	0.997693	0.95828	0.865581	1.07367
ACOT7 ENSG00000097021	0.714152	1.18501	1.08949	1.08638	0.793151	0.853678	1.00628	0.968673	0.90741	0.805186
ACOT8 ENSG00000101473	1.23826	0.853148	0.677149	1.15951	0.853027	1.14189	0.880395	0.776864	1.06844	1.28343
ACOT9 ENSG00000123130	1.07886	0.84441	1.02008	0.927492	0.812993	0.907581	1.26217	0.97393	0.942097	0.950396
ACOX1 ENSG00000161533	0.987892	1.03733	0.871616	1.23971	1.13322	0.963289	0.926466	1.23154	0.705975	0.913516
ACOX2 ENSG00000168306	1.24883	0.859464	1.0905	1.0917	0.987568	0.806221	1.1403	1.0289	1.09969	0.95091
ACOX3 ENSG00000087008	0.932617	1.05299	0.799284	0.978538	0.860428	1.02213	0.985092	1.16936	0.873118	1.02401
ACOXL ENSG00000153093	0.985202	0.920347	0.946442	0.949189	0.675731	1.12538	1.17447	0.835842	0.961987	0.982274
ACP1 ENSG00000143727	0.930916	1.01886	1.04877	0.948119	0.803418	0.870604	1.26899	0.985795	0.998601	0.888708
ACP2 ENSG00000134575	1.01943	0.822125	0.726628	0.728884	0.932408	1.13727	1.06041	1.00645	1.37335	1.02455
ACP5 ENSG00000102575	0.88297	1.01206	1.21193	0.89233	0.72355	0.93796	1.06651	1.07807	1.0235	1.13842
ACP6 ENSG00000162836	1.02774	0.643589	0.860635	1.16819	0.803241	0.996262	1.16928	0.840926	0.968411	1.24123
ACP7 ENSG00000183760	1.00354	1.14409	1.02416	1.00346	0.830102	0.819508	0.770935	0.938049	1.25369	0.852801
ACPP ENSG00000014257	0.890007	0.988265	1.32642	0.825795	1.22641	1.02948	0.924855	1.14128	0.799283	0.694215
ACPT ENSG00000142513	1.0786	1.00061	1.17275	1.12843	0.717929	0.91602	1.13717	0.849179	0.963123	1.12481
ACR ENSG00000100312	1.03139	0.991652	0.926408	0.934937	0.823475	1.0306	1.06485	0.808183	0.928413	1.21162
ACRBP ENSG00000111644	1.17112	1.01095	1.11615	0.892109	1.33828	0.81907	0.955912	1.02777	1.02103	1.04348
ACRC ENSG00000147174	0.948184	1.06613	0.785676	1.18142	0.929085	0.945642	0.907937	1.14467	1.02505	0.928976
ACRV1 ENSG00000134940	1.14177	1.07927	0.857169	1.10045	1.0604	1.0728	1.00767	0.845111	1.16876	0.927001
ACSBG1 ENSG00000103740	1.00965	0.939401	0.924332	0.763883	1.16847	1.03162	1.13194	1.15359	0.94685	0.937295
ACSBG2 ENSG00000130377	0.979653	0.815041	0.947009	1.08366	1.08759	1.12437	1.04791	0.99784	1.03645	0.899226
ACSF2 ENSG00000167107	1.01357	1.23205	1.03969	0.834892	1.02068	0.870924	1.09031	1.04595	1.1639	0.968952
ACSF3 ENSG00000176715	1.38752	0.819999	0.879529	0.865989	0.859481	1.13912	0.955426	1.14936	0.663415	1.11887
ACSL1 ENSG00000151726	0.767623	1.10877	0.99793	1.00316	1.15015	1.1263	1.0783	0.843738	1.0546	1.14303
ACSL3 ENSG00000123983	0.964601	1.22905	0.885316	0.82401	0.978623	0.978386	0.937459	1.33151	1.01978	2.0212
ACSL4 ENSG00000068366	0.935894	1.10829	1.07961	0.94688	1.06769	0.847478	0.905517	1.33933	1.18645	1.11877
ACSL5 ENSG00000197142	1.06325	1.08922	1.11508	0.892279	0.986972	1.07325	0.995438	0.817819	1.03421	0.911625
ACSL6 ENSG00000164398	0.904169	1.32553	1.08321	1.02552	1.15807	1.02387	0.920527	0.814527	1.39438	1.18273
ACSM1 ENSG00000166743	1.17186	0.908873	1.09388	0.935085	0.752359	1.15018	0.661865	1.05707	1.16212	1.16464
ACSM2A ENSG00000183747	0.862239	1.00839	1.1039	1.03473	1.16874	1.04904	0.915169	1.11594	0.671647	0.968123
ACSM2B ENSG00000066813	1.11994	1.07168	0.804684	0.973922	0.877817	1.13895	1.11977	0.729779	1.01795	1.11577
ACSM3 ENSG00000005187	0.91173	0.91004	0.925601	0.897698	0.826513	1.0029	0.916179	1.20841	1.05413	1.36479
ACSM4 ENSG00000215009	1.01531	1.23059	0.794476	0.7464	0.828203	0.862795	1.30535	0.789339	0.868636	0.845444
ACSM5 ENSG00000183549	0.860265	0.902285	0.986955	0.835883	0.835234	1.36476	0.923712	0.808414	0.772293	0.948162
ACSM6 ENSG00000173124	1.19129	1.05429	0.699931	1.14214	0.898714	1.08713	0.766058	0.769923	1.23865	0.940995
ACSS1 ENSG00000154930	0.888556	0.652714	0.754285	1.34267	0.870346	0.835579	1.24956	1.00104	0.743378	1.29501
ACSS2 ENSG00000131069	0.626352	1.23729	1.07223	1.22683	1.18061	0.833176	1.06995	0.976013	0.853811	1.04856
ACSS3 ENSG00000111058	1.01918	0.877433	1.14552	1.20018	0.736406	1.07258	0.904727	1.08004	1.15539	0.854887
ACTA1 ENSG00000143632	0.762847	0.896031	0.740969	0.993527	1.01548	1.07102	0.96717	1.18987	1.13111	1.08063
ACTA2 ENSG00000107796	1.07301	0.786139	1.01912	1.09297	1.01239	1.31442	1.17652	1.33401	1.03552	0.897981
ACTB ENSG00000075624	2.43402	2.20257	0.991786	1.1441	0.512181	1.15266	0.705232	0.751333	0.893121	0.799194
ACTBL2 ENSG00000169067	0.956559	1.23258	1.13112	0.950027	0.699108	1.17527	0.977412	1.16886	0.927189	1.1114
ACTC1 ENSG00000159251	0.78427	1.00311	1.2144	1.00655	0.732894	0.899046	1.24971	1.20246	1.07277	1.21112
ACTG1 ENSG00000184009	1.15029	0.963716	0.747802	1.00274	0.76508	1.14417	1.34286	0.723573	0.74855	0.762188
ACTG2 ENSG00000163017	1.14175	1.77629	0.979074	1.01213	1.06079	1.0521	0.891299	1.04319	0.851442	0.837464
ACTL10 ENSG00000182584	1.06114	1.20521	0.997997	0.873384	0.956691	0.884538	0.999497	1.01854	0.982027	0.86412
ACTL6A ENSG00000136518	0.822305	0.945874	0.918642	0.994228	0.75116	1.06283	0.739058	0.917415	1.28505	0.895501
ACTL6B ENSG00000077080	0.985819	1.02649	0.902636	1.06071	1.37596	1.07215	0.822152	1.09634	1.02302	1.11469
ACTL7A ENSG00000187003	1.0851	0.840255	0.865529	1.04021	1.13553	0.795618	0.712919	1.04806	1.03745	1.12937
ACTN1 ENSG00000072110	1.01379	0.940396	0.819037	0.908337	1.1953	1.31457	1.09909	1.19305	0.813064	0.88656
ACTN2 ENSG00000077522	0.8698	0.98274	0.860571	0.968079	1.43618	1.09673	1.03552	1.36319	0.994748	0.936315
ACTN3 ENSG00000248746	0.976696	0.863155	1.01497	1.15611	0.762439	1.04239	1.06902	0.993818	0.874078	0.860905
ACTN4 ENSG00000130402	1.80521	1.20767	0.888581	1.02271	0.758654	0.940679	0.745034	1.06322	1.03526	0.885306
ACTR10 ENSG00000131966	0.745365	1.25869	0.88932	1.26774	0.836859	0.801969	0.958135	0.987079	0.978183	1.20754
ACTR1A ENSG00000138107	1.03286	1.17942	0.938714	0.756802	1.04372	1.09778	1.03348	0.972728	0.865731	1.06637
ACTR1B ENSG00000115073	1.05051	0.779218	0.908123	0.554768	0.70929	0.65846	0.809946	0.951843	1.54191	1.16316
ACTR2 ENSG00000138071	1.01718	0.83299	0.847597	0.815744	0.793847	1.09793	0.95946	1.38394	1.12774	1.11899
ACTR3 ENSG00000115091	1.14128	0.805021	1.02854	1.07068	1.22565	0.936588	1.0852	1.13717	1.29642	1.25566
ACTR3B ENSG00000133627	1.05221	1.35348	1.1854	0.821988	0.818964	0.847582	1.20678	0.674025	1.08968	1.0558
ACTR3C ENSG00000106526	0.90279	1.13728	1.11672	0.934958	0.761056	1.2504	1.05274	1.01659	1.00347	0.979317
ACTR5 ENSG00000101442	1.04541	1.07069	1.0218	0.867907	1.02129	0.901671	1.0522	0.851278	0.745821	0.952967
ACTR6 ENSG00000075089	0.977445	0.788924	1.14348	0.73224	1.0597	1.00744	0.791611	0.838318	0.771101	1.00717
ACTR8 ENSG00000113812	0.933829	0.811425	1.30915	1.46499	0.920639	0.988901	0.789932	0.944954	0.965476	1.017
ACTRT2 ENSG00000169717	1.02599	1.04509	1.12935	0.946706	0.847571	1.05494	0.979166	0.933458	1.0102	1.00302
ACTRT3 ENSG00000184378	0.93107	1.06177	0.983464	1.02613	1.07587	1.14368	1.25152	0.908607	0.914858	1.10245
ACVR1 ENSG00000115170	1.00533	1.39044	0.783795	0.843736	0.935283	1.14562	1.05942	0.770897	1.12874	0.97091
ACVR1B ENSG00000135503	0.859889	1.04879	1.19952	1.20396	1.09901	1.14993	1.00185	0.97257	0.739818	0.88724
ACVR1C ENSG00000123612	0.871892	0.852713	0.953405	1.42072	1.14489	0.939586	1.03544	0.868492	1.01206	0.929029
ACVR2A ENSG00000121989	1.02665	0.726313	0.773899	0.948651	0.906239	1.07	1.20542	1.15369	0.888877	1.08499
ACVR2B ENSG00000114739	0.814271	0.907553	0.785883	0.836723	1.29267	1.07789	1.07997	0.818399	0.884025	0.838505
ACVRL1 ENSG00000139567	0.882463	0.786371	0.96186	1.14432	0.896643	0.92867	1.16013	0.956724	0.706296	0.840341
ACY1 ENSG00000243989	1.00756	0.826582	1.03586	0.996709	0.638866	1.07096	1.11762	1.03963	0.953252	0.817011
ACY3 ENSG00000132744	0.903896	0.942363	0.984209	0.976428	0.832181	1.11662	0.943259	1.13066	1.11769	0.885525
ACYP1 ENSG00000119640	0.928456	1.03854	0.987995	0.806892	1.03273	1.1032	0.885495	1.24781	0.997579	0.812455
ACYP2 ENSG00000170634	1.08319	1.22423	0.830514	0.990269	0.903666	1.21139	0.713088	0.896584	0.988533	0.863985
ADA ENSG00000196839	1.02577	1.40794	1.24058	0.941628	1.14793	0.800569	1.19453	1.06417	1.17342	0.727346
ADAD1 ENSG00000164113	0.828545	1.10376	1.39859	1.09711	1.14963	1.05978	0.93863	1.00421	0.722895	1.16504
ADAD2 ENSG00000140955	0.988469	1.04504	1.12295	1.03428	0.845942	1.09629	0.889721	1.13518	0.722896	0.955364
ADAL ENSG00000168803	1.08889	1.33825	1.20486	0.912946	1.1078	0.87157	1.08956	1.17296	0.898181	0.793521
ADAM10 ENSG00000137845	1.04238	0.869352	0.986762	1.05841	0.95245	0.95518	1.10632	0.717919	1.02073	0.892503
ADAM11 ENSG00000073670	1.16646	1.02016	0.916942	1.00815	1.17649	0.923651	0.994677	0.894881	0.966668	0.913541
ADAM12 ENSG00000148848	0.804906	0.978367	1.08272	1.03395	0.817279	0.933294	0.973004	0.879376	0.978954	0.909545
ADAM15 ENSG00000143537	0.889663	0.847314	1.20376	0.996844	0.888625	1.05042	1.43972	1.00877	0.7744	0.813389
ADAM17 ENSG00000151694	1.11931	1.05939	1.12439	1.2103	0.977794	1.14688	0.855139	1.04893	0.952074	0.887026
ADAM18 ENSG00000168619	1.256	0.940974	0.804808	1.00792	0.873148	0.891037	1.31031	0.954856	1.08463	1.05111
ADAM19 ENSG00000135074	1.04117	0.881177	1.08986	1.19604	0.885356	1.14506	1.20441	0.911107	0.949919	1.36342
ADAM2 ENSG00000104755	0.97318	0.892209	1.02061	1.05521	0.83462	1.07437	1.0583	1.08954	0.917576	1.07879
ADAM20 ENSG00000134007	0.822009	0.97755	1.06082	1.04103	0.932757	0.823701	1.05446	1.07927	1.00917	1.12615
ADAM22 ENSG00000008277	0.86692	0.98568	0.929491	1.07527	1.09285	0.998899	0.801659	1.20533	1.01949	0.873136
ADAM23 ENSG00000114948	1.01661	0.880077	1.23425	0.971562	1.09642	1.12056	0.997212	0.977732	0.924317	0.85398
ADAM28 ENSG00000042980	0.968013	0.798928	0.86047	0.983788	0.977667	1.13166	0.760285	0.989216	0.954551	0.939717
ADAM29 ENSG00000168594	0.858357	0.896159	1.04363	1.04741	1.15985	0.805113	0.86128	1.03677	1.02635	0.994293
ADAM30 ENSG00000134249	0.812314	0.919234	0.936285	0.765936	0.946996	1.05984	1.03252	0.952066	1.14542	1.13642
ADAM32 ENSG00000197140	0.946861	1.19043	0.957951	1.10477	1.13939	1.25716	1.05585	1.06525	1.15577	0.990757
ADAM33 ENSG00000149451	0.713067	0.806951	1.09396	0.888109	1.23006	0.998977	1.45966	1.05129	0.900593	0.954801
ADAM7 ENSG00000069206	0.886655	0.848548	1.32372	0.941597	1.11712	0.988643	1.1537	1.00185	0.980906	1.00877
ADAM8 ENSG00000151651	1.0456	1.16612	0.789085	1.01474	1.0611	1.05582	0.853071	1.08289	0.749868	0.901138
ADAM9 ENSG00000168615	1.07142	1.08059	0.822235	1.18373	0.963259	0.831593	1.08877	0.929085	0.907982	1.24173
ADAMDEC1 ENSG00000134028	1.03659	0.873505	1.02736	0.813772	0.951596	0.684998	1.10146	0.876829	1.15085	1.14779
ADAMTS1 ENSG00000154734	1.44208	1.13158	1.06522	0.949842	0.816191	1.26113	1.0729	0.743794	0.856011	0.768234
ADAMTS10 ENSG00000142303	0.912254	0.931665	1.04332	0.976045	1.08426	1.20633	0.883063	1.52654	0.952383	0.90825
ADAMTS12 ENSG00000151388	0.825117	0.686185	1.06546	0.903506	1.1496	0.718427	0.770797	0.884963	0.886356	0.937482
ADAMTS13 ENSG00000160323	1.0736	0.681028	0.805301	1.29101	0.891275	1.01008	0.87505	1.03989	1.20448	0.831443
ADAMTS14 ENSG00000138316	1.03914	0.994379	0.967348	0.862811	0.950063	0.856057	1.04576	0.987396	0.981483	0.714143
ADAMTS15 ENSG00000166106	1.15458	0.996583	0.932023	1.01328	1.12516	1.00504	0.886191	0.760572	0.92243	1.04173
ADAMTS16 ENSG00000145536	0.982229	1.08765	0.992886	0.829439	0.706697	1.01113	0.71407	1.0398	1.06528	1.0209
ADAMTS17 ENSG00000140470	1.09419	0.69235	0.901036	0.792549	1.08683	1.04754	0.948327	1.12879	1.38596	1.30528
ADAMTS18 ENSG00000140873	0.827355	0.947702	1.04819	0.963915	0.741046	0.936585	1.34689	0.895988	1.08091	0.858641
ADAMTS19 ENSG00000145808	1.03584	0.983262	1.19519	0.93797	0.943345	1.12231	1.24456	0.958466	0.685959	1.20575
ADAMTS2 ENSG00000087116	0.948758	0.688075	0.777654	0.869005	0.975967	0.722338	1.04744	1.04173	0.965863	0.911207
ADAMTS20 ENSG00000173157	1.03455	0.948131	1.09246	0.768158	0.951605	0.940738	1.03906	0.920666	1.06794	1.00206
ADAMTS3 ENSG00000156140	0.92695	0.956579	0.947225	1.04056	0.916875	0.788279	1.03827	1.18775	0.909052	1.02749
ADAMTS4 ENSG00000158859	0.857766	0.869084	0.915646	1.04755	1.02258	0.927308	0.932614	1.1703	0.709421	0.940747
ADAMTS5 ENSG00000154736	1.37201	0.932618	0.926073	0.896908	1.05099	1.10117	0.939108	0.966016	0.995817	1.21925
ADAMTS6 ENSG00000049192	1.19315	1.01174	0.842984	1.07326	0.835093	0.943268	0.954505	1.02314	1.18984	0.784654
ADAMTS7 ENSG00000136378	0.926115	1.14983	0.952971	0.799612	0.829561	0.918047	1.03566	0.778852	0.8488	0.946842
ADAMTS8 ENSG00000134917	0.860279	1.01852	1.06089	1.23798	0.923692	0.853387	0.98142	0.989744	0.905503	1.0076
ADAMTS9 ENSG00000163638	1.23321	0.904459	0.9944	0.794889	1.08338	0.74614	1.0693	1.17307	1.16418	0.870631
ADAMTSL1 ENSG00000178031	1.06392	1.00996	0.901755	0.977875	1.05436	1.35089	0.870307	0.981579	1.04105	1.17736
ADAMTSL2 ENSG00000197859	1.07225	1.19055	1.04692	0.976877	0.980333	0.809344	0.810072	0.756712	0.76183	0.830123
ADAMTSL3 ENSG00000156218	1.17166	1.05524	0.950084	1.05341	1.0232	0.985589	0.935419	1.08819	0.853866	0.87346
ADAMTSL4 ENSG00000143382	0.954849	1.10038	1.12141	0.810078	0.857843	0.855247	0.880233	1.30806	0.719136	0.868349
ADAMTSL5 ENSG00000185761	0.784766	0.88616	0.976963	0.966081	0.955646	0.909463	0.836504	1.03249	0.927996	0.838212
ADAP1 ENSG00000105963	1.03398	1.05779	1.11017	1.007	0.854174	0.993633	0.781993	0.807441	1.06551	0.872324
ADAP2 ENSG00000184060	0.915041	1.26287	0.888586	1.00125	0.97765	0.953992	1.12994	1.03963	0.921124	1.03265
ADAR ENSG00000160710	0.99795	1.00611	1.26369	0.961195	1.01236	0.851331	0.873222	0.794932	0.788864	1.1705
ADARB1 ENSG00000197381	1.52471	1.08501	0.960533	0.996962	0.833465	1.07421	0.871063	0.791184	1.17046	0.862561
ADARB2 ENSG00000185736	1.08612	0.901037	1.11954	0.935997	1.1263	0.891126	0.807503	0.651335	1.14438	0.966823
ADAT1 ENSG00000065457	1.15177	1.02686	1.00438	1.35453	0.820825	1.24519	0.977023	0.88147	0.767299	1.00577
ADAT2 ENSG00000189007	1.02215	0.915162	0.870018	1.01927	1.04224	1.07467	1.01127	0.933353	1.02126	1.05655
ADAT3 ENSG00000213638	1.08278	0.78792	0.941479	0.924727	0.966839	1.06434	1.16636	0.879209	0.963978	1.04344
ADCK1 ENSG00000063761	1.07141	1.00197	1.5073	1.04924	1.0327	0.94153	1.04076	0.86279	1.02015	1.03916
ADCK2 ENSG00000133597	0.920143	0.7958	0.794082	0.715426	0.882452	0.691655	1.14947	0.876529	1.11053	1.12448
ADCK3 ENSG00000163050	0.819622	0.930946	0.918567	0.920502	1.26861	0.882915	0.959642	0.840622	1.03989	0.945375
ADCK4 ENSG00000123815	0.925657	1.18879	0.971365	0.937771	1.08788	1.17687	0.928027	0.904778	1.08158	1.0704
ADCK5 ENSG00000173137	1.06566	1.0606	1.14885	0.964711	1.00207	0.985144	1.06771	1.03161	0.955234	1.00108
ADCY1 ENSG00000164742	1.05882	0.934921	0.913343	0.859631	0.801342	0.869142	0.85806	0.832939	0.95277	0.940424
ADCY10 ENSG00000143199	0.924873	0.849663	0.973351	0.927938	0.863182	0.884351	0.609029	1.10064	1.14267	1.14098
ADCY2 ENSG00000078295	0.844927	1.02719	0.877211	1.03425	0.841632	0.975686	1.02065	0.835019	0.890011	0.987882
ADCY3 ENSG00000138031	0.945857	0.940957	0.889013	0.949787	1.19558	0.674278	1.01712	1.19949	1.08893	1.13988
ADCY4 ENSG00000129467	1.25749	1.00296	1.23354	0.919488	1.16718	0.721891	0.838375	1.06996	0.710016	0.989102
ADCY5 ENSG00000173175	1.13593	0.679312	0.857946	1.07743	0.954048	0.988237	1.01888	0.845355	1.11272	0.984765
ADCY6 ENSG00000174233	0.990404	1.15675	1.12065	1.17082	0.867743	0.913722	1.02491	1.04512	0.938371	0.886736
ADCY7 ENSG00000121281	0.985883	0.721073	0.90924	1.03052	0.883132	1.01169	0.965832	1.43715	1.04094	0.952365
ADCY8 ENSG00000155897	1.15423	0.978835	1.12287	1.05732	1.10531	1.06986	0.877194	0.900886	0.934089	0.738546
ADCY9 ENSG00000162104	0.870544	1.12106	0.891024	0.955576	0.842027	1.06666	1.02641	1.01486	1.01622	0.897889
ADCYAP1 ENSG00000141433	0.951368	0.91433	1.13152	1.18514	0.829095	1.23761	1.06527	0.852536	1.15948	1.04772
ADCYAP1R1 ENSG00000078549	0.822561	1.03592	0.978404	0.967978	1.24407	0.956128	0.798773	0.953579	1.12674	0.905546
ADD1 ENSG00000087274	1.13689	1.06407	0.858745	0.930508	1.39411	1.14455	0.997896	0.860473	1.08237	1.08128
ADD2 ENSG00000075340	0.679025	0.92328	0.815043	1.06139	0.87386	0.845405	0.997781	0.972772	0.995139	0.86013
ADD3 ENSG00000148700	0.941767	1.07883	1.00676	0.951732	0.925041	0.868658	0.851822	1.05301	1.2487	1.04447
ADGB ENSG00000118492	1.07528	1.04104	0.837974	0.875343	1.10357	1.0839	0.907518	0.885998	0.913155	1.1785
ADGRA1 ENSG00000197177	1.06492	1.08825	1.04988	0.904679	1.09763	1.01087	1.05858	1.1296	1.01733	0.840544
ADGRA2 ENSG00000020181	0.984492	1.17867	0.929361	0.926984	1.00453	1.0449	0.926803	0.951028	1.13899	0.750806
ADGRA3 ENSG00000152990	0.875081	0.987842	1.34281	1.06642	1.22028	1.08371	1.11625	0.949344	0.956222	1.07246
ADGRB1 ENSG00000181790	0.885219	1.19384	0.98254	0.755975	1.04465	0.975443	1.114	1.07903	1.16273	0.984252
ADGRB2 ENSG00000121753	0.643571	0.927825	1.11029	1.21561	1.19282	1.69335	0.962639	0.922696	1.1646	0.704336
ADGRB3 ENSG00000135298	1.09316	0.941059	1.106	0.828827	1.11709	0.806041	1.25743	0.833409	1.09277	0.998913
ADGRD1 ENSG00000111452	1.36631	1.06251	0.995532	0.961036	0.80936	0.975691	0.795723	0.902978	0.8311	1.09256
ADGRD2 ENSG00000180264	0.788374	1.04165	1.00672	1.10579	1.0024	0.958592	0.846847	1.0666	1.13566	0.861268
ADGRE1 ENSG00000174837	1.24889	1.19287	1.47554	0.70348	1.17102	1.14278	0.953316	1.01556	0.852425	0.973358
ADGRE2 ENSG00000127507	1.1887	0.907625	1.1179	1.07087	1.13832	1.07898	0.98546	0.927979	0.921388	1.13022
ADGRE3 ENSG00000131355	1.36612	0.788738	1.2717	0.977111	1.13845	1.04587	1.12154	0.98518	1.00111	1.17009
ADGRE5 ENSG00000123146	1.20721	0.956399	0.972957	0.835151	1.20372	1.46929	0.978997	0.943029	0.758373	1.04071
ADGRF1 ENSG00000153292	1.02388	0.729873	1.04644	0.869013	1.01825	0.878473	0.619709	0.992546	0.983381	1.17441
ADGRF2 ENSG00000164393	0.97545	1.17497	1.00322	1.31328	0.982676	0.90348	0.902523	0.962663	1.0076	1.00426
ADGRF3 ENSG00000173567	1.04231	1.24083	0.847244	0.75527	1.0582	1.06238	1.05963	0.945354	0.960244	0.885887
ADGRF4 ENSG00000153294	0.964338	1.13282	1.03653	1.1089	0.962247	0.800804	0.789097	0.989079	0.897181	0.900497
ADGRF5 ENSG00000069122	1.04954	1.19596	1.01628	0.812826	0.888973	0.892229	1.06772	0.768939	0.939001	0.902824
ADGRG1 ENSG00000205336	0.865526	0.712365	0.76919	1.14581	0.863753	0.81515	0.943831	0.761818	0.903628	1.02058
ADGRG2 ENSG00000173698	1.11193	1.15038	0.880415	0.903874	0.897071	0.917695	1.12945	0.905404	1.18285	0.803086
ADGRG3 ENSG00000182885	0.711715	1.00073	1.14157	0.841979	1.22218	0.951217	0.918191	0.961669	0.990391	0.877295
ADGRG4 ENSG00000156920	0.61989	1.04896	1.06829	1.08963	1.00594	1.61487	1.06375	1.1455	1.0968	0.926471
ADGRG5 ENSG00000159618	1.14142	0.851024	0.986546	0.956934	0.980242	0.920853	1.11738	0.968613	1.08118	0.828508
ADGRG6 ENSG00000112414	0.867972	0.824153	0.864705	0.995479	0.99157	1.19419	1.17095	0.986691	1.02359	1.03558
ADGRG7 ENSG00000144820	0.916486	1.00682	1.15637	0.927168	1.47774	0.868568	1.20456	0.920933	1.03493	1.01286
ADGRL1 ENSG00000072071	0.949679	1.392	0.771934	0.900205	0.910295	0.844359	0.84572	1.29748	1.04282	1.16682
ADGRL2 ENSG00000117114	1.19105	1.25712	0.921571	1.06275	0.865381	0.987421	0.992557	0.9763	0.971735	1.30576
ADGRL3 ENSG00000150471	0.95891	1.06712	0.907744	1.12309	1.03526	1.064	1.24474	1.17644	1.07236	0.853016
ADGRL4 ENSG00000162618	0.947453	0.765905	1.48423	0.878924	1.06371	1.13101	1.3211	0.913877	0.834826	0.700301
ADGRV1 ENSG00000164199	1.07953	0.893197	1.01445	1.00802	0.9555	0.904462	0.827253	0.686051	1.11379	1.16036
ADH1A ENSG00000187758	0.955191	1.01899	0.955043	0.822708	1.02348	0.806831	1.23435	1.21444	1.25277	0.997241
ADH1B ENSG00000196616	1.01373	1.06444	1.18469	1.21871	1.15918	0.890256	1.0092	1.0163	0.888654	0.863654
ADH1C ENSG00000248144	1.0858	0.848302	0.935546	1.18268	0.969311	1.0235	0.800342	1.18317	0.871351	1.21053
ADH4 ENSG00000198099	0.751642	0.922284	0.949528	1.18486	0.860047	0.783788	0.976765	1.09577	0.864629	0.972841
ADH5 ENSG00000197894	1.18521	0.750307	0.892532	1.08207	1.0987	0.971721	0.979103	1.10033	1.12977	1.04634
ADH6 ENSG00000172955	0.892622	0.998494	1.08403	1.1177	1.15722	1.33494	0.944658	1.05216	1.01667	1.01135
ADH7 ENSG00000196344	0.965569	0.881239	1.00704	1.07827	1.00857	1.05039	1.07641	0.80212	1.00709	0.871573
ADHFE1 ENSG00000147576	1.00852	0.954311	1.02832	0.911471	1.02503	1.18388	1.15505	0.761433	0.903127	0.676296
ADI1 ENSG00000182551	0.999837	0.925028	0.77171	0.984885	0.85164	1.1389	1.14641	0.998761	0.917947	1.53711
ADIG ENSG00000182035	0.883255	0.988354	0.998644	1.01589	1.36314	1.03626	1.15459	0.733312	0.950378	0.949051
ADIPOQ ENSG00000181092	1.0692	0.990667	0.85293	1.18535	1.10875	0.944891	1.25548	0.877153	0.94729	1.0256
ADIPOR1 ENSG00000159346	1.13822	0.9573	0.86675	0.936523	1.12675	0.963424	0.82177	1.00906	1.40426	0.977154
ADIPOR2 ENSG00000006831	0.772118	1.0782	0.77192	0.740305	1.04102	1.09228	0.977275	0.783907	1.28223	0.97139
ADIRF ENSG00000148671	0.950251	1.20934	1.06369	0.628285	1.145	1.13054	1.01843	1.32096	0.946309	1.30585
ADK ENSG00000156110	1.16521	0.920624	1.26125	1.23796	1.13758	0.972807	1.00249	0.984575	0.906195	0.964122
ADM ENSG00000148926	0.869393	0.590266	0.775488	1.15236	0.978349	0.775625	1.23828	1.20613	1.19154	0.794614
ADM2 ENSG00000128165	0.970442	1.127	1.26101	1.06709	0.896015	0.934314	1.05531	0.855429	1.18701	0.701799
ADM5 ENSG00000224420	1.05207	1.1895	0.975208	0.716996	1.1198	1.01985	1.00265	1.07685	1.03751	1.22014
ADNP ENSG00000101126	1.50954	0.953687	1.04513	0.861065	0.893243	0.984702	1.04708	0.825113	0.811188	1.24268
ADNP2 ENSG00000101544	0.953657	1.22133	0.94062	1.02182	0.940684	0.990638	1.01193	1.09748	1.08707	0.917165
ADO ENSG00000181915	0.942507	0.947937	0.744643	1.27304	0.86225	0.858778	1.14116	1.22109	0.979748	1.20102
ADORA1 ENSG00000163485	1.02322	0.849612	1.03133	1.28106	1.00526	1.06024	0.700823	1.1978	1.04437	0.798618
ADORA2A ENSG00000128271	1.00006	1.09004	1.19052	0.949988	0.988443	0.956068	0.814431	1.18763	1.07289	1.04547
ADORA2B ENSG00000170425	1.17536	0.838186	0.890999	0.801626	0.945084	0.925553	0.937772	1.1192	1.05586	1.07514
ADORA3 ENSG00000282608	0.810322	1.0634	1.10192	0.699728	0.790375	1.05899	0.826332	0.885493	1.04984	1.29969
ADPGK ENSG00000159322	0.975895	1.05909	0.914362	0.81028	1.09636	0.894362	0.850015	0.760249	0.91197	1.08917
ADPRH ENSG00000144843	0.90739	0.868233	1.19856	1.12244	1.21694	0.849806	0.974152	1.15058	1.09525	1.16555
ADPRHL1 ENSG00000153531	0.941703	0.9577	1.03927	1.39072	0.89132	1.03709	0.876126	1.01813	0.928291	0.8118
ADPRHL2 ENSG00000116863	1.13528	0.912369	1.10011	0.903727	0.782269	1.0928	0.999677	1.0099	1.00692	0.836147
ADPRM ENSG00000170222	0.904292	0.893589	1.15889	1.02274	0.958523	1.23379	0.651349	1.20756	1.05092	0.958614
ADRA1A ENSG00000120907	1.03554	0.753505	1.16177	0.963295	0.73437	0.971515	0.993388	0.806914	0.768109	0.916819
ADRA1B ENSG00000170214	1.17851	1.06254	1.22384	0.843858	0.820545	0.735542	0.849952	0.826589	1.12386	1.20718
ADRA1D ENSG00000171873	1.1648	0.983105	0.91692	0.93106	1.19546	0.979759	1.01378	0.826378	0.959464	1.20721
ADRA2A ENSG00000150594	1.09763	1.07654	0.985311	1.0919	0.974177	1.03274	0.959641	0.95494	0.856881	0.868152
ADRA2B ENSG00000274286	1.33564	1.13339	1.29059	1.08119	0.898458	1.00803	1.08372	0.868497	1.12017	1.10309
ADRA2C ENSG00000184160	0.849148	1.12827	1.22994	0.911324	1.27565	0.967169	0.944882	1.09721	1.13941	0.508187
ADRB1 ENSG00000043591	0.795758	0.892786	1.29403	1.14012	0.801317	0.8164	1.1883	0.900005	0.973602	0.912797
ADRB2 ENSG00000169252	0.98426	0.923768	1.07145	1.21502	1.11592	0.994443	0.838089	0.922238	0.840419	0.926872
ADRB3 ENSG00000188778	0.952265	0.90554	0.833401	1.16917	1.08975	0.873735	1.18582	1.14025	0.99182	1.06529
ADRM1 ENSG00000130706	0.924388	1.07335	1.08372	1.04824	1.07839	0.788154	0.954478	0.807918	0.939519	1.07931
ADSL ENSG00000239900	1.16096	0.934927	0.913775	1.12156	0.930876	0.983746	0.833425	1.00393	0.980563	0.90447
ADSS ENSG00000035687	0.934557	1.04569	1.11083	1.09951	1.46417	1.093	1.07906	1.03379	0.954728	1.09526
ADSSL1 ENSG00000185100	0.744128	0.703899	1.22077	0.783478	0.98114	1.04215	1.0897	0.899776	1.12547	0.95186
ADTRP ENSG00000111863	0.974501	0.98812	1.30029	0.857225	0.897857	0.885131	1.30225	0.957882	0.902512	0.951795
AEBP1 ENSG00000106624	1.22715	0.881358	1.00939	0.843285	0.67662	1.16063	1.0302	0.964147	0.986034	0.953467
AEBP2 ENSG00000139154	0.974797	0.921169	0.913386	0.948128	0.84865	0.858394	1.05821	0.92057	0.929092	1.07416
AEN ENSG00000181026	1.25223	1.03328	1.09734	0.976547	1.06797	0.835647	1.19006	0.830354	0.962319	1.10159
AES ENSG00000104964	0.784805	1.12157	0.892538	0.869144	0.827878	1.00825	1.18512	1.25805	0.995541	1.03799
AF011889.5 ENSG00000241489	1.3197	1.01107	1.30951	0.98852	1.08635	0.914402	0.896288	1.08261	0.829813	0.966446
AF111168.1 ENSG00000280308	1.17971	0.942287	1.10506	1.06245	0.778917	1.01584	1.21597	0.845438	0.836998	0.94599
AF131216.1 ENSG00000280273	1.17077	1.10647	0.805049	0.998221	0.87386	0.978375	1.19077	1.13027	1.09735	1.08039
AF165138.7 ENSG00000243440	0.778453	1.02355	1.00276	1.20754	0.968131	1.1472	0.850653	1.08827	0.92556	0.97187
AFAP1 ENSG00000196526	1.08453	0.855371	0.930486	0.939791	0.953771	0.911473	1.08137	1.02851	1.16974	1.18739
AFAP1L1 ENSG00000157510	1.01405	0.984401	0.99177	1.11781	1.10634	0.892117	0.839076	0.932669	0.952817	0.984772
AFAP1L2 ENSG00000169129	0.940647	1.09887	0.965836	0.917795	1.12364	1.14052	1.13287	0.927919	0.987568	0.988195
AFF1 ENSG00000172493	0.899978	0.84185	0.820769	0.925866	0.816135	1.03619	0.994427	1.01108	1.21767	0.991911
AFF2 ENSG00000155966	0.924205	0.975891	0.971923	0.96431	0.992159	0.795187	0.92091	1.20742	0.913917	1.07322
AFF3 ENSG00000144218	1.1911	1.03626	1.57822	0.92964	0.946107	1.18031	1.03022	1.17728	1.0876	1.55878
AFF4 ENSG00000072364	1.11753	0.860563	0.989048	1.08743	1.36054	1.10705	0.956606	0.992991	1.00895	1.10315
AFG3L2 ENSG00000141385	1.00028	1.35438	1.01128	0.960618	0.845143	1.0287	0.994241	1.09189	1.20403	0.802177
AFM ENSG00000079557	1.17673	1.00401	1.07515	0.882694	0.899034	1.30823	0.952367	0.851095	0.834294	1.02681
AFMID ENSG00000183077	0.99174	1.24365	1.04477	0.82939	0.916071	0.926545	0.861193	1.05189	1.05742	0.988315
AFP ENSG00000081051	0.931128	0.689022	0.820876	0.767938	1.35423	0.957439	0.937894	1.02919	1.02887	0.847333
AFTPH ENSG00000119844	1.02911	1.03255	0.885195	1.15579	1.23886	1.21337	0.808675	0.874059	0.976042	0.947783
AGA ENSG00000038002	0.743934	1.1795	0.757855	1.01773	0.921009	0.975692	0.880619	1.11747	1.20567	1.36336
AGAP1 ENSG00000157985	0.895619	1.40291	0.873338	1.16992	0.934077	0.839297	0.940755	0.954316	1.03715	0.901357
AGAP14P ENSG00000279058	0.742373	1.11431	1.0168	0.943881	0.905899	0.940962	1.07236	0.850614	0.841114	0.960446
AGAP2 ENSG00000135439	1.27268	0.835067	1.00799	1.00473	1.04094	0.901011	1.17276	0.882657	0.749633	0.94619
AGAP3 ENSG00000133612	1.03658	1.08088	1.15134	1.08597	0.822061	1.08213	0.914801	0.760036	0.701641	1.07482
AGAP4 ENSG00000188234	1.13759	0.92954	1.19985	0.709311	1.00561	1.15966	1.33496	1.13111	1.19904	1.20454
AGAP5 ENSG00000172650	0.859239	0.739521	1.13102	1.19724	1.0426	1.07019	1.23299	0.92994	1.2208	1.16604
AGAP6 ENSG00000204149	0.911257	1.06259	1.05122	1.1768	0.978606	0.897557	1.1747	0.837059	1.30852	1.00719
AGAP9 ENSG00000204172	0.792871	0.878339	1.12519	1.02619	1.217	0.836114	1.03773	0.977033	1.07424	0.639881
AGBL1 ENSG00000273540	1.07786	0.882149	0.962009	0.741845	0.878994	1.07582	0.839938	0.849116	0.891305	0.958144
AGBL2 ENSG00000165923	1.27419	1.01917	1.22668	1.19409	1.18516	1.07295	1.09739	1.26235	0.9633	1.10642
AGBL3 ENSG00000146856	1.25003	1.29345	1.02578	0.930743	0.996018	0.764488	1.27048	0.963923	0.740805	1.16815
AGBL4 ENSG00000186094	1.0197	1.08425	0.994587	1.1181	1.0859	1.00836	0.952542	0.84976	1.02929	1.05739
AGBL5 ENSG00000084693	1.32822	0.889472	1.0479	0.965393	0.902548	0.943242	1.05903	1.21728	0.839862	0.766389
AGER ENSG00000204305	0.794939	0.953148	1.00586	1.16773	0.897953	0.78503	1.06886	1.00042	1.02607	0.932471
AGFG1 ENSG00000173744	1.16862	1.25514	1.19149	1.00667	0.991942	1.05862	0.881846	1.0081	1.04831	0.952297
AGFG2 ENSG00000106351	0.941636	0.880059	1.05849	0.863882	0.84989	0.963206	0.856517	1.07177	1.34291	1.11777
AGGF1 ENSG00000164252	0.952504	1.0686	1.15075	0.830008	0.878192	0.893743	0.985392	1.35859	1.02606	1.06113
AGK ENSG00000006530	0.867932	1.09805	1.06175	0.951761	0.919512	1.05259	0.888459	0.798962	0.892251	1.01321
AGL ENSG00000162688	1.13286	0.998937	1.15821	0.91497	0.903515	1.00637	1.02559	1.09339	0.809576	1.02646
AGMAT ENSG00000116771	1.05349	1.25252	0.811907	0.855822	1.09904	1.03798	1.25656	0.855696	1.07367	0.973793
AGMO ENSG00000187546	0.97189	1.14831	0.784378	0.850153	0.935224	0.851388	0.963477	1.01893	0.9725	0.8422
AGO1 ENSG00000092847	1.02625	1.093	1.17554	1.32815	0.934592	0.964683	0.783281	0.863214	0.787118	1.0794
AGO2 ENSG00000123908	1.03094	1.06641	0.724754	0.844795	0.914368	0.953963	1.28835	1.073	0.985907	0.910708
AGO3 ENSG00000126070	0.985121	0.931206	1.14331	1.12769	1.06725	0.980786	0.739066	1.29345	0.857988	1.14149
AGO4 ENSG00000134698	0.793164	0.819228	1.28162	1.01162	1.0754	1.04499	1.03507	1.01544	0.960676	1.13378
AGPAT1 ENSG00000204310	0.862075	1.06514	1.0276	1.05897	0.682738	0.953443	0.993764	0.903527	1.01946	0.971368
AGPAT2 ENSG00000169692	0.755018	1.02989	1.02657	0.826447	0.922048	1.20836	1.19249	1.0584	0.786534	1.08959
AGPAT3 ENSG00000160216	1.16745	1.31284	1.15679	0.721974	0.988812	0.985212	0.895768	1.14036	1.04275	0.973053
AGPAT4 ENSG00000026652	0.694415	0.810703	1.05015	1.19818	0.850881	1.13498	0.831104	0.731176	1.05457	0.816754
AGPAT5 ENSG00000155189	1.02393	1.28686	0.974501	1.16485	1.3111	0.689375	1.58696	0.899371	0.7588	0.775585
AGPS ENSG00000018510	0.813423	0.893132	0.974906	1.04971	1.11947	1.02531	0.904922	0.750707	1.02381	0.865509
AGR2 ENSG00000106541	0.835766	1.04294	1.20486	1.02468	1.09791	1.16129	0.703761	0.767066	0.956268	0.966731
AGR3 ENSG00000173467	0.688419	1.02103	1.22342	0.960278	0.970745	0.889946	0.891432	1.05826	1.25492	1.1734
AGRN ENSG00000188157	0.779989	0.773376	0.911774	0.879256	0.809915	1.17777	1.03503	0.901745	1.14388	0.833485
AGRP ENSG00000159723	1.14014	0.983188	0.980293	1.07927	0.983214	0.923036	1.21845	1.02353	1.06902	1.04893
AGT ENSG00000135744	1.26501	0.814961	0.957028	0.927929	0.837975	1.13288	1.15633	0.918022	1.57757	0.87129
AGTPBP1 ENSG00000135049	1.18245	1.09147	1.24957	1.08298	0.920106	1.0292	0.8989	1.11397	0.843702	0.97729
AGTR1 ENSG00000144891	1.28891	0.784913	0.826594	0.978122	1.00122	0.90609	1.15954	0.781722	1.13393	0.767313
AGTRAP ENSG00000177674	0.755636	1.01424	0.78136	0.869335	0.830233	1.03114	0.789006	0.802971	0.91994	0.972166
AGXT ENSG00000172482	1.10135	1.03948	1.00081	1.08336	0.943491	1.07598	1.04004	0.825304	1.1103	0.912399
AGXT2 ENSG00000113492	1.06832	1.19376	0.840959	1.08562	0.961564	0.850938	0.939998	1.25291	1.02132	0.849268
AHCTF1 ENSG00000153207	1.07792	0.85553	0.983428	1.08737	0.974782	1.20158	0.95639	1.14286	0.897182	1.05363
AHCY ENSG00000101444	1.10905	0.826776	0.973977	1.07955	1.09508	0.680676	1.00508	0.84297	0.957232	1.04725
AHCYL1 ENSG00000168710	0.908676	1.47442	1.10233	1.1309	1.11147	1.01099	1.05292	0.902258	1.16034	0.760477
AHCYL2 ENSG00000158467	1.18697	0.921701	0.825113	0.791596	1.29167	1.03306	1.10551	0.810089	0.967564	0.758884
AHDC1 ENSG00000126705	0.875166	1.07093	0.708204	0.888983	1.03577	0.967268	0.805602	0.954731	0.914221	1.233
AHI1 ENSG00000135541	0.979995	1.05511	1.30365	1.08807	1.03285	1.09521	0.850684	0.929572	1.03202	0.896216
AHNAK ENSG00000124942	1.48547	1.14253	0.572781	1.08678	1.02015	0.955611	0.940867	0.788607	1.29184	0.991246
AHNAK2 ENSG00000185567	1.01915	0.968624	1.01788	1.04371	0.786048	0.85452	1.11972	0.92176	0.918387	1.36176
AHR ENSG00000106546	1.08491	0.791017	0.793685	0.980339	0.934781	0.958572	0.819202	0.73858	0.838181	1.06845
AHRR ENSG00000063438	0.881368	0.867206	1.11377	0.90716	1.13828	1.38249	1.07162	0.979617	1.19974	1.13274
AHSA1 ENSG00000100591	1.07759	0.934021	1.04999	0.940519	0.975256	1.10048	1.21797	0.984565	0.974453	0.986902
AHSA2 ENSG00000173209	1.99581	0.97367	0.952019	1.02013	0.931834	1.0074	1.03056	1.10899	0.869801	0.863345
AHSG ENSG00000145192	1.04883	1.01821	0.964259	1.24882	0.977009	0.982214	0.932947	0.690303	1.05508	1.00491
AHSP ENSG00000169877	0.798598	0.977948	0.846459	1.03695	1.06622	0.988749	1.10349	0.883153	1.08058	1.06435
AICDA ENSG00000111732	0.875311	0.955746	0.962087	0.893757	1.07635	1.06218	0.844083	1.08669	1.13316	1.00851
AIDA ENSG00000186063	0.744565	0.868745	0.762108	0.970356	0.884295	1.127	0.79493	1.11486	0.815612	1.01587
AIF1 ENSG00000204472	1.22359	1.27542	1.26025	1.11162	1.17679	1.13652	0.863494	0.794631	0.827143	1.00275
AIF1L ENSG00000126878	1.24951	1.0877	0.867272	1.08882	1.0652	1.1485	0.773158	0.984758	0.871392	0.8309
AIFM1 ENSG00000156709	1.12436	0.773511	0.903676	1.07733	1.10724	1.09503	1.09235	1.07315	1.03076	1.02236
AIFM2 ENSG00000042286	1.00873	1.11526	0.925849	1.0894	1.00299	1.01896	0.896534	0.932422	0.865872	0.880141
AIFM3 ENSG00000183773	0.908108	0.7743	0.893688	0.795015	0.908586	0.997428	0.892605	1.02756	0.863685	1.15378
AIG1 ENSG00000146416	1.27395	0.994547	0.896128	1.12837	0.852876	0.867818	0.879148	0.84137	0.784971	0.754121
AIM1 ENSG00000112297	0.901176	0.854144	1.20536	1.28301	1.02828	0.808436	1.20843	1.13973	1.43027	0.990893
AIM1L ENSG00000176092	0.950132	1.21625	0.879092	0.922051	1.03677	0.914084	0.735556	1.09077	1.06838	1.12357
AIM2 ENSG00000163568	0.928813	0.873222	1.00789	1.13717	0.930403	0.987017	0.759427	1.66401	0.947943	0.98217
AIMP1 ENSG00000164022	0.939878	1.08127	0.968185	0.895613	1.14764	1.04678	0.847633	1.2008	1.05049	1.20507
AIMP2 ENSG00000106305	0.961532	1.29074	1.01572	0.980846	1.0648	1.22885	1.17998	0.828204	0.973708	0.904403
AIP ENSG00000110711	1.03729	0.775041	1.28827	0.837204	0.737874	0.927828	0.9658	0.774103	1.3344	1.158
AIPL1 ENSG00000129221	0.755461	0.792628	0.817962	0.901239	0.896729	1.00862	1.18144	1.12927	0.833137	0.892902
AIRE ENSG00000160224	0.838247	0.669644	1.14885	1.09206	1.04024	1.1474	1.12217	1.00139	1.01508	1.10659
AJ239318.1 ENSG00000280108	1.06566	1.02245	0.782352	0.898416	1.06051	0.955846	1.22889	1.12136	1.05289	0.893985
AJAP1 ENSG00000196581	1.0274	0.964455	1.17624	0.944382	0.930252	1.07447	0.81861	0.939212	1.00457	1.01641
AJUBA ENSG00000129474	1.14343	0.779578	1.32394	1.1348	0.905815	0.972431	1.14635	0.90175	1.02774	1.02048
AK1 ENSG00000106992	0.91722	1.2621	0.884053	0.864028	0.955082	1.02225	1.17702	1.03477	1.09288	0.85587
AK2 ENSG00000004455	1.09037	0.966125	1.10274	0.934421	0.900496	1.10206	0.839506	1.14956	0.921725	0.670633
AK3 ENSG00000147853	0.888195	1.23589	0.832704	1.39098	0.901896	1.05878	1.06749	0.967712	0.909471	1.05962
AK4 ENSG00000162433	1.01919	1.00529	0.967323	1.18555	1.00204	0.82299	1.01206	0.918149	1.00262	0.885807
AK5 ENSG00000154027	0.941461	1.06506	1.10394	1.01714	0.956181	1.34959	1.16581	0.86652	1.14789	1.06739
AK6 ENSG00000085231	1.07717	0.97763	1.07359	1.02893	0.949666	0.886473	0.663321	0.994996	1.07897	1.0151
AK7 ENSG00000140057	0.811592	1.18518	0.805334	0.979045	1.24425	0.898842	1.04705	1.00465	1.21397	0.764998
AK8 ENSG00000165695	0.929109	0.801622	1.20457	0.681776	0.938336	0.981154	0.968574	0.954492	0.919057	1.05772
AK9 ENSG00000155085	1.22593	1.06438	0.873406	0.787947	1.19105	1.1175	0.68172	0.999804	1.02491	0.969788
AKAP1 ENSG00000121057	1.12224	0.76728	1.19768	0.872094	1.24285	1.11238	0.853686	1.20419	0.833722	0.66543
AKAP10 ENSG00000108599	1.26308	1.11114	1.01116	0.917986	1.06303	1.20061	0.979902	1.0815	1.12904	1.13576
AKAP11 ENSG00000023516	0.888337	1.05016	0.973241	1.30945	0.855056	0.937614	0.885356	1.03854	0.646926	1.08255
AKAP12 ENSG00000131016	1.23274	1.19474	1.23066	0.938606	1.01012	0.953842	0.997797	1.00521	0.959924	0.990083
AKAP13 ENSG00000170776	0.887617	0.925447	0.887793	1.23707	1.19254	1.12745	0.804078	1.01361	1.10042	1.10949
AKAP14 ENSG00000186471	1.00293	0.978278	1.22986	0.88992	0.956672	0.94324	1.05625	0.95798	0.988277	0.944272
AKAP17A ENSG00000197976	0.987846	0.737294	1.08879	0.818465	0.995142	0.867143	1.34126	1.03748	1.01776	1.35936
AKAP3 ENSG00000111254	0.869644	1.17161	0.880745	1.0416	1.34167	0.903497	0.97261	0.896349	0.975853	1.14418
AKAP4 ENSG00000147081	1.0411	0.668313	0.899264	1.21691	1.18072	0.989412	0.960621	1.27468	1.12208	0.841702
AKAP5 ENSG00000179841	1.20176	0.976157	0.906959	0.985417	1.03581	1.04712	1.01823	1.04576	1.07624	0.891157
AKAP6 ENSG00000151320	1.08019	1.20395	1.06294	0.726713	0.886266	1.03246	1.05146	0.893682	1.079	1.29013
AKAP7 ENSG00000118507	1.2169	0.880849	0.86544	1.04531	0.945303	1.12278	1.20472	0.932439	0.788221	1.27459
AKAP8 ENSG00000105127	0.831132	1.236	1.0917	0.694238	0.920907	0.950711	1.14263	0.696216	1.01721	0.670473
AKAP8L ENSG00000011243	0.754075	0.836766	1.01224	0.929065	0.826007	1.20019	1.10552	1.13599	1.26657	0.983894
AKAP9 ENSG00000127914	1.08987	1.10382	1.06369	1.10935	1.12275	0.674876	1.10905	0.977078	1.17614	1.19105
AKIP1 ENSG00000166452	0.945561	0.984412	0.652104	1.15287	1.33206	1.32949	1.08775	0.863885	1.06555	0.941787
AKIRIN1 ENSG00000174574	1.3435	1.01687	1.09013	1.04204	0.823512	0.929971	1.31384	1.11831	1.03117	0.765059
AKIRIN2 ENSG00000135334	0.905787	1.3269	0.968179	0.882426	1.16127	1.30161	0.88891	1.0858	1.07259	1.01414
AKNA ENSG00000106948	1.07122	0.902001	0.931194	0.908333	1.14234	1.75503	0.843243	0.800891	0.750274	1.1423
AKNAD1 ENSG00000162641	1.12126	1.04605	1.02679	0.925162	1.14155	1.04905	1.15698	1.0937	0.903032	1.03516
AKR1A1 ENSG00000117448	1.1581	0.927853	1.10433	1.04983	0.660989	0.979574	1.01292	1.19664	1.29114	1.22436
AKR1B1 ENSG00000085662	0.871199	1.04007	0.850693	0.985372	0.735901	0.879467	0.987468	0.98982	0.960592	1.12974
AKR1B10 ENSG00000198074	1.00845	1.20768	0.75937	1.07977	1.02793	0.811911	0.996755	0.748905	0.786289	0.884855
AKR1B15 ENSG00000227471	1.04982	1.11537	1.1034	0.866991	0.866738	0.861152	1.35016	1.08147	0.935836	0.976777
AKR1C1 ENSG00000187134	0.964213	0.824157	1.12143	0.749405	1.1894	0.93238	1.05495	0.896093	0.67957	1.22704
AKR1C2 ENSG00000151632	1.24699	1.33541	1.21129	1.15891	0.939873	0.98085	0.796391	0.950293	1.08678	1.39217
AKR1C3 ENSG00000196139	0.91083	1.06651	0.856438	0.862561	1.07084	0.978888	0.857726	1.10097	1.03547	0.751196
AKR1C4 ENSG00000198610	1.00279	1.07252	1.09999	0.956033	1.15767	0.929688	0.843968	1.00667	0.975465	0.978434
AKR1D1 ENSG00000122787	1.07412	1.14995	0.838346	0.903685	0.951304	0.987924	0.903263	1.04367	0.909574	1.14327
AKR1E2 ENSG00000165568	0.814651	0.709514	0.896188	1.16983	1.01791	1.03075	0.868069	0.948936	1.21511	0.895047
AKR7A2 ENSG00000053371	0.946679	1.00003	1.00891	0.916412	0.893426	0.901008	0.889284	0.869168	0.744572	0.881676
AKR7A3 ENSG00000162482	0.880656	0.797751	0.824645	1.27177	0.997465	1.1683	1.21597	1.00138	0.878547	1.08326
AKR7L ENSG00000211454	0.977248	0.969884	0.903768	0.820232	0.921819	0.958031	0.958276	0.894668	0.883639	0.991734
AKT1 ENSG00000142208	0.746966	1.25297	1.10105	1.08675	0.854662	1.12724	1.09958	0.971861	0.911117	1.60371
AKT1S1 ENSG00000204673	0.725946	1.26261	1.17202	1.05195	1.07422	1.08173	1.03355	1.34045	0.828075	1.14595
AKT2 ENSG00000105221	0.947297	1.13204	1.07039	1.00385	0.828093	0.701945	1.00489	0.921349	1.23982	1.17886
AKT3 ENSG00000117020	1.18655	0.676786	0.934857	1.24532	0.971804	1.17174	1.10122	0.73985	1.06529	1.36676
AKTIP ENSG00000166971	1.20543	1.25117	1.02918	1.00727	1.20292	1.05278	1.12583	0.726086	1.18248	0.871046
AL023806.1 ENSG00000280184	0.978845	0.760776	0.98304	0.934769	1.04683	0.998738	1.37253	1.07137	1.08487	0.9326
AL049794.1 ENSG00000280240	0.997662	1.10181	0.939508	0.838965	1.06418	0.729428	0.766159	0.951904	0.900176	0.965246
AL049872.1 ENSG00000279963	1.0536	1.27117	1.16793	0.869232	0.973635	1.29626	0.915048	1.04941	0.965955	1.18203
AL133475.1 ENSG00000281602	0.914841	1.03912	0.844175	1.05352	0.994431	0.829089	1.01405	0.876781	0.911786	0.712641
AL135745.1 ENSG00000279654	0.923354	1.18574	1.05036	0.91618	1.19942	0.973313	0.899198	1.09291	0.80905	1.04554
AL135787.1 ENSG00000283263	0.894393	1.13974	0.886722	0.999091	1.12182	0.958659	0.947563	1.29961	0.988643	0.98653
AL354828.1 ENSG00000279282	0.885023	1.15944	1.09434	0.957642	1.14577	0.937942	1.10409	1.27291	0.988964	1.08214
AL354828.2 ENSG00000280175	0.787188	1.05563	1.11031	0.77244	1.0251	1.1335	0.824737	1.22039	1.33272	0.868183
AL356053.1 ENSG00000150076	0.992255	1.12777	0.980178	0.920775	0.869943	1.22334	1.16412	1.37962	0.915186	1.23832
AL356289.1 ENSG00000279096	1.10096	1.0728	1.16438	0.894687	0.880598	1.03371	0.767591	0.921802	0.789683	1.05894
AL356585.1 ENSG00000279081	0.910299	0.89769	0.896519	1.2609	1.01893	0.828213	0.938995	1.12422	1.17805	1.34809
AL357140.1 ENSG00000280113	0.950079	0.888634	0.848022	0.904131	0.827824	1.2143	0.8731	0.975896	0.804554	0.831651
AL358852.1 ENSG00000278899	1.16728	1.04884	1.02491	1.008	0.88973	0.989583	0.881241	1.04531	0.886262	1.01032
AL365181.1 ENSG00000280316	0.823541	1.15177	0.908408	1.07854	1.17944	0.935072	0.581451	1.33526	0.928175	1.08227
AL513523.2 ENSG00000279767	1.21017	1.02904	0.913767	0.916117	1.08239	0.995287	1.0606	1.26801	0.926267	0.799724
AL589743.1 ENSG00000279508	1.12598	1.344	1.14224	0.656055	1.12931	0.924089	0.940636	0.95965	1.08653	0.910137
AL590235.1 ENSG00000280230	1.09373	0.987078	1.17041	0.849805	0.990504	1.09476	0.990689	1.04845	0.957286	1.0896
AL645922.1 ENSG00000279546	1.19767	0.983064	0.847058	1.40082	1.19388	1.19834	1.05532	0.939355	1.09296	1.16675
ALAD ENSG00000148218	1.13939	0.877661	0.97935	0.798228	0.76205	0.842332	0.746765	0.757541	1.18978	1.0933
ALAS1 ENSG00000023330	1.08596	0.838578	1.27029	1.14133	1.01674	0.940736	0.904597	1.20133	0.963737	0.804278
ALAS2 ENSG00000158578	1.04632	1.24188	0.823858	0.846307	1.02816	1.21738	0.884305	1.22717	0.803929	1.25292
ALB ENSG00000163631	0.967523	1.12557	0.865496	0.920201	0.906736	1.04655	0.940178	1.01643	1.08983	1.122
ALCAM ENSG00000170017	0.986809	0.985671	1.27318	1.04276	0.918506	0.996106	1.17327	0.877987	1.06106	0.727573
ALDH16A1 ENSG00000161618	0.931196	0.804963	0.878787	1.3509	0.868227	1.04344	0.977218	1.10342	0.876487	0.83763
ALDH18A1 ENSG00000059573	0.839988	0.944377	0.957621	1.0809	1.1257	1.12779	1.00799	1.26275	1.10316	1.01862
ALDH1A1 ENSG00000165092	1.17884	0.867325	0.927675	0.897545	0.948813	0.948612	0.776786	0.709063	1.05769	0.729129
ALDH1A2 ENSG00000128918	1.05148	1.09156	0.959161	0.964257	0.993563	0.694371	1.04923	1.19805	0.835593	0.82401
ALDH1A3 ENSG00000184254	0.890458	0.892987	1.09429	1.10721	1.254	1.10139	0.809632	0.834512	0.757758	1.20995
ALDH1B1 ENSG00000137124	1.40288	0.675623	0.823715	0.994912	1.06344	0.909336	1.05016	0.849341	1.39017	1.04456
ALDH1L1 ENSG00000144908	1.0612	0.919079	1.01031	0.717362	0.887041	1.11501	0.705419	0.973834	0.929809	0.817954
ALDH1L2 ENSG00000136010	1.09037	1.3329	1.14361	0.967908	0.865035	0.945412	0.952903	1.11977	1.00494	0.881966
ALDH3A1 ENSG00000108602	1.05579	1.1947	0.981162	0.964374	0.801237	0.772163	1.0373	1.04337	0.849954	0.775519
ALDH3A2 ENSG00000072210	0.968058	0.911701	1.09346	0.672473	0.88143	1.1082	1.11194	1.02366	1.30611	1.00432
ALDH3B1 ENSG00000006534	0.904381	0.967646	1.01555	1.21458	0.954434	0.935948	0.857219	0.977967	1.04602	0.782752
ALDH3B2 ENSG00000132746	1.00379	1.01204	0.963172	0.848809	0.987946	0.863881	0.759904	0.998722	0.937898	0.671259
ALDH4A1 ENSG00000159423	1.1051	0.95877	0.743	0.727712	1.18816	0.796534	0.802113	1.06205	0.954264	1.05451
ALDH5A1 ENSG00000112294	1.04056	0.825016	1.07242	1.01568	1.27814	1.16158	0.874732	0.846692	0.832126	1.08846
ALDH6A1 ENSG00000119711	1.04167	0.959331	1.07132	1.11905	1.09445	0.598449	1.39146	1.32558	1.00349	1.12153
ALDH7A1 ENSG00000164904	1.06625	0.919594	1.0321	0.892764	0.915976	1.07327	0.76548	1.08555	0.823626	0.915049
ALDH8A1 ENSG00000118514	0.836841	0.930878	1.05825	0.9771	0.94627	1.11563	0.983296	0.774967	0.884357	0.975979
ALDH9A1 ENSG00000143149	1.0381	1.09784	0.711192	0.887332	1.10325	1.26721	0.948453	0.838365	0.984578	1.08563
ALDOA ENSG00000149925	0.768296	0.546581	1.05522	0.858873	0.963562	0.846464	1.13682	1.28434	1.50266	1.32705
ALDOB ENSG00000136872	1.19612	0.839795	0.741767	1.03677	1.16623	1.19297	0.885791	0.995387	1.03128	1.02043
ALDOC ENSG00000109107	0.76753	0.955125	0.957318	0.862355	1.07958	0.998362	0.991409	0.628058	1.07252	1.39647
ALG1 ENSG00000033011	1.25951	0.669955	0.917601	0.91935	0.926198	0.952515	0.853102	1.00387	0.844141	0.692493
ALG10 ENSG00000139133	1.10513	1.08988	1.08603	1.05694	0.802554	0.918454	1.0634	0.963255	1.09656	1.24098
ALG10B ENSG00000175548	0.972739	0.921419	1.05636	1.01581	0.91309	0.881767	1.03391	1.20752	0.915677	0.834065
ALG11 ENSG00000253710	1.13272	0.801778	0.758686	0.973637	1.16958	1.06631	0.947521	0.974113	1.16418	1.08278
ALG12 ENSG00000182858	1.03232	0.896868	1.1751	1.28813	0.994714	1.00503	1.21168	1.21024	0.980057	1.43
ALG13 ENSG00000101901	0.832616	1.16184	0.895276	1.18535	1.09768	0.871055	0.995207	1.02021	1.16404	0.893204
ALG14 ENSG00000172339	0.887563	1.03175	0.911168	0.902027	1.25754	1.06611	1.20176	0.929505	1.04475	0.938165
ALG1L ENSG00000189366	0.908252	1.00674	0.747388	0.967075	1.01471	0.853476	1.10036	1.21773	0.915143	1.00671
ALG1L2 ENSG00000251287	0.867622	0.957448	1.2122	1.07197	0.728618	0.842591	1.10276	0.906088	0.96636	0.795205
ALG2 ENSG00000119523	1.18621	1.14158	0.797841	1.00928	1.11995	1.00464	0.962144	0.852136	0.930694	1.37081
ALG3 ENSG00000214160	0.91485	0.70297	0.928353	0.811477	0.929796	1.17388	1.10029	0.762824	1.04902	0.907788
ALG5 ENSG00000120697	0.916937	0.892494	1.07003	0.873837	1.21872	0.956258	1.12193	0.95401	0.839221	1.1738
ALG6 ENSG00000088035	0.904558	0.90873	1.20477	1.05389	0.902298	0.949511	1.01123	0.948685	0.916294	0.960652
ALG8 ENSG00000159063	1.01427	1.07868	1.19906	0.958209	1.24249	0.862454	1.07511	0.975197	1.11563	1.26768
ALG9 ENSG00000086848	0.933022	1.22712	1.08693	0.835724	1.03333	1.12883	1.19717	1.31373	0.970432	1.21306
ALK ENSG00000171094	1.05833	0.824717	1.08152	0.976613	1.13573	0.759836	1.02352	0.896814	0.924736	1.2694
ALKBH1 ENSG00000100601	1.12228	0.894137	0.839715	1.12031	1.12987	1.12291	1.14443	0.98225	1.16951	0.974546
ALKBH2 ENSG00000189046	1.0201	1.08468	0.913679	0.950122	0.974855	1.02044	0.858518	0.895211	1.19717	1.14668
ALKBH3 ENSG00000166199	1.21431	1.12872	0.882308	1.19744	0.873186	1.049	0.96701	1.11031	0.748798	0.742746
ALKBH4 ENSG00000160993	1.00326	0.784957	1.1703	1.19897	1.26725	0.891759	1.1659	1.06388	0.935845	0.928955
ALKBH5 ENSG00000091542	0.998163	1.0479	1.17658	1.01991	1.08451	1.46005	0.97236	1.19715	0.965146	0.716528
ALKBH6 ENSG00000239382	0.859853	0.847055	0.929531	0.842397	0.856871	1.25807	0.805345	0.727283	1.07424	0.89204
ALKBH7 ENSG00000125652	1.01929	0.960226	1.6954	1.44018	0.708671	0.840866	1.31108	1.12644	1.00785	0.888267
ALKBH8 ENSG00000137760	0.91262	1.04095	1.29486	0.918837	1.11513	1.15901	1.10428	0.972315	1.02964	1.29306
ALLC ENSG00000151360	0.882441	0.879173	1.09709	0.989176	0.787185	1.27604	0.733446	1.172	0.778945	0.842896
ALMS1 ENSG00000116127	1.0609	1.04659	1.09413	0.916355	0.903574	0.937592	0.799014	0.854812	0.839015	0.92095
ALOX12 ENSG00000108839	0.845631	0.912642	0.753158	0.875289	1.10563	1.22416	1.11786	0.737668	0.987808	1.06605
ALOX12B ENSG00000179477	0.935264	1.03199	0.916596	0.951127	0.845544	1.15159	1.22679	0.675789	0.934788	0.844994
ALOX15 ENSG00000161905	0.932341	0.85462	0.920838	1.04437	1.06467	0.970745	0.997374	1.11729	1.1319	0.695381
ALOX15B ENSG00000179593	0.849449	0.937921	1.34774	0.967889	0.820595	0.849378	0.986481	1.07124	0.800269	1.00199
ALOX5 ENSG00000012779	1.21537	1.04416	1.10056	0.908076	1.00603	1.08379	1.12294	1.06303	0.803986	0.941056
ALOX5AP ENSG00000132965	0.961681	1.10949	0.803862	0.837095	1.12207	0.921189	1.06543	0.903276	0.976786	0.897801
ALOXE3 ENSG00000179148	1.13744	0.72483	1.01275	0.859592	0.789643	0.802828	1.03482	0.998755	1.19588	0.967545
ALPK1 ENSG00000073331	1.12477	1.06421	0.972405	1.22164	1.02863	0.971897	0.966937	1.01443	0.989898	0.870496
ALPK2 ENSG00000198796	1.01654	1.23722	0.779304	1.12499	0.95846	1.21272	1.14145	0.718967	0.844527	1.00683
ALPK3 ENSG00000136383	1.01909	0.96355	1.02687	0.850002	0.911276	0.873921	1.07434	0.913412	1.13852	1.343
ALPL ENSG00000162551	0.974269	1.24628	0.961504	0.917377	1.16272	0.814102	1.07498	0.914097	1.05562	0.869242
ALPP ENSG00000163283	0.774961	1.08262	0.86361	0.995149	1.34955	0.90267	1.1125	0.887673	1.13744	1.03393
ALS2 ENSG00000003393	1.23764	1.16942	1.17323	0.99928	1.20709	0.858536	1.09422	1.07883	1.05641	1.03218
ALS2CL ENSG00000178038	1.07549	0.894632	1.03244	0.835519	0.854333	0.841673	0.910863	0.767141	1.31063	0.966607
ALS2CR11 ENSG00000155754	0.827327	0.938577	0.837003	0.936399	0.888271	0.865716	1.03362	0.999852	0.829561	1.12555
ALS2CR12 ENSG00000155749	0.945213	0.809258	0.872817	0.977266	0.922347	0.994644	0.83897	0.78912	0.91812	1.28622
ALX1 ENSG00000180318	1.18554	1.17525	0.94332	0.833096	0.988327	0.793478	0.968863	0.712518	0.884513	0.977254
ALX3 ENSG00000156150	0.893292	1.04276	1.25051	0.821004	1.02099	0.679771	1.22197	1.09222	0.993965	1.15871
ALX4 ENSG00000052850	1.01229	0.958245	0.900355	0.893229	1.09128	1.00135	1.10832	0.950151	0.940209	1.04416
ALYREF ENSG00000183684	0.914205	0.767046	1.08912	0.864983	0.87151	0.890972	1.13203	0.783471	0.952966	1.08602
AMACR ENSG00000242110	1.08788	0.932204	1.2081	1.03715	1.47986	1.41896	1.06743	1.00052	1.055	0.766333
AMBN ENSG00000178522	0.947312	0.901497	1.01375	0.957846	1.05698	0.788158	1.02117	0.944024	1.06264	0.760681
AMBP ENSG00000106927	0.723068	1.03538	0.690555	1.10296	1.11202	1.07049	0.961339	1.29637	0.825146	0.999088
AMBRA1 ENSG00000110497	0.981595	0.973063	0.753058	1.09824	1.14742	0.799703	0.82286	1.02088	1.09177	0.882932
AMD1 ENSG00000123505	0.892004	0.695647	1.05751	0.842134	1.08541	0.822963	1.17479	1.12798	0.955393	1.00697
AMDHD1 ENSG00000139344	0.943135	0.903552	0.961023	0.993952	1.26948	1.07372	1.1687	0.779939	1.0778	0.9373
AMDHD2 ENSG00000162066	1.17768	0.955694	1.10349	0.823876	1.08147	1.14048	0.934108	0.933426	0.868955	0.904768
AMELX ENSG00000125363	1.25209	1.01038	0.921182	1.15937	1.16222	0.996798	1.08187	0.884627	0.888453	1.18186
AMELY ENSG00000099721	0.921896	1.02089	0.859007	1.25443	0.971012	1.15789	1.03004	0.81177	1.02287	0.878652
AMER1 ENSG00000184675	0.971064	0.835342	1.04522	0.832127	1.00318	1.00047	0.919067	0.89293	1.05608	1.21315
AMER2 ENSG00000165566	0.912939	0.893117	1.08091	1.38688	0.929229	0.898172	1.13474	1.04485	1.00255	1.2707
AMER3 ENSG00000178171	1.11942	0.895848	0.98048	1.06427	1.04644	1.05357	1.03979	0.999399	0.95367	1.07117
AMFR ENSG00000159461	1.382	1.04529	0.893238	0.977474	0.6791	1.01852	1.00768	1.063	1.16565	1.39851
AMH ENSG00000104899	0.983873	0.957556	1.18646	0.855415	0.747008	1.00372	1.2431	0.974935	0.934128	1.08054
AMHR2 ENSG00000135409	1.09885	0.99315	1.09989	1.06166	1.06598	0.909876	0.919158	1.04081	0.742422	1.07122
AMIGO1 ENSG00000181754	1.20504	1.32846	1.166	0.97347	0.877098	1.09832	0.994131	1.09132	1.08198	0.91379
AMIGO2 ENSG00000139211	1.04634	0.909617	0.810308	0.876852	0.998827	0.831187	0.773973	0.859918	0.986813	1.14932
AMIGO3 ENSG00000176020	0.960572	1.12532	0.939953	0.77522	1.20813	0.772811	0.985853	0.807501	1.23795	1.29279
AMMECR1 ENSG00000101935	1.07013	0.89014	1.05667	1.11447	1.11807	0.963117	1.02991	1.25568	0.82222	1.15624
AMMECR1L ENSG00000144233	0.913807	1.00892	0.98172	0.882608	0.759943	0.90659	1.02246	1.07241	0.906241	1.11992
AMN ENSG00000166126	0.874284	1.33087	0.968866	1.03773	1.06224	0.824069	0.933969	1.2117	1.17289	1.24396
AMN1 ENSG00000151743	1.01916	1.12342	1.01799	1.01209	1.03239	1.25902	0.879749	0.835143	0.861926	1.03459
AMOT ENSG00000126016	0.77253	1.00047	1.12678	1.11946	1.16517	0.992279	1.06893	0.923361	0.975366	0.705834
AMOTL1 ENSG00000166025	0.798849	0.723042	0.535866	1.03013	1.22574	1.01612	0.974506	1.07633	0.931004	0.771942
AMOTL2 ENSG00000114019	1.03173	0.819782	0.916742	1.05217	0.874445	0.976578	1.0041	1.3831	0.899452	1.05244
AMPD1 ENSG00000116748	0.928907	0.955949	1.21498	0.921529	0.815767	1.11412	1.24249	0.712979	0.824398	0.965974
AMPD2 ENSG00000116337	1.20103	1.25592	1.27074	0.73148	0.977477	0.982862	0.833827	0.722916	1.14041	0.88719
AMPD3 ENSG00000133805	0.87778	1.09411	1.19579	1.05454	0.972496	0.913245	0.99026	1.12988	0.812775	1.13547
AMPH ENSG00000078053	0.889744	0.960031	1.27182	0.897699	1.2692	0.893322	1.20896	0.783382	0.933048	0.759124
AMT ENSG00000145020	1.06272	1.06903	1.12209	0.85612	1.22684	0.959298	0.946036	1.04358	1.00516	0.904651
AMTN ENSG00000187689	0.797516	0.783702	0.86167	1.07845	0.949735	1.16018	1.03347	0.96864	1.02837	1.13344
AMY1A ENSG00000237763	1.02333	1.10271	1.22662	0.776099	0.88163	0.920954	1.12978	1.12853	1.11822	1.18106
AMY1B ENSG00000174876	0.79122	1.29016	1.19152	0.943134	0.867805	1.10809	0.845003	0.983837	0.91462	1.25094
AMY1C ENSG00000187733	0.934532	1.06384	1.0081	0.814518	0.911606	0.929802	0.948677	0.959431	0.959005	1.1477
AMY2A ENSG00000243480	0.940337	1.01178	1.00958	0.88196	1.05525	0.93571	1.01527	1.21953	1.2792	0.949579
AMY2B ENSG00000240038	0.891029	0.837181	1.09207	0.935636	0.941851	1.01109	0.911741	0.799661	0.898761	1.03492
AMZ1 ENSG00000174945	1.02272	0.883741	1.08909	0.963174	1.06727	0.816703	1.19291	1.04758	1.00311	0.9904
AMZ2 ENSG00000196704	0.88709	1.13113	0.793965	1.04532	1.13438	1.08203	0.972787	0.974537	1.26224	1.00235
ANAPC1 ENSG00000153107	1.16641	1.26779	0.815045	1.07349	1.13311	1.07607	0.980434	0.761628	1.42726	0.676059
ANAPC10 ENSG00000164162	1.19736	1.13711	1.09205	0.979779	1.02162	0.891683	1.14714	0.853081	1.20037	1.00046
ANAPC11 ENSG00000141552	0.72604	1.27038	0.757403	0.891607	1.056	0.789552	0.866798	1.06536	0.850845	1.02046
ANAPC13 ENSG00000129055	0.953597	1.1048	1.12069	0.750394	1.0631	1.0597	0.868941	0.926642	1.00722	0.963442
ANAPC15 ENSG00000110200	1.23629	0.785068	1.06753	0.860465	0.953756	0.940733	0.937505	1.11593	0.808639	0.936329
ANAPC16 ENSG00000166295	1.14614	1.27332	1.01781	0.94637	0.953744	0.879826	1.0419	0.999777	1.0631	0.841542
ANAPC2 ENSG00000176248	0.741982	1.08133	0.82675	1.16556	1.31087	0.934771	1.01827	1.24897	1.03807	0.981202
ANAPC4 ENSG00000053900	0.913059	1.12724	1.03866	1.21155	0.922312	0.949201	1.11952	1.09001	1.32654	1.4051
ANAPC5 ENSG00000089053	1.08085	1.15467	0.927127	0.81438	1.22682	1.07182	0.840709	0.872906	1.11613	0.993616
ANAPC7 ENSG00000196510	1.10358	0.763631	1.22579	0.98429	1.22258	0.621105	1.04899	0.821934	1.13497	0.704397
ANG ENSG00000214274	1.04008	0.944428	0.924612	1.02641	1.25536	0.97926	0.790433	1.09997	0.981007	0.98446
ANGEL1 ENSG00000013523	0.950612	1.11416	1.12143	1.03114	0.995344	0.793696	0.95096	1.13192	0.914671	0.985725
ANGEL2 ENSG00000174606	1.13535	1.13524	1.11518	0.996619	0.915362	0.910505	0.758636	0.819986	0.886492	0.864267
ANGPT1 ENSG00000154188	0.90983	0.828412	0.911375	0.967638	1.26642	0.757841	0.958814	1.19039	1.04453	0.976691
ANGPT2 ENSG00000091879	0.954979	0.905474	0.951719	0.785155	1.13164	0.924376	1.14047	1.15976	0.963373	1.04525
ANGPT4 ENSG00000101280	1.01542	0.924044	0.772678	1.00969	1.01467	0.974176	0.963573	0.881163	0.791443	0.975889
ANGPTL1 ENSG00000116194	0.796279	1.20165	0.923631	1.02284	1.03427	0.751071	0.944218	0.95351	1.05572	1.08642
ANGPTL2 ENSG00000136859	0.998897	0.761961	1.1492	0.827954	1.19317	1.05141	0.87192	1.10437	1.216	0.81793
ANGPTL3 ENSG00000132855	0.888146	0.933089	0.911517	1.11472	1.02808	0.916018	1.05955	0.616602	1.27354	0.870613
ANGPTL4 ENSG00000167772	0.88102	0.759178	1.12572	0.898129	1.04454	1.301	0.87346	1.00277	0.96963	1.12843
ANGPTL5 ENSG00000187151	0.942407	0.923458	1.15617	0.929608	0.940479	0.952971	0.92091	0.915447	1.00933	1.01952
ANGPTL6 ENSG00000130812	0.931836	1.01807	1.14468	0.908241	0.927126	1.00023	1.10399	0.894637	0.831798	0.87514
ANGPTL7 ENSG00000171819	1.0197	0.993077	0.900026	1.11411	1.01963	1.06947	1.09105	0.875621	1.07933	0.968872
ANGPTL8 ENSG00000130173	1.0296	0.825341	0.980073	1.02269	0.701949	0.985962	0.666629	0.94796	0.863247	0.997251
ANHX ENSG00000227059	0.943873	0.948447	1.09943	1.02467	0.988753	0.897932	0.986221	0.981925	1.16679	0.958084
ANK1 ENSG00000029534	0.996206	0.917954	1.08595	1.04799	0.879977	0.901436	0.93237	0.637353	0.985497	1.19789
ANK2 ENSG00000145362	1.20591	1.07924	1.14573	0.961658	1.20472	0.9665	0.881336	1.02713	0.812729	0.811429
ANK3 ENSG00000151150	0.859103	0.954031	1.18003	0.888487	0.632336	1.04802	1.08105	0.905335	1.04292	1.18921
ANKAR ENSG00000151687	0.98331	1.13466	0.947502	0.881497	1.45367	1.06145	0.869368	1.04887	0.998661	0.831525
ANKDD1A ENSG00000166839	0.739294	0.749644	1.04842	0.859326	1.12139	0.70719	0.989557	0.888836	0.802765	0.969717
ANKDD1B ENSG00000189045	1.408	0.948558	1.01202	0.929817	1.13706	0.945264	1.03848	0.807039	0.952628	0.885667
ANKEF1 ENSG00000132623	0.958695	1.06073	0.897194	0.865643	0.830132	0.869762	0.952879	1.31408	1.00715	1.0054
ANKFN1 ENSG00000153930	0.95645	0.754392	1.26899	0.920493	1.32688	1.06778	0.7197	0.987715	1.02513	1.17672
ANKFY1 ENSG00000185722	1.21294	0.881133	0.710898	0.915284	1.01584	0.942114	0.942185	0.938863	0.800368	0.762632
ANKH ENSG00000154122	0.793583	1.03584	0.810109	0.771374	0.948741	0.877611	0.87016	0.872549	1.00966	1.98936
ANKHD1 ENSG00000131503	1.11676	0.86473	0.827334	0.975383	1.07286	1.11233	1.02687	1.00142	1.0855	0.905136
ANKHD1-EIF4EBP3 ENSG00000254996	0.828038	1.25226	1.09404	0.929387	0.952957	0.988444	0.953711	1.04833	1.09247	0.843965
ANKIB1 ENSG00000001629	0.879237	1.04378	1.11688	0.975279	1.14975	0.845386	0.892125	1.09165	0.881922	0.954162
ANKK1 ENSG00000170209	0.886811	0.86627	0.950607	1.21372	0.930678	1.00995	1.01449	0.895162	0.940326	1.03077
ANKLE1 ENSG00000160117	1.19398	0.770993	1.08565	1.02421	0.98111	1.25159	0.789633	0.821646	0.818364	0.865897
ANKLE2 ENSG00000176915	1.00028	1.0703	0.876081	0.824408	0.904796	0.876957	0.930002	1.19913	0.779832	1.43865
ANKMY1 ENSG00000144504	0.614166	0.934496	0.711182	1.02082	0.928861	1.12268	1.08432	0.998944	1.30205	1.23335
ANKMY2 ENSG00000106524	0.843066	0.89737	1.16769	1.06901	0.703446	0.913668	0.99753	1.0061	0.923223	1.02729
ANKRA2 ENSG00000164331	0.986563	0.55753	0.765665	1.04319	0.888204	0.970133	0.707745	0.85253	0.997574	0.964621
ANKRD1 ENSG00000148677	0.834295	0.878336	0.975365	0.874278	0.94774	1.09917	0.794052	0.932039	0.917253	0.953296
ANKRD10 ENSG00000088448	1.20417	0.962105	0.911662	0.854925	0.722388	1.03138	1.00526	0.89645	1.39009	0.873618
ANKRD11 ENSG00000167522	0.898736	1.44814	1.17989	1.04368	1.2202	0.902136	1.07746	0.909495	1.28798	0.961378
ANKRD12 ENSG00000101745	1.08494	1.02798	1.15107	0.885242	1.11877	0.815465	1.01747	0.935668	0.77542	0.833762
ANKRD13A ENSG00000076513	0.994379	1.01527	0.920589	0.952963	0.900821	0.966029	1.18265	0.895928	0.783131	1.12339
ANKRD13B ENSG00000198720	0.917195	0.866073	0.91116	0.73335	0.942296	0.793725	1.16858	1.00606	0.885294	1.39883
ANKRD13C ENSG00000118454	1.05547	0.988273	0.945085	1.03709	1.25983	1.15388	0.836217	0.900988	1.20423	1.1174
ANKRD13D ENSG00000172932	0.733887	0.882585	1.2517	1.03406	0.701835	1.04195	1.08824	0.955017	1.18575	0.775817
ANKRD16 ENSG00000134461	1.09156	0.741982	0.885381	0.980355	0.933412	1.18844	1.08345	0.924807	0.901095	0.996686
ANKRD17 ENSG00000132466	0.825874	1.05761	1.5176	0.998868	0.801381	1.32731	0.976249	1.0034	1.09472	0.98236
ANKRD18A ENSG00000180071	0.83584	0.762888	1.14966	0.949382	1.02088	1.03837	1.16296	0.866237	1.07544	1.13041
ANKRD18B ENSG00000230453	0.808558	1.10454	1.08493	0.767658	0.942952	0.943767	0.877099	0.82039	0.962282	1.07086
ANKRD2 ENSG00000165887	1.20975	0.656266	1.02955	1.22793	1.15028	1.00138	1.1047	1.03162	0.96423	0.902812
ANKRD20A1 ENSG00000260691	0.995485	1.08282	0.847104	1.19778	0.946817	1.25505	0.986449	0.926625	0.896476	1.17756
ANKRD20A2 ENSG00000183148	0.753409	0.977	0.944005	0.70159	1.15496	1.34493	0.749811	0.950933	1.06814	0.925897
ANKRD20A3 ENSG00000276203	1.14646	0.990299	0.935768	0.834164	0.786596	1.18066	1.18487	0.917601	1.02565	1.28356
ANKRD20A4 ENSG00000172014	1.06144	1.13169	0.810412	1.22098	1.25332	1.06048	0.994994	0.890073	0.9945	1.2028
ANKRD22 ENSG00000152766	1.07926	0.915495	0.784166	1.20224	1.36537	0.97302	1.14215	1.17064	0.937511	0.916393
ANKRD23 ENSG00000163126	1.10729	1.01076	0.871085	1.13078	1.0059	0.859782	0.903626	1.06921	0.883936	0.847288
ANKRD24 ENSG00000089847	1.00236	0.968768	1.12623	0.738596	1.03835	0.961054	1.09706	0.809357	1.07221	0.780522
ANKRD26 ENSG00000107890	0.9808	1.06043	0.991173	1.107	1.166	0.902229	0.743624	0.966542	1.06267	0.927898
ANKRD27 ENSG00000105186	0.942793	0.928562	1.07041	0.998131	1.00252	0.828221	0.966871	1.01797	1.23876	0.958476
ANKRD28 ENSG00000206560	1.0001	0.873277	1.13259	1.14286	1.08515	0.945319	0.736362	1.08392	0.844298	0.84718
ANKRD29 ENSG00000154065	1.05959	0.805709	0.752278	0.936911	0.998211	0.923038	1.00137	0.684087	0.951504	1.05556
ANKRD30A ENSG00000148513	1.0228	1.20969	1.14456	0.683779	0.664624	1.00684	1.04731	1.04314	1.35868	0.998991
ANKRD30B ENSG00000180777	1.19259	1.07591	0.957432	1.12994	1.0748	1.07746	1.00306	0.885349	1.01445	0.840803
ANKRD30BL ENSG00000163046	1.25626	1.0544	1.08133	0.793211	1.00653	1.03094	0.901376	1.12038	0.943051	1.19744
ANKRD31 ENSG00000145700	1.21247	0.96063	0.865141	1.05181	0.918733	1.27033	1.08311	1.21989	1.14485	0.713697
ANKRD33 ENSG00000167612	0.889841	0.936371	0.721036	1.15745	1.01002	0.91144	0.946494	0.953128	1.03753	1.00162
ANKRD33B ENSG00000164236	1.14358	1.21756	0.775319	1.0681	1.14239	1.09248	1.05975	0.944614	1.10424	1.07111
ANKRD34A ENSG00000272031	1.00239	0.999492	0.950974	1.1649	1.21046	0.821889	0.846924	0.944004	0.860516	1.18484
ANKRD34B ENSG00000189127	0.895981	1.12828	0.876145	1.0638	1.09245	0.92239	1.37365	0.842283	0.835478	1.07223
ANKRD34C ENSG00000235711	0.885679	1.12452	1.12133	1.11275	1.21239	0.690834	1.10333	0.895143	0.914969	0.960002
ANKRD35 ENSG00000198483	0.940587	1.04939	0.975646	1.01589	1.05313	1.01296	1.18402	1.01039	0.784993	0.944246
ANKRD36 ENSG00000135976	0.899834	0.917	0.992828	1.37168	0.871783	0.968342	1.02514	0.834015	1.10975	1.1569
ANKRD36B ENSG00000196912	1.14525	0.842938	0.810667	0.911157	1.00943	0.793876	0.819635	0.895171	1.07809	1.11352
ANKRD36C ENSG00000174501	0.959278	0.796734	0.978773	1.32262	1.03615	0.805492	0.971462	0.927615	1.10995	1.5056
ANKRD37 ENSG00000186352	1.15258	1.10377	1.09902	0.966556	0.969022	0.932503	1.01058	0.675475	0.832277	1.12526
ANKRD39 ENSG00000213337	0.745651	1.0058	0.795781	0.812897	1.14188	1.09664	0.977348	0.827415	0.924164	0.688394
ANKRD40 ENSG00000154945	1.1031	0.852535	1.07388	0.940866	1.26648	1.05681	1.31117	0.909384	0.786104	1.21059
ANKRD42 ENSG00000137494	0.915593	1.10917	0.763581	1.06611	0.924486	1.20617	0.855788	1.09285	1.03577	0.979638
ANKRD44 ENSG00000065413	0.94116	0.906407	0.766695	0.902051	1.12522	1.09702	1.03926	1.21727	1.13522	1.22231
ANKRD45 ENSG00000183831	0.929742	0.962337	0.847833	1.16545	0.935365	0.946329	1.21998	0.901853	1.22666	0.845865
ANKRD46 ENSG00000186106	0.717662	0.90129	0.804177	1.1587	0.882488	0.919806	0.975702	1.24462	1.10084	0.817621
ANKRD49 ENSG00000168876	1.14677	1.33095	0.880633	1.00488	1.04408	0.800862	1.07096	0.847728	0.931348	0.943947
ANKRD50 ENSG00000151458	0.678285	1.04542	1.2382	0.974198	0.974426	1.03063	0.990217	1.16727	0.948974	0.774254
ANKRD52 ENSG00000139645	0.912343	1.00012	1.16328	1.28897	1.16028	0.840331	0.920654	1.04302	1.11289	0.938005
ANKRD53 ENSG00000144031	0.757604	1.0043	0.886343	0.863	0.962974	0.901543	1.1559	1.04029	0.828519	0.931842
ANKRD54 ENSG00000100124	0.936243	0.859702	1.17104	1.18384	1.19633	0.864072	1.17447	0.688672	0.879671	0.937032
ANKRD55 ENSG00000164512	1.19544	0.896674	0.726041	0.926704	1.05511	1.03553	0.841407	1.19743	0.965045	0.815011
ANKRD6 ENSG00000135299	0.892811	0.911776	1.13372	0.942114	1.07083	1.07378	0.996677	0.687871	1.20322	0.783067
ANKRD61 ENSG00000157999	0.891013	0.934164	1.13875	1.05803	1.05234	0.858168	0.882147	1.01214	1.12893	1.06627
ANKRD62 ENSG00000181626	1.37635	1.01659	1.07539	1.08402	0.830021	1.0901	1.05627	1.08232	1.06728	0.910137
ANKRD65 ENSG00000235098	1.02535	1.17364	0.9391	0.892312	0.808565	1.1071	0.914787	1.29506	1.09826	0.971619
ANKRD66 ENSG00000230062	0.915466	0.807678	1.01664	0.949772	1.19998	1.11269	0.826153	0.959987	1.04825	0.794042
ANKRD7 ENSG00000106013	1.09678	0.974415	1.23545	1.31922	1.05163	0.901797	0.898209	0.942674	1.22187	1.10423
ANKRD9 ENSG00000156381	1.02091	1.09252	0.812315	1.09282	0.675691	0.840499	0.998965	1.25992	0.907443	0.880177
ANKS1A ENSG00000064999	0.981609	1.09563	1.10256	0.811225	0.711745	1.24379	0.987145	1.25177	0.99134	1.1166
ANKS1B ENSG00000185046	0.931196	0.928472	0.914073	1.1215	1.00042	1.00912	1.10076	1.19934	0.857349	0.766808
ANKS3 ENSG00000168096	1.52855	0.875018	1.04624	0.863032	0.854057	0.833441	0.803577	1.02499	0.84607	1.13577
ANKS4B ENSG00000175311	0.822405	1.06217	0.84122	0.889214	1.16996	1.34923	0.871166	0.960054	0.949156	1.16546
ANKS6 ENSG00000165138	0.755808	0.895901	1.04337	1.01936	1.26638	1.20294	0.795263	0.945737	0.949562	0.991198
ANKUB1 ENSG00000206199	1.19188	0.832894	1.21126	1.18746	0.981495	1.19182	0.785633	0.855079	1.11408	1.28663
ANKZF1 ENSG00000163516	0.787713	0.973656	0.775447	0.987175	1.1184	1.05652	1.16739	1.04557	1.09372	1.27002
ANLN ENSG00000011426	1.09709	0.936254	1.14891	0.92749	1.03969	0.841222	0.881692	1.0232	1.08909	0.842156
ANO1 ENSG00000131620	1.02749	0.868628	1.05651	0.964452	0.765212	0.873258	0.991221	0.902152	0.975903	0.779178
ANO10 ENSG00000160746	1.1478	1.10824	1.02908	1.09225	0.987795	0.950123	1.02004	0.813993	0.702201	1.26839
ANO2 ENSG00000047617	0.861725	0.866541	1.1251	0.947889	1.0465	0.946959	0.979458	1.27703	1.11374	0.831818
ANO3 ENSG00000134343	1.00041	1.13365	0.827341	1.20476	1.29115	0.878631	0.86536	1.04925	0.94771	1.14306
ANO4 ENSG00000151572	0.998733	0.949174	0.97194	0.9169	1.06527	1.05327	0.886371	1.26122	1.17779	1.15993
ANO5 ENSG00000171714	1.36813	1.07676	1.15129	0.911132	0.832483	0.961925	0.882043	0.911997	0.846681	0.924763
ANO6 ENSG00000177119	1.13383	0.98336	0.965216	0.807291	1.13447	0.797566	1.23634	1.12098	0.95452	1.00887
ANO7 ENSG00000146205	0.97996	1.26024	1.27115	0.638864	0.873101	0.94624	1.03376	0.886462	1.09477	0.806775
ANO8 ENSG00000074855	1.20843	0.819248	1.15175	1.05581	1.08427	0.874518	0.910166	1.04541	1.12707	0.924227
ANO9 ENSG00000185101	1.08414	0.963121	1.00597	0.800911	0.922751	1.0004	1.25066	1.2307	0.953257	1.21425
ANOS1 ENSG00000011201	0.830703	1.05057	0.883143	0.729627	1.06845	0.846608	1.12949	0.781845	0.996288	1.04656
ANP32A ENSG00000140350	1.07692	1.12216	1.14573	1.1039	1.17964	1.1773	1.08164	0.861692	0.809782	0.909405
ANP32B ENSG00000136938	1.03889	0.931988	0.984036	0.859304	0.990656	1.21474	1.18076	0.964674	1.16969	0.828098
ANP32D ENSG00000139223	1.02245	0.869982	0.850092	0.911345	0.993931	1.19259	0.578509	0.881052	0.987854	1.14716
ANP32E ENSG00000143401	0.944229	0.911872	0.947002	0.923494	1.23511	1.08523	1.09914	0.707347	1.18814	1.01461
ANPEP ENSG00000166825	1.00705	0.933465	0.748072	0.98587	0.361967	0.824657	1.05192	1.10626	1.34752	1.67193
ANTXR1 ENSG00000169604	0.931958	0.952528	0.901512	1.23789	0.963238	0.884763	1.05833	1.0812	0.952967	0.91049
ANTXR2 ENSG00000163297	1.1019	1.01852	1.17867	1.04859	1.0272	1.09629	1.00146	1.06346	1.2127	0.924351
ANTXRL ENSG00000274209	1.209	0.879137	1.31351	1.25225	0.884998	0.984258	1.0693	1.03168	0.95245	0.938944
ANXA1 ENSG00000135046	1.0025	1.3293	0.845492	1.14683	0.84907	1.01274	1.04987	0.893915	0.889311	1.02382
ANXA10 ENSG00000109511	0.804097	1.1142	1.06228	0.911067	0.995744	0.962286	1.07604	1.09075	1.1176	1.03812
ANXA11 ENSG00000122359	0.966187	1.23009	1.09058	1.10436	0.801471	0.822266	1.29808	0.967707	0.891463	0.980352
ANXA13 ENSG00000104537	1.01647	0.973168	1.26593	1.00371	1.06902	0.936722	1.06295	0.967545	0.876533	0.878132
ANXA2 ENSG00000182718	0.881411	0.921373	0.986112	1.03836	0.764643	1.00489	1.52036	0.800946	0.832531	1.01865
ANXA2R ENSG00000177721	1.17518	0.885083	1.15529	0.933591	0.872059	0.777096	1.05431	1.07299	0.865492	1.1375
ANXA3 ENSG00000138772	0.943214	0.963748	1.54884	0.851289	1.02474	1.10095	0.881694	0.894631	1.23944	0.996977
ANXA4 ENSG00000196975	1.13595	0.879036	1.01752	0.977265	1.06107	1.22269	1.04657	0.917961	1.05251	1.01507
ANXA5 ENSG00000164111	0.734128	1.12552	0.918413	1.1888	1.12941	0.957394	0.8644	0.795855	1.16786	1.24844
ANXA6 ENSG00000197043	0.686156	1.09575	1.09043	1.34333	1.08492	0.901966	0.789337	1.01337	0.919585	0.948749
ANXA7 ENSG00000138279	0.873407	1.29063	1.02625	0.999667	0.77067	1.05958	0.876674	0.983676	1.06055	0.924347
ANXA8 ENSG00000265190	1.11987	1.26956	1.16799	0.86374	0.794675	0.913601	0.825142	0.969705	1.07089	0.98823
ANXA8L1 ENSG00000264230	1.08371	1.06191	0.911043	1.11724	1.13317	1.18449	0.771604	0.978839	1.04889	1.03138
ANXA9 ENSG00000143412	1.10883	0.818838	0.852643	1.01607	0.824756	0.976327	0.941743	1.05381	1.07166	1.04904
AOAH ENSG00000136250	0.969383	1.18717	1.03764	0.989786	0.961138	1.20875	1.20425	0.915548	0.895162	0.980779
AOC1 ENSG00000002726	1.02221	0.98734	1.11351	0.986185	0.708612	0.819162	0.902497	0.838688	0.965171	0.91623
AOC2 ENSG00000131480	0.780634	1.16364	0.952459	0.809823	0.826121	1.14727	0.93078	1.16076	1.06885	1.32318
AOC3 ENSG00000131471	0.807924	1.08335	0.899478	0.716472	1.15738	0.998392	0.881226	0.896301	0.892912	0.996457
AOX1 ENSG00000138356	0.924841	0.857201	1.10112	0.868221	0.997031	1.14507	0.892553	1.17234	0.955592	1.09804
AP000275.65 ENSG00000265590	1.08043	1.05653	1.02367	1.21062	1.02641	0.947184	1.10416	1.22005	1.22848	1.03806
AP000295.9 ENSG00000249624	1.05228	1.0765	0.970767	1.30011	0.930079	1.25482	1.08503	1.20328	1.12623	0.818784
AP000304.12 ENSG00000249209	0.72125	0.912279	1.05368	1.21205	0.887536	0.934812	1.23579	0.990443	0.951987	1.07331
AP000349.2 ENSG00000280178	1.01079	1.29666	0.773788	1.01899	0.910313	0.945335	0.935535	0.990858	0.970214	0.925433
AP000350.10 ENSG00000251357	1.14428	1.22123	0.889192	1.02857	1.08717	1.10586	1.06817	1.03383	0.813986	0.805546
AP000687.1 ENSG00000280170	0.987511	0.795041	1.03191	1.07197	0.796915	1.10703	0.941133	1.02855	1.14976	0.999527
AP000721.4 ENSG00000256100	0.827172	1.20502	1.40006	1.0555	1.04653	1.0404	0.929578	0.963422	0.999668	0.942979
AP000769.1 ENSG00000279576	1.4641	1.03352	2.67447	1.02863	0.587511	1.03588	1.06561	0.865561	1.12933	0.683477
AP000866.1 ENSG00000279342	0.968911	1.00959	1.10353	1.11823	1.0354	0.899492	0.873377	0.814883	0.946471	1.23271
AP001888.1 ENSG00000281781	1.02645	1.0251	1.0709	0.940045	1.26183	0.773107	1.26385	0.952837	0.92836	1.11221
AP002962.1 ENSG00000279906	1.09918	1.06894	0.887191	1.14083	0.997477	0.824592	1.04912	1.07217	0.960734	1.27715
AP006285.2 ENSG00000278919	1.0753	0.973411	0.79413	0.929631	0.812004	0.982872	1.13551	1.22494	0.8124	1.12934
AP1AR ENSG00000138660	0.962363	1.16055	0.968925	1.02074	1.06069	1.03786	1.16855	0.879944	0.995579	1.21405
AP1B1 ENSG00000100280	1.42566	0.994396	0.851213	1.01805	0.879548	0.965708	1.15017	0.981415	1.32209	1.17722
AP1G1 ENSG00000166747	0.862282	0.983986	1.03535	0.945169	1.23611	0.696939	0.945181	1.22168	1.32617	1.15826
AP1G2 ENSG00000213983	0.891439	1.00503	0.806293	0.680307	1.02897	1.04128	1.09345	0.788699	1.07381	0.943467
AP1M1 ENSG00000072958	1.15591	1.17811	1.1596	0.69682	1.12739	0.964682	1.05277	1.25433	0.885274	0.782531
AP1M2 ENSG00000129354	0.958518	1.0022	1.12702	0.933805	0.973525	1.17314	1.06088	0.72071	0.754163	1.25401
AP1S1 ENSG00000106367	0.791064	1.18089	1.19347	1.17281	0.931667	1.17489	1.17938	0.739738	0.860634	1.1657
AP1S2 ENSG00000182287	1.73632	1.12468	1.17803	0.765973	0.629376	1.02098	0.925466	1.05069	0.95204	0.941022
AP1S3 ENSG00000152056	0.902839	1.00318	1.27837	0.985467	0.971895	0.963935	0.848164	1.22111	0.974051	0.987131
AP2A1 ENSG00000196961	1.0815	1.11801	1.08024	0.918953	0.626873	1.05868	1.09338	1.18074	0.821302	0.798804
AP2A2 ENSG00000183020	0.955428	1.19122	0.910475	1.07709	0.711735	1.00087	0.841959	1.07041	1.17537	0.917709
AP2B1 ENSG00000006125	0.96605	0.821851	1.00272	0.976598	0.648283	1.26671	0.848713	0.849233	1.29263	1.67642
AP2M1 ENSG00000161203	0.959889	0.912264	1.0756	1.13941	1.05134	0.943387	0.822758	1.26353	0.893423	0.794715
AP2S1 ENSG00000042753	1.29091	1.22147	1.07488	0.866758	0.952913	0.913411	1.16458	1.0287	0.938844	1.17463
AP3B1 ENSG00000132842	0.896796	0.9139	0.992716	0.935978	0.87989	1.05412	0.926431	0.97956	1.59243	1.16737
AP3B2 ENSG00000103723	0.950222	1.03773	0.811554	1.08233	1.07162	1.22424	0.845661	1.2066	0.791619	0.694783
AP3D1 ENSG00000065000	1.05769	0.832974	1.1471	0.798236	1.14914	1.12172	0.95607	0.884805	1.12032	1.13803
AP3M1 ENSG00000185009	1.0243	1.24252	0.930339	0.764772	0.9501	0.863547	0.960083	0.98133	0.919067	1.03249
AP3M2 ENSG00000070718	0.880862	0.896996	0.897845	0.904834	1.12262	1.06809	0.787674	0.808776	1.06933	1.05533
AP3S1 ENSG00000177879	1.02167	1.24866	0.964585	1.03401	1.30362	0.926812	0.849951	1.07489	0.851549	1.00337
AP3S2 ENSG00000157823	1.04701	0.948063	0.903185	1.00846	0.88978	0.957705	1.29084	0.947976	0.991304	0.878997
AP4B1 ENSG00000134262	0.8327	0.989633	0.908582	1.15749	1.05881	1.06638	0.921379	0.973109	1.00297	0.92037
AP4E1 ENSG00000081014	1.07873	0.992882	1.02386	1.06816	0.895398	0.912231	0.863985	1.02341	0.82831	0.916269
AP4M1 ENSG00000221838	1.00778	0.967126	0.918772	0.9345	0.914272	0.754455	1.10653	1.01812	0.991479	1.20857
AP4S1 ENSG00000100478	1.16967	0.921263	0.761056	1.08915	0.991269	1.01298	1.20238	0.857377	1.0107	0.915028
AP5B1 ENSG00000254470	0.625687	0.814663	0.98933	1.24048	0.778029	0.900681	0.910257	1.075	0.953252	0.944069
AP5M1 ENSG00000053770	1.24758	1.14283	1.1577	1.13028	1.0648	1.0242	1.23393	0.850265	0.992477	1.1675
AP5S1 ENSG00000125843	1.06613	1.16626	0.960584	1.13944	0.975225	0.990305	1.00848	0.923855	1.19816	0.906873
AP5Z1 ENSG00000242802	1.06968	0.79156	0.800446	1.1139	0.944808	1.18216	1.07559	1.31429	0.792258	0.900802
APAF1 ENSG00000120868	0.976253	1.01682	0.85059	0.945801	1.2324	1.04977	1.1951	0.81869	0.999443	0.770718
APBA1 ENSG00000107282	0.900233	1.06169	1.26213	1.20036	1.05227	1.12942	0.839228	0.96121	0.918066	1.08942
APBA2 ENSG00000034053	1.25063	1.1952	0.899768	0.897611	0.939614	0.720784	0.982318	0.990834	1.15781	1.05622
APBA3 ENSG00000011132	1.01901	0.967889	0.833817	0.817171	1.12138	1.1377	1.10052	1.32578	1.20126	1.05855
APBB1 ENSG00000166313	0.883441	0.859597	1.15023	0.884175	0.99181	0.954034	0.762444	1.32379	0.95483	0.9749
APBB1IP ENSG00000077420	0.955865	0.903546	0.891525	0.841754	0.789482	0.922112	0.744908	0.959528	0.822005	1.02231
APBB2 ENSG00000163697	0.912885	0.918392	0.940891	0.75194	1.02001	0.944745	0.734805	0.878102	0.806459	0.802913
APBB3 ENSG00000113108	1.10246	1.13425	0.990187	0.772037	0.910444	1.01627	1.12462	0.883875	0.815905	0.911151
APC ENSG00000134982	1.06022	0.819793	0.96203	0.978672	1.03927	1.27654	0.987966	1.03788	0.934555	1.0213
APC2 ENSG00000115266	0.978252	0.984386	1.19503	0.966308	0.95805	0.970001	0.910253	1.15298	1.04113	1.12779
APCDD1 ENSG00000154856	1.0657	0.971563	1.08685	1.28931	0.849457	1.15783	0.997435	0.649533	0.99688	1.09032
APCDD1L ENSG00000198768	0.808661	1.37697	0.97502	0.868006	1.16746	0.959946	1.40654	1.01465	0.90166	1.05992
APCS ENSG00000132703	0.879133	1.14357	1.11336	0.991745	1.1135	1.03065	1.04853	0.702493	1.10189	0.993349
APEH ENSG00000164062	1.08378	0.848248	1.10645	1.15491	0.983353	1.1747	0.849965	1.11747	0.920973	0.875789
APELA ENSG00000248329	1.18767	1.04999	0.864999	1.30066	1.29177	1.10504	0.946341	0.828761	0.996479	0.978755
APEX1 ENSG00000100823	0.788448	0.872629	1.02365	0.781902	1.01529	1.48815	1.00534	1.08153	1.10758	1.11924
APEX2 ENSG00000169188	0.823465	1.10766	1.14972	0.815319	0.875306	1.18606	0.738075	1.18897	0.854745	0.874183
APH1A ENSG00000117362	1.07669	1.13562	0.856475	1.08664	1.19961	1.28012	0.574929	1.2125	0.773788	1.19535
APH1B ENSG00000138613	0.783497	0.752528	1.2286	1.16701	0.958939	1.24942	1.12683	1.00673	0.845308	1.15925
API5 ENSG00000166181	0.836385	1.34963	1.12516	0.885538	1.08102	1.03146	1.17905	1.06864	1.27067	0.886186
APIP ENSG00000149089	1.24628	0.907467	0.979702	0.870547	0.883752	1.12687	1.12894	1.15332	1.00602	1.26263
APITD1 ENSG00000175279	1.01838	0.81835	0.967447	0.82368	0.787902	0.976002	1.08265	1.04221	1.26965	1.0979
APITD1-CORT ENSG00000251503	0.65946	1.11876	0.915441	0.935531	0.835474	0.933186	0.991032	0.970999	0.813835	0.987911
APLF ENSG00000169621	1.01945	0.928629	1.04984	1.25969	1.25732	1.02345	1.15303	0.912521	0.902716	0.954744
APLN ENSG00000171388	1.17149	1.21681	0.958264	0.915482	0.980361	1.21192	1.01358	0.971265	0.917431	0.841435
APLNR ENSG00000134817	0.957633	0.768009	1.04499	0.669351	0.883206	1.02869	1.37596	1.04929	0.976237	0.769763
APLP1 ENSG00000105290	0.830514	0.888033	1.13859	0.688523	1.10546	1.18778	0.967432	0.827627	0.758788	0.954812
APLP2 ENSG00000084234	0.587795	0.925817	1.10488	0.974229	0.510355	0.922708	1.37081	0.64227	1.13758	1.17209
APMAP ENSG00000101474	0.642966	1.16778	1.07813	0.917087	1.08084	1.01275	0.978223	1.09623	1.06911	1.02633
APOA1 ENSG00000118137	0.975317	1.16108	1.01315	0.893316	0.850758	0.969827	1.10633	1.04503	0.920834	1.03901
APOA2 ENSG00000158874	0.862826	0.800778	0.955742	0.999888	0.826725	0.816068	0.907488	1.17997	0.821339	0.888407
APOB ENSG00000084674	0.987327	0.999072	1.00094	1.08012	0.873071	0.909003	1.05683	0.98837	1.07557	1.13897
APOBEC1 ENSG00000111701	1.10651	1.27059	1.12048	0.873278	1.16075	0.902311	1.06522	0.774378	1.24511	1.10335
APOBEC2 ENSG00000124701	0.839617	1.00047	0.794136	0.847108	0.839908	0.889523	0.900776	0.984309	0.867792	1.00136
APOBEC3A ENSG00000128383	1.0361	0.975326	0.92833	0.961038	0.952667	0.935986	0.955435	0.880555	0.875236	0.978203
APOBEC3B ENSG00000179750	1.09789	1.08697	1.04891	1.02539	1.32293	0.960879	1.16473	1.07984	0.963001	0.870745
APOBEC3C ENSG00000244509	1.05499	1.14372	0.737225	1.02298	0.916386	1.0015	0.995037	1.10877	0.90803	0.784254
APOBEC3D ENSG00000243811	0.744313	0.790086	1.03724	1.04464	0.937738	1.08457	1.01607	1.06662	0.98034	1.23991
APOBEC3F ENSG00000128394	0.91575	0.899293	1.05051	1.09493	0.915755	0.844727	1.12605	1.21388	1.26046	1.05517
APOBEC3G ENSG00000239713	1.08495	1.07644	0.883777	0.958245	1.10142	0.871301	0.923809	1.00473	0.901729	1.20365
APOBEC3H ENSG00000100298	1.14474	1.20531	1.11425	1.00389	1.14859	0.823865	0.921972	0.688129	0.940763	0.830147
APOBEC4 ENSG00000173627	0.863913	1.12517	1.1729	0.919718	0.914941	0.806827	1.06321	1.34229	0.936738	1.05692
APOBR ENSG00000184730	0.664144	0.82599	0.950628	0.84872	0.745337	1.05904	0.929045	1.0505	1.20374	1.08063
APOC1 ENSG00000130208	1.03659	0.725417	0.730049	1.30072	0.875584	0.857365	1.1623	1.24151	1.14225	0.903419
APOC2 ENSG00000234906	0.816065	0.766977	1.10251	0.816012	1.07365	0.773385	0.798236	1.20227	1.11773	0.804312
APOC3 ENSG00000110245	0.727666	1.20105	0.939475	0.889283	0.843613	0.963955	1.06715	0.944716	1.11758	0.85868
APOC4 ENSG00000267467	1.04555	0.95632	0.991414	0.83179	1.04119	0.92273	1.07123	0.83717	0.974316	1.11863
APOD ENSG00000189058	0.95435	1.24542	0.980626	1.11404	0.932744	0.83205	1.06722	0.873518	0.60758	0.760271
APOE ENSG00000130203	0.742061	1.04087	1.15184	1.01367	0.898596	0.996847	1.27355	0.533366	0.829542	1.10554
APOF ENSG00000175336	1.12366	0.977559	1.06431	0.815276	0.797883	1.16646	0.699254	0.916608	1.1473	0.777682
APOH ENSG00000091583	0.724494	0.996797	1.09247	0.916911	0.839578	1.29312	0.927375	1.12913	1.2128	1.01808
APOL1 ENSG00000100342	0.946233	0.948671	1.05772	0.831881	1.06348	1.03615	0.863503	0.793712	1.02847	0.830521
APOL2 ENSG00000128335	0.884748	0.738346	1.03423	0.939932	0.844064	0.906843	1.21099	1.03909	1.05822	1.0608
APOL3 ENSG00000128284	1.00122	0.697255	1.06336	0.937546	0.999068	1.22737	1.04118	0.87352	0.830085	1.06927
APOL4 ENSG00000100336	1.27914	0.863742	0.958052	0.788393	1.05684	0.906707	1.04868	1.14249	1.28192	0.897718
APOL6 ENSG00000221963	1.1687	1.12876	0.883716	1.17168	0.964014	0.921569	0.857065	1.09907	0.947806	1.02603
APOLD1 ENSG00000178878	0.885305	0.821811	1.17535	1.04435	0.878964	1.2849	1.03845	0.853857	1.14032	0.844622
APOM ENSG00000204444	1.1724	0.826093	1.02288	1.14465	1.04113	1.18302	1.01807	0.959132	0.778053	0.976836
APOO ENSG00000184831	0.988879	0.953131	0.862841	0.769811	0.879647	1.15484	0.748728	0.776896	0.995553	1.01094
APOOL ENSG00000155008	0.879058	1.00378	0.806523	1.05392	1.33702	0.803748	0.979439	0.846111	0.859211	0.828576
APP ENSG00000142192	1.11833	0.978935	1.14757	1.07461	0.998494	0.959823	1.00529	0.815619	1.01644	0.701999
APPBP2 ENSG00000062725	0.823498	0.990265	1.1666	1.19937	0.743681	1.09482	0.8545	0.837514	0.989202	1.24745
APPL1 ENSG00000157500	1.03815	1.04577	1.36236	1.20465	1.15328	1.22361	1.16993	1.00117	0.974799	1.34903
APPL2 ENSG00000136044	0.871188	0.963137	1.0699	0.88063	0.761896	0.932144	0.768221	1.04628	1.29938	0.727151
APRT ENSG00000198931	0.779345	0.997187	1.11464	1.11393	0.983624	0.80386	0.902584	1.13436	1.06594	0.799194
APTX ENSG00000137074	0.717606	1.20307	0.774921	1.02411	1.15424	0.885633	0.948268	0.981946	0.772277	0.899916
AQP1 ENSG00000240583	1.10262	1.04623	1.08264	1.04514	0.921856	0.867425	1.04403	1.05456	0.728521	0.920813
AQP10 ENSG00000143595	1.05313	0.967096	1.28894	1.04125	0.960036	0.929506	1.0228	0.975405	0.977304	1.03857
AQP11 ENSG00000178301	0.77696	1.08862	0.785369	1.00072	0.831209	0.939244	0.965046	0.812424	0.878431	0.92064
AQP12A ENSG00000184945	1.03982	0.971234	0.877913	1.00377	1.09481	1.22506	0.925586	0.927994	0.972336	0.982808
AQP12B ENSG00000185176	1.11566	1.04177	0.980598	0.917983	1.17296	0.912287	0.876695	1.08758	0.772884	0.551539
AQP2 ENSG00000167580	0.978482	0.839249	1.11294	1.20181	1.03479	0.963596	1.26357	0.931564	1.0309	0.922868
AQP3 ENSG00000165272	1.209	1.41669	0.987396	0.994658	0.571339	1.13755	0.691484	0.890226	0.871903	1.00631
AQP4 ENSG00000171885	1.10895	1.02799	0.983239	0.874839	0.95772	0.868508	0.929975	1.28974	0.977818	0.898531
AQP5 ENSG00000161798	1.30323	1.0081	1.16759	0.794946	0.751575	1.20698	1.19677	1.17833	1.05236	1.16662
AQP6 ENSG00000086159	1.23349	0.953051	1.23894	0.72921	1.08352	1.0905	1.02747	0.895611	1.0842	0.807588
AQP7 ENSG00000165269	0.873457	1.01887	0.977996	1.40383	0.956919	0.915431	0.830796	1.13115	1.04919	1.07376
AQP8 ENSG00000103375	0.981534	1.0498	0.910729	1.01406	1.26636	1.03366	0.922134	1.0957	0.914914	1.09219
AQP9 ENSG00000103569	0.887602	1.00929	1.0407	0.967426	0.987271	1.22195	0.931645	1.03763	1.0302	0.825281
AQR ENSG00000021776	1.03983	1.00426	0.782545	1.01034	1.17832	0.853104	1.07051	1.15068	0.929606	0.65003
AR ENSG00000169083	0.939352	0.920638	1.02181	1.03896	1.10816	0.948783	0.942292	1.46379	1.30787	0.93024
ARAF ENSG00000078061	0.647704	1.14518	0.780844	0.777524	0.990517	1.05651	1.02999	0.997202	1.23587	1.06606
ARAP1 ENSG00000186635	1.49855	0.76932	1.12055	0.933471	1.30079	1.04986	1.00375	1.17106	1.04237	0.896454
ARAP2 ENSG00000047365	0.869614	1.08491	1.13654	1.0836	1.1467	0.777039	1.1907	1.24277	1.19337	1.23057
ARAP3 ENSG00000120318	0.980524	0.725895	1.12034	1.18743	0.81633	0.953075	0.890816	0.819297	1.14496	1.07022
ARC ENSG00000198576	0.94388	0.911615	1.08418	0.87975	0.888287	0.920196	1.10316	1.0178	0.934114	1.0398
ARCN1 ENSG00000095139	1.03688	1.13568	0.655639	0.90229	0.949403	1.20685	1.07544	1.68152	1.26734	0.866636
AREG ENSG00000109321	1.04497	1.03082	0.986095	1.07657	1.00734	0.804857	0.913879	0.866735	1.06859	1.06739
AREL1 ENSG00000119682	1.03757	1.32863	0.901273	0.972888	1.0348	1.18027	0.740587	0.799188	0.98016	1.07892
ARF1 ENSG00000143761	1.05754	0.888816	1.06841	0.937516	0.951171	0.890997	1.09435	1.08875	0.890354	1.51319
ARF3 ENSG00000134287	1.16117	1.08499	1.02495	1.11702	0.865275	1.01414	0.962907	0.954818	0.891458	0.771362
ARF4 ENSG00000168374	1.28541	0.792287	0.911837	0.927239	1.14385	1.20439	0.891501	1.18899	0.955498	1.18313
ARF5 ENSG00000004059	0.977184	0.77687	0.962564	1.05905	1.03059	1.09492	1.06322	0.862229	0.886775	1.25677
ARF6 ENSG00000165527	0.870025	1.12355	0.960113	1.03985	1.64414	1.12672	0.866061	1.02602	0.942439	0.782669
ARFGAP1 ENSG00000101199	0.963136	0.910879	0.844212	1.06686	1.0347	0.785599	1.16624	1.15669	0.920608	1.03805
ARFGAP2 ENSG00000149182	1.01559	1.01498	1.18208	0.846845	1.13766	0.987573	1.01125	0.899825	0.965619	0.951643
ARFGAP3 ENSG00000242247	1.02318	1.16417	0.930379	1.03769	1.04286	1.25645	1.08901	1.15537	1.00758	0.957751
ARFGEF1 ENSG00000066777	0.766101	1.0648	1.20238	1.04659	0.874694	0.963651	1.02309	1.10358	0.978301	1.20738
ARFGEF2 ENSG00000124198	0.93935	0.87285	1.14728	0.960441	1.28488	0.703551	0.885098	1.37385	0.864072	1.0949
ARFGEF3 ENSG00000112379	0.946557	0.977531	1.34897	1.06882	0.824141	1.14457	1.26889	0.894785	0.963875	1.06164
ARFIP1 ENSG00000164144	0.902095	1.10282	0.883952	0.804568	1.0069	0.903167	0.963702	1.0401	1.13082	1.10595
ARFIP2 ENSG00000132254	0.976472	1.00528	0.968734	1.05734	1.60216	0.928313	1.33534	1.11085	0.87431	0.813789
ARFRP1 ENSG00000101246	0.936257	0.940224	0.926132	0.762198	1.27034	0.90856	0.740804	0.808589	0.95317	0.916877
ARG1 ENSG00000118520	1.03983	0.935881	1.0002	0.949043	0.917336	1.16045	1.37086	0.886974	0.733044	0.869107
ARG2 ENSG00000081181	0.935501	0.982386	0.953588	0.923178	1.18236	0.84111	0.869287	0.942662	0.876108	1.33824
ARGFX ENSG00000186103	0.921251	1.18871	0.884968	1.02282	0.890765	1.27891	0.871193	0.901363	0.714072	1.0777
ARGLU1 ENSG00000134884	0.842394	1.06338	1.3901	1.18309	1.01341	0.979975	0.826411	1.11404	1.14532	0.954981
ARHGAP1 ENSG00000175220	0.925703	1.36448	1.08413	1.18912	0.970832	1.06985	1.52243	0.99501	0.75505	0.740219
ARHGAP10 ENSG00000071205	1.25353	0.806967	0.945131	1.05668	0.819539	1.00918	0.991878	0.894874	0.964299	1.14313
ARHGAP11A ENSG00000198826	0.644738	0.907215	1.14151	0.983234	0.90908	0.736284	1.05867	0.948025	1.2862	0.94547
ARHGAP11B ENSG00000187951	1.16233	0.969566	0.968974	1.21867	1.12613	1.2402	1.04038	0.943687	0.942808	1.09423
ARHGAP12 ENSG00000165322	0.921776	0.841736	1.08667	1.07129	0.749286	0.858457	1.03876	0.994845	0.988301	0.940734
ARHGAP15 ENSG00000075884	1.23715	1.02149	0.8507	0.98106	0.953485	1.29938	0.771611	1.19128	0.906947	0.780871
ARHGAP17 ENSG00000140750	1.21525	0.95368	0.791498	0.885477	0.842291	1.09667	0.748523	0.814846	1.11575	0.8156
ARHGAP18 ENSG00000146376	1.01256	1.02278	0.895423	1.06764	0.905593	1.13654	1.16323	1.03763	0.974317	1.10718
ARHGAP19 ENSG00000213390	0.997398	0.97864	0.833884	0.789229	0.74691	0.891251	0.832299	1.05948	0.97284	0.945999
ARHGAP20 ENSG00000137727	0.756727	0.964231	1.10942	1.06719	0.894173	1.02554	0.864595	1.04741	0.948316	1.11752
ARHGAP21 ENSG00000107863	1.03306	0.863771	1.07152	0.854921	1.23402	1.36126	0.998796	1.08952	1.01904	0.796561
ARHGAP22 ENSG00000128805	1.10424	1.23879	1.00436	0.98057	0.870801	0.911049	1.06686	0.929292	0.884487	0.834969
ARHGAP23 ENSG00000275832	1.13643	0.83531	0.856731	1.09332	0.808768	1.08341	0.900565	1.02085	0.899809	0.853079
ARHGAP24 ENSG00000138639	1.00351	0.869857	1.03077	0.864623	1.01629	1.34421	1.13116	1.15054	0.933234	1.01549
ARHGAP25 ENSG00000163219	0.970321	1.14482	1.0459	0.674268	1.14196	0.894129	0.829917	0.900521	1.21119	0.984372
ARHGAP26 ENSG00000145819	0.901996	1.23154	1.09679	0.96226	0.885362	1.18435	1.15338	0.740768	1.2895	1.03161
ARHGAP27 ENSG00000159314	0.996496	0.948817	1.09862	1.08932	0.756478	0.921335	1.19095	0.958208	1.05636	0.941537
ARHGAP28 ENSG00000088756	0.952981	0.947754	0.965946	0.90769	1.02348	1.37584	0.917662	1.24572	0.985728	1.07155
ARHGAP29 ENSG00000137962	0.897067	1.05977	1.16991	1.13605	0.929569	1.17501	1.13466	1.14018	0.805306	1.21301
ARHGAP30 ENSG00000186517	0.941485	1.01347	0.977355	0.899674	1.20589	1.00302	1.25782	1.37728	1.18144	0.860954
ARHGAP31 ENSG00000031081	0.928124	0.92738	0.970231	1.28566	0.877248	1.04736	0.997904	0.974809	0.969253	0.894054
ARHGAP32 ENSG00000134909	1.24413	1.08089	0.944763	0.892692	1.04776	0.991016	0.820499	1.26036	1.16266	0.824794
ARHGAP33 ENSG00000004777	0.861304	1.21806	1.10516	0.967212	1.14716	1.19836	1.16925	0.872664	0.996659	1.22413
ARHGAP35 ENSG00000160007	1.0596	0.894275	1.15974	1.24616	1.22002	0.857207	1.03604	0.868857	0.826215	1.01609
ARHGAP36 ENSG00000147256	1.08862	0.923946	1.15567	1.04648	0.933683	1.06787	0.843667	1.03558	0.99555	1.0229
ARHGAP39 ENSG00000147799	1.00838	1.03516	0.929131	0.625015	0.92896	0.933979	0.892807	1.03376	0.944054	1.07181
ARHGAP4 ENSG00000089820	0.851002	1.0205	1.25423	0.791234	1.13985	1.11229	1.11962	0.795867	0.986441	1.37912
ARHGAP40 ENSG00000124143	0.722838	0.789845	0.98893	1.01818	1.11127	0.636211	0.935125	0.706039	0.929572	0.93377
ARHGAP42 ENSG00000165895	0.863754	0.802871	0.908603	0.945532	1.05607	1.03031	0.906452	0.928517	1.11729	0.832722
ARHGAP44 ENSG00000006740	1.0264	0.907352	1.01619	0.989046	1.20912	0.884465	0.966409	1.178	0.997844	0.783184
ARHGAP45 ENSG00000180448	0.636412	0.813991	1.03875	1.00509	1.20128	1.0078	0.91038	0.97419	1.09647	1.40641
ARHGAP5 ENSG00000100852	1.36571	1.14567	1.01689	1.07516	0.870146	0.962796	1.09053	1.12376	1.25301	1.01115
ARHGAP6 ENSG00000047648	1.11916	0.924424	1.14364	0.962599	0.906264	0.878506	0.816044	0.893687	0.943362	1.17629
ARHGAP8 ENSG00000241484	0.870224	0.917886	0.743475	0.914953	0.917577	1.15976	0.992255	1.09665	1.14605	0.867892
ARHGAP9 ENSG00000123329	0.905991	1.15423	1.27008	0.774791	0.80313	1.04771	1.03359	1.22485	0.929424	1.15258
ARHGDIA ENSG00000141522	1.36291	0.881209	0.815235	1.12892	0.963119	1.26485	0.842894	0.782711	1.24449	0.847225
ARHGDIB ENSG00000111348	0.838306	0.813479	0.759826	1.07492	0.798365	0.843999	0.934127	1.0524	1.14184	0.519716
ARHGDIG ENSG00000242173	1.21074	0.846476	0.906689	1.28479	1.01067	0.939881	0.989228	1.00723	1.16946	1.064
ARHGEF1 ENSG00000076928	1.11537	0.849473	0.955174	0.784701	0.849353	1.38195	1.16222	1.12037	1.16907	0.992548
ARHGEF10 ENSG00000104728	1.19712	1.20754	1.03556	1.30669	0.899758	1.16898	0.896852	1.06497	0.813505	0.987612
ARHGEF10L ENSG00000074964	1.05894	0.958044	0.942597	0.738218	0.768376	0.949063	0.958965	0.994077	1.44216	1.19018
ARHGEF11 ENSG00000132694	1.06592	0.883622	0.891308	0.926616	1.10106	0.815965	1.17792	0.748967	1.05214	1.01754
ARHGEF12 ENSG00000196914	1.11223	0.983873	1.19702	0.906685	1.19356	0.835842	1.21033	0.675677	0.843754	1.07608
ARHGEF15 ENSG00000198844	0.86099	1.0973	1.03798	1.10121	1.19401	1.04452	1.19453	0.898177	0.91231	0.963346
ARHGEF16 ENSG00000130762	0.911896	0.988798	0.938083	0.8575	0.878277	0.905965	1.0867	0.860917	1.04747	1.23004
ARHGEF17 ENSG00000110237	1.01087	0.885498	1.11718	1.22268	0.980786	1.20389	0.963902	0.739587	1.07232	1.21989
ARHGEF18 ENSG00000104880	0.904864	1.0049	0.913787	1.13064	1.19658	1.14411	1.0178	0.953791	1.02436	1.05504
ARHGEF19 ENSG00000142632	0.961627	0.837997	0.79524	0.978606	0.746198	0.97734	0.996572	0.888777	0.838984	0.842398
ARHGEF2 ENSG00000116584	0.986507	0.926918	0.982084	1.26937	0.96812	0.833722	1.05883	1.00434	0.848846	1.06425
ARHGEF25 ENSG00000240771	0.895858	1.10226	1.55699	1.26392	0.957554	0.841317	0.868403	0.927405	0.79179	0.880612
ARHGEF26 ENSG00000114790	1.13587	0.970785	1.16965	0.896858	0.965667	0.846406	1.06676	0.874901	0.728583	1.1334
ARHGEF28 ENSG00000214944	1.00015	0.898254	0.80321	0.855361	1.00724	0.9139	1.06189	1.03741	0.923863	1.00838
ARHGEF3 ENSG00000163947	0.907992	1.32169	0.74235	0.865896	1.08382	1.17673	0.906162	0.957882	0.846351	1.07007
ARHGEF33 ENSG00000214694	1.14388	0.935164	1.23848	1.10797	0.902729	0.854224	1.06986	0.903216	0.722545	1.09396
ARHGEF35 ENSG00000213214	1.19238	1.06813	1.05236	0.814182	1.0875	1.00325	1.38334	1.07053	0.812566	0.872944
ARHGEF37 ENSG00000183111	0.950901	0.918522	0.990047	0.852796	0.738391	0.885144	0.892724	0.8756	0.884434	1.13011
ARHGEF38 ENSG00000236699	0.694547	0.885892	1.18771	0.789359	1.05794	1.0125	0.827494	0.944911	0.970579	1.09367
ARHGEF39 ENSG00000137135	1.06157	1.07703	0.885665	0.920051	0.921887	1.28497	1.03361	0.904058	0.929314	1.37205
ARHGEF4 ENSG00000136002	0.800171	1.25137	1.22359	1.06523	1.10815	0.921557	1.17817	0.929923	0.98296	1.24507
ARHGEF40 ENSG00000165801	0.953792	0.787129	0.967	0.90419	1.27494	0.935041	1.03977	0.743396	0.984616	0.839332
ARHGEF5 ENSG00000050327	0.86456	0.954412	1.02341	0.873954	0.884281	0.835627	1.24866	0.979959	0.838291	0.905962
ARHGEF6 ENSG00000129675	0.951805	1.11984	0.755717	0.799603	1.16187	0.77959	1.31818	0.989413	1.08559	1.21208
ARHGEF7 ENSG00000102606	0.948996	1.07618	0.979865	1.10275	0.946788	1.28662	0.887441	0.92388	0.926165	1.1869
ARHGEF9 ENSG00000131089	0.793836	1.0362	1.16032	0.855012	0.798416	1.04654	0.932088	0.963324	0.871699	0.752839
ARID1A ENSG00000117713	0.891572	0.889889	1.02771	1.00768	1.23813	1.08576	0.695499	0.881621	1.19123	1.20433
ARID1B ENSG00000049618	0.977829	1.12233	1.1704	1.40362	1.07761	1.06935	0.921868	1.15881	1.08175	1.19432
ARID2 ENSG00000189079	1.08629	1.02929	1.20449	1.04654	1.06583	1.01866	1.03873	1.17061	1.09582	1.07309
ARID3A ENSG00000116017	0.878395	0.742296	1.02418	0.917508	0.894493	1.16317	1.28235	0.991159	0.970979	1.20636
ARID3B ENSG00000179361	1.11326	0.969234	0.938812	1.22723	1.1564	0.981144	1.18537	0.968188	1.11705	0.913897
ARID4A ENSG00000032219	1.41887	1.03774	0.951768	1.05717	1.03348	1.18034	1.12824	0.960066	1.15685	1.12931
ARID4B ENSG00000054267	1.35516	1.07765	1.15399	0.846175	0.922933	0.764802	0.839172	0.875887	0.896573	0.990128
ARID5A ENSG00000196843	1.13592	1.02738	0.924176	1.03521	1.32663	1.12561	1.05648	0.940168	0.869296	1.12022
ARID5B ENSG00000150347	1.01466	1.04103	0.975509	1.02747	1.23906	1.18947	0.860595	1.1594	0.86743	0.73955
ARIH1 ENSG00000166233	1.08548	0.822621	0.925775	0.965721	0.703337	1.05194	1.1352	1.37433	0.8285	0.895829
ARIH2 ENSG00000177479	1.1463	1.17148	1.28463	0.944737	0.89005	1.01206	1.18031	0.93768	0.910475	1.12403
ARIH2OS ENSG00000221883	1.14001	1.06695	1.04613	0.863367	0.94163	0.948856	1.03921	0.879637	0.828893	0.789318
ARL1 ENSG00000120805	1.05126	0.8302	1.19509	0.960962	0.961671	1.297	0.954107	1.0886	1.18837	1.30762
ARL10 ENSG00000175414	0.882693	0.947966	1.03741	0.998667	0.941055	0.919565	1.01746	0.820241	0.956017	1.03725
ARL11 ENSG00000152213	1.12578	1.15607	1.18653	1.09681	0.778969	1.1201	0.928931	0.891463	0.858187	0.892201
ARL13B ENSG00000169379	1.07322	0.948863	0.678913	1.04834	1.05061	1.09702	0.962102	0.907182	1.06289	0.798758
ARL14 ENSG00000179674	0.921941	1.03264	1.15482	1.14892	1.22819	1.13912	0.576849	0.905588	0.931684	1.09908
ARL14EP ENSG00000152219	1.25383	0.888344	0.99698	1.10079	0.898825	1.17183	1.03255	1.17718	1.06422	1.07176
ARL15 ENSG00000185305	0.777207	0.977172	0.8793	0.970976	0.744721	1.19442	1.17188	1.07627	0.963743	1.17633
ARL16 ENSG00000214087	0.835775	0.991184	0.849023	1.09032	0.9646	1.14046	0.694832	0.972628	0.903933	0.920729
ARL17A ENSG00000185829	0.769562	0.871095	0.957294	1.13232	1.22244	0.776324	1.13433	0.97398	1.17075	1.0747
ARL17B ENSG00000228696	0.950309	1.11136	1.30252	1.052	1.03165	1.08163	0.998487	1.40553	1.22165	1.36117
ARL2 ENSG00000213465	1.30507	1.03164	1.14602	1.00402	1.07514	0.8098	0.739535	1.06715	1.57981	0.836889
ARL2BP ENSG00000102931	0.973359	0.916854	1.05008	1.02114	1.12956	1.10547	1.18114	0.696365	0.995085	1.1372
ARL3 ENSG00000138175	0.960583	1.08412	1.02385	0.855714	0.94775	1.10769	1.16062	0.994338	1.06871	0.811546
ARL4A ENSG00000122644	1.0736	0.925818	1.0969	0.905155	0.904133	1.25325	0.978514	1.07183	0.908604	1.50004
ARL4C ENSG00000188042	0.944227	0.992051	0.90092	1.01273	0.902859	1.03308	0.963838	1.00543	0.93387	1.31464
ARL4D ENSG00000175906	0.855408	1.02732	1.11467	1.03253	0.966972	0.733487	1.04067	0.786626	0.924247	0.825579
ARL5A ENSG00000162980	0.946641	0.901339	0.88007	1.02456	1.01214	1.04785	0.862725	1.27392	0.934429	0.993536
ARL5B ENSG00000165997	1.04998	0.825169	0.838383	1.07025	0.696379	0.788704	0.985586	0.928068	1.03116	0.950701
ARL5C ENSG00000141748	1.20843	0.961832	1.09734	0.919974	0.978991	0.93073	0.935349	0.924633	0.937313	0.920286
ARL6 ENSG00000113966	0.785425	1.08021	1.11029	0.77117	0.834005	0.954795	1.0915	1.20976	1.07851	0.997668
ARL6IP1 ENSG00000170540	0.947646	1.21583	0.88771	1.04124	1.25109	0.997128	0.929224	1.0021	0.920903	1.00182
ARL6IP4 ENSG00000182196	1.00973	1.0049	0.808364	1.10821	0.966957	0.810704	1.21632	1.10729	0.787877	1.01526
ARL6IP5 ENSG00000144746	0.931061	1.31342	0.823076	1.01845	1.05261	1.0305	0.813011	0.948108	1.0581	1.11214
ARL6IP6 ENSG00000177917	0.890166	0.922467	1.21928	1.01015	1.14642	1.15826	0.962855	0.96999	1.05299	1.02996
ARL8A ENSG00000143862	1.03565	1.06063	0.836348	0.981942	0.714355	1.03429	0.954779	1.27196	0.993518	1.03518
ARL8B ENSG00000134108	0.945095	1.11923	1.01598	1.27062	1.09559	0.989652	0.804181	0.998433	0.976892	0.762096
ARL9 ENSG00000196503	1.23336	1.06767	1.03648	0.966996	0.90168	0.956203	0.864848	1.03342	1.14552	0.807174
ARMC1 ENSG00000104442	1.0463	0.978812	0.976957	0.921297	0.921842	0.752796	1.12223	1.04629	1.09675	0.936212
ARMC10 ENSG00000170632	0.793761	0.938762	0.93606	0.974202	1.27153	0.996067	1.06566	0.948339	1.05783	1.12346
ARMC12 ENSG00000157343	0.911336	1.00499	0.812292	1.09663	1.13255	1.06585	1.02587	0.893163	1.05537	0.946849
ARMC2 ENSG00000118690	0.80694	0.821234	1.09221	0.849146	0.840615	0.975701	0.853081	0.957644	0.870116	0.877621
ARMC3 ENSG00000165309	1.19926	1.11362	1.07559	1.22842	0.787292	1.33567	0.915376	0.798147	0.945641	1.07176
ARMC4 ENSG00000169126	0.884877	1.36592	0.994653	1.1235	1.35072	1.14219	1.09371	1.01632	0.701874	0.785076
ARMC5 ENSG00000140691	1.12558	0.97958	0.898347	1.00065	0.952067	0.852406	1.08415	1.15002	1.11002	1.31935
ARMC6 ENSG00000105676	0.981696	1.06148	0.866557	0.873029	1.13536	1.0408	0.802727	1.12335	1.03178	1.00009
ARMC7 ENSG00000125449	0.852693	1.09591	0.763777	0.869414	0.958931	0.937008	0.963241	1.14151	0.898351	0.924951
ARMC8 ENSG00000114098	1.14166	0.886507	0.898111	0.967897	0.989071	1.20499	0.88442	0.921668	0.855631	0.799873
ARMC9 ENSG00000135931	1.06185	1.02573	1.11866	1.04143	0.76446	1.19606	1.05139	1.01975	1.15155	1.02364
ARMCX1 ENSG00000126947	1.06901	1.05744	0.833355	1.09995	0.941365	1.03373	1.09366	1.2811	0.832347	0.828397
ARMCX2 ENSG00000184867	1.13447	1.04365	0.87583	1.12978	1.30134	0.987806	0.917727	1.00815	0.725559	1.08517
ARMCX3 ENSG00000102401	1.33102	1.00854	0.940216	1.01306	0.846937	0.874101	1.19362	1.17897	0.821167	1.03499
ARMCX4 ENSG00000196440	1.23916	1.20583	0.719684	0.939049	0.865318	0.992097	1.09253	0.94421	1.17845	0.974419
ARMCX5 ENSG00000125962	0.888945	1.17509	1.22581	0.96903	0.898421	1.08106	1.03682	1.18503	0.877505	1.12096
ARMCX6 ENSG00000198960	1.3346	0.896364	1.0335	1.18692	0.661009	1.12793	1.12357	0.872963	0.873711	0.96414
ARMS2 ENSG00000254636	1.16171	0.928321	1.03137	0.885982	1.20921	1.1221	0.848477	0.754562	0.746054	1.07639
ARMT1 ENSG00000146476	1.02941	0.922033	0.825436	1.08879	0.859569	0.970971	1.0857	1.00792	0.951283	0.853751
ARNT ENSG00000143437	1.12819	1.03327	0.972974	0.781924	1.07165	0.750673	0.83044	0.957059	0.912787	0.877341
ARNT2 ENSG00000172379	0.859975	1.16838	0.988595	1.09301	1.06772	1.04277	1.00647	1.14191	0.933435	1.09547
ARNTL ENSG00000133794	1.03546	0.912884	0.951018	1.06324	0.867747	0.810215	0.901534	0.962147	1.14248	1.25547
ARNTL2 ENSG00000029153	1.09314	0.821807	1.02676	0.751922	1.14937	0.914616	0.781208	0.894158	0.837648	1.15302
ARPC1A ENSG00000241685	0.68029	0.917538	0.967712	0.851174	0.903528	0.900769	1.10602	1.18781	1.06118	0.691932
ARPC1B ENSG00000130429	0.835218	1.07007	0.802034	0.936228	0.748945	1.10727	0.866714	1.17056	1.19151	1.16555
ARPC2 ENSG00000163466	1.25381	0.885559	0.847104	0.985462	0.990831	0.889524	0.903852	0.742264	1.09099	1.02962
ARPC3 ENSG00000111229	0.985049	1.03785	0.865446	0.854512	0.506253	0.99405	1.09182	0.98805	1.24716	1.05246
ARPC4 ENSG00000241553	1.16913	0.979312	1.21691	0.987848	0.793121	1.16792	1.38054	0.90886	1.10269	1.05942
ARPC5 ENSG00000162704	1.22844	0.961497	0.936975	0.837812	1.08123	1.01842	0.877453	0.840244	1.0552	0.903401
ARPC5L ENSG00000136950	0.956766	0.949957	0.696451	1.02086	1.00714	0.994939	1.50018	0.769434	1.00449	1.02352
ARPIN ENSG00000242498	0.846992	1.12315	1.4226	0.783686	1.17031	0.832278	0.83957	0.986144	0.799912	0.963314
ARPP19 ENSG00000128989	0.923657	1.0425	0.719238	1.03735	1.15361	1.11902	1.20252	0.960281	1.08678	1.15924
ARPP21 ENSG00000172995	1.07067	1.03176	1.25429	0.893832	0.945614	1.19688	0.691608	1.03458	1.27232	1.06655
ARRB1 ENSG00000137486	1.074	1.23924	1.20924	0.649134	1.01714	0.717574	0.872783	1.08161	0.688171	1.04584
ARRB2 ENSG00000141480	1.06753	1.01145	0.966795	0.943133	1.01536	1.01483	1.24315	0.824219	0.977207	0.859372
ARRDC1 ENSG00000197070	0.998573	1.3742	1.03996	1.13753	0.787973	1.02403	1.28564	0.819354	0.961979	1.14709
ARRDC2 ENSG00000105643	0.895222	0.775287	0.890778	0.836582	1.04718	0.789603	0.971677	1.03265	1.47815	0.880177
ARRDC3 ENSG00000113369	1.0443	1.14692	1.21026	1.47301	0.908703	1.2769	1.13875	0.771884	1.11082	1.06001
ARRDC4 ENSG00000140450	0.862856	0.971804	0.666455	1.23037	1.00175	1.06766	0.909154	1.06181	1.10834	0.988423
ARRDC5 ENSG00000205784	1.08046	1.01495	0.982474	1.00415	1.1499	1.13633	0.786128	1.16313	0.846085	1.04488
ARSA ENSG00000100299	0.777102	1.20886	1.06943	0.990155	0.858677	0.886568	0.755472	1.0071	1.163	1.10676
ARSB ENSG00000113273	1.20047	1.21361	1.10382	1.06991	1.11576	0.91566	0.771215	1.04704	0.880832	0.875853
ARSD ENSG00000006756	0.871872	0.846157	0.693108	0.892681	1.06569	0.93222	0.875926	1.15843	0.851421	0.983729
ARSE ENSG00000157399	1.00333	0.963219	1.05857	1.02715	1.12484	1.21063	0.910505	1.11628	1.19524	1.33186
ARSF ENSG00000062096	0.829186	0.933477	0.782087	1.22978	1.00577	0.914049	0.96959	1.01493	1.03276	0.9731
ARSG ENSG00000141337	1.44052	0.808756	0.784033	0.841732	0.956361	1.12705	0.70592	0.866923	0.865429	1.06436
ARSI ENSG00000183876	1.08793	0.961434	0.865084	0.911424	0.909289	1.37914	1.16135	1.18207	1.08582	0.936185
ARSJ ENSG00000180801	1.01723	0.960432	1.05005	1.00611	1.11871	1.03662	0.683626	1.30546	0.894314	1.36736
ARSK ENSG00000164291	1.32528	0.906227	0.783454	0.910626	0.960586	1.18462	0.952533	1.19766	1.02112	0.934687
ART3 ENSG00000156219	0.986131	0.987014	1.16083	0.915049	1.22386	1.09066	0.893411	0.763037	1.03701	1.01595
ART4 ENSG00000111339	1.24067	1.1258	1.27202	0.975629	1.02353	0.656987	0.85337	1.03019	1.18292	0.977313
ART5 ENSG00000167311	1.16075	0.978705	0.970699	0.906361	0.829099	1.14791	0.813071	0.992138	0.78771	1.00706
ARTN ENSG00000117407	0.7032	1.05498	1.07977	0.843284	0.969547	1.1114	0.883316	1.00658	0.915372	1.11256
ARV1 ENSG00000173409	0.826647	0.91459	0.931436	1.23477	0.862962	1.02506	1.02017	0.957298	0.770065	1.00221
ARVCF ENSG00000099889	0.785146	0.763126	1.1897	0.908273	1.02772	1.03487	1.3414	1.06713	0.911485	1.21936
ARX ENSG00000004848	1.06163	1.07205	1.0421	0.852024	0.976388	1.01359	0.984637	0.911269	1.14415	1.14775
AS3MT ENSG00000214435	1.05466	0.93355	1.1359	1.16391	0.972873	1.08018	0.964288	0.774259	1.07101	1.03909
ASAH1 ENSG00000104763	0.825959	1.02982	0.82403	1.13794	1.07116	1.14546	0.994478	1.05712	0.701556	1.3661
ASAH2 ENSG00000188611	0.943949	1.10445	1.16841	0.925222	0.775178	0.906277	1.10074	1.06126	0.987695	0.927583
ASAH2B ENSG00000204147	1.16967	1.04442	1.13211	0.837319	1.15753	0.892345	0.909173	0.911356	1.19373	0.9795
ASAP1 ENSG00000153317	1.18643	0.872961	0.878414	0.97665	1.25358	1.05195	0.945471	1.15145	1.03855	1.01887
ASAP2 ENSG00000151693	1.02086	0.892399	0.819416	0.938541	0.742768	0.924112	0.993883	0.819925	1.15086	0.930441
ASAP3 ENSG00000088280	0.918517	0.995997	1.17036	0.94116	1.08444	0.963442	0.896661	0.81564	0.958112	1.01935
ASB1 ENSG00000065802	0.849879	1.22996	1.10284	0.865019	1.17445	1.26047	1.11773	1.02564	1.08596	0.87279
ASB10 ENSG00000146926	1.14433	0.925323	0.955435	1.03912	0.851799	1.00868	0.938361	0.711218	1.17817	0.815101
ASB11 ENSG00000165192	1.1727	0.786161	1.31957	0.772409	1.10484	0.945789	0.978522	0.854941	1.2703	1.02182
ASB12 ENSG00000198881	1.02901	1.34997	0.908288	1.16682	0.863161	0.932927	1.28394	1.06762	1.02591	0.752106
ASB13 ENSG00000196372	0.842034	0.994417	0.866948	0.97206	1.01343	1.05397	1.17082	0.920125	1.11678	1.17505
ASB14 ENSG00000239388	1.07987	0.954676	0.735124	0.717013	1.07268	0.836454	0.931829	0.700855	0.838162	1.37034
ASB15 ENSG00000146809	1.16406	0.982037	0.714285	1.07738	1.00947	0.805673	1.03272	1.07752	0.910367	0.896108
ASB16 ENSG00000161664	0.895726	1.02274	0.738878	1.10127	1.18453	1.00207	1.15772	1.01595	0.964106	1.25385
ASB17 ENSG00000154007	0.99245	1.09297	1.12249	1.06168	0.841746	0.964068	0.796694	1.12195	1.06392	0.873641
ASB18 ENSG00000182177	1.10101	0.964163	1.14578	0.926482	1.01619	1.09632	0.843969	0.985758	0.923864	1.03049
ASB2 ENSG00000100628	1.52849	1.00811	0.866775	1.05292	1.01589	1.09657	1.10204	1.16633	0.961072	1.03703
ASB3 ENSG00000115239	0.898352	0.87492	0.973818	1.01254	0.893239	0.752842	0.90598	0.910163	1.24897	1.09306
ASB4 ENSG00000005981	0.870423	1.41793	1.11593	1.06514	1.18989	0.968071	1.36607	1.0675	0.903564	0.945928
ASB5 ENSG00000164122	1.15373	0.970554	1.36669	0.878469	0.948109	0.979256	1.13386	0.939283	0.859022	0.685595
ASB6 ENSG00000148331	0.97167	0.982407	1.06949	0.972626	0.771517	1.06687	1.00397	0.875356	0.917913	0.959047
ASB7 ENSG00000183475	1.03536	0.673618	0.993934	0.807463	0.817298	0.865665	1.06119	0.840934	1.09029	1.13016
ASB8 ENSG00000177981	1.13206	1.06953	1.06562	1.26144	1.09106	1.05828	1.04192	0.821965	0.89621	0.984409
ASB9 ENSG00000102048	1.0371	0.945695	1.23264	0.977205	1.18051	1.08345	0.897832	0.892227	1.30191	0.980197
ASCC1 ENSG00000138303	0.838818	0.803139	0.829698	0.985281	1.07907	0.988125	0.786435	1.03856	0.939337	0.996526
ASCC2 ENSG00000100325	0.847886	1.06503	0.907224	1.04228	0.952821	0.858906	1.18972	0.846756	1.15879	0.792511
ASCC3 ENSG00000112249	0.918492	0.881235	1.10999	0.995756	1.23215	0.863703	0.958025	1.0026	1.2119	1.06209
ASCL1 ENSG00000139352	0.85962	1.26843	0.948143	1.19029	1.18627	0.947737	1.04208	0.84833	1.25	1.08443
ASCL2 ENSG00000183734	1.41167	0.918395	1.1981	0.869159	0.942134	0.920636	1.05181	0.872589	1.22344	1.13602
ASCL3 ENSG00000176009	1.07183	1.25852	1.3557	0.851093	0.997921	1.04999	0.880763	1.08825	0.930131	1.00723
ASCL4 ENSG00000187855	0.887712	0.79869	1.19096	0.945163	1.08382	0.969494	1.05533	0.92864	1.22902	1.16346
ASCL5 ENSG00000232237	0.782605	1.01799	1.16998	1.02226	1.0532	1.15361	1.00449	0.938759	0.885834	0.881092
ASF1A ENSG00000111875	1.09212	1.09425	1.05035	1.11781	0.744502	1.12697	1.04761	1.1242	1.23244	0.742837
ASF1B ENSG00000105011	0.898132	1.02514	1.24534	0.973465	1.24805	0.828614	0.954593	0.975176	1.14954	0.893151
ASGR1 ENSG00000141505	0.853942	0.995736	0.849687	0.930921	0.975768	1.27861	0.900861	0.754603	1.06746	0.93848
ASGR2 ENSG00000161944	1.03853	0.919281	1.0776	0.960247	0.937005	0.909168	0.952015	0.924219	1.76776	0.835373
ASH1L ENSG00000116539	0.837822	1.05399	1.13256	1.19496	1.49234	0.964834	1.17645	1.0065	0.970428	0.819872
ASH2L ENSG00000129691	0.911187	1.09667	1.13977	1.12145	1.03981	0.90293	0.898187	0.933122	1.18492	1.11011
ASIC1 ENSG00000110881	1.02658	1.06783	1.19047	1.00724	0.99945	0.990484	0.88021	0.912889	1.07562	1.21855
ASIC2 ENSG00000108684	1.15253	1.07074	1.03624	0.846193	1.06679	0.953717	0.766273	0.976751	0.835184	1.04315
ASIC3 ENSG00000213199	1.24704	1.11075	0.947973	1.01439	1.58463	0.885107	1.10383	0.923381	0.88899	1.0439
ASIC4 ENSG00000072182	0.869409	1.04593	0.986724	1.11285	0.911935	0.946552	0.921266	1.08851	1.16213	1.01119
ASIC5 ENSG00000256394	0.919302	0.800371	1.05743	0.929062	1.07858	0.859844	0.761169	1.22444	0.854669	1.03208
ASIP ENSG00000101440	0.902807	1.11935	0.860758	0.972984	1.1081	0.880556	1.2282	1.00679	0.869671	0.766995
ASL ENSG00000126522	0.997353	0.771959	0.964593	0.952913	0.745852	1.05758	1.08983	1.15378	1.08726	0.995055
ASMT ENSG00000196433	1.02454	1.03256	0.979607	0.827835	1.16222	0.96104	1.02503	1.02807	0.909496	1.10587
ASMTL ENSG00000169093	1.16523	1.13395	0.992217	0.886599	1.05153	1.1277	0.89943	1.01509	0.905637	0.705505
ASNA1 ENSG00000198356	0.975014	0.846706	0.847047	1.09132	0.926746	0.822212	0.919056	1.13968	1.00101	0.957082
ASNS ENSG00000070669	1.16197	1.0605	0.728301	0.884834	0.983684	1.17054	1.02917	0.800838	1.1233	1.16115
ASNSD1 ENSG00000138381	1.16819	0.952087	0.861324	0.989989	1.04493	1.06981	1.01682	1.00972	0.937413	1.15018
ASPA ENSG00000108381	0.809516	1.04251	0.885599	0.918399	1.31732	1.07904	0.641875	1.24826	0.894523	0.844162
ASPDH ENSG00000204653	0.929333	0.902637	0.873515	1.05375	0.849174	0.717196	0.99372	0.882022	0.924214	1.19527
ASPG ENSG00000166183	0.845755	0.989443	0.937986	1.21257	1.10073	0.928174	0.981775	1.08477	1.03939	1.03998
ASPH ENSG00000198363	0.97415	1.25555	0.973113	1.05193	0.952422	0.811927	0.862376	0.967633	0.984323	0.996191
ASPHD1 ENSG00000174939	1.10283	1.06246	0.834722	1.05578	0.882774	1.16897	1.06816	1.06838	1.06094	0.757473
ASPHD2 ENSG00000128203	0.984186	0.8682	1.04532	0.924019	0.862765	0.791443	1.29508	0.994153	1.09744	1.43483
ASPM ENSG00000066279	0.918485	1.07494	0.970049	0.800308	1.28031	0.690117	1.00717	1.14641	1.0423	0.871495
ASPN ENSG00000106819	1.15785	1.04164	0.887899	0.939625	1.05075	1.36816	1.22335	1.54572	0.960667	0.943739
ASPRV1 ENSG00000244617	0.988103	0.97054	1.06857	1.11881	1.33625	1.17467	1.02928	1.13626	0.89868	0.688885
ASPSCR1 ENSG00000169696	0.810397	0.904982	1.04746	0.980702	0.984157	1.1163	1.00079	0.653894	1.42975	1.08779
ASRGL1 ENSG00000162174	0.894171	0.933508	1.18078	0.864922	1.1027	0.929076	1.20718	0.889484	1.14525	0.914888
ASS1 ENSG00000130707	0.595696	1.01655	1.10744	1.05742	0.756769	0.979806	0.820544	1.07369	0.643302	0.928882
ASTE1 ENSG00000034533	1.05109	1.13619	1.01482	1.13216	0.899129	0.860488	1.08895	1.12953	0.794344	1.18352
ASTN1 ENSG00000152092	1.04085	0.746474	1.17255	0.914187	1.1005	0.897211	1.10982	0.766848	0.898897	1.06145
ASTN2 ENSG00000148219	0.980318	1.49035	0.682901	0.98157	0.982139	1.06758	1.19879	0.944203	0.99305	1.1755
ASUN ENSG00000064102	1.36612	0.975049	0.959713	0.92744	0.83988	1.21479	0.999238	1.04982	0.965584	0.947964
ASXL1 ENSG00000171456	1.07411	0.848142	1.035	0.957334	1.23269	0.81196	1.11743	0.944159	1.02578	1.24092
ASXL2 ENSG00000143970	1.07302	1.04643	1.24188	0.881838	0.86432	1.21418	0.883523	1.00241	0.979555	0.994851
ASXL3 ENSG00000141431	1.02456	0.953315	1.1555	1.06906	1.08636	1.06638	1.03811	1.04007	0.956735	1.1277
ASZ1 ENSG00000154438	1.07029	1.31158	1.08269	1.09014	0.829591	0.9859	0.865871	0.761495	1.17317	0.897106
ATAD1 ENSG00000138138	0.972841	0.934074	0.739626	0.966331	1.17226	1.01571	1.21077	1.01293	0.920942	1.26734
ATAD2 ENSG00000156802	1.13232	1.09429	0.810814	1.14783	0.843823	1.09464	0.847124	0.99474	0.920253	1.03417
ATAD2B ENSG00000119778	0.97577	1.22113	0.939004	0.975182	1.15121	0.939423	0.871746	0.986911	1.14354	0.964796
ATAD3A ENSG00000197785	0.99643	1.31822	0.912784	1.3706	1.35258	0.918703	1.14574	0.975623	0.899979	0.820532
ATAD3B ENSG00000160072	0.722429	0.968959	1.10247	0.692469	0.831468	0.977725	0.851843	0.851066	1.02536	1.02897
ATAD3C ENSG00000215915	1.21472	1.04093	0.967337	0.892539	1.31673	0.913566	1.00563	0.783036	1.23511	1.22667
ATAD5 ENSG00000176208	0.885688	1.06658	0.939329	0.994307	0.950152	0.909227	1.10633	1.09248	0.987924	0.982512
ATAT1 ENSG00000137343	1.01359	0.655096	0.591638	0.921882	0.92067	1.02619	0.909204	1.13747	1.12931	0.95593
ATCAY ENSG00000167654	0.855636	1.30839	1.07931	0.83755	0.851559	0.772883	1.02372	0.985673	0.953416	0.839274
ATE1 ENSG00000107669	1.14808	1.21921	1.23187	0.847701	1.00849	1.09773	0.966272	0.884271	0.927035	1.00075
ATF1 ENSG00000123268	1.20928	0.965026	0.831873	1.06184	1.18163	0.850474	0.789489	0.939998	1.26284	1.00573
ATF2 ENSG00000115966	0.92101	0.944263	1.10223	1.01694	1.17974	0.91397	0.958134	1.16249	1.05061	0.850234
ATF3 ENSG00000162772	0.954679	0.718512	1.42297	0.829418	0.939575	0.578075	1.50462	1.01644	0.463619	1.01246
ATF4 ENSG00000128272	1.11945	1.0158	1.13121	0.993049	0.96505	1.3662	0.89306	1.18905	1.0722	0.61355
ATF5 ENSG00000169136	0.927059	0.745069	1.2083	0.908464	1.15778	1.20622	1.0862	0.880085	0.782241	0.82477
ATF6 ENSG00000118217	0.828497	1.06259	0.88846	1.14137	0.643565	0.843621	0.845234	0.883469	1.07139	1.08826
ATF6B ENSG00000213676	1.08094	1.01347	1.21267	0.817491	1.0362	0.851384	0.97135	0.952652	1.13758	1.167
ATF7 ENSG00000170653	0.898702	0.921653	0.95209	0.813784	1.08812	0.944244	0.714135	0.827097	0.912921	1.18798
ATF7IP ENSG00000171681	1.22157	1.03951	1.11707	1.06634	0.842562	1.03256	0.95816	1.07917	1.00484	1.14662
ATF7IP2 ENSG00000166669	0.975044	0.885711	1.11028	0.961643	1.0501	0.775014	0.796056	1.02689	0.83391	1.03458
ATG10 ENSG00000152348	0.741078	1.00337	0.817814	1.06954	0.807023	1.12814	1.02559	1.35813	0.859318	0.899386
ATG101 ENSG00000123395	0.757631	0.814434	1.02423	1.22712	0.966143	0.88313	0.917523	1.47485	1.0346	1.09361
ATG12 ENSG00000145782	0.978562	1.04128	1.19793	0.709227	0.932394	0.914986	0.976056	0.962144	1.0052	1.09498
ATG13 ENSG00000175224	0.895591	0.98789	0.888281	0.822542	0.718855	1.01562	1.14747	0.79532	0.708807	0.962871
ATG14 ENSG00000126775	1.08982	1.15211	0.858512	0.964294	0.94716	0.835809	0.881988	1.15877	0.913138	0.750857
ATG16L1 ENSG00000085978	1.08833	1.11524	0.81703	0.864239	0.658883	1.10704	1.03503	1.22277	1.06407	0.895809
ATG16L2 ENSG00000168010	0.950431	0.881089	1.23634	0.90663	1.2044	0.99878	1.12626	1.13417	0.819051	0.94744
ATG2A ENSG00000110046	0.848959	0.594246	1.06835	0.957746	1.04089	0.98819	0.773007	1.12777	1.00757	0.859824
ATG2B ENSG00000066739	1.33443	0.964077	0.931828	1.13667	0.835037	0.842813	1.02621	1.10776	0.883767	1.20611
ATG3 ENSG00000144848	0.914098	0.812962	0.842557	1.07105	1.16615	1.01721	1.15655	1.09234	0.906594	0.783728
ATG4A ENSG00000101844	0.703296	0.867584	0.907124	0.972366	0.762313	1.17582	0.818351	0.748582	1.07569	1.13775
ATG4B ENSG00000168397	1.30954	0.839707	0.650328	0.901359	0.88948	0.80694	1.09751	0.88908	0.985209	1.20266
ATG4C ENSG00000125703	0.796627	0.716716	1.15771	1.15961	0.99536	0.978718	1.19319	1.01074	0.859185	0.863702
ATG4D ENSG00000130734	0.843739	0.90369	1.02977	1.21976	1.06047	0.832804	1.2394	0.958117	0.99169	1.05869
ATG5 ENSG00000057663	0.815951	1.20355	1.24597	0.844148	0.899063	1.29173	1.10031	1.01198	0.988806	0.873591
ATG7 ENSG00000197548	1.02913	0.935093	0.894624	1.26895	1.01208	0.952749	1.03852	0.847595	0.795392	0.873827
ATG9A ENSG00000198925	1.01338	1.20239	0.67501	0.66986	0.876531	0.850929	0.918792	0.879227	0.997996	1.07272
ATG9B ENSG00000181652	1.20358	1.03779	0.828265	0.817237	0.925047	1.14472	1.14383	1.18886	1.00541	0.983388
ATHL1 ENSG00000142102	1.00251	0.740727	1.09456	1.09321	1.01124	1.31804	0.708707	1.08542	1.19514	1.21415
ATIC ENSG00000138363	1.09992	0.761066	0.913353	1.07712	1.19864	0.863738	0.871122	1.00021	0.788921	0.926292
ATL1 ENSG00000198513	1.15239	0.885669	0.856124	0.843707	0.772935	0.952335	1.01334	0.974006	0.926034	1.09854
ATL2 ENSG00000119787	1.32373	0.776962	1.18895	1.2595	1.21635	0.819344	1.18467	0.959435	0.926439	0.951362
ATL3 ENSG00000184743	0.885605	0.834107	0.91491	1.11049	0.911774	0.983421	0.896115	1.17242	1.17256	0.803641
ATM ENSG00000149311	0.879038	0.978087	1.08119	0.984432	1.20516	0.917346	1.06118	1.05845	1.13121	1.35707
ATMIN ENSG00000166454	0.92695	1.30263	1.0096	1.11277	1.1395	1.09369	1.17668	0.948177	1.28041	1.20125
ATN1 ENSG00000111676	0.888356	0.776916	1.14576	0.759524	1.0066	1.16461	1.14655	0.971799	1.09195	0.755264
ATOH1 ENSG00000172238	1.1128	1.09325	1.13452	1.23715	0.814513	1.12242	1.14171	0.986602	0.812443	0.912358
ATOH7 ENSG00000179774	0.927568	0.923918	0.809107	1.08173	1.0231	1.0687	1.23463	1.19166	1.01931	1.20795
ATOH8 ENSG00000168874	0.755063	1.0835	1.17542	1.16382	1.00522	0.868494	1.24116	0.846211	1.0298	0.739509
ATOX1 ENSG00000177556	0.814227	0.774045	1.52459	1.65382	0.836147	0.9468	1.10615	0.678742	0.943683	1.07945
ATP10A ENSG00000206190	0.893991	1.06833	0.879625	0.718528	1.26275	0.832586	0.732032	0.978808	0.963305	0.731396
ATP10B ENSG00000118322	0.95786	0.884855	1.04372	0.852079	0.986504	1.0632	0.942704	1.1295	0.857284	1.19053
ATP10D ENSG00000145246	0.932946	1.11875	0.994615	0.776011	1.16193	0.947368	0.927725	0.779553	0.791995	0.726374
ATP11A ENSG00000068650	0.939983	1.1511	0.946725	0.818869	0.898184	1.13242	1.22545	0.796153	0.931913	0.987217
ATP11B ENSG00000058063	1.08913	0.803157	1.21125	1.11303	0.952614	1.0161	0.85665	1.23895	0.872432	1.13895
ATP11C ENSG00000101974	1.10421	0.996011	0.93937	0.862134	0.861075	0.75703	0.814041	0.994519	0.900642	1.20944
ATP12A ENSG00000075673	0.805517	1.24013	0.902733	0.707511	0.776069	0.994026	0.856825	1.02539	0.908612	0.967008
ATP13A1 ENSG00000105726	1.40859	0.7956	1.0441	0.704805	1.34057	1.12713	0.709769	1.00764	0.814473	1.21468
ATP13A2 ENSG00000159363	1.1808	1.07528	0.882071	0.966795	0.729719	0.850214	1.02207	0.886517	0.854783	1.06227
ATP13A3 ENSG00000133657	1.00791	0.984267	1.00543	0.973907	1.47887	1.05854	1.34609	0.977078	0.931962	0.692048
ATP13A4 ENSG00000127249	1.03847	0.917812	0.926335	0.877454	0.908157	1.01692	1.04885	1.27937	0.880606	0.879964
ATP13A5 ENSG00000187527	1.13424	1.0472	0.967668	1.07344	0.86063	1.0976	0.937719	0.688571	1.03967	0.986702
ATP1A1 ENSG00000163399	1.05932	0.846551	0.674825	1.1732	0.789867	0.84122	0.581829	1.14224	0.833458	1.53154
ATP1A2 ENSG00000018625	1.06766	1.02735	1.10528	0.962598	1.06938	1.00883	1.01905	0.984193	0.945862	0.887417
ATP1A3 ENSG00000105409	0.927018	0.665976	1.25719	0.859584	0.984141	0.888956	0.683333	1.08418	0.722872	1.03257
ATP1A4 ENSG00000132681	1.00346	1.10144	0.945558	1.14628	0.805121	1.02519	1.07496	0.700847	0.944063	1.00493
ATP1B1 ENSG00000143153	0.963283	0.992428	0.848882	1.07361	1.12708	0.90638	0.776321	1.01484	1.28194	0.853802
ATP1B2 ENSG00000129244	0.969605	1.0966	0.908154	1.0018	1.16921	0.723051	1.21959	0.869995	1.05293	1.23385
ATP1B3 ENSG00000069849	0.932569	0.900079	1.09932	1.14663	1.30811	1.14887	1.06516	1.10506	0.92108	0.957514
ATP1B4 ENSG00000101892	0.846669	0.769244	0.849674	1.19217	1.16772	0.798947	1.05985	0.933136	0.841788	0.969475
ATP23 ENSG00000166896	0.880654	1.02379	1.02597	1.02232	1.44958	1.05382	1.12604	0.928217	0.976614	0.808513
ATP2A1 ENSG00000196296	0.952611	1.17374	0.799393	1.07295	1.05007	0.83705	1.11656	0.842584	0.857263	1.17173
ATP2A2 ENSG00000174437	0.937536	1.17008	1.39533	1.24341	1.02949	0.632564	1.21757	0.68758	1.2161	0.895561
ATP2A3 ENSG00000074370	0.820423	0.940742	0.651896	0.820491	1.23383	0.986113	1.04878	0.667172	1.3269	0.869169
ATP2B1 ENSG00000070961	0.936853	1.08057	0.685008	1.12342	0.774918	0.818495	0.871488	1.1344	1.08154	0.784022
ATP2B2 ENSG00000157087	0.877112	0.973859	1.03286	0.900297	0.911488	1.09555	0.928771	0.94817	1.21357	1.20552
ATP2B3 ENSG00000067842	1.02295	0.850157	1.25367	0.825965	0.963834	0.758355	0.884917	0.938904	0.706899	0.832822
ATP2B4 ENSG00000058668	1.17206	0.908214	0.877703	0.959192	1.0872	0.982141	1.10166	1.09971	0.91419	1.10249
ATP2C1 ENSG00000017260	0.815062	0.964177	1.21677	0.888092	0.894388	1.02352	0.867176	0.875597	0.959457	1.01505
ATP2C2 ENSG00000064270	1.2201	1.0877	1.02496	1.01071	0.850141	1.08338	1.27386	1.06755	0.875621	0.794556
ATP4A ENSG00000105675	1.32369	1.08608	0.995485	0.778049	0.899305	0.990489	0.925259	0.834552	0.894019	1.15146
ATP4B ENSG00000186009	0.902199	1.15871	1.20224	0.858205	0.884448	1.28014	1.03273	1.04829	1.12661	0.73316
ATP5J2-PTCD1 ENSG00000248919	0.952958	0.978842	1.16818	0.896661	0.949399	0.839969	0.827465	0.972304	1.17159	1.06673
ATP5SL ENSG00000105341	0.91144	1.01191	0.763054	1.43308	0.864051	0.974765	1.03876	1.0115	1.03111	0.831751
ATP6AP1 ENSG00000071553	1.14129	0.961818	0.849042	1.32752	0.828564	0.898071	1.24565	0.86939	0.775725	1.28047
ATP6AP1L ENSG00000205464	1.0771	1.13281	0.867867	1.12359	0.947416	1.02378	0.797293	1.03219	0.971192	0.726921
ATP6AP2 ENSG00000182220	0.898274	1.32214	1.08513	1.13109	0.993382	1.02914	0.892638	1.26232	0.908974	0.948529
ATP6V0A1 ENSG00000033627	1.49841	1.00443	1.18459	0.888266	1.09455	0.926975	1.36108	1.24872	1.05292	0.66108
ATP6V0A2 ENSG00000185344	1.17361	1.23194	0.794724	0.843094	1.06166	0.939133	0.856966	0.839694	0.877126	0.871292
ATP6V0A4 ENSG00000105929	0.979459	0.978903	0.936026	0.901727	0.718112	0.990179	1.07987	1.3692	0.87892	1.08597
ATP6V0B ENSG00000117410	0.966206	1.16419	0.900258	1.09387	1.02655	0.744157	0.815704	0.817569	1.0995	1.26936
ATP6V0C ENSG00000185883	0.934592	0.856958	1.1278	0.971915	0.690643	0.901949	0.940079	1.10925	0.834365	1.0807
ATP6V0D1 ENSG00000159720	1.41818	0.93503	0.995606	1.13915	0.715984	0.949053	0.847248	0.877376	0.930409	0.779291
ATP6V0D2 ENSG00000147614	0.841903	0.844606	0.915496	1.28088	1.00307	0.990577	1.09674	0.988977	1.18115	1.13838
ATP6V0E1 ENSG00000113732	1.00938	1.03232	0.939291	1.26064	1.07796	0.867816	0.974676	1.1408	1.16377	0.865231
ATP6V0E2 ENSG00000171130	1.26779	0.839661	0.875205	1.32403	0.773974	1.00277	1.24324	1.17051	0.85088	1.17542
ATP6V1A ENSG00000114573	0.875439	0.885508	1.16258	1.14093	1.12668	1.2649	1.05275	1.20672	0.855714	1.1336
ATP6V1B1 ENSG00000116039	1.00528	1.18248	1.18736	0.974534	0.896975	0.862892	0.894439	0.969983	0.95342	0.972847
ATP6V1B2 ENSG00000147416	1.04981	1.13272	0.950844	1.10916	0.881275	0.988855	1.11487	1.06608	0.959371	0.772982
ATP6V1C1 ENSG00000155097	0.955404	0.761711	1.2139	0.57274	0.954693	1.11288	1.17969	0.914785	1.04032	0.998863
ATP6V1C2 ENSG00000143882	1.28054	1.22091	1.32549	0.987121	1.5631	0.893194	0.985112	1.2608	1.33087	1.11531
ATP6V1D ENSG00000100554	1.13705	0.899624	1.09636	1.12493	1.11192	0.769608	0.758748	1.08937	0.996195	1.16204
ATP6V1E1 ENSG00000131100	0.940092	0.950926	0.94476	1.08743	1.41848	1.25169	0.816411	1.10431	0.755921	1.174
ATP6V1E2 ENSG00000250565	0.982706	1.41466	1.01848	1.06704	1.06327	0.999915	0.980901	1.04376	0.737042	0.832812
ATP6V1F ENSG00000128524	1.13011	0.809666	0.951727	1.09056	1.10262	0.820107	0.92526	0.919763	1.27458	0.816853
ATP6V1G1 ENSG00000136888	1.04517	0.931805	0.964013	0.768056	0.992932	0.997944	0.98855	0.798545	1.13445	1.05262
ATP6V1G2 ENSG00000213760	1.0804	1.11588	0.739675	0.893515	0.958461	0.949269	0.900555	0.748639	0.9137	1.08176
ATP6V1G3 ENSG00000151418	1.22759	1.00507	1.13201	1.26583	0.94422	0.824547	0.864383	1.17965	1.10742	0.938098
ATP6V1H ENSG00000047249	0.979088	1.12919	0.865518	1.0631	0.625174	1.01924	1.05923	1.05536	0.993691	0.87169
ATP7A ENSG00000165240	0.988826	1.02134	1.07902	0.878741	1.18483	1.04345	0.842062	1.22415	0.804021	0.97483
ATP7B ENSG00000123191	1.04588	0.967762	1.18747	1.19318	0.791753	0.753022	0.886687	1.01547	1.29141	1.02465
ATP8A1 ENSG00000124406	1.35904	0.982477	0.795919	0.963507	0.814227	0.869933	1.0499	1.00551	1.0591	1.10267
ATP8A2 ENSG00000132932	0.976174	0.903591	1.06417	0.891345	0.92906	0.961074	0.661435	0.834137	1.15615	1.05384
ATP8B1 ENSG00000081923	0.940211	0.835943	1.12763	1.02604	1.05173	1.15759	0.899296	0.874412	0.975407	1.08313
ATP8B2 ENSG00000143515	1.10638	0.904587	1.36576	0.761711	1.13128	0.994688	1.10299	0.821426	0.765007	0.993979
ATP8B3 ENSG00000130270	0.719807	1.15226	0.962505	0.953834	0.612968	1.13264	0.912972	1.04347	1.00202	0.778603
ATP8B4 ENSG00000104043	0.912989	0.745415	0.811093	1.12952	0.911803	1.0467	0.898523	1.18014	0.878095	0.799256
ATP9A ENSG00000054793	0.857	1.05114	0.605386	0.942054	0.926248	0.8151	0.997299	1.23105	0.976714	0.807626
ATP9B ENSG00000166377	1.03955	1.02664	1.11017	0.936339	0.92267	1.16352	1.15004	1.119	0.801049	0.939707
ATPIF1 ENSG00000130770	0.838967	0.833362	1.02054	0.949608	0.845494	1.44154	0.993772	1.06188	0.943079	1.07146
ATR ENSG00000175054	1.3019	1.01197	1.15964	1.01612	0.772246	1.30768	0.689956	0.887367	1.02937	1.05217
ATRAID ENSG00000138085	0.855173	1.14617	1.26935	0.965301	0.996593	0.942501	0.945787	0.980176	1.09541	0.838586
ATRIP ENSG00000164053	1.00774	1.02322	0.910617	1.11646	0.992035	0.948161	1.13397	0.70274	1.10891	0.96079
ATRIP ENSG00000282827	0.813848	1.13819	1.08205	1.13875	1.03953	0.960014	0.847378	0.963684	1.04167	0.773574
ATRN ENSG00000088812	1.44221	0.898793	0.961062	0.673722	0.839925	0.944401	1.0568	1.07096	0.64243	0.719753
ATRNL1 ENSG00000107518	1.07285	0.966055	0.907823	0.863597	0.817438	1.06109	1.06781	0.901915	0.976541	1.08146
ATRX ENSG00000085224	1.00596	1.39377	1.02306	1.24766	0.907331	1.16597	1.01776	1.03191	1.17325	1.24876
ATXN1 ENSG00000124788	0.928402	1.22297	0.815375	1.14722	1.10411	1.00996	0.782662	0.899528	1.19726	1.22125
ATXN10 ENSG00000130638	1.04986	1.22191	0.727034	1.19885	1.42638	1.02452	0.786503	1.05492	1.02148	1.10594
ATXN1L ENSG00000224470	1.03781	1.08524	0.970123	1.23029	1.07008	1.13885	0.955562	0.92183	0.792955	0.917603
ATXN2 ENSG00000204842	1.0096	1.16056	1.07403	1.12897	0.902135	0.926706	0.921842	0.930459	1.01537	1.50625
ATXN2L ENSG00000168488	1.00543	0.955639	1.35406	0.696413	1.29072	1.24187	0.940442	0.955101	1.02967	1.05064
ATXN3 ENSG00000066427	1.00037	1.15184	1.10103	0.892533	1.15857	1.02922	0.9508	0.859028	0.965189	1.22717
ATXN3L ENSG00000123594	0.755402	0.957885	0.799634	1.20156	0.815267	1.44131	1.01734	0.569827	0.93368	1.31049
ATXN7 ENSG00000163635	1.02644	1.0906	1.06526	0.900212	1.24531	0.934356	0.967133	1.0329	0.985333	1.13873
ATXN7L1 ENSG00000146776	0.928101	1.11492	1.11284	0.852078	0.85593	1.33045	1.07414	0.999814	0.87964	1.16387
ATXN7L2 ENSG00000162650	1.14255	1.05883	1.08544	1.08858	1.04242	1.00891	0.951441	0.938922	1.07311	0.827286
ATXN7L3 ENSG00000087152	0.918675	1.41434	0.980802	1.05468	0.859415	0.990289	0.974034	0.910834	0.795086	0.654531
ATXN7L3B ENSG00000253719	1.17867	1.0082	0.934127	1.18752	1.20431	0.757406	0.874484	1.26579	0.873273	0.831433
AUH ENSG00000148090	0.919857	1.14446	0.895059	1.0513	1.16437	0.880883	1.14175	1.30186	1.00174	1.22858
AUNIP ENSG00000127423	1.13157	1.23074	0.90134	1.42803	0.917071	1.00561	0.977911	0.92708	1.05849	0.774206
AUP1 ENSG00000115307	0.99414	0.917968	0.960354	1.26919	0.902099	0.967537	0.854244	0.988564	0.995022	0.866242
AURKA ENSG00000087586	1.03978	1.04278	1.21584	1.04622	0.810918	0.990007	0.812072	1.13315	0.862462	1.07117
AURKAIP1 ENSG00000175756	0.631197	0.926238	1.14921	1.23724	1.2554	0.857417	0.675477	0.750493	1.0845	1.09037
AURKB ENSG00000178999	1.0538	1.04737	0.870294	1.15566	1.06203	1.18877	0.968886	1.12586	0.872172	1.05314
AURKC ENSG00000105146	1.05803	1.09381	1.0865	0.971604	1.03966	1.22596	0.959762	1.09528	0.911551	1.04709
AUTS2 ENSG00000158321	1.09303	1.00022	0.745896	1.04972	0.872643	0.9904	1.11704	0.755676	0.801597	1.07269
AVEN ENSG00000169857	0.874761	1.07683	0.90879	0.727363	1.00954	1.38058	1.19168	0.971603	0.806757	0.862868
AVIL ENSG00000135407	0.874686	0.847076	0.794321	1.2409	1.20192	0.994526	1.32664	1.24942	0.955204	0.989567
AVL9 ENSG00000105778	1.11903	1.05778	0.933521	1.05578	1.03607	1.12838	0.929164	0.846498	1.01938	0.895814
AVP ENSG00000101200	0.941886	0.888353	1.02165	1.04153	0.987063	0.924407	1.08027	0.984939	0.977246	0.860971
AVPI1 ENSG00000119986	0.962671	1.0611	0.871724	1.12806	0.978387	0.916203	0.821996	0.693756	1.14894	0.922942
AVPR1A ENSG00000166148	0.865865	0.960049	0.909214	1.15178	0.991648	0.949598	0.926433	0.713371	1.09988	0.977103
AVPR1B ENSG00000198049	0.936201	1.27052	1.13776	0.93634	0.900361	0.933784	1.05527	0.954753	1.11061	0.927824
AVPR2 ENSG00000126895	1.05305	0.844197	0.884276	0.9709	1.09485	0.805296	1.06052	0.886454	0.765678	1.01473
AXDND1 ENSG00000162779	0.876201	0.908794	1.02603	0.824136	0.797644	1.12774	1.04209	1.04219	0.948318	0.980392
AXIN1 ENSG00000103126	0.940328	0.851841	1.08934	0.998076	1.14513	1.26278	1.22086	1.22175	0.720212	0.969673
AXIN2 ENSG00000168646	0.933096	1.03543	1.34455	0.804801	0.877131	1.10831	0.958308	1.12942	1.31768	0.96411
AXL ENSG00000167601	0.931063	0.83412	0.927291	0.928307	1.0367	0.985973	1.13787	1.27475	0.655094	1.00892
AZGP1 ENSG00000160862	0.839475	0.787306	1.42769	1.80522	0.371065	0.727713	0.967844	1.17071	0.825072	1.6098
AZI2 ENSG00000163512	1.02408	1.2969	0.84211	0.847231	0.919496	1.02752	0.915041	1.37313	0.950722	1.29352
AZIN1 ENSG00000155096	1.14602	1.19527	0.84548	0.998615	1.29669	1.18375	0.85293	0.840145	1.20858	0.753851
AZIN2 ENSG00000142920	1.34115	1.25752	1.03489	1.2449	1.04033	0.760601	0.932406	0.784307	1.19127	1.00252
AZU1 ENSG00000172232	0.773766	0.974424	0.744868	0.75486	1.15236	0.993619	0.93607	1.34408	0.993389	0.834862
B2M ENSG00000166710	0.944361	1.15395	0.786209	1.16127	0.68311	0.759955	0.8331	0.652567	1.53564	1.177
B3GALNT1 ENSG00000169255	0.95288	0.938793	1.25868	0.934225	1.37213	0.973036	1.09386	1.19726	1.18405	1.22052
B3GALNT2 ENSG00000162885	0.863143	0.830905	0.910493	1.3548	1.0661	0.733639	0.918225	0.74056	1.05092	0.979269
B3GALT1 ENSG00000172318	1.0835	0.958014	1.06361	1.12071	1.21076	0.922653	1.03086	0.962218	0.869942	1.03431
B3GALT2 ENSG00000162630	0.809382	1.01721	1.08351	0.925228	0.924968	0.949681	0.993509	0.960943	0.983366	1.13916
B3GALT4 ENSG00000235863	0.76973	0.758311	0.816469	0.878544	0.866106	0.949298	0.826423	0.819881	1.11378	0.787308
B3GALT5 ENSG00000183778	1.18576	1.15996	1.01673	0.950727	0.877473	0.957453	1.03715	0.89924	1.05682	1.24531
B3GALT6 ENSG00000176022	0.935529	1.33683	1.14194	0.917039	1.0731	1.10653	0.755376	1.01989	0.953279	0.995026
B3GAT1 ENSG00000109956	0.976041	1.25616	1.03885	0.921219	0.950153	0.903907	0.820462	0.92493	0.936009	0.858982
B3GAT2 ENSG00000112309	0.689531	1.39111	1.08345	1.18928	1.19666	1.09148	0.773285	0.861657	1.06382	0.839835
B3GAT3 ENSG00000149541	1.00673	0.763832	0.846431	0.835022	0.923088	1.03921	1.14196	1.0586	1.08619	0.912688
B3GLCT ENSG00000187676	1.00738	0.999012	1.05047	1.15164	0.969328	0.905707	1.2742	1.0101	0.872256	0.732897
B3GNT2 ENSG00000170340	0.81529	1.09213	1.26525	0.999432	1.20293	1.132	0.852649	1.01559	0.869853	1.07567
B3GNT3 ENSG00000179913	0.876846	1.32296	0.95996	1.26071	0.814871	1.08227	0.890652	1.07757	0.903328	1.09147
B3GNT4 ENSG00000176383	0.796403	1.20756	0.884201	1.00032	1.04262	0.965937	1.07438	1.02885	0.783167	0.927064
B3GNT5 ENSG00000176597	0.97705	1.29037	1.03288	1.22544	1.05313	1.31593	0.888426	1.16357	1.08605	0.713251
B3GNT6 ENSG00000198488	0.997649	1.15177	0.909949	1.12526	0.946582	1.01883	1.26722	1.25311	0.694791	1.00837
B3GNT7 ENSG00000156966	1.05804	0.935908	1.14373	1.11421	0.983809	1.14349	0.848941	1.12774	0.968597	1.02564
B3GNT8 ENSG00000177191	0.819101	1.02674	0.877188	0.993805	0.86904	0.84997	0.996106	1.02025	1.15902	0.868237
B3GNT9 ENSG00000237172	0.903173	1.1465	1.1503	0.948642	1.11202	0.937009	0.858637	1.12526	1.15747	0.816294
B3GNTL1 ENSG00000175711	0.770345	0.908063	1.42741	1.18958	1.25519	1.15317	0.90851	1.13065	1.01872	1.01418
B4GALNT1 ENSG00000135454	1.06459	1.02962	0.610069	0.901852	0.97142	0.836749	0.851699	0.827626	1.2246	0.790019
B4GALNT2 ENSG00000167080	1.18424	0.913679	1.03929	1.33204	0.726667	0.935341	1.06247	0.937862	0.83444	1.14153
B4GALNT3 ENSG00000139044	1.11006	1.01185	0.787534	0.807909	0.826154	0.705526	0.92943	0.939632	0.881612	1.22695
B4GALNT4 ENSG00000182272	0.974375	0.833036	1.14361	1.00327	1.12674	1.03028	1.04508	0.849091	0.924959	1.09047
B4GALT1 ENSG00000086062	0.742771	1.27257	1.11358	1.23725	0.819279	0.954619	0.877005	0.968766	0.948538	1.14017
B4GALT2 ENSG00000117411	0.973287	0.883475	1.34157	0.932062	0.83686	1.12113	1.15853	0.867314	1.10771	0.832196
B4GALT3 ENSG00000158850	0.959963	1.06686	0.99148	0.828416	0.617864	0.758101	1.32659	1.17999	1.183	1.09809
B4GALT4 ENSG00000121578	0.922582	1.01957	0.884639	0.857762	0.867453	0.966193	0.866483	0.909127	1.08793	0.844319
B4GALT5 ENSG00000158470	1.23169	1.07251	0.966686	0.959735	1.0103	1.28593	1.00504	0.99855	0.857465	0.883014
B4GALT6 ENSG00000118276	0.969033	1.19478	0.852026	0.910854	0.920756	0.735781	0.737132	0.933463	1.00991	1.13889
B4GALT7 ENSG00000027847	1.39427	0.78001	1.01097	1.05103	0.974763	1.16908	1.09832	1.10369	1.07554	1.354
B4GAT1 ENSG00000174684	1.08209	0.79355	1.03509	1.14504	0.885702	0.818393	1.06231	1.3947	0.921592	0.811429
B9D1 ENSG00000108641	0.945566	0.892104	0.957553	0.780803	0.717656	0.873448	0.923783	0.84213	0.821196	1.05844
B9D2 ENSG00000123810	1.0446	0.93848	1.03226	0.858683	0.930024	1.15073	1.01995	0.757611	0.923527	1.06065
BAALC ENSG00000164929	0.991573	0.850369	0.897692	1.0802	1.04161	1.13609	0.632373	1.11592	1.14799	1.09622
BAAT ENSG00000136881	0.919408	1.07307	0.923304	0.814604	0.947516	0.950737	1.12485	0.892042	1.04621	1.32355
BABAM1 ENSG00000105393	1.21925	0.873462	0.983473	0.994108	0.972557	1.16668	0.913696	1.02393	0.936875	0.975311
BACE1 ENSG00000186318	1.10232	0.807625	1.07727	0.904162	0.948523	0.733811	0.98458	0.839698	0.914571	1.08733
BACE2 ENSG00000182240	0.747977	1.14812	1.26871	1.39531	0.968241	1.15827	1.03213	1.00685	0.748073	0.626652
BACH1 ENSG00000156273	0.9822	1.22199	1.07143	0.825947	1.04603	1.19873	1.16139	0.931303	0.886782	0.888639
BACH2 ENSG00000112182	0.755138	0.949093	0.901104	0.90883	0.975774	0.9757	1.1238	1.12111	1.02357	0.95687
BAD ENSG00000002330	0.957001	1.04446	1.11926	1.53531	1.16708	1.09126	1.1297	0.818223	0.967017	1.02526
BAG1 ENSG00000107262	0.851054	0.925547	1.01639	1.01402	1.1966	1.13377	0.932949	1.17473	0.993621	0.772043
BAG2 ENSG00000112208	1.02341	0.959443	0.850713	1.09096	1.16516	0.967702	1.08054	0.987291	1.13636	0.950532
BAG3 ENSG00000151929	1.32051	0.729224	1.04453	1.11846	1.18048	1.13373	0.915438	0.905045	0.894578	1.09118
BAG4 ENSG00000156735	0.995979	0.828458	1.29947	0.908834	1.4017	1.05009	0.951617	1.13884	0.795499	0.996789
BAG5 ENSG00000166170	1.05051	0.738687	1.0692	1.09719	1.17967	0.941264	1.02836	1.32881	0.826619	0.777993
BAG6 ENSG00000204463	1.06849	1.01124	0.945385	1.13321	1.07188	1.04223	0.919287	0.715609	1.07629	1.18983
BAHCC1 ENSG00000266074	0.84815	1.19927	1.01715	0.810204	1.25379	1.02845	0.664552	0.840265	1.0812	1.02605
BAHD1 ENSG00000140320	1.09111	0.824717	0.952352	1.1281	0.963099	1.12016	1.37206	0.67415	0.795138	0.838302
BAIAP2 ENSG00000175866	1.15354	0.977322	1.12916	1.1854	0.900491	1.24279	1.04354	1.00058	0.835375	1.16249
BAIAP2L1 ENSG00000006453	1.16365	0.881327	1.04512	0.880824	0.908168	1.14154	1.06127	1.17334	1.0986	1.07764
BAIAP2L2 ENSG00000128298	1.0489	0.820273	0.814984	1.5109	1.07565	0.870505	0.752928	1.12019	0.931661	1.15773
BAIAP3 ENSG00000007516	1.02007	0.895147	1.2072	0.937252	1.15144	1.19911	0.909371	0.941945	1.03626	0.995078
BAK1 ENSG00000030110	1.07979	1.04182	0.727619	0.953742	1.11924	1.10836	0.930293	0.843952	1.53325	1.19858
BAMBI ENSG00000095739	0.919865	1.01581	0.963511	0.932434	0.922032	1.16934	0.938757	1.052	1.09075	1.16264
BANF1 ENSG00000175334	1.12444	0.809671	0.940372	1.27749	1.07437	0.95512	1.00388	0.835123	1.29534	1.07504
BANF2 ENSG00000125888	0.77655	0.958878	1.00057	0.974286	1.07387	0.953088	0.930323	1.0244	0.83658	1.01619
BANK1 ENSG00000153064	1.07103	1.15139	1.04893	0.846918	1.13066	1.00609	0.679064	1.06957	0.969365	1.10695
BANP ENSG00000172530	1.33968	0.947256	0.849169	1.03719	0.79676	0.959419	1.03383	1.08873	1.35448	1.34771
BAP1 ENSG00000163930	1.00453	0.98557	1.11917	1.1757	0.803675	1.05074	1.05595	0.851664	0.904696	0.909632
BARD1 ENSG00000138376	0.764257	1.00509	1.14173	0.858534	1.00939	0.902516	1.20879	0.988875	0.845493	1.07995
BARHL2 ENSG00000143032	1.07187	0.796506	1.15833	0.794338	1.28056	1.07879	1.04303	1.19589	1.03747	1.00113
BARX1 ENSG00000131668	1.21244	1.10337	1.0578	1.0093	0.801821	0.96772	1.31537	1.03689	0.976368	1.05123
BARX2 ENSG00000043039	0.950959	0.949663	0.934351	1.12696	0.867125	0.81654	1.13131	1.05088	1.01109	0.95955
BASP1 ENSG00000176788	1.14213	0.850527	0.954549	0.940048	1.03631	1.31543	0.887118	0.721235	1.09035	1.08544
BATF ENSG00000156127	1.0871	0.850673	1.1547	0.92814	1.14206	0.930624	1.00249	0.835242	0.892053	1.02109
BATF2 ENSG00000168062	1.02787	1.07287	0.842189	0.855859	1.25064	1.2193	0.938415	1.05611	0.766321	0.966557
BATF3 ENSG00000123685	1.08446	0.85169	1.09453	0.913573	1.15476	0.920473	0.765309	1.14561	1.04201	1.03668
BAX ENSG00000087088	1.26377	0.746468	0.90679	0.81266	1.05923	1.17048	0.928598	0.861459	1.20664	0.959344
BAZ1A ENSG00000198604	0.993931	1.10573	1.26574	1.16412	0.867003	0.921409	1.00591	0.875188	0.948891	1.34087
BAZ1B ENSG00000009954	0.880997	1.04001	1.14129	1.04103	0.992586	0.847327	1.09943	1.01566	0.948131	1.01396
BAZ2A ENSG00000076108	0.952516	0.870166	1.34446	0.886529	0.897191	1.13458	1.13124	0.831566	0.898831	0.568572
BAZ2B ENSG00000123636	0.949266	0.885186	1.0618	1.02193	0.803389	0.912346	0.923452	0.911503	0.770267	1.08543
BBC3 ENSG00000105327	0.952502	0.85392	0.904177	1.02398	0.992561	0.911328	0.845075	0.911228	0.950456	1.08633
BBIP1 ENSG00000214413	1.24354	1.15002	0.876112	0.970886	0.986925	1.17032	1.05418	0.846882	1.05532	0.902106
BBOF1 ENSG00000119636	0.921096	0.779302	0.961215	1.17388	0.912411	1.03219	1.02369	1.19869	1.01673	1.15482
BBOX1 ENSG00000129151	0.88461	1.27597	0.973197	1.03101	0.78266	0.792529	0.983485	0.764019	1.1488	0.724454
BBS1 ENSG00000174483	1.25843	1.29405	1.01099	0.962701	0.997629	0.882913	1.01931	0.996339	0.86907	1.12832
BBS10 ENSG00000179941	0.863893	0.815259	1.38838	1.05629	0.828062	0.796964	1.19231	1.01378	1.11719	1.08578
BBS12 ENSG00000181004	1.07775	0.972124	0.768125	1.09755	1.15106	0.861708	1.02253	0.865038	1.13019	0.976732
BBS2 ENSG00000125124	0.99713	0.928721	0.73299	0.841694	1.00802	0.972325	1.03756	1.00316	1.10826	1.27832
BBS4 ENSG00000140463	1.10631	0.796709	1.12453	1.02427	0.859008	1.11613	1.02828	0.713076	0.997544	1.01789
BBS5 ENSG00000163093	0.918675	1.31016	0.786974	0.865722	1.02507	1.0501	0.898606	0.96585	1.00133	1.35422
BBS7 ENSG00000138686	1.21062	0.948213	1.12513	1.26415	1.10248	0.886081	1.3742	1.08535	1.19707	0.896166
BBS9 ENSG00000122507	0.974441	0.825403	0.793893	0.860231	1.08139	0.925036	1.20496	1.15754	1.3537	0.841992
BBX ENSG00000114439	1.19944	0.898844	0.924306	0.921718	0.948819	0.908011	0.984242	1.13563	0.909317	1.32637
BCAM ENSG00000187244	1.25928	1.23382	0.935234	1.17489	0.624131	1.09408	1.0669	1.01624	1.15118	1.241
BCAN ENSG00000132692	1.07039	0.940696	1.10185	1.13061	0.972386	0.975575	0.794865	0.952661	1.05126	0.866447
BCAP29 ENSG00000075790	0.87181	0.99391	1.02041	0.901912	0.88786	1.04169	1.08796	0.904084	1.10846	0.788999
BCAP31 ENSG00000185825	1.31524	1.27512	0.988989	0.600915	0.838946	1.08238	0.96892	0.815832	1.24241	1.70265
BCAR1 ENSG00000050820	1.54948	0.995238	0.899074	0.806787	1.07576	1.14413	1.09564	1.1818	1.11109	0.783003
BCAR3 ENSG00000137936	1.15388	1.03848	1.05937	1.13274	0.882469	0.851622	0.901287	0.92756	0.816367	0.834852
BCAS1 ENSG00000064787	1.04383	0.92328	1.09803	0.970535	1.15113	0.851157	1.08281	1.17482	1.18949	0.825837
BCAS2 ENSG00000116752	0.893103	1.27569	1.01462	0.915081	0.746215	1.31527	1.10989	1.00016	1.15372	0.960868
BCAS3 ENSG00000141376	1.05717	0.873437	0.815321	1.14273	0.934104	0.848868	1.11534	0.990454	1.18898	1.08197
BCAS4 ENSG00000124243	1.0885	1.16922	1.0018	1.04897	0.910422	0.83108	0.961036	0.710463	0.928873	0.911929
BCAT1 ENSG00000060982	0.932257	1.17027	1.13665	1.07428	1.07458	0.857089	1.03755	0.924563	1.21115	1.00861
BCAT2 ENSG00000105552	0.799673	1.044	1.16392	1.26355	1.14401	0.87829	0.911222	1.07093	1.1031	1.14942
BCCIP ENSG00000107949	1.09279	0.977702	0.741436	1.09715	0.863826	0.91244	1.14072	0.966055	1.13604	0.94918
BCDIN3D ENSG00000186666	0.883844	1.05752	0.837023	0.864023	1.01462	0.899253	1.14707	0.897663	1.29897	1.15497
BCHE ENSG00000114200	1.28745	1.08861	0.824156	0.985233	0.967487	0.912249	1.14801	1.12658	0.824875	1.05585
BCKDHA ENSG00000248098	1.07607	1.05757	0.914919	0.705879	1.19265	0.893859	0.99339	0.858779	0.918482	0.948455
BCKDHB ENSG00000083123	1.00786	0.896795	1.3024	0.962446	0.777814	1.16242	0.911253	1.03501	0.910003	0.792586
BCKDK ENSG00000103507	1.1321	1.03547	0.965943	0.935246	0.813159	0.921073	1.0469	0.821691	1.2844	1.03649
BCL10 ENSG00000142867	0.996011	1.02994	1.32584	1.0611	1.05408	0.941319	0.992077	1.03678	1.05114	0.960147
BCL11A ENSG00000119866	1.01477	0.912474	0.777028	0.917639	0.730961	1.01767	0.804835	1.08137	0.987019	0.930312
BCL11B ENSG00000127152	0.911126	1.01934	1.04394	1.00552	0.845571	0.983516	1.11334	1.00315	1.08093	0.952382
BCL2 ENSG00000171791	0.80263	0.939144	1.16571	1.02648	1.19596	0.925276	1.22051	1.04265	0.846314	0.872691
BCL2A1 ENSG00000140379	1.034	1.0194	0.970858	0.931945	0.820359	1.128	1.01241	1.15086	1.25272	0.884156
BCL2L1 ENSG00000171552	0.943314	1.09707	1.02613	0.766597	1.12566	1.3422	0.892152	1.17711	0.921401	1.05662
BCL2L10 ENSG00000137875	1.03912	0.990966	0.781285	1.24135	1.14307	0.888039	1.06716	0.951349	0.977293	0.8711
BCL2L11 ENSG00000153094	0.869275	0.769393	0.869659	0.843964	0.977808	1.09786	1.27763	1.25029	1.14593	0.906154
BCL2L12 ENSG00000126453	0.998013	1.15933	0.807015	1.03479	0.964903	0.939625	1.09807	1.0457	1.36072	1.05954
BCL2L13 ENSG00000099968	1.08408	0.823802	0.770344	0.857544	0.868277	1.04638	0.802534	1.05268	1.01023	0.957137
BCL2L14 ENSG00000121380	0.939759	1.1323	1.00421	0.841329	1.20721	1.33359	1.0027	0.680906	1.21068	0.883017
BCL2L15 ENSG00000188761	1.20712	0.949514	0.91642	0.93026	1.08492	0.824281	1.0688	0.762748	0.878621	0.937939
BCL2L2 ENSG00000129473	0.860974	0.985264	0.894587	0.959215	1.04757	1.2022	1.12011	0.774969	1.05697	1.11018
BCL2L2-PABPN1 ENSG00000258643	0.828437	1.22968	0.879283	1.0918	1.0112	1.24027	1.06142	0.990739	1.17084	1.05184
BCL3 ENSG00000069399	1.03894	0.810182	1.34937	0.889539	0.956775	0.758833	1.01993	1.04945	1.02776	0.682377
BCL6 ENSG00000113916	1.10572	1.10107	0.856148	0.811964	0.838893	0.859637	0.853838	1.12017	1.43023	0.666751
BCL6B ENSG00000161940	1.16121	0.941245	1.22799	1.0998	0.765265	0.984056	0.879785	1.15212	1.09411	1.02324
BCL7A ENSG00000110987	0.96223	0.932595	0.981802	0.875878	1.04071	0.749178	0.89704	0.911783	1.04328	1.19018
BCL7B ENSG00000106635	1.25015	1.23886	1.02473	0.782862	0.884138	0.790754	0.975922	1.06279	1.23282	1.03476
BCL7C ENSG00000099385	1.16361	1.13736	0.775964	1.21264	1.19775	0.804986	1.02417	0.99596	0.978444	1.01874
BCL9 ENSG00000116128	1.09097	1.08371	1.21749	0.876423	1.0809	0.929269	1.00114	1.06451	1.08246	0.954079
BCL9L ENSG00000186174	0.83866	0.887179	0.998447	0.778817	0.849547	0.996518	1.12157	1.26965	1.3262	1.16872
BCLAF1 ENSG00000029363	0.947009	0.96265	1.0648	0.747474	1.06889	1.27847	1.03176	1.14624	0.859443	0.838594
BCO1 ENSG00000135697	1.06834	1.06733	1.23062	1.22963	1.23262	1.06334	1.04804	1.18935	0.962167	1.14819
BCO2 ENSG00000197580	0.86667	0.795339	0.983458	1.14469	1.12934	0.965259	1.21636	0.923929	0.943748	0.781219
BCOR ENSG00000183337	1.37383	1.0321	0.940891	0.984886	0.725229	0.933986	1.20178	0.965478	1.3278	1.02135
BCORL1 ENSG00000085185	1.19252	0.942395	1.09254	0.919696	1.01325	1.05556	1.00879	0.926705	1.06586	0.866193
BCR ENSG00000186716	1.00874	1.10044	1.07612	1.19067	1.17519	0.781425	1.24313	0.972642	1.00458	0.962154
BCS1L ENSG00000074582	1.07898	1.16021	0.757879	1.08523	0.920521	1.39345	1.07567	1.08012	1.07617	0.88361
BDH1 ENSG00000161267	0.682462	1.05597	1.18327	1.09621	1.02319	1.14133	1.09071	1.18367	1.11144	1.06338
BDH2 ENSG00000164039	0.900128	1.37275	0.971805	1.01124	1.01626	1.18154	0.926636	0.801042	1.28249	0.915249
BDKRB1 ENSG00000100739	0.934432	1.04683	1.08251	0.865233	1.07254	1.14712	0.835917	0.877803	0.960031	1.01138
BDKRB2 ENSG00000168398	0.950695	0.914159	1.01196	0.961658	1.06563	0.960731	0.71182	0.873176	1.07783	1.13099
BDNF ENSG00000176697	0.901415	0.955463	1.0875	1.07196	0.999686	0.834625	0.96658	0.87729	0.931953	0.858467
BDP1 ENSG00000145734	1.19213	1.14018	1.0915	0.923809	1.14767	0.916145	1.0797	0.914292	0.740606	1.08264
BEAN1 ENSG00000166546	1.17258	1.03062	0.944218	1.45374	0.848576	1.00836	1.24858	0.818738	0.991452	0.802608
BECN1 ENSG00000126581	0.968797	0.952747	1.03529	1.1311	1.16314	1.03953	0.962022	1.27883	1.39574	1.25218
BEGAIN ENSG00000183092	0.71804	1.25647	1.05306	1.18283	0.921676	1.05956	1.0133	1.04448	0.81035	1.33122
BEND2 ENSG00000177324	1.14413	0.784162	1.0093	0.829722	0.904236	0.824745	1.06367	0.94025	0.836804	0.807407
BEND3 ENSG00000178409	1.29884	0.770832	0.875515	1.12835	1.05623	1.14767	0.681917	1.14497	0.985626	0.882196
BEND4 ENSG00000188848	0.872895	0.951957	0.903096	0.841622	1.06741	1.15869	0.752115	1.12107	0.933264	1.03467
BEND5 ENSG00000162373	0.900263	1.051	1.00257	1.10613	0.904209	0.685302	1.01157	0.984387	0.772627	0.985507
BEND6 ENSG00000151917	0.771115	1.07303	1.16084	0.812204	1.13767	0.95973	0.818568	1.38272	1.05711	1.48587
BEND7 ENSG00000165626	1.44141	0.843844	0.723023	1.00958	1.06397	0.992775	1.18733	1.01279	0.956337	0.780089
BEST1 ENSG00000167995	1.02144	0.890361	0.872377	0.930293	0.996585	0.887472	1.12952	1.39748	1.3887	0.834384
BEST2 ENSG00000039987	1.37062	1.20447	1.08647	0.734011	1.04947	1.04657	0.835507	1.08379	0.733601	0.98595
BEST3 ENSG00000127325	1.24875	1.04019	1.02087	0.982407	1.23444	1.28543	1.08603	0.852095	0.991259	0.925743
BEST4 ENSG00000142959	1.05169	0.992306	0.941969	1.18549	1.1275	0.898115	1.02354	0.894193	0.968046	1.1798
BET1 ENSG00000105829	1.12112	0.766348	1.12367	1.00637	0.867904	1.13206	0.971531	1.11044	1.18286	0.971454
BET1L ENSG00000177951	1.2118	0.88977	0.874294	0.862835	1.02386	0.935652	1.0055	1.19689	0.881611	1.05654
BEX1 ENSG00000133169	0.876911	1.21577	1.02517	0.97705	1.06918	0.796433	0.996137	0.891502	0.887694	0.85394
BEX2 ENSG00000133134	1.04585	0.880046	0.955638	1.18564	1.04474	1.0943	0.983374	0.770346	0.941406	1.01835
BEX3 ENSG00000166681	0.932329	0.931872	1.09886	1.15977	0.838681	1.13689	0.838861	0.918298	1.09275	1.22411
BEX4 ENSG00000102409	0.810122	0.926336	0.930939	1.22028	0.969911	0.998377	0.998962	0.93773	0.926512	1.03553
BEX5 ENSG00000184515	0.942249	0.998781	0.93434	0.78728	1.11841	0.946678	1.09601	0.835264	0.972687	0.752462
BFAR ENSG00000103429	1.24479	0.889421	0.754909	1.09993	0.963823	1.09551	0.757618	1.09803	0.965209	1.03979
BFSP1 ENSG00000125864	0.97992	1.16208	1.10732	1.0379	0.91371	0.996937	0.916069	0.86089	1.36776	1.23141
BFSP2 ENSG00000170819	1.05405	0.971911	0.873388	1.03874	0.86146	1.15389	0.936851	0.855498	1.16379	1.1181
BGLAP ENSG00000242252	1.02693	1.01636	0.917199	1.12353	1.17019	0.933745	0.953976	0.895154	0.940007	0.806861
BGN ENSG00000182492	0.68999	0.931144	1.15691	0.8908	1.14757	1.06695	1.23558	1.06102	1.11658	0.755069
BHLHA15 ENSG00000180535	1.12653	0.909253	0.966707	1.00049	1.00606	1.07561	1.1103	1.18334	1.10773	1.06199
BHLHB9 ENSG00000198908	0.979225	0.955616	0.851759	0.966799	1.08982	0.876883	0.9435	1.00703	0.878261	1.14669
BHLHE22 ENSG00000180828	1.30648	1.00075	0.990946	1.04911	0.643128	0.88915	1.08705	1.00873	0.677107	0.967518
BHLHE40 ENSG00000134107	0.935352	0.750781	0.924727	0.930427	0.899181	0.955578	0.811617	0.830988	0.781705	1.06666
BHLHE41 ENSG00000123095	0.960619	0.791207	1.02168	1.00076	0.848203	0.882478	1.21656	0.858822	0.987629	1.15174
BHMG1 ENSG00000237452	1.05693	0.873588	1.17886	1.06202	1.06374	1.05382	0.767544	1.11462	0.91253	1.01857
BHMT ENSG00000145692	1.28386	1.35035	1.07085	0.68612	0.994183	1.08376	0.854563	1.02515	1.22031	1.32075
BHMT2 ENSG00000132840	1.04008	1.00949	1.07294	0.949064	1.14982	0.90224	0.98878	1.16735	1.02298	1.08663
BICC1 ENSG00000122870	0.966956	0.921751	1.28688	1.24011	0.953487	0.910971	0.9036	0.758205	1.04874	1.07268
BICD1 ENSG00000151746	1.17278	1.13006	0.955441	0.903184	0.99313	0.977453	0.99382	1.14664	1.01106	1.07634
BICD2 ENSG00000185963	1.00545	1.1901	0.839663	0.845152	0.787737	1.01088	0.958546	0.653162	0.818193	1.15368
BICDL1 ENSG00000135127	1.09817	0.814406	0.886602	1.08579	0.937186	0.832035	0.783518	0.683062	0.776467	0.720634
BICDL2 ENSG00000162069	1.18485	0.87735	1.07526	1.19132	1.10648	1.01205	0.889913	0.942257	1.05062	0.73664
BID ENSG00000015475	1.06674	1.08703	1.15475	0.88033	0.930707	0.92184	0.715233	0.987023	1.09098	1.03272
BIK ENSG00000100290	0.864784	0.610604	1.26044	0.956506	0.943714	1.06442	0.909935	1.08032	0.980146	0.787203
BIN1 ENSG00000136717	1.53847	0.776582	0.895219	0.931636	0.605998	0.739135	0.875846	0.949391	1.0483	1.34397
BIN2 ENSG00000110934	1.06392	1.37652	1.49237	0.704629	0.994887	1.15799	0.835345	0.784738	0.991332	0.981361
BIN3 ENSG00000147439	1.37164	1.01961	1.11034	0.860609	0.978604	0.773094	0.764405	1.02253	1.082	0.917592
BIRC2 ENSG00000110330	0.938538	1.01893	1.13182	1.04526	1.16301	0.928239	0.791183	1.22274	1.05325	0.940983
BIRC3 ENSG00000023445	1.11542	1.0641	1.0176	1.2686	1.01002	0.803204	0.791646	1.09419	1.05367	1.06328
BIRC5 ENSG00000089685	0.681866	0.769126	0.917763	0.95911	0.904467	0.946299	0.899026	0.893152	1.01197	0.861826
BIRC6 ENSG00000115760	1.06203	1.24752	1.05285	0.965968	0.856516	1.14208	0.816481	1.13219	1.36121	0.979287
BIRC7 ENSG00000101197	1.04967	0.837693	1.07262	1.00399	0.854209	1.24384	0.847231	0.961714	1.14017	1.00206
BIVM ENSG00000134897	1.10689	0.998565	1.02092	0.980842	1.12581	0.859436	1.10755	0.901419	1.07439	1.00291
BLCAP ENSG00000166619	0.763667	0.977215	1.01933	0.881765	1.00281	0.775985	1.00472	0.615938	1.00869	1.1734
BLK ENSG00000136573	1.26214	1.17051	1.10804	1.08975	1.27867	0.759118	1.24012	0.808736	1.21265	0.893394
BLM ENSG00000197299	0.937726	0.997493	0.928513	1.17979	1.13203	1.04792	1.15418	0.825856	0.673779	1.05593
BLMH ENSG00000108578	0.923818	1.00866	0.762861	0.837927	0.998915	0.849485	1.48157	1.16144	0.957108	0.795731
BLNK ENSG00000095585	1.03898	1.02617	1.00334	1.25266	1.06895	0.92194	1.07542	0.96893	1.36356	1.20002
BLOC1S1 ENSG00000135441	1.11597	0.901344	1.02898	1.06889	0.99491	0.792688	0.994436	1.17109	0.921316	0.916319
BLOC1S2 ENSG00000196072	0.962953	0.721937	0.821459	0.777317	1.13639	1.19271	0.853099	0.741067	1.28472	0.680816
BLOC1S3 ENSG00000189114	1.06261	0.957154	0.955428	0.918385	0.86683	0.991687	1.21014	0.982422	0.874542	0.851989
BLOC1S4 ENSG00000186222	0.891608	1.2327	0.895653	0.799629	0.947262	0.951773	0.720495	1.09391	1.2552	1.14631
BLOC1S5 ENSG00000188428	0.89992	1.05095	1.26919	0.935527	1.03803	0.837321	1.12676	0.896606	0.748701	1.25903
BLOC1S6 ENSG00000104164	1.01388	1.10107	0.94625	1.28842	0.988259	1.1919	0.92804	0.975339	0.938344	1.19578
BLVRA ENSG00000106605	0.903953	1.12165	0.734564	0.814092	1.14092	1.08956	0.853541	0.898384	1.45814	0.939448
BLVRB ENSG00000090013	0.693169	1.0843	0.798919	0.976691	0.889908	1.26331	1.0614	1.00748	1.05845	0.978559
BLZF1 ENSG00000117475	1.05712	0.960585	0.966639	1.0571	1.16762	1.1036	0.961947	0.976281	0.919994	1.23301
BMF ENSG00000104081	1.01293	1.18283	1.01717	0.896206	0.890289	1.30439	1.10679	0.892305	1.07762	0.651634
BMI1 ENSG00000168283	0.909849	1.26739	0.826607	0.919598	0.735028	1.19091	1.03883	1.27286	1.09461	1.01822
BMP1 ENSG00000168487	0.945918	1.19448	0.927924	0.975882	0.962111	0.831274	0.960891	0.785734	0.973602	1.04107
BMP10 ENSG00000163217	1.04283	0.89303	1.17071	1.04112	0.923604	0.973397	1.08217	0.913276	0.970604	1.21309
BMP2 ENSG00000125845	1.00762	1.0419	1.27171	0.892198	1.06693	0.98614	0.964757	0.883297	1.27474	0.821441
BMP2K ENSG00000138756	1.28096	0.981249	0.756643	1.1304	0.919893	0.955248	0.822864	1.08183	1.00338	0.793657
BMP3 ENSG00000152785	0.993691	0.756296	0.772599	0.781339	0.917968	1.04333	0.935925	1.11238	1.09109	1.00858
BMP4 ENSG00000125378	1.13733	0.909185	1.36602	1.1463	0.846487	0.906914	0.936638	1.06111	1.00622	1.11904
BMP5 ENSG00000112175	1.04372	1.11268	1.02305	0.721589	0.780171	0.907221	0.963196	0.867514	0.912526	0.842947
BMP6 ENSG00000153162	0.761695	0.792006	1.04585	0.992986	1.1147	0.95754	0.938382	0.973917	1.34026	1.22612
BMP7 ENSG00000101144	0.855755	1.00381	1.07515	1.17398	1.13179	0.746029	0.795944	0.728038	0.870247	1.03043
BMP8A ENSG00000183682	1.15573	1.01905	1.02793	1.08713	1.03372	1.21304	0.95094	1.23059	1.02923	1.02804
BMP8B ENSG00000116985	0.899207	0.975081	0.811583	0.960001	0.831639	1.03929	0.841044	0.864224	1.3995	0.944976
BMPER ENSG00000164619	1.15064	0.975948	0.903877	0.700945	0.76253	1.19365	0.975615	0.818117	0.893717	0.892021
BMPR1A ENSG00000107779	1.13991	0.822601	1.21884	0.984751	1.06807	1.07883	1.04686	1.37685	1.03149	0.982342
BMPR1B ENSG00000138696	0.914887	1.24355	0.879648	0.811264	0.64804	0.998678	0.824472	0.942048	0.985388	0.880049
BMPR2 ENSG00000204217	1.21834	0.877315	0.863463	1.19455	0.825115	0.992226	0.944385	0.964427	1.11023	0.990979
BMS1 ENSG00000165733	1.18355	1.19651	0.751013	0.974993	1.04855	0.819244	0.880589	1.06705	0.770027	0.774984
BMT2 ENSG00000164603	1.05752	0.919276	0.826824	0.974471	1.02517	0.842613	1.04173	0.98864	0.949303	1.17522
BMX ENSG00000102010	0.89503	1.00359	0.998392	1.09289	0.915194	0.831643	1.05571	1.19223	1.06875	1.08433
BNC1 ENSG00000169594	1.02377	0.860733	1.05066	1.06336	0.908245	0.912526	1.10781	0.775117	0.891678	0.969874
BNC2 ENSG00000173068	1.11842	0.991656	1.03515	1.19986	0.943094	1.24912	0.727009	0.958355	1.07911	0.899148
BNIP1 ENSG00000113734	1.03948	1.21036	0.645348	0.996465	1.10708	1.05345	0.916168	0.828636	1.00644	0.997674
BNIP2 ENSG00000140299	1.0522	0.647957	1.15985	1.15509	1.03585	1.01795	1.08813	0.894975	0.909654	0.885425
BNIP3 ENSG00000176171	0.807267	1.09654	1.19985	1.11928	0.895688	1.09396	1.25656	0.93193	1.12414	0.971975
BNIP3L ENSG00000104765	0.828974	0.978502	0.923553	1.23044	1.1403	1.02721	1.13593	0.997439	1.05245	0.967217
BNIPL ENSG00000163141	1.17727	0.970559	1.1202	0.872819	0.931879	1.12294	0.925675	1.12874	0.964778	1.03496
BOC ENSG00000144857	1.33945	0.91968	1.15369	0.985368	1.09962	1.0185	1.38844	1.14216	1.11907	0.978013
BOD1 ENSG00000145919	0.777983	1.08603	1.11612	0.87322	0.857028	0.740476	0.983374	1.04581	0.943075	0.982295
BOD1L1 ENSG00000038219	1.18707	1.02859	1.07475	0.832013	1.04849	0.920794	1.29916	0.962412	0.918412	1.13357
BOD1L2 ENSG00000228075	1.02879	0.946193	1.24494	1.07385	0.983835	0.986192	0.913319	0.82449	0.898311	0.845221
BOK ENSG00000176720	1.30322	0.936991	0.841236	0.876424	0.692835	0.801535	1.01816	1.02655	0.751262	0.780573
BOLA1 ENSG00000178096	0.874606	0.738454	1.18024	1.02298	0.646766	0.982566	1.36231	0.875317	1.17279	1.48471
BOLA2B ENSG00000169627	1.00491	1.10255	0.639125	1.00416	0.885222	0.99152	1.0347	1.19169	0.989468	0.886236
BOLA3 ENSG00000163170	0.925254	0.758746	1.1363	1.04475	0.914867	0.83652	0.831355	0.985614	0.968086	1.14761
BOLL ENSG00000152430	0.832996	1.21951	1.05798	0.996551	1.38528	0.83161	0.95123	0.876656	1.10287	0.90229
BOP1 ENSG00000261236	0.817341	1.03198	0.923981	0.832709	0.799744	0.911381	1.11621	0.973831	0.881414	0.975384
BORA ENSG00000136122	0.986632	0.833473	0.972852	0.758082	0.882184	0.883057	1.03829	1.18691	1.1775	0.916924
BORCS5 ENSG00000165714	1.05042	0.952406	0.905102	0.922176	1.03325	0.896981	1.24304	1.09138	1.0022	1.00309
BORCS6 ENSG00000196544	0.943157	1.00467	0.841656	0.821158	0.838781	0.993951	0.972802	1.00165	1.31671	0.904726
BORCS7 ENSG00000166275	0.701833	1.39826	1.28525	0.928016	0.923792	0.98934	0.99734	1.44516	1.20838	0.965945
BORCS8 ENSG00000254901	0.778187	1.18366	0.784467	1.2308	0.836601	1.0634	0.815451	1.2296	1.11948	0.938937
BORCS8-MEF2B ENSG00000064489	0.958833	1.12722	1.00761	1.15939	0.859779	1.14994	0.976862	1.04774	0.954533	0.984397
BPGM ENSG00000172331	1.06483	1.16411	1.00113	1.09452	1.10797	1.03703	0.958173	1.00038	1.44419	0.89509
BPHL ENSG00000137274	1.04861	1.20559	0.694938	0.94489	0.757437	0.968271	0.784038	0.926464	0.793384	0.780439
BPI ENSG00000101425	0.882246	1.02636	0.964498	1.07296	1.06443	0.717201	1.08938	0.86136	0.864333	0.892396
BPIFA1 ENSG00000198183	1.02721	0.944231	1.16121	0.864299	1.13103	0.88401	0.961312	0.971732	1.13072	1.09208
BPIFA2 ENSG00000131050	0.986462	0.988777	1.0579	0.867269	0.893845	1.18682	1.04974	0.832425	1.00821	1.12331
BPIFB1 ENSG00000125999	1.17703	1.27312	1.1879	0.74595	0.782622	0.980147	1.24924	1.31043	0.575735	0.937771
BPIFB2 ENSG00000078898	1.05308	0.899767	1.04989	0.782187	1.13427	0.830336	1.16178	0.959547	0.960284	0.898314
BPIFB4 ENSG00000186191	1.14493	0.900428	0.873521	0.816905	1.01003	0.782322	0.988033	1.13634	0.881764	1.1169
BPIFC ENSG00000184459	1.0385	0.818593	0.810687	0.996117	0.887337	0.822229	0.852902	1.21062	1.06663	1.01008
BPNT1 ENSG00000162813	1.1034	0.698375	0.942231	0.9197	1.1323	1.10231	1.0076	0.773861	1.2255	0.867247
BPTF ENSG00000171634	0.867942	0.777273	1.27544	0.941341	1.00037	0.935111	1.00592	1.00938	0.990622	0.951526
BRAF ENSG00000157764	0.994789	0.901249	0.814452	1.21812	1.0047	1.11328	1.09363	0.996915	0.898967	1.04946
BRAP ENSG00000089234	1.09827	0.909768	0.853167	1.00845	0.823315	0.72955	1.05841	0.977372	0.923906	1.09084
BRAT1 ENSG00000106009	0.710346	0.997905	0.9931	0.931244	0.960704	1.35811	0.773917	0.887574	1.35503	1.095
BRCA1 ENSG00000012048	0.911795	1.06544	0.951098	0.98566	0.877568	0.900732	1.21138	1.14938	1.0696	1.11564
BRCA2 ENSG00000139618	0.904969	0.776807	0.863943	1.17863	1.05889	1.0825	0.810872	1.03803	1.11544	0.933734
BRCC3 ENSG00000185515	0.840243	0.933424	0.875254	0.956975	1.08364	1.10495	1.02687	1.04625	0.872993	0.961511
BRD1 ENSG00000100425	0.958433	1.05428	1.5593	0.890082	0.786233	1.48179	0.902241	0.711691	0.870067	0.932461
BRD2 ENSG00000204256	0.78082	1.18046	0.917031	0.958027	0.959633	0.983064	0.861457	0.791954	1.0134	1.15626
BRD3 ENSG00000169925	1.11518	1.34952	0.899356	1.26117	1.48479	1.08392	0.795954	0.812046	0.856074	1.11881
BRD4 ENSG00000141867	1.65507	0.719725	0.959206	0.786855	0.775462	1.01298	1.13617	0.791535	0.91932	1.22259
BRD7 ENSG00000166164	0.787764	0.962159	0.971908	0.80614	0.906263	1.00888	1.03281	0.856688	1.3484	0.944324
BRD8 ENSG00000112983	1.05064	1.14062	1.02702	0.720111	1.16597	0.867012	1.16999	1.07934	1.02658	1.01657
BRD9 ENSG00000028310	0.990256	0.850371	1.11976	0.913362	0.86924	1.33219	0.837938	1.02186	1.11375	1.1102
BRDT ENSG00000137948	1.08033	0.835204	0.997839	1.08478	1.27074	0.771703	0.865238	1.07891	0.723464	0.95771
BRE ENSG00000158019	1.12831	1.1436	1.03526	1.11703	0.954748	1.13468	1.02037	0.651025	1.00516	1.10585
BRF1 ENSG00000185024	0.795806	0.905242	1.03112	1.15649	0.786772	1.29309	0.997573	0.780595	0.886474	1.27956
BRF2 ENSG00000104221	0.992275	1.07064	1.04635	0.782425	1.13876	1.0228	1.21204	0.860184	0.800033	0.811949
BRI3 ENSG00000164713	0.902954	0.749716	0.664332	0.88916	0.860549	1.04635	0.956775	1.31429	1.18163	1.22236
BRI3BP ENSG00000184992	1.11929	1.158	1.17639	1.14581	0.861066	1.05503	0.881774	1.16274	0.767028	0.948614
BRICD5 ENSG00000182685	0.963292	1.05049	1.08161	1.26642	1.00483	0.916937	0.87573	1.03852	0.829569	0.942656
BRINP1 ENSG00000078725	0.916952	0.926344	0.998199	1.25979	1.05591	0.755497	1.16177	1.00893	1.1258	0.988816
BRINP2 ENSG00000198797	1.27398	0.833824	1.11566	0.907797	0.804236	0.972957	0.87582	0.945311	0.968382	1.16998
BRINP3 ENSG00000162670	0.890315	0.756487	0.982493	0.855137	1.04519	0.844404	1.18466	0.921266	0.763471	0.970163
BRIP1 ENSG00000136492	1.05155	1.03913	0.981738	1.11313	0.999109	1.26267	1.16364	1.04232	0.99654	0.987757
BRIX1 ENSG00000113460	1.10628	0.944073	0.85202	1.23505	1.427	1.04141	0.917515	0.961697	1.14607	1.15221
BRK1 ENSG00000254999	1.31804	0.816036	1.04927	1.1731	1.04067	0.924553	0.962051	0.923958	0.762046	0.972269
BRMS1 ENSG00000174744	0.943312	0.839209	1.02814	0.965098	0.813027	1.0949	1.06114	0.946432	0.901466	0.93901
BRMS1L ENSG00000100916	0.90263	1.02123	1.19118	1.04411	1.07566	0.851263	0.807369	1.0148	1.03228	0.780051
BROX ENSG00000162819	0.662569	1.1238	0.977927	0.869158	0.901742	1.0867	0.768958	0.954203	1.07368	1.00136
BRPF1 ENSG00000156983	0.810905	1.06046	1.1147	1.11056	0.850962	1.40953	1.03245	1.08308	0.818691	1.17119
BRPF3 ENSG00000096070	1.15368	0.825103	1.19547	1.03979	0.864377	0.988801	0.924916	0.845354	0.904754	0.895592
BRS3 ENSG00000102239	0.767703	0.868472	0.901802	1.03177	0.775716	0.942747	0.789461	0.992966	0.729974	1.00776
BRSK1 ENSG00000160469	0.93046	1.01301	1.08831	0.922146	1.12483	0.958627	1.28936	1.13975	0.865365	0.883955
BRSK2 ENSG00000174672	0.698728	1.08989	1.19475	1.04193	1.11234	0.895135	1.02036	1.17469	0.847021	0.829183
BRWD1 ENSG00000185658	0.914494	0.966451	1.13647	1.29276	0.820346	1.04653	1.23358	1.11766	1.0919	1.09068
BRWD3 ENSG00000165288	1.08354	1.33717	0.987196	1.0418	0.954239	0.893404	1.11077	0.707174	0.901933	1.1239
BSCL2 ENSG00000168000	1.08248	0.902753	1.27861	1.08253	1.02029	0.855724	1.09554	1.11197	1.02839	0.841968
BSDC1 ENSG00000160058	0.996131	0.904018	1.12267	1.08859	0.791368	0.910511	0.960428	1.17793	0.885498	0.950038
BSG ENSG00000172270	0.922993	0.990154	1.37515	1.25823	1.20808	0.913752	1.08079	0.851214	1.06635	1.16128
BSN ENSG00000164061	0.7737	0.918743	1.00257	1.20313	1.12716	1.27313	0.997228	0.77576	1.14605	1.09957
BSND ENSG00000162399	0.909845	0.97735	0.787332	0.726849	1.04313	0.746311	0.901481	0.962078	0.925329	1.07786
BSPH1 ENSG00000188334	0.897572	0.929781	0.85233	1.10609	0.976009	0.95969	0.828897	0.791466	1.11762	0.968486
BSPRY ENSG00000119411	0.822844	1.1105	1.20385	1.01678	1.27509	0.724441	0.838515	1.06735	1.06677	1.0799
BST1 ENSG00000109743	1.05372	1.10397	0.923559	1.10953	1.10675	1.03729	0.821957	1.21508	0.936226	1.06363
BST2 ENSG00000130303	0.84384	0.945605	0.88505	0.939584	1.23106	1.0028	0.945226	0.962701	1.0827	0.830241
BTAF1 ENSG00000095564	1.02039	0.851775	1.03804	1.0117	0.942283	1.07395	1.0385	0.89741	0.95932	1.10615
BTBD1 ENSG00000064726	0.902139	1.30341	0.99314	1.09175	0.773492	1.12439	1.10832	0.954539	1.00551	1.33106
BTBD10 ENSG00000148925	1.00793	0.713222	0.912313	0.821139	1.03758	1.14048	0.811544	1.16789	1.19851	0.902681
BTBD11 ENSG00000151136	1.14276	1.15635	1.18141	0.79281	0.991024	0.930831	1.09883	0.974944	0.777928	0.985074
BTBD16 ENSG00000138152	1.12722	1.02659	0.956986	0.833471	0.898839	1.24401	0.8504	1.01936	1.28799	1.04494
BTBD18 ENSG00000233436	0.947586	0.910019	0.907641	1.22914	0.751399	0.927252	1.07226	0.935629	1.08217	0.979902
BTBD19 ENSG00000222009	0.998677	1.10912	0.923735	0.907331	1.01821	0.871386	0.931439	0.991076	1.05693	1.10534
BTBD2 ENSG00000133243	0.933329	0.869055	0.843766	1.59812	0.920825	0.964354	1.11662	0.894193	1.13191	1.42503
BTBD3 ENSG00000132640	1.02703	0.882241	0.927582	0.829933	0.976978	1.11078	1.00739	0.74974	1.79793	0.959446
BTBD6 ENSG00000184887	1.01592	0.849117	0.784979	1.10892	1.16137	1.14667	0.990522	0.997675	1.151	0.901081
BTBD7 ENSG00000011114	0.948723	1.07906	0.994826	1.10079	0.997443	1.15432	1.12072	1.03713	0.909625	1.01565
BTBD8 ENSG00000189195	0.992021	0.934002	1.09918	0.932692	1.13512	0.676896	1.02782	1.22057	0.592531	1.07863
BTBD9 ENSG00000183826	1.10185	1.03879	0.841447	0.984422	1.0094	0.983211	1.0796	1.00798	1.1523	0.906638
BTC ENSG00000174808	0.848715	0.907668	1.22634	0.931388	1.02021	0.917232	1.00523	1.00935	0.963846	1.10497
BTD ENSG00000169814	0.882376	0.982375	0.900787	1.06287	1.46289	1.33248	1.03311	0.991352	0.91885	0.961912
BTF3 ENSG00000145741	0.778407	1.17275	1.25014	1.08841	1.00597	1.02623	1.01428	1.36047	0.974777	1.14324
BTF3L4 ENSG00000134717	0.766518	1.33908	1.05185	1.04984	1.07192	0.96277	0.94946	0.873552	1.01152	0.990676
BTG1 ENSG00000133639	0.966993	0.832303	0.951946	1.46412	1.05479	0.875356	0.819121	1.06638	1.20931	1.09514
BTG2 ENSG00000159388	0.520278	1.02339	0.763461	0.967806	1.06207	0.789639	0.613597	1.07029	0.952409	0.804663
BTG3 ENSG00000154640	1.06174	1.21133	0.931743	0.947233	0.922614	1.12	0.985954	0.804455	1.31715	0.84223
BTG4 ENSG00000137707	1.14794	1.01811	0.753948	0.900984	1.07513	1.1073	1.20665	0.907968	0.764321	1.05792
BTK ENSG00000010671	1.05003	0.838353	0.949847	1.13446	1.1987	0.988228	1.22939	1.02962	0.946686	0.911383
BTLA ENSG00000186265	0.862956	1.28167	0.792438	1.0988	1.06525	1.02235	0.965487	1.11805	0.781913	1.0697
BTN1A1 ENSG00000124557	1.19668	0.915341	1.08888	1.02259	0.930196	0.832437	1.25304	0.850307	0.877829	1.02834
BTN2A1 ENSG00000112763	1.27158	1.38327	0.990073	1.07463	0.90337	1.46687	1.29367	1.04546	1.13057	0.80015
BTN2A2 ENSG00000124508	0.851471	1.21327	0.86518	0.882832	1.13119	1.07288	1.0519	1.16987	1.12793	1.03834
BTN3A1 ENSG00000026950	1.12268	1.1183	0.764928	1.01193	0.917532	1.01247	1.01015	1.29626	1.06175	0.796725
BTN3A2 ENSG00000186470	1.03421	1.05784	0.950954	1.21813	1.0499	1.19361	1.16032	1.08345	0.922127	1.19469
BTN3A3 ENSG00000111801	0.797241	1.04082	1.13119	0.942337	1.08624	0.939465	0.860524	0.760068	0.843271	1.37868
BTNL2 ENSG00000204290	1.42445	0.878622	1.13503	0.975447	0.842332	0.770078	0.899812	0.851899	0.993395	1.22637
BTNL3 ENSG00000168903	0.974741	0.958243	1.09553	1.10193	0.871275	0.888453	0.851478	1.20338	0.879187	0.742232
BTNL8 ENSG00000113303	0.877454	0.739602	0.864551	1.11072	0.847541	0.971415	0.97184	0.812228	1.11915	1.23427
BTNL9 ENSG00000165810	1.06498	1.14427	0.792192	1.13318	1.31364	0.977951	0.941412	0.971718	1.15531	1.48672
BTRC ENSG00000166167	0.805649	1.01211	0.955254	1.08155	0.922838	0.740736	0.978149	0.775322	0.783211	0.970275
BUB1 ENSG00000169679	1.11277	0.857628	1.15786	0.993265	0.846645	0.887186	0.780019	0.724265	0.810986	0.932387
BUB1B ENSG00000156970	1.03599	1.05832	1.00067	0.943872	0.973501	1.10021	1.0355	0.915711	0.85179	1.10624
BUB3 ENSG00000154473	1.04403	0.965951	0.942308	0.974926	1.31287	0.925223	0.92611	1.54216	0.944687	0.913212
BUD13 ENSG00000137656	0.928714	0.864685	0.937992	0.943317	0.799081	0.800245	1.15871	1.1619	0.872915	0.717962
BUD31 ENSG00000106245	1.06327	1.00703	0.985373	0.800484	0.971577	1.1375	0.960344	1.13557	0.709298	0.715321
BVES ENSG00000112276	0.667059	1.1344	1.19256	1.02584	0.85338	0.921902	1.20709	0.912111	0.836257	1.14401
BYSL ENSG00000112578	1.07624	1.18796	1.23799	0.785031	1.07454	1.08304	0.972297	0.772208	0.738681	1.16877
BZW1 ENSG00000082153	0.925637	0.990072	0.869443	1.07134	0.927882	1.1548	0.978236	0.941809	0.990724	0.974762
BZW2 ENSG00000136261	0.958215	0.722801	1.04893	0.883044	1.17242	1.12403	0.770739	1.24163	0.899326	1.18437
C10orf10 ENSG00000165507	0.70557	0.900245	0.904166	1.08835	0.989606	1.16224	0.965158	1.13129	0.732092	0.902732
C10orf105 ENSG00000214688	0.807346	1.12171	1.09203	1.10277	0.963677	0.815132	0.950022	0.765667	1.00343	1.07692
C10orf107 ENSG00000183346	1.40949	0.974517	0.817075	0.900243	0.99828	0.81029	0.915369	1.07488	1.08913	1.03797
C10orf11 ENSG00000148655	1.05416	0.94747	0.811138	0.68627	0.886459	1.17633	1.28588	1.36907	1.01163	1.12089
C10orf128 ENSG00000204161	1.00181	1.04184	1.275	0.968486	1.00975	1.05826	1.0842	1.33355	0.993463	0.950428
C10orf142 ENSG00000277288	1.26161	1.04591	0.999127	1.15849	1.10299	0.885678	0.979931	1.02106	0.825451	1.00998
C10orf2 ENSG00000107815	1.05142	0.760905	0.936367	1.13753	1.09237	1.42287	0.949371	0.717283	0.913345	0.673957
C10orf35 ENSG00000171224	1.11113	1.04137	1.05416	0.951029	1.46711	0.975236	0.972169	1.15521	1.05	1.24344
C10orf53 ENSG00000178645	0.917179	0.978932	0.944637	0.934669	1.03188	1.12676	0.875315	1.06489	1.16072	1.19624
C10orf54 ENSG00000107738	1.2265	0.963145	1.02204	0.823077	1.13037	0.908938	0.943226	1.1713	0.750402	0.594212
C10orf55 ENSG00000222047	0.98107	0.88954	0.961963	0.913121	0.951429	1.10411	1.19942	1.25818	0.997379	1.00863
C10orf62 ENSG00000203942	1.13582	0.853629	1.14766	0.875849	0.866509	0.850902	1.07194	0.911156	1.00248	0.93697
C10orf67 ENSG00000179133	0.997353	0.903223	0.803286	0.956146	0.886869	0.871278	0.886226	1.13505	1.03719	0.896286
C10orf71 ENSG00000177354	1.13084	1.13624	0.956512	0.914659	1.03418	0.902118	1.02476	0.945336	1.01192	0.911794
C10orf76 ENSG00000120029	1.26009	0.732138	0.902014	0.895551	0.9678	1.09571	1.37706	0.771727	0.883784	1.11106
C10orf82 ENSG00000165863	1.18564	1.3107	1.04901	1.18197	0.851053	0.996086	0.825475	1.11783	1.2143	0.987242
C10orf88 ENSG00000119965	0.973056	0.726881	1.08129	1.128	1.00005	1.20562	1.01581	0.809281	1.21026	0.953717
C10orf90 ENSG00000154493	1.32009	0.862621	1.14167	1.23483	1.0465	1.15362	1.14553	0.922783	1.1798	1.06439
C10orf95 ENSG00000120055	1.23427	1.03627	0.866692	1.22607	0.964781	0.990531	1.19904	0.962755	0.884315	1.21274
C10orf99 ENSG00000188373	0.962605	1.01964	0.927793	1.02181	0.978619	0.905143	1.02734	0.941818	1.01397	0.770437
C11orf1 ENSG00000137720	1.05302	0.852898	0.646717	0.946988	0.847303	0.857856	1.17332	1.00247	0.998866	1.02244
C11orf16 ENSG00000176029	1.2697	0.973945	1.12039	1.095	1.11727	0.953965	1.01307	0.657178	0.97727	1.19625
C11orf21 ENSG00000110665	1.01932	1.0712	0.835394	0.942881	1.44225	1.15812	0.887706	0.983577	0.964135	1.18724
C11orf24 ENSG00000171067	0.966296	0.793515	1.08537	1.15027	0.725919	0.946523	1.26533	0.787689	1.11902	1.03655
C11orf31 ENSG00000211450	0.707074	0.907842	0.913423	0.716942	1.07063	0.710757	1.0639	0.974636	0.92501	0.945418
C11orf40 ENSG00000171987	0.891913	0.962082	1.27001	0.987815	1.06086	1.07749	1.02263	1.32038	1.51297	1.10528
C11orf42 ENSG00000180878	1.0962	0.852	1.09475	0.756303	0.890726	0.724479	1.06055	0.965695	0.950532	0.942618
C11orf45 ENSG00000174370	1.06486	0.817969	0.721987	0.790046	1.21225	0.916745	0.82685	1.01291	1.03872	1.20017
C11orf49 ENSG00000149179	0.945358	0.909828	0.982594	1.04285	0.946819	0.913842	1.28786	1.23717	1.24539	1.1016
C11orf52 ENSG00000149300	1.08968	1.05956	0.91981	0.995374	1.07078	1.03268	0.884424	0.767505	1.0004	1.00762
C11orf53 ENSG00000150750	0.991531	1.24819	0.924064	0.965454	0.941349	0.864644	0.981509	1.39398	0.896682	1.0633
C11orf54 ENSG00000182919	1.03932	1.04504	1.08297	0.909702	1.30026	0.92789	1.13123	0.94284	1.11829	1.10569
C11orf57 ENSG00000150776	0.841278	1.04071	1.44447	0.948833	1.19699	1.19298	1.03918	1.3794	1.03911	0.783437
C11orf58 ENSG00000110696	0.939101	1.27767	0.729628	0.984978	0.987471	1.06297	0.78478	0.868067	0.854099	1.01956
C11orf63 ENSG00000109944	1.04631	0.924633	0.800598	1.17936	1.26394	0.990729	0.966784	1.02126	0.839152	0.888446
C11orf65 ENSG00000166323	1.15903	1.06774	0.955459	0.94152	1.27125	0.903888	0.814679	1.01846	1.41211	1.1705
C11orf68 ENSG00000175573	1.063	0.917523	0.952356	0.999519	0.910869	1.0453	1.07422	0.963579	1.23288	1.15979
C11orf70 ENSG00000137691	0.893313	0.85834	1.00076	1.01949	0.941896	0.946093	1.20681	0.855446	0.931651	1.00772
C11orf71 ENSG00000180425	0.976027	0.957505	0.748526	1.12105	0.998545	0.920702	0.872114	1.09357	0.998491	0.954922
C11orf74 ENSG00000166352	0.939488	0.930696	1.04897	0.808805	1.03407	0.905336	1.10838	0.971029	0.829684	0.979754
C11orf80 ENSG00000173715	1.07197	1.03899	0.922628	1.01134	0.966061	0.795923	1.07427	1.24821	1.22755	0.93358
C11orf84 ENSG00000168005	1.11658	0.749317	0.972248	0.968108	0.967421	1.05944	0.960969	1.06054	0.983115	0.81722
C11orf87 ENSG00000185742	0.999547	0.795145	0.98713	1.18661	1.0923	1.04837	1.09118	1.05986	1.11698	0.894684
C11orf88 ENSG00000183644	1.34019	1.04394	0.914762	1.11597	0.978009	0.936493	0.907146	1.06813	1.17366	1.16869
C11orf91 ENSG00000205177	0.780271	0.919898	0.994648	0.813994	0.843953	0.694641	1.04079	1.02795	0.919968	0.980982
C11orf94 ENSG00000234776	0.783504	0.872521	1.02267	1.06968	0.964264	1.10874	0.984059	1.01281	1.02615	0.949818
C11orf95 ENSG00000188070	0.863014	1.17986	0.949657	1.11967	1.49459	0.983692	1.01583	1.21784	0.989872	1.20437
C11orf96 ENSG00000187479	0.701916	0.872525	1.16256	1.05583	0.987054	1.03503	1.14319	1.3907	0.53022	0.950547
C11orf98 ENSG00000278615	1.04976	1.04747	0.870779	0.982594	1.0122	1.19658	1.14924	1.0189	1.24669	0.829553
C12orf10 ENSG00000139637	0.845499	0.786616	0.960741	0.984348	0.90709	1.0318	0.945371	0.90794	1.35868	0.826251
C12orf29 ENSG00000133641	0.972272	0.995504	0.845398	1.1135	1.42006	1.1134	1.00786	1.01734	1.20205	1.08335
C12orf4 ENSG00000047621	1.00337	1.19859	1.26262	0.891101	1.00567	0.770633	0.946668	1.00582	1.07366	0.902303
C12orf40 ENSG00000180116	0.966256	1.03275	0.950034	0.869545	0.749838	0.995917	1.24687	1.06607	0.938233	0.963791
C12orf42 ENSG00000179088	1.14579	1.14054	0.966493	1.09728	0.945128	1.00834	0.885036	0.697213	0.89034	0.880858
C12orf43 ENSG00000157895	0.956876	0.982015	0.740106	1.44303	1.05167	1.00207	0.957072	1.15855	1.22057	0.79545
C12orf45 ENSG00000151131	0.920779	1.14754	1.57413	1.25593	1.01517	0.796683	1.10132	0.992809	1.01916	1.17357
C12orf49 ENSG00000111412	0.962303	0.97939	0.97441	0.910422	1.06293	1.02643	0.928974	1.31253	0.994302	0.946696
C12orf50 ENSG00000165805	1.03273	0.996129	1.13289	1.18726	1.13022	0.997864	0.956017	0.989645	1.15048	0.971292
C12orf54 ENSG00000177627	1.14015	0.840174	0.972068	0.924428	1.06817	1.18993	0.844247	0.730807	0.937937	0.967729
C12orf56 ENSG00000185306	1.15691	0.954596	0.822434	1.04009	0.836869	0.975143	0.992419	0.633016	0.838778	1.01333
C12orf57 ENSG00000111678	1.71115	0.729185	1.1278	0.844269	1.24457	1.10481	0.803747	0.862552	1.28482	0.767207
C12orf60 ENSG00000182993	0.917306	0.787481	1.09873	0.989743	0.993747	0.898147	0.889313	0.935369	1.1629	0.999532
C12orf65 ENSG00000130921	0.909426	0.881524	1.20907	0.847891	0.890598	1.04838	0.685587	0.908084	1.15248	1.12631
C12orf66 ENSG00000174206	0.995648	1.19483	0.972829	0.811988	0.81251	0.882134	0.937466	1.18344	1.09259	0.946961
C12orf71 ENSG00000214700	1.07293	1.10285	1.05325	1.07453	0.849036	0.953061	0.726607	0.92784	1.02554	0.825406
C12orf73 ENSG00000204954	1.01553	1.15136	0.899333	0.795414	1.29101	0.875867	0.959769	0.88793	0.823207	1.04512
C12orf75 ENSG00000235162	1.27853	1.03752	1.02412	0.864457	1.10662	1.05423	1.12526	1.09231	0.71389	0.716875
C12orf76 ENSG00000174456	0.8542	0.857319	0.926026	0.711237	0.837248	0.944049	0.930998	0.906719	0.96837	1.22095
C14orf1 ENSG00000133935	0.95411	0.666575	1.20611	0.962978	1.18807	1.14184	1.20579	0.955557	0.833209	1.10449
C14orf105 ENSG00000100557	0.918469	0.713933	0.894237	0.664336	0.927047	0.976033	0.823925	0.885996	1.13678	0.807044
C14orf119 ENSG00000179933	0.860779	1.11001	1.09335	1.01632	1.30092	1.12327	0.743309	1.07868	1.00735	1.09231
C14orf132 ENSG00000227051	1.07072	0.758549	1.04799	1.17782	0.779052	0.837581	1.19173	0.917942	0.945242	0.977286
C14orf142 ENSG00000170270	0.9055	1.2394	0.886159	1.08498	1.03984	0.792544	1.23466	1.10624	0.8647	1.03796
C14orf159 ENSG00000133943	1.04569	1.19655	0.796736	1.03169	0.808718	0.874046	0.869493	0.942666	1.03468	1.01962
C14orf166 ENSG00000087302	1.0084	1.11928	0.943575	0.728357	0.929769	0.955233	0.766951	0.747351	1.36431	0.917063
C14orf169 ENSG00000170468	0.962557	1.036	0.989323	1.2007	1.02433	0.935562	0.64241	0.943833	1.12187	1.2031
C14orf177 ENSG00000176605	0.821143	0.867348	0.980789	1.09846	0.791043	0.945457	0.859745	1.19302	0.860385	0.968966
C14orf178 ENSG00000197734	0.913356	0.941645	0.936031	0.989609	0.948222	1.09917	0.877448	0.955288	1.01067	0.816067
C14orf180 ENSG00000184601	0.997413	0.874415	0.879031	0.778357	0.819242	0.739806	0.877596	0.808233	0.962736	1.19198
C14orf2 ENSG00000156411	1.37461	0.895071	1.00682	1.08591	1.01753	0.891079	0.921753	0.917897	1.23288	0.95061
C14orf28 ENSG00000179476	0.994035	1.12855	1.11475	1.04189	1.18396	1.04855	0.841387	0.772006	0.971799	1.22899
C14orf37 ENSG00000139971	1.24476	0.959294	1.07049	1.06245	0.934361	1.01839	0.848789	1.19052	1.03629	1.0431
C14orf39 ENSG00000179008	0.954552	1.20199	1.02269	1.02627	1.05485	1.11128	0.986497	0.879341	1.05452	0.953105
C14orf79 ENSG00000140104	0.954167	0.923467	0.924798	1.23235	0.944291	0.966352	0.972667	0.887341	1.03001	0.906894
C14orf80 ENSG00000185347	0.933989	1.10757	1.22621	1.14428	0.961734	1.00101	0.816389	0.998183	1.06544	0.920967
C14orf93 ENSG00000100802	1.09187	0.907481	0.951589	1.35559	0.839079	0.949622	1.10733	0.934126	1.00077	0.975188
C15orf39 ENSG00000167173	0.849466	0.964501	1.03765	0.963486	0.809326	0.815263	1.30745	1.06407	1.04164	1.08745
C15orf40 ENSG00000169609	0.810784	1.03796	1.01295	0.930874	0.742578	0.90818	0.944535	1.00607	1.25971	0.879973
C15orf41 ENSG00000186073	1.13385	0.866892	0.813867	0.900957	1.20329	0.939588	1.17706	0.995671	1.06022	1.0325
C15orf48 ENSG00000166920	0.96486	0.985547	0.925975	0.857136	0.956347	0.859222	1.01105	0.8139	0.672013	1.19767
C15orf52 ENSG00000188549	0.886108	1.10304	0.962532	1.05359	1.12132	0.970296	1.0883	0.970564	1.41657	0.884597
C15orf53 ENSG00000175779	0.900628	1.02795	1.0132	0.935697	1.18607	0.864736	1.04546	1.0487	0.803273	0.949198
C15orf57 ENSG00000128891	1.06777	1.1685	0.748904	1.01057	0.795616	1.17458	1.25157	0.990296	0.998923	1.1163
C15orf59 ENSG00000205363	0.869414	1.03908	1.20145	0.93583	1.18567	1.07836	0.867073	0.913133	0.86617	1.31173
C15orf61 ENSG00000189227	1.04706	1.05935	1.0066	0.994396	0.872329	0.889593	0.779822	0.795094	0.901405	0.866719
C15orf62 ENSG00000188277	1.05627	0.631967	0.651981	0.702592	0.964719	0.817838	1.18849	1.02075	0.868574	0.968974
C15orf65 ENSG00000261652	1.10573	1.07364	1.24498	1.2131	0.736598	1.01218	1.12048	0.956506	1.28291	0.805523
C16orf13 ENSG00000130731	1.02734	0.9488	0.769146	1.12484	1.04845	0.78037	1.17596	0.988816	1.23634	0.933002
C16orf45 ENSG00000166780	0.911159	1.01823	0.942987	0.924024	1.00796	1.02563	1.05689	0.914802	1.14362	1.09595
C16orf46 ENSG00000166455	0.962201	0.998846	0.890605	0.956273	1.12303	0.825265	1.28901	0.968183	1.00391	0.982404
C16orf52 ENSG00000185716	0.892669	0.926152	1.10143	1.06494	1.08115	1.16178	1.2538	1.00204	0.908794	1.0045
C16orf54 ENSG00000185905	1.34095	1.05545	0.965472	0.987607	0.85526	1.13362	0.863531	0.742453	1.08889	1.04311
C16orf58 ENSG00000140688	0.985886	0.986276	0.790259	0.992694	0.944772	1.68893	0.932621	0.970505	0.864253	0.872187
C16orf59 ENSG00000162062	0.89062	1.06909	0.914037	1.01623	0.997919	0.942059	0.835299	1.06253	0.927085	0.864763
C16orf62 ENSG00000103544	1.11002	0.757742	0.806011	0.827619	0.86802	1.10022	0.935261	1.04522	1.02763	0.902391
C16orf70 ENSG00000125149	1.10258	1.13611	1.21214	0.797722	0.923724	1.13715	0.957996	0.858375	0.886211	1.04357
C16orf71 ENSG00000166246	0.913555	0.917601	1.18033	0.892099	0.862963	0.857214	0.85525	0.98529	1.08727	0.818536
C16orf72 ENSG00000182831	0.889386	1.11675	1.13583	0.896047	1.08363	1.04951	1.19429	0.917214	0.754936	1.15056
C16orf74 ENSG00000154102	0.972111	0.864103	0.896626	1.24663	0.875205	0.966222	0.817206	1.26593	1.03544	0.918981
C16orf78 ENSG00000166152	1.0708	1.18069	0.963963	0.773726	1.03598	0.993096	1.06116	1.03168	0.892896	0.850531
C16orf82 ENSG00000234186	0.949204	1.11558	1.11504	1.05539	0.907316	0.970892	0.972429	1.1441	0.89651	0.886978
C16orf86 ENSG00000159761	1.15306	0.969151	0.839078	1.19813	1.44457	0.961659	0.962299	0.935075	1.03848	0.803556
C16orf87 ENSG00000155330	0.958983	0.952071	0.644989	0.85448	0.826511	1.10323	1.00279	0.907334	0.830673	0.841737
C16orf89 ENSG00000153446	0.722726	0.870068	0.881961	0.949451	0.91172	1.04868	1.28238	0.802837	1.18057	0.903792
C16orf91 ENSG00000174109	0.760816	1.04763	1.24352	0.900767	0.858177	1.29758	1.15975	0.964537	1.18711	1.06334
C16orf92 ENSG00000167194	1.12208	1.47988	0.978077	1.30807	1.27559	0.898658	1.01738	0.968147	1.17276	0.873496
C16orf95 ENSG00000260456	1.17415	0.862119	0.864385	1.06784	0.954097	1.06106	0.99105	0.781289	0.774796	0.936285
C16orf96 ENSG00000205832	1.03936	1.09117	1.17368	0.837095	0.780846	0.895469	0.792775	0.828525	0.919776	1.15815
C17orf105 ENSG00000231256	0.968282	1.31451	0.892563	1.01774	0.865889	1.07122	0.981746	1.0022	1.21459	1.0303
C17orf107 ENSG00000205710	1.09499	0.897182	1.16315	1.20789	1.20608	0.898455	1.40928	1.10767	0.596663	0.815946
C17orf49 ENSG00000258315	0.958396	1.06344	1.03435	1.09782	0.877623	1.03159	1.0349	0.755605	0.958225	0.954473
C17orf50 ENSG00000270806	0.871658	0.960713	1.09517	0.781144	0.993463	0.752645	1.22449	0.831465	1.26152	1.31416
C17orf51 ENSG00000212719	0.852777	1.1006	0.763131	0.78844	1.03851	1.0662	1.00095	1.17746	1.01458	0.990495
C17orf53 ENSG00000125319	0.791621	1.08063	1.01952	0.928019	0.959776	1.1911	1.39431	1.00729	0.909583	1.34026
C17orf58 ENSG00000186665	1.03196	1.0174	1.12812	0.684207	1.32703	0.806624	0.833339	0.92457	1.01237	1.10429
C17orf62 ENSG00000178927	0.890761	0.978127	1.06387	1.21282	0.907663	1.06355	1.07021	0.950748	0.877999	0.78254
C17orf64 ENSG00000141371	0.897991	0.967937	0.880656	1.09757	0.923024	1.12163	0.879695	1.08023	0.810377	1.09159
C17orf67 ENSG00000214226	0.776363	1.03824	1.38699	0.939296	0.72615	0.974273	1.00197	1.0216	0.851018	1.07123
C17orf74 ENSG00000184560	0.894458	0.875392	0.989772	1.14748	1.05931	1.20812	1.14227	1.13952	1.00077	1.0849
C17orf75 ENSG00000108666	0.85184	1.03515	0.642996	0.867763	0.964072	0.839216	1.06715	1.34235	1.06052	1.22247
C17orf78 ENSG00000278505	0.797326	1.08191	0.867615	1.11148	1.03154	0.964591	1.14829	0.79257	0.929978	1.05529
C17orf80 ENSG00000141219	1.28781	0.930785	1.2027	0.817908	0.800367	0.854193	0.963333	1.00853	0.988747	0.833021
C17orf89 ENSG00000224877	0.902192	1.11313	0.934233	1.45422	1.12054	1.15924	0.847853	1.01045	0.712942	0.934704
C17orf96 ENSG00000273604	0.940958	0.934157	1.0135	1.15472	0.758203	1.13847	0.878525	1.12833	0.912076	0.97942
C17orf97 ENSG00000187624	0.896925	0.968885	0.678832	1.01708	0.985857	0.83724	0.877612	1.11595	1.0011	0.991413
C17orf98 ENSG00000275489	0.819745	1.00212	0.85297	1.10659	0.908684	0.888416	0.954123	1.09753	0.901623	1.05582
C17orf99 ENSG00000187997	1.03185	1.15194	0.876924	0.990168	1.02258	1.08931	1.02543	1.0324	0.980557	1.04025
C18orf21 ENSG00000141428	0.776487	0.993201	1.21126	1.17309	0.966857	0.770973	0.946174	0.954825	1.06785	1.24544
C18orf25 ENSG00000152242	0.83046	0.899658	1.18024	1.18277	0.971681	1.04418	0.932702	0.913981	1.2212	1.38029
C18orf32 ENSG00000177576	1.05256	0.997107	1.38736	0.874926	0.852255	0.835849	0.913923	1.21352	0.84605	1.08414
C18orf54 ENSG00000166845	1.08807	1.09491	0.969217	1.13013	1.21896	0.974089	0.756178	1.02782	0.974248	0.871725
C18orf63 ENSG00000206043	1.07418	1.2241	1.14281	0.93897	1.04761	0.984502	0.827158	1.03065	0.911648	0.859354
C18orf8 ENSG00000141452	0.949711	0.742005	1.09571	0.942104	0.958973	0.882364	0.822208	0.976334	0.948588	0.736778
C19orf12 ENSG00000131943	0.963259	1.2482	0.90314	1.21586	0.951282	1.15129	0.817524	1.10395	1.05862	0.924346
C19orf18 ENSG00000177025	1.03789	0.904852	1.05201	1.17411	1.01353	0.921989	1.25146	0.836961	0.894098	1.0743
C19orf24 ENSG00000228300	1.15946	0.968805	1.10584	0.944047	0.962918	0.872599	0.89816	1.17646	1.14201	1.24071
C19orf25 ENSG00000119559	1.1611	0.811328	1.12813	0.904373	1.17676	1.41359	1.02342	0.611485	1.44868	0.800082
C19orf33 ENSG00000167644	1.10776	0.806548	0.982982	0.899594	1.00563	1.35148	0.810338	0.866382	0.549947	0.785626
C19orf35 ENSG00000188305	0.801785	0.720505	1.0728	1.18412	0.874651	1.12815	0.942103	1.09712	0.994672	0.897708
C19orf38 ENSG00000214212	0.868846	1.00814	0.981914	1.08625	0.80734	0.973351	1.02575	0.992034	1.32926	1.12901
C19orf43 ENSG00000123144	1.24499	0.77671	1.03263	0.974318	1.37494	1.18541	0.970431	0.996514	1.06632	0.879718
C19orf44 ENSG00000105072	0.73318	1.16104	1.08803	1.00689	0.824772	0.862461	0.923642	1.33605	0.956141	0.874977
C19orf45 ENSG00000198723	0.713163	0.883501	0.93175	1.09145	0.934178	1.03144	1.09293	1.03774	0.910118	1.04055
C19orf47 ENSG00000160392	1.01732	1.05756	0.850645	0.833425	1.37037	0.860119	1.10444	1.16837	0.984241	1.07055
C19orf48 ENSG00000167747	1.01576	1.34591	0.779891	1.27333	1.5583	0.981356	1.04764	1.18734	0.933434	1.07194
C19orf52 ENSG00000142444	1.01697	1.14323	1.17299	1.00832	0.83905	0.808154	1.04763	1.16132	1.0252	1.19101
C19orf53 ENSG00000104979	0.941097	1.00262	0.8638	1.54705	0.95992	1.134	1.02886	1.20622	0.773674	0.609526
C19orf54 ENSG00000188493	0.812357	0.76957	1.16282	1.0279	0.945269	1.09179	1.12883	0.962083	1.14417	1.04477
C19orf57 ENSG00000132016	0.985852	0.912035	1.154	0.995287	1.15902	1.11424	0.96766	0.951054	0.978883	1.0623
C19orf60 ENSG00000006015	1.05479	0.826666	1.0099	0.954344	1.1128	0.98307	1.02222	1.38246	1.22048	1.01798
C19orf66 ENSG00000130813	1.10801	0.970764	0.830829	1.01344	0.918435	0.850109	1.14211	0.642364	0.808435	1.13019
C19orf67 ENSG00000188032	0.771804	1.25909	0.76254	0.720137	0.79261	1.01359	0.854719	1.29734	1.11188	1.1581
C19orf68 ENSG00000185453	0.962809	0.975761	1.06857	0.879377	0.832233	1.28985	0.982778	1.09943	0.911548	0.791691
C19orf70 ENSG00000174917	1.10569	0.848461	0.869221	1.02797	1.22978	0.904583	1.01581	0.991559	0.950193	0.845203
C19orf71 ENSG00000183397	0.629694	1.02457	0.974213	1.17665	0.938092	0.933215	0.79277	1.08728	1.09118	1.1109
C19orf73 ENSG00000221916	0.957269	0.993056	1.04901	0.892114	1.03069	0.804616	0.966121	0.733437	1.12007	1.04415
C19orf81 ENSG00000235034	0.840705	0.894937	0.787433	0.9069	0.855656	1.13628	1.24901	0.880867	0.921475	1.08057
C19orf84 ENSG00000262874	0.953713	0.908837	1.22746	0.781669	0.997862	1.46445	1.07401	1.13269	0.893957	0.778319
C1D ENSG00000197223	0.863149	1.12106	1.15095	1.06924	1.10692	0.909208	0.945845	0.991913	0.894792	0.944955
C1GALT1 ENSG00000106392	0.930704	1.31433	1.21188	1.20444	1.13856	1.12998	0.979598	1.2076	1.2298	0.869696
C1GALT1C1 ENSG00000171155	0.920454	0.773218	1.01865	1.07575	0.98219	1.07632	0.795019	1.04763	1.30005	1.30933
C1GALT1C1L ENSG00000223658	1.22287	0.739715	0.779471	0.92043	0.935162	0.918104	1.06755	1.05175	1.02342	0.882021
C1QA ENSG00000173372	0.937159	0.854152	1.13726	0.92578	1.04579	0.876119	1.29219	1.1789	0.90916	1.21796
C1QB ENSG00000173369	0.597522	1.07679	0.862736	1.02896	1.05631	1.09783	0.932877	0.650848	1.87156	0.893022
C1QBP ENSG00000108561	0.760187	1.00384	1.01975	1.06564	1.01048	1.04247	0.873838	0.957085	0.756203	1.15795
C1QC ENSG00000159189	0.923192	0.818899	1.16472	0.820858	0.833189	0.903298	1.01656	1.14537	1.22845	0.752694
C1QL1 ENSG00000131094	0.795034	1.05858	0.772841	0.80512	1.05398	0.925787	0.981249	0.932606	0.864986	1.0965
C1QL2 ENSG00000144119	1.02654	0.981868	0.881972	0.901719	0.914139	1.22566	1.09596	1.00463	1.05125	0.994402
C1QL3 ENSG00000165985	1.07587	0.975354	0.943243	1.09385	0.833537	0.902115	0.978579	1.20059	1.0844	0.881689
C1QL4 ENSG00000186897	0.877897	0.860315	0.665493	1.21717	1.07417	0.931758	1.18376	1.13185	0.851075	0.926758
C1QTNF1 ENSG00000173918	0.813701	0.828306	0.866478	1.13384	1.00559	0.900941	1.29585	0.915649	1.2855	1.11492
C1QTNF2 ENSG00000145861	0.983142	0.858832	0.855547	1.05262	1.04138	0.930713	1.01455	1.21689	1.16598	1.00287
C1QTNF3 ENSG00000082196	1.08388	1.03635	1.28165	0.974877	0.905611	0.815955	1.45219	0.981943	0.832653	1.04832
C1QTNF4 ENSG00000172247	1.17835	0.881068	0.729117	1.09477	1.0298	1.06722	0.955251	0.921057	1.35594	1.05637
C1QTNF5 ENSG00000223953	0.784241	0.765321	1.00933	0.879341	1.04399	0.735905	0.973752	1.25597	1.0339	1.07989
C1QTNF6 ENSG00000133466	0.973746	0.948766	1.03916	1.11369	0.906272	0.8004	0.885121	0.962315	1.00728	0.898868
C1QTNF7 ENSG00000163145	1.03978	0.981889	1.07511	1.00948	0.926403	0.815925	0.950462	0.947119	0.994006	1.35626
C1QTNF9 ENSG00000240654	1.05331	1.04732	1.00356	0.987767	1.23484	0.783244	0.956433	1.11085	1.27577	0.914418
C1QTNF9B ENSG00000205863	0.943412	1.16441	0.927074	1.16297	0.758521	0.870207	1.13502	0.944061	1.00815	1.00029
C1QTNF9B-AS1 ENSG00000281899	1.058	1.05773	0.98139	1.16719	1.22914	0.952249	1.12204	0.915208	1.11358	0.923384
C1R ENSG00000159403	1.55867	1.12069	1.0098	1.32127	0.882015	0.833085	0.878121	0.84942	0.609218	0.836275
C1RL ENSG00000139178	1.12507	1.00621	0.947051	1.0332	0.877027	0.853599	1.12648	1.01935	0.990609	1.02026
C1S ENSG00000182326	0.93401	0.907291	1.00087	1.13817	1.09852	0.863914	0.954993	0.962512	0.996602	0.801906
C1orf100 ENSG00000173728	1.18271	0.914724	1.06999	0.925709	0.908401	0.985188	1.14824	0.927801	0.895753	0.88289
C1orf101 ENSG00000179397	1.02344	0.808491	1.00254	0.829533	0.881666	0.998242	1.09352	0.768107	0.913488	1.05592
C1orf105 ENSG00000180999	1.09913	1.06164	0.982807	0.976206	0.935611	1.16053	1.13035	1.2349	0.982097	0.932267
C1orf106 ENSG00000163362	0.949215	1.09699	1.14856	1.05761	1.11491	0.906187	0.832058	0.926917	1.23029	0.809965
C1orf109 ENSG00000116922	1.1449	1.04546	0.873812	0.948169	1.01583	0.790029	1.27069	1.0609	1.25738	1.2119
C1orf112 ENSG00000000460	1.11772	1.06643	0.92106	1.24043	1.20845	1.12968	1.02634	1.03264	0.945925	0.897605
C1orf115 ENSG00000162817	1.00892	0.864775	1.05806	1.39082	1.03336	1.02162	0.923293	0.976232	1.35179	1.04261
C1orf116 ENSG00000182795	0.925723	1.08075	1.21892	1.28875	0.784393	1.50807	0.799531	1.1188	0.923138	0.975011
C1orf122 ENSG00000197982	0.86095	0.6211	1.10395	1.00357	1.0021	0.693126	1.34369	0.891575	0.903069	0.926286
C1orf123 ENSG00000162384	0.700302	1.1716	0.841748	0.869517	0.85081	0.97789	0.93744	1.12597	1.12355	0.803335
C1orf127 ENSG00000175262	0.851188	0.798639	1.05369	1.09957	0.999739	1.33263	0.967448	0.735845	0.799943	0.967477
C1orf131 ENSG00000143633	1.19579	1.04888	0.848218	1.18366	0.801356	0.835623	1.06339	1.10574	0.922179	0.825988
C1orf141 ENSG00000203963	0.666622	0.934399	0.936086	0.795411	1.13352	0.968926	0.988839	0.958014	1.07636	0.856911
C1orf145 ENSG00000162913	0.784831	0.956047	0.862332	0.961389	1.28224	1.16742	1.03198	1.0139	1.06317	0.790803
C1orf146 ENSG00000203910	0.735711	0.942672	1.40351	1.16019	0.946725	1.08713	0.863908	1.0581	1.05662	1.09398
C1orf158 ENSG00000157330	1.07296	1.07832	0.890504	0.913889	0.865397	0.893292	1.0687	1.01488	1.04222	1.11555
C1orf159 ENSG00000131591	0.994505	0.900325	1.14622	1.13	0.96437	0.781152	0.951631	1.06837	0.816967	1.0419
C1orf162 ENSG00000143110	1.05915	1.1009	1.1404	0.801574	1.23151	0.798008	0.911372	0.88017	0.964044	0.923022
C1orf167 ENSG00000215910	0.961585	1.18355	1.19524	1.04981	0.769083	1.02483	0.781873	0.988616	0.735616	1.59593
C1orf168 ENSG00000187889	0.910288	0.969346	0.97293	0.814037	0.865212	1.08381	0.85782	1.18287	1.10376	1.07441
C1orf174 ENSG00000198912	0.939637	0.899882	0.998669	0.756397	1.14357	0.94326	0.816459	0.84905	1.15229	1.17889
C1orf185 ENSG00000204006	0.961156	1.01858	0.869766	1.07895	0.788622	0.999168	0.977682	0.964676	0.908663	1.02996
C1orf186 ENSG00000263961	1.04687	1.24488	1.266	1.06699	0.880776	1.15595	0.871585	0.886986	1.04861	1.08915
C1orf194 ENSG00000179902	1.00095	1.22721	1.21547	1.0115	0.855766	0.841164	1.23921	1.07004	0.98332	1.12395
C1orf198 ENSG00000119280	0.740114	0.974887	1.05727	0.828509	1.13489	1.20627	0.916369	0.864763	1.19241	1.1349
C1orf204 ENSG00000188004	0.947387	0.756136	0.909974	0.989361	1.24778	0.91403	1.28007	1.16771	1.11903	0.963819
C1orf21 ENSG00000116667	0.921003	0.953175	1.15671	0.902696	1.27526	0.711967	1.03506	1.20187	0.950227	0.998773
C1orf210 ENSG00000253313	0.934082	0.891901	0.818851	1.09175	0.685159	1.58399	0.852977	0.919604	0.878125	0.852119
C1orf216 ENSG00000142686	1.06887	0.946503	0.949257	0.926681	1.19068	0.947144	1.10438	0.933969	0.898453	1.07186
C1orf226 ENSG00000239887	0.825424	1.12387	1.12844	0.936238	0.889069	1.30469	0.833912	0.970875	1.01446	0.961461
C1orf228 ENSG00000198520	1.16016	0.803454	0.996673	0.832444	1.31549	1.00784	1.01901	1.01243	0.954769	0.916977
C1orf234 ENSG00000227868	0.921698	0.906336	0.768374	1.08054	1.16441	0.883413	0.924295	1.13386	0.936865	0.965188
C1orf27 ENSG00000157181	1.14476	1.06913	0.769068	0.977232	1.09848	1.00896	0.8549	0.832931	0.956705	1.11639
[truncated: 15,949 more rows]
