# Supplementary material for: Spatial maps of prostate cancer transcriptomes reveal an unexplored landscape of heterogeneity
Source: Nat Commun. 2018 Jun 20;9:2419. doi: 10.1038/s41467-018-04724-5 (PMC6010471; doi:10.1038/s41467-018-04724-5)
Supplement: Supplementary file 9 — Supplementary Data 6 [file 41467_2018_4724_MOESM9_ESM.zip › Supplementary Dataset 3/experiment0008-baselinefeature-gamma.tsv]

	Baseline
A1BG ENSG00000121410	0.838078
A1CF ENSG00000148584	0.859675
A2M ENSG00000175899	0.905996
A2ML1 ENSG00000166535	0.948102
A4GALT ENSG00000128274	0.862174
AAAS ENSG00000094914	1.22958
AACS ENSG00000081760	1.1487
AADAC ENSG00000114771	0.881697
AADACL2 ENSG00000197953	0.890778
AADACL4 ENSG00000204518	1.14173
AADAT ENSG00000109576	0.636862
AAED1 ENSG00000158122	0.897416
AAGAB ENSG00000103591	0.938895
AAK1 ENSG00000115977	1.22425
AAMDC ENSG00000087884	0.879319
AAMP ENSG00000127837	1.05185
AAR2 ENSG00000131043	1.02361
AARD ENSG00000205002	1.08162
AARS ENSG00000090861	1.30915
AARSD1 ENSG00000266967	0.921017
AASDH ENSG00000157426	0.82363
AASDHPPT ENSG00000149313	1.16916
AASS ENSG00000008311	0.78549
AATF ENSG00000275700	1.12496
AATK ENSG00000181409	0.897344
AATK-AS1 ENSG00000225180	1.0326
ABAT ENSG00000183044	1.06939
ABC13-47488600E17.1 ENSG00000283199	1.01242
ABC13-47656900H15.1 ENSG00000283566	1.00912
ABC7-42404400C24.1 ENSG00000277758	0.960521
ABCA1 ENSG00000165029	1.45266
ABCA10 ENSG00000154263	0.916103
ABCA12 ENSG00000144452	1.13377
ABCA13 ENSG00000179869	1.09222
ABCA2 ENSG00000107331	1.39717
ABCA3 ENSG00000167972	1.28707
ABCA4 ENSG00000198691	0.889367
ABCA5 ENSG00000154265	0.938255
ABCA6 ENSG00000154262	0.785771
ABCA7 ENSG00000064687	0.774801
ABCA8 ENSG00000141338	1.07893
ABCA9 ENSG00000154258	1.39577
ABCB1 ENSG00000085563	0.941656
ABCB10 ENSG00000135776	0.794272
ABCB11 ENSG00000073734	1.01829
ABCB4 ENSG00000005471	1.01012
ABCB5 ENSG00000004846	1.10168
ABCB6 ENSG00000115657	1.19931
ABCB7 ENSG00000131269	0.710599
ABCB8 ENSG00000197150	1.01009
ABCB9 ENSG00000150967	0.780589
ABCC1 ENSG00000103222	1.0726
ABCC10 ENSG00000124574	0.956552
ABCC11 ENSG00000121270	0.749925
ABCC12 ENSG00000140798	1.89958
ABCC2 ENSG00000023839	1.2257
ABCC3 ENSG00000108846	0.453296
ABCC4 ENSG00000125257	2.06985
ABCC5 ENSG00000114770	1.15849
ABCC6 ENSG00000091262	1.09343
ABCC8 ENSG00000006071	1.22954
ABCC9 ENSG00000069431	0.869311
ABCD1 ENSG00000101986	0.895271
ABCD2 ENSG00000173208	1.11423
ABCD3 ENSG00000117528	0.824061
ABCD4 ENSG00000119688	0.963459
ABCE1 ENSG00000164163	1.36848
ABCF1 ENSG00000204574	0.722806
ABCF2 ENSG00000033050	1.28084
ABCF3 ENSG00000161204	1.34539
ABCG1 ENSG00000160179	1.22097
ABCG2 ENSG00000118777	0.718709
ABCG4 ENSG00000172350	1.00004
ABCG5 ENSG00000138075	1.15171
ABHD1 ENSG00000143994	0.782527
ABHD10 ENSG00000144827	0.609849
ABHD11 ENSG00000106077	1.0436
ABHD12 ENSG00000100997	1.64733
ABHD12B ENSG00000131969	1.19499
ABHD13 ENSG00000139826	0.796859
ABHD14A ENSG00000248487	1.0452
ABHD14A-ACY1 ENSG00000114786	0.992331
ABHD14B ENSG00000114779	0.953169
ABHD15 ENSG00000168792	0.8865
ABHD16A ENSG00000204427	0.852649
ABHD17A ENSG00000129968	1.05501
ABHD17B ENSG00000107362	0.825789
ABHD17C ENSG00000136379	1.46162
ABHD18 ENSG00000164074	0.861238
ABHD2 ENSG00000140526	1.09606
ABHD3 ENSG00000158201	0.932897
ABHD4 ENSG00000100439	1.19711
ABHD5 ENSG00000011198	0.886843
ABHD6 ENSG00000163686	1.27682
ABHD8 ENSG00000127220	0.853564
ABI1 ENSG00000136754	0.688261
ABI2 ENSG00000138443	0.873152
ABI3 ENSG00000108798	1.31415
ABI3BP ENSG00000154175	1.28069
ABL1 ENSG00000097007	1.00569
ABL2 ENSG00000143322	0.801602
ABLIM1 ENSG00000099204	0.689962
ABLIM2 ENSG00000163995	1.10459
ABLIM3 ENSG00000173210	1.06963
ABO ENSG00000175164	0.669264
ABR ENSG00000159842	0.913749
ABRA ENSG00000174429	0.898208
ABRACL ENSG00000146386	0.651538
ABT1 ENSG00000146109	1.18861
ABTB1 ENSG00000114626	1.21393
ABTB2 ENSG00000166016	0.574874
AC002429.5 ENSG00000236197	1.00452
AC004076.7 ENSG00000268533	0.995434
AC004158.1 ENSG00000280264	0.808428
AC004381.6 ENSG00000005189	0.950791
AC004754.3 ENSG00000269881	0.874608
AC004813.1 ENSG00000279777	1.01239
AC004824.1 ENSG00000280226	1.06526
AC005281.1 ENSG00000226690	0.791489
AC005477.1 ENSG00000280188	0.96957
AC005480.1 ENSG00000279461	0.870048
AC006116.20 ENSG00000267710	0.878787
AC006328.1 ENSG00000280301	0.949516
AC006386.1 ENSG00000279115	0.720877
AC006994.3 ENSG00000279317	0.917852
AC007040.11 ENSG00000258881	1.13328
AC007906.1 ENSG00000279018	1.14278
AC008074.1 ENSG00000279644	0.861921
AC008522.1 ENSG00000279232	0.918273
AC008686.1 ENSG00000280221	0.877057
AC008759.1 ENSG00000279471	0.717047
AC008810.1 ENSG00000279126	1.08879
AC008914.1 ENSG00000279768	1.0679
AC009014.3 ENSG00000271824	1.34387
AC009060.2 ENSG00000280252	1.27683
AC009977.1 ENSG00000279335	1.16297
AC010731.4 ENSG00000235118	0.856728
AC011155.1 ENSG00000280098	0.865215
AC011380.1 ENSG00000281227	1.1782
AC012005.1 ENSG00000279274	1.18054
AC012005.2 ENSG00000279287	0.835545
AC012363.1 ENSG00000281676	1.15239
AC013269.5 ENSG00000184761	0.8899
AC013461.1 ENSG00000091436	0.502231
AC016142.1 ENSG00000280141	0.79851
AC016549.1 ENSG00000281325	1.01693
AC016577.1 ENSG00000279646	1.06144
AC016991.1 ENSG00000279435	1.00678
AC017081.1 ENSG00000279921	0.887817
AC018512.1 ENSG00000279808	1.04797
AC018902.1 ENSG00000280817	0.958004
AC021106.1 ENSG00000279386	1.00381
AC024060.1 ENSG00000281584	0.944003
AC024592.12 ENSG00000267740	1.27286
AC025335.1 ENSG00000179859	0.740643
AC055733.1 ENSG00000280127	1.13533
AC055866.1 ENSG00000281079	1.08399
AC069063.2 ENSG00000279380	0.935152
AC073130.2 ENSG00000281656	0.935409
AC073657.1 ENSG00000279937	1.02189
AC074033.1 ENSG00000281137	1.06561
AC087350.1 ENSG00000281527	0.771417
AC087762.1 ENSG00000279588	1.17367
AC090154.1 ENSG00000278888	0.709495
AC090498.1 ENSG00000279483	0.671728
AC092384.1 ENSG00000280675	1.08884
AC092835.2 ENSG00000233757	0.86962
AC092881.1 ENSG00000279530	1.02725
AC100821.1 ENSG00000280473	1.02474
AC104057.1 ENSG00000280427	1.03976
AC104073.1 ENSG00000280410	0.890233
AC104304.4 ENSG00000283473	0.956371
AC104389.2 ENSG00000279824	1.00205
AC104981.1 ENSG00000278938	0.930428
AC105009.1 ENSG00000281855	1.00573
AC105052.1 ENSG00000279168	0.784839
AC109486.1 ENSG00000280447	0.950292
AC109829.1 ENSG00000233438	1.09309
AC110602.1 ENSG00000281267	0.909238
AC110615.1 ENSG00000279909	1.12157
AC112719.1 ENSG00000280671	0.929854
AC113404.1 ENSG00000254893	0.985519
AC118758.1 ENSG00000268187	0.824273
AC131097.4 ENSG00000216921	1.08984
AC131263.1 ENSG00000280550	1.20355
AC138517.6 ENSG00000283288	1.0028
AC138647.1 ENSG00000226490	0.620153
AC138969.4 ENSG00000183889	0.497448
AC241377.1 ENSG00000281741	1.17561
AC241585.1 ENSG00000281571	0.960315
AC242988.1 ENSG00000278939	1.05426
AC243756.1 ENSG00000270339	0.787847
AC243945.1 ENSG00000279510	1.17689
AC245100.1 ENSG00000280649	1.19086
ACAA1 ENSG00000060971	0.663873
ACAA2 ENSG00000167315	0.464893
ACACA ENSG00000278540	0.973348
ACACB ENSG00000076555	0.87004
ACAD10 ENSG00000111271	1.04004
ACAD11 ENSG00000240303	1.23006
ACAD8 ENSG00000151498	0.95041
ACAD9 ENSG00000177646	0.761595
ACADL ENSG00000115361	0.60343
ACADM ENSG00000117054	1.19727
ACADS ENSG00000122971	1.07303
ACADSB ENSG00000196177	0.768314
ACADVL ENSG00000072778	1.21186
ACAN ENSG00000157766	1.24949
ACAP1 ENSG00000072818	0.868096
ACAP2 ENSG00000114331	0.91504
ACAP3 ENSG00000131584	1.05475
ACAT1 ENSG00000075239	1.02244
ACAT2 ENSG00000120437	0.826286
ACBD3 ENSG00000182827	1.29229
ACBD4 ENSG00000181513	0.833671
ACBD5 ENSG00000107897	1.00085
ACBD6 ENSG00000230124	0.658796
ACBD7 ENSG00000176244	0.763855
ACCS ENSG00000110455	1.19652
ACCSL ENSG00000205126	0.93595
ACD ENSG00000102977	1.1066
ACE ENSG00000159640	1.16809
ACE2 ENSG00000130234	0.940197
ACER1 ENSG00000167769	0.940588
ACER2 ENSG00000177076	0.891727
ACER3 ENSG00000078124	1.29705
ACHE ENSG00000087085	1.09866
ACIN1 ENSG00000100813	0.783065
ACKR1 ENSG00000213088	1.37692
ACKR2 ENSG00000144648	1.09205
ACKR3 ENSG00000144476	0.807733
ACKR4 ENSG00000129048	0.843035
ACLY ENSG00000131473	1.41954
ACMSD ENSG00000153086	0.863374
ACO1 ENSG00000122729	1.08169
ACO2 ENSG00000100412	0.947967
ACOD1 ENSG00000102794	0.902239
ACOT1 ENSG00000184227	0.763006
ACOT11 ENSG00000162390	0.534497
ACOT12 ENSG00000172497	0.829584
ACOT13 ENSG00000112304	1.55668
ACOT2 ENSG00000119673	0.643126
ACOT4 ENSG00000177465	0.795495
ACOT6 ENSG00000205669	0.812798
ACOT7 ENSG00000097021	1.26822
ACOT8 ENSG00000101473	1.38854
ACOT9 ENSG00000123130	0.877294
ACOX1 ENSG00000161533	0.940881
ACOX2 ENSG00000168306	0.719388
ACOX3 ENSG00000087008	0.611271
ACOXL ENSG00000153093	0.753692
ACP1 ENSG00000143727	0.932102
ACP2 ENSG00000134575	0.970814
ACP5 ENSG00000102575	0.529947
ACP6 ENSG00000162836	1.19823
ACP7 ENSG00000183760	1.01408
ACPP ENSG00000014257	1.04926
ACPT ENSG00000142513	1.10162
ACR ENSG00000100312	0.893747
ACRBP ENSG00000111644	0.798607
ACRC ENSG00000147174	0.902601
ACRV1 ENSG00000134940	1.11685
ACSBG1 ENSG00000103740	1.30039
ACSBG2 ENSG00000130377	1.02986
ACSF2 ENSG00000167107	0.652675
ACSF3 ENSG00000176715	1.28074
ACSL1 ENSG00000151726	1.05219
ACSL3 ENSG00000123983	1.54646
ACSL4 ENSG00000068366	1.02951
ACSL5 ENSG00000197142	0.875926
ACSL6 ENSG00000164398	0.857181
ACSM1 ENSG00000166743	2.51438
ACSM2A ENSG00000183747	1.21622
ACSM2B ENSG00000066813	0.927123
ACSM3 ENSG00000005187	0.796738
ACSM4 ENSG00000215009	1.14301
ACSM5 ENSG00000183549	0.932342
ACSM6 ENSG00000173124	0.962939
ACSS1 ENSG00000154930	1.41133
ACSS2 ENSG00000131069	0.744011
ACSS3 ENSG00000111058	0.924883
ACTA1 ENSG00000143632	0.662804
ACTA2 ENSG00000107796	0.87737
ACTB ENSG00000075624	2.16542
ACTBL2 ENSG00000169067	1.07745
ACTC1 ENSG00000159251	0.85805
ACTG1 ENSG00000184009	1.21973
ACTG2 ENSG00000163017	1.20412
ACTL10 ENSG00000182584	1.19067
ACTL6A ENSG00000136518	1.43844
ACTL6B ENSG00000077080	0.809193
ACTL7A ENSG00000187003	0.96839
ACTN1 ENSG00000072110	0.758465
ACTN2 ENSG00000077522	1.26171
ACTN3 ENSG00000248746	1.16654
ACTN4 ENSG00000130402	0.819641
ACTR10 ENSG00000131966	0.952362
ACTR1A ENSG00000138107	0.792365
ACTR1B ENSG00000115073	1.127
ACTR2 ENSG00000138071	0.765433
ACTR3 ENSG00000115091	0.937212
ACTR3B ENSG00000133627	0.963809
ACTR3C ENSG00000106526	0.964293
ACTR5 ENSG00000101442	1.21722
ACTR6 ENSG00000075089	1.34662
ACTR8 ENSG00000113812	0.660111
ACTRT2 ENSG00000169717	1.23478
ACTRT3 ENSG00000184378	0.910751
ACVR1 ENSG00000115170	1.02598
ACVR1B ENSG00000135503	0.846396
ACVR1C ENSG00000123612	0.9204
ACVR2A ENSG00000121989	0.732422
ACVR2B ENSG00000114739	0.956583
ACVRL1 ENSG00000139567	0.714285
ACY1 ENSG00000243989	1.22959
ACY3 ENSG00000132744	0.969862
ACYP1 ENSG00000119640	1.07353
ACYP2 ENSG00000170634	0.993437
ADA ENSG00000196839	1.13177
ADAD1 ENSG00000164113	1.13556
ADAD2 ENSG00000140955	1.07594
ADAL ENSG00000168803	0.777142
ADAM10 ENSG00000137845	1.28038
ADAM11 ENSG00000073670	0.635261
ADAM12 ENSG00000148848	0.726712
ADAM15 ENSG00000143537	1.11484
ADAM17 ENSG00000151694	0.81368
ADAM18 ENSG00000168619	0.995354
ADAM19 ENSG00000135074	1.14241
ADAM2 ENSG00000104755	1.1541
ADAM20 ENSG00000134007	1.11412
ADAM22 ENSG00000008277	0.863357
ADAM23 ENSG00000114948	0.999056
ADAM28 ENSG00000042980	1.5972
ADAM29 ENSG00000168594	1.02084
ADAM30 ENSG00000134249	1.08321
ADAM32 ENSG00000197140	0.907991
ADAM33 ENSG00000149451	0.653476
ADAM7 ENSG00000069206	1.02471
ADAM8 ENSG00000151651	0.609886
ADAM9 ENSG00000168615	1.08168
ADAMDEC1 ENSG00000134028	1.15752
ADAMTS1 ENSG00000154734	0.945034
ADAMTS10 ENSG00000142303	1.13259
ADAMTS12 ENSG00000151388	0.974629
ADAMTS13 ENSG00000160323	0.655465
ADAMTS14 ENSG00000138316	1.03536
ADAMTS15 ENSG00000166106	1.02721
ADAMTS16 ENSG00000145536	0.946277
ADAMTS17 ENSG00000140470	0.93907
ADAMTS18 ENSG00000140873	0.768743
ADAMTS19 ENSG00000145808	0.943482
ADAMTS2 ENSG00000087116	1.18383
ADAMTS20 ENSG00000173157	0.86725
ADAMTS3 ENSG00000156140	1.59067
ADAMTS4 ENSG00000158859	1.74372
ADAMTS5 ENSG00000154736	0.833252
ADAMTS6 ENSG00000049192	1.16656
ADAMTS7 ENSG00000136378	1.15546
ADAMTS8 ENSG00000134917	0.989257
ADAMTS9 ENSG00000163638	0.72845
ADAMTSL1 ENSG00000178031	0.582357
ADAMTSL2 ENSG00000197859	0.78496
ADAMTSL3 ENSG00000156218	0.762467
ADAMTSL4 ENSG00000143382	0.827286
ADAMTSL5 ENSG00000185761	0.934126
ADAP1 ENSG00000105963	0.998893
ADAP2 ENSG00000184060	0.929333
ADAR ENSG00000160710	0.623469
ADARB1 ENSG00000197381	0.729616
ADARB2 ENSG00000185736	1.44419
ADAT1 ENSG00000065457	0.79022
ADAT2 ENSG00000189007	0.739555
ADAT3 ENSG00000213638	1.40004
ADCK1 ENSG00000063761	0.655541
ADCK2 ENSG00000133597	0.986641
ADCK3 ENSG00000163050	1.00314
ADCK4 ENSG00000123815	0.814938
ADCK5 ENSG00000173137	1.35412
ADCY1 ENSG00000164742	1.57467
ADCY10 ENSG00000143199	0.886621
ADCY2 ENSG00000078295	0.654013
ADCY3 ENSG00000138031	1.06817
ADCY4 ENSG00000129467	0.73171
ADCY5 ENSG00000173175	0.675584
ADCY6 ENSG00000174233	1.28995
ADCY7 ENSG00000121281	1.18147
ADCY8 ENSG00000155897	1.01915
ADCY9 ENSG00000162104	0.589897
ADCYAP1 ENSG00000141433	0.922253
ADCYAP1R1 ENSG00000078549	0.782045
ADD1 ENSG00000087274	0.993735
ADD2 ENSG00000075340	1.23896
ADD3 ENSG00000148700	0.652538
ADGB ENSG00000118492	0.994491
ADGRA1 ENSG00000197177	0.971933
ADGRA2 ENSG00000020181	0.945443
ADGRA3 ENSG00000152990	0.910772
ADGRB1 ENSG00000181790	0.986392
ADGRB2 ENSG00000121753	1.01734
ADGRB3 ENSG00000135298	0.903797
ADGRD1 ENSG00000111452	0.805509
ADGRD2 ENSG00000180264	0.953809
ADGRE1 ENSG00000174837	0.882427
ADGRE2 ENSG00000127507	1.02785
ADGRE3 ENSG00000131355	1.18784
ADGRE5 ENSG00000123146	1.43171
ADGRF1 ENSG00000153292	1.68856
ADGRF2 ENSG00000164393	0.883097
ADGRF3 ENSG00000173567	1.29793
ADGRF4 ENSG00000153294	0.882447
ADGRF5 ENSG00000069122	1.73022
ADGRG1 ENSG00000205336	0.605079
ADGRG2 ENSG00000173698	0.934718
ADGRG3 ENSG00000182885	0.849009
ADGRG4 ENSG00000156920	1.10313
ADGRG5 ENSG00000159618	0.76937
ADGRG6 ENSG00000112414	0.812457
ADGRG7 ENSG00000144820	1.11303
ADGRL1 ENSG00000072071	0.963484
ADGRL2 ENSG00000117114	0.612589
ADGRL3 ENSG00000150471	1.07342
ADGRL4 ENSG00000162618	0.938678
ADGRV1 ENSG00000164199	0.889438
ADH1A ENSG00000187758	0.854852
ADH1B ENSG00000196616	0.944669
ADH1C ENSG00000248144	1.0079
ADH4 ENSG00000198099	0.792088
ADH5 ENSG00000197894	0.839232
ADH6 ENSG00000172955	0.73435
ADH7 ENSG00000196344	1.08583
ADHFE1 ENSG00000147576	0.641191
ADI1 ENSG00000182551	1.18694
ADIG ENSG00000182035	1.35999
ADIPOQ ENSG00000181092	1.115
ADIPOR1 ENSG00000159346	1.20824
ADIPOR2 ENSG00000006831	0.787318
ADIRF ENSG00000148671	0.77932
ADK ENSG00000156110	0.74522
ADM ENSG00000148926	0.957236
ADM2 ENSG00000128165	1.25052
ADM5 ENSG00000224420	1.4204
ADNP ENSG00000101126	0.996692
ADNP2 ENSG00000101544	0.7794
ADO ENSG00000181915	0.963639
ADORA1 ENSG00000163485	0.888566
ADORA2A ENSG00000128271	0.861017
ADORA2B ENSG00000170425	1.14882
ADORA3 ENSG00000282608	0.885211
ADPGK ENSG00000159322	0.613667
ADPRH ENSG00000144843	0.84147
ADPRHL1 ENSG00000153531	1.23329
ADPRHL2 ENSG00000116863	0.822953
ADPRM ENSG00000170222	0.869111
ADRA1A ENSG00000120907	0.912695
ADRA1B ENSG00000170214	0.750563
ADRA1D ENSG00000171873	0.661503
ADRA2A ENSG00000150594	0.819831
ADRA2B ENSG00000274286	0.96043
ADRA2C ENSG00000184160	0.750044
ADRB1 ENSG00000043591	0.95447
ADRB2 ENSG00000169252	1.56044
ADRB3 ENSG00000188778	1.02208
ADRM1 ENSG00000130706	1.27724
ADSL ENSG00000239900	0.890978
ADSS ENSG00000035687	1.0584
ADSSL1 ENSG00000185100	0.540463
ADTRP ENSG00000111863	1.01623
AEBP1 ENSG00000106624	1.002
AEBP2 ENSG00000139154	0.748995
AEN ENSG00000181026	1.21968
AES ENSG00000104964	1.20941
AF011889.5 ENSG00000241489	1.08476
AF111168.1 ENSG00000280308	0.762221
AF131216.1 ENSG00000280273	1.09815
AF165138.7 ENSG00000243440	1.09177
AFAP1 ENSG00000196526	1.2894
AFAP1L1 ENSG00000157510	1.42456
AFAP1L2 ENSG00000169129	0.690178
AFF1 ENSG00000172493	1.17732
AFF2 ENSG00000155966	0.71306
AFF3 ENSG00000144218	0.689812
AFF4 ENSG00000072364	0.775355
AFG3L2 ENSG00000141385	0.668341
AFM ENSG00000079557	0.84219
AFMID ENSG00000183077	1.03672
AFP ENSG00000081051	1.02233
AFTPH ENSG00000119844	0.990691
AGA ENSG00000038002	1.13588
AGAP1 ENSG00000157985	0.856223
AGAP14P ENSG00000279058	1.04009
AGAP2 ENSG00000135439	1.43879
AGAP3 ENSG00000133612	1.18623
AGAP4 ENSG00000188234	1.12693
AGAP5 ENSG00000172650	0.841855
AGAP6 ENSG00000204149	0.968389
AGAP9 ENSG00000204172	0.805675
AGBL1 ENSG00000273540	1.02528
AGBL2 ENSG00000165923	0.986891
AGBL3 ENSG00000146856	1.16594
AGBL4 ENSG00000186094	0.671377
AGBL5 ENSG00000084693	1.12385
AGER ENSG00000204305	0.729626
AGFG1 ENSG00000173744	1.18945
AGFG2 ENSG00000106351	1.07092
AGGF1 ENSG00000164252	0.793073
AGK ENSG00000006530	0.970224
AGL ENSG00000162688	0.775527
AGMAT ENSG00000116771	1.26879
AGMO ENSG00000187546	1.10366
AGO1 ENSG00000092847	0.961548
AGO2 ENSG00000123908	1.01695
AGO3 ENSG00000126070	0.990972
AGO4 ENSG00000134698	0.82165
AGPAT1 ENSG00000204310	0.722133
AGPAT2 ENSG00000169692	1.7468
AGPAT3 ENSG00000160216	1.14754
AGPAT4 ENSG00000026652	1.40039
AGPAT5 ENSG00000155189	0.98157
AGPS ENSG00000018510	1.18939
AGR2 ENSG00000106541	2.57567
AGR3 ENSG00000173467	2.42659
AGRN ENSG00000188157	1.25261
AGRP ENSG00000159723	0.763296
AGT ENSG00000135744	1.21043
AGTPBP1 ENSG00000135049	0.84767
AGTR1 ENSG00000144891	1.86535
AGTRAP ENSG00000177674	0.985163
AGXT ENSG00000172482	1.42217
AGXT2 ENSG00000113492	1.28722
AHCTF1 ENSG00000153207	0.763058
AHCY ENSG00000101444	0.87602
AHCYL1 ENSG00000168710	0.767743
AHCYL2 ENSG00000158467	1.07551
AHDC1 ENSG00000126705	0.768284
AHI1 ENSG00000135541	1.05946
AHNAK ENSG00000124942	0.843767
AHNAK2 ENSG00000185567	0.55579
AHR ENSG00000106546	0.711701
AHRR ENSG00000063438	0.927164
AHSA1 ENSG00000100591	0.854644
AHSA2 ENSG00000173209	0.853073
AHSG ENSG00000145192	0.962711
AHSP ENSG00000169877	1.2769
AICDA ENSG00000111732	1.09381
AIDA ENSG00000186063	1.20897
AIF1 ENSG00000204472	0.723587
AIF1L ENSG00000126878	0.993143
AIFM1 ENSG00000156709	1.02054
AIFM2 ENSG00000042286	0.723291
AIFM3 ENSG00000183773	0.939729
AIG1 ENSG00000146416	1.56008
AIM1 ENSG00000112297	1.03544
AIM1L ENSG00000176092	0.8743
AIM2 ENSG00000163568	0.974158
AIMP1 ENSG00000164022	0.841009
AIMP2 ENSG00000106305	0.762643
AIP ENSG00000110711	1.01083
AIPL1 ENSG00000129221	0.910643
AIRE ENSG00000160224	0.991166
AJ239318.1 ENSG00000280108	0.883212
AJAP1 ENSG00000196581	0.923454
AJUBA ENSG00000129474	0.577262
AK1 ENSG00000106992	0.593082
AK2 ENSG00000004455	0.91563
AK3 ENSG00000147853	0.801412
AK4 ENSG00000162433	1.08885
AK5 ENSG00000154027	1.13893
AK6 ENSG00000085231	0.746247
AK7 ENSG00000140057	1.17115
AK8 ENSG00000165695	0.968077
AK9 ENSG00000155085	0.687997
AKAP1 ENSG00000121057	0.948401
AKAP10 ENSG00000108599	1.14705
AKAP11 ENSG00000023516	0.798604
AKAP12 ENSG00000131016	1.01124
AKAP13 ENSG00000170776	1.05103
AKAP14 ENSG00000186471	0.987135
AKAP17A ENSG00000197976	1.03372
AKAP3 ENSG00000111254	1.18325
AKAP4 ENSG00000147081	1.11376
AKAP5 ENSG00000179841	0.888631
AKAP6 ENSG00000151320	0.9121
AKAP7 ENSG00000118507	0.821071
AKAP8 ENSG00000105127	0.653457
AKAP8L ENSG00000011243	1.0056
AKAP9 ENSG00000127914	1.15774
AKIP1 ENSG00000166452	0.746857
AKIRIN1 ENSG00000174574	0.657102
AKIRIN2 ENSG00000135334	0.8482
AKNA ENSG00000106948	1.00533
AKNAD1 ENSG00000162641	0.815659
AKR1A1 ENSG00000117448	0.994013
AKR1B1 ENSG00000085662	0.389879
AKR1B10 ENSG00000198074	0.979838
AKR1B15 ENSG00000227471	1.21626
AKR1C1 ENSG00000187134	0.872859
AKR1C2 ENSG00000151632	0.675002
AKR1C3 ENSG00000196139	0.975573
AKR1C4 ENSG00000198610	1.20582
AKR1D1 ENSG00000122787	1.45087
AKR1E2 ENSG00000165568	0.762546
AKR7A2 ENSG00000053371	0.814546
AKR7A3 ENSG00000162482	0.849066
AKR7L ENSG00000211454	1.74533
AKT1 ENSG00000142208	1.42785
AKT1S1 ENSG00000204673	1.14357
AKT2 ENSG00000105221	0.852295
AKT3 ENSG00000117020	0.947675
AKTIP ENSG00000166971	0.634015
AL023806.1 ENSG00000280184	1.07819
AL049794.1 ENSG00000280240	0.959398
AL049872.1 ENSG00000279963	1.24602
AL133475.1 ENSG00000281602	0.887196
AL135745.1 ENSG00000279654	0.780676
AL135787.1 ENSG00000283263	0.706895
AL354828.1 ENSG00000279282	1.03388
AL354828.2 ENSG00000280175	1.07525
AL356053.1 ENSG00000150076	1.00317
AL356289.1 ENSG00000279096	0.933627
AL356585.1 ENSG00000279081	0.711347
AL357140.1 ENSG00000280113	1.05385
AL358852.1 ENSG00000278899	1.02788
AL365181.1 ENSG00000280316	0.826455
AL513523.2 ENSG00000279767	0.936731
AL589743.1 ENSG00000279508	1.03673
AL590235.1 ENSG00000280230	0.996885
AL645922.1 ENSG00000279546	1.06515
ALAD ENSG00000148218	0.667322
ALAS1 ENSG00000023330	0.879448
ALAS2 ENSG00000158578	0.988195
ALB ENSG00000163631	0.956011
ALCAM ENSG00000170017	1.2848
ALDH16A1 ENSG00000161618	1.36144
ALDH18A1 ENSG00000059573	1.08632
ALDH1A1 ENSG00000165092	1.04214
ALDH1A2 ENSG00000128918	0.704922
ALDH1A3 ENSG00000184254	1.2407
ALDH1B1 ENSG00000137124	1.1034
ALDH1L1 ENSG00000144908	1.41507
ALDH1L2 ENSG00000136010	0.771419
ALDH3A1 ENSG00000108602	0.858906
ALDH3A2 ENSG00000072210	0.584378
ALDH3B1 ENSG00000006534	0.794475
ALDH3B2 ENSG00000132746	1.82924
ALDH4A1 ENSG00000159423	0.657996
ALDH5A1 ENSG00000112294	0.859659
ALDH6A1 ENSG00000119711	0.997172
ALDH7A1 ENSG00000164904	0.872659
ALDH8A1 ENSG00000118514	1.04006
ALDH9A1 ENSG00000143149	0.908287
ALDOA ENSG00000149925	1.29404
ALDOB ENSG00000136872	1.02977
ALDOC ENSG00000109107	0.49306
ALG1 ENSG00000033011	1.023
ALG10 ENSG00000139133	0.947179
ALG10B ENSG00000175548	1.01578
ALG11 ENSG00000253710	1.11716
ALG12 ENSG00000182858	1.15919
ALG13 ENSG00000101901	1.03263
ALG14 ENSG00000172339	1.27959
ALG1L ENSG00000189366	1.17354
ALG1L2 ENSG00000251287	1.11243
ALG2 ENSG00000119523	1.20311
ALG3 ENSG00000214160	1.43857
ALG5 ENSG00000120697	1.32539
ALG6 ENSG00000088035	1.16479
ALG8 ENSG00000159063	1.0986
ALG9 ENSG00000086848	1.14276
ALK ENSG00000171094	1.22003
ALKBH1 ENSG00000100601	0.755068
ALKBH2 ENSG00000189046	1.03986
ALKBH3 ENSG00000166199	0.750021
ALKBH4 ENSG00000160993	0.82539
ALKBH5 ENSG00000091542	0.98797
ALKBH6 ENSG00000239382	0.87585
ALKBH7 ENSG00000125652	1.63258
ALKBH8 ENSG00000137760	0.79045
ALLC ENSG00000151360	1.19898
ALMS1 ENSG00000116127	1.04829
ALOX12 ENSG00000108839	0.616577
ALOX12B ENSG00000179477	0.958423
ALOX15 ENSG00000161905	1.82239
ALOX15B ENSG00000179593	1.21725
ALOX5 ENSG00000012779	0.784507
ALOX5AP ENSG00000132965	0.549874
ALOXE3 ENSG00000179148	1.1054
ALPK1 ENSG00000073331	0.869808
ALPK2 ENSG00000198796	1.00956
ALPK3 ENSG00000136383	1.32896
ALPL ENSG00000162551	1.50392
ALPP ENSG00000163283	0.963769
ALS2 ENSG00000003393	0.750789
ALS2CL ENSG00000178038	0.700855
ALS2CR11 ENSG00000155754	1.28636
ALS2CR12 ENSG00000155749	1.11024
ALX1 ENSG00000180318	1.11299
ALX3 ENSG00000156150	0.907707
ALX4 ENSG00000052850	0.941245
ALYREF ENSG00000183684	1.23552
AMACR ENSG00000242110	2.55682
AMBN ENSG00000178522	0.872249
AMBP ENSG00000106927	1.33848
AMBRA1 ENSG00000110497	0.826397
AMD1 ENSG00000123505	1.55322
AMDHD1 ENSG00000139344	0.938908
AMDHD2 ENSG00000162066	0.954299
AMELX ENSG00000125363	0.767339
AMELY ENSG00000099721	1.18402
AMER1 ENSG00000184675	0.963727
AMER2 ENSG00000165566	1.37393
AMER3 ENSG00000178171	0.76579
AMFR ENSG00000159461	0.976136
AMH ENSG00000104899	0.929512
AMHR2 ENSG00000135409	0.777582
AMIGO1 ENSG00000181754	0.753993
AMIGO2 ENSG00000139211	0.967114
AMIGO3 ENSG00000176020	1.03882
AMMECR1 ENSG00000101935	1.01279
AMMECR1L ENSG00000144233	0.721073
AMN ENSG00000166126	0.682573
AMN1 ENSG00000151743	1.56621
AMOT ENSG00000126016	0.721034
AMOTL1 ENSG00000166025	0.534389
AMOTL2 ENSG00000114019	0.91646
AMPD1 ENSG00000116748	0.992119
AMPD2 ENSG00000116337	1.15382
AMPD3 ENSG00000133805	1.20294
AMPH ENSG00000078053	1.01126
AMT ENSG00000145020	0.999485
AMTN ENSG00000187689	0.884305
AMY1A ENSG00000237763	0.848988
AMY1B ENSG00000174876	0.828399
AMY1C ENSG00000187733	0.76498
AMY2A ENSG00000243480	0.973466
AMY2B ENSG00000240038	0.735536
AMZ1 ENSG00000174945	1.11996
AMZ2 ENSG00000196704	0.689665
ANAPC1 ENSG00000153107	0.638962
ANAPC10 ENSG00000164162	1.05415
ANAPC11 ENSG00000141552	1.02402
ANAPC13 ENSG00000129055	0.845424
ANAPC15 ENSG00000110200	1.28111
ANAPC16 ENSG00000166295	0.64237
ANAPC2 ENSG00000176248	0.925262
ANAPC4 ENSG00000053900	0.901303
ANAPC5 ENSG00000089053	1.15991
ANAPC7 ENSG00000196510	1.04881
ANG ENSG00000214274	1.1101
ANGEL1 ENSG00000013523	0.707478
ANGEL2 ENSG00000174606	1.01522
ANGPT1 ENSG00000154188	0.669114
ANGPT2 ENSG00000091879	0.873483
ANGPT4 ENSG00000101280	0.999501
ANGPTL1 ENSG00000116194	0.959387
ANGPTL2 ENSG00000136859	0.671485
ANGPTL3 ENSG00000132855	1.06992
ANGPTL4 ENSG00000167772	0.953032
ANGPTL5 ENSG00000187151	1.01251
ANGPTL6 ENSG00000130812	0.851525
ANGPTL7 ENSG00000171819	0.85494
ANGPTL8 ENSG00000130173	0.946834
ANHX ENSG00000227059	0.983346
ANK1 ENSG00000029534	0.782512
ANK2 ENSG00000145362	1.2709
ANK3 ENSG00000151150	0.614021
ANKAR ENSG00000151687	1.11095
ANKDD1A ENSG00000166839	1.19979
ANKDD1B ENSG00000189045	0.890034
ANKEF1 ENSG00000132623	0.965316
ANKFN1 ENSG00000153930	1.21471
ANKFY1 ENSG00000185722	0.843978
ANKH ENSG00000154122	0.9622
ANKHD1 ENSG00000131503	0.800372
ANKHD1-EIF4EBP3 ENSG00000254996	0.896173
ANKIB1 ENSG00000001629	0.898968
ANKK1 ENSG00000170209	0.793309
ANKLE1 ENSG00000160117	0.857432
ANKLE2 ENSG00000176915	1.4622
ANKMY1 ENSG00000144504	1.19576
ANKMY2 ENSG00000106524	0.845319
ANKRA2 ENSG00000164331	0.787309
ANKRD1 ENSG00000148677	1.11383
ANKRD10 ENSG00000088448	1.71372
ANKRD11 ENSG00000167522	1.02871
ANKRD12 ENSG00000101745	1.10115
ANKRD13A ENSG00000076513	1.05286
ANKRD13B ENSG00000198720	1.01563
ANKRD13C ENSG00000118454	1.15382
ANKRD13D ENSG00000172932	1.23187
ANKRD16 ENSG00000134461	0.633831
ANKRD17 ENSG00000132466	0.52923
ANKRD18A ENSG00000180071	1.08886
ANKRD18B ENSG00000230453	0.921813
ANKRD2 ENSG00000165887	0.944045
ANKRD20A1 ENSG00000260691	0.874069
ANKRD20A2 ENSG00000183148	1.02264
ANKRD20A3 ENSG00000276203	1.02085
ANKRD20A4 ENSG00000172014	1.34269
ANKRD22 ENSG00000152766	0.683819
ANKRD23 ENSG00000163126	1.42552
ANKRD24 ENSG00000089847	0.899986
ANKRD26 ENSG00000107890	0.877707
ANKRD27 ENSG00000105186	1.26424
ANKRD28 ENSG00000206560	0.937825
ANKRD29 ENSG00000154065	1.85009
ANKRD30A ENSG00000148513	1.08177
ANKRD30B ENSG00000180777	1.14316
ANKRD30BL ENSG00000163046	1.28779
ANKRD31 ENSG00000145700	1.00503
ANKRD33 ENSG00000167612	1.22746
ANKRD33B ENSG00000164236	0.986667
ANKRD34A ENSG00000272031	0.812824
ANKRD34B ENSG00000189127	1.11376
ANKRD34C ENSG00000235711	0.867494
ANKRD35 ENSG00000198483	0.697823
ANKRD36 ENSG00000135976	0.799188
ANKRD36B ENSG00000196912	0.748198
ANKRD36C ENSG00000174501	0.983991
ANKRD37 ENSG00000186352	1.71404
ANKRD39 ENSG00000213337	1.33238
ANKRD40 ENSG00000154945	0.953038
ANKRD42 ENSG00000137494	0.907418
ANKRD44 ENSG00000065413	0.833581
ANKRD45 ENSG00000183831	0.96095
ANKRD46 ENSG00000186106	1.14531
ANKRD49 ENSG00000168876	0.929978
ANKRD50 ENSG00000151458	1.27092
ANKRD52 ENSG00000139645	1.07767
ANKRD53 ENSG00000144031	0.858634
ANKRD54 ENSG00000100124	0.964723
ANKRD55 ENSG00000164512	0.91873
ANKRD6 ENSG00000135299	0.867038
ANKRD61 ENSG00000157999	0.953392
ANKRD62 ENSG00000181626	1.14129
ANKRD65 ENSG00000235098	0.681828
ANKRD66 ENSG00000230062	0.923452
ANKRD7 ENSG00000106013	0.928926
ANKRD9 ENSG00000156381	1.53957
ANKS1A ENSG00000064999	0.790159
ANKS1B ENSG00000185046	1.33973
ANKS3 ENSG00000168096	1.24678
ANKS4B ENSG00000175311	1.30301
ANKS6 ENSG00000165138	0.796934
ANKUB1 ENSG00000206199	1.28202
ANKZF1 ENSG00000163516	1.41393
ANLN ENSG00000011426	1.44373
ANO1 ENSG00000131620	0.77996
ANO10 ENSG00000160746	1.17569
ANO2 ENSG00000047617	1.03335
ANO3 ENSG00000134343	0.880077
ANO4 ENSG00000151572	0.717745
ANO5 ENSG00000171714	0.767181
ANO6 ENSG00000177119	0.974629
ANO7 ENSG00000146205	0.917793
ANO8 ENSG00000074855	0.846469
ANO9 ENSG00000185101	1.06412
ANOS1 ENSG00000011201	1.04072
ANP32A ENSG00000140350	1.24531
ANP32B ENSG00000136938	0.969301
ANP32D ENSG00000139223	0.873529
ANP32E ENSG00000143401	0.789151
ANPEP ENSG00000166825	0.22302
ANTXR1 ENSG00000169604	0.959824
ANTXR2 ENSG00000163297	0.450669
ANTXRL ENSG00000274209	0.995054
ANXA1 ENSG00000135046	0.964357
ANXA10 ENSG00000109511	1.17669
ANXA11 ENSG00000122359	0.754778
ANXA13 ENSG00000104537	0.758127
ANXA2 ENSG00000182718	0.460488
ANXA2R ENSG00000177721	0.770556
ANXA3 ENSG00000138772	1.01032
ANXA4 ENSG00000196975	0.749559
ANXA5 ENSG00000164111	1.62602
ANXA6 ENSG00000197043	0.89565
ANXA7 ENSG00000138279	0.735087
ANXA8 ENSG00000265190	0.426966
ANXA8L1 ENSG00000264230	0.749991
ANXA9 ENSG00000143412	1.30983
AOAH ENSG00000136250	0.817949
AOC1 ENSG00000002726	0.707821
AOC2 ENSG00000131480	0.867972
AOC3 ENSG00000131471	1.01802
AOX1 ENSG00000138356	1.00678
AP000275.65 ENSG00000265590	1.11022
AP000295.9 ENSG00000249624	0.816429
AP000304.12 ENSG00000249209	1.08102
AP000349.2 ENSG00000280178	0.846091
AP000350.10 ENSG00000251357	0.82816
AP000687.1 ENSG00000280170	0.877806
AP000721.4 ENSG00000256100	0.822369
AP000769.1 ENSG00000279576	0.64615
AP000866.1 ENSG00000279342	0.987696
AP001888.1 ENSG00000281781	0.995517
AP002962.1 ENSG00000279906	1.01318
AP006285.2 ENSG00000278919	1.18796
AP1AR ENSG00000138660	0.828144
AP1B1 ENSG00000100280	1.10919
AP1G1 ENSG00000166747	1.20166
AP1G2 ENSG00000213983	1.58661
AP1M1 ENSG00000072958	1.27643
AP1M2 ENSG00000129354	1.32518
AP1S1 ENSG00000106367	1.16218
AP1S2 ENSG00000182287	1.05858
AP1S3 ENSG00000152056	0.830634
AP2A1 ENSG00000196961	1.23803
AP2A2 ENSG00000183020	1.20121
AP2B1 ENSG00000006125	1.027
AP2M1 ENSG00000161203	1.17149
AP2S1 ENSG00000042753	1.34825
AP3B1 ENSG00000132842	1.41929
AP3B2 ENSG00000103723	0.636649
AP3D1 ENSG00000065000	1.16075
AP3M1 ENSG00000185009	0.672399
AP3M2 ENSG00000070718	1.00441
AP3S1 ENSG00000177879	0.940892
AP3S2 ENSG00000157823	0.985594
AP4B1 ENSG00000134262	0.607814
AP4E1 ENSG00000081014	0.721351
AP4M1 ENSG00000221838	0.814445
AP4S1 ENSG00000100478	0.834576
AP5B1 ENSG00000254470	0.766352
AP5M1 ENSG00000053770	0.90775
AP5S1 ENSG00000125843	0.779042
AP5Z1 ENSG00000242802	0.764807
APAF1 ENSG00000120868	0.964373
APBA1 ENSG00000107282	1.11165
APBA2 ENSG00000034053	1.58619
APBA3 ENSG00000011132	1.13254
APBB1 ENSG00000166313	1.00448
APBB1IP ENSG00000077420	1.04563
APBB2 ENSG00000163697	0.875316
APBB3 ENSG00000113108	0.958516
APC ENSG00000134982	1.09275
APC2 ENSG00000115266	1.09038
APCDD1 ENSG00000154856	0.630133
APCDD1L ENSG00000198768	0.874517
APCS ENSG00000132703	0.813798
APEH ENSG00000164062	1.15084
APELA ENSG00000248329	0.820134
APEX1 ENSG00000100823	1.58485
APEX2 ENSG00000169188	1.10825
APH1A ENSG00000117362	1.17993
APH1B ENSG00000138613	1.24183
API5 ENSG00000166181	1.16872
APIP ENSG00000149089	0.91823
APITD1 ENSG00000175279	0.945166
APITD1-CORT ENSG00000251503	1.18934
APLF ENSG00000169621	0.923635
APLN ENSG00000171388	1.44668
APLNR ENSG00000134817	1.38358
APLP1 ENSG00000105290	0.609028
APLP2 ENSG00000084234	1.09405
APMAP ENSG00000101474	1.0148
APOA1 ENSG00000118137	0.9982
APOA2 ENSG00000158874	1.14923
APOB ENSG00000084674	0.999
APOBEC1 ENSG00000111701	0.983349
APOBEC2 ENSG00000124701	0.764487
APOBEC3A ENSG00000128383	1.20942
APOBEC3B ENSG00000179750	1.02146
APOBEC3C ENSG00000244509	0.550847
APOBEC3D ENSG00000243811	0.885994
APOBEC3F ENSG00000128394	0.899595
APOBEC3G ENSG00000239713	0.628282
APOBEC3H ENSG00000100298	0.741293
APOBEC4 ENSG00000173627	1.00145
APOBR ENSG00000184730	0.664899
APOC1 ENSG00000130208	1.22635
APOC2 ENSG00000234906	1.09532
APOC3 ENSG00000110245	1.20714
APOC4 ENSG00000267467	1.15229
APOD ENSG00000189058	2.25723
APOE ENSG00000130203	0.741274
APOF ENSG00000175336	1.328
APOH ENSG00000091583	1.26587
APOL1 ENSG00000100342	0.983666
APOL2 ENSG00000128335	0.836427
APOL3 ENSG00000128284	0.963219
APOL4 ENSG00000100336	1.22678
APOL6 ENSG00000221963	0.722618
APOLD1 ENSG00000178878	1.36254
APOM ENSG00000204444	0.536073
APOO ENSG00000184831	1.01949
APOOL ENSG00000155008	1.11289
APP ENSG00000142192	1.02132
APPBP2 ENSG00000062725	1.1783
APPL1 ENSG00000157500	0.989691
APPL2 ENSG00000136044	1.16222
APRT ENSG00000198931	1.34069
APTX ENSG00000137074	1.02857
AQP1 ENSG00000240583	1.23886
AQP10 ENSG00000143595	0.822944
AQP11 ENSG00000178301	0.911331
AQP12A ENSG00000184945	0.96595
AQP12B ENSG00000185176	0.867065
AQP2 ENSG00000167580	0.729485
AQP3 ENSG00000165272	0.412793
AQP4 ENSG00000171885	0.729367
AQP5 ENSG00000161798	1.08127
AQP6 ENSG00000086159	0.931076
AQP7 ENSG00000165269	0.947508
AQP8 ENSG00000103375	0.794548
AQP9 ENSG00000103569	0.890323
AQR ENSG00000021776	0.73262
AR ENSG00000169083	1.03645
ARAF ENSG00000078061	0.860263
ARAP1 ENSG00000186635	1.10798
ARAP2 ENSG00000047365	0.858888
ARAP3 ENSG00000120318	0.936985
ARC ENSG00000198576	1.92381
ARCN1 ENSG00000095139	0.972517
AREG ENSG00000109321	1.28119
AREL1 ENSG00000119682	0.726243
ARF1 ENSG00000143761	1.27782
ARF3 ENSG00000134287	0.929093
ARF4 ENSG00000168374	1.86623
ARF5 ENSG00000004059	0.781981
ARF6 ENSG00000165527	1.35213
ARFGAP1 ENSG00000101199	1.34719
ARFGAP2 ENSG00000149182	1.12062
ARFGAP3 ENSG00000242247	1.62129
ARFGEF1 ENSG00000066777	1.28502
ARFGEF2 ENSG00000124198	0.867323
ARFGEF3 ENSG00000112379	1.50453
ARFIP1 ENSG00000164144	1.3981
ARFIP2 ENSG00000132254	1.92792
ARFRP1 ENSG00000101246	1.28715
ARG1 ENSG00000118520	1.07738
ARG2 ENSG00000081181	0.547405
ARGFX ENSG00000186103	0.842975
ARGLU1 ENSG00000134884	1.2474
ARHGAP1 ENSG00000175220	0.852199
ARHGAP10 ENSG00000071205	0.819392
ARHGAP11A ENSG00000198826	0.914719
ARHGAP11B ENSG00000187951	0.89083
ARHGAP12 ENSG00000165322	1.51384
ARHGAP15 ENSG00000075884	0.825531
ARHGAP17 ENSG00000140750	0.663262
ARHGAP18 ENSG00000146376	1.00083
ARHGAP19 ENSG00000213390	0.75843
ARHGAP20 ENSG00000137727	1.14798
ARHGAP21 ENSG00000107863	0.912108
ARHGAP22 ENSG00000128805	0.94313
ARHGAP23 ENSG00000275832	0.613224
ARHGAP24 ENSG00000138639	1.09104
ARHGAP25 ENSG00000163219	1.07226
ARHGAP26 ENSG00000145819	0.880211
ARHGAP27 ENSG00000159314	0.680612
ARHGAP28 ENSG00000088756	1.02737
ARHGAP29 ENSG00000137962	1.05887
ARHGAP30 ENSG00000186517	0.799461
ARHGAP31 ENSG00000031081	0.80253
ARHGAP32 ENSG00000134909	1.34372
ARHGAP33 ENSG00000004777	0.860664
ARHGAP35 ENSG00000160007	1.19869
ARHGAP36 ENSG00000147256	1.07058
ARHGAP39 ENSG00000147799	1.8832
ARHGAP4 ENSG00000089820	0.909314
ARHGAP40 ENSG00000124143	1.19767
ARHGAP42 ENSG00000165895	1.30889
ARHGAP44 ENSG00000006740	0.914443
ARHGAP45 ENSG00000180448	1.24858
ARHGAP5 ENSG00000100852	0.817261
ARHGAP6 ENSG00000047648	0.866168
ARHGAP8 ENSG00000241484	1.08725
ARHGAP9 ENSG00000123329	0.766708
ARHGDIA ENSG00000141522	1.54181
ARHGDIB ENSG00000111348	1.06143
ARHGDIG ENSG00000242173	0.947999
ARHGEF1 ENSG00000076928	1.21657
ARHGEF10 ENSG00000104728	0.884399
ARHGEF10L ENSG00000074964	0.98339
ARHGEF11 ENSG00000132694	0.786748
ARHGEF12 ENSG00000196914	0.917031
ARHGEF15 ENSG00000198844	1.109
ARHGEF16 ENSG00000130762	1.06554
ARHGEF17 ENSG00000110237	0.984092
ARHGEF18 ENSG00000104880	0.854006
ARHGEF19 ENSG00000142632	0.619733
ARHGEF2 ENSG00000116584	0.796585
ARHGEF25 ENSG00000240771	0.81921
ARHGEF26 ENSG00000114790	1.03418
ARHGEF28 ENSG00000214944	1.00372
ARHGEF3 ENSG00000163947	1.05457
ARHGEF33 ENSG00000214694	0.919773
ARHGEF35 ENSG00000213214	1.36657
ARHGEF37 ENSG00000183111	1.23979
ARHGEF38 ENSG00000236699	1.21104
ARHGEF39 ENSG00000137135	0.816338
ARHGEF4 ENSG00000136002	0.81694
ARHGEF40 ENSG00000165801	1.09805
ARHGEF5 ENSG00000050327	1.09488
ARHGEF6 ENSG00000129675	0.961947
ARHGEF7 ENSG00000102606	0.67662
ARHGEF9 ENSG00000131089	0.591017
ARID1A ENSG00000117713	0.778097
ARID1B ENSG00000049618	0.678231
ARID2 ENSG00000189079	1.11039
ARID3A ENSG00000116017	0.968947
ARID3B ENSG00000179361	1.05898
ARID4A ENSG00000032219	0.652695
ARID4B ENSG00000054267	0.726339
ARID5A ENSG00000196843	1.33267
ARID5B ENSG00000150347	0.660482
ARIH1 ENSG00000166233	0.853633
ARIH2 ENSG00000177479	0.811426
ARIH2OS ENSG00000221883	0.577442
ARL1 ENSG00000120805	0.770342
ARL10 ENSG00000175414	0.934761
ARL11 ENSG00000152213	0.903421
ARL13B ENSG00000169379	0.936498
ARL14 ENSG00000179674	0.860893
ARL14EP ENSG00000152219	1.18011
ARL15 ENSG00000185305	0.876511
ARL16 ENSG00000214087	0.537549
ARL17A ENSG00000185829	0.839729
ARL17B ENSG00000228696	0.768976
ARL2 ENSG00000213465	1.39946
ARL2BP ENSG00000102931	1.08995
ARL3 ENSG00000138175	0.916809
ARL4A ENSG00000122644	0.754188
ARL4C ENSG00000188042	0.754721
ARL4D ENSG00000175906	0.715318
ARL5A ENSG00000162980	1.16022
ARL5B ENSG00000165997	1.35659
ARL5C ENSG00000141748	1.01329
ARL6 ENSG00000113966	0.762451
ARL6IP1 ENSG00000170540	1.216
ARL6IP4 ENSG00000182196	1.17806
ARL6IP5 ENSG00000144746	0.802226
ARL6IP6 ENSG00000177917	1.00432
ARL8A ENSG00000143862	1.18549
ARL8B ENSG00000134108	0.786411
ARL9 ENSG00000196503	0.841689
ARMC1 ENSG00000104442	0.979232
ARMC10 ENSG00000170632	0.880677
ARMC12 ENSG00000157343	1.01237
ARMC2 ENSG00000118690	1.08033
ARMC3 ENSG00000165309	1.25718
ARMC4 ENSG00000169126	1.2203
ARMC5 ENSG00000140691	1.28185
ARMC6 ENSG00000105676	1.40219
ARMC7 ENSG00000125449	0.908442
ARMC8 ENSG00000114098	0.568827
ARMC9 ENSG00000135931	1.09632
ARMCX1 ENSG00000126947	1.17133
ARMCX2 ENSG00000184867	1.07915
ARMCX3 ENSG00000102401	1.52843
ARMCX4 ENSG00000196440	1.09761
ARMCX5 ENSG00000125962	1.35857
ARMCX6 ENSG00000198960	1.09009
ARMS2 ENSG00000254636	1.22684
ARMT1 ENSG00000146476	0.910334
ARNT ENSG00000143437	0.770766
ARNT2 ENSG00000172379	1.17041
ARNTL ENSG00000133794	0.994524
ARNTL2 ENSG00000029153	1.03066
ARPC1A ENSG00000241685	0.648307
ARPC1B ENSG00000130429	1.27501
ARPC2 ENSG00000163466	0.55563
ARPC3 ENSG00000111229	1.19722
ARPC4 ENSG00000241553	1.26137
ARPC5 ENSG00000162704	1.26657
ARPC5L ENSG00000136950	1.12499
ARPIN ENSG00000242498	0.914748
ARPP19 ENSG00000128989	1.0944
ARPP21 ENSG00000172995	0.977892
ARRB1 ENSG00000137486	0.682038
ARRB2 ENSG00000141480	0.606704
ARRDC1 ENSG00000197070	1.68056
ARRDC2 ENSG00000105643	1.1828
ARRDC3 ENSG00000113369	0.958606
ARRDC4 ENSG00000140450	1.02811
ARRDC5 ENSG00000205784	0.822291
ARSA ENSG00000100299	1.69021
ARSB ENSG00000113273	0.973331
ARSD ENSG00000006756	1.49536
ARSE ENSG00000157399	0.937207
ARSF ENSG00000062096	1.09115
ARSG ENSG00000141337	1.06548
ARSI ENSG00000183876	1.04713
ARSJ ENSG00000180801	0.717207
ARSK ENSG00000164291	0.864417
ART3 ENSG00000156219	0.789926
ART4 ENSG00000111339	1.10551
ART5 ENSG00000167311	0.854384
ARTN ENSG00000117407	0.83417
ARV1 ENSG00000173409	0.902895
ARVCF ENSG00000099889	1.25217
ARX ENSG00000004848	0.732849
AS3MT ENSG00000214435	1.0703
ASAH1 ENSG00000104763	0.909169
ASAH2 ENSG00000188611	0.919702
ASAH2B ENSG00000204147	0.634085
ASAP1 ENSG00000153317	1.20388
ASAP2 ENSG00000151693	1.21039
ASAP3 ENSG00000088280	1.57771
ASB1 ENSG00000065802	1.25666
ASB10 ENSG00000146926	1.01621
ASB11 ENSG00000165192	1.12084
ASB12 ENSG00000198881	0.675184
ASB13 ENSG00000196372	1.03684
ASB14 ENSG00000239388	1.13583
ASB15 ENSG00000146809	0.887812
ASB16 ENSG00000161664	0.896637
ASB17 ENSG00000154007	0.898367
ASB18 ENSG00000182177	0.74478
ASB2 ENSG00000100628	0.923145
ASB3 ENSG00000115239	0.983797
ASB4 ENSG00000005981	0.857162
ASB5 ENSG00000164122	0.879732
ASB6 ENSG00000148331	1.12162
ASB7 ENSG00000183475	0.802486
ASB8 ENSG00000177981	0.640948
ASB9 ENSG00000102048	1.01692
ASCC1 ENSG00000138303	0.613843
ASCC2 ENSG00000100325	1.06975
ASCC3 ENSG00000112249	0.856667
ASCL1 ENSG00000139352	1.05025
ASCL2 ENSG00000183734	1.41202
ASCL3 ENSG00000176009	0.928563
ASCL4 ENSG00000187855	0.874696
ASCL5 ENSG00000232237	0.994313
ASF1A ENSG00000111875	0.918643
ASF1B ENSG00000105011	0.963913
ASGR1 ENSG00000141505	0.950666
ASGR2 ENSG00000161944	0.941239
ASH1L ENSG00000116539	0.627328
ASH2L ENSG00000129691	0.969758
ASIC1 ENSG00000110881	0.547957
ASIC2 ENSG00000108684	0.774241
ASIC3 ENSG00000213199	1.21685
ASIC4 ENSG00000072182	0.929564
ASIC5 ENSG00000256394	1.05888
ASIP ENSG00000101440	0.888857
ASL ENSG00000126522	1.2777
ASMT ENSG00000196433	0.973332
ASMTL ENSG00000169093	1.24444
ASNA1 ENSG00000198356	1.37517
ASNS ENSG00000070669	1.01315
ASNSD1 ENSG00000138381	1.04338
ASPA ENSG00000108381	0.7567
ASPDH ENSG00000204653	0.968654
ASPG ENSG00000166183	0.933022
ASPH ENSG00000198363	1.08413
ASPHD1 ENSG00000174939	0.983238
ASPHD2 ENSG00000128203	0.903357
ASPM ENSG00000066279	1.64691
ASPN ENSG00000106819	1.15431
ASPRV1 ENSG00000244617	0.890903
ASPSCR1 ENSG00000169696	1.1935
ASRGL1 ENSG00000162174	0.704614
ASS1 ENSG00000130707	0.527727
ASTE1 ENSG00000034533	0.868847
ASTN1 ENSG00000152092	1.07029
ASTN2 ENSG00000148219	1.09867
ASUN ENSG00000064102	1.07382
ASXL1 ENSG00000171456	0.758579
ASXL2 ENSG00000143970	0.733379
ASXL3 ENSG00000141431	0.787804
ASZ1 ENSG00000154438	0.92645
ATAD1 ENSG00000138138	0.798496
ATAD2 ENSG00000156802	0.770235
ATAD2B ENSG00000119778	1.26525
ATAD3A ENSG00000197785	1.10146
ATAD3B ENSG00000160072	0.979368
ATAD3C ENSG00000215915	0.642234
ATAD5 ENSG00000176208	0.938206
ATAT1 ENSG00000137343	0.856804
ATCAY ENSG00000167654	1.63734
ATE1 ENSG00000107669	0.474325
ATF1 ENSG00000123268	0.785086
ATF2 ENSG00000115966	1.12557
ATF3 ENSG00000162772	1.28576
ATF4 ENSG00000128272	1.00159
ATF5 ENSG00000169136	0.947738
ATF6 ENSG00000118217	1.12313
ATF6B ENSG00000213676	1.01057
ATF7 ENSG00000170653	0.94067
ATF7IP ENSG00000171681	0.946186
ATF7IP2 ENSG00000166669	1.46058
ATG10 ENSG00000152348	1.33225
ATG101 ENSG00000123395	0.856757
ATG12 ENSG00000145782	0.99896
ATG13 ENSG00000175224	1.46221
ATG14 ENSG00000126775	0.745766
ATG16L1 ENSG00000085978	1.27304
ATG16L2 ENSG00000168010	1.15595
ATG2A ENSG00000110046	0.950487
ATG2B ENSG00000066739	0.874159
ATG3 ENSG00000144848	0.992908
ATG4A ENSG00000101844	0.886576
ATG4B ENSG00000168397	0.973299
ATG4C ENSG00000125703	0.897337
ATG4D ENSG00000130734	1.3557
ATG5 ENSG00000057663	0.772527
ATG7 ENSG00000197548	1.04872
ATG9A ENSG00000198925	1.48014
ATG9B ENSG00000181652	1.0802
ATHL1 ENSG00000142102	0.743911
ATIC ENSG00000138363	0.987151
ATL1 ENSG00000198513	1.0736
ATL2 ENSG00000119787	1.24275
ATL3 ENSG00000184743	1.16197
ATM ENSG00000149311	0.67557
ATMIN ENSG00000166454	0.779316
ATN1 ENSG00000111676	0.869234
ATOH1 ENSG00000172238	1.11822
ATOH7 ENSG00000179774	0.804056
ATOH8 ENSG00000168874	0.51728
ATOX1 ENSG00000177556	1.37859
ATP10A ENSG00000206190	1.2685
ATP10B ENSG00000118322	1.19093
ATP10D ENSG00000145246	1.19754
ATP11A ENSG00000068650	1.0822
ATP11B ENSG00000058063	1.12463
ATP11C ENSG00000101974	0.758222
ATP12A ENSG00000075673	0.96552
ATP13A1 ENSG00000105726	1.11049
ATP13A2 ENSG00000159363	1.81771
ATP13A3 ENSG00000133657	1.02041
ATP13A4 ENSG00000127249	0.956695
ATP13A5 ENSG00000187527	1.11587
ATP1A1 ENSG00000163399	1.59299
ATP1A2 ENSG00000018625	0.838202
ATP1A3 ENSG00000105409	1.16032
ATP1A4 ENSG00000132681	0.87755
ATP1B1 ENSG00000143153	0.700163
ATP1B2 ENSG00000129244	0.737291
ATP1B3 ENSG00000069849	0.907027
ATP1B4 ENSG00000101892	1.05445
ATP23 ENSG00000166896	1.09652
ATP2A1 ENSG00000196296	0.858989
ATP2A2 ENSG00000174437	1.32364
ATP2A3 ENSG00000074370	1.74929
ATP2B1 ENSG00000070961	0.869679
ATP2B2 ENSG00000157087	0.730975
ATP2B3 ENSG00000067842	1.0939
ATP2B4 ENSG00000058668	0.900664
ATP2C1 ENSG00000017260	1.44706
ATP2C2 ENSG00000064270	1.24901
ATP4A ENSG00000105675	1.0214
ATP4B ENSG00000186009	0.82233
ATP5J2-PTCD1 ENSG00000248919	0.843935
ATP5SL ENSG00000105341	0.987736
ATP6AP1 ENSG00000071553	2.18232
ATP6AP1L ENSG00000205464	0.72149
ATP6AP2 ENSG00000182220	1.06807
ATP6V0A1 ENSG00000033627	1.09672
ATP6V0A2 ENSG00000185344	0.839973
ATP6V0A4 ENSG00000105929	1.14986
ATP6V0B ENSG00000117410	2.01474
ATP6V0C ENSG00000185883	0.965553
ATP6V0D1 ENSG00000159720	1.34835
ATP6V0D2 ENSG00000147614	0.620925
ATP6V0E1 ENSG00000113732	0.651056
ATP6V0E2 ENSG00000171130	0.918076
ATP6V1A ENSG00000114573	0.857615
ATP6V1B1 ENSG00000116039	0.790455
ATP6V1B2 ENSG00000147416	0.887429
ATP6V1C1 ENSG00000155097	0.857003
ATP6V1C2 ENSG00000143882	1.3339
ATP6V1D ENSG00000100554	0.871603
ATP6V1E1 ENSG00000131100	0.999133
ATP6V1E2 ENSG00000250565	1.42622
ATP6V1F ENSG00000128524	0.844032
ATP6V1G1 ENSG00000136888	1.45193
ATP6V1G2 ENSG00000213760	1.38929
ATP6V1G3 ENSG00000151418	0.87313
ATP6V1H ENSG00000047249	1.014
ATP7A ENSG00000165240	1.18025
ATP7B ENSG00000123191	1.16428
ATP8A1 ENSG00000124406	1.23901
ATP8A2 ENSG00000132932	1.88644
ATP8B1 ENSG00000081923	1.18338
ATP8B2 ENSG00000143515	0.851588
ATP8B3 ENSG00000130270	0.969487
ATP8B4 ENSG00000104043	0.879804
ATP9A ENSG00000054793	0.913313
ATP9B ENSG00000166377	0.560665
ATPIF1 ENSG00000130770	1.151
ATR ENSG00000175054	0.8718
ATRAID ENSG00000138085	0.733478
ATRIP ENSG00000164053	1.26539
ATRIP ENSG00000282827	1.17078
ATRN ENSG00000088812	0.946582
ATRNL1 ENSG00000107518	0.742201
ATRX ENSG00000085224	0.694475
ATXN1 ENSG00000124788	1.10878
ATXN10 ENSG00000130638	0.694145
ATXN1L ENSG00000224470	0.760069
ATXN2 ENSG00000204842	0.992204
ATXN2L ENSG00000168488	0.821019
ATXN3 ENSG00000066427	0.787676
ATXN3L ENSG00000123594	0.978072
ATXN7 ENSG00000163635	1.13142
ATXN7L1 ENSG00000146776	1.0948
ATXN7L2 ENSG00000162650	0.806206
ATXN7L3 ENSG00000087152	0.975509
ATXN7L3B ENSG00000253719	1.03255
AUH ENSG00000148090	0.908077
AUNIP ENSG00000127423	1.12092
AUP1 ENSG00000115307	1.33055
AURKA ENSG00000087586	1.0415
AURKAIP1 ENSG00000175756	1.35653
AURKB ENSG00000178999	0.923071
AURKC ENSG00000105146	1.05714
AUTS2 ENSG00000158321	0.65472
AVEN ENSG00000169857	1.03995
AVIL ENSG00000135407	1.11784
AVL9 ENSG00000105778	0.726294
AVP ENSG00000101200	1.03519
AVPI1 ENSG00000119986	0.567605
AVPR1A ENSG00000166148	1.21923
AVPR1B ENSG00000198049	1.1277
AVPR2 ENSG00000126895	1.04985
AXDND1 ENSG00000162779	0.946486
AXIN1 ENSG00000103126	1.38374
AXIN2 ENSG00000168646	0.724459
AXL ENSG00000167601	0.8458
AZGP1 ENSG00000160862	0.971199
AZI2 ENSG00000163512	1.28244
AZIN1 ENSG00000155096	1.02392
AZIN2 ENSG00000142920	0.747687
AZU1 ENSG00000172232	1.21224
B2M ENSG00000166710	0.775547
B3GALNT1 ENSG00000169255	1.23228
B3GALNT2 ENSG00000162885	0.922585
B3GALT1 ENSG00000172318	0.831637
B3GALT2 ENSG00000162630	1.06204
B3GALT4 ENSG00000235863	1.05579
B3GALT5 ENSG00000183778	0.935465
B3GALT6 ENSG00000176022	1.35697
B3GAT1 ENSG00000109956	2.24686
B3GAT2 ENSG00000112309	0.981758
B3GAT3 ENSG00000149541	1.49076
B3GLCT ENSG00000187676	0.803477
B3GNT2 ENSG00000170340	1.2453
B3GNT3 ENSG00000179913	0.706499
B3GNT4 ENSG00000176383	0.876424
B3GNT5 ENSG00000176597	1.28834
B3GNT6 ENSG00000198488	1.22803
B3GNT7 ENSG00000156966	1.1146
B3GNT8 ENSG00000177191	0.81002
B3GNT9 ENSG00000237172	0.734995
B3GNTL1 ENSG00000175711	0.780275
B4GALNT1 ENSG00000135454	0.842379
B4GALNT2 ENSG00000167080	0.865608
B4GALNT3 ENSG00000139044	0.892078
B4GALNT4 ENSG00000182272	1.82161
B4GALT1 ENSG00000086062	1.2141
B4GALT2 ENSG00000117411	1.11171
B4GALT3 ENSG00000158850	1.57764
B4GALT4 ENSG00000121578	0.71701
B4GALT5 ENSG00000158470	1.21271
B4GALT6 ENSG00000118276	0.879324
B4GALT7 ENSG00000027847	0.885547
B4GAT1 ENSG00000174684	0.757396
B9D1 ENSG00000108641	1.23896
B9D2 ENSG00000123810	1.35009
BAALC ENSG00000164929	1.28852
BAAT ENSG00000136881	0.861259
BABAM1 ENSG00000105393	1.2607
BACE1 ENSG00000186318	0.649227
BACE2 ENSG00000182240	2.04752
BACH1 ENSG00000156273	0.864159
BACH2 ENSG00000112182	1.01219
BAD ENSG00000002330	1.04386
BAG1 ENSG00000107262	0.969166
BAG2 ENSG00000112208	1.22687
BAG3 ENSG00000151929	1.00066
BAG4 ENSG00000156735	1.13272
BAG5 ENSG00000166170	0.678012
BAG6 ENSG00000204463	1.14233
BAHCC1 ENSG00000266074	1.06491
BAHD1 ENSG00000140320	0.775353
BAIAP2 ENSG00000175866	1.95055
BAIAP2L1 ENSG00000006453	1.29231
BAIAP2L2 ENSG00000128298	1.135
BAIAP3 ENSG00000007516	1.6962
BAK1 ENSG00000030110	1.15412
BAMBI ENSG00000095739	0.945029
BANF1 ENSG00000175334	0.609009
BANF2 ENSG00000125888	0.942621
BANK1 ENSG00000153064	0.929312
BANP ENSG00000172530	1.23015
BAP1 ENSG00000163930	1.08891
BARD1 ENSG00000138376	0.622986
BARHL2 ENSG00000143032	1.06111
BARX1 ENSG00000131668	1.24732
BARX2 ENSG00000043039	0.849271
BASP1 ENSG00000176788	1.14587
BATF ENSG00000156127	0.922449
BATF2 ENSG00000168062	0.775534
BATF3 ENSG00000123685	1.16891
BAX ENSG00000087088	1.17826
BAZ1A ENSG00000198604	1.01633
BAZ1B ENSG00000009954	0.869295
BAZ2A ENSG00000076108	0.986343
BAZ2B ENSG00000123636	1.25678
BBC3 ENSG00000105327	1.09471
BBIP1 ENSG00000214413	0.649125
BBOF1 ENSG00000119636	1.18962
BBOX1 ENSG00000129151	0.931673
BBS1 ENSG00000174483	1.12401
BBS10 ENSG00000179941	0.907197
BBS12 ENSG00000181004	1.0476
BBS2 ENSG00000125124	1.11262
BBS4 ENSG00000140463	0.76942
BBS5 ENSG00000163093	0.859433
BBS7 ENSG00000138686	1.95128
BBS9 ENSG00000122507	1.00757
BBX ENSG00000114439	0.819842
BCAM ENSG00000187244	1.66467
BCAN ENSG00000132692	1.09057
BCAP29 ENSG00000075790	1.37422
BCAP31 ENSG00000185825	1.5685
BCAR1 ENSG00000050820	1.19687
BCAR3 ENSG00000137936	0.864123
BCAS1 ENSG00000064787	0.514508
BCAS2 ENSG00000116752	0.951014
BCAS3 ENSG00000141376	0.954746
BCAS4 ENSG00000124243	1.77291
BCAT1 ENSG00000060982	1.1971
BCAT2 ENSG00000105552	1.13062
BCCIP ENSG00000107949	0.635477
BCDIN3D ENSG00000186666	0.990661
BCHE ENSG00000114200	1.04707
BCKDHA ENSG00000248098	0.89059
BCKDHB ENSG00000083123	0.818538
BCKDK ENSG00000103507	1.2825
BCL10 ENSG00000142867	0.791274
BCL11A ENSG00000119866	0.712961
BCL11B ENSG00000127152	1.26141
BCL2 ENSG00000171791	0.822392
BCL2A1 ENSG00000140379	1.11224
BCL2L1 ENSG00000171552	1.15923
BCL2L10 ENSG00000137875	1.01383
BCL2L11 ENSG00000153094	1.01847
BCL2L12 ENSG00000126453	1.13302
BCL2L13 ENSG00000099968	1.19496
BCL2L14 ENSG00000121380	0.74085
BCL2L15 ENSG00000188761	0.931446
BCL2L2 ENSG00000129473	0.840766
BCL2L2-PABPN1 ENSG00000258643	1.13256
BCL3 ENSG00000069399	1.58265
BCL6 ENSG00000113916	0.646321
BCL6B ENSG00000161940	0.804529
BCL7A ENSG00000110987	1.00296
BCL7B ENSG00000106635	0.844122
BCL7C ENSG00000099385	0.774239
BCL9 ENSG00000116128	1.49074
BCL9L ENSG00000186174	0.804562
BCLAF1 ENSG00000029363	0.874824
BCO1 ENSG00000135697	1.09445
BCO2 ENSG00000197580	0.680739
BCOR ENSG00000183337	1.12591
BCORL1 ENSG00000085185	0.810506
BCR ENSG00000186716	1.32088
BCS1L ENSG00000074582	0.812004
BDH1 ENSG00000161267	1.10243
BDH2 ENSG00000164039	0.668228
BDKRB1 ENSG00000100739	0.934406
BDKRB2 ENSG00000168398	0.965005
BDNF ENSG00000176697	1.23453
BDP1 ENSG00000145734	1.14573
BEAN1 ENSG00000166546	1.04195
BECN1 ENSG00000126581	1.04565
BEGAIN ENSG00000183092	1.09396
BEND2 ENSG00000177324	1.12239
BEND3 ENSG00000178409	1.16543
BEND4 ENSG00000188848	1.29327
BEND5 ENSG00000162373	0.699189
BEND6 ENSG00000151917	0.970317
BEND7 ENSG00000165626	0.875726
BEST1 ENSG00000167995	1.59952
BEST2 ENSG00000039987	1.40596
BEST3 ENSG00000127325	0.863728
BEST4 ENSG00000142959	0.79819
BET1 ENSG00000105829	0.978904
BET1L ENSG00000177951	0.717742
BEX1 ENSG00000133169	0.80975
BEX2 ENSG00000133134	1.14838
BEX3 ENSG00000166681	0.981159
BEX4 ENSG00000102409	0.713563
BEX5 ENSG00000184515	0.75028
BFAR ENSG00000103429	1.05169
BFSP1 ENSG00000125864	0.978552
BFSP2 ENSG00000170819	0.946407
BGLAP ENSG00000242252	1.03034
BGN ENSG00000182492	1.45804
BHLHA15 ENSG00000180535	0.993229
BHLHB9 ENSG00000198908	1.07996
BHLHE22 ENSG00000180828	1.03056
BHLHE40 ENSG00000134107	1.34582
BHLHE41 ENSG00000123095	1.08003
BHMG1 ENSG00000237452	1.09265
BHMT ENSG00000145692	0.924853
BHMT2 ENSG00000132840	0.668981
BICC1 ENSG00000122870	0.80646
BICD1 ENSG00000151746	1.15012
BICD2 ENSG00000185963	0.968267
BICDL1 ENSG00000135127	1.15474
BICDL2 ENSG00000162069	1.57877
BID ENSG00000015475	1.20834
BIK ENSG00000100290	1.96339
BIN1 ENSG00000136717	0.916729
BIN2 ENSG00000110934	1.17483
BIN3 ENSG00000147439	1.25654
BIRC2 ENSG00000110330	1.29504
BIRC3 ENSG00000023445	1.01784
BIRC5 ENSG00000089685	0.872877
BIRC6 ENSG00000115760	0.838752
BIRC7 ENSG00000101197	0.895791
BIVM ENSG00000134897	0.938584
BLCAP ENSG00000166619	0.908893
BLK ENSG00000136573	1.10864
BLM ENSG00000197299	0.975895
BLMH ENSG00000108578	1.01058
BLNK ENSG00000095585	0.71052
BLOC1S1 ENSG00000135441	1.00847
BLOC1S2 ENSG00000196072	1.08428
BLOC1S3 ENSG00000189114	0.902128
BLOC1S4 ENSG00000186222	0.899996
BLOC1S5 ENSG00000188428	1.46286
BLOC1S6 ENSG00000104164	0.880073
BLVRA ENSG00000106605	0.814858
BLVRB ENSG00000090013	0.726843
BLZF1 ENSG00000117475	1.10915
BMF ENSG00000104081	1.58115
BMI1 ENSG00000168283	0.959849
BMP1 ENSG00000168487	1.12002
BMP10 ENSG00000163217	0.906353
BMP2 ENSG00000125845	0.931844
BMP2K ENSG00000138756	0.962321
BMP3 ENSG00000152785	0.982997
BMP4 ENSG00000125378	0.880274
BMP5 ENSG00000112175	0.462819
BMP6 ENSG00000153162	1.15498
BMP7 ENSG00000101144	1.2825
BMP8A ENSG00000183682	0.955978
BMP8B ENSG00000116985	1.00921
BMPER ENSG00000164619	0.727481
BMPR1A ENSG00000107779	1.01746
BMPR1B ENSG00000138696	0.955376
BMPR2 ENSG00000204217	1.06071
BMS1 ENSG00000165733	1.13893
BMT2 ENSG00000164603	0.941659
BMX ENSG00000102010	0.702474
BNC1 ENSG00000169594	1.08637
BNC2 ENSG00000173068	1.11559
BNIP1 ENSG00000113734	1.00481
BNIP2 ENSG00000140299	0.946019
BNIP3 ENSG00000176171	0.695097
BNIP3L ENSG00000104765	0.752072
BNIPL ENSG00000163141	0.829841
BOC ENSG00000144857	0.876398
BOD1 ENSG00000145919	0.968075
BOD1L1 ENSG00000038219	0.990906
BOD1L2 ENSG00000228075	0.96354
BOK ENSG00000176720	1.02388
BOLA1 ENSG00000178096	0.806577
BOLA2B ENSG00000169627	1.55802
BOLA3 ENSG00000163170	0.590929
BOLL ENSG00000152430	1.09734
BOP1 ENSG00000261236	0.982931
BORA ENSG00000136122	0.852382
BORCS5 ENSG00000165714	1.07098
BORCS6 ENSG00000196544	0.55023
BORCS7 ENSG00000166275	0.479307
BORCS8 ENSG00000254901	1.32282
BORCS8-MEF2B ENSG00000064489	0.988714
BPGM ENSG00000172331	0.779796
BPHL ENSG00000137274	1.0438
BPI ENSG00000101425	0.765898
BPIFA1 ENSG00000198183	1.00219
BPIFA2 ENSG00000131050	0.921969
BPIFB1 ENSG00000125999	0.657979
BPIFB2 ENSG00000078898	3.26743
BPIFB4 ENSG00000186191	1.13331
BPIFC ENSG00000184459	0.802835
BPNT1 ENSG00000162813	1.04146
BPTF ENSG00000171634	0.5821
BRAF ENSG00000157764	0.961611
BRAP ENSG00000089234	0.713197
BRAT1 ENSG00000106009	1.13284
BRCA1 ENSG00000012048	0.758712
BRCA2 ENSG00000139618	0.863174
BRCC3 ENSG00000185515	0.881531
BRD1 ENSG00000100425	0.83385
BRD2 ENSG00000204256	1.80674
BRD3 ENSG00000169925	1.30753
BRD4 ENSG00000141867	0.974497
BRD7 ENSG00000166164	0.622236
BRD8 ENSG00000112983	1.08886
BRD9 ENSG00000028310	1.26566
BRDT ENSG00000137948	1.0085
BRE ENSG00000158019	0.849089
BRF1 ENSG00000185024	1.28853
BRF2 ENSG00000104221	0.687967
BRI3 ENSG00000164713	1.12334
BRI3BP ENSG00000184992	1.46334
BRICD5 ENSG00000182685	0.790466
BRINP1 ENSG00000078725	1.18762
BRINP2 ENSG00000198797	0.846074
BRINP3 ENSG00000162670	0.898872
BRIP1 ENSG00000136492	0.689827
BRIX1 ENSG00000113460	0.792322
BRK1 ENSG00000254999	0.961324
BRMS1 ENSG00000174744	1.31812
BRMS1L ENSG00000100916	0.779471
BROX ENSG00000162819	1.29854
BRPF1 ENSG00000156983	1.21348
BRPF3 ENSG00000096070	0.923664
BRS3 ENSG00000102239	1.13812
BRSK1 ENSG00000160469	0.892847
BRSK2 ENSG00000174672	2.34646
BRWD1 ENSG00000185658	1.33411
BRWD3 ENSG00000165288	0.585243
BSCL2 ENSG00000168000	0.899769
BSDC1 ENSG00000160058	1.23617
BSG ENSG00000172270	1.45982
BSN ENSG00000164061	1.34295
BSND ENSG00000162399	1.31463
BSPH1 ENSG00000188334	0.98268
BSPRY ENSG00000119411	1.36112
BST1 ENSG00000109743	0.91672
BST2 ENSG00000130303	0.755324
BTAF1 ENSG00000095564	1.19383
BTBD1 ENSG00000064726	0.985623
BTBD10 ENSG00000148925	0.966396
BTBD11 ENSG00000151136	0.904689
BTBD16 ENSG00000138152	1.05508
BTBD18 ENSG00000233436	1.02786
BTBD19 ENSG00000222009	1.01404
BTBD2 ENSG00000133243	0.977006
BTBD3 ENSG00000132640	0.981262
BTBD6 ENSG00000184887	0.935961
BTBD7 ENSG00000011114	0.992724
BTBD8 ENSG00000189195	1.04147
BTBD9 ENSG00000183826	1.17534
BTC ENSG00000174808	0.921971
BTD ENSG00000169814	0.939993
BTF3 ENSG00000145741	0.786991
BTF3L4 ENSG00000134717	1.20351
BTG1 ENSG00000133639	1.13247
BTG2 ENSG00000159388	1.33278
BTG3 ENSG00000154640	0.678825
BTG4 ENSG00000137707	1.29977
BTK ENSG00000010671	1.05046
BTLA ENSG00000186265	1.05825
BTN1A1 ENSG00000124557	0.847943
BTN2A1 ENSG00000112763	0.916596
BTN2A2 ENSG00000124508	0.776037
BTN3A1 ENSG00000026950	1.04179
BTN3A2 ENSG00000186470	0.699884
BTN3A3 ENSG00000111801	0.969239
BTNL2 ENSG00000204290	1.10973
BTNL3 ENSG00000168903	0.956625
BTNL8 ENSG00000113303	1.13118
BTNL9 ENSG00000165810	1.03835
BTRC ENSG00000166167	0.97847
BUB1 ENSG00000169679	1.1735
BUB1B ENSG00000156970	1.05428
BUB3 ENSG00000154473	0.845921
BUD13 ENSG00000137656	0.655234
BUD31 ENSG00000106245	1.07526
BVES ENSG00000112276	0.750146
BYSL ENSG00000112578	1.45587
BZW1 ENSG00000082153	1.22551
BZW2 ENSG00000136261	1.32791
C10orf10 ENSG00000165507	1.5762
C10orf105 ENSG00000214688	0.968504
C10orf107 ENSG00000183346	0.875816
C10orf11 ENSG00000148655	1.24667
C10orf128 ENSG00000204161	1.14999
C10orf142 ENSG00000277288	1.12765
C10orf2 ENSG00000107815	0.770747
C10orf35 ENSG00000171224	0.728693
C10orf53 ENSG00000178645	1.0893
C10orf54 ENSG00000107738	0.616827
C10orf55 ENSG00000222047	0.986059
C10orf62 ENSG00000203942	0.974168
C10orf67 ENSG00000179133	0.931285
C10orf71 ENSG00000177354	0.856817
C10orf76 ENSG00000120029	0.692823
C10orf82 ENSG00000165863	0.862771
C10orf88 ENSG00000119965	0.914426
C10orf90 ENSG00000154493	0.985674
C10orf95 ENSG00000120055	0.830325
C10orf99 ENSG00000188373	1.03673
C11orf1 ENSG00000137720	0.924928
C11orf16 ENSG00000176029	1.19699
C11orf21 ENSG00000110665	0.760798
C11orf24 ENSG00000171067	1.2819
C11orf31 ENSG00000211450	1.27928
C11orf40 ENSG00000171987	1.13808
C11orf42 ENSG00000180878	1.21575
C11orf45 ENSG00000174370	0.689916
C11orf49 ENSG00000149179	1.05894
C11orf52 ENSG00000149300	0.972748
C11orf53 ENSG00000150750	0.973011
C11orf54 ENSG00000182919	0.941483
C11orf57 ENSG00000150776	1.12309
C11orf58 ENSG00000110696	1.23599
C11orf63 ENSG00000109944	0.771874
C11orf65 ENSG00000166323	1.01502
C11orf68 ENSG00000175573	0.822281
C11orf70 ENSG00000137691	1.25039
C11orf71 ENSG00000180425	1.28328
C11orf74 ENSG00000166352	0.997789
C11orf80 ENSG00000173715	0.872802
C11orf84 ENSG00000168005	0.994031
C11orf87 ENSG00000185742	0.989772
C11orf88 ENSG00000183644	1.11127
C11orf91 ENSG00000205177	0.736556
C11orf94 ENSG00000234776	1.14796
C11orf95 ENSG00000188070	0.961071
C11orf96 ENSG00000187479	2.11687
C11orf98 ENSG00000278615	0.908926
C12orf10 ENSG00000139637	0.835155
C12orf29 ENSG00000133641	0.979858
C12orf4 ENSG00000047621	0.718328
C12orf40 ENSG00000180116	0.934539
C12orf42 ENSG00000179088	1.06383
C12orf43 ENSG00000157895	0.768666
C12orf45 ENSG00000151131	0.752581
C12orf49 ENSG00000111412	1.08217
C12orf50 ENSG00000165805	1.05589
C12orf54 ENSG00000177627	0.850396
C12orf56 ENSG00000185306	1.0388
C12orf57 ENSG00000111678	1.24153
C12orf60 ENSG00000182993	0.914876
C12orf65 ENSG00000130921	0.926452
C12orf66 ENSG00000174206	0.72731
C12orf71 ENSG00000214700	0.909293
C12orf73 ENSG00000204954	1.03329
C12orf75 ENSG00000235162	0.881301
C12orf76 ENSG00000174456	0.909761
C14orf1 ENSG00000133935	0.607767
C14orf105 ENSG00000100557	1.13229
C14orf119 ENSG00000179933	0.674579
C14orf132 ENSG00000227051	0.835897
C14orf142 ENSG00000170270	1.00529
C14orf159 ENSG00000133943	0.617472
C14orf166 ENSG00000087302	1.01717
C14orf169 ENSG00000170468	0.743123
C14orf177 ENSG00000176605	0.849789
C14orf178 ENSG00000197734	1.00499
C14orf180 ENSG00000184601	0.841055
C14orf2 ENSG00000156411	0.8698
C14orf28 ENSG00000179476	1.39035
C14orf37 ENSG00000139971	1.14754
C14orf39 ENSG00000179008	1.10313
C14orf79 ENSG00000140104	0.993377
C14orf80 ENSG00000185347	1.11222
C14orf93 ENSG00000100802	0.961123
C15orf39 ENSG00000167173	0.634228
C15orf40 ENSG00000169609	0.915667
C15orf41 ENSG00000186073	0.739058
C15orf48 ENSG00000166920	0.863879
C15orf52 ENSG00000188549	0.795197
C15orf53 ENSG00000175779	0.938888
C15orf57 ENSG00000128891	0.532601
C15orf59 ENSG00000205363	0.506296
C15orf61 ENSG00000189227	1.77122
C15orf62 ENSG00000188277	0.831664
C15orf65 ENSG00000261652	1.06914
C16orf13 ENSG00000130731	1.41044
C16orf45 ENSG00000166780	0.656336
C16orf46 ENSG00000166455	0.77306
C16orf52 ENSG00000185716	0.798302
C16orf54 ENSG00000185905	0.961709
C16orf58 ENSG00000140688	1.31349
C16orf59 ENSG00000162062	1.2616
C16orf62 ENSG00000103544	0.872225
C16orf70 ENSG00000125149	1.19636
C16orf71 ENSG00000166246	1.21731
C16orf72 ENSG00000182831	1.23249
C16orf74 ENSG00000154102	0.70378
C16orf78 ENSG00000166152	0.925826
C16orf82 ENSG00000234186	0.685647
C16orf86 ENSG00000159761	0.757457
C16orf87 ENSG00000155330	0.898646
C16orf89 ENSG00000153446	0.508435
C16orf91 ENSG00000174109	1.23859
C16orf92 ENSG00000167194	1.03156
C16orf95 ENSG00000260456	0.783374
C16orf96 ENSG00000205832	0.86922
C17orf105 ENSG00000231256	1.00163
C17orf107 ENSG00000205710	1.55047
C17orf49 ENSG00000258315	1.03779
C17orf50 ENSG00000270806	0.991615
C17orf51 ENSG00000212719	0.875624
C17orf53 ENSG00000125319	1.01169
C17orf58 ENSG00000186665	0.808945
C17orf62 ENSG00000178927	1.19459
C17orf64 ENSG00000141371	0.692175
C17orf67 ENSG00000214226	0.681896
C17orf74 ENSG00000184560	0.870386
C17orf75 ENSG00000108666	0.969808
C17orf78 ENSG00000278505	0.999895
C17orf80 ENSG00000141219	0.649355
C17orf89 ENSG00000224877	0.975818
C17orf96 ENSG00000273604	1.11531
C17orf97 ENSG00000187624	0.878518
C17orf98 ENSG00000275489	0.971936
C17orf99 ENSG00000187997	1.12783
C18orf21 ENSG00000141428	1.11227
C18orf25 ENSG00000152242	1.1023
C18orf32 ENSG00000177576	1.10594
C18orf54 ENSG00000166845	0.857406
C18orf63 ENSG00000206043	0.903626
C18orf8 ENSG00000141452	0.571176
C19orf12 ENSG00000131943	0.785124
C19orf18 ENSG00000177025	0.902329
C19orf24 ENSG00000228300	1.40737
C19orf25 ENSG00000119559	1.24548
C19orf33 ENSG00000167644	0.465196
C19orf35 ENSG00000188305	0.740196
C19orf38 ENSG00000214212	0.926685
C19orf43 ENSG00000123144	0.887157
C19orf44 ENSG00000105072	0.989476
C19orf45 ENSG00000198723	1.60973
C19orf47 ENSG00000160392	0.848713
C19orf48 ENSG00000167747	1.49576
C19orf52 ENSG00000142444	0.691758
C19orf53 ENSG00000104979	1.43195
C19orf54 ENSG00000188493	0.711121
C19orf57 ENSG00000132016	0.965349
C19orf60 ENSG00000006015	1.18204
C19orf66 ENSG00000130813	0.56871
C19orf67 ENSG00000188032	0.811088
C19orf68 ENSG00000185453	1.17604
C19orf70 ENSG00000174917	1.31025
C19orf71 ENSG00000183397	1.09343
C19orf73 ENSG00000221916	1.04192
C19orf81 ENSG00000235034	1.86841
C19orf84 ENSG00000262874	0.829535
C1D ENSG00000197223	0.988247
C1GALT1 ENSG00000106392	1.07594
C1GALT1C1 ENSG00000171155	1.19106
C1GALT1C1L ENSG00000223658	0.735627
C1QA ENSG00000173372	1.16573
C1QB ENSG00000173369	0.919619
C1QBP ENSG00000108561	0.900912
C1QC ENSG00000159189	0.820947
C1QL1 ENSG00000131094	0.349538
C1QL2 ENSG00000144119	1.0598
C1QL3 ENSG00000165985	0.796101
C1QL4 ENSG00000186897	0.877432
C1QTNF1 ENSG00000173918	0.502906
C1QTNF2 ENSG00000145861	1.09508
C1QTNF3 ENSG00000082196	1.43352
C1QTNF4 ENSG00000172247	0.836349
C1QTNF5 ENSG00000223953	0.975138
C1QTNF6 ENSG00000133466	0.773814
C1QTNF7 ENSG00000163145	0.989039
C1QTNF9 ENSG00000240654	0.888188
C1QTNF9B ENSG00000205863	0.753963
C1QTNF9B-AS1 ENSG00000281899	0.717251
C1R ENSG00000159403	0.969757
C1RL ENSG00000139178	0.620333
C1S ENSG00000182326	0.592844
C1orf100 ENSG00000173728	0.851994
C1orf101 ENSG00000179397	1.12235
C1orf105 ENSG00000180999	1.13583
C1orf106 ENSG00000163362	0.686513
C1orf109 ENSG00000116922	1.06666
C1orf112 ENSG00000000460	1.11652
C1orf115 ENSG00000162817	1.22067
C1orf116 ENSG00000182795	1.11076
C1orf122 ENSG00000197982	0.950529
C1orf123 ENSG00000162384	0.858104
C1orf127 ENSG00000175262	0.854217
C1orf131 ENSG00000143633	1.1828
C1orf141 ENSG00000203963	0.801445
C1orf145 ENSG00000162913	0.923439
C1orf146 ENSG00000203910	1.06564
C1orf158 ENSG00000157330	1.02036
C1orf159 ENSG00000131591	1.14717
C1orf162 ENSG00000143110	0.82515
C1orf167 ENSG00000215910	0.904319
C1orf168 ENSG00000187889	0.855471
C1orf174 ENSG00000198912	0.895352
C1orf185 ENSG00000204006	1.13243
C1orf186 ENSG00000263961	1.15442
C1orf194 ENSG00000179902	1.02996
C1orf198 ENSG00000119280	1.26319
C1orf204 ENSG00000188004	0.918389
C1orf21 ENSG00000116667	0.664566
C1orf210 ENSG00000253313	1.18974
C1orf216 ENSG00000142686	1.15842
C1orf226 ENSG00000239887	1.28551
C1orf228 ENSG00000198520	0.801725
C1orf234 ENSG00000227868	0.887871
C1orf27 ENSG00000157181	1.12804
[truncated: 15,949 more rows]
