# Supplementary material for: Spatial maps of prostate cancer transcriptomes reveal an unexplored landscape of heterogeneity
Source: Nat Commun. 2018 Jun 20;9:2419. doi: 10.1038/s41467-018-04724-5 (PMC6010471; doi:10.1038/s41467-018-04724-5)
Supplement: Supplementary file 9 — Supplementary Data 6 [file 41467_2018_4724_MOESM9_ESM.zip › Supplementary Dataset 3/experiment0001-feature-gamma.tsv]

	Factor 1	Factor 2	Factor 3	Factor 4	Factor 5	Factor 6	Factor 7	Factor 8	Factor 9	Factor 10
A1BG ENSG00000121410	0.883682	0.73099	1.10371	1.14169	1.05686	0.933436	0.896952	1.01506	0.866705	1.2416
A1CF ENSG00000148584	1.06933	0.70694	1.06054	1.15511	1.08892	0.869604	1.08142	0.881263	1.09465	1.31291
A2M ENSG00000175899	2.03155	1.16929	1.00448	1.15547	0.777932	0.617973	0.90363	1.2125	0.503696	0.916693
A2ML1 ENSG00000166535	0.902282	0.868646	1.03414	0.93947	0.916843	0.709604	1.03479	1.11572	1.0389	1.1263
A4GALT ENSG00000128274	0.963332	1.27107	0.892611	0.946193	0.943325	1.09006	1.0481	0.675464	0.857443	0.785784
AAAS ENSG00000094914	1.01387	1.20485	1.15559	1.08414	0.861361	1.0754	1.00602	1.03522	1.01696	1.07494
AACS ENSG00000081760	0.964002	1.26464	0.954809	1.05552	1.1785	1.18717	1.01761	1.16265	1.07513	1.25518
AADAC ENSG00000114771	0.929831	1.01283	0.754998	1.05759	0.968554	0.992905	1.16744	0.799853	1.10632	1.07284
AADACL2 ENSG00000197953	0.835332	0.990877	0.98148	1.18676	0.943862	1.03973	1.10938	0.821355	1.02991	1.07267
AADACL4 ENSG00000204518	1.18586	0.925025	0.673391	0.902417	1.34851	1.20374	0.858778	0.94238	1.10833	1.1652
AADAT ENSG00000109576	0.882379	0.972812	1.25956	1.18566	1.20949	1.13356	0.961578	1.09476	1.06253	1.04334
AAED1 ENSG00000158122	1.21635	1.10281	1.20253	0.983982	0.719557	0.973577	0.89984	0.819249	1.04332	0.663603
AAGAB ENSG00000103591	1.09183	0.96186	1.4266	0.903901	0.863067	1.15564	1.16974	0.947392	0.870846	0.827772
AAK1 ENSG00000115977	0.972609	1.12007	1.00598	1.07738	1.02984	1.10114	0.810292	0.929007	0.799828	0.955964
AAMDC ENSG00000087884	0.965084	0.954907	0.911185	0.868899	0.833149	0.786184	1.073	0.834476	0.707131	1.14247
AAMP ENSG00000127837	1.10423	0.762261	1.16379	0.745511	1.13273	1.45813	1.78552	0.918409	0.960643	0.923833
AAR2 ENSG00000131043	1.21869	0.95651	0.932474	0.790726	0.810045	0.945169	0.96322	0.939238	1.05762	1.22401
AARD ENSG00000205002	1.01082	1.05087	0.857761	0.979028	0.728214	0.990757	0.797141	1.12147	1.1621	0.848622
AARS ENSG00000090861	1.41244	1.01492	0.951236	0.958784	1.22596	1.0092	1.05777	0.866931	1.10459	0.862612
AARSD1 ENSG00000266967	0.940725	1.09633	0.908688	1.06342	0.852465	0.779902	1.02426	0.778696	0.955767	1.16366
AASDH ENSG00000157426	1.02648	0.905131	0.988865	1.24758	1.07281	1.07119	1.03165	1.1259	1.13229	1.27265
AASDHPPT ENSG00000149313	0.839826	0.973612	0.790507	1.02143	0.807985	0.872803	0.889421	0.95139	0.996748	1.10489
AASS ENSG00000008311	0.896723	1.06824	0.84304	0.930044	1.11099	0.891331	0.958151	1.21382	0.939967	1.1231
AATF ENSG00000275700	0.855072	1.04407	0.991117	0.836488	1.11691	0.813024	1.17221	0.969166	1.01729	1.02799
AATK ENSG00000181409	0.722861	0.969279	1.1789	0.996266	0.908854	1.03196	0.999822	1.19074	0.759255	0.84334
AATK-AS1 ENSG00000225180	1.04447	0.990286	1.00994	0.894098	0.914811	1.00676	1.17816	0.90902	1.12617	1.18937
ABAT ENSG00000183044	0.932273	0.961368	1.40193	1.29363	1.21008	1.07981	1.00036	1.00317	0.815157	0.984789
ABC13-47488600E17.1 ENSG00000283199	1.0697	0.865188	0.903107	1.13701	1.06954	0.782062	1.06916	0.852541	1.37229	1.00354
ABC13-47656900H15.1 ENSG00000283566	0.904399	1.02662	0.988436	1.1824	1.0302	1.0945	1.10854	1.15883	1.03275	1.0123
ABC7-42404400C24.1 ENSG00000277758	0.893203	0.952777	1.09796	1.24057	0.884847	1.01732	1.10167	1.0747	0.841192	0.938
ABCA1 ENSG00000165029	1.13545	0.963036	1.24973	0.892369	0.907292	1.05557	1.07451	1.05137	1.06956	0.829984
ABCA10 ENSG00000154263	0.845074	0.881119	1.13857	1.09004	1.03004	0.931214	0.888549	1.07639	1.07032	1.02857
ABCA12 ENSG00000144452	1.01495	1.01943	0.883578	0.882053	0.870751	0.975366	0.972589	1.14121	1.04281	1.00364
ABCA13 ENSG00000179869	1.0236	1.20317	0.962683	0.870036	1.39392	0.913297	0.804669	0.860023	1.23641	1.259
ABCA2 ENSG00000107331	0.875081	1.15025	0.833144	1.26307	1.04789	1.00283	1.21149	1.0992	0.841125	1.01233
ABCA3 ENSG00000167972	0.810373	0.786511	1.27691	0.948876	1.12608	1.11662	0.853868	1.09769	1.18471	1.05649
ABCA4 ENSG00000198691	0.865067	0.801806	0.928588	0.890994	0.898574	0.951277	0.884926	0.961413	1.06854	0.896639
ABCA5 ENSG00000154265	1.3466	0.900168	0.934078	1.05591	1.18558	0.870525	1.00853	1.08334	0.848207	0.835318
ABCA6 ENSG00000154262	1.13655	1.10378	1.08685	1.20951	0.981631	1.23201	0.997766	1.01185	0.995629	0.935218
ABCA7 ENSG00000064687	1.11706	0.848198	1.01625	1.15229	1.05011	1.25892	0.93044	1.0315	0.71269	1.01315
ABCA8 ENSG00000141338	0.982684	1.00837	0.845578	1.11371	1.02004	0.850055	0.94783	0.895236	0.961819	1.27723
ABCA9 ENSG00000154258	0.967003	0.972722	1.0083	0.916068	0.99814	0.734855	1.26601	1.02179	0.907142	0.883955
ABCB1 ENSG00000085563	0.867232	1.03862	0.84904	1.1816	1.11951	0.987163	0.838156	1.00854	1.1003	1.00407
ABCB10 ENSG00000135776	0.944381	1.0591	0.995129	0.840207	0.875296	1.04847	1.01651	1.17242	1.0231	1.04136
ABCB11 ENSG00000073734	0.833214	1.04263	0.944439	0.702044	0.874758	0.833778	1.03131	0.891074	0.880819	0.799901
ABCB4 ENSG00000005471	0.823989	1.07163	1.06235	1.08422	0.95532	1.46366	0.984976	0.914817	0.969326	1.15082
ABCB5 ENSG00000004846	1.21233	1.13839	0.843931	1.01068	1.06046	1.18389	0.824874	0.900612	1.04479	0.889432
ABCB6 ENSG00000115657	1.17286	1.07072	0.774231	1.01547	0.961066	1.06305	0.962375	1.37235	0.912238	0.843141
ABCB7 ENSG00000131269	1.1105	0.922588	0.716261	0.889932	0.668886	1.07711	1.04722	0.995034	1.10636	0.656798
ABCB8 ENSG00000197150	0.841004	0.777841	1.21637	0.892102	0.721694	1.05409	1.1186	1.06922	0.916446	0.708946
ABCB9 ENSG00000150967	1.07994	0.829284	0.975163	1.18711	1.06946	1.01148	1.02848	0.890317	1.29322	1.01825
ABCC1 ENSG00000103222	1.15936	1.10194	0.942833	0.617711	1.19618	1.2256	1.02726	0.75319	0.893155	1.01497
ABCC10 ENSG00000124574	1.13629	1.02744	1.12711	0.869333	0.901799	1.02965	1.01498	1.15602	1.00142	1.08644
ABCC11 ENSG00000121270	1.02616	0.974707	0.790066	0.995618	0.738908	0.785601	1.14351	0.843035	1.45177	0.822751
ABCC12 ENSG00000140798	0.903381	0.761852	1.26464	0.859122	0.91459	0.995216	1.01481	0.729669	0.921671	0.894726
ABCC2 ENSG00000023839	0.946138	0.882678	1.17265	1.13351	0.837715	0.990782	1.14272	1.31695	1.10788	1.01221
ABCC3 ENSG00000108846	1.14685	1.13047	1.11846	0.62926	1.04209	0.901527	0.919394	0.810549	0.862518	0.914295
ABCC4 ENSG00000125257	0.827465	0.888789	1.31765	0.847641	0.580844	1.26715	0.86478	1.08389	1.03566	0.989255
ABCC5 ENSG00000114770	0.984013	0.834977	1.05291	0.968751	0.91629	0.631325	0.801205	1.52929	0.837184	0.985706
ABCC6 ENSG00000091262	1.01436	0.970028	1.10567	0.80983	1.08949	0.888786	1.0313	1.18132	0.84988	1.08238
ABCC8 ENSG00000006071	1.07514	1.07537	0.788334	0.961905	0.957838	0.882	0.884328	0.772201	0.914692	1.32784
ABCC9 ENSG00000069431	0.892025	1.21709	1.0881	0.909691	1.15579	1.09036	0.833524	1.04624	0.958836	1.00552
ABCD1 ENSG00000101986	0.827988	0.857232	1.20512	0.727287	0.921189	1.04319	0.817381	0.856432	0.825695	1.23481
ABCD2 ENSG00000173208	1.20275	0.822175	1.07282	0.725745	1.25519	1.14723	1.13346	0.826615	0.865091	0.813785
ABCD3 ENSG00000117528	0.895375	1.12835	1.16487	0.90326	0.938106	0.823545	0.869103	0.91054	1.16138	1.21902
ABCD4 ENSG00000119688	1.07296	0.900257	1.03734	0.979389	1.1406	1.09171	0.860753	1.24293	1.21303	1.11946
ABCE1 ENSG00000164163	0.921664	0.985203	0.652417	1.21054	1.30238	0.922009	0.968581	1.03853	1.07519	1.06652
ABCF1 ENSG00000204574	0.829354	1.29308	0.937349	1.11886	0.974751	1.09222	0.914612	1.04679	0.90601	0.824603
ABCF2 ENSG00000033050	1.05055	1.22107	0.963706	1.1427	1.27664	0.99017	0.932715	0.986469	0.87815	1.0475
ABCF3 ENSG00000161204	1.18859	1.00429	1.04886	0.697024	1.15372	0.901247	0.881805	1.25618	0.92578	1.0988
ABCG1 ENSG00000160179	1.24423	1.18385	1.24169	0.989874	1.07815	1.11952	0.828676	0.762444	0.856657	1.18995
ABCG2 ENSG00000118777	0.946777	0.91096	1.01799	1.01804	1.10455	1.21165	0.91793	1.13849	1.11951	0.823962
ABCG4 ENSG00000172350	0.929256	0.99795	0.975529	0.743557	1.12139	1.09407	1.04514	0.905626	0.872374	0.79594
ABCG5 ENSG00000138075	0.809018	0.933106	1.29999	1.12087	1.3429	0.979184	1.15679	1.31411	1.00661	0.985547
ABHD1 ENSG00000143994	1.27315	1.08034	0.888086	1.10706	0.969195	0.774894	0.847235	1.09559	1.26463	0.914746
ABHD10 ENSG00000144827	0.971956	0.863643	1.09122	1.27755	1.0977	1.59703	0.993065	0.959692	0.958579	1.20767
ABHD11 ENSG00000106077	0.962318	1.00143	0.868774	1.26246	1.05484	0.991785	1.06627	0.910555	1.01006	0.840038
ABHD12 ENSG00000100997	0.924128	1.03293	1.19417	0.894144	0.938137	1.11116	0.999277	1.06867	0.830171	1.21234
ABHD12B ENSG00000131969	1.0318	1.22183	0.841265	0.991898	1.23675	1.12824	0.947019	0.710821	0.957859	1.08201
ABHD13 ENSG00000139826	1.1005	1.14623	0.913121	1.31903	1.08338	1.21681	0.941767	0.917688	1.25477	0.896918
ABHD14A ENSG00000248487	0.957319	1.06723	1.40077	1.07571	0.942531	1.16703	0.948177	0.944586	1.07184	1.21747
ABHD14A-ACY1 ENSG00000114786	0.974308	0.845755	1.12904	0.982235	0.9712	0.93676	1.11225	0.925097	1.10779	0.857876
ABHD14B ENSG00000114779	1.10185	1.06926	0.853322	1.65945	0.96859	0.845652	1.11669	0.850658	1.34534	0.991877
ABHD15 ENSG00000168792	1.50773	0.886349	1.02514	0.996314	1.00581	0.901377	1.04348	0.965152	1.02973	1.00917
ABHD16A ENSG00000204427	0.963192	0.898996	0.836549	0.941311	0.937622	1.0512	0.894513	0.942713	0.713564	1.24046
ABHD17A ENSG00000129968	0.933714	0.872217	0.933552	1.03868	0.985582	0.891903	0.969796	0.961179	0.921774	0.913129
ABHD17B ENSG00000107362	1.12383	1.05178	1.02958	0.883762	1.1008	0.983866	1.19913	0.91632	1.24495	1.23257
ABHD17C ENSG00000136379	0.80845	0.952937	1.09806	0.8551	1.04509	0.966539	1.03302	1.4751	1.11217	0.90966
ABHD18 ENSG00000164074	1.06992	1.10818	0.937937	0.94305	0.885316	0.830102	1.17031	1.15003	1.26427	1.09908
ABHD2 ENSG00000140526	0.93788	0.836295	1.10487	1.03834	1.18629	0.987678	1.07618	0.957597	1.24908	0.981561
ABHD3 ENSG00000158201	1.15362	0.872964	1.35769	0.935047	0.881418	0.927036	0.804944	0.791836	0.957536	1.21789
ABHD4 ENSG00000100439	1.16826	1.00963	0.912999	0.841069	1.1421	1.12598	0.998368	1.1164	0.771174	1.24608
ABHD5 ENSG00000011198	1.08715	0.815143	1.30876	1.06766	0.923991	0.969659	0.888753	1.12889	0.987891	1.07466
ABHD6 ENSG00000163686	1.09723	0.895491	1.5409	1.06012	0.939644	1.01801	1.27109	0.850668	1.0641	1.12676
ABHD8 ENSG00000127220	0.935171	0.88313	0.989411	1.10972	1.09394	1.36494	0.889388	0.923439	0.867244	0.922324
ABI1 ENSG00000136754	1.11576	0.863954	1.32735	0.871256	1.09679	0.924745	0.813003	0.962839	1.10665	1.07717
ABI2 ENSG00000138443	1.11243	0.841501	1.24552	0.966707	0.871413	1.28776	1.43468	0.970612	1.03149	1.13328
ABI3 ENSG00000108798	0.739033	0.747243	0.966486	0.953249	1.2444	1.1664	0.847665	0.736189	1.1653	0.729865
ABI3BP ENSG00000154175	0.932476	0.939555	1.11359	0.831545	0.914185	0.99104	1.09052	0.95207	1.07317	1.01216
ABL1 ENSG00000097007	0.896934	0.925831	1.30036	1.15435	0.861389	0.966475	0.859947	1.08835	0.872032	0.840215
ABL2 ENSG00000143322	0.930972	1.03558	1.07951	0.860124	1.16131	0.849923	1.07527	1.13057	0.846811	1.11703
ABLIM1 ENSG00000099204	0.931537	1.02361	1.18229	1.03983	0.960237	1.03588	0.803971	1.09982	0.801903	0.757889
ABLIM2 ENSG00000163995	0.864284	0.932281	0.806556	0.939492	0.852995	1.23478	0.977367	1.22958	0.980617	1.13301
ABLIM3 ENSG00000173210	0.54455	0.857779	1.42498	1.09571	0.868685	1.29207	0.869703	1.08017	1.10619	0.854978
ABO ENSG00000175164	0.967777	0.993555	1.04233	1.17603	1.12711	0.982772	1.48258	0.972956	0.88132	0.90721
ABR ENSG00000159842	1.07774	0.872636	0.866149	0.890048	0.965915	1.24519	0.972244	0.850927	0.963051	0.750137
ABRA ENSG00000174429	0.915147	0.915765	0.922408	1.1117	0.994937	1.13886	0.783819	1.07701	0.899446	1.10567
ABRACL ENSG00000146386	0.90594	1.01073	0.935431	1.0361	1.05899	0.805105	1.15124	1.13232	1.22638	0.61091
ABT1 ENSG00000146109	1.20108	0.764354	0.950765	1.1301	0.871841	1.05522	1.15837	1.04789	1.23357	1.24502
ABTB1 ENSG00000114626	0.938038	1.12713	0.955705	0.907496	0.918534	1.03658	0.932518	0.927478	0.756074	1.20826
ABTB2 ENSG00000166016	0.822806	0.953834	1.03295	1.12688	0.828501	1.0507	1.29077	0.906025	1.08118	1.09169
AC002429.5 ENSG00000236197	0.668754	0.921787	1.01809	1.26738	0.622529	1.14068	0.698	0.981853	0.947682	0.99478
AC004076.7 ENSG00000268533	1.02505	0.880418	1.04266	0.80094	1.20841	0.859249	1.196	0.943236	1.23918	0.98638
AC004158.1 ENSG00000280264	0.807778	1.05975	1.12215	0.752564	0.925135	0.8309	1.18172	1.1903	0.806039	0.942478
AC004381.6 ENSG00000005189	0.950438	1.33663	1.04116	0.831267	1.19199	1.15041	0.869929	1.12458	0.928896	1.03829
AC004754.3 ENSG00000269881	0.976876	1.63289	0.873534	0.837721	0.966987	1.10078	0.962924	1.32202	0.814435	1.0554
AC004813.1 ENSG00000279777	1.00868	1.20341	0.983694	0.892481	1.01669	0.904752	0.969989	1.19753	1.17261	1.15731
AC004824.1 ENSG00000280226	0.993347	1.26549	1.14453	0.948497	0.990823	1.01738	1.01054	0.911417	0.806114	1.17652
AC005281.1 ENSG00000226690	0.990866	0.87841	0.935554	1.0963	1.03214	1.19023	1.00395	0.944077	0.803157	1.05652
AC005477.1 ENSG00000280188	0.815462	0.833017	0.857642	0.806127	1.17816	0.959078	0.994775	1.01704	0.942421	0.974666
AC005480.1 ENSG00000279461	1.04874	0.768642	1.19178	1.16755	1.05639	0.942123	1.22114	0.91238	0.980785	1.00122
AC006116.20 ENSG00000267710	0.960326	0.798786	0.866688	1.48146	1.05959	0.908353	0.987743	1.00633	1.25976	0.957322
AC006328.1 ENSG00000280301	1.15693	1.00145	1.15211	1.008	1.1037	1.05956	0.962435	0.761083	1.08375	1.03934
AC006386.1 ENSG00000279115	1.20116	1.21395	0.772217	1.09736	1.14324	0.937528	1.05592	1.03668	1.11253	1.12949
AC006994.3 ENSG00000279317	0.962347	0.89225	0.992201	1.32392	0.723139	0.891851	1.09826	1.00329	0.952328	0.992432
AC007040.11 ENSG00000258881	1.1361	0.75766	1.23817	1.19816	1.09947	0.923853	0.857811	1.12543	1.03028	0.989976
AC007906.1 ENSG00000279018	1.16872	0.856639	1.03382	0.920987	0.878639	0.791125	1.05751	1.08107	0.961643	0.952395
AC008074.1 ENSG00000279644	0.936868	1.04406	0.917002	0.862005	1.09276	1.1261	0.927178	0.968698	0.867082	0.742009
AC008522.1 ENSG00000279232	0.947147	0.938343	0.957806	0.880717	0.912325	1.0454	1.21843	1.09421	1.01363	1.02646
AC008686.1 ENSG00000280221	1.27579	0.946569	0.881322	0.728978	0.94561	0.946252	1.03478	0.997438	1.17346	1.10079
AC008759.1 ENSG00000279471	1.01827	0.954197	1.01928	1.0069	0.828107	0.786478	0.792226	1.12016	1.11136	1.04117
AC008810.1 ENSG00000279126	1.08915	0.941581	0.96875	0.784689	1.22229	0.857555	1.04995	0.999422	0.912298	0.802772
AC008914.1 ENSG00000279768	1.26235	1.09281	0.883799	0.785761	0.835276	0.9685	0.821173	0.984937	0.942839	1.23598
AC009014.3 ENSG00000271824	1.08335	0.861099	0.767438	0.974963	1.02806	0.712256	1.01632	1.05164	0.904618	0.953619
AC009060.2 ENSG00000280252	1.04099	1.01793	0.939092	1.02136	1.20566	0.875088	0.920848	0.92804	0.862721	0.910445
AC009977.1 ENSG00000279335	0.856442	0.953839	1.05095	1.05242	0.680571	0.857976	0.75989	0.662657	1.01225	0.864415
AC010731.4 ENSG00000235118	0.920505	0.941431	0.963178	1.08155	1.06243	1.06125	0.931441	0.788006	1.0171	0.940413
AC011155.1 ENSG00000280098	1.03896	1.01666	1.02874	0.85292	0.768963	1.13575	0.930616	0.885305	0.989441	1.08815
AC011380.1 ENSG00000281227	0.923606	0.895308	0.985103	0.921629	1.18839	1.11129	0.937733	0.853222	0.850847	1.18757
AC012005.1 ENSG00000279274	0.766166	1.23823	1.07158	0.929994	1.00109	0.939572	0.862066	1.04652	1.06661	1.18106
AC012005.2 ENSG00000279287	0.892916	0.935814	1.06039	1.0478	0.952773	1.11991	0.907566	1.30587	1.1059	0.950001
AC012363.1 ENSG00000281676	1.02463	1.06436	0.804975	0.961741	1.29731	0.962476	1.17982	1.2587	0.846409	0.998876
AC013269.5 ENSG00000184761	1.04126	0.902311	0.888908	1.03062	1.07494	1.13153	1.38484	1.05502	1.05472	1.1901
AC013461.1 ENSG00000091436	1.10443	1.12496	0.959616	0.962471	0.812001	0.787344	1.07014	1.01099	1.04924	1.05493
AC016142.1 ENSG00000280141	1.00129	1.12186	1.02462	1.03931	0.713948	0.882564	0.980924	0.791253	0.858378	0.799815
AC016549.1 ENSG00000281325	0.80878	1.04654	1.05542	0.90299	0.893197	0.967676	0.986894	1.00126	0.92663	0.863864
AC016577.1 ENSG00000279646	1.28833	1.08584	0.987677	1.14675	0.959696	0.805549	1.298	0.907496	1.18694	1.07252
AC016991.1 ENSG00000279435	0.835353	0.87411	0.837538	1.1055	0.861419	1.10225	1.03322	0.838902	1.07207	0.975133
AC017081.1 ENSG00000279921	1.08963	1.09316	0.735688	0.918622	0.983131	0.946602	1.07735	0.972873	0.9918	1.057
AC018512.1 ENSG00000279808	1.15401	1.10113	0.790392	0.758608	1.03447	0.929657	1.06599	1.18091	0.862504	0.705578
AC018902.1 ENSG00000280817	0.7898	1.04917	0.800078	0.980782	1.19465	1.10536	1.03119	1.04795	0.926023	1.03613
AC021106.1 ENSG00000279386	0.947502	0.98956	0.840757	0.863917	0.892201	1.08068	0.877688	0.977786	1.00061	1.2334
AC024060.1 ENSG00000281584	1.03607	0.978108	1.15284	0.938569	0.976015	0.823334	1.07046	1.19707	0.96749	0.881433
AC024592.12 ENSG00000267740	0.922343	1.14862	0.892489	1.11935	1.01043	1.13742	0.876113	1.1585	0.904779	1.11026
AC025335.1 ENSG00000179859	1.01782	1.53836	0.791548	0.902222	0.858347	1.15588	0.932738	1.1876	0.816153	1.11081
AC055733.1 ENSG00000280127	1.16101	0.743419	1.1534	1.23745	1.01706	0.961109	1.08336	1.13187	0.919013	1.00913
AC055866.1 ENSG00000281079	1.22119	0.894576	0.910439	0.973283	0.904893	0.927811	0.911059	1.03302	1.0208	1.0783
AC069063.2 ENSG00000279380	0.886938	0.990047	1.00195	1.07185	1.04472	1.08685	1.0408	0.929965	1.04854	1.21532
AC073130.2 ENSG00000281656	1.10434	1.13601	1.04579	0.863187	1.01242	1.00653	1.43301	1.04533	0.802883	1.00759
AC073657.1 ENSG00000279937	0.739091	0.956889	0.733355	1.025	0.929983	0.954216	1.00729	1.00024	0.753974	0.958108
AC074033.1 ENSG00000281137	0.980777	1.25841	1.03009	1.06179	0.821399	0.82777	1.14501	0.941567	0.907648	1.0112
AC087350.1 ENSG00000281527	0.846479	1.18423	1.0507	1.04218	0.838226	1.10075	1.12435	0.936757	1.04236	0.873581
AC087762.1 ENSG00000279588	1.08372	1.48792	1.11373	1.14497	0.80398	0.927977	1.01162	1.02076	1.14124	1.23604
AC090154.1 ENSG00000278888	1.03917	0.697719	0.834144	0.882757	1.0426	0.880569	0.83117	1.29651	1.15817	0.982214
AC090498.1 ENSG00000279483	0.913325	1.19695	0.83621	0.85388	0.927569	1.05765	1.06792	0.876994	0.804492	1.001
AC092384.1 ENSG00000280675	0.971123	0.783694	0.830508	0.937478	0.918216	0.853515	1.03351	0.723989	1.14036	1.13496
AC092835.2 ENSG00000233757	0.795153	0.936678	1.06157	0.997652	1.06	0.762314	1.14075	0.941892	0.701105	1.3541
AC092881.1 ENSG00000279530	1.10614	1.0855	0.956022	1.15113	0.954383	0.683415	0.905478	0.867121	0.852232	1.02142
AC100821.1 ENSG00000280473	1.19112	1.09178	0.998175	0.916866	1.16011	1.17459	1.01373	1.03556	0.932908	1.00784
AC104057.1 ENSG00000280427	1.03507	0.913866	0.762923	1.0023	0.91041	0.957127	1.09939	0.975254	0.850742	1.25205
AC104073.1 ENSG00000280410	0.924747	1.22975	1.08511	0.847708	1.38697	1.17516	0.845066	1.01163	0.783642	1.23972
AC104304.4 ENSG00000283473	0.977546	0.864292	1.11733	1.03612	1.07913	0.796046	0.921251	1.26341	0.969569	1.1904
AC104389.2 ENSG00000279824	0.916201	1.06299	1.02015	0.899149	1.08256	0.964465	0.711541	0.910783	1.10825	0.729572
AC104981.1 ENSG00000278938	1.13014	1.1098	0.997305	0.946282	0.723037	0.825867	0.853152	0.979452	1.0423	0.98809
AC105009.1 ENSG00000281855	1.22742	0.790482	0.816893	0.921975	1.06938	1.02287	1.04186	1.05878	0.915876	1.03202
AC105052.1 ENSG00000279168	0.962515	1.05472	1.11493	0.820562	1.04479	0.72963	1.00966	1.23591	0.873211	1.15929
AC109486.1 ENSG00000280447	0.855566	1.16073	1.00227	0.976407	0.877308	0.998821	1.00233	0.814643	1.01568	0.888249
AC109829.1 ENSG00000233438	0.819834	0.89029	0.777898	1.04965	0.888244	0.99895	0.960806	0.967229	1.13762	1.20743
AC110602.1 ENSG00000281267	0.754789	1.09993	0.768991	0.969734	0.772614	0.64306	1.02697	1.07542	1.07094	1.12244
AC110615.1 ENSG00000279909	1.0181	1.20775	1.3277	1.02113	0.891521	0.901451	0.99537	1.16181	0.86707	0.747077
AC112719.1 ENSG00000280671	1.00691	0.751371	1.01793	1.17432	0.965817	0.911938	0.912183	1.07771	1.09979	0.918792
AC113404.1 ENSG00000254893	0.838792	1.06516	0.986674	0.983944	1.11193	0.994698	1.00198	0.992615	0.908007	0.914677
AC118758.1 ENSG00000268187	0.804072	1.21058	1.02673	0.923445	0.977684	1.0117	1.15352	0.808605	0.990443	1.13516
AC131097.4 ENSG00000216921	0.826725	0.909329	0.936111	0.878969	0.933871	1.01264	1.08346	1.02664	0.732337	0.763016
AC131263.1 ENSG00000280550	1.16287	0.981229	0.847888	0.877917	1.03526	1.27761	0.89522	0.945627	0.783036	1.13192
AC138517.6 ENSG00000283288	0.961462	0.810661	0.971994	0.796634	0.924507	1.08853	0.985504	1.17424	0.904464	1.06808
AC138647.1 ENSG00000226490	1.10624	0.947161	1.17551	1.08925	0.858163	1.05281	0.851651	0.905398	1.049	1.12629
AC138969.4 ENSG00000183889	0.790208	1.47594	1.22728	1.43706	0.996152	0.99042	1.22083	0.992994	0.893107	1.0079
AC241377.1 ENSG00000281741	1.1548	1.23694	0.987543	0.91655	1.19971	0.931906	1.05313	0.7398	1.19648	1.01342
AC241585.1 ENSG00000281571	1.21909	0.977098	1.03712	1.10581	0.934902	1.14485	1.1873	0.955838	0.994851	1.07604
AC242988.1 ENSG00000278939	0.946066	0.93907	0.830791	0.995604	1.16705	0.914551	1.29296	0.812697	0.995096	1.00993
AC243756.1 ENSG00000270339	1.20495	1.04615	0.954881	1.17846	1.13634	0.932803	0.848881	1.01003	1.13966	0.884637
AC243945.1 ENSG00000279510	0.932053	1.06004	1.13008	0.968752	1.16172	1.07679	0.830741	1.18429	0.843975	1.08493
AC245100.1 ENSG00000280649	1.00505	1.08075	0.924169	1.36092	1.17864	1.0946	0.837748	0.921781	0.763294	1.07179
ACAA1 ENSG00000060971	1.06774	1.40195	0.999346	1.06645	1.05677	1.3346	1.07845	1.18407	1.08558	1.01582
ACAA2 ENSG00000167315	0.726757	0.975988	1.02878	1.04606	0.937338	1.28658	0.676643	0.778637	0.960356	1.56495
ACACA ENSG00000278540	0.884289	1.09562	1.19947	1.31065	1.11756	1.17142	1.09229	0.958258	1.06468	1.11444
ACACB ENSG00000076555	1.03986	0.73883	1.05162	0.919143	1.20574	0.754243	0.817969	0.916429	1.10942	0.92114
ACAD10 ENSG00000111271	0.870277	0.725816	1.18179	0.797443	1.02451	1.16415	1.15693	1.05393	1.02588	1.02522
ACAD11 ENSG00000240303	0.985083	0.809014	1.07165	1.07674	0.82012	1.0832	1.03459	1.23735	0.868331	0.91107
ACAD8 ENSG00000151498	0.974245	0.964721	1.29905	1.08803	1.19141	0.891111	1.18102	1.01529	0.86743	1.66357
ACAD9 ENSG00000177646	0.946604	0.909926	0.860135	1.12496	1.12058	0.9955	0.902573	0.944535	0.915201	1.28844
ACADL ENSG00000115361	1.17137	1.15651	1.47891	0.996084	1.25432	1.05272	1.16268	1.26199	1.02443	0.50641
ACADM ENSG00000117054	0.942312	1.15592	1.11838	0.867002	1.11806	1.16866	1.44765	1.2356	0.930163	0.667786
ACADS ENSG00000122971	0.929192	1.0771	0.964938	0.806101	1.1337	0.757656	0.982305	0.791662	1.17882	0.6976
ACADSB ENSG00000196177	0.971183	1.15974	0.967757	0.817584	1.23757	0.869075	1.26803	1.10973	1.05745	0.998992
ACADVL ENSG00000072778	0.701626	0.989114	1.01086	1.16608	1.01511	1.19221	1.30456	1.32126	1.49983	0.679753
ACAN ENSG00000157766	0.794802	1.04344	0.929546	0.818103	0.762002	1.09177	0.776846	1.19815	0.99942	1.04813
ACAP1 ENSG00000072818	1.06116	0.997181	0.959575	0.962552	0.974107	1.04771	0.763305	1.01476	0.905952	0.868608
ACAP2 ENSG00000114331	1.0239	1.02803	0.979829	0.938679	0.832192	0.93767	1.09202	0.900921	0.863741	1.00302
ACAP3 ENSG00000131584	1.03751	1.01393	1.05091	0.740698	1.17891	0.860571	1.08297	1.08262	0.897478	0.99569
ACAT1 ENSG00000075239	1.10032	0.992709	0.831895	1.06301	0.882639	1.19547	0.855531	1.46336	0.969236	1.17191
ACAT2 ENSG00000120437	0.943053	1.13088	1.34395	0.938303	1.19909	0.945078	1.23883	1.04436	0.888345	1.12821
ACBD3 ENSG00000182827	1.03029	1.40336	1.03418	0.652799	0.964544	1.22891	0.647254	0.935981	1.06026	1.16781
ACBD4 ENSG00000181513	1.04543	1.08032	0.95664	1.09544	0.88338	1.04791	0.938479	1.04833	1.2818	0.978793
ACBD5 ENSG00000107897	1.19615	0.865429	1.09624	1.10123	0.937207	1.23521	1.01356	0.738994	0.881236	0.842524
ACBD6 ENSG00000230124	1.07327	0.860761	1.2549	1.08387	1.13997	1.3203	1.34052	1.0521	0.756541	0.870725
ACBD7 ENSG00000176244	1.04221	1.06483	0.898759	0.834801	0.95401	0.814949	0.909187	1.21384	1.1576	0.811928
ACCS ENSG00000110455	0.788797	1.09048	0.922605	0.768926	1.01629	0.973126	1.06902	1.08684	1.28122	1.11693
ACCSL ENSG00000205126	0.84312	0.908546	1.04195	1.08276	1.11356	1.09123	1.22202	0.780426	0.968567	1.2531
ACD ENSG00000102977	1.0522	1.03668	1.07991	0.941034	0.980052	0.862656	0.795649	1.11063	1.04358	1.00998
ACE ENSG00000159640	0.821455	0.990645	1.30321	1.12742	0.864917	0.71184	1.44761	0.970274	1.25516	0.969815
ACE2 ENSG00000130234	0.693292	1.19399	0.835676	0.844715	1.01096	0.749996	0.935926	1.0004	0.998474	0.934949
ACER1 ENSG00000167769	0.952324	0.857271	0.898767	1.16133	1.11853	0.952097	0.822063	0.938378	1.03487	1.01451
ACER2 ENSG00000177076	0.802897	1.05246	0.989626	0.98346	1.10083	0.868604	0.954042	0.872588	1.20216	1.07603
ACER3 ENSG00000078124	1.09875	1.01019	1.04585	0.736414	1.2414	0.79857	1.16608	1.02741	1.00853	1.14987
ACHE ENSG00000087085	0.837734	1.03553	1.03438	1.01422	1.23667	0.783225	0.86876	1.02324	0.752119	0.953653
ACIN1 ENSG00000100813	0.9973	0.840359	1.36755	1.40068	0.836142	1.0942	1.277	0.889074	0.897274	0.962438
ACKR1 ENSG00000213088	0.920193	0.708402	1.21559	1.15449	0.77201	1.09189	0.958715	1.20915	0.812401	0.955954
ACKR2 ENSG00000144648	0.737036	1.06257	0.932497	0.724725	0.96234	0.853092	1.19116	0.847806	1.19711	0.933974
ACKR3 ENSG00000144476	0.898423	0.882962	0.923401	0.900691	0.874519	0.908324	0.903671	1.08178	0.677666	1.44143
ACKR4 ENSG00000129048	1.15027	0.875997	1.09466	1.16059	0.96948	1.20512	1.07649	1.16151	0.948583	0.932007
ACLY ENSG00000131473	1.13192	1.17169	1.16683	0.824687	0.670874	1.24922	1.04537	1.07452	0.824084	0.619704
ACMSD ENSG00000153086	0.916942	1.06058	0.955084	1.18878	1.10581	0.828888	0.904139	0.884816	1.16851	0.917391
ACO1 ENSG00000122729	1.1034	1.10131	0.95735	0.798141	1.0281	1.02853	1.15535	0.919607	0.744522	0.905512
ACO2 ENSG00000100412	0.951952	1.06193	1.20213	0.959506	0.953441	1.1744	0.82835	1.05642	0.921222	0.837598
ACOD1 ENSG00000102794	1.08266	0.869741	0.874543	0.789012	0.989504	0.904283	0.761982	1.21332	0.835531	0.774505
ACOT1 ENSG00000184227	1.28914	0.970136	1.06613	0.998312	0.883229	1.14187	0.758617	1.01422	1.21322	0.92261
ACOT11 ENSG00000162390	0.822147	0.935653	1.3883	1.12902	0.755588	0.819457	1.28065	0.936832	1.10565	1.08136
ACOT12 ENSG00000172497	1.15617	0.849657	0.655408	1.11159	0.939758	0.945136	0.941941	0.905544	1.099	0.807538
ACOT13 ENSG00000112304	0.816264	0.777407	1.12085	0.941436	0.890282	1.0015	1.11212	1.23849	1.06197	1.00978
ACOT2 ENSG00000119673	1.19833	1.08341	1.40072	0.8426	0.834478	0.87324	1.10323	0.94377	1.02596	1.16997
ACOT4 ENSG00000177465	1.03023	0.751006	0.99141	0.975897	0.992156	0.835822	1.10424	0.986235	0.865209	1.03459
ACOT6 ENSG00000205669	0.800601	1.08786	1.09951	1.11667	1.14093	1.00171	0.899304	0.955578	0.87105	0.845638
ACOT7 ENSG00000097021	1.30915	1.17688	0.706494	0.943302	0.98294	1.16525	1.06214	0.875909	0.92329	0.940742
ACOT8 ENSG00000101473	1.03907	0.861887	1.11896	0.868079	1.08809	0.764567	0.909523	1.2132	0.902392	0.915789
ACOT9 ENSG00000123130	0.849545	0.909051	1.16634	1.2518	0.888912	0.949342	1.10943	0.848106	1.10251	0.985688
ACOX1 ENSG00000161533	1.11546	1.08025	0.995588	1.04027	1.14644	1.12146	1.47332	0.957618	1.14491	0.861747
ACOX2 ENSG00000168306	1.00521	1.08316	0.965292	1.03382	0.730446	1.20332	1.01316	1.03333	1.06338	0.89938
ACOX3 ENSG00000087008	1.12447	1.21428	0.982161	0.799359	1.07115	0.805284	0.97084	0.871339	1.20477	1.07599
ACOXL ENSG00000153093	0.902001	1.00575	0.932317	0.869337	0.851523	1.17967	0.525934	1.03964	0.784134	1.10745
ACP1 ENSG00000143727	1.08851	1.06658	0.969987	1.29407	1.00776	1.04379	1.09164	1.29574	1.14843	1.10903
ACP2 ENSG00000134575	0.865209	1.28632	1.39316	1.01247	0.933124	1.16674	0.900453	1.01496	0.783948	0.95377
ACP5 ENSG00000102575	1.07742	0.946305	0.86393	0.919646	0.866479	1.0424	0.909373	0.972131	0.71124	0.810816
ACP6 ENSG00000162836	0.769571	1.2087	1.13628	1.09809	1.33385	1.16327	1.08397	1.18032	1.13312	1.29751
ACP7 ENSG00000183760	0.959175	1.17265	1.07689	1.04097	0.794431	0.96578	0.857516	0.754041	1.0186	0.88681
ACPP ENSG00000014257	1.2502	1.30682	1.71375	3.31286	0.531613	1.07839	0.878824	1.15367	1.00553	0.33814
ACPT ENSG00000142513	0.929698	0.864773	1.43205	0.683826	0.953786	0.934294	1.1373	1.23212	1.00006	1.12165
ACR ENSG00000100312	1.0409	1.05717	1.05563	1.05361	0.9042	1.18822	0.946432	0.961362	1.07445	0.917864
ACRBP ENSG00000111644	0.775752	1.06107	0.924698	1.05457	1.05883	1.20488	0.918186	0.743511	1.00498	0.800368
ACRC ENSG00000147174	1.04081	0.779283	0.75155	1.09995	1.02398	0.938112	1.13207	1.133	1.1306	0.798222
ACRV1 ENSG00000134940	1.20803	1.10563	0.937786	1.05009	0.941562	0.959667	0.973562	0.787153	0.996149	0.824296
ACSBG1 ENSG00000103740	1.194	0.988262	1.15701	1.08542	1.065	1.06107	0.79652	0.770044	1.24232	0.762666
ACSBG2 ENSG00000130377	1.14424	1.13695	0.944297	1.21478	1.10743	1.12643	1.03908	1.02092	1.23247	0.805895
ACSF2 ENSG00000167107	0.88477	1.04853	0.831305	0.894517	0.896536	0.992556	1.10826	0.977814	0.786822	0.87163
ACSF3 ENSG00000176715	0.900914	1.41708	1.09828	1.32155	1.13645	1.04592	0.87583	1.07242	0.962501	0.949102
ACSL1 ENSG00000151726	0.822174	1.0343	1.19892	1.30919	0.957389	1.01045	0.918534	1.02376	0.900236	1.13242
ACSL3 ENSG00000123983	0.87699	1.06133	1.25514	0.738762	1.24524	0.839132	1.13913	1.08178	0.732147	0.727941
ACSL4 ENSG00000068366	0.921251	0.996306	0.986849	0.988062	1.06166	0.77258	0.800446	1.16086	1.07707	1.04239
ACSL5 ENSG00000197142	1.06178	1.35971	0.917836	1.37394	0.895741	0.769163	0.673645	0.914619	1.00675	1.64647
ACSL6 ENSG00000164398	1.04942	1.12176	0.917038	0.827179	1.0934	0.936749	1.32855	1.20889	0.871345	0.974193
ACSM1 ENSG00000166743	1.25669	0.927566	1.16787	0.995008	1.46929	0.890318	1.2654	0.857479	0.925565	1.06678
ACSM2A ENSG00000183747	1.21661	0.712539	1.00652	0.788514	0.7604	0.923457	1.06452	1.01429	1.03839	0.925459
ACSM2B ENSG00000066813	1.03636	1.04924	1.00862	0.806519	1.00761	0.899935	0.779941	0.859264	1.01597	0.791753
ACSM3 ENSG00000005187	0.909771	1.11512	1.46478	1.11093	1.28707	0.992704	0.967691	0.895416	0.86227	0.978787
ACSM4 ENSG00000215009	1.16313	0.996524	0.8875	1.19429	0.998246	1.05599	0.912196	1.04105	0.945639	0.897532
ACSM5 ENSG00000183549	0.939933	0.981745	0.825788	1.11782	1.00186	0.662047	1.02153	1.00965	0.93359	1.00704
ACSM6 ENSG00000173124	0.786337	1.0208	1.03544	1.01693	0.913857	1.0457	0.709416	1.01318	0.773622	0.807784
ACSS1 ENSG00000154930	0.990129	1.12968	0.946176	1.11873	0.859237	0.829563	1.12382	0.908046	1.1081	1.55099
ACSS2 ENSG00000131069	1.15862	1.05934	1.02977	1.1704	0.914695	0.795938	1.0659	0.920311	1.0387	1.04544
ACSS3 ENSG00000111058	0.824068	1.09789	1.00063	0.923431	0.994633	1.12212	0.875409	1.13084	0.85102	1.11435
ACTA1 ENSG00000143632	0.986762	0.853703	0.847278	1.13698	1.22597	0.830702	0.895555	0.941967	0.778045	1.11931
ACTA2 ENSG00000107796	1.27776	0.768693	0.832427	0.872615	0.944309	0.733362	1.04681	0.982472	1.00397	1.25667
ACTB ENSG00000075624	1.74588	0.70049	1.26134	0.984435	0.583092	0.546925	0.981161	0.729892	3.13996	1.25846
ACTBL2 ENSG00000169067	0.980001	1.41143	0.860577	0.95938	0.793639	0.92572	0.825487	1.22303	0.904457	0.961504
ACTC1 ENSG00000159251	1.06055	0.851468	1.08356	0.990745	1.0115	1.0845	1.09806	1.10171	1.13252	0.761529
ACTG1 ENSG00000184009	1.1653	0.945947	1.02638	0.923664	0.907525	1.03777	0.296456	0.781664	2.82877	1.05954
ACTG2 ENSG00000163017	1.64706	0.672394	0.995959	0.779158	1.01981	0.79388	0.993903	1.10415	0.933265	0.708022
ACTL10 ENSG00000182584	0.980052	0.708963	0.929499	1.07403	1.22043	1.0482	0.891652	0.686246	0.912944	0.905338
ACTL6A ENSG00000136518	1.02725	0.850693	1.20307	1.299	1.19206	0.890106	0.617931	0.850921	1.17026	0.924856
ACTL6B ENSG00000077080	0.853548	1.01466	0.983142	1.1121	0.785683	0.850476	0.898072	1.42974	0.850131	0.883139
ACTL7A ENSG00000187003	1.02669	1.22167	0.995704	0.800894	0.949596	0.833364	0.871507	1.04746	1.076	0.906705
ACTN1 ENSG00000072110	0.968541	0.937494	0.933311	0.91923	0.951209	0.803128	0.809925	0.905157	1.06974	1.28718
ACTN2 ENSG00000077522	0.830962	0.932439	0.900278	0.915643	0.898394	0.877038	0.828774	1.02223	0.947884	0.941607
ACTN3 ENSG00000248746	1.20479	1.20522	0.900305	1.01486	1.00528	0.980904	0.936558	0.734924	1.12464	0.777051
ACTN4 ENSG00000130402	1.24273	1.31499	0.550688	1.30214	0.767112	1.09911	0.98323	1.26662	0.750839	1.05074
ACTR10 ENSG00000131966	0.870003	1.01465	0.931251	0.990926	1.10568	0.852579	0.995287	1.22253	0.798092	0.777127
ACTR1A ENSG00000138107	0.937278	1.13538	0.908596	1.35852	1.21464	0.966353	1.12466	0.751156	0.993795	1.08637
ACTR1B ENSG00000115073	0.97958	1.06021	1.14269	0.97433	1.04192	0.942586	0.956119	1.20549	1.08593	1.17603
ACTR2 ENSG00000138071	0.842796	1.04612	1.0253	0.864224	0.823425	0.96774	1.18837	1.01982	1.27475	1.30387
ACTR3 ENSG00000115091	1.04654	1.10463	0.828753	0.952466	1.07015	0.820835	0.955231	1.04513	0.805824	0.875025
ACTR3B ENSG00000133627	0.920635	0.982015	1.10181	0.846769	1.07571	1.18859	0.866034	1.19617	1.22448	1.02111
ACTR3C ENSG00000106526	1.20604	1.09078	0.941384	1.6691	0.918011	1.04556	0.740804	0.956229	0.898741	1.28797
ACTR5 ENSG00000101442	1.15672	1.0317	1.22539	1.11989	0.960025	0.769097	0.894135	0.846667	1.14482	1.12405
ACTR6 ENSG00000075089	1.1081	1.26581	0.963792	0.951351	1.11861	1.26071	0.86906	0.860822	0.934534	0.838349
ACTR8 ENSG00000113812	0.93383	1.37543	1.57392	1.02674	1.32556	0.948146	1.09156	0.950504	0.830722	1.16075
ACTRT2 ENSG00000169717	1.23256	1.2076	0.965509	1.13893	1.0168	1.02433	1.2944	0.979026	0.882232	0.912011
ACTRT3 ENSG00000184378	0.999582	1.20525	1.0553	1.12292	0.989995	0.878951	1.29779	1.06697	0.870457	0.864509
ACVR1 ENSG00000115170	0.7709	1.12079	0.88815	0.895069	0.940535	0.943499	0.89077	1.09493	0.999236	0.93476
ACVR1B ENSG00000135503	0.853836	0.92656	1.10701	0.956116	1.01994	0.967757	0.998752	1.05959	1.08052	0.869617
ACVR1C ENSG00000123612	1.00177	0.751571	0.901252	1.16359	1.22088	0.782029	0.860408	1.07994	1.10888	0.767876
ACVR2A ENSG00000121989	0.958669	0.937113	1.08014	1.0527	1.41051	1.05162	0.845375	1.04046	1.07061	0.956298
ACVR2B ENSG00000114739	1.02981	0.872053	0.918398	0.88909	0.865744	0.862561	0.781843	1.0709	0.991892	1.05758
ACVRL1 ENSG00000139567	0.869353	0.821093	0.990299	0.902978	1.04701	0.887717	0.970499	0.865243	0.770988	1.12562
ACY1 ENSG00000243989	0.980275	1.15573	0.977065	0.921066	1.08198	0.868239	1.20488	1.00685	0.887449	1.19646
ACY3 ENSG00000132744	1.21222	0.974524	1.15167	0.834242	0.830763	1.13788	0.893027	0.890631	1.57596	0.974712
ACYP1 ENSG00000119640	0.727393	0.881186	1.2937	1.00758	0.799945	0.860818	0.731522	0.99556	1.15753	1.22716
ACYP2 ENSG00000170634	1.1224	1.02004	1.13113	1.20074	1.12149	0.914296	0.881327	1.01684	1.19379	0.838911
ADA ENSG00000196839	0.902866	0.79417	1.12859	1.16285	0.933514	0.812903	0.87162	0.786957	1.03442	1.05169
ADAD1 ENSG00000164113	1.0178	0.791013	0.935884	1.17711	0.790766	1.16511	1.22318	0.869392	1.02972	0.808153
ADAD2 ENSG00000140955	1.07899	0.996733	0.783277	0.904844	0.854216	1.04849	1.13192	0.80328	1.14801	0.946976
ADAL ENSG00000168803	1.14447	1.21835	0.879055	0.872966	1.02048	1.32291	0.931989	1.03338	0.88892	1.06524
ADAM10 ENSG00000137845	1.13643	0.996337	1.14969	0.917917	0.7795	0.801457	1.06702	1.05951	1.25259	0.877723
ADAM11 ENSG00000073670	0.725068	0.872785	1.01379	0.889124	1.01218	1.01695	1.15662	1.23044	0.700908	1.11398
ADAM12 ENSG00000148848	0.776463	0.767972	0.957619	0.906602	0.955804	1.13695	0.834313	1.00739	1.01068	1.27751
ADAM15 ENSG00000143537	0.885397	1.15771	0.929737	1.25492	0.800718	1.13021	0.921214	1.32274	0.747358	1.13506
ADAM17 ENSG00000151694	0.849452	0.712115	1.02123	1.03695	0.821019	1.01234	0.790037	0.992961	1.00598	1.27112
ADAM18 ENSG00000168619	1.1022	0.946385	0.92648	1.09538	0.897609	0.779344	1.37666	0.719372	1.15387	1.12083
ADAM19 ENSG00000135074	0.913914	0.927585	0.746707	0.988617	0.955138	0.729712	1.16891	1.10922	1.04861	0.994663
ADAM2 ENSG00000104755	1.171	0.897975	0.90397	1.07015	0.858725	1.15072	0.771842	1.07197	0.71297	0.605919
ADAM20 ENSG00000134007	0.982887	1.06015	1.14566	1.00406	1.03677	0.98757	0.846719	1.18125	1.01157	0.908543
ADAM22 ENSG00000008277	1.08325	0.820114	1.08083	0.926436	0.911033	0.751829	1.11952	1.30027	1.20231	0.946392
ADAM23 ENSG00000114948	1.00137	0.852874	0.783444	1.09493	0.990502	1.06436	0.945895	0.960592	0.865764	0.981114
ADAM28 ENSG00000042980	1.11015	0.905795	1.16796	1.04331	0.689679	0.93637	1.23332	1.06653	1.42598	0.831588
ADAM29 ENSG00000168594	0.894434	1.11277	1.37323	0.903409	1.03003	0.831925	1.28744	1.05693	1.13689	1.38333
ADAM30 ENSG00000134249	0.730058	1.18389	1.03346	0.994151	0.884431	0.887896	1.00475	0.957968	0.863902	0.886197
ADAM32 ENSG00000197140	0.917612	0.993589	0.91223	0.967387	1.00527	1.44529	1.11033	0.676038	0.77193	1.19934
ADAM33 ENSG00000149451	1.05345	0.842651	1.00799	1.22488	1.20383	1.01187	0.989697	0.83843	0.922953	1.00765
ADAM7 ENSG00000069206	0.722819	1.18763	1.02581	0.68473	0.999614	1.04841	0.93024	0.745076	0.89105	0.845825
ADAM8 ENSG00000151651	1.01796	1.09343	0.793764	0.925459	0.998425	1.16723	0.969355	1.0741	1.52228	1.34435
ADAM9 ENSG00000168615	0.91316	0.939577	1.32767	0.966694	0.977355	1.19761	0.889528	0.873404	0.94055	0.911614
ADAMDEC1 ENSG00000134028	1.05878	0.809821	0.8551	1.13857	0.906235	1.01162	0.941166	0.717946	0.898627	0.970117
ADAMTS1 ENSG00000154734	1.06056	0.775468	1.06276	0.915959	0.962798	0.803271	0.91335	0.744782	0.999207	0.602351
ADAMTS10 ENSG00000142303	0.818986	1.24058	0.964537	0.891587	1.08817	0.913227	1.18435	1.02226	0.990697	0.961632
ADAMTS12 ENSG00000151388	1.05689	1.09376	0.982826	1.0267	0.944438	1.04591	0.762449	1.00105	0.960669	1.3545
ADAMTS13 ENSG00000160323	1.00283	0.979545	0.914514	1.14611	0.704456	0.994015	0.869994	1.20656	1.09268	1.20182
ADAMTS14 ENSG00000138316	1.10998	0.927539	0.701083	0.788272	1.30574	0.814896	0.797422	0.924488	0.962091	0.827593
ADAMTS15 ENSG00000166106	0.899164	0.784838	1.18114	0.841714	0.99413	0.898079	0.777437	0.874217	0.814607	0.939475
ADAMTS16 ENSG00000145536	1.19945	0.95683	0.820476	0.847444	1.00307	0.885766	0.881054	0.88286	1.10737	1.04133
ADAMTS17 ENSG00000140470	1.00961	1.01226	0.956749	1.00848	1.44871	0.911898	0.883048	0.891552	0.695587	0.730133
ADAMTS18 ENSG00000140873	1.01643	0.914199	0.934521	0.89528	1.04716	1.21698	1.073	0.829209	1.03572	0.943248
ADAMTS19 ENSG00000145808	1.13075	0.981602	1.01914	1.01507	0.891939	0.940081	0.926378	1.06111	0.877172	1.17399
ADAMTS2 ENSG00000087116	1.17594	0.857497	0.88712	0.826528	0.96263	0.95528	1.01041	1.0845	1.08465	1.25858
ADAMTS20 ENSG00000173157	0.952642	1.18203	1.19629	0.918202	0.895133	1.01147	1.01494	0.980353	1.08533	0.975427
ADAMTS3 ENSG00000156140	1.28609	0.900516	0.670512	0.991308	0.947863	1.12033	1.07557	1.09393	0.932815	0.956359
ADAMTS4 ENSG00000158859	1.01741	0.914045	0.886963	0.850526	0.823851	0.872504	0.987808	1.10957	0.757691	1.23079
ADAMTS5 ENSG00000154736	1.07279	1.22185	1.13921	0.934371	1.07867	0.944425	0.907035	0.812456	1.11099	1.0192
ADAMTS6 ENSG00000049192	0.863802	0.97182	1.10433	0.829404	1.07691	0.882054	0.919502	1.35583	0.788988	0.907
ADAMTS7 ENSG00000136378	1.1922	1.35145	1.02598	0.814868	1.05206	1.07738	0.858456	0.981439	1.10704	1.01839
ADAMTS8 ENSG00000134917	0.856323	0.697223	0.864997	1.00147	1.06191	1.32568	0.895156	0.888974	1.12053	0.880415
ADAMTS9 ENSG00000163638	0.998514	0.851781	1.06117	1.01774	0.896975	1.1441	0.994501	0.818898	1.21818	1.20417
ADAMTSL1 ENSG00000178031	1.1888	1.23358	0.859115	1.12348	1.02601	0.967699	0.925891	0.823915	1.04181	2.30113
ADAMTSL2 ENSG00000197859	1.07301	1.02843	1.1309	0.753261	1.31542	1.0685	0.818413	1.07054	0.871712	1.12394
ADAMTSL3 ENSG00000156218	1.09844	1.02945	0.916027	0.895763	0.708215	0.926263	1.07741	0.863055	0.826045	1.03755
ADAMTSL4 ENSG00000143382	0.972377	1.42712	0.918567	1.17879	0.964172	1.02224	0.899803	0.935767	0.904206	0.97137
ADAMTSL5 ENSG00000185761	0.938989	0.867528	1.18069	1.27123	0.707872	1.06835	1.04453	0.935795	0.820077	1.0641
ADAP1 ENSG00000105963	1.09579	0.796386	0.712014	0.791069	1.05189	0.791333	0.965183	1.13918	1.1836	0.659406
ADAP2 ENSG00000184060	1.48811	1.01413	1.00815	0.870539	0.969692	1.11591	1.14891	1.02496	0.876134	0.895523
ADAR ENSG00000160710	1.25812	0.855515	0.882557	0.985798	0.841713	1.49644	1.00715	0.862939	0.805695	0.759542
ADARB1 ENSG00000197381	0.851109	1.11269	0.802235	1.11228	1.63292	0.871879	0.990361	0.987227	0.927128	1.07036
ADARB2 ENSG00000185736	1.02156	0.865934	0.86832	1.00028	1.10306	1.00309	1.13972	1.10061	0.956222	0.81361
ADAT1 ENSG00000065457	1.14404	0.855128	1.40673	0.694133	1.04209	0.670401	1.12025	1.11801	1.29749	1.20536
ADAT2 ENSG00000189007	1.07754	1.01051	1.23095	1.00516	0.924205	0.909257	0.891595	0.909585	1.10644	1.0783
ADAT3 ENSG00000213638	1.45396	1.04573	1.06712	1.24724	1.02207	1.00857	0.833718	0.831682	0.936954	0.930098
ADCK1 ENSG00000063761	0.73157	1.01775	1.2492	1.22544	0.862445	0.969865	0.992364	1.02804	1.06367	1.18666
ADCK2 ENSG00000133597	0.9347	0.984708	0.726768	1.00087	0.844736	1.06701	0.799565	1.13297	1.01255	1.30663
ADCK3 ENSG00000163050	1.06644	0.917705	0.884293	1.2971	1.26732	0.970134	0.96787	0.988374	0.953057	1.17079
ADCK4 ENSG00000123815	1.03795	0.760948	0.724851	1.14217	0.753591	0.83507	1.17982	1.17324	0.828143	1.19015
ADCK5 ENSG00000173137	0.837082	1.10011	0.884092	0.971835	0.655317	1.044	1.33495	1.09832	1.16456	0.693711
ADCY1 ENSG00000164742	0.832469	0.872142	0.853512	1.1221	1.12515	0.869419	1.14869	0.830094	1.01576	0.815996
ADCY10 ENSG00000143199	0.927399	1.37898	1.04595	0.765151	0.848931	1.1375	1.06249	0.929703	1.0018	0.913602
ADCY2 ENSG00000078295	0.689878	0.979949	0.847633	1.18558	0.871666	0.914987	1.17746	0.899919	0.918385	0.897053
ADCY3 ENSG00000138031	1.00125	1.04693	1.09744	0.707632	0.76923	0.862701	1.16116	1.14262	0.981166	1.36167
ADCY4 ENSG00000129467	1.12736	1.03997	1.08751	1.12931	0.95627	0.783302	0.85462	1.15106	1.24037	0.900085
ADCY5 ENSG00000173175	1.0895	1.17853	0.989179	1.17825	1.15397	1.02826	1.02739	0.853872	1.06115	0.873654
ADCY6 ENSG00000174233	0.660597	1.14997	1.19645	1.21465	0.883153	0.873786	1.15076	0.90904	0.711337	1.6708
ADCY7 ENSG00000121281	0.960476	1.02734	0.820279	0.746693	0.753328	0.935635	1.00407	0.792583	1.10077	1.00196
ADCY8 ENSG00000155897	0.822915	1.11803	0.88722	0.98881	1.01275	0.860998	0.901591	1.15336	1.05085	1.08346
ADCY9 ENSG00000162104	1.19326	0.862689	0.922529	0.705805	0.869637	0.692886	0.965896	1.03436	1.05816	1.05735
ADCYAP1 ENSG00000141433	1.39066	1.14662	0.896331	1.00921	0.648915	0.996448	1.01044	0.988461	0.802915	1.07346
ADCYAP1R1 ENSG00000078549	0.92017	0.97358	1.03559	0.867732	0.988297	1.0118	0.903981	1.13153	0.964747	1.02566
ADD1 ENSG00000087274	0.903435	0.87469	1.12366	0.948545	1.21569	1.18688	1.06766	1.2886	1.10155	0.810032
ADD2 ENSG00000075340	0.868759	0.901184	0.855267	1.10809	0.84642	0.83086	0.976404	0.991817	1.0196	1.16763
ADD3 ENSG00000148700	0.919823	0.696095	1.03437	1.12723	0.890305	1.09889	1.09324	1.18529	1.14307	0.901357
ADGB ENSG00000118492	0.854564	1.26335	0.973868	0.808504	0.943695	0.813267	0.991849	0.932256	1.03065	0.995668
ADGRA1 ENSG00000197177	0.920332	0.872182	1.06302	0.895945	1.02154	0.983496	1.45086	0.802216	0.972713	1.02203
ADGRA2 ENSG00000020181	1.02684	0.977437	0.84219	1.08703	0.958841	0.841256	0.809472	0.770342	1.15927	1.25713
ADGRA3 ENSG00000152990	0.928588	0.757831	0.803117	0.881344	1.08298	0.94831	0.883012	0.839929	0.94371	1.14339
ADGRB1 ENSG00000181790	0.906169	0.810931	0.987414	0.805747	1.04501	1.00642	1.1596	0.906944	0.894073	1.16698
ADGRB2 ENSG00000121753	0.668419	0.903341	1.22325	0.991107	0.961202	0.876155	1.05079	0.878127	0.877785	0.852022
ADGRB3 ENSG00000135298	0.713956	0.767027	1.12649	1.0992	0.910442	0.960966	1.09977	0.858249	0.808418	1.07492
ADGRD1 ENSG00000111452	0.870416	0.880677	0.906126	1.10689	1.05167	0.811726	1.20408	1.0734	1.13459	0.671484
ADGRD2 ENSG00000180264	1.00699	0.983844	0.812663	0.905074	1.23235	0.850476	1.03394	1.09912	1.00879	0.890817
ADGRE1 ENSG00000174837	1.33514	1.10328	1.17176	1.05098	0.970211	0.933723	0.919206	0.983058	1.03301	0.947971
ADGRE2 ENSG00000127507	0.901586	0.991073	1.12108	1.06908	0.900078	1.11616	0.970355	1.0457	1.01627	0.813462
ADGRE3 ENSG00000131355	0.740003	0.956205	0.979395	1.00472	1.20391	1.38852	0.840322	1.03628	0.740931	0.995153
ADGRE5 ENSG00000123146	0.847226	0.822795	0.936531	0.824301	1.31291	0.98663	0.883045	0.937484	0.875273	0.916583
ADGRF1 ENSG00000153292	0.932256	1.10616	1.21274	0.95592	1.02227	0.954251	0.742299	1.05749	0.826485	0.735543
ADGRF2 ENSG00000164393	0.813492	0.978406	0.933498	1.15578	1.22397	1.09746	0.981061	0.815077	0.855821	1.13071
ADGRF3 ENSG00000173567	0.940931	0.881228	0.877584	0.842489	0.758797	1.05543	1.04324	1.05879	1.1385	0.774141
ADGRF4 ENSG00000153294	0.841168	1.02676	1.34977	1.03393	0.952338	0.8834	0.803976	1.10953	0.710504	1.14219
ADGRF5 ENSG00000069122	0.957351	1.05486	0.750747	1.12543	1.1127	1.02092	0.761617	0.928555	1.05934	0.857333
ADGRG1 ENSG00000205336	1.17411	0.740329	1.40798	0.975219	1.08012	1.04678	1.12285	0.998894	1.00949	0.887253
ADGRG2 ENSG00000173698	1.04244	0.856156	0.917436	1.09236	0.968518	1.02162	1.02419	1.11405	1.2444	1.13979
ADGRG3 ENSG00000182885	0.940798	0.955411	1.10795	0.984665	1.10174	0.961711	0.883847	1.02865	0.831213	0.859085
ADGRG4 ENSG00000156920	0.941786	0.809478	0.987996	0.96037	1.02802	1.24201	0.900286	0.93673	1.03168	1.13206
ADGRG5 ENSG00000159618	0.849496	1.32283	1.05985	1.01822	0.980563	0.910243	1.28385	0.673079	1.05781	1.03541
ADGRG6 ENSG00000112414	0.858746	0.795792	0.844062	0.885567	1.07436	0.821124	0.749698	1.04831	0.903848	0.952719
ADGRG7 ENSG00000144820	1.01266	1.0912	1.05868	0.935878	1.26249	0.903044	1.29998	0.96375	1.09024	1.04231
ADGRL1 ENSG00000072071	0.718684	1.07196	0.899262	1.24423	0.808931	0.92132	1.33902	1.34343	0.986654	0.926451
ADGRL2 ENSG00000117114	0.750331	1.20005	1.37792	0.941999	0.752313	0.890636	0.967939	0.856468	0.787346	0.709939
ADGRL3 ENSG00000150471	1.14125	0.858959	1.40393	0.917447	0.838323	0.976604	1.06382	0.967652	0.994631	1.10368
ADGRL4 ENSG00000162618	0.894621	0.775548	1.07455	0.943675	0.953401	0.944883	0.978208	0.902086	0.886163	1.03136
ADGRV1 ENSG00000164199	0.988584	0.873698	1.02063	0.976769	1.21425	0.783094	0.801963	0.903928	1.39548	0.970706
ADH1A ENSG00000187758	0.877529	0.863732	0.831602	0.795913	1.23028	1.1269	1.13293	0.959881	0.893678	0.777707
ADH1B ENSG00000196616	0.853052	1.11703	0.80542	0.932526	1.35392	1.15423	0.674017	1.06948	1.15427	0.896233
ADH1C ENSG00000248144	0.927457	0.785071	0.981171	0.780304	1.18462	1.37654	0.96774	1.16452	0.789459	1.01447
ADH4 ENSG00000198099	0.895054	0.692718	0.888692	1.04109	1.36958	0.942574	1.10195	1.13415	0.975362	0.708804
ADH5 ENSG00000197894	1.27082	0.899792	0.895411	0.911375	0.967873	1.24262	0.924324	1.17908	0.972766	1.03785
ADH6 ENSG00000172955	1.12895	1.049	0.781399	1.21812	1.1118	1.03255	0.938264	0.884338	0.996671	1.28071
ADH7 ENSG00000196344	0.838179	0.7538	1.03069	1.24727	1.07169	1.26333	0.932276	1.07397	1.2424	0.784924
ADHFE1 ENSG00000147576	1.15336	1.00509	1.47547	0.741507	1.31127	1.18039	1.25583	1.09302	1.24526	0.75121
ADI1 ENSG00000182551	1.25519	0.950716	0.924967	1.19492	0.792392	0.979744	0.745149	0.711248	1.28597	0.981291
ADIG ENSG00000182035	0.925113	1.26801	1.18928	1.05338	1.02786	0.928843	1.38148	0.876159	1.08844	1.10536
ADIPOQ ENSG00000181092	0.989627	1.02789	0.838	0.922502	0.861213	0.78969	0.753716	0.894552	0.99731	0.979688
ADIPOR1 ENSG00000159346	0.914739	1.01822	0.923145	1.25019	0.98109	1.04913	1.19217	0.925141	1.1695	1.095
ADIPOR2 ENSG00000006831	1.03063	0.91733	1.02281	0.999878	0.975167	1.5764	1.11237	0.913109	1.03107	0.661646
ADIRF ENSG00000148671	1.09069	0.810238	0.711582	0.52322	1.4704	1.04429	1.04925	1.05572	0.789105	0.971373
ADK ENSG00000156110	0.922235	1.03212	1.38555	0.864444	0.870843	1.03954	1.08636	0.975332	0.938233	0.656366
ADM ENSG00000148926	0.88388	0.889926	1.11904	1.07444	0.852113	1.28791	0.779154	0.897685	1.14009	1.03251
ADM2 ENSG00000128165	0.931809	1.10975	1.01025	0.762359	0.743561	0.994224	0.858206	1.06245	0.841296	1.13746
ADM5 ENSG00000224420	0.927121	0.912196	0.91599	1.02296	1.01199	0.982854	1.02566	0.919778	0.84822	0.98351
ADNP ENSG00000101126	0.948238	0.977281	0.877169	1.22155	0.870588	0.931651	1.23547	1.03507	0.963087	1.12458
ADNP2 ENSG00000101544	0.831025	0.881149	0.765909	0.935613	0.80254	0.757895	1.10709	0.814842	0.816982	0.963348
ADO ENSG00000181915	1.0145	1.16385	0.877794	0.881274	1.01471	0.921226	1.28591	0.808238	0.899259	0.76237
ADORA1 ENSG00000163485	0.961589	0.822144	1.07166	0.933791	1.02776	0.891218	1.04403	0.897882	1.05974	0.81712
ADORA2A ENSG00000128271	0.947968	0.929335	0.920973	0.992786	0.962001	1.13399	1.00101	1.00422	1.05384	1.08448
ADORA2B ENSG00000170425	0.925744	0.921486	1.00814	0.888375	1.06986	1.11639	1.09932	1.16951	1.0581	0.919915
ADORA3 ENSG00000282608	1.10172	1.23652	0.991075	0.802661	1.0749	1.17998	1.16878	1.16954	1.2039	1.09063
ADPGK ENSG00000159322	1.03399	1.08084	1.49764	1.00103	0.883619	0.872027	0.782815	0.90926	0.968668	1.41247
ADPRH ENSG00000144843	0.959154	0.896978	0.849211	0.791487	1.05672	1.03392	0.974291	0.972592	1.22625	0.947232
ADPRHL1 ENSG00000153531	0.938881	0.977846	1.00732	0.937982	1.23581	1.06915	1.12052	1.02452	0.760322	1.06566
ADPRHL2 ENSG00000116863	1.13991	0.802969	0.87621	0.750046	0.863917	1.18513	1.02968	1.14228	0.892465	1.18183
ADPRM ENSG00000170222	1.06187	0.92669	1.24545	0.820533	1.20581	1.21787	1.07539	1.06488	0.903844	1.15397
ADRA1A ENSG00000120907	0.806579	1.18104	0.805025	1.02572	1.13614	0.99761	1.04824	0.714783	0.872572	1.03029
ADRA1B ENSG00000170214	1.10267	1.07431	0.803961	1.02732	1.05914	0.933254	1.06455	1.30176	1.00636	1.03069
ADRA1D ENSG00000171873	0.833934	0.923301	0.819359	0.971465	1.07665	1.11501	0.92326	1.05677	1.1022	0.890978
ADRA2A ENSG00000150594	1.07766	0.963832	1.01011	1.00792	0.827896	0.936166	1.28407	1.17444	1.3209	1.45774
ADRA2B ENSG00000274286	1.17355	0.994572	1.05228	0.973549	1.21138	1.07332	1.01818	1.10354	0.986566	0.722516
ADRA2C ENSG00000184160	0.84339	0.886057	0.864509	0.9508	1.0246	0.732901	1.04938	1.27774	1.20072	0.333217
ADRB1 ENSG00000043591	1.16109	1.32211	0.998579	0.853027	0.72036	0.962581	1.13485	0.975467	0.86806	1.28419
ADRB2 ENSG00000169252	1.10103	1.00777	0.999254	1.01654	1.05309	1.02474	0.990021	1.07734	1.05088	1.27081
ADRB3 ENSG00000188778	1.16782	1.00916	0.974864	1.01672	0.92407	0.927445	0.974906	1.09076	1.07502	1.34301
ADRM1 ENSG00000130706	0.963182	0.887243	0.878979	0.829652	1.0738	1.07531	0.895727	1.19146	0.92841	1.06299
ADSL ENSG00000239900	0.929011	1.05413	1.03543	1.05616	0.888909	1.12217	1.14572	0.842355	1.21319	0.868672
ADSS ENSG00000035687	1.156	1.08433	0.928603	1.37218	0.795044	1.03598	1.09288	1.00638	1.05807	0.906295
ADSSL1 ENSG00000185100	0.934208	0.900017	0.983317	0.883435	0.984123	1.09928	1.01428	1.32572	0.868059	1.14129
ADTRP ENSG00000111863	0.988807	1.05093	0.966912	1.01072	1.14103	1.10546	0.961037	0.881941	0.918695	1.17723
AEBP1 ENSG00000106624	0.855344	0.808656	0.837727	1.0022	0.873436	1.34262	1.12234	1.10047	0.831742	1.18503
AEBP2 ENSG00000139154	0.8123	1.07591	1.4608	1.02376	0.95226	1.03402	0.988496	1.0446	1.13013	1.03419
AEN ENSG00000181026	1.51737	0.996158	0.948913	1.12046	0.914045	1.18873	0.813964	1.05071	0.833385	0.877132
AES ENSG00000104964	1.13681	1.06064	0.827714	1.17281	0.68215	0.803276	0.83945	0.816627	0.916235	0.925289
AF011889.5 ENSG00000241489	1.1422	0.899585	0.812436	1.11673	1.06061	1.20456	0.94374	1.08275	1.20163	1.08467
AF111168.1 ENSG00000280308	1.03894	1.09878	1.31753	1.08404	0.988715	1.1879	0.987548	0.94369	0.922827	1.03553
AF131216.1 ENSG00000280273	0.751793	0.992358	0.953649	1.08004	0.830365	0.945092	0.969877	1.1385	0.748986	1.1503
AF165138.7 ENSG00000243440	0.908631	1.28809	1.01402	0.979055	0.776022	0.933699	0.791559	0.892262	1.30939	1.00814
AFAP1 ENSG00000196526	0.822621	0.944801	0.893104	0.946636	1.03555	0.808133	1.07184	1.27034	0.825742	1.1498
AFAP1L1 ENSG00000157510	0.912176	1.10076	1.06098	0.711171	1.04553	1.01431	0.978502	1.0836	0.841028	1.21444
AFAP1L2 ENSG00000169129	0.798871	1.09707	0.973006	1.02768	1.15718	0.945842	1.12794	1.09693	0.98993	0.988184
AFF1 ENSG00000172493	0.905958	0.941157	1.04009	0.964639	0.968987	0.934871	1.12351	0.93819	0.940143	0.872784
AFF2 ENSG00000155966	1.15277	1.00666	0.951719	1.04349	0.665598	1.11798	1.10914	0.782961	1.23839	0.909052
AFF3 ENSG00000144218	1.00571	1.07189	1.55894	0.796695	1.27298	1.24955	1.15802	0.980983	0.994178	1.01699
AFF4 ENSG00000072364	1.12488	1.15442	1.06942	0.969853	1.29937	0.909539	0.992187	1.33949	0.736053	0.763024
AFG3L2 ENSG00000141385	0.877004	0.755034	0.764184	1.20504	0.925341	1.05159	0.838558	0.843856	1.08332	1.42007
AFM ENSG00000079557	1.09638	1.16463	0.770033	0.862871	0.785216	1.01143	0.871745	0.893973	1.35717	1.00508
AFMID ENSG00000183077	0.941556	1.19552	0.903343	0.965604	1.25728	0.929887	0.98836	1.10469	1.05198	1.09211
AFP ENSG00000081051	0.866725	0.906577	0.920006	0.915752	1.00107	0.888181	0.944056	1.10772	0.93908	0.994231
AFTPH ENSG00000119844	1.19895	0.753921	1.00328	1.18246	0.884767	0.808735	0.929102	0.873877	0.822442	1.15309
AGA ENSG00000038002	0.881804	0.84245	0.798763	1.0076	0.97903	1.19499	1.03351	0.814657	0.933324	0.999755
AGAP1 ENSG00000157985	1.11075	0.99785	1.15853	0.908055	0.758648	0.960805	0.86311	0.778731	1.25451	0.958748
AGAP14P ENSG00000279058	1.02421	1.01931	0.971267	0.826486	1.15963	1.16239	0.704366	0.871037	0.829217	1.03081
AGAP2 ENSG00000135439	1.03127	0.937894	1.02731	0.885216	1.07534	0.943098	0.732809	0.903053	0.927997	0.989896
AGAP3 ENSG00000133612	0.906996	1.01416	0.830355	1.33285	0.892577	1.03687	0.828767	0.899679	0.915593	0.929448
AGAP4 ENSG00000188234	0.960433	0.761605	0.866504	1.07249	1.16619	1.06114	0.937093	0.946476	1.18924	1.00347
AGAP5 ENSG00000172650	1.13722	1.06512	0.930325	1.22705	0.862264	0.972718	0.853852	1.2042	1.14049	1.13909
AGAP6 ENSG00000204149	1.03105	0.97034	1.09123	0.90028	0.808467	1.06206	0.912698	1.02142	1.03712	1.02398
AGAP9 ENSG00000204172	0.980194	0.86858	1.2836	0.895871	1.00081	1.0497	1.3552	1.07306	0.91903	0.890734
AGBL1 ENSG00000273540	0.929602	0.794916	1.10738	0.83435	1.18831	0.920059	1.08927	1.03835	0.74839	0.835626
AGBL2 ENSG00000165923	1.0289	1.30252	0.933985	0.780221	0.894681	0.937203	1.37699	1.03103	1.09777	0.819158
AGBL3 ENSG00000146856	0.886058	1.11431	0.816307	1.19943	1.10863	1.03856	1.07032	0.813073	0.980533	0.862294
AGBL4 ENSG00000186094	1.11202	1.17532	1.08355	0.933681	0.996224	0.991993	1.25621	1.11074	0.79138	0.839829
AGBL5 ENSG00000084693	0.969099	1.13131	1.13091	1.13092	0.855861	1.06899	1.04025	0.761475	1.18642	1.0966
AGER ENSG00000204305	1.16156	1.09111	0.875433	0.865118	0.979564	1.13334	1.01549	1.01191	1.26769	0.927306
AGFG1 ENSG00000173744	1.15062	0.789824	1.10461	0.737543	0.981065	0.981178	1.01593	0.922702	1.12598	0.874088
AGFG2 ENSG00000106351	1.18422	0.852895	0.872967	0.882753	0.997621	1.00762	0.970204	1.19311	0.916275	0.838315
AGGF1 ENSG00000164252	0.988993	0.882176	1.14435	1.08933	0.869258	0.919118	0.880614	1.10923	0.858528	0.961781
AGK ENSG00000006530	0.982641	0.933873	0.929458	1.11012	0.944968	1.32068	0.804537	1.17768	0.96169	1.24038
AGL ENSG00000162688	1.19272	1.03971	0.698661	1.20595	1.00194	1.10894	0.917521	0.995333	1.06365	0.982875
AGMAT ENSG00000116771	1.15538	0.989607	0.868214	1.2292	1.14933	1.18147	1.13006	1.08494	0.953212	1.00567
AGMO ENSG00000187546	0.870813	0.926083	1.01134	1.01799	0.954265	0.812056	0.964546	0.778018	0.96831	1.09458
AGO1 ENSG00000092847	0.88616	0.967851	0.949104	0.726202	0.939246	1.06813	1.38103	1.09594	1.08558	0.809298
AGO2 ENSG00000123908	1.18354	0.897923	1.0719	0.722732	1.09855	1.12097	1.0123	1.12312	0.991729	1.16493
AGO3 ENSG00000126070	0.999033	1.11567	1.10822	0.86512	0.964413	0.999425	0.895008	1.15155	0.956592	1.15865
AGO4 ENSG00000134698	0.982828	1.11085	0.95409	1.16741	0.870229	0.955012	0.926611	0.949639	0.860592	1.08808
AGPAT1 ENSG00000204310	0.852784	1.14682	1.43897	1.27651	0.996089	1.01699	1.14647	0.850964	1.00588	0.981567
AGPAT2 ENSG00000169692	0.76967	1.13743	1.16084	0.600031	0.94292	0.946739	0.870842	1.1366	0.863189	1.08483
AGPAT3 ENSG00000160216	1.13224	0.884545	1.19043	1.30574	0.795208	0.830546	1.05245	0.979662	1.03579	1.11835
AGPAT4 ENSG00000026652	0.857258	0.917924	1.04873	1.04196	0.893612	1.24498	0.994323	0.880806	0.797752	0.593502
AGPAT5 ENSG00000155189	0.833698	1.07788	0.902287	0.739623	1.01064	1.0533	0.997691	0.911391	0.861805	0.910394
AGPS ENSG00000018510	0.594593	0.719954	0.947956	0.979487	1.20261	0.845906	0.818287	1.16609	1.01365	0.944664
AGR2 ENSG00000106541	0.889171	0.901063	0.386185	1.04572	0.763972	1.24896	0.810079	1.00093	1.05753	1.87551
AGR3 ENSG00000173467	0.886581	1.0259	0.725716	1.09041	0.84942	1.00429	0.724285	0.871188	1.20893	1.33399
AGRN ENSG00000188157	0.769376	1.24784	0.959672	0.808722	1.11077	1.41231	0.941028	0.971711	1.3282	0.801609
AGRP ENSG00000159723	1.15436	1.16394	0.881325	0.91132	0.993079	0.861654	0.815307	0.835524	1.20379	0.803958
AGT ENSG00000135744	1.00726	0.90104	0.781161	1.23405	0.874485	1.06423	1.23457	0.764121	1.02122	1.0499
AGTPBP1 ENSG00000135049	1.09499	1.12461	1.04571	1.06469	0.855753	0.964881	0.811826	1.00666	1.0132	0.867735
AGTR1 ENSG00000144891	1.14963	0.974799	0.876938	0.947926	1.11687	0.969877	0.849125	0.856882	1.04113	0.838008
AGTRAP ENSG00000177674	1.18641	1.00726	1.10798	0.998944	1.23931	0.93119	0.833859	1.04562	1.08278	0.834533
AGXT ENSG00000172482	1.20731	1.11675	0.996717	0.732358	1.23359	1.17269	1.30023	1.20137	1.07285	0.961993
AGXT2 ENSG00000113492	0.909796	1.23224	0.831557	0.915832	1.02874	1.01953	0.734865	1.05957	1.20768	1.11324
AHCTF1 ENSG00000153207	1.19095	0.950236	0.981709	1.11438	0.857788	0.916265	0.699705	0.850025	0.869785	1.56102
AHCY ENSG00000101444	1.13359	1.17625	1.10815	0.902301	0.912963	1.07421	1.13636	1.21042	1.1002	1.04005
AHCYL1 ENSG00000168710	1.28568	0.990221	0.9906	0.878829	0.821579	0.900941	0.864073	1.25591	1.32736	1.27605
AHCYL2 ENSG00000158467	0.974748	1.02295	1.03372	0.997271	1.11811	0.934679	0.905146	0.872164	1.02283	0.991083
AHDC1 ENSG00000126705	1.1256	0.822248	0.811305	0.842765	0.893922	0.968578	0.975693	0.982213	0.9346	1.3017
AHI1 ENSG00000135541	0.991163	0.804281	1.04667	1.05433	1.19721	1.03449	0.860835	1.08875	0.939243	1.1643
AHNAK ENSG00000124942	1.19669	1.03459	0.797113	0.833146	0.881588	1.00164	0.949875	1.17843	0.836305	1.02808
AHNAK2 ENSG00000185567	0.880988	0.869947	0.887772	0.917709	0.92847	1.02849	0.768894	1.06753	0.980032	0.805325
AHR ENSG00000106546	1.08068	1.15165	0.892797	1.07954	0.746093	1.17419	0.673597	0.958418	0.787531	0.838272
AHRR ENSG00000063438	0.906378	0.903918	0.711897	0.800501	0.702402	0.91324	0.787201	1.03587	1.08701	0.989661
AHSA1 ENSG00000100591	0.800785	0.937663	1.15677	0.679845	0.783523	1.23435	0.864973	0.954813	1.14113	1.03391
AHSA2 ENSG00000173209	1.19814	0.764685	1.22852	0.976528	1.02688	1.15052	1.18757	1.01	1.08852	0.738002
AHSG ENSG00000145192	1.04396	0.969267	0.919752	0.931364	1.08042	1.24719	1.08054	1.21213	1.04973	1.31701
AHSP ENSG00000169877	1.27328	1.03169	1.21619	0.860601	0.894557	0.833138	1.00546	1.07742	0.886059	0.942193
AICDA ENSG00000111732	1.00992	0.805155	0.854984	0.930961	1.10022	0.998417	0.936653	1.02678	0.971186	0.974941
AIDA ENSG00000186063	1.03232	1.33204	0.932473	0.80816	0.859537	1.04333	0.729095	0.916035	1.04867	1.11799
AIF1 ENSG00000204472	1.3241	0.899195	1.14285	0.9108	0.862738	0.781961	0.859764	1.01418	1.13407	0.850215
AIF1L ENSG00000126878	1.26479	0.996136	0.720515	0.915037	0.988713	0.95433	0.849	0.965563	0.885692	0.922729
AIFM1 ENSG00000156709	1.14574	0.964756	1.02311	0.873479	1.01884	0.932825	1.04137	0.90585	1.32316	0.803868
AIFM2 ENSG00000042286	0.894739	0.943324	0.941826	1.05505	0.746268	0.659287	0.961441	0.97531	1.00101	1.07507
AIFM3 ENSG00000183773	0.938533	0.971357	0.825777	0.937913	0.906264	0.827611	0.736719	0.901934	0.880978	0.901695
AIG1 ENSG00000146416	1.06668	0.982785	1.02124	1.09734	0.883182	1.12742	0.930156	0.865192	0.898095	0.969575
AIM1 ENSG00000112297	1.01768	1.12391	0.851039	0.937567	1.10559	0.728402	0.705658	1.11529	0.910461	1.03014
AIM1L ENSG00000176092	0.977409	0.928126	1.00808	1.02454	0.913495	0.927867	0.934009	0.83	1.06002	1.06107
AIM2 ENSG00000163568	0.878328	0.916264	0.894039	1.19344	0.849081	1.23667	0.840016	0.877921	0.911364	1.31085
AIMP1 ENSG00000164022	1.05778	0.966274	1.03399	0.836577	0.924489	1.3997	1.04897	1.11422	0.998265	0.785984
AIMP2 ENSG00000106305	0.909727	0.82648	1.13892	1.12461	1.08181	0.941081	1.08807	0.966405	0.872727	0.956768
AIP ENSG00000110711	0.94313	1.18908	0.968662	1.18442	1.22943	0.973034	1.12866	0.96838	0.726708	0.776311
AIPL1 ENSG00000129221	0.975156	1.03038	1.03903	1.01961	1.1774	0.746448	0.909133	1.12938	1.09899	1.12508
AIRE ENSG00000160224	0.831878	0.911883	1.00533	0.982709	0.902235	0.914949	1.00931	1.11935	1.02001	1.05212
AJ239318.1 ENSG00000280108	1.05719	0.928179	1.17922	1.01558	0.827062	1.0209	1.06762	0.916638	1.00209	0.933786
AJAP1 ENSG00000196581	0.925358	1.17668	0.926224	0.654438	1.05222	1.0247	0.943699	0.737933	1.09414	1.10864
AJUBA ENSG00000129474	1.17845	1.00832	1.26738	0.94723	1.18511	1.06444	0.963867	0.89822	1.02044	1.38025
AK1 ENSG00000106992	1.07002	0.906601	1.12234	0.82005	1.09383	1.27941	0.833663	1.16444	0.853752	0.856446
AK2 ENSG00000004455	0.910139	0.846568	1.06932	1.10943	1.19051	0.942781	0.82611	0.993334	0.486508	1.27309
AK3 ENSG00000147853	0.682962	1.08265	1.28777	1.13065	0.954289	1.02656	0.941131	1.13055	0.876462	0.813256
AK4 ENSG00000162433	0.859562	1.19221	1.05321	0.854721	0.801482	1.11661	1.04886	1.01852	1.07911	0.834511
AK5 ENSG00000154027	0.919913	1.07906	1.16146	1.03689	0.997146	0.746206	0.816236	0.995738	0.780047	0.860399
AK6 ENSG00000085231	1.17773	1.11546	0.897922	0.793365	0.677227	1.24076	0.842336	1.11788	1.17973	0.710765
AK7 ENSG00000140057	1.03164	0.937807	0.897239	1.23702	1.04661	1.16292	1.09062	1.01898	0.975289	1.14749
AK8 ENSG00000165695	1.08614	0.932539	1.16526	1.14435	1.04033	0.977551	0.978847	0.999541	1.2552	0.842424
AK9 ENSG00000155085	1.30536	0.927922	1.01797	0.770701	0.809351	1.20677	1.33224	0.960116	0.796254	1.21713
AKAP1 ENSG00000121057	1.20353	0.842368	1.23472	1.3037	1.11321	0.978763	0.88659	0.868695	0.864333	0.9924
AKAP10 ENSG00000108599	1.24919	0.83276	0.922209	1.12068	0.915274	1.25954	0.685063	0.696917	0.941752	0.921701
AKAP11 ENSG00000023516	1.07687	0.991473	0.917616	1.06117	1.01843	1.13308	0.856668	1.14226	1.01795	0.778913
AKAP12 ENSG00000131016	1.23901	0.96643	0.907424	0.841766	0.86907	1.17167	0.874537	0.778994	1.00994	1.09985
AKAP13 ENSG00000170776	1.13658	0.985443	0.821348	0.702107	0.845633	1.28769	0.910014	1.20673	0.950769	1.29028
AKAP14 ENSG00000186471	0.959484	0.723665	1.14473	0.952713	0.848195	0.884249	1.11259	0.962321	1.19215	1.1377
AKAP17A ENSG00000197976	1.32033	0.859918	0.958761	1.15831	1.07341	0.888704	1.06745	1.23905	1.11711	1.00199
AKAP3 ENSG00000111254	1.12693	0.992056	0.896988	0.884808	0.959499	0.928035	1.0301	0.883003	1.14714	0.813235
AKAP4 ENSG00000147081	1.17924	0.939155	0.942871	1.06219	1.28518	1.04131	0.958103	0.867677	1.20109	1.02108
AKAP5 ENSG00000179841	0.974728	0.875821	1.10079	1.08699	1.21478	0.930627	0.844526	1.06568	1.25645	0.962069
AKAP6 ENSG00000151320	1.01887	0.724965	1.14868	1.14613	0.970342	0.91809	0.89289	0.733679	0.928477	0.799305
AKAP7 ENSG00000118507	0.880428	1.21882	1.36165	1.05494	1.23735	1.02817	0.969432	0.978034	0.994214	1.0798
AKAP8 ENSG00000105127	0.873184	1.19664	1.2318	1.26454	1.05024	1.08947	1.00118	1.26837	0.904159	1.2404
AKAP8L ENSG00000011243	0.867809	0.871636	1.10403	0.878326	1.10576	0.792106	0.813492	1.19977	0.850095	1.28845
AKAP9 ENSG00000127914	0.836905	0.955215	1.00723	0.875825	0.931373	1.23002	1.22188	0.971478	1.09431	0.853554
AKIP1 ENSG00000166452	1.18129	1.14899	0.970199	1.08402	0.855578	1.05476	1.17916	1.11381	1.17739	0.997516
AKIRIN1 ENSG00000174574	1.16246	1.01774	1.11377	1.22608	1.04241	0.760326	0.833472	1.02102	1.31684	1.00892
AKIRIN2 ENSG00000135334	0.971816	0.768416	1.06265	0.821796	0.854152	0.964456	0.990825	0.943729	1.03674	1.1709
AKNA ENSG00000106948	1.10968	0.901742	1.09884	0.978102	0.947809	0.95627	1.13231	0.959707	0.677533	1.04882
AKNAD1 ENSG00000162641	0.782921	1.07351	1.02583	0.781955	0.992172	1.02775	1.17603	1.08328	0.860151	0.920316
AKR1A1 ENSG00000117448	0.874247	1.51034	1.02531	1.08781	1.35429	0.721807	0.92243	0.794575	1.05967	0.971483
AKR1B1 ENSG00000085662	0.996642	0.764902	0.971415	0.765029	1.1594	1.17856	0.716869	1.03998	1.02706	1.08025
AKR1B10 ENSG00000198074	0.899883	1.09042	0.924936	1.09672	0.904732	0.828315	1.06241	0.970075	1.2507	0.966761
AKR1B15 ENSG00000227471	1.06162	0.857951	0.65121	0.862856	1.31408	1.15099	1.08412	1.05498	0.88153	1.18138
AKR1C1 ENSG00000187134	1.13561	0.895129	1.16248	1.37926	1.03899	0.829443	0.923651	1.13894	1.10982	0.820704
AKR1C2 ENSG00000151632	0.963255	0.940604	0.79946	0.981525	0.919905	1.05245	0.980839	0.979458	1.10196	1.02637
AKR1C3 ENSG00000196139	0.80899	0.835456	0.795522	0.90223	0.881023	1.14154	0.905027	0.954059	0.929099	1.02177
AKR1C4 ENSG00000198610	0.903099	0.70379	1.03917	0.749558	1.15465	0.810017	0.98646	1.17293	1.01832	0.91866
AKR1D1 ENSG00000122787	0.918695	0.759538	1.15302	1.04257	0.936757	1.07009	1.1331	1.12686	0.993345	0.766072
AKR1E2 ENSG00000165568	0.901233	1.11892	1.00506	0.79082	0.883787	1.04862	1.05271	0.689691	0.911435	1.12246
AKR7A2 ENSG00000053371	0.958535	1.21572	0.868135	0.955043	0.794898	1.13084	1.09446	0.889373	0.819898	1.03208
AKR7A3 ENSG00000162482	1.06078	0.871442	1.04722	1.13145	1.08891	1.2477	1.21479	1.10982	1.14912	0.896281
AKR7L ENSG00000211454	0.853915	1.00162	0.999075	0.619219	0.828175	1.23081	0.934152	1.16083	0.87815	0.865421
AKT1 ENSG00000142208	0.928359	1.01013	0.92885	1.16998	1.28723	0.856327	1.69862	1.03919	0.890994	0.820103
AKT1S1 ENSG00000204673	1.01094	0.810824	1.11302	1.08588	1.15795	1.30544	1.25426	1.1516	0.771082	0.849346
AKT2 ENSG00000105221	1.46867	1.14069	0.739416	1.05122	0.874503	1.05506	1.1094	1.09033	0.854418	0.970447
AKT3 ENSG00000117020	0.732454	1.09705	1.03769	1.05986	1.07612	0.958741	1.01752	0.953358	0.993576	1.23778
AKTIP ENSG00000166971	1.12362	1.11704	0.820044	0.745551	1.10884	1.18073	0.925133	1.0429	1.01151	0.950622
AL023806.1 ENSG00000280184	1.18729	0.7893	0.967116	1.00167	0.988477	1.01937	1.05398	1.09583	0.976098	1.06946
AL049794.1 ENSG00000280240	1.27282	1.00428	0.844248	1.03172	1.47079	0.997695	1.00275	1.11834	1.00304	1.11118
AL049872.1 ENSG00000279963	1.21262	1.18658	1.10067	0.85498	0.762404	1.05531	1.11888	1.04708	0.969453	1.14033
AL133475.1 ENSG00000281602	0.99987	1.18275	0.793239	1.23122	0.940193	1.03416	0.84939	0.946641	1.05461	1.23155
AL135745.1 ENSG00000279654	0.9855	0.748227	0.819417	1.11342	1.11557	0.784731	1.08738	1.14894	0.885278	0.963558
AL135787.1 ENSG00000283263	0.992258	1.08463	1.27367	0.931827	0.952557	1.05427	0.977695	1.04716	0.853956	1.02779
AL354828.1 ENSG00000279282	0.856122	1.08459	1.06684	1.21466	0.84121	0.964273	1.12773	0.994218	0.954042	0.787506
AL354828.2 ENSG00000280175	1.09004	0.956168	0.796387	1.32971	0.741209	1.0805	0.945517	1.09749	0.833578	0.945615
AL356053.1 ENSG00000150076	0.991405	1.21109	1.11278	0.956192	0.937349	0.937983	0.975879	0.929664	1.31341	0.81482
AL356289.1 ENSG00000279096	0.826935	0.908819	0.87076	1.14238	1.10172	0.801499	1.12373	0.989683	0.820666	0.828035
AL356585.1 ENSG00000279081	1.00658	0.737049	1.19452	0.748324	0.812688	1.01763	0.713372	1.12933	1.11515	0.840177
AL357140.1 ENSG00000280113	0.941234	0.962148	0.878502	1.06909	0.738923	1.17132	1.24509	0.816474	0.970948	0.949687
AL358852.1 ENSG00000278899	0.879798	0.89919	1.10145	0.983668	0.973032	1.02624	0.949558	0.846113	0.94789	1.43984
AL365181.1 ENSG00000280316	1.09292	0.80736	0.792666	1.03298	1.00695	0.901731	0.904954	0.878965	0.818505	0.822383
AL513523.2 ENSG00000279767	0.79791	0.642813	0.901233	1.11575	0.86481	0.979791	0.8675	0.858791	0.831386	0.968893
AL589743.1 ENSG00000279508	1.04502	0.981748	0.936049	1.15621	1.04789	1.13578	0.914647	0.955901	0.873395	0.923445
AL590235.1 ENSG00000280230	0.962974	1.02524	1.19729	0.839905	1.1242	0.929707	0.883788	0.860651	1.08072	0.952734
AL645922.1 ENSG00000279546	0.903552	0.980867	0.818844	0.960478	0.646103	1.34449	0.878007	1.0591	0.853664	1.02352
ALAD ENSG00000148218	0.817708	1.03185	0.856507	1.02511	1.2494	1.17626	1.29974	1.24967	0.806671	0.989102
ALAS1 ENSG00000023330	0.900431	0.934108	1.09292	1.24686	1.0837	1.19033	1.03008	1.11449	0.90055	0.781629
ALAS2 ENSG00000158578	1.16041	1.17229	0.916499	0.954278	0.96453	0.88906	0.863313	0.954311	1.40282	1.14015
ALB ENSG00000163631	1.27743	1.02854	0.914883	0.87301	1.04499	0.928925	1.0977	0.973632	0.984705	1.03521
ALCAM ENSG00000170017	1.00434	0.758819	1.31269	0.937912	1.17678	0.811329	0.790536	1.04785	0.982339	1.14544
ALDH16A1 ENSG00000161618	0.996189	1.02722	0.77975	0.937181	0.807972	0.992844	1.15533	1.2294	0.919886	0.719822
ALDH18A1 ENSG00000059573	0.855412	1.05513	1.10631	0.994354	0.855722	0.860151	0.912834	0.933343	1.08164	1.01918
ALDH1A1 ENSG00000165092	0.775709	1.15599	0.908268	0.891172	1.0979	1.00419	0.92898	0.932191	0.786562	0.996423
ALDH1A2 ENSG00000128918	0.953188	0.976854	0.877555	1.0288	1.00744	1.0926	0.744776	0.847016	0.972954	0.56152
ALDH1A3 ENSG00000184254	0.982928	0.862379	1.16302	0.929892	0.929955	0.908996	0.765328	1.05813	1.0633	0.812351
ALDH1B1 ENSG00000137124	0.832807	0.85496	0.989484	0.884154	0.852032	0.895097	1.16523	0.784889	1.065	1.05914
ALDH1L1 ENSG00000144908	1.10166	0.845945	0.986263	0.516673	0.902413	0.961117	0.852071	0.972943	1.11397	0.89182
ALDH1L2 ENSG00000136010	1.17216	1.02524	0.867452	0.916186	0.900845	0.77882	1.02115	1.13414	1.04192	0.933688
ALDH3A1 ENSG00000108602	1.09401	1.08556	1.18705	0.823497	0.883423	0.928859	0.918295	1.30079	1.02359	0.983237
ALDH3A2 ENSG00000072210	1.04817	1.17164	1.00784	0.809248	0.862068	0.849363	1.00092	1.15826	1.08678	0.944936
ALDH3B1 ENSG00000006534	1.0006	0.865457	0.870815	1.139	1.25262	0.972103	1.01546	0.964859	0.931306	0.950094
ALDH3B2 ENSG00000132746	0.977018	0.950676	1.18185	1.09924	0.851427	0.916596	0.855989	0.959868	0.777421	0.7412
ALDH4A1 ENSG00000159423	1.03795	1.15025	0.849455	1.48387	1.01424	1.09549	1.00998	1.03251	0.947269	0.880143
ALDH5A1 ENSG00000112294	0.886603	0.877878	0.877201	1.00687	0.97557	0.97465	1.04404	0.872066	1.02264	1.10187
ALDH6A1 ENSG00000119711	1.16109	0.909797	1.03293	1.02218	0.939158	0.850042	0.817769	1.04417	0.979007	0.871415
ALDH7A1 ENSG00000164904	0.890966	1.03945	0.716178	0.86444	1.36006	1.27149	0.848118	0.811009	0.788222	1.26484
ALDH8A1 ENSG00000118514	1.08901	0.69309	0.920253	0.929699	1.01496	1.03766	0.971741	0.968848	1.07888	1.08268
ALDH9A1 ENSG00000143149	0.930976	0.752757	1.21969	0.526723	1.16174	1.59971	0.71597	0.769563	1.00693	1.04809
ALDOA ENSG00000149925	0.742073	1.22165	0.686823	1.45133	1.01845	1.01774	1.03603	0.894399	1.30512	0.636388
ALDOB ENSG00000136872	0.98806	1.05063	1.07252	0.970427	1.11691	0.969516	0.894747	1.11066	0.953556	1.00869
ALDOC ENSG00000109107	0.924745	1.05132	1.40275	1.03097	1.11772	1.16315	0.966254	1.01866	1.00269	0.749307
ALG1 ENSG00000033011	0.999936	0.852491	1.20667	0.993098	1.18558	1.13133	0.951772	1.32249	1.03908	1.26677
ALG10 ENSG00000139133	0.899459	0.987935	0.868961	1.00878	1.17404	1.09702	0.98787	1.0517	0.835174	1.05688
ALG10B ENSG00000175548	0.907903	1.1951	1.13309	0.764451	1.03332	1.09774	0.881304	1.21657	1.00776	1.06769
ALG11 ENSG00000253710	0.681296	0.804783	1.29601	0.874357	1.22709	1.22867	0.834108	0.992487	0.918084	1.13384
ALG12 ENSG00000182858	0.941319	1.1089	0.990789	1.1362	1.11864	0.965601	1.04219	0.815868	1.22132	1.09237
ALG13 ENSG00000101901	0.906428	0.815837	1.17447	1.03987	1.13916	0.953507	0.745625	0.797245	1.1649	0.909577
ALG14 ENSG00000172339	0.904361	0.815624	1.25113	0.838352	0.916676	0.954771	0.870269	1.36413	0.725	0.846271
ALG1L ENSG00000189366	1.10259	0.912831	1.17818	0.919713	1.0588	1.09971	1.03507	1.04895	1.01106	0.882775
ALG1L2 ENSG00000251287	1.05684	1.04511	0.793783	1.1894	1.09507	0.940142	1.24006	0.705476	1.13523	0.993016
ALG2 ENSG00000119523	1.2896	0.970489	1.33154	0.951139	0.88556	0.962458	0.998213	1.0989	0.894854	1.14129
ALG3 ENSG00000214160	1.05693	0.649805	0.943982	0.908007	1.2255	0.803717	0.990759	1.24984	1.07607	1.24957
ALG5 ENSG00000120697	0.978685	1.10849	1.21828	1.46539	0.917328	1.13058	1.22396	0.887484	0.876728	1.16502
ALG6 ENSG00000088035	1.03066	1.41425	1.41624	0.895408	1.1308	0.813302	0.958976	1.13271	1.27998	0.935103
ALG8 ENSG00000159063	1.19225	1.19337	1.28906	1.05785	0.866935	1.09389	0.954056	0.859133	0.959762	0.805603
ALG9 ENSG00000086848	1.03252	1.10989	1.04119	1.08711	0.983103	0.927431	1.22521	0.822445	0.884815	0.742562
ALK ENSG00000171094	1.01875	0.829313	0.845624	0.950976	1.24043	1.05839	1.07095	1.08168	0.86626	1.24853
ALKBH1 ENSG00000100601	0.824194	1.00364	0.85127	0.891347	1.16513	0.933918	1.21789	1.09387	1.38871	0.947776
ALKBH2 ENSG00000189046	1.04796	1.00438	0.904036	1.03531	1.15261	0.914323	0.801755	0.920684	0.934313	0.955834
ALKBH3 ENSG00000166199	1.00807	1.07794	0.948706	1.0812	1.09366	0.864384	1.07159	0.927791	1.02251	1.27044
ALKBH4 ENSG00000160993	1.01621	1.16963	1.25076	0.922654	0.963508	1.01225	1.13713	0.985131	1.0242	0.924869
ALKBH5 ENSG00000091542	0.970962	0.916094	1.02064	1.13351	1.03081	1.10658	1.02457	1.49297	1.14302	0.281971
ALKBH6 ENSG00000239382	1.04706	0.922832	0.827069	1.02016	1.06526	0.776127	0.925709	0.965727	0.913038	0.848288
ALKBH7 ENSG00000125652	1.11304	0.891979	0.887659	1.06812	0.996328	0.97622	1.03564	1.27367	0.972058	1.14502
ALKBH8 ENSG00000137760	0.788631	0.908099	1.051	1.14729	0.827028	1.16426	1.18756	0.764013	1.09107	1.07289
ALLC ENSG00000151360	0.882178	1.02591	1.18955	0.848448	1.07619	1.16034	0.792513	0.811392	1.25736	0.961656
ALMS1 ENSG00000116127	0.795483	1.06384	1.17614	0.875736	1.08957	0.84415	1.25241	1.04547	1.08791	1.1366
ALOX12 ENSG00000108839	1.23521	0.855063	1.03987	1.05666	1.14906	0.903522	0.832234	0.886722	1.09416	1.11285
ALOX12B ENSG00000179477	0.847599	1.05075	0.93966	0.837781	1.12329	0.938151	0.944119	1.17088	0.887713	0.953035
ALOX15 ENSG00000161905	1.05724	0.932342	0.913017	1.02149	1.06586	0.995863	0.832587	0.847577	1.0687	0.823056
ALOX15B ENSG00000179593	0.972502	1.43926	0.595486	1.03118	0.722222	1.03895	0.843336	0.802509	1.14987	0.950006
ALOX5 ENSG00000012779	1.06955	1.27921	1.21307	1.14847	1.04794	1.03667	0.78477	0.93258	1.07645	1.03832
ALOX5AP ENSG00000132965	1.12468	0.982381	1.20675	0.736109	0.75809	0.839785	1.06502	0.973464	1.23478	0.956059
ALOXE3 ENSG00000179148	0.995324	0.90702	0.83964	0.984686	1.04925	1.00307	0.968498	0.934508	0.973579	0.965488
ALPK1 ENSG00000073331	1.01809	0.962956	0.762017	0.997572	1.04825	1.01795	1.072	0.910799	1.21517	1.17815
ALPK2 ENSG00000198796	1.02284	1.03418	0.994754	1.08227	1.17805	1.14909	1.10933	1.2695	1.10582	0.959998
ALPK3 ENSG00000136383	0.852202	1.13874	1.04274	0.968548	1.14026	0.965457	1.22671	0.682272	0.940945	0.730581
ALPL ENSG00000162551	1.14285	1.21932	1.04124	1.24386	1.0606	1.06674	0.908383	0.776049	0.934893	1.09169
ALPP ENSG00000163283	1.22148	0.984674	1.39612	1.31403	1.20195	1.12349	0.926527	0.819586	0.891734	1.06265
ALS2 ENSG00000003393	1.0515	0.929533	0.908093	0.938358	0.998527	0.906754	0.843715	1.22897	0.951148	1.02745
ALS2CL ENSG00000178038	0.783506	0.866937	1.12876	0.810228	1.06306	0.936414	1.04444	0.847938	0.934964	0.859263
ALS2CR11 ENSG00000155754	0.871439	1.05564	1.15565	1.19732	0.885146	0.978248	0.983354	1.03631	0.927607	0.959203
ALS2CR12 ENSG00000155749	1.20334	1.00926	0.965521	1.04448	0.943902	0.830082	0.939987	0.786191	0.974652	0.770312
ALX1 ENSG00000180318	1.09226	0.82091	1.17675	0.818092	0.888665	0.881954	0.907212	1.19607	0.979983	0.836518
ALX3 ENSG00000156150	1.07508	0.880104	0.96956	1.18764	1.28444	0.934263	0.888753	0.833149	1.02306	1.18578
ALX4 ENSG00000052850	0.988743	1.09464	0.874762	0.840794	1.09161	1.25498	0.966428	0.721806	0.937988	0.969985
ALYREF ENSG00000183684	1.2149	0.962997	1.03468	1.03159	0.983402	0.911779	0.978133	1.00306	1.11786	0.811853
AMACR ENSG00000242110	0.884983	0.849667	1.23161	0.983323	1.24202	0.891379	0.897792	1.02505	0.882744	1.69597
AMBN ENSG00000178522	0.922505	1.10171	0.831211	0.721399	0.957322	1.11265	1.21797	0.931561	0.921164	0.987389
AMBP ENSG00000106927	1.01102	0.901054	0.993779	0.76352	0.974721	1.10507	1.00089	0.962057	0.80474	0.839934
AMBRA1 ENSG00000110497	0.981007	1.30677	1.06715	1.1642	0.958093	1.09166	1.10683	0.914665	0.957336	0.828854
AMD1 ENSG00000123505	0.952147	0.904223	1.08664	0.946615	1.01902	0.86206	0.968545	0.829782	0.996371	0.707237
AMDHD1 ENSG00000139344	0.966366	1.0035	1.02461	0.956798	0.749824	1.31083	1.12778	0.715766	0.811895	0.826239
AMDHD2 ENSG00000162066	0.940527	0.824537	0.950246	0.688775	0.912182	0.881272	1.2944	1.02766	0.902273	0.967181
AMELX ENSG00000125363	0.929597	0.874892	0.909878	1.01227	0.96387	0.823054	0.915312	0.837832	0.960744	0.820974
AMELY ENSG00000099721	1.17297	1.04477	0.929131	0.880329	0.904043	0.922756	1.16398	0.874159	1.11912	0.915716
AMER1 ENSG00000184675	1.02903	1.11451	0.913696	1.21131	1.05957	1.07822	1.04412	0.75333	1.03008	1.0042
AMER2 ENSG00000165566	0.805823	0.910328	1.10027	0.740926	1.06937	0.773681	1.11945	0.901933	0.957508	1.02974
AMER3 ENSG00000178171	0.96757	1.01725	1.13336	0.683991	0.943134	1.04092	1.01889	0.994835	1.09588	0.795362
AMFR ENSG00000159461	1.07818	0.974501	0.694996	1.14367	1.21199	0.87512	1.17569	0.919852	0.792603	0.946559
AMH ENSG00000104899	0.977403	0.995924	1.04578	0.991574	0.983122	1.08505	1.07377	1.22693	0.73154	0.93677
AMHR2 ENSG00000135409	0.82095	0.909341	1.30016	1.03336	1.4282	1.01616	0.922845	1.11783	0.676137	1.15301
AMIGO1 ENSG00000181754	1.03734	0.979624	0.976002	1.2635	1.04425	1.11062	1.14847	1.13547	1.16028	0.871256
AMIGO2 ENSG00000139211	0.96469	1.048	1.01352	0.780462	0.735607	0.778904	1.04266	1.01564	0.885077	0.947699
AMIGO3 ENSG00000176020	0.797978	0.78193	1.1335	1.07105	1.10628	0.845378	0.904065	0.743476	1.01934	1.04423
AMMECR1 ENSG00000101935	0.756033	1.06353	0.870316	0.875045	0.907683	1.19166	1.01982	0.870736	0.932676	0.93517
AMMECR1L ENSG00000144233	0.736952	1.14203	1.12127	0.753059	0.837987	1.0504	0.873362	0.953084	1.13547	1.12907
AMN ENSG00000166126	0.875681	1.06468	0.646623	1.01175	1.1935	0.647958	0.904539	1.03999	0.947026	1.07508
AMN1 ENSG00000151743	0.918569	1.11272	0.877199	1.19494	0.973611	0.877439	0.852102	0.988923	0.863997	1.15652
AMOT ENSG00000126016	1.26872	1.21357	0.801672	0.980064	1.03218	1.43427	0.905645	0.860151	0.980803	1.03791
AMOTL1 ENSG00000166025	0.922334	1.54935	0.741188	0.910174	0.863161	0.866335	0.794316	0.756199	1.05482	1.0593
AMOTL2 ENSG00000114019	1.11666	0.94461	0.941127	0.970637	1.15862	1.18062	1.28338	0.945739	0.87412	0.797066
AMPD1 ENSG00000116748	0.865118	1.11867	1.11444	1.03432	1.28225	1.16273	1.00242	0.909494	1.27103	1.02944
AMPD2 ENSG00000116337	0.935052	1.03178	0.83036	1.06241	0.916529	1.12933	1.1374	0.674648	0.740314	1.10235
AMPD3 ENSG00000133805	1.23064	0.95829	1.20427	0.67877	0.968618	0.782843	1.10407	1.10908	0.98466	0.876437
AMPH ENSG00000078053	1.00786	0.977132	0.908609	1.15179	0.990352	0.962367	0.932074	0.984341	0.913543	1.14138
AMT ENSG00000145020	0.888764	0.953814	1.2412	1.03404	0.829593	1.04656	0.946238	0.878704	1.00203	1.12343
AMTN ENSG00000187689	0.956039	0.847667	0.907855	0.897325	1.08401	1.264	1.00098	0.758884	0.837381	1.034
AMY1A ENSG00000237763	0.928458	1.13885	0.865063	0.928458	0.892185	1.00671	1.05895	1.04846	1.15628	0.993035
AMY1B ENSG00000174876	0.976964	0.905428	1.15039	0.853431	1.00725	0.957373	0.872293	1.13679	0.986404	0.82154
AMY1C ENSG00000187733	1.02675	0.836461	0.86839	0.791523	1.18252	1.19906	1.0441	0.851868	0.784274	1.14995
AMY2A ENSG00000243480	1.12205	0.748078	0.884675	0.989861	1.07514	1.07099	1.06098	0.844855	1.15878	0.80187
AMY2B ENSG00000240038	1.05206	0.901214	1.08157	0.889208	0.948086	0.959779	0.735653	1.00299	1.04118	0.869679
AMZ1 ENSG00000174945	1.01801	0.854849	1.08707	0.955409	0.603777	1.06982	0.898453	1.01441	0.924424	0.8988
AMZ2 ENSG00000196704	1.11734	0.795099	1.13285	1.20818	1.18901	1.16442	0.92528	1.207	0.97472	0.850777
ANAPC1 ENSG00000153107	0.927205	0.98054	0.956969	1.06589	0.965446	0.999608	0.950919	0.904299	0.896913	1.15613
ANAPC10 ENSG00000164162	1.10736	1.14848	0.990368	1.12726	0.993186	0.807978	1.02084	0.916376	0.927512	0.885079
ANAPC11 ENSG00000141552	0.979294	0.858002	1.08759	1.02416	0.875752	1.16668	1.23419	0.906036	0.887338	1.20958
ANAPC13 ENSG00000129055	0.873756	0.959821	0.759811	0.908837	1.07705	1.21056	1.26365	0.95528	1.07597	0.830532
ANAPC15 ENSG00000110200	1.06309	0.930473	0.994535	1.45731	1.0739	0.909241	1.02449	0.764555	0.963522	1.06089
ANAPC16 ENSG00000166295	0.666823	0.91809	1.35904	0.688008	1.12909	1.3528	1.21232	1.01911	0.982848	0.943489
ANAPC2 ENSG00000176248	0.82783	0.721339	1.22835	0.99788	0.843148	1.11416	0.809347	1.12413	0.883849	1.24799
ANAPC4 ENSG00000053900	0.782892	1.18297	0.993402	1.00742	1.13896	1.14464	1.15705	1.2944	1.00829	1.15314
ANAPC5 ENSG00000089053	1.0357	0.978674	1.07173	0.825708	1.07777	1.13234	1.05051	0.857148	0.956538	1.14054
ANAPC7 ENSG00000196510	0.628193	0.965924	0.942743	0.988045	0.852197	1.28476	0.948022	0.940333	1.12617	0.971383
ANG ENSG00000214274	0.959015	0.902266	0.609638	1.40772	1.18385	1.02478	0.859109	1.00548	1.00423	1.31711
ANGEL1 ENSG00000013523	1.07303	0.935503	1.12787	1.29183	0.802703	0.892952	1.3167	1.03863	0.992266	0.873443
ANGEL2 ENSG00000174606	1.11892	0.972263	1.0642	1.03891	0.913343	1.11107	0.842557	0.980765	0.911241	0.969176
ANGPT1 ENSG00000154188	0.986682	0.839048	0.990383	0.798081	0.91341	0.926717	1.22321	0.733091	0.892337	0.977461
ANGPT2 ENSG00000091879	0.766165	1.12895	1.03705	1.01348	0.99731	1.01476	0.784529	0.940378	1.15223	0.673418
ANGPT4 ENSG00000101280	0.870833	1.10499	1.01469	1.14874	0.79961	1.28333	1.08606	0.984881	0.916737	1.05084
ANGPTL1 ENSG00000116194	0.774365	1.08232	1.02808	1.10773	1.05857	1.07191	1.17077	0.892577	0.908502	0.862417
ANGPTL2 ENSG00000136859	1.0175	0.91769	1.18112	1.00216	0.996356	1.0215	0.987415	0.984339	1.29181	0.655723
ANGPTL3 ENSG00000132855	1.2029	0.909444	1.05862	0.958525	1.13831	0.910564	0.797042	1.02524	1.00294	0.97251
ANGPTL4 ENSG00000167772	1.2035	0.91917	0.856999	0.75815	1.09496	1.11521	0.684592	0.892544	1.06086	1.12026
ANGPTL5 ENSG00000187151	0.882093	0.822177	0.812861	0.835454	0.975314	1.00894	1.30952	0.959301	0.775407	0.802467
ANGPTL6 ENSG00000130812	0.947156	1.17055	0.883836	1.04461	1.04	0.685117	1.09655	1.21796	1.16828	0.880517
ANGPTL7 ENSG00000171819	0.860198	0.972827	1.03862	1.04475	0.983193	1.01604	1.14867	1.18087	0.849608	0.825566
ANGPTL8 ENSG00000130173	0.832754	1.29639	1.11295	0.886241	0.834618	0.7327	0.958983	0.92102	0.795837	1.26197
ANHX ENSG00000227059	0.912234	1.09691	0.967838	0.986296	1.08702	0.96611	1.04444	0.830549	1.12216	0.817444
ANK1 ENSG00000029534	1.06946	0.867042	1.20901	1.09192	0.959256	1.04703	0.828609	0.890391	1.17484	1.04503
ANK2 ENSG00000145362	1.67042	0.911948	0.797409	1.37054	0.849296	0.951566	0.989032	0.859307	0.828601	0.844295
ANK3 ENSG00000151150	0.6792	0.9405	0.913175	0.88231	0.788217	0.865991	0.954798	1.14143	0.931812	1.02044
ANKAR ENSG00000151687	0.897897	0.951942	0.829725	1.00501	0.866133	1.01992	0.996949	0.833183	0.936141	1.0014
ANKDD1A ENSG00000166839	0.788414	0.994417	0.953964	1.03831	0.935686	0.90915	0.611147	0.985257	0.895948	0.923026
ANKDD1B ENSG00000189045	1.16846	1.09797	1.0819	1.07663	1.10181	1.12522	1.1249	0.940439	0.93122	1.02265
ANKEF1 ENSG00000132623	1.001	0.854203	1.15338	1.00707	0.922928	0.888025	0.728032	0.953419	1.05231	0.998048
ANKFN1 ENSG00000153930	1.05972	1.04682	0.953267	1.10521	1.07741	1.06054	0.90343	1.09222	1.15123	0.815585
ANKFY1 ENSG00000185722	0.929227	1.01492	1.08602	1.03474	1.0455	0.744242	0.844789	0.975201	0.669202	1.12305
ANKH ENSG00000154122	1.09507	1.09779	1.30215	1.2826	1.04789	1.06399	1.0282	1.14621	0.689725	0.871201
ANKHD1 ENSG00000131503	1.08607	0.90174	1.04228	1.01093	1.0083	0.900719	1.14944	0.972487	0.783651	1.00838
ANKHD1-EIF4EBP3 ENSG00000254996	1.20643	1.26693	1.06744	1.34766	1.02409	0.881907	0.978413	0.960323	1.0958	0.899628
ANKIB1 ENSG00000001629	1.11909	1.00895	1.10616	0.92092	1.11369	1.15098	1.05151	1.0623	0.927108	0.904327
ANKK1 ENSG00000170209	0.97329	0.85721	0.879678	1.09108	0.877289	1.17211	0.946816	1.14576	0.96178	0.817634
ANKLE1 ENSG00000160117	0.776792	0.932434	1.29561	0.725068	1.27436	0.897852	1.05693	1.01307	0.80707	1.10688
ANKLE2 ENSG00000176915	1.02396	1.07035	1.06435	0.773188	1.05207	0.803492	0.939797	1.05942	1.03643	1.09255
ANKMY1 ENSG00000144504	0.942294	1.20898	1.11316	1.10026	0.876563	1.01081	1.15831	1.22482	1.11129	0.976992
ANKMY2 ENSG00000106524	0.932142	0.972161	0.817872	1.41184	1.06159	0.92113	0.901157	0.859785	1.09147	1.05806
ANKRA2 ENSG00000164331	1.12081	1.09599	1.0368	0.975064	0.956467	0.850122	1.00315	0.801861	1.13579	1.03004
ANKRD1 ENSG00000148677	1.01391	1.28134	1.18955	0.868219	0.975246	1.024	1.00387	0.908789	0.949073	1.18155
ANKRD10 ENSG00000088448	0.941342	0.940566	1.35727	1.14749	1.24108	0.840794	0.72009	0.952999	1.06276	1.04009
ANKRD11 ENSG00000167522	1.02516	0.96846	0.782996	1.14825	0.855383	0.818526	1.16652	0.973991	1.1261	0.771132
ANKRD12 ENSG00000101745	0.99039	1.01945	0.863247	0.976909	1.06229	1.04561	0.874741	0.876766	0.990128	0.910181
ANKRD13A ENSG00000076513	0.954689	0.794712	0.90524	0.985904	0.994647	1.1517	0.896745	0.895952	0.985643	0.987403
ANKRD13B ENSG00000198720	0.76732	0.893324	1.00915	0.806734	0.946444	0.908825	1.25207	0.81916	1.24598	1.00018
ANKRD13C ENSG00000118454	1.21318	0.923739	0.989251	1.05049	1.11204	0.71018	1.04932	1.29617	0.621338	0.900647
ANKRD13D ENSG00000172932	0.88011	0.946532	0.894555	1.07372	1.00611	0.905833	0.809986	0.937425	0.981201	0.842328
ANKRD16 ENSG00000134461	1.13342	1.14142	0.971946	0.982836	1.0207	1.01479	1.02629	0.853766	1.06721	1.05437
ANKRD17 ENSG00000132466	1.09058	0.879717	1.08226	1.05465	0.841136	1.02699	0.766017	1.21941	1.06326	0.934849
ANKRD18A ENSG00000180071	1.01634	0.918869	0.932306	0.976069	0.889514	0.818676	0.946917	1.01784	0.934226	0.830639
ANKRD18B ENSG00000230453	1.00301	1.07688	1.14932	1.32904	0.987193	0.854452	0.91581	1.21375	0.747721	0.859343
ANKRD2 ENSG00000165887	0.951321	0.629817	0.936617	0.774872	0.986204	1.22497	0.878671	1.1152	1.03413	0.745303
ANKRD20A1 ENSG00000260691	0.95359	0.808158	1.19376	1.20092	0.807484	0.903592	0.950432	1.27836	1.13762	1.08495
ANKRD20A2 ENSG00000183148	0.802507	1.02092	0.998688	1.08423	1.10315	1.21241	1.25229	0.932142	0.805827	0.920444
ANKRD20A3 ENSG00000276203	0.976991	0.877692	1.07585	0.785353	0.907206	1.16726	1.10451	0.845544	1.17431	0.805543
ANKRD20A4 ENSG00000172014	0.85782	0.948205	0.887148	0.997943	0.776354	1.34779	0.934755	1.04756	1.34852	1.07981
ANKRD22 ENSG00000152766	0.996162	1.00342	0.903605	0.84809	1.36753	1.05731	1.00401	1.10431	0.89527	1.41369
ANKRD23 ENSG00000163126	1.31151	1.07689	0.967751	0.871521	1.1627	1.11054	1.03043	0.912061	1.31983	0.886049
ANKRD24 ENSG00000089847	0.969816	1.25309	0.980135	1.33718	1.21427	1.17641	0.939974	1.15247	0.833846	1.01063
ANKRD26 ENSG00000107890	0.921169	1.07264	1.04272	1.02523	0.937284	0.896701	0.817056	1.28702	1.10209	0.669701
ANKRD27 ENSG00000105186	1.09167	0.850318	1.21171	0.936133	1.19595	0.996414	0.947541	0.858595	0.946385	0.976362
ANKRD28 ENSG00000206560	0.811976	0.924087	1.14524	0.887789	1.05018	0.765752	1.02473	1.03467	0.944544	0.90903
ANKRD29 ENSG00000154065	1.16916	0.905832	0.993579	1.2064	1.03464	0.923369	1.12549	0.899393	0.953367	0.797143
ANKRD30A ENSG00000148513	0.908291	0.848749	1.36315	0.871199	0.77643	0.926414	1.04262	1.18664	0.91536	0.81022
ANKRD30B ENSG00000180777	1.00045	0.874875	1.29332	1.07809	0.884531	1.08747	0.899897	0.92723	0.996352	1.20169
ANKRD30BL ENSG00000163046	1.29355	0.877575	0.893555	1.0502	0.756719	0.780304	1.1491	1.13797	0.827541	0.85191
ANKRD31 ENSG00000145700	0.9649	1.12041	1.23544	0.765696	1.03062	1.20164	1.06987	0.864485	1.08944	1.22343
ANKRD33 ENSG00000167612	1.06223	0.954715	0.820696	1.01599	0.944562	1.16072	1.2148	1.05078	0.725163	1.15588
ANKRD33B ENSG00000164236	0.8533	1.09113	1.00112	1.19615	1.01645	1.00549	0.948042	0.793293	0.750388	1.01021
ANKRD34A ENSG00000272031	1.12854	1.09791	1.34472	0.919711	1.02626	0.956234	1.06025	1.42254	0.82556	0.620054
ANKRD34B ENSG00000189127	0.997049	0.86337	1.11994	0.908502	0.978671	0.929121	1.0722	0.820395	0.766723	0.950824
ANKRD34C ENSG00000235711	0.704476	1.0649	1.00477	0.946172	0.994855	1.22567	1.08674	1.17788	0.964217	1.00185
ANKRD35 ENSG00000198483	0.953657	1.08621	0.950601	1.20902	0.785321	0.834651	1.05136	1.05828	1.31453	0.957736
ANKRD36 ENSG00000135976	1.02891	1.33602	0.884497	0.802024	0.871323	1.08918	1.05077	1.16701	1.10126	1.09024
ANKRD36B ENSG00000196912	0.717436	0.928012	1.13288	0.988551	0.727834	0.887126	0.851253	0.888571	0.702491	0.971057
ANKRD36C ENSG00000174501	0.878592	1.03129	0.840358	1.09968	1.04565	1.06764	1.26109	0.872259	0.959293	0.786451
ANKRD37 ENSG00000186352	0.951156	1.0289	1.14095	1.20952	1.20938	1.15744	1.07864	1.37033	1.14954	1.05552
ANKRD39 ENSG00000213337	0.985916	1.04522	0.929325	1.16993	0.988083	0.987071	1.05288	1.0285	1.03052	1.08448
ANKRD40 ENSG00000154945	0.996734	0.802258	0.7348	0.966807	0.945989	0.938508	1.16566	0.93816	0.872598	1.06061
ANKRD42 ENSG00000137494	1.23994	1.1355	0.727126	1.08964	0.968324	1.08547	0.974688	0.987806	0.883013	1.12493
ANKRD44 ENSG00000065413	0.779583	0.75727	0.955113	1.03427	0.961236	1.11012	1.23462	0.920002	0.914106	1.14457
ANKRD45 ENSG00000183831	1.27851	0.973083	0.942904	0.752003	1.20844	0.847535	1.04827	1.14342	0.827729	0.863302
ANKRD46 ENSG00000186106	1.16773	0.997406	0.848946	1.03427	0.979764	1.05293	0.961031	0.809752	1.12664	1.09288
ANKRD49 ENSG00000168876	0.928522	0.937373	1.1173	0.933427	1.00004	1.16403	0.799289	1.10438	0.847441	0.907634
ANKRD50 ENSG00000151458	1.00117	1.03103	0.959	1.07082	1.12329	0.988464	1.12269	0.992768	1.00594	0.851601
ANKRD52 ENSG00000139645	0.889013	0.866096	0.902501	0.976583	0.942171	1.16094	1.10282	1.18685	0.969216	1.12835
ANKRD53 ENSG00000144031	0.927322	1.05942	1.18812	0.988587	0.810507	0.910633	0.97045	1.18171	0.995344	0.927738
ANKRD54 ENSG00000100124	1.00529	0.958346	0.909039	0.786053	0.998206	0.78935	1.12335	0.969018	1.03714	0.849543
ANKRD55 ENSG00000164512	1.09075	1.13985	0.784301	1.04835	1.0442	1.10127	1.11976	1.01352	0.9048	1.2068
ANKRD6 ENSG00000135299	1.28351	1.06633	1.09045	0.985022	0.820584	0.903785	1.23703	1.08394	0.906058	0.68039
ANKRD61 ENSG00000157999	1.07727	1.06859	1.09956	0.887529	1.23166	1.06023	1.25537	0.825734	1.2143	0.960927
ANKRD62 ENSG00000181626	0.856684	0.801607	1.05867	0.803515	0.795765	0.803438	1.05791	0.965938	1.15817	0.920584
ANKRD65 ENSG00000235098	0.784656	0.818041	0.87443	0.880389	0.816762	0.945176	0.940928	0.879991	0.994135	1.26067
ANKRD66 ENSG00000230062	1.08584	1.20034	1.13975	1.19853	0.922905	0.874999	0.936172	0.877172	0.893381	0.989103
ANKRD7 ENSG00000106013	1.10479	1.08121	0.74775	0.997843	0.959003	0.925851	0.965151	1.31922	1.04377	0.854876
ANKRD9 ENSG00000156381	0.70876	1.21883	0.801466	1.07181	1.05565	0.85422	0.630009	1.06395	0.780145	1.00548
ANKS1A ENSG00000064999	0.961101	1.32769	1.09076	0.991091	1.07754	1.14872	0.96461	0.943316	0.936804	0.978433
ANKS1B ENSG00000185046	0.854873	1.06901	0.916887	1.20334	1.02217	1.16447	1.00173	0.737303	1.13973	1.19304
ANKS3 ENSG00000168096	1.12065	0.860899	1.43476	0.709856	1.20717	0.936813	1.05045	1.12611	1.04732	0.780179
ANKS4B ENSG00000175311	0.944353	0.870029	0.864048	0.941406	0.986152	0.953364	0.974832	1.05868	1.00481	0.907386
ANKS6 ENSG00000165138	1.04321	1.19015	1.01515	0.830025	0.964471	1.01467	1.11019	1.04664	1.16704	1.12594
ANKUB1 ENSG00000206199	1.22914	1.27206	1.11541	0.912593	0.983585	1.01305	1.14744	1.04801	0.792205	0.857698
ANKZF1 ENSG00000163516	1.10352	1.08186	0.789255	0.799985	1.36988	0.860783	0.914882	1.25552	1.11325	1.35577
ANLN ENSG00000011426	0.915811	1.10152	0.869491	0.922456	0.965819	1.2388	0.884509	1.07132	1.11164	0.837961
ANO1 ENSG00000131620	0.913277	1.09804	1.05545	1.05832	1.02374	1.03648	0.706551	0.880997	0.929223	0.978259
ANO10 ENSG00000160746	1.12709	1.07123	0.858061	1.09844	1.01738	0.744019	0.919317	1.06784	1.01516	1.265
ANO2 ENSG00000047617	0.877873	1.10832	0.9838	1.21426	0.902573	1.20127	0.904793	0.929983	1.12156	0.947201
ANO3 ENSG00000134343	0.984278	0.705227	0.929691	1.02247	0.978939	0.792102	1.06227	0.91033	0.878683	0.909457
ANO4 ENSG00000151572	1.02748	1.08834	0.687627	1.05063	1.23225	0.92522	1.18414	1.15219	1.21366	0.979331
ANO5 ENSG00000171714	0.712761	0.958507	0.914935	0.83841	1.08879	1.06529	1.1813	1.11762	1.12595	0.928555
ANO6 ENSG00000177119	1.05998	1.08727	1.16671	1.19436	1.00957	0.959083	1.06931	0.897143	1.12748	0.590291
ANO7 ENSG00000146205	1.35518	1.49569	1.21877	1.14995	1.0554	1.16884	1.11899	1.07959	1.08726	0.954979
ANO8 ENSG00000074855	0.912305	0.913243	1.00376	0.989279	1.15274	1.45172	0.84607	0.761451	0.945074	0.882572
ANO9 ENSG00000185101	0.920135	1.11535	1.15918	1.21115	0.969483	1.04222	0.982359	1.09075	0.954995	0.946693
ANOS1 ENSG00000011201	0.878683	0.819932	0.991718	1.1087	1.09105	0.951264	0.947884	0.833105	0.994064	1.10336
ANP32A ENSG00000140350	1.04109	0.780728	1.08766	0.974174	0.751475	0.987588	0.864851	0.870097	0.784183	0.970962
ANP32B ENSG00000136938	1.11424	0.867664	0.722469	0.970289	0.961437	0.616901	0.881528	1.10982	1.19934	1.01738
ANP32D ENSG00000139223	1.13654	1.09631	0.844206	0.989386	0.760062	1.16268	0.771221	1.03773	0.825549	1.15721
ANP32E ENSG00000143401	0.938553	1.15779	0.854757	1.06836	0.987395	0.987598	0.655508	0.828339	1.23758	1.00154
ANPEP ENSG00000166825	1.03728	1.0342	0.622836	0.918559	0.61768	0.998638	0.879188	1.00207	0.799253	1.76586
ANTXR1 ENSG00000169604	0.998234	0.969925	1.07451	0.698914	0.904977	0.975909	0.844857	0.928344	0.905036	1.22295
ANTXR2 ENSG00000163297	1.08841	1.10769	1.03073	0.947971	1.20907	1.44201	1.2767	0.875941	0.869347	0.982222
ANTXRL ENSG00000274209	0.848883	1.00217	0.950521	0.951667	0.78276	1.00814	1.15778	1.13492	1.0793	1.04676
ANXA1 ENSG00000135046	0.889772	1.02608	1.06821	1.27974	0.88927	1.0954	0.794974	1.01899	0.714833	1.08484
ANXA10 ENSG00000109511	0.910728	1.05155	0.871222	0.993521	1.22651	1.27041	0.658536	1.13048	1.04316	1.06569
ANXA11 ENSG00000122359	1.17455	1.2198	0.760809	1.16773	1.25484	1.06182	0.66486	1.01256	0.948296	0.946074
ANXA13 ENSG00000104537	0.90438	0.894757	1.2673	1.22642	1.05771	1.16345	1.11301	0.988592	1.10246	0.891123
ANXA2 ENSG00000182718	1.24925	1.45777	1.06062	1.14573	1.00817	0.622538	0.697258	0.913845	1.01597	1.12983
ANXA2R ENSG00000177721	1.19174	1.08592	0.909266	1.09703	1.25556	1.28186	0.881056	0.845806	0.883415	1.20888
ANXA3 ENSG00000138772	0.742847	0.995384	1.04138	1.07398	0.832121	1.04255	1.05782	1.15904	1.02773	0.836054
ANXA4 ENSG00000196975	1.11661	0.925068	1.10977	0.767584	0.863031	0.930222	1.23996	0.903655	1.09288	0.958367
ANXA5 ENSG00000164111	0.748566	1.09392	1.06076	1.16124	0.882513	0.92731	1.15146	1.27682	0.844234	1.03214
ANXA6 ENSG00000197043	0.748658	1.14271	0.724675	1.00746	0.857037	1.01322	1.34914	0.80952	1.1716	0.826796
ANXA7 ENSG00000138279	1.16102	1.02557	0.909578	1.12667	0.677618	0.879509	0.802916	1.01622	0.857715	1.16232
ANXA8 ENSG00000265190	0.788649	0.959544	1.06004	1.0861	1.09156	1.07621	0.412931	0.894997	1.06747	1.05234
ANXA8L1 ENSG00000264230	0.851789	0.824568	0.99984	1.08734	1.04431	0.95161	0.605768	0.940617	0.932999	0.708194
ANXA9 ENSG00000143412	1.17541	0.979382	0.801693	0.951477	1.02317	1.08157	0.940914	0.908691	1.02086	0.883794
AOAH ENSG00000136250	1.37803	0.942699	1.00155	0.738885	0.986934	0.962418	1.12894	0.974564	0.922561	1.00241
AOC1 ENSG00000002726	1.15188	0.891792	0.989931	0.804212	0.476291	0.904664	0.935054	0.774684	1.21107	0.999923
AOC2 ENSG00000131480	1.05455	1.33171	0.825969	0.743362	1.05287	0.984139	0.960196	0.971477	0.788933	1.31782
AOC3 ENSG00000131471	1.1056	1.00866	1.05363	1.18111	1.14092	0.746228	0.980418	1.11084	0.889692	1.07607
AOX1 ENSG00000138356	0.95727	1.0052	1.26326	0.927674	1.15554	0.929476	1.23481	1.01024	0.939526	0.744874
AP000275.65 ENSG00000265590	1.1356	1.12735	0.967732	1.0004	0.878863	0.821514	1.13487	1.01153	1.12711	1.08124
AP000295.9 ENSG00000249624	0.950252	1.00391	0.799158	0.861752	1.00631	0.809563	0.986508	0.929422	1.24385	1.06792
AP000304.12 ENSG00000249209	1.0012	1.11758	1.20211	1.03416	1.1602	0.934677	0.996353	0.78685	1.1273	0.793635
AP000349.2 ENSG00000280178	1.20576	0.700292	1.02167	0.91532	0.92849	0.951122	0.889343	0.737638	1.0877	0.998951
AP000350.10 ENSG00000251357	0.892669	0.97084	1.10823	1.0146	0.796844	0.977728	1.11666	0.91367	1.03868	1.02809
AP000687.1 ENSG00000280170	0.854547	1.22463	0.889056	0.921187	0.887694	1.24871	0.861793	1.12417	1.02245	1.00255
AP000721.4 ENSG00000256100	0.741666	1.22435	1.15885	0.952235	1.02762	0.923757	1.08405	1.05499	0.770669	1.14987
AP000769.1 ENSG00000279576	0.878053	0.993056	0.696625	0.95241	0.78528	1.00324	1.01364	1.1208	0.833806	0.545171
AP000866.1 ENSG00000279342	0.846039	1.11858	1.16915	1.05546	1.38805	1.07149	0.886304	1.15287	0.890115	1.14142
AP001888.1 ENSG00000281781	1.19669	0.819862	1.22773	0.956009	1.09239	0.893989	0.940269	1.15677	0.762062	1.22983
AP002962.1 ENSG00000279906	0.81937	0.729116	1.05131	0.924635	0.901617	1.18316	0.981507	1.08021	0.907491	1.18842
AP006285.2 ENSG00000278919	1.09263	0.854205	0.855684	0.896127	0.919194	1.08186	0.89102	1.15629	1.18569	0.845164
AP1AR ENSG00000138660	0.956231	0.910954	1.1455	0.936702	0.646783	0.990184	1.08093	1.08006	1.01386	1.00131
AP1B1 ENSG00000100280	0.994802	1.09071	0.865847	0.931357	1.0774	1.0263	1.03	1.212	1.15146	0.910776
AP1G1 ENSG00000166747	1.12836	1.09671	0.809995	0.7384	1.13334	1.13422	0.773787	0.768921	0.805454	0.93265
AP1G2 ENSG00000213983	1.10409	1.21092	1.14432	0.925876	1.2343	0.864238	0.841652	0.797964	0.894125	1.23228
AP1M1 ENSG00000072958	0.696081	0.907255	1.20547	0.960243	0.836364	0.88912	0.968169	1.09005	1.2841	0.970021
AP1M2 ENSG00000129354	0.880782	0.975419	0.993478	1.20387	1.20057	0.943608	0.950407	0.7913	0.963662	0.719363
AP1S1 ENSG00000106367	1.18326	0.968201	0.863054	1.17743	1.00642	1.04981	0.660753	1.14704	1.30643	1.04347
AP1S2 ENSG00000182287	1.02115	1.2149	1.14425	1.22416	1.19915	0.788073	0.982199	1.00299	1.18935	1.17044
AP1S3 ENSG00000152056	0.989786	0.962386	1.17779	0.841983	1.0528	1.08884	0.746264	0.950204	1.16193	1.02882
AP2A1 ENSG00000196961	0.717731	0.923867	1.14334	1.25837	1.2079	0.884685	1.08826	1.00066	0.737077	1.00028
AP2A2 ENSG00000183020	0.982433	0.944992	1.0788	1.57127	1.08942	1.15521	1.00013	0.925773	0.876533	0.737432
AP2B1 ENSG00000006125	0.831201	1.07241	1.01919	1.00993	1.14747	1.08572	1.02504	0.911362	0.883893	0.743787
AP2M1 ENSG00000161203	0.912655	0.803195	1.04876	0.635851	1.12856	0.951486	0.945482	0.915522	1.15774	0.96403
AP2S1 ENSG00000042753	1.3874	1.29023	1.14441	0.832658	0.744106	1.08923	0.912605	0.831257	0.89783	1.11203
AP3B1 ENSG00000132842	1.02468	1.0071	1.40458	0.820337	0.999525	0.95274	0.611176	1.06295	0.659319	0.904509
AP3B2 ENSG00000103723	0.881256	1.06512	0.842018	0.799387	0.92665	1.07894	0.811047	0.817378	1.16062	0.938585
AP3D1 ENSG00000065000	0.936327	1.01288	1.08794	1.08939	0.632576	1.04159	1.09065	0.899	1.11416	0.981887
AP3M1 ENSG00000185009	0.950949	1.16521	0.814573	1.35616	0.805091	0.973558	1.03701	1.04008	1.07111	1.2602
AP3M2 ENSG00000070718	1.20959	0.89299	0.815363	0.897838	1.29552	1.15302	1.07133	1.09192	1.09196	0.98516
AP3S1 ENSG00000177879	0.936963	1.01366	0.684689	1.09574	0.980595	0.99512	1.19867	0.788395	0.842512	1.03539
AP3S2 ENSG00000157823	0.973616	1.10961	1.02123	0.88167	1.18541	0.950119	1.08234	0.953031	0.992901	0.992297
AP4B1 ENSG00000134262	0.921628	1.10262	1.23931	1.10789	0.901325	1.1343	0.852706	1.22726	0.998801	1.02271
AP4E1 ENSG00000081014	1.0221	1.00853	1.21974	0.964186	1.25041	1.05213	0.813218	0.907818	1.11938	1.08802
AP4M1 ENSG00000221838	0.906574	1.11515	1.10866	0.918017	1.11542	0.841344	1.00115	1.08865	0.914341	0.882763
AP4S1 ENSG00000100478	0.854797	0.9322	1.06377	1.39187	0.810801	0.74422	0.822901	1.19894	0.721628	1.11499
AP5B1 ENSG00000254470	0.961505	0.810805	0.948807	1.16659	0.936409	1.09533	0.934131	0.781836	0.944582	0.938783
AP5M1 ENSG00000053770	1.13554	1.0419	1.11536	1.08855	1.23625	0.960041	1.19618	1.1574	0.706456	0.977635
AP5S1 ENSG00000125843	0.742348	0.8312	1.26965	0.969521	0.989092	0.993186	1.04368	1.0568	0.817533	1.09164
AP5Z1 ENSG00000242802	1.2761	0.879703	0.891757	1.14654	1.09256	0.647063	0.837288	1.01846	1.05969	1.04535
APAF1 ENSG00000120868	1.06073	1.0825	1.12162	0.819879	0.81975	0.983099	1.06508	1.09355	0.874946	1.13586
APBA1 ENSG00000107282	0.889114	0.896513	0.837536	1.39545	0.939959	0.785061	0.92832	1.03428	0.799265	0.824985
APBA2 ENSG00000034053	1.01049	0.943886	0.952189	1.23176	0.802363	0.907061	0.953202	0.796672	1.17175	1.11827
APBA3 ENSG00000011132	1.21138	1.04247	1.09605	1.20755	0.828425	1.00377	0.944676	0.89695	0.887489	1.1129
APBB1 ENSG00000166313	1.10548	1.08468	0.817922	1.17753	0.88563	0.906731	0.845725	1.01601	1.06171	1.03076
APBB1IP ENSG00000077420	0.882545	0.899848	0.960262	0.859401	1.15848	0.879804	0.924865	0.919197	0.987913	1.04318
APBB2 ENSG00000163697	1.11105	1.12308	0.983516	1.00849	0.951642	1.24313	1.13444	0.783125	0.650503	1.14709
APBB3 ENSG00000113108	0.995478	1.03182	1.21682	0.952228	0.849112	0.954794	0.867292	1.13186	0.966075	1.11652
APC ENSG00000134982	0.853868	0.988096	1.30918	1.07423	0.813975	1.17651	1.01744	0.823932	1.25204	1.16602
APC2 ENSG00000115266	0.750846	0.894977	0.941392	1.24166	1.15239	0.844313	1.21919	1.01897	1.0089	0.81047
APCDD1 ENSG00000154856	0.979827	1.04427	1.08304	0.821866	0.890335	0.880686	1.06865	0.760463	0.82895	0.810782
APCDD1L ENSG00000198768	1.00902	0.952797	1.20217	0.88862	0.861517	1.18529	1.1665	1.07451	1.03381	0.921186
APCS ENSG00000132703	0.815282	0.981739	0.710557	1.03473	1.20477	0.854203	0.741282	0.885738	1.03964	0.913866
APEH ENSG00000164062	0.837018	1.1005	1.04348	1.18479	1.00591	0.932018	1.04169	0.966203	0.950692	1.03643
APELA ENSG00000248329	0.861866	0.854092	1.11522	1.16825	0.788701	0.99689	0.930234	0.887509	0.857489	0.863575
APEX1 ENSG00000100823	1.64486	1.10469	1.44717	0.921268	0.887009	0.873319	0.930291	0.793101	1.07835	0.694547
APEX2 ENSG00000169188	0.950765	0.938856	1.33972	0.90803	0.88237	1.04546	1.06096	1.15494	1.36656	0.946994
APH1A ENSG00000117362	1.22432	1.06064	0.876552	0.982929	0.962113	0.913291	1.15914	1.15795	0.882653	0.700195
APH1B ENSG00000138613	0.945444	0.907419	0.864083	1.13846	1.10803	1.03123	1.1468	1.2429	0.796803	0.782916
API5 ENSG00000166181	1.49648	0.801276	0.940329	0.829994	1.18804	0.837905	0.99874	0.87928	1.15352	0.885648
APIP ENSG00000149089	0.84311	0.708726	1.15451	0.953823	1.08742	0.921057	1.12587	0.761432	1.09857	1.01559
APITD1 ENSG00000175279	0.916694	0.909951	1.07841	1.01253	0.99094	1.18135	1.12394	0.924587	0.953801	1.01278
APITD1-CORT ENSG00000251503	1.22207	0.751611	0.82304	0.873816	0.792484	0.90733	1.50006	0.894912	1.00002	1.17782
APLF ENSG00000169621	0.963288	1.00617	0.934103	0.831286	0.92487	0.98039	1.09074	0.830506	1.03297	0.962379
APLN ENSG00000171388	0.985658	0.998684	0.693472	1.0696	0.964573	0.93096	1.04422	1.03583	1.0015	1.09173
APLNR ENSG00000134817	0.853565	0.867583	0.985462	0.742507	0.797926	1.06278	1.39033	1.03102	0.98003	1.34968
APLP1 ENSG00000105290	1.14943	1.08543	1.01268	0.949761	0.976638	1.14921	0.833246	1.14261	0.994912	0.829003
APLP2 ENSG00000084234	0.866155	0.994721	1.35325	1.01297	2.26124	0.693013	0.974017	0.728585	1.00429	0.465477
APMAP ENSG00000101474	0.972572	0.849339	1.33942	0.879678	1.49755	0.874877	0.897802	1.01397	1.13594	1.2712
APOA1 ENSG00000118137	1.06739	0.677488	1.04273	0.783686	0.846463	0.74973	0.980227	1.06837	1.10478	0.978363
APOA2 ENSG00000158874	0.775019	0.964164	1.18158	1.20612	1.00598	0.989903	0.78826	0.893292	0.887377	0.783245
APOB ENSG00000084674	0.967509	0.969575	0.939483	1.31722	0.836839	1.13795	0.999964	1.02411	0.877848	0.679557
APOBEC1 ENSG00000111701	0.992548	0.844373	1.03049	0.722714	0.964304	0.904919	1.32019	0.712491	1.18833	1.10709
APOBEC2 ENSG00000124701	0.949476	0.936002	0.95697	1.41395	1.05465	1.02478	1.09007	1.12666	1.26393	0.987517
APOBEC3A ENSG00000128383	1.15009	1.09021	1.04372	0.901563	1.02727	1.09508	0.678802	1.12241	0.84762	0.926575
APOBEC3B ENSG00000179750	0.922803	0.775251	0.800292	0.900295	1.17324	0.880326	1.13724	1.07838	0.96147	1.03258
APOBEC3C ENSG00000244509	1.0203	0.85988	0.830104	1.14686	0.928917	0.887955	0.841527	0.951589	0.932519	1.04535
APOBEC3D ENSG00000243811	1.06414	0.873924	1.14557	0.613969	0.938064	1.03265	0.927396	1.13174	1.06058	0.831065
APOBEC3F ENSG00000128394	1.08992	1.02831	0.99096	0.968155	0.939055	1.03135	0.863214	0.941616	0.706696	0.999249
APOBEC3G ENSG00000239713	1.16299	0.847482	0.993858	0.906945	0.996056	0.888975	1.12526	0.899707	0.875073	0.814017
APOBEC3H ENSG00000100298	0.814902	1.06744	1.09437	0.895305	0.924635	1.18346	0.783343	1.14412	1.17488	1.1261
APOBEC4 ENSG00000173627	1.33972	0.837624	0.672478	1.01961	0.974864	0.978428	1.22763	0.835837	0.958764	0.706994
APOBR ENSG00000184730	0.904203	1.02038	0.825693	0.942265	1.0645	0.895131	0.896037	0.923225	0.862128	0.866651
APOC1 ENSG00000130208	1.30529	0.963184	1.01898	1.18394	1.2278	0.653323	0.888638	0.962095	1.1787	1.02122
APOC2 ENSG00000234906	1.09976	1.04722	1.01422	0.877279	0.995915	0.756733	0.929471	0.885885	0.984532	1.28508
APOC3 ENSG00000110245	1.21075	0.954457	0.85372	0.859396	1.03344	0.898283	0.949841	0.855799	1.15663	1.12197
APOC4 ENSG00000267467	0.785414	1.20345	1.0695	0.932985	0.886401	0.867575	0.984327	1.06311	0.920007	0.934189
APOD ENSG00000189058	0.787609	0.984207	1.24973	0.977382	0.830423	0.572688	0.977947	0.861015	0.744164	2.04157
APOE ENSG00000130203	0.916634	1.01242	1.16312	1.12253	1.02718	0.858287	1.14815	0.494948	0.66217	1.58427
APOF ENSG00000175336	1.03428	1.22119	1.16743	1.05296	0.923192	0.952831	1.05705	0.82105	0.807217	1.59803
APOH ENSG00000091583	0.836132	0.893075	0.892377	1.1105	0.864689	0.879919	0.899625	0.928399	0.866891	1.04383
APOL1 ENSG00000100342	0.772562	0.938768	0.898897	1.07464	0.738972	1.14951	1.10089	1.04188	0.967669	0.833678
APOL2 ENSG00000128335	0.716276	0.962151	1.0674	1.01251	1.07309	1.05921	0.972268	1.25213	1.03962	0.961924
APOL3 ENSG00000128284	0.872971	1.07803	1.20794	0.931956	1.01752	0.596825	0.907138	0.955773	1.21617	0.778317
APOL4 ENSG00000100336	1.01691	0.886341	1.27211	0.968534	1.0999	0.696568	0.887024	1.18755	1.03492	1.01426
APOL6 ENSG00000221963	0.932814	0.936834	1.17454	1.00058	1.06957	0.793584	0.96243	0.844801	1.0848	1.26604
APOLD1 ENSG00000178878	1.0224	1.02829	0.823673	0.807646	0.917819	1.04331	0.658017	1.16293	1.13131	0.96046
APOM ENSG00000204444	1.14347	1.04412	1.35069	0.981266	0.950819	0.977148	0.964078	0.903532	1.00694	0.978492
APOO ENSG00000184831	1.0656	1.26084	0.943363	0.83649	1.10398	1.248	0.933142	1.12274	0.860404	1.04249
APOOL ENSG00000155008	0.913037	1.17218	1.17845	1.0562	0.970806	1.08907	0.927171	0.844439	0.77245	1.01211
APP ENSG00000142192	1.01252	1.49819	1.17437	0.954765	1.04946	0.827959	1.46008	0.846269	0.836606	0.778303
APPBP2 ENSG00000062725	1.00333	1.14651	1.29611	1.31516	0.927887	0.806126	1.12942	1.22309	0.937804	0.995318
APPL1 ENSG00000157500	1.01481	0.991629	0.763951	0.962025	0.968	0.988743	0.836618	1.1713	0.819206	0.990829
APPL2 ENSG00000136044	1.01072	0.929321	1.19355	1.07469	0.968717	1.14995	1.01653	0.913256	0.950733	1.19601
APRT ENSG00000198931	1.15469	0.937855	0.938146	1.15382	0.91431	0.935843	0.989397	0.795662	1.15475	1.35438
APTX ENSG00000137074	0.854521	1.10895	1.22479	1.12267	1.17853	1.1765	1.10566	0.921934	1.0145	0.754411
AQP1 ENSG00000240583	1.19292	1.27539	1.02993	1.16252	1.20523	1.33785	1.24138	0.891241	0.630762	1.23902
AQP10 ENSG00000143595	0.976634	1.06691	0.981139	0.907832	1.08643	0.993684	1.04447	0.892755	0.945197	0.9059
AQP11 ENSG00000178301	0.805227	1.15387	1.25859	0.983991	0.951566	1.02066	0.917663	1.25753	1.11685	1.02336
AQP12A ENSG00000184945	0.793648	1.00839	1.15098	0.889897	1.14689	0.704981	1.03219	0.893898	0.79816	0.871894
AQP12B ENSG00000185176	0.939037	0.971893	0.801355	0.94749	0.917784	0.876711	1.27661	1.25228	0.959164	0.860667
AQP2 ENSG00000167580	0.95115	0.531971	1.02369	1.27918	1.06039	1.19724	0.92034	0.892207	1.15322	0.965027
AQP3 ENSG00000165272	0.892614	0.904786	1.34604	1.04781	1.90829	0.883266	0.607019	0.86054	1.08088	1.3268
AQP4 ENSG00000171885	1.03152	1.29817	0.73624	0.907674	1.03047	1.0843	1.11195	1.0587	1.13445	0.863409
AQP5 ENSG00000161798	1.00793	1.24671	1.10421	0.790745	1.05547	1.58614	0.909531	1.02372	0.957036	1.12154
AQP6 ENSG00000086159	1.15935	1.24561	0.986611	1.10227	0.829046	0.974744	0.960028	1.38253	1.091	0.932995
AQP7 ENSG00000165269	0.937739	1.17558	0.798497	0.875798	0.81148	1.16442	0.995585	0.852615	0.945635	0.980563
AQP8 ENSG00000103375	0.984361	1.38393	0.837773	1.01132	1.21573	1.06957	0.830999	0.90544	1.22377	1.02661
AQP9 ENSG00000103569	0.744857	0.828979	1.07969	0.949844	1.04752	0.935547	0.906649	1.00268	0.894239	1.01396
AQR ENSG00000021776	0.851244	1.15528	0.821171	1.04393	1.13417	1.10667	1.07602	1.01003	1.25322	1.1143
AR ENSG00000169083	0.721304	1.09003	1.39511	1.16642	1.21422	1.21978	0.991143	0.939223	1.17333	1.63927
ARAF ENSG00000078061	1.08391	0.931556	1.03197	1.28899	0.848715	1.27855	0.829363	0.676464	1.23202	1.02015
ARAP1 ENSG00000186635	0.578239	0.706744	0.974541	0.74995	0.772238	1.11341	0.735757	0.859231	0.8056	0.995722
ARAP2 ENSG00000047365	0.926263	1.31335	0.84508	0.818948	1.10547	0.822635	1.06232	1.16095	0.798918	0.961122
ARAP3 ENSG00000120318	0.961451	0.953425	1.12201	0.923819	0.787421	0.875848	1.06961	0.727094	1.04242	0.787517
ARC ENSG00000198576	0.991287	1.06197	0.865424	1.05996	1.22989	0.961302	0.930371	1.09541	1.3086	0.822091
ARCN1 ENSG00000095139	1.13613	1.06696	1.0765	0.833373	1.1864	1.1879	0.986858	0.933084	0.842455	1.32224
AREG ENSG00000109321	1.10971	1.11376	0.926306	1.23545	1.04634	0.916616	0.644877	0.981954	1.06141	0.804867
AREL1 ENSG00000119682	0.905137	0.637719	1.44742	0.813088	0.888813	0.995719	1.08909	0.986151	1.01914	1.42376
ARF1 ENSG00000143761	0.93463	0.857795	0.90932	1.15446	1.28706	1.16297	1.02606	1.16439	0.88804	0.968128
ARF3 ENSG00000134287	0.983075	1.00264	0.654819	1.07395	1.23366	1.24316	1.41676	0.988952	1.06857	1.19925
ARF4 ENSG00000168374	0.819511	0.955182	0.668624	1.26747	1.02189	1.03495	0.919721	1.18346	1.19657	1.33038
ARF5 ENSG00000004059	0.927578	0.975814	0.924777	1.00143	1.03361	1.04677	0.86323	1.03005	0.815162	0.982198
ARF6 ENSG00000165527	1.15756	0.901664	1.30734	0.862124	1.37047	1.0223	1.09917	0.863428	0.948713	0.837316
ARFGAP1 ENSG00000101199	1.14235	0.878292	0.959351	1.28329	1.06309	1.16325	1.04985	0.910949	1.04158	1.03557
ARFGAP2 ENSG00000149182	0.92043	0.689029	0.630136	0.940001	1.02965	1.06165	1.08994	1.00972	0.756787	1.43405
ARFGAP3 ENSG00000242247	0.828569	1.04898	0.839186	0.92595	1.07089	1.09971	1.32087	0.905541	1.06032	0.801812
ARFGEF1 ENSG00000066777	0.980011	0.923343	0.771164	0.985949	1.11122	1.03591	0.979029	0.973042	1.03283	0.92406
ARFGEF2 ENSG00000124198	0.680377	0.990187	1.01514	1.34352	1.0029	0.887371	1.15074	0.966859	1.28901	1.02227
ARFGEF3 ENSG00000112379	0.940587	1.10271	0.773853	0.879173	0.970824	1.13971	1.15119	1.03653	0.764573	0.907487
ARFIP1 ENSG00000164144	1.15959	1.14639	0.831585	0.879852	0.882132	1.19526	1.14552	0.91645	0.970028	1.02079
ARFIP2 ENSG00000132254	1.01726	1.08068	0.817375	0.703703	1.03003	0.917922	1.28411	1.14737	1.03672	1.19205
ARFRP1 ENSG00000101246	0.902953	0.768714	0.917214	0.821999	1.19343	1.22172	0.938509	0.784054	1.23687	0.94067
ARG1 ENSG00000118520	1.14004	0.909285	0.822898	1.15899	1.26664	0.966531	1.04902	1.22154	1.03711	0.859784
ARG2 ENSG00000081181	1.26022	1.03626	1.07392	1.03414	1.05626	1.3609	1.10567	1.02412	0.943542	1.03236
ARGFX ENSG00000186103	1.17063	1.08735	1.12214	0.807688	0.913811	1.37266	0.801172	0.98899	1.19869	0.98713
ARGLU1 ENSG00000134884	0.921445	0.905822	1.49532	1.04105	1.51992	0.971471	1.19029	0.847683	1.02553	0.629264
ARHGAP1 ENSG00000175220	0.902248	1.35858	1.109	0.996228	0.963492	1.08066	0.975613	1.11183	0.841424	0.990258
ARHGAP10 ENSG00000071205	1.02048	1.005	0.907564	0.760076	0.824604	1.04358	0.922373	1.05486	0.856027	1.05218
ARHGAP11A ENSG00000198826	1.07253	1.20344	0.834163	0.803496	0.93369	0.976236	0.868265	0.91988	0.763397	0.899835
ARHGAP11B ENSG00000187951	0.907456	0.855748	0.830874	1.00132	1.00503	0.722997	0.853687	1.01866	1.02296	0.978364
ARHGAP12 ENSG00000165322	1.06387	1.01108	0.84566	0.899846	1.09956	1.11822	1.17115	0.878033	1.17832	0.982541
ARHGAP15 ENSG00000075884	1.10184	1.05685	0.938874	1.04351	1.04933	1.16971	0.847355	0.909908	1.12595	1.04707
ARHGAP17 ENSG00000140750	1.06307	1.37391	1.04736	0.995765	1.05522	1.0015	1.16705	0.909907	1.20453	1.19899
ARHGAP18 ENSG00000146376	1.064	0.819534	1.0688	1.16649	1.30984	0.866741	1.14564	1.02579	1.03081	0.84477
ARHGAP19 ENSG00000213390	1.0341	0.89793	1.00029	0.927399	1.38649	1.01929	0.920288	0.93982	0.69292	0.932514
ARHGAP20 ENSG00000137727	0.91014	1.05394	0.958347	0.823111	1.10184	1.06027	0.883005	0.847581	0.978679	0.853624
ARHGAP21 ENSG00000107863	0.800025	0.752028	0.843261	0.850346	0.926506	0.804743	0.921926	1.10472	0.999899	1.13072
ARHGAP22 ENSG00000128805	1.10379	1.04496	1.37601	0.885183	0.98421	0.922758	0.770533	1.02469	1.10706	0.875421
ARHGAP23 ENSG00000275832	1.05311	0.946245	1.20798	1.03655	0.866911	0.990199	0.975571	1.14865	0.708134	0.876674
ARHGAP24 ENSG00000138639	1.12115	0.899644	0.958432	1.21119	1.06	1.24835	0.98004	1.14314	0.84703	1.12464
ARHGAP25 ENSG00000163219	1.0103	0.841931	1.05522	0.997293	0.966356	1.25251	0.942787	0.909806	0.944817	1.13099
ARHGAP26 ENSG00000145819	1.23976	0.918617	1.13538	1.01683	0.880965	1.07931	1.1144	0.944084	0.742519	0.901819
ARHGAP27 ENSG00000159314	0.998408	1.05559	1.08843	1.08703	1.02426	1.02713	0.961782	1.13001	1.17427	0.867486
ARHGAP28 ENSG00000088756	0.976912	1.05549	1.01614	1.28948	1.06346	1.01538	0.999367	1.03282	1.17213	1.36041
ARHGAP29 ENSG00000137962	1.06667	1.25692	0.726625	1.31487	1.13935	1.19579	0.885405	0.847641	1.08421	1.08862
ARHGAP30 ENSG00000186517	0.868696	1.13104	0.990904	0.973076	0.988427	0.94637	1.04471	1.07352	0.823466	1.18803
ARHGAP31 ENSG00000031081	0.994342	0.715459	0.871388	0.657627	1.20774	1.30467	0.977913	0.856507	0.897379	0.906024
ARHGAP32 ENSG00000134909	1.1145	1.12529	0.88879	1.11997	0.808607	0.792498	0.750191	1.14693	1.15277	0.949671
ARHGAP33 ENSG00000004777	0.692894	1.23134	1.23642	1.12255	0.840993	1.02156	0.988091	1.04049	1.1972	0.959758
ARHGAP35 ENSG00000160007	1.14413	1.0608	0.725766	1.34106	0.698872	0.938481	1.12405	0.714379	0.938744	1.12895
ARHGAP36 ENSG00000147256	1.07469	0.907847	0.976404	0.998994	1.41412	1.07638	1.10116	0.782771	0.990242	1.07148
ARHGAP39 ENSG00000147799	0.925996	0.97398	0.786351	1.14528	0.990315	1.12423	0.979709	0.868287	1.18452	0.827908
ARHGAP4 ENSG00000089820	1.14782	1.33213	0.833202	0.870789	1.07648	0.878357	1.05544	0.642025	1.25076	0.901307
ARHGAP40 ENSG00000124143	0.975449	1.04467	1.11917	0.902735	0.974088	1.0243	0.70388	1.0354	0.922215	0.895559
ARHGAP42 ENSG00000165895	1.07811	0.619257	0.982761	0.808194	0.879882	1.0314	1.02648	0.846531	0.784378	1.06558
ARHGAP44 ENSG00000006740	0.971794	1.11686	1.09736	1.15481	0.937631	0.724348	0.726394	0.963618	1.20391	1.02192
ARHGAP45 ENSG00000180448	1.06729	1.12329	1.10495	1.18918	1.15675	1.2264	0.798689	0.893216	0.954407	1.02842
ARHGAP5 ENSG00000100852	0.843026	0.852319	0.94287	0.94153	1.21883	0.728955	0.801134	1.05042	1.08984	0.863533
ARHGAP6 ENSG00000047648	1.11856	1.12315	0.843248	1.21814	1.31543	0.801298	1.09646	1.15182	1.21168	0.999021
ARHGAP8 ENSG00000241484	1.02152	1.00543	1.01378	0.859129	1.02184	1.09301	0.902513	0.944129	1.09201	1.10122
ARHGAP9 ENSG00000123329	1.03694	0.974598	1.21044	0.969228	1.01203	1.21011	0.813109	1.08881	0.88186	0.737422
ARHGDIA ENSG00000141522	0.957503	1.06729	0.94234	0.974468	1.2928	1.01078	0.958524	1.13438	1.0929	1.27479
ARHGDIB ENSG00000111348	1.11312	0.628693	0.688135	0.958516	0.999846	1.0627	0.986065	0.955525	0.81946	0.935112
ARHGDIG ENSG00000242173	0.908053	0.956972	1.14933	1.00899	0.801974	0.971622	0.720723	0.97851	0.814298	0.884057
ARHGEF1 ENSG00000076928	0.954785	1.10751	1.01817	0.849113	0.747532	0.641572	0.959483	1.05883	0.935122	1.24144
ARHGEF10 ENSG00000104728	0.973002	0.936137	1.03227	0.715132	1.14623	1.0478	1.14466	0.98879	0.904081	1.05636
ARHGEF10L ENSG00000074964	0.786607	1.00107	0.920477	0.931497	0.834014	1.14081	0.947409	0.960815	1.01219	1.1145
ARHGEF11 ENSG00000132694	0.892625	0.794441	1.1938	1.09017	1.03874	1.14125	0.785171	0.704698	0.895692	0.828437
ARHGEF12 ENSG00000196914	1.2769	0.973155	1.03621	1.33777	0.966831	0.864217	0.929771	0.878297	1.16583	1.01936
ARHGEF15 ENSG00000198844	0.86859	1.10324	0.917387	1.01824	1.07309	0.87605	1.02281	1.11298	0.921311	1.14989
ARHGEF16 ENSG00000130762	0.959741	1.01756	1.19892	0.801132	0.815097	0.8869	0.898016	0.984075	1.11717	1.12304
ARHGEF17 ENSG00000110237	0.907335	0.872535	0.94363	0.934568	1.12017	0.985228	0.949171	1.18264	1.08463	0.981138
ARHGEF18 ENSG00000104880	1.14911	1.0166	1.30705	0.982321	1.12223	0.87109	0.8165	0.789078	0.769996	1.04056
ARHGEF19 ENSG00000142632	1.06345	1.03577	0.706775	0.966865	0.782586	1.05142	1.10665	0.993201	1.29748	0.988704
ARHGEF2 ENSG00000116584	0.948471	0.953213	0.906864	0.780049	0.98326	1.04197	0.844263	1.25827	1.04763	1.04289
ARHGEF25 ENSG00000240771	0.885225	1.13377	1.18924	0.895298	0.906741	0.988848	1.20889	0.97783	1.07546	0.929861
ARHGEF26 ENSG00000114790	1.01432	1.01186	1.20548	1.14105	0.970957	1.02342	0.980811	1.02114	0.924004	0.885086
ARHGEF28 ENSG00000214944	1.10696	1.08864	0.797418	0.943549	0.802022	1.05882	0.863473	1.09274	0.978278	0.899981
ARHGEF3 ENSG00000163947	0.976454	1.11745	0.987052	0.863315	0.924972	1.43915	1.12399	1.08693	1.02016	1.2466
ARHGEF33 ENSG00000214694	0.852329	1.05845	0.906414	1.06229	1.32826	0.934483	1.28547	0.942277	1.13463	1.03905
ARHGEF35 ENSG00000213214	0.783594	0.856327	0.909531	1.20941	0.859871	0.837089	1.06038	0.86201	1.08924	1.02739
ARHGEF37 ENSG00000183111	0.935765	1.18496	0.850896	1.18619	1.11754	1.48014	1.0434	1.1137	1.08101	0.786837
ARHGEF38 ENSG00000236699	1.33479	1.12926	1.2304	0.955902	1.0567	1.00735	1.17645	0.973272	1.19447	1.01855
ARHGEF39 ENSG00000137135	0.790864	0.960654	1.17636	1.06614	1.00508	1.315	0.851025	0.98486	1.12462	0.751439
ARHGEF4 ENSG00000136002	0.821295	0.974737	0.825491	0.956743	1.02953	0.863188	1.2304	1.0517	0.745353	0.572113
ARHGEF40 ENSG00000165801	1.00753	0.752162	1.05092	0.843996	0.874728	0.903209	0.824358	1.08355	0.82731	0.902993
ARHGEF5 ENSG00000050327	1.23609	1.02934	0.946207	1.05718	0.984208	0.89597	1.021	0.847905	0.973628	1.08074
ARHGEF6 ENSG00000129675	0.847896	1.05082	1.20397	0.832088	0.887981	1.15749	1.03179	0.986359	0.919598	0.966273
ARHGEF7 ENSG00000102606	0.876095	0.657671	1.06864	1.19548	0.97823	0.96098	1.00748	0.925654	1.06308	1.31113
ARHGEF9 ENSG00000131089	1.09148	1.00717	0.878663	1.44	1.00843	1.00067	1.18466	0.719422	1.25163	0.802889
ARID1A ENSG00000117713	1.04362	1.14263	1.20254	1.08948	0.876018	0.809068	1.1953	0.939095	1.19585	0.657323
ARID1B ENSG00000049618	0.985414	0.802202	1.25374	0.936863	0.9328	0.975418	0.923408	0.95978	1.1786	1.11301
ARID2 ENSG00000189079	1.13908	0.762477	0.896325	1.05174	1.19879	0.922742	0.894895	1.09385	1.04321	1.06814
ARID3A ENSG00000116017	1.04474	0.952296	0.995165	0.670763	0.968206	0.772529	1.34757	0.871436	0.859231	1.09361
ARID3B ENSG00000179361	1.13498	1.26762	1.14712	0.722238	0.744611	1.13287	0.959947	1.07566	0.981297	1.12154
ARID4A ENSG00000032219	1.12861	0.847679	1.02859	1.20904	0.791988	0.786122	1.04975	1.08064	1.16487	0.90028
ARID4B ENSG00000054267	0.886303	0.944995	0.899802	0.901041	1.01663	0.856386	0.985609	0.851946	0.961557	1.13732
ARID5A ENSG00000196843	1.03298	0.802917	1.16367	1.10939	1.0981	1.20813	0.765713	1.02707	0.686416	1.11518
ARID5B ENSG00000150347	1.00936	1.07013	1.11452	1.18255	0.908208	1.18293	0.759526	0.927739	0.899582	0.937024
ARIH1 ENSG00000166233	0.91226	1.0478	1.14646	0.996553	1.30675	1.0389	0.937463	0.848406	0.704257	0.808701
ARIH2 ENSG00000177479	1.05256	0.935583	1.19526	0.950124	1.00335	0.865903	1.03159	1.26476	1.02714	1.19666
ARIH2OS ENSG00000221883	1.11899	0.834946	0.874804	1.13277	1.00731	0.923372	0.858899	0.942041	1.00473	1.07298
ARL1 ENSG00000120805	1.45859	0.750113	0.953978	0.835696	0.80886	1.33691	1.23079	1.31769	0.871731	1.08634
ARL10 ENSG00000175414	1.32819	0.984769	1.10595	1.19963	0.89591	0.939796	0.891252	0.960405	1.01834	0.907829
ARL11 ENSG00000152213	1.02129	1.05515	0.973597	1.09681	1.01179	1.05341	0.912591	1.21786	1.02008	0.855274
ARL13B ENSG00000169379	0.904223	0.880553	0.962761	0.986912	0.819983	1.22904	1.14055	0.928011	1.11205	0.909034
ARL14 ENSG00000179674	1.27923	0.997371	1.04369	0.943412	0.911404	1.06438	1.00206	1.09441	0.92747	0.996131
ARL14EP ENSG00000152219	0.919413	0.998398	0.909113	0.937105	0.930522	1.18557	1.08569	1.11049	0.912774	1.01629
ARL15 ENSG00000185305	1.13146	1.00934	1.08189	1.22941	0.878466	0.842012	1.05193	0.823455	0.77779	0.839578
ARL16 ENSG00000214087	0.979483	0.74835	1.67669	1.13261	0.825998	0.848413	1.03864	0.870151	1.03266	0.765509
ARL17A ENSG00000185829	0.999143	1.0664	0.890294	0.941378	0.954611	1.1268	1.1685	1.06567	1.11304	0.85824
ARL17B ENSG00000228696	0.919601	1.03844	0.689122	1.12102	1.13715	0.818445	0.893927	0.696038	0.994825	0.99994
ARL2 ENSG00000213465	0.75832	0.826082	0.744537	1.18502	0.858431	0.900518	1.24956	0.993909	0.792809	1.00283
ARL2BP ENSG00000102931	1.11106	0.896543	0.965286	0.879621	1.21175	0.95642	0.96551	0.871252	1.08302	1.03713
ARL3 ENSG00000138175	1.24299	0.960037	1.12748	1.33354	0.837914	1.04263	0.974116	1.1159	1.01173	0.70699
ARL4A ENSG00000122644	0.815536	0.999246	1.26267	0.879187	1.03269	0.963211	0.83179	1.08536	0.880091	1.11909
ARL4C ENSG00000188042	0.857993	0.863291	1.19795	1.03976	0.842216	1.14653	1.26438	0.947008	0.826269	0.959648
ARL4D ENSG00000175906	0.938603	1.06467	0.993372	0.927598	1.01798	1.03093	1.00856	1.18576	0.997285	0.955844
ARL5A ENSG00000162980	0.991961	1.07894	0.801054	1.14616	0.934728	0.685522	0.921648	0.624089	1.00327	1.06897
ARL5B ENSG00000165997	0.982703	0.900742	0.730097	1.02225	1.18406	0.838413	0.933934	1.12507	0.98485	1.21258
ARL5C ENSG00000141748	1.03919	1.00978	0.869636	1.08098	1.02419	1.19489	0.9049	0.770655	1.00103	1.22587
ARL6 ENSG00000113966	1.00036	1.17447	1.18056	1.10724	1.00388	1.30737	1.03728	1.13078	0.787895	0.996614
ARL6IP1 ENSG00000170540	1.06904	1.12681	0.990623	1.04338	1.04253	0.755325	1.02988	1.15126	1.07341	1.04502
ARL6IP4 ENSG00000182196	0.6245	0.880053	1.27511	0.954865	1.04242	0.910967	0.930248	0.752878	0.996933	1.32649
ARL6IP5 ENSG00000144746	1.14434	0.982106	0.828186	0.974089	1.33509	1.26784	1.06264	0.941645	1.12318	0.971729
ARL6IP6 ENSG00000177917	1.18666	0.899885	1.05429	1.15237	0.732842	0.742801	0.91397	0.765862	1.09069	0.794321
ARL8A ENSG00000143862	0.897629	0.930344	0.942553	0.973128	0.921219	0.91208	0.925608	1.17825	1.05833	1.02296
ARL8B ENSG00000134108	1.04927	1.07187	0.799512	1.01755	1.18394	1.29214	0.858611	1.10169	0.87903	0.896377
ARL9 ENSG00000196503	1.14955	1.30878	0.931659	1.10908	0.734653	0.961182	0.899958	1.04317	1.28024	1.12994
ARMC1 ENSG00000104442	1.15047	0.748923	0.760895	0.798139	1.11727	0.952236	1.17895	1.06472	1.10993	1.20925
ARMC10 ENSG00000170632	0.727882	0.843644	0.970807	0.986436	1.00889	1.05189	1.31172	1.40246	0.960857	1.17757
ARMC12 ENSG00000157343	1.06085	0.876678	1.26646	0.852749	1.13496	0.839384	0.904184	1.14845	1.02985	0.933913
ARMC2 ENSG00000118690	1.14087	1.18575	0.983082	0.900429	0.848518	0.91094	0.927107	1.15672	0.730785	1.20773
ARMC3 ENSG00000165309	0.880157	0.988851	0.963066	0.804697	0.934881	1.30812	0.939019	1.02436	1.13448	0.779001
ARMC4 ENSG00000169126	0.946813	1.01502	1.07635	1.02846	1.03644	0.888355	0.862278	0.810714	0.878699	1.02005
ARMC5 ENSG00000140691	0.957303	0.710366	0.857087	0.940464	1.18523	0.938845	0.969071	0.975151	1.0926	0.8444
ARMC6 ENSG00000105676	1.17833	1.05317	0.948633	0.9147	0.986858	1.04145	1.21585	1.00177	1.07164	1.13303
ARMC7 ENSG00000125449	0.775751	0.948545	0.94711	0.974792	0.802644	1.12269	0.958034	1.14855	1.05535	0.942948
ARMC8 ENSG00000114098	0.781182	0.988279	0.712688	0.993727	1.11945	1.10547	1.14626	1.0274	0.975768	1.32375
ARMC9 ENSG00000135931	0.907306	0.929972	1.12361	1.27121	0.896787	1.21516	0.943088	0.925031	1.25889	0.790623
ARMCX1 ENSG00000126947	0.976226	1.05603	0.916	0.918968	0.945593	1.10068	1.17979	0.984888	0.791619	0.93049
ARMCX2 ENSG00000184867	0.95837	1.14947	1.0011	0.819026	1.00021	0.926391	1.01743	0.971907	0.985528	0.961109
ARMCX3 ENSG00000102401	0.742127	0.917878	0.973535	0.976827	0.863756	0.92943	1.05	0.666607	1.0162	1.02617
ARMCX4 ENSG00000196440	0.803386	1.17868	1.0385	1.14208	0.855476	1.25168	0.841407	1.13395	1.13165	0.934344
ARMCX5 ENSG00000125962	1.22948	1.09078	1.25873	1.01633	0.727432	1.39061	0.971342	1.03421	1.26926	0.988493
ARMCX6 ENSG00000198960	0.899908	1.1503	0.947351	1.24018	1.19141	1.13266	1.03378	1.06607	1.2594	0.896508
ARMS2 ENSG00000254636	0.958082	0.954878	0.916595	1.02701	0.96914	0.965078	1.13247	1.08213	1.08457	0.964543
ARMT1 ENSG00000146476	1.07761	1.01478	1.0976	0.889238	0.960174	0.998113	0.999173	0.863625	0.651352	1.15818
ARNT ENSG00000143437	1.04051	0.918465	0.985922	0.822294	1.03298	1.25878	0.987287	0.940901	0.885343	1.10489
ARNT2 ENSG00000172379	0.867205	1.08565	1.25221	0.821865	0.825209	0.854539	0.929445	0.754797	1.26525	0.996035
ARNTL ENSG00000133794	1.03905	0.98507	1.31421	0.879301	1.24053	0.983661	0.931825	1.06582	1.00524	1.0509
ARNTL2 ENSG00000029153	1.10312	1.06341	1.36635	0.90243	1.06364	0.946767	0.743163	1.06501	0.856012	0.99956
ARPC1A ENSG00000241685	0.821529	0.928525	1.25105	1.04713	0.748682	1.07049	0.90428	1.07245	0.736	0.973661
ARPC1B ENSG00000130429	1.07141	1.29953	0.954684	0.959344	0.874479	1.12224	0.835975	0.867068	0.903319	1.25062
ARPC2 ENSG00000163466	1.31494	0.995226	1.48111	1.05805	1.09289	0.869566	1.16383	0.864555	0.898581	0.884847
ARPC3 ENSG00000111229	0.89509	1.03925	1.11038	0.823786	1.03179	1.0635	1.01448	0.59209	1.07869	1.03969
ARPC4 ENSG00000241553	0.944984	0.952136	0.732113	0.883482	0.932814	0.900981	0.731356	0.9727	0.872818	1.04692
ARPC5 ENSG00000162704	0.907616	1.01575	0.961261	1.1622	0.944833	0.837386	1.06685	0.951511	0.951904	0.837096
ARPC5L ENSG00000136950	0.901746	0.802469	1.11257	1.25772	0.945924	1.05732	0.607138	0.826098	0.939877	1.28039
ARPIN ENSG00000242498	1.07803	1.10077	1.19864	0.868697	1.18614	0.884292	0.996551	1.04633	0.95457	0.751055
ARPP19 ENSG00000128989	1.08811	1.13395	1.27645	0.990728	0.860517	0.943722	1.04273	0.988828	0.789991	0.996791
ARPP21 ENSG00000172995	0.732386	0.714866	0.988927	0.968235	1.15379	0.908938	0.926985	0.951223	1.04825	1.0058
ARRB1 ENSG00000137486	1.00514	0.826763	1.3051	1.38095	0.927027	0.68197	1.01984	0.825566	0.794918	1.00736
ARRB2 ENSG00000141480	1.02123	1.15582	0.657767	1.07841	1.1646	1.18773	0.723166	0.816805	0.989528	0.877776
ARRDC1 ENSG00000197070	1.17149	0.982935	0.988406	1.34683	1.13331	0.874197	0.781943	1.26025	0.701857	1.18748
ARRDC2 ENSG00000105643	0.912709	0.708595	1.04182	1.15333	0.83197	1.14531	1.11515	1.1152	0.895266	0.980963
ARRDC3 ENSG00000113369	1.08256	1.04279	0.786164	0.956289	1.00154	0.81814	1.15514	0.972415	0.912585	1.03065
ARRDC4 ENSG00000140450	1.01757	0.947769	1.24527	0.904436	0.935069	1.08066	0.922197	1.22801	0.896782	1.01253
ARRDC5 ENSG00000205784	0.700378	0.840235	1.23689	1.19465	0.822444	0.998271	0.78244	0.82113	0.867588	1.14099
ARSA ENSG00000100299	1.04237	1.14565	1.36513	0.960318	0.775322	1.20474	0.951685	1.18263	0.922708	0.555509
ARSB ENSG00000113273	0.926903	0.882393	0.996665	1.20401	0.958728	1.29377	0.948734	1.18107	0.833249	0.968274
ARSD ENSG00000006756	1.05319	1.31767	1.12905	1.31745	1.06628	1.22228	0.799064	1.06579	0.946856	0.967117
ARSE ENSG00000157399	1.29757	0.811805	1.24792	0.962657	0.857277	0.786143	1.05814	1.25685	0.805641	0.926417
ARSF ENSG00000062096	1.11017	0.780984	1.14016	0.952148	1.05189	0.817266	1.15727	1.2447	0.946176	1.00337
ARSG ENSG00000141337	1.11245	0.93921	1.12505	0.749359	1.01549	1.1285	1.07518	1.084	1.03286	1.23597
ARSI ENSG00000183876	0.800787	1.14809	1.05326	0.933181	0.950804	0.782976	0.856528	0.918931	1.0068	1.00519
ARSJ ENSG00000180801	0.853887	1.10304	0.865694	1.04903	0.861811	1.06216	0.92801	1.23001	1.19013	0.71257
ARSK ENSG00000164291	0.855286	0.80888	1.18122	1.15787	0.854487	0.981655	1.08296	0.977455	0.915002	0.972529
ART3 ENSG00000156219	0.725818	0.90178	0.977489	0.906119	1.19449	1.07004	0.935328	1.09562	1.02973	0.994627
ART4 ENSG00000111339	1.08858	0.934899	0.887948	1.22464	0.901065	0.954719	0.909814	0.895694	0.681558	1.1832
ART5 ENSG00000167311	0.955184	1.09998	1.14414	0.743598	0.970995	1.22624	1.23085	1.1995	1.09754	0.949941
ARTN ENSG00000117407	0.763742	0.779288	0.829973	0.962185	0.952151	1.12456	1.06741	0.742214	1.26426	1.22283
ARV1 ENSG00000173409	0.927825	0.973795	1.13281	0.98243	1.07828	1.09007	1.08645	0.72436	0.928164	1.30762
ARVCF ENSG00000099889	1.01001	1.00789	1.02145	1.06585	0.989288	0.950444	1.02513	0.770424	1.04078	0.821244
ARX ENSG00000004848	1.37346	1.0407	0.653754	1.22061	1.08798	0.788019	0.944988	0.816519	1.06869	1.00133
AS3MT ENSG00000214435	1.16001	0.925853	1.0205	0.695942	1.0613	1.31299	1.00671	1.02903	0.722943	1.13475
ASAH1 ENSG00000104763	0.889042	1.0999	1.07858	1.39119	0.940421	1.34088	1.0509	0.889929	0.95207	0.533444
ASAH2 ENSG00000188611	0.817658	0.851782	0.997758	0.981636	0.890621	1.1782	1.30683	0.934561	1.22634	0.984706
ASAH2B ENSG00000204147	1.08685	1.09261	1.13835	0.98246	1.04875	0.899715	1.48852	0.920754	1.01365	1.13744
ASAP1 ENSG00000153317	0.897348	0.890708	0.885117	0.863186	0.879078	0.776093	1.00765	1.11239	1.02911	1.02834
ASAP2 ENSG00000151693	1.28584	1.02202	1.0195	1.12917	0.918794	0.975491	0.927715	1.01726	1.07571	0.868913
ASAP3 ENSG00000088280	0.925318	0.883219	0.964058	1.07888	1.03667	1.29937	0.925666	0.861788	0.925681	0.918093
ASB1 ENSG00000065802	0.924082	0.92455	0.90407	0.669562	0.946272	0.887704	0.846902	1.1774	0.87075	1.05921
ASB10 ENSG00000146926	0.99542	1.05223	0.916041	1.09227	0.937675	0.755222	1.08241	0.995799	0.978057	1.0808
ASB11 ENSG00000165192	1.03344	0.77564	0.87361	0.959527	1.18773	0.847525	0.999008	0.862483	1.00747	1.23012
ASB12 ENSG00000198881	1.3798	0.839221	1.03837	1.05752	0.803164	1.27906	0.990033	1.16434	0.73292	1.00712
ASB13 ENSG00000196372	1.06761	0.85095	0.967453	1.18024	0.644226	1.13725	1.11208	1.02612	0.932237	1.01388
ASB14 ENSG00000239388	1.02718	0.646967	0.937497	1.00319	1.21395	1.14614	1.03022	1.07747	1.22025	0.993452
ASB15 ENSG00000146809	0.999844	1.1685	1.01397	0.980692	1.13621	1.07201	1.03943	0.860632	1.19845	1.12855
ASB16 ENSG00000161664	0.826083	0.935443	1.04549	1.00648	0.930052	1.07256	1.10941	1.15942	1.02172	0.934755
ASB17 ENSG00000154007	0.846208	1.20177	0.948023	0.93205	0.728834	0.900772	0.895411	0.98381	0.972752	1.10547
ASB18 ENSG00000182177	1.05446	0.868806	0.784554	1.06164	0.963368	0.995196	1.1442	1.03962	0.759968	1.24516
ASB2 ENSG00000100628	0.694183	1.01588	0.935526	0.928251	0.956466	0.796746	1.10634	1.01835	0.970485	0.911944
ASB3 ENSG00000115239	1.0208	1.02415	1.19182	1.09793	0.954615	0.867159	0.917923	1.03778	1.01327	1.17148
ASB4 ENSG00000005981	0.968101	0.756574	1.03358	0.952289	0.946302	0.937731	1.23617	0.946051	0.886999	0.929891
ASB5 ENSG00000164122	0.810661	0.83103	0.997094	1.29868	1.16931	1.05542	0.825418	1.19556	0.921861	0.941367
ASB6 ENSG00000148331	0.789115	1.01252	1.04208	1.2638	1.08669	0.7976	0.949977	1.14732	1.03155	0.769679
ASB7 ENSG00000183475	0.87399	1.10312	1.05084	1.32545	0.988018	1.06015	0.961948	0.855052	0.921053	1.00747
ASB8 ENSG00000177981	0.803828	1.00823	0.777863	0.99037	0.954242	0.793509	1.11322	1.29894	1.16298	1.12748
ASB9 ENSG00000102048	1.19397	0.880956	0.96521	0.807751	1.10657	0.854202	1.16211	0.809793	1.01452	0.65792
ASCC1 ENSG00000138303	1.25301	0.979207	0.926767	0.962879	1.00859	1.11118	1.15301	1.06469	1.45202	0.902401
ASCC2 ENSG00000100325	1.14344	1.14336	0.811031	1.02586	1.09741	0.978752	1.0251	0.774705	1.20698	0.935975
ASCC3 ENSG00000112249	0.799552	0.884896	0.799586	1.03987	0.867411	1.22778	0.940007	0.932956	0.882257	1.08101
ASCL1 ENSG00000139352	0.910239	1.05748	0.955948	0.881651	1.04592	0.933689	1.13707	1.06626	1.22473	1.11704
ASCL2 ENSG00000183734	1.17504	1.27852	0.910475	1.11898	1.09058	1.13491	0.672014	0.759837	0.893999	1.43457
ASCL3 ENSG00000176009	0.954293	0.961625	1.03116	0.921162	0.957732	0.716023	1.25259	1.09241	1.0487	0.834811
ASCL4 ENSG00000187855	0.819003	0.834628	1.08508	0.919576	0.893985	1.18345	0.962506	1.02017	1.06588	0.835827
ASCL5 ENSG00000232237	1.25152	0.910707	0.980912	1.061	1.02768	0.951242	1.01616	1.22122	1.05154	1.03089
ASF1A ENSG00000111875	0.743534	0.960108	0.938325	1.08057	0.895604	0.913604	0.822112	0.811364	1.04686	1.19373
ASF1B ENSG00000105011	1.13674	0.757105	1.36788	0.729107	0.884493	1.06106	0.878963	1.41816	1.12528	1.10595
ASGR1 ENSG00000141505	0.969326	0.906176	1.49063	1.15436	1.08623	0.903171	0.74499	0.874507	0.947587	1.07042
ASGR2 ENSG00000161944	1.00246	0.978722	1.10325	1.11065	1.12133	1.14679	0.858997	1.13766	0.684212	0.967445
ASH1L ENSG00000116539	0.948511	0.898358	0.89172	0.790954	1.11716	1.25776	0.922679	1.15998	1.11903	1.15671
ASH2L ENSG00000129691	0.968747	0.990847	1.02151	0.810885	0.885457	1.22769	1.2369	0.993428	0.997558	0.898685
ASIC1 ENSG00000110881	0.950471	1.0871	0.877353	1.03981	0.995145	1.01664	1.23753	1.28096	0.994695	0.93151
ASIC2 ENSG00000108684	0.87837	0.848807	1.36917	0.919687	0.741887	0.857887	0.950561	0.902745	0.930932	0.935779
ASIC3 ENSG00000213199	0.960463	1.09241	1.11282	1.02205	0.953574	1.21185	1.13453	1.18551	1.10763	1.25403
ASIC4 ENSG00000072182	0.927885	0.787357	1.05407	0.843978	1.21445	0.801452	1.27302	1.12627	1.37201	0.938713
ASIC5 ENSG00000256394	1.02828	1.01967	1.18555	0.844336	0.82781	0.987836	1.01106	1.04268	1.16232	1.07747
ASIP ENSG00000101440	0.789043	0.861247	0.929653	0.961598	0.9674	0.920907	1.11081	1.00739	1.02292	0.804552
ASL ENSG00000126522	0.842688	0.949679	0.708487	0.837171	1.16144	0.898117	0.891887	0.928481	0.81362	1.17498
ASMT ENSG00000196433	0.64767	1.19772	1.0096	1.0552	1.10087	1.093	1.04095	0.860866	1.16189	0.904427
ASMTL ENSG00000169093	1.03704	1.0367	0.833674	1.03657	0.83685	0.993443	0.769251	1.12416	0.878271	1.21022
ASNA1 ENSG00000198356	0.976229	1.07259	0.854696	0.997916	1.0153	1.38739	1.00717	1.03632	1.12815	0.679297
ASNS ENSG00000070669	0.976398	0.986002	0.609468	1.17674	0.885876	1.2068	1.1304	0.915646	0.800814	0.89208
ASNSD1 ENSG00000138381	0.922523	0.819167	0.973033	1.02826	1.10333	1.1189	1.23579	0.871892	1.02752	0.615282
ASPA ENSG00000108381	0.936621	0.828163	0.879526	1.13358	0.847286	1.21434	0.971084	0.926066	1.13132	1.11486
ASPDH ENSG00000204653	0.782396	1.1563	1.12258	0.752775	1.01912	0.817733	0.891663	0.845337	0.833201	0.886028
ASPG ENSG00000166183	1.08624	0.896446	1.30132	0.978201	1.12855	1.2615	0.615443	0.845145	1.02509	1.05888
ASPH ENSG00000198363	0.782233	0.834139	0.966793	1.22981	0.826323	1.11331	0.823508	1.05034	0.802808	1.00471
ASPHD1 ENSG00000174939	1.27139	0.835783	1.16098	1.09697	1.07514	0.86996	1.16369	1.1734	1.3232	1.14975
ASPHD2 ENSG00000128203	1.28957	0.98864	1.01517	0.935928	1.20633	0.878159	1.04881	1.02198	0.778131	0.899058
ASPM ENSG00000066279	1.04197	0.781751	0.836158	0.871944	0.954799	0.91241	0.97923	1.11199	0.825343	1.10942
ASPN ENSG00000106819	1.03412	1.04315	0.714081	0.827208	1.22395	1.00881	0.946333	0.873418	0.890859	0.803055
ASPRV1 ENSG00000244617	1.08572	1.03912	1.08814	1.07665	1.0409	0.844663	0.728164	1.09282	1.19738	0.869221
ASPSCR1 ENSG00000169696	1.05851	1.10327	0.999393	0.89472	0.8431	0.758249	1.00882	0.936784	1.10128	0.683852
ASRGL1 ENSG00000162174	1.14033	0.856372	1.17114	1.31097	1.10721	1.12509	0.956036	0.760315	0.979357	0.927561
ASS1 ENSG00000130707	1.15105	0.703284	1.27347	0.749635	0.721386	0.781764	0.626672	0.753665	0.807657	1.08797
ASTE1 ENSG00000034533	0.931321	1.00705	1.13673	0.870527	0.971766	1.00861	1.11284	1.02708	1.1163	0.962822
ASTN1 ENSG00000152092	1.22891	0.977663	1.24456	1.15595	0.893178	1.3553	0.837576	0.90949	0.934873	1.06978
ASTN2 ENSG00000148219	1.07041	1.03292	1.28629	1.42679	1.18343	1.00385	1.06862	0.971636	1.1304	0.920978
ASUN ENSG00000064102	1.13486	1.17273	0.984486	1.03945	1.13141	0.943183	1.10288	0.786248	1.02885	1.13096
ASXL1 ENSG00000171456	1.0672	1.07628	0.839105	1.02109	0.869459	1.2056	0.95167	1.031	0.995244	0.85705
ASXL2 ENSG00000143970	1.08831	1.10537	1.28467	1.05114	1.12812	0.746858	0.986864	1.07617	1.13732	1.23828
ASXL3 ENSG00000141431	1.07041	0.699803	1.21464	0.963644	1.06655	0.963198	1.04278	1.11237	1.13932	1.19378
ASZ1 ENSG00000154438	1.09847	0.956645	0.887301	1.03777	1.01104	0.891113	0.946962	0.976016	0.987153	1.14688
ATAD1 ENSG00000138138	1.06276	1.21584	1.06669	1.13704	0.933281	1.08686	1.02363	0.959301	0.834581	0.956881
ATAD2 ENSG00000156802	1.03181	1.06741	1.24915	0.96114	0.950699	0.925371	0.943369	1.23917	1.02602	1.10039
ATAD2B ENSG00000119778	1.11879	1.26005	1.32542	0.874778	0.961592	0.869453	1.00059	1.19593	1.1075	1.05639
ATAD3A ENSG00000197785	0.854761	0.858205	1.52486	1.01303	0.80113	0.931372	1.28347	1.05796	1.28654	0.879105
ATAD3B ENSG00000160072	1.09093	0.869707	1.00139	0.851133	0.832899	1.08293	0.86852	1.11593	1.11938	1.08373
ATAD3C ENSG00000215915	0.97925	1.1061	1.07801	0.916792	0.961634	0.780164	1.16868	1.08857	0.982734	1.20565
ATAD5 ENSG00000176208	1.06893	0.956439	1.02327	0.982809	1.10578	0.938362	1.00631	1.12363	0.683575	1.03871
ATAT1 ENSG00000137343	0.938064	1.16799	1.26173	1.03126	0.969847	0.813503	1.12805	0.883394	0.862217	1.03365
ATCAY ENSG00000167654	0.837124	1.0133	0.824467	1.07259	0.963858	1.09106	1.02544	0.932669	1.02499	1.04933
ATE1 ENSG00000107669	1.18549	1.09095	0.912989	1.05006	1.26564	0.690943	0.951098	1.11929	1.02185	0.98022
ATF1 ENSG00000123268	0.979756	1.02063	1.16584	1.27905	0.840904	0.851728	1.14802	1.11641	1.1308	1.00283
ATF2 ENSG00000115966	0.779819	1.21746	1.15137	0.982369	0.922302	1.14523	0.861792	0.938609	1.14821	0.812622
ATF3 ENSG00000162772	1.0345	1.03571	0.985723	1.15851	1.03619	0.163904	0.197956	0.954926	2.46362	1.0919
ATF4 ENSG00000128272	1.08191	1.20013	1.1021	0.765078	0.826572	0.972297	0.899637	1.28155	0.903218	0.702545
ATF5 ENSG00000169136	1.21667	1.1796	0.928215	1.28157	0.963227	1.12254	0.975104	0.995563	0.735118	1.1992
ATF6 ENSG00000118217	1.18813	1.22102	1.08498	0.97429	0.844259	1.1138	1.20378	0.826241	0.893364	0.948707
ATF6B ENSG00000213676	1.01412	1.12519	1.29992	0.977448	1.03338	1.01949	1.01024	0.869169	1.01789	0.990738
ATF7 ENSG00000170653	1.04572	0.77613	1.24973	0.958221	1.1906	0.917056	0.901133	0.821141	1.0574	1.17159
ATF7IP ENSG00000171681	1.05905	1.06828	1.02379	0.9662	0.923038	1.19537	0.831065	0.932384	0.940525	0.818763
ATF7IP2 ENSG00000166669	1.03162	0.871753	0.799424	1.03865	0.957425	1.00859	1.04887	0.960372	0.919851	0.674783
ATG10 ENSG00000152348	0.724548	0.917744	1.02482	0.958592	0.994253	1.06363	0.894059	0.916988	0.964499	0.56079
ATG101 ENSG00000123395	0.864875	1.14519	0.969591	0.887737	0.8927	1.00254	1.0746	0.927189	1.04787	0.779169
ATG12 ENSG00000145782	0.955459	1.47241	0.745662	0.78306	1.28732	0.980164	0.980513	1.19563	0.989439	0.990216
ATG13 ENSG00000175224	0.909531	0.830782	0.891363	1.0359	1.06354	1.18432	1.06084	1.05247	0.911809	0.976951
ATG14 ENSG00000126775	1.00791	1.04256	0.794268	1.06572	0.905852	1.19751	1.26181	1.65992	1.20516	0.9623
ATG16L1 ENSG00000085978	0.967675	0.990394	0.892043	1.47002	0.92371	0.895062	1.00318	1.12706	0.875933	1.2323
ATG16L2 ENSG00000168010	0.965521	0.95501	1.12875	1.10436	0.96968	1.04166	0.94689	0.967763	0.735882	1.09264
ATG2A ENSG00000110046	0.899815	1.0392	0.886692	1.0574	0.846172	0.909712	1.15754	0.835648	0.720737	0.686945
ATG2B ENSG00000066739	0.85253	1.27697	0.9826	0.948719	1.04491	0.911354	1.28939	1.01414	0.840133	0.940609
ATG3 ENSG00000144848	0.9868	1.06547	0.926228	0.968184	1.14936	1.07851	0.993466	1.04735	0.89805	1.0151
ATG4A ENSG00000101844	1.00936	0.771568	1.09599	0.920528	1.19414	1.18575	0.796732	0.924346	0.836307	0.959318
ATG4B ENSG00000168397	0.841356	1.05016	1.1468	1.15776	0.968255	0.794685	0.85348	0.986775	1.08478	0.88593
ATG4C ENSG00000125703	1.0779	1.16469	1.05373	1.00138	0.911346	1.10507	1.17124	0.833895	0.906059	0.969194
ATG4D ENSG00000130734	0.890426	1.02015	0.999777	1.36175	0.938188	1.04784	0.928174	1.00434	1.0113	1.01207
ATG5 ENSG00000057663	0.759962	0.80393	0.767722	1.29978	0.927333	1.06748	0.811561	0.871489	1.00458	0.887138
ATG7 ENSG00000197548	0.76829	0.890764	1.09609	1.05603	1.34602	0.962668	0.935922	0.797103	0.765622	0.968231
ATG9A ENSG00000198925	0.869262	1.07009	0.903454	1.24053	1.17832	0.99727	1.13409	0.966418	1.09126	1.08054
ATG9B ENSG00000181652	1.0287	0.870293	0.990796	1.045	0.806078	0.793116	0.787277	1.09813	0.698911	0.954887
ATHL1 ENSG00000142102	1.0172	1.05069	1.12999	0.78659	0.854311	0.784617	0.850929	1.16194	0.746736	1.33544
ATIC ENSG00000138363	0.901113	1.21554	0.94804	0.806153	0.930211	0.712986	0.850253	0.916151	0.830576	0.995652
ATL1 ENSG00000198513	1.08145	1.37841	1.3031	1.02124	0.998753	1.14291	0.748651	1.02521	0.822766	0.952802
ATL2 ENSG00000119787	1.50403	1.37162	0.764565	1.10266	0.977941	0.807498	1.05254	1.16732	1.23291	1.121
ATL3 ENSG00000184743	0.809799	0.770172	1.08873	1.00473	1.20694	1.19059	0.894361	0.812556	1.15486	0.810775
ATM ENSG00000149311	0.753001	1.05971	0.848749	0.973753	0.725013	1.03582	0.977784	1.10915	1.09117	0.730882
ATMIN ENSG00000166454	0.637893	0.920801	1.04798	1.02609	0.723961	1.23863	1.10553	0.965672	0.874462	0.802302
ATN1 ENSG00000111676	1.06732	1.2758	0.888171	0.875648	0.788967	1.14742	1.24382	1.23687	0.74333	0.99014
ATOH1 ENSG00000172238	0.954578	0.863446	0.664849	1.07842	0.930772	0.819289	1.19532	1.08526	0.950624	1.08653
ATOH7 ENSG00000179774	0.841362	0.896092	1.1212	1.11991	1.11328	0.960818	1.07715	0.940102	1.03722	0.659963
ATOH8 ENSG00000168874	0.731133	0.817269	0.966282	0.894261	0.938701	0.941922	0.958934	0.979747	1.10658	0.630171
ATOX1 ENSG00000177556	1.26934	0.742848	1.2109	1.11139	1.10805	1.25712	0.907448	1.02114	1.14996	0.854563
ATP10A ENSG00000206190	0.945513	1.01276	0.950063	0.970462	1.3447	1.14448	0.966142	1.16821	1.11378	1.07003
ATP10B ENSG00000118322	0.817038	0.809979	0.988201	0.894266	0.957352	0.917963	1.14814	0.856206	1.02429	1.16035
ATP10D ENSG00000145246	0.907606	1.07525	0.852642	0.763767	1.05759	0.921117	0.858071	0.961547	1.1206	0.927869
ATP11A ENSG00000068650	0.936275	0.773596	0.870145	1.0738	1.15082	1.05441	1.06106	0.940169	1.06041	0.775044
ATP11B ENSG00000058063	0.971771	1.04134	0.957497	0.916399	0.930009	0.990881	0.828736	0.966764	0.922337	1.14831
ATP11C ENSG00000101974	0.995284	1.15795	1.03882	0.950804	1.04753	1.15783	0.964887	1.4471	1.21059	0.884796
ATP12A ENSG00000075673	1.09659	0.910939	0.776241	1.1867	0.763354	0.858178	0.730473	1.15719	1.15152	0.915182
ATP13A1 ENSG00000105726	1.03663	0.943784	0.874153	0.718661	1.02857	1.0411	1.09127	0.765414	1.09052	0.999787
ATP13A2 ENSG00000159363	1.15048	0.842909	0.749567	1.3877	1.25376	1.04082	0.870817	0.852785	1.0023	1.18376
ATP13A3 ENSG00000133657	1.15071	1.17642	0.959407	0.844529	0.882921	0.849988	1.22999	0.823501	1.00791	0.913872
ATP13A4 ENSG00000127249	0.790878	1.04463	0.968451	0.665178	0.910726	0.887446	1.06104	1.04331	0.996253	0.852764
ATP13A5 ENSG00000187527	1.01674	0.777703	0.985935	1.23351	0.806665	1.08683	0.916224	1.05256	1.06457	1.22378
ATP1A1 ENSG00000163399	0.934588	1.24694	1.12544	1.05942	1.1018	1.03048	0.955666	1.31223	0.993156	1.35682
ATP1A2 ENSG00000018625	1.05272	0.993215	1.09461	0.806263	1.0378	0.890017	0.956139	0.938958	0.803604	0.962466
ATP1A3 ENSG00000105409	0.962972	0.859995	1.08923	0.672844	0.95932	1.15982	0.828704	1.07256	0.852875	1.19257
ATP1A4 ENSG00000132681	1.01603	0.967826	1.19813	0.937036	0.85019	1.10496	0.790221	0.865953	1.00409	1.0315
ATP1B1 ENSG00000143153	0.833524	1.01789	0.899442	0.845791	1.05559	1.09529	0.770617	1.14719	0.94661	0.636117
ATP1B2 ENSG00000129244	1.11131	1.00366	1.0185	1.01632	1.06518	0.93989	1.13594	0.910064	1.16685	0.87377
ATP1B3 ENSG00000069849	1.09219	1.32346	1.20854	0.836834	1.01301	0.935695	0.934495	1.06131	1.05257	1.0902
ATP1B4 ENSG00000101892	1.01307	0.965579	1.15485	1.16789	1.01869	0.930986	0.953286	1.30625	1.04051	0.903115
ATP23 ENSG00000166896	1.12385	0.955896	0.78277	1.16954	0.707363	1.001	0.791713	1.10237	0.83858	1.0216
ATP2A1 ENSG00000196296	1.15358	0.893047	1.02547	0.944148	0.888748	0.987626	0.97514	0.843276	0.983419	1.16045
ATP2A2 ENSG00000174437	1.04659	0.864287	1.34229	0.90248	1.03828	1.09863	0.870944	0.93413	1.06604	0.722204
ATP2A3 ENSG00000074370	1.16754	0.829191	1.17586	0.861645	0.775996	0.683483	1.06722	0.918075	0.832633	1.19692
ATP2B1 ENSG00000070961	0.754985	0.867142	0.728439	0.730979	1.02697	0.787006	0.886531	0.96489	1.01722	1.10441
ATP2B2 ENSG00000157087	0.865775	1.03087	1.17813	1.21689	1.18337	1.03847	0.812329	1.04069	0.88265	1.03768
ATP2B3 ENSG00000067842	1.01969	0.822788	1.10978	0.889132	0.959205	1.01758	0.97855	1.04757	0.953645	1.17029
ATP2B4 ENSG00000058668	0.864299	0.900987	1.14368	0.924064	0.823626	1.29422	0.785246	0.947098	0.995527	1.12945
ATP2C1 ENSG00000017260	1.57055	1.17989	1.07794	1.13747	0.784458	0.878532	1.15579	1.01498	1.18645	0.82432
ATP2C2 ENSG00000064270	0.863791	0.897086	0.658103	0.850888	0.930675	1.05265	1.12066	0.796584	1.12958	1.40936
ATP4A ENSG00000105675	1.14804	0.949226	1.18353	0.750688	0.866944	1.08826	0.837985	0.753494	0.824396	0.883422
ATP4B ENSG00000186009	0.854941	0.779345	1.00078	0.89823	0.874143	1.11267	0.916913	1.00453	1.15791	1.06017
ATP5J2-PTCD1 ENSG00000248919	0.969699	0.950697	0.929764	0.90431	1.07404	1.11818	1.14957	1.13324	0.842349	1.33823
ATP5SL ENSG00000105341	0.713428	0.749602	1.1694	1.03134	0.940767	0.892567	0.899199	0.98436	0.959279	1.03999
ATP6AP1 ENSG00000071553	1.01973	1.23447	1.3559	0.877824	1.46284	1.12471	1.28279	0.799916	0.996337	0.834278
ATP6AP1L ENSG00000205464	0.987888	1.25292	1.1924	0.895429	1.00274	0.930076	0.824749	1.0574	0.956443	1.24664
ATP6AP2 ENSG00000182220	0.791767	1.02476	0.837267	0.982965	1.03115	0.871595	0.991031	1.10654	1.00623	0.817736
ATP6V0A1 ENSG00000033627	1.17075	1.15766	0.955561	1.11512	1.03151	0.914113	0.966313	1.08138	1.15953	0.608514
ATP6V0A2 ENSG00000185344	0.998668	1.30941	1.32555	0.996957	0.924902	1.09111	0.986608	1.23621	0.979017	0.984164
ATP6V0A4 ENSG00000105929	0.977504	0.889837	0.926458	1.01317	0.940418	0.879336	0.99019	0.912558	1.11799	0.990238
ATP6V0B ENSG00000117410	1.10428	1.30719	1.05043	0.841723	1.26146	1.17302	1.10511	1.04823	1.13369	1.05105
ATP6V0C ENSG00000185883	0.715552	1.14206	1.03358	1.14161	1.12875	0.937569	0.914942	0.93119	0.939182	0.947886
ATP6V0D1 ENSG00000159720	0.892904	1.02505	0.993523	1.11475	0.80354	1.03817	0.878841	1.20421	0.862863	1.0725
ATP6V0D2 ENSG00000147614	0.810254	0.84972	0.952762	1.04571	0.987991	1.32535	0.769525	1.10089	1.16088	0.908985
ATP6V0E1 ENSG00000113732	0.862682	0.7135	0.960974	1.01674	1.11469	1.0085	0.952451	0.925831	0.951644	1.31282
ATP6V0E2 ENSG00000171130	1.65506	1.13671	1.30618	0.865624	0.855621	1.12191	0.907956	1.15185	0.878	1.07495
ATP6V1A ENSG00000114573	0.915206	1.27874	1.1571	0.925186	0.848783	0.900392	0.90546	0.870794	1.19616	0.988656
ATP6V1B1 ENSG00000116039	1.23925	1.12646	0.806626	0.820525	0.914966	0.832704	0.740489	1.07742	0.915869	0.968008
ATP6V1B2 ENSG00000147416	0.96546	0.858157	1.21117	1.16542	1.27292	1.17207	1.22036	1.01575	1.34721	0.982621
ATP6V1C1 ENSG00000155097	0.924922	1.06631	0.967224	0.928054	0.926574	0.976998	0.797374	1.14893	1.0851	1.00522
ATP6V1C2 ENSG00000143882	1.02851	0.921436	1.06065	1.29616	1.01084	0.863763	1.03594	1.19682	0.88225	1.02274
ATP6V1D ENSG00000100554	0.955943	1.03484	1.12257	1.17782	0.975233	1.05056	1.08488	0.929005	0.873063	0.774938
ATP6V1E1 ENSG00000131100	1.055	1.10133	1.0018	1.09944	0.976603	1.14022	0.892612	0.862386	0.897682	1.09387
ATP6V1E2 ENSG00000250565	0.911868	0.722923	1.24382	1.10387	0.874283	0.800546	1.11013	1.16829	1.05044	0.816001
ATP6V1F ENSG00000128524	0.885191	0.842537	1.07158	1.80656	1.0833	1.13912	0.706743	0.795718	1.17717	0.747462
ATP6V1G1 ENSG00000136888	1.07202	1.0631	0.673857	1.05244	1.15689	1.23801	1.08763	1.008	0.862668	1.08518
ATP6V1G2 ENSG00000213760	0.929319	0.938883	1.02083	1.0389	0.942095	1.14853	0.771981	0.815749	0.88204	1.05419
ATP6V1G3 ENSG00000151418	1.02946	0.916326	0.974097	0.971119	0.863602	1.02355	0.840655	0.836867	0.985968	1.01914
ATP6V1H ENSG00000047249	0.878914	1.06551	1.43818	0.679685	1.02455	1.00056	0.898571	0.954322	1.00574	0.726627
ATP7A ENSG00000165240	0.87904	1.18337	0.873229	0.967721	0.886257	1.10444	0.873833	1.0994	0.943634	1.3767
ATP7B ENSG00000123191	1.17697	1.28755	0.768189	0.951791	1.30804	0.920052	0.914057	0.911738	1.09081	1.74729
ATP8A1 ENSG00000124406	0.952915	0.771263	0.904609	0.916595	0.952171	0.786661	0.775503	0.9721	1.02014	0.989776
ATP8A2 ENSG00000132932	0.821319	0.865868	1.34748	0.937635	0.838837	1.08878	0.952344	0.911012	0.969616	0.92765
ATP8B1 ENSG00000081923	0.979566	1.06708	1.42163	0.839213	1.05584	0.964321	0.774195	0.991559	0.973224	1.20641
ATP8B2 ENSG00000143515	0.8473	0.969946	1.14515	1.12687	1.36165	0.831809	0.819936	1.05544	1.07602	1.03696
ATP8B3 ENSG00000130270	0.895065	0.8981	1.06599	0.809313	0.782438	1.03653	0.87543	0.946619	0.966193	0.870482
ATP8B4 ENSG00000104043	1.09621	0.927323	1.47486	0.79867	1.17113	0.945437	1.1066	1.18458	1.26093	0.739986
ATP9A ENSG00000054793	1.14478	1.13492	1.01272	1.01228	1.06376	0.799081	0.86513	0.893481	0.821077	1.03333
ATP9B ENSG00000166377	0.814678	0.925159	1.14183	0.931388	1.11639	1.08949	0.910087	0.98592	0.853684	1.05034
ATPIF1 ENSG00000130770	0.879008	1.12224	1.06671	0.902036	0.943109	0.999032	1.06354	0.871968	0.909811	0.815852
ATR ENSG00000175054	1.28299	0.953521	1.13797	1.12663	0.826408	1.17308	0.823644	1.38399	1.1888	0.855307
ATRAID ENSG00000138085	1.39277	1.05323	1.08429	0.903595	0.912402	0.737902	1.39392	0.867656	0.950263	0.687436
ATRIP ENSG00000164053	1.05875	1.07458	0.970864	1.09483	1.01735	1.04448	0.808955	1.04055	1.22043	0.83591
ATRIP ENSG00000282827	1.06084	0.830859	1.28174	1.22271	0.823479	0.89726	1.23063	0.928194	0.91928	1.07924
ATRN ENSG00000088812	0.955987	0.880792	0.925646	0.816018	1.02062	0.872804	0.811052	0.918504	1.01987	1.20494
ATRNL1 ENSG00000107518	0.879932	1.05636	1.37491	1.15616	1.08391	1.30744	0.959402	1.02394	0.759927	0.816852
ATRX ENSG00000085224	1.28479	0.941718	0.890529	0.731254	1.03849	0.942032	0.67631	0.954576	1.14537	0.822413
ATXN1 ENSG00000124788	0.907204	0.819159	0.892335	1.14314	1.05123	1.03183	0.812905	0.657683	0.928907	1.08541
ATXN10 ENSG00000130638	1.04702	0.949435	1.04911	0.769534	1.07907	0.951022	0.901096	0.976734	1.07167	0.927828
ATXN1L ENSG00000224470	0.984038	0.983362	0.944211	1.24351	0.968864	1.11246	1.09766	0.965351	1.19402	1.40111
ATXN2 ENSG00000204842	0.786938	0.893368	1.12517	1.11072	1.18593	1.29981	1.13073	0.989046	1.28453	0.915003
ATXN2L ENSG00000168488	1.03228	1.1108	1.07164	0.877662	1.0078	0.780116	0.82964	1.01396	0.982249	1.36136
ATXN3 ENSG00000066427	0.972999	1.09695	1.02001	0.967224	1.01583	1.01788	1.07284	0.766561	0.970944	1.03589
ATXN3L ENSG00000123594	0.853345	0.854092	0.781214	0.885056	1.25817	1.00071	0.925268	1.0264	1.08208	1.0795
ATXN7 ENSG00000163635	0.913262	0.663959	0.805609	1.07877	1.00801	1.03753	0.912356	1.19639	0.896603	1.02003
ATXN7L1 ENSG00000146776	0.884001	1.17225	1.69875	1.08932	0.968945	1.0413	0.857081	1.31926	1.02648	0.983379
ATXN7L2 ENSG00000162650	1.04251	0.974111	1.11155	0.985546	1.16293	0.943466	0.949685	0.634488	0.823066	0.990101
ATXN7L3 ENSG00000087152	1.0374	1.06503	0.883807	0.903108	0.961245	1.20579	1.17594	0.841269	1.17335	0.902107
ATXN7L3B ENSG00000253719	1.21319	0.853329	1.23094	1.12294	1.09341	1.08361	1.10635	1.00266	0.972351	1.11352
AUH ENSG00000148090	1.22378	1.12532	1.06968	0.853112	0.79847	0.922587	0.965365	0.934541	1.02058	0.911617
AUNIP ENSG00000127423	0.967959	0.869002	1.17731	1.11961	1.37084	0.921409	1.08193	1.04999	0.931258	1.04287
AUP1 ENSG00000115307	0.937513	0.712678	1.03983	0.996954	0.977216	0.854008	1.0293	0.957111	1.07904	1.27685
AURKA ENSG00000087586	1.09589	1.06514	0.853591	1.05691	1.11802	1.28101	0.893395	1.22922	0.957502	0.812183
AURKAIP1 ENSG00000175756	0.874429	1.32071	0.949288	0.814253	1.08513	1.10633	0.949059	0.938812	1.01683	1.09241
AURKB ENSG00000178999	0.82955	0.920705	1.00316	0.953841	1.20095	0.954552	1.06663	0.88442	1.32256	0.979618
AURKC ENSG00000105146	0.981502	0.934723	0.94229	1.13486	0.970703	0.825763	0.92913	1.1543	0.844481	1.03161
AUTS2 ENSG00000158321	0.983205	1.22601	1.16017	0.954386	1.20911	0.947283	1.03377	0.816302	0.789824	0.963451
AVEN ENSG00000169857	0.66727	1.03972	1.18789	1.09053	0.828467	1.28442	1.15356	0.861694	0.86235	0.910926
AVIL ENSG00000135407	0.940467	1.09776	0.765276	0.87908	0.996709	1.03802	0.932954	0.824486	0.747859	1.13208
AVL9 ENSG00000105778	1.07028	0.962253	1.27541	0.91195	1.04005	0.927525	0.965925	0.763776	1.06187	0.875733
AVP ENSG00000101200	1.16687	0.837672	0.947234	1.13697	1.05276	1.07226	0.902395	0.651055	0.882561	1.14859
AVPI1 ENSG00000119986	1.00675	1.05079	0.720951	0.826254	1.01902	0.41273	0.87516	0.9527	0.87852	0.789045
AVPR1A ENSG00000166148	1.23109	1.0252	1.03097	1.35954	0.954674	1.14343	1.01256	0.973145	0.926787	1.09073
AVPR1B ENSG00000198049	1.11416	0.891515	1.13524	0.935687	1.14207	0.906973	0.920907	0.748502	1.2633	0.950542
AVPR2 ENSG00000126895	1.06805	1.20631	1.0472	1.02717	0.990589	1.01804	1.28302	0.905741	1.08727	0.986016
AXDND1 ENSG00000162779	0.857615	1.33007	1.11499	1.2043	1.08199	1.08065	0.969893	0.89046	0.839806	1.00517
AXIN1 ENSG00000103126	0.7892	1.11641	0.902856	0.978069	1.40468	1.05444	0.848261	1.09596	0.851598	1.00438
AXIN2 ENSG00000168646	1.07974	0.936548	1.02158	1.23242	0.930976	1.50641	1.12541	0.823884	1.47247	0.910693
AXL ENSG00000167601	1.20939	0.810956	0.915106	0.860936	1.00463	0.934096	0.887104	0.82675	1.16927	1.28652
AZGP1 ENSG00000160862	1.0758	2.42439	0.820007	0.499737	1.60241	0.874826	1.12925	1.00413	0.483046	1.62878
AZI2 ENSG00000163512	0.9467	0.963563	0.819365	1.10384	1.10611	1.01383	1.01141	0.811619	1.06816	0.779096
AZIN1 ENSG00000155096	0.843329	0.944957	0.885244	0.864246	1.31677	0.802191	0.852438	1.16296	1.08957	1.01815
AZIN2 ENSG00000142920	1.18719	1.05771	0.971466	1.30123	0.915169	0.995579	1.00587	0.708582	1.18579	1.04113
AZU1 ENSG00000172232	0.854481	1.02457	1.2803	0.929784	1.03362	0.960029	0.951466	1.02811	0.974176	0.835766
B2M ENSG00000166710	0.747837	1.16397	1.93639	1.11066	0.845345	1.31247	0.93641	0.639747	1.01612	1.42177
B3GALNT1 ENSG00000169255	0.866747	0.913043	1.0971	0.924624	0.754118	0.997227	0.875599	0.984216	0.910537	1.01296
B3GALNT2 ENSG00000162885	1.07009	0.815238	0.842262	1.15678	1.49928	1.03044	0.94115	0.895942	0.909937	0.798494
B3GALT1 ENSG00000172318	1.01361	1.1383	0.931082	1.12512	0.91079	1.03714	0.996597	1.14572	0.938111	0.861923
B3GALT2 ENSG00000162630	0.795159	0.946935	1.06397	1.0789	0.976313	0.901039	0.98928	1.17419	0.750693	1.06052
B3GALT4 ENSG00000235863	0.933811	0.866462	0.931026	1.04082	0.889142	0.893416	0.848592	1.12276	1.15655	0.917658
B3GALT5 ENSG00000183778	1.13117	1.11698	1.28069	1.11575	1.0631	0.909165	0.785566	1.25996	0.688736	0.801966
B3GALT6 ENSG00000176022	0.927721	1.21677	1.12209	0.861851	1.37131	1.20797	0.981391	0.798248	1.01123	0.963344
B3GAT1 ENSG00000109956	1.09397	0.686204	1.73127	1.27589	0.957017	1.04999	0.776828	1.27844	1.2945	1.08039
B3GAT2 ENSG00000112309	1.06832	1.01634	0.899181	1.11334	0.966458	0.89719	0.86269	1.29935	0.861382	1.02474
B3GAT3 ENSG00000149541	0.788515	1.0455	1.33766	1.00543	0.911033	0.728399	0.840657	0.894109	1.06589	0.927572
B3GLCT ENSG00000187676	1.26569	0.979515	1.36423	0.684442	1.18078	0.926914	0.912116	0.958413	1.12283	1.18642
B3GNT2 ENSG00000170340	0.845879	1.0266	1.13928	0.886207	1.09347	0.908183	1.25641	0.943695	1.0186	0.837345
B3GNT3 ENSG00000179913	1.24568	0.741394	0.94951	1.39717	1.01052	1.09859	0.622812	1.12368	0.871956	0.855804
B3GNT4 ENSG00000176383	1.06245	1.2492	0.939248	1.10845	0.772475	0.77895	0.753902	1.05666	0.85718	1.0227
B3GNT5 ENSG00000176597	0.939683	0.736758	0.977884	1.23983	1.00142	1.08808	0.871071	0.86414	1.0107	1.03689
B3GNT6 ENSG00000198488	0.781552	0.844892	0.891996	0.739861	1.11763	0.958466	1.15785	1.07167	0.863583	0.94182
B3GNT7 ENSG00000156966	0.956162	0.944843	0.831948	1.0205	0.979584	0.99559	1.00687	0.847554	0.756568	0.852662
B3GNT8 ENSG00000177191	0.785345	0.864096	0.799102	0.993166	1.02843	0.919764	0.882145	1.07474	0.921696	0.957502
B3GNT9 ENSG00000237172	0.911538	1.01523	0.886693	0.774262	1.03352	0.873818	0.932058	0.982632	1.13063	1.28388
B3GNTL1 ENSG00000175711	1.00199	1.11522	0.954456	0.920846	1.22122	1.08277	0.908157	0.944337	1.03992	0.796225
B4GALNT1 ENSG00000135454	0.93476	1.03251	0.978377	1.33554	1.10754	0.889095	0.933427	0.891068	1.29562	1.12752
B4GALNT2 ENSG00000167080	1.19618	0.970109	0.981118	0.930469	0.864734	0.972185	0.846943	1.01788	0.902747	0.906253
B4GALNT3 ENSG00000139044	1.03456	0.769429	0.831225	1.32851	0.766586	0.924526	0.961156	1.07217	0.936504	0.969879
B4GALNT4 ENSG00000182272	0.711613	1.0463	1.04398	1.24259	1.11811	0.841	0.811952	0.784415	0.951116	0.793535
B4GALT1 ENSG00000086062	0.881246	1.34271	1.19529	1.05064	0.81218	0.749827	0.818453	0.963424	1.09373	1.52964
B4GALT2 ENSG00000117411	0.907672	0.991035	1.17389	1.17366	0.986533	0.868462	0.920034	0.956108	0.892667	1.00357
B4GALT3 ENSG00000158850	1.12596	0.889864	1.21449	0.976348	1.00423	1.0468	0.773782	0.873608	1.07028	0.99529
B4GALT4 ENSG00000121578	0.825269	0.948463	1.32744	1.09597	0.794897	1.13725	0.7372	0.849886	0.935819	0.96041
B4GALT5 ENSG00000158470	1.07351	1.00983	0.950984	1.336	0.92763	1.12369	0.666215	0.802405	1.10592	0.921289
B4GALT6 ENSG00000118276	1.06263	0.864362	1.12475	0.965718	0.726085	0.788004	1.08564	0.806655	0.971362	1.04648
B4GALT7 ENSG00000027847	0.815717	1.05813	1.09457	0.914965	1.12135	0.9181	1.18705	1.00022	1.15886	0.871123
B4GAT1 ENSG00000174684	0.692883	1.12547	0.810587	0.864884	1.10126	1.3977	0.845105	1.36915	0.791759	0.983533
B9D1 ENSG00000108641	1.14667	0.923064	0.869106	1.3245	0.879156	0.777285	0.826544	0.753357	1.20261	0.87898
B9D2 ENSG00000123810	1.14128	0.751318	0.80925	1.08749	1.08194	0.937229	1.03751	0.999606	1.41803	1.06841
BAALC ENSG00000164929	0.790667	0.858033	0.928782	0.916683	1.11791	1.02459	0.882014	0.698409	1.2182	0.675547
BAAT ENSG00000136881	0.824245	0.875935	0.9527	0.964577	1.19266	0.952257	0.992094	1.21945	0.852661	1.00879
BABAM1 ENSG00000105393	1.06542	1.13307	0.831535	1.03406	1.1906	0.963437	1.0179	0.788219	1.0561	0.969581
BACE1 ENSG00000186318	1.53703	0.796968	1.06785	0.906101	1.23511	1.17036	0.982883	0.788864	0.942254	0.983611
BACE2 ENSG00000182240	0.914178	1.48363	1.06749	1.03793	0.958558	1.07515	0.887887	1.11711	0.797218	1.00448
BACH1 ENSG00000156273	1.04267	0.85008	0.912914	1.01295	0.864177	1.08283	1.06556	1.03629	0.766306	0.850982
BACH2 ENSG00000112182	1.14876	1.24149	0.880292	1.57478	1.02133	1.09838	1.12217	0.906397	1.08129	1.01226
BAD ENSG00000002330	1.16167	1.13846	0.772709	1.1141	0.778293	0.826174	0.98564	0.920648	1.09229	1.19848
BAG1 ENSG00000107262	1.02377	0.830849	1.32901	1.02259	1.03214	0.682227	0.616878	1.12201	1.05495	0.830561
BAG2 ENSG00000112208	1.12645	1.02518	0.97626	0.929125	0.892438	1.11559	0.915201	0.886493	1.03769	1.10393
BAG3 ENSG00000151929	0.955904	1.21671	0.985436	0.811144	0.919534	0.982902	0.936822	1.27708	0.873259	0.976717
BAG4 ENSG00000156735	1.0306	0.869888	0.822834	1.17823	1.16749	1.04856	0.961987	0.932008	1.01281	0.952863
BAG5 ENSG00000166170	0.876073	0.994152	0.994252	0.886658	0.890332	1.18915	0.757921	0.976826	0.959199	0.684471
BAG6 ENSG00000204463	1.0301	0.785223	0.818989	1.20017	1.0375	0.932473	1.02837	0.854262	0.912367	1.06449
BAHCC1 ENSG00000266074	0.964764	1.0348	1.10388	0.908877	1.00975	1.11256	0.826122	0.696942	0.812169	0.954855
BAHD1 ENSG00000140320	1.11519	0.98194	0.859183	1.14441	1.06321	1.06442	1.11912	0.780148	0.826016	1.05597
BAIAP2 ENSG00000175866	0.974169	0.967375	0.936377	1.13304	0.771987	0.919014	0.684874	0.773223	1.08179	1.20042
BAIAP2L1 ENSG00000006453	1.0306	0.893607	0.951811	1.40853	0.820968	1.0593	0.930874	0.969914	0.973148	1.31085
BAIAP2L2 ENSG00000128298	0.957389	1.01251	0.891318	1.10773	0.801188	1.10283	0.911074	0.789395	0.931314	1.1471
BAIAP3 ENSG00000007516	1.01826	0.899475	1.11093	0.895211	1.16025	1.00901	1.09024	1.05331	1.58227	1.28763
BAK1 ENSG00000030110	1.01743	0.743256	1.16482	1.23916	0.929056	1.13058	1.10952	0.892164	0.833453	1.00551
BAMBI ENSG00000095739	1.00679	0.838517	0.875697	0.799941	1.03009	0.898695	0.882841	1.18704	0.944194	1.20522
BANF1 ENSG00000175334	0.902109	1.06026	1.34177	0.886105	1.06756	0.986194	1.06588	0.929078	0.988242	0.849024
BANF2 ENSG00000125888	0.716745	0.834348	1.00443	1.03967	0.881081	0.899227	1.14569	0.92527	1.11328	1.22898
BANK1 ENSG00000153064	0.947603	0.937051	0.785249	1.18186	0.949835	0.746897	0.935051	1.05018	1.28734	0.977071
BANP ENSG00000172530	0.874945	0.93202	0.919149	0.837608	1.07864	1.01301	0.835049	0.942693	1.0212	0.83509
BAP1 ENSG00000163930	0.969424	1.23462	1.01213	0.923815	0.717516	1.09905	1.12761	0.73983	1.40719	0.7788
BARD1 ENSG00000138376	0.974224	0.824432	0.81653	1.15316	0.961846	0.84313	0.914116	0.876181	0.979964	1.02615
BARHL2 ENSG00000143032	1.11326	0.969266	0.948434	0.936441	0.811341	1.13244	1.17124	0.798386	0.977914	0.998982
BARX1 ENSG00000131668	1.25029	1.02952	0.879771	0.829158	1.36748	0.801278	1.04124	0.765713	0.997061	1.06714
BARX2 ENSG00000043039	0.958427	0.862809	0.933178	0.997618	1.09684	1.0637	0.815459	1.06773	0.905592	1.03924
BASP1 ENSG00000176788	0.930124	1.20437	1.42794	0.98487	0.976339	0.874657	0.938037	1.1332	0.995099	0.553312
BATF ENSG00000156127	1.1062	0.806811	0.953333	0.860809	0.874944	0.768496	0.650205	0.769026	0.771316	0.74932
BATF2 ENSG00000168062	0.896481	0.927432	1.2423	1.01653	1.20904	1.13116	1.02555	0.968898	1.13789	0.962484
BATF3 ENSG00000123685	1.15457	1.1957	1.02678	0.93623	0.793125	0.798328	0.862733	1.0616	1.08112	0.844096
BAX ENSG00000087088	1.02449	1.20095	0.832188	0.791772	1.05086	0.871092	1.08477	1.04237	0.644042	0.815919
BAZ1A ENSG00000198604	1.08818	0.839179	1.17032	0.972906	1.06689	0.907542	1.12205	1.15978	0.888299	0.574428
BAZ1B ENSG00000009954	0.883468	0.953242	1.05856	1.03015	1.32661	1.08187	1.0545	1.0382	0.963401	0.840002
BAZ2A ENSG00000076108	0.94936	0.996224	0.918105	0.945716	1.28254	0.956159	1.10894	1.22418	1.04599	0.909485
BAZ2B ENSG00000123636	1.14459	1.03094	0.709155	0.920994	0.916795	0.862939	0.866659	1.08405	1.09876	1.37425
BBC3 ENSG00000105327	1.01081	0.88905	0.732607	1.13516	1.02354	0.961204	1.23068	1.08115	0.796582	1.01847
BBIP1 ENSG00000214413	1.06126	1.00814	0.716552	0.982058	1.04178	0.778076	1.10726	1.21484	0.839799	1.02048
BBOF1 ENSG00000119636	1.00608	0.935828	1.03605	0.828038	0.839462	0.999944	0.936499	1.19458	0.956862	0.950482
BBOX1 ENSG00000129151	0.783826	0.956004	0.992546	1.14632	0.919427	0.910158	0.815538	1.12633	1.10815	0.78103
BBS1 ENSG00000174483	1.04033	1.04895	0.948928	1.03444	1.1675	0.987856	1.00883	1.0628	1.02723	0.937336
BBS10 ENSG00000179941	0.838324	0.690501	1.3511	0.806089	0.945939	1.20184	1.19958	0.924825	0.951607	1.03462
BBS12 ENSG00000181004	1.23717	0.952351	1.17346	1.02463	0.983926	1.08789	0.762035	0.877216	0.775119	1.10862
BBS2 ENSG00000125124	1.01165	0.84917	1.59683	0.964307	0.937815	1.0062	1.16531	1.3037	0.883811	0.970123
BBS4 ENSG00000140463	0.922539	1.04368	1.2	1.08371	0.72893	1.21939	0.8304	0.995305	1.02651	1.99665
BBS5 ENSG00000163093	0.895582	1.00745	1.28789	1.02025	1.1326	0.892035	0.896676	1.17195	0.874717	0.946866
BBS7 ENSG00000138686	1.14711	0.868238	0.95687	1.03573	0.809849	0.826029	0.873943	1.19592	0.98594	0.889813
BBS9 ENSG00000122507	0.8662	0.780616	1.01115	0.970645	0.91325	1.06059	1.12236	0.994239	0.83353	0.877784
BBX ENSG00000114439	0.710109	0.892818	0.965838	0.817669	1.17066	1.12327	0.821669	0.797314	1.05934	0.644863
BCAM ENSG00000187244	0.966922	0.886541	0.755709	0.890355	1.209	1.09218	0.979478	0.69903	0.611652	1.66472
BCAN ENSG00000132692	0.843567	0.910149	0.887708	0.961916	1.42829	1.08215	0.933128	0.923939	0.928595	0.76029
BCAP29 ENSG00000075790	0.776248	1.20401	0.842921	1.12352	0.808718	1.3076	1.0356	0.995363	0.955852	1.19242
BCAP31 ENSG00000185825	0.906751	0.663449	1.33305	1.16965	1.2187	0.900416	1.11411	1.0536	1.28685	0.855605
BCAR1 ENSG00000050820	0.59598	1.09192	1.17127	0.943628	1.08034	1.06281	1.13209	0.915042	0.857693	1.11032
BCAR3 ENSG00000137936	1.21464	0.962318	1.22768	0.73043	1.09077	0.867615	0.94781	1.05878	0.901222	0.921984
BCAS1 ENSG00000064787	0.955289	1.13453	1.09105	1.04178	0.905551	1.24908	1.01414	1.07902	1.01712	1.55737
BCAS2 ENSG00000116752	0.957488	1.05784	0.811852	1.12178	1.04601	1.23515	0.997673	0.823775	1.32319	0.840381
BCAS3 ENSG00000141376	0.998732	0.870584	0.998916	1.08366	1.00662	0.851013	0.963271	0.973778	0.907985	1.32681
BCAS4 ENSG00000124243	1.15477	0.898355	0.696396	1.11865	0.825447	1.03239	0.92313	0.967946	0.931689	0.972067
BCAT1 ENSG00000060982	1.16288	1.16242	0.750172	1.02572	1.1509	1.10949	1.14573	0.966047	0.948571	1.16824
BCAT2 ENSG00000105552	1.30871	0.983331	0.946514	1.21898	0.846655	1.12185	0.791152	0.947893	1.06513	1.10252
BCCIP ENSG00000107949	1.20063	0.867296	1.17294	1.01264	0.971553	1.13443	0.639994	0.710589	1.0297	0.880278
BCDIN3D ENSG00000186666	0.842276	1.19016	0.964086	1.40018	0.813451	1.39464	1.11783	0.801475	1.10846	0.669451
BCHE ENSG00000114200	1.25738	0.915431	1.07634	1.15145	1.14596	1.04233	1.03196	1.11166	0.790296	1.22303
BCKDHA ENSG00000248098	1.00603	0.917841	0.909916	1.19273	1.31117	1.27292	0.911577	0.880783	1.0234	0.964641
BCKDHB ENSG00000083123	1.0989	0.853249	1.0476	0.884378	1.28134	1.31943	1.07915	0.889667	0.955553	1.22897
BCKDK ENSG00000103507	1.06798	0.95393	0.965901	1.12886	0.975382	1.10067	1.00158	1.14878	1.00657	0.846936
BCL10 ENSG00000142867	1.12092	1.00167	0.820455	0.992775	0.921816	0.92146	1.08289	0.990714	1.3492	1.09394
BCL11A ENSG00000119866	1.07289	0.888367	1.24838	1.04052	1.13681	0.820569	0.748201	0.961599	1.10197	1.03484
BCL11B ENSG00000127152	0.95918	1.12935	0.784735	0.985969	0.897749	1.0081	0.948091	1.05368	0.585649	1.04603
BCL2 ENSG00000171791	0.856508	0.831741	0.752107	0.972836	0.822225	1.1477	0.944733	0.665562	1.08043	1.18603
BCL2A1 ENSG00000140379	0.928589	1.29972	1.03676	1.00638	0.963845	0.780893	1.16545	0.756729	0.752955	0.842715
BCL2L1 ENSG00000171552	0.970056	1.15241	0.778045	0.877477	0.878972	1.06357	0.873318	0.900913	1.28733	1.28549
BCL2L10 ENSG00000137875	0.904977	0.831263	0.988589	0.993313	1.01708	1.1074	0.969485	1.22796	0.864751	1.07524
BCL2L11 ENSG00000153094	0.980507	1.01183	1.16918	0.890825	1.16266	0.991702	0.91465	1.08078	1.18358	1.05063
BCL2L12 ENSG00000126453	1.00543	1.15326	1.29647	0.909571	1.33592	1.11784	1.002	0.815972	0.929607	1.10112
BCL2L13 ENSG00000099968	0.993699	1.15793	0.87655	1.01937	0.970778	0.969163	1.20156	0.988772	1.08349	0.915801
BCL2L14 ENSG00000121380	0.935729	1.00151	0.971775	0.968775	1.04664	0.965949	1.07171	1.18048	0.672505	1.10885
BCL2L15 ENSG00000188761	0.779704	0.820753	0.809652	1.01968	0.628102	1.0647	0.822571	0.974253	1.14561	1.08851
BCL2L2 ENSG00000129473	1.17672	0.933459	0.86276	1.11247	0.702995	0.903619	0.864574	1.19321	0.860313	1.41805
BCL2L2-PABPN1 ENSG00000258643	1.18122	1.05382	1.09243	0.888809	0.812298	0.841682	1.02537	0.932508	1.12398	0.912675
BCL3 ENSG00000069399	1.03113	1.05919	1.0202	1.03044	1.20659	0.765499	0.684285	0.621958	1.11994	0.972867
BCL6 ENSG00000113916	0.888603	1.15329	1.10554	0.817901	1.03211	1.24443	0.845123	0.942099	0.673063	1.03209
BCL6B ENSG00000161940	1.10245	1.31846	0.772446	1.04959	1.22962	1.03609	0.78567	1.04164	0.716	1.14868
BCL7A ENSG00000110987	0.907391	0.955263	0.698194	1.32484	1.18353	0.778017	1.02229	1.03419	0.982512	1.11391
BCL7B ENSG00000106635	0.666487	1.0187	1.02439	1.08631	0.90662	0.962224	0.708752	1.10496	1.06053	0.982901
BCL7C ENSG00000099385	0.743453	0.831383	1.04037	0.88551	0.977833	0.91568	0.998505	1.10635	0.989573	0.916143
BCL9 ENSG00000116128	0.91245	1.12265	1.17719	1.37124	1.14869	1.41843	0.747608	1.46721	0.831741	1.08421
BCL9L ENSG00000186174	1.17151	0.957117	0.808477	0.928	1.09188	0.789954	0.859987	1.02341	1.10153	1.0739
BCLAF1 ENSG00000029363	0.973185	0.932908	1.34701	0.870696	1.1408	0.807938	0.907397	0.976498	1.05337	0.951771
BCO1 ENSG00000135697	0.757946	0.792803	0.724103	0.82293	0.833898	0.871193	1.21538	0.915475	1.2226	0.965984
BCO2 ENSG00000197580	0.850647	1.10262	1.1519	0.871998	0.964346	0.793263	0.952698	0.828479	0.846089	0.815411
BCOR ENSG00000183337	0.755419	1.02817	0.98486	0.80403	0.854107	0.958779	1.04982	0.995592	1.06139	0.881038
BCORL1 ENSG00000085185	0.891459	0.88319	1.12306	0.984189	0.82603	0.770088	0.871245	0.721795	1.21301	0.953987
BCR ENSG00000186716	1.05588	0.77839	1.06246	0.875895	0.962422	0.756252	1.05955	1.12007	1.0356	1.14671
BCS1L ENSG00000074582	0.830747	0.732002	0.967923	0.881109	1.17697	1.09159	0.981549	0.845103	0.984963	1.52019
BDH1 ENSG00000161267	1.0524	1.05013	0.997036	1.29259	0.805126	1.25923	1.2106	1.02495	0.898564	1.14166
BDH2 ENSG00000164039	1.06415	1.00188	0.880853	0.908781	1.33078	0.78711	1.13553	1.0106	0.9876	0.911603
BDKRB1 ENSG00000100739	0.984521	0.94222	0.972432	0.80693	0.774887	0.928664	0.990393	0.847181	1.00709	0.984096
BDKRB2 ENSG00000168398	0.733744	0.935118	0.743741	0.814986	1.03827	1.31737	0.685659	0.755662	1.23829	0.855909
BDNF ENSG00000176697	1.03783	0.854012	0.83826	0.605256	0.926767	0.810542	1.24941	0.756451	0.965758	1.10734
BDP1 ENSG00000145734	1.17439	0.930775	0.999972	1.09759	0.953319	0.826316	0.996907	1.04655	1.41308	1.32403
BEAN1 ENSG00000166546	0.995979	1.1824	1.12405	1.27158	1.12693	1.06355	0.699865	0.701751	0.788922	0.838744
BECN1 ENSG00000126581	0.961487	0.870704	1.06339	0.911533	0.881498	1.08336	0.770878	1.13534	1.05127	0.87795
BEGAIN ENSG00000183092	0.934637	0.898697	0.961994	1.01468	0.733311	0.943529	1.05679	0.824807	0.756252	0.673499
BEND2 ENSG00000177324	1.19113	0.810848	1.21626	1.02762	1.06563	0.738383	1.09945	1.12	1.09113	0.997933
BEND3 ENSG00000178409	1.11798	1.02807	0.9901	0.896864	1.18529	1.06054	0.977519	1.00306	1.21194	1.18861
BEND4 ENSG00000188848	0.840167	0.832897	0.991654	1.35387	0.951726	0.954353	0.835644	1.00742	0.786442	1.10094
BEND5 ENSG00000162373	0.8578	1.0198	1.12302	1.02499	1.15642	1.27337	0.832134	1.37749	1.20124	0.913186
BEND6 ENSG00000151917	1.02747	1.12855	0.875606	0.981548	1.0014	1.086	0.803045	0.834147	0.99224	0.801259
BEND7 ENSG00000165626	1.13746	0.791769	1.00821	1.09742	0.975578	0.846348	1.04361	0.904353	0.928942	0.93868
BEST1 ENSG00000167995	1.17183	0.99864	0.829192	0.95578	0.92316	0.964602	0.92823	0.964199	0.650551	0.768855
BEST2 ENSG00000039987	1.05598	1.13999	1.09657	1.122	0.894578	0.803969	0.866449	0.880129	1.13086	1.01398
BEST3 ENSG00000127325	0.732096	1.00866	0.875344	0.988987	0.723678	1.34445	0.9568	0.81228	1.08354	1.01836
BEST4 ENSG00000142959	1.02423	0.985968	1.16939	1.07912	1.11103	0.915204	1.00552	1.02411	0.82942	0.837172
BET1 ENSG00000105829	1.10253	0.848101	1.12545	0.741205	0.826388	0.826283	0.929269	1.01685	0.776781	1.10041
BET1L ENSG00000177951	1.10797	0.893096	0.927957	0.80138	0.859299	1.20036	1.02327	0.983787	1.20662	0.771984
BEX1 ENSG00000133169	0.88938	0.82478	1.64829	1.18338	1.1805	1.52951	1.12415	1.04916	0.953124	1.14369
BEX2 ENSG00000133134	0.902103	1.01501	1.19706	0.988453	1.00679	0.876217	0.908208	0.752077	1.25552	0.737531
BEX3 ENSG00000166681	0.960426	0.976579	1.26121	0.926439	1.05583	1.01829	1.01748	0.929517	0.948016	0.700212
BEX4 ENSG00000102409	0.935842	1.21798	0.981316	0.7813	0.877072	1.08148	0.851515	1.40501	0.813136	0.822917
BEX5 ENSG00000184515	0.724989	0.865927	0.977308	0.88745	1.04679	1.25305	1.01074	0.939742	1.16779	0.924964
BFAR ENSG00000103429	0.853051	1.24785	1.19341	1.13212	0.856598	0.841083	0.979653	0.819657	1.08584	0.917547
BFSP1 ENSG00000125864	1.0525	0.913892	0.852722	1.08066	0.877443	1.08979	1.08972	0.922743	0.7036	1.05544
BFSP2 ENSG00000170819	0.938119	1.06707	1.08073	0.949836	0.847847	0.923973	0.900216	1.07749	0.874059	0.9947
BGLAP ENSG00000242252	0.977941	0.894745	1.09853	0.836962	1.06643	1.31888	0.963153	1.08788	0.996135	1.23599
BGN ENSG00000182492	0.685424	1.08516	0.644678	0.886209	0.915363	1.22464	0.987644	0.990409	0.584076	1.01306
BHLHA15 ENSG00000180535	1.0061	0.894549	0.817305	1.11919	0.689488	1.06787	0.941231	0.969834	0.90235	0.623094
BHLHB9 ENSG00000198908	1.05583	0.979344	1.01415	1.1183	0.743233	0.829907	0.978172	1.03892	1.0465	0.964765
BHLHE22 ENSG00000180828	1.09991	0.858377	0.876291	1.13011	1.05257	1.05049	1.11103	0.940641	1.02293	0.841128
BHLHE40 ENSG00000134107	1.05631	0.911319	0.927835	1.19037	1.23426	1.07016	0.808112	1.09895	0.888374	0.91557
BHLHE41 ENSG00000123095	1.10082	0.82789	1.13213	0.888232	1.19133	0.922535	1.14781	0.935468	0.979652	1.24997
BHMG1 ENSG00000237452	0.999958	1.19302	1.01385	0.830847	0.828824	0.8204	1.16035	1.07573	1.18204	1.02699
BHMT ENSG00000145692	0.914083	0.936575	0.640921	1.00858	0.723979	0.888606	1.03084	0.897447	0.897621	1.28921
BHMT2 ENSG00000132840	0.913664	0.928619	0.831507	0.935316	0.94732	1.00992	1.26124	1.08145	0.946313	0.881114
BICC1 ENSG00000122870	1.12876	1.11815	0.959969	0.955605	0.729685	1.05649	0.927689	0.993122	0.895291	1.06273
BICD1 ENSG00000151746	0.986114	1.07746	1.38874	0.654965	0.887399	1.0994	1.15989	0.794182	1.10432	1.24151
BICD2 ENSG00000185963	0.933979	0.914964	0.936605	1.21191	0.86082	0.881193	1.26676	1.10035	1.12191	1.15738
BICDL1 ENSG00000135127	0.814633	0.867342	1.00251	0.839077	1.48827	0.857489	1.0643	1.07381	1.07791	1.03835
BICDL2 ENSG00000162069	1.22697	1.30277	0.781094	0.664608	0.938377	1.00445	0.967488	0.838071	0.934163	1.35324
BID ENSG00000015475	1.04252	0.973609	0.899605	1.38084	1.18283	0.616234	0.81651	1.17731	0.947431	0.810228
BIK ENSG00000100290	0.93022	1.57001	0.86842	1.22876	1.3766	0.988883	1.09143	1.1105	1.28709	0.953956
BIN1 ENSG00000136717	0.883487	1.19016	0.8224	1.02107	0.902155	0.814618	1.09291	1.13981	0.859848	1.44019
BIN2 ENSG00000110934	1.1919	0.873624	0.805201	0.932173	1.00159	1.19913	0.978719	0.978292	1.08967	1.13581
BIN3 ENSG00000147439	0.79912	0.890634	1.18621	0.985922	1.2032	0.795839	0.956236	0.996419	1.10495	0.77104
BIRC2 ENSG00000110330	1.10027	0.720454	0.960298	1.10981	1.29777	0.846443	1.00408	1.00952	0.945231	1.09646
BIRC3 ENSG00000023445	1.25067	0.999194	0.788652	0.839368	1.15591	1.06019	0.93829	1.18793	1.00595	0.85631
BIRC5 ENSG00000089685	0.999802	0.963526	0.972862	0.573196	1.05478	1.09705	1.02085	1.00997	0.925088	0.746242
BIRC6 ENSG00000115760	0.802269	1.32956	0.932076	0.912786	0.994479	1.09632	0.969603	1.10334	1.23113	0.893459
BIRC7 ENSG00000101197	0.912505	1.21402	1.01128	1.14535	1.16039	0.90919	0.904786	0.973389	1.11827	1.11732
BIVM ENSG00000134897	0.929544	0.804724	1.06309	1.08154	1.07591	0.993623	1.00877	1.14337	1.35451	0.82883
BLCAP ENSG00000166619	0.866783	0.999515	0.793588	1.01731	1.17477	0.939749	0.897731	0.84728	1.35974	1.11722
BLK ENSG00000136573	0.64741	0.860291	0.962451	0.870106	0.804745	0.902102	1.04516	1.02567	1.11771	0.928941
BLM ENSG00000197299	0.741869	0.847378	1.1977	1.02514	1.13234	1.14538	1.29917	1.27476	1.24327	0.969754
BLMH ENSG00000108578	1.1596	0.967091	0.846385	0.9556	1.05042	0.914142	0.914667	0.852124	0.82858	1.1164
BLNK ENSG00000095585	1.00011	0.860936	1.0297	1.18315	1.12896	1.11802	1.07552	0.829008	0.946907	0.918953
BLOC1S1 ENSG00000135441	0.828256	0.981845	1.21737	0.710537	0.986732	1.01929	1.0875	0.947076	1.20237	1.02394
BLOC1S2 ENSG00000196072	0.959687	1.05189	0.720232	1.1252	0.87124	0.987192	1.03465	0.941263	0.751038	1.17247
BLOC1S3 ENSG00000189114	0.963928	1.03077	1.0023	1.06156	0.953733	1.2077	0.874746	1.01796	1.08073	1.08042
BLOC1S4 ENSG00000186222	0.883482	0.995074	1.29733	1.11234	1.06617	0.765835	1.06758	0.927757	0.994535	1.04959
BLOC1S5 ENSG00000188428	1.01309	1.12373	0.885752	0.910301	1.01497	1.13769	0.972766	0.798359	1.02142	0.932883
BLOC1S6 ENSG00000104164	0.816033	1.05896	1.44664	0.986702	0.791366	0.951902	0.993871	0.938447	0.953037	0.983558
BLVRA ENSG00000106605	0.956249	0.950518	1.22716	0.812273	0.860212	1.09412	0.911249	1.0699	1.08934	1.09772
BLVRB ENSG00000090013	0.933247	1.12403	0.973112	0.975504	1.07152	0.886464	0.932523	1.07435	1.06588	1.0174
BLZF1 ENSG00000117475	1.15146	1.03589	0.953776	1.15685	1.09756	1.33336	0.821179	1.04959	0.944795	1.21494
BMF ENSG00000104081	1.0261	0.942397	0.896805	0.979528	1.17977	0.852984	1.04862	0.831526	0.819086	1.1226
BMI1 ENSG00000168283	0.966794	0.929281	1.04844	0.91013	0.966691	0.818686	1.00636	0.701433	1.1879	0.799674
BMP1 ENSG00000168487	1.08017	0.892967	0.813756	0.790445	0.944776	1.1459	1.00291	0.685769	1.0881	1.01262
BMP10 ENSG00000163217	1.05355	0.954889	0.783979	0.941796	0.924707	0.859493	1.01864	1.09885	1.00123	1.0639
BMP2 ENSG00000125845	1.09023	0.779528	1.01002	1.19837	1.00804	0.917098	0.674028	0.663821	1.03313	1.01377
BMP2K ENSG00000138756	0.923515	1.02742	0.961509	0.875239	0.966538	1.02607	1.0491	1.02232	1.29999	0.960778
BMP3 ENSG00000152785	0.885018	1.01208	0.921287	0.983333	1.23137	1.12568	0.876285	1.23073	0.801956	0.99476
BMP4 ENSG00000125378	1.0655	0.999147	1.33996	0.918659	1.1792	0.837717	1.15581	1.14619	0.753359	1.05331
BMP5 ENSG00000112175	1.12222	1.04308	0.916017	1.0675	1.12438	1.05116	1.1068	1.22794	1.01644	0.890555
BMP6 ENSG00000153162	0.702844	1.24002	1.05658	0.937782	1.09097	1.16293	0.816076	1.1697	1.29496	0.761107
BMP7 ENSG00000101144	0.894893	0.626679	0.812662	0.948138	0.9554	1.12647	1.38898	1.08277	0.943265	1.2476
BMP8A ENSG00000183682	1.18076	0.878	0.84279	0.950185	1.30355	1.09376	0.888089	1.16007	1.08881	0.970577
BMP8B ENSG00000116985	0.780556	0.875775	1.01021	1.14748	0.993119	0.906449	0.979188	1.30185	1.24264	0.991015
BMPER ENSG00000164619	0.915443	0.935537	1.01552	0.757628	1.05635	1.04075	0.679078	1.226	1.27351	0.774517
BMPR1A ENSG00000107779	0.834641	1.03042	1.1548	1.19399	1.02909	1.14085	1.02301	1.06402	0.953837	1.07663
BMPR1B ENSG00000138696	0.904111	1.31734	1.20906	1.46912	1.23698	1.02411	0.891571	1.13885	1.01748	0.7768
BMPR2 ENSG00000204217	0.947467	1.01422	0.612285	1.22142	1.17594	1.14044	0.877997	1.04777	0.933338	1.02674
BMS1 ENSG00000165733	1.06346	1.14659	1.33292	1.05961	1.11824	0.86216	0.84682	0.844468	1.05205	0.726647
BMT2 ENSG00000164603	1.2886	1.31947	0.962572	0.960655	1.05949	1.11168	0.933468	0.818301	1.16167	1.39766
BMX ENSG00000102010	1.11711	1.29842	0.995815	0.902209	1.06512	0.969816	0.959513	0.693638	1.27668	0.994953
BNC1 ENSG00000169594	1.07732	1.0181	0.894399	0.872198	0.860636	1.1215	0.775362	0.993466	1.17694	1.17265
BNC2 ENSG00000173068	1.03137	0.908872	0.94475	1.06402	0.992416	0.872628	0.830614	0.855018	0.942777	0.854108
BNIP1 ENSG00000113734	0.878905	1.13611	1.33463	0.986907	0.859437	1.09747	0.921779	0.955745	0.974039	1.22428
BNIP2 ENSG00000140299	1.04567	0.847774	0.961832	0.87453	0.94626	0.825392	0.979532	1.09402	0.780459	0.812222
BNIP3 ENSG00000176171	0.928866	1.39232	0.968746	0.892906	1.23003	1.03572	0.97067	0.982777	0.56056	0.887028
BNIP3L ENSG00000104765	1.03432	0.931711	0.665881	0.73539	0.906622	0.822227	0.971059	0.939933	0.991552	0.718731
BNIPL ENSG00000163141	0.86412	1.14526	0.881447	0.944356	0.886762	0.988348	0.858071	0.909948	0.972323	0.993909
BOC ENSG00000144857	1.02281	0.767452	1.22751	1.0634	0.851515	0.965195	1.06577	0.963082	1.10207	1.06928
BOD1 ENSG00000145919	0.939935	0.911621	1.29537	1.18652	1.04205	1.40215	1.19181	0.777325	1.07468	0.96047
BOD1L1 ENSG00000038219	1.20867	1.06934	1.04554	0.917767	1.15904	0.879109	1.06437	0.953866	0.939696	0.904687
BOD1L2 ENSG00000228075	1.13508	0.843618	1.01625	0.917196	0.933477	0.919818	1.02646	0.934536	1.19212	0.850109
BOK ENSG00000176720	0.741338	0.996036	1.18578	1.02035	0.705657	0.896567	1.03286	0.631816	1.18759	1.23841
BOLA1 ENSG00000178096	1.03803	0.952018	0.958329	0.979662	1.13581	1.1475	0.971727	1.15741	0.947228	0.988956
BOLA2B ENSG00000169627	0.950767	0.97585	0.941499	0.863179	0.946885	1.22316	1.09263	0.971132	1.0287	1.03824
BOLA3 ENSG00000163170	0.967547	1.29406	1.15886	1.1018	0.928961	1.64565	0.971599	1.13701	0.92446	0.96259
BOLL ENSG00000152430	0.950771	1.22376	0.796548	0.808824	1.3198	1.13422	0.987395	0.708247	0.825474	0.811887
BOP1 ENSG00000261236	1.13908	0.666478	0.894622	0.820331	0.967814	0.860692	1.27762	0.882768	1.19243	0.975612
BORA ENSG00000136122	1.11324	0.924759	1.14624	1.22762	0.660865	0.948874	0.944978	1.13817	1.24664	1.04459
BORCS5 ENSG00000165714	1.15163	1.06561	0.968842	1.05126	1.15197	0.906342	1.11746	0.922754	0.913309	1.10218
BORCS6 ENSG00000196544	1.04872	0.776444	1.19127	0.711622	0.832658	0.884227	0.996324	0.821571	1.21097	0.995862
BORCS7 ENSG00000166275	0.668056	1.12458	1.13858	0.863595	0.78631	1.02789	1.34139	0.848055	1.00216	0.971593
BORCS8 ENSG00000254901	1.08323	0.996291	1.13752	0.934011	1.20677	0.97439	0.797698	0.790251	1.10904	0.978048
BORCS8-MEF2B ENSG00000064489	0.946094	1.02504	0.892854	1.04621	1.02483	1.25708	0.892912	1.0048	0.878032	0.893009
BPGM ENSG00000172331	1.0437	0.890714	0.999647	0.92581	0.941033	1.1673	0.978875	0.940077	1.2663	0.891787
BPHL ENSG00000137274	0.873367	1.00634	0.977169	1.04368	0.959171	1.02067	0.884712	1.06116	1.3199	1.29796
BPI ENSG00000101425	1.02264	1.18957	1.00849	0.796328	0.935361	1.11086	0.982489	1.15331	0.796523	0.993999
BPIFA1 ENSG00000198183	0.792428	0.689587	1.20174	0.847343	1.0821	1.12298	0.903576	1.03296	0.954229	1.00889
BPIFA2 ENSG00000131050	1.00707	0.818522	1.00092	1.18679	0.888736	1.29472	0.880293	0.923223	1.13997	0.912007
BPIFB1 ENSG00000125999	0.976552	0.937058	0.951015	0.980301	0.884565	0.946801	1.22016	0.863946	0.516171	0.71481
BPIFB2 ENSG00000078898	1.09894	1.01407	1.07945	0.612428	1.25349	1.27359	1.12441	1.02364	1.1311	1.06451
BPIFB4 ENSG00000186191	1.08651	0.964588	0.946411	1.15813	0.888929	0.907463	0.850566	1.30662	0.778151	1.10915
BPIFC ENSG00000184459	1.21958	1.09645	1.08386	1.22048	0.821339	0.944172	0.763344	1.15048	0.911639	0.965112
BPNT1 ENSG00000162813	1.27287	1.27449	1.06873	1.06305	1.00351	1.0319	0.864525	0.830267	1.05943	0.881439
BPTF ENSG00000171634	0.939131	0.864557	0.878538	0.77086	1.19527	0.889461	1.21667	0.780969	0.962438	1.08911
BRAF ENSG00000157764	1.07494	0.960328	0.908203	1.25985	1.22318	0.775666	1.1499	1.01977	0.921293	0.959288
BRAP ENSG00000089234	1.05727	1.42382	0.94171	1.02025	1.076	0.767732	0.886325	1.10441	1.14219	0.841145
BRAT1 ENSG00000106009	1.27596	1.22517	0.991505	0.879621	0.864168	0.964628	1.09183	1.17245	0.943562	1.15627
BRCA1 ENSG00000012048	0.951568	1.12917	1.05599	0.635773	1.0891	1.14317	0.830095	1.06231	0.885601	1.04001
BRCA2 ENSG00000139618	0.826045	1.1334	0.904976	1.17301	1.16022	0.963944	0.882537	1.06321	0.974411	0.975961
BRCC3 ENSG00000185515	1.17483	0.976943	1.04386	1.00589	1.09422	1.16847	1.50292	1.02574	1.15695	0.876379
BRD1 ENSG00000100425	1.05986	0.794716	0.916579	0.83874	0.903254	0.839819	1.06846	1.00894	1.04697	0.895933
BRD2 ENSG00000204256	0.862686	1.07516	1.2567	0.923507	1.00235	1.0808	0.908207	0.67126	1.3087	0.96152
BRD3 ENSG00000169925	0.751663	1.11583	1.33401	0.881308	1.03764	1.07462	0.898433	1.02783	0.934259	0.906659
BRD4 ENSG00000141867	0.982801	1.14706	0.998059	1.44386	0.885442	0.920247	0.993892	1.05764	1.15008	1.13154
BRD7 ENSG00000166164	0.849575	1.08109	0.915204	1.01099	0.853259	0.972106	1.25912	0.986559	1.21361	0.770816
BRD8 ENSG00000112983	0.836164	1.13266	0.826567	0.942448	0.908224	0.778455	0.910638	1.09699	0.987657	0.923184
BRD9 ENSG00000028310	0.946468	1.12202	0.772533	0.812927	1.08459	1.22665	1.08951	0.947976	1.02027	1.01449
BRDT ENSG00000137948	0.955156	0.964668	0.891597	1.10996	1.09309	1.05839	1.26122	1.16201	1.0243	0.828394
BRE ENSG00000158019	1.11035	0.888644	0.906571	1.03113	1.08048	0.885863	1.13035	1.13312	0.977625	1.10305
BRF1 ENSG00000185024	0.920272	0.997144	1.19105	1.08292	0.904497	1.07028	1.04531	0.938353	1.0653	0.961649
BRF2 ENSG00000104221	0.869957	0.96996	0.830557	0.714563	0.881127	1.10061	0.718397	1.10236	1.03402	1.12971
BRI3 ENSG00000164713	1.02853	1.03084	1.11516	0.955356	1.32767	0.936084	0.979099	0.943426	0.864686	0.892517
BRI3BP ENSG00000184992	0.867018	1.11863	0.997863	1.03617	1.06931	1.20654	0.868104	0.955847	1.35312	1.08295
BRICD5 ENSG00000182685	1.03312	1.32767	0.720691	0.978297	0.940925	1.10804	1.08492	0.801971	0.882411	0.941282
BRINP1 ENSG00000078725	0.939561	0.92406	0.846304	0.946813	1.28992	1.15382	0.891245	0.820875	1.14457	0.696757
BRINP2 ENSG00000198797	1.17541	0.870759	0.875156	1.21399	0.874056	0.93715	1.18866	1.22376	1.13133	0.93077
BRINP3 ENSG00000162670	1.08278	0.998211	0.690237	0.862497	0.9626	0.932054	1.35264	0.97049	0.892872	1.15017
BRIP1 ENSG00000136492	1.24204	0.830804	0.984559	1.01487	0.845113	0.996707	0.895603	1.08069	1.05102	0.714993
BRIX1 ENSG00000113460	1.3836	1.23861	0.976207	0.857291	0.870054	1.28969	0.723242	1.03355	1.02864	0.945139
BRK1 ENSG00000254999	0.94732	0.844609	0.980172	0.849047	0.893138	1.41991	0.921867	0.852248	1.11752	1.06521
BRMS1 ENSG00000174744	0.858594	0.999756	1.35726	0.85841	0.97964	0.853757	0.875552	1.02308	1.05394	0.804186
BRMS1L ENSG00000100916	1.02833	1.04597	1.20987	1.10159	1.0401	0.964549	1.017	0.975865	0.980411	0.981742
BROX ENSG00000162819	1.16842	0.699814	0.671388	0.937862	1.0799	1.33588	1.19568	0.962405	1.0588	1.18845
BRPF1 ENSG00000156983	0.875685	0.873711	0.934828	1.27938	0.837907	0.804346	0.950264	0.777236	1.16685	1.00151
BRPF3 ENSG00000096070	1.20947	0.929116	1.06985	1.15598	1.05593	1.56678	1.14433	0.876064	0.926965	1.24987
BRS3 ENSG00000102239	1.07592	0.958447	0.860676	0.70404	0.882042	0.88528	1.01422	0.786071	0.762088	1.26702
BRSK1 ENSG00000160469	0.999261	0.980443	0.890512	1.17205	1.19538	1.02983	0.999815	1.13047	0.797252	0.919489
BRSK2 ENSG00000174672	0.797534	0.93471	0.698051	0.992566	0.950715	1.01157	0.854718	0.832212	0.7903	0.901345
BRWD1 ENSG00000185658	1.09628	1.1298	0.97474	0.894763	0.917293	0.959747	1.21578	0.778745	1.11655	1.08843
BRWD3 ENSG00000165288	0.879171	0.82891	0.86178	0.865276	0.947334	1.31729	1.02244	0.961177	1.11014	0.762657
BSCL2 ENSG00000168000	1.00037	0.804091	1.20322	1.07629	0.848622	1.20447	1.03305	1.24233	0.987748	1.28681
BSDC1 ENSG00000160058	1.00076	1.10721	0.762611	0.929023	1.01777	0.818209	1.11555	0.808263	0.863727	1.37728
BSG ENSG00000172270	0.885163	1.05143	1.09982	1.02036	0.92669	0.88228	0.839699	1.23511	0.914014	1.29063
BSN ENSG00000164061	0.735256	0.749207	0.682571	0.990555	0.947024	1.00013	1.06723	0.722823	1.19647	0.891686
BSND ENSG00000162399	0.908257	1.09592	0.978874	1.04313	0.84474	1.09649	0.905511	0.731235	0.905776	1.17944
BSPH1 ENSG00000188334	0.995429	0.866499	0.870131	0.83754	1.08963	0.901667	1.04366	1.02214	1.15136	0.97522
BSPRY ENSG00000119411	1.16379	0.851378	1.03323	0.89246	1.19092	1.05532	0.993759	1.11247	0.94582	0.894106
BST1 ENSG00000109743	1.06146	1.13249	1.04056	1.14172	1.09838	0.980161	0.935895	0.946036	1.01528	0.879705
BST2 ENSG00000130303	1.1022	0.686172	0.858072	0.803285	0.78462	1.07123	1.14984	0.706944	0.780464	0.856672
BTAF1 ENSG00000095564	1.08327	0.953844	0.959446	0.917591	0.921445	1.00915	0.963845	1.12713	0.873376	0.931
BTBD1 ENSG00000064726	0.849024	1.00148	1.04491	1.08701	0.974798	0.987458	0.953731	1.33243	1.01526	0.863922
BTBD10 ENSG00000148925	0.855321	0.996337	0.930846	1.1173	0.980536	1.0239	0.990153	0.913385	0.97669	1.36977
BTBD11 ENSG00000151136	0.918978	1.01962	1.0571	1.12618	1.04605	1.51392	1.04789	0.96364	1.07757	0.890349
BTBD16 ENSG00000138152	1.3023	1.0217	0.953554	0.985368	0.844412	1.18393	1.11649	0.859488	0.930062	1.11148
BTBD18 ENSG00000233436	1.21997	1.18966	1.05737	0.910965	0.912845	0.874673	1.14181	1.38226	1.16039	1.05853
BTBD19 ENSG00000222009	0.893909	0.864622	0.996019	0.937174	1.04982	0.989464	0.841782	0.965807	0.912404	1.01759
BTBD2 ENSG00000133243	0.95161	1.01771	0.867133	1.59959	0.930968	1.13021	1.2442	0.622025	1.09531	0.869766
BTBD3 ENSG00000132640	1.17688	0.920457	0.796074	0.780027	1.18276	1.182	1.00679	1.11329	0.948114	1.05028
BTBD6 ENSG00000184887	0.975113	1.01183	0.835744	1.01773	1.23673	0.994767	0.906725	1.03944	1.20708	1.18422
BTBD7 ENSG00000011114	1.04848	1.0891	1.0738	1.02256	1.08686	0.821644	0.948039	1.13808	0.91891	1.15041
BTBD8 ENSG00000189195	1.19711	0.724597	1.13039	0.885173	0.927172	1.00874	0.932094	0.866602	1.16163	0.933413
BTBD9 ENSG00000183826	0.882508	0.901413	0.886759	0.984682	0.889455	1.08057	1.1869	0.952228	1.1341	1.32434
BTC ENSG00000174808	1.14653	1.01978	1.19523	0.802331	0.87155	1.3139	1.27388	1.00816	1.14988	0.866395
BTD ENSG00000169814	1.11172	1.10437	1.33958	1.0605	0.97907	1.03373	1.00748	0.898274	0.9866	0.983194
BTF3 ENSG00000145741	0.877891	0.857562	1.12336	1.05774	0.874549	0.811682	0.987633	1.12973	0.878568	1.14282
BTF3L4 ENSG00000134717	1.13455	0.753908	0.871001	1.06058	1.1632	0.830608	0.845219	0.853167	0.819071	1.16492
BTG1 ENSG00000133639	1.07472	0.930489	1.11918	0.991862	0.99756	0.85532	1.22035	0.778845	0.857826	0.936873
BTG2 ENSG00000159388	0.646618	1.0463	0.449629	1.23278	0.918594	0.936731	0.980699	0.957969	1.30881	0.791976
BTG3 ENSG00000154640	1.14234	1.04193	0.859441	1.00873	1.04024	0.720526	0.870325	1.03751	0.809793	0.905044
BTG4 ENSG00000137707	1.16988	1.12513	1.16818	1.20322	1.0089	1.01413	1.00249	0.932436	0.908432	0.942558
BTK ENSG00000010671	1.05495	1.26924	1.06164	1.22906	0.788266	0.976271	0.9799	0.822524	0.940594	1.08776
BTLA ENSG00000186265	1.13897	0.972106	0.874426	0.926528	1.22402	1.03039	1.26662	0.980046	0.859406	0.961322
BTN1A1 ENSG00000124557	0.939834	0.945828	1.06783	1.0342	1.01235	1.11718	1.07746	0.958577	1.11607	0.841645
BTN2A1 ENSG00000112763	0.916983	0.915806	0.927129	1.19255	0.790871	1.24972	1.01086	0.978909	0.690892	0.942708
BTN2A2 ENSG00000124508	0.84756	1.00004	0.926128	1.13781	0.894062	0.989639	0.910888	1.1061	1.01714	1.14889
BTN3A1 ENSG00000026950	0.822681	1.13373	0.921045	0.83108	0.899892	1.12347	1.39127	0.908743	1.07602	0.995595
BTN3A2 ENSG00000186470	1.01918	1.35052	0.991663	0.89876	0.870938	1.04423	0.976217	0.883798	0.93426	1.11877
BTN3A3 ENSG00000111801	0.855135	0.763949	0.877175	1.15304	1.13555	1.2866	1.0428	0.914506	1.02632	0.750618
BTNL2 ENSG00000204290	0.875349	1.02247	0.792732	1.21728	1.04819	1.05716	0.835904	1.11979	0.946641	1.01044
BTNL3 ENSG00000168903	0.94774	1.06545	0.950616	0.88985	1.20557	1.06979	1.03602	0.851346	0.774854	1.00851
BTNL8 ENSG00000113303	0.954963	0.928612	1.12199	1.10362	1.06825	1.0742	0.809881	0.896521	0.982477	1.02385
BTNL9 ENSG00000165810	1.07389	0.828112	0.870314	0.86889	1.04218	1.2848	0.903796	1.08169	1.04132	1.11005
BTRC ENSG00000166167	1.1245	1.06624	1.35487	1.02363	1.17171	1.0468	0.979354	1.32465	1.2277	0.485515
BUB1 ENSG00000169679	1.04919	0.980746	1.11472	0.80597	1.03603	1.00225	1.07731	0.937555	0.900194	1.06649
BUB1B ENSG00000156970	0.885245	1.25754	1.23042	0.737377	1.10778	0.964422	1.02426	0.867945	0.960529	1.00027
BUB3 ENSG00000154473	0.918873	1.01004	0.980037	0.859907	0.912265	1.10088	1.01201	0.858146	1.11346	1.12176
BUD13 ENSG00000137656	0.912334	0.732957	0.919189	0.918938	0.809412	1.2277	0.951737	1.41022	1.28443	0.935141
BUD31 ENSG00000106245	0.886363	0.91664	1.15278	1.05911	0.910394	0.976857	1.35335	1.13879	0.957149	0.464436
BVES ENSG00000112276	0.882246	1.01815	0.700238	0.635511	0.859533	1.38693	1.17248	1.2833	1.27196	0.941705
BYSL ENSG00000112578	0.849166	1.20626	1.31019	1.10607	0.76669	1.02098	1.00444	1.04493	1.01367	1.33204
BZW1 ENSG00000082153	0.803787	1.10216	0.943612	0.822994	0.824018	0.859546	0.987287	1.00557	1.1496	0.826589
BZW2 ENSG00000136261	0.888081	1.0901	0.79188	0.860799	0.729697	0.883836	1.02583	0.975961	0.95613	1.04969
C10orf10 ENSG00000165507	1.2774	1.01076	1.03966	0.915864	0.849055	1.30129	0.874899	0.970832	0.886838	1.02282
C10orf105 ENSG00000214688	1.01375	0.965514	0.89619	1.14586	1.21407	1.04824	0.982293	1.01255	0.875854	0.964887
C10orf107 ENSG00000183346	1.18174	0.879574	1.17473	1.09409	0.939983	0.812775	1.28732	0.765723	1.03245	1.05579
C10orf11 ENSG00000148655	1.14456	1.33833	0.984938	0.854644	1.05571	0.998522	0.829134	0.87396	0.954244	1.1252
C10orf128 ENSG00000204161	1.0861	1.10367	1.02404	1.23189	0.824118	0.893898	1.23486	0.948268	1.21316	1.18128
C10orf142 ENSG00000277288	1.07465	1.17935	1.03366	0.878515	1.13333	0.806208	1.06813	0.96197	1.03448	0.886628
C10orf2 ENSG00000107815	1.04238	1.05717	1.03162	1.04631	1.07879	1.0051	1.01897	1.07726	1.08963	1.03021
C10orf35 ENSG00000171224	1.17262	0.811803	1.06459	1.1763	0.945985	1.11529	0.76519	0.773427	1.26227	0.930649
C10orf53 ENSG00000178645	1.12672	1.09867	0.875599	0.973558	1.03075	0.860502	0.987761	0.806792	0.745431	1.00596
C10orf54 ENSG00000107738	0.880518	0.869324	0.88757	0.931826	0.914057	0.86096	0.829155	0.939771	0.916584	1.14297
C10orf55 ENSG00000222047	0.982937	0.684892	1.29219	1.03813	1.24949	1.14731	0.931588	0.925704	0.925476	1.11553
C10orf62 ENSG00000203942	1.03745	1.0147	1.17924	0.766556	0.741665	0.987171	0.882113	1.10136	1.16587	0.932117
C10orf67 ENSG00000179133	0.636019	1.19318	1.0286	1.0778	1.05088	0.907181	1.14311	0.854366	1.10405	1.04052
C10orf71 ENSG00000177354	1.07335	0.862468	0.863696	0.768209	0.96194	0.93234	0.985793	1.08931	0.932694	0.575498
C10orf76 ENSG00000120029	0.890409	0.964766	1.37509	0.976664	0.855663	0.86366	1.03157	0.880332	0.943725	0.863795
C10orf82 ENSG00000165863	1.00539	1.13884	1.00193	0.792427	1.28625	1.28591	0.941133	1.05215	0.744843	1.00192
C10orf88 ENSG00000119965	1.0359	1.29627	0.928661	1.14415	1.30038	0.988931	0.993136	0.796636	0.956135	1.0922
C10orf90 ENSG00000154493	0.777676	0.871625	1.12977	0.777432	0.915036	0.885176	1.32738	1.22162	0.801798	1.05564
C10orf95 ENSG00000120055	0.958187	1.16949	0.965329	1.0827	1.08626	0.862421	0.965159	1.21868	0.835809	1.4112
C10orf99 ENSG00000188373	0.801924	1.00353	1.09607	0.820751	1.13745	0.907064	0.973342	1.09543	0.790748	0.927548
C11orf1 ENSG00000137720	0.897593	1.06795	1.30105	1.18119	1.08096	1.1387	0.990842	0.860112	0.999203	0.838695
C11orf16 ENSG00000176029	0.900292	1.19365	1.19108	1.01898	0.91552	1.07523	0.901957	0.943609	1.07436	0.958112
C11orf21 ENSG00000110665	0.84234	0.946972	0.804112	1.3972	0.955264	0.94118	1.21702	1.62549	1.06254	0.870855
C11orf24 ENSG00000171067	0.760464	1.18615	1.01554	1.11737	1.05862	1.10262	0.98917	0.741927	1.23079	0.906142
C11orf31 ENSG00000211450	0.960278	1.04506	0.864864	0.899953	1.05412	1.30636	0.835674	1.16011	0.871936	1.06873
C11orf40 ENSG00000171987	1.08761	1.2823	1.0044	1.00197	0.925145	0.88265	1.24756	0.867609	1.11217	1.13447
C11orf42 ENSG00000180878	0.775309	0.984727	0.831081	1.01451	1.00595	0.870523	0.951946	1.0641	0.961659	0.884801
C11orf45 ENSG00000174370	0.801619	0.971887	0.809217	1.09402	0.991194	0.905716	1.13436	0.925031	0.935408	1.09263
C11orf49 ENSG00000149179	0.900089	1.1	1.10767	1.09942	1.0241	0.996791	0.871776	1.1555	0.944565	1.01744
C11orf52 ENSG00000149300	0.901661	1.31734	1.18077	0.689321	1.01231	1.01347	1.20417	1.09842	0.841128	1.07925
C11orf53 ENSG00000150750	1.04898	0.99335	0.914658	1.00566	1.19758	0.938294	1.26954	0.974941	0.954926	1.0327
C11orf54 ENSG00000182919	1.14838	0.836006	1.29976	1.05897	0.871881	1.19757	1.03676	1.14476	1.01306	0.730661
C11orf57 ENSG00000150776	0.833928	0.895257	0.909415	0.827026	1.08431	1.18793	1.17663	1.14769	0.920621	1.16737
C11orf58 ENSG00000110696	1.20958	0.974267	1.34143	0.875078	0.716951	1.07229	1.22021	0.873075	0.981691	1.17078
C11orf63 ENSG00000109944	1.06725	1.13671	1.45051	1.07551	1.10872	0.970817	0.969355	0.901397	1.20329	0.934505
C11orf65 ENSG00000166323	0.795309	0.873546	0.923883	0.967216	1.31757	0.993965	1.12159	0.738438	0.863502	0.993089
C11orf68 ENSG00000175573	1.17118	1.06024	0.977772	1.10348	1.17034	1.15061	1.25929	1.00624	1.00836	0.82126
C11orf70 ENSG00000137691	0.912096	1.05103	1.11138	1.23102	1.07974	1.07206	0.977094	0.840445	0.841083	1.19163
C11orf71 ENSG00000180425	0.877897	0.840924	0.915455	1.10918	0.964243	1.14099	0.839906	1.12894	1.15483	0.90854
C11orf74 ENSG00000166352	1.00487	0.920632	1.06307	1.03867	0.88102	0.863841	1.13876	0.889797	1.25089	0.886315
C11orf80 ENSG00000173715	1.08229	0.9841	1.12228	1.11198	0.967392	1.06236	1.0956	0.890694	0.892101	0.887507
C11orf84 ENSG00000168005	1.11025	1.05081	1.01071	0.840679	1.34146	1.00437	1.05254	1.09157	1.07774	1.24254
C11orf87 ENSG00000185742	1.13812	0.82725	0.986625	1.09004	0.860516	1.0376	1.03448	0.888904	0.924888	0.962009
C11orf88 ENSG00000183644	1.03126	1.13808	0.936617	1.18225	1.38456	0.885171	0.803972	0.93829	0.860771	1.10806
C11orf91 ENSG00000205177	0.838838	1.09774	1.03862	0.85339	1.09602	1.11611	0.883446	1.0978	1.01919	1.0777
C11orf94 ENSG00000234776	0.806819	0.888994	0.718195	0.905453	0.958842	1.06215	1.08328	1.16461	0.879606	0.975434
C11orf95 ENSG00000188070	0.852471	0.797882	0.999032	1.04337	1.0814	1.41135	1.04435	1.04336	0.978427	1.02779
C11orf96 ENSG00000187479	0.823225	0.984466	0.86639	1.0253	1.05792	1.05982	1.0404	1.0214	0.585114	1.23276
C11orf98 ENSG00000278615	1.00333	0.835068	1.18877	1.14452	0.81266	1.01138	0.810387	1.00371	1.03817	0.855326
C12orf10 ENSG00000139637	0.660053	1.02245	1.45884	0.827566	0.861732	1.06761	1.02932	0.935009	1.15072	0.914543
C12orf29 ENSG00000133641	1.2639	0.914891	0.879404	0.912259	1.05842	1.04877	0.683729	0.972958	0.934534	0.977698
C12orf4 ENSG00000047621	0.990355	0.957376	0.927215	0.862677	0.747649	1.17933	0.941506	1.15344	1.21036	0.951918
C12orf40 ENSG00000180116	0.880399	0.958978	1.10123	0.888887	0.983659	1.11062	0.778761	0.999489	0.836702	0.75258
C12orf42 ENSG00000179088	0.808104	1.03864	1.18433	0.921986	1.07308	1.2687	0.965771	0.951839	0.955457	1.12324
C12orf43 ENSG00000157895	1.03895	0.985395	1.09052	0.91435	1.07923	1.22831	1.02686	0.831098	1.19358	1.06374
C12orf45 ENSG00000151131	0.701959	0.992027	0.664619	1.01978	1.10104	1.04732	0.8416	0.793565	0.958616	1.46055
C12orf49 ENSG00000111412	1.03799	1.10851	1.37218	1.09716	0.866948	1.00571	1.30439	0.886471	1.07949	0.98172
C12orf50 ENSG00000165805	1.13563	0.827995	0.972835	0.978833	0.830861	1.06304	1.11027	1.02606	0.900449	0.783996
C12orf54 ENSG00000177627	0.75308	0.946117	0.950357	1.10336	0.836041	0.847306	1.16655	1.08508	0.715354	0.996482
C12orf56 ENSG00000185306	0.991093	0.854158	0.836801	1.43735	1.05029	0.996854	0.957053	0.853663	1.02865	1.17704
C12orf57 ENSG00000111678	1.0385	0.729958	1.09976	1.06953	1.04186	1.23964	0.798151	1.20406	1.01403	0.61188
C12orf60 ENSG00000182993	0.804646	1.20923	1.06498	1.09965	0.799817	1.02183	0.823704	0.96053	1.08839	1.0311
C12orf65 ENSG00000130921	0.94642	1.4757	0.977466	1.23084	0.97015	1.19735	0.929743	1.17672	0.857992	1.00417
C12orf66 ENSG00000174206	1.14018	1.0738	0.861438	1.01472	1.31448	1.05637	0.938192	1.05128	1.22882	0.83287
C12orf71 ENSG00000214700	1.16046	0.861082	0.976734	0.910814	0.841487	0.829433	1.17684	0.957896	0.85009	0.683513
C12orf73 ENSG00000204954	1.22318	0.891434	1.0244	1.07811	0.942932	0.827586	1.07219	1.15069	1.05266	1.36254
C12orf75 ENSG00000235162	0.896014	0.966331	1.14407	0.991788	1.02447	0.978634	1.21716	0.835013	0.788357	0.903813
C12orf76 ENSG00000174456	1.09773	0.720948	0.997826	0.950414	1.03378	0.998872	1.2534	0.966293	1.02591	0.860791
C14orf1 ENSG00000133935	1.18063	1.21565	0.962592	0.847807	1.04166	0.934401	0.923376	1.07934	0.722337	1.0105
C14orf105 ENSG00000100557	1.17352	1.22636	0.759143	0.910385	1.40213	1.32152	0.977052	1.10488	0.920514	0.943952
C14orf119 ENSG00000179933	1.16889	0.842105	1.30143	0.863316	0.974008	1.02411	1.15377	1.24197	0.965514	0.808869
C14orf132 ENSG00000227051	1.07818	0.847835	0.913318	1.01732	1.18378	1.19767	1.31012	0.773673	1.16657	0.930139
C14orf142 ENSG00000170270	0.972104	0.729552	0.993763	1.07366	1.062	0.806232	0.796022	0.74288	0.773611	1.15741
C14orf159 ENSG00000133943	0.84605	1.0153	1.09467	0.935678	0.94172	1.14812	1.00147	0.850061	0.956619	0.929718
C14orf166 ENSG00000087302	1.23989	0.956934	0.980483	1.02883	1.06545	1.33999	1.17161	0.979424	0.725163	0.996868
C14orf169 ENSG00000170468	1.19316	0.904457	1.13604	0.950804	0.884318	0.981602	1.21221	1.19676	0.919557	0.890891
C14orf177 ENSG00000176605	0.806754	1.03824	1.02578	1.20725	0.761616	1.05814	1.01435	1.04871	1.08162	1.03286
C14orf178 ENSG00000197734	0.878487	1.1095	1.19986	0.857232	0.947453	0.82597	1.05387	1.07171	0.860984	1.15372
C14orf180 ENSG00000184601	0.868856	0.902392	0.831135	1.03765	1.26213	1.23571	1.31307	0.977502	0.954609	0.999916
C14orf2 ENSG00000156411	0.842816	1.1528	1.2322	0.999261	1.33362	1.48035	1.30659	1.19445	0.997575	1.28743
C14orf28 ENSG00000179476	0.851731	1.10704	0.779522	0.875057	0.927327	1.13547	1.0201	1.15985	0.712767	1.25227
C14orf37 ENSG00000139971	0.757312	1.12113	1.04999	1.02529	0.873476	0.928852	0.804561	1.05616	0.987821	1.15074
C14orf39 ENSG00000179008	0.996409	0.795956	1.17426	0.952882	1.04283	0.797267	0.971164	1.01204	1.09792	0.857596
C14orf79 ENSG00000140104	0.816572	1.11765	0.84004	1.16995	1.11757	0.880547	1.1304	1.10923	1.18299	1.08952
C14orf80 ENSG00000185347	1.02802	1.01287	0.873319	0.83975	1.03649	0.850896	0.891989	0.958363	0.812282	0.750424
C14orf93 ENSG00000100802	0.871965	1.04864	1.33782	0.981121	0.818034	1.18968	1.29779	0.809212	0.981477	1.1167
C15orf39 ENSG00000167173	0.861609	0.885547	1.00606	0.850746	0.996335	0.899258	0.90552	0.957729	0.94799	0.896977
C15orf40 ENSG00000169609	1.04761	0.876732	0.919444	1.08858	0.92639	1.00081	0.96315	0.965294	1.07331	1.09634
C15orf41 ENSG00000186073	1.10025	1.06826	1.12344	1.1013	1.05656	1.09374	0.935775	0.882386	0.929444	1.11751
C15orf48 ENSG00000166920	1.04365	0.868175	0.689141	0.893608	1.09201	0.843922	0.752884	0.969564	0.838172	0.879832
C15orf52 ENSG00000188549	0.831184	1.08225	0.898337	0.915517	0.942465	1.05455	0.896497	0.888376	1.03347	0.995763
C15orf53 ENSG00000175779	1.19867	0.947663	1.27513	0.861677	0.954774	0.964046	0.738659	1.08423	0.788338	1.24238
C15orf57 ENSG00000128891	1.21052	1.29852	0.948392	0.96203	0.924091	1.11855	1.05335	0.897768	0.744499	1.32697
C15orf59 ENSG00000205363	0.858355	0.748847	0.709813	1.04308	0.865752	0.92512	1.17066	0.917357	1.06493	0.942786
C15orf61 ENSG00000189227	1.29879	1.04687	0.797326	0.99737	0.645255	0.752054	0.878301	0.962935	1.10433	1.03444
C15orf62 ENSG00000188277	0.902377	1.11088	1.1528	1.04821	0.800905	1.00278	1.0456	0.847583	1.15285	0.932581
C15orf65 ENSG00000261652	0.827157	0.997869	1.09596	1.12118	0.921235	1.2205	0.796869	0.865475	1.02369	1.02757
C16orf13 ENSG00000130731	1.09214	0.995881	0.97353	0.747682	0.916219	0.977476	1.16708	1.08166	0.903153	0.648201
C16orf45 ENSG00000166780	0.933775	1.00793	1.11223	1.14529	0.989021	0.876581	0.811737	0.893927	0.739961	1.19319
C16orf46 ENSG00000166455	1.10109	1.01026	1.12143	1.06884	1.02	0.961223	1.11521	0.987085	0.874201	0.926034
C16orf52 ENSG00000185716	0.996754	1.10369	1.15725	0.979304	0.866407	0.969541	0.870713	0.861885	1.00171	1.25528
C16orf54 ENSG00000185905	1.13126	0.966313	1.17542	0.983637	0.866053	1.18871	1.10481	1.07987	1.0479	0.838967
C16orf58 ENSG00000140688	0.898116	1.1589	0.89661	0.854692	1.41432	1.06209	0.72342	0.90527	1.03857	0.85655
C16orf59 ENSG00000162062	1.13375	0.909672	0.865239	1.16256	0.984001	1.44669	0.812587	0.993827	0.977509	0.660851
C16orf62 ENSG00000103544	0.887722	1.05505	1.19714	1.18848	0.749294	1.08389	1.08643	1.07482	1.01165	0.864279
C16orf70 ENSG00000125149	0.950194	1.00056	1.38188	1.51174	1.09494	1.1017	0.773826	0.837636	0.78342	0.945273
C16orf71 ENSG00000166246	0.894425	1.10493	0.99083	1.17503	0.956068	0.876278	0.832084	0.949869	1.01049	1.33834
C16orf72 ENSG00000182831	0.988539	1.01025	1.27983	0.915719	0.856526	0.768748	0.9957	0.811866	1.1031	0.934892
C16orf74 ENSG00000154102	1.13111	1.26262	1.18741	1.06262	0.815668	1.16184	1.08496	1.0519	1.38999	0.942308
C16orf78 ENSG00000166152	0.839438	0.872794	0.850841	1.09258	1.05645	1.0183	0.78346	1.25331	0.815067	0.714099
C16orf82 ENSG00000234186	1.08402	0.992342	1.09901	1.08222	1.20165	0.799335	1.09102	0.933062	0.85217	0.974422
C16orf86 ENSG00000159761	0.939987	0.656867	1.02984	1.00883	0.829492	0.931608	0.962088	0.970983	1.02011	0.940518
C16orf87 ENSG00000155330	1.13756	1.01511	0.866532	0.921972	0.881448	1.03759	0.769503	0.898321	1.17347	0.976184
C16orf89 ENSG00000153446	0.903628	0.864369	0.784831	0.989209	0.961388	1.23432	1.02446	1.06252	0.844592	0.850937
C16orf91 ENSG00000174109	0.943129	1.05573	0.891063	1.05361	0.947745	0.998395	0.809367	0.920095	1.02703	1.0782
C16orf92 ENSG00000167194	1.01985	1.14292	1.30116	0.959421	1.15416	1.00232	0.933448	1.05828	1.04393	1.54049
C16orf95 ENSG00000260456	1.00798	1.14053	1.10079	1.08964	1.31173	0.951465	0.954826	1.10618	1.10771	0.803363
C16orf96 ENSG00000205832	0.81742	1.10839	0.998207	0.979196	0.962286	1.01447	1.10975	1.37167	0.814223	1.01907
C17orf105 ENSG00000231256	1.10743	1.13966	1.01279	0.800298	1.09851	1.20566	1.02461	0.976328	0.894331	0.911562
C17orf107 ENSG00000205710	0.94101	1.04317	1.10496	1.10572	0.917854	1.07267	1.01509	1.17435	0.938374	0.700448
C17orf49 ENSG00000258315	1.01456	1.03323	0.9137	1.01186	0.910396	0.877506	0.987554	0.725775	0.95902	0.931875
C17orf50 ENSG00000270806	1.04248	1.08697	1.0512	0.994703	0.899838	1.08719	0.957082	1.09038	0.844786	1.05205
C17orf51 ENSG00000212719	0.960343	0.917206	0.862534	0.958742	0.89864	1.19567	1.02938	0.954335	1.12021	1.02632
C17orf53 ENSG00000125319	0.881104	0.874596	0.853939	1.0443	0.84664	1.04053	0.811473	0.81537	0.9518	1.05276
C17orf58 ENSG00000186665	0.949471	0.846986	0.832204	1.16658	0.740525	1.0202	0.796297	0.865251	1.16891	0.85355
C17orf62 ENSG00000178927	0.898323	1.16188	0.575208	0.736393	0.772311	0.783413	1.06945	0.914275	0.887707	1.23844
C17orf64 ENSG00000141371	0.943649	1.04462	0.810404	0.972581	1.0025	0.896624	1.21366	0.811711	0.940726	1.07173
C17orf67 ENSG00000214226	0.782768	1.29403	1.02258	0.786403	0.965275	0.837699	0.989973	0.928848	1.02321	0.968618
C17orf74 ENSG00000184560	0.947397	0.953775	1.21254	1.01344	1.1088	1.036	1.27573	0.753928	1.31785	1.13001
C17orf75 ENSG00000108666	1.0749	1.04779	0.935121	0.94433	0.764865	1.18515	1.06374	1.02098	0.808856	0.833949
C17orf78 ENSG00000278505	1.09486	1.26989	0.930451	0.823177	1.11862	0.8399	0.938277	0.870823	0.914626	1.01082
C17orf80 ENSG00000141219	0.860161	0.892942	1.06205	1.01184	0.930544	1.36105	0.762561	0.809268	0.763071	1.06737
C17orf89 ENSG00000224877	0.849025	1.1425	0.881791	0.846193	1.2106	0.989117	0.918658	0.890915	0.866452	0.961531
C17orf96 ENSG00000273604	0.952871	1.04751	0.96355	0.912005	0.949595	0.832189	0.833618	0.966529	1.18588	0.983825
C17orf97 ENSG00000187624	1.0813	0.763365	0.92482	1.08496	1.08256	0.965831	0.934076	1.12941	1.2121	0.871173
C17orf98 ENSG00000275489	0.975727	0.848432	1.03642	0.876326	0.766359	0.971667	0.700988	0.997787	1.16693	0.812073
C17orf99 ENSG00000187997	0.910501	0.922213	0.598828	1.01144	0.908739	0.971185	1.08743	1.04395	0.976462	0.956733
C18orf21 ENSG00000141428	1.11474	0.924799	0.988925	0.924416	1.14481	0.904935	1.02574	1.01179	1.17844	0.925764
C18orf25 ENSG00000152242	1.00772	0.879098	1.34448	0.877031	0.841246	0.904262	1.16132	0.97215	0.890056	0.705937
C18orf32 ENSG00000177576	0.968054	1.15481	0.884147	1.0144	1.08305	0.899665	0.916415	1.22433	0.862229	1.07872
C18orf54 ENSG00000166845	1.14358	0.867527	0.860092	1.02656	0.913634	0.645574	0.866406	0.79416	0.970863	0.814887
C18orf63 ENSG00000206043	0.883195	0.798782	0.927425	0.852775	1.10043	0.822276	1.16183	0.998014	0.794427	1.03458
C18orf8 ENSG00000141452	1.1719	0.891496	0.650946	1.03841	0.935162	0.7364	0.896641	1.29901	1.1755	1.19958
C19orf12 ENSG00000131943	1.22845	1.22701	0.782361	0.892783	1.2228	0.967658	0.988812	1.11981	0.751127	1.5267
C19orf18 ENSG00000177025	1.42229	1.07729	0.979584	1.01043	1.11657	0.982852	1.05102	1.18103	0.865944	0.970586
C19orf24 ENSG00000228300	0.957965	1.23248	1.08521	1.09654	0.999048	1.20577	1.19422	1.00132	0.88225	1.19391
C19orf25 ENSG00000119559	0.809252	0.996667	1.29098	0.742209	0.878917	0.948059	0.931309	0.959766	0.868718	1.05986
C19orf33 ENSG00000167644	1.08873	0.787963	1.22397	0.911341	0.964591	1.15467	0.743341	0.993373	0.766666	0.707241
C19orf35 ENSG00000188305	0.999188	0.696868	0.808803	0.786778	0.774306	1.21333	0.936836	0.853397	0.955901	1.04229
C19orf38 ENSG00000214212	1.0519	1.12147	0.831556	0.655989	1.04806	0.75227	1.30356	0.826385	0.723174	1.31766
C19orf43 ENSG00000123144	0.973243	0.866625	1.20648	0.841387	0.86139	1.21302	1.26217	1.00836	1.00237	1.17653
C19orf44 ENSG00000105072	0.892532	1.11842	1.06121	1.24456	0.961505	1.10875	0.747785	0.92588	1.04808	0.88609
C19orf45 ENSG00000198723	0.97766	0.949283	0.938821	1.07811	1.0335	1.02021	0.661714	1.01361	0.869627	0.978608
C19orf47 ENSG00000160392	1.07513	1.12294	0.85547	1.12622	0.746612	0.904649	0.891414	0.756656	0.577619	1.2095
C19orf48 ENSG00000167747	0.864452	1.13807	0.958363	0.837665	0.981367	0.947283	0.747731	1.08154	1.26239	1.19284
C19orf52 ENSG00000142444	1.14848	0.994939	1.03754	0.841932	1.13492	1.26071	1.05529	1.11198	1.45252	0.932152
C19orf53 ENSG00000104979	0.897045	0.871126	1.05517	0.974773	0.954213	1.03429	0.934924	0.944238	1.00345	0.941545
C19orf54 ENSG00000188493	1.16921	1.25294	1.22864	1.38017	1.24065	1.09823	0.763744	0.780478	1.29592	0.940638
C19orf57 ENSG00000132016	0.827833	1.00759	1.16648	0.914918	0.935716	0.930528	0.959077	0.843728	0.974568	0.858947
C19orf60 ENSG00000006015	1.0877	0.923333	1.05105	0.894349	0.68487	0.96524	1.09635	0.830465	1.01847	1.04271
C19orf66 ENSG00000130813	0.909312	1.09347	0.873028	0.945603	1.05551	0.89322	0.978725	0.938006	1.06166	0.878055
C19orf67 ENSG00000188032	0.862351	1.23341	0.849443	0.903378	1.31125	1.11389	0.974266	0.875778	0.907952	0.641354
C19orf68 ENSG00000185453	0.955636	0.958541	0.853648	0.713584	0.900671	1.00831	0.883376	0.824991	1.31919	1.15111
C19orf70 ENSG00000174917	1.17491	1.04104	1.04951	1.33305	1.13869	1.08256	1.08103	1.05014	1.02531	0.745759
C19orf71 ENSG00000183397	1.24116	1.05728	1.1289	0.791589	0.86769	1.1379	0.888077	0.886541	0.935373	0.902123
C19orf73 ENSG00000221916	1.03427	1.21592	1.1025	1.2912	0.925964	0.982201	0.86395	0.958083	0.891539	0.98657
C19orf81 ENSG00000235034	0.945412	1.05988	1.19618	0.842584	0.893356	0.952224	0.85533	0.944176	1.16762	0.801438
C19orf84 ENSG00000262874	0.827437	0.82098	0.892562	1.10318	1.10886	1.1177	1.00006	0.972307	0.837691	1.01743
C1D ENSG00000197223	0.951269	0.881412	1.05818	0.878139	1.07411	0.875249	1.24149	1.13484	0.851786	1.05738
C1GALT1 ENSG00000106392	0.806684	0.964969	0.93579	0.960669	0.946627	0.898464	0.96839	0.777144	1.17338	1.10118
C1GALT1C1 ENSG00000171155	1.2257	0.637182	1.04409	1.13314	0.85089	1.03824	1.00006	1.05409	1.0735	0.837775
C1GALT1C1L ENSG00000223658	0.925175	0.906451	0.996395	1.13328	1.06652	1.02751	1.22394	0.940839	1.01617	0.804745
C1QA ENSG00000173372	0.967635	0.897942	1.10581	1.16926	0.984099	0.840152	0.918288	0.965399	0.845915	1.12815
C1QB ENSG00000173369	0.663449	1.16212	1.0349	1.11836	1.01489	1.27791	1.00711	0.892375	0.986247	1.13983
C1QBP ENSG00000108561	1.10096	0.691461	1.50552	0.872429	0.840476	1.36238	0.865626	0.805811	0.91719	0.788866
C1QC ENSG00000159189	1.09058	0.819232	1.32952	1.18583	1.29012	0.954954	1.14239	0.931123	0.860999	0.983722
C1QL1 ENSG00000131094	0.563008	0.751602	1.07773	0.787569	0.730927	0.950745	0.761227	0.75745	0.93683	1.04228
C1QL2 ENSG00000144119	0.891905	0.849143	0.974794	1.04093	0.935851	1.18877	0.998428	0.89515	1.00897	0.948453
C1QL3 ENSG00000165985	0.951922	1.01264	0.932751	0.928869	1.02047	1.09259	1.01531	0.966261	0.924912	0.945699
C1QL4 ENSG00000186897	1.11132	0.982428	0.985746	1.16284	0.81041	1.17524	0.887011	1.11375	0.877305	1.07309
C1QTNF1 ENSG00000173918	0.594572	0.835715	1.03645	0.827114	1.1032	0.791654	1.01235	0.829699	1.22662	0.869348
C1QTNF2 ENSG00000145861	0.980637	0.750885	1.11318	1.08981	1.07209	0.888416	1.08539	0.952234	1.10946	1.05102
C1QTNF3 ENSG00000082196	0.89676	0.925917	1.18028	0.854557	1.13142	1.07325	1.03578	0.876617	0.94484	0.932823
C1QTNF4 ENSG00000172247	0.868769	0.965667	1.00652	1.17922	1.17628	0.795918	0.994102	0.981797	1.19621	0.981469
C1QTNF5 ENSG00000223953	1.11235	1.15252	0.831888	0.885208	1.01677	1.04151	0.964515	1.11384	1.01888	1.00886
C1QTNF6 ENSG00000133466	0.855597	1.03225	1.1615	0.798569	1.02756	1.04079	1.02215	1.20009	0.992013	1.03098
C1QTNF7 ENSG00000163145	0.97684	0.950257	0.938367	0.907175	1.09457	0.916006	1.1562	0.838472	0.982917	0.889125
C1QTNF9 ENSG00000240654	1.1402	1.06154	0.953956	0.798637	1.00162	0.940583	1.05452	1.03863	0.953648	0.888561
C1QTNF9B ENSG00000205863	1.04018	1.30273	0.817473	1.14147	1.07927	1.00117	1.01099	1.02475	1.04216	0.954892
C1QTNF9B-AS1 ENSG00000281899	0.909224	0.904981	1.0511	0.934957	1.13042	0.988594	0.949909	1.2159	0.881548	1.11126
C1R ENSG00000159403	1.73063	0.77644	0.854252	1.14834	1.20508	0.934547	0.977634	1.20393	0.752272	0.825186
C1RL ENSG00000139178	0.982887	1.24046	1.06947	0.985987	1.03565	1.22684	0.925142	0.850857	1.2065	1.16506
C1S ENSG00000182326	1.10449	1.26455	1.1563	0.785245	1.27493	0.946156	0.952267	0.881415	0.923672	1.12575
C1orf100 ENSG00000173728	0.826231	0.968493	1.10677	0.910238	1.33844	1.06525	0.745276	1.03361	0.81691	1.22824
C1orf101 ENSG00000179397	0.912085	0.914494	1.31436	1.03816	0.911145	0.904102	1.22553	0.893396	0.845973	0.937478
C1orf105 ENSG00000180999	0.94601	0.716276	0.995105	0.891399	0.957258	0.919192	1.14265	1.31324	1.02395	0.882812
C1orf106 ENSG00000163362	0.984566	1.1682	0.809332	0.928012	1.07173	0.957421	0.886682	1.05639	1.17834	1.48004
C1orf109 ENSG00000116922	1.09309	0.92119	0.886282	0.950951	1.25402	1.19293	0.909884	0.989656	1.19663	1.01502
C1orf112 ENSG00000000460	0.967179	0.902068	1.23283	1.03701	1.27083	0.931944	0.992926	1.19228	1.20898	0.847002
C1orf115 ENSG00000162817	1.11789	1.18276	1.61705	0.813061	1.04676	1.07136	1.08645	0.925422	1.02256	1.28004
C1orf116 ENSG00000182795	1.20879	1.79859	0.655533	1.31941	1.16033	0.885562	1.09892	0.819201	0.888812	1.09866
C1orf122 ENSG00000197982	0.915163	0.934802	1.24778	1.24407	0.750211	0.921951	1.09055	1.14734	0.796309	0.91996
C1orf123 ENSG00000162384	0.642376	1.21754	0.922414	0.90489	1.24549	0.997587	0.899983	0.925162	1.30438	1.16037
C1orf127 ENSG00000175262	1.22638	0.681022	0.983677	0.799304	0.996861	0.974644	0.868069	1.00347	0.919345	0.987599
C1orf131 ENSG00000143633	0.90602	0.900485	0.909329	0.997303	1.32784	1.20592	0.755971	0.880146	1.19707	0.804066
C1orf141 ENSG00000203963	1.04594	0.912364	0.939533	0.840029	1.20216	1.07285	0.989543	0.683255	0.950816	0.742502
C1orf145 ENSG00000162913	0.865575	1.21753	0.961442	0.843836	1.07103	0.910275	0.797551	0.981773	0.888329	0.963664
C1orf146 ENSG00000203910	1.02811	0.956598	0.669621	0.867871	0.981638	1.1811	1.0685	1.17612	0.89281	0.961617
C1orf158 ENSG00000157330	1.06818	1.2735	1.05366	0.947852	1.20153	0.910556	0.960546	0.98039	1.1637	1.10696
C1orf159 ENSG00000131591	1.05137	0.950933	0.715457	0.725857	0.929969	0.83461	0.818634	1.16659	0.778795	0.825785
C1orf162 ENSG00000143110	0.956972	0.870099	1.13621	0.981704	1.05233	1.01237	1.12973	1.05713	0.810291	1.16031
C1orf167 ENSG00000215910	1.15332	0.959558	1.05528	1.19126	1.02819	0.904937	1.09447	1.22395	1.06401	0.933226
C1orf168 ENSG00000187889	0.857147	0.806006	1.35959	1.2802	1.07972	0.922143	1.02005	1.18007	0.841848	1.03667
C1orf174 ENSG00000198912	0.962653	0.788181	0.683101	0.952299	0.982079	0.990894	0.77206	1.01791	1.03546	1.26445
C1orf185 ENSG00000204006	0.853057	1.26646	0.933287	0.925444	0.936592	1.06477	0.870693	0.850674	0.942489	0.987198
C1orf186 ENSG00000263961	1.0222	0.988433	0.701236	0.842106	0.898148	0.896125	1.09422	1.23433	1.02392	1.09356
C1orf194 ENSG00000179902	0.757611	0.830691	1.32896	1.18581	0.931358	1.07401	1.08664	0.962664	0.776351	1.08484
C1orf198 ENSG00000119280	0.977168	0.852842	1.36801	0.901439	0.868071	0.929401	1.06364	1.01497	0.627076	0.953033
C1orf204 ENSG00000188004	0.91728	1.05564	1.18353	1.1091	0.998948	0.746803	1.03651	1.58096	1.06222	0.886731
C1orf21 ENSG00000116667	0.981085	1.1888	1.23622	1.03294	0.942568	1.00379	1.14681	1.04204	0.974489	0.971679
C1orf210 ENSG00000253313	0.732965	1.03565	0.814229	0.983287	0.992466	0.938752	1.04586	1.12797	0.916095	1.19914
C1orf216 ENSG00000142686	0.895865	0.711882	0.750318	0.934434	1.06647	0.857968	1.00591	0.873106	0.979092	0.956428
C1orf226 ENSG00000239887	1.11453	1.00277	1.10038	0.913485	1.13691	1.16769	0.925485	1.14376	1.02606	1.19547
C1orf228 ENSG00000198520	1.08613	1.13132	0.930845	1.16676	0.90652	1.16946	0.783156	0.90709	0.948988	1.03548
C1orf234 ENSG00000227868	1.05806	1.27204	1.09514	0.916003	1.15975	0.876435	0.933064	0.963264	0.833757	1.00897
C1orf27 ENSG00000157181	1.13397	0.990081	0.833907	1.13461	1.04018	1.06968	1.16076	1.00802	1.09379	0.727358
[truncated: 15,949 more rows]
