# Supplementary material for: Spatial maps of prostate cancer transcriptomes reveal an unexplored landscape of heterogeneity
Source: Nat Commun. 2018 Jun 20;9:2419. doi: 10.1038/s41467-018-04724-5 (PMC6010471; doi:10.1038/s41467-018-04724-5)
Supplement: Supplementary file 9 — Supplementary Data 6 [file 41467_2018_4724_MOESM9_ESM.zip › Supplementary Dataset 3/experiment0007-expected-features.tsv]

	Factor 1	Factor 2	Factor 3	Factor 4	Factor 5	Factor 6	Factor 7	Factor 8	Factor 9	Factor 10
A1BG ENSG00000121410	1.04996	0.0523321	0.445724	0.000597121	0.0149252	1.86001	0.200066	1.31955	0.02687	0.228434
A1CF ENSG00000148584	0.0972583	0.000108058	0.0878081	0.0996277	0.0726257	0.0125456	0.00298653	0.000651003	1.26037	0.0628374
A2M ENSG00000175899	333.809	3.33618	1.18986	0.0739907	5.98227	152.203	37.632	290.739	155.599	0.0564267
A2ML1 ENSG00000166535	0.0127167	0.198949	2.15688	0.119503	4.62353	0.109838	2.63935	0.764473	0.32617	0.013125
A4GALT ENSG00000128274	0.0457839	39.9002	2.97743	0.841864	1.13041	0.247764	19.2274	67.8301	25.481	8.8131
AAAS ENSG00000094914	8.82976	2.80508	49.1826	59.4116	2.12625	0.212504	1.52993	14.2827	0.95721	10.3221
AACS ENSG00000081760	1.55653	0.0890761	19.4236	0.622885	0.113899	6.00738	2.99471	8.47822	0.110437	7.13038
AADAC ENSG00000114771	0.233583	0.00463265	6.62338e-07	0.0603076	0.123354	0.000634919	0.0206669	0.0139025	0.010358	0.0225383
AADACL2 ENSG00000197953	0.00690321	0.0746793	0.311365	0.0596691	0.112019	0.00105197	0.00340771	0.0553904	0.0658399	0.0830092
AADACL4 ENSG00000204518	0.248408	0.0819934	0.324808	0.426741	0.311933	0.0398514	0.000511621	0.453745	0.171882	0.253584
AADAT ENSG00000109576	0.00792203	1.44531	8.91242	4.08224	0.033507	0.747814	1.2713	0.180647	2.73138	7.38314
AAED1 ENSG00000158122	0.0516556	0.206722	0.927791	0.0349185	4.10401	6.08438	3.06957	10.4906	2.17948	8.14989
AAGAB ENSG00000103591	1.90848	0.041116	22.6562	0.659283	6.6456	43.7083	16.4496	0.0748358	1.54356	12.9688
AAK1 ENSG00000115977	4.58844	8.0414	50.149	1.33886	23.6451	0.800384	9.46112	3.31708	9.15651	35.6734
AAMDC ENSG00000087884	1.35822	107.005	9.562	2.98256	1.47783	41.0309	2.14159	3.84854	15.5283	1.23081
AAMP ENSG00000127837	25.8319	21.84	95.9657	84.4074	6.54787	27.2593	103.053	45.0883	50.858	103.808
AAR2 ENSG00000131043	0.763259	18.3095	0.0904041	41.9802	39.4505	27.897	29.1005	6.24755	2.98703	1.72056
AARD ENSG00000205002	1.26222	0.565803	0.0495215	0.229092	0.122557	0.177674	0.390637	0.295416	0.682856	0.4165
AARS ENSG00000090861	33.8155	41.7694	4.43411	0.705968	47.9579	56.8956	2.03191	0.266149	3.2323	37.4949
AARSD1 ENSG00000266967	4.76914	0.0366202	0.012173	2.21532	0.390658	11.1925	0.528888	0.453942	0.813318	3.98859
AASDH ENSG00000157426	4.73542	0.00877437	4.89705	0.0241152	4.45619	0.223452	0.420859	0.0328609	0.226509	0.0345597
AASDHPPT ENSG00000149313	0.637589	0.0860485	18.7962	0.090545	0.190799	0.435347	1.02878	0.829897	0.00168286	5.69261
AASS ENSG00000008311	11.7135	0.198907	1.63143	0.180736	0.0822419	0.69299	1.74864	1.55866	0.613533	0.0370787
AATF ENSG00000275700	12.0837	41.2328	22.9533	15.5805	0.252836	31.0768	6.32751	18.9434	3.47505	4.95287
AATK ENSG00000181409	2.36925	2.19936	0.232182	0.212939	0.0308548	0.280783	0.98321	0.220007	0.170116	0.78383
AATK-AS1 ENSG00000225180	0.0220074	0.151581	0.00379529	0.000538493	0.0209435	0.0065182	0.00718358	0.000223339	0.0100591	0.00621833
ABAT ENSG00000183044	0.420351	0.231857	20.9723	12.3003	8.30572	0.258525	1.46584	0.245355	0.0435948	0.307539
ABC13-47488600E17.1 ENSG00000283199	1.33069	1.11443	2.55375	0.403945	0.525824	0.484109	3.50461	0.128205	1.53643	0.115319
ABC13-47656900H15.1 ENSG00000283566	0.314305	0.131625	0.205344	0.0607383	0.404218	0.34128	2.42696	0.309383	0.187519	1.02955
ABC7-42404400C24.1 ENSG00000277758	0.0159541	0.368916	0.0368822	0.0274527	0.0544462	0.0171947	0.238118	0.233942	0.151154	0.00217347
ABCA1 ENSG00000165029	1.02393	0.743651	0.359425	0.326145	1.72124	1.59621	1.1707	3.93333	1.18662	9.57221
ABCA10 ENSG00000154263	0.0703188	0.856038	0.560798	0.207411	0.151439	0.691866	3.59075	0.473639	0.428689	0.133983
ABCA12 ENSG00000144452	1.38934	0.0592841	0.083184	0.143455	0.162456	0.0243207	0.118928	0.250427	0.254726	0.0527443
ABCA13 ENSG00000179869	0.583232	0.114853	0.0548461	0.0414389	0.0471326	0.029948	0.277326	0.131168	0.018249	0.0836022
ABCA2 ENSG00000107331	11.2558	11.0267	67.2279	46.8145	2.71694	2.02764	10.612	50.4788	13.3176	10.2328
ABCA3 ENSG00000167972	34.3618	1.04479	19.4472	28.1119	0.731485	17.2256	0.330143	0.177434	16.7737	0.384998
ABCA4 ENSG00000198691	0.00644276	0.118497	0.183704	0.104428	0.159272	0.13385	0.132348	0.079023	0.0256463	0.0735622
ABCA5 ENSG00000154265	1.19644	0.172797	2.42682	0.259884	4.51745	0.215267	7.54317	0.364728	7.20859	7.48457
ABCA6 ENSG00000154262	0.312112	1.01085	0.0328394	0.165568	0.283357	0.724863	0.195239	0.416128	5.41848	0.0520736
ABCA7 ENSG00000064687	0.647929	0.00496764	0.130226	14.6933	0.878982	1.34418	4.95066	0.478867	10.5766	0.646753
ABCA8 ENSG00000141338	0.49968	1.22728	20.5212	4.95032	2.39834	2.68253	0.74897	52.6137	0.0062723	0.134357
ABCA9 ENSG00000154258	0.115711	1.42104	2.01671	13.4641	0.81773	2.64428	1.20792	0.0760564	0.318513	0.00607301
ABCB1 ENSG00000085563	0.00178073	2.35011	1.01507	0.371754	0.358613	0.0208206	1.01794	0.0826074	0.491387	0.137225
ABCB10 ENSG00000135776	2.85562	0.0578162	1.98277	0.498579	0.206669	1.18863	0.0911131	0.0465242	1.14064	13.7614
ABCB11 ENSG00000073734	1.29914	0.150227	0.0568815	0.0137641	0.0469575	0.0173353	0.0201345	0.0478898	0.00881559	0.0319293
ABCB4 ENSG00000005471	1.11445	1.69442	0.210611	0.112951	0.214265	0.1985	0.0303115	0.408095	0.0738364	0.862838
ABCB5 ENSG00000004846	0.0163244	0.461284	0.408074	0.179891	0.0517983	0.0845333	0.274068	0.261122	0.0342576	0.629193
ABCB6 ENSG00000115657	1.88468	0.0676869	0.0731987	0.573566	0.475033	0.568535	0.0976045	0.177272	0.149788	0.159373
ABCB7 ENSG00000131269	1.36932	0.308725	0.352297	0.178853	0.0705647	20.4661	3.11735	1.22924	0.885099	1.65726
ABCB8 ENSG00000197150	17.0728	21.0808	19.1697	4.82979	9.88361	0.0813276	0.914345	24.1956	1.21932	1.0374
ABCB9 ENSG00000150967	12.1963	19.3641	1.09124	0.0128698	0.168186	5.84417	2.19665	0.0571282	0.113377	0.765281
ABCC1 ENSG00000103222	25.6741	8.50586	24.9669	0.0845364	20.9488	21.6424	19.6792	3.74829	0.340053	10.9539
ABCC10 ENSG00000124574	0.239923	15.1548	2.05691	4.14509	126.462	3.16334	14.607	4.54922	10.8329	0.0353864
ABCC11 ENSG00000121270	0.140472	0.0885354	33.6082	0.189581	0.0098499	0.109561	0.00764289	0.000495785	0.518739	3.09677
ABCC12 ENSG00000140798	0.245244	2.51682	0.128887	0.007089	0.0425675	0.0747907	0.162511	0.347376	0.119201	0.0654413
ABCC2 ENSG00000023839	0.0897054	0.0106822	0.0586216	0.055313	0.0171553	0.188652	0.0250645	0.239322	0.0136122	0.000175418
ABCC3 ENSG00000108846	0.204587	3.79871	4.53188	10.8496	3.95955	3.53335	11.5623	0.112975	1.55495	0.0855942
ABCC4 ENSG00000125257	0.433151	0.0676252	97.8683	0.53312	46.6466	0.337302	18.0443	0.259144	0.175442	63.8337
ABCC5 ENSG00000114770	0.782639	15.2365	43.1817	0.421985	1.24033	38.2555	28.8868	0.357766	0.946115	1.03591
ABCC6 ENSG00000091262	1.91568	0.187242	0.424142	1.07031	2.73485	0.0541763	0.910981	0.0345731	0.188307	6.89544
ABCC8 ENSG00000006071	0.108973	7.53115	1.79677	2.18883	0.00854299	0.62107	0.120151	10.0758	0.0813512	0.0228159
ABCC9 ENSG00000069431	6.28656	0.305598	0.517281	0.329118	0.165098	0.0999047	0.000428177	0.103635	12.0578	0.00297319
ABCD1 ENSG00000101986	11.8565	4.58211	0.0138581	15.2387	0.485305	0.0861028	0.626192	24.0111	0.116721	9.00996
ABCD2 ENSG00000173208	0.220578	0.277802	0.013797	0.0117934	0.135705	0.0638653	0.000387572	0.39145	0.271432	0.157429
ABCD3 ENSG00000117528	2.09664	0.371984	15.3061	1.62784	0.608028	1.0753	3.41219	0.242448	0.361678	1.8619
ABCD4 ENSG00000119688	1.15626	4.84337	50.2774	0.630287	1.9129	2.86801	1.43668	0.0569103	45.2676	10.3874
ABCE1 ENSG00000164163	0.774662	0.392402	8.41349	0.303854	0.644378	1.57381	7.97964	0.44803	0.23898	8.44803
ABCF1 ENSG00000204574	0.0546388	57.5555	73.9621	2.13742	0.805808	43.9373	5.08028	0.395786	3.11407	130.303
ABCF2 ENSG00000033050	19.8679	61.7465	59.5126	2.62899	0.0890263	32.038	16.0764	18.8526	0.116968	6.43993
ABCF3 ENSG00000161204	47.8595	1.77264	17.9236	71.5188	3.25545	0.703637	1.4413	3.00882	4.89984	17.731
ABCG1 ENSG00000160179	0.118175	0.913376	2.93306	3.5556	4.24545	18.6425	1.12472	0.0783983	0.27439	6.49362
ABCG2 ENSG00000118777	0.498916	0.884601	0.119994	0.774141	0.63183	5.49707	2.91627	0.302259	7.79825	0.602906
ABCG4 ENSG00000172350	0.888054	0.148758	0.129773	0.0900019	0.179155	0.0111172	0.0202096	0.124792	0.129214	0.0914187
ABCG5 ENSG00000138075	0.126027	0.194269	0.000789871	0.0520208	0.00526614	0.0126836	0.0313894	0.228144	0.0515327	0.0125416
ABHD1 ENSG00000143994	0.538343	13.1173	2.19362	0.128802	0.620692	0.2794	0.331143	0.399603	9.52447e-06	0.0374042
ABHD10 ENSG00000144827	3.00916	0.476133	3.21576	5.54394	2.42781	37.8875	0.136022	0.181437	1.6986	0.471871
ABHD11 ENSG00000106077	3.4461	97.0555	66.269	22.2613	0.717257	66.6959	47.0558	0.248731	0.373557	49.9662
ABHD12 ENSG00000100997	8.70395	91.9386	82.8223	66.7302	36.6507	46.6598	69.9436	2.68427	2.6548	33.0718
ABHD12B ENSG00000131969	0.000546512	0.00483548	0.0160094	0.0133715	0.0358621	0.0621703	0.0450404	0.0190513	0.00309923	0.0155285
ABHD13 ENSG00000139826	3.07834	0.749273	16.7215	1.65533	2.12957	0.0478669	6.91604	5.07474	1.053	11.1929
ABHD14A ENSG00000248487	14.3243	7.92125	18.3314	27.3195	7.1843	8.53225	2.10003	3.25637	2.7304	21.266
ABHD14A-ACY1 ENSG00000114786	0.150037	0.000154995	0.00239932	0.0709511	0.0900796	0.0154678	0.0252078	0.0121078	0.0781406	0.0009997
ABHD14B ENSG00000114779	94.9252	35.4406	110.076	114.678	31.9975	1.74632	33.5101	26.3234	1.31577	3.08049
ABHD15 ENSG00000168792	19.5595	1.94503	3.30638	0.102213	0.508882	0.0628676	17.4442	0.30388	3.08122	1.99433
ABHD16A ENSG00000204427	0.00308813	0.341917	2.31542	0.832508	0.565216	6.53552	4.01465	2.47763	2.73616	0.236194
ABHD17A ENSG00000129968	38.8391	6.90969	13.1677	48.7859	8.6487	2.91818	0.483872	13.0168	4.36875	23.4525
ABHD17B ENSG00000107362	1.48434	0.441205	3.11749	0.369163	2.14375	9.2457	4.92098	0.160285	0.740041	0.0728795
ABHD17C ENSG00000136379	0.0518023	0.609918	12.1193	20.3874	0.729083	2.3879	4.71314	0.845581	6.54162	11.8409
ABHD18 ENSG00000164074	5.56511	0.0402778	32.0308	0.00907717	0.893479	0.343941	0.261809	2.86777	0.0372769	2.44477
ABHD2 ENSG00000140526	0.416555	0.286283	106.125	0.143001	60.9625	0.215937	11.0603	2.58978	0.818643	36.7432
ABHD3 ENSG00000158201	0.0945157	0.0157379	3.73108	0.510616	1.32996	1.28793	0.15584	0.206742	0.899005	2.52049
ABHD4 ENSG00000100439	6.96742	12.6932	0.000268093	4.82189	4.04541	12.6086	8.67267	1.09164	0.202116	0.0504839
ABHD5 ENSG00000011198	0.122998	2.06511	0.136174	0.236415	2.24218	0.950321	0.000570128	0.04868	0.103937	0.151665
ABHD6 ENSG00000163686	2.78038	0.0983237	7.8703	7.09445	0.712461	0.48823	9.07761	0.238297	0.0604501	6.9245
ABHD8 ENSG00000127220	2.19726	11.5907	1.46764	11.1177	16.151	6.90026	13.1048	18.7917	36.1443	3.19186
ABI1 ENSG00000136754	0.530144	0.184121	19.8544	1.27283	9.16958	0.00458401	28.8068	0.915887	0.891208	0.147781
ABI2 ENSG00000138443	1.62099	8.14588	23.2438	0.016954	1.17229	46.5872	12.4967	3.78338	6.24176	18.2896
ABI3 ENSG00000108798	0.249214	15.7849	1.97224	0.0561329	1.103	0.486423	2.18273	0.783577	4.44039	0.616305
ABI3BP ENSG00000154175	0.829925	0.108165	0.142859	2.60229	1.22644	0.085139	0.0949898	0.854608	0.658691	0.0988663
ABL1 ENSG00000097007	3.54556	16.556	40.8426	17.2719	1.70618	43.3444	3.43771	28.7846	22.1878	23.598
ABL2 ENSG00000143322	10.3581	0.323596	0.775089	0.0233038	3.51438	0.917304	13.3682	6.301	20.986	1.60275
ABLIM1 ENSG00000099204	10.4863	91.6072	4.51214	25.967	26.2422	0.222941	78.2427	57.8632	47.1815	7.69073
ABLIM2 ENSG00000163995	2.69301	0.0758692	0.0159006	0.122163	0.411419	0.0613639	0.0217396	0.442783	2.85633	0.508645
ABLIM3 ENSG00000173210	21.4371	0.214641	8.47114	0.111929	0.677196	0.889447	7.90563	0.21217	0.00116595	0.0689685
ABO ENSG00000175164	0.0881372	0.356984	0.330683	0.712846	0.821551	6.09367	7.40482	0.160493	0.327298	5.43415
ABR ENSG00000159842	0.0918048	0.70836	7.4626	0.637469	0.634369	48.1852	46.5495	44.6153	1.87402	15.7533
ABRA ENSG00000174429	0.215295	2.38339e-05	1.06657	0.0212093	0.293214	0.01728	0.0114134	0.314863	0.189115	0.00321976
ABRACL ENSG00000146386	0.760674	0.290017	4.67775	0.291476	0.0971715	0.0837332	0.483498	0.0284175	0.2393	23.9342
ABT1 ENSG00000146109	2.45778	0.487929	1.50773	0.612295	0.450766	16.6648	1.16784	0.986778	0.577305	7.10281
ABTB1 ENSG00000114626	132.131	14.4643	26.4155	7.34591	19.9408	0.011812	9.89345	32.5915	1.90616	5.98615
ABTB2 ENSG00000166016	7.24158	5.98672	0.809698	0.157479	0.183611	0.762787	3.50401	16.2401	0.281335	0.580088
AC002429.5 ENSG00000236197	0.00251212	0.235571	0.0597486	0.00772175	0.233919	0.0558281	0.00446806	0.0447343	0.0586491	0.0343725
AC004076.7 ENSG00000268533	0.00127354	0.00340821	0.145871	0.0500034	0.0275695	0.00616677	0.0347019	0.00832074	0.00185388	0.0447808
AC004158.1 ENSG00000280264	0.0319876	0.075449	0.00432967	0.00504074	0.000442759	0.0262205	0.00468554	0.00349916	0.059444	0.209691
AC004381.6 ENSG00000005189	0.0144787	6.80338	1.08215	0.560491	18.8767	4.4955	0.703375	0.251895	0.122273	2.51794
AC004754.3 ENSG00000269881	2.07823	0.733606	13.9079	0.0268841	0.84327	2.60394	0.202847	0.252468	0.0100888	0.901795
AC004813.1 ENSG00000279777	0.0306237	0.252179	0.428786	0.0296508	0.00198655	0.000107691	0.0151123	0.0804643	0.0973048	0.075441
AC004824.1 ENSG00000280226	0.0126579	0.0430938	0.0311929	0.00609884	0.0438044	0.0192689	0.0293058	0.0154617	0.200843	0.0288502
AC005281.1 ENSG00000226690	0.261397	0.30672	0.275674	0.158798	0.00779983	0.113411	0.0207132	0.0650729	0.0630513	0.0151408
AC005477.1 ENSG00000280188	0.271195	0.0336955	0.00397877	0.0820669	0.00447171	0.000195205	0.00386295	0.288791	0.0782917	0.0689241
AC005480.1 ENSG00000279461	4.44378	0.408115	2.0153	0.000635232	1.03672	0.206035	0.0783009	0.0673342	0.627586	0.058066
AC006116.20 ENSG00000267710	0.0159056	0.164705	0.197611	0.0152722	0.0988681	0.244318	0.0442965	0.17804	0.748387	0.120008
AC006328.1 ENSG00000280301	0.0135447	0.0289958	0.127372	0.0629031	0.0571511	0.0619743	0.194638	0.298526	0.0602997	0.0230032
AC006386.1 ENSG00000279115	1.35451	1.20031	1.73708	1.3199	0.0885408	1.5816	0.0329138	0.446073	0.0594131	0.0958524
AC006994.3 ENSG00000279317	0.000647154	0.117111	0.0569369	0.401958	0.0226938	0.157775	0.0807927	0.0244621	0.256133	0.16647
AC007040.11 ENSG00000258881	0.00485929	0.0265401	0.00310499	0.0309982	0.000344394	2.44883	0.0218825	0.0260899	0.00836052	0.114445
AC007906.1 ENSG00000279018	0.000600137	0.356153	0.0448444	0.0998462	0.184589	0.0139282	0.0186187	0.0261607	0.0105641	0.0773237
AC008074.1 ENSG00000279644	0.0676379	0.0184925	0.136791	0.0196421	0.0455121	0.0195299	0.0512414	0.186909	0.888073	0.300177
AC008522.1 ENSG00000279232	0.0510803	0.589265	0.622188	0.323951	0.115162	0.0896737	0.170013	0.0310833	0.616361	0.0190482
AC008686.1 ENSG00000280221	0.0383045	0.0195196	0.00618995	0.0689236	0.0575443	0.114516	0.174771	0.0164692	0.00299901	0.000250283
AC008759.1 ENSG00000279471	0.0601028	0.00362345	0.0936398	0.0282525	0.000836671	0.0517566	0.113027	0.00759547	0.0214612	0.00925814
AC008810.1 ENSG00000279126	0.0605048	0.041194	0.000851257	0.0790347	0.0553521	0.0112073	0.0119145	0.0665747	0.0211263	0.284174
AC008914.1 ENSG00000279768	0.0344899	0.000201361	0.0999349	0.0412028	0.03291	0.0289577	0.0015355	0.00303776	0.0439154	0.0252123
AC009014.3 ENSG00000271824	0.338055	0.346189	2.00968	0.530283	1.03243	0.165282	0.43097	0.0818695	0.712925	0.407211
AC009060.2 ENSG00000280252	0.031878	0.00881697	0.0899357	0.0677974	0.038384	0.042117	0.0105155	0.120265	0.034201	0.139235
AC009977.1 ENSG00000279335	0.00819398	0.0299579	0.000108191	0.0544434	0.00374381	0.0107651	0.0664982	0.0592799	0.0149574	0.0085265
AC010731.4 ENSG00000235118	0.114947	0.0217319	0.0582229	0.0317134	0.00989916	0.00212203	0.140047	0.168775	0.0102023	0.0957369
AC011155.1 ENSG00000280098	0.0444833	0.0166444	0.0952172	0.00947261	0.0621246	0.00049484	0.0522958	0.215912	0.147453	1.1924
AC011380.1 ENSG00000281227	0.0241246	0.0155316	0.0175113	0.0846795	0.0387826	0.00413015	0.0130991	0.0463639	0.0731395	0.00049773
AC012005.1 ENSG00000279274	1.57479	1.68811	1.88734	1.6725	0.249053	2.05254	1.50755	1.69967	1.61706	1.12993
AC012005.2 ENSG00000279287	0.127026	0.0818502	0.0307707	0.0380164	0.395694	0.00895193	0.0503961	0.00106453	0.0293401	0.15343
AC012363.1 ENSG00000281676	0.0185452	0.102082	0.013653	0.024133	0.289201	0.0308144	0.174031	0.00544074	0.001399	0.521276
AC013269.5 ENSG00000184761	0.0126978	0.136267	0.179436	0.0673175	0.0656145	0.0474558	0.015147	0.0625631	0.0395445	0.00227197
AC013461.1 ENSG00000091436	60.0583	0.0136516	9.59867	0.553458	1.4208	0.751356	2.37018	6.72278	2.49523	5.69773
AC016142.1 ENSG00000280141	0.0262462	0.0246182	0.136244	0.0846535	0.0061295	0.0612427	0.0678379	0.229876	0.077059	0.0485236
AC016549.1 ENSG00000281325	0.032227	0.00217022	0.197067	0.000378825	0.00873016	0.0361529	0.10053	0.0931621	0.100249	0.196322
AC016577.1 ENSG00000279646	0.0224823	0.00981832	0.0472127	0.00987833	0.0098551	2.48934e-06	0.0174405	0.0994605	0.0120482	0.0354429
AC016991.1 ENSG00000279435	0.0390837	0.0355078	0.0845031	0.0399982	0.0395193	0.00188966	0.0873435	0.0297979	0.00864929	0.0197202
AC017081.1 ENSG00000279921	0.00177465	0.0236434	0.0467368	0.10272	0.229171	0.013961	0.28586	0.0163622	0.032065	0.221893
AC018512.1 ENSG00000279808	0.0195545	0.0659494	2.54433e-05	0.05164	0.166401	0.0661738	0.0810912	0.00153635	0.0487343	0.00506583
AC018902.1 ENSG00000280817	0.000907471	0.0604049	0.00821488	0.0106657	0.0804112	0.000492991	0.0952397	0.0136983	0.00935444	0.000272086
AC021106.1 ENSG00000279386	0.0140336	0.089191	0.000148744	0.0192017	0.0505516	0.0126505	0.00402788	0.0802878	0.053406	0.0728519
AC024060.1 ENSG00000281584	0.00582317	0.012258	0.0600924	0.00811552	0.0111767	0.0201505	0.017195	0.0390302	0.0132417	0.126914
AC024592.12 ENSG00000267740	0.0125508	0.0339371	0.154409	0.00785637	0.034486	0.0763902	0.119155	0.00917058	0.030377	0.0724466
AC025335.1 ENSG00000179859	0.145811	8.15218	0.245856	0.266434	0.304827	5.54408	0.75839	0.132797	0.456085	0.03614
AC055733.1 ENSG00000280127	0.00101234	0.00293031	0.0511824	0.022244	0.000221293	0.0050392	0.0196858	0.0159744	0.0658692	0.00232613
AC055866.1 ENSG00000281079	0.0176958	0.00475566	0.098703	0.0466007	0.021821	0.0567894	0.121793	0.0394551	0.0630743	0.0668638
AC069063.2 ENSG00000279380	0.146962	0.00793696	0.0578864	0.0300624	0.0152598	0.0469896	0.0994511	0.0684503	0.0994547	0.0198443
AC073130.2 ENSG00000281656	0.0442596	0.0145235	0.0414289	0.0314673	9.74144e-05	0.0118777	0.00654639	0.016239	0.00162749	0.167334
AC073657.1 ENSG00000279937	0.00423544	0.0608805	0.195302	0.0383258	0.0520484	0.0104579	0.243404	0.000508128	0.137053	0.112644
AC074033.1 ENSG00000281137	0.555567	9.82592e-06	0.734047	0.0642477	0.0338558	0.0366887	0.0118293	0.240287	1.50282	0.0492457
AC087350.1 ENSG00000281527	0.10661	0.0555021	0.00180875	0.0327099	0.0167744	0.0208934	0.00262125	0.0354098	0.0655148	0.0473033
AC087762.1 ENSG00000279588	0.000478559	0.0396931	0.00270588	0.00337683	0.0415652	0.0196698	0.000458598	0.0255065	0.231236	0.00149211
AC090154.1 ENSG00000278888	0.000845243	0.0286495	0.0132888	0.00148598	0.0467839	0.0174444	0.0746494	0.0742632	0.0254835	0.0417371
AC090498.1 ENSG00000279483	5.30693	334.376	44.5905	3.07902	54.3745	262.399	22.9342	2.51927	20.612	4.6202
AC092384.1 ENSG00000280675	0.0609437	0.0269834	0.00347575	0.139588	0.0182053	0.174432	0.0101764	0.00614311	0.00938843	0.0530155
AC092835.2 ENSG00000233757	0.110622	0.086772	0.0845536	0.0966815	0.000700577	0.00349852	0.0234912	0.0346865	0.320026	0.0499254
AC092881.1 ENSG00000279530	0.0790789	0.1195	0.0679862	0.0152096	0.0338415	0.0165828	0.0231999	0.00362829	0.0562631	0.0015528
AC100821.1 ENSG00000280473	0.0330392	0.00452276	0.122871	0.00851287	0.0727994	0.0345437	0.203045	0.0119722	0.00263459	0.0503798
AC104057.1 ENSG00000280427	0.000918237	0.0228451	0.0245725	0.0047995	0.0198112	0.0156294	0.0531874	0.19484	0.0702061	0.0723177
AC104073.1 ENSG00000280410	0.00651067	0.0299733	0.0138008	0.0503546	0.021881	0.0459835	0.380199	0.288578	0.0129649	0.000649466
AC104304.4 ENSG00000283473	3.02529e-07	0.0557685	0.0318478	0.0424216	0.0387089	0.00146283	0.149747	0.249528	0.0820172	0.0784188
AC104389.2 ENSG00000279824	0.0520971	0.00776479	0.00517681	0.0020627	0.107096	0.0391627	0.544027	0.0359381	0.041427	0.0733101
AC104981.1 ENSG00000278938	0.0129142	0.0182388	0.172836	0.00126954	0.20175	0.0826542	0.0349324	0.160268	0.0602741	0.133165
AC105009.1 ENSG00000281855	0.0178448	0.00939963	0.0981023	0.151058	0.212476	0.0420844	0.01202	0.0347614	0.00659959	0.0654282
AC105052.1 ENSG00000279168	0.142556	0.266624	0.280194	3.47843	0.0120817	0.0823275	0.101115	0.582097	0.16535	0.697999
AC109486.1 ENSG00000280447	0.00559765	0.00845888	0.0154901	0.00955619	0.0464416	1.24429e-05	0.0323738	0.14985	0.00394941	0.00334929
AC109829.1 ENSG00000233438	0.0957254	0.00425989	0.00353685	0.0852611	0.0637262	0.116358	0.12714	0.0034857	0.0106917	0.0782684
AC110602.1 ENSG00000281267	0.0723672	0.0298247	0.119692	0.152465	0.238216	0.0726096	1.11608	0.147819	0.00220852	0.0407324
AC110615.1 ENSG00000279909	1.35185	0.215906	0.942976	3.81956	0.409041	1.38876	0.0347902	0.592073	0.0468498	2.43003
AC112719.1 ENSG00000280671	0.0416834	0.0100781	0.00437903	0.00921902	0.055146	0.00244709	0.0509657	0.00174093	0.0190198	0.264809
AC113404.1 ENSG00000254893	0.387231	0.562405	2.41793	0.00371361	14.9806	0.00339918	11.792	52.292	9.7328	13.5227
AC118758.1 ENSG00000268187	0.0267817	0.0239174	0.0706147	0.133746	0.0330543	0.0332253	0.0386666	0.207197	0.0284062	0.253417
AC131097.4 ENSG00000216921	4.94323	0.130785	0.400368	0.606096	4.75753	0.0348824	3.67585	0.0841427	0.862707	0.0118123
AC131263.1 ENSG00000280550	0.209194	0.0975741	0.139836	0.248499	0.0001397	0.0439779	0.0546811	0.000192219	0.0154474	0.0399927
AC138517.6 ENSG00000283288	0.000268355	0.124591	0.0964295	0.318931	0.230647	0.0579451	0.0130189	0.0262659	0.156879	0.0487402
AC138647.1 ENSG00000226490	0.0438946	0.0391354	0.163853	0.00110617	0.0140361	0.0960978	0.0178997	0.0359218	0.221698	0.34955
AC138969.4 ENSG00000183889	1.09336	17.3811	9.15277	10.0808	0.5917	1.09098	11.1405	2.1349	1.11158	5.96863
AC241377.1 ENSG00000281741	2.35767	3.97579	7.78742	4.82506	1.54737	0.731303	4.99027	0.0262778	0.640523	5.04171
AC241585.1 ENSG00000281571	1.96985	0.121642	2.13423	0.155417	1.93704	0.139141	1.11747	0.0423903	0.212837	0.105635
AC242988.1 ENSG00000278939	0.276299	0.0115057	0.00415369	0.0125068	0.107975	0.0001408	0.0473421	0.0139503	0.00977335	0.0445569
AC243756.1 ENSG00000270339	0.0250759	0.00433607	0.357845	0.030284	0.251995	0.216988	0.0708357	0.0487945	0.149099	0.206066
AC243945.1 ENSG00000279510	0.00338632	0.0144327	0.0295648	0.321891	0.0219437	0.0262884	0.000653711	0.0364412	0.0165322	0.103107
AC245100.1 ENSG00000280649	2.96909	1.31496	1.34594	5.63096	0.467381	1.78842	15.3871	5.00347	3.56593	19.5519
ACAA1 ENSG00000060971	11.5157	218.645	290.219	6.54417	60.5887	0.924285	41.1562	3.25083	1.07266	95.4557
ACAA2 ENSG00000167315	26.7302	0.188626	1.86593	0.077579	0.106682	19.925	0.200398	0.0360884	0.00760243	28.8649
ACACA ENSG00000278540	0.264843	0.353339	22.9289	28.2764	6.77512	48.4475	0.151911	1.34276	0.0170079	8.28957
ACACB ENSG00000076555	21.4466	4.27725	0.885322	0.191073	0.281307	11.9546	0.673544	2.55687	3.14889	0.186894
ACAD10 ENSG00000111271	0.317122	0.84299	60.958	29.0106	0.547263	0.285104	1.70881	0.528136	0.899324	2.68669
ACAD11 ENSG00000240303	0.249596	0.0255418	0.720773	0.596901	0.452226	0.00428317	0.409293	0.126785	0.192708	0.028989
ACAD8 ENSG00000151498	0.664275	0.29027	3.85899	39.1008	13.0337	0.18468	0.188277	0.0149526	0.360154	31.4969
ACAD9 ENSG00000177646	0.313032	40.5423	109.195	2.67971	4.80086	6.91501	64.5725	0.0910374	2.2024	0.944511
ACADL ENSG00000115361	1.08548	0.236913	21.4023	0.00297361	15.0599	1.24174	8.94916	1.08278	0.00580901	19.8416
ACADM ENSG00000117054	0.0380812	0.122845	21.4123	0.0357732	4.00458	0.555035	8.85667	10.4493	0.423755	5.07914
ACADS ENSG00000122971	8.64489	16.2253	0.409193	23.4239	10.3593	7.99696	0.993651	21.7332	6.07979	35.7773
ACADSB ENSG00000196177	0.728653	0.399205	22.5552	1.04896	2.79877	0.920679	0.134129	0.465985	1.41266	21.8855
ACADVL ENSG00000072778	133.217	4.15522	523.332	492.435	207.335	36.5769	120.864	64.5083	44.86	183.49
ACAN ENSG00000157766	36.924	0.510011	0.430336	0.188295	0.0419339	0.0251344	0.00762672	0.190467	1.25556	0.00812472
ACAP1 ENSG00000072818	3.89344	21.9989	6.14312	4.78319	1.05264	0.00838921	2.27879	0.591022	5.53359	1.75711
ACAP2 ENSG00000114331	0.0262676	0.655716	0.0725351	0.83731	2.03042	0.316896	2.71763	23.3177	0.129364	31.5183
ACAP3 ENSG00000131584	62.4684	3.06386	69.7076	85.6105	20.1016	9.76888	1.34363	28.7772	11.3375	11.9364
ACAT1 ENSG00000075239	15.1925	0.750014	16.9484	0.0075748	4.89438	7.73658	0.60929	17.1556	0.0707797	0.384442
ACAT2 ENSG00000120437	0.288093	18.1076	84.2226	1.63676	28.2743	6.19773	12.1967	0.24184	0.687467	3.70492
ACBD3 ENSG00000182827	0.482147	1.24748	4.92207	15.4406	2.62092	24.4057	26.28	4.74964	4.82531	21.6502
ACBD4 ENSG00000181513	0.525757	18.0171	2.51143	33.6935	0.229458	20.4726	0.633864	14.4392	20.9692	7.18272
ACBD5 ENSG00000107897	0.308588	0.158231	10.8521	0.0175717	0.242807	0.0127559	2.68991	1.37735	0.321239	1.13997
ACBD6 ENSG00000230124	0.053255	30.3993	20.1781	0.542376	1.70207	1.22574	34.6633	4.17107	11.3165	0.811337
ACBD7 ENSG00000176244	0.0603206	0.0845963	0.0700541	0.000390362	0.0426539	0.0433953	0.0514077	0.00585396	0.0415271	0.040653
ACCS ENSG00000110455	4.52864	5.61335	2.54892	27.9073	6.05705	3.87484	0.285268	0.569525	7.12573	2.26681
ACCSL ENSG00000205126	0.0329291	0.0556998	0.121962	0.0539698	0.0294666	0.0412391	1.1767	0.102967	0.155017	0.0920108
ACD ENSG00000102977	0.561069	38.948	38.5819	14.5473	0.0657065	7.43589	2.0983	21.036	0.241407	1.6432
ACE ENSG00000159640	1.17788	1.44928	28.4249	19.7341	4.75991	1.62471	10.5151	0.643548	0.128343	1.87191
ACE2 ENSG00000130234	0.167079	0.0599129	0.0346598	0.0553627	0.00805076	0.153525	0.467076	0.000138352	0.0327093	0.268559
ACER1 ENSG00000167769	0.0787719	1.50808	4.44747	0.354827	1.81602	0.172769	0.621884	0.099799	0.121812	0.0541735
ACER2 ENSG00000177076	0.000876106	0.02503	0.0109156	0.00482654	0.000243755	0.0129893	0.866924	0.0247298	0.0159225	0.22697
ACER3 ENSG00000078124	3.36782	4.37914	71.4997	0.961657	0.192468	7.79746	0.362863	4.85995	0.828217	2.50188
ACHE ENSG00000087085	0.615248	9.54017	0.00565684	0.323932	0.363725	12.3349	18.5133	0.467813	27.0601	0.410322
ACIN1 ENSG00000100813	0.0118356	0.049514	58.8657	16.721	2.67022	4.96863	59.891	43.6193	4.58018	45.9461
ACKR1 ENSG00000213088	0.449442	14.0653	0.0839223	0.704241	1.14596	0.126631	3.13838	0.0150415	81.3884	0.827109
ACKR2 ENSG00000144648	1.09464	0.0762534	0.086157	0.00140366	0.0772238	1.04048	0.0880851	0.33276	0.00889832	0.250544
ACKR3 ENSG00000144476	15.6393	1.3396	0.728371	0.273791	0.00274176	1.89369	0.55376	0.87117	19.2518	4.40052
ACKR4 ENSG00000129048	0.000569195	0.0329135	0.0962782	0.155646	0.0907434	0.0448357	0.018119	0.0225502	0.0514342	0.0337677
ACLY ENSG00000131473	3.1154	1.23926	109.446	2.17157	18.3763	28.118	0.989843	2.71994	0.13084	31.8776
ACMSD ENSG00000153086	0.0752235	0.0435192	0.0158217	0.0266526	0.0904308	0.0863238	0.135244	0.000571937	0.347006	0.239009
ACO1 ENSG00000122729	11.0911	0.775128	2.34501	3.92342	0.00324033	3.04592	0.922358	0.0155857	0.746651	2.19523
ACO2 ENSG00000100412	2.68938	20.6584	27.2752	4.1545	0.212458	12.2758	5.28212	2.48401	5.39466	5.83911
ACOD1 ENSG00000102794	0.0216628	0.0357494	0.132882	0.160543	0.124976	0.0615672	0.143321	0.00573677	0.0729904	0.0673197
ACOT1 ENSG00000184227	67.2589	2.25782	33.7107	1.04565	2.14059	0.163173	2.7254	3.97593	0.304586	11.0745
ACOT11 ENSG00000162390	10.7283	0.0055501	0.467448	0.416722	3.52155	1.14116	4.97941	0.574501	0.221533	0.245775
ACOT12 ENSG00000172497	0.0302066	0.0141619	0.0463795	0.0572593	0.0321621	0.0403555	0.254257	1.84191	0.0063404	1.51339
ACOT13 ENSG00000112304	49.7338	0.212981	28.4743	7.9735	20.5419	4.81037	11.1775	15.0963	20.336	24.053
ACOT2 ENSG00000119673	56.8419	1.69647	2.99722	2.58497	0.92625	0.581839	9.81131	4.20858	0.0108325	6.61793
ACOT4 ENSG00000177465	0.0140833	0.335842	0.622088	0.0291755	0.0709364	4.35296	0.377308	0.564473	0.19848	1.0322
ACOT6 ENSG00000205669	0.0117691	0.110678	0.0373024	0.124914	0.0418225	0.00293761	0.0392253	0.20932	0.0634445	0.000985863
ACOT7 ENSG00000097021	23.4789	55.0748	11.5599	1.24366	19.0074	0.268946	3.20186	4.1209	5.52115	0.493159
ACOT8 ENSG00000101473	21.9335	46.2628	17.7652	46.7833	13.0921	0.283317	4.58375	7.30163	0.953852	9.16056
ACOT9 ENSG00000123130	2.72192	13.7644	8.25766	0.0436735	4.15599	9.92956	1.6714	0.923443	1.72797	10.1387
ACOX1 ENSG00000161533	9.84677	81.0751	215.739	5.72446	30.604	23.8826	40.3817	8.82413	0.655969	57.6425
ACOX2 ENSG00000168306	1.8292	0.0257379	0.207185	0.348459	4.30579	24.4932	0.49197	0.555847	0.191413	26.7317
ACOX3 ENSG00000087008	11.7944	0.667254	24.6902	24.094	6.19387	1.42415	8.84649	0.0461977	2.21115	12.7074
ACOXL ENSG00000153093	2.55817	1.43733	7.60823	0.922485	8.9074	0.151403	4.13358	0.253266	0.610559	0.950659
ACP1 ENSG00000143727	0.637245	12.2683	82.3354	8.76338	10.2403	4.53662	6.82395	4.09092	2.08402	22.6055
ACP2 ENSG00000134575	13.5594	11.45	54.6348	47.0133	20.3667	27.8476	1.44521	0.0134546	37.2799	14.1622
ACP5 ENSG00000102575	1.99326	2.90907	14.0661	21.0313	71.332	0.45606	15.0891	3.46942	21.0613	0.00236987
ACP6 ENSG00000162836	0.0610226	14.7861	44.5375	11.107	21.6945	1.84859	10.9544	5.05852	18.2345	2.27712
ACP7 ENSG00000183760	0.0972134	0.000513356	0.131469	0.0160863	0.769542	0.155622	0.206636	0.000951208	1.05502	0.0716623
ACPP ENSG00000014257	1.87909	1.60967	1711.74	266.413	5409.05	0.597336	2.78544	2.10412	1.05772	427.268
ACPT ENSG00000142513	0.155296	0.0202606	0.0696409	0.0802492	0.0404661	0.0321247	0.0608144	0.356638	0.115424	1.75824
ACR ENSG00000100312	0.053189	0.161443	0.0209292	0.771098	0.00290007	0.438968	0.0749976	0.490518	0.432472	0.992991
ACRBP ENSG00000111644	0.112953	0.0148287	4.59875	1.13329	0.17399	0.357796	0.477771	6.064	0.285468	0.378334
ACRC ENSG00000147174	0.0755101	0.0338693	0.271742	0.0100075	0.0409487	0.0463607	0.21479	0.0586042	1.61706	0.27235
ACRV1 ENSG00000134940	0.0313667	0.174888	0.113767	0.109559	0.0664479	0.0020593	0.215665	0.0432807	0.263013	0.206828
ACSBG1 ENSG00000103740	0.779409	0.0891324	5.48552	7.17374	6.14286	1.05475	1.32999	2.95028	0.558835	12.3629
ACSBG2 ENSG00000130377	0.172348	0.192134	3.72731e-05	0.00641891	0.000490213	0.0708843	0.0968909	0.00441132	0.00159537	0.0485798
ACSF2 ENSG00000167107	0.850611	15.7294	0.822325	29.7219	10.9567	2.75358	28.7577	9.8329	0.0882715	19.149
ACSF3 ENSG00000176715	7.04385	10.8237	22.7942	43.0631	6.64217	8.44297	0.130623	6.36062	28.7572	0.097537
ACSL1 ENSG00000151726	0.0766234	0.576495	141.063	0.818514	0.7493	5.22013	19.3645	0.187986	4.94122	13.5523
ACSL3 ENSG00000123983	1.03493	0.683348	221.334	0.106094	43.2885	3.39642	12.5755	3.87804	0.748705	24.8233
ACSL4 ENSG00000068366	8.1667	0.0858145	1.71426	0.212214	0.570836	0.000442083	32.3427	9.62345	0.309411	0.064309
ACSL5 ENSG00000197142	0.0594082	0.000593691	0.297176	0.0121282	0.121382	0.543579	8.18259	5.88662	0.706443	36.9455
ACSL6 ENSG00000164398	0.340127	1.46273	0.437465	0.120299	0.155421	0.0576993	0.379005	0.452368	0.0559852	0.656875
ACSM1 ENSG00000166743	0.0669249	0.0336375	0.836482	0.0961937	20.6649	0.0868812	0.0297871	0.0161209	0.00640016	10.8938
ACSM2A ENSG00000183747	0.202983	0.0100246	0.171737	0.123533	0.0381691	1.63089e-05	0.10182	0.0985258	0.200066	0.0207498
ACSM2B ENSG00000066813	0.74617	0.340957	0.742275	0.00785166	0.0471978	0.04626	0.218887	0.151072	0.0238917	0.0552825
ACSM3 ENSG00000005187	0.219804	0.268434	33.1018	1.55126	14.613	0.380149	0.539144	1.11169	0.523278	6.79966
ACSM4 ENSG00000215009	0.052657	0.163702	0.62194	0.0365168	0.00225277	0.0417925	0.369016	0.394543	0.0245046	0.000181043
ACSM5 ENSG00000183549	0.067345	0.331849	0.106453	0.400391	0.5191	0.0213195	0.0285848	0.901967	0.0120218	2.01044
ACSM6 ENSG00000173124	0.104339	0.0365289	0.0413766	0.0135416	0.0584721	0.0127086	6.13939	0.029498	0.0136693	0.0126802
ACSS1 ENSG00000154930	0.733898	23.3833	126.056	92.2047	81.8354	0.955552	23.5095	0.919562	26.3568	57.0197
ACSS2 ENSG00000131069	2.39917	46.1742	0.32952	0.952467	1.75873	60.7772	3.27205	8.96299	5.7556	2.79667
ACSS3 ENSG00000111058	0.705797	0.396802	7.03453	0.08996	0.17483	0.0159641	0.173227	5.71519	1.08871	0.308395
ACTA1 ENSG00000143632	14.9531	0.167458	0.316676	0.139762	0.0492515	0.139588	0.117301	0.60964	0.0135816	0.53481
ACTA2 ENSG00000107796	2115.96	117.056	0.0925371	1.52562	0.680975	185.844	0.00466276	1.58629	1.64861	0.000103136
ACTB ENSG00000075624	18333.1	1391.26	1074	90.9673	943.784	579.405	1965.76	1008.71	1797.83	145.127
ACTBL2 ENSG00000169067	0.277104	0.019743	0.124348	0.0556264	0.0367585	0.0832155	0.047145	0.153309	0.0441404	0.33865
ACTC1 ENSG00000159251	63.6956	1.36595	0.190165	0.223294	1.08568	0.19676	0.296173	0.244266	0.0652954	0.0232546
ACTG1 ENSG00000184009	2.02286	0.401354	686.915	6.91387	100.39	1341.59	645.991	182.836	837.966	383.731
ACTG2 ENSG00000163017	10215	634.168	0.000134176	0.629071	1.06361	136.641	0.495539	0.269979	0.316654	2.28964
ACTL10 ENSG00000182584	0.572705	0.885097	0.578622	8.59349	0.500663	0.334261	0.7976	19.8625	0.0078655	1.48124
ACTL6A ENSG00000136518	0.0144663	6.57547	16.5703	0.795964	0.403741	0.770107	1.66065	0.740609	1.29307	1.81183
ACTL6B ENSG00000077080	0.0597374	0.0223363	0.0644006	0.00715941	1.5704	0.0517058	0.00578912	0.074574	0.313028	0.0111653
ACTL7A ENSG00000187003	0.00358696	0.000116918	0.051146	0.0744231	0.0544352	0.158787	0.00234533	1.93209e-07	0.0140174	0.0198196
ACTN1 ENSG00000072110	798.246	165.373	215.859	0.623291	136.527	9.40342	117.166	244.55	57.3376	80.7229
ACTN2 ENSG00000077522	0.0201496	0.137127	0.012502	0.0882591	0.00759714	0.1649	0.337236	1.38705	0.0538844	0.0297842
ACTN3 ENSG00000248746	0.0125693	0.204941	0.9298	0.251758	0.0631581	0.0723587	0.53481	0.10455	0.216295	0.129999
ACTN4 ENSG00000130402	176.181	125.031	119.897	23.7943	95.6473	5.95663	256.7	0.42466	102.172	60.0256
ACTR10 ENSG00000131966	4.53473	0.0233573	16.9368	0.580591	0.293645	3.30328	4.38851	1.07677	0.666887	8.69036
ACTR1A ENSG00000138107	36.8782	45.5185	3.51541	54.1174	5.24673	36.3958	1.08596	1.04967	5.5877	17.9774
ACTR1B ENSG00000115073	39.3401	55.1412	63.7822	53.9677	18.1393	70.5275	54.8131	1.7917	38.3227	21.8423
ACTR2 ENSG00000138071	1.35203	0.382877	90.6654	1.56363	3.72403	4.63804	52.4838	30.0005	18.0509	79.0415
ACTR3 ENSG00000115091	0.0190909	0.585368	6.64347	0.237233	1.30633	8.61518	15.8776	5.10628	12.7566	0.74609
ACTR3B ENSG00000133627	0.594535	0.789998	12.4127	0.767572	1.55243	0.104414	3.86157	0.855373	1.51766	1.9041
ACTR3C ENSG00000106526	0.617061	0.0633638	0.154517	5.55639	0.197454	0.151637	0.333957	1.26454	0.594431	1.61189
ACTR5 ENSG00000101442	0.218663	0.627747	4.29476	0.945866	2.67479	4.81529	2.702	0.712729	0.000372709	1.25168
ACTR6 ENSG00000075089	1.94517	0.26496	1.99651	2.72815	1.40645	0.632254	2.75141	1.42498	4.1478	0.862189
ACTR8 ENSG00000113812	0.0842147	7.6017	9.10217	0.822926	0.70632	2.30991	4.88454	1.15878	5.97549	0.491238
ACTRT2 ENSG00000169717	0.0404538	0.024903	0.229901	0.0934943	0.00188213	0.0119079	0.00602819	0.0742022	0.000895162	0.0454348
ACTRT3 ENSG00000184378	0.00509327	0.140739	0.134463	0.236464	0.429511	0.049617	0.0752665	0.00163172	0.0411968	0.0609062
ACVR1 ENSG00000115170	13.1098	0.288026	25.3382	0.0419578	0.289915	1.03425	13.9724	1.80937	1.33977	5.72627
ACVR1B ENSG00000135503	0.152996	0.962211	17.7743	0.691361	0.81895	1.23012	23.0518	0.511532	0.00696219	14.6083
ACVR1C ENSG00000123612	0.00175341	2.32231	0.0970147	0.00496483	0.113359	0.0179893	0.314642	0.260657	0.0915375	0.217541
ACVR2A ENSG00000121989	3.30329	0.503424	4.62181	0.00662841	4.83937	0.601787	9.15978	0.886339	2.8424	1.05807
ACVR2B ENSG00000114739	1.16892	0.169693	2.71307	1.42149	0.221977	0.130484	23.5839	0.150937	0.395233	0.389085
ACVRL1 ENSG00000139567	4.78622	61.0848	0.0248167	0.66556	1.22552	0.198059	0.398838	19.1107	33.3249	0.00068532
ACY1 ENSG00000243989	2.6363	3.27554	6.83327	0.0438338	10.1405	1.13311	2.0139	1.15718	8.14446	4.2415
ACY3 ENSG00000132744	0.42538	0.0142677	1.57081	0.209545	0.541481	0.448599	0.693905	0.486959	4.95121	0.0168917
ACYP1 ENSG00000119640	0.370558	1.22723	0.848862	0.50199	2.40271	0.25864	4.68456	0.83721	0.202761	11.2419
ACYP2 ENSG00000170634	11.2171	2.46866	6.67003	3.86971	0.25375	1.77003	1.64558	5.47915	0.0439552	0.666099
ADA ENSG00000196839	1.48051	17.1922	0.237684	0.238416	0.441937	0.236785	0.0320698	2.45129	4.92806	5.59859
ADAD1 ENSG00000164113	0.0260373	0.0113683	0.0195537	0.161528	0.0245163	0.00888213	0.0410414	0.0723231	0.0311002	0.037778
ADAD2 ENSG00000140955	0.00576236	0.21631	0.0338226	0.933538	0.164999	0.0694879	0.118051	0.128927	0.212989	0.0701034
ADAL ENSG00000168803	0.466252	5.26667	1.55593	0.526204	5.48272	2.297	1.01705	9.08086	0.500722	19.0376
ADAM10 ENSG00000137845	1.1845	0.0382329	109.666	1.80216	0.273719	0.886195	56.9322	3.47996	0.367322	13.1139
ADAM11 ENSG00000073670	13.2101	0.0840116	0.840176	0.519893	0.434391	0.163698	0.00138792	0.13993	0.0806433	0.465895
ADAM12 ENSG00000148848	0.420232	0.275661	1.81721	0.0803212	0.0489215	0.123207	0.0281732	0.00898795	0.354353	0.382239
ADAM15 ENSG00000143537	3.63377	0.706176	1.43531	92.3112	34.8378	0.780383	58.4069	46.0919	66.9091	1.19259
ADAM17 ENSG00000151694	13.6623	5.42519	5.8908	0.0515351	1.49798	3.76839	3.74247	0.0264788	0.498536	0.652212
ADAM18 ENSG00000168619	0.0634675	0.018826	0.21259	0.0588034	0.205063	0.00914507	0.136687	0.0139065	0.0259356	0.0295716
ADAM19 ENSG00000135074	11.3225	8.57634	0.605633	0.117428	1.14129	0.348515	0.711388	4.05002	0.401029	0.40361
ADAM2 ENSG00000104755	0.175487	1.30745	0.0204074	0.0415253	0.0696266	0.214211	0.0546894	0.215329	0.131744	0.617529
ADAM20 ENSG00000134007	0.00437295	0.0522423	0.0242156	0.0027439	0.290823	0.0554623	0.208787	0.343385	0.848193	0.195918
ADAM22 ENSG00000008277	5.5688	0.276973	1.12162	0.357336	0.154227	1.08124	0.204927	8.14419	0.697408	1.88843
ADAM23 ENSG00000114948	0.34705	0.751985	0.250157	0.54176	0.302129	0.0479345	0.246094	0.21449	1.61226	0.0536838
ADAM28 ENSG00000042980	4.49258	0.288511	1.46617	0.363113	0.566323	0.0555769	3.1944	1.37897	0.78043	9.37773
ADAM29 ENSG00000168594	0.0274736	0.00697497	0.0165575	0.150201	0.0551289	0.0268135	0.0241419	0.294915	0.242861	0.000534088
ADAM30 ENSG00000134249	2.11265	0.133495	0.0792876	0.0189942	0.120139	0.0600918	0.0218672	0.0228586	0.0393443	0.00817536
ADAM32 ENSG00000197140	0.0949275	0.102146	1.16995	0.278153	0.0362756	0.0738874	0.180616	0.038428	0.108851	0.267882
ADAM33 ENSG00000149451	177.212	133.078	0.495167	3.43263	2.53501	56.1732	2.46697e-06	9.28204	12.8482	0.0737142
ADAM7 ENSG00000069206	0.239317	0.150059	0.0248334	0.0897551	0.0466083	0.0477731	0.334678	0.287164	0.000227292	0.36797
ADAM8 ENSG00000151651	1.42398	0.605696	28.876	0.178896	0.0414571	0.0399884	12.8583	6.11329	0.0646278	10.7979
ADAM9 ENSG00000168615	12.2482	0.769909	106.615	0.489602	19.2654	1.80459	37.6997	0.320404	0.361521	22.9806
ADAMDEC1 ENSG00000134028	0.00237351	0.0607073	0.141703	0.101244	0.0532249	0.0231438	0.078578	0.0213899	0.282203	0.342558
ADAMTS1 ENSG00000154734	90.2026	39.2627	0.889435	0.485446	0.203515	0.980893	63.9158	108.162	177.811	117.767
ADAMTS10 ENSG00000142303	19.4881	2.43921	0.261429	11.157	0.23368	1.57511	0.0778066	0.775124	36.9588	0.576184
ADAMTS12 ENSG00000151388	1.3463	6.07212	0.263103	0.172573	0.990045	0.027058	2.13569	0.37277	0.00407121	1.56926
ADAMTS13 ENSG00000160323	2.67473	5.81271	9.53954	0.973112	7.39245	9.99283	1.73422	1.04208	0.915586	1.50859
ADAMTS14 ENSG00000138316	0.428414	0.0790755	0.440461	0.208537	1.07246	0.00504289	0.269242	2.27015	0.155623	2.46552
ADAMTS15 ENSG00000166106	8.42897	4.59159	0.096318	0.466007	1.69848	0.0529529	0.0682227	0.275305	2.94437	0.359866
ADAMTS16 ENSG00000145536	1.45854	0.0116183	0.106671	0.0757557	0.446442	0.0069326	0.126795	0.023943	0.0113328	0.0106353
ADAMTS17 ENSG00000140470	0.151305	2.88841	0.0325122	0.765155	0.218109	0.00458577	0.0852116	0.0518857	0.0578811	0.364139
ADAMTS18 ENSG00000140873	0.710993	0.0908736	0.183976	0.257047	0.32654	0.0600512	0.302589	0.216981	1.27532	0.0132383
ADAMTS19 ENSG00000145808	0.0745451	0.267023	0.691267	0.220827	0.479295	0.0229181	0.0669282	0.182348	0.217217	0.0485512
ADAMTS2 ENSG00000087116	0.211355	24.1848	0.154802	0.482802	0.0419553	0.166292	0.622891	1.12952	1.28601	0.0637209
ADAMTS20 ENSG00000173157	0.0228406	0.0097873	0.654129	0.0203258	0.308186	0.0971064	0.000102448	0.0266293	0.0721233	0.0179215
ADAMTS3 ENSG00000156140	0.0234166	2.02822	0.567893	0.0229057	0.00869619	0.0323724	0.0455506	0.0841519	0.00888076	0.13661
ADAMTS4 ENSG00000158859	0.014095	11.2794	0.18156	0.1075	0.663287	0.0270139	1.66173	0.0994878	48.3934	0.563096
ADAMTS5 ENSG00000154736	5.26189	0.669592	0.130071	0.25749	0.575076	1.44845	0.403971	0.272413	0.0123381	0.0723786
ADAMTS6 ENSG00000049192	0.159699	0.0710038	0.0286623	0.248169	0.0931646	0.0455211	0.212606	0.0224603	0.0535582	0.0921686
ADAMTS7 ENSG00000136378	2.07428	0.128249	0.42774	0.0390258	0.108749	0.451435	1.0384	4.15429	0.00615213	0.779644
ADAMTS8 ENSG00000134917	26.2851	18.4649	2.53412	0.0354142	1.14042	0.13938	17.103	1.04134	10.3955	11.9601
ADAMTS9 ENSG00000163638	0.312093	0.616184	1.47515	0.507374	11.874	48.6866	0.00501778	3.11859	0.451304	4.99051
ADAMTSL1 ENSG00000178031	0.255511	0.276238	11.293	0.0994657	0.425244	6.22036	0.838972	0.577687	0.990371	23.7553
ADAMTSL2 ENSG00000197859	0.363387	1.99676	0.532209	14.7777	0.696532	13.2168	0.000550355	37.8336	3.62841	0.789651
ADAMTSL3 ENSG00000156218	0.0148122	0.859108	0.45538	1.11621	3.48468	0.427	2.84554	0.815219	2.05348	0.269789
ADAMTSL4 ENSG00000143382	14.4741	8.79638	0.768528	0.238511	0.351875	0.127813	0.00649014	2.08974	2.13272	12.6334
ADAMTSL5 ENSG00000185761	0.419273	1.81667	0.188316	0.182662	0.219078	0.217769	0.303362	8.76313	0.525375	0.000175271
ADAP1 ENSG00000105963	2.25521	10.0199	1.93784	14.3971	1.49572	0.342182	0.737363	2.94599	1.13822	0.0990179
ADAP2 ENSG00000184060	10.0936	1.18789	0.514743	0.160154	0.425254	0.233712	0.475263	2.01614	0.132028	0.00747178
ADAR ENSG00000160710	0.830382	51.0804	34.1336	0.183562	0.0887653	177.563	13.3718	78.118	33.9171	70.7527
ADARB1 ENSG00000197381	10.9885	0.238916	21.4671	0.560389	13.6346	0.528501	3.14165	1.31771	0.0685432	5.35835
ADARB2 ENSG00000185736	0.0561206	0.0181583	0.0905201	1.62783	0.0284414	0.0577881	1.33805	0.0361297	0.00188258	0.29787
ADAT1 ENSG00000065457	0.191883	0.0746733	8.61235	0.0488136	0.702119	19.5021	10.0234	0.204009	0.147308	3.31807
ADAT2 ENSG00000189007	0.410396	0.0194515	8.67028	6.38436	0.323929	0.769384	0.201876	0.128981	0.186456	2.66105
ADAT3 ENSG00000213638	0.0115596	0.139827	0.7212	0.0681255	0.536139	0.0162591	0.351144	0.0781627	0.0168988	0.380491
ADCK1 ENSG00000063761	1.45864	16.959	11.5887	0.14927	0.082426	0.0710548	0.933947	2.23314	0.0260689	2.6464
ADCK2 ENSG00000133597	21.7383	0.324707	17.5743	43.0277	1.87866	8.63373	7.04673	0.709996	2.83951	0.558869
ADCK3 ENSG00000163050	8.36083	39.7877	66.4238	0.127859	26.0607	0.701701	9.28612	11.3126	23.246	25.3512
ADCK4 ENSG00000123815	9.6469	26.2968	1.9248	28.4181	0.154962	0.895527	0.286467	25.5968	2.30759	3.80783
ADCK5 ENSG00000173137	20.8332	4.22236e-05	11.6809	21.6698	1.92665	1.1588	5.11144	3.50202	0.178907	36.6508
ADCY1 ENSG00000164742	0.670123	0.46091	2.55207	1.08487	0.694838	0.567203	0.429892	1.22464	1.02723	0.34034
ADCY10 ENSG00000143199	0.0311076	0.0156087	0.0514423	2.21672	0.265081	0.0471703	0.0865071	0.02833	0.104435	0.0470916
ADCY2 ENSG00000078295	11.1812	10.2852	24.7151	0.0788788	0.298047	18.2825	7.79612	0.506773	2.07688	0.598985
ADCY3 ENSG00000138031	2.34286	0.276244	7.90172	1.29077	0.347823	0.0702562	7.08699	64.1378	5.88268	7.56618
ADCY4 ENSG00000129467	9.80528	1.05003	0.0794348	1.59389	3.76215	0.551826	5.79996	1.03435	14.8694	5.95992
ADCY5 ENSG00000173175	75.9057	46.6406	0.0237929	0.902925	0.119051	2.39481	0.359362	4.63255	1.04949	0.170168
ADCY6 ENSG00000174233	6.6103	5.823	72.4406	37.4915	4.63059	0.573898	22.4605	0.797476	26.2641	16.4547
ADCY7 ENSG00000121281	0.0392891	0.0413515	0.669	0.119594	0.855678	0.501434	0.312025	12.2696	0.00611048	7.67883
ADCY8 ENSG00000155897	0.155493	0.00433745	0.0868078	0.224269	0.10749	0.0566183	0.00188707	0.122304	0.0302267	0.120328
ADCY9 ENSG00000162104	29.098	1.22907	1.23285	2.382	3.05643	1.09457	2.70008	0.258132	0.788883	0.376292
ADCYAP1 ENSG00000141433	0.0208083	0.0601367	0.0613066	0.0905303	0.0218453	0.00014767	0.155287	0.0906551	0.427715	0.200396
ADCYAP1R1 ENSG00000078549	10.3933	0.20378	1.01576	0.00563726	0.0355424	3.14835	1.47409	1.14956	1.26562	0.39124
ADD1 ENSG00000087274	107.36	10.3601	80.7326	0.830475	4.23807	13.1253	22.961	82.6962	18.4299	3.03163
ADD2 ENSG00000075340	0.0172702	0.106442	3.90185	0.112621	0.307834	1.418	3.7372	0.0235428	0.0113433	0.360938
ADD3 ENSG00000148700	1.00091	0.0897041	23.08	3.23396	0.133702	0.782757	9.05635	10.3136	14.5905	1.33294
ADGB ENSG00000118492	1.74211	0.32331	0.1584	0.0305077	0.0500185	0.157673	0.0704066	0.0727454	0.898771	0.0257183
ADGRA1 ENSG00000197177	0.00890367	0.106727	0.0296733	0.041796	0.27836	0.00624941	0.236273	0.0399922	0.00464897	0.000328146
ADGRA2 ENSG00000020181	489.159	27.3495	16.7255	5.83081	1.08269	29.5368	1.7396	126.795	1.33155	27.159
ADGRA3 ENSG00000152990	1.82333	0.322344	8.45635	2.75363	1.89645	3.99606	4.91675	0.272865	0.494159	26.7538
ADGRB1 ENSG00000181790	0.196991	2.44993	6.55701	3.22777	0.0288845	0.299057	1.38766	0.0240094	0.000405233	0.777075
ADGRB2 ENSG00000121753	22.7392	0.305468	0.0319932	2.94335	0.0964284	12.5821	0.285553	0.534094	2.88176	0.0147104
ADGRB3 ENSG00000135298	0.362658	0.00314573	0.0953609	0.840592	0.0439939	0.00194492	0.140028	0.597018	0.0533856	1.06976
ADGRD1 ENSG00000111452	3.58038	0.0293379	0.404197	0.00500588	0.0872754	9.5197	0.375203	0.262177	0.227895	0.860373
ADGRD2 ENSG00000180264	2.45611	0.0541222	4.29047	0.0191424	0.124029	0.00223031	0.0148174	0.0176477	0.0642434	0.0590483
ADGRE1 ENSG00000174837	0.665136	0.0288672	0.0917137	0.0347385	0.0680576	0.182718	0.0876748	0.152335	0.0422111	0.199649
ADGRE2 ENSG00000127507	9.14379	0.0880702	0.146083	0.184724	4.86214	0.291758	0.158601	0.0263099	0.0530544	1.75543
ADGRE3 ENSG00000131355	0.0766761	0.0120489	0.195926	0.000329548	0.116116	0.340202	0.0644867	0.0793145	0.00581278	0.0847622
ADGRE5 ENSG00000123146	81.5348	10.9881	0.26767	2.78065	0.47792	0.207132	35.1274	8.65457	34.9284	0.899211
ADGRF1 ENSG00000153292	1.76954	0.00982449	0.571182	0.459287	0.501133	0.21037	13.2217	0.0412983	0.00269001	0.135356
ADGRF2 ENSG00000164393	0.0932991	0.0167897	0.00271001	0.0563303	0.00632187	0.055676	0.000231004	0.0379069	0.0210519	0.0568701
ADGRF3 ENSG00000173567	0.00975044	0.152852	0.000594234	0.0603474	0.0602228	0.0134156	0.0418288	0.0349135	0.0877292	0.127906
ADGRF4 ENSG00000153294	0.00139281	0.0481724	0.0905044	0.0127799	0.278689	0.0428079	0.692387	0.210335	0.0853422	0.0236147
ADGRF5 ENSG00000069122	1.94869	0.160348	13.2988	0.81223	0.897464	0.480498	0.0141349	0.165089	1.0484	0.00100978
ADGRG1 ENSG00000205336	0.272816	0.0380999	75.4692	16.8868	62.7433	0.15138	47.9369	1.67056	32.6406	60.3078
ADGRG2 ENSG00000173698	0.0392234	0.0333531	0.386188	0.12635	0.0854777	0.0606333	0.191382	0.00223325	0.262546	0.1402
ADGRG3 ENSG00000182885	0.198236	0.0372959	0.0441907	0.126243	1.10186	0.0224224	0.0869521	0.327901	1.4443	0.386376
ADGRG4 ENSG00000156920	0.115718	0.00338653	0.176899	0.142031	0.316475	0.122606	0.0164816	0.0377387	0.0923254	0.0544157
ADGRG5 ENSG00000159618	1.58744	0.000140974	0.0391772	0.0267118	0.163264	0.0482234	0.274649	6.15165	0.380541	0.798646
ADGRG6 ENSG00000112414	0.0637344	0.0866329	1.53147	0.0254664	1.01989	0.178617	5.76434	0.343236	0.114882	0.197655
ADGRG7 ENSG00000144820	0.0901607	0.0855189	0.340533	0.00774326	0.0707282	0.0639178	0.0145459	0.25988	0.0414261	0.118997
ADGRL1 ENSG00000072071	32.173	0.624768	3.78301	21.106	1.12979	14.6932	12.7554	16.0599	10.4502	1.69626
ADGRL2 ENSG00000117114	2.414	0.162402	30.3129	0.000690869	2.24391	1.15997	0.736288	24.2466	12.2567	10.2749
ADGRL3 ENSG00000150471	0.895621	0.15882	0.216619	0.387534	0.0869753	0.330846	0.00655721	0.0124725	0.187077	0.218919
ADGRL4 ENSG00000162618	0.00570155	0.062365	0.308252	0.00177485	1.60913	0.025038	0.390164	0.848094	11.4342	1.21894
ADGRV1 ENSG00000164199	0.0254042	0.000875793	1.34031	0.95185	1.91058	0.122856	1.9647	0.274145	4.83709	5.54489
ADH1A ENSG00000187758	0.00353535	0.000515521	0.0355599	0.151991	0.0449624	0.0325458	0.127193	0.0630551	0.108951	0.00270639
ADH1B ENSG00000196616	15.068	0.163436	0.0612559	0.541217	0.836945	1.44036	0.191371	0.184256	0.351791	0.00654519
ADH1C ENSG00000248144	0.783657	0.233618	0.200469	0.592693	0.419801	0.0411906	0.293039	0.32441	0.210024	1.43739
ADH4 ENSG00000198099	0.422605	0.882201	0.0687388	0.13839	0.174062	0.386731	0.474135	0.00886849	0.0324086	0.0209729
ADH5 ENSG00000197894	15.2605	3.772	28.8734	30.8291	35.9654	301.561	33.815	13.404	2.49929	3.16294
ADH6 ENSG00000172955	1.73839	0.00117343	0.285306	0.455409	0.397087	0.0322364	0.230715	0.129706	0.154027	1.10288
ADH7 ENSG00000196344	0.0136498	0.0335589	0.259687	0.0994649	0.0271593	0.413339	0.683263	0.122921	0.0250951	0.109026
ADHFE1 ENSG00000147576	2.52463	0.989527	10.8404	0.9093	10.1616	0.0473445	5.98313	0.419637	4.32392	0.136577
ADI1 ENSG00000182551	337.743	64.9322	331.182	406.447	219.393	95.3272	2.52007	7.23971	96.2558	186.063
ADIG ENSG00000182035	0.0555157	0.0112363	0.202211	0.754612	0.159742	0.0874048	0.105143	0.0400709	0.24913	0.0068558
ADIPOQ ENSG00000181092	2.92365e-08	0.112433	0.216738	0.0704504	0.0120856	0.0167874	0.0163826	0.100502	0.180292	0.0403982
ADIPOR1 ENSG00000159346	0.39564	0.262641	73.2384	0.00233716	7.13292	2.49562e-08	21.1231	0.17502	0.226131	13.332
ADIPOR2 ENSG00000006831	0.342367	1.11653	2.62584	0.0830413	1.11635	22.1287	0.191031	0.782969	1.22234	31.2037
ADIRF ENSG00000148671	471.407	249.241	1010.96	2905.37	142.091	40.518	85.7751	215.873	177.184	11.2688
ADK ENSG00000156110	0.29299	0.248972	16.0841	0.17628	0.160159	8.41724	4.54991	0.144019	0.680202	10.6372
ADM ENSG00000148926	0.674186	0.296759	0.00761329	0.557779	0.786514	0.741197	14.2618	0.158967	4.02386	0.208749
ADM2 ENSG00000128165	0.0703362	2.76385	1.91106	0.200781	0.738035	0.872024	0.173118	0.685847	0.314785	5.31339
ADM5 ENSG00000224420	0.634677	1.49625	0.0423291	0.103167	0.315566	0.194032	0.00966288	0.787994	3.94698	0.50772
ADNP ENSG00000101126	18.5454	46.4912	28.5676	21.3475	36.3689	33.4762	0.158393	1.72169	0.68477	28.7374
ADNP2 ENSG00000101544	6.52504	0.235482	52.8234	0.869316	0.84056	4.06124	3.5688	0.00656132	1.99795	0.683156
ADO ENSG00000181915	5.32607	0.230043	13.4287	0.305766	0.908994	1.91973	2.52426	1.37566	6.45208	16.8867
ADORA1 ENSG00000163485	0.498417	1.77298	0.00690593	0.449821	0.298314	0.204967	0.037021	0.841994	0.413069	0.0191275
ADORA2A ENSG00000128271	0.0585571	0.161793	0.0594769	0.034308	0.0235652	0.192879	0.942908	0.0448906	0.0166402	0.77425
ADORA2B ENSG00000170425	0.0720115	0.000130425	0.340575	0.0922063	0.305081	0.303173	4.78177	0.313071	0.263754	0.0108314
ADORA3 ENSG00000282608	0.829963	0.195056	0.0472496	0.0581701	0.111863	3.54281	0.332724	0.690803	0.257113	2.1464
ADPGK ENSG00000159322	0.0054632	0.434197	68.5922	0.0880424	22.7446	0.283472	5.46213	2.17631	0.162469	45.5417
ADPRH ENSG00000144843	0.80704	1.93496	0.0415563	12.0682	0.0185342	0.196657	1.05252	2.66489	1.37885	1.58961
ADPRHL1 ENSG00000153531	0.77241	9.70319	0.524738	1.38756	0.0718586	0.231153	1.60423	0.173565	6.01312	8.58719
ADPRHL2 ENSG00000116863	3.10232	4.82194	3.59406	0.724871	35.6881	8.17583	5.39912	0.40751	1.75669	11.3332
ADPRM ENSG00000170222	0.0167788	0.104757	14.5191	0.167406	0.265625	4.33185	3.44016	0.545534	0.113906	2.08616
ADRA1A ENSG00000120907	41.8575	0.20792	0.158819	0.0338425	0.0244548	0.185444	0.248915	0.598298	0.0879934	1.32016
ADRA1B ENSG00000170214	0.00106764	0.0334995	0.160415	0.00565679	0.0152563	0.00265181	0.0700223	0.0542158	0.045402	0.230061
ADRA1D ENSG00000171873	0.641466	0.167395	0.473852	0.354318	0.0338467	13.161	0.278134	1.01573	0.00974855	3.87765
ADRA2A ENSG00000150594	0.523207	0.000736799	0.0488648	0.195521	1.01846	2.60728	0.119621	0.0120156	14.4249	12.7716
ADRA2B ENSG00000274286	0.0727847	1.95409	0.259884	0.621759	0.0105208	0.0539037	3.96528	0.348254	0.129943	0.307112
ADRA2C ENSG00000184160	1.95582	1.16975	1.97643	0.00462427	1.6666	28.0103	0.0789592	1.32382	0.588452	209.678
ADRB1 ENSG00000043591	0.604307	0.88178	18.2722	0.260704	2.92996	0.0792784	0.285744	0.201203	3.46944	9.32302
ADRB2 ENSG00000169252	0.57393	0.115882	13.6825	0.192876	5.61186	19.776	2.65467e-05	5.24152	6.97334	0.234124
ADRB3 ENSG00000188778	6.15021	0.96488	0.7151	0.136833	0.0622777	0.71851	0.143694	0.670286	0.225807	0.0460954
ADRM1 ENSG00000130706	12.3062	12.3873	2.01994	62.0658	8.82239	22.114	19.0277	25.635	3.76942	2.68928
ADSL ENSG00000239900	1.87959	7.8827	2.89934	0.0997245	0.666943	45.1863	1.90007	0.0915813	0.0667467	1.10049
ADSS ENSG00000035687	0.419475	1.68735	31.6424	0.0460841	2.89554	1.99094	4.50849	3.403	5.99877	19.7804
ADSSL1 ENSG00000185100	6.40939	19.0371	0.408952	0.114163	0.460022	1.36897	1.13761	1.29118	0.287137	4.70109
ADTRP ENSG00000111863	0.423588	0.0224445	0.00256729	0.0904138	0.163217	0.223438	0.256377	0.458204	2.24501	0.0596755
AEBP1 ENSG00000106624	1207.6	1044.76	0.74206	0.638592	38.5848	0.815052	6.78398	1.43997	44.4372	0.512647
AEBP2 ENSG00000139154	1.68492	0.193816	13.5217	3.16406	4.06817	0.198835	10.2106	0.3573	3.42378	7.25036
AEN ENSG00000181026	7.05494	10.8378	0.148954	2.48562	2.47791	8.56296	16.918	6.85426	0.321007	9.35221
AES ENSG00000104964	491.685	95.9471	238.05	394.933	97.592	0.257687	384.177	227.226	44.9181	44.4435
AF011889.5 ENSG00000241489	0.00913432	0.961773	0.0133603	0.13643	0.0941534	0.217739	0.00299625	0.0269327	0.724415	0.0438705
AF111168.1 ENSG00000280308	0.0931993	0.0667949	0.0657613	0.00628389	0.0664718	0.062224	0.019639	0.0242156	0.0491843	0.0884397
AF131216.1 ENSG00000280273	0.0767269	0.0712046	0.324042	0.000134085	0.110656	0.156401	0.0341307	0.0167598	0.0301692	0.148852
AF165138.7 ENSG00000243440	0.00429237	0.03784	0.00548904	0.0593245	0.00208336	0.08203	0.0134074	0.0329576	0.000938325	0.207001
AFAP1 ENSG00000196526	5.61785	0.428107	0.918398	0.933808	0.0921046	0.81861	0.775038	18.1059	3.29882	0.678056
AFAP1L1 ENSG00000157510	0.0809875	15.4527	5.9322	0.0151347	0.488732	0.0520071	0.121033	0.678216	0.467877	0.820951
AFAP1L2 ENSG00000169129	4.7555	0.31715	3.96349	0.80213	0.448406	0.173067	0.53434	0.914472	4.83326	0.359775
AFF1 ENSG00000172493	0.313004	1.54543	29.8628	0.0551013	5.83893	0.810396	0.950005	0.891083	18.0193	17.5142
AFF2 ENSG00000155966	0.398205	0.267395	0.169309	0.166031	0.207036	0.0612053	0.263797	0.373342	0.298152	9.80666e-05
AFF3 ENSG00000144218	0.128513	0.638647	41.0285	0.194112	17.2884	0.437807	0.139081	0.704156	0.156952	16.5581
AFF4 ENSG00000072364	22.3254	0.739581	27.5206	0.0383685	10.4577	1.14501	54.527	9.69076	2.24006	17.1982
AFG3L2 ENSG00000141385	1.36032	0.126646	28.7352	18.191	28.2395	0.181818	30.1013	0.0825717	7.59779	8.62071
AFM ENSG00000079557	0.0341351	0.10081	0.179498	0.0329824	1.56629e-05	0.0446322	0.0265064	0.0373384	0.0669556	0.797347
AFMID ENSG00000183077	0.378862	10.0328	33.478	12.7879	20.8562	3.38828	18.7286	1.64835	2.69505	35.9609
AFP ENSG00000081051	0.727265	0.0269952	1.29305	0.070519	0.186675	0.159483	0.581302	0.0386919	0.406717	0.129801
AFTPH ENSG00000119844	0.28063	0.249123	72.7187	0.199654	5.63885	0.233263	4.40653	44.1055	1.41679	27.1344
AGA ENSG00000038002	0.192329	0.0180918	0.0262747	0.986939	0.00268534	3.57134	1.41677	0.292494	0.778382	3.36991
AGAP1 ENSG00000157985	0.468214	0.129917	1.75261	1.42023	0.188853	4.77553	14.9822	0.0989662	2.05005	0.778104
AGAP14P ENSG00000279058	0.148389	0.0465546	1.02083	0.0130408	0.632168	0.0220662	0.0740674	0.250101	0.995057	0.122855
AGAP2 ENSG00000135439	0.607209	0.948279	0.554114	0.760089	0.01359	3.72762	3.18073	0.666786	2.67582	0.0883218
AGAP3 ENSG00000133612	2.20811	1.65969	27.4147	28.9457	12.6832	17.8763	46.0268	37.8809	8.111	4.96505
AGAP4 ENSG00000188234	1.56263	0.231787	7.68988	2.61855	0.276857	1.27084	0.986433	4.04573	2.50159	5.87716
AGAP5 ENSG00000172650	0.566097	0.00789477	0.0230828	0.0351832	0.128798	0.0595707	0.122691	0.50061	2.05387	0.0739097
AGAP6 ENSG00000204149	0.158679	0.033593	3.85544	0.746417	14.6375	0.128845	2.89751	14.8858	4.09552	2.27816
AGAP9 ENSG00000204172	1.15978	0.436237	3.44488	0.358835	0.370687	0.802595	0.302182	6.08691	0.443276	0.23092
AGBL1 ENSG00000273540	0.257566	0.00329488	0.175503	0.0253483	0.00185103	0.0615	0.136437	0.149269	0.0636247	0.0287159
AGBL2 ENSG00000165923	0.217551	0.00485398	0.0653534	0.0514109	0.176412	0.0535266	0.102321	3.13788	0.0854936	0.00184041
AGBL3 ENSG00000146856	0.047772	0.049331	5.61671	0.0946439	0.066148	0.0514274	0.0763561	0.614414	0.0596257	0.201772
AGBL4 ENSG00000186094	0.0696337	0.038744	0.0503369	0.000214754	0.0329824	0.554356	0.136438	1.10628	0.20115	0.223066
AGBL5 ENSG00000084693	19.2425	31.2467	6.76497	9.64301	16.6116	0.00280877	15.3285	0.494584	7.05691	0.501718
AGER ENSG00000204305	0.128477	0.187574	0.138396	1.36667	0.597336	9.1644	8.0527	0.0836579	8.67375	0.0717648
AGFG1 ENSG00000173744	0.16922	0.281463	8.55383	1.11784	2.35365	1.50945	1.67942	16.5292	0.382843	1.5664
AGFG2 ENSG00000106351	0.0216178	0.90003	10.4333	18.8631	3.66702	0.0466276	6.53209	12.2918	18.9607	7.34408
AGGF1 ENSG00000164252	1.50562	0.137072	10.8116	0.966142	0.163696	0.0540828	4.57275	0.185614	0.076349	3.37087
AGK ENSG00000006530	0.0103266	0.647711	3.621	0.00758697	0.204145	0.668932	0.673798	0.158722	1.87231	0.420582
AGL ENSG00000162688	0.0213069	0.917632	23.0458	0.192808	1.13117	0.0257134	2.91213	3.09569	1.51841	2.13415
AGMAT ENSG00000116771	0.0104644	0.0350564	0.341269	0.0300678	0.00248078	1.9424	0.0115028	0.0864944	0.02758	0.0570305
AGMO ENSG00000187546	0.0270065	0.0433858	0.117171	0.00431919	0.0293812	0.129428	0.0632796	0.0686706	0.0253401	0.0498729
AGO1 ENSG00000092847	0.0167086	2.45946	6.40202	13.0677	4.36926	12.1267	12.8139	0.912565	0.647613	0.564652
AGO2 ENSG00000123908	7.07697	5.87554	21.2188	3.07096	1.0167	0.64361	18.5532	4.9512	8.60382	1.40757
AGO3 ENSG00000126070	0.176619	1.51629	7.52561	0.662084	0.0921089	1.4801	0.248844	18.8693	1.91737	7.71049
AGO4 ENSG00000134698	12.6986	0.00675167	4.20634	0.596925	0.35	7.43596	0.223654	0.110627	10.652	3.32761
AGPAT1 ENSG00000204310	74.7636	146.976	51.2773	5.33162	10.4674	3.61195	26.2124	0.579392	7.99918	3.66503
AGPAT2 ENSG00000169692	5.50365	16.2967	14.4777	103.617	0.265952	0.439233	5.11594	15.0133	68.5471	23.9691
AGPAT3 ENSG00000160216	4.04123	1.37063	46.2865	46.6193	15.4633	18.5278	21.9942	1.09039	7.7235	18.9206
AGPAT4 ENSG00000026652	2.31405	9.08517	2.31649	0.773722	0.258372	0.06736	0.0263828	28.49	1.46229	0.130294
AGPAT5 ENSG00000155189	0.179995	1.02848	0.573404	0.496329	2.36685	0.203429	0.270164	1.52919	3.04811	1.58772
AGPS ENSG00000018510	4.9672	0.858756	1.05783	0.0801419	0.243279	0.0235336	5.4978	1.24992	0.569504	0.456777
AGR2 ENSG00000106541	0.0705058	1.55576	549.021	2.47268	139.721	0.258811	248.863	0.755682	1.8081	375.645
AGR3 ENSG00000173467	0.000162182	0.358854	8.87303	0.0241447	0.0357199	0.0697733	12.3272	0.0427674	0.408194	7.85175
AGRN ENSG00000188157	0.716702	0.945334	18.7197	31.6474	9.29424	0.459773	56.5773	0.745712	10.9066	40.3994
AGRP ENSG00000159723	0.00254324	0.138245	0.136673	0.17785	0.129228	0.136309	0.285757	0.00816979	0.128072	0.0434776
AGT ENSG00000135744	0.285268	10.1307	6.39746	0.256591	1.13124	0.352594	0.397013	6.26188	0.00100338	0.314378
AGTPBP1 ENSG00000135049	0.130663	0.0761472	7.18391	0.485604	0.118568	0.255095	10.7861	0.0629168	0.0961951	1.29152
AGTR1 ENSG00000144891	4.30468	1.2123	17.7603	0.021953	0.0371798	0.818663	0.156533	0.0157534	1.04076	11.9389
AGTRAP ENSG00000177674	1.70519	12.3128	89.8285	189.307	101.287	125.074	2.36942	4.96616	1.06331	1.98829
AGXT ENSG00000172482	0.00549314	0.00930622	0.0493249	0.0323351	0.0249685	0.0171781	0.194938	0.136898	0.0456554	0.284861
AGXT2 ENSG00000113492	0.201289	0.00985882	0.557823	0.151299	0.0946368	0.0538249	0.184469	0.231099	0.432734	0.21989
AHCTF1 ENSG00000153207	0.559553	2.5078	22.2231	0.122628	1.77394	1.01705	11.682	5.03016	0.19207	4.3553
AHCY ENSG00000101444	8.43384	49.3958	0.684275	9.69432	37.8723	267.308	7.99595	6.01776	5.09197	0.520358
AHCYL1 ENSG00000168710	3.52422	61.9452	92.7724	11.4313	14.0316	0.530582	57.9648	66.8649	16.9589	20.1979
AHCYL2 ENSG00000158467	0.242236	0.549787	3.05997	3.46274	7.29794	0.0673192	13.8517	0.745914	3.05891	5.89983
AHDC1 ENSG00000126705	4.60632	4.24219	3.66635	13.5101	9.86204	5.83039	3.31205	34.5747	12.3794	2.51878
AHI1 ENSG00000135541	8.97526	0.042851	14.6644	3.72335	7.01852	18.8311	2.26539	7.68494	0.676021	9.79469
AHNAK ENSG00000124942	293.177	53.2926	424.78	8.19764	101.619	3.58529	346.654	139.264	105.981	133.817
AHNAK2 ENSG00000185567	241.688	94.4102	1.19343	0.160405	0.0780092	0.200103	0.318527	0.3653	1.41709	1.04017
AHR ENSG00000106546	0.0746314	0.0461971	0.0603488	0.0278914	3.77845	0.540988	29.7001	6.30583	7.08716	0.101849
AHRR ENSG00000063438	0.00416445	0.087339	0.573272	0.230667	0.1033	0.113419	1.81249	0.10163	0.10129	0.161538
AHSA1 ENSG00000100591	19.9371	1.75094	23.8059	34.3566	4.30611	21.7865	7.31387	0.665039	1.4582	12.8501
AHSA2 ENSG00000173209	11.0704	0.264086	31.555	0.0521141	6.21641	0.00177535	2.53504	19.9766	1.01835	0.53845
AHSG ENSG00000145192	0.869053	0.177828	0.200607	0.0397048	0.0798989	0.00897835	0.00751473	0.000223727	0.366756	0.000110262
AHSP ENSG00000169877	0.321779	0.394011	0.313227	0.0539814	0.0461386	0.141577	0.197883	0.096946	0.000155395	0.0377983
AICDA ENSG00000111732	0.142711	0.0886899	0.00107554	0.00670572	0.185211	0.038807	0.0238631	0.0343184	0.000163968	0.0531774
AIDA ENSG00000186063	0.528367	0.00934879	9.28543	0.147728	5.79935	1.55121	0.357874	0.730012	2.29019	0.0212925
AIF1 ENSG00000204472	19.1663	8.57663	0.127035	0.414235	2.18187	17.8208	0.449726	6.4941	8.24275	0.000872656
AIF1L ENSG00000126878	2.03391	1.06383	0.266478	13.2863	0.705421	0.506663	1.34496	0.795681	0.000523945	1.10101
AIFM1 ENSG00000156709	0.294714	12.6409	14.1138	16.0039	79.9208	17.1562	14.135	0.427909	6.20958	2.48485
AIFM2 ENSG00000042286	15.7899	21.0044	0.273437	3.02537	0.124205	2.57562	6.21359	1.36598	3.13381	1.83472
AIFM3 ENSG00000183773	1.44002	0.0273197	0.158386	0.115278	2.49937	0.0317918	8.10761	0.318248	0.175861	0.000798905
AIG1 ENSG00000146416	22.8199	7.57642	31.2326	26.5355	3.33798	3.3493	3.90427	35.9286	7.98325	13.268
AIM1 ENSG00000112297	0.00844211	0.151548	26.8914	4.18279	6.81283	0.529377	6.54513	0.173843	0.337103	10.3106
AIM1L ENSG00000176092	0.066246	0.1459	0.100795	0.0414631	0.0648145	0.0404584	4.66188	0.0423043	0.441269	0.0162045
AIM2 ENSG00000163568	0.191527	0.00669147	0.12237	0.0889216	0.0115422	0.0122588	0.0165602	0.119602	0.724491	0.262586
AIMP1 ENSG00000164022	6.62615	0.0390707	0.334942	6.92672	1.69326	11.6041	5.02543	2.00955	1.98013	15.9198
AIMP2 ENSG00000106305	0.181565	1.1229	4.89059	0.281121	10.0333	16.8657	0.433842	1.07676	0.558638	0.0985022
AIP ENSG00000110711	284.861	1.05946	25.1086	139.628	47.8109	0.395223	16.8996	32.197	21.1783	2.56144
AIPL1 ENSG00000129221	2.48498	0.0664583	0.803447	0.0526816	0.0174282	0.343891	0.0119295	0.00036555	0.740884	0.658554
AIRE ENSG00000160224	0.142453	0.000280696	0.161585	0.0378657	0.388756	0.00969452	0.106476	0.08919	0.0199686	0.132579
AJ239318.1 ENSG00000280108	0.00165222	0.0201197	0.00223175	0.167041	0.0399749	0.0986154	0.159382	0.0162915	0.0483802	0.112862
AJAP1 ENSG00000196581	0.455526	0.137579	0.498047	0.197087	0.60102	0.418719	0.215689	8.31328	0.0515192	0.285715
AJUBA ENSG00000129474	2.02532	0.0387688	0.726336	2.13757	10.2051	0.390458	14.9091	2.56957	5.41391	0.624005
AK1 ENSG00000106992	21.5642	29.6633	10.8215	1.04213	4.03298	0.584663	1.51654	5.40224	7.82413	0.0396297
AK2 ENSG00000004455	0.226408	0.0795485	15.9706	1.16951	74.5325	90.4401	108.806	0.292004	58.3275	35.6971
AK3 ENSG00000147853	5.70257	0.175503	12.3109	2.21006	6.82552	1.55287	12.696	23.2902	1.5872	8.36578
AK4 ENSG00000162433	24.0049	0.143208	29.6822	0.0686017	2.06842	0.0243833	0.0976657	0.0225154	0.314165	0.0426037
AK5 ENSG00000154027	0.051544	0.0715822	0.243676	0.0537786	0.231156	3.75057	0.0291281	0.0407384	0.0186044	0.0580438
AK6 ENSG00000085231	0.209948	0.273227	9.03221	5.35568	0.505096	0.603201	8.22346	1.18209	0.835637	0.724924
AK7 ENSG00000140057	0.0438849	0.597062	0.761376	0.014731	0.0743466	0.187201	1.88014	0.343752	0.411016	0.148152
AK8 ENSG00000165695	0.200609	3.52658	0.469914	0.235399	1.34168	5.5643	0.186852	0.0893379	0.555612	0.0191235
AK9 ENSG00000155085	0.0984992	0.135834	0.111535	11.6078	0.292245	0.119301	0.673779	0.294135	0.072281	2.98528
AKAP1 ENSG00000121057	29.1678	94.2612	94.721	43.8726	91.2354	11.3867	18.1484	0.908855	3.54927	116.375
AKAP10 ENSG00000108599	0.191611	0.903783	20.4959	4.53564	40.5003	1.44985	3.67662	4.84223	2.78496	1.3293
AKAP11 ENSG00000023516	1.49474	0.246168	18.6848	0.232394	6.29726	1.94486	6.90528	0.355093	22.4535	6.67519
AKAP12 ENSG00000131016	26.7767	0.839435	0.00105352	0.105694	0.499433	0.626656	6.46153	4.80461	15.1227	3.24945
AKAP13 ENSG00000170776	32.8394	0.671522	18.3701	0.713498	5.53361	1.16885	3.64927	8.76886	3.2487	10.5116
AKAP14 ENSG00000186471	0.0344776	0.00923223	0.00253781	5.15469e-06	0.107618	0.0291653	0.148191	0.000250045	0.0551953	0.00136712
AKAP17A ENSG00000197976	0.169104	1.31724	28.5955	8.04405	3.03336	0.515649	6.19671	1.70111	2.38381	10.4423
AKAP3 ENSG00000111254	0.319	0.271263	0.0274728	0.217715	1.94664	0.190952	1.47758	0.00457171	0.53498	3.47458
AKAP4 ENSG00000147081	0.01957	0.0182139	0.0951956	0.0421909	0.00433934	0.00077575	0.0381714	0.438167	0.0022842	0.0683449
AKAP5 ENSG00000179841	0.363963	0.109507	0.00597045	0.197435	0.0556378	0.104182	0.17406	0.200116	0.0235799	0.199777
AKAP6 ENSG00000151320	0.533139	0.412835	0.528447	0.069134	0.0375409	0.0243173	0.451102	0.0812235	0.024339	0.250701
AKAP7 ENSG00000118507	0.19759	0.00142876	6.03926	0.0899797	0.232367	0.62687	0.132375	1.52931	0.302399	4.04368
AKAP8 ENSG00000105127	0.45414	17.1431	1.91945	1.337	9.71474	66.3751	12.3818	0.223756	1.28141	0.627609
AKAP8L ENSG00000011243	34.5154	7.82048	49.9807	154.778	34.0339	4.67684	35.3968	42.704	2.87069	33.884
AKAP9 ENSG00000127914	1.48854	0.183309	38.1255	10.5628	9.81483	9.41985	3.97907	3.19122	14.8261	20.9657
AKIP1 ENSG00000166452	0.280747	9.0808	0.727996	3.49036	16.9059	34.5231	4.30924	20.9816	0.482073	0.117288
AKIRIN1 ENSG00000174574	10.8718	1.45834	18.7211	0.423128	21.1366	17.9663	15.0911	7.87049	1.57043	4.96299
AKIRIN2 ENSG00000135334	0.828627	0.600658	9.41235	0.0624115	0.361212	0.64172	1.462	0.00172327	3.88296	0.143369
AKNA ENSG00000106948	1.52499	0.170225	0.632125	1.83658	0.111617	9.1142	3.14551	40.5775	21.2042	9.19387
AKNAD1 ENSG00000162641	0.216497	0.00159305	0.037873	0.301362	0.116443	0.100673	0.00103565	1.82557	0.20678	0.0230801
AKR1A1 ENSG00000117448	0.0054243	131.572	114.86	1.77517	80.6382	162.913	8.98328	0.169691	3.48616	8.83424
AKR1B1 ENSG00000085662	35.0751	116.55	0.201726	0.0959691	9.759	36.1739	0.56403	5.6919	0.500395	5.40753
AKR1B10 ENSG00000198074	0.01704	0.137374	0.00989571	0.0916186	0.0438704	0.00984488	0.013065	0.00415922	0.0205481	0.15639
AKR1B15 ENSG00000227471	0.0201494	0.0304683	0.452429	0.00562854	0.0196064	0.0488345	0.102447	0.0941113	0.212792	0.14759
AKR1C1 ENSG00000187134	79.7542	17.245	0.216471	1.19191	0.552975	1.15625	2.75398	2.72048	1.97515	0.876974
AKR1C2 ENSG00000151632	20.8227	33.909	0.729545	0.244679	2.94648	0.839504	13.8375	0.859022	0.426473	0.18977
AKR1C3 ENSG00000196139	0.112952	35.388	0.195164	1.39208	1.28407	1.23218	3.73306	0.0332635	1.20394	0.297845
AKR1C4 ENSG00000198610	3.19052e-05	0.0634999	0.377148	5.88205e-05	0.0395549	0.00508277	0.152253	6.38442e-05	0.142275	0.0245242
AKR1D1 ENSG00000122787	0.197859	0.356952	4.94655e-05	2.86035e-15	0.0982218	0.00335517	0.179591	0.203556	0.424696	0.21193
AKR1E2 ENSG00000165568	2.71407	0.590928	0.0684623	0.487234	0.197088	0.114623	0.0222812	0.284529	0.23906	0.0668234
AKR7A2 ENSG00000053371	6.04803	60.1848	3.32286	1.22541	6.34024	143.184	2.33348	13.8635	2.33762	42.9657
AKR7A3 ENSG00000162482	0.356489	0.103364	0.737088	0.217163	0.205825	0.677202	0.276184	2.28215	0.538598	0.606819
AKR7L ENSG00000211454	0.679612	0.00336417	0.00474953	0.187478	0.00855905	0.250763	0.0847127	0.0127663	1.9696	0.0123917
AKT1 ENSG00000142208	98.2107	10.1661	158.306	63.7871	25.4586	12.0605	144.497	50.6092	8.55666	65.0951
AKT1S1 ENSG00000204673	29.351	87.9925	18.9213	63.8694	26.494	0.0264053	3.04436	47.9011	72.7926	1.67698
AKT2 ENSG00000105221	74.2606	5.9035	61.4779	48.6896	16.6717	1.04904	24.0772	20.366	19.9896	30.9808
AKT3 ENSG00000117020	3.49327	56.7375	17.7654	0.312278	7.89511	1.31676	0.585781	29.1583	0.736876	53.2531
AKTIP ENSG00000166971	6.38569	0.353253	23.8372	0.0988487	2.99055	4.02646	0.261386	1.17085	0.765941	0.0302003
AL023806.1 ENSG00000280184	0.307172	0.0052428	0.0141217	0.000601739	0.0148219	0.103104	0.279801	0.0138483	0.0870181	0.0330062
AL049794.1 ENSG00000280240	0.0136927	0.486168	1.08159	0.220038	0.00259064	0.0293396	0.144927	0.0396622	0.175987	0.023619
AL049872.1 ENSG00000279963	0.0128796	0.10504	0.0743671	0.0427341	0.0283614	0.020115	0.000608062	0.0490303	0.017692	0.0602958
AL133475.1 ENSG00000281602	0.0312822	0.0269361	0.100205	0.0124904	0.000116403	0.0548186	0.0254191	0.0635036	0.0994363	0.0171193
AL135745.1 ENSG00000279654	0.00570722	0.0321825	0.0295	0.00103332	0.0809474	0.00606848	0.00559891	0.0123891	0.130401	0.127669
AL135787.1 ENSG00000283263	0.00532823	0.0330781	0.142692	0.0230371	0.0730467	0.00573865	0.0271422	0.0489407	0.0317773	0.0501173
AL354828.1 ENSG00000279282	0.164483	0.00655204	0.0211691	0.0602719	0.179298	0.00400613	0.0633463	0.0021	0.0658291	0.0075006
AL354828.2 ENSG00000280175	0.455376	0.346082	0.155782	0.313446	0.0841913	0.00561136	0.0117239	0.0366146	0.0184738	0.262569
AL356053.1 ENSG00000150076	8.5952e-07	0.219016	0.402519	0.00761726	0.373445	0.0343537	0.264032	0.337234	0.191389	0.0229505
AL356289.1 ENSG00000279096	0.0387675	0.0179665	0.0029805	0.0208822	0.00207096	0.000129757	0.0119091	0.0671886	0.0246879	0.00492661
AL356585.1 ENSG00000279081	0.0374932	1.296	0.0646336	0.019883	0.0675016	0.0266084	0.0696472	0.00857283	0.0294664	0.00336556
AL357140.1 ENSG00000280113	0.00534969	0.00932469	0.188632	0.000653086	0.0109215	0.000148261	0.0122826	0.0420781	0.0421935	0.091002
AL358852.1 ENSG00000278899	0.430831	0.187614	0.000374366	0.015886	0.415042	0.857849	0.567337	0.0570243	0.0836507	0.038238
AL365181.1 ENSG00000280316	0.165686	0.010726	0.188375	0.163385	0.0256618	0.435642	0.18003	1.89389	0.00852404	0.181315
AL513523.2 ENSG00000279767	12.3575	0.251388	3.93831	0.0436117	6.55584	1.21504	0.611739	9.09527	2.49302	2.5781
AL589743.1 ENSG00000279508	1.06135	0.22217	27.9412	43.4722	30.2827	0.351472	2.05854	0.399665	0.167599	0.517468
AL590235.1 ENSG00000280230	0.0230265	0.0612087	0.0134522	0.0273942	0.172511	0.0239453	0.00101998	0.0174568	0.0873832	0.00063831
AL645922.1 ENSG00000279546	0.049204	0.0995092	0.217582	0.0543541	0.251336	0.0405715	0.00610299	0.00219679	0.0571004	0.00391191
ALAD ENSG00000148218	0.235683	0.690258	9.1348	0.252786	19.4291	12.906	33.0738	34.2847	0.470085	0.107435
ALAS1 ENSG00000023330	9.98419	2.00657	1.10843	0.0976657	0.312865	26.4947	12.9021	0.725926	2.86681	52.8549
ALAS2 ENSG00000158578	0.00436303	0.00208074	0.415794	0.012258	0.200137	0.244933	0.0401018	0.0045217	0.00238214	0.0883951
ALB ENSG00000163631	0.23566	0.114211	3.65864	0.166362	0.0420581	0.302404	0.0499254	0.147138	0.184746	1.09197
ALCAM ENSG00000170017	1.78019	0.0307154	60.877	0.467872	6.46298	0.0937665	17.4657	0.197748	5.46777	24.8923
ALDH16A1 ENSG00000161618	16.0925	12.8976	1.24607	16.2123	1.35081	0.641657	0.736773	0.646757	0.477827	24.3774
ALDH18A1 ENSG00000059573	1.66532	9.57363	20.593	0.734431	24.3579	80.4771	1.858	22.9724	1.4165	6.81408
ALDH1A1 ENSG00000165092	13.5071	0.744303	1.30688	6.04669	9.40146	4.08471	1.52874	106.134	1.17708	2.62805
ALDH1A2 ENSG00000128918	1.19075	2.37587	0.517363	1.47794	0.00437372	44.3059	0.259703	0.555207	0.0455402	27.4999
ALDH1A3 ENSG00000184254	1.82306	1.39547	47.9971	45.9868	16.4383	0.297421	31.9851	0.124641	5.45875	24.4932
ALDH1B1 ENSG00000137124	239.083	160.095	40.6463	0.273574	1.54775	3.30892	1.19495	3.09795	0.110406	1.81758
ALDH1L1 ENSG00000144908	1.69779	1.42564	1.24953	38.9628	7.31599	0.811478	11.8553	5.98418	0.102821	0.500987
ALDH1L2 ENSG00000136010	7.02332	0.06877	0.00193596	0.113481	0.172989	0.212785	1.31903	0.0175862	0.0699019	0.165313
ALDH3A1 ENSG00000108602	0.00681526	0.0757552	9.98322	0.0867777	0.242104	0.84092	9.15616	0.234941	0.078867	2.13775
ALDH3A2 ENSG00000072210	31.7199	41.4229	39.6634	7.52702	83.9051	2.60913	48.2241	3.71443	2.73975	3.78949
ALDH3B1 ENSG00000006534	8.09137	13.5723	0.222072	0.0877413	1.48241	1.04915	0.893208	2.15418	3.73116	0.58816
ALDH3B2 ENSG00000132746	0.280776	0.494615	0.23031	0.0718316	0.0658549	1.86275	14.1749	0.351498	0.0214634	14.7428
ALDH4A1 ENSG00000159423	58.2549	7.25822	77.9499	46.0083	43.849	0.857583	1.14175	2.46083	0.557102	1.48729
ALDH5A1 ENSG00000112294	0.708854	0.995363	13.1435	0.136027	2.75322	0.356706	0.509421	9.17493	0.405143	0.445088
ALDH6A1 ENSG00000119711	0.212269	1.24322	103.528	0.26353	11.0558	0.588912	0.365857	34.531	10.1523	7.40979
ALDH7A1 ENSG00000164904	2.5337	3.91635	48.581	6.40439	40.98	23.5497	5.38386	20.4284	19.9966	11.072
ALDH8A1 ENSG00000118514	0.0833668	1.72612	0.355595	0.0677044	0.0228653	0.0732763	0.00598202	0.0997928	0.149924	0.121246
ALDH9A1 ENSG00000143149	2.1795	1.66131	34.0738	24.7209	4.56718	42.1615	2.26989	2.23382	1.21362	0.00114834
ALDOA ENSG00000149925	888.432	167.675	380.831	160.471	112.98	0.289548	211.789	76.5578	58.3306	147.176
ALDOB ENSG00000136872	0.0655303	0.274232	0.0222233	0.11946	0.051298	0.0597965	0.0229771	0.133009	0.102412	0.230733
ALDOC ENSG00000109107	0.642478	37.5282	17.5145	3.91194	0.847557	3.46675	0.202907	17.0062	0.326901	6.64039
ALG1 ENSG00000033011	18.0138	19.8604	22.0011	8.0319	4.44748	0.0235131	0.460762	2.68995	1.74011	11.0092
ALG10 ENSG00000139133	0.155752	0.505755	1.60881	0.11685	0.129268	0.403444	0.0362199	0.365552	0.142129	0.052459
ALG10B ENSG00000175548	0.699581	0.502537	0.729971	0.522655	0.442972	7.37941	0.174768	0.417031	0.273686	1.29135
ALG11 ENSG00000253710	0.870997	0.012674	0.124705	0.0224699	0.404076	0.213551	0.574029	0.354079	0.157768	0.0114898
ALG12 ENSG00000182858	23.1861	20.2144	56.5353	12.5208	2.41277	3.17035	12.598	0.303613	3.60561	17.2322
ALG13 ENSG00000101901	0.157332	0.38149	32.7723	0.250888	19.8283	4.36261	7.95893	0.105134	0.723547	0.355694
ALG14 ENSG00000172339	3.06036	0.978561	11.4494	0.0465451	1.66417	2.05005	0.256079	2.39582	4.94857	5.93526
ALG1L ENSG00000189366	0.0406387	4.10896	0.212857	0.0444144	0.0320162	0.306582	0.780873	0.0276314	0.561406	0.159146
ALG1L2 ENSG00000251287	0.0471727	0.015686	0.147314	0.00204033	0.0545688	0.121708	0.171122	0.115452	0.0765547	0.038741
ALG2 ENSG00000119523	3.74894	0.0917042	61.2158	6.92055	0.139323	6.8626	1.60193	7.48497	0.927963	3.34811
ALG3 ENSG00000214160	7.28728	37.5068	11.9331	24.8374	52.95	3.48527	20.5211	8.72715	9.41503	3.26749
ALG5 ENSG00000120697	0.0392726	0.542199	13.0085	13.9266	1.50335	3.37521	0.0286253	0.644661	1.56153	4.76062
ALG6 ENSG00000088035	0.472655	0.0186549	3.51474	0.153358	0.248769	0.763331	1.6865	2.8008	0.295004	0.595756
ALG8 ENSG00000159063	0.14034	0.0513313	0.999216	0.11797	0.77353	14.8112	0.0857336	0.099463	0.00296173	2.58831
ALG9 ENSG00000086848	0.876513	0.839899	13.1874	0.558927	3.2631	0.0986738	0.0282242	4.95777	0.0133375	0.744096
ALK ENSG00000171094	0.0667421	0.0601225	0.0369447	0.00113056	0.191792	0.0427723	2.34842	0.0085292	0.0244201	0.0268588
ALKBH1 ENSG00000100601	0.164004	0.389586	0.0168195	0.0463011	1.99492	0.119592	0.233453	0.64918	0.266156	11.2085
ALKBH2 ENSG00000189046	0.0474187	2.82342	24.2006	13.101	2.73525	11.3183	2.07891	0.312248	0.608515	47.4826
ALKBH3 ENSG00000166199	1.49035	11.1103	14.3927	2.28213	4.95648	16.7637	0.677152	0.870531	8.65289	6.15
ALKBH4 ENSG00000160993	0.205825	70.8446	15.0953	0.422369	0.00434039	18.8425	2.75656	1.08321	0.515959	6.99762
ALKBH5 ENSG00000091542	55.283	0.948829	54.6676	0.770006	2.37614	48.7869	10.3806	99.2264	5.41479	370.347
ALKBH6 ENSG00000239382	10.3902	4.54156	27.3953	33.2076	2.44757	19.2285	0.706496	12.0016	0.335639	23.428
ALKBH7 ENSG00000125652	133.498	42.3077	90.0574	226.596	48.084	1.44291	1.67743	70.6044	7.74135	60.6855
ALKBH8 ENSG00000137760	0.686201	0.087288	2.41703	0.0876315	0.0259906	0.064148	1.34232	0.0194299	0.00787203	0.28269
ALLC ENSG00000151360	0.0621506	0.126263	0.239828	0.0543604	0.177193	0.00535998	0.676079	0.034893	0.0567797	0.0720402
ALMS1 ENSG00000116127	6.11147	0.527517	9.29585	0.220079	0.117678	0.0100396	0.687569	0.345201	0.275263	0.0283115
ALOX12 ENSG00000108839	0.00663822	0.0900123	0.690647	0.0935929	0.429952	0.0423231	0.0382373	0.0252229	0.0362961	0.0534161
ALOX12B ENSG00000179477	0.0166711	0.0272572	0.449236	0.033743	0.591114	0.0341715	0.0355548	0.119469	0.00640424	0.0209529
ALOX15 ENSG00000161905	0.0326278	0.00923428	2.85815	0.173674	0.0247064	0.0476221	0.0453295	0.454647	0.0492962	0.221377
ALOX15B ENSG00000179593	2.27456	71.7507	78.8141	40.815	258.328	0.581252	0.401637	0.194302	1.25135	12.3969
ALOX5 ENSG00000012779	0.309183	0.262666	0.433099	0.917956	0.152865	7.79299	6.37059	1.61961	0.179982	0.366299
ALOX5AP ENSG00000132965	3.67732	0.831617	0.117644	0.00099553	0.513643	1.20449	1.63784	8.52898	6.49064	3.94612
ALOXE3 ENSG00000179148	0.281514	0.0162676	0.0753482	0.116903	0.144594	0.103117	0.201281	0.00897793	0.160482	0.0648987
ALPK1 ENSG00000073331	0.543701	0.232788	2.47627	0.472058	5.24587	1.6124	7.27067	4.31697	0.0179182	5.28622
ALPK2 ENSG00000198796	0.00421527	0.431206	0.0671707	0.228077	0.0800264	0.000942818	0.0232163	0.034669	0.205963	0.031133
ALPK3 ENSG00000136383	0.126129	0.383138	0.429179	0.801111	0.0390309	0.35005	0.17701	8.09197	0.233199	3.25211
ALPL ENSG00000162551	1.42727e-06	0.539818	0.0210938	0.34767	2.07551	0.101436	0.386757	2.41063	8.7706	0.313013
ALPP ENSG00000163283	0.0254501	0.312026	0.00653234	0.282382	0.00238394	0.0179896	3.88797e-09	0.0168786	0.0240667	0.0231773
ALS2 ENSG00000003393	4.93659	0.626967	0.315592	0.24992	0.222082	0.199912	3.03554	23.321	0.0291368	0.524681
ALS2CL ENSG00000178038	0.850085	2.65132	0.337275	11.465	0.311074	4.19454	17.4185	0.274174	27.4976	0.0339947
ALS2CR11 ENSG00000155754	0.108957	0.0112002	0.159897	2.18196	0.361134	0.386736	0.166868	0.0302823	0.0494413	0.00597832
ALS2CR12 ENSG00000155749	0.105145	0.266162	0.0846819	0.382714	0.705329	0.272305	0.117912	0.0260938	0.366621	0.197332
ALX1 ENSG00000180318	0.0617939	0.104928	0.0416439	0.0468059	0.0192186	0.00947669	0.2546	0.110982	0.00468623	0.125411
ALX3 ENSG00000156150	0.00237618	0.0411774	0.21844	0.29412	0.0942665	0.427183	0.116084	0.0296229	0.0937596	0.0476548
ALX4 ENSG00000052850	0.0103643	0.372559	0.0577959	0.0271444	0.156248	0.00625486	0.225208	0.00487426	0.149106	0.0766403
ALYREF ENSG00000183684	20.638	0.519177	18.4533	1.20694	6.04152	2.07928	14.4824	0.339647	13.7711	1.09014
AMACR ENSG00000242110	0.0210672	1.90187	1.39681	0.696866	6.4216	27.1331	0.205497	0.904943	0.410002	22.4308
AMBN ENSG00000178522	0.0583303	0.110444	0.0652674	0.0869463	0.00369423	0.0784326	0.0421146	0.0653827	0.00744822	0.0235955
AMBP ENSG00000106927	0.382299	0.00165417	0.0394311	0.660444	0.124021	0.566313	0.269144	0.612218	0.788761	0.113124
AMBRA1 ENSG00000110497	0.376355	0.0731722	0.605996	0.13376	0.900658	20.6914	1.76691	6.47167	0.591196	5.18643
AMD1 ENSG00000123505	0.0501185	0.778253	404.527	1.26781	76.4311	0.0205524	20.7165	0.463293	0.683236	132.592
AMDHD1 ENSG00000139344	0.000894751	0.114922	0.196204	0.0254122	0.17968	0.0260315	0.0461196	0.0494023	0.00320721	0.0441196
AMDHD2 ENSG00000162066	8.85186	0.592857	0.0974219	81.8767	9.82617	1.93803	4.06953	5.06887	23.3859	14.9849
AMELX ENSG00000125363	0.0101805	0.02129	0.00575065	0.00127555	0.0866982	0.00134358	0.015926	0.0288246	0.0841064	0.0108433
AMELY ENSG00000099721	0.0325086	0.00247392	0.0377304	0.0579134	0.00015446	0.00494424	0.00593527	0.00728195	0.123873	0.0217272
AMER1 ENSG00000184675	1.82262	2.4102	0.658793	5.2135	0.383698	8.87335	0.313882	0.626258	0.0158807	0.626023
AMER2 ENSG00000165566	0.800937	0.00639607	0.164964	0.515005	0.0244425	0.0797042	0.0373294	0.00097781	0.225368	0.00855798
AMER3 ENSG00000178171	0.0548049	0.0864218	0.0214357	0.0966585	0.749018	0.0713902	0.241517	0.0214494	0.044471	0.113672
AMFR ENSG00000159461	45.7254	26.3683	36.8541	16.8792	15.1555	11.0687	7.53971	14.2222	0.692674	5.16633
AMH ENSG00000104899	0.0966831	0.0194853	1.89325	2.79747	0.369524	0.0686765	0.145508	2.57776	0.00599842	1.05122
AMHR2 ENSG00000135409	0.0747149	0.0823327	0.00563141	0.00149112	0.0907223	0.00542799	0.124125	0.00670033	0.0464159	0.182007
AMIGO1 ENSG00000181754	2.50697	0.660892	0.599231	23.3408	1.46561	15.0409	2.1593	12.6027	3.48466	10.4437
AMIGO2 ENSG00000139211	1.58226	0.00534224	0.815285	2.29018	3.47489	0.0992649	5.9431	1.11584	0.288605	0.0873985
AMIGO3 ENSG00000176020	0.460694	0.418522	1.3278	0.680355	0.2231	0.32621	0.0854216	0.182009	0.977886	0.724284
AMMECR1 ENSG00000101935	0.116505	0.0581269	0.59712	4.19359	0.137527	0.309279	0.00230813	0.128274	0.346049	3.72502
AMMECR1L ENSG00000144233	0.101516	0.0675837	7.93361	1.12139	0.683382	0.0613981	6.90208	0.957963	25.0185	1.66137
AMN ENSG00000166126	4.79179	0.742537	13.7596	0.405536	1.53198	0.920885	9.56161	1.30182	0.0582776	4.21576
AMN1 ENSG00000151743	0.0839914	0.288765	4.05564	0.270532	4.27568	0.178592	1.86278	1.61181	0.0408213	1.58846
AMOT ENSG00000126016	0.681176	0.929154	0.876254	1.4516	0.903489	12.4333	0.37794	0.126223	4.88141	0.06106
AMOTL1 ENSG00000166025	1.71935	67.8621	114.397	13.025	2.23079	136.07	0.0193997	11.1789	2.52933	0.79842
AMOTL2 ENSG00000114019	15.8127	1.44366	2.15225	1.14834	0.322725	1.81908	35.1087	43.0763	0.450679	5.47048
AMPD1 ENSG00000116748	0.216715	3.27579	0.0499507	0.41351	0.0598002	2.70473	0.493327	0.828588	0.496829	0.170253
AMPD2 ENSG00000116337	22.166	35.6237	0.236552	21.5866	1.59689	0.181389	2.84435	42.2464	1.95674	0.0227935
AMPD3 ENSG00000133805	1.1486	0.126907	10.0226	0.634698	0.123495	0.0737171	0.278784	1.52896	2.30775	3.54318
AMPH ENSG00000078053	4.79094	0.0820578	0.13702	0.289089	0.111095	0.0584863	0.119003	0.0369682	0.248275	0.416626
AMT ENSG00000145020	0.131742	0.0690312	0.535261	0.284352	0.00327498	0.224058	0.270044	0.5004	0.908091	0.0746807
AMTN ENSG00000187689	0.00373851	0.00487308	0.00312913	0.00167399	0.0273535	0.0120154	0.086888	0.00560184	0.158811	0.27164
AMY1A ENSG00000237763	1.32268	0.187822	0.0192811	0.1507	0.0620127	0.379113	0.392411	0.127326	1.76605	0.623534
AMY1B ENSG00000174876	0.499128	0.0876084	0.0647768	0.0855655	0.33893	0.277946	0.274401	0.134393	4.34926	4.58625
AMY1C ENSG00000187733	0.239319	0.0676545	0.212032	0.0414453	0.118912	0.076974	0.42254	0.592992	1.04394	0.533615
AMY2A ENSG00000243480	0.128953	0.159025	0.286642	0.0456924	0.0723146	0.175817	0.0675807	0.00349261	0.00126575	0.00143919
AMY2B ENSG00000240038	2.80908	0.641928	4.98317	0.367551	0.571808	0.654062	4.35882	2.47031	6.99304	0.32859
AMZ1 ENSG00000174945	0.00778995	0.0317023	0.294546	0.297285	0.211565	0.124999	0.0106735	0.114426	0.899938	0.0192405
AMZ2 ENSG00000196704	2.75401	0.63593	3.16056	0.109194	4.78451	7.95435	0.937243	0.0268085	4.09432	0.72085
ANAPC1 ENSG00000153107	0.00132745	11.5911	6.42285	0.139963	2.65571	9.81226	5.61489	4.55212	2.55382	0.122921
ANAPC10 ENSG00000164162	1.48216	0.0259118	0.506071	0.227526	0.237573	0.214587	2.08356	0.275896	1.81783	0.415411
ANAPC11 ENSG00000141552	140.743	124.406	319.817	53.5351	46.8056	0.0566632	34.0428	6.06039	65.4863	26.1574
ANAPC13 ENSG00000129055	0.167175	6.36782	23.4274	0.871823	2.32656	0.322377	1.04389	0.487291	0.286949	0.872724
ANAPC15 ENSG00000110200	22.1848	24.5766	23.3467	49.1637	0.356604	10.623	18.3792	100.004	2.50473	10.6498
ANAPC16 ENSG00000166295	57.2976	49.3252	53.3478	102.945	11.5348	69.7531	20.1213	7.38221	2.05122	49.8635
ANAPC2 ENSG00000176248	3.13451	4.6084	20.9725	38.5892	6.30831	6.92959	2.59393	0.382194	13.5393	18.5822
ANAPC4 ENSG00000053900	2.27062	0.301299	5.15276	1.12897	0.0439107	13.3481	1.43927	2.23072	4.30511	4.99008
ANAPC5 ENSG00000089053	40.7815	7.1821	46.9179	77.4238	34.2315	52.9539	24.5815	39.4848	14.1115	63.5288
ANAPC7 ENSG00000196510	0.379785	53.7108	3.66696	0.907623	6.98387	49.5695	0.502771	0.475167	0.635025	0.906399
ANG ENSG00000214274	0.767104	0.122643	1.73254	45.1623	66.7802	32.0273	27.9422	1.47276	0.242952	14.2767
ANGEL1 ENSG00000013523	3.48617	8.51621	2.25617	0.293833	0.163678	13.705	0.140811	0.0808266	1.90178	0.283584
ANGEL2 ENSG00000174606	1.3785	1.61114	10.5027	1.14503	2.83279	1.25731	0.482874	1.01219	0.188795	0.0826447
ANGPT1 ENSG00000154188	0.54597	0.897141	0.552622	2.60545	0.222509	0.136032	0.904585	17.4375	3.35257	1.01082
ANGPT2 ENSG00000091879	11.2765	0.025326	0.0386575	0.723637	1.71814	1.27704	1.1387	0.290316	0.405258	1.02163
ANGPT4 ENSG00000101280	0.039482	0.570756	0.491205	0.0176717	0.0594473	0.221173	0.484014	0.577443	0.0319007	0.0708204
ANGPTL1 ENSG00000116194	2.16749	0.804858	0.988014	0.636755	0.972647	0.897698	0.0691845	0.622979	5.34442	0.801866
ANGPTL2 ENSG00000136859	153.159	7.50486	0.767893	1.69481	12.8878	13.6588	1.28884	1.28373	0.00238771	20.8943
ANGPTL3 ENSG00000132855	0.262762	0.593391	0.150297	0.325337	0.0542749	0.185045	0.188217	0.0675038	0.139673	0.231211
ANGPTL4 ENSG00000167772	2.21226	42.3823	18.6976	2.05055	8.68267	0.142039	12.4395	0.0308941	0.755566	1.5806
ANGPTL5 ENSG00000187151	0.0382833	0.0471222	0.0861509	0.0242311	0.0698139	0.0135344	3.53613e-05	0.000971761	0.0816494	0.00202534
ANGPTL6 ENSG00000130812	0.360129	0.013642	0.066575	0.301752	0.0188341	0.055828	0.0401976	0.110385	1.80979	0.0976369
ANGPTL7 ENSG00000171819	1.28666	0.192934	0.399328	0.126793	0.00323769	0.00534092	0.0736083	0.446456	0.281082	0.262555
ANGPTL8 ENSG00000130173	1.16213	0.329617	0.00937363	0.0610396	0.0404589	0.0543637	2.45437e-05	0.215369	0.00643395	0.00492065
ANHX ENSG00000227059	0.348794	0.0903134	0.0204585	0.0736137	0.0535237	0.107529	0.0727231	0.117281	0.262663	0.0313984
ANK1 ENSG00000029534	0.00339283	0.0474199	0.0869583	0.0309119	2.10614	0.506676	1.45198	8.1863	0.000776676	0.269182
ANK2 ENSG00000145362	8.85396	0.0117696	0.622618	0.120385	0.531724	0.815945	0.46389	3.28255	0.407708	0.721051
ANK3 ENSG00000151150	0.453725	0.45035	18.302	0.562908	6.86855	0.74159	83.5246	2.6211	0.0975964	5.44501
ANKAR ENSG00000151687	0.635612	0.144561	3.80444	0.520836	0.100226	0.340316	0.0502224	0.966824	0.0595196	0.467879
ANKDD1A ENSG00000166839	4.88333	1.06042	0.816914	0.273561	0.0453593	0.0776417	1.60309	1.40366	7.34871	0.104802
ANKDD1B ENSG00000189045	0.0625411	0.0289736	5.21864	0.766806	0.0753062	0.264625	2.045	0.242634	0.00636485	0.0211643
ANKEF1 ENSG00000132623	0.316536	0.112221	6.5679	0.00123405	1.34451	0.210848	1.85342	0.0663414	0.456712	0.0980662
ANKFN1 ENSG00000153930	0.0271888	0.305918	0.000724644	0.00866304	0.253313	0.502029	0.374257	0.56708	0.0774965	0.244772
ANKFY1 ENSG00000185722	0.529623	1.34119	16.4509	12.9782	0.466266	5.38693	14.3664	8.46126	0.0275818	14.9157
ANKH ENSG00000154122	0.983213	4.81359	96.37	9.52936	35.9474	65.3633	18.9011	0.688262	15.7253	103.256
ANKHD1 ENSG00000131503	0.427694	2.24357	9.11898	0.206252	3.47634	6.42637	0.733997	0.514538	0.229475	4.29186
ANKHD1-EIF4EBP3 ENSG00000254996	0.0990778	0.355853	0.0199075	0.629305	0.267912	0.123367	0.115824	0.00142983	0.0205604	0.797621
ANKIB1 ENSG00000001629	2.22254	1.83488	5.03395	0.0376398	1.08567	0.574981	11.22	10.1634	0.995001	2.4208
ANKK1 ENSG00000170209	0.109833	0.149489	0.755729	0.132698	0.481589	0.660236	0.668095	0.0806138	0.290371	0.128983
ANKLE1 ENSG00000160117	3.29096	0.120766	0.49746	0.0141575	0.000667103	0.0212886	0.103299	0.644471	0.337397	0.218323
ANKLE2 ENSG00000176915	0.233366	1.00873	29.5346	5.11606	17.6687	2.38808	19.879	13.0321	9.67181	24.7818
ANKMY1 ENSG00000144504	18.1415	1.23492	5.49887	8.24344	7.55203	14.2012	11.0939	0.716395	1.60167	1.05298
ANKMY2 ENSG00000106524	1.77235	0.563008	0.785128	4.77532	0.893767	1.04725	5.82358	2.56996	0.545431	0.274176
ANKRA2 ENSG00000164331	0.0709969	0.0605363	14.3422	0.492874	1.66157	0.0248581	0.530583	13.1554	0.132251	7.63852
ANKRD1 ENSG00000148677	0.000200582	0.197379	0.298996	0.121185	0.007742	0.188331	0.758508	0.0873045	0.0614796	0.0264693
ANKRD10 ENSG00000088448	2.0489	0.0462199	76.6046	4.64237	44.3466	7.21417	64.4117	0.525196	0.618916	12.8524
ANKRD11 ENSG00000167522	34.8341	15.8862	39.5836	0.634358	12.834	48.8761	35.4762	6.44538	3.15741	5.20297
ANKRD12 ENSG00000101745	3.74912	0.878862	11.5659	0.396328	1.88392	2.61299	3.0839	10.5641	18.2613	0.147185
ANKRD13A ENSG00000076513	1.00596	1.43277	0.231293	11.1008	0.760499	0.0701996	2.22311	21.9274	12.7607	1.1531
ANKRD13B ENSG00000198720	0.0279139	2.8943	0.785211	0.52571	0.119619	0.19007	0.0860475	44.8422	7.72161	1.74555
ANKRD13C ENSG00000118454	0.173852	0.00762652	9.97225	0.486434	3.11132	0.388834	0.637514	0.669609	1.05555	2.9754
ANKRD13D ENSG00000172932	0.204298	40.7923	16.6128	77.4973	12.0785	8.429	41.4922	42.8532	7.05317	56.1898
ANKRD16 ENSG00000134461	0.344159	20.7665	9.81876	0.488591	0.24447	4.15123	0.0869222	0.770856	8.9722	0.970458
ANKRD17 ENSG00000132466	7.8832	0.346248	41.0119	0.569157	23.2394	4.55158	1.80204	1.28204	1.05218	3.94693
ANKRD18A ENSG00000180071	0.0361083	0.220093	1.34685	0.393633	3.33901	0.0326551	0.236615	0.0538972	0.443737	0.0850571
ANKRD18B ENSG00000230453	0.599012	0.372869	0.0117369	0.37391	0.149138	0.531931	0.237922	0.121322	0.0457358	1.04552
ANKRD2 ENSG00000165887	0.205922	3.98268	0.17314	0.0385432	0.0159239	0.10789	0.537617	0.0124773	0.0572885	0.129043
ANKRD20A1 ENSG00000260691	0.513405	0.52476	1.05021	0.0661071	0.340454	0.0402481	0.162387	0.381618	1.11232e-05	0.372167
ANKRD20A2 ENSG00000183148	0.023929	0.220771	0.343268	0.155709	0.0994373	0.0487521	0.0192182	3.44016e-05	0.0707161	0.0310315
ANKRD20A3 ENSG00000276203	0.420403	0.762563	0.764013	0.045136	0.19202	0.080512	0.0277168	0.190948	0.0208034	0.133016
ANKRD20A4 ENSG00000172014	0.528744	0.1801	0.0563091	0.344758	0.559578	0.0117411	0.476625	0.0443241	0.236132	0.0341691
ANKRD22 ENSG00000152766	0.129775	0.0307172	0.340419	0.165628	2.82844	0.00565994	2.90211	0.0432219	0.0459256	3.51471
ANKRD23 ENSG00000163126	1.29984	7.78865	0.359464	0.187907	0.183123	1.84309	0.647004	1.7632	8.42344	3.20785
ANKRD24 ENSG00000089847	0.240951	0.217692	0.132632	3.87242	6.87598	0.213228	0.010475	0.00559989	0.125812	0.807652
ANKRD26 ENSG00000107890	0.178796	0.0215531	0.48198	11.1659	0.744526	0.223605	0.0343863	4.08832	0.0889338	8.78262
ANKRD27 ENSG00000105186	0.0217878	0.112218	9.8932	0.203233	0.0907201	0.157429	3.03691	2.4993	4.63263	1.13125
ANKRD28 ENSG00000206560	4.74835	0.581252	4.2117	0.572106	0.165076	2.68464	0.259591	4.42975	4.46365	3.21011
ANKRD29 ENSG00000154065	1.36248	15.3622	1.39692	0.692898	0.107863	0.537485	2.31312	1.32206	1.60207	1.64854
ANKRD30A ENSG00000148513	1.87701	0.292177	0.119408	0.288221	0.0228708	0.0204639	0.0316043	0.0343673	0.0211058	0.000283252
ANKRD30B ENSG00000180777	0.243929	0.382631	0.0151466	0.00126235	0.00319057	0.128462	0.00153094	0.207269	0.219179	0.037895
ANKRD30BL ENSG00000163046	0.0436377	0.0471633	0.000429716	0.00969591	0.165186	0.00251489	0.0512744	0.0788344	0.0920349	0.129583
ANKRD31 ENSG00000145700	0.0140561	0.0201578	0.247999	0.00792143	0.104209	0.137125	0.111497	0.14518	0.206206	6.87015e-05
ANKRD33 ENSG00000167612	0.287622	0.0223013	1.47287e-05	0.0596719	0.0142583	2.06776e-05	0.0404705	0.0396577	0.274718	0.20358
ANKRD33B ENSG00000164236	0.00387319	0.349195	0.0582031	0.193553	0.00910667	0.868588	0.0896907	0.344418	3.22457	0.0894203
ANKRD34A ENSG00000272031	1.11364	4.12132	1.65178	3.13439	0.100582	0.174212	0.274617	0.549068	0.224623	0.119023
ANKRD34B ENSG00000189127	0.0149517	0.190866	1.76996	0.0560054	0.002256	0.93272	0.482716	0.0689543	2.50044	0.0444741
ANKRD34C ENSG00000235711	0.0140262	0.0823642	0.0386459	0.0294762	0.130818	0.0227006	0.0670388	0.000398596	0.0339798	0.0212055
ANKRD35 ENSG00000198483	19.3359	5.12459	0.00179381	0.854663	5.91773	0.86874	4.9902	9.15081	0.11349	4.8276
ANKRD36 ENSG00000135976	0.495382	1.27189	2.22419	14.0558	0.00431802	0.386821	0.011715	0.136412	1.44621	4.29246
ANKRD36B ENSG00000196912	2.24678	0.15555	6.07824	2.84453e-05	0.112644	0.355821	1.04156	0.110668	6.06688	0.341121
ANKRD36C ENSG00000174501	12.8461	0.828036	0.703365	0.237437	0.233026	0.104028	0.0274786	2.63598	0.953274	5.08215
ANKRD37 ENSG00000186352	0.0141043	0.0972614	55.2973	0.12558	21.0649	4.34983	2.73048	0.464142	0.14631	11.0249
ANKRD39 ENSG00000213337	15.2399	0.274131	12.68	24.5221	0.297467	4.94077	3.18316	0.380818	0.616709	0.949663
ANKRD40 ENSG00000154945	1.198	13.1789	17.5558	2.84639	0.217277	0.0208156	16.8099	1.10539	2.551	3.10481
ANKRD42 ENSG00000137494	1.71328	0.270588	6.96143	1.17342	1.01683	0.0158899	0.521327	0.651667	0.270296	3.3285
ANKRD44 ENSG00000065413	0.535842	0.0502455	0.151066	0.0508422	1.23604	0.0983996	0.0400312	0.0221213	0.792264	0.0221588
ANKRD45 ENSG00000183831	0.14374	0.108003	0.146843	1.04619	0.0829653	0.382674	0.0690391	0.632372	0.393163	0.208475
ANKRD46 ENSG00000186106	0.187309	0.25032	2.17726	0.0926713	2.98859	10.0753	1.87264	0.93051	1.51418	2.84532
ANKRD49 ENSG00000168876	0.256883	0.248288	0.713329	0.608362	0.482209	0.0987803	0.0941176	4.19167	0.0943952	1.28041
ANKRD50 ENSG00000151458	6.71288	0.165521	3.49812	1.03204	0.328171	1.42827	10.6294	1.60371	4.88851	0.762008
ANKRD52 ENSG00000139645	2.76742	22.9664	5.70743	1.86285	27.8862	12.3271	24.4397	22.3812	23.7987	7.32749
ANKRD53 ENSG00000144031	3.93659	2.58019	0.0293661	0.0902277	0.185811	0.211678	0.394661	0.0973024	0.52621	0.306516
ANKRD54 ENSG00000100124	0.262796	9.34132	25.7435	14.5375	0.628889	1.96911	6.31296	80.5517	12.7857	13.5675
ANKRD55 ENSG00000164512	0.0270522	0.125587	0.039216	0.114318	0.101642	0.00531479	0.04342	0.0205391	0.00318054	0.026932
ANKRD6 ENSG00000135299	0.235304	0.270441	0.973149	0.213743	3.53119	0.0241316	4.21349	0.115579	8.65646	0.0648529
ANKRD61 ENSG00000157999	0.028244	0.0658996	0.133745	0.195194	0.00119186	0.0183231	0.00129009	0.0609388	0.135993	0.00433814
ANKRD62 ENSG00000181626	0.261364	0.0514487	0.00656768	0.0380582	0.015851	1.11195	0.223313	0.270571	0.00810195	0.120538
ANKRD65 ENSG00000235098	1.83657	18.1077	0.644647	1.61518	3.08683	49.943	42.707	0.270181	2.35571	0.0404153
ANKRD66 ENSG00000230062	0.244175	0.00597512	0.0358168	0.00507338	0.306956	0.0312281	0.108171	0.0120426	0.11843	0.0561669
ANKRD7 ENSG00000106013	0.178414	0.071509	0.00639103	0.235414	0.100643	0.00180701	0.042569	0.214215	0.000729028	0.145438
ANKRD9 ENSG00000156381	29.1115	1.71232	27.2734	39.581	18.0865	26.6533	26.6803	0.043609	7.87408	5.45201
ANKS1A ENSG00000064999	2.36294	2.04576	0.052128	0.0803277	0.200327	6.35363	0.69481	0.696153	0.250302	1.51559
ANKS1B ENSG00000185046	1.64241	17.6345	0.121089	0.696914	0.0824323	0.24753	0.0125562	1.22752	2.83952	0.453517
ANKS3 ENSG00000168096	6.04391	0.590948	20.7312	28.5984	1.84437	18.7587	1.40639	1.16221	6.76331	28.404
ANKS4B ENSG00000175311	0.00216166	0.076143	0.322423	0.0272917	0.0111916	0.00133948	0.00423371	0.00051043	0.0152659	0.096181
ANKS6 ENSG00000165138	1.50656	8.87659	6.99374	0.446515	4.43259	0.133608	0.931757	0.110811	0.128834	0.221364
ANKUB1 ENSG00000206199	0.0661152	0.08726	0.00529497	0.0440595	0.0789384	0.222233	0.00543159	0.0541846	0.548207	0.0367572
ANKZF1 ENSG00000163516	0.443693	12.915	77.8037	118.8	20.1161	9.51711	0.872579	0.265424	0.101878	37.0438
ANLN ENSG00000011426	0.0106416	0.193152	0.0695258	0.00417503	0.0188423	0.0800782	0.112301	0.441214	0.00454059	0.00369451
ANO1 ENSG00000131620	0.574194	1.49545	19.6062	0.0414873	18.6689	0.31999	28.3452	0.573218	4.83291	0.232308
ANO10 ENSG00000160746	10.4725	0.192048	1.35565	31.664	2.30556	20.1481	16.1979	0.0144098	0.408888	10.5516
ANO2 ENSG00000047617	0.0225958	1.19731	0.10816	0.109686	0.117861	0.238364	0.271359	0.021434	0.00053437	0.222857
ANO3 ENSG00000134343	0.0891057	0.395981	0.0388216	0.260186	0.0036242	0.150159	0.236886	0.00954173	0.112323	0.330059
ANO4 ENSG00000151572	0.28842	0.0468234	1.08987	0.558057	0.02728	0.434277	0.103142	6.22556	0.217265	0.0133362
ANO5 ENSG00000171714	9.7818	0.192135	4.09757	0.628229	0.260841	0.2528	0.00204914	2.97798	0.166364	0.195797
ANO6 ENSG00000177119	1.66416	0.424699	2.09792	0.00948595	0.0351575	1.28992	5.02439	5.47621	1.54317	16.0771
ANO7 ENSG00000146205	2.91579	64.052	192.007	29.8247	205.997	1.67176	0.00240798	0.420201	1.86856	0.894078
ANO8 ENSG00000074855	0.849446	0.984837	0.278282	0.389785	0.890788	14.6205	3.28972	0.0142891	6.8521	5.15538
ANO9 ENSG00000185101	0.14932	0.709308	3.93768	35.1893	12.9095	0.249415	28.2855	1.07461	0.0097299	0.652723
ANOS1 ENSG00000011201	0.200049	0.0830658	6.78701	1.21331	0.161356	0.134555	0.0199612	0.24963	0.0026404	0.224634
ANP32A ENSG00000140350	2.11625	16.9208	60.4846	2.59675	36.0273	65.2508	31.5007	11.3454	31.4067	27.5802
ANP32B ENSG00000136938	24.2353	4.17236	32.1842	16.8995	2.12102	42.2269	16.3538	10.922	0.0226231	3.90019
ANP32D ENSG00000139223	0.00584576	0.0666599	0.173016	0.00298677	0.151934	0.0430692	0.0693237	0.00481271	0.031912	0.0448424
ANP32E ENSG00000143401	9.69406	0.840991	1.51348	1.42734	5.98095	0.658287	0.225714	0.127686	0.360315	0.11359
ANPEP ENSG00000166825	0.508813	0.325515	95.2952	2.65241	682.195	1.1616	2.00025	0.356994	0.507216	189.766
ANTXR1 ENSG00000169604	53.9214	5.01884	21.7728	5.56509	13.4003	2.22284	3.51608	22.1314	41.2865	2.58471
ANTXR2 ENSG00000163297	40.5725	0.472706	73.2621	1.03031	55.0275	111.305	0.51163	12.2381	1.4914	0.965818
ANTXRL ENSG00000274209	0.0266772	0.105932	0.497593	0.0447165	0.131986	0.219308	0.00650503	0.0673559	0.0377717	0.0624228
ANXA1 ENSG00000135046	2.07804	0.423994	66.0127	3.90106	104.893	0.127411	118.391	107.962	53.6783	0.440455
ANXA10 ENSG00000109511	0.137722	0.0253487	0.012082	0.0200948	0.0123154	0.00831563	0.0959389	0.0705716	0.0281449	0.261221
ANXA11 ENSG00000122359	13.9775	201.62	101.012	18.8446	133.602	194.106	140.811	0.512488	0.0111151	61.4496
ANXA13 ENSG00000104537	0.0420433	0.235111	1.38796	0.313414	0.065915	0.148162	0.054891	0.0905695	0.0704463	0.0547831
ANXA2 ENSG00000182718	29.966	369.544	3.05303	0.650382	149.066	384.894	167.398	3.75712	2.63837	3.17839
ANXA2R ENSG00000177721	0.205746	0.273523	0.93633	2.28008	0.69368	5.21201	0.668779	0.804447	0.446536	0.278437
ANXA3 ENSG00000138772	0.20309	0.0760103	45.2026	0.446945	0.68893	0.414217	2.2734	0.08839	1.8184	4.45976
ANXA4 ENSG00000196975	6.32804	0.489047	4.28777	10.6187	0.189901	1.15635	4.01511	10.7209	4.46609	2.58477
ANXA5 ENSG00000164111	11.1454	1.92652	121.905	5.52059	11.1502	3.10302	12.5175	92.9458	0.167482	40.6495
ANXA6 ENSG00000197043	528.279	158.033	0.0970416	52.139	16.4366	2.98179	38.2755	0.170316	4.62222	29.9181
ANXA7 ENSG00000138279	0.913791	0.069065	44.13	0.404123	53.5594	13.6972	22.9137	0.175194	0.960725	25.9976
ANXA8 ENSG00000265190	0.401425	0.205904	0.00180779	0.134376	0.450328	0.260238	38.4414	0.095359	0.134178	0.0411328
ANXA8L1 ENSG00000264230	0.103374	0.156143	0.149092	2.77598	0.0546361	0.252401	44.0311	1.49807	0.133261	0.00754922
ANXA9 ENSG00000143412	0.0613577	1.46568	0.0531828	0.051249	0.0245001	0.0119456	4.26394	0.199524	0.0342673	1.60169
AOAH ENSG00000136250	11.0731	0.209751	0.885432	0.0712431	7.6281	0.376276	0.00264797	11.6791	3.73603	0.0290417
AOC1 ENSG00000002726	0.082014	0.69861	0.0894295	0.174839	26.8201	0.658905	0.0793986	0.243419	0.577363	0.128503
AOC2 ENSG00000131480	0.216029	0.0825246	0.0128098	0.016088	0.229583	0.00242436	0.57981	0.129478	0.179546	2.27322
AOC3 ENSG00000131471	163.373	77.5296	0.184606	0.771907	0.924427	0.985425	0.852329	12.1979	0.366993	7.83687
AOX1 ENSG00000138356	5.89201	1.80517	1.50578	0.35325	2.03959	0.972441	0.382372	1.66325	0.385052	6.05837
AP000275.65 ENSG00000265590	0.0517256	8.60505e-06	0.0248559	0.0408482	0.0282496	0.0117358	0.000457455	0.0492534	0.0398376	0.0478641
AP000295.9 ENSG00000249624	0.0584597	0.0150569	0.0267809	0.0418812	0.0205906	0.123978	0.0370224	0.00112704	0.00753745	0.0452977
AP000304.12 ENSG00000249209	0.0478259	0.153253	0.0122172	0.0467562	0.0376418	0.0248973	0.0737224	0.0516046	0.0356553	0.00207895
AP000349.2 ENSG00000280178	0.00240524	0.0861865	0.133983	0.00437384	0.00893914	0.0305744	0.113016	0.0916965	0.00459519	0.0933233
AP000350.10 ENSG00000251357	0.0357157	0.0590906	0.068518	0.2872	0.146197	0.0392319	0.00795487	0.00380621	0.072563	0.0553602
AP000687.1 ENSG00000280170	0.10056	0.102173	0.0208178	3.14386e-05	0.00527564	0.0459335	0.262888	0.263727	0.0738127	0.00690655
AP000721.4 ENSG00000256100	0.0417626	0.028198	0.000557626	0.0932058	0.183978	0.000645548	0.0177565	0.0325958	0.0372968	0.014199
AP000769.1 ENSG00000279576	197.592	0.976785	425.436	0.939295	123.758	0.402569	1.26333	18.5142	7.96747	326.023
AP000866.1 ENSG00000279342	0.116517	0.732149	0.18816	0.0315165	0.069035	0.00378364	0.0112052	0.134758	0.0798815	0.215909
AP001888.1 ENSG00000281781	0.0689118	0.134531	0.00510462	0.0424196	0.0496265	0.00969769	0.0121099	0.155935	0.00146507	0.121288
AP002962.1 ENSG00000279906	0.0533364	0.0672484	0.0367453	0.0986441	0.00352679	0.000200561	0.00198169	0.0436338	0.14183	0.0318935
AP006285.2 ENSG00000278919	0.922073	0.0214455	0.0120609	0.0328674	0.0336208	0.112917	0.213344	0.111466	0.249756	0.134008
AP1AR ENSG00000138660	0.405952	0.517013	17.4011	0.184422	0.240539	1.14717	0.936691	0.745258	2.16325	7.88128
AP1B1 ENSG00000100280	31.5692	59.7819	232.614	2.82354	252.668	0.651945	60.8973	0.346508	68.4386	12.1992
AP1G1 ENSG00000166747	0.0940677	0.45094	22.9858	2.86045	4.41218	0.21825	11.7588	0.139707	8.02241	7.05356
AP1G2 ENSG00000213983	0.399772	61.6222	61.8626	37.2436	16.252	0.0564543	70.2016	4.93913	3.50784	30.1846
AP1M1 ENSG00000072958	130.615	0.547937	0.435842	72.7803	2.02857	1.29226	1.32101	157.623	2.60572	0.0811903
AP1M2 ENSG00000129354	0.115802	44.4752	139.444	59.7374	51.5085	3.02092	40.7901	0.513846	3.22752	81.0373
AP1S1 ENSG00000106367	22.213	19.9631	156.876	84.8939	47.2815	1.24177	6.21583	1.31873	16.8629	16.1984
AP1S2 ENSG00000182287	15.7209	0.173866	0.651142	1.1724	0.509017	0.675178	0.198589	0.518534	12.7195	1.60448
AP1S3 ENSG00000152056	0.0428485	0.23412	6.67109	0.586887	0.252133	0.130795	1.88536	0.41449	0.152191	0.11344
AP2A1 ENSG00000196961	45.6248	18.621	18.7998	41.7639	13.6883	1.29584	16.424	57.6717	55.051	22.2052
AP2A2 ENSG00000183020	63.8125	11.8784	62.5874	44.186	40.1899	8.41206	1.1475	42.8942	10.2951	61.9555
AP2B1 ENSG00000006125	9.7364	25.49	7.68966	48.5716	36.9386	24.1859	23.2449	55.8658	2.95334	30.1453
AP2M1 ENSG00000161203	193.97	122.374	116.67	214.683	51.6203	0.521558	62.0908	107.116	0.0124733	107.265
AP2S1 ENSG00000042753	164.62	61.6614	79.413	283.314	103.631	28.4988	27.1972	3.79404	27.2821	41.1438
AP3B1 ENSG00000132842	0.726082	0.216774	18.1713	0.139449	0.950283	0.387721	1.62835	0.0969709	12.007	2.77077
AP3B2 ENSG00000103723	0.217829	0.18515	0.451348	0.138117	0.459237	0.609298	5.41692	0.127337	0.0122588	0.570915
AP3D1 ENSG00000065000	4.34309	0.0422764	97.7492	4.47743	50.9978	14.0402	57.7917	2.76734	23.9285	30.5895
AP3M1 ENSG00000185009	6.67083	4.35879	54.3628	0.644157	0.517758	0.0266303	5.22273e-05	9.45134	1.25314	13.6437
AP3M2 ENSG00000070718	1.87977	13.0407	0.544422	0.0289405	0.289465	12.7105	0.0399768	29.3413	0.111997	0.402925
AP3S1 ENSG00000177879	2.37822	0.477032	26.5336	4.5042	1.08441	0.0787946	14.4047	1.37246	1.30895	5.42559
AP3S2 ENSG00000157823	56.0193	31.9128	31.5278	23.786	13.4497	0.0396051	1.26916	1.8503	0.0862494	4.55686
AP4B1 ENSG00000134262	0.0472549	16.7948	3.20061	0.464773	2.30373	26.9893	3.78595	2.08987	0.454528	7.77539e-05
AP4E1 ENSG00000081014	0.144651	4.12122	1.32337	0.632725	0.461868	0.45613	1.03342	0.224742	0.357786	1.87202
AP4M1 ENSG00000221838	7.83357	3.05106	12.628	32.851	0.0268453	12.268	1.02674	5.64084	0.443084	15.2388
AP4S1 ENSG00000100478	2.24097	0.0154115	0.0418565	1.83328	0.982129	0.568624	0.704916	0.665182	0.363691	0.441278
AP5B1 ENSG00000254470	3.49152	6.04867	6.41502	0.465332	0.0546909	0.145203	4.55724	3.75088	0.914375	2.27824
AP5M1 ENSG00000053770	4.31774	0.846571	1.42746	0.942772	5.46367	0.00320958	14.1078	1.02881	0.0253811	1.86465
AP5S1 ENSG00000125843	2.36673	0.638757	4.86434	4.49933	1.99584	11.7644	17.1039	1.75332	2.76777	0.364117
AP5Z1 ENSG00000242802	0.0498115	3.71522	32.7793	14.076	0.237428	3.37115	23.858	26.2431	27.076	0.499746
APAF1 ENSG00000120868	0.118424	0.469266	4.73757	0.000247051	0.0360793	0.21508	6.98224	0.83759	0.128128	3.25044
APBA1 ENSG00000107282	0.267452	1.7506	3.50764	2.79614	0.0854497	0.365925	0.124531	0.00447763	0.0854145	0.0507216
APBA2 ENSG00000034053	0.149976	0.211755	1.72111	0.130004	0.0937512	10.7228	0.1006	8.34468	0.533235	0.206296
APBA3 ENSG00000011132	2.61422	3.78459e-06	0.232326	45.3869	8.74346	0.441783	1.44525	25.7289	1.86345	7.82184
APBB1 ENSG00000166313	81.8779	111.476	19.841	64.1239	0.124089	5.5727	2.26498	98.7165	0.697954	4.94322
APBB1IP ENSG00000077420	0.049156	0.809137	1.46489	0.0581002	0.0997028	0.108345	0.00422061	4.72653	0.855251	0.496235
APBB2 ENSG00000163697	24.291	2.39789	1.32539	1.54536	1.59835	10.3349	1.16024	1.02192	1.08644	0.765554
APBB3 ENSG00000113108	0.334998	29.7959	58.0191	1.34931	1.01185	13.3747	2.91216	1.75662	16.8428	6.63997
APC ENSG00000134982	0.691983	0.0243303	14.8462	0.224762	0.872236	0.000857267	0.00248365	0.975904	0.975261	4.87951
APC2 ENSG00000115266	0.10658	0.258939	0.142185	0.180188	0.0073561	0.00664577	0.0836782	0.000996654	0.0496061	0.0999453
APCDD1 ENSG00000154856	34.8729	0.224899	129.052	0.97199	1.29273	0.637756	13.9136	42.5682	1.26786	33.3134
APCDD1L ENSG00000198768	4.93923	2.57637	0.065844	0.697969	0.0469793	0.00795919	0.165657	0.0507276	0.0795324	0.164337
APCS ENSG00000132703	0.0171646	0.0341499	0.0504874	0.104884	0.109951	0.00203902	0.156269	0.11177	0.000798834	0.100294
APEH ENSG00000164062	5.896	64.3773	22.6343	22.6399	3.0626	54.1333	1.95986	0.827707	26.4409	6.46606
APELA ENSG00000248329	0.338065	0.109972	1.1083	0.600506	0.43055	0.0376263	0.0193044	1.20789e-05	0.0416065	0.174847
APEX1 ENSG00000100823	30.9312	9.61894	70.1151	0.722253	8.08575	18.0768	11.9543	22.4339	2.603	49.7297
APEX2 ENSG00000169188	0.507751	1.02037	1.02917	21.7157	7.04119	0.465029	33.3606	0.430672	1.89021	3.49167
APH1A ENSG00000117362	81.5948	0.727764	80.4604	3.78152	28.0613	0.483241	96.858	22.5795	12.6005	45.1292
APH1B ENSG00000138613	1.06917	0.100391	23.8184	5.48757	3.41986	5.26517	4.54736	1.84585	0.848516	15.3483
API5 ENSG00000166181	1.04858	1.34699	26.4803	0.0234	0.718871	0.232318	2.42594	14.0085	5.7118	4.4055
APIP ENSG00000149089	1.33998	0.00454907	7.38533	0.474512	1.53943	1.09759	0.0955224	0.472091	0.756948	3.74436
APITD1 ENSG00000175279	0.0758792	0.104802	1.14745	0.31582	0.086273	4.71657	4.10373	0.0166983	0.0839591	2.05975
APITD1-CORT ENSG00000251503	0.00794818	0.197608	0.130069	0.15503	0.113068	0.07303	0.00545915	0.372367	0.0374604	0.0835826
APLF ENSG00000169621	0.746189	0.551026	0.14233	0.0223389	0.557345	0.25826	0.498599	0.0730424	0.0404047	0.219323
APLN ENSG00000171388	0.0111254	0.574252	1.06914	0.128466	5.20482	0.145163	0.221232	0.866092	0.192731	0.22867
APLNR ENSG00000134817	1.88145	7.7784	0.114547	0.00511416	2.3307	0.413799	0.058174	0.919558	0.0653025	0.775873
APLP1 ENSG00000105290	0.140602	8.73931	0.21218	0.757049	0.148184	2.15173	0.128584	0.0540042	1.79638	0.691524
APLP2 ENSG00000084234	41.1456	0.450755	386.283	3.19289	721.925	80.8137	154.941	0.0876732	0.0258102	219.388
APMAP ENSG00000101474	17.6578	0.923123	111.273	5.03462	33.7722	4.3677	32.1347	56.2498	2.60927	27.097
APOA1 ENSG00000118137	0.0379041	0.983616	0.0432849	0.474174	0.441564	0.198554	0.255715	0.00275183	0.241942	0.21123
APOA2 ENSG00000158874	0.0422279	0.41984	0.0489506	0.0095933	0.088396	0.0827546	0.0550357	0.121955	0.15725	0.0101573
APOB ENSG00000084674	0.147889	1.50794	0.00904842	0.126395	0.0906009	0.514968	0.294388	0.0774957	0.112436	0.281173
APOBEC1 ENSG00000111701	0.033409	0.00210568	0.00474332	0.00110258	0.00415458	0.0414497	0.0138394	0.0544875	0.0369634	0.0189516
APOBEC2 ENSG00000124701	0.05553	0.151801	0.0135848	0.155514	0.126625	0.0385409	0.000432546	0.0845058	0.0578009	0.000144388
APOBEC3A ENSG00000128383	0.0265417	0.116418	0.0515364	0.0372998	0.00260759	0.014491	4.65222	0.0734513	0.161954	0.0345878
APOBEC3B ENSG00000179750	0.0294856	0.247384	0.0355899	0.314598	0.00122231	0.0286385	0.00490103	0.045365	0.0331188	0.121874
APOBEC3C ENSG00000244509	0.172644	40.1883	32.7312	0.166522	16.6152	29.0537	11.581	20.5843	2.33844	8.11223
APOBEC3D ENSG00000243811	1.69714	2.8428	0.347994	9.71133	1.43389	0.485771	10.4854	0.00226874	0.180504	0.036324
APOBEC3F ENSG00000128394	0.114063	0.435472	1.53848	2.08286	1.73659	7.45421	0.165819	0.544218	32.8366	6.17162
APOBEC3G ENSG00000239713	6.46904	0.931314	0.487963	0.632662	4.29952	1.60875	10.9575	5.34875	32.1444	0.0301251
APOBEC3H ENSG00000100298	0.0253897	0.047385	0.523472	0.00233501	0.0189099	0.00182988	0.84411	0.287741	0.00638039	3.11085
APOBEC4 ENSG00000173627	0.0296136	0.120801	0.36341	0.0574488	0.17693	0.111535	0.0327134	0.0149906	2.40608	0.0789274
APOBR ENSG00000184730	2.77297	0.404786	0.260345	19.953	0.00172662	0.357539	0.511354	0.253441	2.47504	6.18629
APOC1 ENSG00000130208	13.1322	17.9546	0.359793	0.948939	0.682707	0.229439	0.236809	18.4452	4.59697	2.12679
APOC2 ENSG00000234906	0.0720968	0.0355966	0.0659086	0.0233927	0.0807467	0.0467205	0.232673	0.0741973	0.0378618	0.172216
APOC3 ENSG00000110245	0.00827315	0.144437	0.00583543	0.0067374	0.0110755	0.0469131	0.0361739	4.07147e-05	0.0872933	0.0453819
APOC4 ENSG00000267467	0.0286916	0.000252742	0.0906451	0.0557163	0.050696	0.010556	0.0440408	0.00273274	0.0562721	0.0219199
APOD ENSG00000189058	1.25724	237.294	14.3937	1.69444	47.4421	65.7291	0.368701	227.162	69.8349	27.4503
APOE ENSG00000130203	42.1232	0.866218	0.0422702	0.0297596	0.0294604	0.143498	0.0573033	78.2264	9.16628	18.7642
APOF ENSG00000175336	16.4008	2.00775	0.505544	0.535251	3.09617	0.305034	0.550415	0.673854	0.00169135	16.3815
APOH ENSG00000091583	0.0526015	0.294403	0.164011	7.78255e-05	0.232604	0.14685	0.159152	0.0737449	0.0904141	0.121333
APOL1 ENSG00000100342	38.659	6.49476	1.48335	0.381991	21.4086	0.992667	31.6823	43.5963	10.4175	0.45334
APOL2 ENSG00000128335	9.98755	34.1548	5.75905	14.1104	0.0953199	32.4484	6.4903	2.02739	0.12897	0.926351
APOL3 ENSG00000128284	0.798705	54.2931	0.581955	0.320893	0.0775039	1.20102	2.48608	7.19119	0.83982	17.5237
APOL4 ENSG00000100336	0.319199	0.239493	3.412	3.34696	1.3035	43.0029	11.0123	1.51523	0.0723456	16.0803
APOL6 ENSG00000221963	2.33131	11.6822	0.832654	1.95262	4.82533	27.1368	2.41636	2.55332	3.88206	11.697
APOLD1 ENSG00000178878	0.224904	9.11061	0.455745	0.149491	1.72337	0.053975	4.40096	0.828598	2.87022	1.52334
APOM ENSG00000204444	1.27877	3.18988	0.0282623	1.45169	0.847353	1.68291	0.829509	0.807622	0.467366	0.169162
APOO ENSG00000184831	0.130535	0.495345	0.549654	0.510998	0.40658	0.843231	0.596719	0.0330778	0.0541087	1.06865
APOOL ENSG00000155008	5.3578	0.562149	13.6068	3.96608	3.59723	1.45875	0.867249	5.31276	3.04766	10.0497
APP ENSG00000142192	69.5845	117.613	242.049	36.2222	153.839	1.46521	181.742	1.14939	168.848	201.03
APPBP2 ENSG00000062725	0.165724	1.32109	27.7733	0.812834	1.15099	3.80169	2.35941	11.2831	0.230112	5.85451
APPL1 ENSG00000157500	0.36644	0.293588	16.9466	1.30683	0.608479	0.765898	0.966917	11.7837	23.6038	2.79818
APPL2 ENSG00000136044	4.09887	6.45625	66.6378	28.1105	29.9709	12.7045	13.4758	0.549819	8.14915	41.3356
APRT ENSG00000198931	99.6213	131.595	45.3168	216.833	97.7303	43.0131	3.35118	54.9227	100.882	25.6391
APTX ENSG00000137074	2.48152	6.70159	7.59177	4.12758	11.7996	15.4378	9.76945	1.98497	2.4688	0.348992
AQP1 ENSG00000240583	386.492	24.9508	0.739006	2.12323	0.222609	0.107446	2.26119	156.21	186.155	2.02954
AQP10 ENSG00000143595	0.00323956	0.362387	0.148416	0.138117	0.165756	0.0676806	0.153283	0.585101	0.452116	0.543598
AQP11 ENSG00000178301	0.0343655	0.117482	3.28829	0.0323578	0.000654641	0.0301825	0.00690751	0.0170534	1.48985	0.0239691
AQP12A ENSG00000184945	0.124121	1.12548e-05	0.0871002	0.0546087	0.0271817	0.106439	0.034993	0.0861747	0.354137	0.261374
AQP12B ENSG00000185176	0.00369704	5.57145e-05	0.386593	0.117044	0.0181473	0.0112949	0.00983085	0.00413047	0.0453266	0.0980251
AQP2 ENSG00000167580	6.9064e-05	11.2694	0.892512	0.098186	0.0388553	0.00150234	0.0895669	0.110117	0.182709	0.115502
AQP3 ENSG00000165272	0.69881	93.3637	116.177	1.14859	137.71	1.03126	325.003	0.557318	0.838128	14.0396
AQP4 ENSG00000171885	0.314365	0.0272039	0.387562	0.0161152	0.0235881	0.0881633	0.211514	0.131665	0.0382845	0.15722
AQP5 ENSG00000161798	2.56492	0.121757	3.55375	0.0120724	0.922622	8.44135	0.0768291	0.314887	0.939204	0.554816
AQP6 ENSG00000086159	0.104412	0.459125	0.285112	0.0219893	0.0726924	0.0471107	0.0327486	0.0411276	0.0799431	0.0267322
AQP7 ENSG00000165269	0.0755126	0.0981873	0.124816	0.0948189	0.134003	0.21244	1.25792	0.0146424	0.00182702	0.235471
AQP8 ENSG00000103375	0.00930966	2.08486e-05	0.00513114	0.00016413	0.11169	0.113545	0.0251764	0.151483	0.0178226	0.00327004
AQP9 ENSG00000103569	0.14929	0.0217293	0.0253234	0.0159723	0.0521529	0.0831608	0.103306	0.0165539	0.0411417	0.0116719
AQR ENSG00000021776	0.0414248	1.86562	8.13579	8.68123	2.61206	29.6119	8.36113	0.420016	1.55016	1.06585
AR ENSG00000169083	23.6211	66.1989	92.8792	2.69767	47.3909	20.7492	0.615368	48.4525	6.64159	24.5308
ARAF ENSG00000078061	1.28537	41.5002	5.8258	99.2881	0.425549	1.61055	1.95641	59.93	0.385496	2.09307
ARAP1 ENSG00000186635	48.2973	21.0239	9.82266	16.5614	5.72574	7.26339	67.1964	31.3761	40.7149	5.51809
ARAP2 ENSG00000047365	0.130644	0.525973	2.97499	0.0463708	0.146098	0.0451925	0.598879	0.188247	7.71912	0.676624
ARAP3 ENSG00000120318	0.526092	25.2115	0.54658	0.448851	2.2583	1.64767	1.30796	22.6867	0.474484	0.191778
ARC ENSG00000198576	0.585387	0.717093	0.195967	9.31885	0.0962739	6.98922	1.47503	0.0150998	0.374577	0.0011572
ARCN1 ENSG00000095139	0.222218	0.980538	54.0694	0.198538	1.1819	2.42474	20.747	50.3531	2.60993	0.253
AREG ENSG00000109321	0.0158611	0.0701229	0.00914773	0.273855	0.183499	0.114092	10.813	0.240138	0.165995	4.18704e-05
AREL1 ENSG00000119682	0.224091	46.1266	22.5017	0.313129	26.4525	2.50364	7.60578	0.0129813	0.094175	14.6513
ARF1 ENSG00000143761	5.50222	0.240681	195.209	41.2714	43.0551	0.851915	79.5077	20.41	15.8024	38.8509
ARF3 ENSG00000134287	2.54218	44.5133	72.542	63.6061	46.4509	50.8658	48.5868	1.09661	17.8221	4.02334
ARF4 ENSG00000168374	0.250932	0.745393	92.3348	0.452833	0.60601	1.52506	84.5741	20.2152	27.0118	45.5234
ARF5 ENSG00000004059	22.9764	2.19165	20.2536	3.4663	9.92813	7.9739	4.30856	0.455828	2.38198	0.17027
ARF6 ENSG00000165527	0.449182	0.297362	107.527	0.374612	4.46546	0.699914	20.4774	0.727326	3.17874	99.3904
ARFGAP1 ENSG00000101199	9.45147	18.3185	63.4893	32.7681	0.846948	0.850525	3.16284	14.0217	25.0282	8.48805
ARFGAP2 ENSG00000149182	26.9899	69.6984	109.9	73.1622	20.7073	21.1398	30.1043	36.9748	57.3198	13.4087
ARFGAP3 ENSG00000242247	0.00363891	0.341756	74.0995	4.44034	5.4787	0.229181	23.1138	2.30459	0.528417	2.48794
ARFGEF1 ENSG00000066777	9.31498	0.399675	84.7195	0.530763	0.254473	0.0964052	16.318	1.99561	1.15201	15.7476
ARFGEF2 ENSG00000124198	1.10006	0.114772	12.2443	1.0677	0.0767331	2.20502	0.161065	2.84065	0.438184	0.0207856
ARFGEF3 ENSG00000112379	0.0172503	1.30197	144.774	0.227273	39.7233	0.965447	86.1534	1.7447	0.449768	16.3007
ARFIP1 ENSG00000164144	0.705832	0.149722	33.5556	0.0576725	2.0153	0.0922855	3.85962	0.358058	0.182009	9.85638
ARFIP2 ENSG00000132254	2.51619	48.5428	50.6786	170.325	51.5708	19.2583	42.0988	0.549946	15.3602	70.4731
ARFRP1 ENSG00000101246	65.718	35.9845	45.7231	87.1755	20.7939	1.26848	0.126376	33.9019	12.1179	6.41822
ARG1 ENSG00000118520	6.9882e-05	0.111923	0.0438591	0.000557809	0.084431	0.000375728	0.00156684	0.506176	0.058921	6.17062e-07
ARG2 ENSG00000081181	2.40461	0.0954689	164.864	43.1039	71.9503	32.2729	108.221	7.72025	3.95373	0.473496
ARGFX ENSG00000186103	0.0124374	0.0196119	0.0367244	0.083838	0.0207623	0.0157349	0.0124905	0.0683333	0.0853425	0.00549932
ARGLU1 ENSG00000134884	0.00587123	0.159719	100.032	5.46441	2.81876	0.999212	15.8358	15.0523	39.5811	55.8638
ARHGAP1 ENSG00000175220	45.1352	180.941	109.721	2.88949	3.43369	33.8034	14.7318	33.6199	32.8151	0.00030764
ARHGAP10 ENSG00000071205	44.4666	0.246624	0.488308	0.0339391	21.8238	22.3588	0.785888	0.0422303	3.94943	1.01787
ARHGAP11A ENSG00000198826	1.04087	0.00810318	0.326271	0.000950885	0.0897158	0.00664123	0.106465	0.136656	0.202613	0.0171979
ARHGAP11B ENSG00000187951	0.248973	0.0472761	0.0222445	0.0853965	0.960395	0.047731	0.239627	0.574658	1.29535	0.041741
ARHGAP12 ENSG00000165322	0.280175	0.310721	27.6357	0.533025	0.134016	0.0328752	5.28282	0.583569	0.0872049	35.4466
ARHGAP15 ENSG00000075884	0.0784301	2.57615	0.251745	0.0237115	0.0585353	0.290358	0.677735	0.225738	0.0604606	0.207886
ARHGAP17 ENSG00000140750	1.05766	1.94654	10.6811	0.053888	0.445468	20.4253	5.11239	5.0318	0.143751	4.99869
ARHGAP18 ENSG00000146376	4.50479	0.145748	9.74857	0.999714	2.38974	1.81565	0.433377	5.91337	0.917017	11.446
ARHGAP19 ENSG00000213390	1.05155	0.551019	0.0220825	0.059789	1.306	5.42198	8.2854	0.167072	1.79958	1.74602
ARHGAP20 ENSG00000137727	8.05347	0.619801	0.314066	0.512635	1.8585	0.0841382	0.187234	0.0625509	2.06112	0.342754
ARHGAP21 ENSG00000107863	22.2924	1.44768	14.7397	0.974064	0.0208957	0.0137604	8.08099	0.0177794	2.80434	0.716258
ARHGAP22 ENSG00000128805	5.78198	1.59547	1.82438	0.962066	1.46195	0.338985	9.48696	5.1623	19.4257	0.385951
ARHGAP23 ENSG00000275832	1.23752	2.6694	0.000681348	1.18962	0.0815386	4.27189	43.2452	9.66474	4.57317	0.228355
ARHGAP24 ENSG00000138639	1.34875	0.439311	1.11113	0.183014	0.0261041	0.574782	0.485182	1.95006	0.647917	0.0692776
ARHGAP25 ENSG00000163219	3.29958	2.02088	0.531953	0.584171	0.228199	2.95404	2.84472	0.0732015	4.25989	0.0791167
ARHGAP26 ENSG00000145819	0.222834	0.0130375	4.1473	4.29174	0.0496713	0.133785	3.92837	0.0890902	13.2486	21.1871
ARHGAP27 ENSG00000159314	14.0758	4.21161	32.7158	15.2071	15.7491	4.20778	64.2468	1.77722	0.188539	31.8905
ARHGAP28 ENSG00000088756	0.642057	0.811875	2.81052	0.143878	0.0783364	2.49628	0.129777	0.125314	0.0660603	0.269758
ARHGAP29 ENSG00000137962	0.0140745	6.12823	49.7121	3.92259	0.66697	0.283978	1.39026	2.36445	0.912884	3.58499
ARHGAP30 ENSG00000186517	1.71757	9.22731	0.0767315	0.268642	0.0253589	0.109587	0.912239	5.76943	10.8384	0.0103145
ARHGAP31 ENSG00000031081	3.35815	19.9839	1.1387	0.585416	1.1756	0.214876	0.0949903	0.111629	2.21353	0.447079
ARHGAP32 ENSG00000134909	0.0517116	0.0690038	35.0242	9.59348	0.212596	0.370704	30.5293	2.05806	15.7956	10.3733
ARHGAP33 ENSG00000004777	22.3246	0.227414	24.2224	0.776293	0.175003	1.70723	18.1693	7.43733	13.308	4.5284
ARHGAP35 ENSG00000160007	2.56232	38.3666	51.247	0.0877382	0.913794	0.321961	15.3857	8.95275	15.8057	4.4115
ARHGAP36 ENSG00000147256	0.0347144	0.00289188	0.0945511	0.00057415	0.809904	0.113241	0.110586	0.440916	0.0239348	0.000133138
ARHGAP39 ENSG00000147799	9.06358	2.80565	20.8343	21.9932	0.142106	0.105459	10.0815	0.00815473	1.66228	0.246007
ARHGAP4 ENSG00000089820	7.53315	11.9192	0.0176101	0.0758131	5.05258e-05	0.531903	1.03937	92.8746	50.4197	5.57988
ARHGAP40 ENSG00000124143	0.0331825	0.289141	0.0329529	0.0764926	0.506048	0.0151374	5.42858	0.0861933	0.594491	0.418422
ARHGAP42 ENSG00000165895	0.126252	1.35636	0.167383	0.01357	0.159132	0.852186	0.00335784	0.721191	0.103817	0.189352
ARHGAP44 ENSG00000006740	0.714359	0.249149	10.9199	0.587857	1.79982	0.0208665	14.6487	0.01953	0.0326768	0.047778
ARHGAP45 ENSG00000180448	10.2694	0.792867	0.028509	1.10055	0.409434	0.202793	1.6108	2.81401	21.4572	3.74988
ARHGAP5 ENSG00000100852	3.38192	0.385575	20.6873	4.95592e-05	0.134092	2.68187	4.33849	0.675172	30.1068	14.5536
ARHGAP6 ENSG00000047648	0.00801264	0.651313	38.7283	0.46895	13.6282	0.541757	0.647909	0.19705	1.70425	11.1794
ARHGAP8 ENSG00000241484	0.640387	1.60103	11.9298	3.36545	3.22441	0.304016	1.4034	0.690983	0.0241825	1.42411
ARHGAP9 ENSG00000123329	25.4933	0.311512	1.02508	0.33471	0.413372	1.53957	3.04262	11.3102	2.56446	0.112897
ARHGDIA ENSG00000141522	140.883	163.257	359.324	464.134	105.28	0.416079	83.0929	24.4649	79.711	98.7405
ARHGDIB ENSG00000111348	1.12405	0.105526	10.6775	0.177772	0.17561	24.1968	12.0291	4.40441	19.1135	44.2135
ARHGDIG ENSG00000242173	1.5492	0.0609319	0.347322	3.852e-05	0.034786	0.127423	0.135024	0.444037	0.361934	0.0717913
ARHGEF1 ENSG00000076928	9.24947	2.18885	10.3944	36.2009	15.0705	40.752	30.93	43.1134	51.8412	24.8793
ARHGEF10 ENSG00000104728	2.26023	0.700841	0.744753	3.36756	6.28646	1.56853	0.0467774	0.11256	1.07609	1.5721
ARHGEF10L ENSG00000074964	60.8508	2.31351	0.638468	1.00819	1.91456	4.52388	30.1584	11.9708	0.568036	12.2689
ARHGEF11 ENSG00000132694	0.284568	2.2656	29.3169	0.0955368	4.73707	32.3425	2.38592	25.9723	1.07121	10.5416
ARHGEF12 ENSG00000196914	3.07941	3.71645	32.8077	0.109283	1.3254	0.397444	24.8548	0.738365	1.4205	6.18172
ARHGEF15 ENSG00000198844	0.0843872	0.621738	0.851693	0.297051	0.33362	0.662799	0.723013	2.23337	12.1818	0.00715195
ARHGEF16 ENSG00000130762	1.4771	0.0979489	55.8557	35.4512	15.6128	0.481889	5.95876	1.35501	0.00740667	3.31213
ARHGEF17 ENSG00000110237	20.8358	5.16126	6.33007	3.74367	4.70077	3.34992	7.98773	48.7959	5.94907	0.287873
ARHGEF18 ENSG00000104880	0.03637	0.00765713	0.132005	0.0206194	0.0179501	0.0438774	0.0448036	0.000208694	0.0504368	0.0620414
ARHGEF19 ENSG00000142632	1.87226	8.58868	1.00789	0.88994	16.7053	0.00249994	11.9932	10.6838	0.123598	3.12803
ARHGEF2 ENSG00000116584	41.1851	46.5208	0.120436	44.1936	0.741837	71.038	25.3349	12.7187	14.354	5.69026
ARHGEF25 ENSG00000240771	101.364	0.809952	14.8172	0.0842514	0.0158929	0.0503312	0.393948	29.3223	0.155806	0.0213572
ARHGEF26 ENSG00000114790	0.620253	0.102294	26.4505	0.387167	0.930478	0.262082	2.74336	0.299629	2.28686	79.097
ARHGEF28 ENSG00000214944	0.236051	0.0991194	5.94259	0.20718	0.0741442	0.0147872	7.33532	0.169943	0.42051	0.50452
ARHGEF3 ENSG00000163947	0.279169	0.000212436	28.7519	1.74865	3.37937	6.49249	1.9254	1.05868	0.336341	10.5569
ARHGEF33 ENSG00000214694	0.0928019	0.315167	0.00325959	0.0382048	0.195609	0.0856919	0.330019	0.112155	0.104762	0.0327052
ARHGEF35 ENSG00000213214	0.0179576	0.903796	0.180474	0.0610379	2.48966	0.000577166	1.12605	2.81432	0.0571703	0.922067
ARHGEF37 ENSG00000183111	1.30812	4.08732	27.0423	15.7971	69.0496	69.0279	2.97269	0.0951414	0.439741	23.5555
ARHGEF38 ENSG00000236699	0.00231348	0.152429	8.45667	0.0506375	0.499956	0.0486534	0.154815	0.0437701	0.173506	0.129377
ARHGEF39 ENSG00000137135	2.26284	0.129345	0.556069	0.16242	0.209053	0.0943564	2.08894	0.846438	0.162793	6.71233
ARHGEF4 ENSG00000136002	64.0942	6.103	0.186786	5.02747	0.576742	4.74974	0.763141	1.14596	0.0248136	11.4478
ARHGEF40 ENSG00000165801	8.15977	22.8309	2.17888	1.50772	3.30899	23.3868	1.78037	92.7135	3.65781	0.226985
ARHGEF5 ENSG00000050327	1.82106	2.87667	6.83762	2.08218	7.08158	15.6706	5.46129	0.00256838	0.931929	0.990061
ARHGEF6 ENSG00000129675	0.966233	0.748915	0.820026	0.0683175	0.0605923	0.861505	0.547339	10.6574	1.20858	4.60875
ARHGEF7 ENSG00000102606	1.51408	32.2726	87.748	0.112058	3.86573	20.6501	12.9008	22.8885	0.0473945	22.9919
ARHGEF9 ENSG00000131089	29.5918	0.40997	0.944441	0.170112	14.7225	0.308336	1.75997	0.233542	9.38307	2.23117
ARID1A ENSG00000117713	0.40432	0.0300632	52.4129	1.49345	7.079	16.1801	3.66086	0.86903	2.11054	36.715
ARID1B ENSG00000049618	5.94751	43.0171	4.87906	14.8356	4.52514	5.8943	11.7826	7.70313	1.00934	0.100555
ARID2 ENSG00000189079	3.07059	0.848763	11.8849	0.389368	0.124229	0.192353	7.67329	1.70189	1.25488	1.08871
ARID3A ENSG00000116017	15.5697	0.0173476	13.2282	28.458	1.47464	3.75538	0.453568	1.59834	3.83713	7.71982
ARID3B ENSG00000179361	0.344115	0.751031	3.62694	0.869108	0.325959	0.137328	4.14889	4.14786	0.773739	1.90734
ARID4A ENSG00000032219	0.269746	0.085019	6.51378	2.89582	0.570527	1.00647	2.34969	0.6685	4.65845	4.5977
ARID4B ENSG00000054267	0.0155429	0.230616	19.7635	0.159144	5.27326	5.49091	0.972786	4.99961	4.89011	2.70469
ARID5A ENSG00000196843	195.657	91.8955	0.129916	1.80783	1.63651	0.109951	5.89214	67.8884	110.021	0.0552532
ARID5B ENSG00000150347	0.0534189	0.0637893	24.5746	0.0841703	0.0777779	0.355188	0.30225	0.0696982	35.9986	0.557313
ARIH1 ENSG00000166233	0.0364587	0.788542	14.6948	4.44517	21.7453	0.0327355	27.219	59.7942	2.60828	11.1176
ARIH2 ENSG00000177479	1.81131	19.2387	38.6584	1.10523	8.39792	14.2506	20.4252	10.2288	0.140975	16.4743
ARIH2OS ENSG00000221883	7.78831	0.0477673	1.50892	4.72414	2.13709	4.03118	1.09752	0.967965	0.48852	0.0255471
ARL1 ENSG00000120805	0.0421662	0.500774	6.5301	0.0118291	15.7061	54.0585	16.9899	0.187836	0.0309636	0.192816
ARL10 ENSG00000175414	2.86636	2.68461	0.284297	0.913605	0.233932	0.393373	0.553379	0.53753	0.562404	0.123192
ARL11 ENSG00000152213	0.248084	0.173156	0.414517	0.0891593	9.56828e-06	0.0312718	0.254361	1.1332	0.368904	0.974035
ARL13B ENSG00000169379	0.824046	1.18932	0.733222	0.062983	0.236664	0.936671	0.0467645	1.99541	0.253444	1.1152
ARL14 ENSG00000179674	0.0760262	0.0607566	0.0598262	0.0188717	0.0416834	0.0671535	4.71996	0.0267161	0.203806	0.00306549
ARL14EP ENSG00000152219	1.65614	0.727215	2.71413	0.151438	0.329493	4.34491	7.8276	6.32448	1.32775	0.754887
ARL15 ENSG00000185305	0.0242007	0.00925412	0.377539	0.107284	10.1299	0.155798	0.122253	1.03901	3.89347	0.157173
ARL16 ENSG00000214087	4.64794	136.021	42.888	28.9897	0.313176	11.0705	3.29045	0.416353	2.75936	27.7348
ARL17A ENSG00000185829	3.33659	2.0839	0.328142	1.26037	3.45416	4.19423	0.311019	0.447936	2.36713	2.97528
ARL17B ENSG00000228696	0.206865	0.659006	6.79577	0.335633	0.680959	1.37805	0.196323	1.93073	0.132246	1.44723
ARL2 ENSG00000213465	84.2777	105.373	75.4702	3.91243	1.28908	2.31734	2.44949	37.5781	37.4247	1.45969
ARL2BP ENSG00000102931	0.257479	2.08345	5.43556	0.122051	0.531728	13.089	3.85991	0.139009	1.50465	0.120314
ARL3 ENSG00000138175	3.03137	13.8578	0.568238	7.9296	14.8862	120.103	0.125343	0.0327385	9.52035	1.46522
ARL4A ENSG00000122644	0.607058	0.234765	1.49179	0.173811	0.0903965	0.183972	0.231993	0.803463	0.317527	8.97212
ARL4C ENSG00000188042	0.509826	15.5552	1.97084	2.08429	7.90432	0.0272428	18.6894	8.03029	2.30178	14.1891
ARL4D ENSG00000175906	0.93583	0.592594	1.2271	1.20109	0.124521	34.5626	22.9887	0.205913	1.8187	2.53706
ARL5A ENSG00000162980	0.711253	0.761529	46.6585	0.607126	3.57495	0.80416	0.140918	10.7739	0.209963	6.37926
ARL5B ENSG00000165997	0.02533	0.930268	4.28773	0.74693	0.446729	0.0496101	0.242138	2.08849	0.203011	0.6637
ARL5C ENSG00000141748	0.0072403	0.00965058	0.0989761	0.0793627	6.2879e-05	0.00394184	0.026208	0.116102	0.0409541	0.0994427
ARL6 ENSG00000113966	2.5082	0.0512728	0.77776	0.724343	0.039777	0.449997	0.192118	0.174165	1.00666	4.05058
ARL6IP1 ENSG00000170540	0.996955	1.34198	60.2601	3.12618	1.00728	1.42653	10.4978	15.0337	3.35188	8.17634
ARL6IP4 ENSG00000182196	71.5563	0.399581	0.661632	75.1867	10.7798	2.80281	20.5238	57.312	20.5306	26.2736
ARL6IP5 ENSG00000144746	16.3435	3.93195	105.316	11.6735	20.4738	1.57807	11.1588	30.6902	23.1453	14.6705
ARL6IP6 ENSG00000177917	0.0354287	2.38626e-06	11.1116	0.0206918	0.0870031	0.660247	6.73796	1.98107	0.213678	5.29652
ARL8A ENSG00000143862	2.05741	0.256875	105.028	0.54912	22.744	4.67744	15.3514	0.438462	17.9292	1.4261
ARL8B ENSG00000134108	0.0717003	0.668516	57.8693	1.31147	22.5332	8.44733	4.40153	21.1944	1.3224	1.01048
ARL9 ENSG00000196503	1.31898	0.808297	0.461861	0.167246	0.00263466	0.0775307	0.283848	0.0093355	0.124289	0.0276645
ARMC1 ENSG00000104442	4.88727	0.123391	10.9431	1.17346	0.276945	0.16444	5.88497	1.05104	0.268136	1.87848
ARMC10 ENSG00000170632	1.19353	1.07883	18.4377	0.0767381	1.46369	0.46678	30.3775	0.375239	0.913324	0.86579
ARMC12 ENSG00000157343	0.794443	1.29359	2.4504	0.159424	0.465108	0.732572	0.133164	0.0644171	0.0631878	0.0147071
ARMC2 ENSG00000118690	0.440974	0.01857	0.129764	0.64555	0.424082	0.044518	0.850678	0.0764233	0.0348943	0.260754
ARMC3 ENSG00000165309	0.041165	0.0135633	0.107167	0.0179739	0.162388	0.00065179	0.0467096	0.0594414	0.00116554	0.0448424
ARMC4 ENSG00000169126	6.44393	0.00727569	0.241127	0.222731	0.0731973	1.13843	0.233279	0.096549	0.476956	0.421006
ARMC5 ENSG00000140691	0.913154	19.6252	12.0541	0.393755	7.85907	1.44564	12.0843	0.876215	1.41546	8.35991
ARMC6 ENSG00000105676	12.6994	17.4526	0.151874	9.97663	27.225	0.304343	23.4873	10.0553	0.0581843	8.03469
ARMC7 ENSG00000125449	13.8718	3.81243	13.9964	1.22009	2.10966	1.18058	10.5082	3.67056	7.62276	8.18767
ARMC8 ENSG00000114098	10.3119	0.753417	31.3472	0.772347	1.01602	0.323822	7.54591	2.50087	5.83145	6.37519
ARMC9 ENSG00000135931	8.61088	1.08237	1.58655	12.7321	0.539044	0.479992	1.04643	0.255585	5.81387	11.304
ARMCX1 ENSG00000126947	1.56036	0.389634	1.93817	0.206442	1.76184	0.036224	0.592663	0.309518	1.90926	3.03882
ARMCX2 ENSG00000184867	0.764687	0.178499	11.8124	0.174998	1.54998	0.00664398	0.0932266	6.08434	6.78791	0.00172748
ARMCX3 ENSG00000102401	2.56529	0.450904	20.7524	1.4498	6.33945	0.204497	19.9958	1.9708	9.60171	6.31058
ARMCX4 ENSG00000196440	0.121603	0.129511	6.28091	0.498371	1.99389	5.07138	7.54691	0.046326	0.0454936	3.7838
ARMCX5 ENSG00000125962	0.186301	0.155724	6.63363	0.0397045	0.086002	0.0916274	1.04967	0.238603	0.0158944	0.820437
ARMCX6 ENSG00000198960	2.03159	3.49062	0.650253	7.23558	9.8125	5.58511	0.594678	1.42617	2.07152	6.03568
ARMS2 ENSG00000254636	0.0442595	5.79864e-05	0.0509173	0.00702785	0.100671	0.00876227	0.00244031	0.00850157	0.0482396	0.0690396
ARMT1 ENSG00000146476	0.141862	1.05757	12.6976	1.33972	8.0666	0.0668049	1.86191	4.6212	0.376504	3.63283
ARNT ENSG00000143437	1.00786	31.3762	37.6862	0.968403	1.43261	21.8729	7.14882	18.6375	0.993234	19.5854
ARNT2 ENSG00000172379	0.154985	1.81245	6.04275	0.0730777	0.781597	0.186217	3.18445	1.67139	0.106403	0.0476565
ARNTL ENSG00000133794	0.0160453	9.44978e-05	0.000782549	0.0861357	0.0168205	1.46032	0.0144296	0.0955475	0.0369176	0.00774938
ARNTL2 ENSG00000029153	0.0767308	0.0481247	0.0508585	0.0403385	0.00172259	0.000523885	3.37486	0.0343028	0.0202243	0.154657
ARPC1A ENSG00000241685	0.36018	0.103686	51.2636	0.351401	3.12583	1.25964	44.3681	35.4217	3.06604	5.06484
ARPC1B ENSG00000130429	29.1425	78.5168	0.445124	17.9077	5.3164	0.884759	29.3041	40.1982	42.6583	28.5243
ARPC2 ENSG00000163466	46.294	1.84824	22.5904	1.87682	3.83665	3.95225	17.8287	0.117496	41.4546	5.20354
ARPC3 ENSG00000111229	0.00182202	1.31912	313.178	4.8709	83.8355	4.23519	179.704	227.472	96.546	47.8465
ARPC4 ENSG00000241553	121.364	52.6309	92.982	64.5436	5.57572	0.0646674	24.902	0.972472	27.0763	33.1239
ARPC5 ENSG00000162704	3.12502	0.238817	30.6675	0.429948	22.7471	2.78404	28.9521	75.3061	0.568715	0.594512
ARPC5L ENSG00000136950	1.4507	22.4003	26.5123	3.33639	12.7306	3.43646	43.4484	0.86616	24.1727	1.72221
ARPIN ENSG00000242498	0.473844	23.348	24.4952	2.47187	6.38091	8.99835	5.5025	0.238992	0.426129	4.45144
ARPP19 ENSG00000128989	0.654396	2.42217	38.3368	3.23462	7.93984	4.32722	21.2397	21.7347	0.360986	10.609
ARPP21 ENSG00000172995	1.20233	0.357089	0.417407	0.0294876	0.00896695	0.205452	0.00672445	0.0569008	0.0141826	0.13151
ARRB1 ENSG00000137486	3.752	15.5695	6.52703	61.5398	1.75237	30.6765	0.104694	2.33899	81.6303	0.480362
ARRB2 ENSG00000141480	0.742747	1.85211	13.349	0.31812	0.628987	0.348892	10.2999	42.988	25.1692	9.26947
ARRDC1 ENSG00000197070	2.57167	0.436208	26.4521	92.5712	19.5822	1.56185	48.4366	0.118725	61.1125	46.5449
ARRDC2 ENSG00000105643	0.627854	0.221058	6.2775	0.686708	6.33868	2.43299	26.365	11.3302	39.4924	2.13395
ARRDC3 ENSG00000113369	3.35931	0.134802	0.26535	0.0590453	1.50376	0.804491	16.2099	12.0585	23.4658	4.27858
ARRDC4 ENSG00000140450	1.65905	1.06643	8.05728	11.7798	1.6419	1.58941	4.36453	9.15456	0.956786	4.17438
ARRDC5 ENSG00000205784	0.104902	1.57168	0.0551711	0.0622732	0.00264546	0.0663529	0.00165169	0.00032397	0.098785	0.205351
ARSA ENSG00000100299	40.9215	43.1104	87.1525	57.0244	50.4049	4.07041	5.89912	53.4142	7.77134	59.7531
ARSB ENSG00000113273	0.181514	0.039721	0.848501	0.207817	0.00339992	0.484335	0.0866568	10.8811	2.96499	0.452646
ARSD ENSG00000006756	0.0156475	52.5586	16.8889	13.7585	44.7926	59.5519	21.0576	0.152744	0.831539	6.71507
ARSE ENSG00000157399	0.106819	0.241089	0.113482	0.127924	0.26036	0.235435	0.136764	2.85158	0.0256206	0.0652142
ARSF ENSG00000062096	0.0167625	0.122395	0.0602895	0.123245	0.00818682	0.0310837	0.00380348	0.0324388	0.0173756	0.0207971
ARSG ENSG00000141337	6.26204	0.0149787	0.27788	2.44365	0.270383	0.400611	0.0755969	0.289749	0.239796	0.237986
ARSI ENSG00000183876	24.267	0.122791	0.516209	2.98443	0.108722	0.0163284	0.479264	0.592247	0.0365177	0.213056
ARSJ ENSG00000180801	1.7997	0.308472	1.33594	1.49245	0.0687284	0.0194467	2.34675	4.26859	0.0651764	6.54922
ARSK ENSG00000164291	0.0046676	0.0791212	3.09161	0.0341284	0.076439	0.729996	0.0531174	0.00283495	0.238661	6.05472
ART3 ENSG00000156219	0.0346734	0.673751	0.124277	0.00778156	0.0180554	0.0420014	0.00101271	3.00314e-05	0.0666992	0.00100097
ART4 ENSG00000111339	0.0124463	0.404411	0.142379	0.121687	0.0777495	0.0925955	0.262196	0.327135	0.0641246	0.00222955
ART5 ENSG00000167311	0.00334687	2.95299	0.274719	1.30709	0.0126568	0.102212	0.384003	0.00576814	0.0299573	0.0681636
ARTN ENSG00000117407	20.2475	0.435521	2.68871	0.27503	0.757068	0.0647411	0.00923997	0.886635	0.130452	0.814872
ARV1 ENSG00000173409	0.141405	4.7881	8.15906	0.0764397	2.52094	1.47039	4.73451	0.228116	0.97422	4.28487
ARVCF ENSG00000099889	2.55243	0.221298	17.9896	27.4129	6.43483	0.401743	5.0098	0.145038	2.15267	9.28244
ARX ENSG00000004848	0.198839	0.137814	8.24754	0.0333968	0.0785058	0.00179257	1.87935	0.0180782	0.0803934	0.0122219
AS3MT ENSG00000214435	0.141837	0.0553958	0.0701532	0.0760788	0.0821019	0.0790807	0.154356	0.188852	0.00261529	0.00472407
ASAH1 ENSG00000104763	43.6189	2.68682	142.721	1.34758	65.4792	75.2502	97.19	4.56859	6.77159	153.529
ASAH2 ENSG00000188611	0.00533801	0.0813257	1.01343	0.0308583	0.0611372	0.113695	0.0185014	0.000958171	0.130158	0.32045
ASAH2B ENSG00000204147	0.0464939	0.0267393	0.954748	0.0458015	0.90267	0.0318837	3.51476	0.0401031	0.0817032	0.546646
ASAP1 ENSG00000153317	2.22075	0.385534	11.0463	0.38279	0.0245286	0.382	1.39815	5.14995	9.95032	4.02919
ASAP2 ENSG00000151693	0.112002	0.443504	1.73194	0.459086	0.601444	0.314101	3.8829	5.92307	0.00680178	5.51182
ASAP3 ENSG00000088280	6.52287	14.6911	24.9232	10.6067	13.9764	10.3703	4.38975	26.3196	1.55346	3.79378
ASB1 ENSG00000065802	31.4378	3.62843	10.0718	2.50046	8.3463	6.11755	6.72792	2.56301	1.58087	1.74038
ASB10 ENSG00000146926	1.87519	0.0769094	0.00530148	0.0031575	0.022554	0.0895886	0.0891396	0.000834548	0.141744	0.434542
ASB11 ENSG00000165192	0.0729764	0.897813	0.161565	0.12823	0.0792871	0.0720332	0.00844929	0.0358997	0.0219258	0.0447612
ASB12 ENSG00000198881	0.0389519	0.15278	0.219147	0.719994	0.521603	0.240345	0.477109	0.135419	0.103514	0.712469
ASB13 ENSG00000196372	0.364409	1.72458	19.9276	2.73502	1.99456	9.88198	1.02484	0.0497394	30.3579	0.867002
ASB14 ENSG00000239388	0.0424319	0.28128	0.332853	0.00110577	0.795411	0.0549586	0.192301	0.000530103	0.103531	0.423072
ASB15 ENSG00000146809	0.0699311	0.0833951	0.00665463	0.0322393	0.0635831	0.0061277	0.00101062	0.0107808	0.0598273	0.0144708
ASB16 ENSG00000161664	0.102559	0.639245	0.0118526	0.0726859	0.0266774	0.072908	0.0264988	0.0348061	0.132408	0.168125
ASB17 ENSG00000154007	1.61192	0.157989	0.00860442	0.227319	0.209874	9.28039e-05	8.10159e-05	0.096025	0.000953056	1.05471
ASB18 ENSG00000182177	1.94011	0.00663455	0.0347764	0.17577	0.0509357	0.0245178	0.0602273	0.0647769	0.0535478	0.199923
ASB2 ENSG00000100628	180.733	22.3166	0.763114	7.72678	0.336081	0.160482	0.949348	2.99909	0.666719	1.8458
ASB3 ENSG00000115239	1.18384	0.84037	1.84866	0.83356	11.7705	1.39156	4.72394	8.70125	0.196502	0.155468
ASB4 ENSG00000005981	0.0175374	0.0103589	0.115722	0.0497891	0.0279741	0.163603	0.107932	0.0568566	0.00523952	0.0994167
ASB5 ENSG00000164122	4.64015	0.000467524	0.00362565	0.0632453	0.0328588	0.116091	0.0259776	0.147982	0.0186514	0.111261
ASB6 ENSG00000148331	1.23944	17.9835	13.1683	36.9313	10.5306	2.47399	2.15306	13.0762	0.857445	0.393271
ASB7 ENSG00000183475	0.0327885	0.788259	4.94464	3.61796	0.00812931	0.357721	0.0507722	0.34517	0.18913	4.85645
ASB8 ENSG00000177981	5.83731	0.0209279	24.8475	25.6601	3.79378	14.4101	2.97587	1.06966	8.23296	7.98865
ASB9 ENSG00000102048	0.0780274	0.0023022	0.148576	0.0887996	0.0346679	0.0941521	0.0544991	0.0405301	0.0187303	3.69254
ASCC1 ENSG00000138303	8.7806	0.0745474	8.39949	0.34799	0.577207	1.74107	0.405104	1.91461	1.59606	2.29969
ASCC2 ENSG00000100325	60.6516	23.784	13.5145	80.7814	16.2865	1.13651	13.5821	27.7677	3.18754	6.854
ASCC3 ENSG00000112249	0.237878	0.379189	33.53	0.071028	0.919273	0.567538	7.65512	1.57281	0.000318231	1.31173
ASCL1 ENSG00000139352	0.21546	0.0371094	0.888276	0.00746476	0.0165767	0.163072	0.0702843	0.0875769	0.582988	0.474356
ASCL2 ENSG00000183734	21.8378	0.745502	12.7316	10.9751	10.0422	0.016551	2.12085	0.491237	1.75178	21.0422
ASCL3 ENSG00000176009	0.0673678	0.0530155	0.0730279	0.0993736	0.38579	0.167748	0.0874411	0.0145993	0.288856	0.192906
ASCL4 ENSG00000187855	0.12978	0.174359	0.140378	0.142925	0.00926813	0.0261146	0.0384729	0.0186936	0.00856615	0.013593
ASCL5 ENSG00000232237	0.0507057	0.0556061	0.141279	0.154373	0.0142092	0.0465768	0.109598	0.00369428	0.0519718	0.255876
ASF1A ENSG00000111875	0.0568051	0.736043	10.3537	0.357679	3.57899	0.231689	0.365543	0.10617	0.37884	5.59512
ASF1B ENSG00000105011	3.34288	0.550803	0.272907	0.760533	0.162258	1.85261	2.25292	1.00184	2.9024	0.59666
ASGR1 ENSG00000141505	1.0166	1.28956	1.55445	1.11443	0.177551	0.097239	6.82364	0.109696	1.32647	1.11959
ASGR2 ENSG00000161944	0.0710846	0.0846251	0.180244	0.0454443	0.579889	0.0891947	0.190859	0.0996377	4.24199	0.00358915
ASH1L ENSG00000116539	10.1883	1.48671	42.1041	1.57108	74.3987	73.8364	55.8382	38.1096	0.298675	15.7335
ASH2L ENSG00000129691	11.291	2.44698	1.66252	0.381979	3.67966	1.41506	10.8833	0.537601	0.601567	0.831761
ASIC1 ENSG00000110881	0.503105	16.7375	0.901419	0.27141	0.228191	3.83041	10.3988	0.21513	0.29661	0.19481
ASIC2 ENSG00000108684	0.101963	0.133791	0.298754	0.0340141	1.74517e-05	0.00178182	0.0239696	0.0726218	0.00278806	0.00403075
ASIC3 ENSG00000213199	0.744435	0.861102	2.30943	1.61888	0.170718	0.000214484	0.244775	6.25103	0.703928	0.898837
ASIC4 ENSG00000072182	0.0183934	0.0263348	0.0402008	0.0978022	2.68315	0.0767566	0.0504691	0.0596569	0.152244	0.40369
ASIC5 ENSG00000256394	0.0336216	0.0829229	0.109042	0.090052	0.0125433	0.00834449	0.0891631	0.500228	0.143478	0.0273202
ASIP ENSG00000101440	5.56095	0.354947	0.0452548	0.00938531	0.118858	0.201254	0.0629884	0.676545	0.0665189	0.00718446
ASL ENSG00000126522	33.814	0.445528	25.7545	16.5661	0.0332995	0.255616	9.46889	17.0219	9.59208	0.328738
ASMT ENSG00000196433	0.0191351	0.18082	0.121787	0.0142127	0.232015	0.576278	0.0985596	0.15833	0.00736911	0.026559
ASMTL ENSG00000169093	69.7548	0.998293	8.19613	148.768	17.4167	35.0797	9.14834	0.00731344	26.4925	40.9881
ASNA1 ENSG00000198356	68.212	30.6538	57.0403	65.5205	24.4424	11.858	3.37764	15.2772	23.3917	37.9237
ASNS ENSG00000070669	7.28218	26.2773	22.5387	0.155635	0.609782	37.1622	5.91192	0.69439	0.455675	0.161748
ASNSD1 ENSG00000138381	3.75629	0.28602	19.4264	0.00870236	1.36799	4.05089	6.15413	1.74423	0.0357171	16.2308
ASPA ENSG00000108381	4.91345	0.908424	0.122557	0.596336	0.697444	0.150236	0.441456	4.65421	1.27465	0.0357217
ASPDH ENSG00000204653	0.0747309	0.000272097	0.0572424	0.0133093	0.00813481	0.074872	0.0200178	0.0192706	0.0748989	0.0838137
ASPG ENSG00000166183	0.156797	0.0512166	0.0388654	0.0019961	0.0179934	0.173454	3.68464	0.606416	0.224558	0.157232
ASPH ENSG00000198363	30.1099	0.986172	20.5443	0.380173	5.45804	2.11581	29.0913	2.27082	0.00454438	1.66052
ASPHD1 ENSG00000174939	0.0977012	1.20895	7.19728	1.75519	0.0693264	1.24053	0.0254351	0.150333	0.255707	0.00136737
ASPHD2 ENSG00000128203	0.0801916	0.11004	4.23552	0.593656	0.124761	0.0759198	0.853134	0.0646595	0.0100618	4.19703
ASPM ENSG00000066279	0.126494	2.32425	0.0751164	0.106312	0.133507	0.0587702	0.397021	2.68947e-05	0.0965252	0.176012
ASPN ENSG00000106819	1.03239	0.0959819	1.9583	0.0315026	0.275081	0.427986	0.0974065	3.19288	0.156932	0.155783
ASPRV1 ENSG00000244617	1.10685	0.389802	2.98184	0.0213188	0.0858438	0.265152	0.610251	5.84091	0.0622903	9.67004e-05
ASPSCR1 ENSG00000169696	1.36563	1.35128	2.42948	150.126	0.739345	0.0200846	6.60234	31.2103	5.88678	0.515599
ASRGL1 ENSG00000162174	0.130272	1.35624	7.03815	17.6139	0.353664	15.8165	25.5938	0.571508	1.18758	0.12471
ASS1 ENSG00000130707	62.2054	84.605	0.388774	1.45708	0.189012	1.30255	174.161	19.6004	6.36966	10.3288
ASTE1 ENSG00000034533	0.240616	0.182309	0.0408626	0.124034	0.198767	11.2639	2.58979	0.189608	0.0629666	0.122453
ASTN1 ENSG00000152092	3.231	0.135751	0.146625	0.10213	0.0242439	0.0101519	0.111003	0.139208	0.0658907	0.011193
ASTN2 ENSG00000148219	0.446123	50.7594	26.3915	39.2036	67.9	28.0637	0.348719	2.28417	0.187012	4.03389
ASUN ENSG00000064102	1.58351	0.158232	15.1095	0.0291665	0.306985	0.0771545	2.21159	1.49557	0.494891	3.5437
ASXL1 ENSG00000171456	2.77995	11.4438	0.453656	0.643386	0.301252	63.7264	20.2433	0.94371	0.262362	12.1928
ASXL2 ENSG00000143970	0.254972	0.268906	5.45551	1.51428	1.27809	0.21413	3.07539	6.9785	0.374017	5.37073
ASXL3 ENSG00000141431	2.95845	0.184216	0.464178	0.283939	0.00184758	0.410898	0.12952	0.804656	0.0216571	1.11127
ASZ1 ENSG00000154438	0.0777135	0.0138436	0.154281	1.65423	0.0651087	0.00460229	0.123435	0.0382215	0.00635745	0.0450896
ATAD1 ENSG00000138138	5.22376	2.35032	19.9797	0.051843	6.94231	0.305447	5.4372	0.0212865	0.611772	5.33961
ATAD2 ENSG00000156802	0.0612001	0.0383678	13.8332	0.0674042	2.03036	0.325167	0.00976246	0.188033	0.655935	0.922671
ATAD2B ENSG00000119778	1.77161	0.20937	9.8446	2.54571	0.808829	0.106517	1.24392	3.88038	0.608332	9.10782
ATAD3A ENSG00000197785	0.156537	22.6011	1.45459	0.755822	2.21402	2.82194	1.7879	3.13243	8.09706	34.5551
ATAD3B ENSG00000160072	1.70788	1.39476	86.3795	52.3469	0.119976	0.594942	21.7091	54.4127	1.11312	16.8146
ATAD3C ENSG00000215915	5.05569	3.5895	0.423937	0.279924	0.274104	0.337265	1.15525	0.135547	4.51538	0.297085
ATAD5 ENSG00000176208	0.0422382	0.160475	0.2115	0.072424	0.00921727	0.0229736	0.0036728	0.124355	6.03369	0.132033
ATAT1 ENSG00000137343	3.20941	0.35511	33.4217	2.69125	0.273855	6.27304	0.748351	0.13836	0.11859	2.44998
ATCAY ENSG00000167654	5.09102	0.986292	0.223174	0.0247158	0.106391	0.893641	0.0170296	0.00357285	0.964713	0.0741321
ATE1 ENSG00000107669	23.2953	4.19735	14.9632	0.965508	2.08462	0.13745	6.76215	2.58865	1.74287	1.80711
ATF1 ENSG00000123268	4.33422	0.333626	4.34381	0.75791	2.27226	0.407298	2.02845	0.0170979	2.33192	1.32194
ATF2 ENSG00000115966	3.71005	0.0269463	23.052	1.83448	2.3976	0.954016	6.59644	7.99601	0.37827	0.000621786
ATF3 ENSG00000162772	0.422465	2.00771	0.85142	0.606366	2.36967	299.653	240.447	0.0351928	433.467	0.985604
ATF4 ENSG00000128272	17.3953	92.015	219.849	1.05425	119.592	318.519	107.264	87.961	4.21165	161.796
ATF5 ENSG00000169136	0.545941	2.91943	49.0254	12.7908	0.166726	0.912479	5.13974	2.51447	15.3263	22.2032
ATF6 ENSG00000118217	3.33633	14.0267	15.7029	1.33977	7.79111	2.27372	15.1031	11.2306	0.438869	4.19885
ATF6B ENSG00000213676	0.5377	7.63495	18.388	10.1873	9.2094	0.575258	14.791	0.0178259	4.94944	12.1925
ATF7 ENSG00000170653	10.623	6.3937	11.659	1.2449	0.0447601	0.0104609	1.79588	0.965897	0.387444	2.34432
ATF7IP ENSG00000171681	7.0931	4.79432	10.0452	1.269	14.4954	4.46564	4.5829	4.07449	3.02573	4.6199
ATF7IP2 ENSG00000166669	0.854592	3.73959	0.424268	0.144749	0.113936	1.14274	0.856712	0.823505	0.161957	31.155
ATG10 ENSG00000152348	84.3394	5.86281	43.7483	24.4179	1.31858	0.832911	1.90874	3.44894	25.406	63.4789
ATG101 ENSG00000123395	0.191624	52.287	6.02328	48.5895	17.5909	33.7826	14.1272	23.0214	9.43282	0.899249
ATG12 ENSG00000145782	11.9179	0.151482	25.5577	0.45169	3.96188	20.3331	6.83719	15.0955	0.746097	4.95458
ATG13 ENSG00000175224	21.5754	15.4767	19.4207	11.9468	21.4615	3.78799	3.53187	0.660762	7.42102	9.08863
ATG14 ENSG00000126775	0.630362	0.147822	1.27613	0.282654	11.3006	22.9576	4.70143	0.403139	1.00535	0.0217607
ATG16L1 ENSG00000085978	2.54504	15.2823	67.9729	1.82766	7.68069	0.209634	2.34893	0.881506	2.46108	15.1994
ATG16L2 ENSG00000168010	0.832653	5.67909	0.423858	0.987398	5.29876	0.0117349	5.71486	12.0837	0.00243269	6.67825
ATG2A ENSG00000110046	19.0532	1.23664	11.1471	23.6586	27.577	1.3246	22.8239	32.734	4.92487	14.8647
ATG2B ENSG00000066739	3.98923	0.324614	26.4115	0.153193	4.14187	0.703498	0.148898	0.386389	0.0431316	6.93865
ATG3 ENSG00000144848	2.7335	0.125916	12.3635	4.61626	0.116111	1.99783	4.35884	0.239397	5.177	13.5747
ATG4A ENSG00000101844	0.0810469	0.937828	0.223227	0.801009	0.603876	10.6331	4.24303	0.340938	0.349089	0.0864426
ATG4B ENSG00000168397	13.6837	86.1132	69.4912	20.8896	60.8605	17.0465	58.1619	29.083	8.03407	106.427
ATG4C ENSG00000125703	5.16083	0.141928	0.721008	0.00344551	0.15708	0.162483	0.600103	0.800259	0.135199	0.0933328
ATG4D ENSG00000130734	35.3651	3.31828	12.1883	76.5993	0.0374527	6.18218	11.1173	21.473	2.22863	1.19963
ATG5 ENSG00000057663	0.083862	0.211134	17.2408	0.205338	0.453229	0.0612005	8.83277	1.39216	1.23918	8.30063
ATG7 ENSG00000197548	4.55009	5.79591	1.52904	13.9596	5.2817	14.3342	1.08602	0.0190388	8.66974	0.595332
ATG9A ENSG00000198925	119.642	41.4752	31.7482	33.7381	37.5659	2.45349	0.0822768	60.6409	3.8095	5.73161
ATG9B ENSG00000181652	0.0503152	0.0109808	1.26555	0.0372263	0.0522302	0.0316841	0.000924902	0.0268165	1.10766	0.142064
ATHL1 ENSG00000142102	5.25914	32.752	29.5983	47.2122	1.52538	3.50255	21.3202	9.99175	1.20915	11.5078
ATIC ENSG00000138363	1.22533	9.35788	2.21427	1.58082	0.427817	23.7727	0.324431	9.59435	1.22647	1.74083
ATL1 ENSG00000198513	1.17629	0.147958	24.1873	0.460124	0.145187	1.21255	0.221073	0.331402	3.65412	0.0165224
ATL2 ENSG00000119787	19.0564	0.68355	31.0791	0.0242077	0.100421	2.07034	6.37515	0.208427	11.1188	0.810263
ATL3 ENSG00000184743	9.78644	3.03542	32.9923	0.374919	0.417145	8.1156	11.3336	27.6317	17.8084	0.258738
ATM ENSG00000149311	7.24068	0.0727564	14.7609	0.0275754	0.572656	9.79093	6.36324	1.54249	18.2141	14.4413
ATMIN ENSG00000166454	1.15119	0.379227	12.067	1.1882	13.8697	1.55936	1.6753	3.03556	12.4537	12.7781
ATN1 ENSG00000111676	52.3503	20.938	52.0263	3.59413	27.1806	1.2391	80.5508	19.2875	66.1398	27.4727
ATOH1 ENSG00000172238	0.00084785	0.0235592	0.174851	0.0262503	0.240378	0.0019868	0.0565833	0.019855	0.0470993	0.0411948
ATOH7 ENSG00000179774	0.0166653	0.100469	0.151645	0.0401071	0.0152868	0.209472	0.0531596	0.16855	0.158071	0.0662463
ATOH8 ENSG00000168874	44.1378	0.614701	0.373989	36.5692	0.54248	18.3302	23.8867	0.0216146	4.42988	87.7945
ATOX1 ENSG00000177556	67.7271	102.555	72.086	84.0445	19.0477	16.4489	2.68747	51.9144	23.3156	20.8021
ATP10A ENSG00000206190	0.33184	6.13833	0.0636437	0.108765	3.15621	1.24455	0.491284	2.14155	8.44482	13.2511
ATP10B ENSG00000118322	0.18383	0.00320331	0.35524	0.00323666	0.674349	0.0144291	0.55438	0.0134839	0.123197	0.0380619
ATP10D ENSG00000145246	1.17841	0.118445	0.00121261	0.0920662	0.216154	0.253304	2.96975	0.327905	0.329187	0.0138372
ATP11A ENSG00000068650	0.34257	0.0278564	19.1002	0.0248172	1.05265	0.0458027	1.98658	1.36039	7.35031	0.541339
ATP11B ENSG00000058063	0.071023	0.0263608	15.9505	0.261199	1.95361	0.494471	3.45605	6.24917	0.628622	12.9077
ATP11C ENSG00000101974	0.298066	7.49924	3.13031	0.125653	0.303885	0.38437	1.49864	2.7131	1.34832	0.556577
ATP12A ENSG00000075673	0.0593532	0.0747678	0.0379546	0.0211815	0.000901083	0.0726254	6.61504	0.113208	0.029845	0.000549023
ATP13A1 ENSG00000105726	41.1911	21.3292	21.0354	76.5737	0.174091	0.103841	11.6845	1.34205	8.28811	0.581625
ATP13A2 ENSG00000159363	10.5412	0.17311	10.7248	32.7142	37.588	0.741454	7.50008	2.21159	0.0441433	2.67681
ATP13A3 ENSG00000133657	0.0439501	0.0864911	7.912	0.205795	0.0729369	6.56762	26.661	0.218398	0.679103	3.23704
ATP13A4 ENSG00000127249	0.0702511	0.243628	0.00249981	0.0104408	0.00872131	0.00339069	0.250153	0.174169	0.0708326	0.145707
ATP13A5 ENSG00000187527	0.000829555	0.0289185	0.0954382	0.0324708	0.258204	0.00203467	0.0282343	0.0627863	0.128925	0.0594693
ATP1A1 ENSG00000163399	0.843318	2.06427	614.135	99.3288	375.321	0.0520314	325.816	93.7095	113.716	319.219
ATP1A2 ENSG00000018625	27.6999	0.185921	1.49664	0.0286512	0.192558	1.11605	0.3529	0.331256	0.609548	2.27442
ATP1A3 ENSG00000105409	0.0905762	0.0401786	0.396805	1.50642	0.193834	0.00685356	0.10602	0.0571122	0.0852059	0.19376
ATP1A4 ENSG00000132681	0.440965	0.0497964	0.575544	0.930037	0.319911	0.0952187	2.86078	0.267435	0.0687763	0.293108
ATP1B1 ENSG00000143153	0.630471	0.321	0.0344913	0.0844918	0.0112161	0.657423	63.3911	0.0993489	1.52673	42.7832
ATP1B2 ENSG00000129244	2.79355	0.214508	0.121446	0.752649	0.223903	1.50044	0.502356	3.02847	0.000135975	7.37009
ATP1B3 ENSG00000069849	0.107893	9.32107	18.949	0.711887	1.6187	15.6719	20.0353	0.566198	8.55074	8.64005
ATP1B4 ENSG00000101892	0.0125477	0.0065981	0.0458352	0.0864147	0.0901337	0.00123581	0.121917	0.156985	0.00213613	0.119696
ATP23 ENSG00000166896	0.286585	0.151112	2.17196	0.0381599	0.0590116	0.216576	0.209567	0.200009	0.0133993	0.302444
ATP2A1 ENSG00000196296	7.47654	0.00923629	0.34808	0.0615127	0.0810721	0.488569	0.113621	0.237424	0.0143531	0.362461
ATP2A2 ENSG00000174437	32.2817	1.44454	57.166	5.00763	6.15175	8.19829	44.7293	33.6189	15.4577	15.7506
ATP2A3 ENSG00000074370	11.8439	81.3776	0.812437	47.6206	1.14359	1.1684	26.0089	0.0812174	23.4385	8.377
ATP2B1 ENSG00000070961	2.6078	0.258077	52.0285	0.000228116	0.756392	0.100436	49.7427	3.7444	0.281364	15.4525
ATP2B2 ENSG00000157087	0.0231564	0.0565132	1.2109	0.0216187	0.0706851	0.00276094	0.108375	0.00744212	0.00997887	0.0280745
ATP2B3 ENSG00000067842	0.0408256	0.0663624	0.220829	0.0593617	0.0343073	0.0188898	0.0306155	0.135265	0.0150556	0.0157992
ATP2B4 ENSG00000058668	148.011	2.09088	0.0172148	1.04142	8.22863	0.484666	0.997284	1.9484	0.918267	0.119773
ATP2C1 ENSG00000017260	0.634633	0.273342	99.1107	2.67822	17.5006	0.907334	8.2711	33.4743	0.165672	54.6781
ATP2C2 ENSG00000064270	0.00990007	1.87311	159.497	51.0122	10.4441	5.61586	9.70524	0.447391	0.880791	17.7685
ATP4A ENSG00000105675	0.0305813	0.00451218	0.0231909	0.0178284	0.00736276	0.00171032	0.0815419	0.0653186	0.00240895	0.0144689
ATP4B ENSG00000186009	0.0443903	0.0690044	3.38081	0.0651011	0.186277	0.00246032	0.425134	0.0702215	0.00531407	0.0332002
ATP5J2-PTCD1 ENSG00000248919	0.188754	0.00677387	0.076782	0.00804676	0.0386643	0.00576516	0.0131898	0.00505058	3.10453e-05	0.00834039
ATP5SL ENSG00000105341	0.667341	57.5359	32.8346	13.5551	1.73756	0.982336	1.9015	28.3211	2.22946	0.102594
ATP6AP1 ENSG00000071553	162.442	154.324	290.858	359.671	143.632	49.0748	1.14515	2.38846	74.6069	172.486
ATP6AP1L ENSG00000205464	0.838055	1.20103	0.880038	0.464144	0.377595	0.69248	0.502148	6.04589	0.230896	3.22772
ATP6AP2 ENSG00000182220	43.7071	6.74707	50.2033	14.7585	0.795074	3.07535	27.2527	47.7357	0.912756	54.4066
ATP6V0A1 ENSG00000033627	43.2959	31.457	64.9875	33.6654	0.838234	9.3715	19.7025	48.5821	1.74213	120.682
ATP6V0A2 ENSG00000185344	0.848828	1.79308	11.3467	3.45615	5.10539	11.3044	0.0417268	0.170252	0.0693205	0.577686
ATP6V0A4 ENSG00000105929	0.512752	0.397463	0.285058	0.143431	0.00876583	0.157643	0.1019	0.356609	0.621465	0.00105266
ATP6V0B ENSG00000117410	0.384512	102.295	48.9493	445.793	357.492	68.1101	75.9695	13.4846	17.7447	145.969
ATP6V0C ENSG00000185883	0.0229868	0.0216165	0.00444125	0.00363365	0.0247642	0.0553111	0.054966	0.0999814	0.193523	0.0476428
ATP6V0D1 ENSG00000159720	144.779	89.8956	89.3437	91.4636	90.9558	20.6391	9.7817	0.0629948	35.7073	37.3376
ATP6V0D2 ENSG00000147614	0.0769889	0.0933234	0.16296	0.0519724	0.000408412	0.310574	0.809186	0.341678	0.136406	0.0144881
ATP6V0E1 ENSG00000113732	0.826724	85.7974	42.9227	2.13307	36.181	216.463	1.34251	1.8011	0.0185711	77.1366
ATP6V0E2 ENSG00000171130	65.9409	1.44632	98.0211	36.8916	48.6526	3.70761	1.60735	1.41202	4.3696	33.5891
ATP6V1A ENSG00000114573	0.695876	0.345951	12.1615	0.313301	13.1989	1.0548	1.22596	10.7962	3.4817	4.22612
ATP6V1B1 ENSG00000116039	0.131759	1.22896	0.0600986	0.589449	0.00922192	0.664045	2.37469	0.0776477	0.555052	0.0102159
ATP6V1B2 ENSG00000147416	6.49595	26.1954	41.8141	0.822967	7.56872	1.8371	9.3112	23.7238	5.13388	42.9251
ATP6V1C1 ENSG00000155097	0.46271	0.0456402	16.8029	5.55813	1.20287	6.08259	0.575699	1.34973	0.520509	5.90694
ATP6V1C2 ENSG00000143882	2.25219	0.781921	3.9851	2.64363	9.62198	2.13179	1.79655	1.21666	12.9192	10.6663
ATP6V1D ENSG00000100554	7.59984	0.347721	2.45708	4.57463	0.506178	68.0412	2.03956	5.16855	0.408093	55.5178
ATP6V1E1 ENSG00000131100	1.05304	98.5491	52.9738	3.00731	19.4094	131.525	30.0209	2.12007	55.6558	20.5059
ATP6V1E2 ENSG00000250565	0.0301879	11.9163	3.87631	0.0360853	3.53937	0.0253883	0.0338112	3.94812	1.73545	6.76979
ATP6V1F ENSG00000128524	1.72847	25.031	45.2023	43.7291	14.7489	30.8022	96.2929	41.425	21.2395	43.1366
ATP6V1G1 ENSG00000136888	0.907227	0.432077	129.286	12.413	7.6888	0.182824	55.2139	19.9668	0.369947	37.2527
ATP6V1G2 ENSG00000213760	0.157027	0.0468151	0.110016	0.12194	0.00183476	0.150381	0.0307204	0.208337	0.0459701	0.0949634
ATP6V1G3 ENSG00000151418	0.0509506	0.103587	0.0087814	0.195551	0.221542	0.00138777	0.0150897	0.0486264	0.176773	0.0290109
ATP6V1H ENSG00000047249	41.6434	1.33041	94.169	0.337565	15.7311	9.56197	51.1552	4.64694	0.282083	16.5705
ATP7A ENSG00000165240	0.390866	0.187817	6.2742	0.0124583	1.58477	0.267368	8.04913	0.00747739	0.0331089	2.25344
ATP7B ENSG00000123191	0.0115042	0.0370564	3.14115	0.362423	0.0701878	0.0364981	0.244919	0.0143542	0.00776333	11.454
ATP8A1 ENSG00000124406	0.114667	0.102483	30.2165	0.895522	1.61862	0.0120968	1.63959	1.10879	0.0461406	2.59622
ATP8A2 ENSG00000132932	0.0565622	0.0398057	0.00239799	4.14227	0.0104328	0.0621569	0.275761	0.0176317	0.0252884	0.00111046
ATP8B1 ENSG00000081923	0.502792	0.07886	33.0369	0.0364014	0.133473	0.139487	44.7933	0.651075	1.08816	18.2138
ATP8B2 ENSG00000143515	17.7081	15.7769	27.1044	4.14303	10.6535	0.104867	0.222071	63.7565	2.84911	14.7843
ATP8B3 ENSG00000130270	1.68687	0.25045	2.71651e-07	4.26805	0.000131694	0.0527661	2.3658	0.102004	0.0307815	0.383252
ATP8B4 ENSG00000104043	0.140341	0.020678	15.1469	0.129479	7.20326	0.0839425	2.34614	0.0576949	0.503903	0.17769
ATP9A ENSG00000054793	0.125833	11.6646	52.405	6.90076	29.1722	1.20961	30.408	12.6145	0.094518	6.58441
ATP9B ENSG00000166377	1.50966	0.752449	55.8296	1.38135	0.0166069	0.010425	0.452656	36.128	0.484829	3.65929
ATPIF1 ENSG00000130770	53.5457	1.03735	136.097	38.6403	50.6474	36.813	36.033	6.52979	2.20426	38.7889
ATR ENSG00000175054	1.47736	0.33493	5.45091	0.300429	0.189769	0.184211	0.0687702	1.5196	0.955885	1.50735
ATRAID ENSG00000138085	38.2188	21.0106	1.17332	0.467312	4.12819	98.8094	0.0475985	2.7597	0.43496	0.749003
ATRIP ENSG00000164053	0.0295192	0.038164	0.0844587	0.0413514	0.112348	0.0486097	0.0116165	0.072924	0.181401	0.0136246
ATRIP ENSG00000282827	0.353287	0.00459515	0.129832	0.00384463	0.000820852	0.207281	0.00924718	0.0449802	0.263188	0.269684
ATRN ENSG00000088812	6.20907	0.194133	7.6964	29.3367	6.60795	0.431373	2.65676	1.60687	0.720459	2.11449
ATRNL1 ENSG00000107518	3.00011	0.383052	0.232146	0.262341	0.0457433	0.146226	0.204518	1.61169	0.0205098	4.90786
ATRX ENSG00000085224	0.530619	29.2294	38.8118	0.652786	2.52617	13.4775	14.6107	0.197605	2.31895	21.8022
ATXN1 ENSG00000124788	0.535263	0.0254661	9.69596	0.383915	15.9445	0.340237	4.99298	22.538	9.34401	0.12344
ATXN10 ENSG00000130638	2.75207	0.441002	45.9513	0.0262969	48.3884	2.22521	19.6377	4.12458	0.384072	2.52804
ATXN1L ENSG00000224470	0.025601	0.0118569	1.07724	8.19622	0.553352	0.0267725	6.18482	0.228345	0.0906983	5.99307
ATXN2 ENSG00000204842	13.0201	0.341879	5.588	0.173047	9.15636	18.1927	14.504	1.04812	9.39162	12.7322
ATXN2L ENSG00000168488	29.3952	111.528	98.5127	0.804768	7.16713	0.860716	33.3843	0.0315729	5.71224	26.6072
ATXN3 ENSG00000066427	23.4259	6.69809	40.6331	1.00797	0.57159	1.70305	8.37218	0.964108	0.234632	15.8537
ATXN3L ENSG00000123594	0.0493486	0.00693596	0.0320218	0.0222041	0.0976846	0.0844764	0.0276726	0.0147846	0.242598	0.0241698
ATXN7 ENSG00000163635	0.0136523	0.639069	23.2131	2.3304	0.0841774	0.127946	1.09137	0.121363	11.1437	0.144415
ATXN7L1 ENSG00000146776	0.852612	1.77456	7.01015	0.424103	0.00048897	1.07005	0.575504	2.8161	0.511381	2.60786
ATXN7L2 ENSG00000162650	2.49785	0.908921	1.01464	0.191979	0.319546	0.415566	0.262727	9.43741	4.11039	3.36353
ATXN7L3 ENSG00000087152	4.26843	4.54768	21.7095	37.1313	0.636729	1.32487	4.45991	16.1874	7.12944	22.9964
ATXN7L3B ENSG00000253719	2.85504	37.607	69.0451	11.084	14.903	4.22223	25.2212	23.8075	1.79952	25.5235
AUH ENSG00000148090	0.281067	0.88434	21.65	0.424392	1.54399	0.350121	0.188145	6.82981	0.325272	0.242359
AUNIP ENSG00000127423	0.0379466	0.0684288	0.111976	0.0663891	0.0792494	0.133818	2.80746e-06	0.0411828	0.0457405	0.106852
AUP1 ENSG00000115307	3.52588	39.2423	63.5191	264.55	28.4694	1.33352	164.39	53.8009	0.0243616	64.3211
AURKA ENSG00000087586	0.133584	0.441389	0.30332	0.362494	0.199935	2.82237	0.126755	1.02302	0.0253821	0.181674
AURKAIP1 ENSG00000175756	129.124	151.508	118.392	101.012	20.1053	5.31502	27.995	53.9322	8.44152	2.55077
AURKB ENSG00000178999	0.0183928	0.145815	2.75737	0.564889	0.1246	0.0530971	0.00750481	0.162893	0.0310552	0.0505517
AURKC ENSG00000105146	0.0942986	0.303798	0.212352	2.05166	0.172941	0.174	0.468334	0.592225	0.587284	1.22087
AUTS2 ENSG00000158321	1.06938	0.393318	3.71189	1.44269	1.13361	0.397029	34.6592	0.858835	26.0054	4.91213
AVEN ENSG00000169857	0.537663	0.444367	0.953876	9.09904	0.231828	0.00286079	0.224402	8.74535	2.54206	0.0816686
AVIL ENSG00000135407	0.315024	0.138149	0.767437	0.384211	0.163961	0.125093	2.10995	0.283456	0.28922	0.129442
AVL9 ENSG00000105778	1.17383	0.234358	25.1979	0.21437	3.6627	1.91654	1.7832	0.155381	0.963429	2.41108
AVP ENSG00000101200	0.047206	0.85541	0.089029	0.2567	0.189593	0.248934	0.385419	0.104291	0.0112341	0.0124156
AVPI1 ENSG00000119986	1.5254	33.9757	33.9541	1.00872	0.350437	85.6202	15.4988	2.26924	0.614547	2.47996
AVPR1A ENSG00000166148	0.00016692	0.0386043	0.0516783	0.0824964	0.187163	0.00513285	0.00522933	0.0599819	1.90909	0.00406396
AVPR1B ENSG00000198049	0.000623688	0.0418908	0.847093	0.000305066	0.0421032	0.0028248	0.0866983	0.025842	0.0665189	0.0937831
AVPR2 ENSG00000126895	0.277989	0.0132989	0.0153047	0.0630162	0.000946447	0.255292	0.132561	4.02884	0.295496	0.347522
AXDND1 ENSG00000162779	1.11014	0.214505	0.0643765	0.245941	0.0889314	0.673213	0.50624	0.0103978	1.0921	0.315938
AXIN1 ENSG00000103126	15.3429	0.236314	3.52736	3.82492	0.306104	45.423	15.2108	0.586314	22.8629	3.73774
AXIN2 ENSG00000168646	0.691219	0.253022	15.2413	0.227616	0.28106	9.29834	23.738	7.95545	9.72813	0.258406
AXL ENSG00000167601	136.567	243.165	3.2791	0.00019688	13.2158	34.1425	17.416	0.469505	14.3157	0.53793
AZGP1 ENSG00000160862	5.50578	372.825	1020.09	1790.81	3401.85	3.48155	23.7381	1.59859	225.725	822.733
AZI2 ENSG00000163512	0.755432	0.928186	28.4828	0.0149404	0.471591	0.431608	5.96592	20.0366	0.452812	3.29179
AZIN1 ENSG00000155096	1.24092	0.810756	30.5283	1.02329	20.1002	0.722598	88.563	4.86201	0.0697114	16.3878
AZIN2 ENSG00000142920	2.20476	0.0051121	9.17606	2.80143	1.17447	2.10024	0.175184	0.104205	0.154137	1.86171
AZU1 ENSG00000172232	0.194394	0.0148784	0.325338	0.0201879	0.0187081	0.0312692	0.0954997	0.0515613	0.0878597	2.67095
B2M ENSG00000166710	0.364985	0.746794	331.776	0.137702	1350.83	21.5859	305.051	148.083	107.113	152.335
B3GALNT1 ENSG00000169255	0.588066	0.197776	3.98954	0.471123	0.340146	0.168088	0.574039	0.000305607	4.05975	0.392148
B3GALNT2 ENSG00000162885	0.150968	1.10298	1.34445	2.75177	5.01521	0.409902	0.289878	0.0570387	0.472785	0.798918
B3GALT1 ENSG00000172318	0.0879974	0.197627	0.0746101	0.00507174	0.239659	0.203892	0.229731	0.0259059	0.0481759	0.426823
B3GALT2 ENSG00000162630	5.68384	0.147017	0.0747247	0.00165359	0.205301	0.0102064	0.314304	0.0271082	0.0744436	0.592569
B3GALT4 ENSG00000235863	32.9272	7.10496	57.7792	37.1195	2.48779	8.29966	16.4051	3.13475	1.2026	3.42894
B3GALT5 ENSG00000183778	0.172105	0.0704467	0.00209854	0.293979	9.88804e-05	0.154224	3.60366	0.0292188	0.175027	0.0410589
B3GALT6 ENSG00000176022	15.4053	4.33594	4.30833	30.9962	2.28876	2.7115	24.1266	1.01378	0.475792	3.02495
B3GAT1 ENSG00000109956	4.91433	0.809444	25.8414	21.4192	10.3053	1.79953	0.0259491	3.81579	0.137749	0.0257297
B3GAT2 ENSG00000112309	0.110441	0.0906191	0.0240501	1.40479	3.47579	0.0827303	0.287232	0.482918	2.21333	0.0126959
B3GAT3 ENSG00000149541	22.5219	22.7337	46.0807	58.077	6.94303	17.0879	0.0751461	10.4806	3.69957	16.2327
B3GLCT ENSG00000187676	1.09747	2.4624	0.166023	1.35572	0.0843265	5.1437	2.13942	1.33692	0.995823	0.248104
B3GNT2 ENSG00000170340	9.22617e-07	0.00223098	2.50051	0.48313	0.24299	0.422078	0.0927043	0.232384	0.205187	2.86748
B3GNT3 ENSG00000179913	0.0802848	0.0010627	0.00582347	0.247103	0.0189688	0.0439418	13.0559	0.0241302	0.194119	0.0227303
B3GNT4 ENSG00000176383	2.87616	0.0211772	0.0490849	0.00759736	0.0223592	0.050185	2.3059	0.0648169	0.113906	0.0012983
B3GNT5 ENSG00000176597	0.360959	0.373242	1.86997	0.0860164	0.441926	0.417052	17.8012	0.51348	2.93199	0.223108
B3GNT6 ENSG00000198488	0.0473014	0.0824093	0.0290388	0.410876	0.0014927	0.0360024	0.18913	0.181635	0.074816	0.0710428
B3GNT7 ENSG00000156966	3.35023	3.15475	0.255936	0.561405	0.224158	0.612981	6.10535	0.00265656	0.0172395	0.0447867
B3GNT8 ENSG00000177191	3.39907	1.04957	0.00205414	11.6024	3.64354	0.522459	5.30871	0.0348703	6.5543	0.26299
B3GNT9 ENSG00000237172	3.02843	1.56447	8.06441	3.46627	0.48737	17.3658	2.81384	0.276063	9.6517	11.8086
B3GNTL1 ENSG00000175711	3.29889	0.257674	0.552455	0.461212	6.07139	0.894891	0.169572	0.143195	12.8717	0.612619
B4GALNT1 ENSG00000135454	31.5009	1.74892	0.856051	1.4562	0.424522	12.0551	0.519617	0.404	0.775917	0.999036
B4GALNT2 ENSG00000167080	0.0910646	0.189432	0.316118	0.0110617	0.0750261	0.000411247	0.0428993	0.107454	0.16917	0.246226
B4GALNT3 ENSG00000139044	0.157991	2.5832	0.30567	0.688214	15.5859	0.546627	8.53137	0.031549	0.559421	4.28284
B4GALNT4 ENSG00000182272	8.64705	2.55798	10.3083	0.127139	3.84495	1.21364	1.50688	0.580606	2.12484	1.16298
B4GALT1 ENSG00000086062	1.50581	0.724405	33.7015	43.1872	28.718	2.29921	73.6287	1.17396	18.588	16.4625
B4GALT2 ENSG00000117411	154.342	15.0424	33.994	44.2782	4.57041	14.5072	10.2026	48.9028	28.7391	6.35042
B4GALT3 ENSG00000158850	0.121171	39.5515	52.2419	22.7894	26.9811	19.9864	6.48214	0.84681	0.0899466	0.851109
B4GALT4 ENSG00000121578	0.0151127	5.30504	18.0666	1.73988	1.41682	0.045387	37.2804	1.22282	0.0456177	4.07269
B4GALT5 ENSG00000158470	4.55048	1.6139	8.33786	12.0366	1.13645	1.46225	50.3941	3.64213	3.12609	0.0533743
B4GALT6 ENSG00000118276	9.69911	0.323721	0.0016976	0.267448	0.605772	0.0180652	0.74211	0.290916	4.20425	0.166721
B4GALT7 ENSG00000027847	11.2699	27.0767	8.45147	13.5832	9.04684	17.9098	7.72884	1.62146	0.42658	40.4742
B4GAT1 ENSG00000174684	42.9106	52.8742	4.99404	19.5734	0.823126	44.4597	0.11295	32.1411	2.20068	0.109286
B9D1 ENSG00000108641	2.97388	19.5416	2.79932	2.05285	0.796025	9.61183	0.597798	10.3386	3.59444	0.020393
B9D2 ENSG00000123810	12.4998	10.7253	1.88611	0.279428	0.573881	1.19713	0.490657	30.8494	5.13192	20.2039
BAALC ENSG00000164929	0.145357	0.138871	0.988271	0.024599	0.321394	0.0754788	0.818577	0.00032725	0.228459	0.0244074
BAAT ENSG00000136881	0.00121092	0.138403	0.0428942	0.950502	0.101889	0.0356068	0.269936	0.0835925	0.134956	0.179023
BABAM1 ENSG00000105393	38.6632	10.7831	17.0911	28.5141	0.0922716	4.2136	6.58144	6.20185	15.1161	0.177554
BACE1 ENSG00000186318	41.7307	10.4598	2.82479	2.08835	19.5788	13.0741	7.16786	0.375443	0.0353113	3.14568
BACE2 ENSG00000182240	0.318335	78.1022	66.1785	16.1344	26.5504	8.82218	54.3796	0.962074	2.65389	107.101
BACH1 ENSG00000156273	4.85159	0.0642219	11.7608	2.0075	1.07599	0.0255588	9.3768	0.186606	1.48495	15.6706
BACH2 ENSG00000112182	4.43662	0.155819	0.0942966	0.000330844	0.150793	0.135028	0.029707	0.0486707	0.415187	0.566767
BAD ENSG00000002330	96.1876	95.9791	69.3002	117.563	22.4777	47.3147	24.9655	6.21682	0.483203	22.6324
BAG1 ENSG00000107262	1.74289	290.665	89.4927	6.53643	68.8401	64.6266	292.122	2.28994	0.391651	35.9048
BAG2 ENSG00000112208	36.243	0.210995	3.90655	0.377671	1.47608	0.655501	0.870012	9.93163	5.80354	0.186576
BAG3 ENSG00000151929	28.3217	26.245	21.5323	1.57475	4.34799	1.62568	46.8264	0.718009	1.21385	3.53337
BAG4 ENSG00000156735	1.0703	0.0844672	10.547	0.106765	3.63803	0.325972	0.675889	0.776368	1.07094	1.13469
BAG5 ENSG00000166170	4.74479	1.12105	9.66044	1.49037	0.0742266	0.368038	10.3658	0.215724	0.0254777	19.6852
BAG6 ENSG00000204463	27.7705	117.557	39.8169	63.6698	35.795	4.569	94.8074	61.4498	64.9925	11.6299
BAHCC1 ENSG00000266074	2.93935	2.05351	7.89497	8.91736	0.76931	0.169249	0.0880979	15.7756	0.338261	3.65894
BAHD1 ENSG00000140320	5.12916	1.79855	24.5457	0.346564	19.2253	7.74101	2.7011	5.22952	12.3499	5.01789
BAIAP2 ENSG00000175866	3.01566	1.52292	44.8204	146.145	56.353	3.45714	49.3222	29.5485	17.2674	124.835
BAIAP2L1 ENSG00000006453	1.2135	0.199426	120.297	85.0665	82.7775	0.491518	57.3952	0.0321036	0.752518	43.7863
BAIAP2L2 ENSG00000128298	0.619931	0.0504257	6.63119	11.6431	0.106848	0.497579	0.285583	0.20135	0.0119854	0.498461
BAIAP3 ENSG00000007516	0.112704	0.213053	36.8654	56.5897	11.1738	2.02671	10.9077	9.96866	2.32761	3.74314
BAK1 ENSG00000030110	0.175701	31.7322	1.25756	23.5731	0.0801786	3.60648	13.8227	0.259535	15.7895	3.2396
BAMBI ENSG00000095739	0.719941	0.148323	6.45747	0.16798	0.101616	0.346198	6.27255	0.370542	0.562142	0.0943153
BANF1 ENSG00000175334	29.4476	4.24204	29.0834	3.50386	12.7487	2.76627	12.9965	0.762338	12.4537	17.3984
BANF2 ENSG00000125888	0.0218903	0.00175669	0.0056603	0.175021	0.140964	0.0165584	0.0977709	0.0344718	0.106332	0.0455536
BANK1 ENSG00000153064	0.0421074	0.00134742	11.2018	0.0537024	1.33932	0.191419	15.4919	0.0286929	0.0257466	0.752647
BANP ENSG00000172530	1.92663	4.34329	0.938949	0.382823	4.98669	24.5012	5.16604	1.15922	10.4036	10.744
BAP1 ENSG00000163930	1.6919	38.8482	36.8857	65.1261	2.58064	2.84909	8.64751	44.3292	25.4658	14.1603
BARD1 ENSG00000138376	1.95654	0.0229294	18.0669	0.00166772	1.01677	0.161602	1.59887	10.2141	0.156538	1.36998
BARHL2 ENSG00000143032	0.340134	0.054857	0.313371	0.300957	0.368229	0.0146015	0.0630391	0.121894	0.0043701	0.46184
BARX1 ENSG00000131668	0.000304989	0.0741116	0.128947	0.253894	0.021407	0.294773	0.0264216	0.115284	0.184798	0.328831
BARX2 ENSG00000043039	0.0944962	0.550428	7.66173	0.679664	0.278586	0.291697	12.5844	0.217488	1.11835	4.74373
BASP1 ENSG00000176788	0.585016	0.997895	124.438	3.0731	27.8424	3.22182	8.64406	8.1188	2.21367	194.602
BATF ENSG00000156127	1.6095	0.125245	0.284898	0.245641	0.329199	0.160918	4.61647	0.00242426	6.83002	0.489452
BATF2 ENSG00000168062	7.00235	0.590117	0.54334	0.156063	0.831333	0.172171	0.214994	0.0639688	0.0359655	2.37883
BATF3 ENSG00000123685	0.120812	4.09987	0.0999167	0.0945515	0.569726	6.5288	0.0230335	0.0819174	0.217321	0.000293457
BAX ENSG00000087088	5.3349	2.17613	4.01646	41.5407	8.82778	9.48874	4.01996	5.87924	3.70837	2.18007
BAZ1A ENSG00000198604	0.181373	0.077413	5.85257	1.27952	0.00211557	0.266876	6.34206	0.0126892	2.00906	9.15835
BAZ1B ENSG00000009954	1.76765	17.8953	1.17628	0.722336	14.5932	35.2631	13.3697	9.99935	2.43251	14.314
BAZ2A ENSG00000076108	1.8288	5.68562	67.509	0.478059	0.78709	0.351165	36.9868	4.5614	17.8652	48.9306
BAZ2B ENSG00000123636	11.6272	0.239107	31.4719	10.0973	2.75875	0.193325	14.1812	25.8893	4.10152	7.52765
BBC3 ENSG00000105327	3.78373	0.328272	1.0385	2.72658	0.0120073	0.83663	11.2969	1.16331	4.37125	1.15204e-05
BBIP1 ENSG00000214413	26.161	0.195414	31.5026	0.712798	1.82236	1.04405	3.82415	0.0864482	4.64768	3.51043
BBOF1 ENSG00000119636	0.116084	0.20029	8.30532	0.0238078	0.113435	0.146553	0.910335	0.659565	1.9018	0.139658
BBOX1 ENSG00000129151	0.264483	0.199034	0.024683	0.129755	0.0307949	0.0033706	0.286075	0.974008	0.464441	0.0908796
BBS1 ENSG00000174483	0.0081785	0.262876	1.80079	0.326002	0.186045	0.157289	1.48182	0.426022	0.977906	0.0192866
BBS10 ENSG00000179941	0.0354661	0.172189	5.93352	1.07583	0.599466	0.18137	1.25829	4.02767	0.0316684	1.93549
BBS12 ENSG00000181004	1.49145	0.220226	0.0778472	0.130514	0.000170068	2.60501	0.0507344	0.339442	7.25008e-05	0.277678
BBS2 ENSG00000125124	4.51537	3.25607	14.9294	0.402378	29.6702	1.36843	0.242819	17.1034	0.18536	7.67532
BBS4 ENSG00000140463	1.70318	4.04549	10.1155	19.656	4.99122	18.3739	0.387028	0.347814	0.0108338	12.6774
BBS5 ENSG00000163093	4.1806	0.516064	7.00989	0.834224	0.89504	4.83502	3.72477	0.904097	0.592541	2.75984
BBS7 ENSG00000138686	1.66717	0.438786	8.42233	0.227896	0.536409	3.4283	0.0339267	0.524093	0.106739	1.05713
BBS9 ENSG00000122507	0.597374	0.485459	2.76359	1.57816	0.0403671	0.200967	5.96815	0.268319	0.0679165	0.017695
BBX ENSG00000114439	22.1166	0.475539	21.2672	0.0543647	5.83873	3.97669	7.22583	1.35274	3.98755	27.8406
BCAM ENSG00000187244	0.861461	0.970616	271.079	104.442	138.376	0.0391233	16.5658	1.16024	17.3096	57.8355
BCAN ENSG00000132692	1.74277	0.137638	0.188286	0.316542	0.000753861	0.242528	0.0714994	0.244956	0.0971421	0.161624
BCAP29 ENSG00000075790	0.943896	0.168974	16.5942	2.70492	21.0335	27.0971	8.04084	0.591515	7.45169	24.7969
BCAP31 ENSG00000185825	121.384	517.533	134.458	461.04	152.605	2.08027	68.1473	0.0781975	53.2188	110.942
BCAR1 ENSG00000050820	62.3283	8.57945	22.4834	60.8383	25.1689	8.00278	35.0596	33.792	2.19363	49.5304
BCAR3 ENSG00000137936	0.770129	0.13072	0.0202092	0.174995	3.96902	0.387572	7.04154	16.2387	1.12229	17.2696
BCAS1 ENSG00000064787	0.158232	0.0889764	35.6243	13.6444	28.7049	0.396571	13.8538	0.463246	0.662667	15.7024
BCAS2 ENSG00000116752	0.0905311	0.520982	72.3962	0.0949897	33.9726	0.200604	4.57225	6.40757	0.314547	1.12665
BCAS3 ENSG00000141376	9.2011	1.78351	30.3499	35.9689	1.59353	3.60715	0.454706	0.614271	55.8531	4.06989
BCAS4 ENSG00000124243	31.9856	38.8523	16.5729	4.44778	3.693	0.479132	15.3018	0.0881719	4.95595	7.14214
BCAT1 ENSG00000060982	3.81515e-05	0.338842	0.376281	0.960179	1.02261	0.287417	1.03547	2.25598	1.77988	2.2698
BCAT2 ENSG00000105552	23.366	74.352	102.713	52.8861	29.8071	0.00790375	35.369	0.394441	7.82521	16.839
BCCIP ENSG00000107949	2.484	0.129616	23.4972	14.3291	3.23896	6.69689	2.81828	2.0791	6.34601	8.82007
BCDIN3D ENSG00000186666	3.30655	1.98452	2.23988	1.94043	0.00329345	4.63006	0.900613	0.812493	0.271452	0.163233
BCHE ENSG00000114200	13.0813	0.0957727	0.463115	0.0625764	0.0332805	0.261332	0.108963	0.295374	0.00720818	0.616086
BCKDHA ENSG00000248098	3.03672	9.09423	4.17426	0.411928	0.462769	0.0934425	2.74176	0.564527	1.35252	0.00765916
BCKDHB ENSG00000083123	0.277638	0.3592	10.6872	0.281181	0.880402	0.749957	2.39315	0.491154	0.206399	4.92174
BCKDK ENSG00000103507	16.8807	6.45213	9.0334	30.8537	0.745334	8.98981	4.17268	40.5194	23.9167	19.9261
BCL10 ENSG00000142867	0.12872	0.00511645	14.417	0.962374	0.150409	6.31789	31.5446	1.48283	2.13279	0.180014
BCL11A ENSG00000119866	0.860935	0.0641629	15.1134	1.20841	7.54639	0.166453	7.80622	0.40772	15.0319	0.198928
BCL11B ENSG00000127152	0.675546	0.0879621	0.104494	0.11663	0.302472	0.136055	0.0049671	0.0862622	5.98983	0.141614
BCL2 ENSG00000171791	2.87977	2.30376	23.4636	1.84955	0.0176143	0.135233	15.461	19.7871	0.0514179	16.6846
BCL2A1 ENSG00000140379	0.356733	0.161403	0.13601	0.000159632	0.61123	0.75425	0.0802624	0.309883	1.13887	0.0273866
BCL2L1 ENSG00000171552	1.01297	76.3308	99.8775	136.179	22.5578	3.5851	15.8334	22.709	16.1199	31.8143
BCL2L10 ENSG00000137875	0.00145027	0.0164982	0.283802	0.0665758	0.0918429	0.0218144	0.106596	0.00967075	0.0406135	0.610915
BCL2L11 ENSG00000153094	1.12819	0.840425	46.2645	1.78826	0.0904198	2.98544	0.19003	0.395799	0.0298354	1.02809
BCL2L12 ENSG00000126453	13.5617	6.92738	0.376881	0.869301	5.97045	4.11431	8.43908	3.15399	0.66296	0.134444
BCL2L13 ENSG00000099968	7.09317	9.80673	54.7173	2.87113	3.07295	15.6662	23.6458	11.3425	2.06558	1.33737
BCL2L14 ENSG00000121380	0.307919	0.106764	0.000767961	0.0311293	0.177854	0.942748	1.59043	0.0470511	3.15646	0.238195
BCL2L15 ENSG00000188761	0.206217	0.532983	0.103177	0.100868	0.4429	0.0134342	2.57164	0.0371019	0.0204985	0.0107984
BCL2L2 ENSG00000129473	1.80983	3.03971	46.6023	0.106348	13.3069	0.0424753	10.212	1.58691	0.0277824	4.43478
BCL2L2-PABPN1 ENSG00000258643	0.0603516	0.0905776	0.0174792	0.018378	0.0124005	0.0314268	0.00946091	0.0938493	0.000674308	0.0144133
BCL3 ENSG00000069399	0.0167443	1.18525	1.65579	9.65018	8.76441	78.3575	231.344	4.30155	18.3965	78.3344
BCL6 ENSG00000113916	3.668	0.0446023	0.638101	0.609126	0.0432676	9.61648	1.85798	7.88332	15.5566	8.13818
BCL6B ENSG00000161940	0.0904667	0.217779	0.288356	0.157882	2.5402	0.0625724	3.03655	3.16534	0.491463	0.266692
BCL7A ENSG00000110987	1.16484	0.184712	13.4922	3.71724	0.292571	9.07809	11.4009	6.96499	0.78606	0.51707
BCL7B ENSG00000106635	0.406922	0.310114	1.36598	0.207477	0.548293	41.2735	88.8948	0.789352	0.255601	0.598389
BCL7C ENSG00000099385	154.341	65.3382	38.143	23.272	21.3543	1.60078	28.7525	2.16942	11.9422	0.180136
BCL9 ENSG00000116128	0.610507	0.0507748	13.2433	5.90844	2.16358	1.70874	0.51524	0.00402463	2.59934	0.302332
BCL9L ENSG00000186174	37.9398	1.63301	34.3476	1.83064	55.9465	36.9138	10.7612	0.208925	31.5394	30.2863
BCLAF1 ENSG00000029363	1.97993	0.633732	28.855	0.282751	0.445391	30.4285	9.61968	7.24815	4.78888	12.8182
BCO1 ENSG00000135697	0.402853	0.0721485	0.0209428	0.0245506	0.215886	0.0309051	0.427223	0.115524	0.71599	0.400034
BCO2 ENSG00000197580	0.0668284	0.000683869	0.725402	0.023108	0.047385	0.215123	0.036255	0.0160864	6.56351	0.515649
BCOR ENSG00000183337	0.00651613	0.029857	13.941	0.73281	6.76563	9.14097	10.0503	0.0118701	1.53507	6.69784
BCORL1 ENSG00000085185	18.5028	16.6575	0.194022	0.692727	10.5162	2.71804	0.0840627	9.38377	3.56478	17.4058
BCR ENSG00000186716	14.1389	32.003	14.4753	32.9165	8.02172	46.8304	4.80369	0.244358	0.889833	5.05202
BCS1L ENSG00000074582	68.3229	40.4297	0.713323	2.18241	0.526659	48.2719	2.09741	0.0121886	26.4958	25.279
BDH1 ENSG00000161267	0.0383477	0.114163	9.96486	27.6534	31.0507	20.4753	12.6292	1.03977	0.969503	13.0857
BDH2 ENSG00000164039	13.5974	4.81382	0.161798	0.361405	0.621385	6.72485	14.3803	0.207313	0.0942649	5.58342
BDKRB1 ENSG00000100739	0.115364	0.0261402	0.0719632	0.0519065	0.074248	0.485318	0.442008	0.243829	0.0108981	0.0654644
BDKRB2 ENSG00000168398	22.8258	0.964962	31.1337	0.172972	0.572344	1.51266	24.8862	0.131882	0.0773201	5.57829
BDNF ENSG00000176697	0.516462	0.0137042	2.04046	0.800161	0.865244	3.65057	0.0102946	0.177835	0.265301	0.597972
BDP1 ENSG00000145734	16.8447	0.122127	4.45315	0.24178	1.32667	0.391973	20.7888	0.206847	0.248325	0.891567
BEAN1 ENSG00000166546	0.102316	0.0529196	0.163153	0.416814	0.562551	0.104666	0.147782	0.0197724	1.13477	0.220804
BECN1 ENSG00000126581	2.89998	0.0101873	59.441	0.0675263	1.03991	0.016835	10.1515	25.1489	0.149026	4.62457
BEGAIN ENSG00000183092	2.51639	0.27033	0.328392	0.21141	0.180354	0.030945	0.585607	15.522	0.292504	2.39117
BEND2 ENSG00000177324	0.0296632	0.0568849	0.0678155	0.603263	0.000212931	0.161121	0.000898361	0.31183	0.0855021	0.0311692
BEND3 ENSG00000178409	1.01531	0.205994	0.0158059	0.502919	2.51201	0.670554	0.16253	0.00375439	0.422237	0.00580199
BEND4 ENSG00000188848	1.51859	0.00702816	7.99923	0.291964	0.632092	0.020003	0.0780186	0.0265832	6.00677e-05	4.98192
BEND5 ENSG00000162373	3.09375	4.6439	0.723476	0.439509	3.46986	0.154278	1.17496	7.59118	0.0723008	0.404398
BEND6 ENSG00000151917	0.268193	0.0278635	0.0706407	0.150717	0.169767	0.0781762	0.0122688	0.105032	0.00873919	3.72383
BEND7 ENSG00000165626	6.89842	0.173674	0.127003	0.220062	0.0204707	0.232649	9.08355	0.412482	0.037769	0.135623
BEST1 ENSG00000167995	56.8706	0.644539	39.6599	0.780028	3.41001	0.207012	12.5989	41.2648	48.1487	28.859
BEST2 ENSG00000039987	0.0056051	0.00426758	0.17439	0.188035	0.00286848	0.0320493	0.154181	0.00107718	0.129587	0.314312
BEST3 ENSG00000127325	0.0668993	0.87297	1.1125	0.121782	0.115106	3.96532	0.959869	0.00550888	0.00581162	0.00958406
BEST4 ENSG00000142959	0.00479978	0.0156635	0.064508	0.564826	0.198712	0.0631607	0.0896911	0.0971176	0.651573	0.0411151
BET1 ENSG00000105829	1.83317	1.26011	24.6166	4.23002	2.63935	5.70879	5.43362	0.783572	2.32216	4.64674
BET1L ENSG00000177951	0.479045	2.88171	13.281	25.2374	0.380465	37.2566	16.8268	1.97498	3.13033	18.4976
BEX1 ENSG00000133169	0.0962776	0.0975933	6.91001	0.0672554	0.0214082	3.97653	0.524814	0.000211634	0.00519236	0.00459403
BEX2 ENSG00000133134	0.197665	0.325195	76.0073	4.69503	2.90205	16.069	5.83012	12.336	0.517781	2.62095
BEX3 ENSG00000166681	85.4423	0.356197	126.189	1.25437	38.9238	152.594	4.61243	14.585	9.43154	22.8837
BEX4 ENSG00000102409	10.9309	20.2859	47.5169	8.06214	4.78759	0.132548	32.4822	47.7079	0.850447	4.42942
BEX5 ENSG00000184515	0.522837	0.413834	3.35124	0.132134	1.38292	0.766062	1.5463	3.62948	0.20288	1.25397
BFAR ENSG00000103429	1.23233	22.2799	21.5189	3.61761	2.05962	18.2417	45.249	24.2961	3.76648	24.1169
BFSP1 ENSG00000125864	0.288595	0.11982	0.0251593	0.000413751	0.00519306	0.0615787	0.0460762	0.22139	4.6744	0.233174
BFSP2 ENSG00000170819	0.170161	0.0288761	0.00463987	0.00967417	0.0655488	0.0036449	0.0323292	0.16627	1.5056e-05	0.0251609
BGLAP ENSG00000242252	0.0431227	0.034752	0.360813	0.120588	0.171652	0.805251	0.163485	1.26687	0.056077	0.885047
BGN ENSG00000182492	911.729	164.756	0.00979665	78.6247	0.163525	0.663546	3.9432	121.777	312.16	27.2069
BHLHA15 ENSG00000180535	0.0605	0.13344	0.0424711	0.0957494	0.302508	0.271038	0.0330534	0.00751516	0.0552677	0.00115063
BHLHB9 ENSG00000198908	1.0571	0.035181	0.109683	0.0834084	1.52616e-06	0.0627523	0.00282139	0.0120451	1.12407	0.915765
BHLHE22 ENSG00000180828	0.00802947	0.145142	0.0991981	0.120614	0.409588	0.202356	0.206275	0.153708	0.0631212	0.103787
BHLHE40 ENSG00000134107	0.674972	0.200957	13.8197	0.071912	22.1517	1.52267	55.1956	0.425689	67.6348	8.57276
BHLHE41 ENSG00000123095	1.78079	0.721087	0.40052	0.292725	1.83925	0.119522	82.9538	1.94313	0.90135	3.68898
BHMG1 ENSG00000237452	0.027419	0.10542	0.130688	0.000236384	0.0591313	0.0150061	0.00838469	0.00342035	0.00611051	0.0252442
BHMT ENSG00000145692	0.557844	0.111104	0.104455	0.196626	0.268625	0.0130085	0.000186426	0.0120619	0.173724	0.0249392
BHMT2 ENSG00000132840	2.6144	1.53141	0.802558	1.87424	0.281306	0.343198	0.122536	0.267866	2.28627	0.0178419
BICC1 ENSG00000122870	2.19905	0.223336	1.70219	1.31506	1.22174	0.21969	0.199007	0.132143	4.06428	4.57062
BICD1 ENSG00000151746	0.00980831	1.15244	6.18599	0.710873	0.125463	0.174766	0.103096	0.0641637	0.740143	5.41929
BICD2 ENSG00000185963	9.42466	3.06825	0.302005	1.135	0.413272	65.1763	2.46722	0.763617	1.56883	0.47285
BICDL1 ENSG00000135127	0.00826303	0.234908	4.33663	1.56985	0.164025	0.585516	9.21817	0.0489274	0.241816	0.376509
BICDL2 ENSG00000162069	1.22344	0.785066	18.1744	25.0165	6.28665	0.24756	27.0632	7.07241	0.505145	37.0482
BID ENSG00000015475	0.219522	1.86842	0.319331	0.263807	0.0895894	30.1151	19.8613	0.203939	0.173267	0.25796
BIK ENSG00000100290	0.877569	36.8428	279.012	57.8416	58.4786	4.28788	31.1777	0.326312	0.404766	20.8143
BIN1 ENSG00000136717	241.585	62.9987	45.2198	0.211782	10.7978	3.81015	0.315266	21.0599	24.7609	25.9215
BIN2 ENSG00000110934	1.85246	0.0855951	0.042916	0.364838	0.0550043	0.033563	0.0738736	0.934855	3.28798	0.44825
BIN3 ENSG00000147439	0.889521	31.7883	35.627	47.1541	13.086	2.20642	38.2429	0.627492	4.44011	2.72154
BIRC2 ENSG00000110330	11.239	1.78777	5.88812	5.20523	7.24472	15.724	8.38895	2.75929	7.86118	5.61939
BIRC3 ENSG00000023445	0.0132665	0.268047	0.131439	1.18827	0.514087	7.69328	4.03233	0.13403	4.73437	1.08362
BIRC5 ENSG00000089685	1.57928	3.83214	0.335659	0.576068	0.267883	0.43567	0.2726	0.356959	0.204045	1.07696
BIRC6 ENSG00000115760	7.20589	1.01958	18.0463	0.705941	0.263038	1.12958	5.96862	8.392	10.8403	0.229805
BIRC7 ENSG00000101197	2.8876	0.0188196	0.185594	0.00965844	0.00146871	0.222409	0.281283	0.0540756	0.00239786	0.0455978
BIVM ENSG00000134897	1.3428	1.74462	3.80838	4.19405	0.677456	0.661408	1.69551	1.49018	0.657894	1.50028
BLCAP ENSG00000166619	135.844	101.362	95.0885	3.80799	52.6773	87.8836	70.6646	3.67063	1.26299	1.64949
BLK ENSG00000136573	3.45266	0.0784944	0.00977543	0.938449	0.0628934	0.0551324	0.00016837	0.130272	0.113763	0.000243371
BLM ENSG00000197299	0.658014	0.140111	1.38099	0.0146315	0.0633926	0.434146	0.333707	0.276288	0.0743164	0.222229
BLMH ENSG00000108578	0.363976	0.194358	0.0627774	0.427103	0.0556447	41.5493	1.08021	0.0614479	0.0180422	6.75241
BLNK ENSG00000095585	0.14273	0.0105276	0.712226	3.4873	0.119437	0.148433	0.099844	7.58747	1.34546	0.180179
BLOC1S1 ENSG00000135441	180.879	37.5738	48.3044	174.259	13.9945	1.97301	1.42504	8.13477	2.27933	24.9146
BLOC1S2 ENSG00000196072	0.211572	0.416098	8.32068	0.593739	1.81243	0.13734	0.278386	0.403256	3.26922	0.0383974
BLOC1S3 ENSG00000189114	0.508992	1.74314	1.64025	5.09919	0.00844661	4.98562	0.637626	0.131389	0.438445	4.27458
BLOC1S4 ENSG00000186222	2.47338	0.372733	31.8717	0.319278	0.0495124	18.7302	5.73502	0.322868	4.30591	17.3776
BLOC1S5 ENSG00000188428	2.03827	0.804599	3.56712	0.0656142	0.011457	6.03854	0.273571	4.5166	0.0475969	0.0363109
BLOC1S6 ENSG00000104164	2.31466	0.000419223	41.612	0.779338	13.304	0.177874	12.1063	0.446377	1.28289	22.5119
BLVRA ENSG00000106605	4.04739	2.8681	0.398008	1.28149	0.463112	49.7828	0.501546	0.00404456	1.85504	0.673622
BLVRB ENSG00000090013	8.33117	204.076	95.033	54.4883	27.5723	7.11422	73.8225	2.79418	23.3439	36.0613
BLZF1 ENSG00000117475	0.980872	1.35244	0.733552	7.76225	0.22757	1.20924	8.28599	0.484258	1.80849	2.15856
BMF ENSG00000104081	5.48197	0.478176	14.3077	0.18051	1.5788	2.61517	12.4001	23.6637	0.337818	34.8453
BMI1 ENSG00000168283	0.160934	0.792971	22.9675	5.0005	0.0409854	0.329508	2.68737	19.2617	10.6832	3.64396
BMP1 ENSG00000168487	31.9479	34.7107	0.468384	36.696	0.277804	0.0708855	20.8795	96.2806	3.92929	17.1611
BMP10 ENSG00000163217	0.00506738	0.0049396	0.00401591	0.0501038	0.219246	0.0484658	0.0376123	0.0424929	0.0437388	0.0135705
BMP2 ENSG00000125845	0.053775	0.00514238	0.438814	0.125303	0.108878	0.052419	9.80689	0.100281	0.0664643	0.00336225
BMP2K ENSG00000138756	10.234	0.0190066	0.296576	0.00754554	0.357433	0.00562085	0.236585	0.263432	6.01619	0.755888
BMP3 ENSG00000152785	0.00456431	0.0108088	0.32021	0.00156919	0.107628	0.0516916	1.33835	0.112575	0.0341298	0.0720967
BMP4 ENSG00000125378	7.39924	30.3942	12.4384	0.416501	0.0814439	2.4656	1.55841	10.0403	3.48678	2.39078
BMP5 ENSG00000112175	0.0300376	0.285618	1.11563	0.0290286	0.192243	0.00185029	0.0205354	15.9026	1.07736	0.0541107
BMP6 ENSG00000153162	0.789771	0.00484309	6.72536e-12	0.158133	0.370607	0.0903672	0.0812186	0.0331149	0.165607	0.0178927
BMP7 ENSG00000101144	3.79543	33.8347	6.56804	4.46858	6.0988	1.49697	49.1784	1.92708	0.280246	0.733087
BMP8A ENSG00000183682	0.107283	0.342181	0.582407	0.0485873	0.047474	0.47948	0.601968	0.180829	0.14786	0.127518
BMP8B ENSG00000116985	0.174823	0.0544617	0.315085	0.0260522	0.0879178	0.112965	0.00127772	4.45726	0.00782907	0.0269629
BMPER ENSG00000164619	0.907787	0.07614	0.040314	0.0681912	0.279509	0.450022	0.149035	0.0231991	4.22534	1.02451
BMPR1A ENSG00000107779	0.139609	0.370853	15.0111	0.14415	1.33	3.09603	1.78836	8.3725	0.864638	1.31528
BMPR1B ENSG00000138696	0.345997	0.375451	19.626	26.0109	84.8581	2.34976	7.92976	0.269945	0.0882886	1.60297
BMPR2 ENSG00000204217	0.561887	12.589	19.1676	0.0614444	2.02347	0.738647	4.33173	1.90096	3.09227	3.64522
BMS1 ENSG00000165733	16.083	6.0009	19.2232	4.18505	0.314969	0.447953	22.2614	1.11568	0.670181	0.113467
BMT2 ENSG00000164603	0.134145	0.0648571	0.651771	0.303451	1.91518	1.22987	1.6656	1.50613	1.10239	4.83198
BMX ENSG00000102010	0.00628591	0.00172158	0.155788	0.0658619	0.130008	0.101655	0.0651959	0.0382103	0.0204822	0.0189742
BNC1 ENSG00000169594	0.0511795	0.0779338	0.0951619	0.245923	0.0659523	0.0129572	0.391992	0.069696	0.192505	0.000178802
BNC2 ENSG00000173068	14.624	3.26221	0.150462	0.168485	3.24315	19.4588	0.175229	1.02724	0.195792	0.932677
BNIP1 ENSG00000113734	11.5032	2.56693	15.9789	0.390465	0.0376972	0.345999	9.20466	0.617297	1.38216	2.66518
BNIP2 ENSG00000140299	2.7675	1.79669	8.09957	0.38995	9.10005	1.26836	15.6625	1.82874	8.15697	0.574062
BNIP3 ENSG00000176171	0.469146	27.1791	170.204	0.0403836	2.40561	0.0589397	1.86825	2.05069	1.127	5.53538
BNIP3L ENSG00000104765	0.199533	0.285105	39.3127	15.6737	8.21504	0.427273	0.0547366	4.05323	36.4133	10.0838
BNIPL ENSG00000163141	0.0908547	0.420513	0.403848	0.0829588	7.69679	0.176085	13.1826	1.76684	0.199765	1.01755
BOC ENSG00000144857	90.0674	1.53802	6.94669	2.88051	2.59287	16.4649	0.269732	24.6803	1.11264	14.4784
BOD1 ENSG00000145919	1.84192	57.3481	1.1569	0.517658	14.8953	67.7551	5.16332	1.05485	0.0240927	2.84503
BOD1L1 ENSG00000038219	2.62351	0.560776	15.2439	13.9219	8.4598	1.78601	0.632415	3.498	1.76731	1.49454
BOD1L2 ENSG00000228075	0.0126135	6.00572e-05	0.0294839	0.0514671	0.0287341	0.0106913	0.11363	0.0260685	0.00428561	0.0648014
BOK ENSG00000176720	171.49	3.27032	0.312469	84.3493	7.43692	0.89998	1.42951	11.5784	1.38816	64.5807
BOLA1 ENSG00000178096	2.76336	0.94916	0.457894	4.72103	11.6345	36.951	0.0161615	0.38883	0.563933	10.1873
BOLA2B ENSG00000169627	89.8448	2.85467	50.9337	80.0121	0.692887	12.8149	44.2283	3.58048	2.00124	31.1246
BOLA3 ENSG00000163170	0.270547	0.00187016	15.3432	0.209768	0.682602	9.99198	3.99746	0.12477	1.12668	0.981911
BOLL ENSG00000152430	0.0361767	5.47472e-05	0.112625	0.0298135	0.0247934	0.0303757	0.0235168	0.075355	0.14706	0.0933534
BOP1 ENSG00000261236	1.09357	15.2413	3.03546	18.4442	2.01189	0.254581	0.184318	1.18598	0.110647	10.1722
BORA ENSG00000136122	0.575077	0.165005	0.323653	0.218927	0.182128	2.26438	0.071442	0.53591	0.181128	0.273753
BORCS5 ENSG00000165714	5.9828	0.184901	4.28569	0.00781422	0.175093	0.535953	2.36211	0.443935	0.266385	0.0920472
BORCS6 ENSG00000196544	14.5908	53.932	15.0766	0.961978	0.276074	1.60962	1.09101	2.40766	16.5073	1.20941
BORCS7 ENSG00000166275	3.76321	8.80789	77.005	26.817	4.62199	0.669203	2.36344	5.67858	2.76486	10.7088
BORCS8 ENSG00000254901	0.644538	0.658482	6.21273	21.5141	14.8846	0.206069	4.35741	11.3664	0.448515	2.46593
BORCS8-MEF2B ENSG00000064489	0.0774917	0.262889	0.162805	0.119997	0.0751672	0.0207097	0.0049686	0.108094	0.0763263	0.193086
BPGM ENSG00000172331	0.185613	0.0078438	4.95865	0.0274376	0.125376	0.186405	1.33091	0.0718885	5.06205	0.495033
BPHL ENSG00000137274	1.60597	14.6975	5.93744	5.9603	0.577057	13.7175	0.134718	0.427852	5.47217	4.66878
BPI ENSG00000101425	6.1905	1.71895	0.78801	0.689756	0.493515	1.67582	0.00967146	0.0568199	10.2257	0.118863
BPIFA1 ENSG00000198183	0.00338049	0.07221	0.0384458	0.0308591	0.0786506	0.080289	0.0695817	0.200136	0.197221	0.0612621
BPIFA2 ENSG00000131050	0.0561796	0.0230798	0.0120112	0.0522934	0.0325841	0.0110621	0.107443	0.00363752	0.0243721	0.0636728
BPIFB1 ENSG00000125999	0.0732221	0.0509903	0.0238041	0.0625878	0.0350201	0.0613413	0.0270103	0.0478571	12.7759	0.280412
BPIFB2 ENSG00000078898	0.0849017	0.120813	1.08254	16.6556	0.0211716	0.191598	0.061847	0.405858	0.0308359	1.66324
BPIFB4 ENSG00000186191	0.00553024	0.034836	0.06706	0.0306071	0.0083373	0.0544689	0.054147	0.00207755	0.00212889	0.0475038
BPIFC ENSG00000184459	0.0345659	0.00719907	0.312685	0.0294752	0.0663084	0.0297466	0.0294721	0.0110152	0.141469	0.0214211
BPNT1 ENSG00000162813	0.000163398	0.270818	7.76485	0.106066	0.276583	1.34918	3.39576	4.82326	0.0374453	8.17347
BPTF ENSG00000171634	8.80899	1.22242	51.5317	0.0610841	0.54708	0.586596	3.23996	23.2934	0.197721	0.688515
BRAF ENSG00000157764	0.653406	0.0252944	18.1485	1.23377	4.0045	0.129803	3.73278	0.308854	0.358568	1.30545
BRAP ENSG00000089234	3.09071	38.0216	1.54021	7.21585	12.615	4.77195	14.2343	0.00511958	0.103777	1.22263
BRAT1 ENSG00000106009	4.38638	0.366852	46.9286	145.13	0.346996	26.8911	44.9723	41.9896	2.59515	17.9304
BRCA1 ENSG00000012048	0.150734	0.790428	0.0373147	0.433496	0.0256778	5.59388	0.860076	0.435682	0.404294	1.62359
BRCA2 ENSG00000139618	1.08298	0.112038	0.0526393	0.345625	4.90944	0.0213574	0.14244	0.27985	0.268876	0.0446485
BRCC3 ENSG00000185515	0.182996	0.0270677	17.593	0.43188	3.82659	1.66613	8.98015	0.768924	0.0693063	17.5307
BRD1 ENSG00000100425	1.98163	0.307869	32.0578	0.115461	0.0693267	0.651667	0.0851207	1.32306	9.36393	0.161064
BRD2 ENSG00000204256	19.43	56.0445	99.8873	35.0703	88.6878	1.69291	82.9018	95.0078	70.9787	45.2959
BRD3 ENSG00000169925	15.0392	0.0453132	40.6201	5.71749	24.1272	13.0407	1.73565	0.798086	3.60825	14.9582
BRD4 ENSG00000141867	54.5237	0.149545	31.8836	32.6594	14.7111	6.0927	47.7971	22.0734	0.981306	0.22641
BRD7 ENSG00000166164	0.231272	0.270554	53.0902	0.370712	0.824713	21.0779	14.3655	10.7212	14.136	0.733297
BRD8 ENSG00000112983	0.200016	2.05298	7.81072	101.922	15.5654	46.7392	5.52272	3.76476	0.359042	0.375122
BRD9 ENSG00000028310	27.1448	0.60373	25.7362	43.5896	0.413934	7.00903	13.0649	61.6508	33.9026	28.4118
BRDT ENSG00000137948	0.0618793	0.0136357	0.334148	0.0141153	0.0343029	0.0771927	0.00147431	0.000133808	0.156246	0.0248817
BRE ENSG00000158019	1.77206	28.5873	59.8244	1.15649	4.54504	10.3052	2.39253	7.47754	3.6946	2.65244
BRF1 ENSG00000185024	50.9558	2.5302	34.7887	54.4487	4.95127	5.43968	7.96944	8.93075	2.93647	13.8483
BRF2 ENSG00000104221	0.556368	0.283715	4.98145	121.109	6.77122	16.5238	3.68656	0.901185	3.70317	0.0406983
BRI3 ENSG00000164713	256.948	92.8208	157.316	154.537	124.656	2.82362	53.6429	42.7187	38.808	72.6092
BRI3BP ENSG00000184992	6.16275	1.53738	8.96169	0.926991	0.22402	0.3408	0.268596	0.755453	0.105204	0.880348
BRICD5 ENSG00000182685	5.32852	1.00593	4.33191	26.957	0.774505	0.42462	0.19663	0.308108	0.200368	8.01929
BRINP1 ENSG00000078725	0.497821	0.173227	0.00144956	0.575982	0.319369	0.0516737	0.167153	5.22346	0.343643	0.160962
BRINP2 ENSG00000198797	4.53457e-05	0.00690445	0.00398458	0.205431	0.0325193	0.0455234	0.0150535	0.834874	0.0399555	0.0437167
BRINP3 ENSG00000162670	0.972022	0.0374141	1.31475	0.276577	0.10371	0.0339737	0.0687662	0.962789	0.280551	0.0821721
BRIP1 ENSG00000136492	2.29239	0.344831	0.139243	0.685083	0.957125	0.251438	0.000483429	0.123181	0.166424	0.236268
BRIX1 ENSG00000113460	0.563012	0.104671	3.12378	0.139623	0.542338	0.496015	1.15114	0.000102357	0.0306802	4.95657
BRK1 ENSG00000254999	2.25224	326.094	58.7214	2.95175	2.59154	43.0677	69.3003	0.317777	74.6544	6.92748
BRMS1 ENSG00000174744	0.800778	0.962756	31.4252	73.3982	8.72001	7.26192	10.1194	0.651979	43.5271	7.03025
BRMS1L ENSG00000100916	1.9751	0.162152	0.0616907	0.165396	4.26152	0.226185	0.149618	0.18658	0.408962	1.09308
BROX ENSG00000162819	0.596435	0.915439	8.61989	0.520001	3.6401	3.77658	15.4043	2.17536	4.48838	3.40733
BRPF1 ENSG00000156983	12.4726	2.86446	0.0061375	0.137037	3.43307	4.38282	3.66559	1.65034	0.630957	0.484451
BRPF3 ENSG00000096070	0.346125	0.0853291	15.0973	0.828348	18.2719	31.6423	8.03414	0.659737	0.38636	4.92682
BRS3 ENSG00000102239	0.033377	0.00567089	0.0511445	0.0309844	0.0213293	0.0185936	0.0686667	0.0807856	0.00943731	0.196268
BRSK1 ENSG00000160469	34.8711	0.0482177	0.97188	0.323656	0.246387	0.721296	3.53858	11.8162	2.82022	1.26115
BRSK2 ENSG00000174672	5.52545	0.039514	8.78966	0.231621	0.0508863	0.271489	0.659989	0.090012	0.570058	0.00456005
BRWD1 ENSG00000185658	0.156015	0.0254813	15.02	0.0327753	0.00637753	0.468003	3.91793	15.9138	1.72907	3.8652
BRWD3 ENSG00000165288	0.0871861	2.78474	8.07646	7.68556	1.80955	0.173533	0.806459	0.999362	1.56331	4.17341
BSCL2 ENSG00000168000	0.187098	1.26259	1.16874	0.0192182	0.483177	0.162966	0.055258	0.0906047	5.44987	0.0459145
BSDC1 ENSG00000160058	0.676739	1.03412	55.9227	1.26046	41.0417	10.222	0.402187	25.498	1.03172	27.2275
BSG ENSG00000172270	196.852	93.1993	106.206	213.218	35.6707	32.3055	17.1305	88.3347	24.9603	75.0655
BSN ENSG00000164061	0.976654	0.00422818	0.379489	0.0909909	0.283344	0.0101755	0.0948897	0.5932	0.057146	0.161207
BSND ENSG00000162399	0.367415	0.00159843	0.0150927	0.00890371	0.244797	0.0388049	0.0112316	0.0217889	0.246669	0.00140078
BSPH1 ENSG00000188334	0.305402	0.177575	0.376191	0.058996	0.000577545	0.0619909	0.144277	0.0163687	0.0034289	0.00349968
BSPRY ENSG00000119411	0.00422303	0.456853	4.84584	2.11453	7.95914	20.9506	5.88053	0.0132369	0.915716	3.46724
BST1 ENSG00000109743	0.219392	3.82414	0.486141	0.078759	0.0767991	0.6532	0.560339	1.34867	1.57086	1.37944
BST2 ENSG00000130303	250.3	84.5108	5.35006	16.1758	0.348997	0.0787764	3.26327	128.384	29.7806	7.22464
BTAF1 ENSG00000095564	0.0283462	0.146696	1.49581	0.239085	5.7829	0.552003	5.40239	3.39455	0.232123	0.334663
BTBD1 ENSG00000064726	31.4409	1.68098	34.4936	1.03814	1.02341	1.79851	16.2352	1.3788	4.8116	7.48178
BTBD10 ENSG00000148925	6.40488	0.368259	13.0198	0.0324135	0.183989	0.309108	5.63727	0.444773	0.117175	0.058811
BTBD11 ENSG00000151136	0.535037	0.127608	0.125977	0.103477	1.47561	7.6187	5.53726	0.0142618	0.563278	0.0539153
BTBD16 ENSG00000138152	0.0435765	0.0377816	1.2765	0.100599	0.392199	0.220212	1.60474	0.143511	1.71608	0.118707
BTBD18 ENSG00000233436	0.0865348	0.00495447	0.0535074	0.0225773	0.0832126	0.0508304	0.0234245	0.0321974	0.0941616	0.0240429
BTBD19 ENSG00000222009	0.363564	0.189086	0.0203415	0.0173617	0.0644741	0.0398033	0.34878	0.480265	0.793007	0.472238
BTBD2 ENSG00000133243	82.3023	0.296496	77.3695	101.712	25.59	26.4776	31.8669	62.6543	0.816697	26.5637
BTBD3 ENSG00000132640	16.438	0.152187	22.6901	1.30073	0.425606	0.311437	7.33517	14.0589	27.4071	0.31024
BTBD6 ENSG00000184887	42.1179	26.5783	76.4115	5.04818	5.88435	19.7493	19.3142	3.04748	1.73685	12.5687
BTBD7 ENSG00000011114	0.522404	1.87851	16.8073	0.685556	5.03099	4.95809	3.98376	4.21625	9.01134	0.0214096
BTBD8 ENSG00000189195	0.199399	0.30301	1.20287	1.7385	0.00951561	0.100368	1.1342	2.36024	0.183227	0.0835136
BTBD9 ENSG00000183826	27.7492	0.39197	20.7056	9.03241	0.360502	4.67045	8.79119	0.2079	0.0154953	1.61941
BTC ENSG00000174808	0.0439476	0.0289156	0.391267	0.14416	0.681378	0.138373	0.165672	0.803073	2.41803	1.52638
BTD ENSG00000169814	3.42573	19.9441	18.9335	0.721763	5.16019	15.7208	0.721416	1.12319	0.869516	0.369278
BTF3 ENSG00000145741	126.007	0.9772	64.303	3.34318	4.61499	18.5611	86.1776	43.5189	21.7422	17.0438
BTF3L4 ENSG00000134717	0.985861	0.0597415	15.2247	0.108987	4.70502	0.646415	18.0166	4.35133	7.06906	17.2877
BTG1 ENSG00000133639	1.97128	0.194144	3.5037	11.7955	5.81465	0.237617	66.0187	151.306	53.591	1.13659
BTG2 ENSG00000159388	427.167	2.59199	271.974	0.511812	8.51616	1.35438	171.111	2.70722	266.925	20.802
BTG3 ENSG00000154640	0.309817	0.29286	12.976	0.0140372	0.562314	0.24536	16.3176	1.09255	0.0892779	2.76005
BTG4 ENSG00000137707	0.19048	0.099189	0.00389916	0.00874453	0.0134995	0.0210543	0.00227603	0.278582	0.0410937	0.104573
BTK ENSG00000010671	0.0115403	4.03508	0.223151	0.193587	1.55369	0.0945679	0.136172	0.325626	0.0164588	0.0233799
BTLA ENSG00000186265	0.490116	0.00668298	0.185185	0.0976238	0.11099	0.164401	9.25379e-05	0.000171762	0.45451	0.00207967
BTN1A1 ENSG00000124557	0.00662634	0.0199794	0.101916	0.140552	0.136189	0.000268297	0.0244758	0.000885643	0.00599845	0.0190643
BTN2A1 ENSG00000112763	0.997687	2.91858	0.230554	0.398286	3.67335	0.541091	7.48763	14.3385	0.129157	0.895818
BTN2A2 ENSG00000124508	0.838954	5.93377	2.54576	1.94659	0.0902415	1.85451	0.627412	0.361521	0.1106	1.18713
BTN3A1 ENSG00000026950	0.123062	4.9842	2.00082	0.392376	0.398387	11.1018	1.91916	2.65832	1.82519	13.8636
BTN3A2 ENSG00000186470	0.152044	0.335968	0.627554	0.101915	0.370489	8.16932	1.01371	6.39901	0.562965	0.803682
BTN3A3 ENSG00000111801	0.0805183	0.0253719	1.37676	1.01756	0.389608	5.41352	0.29612	0.226884	0.0760729	0.784818
BTNL2 ENSG00000204290	1.64477	0.0515825	0.126704	0.0466678	0.000806538	0.099217	0.051999	0.0413448	0.01317	0.000796355
BTNL3 ENSG00000168903	0.126533	0.417339	0.180666	0.143891	0.4034	0.0331957	0.0444999	0.348684	0.000129295	0.118442
BTNL8 ENSG00000113303	0.12843	0.0415195	0.0261733	0.0160563	0.018717	0.00825274	0.0303404	0.00319139	0.0501531	0.00749678
BTNL9 ENSG00000165810	0.624935	0.0354217	0.125804	7.55162	0.177953	0.00469338	0.423568	0.526422	0.0507087	0.112664
BTRC ENSG00000166167	0.161318	3.90845	25.7895	4.46635	0.099453	7.82046	1.73644	0.586886	1.52988	89.0099
BUB1 ENSG00000169679	0.0271981	0.188127	0.313319	0.183173	0.0160782	0.0295719	0.0910827	0.0173857	0.0658453	0.00284104
BUB1B ENSG00000156970	0.0304271	0.0873636	0.00477225	0.12434	0.0320308	0.0857214	0.0913612	0.06031	0.0667985	0.0739019
BUB3 ENSG00000154473	0.267579	0.488826	26.4124	0.473963	0.0559504	0.0285545	1.57468	9.69139	0.912967	3.35658
BUD13 ENSG00000137656	8.20946	5.11751	4.65943	0.605668	0.26802	1.34764	0.323958	7.06046	0.0478266	1.06464
BUD31 ENSG00000106245	4.97274	99.7732	88.5374	146.125	35.6242	57.5621	20.3216	32.7136	32.4882	81.9072
BVES ENSG00000112276	22.8486	0.38088	1.2902	0.353073	0.913721	1.38578	1.5395	0.294828	12.4187	0.245854
BYSL ENSG00000112578	0.669518	12.8689	2.34914	1.62532	4.08487	1.66517	6.48568	0.0802506	0.330828	0.203218
BZW1 ENSG00000082153	5.26521	0.32145	110.957	0.701747	7.32032	2.45303	105.155	1.29075	1.7751	14.6607
BZW2 ENSG00000136261	4.53132	0.0208539	1.34924	2.20144	0.0977534	4.54509	7.3669	1.49631	1.17748	1.9313
C10orf10 ENSG00000165507	0.0786064	4.04871	1.7483	0.834359	1.04216	0.933387	11.0878	9.58989	55.9589	10.4159
C10orf105 ENSG00000214688	0.12525	0.00953946	0.00038222	0.0241411	0.0156494	0.00411423	0.0229219	0.39854	0.108707	0.0175045
C10orf107 ENSG00000183346	1.48388	0.112968	4.76928	1.04696	0.837399	0.545251	0.604494	1.33509	0.527197	0.32453
C10orf11 ENSG00000148655	0.0119382	6.63538	9.40314	1.47576	0.494604	3.58673	3.46636	17.8494	0.608121	2.50433
C10orf128 ENSG00000204161	4.09249	0.114403	0.321744	0.909458	0.00991808	0.0405302	0.0358057	0.164568	1.09726	0.247785
C10orf142 ENSG00000277288	0.0198171	0.0993681	0.0102795	0.155383	0.109188	0.00283064	0.0108359	0.0114347	0.111315	0.000415426
C10orf2 ENSG00000107815	12.5252	0.118281	4.08147	0.533872	0.00531765	1.60667	3.63704	5.24908	0.00133102	4.42951
C10orf35 ENSG00000171224	0.607194	0.946807	2.22167	3.90795	1.12741	2.24541	0.649959	0.138181	7.71672	1.55259
C10orf53 ENSG00000178645	0.132066	0.0335426	0.309735	0.433982	0.0691869	1.20646e-06	0.0543425	0.0163988	0.0249036	0.053635
C10orf54 ENSG00000107738	147.168	18.092	0.35593	1.17702	2.16887	0.0478095	43.012	34.64	30.9676	52.8687
C10orf55 ENSG00000222047	0.167617	0.0916058	0.146149	0.0582914	0.0220401	0.0309186	0.0367109	0.0592274	0.157484	0.330051
C10orf62 ENSG00000203942	0.0103141	0.0108886	0.0349732	0.0551075	0.0316321	0.241438	0.00460702	0.0424437	0.24615	0.0340965
C10orf67 ENSG00000179133	2.29393	0.00104822	0.164548	0.0867477	0.00885432	0.136258	0.252902	0.217125	0.479465	0.284005
C10orf71 ENSG00000177354	0.0337307	0.00605885	0.00687413	0.0204211	0.0821336	0.0168508	0.0209638	0.00645877	0.00881971	3.35898
C10orf76 ENSG00000120029	1.0003	57.3298	0.213268	4.98152	3.14683	59.226	5.36521	0.717861	0.040775	0.389637
C10orf82 ENSG00000165863	0.139507	0.00178823	0.000173297	0.0114476	0.21567	0.0225088	1.84745	0.013014	0.000693949	0.0369222
C10orf88 ENSG00000119965	0.317158	0.276119	0.174868	1.64944	7.04455	5.92285	0.0385353	0.0519236	3.09395	0.0629292
C10orf90 ENSG00000154493	0.104276	0.00192645	0.0157242	0.0447149	0.00160072	0.0141056	0.0343558	0.00968027	0.0658427	0.0422165
C10orf95 ENSG00000120055	0.0703155	0.519137	0.0712672	0.136564	0.0696662	0.599026	0.0526033	0.0126727	0.0366397	2.33872
C10orf99 ENSG00000188373	8.05486	0.223492	0.220587	0.204512	0.0173369	0.211595	9.91471	2.27047e-05	0.0918667	0.0602518
C11orf1 ENSG00000137720	0.126597	8.51036	50.1074	1.96068	0.901264	0.15331	3.56531	4.65433	0.268547	0.320746
C11orf16 ENSG00000176029	0.129645	0.033311	0.753607	0.0351895	0.0827264	0.0864247	1.24536	0.00650584	0.0820573	0.0446056
C11orf21 ENSG00000110665	0.00192896	0.256455	0.0492705	0.230261	0.0327691	0.372908	0.0841737	2.55131	0.0267588	0.924671
C11orf24 ENSG00000171067	38.2137	4.02307	15.1512	34.6802	0.534228	30.8477	1.28768	46.5973	8.02473	13.3214
C11orf31 ENSG00000211450	6.53646	0.156386	62.6938	57.376	16.6251	38.9717	36.1851	27.4986	31.1586	12.5825
C11orf40 ENSG00000171987	0.00461457	0.000100773	0.162676	0.0976267	0.0877333	0.00237255	0.155855	5.2619e-05	0.1354	0.014905
C11orf42 ENSG00000180878	0.00730034	0.018779	0.00110697	0.160057	0.0663575	0.0023186	0.079683	0.0349465	0.135354	0.0518039
C11orf45 ENSG00000174370	3.42386	0.208494	0.152695	0.112916	0.221194	0.0375953	0.222482	0.333586	0.132637	0.102322
C11orf49 ENSG00000149179	0.722949	1.99087	1.23611	22.9409	0.000831813	39.6347	27.5756	9.34897	11.4008	0.301052
C11orf52 ENSG00000149300	0.100129	0.000527553	0.142563	0.517171	0.111031	0.0245508	0.129719	0.316258	0.00989116	0.047857
C11orf53 ENSG00000150750	0.104927	0.0534892	0.0443179	0.10102	0.00706235	0.0382523	0.497312	0.0734791	0.0383327	0.0871439
C11orf54 ENSG00000182919	0.490877	0.0349304	23.2439	0.285143	13.9772	7.20694	0.0641347	4.12832	0.118566	0.442754
C11orf57 ENSG00000150776	3.18572	0.610926	1.2817	4.91643	1.78562	5.40706	1.26659	1.41881	0.835211	6.22268
C11orf58 ENSG00000110696	11.1354	22.0293	99.4093	0.23896	9.58964	6.58583	41.5497	68.2647	3.0345	36.6436
C11orf63 ENSG00000109944	0.804803	0.141657	0.05894	1.13819	1.21887	0.0175575	0.167268	0.00704889	0.151849	0.199035
C11orf65 ENSG00000166323	1.93263	0.0186357	0.226457	0.106441	0.0486608	0.00186958	0.01318	0.363008	0.155895	0.160223
C11orf68 ENSG00000175573	0.910377	53.4077	29.4946	0.997288	0.763379	0.848074	1.64743	35.215	21.7114	9.52103
C11orf70 ENSG00000137691	1.0226	0.375169	0.262116	0.108355	0.159508	0.248808	0.528407	0.0296161	0.0829133	0.676632
C11orf71 ENSG00000180425	0.290708	0.105564	7.31057	2.00522	8.01827	0.49163	0.130627	0.791035	2.90064	0.280892
C11orf74 ENSG00000166352	0.674472	0.191809	6.19235	0.216906	1.68953	1.47922	2.52524	0.0575607	0.966246	0.129633
C11orf80 ENSG00000173715	0.164329	0.926289	9.72515	3.38726	3.09094	9.02223	0.273705	0.176479	0.113958	0.867847
C11orf84 ENSG00000168005	0.573753	0.192984	2.76034	1.02483	0.540841	4.90296	1.55398	1.70882	6.44965	0.631666
C11orf87 ENSG00000185742	0.058195	0.269894	0.0848758	0.00608266	0.751382	0.0580317	0.283348	0.137053	0.0722378	0.166586
C11orf88 ENSG00000183644	0.0045485	0.042572	0.104813	0.00365507	0.0473567	0.0521977	0.110398	0.0111529	0.0141645	0.0807264
C11orf91 ENSG00000205177	0.0937535	0.0944212	0.052649	0.0581199	0.0151746	0.0204453	0.107253	0.0126956	0.0308338	0.0591969
C11orf94 ENSG00000234776	0.237176	0.0206342	0.166627	0.0483377	0.0874196	0.047011	0.0589336	0.0313179	0.0191279	0.00763491
C11orf95 ENSG00000188070	7.17589	90.2599	38.9377	2.17354	2.68384	7.9275	0.782413	14.3538	0.681634	4.40719
C11orf96 ENSG00000187479	323.937	207.987	0.80381	0.185661	0.923391	0.734265	0.374773	241.045	459.631	0.936433
C11orf98 ENSG00000278615	0.495706	0.417622	1.39184	0.0658297	0.445929	0.0547643	0.118678	0.162182	0.0318889	0.138016
C12orf10 ENSG00000139637	18.6587	39.2556	38.9591	2.99247	1.81757	0.0385221	2.32139	0.0957358	22.2466	4.5099
C12orf29 ENSG00000133641	8.62108	0.407945	5.6929	0.667386	3.05757	0.212353	0.0295556	0.164048	2.09588	1.89782
C12orf4 ENSG00000047621	0.219434	0.142125	3.92742	0.277515	0.0893807	7.19451	0.976105	0.0335613	0.364072	0.224426
C12orf40 ENSG00000180116	0.132432	0.00681593	0.0894595	0.0274563	0.102136	0.044712	0.0528777	0.0166255	0.0300644	0.0238067
C12orf42 ENSG00000179088	2.24628	0.0219056	0.000249641	0.0365619	0.0713439	0.0740645	0.0602747	0.0881906	0.133862	0.0468767
C12orf43 ENSG00000157895	3.37768	5.86893	3.34184	11.5902	4.66239	11.1645	1.15511	1.16599	1.94939	0.0784265
C12orf45 ENSG00000151131	3.71359	3.90364	20.3537	0.0655962	0.041853	2.23629	4.72092	1.48572	0.0117614	0.35132
C12orf49 ENSG00000111412	0.152109	0.444621	2.77161	1.66486	0.0992466	3.91164	27.6029	0.0714759	2.41865	2.22491
C12orf50 ENSG00000165805	0.00668074	0.0564212	0.137707	0.185525	0.0198239	0.0278052	0.0274803	0.244941	0.0121003	0.229574
C12orf54 ENSG00000177627	1.08028	0.115523	0.0558541	0.0475408	0.4322	0.0393955	4.2246	0.175779	0.583257	0.00573442
C12orf56 ENSG00000185306	0.247662	0.00653955	0.740148	2.83431	0.0717905	0.0356361	0.16233	0.0565073	0.0626602	0.411326
C12orf57 ENSG00000111678	294.594	505.019	343.361	204.775	74.0819	17.5233	0.174398	164.946	64.2368	165.42
C12orf60 ENSG00000182993	4.08521	0.760622	0.139902	0.230722	0.61895	0.0694986	0.826298	0.481605	1.73079	0.0247556
C12orf65 ENSG00000130921	0.550857	3.3922	1.0935	1.33437	1.96928	6.83445	1.73945	0.812958	0.407382	0.684248
C12orf66 ENSG00000174206	0.186352	0.0925899	8.64701	4.36838	0.186498	0.264748	3.0442	0.654043	0.305261	6.80882
C12orf71 ENSG00000214700	0.100874	0.133125	0.122273	0.0419247	0.0769073	0.0323205	0.0022942	0.120151	0.0160337	0.115066
C12orf73 ENSG00000204954	1.85571	0.0318493	6.33019	6.47815	1.44182	5.88587	1.94926	1.76022	1.24749	0.665353
C12orf75 ENSG00000235162	23.708	0.31966	0.541403	0.68707	2.0984	0.170874	1.3143	12.1735	0.977282	0.267774
C12orf76 ENSG00000174456	3.03644	1.68959	3.80378	7.64234	2.23882	23.9641	10.0834	4.69886	0.34388	1.72524
C14orf1 ENSG00000133935	0.269216	116.27	260.286	1.08619	6.00092	69.5386	7.16543	15.7016	0.0461307	21.5584
C14orf105 ENSG00000100557	0.394486	0.221054	0.163777	0.0721831	0.152068	0.000355929	0.014173	0.00697112	0.451786	0.103096
C14orf119 ENSG00000179933	0.346571	0.55361	0.225797	1.0706	0.032857	6.5191	0.076406	0.583262	4.95892	15.433
C14orf132 ENSG00000227051	3.60823	2.98879	0.427496	1.1306	0.902049	5.04003	0.102684	4.27247	2.09563	0.0576082
C14orf142 ENSG00000170270	2.20847	0.0117974	6.71414	0.500485	0.112373	1.06349	0.392425	1.06237	0.472281	0.441069
C14orf159 ENSG00000133943	1.93159	6.08123	2.33997	0.143767	1.2223	17.0149	0.348473	0.0844854	0.701787	0.389404
C14orf166 ENSG00000087302	18.1714	0.67514	7.86775	0.180955	0.716459	54.7148	15.3222	5.37845	0.22191	7.42575
C14orf169 ENSG00000170468	1.54852	2.22033	1.37794	0.0346735	0.414222	0.733231	4.0679	0.561063	0.0408238	0.227505
C14orf177 ENSG00000176605	0.0479785	0.00448321	0.0537207	0.0302519	0.145912	0.00105084	1.20257e-05	0.00351856	0.0274116	0.0327854
C14orf178 ENSG00000197734	0.00305189	0.0670809	0.032431	0.0344737	0.00845295	0.0264157	0.00174868	0.169394	0.059064	0.0451883
C14orf180 ENSG00000184601	0.0926276	0.48431	0.000894827	0.0987172	0.0159218	0.000415158	0.0659861	0.0400539	0.0392359	0.649583
C14orf2 ENSG00000156411	27.7314	3.74209	0.731647	2.87927	44.4759	370.444	68.4091	8.73535	0.378748	11.5366
C14orf28 ENSG00000179476	0.721651	0.0416996	5.20093	0.0289453	0.246416	0.128007	0.301994	0.75079	1.34309	0.773715
C14orf37 ENSG00000139971	0.233877	0.232649	0.244423	2.57045	0.124525	0.393229	0.25566	0.0192509	0.146564	0.422701
C14orf39 ENSG00000179008	0.054299	0.0277554	0.00621916	0.00569587	0.00203713	0.033509	0.0951648	4.16246e-06	0.0367153	1.30774
C14orf79 ENSG00000140104	0.908016	0.0090863	2.08195	19.7778	1.68035	0.597622	1.29322	4.14116	0.646789	0.141383
C14orf80 ENSG00000185347	0.00494409	0.76532	0.0318186	0.438504	9.32106	0.0593335	6.57244	3.6088	10.8515	29.9416
C14orf93 ENSG00000100802	8.34513	1.40369	1.89088	0.738436	0.0896289	15.146	1.73257	0.0384287	0.654998	2.56452
C15orf39 ENSG00000167173	4.17371	1.39797	0.734789	23.2434	2.94825	27.0517	4.59279	0.443657	0.297715	0.911363
C15orf40 ENSG00000169609	18.4583	15.8413	19.5486	11.8188	14.759	2.43444	0.0546887	1.29746	13.8756	0.736543
C15orf41 ENSG00000186073	1.99191	5.03572	0.292529	0.613484	0.0613115	0.155848	8.63656	0.3155	0.590193	0.0203949
C15orf48 ENSG00000166920	0.963204	0.234545	42.6319	0.456974	0.865951	0.503641	4.20277	4.10863	1.6542	21.5316
C15orf52 ENSG00000188549	4.70424	11.1546	0.270075	0.9041	0.0420187	14.0336	0.0175821	0.0534271	0.417157	0.752796
C15orf53 ENSG00000175779	0.949793	0.00709818	0.144587	0.127569	0.104139	0.000289223	0.0433061	0.0146545	0.0230102	0.0139379
C15orf57 ENSG00000128891	13.745	0.251423	0.00110658	0.256449	0.0785689	3.64314	12.583	3.40176	0.278562	1.69665
C15orf59 ENSG00000205363	21.9079	16.7122	19.1701	1.76499	1.1382	0.119924	7.16812	22.6528	0.120525	9.56706
C15orf61 ENSG00000189227	0.301219	0.462001	6.31799	0.485019	6.1585	0.167861	0.0467843	9.90122	1.52928	0.354336
C15orf62 ENSG00000188277	0.00644969	0.095897	0.267451	0.238192	0.281344	0.158787	0.700083	0.566436	0.145043	0.340166
C15orf65 ENSG00000261652	0.181812	0.0224011	0.464207	0.634884	0.110938	0.0702178	0.0982235	0.920362	0.165904	0.356369
C16orf13 ENSG00000130731	36.5939	34.0786	6.45946	134.43	16.0184	35.2976	0.230079	1.72883	5.84798	19.6148
C16orf45 ENSG00000166780	25.2179	0.847104	1.17109	0.106983	0.167839	0.0472577	11.0367	1.16236	9.21493	0.034832
C16orf46 ENSG00000166455	0.0146227	0.0815024	0.0950067	0.0307993	0.215349	0.665891	0.0187286	0.131889	0.0765249	0.116975
C16orf52 ENSG00000185716	2.22781	0.94251	16.5058	0.12999	0.3974	1.98974	3.28594	0.193423	0.00719297	0.0440566
C16orf54 ENSG00000185905	0.421312	0.118123	0.703421	0.119097	0.0161628	0.158553	0.158158	2.33373	4.20105	0.00359421
C16orf58 ENSG00000140688	0.427645	37.4321	170.397	119.129	27.4638	95.8789	3.34572	9.66362	0.706727	27.6906
C16orf59 ENSG00000162062	0.843278	0.033026	4.28768	3.49616	0.179634	0.82731	0.612836	0.684691	0.00405456	0.00693109
C16orf62 ENSG00000103544	11.6037	0.254579	22.1887	27.5592	1.2457	0.370773	0.760095	6.82509	2.55721	0.328817
C16orf70 ENSG00000125149	0.602672	9.20284	29.7013	22.4124	15.0727	12.3682	0.0913209	2.48544	6.60242	1.88148
C16orf71 ENSG00000166246	0.839457	0.0108172	0.415066	0.177802	1.97237	1.30353	0.341444	0.00618574	0.287868	1.64858
C16orf72 ENSG00000182831	0.0486597	0.0569233	8.40603	0.00539858	0.549792	2.71322	0.0287628	9.94795	4.09792	4.81475
C16orf74 ENSG00000154102	0.0161703	0.106948	1.27878	0.012979	0.675432	0.180768	16.7361	12.6067	0.550473	0.132271
C16orf78 ENSG00000166152	0.166388	0.00267147	0.125662	0.292047	0.109667	0.00584181	0.0242575	0.0255537	0.166292	0.188324
C16orf82 ENSG00000234186	0.190904	0.0262896	0.000862985	0.00390941	0.0158219	0.000427204	0.0264443	0.002459	0.0107494	0.0736161
C16orf86 ENSG00000159761	0.370512	4.44886	0.0249736	0.232582	0.355383	0.31221	0.0862071	5.42775	0.506845	0.219907
C16orf87 ENSG00000155330	0.277324	0.0340135	8.11923	0.204539	1.48366	0.0994609	0.412001	4.98059	0.510667	0.452484
C16orf89 ENSG00000153446	33.4303	9.42169	1.21614	0.71008	14.8092	0.957001	1.12184	5.08263	2.21807	2.95616
C16orf91 ENSG00000174109	8.19861	0.0488173	0.862338	0.189531	0.0456383	2.95502	2.80947	5.60771	0.0586491	5.11674
C16orf92 ENSG00000167194	0.0130294	0.00986667	0.0259391	0.00144304	0.0245248	0.110847	0.0387186	0.00120613	0.33319	0.0704452
C16orf95 ENSG00000260456	0.769841	0.157813	0.0224872	0.00261188	0.0992117	0.000212906	0.749298	0.000725856	0.145476	0.109092
C16orf96 ENSG00000205832	0.0518504	0.627235	0.100894	0.0522347	0.0673529	0.00923316	0.187973	0.00840227	0.227139	0.156151
C17orf105 ENSG00000231256	0.0239244	0.0450372	0.236102	0.0316114	0.131511	0.0361212	0.0126025	0.0197999	0.0830008	0.0228796
C17orf107 ENSG00000205710	1.95603	6.19917	1.27087	0.280448	0.360681	0.748504	4.96397	0.661526	2.20259	42.7422
C17orf49 ENSG00000258315	1.00973	0.0450359	5.06215	0.391601	0.0245022	6.85303	7.49824	0.101075	0.411743	0.247083
C17orf50 ENSG00000270806	0.00968105	0.140322	0.102319	0.0368167	0.0423069	0.0385734	0.0890194	0.103197	0.0882291	0.204206
C17orf51 ENSG00000212719	0.124961	9.28148	4.09632	1.97527	1.15233	1.3524	0.820243	0.850637	0.277679	1.68694
C17orf53 ENSG00000125319	0.875872	0.728238	0.463188	0.333437	0.3751	0.108775	0.0396692	0.478068	0.202858	0.0571133
C17orf58 ENSG00000186665	1.36592	0.0287011	3.01276	0.22252	5.95196	0.0362826	0.780908	0.436161	0.01877	0.653412
C17orf62 ENSG00000178927	4.3555	39.0464	53.3141	61.3246	0.0281862	11.4873	2.52431	23.1616	6.16522	25.5201
C17orf64 ENSG00000141371	0.386056	0.000793318	0.00168909	0.0281723	0.0191211	0.108528	0.0100767	0.067836	0.0329501	0.0529612
C17orf67 ENSG00000214226	4.9632	0.155879	7.57349	0.256086	0.0404602	0.0148171	0.626915	0.27899	0.0787933	0.122612
C17orf74 ENSG00000184560	0.0656171	0.0225445	0.125197	0.0589591	0.00108511	0.0078251	0.00409654	0.461668	0.036536	0.0634763
C17orf75 ENSG00000108666	0.175352	0.117086	11.4419	0.0773299	5.91982	0.853331	13.1609	1.53903	1.18009	4.41515
C17orf78 ENSG00000278505	0.00964563	0.240112	0.465132	0.120648	0.0625093	0.276853	0.268601	0.00482307	0.0131767	0.154901
C17orf80 ENSG00000141219	2.05012	16.5308	1.92534	0.450581	0.48933	17.5112	1.11605	23.2848	4.85606	4.98573
C17orf89 ENSG00000224877	76.99	39.7725	57.8941	66.4704	66.0217	38.4347	36.1011	12.1727	8.53395	14.0542
C17orf96 ENSG00000273604	0.442659	1.40511	1.33903	0.291182	0.172424	0.157186	0.440534	0.604607	4.59711	0.00705174
C17orf97 ENSG00000187624	0.633043	2.52603	0.266099	0.125013	0.0128316	6.66372	0.125507	1.19568	2.80695	1.37967
C17orf98 ENSG00000275489	0.00256197	0.000168082	0.1157	0.00244257	0.867356	0.0171851	0.840406	0.291112	0.104332	1.24806
C17orf99 ENSG00000187997	0.348134	0.26364	0.0104717	0.0316367	0.0813035	0.00963528	0.00112995	0.00432661	0.843931	0.0737432
C18orf21 ENSG00000141428	0.151578	0.355003	4.51766	0.782736	1.92045	3.81554	3.6671	0.369753	0.0031691	3.31921
C18orf25 ENSG00000152242	1.61929	0.42553	12.9258	0.858307	0.0135183	0.489628	1.94023	3.7819	0.60418	5.52482
C18orf32 ENSG00000177576	4.69057	3.69626	6.16296	6.04573	6.46914	13.3016	7.98424	2.89398	0.0210062	2.9986
C18orf54 ENSG00000166845	0.170322	0.0256611	0.0550105	0.0125766	0.0414028	0.0170451	0.0398252	0.147346	1.6736	0.00734493
C18orf63 ENSG00000206043	0.0207557	0.0230338	0.0238747	0.0440413	0.0833616	0.120267	0.426955	0.0496518	0.0108465	0.153271
C18orf8 ENSG00000141452	3.90174	0.909372	16.5874	0.181263	5.33573	0.481648	6.51128	0.128485	0.305271	7.0614
C19orf12 ENSG00000131943	0.261033	47.3015	7.08053	2.158	35.8646	46.8366	11.5667	0.110468	1.05414	0.611575
C19orf18 ENSG00000177025	3.56319	0.0131483	2.15528	7.11443	4.1815	0.826498	0.0895598	0.194885	0.065381	5.6256
C19orf24 ENSG00000228300	0.94307	133.158	13.3583	69.8658	0.736866	4.82465	1.45046	0.934197	24.2699	28.8768
C19orf25 ENSG00000119559	1.30343	22.1453	10.2578	18.7223	50.16	4.89847	6.60052	32.7683	18.8222	4.88516
C19orf33 ENSG00000167644	2.42025	4.3688	6.97506	1.69623	2.00248	0.589669	53.1868	0.360824	61.8857	72.307
C19orf35 ENSG00000188305	1.06035	0.0099471	0.132854	0.036632	0.415348	0.0351352	0.189411	0.0737871	0.131945	1.08989
C19orf38 ENSG00000214212	0.48394	0.0936632	0.00600989	0.209128	0.278403	0.585147	0.157365	6.38226	0.0486589	0.00187343
C19orf43 ENSG00000123144	7.87853	141.172	55.0516	6.81495	30.2165	91.7442	45.032	27.8272	2.17488	38.107
C19orf44 ENSG00000105072	31.1977	3.01677	1.06346	15.6104	1.3185	1.12794	0.361461	17.5986	0.269408	3.37655
C19orf45 ENSG00000198723	0.0361856	0.375747	0.62978	0.469335	0.225212	0.0587033	0.0793706	0.742266	0.079444	0.0433454
C19orf47 ENSG00000160392	0.404299	0.835893	25.088	22.3994	3.85099	0.0103435	28.5209	18.5065	36.1925	0.213385
C19orf48 ENSG00000167747	58.3617	36.4817	65.9175	113.493	70.8635	1.95627	0.519741	2.167	1.46228	8.35099
C19orf52 ENSG00000142444	1.93949	2.71086	2.16917	1.08415	8.69089	21.7769	0.252408	14.6297	1.12604	0.136208
C19orf53 ENSG00000104979	0.160694	206.949	219.842	80.668	64.4064	5.27727	4.53554	74.9349	69.6627	194.787
C19orf54 ENSG00000188493	0.256329	11.6565	6.64884	2.8609	0.605089	1.00626	0.324415	0.882892	0.734999	2.23986
C19orf57 ENSG00000132016	4.85959	0.617236	0.121712	2.03243	0.0296799	0.167528	1.54442	2.00619	0.199511	0.00872162
C19orf60 ENSG00000006015	70.3736	2.71158	7.96687	104.48	1.88074	11.5393	5.24173	50.2471	13.5859	14.4173
C19orf66 ENSG00000130813	1.43893	34.4224	5.77488	0.969041	0.367044	3.8583	7.88424	12.2927	1.67015	9.5806
C19orf67 ENSG00000188032	0.105903	0.0617497	0.419796	0.0134113	0.0145147	0.0856749	0.0257944	0.0702455	0.0417488	0.13836
C19orf68 ENSG00000185453	5.37363	1.85304	0.0625274	0.72953	3.89165	0.0367008	2.42722	2.31966	0.457958	0.973266
C19orf70 ENSG00000174917	153.862	38.142	26.6293	104.208	39.5033	0.28808	3.60691	33.0753	61.6759	52.9256
C19orf71 ENSG00000183397	0.345172	0.0271527	0.135857	0.180634	0.393026	0.0357218	0.170181	0.497748	0.145985	0.000249878
C19orf73 ENSG00000221916	0.427188	1.00859	1.92697	4.53487	0.240509	0.178211	0.270356	0.189693	3.01469	0.207399
C19orf81 ENSG00000235034	0.0152697	0.489093	49.674	43.5142	2.16652	0.865548	0.284399	0.169085	0.0057783	0.512724
C19orf84 ENSG00000262874	0.0074461	0.0737985	3.65643e-06	0.0151807	7.67572e-05	0.0201153	0.019782	0.29263	0.130787	0.105403
C1D ENSG00000197223	5.59075	0.373838	6.61024	1.32733	5.81531	0.0803951	4.59997	1.69437	6.30282	0.393617
C1GALT1 ENSG00000106392	0.182006	0.282869	3.41676	0.181075	1.41536	0.0791162	1.31448	1.91976	1.40089	3.58931
C1GALT1C1 ENSG00000171155	1.54294	0.364693	6.49274	0.476744	0.332586	1.27459	6.55507	1.34218	0.585942	8.76573
C1GALT1C1L ENSG00000223658	0.105338	0.0233544	0.0435691	0.0310564	0.424906	0.00438803	0.057961	2.53508	0.0158021	0.199374
C1QA ENSG00000173372	195.271	92.6225	1.73654	0.879076	0.957585	0.216967	3.85417	60.6892	43.8964	8.95478
C1QB ENSG00000173369	155.548	1.22112	0.95248	0.445002	10.0661	0.19121	1.32409	79.07	95.3773	34.2216
C1QBP ENSG00000108561	0.417038	0.00684132	95.8284	1.07873	43.2696	1.76819	35.1779	28.211	0.277303	55.4688
C1QC ENSG00000159189	34.4723	0.890169	0.00233305	8.21148	0.497422	0.395983	4.55446	13.1469	8.59913	4.20414
C1QL1 ENSG00000131094	24.3248	0.135839	0.0430905	0.563017	0.0472127	0.0436454	0.0124817	12.4346	0.265772	0.240526
C1QL2 ENSG00000144119	0.00114337	0.145753	0.0575399	0.329632	0.0198676	0.0224851	0.107476	0.151171	0.298226	0.00133877
C1QL3 ENSG00000165985	0.135814	0.00343888	0.236075	0.105465	0.146639	0.00920294	0.0645951	0.330282	0.271951	0.149687
C1QL4 ENSG00000186897	0.0250841	0.0237723	0.0404067	0.320716	0.00890946	0.00493645	0.191919	0.00683063	0.769234	0.0131524
C1QTNF1 ENSG00000173918	144.105	51.7069	0.243066	0.956058	1.31483	0.207742	0.763211	20.0514	4.93496	1.24838
C1QTNF2 ENSG00000145861	19.795	32.2286	0.201068	0.00222974	0.00514353	0.995311	0.117978	0.217688	2.43552	0.198146
C1QTNF3 ENSG00000082196	0.588393	0.265677	2.89643	0.0384353	0.951325	5.16671	0.758002	5.51959	0.707937	0.229237
C1QTNF4 ENSG00000172247	7.86685	9.05542	0.817397	0.731574	0.131449	0.118116	0.146791	7.76992	0.698492	0.462452
C1QTNF5 ENSG00000223953	0.561406	0.0170421	0.153306	0.0125106	0.023059	0.0777922	0.00573276	0.673696	0.0180651	0.00810609
C1QTNF6 ENSG00000133466	0.655895	0.0214199	2.37982	9.47699	2.35598	5.62687	0.121451	0.200856	0.277862	0.125139
C1QTNF7 ENSG00000163145	3.90579	0.383069	0.0553299	0.0258395	1.48333	0.0769844	0.0666782	0.292806	0.529264	0.602884
C1QTNF9 ENSG00000240654	0.100914	0.307023	0.00720193	0.056758	0.0078748	0.0229403	0.586673	0.0206985	0.105308	0.405714
C1QTNF9B ENSG00000205863	0.0154751	0.581175	1.14869	0.110814	0.03622	0.0486046	0.126819	0.175022	0.223592	1.61137
C1QTNF9B-AS1 ENSG00000281899	0.125347	0.190503	10.5498	0.732656	1.80281	0.175933	0.427926	0.0753752	3.47248	3.92184
C1R ENSG00000159403	551.075	346.125	0.320896	1.44483	6.31721	3.53701	3.55232	125.738	121.503	49.6585
C1RL ENSG00000139178	15.7545	60.0482	40.1745	2.13001	6.49576	0.183111	14.3655	1.31467	0.0344494	11.7212
C1S ENSG00000182326	51.8208	2.3925	0.0582662	0.30052	0.379646	33.2496	0.103216	23.6081	9.11765	7.2237
C1orf100 ENSG00000173728	0.0286244	0.0182376	0.0815259	0.0701732	0.0249639	0.00475833	0.196094	0.241307	0.105511	0.107129
C1orf101 ENSG00000179397	0.0730917	0.0377646	0.864271	0.291675	0.409733	0.0166837	1.25486	0.2373	0.00905755	2.29652e-07
C1orf105 ENSG00000180999	0.0602847	0.000438598	0.143131	0.00344283	0.0259568	0.0109431	0.0611503	0.0620136	0.0567407	0.355989
C1orf106 ENSG00000163362	0.000178145	2.39736	0.988729	0.164127	10.2098	0.020734	73.2198	0.581792	0.0985971	0.209886
C1orf109 ENSG00000116922	0.339207	0.528219	9.09142	0.135661	0.0890768	0.164719	10.8439	0.17112	2.52367	12.327
C1orf112 ENSG00000000460	3.57146	0.0059512	1.55055	0.551244	0.184261	2.5405	0.968111	0.228985	4.11353	0.122758
C1orf115 ENSG00000162817	0.176571	0.02046	34.8625	0.883189	0.728071	1.89437	0.3789	0.299652	1.49536	11.8511
C1orf116 ENSG00000182795	1.87219	120.103	250.051	21.8782	100.752	3.24141	30.1728	0.0673955	7.75373	13.1033
C1orf122 ENSG00000197982	47.6526	89.8909	85.0889	69.4416	66.8289	16.2721	8.60772	1.27326	1.51874	43.9224
C1orf123 ENSG00000162384	42.6974	4.64845	14.1907	0.00991681	14.9644	68.5315	9.12246	3.49581	0.261572	7.92824
C1orf127 ENSG00000175262	0.0424235	0.000131821	0.00884525	0.000669701	0.271107	0.0148132	0.152615	0.783158	0.0202883	0.870477
C1orf131 ENSG00000143633	0.0603142	0.726588	4.94186	1.14606	8.34035	4.59649	2.46787	0.235612	0.0538367	0.000340394
C1orf141 ENSG00000203963	0.14179	0.102524	0.0336102	0.0531249	0.167505	0.097833	0.0676508	0.175776	0.00381106	0.0471637
C1orf145 ENSG00000162913	0.117595	0.089798	1.3302	0.149284	0.547608	1.63709	0.212583	2.94526	0.011736	0.0379139
C1orf146 ENSG00000203910	0.0442898	0.0364397	0.022551	0.00858905	0.0184703	0.00239054	0.107799	0.0187374	0.0110731	5.86861e-06
C1orf158 ENSG00000157330	0.0995886	0.00175531	0.79422	0.145619	0.115789	0.0720935	0.101738	0.0832922	0.00576809	0.173413
C1orf159 ENSG00000131591	0.0588633	1.23321	8.0427	27.3756	2.83305	0.174752	12.3326	10.0038	12.3243	3.11058
C1orf162 ENSG00000143110	0.261899	0.227148	0.158086	8.32646	0.0285971	2.9275	0.0332413	0.0880717	9.41422	0.148871
C1orf167 ENSG00000215910	1.81381	0.384357	0.0512323	0.140823	0.412701	0.48861	0.0979084	0.10565	0.861566	8.02765
C1orf168 ENSG00000187889	0.0762698	0.10357	2.1599	0.0160022	1.53693	0.232804	0.259642	0.0205972	1.24563	0.94698
C1orf174 ENSG00000198912	0.777302	1.70249	4.79179	2.38577	0.285089	19.4034	3.19989	3.96809	0.0384474	1.82029
C1orf185 ENSG00000204006	0.000677962	0.0497507	0.0544025	0.100376	0.00533484	0.00783631	0.0281446	0.0318161	0.0520987	0.0447041
C1orf186 ENSG00000263961	0.139398	0.546686	7.33368	1.97094	0.0277152	0.580591	0.468485	0.108162	0.0884921	0.156819
C1orf194 ENSG00000179902	0.0013597	0.133023	0.214618	0.379144	1.09652	0.0820947	0.0317909	1.02583	0.00932193	0.32578
C1orf198 ENSG00000119280	52.2672	3.32561	47.343	3.55688	11.0276	0.512597	20.7839	50.2174	35.9217	20.0118
C1orf204 ENSG00000188004	0.140198	1.41083	0.0151084	0.137021	1.58821	0.823101	0.27123	0.371947	0.07033	2.19039
C1orf21 ENSG00000116667	32.7858	0.356532	61.2271	2.84316	39.6027	89.1926	15.4747	0.223569	5.02013	0.14661
C1orf210 ENSG00000253313	0.214403	2.9776	16.6986	0.0486321	39.6961	12.7202	0.721528	0.109938	0.255812	6.26571
C1orf216 ENSG00000142686	24.3797	1.77249	5.65781	0.510952	3.04081	0.173563	0.104579	4.23638	10.2163	0.155641
C1orf226 ENSG00000239887	0.00216497	0.0804039	3.16182	0.121856	0.678486	0.766748	4.73444	0.0135164	0.641108	1.50448
C1orf228 ENSG00000198520	0.383777	0.71503	4.96599	2.96357	0.000260099	0.423414	0.111978	3.65342	0.275385	0.0225698
C1orf234 ENSG00000227868	0.058972	0.109298	0.153885	0.228928	0.158378	0.0690399	0.00283859	0.105388	0.0234307	0.0819826
C1orf27 ENSG00000157181	0.329156	1.31564	28.0511	0.432973	4.94863	0.143969	0.925709	1.18532	1.31711	7.91797
[truncated: 15,949 more rows]
