# Supplementary material for: Spatial maps of prostate cancer transcriptomes reveal an unexplored landscape of heterogeneity
Source: Nat Commun. 2018 Jun 20;9:2419. doi: 10.1038/s41467-018-04724-5 (PMC6010471; doi:10.1038/s41467-018-04724-5)
Supplement: Supplementary file 9 — Supplementary Data 6 [file 41467_2018_4724_MOESM9_ESM.zip › Supplementary Dataset 3/experiment0007-baselinefeature-gamma.tsv]

	Baseline
A1BG ENSG00000121410	0.941779
A1CF ENSG00000148584	0.960869
A2M ENSG00000175899	0.578679
A2ML1 ENSG00000166535	0.862618
A4GALT ENSG00000128274	1.04683
AAAS ENSG00000094914	0.91651
AACS ENSG00000081760	0.894655
AADAC ENSG00000114771	1.01128
AADACL2 ENSG00000197953	0.957387
AADACL4 ENSG00000204518	1.09507
AADAT ENSG00000109576	0.753626
AAED1 ENSG00000158122	0.966578
AAGAB ENSG00000103591	1.25281
AAK1 ENSG00000115977	1.13394
AAMDC ENSG00000087884	1.16968
AAMP ENSG00000127837	0.864742
AAR2 ENSG00000131043	1.32773
AARD ENSG00000205002	1.15874
AARS ENSG00000090861	0.87244
AARSD1 ENSG00000266967	1.12845
AASDH ENSG00000157426	0.98444
AASDHPPT ENSG00000149313	1.05889
AASS ENSG00000008311	1.00484
AATF ENSG00000275700	1.13859
AATK ENSG00000181409	1.04689
AATK-AS1 ENSG00000225180	1.11311
ABAT ENSG00000183044	1.04929
ABC13-47488600E17.1 ENSG00000283199	1.17316
ABC13-47656900H15.1 ENSG00000283566	1.20868
ABC7-42404400C24.1 ENSG00000277758	1.00864
ABCA1 ENSG00000165029	0.920726
ABCA10 ENSG00000154263	1.18289
ABCA12 ENSG00000144452	0.977253
ABCA13 ENSG00000179869	1.09079
ABCA2 ENSG00000107331	0.776061
ABCA3 ENSG00000167972	0.879154
ABCA4 ENSG00000198691	0.693144
ABCA5 ENSG00000154265	1.0196
ABCA6 ENSG00000154262	1.04234
ABCA7 ENSG00000064687	0.94016
ABCA8 ENSG00000141338	1.01299
ABCA9 ENSG00000154258	1.07967
ABCB1 ENSG00000085563	0.781293
ABCB10 ENSG00000135776	1.15255
ABCB11 ENSG00000073734	1.00749
ABCB4 ENSG00000005471	0.92574
ABCB5 ENSG00000004846	0.829987
ABCB6 ENSG00000115657	0.951932
ABCB7 ENSG00000131269	0.967605
ABCB8 ENSG00000197150	0.82657
ABCB9 ENSG00000150967	1.1765
ABCC1 ENSG00000103222	1.3233
ABCC10 ENSG00000124574	1.56909
ABCC11 ENSG00000121270	1.71165
ABCC12 ENSG00000140798	1.38745
ABCC2 ENSG00000023839	1.13416
ABCC3 ENSG00000108846	0.53023
ABCC4 ENSG00000125257	1.01106
ABCC5 ENSG00000114770	1.19571
ABCC6 ENSG00000091262	0.803071
ABCC8 ENSG00000006071	0.425825
ABCC9 ENSG00000069431	1.03898
ABCD1 ENSG00000101986	0.719893
ABCD2 ENSG00000173208	0.986072
ABCD3 ENSG00000117528	0.933332
ABCD4 ENSG00000119688	1.4352
ABCE1 ENSG00000164163	0.892943
ABCF1 ENSG00000204574	1.1106
ABCF2 ENSG00000033050	0.758617
ABCF3 ENSG00000161204	1.00689
ABCG1 ENSG00000160179	0.928337
ABCG2 ENSG00000118777	0.809676
ABCG4 ENSG00000172350	1.0224
ABCG5 ENSG00000138075	1.13259
ABHD1 ENSG00000143994	0.915451
ABHD10 ENSG00000144827	0.988295
ABHD11 ENSG00000106077	1.21319
ABHD12 ENSG00000100997	1.17789
ABHD12B ENSG00000131969	0.905584
ABHD13 ENSG00000139826	1.19845
ABHD14A ENSG00000248487	0.819221
ABHD14A-ACY1 ENSG00000114786	0.844503
ABHD14B ENSG00000114779	0.856177
ABHD15 ENSG00000168792	1.23662
ABHD16A ENSG00000204427	0.964366
ABHD17A ENSG00000129968	0.842534
ABHD17B ENSG00000107362	0.763957
ABHD17C ENSG00000136379	1.36846
ABHD18 ENSG00000164074	1.37221
ABHD2 ENSG00000140526	0.875553
ABHD3 ENSG00000158201	0.737591
ABHD4 ENSG00000100439	0.855685
ABHD5 ENSG00000011198	0.934704
ABHD6 ENSG00000163686	0.743307
ABHD8 ENSG00000127220	0.914719
ABI1 ENSG00000136754	0.988282
ABI2 ENSG00000138443	1.19363
ABI3 ENSG00000108798	0.936959
ABI3BP ENSG00000154175	1.2891
ABL1 ENSG00000097007	0.795033
ABL2 ENSG00000143322	0.775051
ABLIM1 ENSG00000099204	1.06052
ABLIM2 ENSG00000163995	0.991041
ABLIM3 ENSG00000173210	0.710031
ABO ENSG00000175164	0.608985
ABR ENSG00000159842	0.932982
ABRA ENSG00000174429	1.07856
ABRACL ENSG00000146386	1.79635
ABT1 ENSG00000146109	0.682431
ABTB1 ENSG00000114626	0.923512
ABTB2 ENSG00000166016	0.971559
AC002429.5 ENSG00000236197	1.29713
AC004076.7 ENSG00000268533	0.786435
AC004158.1 ENSG00000280264	0.878118
AC004381.6 ENSG00000005189	1.10977
AC004754.3 ENSG00000269881	1.53949
AC004813.1 ENSG00000279777	0.914968
AC004824.1 ENSG00000280226	0.964123
AC005281.1 ENSG00000226690	1.0974
AC005477.1 ENSG00000280188	0.873564
AC005480.1 ENSG00000279461	1.10253
AC006116.20 ENSG00000267710	0.875822
AC006328.1 ENSG00000280301	0.889398
AC006386.1 ENSG00000279115	0.84533
AC006994.3 ENSG00000279317	0.785841
AC007040.11 ENSG00000258881	0.873198
AC007906.1 ENSG00000279018	1.14354
AC008074.1 ENSG00000279644	1.051
AC008522.1 ENSG00000279232	1.15123
AC008686.1 ENSG00000280221	0.987402
AC008759.1 ENSG00000279471	0.743321
AC008810.1 ENSG00000279126	1.19113
AC008914.1 ENSG00000279768	0.785787
AC009014.3 ENSG00000271824	0.978881
AC009060.2 ENSG00000280252	0.815948
AC009977.1 ENSG00000279335	1.00872
AC010731.4 ENSG00000235118	1.09518
AC011155.1 ENSG00000280098	1.24111
AC011380.1 ENSG00000281227	1.15495
AC012005.1 ENSG00000279274	0.811661
AC012005.2 ENSG00000279287	1.19414
AC012363.1 ENSG00000281676	0.87807
AC013269.5 ENSG00000184761	0.944896
AC013461.1 ENSG00000091436	0.814085
AC016142.1 ENSG00000280141	1.24188
AC016549.1 ENSG00000281325	0.915995
AC016577.1 ENSG00000279646	1.02758
AC016991.1 ENSG00000279435	0.925847
AC017081.1 ENSG00000279921	1.02369
AC018512.1 ENSG00000279808	0.888633
AC018902.1 ENSG00000280817	0.815934
AC021106.1 ENSG00000279386	1.06964
AC024060.1 ENSG00000281584	0.889572
AC024592.12 ENSG00000267740	1.03617
AC025335.1 ENSG00000179859	0.813709
AC055733.1 ENSG00000280127	0.857594
AC055866.1 ENSG00000281079	0.936391
AC069063.2 ENSG00000279380	0.983952
AC073130.2 ENSG00000281656	0.812969
AC073657.1 ENSG00000279937	0.93331
AC074033.1 ENSG00000281137	0.747395
AC087350.1 ENSG00000281527	0.885418
AC087762.1 ENSG00000279588	0.98727
AC090154.1 ENSG00000278888	0.962879
AC090498.1 ENSG00000279483	1.18953
AC092384.1 ENSG00000280675	1.23479
AC092835.2 ENSG00000233757	1.33066
AC092881.1 ENSG00000279530	1.06204
AC100821.1 ENSG00000280473	0.939913
AC104057.1 ENSG00000280427	0.714099
AC104073.1 ENSG00000280410	0.996027
AC104304.4 ENSG00000283473	1.0278
AC104389.2 ENSG00000279824	0.986338
AC104981.1 ENSG00000278938	1.06656
AC105009.1 ENSG00000281855	0.884016
AC105052.1 ENSG00000279168	1.1162
AC109486.1 ENSG00000280447	1.08832
AC109829.1 ENSG00000233438	1.01816
AC110602.1 ENSG00000281267	1.00656
AC110615.1 ENSG00000279909	1.02226
AC112719.1 ENSG00000280671	0.936123
AC113404.1 ENSG00000254893	1.48705
AC118758.1 ENSG00000268187	1.24126
AC131097.4 ENSG00000216921	1.32232
AC131263.1 ENSG00000280550	1.34444
AC138517.6 ENSG00000283288	0.960853
AC138647.1 ENSG00000226490	1.19958
AC138969.4 ENSG00000183889	0.793465
AC241377.1 ENSG00000281741	0.909184
AC241585.1 ENSG00000281571	1.11788
AC242988.1 ENSG00000278939	0.972229
AC243756.1 ENSG00000270339	1.19172
AC243945.1 ENSG00000279510	1.0477
AC245100.1 ENSG00000280649	1.29433
ACAA1 ENSG00000060971	0.997895
ACAA2 ENSG00000167315	0.831661
ACACA ENSG00000278540	0.727884
ACACB ENSG00000076555	0.800393
ACAD10 ENSG00000111271	1.4229
ACAD11 ENSG00000240303	1.13586
ACAD8 ENSG00000151498	1.20403
ACAD9 ENSG00000177646	1.3132
ACADL ENSG00000115361	1.28285
ACADM ENSG00000117054	1.24507
ACADS ENSG00000122971	0.998196
ACADSB ENSG00000196177	0.921291
ACADVL ENSG00000072778	0.95088
ACAN ENSG00000157766	2.18459
ACAP1 ENSG00000072818	0.637895
ACAP2 ENSG00000114331	1.08399
ACAP3 ENSG00000131584	0.85906
ACAT1 ENSG00000075239	0.756574
ACAT2 ENSG00000120437	1.07533
ACBD3 ENSG00000182827	1.36864
ACBD4 ENSG00000181513	0.677499
ACBD5 ENSG00000107897	0.89833
ACBD6 ENSG00000230124	1.12648
ACBD7 ENSG00000176244	1.00616
ACCS ENSG00000110455	0.883426
ACCSL ENSG00000205126	1.0374
ACD ENSG00000102977	1.00066
ACE ENSG00000159640	0.968018
ACE2 ENSG00000130234	0.711443
ACER1 ENSG00000167769	1.27247
ACER2 ENSG00000177076	1.01313
ACER3 ENSG00000078124	1.51258
ACHE ENSG00000087085	0.812517
ACIN1 ENSG00000100813	0.713784
ACKR1 ENSG00000213088	1.28021
ACKR2 ENSG00000144648	0.920303
ACKR3 ENSG00000144476	0.903317
ACKR4 ENSG00000129048	0.861352
ACLY ENSG00000131473	0.945369
ACMSD ENSG00000153086	1.12246
ACO1 ENSG00000122729	0.915911
ACO2 ENSG00000100412	0.637226
ACOD1 ENSG00000102794	1.03207
ACOT1 ENSG00000184227	1.29167
ACOT11 ENSG00000162390	0.923551
ACOT12 ENSG00000172497	1.03854
ACOT13 ENSG00000112304	1.33775
ACOT2 ENSG00000119673	1.18006
ACOT4 ENSG00000177465	0.969758
ACOT6 ENSG00000205669	0.85546
ACOT7 ENSG00000097021	0.815845
ACOT8 ENSG00000101473	0.970452
ACOT9 ENSG00000123130	0.555161
ACOX1 ENSG00000161533	0.985517
ACOX2 ENSG00000168306	0.942207
ACOX3 ENSG00000087008	0.800293
ACOXL ENSG00000153093	1.42835
ACP1 ENSG00000143727	1.28696
ACP2 ENSG00000134575	0.916991
ACP5 ENSG00000102575	1.20249
ACP6 ENSG00000162836	1.17143
ACP7 ENSG00000183760	0.755967
ACPP ENSG00000014257	2.0981
ACPT ENSG00000142513	0.850417
ACR ENSG00000100312	0.925339
ACRBP ENSG00000111644	0.804713
ACRC ENSG00000147174	0.901526
ACRV1 ENSG00000134940	1.04409
ACSBG1 ENSG00000103740	1.36857
ACSBG2 ENSG00000130377	0.938299
ACSF2 ENSG00000167107	1.20865
ACSF3 ENSG00000176715	0.657925
ACSL1 ENSG00000151726	1.27521
ACSL3 ENSG00000123983	1.12206
ACSL4 ENSG00000068366	1.25231
ACSL5 ENSG00000197142	0.617625
ACSL6 ENSG00000164398	1.02662
ACSM1 ENSG00000166743	0.773614
ACSM2A ENSG00000183747	1.13079
ACSM2B ENSG00000066813	1.0819
ACSM3 ENSG00000005187	0.933332
ACSM4 ENSG00000215009	1.13615
ACSM5 ENSG00000183549	1.07631
ACSM6 ENSG00000173124	0.76836
ACSS1 ENSG00000154930	0.950207
ACSS2 ENSG00000131069	0.899664
ACSS3 ENSG00000111058	0.732227
ACTA1 ENSG00000143632	0.992091
ACTA2 ENSG00000107796	1.26385
ACTB ENSG00000075624	1.99785
ACTBL2 ENSG00000169067	0.909772
ACTC1 ENSG00000159251	1.23525
ACTG1 ENSG00000184009	1.11612
ACTG2 ENSG00000163017	1.37366
ACTL10 ENSG00000182584	1.01182
ACTL6A ENSG00000136518	1.17607
ACTL6B ENSG00000077080	1.10591
ACTL7A ENSG00000187003	0.776341
ACTN1 ENSG00000072110	1.13388
ACTN2 ENSG00000077522	1.01744
ACTN3 ENSG00000248746	1.04837
ACTN4 ENSG00000130402	0.981729
ACTR10 ENSG00000131966	1.12441
ACTR1A ENSG00000138107	0.70674
ACTR1B ENSG00000115073	0.920616
ACTR2 ENSG00000138071	1.28116
ACTR3 ENSG00000115091	0.967725
ACTR3B ENSG00000133627	1.49679
ACTR3C ENSG00000106526	0.722472
ACTR5 ENSG00000101442	0.987514
ACTR6 ENSG00000075089	1.00802
ACTR8 ENSG00000113812	1.13195
ACTRT2 ENSG00000169717	0.978075
ACTRT3 ENSG00000184378	0.813075
ACVR1 ENSG00000115170	1.62909
ACVR1B ENSG00000135503	1.34345
ACVR1C ENSG00000123612	0.974101
ACVR2A ENSG00000121989	0.991307
ACVR2B ENSG00000114739	1.43694
ACVRL1 ENSG00000139567	1.11941
ACY1 ENSG00000243989	1.00486
ACY3 ENSG00000132744	0.878962
ACYP1 ENSG00000119640	1.06224
ACYP2 ENSG00000170634	0.821152
ADA ENSG00000196839	0.954308
ADAD1 ENSG00000164113	0.876587
ADAD2 ENSG00000140955	0.927224
ADAL ENSG00000168803	1.53022
ADAM10 ENSG00000137845	1.11004
ADAM11 ENSG00000073670	0.682782
ADAM12 ENSG00000148848	0.980186
ADAM15 ENSG00000143537	0.919827
ADAM17 ENSG00000151694	0.794235
ADAM18 ENSG00000168619	0.783785
ADAM19 ENSG00000135074	1.02556
ADAM2 ENSG00000104755	0.788694
ADAM20 ENSG00000134007	0.887954
ADAM22 ENSG00000008277	0.987762
ADAM23 ENSG00000114948	0.963944
ADAM28 ENSG00000042980	1.01013
ADAM29 ENSG00000168594	1.05583
ADAM30 ENSG00000134249	1.04793
ADAM32 ENSG00000197140	0.804928
ADAM33 ENSG00000149451	1.09931
ADAM7 ENSG00000069206	0.769172
ADAM8 ENSG00000151651	1.11568
ADAM9 ENSG00000168615	1.05186
ADAMDEC1 ENSG00000134028	1.05324
ADAMTS1 ENSG00000154734	1.41222
ADAMTS10 ENSG00000142303	0.651366
ADAMTS12 ENSG00000151388	0.903786
ADAMTS13 ENSG00000160323	0.852434
ADAMTS14 ENSG00000138316	1.10429
ADAMTS15 ENSG00000166106	1.13753
ADAMTS16 ENSG00000145536	1.20229
ADAMTS17 ENSG00000140470	0.87898
ADAMTS18 ENSG00000140873	0.712434
ADAMTS19 ENSG00000145808	1.10134
ADAMTS2 ENSG00000087116	1.20938
ADAMTS20 ENSG00000173157	1.0324
ADAMTS3 ENSG00000156140	1.01363
ADAMTS4 ENSG00000158859	1.18398
ADAMTS5 ENSG00000154736	0.591921
ADAMTS6 ENSG00000049192	0.863988
ADAMTS7 ENSG00000136378	0.624234
ADAMTS8 ENSG00000134917	1.1726
ADAMTS9 ENSG00000163638	1.60547
ADAMTSL1 ENSG00000178031	0.797279
ADAMTSL2 ENSG00000197859	0.648478
ADAMTSL3 ENSG00000156218	0.993578
ADAMTSL4 ENSG00000143382	0.797088
ADAMTSL5 ENSG00000185761	0.907117
ADAP1 ENSG00000105963	0.802958
ADAP2 ENSG00000184060	1.14955
ADAR ENSG00000160710	0.930964
ADARB1 ENSG00000197381	0.887023
ADARB2 ENSG00000185736	0.74955
ADAT1 ENSG00000065457	0.934895
ADAT2 ENSG00000189007	0.812332
ADAT3 ENSG00000213638	0.85871
ADCK1 ENSG00000063761	0.903232
ADCK2 ENSG00000133597	1.07389
ADCK3 ENSG00000163050	0.878819
ADCK4 ENSG00000123815	0.776356
ADCK5 ENSG00000173137	0.865889
ADCY1 ENSG00000164742	1.1727
ADCY10 ENSG00000143199	1.15621
ADCY2 ENSG00000078295	1.75165
ADCY3 ENSG00000138031	0.777864
ADCY4 ENSG00000129467	0.857161
ADCY5 ENSG00000173175	0.735588
ADCY6 ENSG00000174233	0.778851
ADCY7 ENSG00000121281	1.4087
ADCY8 ENSG00000155897	0.763259
ADCY9 ENSG00000162104	0.868356
ADCYAP1 ENSG00000141433	0.911796
ADCYAP1R1 ENSG00000078549	1.09262
ADD1 ENSG00000087274	1.09914
ADD2 ENSG00000075340	0.990173
ADD3 ENSG00000148700	1.16154
ADGB ENSG00000118492	1.10426
ADGRA1 ENSG00000197177	1.12601
ADGRA2 ENSG00000020181	1.09751
ADGRA3 ENSG00000152990	1.22859
ADGRB1 ENSG00000181790	0.792977
ADGRB2 ENSG00000121753	0.876536
ADGRB3 ENSG00000135298	0.834604
ADGRD1 ENSG00000111452	0.926453
ADGRD2 ENSG00000180264	0.730082
ADGRE1 ENSG00000174837	0.895792
ADGRE2 ENSG00000127507	0.841531
ADGRE3 ENSG00000131355	0.798281
ADGRE5 ENSG00000123146	0.818883
ADGRF1 ENSG00000153292	0.710972
ADGRF2 ENSG00000164393	0.642679
ADGRF3 ENSG00000173567	1.14646
ADGRF4 ENSG00000153294	1.32299
ADGRF5 ENSG00000069122	0.849946
ADGRG1 ENSG00000205336	1.03669
ADGRG2 ENSG00000173698	1.02106
ADGRG3 ENSG00000182885	1.03569
ADGRG4 ENSG00000156920	1.08602
ADGRG5 ENSG00000159618	0.972346
ADGRG6 ENSG00000112414	1.15083
ADGRG7 ENSG00000144820	0.911736
ADGRL1 ENSG00000072071	0.895122
ADGRL2 ENSG00000117114	0.984746
ADGRL3 ENSG00000150471	0.959308
ADGRL4 ENSG00000162618	0.992712
ADGRV1 ENSG00000164199	0.977188
ADH1A ENSG00000187758	1.01874
ADH1B ENSG00000196616	1.02091
ADH1C ENSG00000248144	0.912923
ADH4 ENSG00000198099	1.04439
ADH5 ENSG00000197894	1.39403
ADH6 ENSG00000172955	0.912467
ADH7 ENSG00000196344	1.07166
ADHFE1 ENSG00000147576	0.829484
ADI1 ENSG00000182551	1.41352
ADIG ENSG00000182035	1.24929
ADIPOQ ENSG00000181092	0.932611
ADIPOR1 ENSG00000159346	0.813541
ADIPOR2 ENSG00000006831	0.759708
ADIRF ENSG00000148671	1.58757
ADK ENSG00000156110	0.921574
ADM ENSG00000148926	0.857684
ADM2 ENSG00000128165	0.727877
ADM5 ENSG00000224420	0.901051
ADNP ENSG00000101126	1.06665
ADNP2 ENSG00000101544	1.17086
ADO ENSG00000181915	1.52703
ADORA1 ENSG00000163485	0.837814
ADORA2A ENSG00000128271	1.31399
ADORA2B ENSG00000170425	1.34705
ADORA3 ENSG00000282608	0.989447
ADPGK ENSG00000159322	0.712658
ADPRH ENSG00000144843	0.76769
ADPRHL1 ENSG00000153531	0.972829
ADPRHL2 ENSG00000116863	0.559345
ADPRM ENSG00000170222	1.0286
ADRA1A ENSG00000120907	1.66237
ADRA1B ENSG00000170214	0.854269
ADRA1D ENSG00000171873	0.981454
ADRA2A ENSG00000150594	0.901975
ADRA2B ENSG00000274286	1.21336
ADRA2C ENSG00000184160	1.93008
ADRB1 ENSG00000043591	0.955738
ADRB2 ENSG00000169252	1.13172
ADRB3 ENSG00000188778	0.939775
ADRM1 ENSG00000130706	0.892893
ADSL ENSG00000239900	1.02358
ADSS ENSG00000035687	1.14523
ADSSL1 ENSG00000185100	0.99616
ADTRP ENSG00000111863	1.07509
AEBP1 ENSG00000106624	1.30161
AEBP2 ENSG00000139154	0.904751
AEN ENSG00000181026	0.987933
AES ENSG00000104964	1.09885
AF011889.5 ENSG00000241489	0.99163
AF111168.1 ENSG00000280308	1.24696
AF131216.1 ENSG00000280273	1.15159
AF165138.7 ENSG00000243440	0.853773
AFAP1 ENSG00000196526	0.898394
AFAP1L1 ENSG00000157510	1.08343
AFAP1L2 ENSG00000169129	0.945962
AFF1 ENSG00000172493	1.10868
AFF2 ENSG00000155966	1.03649
AFF3 ENSG00000144218	1.10692
AFF4 ENSG00000072364	1.14365
AFG3L2 ENSG00000141385	0.708104
AFM ENSG00000079557	1.0393
AFMID ENSG00000183077	0.951831
AFP ENSG00000081051	1.25317
AFTPH ENSG00000119844	1.33187
AGA ENSG00000038002	0.73697
AGAP1 ENSG00000157985	0.818301
AGAP14P ENSG00000279058	0.988094
AGAP2 ENSG00000135439	0.818157
AGAP3 ENSG00000133612	1.01781
AGAP4 ENSG00000188234	0.926445
AGAP5 ENSG00000172650	0.966237
AGAP6 ENSG00000204149	0.909005
AGAP9 ENSG00000204172	0.946487
AGBL1 ENSG00000273540	0.74056
AGBL2 ENSG00000165923	0.996622
AGBL3 ENSG00000146856	0.759817
AGBL4 ENSG00000186094	1.0559
AGBL5 ENSG00000084693	0.711247
AGER ENSG00000204305	0.681268
AGFG1 ENSG00000173744	1.07249
AGFG2 ENSG00000106351	0.680792
AGGF1 ENSG00000164252	0.928746
AGK ENSG00000006530	0.603545
AGL ENSG00000162688	1.10072
AGMAT ENSG00000116771	0.980431
AGMO ENSG00000187546	0.960136
AGO1 ENSG00000092847	0.777236
AGO2 ENSG00000123908	1.0221
AGO3 ENSG00000126070	0.972949
AGO4 ENSG00000134698	1.17762
AGPAT1 ENSG00000204310	0.851901
AGPAT2 ENSG00000169692	0.822792
AGPAT3 ENSG00000160216	1.01451
AGPAT4 ENSG00000026652	1.03269
AGPAT5 ENSG00000155189	0.848836
AGPS ENSG00000018510	0.837418
AGR2 ENSG00000106541	1.65852
AGR3 ENSG00000173467	0.857261
AGRN ENSG00000188157	0.911848
AGRP ENSG00000159723	1.2991
AGT ENSG00000135744	0.547662
AGTPBP1 ENSG00000135049	1.61953
AGTR1 ENSG00000144891	1.41309
AGTRAP ENSG00000177674	0.979561
AGXT ENSG00000172482	0.82356
AGXT2 ENSG00000113492	1.13972
AHCTF1 ENSG00000153207	0.942017
AHCY ENSG00000101444	1.21233
AHCYL1 ENSG00000168710	1.06647
AHCYL2 ENSG00000158467	1.0908
AHDC1 ENSG00000126705	0.74935
AHI1 ENSG00000135541	0.594671
AHNAK ENSG00000124942	1.07839
AHNAK2 ENSG00000185567	1.45119
AHR ENSG00000106546	0.735272
AHRR ENSG00000063438	1.02371
AHSA1 ENSG00000100591	0.876757
AHSA2 ENSG00000173209	0.794621
AHSG ENSG00000145192	1.18504
AHSP ENSG00000169877	0.916661
AICDA ENSG00000111732	1.08619
AIDA ENSG00000186063	1.2035
AIF1 ENSG00000204472	0.896839
AIF1L ENSG00000126878	1.0304
AIFM1 ENSG00000156709	1.00033
AIFM2 ENSG00000042286	0.926498
AIFM3 ENSG00000183773	0.737789
AIG1 ENSG00000146416	0.817443
AIM1 ENSG00000112297	0.994264
AIM1L ENSG00000176092	0.920158
AIM2 ENSG00000163568	0.870691
AIMP1 ENSG00000164022	0.811397
AIMP2 ENSG00000106305	1.03119
AIP ENSG00000110711	1.17836
AIPL1 ENSG00000129221	1.076
AIRE ENSG00000160224	0.935651
AJ239318.1 ENSG00000280108	0.956124
AJAP1 ENSG00000196581	1.23985
AJUBA ENSG00000129474	1.13451
AK1 ENSG00000106992	1.00523
AK2 ENSG00000004455	1.40142
AK3 ENSG00000147853	0.943946
AK4 ENSG00000162433	1.44137
AK5 ENSG00000154027	0.888334
AK6 ENSG00000085231	0.889813
AK7 ENSG00000140057	1.28878
AK8 ENSG00000165695	1.12363
AK9 ENSG00000155085	1.10926
AKAP1 ENSG00000121057	1.22087
AKAP10 ENSG00000108599	1.20188
AKAP11 ENSG00000023516	1.0512
AKAP12 ENSG00000131016	0.880169
AKAP13 ENSG00000170776	0.676105
AKAP14 ENSG00000186471	1.04367
AKAP17A ENSG00000197976	0.739349
AKAP3 ENSG00000111254	0.846715
AKAP4 ENSG00000147081	0.901721
AKAP5 ENSG00000179841	1.21243
AKAP6 ENSG00000151320	0.790896
AKAP7 ENSG00000118507	0.968573
AKAP8 ENSG00000105127	0.834208
AKAP8L ENSG00000011243	0.734784
AKAP9 ENSG00000127914	0.754623
AKIP1 ENSG00000166452	0.946668
AKIRIN1 ENSG00000174574	1.15597
AKIRIN2 ENSG00000135334	0.738703
AKNA ENSG00000106948	0.503179
AKNAD1 ENSG00000162641	1.0507
AKR1A1 ENSG00000117448	1.22046
AKR1B1 ENSG00000085662	0.991412
AKR1B10 ENSG00000198074	1.06811
AKR1B15 ENSG00000227471	1.15351
AKR1C1 ENSG00000187134	0.969488
AKR1C2 ENSG00000151632	0.828231
AKR1C3 ENSG00000196139	1.35112
AKR1C4 ENSG00000198610	0.965732
AKR1D1 ENSG00000122787	0.818253
AKR1E2 ENSG00000165568	1.06838
AKR7A2 ENSG00000053371	0.8103
AKR7A3 ENSG00000162482	1.09055
AKR7L ENSG00000211454	0.927175
AKT1 ENSG00000142208	0.730581
AKT1S1 ENSG00000204673	1.1373
AKT2 ENSG00000105221	0.723099
AKT3 ENSG00000117020	0.814457
AKTIP ENSG00000166971	0.912481
AL023806.1 ENSG00000280184	1.0542
AL049794.1 ENSG00000280240	1.30868
AL049872.1 ENSG00000279963	0.897485
AL133475.1 ENSG00000281602	1.07181
AL135745.1 ENSG00000279654	0.897778
AL135787.1 ENSG00000283263	0.855698
AL354828.1 ENSG00000279282	0.821002
AL354828.2 ENSG00000280175	0.968266
AL356053.1 ENSG00000150076	0.773051
AL356289.1 ENSG00000279096	0.882884
AL356585.1 ENSG00000279081	0.811141
AL357140.1 ENSG00000280113	1.0518
AL358852.1 ENSG00000278899	0.920145
AL365181.1 ENSG00000280316	0.813555
AL513523.2 ENSG00000279767	1.15636
AL589743.1 ENSG00000279508	0.897349
AL590235.1 ENSG00000280230	0.927647
AL645922.1 ENSG00000279546	1.01184
ALAD ENSG00000148218	1.57151
ALAS1 ENSG00000023330	1.19925
ALAS2 ENSG00000158578	1.19203
ALB ENSG00000163631	0.932643
ALCAM ENSG00000170017	1.17688
ALDH16A1 ENSG00000161618	0.482984
ALDH18A1 ENSG00000059573	0.766308
ALDH1A1 ENSG00000165092	1.33256
ALDH1A2 ENSG00000128918	0.918489
ALDH1A3 ENSG00000184254	0.942955
ALDH1B1 ENSG00000137124	1.49548
ALDH1L1 ENSG00000144908	0.688707
ALDH1L2 ENSG00000136010	0.617418
ALDH3A1 ENSG00000108602	1.37789
ALDH3A2 ENSG00000072210	1.18121
ALDH3B1 ENSG00000006534	0.879762
ALDH3B2 ENSG00000132746	1.06747
ALDH4A1 ENSG00000159423	1.13316
ALDH5A1 ENSG00000112294	0.957099
ALDH6A1 ENSG00000119711	1.27488
ALDH7A1 ENSG00000164904	1.07965
ALDH8A1 ENSG00000118514	0.89291
ALDH9A1 ENSG00000143149	1.02888
ALDOA ENSG00000149925	1.26724
ALDOB ENSG00000136872	0.789411
ALDOC ENSG00000109107	0.953856
ALG1 ENSG00000033011	0.907646
ALG10 ENSG00000139133	0.817596
ALG10B ENSG00000175548	1.17717
ALG11 ENSG00000253710	1.02031
ALG12 ENSG00000182858	0.792009
ALG13 ENSG00000101901	1.1877
ALG14 ENSG00000172339	1.19499
ALG1L ENSG00000189366	0.707854
ALG1L2 ENSG00000251287	0.732484
ALG2 ENSG00000119523	1.26723
ALG3 ENSG00000214160	1.05879
ALG5 ENSG00000120697	1.05459
ALG6 ENSG00000088035	0.790009
ALG8 ENSG00000159063	0.674716
ALG9 ENSG00000086848	0.962648
ALK ENSG00000171094	1.13248
ALKBH1 ENSG00000100601	1.05523
ALKBH2 ENSG00000189046	1.12424
ALKBH3 ENSG00000166199	0.807169
ALKBH4 ENSG00000160993	1.13214
ALKBH5 ENSG00000091542	1.1376
ALKBH6 ENSG00000239382	1.09217
ALKBH7 ENSG00000125652	1.32158
ALKBH8 ENSG00000137760	0.643495
ALLC ENSG00000151360	0.911651
ALMS1 ENSG00000116127	0.850191
ALOX12 ENSG00000108839	0.930926
ALOX12B ENSG00000179477	0.816411
ALOX15 ENSG00000161905	0.793084
ALOX15B ENSG00000179593	1.32818
ALOX5 ENSG00000012779	0.902263
ALOX5AP ENSG00000132965	0.709123
ALOXE3 ENSG00000179148	1.06517
ALPK1 ENSG00000073331	0.97628
ALPK2 ENSG00000198796	1.21533
ALPK3 ENSG00000136383	1.13871
ALPL ENSG00000162551	0.90758
ALPP ENSG00000163283	1.11693
ALS2 ENSG00000003393	1.31508
ALS2CL ENSG00000178038	0.584866
ALS2CR11 ENSG00000155754	0.989199
ALS2CR12 ENSG00000155749	1.13543
ALX1 ENSG00000180318	1.01441
ALX3 ENSG00000156150	0.972298
ALX4 ENSG00000052850	1.17352
ALYREF ENSG00000183684	1.12551
AMACR ENSG00000242110	0.475707
AMBN ENSG00000178522	0.921684
AMBP ENSG00000106927	1.17134
AMBRA1 ENSG00000110497	0.872439
AMD1 ENSG00000123505	1.61032
AMDHD1 ENSG00000139344	0.978137
AMDHD2 ENSG00000162066	1.32992
AMELX ENSG00000125363	0.841284
AMELY ENSG00000099721	0.83091
AMER1 ENSG00000184675	0.944872
AMER2 ENSG00000165566	1.15573
AMER3 ENSG00000178171	1.10188
AMFR ENSG00000159461	1.45055
AMH ENSG00000104899	0.685555
AMHR2 ENSG00000135409	0.904925
AMIGO1 ENSG00000181754	1.04287
AMIGO2 ENSG00000139211	0.931008
AMIGO3 ENSG00000176020	0.771806
AMMECR1 ENSG00000101935	0.927595
AMMECR1L ENSG00000144233	1.03755
AMN ENSG00000166126	1.57833
AMN1 ENSG00000151743	0.835712
AMOT ENSG00000126016	0.678517
AMOTL1 ENSG00000166025	1.43398
AMOTL2 ENSG00000114019	1.34136
AMPD1 ENSG00000116748	0.989759
AMPD2 ENSG00000116337	0.65077
AMPD3 ENSG00000133805	0.782474
AMPH ENSG00000078053	1.03559
AMT ENSG00000145020	1.11313
AMTN ENSG00000187689	1.06048
AMY1A ENSG00000237763	0.821856
AMY1B ENSG00000174876	1.00285
AMY1C ENSG00000187733	0.870279
AMY2A ENSG00000243480	0.810826
AMY2B ENSG00000240038	0.893202
AMZ1 ENSG00000174945	0.968484
AMZ2 ENSG00000196704	0.724195
ANAPC1 ENSG00000153107	0.65429
ANAPC10 ENSG00000164162	0.842558
ANAPC11 ENSG00000141552	1.04339
ANAPC13 ENSG00000129055	0.782268
ANAPC15 ENSG00000110200	0.996363
ANAPC16 ENSG00000166295	1.31107
ANAPC2 ENSG00000176248	0.721085
ANAPC4 ENSG00000053900	0.938994
ANAPC5 ENSG00000089053	1.02722
ANAPC7 ENSG00000196510	0.565354
ANG ENSG00000214274	0.975821
ANGEL1 ENSG00000013523	0.780409
ANGEL2 ENSG00000174606	0.794337
ANGPT1 ENSG00000154188	1.11665
ANGPT2 ENSG00000091879	1.32802
ANGPT4 ENSG00000101280	0.865483
ANGPTL1 ENSG00000116194	1.35874
ANGPTL2 ENSG00000136859	1.22633
ANGPTL3 ENSG00000132855	1.22029
ANGPTL4 ENSG00000167772	0.853374
ANGPTL5 ENSG00000187151	0.965981
ANGPTL6 ENSG00000130812	1.06381
ANGPTL7 ENSG00000171819	0.977759
ANGPTL8 ENSG00000130173	1.00713
ANHX ENSG00000227059	1.26538
ANK1 ENSG00000029534	0.835974
ANK2 ENSG00000145362	0.988594
ANK3 ENSG00000151150	1.26991
ANKAR ENSG00000151687	1.14633
ANKDD1A ENSG00000166839	1.14751
ANKDD1B ENSG00000189045	0.973081
ANKEF1 ENSG00000132623	0.972509
ANKFN1 ENSG00000153930	1.01295
ANKFY1 ENSG00000185722	0.755327
ANKH ENSG00000154122	1.06977
ANKHD1 ENSG00000131503	0.873062
ANKHD1-EIF4EBP3 ENSG00000254996	0.733887
ANKIB1 ENSG00000001629	1.25096
ANKK1 ENSG00000170209	0.768686
ANKLE1 ENSG00000160117	1.24084
ANKLE2 ENSG00000176915	0.665681
ANKMY1 ENSG00000144504	0.767538
ANKMY2 ENSG00000106524	1.03632
ANKRA2 ENSG00000164331	0.676996
ANKRD1 ENSG00000148677	0.856493
ANKRD10 ENSG00000088448	0.804619
ANKRD11 ENSG00000167522	0.777151
ANKRD12 ENSG00000101745	0.96714
ANKRD13A ENSG00000076513	1.25023
ANKRD13B ENSG00000198720	0.94449
ANKRD13C ENSG00000118454	0.883751
ANKRD13D ENSG00000172932	1.07716
ANKRD16 ENSG00000134461	0.891032
ANKRD17 ENSG00000132466	0.969977
ANKRD18A ENSG00000180071	0.70214
ANKRD18B ENSG00000230453	1.1934
ANKRD2 ENSG00000165887	0.916694
ANKRD20A1 ENSG00000260691	0.977109
ANKRD20A2 ENSG00000183148	1.03888
ANKRD20A3 ENSG00000276203	1.18525
ANKRD20A4 ENSG00000172014	1.16477
ANKRD22 ENSG00000152766	0.807836
ANKRD23 ENSG00000163126	0.674865
ANKRD24 ENSG00000089847	0.789273
ANKRD26 ENSG00000107890	1.04771
ANKRD27 ENSG00000105186	0.695913
ANKRD28 ENSG00000206560	1.17658
ANKRD29 ENSG00000154065	1.23125
ANKRD30A ENSG00000148513	1.02649
ANKRD30B ENSG00000180777	1.1568
ANKRD30BL ENSG00000163046	0.903252
ANKRD31 ENSG00000145700	1.05983
ANKRD33 ENSG00000167612	0.899884
ANKRD33B ENSG00000164236	0.948894
ANKRD34A ENSG00000272031	0.977296
ANKRD34B ENSG00000189127	1.19136
ANKRD34C ENSG00000235711	0.998832
ANKRD35 ENSG00000198483	0.74064
ANKRD36 ENSG00000135976	0.901098
ANKRD36B ENSG00000196912	0.661352
ANKRD36C ENSG00000174501	0.795298
ANKRD37 ENSG00000186352	0.789888
ANKRD39 ENSG00000213337	0.980587
ANKRD40 ENSG00000154945	0.717134
ANKRD42 ENSG00000137494	0.954306
ANKRD44 ENSG00000065413	0.789496
ANKRD45 ENSG00000183831	0.784518
ANKRD46 ENSG00000186106	1.17491
ANKRD49 ENSG00000168876	1.03049
ANKRD50 ENSG00000151458	1.24654
ANKRD52 ENSG00000139645	0.933236
ANKRD53 ENSG00000144031	1.07878
ANKRD54 ENSG00000100124	1.07965
ANKRD55 ENSG00000164512	1.13167
ANKRD6 ENSG00000135299	1.06654
ANKRD61 ENSG00000157999	0.89665
ANKRD62 ENSG00000181626	0.952286
ANKRD65 ENSG00000235098	1.18401
ANKRD66 ENSG00000230062	1.05166
ANKRD7 ENSG00000106013	0.969817
ANKRD9 ENSG00000156381	0.91361
ANKS1A ENSG00000064999	0.82302
ANKS1B ENSG00000185046	1.67446
ANKS3 ENSG00000168096	0.672013
ANKS4B ENSG00000175311	0.860293
ANKS6 ENSG00000165138	0.596884
ANKUB1 ENSG00000206199	1.15473
ANKZF1 ENSG00000163516	1.20327
ANLN ENSG00000011426	0.960185
ANO1 ENSG00000131620	1.24222
ANO10 ENSG00000160746	0.996404
ANO2 ENSG00000047617	0.672573
ANO3 ENSG00000134343	1.13769
ANO4 ENSG00000151572	0.997331
ANO5 ENSG00000171714	1.14902
ANO6 ENSG00000177119	0.951973
ANO7 ENSG00000146205	1.02079
ANO8 ENSG00000074855	0.685408
ANO9 ENSG00000185101	1.00771
ANOS1 ENSG00000011201	0.61077
ANP32A ENSG00000140350	0.93899
ANP32B ENSG00000136938	0.937864
ANP32D ENSG00000139223	0.851755
ANP32E ENSG00000143401	0.7525
ANPEP ENSG00000166825	1.49173
ANTXR1 ENSG00000169604	1.20223
ANTXR2 ENSG00000163297	0.899881
ANTXRL ENSG00000274209	1.00131
ANXA1 ENSG00000135046	1.8186
ANXA10 ENSG00000109511	1.28688
ANXA11 ENSG00000122359	0.942409
ANXA13 ENSG00000104537	0.803817
ANXA2 ENSG00000182718	1.34693
ANXA2R ENSG00000177721	0.840689
ANXA3 ENSG00000138772	1.34156
ANXA4 ENSG00000196975	0.994181
ANXA5 ENSG00000164111	1.06657
ANXA6 ENSG00000197043	0.994112
ANXA7 ENSG00000138279	1.18877
ANXA8 ENSG00000265190	0.858743
ANXA8L1 ENSG00000264230	0.823645
ANXA9 ENSG00000143412	1.03363
AOAH ENSG00000136250	0.800485
AOC1 ENSG00000002726	1.03345
AOC2 ENSG00000131480	0.833303
AOC3 ENSG00000131471	1.19297
AOX1 ENSG00000138356	1.19282
AP000275.65 ENSG00000265590	0.792616
AP000295.9 ENSG00000249624	1.20486
AP000304.12 ENSG00000249209	1.04061
AP000349.2 ENSG00000280178	0.974524
AP000350.10 ENSG00000251357	1.00001
AP000687.1 ENSG00000280170	1.27212
AP000721.4 ENSG00000256100	0.893951
AP000769.1 ENSG00000279576	1.03153
AP000866.1 ENSG00000279342	0.737284
AP001888.1 ENSG00000281781	1.09659
AP002962.1 ENSG00000279906	1.04996
AP006285.2 ENSG00000278919	1.21804
AP1AR ENSG00000138660	0.986956
AP1B1 ENSG00000100280	1.63872
AP1G1 ENSG00000166747	0.82631
AP1G2 ENSG00000213983	0.733945
AP1M1 ENSG00000072958	1.16568
AP1M2 ENSG00000129354	0.85853
AP1S1 ENSG00000106367	1.29504
AP1S2 ENSG00000182287	1.20906
AP1S3 ENSG00000152056	0.964385
AP2A1 ENSG00000196961	0.972224
AP2A2 ENSG00000183020	0.837641
AP2B1 ENSG00000006125	0.922287
AP2M1 ENSG00000161203	1.14345
AP2S1 ENSG00000042753	0.958348
AP3B1 ENSG00000132842	0.985432
AP3B2 ENSG00000103723	0.706522
AP3D1 ENSG00000065000	0.847712
AP3M1 ENSG00000185009	0.888221
AP3M2 ENSG00000070718	0.974318
AP3S1 ENSG00000177879	1.46645
AP3S2 ENSG00000157823	1.21556
AP4B1 ENSG00000134262	1.23803
AP4E1 ENSG00000081014	1.10447
AP4M1 ENSG00000221838	0.938624
AP4S1 ENSG00000100478	0.756336
AP5B1 ENSG00000254470	0.581582
AP5M1 ENSG00000053770	1.31531
AP5S1 ENSG00000125843	1.08034
AP5Z1 ENSG00000242802	0.941128
APAF1 ENSG00000120868	0.83993
APBA1 ENSG00000107282	0.762091
APBA2 ENSG00000034053	0.706247
APBA3 ENSG00000011132	0.758004
APBB1 ENSG00000166313	1.03133
APBB1IP ENSG00000077420	0.753889
APBB2 ENSG00000163697	1.15724
APBB3 ENSG00000113108	0.516535
APC ENSG00000134982	1.05633
APC2 ENSG00000115266	1.11025
APCDD1 ENSG00000154856	1.24344
APCDD1L ENSG00000198768	1.07863
APCS ENSG00000132703	1.02666
APEH ENSG00000164062	0.777164
APELA ENSG00000248329	0.985279
APEX1 ENSG00000100823	0.783574
APEX2 ENSG00000169188	1.10931
APH1A ENSG00000117362	0.900032
APH1B ENSG00000138613	0.713742
API5 ENSG00000166181	1.28435
APIP ENSG00000149089	0.866234
APITD1 ENSG00000175279	1.00947
APITD1-CORT ENSG00000251503	1.06525
APLF ENSG00000169621	0.75819
APLN ENSG00000171388	1.082
APLNR ENSG00000134817	1.00351
APLP1 ENSG00000105290	0.81039
APLP2 ENSG00000084234	1.44181
APMAP ENSG00000101474	0.943084
APOA1 ENSG00000118137	0.954512
APOA2 ENSG00000158874	0.913515
APOB ENSG00000084674	1.00086
APOBEC1 ENSG00000111701	0.780796
APOBEC2 ENSG00000124701	0.944727
APOBEC3A ENSG00000128383	1.15431
APOBEC3B ENSG00000179750	0.985681
APOBEC3C ENSG00000244509	0.975026
APOBEC3D ENSG00000243811	1.6235
APOBEC3F ENSG00000128394	1.3258
APOBEC3G ENSG00000239713	1.12712
APOBEC3H ENSG00000100298	0.85497
APOBEC4 ENSG00000173627	1.14963
APOBR ENSG00000184730	0.752306
APOC1 ENSG00000130208	0.429316
APOC2 ENSG00000234906	1.0287
APOC3 ENSG00000110245	0.929688
APOC4 ENSG00000267467	0.828556
APOD ENSG00000189058	0.546162
APOE ENSG00000130203	0.261515
APOF ENSG00000175336	0.944172
APOH ENSG00000091583	0.722447
APOL1 ENSG00000100342	0.829712
APOL2 ENSG00000128335	0.734207
APOL3 ENSG00000128284	0.833439
APOL4 ENSG00000100336	1.54574
APOL6 ENSG00000221963	1.33754
APOLD1 ENSG00000178878	1.06033
APOM ENSG00000204444	1.02086
APOO ENSG00000184831	0.879019
APOOL ENSG00000155008	1.52896
APP ENSG00000142192	0.952483
APPBP2 ENSG00000062725	1.01615
APPL1 ENSG00000157500	1.47503
APPL2 ENSG00000136044	0.870566
APRT ENSG00000198931	0.94488
APTX ENSG00000137074	0.740237
AQP1 ENSG00000240583	1.4261
AQP10 ENSG00000143595	1.05417
AQP11 ENSG00000178301	0.865824
AQP12A ENSG00000184945	0.882035
AQP12B ENSG00000185176	1.07892
AQP2 ENSG00000167580	0.972046
AQP3 ENSG00000165272	0.836313
AQP4 ENSG00000171885	1.05143
AQP5 ENSG00000161798	0.999754
AQP6 ENSG00000086159	1.06567
AQP7 ENSG00000165269	0.966212
AQP8 ENSG00000103375	0.909265
AQP9 ENSG00000103569	1.01039
AQR ENSG00000021776	0.946673
AR ENSG00000169083	0.811486
ARAF ENSG00000078061	0.943715
ARAP1 ENSG00000186635	0.830254
ARAP2 ENSG00000047365	1.08063
ARAP3 ENSG00000120318	0.835399
ARC ENSG00000198576	0.781414
ARCN1 ENSG00000095139	1.0057
AREG ENSG00000109321	0.847148
AREL1 ENSG00000119682	1.15328
ARF1 ENSG00000143761	1.14177
ARF3 ENSG00000134287	0.832888
ARF4 ENSG00000168374	1.29157
ARF5 ENSG00000004059	1.09391
ARF6 ENSG00000165527	0.988702
ARFGAP1 ENSG00000101199	0.582189
ARFGAP2 ENSG00000149182	1.1467
ARFGAP3 ENSG00000242247	1.09861
ARFGEF1 ENSG00000066777	1.49088
ARFGEF2 ENSG00000124198	0.937555
ARFGEF3 ENSG00000112379	1.72103
ARFIP1 ENSG00000164144	1.281
ARFIP2 ENSG00000132254	1.06027
ARFRP1 ENSG00000101246	0.873049
ARG1 ENSG00000118520	1.15462
ARG2 ENSG00000081181	1.57544
ARGFX ENSG00000186103	0.787345
ARGLU1 ENSG00000134884	0.704722
ARHGAP1 ENSG00000175220	0.800435
ARHGAP10 ENSG00000071205	0.731307
ARHGAP11A ENSG00000198826	0.775539
ARHGAP11B ENSG00000187951	1.25833
ARHGAP12 ENSG00000165322	1.31362
ARHGAP15 ENSG00000075884	0.916984
ARHGAP17 ENSG00000140750	0.739432
ARHGAP18 ENSG00000146376	1.25459
ARHGAP19 ENSG00000213390	0.645304
ARHGAP20 ENSG00000137727	1.48017
ARHGAP21 ENSG00000107863	0.977607
ARHGAP22 ENSG00000128805	1.4481
ARHGAP23 ENSG00000275832	1.19318
ARHGAP24 ENSG00000138639	1.22659
ARHGAP25 ENSG00000163219	0.949664
ARHGAP26 ENSG00000145819	1.08084
ARHGAP27 ENSG00000159314	0.803025
ARHGAP28 ENSG00000088756	0.877984
ARHGAP29 ENSG00000137962	1.34332
ARHGAP30 ENSG00000186517	0.71032
ARHGAP31 ENSG00000031081	1.14018
ARHGAP32 ENSG00000134909	0.714217
ARHGAP33 ENSG00000004777	1.01709
ARHGAP35 ENSG00000160007	1.01904
ARHGAP36 ENSG00000147256	1.16375
ARHGAP39 ENSG00000147799	0.912465
ARHGAP4 ENSG00000089820	1.04917
ARHGAP40 ENSG00000124143	0.887365
ARHGAP42 ENSG00000165895	1.04775
ARHGAP44 ENSG00000006740	1.04521
ARHGAP45 ENSG00000180448	0.826657
ARHGAP5 ENSG00000100852	1.37016
ARHGAP6 ENSG00000047648	0.598579
ARHGAP8 ENSG00000241484	0.899312
ARHGAP9 ENSG00000123329	1.16478
ARHGDIA ENSG00000141522	1.02525
ARHGDIB ENSG00000111348	0.386883
ARHGDIG ENSG00000242173	1.05886
ARHGEF1 ENSG00000076928	0.99889
ARHGEF10 ENSG00000104728	1.1319
ARHGEF10L ENSG00000074964	1.15661
ARHGEF11 ENSG00000132694	0.890051
ARHGEF12 ENSG00000196914	0.794951
ARHGEF15 ENSG00000198844	0.771587
ARHGEF16 ENSG00000130762	0.910132
ARHGEF17 ENSG00000110237	0.740598
ARHGEF18 ENSG00000104880	0.906277
ARHGEF19 ENSG00000142632	1.05263
ARHGEF2 ENSG00000116584	1.07585
ARHGEF25 ENSG00000240771	0.999337
ARHGEF26 ENSG00000114790	1.36406
ARHGEF28 ENSG00000214944	0.795214
ARHGEF3 ENSG00000163947	0.703813
ARHGEF33 ENSG00000214694	1.13329
ARHGEF35 ENSG00000213214	1.10901
ARHGEF37 ENSG00000183111	1.53826
ARHGEF38 ENSG00000236699	0.695586
ARHGEF39 ENSG00000137135	1.13062
ARHGEF4 ENSG00000136002	0.963837
ARHGEF40 ENSG00000165801	1.23634
ARHGEF5 ENSG00000050327	0.907542
ARHGEF6 ENSG00000129675	1.04493
ARHGEF7 ENSG00000102606	0.852011
ARHGEF9 ENSG00000131089	0.817291
ARID1A ENSG00000117713	0.918067
ARID1B ENSG00000049618	1.13463
ARID2 ENSG00000189079	0.986778
ARID3A ENSG00000116017	1.30297
ARID3B ENSG00000179361	0.854608
ARID4A ENSG00000032219	1.16823
ARID4B ENSG00000054267	0.831943
ARID5A ENSG00000196843	0.901576
ARID5B ENSG00000150347	0.694791
ARIH1 ENSG00000166233	0.890557
ARIH2 ENSG00000177479	0.759063
ARIH2OS ENSG00000221883	0.945634
ARL1 ENSG00000120805	0.828177
ARL10 ENSG00000175414	0.802592
ARL11 ENSG00000152213	1.02249
ARL13B ENSG00000169379	0.931011
ARL14 ENSG00000179674	1.16821
ARL14EP ENSG00000152219	0.969696
ARL15 ENSG00000185305	0.785946
ARL16 ENSG00000214087	0.962925
ARL17A ENSG00000185829	1.10474
ARL17B ENSG00000228696	0.839362
ARL2 ENSG00000213465	1.12428
ARL2BP ENSG00000102931	0.691093
ARL3 ENSG00000138175	1.02524
ARL4A ENSG00000122644	0.930372
ARL4C ENSG00000188042	0.821985
ARL4D ENSG00000175906	1.01268
ARL5A ENSG00000162980	1.16374
ARL5B ENSG00000165997	0.759856
ARL5C ENSG00000141748	0.77968
ARL6 ENSG00000113966	0.950787
ARL6IP1 ENSG00000170540	1.16352
ARL6IP4 ENSG00000182196	1.18271
ARL6IP5 ENSG00000144746	1.58886
ARL6IP6 ENSG00000177917	1.25037
ARL8A ENSG00000143862	1.09035
ARL8B ENSG00000134108	1.48523
ARL9 ENSG00000196503	0.942522
ARMC1 ENSG00000104442	1.1659
ARMC10 ENSG00000170632	1.24324
ARMC12 ENSG00000157343	0.890534
ARMC2 ENSG00000118690	0.759457
ARMC3 ENSG00000165309	0.910472
ARMC4 ENSG00000169126	0.913692
ARMC5 ENSG00000140691	1.00073
ARMC6 ENSG00000105676	0.758196
ARMC7 ENSG00000125449	0.718717
ARMC8 ENSG00000114098	1.12517
ARMC9 ENSG00000135931	1.09224
ARMCX1 ENSG00000126947	1.00204
ARMCX2 ENSG00000184867	0.785589
ARMCX3 ENSG00000102401	0.915212
ARMCX4 ENSG00000196440	0.840471
ARMCX5 ENSG00000125962	0.943602
ARMCX6 ENSG00000198960	0.982198
ARMS2 ENSG00000254636	0.812819
ARMT1 ENSG00000146476	1.31847
ARNT ENSG00000143437	1.06546
ARNT2 ENSG00000172379	1.06674
ARNTL ENSG00000133794	0.689614
ARNTL2 ENSG00000029153	0.659762
ARPC1A ENSG00000241685	1.02892
ARPC1B ENSG00000130429	0.98516
ARPC2 ENSG00000163466	0.927123
ARPC3 ENSG00000111229	1.22385
ARPC4 ENSG00000241553	0.816334
ARPC5 ENSG00000162704	1.32779
ARPC5L ENSG00000136950	1.00145
ARPIN ENSG00000242498	0.79008
ARPP19 ENSG00000128989	1.20675
ARPP21 ENSG00000172995	0.957943
ARRB1 ENSG00000137486	1.29919
ARRB2 ENSG00000141480	0.68809
ARRDC1 ENSG00000197070	0.932254
ARRDC2 ENSG00000105643	0.746329
ARRDC3 ENSG00000113369	0.891594
ARRDC4 ENSG00000140450	1.40402
ARRDC5 ENSG00000205784	0.867206
ARSA ENSG00000100299	0.765019
ARSB ENSG00000113273	0.815806
ARSD ENSG00000006756	0.692021
ARSE ENSG00000157399	0.753042
ARSF ENSG00000062096	0.730687
ARSG ENSG00000141337	0.747607
ARSI ENSG00000183876	0.96023
ARSJ ENSG00000180801	0.906471
ARSK ENSG00000164291	0.888574
ART3 ENSG00000156219	0.81269
ART4 ENSG00000111339	1.02727
ART5 ENSG00000167311	0.819761
ARTN ENSG00000117407	1.31197
ARV1 ENSG00000173409	1.08108
ARVCF ENSG00000099889	0.568395
ARX ENSG00000004848	0.984033
AS3MT ENSG00000214435	1.11182
ASAH1 ENSG00000104763	1.07433
ASAH2 ENSG00000188611	0.913487
ASAH2B ENSG00000204147	0.771207
ASAP1 ENSG00000153317	0.669679
ASAP2 ENSG00000151693	0.968468
ASAP3 ENSG00000088280	0.816345
ASB1 ENSG00000065802	0.641868
ASB10 ENSG00000146926	1.45275
ASB11 ENSG00000165192	0.809265
ASB12 ENSG00000198881	0.904163
ASB13 ENSG00000196372	0.921838
ASB14 ENSG00000239388	0.877821
ASB15 ENSG00000146809	1.30448
ASB16 ENSG00000161664	1.01863
ASB17 ENSG00000154007	1.25658
ASB18 ENSG00000182177	0.8901
ASB2 ENSG00000100628	1.11583
ASB3 ENSG00000115239	1.29451
ASB4 ENSG00000005981	0.831274
ASB5 ENSG00000164122	0.652915
ASB6 ENSG00000148331	1.11203
ASB7 ENSG00000183475	0.852391
ASB8 ENSG00000177981	0.812514
ASB9 ENSG00000102048	1.23735
ASCC1 ENSG00000138303	0.916178
ASCC2 ENSG00000100325	0.890544
ASCC3 ENSG00000112249	1.1809
ASCL1 ENSG00000139352	1.17718
ASCL2 ENSG00000183734	0.974292
ASCL3 ENSG00000176009	1.02403
ASCL4 ENSG00000187855	0.988209
ASCL5 ENSG00000232237	0.902353
ASF1A ENSG00000111875	1.11908
ASF1B ENSG00000105011	1.14078
ASGR1 ENSG00000141505	1.09597
ASGR2 ENSG00000161944	0.927061
ASH1L ENSG00000116539	1.12187
ASH2L ENSG00000129691	0.869853
ASIC1 ENSG00000110881	0.735375
ASIC2 ENSG00000108684	0.96458
ASIC3 ENSG00000213199	0.85079
ASIC4 ENSG00000072182	0.866624
ASIC5 ENSG00000256394	0.895406
ASIP ENSG00000101440	0.738252
ASL ENSG00000126522	0.658934
ASMT ENSG00000196433	1.00516
ASMTL ENSG00000169093	0.883471
ASNA1 ENSG00000198356	0.914497
ASNS ENSG00000070669	0.548368
ASNSD1 ENSG00000138381	1.11509
ASPA ENSG00000108381	0.977548
ASPDH ENSG00000204653	0.903938
ASPG ENSG00000166183	1.04069
ASPH ENSG00000198363	1.09099
ASPHD1 ENSG00000174939	0.936582
ASPHD2 ENSG00000128203	0.938923
ASPM ENSG00000066279	1.17352
ASPN ENSG00000106819	1.16942
ASPRV1 ENSG00000244617	0.995617
ASPSCR1 ENSG00000169696	1.07355
ASRGL1 ENSG00000162174	1.48751
ASS1 ENSG00000130707	1.00336
ASTE1 ENSG00000034533	1.01388
ASTN1 ENSG00000152092	1.0168
ASTN2 ENSG00000148219	0.986638
ASUN ENSG00000064102	1.32158
ASXL1 ENSG00000171456	0.887581
ASXL2 ENSG00000143970	1.07852
ASXL3 ENSG00000141431	0.979813
ASZ1 ENSG00000154438	1.23609
ATAD1 ENSG00000138138	1.12234
ATAD2 ENSG00000156802	0.666617
ATAD2B ENSG00000119778	1.21844
ATAD3A ENSG00000197785	0.662329
ATAD3B ENSG00000160072	1.16192
ATAD3C ENSG00000215915	1.12696
ATAD5 ENSG00000176208	0.832921
ATAT1 ENSG00000137343	0.638717
ATCAY ENSG00000167654	1.02218
ATE1 ENSG00000107669	1.2403
ATF1 ENSG00000123268	1.33072
ATF2 ENSG00000115966	1.30432
ATF3 ENSG00000162772	0.850337
ATF4 ENSG00000128272	1.11393
ATF5 ENSG00000169136	0.838604
ATF6 ENSG00000118217	1.03738
ATF6B ENSG00000213676	0.681228
ATF7 ENSG00000170653	0.826688
ATF7IP ENSG00000171681	1.19368
ATF7IP2 ENSG00000166669	1.1811
ATG10 ENSG00000152348	1.22469
ATG101 ENSG00000123395	1.10438
ATG12 ENSG00000145782	1.17114
ATG13 ENSG00000175224	0.604273
ATG14 ENSG00000126775	0.726113
ATG16L1 ENSG00000085978	0.550578
ATG16L2 ENSG00000168010	0.629173
ATG2A ENSG00000110046	0.786833
ATG2B ENSG00000066739	1.09618
ATG3 ENSG00000144848	0.908128
ATG4A ENSG00000101844	0.72808
ATG4B ENSG00000168397	1.0165
ATG4C ENSG00000125703	1.08558
ATG4D ENSG00000130734	1.01275
ATG5 ENSG00000057663	1.24542
ATG7 ENSG00000197548	0.664113
ATG9A ENSG00000198925	1.02216
ATG9B ENSG00000181652	1.16593
ATHL1 ENSG00000142102	0.91394
ATIC ENSG00000138363	0.913171
ATL1 ENSG00000198513	1.21276
ATL2 ENSG00000119787	0.560662
ATL3 ENSG00000184743	1.20744
ATM ENSG00000149311	1.01018
ATMIN ENSG00000166454	1.66461
ATN1 ENSG00000111676	0.713473
ATOH1 ENSG00000172238	0.889616
ATOH7 ENSG00000179774	0.898441
ATOH8 ENSG00000168874	1.19233
ATOX1 ENSG00000177556	0.921205
ATP10A ENSG00000206190	0.940017
ATP10B ENSG00000118322	0.989242
ATP10D ENSG00000145246	0.848738
ATP11A ENSG00000068650	1.1806
ATP11B ENSG00000058063	0.882014
ATP11C ENSG00000101974	0.934121
ATP12A ENSG00000075673	0.87588
ATP13A1 ENSG00000105726	0.890901
ATP13A2 ENSG00000159363	0.735813
ATP13A3 ENSG00000133657	0.972777
ATP13A4 ENSG00000127249	0.89402
ATP13A5 ENSG00000187527	0.885752
ATP1A1 ENSG00000163399	0.818527
ATP1A2 ENSG00000018625	1.24548
ATP1A3 ENSG00000105409	1.01784
ATP1A4 ENSG00000132681	1.10297
ATP1B1 ENSG00000143153	0.969839
ATP1B2 ENSG00000129244	0.669404
ATP1B3 ENSG00000069849	0.73711
ATP1B4 ENSG00000101892	1.04511
ATP23 ENSG00000166896	1.07631
ATP2A1 ENSG00000196296	1.40266
ATP2A2 ENSG00000174437	1.00517
ATP2A3 ENSG00000074370	1.02744
ATP2B1 ENSG00000070961	1.39707
ATP2B2 ENSG00000157087	1.13564
ATP2B3 ENSG00000067842	0.941044
ATP2B4 ENSG00000058668	1.33553
ATP2C1 ENSG00000017260	1.12129
ATP2C2 ENSG00000064270	1.19339
ATP4A ENSG00000105675	0.9387
ATP4B ENSG00000186009	0.940866
ATP5J2-PTCD1 ENSG00000248919	0.763531
ATP5SL ENSG00000105341	1.19024
ATP6AP1 ENSG00000071553	1.32112
ATP6AP1L ENSG00000205464	0.988764
ATP6AP2 ENSG00000182220	1.42116
ATP6V0A1 ENSG00000033627	1.03815
ATP6V0A2 ENSG00000185344	1.11994
ATP6V0A4 ENSG00000105929	0.986845
ATP6V0B ENSG00000117410	1.17121
ATP6V0C ENSG00000185883	0.957916
ATP6V0D1 ENSG00000159720	1.08625
ATP6V0D2 ENSG00000147614	0.782434
ATP6V0E1 ENSG00000113732	0.89872
ATP6V0E2 ENSG00000171130	1.40771
ATP6V1A ENSG00000114573	1.17671
ATP6V1B1 ENSG00000116039	0.751419
ATP6V1B2 ENSG00000147416	1.19321
ATP6V1C1 ENSG00000155097	1.00802
ATP6V1C2 ENSG00000143882	1.29857
ATP6V1D ENSG00000100554	1.41867
ATP6V1E1 ENSG00000131100	1.09801
ATP6V1E2 ENSG00000250565	1.26036
ATP6V1F ENSG00000128524	1.19562
ATP6V1G1 ENSG00000136888	1.27026
ATP6V1G2 ENSG00000213760	1.02944
ATP6V1G3 ENSG00000151418	1.08982
ATP6V1H ENSG00000047249	1.20838
ATP7A ENSG00000165240	0.816586
ATP7B ENSG00000123191	0.486556
ATP8A1 ENSG00000124406	0.946122
ATP8A2 ENSG00000132932	0.68386
ATP8B1 ENSG00000081923	1.10554
ATP8B2 ENSG00000143515	1.1823
ATP8B3 ENSG00000130270	0.803095
ATP8B4 ENSG00000104043	1.24176
ATP9A ENSG00000054793	1.42111
ATP9B ENSG00000166377	1.06411
ATPIF1 ENSG00000130770	1.05493
ATR ENSG00000175054	0.869085
ATRAID ENSG00000138085	0.983168
ATRIP ENSG00000164053	1.10785
ATRIP ENSG00000282827	1.10462
ATRN ENSG00000088812	1.2079
ATRNL1 ENSG00000107518	0.961499
ATRX ENSG00000085224	1.1248
ATXN1 ENSG00000124788	0.850413
ATXN10 ENSG00000130638	1.33179
ATXN1L ENSG00000224470	0.664153
ATXN2 ENSG00000204842	0.800993
ATXN2L ENSG00000168488	0.913424
ATXN3 ENSG00000066427	0.942588
ATXN3L ENSG00000123594	0.9777
ATXN7 ENSG00000163635	1.43781
ATXN7L1 ENSG00000146776	0.952978
ATXN7L2 ENSG00000162650	1.06283
ATXN7L3 ENSG00000087152	0.822548
ATXN7L3B ENSG00000253719	1.09168
AUH ENSG00000148090	1.14439
AUNIP ENSG00000127423	1.04852
AUP1 ENSG00000115307	0.975163
AURKA ENSG00000087586	1.21535
AURKAIP1 ENSG00000175756	1.0683
AURKB ENSG00000178999	0.805872
AURKC ENSG00000105146	0.82873
AUTS2 ENSG00000158321	1.03644
AVEN ENSG00000169857	0.538649
AVIL ENSG00000135407	1.21251
AVL9 ENSG00000105778	0.821531
AVP ENSG00000101200	1.07511
AVPI1 ENSG00000119986	1.13329
AVPR1A ENSG00000166148	0.901314
AVPR1B ENSG00000198049	1.03906
AVPR2 ENSG00000126895	1.06612
AXDND1 ENSG00000162779	1.38762
AXIN1 ENSG00000103126	0.861663
AXIN2 ENSG00000168646	0.867248
AXL ENSG00000167601	1.18764
AZGP1 ENSG00000160862	1.28349
AZI2 ENSG00000163512	1.09056
AZIN1 ENSG00000155096	1.50972
AZIN2 ENSG00000142920	0.67586
AZU1 ENSG00000172232	0.914099
B2M ENSG00000166710	1.03749
B3GALNT1 ENSG00000169255	0.773179
B3GALNT2 ENSG00000162885	1.17956
B3GALT1 ENSG00000172318	1.06422
B3GALT2 ENSG00000162630	1.18366
B3GALT4 ENSG00000235863	1.50741
B3GALT5 ENSG00000183778	0.984699
B3GALT6 ENSG00000176022	0.966642
B3GAT1 ENSG00000109956	0.741672
B3GAT2 ENSG00000112309	1.02004
B3GAT3 ENSG00000149541	0.597114
B3GLCT ENSG00000187676	1.14156
B3GNT2 ENSG00000170340	1.1678
B3GNT3 ENSG00000179913	0.830207
B3GNT4 ENSG00000176383	0.725509
B3GNT5 ENSG00000176597	1.09865
B3GNT6 ENSG00000198488	0.995813
B3GNT7 ENSG00000156966	0.883465
B3GNT8 ENSG00000177191	0.843341
B3GNT9 ENSG00000237172	1.0391
B3GNTL1 ENSG00000175711	0.586463
B4GALNT1 ENSG00000135454	1.47644
B4GALNT2 ENSG00000167080	1.03595
B4GALNT3 ENSG00000139044	0.931178
B4GALNT4 ENSG00000182272	0.762478
B4GALT1 ENSG00000086062	0.730193
B4GALT2 ENSG00000117411	1.15367
B4GALT3 ENSG00000158850	0.769235
B4GALT4 ENSG00000121578	0.863783
B4GALT5 ENSG00000158470	0.889825
B4GALT6 ENSG00000118276	1.26442
B4GALT7 ENSG00000027847	0.873478
B4GAT1 ENSG00000174684	0.908103
B9D1 ENSG00000108641	0.662902
B9D2 ENSG00000123810	1.26498
BAALC ENSG00000164929	1.11311
BAAT ENSG00000136881	0.814925
BABAM1 ENSG00000105393	0.578128
BACE1 ENSG00000186318	0.814719
BACE2 ENSG00000182240	0.782217
BACH1 ENSG00000156273	1.44293
BACH2 ENSG00000112182	0.698203
BAD ENSG00000002330	0.977853
BAG1 ENSG00000107262	1.43051
BAG2 ENSG00000112208	1.10183
BAG3 ENSG00000151929	0.927725
BAG4 ENSG00000156735	1.0805
BAG5 ENSG00000166170	1.14029
BAG6 ENSG00000204463	1.04819
BAHCC1 ENSG00000266074	0.871462
BAHD1 ENSG00000140320	0.912296
BAIAP2 ENSG00000175866	0.88525
BAIAP2L1 ENSG00000006453	0.992496
BAIAP2L2 ENSG00000128298	0.917412
BAIAP3 ENSG00000007516	1.31903
BAK1 ENSG00000030110	1.0352
BAMBI ENSG00000095739	1.17472
BANF1 ENSG00000175334	0.527214
BANF2 ENSG00000125888	1.22431
BANK1 ENSG00000153064	1.71693
BANP ENSG00000172530	0.955201
BAP1 ENSG00000163930	0.78908
BARD1 ENSG00000138376	1.52608
BARHL2 ENSG00000143032	1.0843
BARX1 ENSG00000131668	0.901944
BARX2 ENSG00000043039	1.37299
BASP1 ENSG00000176788	2.33723
BATF ENSG00000156127	0.989115
BATF2 ENSG00000168062	0.985722
BATF3 ENSG00000123685	0.897917
BAX ENSG00000087088	1.20654
BAZ1A ENSG00000198604	0.707674
BAZ1B ENSG00000009954	0.752853
BAZ2A ENSG00000076108	0.783087
BAZ2B ENSG00000123636	0.940377
BBC3 ENSG00000105327	1.04529
BBIP1 ENSG00000214413	1.39358
BBOF1 ENSG00000119636	1.20221
BBOX1 ENSG00000129151	1.10444
BBS1 ENSG00000174483	0.845814
BBS10 ENSG00000179941	0.981328
BBS12 ENSG00000181004	1.10414
BBS2 ENSG00000125124	1.06869
BBS4 ENSG00000140463	0.890886
BBS5 ENSG00000163093	1.08189
BBS7 ENSG00000138686	0.613853
BBS9 ENSG00000122507	1.08342
BBX ENSG00000114439	1.14006
BCAM ENSG00000187244	0.643206
BCAN ENSG00000132692	0.942675
BCAP29 ENSG00000075790	0.729178
BCAP31 ENSG00000185825	1.15365
BCAR1 ENSG00000050820	0.780959
BCAR3 ENSG00000137936	1.54053
BCAS1 ENSG00000064787	1.01245
BCAS2 ENSG00000116752	2.25739
BCAS3 ENSG00000141376	0.992757
BCAS4 ENSG00000124243	1.33861
BCAT1 ENSG00000060982	1.09491
BCAT2 ENSG00000105552	0.907347
BCCIP ENSG00000107949	1.14822
BCDIN3D ENSG00000186666	0.903797
BCHE ENSG00000114200	1.35021
BCKDHA ENSG00000248098	0.889056
BCKDHB ENSG00000083123	1.09856
BCKDK ENSG00000103507	0.777633
BCL10 ENSG00000142867	0.863955
BCL11A ENSG00000119866	0.945412
BCL11B ENSG00000127152	0.880498
BCL2 ENSG00000171791	1.42636
BCL2A1 ENSG00000140379	0.961202
BCL2L1 ENSG00000171552	0.710128
BCL2L10 ENSG00000137875	1.04005
BCL2L11 ENSG00000153094	1.37036
BCL2L12 ENSG00000126453	0.819373
BCL2L13 ENSG00000099968	1.21644
BCL2L14 ENSG00000121380	1.05528
BCL2L15 ENSG00000188761	0.78329
BCL2L2 ENSG00000129473	0.809084
BCL2L2-PABPN1 ENSG00000258643	0.907672
BCL3 ENSG00000069399	1.10088
BCL6 ENSG00000113916	0.424212
BCL6B ENSG00000161940	0.758373
BCL7A ENSG00000110987	0.950526
BCL7B ENSG00000106635	1.11869
BCL7C ENSG00000099385	0.882467
BCL9 ENSG00000116128	0.908943
BCL9L ENSG00000186174	1.15063
BCLAF1 ENSG00000029363	1.06365
BCO1 ENSG00000135697	0.95004
BCO2 ENSG00000197580	0.61182
BCOR ENSG00000183337	1.51862
BCORL1 ENSG00000085185	1.75257
BCR ENSG00000186716	1.0891
BCS1L ENSG00000074582	1.40494
BDH1 ENSG00000161267	0.757301
BDH2 ENSG00000164039	0.377551
BDKRB1 ENSG00000100739	0.790539
BDKRB2 ENSG00000168398	1.5696
BDNF ENSG00000176697	1.13185
BDP1 ENSG00000145734	1.11079
BEAN1 ENSG00000166546	1.26959
BECN1 ENSG00000126581	1.15619
BEGAIN ENSG00000183092	0.606956
BEND2 ENSG00000177324	0.893937
BEND3 ENSG00000178409	1.02535
BEND4 ENSG00000188848	1.06261
BEND5 ENSG00000162373	1.0432
BEND6 ENSG00000151917	0.957166
BEND7 ENSG00000165626	0.744271
BEST1 ENSG00000167995	0.981202
BEST2 ENSG00000039987	1.02493
BEST3 ENSG00000127325	0.889079
BEST4 ENSG00000142959	1.07837
BET1 ENSG00000105829	1.19162
BET1L ENSG00000177951	0.73376
BEX1 ENSG00000133169	0.786623
BEX2 ENSG00000133134	1.05631
BEX3 ENSG00000166681	1.35133
BEX4 ENSG00000102409	0.983836
BEX5 ENSG00000184515	0.998492
BFAR ENSG00000103429	1.50731
BFSP1 ENSG00000125864	0.7889
BFSP2 ENSG00000170819	0.795034
BGLAP ENSG00000242252	1.04896
BGN ENSG00000182492	1.03212
BHLHA15 ENSG00000180535	1.20115
BHLHB9 ENSG00000198908	0.768663
BHLHE22 ENSG00000180828	0.841558
BHLHE40 ENSG00000134107	1.07393
BHLHE41 ENSG00000123095	1.26374
BHMG1 ENSG00000237452	0.838142
BHMT ENSG00000145692	1.01204
BHMT2 ENSG00000132840	0.743344
BICC1 ENSG00000122870	1.30126
BICD1 ENSG00000151746	0.769286
BICD2 ENSG00000185963	0.920236
BICDL1 ENSG00000135127	0.850196
BICDL2 ENSG00000162069	0.76712
BID ENSG00000015475	0.859694
BIK ENSG00000100290	1.04249
BIN1 ENSG00000136717	0.508265
BIN2 ENSG00000110934	0.74802
BIN3 ENSG00000147439	0.793398
BIRC2 ENSG00000110330	0.783571
BIRC3 ENSG00000023445	0.739972
BIRC5 ENSG00000089685	0.855121
BIRC6 ENSG00000115760	1.24763
BIRC7 ENSG00000101197	1.01865
BIVM ENSG00000134897	1.09265
BLCAP ENSG00000166619	1.3631
BLK ENSG00000136573	1.00324
BLM ENSG00000197299	1.0857
BLMH ENSG00000108578	0.884291
BLNK ENSG00000095585	0.765389
BLOC1S1 ENSG00000135441	0.838519
BLOC1S2 ENSG00000196072	1.02293
BLOC1S3 ENSG00000189114	1.21148
BLOC1S4 ENSG00000186222	0.904079
BLOC1S5 ENSG00000188428	1.1467
BLOC1S6 ENSG00000104164	1.0703
BLVRA ENSG00000106605	0.727323
BLVRB ENSG00000090013	0.914556
BLZF1 ENSG00000117475	1.1405
BMF ENSG00000104081	0.809219
BMI1 ENSG00000168283	1.33268
BMP1 ENSG00000168487	1.18512
BMP10 ENSG00000163217	0.995364
BMP2 ENSG00000125845	0.991251
BMP2K ENSG00000138756	1.16791
BMP3 ENSG00000152785	1.1871
BMP4 ENSG00000125378	0.965373
BMP5 ENSG00000112175	0.630925
BMP6 ENSG00000153162	1.07258
BMP7 ENSG00000101144	0.949392
BMP8A ENSG00000183682	0.767048
BMP8B ENSG00000116985	0.947052
BMPER ENSG00000164619	1.02989
BMPR1A ENSG00000107779	0.913538
BMPR1B ENSG00000138696	1.63642
BMPR2 ENSG00000204217	1.04693
BMS1 ENSG00000165733	0.841156
BMT2 ENSG00000164603	0.846916
BMX ENSG00000102010	1.195
BNC1 ENSG00000169594	0.889201
BNC2 ENSG00000173068	1.46594
BNIP1 ENSG00000113734	1.11768
BNIP2 ENSG00000140299	0.96748
BNIP3 ENSG00000176171	1.14684
BNIP3L ENSG00000104765	1.56582
BNIPL ENSG00000163141	0.999227
BOC ENSG00000144857	1.16061
BOD1 ENSG00000145919	0.868479
BOD1L1 ENSG00000038219	0.882289
BOD1L2 ENSG00000228075	1.00611
BOK ENSG00000176720	1.03487
BOLA1 ENSG00000178096	0.888834
BOLA2B ENSG00000169627	0.884702
BOLA3 ENSG00000163170	0.711218
BOLL ENSG00000152430	0.898314
BOP1 ENSG00000261236	0.7145
BORA ENSG00000136122	1.22973
BORCS5 ENSG00000165714	0.966813
BORCS6 ENSG00000196544	1.18394
BORCS7 ENSG00000166275	1.31552
BORCS8 ENSG00000254901	0.580512
BORCS8-MEF2B ENSG00000064489	0.835229
BPGM ENSG00000172331	0.874336
BPHL ENSG00000137274	1.3251
BPI ENSG00000101425	1.20591
BPIFA1 ENSG00000198183	1.07691
BPIFA2 ENSG00000131050	0.896582
BPIFB1 ENSG00000125999	0.648245
BPIFB2 ENSG00000078898	0.62003
BPIFB4 ENSG00000186191	1.19526
BPIFC ENSG00000184459	1.07286
BPNT1 ENSG00000162813	0.701852
BPTF ENSG00000171634	0.829722
BRAF ENSG00000157764	0.945298
BRAP ENSG00000089234	1.21507
BRAT1 ENSG00000106009	0.828227
BRCA1 ENSG00000012048	0.563841
BRCA2 ENSG00000139618	1.20533
BRCC3 ENSG00000185515	1.17206
BRD1 ENSG00000100425	0.812719
BRD2 ENSG00000204256	0.604919
BRD3 ENSG00000169925	0.925202
BRD4 ENSG00000141867	0.696122
BRD7 ENSG00000166164	1.05096
BRD8 ENSG00000112983	0.780576
BRD9 ENSG00000028310	1.07789
BRDT ENSG00000137948	0.839248
BRE ENSG00000158019	1.31746
BRF1 ENSG00000185024	0.894137
BRF2 ENSG00000104221	1.39673
BRI3 ENSG00000164713	1.07346
BRI3BP ENSG00000184992	1.10083
BRICD5 ENSG00000182685	1.02642
BRINP1 ENSG00000078725	0.942047
BRINP2 ENSG00000198797	0.908582
BRINP3 ENSG00000162670	1.0545
BRIP1 ENSG00000136492	1.02344
BRIX1 ENSG00000113460	0.857624
BRK1 ENSG00000254999	1.35951
BRMS1 ENSG00000174744	1.02132
BRMS1L ENSG00000100916	1.16725
BROX ENSG00000162819	1.38558
BRPF1 ENSG00000156983	0.824262
BRPF3 ENSG00000096070	0.974661
BRS3 ENSG00000102239	0.839952
BRSK1 ENSG00000160469	1.05031
BRSK2 ENSG00000174672	0.928878
BRWD1 ENSG00000185658	0.665894
BRWD3 ENSG00000165288	1.06808
BSCL2 ENSG00000168000	0.944458
BSDC1 ENSG00000160058	0.881281
BSG ENSG00000172270	0.864691
BSN ENSG00000164061	1.0954
BSND ENSG00000162399	1.01104
BSPH1 ENSG00000188334	0.916583
BSPRY ENSG00000119411	0.965703
BST1 ENSG00000109743	0.942391
BST2 ENSG00000130303	0.794892
BTAF1 ENSG00000095564	0.74165
BTBD1 ENSG00000064726	1.05603
BTBD10 ENSG00000148925	1.14981
BTBD11 ENSG00000151136	0.856053
BTBD16 ENSG00000138152	0.959625
BTBD18 ENSG00000233436	1.12893
BTBD19 ENSG00000222009	0.778512
BTBD2 ENSG00000133243	0.792277
BTBD3 ENSG00000132640	1.40073
BTBD6 ENSG00000184887	0.901133
BTBD7 ENSG00000011114	0.769871
BTBD8 ENSG00000189195	0.99559
BTBD9 ENSG00000183826	1.13642
BTC ENSG00000174808	1.00602
BTD ENSG00000169814	0.809046
BTF3 ENSG00000145741	1.14268
BTF3L4 ENSG00000134717	1.10138
BTG1 ENSG00000133639	1.3344
BTG2 ENSG00000159388	1.56034
BTG3 ENSG00000154640	0.872605
BTG4 ENSG00000137707	0.833609
BTK ENSG00000010671	0.848746
BTLA ENSG00000186265	1.54897
BTN1A1 ENSG00000124557	0.980727
BTN2A1 ENSG00000112763	1.40783
BTN2A2 ENSG00000124508	1.0236
BTN3A1 ENSG00000026950	0.857707
BTN3A2 ENSG00000186470	0.949614
BTN3A3 ENSG00000111801	0.938251
BTNL2 ENSG00000204290	0.854043
BTNL3 ENSG00000168903	0.970813
BTNL8 ENSG00000113303	0.902327
BTNL9 ENSG00000165810	0.99937
BTRC ENSG00000166167	1.77488
BUB1 ENSG00000169679	1.00496
BUB1B ENSG00000156970	0.852941
BUB3 ENSG00000154473	1.08638
BUD13 ENSG00000137656	1.15942
BUD31 ENSG00000106245	1.22908
BVES ENSG00000112276	1.42804
BYSL ENSG00000112578	0.776249
BZW1 ENSG00000082153	1.68296
BZW2 ENSG00000136261	0.919207
C10orf10 ENSG00000165507	1.07847
C10orf105 ENSG00000214688	0.893256
C10orf107 ENSG00000183346	1.09532
C10orf11 ENSG00000148655	0.957058
C10orf128 ENSG00000204161	0.92043
C10orf142 ENSG00000277288	1.25033
C10orf2 ENSG00000107815	0.814973
C10orf35 ENSG00000171224	0.877243
C10orf53 ENSG00000178645	0.968411
C10orf54 ENSG00000107738	0.887054
C10orf55 ENSG00000222047	0.974704
C10orf62 ENSG00000203942	0.886059
C10orf67 ENSG00000179133	1.06348
C10orf71 ENSG00000177354	0.882797
C10orf76 ENSG00000120029	1.43977
C10orf82 ENSG00000165863	1.03593
C10orf88 ENSG00000119965	1.51305
C10orf90 ENSG00000154493	0.842796
C10orf95 ENSG00000120055	0.939955
C10orf99 ENSG00000188373	0.909156
C11orf1 ENSG00000137720	1.21635
C11orf16 ENSG00000176029	0.983125
C11orf21 ENSG00000110665	1.24799
C11orf24 ENSG00000171067	0.822485
C11orf31 ENSG00000211450	0.896131
C11orf40 ENSG00000171987	0.981967
C11orf42 ENSG00000180878	0.906682
C11orf45 ENSG00000174370	0.927954
C11orf49 ENSG00000149179	1.40704
C11orf52 ENSG00000149300	0.876481
C11orf53 ENSG00000150750	0.771631
C11orf54 ENSG00000182919	1.36608
C11orf57 ENSG00000150776	1.01623
C11orf58 ENSG00000110696	1.55278
C11orf63 ENSG00000109944	1.0892
C11orf65 ENSG00000166323	1.00617
C11orf68 ENSG00000175573	0.931794
C11orf70 ENSG00000137691	0.677323
C11orf71 ENSG00000180425	0.853145
C11orf74 ENSG00000166352	1.1831
C11orf80 ENSG00000173715	1.37682
C11orf84 ENSG00000168005	1.02616
C11orf87 ENSG00000185742	1.02434
C11orf88 ENSG00000183644	0.885531
C11orf91 ENSG00000205177	1.02808
C11orf94 ENSG00000234776	0.938714
C11orf95 ENSG00000188070	1.41772
C11orf96 ENSG00000187479	1.05948
C11orf98 ENSG00000278615	0.878925
C12orf10 ENSG00000139637	0.850759
C12orf29 ENSG00000133641	1.2452
C12orf4 ENSG00000047621	0.711894
C12orf40 ENSG00000180116	0.91111
C12orf42 ENSG00000179088	0.900343
C12orf43 ENSG00000157895	0.686406
C12orf45 ENSG00000151131	0.925497
C12orf49 ENSG00000111412	1.23081
C12orf50 ENSG00000165805	0.783988
C12orf54 ENSG00000177627	0.966502
C12orf56 ENSG00000185306	0.827793
C12orf57 ENSG00000111678	1.48446
C12orf60 ENSG00000182993	0.987847
C12orf65 ENSG00000130921	0.698135
C12orf66 ENSG00000174206	1.05268
C12orf71 ENSG00000214700	0.97847
C12orf73 ENSG00000204954	1.12139
C12orf75 ENSG00000235162	0.999964
C12orf76 ENSG00000174456	1.11744
C14orf1 ENSG00000133935	1.19898
C14orf105 ENSG00000100557	1.11522
C14orf119 ENSG00000179933	0.854713
C14orf132 ENSG00000227051	1.27356
C14orf142 ENSG00000170270	0.930761
C14orf159 ENSG00000133943	0.841841
C14orf166 ENSG00000087302	0.843503
C14orf169 ENSG00000170468	0.900157
C14orf177 ENSG00000176605	1.09865
C14orf178 ENSG00000197734	1.03925
C14orf180 ENSG00000184601	1.06002
C14orf2 ENSG00000156411	1.07842
C14orf28 ENSG00000179476	1.11442
C14orf37 ENSG00000139971	1.02068
C14orf39 ENSG00000179008	0.959879
C14orf79 ENSG00000140104	0.594548
C14orf80 ENSG00000185347	1.3757
C14orf93 ENSG00000100802	1.2226
C15orf39 ENSG00000167173	0.849328
C15orf40 ENSG00000169609	1.14634
C15orf41 ENSG00000186073	1.47769
C15orf48 ENSG00000166920	1.18588
C15orf52 ENSG00000188549	0.596017
C15orf53 ENSG00000175779	1.04332
C15orf57 ENSG00000128891	0.8126
C15orf59 ENSG00000205363	0.887882
C15orf61 ENSG00000189227	0.539454
C15orf62 ENSG00000188277	0.862294
C15orf65 ENSG00000261652	1.15037
C16orf13 ENSG00000130731	0.911793
C16orf45 ENSG00000166780	0.795942
C16orf46 ENSG00000166455	0.895574
C16orf52 ENSG00000185716	0.86351
C16orf54 ENSG00000185905	0.953805
C16orf58 ENSG00000140688	1.09341
C16orf59 ENSG00000162062	1.05995
C16orf62 ENSG00000103544	0.744404
C16orf70 ENSG00000125149	1.17194
C16orf71 ENSG00000166246	0.695718
C16orf72 ENSG00000182831	1.1281
C16orf74 ENSG00000154102	0.598484
C16orf78 ENSG00000166152	0.885996
C16orf82 ENSG00000234186	0.837633
C16orf86 ENSG00000159761	0.769822
C16orf87 ENSG00000155330	1.09819
C16orf89 ENSG00000153446	0.591635
C16orf91 ENSG00000174109	0.690155
C16orf92 ENSG00000167194	0.799052
C16orf95 ENSG00000260456	0.737787
C16orf96 ENSG00000205832	0.950033
C17orf105 ENSG00000231256	1.15472
C17orf107 ENSG00000205710	1.1862
C17orf49 ENSG00000258315	1.1301
C17orf50 ENSG00000270806	0.827281
C17orf51 ENSG00000212719	1.24838
C17orf53 ENSG00000125319	1.08001
C17orf58 ENSG00000186665	1.05024
C17orf62 ENSG00000178927	0.776543
C17orf64 ENSG00000141371	1.43001
C17orf67 ENSG00000214226	0.780367
C17orf74 ENSG00000184560	1.24422
C17orf75 ENSG00000108666	1.14902
C17orf78 ENSG00000278505	1.16532
C17orf80 ENSG00000141219	1.05026
C17orf89 ENSG00000224877	1.24059
C17orf96 ENSG00000273604	1.12606
C17orf97 ENSG00000187624	0.898826
C17orf98 ENSG00000275489	0.934253
C17orf99 ENSG00000187997	1.01072
C18orf21 ENSG00000141428	1.07648
C18orf25 ENSG00000152242	1.23715
C18orf32 ENSG00000177576	1.17368
C18orf54 ENSG00000166845	0.800641
C18orf63 ENSG00000206043	1.09411
C18orf8 ENSG00000141452	0.677597
C19orf12 ENSG00000131943	0.982032
C19orf18 ENSG00000177025	0.807965
C19orf24 ENSG00000228300	1.04497
C19orf25 ENSG00000119559	0.903528
C19orf33 ENSG00000167644	1.40176
C19orf35 ENSG00000188305	0.978245
C19orf38 ENSG00000214212	0.70886
C19orf43 ENSG00000123144	0.906803
C19orf44 ENSG00000105072	1.16999
C19orf45 ENSG00000198723	0.757268
C19orf47 ENSG00000160392	1.49934
C19orf48 ENSG00000167747	1.02059
C19orf52 ENSG00000142444	0.962992
C19orf53 ENSG00000104979	1.32558
C19orf54 ENSG00000188493	0.71348
C19orf57 ENSG00000132016	1.05311
C19orf60 ENSG00000006015	0.985727
C19orf66 ENSG00000130813	1.08673
C19orf67 ENSG00000188032	0.918815
C19orf68 ENSG00000185453	0.579383
C19orf70 ENSG00000174917	0.76533
C19orf71 ENSG00000183397	1.04664
C19orf73 ENSG00000221916	1.08317
C19orf81 ENSG00000235034	1.40357
C19orf84 ENSG00000262874	1.16359
C1D ENSG00000197223	1.1496
C1GALT1 ENSG00000106392	0.776791
C1GALT1C1 ENSG00000171155	0.974301
C1GALT1C1L ENSG00000223658	1.24438
C1QA ENSG00000173372	0.646695
C1QB ENSG00000173369	0.794991
C1QBP ENSG00000108561	1.08238
C1QC ENSG00000159189	0.52891
C1QL1 ENSG00000131094	0.394633
C1QL2 ENSG00000144119	0.943984
C1QL3 ENSG00000165985	1.2442
C1QL4 ENSG00000186897	1.10198
C1QTNF1 ENSG00000173918	0.706422
C1QTNF2 ENSG00000145861	1.13854
C1QTNF3 ENSG00000082196	0.967067
C1QTNF4 ENSG00000172247	0.928756
C1QTNF5 ENSG00000223953	1.03968
C1QTNF6 ENSG00000133466	0.750375
C1QTNF7 ENSG00000163145	0.799948
C1QTNF9 ENSG00000240654	0.950887
C1QTNF9B ENSG00000205863	1.11316
C1QTNF9B-AS1 ENSG00000281899	0.751736
C1R ENSG00000159403	0.866827
C1RL ENSG00000139178	0.975968
C1S ENSG00000182326	0.431793
C1orf100 ENSG00000173728	1.00018
C1orf101 ENSG00000179397	1.0338
C1orf105 ENSG00000180999	1.10096
C1orf106 ENSG00000163362	1.16393
C1orf109 ENSG00000116922	0.959645
C1orf112 ENSG00000000460	1.37657
C1orf115 ENSG00000162817	0.534181
C1orf116 ENSG00000182795	0.76583
C1orf122 ENSG00000197982	1.05368
C1orf123 ENSG00000162384	0.867314
C1orf127 ENSG00000175262	1.07782
C1orf131 ENSG00000143633	1.05075
C1orf141 ENSG00000203963	0.873968
C1orf145 ENSG00000162913	1.13705
C1orf146 ENSG00000203910	0.90681
C1orf158 ENSG00000157330	1.06999
C1orf159 ENSG00000131591	0.770598
C1orf162 ENSG00000143110	0.774851
C1orf167 ENSG00000215910	1.16898
C1orf168 ENSG00000187889	1.03444
C1orf174 ENSG00000198912	1.08922
C1orf185 ENSG00000204006	0.867807
C1orf186 ENSG00000263961	0.829529
C1orf194 ENSG00000179902	1.21141
C1orf198 ENSG00000119280	1.13945
C1orf204 ENSG00000188004	0.889239
C1orf21 ENSG00000116667	1.19938
C1orf210 ENSG00000253313	0.902262
C1orf216 ENSG00000142686	1.05497
C1orf226 ENSG00000239887	0.870123
C1orf228 ENSG00000198520	1.4284
C1orf234 ENSG00000227868	0.901552
C1orf27 ENSG00000157181	0.861593
[truncated: 15,949 more rows]
