# Supplementary material for: Spatial maps of prostate cancer transcriptomes reveal an unexplored landscape of heterogeneity
Source: Nat Commun. 2018 Jun 20;9:2419. doi: 10.1038/s41467-018-04724-5 (PMC6010471; doi:10.1038/s41467-018-04724-5)
Supplement: Supplementary file 9 — Supplementary Data 6 [file 41467_2018_4724_MOESM9_ESM.zip › Supplementary Dataset 3/experiment0001-contributions_gene_type.tsv]

	Factor 1	Factor 2	Factor 3	Factor 4	Factor 5	Factor 6	Factor 7	Factor 8	Factor 9	Factor 10
A1BG ENSG00000121410	2	0	0	0	0	5	0	1	0	0
A1CF ENSG00000148584	0	0	0	0	0	0	0	0	0	0
A2M ENSG00000175899	3650	37	10	2	37	1774	224	2451	698	0
A2ML1 ENSG00000166535	0	1	22	0	17	1	8	4	3	0
A4GALT ENSG00000128274	0	153	6	2	3	0	30	141	48	17
AAAS ENSG00000094914	18	14	199	223	6	1	2	40	1	46
AACS ENSG00000081760	4	0	84	4	0	42	11	54	1	42
AADAC ENSG00000114771	0	0	0	0	0	0	0	0	0	0
AADACL2 ENSG00000197953	0	0	0	0	0	0	0	0	0	0
AADACL4 ENSG00000204518	0	0	0	0	0	0	0	0	0	0
AADAT ENSG00000109576	0	7	74	69	0	11	4	2	17	52
AAED1 ENSG00000158122	0	2	1	0	7	20	5	21	4	20
AAGAB ENSG00000103591	3	1	138	2	18	263	38	0	3	38
AAK1 ENSG00000115977	7	31	136	6	57	7	16	12	14	94
AAMDC ENSG00000087884	5	332	22	7	0	116	1	7	31	6
AAMP ENSG00000127837	94	81	596	345	26	407	561	125	284	236
AAR2 ENSG00000131043	4	69	0	119	73	166	43	16	9	4
AARD ENSG00000205002	0	2	0	1	0	0	0	0	3	1
AARS ENSG00000090861	249	328	40	10	350	541	16	1	34	154
AARSD1 ENSG00000266967	12	1	0	6	0	32	2	2	2	17
AASDH ENSG00000157426	16	0	17	1	11	3	1	0	1	0
AASDHPPT ENSG00000149313	2	0	35	0	1	1	0	0	0	24
AASS ENSG00000008311	9	0	0	0	0	2	2	1	1	0
AATF ENSG00000275700	17	126	59	52	0	103	20	48	7	22
AATK ENSG00000181409	0	4	0	0	0	0	2	1	0	1
AATK-AS1 ENSG00000225180	0	0	0	0	0	0	0	0	0	0
ABAT ENSG00000183044	2	1	216	178	76	3	6	0	0	3
ABC13-47488600E17.1 ENSG00000283199	9	7	4	2	2	2	8	0	6	0
ABC13-47656900H15.1 ENSG00000283566	0	0	0	0	0	2	3	0	0	2
ABC7-42404400C24.1 ENSG00000277758	0	0	0	0	0	0	0	0	0	0
ABCA1 ENSG00000165029	1	3	1	3	2	2	4	11	2	38
ABCA10 ENSG00000154263	0	1	1	0	2	3	5	2	1	0
ABCA12 ENSG00000144452	0	0	0	0	0	0	0	0	0	0
ABCA13 ENSG00000179869	0	0	0	0	0	0	0	0	0	0
ABCA2 ENSG00000107331	30	73	265	310	12	6	40	276	50	46
ABCA3 ENSG00000167972	129	4	151	144	8	193	3	0	95	1
ABCA4 ENSG00000198691	0	1	1	1	1	1	0	1	0	0
ABCA5 ENSG00000154265	2	1	13	1	19	1	16	3	16	20
ABCA6 ENSG00000154262	0	4	0	1	3	3	1	1	17	0
ABCA7 ENSG00000064687	2	0	0	118	5	12	13	3	23	7
ABCA8 ENSG00000141338	0	2	46	16	7	7	2	99	0	0
ABCA9 ENSG00000154258	0	2	5	36	0	8	1	0	0	1
ABCB1 ENSG00000085563	0	1	4	1	0	0	2	0	0	0
ABCB10 ENSG00000135776	2	0	6	0	0	7	0	0	3	17
ABCB11 ENSG00000073734	2	0	0	0	1	0	0	0	0	0
ABCB4 ENSG00000005471	7	13	1	0	1	2	0	2	0	8
ABCB5 ENSG00000004846	0	2	3	2	0	1	0	0	0	0
ABCB6 ENSG00000115657	15	0	0	2	4	6	0	1	0	1
ABCB7 ENSG00000131269	2	0	2	3	0	164	13	6	4	2
ABCB8 ENSG00000197150	48	96	113	16	32	0	4	114	1	2
ABCB9 ENSG00000150967	32	53	2	0	0	58	8	0	1	3
ABCC1 ENSG00000103222	85	33	94	1	109	188	41	9	0	44
ABCC10 ENSG00000124574	0	56	4	13	126	20	43	22	30	0
ABCC11 ENSG00000121270	1	0	11	0	0	0	0	0	1	5
ABCC12 ENSG00000140798	0	0	0	0	0	0	0	0	0	0
ABCC2 ENSG00000023839	0	0	0	0	0	0	0	1	0	0
ABCC3 ENSG00000108846	0	25	20	39	24	32	51	0	0	0
ABCC4 ENSG00000125257	1	0	696	5	101	4	26	2	1	216
ABCC5 ENSG00000114770	0	36	186	2	8	165	73	0	1	5
ABCC6 ENSG00000091262	3	1	0	3	7	0	2	0	0	34
ABCC8 ENSG00000006071	1	66	13	13	0	7	1	75	1	0
ABCC9 ENSG00000069431	2	0	0	1	1	0	0	0	12	0
ABCD1 ENSG00000101986	56	18	0	62	3	0	0	89	1	63
ABCD2 ENSG00000173208	0	0	0	0	0	0	0	0	0	0
ABCD3 ENSG00000117528	3	1	59	9	1	5	8	1	2	8
ABCD4 ENSG00000119688	1	20	133	3	10	13	3	0	110	57
ABCE1 ENSG00000164163	0	2	14	1	0	3	10	2	1	23
ABCF1 ENSG00000204574	0	379	219	8	6	221	8	1	12	189
ABCF2 ENSG00000033050	59	389	158	17	0	137	55	58	0	24
ABCF3 ENSG00000161204	98	4	88	143	9	4	6	6	3	50
ABCG1 ENSG00000160179	1	7	23	30	19	182	5	1	2	71
ABCG2 ENSG00000118777	0	4	0	2	4	64	6	5	35	1
ABCG4 ENSG00000172350	0	0	0	0	1	0	0	0	0	0
ABCG5 ENSG00000138075	0	0	0	0	0	0	0	0	0	0
ABHD1 ENSG00000143994	3	73	11	2	3	4	2	1	0	1
ABHD10 ENSG00000144827	11	2	29	40	18	617	0	1	7	2
ABHD11 ENSG00000106077	10	293	164	101	2	303	161	2	0	71
ABHD12 ENSG00000100997	20	375	508	334	120	278	230	10	13	202
ABHD12B ENSG00000131969	0	0	0	0	0	0	0	0	0	0
ABHD13 ENSG00000139826	12	5	57	6	11	1	14	17	6	43
ABHD14A ENSG00000248487	81	51	115	182	32	76	10	13	15	101
ABHD14A-ACY1 ENSG00000114786	0	0	0	0	0	0	0	0	0	0
ABHD14B ENSG00000114779	315	182	227	1283	85	6	91	171	7	14
ABHD15 ENSG00000168792	119	8	15	1	4	1	61	1	10	5
ABHD16A ENSG00000204427	0	1	9	3	2	40	6	10	6	0
ABHD17A ENSG00000129968	61	15	29	163	17	10	1	30	8	77
ABHD17B ENSG00000107362	11	0	13	0	9	64	33	1	6	0
ABHD17C ENSG00000136379	0	3	55	64	6	16	11	3	23	30
ABHD18 ENSG00000164074	10	0	55	0	2	0	1	8	0	4
ABHD2 ENSG00000140526	3	2	820	1	327	4	39	20	14	271
ABHD3 ENSG00000158201	1	0	20	2	6	6	1	0	6	9
ABHD4 ENSG00000100439	23	70	0	18	15	100	33	4	2	1
ABHD5 ENSG00000011198	0	3	1	0	5	2	0	0	0	0
ABHD6 ENSG00000163686	11	1	89	70	2	3	55	3	2	64
ABHD8 ENSG00000127220	6	24	4	58	37	39	21	55	81	4
ABI1 ENSG00000136754	0	0	121	10	39	0	99	4	3	2
ABI2 ENSG00000138443	7	40	132	0	3	428	38	14	18	81
ABI3 ENSG00000108798	1	42	5	0	8	3	4	3	10	3
ABI3BP ENSG00000154175	1	0	0	0	0	0	1	0	0	0
ABL1 ENSG00000097007	16	125	233	181	9	340	5	209	123	113
ABL2 ENSG00000143322	25	2	0	0	11	1	12	14	49	2
ABLIM1 ENSG00000099204	28	293	19	126	74	2	166	188	88	22
ABLIM2 ENSG00000163995	6	1	0	0	0	0	0	1	6	1
ABLIM3 ENSG00000173210	53	1	87	0	1	10	21	0	0	1
ABO ENSG00000175164	0	1	3	10	8	79	59	0	0	32
ABR ENSG00000159842	1	7	24	4	3	395	85	103	6	33
ABRA ENSG00000174429	0	0	0	0	0	0	0	0	0	0
ABRACL ENSG00000146386	2	1	12	1	0	0	1	0	1	8
ABT1 ENSG00000146109	20	4	10	10	0	176	7	8	6	82
ABTB1 ENSG00000114626	378	84	86	35	48	0	22	89	5	36
ABTB2 ENSG00000166016	19	21	3	0	0	5	11	39	0	1
AC002429.5 ENSG00000236197	0	0	0	0	0	0	0	0	0	0
AC004076.7 ENSG00000268533	0	0	0	0	0	0	0	0	0	0
AC004158.1 ENSG00000280264	0	0	0	0	0	0	0	0	0	0
AC004381.6 ENSG00000005189	0	80	5	4	147	56	4	1	2	16
AC004754.3 ENSG00000269881	3	3	21	0	3	9	2	0	0	2
AC004813.1 ENSG00000279777	0	0	0	0	0	0	0	0	0	0
AC004824.1 ENSG00000280226	0	0	0	0	0	0	0	0	0	0
AC005281.1 ENSG00000226690	0	0	0	0	0	0	0	0	0	0
AC005477.1 ENSG00000280188	0	0	0	0	0	0	0	0	0	0
AC005480.1 ENSG00000279461	9	3	7	0	3	1	1	1	2	0
AC006116.20 ENSG00000267710	0	1	1	0	1	2	0	0	4	1
AC006328.1 ENSG00000280301	0	0	0	0	0	0	0	0	0	0
AC006386.1 ENSG00000279115	11	17	4	17	0	16	0	1	0	0
AC006994.3 ENSG00000279317	0	0	0	1	0	0	0	0	0	0
AC007040.11 ENSG00000258881	0	0	0	0	0	0	0	0	0	0
AC007906.1 ENSG00000279018	0	0	0	0	0	0	0	0	0	0
AC008074.1 ENSG00000279644	0	0	0	0	0	0	0	0	0	0
AC008522.1 ENSG00000279232	0	0	2	0	0	0	0	0	0	1
AC008686.1 ENSG00000280221	0	0	0	0	0	0	0	0	0	0
AC008759.1 ENSG00000279471	0	0	0	0	0	0	0	0	0	0
AC008810.1 ENSG00000279126	0	0	0	0	0	0	0	0	0	0
AC008914.1 ENSG00000279768	0	0	0	0	0	0	0	0	0	0
AC009014.3 ENSG00000271824	0	0	0	1	0	1	0	0	0	0
AC009060.2 ENSG00000280252	0	0	0	0	0	0	0	0	0	0
AC009977.1 ENSG00000279335	0	0	0	0	0	0	0	0	0	0
AC010731.4 ENSG00000235118	0	0	0	0	0	0	0	1	0	0
AC011155.1 ENSG00000280098	0	0	0	0	0	0	0	0	0	0
AC011380.1 ENSG00000281227	0	0	0	0	0	0	0	0	0	0
AC012005.1 ENSG00000279274	10	15	10	6	3	16	5	9	11	6
AC012005.2 ENSG00000279287	0	0	0	0	1	0	0	0	0	1
AC012363.1 ENSG00000281676	0	0	0	0	0	0	0	0	0	0
AC013269.5 ENSG00000184761	0	0	0	0	0	0	0	0	0	0
AC013461.1 ENSG00000091436	202	0	58	3	5	5	9	29	7	25
AC016142.1 ENSG00000280141	0	0	0	0	0	0	0	0	0	0
AC016549.1 ENSG00000281325	0	0	1	0	0	0	0	0	0	0
AC016577.1 ENSG00000279646	0	0	0	0	0	0	0	0	0	0
AC016991.1 ENSG00000279435	0	0	0	0	0	0	0	0	0	0
AC017081.1 ENSG00000279921	0	0	0	0	0	0	0	0	0	0
AC018512.1 ENSG00000279808	0	0	0	0	1	0	0	0	0	0
AC018902.1 ENSG00000280817	0	0	0	0	0	0	0	0	0	0
AC021106.1 ENSG00000279386	0	0	0	0	0	0	0	0	0	0
AC024060.1 ENSG00000281584	0	0	0	0	0	0	0	0	0	0
AC024592.12 ENSG00000267740	0	0	0	0	0	0	0	0	0	0
AC025335.1 ENSG00000179859	1	99	0	3	0	49	3	3	7	0
AC055733.1 ENSG00000280127	0	0	0	0	0	0	0	0	0	0
AC055866.1 ENSG00000281079	0	0	0	0	0	0	0	0	0	0
AC069063.2 ENSG00000279380	0	0	1	0	0	0	0	0	0	0
AC073130.2 ENSG00000281656	0	0	0	0	0	0	0	0	0	0
AC073657.1 ENSG00000279937	0	0	0	0	0	1	0	0	0	1
AC074033.1 ENSG00000281137	0	0	0	0	0	0	0	0	0	0
AC087350.1 ENSG00000281527	0	0	0	0	0	0	0	0	0	0
AC087762.1 ENSG00000279588	0	0	0	0	0	0	0	0	0	0
AC090154.1 ENSG00000278888	0	0	0	0	0	0	0	0	0	0
AC090498.1 ENSG00000279483	17	1804	143	15	205	1400	46	10	73	9
AC092384.1 ENSG00000280675	0	0	0	0	0	0	0	0	0	0
AC092835.2 ENSG00000233757	0	0	0	0	0	0	0	0	0	0
AC092881.1 ENSG00000279530	0	0	0	0	0	0	0	0	0	0
AC100821.1 ENSG00000280473	0	0	0	0	0	0	0	0	0	0
AC104057.1 ENSG00000280427	0	0	0	0	0	0	0	0	0	0
AC104073.1 ENSG00000280410	0	0	0	0	0	0	0	0	0	0
AC104304.4 ENSG00000283473	0	0	0	0	0	0	0	0	0	0
AC104389.2 ENSG00000279824	0	0	0	0	0	0	0	0	0	0
AC104981.1 ENSG00000278938	0	0	0	0	0	0	0	0	0	0
AC105009.1 ENSG00000281855	0	0	0	0	0	0	0	0	0	0
AC105052.1 ENSG00000279168	0	0	0	3	0	0	0	3	0	3
AC109486.1 ENSG00000280447	0	0	0	0	0	0	0	1	0	0
AC109829.1 ENSG00000233438	0	0	0	0	0	0	0	0	0	1
AC110602.1 ENSG00000281267	0	0	0	0	0	0	0	0	0	0
AC110615.1 ENSG00000279909	2	2	6	17	3	13	0	2	0	6
AC112719.1 ENSG00000280671	0	0	0	0	0	0	0	0	0	0
AC113404.1 ENSG00000254893	0	2	1	0	21	0	11	71	8	17
AC118758.1 ENSG00000268187	0	0	0	0	0	0	0	0	0	0
AC131097.4 ENSG00000216921	1	1	1	2	0	0	3	1	1	0
AC131263.1 ENSG00000280550	0	0	0	0	0	0	0	0	0	0
AC138517.6 ENSG00000283288	0	0	0	0	0	0	0	0	0	0
AC138647.1 ENSG00000226490	0	0	0	0	0	0	0	0	0	0
AC138969.4 ENSG00000183889	3	489	132	216	2	12	107	22	8	72
AC241377.1 ENSG00000281741	5	28	24	28	8	6	9	0	2	36
AC241585.1 ENSG00000281571	2	0	4	2	3	0	4	0	0	0
AC242988.1 ENSG00000278939	0	0	0	0	0	0	0	0	0	0
AC243756.1 ENSG00000270339	0	0	3	0	0	0	0	0	0	0
AC243945.1 ENSG00000279510	0	0	0	0	0	0	0	0	0	0
AC245100.1 ENSG00000280649	13	3	4	23	2	13	16	9	7	54
ACAA1 ENSG00000060971	47	1846	1784	37	327	10	161	13	4	497
ACAA2 ENSG00000167315	116	5	23	1	0	515	1	0	0	833
ACACA ENSG00000278540	2	2	312	320	59	607	2	13	1	98
ACACB ENSG00000076555	60	12	4	1	2	39	1	13	8	1
ACAD10 ENSG00000111271	1	3	173	99	2	1	3	4	4	11
ACAD11 ENSG00000240303	1	0	1	1	1	0	1	0	0	0
ACAD8 ENSG00000151498	2	3	25	225	72	6	1	0	1	363
ACAD9 ENSG00000177646	2	196	113	6	15	37	75	0	1	3
ACADL ENSG00000115361	5	3	173	0	71	6	35	14	0	38
ACADM ENSG00000117054	0	2	81	0	14	7	11	43	1	5
ACADS ENSG00000122971	14	34	2	75	18	18	0	28	12	41
ACADSB ENSG00000196177	2	4	71	4	5	8	0	2	6	56
ACADVL ENSG00000072778	332	16	1631	2198	369	239	688	568	353	604
ACAN ENSG00000157766	14	0	0	0	0	0	0	0	0	0
ACAP1 ENSG00000072818	9	72	13	16	2	0	1	1	15	4
ACAP2 ENSG00000114331	0	2	0	2	4	2	7	40	1	44
ACAP3 ENSG00000131584	162	13	238	427	73	53	2	138	20	43
ACAT1 ENSG00000075239	140	10	71	0	30	152	9	166	0	3
ACAT2 ENSG00000120437	4	182	569	23	163	70	56	1	4	30
ACBD3 ENSG00000182827	0	4	11	19	1	106	25	6	9	41
ACBD4 ENSG00000181513	3	168	19	275	0	284	1	113	142	44
ACBD5 ENSG00000107897	3	0	54	0	0	0	7	4	0	4
ACBD6 ENSG00000230124	1	148	121	4	3	10	132	26	31	3
ACBD7 ENSG00000176244	0	0	0	0	0	0	0	0	0	0
ACCS ENSG00000110455	16	33	4	115	27	39	2	2	39	9
ACCSL ENSG00000205126	0	0	0	0	0	0	0	0	0	0
ACD ENSG00000102977	0	199	188	55	0	26	4	71	1	7
ACE ENSG00000159640	1	5	168	178	16	12	73	4	0	7
ACE2 ENSG00000130234	1	1	1	0	0	1	1	0	1	2
ACER1 ENSG00000167769	0	3	9	3	7	0	2	0	1	0
ACER2 ENSG00000177076	0	0	0	0	0	0	1	0	0	1
ACER3 ENSG00000078124	3	7	53	1	0	14	1	11	1	8
ACHE ENSG00000087085	2	26	1	1	1	37	37	0	27	0
ACIN1 ENSG00000100813	0	0	521	231	7	49	331	154	20	154
ACKR1 ENSG00000213088	0	10	0	1	1	0	1	0	52	1
ACKR2 ENSG00000144648	2	0	0	0	0	4	0	1	0	1
ACKR3 ENSG00000144476	26	4	1	3	0	8	3	3	38	23
ACKR4 ENSG00000129048	0	0	0	0	0	0	0	0	0	0
ACLY ENSG00000131473	11	7	713	19	51	291	5	11	0	87
ACMSD ENSG00000153086	0	0	0	0	0	0	0	0	0	0
ACO1 ENSG00000122729	36	6	8	17	0	35	3	0	2	9
ACO2 ENSG00000100412	15	203	252	36	1	205	24	12	53	39
ACOD1 ENSG00000102794	0	0	0	0	0	0	0	0	0	0
ACOT1 ENSG00000184227	191	15	168	5	8	1	10	10	1	50
ACOT11 ENSG00000162390	15	0	2	1	4	8	5	1	1	0
ACOT12 ENSG00000172497	0	0	0	0	0	0	0	0	0	0
ACOT13 ENSG00000112304	85	0	170	25	38	29	36	54	64	63
ACOT2 ENSG00000119673	149	9	10	9	4	1	39	17	0	37
ACOT4 ENSG00000177465	0	1	3	0	0	23	0	0	0	10
ACOT6 ENSG00000205669	0	0	0	0	0	0	0	0	0	0
ACOT7 ENSG00000097021	76	249	23	7	37	1	2	13	18	1
ACOT8 ENSG00000101473	39	80	49	131	36	0	8	33	2	24
ACOT9 ENSG00000123130	14	117	66	1	33	100	8	6	9	65
ACOX1 ENSG00000161533	50	682	820	36	140	232	277	57	3	282
ACOX2 ENSG00000168306	11	0	0	2	14	330	1	3	1	139
ACOX3 ENSG00000087008	56	7	194	163	53	13	37	0	25	88
ACOXL ENSG00000153093	6	5	9	3	9	0	5	1	2	4
ACP1 ENSG00000143727	1	61	197	47	54	20	24	27	1	103
ACP2 ENSG00000134575	52	99	505	411	119	403	1	0	146	79
ACP5 ENSG00000102575	7	5	58	61	150	1	36	7	48	0
ACP6 ENSG00000162836	0	102	210	74	129	22	51	32	83	21
ACP7 ENSG00000183760	0	0	0	0	0	2	2	0	4	0
ACPP ENSG00000014257	7	14	29725	8655	7577	4	13	8	9	168
ACPT ENSG00000142513	0	0	1	1	0	0	0	1	2	4
ACR ENSG00000100312	0	1	0	3	0	0	0	2	0	1
ACRBP ENSG00000111644	0	0	13	9	2	9	5	28	1	0
ACRC ENSG00000147174	0	0	0	0	1	0	0	0	16	2
ACRV1 ENSG00000134940	0	0	0	0	0	0	0	0	0	0
ACSBG1 ENSG00000103740	1	0	8	8	6	1	0	1	2	12
ACSBG2 ENSG00000130377	0	0	0	0	0	0	0	0	0	0
ACSF2 ENSG00000167107	3	62	3	89	28	15	61	20	0	34
ACSF3 ENSG00000176715	31	52	74	275	23	61	0	24	106	0
ACSL1 ENSG00000151726	1	4	412	8	5	32	38	2	28	69
ACSL3 ENSG00000123983	1	4	972	0	218	15	50	16	2	113
ACSL4 ENSG00000068366	3	0	3	1	1	0	27	13	0	0
ACSL5 ENSG00000197142	0	0	1	0	0	5	14	23	6	735
ACSL6 ENSG00000164398	0	2	0	0	0	0	0	0	0	1
ACSM1 ENSG00000166743	1	0	7	3	468	1	0	0	0	90
ACSM2A ENSG00000183747	0	0	0	0	0	0	0	0	0	0
ACSM2B ENSG00000066813	0	1	4	1	0	0	1	2	0	0
ACSM3 ENSG00000005187	2	1	346	15	129	11	3	7	2	43
ACSM4 ENSG00000215009	0	0	0	0	0	0	0	0	0	0
ACSM5 ENSG00000183549	0	0	0	0	0	0	0	3	0	7
ACSM6 ENSG00000173124	0	0	0	0	0	0	0	0	0	0
ACSS1 ENSG00000154930	5	167	949	968	426	5	129	10	248	640
ACSS2 ENSG00000131069	14	394	4	4	8	442	20	53	53	13
ACSS3 ENSG00000111058	2	0	36	1	0	0	0	17	4	0
ACTA1 ENSG00000143632	45	1	0	0	0	0	0	1	0	4
ACTA2 ENSG00000107796	6446	482	0	3	1	838	0	9	2	0
ACTB ENSG00000075624	73110	19380	11707	913	2799	4520	8757	3640	59684	1321
ACTBL2 ENSG00000169067	1	0	0	0	0	0	0	0	0	0
ACTC1 ENSG00000159251	139	4	0	0	0	0	1	0	0	0
ACTG1 ENSG00000184009	8	1	4489	52	499	12546	1526	879	11196	2122
ACTG2 ENSG00000163017	15011	3609	0	1	2	719	0	1	1	3
ACTL10 ENSG00000182584	0	2	4	34	2	3	1	27	0	3
ACTL6A ENSG00000136518	0	21	82	9	2	6	4	0	5	7
ACTL6B ENSG00000077080	0	0	0	0	0	0	0	0	0	0
ACTL7A ENSG00000187003	0	0	0	0	0	0	0	0	0	0
ACTN1 ENSG00000072110	2717	713	735	4	461	61	503	795	388	706
ACTN2 ENSG00000077522	0	0	0	0	0	0	0	0	0	0
ACTN3 ENSG00000248746	0	1	0	2	0	2	0	0	0	0
ACTN4 ENSG00000130402	877	575	367	144	289	20	532	1	248	179
ACTR10 ENSG00000131966	10	0	73	4	2	11	8	5	2	19
ACTR1A ENSG00000138107	174	393	17	429	21	267	4	4	21	74
ACTR1B ENSG00000115073	110	243	389	273	62	447	116	10	172	115
ACTR2 ENSG00000138071	1	0	287	5	6	19	92	55	56	161
ACTR3 ENSG00000115091	0	1	23	0	10	46	46	16	36	4
ACTR3B ENSG00000133627	0	0	30	1	3	1	5	2	3	13
ACTR3C ENSG00000106526	2	2	2	127	2	2	0	7	4	21
ACTR5 ENSG00000101442	0	3	10	7	11	26	7	3	0	6
ACTR6 ENSG00000075089	2	1	11	12	1	6	4	5	17	2
ACTR8 ENSG00000113812	0	99	49	6	7	25	22	4	14	5
ACTRT2 ENSG00000169717	0	0	0	0	0	0	0	0	0	0
ACTRT3 ENSG00000184378	0	0	0	0	0	0	0	0	0	0
ACVR1 ENSG00000115170	20	0	44	0	0	3	15	1	1	12
ACVR1B ENSG00000135503	0	5	85	4	4	6	75	2	0	38
ACVR1C ENSG00000123612	0	4	0	0	0	0	0	0	0	0
ACVR2A ENSG00000121989	15	4	19	0	17	10	25	6	7	6
ACVR2B ENSG00000114739	2	1	8	3	1	0	10	1	0	0
ACVRL1 ENSG00000139567	3	76	0	0	1	0	0	28	29	0
ACY1 ENSG00000243989	13	8	27	0	32	4	6	5	31	18
ACY3 ENSG00000132744	3	0	11	2	1	6	2	2	42	0
ACYP1 ENSG00000119640	1	7	2	2	4	1	3	2	0	72
ACYP2 ENSG00000170634	47	13	25	21	1	13	5	19	0	3
ADA ENSG00000196839	2	61	2	1	0	0	0	6	19	21
ADAD1 ENSG00000164113	0	0	0	0	0	0	0	0	0	0
ADAD2 ENSG00000140955	0	0	0	1	0	0	0	0	1	0
ADAL ENSG00000168803	1	31	2	1	12	18	3	45	2	47
ADAM10 ENSG00000137845	3	0	341	6	0	3	89	7	3	26
ADAM11 ENSG00000073670	25	0	1	3	1	1	0	0	0	1
ADAM12 ENSG00000148848	0	0	0	0	0	0	0	0	0	0
ADAM15 ENSG00000143537	10	4	3	581	116	7	101	177	172	5
ADAM17 ENSG00000151694	31	9	18	0	2	24	7	0	1	3
ADAM18 ENSG00000168619	0	0	0	0	0	0	0	0	0	0
ADAM19 ENSG00000135074	24	39	1	0	8	3	3	13	0	1
ADAM2 ENSG00000104755	0	2	0	0	0	1	0	0	0	1
ADAM20 ENSG00000134007	0	0	0	0	0	0	1	0	0	0
ADAM22 ENSG00000008277	18	3	8	2	0	5	0	44	4	4
ADAM23 ENSG00000114948	0	0	0	0	0	0	0	0	0	0
ADAM28 ENSG00000042980	10	1	4	1	0	1	2	2	3	29
ADAM29 ENSG00000168594	0	0	0	0	0	0	0	0	0	0
ADAM30 ENSG00000134249	0	0	0	0	0	0	0	0	0	0
ADAM32 ENSG00000197140	0	0	0	3	0	2	0	0	1	0
ADAM33 ENSG00000149451	275	239	0	7	7	189	0	11	19	0
ADAM7 ENSG00000069206	0	0	0	0	0	0	0	0	0	0
ADAM8 ENSG00000151651	3	1	37	1	0	0	23	15	2	41
ADAM9 ENSG00000168615	24	0	691	2	47	18	115	0	3	105
ADAMDEC1 ENSG00000134028	0	0	0	0	0	0	0	0	0	0
ADAMTS1 ENSG00000154734	153	36	0	1	0	0	49	92	228	54
ADAMTS10 ENSG00000142303	90	13	2	80	0	9	0	3	199	5
ADAMTS12 ENSG00000151388	4	32	1	0	1	0	4	2	0	18
ADAMTS13 ENSG00000160323	10	27	24	9	19	101	5	9	4	8
ADAMTS14 ENSG00000138316	0	0	0	0	5	0	0	12	1	4
ADAMTS15 ENSG00000166106	4	4	0	0	4	0	0	0	4	0
ADAMTS16 ENSG00000145536	0	0	0	0	0	0	0	0	0	0
ADAMTS17 ENSG00000140470	1	19	0	3	1	0	0	1	0	1
ADAMTS18 ENSG00000140873	3	0	0	1	4	2	1	2	3	0
ADAMTS19 ENSG00000145808	0	0	0	0	0	0	0	0	0	0
ADAMTS2 ENSG00000087116	0	59	0	1	0	0	1	1	2	1
ADAMTS20 ENSG00000173157	0	0	0	0	0	0	0	0	0	0
ADAMTS3 ENSG00000156140	0	1	0	0	0	0	0	0	0	0
ADAMTS4 ENSG00000158859	0	3	0	0	0	0	1	0	19	0
ADAMTS5 ENSG00000154736	39	2	0	4	6	19	1	1	0	0
ADAMTS6 ENSG00000049192	0	0	0	0	0	0	0	0	0	0
ADAMTS7 ENSG00000136378	16	1	1	0	1	5	4	15	0	10
ADAMTS8 ENSG00000134917	14	19	3	0	0	2	7	0	16	15
ADAMTS9 ENSG00000163638	2	2	3	0	30	197	0	7	2	23
ADAMTSL1 ENSG00000178031	4	6	122	1	3	99	5	1	4	653
ADAMTSL2 ENSG00000197859	3	10	0	49	1	56	0	145	8	3
ADAMTSL3 ENSG00000156218	0	1	0	4	3	3	8	0	6	1
ADAMTSL4 ENSG00000143382	72	105	10	5	2	1	0	16	14	62
ADAMTSL5 ENSG00000185761	0	10	0	0	0	2	0	19	0	0
ADAP1 ENSG00000105963	6	38	3	26	4	1	0	3	2	0
ADAP2 ENSG00000184060	49	4	1	0	1	2	0	3	1	0
ADAR ENSG00000160710	2	229	89	1	1	2785	44	364	117	143
ADARB1 ENSG00000197381	65	4	98	5	150	6	22	5	0	32
ADARB2 ENSG00000185736	0	0	1	7	0	0	2	0	0	1
ADAT1 ENSG00000065457	1	0	59	1	1	89	41	1	0	27
ADAT2 ENSG00000189007	4	0	66	56	0	6	0	3	3	27
ADAT3 ENSG00000213638	0	0	2	1	1	0	0	0	0	1
ADCK1 ENSG00000063761	2	142	82	1	0	1	6	7	0	19
ADCK2 ENSG00000133597	59	0	49	176	7	52	18	9	12	2
ADCK3 ENSG00000163050	22	241	346	1	202	5	31	53	102	239
ADCK4 ENSG00000123815	31	149	3	169	0	4	5	107	9	9
ADCK5 ENSG00000173137	27	0	27	54	4	5	10	8	0	42
ADCY1 ENSG00000164742	1	2	10	13	6	3	1	4	2	1
ADCY10 ENSG00000143199	0	0	0	1	0	0	0	0	0	0
ADCY2 ENSG00000078295	12	20	34	0	1	36	11	2	3	2
ADCY3 ENSG00000138031	7	3	45	5	1	2	36	330	26	101
ADCY4 ENSG00000129467	41	6	0	7	3	2	19	6	50	18
ADCY5 ENSG00000173175	318	268	0	4	0	16	1	7	5	2
ADCY6 ENSG00000174233	5	52	477	346	15	6	101	5	73	207
ADCY7 ENSG00000121281	0	0	0	0	1	1	0	19	0	9
ADCY8 ENSG00000155897	0	0	0	0	0	0	0	0	0	0
ADCY9 ENSG00000162104	120	3	1	7	4	4	7	0	4	1
ADCYAP1 ENSG00000141433	0	1	1	0	0	0	0	0	1	0
ADCYAP1R1 ENSG00000078549	4	1	2	0	0	8	2	2	0	1
ADD1 ENSG00000087274	166	34	431	1	16	116	58	322	92	11
ADD2 ENSG00000075340	0	0	0	0	0	0	0	0	0	0
ADD3 ENSG00000148700	0	0	59	6	0	4	14	39	25	1
ADGB ENSG00000118492	0	0	0	0	0	0	0	0	0	0
ADGRA1 ENSG00000197177	0	0	0	0	0	0	0	0	0	0
ADGRA2 ENSG00000020181	1079	119	49	28	7	153	3	231	5	168
ADGRA3 ENSG00000152990	13	1	28	10	4	17	12	1	3	80
ADGRB1 ENSG00000181790	0	3	15	8	0	1	4	0	0	1
ADGRB2 ENSG00000121753	27	1	0	1	0	23	0	0	1	0
ADGRB3 ENSG00000135298	0	0	0	6	0	0	1	3	0	9
ADGRD1 ENSG00000111452	4	0	0	0	0	36	0	0	0	0
ADGRD2 ENSG00000180264	2	0	7	0	1	0	0	0	0	0
ADGRE1 ENSG00000174837	5	0	0	0	1	2	1	0	1	1
ADGRE2 ENSG00000127507	10	0	0	1	7	3	0	0	0	4
ADGRE3 ENSG00000131355	0	0	0	0	0	3	0	0	0	0
ADGRE5 ENSG00000123146	126	40	1	11	3	0	97	23	101	2
ADGRF1 ENSG00000153292	0	0	0	0	0	0	0	0	0	0
ADGRF2 ENSG00000164393	0	0	0	0	0	0	0	0	0	0
ADGRF3 ENSG00000173567	0	0	0	0	0	0	0	0	0	0
ADGRF4 ENSG00000153294	0	0	0	0	0	0	0	0	0	0
ADGRF5 ENSG00000069122	1	0	5	1	1	0	0	0	0	0
ADGRG1 ENSG00000205336	1	0	760	100	395	2	247	16	199	229
ADGRG2 ENSG00000173698	0	0	0	0	0	0	1	0	0	0
ADGRG3 ENSG00000182885	0	0	0	0	0	0	0	0	0	0
ADGRG4 ENSG00000156920	0	0	0	0	0	0	0	0	0	0
ADGRG5 ENSG00000159618	0	0	0	0	0	0	1	8	0	0
ADGRG6 ENSG00000112414	0	0	0	0	0	1	2	0	0	0
ADGRG7 ENSG00000144820	0	0	0	0	0	0	0	0	0	0
ADGRL1 ENSG00000072071	59	5	21	143	4	93	66	95	37	4
ADGRL2 ENSG00000117114	5	0	174	0	6	3	2	61	30	15
ADGRL3 ENSG00000150471	2	1	1	2	0	2	0	0	0	0
ADGRL4 ENSG00000162618	0	0	0	0	1	0	0	0	24	8
ADGRV1 ENSG00000164199	0	0	7	6	7	1	6	1	34	27
ADH1A ENSG00000187758	0	0	0	0	0	0	0	0	0	0
ADH1B ENSG00000196616	31	0	0	1	3	18	0	2	0	0
ADH1C ENSG00000248144	1	0	0	1	3	0	2	0	0	3
ADH4 ENSG00000198099	0	0	0	0	0	0	0	0	0	0
ADH5 ENSG00000197894	66	13	113	177	120	2026	65	60	14	12
ADH6 ENSG00000172955	7	0	3	2	3	0	0	0	2	7
ADH7 ENSG00000196344	0	0	0	0	0	0	0	0	0	0
ADHFE1 ENSG00000147576	13	12	179	6	95	0	62	5	59	1
ADI1 ENSG00000182551	1334	350	1232	2484	579	881	5	23	689	967
ADIG ENSG00000182035	0	0	0	0	0	0	0	0	0	0
ADIPOQ ENSG00000181092	0	0	0	0	0	0	0	0	0	0
ADIPOR1 ENSG00000159346	1	4	531	0	24	0	92	3	0	94
ADIPOR2 ENSG00000006831	0	7	24	1	8	311	4	4	10	72
ADIRF ENSG00000148671	1237	764	1138	1449	443	200	251	730	455	25
ADK ENSG00000156110	1	2	121	1	0	108	11	1	2	12
ADM ENSG00000148926	1	2	0	4	4	6	27	0	31	0
ADM2 ENSG00000128165	1	24	11	0	2	9	0	2	3	40
ADM5 ENSG00000224420	1	3	0	0	1	0	0	0	7	1
ADNP ENSG00000101126	59	172	73	108	76	191	0	9	1	103
ADNP2 ENSG00000101544	18	1	106	3	2	17	8	0	2	0
ADO ENSG00000181915	7	0	19	0	4	8	1	1	8	13
ADORA1 ENSG00000163485	1	6	0	3	1	0	0	1	0	0
ADORA2A ENSG00000128271	1	0	0	0	0	0	0	0	0	0
ADORA2B ENSG00000170425	0	0	0	0	0	0	1	0	0	0
ADORA3 ENSG00000282608	2	0	0	0	0	13	2	2	1	2
ADPGK ENSG00000159322	0	4	954	2	212	3	40	13	1	631
ADPRH ENSG00000144843	0	7	0	20	0	1	2	7	2	7
ADPRHL1 ENSG00000153531	1	49	3	5	0	3	7	1	18	56
ADPRHL2 ENSG00000116863	20	39	35	6	236	130	37	4	8	119
ADPRM ENSG00000170222	0	0	103	1	3	71	17	3	1	11
ADRA1A ENSG00000120907	7	0	0	0	0	0	0	0	0	1
ADRA1B ENSG00000170214	0	0	0	0	0	0	0	0	0	0
ADRA1D ENSG00000171873	0	0	1	2	1	91	2	3	1	11
ADRA2A ENSG00000150594	3	0	1	1	4	28	0	0	88	131
ADRA2B ENSG00000274286	0	6	0	1	0	0	2	0	0	0
ADRA2C ENSG00000184160	0	0	2	0	0	4	0	1	2	6
ADRB1 ENSG00000043591	4	5	79	0	10	0	0	1	18	95
ADRB2 ENSG00000169252	1	1	44	2	24	143	0	28	28	1
ADRB3 ENSG00000188778	13	4	3	0	0	2	0	0	0	0
ADRM1 ENSG00000130706	33	35	5	244	33	148	49	73	14	13
ADSL ENSG00000239900	7	40	15	1	0	309	6	0	0	1
ADSS ENSG00000035687	0	5	157	0	7	10	9	8	26	55
ADSSL1 ENSG00000185100	26	79	2	3	1	9	3	8	2	21
ADTRP ENSG00000111863	1	0	0	0	0	1	0	0	1	0
AEBP1 ENSG00000106624	1475	1491	0	1	78	4	7	3	77	1
AEBP2 ENSG00000139154	2	1	83	13	9	0	18	0	15	13
AEN ENSG00000181026	36	42	1	13	8	75	40	43	0	46
AES ENSG00000104964	1197	290	781	1892	221	1	634	508	140	95
AF011889.5 ENSG00000241489	0	3	0	0	1	0	0	1	1	0
AF111168.1 ENSG00000280308	0	0	0	0	0	0	0	0	0	0
AF131216.1 ENSG00000280273	0	0	1	0	0	0	0	0	0	2
AF165138.7 ENSG00000243440	0	0	0	0	0	0	0	0	0	0
AFAP1 ENSG00000196526	14	3	2	7	0	6	2	156	11	2
AFAP1L1 ENSG00000157510	0	33	14	0	0	0	3	1	0	3
AFAP1L2 ENSG00000169129	14	3	13	3	3	0	0	2	16	0
AFF1 ENSG00000172493	1	3	106	0	10	2	2	2	16	46
AFF2 ENSG00000155966	0	0	0	0	0	0	0	0	0	0
AFF3 ENSG00000144218	0	3	455	2	104	5	0	2	1	137
AFF4 ENSG00000072364	44	3	73	0	29	2	62	27	4	18
AFG3L2 ENSG00000141385	7	1	114	240	162	1	104	1	51	99
AFM ENSG00000079557	0	0	0	0	0	0	0	0	0	0
AFMID ENSG00000183077	0	124	232	100	130	24	82	5	17	271
AFP ENSG00000081051	0	0	0	0	0	0	0	0	0	0
AFTPH ENSG00000119844	1	0	152	0	13	1	9	82	4	85
AGA ENSG00000038002	1	0	0	5	0	51	6	2	4	15
AGAP1 ENSG00000157985	2	1	13	7	1	54	32	1	9	10
AGAP14P ENSG00000279058	0	0	4	0	0	0	1	1	1	0
AGAP2 ENSG00000135439	2	1	4	3	0	19	5	1	2	0
AGAP3 ENSG00000133612	2	8	62	205	21	78	64	81	21	10
AGAP4 ENSG00000188234	7	1	60	26	2	11	2	21	15	23
AGAP5 ENSG00000172650	0	0	0	0	0	0	0	0	2	0
AGAP6 ENSG00000204149	0	0	32	2	46	1	12	67	19	13
AGAP9 ENSG00000204172	4	4	40	1	0	8	4	61	2	0
AGBL1 ENSG00000273540	0	0	0	0	0	0	0	0	0	0
AGBL2 ENSG00000165923	1	0	0	0	0	0	0	12	1	0
AGBL3 ENSG00000146856	0	1	20	0	0	0	0	1	0	1
AGBL4 ENSG00000186094	0	0	1	0	0	7	1	10	0	0
AGBL5 ENSG00000084693	64	211	55	91	70	0	56	3	37	5
AGER ENSG00000204305	0	0	0	10	2	102	19	0	49	2
AGFG1 ENSG00000173744	2	4	40	3	13	15	7	54	2	5
AGFG2 ENSG00000106351	0	4	75	111	26	1	37	67	107	39
AGGF1 ENSG00000164252	3	0	61	6	1	0	20	0	0	17
AGK ENSG00000006530	0	4	37	0	3	17	2	1	14	5
AGL ENSG00000162688	0	6	42	3	2	0	3	7	3	6
AGMAT ENSG00000116771	0	1	0	1	0	8	0	1	0	0
AGMO ENSG00000187546	0	0	1	0	1	0	0	0	0	0
AGO1 ENSG00000092847	0	19	27	71	14	154	67	12	2	3
AGO2 ENSG00000123908	19	27	100	12	3	4	41	22	26	7
AGO3 ENSG00000126070	1	9	38	4	0	8	1	77	7	31
AGO4 ENSG00000134698	22	0	13	4	0	35	0	0	23	9
AGPAT1 ENSG00000204310	247	987	590	47	64	30	118	2	27	18
AGPAT2 ENSG00000169692	7	42	40	228	1	1	5	32	121	55
AGPAT3 ENSG00000160216	22	9	175	236	33	72	81	3	27	91
AGPAT4 ENSG00000026652	4	22	5	0	0	0	0	36	3	0
AGPAT5 ENSG00000155189	0	5	2	1	4	6	0	4	9	5
AGPS ENSG00000018510	20	7	8	0	1	1	14	8	4	2
AGR2 ENSG00000106541	0	3	209	5	154	0	228	1	1	3272
AGR3 ENSG00000173467	0	0	2	0	0	0	2	0	1	27
AGRN ENSG00000188157	0	3	78	103	34	4	84	2	35	42
AGRP ENSG00000159723	0	0	0	0	0	2	0	0	0	0
AGT ENSG00000135744	1	66	47	2	2	4	2	19	0	2
AGTPBP1 ENSG00000135049	0	0	7	1	0	0	7	0	0	0
AGTR1 ENSG00000144891	2	0	4	0	0	1	0	0	0	7
AGTRAP ENSG00000177674	9	72	434	1245	513	1005	3	19	6	6
AGXT ENSG00000172482	0	0	0	0	0	0	0	0	0	0
AGXT2 ENSG00000113492	0	0	0	0	0	0	0	0	0	0
AHCTF1 ENSG00000153207	3	5	91	1	2	6	15	9	0	19
AHCY ENSG00000101444	25	355	1	44	143	1762	27	26	29	2
AHCYL1 ENSG00000168710	16	365	350	54	42	7	120	353	105	99
AHCYL2 ENSG00000158467	1	1	18	26	47	0	44	3	29	23
AHDC1 ENSG00000126705	35	34	20	111	74	58	19	190	94	21
AHI1 ENSG00000135541	37	0	113	35	64	268	13	50	6	129
AHNAK ENSG00000124942	1163	284	1522	27	311	19	808	467	256	534
AHNAK2 ENSG00000185567	330	194	3	0	0	0	0	1	3	1
AHR ENSG00000106546	0	0	0	0	5	1	35	15	15	0
AHRR ENSG00000063438	0	0	0	0	0	0	1	0	0	0
AHSA1 ENSG00000100591	75	12	137	129	17	143	19	0	5	45
AHSA2 ENSG00000173209	56	0	169	0	24	0	12	88	5	2
AHSG ENSG00000145192	2	1	0	0	0	0	0	0	1	0
AHSP ENSG00000169877	0	0	0	0	0	0	0	0	0	0
AICDA ENSG00000111732	0	0	0	0	0	0	0	0	0	0
AIDA ENSG00000186063	0	0	32	1	11	13	0	0	5	0
AIF1 ENSG00000204472	49	15	0	0	3	66	1	26	26	0
AIF1L ENSG00000126878	7	4	0	48	6	2	2	4	0	8
AIFM1 ENSG00000156709	0	87	70	105	405	206	74	1	67	10
AIFM2 ENSG00000042286	27	73	0	17	0	14	7	4	9	4
AIFM3 ENSG00000183773	2	1	0	0	6	0	11	1	0	0
AIG1 ENSG00000146416	93	43	186	132	11	20	9	119	29	59
AIM1 ENSG00000112297	0	1	82	14	26	1	9	0	2	42
AIM1L ENSG00000176092	0	1	0	0	0	0	2	0	0	0
AIM2 ENSG00000163568	0	0	0	0	0	0	0	0	1	0
AIMP1 ENSG00000164022	22	0	3	37	10	156	23	12	11	43
AIMP2 ENSG00000106305	0	1	20	0	30	94	3	4	2	0
AIP ENSG00000110711	286	2	50	359	78	0	17	67	42	3
AIPL1 ENSG00000129221	3	0	0	0	0	1	0	0	0	2
AIRE ENSG00000160224	0	0	0	0	0	0	0	0	0	0
AJ239318.1 ENSG00000280108	0	0	0	0	0	0	0	0	0	0
AJAP1 ENSG00000196581	1	0	0	0	0	1	0	12	0	0
AJUBA ENSG00000129474	8	1	1	8	30	2	27	5	15	3
AK1 ENSG00000106992	43	93	30	2	6	0	1	11	8	0
AK2 ENSG00000004455	0	1	68	5	262	621	216	0	86	211
AK3 ENSG00000147853	10	0	41	8	12	11	19	103	4	12
AK4 ENSG00000162433	19	0	76	0	2	0	0	0	1	0
AK5 ENSG00000154027	0	0	0	0	0	2	0	0	0	0
AK6 ENSG00000085231	0	3	52	18	3	8	31	5	6	5
AK7 ENSG00000140057	0	1	1	0	0	2	3	1	0	0
AK8 ENSG00000165695	2	7	2	1	1	15	1	0	0	0
AK9 ENSG00000155085	1	1	1	46	1	0	2	2	1	17
AKAP1 ENSG00000121057	181	418	600	403	419	108	54	4	16	459
AKAP10 ENSG00000108599	0	2	72	15	92	4	3	10	8	7
AKAP11 ENSG00000023516	4	1	48	1	19	10	13	0	92	12
AKAP12 ENSG00000131016	61	1	0	1	0	1	7	7	23	4
AKAP13 ENSG00000170776	104	3	67	3	15	10	7	24	13	50
AKAP14 ENSG00000186471	0	0	0	0	0	0	0	0	0	0
AKAP17A ENSG00000197976	1	4	210	84	25	6	46	8	22	88
AKAP3 ENSG00000111254	1	5	0	2	6	1	5	0	5	7
AKAP4 ENSG00000147081	0	0	0	0	0	0	0	0	0	0
AKAP5 ENSG00000179841	0	0	0	0	0	0	0	1	0	3
AKAP6 ENSG00000151320	2	0	2	0	0	0	0	0	0	0
AKAP7 ENSG00000118507	2	0	38	2	1	0	0	5	0	18
AKAP8 ENSG00000105127	1	192	16	13	61	973	73	1	6	2
AKAP8L ENSG00000011243	95	36	223	728	108	25	95	200	8	197
AKAP9 ENSG00000127914	5	0	182	53	44	96	18	8	55	113
AKIP1 ENSG00000166452	1	60	1	24	76	171	10	87	1	3
AKIRIN1 ENSG00000174574	22	4	41	1	35	62	17	15	5	8
AKIRIN2 ENSG00000135334	1	2	41	0	2	4	3	0	11	1
AKNA ENSG00000106948	12	1	2	10	1	92	17	189	54	63
AKNAD1 ENSG00000162641	0	0	0	0	0	0	0	0	0	0
AKR1A1 ENSG00000117448	0	1201	404	9	343	837	21	3	15	36
AKR1B1 ENSG00000085662	77	382	0	1	42	252	1	31	3	28
AKR1B10 ENSG00000198074	0	0	0	0	0	0	0	0	0	0
AKR1B15 ENSG00000227471	0	0	0	0	0	0	0	0	0	0
AKR1C1 ENSG00000187134	190	105	0	7	1	5	6	8	4	3
AKR1C2 ENSG00000151632	75	146	1	2	9	5	60	0	6	1
AKR1C3 ENSG00000196139	0	60	1	5	3	6	10	0	2	0
AKR1C4 ENSG00000198610	0	0	0	0	0	0	0	0	0	0
AKR1D1 ENSG00000122787	0	0	0	0	0	0	0	0	0	0
AKR1E2 ENSG00000165568	1	0	0	0	0	0	0	0	0	0
AKR7A2 ENSG00000053371	37	635	20	16	24	1564	9	61	10	285
AKR7A3 ENSG00000162482	1	0	7	2	2	6	1	21	2	5
AKR7L ENSG00000211454	3	0	0	0	0	1	1	0	5	0
AKT1 ENSG00000142208	455	104	1159	590	213	111	973	293	58	340
AKT1S1 ENSG00000204673	47	218	58	246	59	0	9	132	83	4
AKT2 ENSG00000105221	554	55	450	596	78	13	98	153	127	213
AKT3 ENSG00000117020	11	325	132	1	44	19	1	130	5	445
AKTIP ENSG00000166971	18	3	42	0	11	19	2	4	4	0
AL023806.1 ENSG00000280184	0	0	0	0	0	0	0	0	0	0
AL049794.1 ENSG00000280240	0	1	0	0	0	0	0	0	0	0
AL049872.1 ENSG00000279963	0	0	0	0	0	0	0	0	0	2
AL133475.1 ENSG00000281602	0	0	0	0	0	0	0	0	0	0
AL135745.1 ENSG00000279654	0	0	0	0	0	0	0	0	0	0
AL135787.1 ENSG00000283263	0	0	0	0	0	0	0	0	0	0
AL354828.1 ENSG00000279282	0	0	0	0	0	0	0	0	0	0
AL354828.2 ENSG00000280175	1	1	0	0	0	0	0	0	0	2
AL356053.1 ENSG00000150076	0	0	0	0	0	0	1	2	0	0
AL356289.1 ENSG00000279096	0	0	0	0	0	0	0	0	0	0
AL356585.1 ENSG00000279081	0	0	0	0	0	0	0	0	0	0
AL357140.1 ENSG00000280113	0	0	0	0	0	0	0	0	0	0
AL358852.1 ENSG00000278899	0	0	0	1	0	3	4	0	0	0
AL365181.1 ENSG00000280316	0	0	0	0	0	1	0	5	0	0
AL513523.2 ENSG00000279767	7	0	13	0	7	1	0	6	0	1
AL589743.1 ENSG00000279508	4	2	153	344	128	1	6	2	0	2
AL590235.1 ENSG00000280230	0	0	0	0	0	0	0	0	0	0
AL645922.1 ENSG00000279546	0	0	0	0	0	0	0	0	0	0
ALAD ENSG00000148218	2	2	47	0	83	132	105	154	2	0
ALAS1 ENSG00000023330	15	6	4	0	0	149	27	2	2	61
ALAS2 ENSG00000158578	0	0	1	0	0	1	1	0	0	0
ALB ENSG00000163631	1	0	11	1	0	1	0	0	0	1
ALCAM ENSG00000170017	5	0	208	0	18	0	30	0	15	93
ALDH16A1 ENSG00000161618	71	101	5	168	4	6	2	1	3	70
ALDH18A1 ENSG00000059573	7	78	145	3	139	784	10	144	12	33
ALDH1A1 ENSG00000165092	17	3	2	18	28	19	2	196	0	10
ALDH1A2 ENSG00000128918	5	11	2	2	0	303	0	0	0	48
ALDH1A3 ENSG00000184254	3	4	199	108	39	3	45	0	15	64
ALDH1B1 ENSG00000137124	358	249	83	1	1	9	3	4	0	8
ALDH1L1 ENSG00000144908	2	3	5	74	21	5	23	15	0	2
ALDH1L2 ENSG00000136010	48	1	0	0	0	2	1	0	0	1
ALDH3A1 ENSG00000108602	0	0	37	1	1	6	10	1	1	10
ALDH3A2 ENSG00000072210	143	253	330	32	254	16	147	15	7	15
ALDH3B1 ENSG00000006534	6	23	1	0	1	4	0	3	6	0
ALDH3B2 ENSG00000132746	0	2	2	0	0	10	13	0	0	30
ALDH4A1 ENSG00000159423	246	49	550	664	223	6	9	19	3	7
ALDH5A1 ENSG00000112294	1	5	49	0	8	0	2	20	1	0
ALDH6A1 ENSG00000119711	1	2	500	2	40	4	2	167	45	38
ALDH7A1 ENSG00000164904	5	22	307	34	163	206	11	58	56	58
ALDH8A1 ENSG00000118514	0	4	0	0	0	0	0	0	0	1
ALDH9A1 ENSG00000143149	9	5	174	53	26	601	2	10	2	0
ALDOA ENSG00000149925	1385	909	471	789	380	0	654	216	204	225
ALDOB ENSG00000136872	0	0	0	0	0	0	0	0	0	0
ALDOC ENSG00000109107	2	298	149	38	1	27	1	77	2	33
ALG1 ENSG00000033011	71	85	165	44	38	2	1	18	5	103
ALG10 ENSG00000139133	0	0	4	0	0	1	0	1	0	0
ALG10B ENSG00000175548	2	1	4	1	1	24	0	2	0	4
ALG11 ENSG00000253710	0	0	0	1	2	0	1	0	1	0
ALG12 ENSG00000182858	123	168	277	122	13	34	69	2	25	115
ALG13 ENSG00000101901	0	1	130	1	65	37	12	0	2	0
ALG14 ENSG00000172339	10	4	77	0	4	14	1	10	11	18
ALG1L ENSG00000189366	0	3	0	0	0	2	0	0	3	0
ALG1L2 ENSG00000251287	0	0	0	0	0	0	0	0	0	0
ALG2 ENSG00000119523	12	0	317	39	0	66	12	22	3	14
ALG3 ENSG00000214160	35	177	44	133	282	17	73	50	41	21
ALG5 ENSG00000120697	1	1	81	112	11	27	0	1	2	28
ALG6 ENSG00000088035	2	0	28	1	1	8	5	12	0	4
ALG8 ENSG00000159063	2	1	11	1	3	255	2	0	0	18
ALG9 ENSG00000086848	3	3	63	3	11	0	0	14	0	0
ALK ENSG00000171094	0	0	0	0	0	0	0	0	0	0
ALKBH1 ENSG00000100601	1	3	0	0	8	0	0	1	0	20
ALKBH2 ENSG00000189046	0	12	67	39	6	47	4	2	0	73
ALKBH3 ENSG00000166199	3	101	76	25	29	219	4	2	37	54
ALKBH4 ENSG00000160993	0	358	55	2	0	83	9	4	2	16
ALKBH5 ENSG00000091542	218	3	278	8	6	456	28	505	20	169
ALKBH6 ENSG00000239382	22	12	54	146	5	56	1	37	2	54
ALKBH7 ENSG00000125652	493	93	218	880	124	8	2	180	22	202
ALKBH8 ENSG00000137760	4	1	39	0	0	0	12	0	0	4
ALLC ENSG00000151360	0	0	0	0	0	0	0	0	0	0
ALMS1 ENSG00000116127	24	4	80	2	1	0	7	2	1	0
ALOX12 ENSG00000108839	0	0	1	1	1	0	0	0	0	0
ALOX12B ENSG00000179477	0	0	0	0	0	0	0	0	0	0
ALOX15 ENSG00000161905	0	0	8	0	0	0	0	1	0	1
ALOX15B ENSG00000179593	5	431	144	95	301	3	1	0	3	35
ALOX5 ENSG00000012779	2	4	2	10	1	99	26	9	1	2
ALOX5AP ENSG00000132965	15	1	1	0	1	4	2	27	38	16
ALOXE3 ENSG00000179148	0	0	0	0	0	0	0	0	0	0
ALPK1 ENSG00000073331	1	0	3	5	15	0	27	9	1	29
ALPK2 ENSG00000198796	0	0	0	0	0	0	0	0	0	0
ALPK3 ENSG00000136383	0	0	1	0	0	0	0	6	0	6
ALPL ENSG00000162551	0	2	0	1	7	0	0	9	21	1
ALPP ENSG00000163283	0	0	0	0	0	0	0	0	0	0
ALS2 ENSG00000003393	29	2	1	3	2	0	5	71	0	2
ALS2CL ENSG00000178038	0	4	0	24	0	12	25	0	39	0
ALS2CR11 ENSG00000155754	0	0	0	1	0	0	0	0	0	0
ALS2CR12 ENSG00000155749	0	0	0	0	0	0	0	0	0	0
ALX1 ENSG00000180318	0	0	0	0	0	0	0	0	0	0
ALX3 ENSG00000156150	0	0	1	1	0	9	0	0	1	0
ALX4 ENSG00000052850	0	0	0	0	0	0	0	0	0	0
ALYREF ENSG00000183684	77	1	35	9	10	7	28	1	51	3
AMACR ENSG00000242110	1	41	33	27	118	1066	2	14	1	962
AMBN ENSG00000178522	0	0	0	0	0	0	0	0	0	0
AMBP ENSG00000106927	0	0	0	1	0	0	1	4	3	0
AMBRA1 ENSG00000110497	1	0	6	1	6	217	5	21	4	16
AMD1 ENSG00000123505	0	3	490	2	102	0	32	0	0	117
AMDHD1 ENSG00000139344	0	0	0	0	1	0	0	0	0	0
AMDHD2 ENSG00000162066	9	0	2	156	22	10	14	9	62	24
AMELX ENSG00000125363	0	0	0	0	0	0	0	0	0	0
AMELY ENSG00000099721	0	0	0	0	0	0	0	0	0	0
AMER1 ENSG00000184675	4	12	2	32	2	68	2	1	0	1
AMER2 ENSG00000165566	1	0	0	0	0	0	0	0	0	0
AMER3 ENSG00000178171	0	0	0	0	1	1	1	0	1	0
AMFR ENSG00000159461	149	101	97	65	69	49	18	34	1	16
AMH ENSG00000104899	0	0	24	16	2	0	0	13	1	1
AMHR2 ENSG00000135409	0	0	0	0	0	0	0	0	0	0
AMIGO1 ENSG00000181754	4	2	2	179	5	95	10	71	18	35
AMIGO2 ENSG00000139211	0	0	1	9	6	0	11	2	0	0
AMIGO3 ENSG00000176020	0	0	5	3	0	2	0	0	3	1
AMMECR1 ENSG00000101935	0	0	2	8	0	1	1	0	0	10
AMMECR1L ENSG00000144233	0	0	13	3	2	0	22	4	69	4
AMN ENSG00000166126	1	2	4	0	1	1	5	1	0	1
AMN1 ENSG00000151743	0	0	10	0	13	0	3	4	0	4
AMOT ENSG00000126016	7	12	4	14	8	338	0	2	40	0
AMOTL1 ENSG00000166025	1	287	191	51	11	431	0	22	10	4
AMOTL2 ENSG00000114019	61	3	6	1	0	10	94	87	2	3
AMPD1 ENSG00000116748	3	16	0	0	0	17	2	2	1	1
AMPD2 ENSG00000116337	69	221	0	195	5	2	10	171	7	0
AMPD3 ENSG00000133805	6	3	37	0	1	1	2	7	6	15
AMPH ENSG00000078053	7	0	0	1	0	0	0	1	0	0
AMT ENSG00000145020	0	0	2	0	0	0	0	0	0	0
AMTN ENSG00000187689	0	0	0	0	0	0	0	0	0	0
AMY1A ENSG00000237763	3	0	0	0	0	1	0	0	5	1
AMY1B ENSG00000174876	2	0	0	0	3	3	1	1	9	12
AMY1C ENSG00000187733	1	0	0	0	0	0	1	0	2	1
AMY2A ENSG00000243480	1	1	2	0	1	0	0	0	1	0
AMY2B ENSG00000240038	10	0	29	1	3	6	12	10	26	1
AMZ1 ENSG00000174945	0	0	0	1	0	0	0	0	0	0
AMZ2 ENSG00000196704	19	4	25	0	39	135	6	0	29	7
ANAPC1 ENSG00000153107	0	83	41	2	16	90	21	26	11	2
ANAPC10 ENSG00000164162	8	0	0	0	0	3	5	1	8	0
ANAPC11 ENSG00000141552	451	807	877	286	188	0	188	30	236	150
ANAPC13 ENSG00000129055	0	49	78	2	9	5	2	3	1	5
ANAPC15 ENSG00000110200	99	223	139	519	1	102	51	312	21	62
ANAPC16 ENSG00000166295	71	139	249	353	48	550	60	15	4	95
ANAPC2 ENSG00000176248	10	26	200	522	45	94	12	3	89	131
ANAPC4 ENSG00000053900	9	1	14	6	0	152	5	15	20	31
ANAPC5 ENSG00000089053	112	32	279	429	128	381	94	128	61	292
ANAPC7 ENSG00000196510	2	434	23	3	61	864	3	4	6	6
ANG ENSG00000214274	7	0	10	549	348	245	100	11	3	177
ANGEL1 ENSG00000013523	5	51	28	0	1	107	0	1	9	0
ANGEL2 ENSG00000174606	6	7	94	4	8	13	1	3	0	1
ANGPT1 ENSG00000154188	2	3	0	3	0	1	4	29	4	1
ANGPT2 ENSG00000091879	5	0	0	2	3	0	1	1	0	0
ANGPT4 ENSG00000101280	0	2	3	1	0	0	1	0	0	0
ANGPTL1 ENSG00000116194	7	3	6	3	3	5	0	1	8	4
ANGPTL2 ENSG00000136859	422	37	3	10	52	82	2	3	0	39
ANGPTL3 ENSG00000132855	0	0	0	0	0	0	0	0	0	0
ANGPTL4 ENSG00000167772	2	118	32	3	18	0	17	0	2	4
ANGPTL5 ENSG00000187151	0	0	0	0	0	0	0	0	0	0
ANGPTL6 ENSG00000130812	2	0	0	1	0	1	0	1	1	2
ANGPTL7 ENSG00000171819	0	0	0	0	0	0	0	0	0	2
ANGPTL8 ENSG00000130173	0	0	0	0	0	0	0	0	0	0
ANHX ENSG00000227059	0	0	0	0	0	0	0	0	0	0
ANK1 ENSG00000029534	2	1	0	0	6	2	2	12	0	0
ANK2 ENSG00000145362	50	0	3	0	0	3	0	15	3	2
ANK3 ENSG00000151150	2	2	86	1	17	2	105	8	1	10
ANKAR ENSG00000151687	0	1	4	1	0	0	1	0	0	5
ANKDD1A ENSG00000166839	8	4	2	1	1	0	2	5	11	0
ANKDD1B ENSG00000189045	0	0	22	9	1	4	20	4	1	0
ANKEF1 ENSG00000132623	1	0	66	0	10	1	12	0	4	0
ANKFN1 ENSG00000153930	0	0	0	0	0	0	0	1	0	0
ANKFY1 ENSG00000185722	6	11	95	102	2	26	31	56	0	114
ANKH ENSG00000154122	5	29	601	75	172	393	72	4	59	356
ANKHD1 ENSG00000131503	3	13	58	2	14	52	2	0	0	28
ANKHD1-EIF4EBP3 ENSG00000254996	0	2	0	14	3	3	0	0	0	5
ANKIB1 ENSG00000001629	2	5	9	0	1	2	16	10	2	4
ANKK1 ENSG00000170209	0	2	5	0	1	5	4	1	3	1
ANKLE1 ENSG00000160117	2	0	1	0	0	0	0	0	1	0
ANKLE2 ENSG00000176915	1	9	230	32	96	15	43	76	54	139
ANKMY1 ENSG00000144504	110	14	25	46	32	120	57	7	8	7
ANKMY2 ENSG00000106524	4	3	3	24	1	11	8	4	3	1
ANKRA2 ENSG00000164331	0	0	40	2	5	0	1	25	1	22
ANKRD1 ENSG00000148677	0	0	0	0	0	0	0	0	0	0
ANKRD10 ENSG00000088448	9	2	1125	45	368	105	188	3	4	139
ANKRD11 ENSG00000167522	115	94	120	2	39	323	82	33	15	15
ANKRD12 ENSG00000101745	1	2	17	2	1	7	1	7	15	1
ANKRD13A ENSG00000076513	1	4	1	47	2	0	2	42	26	2
ANKRD13B ENSG00000198720	0	3	2	4	1	0	0	69	14	6
ANKRD13C ENSG00000118454	0	0	39	1	12	7	3	2	3	21
ANKRD13D ENSG00000172932	0	139	46	340	28	45	42	109	10	110
ANKRD16 ENSG00000134461	2	199	63	4	0	34	0	2	40	2
ANKRD17 ENSG00000132466	12	1	98	0	32	25	0	2	2	7
ANKRD18A ENSG00000180071	0	0	5	0	9	0	0	0	4	0
ANKRD18B ENSG00000230453	0	0	0	1	0	0	0	0	0	1
ANKRD2 ENSG00000165887	0	2	0	0	0	0	0	0	0	0
ANKRD20A1 ENSG00000260691	1	2	14	0	1	1	0	0	0	2
ANKRD20A2 ENSG00000183148	0	1	0	1	0	0	0	0	0	0
ANKRD20A3 ENSG00000276203	1	3	5	0	1	1	0	0	0	0
ANKRD20A4 ENSG00000172014	0	1	0	0	1	0	0	0	0	0
ANKRD22 ENSG00000152766	0	0	1	3	27	0	11	0	0	80
ANKRD23 ENSG00000163126	17	116	0	0	2	34	1	7	92	20
ANKRD24 ENSG00000089847	0	3	1	51	51	3	0	0	2	5
ANKRD26 ENSG00000107890	0	0	6	55	4	3	0	15	0	7
ANKRD27 ENSG00000105186	0	1	92	0	2	2	9	7	20	5
ANKRD28 ENSG00000206560	1	2	21	1	3	9	0	4	8	12
ANKRD29 ENSG00000154065	3	44	3	5	0	0	6	2	2	2
ANKRD30A ENSG00000148513	0	0	0	0	0	0	0	0	0	0
ANKRD30B ENSG00000180777	0	0	0	0	0	0	0	0	0	0
ANKRD30BL ENSG00000163046	0	0	0	0	0	0	0	0	1	0
ANKRD31 ENSG00000145700	0	0	0	0	0	0	0	0	0	0
ANKRD33 ENSG00000167612	0	0	0	0	0	0	0	0	0	0
ANKRD33B ENSG00000164236	0	0	0	0	0	0	0	0	3	0
ANKRD34A ENSG00000272031	1	15	1	18	0	2	0	1	1	0
ANKRD34B ENSG00000189127	0	0	0	0	0	0	0	0	0	0
ANKRD34C ENSG00000235711	0	0	0	0	0	0	0	0	0	0
ANKRD35 ENSG00000198483	96	38	0	3	18	5	22	51	4	22
ANKRD36 ENSG00000135976	0	4	1	39	0	0	0	0	4	8
ANKRD36B ENSG00000196912	7	2	36	0	0	2	6	2	21	1
ANKRD36C ENSG00000174501	27	2	0	0	0	1	0	5	2	8
ANKRD37 ENSG00000186352	0	0	602	0	154	49	13	1	4	108
ANKRD39 ENSG00000213337	49	1	69	132	1	22	7	2	4	2
ANKRD40 ENSG00000154945	10	72	98	30	3	0	86	6	16	21
ANKRD42 ENSG00000137494	5	2	18	4	5	0	2	3	0	18
ANKRD44 ENSG00000065413	0	0	1	0	0	0	0	0	0	0
ANKRD45 ENSG00000183831	0	0	0	0	0	0	0	0	0	0
ANKRD46 ENSG00000186106	0	0	4	1	6	64	1	2	5	9
ANKRD49 ENSG00000168876	1	1	1	4	2	1	0	29	0	3
ANKRD50 ENSG00000151458	27	2	18	5	0	9	32	3	17	1
ANKRD52 ENSG00000139645	9	92	24	14	80	121	122	114	88	27
ANKRD53 ENSG00000144031	4	11	0	0	0	0	1	1	0	0
ANKRD54 ENSG00000100124	0	38	78	43	3	8	25	197	32	35
ANKRD55 ENSG00000164512	0	0	0	0	0	0	0	0	0	0
ANKRD6 ENSG00000135299	0	0	4	0	10	0	12	0	27	0
ANKRD61 ENSG00000157999	0	0	0	0	0	0	0	0	0	0
ANKRD62 ENSG00000181626	0	0	0	0	0	0	0	0	0	0
ANKRD65 ENSG00000235098	5	27	2	4	3	218	56	0	3	0
ANKRD66 ENSG00000230062	0	0	0	0	0	0	0	0	0	0
ANKRD7 ENSG00000106013	0	0	0	0	0	0	0	0	0	0
ANKRD9 ENSG00000156381	22	8	30	104	28	68	22	0	12	10
ANKS1A ENSG00000064999	6	25	1	1	0	60	4	3	3	4
ANKS1B ENSG00000185046	1	21	0	0	0	0	0	1	2	0
ANKS3 ENSG00000168096	18	1	146	87	7	118	2	3	17	70
ANKS4B ENSG00000175311	0	0	0	0	0	0	0	0	0	0
ANKS6 ENSG00000165138	16	139	97	5	49	3	8	0	3	2
ANKUB1 ENSG00000206199	0	0	0	0	0	0	0	0	0	0
ANKZF1 ENSG00000163516	3	88	269	507	115	75	2	3	0	268
ANLN ENSG00000011426	0	2	1	0	0	0	0	1	0	0
ANO1 ENSG00000131620	1	3	43	0	27	5	14	0	6	0
ANO10 ENSG00000160746	56	4	3	207	11	107	47	0	2	72
ANO2 ENSG00000047617	0	0	0	0	0	0	1	0	0	0
ANO3 ENSG00000134343	1	0	0	0	0	0	0	0	0	0
ANO4 ENSG00000151572	1	0	3	2	0	3	0	32	2	0
ANO5 ENSG00000171714	14	0	16	1	0	2	0	8	0	0
ANO6 ENSG00000177119	3	2	3	0	1	1	11	6	2	20
ANO7 ENSG00000146205	20	796	1446	314	1356	15	0	0	9	2
ANO8 ENSG00000074855	2	10	2	1	10	286	14	0	55	47
ANO9 ENSG00000185101	0	1	16	299	30	2	88	2	0	2
ANOS1 ENSG00000011201	0	1	32	17	0	2	0	0	0	2
ANP32A ENSG00000140350	7	84	418	15	116	506	90	65	120	121
ANP32B ENSG00000136938	73	16	87	106	8	185	27	55	0	14
ANP32D ENSG00000139223	0	0	0	0	0	0	0	0	0	0
ANP32E ENSG00000143401	25	6	9	1	19	3	1	0	1	0
ANPEP ENSG00000166825	2	0	135	3	228	1	1	2	0	1546
ANTXR1 ENSG00000169604	65	3	41	5	17	5	3	33	49	6
ANTXR2 ENSG00000163297	278	5	521	9	349	1624	4	70	4	5
ANTXRL ENSG00000274209	0	0	0	0	0	0	0	0	0	0
ANXA1 ENSG00000135046	2	0	82	2	105	0	107	87	36	0
ANXA10 ENSG00000109511	0	0	0	0	0	0	0	0	0	0
ANXA11 ENSG00000122359	81	1993	446	145	615	1616	599	3	0	393
ANXA13 ENSG00000104537	0	3	18	4	4	6	0	1	0	0
ANXA2 ENSG00000182718	59	1320	7	2	189	489	481	7	2	13
ANXA2R ENSG00000177721	0	3	4	12	6	47	3	4	1	2
ANXA3 ENSG00000138772	1	0	117	0	4	3	12	0	4	11
ANXA4 ENSG00000196975	13	3	16	45	0	4	7	32	15	9
ANXA5 ENSG00000164111	49	13	723	48	40	25	43	490	4	263
ANXA6 ENSG00000197043	1042	845	1	278	45	16	138	0	30	77
ANXA7 ENSG00000138279	0	1	195	2	95	41	37	0	1	87
ANXA8 ENSG00000265190	0	0	0	0	0	0	0	0	0	0
ANXA8L1 ENSG00000264230	0	1	1	6	0	2	16	2	0	0
ANXA9 ENSG00000143412	0	0	0	0	0	0	0	0	0	0
AOAH ENSG00000136250	50	0	3	0	28	4	0	28	13	0
AOC1 ENSG00000002726	0	0	0	0	13	1	0	0	0	0
AOC2 ENSG00000131480	5	2	0	0	1	0	3	0	1	32
AOC3 ENSG00000131471	278	193	2	1	1	3	0	29	0	14
AOX1 ENSG00000138356	4	5	3	2	2	4	0	3	1	8
AP000275.65 ENSG00000265590	0	0	0	0	1	0	0	0	0	0
AP000295.9 ENSG00000249624	0	0	0	0	0	0	0	0	0	0
AP000304.12 ENSG00000249209	0	0	0	0	0	0	0	0	0	0
AP000349.2 ENSG00000280178	0	0	0	0	0	0	0	0	0	0
AP000350.10 ENSG00000251357	0	0	0	0	0	1	0	0	0	0
AP000687.1 ENSG00000280170	0	0	0	0	0	0	0	0	0	0
AP000721.4 ENSG00000256100	0	0	0	0	0	0	0	0	0	0
AP000769.1 ENSG00000279576	73	0	293	1	27	0	1	7	2	99
AP000866.1 ENSG00000279342	0	1	0	0	0	0	0	1	0	2
AP001888.1 ENSG00000281781	0	0	0	0	0	0	0	0	0	0
AP002962.1 ENSG00000279906	0	0	0	0	0	0	0	0	0	0
AP006285.2 ENSG00000278919	0	0	0	0	0	0	0	0	0	0
AP1AR ENSG00000138660	1	1	102	2	0	12	3	4	6	28
AP1B1 ENSG00000100280	67	256	491	19	754	3	133	0	146	47
AP1G1 ENSG00000166747	1	2	101	9	27	3	26	0	20	48
AP1G2 ENSG00000213983	3	610	572	347	144	0	284	15	21	316
AP1M1 ENSG00000072958	137	1	1	267	3	3	1	609	7	0
AP1M2 ENSG00000129354	0	289	588	651	431	28	138	4	21	287
AP1S1 ENSG00000106367	83	119	362	573	163	8	13	4	72	48
AP1S2 ENSG00000182287	27	0	1	6	2	2	2	1	37	1
AP1S3 ENSG00000152056	0	0	17	5	1	1	3	1	1	2
AP2A1 ENSG00000196961	80	66	85	288	59	7	36	170	115	82
AP2A2 ENSG00000183020	254	64	354	494	175	60	0	172	25	171
AP2B1 ENSG00000006125	20	126	33	202	146	181	69	223	8	119
AP2M1 ENSG00000161203	592	299	320	485	146	3	146	247	0	270
AP2S1 ENSG00000042753	755	345	539	1046	256	207	92	8	86	135
AP3B1 ENSG00000132842	1	0	165	1	3	3	6	0	32	12
AP3B2 ENSG00000103723	0	0	1	0	1	2	7	1	0	2
AP3D1 ENSG00000065000	24	0	542	22	92	119	211	11	96	147
AP3M1 ENSG00000185009	38	33	228	6	2	0	0	66	11	91
AP3M2 ENSG00000070718	7	76	2	1	1	157	0	159	1	1
AP3S1 ENSG00000177879	1	2	14	8	1	0	15	1	2	13
AP3S2 ENSG00000157823	81	112	99	69	17	0	2	4	0	16
AP4B1 ENSG00000134262	1	75	17	4	6	240	21	9	3	0
AP4E1 ENSG00000081014	0	23	7	1	1	0	1	0	0	5
AP4M1 ENSG00000221838	10	9	41	118	0	54	2	21	1	41
AP4S1 ENSG00000100478	6	1	0	18	11	4	2	4	2	1
AP5B1 ENSG00000254470	18	26	20	1	0	2	9	12	3	5
AP5M1 ENSG00000053770	10	2	2	2	27	0	20	4	0	5
AP5S1 ENSG00000125843	5	3	28	20	8	83	23	12	7	2
AP5Z1 ENSG00000242802	0	13	53	55	1	18	51	105	124	1
APAF1 ENSG00000120868	0	3	22	0	0	1	21	1	1	29
APBA1 ENSG00000107282	0	4	16	30	0	2	0	0	0	2
APBA2 ENSG00000034053	0	1	3	1	0	64	0	17	0	1
APBA3 ENSG00000011132	7	0	0	344	40	4	2	136	11	64
APBB1 ENSG00000166313	75	170	19	112	0	18	5	113	1	8
APBB1IP ENSG00000077420	0	2	6	1	0	1	0	7	0	3
APBB2 ENSG00000163697	88	20	4	5	5	102	4	4	1	1
APBB3 ENSG00000113108	4	373	415	13	4	164	11	24	105	134
APC ENSG00000134982	3	0	129	1	0	0	0	5	3	18
APC2 ENSG00000115266	0	0	0	0	0	0	0	0	0	0
APCDD1 ENSG00000154856	25	0	97	2	0	1	10	29	3	23
APCDD1L ENSG00000198768	7	8	0	6	0	0	0	0	0	0
APCS ENSG00000132703	0	0	0	0	0	0	0	0	0	0
APEH ENSG00000164062	15	485	121	220	17	385	4	4	158	26
APELA ENSG00000248329	0	0	14	8	1	0	0	0	0	0
APEX1 ENSG00000100823	281	80	550	8	37	137	49	77	8	123
APEX2 ENSG00000169188	0	5	8	118	27	5	86	3	9	11
APH1A ENSG00000117362	429	5	352	31	148	2	368	115	44	173
APH1B ENSG00000138613	4	1	196	79	20	84	23	11	7	78
API5 ENSG00000166181	1	2	40	0	1	0	2	19	12	9
APIP ENSG00000149089	1	0	44	1	4	12	2	1	1	12
APITD1 ENSG00000175279	1	1	2	3	1	37	12	0	0	9
APITD1-CORT ENSG00000251503	0	0	2	0	0	0	0	0	0	0
APLF ENSG00000169621	0	1	0	0	0	0	0	0	1	0
APLN ENSG00000171388	0	3	0	0	14	0	1	5	0	0
APLNR ENSG00000134817	0	18	0	0	1	3	0	2	0	3
APLP1 ENSG00000105290	0	69	1	9	0	32	1	0	20	7
APLP2 ENSG00000084234	161	3	4837	11	3544	422	346	1	0	836
APMAP ENSG00000101474	71	2	1059	28	332	47	125	255	9	275
APOA1 ENSG00000118137	0	0	0	0	0	0	0	0	0	0
APOA2 ENSG00000158874	0	0	0	0	0	0	0	0	0	0
APOB ENSG00000084674	0	0	0	0	0	0	0	0	0	0
APOBEC1 ENSG00000111701	0	0	0	0	0	0	0	0	0	0
APOBEC2 ENSG00000124701	0	0	0	0	0	0	0	0	0	0
APOBEC3A ENSG00000128383	0	0	0	0	0	0	4	1	0	0
APOBEC3B ENSG00000179750	0	0	0	0	0	1	0	1	0	0
APOBEC3C ENSG00000244509	0	101	65	1	27	114	27	55	10	19
APOBEC3D ENSG00000243811	1	2	0	5	1	1	2	0	0	0
APOBEC3F ENSG00000128394	0	1	4	8	3	33	0	2	28	24
APOBEC3G ENSG00000239713	30	2	2	2	8	3	29	20	55	0
APOBEC3H ENSG00000100298	0	0	0	0	0	0	0	0	0	23
APOBEC4 ENSG00000173627	0	0	0	0	0	0	0	0	0	0
APOBR ENSG00000184730	8	1	0	84	0	3	1	0	7	15
APOC1 ENSG00000130208	105	145	1	6	2	4	0	97	28	16
APOC2 ENSG00000234906	0	0	0	0	0	0	0	0	0	0
APOC3 ENSG00000110245	0	0	0	0	0	0	0	0	0	0
APOC4 ENSG00000267467	0	0	0	0	0	0	0	0	0	0
APOD ENSG00000189058	2	1764	117	7	234	344	1	722	332	568
APOE ENSG00000130203	387	14	0	0	0	3	1	727	49	358
APOF ENSG00000175336	84	20	5	6	17	3	3	8	0	264
APOH ENSG00000091583	0	0	0	0	0	0	0	0	0	0
APOL1 ENSG00000100342	87	39	4	4	48	5	79	109	44	3
APOL2 ENSG00000128335	21	154	28	58	0	237	22	10	0	4
APOL3 ENSG00000128284	3	200	1	1	1	4	2	19	6	51
APOL4 ENSG00000100336	1	1	12	5	3	87	6	1	0	26
APOL6 ENSG00000221963	4	29	3	3	17	88	5	4	13	42
APOLD1 ENSG00000178878	0	14	2	1	1	0	2	2	4	4
APOM ENSG00000204444	2	17	0	10	1	6	2	2	2	0
APOO ENSG00000184831	1	9	3	2	4	10	2	0	0	4
APOOL ENSG00000155008	9	3	44	20	6	11	3	14	8	18
APP ENSG00000142192	535	1821	2304	291	826	11	1571	7	826	741
APPBP2 ENSG00000062725	0	13	197	4	1	21	6	67	1	21
APPL1 ENSG00000157500	0	2	20	7	0	2	1	34	40	6
APPL2 ENSG00000136044	16	30	344	154	139	141	56	4	42	290
APRT ENSG00000198931	428	964	276	1623	363	335	18	224	426	165
APTX ENSG00000137074	11	62	63	36	120	248	52	16	11	3
AQP1 ENSG00000240583	372	49	0	7	0	0	4	165	251	2
AQP10 ENSG00000143595	0	1	0	0	0	0	0	1	0	1
AQP11 ENSG00000178301	0	0	26	1	0	0	0	0	11	0
AQP12A ENSG00000184945	0	0	0	0	0	0	0	0	0	0
AQP12B ENSG00000185176	0	0	0	0	0	0	0	0	0	0
AQP2 ENSG00000167580	0	8	0	0	0	0	0	0	0	0
AQP3 ENSG00000165272	1	882	872	10	1651	16	1329	1	6	116
AQP4 ENSG00000171885	0	0	0	0	0	0	0	0	0	0
AQP5 ENSG00000161798	15	0	34	0	4	138	0	5	5	2
AQP6 ENSG00000086159	0	4	0	0	0	0	0	0	0	1
AQP7 ENSG00000165269	0	1	1	1	1	0	2	0	0	0
AQP8 ENSG00000103375	0	0	0	0	0	0	0	0	0	0
AQP9 ENSG00000103569	0	0	0	0	0	0	0	0	0	0
AQR ENSG00000021776	0	12	24	96	8	228	22	0	12	7
AR ENSG00000169083	95	574	947	26	282	346	6	352	49	422
ARAF ENSG00000078061	9	149	22	547	1	14	5	166	3	11
ARAP1 ENSG00000186635	54	37	33	29	11	23	81	50	50	18
ARAP2 ENSG00000047365	0	2	3	1	0	0	0	0	8	2
ARAP3 ENSG00000120318	1	93	3	2	4	13	4	67	4	0
ARC ENSG00000198576	4	2	0	84	1	72	6	0	2	0
ARCN1 ENSG00000095139	1	6	217	0	6	15	55	221	5	1
AREG ENSG00000109321	0	0	0	0	0	0	0	0	0	0
AREL1 ENSG00000119682	3	152	220	1	75	16	27	0	0	114
ARF1 ENSG00000143761	16	0	453	179	191	6	214	81	42	196
ARF3 ENSG00000134287	25	246	253	456	221	837	355	4	108	33
ARF4 ENSG00000168374	0	2	283	2	1	7	110	55	70	152
ARF5 ENSG00000004059	21	3	48	11	19	33	3	3	3	1
ARF6 ENSG00000165527	0	1	220	1	16	3	40	1	5	185
ARFGAP1 ENSG00000101199	34	79	412	312	5	6	21	64	94	57
ARFGAP2 ENSG00000149182	63	195	196	345	59	150	81	147	126	64
ARFGAP3 ENSG00000242247	0	1	226	27	36	3	116	11	1	15
ARFGEF1 ENSG00000066777	14	2	58	2	0	1	24	3	0	35
ARFGEF2 ENSG00000124198	1	0	50	8	1	6	0	6	1	0
ARFGEF3 ENSG00000112379	0	3	238	0	69	4	79	1	1	29
ARFIP1 ENSG00000164144	2	0	62	0	5	2	4	0	1	39
ARFIP2 ENSG00000132254	10	311	188	828	291	177	370	1	97	467
ARFRP1 ENSG00000101246	178	118	166	282	92	10	0	69	55	26
ARG1 ENSG00000118520	0	0	0	0	0	0	0	7	0	0
ARG2 ENSG00000081181	8	1	1191	283	317	391	229	31	17	2
ARGFX ENSG00000186103	0	0	0	0	0	0	0	0	0	0
ARGLU1 ENSG00000134884	0	3	845	42	19	3	64	49	144	212
ARHGAP1 ENSG00000175220	269	1326	698	12	11	336	38	132	105	0
ARHGAP10 ENSG00000071205	92	1	1	0	83	167	1	0	6	7
ARHGAP11A ENSG00000198826	3	0	0	0	0	0	0	0	0	0
ARHGAP11B ENSG00000187951	1	0	0	0	0	0	0	1	3	1
ARHGAP12 ENSG00000165322	0	1	42	0	0	0	14	1	0	64
ARHGAP15 ENSG00000075884	0	14	1	0	0	7	0	4	0	0
ARHGAP17 ENSG00000140750	5	18	84	2	1	209	21	19	3	41
ARHGAP18 ENSG00000146376	19	0	29	1	7	12	1	19	2	24
ARHGAP19 ENSG00000213390	12	4	0	0	20	92	62	3	5	18
ARHGAP20 ENSG00000137727	3	0	0	0	1	0	0	0	0	1
ARHGAP21 ENSG00000107863	59	3	34	4	0	0	24	0	5	1
ARHGAP22 ENSG00000128805	14	5	4	1	3	0	12	12	31	1
ARHGAP23 ENSG00000275832	4	7	0	4	0	14	64	17	3	1
ARHGAP24 ENSG00000138639	2	1	0	1	0	3	4	5	1	1
ARHGAP25 ENSG00000163219	14	8	3	2	0	27	10	0	22	1
ARHGAP26 ENSG00000145819	0	0	12	13	0	0	9	0	50	51
ARHGAP27 ENSG00000159314	33	23	114	67	71	24	235	3	0	90
ARHGAP28 ENSG00000088756	0	3	10	1	0	21	0	0	1	0
ARHGAP29 ENSG00000137962	0	11	69	7	1	0	0	4	0	8
ARHGAP30 ENSG00000186517	4	52	0	0	0	0	1	31	30	0
ARHGAP31 ENSG00000031081	4	41	1	2	3	0	0	1	2	1
ARHGAP32 ENSG00000134909	0	0	124	56	0	1	57	5	65	52
ARHGAP33 ENSG00000004777	47	5	157	7	1	10	48	53	53	22
ARHGAP35 ENSG00000160007	8	118	125	0	2	1	28	27	39	26
ARHGAP36 ENSG00000147256	0	0	0	0	0	0	0	0	0	0
ARHGAP39 ENSG00000147799	36	19	114	231	0	2	35	0	14	0
ARHGAP4 ENSG00000089820	35	79	1	0	0	3	1	127	193	19
ARHGAP40 ENSG00000124143	0	0	0	0	0	0	6	0	0	0
ARHGAP42 ENSG00000165895	0	0	1	0	1	2	0	2	0	0
ARHGAP44 ENSG00000006740	2	2	30	2	4	0	16	0	0	0
ARHGAP45 ENSG00000180448	35	5	0	8	2	0	1	9	90	13
ARHGAP5 ENSG00000100852	6	1	42	0	0	6	7	0	42	31
ARHGAP6 ENSG00000047648	0	7	290	4	77	4	4	0	16	49
ARHGAP8 ENSG00000241484	1	7	54	22	16	4	4	1	0	11
ARHGAP9 ENSG00000123329	27	0	3	2	1	3	2	35	7	0
ARHGDIA ENSG00000141522	384	905	799	1324	460	1	231	77	298	328
ARHGDIB ENSG00000111348	6	4	55	1	1	566	79	37	131	283
ARHGDIG ENSG00000242173	1	0	1	0	0	2	0	1	1	0
ARHGEF1 ENSG00000076928	33	7	43	169	38	158	57	239	150	162
ARHGEF10 ENSG00000104728	6	7	3	11	34	11	0	0	2	9
ARHGEF10L ENSG00000074964	71	9	1	5	6	30	95	33	3	50
ARHGEF11 ENSG00000132694	0	8	182	1	22	233	8	73	2	23
ARHGEF12 ENSG00000196914	11	18	132	1	3	2	51	2	4	21
ARHGEF15 ENSG00000198844	0	2	5	1	1	2	0	4	35	0
ARHGEF16 ENSG00000130762	5	0	188	124	52	1	15	5	0	24
ARHGEF17 ENSG00000110237	65	31	24	15	22	27	25	269	27	1
ARHGEF18 ENSG00000104880	0	0	0	0	0	1	0	0	0	0
ARHGEF19 ENSG00000142632	9	47	3	2	50	0	52	56	0	21
ARHGEF2 ENSG00000116584	91	150	0	154	3	366	53	55	61	35
ARHGEF25 ENSG00000240771	204	5	44	0	0	0	1	96	0	0
ARHGEF26 ENSG00000114790	0	0	130	1	2	1	8	0	4	87
ARHGEF28 ENSG00000214944	3	1	20	1	0	0	19	0	4	2
ARHGEF3 ENSG00000163947	1	0	151	11	11	100	15	6	1	80
ARHGEF33 ENSG00000214694	0	1	0	0	1	0	1	0	0	1
ARHGEF35 ENSG00000213214	0	0	0	0	2	0	0	0	0	0
ARHGEF37 ENSG00000183111	4	14	89	108	211	604	6	1	4	71
ARHGEF38 ENSG00000236699	0	1	94	0	5	1	0	0	0	1
ARHGEF39 ENSG00000137135	2	1	1	0	1	0	0	0	0	2
ARHGEF4 ENSG00000136002	116	28	1	33	1	12	8	5	0	14
ARHGEF40 ENSG00000165801	5	53	10	2	7	79	0	210	1	0
ARHGEF5 ENSG00000050327	4	14	31	13	28	81	16	0	3	6
ARHGEF6 ENSG00000129675	3	5	4	0	1	7	1	45	3	20
ARHGEF7 ENSG00000102606	9	209	797	0	27	234	51	118	0	261
ARHGEF9 ENSG00000131089	198	0	4	2	106	4	11	0	59	11
ARID1A ENSG00000117713	2	0	265	7	26	76	10	2	7	82
ARID1B ENSG00000049618	16	106	14	52	4	23	18	13	5	0
ARID2 ENSG00000189079	14	2	33	4	2	6	23	6	8	7
ARID3A ENSG00000116017	40	0	50	39	5	9	1	4	5	20
ARID3B ENSG00000179361	1	2	29	1	1	0	14	26	1	9
ARID4A ENSG00000032219	3	0	50	29	0	10	7	1	36	13
ARID4B ENSG00000054267	0	1	55	1	28	22	3	19	18	20
ARID5A ENSG00000196843	130	102	0	2	1	0	9	109	111	0
ARID5B ENSG00000150347	0	1	134	0	0	3	1	0	104	1
ARIH1 ENSG00000166233	0	5	68	27	110	0	82	212	12	38
ARIH2 ENSG00000177479	13	104	300	4	60	122	84	65	0	85
ARIH2OS ENSG00000221883	61	0	5	55	24	44	9	6	4	0
ARL1 ENSG00000120805	0	3	40	0	70	1168	123	3	0	6
ARL10 ENSG00000175414	31	20	4	9	3	3	7	5	0	0
ARL11 ENSG00000152213	2	0	0	0	0	0	0	3	1	2
ARL13B ENSG00000169379	0	4	3	0	0	12	0	3	1	7
ARL14 ENSG00000179674	0	0	0	0	0	0	0	0	0	0
ARL14EP ENSG00000152219	5	1	12	1	0	46	18	41	5	9
ARL15 ENSG00000185305	0	0	1	2	34	1	0	6	7	4
ARL16 ENSG00000214087	22	490	417	217	1	64	11	1	12	123
ARL17A ENSG00000185829	14	7	0	4	12	32	0	2	5	9
ARL17B ENSG00000228696	1	5	17	3	2	10	0	10	0	7
ARL2 ENSG00000213465	61	111	65	12	0	2	2	43	34	0
ARL2BP ENSG00000102931	2	7	25	3	6	76	8	0	6	0
ARL3 ENSG00000138175	10	72	2	86	52	844	0	0	34	5
ARL4A ENSG00000122644	2	0	3	0	0	1	0	0	3	11
ARL4C ENSG00000188042	1	78	15	18	30	1	102	50	7	57
ARL4D ENSG00000175906	1	2	4	2	0	134	35	0	7	5
ARL5A ENSG00000162980	3	4	77	0	11	0	2	9	1	46
ARL5B ENSG00000165997	1	1	12	4	3	0	2	11	0	3
ARL5C ENSG00000141748	0	0	0	0	0	0	0	0	0	0
ARL6 ENSG00000113966	14	0	14	11	0	4	1	2	7	17
ARL6IP1 ENSG00000170540	3	10	259	16	2	3	29	46	15	37
ARL6IP4 ENSG00000182196	53	0	5	172	18	12	24	56	35	51
ARL6IP5 ENSG00000144746	46	13	222	31	82	10	21	96	63	42
ARL6IP6 ENSG00000177917	1	0	31	0	0	1	4	6	0	10
ARL8A ENSG00000143862	9	0	264	0	67	30	30	0	60	2
ARL8B ENSG00000134108	0	1	69	3	29	48	5	41	1	0
ARL9 ENSG00000196503	0	0	0	2	0	0	0	0	0	0
ARMC1 ENSG00000104442	3	1	10	0	0	0	5	0	1	6
ARMC10 ENSG00000170632	1	4	61	0	7	4	94	0	3	5
ARMC12 ENSG00000157343	2	4	20	2	8	8	1	1	0	0
ARMC2 ENSG00000118690	3	0	0	3	2	0	4	0	0	3
ARMC3 ENSG00000165309	0	0	0	0	0	0	0	0	0	0
ARMC4 ENSG00000169126	8	0	0	0	0	8	0	0	2	1
ARMC5 ENSG00000140691	3	31	24	1	17	3	15	2	4	17
ARMC6 ENSG00000105676	63	94	1	72	133	2	97	71	0	51
ARMC7 ENSG00000125449	50	32	68	5	3	17	29	20	34	35
ARMC8 ENSG00000114098	20	3	71	1	2	2	10	4	19	34
ARMC9 ENSG00000135931	12	3	9	52	1	4	1	0	27	33
ARMCX1 ENSG00000126947	2	0	5	1	3	0	1	0	3	9
ARMCX2 ENSG00000184867	2	0	74	0	2	0	0	34	25	0
ARMCX3 ENSG00000102401	10	2	88	8	16	0	57	5	45	16
ARMCX4 ENSG00000196440	0	0	32	8	8	54	37	0	2	19
ARMCX5 ENSG00000125962	1	1	49	0	1	1	2	2	0	5
ARMCX6 ENSG00000198960	7	31	2	60	34	60	2	7	13	17
ARMS2 ENSG00000254636	0	0	0	0	1	0	0	0	0	0
ARMT1 ENSG00000146476	1	4	34	4	15	0	0	14	0	6
ARNT ENSG00000143437	2	141	147	2	3	237	17	59	6	102
ARNT2 ENSG00000172379	0	5	14	0	0	1	8	0	0	0
ARNTL ENSG00000133794	0	0	0	1	0	14	0	1	1	0
ARNTL2 ENSG00000029153	0	0	0	0	0	0	0	0	0	0
ARPC1A ENSG00000241685	2	0	310	1	12	6	79	141	5	30
ARPC1B ENSG00000130429	81	415	1	63	19	6	51	91	135	118
ARPC2 ENSG00000163466	259	11	258	15	27	27	61	0	195	17
ARPC3 ENSG00000111229	0	7	781	17	283	25	249	361	295	199
ARPC4 ENSG00000241553	231	193	181	219	12	1	42	5	59	74
ARPC5 ENSG00000162704	5	0	46	2	55	13	57	122	1	0
ARPC5L ENSG00000136950	5	74	72	31	39	13	59	2	86	5
ARPIN ENSG00000242498	6	142	199	9	53	45	17	1	1	8
ARPP19 ENSG00000128989	3	10	141	12	21	11	57	57	0	20
ARPP21 ENSG00000172995	0	0	0	0	0	0	0	0	0	0
ARRB1 ENSG00000137486	8	30	10	247	1	55	0	3	62	1
ARRB2 ENSG00000141480	1	14	47	4	2	4	30	226	159	73
ARRDC1 ENSG00000197070	6	2	100	578	60	6	67	0	111	376
ARRDC2 ENSG00000105643	0	0	22	2	10	23	70	36	112	11
ARRDC3 ENSG00000113369	7	1	2	0	4	6	58	42	63	10
ARRDC4 ENSG00000140450	9	5	47	27	4	12	16	31	2	10
ARRDC5 ENSG00000205784	0	1	0	0	0	0	0	0	0	0
ARSA ENSG00000100299	176	236	609	331	125	35	14	323	33	174
ARSB ENSG00000113273	1	0	1	4	0	3	0	54	10	2
ARSD ENSG00000006756	0	1128	212	376	579	1371	191	2	5	103
ARSE ENSG00000157399	1	2	0	3	0	3	1	21	1	1
ARSF ENSG00000062096	0	2	0	1	0	0	0	1	0	0
ARSG ENSG00000141337	40	0	1	13	1	5	0	1	1	0
ARSI ENSG00000183876	30	0	0	9	0	0	0	1	0	0
ARSJ ENSG00000180801	2	2	5	6	0	0	4	29	0	6
ARSK ENSG00000164291	0	0	17	0	0	5	1	0	0	34
ART3 ENSG00000156219	0	1	0	0	0	0	0	0	0	0
ART4 ENSG00000111339	0	0	0	0	0	0	0	0	0	0
ART5 ENSG00000167311	0	12	1	5	0	0	1	0	0	0
ARTN ENSG00000117407	11	2	4	0	0	0	0	0	0	0
ARV1 ENSG00000173409	0	29	49	0	14	19	20	1	6	28
ARVCF ENSG00000099889	12	3	170	502	40	2	28	1	19	47
ARX ENSG00000004848	0	0	1	0	0	0	0	0	0	0
AS3MT ENSG00000214435	0	0	0	0	0	0	0	0	0	0
ASAH1 ENSG00000104763	243	25	1270	9	302	883	400	33	66	565
ASAH2 ENSG00000188611	0	2	12	0	0	0	0	0	1	3
ASAH2B ENSG00000204147	0	1	5	2	8	1	49	2	2	7
ASAP1 ENSG00000153317	4	4	34	1	0	1	4	35	41	12
ASAP2 ENSG00000151693	0	1	9	1	4	1	10	15	0	11
ASAP3 ENSG00000088280	16	57	100	74	56	72	9	106	5	6
ASB1 ENSG00000065802	64	11	24	8	35	48	14	9	8	7
ASB10 ENSG00000146926	0	0	0	0	0	0	0	0	0	0
ASB11 ENSG00000165192	0	0	0	0	0	0	0	0	0	0
ASB12 ENSG00000198881	0	1	0	7	2	0	3	2	0	6
ASB13 ENSG00000196372	1	10	62	16	3	84	3	1	84	4
ASB14 ENSG00000239388	0	0	0	0	1	0	0	0	0	0
ASB15 ENSG00000146809	0	0	0	0	0	0	0	0	0	0
ASB16 ENSG00000161664	0	0	0	0	0	0	0	0	0	0
ASB17 ENSG00000154007	0	0	0	0	0	0	0	0	0	0
ASB18 ENSG00000182177	0	0	0	0	0	0	0	0	0	0
ASB2 ENSG00000100628	193	60	3	9	0	0	0	8	2	5
ASB3 ENSG00000115239	4	0	7	4	35	11	15	29	2	1
ASB4 ENSG00000005981	0	0	0	0	0	0	0	0	0	0
ASB5 ENSG00000164122	14	0	0	0	0	0	0	0	0	1
ASB6 ENSG00000148331	2	55	34	215	36	13	3	46	2	0
ASB7 ENSG00000183475	0	7	38	42	0	6	0	2	0	11
ASB8 ENSG00000177981	16	0	122	170	18	126	8	4	40	52
ASB9 ENSG00000102048	0	0	0	0	0	0	0	0	0	1
ASCC1 ENSG00000138303	40	0	48	0	0	19	0	11	13	4
ASCC2 ENSG00000100325	253	155	65	478	66	10	57	81	15	43
ASCC3 ENSG00000112249	0	0	22	0	0	2	6	1	0	2
ASCL1 ENSG00000139352	0	0	0	0	0	0	0	0	0	0
ASCL2 ENSG00000183734	129	6	73	72	31	0	7	2	8	206
ASCL3 ENSG00000176009	0	0	0	0	0	0	0	0	0	0
ASCL4 ENSG00000187855	0	0	0	0	0	0	0	0	0	0
ASCL5 ENSG00000232237	0	0	0	0	0	0	0	0	0	0
ASF1A ENSG00000111875	0	0	29	0	4	0	1	0	0	8
ASF1B ENSG00000105011	2	1	2	3	0	6	3	5	7	0
ASGR1 ENSG00000141505	1	2	7	5	1	0	5	0	1	1
ASGR2 ENSG00000161944	0	0	0	0	0	0	0	0	0	0
ASH1L ENSG00000116539	23	4	221	10	258	616	128	210	3	98
ASH2L ENSG00000129691	53	14	10	0	13	17	65	2	8	5
ASIC1 ENSG00000110881	3	178	10	3	1	50	59	1	4	2
ASIC2 ENSG00000108684	0	0	0	0	0	0	0	0	0	0
ASIC3 ENSG00000213199	2	4	10	10	1	0	1	38	3	5
ASIC4 ENSG00000072182	0	0	0	0	13	0	0	1	0	0
ASIC5 ENSG00000256394	0	0	0	0	0	0	0	0	0	0
ASIP ENSG00000101440	5	0	0	0	0	2	0	0	0	0
ASL ENSG00000126522	103	1	85	93	0	1	28	85	33	6
ASMT ENSG00000196433	0	1	0	0	1	3	0	0	0	0
ASMTL ENSG00000169093	229	8	24	677	68	252	19	0	84	206
ASNA1 ENSG00000198356	201	139	211	265	90	110	10	57	112	99
ASNS ENSG00000070669	41	273	100	5	4	638	31	3	3	0
ASNSD1 ENSG00000138381	13	1	80	0	3	25	13	8	0	25
ASPA ENSG00000108381	14	1	1	2	1	0	1	17	1	0
ASPDH ENSG00000204653	0	0	0	0	0	0	0	0	0	0
ASPG ENSG00000166183	0	0	0	0	0	0	0	0	0	0
ASPH ENSG00000198363	45	1	76	2	13	14	52	3	0	2
ASPHD1 ENSG00000174939	0	3	21	13	0	4	0	1	1	0
ASPHD2 ENSG00000128203	1	1	12	2	0	0	1	0	0	17
ASPM ENSG00000066279	0	0	0	0	0	0	0	0	0	0
ASPN ENSG00000106819	2	0	0	0	0	0	0	2	0	0
ASPRV1 ENSG00000244617	3	4	12	0	0	2	1	38	0	0
ASPSCR1 ENSG00000169696	8	2	7	607	4	0	23	204	26	2
ASRGL1 ENSG00000162174	1	4	37	145	1	109	60	2	7	0
ASS1 ENSG00000130707	58	86	2	4	0	1	62	18	1	2
ASTE1 ENSG00000034533	2	0	0	0	3	87	14	1	1	1
ASTN1 ENSG00000152092	1	0	0	0	0	0	0	0	0	0
ASTN2 ENSG00000148219	1	358	320	489	356	346	2	8	2	28
ASUN ENSG00000064102	8	0	21	0	2	0	6	4	0	13
ASXL1 ENSG00000171456	14	82	2	6	1	683	93	5	2	72
ASXL2 ENSG00000143970	3	0	32	5	7	2	5	18	3	19
ASXL3 ENSG00000141431	9	1	0	1	0	4	0	5	0	2
ASZ1 ENSG00000154438	0	0	0	0	0	0	0	0	0	0
ATAD1 ENSG00000138138	5	16	104	1	28	3	14	0	0	5
ATAD2 ENSG00000156802	1	0	151	1	10	0	0	4	8	6
ATAD2B ENSG00000119778	8	2	46	7	1	2	3	15	1	19
ATAD3A ENSG00000197785	0	108	15	0	3	19	5	11	34	86
ATAD3B ENSG00000160072	3	3	208	159	0	2	35	159	4	52
ATAD3C ENSG00000215915	12	14	0	1	0	1	5	2	8	2
ATAD5 ENSG00000176208	0	1	0	0	0	0	0	0	18	0
ATAT1 ENSG00000137343	19	7	381	33	4	65	1	0	0	26
ATCAY ENSG00000167654	1	1	0	0	0	0	0	0	0	0
ATE1 ENSG00000107669	39	18	37	1	5	0	6	1	2	2
ATF1 ENSG00000123268	6	0	16	2	4	3	4	0	3	2
ATF2 ENSG00000115966	6	0	72	5	6	3	12	26	1	0
ATF3 ENSG00000162772	1	8	6	2	12	308	206	1	4445	6
ATF4 ENSG00000128272	60	431	624	4	318	1281	222	388	10	322
ATF5 ENSG00000169136	2	25	186	96	0	11	15	15	59	221
ATF6 ENSG00000118217	9	70	73	5	32	15	55	35	3	11
ATF6B ENSG00000213676	4	53	136	83	71	6	67	0	27	49
ATF7 ENSG00000170653	34	16	78	9	0	1	8	1	0	8
ATF7IP ENSG00000171681	24	24	37	8	40	41	8	15	11	6
ATF7IP2 ENSG00000166669	1	5	0	0	0	3	1	1	0	15
ATG10 ENSG00000152348	36	23	87	60	2	2	0	9	26	69
ATG101 ENSG00000123395	0	401	23	296	45	283	31	93	28	1
ATG12 ENSG00000145782	30	1	43	1	12	106	17	56	1	8
ATG13 ENSG00000175224	113	63	72	123	98	46	7	4	35	40
ATG14 ENSG00000126775	2	3	9	6	48	316	29	3	15	0
ATG16L1 ENSG00000085978	19	161	449	30	78	7	13	12	17	216
ATG16L2 ENSG00000168010	3	32	3	5	23	1	29	66	0	48
ATG2A ENSG00000110046	49	0	38	84	59	10	54	80	8	31
ATG2B ENSG00000066739	10	1	38	1	9	3	1	1	0	13
ATG3 ENSG00000144848	11	0	44	24	0	14	14	0	22	68
ATG4A ENSG00000101844	1	9	0	5	4	162	21	3	2	1
ATG4B ENSG00000168397	35	285	437	110	165	81	105	83	24	171
ATG4C ENSG00000125703	12	0	1	0	0	0	0	2	0	0
ATG4D ENSG00000130734	70	9	45	302	0	19	21	67	4	3
ATG5 ENSG00000057663	0	0	38	3	2	0	15	3	1	13
ATG7 ENSG00000197548	21	21	10	103	30	127	7	0	29	1
ATG9A ENSG00000198925	348	194	127	251	180	15	1	205	25	27
ATG9B ENSG00000181652	0	0	0	0	0	0	0	0	1	0
ATHL1 ENSG00000142102	12	102	71	86	3	8	30	28	4	59
ATIC ENSG00000138363	6	66	8	8	1	148	3	43	3	8
ATL1 ENSG00000198513	3	2	117	1	1	7	0	0	11	0
ATL2 ENSG00000119787	244	6	173	0	0	29	61	2	139	8
ATL3 ENSG00000184743	12	10	81	0	3	51	15	55	53	0
ATM ENSG00000149311	12	0	29	0	0	52	12	4	41	35
ATMIN ENSG00000166454	1	1	31	4	17	10	0	6	17	26
ATN1 ENSG00000111676	471	219	364	21	146	15	448	176	402	125
ATOH1 ENSG00000172238	0	0	0	0	0	0	0	0	0	1
ATOH7 ENSG00000179774	0	0	0	0	0	0	0	0	1	0
ATOH8 ENSG00000168874	24	0	0	51	0	27	26	0	3	25
ATOX1 ENSG00000177556	248	427	371	487	66	122	6	194	76	52
ATP10A ENSG00000206190	3	45	0	1	22	8	2	10	22	66
ATP10B ENSG00000118322	0	0	0	0	0	0	0	0	0	0
ATP10D ENSG00000145246	6	0	0	0	0	1	6	1	1	0
ATP11A ENSG00000068650	1	0	38	0	1	0	6	3	23	1
ATP11B ENSG00000058063	1	0	61	2	10	4	6	20	4	67
ATP11C ENSG00000101974	1	57	20	0	0	1	2	16	6	1
ATP12A ENSG00000075673	0	0	0	0	0	0	0	0	0	0
ATP13A1 ENSG00000105726	114	116	97	329	0	0	22	5	26	3
ATP13A2 ENSG00000159363	82	2	44	337	172	13	30	10	0	26
ATP13A3 ENSG00000133657	0	0	43	1	0	36	113	1	0	5
ATP13A4 ENSG00000127249	0	0	0	0	0	0	0	0	0	0
ATP13A5 ENSG00000187527	0	0	0	0	0	0	0	0	0	0
ATP1A1 ENSG00000163399	4	13	2760	884	1488	1	1028	775	652	2721
ATP1A2 ENSG00000018625	68	1	8	0	0	5	0	1	0	3
ATP1A3 ENSG00000105409	0	0	0	1	0	0	0	0	0	0
ATP1A4 ENSG00000132681	0	0	0	0	0	1	0	0	0	0
ATP1B1 ENSG00000143153	1	2	0	0	0	1	82	1	5	19
ATP1B2 ENSG00000129244	14	2	0	5	1	15	1	33	0	43
ATP1B3 ENSG00000069849	2	84	153	4	12	158	70	3	66	54
ATP1B4 ENSG00000101892	0	0	0	0	0	0	0	0	0	0
ATP23 ENSG00000166896	0	0	1	0	0	0	1	0	0	1
ATP2A1 ENSG00000196296	7	0	0	0	0	1	0	0	0	0
ATP2A2 ENSG00000174437	93	1	379	27	16	35	81	76	62	50
ATP2A3 ENSG00000074370	27	164	5	151	3	1	78	0	46	38
ATP2B1 ENSG00000070961	3	0	37	0	0	0	39	2	0	41
ATP2B2 ENSG00000157087	0	0	12	1	0	0	0	0	0	1
ATP2B3 ENSG00000067842	0	0	0	0	0	0	0	0	0	0
ATP2B4 ENSG00000058668	73	2	0	0	10	2	2	1	3	0
ATP2C1 ENSG00000017260	3	2	560	22	58	7	28	164	0	196
ATP2C2 ENSG00000064270	0	6	221	164	35	21	37	3	1	77
ATP4A ENSG00000105675	0	0	0	0	0	0	0	0	0	0
ATP4B ENSG00000186009	0	0	0	0	0	0	0	0	0	0
ATP5J2-PTCD1 ENSG00000248919	0	0	0	0	0	0	0	0	0	0
ATP5SL ENSG00000105341	1	192	123	60	6	4	3	69	8	0
ATP6AP1 ENSG00000071553	698	1237	1667	3237	922	484	6	13	401	626
ATP6AP1L ENSG00000205464	1	8	4	4	3	5	2	33	0	34
ATP6AP2 ENSG00000182220	57	20	147	44	0	8	53	101	4	77
ATP6V0A1 ENSG00000033627	115	148	333	171	4	48	42	173	6	102
ATP6V0A2 ENSG00000185344	1	8	53	8	22	97	0	0	0	3
ATP6V0A4 ENSG00000105929	0	0	0	0	0	0	0	0	0	0
ATP6V0B ENSG00000117410	0	676	185	1195	997	396	232	43	57	627
ATP6V0C ENSG00000185883	0	0	0	0	0	0	0	0	0	0
ATP6V0D1 ENSG00000159720	333	368	189	349	142	80	19	0	87	124
ATP6V0D2 ENSG00000147614	0	0	0	0	0	0	0	0	0	0
ATP6V0E1 ENSG00000113732	0	503	257	16	203	2338	7	10	0	436
ATP6V0E2 ENSG00000171130	318	13	459	130	171	36	5	7	14	200
ATP6V1A ENSG00000114573	3	2	54	0	27	4	5	43	23	7
ATP6V1B1 ENSG00000116039	0	3	0	1	0	0	2	0	2	0
ATP6V1B2 ENSG00000147416	21	139	168	4	36	16	31	95	25	198
ATP6V1C1 ENSG00000155097	1	1	68	25	4	27	0	4	3	14
ATP6V1C2 ENSG00000143882	0	2	8	11	29	4	5	3	17	27
ATP6V1D ENSG00000100554	3	2	9	19	1	200	4	11	1	59
ATP6V1E1 ENSG00000131100	5	591	193	20	58	1012	83	9	187	81
ATP6V1E2 ENSG00000250565	0	17	18	0	9	0	0	12	7	4
ATP6V1F ENSG00000128524	5	131	193	516	61	315	111	209	88	78
ATP6V1G1 ENSG00000136888	2	1	292	60	19	2	119	43	5	120
ATP6V1G2 ENSG00000213760	0	0	0	0	0	0	0	0	0	2
ATP6V1G3 ENSG00000151418	0	0	0	0	0	0	0	0	0	0
ATP6V1H ENSG00000047249	98	8	465	2	56	62	64	12	0	25
ATP7A ENSG00000165240	1	1	22	1	6	4	14	0	0	14
ATP7B ENSG00000123191	0	1	23	9	1	1	2	0	0	260
ATP8A1 ENSG00000124406	0	0	82	4	7	0	4	5	0	14
ATP8A2 ENSG00000132932	0	0	0	0	0	0	0	0	0	0
ATP8B1 ENSG00000081923	1	0	265	0	1	1	75	3	3	135
ATP8B2 ENSG00000143515	40	55	160	17	43	0	0	184	13	66
ATP8B3 ENSG00000130270	7	4	0	30	0	0	4	0	0	6
ATP8B4 ENSG00000104043	2	0	120	0	40	0	12	0	5	0
ATP9A ENSG00000054793	1	39	181	21	81	5	50	35	0	32
ATP9B ENSG00000166377	3	2	219	10	0	0	1	126	0	15
ATPIF1 ENSG00000130770	95	3	647	241	148	288	121	16	11	131
ATR ENSG00000175054	5	3	53	2	0	4	0	10	6	3
ATRAID ENSG00000138085	229	173	10	7	18	480	1	13	2	5
ATRIP ENSG00000164053	0	0	0	0	0	0	0	0	0	0
ATRIP ENSG00000282827	0	0	0	0	0	0	0	0	0	0
ATRN ENSG00000088812	13	1	17	80	18	5	5	2	4	15
ATRNL1 ENSG00000107518	12	2	1	4	1	2	1	8	0	8
ATRX ENSG00000085224	0	61	48	1	2	28	6	0	5	13
ATXN1 ENSG00000124788	0	0	41	1	56	0	10	38	29	0
ATXN10 ENSG00000130638	4	2	131	0	129	6	39	4	2	6
ATXN1L ENSG00000224470	1	0	3	92	2	0	30	4	3	46
ATXN2 ENSG00000204842	33	1	41	1	50	279	101	5	80	65
ATXN2L ENSG00000168488	127	628	614	3	31	4	97	0	37	146
ATXN3 ENSG00000066427	76	42	194	8	2	21	32	3	0	73
ATXN3L ENSG00000123594	0	0	0	0	0	0	0	0	0	0
ATXN7 ENSG00000163635	0	0	45	6	0	1	0	0	18	0
ATXN7L1 ENSG00000146776	5	13	88	4	0	5	4	17	6	12
ATXN7L2 ENSG00000162650	6	3	1	1	1	1	1	14	4	8
ATXN7L3 ENSG00000087152	17	22	70	144	1	11	13	35	23	70
ATXN7L3B ENSG00000253719	8	223	417	91	67	23	66	115	6	71
AUH ENSG00000148090	2	3	56	0	1	2	2	17	1	2
AUNIP ENSG00000127423	0	0	0	0	0	0	0	0	0	0
AUP1 ENSG00000115307	12	248	386	1349	146	7	439	167	0	274
AURKA ENSG00000087586	0	2	1	2	1	34	1	11	0	1
AURKAIP1 ENSG00000175756	210	490	286	188	40	33	43	146	27	3
AURKB ENSG00000178999	0	0	17	6	2	1	0	1	0	0
AURKC ENSG00000105146	0	2	1	12	0	1	1	4	5	5
AUTS2 ENSG00000158321	3	2	11	14	6	2	91	3	72	26
AVEN ENSG00000169857	1	2	4	112	3	0	2	40	11	0
AVIL ENSG00000135407	1	1	0	5	0	0	15	0	0	0
AVL9 ENSG00000105778	2	0	178	0	19	20	6	1	1	7
AVP ENSG00000101200	0	0	0	0	0	0	0	0	0	0
AVPI1 ENSG00000119986	6	80	20	2	0	79	15	3	0	2
AVPR1A ENSG00000166148	0	0	0	0	1	0	0	0	4	0
AVPR1B ENSG00000198049	0	0	0	0	0	0	0	0	0	0
AVPR2 ENSG00000126895	0	0	0	0	0	0	0	4	0	1
AXDND1 ENSG00000162779	4	2	0	0	0	2	1	0	0	1
AXIN1 ENSG00000103126	45	0	3	27	3	309	37	1	93	10
AXIN2 ENSG00000168646	4	2	150	0	4	206	138	47	160	1
AXL ENSG00000167601	237	552	5	0	26	111	28	0	32	2
AZGP1 ENSG00000160862	24	6802	10697	6360	21525	33	121	15	518	9161
AZI2 ENSG00000163512	3	3	65	0	3	2	10	35	0	12
AZIN1 ENSG00000155096	1	1	59	4	47	0	66	10	0	39
AZIN2 ENSG00000142920	18	0	55	20	8	18	2	0	4	12
AZU1 ENSG00000172232	0	0	1	1	0	1	1	0	0	3
B2M ENSG00000166710	0	6	9462	2	1938	233	1075	582	968	2453
B3GALNT1 ENSG00000169255	1	0	15	0	1	0	3	0	9	1
B3GALNT2 ENSG00000162885	0	4	8	20	38	4	0	0	3	2
B3GALT1 ENSG00000172318	0	0	0	0	0	0	0	0	0	0
B3GALT2 ENSG00000162630	4	0	0	0	0	0	0	0	0	2
B3GALT4 ENSG00000235863	60	13	69	134	2	35	28	4	2	11
B3GALT5 ENSG00000183778	1	0	0	0	0	0	1	0	0	0
B3GALT6 ENSG00000176022	103	48	22	179	20	38	98	7	0	22
B3GAT1 ENSG00000109956	23	5	391	296	89	20	0	38	3	0
B3GAT2 ENSG00000112309	0	1	0	6	8	1	0	2	7	0
B3GAT3 ENSG00000149541	86	145	286	371	36	148	1	57	21	107
B3GLCT ENSG00000187676	5	21	2	2	0	40	4	9	4	1
B3GNT2 ENSG00000170340	0	0	3	2	0	1	0	1	0	2
B3GNT3 ENSG00000179913	0	0	0	0	0	0	2	0	0	0
B3GNT4 ENSG00000176383	2	0	0	0	0	0	2	0	0	0
B3GNT5 ENSG00000176597	1	1	0	0	0	1	11	0	0	0
B3GNT6 ENSG00000198488	0	0	0	0	0	0	0	0	0	0
B3GNT7 ENSG00000156966	8	3	1	5	1	4	5	0	0	0
B3GNT8 ENSG00000177191	3	5	0	46	11	2	1	0	13	0
B3GNT9 ENSG00000237172	7	8	38	13	2	112	6	2	38	59
B3GNTL1 ENSG00000175711	10	4	2	5	41	5	0	1	72	3
B4GALNT1 ENSG00000135454	57	5	0	3	0	34	0	0	4	2
B4GALNT2 ENSG00000167080	0	0	0	0	0	0	0	0	0	0
B4GALNT3 ENSG00000139044	0	13	1	5	29	1	16	0	3	15
B4GALNT4 ENSG00000182272	15	10	54	0	23	11	5	0	7	2
B4GALT1 ENSG00000086062	5	6	363	304	94	22	311	10	117	138
B4GALT2 ENSG00000117411	261	46	96	153	6	41	8	76	42	13
B4GALT3 ENSG00000158850	0	179	255	136	125	169	12	3	0	2
B4GALT4 ENSG00000121578	0	50	161	23	13	0	166	9	0	21
B4GALT5 ENSG00000158470	14	3	24	83	5	9	98	6	14	0
B4GALT6 ENSG00000118276	25	1	0	1	2	0	3	0	6	0
B4GALT7 ENSG00000027847	29	148	32	49	29	86	24	6	1	106
B4GAT1 ENSG00000174684	129	574	15	160	4	1045	0	319	11	1
B9D1 ENSG00000108641	14	117	13	30	1	80	1	37	24	0
B9D2 ENSG00000123810	29	20	4	0	2	3	0	44	24	56
BAALC ENSG00000164929	0	0	6	1	2	0	1	0	0	0
BAAT ENSG00000136881	0	1	0	14	0	0	0	0	2	0
BABAM1 ENSG00000105393	214	106	95	274	0	48	24	32	98	1
BACE1 ENSG00000186318	223	54	13	5	54	111	20	1	1	14
BACE2 ENSG00000182240	2	854	271	120	205	128	199	3	14	644
BACH1 ENSG00000156273	4	0	14	6	2	0	13	0	1	9
BACH2 ENSG00000112182	24	1	1	0	2	0	0	0	0	0
BAD ENSG00000002330	367	538	178	640	60	245	65	10	2	108
BAG1 ENSG00000107262	4	770	312	16	199	187	332	6	1	83
BAG2 ENSG00000112208	45	0	5	1	4	4	1	14	16	0
BAG3 ENSG00000151929	56	164	76	9	24	8	110	2	4	19
BAG4 ENSG00000156735	5	0	14	0	10	1	0	1	1	1
BAG5 ENSG00000166170	12	8	35	5	0	5	18	0	0	15
BAG6 ENSG00000204463	91	609	113	443	222	33	255	202	260	51
BAHCC1 ENSG00000266074	9	17	39	52	4	5	0	39	3	20
BAHD1 ENSG00000140320	17	6	84	2	65	61	8	17	30	15
BAIAP2 ENSG00000175866	12	5	170	1257	167	32	131	79	93	640
BAIAP2L1 ENSG00000006453	6	2	558	854	371	11	269	0	6	510
BAIAP2L2 ENSG00000128298	5	0	11	60	0	2	1	0	0	4
BAIAP3 ENSG00000007516	0	0	199	225	40	15	24	35	10	15
BAK1 ENSG00000030110	1	100	4	106	0	34	31	0	42	4
BAMBI ENSG00000095739	2	0	24	0	0	2	8	2	2	0
BANF1 ENSG00000175334	242	73	424	46	147	65	123	12	108	148
BANF2 ENSG00000125888	0	0	0	0	0	0	0	0	0	0
BANK1 ENSG00000153064	0	0	6	0	1	1	2	0	0	0
BANP ENSG00000172530	3	22	1	1	15	168	11	5	40	53
BAP1 ENSG00000163930	8	360	207	337	13	27	30	149	175	38
BARD1 ENSG00000138376	0	0	8	0	1	0	1	4	0	0
BARHL2 ENSG00000143032	0	0	0	0	0	0	0	0	0	0
BARX1 ENSG00000131668	0	0	0	0	0	0	0	0	0	0
BARX2 ENSG00000043039	0	1	0	0	0	0	0	1	0	3
BASP1 ENSG00000176788	1	2	226	4	46	12	8	15	0	65
BATF ENSG00000156127	1	0	0	0	0	1	0	0	2	0
BATF2 ENSG00000168062	8	2	2	0	3	1	1	0	0	3
BATF3 ENSG00000123685	0	5	0	0	0	12	0	0	0	0
BAX ENSG00000087088	5	8	4	59	5	18	10	6	3	2
BAZ1A ENSG00000198604	0	1	32	14	0	3	23	0	7	22
BAZ1B ENSG00000009954	7	154	9	9	177	513	104	79	20	91
BAZ2A ENSG00000076108	13	43	403	6	6	7	136	40	115	197
BAZ2B ENSG00000123636	39	3	48	28	10	0	19	101	15	47
BBC3 ENSG00000105327	10	0	4	16	0	6	23	5	6	0
BBIP1 ENSG00000214413	51	0	51	1	5	5	6	0	12	10
BBOF1 ENSG00000119636	1	0	19	0	0	0	4	2	7	0
BBOX1 ENSG00000129151	0	0	0	0	0	0	0	0	0	0
BBS1 ENSG00000174483	0	1	7	3	0	1	9	3	2	0
BBS10 ENSG00000179941	0	1	31	1	1	0	3	8	0	5
BBS12 ENSG00000181004	7	2	0	0	0	16	0	0	0	0
BBS2 ENSG00000125124	6	25	164	2	169	5	2	100	0	36
BBS4 ENSG00000140463	18	58	133	243	30	432	1	3	0	401
BBS5 ENSG00000163093	19	3	60	3	2	35	10	4	2	8
BBS7 ENSG00000138686	7	4	45	1	0	4	0	1	1	4
BBS9 ENSG00000122507	0	1	13	4	0	1	14	2	0	0
BBX ENSG00000114439	26	0	59	0	13	24	6	1	6	45
BCAM ENSG00000187244	6	16	3105	1506	2970	0	164	6	123	1941
BCAN ENSG00000132692	1	0	0	0	0	0	0	0	0	0
BCAP29 ENSG00000075790	1	2	89	28	111	432	43	5	55	179
BCAP31 ENSG00000185825	421	1670	1141	4901	809	11	184	0	312	588
BCAR1 ENSG00000050820	85	49	143	366	115	51	123	117	4	291
BCAR3 ENSG00000137936	1	0	0	2	4	3	11	29	0	18
BCAS1 ENSG00000064787	0	1	259	144	146	9	76	2	2	172
BCAS2 ENSG00000116752	0	0	44	0	33	1	2	3	0	2
BCAS3 ENSG00000141376	12	6	92	110	5	13	2	2	123	19
BCAS4 ENSG00000124243	40	49	23	7	2	2	9	0	3	18
BCAT1 ENSG00000060982	0	2	0	9	3	3	1	3	6	4
BCAT2 ENSG00000105552	162	507	528	714	134	0	127	0	45	161
BCCIP ENSG00000107949	8	1	127	65	8	76	9	2	21	31
BCDIN3D ENSG00000186666	14	29	9	27	0	115	5	2	1	0
BCHE ENSG00000114200	9	0	1	0	0	0	0	0	0	0
BCKDHA ENSG00000248098	5	26	13	1	3	0	1	0	7	0
BCKDHB ENSG00000083123	0	0	55	3	6	8	7	2	2	34
BCKDK ENSG00000103507	92	21	40	244	3	57	16	163	94	69
BCL10 ENSG00000142867	0	0	41	6	1	29	106	5	4	0
BCL11A ENSG00000119866	6	1	115	12	27	1	14	2	86	3
BCL11B ENSG00000127152	5	0	0	0	1	3	0	0	13	0
BCL2 ENSG00000171791	1	1	2	1	0	1	11	8	0	8
BCL2A1 ENSG00000140379	0	0	0	0	0	0	0	0	0	0
BCL2L1 ENSG00000171552	7	656	556	985	125	37	100	166	121	384
BCL2L10 ENSG00000137875	0	0	0	0	0	0	0	0	0	0
BCL2L11 ENSG00000153094	0	3	65	8	0	10	0	1	0	0
BCL2L12 ENSG00000126453	81	49	3	4	52	30	36	27	3	0
BCL2L13 ENSG00000099968	14	69	125	9	11	84	89	42	8	7
BCL2L14 ENSG00000121380	1	0	0	0	0	6	2	0	8	1
BCL2L15 ENSG00000188761	0	0	0	0	0	0	0	0	0	0
BCL2L2 ENSG00000129473	10	25	244	2	35	0	40	8	0	55
BCL2L2-PABPN1 ENSG00000258643	1	1	0	0	0	0	0	0	0	0
BCL3 ENSG00000069399	0	2	4	24	14	228	123	4	37	103
BCL6 ENSG00000113916	17	0	5	8	1	201	15	67	98	56
BCL6B ENSG00000161940	0	0	2	0	7	1	9	5	2	0
BCL7A ENSG00000110987	5	2	48	40	1	49	54	33	0	4
BCL7B ENSG00000106635	0	2	3	2	0	179	147	1	0	1
BCL7C ENSG00000099385	163	139	112	52	34	5	45	6	17	0
BCL9 ENSG00000116128	2	1	93	125	16	42	1	1	11	6
BCL9L ENSG00000186174	97	9	118	7	143	102	23	1	93	71
BCLAF1 ENSG00000029363	3	2	98	1	1	79	6	14	15	31
BCO1 ENSG00000135697	0	0	0	0	0	0	1	0	1	0
BCO2 ENSG00000197580	0	0	5	0	0	1	0	0	17	0
BCOR ENSG00000183337	0	1	44	5	9	40	26	0	9	17
BCORL1 ENSG00000085185	24	34	0	1	13	2	0	10	9	29
BCR ENSG00000186716	27	78	45	89	23	172	8	0	4	16
BCS1L ENSG00000074582	90	110	2	7	5	384	7	0	96	157
BDH1 ENSG00000161267	1	3	142	487	161	499	106	16	8	163
BDH2 ENSG00000164039	234	82	0	5	13	138	192	1	4	126
BDKRB1 ENSG00000100739	0	0	0	0	0	0	0	0	0	0
BDKRB2 ENSG00000168398	10	1	1	0	0	0	18	0	0	2
BDNF ENSG00000176697	0	0	4	2	1	7	0	2	0	1
BDP1 ENSG00000145734	54	0	7	1	7	2	46	0	1	3
BEAN1 ENSG00000166546	0	0	0	0	0	0	0	0	1	0
BECN1 ENSG00000126581	10	0	180	0	0	0	12	41	0	13
BEGAIN ENSG00000183092	9	0	2	3	0	0	1	79	0	5
BEND2 ENSG00000177324	0	0	0	0	0	0	0	0	0	0
BEND3 ENSG00000178409	0	0	0	0	5	1	0	0	0	0
BEND4 ENSG00000188848	5	0	45	6	2	1	0	0	0	16
BEND5 ENSG00000162373	12	37	7	1	21	1	5	53	1	2
BEND6 ENSG00000151917	0	0	0	0	0	0	0	0	0	0
BEND7 ENSG00000165626	24	0	1	1	0	2	18	2	0	1
BEST1 ENSG00000167995	55	1	19	0	4	2	5	21	20	16
BEST2 ENSG00000039987	0	0	0	0	0	0	0	0	0	0
BEST3 ENSG00000127325	0	7	8	3	0	56	5	0	0	0
BEST4 ENSG00000142959	0	0	0	5	0	0	0	0	8	0
BET1 ENSG00000105829	9	3	105	11	11	36	11	8	5	18
BET1L ENSG00000177951	2	14	47	131	3	454	64	14	25	109
BEX1 ENSG00000133169	0	1	129	0	0	81	7	0	0	0
BEX2 ENSG00000133134	0	1	393	20	13	88	10	23	0	6
BEX3 ENSG00000166681	161	0	357	8	103	647	15	38	20	43
BEX4 ENSG00000102409	55	221	256	52	17	2	107	343	4	16
BEX5 ENSG00000184515	2	2	8	0	2	12	5	16	1	4
BFAR ENSG00000103429	4	83	70	11	6	91	60	47	14	35
BFSP1 ENSG00000125864	0	0	0	0	0	0	0	0	6	2
BFSP2 ENSG00000170819	0	0	0	0	0	0	0	0	0	0
BGLAP ENSG00000242252	0	0	0	1	0	3	0	3	0	0
BGN ENSG00000182492	303	326	0	203	0	1	2	155	254	45
BHLHA15 ENSG00000180535	0	0	0	0	0	0	0	0	0	0
BHLHB9 ENSG00000198908	2	1	1	0	0	0	0	1	5	2
BHLHE22 ENSG00000180828	0	0	0	0	0	0	0	0	0	0
BHLHE40 ENSG00000134107	3	1	22	0	48	10	86	1	99	21
BHLHE41 ENSG00000123095	3	1	1	1	5	0	102	4	0	6
BHMG1 ENSG00000237452	0	0	0	0	0	0	0	0	0	0
BHMT ENSG00000145692	1	0	0	0	0	0	0	0	0	0
BHMT2 ENSG00000132840	10	12	5	4	0	2	0	2	5	0
BICC1 ENSG00000122870	8	3	11	1	3	1	0	0	16	23
BICD1 ENSG00000151746	0	11	67	4	1	3	0	0	3	37
BICD2 ENSG00000185963	49	16	2	11	0	437	9	1	6	2
BICDL1 ENSG00000135127	0	2	20	8	1	5	31	1	1	2
BICDL2 ENSG00000162069	2	5	63	96	31	3	104	27	3	247
BID ENSG00000015475	0	6	0	3	0	139	67	1	1	2
BIK ENSG00000100290	1	298	1124	339	291	28	142	0	2	98
BIN1 ENSG00000136717	916	690	346	1	49	39	1	139	237	442
BIN2 ENSG00000110934	5	0	1	2	0	0	0	3	4	0
BIN3 ENSG00000147439	3	181	185	306	96	13	133	3	25	9
BIRC2 ENSG00000110330	40	5	32	25	30	56	24	11	31	29
BIRC3 ENSG00000023445	0	0	1	2	1	52	8	1	15	1
BIRC5 ENSG00000089685	3	27	2	0	3	3	1	3	0	5
BIRC6 ENSG00000115760	17	4	68	1	0	8	12	32	42	0
BIRC7 ENSG00000101197	0	0	0	0	0	1	0	0	0	0
BIVM ENSG00000134897	2	7	15	33	2	3	7	9	1	5
BLCAP ENSG00000166619	232	333	220	20	267	471	167	11	3	11
BLK ENSG00000136573	1	0	0	3	1	0	0	0	0	0
BLM ENSG00000197299	1	0	8	0	0	6	3	1	1	1
BLMH ENSG00000108578	1	0	0	2	0	341	2	0	0	46
BLNK ENSG00000095585	1	0	5	44	0	3	0	28	3	0
BLOC1S1 ENSG00000135441	465	227	266	686	50	22	6	30	17	130
BLOC1S2 ENSG00000196072	0	2	18	2	4	1	1	2	4	0
BLOC1S3 ENSG00000189114	3	8	2	22	0	43	3	1	0	26
BLOC1S4 ENSG00000186222	3	2	194	3	0	73	13	0	22	96
BLOC1S5 ENSG00000188428	9	3	11	0	0	45	1	11	0	2
BLOC1S6 ENSG00000104164	2	0	262	1	23	0	28	1	6	48
BLVRA ENSG00000106605	18	17	1	9	7	583	3	0	11	3
BLVRB ENSG00000090013	31	1359	405	278	106	39	191	6	101	161
BLZF1 ENSG00000117475	5	4	2	47	0	5	8	1	2	6
BMF ENSG00000104081	13	1	53	0	3	11	26	53	1	117
BMI1 ENSG00000168283	1	2	92	16	0	0	7	35	51	11
BMP1 ENSG00000168487	48	75	1	55	0	1	33	119	8	39
BMP10 ENSG00000163217	0	0	0	0	0	0	0	0	0	0
BMP2 ENSG00000125845	0	0	0	0	0	0	11	0	1	0
BMP2K ENSG00000138756	9	0	0	1	2	0	0	2	25	2
BMP3 ENSG00000152785	0	0	0	0	0	0	0	0	0	0
BMP4 ENSG00000125378	29	88	66	6	1	22	4	42	11	15
BMP5 ENSG00000112175	1	1	8	1	1	0	0	218	4	1
BMP6 ENSG00000153162	2	0	0	1	0	0	0	0	0	0
BMP7 ENSG00000101144	11	75	22	23	18	8	172	11	1	2
BMP8A ENSG00000183682	0	0	0	0	1	1	0	0	0	1
BMP8B ENSG00000116985	1	0	0	0	1	0	0	11	0	0
BMPER ENSG00000164619	0	0	0	0	6	0	0	0	34	1
BMPR1A ENSG00000107779	0	2	65	2	4	30	8	45	5	7
BMPR1B ENSG00000138696	1	1	73	189	155	12	19	1	0	5
BMPR2 ENSG00000204217	1	35	20	0	4	0	4	4	4	9
BMS1 ENSG00000165733	68	46	111	32	0	2	50	5	3	0
BMT2 ENSG00000164603	0	1	5	1	10	17	8	3	8	32
BMX ENSG00000102010	0	0	0	0	0	0	0	0	0	0
BNC1 ENSG00000169594	0	0	0	0	0	0	0	0	0	0
BNC2 ENSG00000173068	15	7	0	1	4	89	0	1	0	0
BNIP1 ENSG00000113734	21	10	108	3	0	0	26	3	7	7
BNIP2 ENSG00000140299	2	7	22	1	14	3	34	6	11	1
BNIP3 ENSG00000176171	0	214	435	0	14	0	5	10	4	18
BNIP3L ENSG00000104765	0	0	42	23	9	5	0	4	38	10
BNIPL ENSG00000163141	0	0	0	0	7	0	13	1	1	0
BOC ENSG00000144857	287	4	32	18	14	114	0	75	3	41
BOD1 ENSG00000145919	7	305	8	2	85	898	20	1	0	22
BOD1L1 ENSG00000038219	4	4	29	38	24	7	3	9	6	6
BOD1L2 ENSG00000228075	0	0	0	1	0	0	0	0	0	0
BOK ENSG00000176720	168	5	0	184	5	5	2	11	1	80
BOLA1 ENSG00000178096	12	2	2	21	54	271	1	4	2	44
BOLA2B ENSG00000169627	297	16	166	406	6	144	131	5	12	130
BOLA3 ENSG00000163170	3	0	221	3	2	403	28	1	8	10
BOLL ENSG00000152430	0	0	0	0	0	0	0	0	0	0
BOP1 ENSG00000261236	5	80	11	64	10	4	0	6	0	41
BORA ENSG00000136122	2	4	2	2	0	23	0	1	1	0
BORCS5 ENSG00000165714	27	3	12	0	1	5	7	0	0	0
BORCS6 ENSG00000196544	41	119	69	5	0	7	4	4	64	1
BORCS7 ENSG00000166275	4	20	187	74	6	0	8	14	4	26
BORCS8 ENSG00000254901	8	5	60	191	121	3	11	73	3	18
BORCS8-MEF2B ENSG00000064489	1	2	3	0	1	0	0	1	1	1
BPGM ENSG00000172331	0	0	22	0	0	1	3	0	29	5
BPHL ENSG00000137274	3	89	25	41	2	94	1	2	11	58
BPI ENSG00000101425	3	2	6	1	1	3	0	0	12	0
BPIFA1 ENSG00000198183	0	0	0	0	0	0	0	0	0	0
BPIFA2 ENSG00000131050	0	0	0	0	0	0	0	0	0	0
BPIFB1 ENSG00000125999	0	0	0	0	0	0	0	0	1	0
BPIFB2 ENSG00000078898	1	1	7	78	0	3	0	1	0	18
BPIFB4 ENSG00000186191	0	0	0	0	0	0	0	0	0	0
BPIFC ENSG00000184459	0	0	0	0	0	0	0	0	0	0
BPNT1 ENSG00000162813	0	5	61	1	0	13	7	29	0	44
BPTF ENSG00000171634	12	2	136	0	2	3	5	39	0	1
BRAF ENSG00000157764	1	0	89	5	19	1	9	3	0	1
BRAP ENSG00000089234	14	341	3	48	55	21	39	0	0	4
BRAT1 ENSG00000106009	18	1	194	561	0	141	86	174	11	113
BRCA1 ENSG00000012048	1	17	1	4	1	78	5	4	2	23
BRCA2 ENSG00000139618	2	4	0	6	30	0	0	0	4	0
BRCC3 ENSG00000185515	0	0	66	0	10	6	23	4	0	30
BRD1 ENSG00000100425	8	0	145	0	0	3	1	4	33	0
BRD2 ENSG00000204256	93	495	1355	291	504	23	416	577	678	333
BRD3 ENSG00000169925	26	0	96	8	57	67	3	2	11	17
BRD4 ENSG00000141867	256	4	265	378	62	76	186	142	4	2
BRD7 ENSG00000166164	0	0	155	2	2	126	44	31	94	0
BRD8 ENSG00000112983	0	13	26	532	52	267	22	23	2	1
BRD9 ENSG00000028310	86	4	53	169	0	42	30	174	87	80
BRDT ENSG00000137948	0	0	3	0	0	1	0	0	3	1
BRE ENSG00000158019	9	109	133	4	6	50	2	32	14	7
BRF1 ENSG00000185024	97	12	154	244	18	27	19	35	4	48
BRF2 ENSG00000104221	1	0	10	155	16	60	5	3	5	0
BRI3 ENSG00000164713	660	515	951	708	732	30	177	183	114	368
BRI3BP ENSG00000184992	6	2	27	2	0	0	2	1	2	2
BRICD5 ENSG00000182685	6	6	6	107	1	3	1	1	1	30
BRINP1 ENSG00000078725	0	0	0	13	0	0	0	20	0	0
BRINP2 ENSG00000198797	0	0	0	0	0	0	0	0	0	0
BRINP3 ENSG00000162670	1	0	0	0	0	0	0	1	0	0
BRIP1 ENSG00000136492	1	1	0	2	0	1	0	0	0	0
BRIX1 ENSG00000113460	0	0	9	0	0	1	1	0	0	14
BRK1 ENSG00000254999	8	706	347	11	5	377	174	2	227	37
BRMS1 ENSG00000174744	2	4	153	297	19	36	20	4	148	17
BRMS1L ENSG00000100916	2	0	1	0	12	1	0	0	0	3
BROX ENSG00000162819	1	5	15	2	7	38	32	9	17	10
BRPF1 ENSG00000156983	42	15	0	1	10	25	19	5	0	2
BRPF3 ENSG00000096070	5	2	65	7	90	440	26	0	3	42
BRS3 ENSG00000102239	0	0	0	0	0	0	0	0	0	0
BRSK1 ENSG00000160469	99	0	2	1	0	2	12	27	4	7
BRSK2 ENSG00000174672	13	0	14	0	0	0	0	0	1	0
BRWD1 ENSG00000185658	0	0	57	0	0	8	18	48	7	39
BRWD3 ENSG00000165288	0	7	10	12	5	2	2	1	3	8
BSCL2 ENSG00000168000	3	6	5	0	1	0	0	0	14	0
BSDC1 ENSG00000160058	0	4	131	7	148	63	0	77	3	214
BSG ENSG00000172270	1029	711	748	1645	172	241	47	555	118	532
BSN ENSG00000164061	2	0	0	0	1	0	0	1	0	0
BSND ENSG00000162399	0	0	0	0	0	0	0	0	0	0
BSPH1 ENSG00000188334	0	0	0	0	0	0	0	0	0	0
BSPRY ENSG00000119411	0	1	26	13	41	142	15	0	1	11
BST1 ENSG00000109743	0	23	3	0	0	5	1	9	2	9
BST2 ENSG00000130303	459	122	8	35	1	3	8	136	43	6
BTAF1 ENSG00000095564	0	1	4	2	16	3	15	14	0	3
BTBD1 ENSG00000064726	86	4	122	5	1	12	30	2	14	13
BTBD10 ENSG00000148925	9	1	44	0	1	2	9	0	0	0
BTBD11 ENSG00000151136	1	2	2	1	12	144	27	0	9	2
BTBD16 ENSG00000138152	0	0	4	0	4	2	2	0	6	2
BTBD18 ENSG00000233436	1	0	0	0	0	0	0	0	0	0
BTBD19 ENSG00000222009	0	0	0	0	0	0	1	0	1	1
BTBD2 ENSG00000133243	303	2	310	1239	119	243	161	190	7	131
BTBD3 ENSG00000132640	28	0	30	0	2	2	17	33	40	1
BTBD6 ENSG00000184887	176	148	277	37	52	138	79	8	9	56
BTBD7 ENSG00000011114	2	13	184	10	29	53	15	19	51	0
BTBD8 ENSG00000189195	1	0	9	13	0	1	1	6	0	0
BTBD9 ENSG00000183826	30	2	44	12	0	16	15	0	0	7
BTC ENSG00000174808	0	0	2	2	0	2	1	1	15	2
BTD ENSG00000169814	23	213	186	4	32	253	6	7	6	1
BTF3 ENSG00000145741	249	4	323	16	14	123	149	206	65	87
BTF3L4 ENSG00000134717	2	0	62	1	19	4	33	14	26	63
BTG1 ENSG00000133639	1	0	11	22	9	2	126	157	67	1
BTG2 ENSG00000159388	295	6	177	1	9	3	187	5	611	30
BTG3 ENSG00000154640	0	1	33	0	1	0	20	4	2	3
BTG4 ENSG00000137707	0	0	0	0	0	0	0	0	0	0
BTK ENSG00000010671	0	9	0	0	4	2	0	2	0	0
BTLA ENSG00000186265	0	0	0	0	0	0	0	0	0	0
BTN1A1 ENSG00000124557	0	0	0	0	0	0	0	0	0	0
BTN2A1 ENSG00000112763	3	3	0	4	8	3	12	23	0	3
BTN2A2 ENSG00000124508	0	31	16	16	1	15	2	0	0	5
BTN3A1 ENSG00000026950	1	66	11	2	2	134	8	18	18	85
BTN3A2 ENSG00000186470	1	6	3	0	1	49	4	11	0	3
BTN3A3 ENSG00000111801	0	0	9	4	2	52	1	0	1	1
BTNL2 ENSG00000204290	0	0	0	0	0	0	0	0	0	0
BTNL3 ENSG00000168903	0	0	0	0	0	0	0	0	0	0
BTNL8 ENSG00000113303	0	0	0	0	0	0	0	0	0	0
BTNL9 ENSG00000165810	0	0	0	27	0	0	1	3	0	0
BTRC ENSG00000166167	0	19	117	14	0	54	3	2	6	59
BUB1 ENSG00000169679	0	0	0	0	0	0	0	0	0	0
BUB1B ENSG00000156970	0	0	1	0	0	1	0	0	0	0
BUB3 ENSG00000154473	0	3	44	3	0	0	3	22	1	13
BUD13 ENSG00000137656	6	12	8	1	0	6	0	12	0	8
BUD31 ENSG00000106245	14	380	402	447	102	267	72	127	107	118
BVES ENSG00000112276	32	4	3	0	3	9	4	1	44	0
BYSL ENSG00000112578	7	118	21	15	9	9	19	0	0	4
BZW1 ENSG00000082153	4	0	123	2	11	1	93	1	2	21
BZW2 ENSG00000136261	16	0	2	8	0	16	14	8	1	8
C10orf10 ENSG00000165507	1	18	6	3	1	7	32	38	176	42
C10orf105 ENSG00000214688	0	0	0	0	0	0	0	0	0	0
C10orf107 ENSG00000183346	2	1	18	8	3	1	3	1	3	3
C10orf11 ENSG00000148655	0	69	72	6	0	49	10	59	3	20
C10orf128 ENSG00000204161	3	2	1	1	0	1	0	1	1	2
C10orf142 ENSG00000277288	0	0	0	0	0	0	0	0	0	0
C10orf2 ENSG00000107815	53	0	26	7	0	19	12	20	0	29
C10orf35 ENSG00000171224	2	6	10	38	10	22	2	0	63	10
C10orf53 ENSG00000178645	0	0	0	0	0	0	0	0	0	0
C10orf54 ENSG00000107738	264	32	4	4	6	0	72	75	86	132
C10orf55 ENSG00000222047	0	0	1	0	0	0	0	0	0	0
C10orf62 ENSG00000203942	0	0	0	0	0	0	0	0	0	0
C10orf67 ENSG00000179133	0	0	0	0	0	0	0	0	0	0
C10orf71 ENSG00000177354	0	0	0	0	0	0	0	0	0	0
C10orf76 ENSG00000120029	7	157	0	15	3	379	21	3	0	0
C10orf82 ENSG00000165863	0	0	0	0	0	0	0	0	0	0
C10orf88 ENSG00000119965	0	0	1	7	24	28	0	0	13	1
C10orf90 ENSG00000154493	0	0	0	0	0	0	0	0	0	0
C10orf95 ENSG00000120055	0	3	0	2	0	5	0	0	0	16
C10orf99 ENSG00000188373	0	0	0	0	0	0	1	0	0	0
C11orf1 ENSG00000137720	0	50	211	4	3	2	7	12	1	2
C11orf16 ENSG00000176029	0	0	0	0	0	0	0	0	0	0
C11orf21 ENSG00000110665	0	1	0	1	0	1	2	39	0	5
C11orf24 ENSG00000171067	95	30	90	276	3	241	6	178	75	83
C11orf31 ENSG00000211450	16	2	164	228	58	379	84	139	88	61
C11orf40 ENSG00000171987	0	0	0	0	0	0	0	0	0	0
C11orf42 ENSG00000180878	0	0	0	0	0	0	0	0	0	0
C11orf45 ENSG00000174370	10	0	0	0	0	0	0	1	0	0
C11orf49 ENSG00000149179	1	11	4	101	0	175	30	23	30	0
C11orf52 ENSG00000149300	0	0	1	3	0	0	0	1	0	0
C11orf53 ENSG00000150750	0	0	0	0	0	0	0	0	0	0
C11orf54 ENSG00000182919	0	0	75	1	40	49	0	19	1	4
C11orf57 ENSG00000150776	7	4	6	15	12	41	3	9	4	28
C11orf58 ENSG00000110696	23	71	310	1	12	39	71	101	6	100
C11orf63 ENSG00000109944	3	0	1	8	2	0	1	0	0	0
C11orf65 ENSG00000166323	0	0	0	0	0	0	0	0	0	0
C11orf68 ENSG00000175573	3	373	88	3	4	10	10	73	79	19
C11orf70 ENSG00000137691	2	1	1	0	0	1	0	0	0	1
C11orf71 ENSG00000180425	1	0	34	18	50	3	1	2	32	2
C11orf74 ENSG00000166352	0	1	12	1	3	3	8	0	4	0
C11orf80 ENSG00000173715	0	2	22	15	12	45	1	1	0	4
C11orf84 ENSG00000168005	3	0	11	2	0	16	6	6	18	6
C11orf87 ENSG00000185742	0	0	0	0	0	0	0	0	0	0
C11orf88 ENSG00000183644	0	0	0	0	0	0	0	0	0	0
C11orf91 ENSG00000205177	0	0	0	0	0	0	0	0	0	0
C11orf94 ENSG00000234776	0	0	0	0	0	0	0	0	0	0
C11orf95 ENSG00000188070	7	147	82	8	5	43	3	25	1	14
C11orf96 ENSG00000187479	253	450	3	0	4	5	0	614	608	3
C11orf98 ENSG00000278615	0	3	17	1	3	1	0	1	0	1
C12orf10 ENSG00000139637	36	158	118	7	10	0	4	0	132	17
C12orf29 ENSG00000133641	18	0	12	4	8	0	0	0	5	6
C12orf4 ENSG00000047621	2	0	37	2	0	119	6	0	5	0
C12orf40 ENSG00000180116	0	0	0	0	0	0	0	0	0	0
C12orf42 ENSG00000179088	1	0	0	0	0	0	0	0	0	0
C12orf43 ENSG00000157895	13	45	11	72	26	152	5	5	21	1
C12orf45 ENSG00000151131	10	17	47	0	0	16	5	4	0	4
C12orf49 ENSG00000111412	0	3	12	8	0	23	47	0	8	8
C12orf50 ENSG00000165805	0	0	1	0	0	0	0	0	0	0
C12orf54 ENSG00000177627	1	1	0	0	0	0	0	0	0	0
C12orf56 ENSG00000185306	0	1	7	34	0	0	0	0	0	2
C12orf57 ENSG00000111678	794	1101	892	600	161	104	0	543	217	166
C12orf60 ENSG00000182993	11	7	0	3	0	0	3	2	10	0
C12orf65 ENSG00000130921	5	57	11	23	12	114	11	9	1	7
C12orf66 ENSG00000174206	0	0	21	14	2	1	2	0	1	14
C12orf71 ENSG00000214700	0	0	0	0	0	0	0	0	0	0
C12orf73 ENSG00000204954	6	0	33	55	4	47	12	12	9	4
C12orf75 ENSG00000235162	31	1	0	0	9	0	2	25	1	0
C12orf76 ENSG00000174456	8	4	15	35	5	184	24	11	0	4
C14orf1 ENSG00000133935	2	734	678	4	29	463	27	83	0	133
C14orf105 ENSG00000100557	0	0	0	0	0	0	0	0	0	0
C14orf119 ENSG00000179933	1	4	1	4	0	49	0	4	19	54
C14orf132 ENSG00000227051	4	2	0	2	1	15	1	5	3	1
C14orf142 ENSG00000170270	7	0	28	6	1	9	2	2	0	4
C14orf159 ENSG00000133943	5	47	26	1	11	240	1	0	5	1
C14orf166 ENSG00000087302	100	5	39	1	2	565	53	27	2	51
C14orf169 ENSG00000170468	12	24	15	1	3	7	27	5	0	2
C14orf177 ENSG00000176605	0	0	0	0	0	0	0	0	0	0
C14orf178 ENSG00000197734	0	0	0	0	0	0	0	0	0	0
C14orf180 ENSG00000184601	0	0	0	0	0	0	0	0	0	0
C14orf2 ENSG00000156411	96	26	6	11	309	3887	247	45	1	78
C14orf28 ENSG00000179476	0	0	7	0	2	0	0	1	3	1
C14orf37 ENSG00000139971	2	2	0	7	0	1	0	0	0	2
C14orf39 ENSG00000179008	0	0	0	0	0	0	0	0	0	12
C14orf79 ENSG00000140104	5	0	21	242	8	7	11	31	7	0
C14orf80 ENSG00000185347	0	1	0	1	12	0	6	2	10	12
C14orf93 ENSG00000100802	7	6	5	1	0	131	4	0	1	7
C15orf39 ENSG00000167173	10	4	3	78	4	119	15	1	0	2
C15orf40 ENSG00000169609	51	47	53	65	42	17	0	3	53	2
C15orf41 ENSG00000186073	2	10	0	0	0	0	10	2	0	0
C15orf48 ENSG00000166920	1	0	27	0	2	0	1	7	0	37
C15orf52 ENSG00000188549	28	119	1	9	0	279	0	0	5	4
C15orf53 ENSG00000175779	1	0	0	0	0	0	0	0	0	0
C15orf57 ENSG00000128891	79	1	0	5	0	39	57	19	1	17
C15orf59 ENSG00000205363	38	24	24	5	1	0	14	50	0	29
C15orf61 ENSG00000189227	0	3	39	5	16	2	0	76	5	3
C15orf62 ENSG00000188277	0	0	2	1	0	0	1	0	1	0
C15orf65 ENSG00000261652	0	0	3	4	0	0	0	2	1	2
C16orf13 ENSG00000130731	128	201	26	484	74	303	0	11	21	49
C16orf45 ENSG00000166780	62	1	1	0	1	1	21	2	26	0
C16orf46 ENSG00000166455	0	0	0	0	1	8	0	0	0	0
C16orf52 ENSG00000185716	13	5	62	0	0	14	4	1	0	0
C16orf54 ENSG00000185905	1	1	1	0	1	0	0	10	15	0
C16orf58 ENSG00000140688	0	270	484	461	175	767	4	38	2	113
C16orf59 ENSG00000162062	7	0	15	36	0	4	1	3	0	0
C16orf62 ENSG00000103544	48	0	147	212	4	1	5	28	9	0
C16orf70 ENSG00000125149	1	64	204	194	67	104	0	7	24	8
C16orf71 ENSG00000166246	1	0	2	0	5	9	0	1	4	11
C16orf72 ENSG00000182831	0	0	17	0	1	7	0	17	11	5
C16orf74 ENSG00000154102	0	1	18	0	0	3	94	88	3	3
C16orf78 ENSG00000166152	0	0	1	3	2	0	0	1	1	1
C16orf82 ENSG00000234186	0	0	0	0	0	0	0	0	0	0
C16orf86 ENSG00000159761	2	10	1	3	1	0	0	14	4	1
C16orf87 ENSG00000155330	0	0	13	0	1	0	1	3	1	1
C16orf89 ENSG00000153446	150	71	8	6	76	15	3	33	8	12
C16orf91 ENSG00000174109	33	0	4	3	0	37	7	24	0	36
C16orf92 ENSG00000167194	0	0	0	0	0	0	0	0	0	0
C16orf95 ENSG00000260456	4	0	0	0	0	0	1	0	1	0
C16orf96 ENSG00000205832	0	0	0	0	0	0	0	0	0	0
C17orf105 ENSG00000231256	0	0	0	0	0	0	0	0	0	0
C17orf107 ENSG00000205710	5	21	4	0	0	2	11	3	8	33
C17orf49 ENSG00000258315	2	0	15	1	0	11	9	0	0	0
C17orf50 ENSG00000270806	0	1	0	0	0	1	1	0	1	3
C17orf51 ENSG00000212719	0	36	7	8	4	12	2	4	0	7
C17orf53 ENSG00000125319	0	1	3	0	1	1	0	2	0	0
C17orf58 ENSG00000186665	1	0	7	1	14	0	2	5	0	2
C17orf62 ENSG00000178927	8	163	127	167	0	46	4	69	12	174
C17orf64 ENSG00000141371	0	0	0	0	1	0	0	0	0	0
C17orf67 ENSG00000214226	13	1	25	2	0	0	2	0	0	0
C17orf74 ENSG00000184560	0	0	0	0	0	0	0	0	0	0
C17orf75 ENSG00000108666	2	2	55	1	15	6	31	9	6	9
C17orf78 ENSG00000278505	0	0	0	0	0	0	0	0	0	0
C17orf80 ENSG00000141219	5	66	10	0	4	175	5	55	10	32
C17orf89 ENSG00000224877	157	171	111	148	165	160	71	20	15	41
C17orf96 ENSG00000273604	0	4	3	1	1	1	1	1	17	0
C17orf97 ENSG00000187624	1	9	0	0	0	58	0	6	7	6
C17orf98 ENSG00000275489	0	0	0	0	0	0	0	0	0	0
C17orf99 ENSG00000187997	0	0	0	0	0	0	0	0	0	0
C18orf21 ENSG00000141428	0	1	20	3	15	35	5	2	0	13
C18orf25 ENSG00000152242	5	1	51	3	0	2	7	11	1	10
C18orf32 ENSG00000177576	23	26	18	29	19	80	14	15	0	12
C18orf54 ENSG00000166845	1	0	0	0	0	0	0	0	2	0
C18orf63 ENSG00000206043	0	0	0	0	0	0	0	0	0	0
C18orf8 ENSG00000141452	33	12	75	1	22	7	40	1	2	60
C19orf12 ENSG00000131943	0	572	31	19	158	402	46	0	6	7
C19orf18 ENSG00000177025	35	0	14	82	44	8	1	7	0	44
C19orf24 ENSG00000228300	5	542	50	386	4	45	1	5	84	130
C19orf25 ENSG00000119559	2	97	58	80	118	22	20	108	88	20
C19orf33 ENSG00000167644	3	7	5	2	4	5	23	2	62	27
C19orf35 ENSG00000188305	4	0	0	0	1	0	0	0	0	9
C19orf38 ENSG00000214212	2	0	0	1	1	0	1	30	0	1
C19orf43 ENSG00000123144	27	623	252	20	114	876	257	157	4	197
C19orf44 ENSG00000105072	18	5	3	48	2	0	2	21	1	12
C19orf45 ENSG00000198723	0	0	0	0	0	0	0	0	0	0
C19orf47 ENSG00000160392	0	1	29	64	7	0	45	41	30	1
C19orf48 ENSG00000167747	199	288	272	744	320	19	2	10	10	45
C19orf52 ENSG00000142444	7	12	18	3	37	199	1	55	4	0
C19orf53 ENSG00000104979	0	449	302	213	122	25	14	251	274	225
C19orf54 ENSG00000188493	1	163	77	43	4	19	0	4	13	14
C19orf57 ENSG00000132016	5	1	2	2	0	2	1	1	0	0
C19orf60 ENSG00000006015	135	4	14	253	4	40	4	80	27	26
C19orf66 ENSG00000130813	4	165	19	5	0	24	27	41	5	37
C19orf67 ENSG00000188032	0	0	0	0	0	0	0	0	0	0
C19orf68 ENSG00000185453	12	14	0	4	14	0	5	8	3	1
C19orf70 ENSG00000174917	571	209	179	563	184	3	13	194	334	123
C19orf71 ENSG00000183397	0	0	0	0	0	0	0	0	0	0
C19orf73 ENSG00000221916	0	12	10	67	1	1	1	1	18	1
C19orf81 ENSG00000235034	0	4	229	155	14	4	1	0	0	0
C19orf84 ENSG00000262874	0	0	0	0	0	0	0	0	0	0
C1D ENSG00000197223	14	0	20	3	18	1	10	2	12	0
C1GALT1 ENSG00000106392	0	2	17	0	14	2	9	6	11	11
C1GALT1C1 ENSG00000171155	4	3	38	1	0	10	23	5	1	21
C1GALT1C1L ENSG00000223658	1	0	0	0	1	0	0	10	0	1
C1QA ENSG00000173372	487	336	8	2	4	0	9	181	178	31
C1QB ENSG00000173369	265	2	1	5	34	1	1	263	219	133
C1QBP ENSG00000108561	1	0	591	3	177	17	75	63	2	242
C1QC ENSG00000159189	242	3	0	78	4	3	37	96	79	39
C1QL1 ENSG00000131094	67	3	0	2	0	0	0	35	2	2
C1QL2 ENSG00000144119	0	0	0	0	0	0	0	0	0	0
C1QL3 ENSG00000165985	0	0	0	0	0	0	0	0	0	0
C1QL4 ENSG00000186897	0	0	0	0	0	0	0	0	0	0
C1QTNF1 ENSG00000173918	259	191	1	2	5	1	2	51	24	3
C1QTNF2 ENSG00000145861	27	53	0	0	0	5	0	2	4	1
C1QTNF3 ENSG00000082196	0	2	12	1	1	26	1	13	2	0
C1QTNF4 ENSG00000172247	11	34	0	6	1	1	0	15	1	0
C1QTNF5 ENSG00000223953	0	0	0	0	0	0	0	0	0	0
C1QTNF6 ENSG00000133466	0	0	12	47	9	38	0	0	4	0
C1QTNF7 ENSG00000163145	9	2	0	0	3	1	0	0	3	1
C1QTNF9 ENSG00000240654	0	1	0	0	0	0	1	0	0	0
C1QTNF9B ENSG00000205863	0	2	1	0	0	0	0	0	0	1
C1QTNF9B-AS1 ENSG00000281899	0	0	40	3	7	2	3	0	19	46
C1R ENSG00000159403	3321	1335	1	7	32	10	6	523	448	123
C1RL ENSG00000139178	55	460	137	14	20	0	40	10	0	69
C1S ENSG00000182326	717	30	0	2	4	985	0	306	98	116
C1orf100 ENSG00000173728	0	0	0	0	0	0	0	0	0	0
C1orf101 ENSG00000179397	1	0	11	3	0	0	18	3	0	0
C1orf105 ENSG00000180999	0	0	0	0	0	0	0	0	0	0
C1orf106 ENSG00000163362	0	8	0	0	16	0	76	1	0	0
C1orf109 ENSG00000116922	1	4	25	0	0	0	32	1	15	41
C1orf112 ENSG00000000460	9	0	7	1	0	15	3	0	9	0
C1orf115 ENSG00000162817	0	1	669	12	10	36	3	4	30	207
C1orf116 ENSG00000182795	21	2835	1423	398	1231	44	259	0	53	149
C1orf122 ENSG00000197982	226	704	699	510	210	156	29	2	3	164
C1orf123 ENSG00000162384	123	45	85	0	53	602	28	12	2	74
C1orf127 ENSG00000175262	0	0	0	0	0	0	0	1	0	0
C1orf131 ENSG00000143633	0	3	12	7	41	48	8	2	0	0
C1orf141 ENSG00000203963	0	0	0	0	0	0	0	0	0	0
C1orf145 ENSG00000162913	3	0	3	0	1	16	0	10	1	0
C1orf146 ENSG00000203910	0	0	0	0	0	0	0	0	0	0
C1orf158 ENSG00000157330	0	0	1	0	0	0	0	0	0	0
C1orf159 ENSG00000131591	0	5	24	103	9	5	28	44	21	17
C1orf162 ENSG00000143110	0	2	0	55	0	14	0	0	21	2
C1orf167 ENSG00000215910	0	1	0	0	0	0	0	0	1	2
C1orf168 ENSG00000187889	1	2	17	0	18	2	1	1	4	5
C1orf174 ENSG00000198912	3	9	16	20	0	147	3	12	0	12
C1orf185 ENSG00000204006	0	0	0	0	0	0	0	0	0	0
C1orf186 ENSG00000263961	0	5	5	13	0	2	1	0	0	2
C1orf194 ENSG00000179902	0	0	0	2	3	0	0	4	0	6
C1orf198 ENSG00000119280	58	6	182	16	25	2	32	73	39	36
C1orf204 ENSG00000188004	0	4	0	1	2	0	2	2	0	9
C1orf21 ENSG00000116667	86	2	476	24	130	724	53	2	12	2
C1orf210 ENSG00000253313	2	22	65	0	125	133	1	1	2	42
C1orf216 ENSG00000142686	50	6	10	2	5	0	0	9	18	0
C1orf226 ENSG00000239887	0	0	15	0	0	5	5	0	2	10
C1orf228 ENSG00000198520	0	1	13	16	0	3	0	17	0	0
C1orf234 ENSG00000227868	0	0	1	0	0	1	0	0	0	0
C1orf27 ENSG00000157181	1	4	62	1	11	2	3	4	0	11
[truncated: 15,949 more rows]
