# Supplementary material for: Spatial maps of prostate cancer transcriptomes reveal an unexplored landscape of heterogeneity
Source: Nat Commun. 2018 Jun 20;9:2419. doi: 10.1038/s41467-018-04724-5 (PMC6010471; doi:10.1038/s41467-018-04724-5)
Supplement: Supplementary file 9 — Supplementary Data 6 [file 41467_2018_4724_MOESM9_ESM.zip › Supplementary Dataset 3/experiment0011-expected-features.tsv]

	Factor 1	Factor 2	Factor 3	Factor 4	Factor 5	Factor 6	Factor 7	Factor 8	Factor 9	Factor 10
A1BG ENSG00000121410	0.322629	0.0210492	0.189116	0.000192714	0.00397379	0.535254	0.0598209	0.409303	0.00508888	0.0381387
A1CF ENSG00000148584	0.0492585	4.6375e-05	0.0436971	0.0531609	0.0271368	0.00664722	0.00103565	0.000227919	0.59519	0.0146662
A2M ENSG00000175899	42.7598	0.676416	0.276548	0.0253731	1.87192	48.1531	5.68508	44.1727	34.4001	0.00744153
A2ML1 ENSG00000166535	0.00332405	0.0847954	0.865416	0.0393139	1.43019	0.0487056	0.682027	0.246566	0.106267	0.00247806
A4GALT ENSG00000128274	0.0143411	9.33162	0.559196	0.228931	0.342668	0.0592324	4.41588	16.0495	7.05053	1.77252
AAAS ENSG00000094914	1.43672	0.979315	16.0507	16.1031	0.427454	0.0405222	0.298031	2.82067	0.140869	1.52145
AACS ENSG00000081760	0.409452	0.0269713	8.52761	0.19286	0.0334917	1.90076	0.448775	2.39773	0.0304475	1.16495
AADAC ENSG00000114771	0.0557541	0.00195879	3.22564e-07	0.0182009	0.0395857	0.000147709	0.004029	0.00306981	0.00248644	0.00448138
AADACL2 ENSG00000197953	0.00175763	0.0355115	0.0829551	0.0219474	0.0231879	0.000264794	0.000646629	0.0136645	0.0172744	0.0117535
AADACL4 ENSG00000204518	0.0540805	0.0293836	0.115466	0.127277	0.0849073	0.0105719	9.45795e-05	0.104058	0.0359589	0.0360907
AADAT ENSG00000109576	0.00377736	0.804465	4.30054	3.04467	0.0151465	0.338282	0.464227	0.105491	1.66703	2.95653
AAED1 ENSG00000158122	0.012045	0.0734528	0.264003	0.0129632	1.57302	1.51471	0.714282	2.21171	0.366968	1.65094
AAGAB ENSG00000103591	0.340839	0.00872729	4.77949	0.183351	1.10317	6.86394	2.30244	0.01418	0.284527	1.55316
AAK1 ENSG00000115977	1.15758	3.11506	15.7666	0.959742	7.93504	0.283353	2.17692	1.12112	4.02535	8.56483
AAMDC ENSG00000087884	0.446512	37.4579	3.73445	0.955613	0.436763	13.5157	0.535304	1.34205	5.28926	0.324919
AAMP ENSG00000127837	15.0297	12.4512	45.4402	43.6564	2.27291	16.9928	33.6618	18.7447	36.3446	11.9081
AAR2 ENSG00000131043	0.165845	4.17365	0.0254443	7.4406	10.7069	6.86432	3.03812	0.958084	0.51136	0.272748
AARD ENSG00000205002	0.257356	0.160766	0.0131772	0.0648675	0.025724	0.0345808	0.0484796	0.0650274	0.155996	0.045133
AARS ENSG00000090861	10.9133	19.8755	1.9761	0.244265	19.8167	18.779	0.949645	0.104922	1.48588	7.80258
AARSD1 ENSG00000266967	0.741309	0.00857732	0.00459231	0.566225	0.109111	2.28824	0.0977293	0.131497	0.254692	0.702481
AASDH ENSG00000157426	3.21607	0.00642866	3.79353	0.00968443	2.5159	0.140584	0.141243	0.0186753	0.114845	0.0132695
AASDHPPT ENSG00000149313	0.243385	0.0332445	10.9027	0.0443183	0.0834801	0.12776	0.34769	0.312256	0.0004799	1.32729
AASS ENSG00000008311	3.02072	0.0557497	0.617999	0.0560954	0.0309775	0.248585	0.535672	0.716863	0.195052	0.00674917
AATF ENSG00000275700	3.70135	14.3179	8.84288	6.69668	0.0854207	9.23037	1.21683	5.74296	1.11988	1.51202
AATK ENSG00000181409	0.662212	1.0826	0.0980162	0.0978377	0.0135497	0.0969974	0.35664	0.0879505	0.0568484	0.136443
AATK-AS1 ENSG00000225180	0.00589415	0.0412343	0.00149337	0.000121577	0.00559905	0.00170857	0.00165323	4.86251e-05	0.00267295	0.00134489
ABAT ENSG00000183044	0.120986	0.099318	8.2013	5.01414	4.27532	0.0716181	0.467041	0.0704621	0.013258	0.0750276
ABC13-47488600E17.1 ENSG00000283199	0.314885	0.257341	0.523989	0.130998	0.123205	0.130026	0.572787	0.0240246	0.405308	0.0183615
ABC13-47656900H15.1 ENSG00000283566	0.0898269	0.0303001	0.0890252	0.0137382	0.0873173	0.075926	0.346434	0.0935453	0.0351993	0.120585
ABC7-42404400C24.1 ENSG00000277758	0.00515812	0.230202	0.0161608	0.0094391	0.0195382	0.00921239	0.0614782	0.1304	0.0603018	0.000614928
ABCA1 ENSG00000165029	0.21151	0.215879	0.158129	0.101932	0.504886	0.531464	0.429443	1.11658	0.38554	2.12075
ABCA10 ENSG00000154263	0.0205928	0.259852	0.153479	0.0657876	0.0398002	0.192224	0.947956	0.136683	0.103591	0.0285746
ABCA12 ENSG00000144452	0.421952	0.0217738	0.0270841	0.0551002	0.0490872	0.00783566	0.0401684	0.0657473	0.0849743	0.0125107
ABCA13 ENSG00000179869	0.173768	0.0388845	0.0243397	0.0131288	0.0190995	0.00848076	0.0813295	0.0377657	0.00851164	0.0152175
ABCA2 ENSG00000107331	4.07409	4.58942	26.2619	20.74	0.995587	0.55785	3.22066	16.1381	2.85199	2.47762
ABCA3 ENSG00000167972	14.2997	0.450135	8.68286	9.25142	0.325933	8.69139	0.153539	0.0810235	6.85794	0.114492
ABCA4 ENSG00000198691	0.00205353	0.0506139	0.0937185	0.0738318	0.0716754	0.0568027	0.0665192	0.0409529	0.00805892	0.0365698
ABCA5 ENSG00000154265	0.383488	0.0708999	1.55578	0.106409	1.98287	0.0982682	3.03627	0.101419	2.33491	1.85087
ABCA6 ENSG00000154262	0.112299	0.427785	0.0097455	0.078015	0.0880994	0.273733	0.0628572	0.125139	1.9106	0.0097862
ABCA7 ENSG00000064687	0.185081	0.00204412	0.06317	7.64726	0.270622	0.62659	1.78454	0.132686	4.72906	0.157063
ABCA8 ENSG00000141338	0.155147	0.457923	7.87457	1.65485	1.25112	0.98651	0.160492	12.1319	0.00230851	0.0581753
ABCA9 ENSG00000154258	0.0373742	0.534372	0.774963	3.92997	0.270221	1.18201	0.267082	0.0217989	0.0872511	0.00145269
ABCB1 ENSG00000085563	0.000580149	1.105	0.405259	0.157988	0.0951081	0.00682594	0.451417	0.0291498	0.188663	0.0356275
ABCB10 ENSG00000135776	1.06182	0.0178923	0.8111	0.184223	0.0761181	0.435755	0.0251269	0.0129605	0.387317	3.04808
ABCB11 ENSG00000073734	0.427817	0.0401328	0.0197891	0.00472402	0.0104525	0.00601513	0.00381915	0.0175452	0.00219112	0.00524602
ABCB4 ENSG00000005471	0.357304	0.708831	0.0839517	0.0398276	0.0645413	0.0569986	0.00863753	0.177897	0.0227857	0.215302
ABCB5 ENSG00000004846	0.00480191	0.150742	0.188902	0.0450704	0.0305078	0.0372046	0.078377	0.0948071	0.00874265	0.108231
ABCB6 ENSG00000115657	0.65749	0.022584	0.0265894	0.145504	0.145201	0.176459	0.0237299	0.047978	0.0510515	0.0362778
ABCB7 ENSG00000131269	0.512817	0.124039	0.18427	0.0837414	0.0280684	9.2604	1.27619	0.454539	0.414896	0.473421
ABCB8 ENSG00000197150	4.88641	10.4791	8.91759	2.03155	4.32653	0.032369	0.30233	10.3297	0.39977	0.275243
ABCB9 ENSG00000150967	2.07238	4.17241	0.304251	0.00369745	0.0412671	1.67312	0.412203	0.012149	0.0406516	0.140484
ABCC1 ENSG00000103222	4.4321	1.49769	5.42843	0.0164428	5.0539	4.72658	2.95789	0.630797	0.0835379	1.82874
ABCC10 ENSG00000124574	0.048062	4.06003	0.438048	1.02836	11.0399	0.978797	2.23806	0.881855	2.57148	0.00392639
ABCC11 ENSG00000121270	0.0489329	0.0390605	22.7097	0.0766742	0.00371947	0.0319133	0.00238252	0.000142641	0.100715	1.03562
ABCC12 ENSG00000140798	0.0557265	0.675488	0.0383653	0.00195018	0.00760278	0.0162663	0.0324124	0.0560996	0.0287741	0.0104649
ABCC2 ENSG00000023839	0.0284633	0.00427549	0.0253152	0.022393	0.00517629	0.0618463	0.00820736	0.0711208	0.00454362	3.31156e-05
ABCC3 ENSG00000108846	0.0794236	2.31907	4.07906	4.67129	2.11927	1.58802	4.74332	0.0526972	0.721889	0.0234926
ABCC4 ENSG00000125257	0.116594	0.0209604	31.0391	0.233632	12.9213	0.104034	4.14228	0.0760266	0.0616859	11.1733
ABCC5 ENSG00000114770	0.180749	4.74205	12.9485	0.128753	0.302778	11.3528	6.77013	0.0812969	0.230892	0.13317
ABCC6 ENSG00000091262	0.547885	0.0795164	0.18354	0.515608	1.08556	0.0273367	0.226894	0.0198449	0.0765316	1.64465
ABCC8 ENSG00000006071	0.0318062	3.67813	1.13141	1.33417	0.0046393	0.285681	0.0649842	4.60059	0.0406524	0.00629024
ABCC9 ENSG00000069431	2.85347	0.13775	0.218227	0.133616	0.114862	0.0407407	0.000155649	0.0483809	5.57578	0.000889754
ABCD1 ENSG00000101986	4.41989	2.08055	0.00722463	11.0457	0.231024	0.0356641	0.211898	9.34608	0.0482595	2.47287
ABCD2 ENSG00000173208	0.0560679	0.103038	0.00599986	0.00540193	0.033813	0.0193127	9.56452e-05	0.142102	0.0769621	0.0388272
ABCD3 ENSG00000117528	0.632456	0.198398	7.30402	0.956787	0.195661	0.345447	0.869783	0.0982005	0.1332	0.494005
ABCD4 ENSG00000119688	0.242319	1.29603	14.664	0.266574	0.541189	0.743762	0.328846	0.0126027	6.47644	2.08766
ABCE1 ENSG00000164163	0.306068	0.151884	6.25453	0.119862	0.262444	0.63464	2.87296	0.183562	0.0858333	2.02755
ABCF1 ENSG00000204574	0.0106505	15.6371	25.8274	0.521187	0.21093	9.57043	0.661143	0.0775325	0.830769	9.38062
ABCF2 ENSG00000033050	8.9428	47.8844	38.8963	2.24456	0.0537934	12.7672	9.24179	5.949	0.0727483	2.10761
ABCF3 ENSG00000161204	7.44186	0.627882	10.0913	13.5537	0.752343	0.231807	0.325716	0.701393	1.06385	2.77423
ABCG1 ENSG00000160179	0.0350857	0.523053	1.53774	1.92071	1.56975	9.21696	0.40156	0.0324091	0.111763	2.68933
ABCG2 ENSG00000118777	0.182511	0.498268	0.0723274	0.655842	0.33593	2.04501	1.15998	0.135452	2.29519	0.177218
ABCG4 ENSG00000172350	0.188099	0.0652954	0.0649742	0.0361358	0.0648024	0.0043481	0.00555843	0.0474898	0.0390848	0.0163896
ABCG5 ENSG00000138075	0.0195569	0.0676114	0.000255554	0.0106075	0.0011027	0.0039871	0.00521873	0.041549	0.0127066	0.00217689
ABHD1 ENSG00000143994	0.195019	4.21602	1.11219	0.0666579	0.313935	0.114151	0.119555	0.145269	4.71909e-06	0.0107065
ABHD10 ENSG00000144827	1.09227	0.147149	1.88709	1.27984	0.831203	13.231	0.0372811	0.0476542	0.342204	0.0898679
ABHD11 ENSG00000106077	1.05256	38.4806	39.5174	9.77585	0.333325	27.5707	28.807	0.109344	0.144764	9.88787
ABHD12 ENSG00000100997	1.78322	19.9473	23.3279	17.8658	7.21701	7.71544	15.0293	0.628227	0.451955	4.16113
ABHD12B ENSG00000131969	0.000133337	0.00235695	0.0101255	0.00628042	0.0129533	0.0136335	0.0125677	0.00466894	0.00148366	0.00429524
ABHD13 ENSG00000139826	0.802355	0.273607	5.25373	0.396243	0.629263	0.0173534	1.30869	1.31783	0.340538	2.16149
ABHD14A ENSG00000248487	6.30946	3.55408	8.45548	11.0694	2.15977	2.64144	0.489361	0.791551	1.04007	3.92679
ABHD14A-ACY1 ENSG00000114786	0.0501428	7.57756e-05	0.00128603	0.0200891	0.0366773	0.00767907	0.00627139	0.00433907	0.0329067	0.000285485
ABHD14B ENSG00000114779	54.0375	14.0822	39.9825	60.4983	10.6837	0.561478	13.1311	20.0515	0.56548	0.654111
ABHD15 ENSG00000168792	4.72752	0.52979	1.14404	0.0421597	0.120507	0.0147121	3.53033	0.0760257	1.05879	0.334474
ABHD16A ENSG00000204427	0.00093918	0.111136	0.599276	0.243452	0.139685	1.79925	0.872059	1.10849	1.10953	0.0564363
ABHD17A ENSG00000129968	14.9641	3.88324	8.24981	27.5442	4.4512	1.51495	0.189318	6.24328	1.60717	8.73658
ABHD17B ENSG00000107362	0.611728	0.248525	1.32866	0.258534	0.883938	2.66952	2.63445	0.0710896	0.334755	0.0249784
ABHD17C ENSG00000136379	0.00938908	0.148123	3.88859	4.3063	0.14553	0.449482	0.947041	0.114915	1.04735	1.72909
ABHD18 ENSG00000164074	1.96587	0.0149218	9.7387	0.00288723	0.226133	0.0786922	0.0454578	0.651104	0.0130922	0.408695
ABHD2 ENSG00000140526	0.10934	0.107588	37.397	0.0437819	11.7007	0.0592843	2.85335	0.795894	0.348634	8.90491
ABHD3 ENSG00000158201	0.0486732	0.0102575	2.047	0.243113	0.406125	0.68074	0.0828551	0.0873688	0.478524	0.855094
ABHD4 ENSG00000100439	2.36345	6.5693	9.46907e-05	2.49023	1.40124	6.21549	3.61453	0.373559	0.0744804	0.0114302
ABHD5 ENSG00000011198	0.0428799	0.658258	0.0786883	0.101285	0.485068	0.267168	0.000210467	0.0106637	0.0334575	0.0320935
ABHD6 ENSG00000163686	0.869118	0.038939	4.36208	3.23026	0.239115	0.205909	3.61358	0.122937	0.0361432	2.10892
ABHD8 ENSG00000127220	0.499241	3.43197	0.538603	5.16656	3.47068	2.12252	3.47691	6.76906	10.927	0.515016
ABI1 ENSG00000136754	0.125462	0.0705164	7.16398	0.538185	3.52634	0.00243868	11.2854	0.267109	0.321556	0.0333545
ABI2 ENSG00000138443	0.430693	2.5687	12.7114	0.00675519	0.336246	18.4241	2.7512	1.22148	1.98142	4.50124
ABI3 ENSG00000108798	0.0568622	4.88786	0.598037	0.0211947	0.322048	0.144305	0.432483	0.223746	1.07799	0.14068
ABI3BP ENSG00000154175	0.1849	0.0328977	0.0430606	0.52227	0.264146	0.0208108	0.0129602	0.161918	0.111868	0.0112591
ABL1 ENSG00000097007	1.21212	5.87713	14.4382	7.81534	0.652417	18.0338	1.05765	11.0636	10.2391	5.08901
ABL2 ENSG00000143322	5.99906	0.197576	0.43738	0.0107425	2.65584	0.790124	7.09662	4.30154	18.5275	0.552811
ABLIM1 ENSG00000099204	2.83115	24.7387	1.6195	9.30739	6.39403	0.0862112	19.4442	18.0539	10.6516	1.42966
ABLIM2 ENSG00000163995	0.764698	0.0225788	0.00629826	0.0564304	0.12961	0.0245745	0.00706991	0.160883	1.05786	0.119785
ABLIM3 ENSG00000173210	9.00778	0.143954	4.41574	0.0475296	0.314304	0.31224	3.10322	0.0711402	0.000536613	0.0204919
ABO ENSG00000175164	0.0491994	0.189805	0.2224	0.446545	0.462061	3.14672	3.80484	0.0917449	0.151283	1.51388
ABR ENSG00000159842	0.0217462	0.4183	2.78361	0.320402	0.197755	17.3494	8.65604	13.3277	0.694843	3.61628
ABRA ENSG00000174429	0.0699263	1.13296e-05	0.4272	0.00700309	0.0914927	0.00877898	0.00379375	0.0739761	0.0601598	0.000731652
ABRACL ENSG00000146386	0.0970646	0.0686884	1.11273	0.081737	0.0166059	0.0149436	0.0815475	0.0051921	0.0362525	1.43994
ABT1 ENSG00000146109	0.817737	0.227137	0.757622	0.375782	0.234767	9.8139	0.466898	0.453271	0.279613	2.75969
ABTB1 ENSG00000114626	37.796	6.46952	10.3569	4.27072	5.01341	0.00291453	3.72714	8.56801	0.687661	1.6678
ABTB2 ENSG00000166016	1.96471	1.80576	0.279824	0.0594668	0.0508541	0.228596	0.971497	4.49585	0.063863	0.133805
AC002429.5 ENSG00000236197	0.000766575	0.0462069	0.0235555	0.00215843	0.0595111	0.0248359	0.000871689	0.0103388	0.0135946	0.00624786
AC004076.7 ENSG00000268533	0.00039222	0.00130468	0.0570509	0.0277982	0.012254	0.00283698	0.00903029	0.00349429	0.00070238	0.0180867
AC004158.1 ENSG00000280264	0.0157941	0.0461309	0.00202485	0.00264351	0.000145858	0.0105727	0.00145162	0.00130408	0.0295686	0.0554701
AC004381.6 ENSG00000005189	0.00412224	2.07504	0.297429	0.166369	6.15925	1.33366	0.17124	0.0680994	0.0353763	0.466435
AC004754.3 ENSG00000269881	0.370615	0.180905	2.12533	0.00617764	0.18795	0.425122	0.0270727	0.0583035	0.00137469	0.146345
AC004813.1 ENSG00000279777	0.00717741	0.0465978	0.149087	0.00984843	0.000617598	1.74537e-05	0.00385152	0.0188409	0.0280574	0.0147928
AC004824.1 ENSG00000280226	0.00236457	0.0119944	0.0140057	0.0019771	0.0153458	0.00569453	0.012008	0.00527541	0.0680515	0.00804347
AC005281.1 ENSG00000226690	0.0668333	0.0904877	0.0794136	0.0452762	0.00265248	0.030389	0.00729773	0.0202947	0.0229525	0.00338362
AC005477.1 ENSG00000280188	0.141763	0.0121746	0.00205071	0.0523137	0.00185101	9.76798e-05	0.00222591	0.122628	0.0290409	0.0186852
AC005480.1 ENSG00000279461	0.760489	0.132155	0.470741	0.000130445	0.193093	0.0539101	0.0134404	0.0152809	0.168369	0.00678978
AC006116.20 ENSG00000267710	0.00529786	0.0983662	0.121226	0.00655743	0.0369288	0.132796	0.0118958	0.0746797	0.403089	0.0355479
AC006328.1 ENSG00000280301	0.00609507	0.0164947	0.0616585	0.0317824	0.0246769	0.0301881	0.0476103	0.122308	0.0318204	0.00758295
AC006386.1 ENSG00000279115	0.349326	0.330498	0.527227	0.441479	0.0286514	0.780518	0.00855824	0.121845	0.0159134	0.0181055
AC006994.3 ENSG00000279317	0.000335359	0.056112	0.0244444	0.249923	0.0126101	0.122366	0.0502933	0.0123199	0.186887	0.0518051
AC007040.11 ENSG00000258881	0.00208358	0.0119009	0.0013322	0.0151148	0.000127237	1.106	0.00934439	0.00941669	0.00258316	0.0251166
AC007906.1 ENSG00000279018	0.000155954	0.098577	0.0180152	0.0330869	0.0498444	0.00427251	0.00368355	0.00574054	0.0047604	0.0194589
AC008074.1 ENSG00000279644	0.0165301	0.00566587	0.0662621	0.00831083	0.0121329	0.00541181	0.0160373	0.0557009	0.23448	0.0580506
AC008522.1 ENSG00000279232	0.0129623	0.130352	0.221529	0.102984	0.0292211	0.0247768	0.0359124	0.00554902	0.0884544	0.00321828
AC008686.1 ENSG00000280221	0.0144117	0.0157385	0.00409173	0.0340084	0.0254054	0.0636374	0.0569115	0.00675113	0.0015709	5.53534e-05
AC008759.1 ENSG00000279471	0.0253742	0.00178219	0.0355503	0.010572	0.000292583	0.0177724	0.024127	0.00281599	0.00725398	0.00361043
AC008810.1 ENSG00000279126	0.0104627	0.0137818	0.000278747	0.0211364	0.0148522	0.00376786	0.00254469	0.0200212	0.00668436	0.0581596
AC008914.1 ENSG00000279768	0.0159462	0.000100357	0.0639395	0.0233822	0.0139608	0.0140083	0.000644389	0.00117889	0.0155494	0.00615834
AC009014.3 ENSG00000271824	0.148635	0.139785	0.667768	0.216507	0.318088	0.0725568	0.164406	0.0224327	0.277492	0.109478
AC009060.2 ENSG00000280252	0.0114968	0.0036637	0.0485765	0.0386865	0.015657	0.0126721	0.00294808	0.0425678	0.0125762	0.0247019
AC009977.1 ENSG00000279335	0.00362747	0.00822879	4.31434e-05	0.0262268	0.00173082	0.00378889	0.0143555	0.0181261	0.00504141	0.00147634
AC010731.4 ENSG00000235118	0.0454123	0.00602272	0.0238768	0.0136664	0.00308281	0.000527626	0.0219296	0.0574892	0.00287086	0.0158763
AC011155.1 ENSG00000280098	0.0115058	0.00489106	0.045717	0.00319037	0.0189478	0.000178296	0.0123496	0.0475743	0.043715	0.145728
AC011380.1 ENSG00000281227	0.00721213	0.00412619	0.00644539	0.0324169	0.0164301	0.00131217	0.00288774	0.0168474	0.018739	0.000124587
AC012005.1 ENSG00000279274	0.808957	0.684466	0.902073	0.759975	0.0716679	0.913308	0.3751	0.642968	0.667215	0.311972
AC012005.2 ENSG00000279287	0.0322975	0.0263587	0.0189163	0.0118876	0.190843	0.0028414	0.0196296	0.000328262	0.0121181	0.0368436
AC012363.1 ENSG00000281676	0.00641599	0.04501	0.00567194	0.00835372	0.0659011	0.0138021	0.0586347	0.00164014	0.000455136	0.118095
AC013269.5 ENSG00000184761	0.00306425	0.0438275	0.0510105	0.03965	0.023055	0.013536	0.00410949	0.0159974	0.0134911	0.000394881
AC013461.1 ENSG00000091436	13.6896	0.00558974	6.52318	0.220903	0.382456	0.359546	0.476249	3.97092	1.27731	1.84263
AC016142.1 ENSG00000280141	0.0057528	0.0106816	0.0533143	0.0162789	0.00177261	0.0207493	0.0182554	0.0488996	0.0251873	0.00831642
AC016549.1 ENSG00000281325	0.00963908	0.000865812	0.0717033	0.00014317	0.0029468	0.0109543	0.0323702	0.0222432	0.029821	0.0564901
AC016577.1 ENSG00000279646	0.00476499	0.00246265	0.0208004	0.00453864	0.00340837	7.02045e-07	0.00468929	0.0371472	0.00406097	0.0100709
AC016991.1 ENSG00000279435	0.0139833	0.014254	0.0330975	0.0144109	0.0128594	0.000593712	0.031167	0.00699187	0.00243621	0.00362432
AC017081.1 ENSG00000279921	0.000531061	0.00865795	0.0192361	0.0493804	0.0734554	0.00407315	0.06574	0.0059013	0.0146076	0.0613201
AC018512.1 ENSG00000279808	0.00649629	0.0303794	9.3859e-06	0.0230245	0.0693236	0.0255788	0.030551	0.000584119	0.0192535	0.00144879
AC018902.1 ENSG00000280817	0.000247847	0.0248838	0.0039999	0.00305932	0.0267229	0.000196326	0.0272577	0.00381284	0.00293589	7.51496e-05
AC021106.1 ENSG00000279386	0.00257846	0.0263508	4.07462e-05	0.00703277	0.015379	0.00320344	0.000736858	0.0192355	0.0140438	0.0168732
AC024060.1 ENSG00000281584	0.00180991	0.00568081	0.027597	0.00352161	0.00398009	0.00770215	0.00663572	0.0234791	0.00563326	0.0359522
AC024592.12 ENSG00000267740	0.00253866	0.010282	0.0426368	0.00229435	0.00988877	0.0189948	0.0265345	0.00264945	0.010351	0.0126663
AC025335.1 ENSG00000179859	0.0539308	4.08754	0.14413	0.108397	0.11878	2.6842	0.210379	0.0396511	0.17977	0.00947447
AC055733.1 ENSG00000280127	0.000409746	0.000873491	0.0199403	0.00935791	6.70203e-05	0.00196335	0.00537911	0.00652354	0.0249796	0.000644701
AC055866.1 ENSG00000281079	0.00736263	0.00272834	0.053815	0.0226617	0.00654457	0.0198985	0.0431624	0.0173434	0.0176495	0.0159306
AC069063.2 ENSG00000279380	0.0673181	0.00527402	0.027708	0.0176548	0.0068254	0.0357451	0.0258777	0.0365213	0.0494841	0.0058855
AC073130.2 ENSG00000281656	0.0134216	0.00385798	0.016901	0.0121924	3.4108e-05	0.00540358	0.00179452	0.00427714	0.000527413	0.0384785
AC073657.1 ENSG00000279937	0.00112946	0.0243574	0.0706428	0.0162286	0.013694	0.00320701	0.0455664	0.000165749	0.0319857	0.0161537
AC074033.1 ENSG00000281137	0.227854	4.18587e-06	0.338254	0.0305627	0.0100733	0.0188806	0.00339283	0.0722698	0.48121	0.018048
AC087350.1 ENSG00000281527	0.0315314	0.0303973	0.00104919	0.0155681	0.00836975	0.0112868	0.000964211	0.0171589	0.0342433	0.0113991
AC087762.1 ENSG00000279588	0.000150006	0.0146298	0.00101603	0.0014172	0.0116386	0.00997915	0.00015516	0.00721446	0.0466901	0.000365624
AC090154.1 ENSG00000278888	0.000231904	0.015212	0.00524197	0.000594539	0.0257887	0.00817626	0.0253268	0.0332808	0.0121811	0.0117425
AC090498.1 ENSG00000279483	1.71658	114.929	14.3054	1.18054	16.7902	78.4897	4.17429	0.910712	6.33241	0.97162
AC092384.1 ENSG00000280675	0.0153466	0.00461149	0.000691067	0.0444229	0.00389382	0.0310542	0.00222245	0.0015988	0.00210197	0.00909897
AC092835.2 ENSG00000233757	0.0278679	0.0170315	0.0233159	0.0183923	0.000122752	0.000533682	0.00447512	0.0069729	0.0947066	0.00918623
AC092881.1 ENSG00000279530	0.0208777	0.0406831	0.0180159	0.0056384	0.00779514	0.00487936	0.00642537	0.001118	0.0132678	0.000268709
AC100821.1 ENSG00000280473	0.0127671	0.00300768	0.0727864	0.00430977	0.0264426	0.0120626	0.0692329	0.00406212	0.00123381	0.0111752
AC104057.1 ENSG00000280427	0.000543505	0.0166562	0.0172907	0.00429059	0.0074525	0.00855357	0.0380745	0.0714274	0.0429188	0.0239628
AC104073.1 ENSG00000280410	0.0017436	0.00982017	0.00600755	0.0181904	0.00628622	0.0143084	0.0951669	0.0764412	0.00312169	8.8176e-05
AC104304.4 ENSG00000283473	8.76953e-08	0.0142423	0.0101566	0.0101593	0.0102677	0.000419739	0.0341675	0.0480405	0.0260388	0.0175404
AC104389.2 ENSG00000279824	0.0166922	0.00252029	0.00232971	0.00074283	0.0278179	0.0108564	0.153569	0.00939447	0.0188833	0.0182231
AC104981.1 ENSG00000278938	0.00298986	0.00924689	0.0809961	0.000476497	0.0661081	0.0262494	0.00749786	0.0495013	0.0206978	0.0332015
AC105009.1 ENSG00000281855	0.0102351	0.00376532	0.0527882	0.0531605	0.0877277	0.0151014	0.00447183	0.0143068	0.00283331	0.0233426
AC105052.1 ENSG00000279168	0.0242558	0.0732999	0.0784284	0.853801	0.00303163	0.0174377	0.0181034	0.101675	0.0445319	0.148908
AC109486.1 ENSG00000280447	0.00134387	0.00305859	0.00651061	0.00391343	0.0145831	6.29403e-06	0.00922071	0.0578332	0.00153181	0.00087135
AC109829.1 ENSG00000233438	0.0199812	0.00250931	0.00134439	0.0331428	0.0298585	0.0415382	0.0288882	0.00151096	0.00386564	0.0136458
AC110602.1 ENSG00000281267	0.0227117	0.014662	0.0498454	0.0767513	0.111885	0.0266101	0.269549	0.0494834	0.000542888	0.0113826
AC110615.1 ENSG00000279909	0.327508	0.0647696	0.420353	1.33776	0.139689	0.546318	0.0116777	0.238366	0.0163245	0.340932
AC112719.1 ENSG00000280671	0.0209207	0.00500148	0.0034105	0.00509887	0.0259628	0.00123539	0.015203	0.000768876	0.00717049	0.0692022
AC113404.1 ENSG00000254893	0.0965112	0.114921	0.524756	0.000800078	1.73408	0.000576575	2.73124	10.0252	2.18511	2.39806
AC118758.1 ENSG00000268187	0.00406167	0.0060274	0.0199222	0.0365961	0.00709568	0.00566068	0.00884487	0.0472732	0.00414022	0.0231778
AC131097.4 ENSG00000216921	1.61717	0.0458821	0.139832	0.226977	0.926096	0.0101452	1.09005	0.0194321	0.299442	0.00359214
AC131263.1 ENSG00000280550	0.05444	0.0348765	0.051101	0.102072	3.30115e-05	0.0128304	0.0114219	4.30146e-05	0.00483447	0.00782949
AC138517.6 ENSG00000283288	7.98104e-05	0.0484551	0.0362162	0.144941	0.0730596	0.0192781	0.00355395	0.006169	0.0320861	0.00807728
AC138647.1 ENSG00000226490	0.0123915	0.0079705	0.0573629	0.000375298	0.00438354	0.0199689	0.0026229	0.0106624	0.0494427	0.0569006
AC138969.4 ENSG00000183889	0.335714	7.06414	2.6428	2.50826	0.150196	0.229314	2.35286	0.662428	0.293943	0.919736
AC241377.1 ENSG00000281741	0.465554	1.40798	2.62865	2.14082	0.446632	0.221175	1.28167	0.00652966	0.179679	1.44655
AC241585.1 ENSG00000281571	0.677989	0.0485714	1.00199	0.0647514	0.709027	0.051306	0.344614	0.0183065	0.0651182	0.0254157
AC242988.1 ENSG00000278939	0.0634872	0.00525466	0.00158125	0.00545605	0.0463396	8.36653e-05	0.0143124	0.00406029	0.00416163	0.0138088
AC243756.1 ENSG00000270339	0.00682354	0.00155963	0.128999	0.0105361	0.0842919	0.0601192	0.0181635	0.0132432	0.0530644	0.0522387
AC243945.1 ENSG00000279510	0.000738292	0.00409503	0.0133548	0.0762545	0.00668851	0.00557744	0.000150969	0.00929604	0.00449627	0.0186898
AC245100.1 ENSG00000280649	0.651194	0.29983	0.501559	1.18892	0.114247	0.51672	1.91606	1.2818	1.34605	3.28592
ACAA1 ENSG00000060971	3.43468	90.7949	163.842	2.31224	25.6123	0.261472	14.4592	1.19539	0.463674	25.2415
ACAA2 ENSG00000167315	3.6444	0.0542514	0.865421	0.0212567	0.0372955	5.31925	0.0417237	0.010657	0.00234241	8.35363
ACACA ENSG00000278540	0.0675022	0.147007	14.104	10.868	1.8616	12.9329	0.0552681	0.482822	0.00539449	1.8924
ACACB ENSG00000076555	9.75672	2.37666	0.610134	0.0897643	0.126105	5.68745	0.389185	1.71117	1.5031	0.0602723
ACAD10 ENSG00000111271	0.0629579	0.218478	8.82943	5.01581	0.0919108	0.0526901	0.307615	0.116547	0.150683	0.475062
ACAD11 ENSG00000240303	0.0722358	0.00871096	0.276547	0.230924	0.143936	0.0011668	0.102179	0.0312261	0.0571143	0.00718011
ACAD8 ENSG00000151498	0.129739	0.0534165	0.8777	4.27382	2.07609	0.0483872	0.0488761	0.00300397	0.0579178	5.02829
ACAD9 ENSG00000177646	0.0774713	17.3754	20.2016	0.719666	1.12308	1.57568	10.2045	0.0222211	0.46133	0.141535
ACADL ENSG00000115361	0.237556	0.0706048	5.71924	0.001104	3.77454	0.327693	2.23113	0.561673	0.00142376	3.3552
ACADM ENSG00000117054	0.0133672	0.0238553	6.30861	0.0134104	0.627457	0.167177	1.18533	2.6685	0.089819	0.784698
ACADS ENSG00000122971	2.34856	6.19478	0.159722	8.88029	3.5453	2.92393	0.366387	7.38288	2.1982	6.85311
ACADSB ENSG00000196177	0.459637	0.268897	23.1715	0.611908	1.07141	0.522862	0.0601147	0.301852	0.887467	5.79267
ACADVL ENSG00000072778	48.9212	2.01981	106.631	110.278	37.9277	10.5868	51.6242	40.1202	21.7524	54.843
ACAN ENSG00000157766	2.19772	0.080901	0.0716883	0.0314074	0.00589666	0.00365492	0.000606206	0.0229904	0.154524	0.000990195
ACAP1 ENSG00000072818	1.54583	10.9989	2.98431	1.37922	0.519852	0.00382939	0.760655	0.258566	2.34736	0.501186
ACAP2 ENSG00000114331	0.00810343	0.308169	0.0268551	0.266906	0.473012	0.177081	0.808731	6.82043	0.0391228	4.65579
ACAP3 ENSG00000131584	8.95281	0.799638	15.3288	31.7277	5.18567	2.4801	0.178271	9.24367	2.28106	1.54633
ACAT1 ENSG00000075239	6.17618	0.364125	5.15256	0.00278062	1.84497	3.63583	0.179627	6.7797	0.0221681	0.0907256
ACAT2 ENSG00000120437	0.106183	7.99107	32.8686	0.922415	8.46211	3.03446	3.10304	0.0757299	0.215186	1.22775
ACBD3 ENSG00000182827	0.143494	0.328988	1.33914	4.48484	0.85534	3.82033	5.92891	0.888196	1.28005	3.41312
ACBD4 ENSG00000181513	0.469803	13.6459	1.55067	26.39	0.117078	15.3282	0.264063	9.21476	12.8372	3.18106
ACBD5 ENSG00000107897	0.167792	0.116376	10.0166	0.00742156	0.125137	0.00756381	1.18753	0.664098	0.123017	0.407772
ACBD6 ENSG00000230124	0.0151595	10.6809	7.81518	0.29118	0.620759	0.361715	6.08654	1.91817	4.30888	0.206261
ACBD7 ENSG00000176244	0.0288699	0.041439	0.0390277	0.000201429	0.0150601	0.0170716	0.0158671	0.00232126	0.015607	0.0109027
ACCS ENSG00000110455	1.68144	2.17778	0.892282	11.6139	2.32982	1.70271	0.088841	0.129543	2.12308	0.626885
ACCSL ENSG00000205126	0.0101246	0.020907	0.039929	0.0195525	0.00819883	0.0187505	0.253236	0.0387902	0.0540627	0.019358
ACD ENSG00000102977	0.138432	13.8807	18.7668	5.82929	0.0173654	2.8672	0.561179	6.89197	0.0470151	0.307235
ACE ENSG00000159640	0.371237	0.650568	10.5986	10.7811	1.77442	0.717824	4.63831	0.214494	0.0474699	0.419392
ACE2 ENSG00000130234	0.112366	0.0334671	0.027078	0.0297037	0.00375029	0.0881475	0.221278	0.000103709	0.0135902	0.0810932
ACER1 ENSG00000167769	0.0222673	0.382888	1.18479	0.142864	0.500604	0.0597065	0.124324	0.0214765	0.026635	0.00636437
ACER2 ENSG00000177076	0.000266896	0.00924245	0.0042234	0.00137802	0.000105776	0.00378683	0.236506	0.00760958	0.00664409	0.0646857
ACER3 ENSG00000078124	1.00013	1.57754	18.9567	0.336696	0.0727082	2.88714	0.0868655	0.895531	0.23103	0.648542
ACHE ENSG00000087085	0.201522	2.35312	0.00227439	0.113991	0.115274	3.96002	6.42084	0.0959597	8.73417	0.0885719
ACIN1 ENSG00000100813	0.00397724	0.0277496	29.7544	11.8995	1.18647	2.73051	27.2014	16.4632	1.57511	9.79771
ACKR1 ENSG00000213088	0.0879804	3.7855	0.0356954	0.186606	0.267966	0.0476971	0.540251	0.00340638	23.5139	0.204247
ACKR2 ENSG00000144648	0.227068	0.023314	0.0293093	0.000364453	0.0187089	0.312704	0.0235426	0.10837	0.00280955	0.0615549
ACKR3 ENSG00000144476	4.84829	0.345471	0.331294	0.166595	0.00079655	0.644342	0.124393	0.34782	8.52632	1.27894
ACKR4 ENSG00000129048	0.000208193	0.017119	0.0491816	0.0693987	0.0276213	0.0220875	0.00377694	0.00696164	0.0237763	0.011491
ACLY ENSG00000131473	1.2978	0.650632	52.5277	1.06016	5.09014	8.76896	0.331858	0.663928	0.0741508	7.41628
ACMSD ENSG00000153086	0.0302425	0.014094	0.00749237	0.00998747	0.026885	0.0226883	0.0318653	0.000147564	0.103293	0.0469064
ACO1 ENSG00000122729	2.92446	0.233008	0.68226	1.3073	0.00115298	1.29521	0.362602	0.00500815	0.230657	0.345323
ACO2 ENSG00000100412	1.13991	12.7178	14.5301	2.19043	0.113468	6.55716	2.07683	0.854603	3.19918	2.2077
ACOD1 ENSG00000102794	0.00679027	0.0169527	0.0353073	0.078955	0.0314353	0.0223088	0.0439318	0.00163856	0.0319952	0.0126178
ACOT1 ENSG00000184227	6.30518	0.553018	9.21642	0.234606	0.369878	0.0334341	0.459954	0.526442	0.0511139	1.79344
ACOT11 ENSG00000162390	3.17378	0.00288427	0.196997	0.143154	1.03209	0.392147	1.28273	0.168013	0.0805437	0.0527667
ACOT12 ENSG00000172497	0.0106786	0.00552251	0.034531	0.0285371	0.0115133	0.0161533	0.0918553	0.716367	0.00323011	0.522014
ACOT13 ENSG00000112304	12.9121	0.0707496	17.7598	3.08859	6.58245	1.57139	2.38991	4.41992	4.86779	4.63288
ACOT2 ENSG00000119673	6.46473	0.458035	0.504033	0.618863	0.163856	0.133432	1.78964	0.793755	0.0023992	0.847449
ACOT4 ENSG00000177465	0.00428454	0.102734	0.212564	0.0167703	0.0241288	1.43753	0.0938643	0.191788	0.0628054	0.324795
ACOT6 ENSG00000205669	0.00352737	0.0446911	0.016697	0.0495188	0.00986006	0.000628054	0.0188035	0.079644	0.0202731	0.000311439
ACOT7 ENSG00000097021	7.59686	28.8764	4.97889	0.58343	6.68682	0.0911744	1.06453	1.96804	2.60723	0.0895571
ACOT8 ENSG00000101473	5.82466	15.1065	6.94098	29.3547	4.47623	0.0683027	1.46597	3.48369	0.372176	2.99189
ACOT9 ENSG00000123130	1.75159	8.94761	4.91577	0.0349776	2.39297	5.7973	0.732515	0.58916	1.01746	4.11805
ACOX1 ENSG00000161533	2.81457	37.3683	117.643	2.25905	8.0771	8.77541	16.8115	5.85271	0.297721	17.4186
ACOX2 ENSG00000168306	0.634197	0.00930836	0.0618272	0.122084	1.35083	7.62974	0.118774	0.172905	0.0667122	5.08108
ACOX3 ENSG00000087008	5.53984	0.256182	12.2495	12.921	3.6767	0.538003	3.19314	0.0261322	0.955787	3.93242
ACOXL ENSG00000153093	0.50278	0.260143	1.69349	0.195358	1.64392	0.0405176	0.694529	0.0464325	0.147102	0.122362
ACP1 ENSG00000143727	0.101659	3.37155	21.3235	2.4823	3.09918	0.824547	1.47159	1.27719	0.360559	4.34043
ACP2 ENSG00000134575	2.27065	2.43646	16.0504	15.2101	3.25837	7.08426	0.179342	0.00201303	5.29644	1.81583
ACP5 ENSG00000102575	0.399251	0.591697	4.52265	6.11954	13.6778	0.099307	3.37559	1.03447	5.48609	0.000460019
ACP6 ENSG00000162836	0.0303385	5.85326	23.5223	5.27301	7.29134	0.539775	4.741	1.64886	6.93336	0.608807
ACP7 ENSG00000183760	0.0266171	0.000131481	0.0517655	0.00839495	0.197443	0.0426117	0.0480351	0.000418081	0.441831	0.0155826
ACPP ENSG00000014257	0.383877	0.276954	1020.45	126.182	758.202	0.0842987	0.505802	0.300924	0.227051	15.7059
ACPT ENSG00000142513	0.0416587	0.0106021	0.0402099	0.0390645	0.0170631	0.0134915	0.0224292	0.0669305	0.0474293	0.314889
ACR ENSG00000100312	0.0115844	0.0585928	0.00992082	0.223141	0.000995407	0.140493	0.0225787	0.166028	0.130347	0.199682
ACRBP ENSG00000111644	0.0377533	0.00804838	1.80465	0.576486	0.0609846	0.197003	0.217001	1.90499	0.12847	0.10903
ACRC ENSG00000147174	0.0210076	0.00990401	0.0786606	0.00250654	0.0124932	0.0163902	0.0693703	0.015979	0.371116	0.0619631
ACRV1 ENSG00000134940	0.0090472	0.0711196	0.0577156	0.0597739	0.0180789	0.0008066	0.0895984	0.0133027	0.114979	0.0648743
ACSBG1 ENSG00000103740	0.161097	0.0444415	2.13877	2.80741	2.42628	0.339641	0.441937	0.890481	0.190654	3.0593
ACSBG2 ENSG00000130377	0.0742339	0.0491874	1.16334e-05	0.00280694	0.000144077	0.0238274	0.0457087	0.00142388	0.000658082	0.0115712
ACSF2 ENSG00000167107	0.180002	3.7738	0.255289	7.5531	2.69778	0.658217	3.29315	2.74254	0.0227868	2.25329
ACSF3 ENSG00000176715	4.01397	5.0595	9.51747	29.321	4.90504	5.87253	0.0522346	3.04577	13.2461	0.0276914
ACSL1 ENSG00000151726	0.014705	0.154617	27.5421	0.185968	0.132507	0.872591	3.26705	0.0410672	1.4536	2.17098
ACSL3 ENSG00000123983	0.162712	0.208174	41.8952	0.0321495	14.971	1.08279	2.48282	0.892022	0.24467	6.104
ACSL4 ENSG00000068366	2.60864	0.0345764	0.615089	0.0874004	0.203359	0.000156486	8.05831	3.06482	0.0783921	0.00949307
ACSL5 ENSG00000197142	0.0220081	0.000335024	0.142518	0.00599665	0.0624115	0.254616	3.62859	2.57187	0.416511	19.2996
ACSL6 ENSG00000164398	0.0792256	0.677655	0.198511	0.0263733	0.0447564	0.0120851	0.104885	0.136866	0.0159315	0.141931
ACSM1 ENSG00000166743	0.0327505	0.0129546	0.360571	0.0377448	13.6161	0.0383096	0.00948308	0.0058513	0.00275826	2.56117
ACSM2A ENSG00000183747	0.0622706	0.00324102	0.0543624	0.0400745	0.00914265	4.77888e-06	0.0194758	0.0179455	0.0558553	0.00473881
ACSM2B ENSG00000066813	0.177163	0.145481	0.168032	0.00313087	0.0108274	0.0188636	0.0730111	0.0428856	0.00492712	0.0149122
ACSM3 ENSG00000005187	0.0588486	0.0985958	13.1312	0.638985	4.93053	0.116469	0.167265	0.297179	0.109902	1.61656
ACSM4 ENSG00000215009	0.0125433	0.0582343	0.163417	0.0131023	0.000971717	0.0105151	0.0926449	0.0677997	0.00637182	2.56029e-05
ACSM5 ENSG00000183549	0.0245015	0.106343	0.0447462	0.134311	0.146079	0.00675166	0.00640448	0.303404	0.00420422	0.335407
ACSM6 ENSG00000173124	0.0493268	0.0195031	0.0375454	0.0101324	0.031926	0.00707956	3.29183	0.0144203	0.00772411	0.00433161
ACSS1 ENSG00000154930	0.193062	4.86377	34.7388	22.0927	16.401	0.227454	4.2796	0.260047	6.26721	11.1911
ACSS2 ENSG00000131069	0.628832	10.8003	0.122699	0.262346	0.358373	13.8579	0.484106	2.55104	1.24442	0.325668
ACSS3 ENSG00000111058	0.224015	0.139067	2.96539	0.0537999	0.0479468	0.00541634	0.0606015	2.09484	0.546697	0.0927381
ACTA1 ENSG00000143632	3.76883	0.0687503	0.0650001	0.0310754	0.00783616	0.0279493	0.0184747	0.130824	0.00331904	0.0796159
ACTA2 ENSG00000107796	449.242	27.3734	0.0298164	0.42747	0.158557	36.2224	0.00121391	0.441099	0.25557	2.14169e-05
ACTB ENSG00000075624	3482.47	872.147	340.789	33.1181	181.454	197.258	600.315	189.36	795.678	29.3867
ACTBL2 ENSG00000169067	0.128021	0.00710097	0.0542099	0.0336692	0.0155084	0.0320364	0.0166029	0.0732243	0.0156129	0.0725817
ACTC1 ENSG00000159251	10.5189	0.422845	0.0913141	0.0622215	0.294319	0.050159	0.0939753	0.0836417	0.0210632	0.00483931
ACTG1 ENSG00000184009	0.410955	0.124845	276.523	2.12032	28.2508	604.932	232.105	53.2736	196.282	50.6087
ACTG2 ENSG00000163017	1993.12	237.641	5.66808e-05	0.218981	0.392073	53.2921	0.12316	0.0891483	0.0950977	0.792705
ACTL10 ENSG00000182584	0.233112	0.314516	0.369757	3.10087	0.218322	0.132473	0.174346	4.72043	0.00255125	0.235807
ACTL6A ENSG00000136518	0.00219061	1.20742	3.52362	0.135438	0.0815161	0.157812	0.316076	0.159566	0.235147	0.210248
ACTL6B ENSG00000077080	0.0152061	0.00748144	0.0256513	0.00209366	0.339878	0.0183717	0.00179493	0.020653	0.0989421	0.00226928
ACTL7A ENSG00000187003	0.00134145	7.24725e-05	0.0202128	0.0354	0.0321811	0.104996	0.000945349	8.9311e-08	0.00522713	0.00416409
ACTN1 ENSG00000072110	219.93	39.4506	52.1992	0.231153	32.9603	3.10053	44.3227	54.1228	24.1959	16.8016
ACTN2 ENSG00000077522	0.00480951	0.0429968	0.00457268	0.0366929	0.00153126	0.0466327	0.135022	0.548501	0.0151772	0.00783548
ACTN3 ENSG00000248746	0.00263648	0.0799873	0.232939	0.0877128	0.013549	0.0264118	0.124935	0.0274044	0.0660168	0.0211607
ACTN4 ENSG00000130402	82.6299	33.5984	58.5784	9.03506	36.0601	1.8307	61.4511	0.122882	27.5915	8.50279
ACTR10 ENSG00000131966	1.01447	0.00667143	6.33819	0.234684	0.0794157	0.822055	0.821191	0.299536	0.222196	1.14735
ACTR1A ENSG00000138107	16.9409	23.4434	2.03823	25.1353	1.63854	10.6654	0.243109	0.439655	1.57485	4.15169
ACTR1B ENSG00000115073	10.2323	15.5698	34.0728	17.9406	5.1893	23.4436	10.8962	0.445475	14.1476	3.96971
ACTR2 ENSG00000138071	0.318045	0.137705	45.3863	0.610272	1.13472	1.85403	12.4562	8.37423	4.22554	11.0438
ACTR3 ENSG00000115091	0.00598049	0.200019	3.138	0.106461	0.490351	3.16893	7.52223	1.91839	5.17569	0.167405
ACTR3B ENSG00000133627	0.0784988	0.139313	3.06099	0.144484	0.295759	0.0149484	0.560621	0.167451	0.229478	0.221922
ACTR3C ENSG00000106526	0.176049	0.0471996	0.101087	3.1331	0.102322	0.046945	0.155813	0.620055	0.291633	0.679499
ACTR5 ENSG00000101442	0.0874134	0.334672	2.5993	0.541389	1.52149	2.13441	0.696086	0.279387	0.000171133	0.31773
ACTR6 ENSG00000075089	0.49193	0.12032	0.659637	1.02027	0.383128	0.254912	0.742489	0.585156	1.57024	0.174333
ACTR8 ENSG00000113812	0.0222245	3.43218	3.35694	0.260669	0.247092	0.619814	2.20102	0.375148	1.83682	0.139323
ACTRT2 ENSG00000169717	0.0107984	0.0069443	0.0962372	0.0290404	0.000402371	0.00475937	0.00174014	0.0164788	0.000360106	0.0118372
ACTRT3 ENSG00000184378	0.00103914	0.0530626	0.0519037	0.0807395	0.134263	0.0176623	0.0180103	0.000724993	0.0159842	0.0136178
ACVR1 ENSG00000115170	2.30442	0.0682148	6.73136	0.0104057	0.0534009	0.239309	2.65965	0.268158	0.302732	0.827848
ACVR1B ENSG00000135503	0.0324161	0.343778	6.59897	0.237899	0.21629	0.322098	5.46035	0.151334	0.00169669	2.53109
ACVR1C ENSG00000123612	0.000405996	1.20972	0.0434243	0.00159962	0.0359997	0.00790929	0.0795936	0.0728415	0.0305427	0.0432585
ACVR2A ENSG00000121989	0.846688	0.374553	2.23819	0.00245636	1.59682	0.200291	2.4468	0.266797	0.896527	0.18603
ACVR2B ENSG00000114739	0.21371	0.0351001	0.698397	0.311542	0.0471053	0.0264882	2.17653	0.0417824	0.0896012	0.0771586
ACVRL1 ENSG00000139567	0.775902	11.9266	0.00656924	0.141583	0.204759	0.0625436	0.0788918	4.51417	12.6292	7.45486e-05
ACY1 ENSG00000243989	0.845666	0.725888	2.77738	0.0180358	3.66971	0.381139	0.450197	0.3487	2.79328	0.644976
ACY3 ENSG00000132744	0.132655	0.00711838	0.537523	0.0853747	0.132652	0.14358	0.210001	0.166339	1.91954	0.00414923
ACYP1 ENSG00000119640	0.140396	0.609856	0.630671	0.251826	1.11988	0.0984287	1.19998	0.238566	0.0806174	3.43969
ACYP2 ENSG00000170634	3.71144	0.858951	2.64127	1.95489	0.122605	1.03474	0.708944	2.03417	0.0153986	0.188367
ADA ENSG00000196839	0.546014	11.9395	0.0892424	0.118861	0.206979	0.097813	0.00911976	1.09413	2.47601	1.75342
ADAD1 ENSG00000164113	0.00800583	0.00586053	0.0145638	0.0877818	0.0153022	0.00456054	0.0126622	0.0312174	0.018244	0.0118226
ADAD2 ENSG00000140955	0.00153646	0.132177	0.0107207	0.376889	0.0636763	0.0279296	0.0236403	0.0550234	0.0895232	0.0193475
ADAL ENSG00000168803	0.0900028	1.53034	0.35154	0.188964	1.44051	0.58281	0.211705	2.89234	0.155964	2.08312
ADAM10 ENSG00000137845	0.380098	0.0120032	45.644	0.61212	0.10659	0.355701	16.3184	1.25196	0.115532	3.2042
ADAM11 ENSG00000073670	4.59638	0.0361576	0.437598	0.177416	0.131131	0.0835308	0.000534537	0.0717303	0.0293013	0.0869689
ADAM12 ENSG00000148848	0.0782809	0.0713874	0.410287	0.0198533	0.0104351	0.0360861	0.00483028	0.00205309	0.0706508	0.0686099
ADAM15 ENSG00000143537	0.753479	0.210073	0.553109	28.7034	9.35538	0.242504	15.6102	11.4387	17.4509	0.352239
ADAM17 ENSG00000151694	4.80323	1.67021	2.70525	0.0222923	0.600417	1.96947	1.70428	0.0146761	0.219709	0.208989
ADAM18 ENSG00000168619	0.0160337	0.0102551	0.105609	0.0307255	0.113563	0.00261024	0.0444542	0.005787	0.00941785	0.00659025
ADAM19 ENSG00000135074	2.63412	2.25295	0.189425	0.0421396	0.338925	0.109942	0.180834	1.29773	0.115517	0.0727425
ADAM2 ENSG00000104755	0.076672	0.786199	0.0110251	0.0232854	0.0280624	0.0921657	0.0257035	0.0880996	0.0650869	0.169371
ADAM20 ENSG00000134007	0.00217961	0.027522	0.0157457	0.00201465	0.168136	0.0229286	0.0890566	0.213241	0.613699	0.0571099
ADAM22 ENSG00000008277	1.7667	0.137581	0.423143	0.116032	0.0456829	0.411163	0.0877708	3.0948	0.280521	0.694266
ADAM23 ENSG00000114948	0.100746	0.186148	0.0725111	0.171215	0.074594	0.0160461	0.0620984	0.0422217	0.384279	0.0118499
ADAM28 ENSG00000042980	0.814434	0.100747	0.519465	0.120042	0.138164	0.0135168	1.19096	0.350023	0.199192	2.08683
ADAM29 ENSG00000168594	0.00695312	0.00167531	0.00620948	0.0290012	0.0137466	0.00708857	0.00593419	0.0457774	0.0560695	0.000102982
ADAM30 ENSG00000134249	0.620727	0.0480576	0.030361	0.00994106	0.0264905	0.0188349	0.00702549	0.0122569	0.0129359	0.00186419
ADAM32 ENSG00000197140	0.0433805	0.0629416	0.734596	0.191951	0.0189575	0.0365593	0.108999	0.0192482	0.0661859	0.111708
ADAM33 ENSG00000149451	49.9323	42.5159	0.159709	1.03521	0.903208	12.055	5.85177e-07	2.14216	3.93412	0.0125164
ADAM7 ENSG00000069206	0.128295	0.0543813	0.0109132	0.0664228	0.0221644	0.0249129	0.100805	0.130439	0.000114196	0.102663
ADAM8 ENSG00000151651	0.366511	0.173157	6.31381	0.0407348	0.0175731	0.00899336	3.67318	1.20401	0.0197597	2.16563
ADAM9 ENSG00000168615	2.37257	0.274806	44.3622	0.152773	4.94365	0.562548	13.2996	0.0973719	0.107375	6.67069
ADAMDEC1 ENSG00000134028	0.000737745	0.0411758	0.0353858	0.0265436	0.0173939	0.007449	0.0274767	0.00661155	0.0976259	0.0612951
ADAMTS1 ENSG00000154734	48.8962	13.779	0.50183	0.182358	0.057005	0.341186	25.4475	49.561	101.501	28.1248
ADAMTS10 ENSG00000142303	12.9239	1.43313	0.133591	6.29467	0.0845136	0.766286	0.0380351	0.365654	18.3149	0.154311
ADAMTS12 ENSG00000151388	0.337341	1.88054	0.0819471	0.0702942	0.394711	0.00855889	0.887323	0.106048	0.00173527	0.484273
ADAMTS13 ENSG00000160323	1.20413	2.75002	6.88807	0.754986	3.70201	5.72291	1.17615	0.47733	0.475692	0.371628
ADAMTS14 ENSG00000138316	0.096384	0.026015	0.170475	0.0586721	0.172393	0.00123955	0.0629125	0.627959	0.0488751	0.333465
ADAMTS15 ENSG00000166106	1.44023	1.0444	0.0305729	0.131022	0.333945	0.0164811	0.0149786	0.0761889	0.741227	0.0637051
ADAMTS16 ENSG00000145536	0.271404	0.00308399	0.0559715	0.0209112	0.122479	0.0016795	0.0303728	0.0049935	0.00269645	0.00195342
ADAMTS17 ENSG00000140470	0.0867121	2.44021	0.017607	0.442727	0.0865954	0.00189621	0.0446082	0.0223682	0.0380986	0.104366
ADAMTS18 ENSG00000140873	0.218989	0.0559664	0.118909	0.160054	0.17924	0.0265891	0.117196	0.104946	0.477782	0.00638864
ADAMTS19 ENSG00000145808	0.0202081	0.06678	0.242469	0.0621932	0.0989883	0.00610209	0.0122561	0.0512071	0.0653398	0.00937347
ADAMTS2 ENSG00000087116	0.0666534	5.00432	0.0281028	0.157772	0.00795609	0.024541	0.15557	0.259573	0.336411	0.00899579
ADAMTS20 ENSG00000173157	0.00591991	0.00348728	0.203251	0.010822	0.131561	0.0276194	3.01181e-05	0.00535815	0.0243119	0.00296728
ADAMTS3 ENSG00000156140	0.0095521	1.13501	0.327233	0.0108683	0.00387748	0.0108745	0.0132952	0.0387631	0.00402394	0.044871
ADAMTS4 ENSG00000158859	0.00252438	2.97198	0.0331297	0.0270022	0.109307	0.00507988	0.278139	0.019636	8.22783	0.0873585
ADAMTS5 ENSG00000154736	3.47414	0.406081	0.0575147	0.191038	0.379391	0.87301	0.125022	0.241188	0.0064692	0.0300966
ADAMTS6 ENSG00000049192	0.0413113	0.0273137	0.0110794	0.156438	0.0286283	0.0182005	0.068308	0.00876792	0.0179427	0.0344035
ADAMTS7 ENSG00000136378	1.0698	0.0862065	0.330445	0.0171871	0.0786783	0.279216	0.480661	2.01676	0.00327654	0.363347
ADAMTS8 ENSG00000134917	6.22158	5.20998	0.511037	0.0175	0.334529	0.0449444	3.68599	0.243572	3.74594	2.64569
ADAMTS9 ENSG00000163638	0.0521185	0.137217	0.371541	0.0929097	2.25003	6.1971	0.000708244	0.455767	0.0824252	0.498705
ADAMTSL1 ENSG00000178031	0.0959875	0.117841	8.30539	0.0511797	0.148255	3.38523	0.275828	0.205571	0.3125	8.08938
ADAMTSL2 ENSG00000197859	0.134039	1.07245	0.259277	8.82622	0.198578	6.91371	0.00022363	19.3051	2.18262	0.25149
ADAMTSL3 ENSG00000156218	0.00472921	0.251091	0.127938	0.240905	1.11481	0.150387	0.672219	0.263204	0.487076	0.0679164
ADAMTSL4 ENSG00000143382	4.47173	2.99729	0.364619	0.103939	0.140289	0.0400522	0.0018013	0.721619	0.896145	3.00663
ADAMTSL5 ENSG00000185761	0.0989647	0.677488	0.0644909	0.0589804	0.0741335	0.0522269	0.0582581	2.76375	0.191301	3.20336e-05
ADAP1 ENSG00000105963	0.530918	4.28947	0.656249	5.57625	0.425657	0.0946326	0.188685	0.580955	0.272582	0.0180787
ADAP2 ENSG00000184060	2.44549	0.347826	0.225063	0.0454567	0.121126	0.0624287	0.119277	0.425862	0.0444283	0.00106764
ADAR ENSG00000160710	0.294479	16.9096	7.97016	0.0721811	0.0260642	66.9274	3.57925	29.0104	11.1875	8.68558
ADARB1 ENSG00000197381	4.54522	0.102281	11.1375	0.149217	5.4643	0.17772	0.991394	0.300161	0.0239203	1.05197
ADARB2 ENSG00000185736	0.0228609	0.00690495	0.0453025	1.20544	0.0102766	0.0381867	0.667086	0.0130897	0.000962785	0.116694
ADAT1 ENSG00000065457	0.0497537	0.0150904	3.06784	0.0297948	0.263551	6.58979	3.26203	0.073153	0.0575602	0.935228
ADAT2 ENSG00000189007	0.123822	0.00815604	4.34162	3.29467	0.119904	0.25215	0.0572662	0.0483844	0.0803892	0.881862
ADAT3 ENSG00000213638	0.00359712	0.0882352	0.230398	0.0368722	0.306284	0.00512702	0.132246	0.0226581	0.00511421	0.0888887
ADCK1 ENSG00000063761	0.394751	5.55168	6.26826	0.049902	0.0306223	0.0203858	0.325388	0.499937	0.00867098	0.531363
ADCK2 ENSG00000133597	6.12103	0.0906252	4.38022	10.4152	0.361938	1.93836	1.70111	0.178739	0.820417	0.0624422
ADCK3 ENSG00000163050	3.05322	24.453	51.4487	0.077339	20.1989	0.315453	4.57903	5.60104	9.02121	16.6059
ADCK4 ENSG00000123815	2.44447	11.535	0.620058	8.23514	0.0396813	0.256242	0.111299	8.53748	0.884537	0.779085
ADCK5 ENSG00000173137	5.71937	1.27429e-05	5.31492	7.9394	0.587585	0.375436	1.75267	1.0878	0.0500564	6.37818
ADCY1 ENSG00000164742	0.190726	0.116154	1.07754	0.340749	0.120486	0.146676	0.0832771	0.31601	0.237243	0.0493315
ADCY10 ENSG00000143199	0.00747239	0.00633855	0.0159726	0.518059	0.0718718	0.0113673	0.0188092	0.00891082	0.0330181	0.0124015
ADCY2 ENSG00000078295	3.5042	2.58253	5.38136	0.0190698	0.0700604	4.65922	1.55329	0.141319	0.428337	0.200943
ADCY3 ENSG00000138031	0.802671	0.124937	3.06652	0.557531	0.0915286	0.0326978	1.51801	14.1413	2.09244	2.72339
ADCY4 ENSG00000129467	3.98187	0.445108	0.0341645	0.593159	0.946894	0.190284	1.58475	0.387606	3.17514	1.99865
ADCY5 ENSG00000173175	20.1312	12.1419	0.00870116	0.272687	0.0406106	0.833296	0.0851909	0.987128	0.369657	0.0379294
ADCY6 ENSG00000174233	2.01401	2.93263	37.7724	23.1941	1.83629	0.166084	8.09561	0.352861	10.921	6.8081
ADCY7 ENSG00000121281	0.0102083	0.0100259	0.196671	0.0483648	0.176181	0.134647	0.0572125	2.63914	0.00114751	1.22738
ADCY8 ENSG00000155897	0.0430838	0.0016255	0.0417279	0.0898613	0.0387745	0.0312912	0.000472618	0.0382061	0.00943841	0.0263303
ADCY9 ENSG00000162104	9.7938	0.5952	0.595984	1.27822	1.32901	0.508035	1.30237	0.129183	0.388453	0.130362
ADCYAP1 ENSG00000141433	0.0102043	0.017861	0.0253378	0.0410848	0.0069683	6.76494e-05	0.0356829	0.0291602	0.141744	0.051506
ADCYAP1R1 ENSG00000078549	2.44245	0.0885311	0.491561	0.00208717	0.0130196	0.632035	0.416945	0.283903	0.276562	0.110419
ADD1 ENSG00000087274	20.2343	4.16286	57.1461	0.306385	1.54673	6.21035	9.63242	29.0241	13.7904	0.795964
ADD2 ENSG00000075340	0.00581588	0.0368072	1.31182	0.0404296	0.0975729	0.473955	0.81949	0.00588813	0.0031121	0.0556797
ADD3 ENSG00000148700	0.229638	0.0375163	8.77693	0.855289	0.0434095	0.212704	1.4091	3.2861	3.98965	0.221433
ADGB ENSG00000118492	0.408481	0.117609	0.0819382	0.0118005	0.0154588	0.0588015	0.0164489	0.0206245	0.27459	0.0042308
ADGRA1 ENSG00000197177	0.00262898	0.0396234	0.0108893	0.0092594	0.0748269	0.00209354	0.0470267	0.0079096	0.00139073	4.766e-05
ADGRA2 ENSG00000020181	65.9586	7.0058	6.11019	1.75007	0.31823	9.42763	0.398124	24.7034	0.259194	4.34864
ADGRA3 ENSG00000152990	0.61611	0.0917355	3.63956	1.17831	0.645309	0.863889	1.64382	0.0769367	0.159029	5.213
ADGRB1 ENSG00000181790	0.0550562	0.96528	1.73781	1.31399	0.00620356	0.130592	0.287152	0.00798145	9.72588e-05	0.175792
ADGRB2 ENSG00000121753	12.42	0.221117	0.0155191	1.43867	0.0326761	5.91211	0.111055	0.250758	1.19567	0.00405717
ADGRB3 ENSG00000135298	0.116752	0.00137048	0.0613657	0.395567	0.0109666	0.000705348	0.033773	0.237583	0.0158551	0.43082
ADGRD1 ENSG00000111452	0.787997	0.014588	0.163297	0.00156125	0.0291027	2.49678	0.085386	0.0492923	0.0535649	0.195457
ADGRD2 ENSG00000180264	0.889246	0.0384152	2.50067	0.00870727	0.0455444	0.00100204	0.00611518	0.00658329	0.0296301	0.0162494
ADGRE1 ENSG00000174837	0.269803	0.0140393	0.0551116	0.0189148	0.0422212	0.0848043	0.0220147	0.0618936	0.0160304	0.0493975
ADGRE2 ENSG00000127507	2.14633	0.0394388	0.0691012	0.0911723	1.9025	0.163799	0.099859	0.010429	0.0184248	0.380554
ADGRE3 ENSG00000131355	0.0209646	0.00516158	0.081608	0.000150012	0.0406422	0.192387	0.0229904	0.0262059	0.00296214	0.0198234
ADGRE5 ENSG00000123146	14.5741	4.21049	0.08044	0.986645	0.139155	0.0513471	10.1933	2.81465	11.5577	0.26959
ADGRF1 ENSG00000153292	0.589329	0.00439618	0.283099	0.240205	0.344365	0.115201	7.33872	0.0142261	0.00147978	0.074954
ADGRF2 ENSG00000164393	0.0398623	0.00908465	0.00133884	0.0291294	0.00220422	0.0216228	7.58518e-05	0.0170244	0.00705317	0.0165102
ADGRF3 ENSG00000173567	0.00263874	0.045178	0.000230812	0.0124052	0.0213817	0.00359618	0.0133241	0.0121714	0.0297562	0.0245359
ADGRF4 ENSG00000153294	0.000354665	0.0161032	0.036548	0.0031928	0.077204	0.0122771	0.207062	0.0436362	0.0167668	0.00384406
ADGRF5 ENSG00000069122	0.60968	0.0782228	7.68109	0.464148	0.487648	0.206337	0.00504889	0.0809509	0.49611	0.000281271
ADGRG1 ENSG00000205336	0.0618057	0.0140751	38.7826	4.19197	20.9205	0.0428497	16.2666	0.345864	12.0097	10.916
ADGRG2 ENSG00000173698	0.0136368	0.0226379	0.173637	0.0404841	0.0287519	0.0282915	0.064007	0.000759624	0.110727	0.0437302
ADGRG3 ENSG00000182885	0.0577664	0.0126153	0.0166076	0.0454232	0.275206	0.00906476	0.0177319	0.0812915	0.401944	0.0945867
ADGRG4 ENSG00000156920	0.0330114	0.00115554	0.0645665	0.0696597	0.122397	0.0431115	0.00619215	0.00953619	0.0373893	0.0120191
ADGRG5 ENSG00000159618	0.420075	8.17439e-05	0.0168294	0.0111455	0.0568639	0.0143051	0.0718315	1.87455	0.108215	0.195417
ADGRG6 ENSG00000112414	0.0136181	0.0304414	0.595825	0.0081998	0.300955	0.0555094	1.79321	0.111691	0.0419095	0.0454158
ADGRG7 ENSG00000144820	0.0271515	0.0258747	0.162381	0.00310201	0.0319687	0.0163693	0.0045248	0.123447	0.0174572	0.0387011
ADGRL1 ENSG00000072071	6.53071	0.186676	1.58953	6.88375	0.339442	5.91273	4.90884	4.57451	3.31189	0.303906
ADGRL2 ENSG00000117114	0.708005	0.0404147	8.44667	0.000173218	0.551194	0.290448	0.12995	4.54	1.72061	1.61495
ADGRL3 ENSG00000150471	0.239404	0.0742807	0.1476	0.18238	0.0446676	0.0991374	0.00294521	0.00334135	0.0709291	0.0518642
ADGRL4 ENSG00000162618	0.00221468	0.0180811	0.114016	0.00136813	0.633186	0.0106878	0.104183	0.345238	2.65954	0.536874
ADGRV1 ENSG00000164199	0.00915221	0.000518233	0.646381	0.283888	0.739003	0.0500657	0.807823	0.0992201	1.33263	1.63284
ADH1A ENSG00000187758	0.000881511	0.000218712	0.0151165	0.0787423	0.0140387	0.01439	0.0301517	0.024212	0.0216143	0.000571839
ADH1B ENSG00000196616	4.44219	0.0610783	0.0250411	0.130612	0.20168	0.454103	0.0665332	0.0459091	0.100885	0.00119788
ADH1C ENSG00000248144	0.243432	0.0982089	0.0774112	0.2986	0.180003	0.0147871	0.0886355	0.129026	0.0796439	0.467931
ADH4 ENSG00000198099	0.113453	0.204046	0.0283444	0.0411347	0.0427049	0.126981	0.0901363	0.00234692	0.00924163	0.00319741
ADH5 ENSG00000197894	3.51213	1.17256	10.5801	8.07752	7.65202	76.944	5.70376	2.43859	0.578849	0.476119
ADH6 ENSG00000172955	0.245848	0.000329494	0.0997393	0.231831	0.122309	0.00775634	0.0692144	0.0410763	0.039886	0.224426
ADH7 ENSG00000196344	0.00451712	0.0161046	0.0660151	0.0424197	0.0151242	0.0956588	0.18489	0.0437014	0.0122025	0.0410418
ADHFE1 ENSG00000147576	0.655879	0.295971	4.51833	0.309073	2.58738	0.0165334	1.62065	0.12167	1.29543	0.0337153
ADI1 ENSG00000182551	43.3416	17.8821	97.8074	96.9487	48.7601	29.0368	0.36498	1.31981	30.4074	32.0798
ADIG ENSG00000182035	0.012857	0.00278919	0.0418712	0.204541	0.0486425	0.0166783	0.0199613	0.00707573	0.0530868	0.00084752
ADIPOQ ENSG00000181092	9.86797e-09	0.0529756	0.0765695	0.0395166	0.00551422	0.00874841	0.00642501	0.045271	0.071964	0.0123744
ADIPOR1 ENSG00000159346	0.169553	0.222129	51.2972	0.00160444	2.71271	1.15857e-08	7.04342	0.0950586	0.118015	3.97645
ADIPOR2 ENSG00000006831	0.0977442	0.499862	1.21877	0.0399153	0.436818	8.32474	0.0556481	0.306752	0.528271	7.33778
ADIRF ENSG00000148671	133.295	130.684	258.694	462.427	38.1124	11.1376	38.398	70.988	57.6726	2.27006
ADK ENSG00000156110	0.125551	0.133933	6.06227	0.0630082	0.0468641	3.67489	1.46917	0.0338303	0.233346	1.75491
ADM ENSG00000148926	0.16429	0.107147	0.0023826	0.238099	0.233156	0.329184	3.67365	0.0397429	1.53455	0.0519495
ADM2 ENSG00000128165	0.0341831	1.35341	1.06884	0.134535	0.34931	0.349842	0.0601858	0.306928	0.206781	1.59937
ADM5 ENSG00000224420	0.185637	0.458146	0.0170993	0.0334035	0.060731	0.0564763	0.00267302	0.154798	1.48626	0.117485
ADNP ENSG00000101126	5.22006	16.2441	8.83999	10.4834	8.4085	10.1711	0.0586399	0.43838	0.268093	4.50252
ADNP2 ENSG00000101544	2.22848	0.0987783	12.0481	0.344267	0.230481	1.08615	0.86227	0.00198053	0.671876	0.166893
ADO ENSG00000181915	1.21812	0.0891097	3.86214	0.101129	0.241641	0.503477	0.569533	0.19466	1.25019	2.10386
ADORA1 ENSG00000163485	0.0914767	0.83727	0.00187203	0.224466	0.0651825	0.0541008	0.0145615	0.294093	0.127081	0.00353809
ADORA2A ENSG00000128271	0.0114503	0.0407178	0.0140386	0.00812646	0.00449811	0.0363575	0.160448	0.00844817	0.00284534	0.0913415
ADORA2B ENSG00000170425	0.0188788	4.29683e-05	0.141877	0.0370158	0.0592433	0.0755655	1.28163	0.0982406	0.0785184	0.00228
ADORA3 ENSG00000282608	0.171786	0.0806354	0.0166614	0.0125178	0.0372849	1.25192	0.105352	0.146187	0.120229	0.49551
ADPGK ENSG00000159322	0.00245766	0.199307	30.2406	0.0353959	10.6114	0.11696	2.33872	0.927124	0.0773693	12.0776
ADPRH ENSG00000144843	0.279127	0.891621	0.0187921	3.83105	0.00612288	0.0805235	0.262878	0.704914	0.46296	0.31922
ADPRHL1 ENSG00000153531	0.279627	3.86384	0.276519	0.459566	0.0250838	0.111266	0.383468	0.0414116	1.83716	2.21083
ADPRHL2 ENSG00000116863	1.08581	3.27015	1.95568	0.314053	17.6618	3.42851	2.02488	0.177845	0.718278	4.13996
ADPRM ENSG00000170222	0.00501184	0.0321332	4.30008	0.0387663	0.0784581	1.22257	0.623613	0.166719	0.0267371	0.373596
ADRA1A ENSG00000120907	5.72186	0.0540781	0.0295848	0.00658193	0.00346988	0.0310957	0.0318136	0.0772461	0.016729	0.128208
ADRA1B ENSG00000170214	0.000348598	0.0116372	0.0582575	0.00256112	0.00533545	0.0010182	0.0218549	0.0190325	0.0204553	0.0516779
ADRA1D ENSG00000171873	0.278996	0.0755631	0.239601	0.208845	0.0105186	5.16887	0.116913	0.329285	0.00433051	1.22785
ADRA2A ENSG00000150594	0.162377	0.000390377	0.0155741	0.0777639	0.34024	1.21255	0.0581846	0.0037346	5.336	3.97165
ADRA2B ENSG00000274286	0.0233161	0.89037	0.101472	0.205526	0.00295994	0.0139598	0.753752	0.0986422	0.0272088	0.0601279
ADRA2C ENSG00000184160	0.201824	0.201257	0.29952	0.000585865	0.181477	2.8041	0.00579422	0.124497	0.0577745	11.8792
ADRB1 ENSG00000043591	0.173275	0.259012	6.23909	0.108223	0.755319	0.0279893	0.0757229	0.0574558	1.03919	2.17067
ADRB2 ENSG00000169252	0.109693	0.0178745	2.64543	0.0285933	0.982764	2.92918	5.65546e-06	1.15116	1.41141	0.0323744
ADRB3 ENSG00000188778	2.41028	0.315617	0.261628	0.0992783	0.0219669	0.47393	0.0496799	0.272981	0.101414	0.0117101
ADRM1 ENSG00000130706	4.42389	5.90988	0.718072	36.1148	5.5522	9.63427	6.82566	9.97015	2.23581	1.12111
ADSL ENSG00000239900	0.499834	4.43934	1.3767	0.0427455	0.160331	15.1927	0.560517	0.0241982	0.0153667	0.272185
ADSS ENSG00000035687	0.0689219	0.504894	14.7451	0.0178328	1.08004	0.459924	0.857539	1.0247	1.10381	2.57694
ADSSL1 ENSG00000185100	1.54352	3.2528	0.167045	0.0326203	0.124608	0.32758	0.204464	0.31658	0.0622556	0.992559
ADTRP ENSG00000111863	0.0786388	0.00686497	0.000914541	0.0276941	0.0542885	0.0559751	0.0492295	0.0806725	0.714433	0.0110391
AEBP1 ENSG00000106624	229.298	109.706	0.120952	0.137949	7.37449	0.115605	1.04917	0.248965	10.7078	0.0766331
AEBP2 ENSG00000139154	0.651227	0.0700812	5.66504	1.15507	1.71633	0.0538124	2.01137	0.108366	0.928967	1.15606
AEN ENSG00000181026	2.5182	4.15653	0.0647199	1.34795	1.05621	4.62852	7.66946	3.09898	0.0994882	2.94162
AES ENSG00000104964	95.6804	22.173	118.569	104.958	22.5981	0.0717716	68.0454	41.6833	11.9544	4.82592
AF011889.5 ENSG00000241489	0.00353864	0.40082	0.00780038	0.0392777	0.0372822	0.0900152	0.001122	0.00903686	0.248969	0.00911376
AF111168.1 ENSG00000280308	0.018725	0.0152496	0.0229907	0.00152807	0.0140239	0.0144213	0.00399132	0.00508285	0.0168475	0.013973
AF131216.1 ENSG00000280273	0.0153366	0.0204943	0.119589	3.30447e-05	0.0316478	0.0421006	0.00737425	0.00548634	0.00638987	0.0282834
AF165138.7 ENSG00000243440	0.00119011	0.0138445	0.00217462	0.0364563	0.00101708	0.0249984	0.00685063	0.00952	0.00041263	0.0370914
AFAP1 ENSG00000196526	2.20382	0.164568	0.394659	0.426598	0.0221752	0.232941	0.255981	6.06476	0.808641	0.112348
AFAP1L1 ENSG00000157510	0.0260737	3.61351	1.91991	0.00564504	0.177177	0.0208287	0.0359227	0.161114	0.25224	0.213333
AFAP1L2 ENSG00000169129	2.76213	0.122923	1.76293	0.44085	0.156309	0.0686198	0.220013	0.283634	2.75749	0.0857283
AFF1 ENSG00000172493	0.086991	0.820611	24.776	0.0291249	2.03074	0.302685	0.287796	0.366169	4.76978	3.7859
AFF2 ENSG00000155966	0.0615576	0.0758884	0.0430708	0.053032	0.0444668	0.0149854	0.0484213	0.10589	0.0784284	1.1048e-05
AFF3 ENSG00000144218	0.0169701	0.148134	8.47567	0.0418682	3.00483	0.072166	0.0258617	0.127357	0.0234674	2.26554
AFF4 ENSG00000072364	7.23727	0.535563	21.3263	0.0229043	5.00025	0.641758	16.4372	4.08519	0.950963	6.01893
AFG3L2 ENSG00000141385	0.879081	0.0834448	20.1944	17.2959	21.8356	0.116812	14.7176	0.0490275	5.34057	3.25709
AFM ENSG00000079557	0.0102674	0.026579	0.045386	0.00879329	3.57626e-06	0.017037	0.00583693	0.00959713	0.0149956	0.162294
AFMID ENSG00000183077	0.191872	6.35074	28.251	5.62481	6.30067	1.64289	6.01864	0.627546	1.09605	10.215
AFP ENSG00000081051	0.0893696	0.00587331	0.26336	0.0244247	0.0348728	0.0448361	0.0701027	0.00916475	0.0661452	0.0165414
AFTPH ENSG00000119844	0.0864382	0.100072	26.7913	0.0686515	1.85947	0.0563677	1.26275	9.84083	0.439304	6.42893
AGA ENSG00000038002	0.0405735	0.00696754	0.0198085	0.427619	0.00105543	0.811179	0.368203	0.0870635	0.261569	0.76865
AGAP1 ENSG00000157985	0.192161	0.0451611	1.16207	0.593439	0.126233	1.81348	5.13336	0.0366086	0.769235	0.181209
AGAP14P ENSG00000279058	0.0361081	0.0138585	0.402101	0.00675274	0.26252	0.0113258	0.0161017	0.0923193	0.259625	0.0239468
AGAP2 ENSG00000135439	0.238136	0.360772	0.171523	0.294324	0.0054814	1.3818	0.64553	0.359399	1.03901	0.0215153
AGAP3 ENSG00000133612	0.687095	0.542617	9.57204	14.3381	4.06369	4.75912	11.7917	14.4491	3.99263	0.894696
AGAP4 ENSG00000188234	0.528154	0.123579	5.24378	1.10976	0.119524	0.893432	0.458767	1.1188	1.23944	1.3618
AGAP5 ENSG00000172650	0.265455	0.00534252	0.0208232	0.0264381	0.0642388	0.0448971	0.0530949	0.263001	1.43938	0.033524
AGAP6 ENSG00000204149	0.0970671	0.0171399	3.21803	0.443031	9.20872	0.0799119	1.17271	7.3034	1.67784	0.804948
AGAP9 ENSG00000204172	0.419601	0.184271	2.07851	0.137387	0.128881	0.30482	0.0891076	2.07367	0.190808	0.0514976
AGBL1 ENSG00000273540	0.110798	0.00119649	0.0655518	0.0115085	0.000956683	0.0307881	0.0622786	0.0504032	0.0184509	0.00879407
AGBL2 ENSG00000165923	0.0639238	0.00217905	0.0269982	0.0239375	0.0672215	0.0231886	0.0285365	0.824889	0.0268267	0.00036195
AGBL3 ENSG00000146856	0.0173304	0.0270355	3.66259	0.0633053	0.0255849	0.0274394	0.0297593	0.243289	0.0319444	0.0479488
AGBL4 ENSG00000186094	0.0176624	0.0154524	0.0232124	6.35779e-05	0.0107189	0.290321	0.0204641	0.246296	0.0445803	0.0595218
AGBL5 ENSG00000084693	3.89864	11.2313	3.01255	3.82883	4.51706	0.000986903	4.8083	0.184132	1.98434	0.115554
AGER ENSG00000204305	0.0478365	0.0871529	0.0810676	0.760014	0.275462	4.18407	2.87926	0.0400759	4.34828	0.0242391
AGFG1 ENSG00000173744	0.0447986	0.108725	4.35641	0.508486	1.10009	0.687734	0.570676	5.18206	0.130637	0.437222
AGFG2 ENSG00000106351	0.00597135	0.322037	5.29172	5.27579	1.22905	0.0167494	2.49077	3.35797	4.6354	1.60557
AGGF1 ENSG00000164252	0.544848	0.0518552	6.97642	0.42343	0.0940093	0.0245341	2.13992	0.0975126	0.055967	1.38347
AGK ENSG00000006530	0.00696852	0.585302	5.95671	0.00942849	0.172405	0.520133	0.444903	0.106229	1.26644	0.235121
AGL ENSG00000162688	0.00729292	0.313044	8.49952	0.0813288	0.29208	0.00961336	0.716771	1.10584	0.406467	0.463254
AGMAT ENSG00000116771	0.00232303	0.0126269	0.0972917	0.0120559	0.000657318	0.495452	0.00347726	0.0215116	0.00979411	0.00919482
AGMO ENSG00000187546	0.0112404	0.029347	0.079406	0.00330058	0.0123095	0.0712668	0.0258514	0.0442292	0.0123486	0.0130813
AGO1 ENSG00000092847	0.00681683	1.16345	4.62759	8.35551	1.64778	9.91586	5.77322	0.388011	0.269496	0.246638
AGO2 ENSG00000123908	1.89053	2.35952	11.6484	1.07649	0.36978	0.188774	4.46067	1.54473	1.95063	0.327789
AGO3 ENSG00000126070	0.0570736	0.564248	2.75575	0.333084	0.0278918	0.552471	0.0805859	4.16511	1.12032	1.75537
AGO4 ENSG00000134698	3.21806	0.00220537	1.62096	0.23522	0.0836767	1.81791	0.0709058	0.0303008	2.93259	0.711858
AGPAT1 ENSG00000204310	22.7359	42.7705	26.2062	1.93586	3.2585	0.828607	6.32962	0.188301	2.44261	0.854871
AGPAT2 ENSG00000169692	1.29464	5.4486	4.92244	31.6581	0.0822837	0.157774	1.31316	3.8615	18.2692	4.61745
AGPAT3 ENSG00000160216	1.19717	0.534899	22.0678	13.5711	4.38907	6.31499	10.6504	0.278198	3.7088	4.94632
AGPAT4 ENSG00000026652	0.399693	2.26804	0.657439	0.321714	0.0457991	0.0246444	0.00730024	6.005	0.376533	0.0150957
AGPAT5 ENSG00000155189	0.0614425	0.336851	0.207961	0.186714	0.75106	0.0745744	0.0806801	0.582637	0.983238	0.440976
AGPS ENSG00000018510	1.25381	0.422448	0.528931	0.0412009	0.120838	0.0112399	1.55676	0.362344	0.18748	0.104666
AGR2 ENSG00000106541	0.0138368	0.365753	100.455	0.616398	34.8794	0.0612608	48.6204	0.185329	0.603039	196.605
AGR3 ENSG00000173467	4.62761e-05	0.107313	3.60309	0.00675956	0.00973273	0.0309185	3.12205	0.0164051	0.138999	2.0936
AGRN ENSG00000188157	0.205762	0.250174	11.0655	11.4953	3.44084	0.159481	12.4224	0.260865	3.20085	7.30838
AGRP ENSG00000159723	0.000955783	0.0449587	0.0534021	0.0471379	0.0498699	0.0556973	0.101209	0.00307987	0.0459422	0.0143335
AGT ENSG00000135744	0.0598959	4.14283	5.69427	0.123444	0.405015	0.139355	0.144577	2.0985	0.000505581	0.0911999
AGTPBP1 ENSG00000135049	0.0298127	0.0290655	2.12971	0.204413	0.0555762	0.0574005	1.88572	0.0260404	0.0267295	0.256717
AGTR1 ENSG00000144891	0.938368	0.234959	2.89848	0.00754593	0.00820152	0.209985	0.0237902	0.00360239	0.18828	1.58847
AGTRAP ENSG00000177674	0.732156	5.0478	36.3487	71.6535	31.4587	50.4496	0.568139	1.67151	0.480098	0.461803
AGXT ENSG00000172482	0.00144579	0.00413631	0.012322	0.00742634	0.00537798	0.00400385	0.0397979	0.0280679	0.0189028	0.0364679
AGXT2 ENSG00000113492	0.0529545	0.00465734	0.269485	0.0636338	0.0352994	0.0161252	0.0470831	0.065199	0.168434	0.0367903
AHCTF1 ENSG00000153207	0.122661	0.90664	8.73799	0.0463689	0.385788	0.356041	1.86489	1.19565	0.0704207	1.16471
AHCY ENSG00000101444	1.40043	14.8034	0.193887	3.06652	7.27315	59.8277	1.70387	1.01839	1.4108	0.0749702
AHCYL1 ENSG00000168710	1.4663	26.4848	29.2499	3.5972	4.55076	0.220945	9.02417	18.4727	4.98655	3.5082
AHCYL2 ENSG00000158467	0.0471215	0.10125	0.897948	1.18046	2.13392	0.0208754	3.12626	0.173395	1.02283	0.923273
AHDC1 ENSG00000126705	1.64523	1.24379	0.842389	4.45193	2.4245	1.81324	0.79174	7.36743	3.70833	0.621011
AHI1 ENSG00000135541	6.42447	0.0282049	10.5183	3.03625	4.78175	9.34964	1.21672	3.83168	0.50705	5.66876
AHNAK ENSG00000124942	131.785	34.863	330.946	3.72536	44.8639	1.42507	180.422	61.2142	52.6106	35.0736
AHNAK2 ENSG00000185567	77.3411	32.9417	0.420905	0.0492192	0.0234702	0.0477271	0.0753285	0.101387	0.57777	0.151428
AHR ENSG00000106546	0.0266552	0.0191758	0.0270693	0.0219988	1.64815	0.247859	13.385	3.01784	3.38667	0.0297659
AHRR ENSG00000063438	0.00140671	0.0315515	0.160364	0.0601883	0.0290635	0.032394	0.557279	0.0311967	0.0361319	0.0344747
AHSA1 ENSG00000100591	10.3158	1.09742	10.2451	22.1305	2.00751	4.47298	2.13852	0.173136	0.572066	3.65585
AHSA2 ENSG00000173209	5.1104	0.129415	11.197	0.0301109	2.72427	0.000684357	0.749921	7.13858	0.513124	0.109466
AHSG ENSG00000145192	0.196624	0.0410362	0.0735327	0.00977795	0.0285736	0.00290928	0.0025879	7.06378e-05	0.154665	2.22816e-05
AHSP ENSG00000169877	0.109118	0.124722	0.193868	0.0257165	0.0199746	0.0481521	0.0714397	0.0283827	6.01423e-05	0.00687083
AICDA ENSG00000111732	0.046716	0.0332545	0.000262779	0.00272617	0.0321125	0.0106646	0.00498003	0.00875611	4.329e-05	0.0113828
AIDA ENSG00000186063	0.167767	0.00277642	3.07466	0.0600183	1.32673	0.381914	0.0810833	0.142635	0.611283	0.00346188
AIF1 ENSG00000204472	4.65006	1.88413	0.0622309	0.151984	0.563669	5.30136	0.121381	2.29993	2.8687	0.000210152
AIF1L ENSG00000126878	0.630563	0.429037	0.102741	5.56502	0.324897	0.178272	0.374732	0.208837	0.000131468	0.204549
AIFM1 ENSG00000156709	0.0619746	5.05929	3.97624	5.14791	24.2159	8.27664	5.48562	0.123434	2.10709	0.575461
AIFM2 ENSG00000042286	4.24819	10.7738	0.0984497	1.29096	0.0471659	1.36024	1.84567	0.557496	1.19226	0.399462
AIFM3 ENSG00000183773	0.484259	0.0114134	0.116539	0.0546517	1.20516	0.0128097	3.31078	0.0996713	0.0661978	0.000228782
AIG1 ENSG00000146416	6.73916	3.20786	23.1865	6.30914	0.879759	0.946667	1.23812	10.6263	1.67063	2.86354
AIM1 ENSG00000112297	0.00355085	0.0877667	26.5008	2.45722	5.20121	0.304499	3.34391	0.141789	0.292711	5.48979
AIM1L ENSG00000176092	0.0213309	0.048231	0.0400901	0.0176487	0.0178874	0.0131298	1.03596	0.0111872	0.145875	0.00433436
AIM2 ENSG00000163568	0.0894099	0.00346014	0.0557817	0.0447715	0.00344118	0.00492301	0.00849411	0.0599832	0.370883	0.0636597
AIMP1 ENSG00000164022	3.16183	0.0231274	0.227971	3.06577	0.96046	7.01977	2.428	0.847801	1.18037	3.77303
AIMP2 ENSG00000106305	0.0608787	0.412675	2.0102	0.111621	3.25424	5.62471	0.137193	0.486232	0.267505	0.0279413
AIP ENSG00000110711	28.7663	0.16658	5.63941	29.9106	5.60645	0.0485937	1.84523	4.29642	6.65654	0.322277
AIPL1 ENSG00000129221	0.736807	0.0191292	0.333115	0.0176315	0.00504312	0.0851605	0.00301303	6.40763e-05	0.178408	0.128871
AIRE ENSG00000160224	0.0394128	0.000175038	0.0862629	0.0118199	0.189844	0.00363525	0.0434203	0.0248138	0.00552264	0.0322195
AJ239318.1 ENSG00000280108	0.000331212	0.00729118	0.00114602	0.0570474	0.0148183	0.0237223	0.0469081	0.00512029	0.0185153	0.0216707
AJAP1 ENSG00000196581	0.15686	0.0663305	0.258304	0.0825329	0.141691	0.152816	0.0632328	3.20165	0.015566	0.0970599
AJUBA ENSG00000129474	0.509129	0.0264858	0.296567	0.925475	3.89892	0.176661	8.69669	1.59195	2.02519	0.134769
AK1 ENSG00000106992	3.7862	7.43618	2.71361	0.332132	0.963092	0.159939	0.218976	1.08806	1.96766	0.00663477
AK2 ENSG00000004455	0.0461675	0.0129968	4.15719	0.272581	8.78142	18.5794	17.5712	0.0424799	12.9304	6.2963
AK3 ENSG00000147853	2.1742	0.0638613	5.83117	0.814383	2.61737	0.406388	2.42437	8.9336	0.722742	2.33542
AK4 ENSG00000162433	2.5789	0.0356225	7.56928	0.0191185	0.317849	0.00472857	0.0226797	0.00326372	0.0518372	0.00662293
AK5 ENSG00000154027	0.0178991	0.0236386	0.105357	0.0237962	0.0796603	1.96713	0.0116516	0.0184125	0.0107599	0.0187997
AK6 ENSG00000085231	0.0727308	0.200789	4.02933	2.03402	0.25434	0.27231	2.52002	0.517016	0.320938	0.283602
AK7 ENSG00000140057	0.0142845	0.121732	0.285485	0.00395886	0.0125598	0.0486672	0.269252	0.0804823	0.0889132	0.0267814
AK8 ENSG00000165695	0.0978619	1.05308	0.16949	0.093521	0.42119	1.42584	0.0658743	0.0282134	0.131676	0.00442579
AK9 ENSG00000155085	0.0234482	0.0404809	0.051629	4.24451	0.0804833	0.0411582	0.242807	0.0611925	0.0268775	0.593469
AKAP1 ENSG00000121057	9.27293	21.3582	33.1998	14.4703	16.5664	4.32523	4.64004	0.282395	1.48425	15.6024
AKAP10 ENSG00000108599	0.0753824	0.416949	8.95582	2.50111	15.4973	0.538496	1.38659	2.31937	1.29795	0.520358
AKAP11 ENSG00000023516	0.530307	0.0881217	11.0613	0.135795	2.07607	0.883631	2.28647	0.151393	11.9453	1.7858
AKAP12 ENSG00000131016	7.76145	0.513703	0.000773406	0.0558981	0.18916	0.214013	2.16399	1.60707	3.63514	0.936485
AKAP13 ENSG00000170776	30.4682	0.713233	24.8114	0.713006	4.75359	1.27351	2.47893	4.22624	2.68331	6.64559
AKAP14 ENSG00000186471	0.013584	0.00430357	0.00171757	2.90968e-06	0.0393383	0.0149518	0.047789	0.000112406	0.0256541	0.00030368
AKAP17A ENSG00000197976	0.0446543	0.570849	11.2112	2.52292	1.11679	0.14311	1.87383	0.741621	1.02776	2.29832
AKAP3 ENSG00000111254	0.10387	0.126334	0.0129293	0.101665	0.632157	0.0793603	0.439548	0.00143456	0.209087	1.17205
AKAP4 ENSG00000147081	0.0102149	0.0098207	0.0520591	0.0209638	0.00207488	0.000345966	0.0139579	0.175986	0.0010101	0.0162382
AKAP5 ENSG00000179841	0.141757	0.0279229	0.001714	0.0653603	0.0180746	0.035215	0.0445383	0.0664913	0.00654572	0.0310279
AKAP6 ENSG00000151320	0.282513	0.255303	0.451007	0.039825	0.0201181	0.0112765	0.259563	0.0695151	0.0132234	0.0919449
AKAP7 ENSG00000118507	0.0677902	0.000656628	3.84901	0.0637778	0.115414	0.159158	0.0480013	0.662062	0.101295	1.58282
AKAP8 ENSG00000105127	0.167806	4.60697	0.645356	0.516377	2.64504	25.4961	4.87663	0.047096	0.379091	0.114064
AKAP8L ENSG00000011243	14.3194	4.81185	21.1701	47.1896	8.12474	2.24439	13.3742	17.5052	1.27882	9.50364
AKAP9 ENSG00000127914	0.855972	0.0678091	19.8827	4.99999	4.3924	5.68138	2.08361	1.13877	6.00591	8.75931
AKIP1 ENSG00000166452	0.0758594	2.59533	0.26817	1.21398	5.65894	5.72098	0.528778	5.82098	0.158877	0.0299155
AKIRIN1 ENSG00000174574	4.01936	0.418195	8.38195	0.163473	7.5756	6.12616	4.126	2.03425	0.545567	1.03938
AKIRIN2 ENSG00000135334	0.242054	0.390465	3.48405	0.028725	0.121039	0.322765	0.6734	0.000851015	1.8199	0.0306693
AKNA ENSG00000106948	0.83385	0.0874879	0.63143	1.59808	0.0826173	8.11221	2.03302	30.6498	13.9252	4.60418
AKNAD1 ENSG00000162641	0.0529935	0.000584746	0.0145558	0.100404	0.0460578	0.036528	0.000385776	0.872187	0.0650503	0.00412794
AKR1A1 ENSG00000117448	0.00195988	54.1037	24.7227	0.538854	19.0015	59.491	2.55892	0.0452206	1.32622	1.90901
AKR1B1 ENSG00000085662	6.52655	31.1193	0.0697835	0.0296224	3.49291	10.5644	0.172905	1.82256	0.138809	1.07347
AKR1B10 ENSG00000198074	0.00461303	0.0393757	0.00470065	0.0227343	0.0138131	0.0032868	0.00249239	0.000958215	0.00488702	0.0307512
AKR1B15 ENSG00000227471	0.00540444	0.0081716	0.134825	0.00181828	0.00573771	0.0211111	0.0210666	0.0308924	0.0760832	0.0358923
AKR1C1 ENSG00000187134	13.9955	8.35942	0.0474703	0.308871	0.241507	0.28423	0.540859	0.541173	0.390898	0.159971
AKR1C2 ENSG00000151632	3.65282	7.77613	0.21878	0.134889	0.69904	0.164464	3.11942	0.164108	0.155551	0.0213537
AKR1C3 ENSG00000196139	0.0183919	6.907	0.0503549	0.316588	0.370063	0.212288	0.845884	0.00648411	0.214211	0.0282464
AKR1C4 ENSG00000198610	8.18937e-06	0.026148	0.102428	1.9274e-05	0.0110707	0.0010251	0.0400059	1.93065e-05	0.0396063	0.00713305
AKR1D1 ENSG00000122787	0.0781434	0.117007	2.30874e-05	9.54902e-16	0.0347745	0.00110054	0.0604909	0.0673199	0.202381	0.0808171
AKR1E2 ENSG00000165568	0.454019	0.190347	0.0201606	0.13806	0.0325417	0.0336369	0.00312093	0.0712697	0.0564363	0.0136935
AKR7A2 ENSG00000053371	1.31965	16.9683	0.968275	0.448123	1.28087	30.7942	0.487441	2.86198	0.57216	7.26568
AKR7A3 ENSG00000162482	0.104267	0.0415521	0.285557	0.10884	0.048559	0.266755	0.0697568	1.1272	0.148297	0.128793
AKR7L ENSG00000211454	0.257853	0.00167248	0.00234769	0.0798028	0.00364179	0.118142	0.0234026	0.00403711	0.93804	0.00313068
AKT1 ENSG00000142208	31.3233	6.39478	127.53	29.1532	12.2011	5.34891	37.3564	22.2752	5.0977	20.5714
AKT1S1 ENSG00000204673	4.68318	28.3945	5.87706	18.6309	4.30888	0.00963205	0.553709	8.23154	12.4501	0.212321
AKT2 ENSG00000105221	15.4997	2.59885	27.8993	20.49	4.91196	0.308364	5.38663	6.42495	6.17308	8.06652
AKT3 ENSG00000117020	1.53335	20.6136	12.3424	0.109624	3.58103	0.80209	0.235036	11.3808	0.281788	17.8289
AKTIP ENSG00000166971	2.78431	0.215605	14.7469	0.0512366	1.70245	1.78491	0.148439	0.347297	0.287892	0.00929619
AL023806.1 ENSG00000280184	0.0715273	0.00173058	0.00605827	0.00021812	0.00455558	0.0303109	0.0910523	0.00539107	0.0230067	0.00447725
AL049794.1 ENSG00000280240	0.00281953	0.155132	0.331652	0.0666103	0.000769332	0.00832039	0.0353419	0.0125285	0.0385351	0.00463512
AL049872.1 ENSG00000279963	0.00503252	0.0434945	0.0387855	0.0170758	0.0161995	0.00910737	0.000206478	0.0208934	0.00503116	0.0123225
AL133475.1 ENSG00000281602	0.0095652	0.0115224	0.0429231	0.00625959	2.84824e-05	0.0211978	0.00624808	0.0212678	0.0348652	0.00385451
AL135745.1 ENSG00000279654	0.00272903	0.0182309	0.0156592	0.00056714	0.0357495	0.00302337	0.0019128	0.00748946	0.0567431	0.0485921
AL135787.1 ENSG00000283263	0.00221462	0.0188914	0.0868498	0.0204441	0.0390076	0.0030591	0.00925142	0.0236553	0.0176732	0.0138473
AL354828.1 ENSG00000279282	0.0505884	0.00309319	0.0106289	0.0373271	0.0620018	0.00170905	0.0278143	0.000826284	0.0249658	0.00213582
AL354828.2 ENSG00000280175	0.0890321	0.0816117	0.0555533	0.0929717	0.0194841	0.00157732	0.00269186	0.0099126	0.00545453	0.051479
AL356053.1 ENSG00000150076	3.87914e-07	0.119701	0.365369	0.00388023	0.203468	0.0129067	0.0840187	0.173103	0.0643341	0.00752922
AL356289.1 ENSG00000279096	0.0128648	0.00777146	0.00141004	0.00773715	0.000769433	5.59641e-05	0.00430335	0.0203465	0.00970121	0.000983908
AL356585.1 ENSG00000279081	0.0133584	0.632491	0.0227852	0.0101867	0.0260257	0.0120045	0.0215987	0.00236241	0.00917394	0.000845703
AL357140.1 ENSG00000280113	0.00170646	0.00351795	0.0792263	0.000261188	0.00460267	6.62935e-05	0.00399886	0.015465	0.0119831	0.0263765
AL358852.1 ENSG00000278899	0.12436	0.0632075	0.000164411	0.00882344	0.169536	0.271609	0.20655	0.0215135	0.0384518	0.00593907
AL365181.1 ENSG00000280316	0.0744054	0.00639763	0.0926667	0.0772983	0.0117067	0.167662	0.0900572	0.768327	0.00332405	0.0367835
AL513523.2 ENSG00000279767	2.65307	0.0634276	1.29488	0.00834196	1.76191	0.299493	0.112013	1.70311	0.680476	0.375797
AL589743.1 ENSG00000279508	0.529159	0.184176	25.1829	39.7365	13.5143	0.159534	0.658352	0.194882	0.152233	0.178589
AL590235.1 ENSG00000280230	0.00742331	0.0425813	0.00504247	0.010491	0.0496042	0.0070915	0.000266784	0.00525964	0.0403147	0.000197141
AL645922.1 ENSG00000279546	0.0155258	0.0251577	0.0931078	0.0193917	0.0726455	0.0124163	0.00160872	0.000717946	0.017992	0.00125296
ALAD ENSG00000148218	0.0424666	0.164749	2.57315	0.0886912	4.09252	3.86702	4.9623	5.21685	0.0958337	0.0215789
ALAS1 ENSG00000023330	2.01409	0.502512	0.454457	0.0267147	0.0958427	6.72019	2.92735	0.173045	1.04212	6.06724
ALAS2 ENSG00000158578	0.000782586	0.000315021	0.120805	0.0023109	0.0239167	0.0447314	0.00636345	0.000703277	0.000481549	0.0113931
ALB ENSG00000163631	0.0794811	0.0450051	1.9639	0.085798	0.0152601	0.127822	0.0179363	0.0648866	0.0610228	0.323606
ALCAM ENSG00000170017	0.363613	0.00969259	19.1202	0.213853	1.69881	0.0288955	3.87041	0.058622	1.89123	4.88809
ALDH16A1 ENSG00000161618	7.79065	7.87999	1.04056	17.4928	1.08056	0.540197	0.475467	0.437487	0.309912	8.54297
ALDH18A1 ENSG00000059573	0.698343	5.07434	13.299	0.636716	19.9448	52.6661	0.77789	11.6083	0.986072	1.9599
ALDH1A1 ENSG00000165092	2.04963	0.166049	0.37157	2.35254	2.06984	0.714647	0.242062	17.9166	0.300871	0.665216
ALDH1A2 ENSG00000128918	0.443695	0.907797	0.213267	0.46078	0.00155376	18.5593	0.0977728	0.155644	0.0191071	8.27845
ALDH1A3 ENSG00000184254	0.562456	0.492001	20.4994	14.5908	5.30964	0.135768	8.45982	0.0302296	1.50567	6.81117
ALDH1B1 ENSG00000137124	51.3039	25.9493	7.52822	0.0669532	0.300586	0.756366	0.242522	0.5772	0.019824	0.324932
ALDH1L1 ENSG00000144908	0.77363	0.918717	0.646035	30.5091	3.86211	0.384535	6.71837	4.27548	0.066525	0.203509
ALDH1L2 ENSG00000136010	2.9568	0.0357298	0.00143764	0.0532695	0.0533614	0.0739444	0.58275	0.0069306	0.0262559	0.044985
ALDH3A1 ENSG00000108602	0.00186014	0.0287741	5.29362	0.0367576	0.10016	0.285733	2.41748	0.0525414	0.0230741	0.439422
ALDH3A2 ENSG00000072210	7.10809	11.443	20.2189	2.86527	26.0042	0.816265	9.26594	0.798332	0.785169	0.894536
ALDH3B1 ENSG00000006534	2.58842	5.94122	0.0818847	0.0364353	0.519759	0.396889	0.359883	0.781897	1.57524	0.147854
ALDH3B2 ENSG00000132746	0.0749505	0.165768	0.0982677	0.0251508	0.020488	0.542185	3.47353	0.0833187	0.00709059	2.84295
ALDH4A1 ENSG00000159423	17.053	1.79069	33.2012	20.2687	10.0718	0.341689	0.255878	1.14525	0.188663	0.253991
ALDH5A1 ENSG00000112294	0.197978	0.431399	4.63047	0.0425115	0.469503	0.122076	0.126648	2.94567	0.119609	0.103191
ALDH6A1 ENSG00000119711	0.0956295	0.365314	50.7106	0.104241	2.94931	0.18942	0.117798	11.2853	3.32746	1.75217
ALDH7A1 ENSG00000164904	0.840193	1.59527	65.614	3.47307	11.005	6.4017	2.16669	4.96192	7.12465	1.82701
ALDH8A1 ENSG00000118514	0.0223464	0.910386	0.176155	0.0286995	0.00916724	0.0274	0.00194793	0.0402964	0.0398121	0.027109
ALDH9A1 ENSG00000143149	0.27401	0.412456	7.09814	4.85232	1.11289	11.8855	0.328618	0.738205	0.294419	0.000185381
ALDOA ENSG00000149925	160.952	59.0344	50.2158	40.2885	25.0548	0.0705991	42.6988	17.7071	13.1673	19.9253
ALDOB ENSG00000136872	0.0183491	0.101117	0.0115699	0.0686877	0.0159304	0.0199506	0.00763221	0.0324348	0.0314539	0.0597384
ALDOC ENSG00000109107	0.149335	16.2622	6.13439	1.96525	0.260712	1.03932	0.0424425	5.78676	0.107292	1.94071
ALG1 ENSG00000033011	4.48026	6.31626	8.08561	2.60399	1.53652	0.00890052	0.127009	0.67257	0.563374	2.91322
ALG10 ENSG00000139133	0.0727931	0.182393	0.656841	0.0490817	0.034125	0.117658	0.00831933	0.11485	0.0440947	0.0147981
ALG10B ENSG00000175548	0.25112	0.15101	0.315241	0.144612	0.169926	2.20417	0.0525636	0.147547	0.104241	0.339302
ALG11 ENSG00000253710	0.32598	0.00645488	0.0747498	0.0082401	0.141733	0.0868136	0.130603	0.143343	0.0593276	0.00340869
ALG12 ENSG00000182858	8.76271	11.5464	17.7896	9.14152	0.869579	1.27587	5.17106	0.14919	1.75239	4.28635
ALG13 ENSG00000101901	0.0551077	0.155073	16.1006	0.115225	7.12745	1.47197	1.79529	0.0424106	0.14337	0.0697355
ALG14 ENSG00000172339	0.825288	0.379172	5.17734	0.0180392	0.392827	0.688957	0.0453482	0.664503	1.28607	1.32321
ALG1L ENSG00000189366	0.0147268	1.53433	0.122636	0.0235663	0.0123134	0.145644	0.296969	0.0123987	0.214561	0.0429191
ALG1L2 ENSG00000251287	0.0163473	0.00722551	0.0688368	0.000528476	0.0166348	0.0337042	0.056278	0.0398831	0.0329412	0.0096503
ALG2 ENSG00000119523	0.620209	0.0247513	16.3472	1.65641	0.0304224	2.91553	0.39804	1.1384	0.394972	0.322564
ALG3 ENSG00000214160	3.81392	18.3201	4.0582	14.1135	22.5237	1.29162	5.82678	2.97982	3.05008	0.815112
ALG5 ENSG00000120697	0.0115491	0.231565	4.49983	4.73795	0.350855	1.07627	0.0098632	0.22692	0.331568	0.796486
ALG6 ENSG00000088035	0.24617	0.0100858	2.29975	0.118473	0.116305	0.374007	0.797062	1.39617	0.241574	0.26731
ALG8 ENSG00000159063	0.0544561	0.0228327	0.492782	0.0512318	0.21787	7.95899	0.0460457	0.0298788	0.0013769	0.908728
ALG9 ENSG00000086848	0.235946	0.334979	7.75873	0.255531	1.04212	0.0329616	0.00739264	1.76794	0.00589398	0.180441
ALK ENSG00000171094	0.0150672	0.02619	0.0134494	0.000613849	0.0560832	0.0144708	0.623293	0.00348477	0.0080647	0.00541868
ALKBH1 ENSG00000100601	0.0669234	0.136973	0.00532164	0.0210175	0.781764	0.0481382	0.073909	0.163896	0.122892	3.83655
ALKBH2 ENSG00000189046	0.0152617	0.942027	17.4623	5.67557	1.01806	5.42148	0.570893	0.114929	0.161368	8.14151
ALKBH3 ENSG00000166199	0.351243	4.70084	5.71827	1.05419	1.85447	8.6461	0.205922	0.225972	2.67474	1.48671
ALKBH4 ENSG00000160993	0.0490545	26.2462	5.35945	0.139369	0.00110647	4.25241	0.698664	0.339863	0.155561	1.23329
ALKBH5 ENSG00000091542	25.8584	0.391192	28.2951	0.257913	0.693081	20.9399	2.89628	21.8828	1.34531	52.7045
ALKBH6 ENSG00000239382	1.73311	1.12637	6.34036	10.8442	0.448632	4.02516	0.190023	4.68227	0.0818161	2.94055
ALKBH7 ENSG00000125652	41.9067	14.2445	32.0848	63.8567	17.4284	0.36133	0.595348	15.6831	2.65615	11.2096
ALKBH8 ENSG00000137760	0.290542	0.0412427	1.26212	0.030316	0.0109691	0.0262618	0.507412	0.00785403	0.00335108	0.0878374
ALLC ENSG00000151360	0.0336237	0.0480644	0.105198	0.0252167	0.0535838	0.00184525	0.239183	0.0144867	0.0227685	0.0127153
ALMS1 ENSG00000116127	3.01982	0.293365	4.79637	0.105001	0.0368597	0.00627137	0.212524	0.174066	0.166155	0.00762442
ALOX12 ENSG00000108839	0.00204113	0.0388876	0.255712	0.0419929	0.171443	0.0156583	0.00964385	0.00527651	0.0165795	0.0117192
ALOX12B ENSG00000179477	0.00666979	0.0113323	0.282736	0.0171892	0.175187	0.0145522	0.0137998	0.0529575	0.00348676	0.00623666
ALOX15 ENSG00000161905	0.018109	0.00522028	1.91537	0.104515	0.0106614	0.0382921	0.0212759	0.223299	0.0227432	0.0749458
ALOX15B ENSG00000179593	0.42009	17.9591	21.6893	8.68625	31.7029	0.145771	0.0896231	0.0503773	0.298543	2.414
ALOX5 ENSG00000012779	0.0846911	0.0782226	0.17491	0.280179	0.0432942	2.72793	1.58597	0.393849	0.047328	0.0720022
ALOX5AP ENSG00000132965	1.10314	0.390012	0.0504753	0.000555532	0.139439	0.586874	0.479349	3.45902	2.49112	1.1341
ALOXE3 ENSG00000179148	0.105774	0.00822652	0.0371952	0.0382673	0.0711362	0.0528018	0.106414	0.00582505	0.0663929	0.0142653
ALPK1 ENSG00000073331	0.18053	0.114682	0.957862	0.241068	2.02851	0.561977	2.94159	1.09871	0.0052759	1.23772
ALPK2 ENSG00000198796	0.0012828	0.160887	0.0279739	0.102937	0.0215106	0.000280888	0.00996623	0.0096033	0.0459403	0.00837473
ALPK3 ENSG00000136383	0.0239505	0.154281	0.141056	0.253554	0.0101235	0.118892	0.0407002	2.40271	0.0656896	1.13141
ALPL ENSG00000162551	6.42204e-07	0.326118	0.011421	0.171565	0.871039	0.0390992	0.13651	0.978074	3.90622	0.0824525
ALPP ENSG00000163283	0.00663418	0.115142	0.00202145	0.0954066	0.000589123	0.0058786	1.44713e-09	0.0038214	0.00695218	0.00604269
ALS2 ENSG00000003393	0.978304	0.226089	0.0936187	0.0967424	0.069673	0.0495092	0.555679	3.74113	0.00880703	0.083973
ALS2CL ENSG00000178038	0.412875	1.73108	0.192714	9.05661	0.204798	2.29905	7.77973	0.138325	12.5607	0.0154136
ALS2CR11 ENSG00000155754	0.0300699	0.00294536	0.0608425	0.739385	0.114379	0.15431	0.027334	0.0109141	0.0130267	0.000905155
ALS2CR12 ENSG00000155749	0.0203985	0.09873	0.0298495	0.149231	0.226257	0.0891629	0.0263003	0.00685223	0.149886	0.0336963
ALX1 ENSG00000180318	0.0133242	0.0327948	0.0151302	0.0148976	0.00765514	0.00288968	0.0491711	0.0224703	0.00167791	0.0174228
ALX3 ENSG00000156150	0.000611625	0.0134244	0.112889	0.133937	0.0246033	0.176479	0.0289505	0.0126102	0.0272751	0.00948501
ALX4 ENSG00000052850	0.00323157	0.089099	0.0168631	0.0109071	0.0514926	0.00204353	0.0507878	0.00140024	0.0532034	0.0135504
ALYREF ENSG00000183684	7.90375	0.221644	5.77833	0.466452	2.75967	0.726904	4.85172	0.103441	9.0546	0.323806
AMACR ENSG00000242110	0.0080762	1.30561	0.812927	0.460401	2.83884	15.3692	0.0863608	0.427632	0.150805	9.86814
AMBN ENSG00000178522	0.0209385	0.0301101	0.0242924	0.0564886	0.00145126	0.0266319	0.011766	0.0214769	0.0026625	0.00426667
AMBP ENSG00000106927	0.0967319	0.000524067	0.013847	0.22104	0.0354531	0.174954	0.0716917	0.247546	0.343467	0.0286269
AMBRA1 ENSG00000110497	0.262864	0.037746	0.419392	0.0791926	0.557854	13.7815	0.648395	3.07358	0.410185	1.29059
AMD1 ENSG00000123505	0.0166166	0.249445	121.4	0.300272	24.7437	0.00563233	4.74974	0.136347	0.25561	29.7201
AMDHD1 ENSG00000139344	0.000262132	0.0472114	0.0586156	0.00952623	0.0693324	0.00982199	0.0161394	0.0152332	0.000942709	0.01512
AMDHD2 ENSG00000162066	2.31501	0.367539	0.0480792	41.3981	3.36286	0.622712	1.63298	1.60898	9.91128	2.4684
AMELX ENSG00000125363	0.00411471	0.0103093	0.00274626	0.000587267	0.0397734	0.000682935	0.00598749	0.0118216	0.0315494	0.00400059
AMELY ENSG00000099721	0.0113919	0.000834068	0.0161038	0.0213296	5.88714e-05	0.00196239	0.0020115	0.00265307	0.0389974	0.00486578
AMER1 ENSG00000184675	0.352647	0.622725	0.162323	1.6788	0.10782	2.69229	0.0531617	0.14036	0.00387646	0.1038
AMER2 ENSG00000165566	0.195026	0.00219812	0.0681489	0.157173	0.00534541	0.0192026	0.0107454	0.000179766	0.0681554	0.00182087
AMER3 ENSG00000178171	0.0181418	0.0243379	0.0115539	0.0497828	0.231041	0.0291408	0.0566869	0.00682423	0.0178122	0.0221808
AMFR ENSG00000159461	9.33073	7.46771	10.9259	3.69793	3.58917	2.72264	1.30037	2.91984	0.196443	0.731798
AMH ENSG00000104899	0.0625031	0.0114216	2.17719	2.69993	0.258604	0.0409597	0.05741	1.75424	0.00358626	0.41347
AMHR2 ENSG00000135409	0.0235607	0.0323331	0.00204751	0.000730609	0.0335506	0.00155602	0.0479539	0.00228846	0.0246059	0.0403028
AMIGO1 ENSG00000181754	0.919056	0.247154	0.244176	9.42249	0.522857	4.46033	0.622666	6.235	1.46707	3.63533
AMIGO2 ENSG00000139211	0.441118	0.00203192	0.329698	0.891204	0.864722	0.0247685	2.08221	0.363074	0.079711	0.0124001
AMIGO3 ENSG00000176020	0.181227	0.211683	0.575312	0.374021	0.0785054	0.141496	0.026855	0.0712334	0.416922	0.235368
AMMECR1 ENSG00000101935	0.0281094	0.0191148	0.218505	1.25834	0.0442136	0.071965	0.000934604	0.0418694	0.0917967	1.30243
AMMECR1L ENSG00000144233	0.0330375	0.0144669	1.72748	0.237723	0.154732	0.0189896	1.55062	0.208532	4.73502	0.323236
AMN ENSG00000166126	1.01563	0.121219	3.19742	0.110035	0.285837	0.176035	2.28105	0.237476	0.0122097	0.523427
AMN1 ENSG00000151743	0.0291106	0.16371	3.09247	0.145943	1.48831	0.0824949	0.922682	0.646266	0.0215344	0.603105
AMOT ENSG00000126016	0.293791	0.591379	0.758391	0.779221	0.777436	11.3901	0.254094	0.0849178	3.04399	0.0342173
AMOTL1 ENSG00000166025	0.444114	18.2596	42.396	5.71323	1.15038	31.6432	0.00502065	4.1633	0.670875	0.268617
AMOTL2 ENSG00000114019	2.87499	0.214004	0.603852	0.25833	0.0715295	0.337424	5.73127	4.94004	0.0610924	0.494312
AMPD1 ENSG00000116748	0.0722399	1.00454	0.0160622	0.176598	0.0132815	1.01136	0.12967	0.319368	0.206005	0.0320099
AMPD2 ENSG00000116337	8.12878	18.3142	0.113162	12.0382	0.542064	0.105427	0.992093	17.0069	0.5889	0.00443918
AMPD3 ENSG00000133805	0.502674	0.087614	6.44059	0.417495	0.0549039	0.0429093	0.105126	0.887631	1.43846	1.53255
AMPH ENSG00000078053	1.02601	0.0217409	0.0350261	0.064436	0.0419323	0.0134495	0.0209473	0.0117012	0.0535858	0.0452544
AMT ENSG00000145020	0.0666357	0.0187141	0.166604	0.0946902	0.000933122	0.0719436	0.0725511	0.196954	0.347549	0.013267
AMTN ENSG00000187689	0.00131378	0.00161881	0.00110975	0.000669888	0.010689	0.0058834	0.0275697	0.00196823	0.0465168	0.0533622
AMY1A ENSG00000237763	0.688101	0.100933	0.0155514	0.077749	0.0217625	0.147626	0.139407	0.0397525	0.726826	0.131962
AMY1B ENSG00000174876	0.155174	0.0382814	0.0228055	0.0277869	0.151854	0.0975856	0.0943917	0.0435387	1.02085	1.00719
AMY1C ENSG00000187733	0.133749	0.0354194	0.0983412	0.0193354	0.0649887	0.0355669	0.148905	0.191827	0.361948	0.170886
AMY2A ENSG00000243480	0.0560775	0.0640514	0.1505	0.0179421	0.0259665	0.0652857	0.0334455	0.0020185	0.000543491	0.000364152
AMY2B ENSG00000240038	1.00513	0.167949	1.88912	0.100259	0.17847	0.271802	1.48153	0.645481	1.49207	0.0727072
AMZ1 ENSG00000174945	0.00180182	0.017427	0.0694879	0.144184	0.0521403	0.0394628	0.00355156	0.034311	0.375579	0.00377832
AMZ2 ENSG00000196704	1.39889	0.464724	3.10563	0.0849024	3.33147	7.05787	0.613114	0.014263	2.59399	0.300921
ANAPC1 ENSG00000153107	0.00036073	4.31476	3.67848	0.0573387	0.867923	2.81094	2.04276	1.09859	0.649792	0.0281349
ANAPC10 ENSG00000164162	0.538145	0.0169604	0.240599	0.0985198	0.119564	0.067529	0.598412	0.110248	0.671427	0.129608
ANAPC11 ENSG00000141552	33.0723	71.5942	85.123	20.7995	20.8778	0.0220251	16.401	2.43641	20.3699	7.15686
ANAPC13 ENSG00000129055	0.0871477	3.9895	11.0709	0.331345	0.669927	0.142244	0.448355	0.168057	0.0749209	0.275708
ANAPC15 ENSG00000110200	6.49127	14.1458	11.4979	20.4177	0.112406	6.58264	4.12746	26.0236	1.10884	2.32307
ANAPC16 ENSG00000166295	10.3236	13.4381	18.1893	49.1073	3.98529	27.9601	5.01734	1.82058	0.574382	6.53865
ANAPC2 ENSG00000176248	1.48777	1.58534	7.5519	20.5988	2.99684	2.45107	0.92833	0.216439	6.35226	4.6273
ANAPC4 ENSG00000053900	0.433948	0.0738653	1.97782	0.277914	0.0124231	5.09018	0.381577	0.370658	0.999724	0.95637
ANAPC5 ENSG00000089053	14.8664	2.61294	22.5404	36.155	14.2618	11.7346	7.00069	13.5009	3.43867	14.7398
ANAPC7 ENSG00000196510	0.194368	19.697	2.15933	0.499263	3.8865	21.0763	0.18595	0.213504	0.298149	0.303599
ANG ENSG00000214274	0.334716	0.0518747	0.686278	17.591	22.4234	9.29764	7.4294	0.757862	0.0807546	4.21555
ANGEL1 ENSG00000013523	0.970396	3.93434	1.35745	0.176212	0.0481022	7.08636	0.0597554	0.0318103	0.817719	0.065035
ANGEL2 ENSG00000174606	0.554661	0.850298	8.95111	0.474828	1.46971	0.4767	0.151007	0.47107	0.0562351	0.0328479
ANGPT1 ENSG00000154188	0.214782	0.366852	0.162869	0.708607	0.116066	0.0762883	0.477172	6.53802	1.00561	0.31606
ANGPT2 ENSG00000091879	1.72468	0.00624297	0.0115408	0.232862	0.356663	0.339755	0.121517	0.0782222	0.0790451	0.157622
ANGPT4 ENSG00000101280	0.00724054	0.216817	0.244019	0.00692034	0.0230838	0.0712419	0.160314	0.172165	0.0122501	0.0196915
ANGPTL1 ENSG00000116194	0.475752	0.188993	0.19959	0.202127	0.239513	0.272145	0.0166295	0.148306	1.02192	0.123864
ANGPTL2 ENSG00000136859	27.2443	2.32108	0.172908	0.467065	3.4227	2.64803	0.206626	0.297673	0.000636333	2.08659
ANGPTL3 ENSG00000132855	0.0505753	0.158873	0.0574299	0.0660935	0.00818657	0.0490147	0.0333064	0.0153045	0.0359045	0.028199
ANGPTL4 ENSG00000167772	0.595439	18.3203	9.28253	1.0831	3.19047	0.0537928	9.07663	0.00986376	0.284252	0.582899
ANGPTL5 ENSG00000187151	0.0104757	0.0230509	0.0393937	0.0103952	0.0250039	0.0044787	1.18531e-05	0.000356082	0.0220325	0.000549044
ANGPTL6 ENSG00000130812	0.0703537	0.00548478	0.0315104	0.11347	0.0084383	0.0162299	0.00971759	0.0435254	0.663387	0.0141833
ANGPTL7 ENSG00000171819	0.262868	0.0684532	0.111577	0.0473793	0.000835086	0.00131916	0.0141666	0.0886507	0.0801035	0.0475789
ANGPTL8 ENSG00000130173	0.371414	0.124533	0.0029241	0.0248553	0.00988465	0.026566	5.65244e-06	0.0728835	0.00254059	0.00128317
ANHX ENSG00000227059	0.0713649	0.0232912	0.00666123	0.0215424	0.0147537	0.0274415	0.0093007	0.0251816	0.0567226	0.00459628
ANK1 ENSG00000029534	0.00167912	0.0257556	0.0556498	0.0134855	0.832587	0.213367	0.536995	4.25581	0.000319735	0.0790572
ANK2 ENSG00000145362	3.22138	0.00677348	0.255254	0.0631245	0.208089	0.354612	0.185095	1.95662	0.20798	0.247588
ANK3 ENSG00000151150	0.0912548	0.12044	12.3965	0.154092	2.21916	0.156144	10.6083	0.559291	0.0202184	0.521208
ANKAR ENSG00000151687	0.158891	0.0651986	1.81998	0.141308	0.0254137	0.103005	0.0134376	0.264983	0.0152283	0.0790075
ANKDD1A ENSG00000166839	1.19515	0.344121	0.303352	0.0818243	0.0139159	0.0199764	0.446799	0.342231	1.50582	0.0220288
ANKDD1B ENSG00000189045	0.016539	0.0174458	1.12741	0.271793	0.0218188	0.120218	0.467017	0.0760211	0.0033558	0.0034516
ANKEF1 ENSG00000132623	0.0651572	0.035689	2.22783	0.00026206	0.482468	0.0498917	0.433737	0.0163315	0.114601	0.0206123
ANKFN1 ENSG00000153930	0.00681732	0.0837142	0.000174353	0.00254305	0.0578857	0.131467	0.0721587	0.12402	0.0235016	0.0441653
ANKFY1 ENSG00000185722	0.346957	0.704068	11.93	10.0732	0.264218	2.13904	5.42186	5.41348	0.0151563	6.99236
ANKH ENSG00000154122	0.309537	2.32455	56.7785	3.18301	17.3586	19.6445	7.77196	0.341379	8.86469	29.522
ANKHD1 ENSG00000131503	0.131693	1.09926	3.6277	0.0747043	1.20101	2.09684	0.311472	0.157995	0.0669642	1.15943
ANKHD1-EIF4EBP3 ENSG00000254996	0.0477951	0.199108	0.0115112	0.50393	0.114433	0.0860394	0.0635414	0.00079974	0.00949265	0.318612
ANKIB1 ENSG00000001629	1.15529	0.909671	2.81478	0.0238111	0.410367	0.268447	4.91604	4.25284	0.407227	0.598566
ANKK1 ENSG00000170209	0.0545471	0.0676803	0.365255	0.0838034	0.213109	0.267267	0.139573	0.0214409	0.175641	0.0258178
ANKLE1 ENSG00000160117	2.16369	0.0549859	0.211382	0.00626544	0.000209153	0.011283	0.0283153	0.26634	0.141877	0.0462661
ANKLE2 ENSG00000176915	0.0826242	0.688362	29.7253	4.1257	8.5664	1.75962	6.35759	8.35456	8.34848	11.4207
ANKMY1 ENSG00000144504	7.26205	0.834573	2.45995	3.77316	3.17984	6.01014	4.08997	0.407541	0.781557	0.319492
ANKMY2 ENSG00000106524	0.339685	0.151945	0.326248	1.96298	0.17164	0.423037	1.10767	0.548231	0.192139	0.04499
ANKRA2 ENSG00000164331	0.0251018	0.0220466	7.74702	0.181417	0.689188	0.0138552	0.180406	6.39647	0.0709371	2.02891
ANKRD1 ENSG00000148677	6.85275e-05	0.0614247	0.117872	0.0467548	0.00255016	0.0752808	0.242581	0.0337229	0.0205847	0.0045018
ANKRD10 ENSG00000088448	0.418202	0.0136221	24.9953	1.41949	11.7696	2.58499	9.61571	0.126117	0.21418	3.18295
ANKRD11 ENSG00000167522	17.7479	9.469	29.5761	0.325522	5.04811	23.5467	9.19178	3.29257	1.38184	0.918949
ANKRD12 ENSG00000101745	1.42056	0.39362	8.70339	0.242731	0.701566	1.12576	0.918285	3.98119	6.87797	0.0533664
ANKRD13A ENSG00000076513	0.29287	0.515838	0.0958211	4.00721	0.266527	0.0180193	0.526586	6.84854	3.45102	0.194175
ANKRD13B ENSG00000198720	0.00885313	0.69908	0.244579	0.145286	0.0329043	0.0609081	0.0246237	13.3085	1.9443	0.395875
ANKRD13C ENSG00000118454	0.0620228	0.00292186	3.26187	0.141219	1.20452	0.137271	0.184805	0.186424	0.276432	0.594261
ANKRD13D ENSG00000172932	0.0533126	12.5115	3.81034	20.2018	2.38698	2.71328	4.59067	8.39712	1.28929	7.56507
ANKRD16 ENSG00000134461	0.11616	16.464	4.53482	0.276783	0.0813838	1.81136	0.0272489	0.386469	3.29936	0.373118
ANKRD17 ENSG00000132466	2.01251	0.129092	13.8273	0.146614	6.59804	1.36059	0.429824	0.416722	0.373467	0.738904
ANKRD18A ENSG00000180071	0.0171731	0.108177	1.11379	0.191937	2.16714	0.0151191	0.0841769	0.0285943	0.219464	0.0272878
ANKRD18B ENSG00000230453	0.227499	0.159125	0.00335595	0.215332	0.0375068	0.145674	0.0581724	0.0452584	0.0190711	0.215459
ANKRD2 ENSG00000165887	0.0509475	1.30932	0.061395	0.0173026	0.00473799	0.036831	0.122469	0.00328074	0.0228469	0.0274457
ANKRD20A1 ENSG00000260691	0.145552	0.216438	0.415497	0.0366096	0.12624	0.014646	0.0592616	0.10026	3.62341e-06	0.0766163
ANKRD20A2 ENSG00000183148	0.0084946	0.0910956	0.13089	0.0660846	0.043274	0.01966	0.0037162	1.17009e-05	0.0193033	0.00577939
ANKRD20A3 ENSG00000276203	0.10341	0.259329	0.534595	0.0130512	0.0512381	0.0276156	0.00638523	0.0677741	0.00452995	0.0286434
ANKRD20A4 ENSG00000172014	0.118653	0.0341214	0.029839	0.084789	0.159269	0.00416272	0.115434	0.0107988	0.0820603	0.00744782
ANKRD22 ENSG00000152766	0.052025	0.0148194	0.148101	0.0773243	1.14714	0.00301756	1.01679	0.018123	0.0221271	1.70632
ANKRD23 ENSG00000163126	0.56905	4.29672	0.213139	0.106618	0.0791957	0.887955	0.312458	0.418609	2.76835	1.06469
ANKRD24 ENSG00000089847	0.0568409	0.094352	0.0602474	1.58847	2.74382	0.0759451	0.00296581	0.00135172	0.0412931	0.118387
ANKRD26 ENSG00000107890	0.0351213	0.00635416	0.255553	4.23542	0.378839	0.0791107	0.00730014	1.10052	0.0355089	1.09529
ANKRD27 ENSG00000105186	0.00643933	0.041411	3.59049	0.0926294	0.0214377	0.0958326	0.951787	0.777927	1.55235	0.210359
ANKRD28 ENSG00000206560	0.915695	0.142688	1.07741	0.116107	0.0558031	0.73725	0.0623917	0.826873	0.969043	0.51862
ANKRD29 ENSG00000154065	0.423267	5.645	0.346837	0.300242	0.0340696	0.147536	0.689778	0.300379	0.48906	0.354654
ANKRD30A ENSG00000148513	0.78488	0.156702	0.0630443	0.0879931	0.00616305	0.00811631	0.00976539	0.0129073	0.0107665	6.92868e-05
ANKRD30B ENSG00000180777	0.066112	0.149873	0.00346778	0.000364592	0.00109031	0.0306801	0.000275324	0.0750324	0.0716681	0.00758208
ANKRD30BL ENSG00000163046	0.0155794	0.0216492	0.000372553	0.00663047	0.0618044	0.00112959	0.0253513	0.0312925	0.0472635	0.0461759
ANKRD31 ENSG00000145700	0.00298866	0.00571248	0.101818	0.00205559	0.0377633	0.0457509	0.0260128	0.0373542	0.042367	1.29645e-05
ANKRD33 ENSG00000167612	0.0678669	0.0116333	6.9767e-06	0.0170305	0.00578763	8.59345e-06	0.012914	0.0122018	0.0932522	0.0601057
ANKRD33B ENSG00000164236	0.00173256	0.129907	0.0280519	0.080019	0.00617564	0.229372	0.0346037	0.0776157	1.41115	0.0218038
ANKRD34A ENSG00000272031	0.209393	1.06584	0.503181	1.01635	0.0492927	0.0671107	0.0860954	0.0913977	0.0916493	0.0182042
ANKRD34B ENSG00000189127	0.00479011	0.0842817	0.765821	0.0267619	0.000764205	0.299144	0.103993	0.0252622	1.05097	0.0122497
ANKRD34C ENSG00000235711	0.00338152	0.0245413	0.0136277	0.0124549	0.037867	0.00481669	0.0237219	9.94954e-05	0.0110611	0.00320286
ANKRD35 ENSG00000198483	10.2032	2.41962	0.000674842	0.35673	1.9451	0.287698	1.88289	3.72443	0.0475243	1.40812
ANKRD36 ENSG00000135976	0.197653	0.421736	0.965555	8.37738	0.00136159	0.128614	0.00348211	0.0439756	0.755749	0.906645
ANKRD36B ENSG00000196912	1.29624	0.096162	3.56667	1.66974e-05	0.0473205	0.179034	0.557923	0.0487748	3.03833	0.177939
ANKRD36C ENSG00000174501	11.4283	0.453749	0.444807	0.154996	0.157332	0.0719145	0.0135945	1.39916	0.524487	2.66161
ANKRD37 ENSG00000186352	0.0044293	0.0285965	30.6595	0.0324293	5.34763	1.40734	0.851597	0.171316	0.0378693	2.72118
ANKRD39 ENSG00000213337	3.64127	0.0900955	5.97146	5.1091	0.0653138	1.24807	0.54051	0.0803346	0.149658	0.179305
ANKRD40 ENSG00000154945	0.622492	6.09493	11.3067	1.90068	0.102197	0.00902571	8.15118	0.530186	1.01593	1.06367
ANKRD42 ENSG00000137494	0.409357	0.0900005	2.92846	0.438388	0.325491	0.00596369	0.124307	0.185034	0.0823686	0.63241
ANKRD44 ENSG00000065413	0.159945	0.023446	0.0855426	0.0261888	0.458103	0.0475103	0.0139137	0.0112775	0.297695	0.00674637
ANKRD45 ENSG00000183831	0.0856739	0.0464974	0.0502607	0.517325	0.0384882	0.134975	0.0239051	0.226781	0.22741	0.0778405
ANKRD46 ENSG00000186106	0.0248246	0.0737068	0.589012	0.0296652	0.656787	1.91226	0.40986	0.173127	0.314704	0.265518
ANKRD49 ENSG00000168876	0.0902531	0.0797003	0.227988	0.214692	0.168034	0.0335603	0.0236453	1.61938	0.054183	0.308171
ANKRD50 ENSG00000151458	2.36171	0.0503177	1.38672	0.368151	0.121216	0.528637	3.07669	0.480246	2.44093	0.188418
ANKRD52 ENSG00000139645	0.656379	7.17353	2.71702	0.900354	7.22812	3.95857	7.47083	6.68831	6.96576	1.4805
ANKRD53 ENSG00000144031	0.595796	0.650668	0.00969492	0.0163089	0.0283079	0.0351028	0.0551345	0.0178472	0.0835855	0.0428636
ANKRD54 ENSG00000100124	0.060582	3.22212	14.3834	5.27578	0.173719	0.513431	1.75032	24.0807	4.46749	3.47216
ANKRD55 ENSG00000164512	0.00478764	0.0485398	0.0136643	0.0495748	0.0289478	0.00236993	0.011188	0.00481476	0.00108519	0.00712414
ANKRD6 ENSG00000135299	0.050118	0.0933666	0.299483	0.0742345	0.953518	0.00656665	0.906389	0.0251753	2.77537	0.0199493
ANKRD61 ENSG00000157999	0.00810645	0.0154783	0.0507706	0.0502997	0.000189771	0.00693929	0.00025269	0.0190125	0.0368791	0.000815018
ANKRD62 ENSG00000181626	0.0918401	0.0156804	0.00218534	0.0154123	0.0050268	0.286692	0.0632151	0.0840863	0.00226834	0.0200512
ANKRD65 ENSG00000235098	0.299073	3.31757	0.103784	0.538785	0.48831	11.3367	5.83964	0.0490032	0.474228	0.00759912
ANKRD66 ENSG00000230062	0.0672278	0.00235724	0.0118944	0.00212573	0.0747897	0.00832361	0.0259188	0.0023638	0.0303859	0.0111217
ANKRD7 ENSG00000106013	0.0389804	0.0339713	0.00222251	0.0653264	0.0536034	0.000884734	0.011683	0.0893791	0.00033298	0.0420399
ANKRD9 ENSG00000156381	9.56473	1.59947	9.42103	22.2987	8.86484	12.0579	10.3474	0.0183064	3.09461	1.73458
ANKS1A ENSG00000064999	1.01378	0.846246	0.0279987	0.0351208	0.0809672	2.28284	0.298128	0.33039	0.103709	0.406492
ANKS1B ENSG00000185046	0.261198	2.43764	0.0278771	0.170793	0.0169846	0.0473217	0.00192854	0.210618	0.514255	0.0602926
ANKS3 ENSG00000168096	3.15168	0.344525	11.501	11.0358	0.594416	10.994	0.554761	0.525457	2.80359	9.82591
ANKS4B ENSG00000175311	0.000573611	0.0268788	0.11474	0.0126211	0.00463144	0.000557323	0.00158738	0.000161348	0.00797256	0.0263572
ANKS6 ENSG00000165138	0.869686	6.11313	4.37768	0.278785	2.83927	0.0803478	0.456579	0.0567562	0.0521855	0.127549
ANKUB1 ENSG00000206199	0.00967827	0.0351846	0.00125074	0.0151942	0.0178595	0.0576404	0.000924973	0.0161635	0.130719	0.00525307
ANKZF1 ENSG00000163516	0.104701	4.46462	33.2676	42.0635	4.61234	3.82166	0.260986	0.0772914	0.0370318	8.81315
ANLN ENSG00000011426	0.00248729	0.0414823	0.0199053	0.000843278	0.00660434	0.0254372	0.0248024	0.107707	0.00123342	0.000981249
ANO1 ENSG00000131620	0.15113	0.524908	7.06736	0.0155609	3.52618	0.0996014	4.90474	0.182403	1.27368	0.0485506
ANO10 ENSG00000160746	3.95914	0.0671275	0.574182	9.45379	0.806395	6.44035	4.41628	0.00265674	0.155773	2.19302
ANO2 ENSG00000047617	0.0125975	0.913616	0.0767028	0.0806103	0.0912015	0.154958	0.119238	0.0108251	0.000285889	0.0734727
ANO3 ENSG00000134343	0.0226932	0.118199	0.0155813	0.0770137	0.000840103	0.0585479	0.0672058	0.00396198	0.0325553	0.0621915
ANO4 ENSG00000151572	0.0790857	0.0170609	0.442486	0.263354	0.0101203	0.115126	0.0220357	2.15311	0.0734064	0.00200215
ANO5 ENSG00000171714	1.37651	0.0564679	1.12288	0.184311	0.0687501	0.0521182	0.000339751	0.696268	0.0420763	0.0472193
ANO6 ENSG00000177119	0.305661	0.1707	0.8523	0.00493016	0.0107901	0.393902	1.40436	1.50367	0.70269	4.61259
ANO7 ENSG00000146205	1.31414	30.7475	94.1634	18.7505	126.924	0.637697	0.000923649	0.20122	1.03868	0.338833
ANO8 ENSG00000074855	0.473593	0.694641	0.138631	0.222636	0.892819	13.3017	2.09188	0.00830918	4.18578	2.53838
ANO9 ENSG00000185101	0.0436393	0.248982	2.07165	19.0889	3.94699	0.109019	8.12843	0.444342	0.0033167	0.195947
ANOS1 ENSG00000011201	0.110678	0.0417334	5.99697	0.894954	0.0939548	0.0496227	0.00733194	0.18376	0.00153584	0.119736
ANP32A ENSG00000140350	0.588067	7.37761	29.4808	1.00298	12.223	20.9682	9.51217	5.48726	12.8498	7.23021
ANP32B ENSG00000136938	8.82519	1.75665	15.6226	8.74464	0.852604	17.9781	5.05255	5.01778	0.0109821	0.928826
ANP32D ENSG00000139223	0.0016236	0.0248561	0.0658833	0.00122379	0.0729202	0.0125829	0.012194	0.00136997	0.00910309	0.00796974
ANP32E ENSG00000143401	4.90438	0.602667	0.872431	0.663037	3.396	0.433173	0.117295	0.0778537	0.235356	0.0505635
ANPEP ENSG00000166825	0.12093	0.104434	64.0435	1.0721	81.7735	0.422016	0.477418	0.14007	0.136597	117.109
ANTXR1 ENSG00000169604	17.5991	2.22913	10.869	2.88193	4.4962	0.807636	1.03013	7.87311	14.3382	0.47442
ANTXR2 ENSG00000163297	4.8431	0.0730171	12.9616	0.152663	7.11962	14.1366	0.0659846	1.39832	0.193149	0.117874
ANTXRL ENSG00000274209	0.00854915	0.0391431	0.210403	0.0140563	0.0361996	0.094968	0.00184451	0.0294111	0.0136174	0.0155547
ANXA1 ENSG00000135046	0.220727	0.0881156	8.19774	0.591982	15.0904	0.023449	26.5545	10.4062	6.78799	0.044163
ANXA10 ENSG00000109511	0.0333652	0.00461212	0.00364397	0.00566133	0.00331571	0.001904	0.0189663	0.0167953	0.00474796	0.0324689
ANXA11 ENSG00000122359	3.2587	75.8383	30.5099	3.90526	25.9087	38.4306	45.6016	0.0936873	0.00315865	10.82
ANXA13 ENSG00000104537	0.0162732	0.110648	0.882278	0.0694469	0.0315084	0.0804299	0.0192293	0.0400435	0.0327619	0.0169375
ANXA2 ENSG00000182718	3.3171	54.7201	0.937279	0.166112	15.9789	34.3982	77.9983	0.51318	0.342898	0.43807
ANXA2R ENSG00000177721	0.0902062	0.123648	0.56485	1.4335	0.327895	2.58903	0.29937	0.384081	0.180046	0.0884794
ANXA3 ENSG00000138772	0.0379726	0.0166688	8.04111	0.0861507	0.153892	0.0897059	0.413129	0.0100244	0.269966	0.61228
ANXA4 ENSG00000196975	1.32923	0.204593	1.94937	7.88553	0.0812215	0.371233	0.94152	3.75565	1.99113	0.731882
ANXA5 ENSG00000164111	4.91752	0.583624	33.4979	2.51107	4.01516	1.44132	3.01669	35.6292	0.0703927	13.0449
ANXA6 ENSG00000197043	81.8709	35.8047	0.0300955	13.3227	3.13528	0.539146	6.56943	0.0295851	1.40679	3.79473
ANXA7 ENSG00000138279	0.1841	0.0229429	26.7006	0.119334	12.3891	3.34473	4.37741	0.0406358	0.289237	3.58543
ANXA8 ENSG00000265190	0.236333	0.109349	0.00104218	0.078049	0.230836	0.227955	28.972	0.0467843	0.113104	0.0145501
ANXA8L1 ENSG00000264230	0.0511224	0.0883638	0.0832888	1.97082	0.0272968	0.126626	18.1324	0.824226	0.0796548	0.00370345
ANXA9 ENSG00000143412	0.0190115	0.65318	0.0208013	0.0166171	0.00855728	0.00307458	1.07754	0.0723757	0.0107441	0.336518
AOAH ENSG00000136250	2.211	0.0786194	0.378081	0.0208313	3.21056	0.126635	0.000964401	3.42852	1.21468	0.00621579
AOC1 ENSG00000002726	0.0273796	0.174871	0.03445	0.048255	7.68988	0.157453	0.0165709	0.0936417	0.157823	0.0283943
AOC2 ENSG00000131480	0.0577053	0.0306631	0.00417738	0.00582196	0.0632648	0.000801698	0.140542	0.05	0.093145	0.358738
AOC3 ENSG00000131471	30.2501	16.6045	0.0434065	0.228682	0.167789	0.204896	0.146903	2.9616	0.0786677	0.902285
AOX1 ENSG00000138356	1.20556	0.544671	0.619814	0.116612	0.536467	0.293265	0.0796075	0.38585	0.153488	1.04843
AP000275.65 ENSG00000265590	0.0252058	4.85197e-06	0.0133963	0.0142394	0.0107133	0.00718622	0.000159063	0.0278191	0.0168075	0.0133356
AP000295.9 ENSG00000249624	0.013707	0.00526052	0.00785339	0.0127264	0.00540336	0.0406981	0.00793809	0.000381369	0.00253475	0.0074777
AP000304.12 ENSG00000249209	0.0104995	0.0512311	0.00508944	0.016339	0.00856263	0.00778083	0.0152506	0.0154724	0.00837558	0.000447923
AP000349.2 ENSG00000280178	0.000935073	0.0526834	0.0565476	0.00263486	0.00397857	0.0147096	0.0483678	0.0349845	0.00164806	0.0258799
AP000350.10 ENSG00000251357	0.0167502	0.0296625	0.0346032	0.100979	0.0647017	0.012506	0.0028144	0.00146625	0.0319296	0.00983762
AP000687.1 ENSG00000280170	0.0151016	0.0244045	0.00569305	4.83381e-06	0.000959209	0.00973569	0.060619	0.0612159	0.0147939	0.00111469
AP000721.4 ENSG00000256100	0.0136471	0.00997894	0.000308512	0.0466846	0.0697561	0.000342157	0.00849278	0.0166921	0.022316	0.00648023
AP000769.1 ENSG00000279576	143.803	0.563445	820.122	0.642283	67.1121	0.323743	0.98694	11.9732	5.70025	136.474
AP000866.1 ENSG00000279342	0.0290149	0.236085	0.0991395	0.0187611	0.029831	0.00178787	0.00354112	0.054916	0.0300106	0.0888136
AP001888.1 ENSG00000281781	0.0168235	0.0365326	0.00136513	0.0153971	0.0110448	0.00193011	0.00228557	0.0462043	0.000388054	0.0236328
AP002962.1 ENSG00000279906	0.010274	0.0324492	0.012351	0.0315915	0.000946624	6.22903e-05	0.000653365	0.0113356	0.0590851	0.00668203
AP006285.2 ENSG00000278919	0.177847	0.00637176	0.00338858	0.00645276	0.00662761	0.0283038	0.0460963	0.0234028	0.0683814	0.0151271
AP1AR ENSG00000138660	0.142381	0.174818	10.6851	0.07576	0.103679	0.395225	0.380026	0.270368	0.690591	2.18753
AP1B1 ENSG00000100280	6.42234	14.8541	57.4956	0.656406	58.2426	0.15385	9.55068	0.0673601	10.1142	2.52197
AP1G1 ENSG00000166747	0.042248	0.155709	15.877	1.76407	2.14973	0.0948533	3.57202	0.0675026	3.60113	1.76821
AP1G2 ENSG00000213983	0.120652	31.4547	35.583	18.0755	7.21665	0.0232325	29.3246	2.2555	1.66135	10.4422
AP1M1 ENSG00000072958	21.3963	0.206579	0.156529	26.7209	0.688973	0.36502	0.30891	50.7757	0.894486	0.0141883
AP1M2 ENSG00000129354	0.0531968	21.1316	49.1215	22.2695	36.11	1.34229	10.0938	0.212122	1.49698	15.6154
AP1S1 ENSG00000106367	4.40097	8.76461	26.5299	20.1545	12.9868	0.360004	1.65262	0.28808	2.77515	2.11681
AP1S2 ENSG00000182287	3.92532	0.0519188	0.278729	0.359919	0.181086	0.157818	0.0591488	0.201545	2.6426	0.297887
AP1S3 ENSG00000152056	0.0132057	0.1222	2.95464	0.391812	0.125703	0.0674278	0.658929	0.211792	0.051414	0.0262342
AP2A1 ENSG00000196961	8.48739	3.86931	3.43688	10.3335	3.4078	0.299292	2.17897	8.23674	12.5323	2.60494
AP2A2 ENSG00000183020	27.394	6.3589	38.6426	25.187	19.2391	4.03227	0.336168	19.9599	4.76607	17.0214
AP2B1 ENSG00000006125	4.44058	15.1185	4.36159	23.1824	17.8407	12.4154	10.3939	34.805	1.53553	15.7571
AP2M1 ENSG00000161203	38.174	25.1426	18.852	50.6436	11.7387	0.105171	15.1468	19.0992	0.00204595	11.7925
AP2S1 ENSG00000042753	37.7577	15.9447	37.429	46.7665	21.8671	9.06994	6.8252	0.925254	9.58772	6.16439
AP3B1 ENSG00000132842	0.148549	0.0901173	6.43376	0.0593972	0.275504	0.117667	0.360344	0.0150348	3.97302	0.579835
AP3B2 ENSG00000103723	0.124971	0.115511	0.172475	0.0902942	0.308282	0.356384	1.79837	0.0470543	0.00594218	0.295854
AP3D1 ENSG00000065000	1.93335	0.0257465	72.0838	1.76478	24.8883	5.3667	27.752	1.34756	10.2057	12.7034
AP3M1 ENSG00000185009	2.92662	2.53022	26.356	0.321304	0.215352	0.00853866	2.17746e-05	4.11953	0.625249	3.0173
AP3M2 ENSG00000070718	0.352752	3.00296	0.176816	0.0078787	0.0943004	3.29022	0.00913399	8.18371	0.0203541	0.0545558
AP3S1 ENSG00000177879	0.399791	0.118191	5.96061	1.29802	0.250704	0.0240083	2.47626	0.270507	0.251168	0.840727
AP3S2 ENSG00000157823	6.56041	5.58519	8.43427	5.7249	1.91939	0.00788514	0.231287	0.260633	0.0174109	0.485857
AP4B1 ENSG00000134262	0.0104045	3.47431	1.39566	0.199779	0.505245	8.66948	1.05999	0.742291	0.138624	1.2958e-05
AP4E1 ENSG00000081014	0.0461187	1.38345	0.398416	0.153688	0.133546	0.153666	0.358816	0.0742444	0.105711	0.395694
AP4M1 ENSG00000221838	4.03962	1.51315	5.46997	24.7979	0.0123464	6.61107	0.447552	2.17309	0.235613	6.54766
AP4S1 ENSG00000100478	0.791672	0.00848831	0.02034	0.817541	0.258341	0.19732	0.233787	0.376841	0.148411	0.119977
AP5B1 ENSG00000254470	1.60049	3.5577	3.38626	0.297385	0.0239509	0.134973	2.69738	2.00168	0.455012	0.891811
AP5M1 ENSG00000053770	0.725445	0.183222	0.333792	0.150219	1.51569	0.000733075	2.2897	0.209958	0.00481643	0.289317
AP5S1 ENSG00000125843	0.542182	0.211198	1.63005	1.7022	0.516236	3.30467	2.21626	0.367534	0.746521	0.0991022
AP5Z1 ENSG00000242802	0.012814	1.15933	6.49495	4.54464	0.0745456	1.06272	8.07819	9.77886	11.1487	0.087111
APAF1 ENSG00000120868	0.0305276	0.21646	1.50295	8.47517e-05	0.0129952	0.095516	2.72742	0.254551	0.0736008	1.02033
APBA1 ENSG00000107282	0.0769728	0.611954	1.6939	1.75619	0.0343391	0.167222	0.0538351	0.00202361	0.0391762	0.0160412
APBA2 ENSG00000034053	0.0414315	0.0680918	0.473605	0.040938	0.0204531	4.28068	0.0211766	2.37573	0.153112	0.0480817
APBA3 ENSG00000011132	0.971824	1.23332e-06	0.142585	20.2396	6.24032	0.218435	0.628266	12.1557	1.05422	2.8188
APBB1 ENSG00000166313	16.6539	37.1578	6.25479	17.957	0.0321503	1.91868	0.663341	25.2521	0.142018	1.1217
APBB1IP ENSG00000077420	0.0361188	0.46324	1.14613	0.0409842	0.0559539	0.0531898	0.00184959	2.01973	0.411703	0.165926
APBB2 ENSG00000163697	4.2852	0.627073	0.363221	0.402229	0.285542	2.2627	0.195975	0.166766	0.214769	0.102687
APBB3 ENSG00000113108	0.217341	27.0949	25.23	0.873788	0.391161	9.49001	1.63889	1.36963	9.57896	4.57424
APC ENSG00000134982	0.124665	0.00594706	7.86808	0.106742	0.196434	0.00029744	0.000473655	0.254162	0.2724	0.93955
APC2 ENSG00000115266	0.0307259	0.0778763	0.0487966	0.0653572	0.00242557	0.00278437	0.0264775	0.000307947	0.0165866	0.0225651
APCDD1 ENSG00000154856	5.71762	0.0312409	18.7398	0.272312	0.201914	0.155392	1.99999	6.85805	0.24091	4.34557
APCDD1L ENSG00000198768	1.41676	0.701567	0.0195819	0.275964	0.0104376	0.00218514	0.0531436	0.00879425	0.0188127	0.0242727
APCS ENSG00000132703	0.00384078	0.0109618	0.0301257	0.0385799	0.0257343	0.000563046	0.0510959	0.031488	0.000319471	0.024682
APEH ENSG00000164062	2.82997	25.7926	14.7723	13.8079	0.953324	18.6776	0.918813	0.300592	12.9534	1.31449
APELA ENSG00000248329	0.0933582	0.0626304	0.473072	0.175295	0.22364	0.0171189	0.00805059	3.20487e-06	0.0164483	0.0472559
APEX1 ENSG00000100823	13.9459	4.69336	30.6354	0.464366	2.35438	6.73137	3.30764	8.42691	0.87167	7.21426
APEX2 ENSG00000169188	0.159601	0.272339	0.59966	9.49299	3.02458	0.166818	10.036	0.163876	0.739842	1.03338
APH1A ENSG00000117362	28.1647	0.237679	33.5763	1.39062	10.6367	0.131145	27.4104	7.88731	2.88963	14.9979
APH1B ENSG00000138613	0.530902	0.0411317	17.2613	3.89569	1.48448	2.76984	1.53825	0.670238	0.63161	4.60643
API5 ENSG00000166181	0.247779	0.415455	6.17279	0.00522171	0.130776	0.0610844	0.431425	2.28771	1.58363	0.468725
APIP ENSG00000149089	0.561064	0.00318403	4.81661	0.221921	0.766687	0.759474	0.0424896	0.262787	0.482613	0.9124
APITD1 ENSG00000175279	0.0346219	0.0484419	0.580666	0.117423	0.0214847	1.44197	0.965382	0.00681674	0.0363556	0.481765
APITD1-CORT ENSG00000251503	0.00174476	0.0688863	0.0360993	0.0476261	0.0303862	0.0165918	0.00151746	0.0876631	0.0159854	0.0136777
APLF ENSG00000169621	0.229535	0.216765	0.0883225	0.00818587	0.273035	0.0900537	0.152647	0.0313214	0.0190856	0.0547497
APLN ENSG00000171388	0.00495895	0.249599	0.542403	0.0889735	1.53633	0.0639713	0.0622575	0.395375	0.107806	0.0595361
APLNR ENSG00000134817	0.406944	2.28706	0.0579471	0.00260227	0.502766	0.156515	0.0144123	0.313425	0.0213174	0.123238
APLP1 ENSG00000105290	0.0435341	2.28604	0.0808588	0.407695	0.0532977	0.800934	0.0343693	0.0176445	0.694389	0.19689
APLP2 ENSG00000084234	9.32289	0.11655	289.497	0.835626	64.5741	16.1798	24.6566	0.0325265	0.00592302	48.7198
APMAP ENSG00000101474	5.34786	0.455132	64.7152	2.0449	14.2478	1.81632	13.7016	15.9752	0.869273	10.3899
APOA1 ENSG00000118137	0.0125728	0.440614	0.0190971	0.202876	0.152705	0.0945616	0.0902333	0.00108599	0.108959	0.0640852
APOA2 ENSG00000158874	0.0189786	0.179602	0.0326914	0.00683465	0.0617842	0.0573517	0.0230552	0.082485	0.100228	0.0030781
APOB ENSG00000084674	0.0518613	0.833903	0.0035138	0.0683347	0.04082	0.314498	0.0940302	0.037652	0.0336386	0.0708369
APOBEC1 ENSG00000111701	0.0142408	0.00109372	0.00309903	0.000831401	0.00200328	0.0259675	0.00666817	0.0160695	0.0178475	0.00576419
APOBEC2 ENSG00000124701	0.022199	0.0816595	0.00808353	0.0706783	0.050868	0.024679	0.000311093	0.0407955	0.0426821	5.41975e-05
APOBEC3A ENSG00000128383	0.00724087	0.0455117	0.0125699	0.0105288	0.000749902	0.00330324	0.935404	0.0191955	0.0394421	0.00735492
APOBEC3B ENSG00000179750	0.0097561	0.0875406	0.0119933	0.0601363	0.000244766	0.00819124	0.000990206	0.00933256	0.0127612	0.0263097
APOBEC3C ENSG00000244509	0.0374106	10.2682	12.5418	0.059297	4.02163	7.12387	3.23832	4.71191	0.697854	1.75928
APOBEC3D ENSG00000243811	0.192822	0.514864	0.0643053	1.53142	0.207902	0.0931293	1.32011	0.000399277	0.0355752	0.0042655
APOBEC3F ENSG00000128394	0.0386841	0.193168	0.546279	1.06985	0.49133	2.74004	0.0874336	0.171861	9.55565	1.74452
APOBEC3G ENSG00000239713	1.6265	0.278467	0.178635	0.128142	0.770717	0.440259	1.79598	1.5009	6.39071	0.00590809
APOBEC3H ENSG00000100298	0.00871342	0.0175857	0.270814	0.0011988	0.00786094	0.00129448	0.399524	0.104206	0.00239654	0.74985
APOBEC4 ENSG00000173627	0.00824682	0.0351225	0.109221	0.0194426	0.0384653	0.0285788	0.00525586	0.00405805	0.570572	0.0140633
APOBR ENSG00000184730	0.643364	0.152603	0.110842	8.35161	0.000531813	0.17908	0.175307	0.0968366	0.673154	1.41851
APOC1 ENSG00000130208	5.64518	10.663	0.172722	0.484718	0.241922	0.0981224	0.0833052	9.177	2.46238	0.481365
APOC2 ENSG00000234906	0.0235424	0.0142424	0.0256028	0.00921714	0.0276773	0.0113163	0.0585978	0.0288314	0.0069291	0.0293734
APOC3 ENSG00000110245	0.00166803	0.0631916	0.00242834	0.00266167	0.0042509	0.0228295	0.0129229	1.44787e-05	0.035923	0.0145225
APOC4 ENSG00000267467	0.0108796	9.70337e-05	0.0330847	0.0268165	0.0213437	0.0056611	0.018001	0.000922433	0.0314677	0.00605119
APOD ENSG00000189058	0.236968	79.5823	5.38674	0.443351	16.0279	14.8015	0.0774377	55.4656	23.2859	7.07735
APOE ENSG00000130203	11.8339	0.439531	0.0134585	0.0101533	0.0178528	0.0376648	0.0141269	37.0783	3.93181	4.04822
APOF ENSG00000175336	4.09162	0.652138	0.251056	0.251674	0.871834	0.124728	0.125406	0.288511	0.000514565	5.29664
APOH ENSG00000091583	0.0249825	0.100659	0.078568	3.58595e-05	0.101309	0.0562949	0.0462918	0.0238714	0.0366301	0.0334954
APOL1 ENSG00000100342	15.6566	2.54514	0.765235	0.148646	7.09864	0.424743	9.76437	15.4067	5.25158	0.128536
APOL2 ENSG00000128335	4.78426	17.3954	3.34878	7.32521	0.0516198	16.9088	2.55608	0.89499	0.0439368	0.287076
APOL3 ENSG00000128284	0.173428	16.9909	0.180544	0.122698	0.0205709	0.433773	0.605332	1.80618	0.251104	4.89429
APOL4 ENSG00000100336	0.0434222	0.0503949	1.11833	0.724648	0.274153	9.61808	1.7321	0.31969	0.0270229	2.20025
APOL6 ENSG00000221963	0.420718	2.54287	0.180693	0.402333	1.21281	5.40316	0.470035	0.599793	0.760383	1.72821
APOLD1 ENSG00000178878	0.089999	2.07141	0.218065	0.0475816	0.326781	0.0203869	1.39048	0.27883	0.79292	0.359012
APOM ENSG00000204444	0.432481	1.21253	0.00941873	0.707301	0.254949	0.598064	0.205688	0.265334	0.22642	0.0489679
APOO ENSG00000184831	0.0376991	0.311078	0.213078	0.194508	0.1129	0.44545	0.174325	0.0113116	0.0340278	0.296991
APOOL ENSG00000155008	1.43839	0.223039	4.06832	0.926643	0.776567	0.374254	0.159601	1.74747	0.91144	1.54483
APP ENSG00000142192	16.4834	40.9816	69.5225	10.0617	31.5535	0.372387	45.6387	0.175524	32.568	22.0941
APPBP2 ENSG00000062725	0.0501867	0.374082	10.0492	0.21643	0.473283	1.52279	0.599906	2.8101	0.0801347	1.45183
APPL1 ENSG00000157500	0.0692932	0.0717894	4.16277	0.22489	0.126126	0.182865	0.174963	2.6529	3.93749	0.378248
APPL2 ENSG00000136044	1.33257	2.77096	27.2623	10.5967	10.4609	3.81748	4.63188	0.258377	2.71531	10.7618
APRT ENSG00000198931	34.0656	57.1278	30.7197	116.327	28.5124	19.6682	1.24047	17.2124	24.9913	6.4192
APTX ENSG00000137074	1.20057	4.25935	3.35883	2.03917	7.24914	10.0399	4.20708	0.569581	0.746517	0.113252
AQP1 ENSG00000240583	41.6529	4.13816	0.184147	0.340935	0.0540893	0.0254759	0.358567	16.3416	34.7891	0.269485
AQP10 ENSG00000143595	0.00103652	0.159953	0.0665748	0.0522804	0.050398	0.0319974	0.0387635	0.176471	0.168825	0.0971188
AQP11 ENSG00000178301	0.012127	0.0738169	2.79502	0.0171419	0.000380796	0.012242	0.00330005	0.00761189	1.04505	0.00923951
AQP12A ENSG00000184945	0.0358637	4.62038e-06	0.0374231	0.0286257	0.0135559	0.0295737	0.0128339	0.0347487	0.118705	0.0530328
AQP12B ENSG00000185176	0.000776824	2.40966e-05	0.0977862	0.0288048	0.00448558	0.00339456	0.00226197	0.00114721	0.0163894	0.0161095
AQP2 ENSG00000167580	2.08452e-05	8.6845	0.377924	0.0421128	0.0131478	0.000466408	0.0229556	0.0377398	0.0774386	0.0348871
AQP3 ENSG00000165272	0.286114	52.6108	38.2391	0.388642	41.8921	0.298272	146.184	0.226862	0.319134	3.8945
AQP4 ENSG00000171885	0.0809653	0.0118462	0.129912	0.00693681	0.0102766	0.0259908	0.051049	0.033424	0.0121392	0.0362521
AQP5 ENSG00000161798	0.718033	0.0473213	1.81716	0.00428248	0.228475	3.58987	0.0242686	0.0954734	0.506489	0.166237
AQP6 ENSG00000086159	0.0343282	0.222465	0.122427	0.0110154	0.0203579	0.014606	0.00954461	0.0113614	0.0225754	0.00490726
AQP7 ENSG00000165269	0.0208343	0.0481459	0.0443278	0.0366593	0.0517118	0.0498274	0.350094	0.00409587	0.000774661	0.0460161
AQP8 ENSG00000103375	0.00209176	9.10666e-06	0.00292336	8.3388e-05	0.0447696	0.0492104	0.00983744	0.0675379	0.00931084	0.00135416
AQP9 ENSG00000103569	0.0672441	0.00816485	0.0138454	0.00787157	0.0158366	0.0344844	0.0225083	0.00726713	0.0138626	0.00302952
AQR ENSG00000021776	0.0143118	0.556045	2.98372	5.49761	0.814136	13.1475	2.49622	0.11642	0.759646	0.272807
AR ENSG00000169083	11.2143	31.5522	40.3361	0.982056	11.45	9.7065	0.155949	21.4874	2.63807	10.5037
ARAF ENSG00000078061	0.495881	13.057	3.24911	32.6302	0.149488	0.653735	0.485714	24.8447	0.137369	0.424448
ARAP1 ENSG00000186635	14.2659	9.26208	5.90887	7.09889	2.08347	3.0757	21.1737	7.63722	11.9393	1.43413
ARAP2 ENSG00000047365	0.0257838	0.135217	0.622842	0.0103369	0.0410781	0.0104856	0.145545	0.0316757	2.2707	0.109442
ARAP3 ENSG00000120318	0.0963022	6.63082	0.114194	0.132285	0.701651	0.426375	0.228973	6.71852	0.103899	0.0262847
ARC ENSG00000198576	0.179808	0.295482	0.1035	3.04616	0.0332424	2.21567	0.538275	0.00393563	0.138136	0.0002334
ARCN1 ENSG00000095139	0.0657098	0.382834	19.7534	0.0684034	0.487995	0.848489	4.75084	19.447	0.922227	0.0590822
AREG ENSG00000109321	0.00375252	0.0286238	0.00474375	0.0843284	0.064012	0.0424962	3.56345	0.0641768	0.0619225	1.03776e-05
AREL1 ENSG00000119682	0.0880853	32.1787	17.4646	0.135471	8.6161	1.09245	3.15529	0.00430298	0.0387076	4.5235
ARF1 ENSG00000143761	1.20928	0.0791961	43.8415	13.9287	14.0213	0.201857	16.6393	5.83632	3.35965	14.418
ARF3 ENSG00000134287	0.916063	17.7647	23.6873	29.4113	11.9706	24.1442	17.4176	0.446646	8.01741	1.26301
ARF4 ENSG00000168374	0.0729498	0.302705	102.003	0.174784	0.182932	0.653653	18.6737	6.79001	7.51436	10.0245
ARF5 ENSG00000004059	4.06173	0.73492	14.1724	1.49158	3.19848	3.05096	1.01893	0.205451	0.48614	0.0336229
ARF6 ENSG00000165527	0.162953	0.0969985	32.3365	0.152595	1.04333	0.230065	6.05193	0.166394	1.04686	19.031
ARFGAP1 ENSG00000101199	3.07455	8.00632	30.0652	21.4561	0.299116	0.40143	1.6542	6.93083	7.28675	2.51816
ARFGAP2 ENSG00000149182	5.80223	14.8995	26.0043	21.1352	3.59979	5.0947	5.2927	9.40351	12.1663	1.90355
ARFGAP3 ENSG00000242247	0.000687524	0.116997	30.1333	1.19107	1.75265	0.0640933	5.30805	0.580592	0.140592	0.735966
ARFGEF1 ENSG00000066777	2.2503	0.123274	16.2665	0.139582	0.0578316	0.0257508	4.46539	0.548786	0.411291	3.14122
ARFGEF2 ENSG00000124198	0.411693	0.0370264	7.01329	0.399901	0.0324418	0.890526	0.0497481	0.778929	0.170483	0.0037337
ARFGEF3 ENSG00000112379	0.00456779	0.328384	73.3355	0.0667515	11.8299	0.200962	11.2476	0.366707	0.103506	2.397
ARFIP1 ENSG00000164144	0.175137	0.0533525	9.5387	0.0212025	0.668198	0.0463382	1.19463	0.0982409	0.0419354	1.87115
ARFIP2 ENSG00000132254	0.936268	20.3854	24.4235	76.8959	25.861	9.88951	26.4024	0.24984	7.84092	22.2693
ARFRP1 ENSG00000101246	14.9796	11.2009	15.0965	21.3819	6.09163	0.383345	0.0327532	9.25376	3.41772	1.77867
ARG1 ENSG00000118520	1.99072e-05	0.0257215	0.0108505	0.000188921	0.0211939	0.000147742	0.000213044	0.120026	0.0134003	9.64123e-08
ARG2 ENSG00000081181	0.575619	0.0327725	86.5375	12.2059	18.4222	8.73414	14.3173	1.77327	0.815057	0.0806319
ARGFX ENSG00000186103	0.00336598	0.00842393	0.0198477	0.0314665	0.00674165	0.00559757	0.00383365	0.0179986	0.0309098	0.00118721
ARGLU1 ENSG00000134884	0.00197433	0.0975177	64.4415	3.13607	1.38982	0.426091	8.67028	7.50708	14.8265	21.506
ARHGAP1 ENSG00000175220	14.6542	42.092	36.498	0.781939	0.679286	11.0291	2.27789	4.83045	8.70314	5.23315e-05
ARHGAP10 ENSG00000071205	8.64503	0.0590189	0.142265	0.00797436	6.39787	7.41099	0.203431	0.0123471	0.966207	0.145577
ARHGAP11A ENSG00000198826	0.354076	0.00323732	0.126869	0.000413403	0.0242873	0.00286275	0.0248141	0.0356209	0.0776154	0.00307748
ARHGAP11B ENSG00000187951	0.0472996	0.0108022	0.00687525	0.0250608	0.197278	0.016701	0.0537507	0.124214	0.24458	0.00605541
ARHGAP12 ENSG00000165322	0.0718203	0.0955758	12.1938	0.176454	0.0305665	0.0105936	0.875869	0.214798	0.0280658	7.76484
ARHGAP15 ENSG00000075884	0.0355497	1.29888	0.12523	0.0116943	0.0308518	0.13426	0.176232	0.0779392	0.0214683	0.0511959
ARHGAP17 ENSG00000140750	0.395331	0.896301	4.78169	0.0387771	0.213611	9.44314	1.57311	1.51759	0.0594668	1.66427
ARHGAP18 ENSG00000146376	1.79131	0.0472099	4.65212	0.257783	0.810965	0.736348	0.168364	2.07138	0.405177	4.23699
ARHGAP19 ENSG00000213390	0.75347	0.305869	0.0168981	0.0705391	0.789374	3.51881	5.42979	0.0737767	1.03809	1.05586
ARHGAP20 ENSG00000137727	1.0868	0.0966267	0.094585	0.149067	0.405691	0.0237991	0.0316903	0.0123466	0.499868	0.05379
ARHGAP21 ENSG00000107863	5.64954	0.569547	8.07731	0.610536	0.00768022	0.00444728	2.53621	0.00778093	0.679847	0.187698
ARHGAP22 ENSG00000128805	0.922519	0.303795	0.459817	0.223071	0.231033	0.053246	1.9115	0.872858	3.34836	0.0665036
ARHGAP23 ENSG00000275832	0.322261	0.999065	0.000175974	0.422477	0.018362	1.46318	9.0935	2.23009	0.978579	0.0448069
ARHGAP24 ENSG00000138639	0.257789	0.114012	0.296758	0.072033	0.00700128	0.169807	0.108604	0.40094	0.14312	0.0130452
ARHGAP25 ENSG00000163219	0.871804	0.749349	0.221261	0.229619	0.0861639	1.30442	0.554856	0.0212216	2.00911	0.0180331
ARHGAP26 ENSG00000145819	0.036658	0.00402664	1.22538	0.96059	0.00940516	0.0299108	0.726718	0.0241982	4.33146	2.54272
ARHGAP27 ENSG00000159314	5.19261	2.78115	15.5285	6.30601	9.42078	1.56786	31.8297	0.864348	0.13802	10.9113
ARHGAP28 ENSG00000088756	0.497478	0.436177	1.79892	0.111615	0.0343521	1.87226	0.0622226	0.056958	0.0384676	0.056837
ARHGAP29 ENSG00000137962	0.00300638	2.56459	22.0699	1.24858	0.243426	0.10326	0.357191	0.854413	0.268937	1.14145
ARHGAP30 ENSG00000186517	0.669086	3.61385	0.0369303	0.202712	0.0121975	0.0591221	0.282216	2.3451	3.37422	0.0021562
ARHGAP31 ENSG00000031081	0.999104	7.63913	0.428845	0.201684	0.49241	0.0759059	0.0241845	0.0361686	0.796908	0.121113
ARHGAP32 ENSG00000134909	0.0187693	0.0224451	14.7716	4.31253	0.0649912	0.157852	9.86575	0.844799	6.91762	2.2908
ARHGAP33 ENSG00000004777	9.59701	0.0748814	11.5921	0.41147	0.0345206	0.612401	4.42907	2.9415	4.69287	1.47614
ARHGAP35 ENSG00000160007	1.18276	17.1896	28.5964	0.0564604	0.40868	0.13648	5.2834	5.2984	6.26357	1.80484
ARHGAP36 ENSG00000147256	0.00860573	0.00105112	0.0540711	0.000264134	0.346433	0.0534912	0.0531026	0.177352	0.0088436	4.76375e-05
ARHGAP39 ENSG00000147799	2.10095	0.681425	8.18335	10.2098	0.0479888	0.029304	3.01029	0.00199766	0.599712	0.056768
ARHGAP4 ENSG00000089820	1.66119	4.9994	0.0064321	0.0296597	8.40017e-06	0.178164	0.281195	12.0745	12.8748	0.506042
ARHGAP40 ENSG00000124143	0.00846777	0.0910174	0.0130966	0.033264	0.19292	0.00368694	1.99483	0.0211487	0.169466	0.103837
ARHGAP42 ENSG00000165895	0.0308184	0.545112	0.0681487	0.00452478	0.0449914	0.262421	0.000814604	0.248432	0.038896	0.0485559
ARHGAP44 ENSG00000006740	0.174944	0.0534908	4.29244	0.151805	0.506387	0.00841552	2.75575	0.00497724	0.00948301	0.0104026
ARHGAP45 ENSG00000180448	2.98261	0.2687	0.0105047	0.365195	0.172824	0.0445214	0.372654	0.748056	7.96366	0.5903
ARHGAP5 ENSG00000100852	0.76286	0.104884	8.75421	1.68747e-05	0.0319005	0.740309	1.23469	0.130397	8.60692	3.16637
ARHGAP6 ENSG00000047648	0.00723203	0.737194	112.946	0.522325	14.0194	0.569612	0.40388	0.142915	1.52094	8.42201
ARHGAP8 ENSG00000241484	0.239213	0.52176	3.84004	1.33356	1.49281	0.1356	0.440822	0.250467	0.00697674	0.314733
ARHGAP9 ENSG00000123329	5.97102	0.0967251	0.383641	0.101246	0.120117	0.443989	0.834143	2.8152	0.752377	0.0310771
ARHGDIA ENSG00000141522	34.571	59.9967	74.4681	58.1217	32.6388	0.121407	21.9024	5.62655	27.4948	14.3358
ARHGDIB ENSG00000111348	0.298942	0.0602972	3.85067	0.135689	0.0536658	11.5183	6.24886	1.62205	8.19844	10.4322
ARHGDIG ENSG00000242173	0.613933	0.0215083	0.091776	1.19589e-05	0.00915213	0.0453912	0.0282401	0.108091	0.137239	0.017036
ARHGEF1 ENSG00000076928	2.40687	0.663497	3.4796	13.7975	5.30071	17.333	9.00345	17.1515	13.9839	6.46842
ARHGEF10 ENSG00000104728	0.550607	0.19153	0.241909	1.0458	1.63955	0.41748	0.00668568	0.022952	0.18715	0.292117
ARHGEF10L ENSG00000074964	8.86174	0.56099	0.115068	0.271963	0.546782	0.985996	8.45106	1.97307	0.137473	1.77485
ARHGEF11 ENSG00000132694	0.0760765	0.902472	13.1083	0.0280894	1.44522	9.2741	0.696413	8.90553	0.317984	2.48387
ARHGEF12 ENSG00000196914	1.05474	1.07291	13.961	0.0537367	0.680542	0.195944	6.58304	0.292267	0.574933	1.51022
ARHGEF15 ENSG00000198844	0.0426272	0.378413	0.591012	0.198722	0.131976	0.373191	0.199076	0.675576	6.4819	0.00196237
ARHGEF16 ENSG00000130762	0.564421	0.0508845	22.3963	17.3262	7.48765	0.233578	2.90124	0.581751	0.0032469	1.47537
ARHGEF17 ENSG00000110237	7.66778	3.65139	2.29882	1.14659	2.35307	1.59804	3.03968	21.5381	2.86428	0.0701769
ARHGEF18 ENSG00000104880	0.0108928	0.00270092	0.0500303	0.00815691	0.00904583	0.0190152	0.0231537	7.86876e-05	0.0166874	0.0175926
ARHGEF19 ENSG00000142632	0.473036	2.53423	0.36411	0.27169	3.85054	0.00103832	2.92168	3.99342	0.0408063	0.918175
ARHGEF2 ENSG00000116584	8.87575	13.2161	0.0447072	20.6864	0.170402	21.3046	4.93611	3.83189	6.14862	1.60267
ARHGEF25 ENSG00000240771	20.3445	0.326373	4.22383	0.0345791	0.00314203	0.0169536	0.0810374	8.66402	0.0460746	0.00426665
ARHGEF26 ENSG00000114790	0.194593	0.0321728	12.1933	0.181909	0.245308	0.0787606	0.572683	0.0903362	0.592823	12.4267
ARHGEF28 ENSG00000214944	0.0619116	0.049249	2.88518	0.108661	0.0343557	0.00702398	2.25469	0.072561	0.255288	0.124506
ARHGEF3 ENSG00000163947	0.102629	8.44281e-05	9.97872	0.769765	1.08842	2.38897	0.612293	0.26358	0.0885629	2.89539
ARHGEF33 ENSG00000214694	0.0234084	0.0914259	0.00132258	0.0148388	0.0467031	0.0303331	0.107753	0.0406509	0.0235121	0.00751128
ARHGEF35 ENSG00000213214	0.00444473	0.201572	0.0463259	0.0233757	1.08176	0.000162618	0.250043	0.77518	0.0114534	0.186211
ARHGEF37 ENSG00000183111	0.352981	1.3179	11.6169	7.6722	13.2303	19.5133	0.598793	0.0210192	0.153308	4.10704
ARHGEF38 ENSG00000236699	0.00133612	0.130206	13.0958	0.0443575	0.484827	0.0338668	0.0876406	0.0312993	0.14921	0.0557135
ARHGEF39 ENSG00000137135	0.542345	0.0344705	0.135438	0.0747177	0.0702159	0.0323229	0.488501	0.163032	0.0451573	1.30662
ARHGEF4 ENSG00000136002	8.74905	1.83256	0.0498316	1.68648	0.187031	1.13726	0.171998	0.398511	0.00858117	1.61365
ARHGEF40 ENSG00000165801	1.76197	10.0798	0.913467	0.7097	1.25532	8.01726	0.518385	31.4951	0.968515	0.0684925
ARHGEF5 ENSG00000050327	0.657235	1.5271	3.32737	1.07928	2.90259	7.01876	1.64982	0.00123472	0.366375	0.259096
ARHGEF6 ENSG00000129675	0.290738	0.245665	0.240452	0.0228564	0.020491	0.251074	0.151474	2.57235	0.283094	0.965135
ARHGEF7 ENSG00000102606	0.587189	20.4569	38.1206	0.0474791	1.63425	8.23508	3.71112	7.41515	0.0139258	6.69725
ARHGEF9 ENSG00000131089	11.6482	0.120529	0.299455	0.0559971	3.84938	0.100634	0.418404	0.110162	3.467	0.684307
ARID1A ENSG00000117713	0.10347	0.00999086	24.3815	0.553499	1.58288	4.97667	0.992053	0.212704	0.55823	8.32867
ARID1B ENSG00000049618	2.39129	20.8751	2.13807	8.21471	1.61531	3.0404	5.52594	3.39178	0.623922	0.0274345
ARID2 ENSG00000189079	0.918975	0.181932	4.14135	0.135351	0.041126	0.071339	2.79392	0.526197	0.687268	0.341846
ARID3A ENSG00000116017	5.32388	0.00789902	6.76411	10.9691	0.701114	1.32012	0.143851	0.413258	1.24573	2.15846
ARID3B ENSG00000179361	0.098206	0.254446	1.06448	0.328038	0.10464	0.0514692	0.956626	1.01185	0.200015	0.319523
ARID4A ENSG00000032219	0.0869978	0.026109	3.34253	0.9584	0.185299	0.309199	0.66395	0.189804	1.85137	1.21889
ARID4B ENSG00000054267	0.00560692	0.13823	8.14725	0.0593556	2.82465	2.5975	0.421548	2.37533	1.98073	0.537687
ARID5A ENSG00000196843	35.4587	26.6535	0.052874	0.569292	0.460648	0.0366682	2.4784	20.2623	28.8845	0.0134924
ARID5B ENSG00000150347	0.0192732	0.0356601	17.1657	0.0372417	0.0471548	0.151714	0.132856	0.0497318	16.8564	0.169613
ARIH1 ENSG00000166233	0.0130031	0.183139	6.3567	1.45161	7.43349	0.0131759	8.71177	18.0579	1.32971	1.74626
ARIH2 ENSG00000177479	0.747017	8.01261	13.1138	0.503169	2.67837	4.83383	8.38308	3.48207	0.0573408	3.25954
ARIH2OS ENSG00000221883	4.01745	0.0171788	0.760117	2.34744	1.08794	1.8206	0.381312	0.344814	0.186802	0.00956963
ARL1 ENSG00000120805	0.0155952	0.267429	3.69913	0.00370163	6.19644	43.5654	9.64254	0.0975005	0.0117888	0.062024
ARL10 ENSG00000175414	1.8078	1.34908	0.136256	0.702712	0.143912	0.199671	0.224504	0.221103	0.264265	0.028653
ARL11 ENSG00000152213	0.0641867	0.0465307	0.158462	0.0268546	2.58151e-06	0.00765541	0.0801674	0.440172	0.0586183	0.155304
ARL13B ENSG00000169379	0.382895	0.479738	0.276276	0.0238949	0.117458	0.47172	0.01659	0.438325	0.0868717	0.223828
ARL14 ENSG00000179674	0.017745	0.0166154	0.0174477	0.0038526	0.00663893	0.018665	0.854649	0.00727967	0.0491694	0.000402062
ARL14EP ENSG00000152219	0.544566	0.251324	1.20126	0.0587588	0.123057	1.42576	1.72874	3.57358	0.412189	0.134998
ARL15 ENSG00000185305	0.00715105	0.00455378	0.210946	0.0816771	3.53054	0.0773857	0.0446216	0.597065	1.54533	0.0459504
ARL16 ENSG00000214087	1.34678	24.3526	11.7799	7.1002	0.0827481	2.25853	0.511204	0.116579	0.67803	4.1397
ARL17A ENSG00000185829	1.38727	0.724284	0.163457	0.389431	1.01101	1.66103	0.0874906	0.132296	0.659753	0.626475
ARL17B ENSG00000228696	0.0668958	0.251666	2.14635	0.103394	0.195768	0.401592	0.0473399	0.909766	0.0498835	0.312982
ARL2 ENSG00000213465	17.6702	13.1602	17.6333	1.03124	0.350076	0.437316	0.307832	7.62603	9.01722	0.210258
ARL2BP ENSG00000102931	0.124428	1.26832	5.95651	0.0909807	0.463462	8.47992	2.26269	0.11831	1.00717	0.0477566
ARL3 ENSG00000138175	0.725534	4.23412	0.149475	3.58569	3.75187	21.5165	0.0421637	0.00779718	1.82903	0.234223
ARL4A ENSG00000122644	0.292101	0.0972482	0.790728	0.110131	0.0363841	0.120833	0.057702	0.230609	0.0909298	2.08007
ARL4C ENSG00000188042	0.198457	5.85787	0.987907	0.933875	3.42356	0.0122884	7.66756	3.66365	0.821672	4.51433
ARL4D ENSG00000175906	0.265116	0.267741	0.593436	0.412658	0.0401813	12.0383	5.617	0.0589106	0.717202	0.512624
ARL5A ENSG00000162980	0.295894	0.359307	33.0179	0.243987	1.27114	0.215959	0.0417073	5.01157	0.106895	2.98154
ARL5B ENSG00000165997	0.0101379	0.305924	2.14703	0.317137	0.268422	0.0307687	0.0732997	0.937332	0.063384	0.17421
ARL5C ENSG00000141748	0.00271787	0.00321507	0.0641851	0.0361225	1.9813e-05	0.00202839	0.0131267	0.0473555	0.0173909	0.0235132
ARL6 ENSG00000113966	0.834967	0.0335534	0.309869	0.326894	0.0162239	0.107344	0.0663383	0.0525967	0.330338	0.827665
ARL6IP1 ENSG00000170540	0.305632	0.461976	20.8574	0.842602	0.204828	0.351639	2.80609	3.1652	1.39148	1.4976
ARL6IP4 ENSG00000182196	11.3896	0.133495	0.279085	22.4425	3.45945	0.712842	4.4626	9.96164	6.57591	4.62724
ARL6IP5 ENSG00000144746	3.37105	0.742713	14.9913	1.98192	3.42229	0.255441	1.21251	6.14466	3.74599	2.08308
ARL6IP6 ENSG00000177917	0.0159402	1.13165e-06	4.77696	0.00431462	0.0324303	0.221201	1.12686	0.673629	0.0720086	1.36983
ARL8A ENSG00000143862	0.883164	0.11084	38.6621	0.260327	8.5728	2.03351	4.53351	0.147108	9.72448	0.326605
ARL8B ENSG00000134108	0.0168402	0.165732	11.9003	0.44317	3.53844	2.18731	0.911779	5.71088	0.322845	0.124688
ARL9 ENSG00000196503	0.422361	0.294745	0.298091	0.0975834	0.000870261	0.0408305	0.0703816	0.00348467	0.0409322	0.00682716
ARMC1 ENSG00000104442	1.89861	0.0598375	5.3097	0.558433	0.114159	0.0874246	1.52827	0.634804	0.106823	0.698197
ARMC10 ENSG00000170632	0.250966	0.31767	7.79754	0.0316923	0.513353	0.156231	6.88765	0.0970338	0.315253	0.229981
ARMC12 ENSG00000157343	0.237111	0.455331	0.853545	0.056771	0.22361	0.296375	0.044458	0.0245877	0.028797	0.00379968
ARMC2 ENSG00000118690	0.187707	0.0076197	0.050348	0.261366	0.129057	0.0185775	0.220946	0.0280798	0.0127102	0.0618456
ARMC3 ENSG00000165309	0.0158248	0.00631054	0.0661362	0.00701467	0.0727041	0.000143225	0.0164871	0.0266791	0.000406016	0.0169597
ARMC4 ENSG00000169126	1.91452	0.00240358	0.114277	0.106933	0.0217586	0.280237	0.0645655	0.0223554	0.21465	0.0895265
ARMC5 ENSG00000140691	0.352935	6.62624	5.2923	0.149676	2.32163	0.558645	3.44474	0.452626	0.429138	2.01388
ARMC6 ENSG00000105676	4.8762	5.40004	0.0568827	5.08354	9.59208	0.094458	4.67661	4.36618	0.0225846	1.80375
ARMC7 ENSG00000125449	7.29469	2.90074	8.42992	0.713209	0.938634	0.958542	2.99926	1.55428	4.26875	2.45668
ARMC8 ENSG00000114098	2.23357	0.166265	7.45969	0.228446	0.234151	0.061028	1.68245	0.571322	1.77873	1.25867
ARMC9 ENSG00000135931	1.76493	0.470764	0.480508	2.64422	0.153724	0.111985	0.215032	0.0361858	1.43461	3.06657
ARMCX1 ENSG00000126947	0.482522	0.106248	0.622598	0.0771792	0.449421	0.0134863	0.136971	0.128873	0.523627	0.625753
ARMCX2 ENSG00000184867	0.462985	0.170585	8.16111	0.126284	0.896037	0.00359689	0.0530494	5.31786	7.35932	0.000636897
ARMCX3 ENSG00000102401	1.31524	0.153606	10.1882	0.583233	2.76159	0.0966369	5.30734	0.792911	3.8738	1.30843
ARMCX4 ENSG00000196440	0.0631945	0.0482213	2.87518	0.307354	0.950097	1.92896	5.18437	0.0178213	0.0234349	1.12914
ARMCX5 ENSG00000125962	0.0662628	0.0626075	2.63693	0.0173227	0.0214563	0.0445231	0.359332	0.101026	0.0067601	0.335691
ARMCX6 ENSG00000198960	0.488407	1.46538	0.233888	3.15367	2.07042	2.44601	0.136401	0.356665	0.713876	1.03168
ARMS2 ENSG00000254636	0.015849	2.87281e-05	0.0193482	0.00409075	0.0375381	0.00454357	0.000860624	0.00353373	0.0159574	0.0179101
ARMT1 ENSG00000146476	0.0606947	0.344726	3.90135	0.577039	2.30016	0.0193473	0.387867	1.34836	0.115536	0.613893
ARNT ENSG00000143437	0.33852	15.0946	12.2549	0.295304	0.432155	8.71835	1.66011	3.7613	0.366798	4.05203
ARNT2 ENSG00000172379	0.035714	0.838518	1.61384	0.029545	0.175634	0.0659247	0.955857	0.397651	0.0387683	0.0103944
ARNTL ENSG00000133794	0.00709749	4.52993e-05	0.00041497	0.0544815	0.0117301	0.735574	0.00685892	0.0403613	0.0168148	0.00222271
ARNTL2 ENSG00000029153	0.0281745	0.0161825	0.0268969	0.0119361	0.000670036	0.000201706	0.993042	0.0115676	0.00552703	0.0302725
ARPC1A ENSG00000241685	0.126376	0.0442053	48.7699	0.181864	1.93184	0.416294	18.4127	27.6929	1.53544	1.97048
ARPC1B ENSG00000130429	7.55392	21.8407	0.163429	5.75771	2.00921	0.282849	10.2785	13.3799	18.6456	5.7168
ARPC2 ENSG00000163466	11.6193	0.626309	5.84951	0.674381	0.726976	0.90069	4.08542	0.0326715	13.7896	0.764906
ARPC3 ENSG00000111229	0.000651243	0.603404	142.85	2.1598	56.5791	1.72663	35.6636	95.3203	38.8152	13.4612
ARPC4 ENSG00000241553	21.4248	18.2183	29.475	23.1901	1.55932	0.0143524	5.79347	0.289869	9.1012	3.70192
ARPC5 ENSG00000162704	0.584655	0.0627592	8.0418	0.0874311	5.35352	0.848356	5.67323	10.8272	0.203347	0.163533
ARPC5L ENSG00000136950	0.310713	4.89392	5.73835	1.01282	3.22395	0.889651	8.11408	0.208358	6.02884	0.401452
ARPIN ENSG00000242498	0.235625	10.1802	21.8805	0.981206	3.12862	3.09122	1.2713	0.0852893	0.171218	0.699805
ARPP19 ENSG00000128989	0.185971	1.01756	16.2688	1.6378	2.73282	1.45477	9.01065	8.03695	0.142768	1.52044
ARPP21 ENSG00000172995	0.61713	0.125387	0.182096	0.0155845	0.00213947	0.0824426	0.00257504	0.027181	0.00339971	0.0512484
ARRB1 ENSG00000137486	0.469201	3.00237	0.816547	8.97521	0.262091	6.20335	0.0166933	0.324548	8.78723	0.0601797
ARRB2 ENSG00000141480	0.282219	0.665232	9.14766	0.296288	0.289579	0.193315	6.39943	35.1071	15.3569	4.8674
ARRDC1 ENSG00000197070	0.644774	0.186601	11.4335	49.1253	7.10065	0.669589	7.74668	0.0466673	22.0843	17.7267
ARRDC2 ENSG00000105643	0.162554	0.0982496	2.47256	0.429519	2.20769	1.61783	7.98903	3.42073	13.812	0.855052
ARRDC3 ENSG00000113369	1.55949	0.137449	0.172319	0.0300948	0.647188	0.681362	8.28721	5.05063	11.088	1.20365
ARRDC4 ENSG00000140450	0.256814	0.176926	2.62254	2.28647	0.22078	0.314523	0.677133	1.07247	0.169328	0.249363
ARRDC5 ENSG00000205784	0.0495405	0.76925	0.029323	0.0493406	0.00131809	0.0329962	0.000706582	0.000182839	0.0488569	0.0528085
ARSA ENSG00000100299	10.8849	13.014	39.3507	20.9899	11.4947	1.49348	1.78734	23.9006	2.20783	15.5893
ARSB ENSG00000113273	0.0451344	0.0149589	0.246817	0.0748496	0.000954333	0.126116	0.0187745	2.86445	1.13833	0.0756548
ARSD ENSG00000006756	0.00347184	20.0742	6.04646	6.15206	17.5729	19.7408	6.46574	0.0575395	0.267049	2.2534
ARSE ENSG00000157399	0.0443479	0.128037	0.0685974	0.0530554	0.0774325	0.0782946	0.0561985	1.12099	0.0115851	0.0133677
ARSF ENSG00000062096	0.00802641	0.0570255	0.0273701	0.071004	0.00306309	0.0130515	0.00108613	0.00744425	0.00639117	0.0053357
ARSG ENSG00000141337	2.52011	0.00847555	0.207101	1.11028	0.102751	0.211345	0.0220944	0.0996667	0.112952	0.0749631
ARSI ENSG00000183876	4.67485	0.0330794	0.15583	0.604322	0.0271807	0.00321376	0.0664346	0.0896401	0.00762343	0.036476
ARSJ ENSG00000180801	0.801342	0.171374	1.1038	0.621809	0.0441289	0.0104347	1.25242	3.13553	0.0459865	2.70577
ARSK ENSG00000164291	0.00150921	0.0340455	1.52754	0.0127628	0.0271787	0.211448	0.0148994	0.00085658	0.0890426	1.37904
ART3 ENSG00000156219	0.0167129	0.300466	0.0443599	0.00300805	0.00717688	0.0178142	0.000356365	9.61819e-06	0.0262348	0.000281782
ART4 ENSG00000111339	0.00460713	0.19417	0.0484538	0.0300047	0.0335211	0.0340558	0.0949197	0.120875	0.0239556	0.000695406
ART5 ENSG00000167311	0.00108995	0.954903	0.11736	0.634027	0.00349747	0.0349249	0.141244	0.00299038	0.0136785	0.0167126
ARTN ENSG00000117407	3.96621	0.0745679	0.930177	0.0777147	0.17237	0.010995	0.00135369	0.205323	0.0328164	0.156821
ARV1 ENSG00000173409	0.0443296	2.1161	4.74521	0.0407516	1.13501	0.638731	1.93508	0.0777846	0.257123	1.2949
ARVCF ENSG00000099889	1.23064	0.157366	15.8886	25.074	4.95271	0.310881	2.58066	0.103057	1.34488	3.15804
ARX ENSG00000004848	0.0474728	0.0559233	3.06778	0.0165832	0.0230441	0.00061005	0.528222	0.00717361	0.0281492	0.0040835
AS3MT ENSG00000214435	0.0385888	0.0260501	0.0310687	0.025957	0.0178013	0.0299128	0.0371325	0.0962105	0.00116504	0.000870423
ASAH1 ENSG00000104763	8.22061	0.765301	49.2906	0.305858	13.8459	14.7124	15.1403	1.26014	1.98143	26.6312
ASAH2 ENSG00000188611	0.00336401	0.0437506	0.540664	0.0162916	0.0247225	0.052026	0.00670257	0.000475266	0.0448291	0.11301
ASAH2B ENSG00000204147	0.0148177	0.0106596	0.535778	0.0151762	0.302628	0.00893261	1.25529	0.0116023	0.0328063	0.150508
ASAP1 ENSG00000153317	1.18019	0.377312	11.4257	0.255396	0.0189756	0.307228	1.10944	3.78317	8.10863	1.68946
ASAP2 ENSG00000151693	0.0209296	0.126993	0.576572	0.120503	0.109634	0.0766059	1.25352	1.34816	0.00217145	0.907464
ASAP3 ENSG00000088280	2.03115	5.97761	7.58518	6.47156	3.60649	3.19644	1.10813	12.8172	0.857596	0.762207
ASB1 ENSG00000065802	8.44403	1.5143	3.38985	1.06215	3.89018	2.4054	2.07329	1.01183	0.583362	0.510571
ASB10 ENSG00000146926	0.354938	0.0225962	0.00166463	0.000961297	0.0101774	0.0325775	0.0205375	0.000183949	0.0417659	0.11581
ASB11 ENSG00000165192	0.0255639	0.385895	0.07757	0.0376832	0.0350294	0.0384322	0.0035541	0.0108185	0.00760275	0.0137371
ASB12 ENSG00000198881	0.0112354	0.0587611	0.0821459	0.236591	0.191766	0.083916	0.20618	0.0517622	0.0411614	0.154036
ASB13 ENSG00000196372	0.0736565	0.496217	3.62345	1.54482	0.451741	3.59146	0.186282	0.0149915	8.95676	0.146409
ASB14 ENSG00000239388	0.018516	0.13803	0.173289	0.000571603	0.276355	0.0248295	0.0839103	0.000166242	0.0440796	0.101776
ASB15 ENSG00000146809	0.0162256	0.0235167	0.00169671	0.00682933	0.0170783	0.00189463	0.000258752	0.0023677	0.0163135	0.00265674
ASB16 ENSG00000161664	0.034364	0.273184	0.00371542	0.0326751	0.00929585	0.025939	0.0150458	0.00827427	0.0541396	0.0314754
ASB17 ENSG00000154007	0.444011	0.0429191	0.00279323	0.0840384	0.0606088	2.59361e-05	2.08254e-05	0.023805	0.000187354	0.171291
ASB18 ENSG00000182177	0.750544	0.00275914	0.0242758	0.0564695	0.0169862	0.00946003	0.0156871	0.0310491	0.0287895	0.0378294
ASB2 ENSG00000100628	40.5463	4.25718	0.199398	2.66001	0.087836	0.036363	0.201503	0.670851	0.142492	0.269271
ASB3 ENSG00000115239	0.266151	0.25437	0.52091	0.281139	3.08932	0.467965	1.73516	1.26672	0.0562314	0.0347333
ASB4 ENSG00000005981	0.003714	0.00345885	0.0453676	0.0176844	0.00789286	0.0422399	0.0325226	0.0179924	0.00188099	0.0227839
ASB5 ENSG00000164122	3.02903	0.000297392	0.0034044	0.0382139	0.0159477	0.0664128	0.0160035	0.0565161	0.00805181	0.0435658
ASB6 ENSG00000148331	0.33174	6.57813	3.1418	19.1557	3.52369	0.989804	0.687972	3.72262	0.281067	0.0876905
ASB7 ENSG00000183475	0.00965251	0.350997	3.43301	3.11958	0.00374216	0.192796	0.0210818	0.140358	0.0884711	1.383
ASB8 ENSG00000177981	2.80118	0.0152479	26.0765	22.7689	2.10947	12.111	1.06398	0.583852	2.90068	2.88793
ASB9 ENSG00000102048	0.0148172	0.000822857	0.0559895	0.0194746	0.00844325	0.0280582	0.0108117	0.00560715	0.00349923	0.404962
ASCC1 ENSG00000138303	2.06902	0.0337729	3.74947	0.166959	0.226196	0.556254	0.133788	0.555662	0.665794	0.432772
ASCC2 ENSG00000100325	19.4407	10.0455	8.28689	32.4486	6.18666	0.61718	6.85429	10.2715	1.3043	3.52225
ASCC3 ENSG00000112249	0.0401266	0.0576553	4.87512	0.018595	0.190705	0.14851	1.40931	0.388537	8.82547e-05	0.20513
ASCL1 ENSG00000139352	0.0484302	0.00545477	0.209942	0.00224113	0.00238162	0.0370092	0.0185737	0.0224199	0.128707	0.0458017
ASCL2 ENSG00000183734	7.79112	0.372648	5.73798	4.60445	2.88651	0.00539309	0.76565	0.194332	0.521429	6.29076
ASCL3 ENSG00000176009	0.0160105	0.0242724	0.0260084	0.0400336	0.0828978	0.0413	0.0229737	0.00491768	0.0500289	0.0338762
ASCL4 ENSG00000187855	0.0302334	0.0634393	0.0525608	0.0484343	0.0028613	0.00841269	0.010566	0.00843788	0.00279545	0.00243525
ASCL5 ENSG00000232237	0.017569	0.0201684	0.0440322	0.0494923	0.00567621	0.0126326	0.031626	0.00136808	0.0219138	0.0639402
ASF1A ENSG00000111875	0.0186795	0.288704	3.96365	0.119622	0.88359	0.0750429	0.0929695	0.0258855	0.113462	0.625564
ASF1B ENSG00000105011	1.0155	0.192691	0.0870838	0.318026	0.0732121	0.584573	0.388813	0.377423	0.664991	0.113977
ASGR1 ENSG00000141505	0.195504	0.347487	0.367758	0.381083	0.0428626	0.0334531	0.95215	0.0222046	0.435657	0.195387
ASGR2 ENSG00000161944	0.0269268	0.0465087	0.0640631	0.022445	0.28897	0.0425573	0.0684012	0.0512411	4.33805	0.00115331
ASH1L ENSG00000116539	2.41468	0.384151	21.7354	0.618389	13.3085	22.412	8.20032	12.8763	0.111928	3.72294
ASH2L ENSG00000129691	3.29489	0.808077	0.836933	0.13108	1.12253	0.394124	2.39283	0.183458	0.236962	0.144553
ASIC1 ENSG00000110881	0.196898	7.53634	0.771969	0.141656	0.0578257	1.39629	2.35632	0.0813973	0.0941298	0.0347689
ASIC2 ENSG00000108684	0.02115	0.0497481	0.104289	0.0155017	4.14857e-06	0.000893685	0.00779385	0.0284466	0.00108163	0.00114474
ASIC3 ENSG00000213199	0.190581	0.296507	1.32794	0.61739	0.080506	0.000135013	0.0504545	2.71758	0.299148	0.355169
ASIC4 ENSG00000072182	0.00408958	0.00819564	0.019018	0.0405695	0.718931	0.0204658	0.0108436	0.0126381	0.0454721	0.0646619
ASIC5 ENSG00000256394	0.0115717	0.0291774	0.0401905	0.0410571	0.0035678	0.00265513	0.0234047	0.132773	0.0442418	0.00563381
ASIP ENSG00000101440	2.06843	0.113592	0.0256825	0.00464075	0.0522636	0.0631184	0.0182445	0.293981	0.0351296	0.00194801
ASL ENSG00000126522	17.2443	0.385508	14.3131	15.6475	0.0182544	0.174783	4.4161	12.5334	4.68859	0.208278
ASMT ENSG00000196433	0.00569328	0.0592303	0.0532538	0.00478437	0.0669756	0.216561	0.0225065	0.0361887	0.00177811	0.00514865
ASMTL ENSG00000169093	24.5811	0.509532	4.23735	55.3902	7.11569	14.0325	2.45698	0.00373721	11.3774	11.0625
ASNA1 ENSG00000198356	21.1564	14.0401	25.6322	20.8586	9.42425	3.98556	1.21338	4.04355	9.00287	10.8137
ASNS ENSG00000070669	2.75079	17.2144	9.41157	0.0753488	0.27125	12.25	1.62253	0.254056	0.149531	0.0308943
ASNSD1 ENSG00000138381	0.956203	0.0854122	7.82582	0.00333955	0.286311	0.885824	1.05968	0.489512	0.0100903	3.18696
ASPA ENSG00000108381	1.44053	0.316381	0.0300946	0.144334	0.195975	0.0427526	0.0768151	1.16378	0.313891	0.00630221
ASPDH ENSG00000204653	0.0308159	0.000154493	0.0331085	0.00866382	0.00306474	0.0336639	0.00554797	0.00702332	0.0301359	0.02464
ASPG ENSG00000166183	0.0301854	0.017986	0.0109774	0.000648686	0.00578286	0.0531607	0.692758	0.136851	0.0496861	0.0208865
ASPH ENSG00000198363	8.1417	0.4589	6.77257	0.168681	2.026	0.670386	8.70973	1.13211	0.00139525	0.388879
ASPHD1 ENSG00000174939	0.0308672	0.371982	2.42263	0.645561	0.0286802	0.372209	0.00837787	0.0363292	0.0975837	0.000430512
ASPHD2 ENSG00000128203	0.0267273	0.0422542	1.62165	0.251657	0.0293947	0.0306972	0.291656	0.0125464	0.00475372	1.26227
ASPM ENSG00000066279	0.0274082	0.809881	0.0221972	0.0414459	0.0505772	0.0203821	0.0881925	6.25686e-06	0.0311618	0.0300011
ASPN ENSG00000106819	0.387377	0.0352175	0.626435	0.0127872	0.135151	0.189495	0.0259193	1.28229	0.0566777	0.0594675
ASPRV1 ENSG00000244617	0.363575	0.129335	1.25345	0.0095414	0.0313609	0.106251	0.171686	1.92304	0.0181356	1.89712e-05
ASPSCR1 ENSG00000169696	0.355081	0.420057	0.84254	35.7275	0.227813	0.00663935	1.5546	14.0689	2.43909	0.09067
ASRGL1 ENSG00000162174	0.0208899	0.234438	1.67252	4.30161	0.0660673	2.75745	2.65553	0.0862154	0.209609	0.0151565
ASS1 ENSG00000130707	10.3398	17.824	0.0976463	0.233677	0.0301539	0.221367	31.6987	3.48418	1.04041	0.866081
ASTE1 ENSG00000034533	0.0618017	0.0356179	0.0116866	0.0475788	0.0510163	2.8381	0.717086	0.0574144	0.0148574	0.0255131
ASTN1 ENSG00000152092	0.832913	0.0415299	0.0540795	0.0369287	0.00902761	0.00436624	0.0428862	0.0588501	0.0191365	0.00298307
ASTN2 ENSG00000148219	0.133095	16.6252	12.9021	13.0604	14.7373	8.49125	0.112405	0.605871	0.0578846	0.93265
ASUN ENSG00000064102	0.327826	0.0323144	3.30731	0.00801755	0.0572277	0.021208	0.324312	0.229872	0.109369	0.628642
ASXL1 ENSG00000171456	0.642796	3.59117	0.207397	0.198302	0.0672186	13.2145	4.97647	0.217276	0.0585586	2.75632
ASXL2 ENSG00000143970	0.0615557	0.103938	2.30527	0.598144	0.415893	0.105004	0.727518	1.68651	0.137455	1.40062
ASXL3 ENSG00000141431	1.07404	0.0630287	0.181183	0.123657	0.000713146	0.134524	0.0401761	0.260875	0.0070782	0.281555
ASZ1 ENSG00000154438	0.0229557	0.00647713	0.0700342	0.826527	0.0154915	0.00200246	0.0239038	0.0108093	0.00215025	0.0114013
ATAD1 ENSG00000138138	1.07578	0.766223	9.97243	0.0191933	2.7698	0.100756	1.18131	0.00559643	0.14592	1.17945
ATAD2 ENSG00000156802	0.0362457	0.0304984	13.9413	0.044288	0.958753	0.185782	0.00423924	0.083099	0.365817	0.377965
ATAD2B ENSG00000119778	0.398941	0.0722179	3.8496	0.509508	0.261349	0.027086	0.267166	0.99063	0.164612	1.36363
ATAD3A ENSG00000197785	0.0622749	12.7607	0.948955	0.355103	0.665944	1.2012	0.455204	0.958676	2.77684	8.04903
ATAD3B ENSG00000160072	0.503657	0.312537	23.3539	22.5917	0.0276823	0.140538	3.93412	15.0234	0.294499	3.11068
ATAD3C ENSG00000215915	0.945022	0.582151	0.159531	0.0796183	0.066236	0.0949934	0.188941	0.0240746	1.00812	0.0514806
ATAD5 ENSG00000176208	0.0146491	0.0865471	0.0822556	0.0341741	0.00355659	0.00968376	0.000948617	0.0348991	3.03149	0.0323973
ATAT1 ENSG00000137343	1.53494	0.193754	15.0296	1.41861	0.134701	3.05378	0.285277	0.0609338	0.0462002	0.860953
ATCAY ENSG00000167654	1.49312	0.325321	0.105779	0.00638834	0.0269743	0.339231	0.00369562	0.00160523	0.318883	0.0164655
ATE1 ENSG00000107669	3.6664	1.17709	4.9664	0.328978	0.461629	0.0214068	1.26634	0.416153	0.44861	0.287364
ATF1 ENSG00000123268	1.19488	0.0762278	1.72771	0.248819	0.585745	0.117518	0.628293	0.00612573	0.579514	0.255595
ATF2 ENSG00000115966	0.845004	0.00763655	4.7907	0.607923	0.434575	0.128637	1.66342	1.37538	0.0688292	0.00010415
ATF3 ENSG00000162772	0.0550559	0.392893	0.307678	0.175191	0.585644	63.7549	42.4548	0.00587918	76.2873	0.169827
ATF4 ENSG00000128272	5.81838	24.1769	43.7358	0.355067	34.772	74.582	23.3983	17.0236	0.935843	26.7909
ATF5 ENSG00000169136	0.168482	0.800547	18.1254	3.32111	0.0627495	0.170794	1.94073	0.879574	5.96111	6.03309
ATF6 ENSG00000118217	0.823434	5.18734	14.7311	0.561318	2.3594	0.920128	4.72509	3.79845	0.155907	0.869869
ATF6B ENSG00000213676	0.265821	3.61168	11.6754	6.05248	7.02655	0.217133	6.25343	0.00817111	2.11269	4.23413
ATF7 ENSG00000170653	3.53521	2.08651	6.60046	0.541812	0.0203001	0.00289466	0.735437	0.371617	0.11249	0.550533
ATF7IP ENSG00000171681	1.53847	0.878348	2.38727	0.312766	2.5776	0.752422	0.986655	0.851943	0.568814	0.32875
ATF7IP2 ENSG00000166669	0.178604	1.03021	0.131922	0.0333701	0.0313242	0.335178	0.13944	0.165278	0.041182	4.22204
ATG10 ENSG00000152348	17.8484	2.00481	20.9304	12.8577	0.472934	0.282395	0.505203	1.00817	5.87	14.3136
ATG101 ENSG00000123395	0.0302356	11.7749	1.28095	10.6129	1.8615	4.64313	1.38212	3.98255	1.23467	0.0894141
ATG12 ENSG00000145782	1.9081	0.0275732	4.81501	0.10858	0.957659	4.79634	1.4434	2.00831	0.214844	0.574285
ATG13 ENSG00000175224	17.7049	10.2214	16.4814	14.444	11.7425	2.95914	1.845	0.464928	5.23044	3.31953
ATG14 ENSG00000126775	0.20052	0.0633956	0.765266	0.17399	5.07038	15.6244	1.346	0.204069	0.392987	0.00659781
ATG16L1 ENSG00000085978	2.60692	14.2803	78.0795	2.70229	10.3749	0.329902	2.32561	0.725664	3.0488	11.5787
ATG16L2 ENSG00000168010	0.263889	2.87579	0.318153	0.661782	2.45549	0.00597105	1.6299	5.88001	0.000950858	1.84441
ATG2A ENSG00000110046	5.04281	0.364799	5.64587	9.94928	5.97038	0.811797	7.89116	9.84291	1.12076	2.94176
ATG2B ENSG00000066739	0.777428	0.113132	6.36844	0.0443733	0.798108	0.140178	0.0315727	0.0959964	0.0105804	1.56943
ATG3 ENSG00000144848	1.08965	0.0850841	5.04441	2.38454	0.0356275	0.846944	1.45949	0.0921904	2.43072	2.3209
ATG4A ENSG00000101844	0.0487665	0.55403	0.106234	0.447629	0.320518	6.57264	1.63489	0.151901	0.19743	0.0347703
ATG4B ENSG00000168397	2.26288	17.5158	27.4791	5.96676	15.1062	5.47271	9.9347	6.29263	1.70166	12.9048
ATG4C ENSG00000125703	1.33536	0.048967	0.304568	0.00111625	0.0505389	0.0524147	0.134096	0.217345	0.04573	0.018922
ATG4D ENSG00000130734	8.37922	1.0323	4.24739	18.2404	0.0081147	1.17514	1.965	6.43767	0.830292	0.169256
ATG5 ENSG00000057663	0.0179781	0.0540041	4.54942	0.066887	0.132568	0.0214331	1.66024	0.328041	0.267722	1.21637
ATG7 ENSG00000197548	3.70107	4.46445	1.44909	12.7142	4.10319	11.8023	0.721003	0.0149933	4.94533	0.309041
ATG9A ENSG00000198925	39.6471	19.8602	14.7659	25.0587	19.3806	1.00418	0.0328997	22.0115	1.58656	1.64586
ATG9B ENSG00000181652	0.0186803	0.00269018	0.402069	0.0122597	0.0159687	0.010512	0.00019519	0.0100178	0.459042	0.026218
ATHL1 ENSG00000142102	2.15514	12.8023	8.70563	16.6973	0.665688	1.40619	7.816	3.80412	0.683062	2.88108
ATIC ENSG00000138363	0.398361	3.10879	0.777381	0.376496	0.140116	7.91077	0.0766136	3.06683	0.404196	0.352512
ATL1 ENSG00000198513	0.168079	0.027906	4.78042	0.101543	0.0244843	0.230153	0.0326453	0.0450826	0.740707	0.00198926
ATL2 ENSG00000119787	9.62399	0.222833	14.0889	0.0109025	0.0558218	0.969072	2.72559	0.0710869	6.04452	0.265777
ATL3 ENSG00000184743	2.24418	1.5411	8.62573	0.0967239	0.106001	1.72091	2.06767	5.4251	4.20568	0.0359499
ATM ENSG00000149311	2.23649	0.0288955	7.82716	0.0145085	0.265762	4.57189	2.24368	0.592137	7.01479	4.51376
ATMIN ENSG00000166454	0.21484	0.118809	2.65751	0.283724	2.31807	0.277153	0.191765	0.490556	1.97869	1.57448
ATN1 ENSG00000111676	22.6746	5.92529	16.3729	1.219	8.42286	0.401932	15.5219	5.35666	19.252	4.71391
ATOH1 ENSG00000172238	0.00018728	0.0111912	0.0626461	0.0128955	0.0671877	0.00063698	0.0125451	0.00591227	0.0146846	0.00824531
ATOH7 ENSG00000179774	0.00464442	0.0330974	0.050184	0.0194412	0.00536561	0.0725611	0.0149032	0.0743784	0.0598164	0.0141834
ATOH8 ENSG00000168874	6.40621	0.12645	0.107401	8.36124	0.119915	2.96449	6.52967	0.00418649	1.1305	11.4334
ATOX1 ENSG00000177556	16.9134	41.9858	31.9496	30.0233	3.73247	3.52309	0.556847	14.5539	6.27163	3.75805
ATP10A ENSG00000206190	0.112498	2.12782	0.0312812	0.0622869	1.08319	0.497164	0.135047	0.582806	1.63913	3.12056
ATP10B ENSG00000118322	0.0518073	0.00101072	0.121368	0.00121407	0.242735	0.00691838	0.158563	0.00532989	0.0286159	0.0114664
ATP10D ENSG00000145246	0.366854	0.0455779	0.000589956	0.0287063	0.0566937	0.110575	0.887255	0.100386	0.0998727	0.00305862
ATP11A ENSG00000068650	0.102837	0.0144093	10.026	0.0108574	0.434097	0.0286744	0.73478	0.46535	2.98911	0.109977
ATP11B ENSG00000058063	0.0211778	0.0103452	8.36167	0.135699	0.867184	0.288599	1.40128	2.96578	0.255457	2.94478
ATP11C ENSG00000101974	0.0947243	2.61821	1.66555	0.0649079	0.0870866	0.156767	0.464968	0.880163	0.565685	0.125348
ATP12A ENSG00000075673	0.0184142	0.0272284	0.0162748	0.00774803	0.000288027	0.0389593	1.89213	0.0397504	0.00872454	9.28998e-05
ATP13A1 ENSG00000105726	12.4816	10.6558	9.44054	23.4684	0.0766354	0.0311776	2.80428	0.309533	2.94702	0.125746
ATP13A2 ENSG00000159363	5.17478	0.0608601	3.93704	16.8143	10.5692	0.335812	2.77698	0.430565	0.017092	0.895606
ATP13A3 ENSG00000133657	0.0136411	0.032941	3.48369	0.0663107	0.0232138	1.67725	8.84022	0.0651013	0.25807	0.647344
ATP13A4 ENSG00000127249	0.0270772	0.0993987	0.00120488	0.00487986	0.00436044	0.0021492	0.112862	0.0497053	0.0331717	0.0413692
ATP13A5 ENSG00000187527	0.000425777	0.0196659	0.0595079	0.0162039	0.168186	0.000704938	0.0101627	0.0285342	0.0576076	0.0198435
ATP1A1 ENSG00000163399	0.322874	1.06162	208.933	64.1048	107.675	0.019418	135.728	45.1837	64.3212	103.237
ATP1A2 ENSG00000018625	10.459	0.0923181	0.591618	0.0108915	0.0602626	0.264243	0.0887957	0.0919438	0.199958	0.54439
ATP1A3 ENSG00000105409	0.0270725	0.0139523	0.193723	0.64481	0.052952	0.00202814	0.0247527	0.0172789	0.0204364	0.0454673
ATP1A4 ENSG00000132681	0.139577	0.0160825	0.196398	0.280996	0.124973	0.0298996	0.901093	0.0624959	0.0201644	0.0777132
ATP1B1 ENSG00000143153	0.194597	0.147748	0.024088	0.0317486	0.00320174	0.237919	19.0807	0.0333806	0.561238	5.76014
ATP1B2 ENSG00000129244	1.33377	0.127502	0.0725043	0.505813	0.125164	0.961915	0.264976	1.96776	0.000125591	2.63859
ATP1B3 ENSG00000069849	0.0296183	2.70315	6.66315	0.244982	0.722834	4.97074	4.52053	0.175506	2.40475	2.16001
ATP1B4 ENSG00000101892	0.00337053	0.0036436	0.0190045	0.0354623	0.0291403	0.000633654	0.0340479	0.0501723	0.000804639	0.0231075
ATP23 ENSG00000166896	0.0757486	0.0532542	0.871133	0.0131534	0.0156592	0.0712778	0.0768095	0.0604036	0.00458542	0.0643649
ATP2A1 ENSG00000196296	1.12473	0.00270909	0.117307	0.0160559	0.0192875	0.134186	0.0260899	0.0755056	0.00437497	0.0668439
ATP2A2 ENSG00000174437	6.66442	0.370833	22.2558	1.55038	1.12812	1.71329	10.7113	6.38723	4.93683	3.03246
ATP2A3 ENSG00000074370	2.70138	23.9426	0.321068	25.1297	0.66689	0.480542	7.67363	0.0299436	9.67243	3.20011
ATP2B1 ENSG00000070961	0.393747	0.0476972	5.92002	4.22123e-05	0.0932999	0.0176118	4.86917	0.504524	0.0365023	1.78842
ATP2B2 ENSG00000157087	0.00596383	0.0228062	0.282216	0.00596429	0.0194663	0.000725374	0.0229228	0.00235904	0.0028531	0.00348363
ATP2B3 ENSG00000067842	0.00979316	0.0215048	0.0738094	0.0182818	0.00964683	0.00608817	0.00992074	0.0288241	0.0037424	0.00401779
ATP2B4 ENSG00000058668	18.104	0.716733	0.00475292	0.304298	3.21549	0.123837	0.29958	0.491481	0.271824	0.0192847
ATP2C1 ENSG00000017260	0.168264	0.0780569	34.4038	0.854149	4.14674	0.280969	2.01749	12.2656	0.0509022	9.96276
ATP2C2 ENSG00000064270	0.00531087	0.876908	73.3483	26.9026	5.42316	1.94693	3.68673	0.233058	0.345704	5.64936
ATP4A ENSG00000105675	0.00800112	0.00243362	0.00651552	0.00850743	0.00301361	0.000627718	0.0253994	0.0202314	0.000771971	0.00418446
ATP4B ENSG00000186009	0.0179641	0.0435979	0.786422	0.0307682	0.0869209	0.00105147	0.202169	0.0223493	0.00161249	0.00731696
ATP5J2-PTCD1 ENSG00000248919	0.0740902	0.00338121	0.0315915	0.00269483	0.015054	0.00279081	0.0060955	0.00162786	1.03471e-05	0.00280643
ATP5SL ENSG00000105341	0.138241	15.0653	8.68649	3.13413	0.41409	0.286549	0.366812	6.68709	0.656699	0.017711
ATP6AP1 ENSG00000071553	31.6534	32.6866	65.3058	140.294	30.3809	15.1748	0.213635	0.487164	20.1331	19.6113
ATP6AP1L ENSG00000205464	0.240971	0.305342	0.475882	0.177985	0.167553	0.215371	0.132911	1.3138	0.0608841	0.732396
ATP6AP2 ENSG00000182220	5.53303	1.94489	19.7551	3.70116	0.174626	0.718936	5.52061	7.10706	0.346989	8.44584
ATP6V0A1 ENSG00000033627	14.762	11.1188	53.0639	17.9613	0.266014	2.4939	4.93842	16.4893	0.683056	16.6605
ATP6V0A2 ENSG00000185344	0.144346	0.449138	4.40622	0.697528	1.63185	3.86114	0.00832304	0.0469713	0.0191779	0.120752
ATP6V0A4 ENSG00000105929	0.167372	0.159562	0.115166	0.065255	0.00328098	0.0533672	0.0354268	0.115136	0.228064	0.000225691
ATP6V0B ENSG00000117410	0.0855216	40.4175	14.2321	120.382	61.4507	18.0619	19.873	4.13093	4.91012	31.0594
ATP6V0C ENSG00000185883	0.0091699	0.00639656	0.00231061	0.00161791	0.011393	0.0189561	0.0191604	0.0355424	0.0522321	0.01331
ATP6V0D1 ENSG00000159720	58.8938	35.7012	21.1325	33.0634	17.5317	6.30769	2.15708	0.0181299	10.7286	9.70095
ATP6V0D2 ENSG00000147614	0.0235636	0.0353347	0.0666371	0.0187164	0.000147404	0.119185	0.270115	0.13626	0.0562219	0.00305303
ATP6V0E1 ENSG00000113732	0.197882	24.8501	18.058	0.95715	9.91512	44.5195	0.433514	0.434792	0.00485147	14.1738
ATP6V0E2 ENSG00000171130	13.7755	0.578766	32.4313	9.77917	18.8552	1.67765	0.365922	0.25222	1.33997	8.95205
ATP6V1A ENSG00000114573	0.175074	0.0842729	4.78567	0.0970702	3.32306	0.304231	0.212106	2.79826	1.10709	0.588402
ATP6V1B1 ENSG00000116039	0.0356954	0.335692	0.0287283	0.157403	0.0019103	0.209857	0.64319	0.0221891	0.17956	0.00193141
ATP6V1B2 ENSG00000147416	1.48062	8.74295	8.85719	0.248713	1.83987	0.586131	1.76783	7.46612	1.03264	6.94542
ATP6V1C1 ENSG00000155097	0.103354	0.0147676	7.29387	1.99907	0.439541	2.12436	0.159783	0.457583	0.141235	1.6956
ATP6V1C2 ENSG00000143882	0.485968	0.341696	1.65837	0.675119	4.96486	0.793183	0.456343	0.423626	3.93465	2.15436
ATP6V1D ENSG00000100554	1.84548	0.107814	0.848352	1.71668	0.147955	14.2205	0.49695	1.89292	0.142633	9.24428
ATP6V1E1 ENSG00000131100	0.31448	28.1979	14.57	0.736758	4.01222	33.2995	7.34688	0.646402	14.5649	2.98101
ATP6V1E2 ENSG00000250565	0.00494381	2.55361	1.16421	0.012141	0.905772	0.00519064	0.0068679	0.736493	0.473394	0.710884
ATP6V1F ENSG00000128524	0.243291	7.71707	13.8789	13.4561	4.11313	13.1794	13.3183	16.5237	4.77728	4.56439
ATP6V1G1 ENSG00000136888	0.31818	0.137285	69.2537	4.25834	2.00579	0.0465772	11.0851	5.98294	0.107851	7.95782
ATP6V1G2 ENSG00000213760	0.0468148	0.0144728	0.0634887	0.0696786	0.000682421	0.0471239	0.0108244	0.0657852	0.015475	0.0359937
ATP6V1G3 ENSG00000151418	0.0116661	0.0260462	0.0023981	0.057089	0.0318209	0.000309185	0.0020135	0.0113556	0.0399503	0.00570669
ATP6V1H ENSG00000047249	11.7477	0.336745	33.1188	0.142948	5.42562	2.94782	9.22946	1.45449	0.0862348	1.82464
ATP7A ENSG00000165240	0.135843	0.0872408	4.1908	0.00577092	0.702651	0.138446	3.0028	0.00354942	0.0127684	0.751069
ATP7B ENSG00000123191	0.00400353	0.0288182	1.9912	0.202979	0.0471306	0.0173612	0.131548	0.0103289	0.00388652	5.15763
ATP8A1 ENSG00000124406	0.0362147	0.0454367	13.462	0.396744	0.697425	0.00481418	0.543449	0.288259	0.0158413	0.789624
ATP8A2 ENSG00000132932	0.0184976	0.0179268	0.00133602	1.64283	0.00475789	0.0340209	0.111642	0.00650634	0.0111047	0.000427133
ATP8B1 ENSG00000081923	0.196813	0.0377812	23.9811	0.0179974	0.0545289	0.057205	12.7234	0.213298	0.782735	6.04658
ATP8B2 ENSG00000143515	4.0664	3.26645	11.6377	1.19187	2.03471	0.0230781	0.0488053	11.7162	0.704966	3.55055
ATP8B3 ENSG00000130270	1.15366	0.1172	1.48632e-07	2.70676	5.41361e-05	0.0268624	0.96946	0.0559845	0.0165931	0.145695
ATP8B4 ENSG00000104043	0.0321747	0.00492252	3.74247	0.0330364	1.65187	0.0179202	0.555362	0.0228327	0.0859807	0.0343454
ATP9A ENSG00000054793	0.0228239	1.65712	10.1079	1.46526	3.82345	0.223759	3.45228	2.65245	0.024043	1.27189
ATP9B ENSG00000166377	0.307832	0.206005	14.1908	0.358398	0.00378385	0.00232604	0.1172	7.803	0.0987453	0.894183
ATPIF1 ENSG00000130770	9.63278	0.246856	48.1633	14.1629	10.1809	9.68244	9.88894	1.17605	0.53476	5.48369
ATR ENSG00000175054	0.514081	0.128145	2.81095	0.139828	0.0630938	0.0963234	0.0206365	0.387796	0.383541	0.423823
ATRAID ENSG00000138085	10.5603	6.96261	0.55828	0.201751	1.07877	16.6463	0.0173463	0.727721	0.110239	0.128018
ATRIP ENSG00000164053	0.00627996	0.0186753	0.0298122	0.0164445	0.0255862	0.0183773	0.00323671	0.0225642	0.0461586	0.00254815
ATRIP ENSG00000282827	0.0899119	0.00148943	0.0369759	0.00161617	0.000354323	0.0786556	0.00324845	0.0193786	0.117396	0.0588456
ATRN ENSG00000088812	1.62317	0.0729843	3.34557	9.1979	2.38268	0.128386	0.725019	0.318323	0.176841	0.593954
ATRNL1 ENSG00000107518	0.883882	0.180361	0.113932	0.110725	0.0162973	0.0529341	0.0386152	0.433096	0.00618207	1.06674
ATRX ENSG00000085224	0.102553	11.4951	14.1809	0.195064	0.647946	2.64194	2.79722	0.0525553	0.943888	4.41314
ATXN1 ENSG00000124788	0.171623	0.00984319	5.55276	0.255467	7.82979	0.150219	1.52809	9.98398	4.46343	0.0366547
ATXN10 ENSG00000130638	0.888595	0.0998641	8.98234	0.0111136	12.6214	0.676202	3.45703	1.08879	0.127718	0.579162
ATXN1L ENSG00000224470	0.0218677	0.00666899	0.809917	6.79664	0.332615	0.019743	3.44179	0.132537	0.0797857	2.51246
ATXN2 ENSG00000204842	3.05639	0.152151	2.58407	0.0623468	2.73667	9.76536	6.98553	0.429319	4.26464	3.51038
ATXN2L ENSG00000168488	6.96639	26.901	36.2359	0.268704	1.6974	0.217416	6.09315	0.00915861	1.58458	3.39621
ATXN3 ENSG00000066427	6.31513	2.07644	15.0067	0.451814	0.133228	0.778842	2.97682	0.323071	0.10596	3.63378
ATXN3L ENSG00000123594	0.0153557	0.00364774	0.0165098	0.0102776	0.0544153	0.0437602	0.00700454	0.00798175	0.0880581	0.00712785
ATXN7 ENSG00000163635	0.00326863	0.123701	7.04692	0.515272	0.0167471	0.025245	0.176895	0.0258129	2.13051	0.0226426
ATXN7L1 ENSG00000146776	0.298195	0.81379	3.34361	0.176036	0.000131416	0.353987	0.172721	0.865749	0.168892	0.736995
ATXN7L2 ENSG00000162650	0.920211	0.314381	0.33299	0.0740934	0.126919	0.168332	0.0524698	2.42269	0.709203	0.497831
ATXN7L3 ENSG00000087152	2.04564	2.13631	11.3169	17.9072	0.186097	0.718534	1.58323	4.48759	2.01814	8.17308
ATXN7L3B ENSG00000253719	0.863121	15.0982	25.7994	4.61164	4.60378	1.1939	5.63853	10.4632	0.452534	6.05524
AUH ENSG00000148090	0.0574492	0.234949	6.37337	0.116086	0.290956	0.104279	0.0549676	1.60791	0.0830318	0.0580292
AUNIP ENSG00000127423	0.00833073	0.027792	0.0656507	0.0260966	0.0322008	0.0388606	8.52598e-07	0.0210127	0.014418	0.0287695
AUP1 ENSG00000115307	0.773421	15.8684	20.6271	71.9975	10.9248	0.313339	32.4597	9.97357	0.00582015	7.94636
AURKA ENSG00000087586	0.0271184	0.133046	0.103497	0.113589	0.0592361	0.875719	0.0279045	0.2603	0.00636292	0.0402886
AURKAIP1 ENSG00000175756	31.5189	31.4892	31.464	20.6454	3.95277	1.71549	5.25627	13.9991	2.17481	0.581103
AURKB ENSG00000178999	0.0091057	0.0562094	1.00812	0.236798	0.0452584	0.0293408	0.00197389	0.0547286	0.0096276	0.0103741
AURKC ENSG00000105146	0.03657	0.140905	0.0594393	0.833936	0.0714806	0.0507134	0.103577	0.194752	0.189185	0.248359
AUTS2 ENSG00000158321	0.292761	0.130455	1.37831	0.416513	0.371618	0.11262	7.71447	0.22253	6.02707	0.909523
AVEN ENSG00000169857	0.228848	0.193177	0.484466	5.45328	0.108212	0.00177193	0.0958153	4.73138	2.269	0.0302601
AVIL ENSG00000135407	0.0894325	0.0411148	0.282252	0.122597	0.0542529	0.0247013	0.509875	0.0416868	0.0874997	0.0210939
AVL9 ENSG00000105778	0.453087	0.0910051	15.9595	0.108718	1.78331	0.876737	0.680808	0.0561302	0.36147	0.621548
AVP ENSG00000101200	0.0115014	0.291602	0.0445557	0.115895	0.0556786	0.0649804	0.061595	0.0248094	0.00345069	0.00298002
AVPI1 ENSG00000119986	0.280674	7.17024	6.49236	0.290615	0.0521445	12.4652	2.89979	0.526837	0.160137	0.281442
AVPR1A ENSG00000166148	6.18942e-05	0.0155796	0.0276862	0.0480643	0.0654744	0.00219212	0.00160604	0.0183406	0.999803	0.00104244
AVPR1B ENSG00000198049	0.000152931	0.0110425	0.251789	0.000108147	0.00851943	0.000845545	0.0161645	0.00668421	0.0157891	0.0155517
AVPR2 ENSG00000126895	0.0730774	0.00516306	0.00663703	0.0218261	0.000260907	0.0897094	0.0345904	1.52861	0.0933709	0.0986852
AXDND1 ENSG00000162779	0.36273	0.0663897	0.0135641	0.0973818	0.0208105	0.245131	0.153035	0.00211296	0.245717	0.0472968
AXIN1 ENSG00000103126	6.86034	0.062652	1.29346	1.43668	0.0879569	15.4317	4.63163	0.14666	9.64513	0.774232
AXIN2 ENSG00000168646	0.200487	0.101832	7.0689	0.105262	0.0809299	3.16731	5.86732	2.18359	4.07311	0.0585461
AXL ENSG00000167601	12.268	35.1095	0.4212	4.83684e-05	2.39332	5.39952	3.61855	0.0925375	3.12927	0.0563202
AZGP1 ENSG00000160862	1.6924	143.478	789.443	509.739	933.529	1.22808	6.3655	0.903188	44.463	184.451
AZI2 ENSG00000163512	0.199268	0.663609	12.58	0.00720397	0.196643	0.218288	1.77399	7.26811	0.214714	0.994481
AZIN1 ENSG00000155096	0.286226	0.209426	8.50532	0.308541	4.52527	0.152032	12.5253	1.3127	0.0211219	2.13303
AZIN2 ENSG00000142920	1.6533	0.00280962	4.72915	2.07405	0.700917	1.15071	0.0720957	0.0356336	0.102673	0.576689
AZU1 ENSG00000172232	0.06118	0.00396733	0.115226	0.00886649	0.00661897	0.0105657	0.01964	0.0195281	0.0396669	1.01252
B2M ENSG00000166710	0.101421	0.321201	206.661	0.0475229	165.458	6.83221	61.0503	59.6295	73.7924	71.5031
B3GALNT1 ENSG00000169255	0.253919	0.0692736	1.3617	0.160414	0.17962	0.0554848	0.157672	0.000153663	1.2895	0.0884911
B3GALNT2 ENSG00000162885	0.029343	0.239415	0.303678	0.98942	1.39819	0.0897413	0.038516	0.0146172	0.104574	0.0876919
B3GALT1 ENSG00000172318	0.0194582	0.0686929	0.0193837	0.00126298	0.0716078	0.0507621	0.0563664	0.00520639	0.0116635	0.0811708
B3GALT2 ENSG00000162630	2.07975	0.0532185	0.0277366	0.000594951	0.0833688	0.00427314	0.0718533	0.0158381	0.027679	0.144066
B3GALT4 ENSG00000235863	11.9025	1.58933	16.5741	12.4992	0.404648	2.08922	3.20778	0.637806	0.304324	0.637397
B3GALT5 ENSG00000183778	0.0669032	0.0293966	0.00110976	0.119983	3.85146e-05	0.0645914	1.24112	0.0161944	0.0663947	0.0118413
B3GALT6 ENSG00000176022	7.85521	2.45045	2.02538	13.5799	1.12937	1.21779	9.2416	0.408731	0.264291	0.837416
B3GAT1 ENSG00000109956	1.4805	0.342412	8.61	8.41156	4.36416	0.555726	0.00857807	1.19926	0.0442192	0.00629196
B3GAT2 ENSG00000112309	0.0287971	0.0288343	0.00952116	0.646721	0.94869	0.0386923	0.104413	0.157092	0.828223	0.00255903
B3GAT3 ENSG00000149541	12.6283	8.80902	19.7954	27.671	3.13645	6.4031	0.0221169	7.68755	2.35798	6.05746
B3GLCT ENSG00000187676	0.175689	1.32077	0.0692406	0.454345	0.0260241	1.29914	0.598918	0.386743	0.206601	0.0562271
B3GNT2 ENSG00000170340	2.70373e-07	0.000606075	0.762467	0.145652	0.0669587	0.137113	0.0181814	0.0586742	0.0718843	0.718426
B3GNT3 ENSG00000179913	0.03686	0.00046474	0.00252151	0.119476	0.00443636	0.0153434	3.35405	0.00498368	0.0562729	0.00476082
B3GNT4 ENSG00000176383	1.0527	0.00664009	0.0207854	0.00236976	0.00668921	0.0139288	0.735149	0.0210008	0.0448286	0.000310571
B3GNT5 ENSG00000176597	0.201046	0.144309	1.21791	0.033791	0.208576	0.154799	6.86855	0.24971	1.37309	0.068554
B3GNT6 ENSG00000198488	0.0186443	0.0398294	0.0164022	0.261723	0.000545123	0.0173529	0.0690912	0.0700639	0.0399666	0.020577
B3GNT7 ENSG00000156966	0.832061	1.03652	0.0793569	0.246216	0.0667679	0.273008	1.56034	0.00126158	0.0047987	0.0133581
B3GNT8 ENSG00000177191	1.5095	0.50331	0.000792622	4.97367	1.53753	0.196534	1.65867	0.012676	3.11248	0.116337
B3GNT9 ENSG00000237172	0.796714	0.584328	3.30234	1.61604	0.12956	4.33067	0.53962	0.0538527	2.18623	2.65155
B3GNTL1 ENSG00000175711	1.16744	0.15126	0.289706	0.243579	2.55731	0.50491	0.0766754	0.0540232	7.193	0.173391
B4GALNT1 ENSG00000135454	7.12685	0.352501	0.243556	0.247126	0.0688374	2.64663	0.0896542	0.0932123	0.11846	0.118654
B4GALNT2 ENSG00000167080	0.0123973	0.0470941	0.103632	0.00233854	0.0219229	9.44509e-05	0.00698819	0.0191025	0.0322982	0.0376132
B4GALNT3 ENSG00000139044	0.0249696	1.25999	0.0960311	0.157732	3.38586	0.0918327	1.23044	0.00445098	0.102461	0.719876
B4GALNT4 ENSG00000182272	2.16724	1.03144	6.89282	0.0553638	1.95421	0.48757	0.614205	0.242207	0.797032	0.232578
B4GALT1 ENSG00000086062	0.598185	0.467887	29.4369	23.8124	12.3448	1.42722	42.2598	0.622901	10.0573	3.95987
B4GALT2 ENSG00000117411	35.1659	6.0461	16.4087	17.5927	1.12534	5.41407	2.87453	13.1623	7.20182	1.74306
B4GALT3 ENSG00000158850	0.0373013	16.7019	23.6833	8.99989	11.4272	9.87948	1.57875	0.315909	0.0408977	0.24084
B4GALT4 ENSG00000121578	0.00505623	2.81752	8.9382	0.924717	0.636426	0.0188499	24.3062	0.727932	0.0256424	1.04588
B4GALT5 ENSG00000158470	2.5047	0.804816	3.57385	6.98067	0.689049	0.84203	42.0008	1.00445	1.36514	0.0267375
B4GALT6 ENSG00000118276	2.19398	0.0824818	0.000674958	0.0525136	0.151064	0.00313131	0.193394	0.0619935	1.24336	0.030533
B4GALT7 ENSG00000027847	3.6077	15.2347	4.63769	5.06534	3.53556	5.24037	2.58226	0.521089	0.130325	8.98657
B4GAT1 ENSG00000174684	11.1553	15.7764	1.86038	8.31406	0.331081	21.8668	0.0244783	9.12954	0.787458	0.025265
B9D1 ENSG00000108641	1.38302	9.30947	1.98011	0.981161	0.316178	7.09807	0.230552	4.79005	2.18986	0.00436772
B9D2 ENSG00000123810	4.19057	2.38356	0.7498	0.0657505	0.190786	0.416036	0.105828	4.28235	1.223	5.01005
BAALC ENSG00000164929	0.0365574	0.0411066	0.336507	0.00509747	0.0881077	0.0240077	0.19835	0.000115115	0.0746907	0.00369637
BAAT ENSG00000136881	0.000478496	0.0782247	0.020524	0.39931	0.049587	0.0121159	0.0762968	0.0304024	0.0497382	0.0549464
BABAM1 ENSG00000105393	27.9375	6.3633	12.9496	28.1353	0.0810012	3.43549	4.16932	5.18572	8.07679	0.0639683
BACE1 ENSG00000186318	7.12671	3.0895	0.825793	0.63493	2.93651	3.87875	2.02622	0.0712485	0.00611788	0.511119
BACE2 ENSG00000182240	0.0799804	39.2002	14.7853	5.75324	12.8705	3.73236	13.633	0.195836	0.88893	22.5095
BACH1 ENSG00000156273	1.04062	0.0268337	3.66248	0.671308	0.390804	0.0111927	2.5671	0.0408393	0.282992	2.52578
BACH2 ENSG00000112182	2.97289	0.0608265	0.0382449	0.000168246	0.111777	0.0803309	0.0189419	0.022484	0.246226	0.170899
BAD ENSG00000002330	33.3407	39.9942	23.4021	48.2201	8.75203	19.0992	6.5165	2.22669	0.171444	6.22316
BAG1 ENSG00000107262	0.312381	80.4181	19.5956	1.41354	19.5465	14.7501	57.1348	0.375227	0.107919	5.01838
BAG2 ENSG00000112208	7.25308	0.0787629	1.88801	0.158272	0.591993	0.238352	0.272734	4.52569	3.01708	0.0518651
BAG3 ENSG00000151929	8.3735	14.5742	8.7477	0.856986	1.76337	0.737166	17.5334	0.300123	0.906559	1.34235
BAG4 ENSG00000156735	0.268933	0.0275551	3.41166	0.0310442	0.866616	0.0730032	0.13931	0.206764	0.253649	0.146474
BAG5 ENSG00000166170	1.15329	0.316506	2.98863	0.443387	0.0184376	0.0898433	1.45045	0.053779	0.0053076	1.95836
BAG6 ENSG00000204463	3.90005	38.8555	9.70187	21.08	10.2674	1.28378	18.7559	17.2814	17.796	1.99387
BAHCC1 ENSG00000266074	1.42786	0.953767	4.15955	3.67105	0.354097	0.0643711	0.0388776	6.01225	0.132736	1.13403
BAHD1 ENSG00000140320	1.90475	0.635668	15.3715	0.123641	7.51732	3.18604	0.968447	2.14768	3.52064	1.9774
BAIAP2 ENSG00000175866	1.1578	0.645737	24.7912	82.2945	23.829	1.90989	18.0073	8.63928	7.24568	33.7326
BAIAP2L1 ENSG00000006453	0.40789	0.0834284	51.782	26.9365	26.6318	0.230492	14.6664	0.00666991	0.337484	15.1399
BAIAP2L2 ENSG00000128298	0.0946737	0.0134925	1.11534	3.21374	0.0228445	0.156494	0.0734084	0.0497615	0.00198517	0.0801144
BAIAP3 ENSG00000007516	0.0220991	0.0744698	11.2615	10.6871	2.60099	0.556921	1.80325	2.07306	0.450388	0.472762
BAK1 ENSG00000030110	0.0402412	13.2777	0.643927	13.057	0.0319489	1.55108	4.12598	0.118391	4.95744	1.06243
BAMBI ENSG00000095739	0.214406	0.0528837	2.4182	0.0746301	0.0300216	0.143355	1.58636	0.0907561	0.216674	0.021542
BANF1 ENSG00000175334	14.4288	3.05553	17.1202	1.79785	7.92842	1.48265	8.77659	0.602725	4.99998	5.15387
BANF2 ENSG00000125888	0.00420145	0.000517739	0.00199781	0.0470864	0.0401658	0.00378937	0.0201868	0.00888439	0.0305868	0.0101937
BANK1 ENSG00000153064	0.00890651	0.000256826	1.89024	0.0197335	0.211661	0.0357642	1.16276	0.00510678	0.00472115	0.0774498
BANP ENSG00000172530	0.629229	1.35851	0.322314	0.162717	0.833016	6.39787	1.14816	0.351066	2.75056	2.81232
BAP1 ENSG00000163930	0.747991	18.7029	18.0658	43.5392	0.913492	1.12943	3.13348	17.4856	10.7389	3.1951
BARD1 ENSG00000138376	0.411746	0.00954038	3.97062	0.000406975	0.253081	0.037973	0.359129	1.97603	0.0449661	0.223172
BARHL2 ENSG00000143032	0.0955511	0.0134467	0.099508	0.0964597	0.0959684	0.00385229	0.0155734	0.033046	0.00177404	0.111481
BARX1 ENSG00000131668	6.46319e-05	0.0273909	0.0584203	0.076703	0.00908808	0.0751843	0.00868881	0.035541	0.0601985	0.0955314
BARX2 ENSG00000043039	0.0219273	0.183647	2.72335	0.307874	0.0908491	0.0915341	2.76414	0.0571948	0.34444	0.811724
BASP1 ENSG00000176788	0.125254	0.188843	34.6294	0.74438	7.6411	1.06281	2.42415	2.37124	0.40464	17.7048
BATF ENSG00000156127	0.553966	0.0657059	0.173779	0.11825	0.151005	0.0482976	1.81199	0.000759872	3.89491	0.203915
BATF2 ENSG00000168062	1.93875	0.166842	0.178133	0.0576386	0.235308	0.057736	0.055741	0.0205032	0.0152479	0.532289
BATF3 ENSG00000123685	0.0381809	1.89796	0.0412839	0.0386452	0.221022	3.83057	0.00860965	0.0336571	0.0925326	6.32492e-05
BAX ENSG00000087088	0.948453	0.518651	1.00811	9.02735	1.85686	1.99181	0.88573	1.55515	0.646461	0.228216
BAZ1A ENSG00000198604	0.0650316	0.0483434	3.36652	0.959751	0.00118358	0.145008	2.83101	0.00670254	0.631327	2.05863
BAZ1B ENSG00000009954	0.819896	8.16304	0.932115	0.397423	11.2713	19.7834	7.55693	5.67797	1.36853	6.09423
BAZ2A ENSG00000076108	0.80891	3.36572	29.6923	0.270274	0.295984	0.248972	15.5052	2.64609	14.7215	11.1086
BAZ2B ENSG00000123636	9.00028	0.147722	19.178	4.78951	1.41805	0.0949354	6.93464	19.1464	2.10937	4.07097
BBC3 ENSG00000105327	0.936849	0.104769	0.370672	1.38142	0.00293117	0.17259	2.42497	0.391263	1.20479	1.71638e-06
BBIP1 ENSG00000214413	3.87171	0.0509057	6.72474	0.168986	0.368678	0.181149	0.823343	0.0234286	1.06821	0.474278
BBOF1 ENSG00000119636	0.0375781	0.0775945	3.98916	0.00883358	0.039033	0.0650054	0.259341	0.184283	0.549503	0.0295722
BBOX1 ENSG00000129151	0.063859	0.0860606	0.0162659	0.058578	0.0120916	0.00122275	0.0911958	0.363224	0.204301	0.0245681
BBS1 ENSG00000174483	0.00240598	0.130513	0.871864	0.129588	0.0622047	0.0665573	0.462439	0.207426	0.457464	0.00686737
BBS10 ENSG00000179941	0.0102057	0.0589616	2.83897	0.427674	0.304767	0.0694527	0.494451	1.10637	0.0138829	0.555107
BBS12 ENSG00000181004	0.401144	0.0820251	0.0265063	0.0581705	5.56553e-05	0.817762	0.018946	0.0887806	2.17689e-05	0.0550164
BBS2 ENSG00000125124	1.79041	1.44011	10.3435	0.189998	14.7125	0.392134	0.0725072	5.80948	0.0667093	1.45548
BBS4 ENSG00000140463	0.903635	2.87198	8.19772	9.46947	2.23829	13.9772	0.242649	0.151549	0.00566198	7.72623
BBS5 ENSG00000163093	1.37312	0.180538	3.83938	0.238763	0.350554	2.01866	1.26115	0.312904	0.199119	0.551943
BBS7 ENSG00000138686	0.441447	0.231356	4.32316	0.123605	0.17971	1.03922	0.00863988	0.25149	0.0629493	0.405649
BBS9 ENSG00000122507	0.146058	0.150465	1.10596	0.35383	0.0101541	0.0611186	1.41302	0.0696646	0.034872	0.00268602
BBX ENSG00000114439	5.29627	0.15016	10.4161	0.0272967	2.82864	1.23396	1.8443	0.627593	1.44876	10.7798
BCAM ENSG00000187244	0.0903959	0.145575	32.7582	15.6678	29.3134	0.0049982	2.13972	0.161111	2.35115	9.01803
BCAN ENSG00000132692	0.808483	0.0566727	0.120983	0.162692	0.00028514	0.102285	0.0248361	0.0825473	0.0294464	0.0488491
BCAP29 ENSG00000075790	0.260016	0.0810806	5.88778	1.77512	7.31928	7.92548	3.32054	0.287929	3.38679	5.1147
BCAP31 ENSG00000185825	33.6659	112.346	55.4372	242.447	42.9769	0.611006	12.2971	0.0250511	11.9359	25.5102
BCAR1 ENSG00000050820	9.88809	3.04771	8.41946	18.0406	8.24831	1.99074	6.53878	9.11934	0.624301	16.6357
BCAR3 ENSG00000137936	0.166813	0.0213977	0.00366795	0.0307732	0.770327	0.0432013	0.930557	1.80561	0.170861	1.13383
BCAS1 ENSG00000064787	0.0582393	0.0440852	20.4797	6.90499	9.4297	0.0845728	5.14109	0.156911	0.214105	3.42155
BCAS2 ENSG00000116752	0.0123783	0.0874547	10.3953	0.01351	3.72855	0.0289181	0.405569	0.716252	0.0364725	0.110244
BCAS3 ENSG00000141376	1.38643	0.598026	11.6949	7.44575	0.351875	1.18253	0.130297	0.151607	10.1961	0.736984
BCAS4 ENSG00000124243	3.97291	7.25634	6.01088	0.985822	0.932373	0.0988927	3.63628	0.0208944	1.00015	1.46015
BCAT1 ENSG00000060982	1.4718e-05	0.150736	0.182772	0.406432	0.355667	0.0783525	0.327009	0.773374	0.930487	0.466954
BCAT2 ENSG00000105552	10.12	24.5092	36.1485	21.0421	8.97361	0.00295253	10.0431	0.151501	2.06126	4.63963
BCCIP ENSG00000107949	1.17309	0.0364464	11.1483	5.53576	0.688256	2.12522	0.783376	0.63011	1.45613	1.92575
BCDIN3D ENSG00000186666	0.904007	0.637606	0.643861	0.452147	0.000912705	1.46959	0.225825	0.185912	0.0714886	0.0346873
BCHE ENSG00000114200	2.216	0.0259879	0.135801	0.0155056	0.0107437	0.0588249	0.0238619	0.0514584	0.00277719	0.0968403
BCKDHA ENSG00000248098	0.92679	4.18535	1.47233	0.228343	0.180367	0.0368705	0.590181	0.150163	0.51549	0.0017257
BCKDHB ENSG00000083123	0.0724733	0.102541	2.83562	0.0789445	0.214683	0.232473	0.476366	0.104596	0.057599	0.974559
BCKDK ENSG00000103507	6.65219	1.52277	2.71599	11.3475	0.172189	1.83416	0.702817	9.58597	6.26269	3.84156
BCL10 ENSG00000142867	0.0244903	0.00141691	3.13397	0.308405	0.0392971	1.52815	6.74737	0.368219	0.640226	0.0289337
BCL11A ENSG00000119866	0.392213	0.0312605	7.38418	0.628328	2.36378	0.0507867	3.60587	0.148854	8.14909	0.0518597
BCL11B ENSG00000127152	0.2063	0.0358614	0.0517865	0.0525617	0.129	0.0564274	0.00147968	0.0259926	1.98382	0.0444503
BCL2 ENSG00000171791	0.590364	0.559309	3.70412	0.668028	0.0056011	0.0327226	4.12886	5.20637	0.0164108	1.72944
BCL2A1 ENSG00000140379	0.152992	0.0902439	0.0495378	9.01309e-05	0.210718	0.419989	0.0238667	0.104131	0.54655	0.00709976
BCL2L1 ENSG00000171552	0.361169	31.7398	38.8786	59.9849	10.9538	1.47776	14.733	10.8732	6.04547	10.1146
BCL2L10 ENSG00000137875	0.000509829	0.00599703	0.0940593	0.0306479	0.027538	0.00560773	0.0233325	0.00246916	0.0214827	0.133844
BCL2L11 ENSG00000153094	0.209203	0.24681	7.36434	0.473973	0.0287258	0.742271	0.0250088	0.0921287	0.00705129	0.169828
BCL2L12 ENSG00000126453	4.83146	3.11559	0.183366	0.341059	2.10311	1.32482	2.95744	1.32332	0.253202	0.0246104
BCL2L13 ENSG00000099968	2.85039	6.07665	19.1013	1.18541	1.25233	5.51933	7.63769	3.71797	0.766724	0.396323
BCL2L14 ENSG00000121380	0.0508773	0.0247386	0.000238022	0.0137763	0.042187	0.234968	0.350579	0.0123782	0.665191	0.0525511
BCL2L15 ENSG00000188761	0.0610731	0.238229	0.0713029	0.057006	0.137581	0.00732431	0.625029	0.0105796	0.00842702	0.00292323
BCL2L2 ENSG00000129473	0.654425	0.798725	27.352	0.0633368	5.53378	0.0178639	4.96667	0.670835	0.0131922	1.38065
BCL2L2-PABPN1 ENSG00000258643	0.0254278	0.0405421	0.00772933	0.0109927	0.00517546	0.0125066	0.00291588	0.0278519	0.000337795	0.0030464
BCL3 ENSG00000069399	0.00338687	0.465246	0.60699	3.45611	1.77741	18.0254	36.7719	0.836071	6.88696	13.387
BCL6 ENSG00000113916	2.7134	0.0450623	0.610934	0.490642	0.032321	8.55772	1.521	6.78691	16.5952	5.53404
BCL6B ENSG00000161940	0.0348499	0.0937795	0.0864756	0.083184	0.803029	0.0211629	0.741634	1.05395	0.172432	0.0908604
BCL7A ENSG00000110987	0.276628	0.0909497	4.34169	1.78938	0.0819914	2.82049	2.89481	2.05863	0.133416	0.105464
BCL7B ENSG00000106635	0.104574	0.132798	0.462305	0.0694902	0.242279	13.8671	29.038	0.199535	0.0684759	0.185
BCL7C ENSG00000099385	31.8768	22.4384	25.4507	10.6583	7.64222	0.693539	6.92684	0.650191	3.05415	0.0482171
BCL9 ENSG00000116128	0.180682	0.0163938	3.41121	2.60447	0.485655	0.63691	0.123866	0.00117028	0.828989	0.0498784
BCL9L ENSG00000186174	5.49185	0.320429	12.2668	0.354286	7.62472	5.3404	2.05292	0.0362603	6.15184	3.37724
BCLAF1 ENSG00000029363	0.575223	0.37499	13.5639	0.161734	0.196518	20.157	2.86161	2.30609	2.51271	4.1632
BCO1 ENSG00000135697	0.108318	0.034182	0.00852884	0.00893628	0.0618699	0.00695846	0.0860462	0.0206279	0.199036	0.0875871
BCO2 ENSG00000197580	0.0280578	0.00054933	0.605649	0.0139749	0.0218286	0.0999841	0.0158032	0.00860211	6.87567	0.204137
BCOR ENSG00000183337	0.00132948	0.00783677	4.55201	0.223385	1.32926	2.49538	2.33177	0.00284556	0.386825	0.760587
BCORL1 ENSG00000085185	3.3226	4.04995	0.0583713	0.204152	1.27603	0.501621	0.0106959	1.38249	0.718196	1.5125
BCR ENSG00000186716	6.45269	17.5574	9.85231	18.0501	4.33693	30.9375	2.50558	0.107058	0.468579	2.11706
BCS1L ENSG00000074582	7.22882	5.58099	0.144855	0.632027	0.0942851	9.3898	0.44796	0.00204483	7.16124	4.20385
BDH1 ENSG00000161267	0.0167514	0.0826763	7.64204	18.3971	11.1047	8.27852	4.8381	0.512704	0.482443	4.03369
BDH2 ENSG00000164039	14.1522	3.69616	0.165855	0.302763	0.640096	9.5561	9.4129	0.239001	0.0912571	4.84976
BDKRB1 ENSG00000100739	0.0337087	0.00918681	0.026982	0.0316805	0.0277167	0.253658	0.139022	0.0679085	0.00538948	0.0144782
BDKRB2 ENSG00000168398	8.85182	0.375098	4.2173	0.0475597	0.10971	0.267351	6.95742	0.0211184	0.0143935	0.617461
BDNF ENSG00000176697	0.0576306	0.0042971	0.619479	0.208897	0.222869	0.987659	0.00189484	0.0400665	0.0617204	0.0864961
BDP1 ENSG00000145734	3.98681	0.0382999	2.13136	0.117211	0.327486	0.161381	4.19241	0.0903382	0.111234	0.202049
BEAN1 ENSG00000166546	0.0208753	0.0125841	0.0377028	0.0976342	0.0969949	0.0176681	0.0271693	0.00494705	0.270441	0.0343077
BECN1 ENSG00000126581	0.983075	0.00480824	24.6108	0.0309008	0.226679	0.00795971	3.21754	7.02402	0.0411758	1.3009
BEGAIN ENSG00000183092	1.40564	0.130344	0.222364	0.151519	0.0878551	0.0142369	0.217373	9.98025	0.141031	0.944725
BEND2 ENSG00000177324	0.00779851	0.0233265	0.0471384	0.294716	8.2923e-05	0.082396	0.000341951	0.101504	0.0301314	0.0081425
BEND3 ENSG00000178409	0.232251	0.0460326	0.00620203	0.176508	0.651884	0.161758	0.0500777	0.00182443	0.0929444	0.000603327
BEND4 ENSG00000188848	0.307113	0.00243699	3.71221	0.0905383	0.234614	0.00697406	0.0179864	0.00837175	1.34888e-05	0.7593
BEND5 ENSG00000162373	0.585118	1.21035	0.149142	0.107893	0.591118	0.0484168	0.156709	1.24321	0.0148957	0.0532111
BEND6 ENSG00000151917	0.063665	0.00968421	0.0252053	0.0664746	0.0429147	0.024945	0.00401431	0.0346471	0.00279616	0.653581
BEND7 ENSG00000165626	2.25441	0.0604905	0.0477074	0.114472	0.00724217	0.101176	2.13733	0.110587	0.0153211	0.0318037
BEST1 ENSG00000167995	12.9033	0.177148	12.0709	0.202678	1.26763	0.0505733	3.78497	11.73	16.4557	5.48563
BEST2 ENSG00000039987	0.00112867	0.00163082	0.0558832	0.052537	0.00087006	0.00860999	0.035619	0.000276088	0.0305429	0.0601652
BEST3 ENSG00000127325	0.0167789	0.214705	0.374951	0.0404587	0.0349776	1.46941	0.324979	0.00144029	0.00128408	0.00168879
BEST4 ENSG00000142959	0.00159987	0.00756698	0.0317144	0.209003	0.0846025	0.0272297	0.0258567	0.0333479	0.23591	0.0127134
BET1 ENSG00000105829	0.434789	0.280528	6.00938	1.06723	0.745934	1.8121	1.15807	0.193961	0.930215	0.917129
BET1L ENSG00000177951	0.161065	1.40767	5.66213	12.4101	0.186163	24.7684	6.6897	0.714391	1.41946	7.4257
BEX1 ENSG00000133169	0.0484243	0.042548	4.06712	0.0200686	0.0138662	2.54982	0.237525	7.95454e-05	0.00277866	0.00162692
BEX2 ENSG00000133134	0.0662522	0.167443	31.4981	1.81164	1.20724	7.03036	2.00481	3.15562	0.183288	0.661736
BEX3 ENSG00000166681	11.483	0.0591774	21.9548	0.340714	7.00193	22.4737	0.704321	2.08956	2.04396	4.26685
BEX4 ENSG00000102409	2.78397	7.59869	15.3741	3.4263	1.15208	0.0387937	4.81438	13.6643	0.243584	0.933357
BEX5 ENSG00000184515	0.135616	0.180895	2.25788	0.0366543	0.538443	0.253877	0.57733	1.14711	0.087509	0.274516
BFAR ENSG00000103429	0.220105	3.81098	3.80195	0.828449	0.495631	3.37476	5.23797	4.72906	0.697644	1.64042
BFSP1 ENSG00000125864	0.0975634	0.0522425	0.0234208	0.000220058	0.00260681	0.0347568	0.0213972	0.0934281	3.20731	0.0770417
BFSP2 ENSG00000170819	0.0692365	0.0141361	0.00313479	0.0054782	0.0220373	0.00203633	0.012086	0.0629861	6.49825e-06	0.0078609
BGLAP ENSG00000242252	0.0147266	0.0131962	0.15366	0.040963	0.0732855	0.230967	0.0420068	0.338835	0.0225361	0.162965
BGN ENSG00000182492	74.224	50.3605	0.00196339	28.5059	0.022315	0.184977	0.640994	18.5489	58.3691	3.29581
BHLHA15 ENSG00000180535	0.0134069	0.0317817	0.0188437	0.03085	0.0673165	0.0641916	0.00978662	0.00208357	0.0103713	0.000171785
BHLHB9 ENSG00000198908	0.46136	0.0162423	0.0521572	0.031025	5.28752e-07	0.0189263	0.00121943	0.00661204	0.365691	0.205273
BHLHE22 ENSG00000180828	0.00359154	0.0755926	0.0432221	0.0447456	0.138473	0.0805343	0.0649568	0.070314	0.0249602	0.0296195
BHLHE40 ENSG00000134107	0.168715	0.10849	6.77921	0.0193709	6.71261	0.549095	23.0929	0.187284	20.1832	1.76258
BHLHE41 ENSG00000123095	0.706168	0.320366	0.243477	0.180654	0.602802	0.0405652	19.835	0.617865	0.170577	0.588115
BHMG1 ENSG00000237452	0.00599035	0.0504402	0.0442386	8.6392e-05	0.0195413	0.00551047	0.00157865	0.00115227	0.00204096	0.00498674
BHMT ENSG00000145692	0.129698	0.0762605	0.0329237	0.0717742	0.0747482	0.00376556	3.68071e-05	0.00302684	0.0514995	0.00549284
BHMT2 ENSG00000132840	0.848683	0.868599	0.387989	0.673506	0.126796	0.165239	0.037173	0.09542	0.995127	0.00545184
BICC1 ENSG00000122870	0.54248	0.0488985	0.543188	0.337348	0.317872	0.0374428	0.0504112	0.0350827	0.812523	0.790018
BICD1 ENSG00000151746	0.00497501	0.432878	5.64735	0.403609	0.0551755	0.0876769	0.0296299	0.019415	0.358656	1.90892
BICD2 ENSG00000185963	3.77673	1.32329	0.152443	0.525992	0.203657	17.355	1.09637	0.195592	0.57156	0.0944095
BICDL1 ENSG00000135127	0.00236741	0.124443	2.14102	0.678989	0.081829	0.319406	4.52754	0.0330045	0.106155	0.115002
BICDL2 ENSG00000162069	0.338869	0.192752	6.85987	8.16724	1.15082	0.0931926	9.0384	2.33001	0.188957	7.64588
BID ENSG00000015475	0.0672992	0.853472	0.145916	0.101023	0.0377982	7.5873	6.12732	0.0582338	0.0555934	0.072124
BIK ENSG00000100290	0.25017	11.0153	139.867	19.0279	16.7684	1.22262	8.83034	0.0965324	0.112221	4.11234
BIN1 ENSG00000136717	89.1925	50.0006	31.6375	0.168603	5.54382	1.47019	0.177796	10.6846	14.3586	17.7258
BIN2 ENSG00000110934	0.54939	0.0423567	0.0209679	0.171811	0.0311623	0.0148198	0.0333145	0.447706	1.66164	0.162374
BIN3 ENSG00000147439	0.299794	18.0529	16.443	18.0229	8.33607	1.08149	10.9757	0.24384	1.53196	0.607005
BIRC2 ENSG00000110330	4.80147	0.735232	2.46904	2.27243	2.41889	4.56794	2.82155	0.809006	3.34515	1.77269
BIRC3 ENSG00000023445	0.0074893	0.107901	0.0959134	0.72073	0.306644	4.39694	2.34811	0.0477241	2.88643	0.341463
BIRC5 ENSG00000089685	0.498045	1.36086	0.227971	0.382613	0.112174	0.161202	0.0981262	0.102766	0.0897358	0.366851
BIRC6 ENSG00000115760	2.2411	0.428192	8.43956	0.277803	0.0816349	0.453457	1.30193	2.28307	4.53378	0.0552896
BIRC7 ENSG00000101197	0.670632	0.00576622	0.0664988	0.00298989	0.000468068	0.0892279	0.074079	0.0117186	0.000747902	0.00973555
BIVM ENSG00000134897	0.371392	0.799838	1.3157	2.11907	0.370295	0.233503	0.648135	0.366983	0.216722	0.304346
BLCAP ENSG00000166619	21.6347	25.3642	27.2622	1.25191	27.2357	28.5993	25.9785	1.29858	0.285807	0.585877
BLK ENSG00000136573	0.684903	0.0237861	0.00250695	0.205058	0.0115928	0.00805635	3.57003e-05	0.0325178	0.0183976	2.55833e-05
BLM ENSG00000197299	0.1801	0.0460507	0.443442	0.00499945	0.0220711	0.128658	0.119968	0.0876787	0.021845	0.0433802
BLMH ENSG00000108578	0.128069	0.0977248	0.028101	0.162809	0.0361536	22.4619	0.273165	0.0219819	0.0070349	2.21316
BLNK ENSG00000095585	0.0540207	0.00329721	0.228715	1.42644	0.0385134	0.0519317	0.0294482	1.9476	0.429023	0.042541
BLOC1S1 ENSG00000135441	38.5879	12.2588	16.5692	47.1332	2.71359	0.743614	0.334044	2.00255	0.519917	4.41945
BLOC1S2 ENSG00000196072	0.0360864	0.0956423	1.64611	0.126087	0.350049	0.0403725	0.0717757	0.111257	0.75971	0.00560384
BLOC1S3 ENSG00000189114	0.130729	0.34159	0.396182	1.32284	0.00169063	2.03622	0.170054	0.0276852	0.112692	0.850851
BLOC1S4 ENSG00000186222	0.645225	0.126467	15.7738	0.154128	0.019533	5.90231	1.21748	0.102891	1.73756	5.59827
BLOC1S5 ENSG00000188428	0.56369	0.482959	1.8926	0.0292849	0.00328234	2.68003	0.0808293	2.17294	0.0143884	0.0105675
BLOC1S6 ENSG00000104164	0.762154	0.000254792	35.7311	0.410256	4.83336	0.0846135	5.56128	0.131239	0.544006	6.27144
BLVRA ENSG00000106605	1.8559	0.73577	0.216108	0.693249	0.180964	16.16	0.153158	0.00160061	0.837086	0.146019
BLVRB ENSG00000090013	3.04635	107.621	55.1006	23.2319	9.74065	3.02651	22.7226	1.09483	9.7087	7.86786
BLZF1 ENSG00000117475	0.467371	0.473903	0.277619	3.00085	0.0838639	0.649541	3.51253	0.210869	0.810611	0.72894
BMF ENSG00000104081	2.06048	0.182427	10.5845	0.0792308	0.666556	1.27217	4.94665	7.85217	0.180195	8.44241
BMI1 ENSG00000168283	0.038063	0.20993	7.17333	1.21049	0.00881526	0.0939843	0.679509	4.46617	2.42808	0.55143
BMP1 ENSG00000168487	9.80482	10.582	0.211379	10.7202	0.109088	0.0261006	6.53059	28.8867	1.34033	4.15087
BMP10 ENSG00000163217	0.00174889	0.00186352	0.00115346	0.0199695	0.0623892	0.0124556	0.00872263	0.0127315	0.0155621	0.00260848
BMP2 ENSG00000125845	0.0159468	0.0018703	0.248956	0.0560742	0.038726	0.0217825	4.20251	0.0311633	0.0280448	0.000499332
BMP2K ENSG00000138756	2.29248	0.00591804	0.106703	0.00240195	0.0806031	0.0014318	0.0622897	0.0759359	1.60299	0.193069
BMP3 ENSG00000152785	0.000694359	0.00246583	0.0796879	0.000582807	0.0267929	0.00973598	0.217062	0.0339774	0.0138948	0.0100513
BMP4 ENSG00000125378	3.14282	10.6794	3.83833	0.149275	0.03607	1.1647	0.723396	2.77252	1.02635	0.675234
BMP5 ENSG00000112175	0.0125865	0.152147	0.6754	0.0122515	0.0611993	0.000898943	0.0114385	8.35809	0.496037	0.0196175
BMP6 ENSG00000153162	0.20855	0.00202577	2.64786e-12	0.0521742	0.102734	0.0328197	0.0170244	0.00741912	0.0364107	0.00311588
BMP7 ENSG00000101144	1.33724	12.9372	4.55269	2.97817	2.80697	0.528601	16.5369	0.776158	0.113011	0.210002
BMP8A ENSG00000183682	0.0481256	0.190096	0.369741	0.0323459	0.0304691	0.188648	0.216469	0.0627379	0.0724779	0.049426
BMP8B ENSG00000116985	0.10122	0.0180351	0.143634	0.0119462	0.0318015	0.0724575	0.00047313	3.01359	0.00412179	0.00867558
BMPER ENSG00000164619	0.284149	0.0384776	0.0186473	0.0257844	0.0898269	0.176451	0.0432584	0.0063422	1.34813	0.233919
BMPR1A ENSG00000107779	0.0328214	0.151862	5.77954	0.0657212	0.486215	0.88927	0.498543	2.32064	0.207044	0.210192
BMPR1B ENSG00000138696	0.0513376	0.0818231	3.74338	7.91466	9.40477	0.521882	1.05124	0.0541685	0.0215154	0.187112
BMPR2 ENSG00000204217	0.145057	3.7324	8.0968	0.0168847	0.559263	0.296637	1.00997	0.581016	0.767667	0.674781
BMS1 ENSG00000165733	7.47266	3.543	7.58025	1.64031	0.13086	0.1695	6.18305	0.340978	0.304723	0.0243405
BMT2 ENSG00000164603	0.0414201	0.0291279	0.317699	0.1712	0.632911	0.533741	0.48286	0.613216	0.417538	1.64601
BMX ENSG00000102010	0.00120965	0.000485068	0.0488405	0.0362033	0.0377045	0.0348319	0.0188606	0.0120283	0.00733395	0.00354709
BNC1 ENSG00000169594	0.0205357	0.0262246	0.0270423	0.0744218	0.02809	0.00590392	0.102365	0.0242954	0.0849114	3.1115e-05
BNC2 ENSG00000173068	3.25385	0.866241	0.0473542	0.0485328	0.78567	5.86409	0.0359054	0.216951	0.0416235	0.153427
BNIP1 ENSG00000113734	3.32937	0.688999	6.15258	0.155797	0.00830012	0.116209	2.30796	0.1491	0.585273	0.506608
BNIP2 ENSG00000140299	0.661566	0.56319	3.46549	0.0910587	2.88951	0.368606	4.25444	0.619682	2.17433	0.100039
BNIP3 ENSG00000176171	0.113343	6.42989	33.2799	0.011768	0.409604	0.0122965	0.400322	0.471315	0.245328	0.911452
BNIP3L ENSG00000104765	0.0608225	0.0428431	11.3439	2.43978	1.74277	0.10292	0.0100331	0.718658	5.29739	0.995177
BNIPL ENSG00000163141	0.0168802	0.125275	0.116056	0.0353333	2.00904	0.0715958	3.27283	0.48692	0.0507079	0.169779
BOC ENSG00000144857	23.926	0.687797	1.74722	1.06228	0.813617	3.79895	0.0460647	5.13774	0.318906	2.11098
BOD1 ENSG00000145919	0.810888	30.526	0.574115	0.245701	7.80503	34.9511	1.92254	0.411871	0.0163234	0.788421
BOD1L1 ENSG00000038219	1.29757	0.331028	8.22549	10.6264	5.64111	1.08366	0.3686	1.21737	1.19415	0.744687
BOD1L2 ENSG00000228075	0.00207223	1.57078e-05	0.00800515	0.0140523	0.00653148	0.00356905	0.0265423	0.00582467	0.00126835	0.0155171
BOK ENSG00000176720	39.2652	1.32542	0.111212	20.1046	2.76755	0.321909	0.610751	3.86381	0.405083	6.35851
BOLA1 ENSG00000178096	0.803636	0.332187	0.109361	1.94915	3.75774	9.64433	0.00511661	0.0790248	0.150636	2.2417
BOLA2B ENSG00000169627	19.6325	0.9558	17.1745	37.7902	0.254846	6.0895	9.01025	0.939632	0.906437	5.19005
BOLA3 ENSG00000163170	0.100554	0.000758562	12.5345	0.0775365	0.262592	7.48355	1.13496	0.0597521	0.367467	0.223363
BOLL ENSG00000152430	0.0114793	2.38655e-05	0.0601642	0.0100455	0.00880066	0.0137138	0.00615542	0.021813	0.0513035	0.0221105
BOP1 ENSG00000261236	0.497094	9.47307	1.44457	8.32249	0.843747	0.103869	0.0957658	0.306551	0.0544133	3.30535
BORA ENSG00000136122	0.110212	0.0480626	0.142154	0.0801289	0.0534332	1.04844	0.0200035	0.139667	0.0500986	0.0527603
BORCS5 ENSG00000165714	1.23877	0.0633706	1.08609	0.002454	0.0483957	0.183317	0.64432	0.0916135	0.0619306	0.0205028
BORCS6 ENSG00000196544	3.38592	15.8526	6.44874	0.26697	0.0716495	0.453523	0.258153	0.330848	3.64234	0.205286
BORCS7 ENSG00000166275	0.729544	3.08155	24.6117	9.13278	1.29493	0.138628	0.846504	1.99106	0.897596	1.93086
BORCS8 ENSG00000254901	0.490215	0.378992	6.3734	20.3049	13.6019	0.163227	3.14798	10.2214	0.397562	2.02432
BORCS8-MEF2B ENSG00000064489	0.0223042	0.0915718	0.0594562	0.0659461	0.0217087	0.0098239	0.00218934	0.0430549	0.0277603	0.0582371
BPGM ENSG00000172331	0.0593145	0.00314421	2.56333	0.0105274	0.0502289	0.109874	0.681704	0.0298283	2.0209	0.149598
BPHL ENSG00000137274	0.480731	3.54032	2.25997	2.08907	0.18968	3.35196	0.0256261	0.0955795	1.52885	1.75138
BPI ENSG00000101425	1.36878	0.442717	0.233933	0.24286	0.190092	0.346878	0.00311099	0.0147352	2.48755	0.0207335
BPIFA1 ENSG00000198183	0.00104114	0.0321662	0.017036	0.0136056	0.0287305	0.028607	0.0404594	0.0730938	0.0975744	0.0118222
BPIFA2 ENSG00000131050	0.0204523	0.0112435	0.00560967	0.0242787	0.0164462	0.00775198	0.032643	0.00152491	0.0117354	0.02151
BPIFB1 ENSG00000125999	0.0351386	0.0251334	0.0124804	0.0392994	0.0131941	0.0332754	0.0136811	0.0220025	7.66121	0.120141
BPIFB2 ENSG00000078898	0.0530847	0.0712884	0.888361	9.14238	0.00914945	0.0771827	0.0271399	0.206279	0.0154011	0.62698
BPIFB4 ENSG00000186191	0.00155406	0.00948988	0.014625	0.0102251	0.00144201	0.0230639	0.00880591	0.000531619	0.000628463	0.00845516
BPIFC ENSG00000184459	0.0111537	0.00302221	0.175545	0.0113419	0.0281627	0.0109695	0.00799276	0.00367358	0.0540779	0.00464737
BPNT1 ENSG00000162813	5.56467e-05	0.217694	6.59167	0.0903869	0.138791	1.21788	1.53403	3.49154	0.0253325	3.3215
BPTF ENSG00000171634	5.30129	0.720806	31.0887	0.0435389	0.319434	0.349614	2.06213	8.51515	0.0845103	0.264436
BRAF ENSG00000157764	0.196391	0.0107029	9.14777	0.448115	2.23626	0.0446636	1.01047	0.0959392	0.121261	0.297363
BRAP ENSG00000089234	0.704764	9.20174	0.350691	2.50045	2.32386	0.950276	2.64231	0.000817696	0.0307644	0.225799
BRAT1 ENSG00000106009	2.08601	0.0773335	26.4294	55.848	0.116369	8.36916	8.24691	14.5348	1.06314	5.65014
BRCA1 ENSG00000012048	0.0813801	0.805201	0.0275031	0.342683	0.019771	3.39275	0.492737	0.276003	0.174947	0.746713
BRCA2 ENSG00000139618	0.248878	0.0284522	0.0177229	0.141278	1.44663	0.00638815	0.0353732	0.117081	0.103262	0.00859992
BRCC3 ENSG00000185515	0.053507	0.00961115	8.12458	0.225314	1.89172	0.658532	3.34447	0.244737	0.0242812	4.59577
BRD1 ENSG00000100425	1.11781	0.113274	19.1001	0.0508189	0.0284976	0.209267	0.0314048	0.356017	4.26695	0.0605845
BRD2 ENSG00000204256	7.95241	32.2487	86.0169	16.8646	41.5701	1.21861	47.8262	54.3439	36.2262	20.6876
BRD3 ENSG00000169925	9.73995	0.0302728	20.3646	4.45795	12.6793	9.41635	0.605687	0.433428	1.47299	3.63147
BRD4 ENSG00000141867	34.9532	0.143318	36.0491	24.7448	8.46564	4.27711	26.2011	13.4473	0.687564	0.0875722
BRD7 ENSG00000166164	0.0831006	0.0872908	15.9721	0.207742	0.255821	7.00124	3.59746	3.4791	7.63561	0.168792
BRD8 ENSG00000112983	0.0729987	1.02046	5.75806	34.2521	6.24174	23.7907	1.85298	2.01391	0.201369	0.154885
BRD9 ENSG00000028310	11.9614	0.217254	6.99323	13.3458	0.135825	2.63478	3.28439	17.0383	8.5977	6.49121
BRDT ENSG00000137948	0.020755	0.00563243	0.228032	0.00681286	0.0182018	0.0479591	0.000535595	4.79152e-05	0.0711918	0.00504865
BRE ENSG00000158019	0.409251	10.1264	16.1634	0.401905	1.21261	2.86954	0.389128	1.85998	1.21199	0.469524
BRF1 ENSG00000185024	17.1783	0.849472	11.3114	29.8006	1.79506	2.00081	2.06162	2.58597	0.782319	3.41055
BRF2 ENSG00000104221	0.0827011	0.0903838	1.08972	14.5432	1.19976	2.95773	0.915913	0.116954	0.717423	0.00417807
BRI3 ENSG00000164713	72.8848	52.5071	121.57	61.6503	53.036	1.90054	20.8358	16.1872	14.8198	21.214
BRI3BP ENSG00000184992	2.51593	0.583304	5.38111	0.420782	0.124061	0.117131	0.0796602	0.245359	0.0372535	0.197791
BRICD5 ENSG00000182685	0.672072	0.221828	1.22694	6.08497	0.210876	0.0878234	0.040604	0.088007	0.0471845	1.12702
BRINP1 ENSG00000078725	0.179974	0.070356	0.000821996	0.359169	0.117383	0.0187883	0.0475994	2.67094	0.131776	0.0425228
BRINP2 ENSG00000198797	1.4336e-05	0.00313609	0.00161452	0.0785407	0.0111603	0.0238626	0.00442612	0.371721	0.0181389	0.0128198
BRINP3 ENSG00000162670	0.108826	0.00868107	0.362889	0.0570617	0.0205752	0.0097277	0.0120236	0.142431	0.0975079	0.0137059
BRIP1 ENSG00000136492	0.588231	0.0966807	0.0382001	0.143745	0.266712	0.0647442	7.23907e-05	0.0426999	0.0507483	0.0378544
BRIX1 ENSG00000113460	0.255757	0.0571807	2.64232	0.0986718	0.26367	0.181202	0.534047	3.3437e-05	0.0169044	1.86113
BRK1 ENSG00000254999	0.354503	45.3428	31.2485	0.466049	0.359079	8.71229	13.3342	0.0544708	11.2251	0.906651
BRMS1 ENSG00000174744	0.14627	0.364619	11.3351	22.6113	1.94981	1.81559	2.00214	0.148463	10.6641	1.30527
BRMS1L ENSG00000100916	0.693184	0.0695758	0.0265932	0.0721779	1.43533	0.0602825	0.0438003	0.0682729	0.16239	0.272356
BROX ENSG00000162819	0.105132	0.229349	1.67121	0.0621552	0.992291	0.967616	1.4421	0.38835	0.781811	0.538466
BRPF1 ENSG00000156983	3.5041	1.09597	0.00350537	0.0672242	1.24072	1.44287	1.70763	0.657951	0.226677	0.101337
BRPF3 ENSG00000096070	0.117675	0.0210687	5.45028	0.288841	3.46947	10.0792	2.20538	0.168884	0.0774495	0.992707
BRS3 ENSG00000102239	0.00915255	0.0025206	0.0331634	0.0137892	0.00841576	0.00861696	0.0245998	0.0376652	0.00443707	0.0658788
BRSK1 ENSG00000160469	11.4777	0.0204971	0.368604	0.123254	0.066785	0.322923	1.39765	3.89626	0.913381	0.340202
BRSK2 ENSG00000174672	1.34383	0.0111026	3.3004	0.0564322	0.0189195	0.0754652	0.167643	0.0333591	0.141306	0.0010984
BRWD1 ENSG00000185658	0.0745401	0.0116766	10.4505	0.0149348	0.00295611	0.402612	1.61148	8.92737	0.829276	1.83749
BRWD3 ENSG00000165288	0.0259033	0.969206	2.85853	2.59643	0.641226	0.0644731	0.41035	0.36252	0.463781	1.18392
BSCL2 ENSG00000168000	0.0910735	0.885884	0.70201	0.0117009	0.208737	0.0836233	0.0212901	0.0489654	2.92543	0.0130728
BSDC1 ENSG00000160058	0.19812	0.587611	20.4158	0.607963	18.8808	5.19752	0.153458	9.86192	0.640553	12.4871
BSG ENSG00000172270	36.2685	17.7305	20.9259	35.1823	6.49664	4.87922	2.40758	13.1424	3.6828	6.79396
BSN ENSG00000164061	0.444427	0.00149028	0.155437	0.0486608	0.0849205	0.00330963	0.0532593	0.175711	0.0155757	0.0333439
BSND ENSG00000162399	0.101889	0.000439482	0.00487945	0.00240494	0.0780507	0.00975454	0.00302747	0.00801964	0.0715294	0.000211505
BSPH1 ENSG00000188334	0.0851521	0.105559	0.21645	0.0326783	0.000293717	0.0233683	0.0395554	0.00734604	0.00105532	0.00141483
BSPRY ENSG00000119411	0.000881095	0.204477	1.84531	0.715498	3.15247	7.30338	1.21106	0.00421204	0.271092	1.13733
BST1 ENSG00000109743	0.0468829	1.43731	0.256923	0.0260102	0.0260586	0.157392	0.164996	0.492152	0.57153	0.256704
BST2 ENSG00000130303	53.5437	27.3642	2.74141	5.75401	0.0929436	0.0224472	1.13226	25.2668	8.4403	1.56311
BTAF1 ENSG00000095564	0.00958682	0.0670192	0.893243	0.0969882	2.43379	0.184305	1.61963	1.24339	0.121458	0.105806
BTBD1 ENSG00000064726	10.1669	0.597167	15.1275	0.448048	0.466153	0.538571	4.63165	0.400996	1.60507	1.45827
BTBD10 ENSG00000148925	2.13673	0.0818478	2.23965	0.00874513	0.0394256	0.0962767	1.15747	0.119072	0.0325384	0.0112397
BTBD11 ENSG00000151136	0.179978	0.0457928	0.0803545	0.0544011	0.51553	2.72924	1.79869	0.00463963	0.371857	0.0160548
BTBD16 ENSG00000138152	0.00876288	0.018889	0.481079	0.0300111	0.119857	0.109409	0.391246	0.0677536	0.51576	0.024924
BTBD18 ENSG00000233436	0.0203001	0.00162529	0.0180566	0.00822328	0.0291287	0.0222005	0.006095	0.0087269	0.0296824	0.00613142
BTBD19 ENSG00000222009	0.119269	0.0940688	0.0110214	0.0105068	0.0332841	0.0113632	0.12875	0.174035	0.428032	0.14372
BTBD2 ENSG00000133243	20.5232	0.0895235	20.5193	46.6046	9.51912	9.10948	7.7815	20.3552	0.314741	7.65747
BTBD3 ENSG00000132640	3.4739	0.0734865	8.36408	0.477419	0.101002	0.101646	2.62881	3.76958	7.28117	0.0860904
BTBD6 ENSG00000184887	10.9205	7.48962	17.0449	1.96342	1.60587	5.33222	4.89926	0.693045	0.457989	1.65756
BTBD7 ENSG00000011114	0.223238	1.42963	20.7383	0.591175	3.34685	3.24864	2.62907	2.20876	8.2411	0.00966001
BTBD8 ENSG00000189195	0.0560808	0.172368	0.583361	1.00398	0.00264118	0.0365017	0.281435	0.738063	0.0669409	0.0235243
BTBD9 ENSG00000183826	5.75581	0.164666	8.09462	4.58805	0.126591	1.94515	4.39542	0.0525576	0.00771513	0.376727
BTC ENSG00000174808	0.0139497	0.0107294	0.232773	0.0555281	0.1966	0.0338426	0.0390178	0.213554	0.805851	0.404019
BTD ENSG00000169814	1.3694	8.29451	7.69966	0.344855	2.34223	10.5957	0.310882	0.392242	0.239508	0.108411
BTF3 ENSG00000145741	20.3124	0.339781	23.8064	0.785206	1.20069	8.87913	10.5916	14.1437	4.83791	3.37483
BTF3L4 ENSG00000134717	0.295842	0.0211706	9.16359	0.0364033	1.70738	0.289162	5.1638	1.58821	2.37595	2.28573
BTG1 ENSG00000133639	0.332268	0.0677674	0.935697	3.24166	1.44702	0.0604368	14.4963	31.2027	9.88109	0.160681
BTG2 ENSG00000159388	51.4397	0.498835	40.8501	0.0932142	1.31559	0.272287	19.853	0.45478	38.3812	1.97252
BTG3 ENSG00000154640	0.10489	0.174754	7.37147	0.00697414	0.225544	0.079815	5.0136	0.420527	0.036804	0.585061
BTG4 ENSG00000137707	0.100462	0.0516507	0.00170755	0.00301027	0.00553793	0.00675174	0.00101218	0.105645	0.018563	0.0315119
BTK ENSG00000010671	0.00498983	1.28213	0.108808	0.0695682	0.469079	0.0318505	0.0313622	0.101461	0.00684882	0.00424461
BTLA ENSG00000186265	0.111695	0.00145605	0.0415038	0.0305172	0.0187196	0.0298286	1.42522e-05	3.85043e-05	0.0845164	0.000263562
BTN1A1 ENSG00000124557	0.00182525	0.00738551	0.0413272	0.0435384	0.045919	0.000100328	0.00722492	0.000318828	0.00187892	0.00473738
BTN2A1 ENSG00000112763	0.265673	0.72792	0.0759971	0.0948333	0.853983	0.164492	1.20049	2.57755	0.028793	0.120519
BTN2A2 ENSG00000124508	0.257356	2.59831	1.10692	0.486298	0.0426553	0.606917	0.218606	0.155352	0.040125	0.24939
BTN3A1 ENSG00000026950	0.0412149	2.6722	1.11006	0.223901	0.113816	4.6508	0.575677	1.62178	0.544091	3.04024
BTN3A2 ENSG00000186470	0.0353882	0.10216	0.240856	0.0472698	0.11803	2.62624	0.236663	1.48095	0.125833	0.147988
BTN3A3 ENSG00000111801	0.0416688	0.0077056	0.665281	0.380633	0.168718	2.35997	0.1126	0.083448	0.0306703	0.199943
BTNL2 ENSG00000204290	2.00912	0.0407556	0.166921	0.0464636	0.000577077	0.0680513	0.0251332	0.0315936	0.00791385	0.00040408
BTNL3 ENSG00000168903	0.0378871	0.108232	0.0749952	0.0779569	0.12861	0.00883987	0.0127449	0.119949	4.10887e-05	0.0297134
BTNL8 ENSG00000113303	0.0269116	0.0164579	0.00612322	0.00588111	0.00453511	0.00307114	0.00702397	0.000669146	0.0217217	0.00122961
BTNL9 ENSG00000165810	0.19561	0.0156229	0.0306468	3.73008	0.0441703	0.00196879	0.155105	0.131437	0.017635	0.023146
BTRC ENSG00000166167	0.0495449	1.05176	9.84571	1.16339	0.02524	2.35668	0.284177	0.129177	0.325683	9.78177
BUB1 ENSG00000169679	0.00787138	0.0519644	0.0827018	0.0529016	0.00421212	0.00690046	0.0206671	0.00610112	0.0113134	0.000512536
BUB1B ENSG00000156970	0.00755724	0.0232933	0.00189701	0.0323277	0.00888202	0.0210765	0.0204712	0.0196493	0.0186844	0.0128223
BUB3 ENSG00000154473	0.0428295	0.143107	5.91757	0.201925	0.0175367	0.00909356	0.476891	2.67801	0.177306	0.752393
BUD13 ENSG00000137656	1.54973	1.21801	1.55363	0.173458	0.0863911	0.465337	0.0990636	1.17626	0.0169921	0.213484
BUD31 ENSG00000106245	1.327	33.297	30.0692	37.244	8.4996	12.0454	5.42974	8.30845	8.89843	18.2103
BVES ENSG00000112276	4.41714	0.12283	0.457467	0.0876303	0.204934	0.552961	0.346442	0.0717246	3.8444	0.0506634
BYSL ENSG00000112578	0.286176	8.6555	1.48282	0.682625	2.01236	0.80591	2.11213	0.0373578	0.214244	0.101264
BZW1 ENSG00000082153	0.726306	0.0513493	15.1941	0.173712	1.01622	0.363591	10.9103	0.184018	0.320133	1.22427
BZW2 ENSG00000136261	1.90556	0.0101286	0.818499	0.616525	0.0406899	2.13494	2.18065	0.64751	0.506194	0.920069
C10orf10 ENSG00000165507	0.0194288	1.01402	0.450541	0.390041	0.252789	0.236168	3.19138	3.55214	16.4384	1.59144
C10orf105 ENSG00000214688	0.0372344	0.00281422	0.00010284	0.0105387	0.00427436	0.00168569	0.00712865	0.144465	0.0208472	0.00456137
C10orf107 ENSG00000183346	0.562181	0.0500886	1.4965	0.363666	0.263066	0.175388	0.170227	0.422658	0.168453	0.0568441
C10orf11 ENSG00000148655	0.00327802	2.65379	4.34917	0.625793	0.146945	1.67232	1.18806	4.30966	0.256378	0.501118
C10orf128 ENSG00000204161	1.38387	0.055692	0.10906	0.356076	0.00396882	0.01527	0.0117608	0.0752096	0.33964	0.0461754
C10orf142 ENSG00000277288	0.00358659	0.0300499	0.00490689	0.0580337	0.0348053	0.00102248	0.00215347	0.00350352	0.0280294	8.61402e-05
C10orf2 ENSG00000107815	4.04341	0.0452637	1.57769	0.254812	0.00198834	0.777289	1.39427	1.73282	0.000552617	1.1894
C10orf35 ENSG00000171224	0.208245	0.446689	0.808411	1.83397	0.544896	1.0477	0.227777	0.0539371	2.60404	0.409037
C10orf53 ENSG00000178645	0.0458203	0.0109313	0.136981	0.213473	0.0312963	4.38832e-07	0.0188477	0.00551757	0.00965075	0.0115903
C10orf54 ENSG00000107738	28.1479	4.41499	0.119212	0.249157	0.412267	0.0118612	9.14748	9.42935	9.31612	6.24509
C10orf55 ENSG00000222047	0.0494242	0.0316536	0.0666813	0.0266676	0.00782756	0.012592	0.0116922	0.0173518	0.0595241	0.0764048
C10orf62 ENSG00000203942	0.00285693	0.00362265	0.0106841	0.0310978	0.00980445	0.0929958	0.00146894	0.0119574	0.0638889	0.00698982
C10orf67 ENSG00000179133	0.737419	0.000361657	0.0769106	0.0342683	0.00215263	0.0501957	0.0656946	0.0568929	0.174752	0.0724345
C10orf71 ENSG00000177354	0.00810091	0.00230171	0.00181235	0.0106826	0.0228907	0.00605192	0.00735983	0.00178591	0.00308782	0.678729
C10orf76 ENSG00000120029	0.156095	8.12704	0.0602518	0.979465	0.579076	14.823	1.18002	0.141327	0.00829715	0.0535724
C10orf82 ENSG00000165863	0.0286232	0.000725387	6.49507e-05	0.00352312	0.0589295	0.00616384	0.390988	0.0032936	0.000186271	0.00913652
C10orf88 ENSG00000119965	0.0587643	0.0553381	0.053701	0.367379	1.09992	0.981816	0.00634931	0.00996207	0.914555	0.00945933
C10orf90 ENSG00000154493	0.0236288	0.000787897	0.00676472	0.0153549	0.000509568	0.0046576	0.0102806	0.00382115	0.0169064	0.0100581
C10orf95 ENSG00000120055	0.0218003	0.12861	0.0242118	0.0487329	0.0191894	0.188568	0.0232879	0.00425735	0.016187	0.361029
C10orf99 ENSG00000188373	2.49312	0.113497	0.100566	0.0557277	0.00480356	0.0752193	4.08016	8.20284e-06	0.0279567	0.0147004
C11orf1 ENSG00000137720	0.0272182	3.05908	16.7871	0.702974	0.361006	0.0544216	0.99982	1.17489	0.113878	0.065015
C11orf16 ENSG00000176029	0.0251577	0.0128541	0.316262	0.0174733	0.0297324	0.0323496	0.331603	0.00163259	0.0308773	0.00813061
C11orf21 ENSG00000110665	0.000685729	0.0804785	0.0163218	0.0665588	0.0113514	0.07303	0.0181346	0.495395	0.00625321	0.141305
C11orf24 ENSG00000171067	14.6346	2.79617	11.0925	18.8112	0.238069	13.2988	0.579741	21.9899	5.85935	5.34913
C11orf31 ENSG00000211450	1.59841	0.0687764	16.9187	16.4078	4.99595	14.8866	10.5888	9.38308	9.63927	3.26625
C11orf40 ENSG00000171987	0.00123176	2.93888e-05	0.0453656	0.0290802	0.0201663	0.000662767	0.0265528	1.08381e-05	0.029653	0.00275533
C11orf42 ENSG00000180878	0.00267	0.00434992	0.000464093	0.0373126	0.0185121	0.000803591	0.0218246	0.0132878	0.0448727	0.00918651
C11orf45 ENSG00000174370	0.890485	0.0944996	0.0849224	0.0580906	0.0660322	0.0105489	0.0594177	0.18903	0.0503457	0.0355344
C11orf49 ENSG00000149179	0.141568	0.683931	0.281228	8.31037	0.00017562	8.738	3.20676	2.35466	3.14777	0.0456951
C11orf52 ENSG00000149300	0.0275076	0.000212579	0.074045	0.210224	0.0439722	0.0105731	0.0348782	0.107792	0.0032522	0.0107187
C11orf53 ENSG00000150750	0.0463944	0.0320639	0.0169141	0.0462946	0.00375642	0.022945	0.227693	0.0269734	0.016236	0.0473226
C11orf54 ENSG00000182919	0.0895193	0.0100149	8.27701	0.0885547	3.31973	1.9754	0.0192861	1.23707	0.028782	0.0766277
C11orf57 ENSG00000150776	1.03893	0.314429	0.699425	2.35983	0.639758	1.85039	0.334855	0.502061	0.506797	1.80772
C11orf58 ENSG00000110696	2.3309	7.11953	39.2983	0.10506	1.97815	1.82225	9.41718	12.7159	0.854918	6.27819
C11orf63 ENSG00000109944	0.28464	0.0807487	0.027466	0.546955	0.555111	0.00945746	0.0519217	0.00306122	0.0473163	0.0522717
C11orf65 ENSG00000166323	0.432313	0.00784217	0.0923434	0.039445	0.0165389	0.00060883	0.00448637	0.118853	0.0427561	0.0316679
C11orf68 ENSG00000175573	0.186938	15.9624	9.03948	0.205326	0.196831	0.177956	0.497415	4.88556	5.57298	1.6662
C11orf70 ENSG00000137691	0.35376	0.19069	0.159785	0.0803474	0.0601118	0.206569	0.238336	0.017494	0.0422315	0.213984
C11orf71 ENSG00000180425	0.111072	0.0541312	2.74769	1.16022	3.1024	0.235274	0.0419356	0.209561	1.1538	0.0728123
C11orf74 ENSG00000166352	0.145834	0.0512394	1.89265	0.0464334	0.381668	0.409556	0.38093	0.00894515	0.180773	0.0218452
C11orf80 ENSG00000173715	0.0281294	0.159093	1.4217	0.542719	0.691147	1.22248	0.0483066	0.0452798	0.0247788	0.0961778
C11orf84 ENSG00000168005	0.218212	0.0689836	1.19799	0.574367	0.156759	1.75202	0.409765	0.635848	1.80839	0.187191
C11orf87 ENSG00000185742	0.010864	0.104912	0.0333734	0.00313782	0.272704	0.0213232	0.0648026	0.0325516	0.0268571	0.0413724
C11orf88 ENSG00000183644	0.00121476	0.0186449	0.0429581	0.00110789	0.0187371	0.0173623	0.0308709	0.00475071	0.00658958	0.0228373
C11orf91 ENSG00000205177	0.0186927	0.0221902	0.0152865	0.0212661	0.00376056	0.00721385	0.024879	0.00372318	0.00930443	0.00851961
C11orf94 ENSG00000234776	0.0747887	0.0075157	0.0474103	0.0167241	0.0236589	0.0191279	0.0143109	0.0072843	0.00418273	0.00184299
C11orf95 ENSG00000188070	1.67744	28.0942	8.69512	0.41289	0.837598	2.53077	0.157894	3.8781	0.18768	0.739075
C11orf96 ENSG00000187479	38.1928	54.2711	0.170729	0.0286672	0.203647	0.283696	0.107144	49.565	116.738	0.192368
C11orf98 ENSG00000278615	0.156284	0.211423	0.661887	0.0336235	0.196409	0.0233743	0.0448234	0.0712023	0.0144551	0.0417865
C12orf10 ENSG00000139637	6.07371	17.2494	11.5512	1.55227	0.465761	0.0188723	0.728973	0.0365351	10.4172	1.06141
C12orf29 ENSG00000133641	2.07106	0.0917385	2.32871	0.332616	0.934323	0.0578263	0.00761133	0.051675	0.388991	0.350394
C12orf4 ENSG00000047621	0.141437	0.113553	3.94246	0.189626	0.0476938	5.63116	0.605281	0.018362	0.187698	0.0888469
C12orf40 ENSG00000180116	0.0315097	0.00138658	0.0357357	0.00852962	0.0239703	0.0163638	0.0116431	0.00557447	0.00759609	0.0027725
C12orf42 ENSG00000179088	0.645622	0.0095651	9.81422e-05	0.0179392	0.0317019	0.0253984	0.0210707	0.0198244	0.0467863	0.00982071
C12orf43 ENSG00000157895	1.19784	4.5008	1.72737	10.4389	3.28227	9.82219	0.642644	0.662713	1.86877	0.035068
C12orf45 ENSG00000151131	1.42464	1.61103	8.16678	0.0334578	0.0121321	0.83474	1.45198	0.499653	0.00364908	0.0863858
C12orf49 ENSG00000111412	0.0378415	0.120927	0.954046	0.69531	0.0328262	1.17925	4.42632	0.02049	0.953448	0.440441
C12orf50 ENSG00000165805	0.00260939	0.0245593	0.0760324	0.101338	0.00528545	0.0116655	0.0117858	0.119587	0.00511678	0.0535841
C12orf54 ENSG00000177627	0.457926	0.0751749	0.0235069	0.0193803	0.209549	0.0235634	1.25636	0.0599759	0.240373	0.00122263
C12orf56 ENSG00000185306	0.0698336	0.00175718	0.255449	0.831018	0.0221674	0.0124777	0.0520515	0.0209726	0.0212288	0.0954592
C12orf57 ENSG00000111678	47.657	90.238	62.8519	32.7189	11.624	2.56734	0.0289526	32.5949	15.5455	15.8258
C12orf60 ENSG00000182993	1.24995	0.331555	0.0576335	0.0939478	0.242077	0.025112	0.268809	0.141695	0.744479	0.00673516
C12orf65 ENSG00000130921	0.299076	3.86463	1.19176	1.61361	1.28897	6.18463	0.956206	0.680653	0.340242	0.370051
C12orf66 ENSG00000174206	0.057222	0.0235418	2.86198	1.0534	0.0494342	0.0605136	0.596163	0.142019	0.0686979	0.890221
C12orf71 ENSG00000214700	0.0232858	0.0488522	0.0268245	0.0130829	0.0169559	0.00815296	0.000444938	0.0319974	0.00334025	0.0137967
C12orf73 ENSG00000204954	0.36547	0.0115676	1.48176	2.51424	0.313538	1.44153	0.487226	0.472871	0.274195	0.0975792
C12orf75 ENSG00000235162	5.46729	0.100524	0.201586	0.147454	0.549653	0.0375146	0.212575	3.51188	0.243216	0.0626926
C12orf76 ENSG00000174456	0.600777	0.422878	1.16949	2.63862	0.63942	12.5053	2.62677	1.66548	0.101942	0.373922
C14orf1 ENSG00000133935	0.062617	42.8538	45.7064	0.2768	1.58541	24.6811	1.7491	3.64518	0.0117839	4.89895
C14orf105 ENSG00000100557	0.111	0.0807854	0.0716222	0.0277748	0.0302813	8.93712e-05	0.00328934	0.0026972	0.128305	0.0216928
C14orf119 ENSG00000179933	0.0742894	0.192222	0.0924473	0.423032	0.013566	1.26416	0.0343906	0.182769	1.54829	2.3424
C14orf132 ENSG00000227051	1.03706	0.830778	0.149568	0.329745	0.209772	1.0532	0.0165606	0.871503	0.606024	0.00747179
C14orf142 ENSG00000170270	0.845893	0.00588799	2.85593	0.338447	0.0471196	0.685284	0.155878	0.427239	0.21886	0.153439
C14orf159 ENSG00000133943	0.666874	2.51908	1.64366	0.091229	0.497652	6.86018	0.14056	0.0334244	0.208876	0.101702
C14orf166 ENSG00000087302	4.99753	0.230997	3.45362	0.114457	0.255313	16.5728	3.73094	1.49676	0.093147	2.10956
C14orf169 ENSG00000170468	0.543786	0.728166	0.490818	0.0139639	0.154098	0.308595	1.17414	0.159199	0.011729	0.0662561
C14orf177 ENSG00000176605	0.0143892	0.0015816	0.025989	0.012273	0.0444356	0.000348348	3.02519e-06	0.000938619	0.0113772	0.00651572
C14orf178 ENSG00000197734	0.000515748	0.0205942	0.0117843	0.0105485	0.00289351	0.00682248	0.000651291	0.0361495	0.0242961	0.0107173
C14orf180 ENSG00000184601	0.0214154	0.160863	0.000268248	0.030977	0.00402463	0.000153044	0.0129815	0.014257	0.0118407	0.104113
C14orf2 ENSG00000156411	5.2983	0.955465	0.174608	0.71251	8.01378	69.842	10.4648	1.69741	0.0745357	1.97962
C14orf28 ENSG00000179476	0.294391	0.0164064	2.06591	0.0156593	0.078049	0.0351773	0.132448	0.304326	0.523027	0.165925
C14orf37 ENSG00000139971	0.0722836	0.07591	0.118238	0.918818	0.0476015	0.138128	0.0666779	0.0047803	0.0492977	0.0789691
C14orf39 ENSG00000179008	0.0190921	0.0153236	0.00207389	0.00248521	0.00106321	0.011225	0.0261009	1.86983e-06	0.0180925	0.305098
C14orf79 ENSG00000140104	0.382718	0.00357337	1.52172	11.4679	0.553845	0.280202	0.387501	1.71329	0.290622	0.0228864
C14orf80 ENSG00000185347	0.0010676	0.264689	0.00952649	0.114285	2.40488	0.0105338	1.07546	0.783962	2.12479	2.92046
C14orf93 ENSG00000100802	1.50128	0.308685	0.599493	0.202587	0.0214051	4.71597	0.43806	0.0084486	0.157891	0.380658
C15orf39 ENSG00000167173	1.66899	0.939644	0.519376	11.8228	1.31888	11.2631	2.21292	0.183097	0.153154	0.232113
C15orf40 ENSG00000169609	3.61384	3.74457	4.36549	3.4198	3.21906	0.706813	0.0116289	0.241731	3.61493	0.134314
C15orf41 ENSG00000186073	0.392032	0.977835	0.133678	0.0949932	0.0148329	0.0455627	2.15641	0.0745989	0.134355	0.00409187
C15orf48 ENSG00000166920	0.551336	0.115812	43.197	0.239073	0.408489	0.262603	2.07841	1.70632	0.894536	7.16814
C15orf52 ENSG00000188549	2.27805	5.94189	0.119868	0.570256	0.0195766	12.4207	0.00904441	0.0210028	0.285594	0.183038
C15orf53 ENSG00000175779	0.219246	0.00246809	0.0628862	0.0304176	0.0256705	8.95497e-05	0.0129939	0.00378667	0.00552727	0.00318185
C15orf57 ENSG00000128891	5.27315	0.144081	0.000720352	0.163673	0.0480141	1.5351	5.60292	1.98979	0.148726	0.76844
C15orf59 ENSG00000205363	5.11208	4.29115	6.45149	0.510157	0.331468	0.0350007	1.62441	5.78614	0.0336083	2.8739
C15orf61 ENSG00000189227	0.200222	0.444548	6.12532	0.466651	4.97771	0.121281	0.0282822	8.56643	0.778218	0.146385
C15orf62 ENSG00000188277	0.00159863	0.0396	0.0994611	0.0857667	0.10911	0.0542627	0.203568	0.206535	0.0591674	0.0899928
C15orf65 ENSG00000261652	0.0380879	0.0112595	0.216224	0.192784	0.0330808	0.029641	0.0453143	0.293174	0.06011	0.0625898
C16orf13 ENSG00000130731	9.63969	14.1089	2.83405	38.7943	6.49882	14.0651	0.0590478	0.511953	2.32658	4.54752
C16orf45 ENSG00000166780	11.4839	0.341127	0.647723	0.0423907	0.0801334	0.0184627	4.64454	0.499883	5.55973	0.00887172
C16orf46 ENSG00000166455	0.00402237	0.0217904	0.0303082	0.00907345	0.0413843	0.240409	0.00485137	0.0318781	0.0161048	0.0163748
C16orf52 ENSG00000185716	0.709443	0.363069	6.19953	0.0574971	0.149874	0.731847	1.21326	0.0975611	0.00282913	0.0171422
C16orf54 ENSG00000185905	0.212335	0.0594899	0.268406	0.0785996	0.00475075	0.068954	0.0556969	0.761345	1.78986	0.000788281
C16orf58 ENSG00000140688	0.101662	16.288	39.9967	23.7315	9.04025	34.6923	0.782404	2.80648	0.17837	6.0073
C16orf59 ENSG00000162062	0.204137	0.0102012	1.97009	1.10152	0.0462477	0.200527	0.180398	0.217148	0.00143255	0.000838386
C16orf62 ENSG00000103544	5.07475	0.0981277	11.6597	13.1366	0.412868	0.115888	0.211473	2.49259	0.954051	0.0790343
C16orf70 ENSG00000125149	0.124525	3.16349	8.38161	6.4502	2.65015	2.45298	0.0226036	0.597871	1.68922	0.217501
C16orf71 ENSG00000166246	0.246442	0.00400887	0.142422	0.0715459	0.54206	0.529767	0.117223	0.00396764	0.134366	0.484384
C16orf72 ENSG00000182831	0.0157439	0.0147717	3.06612	0.00212205	0.242425	0.671671	0.00977732	3.4186	1.24846	0.959749
C16orf74 ENSG00000154102	0.00740305	0.0477006	0.885858	0.00869584	0.360054	0.116262	8.77987	6.39728	0.227815	0.0469283
C16orf78 ENSG00000166152	0.107864	0.0013649	0.0612174	0.170076	0.0828299	0.00346346	0.00915154	0.0124759	0.0857825	0.0656121
C16orf82 ENSG00000234186	0.0473239	0.0109906	0.000493371	0.00238166	0.00635861	0.00018214	0.013159	0.00104996	0.00476537	0.0231845
C16orf86 ENSG00000159761	0.141865	3.38065	0.0169027	0.118023	0.184916	0.159857	0.0371735	3.24977	0.336825	0.0543187
C16orf87 ENSG00000155330	0.105828	0.0147052	5.24269	0.106153	1.01664	0.0507457	0.130249	2.22128	0.179862	0.15432
C16orf89 ENSG00000153446	8.23938	3.74989	0.603084	0.263495	3.04742	0.547542	0.4333	2.07827	0.938388	0.785711
C16orf91 ENSG00000174109	3.01209	0.0254396	0.384039	0.135727	0.0208305	1.11458	1.07773	4.02012	0.0318969	1.44741
C16orf92 ENSG00000167194	0.00307357	0.00345003	0.015336	0.000597403	0.00971809	0.0805434	0.0132724	0.0003564	0.115184	0.0229269
C16orf95 ENSG00000260456	0.1597	0.0566879	0.0138592	0.00183065	0.0471172	0.000110767	0.226626	0.000445304	0.0547985	0.0246029
C16orf96 ENSG00000205832	0.0162462	0.233933	0.0424745	0.021006	0.0217269	0.00405567	0.0797251	0.00303153	0.062382	0.0296107
C17orf105 ENSG00000231256	0.00479082	0.0110493	0.0532051	0.008551	0.0317104	0.00901169	0.00284525	0.00601567	0.0201569	0.00330179
C17orf107 ENSG00000205710	0.379599	2.57901	0.567665	0.105436	0.10354	0.252928	1.35453	0.166639	0.689749	6.07272
C17orf49 ENSG00000258315	0.294799	0.0145521	2.06932	0.143259	0.0102317	2.40426	3.17842	0.0295996	0.194061	0.0510315
C17orf50 ENSG00000270806	0.00291356	0.0518731	0.0492723	0.0175411	0.0105941	0.0132213	0.0257385	0.0284537	0.0301938	0.0463685
C17orf51 ENSG00000212719	0.0125085	1.69838	0.734252	0.371429	0.152998	0.26163	0.138453	0.167047	0.0470422	0.157493
C17orf53 ENSG00000125319	0.224345	0.254755	0.207533	0.103472	0.138553	0.0510627	0.0141826	0.168644	0.0777476	0.0180563
C17orf58 ENSG00000186665	0.353833	0.0136763	1.35246	0.0917457	1.88739	0.0218571	0.155542	0.106525	0.0070485	0.156055
C17orf62 ENSG00000178927	1.42037	10.4555	21.1415	25.7332	0.012073	3.34292	0.594415	8.66257	1.9357	7.36951
C17orf64 ENSG00000141371	0.0787705	0.000252543	0.000670162	0.00678242	0.00426997	0.0211409	0.00182332	0.014578	0.0112337	0.00930389
C17orf67 ENSG00000214226	2.07982	0.0942183	4.10571	0.129894	0.0247627	0.00654806	0.344779	0.164687	0.026895	0.0379413
C17orf74 ENSG00000184560	0.0207115	0.00539219	0.0392972	0.0213016	0.000245207	0.0020988	0.00092852	0.192897	0.00858985	0.0133225
C17orf75 ENSG00000108666	0.0573059	0.0437257	6.63569	0.0363136	2.25102	0.26985	2.93804	0.638758	0.568672	1.19638
C17orf78 ENSG00000278505	0.00193255	0.0621951	0.178189	0.0430479	0.0160585	0.0545995	0.0430625	0.00148537	0.00260082	0.0288347
C17orf80 ENSG00000141219	0.414581	4.19582	0.795728	0.132552	0.0857793	5.02773	0.223757	3.70085	0.817739	1.01405
C17orf89 ENSG00000224877	17.092	15.5317	20.1391	16.8901	15.6442	8.00348	7.74127	2.72504	2.50032	2.28725
C17orf96 ENSG00000273604	0.135528	0.327794	0.45022	0.075234	0.0437857	0.0362268	0.0980036	0.16306	1.43892	0.000756662
C17orf97 ENSG00000187624	0.231654	1.90656	0.190533	0.083251	0.00710668	4.97673	0.0318917	0.754283	1.36858	0.397894
C17orf98 ENSG00000275489	0.000600326	7.08263e-05	0.0467688	0.000928321	0.332938	0.00493701	0.20637	0.0763752	0.0277891	0.296994
C17orf99 ENSG00000187997	0.0931945	0.106405	0.0047368	0.0109104	0.023573	0.00314612	0.000329334	0.000956903	0.224081	0.015934
C18orf21 ENSG00000141428	0.0409467	0.107388	2.87141	0.341955	0.795673	1.52853	1.05481	0.150424	0.0010999	0.554712
C18orf25 ENSG00000152242	0.422826	0.106893	3.47371	0.239429	0.00325917	0.153736	0.567579	1.20469	0.243119	1.28226
C18orf32 ENSG00000177576	1.39476	1.07305	2.66692	2.49357	2.30624	4.53703	1.78774	0.701945	0.00596741	0.67814
C18orf54 ENSG00000166845	0.0578061	0.0138776	0.0277171	0.0050061	0.0161566	0.00612904	0.0150091	0.0722619	0.620737	0.00190287
C18orf63 ENSG00000206043	0.00643612	0.00752891	0.0111932	0.0226084	0.0292008	0.049985	0.089965	0.0211819	0.00366333	0.03052
C18orf8 ENSG00000141452	1.50905	0.321687	5.93004	0.0676386	0.949903	0.198372	2.37716	0.0396989	0.0798827	1.39942
C19orf12 ENSG00000131943	0.148858	35.708	3.28955	1.09546	11.688	18.6684	5.06648	0.0601869	0.6058	0.243661
C19orf18 ENSG00000177025	1.35874	0.00573108	1.55458	3.85456	1.6957	0.61173	0.0247579	0.10907	0.0231471	2.11017
C19orf24 ENSG00000228300	0.202206	32.0085	4.20524	24.0088	0.192988	1.17199	0.320221	0.208505	8.32426	5.96705
C19orf25 ENSG00000119559	0.330884	7.75188	3.23504	7.90128	10.2621	1.62067	1.9142	8.76318	9.56106	0.826008
C19orf33 ENSG00000167644	0.488667	0.958671	1.68365	0.507115	0.315401	0.15417	10.0825	0.0573404	20.951	7.58167
C19orf35 ENSG00000188305	0.315105	0.00381105	0.0626022	0.0252352	0.0783247	0.0129989	0.0600911	0.0283777	0.0417428	0.343361
C19orf38 ENSG00000214212	0.14617	0.0613055	0.00433034	0.145291	0.127215	0.305014	0.0578081	3.09445	0.0155679	0.000574334
C19orf43 ENSG00000123144	2.36483	55.3001	17.0767	2.42363	9.56256	37.2831	14.8607	10.7852	0.670316	10.9825
C19orf44 ENSG00000105072	5.02088	0.778298	0.330196	3.69685	0.388308	0.272333	0.0788259	4.04119	0.0569973	0.586182
C19orf45 ENSG00000198723	0.0127154	0.174736	0.387951	0.23438	0.123879	0.0285342	0.0355658	0.290351	0.0268868	0.0134399
C19orf47 ENSG00000160392	0.0566151	0.22095	3.9196	4.07674	0.661859	0.0022475	5.94126	4.28248	4.04761	0.025201
C19orf48 ENSG00000167747	25.4741	17.827	23.4551	54.8704	28.3749	0.844453	0.197277	0.727777	0.850899	2.10953
C19orf52 ENSG00000142444	0.320097	0.821806	0.782701	0.358742	1.87114	6.88491	0.0504031	3.80359	0.328613	0.0255177
C19orf53 ENSG00000104979	0.0196281	32.1754	25.0779	18.5221	11.7521	0.89883	1.03503	15.8667	21.0848	13.2344
C19orf54 ENSG00000188493	0.0723577	3.52457	3.02023	1.3365	0.270764	0.464904	0.0740213	0.344985	0.285502	0.626459
C19orf57 ENSG00000132016	1.6693	0.286045	0.0601726	0.719092	0.00918588	0.0665235	0.380148	0.52584	0.0790304	0.00216777
C19orf60 ENSG00000006015	34.2517	1.26131	5.62005	56.5908	0.770993	5.18983	1.39398	22.5797	7.41688	3.99003
C19orf66 ENSG00000130813	0.251419	10.0625	2.14247	0.346677	0.137461	1.07941	2.72971	3.30493	0.535744	2.57101
C19orf67 ENSG00000188032	0.0246537	0.021597	0.187479	0.00473748	0.00509424	0.019319	0.00533626	0.0198065	0.0160006	0.0433241
C19orf68 ENSG00000185453	2.56145	1.0901	0.0428992	0.496657	2.274	0.0194894	1.05811	1.60467	0.320378	0.298868
C19orf70 ENSG00000174917	45.9246	15.3324	19.1959	31.2871	16.1269	0.104863	1.47956	16.1343	26.7304	9.3431
C19orf71 ENSG00000183397	0.0899937	0.00953757	0.0565879	0.0836072	0.114486	0.00689552	0.0520724	0.169718	0.0548282	5.17777e-05
C19orf73 ENSG00000221916	0.0965361	0.327892	0.757241	1.89655	0.0635619	0.0694464	0.0447136	0.0497872	0.657867	0.0414796
C19orf81 ENSG00000235034	0.00387099	0.0895143	8.21097	7.46619	0.857216	0.0977383	0.043823	0.0272121	0.00112106	0.070995
C19orf84 ENSG00000262874	0.00155228	0.0242772	1.20937e-06	0.00470274	1.95653e-05	0.0049734	0.00372491	0.0571388	0.0345596	0.0189358
C1D ENSG00000197223	2.65802	0.130417	3.75897	0.590182	2.44743	0.0243061	1.52466	0.740241	2.5048	0.100382
C1GALT1 ENSG00000106392	0.105937	0.179155	1.99749	0.0723405	1.10095	0.0355738	0.604464	0.890262	0.833726	1.0643
C1GALT1C1 ENSG00000171155	0.389061	0.174749	3.66383	0.180995	0.118791	0.446706	1.67867	0.351294	0.159917	1.77376
C1GALT1C1L ENSG00000223658	0.0399503	0.00720332	0.0148554	0.00693813	0.111092	0.00177586	0.0129744	0.856754	0.00515281	0.0358679
C1QA ENSG00000173372	44.8537	18.4275	0.428949	0.251807	0.18709	0.0509914	0.825249	11.9913	12.6772	1.67557
C1QB ENSG00000173369	16.4709	0.261154	0.207871	0.135236	1.97109	0.0359161	0.184878	13.8793	13.2137	3.49373
C1QBP ENSG00000108561	0.188628	0.00301132	38.884	0.436975	18.5602	0.698935	13.5947	9.84809	0.135022	23.0471
C1QC ENSG00000159189	16.4708	0.307007	0.00126278	4.73469	0.196605	0.16908	2.9167	6.30267	6.28546	1.72997
C1QL1 ENSG00000131094	12.8876	0.0895399	0.0230208	0.287233	0.0213517	0.0221978	0.00534857	7.22634	0.15317	0.0671111
C1QL2 ENSG00000144119	0.00023481	0.0643768	0.0261172	0.119713	0.00410822	0.00556681	0.0258949	0.0465923	0.0903204	0.000301803
C1QL3 ENSG00000165985	0.037752	0.00100886	0.0799831	0.0377999	0.0367	0.00206224	0.018425	0.0692631	0.0532772	0.0223013
C1QL4 ENSG00000186897	0.00809553	0.00799508	0.0141232	0.0674455	0.00283439	0.00170592	0.0360142	0.00281954	0.177941	0.00244869
C1QTNF1 ENSG00000173918	38.8441	16.3524	0.0748473	0.294664	0.22347	0.0475489	0.162917	4.35834	1.04056	0.187838
C1QTNF2 ENSG00000145861	5.52957	8.45983	0.0940167	0.000812753	0.00135187	0.429261	0.0275773	0.0797031	0.873387	0.0377842
C1QTNF3 ENSG00000082196	0.264885	0.115564	1.2581	0.0176055	0.289992	2.50773	0.270092	2.25321	0.279948	0.0748946
C1QTNF4 ENSG00000172247	1.57142	2.14923	0.22533	0.176505	0.0365844	0.0323775	0.0295049	1.63379	0.14931	0.111333
C1QTNF5 ENSG00000223953	0.206454	0.00481101	0.0522892	0.00595627	0.00566708	0.0236654	0.00124296	0.21046	0.00861097	0.00141581
C1QTNF6 ENSG00000133466	0.180042	0.00788222	0.866214	5.082	0.63733	2.27439	0.0265244	0.0884982	0.106308	0.0291723
C1QTNF7 ENSG00000163145	1.96649	0.151826	0.0252405	0.0157055	0.617277	0.0466655	0.0290091	0.139786	0.283321	0.17653
C1QTNF9 ENSG00000240654	0.0293708	0.177469	0.00246473	0.0324238	0.00315259	0.00825986	0.217382	0.00819735	0.0582565	0.108088
C1QTNF9B ENSG00000205863	0.00432568	0.318496	0.56668	0.0311851	0.0137769	0.0162689	0.0381186	0.0619272	0.0672982	0.226368
C1QTNF9B-AS1 ENSG00000281899	0.0721586	0.117701	5.32768	0.458646	0.964443	0.0840846	0.174983	0.0449962	1.4588	1.57059
C1R ENSG00000159403	72.3802	110.478	0.0685618	0.376669	1.485	0.781172	0.774837	22.3984	44.7988	7.36155
C1RL ENSG00000139178	5.27465	26.0486	9.65515	0.871983	2.00028	0.0641505	3.87376	0.425067	0.0143451	3.48577
C1S ENSG00000182326	21.3974	1.26919	0.0293095	0.171793	0.140263	20.2343	0.031349	11.099	3.45149	2.39732
C1orf100 ENSG00000173728	0.00865153	0.00570484	0.0305033	0.0203393	0.011313	0.00154869	0.0613967	0.0608378	0.0291899	0.0282122
C1orf101 ENSG00000179397	0.02055	0.00978634	0.302693	0.0819042	0.118399	0.00590183	0.300288	0.062943	0.00313704	3.47916e-08
C1orf105 ENSG00000180999	0.0136652	0.000123285	0.0638019	0.000779493	0.00486833	0.00209363	0.010337	0.0131032	0.0120403	0.0639483
C1orf106 ENSG00000163362	3.80645e-05	0.764455	0.251288	0.0402216	3.10665	0.0054532	8.98029	0.187956	0.0240546	0.0298925
C1orf109 ENSG00000116922	0.144289	0.36657	7.39372	0.128201	0.0455255	0.0628402	5.82526	0.0726781	1.55496	3.70501
C1orf112 ENSG00000000460	0.634578	0.00126543	0.346511	0.133178	0.03073	0.349689	0.203819	0.0452785	0.760222	0.0195241
C1orf115 ENSG00000162817	0.143869	0.0294756	59.8846	1.06587	0.745449	1.66284	0.382042	0.32297	2.33981	9.80299
C1orf116 ENSG00000182795	0.571075	70.2317	152.68	11.2803	76.3109	2.34972	12.3778	0.044757	3.00462	4.74484
C1orf122 ENSG00000197982	18.8626	36.0533	39.218	24.4193	18.021	6.67711	2.79631	0.338428	0.479135	7.18318
C1orf123 ENSG00000162384	14.4011	1.901	6.39232	0.00358208	3.89555	22.2871	2.39104	1.02397	0.0788281	1.9389
C1orf127 ENSG00000175262	0.0163057	5.3767e-05	0.00526329	0.000256763	0.0931981	0.00673189	0.038314	0.257205	0.00840727	0.188752
C1orf131 ENSG00000143633	0.0259433	0.484987	2.70342	0.806848	4.5108	2.73204	1.09149	0.0896604	0.0258967	9.49446e-05
C1orf141 ENSG00000203963	0.0393327	0.0330013	0.0125322	0.016687	0.0708805	0.0530342	0.0210627	0.060134	0.00120044	0.0131491
C1orf145 ENSG00000162913	0.0449177	0.0206933	0.437526	0.0582096	0.197751	0.562111	0.0603099	0.732625	0.00450329	0.00816437
C1orf146 ENSG00000203910	0.0114534	0.00861988	0.0104558	0.00277147	0.00475142	0.000664113	0.0258013	0.00497641	0.00337114	1.35771e-06
C1orf158 ENSG00000157330	0.0271442	0.000623325	0.29063	0.0416181	0.028375	0.021188	0.0198896	0.0240408	0.00142504	0.036508
C1orf159 ENSG00000131591	0.0226241	1.06993	6.3508	18.9622	0.811004	0.0570185	5.79733	5.01752	6.02618	1.18741
C1orf162 ENSG00000143110	0.07733	0.0949207	0.06535	4.67319	0.00947826	1.59813	0.00838751	0.0350412	3.27838	0.03051
C1orf167 ENSG00000215910	0.399939	0.116534	0.0236267	0.0414413	0.0664619	0.123838	0.0220498	0.0239227	0.259059	0.854402
C1orf168 ENSG00000187889	0.0214642	0.0458598	0.624137	0.00682837	0.557986	0.0803574	0.0778366	0.00633934	0.324616	0.217997
C1orf174 ENSG00000198912	0.274756	0.653594	1.58303	1.13132	0.0982883	9.10096	0.999096	1.28643	0.016249	0.602291
C1orf185 ENSG00000204006	0.000271173	0.0305288	0.0427342	0.0582269	0.00223629	0.00408058	0.0117221	0.0140551	0.0306737	0.0193016
C1orf186 ENSG00000263961	0.0429673	0.206892	3.4931	1.2156	0.0141169	0.167529	0.138177	0.0447614	0.0401506	0.0706827
C1orf194 ENSG00000179902	0.000175568	0.0269454	0.0463701	0.0840717	0.18415	0.0179873	0.00598256	0.200392	0.00322352	0.050705
C1orf198 ENSG00000119280	10.1748	0.85368	16.4495	1.0608	2.73263	0.17208	4.46554	9.13832	13.0044	3.53816
C1orf204 ENSG00000188004	0.0607138	1.16955	0.010483	0.0800352	0.65465	0.584444	0.135281	0.159194	0.0329316	0.934634
C1orf21 ENSG00000116667	3.43251	0.0545883	16.1091	0.620654	4.81508	14.1849	1.96501	0.0209037	0.424991	0.0120184
C1orf210 ENSG00000253313	0.127356	1.40003	8.75753	0.0214557	13.5988	5.78518	0.319557	0.0416093	0.105716	1.37664
C1orf216 ENSG00000142686	6.83596	0.549423	1.815	0.141702	0.983045	0.0483862	0.0336773	1.16371	3.87807	0.0372949
C1orf226 ENSG00000239887	0.000625877	0.0254231	1.90345	0.0503435	0.354686	0.297847	0.816085	0.00421999	0.224163	0.335997
C1orf228 ENSG00000198520	0.0774554	0.159443	1.30831	0.583067	6.63598e-05	0.0969604	0.017779	0.777633	0.070543	0.0030333
C1orf234 ENSG00000227868	0.0132974	0.0432318	0.0681599	0.081933	0.0308479	0.0266785	0.000699782	0.0301125	0.00562398	0.0142613
C1orf27 ENSG00000157181	0.159264	0.822668	17.6703	0.291525	1.91659	0.0913844	0.496185	0.79651	0.452943	3.66611
[truncated: 15,949 more rows]
