# Supplementary material for: Spatial maps of prostate cancer transcriptomes reveal an unexplored landscape of heterogeneity
Source: Nat Commun. 2018 Jun 20;9:2419. doi: 10.1038/s41467-018-04724-5 (PMC6010471; doi:10.1038/s41467-018-04724-5)
Supplement: Supplementary file 9 — Supplementary Data 6 [file 41467_2018_4724_MOESM9_ESM.zip › Supplementary Dataset 3/experiment0000-baselinefeature-gamma_prior-r.tsv]

	Baseline
A1BG ENSG00000121410	0.969134
A1CF ENSG00000148584	0.606435
A2M ENSG00000175899	1.14581
A2ML1 ENSG00000166535	0.654521
A4GALT ENSG00000128274	0.654887
AAAS ENSG00000094914	2.09002
AACS ENSG00000081760	0.501511
AADAC ENSG00000114771	0.820458
AADACL2 ENSG00000197953	0.988758
AADACL4 ENSG00000204518	0.772284
AADAT ENSG00000109576	0.688294
AAED1 ENSG00000158122	1.10698
AAGAB ENSG00000103591	0.723686
AAK1 ENSG00000115977	0.534568
AAMDC ENSG00000087884	0.818672
AAMP ENSG00000127837	0.832812
AAR2 ENSG00000131043	1.24764
AARD ENSG00000205002	0.614424
AARS ENSG00000090861	0.668611
AARSD1 ENSG00000266967	1.04119
AASDH ENSG00000157426	0.546514
AASDHPPT ENSG00000149313	1.19398
AASS ENSG00000008311	1.03099
AATF ENSG00000275700	0.676251
AATK ENSG00000181409	0.822563
AATK-AS1 ENSG00000225180	0.816705
ABAT ENSG00000183044	0.767768
ABC13-47488600E17.1 ENSG00000283199	1.03837
ABC13-47656900H15.1 ENSG00000283566	1.01484
ABC7-42404400C24.1 ENSG00000277758	0.855184
ABCA1 ENSG00000165029	0.811611
ABCA10 ENSG00000154263	0.307462
ABCA12 ENSG00000144452	0.988855
ABCA13 ENSG00000179869	1.05614
ABCA2 ENSG00000107331	0.538948
ABCA3 ENSG00000167972	0.918611
ABCA4 ENSG00000198691	0.993206
ABCA5 ENSG00000154265	1.8832
ABCA6 ENSG00000154262	1.40231
ABCA7 ENSG00000064687	1.09939
ABCA8 ENSG00000141338	0.929898
ABCA9 ENSG00000154258	1.19998
ABCB1 ENSG00000085563	0.643299
ABCB10 ENSG00000135776	0.759375
ABCB11 ENSG00000073734	0.854474
ABCB4 ENSG00000005471	0.958941
ABCB5 ENSG00000004846	0.873384
ABCB6 ENSG00000115657	1.08145
ABCB7 ENSG00000131269	1.10184
ABCB8 ENSG00000197150	0.440392
ABCB9 ENSG00000150967	0.967836
ABCC1 ENSG00000103222	0.71347
ABCC10 ENSG00000124574	0.978166
ABCC11 ENSG00000121270	1.17815
ABCC12 ENSG00000140798	0.747093
ABCC2 ENSG00000023839	1.26388
ABCC3 ENSG00000108846	0.898992
ABCC4 ENSG00000125257	1.15889
ABCC5 ENSG00000114770	1.8584
ABCC6 ENSG00000091262	1.11409
ABCC8 ENSG00000006071	1.50303
ABCC9 ENSG00000069431	0.824014
ABCD1 ENSG00000101986	1.01045
ABCD2 ENSG00000173208	0.795478
ABCD3 ENSG00000117528	1.13723
ABCD4 ENSG00000119688	0.814857
ABCE1 ENSG00000164163	1.20114
ABCF1 ENSG00000204574	0.658834
ABCF2 ENSG00000033050	1.41223
ABCF3 ENSG00000161204	0.952189
ABCG1 ENSG00000160179	1.29083
ABCG2 ENSG00000118777	0.968291
ABCG4 ENSG00000172350	1.10747
ABCG5 ENSG00000138075	0.821841
ABHD1 ENSG00000143994	1.41144
ABHD10 ENSG00000144827	1.31909
ABHD11 ENSG00000106077	1.10414
ABHD12 ENSG00000100997	1.1398
ABHD12B ENSG00000131969	1.47477
ABHD13 ENSG00000139826	0.529765
ABHD14A ENSG00000248487	0.909982
ABHD14A-ACY1 ENSG00000114786	0.915056
ABHD14B ENSG00000114779	0.718742
ABHD15 ENSG00000168792	1.5163
ABHD16A ENSG00000204427	0.773619
ABHD17A ENSG00000129968	1.01703
ABHD17B ENSG00000107362	0.946491
ABHD17C ENSG00000136379	0.734408
ABHD18 ENSG00000164074	0.951958
ABHD2 ENSG00000140526	0.791236
ABHD3 ENSG00000158201	0.584504
ABHD4 ENSG00000100439	0.796214
ABHD5 ENSG00000011198	1.24928
ABHD6 ENSG00000163686	1.09276
ABHD8 ENSG00000127220	0.803256
ABI1 ENSG00000136754	0.869111
ABI2 ENSG00000138443	0.775286
ABI3 ENSG00000108798	1.23328
ABI3BP ENSG00000154175	1.64547
ABL1 ENSG00000097007	1.15341
ABL2 ENSG00000143322	1.12295
ABLIM1 ENSG00000099204	1.21455
ABLIM2 ENSG00000163995	0.763187
ABLIM3 ENSG00000173210	1.19023
ABO ENSG00000175164	0.843949
ABR ENSG00000159842	1.01417
ABRA ENSG00000174429	0.848361
ABRACL ENSG00000146386	0.913842
ABT1 ENSG00000146109	1.0036
ABTB1 ENSG00000114626	0.974554
ABTB2 ENSG00000166016	1.00824
AC002429.5 ENSG00000236197	1.11162
AC004076.7 ENSG00000268533	1.16728
AC004158.1 ENSG00000280264	0.929762
AC004381.6 ENSG00000005189	0.68775
AC004754.3 ENSG00000269881	0.855083
AC004813.1 ENSG00000279777	1.03081
AC004824.1 ENSG00000280226	0.550013
AC005281.1 ENSG00000226690	1.37643
AC005477.1 ENSG00000280188	1.17038
AC005480.1 ENSG00000279461	0.587833
AC006116.20 ENSG00000267710	1.08772
AC006328.1 ENSG00000280301	1.76525
AC006386.1 ENSG00000279115	0.478905
AC006994.3 ENSG00000279317	0.902518
AC007040.11 ENSG00000258881	0.967779
AC007906.1 ENSG00000279018	1.58147
AC008074.1 ENSG00000279644	1.56875
AC008522.1 ENSG00000279232	0.899849
AC008686.1 ENSG00000280221	0.682199
AC008759.1 ENSG00000279471	1.11476
AC008810.1 ENSG00000279126	0.942792
AC008914.1 ENSG00000279768	0.942408
AC009014.3 ENSG00000271824	1.23993
AC009060.2 ENSG00000280252	0.66687
AC009977.1 ENSG00000279335	1.65731
AC010731.4 ENSG00000235118	1.1155
AC011155.1 ENSG00000280098	1.11608
AC011380.1 ENSG00000281227	1.43442
AC012005.1 ENSG00000279274	0.916596
AC012005.2 ENSG00000279287	1.23827
AC012363.1 ENSG00000281676	0.689555
AC013269.5 ENSG00000184761	1.12066
AC013461.1 ENSG00000091436	2.01773
AC016142.1 ENSG00000280141	0.926493
AC016549.1 ENSG00000281325	0.849867
AC016577.1 ENSG00000279646	0.88236
AC016991.1 ENSG00000279435	1.53969
AC017081.1 ENSG00000279921	0.752187
AC018512.1 ENSG00000279808	0.901707
AC018902.1 ENSG00000280817	1.2849
AC021106.1 ENSG00000279386	1.06958
AC024060.1 ENSG00000281584	1.25547
AC024592.12 ENSG00000267740	0.535853
AC025335.1 ENSG00000179859	0.48903
AC055733.1 ENSG00000280127	0.96768
AC055866.1 ENSG00000281079	0.897905
AC069063.2 ENSG00000279380	0.955766
AC073130.2 ENSG00000281656	0.526439
AC073657.1 ENSG00000279937	1.45519
AC074033.1 ENSG00000281137	0.870359
AC087350.1 ENSG00000281527	1.00871
AC087762.1 ENSG00000279588	1.18707
AC090154.1 ENSG00000278888	0.738538
AC090498.1 ENSG00000279483	0.705644
AC092384.1 ENSG00000280675	0.83277
AC092835.2 ENSG00000233757	1.07565
AC092881.1 ENSG00000279530	0.729586
AC100821.1 ENSG00000280473	0.737032
AC104057.1 ENSG00000280427	1.23932
AC104073.1 ENSG00000280410	0.989696
AC104304.4 ENSG00000283473	0.983663
AC104389.2 ENSG00000279824	0.906315
AC104981.1 ENSG00000278938	0.932222
AC105009.1 ENSG00000281855	1.1733
AC105052.1 ENSG00000279168	1.16451
AC109486.1 ENSG00000280447	1.35732
AC109829.1 ENSG00000233438	1.08411
AC110602.1 ENSG00000281267	0.778997
AC110615.1 ENSG00000279909	1.32931
AC112719.1 ENSG00000280671	0.818585
AC113404.1 ENSG00000254893	0.887908
AC118758.1 ENSG00000268187	0.942094
AC131097.4 ENSG00000216921	1.16958
AC131263.1 ENSG00000280550	0.46038
AC138517.6 ENSG00000283288	1.2369
AC138647.1 ENSG00000226490	1.06292
AC138969.4 ENSG00000183889	1.17742
AC241377.1 ENSG00000281741	0.853182
AC241585.1 ENSG00000281571	0.846236
AC242988.1 ENSG00000278939	0.483728
AC243756.1 ENSG00000270339	1.4425
AC243945.1 ENSG00000279510	0.710067
AC245100.1 ENSG00000280649	1.41867
ACAA1 ENSG00000060971	1.17671
ACAA2 ENSG00000167315	1.08922
ACACA ENSG00000278540	0.669051
ACACB ENSG00000076555	1.44611
ACAD10 ENSG00000111271	1.02859
ACAD11 ENSG00000240303	1.10779
ACAD8 ENSG00000151498	0.768259
ACAD9 ENSG00000177646	0.732478
ACADL ENSG00000115361	1.01365
ACADM ENSG00000117054	0.684469
ACADS ENSG00000122971	1.35893
ACADSB ENSG00000196177	1.09882
ACADVL ENSG00000072778	0.826717
ACAN ENSG00000157766	1.64893
ACAP1 ENSG00000072818	1.09979
ACAP2 ENSG00000114331	0.998806
ACAP3 ENSG00000131584	0.8723
ACAT1 ENSG00000075239	2.16646
ACAT2 ENSG00000120437	0.786998
ACBD3 ENSG00000182827	0.668153
ACBD4 ENSG00000181513	0.830798
ACBD5 ENSG00000107897	0.950113
ACBD6 ENSG00000230124	1.06604
ACBD7 ENSG00000176244	0.839272
ACCS ENSG00000110455	0.855784
ACCSL ENSG00000205126	0.7801
ACD ENSG00000102977	0.672836
ACE ENSG00000159640	0.928282
ACE2 ENSG00000130234	1.1062
ACER1 ENSG00000167769	1.24333
ACER2 ENSG00000177076	1.22416
ACER3 ENSG00000078124	0.848403
ACHE ENSG00000087085	1.65669
ACIN1 ENSG00000100813	0.453721
ACKR1 ENSG00000213088	1.73237
ACKR2 ENSG00000144648	1.24076
ACKR3 ENSG00000144476	1.16742
ACKR4 ENSG00000129048	1.42374
ACLY ENSG00000131473	1.19018
ACMSD ENSG00000153086	0.941348
ACO1 ENSG00000122729	1.11366
ACO2 ENSG00000100412	1.22875
ACOD1 ENSG00000102794	1.46808
ACOT1 ENSG00000184227	0.98072
ACOT11 ENSG00000162390	0.714355
ACOT12 ENSG00000172497	0.683733
ACOT13 ENSG00000112304	0.902195
ACOT2 ENSG00000119673	1.23805
ACOT4 ENSG00000177465	0.989619
ACOT6 ENSG00000205669	0.824594
ACOT7 ENSG00000097021	1.11733
ACOT8 ENSG00000101473	0.915358
ACOT9 ENSG00000123130	0.908688
ACOX1 ENSG00000161533	1.01681
ACOX2 ENSG00000168306	0.934357
ACOX3 ENSG00000087008	1.01882
ACOXL ENSG00000153093	0.839977
ACP1 ENSG00000143727	0.481972
ACP2 ENSG00000134575	0.556687
ACP5 ENSG00000102575	1.63262
ACP6 ENSG00000162836	1.44004
ACP7 ENSG00000183760	0.576501
ACPP ENSG00000014257	0.899993
ACPT ENSG00000142513	0.84341
ACR ENSG00000100312	0.955416
ACRBP ENSG00000111644	1.04721
ACRC ENSG00000147174	0.940074
ACRV1 ENSG00000134940	1.14306
ACSBG1 ENSG00000103740	1.03479
ACSBG2 ENSG00000130377	0.870557
ACSF2 ENSG00000167107	1.0261
ACSF3 ENSG00000176715	0.892595
ACSL1 ENSG00000151726	0.555709
ACSL3 ENSG00000123983	1.54649
ACSL4 ENSG00000068366	0.689541
ACSL5 ENSG00000197142	0.477418
ACSL6 ENSG00000164398	1.16555
ACSM1 ENSG00000166743	0.660031
ACSM2A ENSG00000183747	0.679823
ACSM2B ENSG00000066813	0.763736
ACSM3 ENSG00000005187	0.998875
ACSM4 ENSG00000215009	1.51271
ACSM5 ENSG00000183549	0.974422
ACSM6 ENSG00000173124	1.08188
ACSS1 ENSG00000154930	0.960831
ACSS2 ENSG00000131069	0.856637
ACSS3 ENSG00000111058	0.946302
ACTA1 ENSG00000143632	0.812965
ACTA2 ENSG00000107796	0.946083
ACTB ENSG00000075624	1.72201
ACTBL2 ENSG00000169067	1.56625
ACTC1 ENSG00000159251	1.52012
ACTG1 ENSG00000184009	0.939713
ACTG2 ENSG00000163017	0.504111
ACTL10 ENSG00000182584	1.34481
ACTL6A ENSG00000136518	1.01636
ACTL6B ENSG00000077080	0.610678
ACTL7A ENSG00000187003	1.07783
ACTN1 ENSG00000072110	0.807861
ACTN2 ENSG00000077522	1.36654
ACTN3 ENSG00000248746	0.819445
ACTN4 ENSG00000130402	1.36272
ACTR10 ENSG00000131966	0.785665
ACTR1A ENSG00000138107	1.03758
ACTR1B ENSG00000115073	0.7844
ACTR2 ENSG00000138071	0.770392
ACTR3 ENSG00000115091	1.03432
ACTR3B ENSG00000133627	1.15399
ACTR3C ENSG00000106526	1.36076
ACTR5 ENSG00000101442	0.965764
ACTR6 ENSG00000075089	0.774005
ACTR8 ENSG00000113812	0.637754
ACTRT2 ENSG00000169717	1.18296
ACTRT3 ENSG00000184378	0.544403
ACVR1 ENSG00000115170	1.25507
ACVR1B ENSG00000135503	1.09203
ACVR1C ENSG00000123612	0.873298
ACVR2A ENSG00000121989	0.771356
ACVR2B ENSG00000114739	0.527107
ACVRL1 ENSG00000139567	1.54631
ACY1 ENSG00000243989	0.411904
ACY3 ENSG00000132744	1.21603
ACYP1 ENSG00000119640	0.53178
ACYP2 ENSG00000170634	0.929015
ADA ENSG00000196839	0.611011
ADAD1 ENSG00000164113	1.02025
ADAD2 ENSG00000140955	1.03234
ADAL ENSG00000168803	0.91357
ADAM10 ENSG00000137845	0.86861
ADAM11 ENSG00000073670	0.541621
ADAM12 ENSG00000148848	0.468833
ADAM15 ENSG00000143537	0.864699
ADAM17 ENSG00000151694	0.535483
ADAM18 ENSG00000168619	0.846622
ADAM19 ENSG00000135074	1.00257
ADAM2 ENSG00000104755	1.57392
ADAM20 ENSG00000134007	0.954736
ADAM22 ENSG00000008277	0.778063
ADAM23 ENSG00000114948	1.02832
ADAM28 ENSG00000042980	1.51321
ADAM29 ENSG00000168594	0.853694
ADAM30 ENSG00000134249	0.843702
ADAM32 ENSG00000197140	0.923756
ADAM33 ENSG00000149451	1.12624
ADAM7 ENSG00000069206	0.926449
ADAM8 ENSG00000151651	1.06879
ADAM9 ENSG00000168615	1.23152
ADAMDEC1 ENSG00000134028	1.37268
ADAMTS1 ENSG00000154734	0.628344
ADAMTS10 ENSG00000142303	1.63832
ADAMTS12 ENSG00000151388	1.64748
ADAMTS13 ENSG00000160323	0.761922
ADAMTS14 ENSG00000138316	0.630407
ADAMTS15 ENSG00000166106	0.821426
ADAMTS16 ENSG00000145536	1.24015
ADAMTS17 ENSG00000140470	1.00475
ADAMTS18 ENSG00000140873	0.861047
ADAMTS19 ENSG00000145808	1.25538
ADAMTS2 ENSG00000087116	1.50017
ADAMTS20 ENSG00000173157	0.328844
ADAMTS3 ENSG00000156140	0.966454
ADAMTS4 ENSG00000158859	0.794564
ADAMTS5 ENSG00000154736	1.2072
ADAMTS6 ENSG00000049192	0.817515
ADAMTS7 ENSG00000136378	0.845489
ADAMTS8 ENSG00000134917	0.706876
ADAMTS9 ENSG00000163638	0.65371
ADAMTSL1 ENSG00000178031	0.616149
ADAMTSL2 ENSG00000197859	0.818664
ADAMTSL3 ENSG00000156218	0.856559
ADAMTSL4 ENSG00000143382	1.14349
ADAMTSL5 ENSG00000185761	1.04616
ADAP1 ENSG00000105963	0.725673
ADAP2 ENSG00000184060	0.646105
ADAR ENSG00000160710	0.71636
ADARB1 ENSG00000197381	1.58753
ADARB2 ENSG00000185736	1.12599
ADAT1 ENSG00000065457	1.78824
ADAT2 ENSG00000189007	1.28306
ADAT3 ENSG00000213638	1.12643
ADCK1 ENSG00000063761	1.06358
ADCK2 ENSG00000133597	0.807684
ADCK3 ENSG00000163050	0.729618
ADCK4 ENSG00000123815	1.07401
ADCK5 ENSG00000173137	1.49997
ADCY1 ENSG00000164742	1.02116
ADCY10 ENSG00000143199	0.921603
ADCY2 ENSG00000078295	0.852912
ADCY3 ENSG00000138031	1.26998
ADCY4 ENSG00000129467	0.918018
ADCY5 ENSG00000173175	1.12485
ADCY6 ENSG00000174233	1.26833
ADCY7 ENSG00000121281	1.28754
ADCY8 ENSG00000155897	0.687962
ADCY9 ENSG00000162104	0.709905
ADCYAP1 ENSG00000141433	0.918675
ADCYAP1R1 ENSG00000078549	1.20224
ADD1 ENSG00000087274	0.673682
ADD2 ENSG00000075340	1.22827
ADD3 ENSG00000148700	0.822512
ADGB ENSG00000118492	0.560827
ADGRA1 ENSG00000197177	1.37117
ADGRA2 ENSG00000020181	0.995061
ADGRA3 ENSG00000152990	1.60748
ADGRB1 ENSG00000181790	0.647532
ADGRB2 ENSG00000121753	1.09868
ADGRB3 ENSG00000135298	0.758451
ADGRD1 ENSG00000111452	1.03358
ADGRD2 ENSG00000180264	0.68704
ADGRE1 ENSG00000174837	0.712275
ADGRE2 ENSG00000127507	1.51096
ADGRE3 ENSG00000131355	1.04934
ADGRE5 ENSG00000123146	0.65493
ADGRF1 ENSG00000153292	0.658937
ADGRF2 ENSG00000164393	0.891733
ADGRF3 ENSG00000173567	0.696061
ADGRF4 ENSG00000153294	0.57741
ADGRF5 ENSG00000069122	0.72164
ADGRG1 ENSG00000205336	0.962166
ADGRG2 ENSG00000173698	1.11609
ADGRG3 ENSG00000182885	0.820234
ADGRG4 ENSG00000156920	0.682524
ADGRG5 ENSG00000159618	1.28417
ADGRG6 ENSG00000112414	1.10908
ADGRG7 ENSG00000144820	0.729621
ADGRL1 ENSG00000072071	1.29475
ADGRL2 ENSG00000117114	1.58574
ADGRL3 ENSG00000150471	1.51683
ADGRL4 ENSG00000162618	0.869172
ADGRV1 ENSG00000164199	1.53102
ADH1A ENSG00000187758	1.06128
ADH1B ENSG00000196616	0.766346
ADH1C ENSG00000248144	0.515289
ADH4 ENSG00000198099	1.08193
ADH5 ENSG00000197894	1.88148
ADH6 ENSG00000172955	0.86739
ADH7 ENSG00000196344	0.862236
ADHFE1 ENSG00000147576	0.67322
ADI1 ENSG00000182551	1.42266
ADIG ENSG00000182035	0.731203
ADIPOQ ENSG00000181092	0.906416
ADIPOR1 ENSG00000159346	1.56813
ADIPOR2 ENSG00000006831	0.828592
ADIRF ENSG00000148671	0.692355
ADK ENSG00000156110	1.00955
ADM ENSG00000148926	1.13525
ADM2 ENSG00000128165	1.49001
ADM5 ENSG00000224420	1.25158
ADNP ENSG00000101126	0.849614
ADNP2 ENSG00000101544	1.27814
ADO ENSG00000181915	0.857098
ADORA1 ENSG00000163485	0.597315
ADORA2A ENSG00000128271	0.659385
ADORA2B ENSG00000170425	1.31307
ADORA3 ENSG00000282608	1.36853
ADPGK ENSG00000159322	1.03715
ADPRH ENSG00000144843	1.17136
ADPRHL1 ENSG00000153531	0.560072
ADPRHL2 ENSG00000116863	0.821184
ADPRM ENSG00000170222	0.820478
ADRA1A ENSG00000120907	1.2334
ADRA1B ENSG00000170214	1.32198
ADRA1D ENSG00000171873	0.691497
ADRA2A ENSG00000150594	0.8092
ADRA2B ENSG00000274286	0.624552
ADRA2C ENSG00000184160	1.06149
ADRB1 ENSG00000043591	0.963123
ADRB2 ENSG00000169252	0.682843
ADRB3 ENSG00000188778	1.37056
ADRM1 ENSG00000130706	0.841263
ADSL ENSG00000239900	1.00161
ADSS ENSG00000035687	0.955177
ADSSL1 ENSG00000185100	1.38176
ADTRP ENSG00000111863	1.15572
AEBP1 ENSG00000106624	0.945946
AEBP2 ENSG00000139154	0.715691
AEN ENSG00000181026	1.04448
AES ENSG00000104964	1.41581
AF011889.5 ENSG00000241489	0.340932
AF111168.1 ENSG00000280308	0.756354
AF131216.1 ENSG00000280273	1.30552
AF165138.7 ENSG00000243440	0.928503
AFAP1 ENSG00000196526	0.916315
AFAP1L1 ENSG00000157510	0.823517
AFAP1L2 ENSG00000169129	0.913306
AFF1 ENSG00000172493	0.858289
AFF2 ENSG00000155966	0.549547
AFF3 ENSG00000144218	1.2141
AFF4 ENSG00000072364	0.918302
AFG3L2 ENSG00000141385	1.22562
AFM ENSG00000079557	0.794089
AFMID ENSG00000183077	0.612035
AFP ENSG00000081051	0.881105
AFTPH ENSG00000119844	0.881207
AGA ENSG00000038002	1.3284
AGAP1 ENSG00000157985	1.24337
AGAP14P ENSG00000279058	0.981541
AGAP2 ENSG00000135439	0.894352
AGAP3 ENSG00000133612	1.35486
AGAP4 ENSG00000188234	1.4561
AGAP5 ENSG00000172650	1.3284
AGAP6 ENSG00000204149	0.945034
AGAP9 ENSG00000204172	1.20468
AGBL1 ENSG00000273540	0.706735
AGBL2 ENSG00000165923	1.32705
AGBL3 ENSG00000146856	0.515285
AGBL4 ENSG00000186094	1.47959
AGBL5 ENSG00000084693	1.00317
AGER ENSG00000204305	0.886004
AGFG1 ENSG00000173744	0.817645
AGFG2 ENSG00000106351	0.831027
AGGF1 ENSG00000164252	0.808008
AGK ENSG00000006530	1.76222
AGL ENSG00000162688	0.688041
AGMAT ENSG00000116771	2.00521
AGMO ENSG00000187546	0.679472
AGO1 ENSG00000092847	0.372958
AGO2 ENSG00000123908	1.05509
AGO3 ENSG00000126070	1.59815
AGO4 ENSG00000134698	0.98669
AGPAT1 ENSG00000204310	0.908876
AGPAT2 ENSG00000169692	1.19074
AGPAT3 ENSG00000160216	0.429704
AGPAT4 ENSG00000026652	0.811924
AGPAT5 ENSG00000155189	1.10867
AGPS ENSG00000018510	0.869077
AGR2 ENSG00000106541	1.50135
AGR3 ENSG00000173467	0.775806
AGRN ENSG00000188157	0.845676
AGRP ENSG00000159723	1.23125
AGT ENSG00000135744	1.29436
AGTPBP1 ENSG00000135049	1.38753
AGTR1 ENSG00000144891	0.629542
AGTRAP ENSG00000177674	1.03467
AGXT ENSG00000172482	1.2157
AGXT2 ENSG00000113492	0.819409
AHCTF1 ENSG00000153207	1.11917
AHCY ENSG00000101444	1.78402
AHCYL1 ENSG00000168710	1.11167
AHCYL2 ENSG00000158467	1.54952
AHDC1 ENSG00000126705	0.656544
AHI1 ENSG00000135541	1.46738
AHNAK ENSG00000124942	0.940718
AHNAK2 ENSG00000185567	0.864775
AHR ENSG00000106546	1.10316
AHRR ENSG00000063438	0.469295
AHSA1 ENSG00000100591	0.351179
AHSA2 ENSG00000173209	0.54243
AHSG ENSG00000145192	0.597391
AHSP ENSG00000169877	0.966037
AICDA ENSG00000111732	1.08469
AIDA ENSG00000186063	0.912892
AIF1 ENSG00000204472	1.34948
AIF1L ENSG00000126878	1.46794
AIFM1 ENSG00000156709	1.80105
AIFM2 ENSG00000042286	0.922861
AIFM3 ENSG00000183773	1.22977
AIG1 ENSG00000146416	1.05444
AIM1 ENSG00000112297	1.14227
AIM1L ENSG00000176092	1.04824
AIM2 ENSG00000163568	1.40544
AIMP1 ENSG00000164022	1.05156
AIMP2 ENSG00000106305	0.967177
AIP ENSG00000110711	1.41222
AIPL1 ENSG00000129221	0.793754
AIRE ENSG00000160224	0.974374
AJ239318.1 ENSG00000280108	0.751603
AJAP1 ENSG00000196581	1.08388
AJUBA ENSG00000129474	1.27467
AK1 ENSG00000106992	1.16032
AK2 ENSG00000004455	1.31982
AK3 ENSG00000147853	0.87993
AK4 ENSG00000162433	0.946545
AK5 ENSG00000154027	0.790955
AK6 ENSG00000085231	0.615742
AK7 ENSG00000140057	0.949646
AK8 ENSG00000165695	0.928261
AK9 ENSG00000155085	0.562065
AKAP1 ENSG00000121057	1.20552
AKAP10 ENSG00000108599	0.408197
AKAP11 ENSG00000023516	0.850267
AKAP12 ENSG00000131016	1.24927
AKAP13 ENSG00000170776	0.393134
AKAP14 ENSG00000186471	0.853599
AKAP17A ENSG00000197976	0.85539
AKAP3 ENSG00000111254	0.554259
AKAP4 ENSG00000147081	0.998558
AKAP5 ENSG00000179841	0.863533
AKAP6 ENSG00000151320	0.899419
AKAP7 ENSG00000118507	0.92612
AKAP8 ENSG00000105127	0.858042
AKAP8L ENSG00000011243	0.959621
AKAP9 ENSG00000127914	1.18476
AKIP1 ENSG00000166452	1.15802
AKIRIN1 ENSG00000174574	1.1233
AKIRIN2 ENSG00000135334	0.863402
AKNA ENSG00000106948	0.839217
AKNAD1 ENSG00000162641	0.719172
AKR1A1 ENSG00000117448	1.06141
AKR1B1 ENSG00000085662	0.641079
AKR1B10 ENSG00000198074	0.98913
AKR1B15 ENSG00000227471	1.46345
AKR1C1 ENSG00000187134	0.738334
AKR1C2 ENSG00000151632	1.56842
AKR1C3 ENSG00000196139	0.706464
AKR1C4 ENSG00000198610	0.843244
AKR1D1 ENSG00000122787	0.862486
AKR1E2 ENSG00000165568	1.67041
AKR7A2 ENSG00000053371	1.28866
AKR7A3 ENSG00000162482	0.766225
AKR7L ENSG00000211454	1.74495
AKT1 ENSG00000142208	0.875814
AKT1S1 ENSG00000204673	1.42242
AKT2 ENSG00000105221	0.767953
AKT3 ENSG00000117020	0.907121
AKTIP ENSG00000166971	0.910256
AL023806.1 ENSG00000280184	0.696942
AL049794.1 ENSG00000280240	0.807911
AL049872.1 ENSG00000279963	0.904146
AL133475.1 ENSG00000281602	1.34488
AL135745.1 ENSG00000279654	1.33461
AL135787.1 ENSG00000283263	1.25596
AL354828.1 ENSG00000279282	1.79297
AL354828.2 ENSG00000280175	0.742691
AL356053.1 ENSG00000150076	1.18616
AL356289.1 ENSG00000279096	0.843669
AL356585.1 ENSG00000279081	0.911274
AL357140.1 ENSG00000280113	0.692479
AL358852.1 ENSG00000278899	1.99567
AL365181.1 ENSG00000280316	0.958886
AL513523.2 ENSG00000279767	0.860619
AL589743.1 ENSG00000279508	1.10867
AL590235.1 ENSG00000280230	0.994928
AL645922.1 ENSG00000279546	0.596093
ALAD ENSG00000148218	0.997143
ALAS1 ENSG00000023330	1.36373
ALAS2 ENSG00000158578	0.76628
ALB ENSG00000163631	1.26292
ALCAM ENSG00000170017	0.891179
ALDH16A1 ENSG00000161618	0.856112
ALDH18A1 ENSG00000059573	0.867696
ALDH1A1 ENSG00000165092	1.0312
ALDH1A2 ENSG00000128918	1.15775
ALDH1A3 ENSG00000184254	0.955437
ALDH1B1 ENSG00000137124	0.975521
ALDH1L1 ENSG00000144908	1.28389
ALDH1L2 ENSG00000136010	1.06746
ALDH3A1 ENSG00000108602	0.537641
ALDH3A2 ENSG00000072210	1.14878
ALDH3B1 ENSG00000006534	0.949283
ALDH3B2 ENSG00000132746	0.927696
ALDH4A1 ENSG00000159423	1.48265
ALDH5A1 ENSG00000112294	0.605203
ALDH6A1 ENSG00000119711	1.00776
ALDH7A1 ENSG00000164904	0.746275
ALDH8A1 ENSG00000118514	0.721347
ALDH9A1 ENSG00000143149	1.36821
ALDOA ENSG00000149925	0.813421
ALDOB ENSG00000136872	1.4438
ALDOC ENSG00000109107	0.883386
ALG1 ENSG00000033011	0.531277
ALG10 ENSG00000139133	1.6755
ALG10B ENSG00000175548	0.597384
ALG11 ENSG00000253710	0.937895
ALG12 ENSG00000182858	1.20082
ALG13 ENSG00000101901	0.904153
ALG14 ENSG00000172339	0.652492
ALG1L ENSG00000189366	1.43791
ALG1L2 ENSG00000251287	0.94328
ALG2 ENSG00000119523	1.35145
ALG3 ENSG00000214160	1.47868
ALG5 ENSG00000120697	0.576971
ALG6 ENSG00000088035	0.641775
ALG8 ENSG00000159063	1.09632
ALG9 ENSG00000086848	1.07304
ALK ENSG00000171094	1.75418
ALKBH1 ENSG00000100601	1.18838
ALKBH2 ENSG00000189046	0.734119
ALKBH3 ENSG00000166199	0.735228
ALKBH4 ENSG00000160993	1.36376
ALKBH5 ENSG00000091542	1.32817
ALKBH6 ENSG00000239382	1.40908
ALKBH7 ENSG00000125652	1.16235
ALKBH8 ENSG00000137760	1.06409
ALLC ENSG00000151360	0.568458
ALMS1 ENSG00000116127	1.20733
ALOX12 ENSG00000108839	1.0497
ALOX12B ENSG00000179477	0.617357
ALOX15 ENSG00000161905	0.824278
ALOX15B ENSG00000179593	1.099
ALOX5 ENSG00000012779	0.906416
ALOX5AP ENSG00000132965	1.07438
ALOXE3 ENSG00000179148	0.608058
ALPK1 ENSG00000073331	0.546768
ALPK2 ENSG00000198796	0.753586
ALPK3 ENSG00000136383	1.13558
ALPL ENSG00000162551	1.65266
ALPP ENSG00000163283	1.014
ALS2 ENSG00000003393	1.05408
ALS2CL ENSG00000178038	1.5417
ALS2CR11 ENSG00000155754	0.685712
ALS2CR12 ENSG00000155749	1.46097
ALX1 ENSG00000180318	1.15358
ALX3 ENSG00000156150	0.747939
ALX4 ENSG00000052850	0.79435
ALYREF ENSG00000183684	1.30721
AMACR ENSG00000242110	1.00695
AMBN ENSG00000178522	0.710364
AMBP ENSG00000106927	0.768715
AMBRA1 ENSG00000110497	1.25913
AMD1 ENSG00000123505	0.828628
AMDHD1 ENSG00000139344	2.17203
AMDHD2 ENSG00000162066	0.617423
AMELX ENSG00000125363	1.32057
AMELY ENSG00000099721	1.13202
AMER1 ENSG00000184675	1.14355
AMER2 ENSG00000165566	0.902654
AMER3 ENSG00000178171	0.981625
AMFR ENSG00000159461	0.944686
AMH ENSG00000104899	1.06679
AMHR2 ENSG00000135409	1.13365
AMIGO1 ENSG00000181754	1.09265
AMIGO2 ENSG00000139211	0.823474
AMIGO3 ENSG00000176020	0.834097
AMMECR1 ENSG00000101935	1.86166
AMMECR1L ENSG00000144233	0.713892
AMN ENSG00000166126	0.835961
AMN1 ENSG00000151743	0.827995
AMOT ENSG00000126016	1.13758
AMOTL1 ENSG00000166025	0.808821
AMOTL2 ENSG00000114019	1.09227
AMPD1 ENSG00000116748	1.2914
AMPD2 ENSG00000116337	0.655621
AMPD3 ENSG00000133805	0.848268
AMPH ENSG00000078053	0.853736
AMT ENSG00000145020	0.836623
AMTN ENSG00000187689	0.742215
AMY1A ENSG00000237763	0.863057
AMY1B ENSG00000174876	0.937258
AMY1C ENSG00000187733	1.07448
AMY2A ENSG00000243480	1.45038
AMY2B ENSG00000240038	0.543434
AMZ1 ENSG00000174945	1.24501
AMZ2 ENSG00000196704	1.1779
ANAPC1 ENSG00000153107	0.889708
ANAPC10 ENSG00000164162	1.10717
ANAPC11 ENSG00000141552	1.05268
ANAPC13 ENSG00000129055	0.95495
ANAPC15 ENSG00000110200	1.20852
ANAPC16 ENSG00000166295	0.768021
ANAPC2 ENSG00000176248	0.668239
ANAPC4 ENSG00000053900	1.45703
ANAPC5 ENSG00000089053	0.695573
ANAPC7 ENSG00000196510	1.02614
ANG ENSG00000214274	0.779153
ANGEL1 ENSG00000013523	0.667958
ANGEL2 ENSG00000174606	0.875261
ANGPT1 ENSG00000154188	1.71088
ANGPT2 ENSG00000091879	0.958854
ANGPT4 ENSG00000101280	1.1668
ANGPTL1 ENSG00000116194	0.841566
ANGPTL2 ENSG00000136859	1.10886
ANGPTL3 ENSG00000132855	0.503087
ANGPTL4 ENSG00000167772	0.780185
ANGPTL5 ENSG00000187151	0.941881
ANGPTL6 ENSG00000130812	0.830135
ANGPTL7 ENSG00000171819	1.32527
ANGPTL8 ENSG00000130173	1.09257
ANHX ENSG00000227059	1.21786
ANK1 ENSG00000029534	0.894905
ANK2 ENSG00000145362	1.06548
ANK3 ENSG00000151150	0.812867
ANKAR ENSG00000151687	0.880299
ANKDD1A ENSG00000166839	0.663663
ANKDD1B ENSG00000189045	1.14427
ANKEF1 ENSG00000132623	0.704529
ANKFN1 ENSG00000153930	0.767938
ANKFY1 ENSG00000185722	1.22653
ANKH ENSG00000154122	1.10769
ANKHD1 ENSG00000131503	0.718245
ANKHD1-EIF4EBP3 ENSG00000254996	1.4013
ANKIB1 ENSG00000001629	1.00725
ANKK1 ENSG00000170209	0.884109
ANKLE1 ENSG00000160117	0.879719
ANKLE2 ENSG00000176915	0.891421
ANKMY1 ENSG00000144504	0.594957
ANKMY2 ENSG00000106524	0.748397
ANKRA2 ENSG00000164331	1.23969
ANKRD1 ENSG00000148677	0.788902
ANKRD10 ENSG00000088448	1.0159
ANKRD11 ENSG00000167522	0.667904
ANKRD12 ENSG00000101745	0.956319
ANKRD13A ENSG00000076513	1.46523
ANKRD13B ENSG00000198720	0.78838
ANKRD13C ENSG00000118454	1.03256
ANKRD13D ENSG00000172932	1.44214
ANKRD16 ENSG00000134461	0.767239
ANKRD17 ENSG00000132466	1.05154
ANKRD18A ENSG00000180071	0.961572
ANKRD18B ENSG00000230453	1.10263
ANKRD2 ENSG00000165887	0.826755
ANKRD20A1 ENSG00000260691	1.08775
ANKRD20A2 ENSG00000183148	1.4335
ANKRD20A3 ENSG00000276203	0.498127
ANKRD20A4 ENSG00000172014	0.936306
ANKRD22 ENSG00000152766	0.89696
ANKRD23 ENSG00000163126	0.897937
ANKRD24 ENSG00000089847	0.876749
ANKRD26 ENSG00000107890	0.53339
ANKRD27 ENSG00000105186	0.965003
ANKRD28 ENSG00000206560	0.787333
ANKRD29 ENSG00000154065	1.53385
ANKRD30A ENSG00000148513	0.535749
ANKRD30B ENSG00000180777	1.06711
ANKRD30BL ENSG00000163046	0.679331
ANKRD31 ENSG00000145700	0.904505
ANKRD33 ENSG00000167612	0.83789
ANKRD33B ENSG00000164236	1.0801
ANKRD34A ENSG00000272031	0.560123
ANKRD34B ENSG00000189127	0.915961
ANKRD34C ENSG00000235711	0.788146
ANKRD35 ENSG00000198483	0.927234
ANKRD36 ENSG00000135976	0.397912
ANKRD36B ENSG00000196912	1.56045
ANKRD36C ENSG00000174501	0.574345
ANKRD37 ENSG00000186352	1.16215
ANKRD39 ENSG00000213337	1.41116
ANKRD40 ENSG00000154945	0.557365
ANKRD42 ENSG00000137494	1.55946
ANKRD44 ENSG00000065413	1.17058
ANKRD45 ENSG00000183831	1.24752
ANKRD46 ENSG00000186106	0.744605
ANKRD49 ENSG00000168876	0.749288
ANKRD50 ENSG00000151458	0.421306
ANKRD52 ENSG00000139645	1.04948
ANKRD53 ENSG00000144031	1.60393
ANKRD54 ENSG00000100124	0.795807
ANKRD55 ENSG00000164512	1.3019
ANKRD6 ENSG00000135299	0.890087
ANKRD61 ENSG00000157999	0.836979
ANKRD62 ENSG00000181626	1.10452
ANKRD65 ENSG00000235098	0.75265
ANKRD66 ENSG00000230062	1.07406
ANKRD7 ENSG00000106013	1.19338
ANKRD9 ENSG00000156381	0.631847
ANKS1A ENSG00000064999	0.84017
ANKS1B ENSG00000185046	0.477159
ANKS3 ENSG00000168096	1.76043
ANKS4B ENSG00000175311	0.988084
ANKS6 ENSG00000165138	1.24082
ANKUB1 ENSG00000206199	0.798755
ANKZF1 ENSG00000163516	0.722014
ANLN ENSG00000011426	0.893887
ANO1 ENSG00000131620	0.673351
ANO10 ENSG00000160746	0.760602
ANO2 ENSG00000047617	0.908145
ANO3 ENSG00000134343	0.686978
ANO4 ENSG00000151572	0.452815
ANO5 ENSG00000171714	1.11584
ANO6 ENSG00000177119	1.36279
ANO7 ENSG00000146205	0.701871
ANO8 ENSG00000074855	1.66003
ANO9 ENSG00000185101	0.642648
ANOS1 ENSG00000011201	1.00162
ANP32A ENSG00000140350	0.81311
ANP32B ENSG00000136938	1.2428
ANP32D ENSG00000139223	0.696446
ANP32E ENSG00000143401	0.952148
ANPEP ENSG00000166825	0.936739
ANTXR1 ENSG00000169604	1.05678
ANTXR2 ENSG00000163297	1.57987
ANTXRL ENSG00000274209	0.8703
ANXA1 ENSG00000135046	0.554898
ANXA10 ENSG00000109511	0.978605
ANXA11 ENSG00000122359	0.522778
ANXA13 ENSG00000104537	0.981873
ANXA2 ENSG00000182718	2.09526
ANXA2R ENSG00000177721	1.33421
ANXA3 ENSG00000138772	0.852211
ANXA4 ENSG00000196975	0.912882
ANXA5 ENSG00000164111	1.10671
ANXA6 ENSG00000197043	0.510197
ANXA7 ENSG00000138279	1.36941
ANXA8 ENSG00000265190	0.91668
ANXA8L1 ENSG00000264230	0.931119
ANXA9 ENSG00000143412	0.797997
AOAH ENSG00000136250	1.08935
AOC1 ENSG00000002726	1.40459
AOC2 ENSG00000131480	0.476786
AOC3 ENSG00000131471	1.02791
AOX1 ENSG00000138356	1.76315
AP000275.65 ENSG00000265590	1.33962
AP000295.9 ENSG00000249624	1.43063
AP000304.12 ENSG00000249209	0.707566
AP000349.2 ENSG00000280178	1.01102
AP000350.10 ENSG00000251357	1.21461
AP000687.1 ENSG00000280170	1.05902
AP000721.4 ENSG00000256100	0.817028
AP000769.1 ENSG00000279576	0.739587
AP000866.1 ENSG00000279342	0.998002
AP001888.1 ENSG00000281781	1.68433
AP002962.1 ENSG00000279906	1.58912
AP006285.2 ENSG00000278919	1.12999
AP1AR ENSG00000138660	1.28182
AP1B1 ENSG00000100280	1.18002
AP1G1 ENSG00000166747	0.483138
AP1G2 ENSG00000213983	0.740198
AP1M1 ENSG00000072958	1.0335
AP1M2 ENSG00000129354	0.702918
AP1S1 ENSG00000106367	1.56432
AP1S2 ENSG00000182287	0.707742
AP1S3 ENSG00000152056	1.00649
AP2A1 ENSG00000196961	1.07108
AP2A2 ENSG00000183020	1.38214
AP2B1 ENSG00000006125	0.681937
AP2M1 ENSG00000161203	0.55465
AP2S1 ENSG00000042753	0.789847
AP3B1 ENSG00000132842	1.63849
AP3B2 ENSG00000103723	0.879284
AP3D1 ENSG00000065000	0.935454
AP3M1 ENSG00000185009	0.820147
AP3M2 ENSG00000070718	1.2715
AP3S1 ENSG00000177879	0.724236
AP3S2 ENSG00000157823	0.594318
AP4B1 ENSG00000134262	1.4667
AP4E1 ENSG00000081014	1.85796
AP4M1 ENSG00000221838	0.884138
AP4S1 ENSG00000100478	1.24109
AP5B1 ENSG00000254470	0.398005
AP5M1 ENSG00000053770	1.27693
AP5S1 ENSG00000125843	0.755228
AP5Z1 ENSG00000242802	0.787542
APAF1 ENSG00000120868	0.941725
APBA1 ENSG00000107282	1.09791
APBA2 ENSG00000034053	0.717215
APBA3 ENSG00000011132	0.67373
APBB1 ENSG00000166313	0.751294
APBB1IP ENSG00000077420	1.11297
APBB2 ENSG00000163697	1.29242
APBB3 ENSG00000113108	0.632981
APC ENSG00000134982	0.918226
APC2 ENSG00000115266	0.779503
APCDD1 ENSG00000154856	0.858374
APCDD1L ENSG00000198768	1.19566
APCS ENSG00000132703	0.736798
APEH ENSG00000164062	0.597534
APELA ENSG00000248329	0.733316
APEX1 ENSG00000100823	1.01453
APEX2 ENSG00000169188	0.828209
APH1A ENSG00000117362	1.07978
APH1B ENSG00000138613	0.90483
API5 ENSG00000166181	1.41562
APIP ENSG00000149089	1.08131
APITD1 ENSG00000175279	1.55847
APITD1-CORT ENSG00000251503	0.858892
APLF ENSG00000169621	0.943616
APLN ENSG00000171388	1.25129
APLNR ENSG00000134817	1.31489
APLP1 ENSG00000105290	1.51634
APLP2 ENSG00000084234	0.981667
APMAP ENSG00000101474	0.804348
APOA1 ENSG00000118137	1.11576
APOA2 ENSG00000158874	1.10811
APOB ENSG00000084674	0.798413
APOBEC1 ENSG00000111701	2.04178
APOBEC2 ENSG00000124701	1.52814
APOBEC3A ENSG00000128383	0.64873
APOBEC3B ENSG00000179750	0.811149
APOBEC3C ENSG00000244509	1.16922
APOBEC3D ENSG00000243811	1.06603
APOBEC3F ENSG00000128394	0.839195
APOBEC3G ENSG00000239713	1.0629
APOBEC3H ENSG00000100298	0.940905
APOBEC4 ENSG00000173627	0.605558
APOBR ENSG00000184730	0.507808
APOC1 ENSG00000130208	1.2854
APOC2 ENSG00000234906	0.832319
APOC3 ENSG00000110245	1.35599
APOC4 ENSG00000267467	1.11541
APOD ENSG00000189058	0.523257
APOE ENSG00000130203	1.57208
APOF ENSG00000175336	0.728506
APOH ENSG00000091583	1.14447
APOL1 ENSG00000100342	1.13041
APOL2 ENSG00000128335	0.830237
APOL3 ENSG00000128284	0.778129
APOL4 ENSG00000100336	1.04212
APOL6 ENSG00000221963	1.02521
APOLD1 ENSG00000178878	1.49379
APOM ENSG00000204444	1.42273
APOO ENSG00000184831	1.31905
APOOL ENSG00000155008	0.493887
APP ENSG00000142192	0.440505
APPBP2 ENSG00000062725	0.649493
APPL1 ENSG00000157500	0.979564
APPL2 ENSG00000136044	0.974422
APRT ENSG00000198931	1.07565
APTX ENSG00000137074	0.975721
AQP1 ENSG00000240583	1.21985
AQP10 ENSG00000143595	1.40129
AQP11 ENSG00000178301	1.36834
AQP12A ENSG00000184945	0.83657
AQP12B ENSG00000185176	0.800126
AQP2 ENSG00000167580	0.875685
AQP3 ENSG00000165272	1.51212
AQP4 ENSG00000171885	0.711172
AQP5 ENSG00000161798	0.659044
AQP6 ENSG00000086159	1.54884
AQP7 ENSG00000165269	1.27072
AQP8 ENSG00000103375	0.61668
AQP9 ENSG00000103569	1.17494
AQR ENSG00000021776	0.73567
AR ENSG00000169083	0.690017
ARAF ENSG00000078061	1.00335
ARAP1 ENSG00000186635	0.816772
ARAP2 ENSG00000047365	1.11132
ARAP3 ENSG00000120318	0.649454
ARC ENSG00000198576	1.2481
ARCN1 ENSG00000095139	1.03113
AREG ENSG00000109321	0.638322
AREL1 ENSG00000119682	0.488082
ARF1 ENSG00000143761	0.494032
ARF3 ENSG00000134287	0.454531
ARF4 ENSG00000168374	0.850941
ARF5 ENSG00000004059	1.01492
ARF6 ENSG00000165527	2.39866
ARFGAP1 ENSG00000101199	1.34151
ARFGAP2 ENSG00000149182	1.00945
ARFGAP3 ENSG00000242247	0.881797
ARFGEF1 ENSG00000066777	1.12397
ARFGEF2 ENSG00000124198	1.2249
ARFGEF3 ENSG00000112379	1.14744
ARFIP1 ENSG00000164144	0.592213
ARFIP2 ENSG00000132254	0.828549
ARFRP1 ENSG00000101246	1.35146
ARG1 ENSG00000118520	1.08982
ARG2 ENSG00000081181	0.784852
ARGFX ENSG00000186103	1.21296
ARGLU1 ENSG00000134884	0.99359
ARHGAP1 ENSG00000175220	0.835783
ARHGAP10 ENSG00000071205	0.626335
ARHGAP11A ENSG00000198826	1.18702
ARHGAP11B ENSG00000187951	0.922614
ARHGAP12 ENSG00000165322	0.741394
ARHGAP15 ENSG00000075884	1.15968
ARHGAP17 ENSG00000140750	0.830162
ARHGAP18 ENSG00000146376	1.42557
ARHGAP19 ENSG00000213390	2.05277
ARHGAP20 ENSG00000137727	0.748113
ARHGAP21 ENSG00000107863	1.1189
ARHGAP22 ENSG00000128805	0.521102
ARHGAP23 ENSG00000275832	0.702565
ARHGAP24 ENSG00000138639	0.980134
ARHGAP25 ENSG00000163219	1.46623
ARHGAP26 ENSG00000145819	1.25311
ARHGAP27 ENSG00000159314	0.740898
ARHGAP28 ENSG00000088756	0.652658
ARHGAP29 ENSG00000137962	1.08594
ARHGAP30 ENSG00000186517	0.935601
ARHGAP31 ENSG00000031081	1.71373
ARHGAP32 ENSG00000134909	0.673697
ARHGAP33 ENSG00000004777	0.663274
ARHGAP35 ENSG00000160007	1.35623
ARHGAP36 ENSG00000147256	1.20986
ARHGAP39 ENSG00000147799	0.541956
ARHGAP4 ENSG00000089820	0.749881
ARHGAP40 ENSG00000124143	0.430048
ARHGAP42 ENSG00000165895	1.57899
ARHGAP44 ENSG00000006740	1.11062
ARHGAP45 ENSG00000180448	1.20641
ARHGAP5 ENSG00000100852	0.77481
ARHGAP6 ENSG00000047648	1.00692
ARHGAP8 ENSG00000241484	1.13512
ARHGAP9 ENSG00000123329	1.05652
ARHGDIA ENSG00000141522	0.610809
ARHGDIB ENSG00000111348	1.19307
ARHGDIG ENSG00000242173	1.14158
ARHGEF1 ENSG00000076928	0.8851
ARHGEF10 ENSG00000104728	1.30794
ARHGEF10L ENSG00000074964	0.503407
ARHGEF11 ENSG00000132694	0.879024
ARHGEF12 ENSG00000196914	1.50455
ARHGEF15 ENSG00000198844	1.24659
ARHGEF16 ENSG00000130762	0.840642
ARHGEF17 ENSG00000110237	1.18763
ARHGEF18 ENSG00000104880	1.06512
ARHGEF19 ENSG00000142632	0.693204
ARHGEF2 ENSG00000116584	0.647497
ARHGEF25 ENSG00000240771	1.61697
ARHGEF26 ENSG00000114790	0.841972
ARHGEF28 ENSG00000214944	1.43964
ARHGEF3 ENSG00000163947	1.07737
ARHGEF33 ENSG00000214694	1.08613
ARHGEF35 ENSG00000213214	1.57273
ARHGEF37 ENSG00000183111	0.634354
ARHGEF38 ENSG00000236699	1.03951
ARHGEF39 ENSG00000137135	1.12537
ARHGEF4 ENSG00000136002	1.27744
ARHGEF40 ENSG00000165801	1.56381
ARHGEF5 ENSG00000050327	1.28132
ARHGEF6 ENSG00000129675	1.29106
ARHGEF7 ENSG00000102606	0.872736
ARHGEF9 ENSG00000131089	1.39392
ARID1A ENSG00000117713	0.992249
ARID1B ENSG00000049618	0.541455
ARID2 ENSG00000189079	0.774439
ARID3A ENSG00000116017	1.90215
ARID3B ENSG00000179361	1.15014
ARID4A ENSG00000032219	1.23484
ARID4B ENSG00000054267	1.0807
ARID5A ENSG00000196843	0.866224
ARID5B ENSG00000150347	1.08719
ARIH1 ENSG00000166233	1.04197
ARIH2 ENSG00000177479	0.805474
ARIH2OS ENSG00000221883	0.811158
ARL1 ENSG00000120805	0.846716
ARL10 ENSG00000175414	0.396069
ARL11 ENSG00000152213	0.599171
ARL13B ENSG00000169379	0.913978
ARL14 ENSG00000179674	0.619123
ARL14EP ENSG00000152219	1.13599
ARL15 ENSG00000185305	1.23853
ARL16 ENSG00000214087	1.27726
ARL17A ENSG00000185829	1.1648
ARL17B ENSG00000228696	1.15154
ARL2 ENSG00000213465	1.01895
ARL2BP ENSG00000102931	0.562308
ARL3 ENSG00000138175	0.607486
ARL4A ENSG00000122644	0.679013
ARL4C ENSG00000188042	0.483944
ARL4D ENSG00000175906	0.581944
ARL5A ENSG00000162980	1.10363
ARL5B ENSG00000165997	1.08436
ARL5C ENSG00000141748	0.776631
ARL6 ENSG00000113966	0.980663
ARL6IP1 ENSG00000170540	0.744896
ARL6IP4 ENSG00000182196	0.753542
ARL6IP5 ENSG00000144746	0.45048
ARL6IP6 ENSG00000177917	1.25362
ARL8A ENSG00000143862	0.616536
ARL8B ENSG00000134108	0.816603
ARL9 ENSG00000196503	1.22707
ARMC1 ENSG00000104442	0.636057
ARMC10 ENSG00000170632	0.693821
ARMC12 ENSG00000157343	0.929343
ARMC2 ENSG00000118690	1.16592
ARMC3 ENSG00000165309	0.441254
ARMC4 ENSG00000169126	1.18676
ARMC5 ENSG00000140691	0.915236
ARMC6 ENSG00000105676	0.648166
ARMC7 ENSG00000125449	0.822085
ARMC8 ENSG00000114098	1.29375
ARMC9 ENSG00000135931	1.61363
ARMCX1 ENSG00000126947	1.35918
ARMCX2 ENSG00000184867	1.77481
ARMCX3 ENSG00000102401	0.661034
ARMCX4 ENSG00000196440	1.68641
ARMCX5 ENSG00000125962	1.40628
ARMCX6 ENSG00000198960	0.821705
ARMS2 ENSG00000254636	1.56838
ARMT1 ENSG00000146476	1.1307
ARNT ENSG00000143437	1.2649
ARNT2 ENSG00000172379	1.3662
ARNTL ENSG00000133794	0.458446
ARNTL2 ENSG00000029153	1.14037
ARPC1A ENSG00000241685	1.05047
ARPC1B ENSG00000130429	0.663964
ARPC2 ENSG00000163466	0.691117
ARPC3 ENSG00000111229	1.08841
ARPC4 ENSG00000241553	0.86376
ARPC5 ENSG00000162704	0.815273
ARPC5L ENSG00000136950	1.26136
ARPIN ENSG00000242498	1.24295
ARPP19 ENSG00000128989	1.15124
ARPP21 ENSG00000172995	0.625883
ARRB1 ENSG00000137486	1.98931
ARRB2 ENSG00000141480	1.41841
ARRDC1 ENSG00000197070	1.2672
ARRDC2 ENSG00000105643	1.53593
ARRDC3 ENSG00000113369	0.915897
ARRDC4 ENSG00000140450	1.14047
ARRDC5 ENSG00000205784	0.717372
ARSA ENSG00000100299	1.1816
ARSB ENSG00000113273	0.948134
ARSD ENSG00000006756	1.27661
ARSE ENSG00000157399	1.7612
ARSF ENSG00000062096	0.778551
ARSG ENSG00000141337	1.08876
ARSI ENSG00000183876	1.08208
ARSJ ENSG00000180801	1.10909
ARSK ENSG00000164291	0.945288
ART3 ENSG00000156219	1.06832
ART4 ENSG00000111339	0.72517
ART5 ENSG00000167311	0.520578
ARTN ENSG00000117407	0.950832
ARV1 ENSG00000173409	1.27004
ARVCF ENSG00000099889	0.809568
ARX ENSG00000004848	0.908055
AS3MT ENSG00000214435	1.12051
ASAH1 ENSG00000104763	1.08818
ASAH2 ENSG00000188611	1.46131
ASAH2B ENSG00000204147	1.33313
ASAP1 ENSG00000153317	0.748248
ASAP2 ENSG00000151693	0.912116
ASAP3 ENSG00000088280	0.781725
ASB1 ENSG00000065802	1.3425
ASB10 ENSG00000146926	1.15673
ASB11 ENSG00000165192	0.803215
ASB12 ENSG00000198881	1.13553
ASB13 ENSG00000196372	1.71821
ASB14 ENSG00000239388	0.74198
ASB15 ENSG00000146809	0.782514
ASB16 ENSG00000161664	1.26892
ASB17 ENSG00000154007	1.06495
ASB18 ENSG00000182177	0.907488
ASB2 ENSG00000100628	1.11411
ASB3 ENSG00000115239	1.26178
ASB4 ENSG00000005981	1.4697
ASB5 ENSG00000164122	0.669396
ASB6 ENSG00000148331	1.47002
ASB7 ENSG00000183475	1.61795
ASB8 ENSG00000177981	1.04537
ASB9 ENSG00000102048	1.28146
ASCC1 ENSG00000138303	1.20266
ASCC2 ENSG00000100325	1.03846
ASCC3 ENSG00000112249	1.04243
ASCL1 ENSG00000139352	0.964967
ASCL2 ENSG00000183734	0.673319
ASCL3 ENSG00000176009	0.64196
ASCL4 ENSG00000187855	1.2052
ASCL5 ENSG00000232237	0.735782
ASF1A ENSG00000111875	0.737325
ASF1B ENSG00000105011	0.876466
ASGR1 ENSG00000141505	1.80513
ASGR2 ENSG00000161944	0.73365
ASH1L ENSG00000116539	0.809554
ASH2L ENSG00000129691	0.875802
ASIC1 ENSG00000110881	0.723408
ASIC2 ENSG00000108684	0.862718
ASIC3 ENSG00000213199	1.29308
ASIC4 ENSG00000072182	1.00344
ASIC5 ENSG00000256394	0.691617
ASIP ENSG00000101440	0.938689
ASL ENSG00000126522	0.612492
ASMT ENSG00000196433	1.33039
ASMTL ENSG00000169093	1.26191
ASNA1 ENSG00000198356	1.2065
ASNS ENSG00000070669	1.04462
ASNSD1 ENSG00000138381	0.85119
ASPA ENSG00000108381	1.42208
ASPDH ENSG00000204653	1.26121
ASPG ENSG00000166183	0.864719
ASPH ENSG00000198363	1.31803
ASPHD1 ENSG00000174939	0.532594
ASPHD2 ENSG00000128203	0.70318
ASPM ENSG00000066279	1.27088
ASPN ENSG00000106819	0.919445
ASPRV1 ENSG00000244617	1.19412
ASPSCR1 ENSG00000169696	0.662259
ASRGL1 ENSG00000162174	0.611371
ASS1 ENSG00000130707	0.754695
ASTE1 ENSG00000034533	0.530928
ASTN1 ENSG00000152092	0.876477
ASTN2 ENSG00000148219	0.555514
ASUN ENSG00000064102	0.621299
ASXL1 ENSG00000171456	0.712754
ASXL2 ENSG00000143970	0.521668
ASXL3 ENSG00000141431	0.592222
ASZ1 ENSG00000154438	0.650897
ATAD1 ENSG00000138138	0.755541
ATAD2 ENSG00000156802	0.797942
ATAD2B ENSG00000119778	0.811971
ATAD3A ENSG00000197785	0.779654
ATAD3B ENSG00000160072	0.854024
ATAD3C ENSG00000215915	1.0803
ATAD5 ENSG00000176208	1.16871
ATAT1 ENSG00000137343	1.20784
ATCAY ENSG00000167654	0.922488
ATE1 ENSG00000107669	0.733805
ATF1 ENSG00000123268	1.26114
ATF2 ENSG00000115966	1.17936
ATF3 ENSG00000162772	1.036
ATF4 ENSG00000128272	1.17829
ATF5 ENSG00000169136	1.16108
ATF6 ENSG00000118217	1.02133
ATF6B ENSG00000213676	1.14128
ATF7 ENSG00000170653	0.766571
ATF7IP ENSG00000171681	0.846091
ATF7IP2 ENSG00000166669	0.95853
ATG10 ENSG00000152348	1.43691
ATG101 ENSG00000123395	0.465701
ATG12 ENSG00000145782	0.789253
ATG13 ENSG00000175224	0.565066
ATG14 ENSG00000126775	0.396181
ATG16L1 ENSG00000085978	1.08928
ATG16L2 ENSG00000168010	1.07249
ATG2A ENSG00000110046	1.3481
ATG2B ENSG00000066739	0.901844
ATG3 ENSG00000144848	1.18997
ATG4A ENSG00000101844	1.1639
ATG4B ENSG00000168397	1.44269
ATG4C ENSG00000125703	1.03573
ATG4D ENSG00000130734	1.21923
ATG5 ENSG00000057663	1.13283
ATG7 ENSG00000197548	1.32473
ATG9A ENSG00000198925	1.13663
ATG9B ENSG00000181652	0.834796
ATHL1 ENSG00000142102	1.31842
ATIC ENSG00000138363	0.728205
ATL1 ENSG00000198513	1.02767
ATL2 ENSG00000119787	1.2095
ATL3 ENSG00000184743	1.22447
ATM ENSG00000149311	1.27934
ATMIN ENSG00000166454	0.60812
ATN1 ENSG00000111676	0.838298
ATOH1 ENSG00000172238	1.18179
ATOH7 ENSG00000179774	0.904829
ATOH8 ENSG00000168874	1.56104
ATOX1 ENSG00000177556	0.694668
ATP10A ENSG00000206190	1.31183
ATP10B ENSG00000118322	1.03824
ATP10D ENSG00000145246	0.726431
ATP11A ENSG00000068650	0.757306
ATP11B ENSG00000058063	1.53718
ATP11C ENSG00000101974	1.22152
ATP12A ENSG00000075673	0.530871
ATP13A1 ENSG00000105726	0.949504
ATP13A2 ENSG00000159363	1.42002
ATP13A3 ENSG00000133657	1.20851
ATP13A4 ENSG00000127249	0.836808
ATP13A5 ENSG00000187527	0.887885
ATP1A1 ENSG00000163399	1.20915
ATP1A2 ENSG00000018625	0.99027
ATP1A3 ENSG00000105409	1.38433
ATP1A4 ENSG00000132681	1.29598
ATP1B1 ENSG00000143153	0.96002
ATP1B2 ENSG00000129244	0.862799
ATP1B3 ENSG00000069849	0.531506
ATP1B4 ENSG00000101892	0.718088
ATP23 ENSG00000166896	0.709193
ATP2A1 ENSG00000196296	0.749218
ATP2A2 ENSG00000174437	0.85458
ATP2A3 ENSG00000074370	1.27403
ATP2B1 ENSG00000070961	1.21746
ATP2B2 ENSG00000157087	1.27147
ATP2B3 ENSG00000067842	1.36206
ATP2B4 ENSG00000058668	0.725221
ATP2C1 ENSG00000017260	1.51409
ATP2C2 ENSG00000064270	1.5238
ATP4A ENSG00000105675	0.957392
ATP4B ENSG00000186009	0.66004
ATP5J2-PTCD1 ENSG00000248919	0.868124
ATP5SL ENSG00000105341	0.505427
ATP6AP1 ENSG00000071553	1.18396
ATP6AP1L ENSG00000205464	1.05652
ATP6AP2 ENSG00000182220	1.13987
ATP6V0A1 ENSG00000033627	0.819971
ATP6V0A2 ENSG00000185344	1.16188
ATP6V0A4 ENSG00000105929	0.905491
ATP6V0B ENSG00000117410	2.40337
ATP6V0C ENSG00000185883	0.787016
ATP6V0D1 ENSG00000159720	0.96841
ATP6V0D2 ENSG00000147614	0.777082
ATP6V0E1 ENSG00000113732	0.565911
ATP6V0E2 ENSG00000171130	1.61387
ATP6V1A ENSG00000114573	1.10255
ATP6V1B1 ENSG00000116039	1.22985
ATP6V1B2 ENSG00000147416	0.892221
ATP6V1C1 ENSG00000155097	0.864809
ATP6V1C2 ENSG00000143882	1.00985
ATP6V1D ENSG00000100554	0.682728
ATP6V1E1 ENSG00000131100	0.947722
ATP6V1E2 ENSG00000250565	1.15484
ATP6V1F ENSG00000128524	0.732613
ATP6V1G1 ENSG00000136888	0.906574
ATP6V1G2 ENSG00000213760	1.05813
ATP6V1G3 ENSG00000151418	0.496593
ATP6V1H ENSG00000047249	0.897692
ATP7A ENSG00000165240	1.00207
ATP7B ENSG00000123191	1.14511
ATP8A1 ENSG00000124406	1.4791
ATP8A2 ENSG00000132932	1.02588
ATP8B1 ENSG00000081923	0.948918
ATP8B2 ENSG00000143515	0.684525
ATP8B3 ENSG00000130270	1.27776
ATP8B4 ENSG00000104043	0.871539
ATP9A ENSG00000054793	1.67327
ATP9B ENSG00000166377	0.82527
ATPIF1 ENSG00000130770	1.95907
ATR ENSG00000175054	0.665043
ATRAID ENSG00000138085	0.476674
ATRIP ENSG00000164053	0.97459
ATRIP ENSG00000282827	1.72831
ATRN ENSG00000088812	1.22695
ATRNL1 ENSG00000107518	0.698775
ATRX ENSG00000085224	0.978421
ATXN1 ENSG00000124788	1.49317
ATXN10 ENSG00000130638	0.638571
ATXN1L ENSG00000224470	0.693557
ATXN2 ENSG00000204842	1.52717
ATXN2L ENSG00000168488	0.646742
ATXN3 ENSG00000066427	1.08578
ATXN3L ENSG00000123594	0.572835
ATXN7 ENSG00000163635	0.33301
ATXN7L1 ENSG00000146776	1.31783
ATXN7L2 ENSG00000162650	1.02064
ATXN7L3 ENSG00000087152	1.23734
ATXN7L3B ENSG00000253719	0.74839
AUH ENSG00000148090	1.0912
AUNIP ENSG00000127423	1.6438
AUP1 ENSG00000115307	0.711835
AURKA ENSG00000087586	0.647897
AURKAIP1 ENSG00000175756	1.16954
AURKB ENSG00000178999	0.879393
AURKC ENSG00000105146	1.23545
AUTS2 ENSG00000158321	0.524283
AVEN ENSG00000169857	0.950853
AVIL ENSG00000135407	0.909527
AVL9 ENSG00000105778	1.23802
AVP ENSG00000101200	0.984501
AVPI1 ENSG00000119986	1.41624
AVPR1A ENSG00000166148	1.01118
AVPR1B ENSG00000198049	0.490159
AVPR2 ENSG00000126895	0.65184
AXDND1 ENSG00000162779	0.912049
AXIN1 ENSG00000103126	0.881272
AXIN2 ENSG00000168646	0.971672
AXL ENSG00000167601	1.18427
AZGP1 ENSG00000160862	0.864616
AZI2 ENSG00000163512	1.22122
AZIN1 ENSG00000155096	0.952864
AZIN2 ENSG00000142920	1.08767
AZU1 ENSG00000172232	1.87303
B2M ENSG00000166710	0.641079
B3GALNT1 ENSG00000169255	0.849559
B3GALNT2 ENSG00000162885	0.812411
B3GALT1 ENSG00000172318	1.14529
B3GALT2 ENSG00000162630	0.255997
B3GALT4 ENSG00000235863	1.35438
B3GALT5 ENSG00000183778	0.755449
B3GALT6 ENSG00000176022	1.84809
B3GAT1 ENSG00000109956	0.838049
B3GAT2 ENSG00000112309	1.02396
B3GAT3 ENSG00000149541	0.936833
B3GLCT ENSG00000187676	1.20567
B3GNT2 ENSG00000170340	1.22674
B3GNT3 ENSG00000179913	0.579845
B3GNT4 ENSG00000176383	0.749832
B3GNT5 ENSG00000176597	1.13593
B3GNT6 ENSG00000198488	0.841266
B3GNT7 ENSG00000156966	1.08856
B3GNT8 ENSG00000177191	1.00707
B3GNT9 ENSG00000237172	0.906846
B3GNTL1 ENSG00000175711	0.798568
B4GALNT1 ENSG00000135454	0.791101
B4GALNT2 ENSG00000167080	1.02085
B4GALNT3 ENSG00000139044	1.2018
B4GALNT4 ENSG00000182272	0.738824
B4GALT1 ENSG00000086062	1.18377
B4GALT2 ENSG00000117411	0.971372
B4GALT3 ENSG00000158850	0.985268
B4GALT4 ENSG00000121578	0.6946
B4GALT5 ENSG00000158470	0.997304
B4GALT6 ENSG00000118276	1.26837
B4GALT7 ENSG00000027847	1.08973
B4GAT1 ENSG00000174684	0.982663
B9D1 ENSG00000108641	0.69072
B9D2 ENSG00000123810	0.847509
BAALC ENSG00000164929	1.02886
BAAT ENSG00000136881	0.881264
BABAM1 ENSG00000105393	0.572948
BACE1 ENSG00000186318	0.917455
BACE2 ENSG00000182240	0.669427
BACH1 ENSG00000156273	1.21707
BACH2 ENSG00000112182	0.626066
BAD ENSG00000002330	0.471208
BAG1 ENSG00000107262	1.02872
BAG2 ENSG00000112208	0.760888
BAG3 ENSG00000151929	1.11325
BAG4 ENSG00000156735	0.817825
BAG5 ENSG00000166170	0.802206
BAG6 ENSG00000204463	1.02078
BAHCC1 ENSG00000266074	1.11552
BAHD1 ENSG00000140320	0.714291
BAIAP2 ENSG00000175866	1.13153
BAIAP2L1 ENSG00000006453	0.873778
BAIAP2L2 ENSG00000128298	0.657384
BAIAP3 ENSG00000007516	0.832712
BAK1 ENSG00000030110	0.646795
BAMBI ENSG00000095739	1.25446
BANF1 ENSG00000175334	0.931143
BANF2 ENSG00000125888	0.957159
BANK1 ENSG00000153064	0.850633
BANP ENSG00000172530	1.59179
BAP1 ENSG00000163930	0.628679
BARD1 ENSG00000138376	0.804191
BARHL2 ENSG00000143032	1.3948
BARX1 ENSG00000131668	0.527241
BARX2 ENSG00000043039	1.32055
BASP1 ENSG00000176788	1.40268
BATF ENSG00000156127	0.712769
BATF2 ENSG00000168062	1.19889
BATF3 ENSG00000123685	1.118
BAX ENSG00000087088	0.657453
BAZ1A ENSG00000198604	1.4637
BAZ1B ENSG00000009954	0.798141
BAZ2A ENSG00000076108	0.953994
BAZ2B ENSG00000123636	1.28464
BBC3 ENSG00000105327	0.959265
BBIP1 ENSG00000214413	1.51884
BBOF1 ENSG00000119636	0.976991
BBOX1 ENSG00000129151	1.10453
BBS1 ENSG00000174483	1.4762
BBS10 ENSG00000179941	0.770137
BBS12 ENSG00000181004	1.46594
BBS2 ENSG00000125124	1.37156
BBS4 ENSG00000140463	0.899882
BBS5 ENSG00000163093	0.893288
BBS7 ENSG00000138686	1.24233
BBS9 ENSG00000122507	0.993059
BBX ENSG00000114439	1.5872
BCAM ENSG00000187244	1.26068
BCAN ENSG00000132692	1.22392
BCAP29 ENSG00000075790	0.961112
BCAP31 ENSG00000185825	1.03211
BCAR1 ENSG00000050820	1.21516
BCAR3 ENSG00000137936	0.756222
BCAS1 ENSG00000064787	0.693222
BCAS2 ENSG00000116752	0.686895
BCAS3 ENSG00000141376	1.32741
BCAS4 ENSG00000124243	0.66245
BCAT1 ENSG00000060982	0.847788
BCAT2 ENSG00000105552	0.716837
BCCIP ENSG00000107949	0.873226
BCDIN3D ENSG00000186666	0.860668
BCHE ENSG00000114200	1.01197
BCKDHA ENSG00000248098	0.868728
BCKDHB ENSG00000083123	0.475936
BCKDK ENSG00000103507	0.656246
BCL10 ENSG00000142867	1.16093
BCL11A ENSG00000119866	0.683843
BCL11B ENSG00000127152	1.56938
BCL2 ENSG00000171791	1.54492
BCL2A1 ENSG00000140379	1.85943
BCL2L1 ENSG00000171552	1.24554
BCL2L10 ENSG00000137875	0.965635
BCL2L11 ENSG00000153094	1.0573
BCL2L12 ENSG00000126453	0.756504
BCL2L13 ENSG00000099968	0.637735
BCL2L14 ENSG00000121380	1.09616
BCL2L15 ENSG00000188761	1.01997
BCL2L2 ENSG00000129473	0.780809
BCL2L2-PABPN1 ENSG00000258643	1.22933
BCL3 ENSG00000069399	0.958998
BCL6 ENSG00000113916	0.816814
BCL6B ENSG00000161940	1.03425
BCL7A ENSG00000110987	0.866251
BCL7B ENSG00000106635	1.4002
BCL7C ENSG00000099385	0.95664
BCL9 ENSG00000116128	1.00392
BCL9L ENSG00000186174	0.981302
BCLAF1 ENSG00000029363	0.905297
BCO1 ENSG00000135697	1.04351
BCO2 ENSG00000197580	1.15911
BCOR ENSG00000183337	0.875432
BCORL1 ENSG00000085185	1.09256
BCR ENSG00000186716	1.10297
BCS1L ENSG00000074582	0.658501
BDH1 ENSG00000161267	0.84723
BDH2 ENSG00000164039	0.865585
BDKRB1 ENSG00000100739	0.791554
BDKRB2 ENSG00000168398	1.00845
BDNF ENSG00000176697	1.46203
BDP1 ENSG00000145734	0.811301
BEAN1 ENSG00000166546	1.58161
BECN1 ENSG00000126581	0.762852
BEGAIN ENSG00000183092	1.04005
BEND2 ENSG00000177324	1.55782
BEND3 ENSG00000178409	1.76403
BEND4 ENSG00000188848	0.90896
BEND5 ENSG00000162373	1.89509
BEND6 ENSG00000151917	0.988015
BEND7 ENSG00000165626	0.742188
BEST1 ENSG00000167995	0.998954
BEST2 ENSG00000039987	2.24598
BEST3 ENSG00000127325	1.24247
BEST4 ENSG00000142959	0.942647
BET1 ENSG00000105829	0.954204
BET1L ENSG00000177951	0.66386
BEX1 ENSG00000133169	1.19304
BEX2 ENSG00000133134	1.01412
BEX3 ENSG00000166681	1.03081
BEX4 ENSG00000102409	0.879775
BEX5 ENSG00000184515	0.801508
BFAR ENSG00000103429	1.47687
BFSP1 ENSG00000125864	1.08684
BFSP2 ENSG00000170819	0.55058
BGLAP ENSG00000242252	1.18435
BGN ENSG00000182492	0.746742
BHLHA15 ENSG00000180535	0.824349
BHLHB9 ENSG00000198908	0.830787
BHLHE22 ENSG00000180828	0.845989
BHLHE40 ENSG00000134107	0.925106
BHLHE41 ENSG00000123095	1.21561
BHMG1 ENSG00000237452	0.943745
BHMT ENSG00000145692	0.709607
BHMT2 ENSG00000132840	0.65859
BICC1 ENSG00000122870	1.7555
BICD1 ENSG00000151746	0.99629
BICD2 ENSG00000185963	0.625715
BICDL1 ENSG00000135127	0.90288
BICDL2 ENSG00000162069	1.12201
BID ENSG00000015475	0.697187
BIK ENSG00000100290	1.13122
BIN1 ENSG00000136717	1.41692
BIN2 ENSG00000110934	1.03454
BIN3 ENSG00000147439	0.952608
BIRC2 ENSG00000110330	0.79535
BIRC3 ENSG00000023445	1.29865
BIRC5 ENSG00000089685	1.09422
BIRC6 ENSG00000115760	1.72772
BIRC7 ENSG00000101197	2.26842
BIVM ENSG00000134897	1.35391
BLCAP ENSG00000166619	1.00852
BLK ENSG00000136573	0.814824
BLM ENSG00000197299	1.16045
BLMH ENSG00000108578	1.22352
BLNK ENSG00000095585	0.690823
BLOC1S1 ENSG00000135441	1.29181
BLOC1S2 ENSG00000196072	0.923371
BLOC1S3 ENSG00000189114	1.3213
BLOC1S4 ENSG00000186222	0.829204
BLOC1S5 ENSG00000188428	0.737244
BLOC1S6 ENSG00000104164	0.604252
BLVRA ENSG00000106605	1.2561
BLVRB ENSG00000090013	1.17335
BLZF1 ENSG00000117475	1.07822
BMF ENSG00000104081	0.959201
BMI1 ENSG00000168283	1.33647
BMP1 ENSG00000168487	1.39407
BMP10 ENSG00000163217	0.373311
BMP2 ENSG00000125845	0.776531
BMP2K ENSG00000138756	0.56215
BMP3 ENSG00000152785	0.765969
BMP4 ENSG00000125378	1.02307
BMP5 ENSG00000112175	1.51172
BMP6 ENSG00000153162	1.03548
BMP7 ENSG00000101144	0.409097
BMP8A ENSG00000183682	1.45962
BMP8B ENSG00000116985	0.797094
BMPER ENSG00000164619	0.577622
BMPR1A ENSG00000107779	1.10502
BMPR1B ENSG00000138696	1.01667
BMPR2 ENSG00000204217	0.877979
BMS1 ENSG00000165733	1.63192
BMT2 ENSG00000164603	0.788406
BMX ENSG00000102010	1.59172
BNC1 ENSG00000169594	0.993326
BNC2 ENSG00000173068	1.20751
BNIP1 ENSG00000113734	0.976857
BNIP2 ENSG00000140299	1.26826
BNIP3 ENSG00000176171	1.01856
BNIP3L ENSG00000104765	0.800186
BNIPL ENSG00000163141	0.600105
BOC ENSG00000144857	1.29519
BOD1 ENSG00000145919	1.32793
BOD1L1 ENSG00000038219	0.649007
BOD1L2 ENSG00000228075	1.11145
BOK ENSG00000176720	1.5728
BOLA1 ENSG00000178096	1.0622
BOLA2B ENSG00000169627	1.14082
BOLA3 ENSG00000163170	1.00828
BOLL ENSG00000152430	1.56637
BOP1 ENSG00000261236	0.665232
BORA ENSG00000136122	0.394148
BORCS5 ENSG00000165714	1.01941
BORCS6 ENSG00000196544	1.16077
BORCS7 ENSG00000166275	0.66315
BORCS8 ENSG00000254901	0.732526
BORCS8-MEF2B ENSG00000064489	0.592209
BPGM ENSG00000172331	1.13436
BPHL ENSG00000137274	1.2746
BPI ENSG00000101425	1.61815
BPIFA1 ENSG00000198183	1.03998
BPIFA2 ENSG00000131050	1.44724
BPIFB1 ENSG00000125999	0.963134
BPIFB2 ENSG00000078898	0.670796
BPIFB4 ENSG00000186191	0.65838
BPIFC ENSG00000184459	0.875317
BPNT1 ENSG00000162813	0.658539
BPTF ENSG00000171634	1.0013
BRAF ENSG00000157764	1.07358
BRAP ENSG00000089234	1.52082
BRAT1 ENSG00000106009	0.841797
BRCA1 ENSG00000012048	0.63535
BRCA2 ENSG00000139618	0.78021
BRCC3 ENSG00000185515	1.72194
BRD1 ENSG00000100425	1.38033
BRD2 ENSG00000204256	1.02206
BRD3 ENSG00000169925	1.08879
BRD4 ENSG00000141867	0.815026
BRD7 ENSG00000166164	0.905835
BRD8 ENSG00000112983	1.29969
BRD9 ENSG00000028310	1.0123
BRDT ENSG00000137948	1.35288
BRE ENSG00000158019	0.995827
BRF1 ENSG00000185024	1.05402
BRF2 ENSG00000104221	1.45298
BRI3 ENSG00000164713	0.632056
BRI3BP ENSG00000184992	0.626205
BRICD5 ENSG00000182685	1.3688
BRINP1 ENSG00000078725	0.684317
BRINP2 ENSG00000198797	1.08383
BRINP3 ENSG00000162670	0.534871
BRIP1 ENSG00000136492	0.518881
BRIX1 ENSG00000113460	0.934779
BRK1 ENSG00000254999	1.53868
BRMS1 ENSG00000174744	1.12961
BRMS1L ENSG00000100916	0.902787
BROX ENSG00000162819	1.34745
BRPF1 ENSG00000156983	0.616665
BRPF3 ENSG00000096070	0.601814
BRS3 ENSG00000102239	0.959723
BRSK1 ENSG00000160469	0.824073
BRSK2 ENSG00000174672	0.864591
BRWD1 ENSG00000185658	0.955683
BRWD3 ENSG00000165288	1.38387
BSCL2 ENSG00000168000	1.53041
BSDC1 ENSG00000160058	0.953057
BSG ENSG00000172270	0.78796
BSN ENSG00000164061	1.54127
BSND ENSG00000162399	1.35815
BSPH1 ENSG00000188334	0.776196
BSPRY ENSG00000119411	0.50817
BST1 ENSG00000109743	1.51977
BST2 ENSG00000130303	1.07931
BTAF1 ENSG00000095564	1.28777
BTBD1 ENSG00000064726	1.14894
BTBD10 ENSG00000148925	0.984862
BTBD11 ENSG00000151136	1.26396
BTBD16 ENSG00000138152	1.18683
BTBD18 ENSG00000233436	0.880519
BTBD19 ENSG00000222009	1.08845
BTBD2 ENSG00000133243	0.900622
BTBD3 ENSG00000132640	1.29109
BTBD6 ENSG00000184887	1.29396
BTBD7 ENSG00000011114	0.72396
BTBD8 ENSG00000189195	1.22146
BTBD9 ENSG00000183826	1.21609
BTC ENSG00000174808	1.05278
BTD ENSG00000169814	1.13345
BTF3 ENSG00000145741	1.31624
BTF3L4 ENSG00000134717	1.2738
BTG1 ENSG00000133639	0.880986
BTG2 ENSG00000159388	0.903127
BTG3 ENSG00000154640	1.28519
BTG4 ENSG00000137707	0.98562
BTK ENSG00000010671	0.565692
BTLA ENSG00000186265	0.417101
BTN1A1 ENSG00000124557	1.21682
BTN2A1 ENSG00000112763	0.696583
BTN2A2 ENSG00000124508	1.25249
BTN3A1 ENSG00000026950	0.668494
BTN3A2 ENSG00000186470	0.921392
BTN3A3 ENSG00000111801	0.852261
BTNL2 ENSG00000204290	0.807407
BTNL3 ENSG00000168903	0.875193
BTNL8 ENSG00000113303	1.08228
BTNL9 ENSG00000165810	0.749667
BTRC ENSG00000166167	0.727931
BUB1 ENSG00000169679	0.948901
BUB1B ENSG00000156970	0.899944
BUB3 ENSG00000154473	1.06311
BUD13 ENSG00000137656	0.855703
BUD31 ENSG00000106245	1.34066
BVES ENSG00000112276	0.910549
BYSL ENSG00000112578	0.59235
BZW1 ENSG00000082153	0.809538
BZW2 ENSG00000136261	1.17256
C10orf10 ENSG00000165507	1.22611
C10orf105 ENSG00000214688	0.884173
C10orf107 ENSG00000183346	1.05936
C10orf11 ENSG00000148655	1.45496
C10orf128 ENSG00000204161	0.802514
C10orf142 ENSG00000277288	0.570933
C10orf2 ENSG00000107815	0.659427
C10orf35 ENSG00000171224	0.837821
C10orf53 ENSG00000178645	0.892106
C10orf54 ENSG00000107738	0.625314
C10orf55 ENSG00000222047	1.5971
C10orf62 ENSG00000203942	1.21569
C10orf67 ENSG00000179133	0.807219
C10orf71 ENSG00000177354	1.52576
C10orf76 ENSG00000120029	1.399
C10orf82 ENSG00000165863	0.898126
C10orf88 ENSG00000119965	1.55433
C10orf90 ENSG00000154493	1.07538
C10orf95 ENSG00000120055	1.02249
C10orf99 ENSG00000188373	0.650972
C11orf1 ENSG00000137720	0.608507
C11orf16 ENSG00000176029	1.11702
C11orf21 ENSG00000110665	0.671869
C11orf24 ENSG00000171067	0.913858
C11orf31 ENSG00000211450	0.894003
C11orf40 ENSG00000171987	1.05428
C11orf42 ENSG00000180878	1.45492
C11orf45 ENSG00000174370	1.07373
C11orf49 ENSG00000149179	1.18075
C11orf52 ENSG00000149300	0.878483
C11orf53 ENSG00000150750	0.582108
C11orf54 ENSG00000182919	0.685224
C11orf57 ENSG00000150776	0.786934
C11orf58 ENSG00000110696	0.989316
C11orf63 ENSG00000109944	1.67614
C11orf65 ENSG00000166323	1.39396
C11orf68 ENSG00000175573	1.15317
C11orf70 ENSG00000137691	1.07671
C11orf71 ENSG00000180425	1.07771
C11orf74 ENSG00000166352	1.21748
C11orf80 ENSG00000173715	1.30841
C11orf84 ENSG00000168005	0.457674
C11orf87 ENSG00000185742	0.982336
C11orf88 ENSG00000183644	1.12971
C11orf91 ENSG00000205177	0.83639
C11orf94 ENSG00000234776	0.838865
C11orf95 ENSG00000188070	0.994693
C11orf96 ENSG00000187479	0.816881
C11orf98 ENSG00000278615	0.826033
C12orf10 ENSG00000139637	0.787721
C12orf29 ENSG00000133641	0.716424
C12orf4 ENSG00000047621	1.09864
C12orf40 ENSG00000180116	1.61085
C12orf42 ENSG00000179088	0.74241
C12orf43 ENSG00000157895	0.995194
C12orf45 ENSG00000151131	0.850031
C12orf49 ENSG00000111412	1.02517
C12orf50 ENSG00000165805	0.990299
C12orf54 ENSG00000177627	0.945597
C12orf56 ENSG00000185306	0.780751
C12orf57 ENSG00000111678	0.668396
C12orf60 ENSG00000182993	0.898634
C12orf65 ENSG00000130921	0.751054
C12orf66 ENSG00000174206	0.949582
C12orf71 ENSG00000214700	0.755702
C12orf73 ENSG00000204954	1.12597
C12orf75 ENSG00000235162	1.0046
C12orf76 ENSG00000174456	1.83705
C14orf1 ENSG00000133935	0.663913
C14orf105 ENSG00000100557	1.61691
C14orf119 ENSG00000179933	1.32609
C14orf132 ENSG00000227051	1.07074
C14orf142 ENSG00000170270	0.851265
C14orf159 ENSG00000133943	0.513149
C14orf166 ENSG00000087302	0.864661
C14orf169 ENSG00000170468	1.30398
C14orf177 ENSG00000176605	1.27293
C14orf178 ENSG00000197734	0.846351
C14orf180 ENSG00000184601	0.871859
C14orf2 ENSG00000156411	0.761376
C14orf28 ENSG00000179476	0.726461
C14orf37 ENSG00000139971	1.13615
C14orf39 ENSG00000179008	0.872689
C14orf79 ENSG00000140104	0.720884
C14orf80 ENSG00000185347	1.44695
C14orf93 ENSG00000100802	0.842852
C15orf39 ENSG00000167173	1.0129
C15orf40 ENSG00000169609	1.01352
C15orf41 ENSG00000186073	0.528959
C15orf48 ENSG00000166920	1.01698
C15orf52 ENSG00000188549	0.684885
C15orf53 ENSG00000175779	1.17832
C15orf57 ENSG00000128891	1.08327
C15orf59 ENSG00000205363	0.83876
C15orf61 ENSG00000189227	0.791279
C15orf62 ENSG00000188277	1.12219
C15orf65 ENSG00000261652	0.52223
C16orf13 ENSG00000130731	0.460385
C16orf45 ENSG00000166780	1.16688
C16orf46 ENSG00000166455	0.872982
C16orf52 ENSG00000185716	0.846169
C16orf54 ENSG00000185905	0.686895
C16orf58 ENSG00000140688	1.86771
C16orf59 ENSG00000162062	1.37133
C16orf62 ENSG00000103544	0.518853
C16orf70 ENSG00000125149	1.18158
C16orf71 ENSG00000166246	1.23647
C16orf72 ENSG00000182831	1.78257
C16orf74 ENSG00000154102	1.03058
C16orf78 ENSG00000166152	0.894487
C16orf82 ENSG00000234186	1.135
C16orf86 ENSG00000159761	0.613681
C16orf87 ENSG00000155330	1.01089
C16orf89 ENSG00000153446	0.493959
C16orf91 ENSG00000174109	0.98351
C16orf92 ENSG00000167194	0.886104
C16orf95 ENSG00000260456	1.13505
C16orf96 ENSG00000205832	1.03665
C17orf105 ENSG00000231256	1.42968
C17orf107 ENSG00000205710	1.66033
C17orf49 ENSG00000258315	1.23925
C17orf50 ENSG00000270806	1.14905
C17orf51 ENSG00000212719	0.901846
C17orf53 ENSG00000125319	1.23571
C17orf58 ENSG00000186665	0.929502
C17orf62 ENSG00000178927	1.28425
C17orf64 ENSG00000141371	0.781018
C17orf67 ENSG00000214226	0.865123
C17orf74 ENSG00000184560	0.469403
C17orf75 ENSG00000108666	1.45706
C17orf78 ENSG00000278505	0.663896
C17orf80 ENSG00000141219	0.740362
C17orf89 ENSG00000224877	0.899946
C17orf96 ENSG00000273604	0.974348
C17orf97 ENSG00000187624	1.22683
C17orf98 ENSG00000275489	0.675644
C17orf99 ENSG00000187997	0.950126
C18orf21 ENSG00000141428	0.841139
C18orf25 ENSG00000152242	0.661547
C18orf32 ENSG00000177576	1.20238
C18orf54 ENSG00000166845	1.7646
C18orf63 ENSG00000206043	0.810958
C18orf8 ENSG00000141452	0.870769
C19orf12 ENSG00000131943	0.907745
C19orf18 ENSG00000177025	1.01593
C19orf24 ENSG00000228300	0.755006
C19orf25 ENSG00000119559	0.753604
C19orf33 ENSG00000167644	0.806629
C19orf35 ENSG00000188305	1.22475
C19orf38 ENSG00000214212	1.59208
C19orf43 ENSG00000123144	1.13358
C19orf44 ENSG00000105072	1.15114
C19orf45 ENSG00000198723	0.848666
C19orf47 ENSG00000160392	1.06388
C19orf48 ENSG00000167747	0.992642
C19orf52 ENSG00000142444	0.846232
C19orf53 ENSG00000104979	1.34155
C19orf54 ENSG00000188493	0.943313
C19orf57 ENSG00000132016	1.02706
C19orf60 ENSG00000006015	0.664682
C19orf66 ENSG00000130813	1.15831
C19orf67 ENSG00000188032	0.700456
C19orf68 ENSG00000185453	0.970122
C19orf70 ENSG00000174917	1.25087
C19orf71 ENSG00000183397	0.443309
C19orf73 ENSG00000221916	1.33674
C19orf81 ENSG00000235034	0.777831
C19orf84 ENSG00000262874	1.27254
C1D ENSG00000197223	1.40227
C1GALT1 ENSG00000106392	0.536128
C1GALT1C1 ENSG00000171155	1.05851
C1GALT1C1L ENSG00000223658	0.888116
C1QA ENSG00000173372	0.783269
C1QB ENSG00000173369	1.12359
C1QBP ENSG00000108561	1.00009
C1QC ENSG00000159189	0.643441
C1QL1 ENSG00000131094	0.944407
C1QL2 ENSG00000144119	1.12345
C1QL3 ENSG00000165985	0.970307
C1QL4 ENSG00000186897	0.778706
C1QTNF1 ENSG00000173918	0.700493
C1QTNF2 ENSG00000145861	1.10006
C1QTNF3 ENSG00000082196	0.741514
C1QTNF4 ENSG00000172247	0.679386
C1QTNF5 ENSG00000223953	0.938995
C1QTNF6 ENSG00000133466	0.78042
C1QTNF7 ENSG00000163145	0.873874
C1QTNF9 ENSG00000240654	1.18882
C1QTNF9B ENSG00000205863	1.07193
C1QTNF9B-AS1 ENSG00000281899	0.900476
C1R ENSG00000159403	0.861589
C1RL ENSG00000139178	0.657725
C1S ENSG00000182326	0.678839
C1orf100 ENSG00000173728	0.969263
C1orf101 ENSG00000179397	1.26459
C1orf105 ENSG00000180999	0.559825
C1orf106 ENSG00000163362	1.3539
C1orf109 ENSG00000116922	0.719236
C1orf112 ENSG00000000460	0.671966
C1orf115 ENSG00000162817	1.38533
C1orf116 ENSG00000182795	0.718671
C1orf122 ENSG00000197982	0.929414
C1orf123 ENSG00000162384	0.569701
C1orf127 ENSG00000175262	0.912977
C1orf131 ENSG00000143633	0.66646
C1orf141 ENSG00000203963	1.22714
C1orf145 ENSG00000162913	1.46984
C1orf146 ENSG00000203910	1.15645
C1orf158 ENSG00000157330	0.88473
C1orf159 ENSG00000131591	0.592955
C1orf162 ENSG00000143110	1.25584
C1orf167 ENSG00000215910	1.4126
C1orf168 ENSG00000187889	0.419787
C1orf174 ENSG00000198912	0.823822
C1orf185 ENSG00000204006	0.6181
C1orf186 ENSG00000263961	1.64081
C1orf194 ENSG00000179902	1.17866
C1orf198 ENSG00000119280	0.662746
C1orf204 ENSG00000188004	1.19439
C1orf21 ENSG00000116667	0.49048
C1orf210 ENSG00000253313	1.17214
C1orf216 ENSG00000142686	1.34723
C1orf226 ENSG00000239887	1.07706
C1orf228 ENSG00000198520	1.00509
C1orf234 ENSG00000227868	0.542815
C1orf27 ENSG00000157181	1.2986
[truncated: 15,949 more rows]
