# Supplementary material for: Spatial maps of prostate cancer transcriptomes reveal an unexplored landscape of heterogeneity
Source: Nat Commun. 2018 Jun 20;9:2419. doi: 10.1038/s41467-018-04724-5 (PMC6010471; doi:10.1038/s41467-018-04724-5)
Supplement: Supplementary file 9 — Supplementary Data 6 [file 41467_2018_4724_MOESM9_ESM.zip › Supplementary Dataset 3/experiment0000-baselinefeature-gamma_prior-p.tsv]

	Baseline
A1BG ENSG00000121410	7.39577
A1CF ENSG00000148584	2.44285
A2M ENSG00000175899	1.2229
A2ML1 ENSG00000166535	1.24127
A4GALT ENSG00000128274	1.71594
AAAS ENSG00000094914	2.32715
AACS ENSG00000081760	1.78616
AADAC ENSG00000114771	1.07213
AADACL2 ENSG00000197953	0.780729
AADACL4 ENSG00000204518	0.457033
AADAT ENSG00000109576	1.91971
AAED1 ENSG00000158122	1.00955
AAGAB ENSG00000103591	1.38629
AAK1 ENSG00000115977	0.434425
AAMDC ENSG00000087884	0.662451
AAMP ENSG00000127837	2.53784
AAR2 ENSG00000131043	1.15404
AARD ENSG00000205002	0.167117
AARS ENSG00000090861	3.53707
AARSD1 ENSG00000266967	0.707394
AASDH ENSG00000157426	0.489339
AASDHPPT ENSG00000149313	0.253525
AASS ENSG00000008311	0.911172
AATF ENSG00000275700	0.134712
AATK ENSG00000181409	0.614865
AATK-AS1 ENSG00000225180	2.20047
ABAT ENSG00000183044	0.444734
ABC13-47488600E17.1 ENSG00000283199	0.211503
ABC13-47656900H15.1 ENSG00000283566	0.492659
ABC7-42404400C24.1 ENSG00000277758	0.237363
ABCA1 ENSG00000165029	1.07573
ABCA10 ENSG00000154263	0.211311
ABCA12 ENSG00000144452	0.266424
ABCA13 ENSG00000179869	0.325145
ABCA2 ENSG00000107331	0.522722
ABCA3 ENSG00000167972	1.74356
ABCA4 ENSG00000198691	0.872894
ABCA5 ENSG00000154265	0.0953882
ABCA6 ENSG00000154262	0.0832654
ABCA7 ENSG00000064687	1.0003
ABCA8 ENSG00000141338	1.56949
ABCA9 ENSG00000154258	2.25098
ABCB1 ENSG00000085563	1.68778
ABCB10 ENSG00000135776	0.563975
ABCB11 ENSG00000073734	2.8106
ABCB4 ENSG00000005471	0.127838
ABCB5 ENSG00000004846	5.01806
ABCB6 ENSG00000115657	3.99274
ABCB7 ENSG00000131269	0.608866
ABCB8 ENSG00000197150	0.666385
ABCB9 ENSG00000150967	2.5093
ABCC1 ENSG00000103222	2.67834
ABCC10 ENSG00000124574	0.17664
ABCC11 ENSG00000121270	2.33464
ABCC12 ENSG00000140798	2.05186
ABCC2 ENSG00000023839	0.635658
ABCC3 ENSG00000108846	3.10493
ABCC4 ENSG00000125257	2.17772
ABCC5 ENSG00000114770	1.06599
ABCC6 ENSG00000091262	0.396446
ABCC8 ENSG00000006071	1.04766
ABCC9 ENSG00000069431	1.38377
ABCD1 ENSG00000101986	0.433794
ABCD2 ENSG00000173208	1.79677
ABCD3 ENSG00000117528	0.98096
ABCD4 ENSG00000119688	0.433238
ABCE1 ENSG00000164163	5.58222
ABCF1 ENSG00000204574	0.463086
ABCF2 ENSG00000033050	0.0820101
ABCF3 ENSG00000161204	0.528028
ABCG1 ENSG00000160179	2.55658
ABCG2 ENSG00000118777	3.82649
ABCG4 ENSG00000172350	11.5105
ABCG5 ENSG00000138075	1.74883
ABHD1 ENSG00000143994	0.28596
ABHD10 ENSG00000144827	0.432626
ABHD11 ENSG00000106077	1.59781
ABHD12 ENSG00000100997	10.3887
ABHD12B ENSG00000131969	0.211494
ABHD13 ENSG00000139826	3.35053
ABHD14A ENSG00000248487	0.364603
ABHD14A-ACY1 ENSG00000114786	1.46698
ABHD14B ENSG00000114779	4.22051
ABHD15 ENSG00000168792	0.672613
ABHD16A ENSG00000204427	0.769949
ABHD17A ENSG00000129968	2.29786
ABHD17B ENSG00000107362	1.22503
ABHD17C ENSG00000136379	4.68038
ABHD18 ENSG00000164074	2.47425
ABHD2 ENSG00000140526	0.506017
ABHD3 ENSG00000158201	0.132598
ABHD4 ENSG00000100439	0.683307
ABHD5 ENSG00000011198	1.2121
ABHD6 ENSG00000163686	0.207293
ABHD8 ENSG00000127220	1.49643
ABI1 ENSG00000136754	0.954938
ABI2 ENSG00000138443	5.17485
ABI3 ENSG00000108798	1.35581
ABI3BP ENSG00000154175	0.430124
ABL1 ENSG00000097007	3.42189
ABL2 ENSG00000143322	0.204271
ABLIM1 ENSG00000099204	0.0873018
ABLIM2 ENSG00000163995	0.575988
ABLIM3 ENSG00000173210	0.792123
ABO ENSG00000175164	2.66877
ABR ENSG00000159842	0.311147
ABRA ENSG00000174429	2.69326
ABRACL ENSG00000146386	0.374047
ABT1 ENSG00000146109	0.988267
ABTB1 ENSG00000114626	0.941263
ABTB2 ENSG00000166016	0.406301
AC002429.5 ENSG00000236197	0.244267
AC004076.7 ENSG00000268533	0.310419
AC004158.1 ENSG00000280264	0.327326
AC004381.6 ENSG00000005189	0.277323
AC004754.3 ENSG00000269881	0.97519
AC004813.1 ENSG00000279777	0.143516
AC004824.1 ENSG00000280226	2.63459
AC005281.1 ENSG00000226690	0.672013
AC005477.1 ENSG00000280188	4.87744
AC005480.1 ENSG00000279461	1.25277
AC006116.20 ENSG00000267710	0.513024
AC006328.1 ENSG00000280301	2.49163
AC006386.1 ENSG00000279115	0.674133
AC006994.3 ENSG00000279317	1.69184
AC007040.11 ENSG00000258881	1.57112
AC007906.1 ENSG00000279018	0.779894
AC008074.1 ENSG00000279644	1.30942
AC008522.1 ENSG00000279232	0.22395
AC008686.1 ENSG00000280221	0.459864
AC008759.1 ENSG00000279471	0.23627
AC008810.1 ENSG00000279126	2.96717
AC008914.1 ENSG00000279768	0.450151
AC009014.3 ENSG00000271824	0.18852
AC009060.2 ENSG00000280252	0.775466
AC009977.1 ENSG00000279335	0.819964
AC010731.4 ENSG00000235118	0.617672
AC011155.1 ENSG00000280098	3.75793
AC011380.1 ENSG00000281227	1.83368
AC012005.1 ENSG00000279274	0.363833
AC012005.2 ENSG00000279287	0.516389
AC012363.1 ENSG00000281676	0.350718
AC013269.5 ENSG00000184761	2.10051
AC013461.1 ENSG00000091436	2.33955
AC016142.1 ENSG00000280141	1.21178
AC016549.1 ENSG00000281325	2.51772
AC016577.1 ENSG00000279646	0.420117
AC016991.1 ENSG00000279435	2.08598
AC017081.1 ENSG00000279921	0.857565
AC018512.1 ENSG00000279808	1.99794
AC018902.1 ENSG00000280817	0.452578
AC021106.1 ENSG00000279386	0.974081
AC024060.1 ENSG00000281584	0.873044
AC024592.12 ENSG00000267740	1.37598
AC025335.1 ENSG00000179859	1.03779
AC055733.1 ENSG00000280127	0.743465
AC055866.1 ENSG00000281079	2.72214
AC069063.2 ENSG00000279380	1.84798
AC073130.2 ENSG00000281656	0.522335
AC073657.1 ENSG00000279937	1.60347
AC074033.1 ENSG00000281137	0.594389
AC087350.1 ENSG00000281527	0.759593
AC087762.1 ENSG00000279588	0.370123
AC090154.1 ENSG00000278888	2.40314
AC090498.1 ENSG00000279483	0.167471
AC092384.1 ENSG00000280675	5.10884
AC092835.2 ENSG00000233757	1.72814
AC092881.1 ENSG00000279530	4.92337
AC100821.1 ENSG00000280473	0.377128
AC104057.1 ENSG00000280427	0.476902
AC104073.1 ENSG00000280410	0.630059
AC104304.4 ENSG00000283473	0.550682
AC104389.2 ENSG00000279824	0.440355
AC104981.1 ENSG00000278938	0.873253
AC105009.1 ENSG00000281855	0.784094
AC105052.1 ENSG00000279168	0.199908
AC109486.1 ENSG00000280447	0.57978
AC109829.1 ENSG00000233438	2.3826
AC110602.1 ENSG00000281267	0.936604
AC110615.1 ENSG00000279909	1.08995
AC112719.1 ENSG00000280671	1.17976
AC113404.1 ENSG00000254893	0.493076
AC118758.1 ENSG00000268187	1.32185
AC131097.4 ENSG00000216921	0.0164744
AC131263.1 ENSG00000280550	4.04881
AC138517.6 ENSG00000283288	4.33916
AC138647.1 ENSG00000226490	0.681647
AC138969.4 ENSG00000183889	2.10517
AC241377.1 ENSG00000281741	2.43529
AC241585.1 ENSG00000281571	0.285991
AC242988.1 ENSG00000278939	0.911549
AC243756.1 ENSG00000270339	0.330618
AC243945.1 ENSG00000279510	4.74338
AC245100.1 ENSG00000280649	1.44547
ACAA1 ENSG00000060971	2.205
ACAA2 ENSG00000167315	3.30374
ACACA ENSG00000278540	0.215819
ACACB ENSG00000076555	5.35527
ACAD10 ENSG00000111271	0.658309
ACAD11 ENSG00000240303	3.88124
ACAD8 ENSG00000151498	2.3597
ACAD9 ENSG00000177646	0.351515
ACADL ENSG00000115361	1.96534
ACADM ENSG00000117054	0.847019
ACADS ENSG00000122971	0.951407
ACADSB ENSG00000196177	0.601782
ACADVL ENSG00000072778	4.67465
ACAN ENSG00000157766	4.83464
ACAP1 ENSG00000072818	0.98778
ACAP2 ENSG00000114331	0.266786
ACAP3 ENSG00000131584	0.360905
ACAT1 ENSG00000075239	3.81473
ACAT2 ENSG00000120437	0.255974
ACBD3 ENSG00000182827	0.68416
ACBD4 ENSG00000181513	0.324628
ACBD5 ENSG00000107897	0.107652
ACBD6 ENSG00000230124	1.05607
ACBD7 ENSG00000176244	0.52613
ACCS ENSG00000110455	0.156708
ACCSL ENSG00000205126	1.54621
ACD ENSG00000102977	4.57833
ACE ENSG00000159640	3.31854
ACE2 ENSG00000130234	1.17553
ACER1 ENSG00000167769	0.507196
ACER2 ENSG00000177076	0.34018
ACER3 ENSG00000078124	3.95351
ACHE ENSG00000087085	4.24287
ACIN1 ENSG00000100813	0.88955
ACKR1 ENSG00000213088	0.0799762
ACKR2 ENSG00000144648	0.111957
ACKR3 ENSG00000144476	3.17554
ACKR4 ENSG00000129048	1.141
ACLY ENSG00000131473	0.267453
ACMSD ENSG00000153086	0.458226
ACO1 ENSG00000122729	0.988093
ACO2 ENSG00000100412	0.420629
ACOD1 ENSG00000102794	0.949205
ACOT1 ENSG00000184227	0.893679
ACOT11 ENSG00000162390	0.252661
ACOT12 ENSG00000172497	0.558897
ACOT13 ENSG00000112304	0.890303
ACOT2 ENSG00000119673	1.19085
ACOT4 ENSG00000177465	0.356288
ACOT6 ENSG00000205669	2.68135
ACOT7 ENSG00000097021	0.840688
ACOT8 ENSG00000101473	1.0015
ACOT9 ENSG00000123130	1.49441
ACOX1 ENSG00000161533	0.569549
ACOX2 ENSG00000168306	6.71014
ACOX3 ENSG00000087008	0.118013
ACOXL ENSG00000153093	2.24919
ACP1 ENSG00000143727	1.38192
ACP2 ENSG00000134575	0.526792
ACP5 ENSG00000102575	0.58982
ACP6 ENSG00000162836	0.200081
ACP7 ENSG00000183760	0.442121
ACPP ENSG00000014257	20.5868
ACPT ENSG00000142513	1.59746
ACR ENSG00000100312	2.19378
ACRBP ENSG00000111644	0.865896
ACRC ENSG00000147174	1.53179
ACRV1 ENSG00000134940	1.59446
ACSBG1 ENSG00000103740	1.06774
ACSBG2 ENSG00000130377	4.07257
ACSF2 ENSG00000167107	0.214405
ACSF3 ENSG00000176715	1.01369
ACSL1 ENSG00000151726	0.348903
ACSL3 ENSG00000123983	2.92492
ACSL4 ENSG00000068366	0.389052
ACSL5 ENSG00000197142	1.61543
ACSL6 ENSG00000164398	3.07138
ACSM1 ENSG00000166743	3.81712
ACSM2A ENSG00000183747	0.818614
ACSM2B ENSG00000066813	0.974058
ACSM3 ENSG00000005187	0.836116
ACSM4 ENSG00000215009	0.490211
ACSM5 ENSG00000183549	0.107591
ACSM6 ENSG00000173124	0.568757
ACSS1 ENSG00000154930	0.265889
ACSS2 ENSG00000131069	2.06916
ACSS3 ENSG00000111058	3.22746
ACTA1 ENSG00000143632	1.25066
ACTA2 ENSG00000107796	0.329205
ACTB ENSG00000075624	0.283244
ACTBL2 ENSG00000169067	0.36609
ACTC1 ENSG00000159251	0.271915
ACTG1 ENSG00000184009	0.242293
ACTG2 ENSG00000163017	0.182004
ACTL10 ENSG00000182584	9.90776
ACTL6A ENSG00000136518	12.5136
ACTL6B ENSG00000077080	3.19264
ACTL7A ENSG00000187003	0.486865
ACTN1 ENSG00000072110	1.74835
ACTN2 ENSG00000077522	7.07764
ACTN3 ENSG00000248746	1.62823
ACTN4 ENSG00000130402	20.3462
ACTR10 ENSG00000131966	2.74893
ACTR1A ENSG00000138107	1.8527
ACTR1B ENSG00000115073	6.40579
ACTR2 ENSG00000138071	33.6673
ACTR3 ENSG00000115091	2.44968
ACTR3B ENSG00000133627	1.22284
ACTR3C ENSG00000106526	0.904859
ACTR5 ENSG00000101442	1.25808
ACTR6 ENSG00000075089	1.16858
ACTR8 ENSG00000113812	0.371424
ACTRT2 ENSG00000169717	0.407892
ACTRT3 ENSG00000184378	0.424275
ACVR1 ENSG00000115170	2.59675
ACVR1B ENSG00000135503	3.75806
ACVR1C ENSG00000123612	0.296602
ACVR2A ENSG00000121989	1.0231
ACVR2B ENSG00000114739	1.1756
ACVRL1 ENSG00000139567	0.251341
ACY1 ENSG00000243989	0.105987
ACY3 ENSG00000132744	8.8867
ACYP1 ENSG00000119640	0.516115
ACYP2 ENSG00000170634	1.41334
ADA ENSG00000196839	1.30418
ADAD1 ENSG00000164113	2.02203
ADAD2 ENSG00000140955	0.172417
ADAL ENSG00000168803	1.3254
ADAM10 ENSG00000137845	3.78167
ADAM11 ENSG00000073670	1.58342
ADAM12 ENSG00000148848	4.3079
ADAM15 ENSG00000143537	4.9299
ADAM17 ENSG00000151694	2.48054
ADAM18 ENSG00000168619	1.23083
ADAM19 ENSG00000135074	1.15753
ADAM2 ENSG00000104755	0.792865
ADAM20 ENSG00000134007	0.736103
ADAM22 ENSG00000008277	0.694487
ADAM23 ENSG00000114948	0.916596
ADAM28 ENSG00000042980	0.967985
ADAM29 ENSG00000168594	3.9355
ADAM30 ENSG00000134249	0.816149
ADAM32 ENSG00000197140	0.121441
ADAM33 ENSG00000149451	0.173652
ADAM7 ENSG00000069206	0.384462
ADAM8 ENSG00000151651	1.57007
ADAM9 ENSG00000168615	3.77432
ADAMDEC1 ENSG00000134028	0.359485
ADAMTS1 ENSG00000154734	0.236787
ADAMTS10 ENSG00000142303	0.676112
ADAMTS12 ENSG00000151388	0.301376
ADAMTS13 ENSG00000160323	0.182343
ADAMTS14 ENSG00000138316	0.966605
ADAMTS15 ENSG00000166106	0.656091
ADAMTS16 ENSG00000145536	0.246142
ADAMTS17 ENSG00000140470	10.1798
ADAMTS18 ENSG00000140873	2.40704
ADAMTS19 ENSG00000145808	0.249249
ADAMTS2 ENSG00000087116	0.615092
ADAMTS20 ENSG00000173157	0.101429
ADAMTS3 ENSG00000156140	0.608215
ADAMTS4 ENSG00000158859	0.896964
ADAMTS5 ENSG00000154736	1.40102
ADAMTS6 ENSG00000049192	1.33188
ADAMTS7 ENSG00000136378	0.348757
ADAMTS8 ENSG00000134917	7.98237
ADAMTS9 ENSG00000163638	0.812202
ADAMTSL1 ENSG00000178031	2.54865
ADAMTSL2 ENSG00000197859	0.784862
ADAMTSL3 ENSG00000156218	0.371589
ADAMTSL4 ENSG00000143382	1.51541
ADAMTSL5 ENSG00000185761	1.29682
ADAP1 ENSG00000105963	0.462442
ADAP2 ENSG00000184060	1.53978
ADAR ENSG00000160710	0.112416
ADARB1 ENSG00000197381	0.331114
ADARB2 ENSG00000185736	0.447267
ADAT1 ENSG00000065457	0.0518628
ADAT2 ENSG00000189007	0.360471
ADAT3 ENSG00000213638	6.9978
ADCK1 ENSG00000063761	1.01714
ADCK2 ENSG00000133597	0.597957
ADCK3 ENSG00000163050	0.251744
ADCK4 ENSG00000123815	0.647907
ADCK5 ENSG00000173137	1.38299
ADCY1 ENSG00000164742	0.774866
ADCY10 ENSG00000143199	0.659845
ADCY2 ENSG00000078295	1.33036
ADCY3 ENSG00000138031	3.53169
ADCY4 ENSG00000129467	0.787628
ADCY5 ENSG00000173175	2.29079
ADCY6 ENSG00000174233	0.383293
ADCY7 ENSG00000121281	1.11891
ADCY8 ENSG00000155897	4.1027
ADCY9 ENSG00000162104	0.826636
ADCYAP1 ENSG00000141433	2.86732
ADCYAP1R1 ENSG00000078549	0.563019
ADD1 ENSG00000087274	1.21414
ADD2 ENSG00000075340	0.587007
ADD3 ENSG00000148700	1.38237
ADGB ENSG00000118492	0.349227
ADGRA1 ENSG00000197177	0.0942427
ADGRA2 ENSG00000020181	3.9091
ADGRA3 ENSG00000152990	0.312566
ADGRB1 ENSG00000181790	2.22083
ADGRB2 ENSG00000121753	0.843683
ADGRB3 ENSG00000135298	0.367386
ADGRD1 ENSG00000111452	0.784619
ADGRD2 ENSG00000180264	2.5422
ADGRE1 ENSG00000174837	0.375891
ADGRE2 ENSG00000127507	2.24534
ADGRE3 ENSG00000131355	0.970636
ADGRE5 ENSG00000123146	1.73006
ADGRF1 ENSG00000153292	5.88414
ADGRF2 ENSG00000164393	0.612409
ADGRF3 ENSG00000173567	0.389948
ADGRF4 ENSG00000153294	2.80421
ADGRF5 ENSG00000069122	0.444752
ADGRG1 ENSG00000205336	0.277934
ADGRG2 ENSG00000173698	0.355644
ADGRG3 ENSG00000182885	1.65505
ADGRG4 ENSG00000156920	0.384548
ADGRG5 ENSG00000159618	3.88637
ADGRG6 ENSG00000112414	2.84266
ADGRG7 ENSG00000144820	1.73425
ADGRL1 ENSG00000072071	2.99077
ADGRL2 ENSG00000117114	1.34281
ADGRL3 ENSG00000150471	1.82159
ADGRL4 ENSG00000162618	0.630883
ADGRV1 ENSG00000164199	0.591936
ADH1A ENSG00000187758	4.78124
ADH1B ENSG00000196616	1.48707
ADH1C ENSG00000248144	5.63926
ADH4 ENSG00000198099	1.40051
ADH5 ENSG00000197894	1.24916
ADH6 ENSG00000172955	1.02621
ADH7 ENSG00000196344	0.607623
ADHFE1 ENSG00000147576	0.526807
ADI1 ENSG00000182551	1.15048
ADIG ENSG00000182035	1.6593
ADIPOQ ENSG00000181092	1.18554
ADIPOR1 ENSG00000159346	0.721758
ADIPOR2 ENSG00000006831	9.8951
ADIRF ENSG00000148671	1.18303
ADK ENSG00000156110	0.452757
ADM ENSG00000148926	2.10788
ADM2 ENSG00000128165	3.57722
ADM5 ENSG00000224420	1.23072
ADNP ENSG00000101126	1.15368
ADNP2 ENSG00000101544	4.26558
ADO ENSG00000181915	0.457806
ADORA1 ENSG00000163485	3.40804
ADORA2A ENSG00000128271	0.852312
ADORA2B ENSG00000170425	1.56733
ADORA3 ENSG00000282608	0.396561
ADPGK ENSG00000159322	1.32437
ADPRH ENSG00000144843	0.0915369
ADPRHL1 ENSG00000153531	1.27079
ADPRHL2 ENSG00000116863	1.20805
ADPRM ENSG00000170222	0.268608
ADRA1A ENSG00000120907	0.607081
ADRA1B ENSG00000170214	3.73571
ADRA1D ENSG00000171873	3.21265
ADRA2A ENSG00000150594	0.223088
ADRA2B ENSG00000274286	6.56157
ADRA2C ENSG00000184160	0.20349
ADRB1 ENSG00000043591	17.8831
ADRB2 ENSG00000169252	2.93107
ADRB3 ENSG00000188778	8.06146
ADRM1 ENSG00000130706	0.921624
ADSL ENSG00000239900	0.245785
ADSS ENSG00000035687	0.339232
ADSSL1 ENSG00000185100	3.34464
ADTRP ENSG00000111863	1.11475
AEBP1 ENSG00000106624	1.26491
AEBP2 ENSG00000139154	2.99469
AEN ENSG00000181026	0.0629406
AES ENSG00000104964	0.37586
AF011889.5 ENSG00000241489	0.894642
AF111168.1 ENSG00000280308	2.11579
AF131216.1 ENSG00000280273	0.272506
AF165138.7 ENSG00000243440	4.83494
AFAP1 ENSG00000196526	0.971911
AFAP1L1 ENSG00000157510	0.926837
AFAP1L2 ENSG00000169129	1.4591
AFF1 ENSG00000172493	2.5997
AFF2 ENSG00000155966	0.620838
AFF3 ENSG00000144218	3.03406
AFF4 ENSG00000072364	7.0647
AFG3L2 ENSG00000141385	0.222525
AFM ENSG00000079557	0.3148
AFMID ENSG00000183077	2.36815
AFP ENSG00000081051	2.78782
AFTPH ENSG00000119844	1.8874
AGA ENSG00000038002	0.628403
AGAP1 ENSG00000157985	9.54028
AGAP14P ENSG00000279058	0.0763335
AGAP2 ENSG00000135439	5.10008
AGAP3 ENSG00000133612	1.57485
AGAP4 ENSG00000188234	2.64039
AGAP5 ENSG00000172650	0.453523
AGAP6 ENSG00000204149	0.658245
AGAP9 ENSG00000204172	1.79636
AGBL1 ENSG00000273540	0.333169
AGBL2 ENSG00000165923	1.31028
AGBL3 ENSG00000146856	1.1101
AGBL4 ENSG00000186094	0.859209
AGBL5 ENSG00000084693	3.47972
AGER ENSG00000204305	1.01327
AGFG1 ENSG00000173744	0.637973
AGFG2 ENSG00000106351	0.745773
AGGF1 ENSG00000164252	1.05461
AGK ENSG00000006530	0.747098
AGL ENSG00000162688	0.199948
AGMAT ENSG00000116771	4.93791
AGMO ENSG00000187546	1.3
AGO1 ENSG00000092847	0.569565
AGO2 ENSG00000123908	0.909208
AGO3 ENSG00000126070	0.450298
AGO4 ENSG00000134698	0.85553
AGPAT1 ENSG00000204310	2.81706
AGPAT2 ENSG00000169692	0.760504
AGPAT3 ENSG00000160216	1.48219
AGPAT4 ENSG00000026652	3.00143
AGPAT5 ENSG00000155189	0.954264
AGPS ENSG00000018510	0.3041
AGR2 ENSG00000106541	2.75228
AGR3 ENSG00000173467	0.852541
AGRN ENSG00000188157	0.978708
AGRP ENSG00000159723	1.31467
AGT ENSG00000135744	1.72066
AGTPBP1 ENSG00000135049	0.593451
AGTR1 ENSG00000144891	0.535049
AGTRAP ENSG00000177674	2.10681
AGXT ENSG00000172482	0.830307
AGXT2 ENSG00000113492	1.18725
AHCTF1 ENSG00000153207	0.261203
AHCY ENSG00000101444	1.08264
AHCYL1 ENSG00000168710	1.48331
AHCYL2 ENSG00000158467	0.880881
AHDC1 ENSG00000126705	0.917975
AHI1 ENSG00000135541	11.9426
AHNAK ENSG00000124942	1.15761
AHNAK2 ENSG00000185567	0.471071
AHR ENSG00000106546	1.37544
AHRR ENSG00000063438	1.26816
AHSA1 ENSG00000100591	0.345965
AHSA2 ENSG00000173209	0.6411
AHSG ENSG00000145192	1.54366
AHSP ENSG00000169877	10.2133
AICDA ENSG00000111732	1.20377
AIDA ENSG00000186063	4.32949
AIF1 ENSG00000204472	4.83502
AIF1L ENSG00000126878	0.875193
AIFM1 ENSG00000156709	1.21039
AIFM2 ENSG00000042286	0.15435
AIFM3 ENSG00000183773	1.02835
AIG1 ENSG00000146416	1.88285
AIM1 ENSG00000112297	1.18424
AIM1L ENSG00000176092	2.2299
AIM2 ENSG00000163568	1.44535
AIMP1 ENSG00000164022	0.183196
AIMP2 ENSG00000106305	0.753881
AIP ENSG00000110711	1.02942
AIPL1 ENSG00000129221	1.97793
AIRE ENSG00000160224	3.0595
AJ239318.1 ENSG00000280108	1.85823
AJAP1 ENSG00000196581	2.32443
AJUBA ENSG00000129474	0.908874
AK1 ENSG00000106992	1.34622
AK2 ENSG00000004455	4.09024
AK3 ENSG00000147853	1.04226
AK4 ENSG00000162433	2.19498
AK5 ENSG00000154027	0.787873
AK6 ENSG00000085231	4.44951
AK7 ENSG00000140057	0.413885
AK8 ENSG00000165695	0.154206
AK9 ENSG00000155085	2.50226
AKAP1 ENSG00000121057	13.0204
AKAP10 ENSG00000108599	0.313597
AKAP11 ENSG00000023516	0.443641
AKAP12 ENSG00000131016	0.195027
AKAP13 ENSG00000170776	0.69739
AKAP14 ENSG00000186471	0.442777
AKAP17A ENSG00000197976	0.93815
AKAP3 ENSG00000111254	2.36949
AKAP4 ENSG00000147081	3.99354
AKAP5 ENSG00000179841	0.117795
AKAP6 ENSG00000151320	0.118205
AKAP7 ENSG00000118507	5.66898
AKAP8 ENSG00000105127	0.652241
AKAP8L ENSG00000011243	0.763604
AKAP9 ENSG00000127914	0.724116
AKIP1 ENSG00000166452	0.955934
AKIRIN1 ENSG00000174574	0.306608
AKIRIN2 ENSG00000135334	1.26535
AKNA ENSG00000106948	6.65443
AKNAD1 ENSG00000162641	2.2864
AKR1A1 ENSG00000117448	1.28782
AKR1B1 ENSG00000085662	0.870893
AKR1B10 ENSG00000198074	0.376606
AKR1B15 ENSG00000227471	0.0415622
AKR1C1 ENSG00000187134	6.33029
AKR1C2 ENSG00000151632	1.00176
AKR1C3 ENSG00000196139	0.945564
AKR1C4 ENSG00000198610	4.13108
AKR1D1 ENSG00000122787	9.88779
AKR1E2 ENSG00000165568	0.14604
AKR7A2 ENSG00000053371	0.723728
AKR7A3 ENSG00000162482	1.59888
AKR7L ENSG00000211454	1.10272
AKT1 ENSG00000142208	1.25226
AKT1S1 ENSG00000204673	0.507142
AKT2 ENSG00000105221	0.276025
AKT3 ENSG00000117020	2.12216
AKTIP ENSG00000166971	0.243004
AL023806.1 ENSG00000280184	3.19806
AL049794.1 ENSG00000280240	0.7642
AL049872.1 ENSG00000279963	0.423776
AL133475.1 ENSG00000281602	4.80468
AL135745.1 ENSG00000279654	1.51663
AL135787.1 ENSG00000283263	0.0297
AL354828.1 ENSG00000279282	1.68974
AL354828.2 ENSG00000280175	0.725874
AL356053.1 ENSG00000150076	0.736956
AL356289.1 ENSG00000279096	1.22534
AL356585.1 ENSG00000279081	3.31839
AL357140.1 ENSG00000280113	1.80319
AL358852.1 ENSG00000278899	1.73526
AL365181.1 ENSG00000280316	0.795723
AL513523.2 ENSG00000279767	0.321279
AL589743.1 ENSG00000279508	0.637107
AL590235.1 ENSG00000280230	0.624875
AL645922.1 ENSG00000279546	0.469968
ALAD ENSG00000148218	0.182152
ALAS1 ENSG00000023330	4.27545
ALAS2 ENSG00000158578	2.18803
ALB ENSG00000163631	1.94379
ALCAM ENSG00000170017	0.760157
ALDH16A1 ENSG00000161618	2.65854
ALDH18A1 ENSG00000059573	0.764241
ALDH1A1 ENSG00000165092	1.9605
ALDH1A2 ENSG00000128918	3.59482
ALDH1A3 ENSG00000184254	1.98938
ALDH1B1 ENSG00000137124	1.17007
ALDH1L1 ENSG00000144908	0.404021
ALDH1L2 ENSG00000136010	0.160117
ALDH3A1 ENSG00000108602	10.1275
ALDH3A2 ENSG00000072210	0.16951
ALDH3B1 ENSG00000006534	0.605102
ALDH3B2 ENSG00000132746	6.64243
ALDH4A1 ENSG00000159423	0.755495
ALDH5A1 ENSG00000112294	1.48844
ALDH6A1 ENSG00000119711	0.524972
ALDH7A1 ENSG00000164904	0.42025
ALDH8A1 ENSG00000118514	0.958829
ALDH9A1 ENSG00000143149	1.60235
ALDOA ENSG00000149925	3.37348
ALDOB ENSG00000136872	0.903185
ALDOC ENSG00000109107	1.66549
ALG1 ENSG00000033011	5.16657
ALG10 ENSG00000139133	0.177352
ALG10B ENSG00000175548	2.02561
ALG11 ENSG00000253710	0.291198
ALG12 ENSG00000182858	0.198769
ALG13 ENSG00000101901	0.873015
ALG14 ENSG00000172339	4.90521
ALG1L ENSG00000189366	0.696751
ALG1L2 ENSG00000251287	2.28373
ALG2 ENSG00000119523	142.894
ALG3 ENSG00000214160	0.649129
ALG5 ENSG00000120697	1.85462
ALG6 ENSG00000088035	5.25755
ALG8 ENSG00000159063	0.0163149
ALG9 ENSG00000086848	4.27123
ALK ENSG00000171094	3.62
ALKBH1 ENSG00000100601	6.59999
ALKBH2 ENSG00000189046	2.78269
ALKBH3 ENSG00000166199	55.5168
ALKBH4 ENSG00000160993	0.347025
ALKBH5 ENSG00000091542	2.95237
ALKBH6 ENSG00000239382	0.398752
ALKBH7 ENSG00000125652	2.38145
ALKBH8 ENSG00000137760	3.22449
ALLC ENSG00000151360	0.539176
ALMS1 ENSG00000116127	1.76472
ALOX12 ENSG00000108839	1.52636
ALOX12B ENSG00000179477	1.71244
ALOX15 ENSG00000161905	0.366624
ALOX15B ENSG00000179593	3.6303
ALOX5 ENSG00000012779	2.90625
ALOX5AP ENSG00000132965	0.261957
ALOXE3 ENSG00000179148	0.708836
ALPK1 ENSG00000073331	0.415494
ALPK2 ENSG00000198796	1.77276
ALPK3 ENSG00000136383	1.14643
ALPL ENSG00000162551	2.98403
ALPP ENSG00000163283	0.272272
ALS2 ENSG00000003393	1.10525
ALS2CL ENSG00000178038	0.1834
ALS2CR11 ENSG00000155754	1.52015
ALS2CR12 ENSG00000155749	3.45588
ALX1 ENSG00000180318	0.00464383
ALX3 ENSG00000156150	0.673123
ALX4 ENSG00000052850	0.579644
ALYREF ENSG00000183684	3.47624
AMACR ENSG00000242110	0.477673
AMBN ENSG00000178522	0.480236
AMBP ENSG00000106927	1.18509
AMBRA1 ENSG00000110497	0.205164
AMD1 ENSG00000123505	1.77699
AMDHD1 ENSG00000139344	0.600815
AMDHD2 ENSG00000162066	5.20235
AMELX ENSG00000125363	0.188056
AMELY ENSG00000099721	1.85424
AMER1 ENSG00000184675	0.927639
AMER2 ENSG00000165566	4.01823
AMER3 ENSG00000178171	0.606604
AMFR ENSG00000159461	11.086
AMH ENSG00000104899	1.86743
AMHR2 ENSG00000135409	1.22319
AMIGO1 ENSG00000181754	1.63467
AMIGO2 ENSG00000139211	0.474707
AMIGO3 ENSG00000176020	9.17706
AMMECR1 ENSG00000101935	1.39588
AMMECR1L ENSG00000144233	0.961969
AMN ENSG00000166126	0.234468
AMN1 ENSG00000151743	0.13449
AMOT ENSG00000126016	0.490889
AMOTL1 ENSG00000166025	1.02493
AMOTL2 ENSG00000114019	0.852824
AMPD1 ENSG00000116748	0.364587
AMPD2 ENSG00000116337	0.785938
AMPD3 ENSG00000133805	0.379643
AMPH ENSG00000078053	0.0921434
AMT ENSG00000145020	0.523838
AMTN ENSG00000187689	3.50844
AMY1A ENSG00000237763	3.26556
AMY1B ENSG00000174876	0.89119
AMY1C ENSG00000187733	3.29297
AMY2A ENSG00000243480	0.620732
AMY2B ENSG00000240038	1.42018
AMZ1 ENSG00000174945	1.19608
AMZ2 ENSG00000196704	1.03179
ANAPC1 ENSG00000153107	0.447946
ANAPC10 ENSG00000164162	0.093668
ANAPC11 ENSG00000141552	0.694532
ANAPC13 ENSG00000129055	2.53153
ANAPC15 ENSG00000110200	0.495101
ANAPC16 ENSG00000166295	1.52938
ANAPC2 ENSG00000176248	0.103216
ANAPC4 ENSG00000053900	0.770735
ANAPC5 ENSG00000089053	0.524108
ANAPC7 ENSG00000196510	0.380392
ANG ENSG00000214274	0.0534732
ANGEL1 ENSG00000013523	1.22751
ANGEL2 ENSG00000174606	4.73675
ANGPT1 ENSG00000154188	2.41103
ANGPT2 ENSG00000091879	3.23309
ANGPT4 ENSG00000101280	1.4565
ANGPTL1 ENSG00000116194	1.71892
ANGPTL2 ENSG00000136859	2.02105
ANGPTL3 ENSG00000132855	1.67248
ANGPTL4 ENSG00000167772	1.38022
ANGPTL5 ENSG00000187151	0.414753
ANGPTL6 ENSG00000130812	0.712298
ANGPTL7 ENSG00000171819	1.12532
ANGPTL8 ENSG00000130173	0.526233
ANHX ENSG00000227059	0.75512
ANK1 ENSG00000029534	1.6175
ANK2 ENSG00000145362	0.709414
ANK3 ENSG00000151150	3.18726
ANKAR ENSG00000151687	1.75281
ANKDD1A ENSG00000166839	0.556624
ANKDD1B ENSG00000189045	1.23964
ANKEF1 ENSG00000132623	0.159818
ANKFN1 ENSG00000153930	3.85066
ANKFY1 ENSG00000185722	0.487768
ANKH ENSG00000154122	1.28279
ANKHD1 ENSG00000131503	2.20046
ANKHD1-EIF4EBP3 ENSG00000254996	1.28753
ANKIB1 ENSG00000001629	1.09199
ANKK1 ENSG00000170209	4.47209
ANKLE1 ENSG00000160117	1.64779
ANKLE2 ENSG00000176915	0.105225
ANKMY1 ENSG00000144504	0.884745
ANKMY2 ENSG00000106524	0.520027
ANKRA2 ENSG00000164331	2.43451
ANKRD1 ENSG00000148677	0.569115
ANKRD10 ENSG00000088448	0.145208
ANKRD11 ENSG00000167522	0.491825
ANKRD12 ENSG00000101745	2.46097
ANKRD13A ENSG00000076513	1.76246
ANKRD13B ENSG00000198720	1.31492
ANKRD13C ENSG00000118454	3.36225
ANKRD13D ENSG00000172932	0.464256
ANKRD16 ENSG00000134461	1.50779
ANKRD17 ENSG00000132466	0.440153
ANKRD18A ENSG00000180071	0.998651
ANKRD18B ENSG00000230453	1.42767
ANKRD2 ENSG00000165887	0.630698
ANKRD20A1 ENSG00000260691	0.435454
ANKRD20A2 ENSG00000183148	2.06812
ANKRD20A3 ENSG00000276203	2.50928
ANKRD20A4 ENSG00000172014	4.40319
ANKRD22 ENSG00000152766	1.82916
ANKRD23 ENSG00000163126	0.850643
ANKRD24 ENSG00000089847	0.310484
ANKRD26 ENSG00000107890	0.62267
ANKRD27 ENSG00000105186	0.877575
ANKRD28 ENSG00000206560	3.41697
ANKRD29 ENSG00000154065	0.227272
ANKRD30A ENSG00000148513	0.844757
ANKRD30B ENSG00000180777	0.704351
ANKRD30BL ENSG00000163046	4.20482
ANKRD31 ENSG00000145700	0.45655
ANKRD33 ENSG00000167612	2.20048
ANKRD33B ENSG00000164236	1.05307
ANKRD34A ENSG00000272031	0.493896
ANKRD34B ENSG00000189127	1.47816
ANKRD34C ENSG00000235711	0.0830811
ANKRD35 ENSG00000198483	0.373021
ANKRD36 ENSG00000135976	3.55705
ANKRD36B ENSG00000196912	1.13316
ANKRD36C ENSG00000174501	1.07815
ANKRD37 ENSG00000186352	0.0699642
ANKRD39 ENSG00000213337	0.0729842
ANKRD40 ENSG00000154945	8.29253
ANKRD42 ENSG00000137494	0.118927
ANKRD44 ENSG00000065413	1.20782
ANKRD45 ENSG00000183831	1.13396
ANKRD46 ENSG00000186106	0.413053
ANKRD49 ENSG00000168876	1.58166
ANKRD50 ENSG00000151458	0.456215
ANKRD52 ENSG00000139645	0.374657
ANKRD53 ENSG00000144031	0.979382
ANKRD54 ENSG00000100124	0.0983937
ANKRD55 ENSG00000164512	1.08322
ANKRD6 ENSG00000135299	2.30564
ANKRD61 ENSG00000157999	2.09573
ANKRD62 ENSG00000181626	3.29568
ANKRD65 ENSG00000235098	0.0826923
ANKRD66 ENSG00000230062	0.22419
ANKRD7 ENSG00000106013	0.758545
ANKRD9 ENSG00000156381	0.807379
ANKS1A ENSG00000064999	0.0913453
ANKS1B ENSG00000185046	0.997244
ANKS3 ENSG00000168096	0.389647
ANKS4B ENSG00000175311	2.85387
ANKS6 ENSG00000165138	8.33522
ANKUB1 ENSG00000206199	2.90698
ANKZF1 ENSG00000163516	0.895636
ANLN ENSG00000011426	3.32149
ANO1 ENSG00000131620	1.06327
ANO10 ENSG00000160746	1.54457
ANO2 ENSG00000047617	0.357269
ANO3 ENSG00000134343	0.533753
ANO4 ENSG00000151572	1.8476
ANO5 ENSG00000171714	2.13488
ANO6 ENSG00000177119	0.227481
ANO7 ENSG00000146205	1.79776
ANO8 ENSG00000074855	1.93029
ANO9 ENSG00000185101	1.25383
ANOS1 ENSG00000011201	4.67656
ANP32A ENSG00000140350	0.302821
ANP32B ENSG00000136938	0.580202
ANP32D ENSG00000139223	0.293563
ANP32E ENSG00000143401	3.4029
ANPEP ENSG00000166825	0.557774
ANTXR1 ENSG00000169604	6.34935
ANTXR2 ENSG00000163297	1.09997
ANTXRL ENSG00000274209	6.98005
ANXA1 ENSG00000135046	0.73067
ANXA10 ENSG00000109511	1.36256
ANXA11 ENSG00000122359	3.37837
ANXA13 ENSG00000104537	0.420428
ANXA2 ENSG00000182718	0.274866
ANXA2R ENSG00000177721	0.0967079
ANXA3 ENSG00000138772	1.8507
ANXA4 ENSG00000196975	0.713337
ANXA5 ENSG00000164111	1.31634
ANXA6 ENSG00000197043	0.598074
ANXA7 ENSG00000138279	1.79375
ANXA8 ENSG00000265190	0.925085
ANXA8L1 ENSG00000264230	1.78129
ANXA9 ENSG00000143412	1.71733
AOAH ENSG00000136250	0.449501
AOC1 ENSG00000002726	0.296887
AOC2 ENSG00000131480	3.67641
AOC3 ENSG00000131471	0.38279
AOX1 ENSG00000138356	0.488561
AP000275.65 ENSG00000265590	0.804064
AP000295.9 ENSG00000249624	0.976837
AP000304.12 ENSG00000249209	0.697813
AP000349.2 ENSG00000280178	0.962574
AP000350.10 ENSG00000251357	1.14009
AP000687.1 ENSG00000280170	0.907486
AP000721.4 ENSG00000256100	2.18802
AP000769.1 ENSG00000279576	0.926295
AP000866.1 ENSG00000279342	0.255918
AP001888.1 ENSG00000281781	4.4879
AP002962.1 ENSG00000279906	3.73052
AP006285.2 ENSG00000278919	1.59787
AP1AR ENSG00000138660	0.350832
AP1B1 ENSG00000100280	2.04809
AP1G1 ENSG00000166747	0.605177
AP1G2 ENSG00000213983	0.945027
AP1M1 ENSG00000072958	0.570852
AP1M2 ENSG00000129354	0.236176
AP1S1 ENSG00000106367	0.900923
AP1S2 ENSG00000182287	4.04563
AP1S3 ENSG00000152056	8.74814
AP2A1 ENSG00000196961	0.464602
AP2A2 ENSG00000183020	0.171102
AP2B1 ENSG00000006125	1.01802
AP2M1 ENSG00000161203	0.267634
AP2S1 ENSG00000042753	0.0230608
AP3B1 ENSG00000132842	1.10022
AP3B2 ENSG00000103723	3.10476
AP3D1 ENSG00000065000	0.171662
AP3M1 ENSG00000185009	0.737101
AP3M2 ENSG00000070718	1.32835
AP3S1 ENSG00000177879	2.73271
AP3S2 ENSG00000157823	0.576976
AP4B1 ENSG00000134262	14.4122
AP4E1 ENSG00000081014	1.19919
AP4M1 ENSG00000221838	0.515396
AP4S1 ENSG00000100478	2.16586
AP5B1 ENSG00000254470	3.25185
AP5M1 ENSG00000053770	0.583194
AP5S1 ENSG00000125843	0.417593
AP5Z1 ENSG00000242802	0.366202
APAF1 ENSG00000120868	0.835748
APBA1 ENSG00000107282	1.61118
APBA2 ENSG00000034053	0.309921
APBA3 ENSG00000011132	1.50751
APBB1 ENSG00000166313	3.45729
APBB1IP ENSG00000077420	1.03573
APBB2 ENSG00000163697	4.23148
APBB3 ENSG00000113108	0.337902
APC ENSG00000134982	0.500503
APC2 ENSG00000115266	2.40444
APCDD1 ENSG00000154856	1.1218
APCDD1L ENSG00000198768	1.5534
APCS ENSG00000132703	1.78945
APEH ENSG00000164062	1.67272
APELA ENSG00000248329	0.960447
APEX1 ENSG00000100823	1.18252
APEX2 ENSG00000169188	0.772413
APH1A ENSG00000117362	1.48616
APH1B ENSG00000138613	0.429494
API5 ENSG00000166181	0.206063
APIP ENSG00000149089	6.24099
APITD1 ENSG00000175279	1.49626
APITD1-CORT ENSG00000251503	0.818372
APLF ENSG00000169621	2.57758
APLN ENSG00000171388	0.0682777
APLNR ENSG00000134817	2.54849
APLP1 ENSG00000105290	1.0569
APLP2 ENSG00000084234	5.75361
APMAP ENSG00000101474	0.579797
APOA1 ENSG00000118137	2.04905
APOA2 ENSG00000158874	1.51973
APOB ENSG00000084674	0.623554
APOBEC1 ENSG00000111701	0.832933
APOBEC2 ENSG00000124701	0.295476
APOBEC3A ENSG00000128383	1.09008
APOBEC3B ENSG00000179750	6.27313
APOBEC3C ENSG00000244509	1.70807
APOBEC3D ENSG00000243811	0.444664
APOBEC3F ENSG00000128394	2.42
APOBEC3G ENSG00000239713	0.340134
APOBEC3H ENSG00000100298	2.19116
APOBEC4 ENSG00000173627	0.382686
APOBR ENSG00000184730	0.621749
APOC1 ENSG00000130208	0.847707
APOC2 ENSG00000234906	5.03039
APOC3 ENSG00000110245	0.984902
APOC4 ENSG00000267467	0.334419
APOD ENSG00000189058	8.09083
APOE ENSG00000130203	2.29913
APOF ENSG00000175336	1.31159
APOH ENSG00000091583	0.0978859
APOL1 ENSG00000100342	1.5264
APOL2 ENSG00000128335	0.100077
APOL3 ENSG00000128284	1.00094
APOL4 ENSG00000100336	0.225303
APOL6 ENSG00000221963	0.963723
APOLD1 ENSG00000178878	0.54116
APOM ENSG00000204444	2.02048
APOO ENSG00000184831	0.153058
APOOL ENSG00000155008	0.32454
APP ENSG00000142192	0.737147
APPBP2 ENSG00000062725	2.48675
APPL1 ENSG00000157500	2.6724
APPL2 ENSG00000136044	0.294004
APRT ENSG00000198931	0.171075
APTX ENSG00000137074	0.109295
AQP1 ENSG00000240583	0.539324
AQP10 ENSG00000143595	1.0719
AQP11 ENSG00000178301	1.22836
AQP12A ENSG00000184945	0.306237
AQP12B ENSG00000185176	0.862975
AQP2 ENSG00000167580	2.53003
AQP3 ENSG00000165272	0.613249
AQP4 ENSG00000171885	0.534582
AQP5 ENSG00000161798	0.270129
AQP6 ENSG00000086159	0.883828
AQP7 ENSG00000165269	0.405386
AQP8 ENSG00000103375	0.5406
AQP9 ENSG00000103569	0.229105
AQR ENSG00000021776	0.599778
AR ENSG00000169083	0.379898
ARAF ENSG00000078061	2.98763
ARAP1 ENSG00000186635	0.530625
ARAP2 ENSG00000047365	2.19071
ARAP3 ENSG00000120318	4.52722
ARC ENSG00000198576	0.428553
ARCN1 ENSG00000095139	2.42703
AREG ENSG00000109321	0.339334
AREL1 ENSG00000119682	1.06039
ARF1 ENSG00000143761	15.7037
ARF3 ENSG00000134287	1.45459
ARF4 ENSG00000168374	1.63498
ARF5 ENSG00000004059	0.871176
ARF6 ENSG00000165527	3.10367
ARFGAP1 ENSG00000101199	12.8187
ARFGAP2 ENSG00000149182	1.40826
ARFGAP3 ENSG00000242247	0.827373
ARFGEF1 ENSG00000066777	2.72842
ARFGEF2 ENSG00000124198	0.610723
ARFGEF3 ENSG00000112379	0.997617
ARFIP1 ENSG00000164144	0.282869
ARFIP2 ENSG00000132254	4.30327
ARFRP1 ENSG00000101246	0.206773
ARG1 ENSG00000118520	4.31373
ARG2 ENSG00000081181	3.03417
ARGFX ENSG00000186103	0.613018
ARGLU1 ENSG00000134884	2.58312
ARHGAP1 ENSG00000175220	1.43713
ARHGAP10 ENSG00000071205	0.953692
ARHGAP11A ENSG00000198826	0.41984
ARHGAP11B ENSG00000187951	0.993273
ARHGAP12 ENSG00000165322	0.923097
ARHGAP15 ENSG00000075884	0.45304
ARHGAP17 ENSG00000140750	0.233458
ARHGAP18 ENSG00000146376	1.70634
ARHGAP19 ENSG00000213390	0.355496
ARHGAP20 ENSG00000137727	0.773997
ARHGAP21 ENSG00000107863	0.709022
ARHGAP22 ENSG00000128805	1.74021
ARHGAP23 ENSG00000275832	1.77267
ARHGAP24 ENSG00000138639	4.03565
ARHGAP25 ENSG00000163219	1.25489
ARHGAP26 ENSG00000145819	2.23921
ARHGAP27 ENSG00000159314	3.7352
ARHGAP28 ENSG00000088756	1.75468
ARHGAP29 ENSG00000137962	1.97765
ARHGAP30 ENSG00000186517	0.650711
ARHGAP31 ENSG00000031081	5.36002
ARHGAP32 ENSG00000134909	15.3282
ARHGAP33 ENSG00000004777	0.672195
ARHGAP35 ENSG00000160007	1.83333
ARHGAP36 ENSG00000147256	0.740898
ARHGAP39 ENSG00000147799	0.61158
ARHGAP4 ENSG00000089820	0.709486
ARHGAP40 ENSG00000124143	0.321203
ARHGAP42 ENSG00000165895	0.671566
ARHGAP44 ENSG00000006740	0.853314
ARHGAP45 ENSG00000180448	1.74608
ARHGAP5 ENSG00000100852	0.678777
ARHGAP6 ENSG00000047648	0.648524
ARHGAP8 ENSG00000241484	2.06281
ARHGAP9 ENSG00000123329	1.90963
ARHGDIA ENSG00000141522	0.471505
ARHGDIB ENSG00000111348	0.713343
ARHGDIG ENSG00000242173	1.1713
ARHGEF1 ENSG00000076928	0.354759
ARHGEF10 ENSG00000104728	1.16431
ARHGEF10L ENSG00000074964	1.8822
ARHGEF11 ENSG00000132694	0.51068
ARHGEF12 ENSG00000196914	1.69768
ARHGEF15 ENSG00000198844	1.41024
ARHGEF16 ENSG00000130762	2.55213
ARHGEF17 ENSG00000110237	4.47059
ARHGEF18 ENSG00000104880	0.817221
ARHGEF19 ENSG00000142632	0.160814
ARHGEF2 ENSG00000116584	3.87416
ARHGEF25 ENSG00000240771	5.85786
ARHGEF26 ENSG00000114790	0.583738
ARHGEF28 ENSG00000214944	3.1758
ARHGEF3 ENSG00000163947	18.7748
ARHGEF33 ENSG00000214694	0.855106
ARHGEF35 ENSG00000213214	15.8944
ARHGEF37 ENSG00000183111	0.311904
ARHGEF38 ENSG00000236699	0.951444
ARHGEF39 ENSG00000137135	1.95614
ARHGEF4 ENSG00000136002	0.423869
ARHGEF40 ENSG00000165801	0.80192
ARHGEF5 ENSG00000050327	0.332034
ARHGEF6 ENSG00000129675	2.47359
ARHGEF7 ENSG00000102606	4.12886
ARHGEF9 ENSG00000131089	2.4774
ARID1A ENSG00000117713	1.76948
ARID1B ENSG00000049618	0.495505
ARID2 ENSG00000189079	1.6971
ARID3A ENSG00000116017	15.4308
ARID3B ENSG00000179361	1.42714
ARID4A ENSG00000032219	0.145573
ARID4B ENSG00000054267	1.00665
ARID5A ENSG00000196843	0.733738
ARID5B ENSG00000150347	0.11079
ARIH1 ENSG00000166233	0.145856
ARIH2 ENSG00000177479	10.3841
ARIH2OS ENSG00000221883	18.1364
ARL1 ENSG00000120805	0.594898
ARL10 ENSG00000175414	3.59539
ARL11 ENSG00000152213	2.02562
ARL13B ENSG00000169379	7.62453
ARL14 ENSG00000179674	0.625033
ARL14EP ENSG00000152219	2.06959
ARL15 ENSG00000185305	0.785528
ARL16 ENSG00000214087	1.30441
ARL17A ENSG00000185829	0.962021
ARL17B ENSG00000228696	0.786667
ARL2 ENSG00000213465	0.124696
ARL2BP ENSG00000102931	1.5532
ARL3 ENSG00000138175	0.362334
ARL4A ENSG00000122644	0.229731
ARL4C ENSG00000188042	0.777703
ARL4D ENSG00000175906	1.05403
ARL5A ENSG00000162980	0.371711
ARL5B ENSG00000165997	2.99963
ARL5C ENSG00000141748	0.076226
ARL6 ENSG00000113966	0.814791
ARL6IP1 ENSG00000170540	0.805602
ARL6IP4 ENSG00000182196	0.472868
ARL6IP5 ENSG00000144746	0.345787
ARL6IP6 ENSG00000177917	3.00707
ARL8A ENSG00000143862	0.0920318
ARL8B ENSG00000134108	0.152187
ARL9 ENSG00000196503	0.978845
ARMC1 ENSG00000104442	0.383057
ARMC10 ENSG00000170632	2.53757
ARMC12 ENSG00000157343	1.32203
ARMC2 ENSG00000118690	0.671526
ARMC3 ENSG00000165309	0.42531
ARMC4 ENSG00000169126	0.580407
ARMC5 ENSG00000140691	6.55618
ARMC6 ENSG00000105676	2.96957
ARMC7 ENSG00000125449	1.77173
ARMC8 ENSG00000114098	1.30021
ARMC9 ENSG00000135931	1.03119
ARMCX1 ENSG00000126947	0.185226
ARMCX2 ENSG00000184867	0.987592
ARMCX3 ENSG00000102401	3.80639
ARMCX4 ENSG00000196440	0.448722
ARMCX5 ENSG00000125962	0.313094
ARMCX6 ENSG00000198960	1.90166
ARMS2 ENSG00000254636	2.30757
ARMT1 ENSG00000146476	0.0744409
ARNT ENSG00000143437	1.37093
ARNT2 ENSG00000172379	0.374905
ARNTL ENSG00000133794	0.21005
ARNTL2 ENSG00000029153	0.959504
ARPC1A ENSG00000241685	0.831187
ARPC1B ENSG00000130429	0.859978
ARPC2 ENSG00000163466	0.424583
ARPC3 ENSG00000111229	0.0433489
ARPC4 ENSG00000241553	2.08598
ARPC5 ENSG00000162704	1.76692
ARPC5L ENSG00000136950	0.229269
ARPIN ENSG00000242498	0.518177
ARPP19 ENSG00000128989	0.807963
ARPP21 ENSG00000172995	1.62513
ARRB1 ENSG00000137486	0.679513
ARRB2 ENSG00000141480	1.95506
ARRDC1 ENSG00000197070	1.55557
ARRDC2 ENSG00000105643	0.487758
ARRDC3 ENSG00000113369	1.65926
ARRDC4 ENSG00000140450	0.280035
ARRDC5 ENSG00000205784	1.1385
ARSA ENSG00000100299	0.0474108
ARSB ENSG00000113273	0.870184
ARSD ENSG00000006756	2.54192
ARSE ENSG00000157399	0.237994
ARSF ENSG00000062096	0.258519
ARSG ENSG00000141337	0.953601
ARSI ENSG00000183876	7.39484
ARSJ ENSG00000180801	1.21317
ARSK ENSG00000164291	32.0777
ART3 ENSG00000156219	0.955255
ART4 ENSG00000111339	11.6618
ART5 ENSG00000167311	4.00624
ARTN ENSG00000117407	4.76362
ARV1 ENSG00000173409	4.61368
ARVCF ENSG00000099889	0.356099
ARX ENSG00000004848	0.910186
AS3MT ENSG00000214435	0.173511
ASAH1 ENSG00000104763	1.34842
ASAH2 ENSG00000188611	3.41879
ASAH2B ENSG00000204147	1.28499
ASAP1 ENSG00000153317	3.76325
ASAP2 ENSG00000151693	1.91132
ASAP3 ENSG00000088280	8.97875
ASB1 ENSG00000065802	2.37696
ASB10 ENSG00000146926	0.939565
ASB11 ENSG00000165192	6.23582
ASB12 ENSG00000198881	0.285138
ASB13 ENSG00000196372	0.634592
ASB14 ENSG00000239388	0.517029
ASB15 ENSG00000146809	0.911821
ASB16 ENSG00000161664	0.22642
ASB17 ENSG00000154007	1.96192
ASB18 ENSG00000182177	4.17189
ASB2 ENSG00000100628	1.07168
ASB3 ENSG00000115239	0.393995
ASB4 ENSG00000005981	3.26454
ASB5 ENSG00000164122	6.8318
ASB6 ENSG00000148331	1.23604
ASB7 ENSG00000183475	2.84215
ASB8 ENSG00000177981	1.56688
ASB9 ENSG00000102048	0.434287
ASCC1 ENSG00000138303	1.32428
ASCC2 ENSG00000100325	0.148162
ASCC3 ENSG00000112249	0.287122
ASCL1 ENSG00000139352	10.6843
ASCL2 ENSG00000183734	0.258813
ASCL3 ENSG00000176009	0.0296933
ASCL4 ENSG00000187855	4.66538
ASCL5 ENSG00000232237	0.138513
ASF1A ENSG00000111875	1.68276
ASF1B ENSG00000105011	0.335928
ASGR1 ENSG00000141505	0.537235
ASGR2 ENSG00000161944	3.87806
ASH1L ENSG00000116539	6.19134
ASH2L ENSG00000129691	2.60418
ASIC1 ENSG00000110881	0.935269
ASIC2 ENSG00000108684	0.666786
ASIC3 ENSG00000213199	0.733289
ASIC4 ENSG00000072182	0.782286
ASIC5 ENSG00000256394	3.96379
ASIP ENSG00000101440	3.01646
ASL ENSG00000126522	0.885898
ASMT ENSG00000196433	3.48764
ASMTL ENSG00000169093	0.315102
ASNA1 ENSG00000198356	2.35875
ASNS ENSG00000070669	1.89856
ASNSD1 ENSG00000138381	0.956842
ASPA ENSG00000108381	0.437062
ASPDH ENSG00000204653	0.049117
ASPG ENSG00000166183	0.3484
ASPH ENSG00000198363	0.76115
ASPHD1 ENSG00000174939	45.1315
ASPHD2 ENSG00000128203	5.06661
ASPM ENSG00000066279	2.78911
ASPN ENSG00000106819	1.66511
ASPRV1 ENSG00000244617	0.231787
ASPSCR1 ENSG00000169696	0.584365
ASRGL1 ENSG00000162174	2.64504
ASS1 ENSG00000130707	1.50242
ASTE1 ENSG00000034533	0.717677
ASTN1 ENSG00000152092	1.74992
ASTN2 ENSG00000148219	2.21601
ASUN ENSG00000064102	0.419383
ASXL1 ENSG00000171456	0.643536
ASXL2 ENSG00000143970	0.114494
ASXL3 ENSG00000141431	0.625545
ASZ1 ENSG00000154438	4.60944
ATAD1 ENSG00000138138	3.35022
ATAD2 ENSG00000156802	0.333713
ATAD2B ENSG00000119778	3.51585
ATAD3A ENSG00000197785	1.31251
ATAD3B ENSG00000160072	1.09683
ATAD3C ENSG00000215915	0.300051
ATAD5 ENSG00000176208	0.325161
ATAT1 ENSG00000137343	0.385403
ATCAY ENSG00000167654	3.29994
ATE1 ENSG00000107669	1.39466
ATF1 ENSG00000123268	14.5547
ATF2 ENSG00000115966	2.51526
ATF3 ENSG00000162772	0.741714
ATF4 ENSG00000128272	0.441751
ATF5 ENSG00000169136	0.352483
ATF6 ENSG00000118217	0.458602
ATF6B ENSG00000213676	1.02909
ATF7 ENSG00000170653	0.426975
ATF7IP ENSG00000171681	1.62813
ATF7IP2 ENSG00000166669	1.73207
ATG10 ENSG00000152348	0.503611
ATG101 ENSG00000123395	1.08037
ATG12 ENSG00000145782	0.804026
ATG13 ENSG00000175224	2.06353
ATG14 ENSG00000126775	0.144355
ATG16L1 ENSG00000085978	1.78569
ATG16L2 ENSG00000168010	1.16013
ATG2A ENSG00000110046	1.42301
ATG2B ENSG00000066739	1.9743
ATG3 ENSG00000144848	1.13965
ATG4A ENSG00000101844	1.31581
ATG4B ENSG00000168397	0.360132
ATG4C ENSG00000125703	0.524538
ATG4D ENSG00000130734	1.35791
ATG5 ENSG00000057663	0.259528
ATG7 ENSG00000197548	1.36337
ATG9A ENSG00000198925	0.869981
ATG9B ENSG00000181652	0.143813
ATHL1 ENSG00000142102	1.87134
ATIC ENSG00000138363	2.17906
ATL1 ENSG00000198513	4.69312
ATL2 ENSG00000119787	0.150526
ATL3 ENSG00000184743	0.214596
ATM ENSG00000149311	1.99015
ATMIN ENSG00000166454	1.17749
ATN1 ENSG00000111676	0.192687
ATOH1 ENSG00000172238	0.772731
ATOH7 ENSG00000179774	0.775861
ATOH8 ENSG00000168874	1.02902
ATOX1 ENSG00000177556	0.0463449
ATP10A ENSG00000206190	1.64481
ATP10B ENSG00000118322	1.92278
ATP10D ENSG00000145246	0.735556
ATP11A ENSG00000068650	0.555182
ATP11B ENSG00000058063	3.97842
ATP11C ENSG00000101974	0.524125
ATP12A ENSG00000075673	1.05093
ATP13A1 ENSG00000105726	1.21245
ATP13A2 ENSG00000159363	0.250155
ATP13A3 ENSG00000133657	0.472501
ATP13A4 ENSG00000127249	0.882056
ATP13A5 ENSG00000187527	1.18378
ATP1A1 ENSG00000163399	4.68458
ATP1A2 ENSG00000018625	1.50086
ATP1A3 ENSG00000105409	2.11667
ATP1A4 ENSG00000132681	0.647236
ATP1B1 ENSG00000143153	1.60303
ATP1B2 ENSG00000129244	0.0774512
ATP1B3 ENSG00000069849	0.383612
ATP1B4 ENSG00000101892	2.10331
ATP23 ENSG00000166896	0.296967
ATP2A1 ENSG00000196296	0.644538
ATP2A2 ENSG00000174437	2.44841
ATP2A3 ENSG00000074370	0.539361
ATP2B1 ENSG00000070961	1.31018
ATP2B2 ENSG00000157087	0.425513
ATP2B3 ENSG00000067842	1.69169
ATP2B4 ENSG00000058668	0.468881
ATP2C1 ENSG00000017260	11.5409
ATP2C2 ENSG00000064270	7.72566
ATP4A ENSG00000105675	1.74047
ATP4B ENSG00000186009	0.274858
ATP5J2-PTCD1 ENSG00000248919	0.914049
ATP5SL ENSG00000105341	8.65595
ATP6AP1 ENSG00000071553	0.0640993
ATP6AP1L ENSG00000205464	0.334276
ATP6AP2 ENSG00000182220	0.303431
ATP6V0A1 ENSG00000033627	1.70614
ATP6V0A2 ENSG00000185344	4.31595
ATP6V0A4 ENSG00000105929	0.333811
ATP6V0B ENSG00000117410	1.8892
ATP6V0C ENSG00000185883	0.413077
ATP6V0D1 ENSG00000159720	0.262424
ATP6V0D2 ENSG00000147614	1.31208
ATP6V0E1 ENSG00000113732	0.438058
ATP6V0E2 ENSG00000171130	0.374117
ATP6V1A ENSG00000114573	1.07229
ATP6V1B1 ENSG00000116039	0.346464
ATP6V1B2 ENSG00000147416	0.277688
ATP6V1C1 ENSG00000155097	3.03713
ATP6V1C2 ENSG00000143882	3.83089
ATP6V1D ENSG00000100554	0.0871681
ATP6V1E1 ENSG00000131100	1.35403
ATP6V1E2 ENSG00000250565	0.565086
ATP6V1F ENSG00000128524	1.79772
ATP6V1G1 ENSG00000136888	1.67942
ATP6V1G2 ENSG00000213760	0.234836
ATP6V1G3 ENSG00000151418	0.774892
ATP6V1H ENSG00000047249	3.7546
ATP7A ENSG00000165240	2.35103
ATP7B ENSG00000123191	1.51735
ATP8A1 ENSG00000124406	0.972462
ATP8A2 ENSG00000132932	1.14494
ATP8B1 ENSG00000081923	2.18737
ATP8B2 ENSG00000143515	3.22742
ATP8B3 ENSG00000130270	0.414393
ATP8B4 ENSG00000104043	24.7447
ATP9A ENSG00000054793	4.82507
ATP9B ENSG00000166377	0.526126
ATPIF1 ENSG00000130770	0.950665
ATR ENSG00000175054	0.231262
ATRAID ENSG00000138085	2.13611
ATRIP ENSG00000164053	4.33368
ATRIP ENSG00000282827	1.38467
ATRN ENSG00000088812	84.5027
ATRNL1 ENSG00000107518	0.940904
ATRX ENSG00000085224	0.716522
ATXN1 ENSG00000124788	3.56255
ATXN10 ENSG00000130638	0.439124
ATXN1L ENSG00000224470	1.79702
ATXN2 ENSG00000204842	16.4753
ATXN2L ENSG00000168488	0.314799
ATXN3 ENSG00000066427	1.51983
ATXN3L ENSG00000123594	0.61411
ATXN7 ENSG00000163635	0.959117
ATXN7L1 ENSG00000146776	0.339013
ATXN7L2 ENSG00000162650	3.42731
ATXN7L3 ENSG00000087152	1.76704
ATXN7L3B ENSG00000253719	0.594528
AUH ENSG00000148090	3.10854
AUNIP ENSG00000127423	0.620573
AUP1 ENSG00000115307	6.58634
AURKA ENSG00000087586	0.122787
AURKAIP1 ENSG00000175756	2.35457
AURKB ENSG00000178999	3.42035
AURKC ENSG00000105146	1.21105
AUTS2 ENSG00000158321	10.0014
AVEN ENSG00000169857	0.50966
AVIL ENSG00000135407	0.864216
AVL9 ENSG00000105778	1.37493
AVP ENSG00000101200	0.371041
AVPI1 ENSG00000119986	3.31861
AVPR1A ENSG00000166148	0.166035
AVPR1B ENSG00000198049	0.329146
AVPR2 ENSG00000126895	0.759791
AXDND1 ENSG00000162779	0.543589
AXIN1 ENSG00000103126	0.673
AXIN2 ENSG00000168646	1.05643
AXL ENSG00000167601	0.585663
AZGP1 ENSG00000160862	0.347907
AZI2 ENSG00000163512	0.603409
AZIN1 ENSG00000155096	1.7102
AZIN2 ENSG00000142920	3.64935
AZU1 ENSG00000172232	1.09322
B2M ENSG00000166710	0.808326
B3GALNT1 ENSG00000169255	2.65812
B3GALNT2 ENSG00000162885	5.99024
B3GALT1 ENSG00000172318	0.619495
B3GALT2 ENSG00000162630	1.07826
B3GALT4 ENSG00000235863	0.83449
B3GALT5 ENSG00000183778	3.46455
B3GALT6 ENSG00000176022	0.519287
B3GAT1 ENSG00000109956	1.92404
B3GAT2 ENSG00000112309	2.76679
B3GAT3 ENSG00000149541	1.03306
B3GLCT ENSG00000187676	0.696729
B3GNT2 ENSG00000170340	2.42644
B3GNT3 ENSG00000179913	5.87761
B3GNT4 ENSG00000176383	0.413291
B3GNT5 ENSG00000176597	3.01081
B3GNT6 ENSG00000198488	1.65056
B3GNT7 ENSG00000156966	1.38012
B3GNT8 ENSG00000177191	0.797323
B3GNT9 ENSG00000237172	3.05235
B3GNTL1 ENSG00000175711	16.0997
B4GALNT1 ENSG00000135454	0.38023
B4GALNT2 ENSG00000167080	0.593859
B4GALNT3 ENSG00000139044	3.67958
B4GALNT4 ENSG00000182272	0.35755
B4GALT1 ENSG00000086062	3.90792
B4GALT2 ENSG00000117411	0.367027
B4GALT3 ENSG00000158850	0.731401
B4GALT4 ENSG00000121578	0.691256
B4GALT5 ENSG00000158470	6.29667
B4GALT6 ENSG00000118276	9.0412
B4GALT7 ENSG00000027847	0.486341
B4GAT1 ENSG00000174684	18.1371
B9D1 ENSG00000108641	1.27293
B9D2 ENSG00000123810	1.27613
BAALC ENSG00000164929	0.8044
BAAT ENSG00000136881	1.13697
BABAM1 ENSG00000105393	28.6354
BACE1 ENSG00000186318	0.334746
BACE2 ENSG00000182240	3.44065
BACH1 ENSG00000156273	0.69436
BACH2 ENSG00000112182	2.15659
BAD ENSG00000002330	0.946086
BAG1 ENSG00000107262	0.887758
BAG2 ENSG00000112208	1.19225
BAG3 ENSG00000151929	1.78572
BAG4 ENSG00000156735	0.894458
BAG5 ENSG00000166170	1.44107
BAG6 ENSG00000204463	0.624569
BAHCC1 ENSG00000266074	0.476369
BAHD1 ENSG00000140320	0.929711
BAIAP2 ENSG00000175866	0.248534
BAIAP2L1 ENSG00000006453	0.026138
BAIAP2L2 ENSG00000128298	3.22365
BAIAP3 ENSG00000007516	0.960204
BAK1 ENSG00000030110	2.94204
BAMBI ENSG00000095739	0.139055
BANF1 ENSG00000175334	7.58902
BANF2 ENSG00000125888	1.38901
BANK1 ENSG00000153064	0.777789
BANP ENSG00000172530	0.48422
BAP1 ENSG00000163930	0.829737
BARD1 ENSG00000138376	0.85421
BARHL2 ENSG00000143032	1.66655
BARX1 ENSG00000131668	1.64751
BARX2 ENSG00000043039	1.29803
BASP1 ENSG00000176788	1.63325
BATF ENSG00000156127	2.98196
BATF2 ENSG00000168062	1.73403
BATF3 ENSG00000123685	0.728924
BAX ENSG00000087088	0.397263
BAZ1A ENSG00000198604	0.396949
BAZ1B ENSG00000009954	0.37553
BAZ2A ENSG00000076108	0.780365
BAZ2B ENSG00000123636	0.830243
BBC3 ENSG00000105327	0.314818
BBIP1 ENSG00000214413	0.17221
BBOF1 ENSG00000119636	0.22611
BBOX1 ENSG00000129151	0.830886
BBS1 ENSG00000174483	1.30256
BBS10 ENSG00000179941	0.609257
BBS12 ENSG00000181004	1.76672
BBS2 ENSG00000125124	6.63061
BBS4 ENSG00000140463	3.2789
BBS5 ENSG00000163093	0.588021
BBS7 ENSG00000138686	1.59349
BBS9 ENSG00000122507	1.08731
BBX ENSG00000114439	0.473387
BCAM ENSG00000187244	0.425106
BCAN ENSG00000132692	0.169299
BCAP29 ENSG00000075790	1.54748
BCAP31 ENSG00000185825	0.502909
BCAR1 ENSG00000050820	1.45002
BCAR3 ENSG00000137936	0.117277
BCAS1 ENSG00000064787	0.948611
BCAS2 ENSG00000116752	0.33981
BCAS3 ENSG00000141376	0.423665
BCAS4 ENSG00000124243	0.652528
BCAT1 ENSG00000060982	0.421544
BCAT2 ENSG00000105552	2.17044
BCCIP ENSG00000107949	0.357463
BCDIN3D ENSG00000186666	3.32404
BCHE ENSG00000114200	0.461223
BCKDHA ENSG00000248098	0.412379
BCKDHB ENSG00000083123	0.841838
BCKDK ENSG00000103507	2.51511
BCL10 ENSG00000142867	1.5459
BCL11A ENSG00000119866	0.471516
BCL11B ENSG00000127152	0.0635177
BCL2 ENSG00000171791	3.31723
BCL2A1 ENSG00000140379	1.55627
BCL2L1 ENSG00000171552	1.68712
BCL2L10 ENSG00000137875	4.91984
BCL2L11 ENSG00000153094	0.558377
BCL2L12 ENSG00000126453	4.37181
BCL2L13 ENSG00000099968	1.01602
BCL2L14 ENSG00000121380	7.35213
BCL2L15 ENSG00000188761	0.545887
BCL2L2 ENSG00000129473	3.68289
BCL2L2-PABPN1 ENSG00000258643	4.29869
BCL3 ENSG00000069399	0.416308
BCL6 ENSG00000113916	0.545483
BCL6B ENSG00000161940	0.452149
BCL7A ENSG00000110987	0.971686
BCL7B ENSG00000106635	9.17882
BCL7C ENSG00000099385	0.344187
BCL9 ENSG00000116128	1.03241
BCL9L ENSG00000186174	0.983794
BCLAF1 ENSG00000029363	0.425117
BCO1 ENSG00000135697	0.959844
BCO2 ENSG00000197580	1.55768
BCOR ENSG00000183337	1.9547
BCORL1 ENSG00000085185	0.197288
BCR ENSG00000186716	2.13385
BCS1L ENSG00000074582	1.03058
BDH1 ENSG00000161267	2.99712
BDH2 ENSG00000164039	1.03108
BDKRB1 ENSG00000100739	0.499594
BDKRB2 ENSG00000168398	2.91382
BDNF ENSG00000176697	0.0196035
BDP1 ENSG00000145734	1.72244
BEAN1 ENSG00000166546	0.690374
BECN1 ENSG00000126581	2.05294
BEGAIN ENSG00000183092	0.17924
BEND2 ENSG00000177324	0.251652
BEND3 ENSG00000178409	0.508086
BEND4 ENSG00000188848	0.251539
BEND5 ENSG00000162373	1.34229
BEND6 ENSG00000151917	1.11838
BEND7 ENSG00000165626	4.9157
BEST1 ENSG00000167995	0.43391
BEST2 ENSG00000039987	0.662902
BEST3 ENSG00000127325	0.601767
BEST4 ENSG00000142959	0.777513
BET1 ENSG00000105829	5.51117
BET1L ENSG00000177951	4.8472
BEX1 ENSG00000133169	0.837427
BEX2 ENSG00000133134	1.09513
BEX3 ENSG00000166681	0.532588
BEX4 ENSG00000102409	0.358685
BEX5 ENSG00000184515	0.704418
BFAR ENSG00000103429	0.984842
BFSP1 ENSG00000125864	0.233495
BFSP2 ENSG00000170819	3.19302
BGLAP ENSG00000242252	3.01728
BGN ENSG00000182492	2.94879
BHLHA15 ENSG00000180535	1.04238
BHLHB9 ENSG00000198908	0.253491
BHLHE22 ENSG00000180828	0.722894
BHLHE40 ENSG00000134107	0.241296
BHLHE41 ENSG00000123095	0.942826
BHMG1 ENSG00000237452	32.2382
BHMT ENSG00000145692	0.689621
BHMT2 ENSG00000132840	1.4006
BICC1 ENSG00000122870	0.856976
BICD1 ENSG00000151746	2.18151
BICD2 ENSG00000185963	0.481505
BICDL1 ENSG00000135127	3.73556
BICDL2 ENSG00000162069	0.419147
BID ENSG00000015475	2.70826
BIK ENSG00000100290	0.310754
BIN1 ENSG00000136717	1.14007
BIN2 ENSG00000110934	0.164733
BIN3 ENSG00000147439	5.24501
BIRC2 ENSG00000110330	1.28248
BIRC3 ENSG00000023445	1.31186
BIRC5 ENSG00000089685	0.0764415
BIRC6 ENSG00000115760	3.48728
BIRC7 ENSG00000101197	1.75743
BIVM ENSG00000134897	1.08931
BLCAP ENSG00000166619	1.7702
BLK ENSG00000136573	4.37809
BLM ENSG00000197299	0.25601
BLMH ENSG00000108578	3.65452
BLNK ENSG00000095585	0.15594
BLOC1S1 ENSG00000135441	0.74697
BLOC1S2 ENSG00000196072	2.27211
BLOC1S3 ENSG00000189114	0.471117
BLOC1S4 ENSG00000186222	1.0673
BLOC1S5 ENSG00000188428	0.316604
BLOC1S6 ENSG00000104164	0.146577
BLVRA ENSG00000106605	0.126035
BLVRB ENSG00000090013	0.271576
BLZF1 ENSG00000117475	0.356411
BMF ENSG00000104081	11.2274
BMI1 ENSG00000168283	1.10848
BMP1 ENSG00000168487	0.311385
BMP10 ENSG00000163217	5.10034
BMP2 ENSG00000125845	0.308712
BMP2K ENSG00000138756	0.0549605
BMP3 ENSG00000152785	0.454316
BMP4 ENSG00000125378	2.56231
BMP5 ENSG00000112175	1.45607
BMP6 ENSG00000153162	0.319301
BMP7 ENSG00000101144	0.426021
BMP8A ENSG00000183682	5.32483
BMP8B ENSG00000116985	1.62935
BMPER ENSG00000164619	3.76193
BMPR1A ENSG00000107779	1.57767
BMPR1B ENSG00000138696	0.74368
BMPR2 ENSG00000204217	0.852735
BMS1 ENSG00000165733	1.45149
BMT2 ENSG00000164603	0.194653
BMX ENSG00000102010	5.34724
BNC1 ENSG00000169594	2.39921
BNC2 ENSG00000173068	2.13628
BNIP1 ENSG00000113734	1.20391
BNIP2 ENSG00000140299	2.30038
BNIP3 ENSG00000176171	0.0782152
BNIP3L ENSG00000104765	0.326914
BNIPL ENSG00000163141	0.998541
BOC ENSG00000144857	1.1057
BOD1 ENSG00000145919	2.07848
BOD1L1 ENSG00000038219	4.10497
BOD1L2 ENSG00000228075	0.805871
BOK ENSG00000176720	3.54098
BOLA1 ENSG00000178096	2.17962
BOLA2B ENSG00000169627	2.5772
BOLA3 ENSG00000163170	3.33039
BOLL ENSG00000152430	0.391211
BOP1 ENSG00000261236	0.295475
BORA ENSG00000136122	0.207845
BORCS5 ENSG00000165714	3.06897
BORCS6 ENSG00000196544	0.304617
BORCS7 ENSG00000166275	1.08559
BORCS8 ENSG00000254901	2.14931
BORCS8-MEF2B ENSG00000064489	3.66042
BPGM ENSG00000172331	0.27041
BPHL ENSG00000137274	1.59458
BPI ENSG00000101425	0.456946
BPIFA1 ENSG00000198183	1.54716
BPIFA2 ENSG00000131050	2.21527
BPIFB1 ENSG00000125999	0.535122
BPIFB2 ENSG00000078898	2.19267
BPIFB4 ENSG00000186191	1.78547
BPIFC ENSG00000184459	0.545215
BPNT1 ENSG00000162813	5.0799
BPTF ENSG00000171634	3.04679
BRAF ENSG00000157764	2.29648
BRAP ENSG00000089234	3.55697
BRAT1 ENSG00000106009	5.64789
BRCA1 ENSG00000012048	0.748965
BRCA2 ENSG00000139618	0.535541
BRCC3 ENSG00000185515	0.423448
BRD1 ENSG00000100425	0.386048
BRD2 ENSG00000204256	4.9552
BRD3 ENSG00000169925	1.17364
BRD4 ENSG00000141867	1.6201
BRD7 ENSG00000166164	1.46203
BRD8 ENSG00000112983	3.59009
BRD9 ENSG00000028310	0.695394
BRDT ENSG00000137948	0.223917
BRE ENSG00000158019	0.891403
BRF1 ENSG00000185024	0.936961
BRF2 ENSG00000104221	0.147193
BRI3 ENSG00000164713	1.25748
BRI3BP ENSG00000184992	3.08553
BRICD5 ENSG00000182685	0.454244
BRINP1 ENSG00000078725	1.97419
BRINP2 ENSG00000198797	2.8751
BRINP3 ENSG00000162670	0.063429
BRIP1 ENSG00000136492	1.49171
BRIX1 ENSG00000113460	0.0680524
BRK1 ENSG00000254999	0.965935
BRMS1 ENSG00000174744	0.460834
BRMS1L ENSG00000100916	0.403204
BROX ENSG00000162819	1.65065
BRPF1 ENSG00000156983	0.405692
BRPF3 ENSG00000096070	0.61084
BRS3 ENSG00000102239	1.21305
BRSK1 ENSG00000160469	0.196251
BRSK2 ENSG00000174672	0.618641
BRWD1 ENSG00000185658	0.511158
BRWD3 ENSG00000165288	1.90679
BSCL2 ENSG00000168000	1.10116
BSDC1 ENSG00000160058	1.4681
BSG ENSG00000172270	0.833469
BSN ENSG00000164061	0.865788
BSND ENSG00000162399	5.4442
BSPH1 ENSG00000188334	3.97619
BSPRY ENSG00000119411	0.978928
BST1 ENSG00000109743	0.953655
BST2 ENSG00000130303	1.4279
BTAF1 ENSG00000095564	0.400627
BTBD1 ENSG00000064726	0.219814
BTBD10 ENSG00000148925	1.84999
BTBD11 ENSG00000151136	5.32167
BTBD16 ENSG00000138152	1.83001
BTBD18 ENSG00000233436	1.56088
BTBD19 ENSG00000222009	3.22189
BTBD2 ENSG00000133243	0.170633
BTBD3 ENSG00000132640	1.66618
BTBD6 ENSG00000184887	0.981827
BTBD7 ENSG00000011114	0.500244
BTBD8 ENSG00000189195	0.788921
BTBD9 ENSG00000183826	8.70989
BTC ENSG00000174808	0.605002
BTD ENSG00000169814	0.286046
BTF3 ENSG00000145741	2.73371
BTF3L4 ENSG00000134717	1.42613
BTG1 ENSG00000133639	1.49893
BTG2 ENSG00000159388	0.361437
BTG3 ENSG00000154640	1.24659
BTG4 ENSG00000137707	4.14079
BTK ENSG00000010671	1.43404
BTLA ENSG00000186265	2.0761
BTN1A1 ENSG00000124557	1.17188
BTN2A1 ENSG00000112763	2.51112
BTN2A2 ENSG00000124508	2.15015
BTN3A1 ENSG00000026950	2.02756
BTN3A2 ENSG00000186470	1.28469
BTN3A3 ENSG00000111801	1.10883
BTNL2 ENSG00000204290	0.13198
BTNL3 ENSG00000168903	0.27165
BTNL8 ENSG00000113303	0.856146
BTNL9 ENSG00000165810	0.279003
BTRC ENSG00000166167	0.613604
BUB1 ENSG00000169679	5.69495
BUB1B ENSG00000156970	0.494456
BUB3 ENSG00000154473	1.75668
BUD13 ENSG00000137656	1.37469
BUD31 ENSG00000106245	2.05193
BVES ENSG00000112276	1.74786
BYSL ENSG00000112578	0.309074
BZW1 ENSG00000082153	0.126118
BZW2 ENSG00000136261	1.43474
C10orf10 ENSG00000165507	0.541787
C10orf105 ENSG00000214688	0.373274
C10orf107 ENSG00000183346	1.42733
C10orf11 ENSG00000148655	1.10319
C10orf128 ENSG00000204161	2.33978
C10orf142 ENSG00000277288	0.118515
C10orf2 ENSG00000107815	0.149093
C10orf35 ENSG00000171224	0.0623456
C10orf53 ENSG00000178645	0.488166
C10orf54 ENSG00000107738	0.757549
C10orf55 ENSG00000222047	0.516553
C10orf62 ENSG00000203942	0.969643
C10orf67 ENSG00000179133	3.35785
C10orf71 ENSG00000177354	1.62687
C10orf76 ENSG00000120029	2.27152
C10orf82 ENSG00000165863	5.90224
C10orf88 ENSG00000119965	1.01049
C10orf90 ENSG00000154493	2.37257
C10orf95 ENSG00000120055	0.451545
C10orf99 ENSG00000188373	0.818803
C11orf1 ENSG00000137720	1.38937
C11orf16 ENSG00000176029	1.71111
C11orf21 ENSG00000110665	1.83817
C11orf24 ENSG00000171067	0.218508
C11orf31 ENSG00000211450	0.100403
C11orf40 ENSG00000171987	1.22683
C11orf42 ENSG00000180878	1.88923
C11orf45 ENSG00000174370	1.02494
C11orf49 ENSG00000149179	0.390412
C11orf52 ENSG00000149300	1.46282
C11orf53 ENSG00000150750	0.564138
C11orf54 ENSG00000182919	0.408452
C11orf57 ENSG00000150776	0.481243
C11orf58 ENSG00000110696	2.13108
C11orf63 ENSG00000109944	0.353514
C11orf65 ENSG00000166323	3.98691
C11orf68 ENSG00000175573	0.970129
C11orf70 ENSG00000137691	0.497319
C11orf71 ENSG00000180425	1.47908
C11orf74 ENSG00000166352	0.258839
C11orf80 ENSG00000173715	1.0824
C11orf84 ENSG00000168005	0.259156
C11orf87 ENSG00000185742	0.114649
C11orf88 ENSG00000183644	0.774614
C11orf91 ENSG00000205177	0.555121
C11orf94 ENSG00000234776	0.636796
C11orf95 ENSG00000188070	2.08447
C11orf96 ENSG00000187479	2.63399
C11orf98 ENSG00000278615	0.615056
C12orf10 ENSG00000139637	0.602863
C12orf29 ENSG00000133641	0.279949
C12orf4 ENSG00000047621	0.948052
C12orf40 ENSG00000180116	0.941565
C12orf42 ENSG00000179088	2.28678
C12orf43 ENSG00000157895	2.90801
C12orf45 ENSG00000151131	0.789946
C12orf49 ENSG00000111412	0.281488
C12orf50 ENSG00000165805	1.81227
C12orf54 ENSG00000177627	3.2059
C12orf56 ENSG00000185306	0.0328149
C12orf57 ENSG00000111678	1.30154
C12orf60 ENSG00000182993	1.27094
C12orf65 ENSG00000130921	2.02544
C12orf66 ENSG00000174206	1.38528
C12orf71 ENSG00000214700	8.63937
C12orf73 ENSG00000204954	2.57142
C12orf75 ENSG00000235162	3.54027
C12orf76 ENSG00000174456	0.436511
C14orf1 ENSG00000133935	2.11079
C14orf105 ENSG00000100557	2.63209
C14orf119 ENSG00000179933	0.242366
C14orf132 ENSG00000227051	0.0414913
C14orf142 ENSG00000170270	0.80296
C14orf159 ENSG00000133943	0.296436
C14orf166 ENSG00000087302	5.55301
C14orf169 ENSG00000170468	0.220183
C14orf177 ENSG00000176605	2.02656
C14orf178 ENSG00000197734	6.73188
C14orf180 ENSG00000184601	14.034
C14orf2 ENSG00000156411	0.660576
C14orf28 ENSG00000179476	1.34447
C14orf37 ENSG00000139971	1.38014
C14orf39 ENSG00000179008	0.230221
C14orf79 ENSG00000140104	1.34343
C14orf80 ENSG00000185347	3.83703
C14orf93 ENSG00000100802	1.74347
C15orf39 ENSG00000167173	0.277087
C15orf40 ENSG00000169609	1.36238
C15orf41 ENSG00000186073	0.575228
C15orf48 ENSG00000166920	1.53679
C15orf52 ENSG00000188549	0.465711
C15orf53 ENSG00000175779	0.388437
C15orf57 ENSG00000128891	0.246087
C15orf59 ENSG00000205363	0.380556
C15orf61 ENSG00000189227	0.700104
C15orf62 ENSG00000188277	1.11193
C15orf65 ENSG00000261652	0.248134
C16orf13 ENSG00000130731	1.62134
C16orf45 ENSG00000166780	6.5924
C16orf46 ENSG00000166455	0.354015
C16orf52 ENSG00000185716	12.3658
C16orf54 ENSG00000185905	0.962041
C16orf58 ENSG00000140688	0.384123
C16orf59 ENSG00000162062	2.22961
C16orf62 ENSG00000103544	2.75541
C16orf70 ENSG00000125149	0.952699
C16orf71 ENSG00000166246	0.21208
C16orf72 ENSG00000182831	5.10003
C16orf74 ENSG00000154102	1.31226
C16orf78 ENSG00000166152	0.594197
C16orf82 ENSG00000234186	0.370094
C16orf86 ENSG00000159761	0.369479
C16orf87 ENSG00000155330	2.6891
C16orf89 ENSG00000153446	1.65732
C16orf91 ENSG00000174109	0.432879
C16orf92 ENSG00000167194	0.112283
C16orf95 ENSG00000260456	2.8324
C16orf96 ENSG00000205832	0.566968
C17orf105 ENSG00000231256	0.507988
C17orf107 ENSG00000205710	0.640571
C17orf49 ENSG00000258315	0.654824
C17orf50 ENSG00000270806	1.06191
C17orf51 ENSG00000212719	1.10693
C17orf53 ENSG00000125319	0.971236
C17orf58 ENSG00000186665	0.0593452
C17orf62 ENSG00000178927	1.67092
C17orf64 ENSG00000141371	1.72911
C17orf67 ENSG00000214226	1.18437
C17orf74 ENSG00000184560	0.139264
C17orf75 ENSG00000108666	2.08633
C17orf78 ENSG00000278505	0.685771
C17orf80 ENSG00000141219	0.151339
C17orf89 ENSG00000224877	2.10305
C17orf96 ENSG00000273604	0.531564
C17orf97 ENSG00000187624	0.0548575
C17orf98 ENSG00000275489	1.12201
C17orf99 ENSG00000187997	0.257163
C18orf21 ENSG00000141428	0.644862
C18orf25 ENSG00000152242	9.37244
C18orf32 ENSG00000177576	0.688291
C18orf54 ENSG00000166845	0.480393
C18orf63 ENSG00000206043	0.0934828
C18orf8 ENSG00000141452	0.114253
C19orf12 ENSG00000131943	3.94856
C19orf18 ENSG00000177025	1.36995
C19orf24 ENSG00000228300	10.3449
C19orf25 ENSG00000119559	4.37662
C19orf33 ENSG00000167644	1.60414
C19orf35 ENSG00000188305	5.83766
C19orf38 ENSG00000214212	0.979419
C19orf43 ENSG00000123144	11.0158
C19orf44 ENSG00000105072	0.607163
C19orf45 ENSG00000198723	0.11134
C19orf47 ENSG00000160392	0.913281
C19orf48 ENSG00000167747	1.55825
C19orf52 ENSG00000142444	2.11373
C19orf53 ENSG00000104979	1.04548
C19orf54 ENSG00000188493	1.84697
C19orf57 ENSG00000132016	0.121033
C19orf60 ENSG00000006015	0.527778
C19orf66 ENSG00000130813	0.146425
C19orf67 ENSG00000188032	0.317603
C19orf68 ENSG00000185453	0.0843448
C19orf70 ENSG00000174917	1.41374
C19orf71 ENSG00000183397	0.433559
C19orf73 ENSG00000221916	2.91789
C19orf81 ENSG00000235034	1.25232
C19orf84 ENSG00000262874	0.522173
C1D ENSG00000197223	1.03464
C1GALT1 ENSG00000106392	1.99828
C1GALT1C1 ENSG00000171155	1.21393
C1GALT1C1L ENSG00000223658	0.545881
C1QA ENSG00000173372	1.31807
C1QB ENSG00000173369	1.0817
C1QBP ENSG00000108561	0.240985
C1QC ENSG00000159189	3.24595
C1QL1 ENSG00000131094	0.335655
C1QL2 ENSG00000144119	3.65475
C1QL3 ENSG00000165985	1.88009
C1QL4 ENSG00000186897	0.817678
C1QTNF1 ENSG00000173918	3.34838
C1QTNF2 ENSG00000145861	1.48719
C1QTNF3 ENSG00000082196	2.02191
C1QTNF4 ENSG00000172247	1.25513
C1QTNF5 ENSG00000223953	2.0579
C1QTNF6 ENSG00000133466	1.9809
C1QTNF7 ENSG00000163145	0.735464
C1QTNF9 ENSG00000240654	2.51739
C1QTNF9B ENSG00000205863	1.34206
C1QTNF9B-AS1 ENSG00000281899	2.34002
C1R ENSG00000159403	0.696389
C1RL ENSG00000139178	10.7406
C1S ENSG00000182326	0.788187
C1orf100 ENSG00000173728	2.84405
C1orf101 ENSG00000179397	0.146622
C1orf105 ENSG00000180999	0.367533
C1orf106 ENSG00000163362	1.32189
C1orf109 ENSG00000116922	2.12545
C1orf112 ENSG00000000460	0.294502
C1orf115 ENSG00000162817	0.387635
C1orf116 ENSG00000182795	0.884646
C1orf122 ENSG00000197982	7.65576
C1orf123 ENSG00000162384	2.96868
C1orf127 ENSG00000175262	0.467605
C1orf131 ENSG00000143633	2.38738
C1orf141 ENSG00000203963	2.3465
C1orf145 ENSG00000162913	0.342154
C1orf146 ENSG00000203910	0.504092
C1orf158 ENSG00000157330	0.851525
C1orf159 ENSG00000131591	0.974717
C1orf162 ENSG00000143110	0.289368
C1orf167 ENSG00000215910	15.2839
C1orf168 ENSG00000187889	1.18496
C1orf174 ENSG00000198912	2.3259
C1orf185 ENSG00000204006	0.619812
C1orf186 ENSG00000263961	0.551548
C1orf194 ENSG00000179902	0.393312
C1orf198 ENSG00000119280	1.39864
C1orf204 ENSG00000188004	0.48848
C1orf21 ENSG00000116667	0.372243
C1orf210 ENSG00000253313	0.431996
C1orf216 ENSG00000142686	1.14487
C1orf226 ENSG00000239887	0.967566
C1orf228 ENSG00000198520	0.247895
C1orf234 ENSG00000227868	0.706191
C1orf27 ENSG00000157181	0.305502
[truncated: 15,949 more rows]
