# Supplementary material for: Spatial maps of prostate cancer transcriptomes reveal an unexplored landscape of heterogeneity
Source: Nat Commun. 2018 Jun 20;9:2419. doi: 10.1038/s41467-018-04724-5 (PMC6010471; doi:10.1038/s41467-018-04724-5)
Supplement: Supplementary file 9 — Supplementary Data 6 [file 41467_2018_4724_MOESM9_ESM.zip › Supplementary Dataset 3/experiment0004-feature-gamma.tsv]

	Factor 1	Factor 2	Factor 3	Factor 4	Factor 5	Factor 6	Factor 7	Factor 8	Factor 9	Factor 10
A1BG ENSG00000121410	1.09391	0.806403	0.970043	1.43913	0.992077	1.0538	0.862805	0.8512	0.815353	0.839468
A1CF ENSG00000148584	0.999163	0.97172	1.10403	1.07205	0.974577	1.01422	0.846421	0.987506	0.720525	0.878621
A2M ENSG00000175899	0.726694	1.11755	0.972157	1.17133	0.934305	0.819051	0.999333	1.9928	1.493	1.06428
A2ML1 ENSG00000166535	0.994313	1.01767	1.00409	0.969888	0.972161	0.931398	0.916271	0.98085	0.790402	0.718734
A4GALT ENSG00000128274	1.0605	0.904114	1.03941	0.95553	0.941905	1.11272	0.920621	1.38996	1.31612	1.08378
AAAS ENSG00000094914	0.996376	1.03099	0.987842	1.13207	0.959605	0.98608	0.920892	0.878222	0.830241	0.91764
AACS ENSG00000081760	1.10676	0.919424	0.716202	1.27612	0.89871	0.811617	1.10317	1.17875	0.880796	0.972342
AADAC ENSG00000114771	0.797543	1.00099	0.928458	0.783949	0.86172	1.25524	1.23342	0.812212	0.903294	0.988227
AADACL2 ENSG00000197953	1.34713	0.969122	0.953175	0.848687	1.20124	0.955289	1.18115	0.811883	1.04871	1.02606
AADACL4 ENSG00000204518	0.846386	1.01965	1.00925	0.947361	0.79932	0.835734	1.05502	0.921417	0.862042	1.07932
AADAT ENSG00000109576	0.79693	0.764308	0.931675	1.23907	0.94496	1.00885	0.98853	1.11268	1.03308	0.951066
AAED1 ENSG00000158122	0.843173	0.837552	0.953342	1.02375	0.864354	0.800398	1.3874	1.00531	0.924475	1.15672
AAGAB ENSG00000103591	0.929371	1.32248	0.929428	1.13478	1.03365	1.13307	0.825032	1.10735	1.25976	0.942475
AAK1 ENSG00000115977	1.21058	0.966158	0.933357	0.931589	1.54847	1.05047	1.09768	0.989821	0.948221	1.1099
AAMDC ENSG00000087884	1.13026	1.02856	1.36307	0.99877	1.10332	1.08223	1.19964	0.987469	0.855987	0.893945
AAMP ENSG00000127837	1.18479	1.06951	1.05925	0.867819	1.12219	1.1476	0.672838	0.764821	1.07919	0.980239
AAR2 ENSG00000131043	0.939789	0.902538	0.958625	0.79264	0.855235	0.808213	1.4016	1.22157	0.947052	1.04853
AARD ENSG00000205002	0.979067	0.839522	0.87618	1.06352	0.861573	0.976943	1.51447	1.05393	1.24168	0.855077
AARS ENSG00000090861	0.819516	0.722707	1.06856	0.805407	0.751414	1.11952	1.26272	1.14091	0.859804	1.00971
AARSD1 ENSG00000266967	0.801676	1.08781	0.924445	0.871696	0.948718	0.705581	0.933769	1.2081	1.06435	1.06503
AASDH ENSG00000157426	0.948699	1.09903	0.666117	0.828672	1.18558	0.908466	1.06672	0.906052	1.02593	0.90851
AASDHPPT ENSG00000149313	1.13234	0.813486	1.02334	0.889773	1.21092	0.819207	0.864686	1.11853	0.991737	1.3175
AASS ENSG00000008311	1.78102	0.90118	1.00154	0.928715	0.983632	1.08801	0.743362	1.09055	0.951723	1.06395
AATF ENSG00000275700	0.80257	1.01216	1.00812	1.03112	1.15622	0.87177	1.14001	1.07088	0.983816	1.0424
AATK ENSG00000181409	0.835706	1.12808	1.2832	0.950147	1.2699	0.767778	0.925945	0.972021	0.88507	0.866325
AATK-AS1 ENSG00000225180	0.789503	1.14332	1.31385	0.895965	0.790468	1.02096	1.17381	0.826218	1.19921	0.930435
ABAT ENSG00000183044	0.99452	0.99227	1.13655	0.919391	0.770161	1.06771	0.856816	0.913379	1.11338	1.2112
ABC13-47488600E17.1 ENSG00000283199	0.935983	0.808569	0.845029	1.03714	0.923382	0.95663	1.02423	0.934391	0.823881	1.1729
ABC13-47656900H15.1 ENSG00000283566	1.08028	0.958018	1.25299	1.18704	1.10711	0.953946	1.14369	0.964744	1.09772	0.811314
ABC7-42404400C24.1 ENSG00000277758	1.04247	1.12942	1.04079	1.21112	0.92699	0.939915	1.11285	1.01349	1.15359	1.02384
ABCA1 ENSG00000165029	0.808361	0.879135	1.0407	1.27778	0.994081	1.40168	0.780603	0.802055	0.990959	1.31883
ABCA10 ENSG00000154263	1.09907	0.952666	0.876811	1.07315	0.828487	1.05096	0.961875	1.01033	0.986408	1.12661
ABCA12 ENSG00000144452	1.07032	1.19432	1.04811	1.11464	1.04963	0.868381	0.994056	0.861682	1.34346	0.949195
ABCA13 ENSG00000179869	1.14749	0.988111	0.917274	0.924165	0.821042	1.35433	0.937172	1.0476	0.986678	0.867411
ABCA2 ENSG00000107331	0.841537	0.961935	0.695502	0.775734	0.807266	0.9058	0.703109	1.03455	1.06024	1.03285
ABCA3 ENSG00000167972	0.815562	1.07627	1.13058	1.15006	0.833477	0.830659	0.734913	1.11503	0.756141	1.34424
ABCA4 ENSG00000198691	1.19477	1.26822	0.898256	0.976132	1.1872	1.07363	0.913993	0.793858	0.966973	1.08552
ABCA5 ENSG00000154265	1.08045	1.0387	0.87133	1.10697	1.00476	0.992595	1.18109	0.993355	0.86108	1.18305
ABCA6 ENSG00000154262	0.927441	0.970247	1.0403	1.11675	0.972818	0.79865	0.95833	1.01907	1.22174	1.04082
ABCA7 ENSG00000064687	0.677252	0.817238	1.07233	0.772638	0.87568	0.822347	0.953604	0.833683	1.02131	1.20395
ABCA8 ENSG00000141338	1.14135	1.00817	1.01927	1.24341	1.0115	0.948621	0.910006	0.992776	0.964851	0.843076
ABCA9 ENSG00000154258	0.838952	1.14652	1.17374	0.842364	0.997621	0.904538	0.70787	0.761019	1.03313	1.06721
ABCB1 ENSG00000085563	0.840465	0.722943	0.969971	1.04504	1.08272	0.808858	0.697295	1.04173	0.992373	0.647421
ABCB10 ENSG00000135776	1.19708	0.746444	1.12791	0.890251	0.934119	0.799368	1.48929	0.962958	1.15412	0.966932
ABCB11 ENSG00000073734	0.951485	1.00391	1.03413	1.18056	1.05775	0.955222	0.916711	0.935797	1.09457	0.998734
ABCB4 ENSG00000005471	1.07476	1.07872	1.03909	0.99022	0.999783	1.30271	0.78657	0.780094	1.18845	0.908453
ABCB5 ENSG00000004846	1.02129	0.782415	0.94481	0.940621	1.11586	0.972674	1.03559	0.87633	0.779793	0.837836
ABCB6 ENSG00000115657	0.882601	0.998212	1.01252	1.02095	0.99311	0.891244	0.960176	1.21667	1.08018	1.20317
ABCB7 ENSG00000131269	1.17354	1.15377	1.00411	1.09319	0.80527	1.05117	0.923446	1.02228	0.981964	1.08125
ABCB8 ENSG00000197150	0.822363	0.816406	0.844989	1.20622	1.29761	0.862875	1.10544	0.716517	1.1154	1.00402
ABCB9 ENSG00000150967	1.10402	0.926991	1.08917	1.25392	1.01848	1.02658	1.1027	0.936656	1.18964	0.807752
ABCC1 ENSG00000103222	0.957393	1.05064	1.01137	0.880055	0.85863	1.31328	1.05944	0.975502	0.797199	0.750729
ABCC10 ENSG00000124574	1.07469	1.07041	1.22729	0.827671	0.823482	1.10005	0.779229	1.11879	0.982739	0.919734
ABCC11 ENSG00000121270	0.878464	0.941399	1.11168	1.10754	1.21758	0.975614	1.07602	0.786023	0.918694	0.781197
ABCC12 ENSG00000140798	0.807032	0.86597	0.95914	1.06262	0.840461	0.932285	0.746995	1.07045	1.05166	0.840245
ABCC2 ENSG00000023839	1.09876	1.24095	0.709767	1.20508	0.815945	0.839032	0.944305	0.996502	1.17423	1.25124
ABCC3 ENSG00000108846	1.24559	0.953307	1.00931	1.0668	1.11222	0.894867	1.09796	1.22244	1.03118	1.02877
ABCC4 ENSG00000125257	0.797902	1.02922	0.834184	0.935335	1.32828	1.05801	1.66695	0.98962	0.95813	1.40541
ABCC5 ENSG00000114770	1.21725	1.08493	1.04366	0.920697	0.911545	1.13987	1.06763	1.16921	0.985685	1.00851
ABCC6 ENSG00000091262	0.918261	1.11073	1.24151	0.686051	0.815954	0.958002	0.975291	1.10412	0.789679	0.916196
ABCC8 ENSG00000006071	1.16635	0.911714	0.801033	1.15849	1.02274	1.11427	0.924668	0.858003	0.771014	0.847619
ABCC9 ENSG00000069431	1.13476	1.37343	1.24827	0.97935	0.80394	0.918016	1.32288	1.26576	1.09806	1.17917
ABCD1 ENSG00000101986	1.03118	0.932104	1.09615	1.19907	1.17445	1.16335	0.924938	0.88143	1.11882	0.823817
ABCD2 ENSG00000173208	1.21889	0.886839	0.933639	1.01804	1.25922	1.02194	1.08147	1.01957	0.867278	1.22013
ABCD3 ENSG00000117528	0.878172	0.927014	1.61067	0.891009	1.13849	1.3663	0.90504	1.03848	0.893304	0.916418
ABCD4 ENSG00000119688	0.850291	1.09747	0.814607	1.04954	1.04085	0.762227	1.28356	0.849506	0.807578	0.958544
ABCE1 ENSG00000164163	1.23875	0.958635	0.996396	0.816396	1.02657	1.02041	1.05863	0.929254	0.952047	0.958737
ABCF1 ENSG00000204574	0.982312	1.28268	0.894045	0.989127	0.980762	1.05092	0.988182	0.900754	1.07865	0.945087
ABCF2 ENSG00000033050	1.09763	1.1298	1.13124	1.12934	1.04561	1.16262	1.12029	1.17711	0.993061	1.17731
ABCF3 ENSG00000161204	1.32022	0.883808	1.11223	0.961458	1.28887	0.859237	0.958384	1.00197	0.932123	0.875702
ABCG1 ENSG00000160179	1.18434	1.03832	0.812425	0.928183	0.913016	0.865297	0.964164	1.25042	1.02892	0.905759
ABCG2 ENSG00000118777	1.01411	1.09413	0.911361	0.983395	0.936184	0.963845	0.826075	1.09053	1.03521	0.980783
ABCG4 ENSG00000172350	0.985714	1.16201	1.20676	1.21086	0.872125	0.844167	1.0752	0.950361	1.2401	1.07575
ABCG5 ENSG00000138075	0.895508	0.976093	0.941082	0.734828	1.20352	1.10126	1.21492	0.984883	1.25954	1.01706
ABHD1 ENSG00000143994	1.15603	0.714054	1.12056	0.852254	1.02271	1.08666	0.776842	1.12177	0.803931	0.995412
ABHD10 ENSG00000144827	1.13345	0.923627	1.14429	1.12356	1.01798	0.795225	1.24644	0.845195	1.22553	1.15575
ABHD11 ENSG00000106077	0.789639	0.800215	1.23718	0.953364	1.0294	0.855941	1.18295	0.944515	1.08063	1.19397
ABHD12 ENSG00000100997	0.90201	0.938512	1.20048	1.13346	0.850939	0.925954	1.18379	1.24681	0.867333	1.00544
ABHD12B ENSG00000131969	0.886978	1.38877	1.05167	1.11246	0.957739	0.86443	0.913729	1.02425	0.936716	1.25221
ABHD13 ENSG00000139826	1.20642	0.865121	0.975195	0.79522	1.00689	1.25223	0.916358	0.927149	0.979289	0.971014
ABHD14A ENSG00000248487	0.80316	1.11926	1.04281	0.939557	1.16928	1.01176	0.78585	0.985592	1.29594	0.974803
ABHD14A-ACY1 ENSG00000114786	1.07989	1.10505	0.94617	1.27457	1.13892	1.02102	1.2169	1.10686	0.795428	1.10721
ABHD14B ENSG00000114779	0.581956	1.02426	0.776858	1.07162	0.989898	0.795869	1.1236	0.758855	1.19265	1.0673
ABHD15 ENSG00000168792	1.25626	0.909373	0.960373	1.03232	1.04838	0.898276	0.75694	0.919791	0.921171	0.719665
ABHD16A ENSG00000204427	1.07399	0.930997	1.42003	0.976113	1.45029	0.740027	0.938278	0.861379	1.10824	0.98489
ABHD17A ENSG00000129968	1.06854	1.10416	1.20221	0.8262	1.00189	1.31391	0.997024	0.978224	1.13153	1.03028
ABHD17B ENSG00000107362	1.09101	0.810747	0.737087	0.876008	1.2542	1.07835	0.952071	0.936664	0.970608	0.666606
ABHD17C ENSG00000136379	1.08705	1.09821	0.88142	0.79557	0.855794	0.998571	0.881924	1.06607	1.13471	0.946579
ABHD18 ENSG00000164074	1.3008	0.8572	1.37908	0.798474	0.928736	0.905883	1.36676	0.965818	0.821947	0.832266
ABHD2 ENSG00000140526	1.13278	0.864459	0.877182	0.953541	1.56764	1.0015	0.955931	1.12216	1.05455	0.880605
ABHD3 ENSG00000158201	0.931468	0.895373	0.906688	0.926228	1.06497	0.879787	1.07947	0.916102	1.0031	1.04961
ABHD4 ENSG00000100439	0.908055	0.866874	1.00503	0.832888	1.04333	0.8213	1.07153	1.09632	0.971653	0.984746
ABHD5 ENSG00000011198	0.892896	0.991687	0.961884	0.850942	0.876269	1.02722	1.09912	0.904331	1.15944	1.0871
ABHD6 ENSG00000163686	0.816252	1.31508	0.876038	0.897843	0.859139	0.912924	0.7494	0.934266	1.0343	1.19548
ABHD8 ENSG00000127220	0.988626	0.977514	1.08251	1.16239	0.98956	1.12777	0.855891	1.27772	0.70097	1.05766
ABI1 ENSG00000136754	1.00153	1.00602	0.827544	0.888748	0.835962	1.18015	0.829527	1.07837	0.903575	0.866468
ABI2 ENSG00000138443	1.14076	0.958987	1.08128	0.710165	1.24837	0.811811	1.00194	0.889309	1.08184	1.08293
ABI3 ENSG00000108798	0.925463	1.68886	0.85785	0.91785	1.10594	0.768568	0.97369	1.10197	0.959458	0.970347
ABI3BP ENSG00000154175	0.768644	0.896005	0.872104	1.10151	1.01051	1.09218	1.16451	0.902681	1.05686	0.903177
ABL1 ENSG00000097007	0.867028	0.912984	1.18101	1.02179	0.726809	0.950638	0.819444	0.921698	1.28785	1.55439
ABL2 ENSG00000143322	1.14799	0.970993	0.936809	0.989796	1.01828	0.776584	1.21743	0.910033	1.00731	0.719225
ABLIM1 ENSG00000099204	1.05114	0.99426	0.808038	0.996607	0.899494	0.90634	0.96371	0.833263	0.963065	0.945619
ABLIM2 ENSG00000163995	0.84242	0.983133	1.13543	1.1014	0.892337	0.898891	0.967793	1.10948	1.18524	1.07826
ABLIM3 ENSG00000173210	0.654364	1.00604	0.74854	0.841962	1.23349	1.00279	0.852563	0.90856	0.901187	0.990385
ABO ENSG00000175164	0.996866	1.0277	0.881002	1.18901	0.923407	1.11058	0.848029	0.945009	0.908906	1.00618
ABR ENSG00000159842	0.882948	0.974541	1.26972	0.875795	1.0249	1.03799	0.994674	0.813265	1.01558	1.06345
ABRA ENSG00000174429	0.98183	0.997262	0.848671	0.958623	0.999622	0.844927	1.22977	1.069	0.88242	0.873712
ABRACL ENSG00000146386	1.11732	0.958682	0.923743	1.04551	0.984541	0.992128	1.12366	1.06601	0.95232	1.07789
ABT1 ENSG00000146109	1.00717	1.04203	1.21198	0.974031	1.22021	0.791079	0.93387	0.923487	0.853697	0.963711
ABTB1 ENSG00000114626	1.18694	1.15076	0.744786	1.07786	0.897559	0.904594	1.30467	1.0562	1.03748	1.14996
ABTB2 ENSG00000166016	1.20405	0.943101	0.861516	1.078	1.01672	0.863843	1.03492	1.13198	0.904545	0.938627
AC002429.5 ENSG00000236197	0.809764	0.882813	1.15183	1.03538	0.942624	0.780343	1.12003	1.09811	1.00025	1.31635
AC004076.7 ENSG00000268533	0.831188	1.07754	1.38505	0.988539	0.938061	0.824234	1.08386	0.76228	1.14053	1.11342
AC004158.1 ENSG00000280264	0.942353	1.038	1.09878	1.08865	0.954149	1.03627	0.851625	0.909293	1.08399	0.875411
AC004381.6 ENSG00000005189	0.943786	0.931653	1.04677	0.922634	1.00693	0.851577	1.07066	0.853502	0.906475	1.08362
AC004754.3 ENSG00000269881	0.954474	1.13274	1.17972	1.1032	1.20216	1.02427	1.03057	1.17611	1.10228	0.683364
AC004813.1 ENSG00000279777	1.129	0.874496	0.996776	1.06455	0.888785	0.907807	0.848167	0.845756	1.0073	0.888013
AC004824.1 ENSG00000280226	1.01403	0.878114	1.06516	0.930608	1.00486	0.887226	1.06808	1.10774	0.659897	1.11732
AC005281.1 ENSG00000226690	1.27863	0.960407	0.656974	0.986303	1.09132	0.869811	0.894717	1.43529	0.998907	0.780545
AC005477.1 ENSG00000280188	1.0283	1.33741	1.03346	0.97528	0.848723	1.00719	1.16039	0.769618	1.02419	1.21196
AC005480.1 ENSG00000279461	1.1319	1.07472	1.03879	1.08556	0.935912	0.88497	1.09279	1.07323	0.92369	1.15126
AC006116.20 ENSG00000267710	0.945807	0.896124	0.923488	1.08819	0.9978	0.980725	1.05418	0.832289	0.958603	1.06579
AC006328.1 ENSG00000280301	0.947269	0.93474	0.934808	0.780116	1.09968	1.01331	0.91869	0.907956	0.969324	1.07995
AC006386.1 ENSG00000279115	0.947067	0.920981	1.15264	1.28766	0.998154	0.846175	1.05424	1.18292	1.06042	1.19205
AC006994.3 ENSG00000279317	0.904548	1.02687	0.878406	1.29549	1.20293	0.941283	0.846744	0.99002	0.886326	0.964775
AC007040.11 ENSG00000258881	0.836484	0.919028	0.837143	1.24391	1.05046	0.993354	0.923475	1.35985	0.905452	1.06975
AC007906.1 ENSG00000279018	1.06789	1.09553	0.999673	0.894155	0.976495	1.0402	0.816661	0.986068	1.04889	0.725606
AC008074.1 ENSG00000279644	1.08597	0.88296	0.86669	0.872253	1.00228	0.881418	1.09211	1.06827	0.81445	0.936431
AC008522.1 ENSG00000279232	0.716265	1.01952	1.00139	0.873193	1.07544	1.03074	1.04577	1.02081	0.925864	1.09885
AC008686.1 ENSG00000280221	1.01871	1.20309	1.04603	1.04087	1.25852	1.015	1.11863	0.970949	1.11115	1.17537
AC008759.1 ENSG00000279471	0.889038	0.825112	0.870539	0.90502	0.932276	0.980058	0.773629	0.935412	1.0007	0.921869
AC008810.1 ENSG00000279126	0.941963	1.08599	0.951757	0.929772	0.889636	0.797478	1.05947	1.08928	1.03826	1.00745
AC008914.1 ENSG00000279768	1.10019	0.786042	1.06416	1.10414	1.04109	0.777663	1.13632	0.996608	0.974879	0.87734
AC009014.3 ENSG00000271824	0.884376	1.08528	1.29839	1.07733	0.764873	0.867386	1.16853	1.02122	0.956307	1.04354
AC009060.2 ENSG00000280252	1.04542	1.00336	1.30597	0.968355	1.08851	1.2561	1.00554	1.04469	1.00411	0.740348
AC009977.1 ENSG00000279335	0.913594	0.943084	1.09442	1.01084	0.959558	1.05083	1.19731	0.947836	1.27148	1.18401
AC010731.4 ENSG00000235118	0.918518	0.754669	0.81128	1.11918	0.872201	0.994198	1.1951	0.772082	0.863303	0.988919
AC011155.1 ENSG00000280098	1.0619	1.21074	1.14782	0.979781	1.0568	0.918691	1.05451	0.955478	0.712646	0.965823
AC011380.1 ENSG00000281227	0.87107	0.948038	1.00637	0.953792	0.960959	1.23369	1.01158	0.956855	0.980891	1.07835
AC012005.1 ENSG00000279274	1.14919	0.932401	1.0156	0.998134	1.19816	1.41318	0.883415	1.22958	1.05357	0.936331
AC012005.2 ENSG00000279287	0.965173	0.804417	1.05482	0.792068	0.898235	0.951151	0.743465	0.892706	1.04754	0.858374
AC012363.1 ENSG00000281676	1.13866	0.856209	0.940219	1.12875	0.946705	0.896363	1.05168	0.86972	1.21065	0.886842
AC013269.5 ENSG00000184761	1.41521	1.09104	1.20097	1.03128	0.835541	0.865048	0.882602	1.18604	0.93715	1.16812
AC013461.1 ENSG00000091436	0.994882	1.21778	0.895998	0.876775	1.05566	0.946462	1.25513	1.06256	0.998725	1.17237
AC016142.1 ENSG00000280141	0.986356	0.887549	1.25999	0.930147	0.967083	0.811328	1.02691	1.19246	0.89767	1.03194
AC016549.1 ENSG00000281325	0.95968	1.0861	1.06116	0.865656	1.07576	1.18515	1.10526	0.87716	1.07738	0.914488
AC016577.1 ENSG00000279646	0.807935	1.15558	0.806141	1.08125	1.06318	0.987715	1.22311	1.07879	0.964049	1.13806
AC016991.1 ENSG00000279435	0.860321	0.82967	1.06085	0.923425	1.08614	1.49571	1.0792	0.741766	1.08062	1.25147
AC017081.1 ENSG00000279921	0.957712	0.704881	0.88534	1.02307	0.962706	1.00269	1.21876	0.870768	0.756154	1.01306
AC018512.1 ENSG00000279808	0.955995	1.16688	1.36684	0.964913	1.36258	1.02763	0.976193	0.836483	0.996743	1.12278
AC018902.1 ENSG00000280817	0.951613	0.939981	1.15181	1.02991	0.93777	1.14994	1.21498	0.944122	0.981389	0.946874
AC021106.1 ENSG00000279386	0.816056	1.20013	0.955604	0.728784	1.04954	0.958895	1.11618	1.10616	0.892505	0.941137
AC024060.1 ENSG00000281584	1.03753	0.806442	0.981271	0.933246	0.821651	0.895742	0.791791	0.890438	0.961379	1.02809
AC024592.12 ENSG00000267740	0.859909	1.06255	0.877359	1.09798	1.18025	1.04585	1.04256	1.08437	0.798109	0.995881
AC025335.1 ENSG00000179859	1.01016	0.813046	0.81173	1.08125	1.09607	0.856715	0.898899	1.08951	1.05389	0.984411
AC055733.1 ENSG00000280127	1.1064	1.01209	1.20009	0.95166	1.10251	0.923697	1.00628	0.924177	1.01834	0.98929
AC055866.1 ENSG00000281079	0.911712	1.08013	1.03388	0.95652	1.09653	1.10197	1.09634	1.07224	1.03098	0.823514
AC069063.2 ENSG00000279380	1.04453	0.760565	1.1345	0.928091	0.978932	0.855462	0.974604	1.0094	0.849295	0.992179
AC073130.2 ENSG00000281656	0.876954	1.27416	1.1074	1.01957	1.12541	0.99319	1.10404	0.938293	0.962545	0.987499
AC073657.1 ENSG00000279937	0.690574	0.887131	0.997259	0.99066	0.891626	0.937698	0.937725	1.31355	1.01398	1.14181
AC074033.1 ENSG00000281137	0.760266	1.08968	1.2261	1.03173	0.827258	0.849048	1.16269	0.99709	1.05613	0.877237
AC087350.1 ENSG00000281527	1.016	0.895712	0.945575	0.713285	0.843303	1.0588	1.04065	1.43054	1.12398	0.844455
AC087762.1 ENSG00000279588	0.992953	0.874264	1.10337	1.12739	1.0906	0.840169	1.10681	0.977532	0.987917	1.04134
AC090154.1 ENSG00000278888	1.1442	1.06436	0.670998	1.09741	1.12509	0.965662	1.16192	0.754833	1.12723	1.23241
AC090498.1 ENSG00000279483	0.986118	0.672341	1.05592	0.983089	0.997418	0.984936	0.968997	0.901453	0.961881	0.828631
AC092384.1 ENSG00000280675	0.874922	0.925397	0.908409	0.861296	0.830367	1.16928	0.896186	1.25935	0.520355	0.817965
AC092835.2 ENSG00000233757	0.734925	0.971353	0.828161	1.07526	0.923306	1.25988	0.871914	1.17697	0.873953	1.05508
AC092881.1 ENSG00000279530	0.924538	1.08613	0.964372	0.869443	0.940264	1.24862	0.892864	0.94649	0.911231	1.15187
AC100821.1 ENSG00000280473	0.933639	0.96019	0.849346	1.14629	1.28336	0.835991	1.05197	0.872238	1.0571	1.20814
AC104057.1 ENSG00000280427	1.10494	1.1191	0.938894	0.908667	1.00833	1.11252	1.10077	1.11221	1.01426	0.613504
AC104073.1 ENSG00000280410	1.12901	0.93079	0.824489	1.08186	1.24967	0.750672	0.880654	0.950393	1.10224	0.760323
AC104304.4 ENSG00000283473	0.739624	1.02503	1.20625	0.93199	0.867693	0.959662	1.17817	0.840165	1.05891	0.786543
AC104389.2 ENSG00000279824	0.83114	1.21487	0.962519	0.844463	1.10219	1.05879	0.89484	0.944655	1.034	0.884944
AC104981.1 ENSG00000278938	0.72004	0.986193	0.904742	0.822119	1.26239	1.09206	0.983814	1.18896	1.36778	1.04865
AC105009.1 ENSG00000281855	1.28652	1.15746	1.15172	0.936678	1.30183	1.12928	0.933285	0.923332	0.888882	0.957892
AC105052.1 ENSG00000279168	1.10941	1.16462	1.12976	1.09698	0.924755	0.99514	0.890786	0.841798	1.08498	1.13412
AC109486.1 ENSG00000280447	1.08856	0.968722	1.05286	0.967352	1.07591	0.797541	0.972105	1.10872	0.914461	1.29974
AC109829.1 ENSG00000233438	0.907993	1.1354	0.731449	1.02111	0.962605	0.908218	0.696379	1.01528	1.04558	1.01011
AC110602.1 ENSG00000281267	1.30829	0.78348	0.992664	1.1306	0.929633	0.981084	0.88228	1.08668	0.903015	1.03611
AC110615.1 ENSG00000279909	1.21878	1.12965	1.14358	0.870991	1.02535	1.07849	0.970267	0.878355	0.956784	1.3434
AC112719.1 ENSG00000280671	0.880278	0.70799	0.834257	0.81488	1.06725	0.685039	0.798499	0.917328	1.09135	0.936386
AC113404.1 ENSG00000254893	1.18651	0.785206	0.98151	0.938399	0.879452	0.966542	0.978417	1.95519	1.2147	0.890341
AC118758.1 ENSG00000268187	1.25236	1.05925	1.09408	1.27909	1.1626	1.00991	0.963628	0.62316	1.06612	0.950603
AC131097.4 ENSG00000216921	0.932565	0.953629	1.18929	0.994267	0.987547	0.8693	0.913892	0.799878	1.26619	0.996807
AC131263.1 ENSG00000280550	0.776814	0.837231	1.03547	0.83016	1.03069	1.03303	1.14367	1.2582	0.924109	1.00112
AC138517.6 ENSG00000283288	1.23326	1.32544	1.12532	1.03748	1.04893	0.798354	1.11636	1.08465	1.22201	0.911155
AC138647.1 ENSG00000226490	1.02701	0.885968	1.01225	1.09013	0.819583	0.988603	0.823792	0.927249	1.08383	1.19137
AC138969.4 ENSG00000183889	1.11111	0.98447	0.896312	0.951812	1.20849	0.995714	0.764084	1.00085	0.865334	0.801539
AC241377.1 ENSG00000281741	1.11994	0.844962	1.252	1.08861	0.753659	1.15171	0.973497	0.825565	0.719589	1.26561
AC241585.1 ENSG00000281571	0.936095	0.910487	0.934001	0.82779	1.16107	0.886782	0.825451	1.25402	1.01976	0.89852
AC242988.1 ENSG00000278939	1.05911	1.29519	0.937617	1.00542	1.12442	1.13103	1.0741	0.962995	0.929314	1.03045
AC243756.1 ENSG00000270339	1.37047	0.925337	1.15338	0.848612	1.15453	1.00891	0.908854	0.741947	0.911288	1.01591
AC243945.1 ENSG00000279510	1.1997	0.814964	0.914071	1.15194	0.657509	0.939162	0.983138	1.02107	0.999425	1.12222
AC245100.1 ENSG00000280649	0.998038	0.997307	0.876211	0.993327	1.36895	0.930083	0.982836	1.09599	0.82425	0.937576
ACAA1 ENSG00000060971	0.971575	0.878612	1.17385	0.847139	1.01166	0.92763	0.791121	0.794384	0.952894	0.783682
ACAA2 ENSG00000167315	0.646822	1.12804	0.884077	1.14138	1.11421	1.05329	0.913302	1.06013	1.14872	0.832838
ACACA ENSG00000278540	0.80994	1.01948	0.925852	0.898973	0.9773	1.09791	1.28174	1.04142	0.897659	0.926423
ACACB ENSG00000076555	0.900004	0.945391	0.755408	0.893363	0.86563	1.14283	1.17558	1.04245	0.81541	1.09139
ACAD10 ENSG00000111271	0.983165	1.08852	0.931974	0.942985	1.0431	1.03872	0.869261	1.15494	1.01914	0.882821
ACAD11 ENSG00000240303	0.965974	1.03724	0.923611	0.870285	1.05427	0.902751	1.17933	1.25251	0.959791	1.01297
ACAD8 ENSG00000151498	0.93323	0.870496	1.03847	0.928974	0.920546	1.02785	1.0209	1.03228	1.00907	0.80564
ACAD9 ENSG00000177646	1.15016	0.79144	1.23722	0.927173	1.16934	1.04235	0.816338	1.10458	1.05922	1.20798
ACADL ENSG00000115361	0.862486	1.15556	0.917099	0.999392	0.886359	0.852637	0.959973	1.12913	0.998641	1.0748
ACADM ENSG00000117054	0.885247	0.876445	1.05871	0.936842	1.00348	1.0681	0.867282	0.83329	0.808936	1.22688
ACADS ENSG00000122971	0.882688	0.928535	0.986685	0.981814	0.819733	1.02001	1.09255	0.975776	1.07426	1.19286
ACADSB ENSG00000196177	0.899675	1.01819	0.945351	0.898833	0.81606	1.05216	0.993923	1.01452	1.39494	1.09078
ACADVL ENSG00000072778	0.942254	1.00419	0.733595	1.19829	0.871107	0.809581	0.827874	0.709594	0.642237	0.885626
ACAN ENSG00000157766	0.966837	0.99685	1.07056	0.919375	1.35027	1.01861	0.699557	0.934012	0.796783	0.948969
ACAP1 ENSG00000072818	0.863447	1.89461	0.99836	0.864718	1.07431	0.987011	0.972561	0.794686	1.07523	1.34889
ACAP2 ENSG00000114331	0.650799	0.911959	0.878541	1.0893	0.687683	0.766339	0.860105	1.27819	1.08924	0.982701
ACAP3 ENSG00000131584	0.914043	1.10575	1.35	0.954004	1.29167	0.992246	0.740327	1.25807	1.1022	0.777077
ACAT1 ENSG00000075239	0.819354	1.11266	0.823935	0.932335	1.06778	1.18427	0.927518	0.944499	1.26986	0.882965
ACAT2 ENSG00000120437	1.0381	1.06126	0.857704	0.898465	0.929928	1.13198	1.21019	0.976422	0.890847	1.19838
ACBD3 ENSG00000182827	1.11686	0.862769	0.925397	0.897061	0.785142	1.28774	1.07936	1.07921	0.837061	0.84264
ACBD4 ENSG00000181513	0.861262	1.09879	1.15117	0.829331	0.921084	1.18035	1.03773	0.951132	0.783997	0.794151
ACBD5 ENSG00000107897	0.973779	1.06235	0.862991	1.21885	0.873798	1.11659	1.14439	0.876335	0.859792	0.855981
ACBD6 ENSG00000230124	1.03233	0.81177	1.21234	1.16776	0.859993	0.875057	0.889678	1.1644	1.1448	0.906675
ACBD7 ENSG00000176244	0.893882	0.986152	0.945108	1.04964	1.00944	1.11017	0.819593	0.924741	0.901032	1.17442
ACCS ENSG00000110455	1.07994	0.944395	1.16455	0.748901	0.89892	0.96006	1.00229	0.929304	1.15905	0.99782
ACCSL ENSG00000205126	1.18927	1.01575	0.901873	1.18718	0.974318	0.98963	0.990761	0.765446	0.947158	1.04893
ACD ENSG00000102977	0.960775	0.854612	0.982612	0.744559	0.869811	0.91062	0.939139	0.948376	1.36283	0.761937
ACE ENSG00000159640	1.18275	1.0342	0.83013	0.906178	0.917284	0.948138	1.13597	1.07494	1.16729	0.948128
ACE2 ENSG00000130234	1.14999	0.849555	1.03144	1.11613	0.81327	1.12868	0.911461	1.00884	1.07039	1.12948
ACER1 ENSG00000167769	0.789318	1.11538	0.952541	0.90284	0.726343	0.880232	0.931036	0.946532	0.932522	0.98524
ACER2 ENSG00000177076	1.05491	1.04755	0.891019	1.1586	0.958251	1.06507	0.894027	0.989386	0.821573	0.874312
ACER3 ENSG00000078124	1.12359	0.769963	1.04341	0.860956	0.761494	1.27822	0.984656	0.994441	0.728986	1.09907
ACHE ENSG00000087085	1.07311	1.21757	1.06905	1.14909	1.22136	0.782396	0.811057	1.08172	1.34397	0.875682
ACIN1 ENSG00000100813	1.11166	1.1402	1.08498	0.997034	0.870929	0.854795	1.10338	1.06555	1.15786	0.797025
ACKR1 ENSG00000213088	1.0754	1.325	1.07135	1.00021	0.970343	1.03499	0.771909	0.97407	0.864854	1.09914
ACKR2 ENSG00000144648	0.91028	0.862243	0.844138	1.07049	1.10668	1.0095	1.01076	0.729256	0.753288	0.894828
ACKR3 ENSG00000144476	0.888853	1.08956	0.845776	1.17412	1.10497	0.83054	1.33568	1.03266	0.96968	1.102
ACKR4 ENSG00000129048	0.842083	1.34196	0.932848	0.890341	1.12052	1.24886	1.03615	1.06182	0.92746	0.934109
ACLY ENSG00000131473	1.42911	0.92105	1.20157	1.17691	0.787663	1.1386	0.999205	1.01626	0.853168	1.24691
ACMSD ENSG00000153086	0.978734	1.03329	1.08314	1.11113	1.01423	1.05888	1.19003	1.26515	1.14171	0.867093
ACO1 ENSG00000122729	0.999695	1.11722	0.981222	0.820554	1.09801	0.836574	1.11899	0.982404	0.838907	1.04856
ACO2 ENSG00000100412	0.935694	1.04384	1.07082	1.10959	0.892611	0.908267	1.18593	0.910982	0.841057	1.05617
ACOD1 ENSG00000102794	0.879259	0.859223	0.912113	0.816818	1.05058	0.839925	1.45478	1.02196	0.984056	0.914976
ACOT1 ENSG00000184227	0.819546	1.2096	0.919069	0.929905	1.107	0.939626	0.995861	0.95747	1.07473	1.04594
ACOT11 ENSG00000162390	0.651284	1.0951	0.872356	0.948853	1.11272	0.866597	0.969266	1.24814	1.08984	0.973598
ACOT12 ENSG00000172497	1.15744	0.897504	0.888449	0.957389	1.0856	1.09541	0.969161	1.27707	1.00173	0.925733
ACOT13 ENSG00000112304	1.10692	1.34015	0.98382	0.980556	0.985459	1.15739	1.28325	1.07835	0.971518	0.791362
ACOT2 ENSG00000119673	0.799272	1.12371	0.919869	1.07559	1.12935	0.831602	0.741	0.745564	1.37619	0.928233
ACOT4 ENSG00000177465	1.11382	0.778133	1.05639	1.12688	1.21934	1.02638	1.10968	0.951528	1.16794	1.00407
ACOT6 ENSG00000205669	0.933808	1.2651	1.10837	1.04575	1.22104	0.812714	1.00781	0.953376	1.00141	0.951609
ACOT7 ENSG00000097021	0.727338	1.03171	1.06092	1.10274	0.804436	1.1372	0.929429	1.01462	1.01423	1.14235
ACOT8 ENSG00000101473	1.0654	1.13802	1.10233	0.946053	0.997733	0.81752	0.955318	0.897627	0.914775	0.97596
ACOT9 ENSG00000123130	1.30147	0.98145	1.05492	1.06125	1.03684	0.789622	1.017	0.997609	0.818636	1.16808
ACOX1 ENSG00000161533	0.969321	0.999566	0.755944	0.905436	1.08528	0.85856	1.3783	1.247	1.1019	1.07177
ACOX2 ENSG00000168306	1.0664	0.897655	1.13472	1.10183	0.964212	1.49131	1.11241	0.725969	0.777111	0.990694
ACOX3 ENSG00000087008	1.3226	1.06652	1.006	0.906621	1.12716	1.12359	0.880992	1.41347	1.12803	0.802313
ACOXL ENSG00000153093	1.15265	1.06598	0.964995	1.16156	0.912078	1.01288	1.18623	0.927127	1.36828	1.17059
ACP1 ENSG00000143727	1.01107	1.53029	0.82114	0.779016	1.01873	1.08763	0.926332	0.916764	1.03938	0.780581
ACP2 ENSG00000134575	0.966475	1.04111	1.18548	1.10414	0.854517	1.56119	0.892974	0.981103	0.924858	1.08058
ACP5 ENSG00000102575	1.0303	0.970139	0.839351	1.02158	0.871318	0.75959	1.32108	0.897675	1.10253	1.03599
ACP6 ENSG00000162836	1.09112	1.04763	0.980482	0.869243	1.22164	0.874436	1.03886	1.11345	1.08216	0.895383
ACP7 ENSG00000183760	1.00955	1.07004	0.779154	0.87773	1.08003	0.929232	1.11312	0.926092	1.00055	0.950167
ACPP ENSG00000014257	0.943276	1.2411	1.16783	0.718398	1.14195	1.18827	0.969871	1.12571	0.992206	0.895927
ACPT ENSG00000142513	1.03318	0.83253	0.967594	0.90782	1.07317	0.835742	1.13062	1.09307	1.08821	0.924202
ACR ENSG00000100312	1.07242	0.782241	0.905357	0.771242	0.788037	1.03675	1.05168	0.843271	1.13308	1.04734
ACRBP ENSG00000111644	1.06006	1.06373	0.852555	1.00349	0.780937	1.16742	0.985895	1.12893	1.1495	1.21439
ACRC ENSG00000147174	1.02526	1.02571	0.880252	0.898394	0.830535	0.908608	1.13504	0.836528	1.32226	0.832299
ACRV1 ENSG00000134940	0.956255	1.23419	0.882718	1.03095	0.983419	0.837893	1.15426	0.777984	0.901986	1.05501
ACSBG1 ENSG00000103740	0.987729	0.953632	0.770348	0.879052	1.03485	0.694593	1.12693	0.982935	1.18118	0.935952
ACSBG2 ENSG00000130377	0.974778	1.08475	0.954106	1.25241	1.10102	1.15763	0.948549	0.869007	1.11787	0.932002
ACSF2 ENSG00000167107	1.11232	1.1359	1.10588	0.949247	1.32143	0.907726	0.730327	0.846248	0.955937	1.00891
ACSF3 ENSG00000176715	1.01011	0.787078	1.31172	0.692821	0.99858	0.796401	0.966182	0.965744	0.916839	0.932949
ACSL1 ENSG00000151726	1.07985	1.11525	0.749135	1.06846	0.965238	0.972653	1.23699	0.982419	1.16475	1.06215
ACSL3 ENSG00000123983	1.02598	0.9675	0.926988	0.970756	1.15867	1.09485	1.13057	0.969013	1.3426	0.892226
ACSL4 ENSG00000068366	0.936107	0.984949	0.749672	0.789584	1.14507	0.985348	1.08645	1.10071	0.950942	1.01084
ACSL5 ENSG00000197142	1.158	1.15906	0.917149	1.13163	0.875651	0.88931	0.831401	1.03242	0.898886	1.00554
ACSL6 ENSG00000164398	1.22586	1.2057	1.01684	0.963139	1.16583	1.10798	1.23036	0.990434	0.84449	0.753099
ACSM1 ENSG00000166743	1.26092	1.22007	1.06236	0.809904	0.879443	0.98086	1.24445	1.14847	1.10696	0.755103
ACSM2A ENSG00000183747	0.693755	0.998221	0.988409	1.2952	0.994021	0.952657	1.07734	1.023	1.07467	0.804548
ACSM2B ENSG00000066813	0.865363	0.859791	1.07911	0.937182	0.873028	0.984799	1.01507	1.01558	0.916359	0.859244
ACSM3 ENSG00000005187	0.986556	0.775277	1.06387	1.22475	0.972218	0.842055	1.28142	0.951827	0.927056	1.03875
ACSM4 ENSG00000215009	1.203	0.932841	1.00418	1.01192	1.10098	1.11253	0.928899	1.09959	0.93113	1.07812
ACSM5 ENSG00000183549	0.957622	1.15884	0.86734	0.954483	0.771755	1.0819	1.03807	1.13352	1.01545	0.982739
ACSM6 ENSG00000173124	1.09707	0.957445	1.30231	0.846718	1.389	1.04987	1.07846	0.858474	0.976182	1.02745
ACSS1 ENSG00000154930	1.10064	0.868807	0.791242	1.33506	0.739687	1.14856	1.22716	1.12186	1.03906	0.938218
ACSS2 ENSG00000131069	0.970314	0.954784	0.875953	0.862574	0.851439	0.860526	1.0143	1.18131	1.01917	1.01277
ACSS3 ENSG00000111058	1.18429	0.947772	0.806276	1.02896	0.979826	1.08851	0.834939	0.957251	1.10545	1.10924
ACTA1 ENSG00000143632	1.07452	1.14241	1.30757	1.04022	0.924041	0.866235	1.15029	0.888808	0.967175	0.925136
ACTA2 ENSG00000107796	0.880703	1.26163	0.820885	1.13178	1.02119	0.929636	1.2631	1.00291	1.08816	1.34896
ACTB ENSG00000075624	1.61255	1.00412	0.587441	0.97983	0.733272	0.736896	1.0625	1.38545	1.58853	0.813737
ACTBL2 ENSG00000169067	0.992804	0.854535	1.03539	1.00395	1.01299	0.754451	0.758913	1.09375	1.07326	1.08625
ACTC1 ENSG00000159251	0.931047	1.019	0.792754	1.10526	1.20748	1.10848	0.896263	0.784779	1.01746	0.982624
ACTG1 ENSG00000184009	0.770048	1.09279	1.00414	0.877643	1.07368	0.759649	0.734999	1.80771	0.836786	1.45418
ACTG2 ENSG00000163017	1.33085	0.885734	1.17	0.965753	1.01649	0.866793	0.946688	1.0887	0.954538	1.0576
ACTL10 ENSG00000182584	0.747129	1.11884	0.899578	1.0719	0.958814	1.09722	1.02564	0.802996	0.853891	0.8739
ACTL6A ENSG00000136518	0.883665	1.00377	1.10032	1.03897	1.21935	0.832698	1.01384	1.05752	1.1235	1.1335
ACTL6B ENSG00000077080	1.02714	1.06261	1.12015	1.12838	0.816019	1.06059	1.16866	1.08357	1.33403	0.89568
ACTL7A ENSG00000187003	0.817494	0.984635	0.980458	1.08494	1.19885	0.95766	1.30095	1.25057	1.09881	1.12734
ACTN1 ENSG00000072110	1.22748	1.07803	1.1069	1.03008	1.24728	0.883658	1.04313	0.64002	1.17618	1.09413
ACTN2 ENSG00000077522	0.952516	0.781844	1.08949	1.0188	1.07461	1.04376	1.22807	1.14286	0.962587	0.980775
ACTN3 ENSG00000248746	0.920066	0.908733	0.770559	0.870128	1.12001	1.01366	1.3125	1.00573	1.13555	1.03735
ACTN4 ENSG00000130402	0.973392	0.98457	1.05298	1.05276	1.11223	0.920962	0.768039	1.0679	1.18372	0.939033
ACTR10 ENSG00000131966	1.1135	1.07176	1.08523	0.989696	1.25111	1.04481	1.19238	1.25591	0.918809	0.992068
ACTR1A ENSG00000138107	1.05771	0.942302	1.22986	0.863799	0.940747	1.03679	1.08313	1.10367	0.989075	1.17176
ACTR1B ENSG00000115073	1.01071	1.08835	0.804294	0.808265	1.00706	0.770622	1.03036	0.985325	1.12349	0.99759
ACTR2 ENSG00000138071	1.08981	1.04367	0.847788	1.04807	0.949562	1.18103	0.884575	0.660849	0.961462	0.893312
ACTR3 ENSG00000115091	0.81409	0.973788	1.05997	0.967698	0.884597	1.18276	0.995603	0.726795	0.914505	0.880584
ACTR3B ENSG00000133627	0.92234	0.869541	0.970469	0.938328	1.21722	0.896827	0.91277	1.16377	0.867777	0.918194
ACTR3C ENSG00000106526	0.807826	0.962743	0.828204	1.0203	0.811214	1.00358	1.14836	0.898392	0.890461	1.08787
ACTR5 ENSG00000101442	1.01541	1.06867	1.12668	1.00873	1.17077	0.97354	1.18694	0.978245	0.853201	0.99868
ACTR6 ENSG00000075089	1.11099	1.01216	1.30374	0.962561	1.04427	1.11281	1.09699	1.19727	1.04807	1.17679
ACTR8 ENSG00000113812	0.904868	0.757615	0.929855	0.836022	1.14922	1.14452	1.34447	0.902239	0.971898	1.08093
ACTRT2 ENSG00000169717	1.09517	0.823845	1.38314	0.858648	1.19711	0.956638	0.920586	0.94986	1.15206	1.18611
ACTRT3 ENSG00000184378	0.952054	1.14994	1.06684	0.986182	1.12402	1.04142	1.4332	0.843546	1.1147	1.17503
ACVR1 ENSG00000115170	1.06273	0.88944	1.08106	1.05492	0.808376	1.14747	1.00202	0.962405	1.20593	1.08819
ACVR1B ENSG00000135503	1.283	1.03484	1.26111	0.868061	0.909421	1.17191	1.21871	0.926871	1.15823	1.04161
ACVR1C ENSG00000123612	0.926439	0.866269	0.99543	0.812036	0.675751	1.0182	0.902748	0.714233	0.946127	0.930752
ACVR2A ENSG00000121989	0.983181	0.854175	1.01953	0.70736	0.958189	1.38394	0.683008	0.958365	0.975915	0.967525
ACVR2B ENSG00000114739	1.10824	0.814128	1.01905	1.11078	1.00565	1.08106	0.902362	0.996105	1.07946	1.18573
ACVRL1 ENSG00000139567	0.796015	1.07458	0.916059	1.20923	1.07093	0.971628	0.98162	1.22328	0.714748	0.76675
ACY1 ENSG00000243989	1.09976	1.12211	0.971219	1.23342	1.08854	1.04472	1.18659	0.907406	1.18907	1.21133
ACY3 ENSG00000132744	1.15969	0.843583	1.22712	1.05057	1.04976	1.15045	0.979349	0.873659	0.676178	1.19861
ACYP1 ENSG00000119640	1.17968	1.11405	0.898945	0.827127	0.891291	1.03936	0.909805	1.04473	0.878327	1.0845
ACYP2 ENSG00000170634	1.03729	1.15662	0.829408	1.05915	1.05484	0.898016	1.05222	1.02311	1.23128	1.00156
ADA ENSG00000196839	0.895044	0.954152	0.849157	0.855512	1.0516	0.884465	0.893357	1.09158	1.00759	0.934721
ADAD1 ENSG00000164113	0.988161	0.959474	0.989802	0.932688	1.11312	0.897647	1.07102	1.02008	1.02232	0.841025
ADAD2 ENSG00000140955	1.06233	1.00746	0.948718	1.12632	1.10205	0.759682	1.06534	1.32774	1.36151	1.0843
ADAL ENSG00000168803	0.813078	0.966295	0.880853	0.975392	0.883144	0.996157	0.942973	0.785917	1.15811	0.937029
ADAM10 ENSG00000137845	1.0659	0.806175	1.12315	0.801364	0.921527	0.941279	0.788445	0.987021	0.934116	0.914271
ADAM11 ENSG00000073670	1.77039	0.967513	0.993783	0.968061	0.869497	1.04579	0.912009	1.07168	1.13937	1.40659
ADAM12 ENSG00000148848	1.14131	0.878128	0.948686	0.812056	0.912947	1.21002	0.972595	0.850925	0.819908	1.02476
ADAM15 ENSG00000143537	1.01275	1.03358	1.06001	0.968556	1.93626	1.06145	1.61352	0.926508	0.503673	0.951771
ADAM17 ENSG00000151694	1.05083	0.922411	1.05114	0.965817	0.857195	1.11764	1.00838	0.710562	0.795441	0.966716
ADAM18 ENSG00000168619	1.24537	1.24417	1.27673	1.1288	0.855271	1.38545	0.946602	1.15672	0.974828	0.978262
ADAM19 ENSG00000135074	1.04799	0.884884	1.05809	1.25527	0.936783	0.941036	1.35904	1.0193	1.04137	1.16123
ADAM2 ENSG00000104755	0.877426	0.711805	0.964983	1.27069	0.913755	1.084	1.01155	0.8951	0.829088	0.965061
ADAM20 ENSG00000134007	0.984963	1.08021	0.989004	1.13732	1.10038	0.883883	0.963325	0.822579	0.882055	0.703851
ADAM22 ENSG00000008277	1.03444	0.971315	1.02873	0.847561	0.941388	0.937301	0.711233	0.99779	1.0237	0.961359
ADAM23 ENSG00000114948	0.774882	1.01349	1.01194	1.11624	0.972455	1.07609	0.881479	0.951564	1.09808	1.04986
ADAM28 ENSG00000042980	1.02236	1.07464	0.801792	0.990781	0.840775	0.924734	0.952366	0.788205	1.04823	1.03977
ADAM29 ENSG00000168594	1.06945	0.8917	0.944469	1.29682	1.35289	1.08665	0.944498	0.871727	0.961557	0.945507
ADAM30 ENSG00000134249	0.988021	0.915235	1.10135	0.997012	0.845667	1.10623	0.932636	1.14273	1.15785	1.12354
ADAM32 ENSG00000197140	1.24131	1.0741	1.25325	0.985524	0.950626	0.956354	0.969177	0.976881	0.906402	0.783808
ADAM33 ENSG00000149451	0.760078	0.915233	0.93289	0.704471	1.19696	1.03804	1.05181	0.960273	1.02736	0.951376
ADAM7 ENSG00000069206	0.978699	0.839035	0.880793	1.14993	0.984675	0.835515	0.716512	0.933433	1.21038	1.07987
ADAM8 ENSG00000151651	1.03403	1.06273	1.05973	0.872751	0.875634	1.06572	0.811056	1.00376	1.29307	1.04885
ADAM9 ENSG00000168615	0.915541	1.17604	1.10609	1.41045	1.11763	0.978384	0.898287	1.06949	1.0335	1.01468
ADAMDEC1 ENSG00000134028	0.908004	1.30381	1.07066	0.871352	1.08059	0.881211	0.993355	0.950198	1.21263	1.26474
ADAMTS1 ENSG00000154734	1.0166	1.12044	1.0001	1.04316	1.0354	0.831189	0.914608	1.52965	1.44286	1.01009
ADAMTS10 ENSG00000142303	1.23935	0.835087	1.09457	0.998751	1.02253	1.21331	0.968722	0.897267	0.810365	1.27612
ADAMTS12 ENSG00000151388	0.972934	1.12404	0.707088	1.07708	0.963423	1.19297	0.961011	1.05655	1.09381	0.840082
ADAMTS13 ENSG00000160323	0.987891	0.910303	1.02976	0.977954	1.07251	0.861172	0.862021	0.993241	1.02414	0.826029
ADAMTS14 ENSG00000138316	1.07404	0.80643	0.982551	0.855521	1.0415	0.906999	1.12215	1.2076	0.79239	1.2094
ADAMTS15 ENSG00000166106	1.09961	0.80005	0.869092	0.862766	0.660136	0.919911	0.944578	1.01968	0.867552	0.835735
ADAMTS16 ENSG00000145536	0.901774	0.710399	0.995198	0.890969	0.860126	0.979886	0.893398	0.905847	1.13952	0.98168
ADAMTS17 ENSG00000140470	1.22853	1.15917	1.27094	1.10502	0.991825	1.32338	0.825634	1.11315	1.05311	0.917646
ADAMTS18 ENSG00000140873	1.13205	1.20214	1.06527	1.20589	0.914645	1.0653	1.06398	0.76068	0.987868	0.841508
ADAMTS19 ENSG00000145808	0.764195	1.07333	1.32726	0.761789	1.03562	1.02871	1.21923	0.997988	0.950139	0.944413
ADAMTS2 ENSG00000087116	0.911456	1.03777	1.05668	0.886161	0.817097	1.12189	1.06012	1.04449	0.797537	0.926631
ADAMTS20 ENSG00000173157	1.00871	1.19065	1.02977	0.937751	0.735027	1.3459	1.02805	0.70679	1.06124	1.14689
ADAMTS3 ENSG00000156140	0.883772	0.946921	1.0523	0.785504	0.988399	0.846941	1.3435	1.15228	1.03964	1.17677
ADAMTS4 ENSG00000158859	0.663436	0.872688	0.988262	1.06363	0.980889	0.815636	1.07723	1.01259	1.44458	0.958695
ADAMTS5 ENSG00000154736	0.914702	1.05406	0.891833	0.976435	0.927683	0.90263	1.05581	0.90987	0.946414	0.883499
ADAMTS6 ENSG00000049192	1.44077	1.02871	0.925202	0.915174	0.979128	1.09534	0.84217	0.81617	0.847834	1.0032
ADAMTS7 ENSG00000136378	0.878521	0.838034	1.04695	1.19233	0.910969	0.947924	1.24563	1.39669	1.19828	0.896071
ADAMTS8 ENSG00000134917	1.55708	1.11044	1.03315	0.920941	0.8003	0.911683	0.775193	0.919131	0.936415	1.14339
ADAMTS9 ENSG00000163638	1.07973	1.05013	0.895933	0.939329	1.0376	0.997422	1.0189	1.15674	0.934788	0.957241
ADAMTSL1 ENSG00000178031	1.15255	0.738515	0.839175	1.04575	1.02932	0.763631	0.881872	1.28878	1.04239	0.958202
ADAMTSL2 ENSG00000197859	0.997884	1.14057	0.969429	1.04067	0.98671	0.876715	0.780944	1.98548	0.886327	0.998813
ADAMTSL3 ENSG00000156218	0.804438	0.800875	0.834993	0.765879	1.20024	1.09866	1.14317	1.09037	1.01187	1.13473
ADAMTSL4 ENSG00000143382	1.08451	1.22409	1.18671	1.17824	0.896047	1.1624	0.993565	0.81239	0.9911	1.27044
ADAMTSL5 ENSG00000185761	0.884202	1.30973	1.1002	1.01771	0.896662	1.07622	0.812684	0.994649	0.885951	0.945185
ADAP1 ENSG00000105963	0.898391	1.18391	0.842345	1.09021	0.871205	1.1793	0.894605	0.887065	1.38861	0.994496
ADAP2 ENSG00000184060	0.823496	0.886836	0.970655	1.20544	1.00761	0.917711	1.22523	0.812439	1.32722	1.00004
ADAR ENSG00000160710	0.891159	0.905951	1.12583	0.854494	0.899056	0.480299	1.00838	1.63152	1.25411	1.18477
ADARB1 ENSG00000197381	0.906637	0.803214	0.830619	0.842753	0.999419	1.02041	0.97826	1.05597	0.980978	0.661629
ADARB2 ENSG00000185736	1.2697	1.00919	0.969967	1.07117	0.848734	1.11031	0.748056	1.16351	1.11058	0.982307
ADAT1 ENSG00000065457	0.892064	0.891838	1.15412	1.1109	1.02698	0.934736	1.05927	1.12857	1.10154	0.686891
ADAT2 ENSG00000189007	0.816812	1.16289	0.841743	1.2375	1.1072	0.97489	1.24199	0.979943	1.18858	0.758745
ADAT3 ENSG00000213638	0.895396	0.9913	0.957672	1.35636	0.941648	0.951204	0.745772	0.889996	1.0565	1.10406
ADCK1 ENSG00000063761	0.800345	0.795309	1.0184	0.716924	1.00036	0.987105	0.847779	1.07516	0.998016	0.810569
ADCK2 ENSG00000133597	0.770539	1.01274	0.742029	0.879993	1.11832	0.901615	1.13248	1.04847	1.15977	0.844869
ADCK3 ENSG00000163050	0.953059	1.04465	0.831976	0.836381	0.896833	1.18456	0.719718	0.862187	1.11892	1.13313
ADCK4 ENSG00000123815	0.759414	1.3206	0.909767	0.945073	1.29346	0.881334	0.881295	0.911154	1.14679	0.994023
ADCK5 ENSG00000173137	0.853575	0.962564	1.02862	0.98685	1.14402	0.948083	1.13467	0.97026	1.18991	0.81076
ADCY1 ENSG00000164742	0.911792	0.992488	1.11024	0.753368	1.01805	1.03984	1.09109	1.31922	0.976852	0.713176
ADCY10 ENSG00000143199	1.10979	1.02531	1.04773	0.816552	1.17178	0.91168	1.0176	1.2804	1.28212	1.07567
ADCY2 ENSG00000078295	1.46618	1.14794	1.09884	1.13666	0.779025	1.086	0.998179	0.983038	0.850453	0.916816
ADCY3 ENSG00000138031	0.984443	1.0912	1.07567	1.03716	0.952809	0.830652	1.16953	0.974061	0.969374	1.06482
ADCY4 ENSG00000129467	1.4859	1.17925	1.06884	1.21977	0.964557	0.924555	0.765935	1.03403	1.08901	1.12024
ADCY5 ENSG00000173175	1.07107	0.719916	1.06014	1.08875	0.866744	1.02351	0.809775	1.20522	0.795141	0.874986
ADCY6 ENSG00000174233	1.12303	1.00647	0.979448	1.05768	1.00127	1.00423	1.02447	0.784387	0.820593	1.06042
ADCY7 ENSG00000121281	1.15147	0.876077	1.03491	1.06683	1.15872	1.08975	0.989183	1.27135	1.03565	0.851038
ADCY8 ENSG00000155897	1.29254	1.08672	1.06968	0.797436	0.86921	1.17213	1.00258	0.893066	0.756906	1.10999
ADCY9 ENSG00000162104	1.07827	1.01759	1.1424	0.889437	1.01019	0.77934	0.820039	0.909581	0.962516	1.1409
ADCYAP1 ENSG00000141433	0.971206	0.929652	1.12795	0.894239	0.999828	1.06243	1.20338	0.826828	0.855644	0.835986
ADCYAP1R1 ENSG00000078549	0.858098	1.21541	1.19304	0.977274	0.948553	0.807677	1.07693	0.709531	1.20316	1.04402
ADD1 ENSG00000087274	0.936937	0.900614	1.10034	0.922745	0.989694	0.900647	0.847181	0.984082	0.919218	1.07161
ADD2 ENSG00000075340	1.07995	0.814075	0.939248	1.0538	0.873776	0.729455	0.918965	1.34108	0.956093	0.947856
ADD3 ENSG00000148700	0.949973	0.980879	1.26808	1.00553	0.980468	1.21476	0.911045	0.96913	0.856621	0.995838
ADGB ENSG00000118492	0.905526	1.2116	0.933339	0.917302	1.01437	0.878068	1.11815	1.04619	0.986782	0.829362
ADGRA1 ENSG00000197177	0.948002	1.06416	0.961453	0.960105	1.17485	0.832058	1.4501	1.17926	1.09476	0.856789
ADGRA2 ENSG00000020181	1.08973	1.0119	0.967253	0.8676	0.904144	0.73594	0.968165	0.859539	1.25848	1.15831
ADGRA3 ENSG00000152990	0.996808	0.910379	1.42764	0.71668	1.19748	1.65567	0.744852	1.03461	1.03021	0.851283
ADGRB1 ENSG00000181790	0.976613	0.981202	0.94948	0.704719	1.40677	1.0205	1.13933	0.938667	1.05204	1.52623
ADGRB2 ENSG00000121753	0.954169	0.895814	1.02228	0.904334	0.958688	1.08532	0.831178	1.18365	0.920811	0.921584
ADGRB3 ENSG00000135298	0.935102	1.02552	0.889561	0.848839	1.04965	1.14359	1.11821	0.890478	0.990621	1.03862
ADGRD1 ENSG00000111452	0.979404	0.88489	0.992127	1.15049	1.09608	0.864391	1.182	1.0089	1.01525	1.04924
ADGRD2 ENSG00000180264	0.928442	1.14174	0.792204	0.900391	0.951359	1.03211	1.04712	0.839062	1.03532	1.01439
ADGRE1 ENSG00000174837	1.08664	1.1083	1.06238	1.10225	1.12434	1.0163	0.890578	0.883382	1.1004	1.10348
ADGRE2 ENSG00000127507	1.02512	1.03574	1.22339	1.02928	1.34804	0.952127	0.984028	0.802385	0.841264	1.40164
ADGRE3 ENSG00000131355	0.813235	1.17443	1.04848	0.878596	1.16382	1.15819	0.755362	1.08501	1.18028	1.01005
ADGRE5 ENSG00000123146	0.8103	0.995677	0.967257	1.36212	1.13714	0.920631	1.19458	1.24563	0.895513	0.805579
ADGRF1 ENSG00000153292	0.919312	0.86138	1.08537	0.972947	1.21511	1.00345	1.15592	0.892098	0.98967	1.02106
ADGRF2 ENSG00000164393	1.27814	1.13525	0.82015	0.952325	0.961887	0.936977	0.951558	1.12901	1.00731	1.20239
ADGRF3 ENSG00000173567	0.8311	1.13143	1.04617	0.908675	1.17766	0.939214	0.797328	0.895649	1.04373	0.860316
ADGRF4 ENSG00000153294	1.03821	1.06155	0.921914	0.965159	0.740045	1.06717	0.963728	0.868767	1.05668	0.996417
ADGRF5 ENSG00000069122	0.949661	0.843038	1.0184	1.03607	1.04641	1.13441	0.911186	0.962591	1.04089	1.00709
ADGRG1 ENSG00000205336	0.877167	1.17399	0.947678	0.902852	0.791663	0.901364	0.914215	1.10088	0.966811	0.999886
ADGRG2 ENSG00000173698	0.923991	1.00338	1.05039	1.02867	1.15722	1.02302	0.955147	0.910337	1.10188	1.01303
ADGRG3 ENSG00000182885	0.748711	1.14815	1.21978	0.942302	0.970057	0.984277	0.736823	1.03935	1.04586	0.908184
ADGRG4 ENSG00000156920	0.879374	1.00124	0.879848	0.757119	0.89503	0.997244	1.0783	0.973633	0.96582	1.05318
ADGRG5 ENSG00000159618	1.40246	1.19835	1.23093	0.936886	0.970542	1.06992	1.12883	1.12348	0.893525	0.935213
ADGRG6 ENSG00000112414	0.735252	0.950717	0.857688	0.777317	1.02666	0.981283	0.826579	0.922399	0.800543	1.17362
ADGRG7 ENSG00000144820	0.883975	1.09031	0.861333	1.00893	0.970453	0.990722	1.06249	0.891549	0.946545	1.12648
ADGRL1 ENSG00000072071	1.13203	1.32556	1.0478	1.31657	0.854543	0.938099	1.1296	1.03443	0.925241	1.20913
ADGRL2 ENSG00000117114	1.11915	1.28033	0.768127	0.959857	0.7952	0.961591	0.956806	1.08916	0.84262	1.31788
ADGRL3 ENSG00000150471	0.839734	0.953435	1.03773	0.999247	1.05962	0.997683	1.01474	0.945229	0.863924	1.25728
ADGRL4 ENSG00000162618	1.13589	0.998466	1.00564	1.16065	0.898951	1.04739	0.812692	0.978279	0.884257	0.752864
ADGRV1 ENSG00000164199	1.02019	1.13977	0.859305	0.889132	1.01372	1.20506	0.962942	0.815425	0.947973	0.906289
ADH1A ENSG00000187758	0.945302	0.936459	0.722127	0.939099	0.978376	0.990211	0.777713	1.12686	0.858263	1.02251
ADH1B ENSG00000196616	0.996529	0.971154	0.989588	0.955374	1.15657	0.932486	0.92876	1.11441	1.11117	0.915665
ADH1C ENSG00000248144	0.853413	0.91429	0.854128	0.809168	1.02416	1.17645	1.15813	1.03197	1.01786	0.954246
ADH4 ENSG00000198099	0.945254	0.993458	1.02868	0.910227	1.2119	0.730335	1.01122	1.15436	0.873786	1.22273
ADH5 ENSG00000197894	1.15174	1.03334	1.0569	1.02377	0.6851	1.03447	1.09768	1.14591	0.961096	0.952166
ADH6 ENSG00000172955	1.05947	0.90745	0.853889	1.02094	0.734504	0.919711	0.878221	0.895719	0.762209	0.918829
ADH7 ENSG00000196344	1.01349	0.930288	1.09782	0.849177	0.873793	0.845361	0.864088	1.12761	0.946665	1.03957
ADHFE1 ENSG00000147576	0.926368	0.754183	1.0935	0.893882	1.1373	0.911806	1.15914	1.00816	1.09887	0.982285
ADI1 ENSG00000182551	1.01114	1.20455	1.01541	1.1406	1.18265	0.831076	0.835047	0.726716	0.924899	0.860102
ADIG ENSG00000182035	0.966296	0.975764	1.23486	1.06625	0.957944	0.915529	1.36482	1.08665	0.962656	0.940945
ADIPOQ ENSG00000181092	0.850623	1.07757	0.928161	1.22124	1.01368	1.10958	0.975519	0.905489	1.01051	0.748248
ADIPOR1 ENSG00000159346	1.02961	0.906724	0.923959	0.941475	0.909286	0.938867	0.988152	0.8609	1.00319	0.70601
ADIPOR2 ENSG00000006831	0.745805	0.86919	1.05279	1.07319	0.983299	1.0273	1.06627	0.982824	1.02229	0.8686
ADIRF ENSG00000148671	0.886033	1.19085	0.765628	0.51281	0.999224	0.969111	0.803058	0.829207	0.899535	1.0871
ADK ENSG00000156110	1.04733	0.888005	1.20371	1.28206	0.895558	1.3519	0.829108	0.895055	1.32209	1.01364
ADM ENSG00000148926	0.970981	0.949673	0.787259	0.86557	0.754788	1.24655	0.897133	1.08086	0.821726	0.789802
ADM2 ENSG00000128165	1.23299	1.10993	1.14291	1.1258	0.950354	0.995312	1.1007	0.751676	0.944783	1.06694
ADM5 ENSG00000224420	0.8616	1.01186	0.968705	0.948545	0.998938	0.872879	0.771099	1.08567	0.877092	1.04317
ADNP ENSG00000101126	1.01306	1.00215	0.775912	0.954294	1.06017	1.11635	1.18322	0.946669	0.875456	0.871811
ADNP2 ENSG00000101544	0.870465	1.02689	0.687358	1.05022	0.727827	0.974095	1.23972	0.80742	0.813072	1.03497
ADO ENSG00000181915	0.923832	0.973209	0.95596	1.03906	0.998354	1.02623	1.10139	0.983551	0.79639	0.995556
ADORA1 ENSG00000163485	0.926437	0.917357	1.02948	0.984341	1.00952	0.98528	0.992387	1.02528	1.03284	0.97903
ADORA2A ENSG00000128271	1.06498	0.795777	1.0618	0.845966	1.01003	0.905461	0.929585	0.923284	1.06778	1.00503
ADORA2B ENSG00000170425	1.05742	0.919494	0.747485	0.94819	0.903532	1.13605	1.08018	1.09099	0.87217	1.16707
ADORA3 ENSG00000282608	1.11363	1.04022	1.1301	1.10366	0.883041	0.783441	0.94758	0.969122	0.917119	1.15416
ADPGK ENSG00000159322	0.88745	1.03935	0.72666	1.15475	1.57787	0.917334	0.982525	1.2341	1.17964	0.866268
ADPRH ENSG00000144843	0.893043	0.960515	0.92562	1.50589	1.12123	1.0137	1.17806	1.22159	0.993442	1.0588
ADPRHL1 ENSG00000153531	0.840932	0.929792	1.04125	0.940865	0.961871	0.812901	1.16092	0.88883	0.879954	0.982292
ADPRHL2 ENSG00000116863	0.843305	0.933957	1.0776	0.80883	0.985896	0.892356	0.927384	0.972084	0.829883	1.00902
ADPRM ENSG00000170222	1.0961	0.907285	0.652137	0.864467	0.980356	1.36216	0.930901	0.971756	1.07532	0.864023
ADRA1A ENSG00000120907	1.16514	0.802483	0.955804	0.878186	1.03511	1.00641	1.02464	0.862769	1.32034	0.964908
ADRA1B ENSG00000170214	0.940619	1.20415	0.77655	1.0356	0.857538	0.834106	1.0664	0.883354	0.83641	0.985988
ADRA1D ENSG00000171873	1.097	0.907531	1.17742	0.98429	0.995969	0.824838	1.02407	0.92785	0.889203	0.885127
ADRA2A ENSG00000150594	1.05769	1.15324	1.05372	0.825282	0.972202	1.18992	0.969256	0.750434	0.814041	0.772437
ADRA2B ENSG00000274286	0.934394	1.09296	1.12664	1.04534	1.02772	0.936818	0.927736	0.983922	0.888451	0.870099
ADRA2C ENSG00000184160	1.00412	1.20231	0.799297	0.773037	0.9766	0.942714	1.03208	0.875428	1.0767	1.94538
ADRB1 ENSG00000043591	1.07804	1.14914	1.19972	0.933387	1.07147	0.70954	1.03443	0.808882	0.967432	1.00803
ADRB2 ENSG00000169252	1.16818	1.07755	1.23743	0.844233	0.918059	1.05688	0.822371	0.853305	1.08026	0.90623
ADRB3 ENSG00000188778	0.874333	0.913765	0.953631	1.03571	0.944506	0.853281	1.02433	0.936315	1.02894	1.13505
ADRM1 ENSG00000130706	0.976068	1.12901	0.883654	0.878783	0.969676	0.836344	1.02905	0.744235	1.08636	0.928367
ADSL ENSG00000239900	0.948592	0.948406	1.20834	1.08631	1.09368	0.905819	1.25352	1.05917	0.947006	1.14777
ADSS ENSG00000035687	0.806096	0.933943	0.902388	0.819555	0.915146	1.05921	1.10109	1.21573	0.858504	1.15969
ADSSL1 ENSG00000185100	1.03173	0.960954	0.876645	0.933441	0.945025	0.977628	0.946521	0.998609	1.06829	0.757919
ADTRP ENSG00000111863	1.00151	1.03041	0.963994	1.04906	0.956826	0.908424	1.34125	0.940494	0.946769	1.15005
AEBP1 ENSG00000106624	1.3391	1.27058	0.699488	0.991147	1.02367	1.15346	0.711523	1.14764	1.39812	0.770028
AEBP2 ENSG00000139154	0.818273	0.910269	0.852898	1.13616	0.873685	1.04072	1.18842	1.04561	0.853298	0.916644
AEN ENSG00000181026	0.883192	0.797408	1.25089	0.922708	1.02285	0.915699	1.10287	1.09876	1.12991	0.885366
AES ENSG00000104964	0.673078	0.958951	1.0028	0.722161	1.05327	0.801368	1.44003	0.767131	1.03768	1.00661
AF011889.5 ENSG00000241489	0.952469	0.843427	0.958411	0.831884	1.00393	0.832466	1.16706	0.723276	1.27662	1.13327
AF111168.1 ENSG00000280308	0.853857	1.01105	1.06253	1.08812	1.19987	0.980517	0.911856	1.07754	0.914236	1.05928
AF131216.1 ENSG00000280273	0.976639	1.29239	0.971171	1.02178	0.952159	0.925554	0.891024	0.929156	0.918421	0.947599
AF165138.7 ENSG00000243440	0.813714	0.896111	0.869801	1.06663	0.973675	1.07778	1.03064	0.943683	1.17444	1.29
AFAP1 ENSG00000196526	0.870885	0.908816	0.912226	0.986129	0.912393	0.962433	0.920468	0.574912	1.25382	1.009
AFAP1L1 ENSG00000157510	1.13484	0.827899	1.16771	1.22506	1.07007	0.892462	0.79717	0.908577	0.837429	1.06336
AFAP1L2 ENSG00000169129	0.743113	1.13752	1.10968	1.10676	1.01475	1.04935	1.11617	0.686118	0.823814	0.774466
AFF1 ENSG00000172493	0.991207	0.979915	1.12116	0.658836	0.810196	0.790629	0.726689	0.928103	1.12355	0.964306
AFF2 ENSG00000155966	1.04488	1.20077	1.08544	0.878968	1.13369	0.983144	0.90568	1.02822	1.08088	0.995468
AFF3 ENSG00000144218	1.17612	1.35258	1.28312	0.970323	1.06	1.38519	0.956622	1.00728	0.96349	0.908714
AFF4 ENSG00000072364	1.10725	1.20737	0.940246	1.1804	1.04526	1.055	1.08308	0.865644	1.0076	0.999763
AFG3L2 ENSG00000141385	1.17644	1.18212	0.730466	1.14872	1.14857	0.883503	1.01163	0.958937	1.12074	0.748088
AFM ENSG00000079557	1.00418	1.02476	1.08693	1.26514	1.1795	0.850448	1.05321	0.852672	1.25985	0.928981
AFMID ENSG00000183077	0.885942	0.902674	0.888068	0.921217	1.0929	0.751925	1.21168	1.23019	0.988693	1.08919
AFP ENSG00000081051	0.919428	1.11611	0.710955	0.941257	1.11263	0.874879	1.2096	1.24746	0.902476	1.21879
AFTPH ENSG00000119844	1.00828	1.17229	0.697189	1.13668	0.924631	0.865826	1.04489	1.63116	0.702304	0.670485
AGA ENSG00000038002	1.05215	1.29344	0.989467	0.85246	0.86072	1.02931	0.914715	1.06831	0.734011	1.03714
AGAP1 ENSG00000157985	0.889246	0.789941	1.14792	0.728437	0.896103	0.885017	1.07242	0.934005	1.03929	1.13013
AGAP14P ENSG00000279058	0.793856	1.11587	0.862826	0.894927	1.11604	1.07626	1.00735	0.981315	1.12539	1.11868
AGAP2 ENSG00000135439	0.827177	1.10412	1.08761	0.998973	0.881712	1.07385	1.01333	0.846053	0.932799	0.914541
AGAP3 ENSG00000133612	0.953603	1.04266	0.851178	1.09451	0.880874	0.817761	0.878957	0.84762	1.08927	1.11996
AGAP4 ENSG00000188234	0.993745	0.834363	0.762721	0.947872	1.16459	0.866017	0.801146	0.794136	0.998682	0.782161
AGAP5 ENSG00000172650	0.916195	0.769887	1.00504	0.772835	0.925966	0.730438	0.92584	0.870412	0.905382	0.912215
AGAP6 ENSG00000204149	0.953991	1.08726	0.929532	1.00181	1.15269	1.2431	1.03532	0.787575	1.01041	0.86603
AGAP9 ENSG00000204172	0.985356	1.00082	0.888457	1.2297	0.964743	0.997231	0.799772	1.00752	0.91092	1.03057
AGBL1 ENSG00000273540	0.862583	0.956294	1.02787	1.12568	0.992599	0.898889	1.06248	0.855321	0.919882	1.01013
AGBL2 ENSG00000165923	1.09864	1.00002	1.06695	1.21543	1.02265	1.12439	1.01831	0.887791	0.878231	1.1325
AGBL3 ENSG00000146856	0.985299	1.08123	1.07974	1.04651	0.913252	0.934283	1.00101	1.14082	1.04962	0.996722
AGBL4 ENSG00000186094	1.2723	0.92639	1.04758	0.983553	0.988549	0.842765	1.05348	1.13251	0.875023	1.14844
AGBL5 ENSG00000084693	0.804137	1.09286	0.981901	1.10154	1.05382	0.885874	1.44159	1.20542	0.825417	1.12134
AGER ENSG00000204305	0.827535	1.0028	0.931645	1.25639	0.848337	1.19733	1.11177	1.12158	1.07696	0.845486
AGFG1 ENSG00000173744	1.10702	0.838836	0.837042	1.12927	0.757068	0.937053	1.01769	0.808763	1.27144	0.885757
AGFG2 ENSG00000106351	0.94422	0.998203	0.950447	0.917137	1.06675	0.830385	0.914411	1.28374	0.880948	1.07132
AGGF1 ENSG00000164252	0.691304	1.2017	1.1401	0.991263	1.11775	1.00859	0.823893	1.10379	1.04207	1.03376
AGK ENSG00000006530	1.16892	1.01945	0.804258	0.90574	1.26122	0.998877	1.03405	0.791552	1.02419	0.964926
AGL ENSG00000162688	0.846544	0.994511	1.03929	0.765142	1.01361	1.00938	0.833682	0.961433	0.957058	0.92587
AGMAT ENSG00000116771	0.975694	1.06289	0.819965	0.956711	1.15819	1.00189	0.933072	1.19244	0.921321	1.02285
AGMO ENSG00000187546	1.05723	1.01289	1.03717	1.25139	0.863815	1.0583	1.14647	1.05186	0.837593	0.897775
AGO1 ENSG00000092847	0.976258	0.901857	0.926401	0.957146	1.14384	1.00776	0.954805	1.10803	0.941661	0.877876
AGO2 ENSG00000123908	0.916243	1.0059	1.10845	0.985139	1.03914	1.19632	0.835776	0.843635	1.24522	0.889355
AGO3 ENSG00000126070	1.33675	1.04804	1.12779	0.816972	1.09911	0.989896	1.08022	1.13021	1.01018	1.03794
AGO4 ENSG00000134698	0.949188	1.36682	1.02983	0.897493	1.01143	0.882015	0.683291	1.01381	0.906072	0.88378
AGPAT1 ENSG00000204310	0.987249	0.815335	0.821183	1.0241	0.705603	0.929217	0.739636	0.854963	0.945911	1.12917
AGPAT2 ENSG00000169692	0.903	0.962597	0.999339	1.47228	0.93528	0.872507	1.05731	1.00582	0.761407	1.15481
AGPAT3 ENSG00000160216	0.910058	0.953966	1.06649	1.02025	1.19272	1.31121	1.10954	0.822916	0.908628	1.24517
AGPAT4 ENSG00000026652	0.960373	0.84136	0.956904	1.1261	0.980998	0.896238	0.881442	1.85923	0.987902	1.10945
AGPAT5 ENSG00000155189	0.870049	0.847301	1.07386	1.14245	1.20928	1.03817	0.921627	0.878997	1.1977	0.93607
AGPS ENSG00000018510	0.978007	0.964216	1.0095	0.848599	1.10295	0.975705	0.891949	1.089	0.857509	1.07791
AGR2 ENSG00000106541	1.06377	0.969368	0.935742	1.07017	0.670855	0.960687	0.968598	0.821023	0.897023	0.721084
AGR3 ENSG00000173467	1.03743	0.882038	1.00426	0.959207	0.980543	1.01512	0.926119	1.14786	0.83052	1.01853
AGRN ENSG00000188157	0.958322	1.12422	0.792539	1.26155	0.929344	0.849414	1.35309	0.907929	0.786684	0.881788
AGRP ENSG00000159723	1.17693	0.775659	1.13943	0.73574	1.20465	1.12105	1.18852	0.831819	1.09163	0.910038
AGT ENSG00000135744	1.02992	1.53012	0.739547	0.98426	0.734021	1.02451	1.05223	0.990499	1.09045	1.08987
AGTPBP1 ENSG00000135049	1.12653	1.08449	1.02051	0.789283	1.17449	1.0264	0.884184	0.904229	0.951858	0.955488
AGTR1 ENSG00000144891	0.975282	1.03601	0.908359	1.21512	1.0316	1.09201	0.834979	0.790868	0.892821	1.12952
AGTRAP ENSG00000177674	1.32399	1.28145	0.774059	1.13547	0.823562	1.15163	0.961698	0.99595	0.74605	1.05962
AGXT ENSG00000172482	0.657862	0.84248	0.986429	1.36185	0.973982	1.03159	1.11555	1.03573	1.10137	1.21066
AGXT2 ENSG00000113492	0.93545	0.961247	0.99952	0.80325	0.819715	0.946472	0.799854	1.06912	1.08128	0.81083
AHCTF1 ENSG00000153207	1.05803	1.18478	1.04075	0.892703	1.01517	0.876586	0.986417	1.19132	1.02052	1.263
AHCY ENSG00000101444	0.873237	0.695433	1.04748	1.15614	0.845864	1.00686	1.09142	1.05033	1.42016	1.07538
AHCYL1 ENSG00000168710	1.20424	1.19136	0.805939	0.787656	0.744641	0.98777	1.2039	1.06341	1.13035	0.793668
AHCYL2 ENSG00000158467	0.983812	1.08253	0.945972	1.04535	0.903236	0.838115	0.898451	0.709212	1.18683	0.789142
AHDC1 ENSG00000126705	0.738324	1.0005	1.00231	1.36707	0.651924	1.47875	0.959321	0.744154	1.05166	1.06213
AHI1 ENSG00000135541	0.959256	1.25035	1.08807	1.04964	1.09444	1.12313	0.891257	0.856069	0.850925	0.975478
AHNAK ENSG00000124942	1.87514	0.930141	0.915128	0.939102	1.21899	1.11014	0.588899	0.99283	1.24931	1.0685
AHNAK2 ENSG00000185567	0.917828	1.08988	1.12473	1.07642	0.958872	0.835794	0.906412	1.01927	0.727003	1.05823
AHR ENSG00000106546	1.14557	1.05513	0.778084	0.909968	1.16009	1.03958	0.958293	1.04023	1.30816	1.10195
AHRR ENSG00000063438	1.29047	1.16403	0.95579	0.866018	1.19339	1.05132	0.99931	1.08604	1.23853	0.971206
AHSA1 ENSG00000100591	0.960361	0.828626	1.06023	0.959338	0.928073	1.15383	1.02543	0.720404	0.882953	1.07302
AHSA2 ENSG00000173209	0.78491	0.931376	0.806312	0.870923	1.11046	1.03045	1.20687	0.817915	1.33226	1.04214
AHSG ENSG00000145192	0.847725	0.791718	0.986302	1.2026	1.19851	1.21698	1.18562	0.897336	0.930175	1.37846
AHSP ENSG00000169877	0.71771	0.916283	0.853788	1.09376	0.798405	1.29191	0.703315	0.810128	0.979965	0.843103
AICDA ENSG00000111732	0.68457	1.00903	0.986563	1.0932	0.778771	1.09038	1.00383	0.95571	1.21799	0.661762
AIDA ENSG00000186063	1.0411	0.859167	1.28324	1.03726	1.06089	1.51351	0.887826	0.759342	1.17929	0.826813
AIF1 ENSG00000204472	0.915949	0.871172	0.917264	1.05098	1.05766	0.931333	1.20394	1.35359	0.870463	0.873781
AIF1L ENSG00000126878	0.808264	0.987848	1.1237	0.986854	0.81937	0.872836	0.892949	0.921249	1.2798	0.847884
AIFM1 ENSG00000156709	0.910179	0.82782	0.970628	0.930075	1.34352	0.831049	1.03865	1.41046	0.793939	0.817598
AIFM2 ENSG00000042286	1.01847	1.15514	1.12915	1.07418	0.843163	1.00016	0.86643	0.955239	1.06772	0.936755
AIFM3 ENSG00000183773	0.886656	0.997256	0.955008	0.740176	1.2179	0.920835	0.972657	1.21316	1.07447	0.978359
AIG1 ENSG00000146416	0.874399	1.10971	1.06093	1.3719	0.884372	0.803772	1.04194	1.50419	0.904241	0.725722
AIM1 ENSG00000112297	1.10618	0.868257	1.23341	1.14138	0.871707	0.879793	0.771554	0.988348	0.855332	0.983909
AIM1L ENSG00000176092	1.00527	1.00688	0.922093	0.928962	1.03842	1.04179	1.05407	0.83457	0.983246	1.1168
AIM2 ENSG00000163568	0.978806	0.829259	0.68328	0.688278	1.10964	1.2701	0.980285	1.13677	0.874642	1.23939
AIMP1 ENSG00000164022	1.02089	0.808288	0.854562	1.14982	0.80126	1.01599	1.11024	1.02468	1.04729	0.838927
AIMP2 ENSG00000106305	1.03502	1.25468	0.994207	0.902524	0.860206	1.25477	0.999089	0.78431	1.03714	0.925578
AIP ENSG00000110711	1.36445	1.01733	1.16615	0.895277	0.928426	0.972243	0.756061	1.09972	0.901773	1.21672
AIPL1 ENSG00000129221	0.952856	1.02486	0.936926	0.987642	1.21003	1.14425	0.967748	1.03985	1.17	0.9512
AIRE ENSG00000160224	0.946516	0.928967	0.958029	0.900002	1.19381	1.04115	0.682355	0.989367	0.825196	1.21604
AJ239318.1 ENSG00000280108	1.01809	0.836692	1.22154	1.10291	0.894409	0.759765	1.18544	0.778611	0.974774	1.0154
AJAP1 ENSG00000196581	0.770923	0.853351	1.10512	1.08303	0.917244	1.2186	1.09859	1.1001	1.31183	1.03089
AJUBA ENSG00000129474	1.18795	0.970697	0.8812	1.23691	1.0749	1.02127	1.00173	0.85443	0.987174	0.942336
AK1 ENSG00000106992	1.00263	0.966357	1.11859	0.980658	0.782637	1.08787	0.96882	0.861902	0.828285	1.04001
AK2 ENSG00000004455	0.861312	1.15369	0.771805	0.850972	0.646304	1.14962	0.942746	0.827938	0.973	0.852884
AK3 ENSG00000147853	0.894183	0.834312	1.05122	1.01623	1.31009	0.788716	1.04624	0.961574	1.08467	0.747843
AK4 ENSG00000162433	0.917818	1.16022	1.04525	0.827554	1.08692	1.0639	0.964165	0.83738	1.05552	0.77025
AK5 ENSG00000154027	0.876171	1.04795	0.972383	0.959246	1.12985	1.04835	0.826355	1.32344	0.840759	1.14107
AK6 ENSG00000085231	1.06821	0.888795	0.883223	0.72371	0.902271	0.983017	1.01683	1.18747	1.10331	1.04665
AK7 ENSG00000140057	1.3932	1.21605	0.744664	0.898282	0.910512	0.949873	0.958881	1.01705	0.9467	0.994714
AK8 ENSG00000165695	0.796465	1.17402	0.856835	1.18625	1.03441	1.01135	0.981861	1.12291	0.947116	0.931697
AK9 ENSG00000155085	0.876897	1.17018	1.06065	2.30014	1.12736	1.15113	1.03166	1.1188	0.881526	0.994093
AKAP1 ENSG00000121057	0.879834	0.758389	0.816252	0.982311	0.819739	1.11873	0.838906	1.11992	0.917405	1.00324
AKAP10 ENSG00000108599	0.716535	1.05442	1.12511	1.25705	1.0227	0.802148	0.810695	1.04547	0.719047	1.08717
AKAP11 ENSG00000023516	0.875778	1.10355	0.826631	0.833523	1.04202	1.10684	1.02775	1.18379	1.32504	1.2533
AKAP12 ENSG00000131016	0.979877	0.964297	1.36786	0.997376	1.02743	1.13245	0.935082	1.16651	1.08277	0.913739
AKAP13 ENSG00000170776	0.965129	0.916571	0.999059	1.08094	1.20638	0.870289	1.05799	1.17005	1.08178	0.873366
AKAP14 ENSG00000186471	1.02108	1.10225	0.937761	1.13342	0.829187	0.963045	0.915376	0.952645	1.10697	0.924082
AKAP17A ENSG00000197976	0.877374	0.896561	0.7336	1.0244	1.07993	1.05723	1.02184	0.973917	1.18365	1.16761
AKAP3 ENSG00000111254	0.77106	1.27698	1.11622	0.889598	1.03253	0.932467	0.908717	1.0903	0.936755	1.3073
AKAP4 ENSG00000147081	1.12549	0.892051	0.909846	0.92861	0.912466	1.02975	0.833807	1.03903	0.931007	1.06767
AKAP5 ENSG00000179841	1.0232	0.848164	1.01733	0.94002	0.919094	1.17442	0.977793	1.07051	1.07127	1.06358
AKAP6 ENSG00000151320	0.994714	1.10468	0.979458	1.05978	0.919727	0.983152	0.828115	0.879269	1.01254	0.780917
AKAP7 ENSG00000118507	1.09042	0.891049	0.887444	1.00994	0.976084	0.875676	0.880432	0.957787	0.998611	1.11613
AKAP8 ENSG00000105127	0.882962	0.879737	1.13427	0.864525	1.38852	0.545273	0.938747	0.966713	0.892924	1.15524
AKAP8L ENSG00000011243	0.9804	0.824723	0.926504	0.860423	0.998126	0.864526	0.947823	0.931687	0.925089	0.834707
AKAP9 ENSG00000127914	1.16978	1.09922	1.17591	1.01786	0.791645	1.00487	0.799943	0.863536	0.803232	1.15137
AKIP1 ENSG00000166452	1.06759	0.827059	0.879722	0.861359	0.864784	1.23093	1.19621	1.02635	1.01535	1.13211
AKIRIN1 ENSG00000174574	0.923755	1.15556	0.946155	1.03067	0.81024	1.05886	1.06634	0.927505	1.0471	0.91473
AKIRIN2 ENSG00000135334	0.95805	0.951966	0.855159	0.702561	0.91686	1.05557	1.04677	1.05174	1.12089	0.859159
AKNA ENSG00000106948	0.92899	0.987237	0.901687	0.964896	0.991491	1.00735	0.906067	0.903161	1.38153	1.19296
AKNAD1 ENSG00000162641	1.24155	0.865468	0.931259	0.931581	1.32884	0.934818	0.942685	0.958951	1.31817	0.979012
AKR1A1 ENSG00000117448	0.891279	0.819098	1.03259	1.14154	0.883244	0.794288	0.871092	1.01713	1.03824	0.876024
AKR1B1 ENSG00000085662	0.897377	0.889848	1.17482	0.962162	0.920367	1.01088	1.03256	0.759457	0.812104	1.07017
AKR1B10 ENSG00000198074	0.621909	1.14273	0.930879	0.874778	1.21732	1.17781	0.884539	1.08237	0.864228	0.968531
AKR1B15 ENSG00000227471	0.821461	0.933949	1.02577	1.16567	0.967364	0.907796	1.04239	1.08996	1.12632	0.934803
AKR1C1 ENSG00000187134	0.775284	1.14553	0.960142	0.827899	0.946519	1.09087	1.10744	0.971683	1.06689	1.0223
AKR1C2 ENSG00000151632	1.28965	0.975981	0.991016	0.865228	1.01405	1.14662	1.03175	0.855949	0.76679	0.930616
AKR1C3 ENSG00000196139	0.804014	0.801723	0.917739	0.849433	0.959113	1.06066	0.957384	0.74849	0.869008	0.910243
AKR1C4 ENSG00000198610	1.13094	1.21033	1.34387	1.07925	1.00898	1.0954	1.07849	1.24565	1.01469	1.32139
AKR1D1 ENSG00000122787	0.792549	0.907504	0.888117	1.0655	0.892952	0.94826	1.19652	0.928476	1.16163	1.14891
AKR1E2 ENSG00000165568	0.840472	0.859477	0.829452	0.877773	1.22204	0.88031	0.963506	0.91508	0.996749	0.619111
AKR7A2 ENSG00000053371	0.82041	0.962534	0.949724	0.829048	1.04913	0.787537	0.863067	0.915115	0.927442	0.992353
AKR7A3 ENSG00000162482	0.907031	1.23666	1.02703	1.00832	1.01785	0.88071	0.975188	1.18558	0.791492	1.19456
AKR7L ENSG00000211454	0.964438	0.76174	0.881013	1.25885	0.806081	1.10785	0.866379	0.876858	1.1974	1.00502
AKT1 ENSG00000142208	1.16922	0.777578	0.875726	1.01575	0.612708	1.05885	1.24513	1.28974	1.23055	0.737982
AKT1S1 ENSG00000204673	0.997588	1.02046	0.730257	1.14312	1.01355	0.847513	1.25165	0.905515	1.00666	1.41227
AKT2 ENSG00000105221	0.761604	1.23392	1.14617	0.80686	1.31676	0.922647	1.10603	1.04376	0.933761	0.945305
AKT3 ENSG00000117020	1.16589	1.01881	0.944937	0.721505	1.3657	1.11586	0.92959	0.897385	1.12182	0.800532
AKTIP ENSG00000166971	0.943295	0.969237	0.976158	0.873838	1.09177	1.07366	0.954055	0.754456	0.808225	1.1292
AL023806.1 ENSG00000280184	0.969152	1.22012	1.17489	0.988574	0.975923	0.877019	1.03518	0.992748	1.08343	0.730358
AL049794.1 ENSG00000280240	1.05824	0.808122	1.02818	0.8823	0.731944	1.20323	1.19231	0.957246	1.29466	1.13968
AL049872.1 ENSG00000279963	1.22522	0.773813	1.01441	0.99788	0.980438	1.01849	0.880023	0.87971	0.918916	0.831878
AL133475.1 ENSG00000281602	1.05788	1.14829	1.04628	1.08636	1.02936	1.21761	0.987517	0.996538	1.20635	1.06746
AL135745.1 ENSG00000279654	0.929289	1.17645	0.802014	1.00148	0.660715	0.938325	1.02879	1.14898	0.966155	1.10954
AL135787.1 ENSG00000283263	0.773322	0.948164	0.844685	0.999351	0.943692	1.12524	0.75428	1.04828	1.13383	0.920333
AL354828.1 ENSG00000279282	0.69018	0.93848	1.02038	0.812655	1.17514	1.04102	0.960523	0.959864	1.166	0.844956
AL354828.2 ENSG00000280175	1.03385	0.918947	1.10507	0.844729	0.892076	1.02384	0.86214	1.19878	1.01373	0.994309
AL356053.1 ENSG00000150076	1.00808	0.905252	1.18101	1.06514	0.973628	1.09687	1.02904	1.04065	1.07272	0.886569
AL356289.1 ENSG00000279096	1.11033	0.924021	1.01203	1.10758	1.10871	1.06505	1.16306	1.26215	0.967781	0.780639
AL356585.1 ENSG00000279081	0.919996	0.985467	0.824947	1.0811	0.880132	1.23764	1.2332	1.12971	0.84233	1.0414
AL357140.1 ENSG00000280113	0.918318	1.07879	0.820919	1.15675	0.90088	0.859531	1.0017	1.09499	0.848461	0.927777
AL358852.1 ENSG00000278899	0.917617	0.966828	0.890192	1.04328	0.895847	0.939596	0.998735	1.18591	1.06676	1.41642
AL365181.1 ENSG00000280316	1.2256	1.04959	1.21012	0.815362	1.03884	0.979633	1.11765	0.938765	0.951323	1.02064
AL513523.2 ENSG00000279767	0.968061	1.30368	1.18195	0.859518	0.954446	1.03182	1.01227	0.937804	1.24779	1.12545
AL589743.1 ENSG00000279508	1.24491	0.949477	0.978044	0.786206	0.64693	1.25389	1.08502	1.11754	0.815103	0.923205
AL590235.1 ENSG00000280230	1.05095	0.98048	1.12786	0.928487	0.875351	1.08345	0.830998	1.24178	1.01125	0.849253
AL645922.1 ENSG00000279546	0.865689	1.1187	0.942742	1.03903	1.27317	0.906844	0.999705	0.876045	1.04051	0.984746
ALAD ENSG00000148218	1.28605	1.04694	0.934951	1.0307	1.30564	0.838674	0.813091	1.24796	1.00053	0.7844
ALAS1 ENSG00000023330	0.869575	1.04773	0.717483	1.16134	0.924045	0.647642	0.832443	1.24323	0.769636	0.876221
ALAS2 ENSG00000158578	0.93821	1.0763	1.35129	1.14603	0.952179	1.18062	1.1871	1.02977	0.828731	0.891168
ALB ENSG00000163631	0.839189	1.02013	0.949673	0.802586	1.01141	0.950249	1.06659	0.91502	1.21477	0.746947
ALCAM ENSG00000170017	0.950139	1.1039	1.16631	0.972056	1.21401	1.23233	1.07084	0.917916	1.0207	1.09837
ALDH16A1 ENSG00000161618	1.23744	1.36874	1.05936	1.19058	1.03339	0.67685	0.906594	0.904746	0.9037	0.988047
ALDH18A1 ENSG00000059573	1.11875	0.986125	0.829345	1.10732	0.984862	1.0484	1.02901	1.26423	0.877928	1.08703
ALDH1A1 ENSG00000165092	0.928424	1.01245	0.973485	0.793437	0.969903	0.784418	1.00679	1.29369	0.953349	0.875528
ALDH1A2 ENSG00000128918	1.08226	1.35983	0.926115	0.849073	1.04091	1.20014	1.19526	1.13087	1.17267	0.809214
ALDH1A3 ENSG00000184254	0.916547	0.942765	1.01396	1.1086	1.21094	1.0489	1.07146	0.992838	1.03954	1.05188
ALDH1B1 ENSG00000137124	1.05051	1.29139	0.954821	1.02263	1.16186	0.854083	1.06176	1.24414	0.903845	0.892065
ALDH1L1 ENSG00000144908	1.22668	0.830002	0.994279	0.938768	0.992592	0.991063	0.914602	1.0018	1.00867	1.04706
ALDH1L2 ENSG00000136010	0.984094	1.09823	0.967954	0.869807	0.922843	0.682741	1.03604	0.927997	0.964325	1.01615
ALDH3A1 ENSG00000108602	0.858501	0.897515	1.0856	1.06609	1.00856	1.01853	1.21743	0.786755	0.978498	0.563244
ALDH3A2 ENSG00000072210	0.710464	0.830313	0.872069	1.10943	2.28732	0.786122	0.779361	1.11952	0.882953	1.17983
ALDH3B1 ENSG00000006534	1.23689	1.18873	1.08368	1.1473	1.0466	0.659642	0.859505	1.04142	1.19541	1.23426
ALDH3B2 ENSG00000132746	0.931099	1.106	0.966964	1.03129	1.26024	1.02194	0.858418	0.981793	1.02625	1.08326
ALDH4A1 ENSG00000159423	1.18316	0.98256	1.00427	0.875124	0.986155	1.11991	1.12355	0.778243	0.943491	0.787213
ALDH5A1 ENSG00000112294	1.22885	1.14422	0.946509	0.953051	1.11339	1.12144	0.987342	1.06705	1.08178	1.17688
ALDH6A1 ENSG00000119711	1.1205	1.13618	1.05081	0.946776	1.11719	1.30907	1.11678	0.980141	1.1933	0.786765
ALDH7A1 ENSG00000164904	0.82239	1.23438	1.19431	0.989048	0.973793	1.10246	1.23455	1.17815	1.02155	1.09777
ALDH8A1 ENSG00000118514	0.817667	1.19744	1.12753	1.29234	1.12049	1.07161	1.08282	0.988279	1.08692	0.735891
ALDH9A1 ENSG00000143149	0.705066	0.975215	1.0722	1.00999	0.976018	1.10071	0.90605	0.913325	1.18251	0.981856
ALDOA ENSG00000149925	0.872681	0.849237	1.04139	1.15025	1.06013	0.73891	0.855636	1.07248	0.993332	0.827975
ALDOB ENSG00000136872	0.869736	0.932299	1.16518	0.891119	0.881113	0.958689	0.88683	0.941387	1.00228	0.847535
ALDOC ENSG00000109107	0.744432	0.979351	0.995373	1.08467	1.04607	0.845809	0.931757	1.08596	1.07605	1.12
ALG1 ENSG00000033011	1.18483	0.965897	0.905316	1.03905	1.0916	1.17747	1.17318	1.03074	0.847452	1.02449
ALG10 ENSG00000139133	0.907771	0.80657	1.018	0.95953	1.00836	1.12962	0.988105	0.968801	0.962206	0.877827
ALG10B ENSG00000175548	1.04352	1.26723	1.15138	1.01839	0.993989	1.00129	0.800611	0.84392	1.27859	1.1216
ALG11 ENSG00000253710	1.17138	1.18827	0.998622	1.11005	1.20407	1.2484	0.775722	0.807752	1.11845	1.00614
ALG12 ENSG00000182858	0.895204	1.15817	1.10844	0.856558	0.923226	1.03952	0.940361	1.05359	0.703769	1.03029
ALG13 ENSG00000101901	0.848906	0.961915	1.00606	0.885518	0.825159	1.09521	0.890227	1.05662	1.0549	1.02458
ALG14 ENSG00000172339	0.836184	1.08303	1.01466	0.819589	1.00844	1.18669	0.889819	1.01164	1.02095	0.922698
ALG1L ENSG00000189366	1.3964	1.10844	0.931041	0.978215	1.04896	1.00693	0.859285	0.799016	1.09118	0.919298
ALG1L2 ENSG00000251287	0.91934	1.06423	0.942437	1.12194	0.785099	0.883505	1.03346	0.965868	1.11032	0.83468
ALG2 ENSG00000119523	1.05541	1.09135	1.36552	0.896047	0.970193	1.10414	1.13737	0.960869	0.88792	1.23918
ALG3 ENSG00000214160	1.12114	1.14844	0.9878	0.882016	0.956747	1.08511	0.958075	0.939613	0.906955	1.05636
ALG5 ENSG00000120697	0.917949	1.05753	0.781636	0.866305	0.756641	1.01832	1.03274	0.866879	1.21597	0.891937
ALG6 ENSG00000088035	0.862791	0.975841	0.917571	0.935502	0.78426	0.967572	1.36569	1.18098	0.937641	1.12253
ALG8 ENSG00000159063	0.728242	1.13694	1.03987	0.934753	0.939361	0.80083	0.780128	1.30454	1.0403	1.26378
ALG9 ENSG00000086848	1.16239	0.949746	0.772217	0.950653	0.94897	0.988279	0.900946	0.7851	1.176	0.923694
ALK ENSG00000171094	1.06255	1.12967	0.856206	1.07753	1.19149	1.11492	1.07984	1.01121	1.13183	0.865438
ALKBH1 ENSG00000100601	1.0546	0.836518	0.837247	1.1383	1.11113	0.949922	1.05416	1.09869	0.982464	0.65391
ALKBH2 ENSG00000189046	1.03363	1.25826	0.820395	1.08711	0.920258	0.94556	0.965874	1.03076	1.1013	0.922998
ALKBH3 ENSG00000166199	0.85577	0.98928	0.85698	0.984337	0.993273	0.998389	1.03782	0.848565	0.988685	1.13334
ALKBH4 ENSG00000160993	0.861776	0.795959	0.935876	0.881919	0.843461	1.05458	1.09899	0.943879	0.951538	1.26851
ALKBH5 ENSG00000091542	1.00455	0.78974	0.960566	0.841004	1.05443	1.02135	1.18478	0.927835	1.05425	0.807404
ALKBH6 ENSG00000239382	1.00674	1.04439	0.916739	0.992022	1.04996	0.906698	0.909887	1.03967	1.07062	1.08675
ALKBH7 ENSG00000125652	0.941833	1.13119	1.25419	0.940177	0.972931	0.915311	1.25476	1.01044	1.15511	1.13995
ALKBH8 ENSG00000137760	1.46235	1.10659	0.940198	0.897681	0.939944	0.794094	0.970906	1.09193	0.792021	1.39181
ALLC ENSG00000151360	1.19845	0.737957	0.995519	0.808329	1.0172	0.977648	0.955675	1.00063	1.01549	0.900513
ALMS1 ENSG00000116127	1.13576	1.02823	0.934305	1.01429	0.718002	0.891949	1.0119	0.880724	0.937705	0.865678
ALOX12 ENSG00000108839	1.01531	1.02515	1.03824	0.944498	0.884926	0.897376	1.20587	1.11234	1.01941	0.93503
ALOX12B ENSG00000179477	0.916617	1.07724	0.949396	0.848827	0.920279	0.856569	1.13244	0.951012	1.19574	1.24684
ALOX15 ENSG00000161905	0.939102	1.08643	0.868699	1.01309	0.779149	1.04297	0.807388	0.96421	0.982713	0.948444
ALOX15B ENSG00000179593	1.23519	0.997632	1.0311	0.810724	1.01374	0.904203	1.15761	1.0434	0.906674	0.792319
ALOX5 ENSG00000012779	0.952646	1.22424	0.878376	0.909217	0.835277	0.946414	1.03591	0.937677	1.09915	1.15571
ALOX5AP ENSG00000132965	1.06558	0.963433	1.27978	1.02198	0.894508	0.859161	1.15535	1.1924	0.939795	1.19299
ALOXE3 ENSG00000179148	1.00056	0.919362	1.07759	0.763366	0.950828	0.888156	0.816466	1.32548	0.896072	0.965272
ALPK1 ENSG00000073331	0.947514	1.12579	1.08297	0.991753	1.11255	0.877239	0.935081	0.880312	1.05763	0.898276
ALPK2 ENSG00000198796	1.08164	0.919389	1.02219	1.08967	1.13748	1.19641	1.12325	0.982382	0.697327	1.02125
ALPK3 ENSG00000136383	0.934326	0.874527	0.812132	0.867894	0.62818	0.849092	0.976863	0.864415	1.05741	1.00479
ALPL ENSG00000162551	0.896107	0.892155	0.834528	1.0325	0.870265	1.02985	1.05685	1.12358	0.859726	1.07666
ALPP ENSG00000163283	1.03811	0.985075	1.03272	1.27582	0.963754	0.836286	1.00276	0.954886	1.01943	0.950241
ALS2 ENSG00000003393	1.14908	0.764456	1.12099	0.8537	0.931169	0.963229	0.832395	0.903087	0.985299	1.05615
ALS2CL ENSG00000178038	1.17139	1.0341	0.714713	1.33543	1.24427	1.06513	1.28365	0.926286	0.829853	0.99919
ALS2CR11 ENSG00000155754	0.968528	1.08689	0.91233	0.903125	1.01231	1.04322	0.790815	1.08632	0.826025	0.926085
ALS2CR12 ENSG00000155749	1.04389	0.850163	1.16031	1.15857	0.898637	0.816174	0.99107	0.926819	0.928169	1.1635
ALX1 ENSG00000180318	1.0179	1.21553	0.964418	1.11841	1.09902	0.870458	0.968161	0.903611	1.00689	0.953716
ALX3 ENSG00000156150	1.13466	0.897091	1.13816	1.0136	1.04524	0.940313	1.47696	0.947308	0.931834	1.04825
ALX4 ENSG00000052850	1.25523	0.873847	0.939806	1.28455	1.05925	0.859308	1.14819	1.10452	1.27639	1.00299
ALYREF ENSG00000183684	0.861591	0.947259	1.25456	0.930088	0.901662	0.73721	0.952353	0.943736	0.946452	0.935519
AMACR ENSG00000242110	1.22605	0.916453	0.849627	0.975919	0.93352	0.797401	1.10967	0.921132	1.37613	1.21905
AMBN ENSG00000178522	0.782079	0.871086	0.84864	0.89438	0.866101	1.0276	1.1298	1.2397	1.13757	1.06547
AMBP ENSG00000106927	0.731794	0.993973	0.870359	0.990585	1.20428	1.02548	0.874489	0.884667	1.09984	1.31375
AMBRA1 ENSG00000110497	0.741342	1.22896	1.12115	0.741599	0.848749	0.945545	1.15148	0.737145	0.91042	0.915595
AMD1 ENSG00000123505	0.872693	1.15112	0.945658	1.16569	0.784233	0.897277	0.956794	1.1755	0.778218	0.874768
AMDHD1 ENSG00000139344	1.14054	1.1313	0.875448	0.974191	1.28208	1.0322	0.881821	1.03615	0.910714	1.01032
AMDHD2 ENSG00000162066	0.849245	1.06928	0.938416	1.04092	1.08742	1.04177	0.758754	1.13416	0.871281	1.05216
AMELX ENSG00000125363	0.857762	1.16619	0.963358	0.816691	1.01166	0.967279	1.23316	0.953421	1.12715	1.17208
AMELY ENSG00000099721	1.21858	0.946443	1.05369	0.964818	0.908345	1.01277	0.874472	1.01784	0.964452	1.2039
AMER1 ENSG00000184675	1.14176	1.14436	1.01921	1.11252	0.839296	1.22961	0.879429	0.929792	1.01148	0.933884
AMER2 ENSG00000165566	0.857063	1.13993	0.883737	0.88681	0.971212	0.87604	0.715957	0.8477	0.784846	0.898578
AMER3 ENSG00000178171	1.05497	1.04728	0.849815	0.916927	1.04234	1.12085	0.993344	0.730968	0.86449	0.918063
AMFR ENSG00000159461	0.975064	0.876299	1.0749	1.1375	0.754658	0.860934	1.15595	1.12483	1.10897	1.19437
AMH ENSG00000104899	0.999257	1.08266	0.868486	1.39753	1.0775	0.92082	1.05005	1.07617	1.17806	0.842453
AMHR2 ENSG00000135409	0.869275	1.02326	1.1408	1.05451	0.74662	1.09315	1.1219	0.833808	1.00272	0.976667
AMIGO1 ENSG00000181754	0.96417	0.931729	0.972555	1.19671	0.90881	1.06424	0.803943	0.994793	1.07646	1.03845
AMIGO2 ENSG00000139211	0.943464	1.1163	0.949181	1.11073	1.17766	0.929288	1.22733	1.23444	0.7859	0.986823
AMIGO3 ENSG00000176020	0.763477	1.2397	1.07258	0.7709	0.962499	0.952434	1.10721	0.895943	1.0249	1.31448
AMMECR1 ENSG00000101935	1.12513	1.08543	0.962948	1.01679	1.08699	0.994227	0.840361	0.925792	1.10573	0.913358
AMMECR1L ENSG00000144233	0.900568	1.0168	0.814086	1.268	0.859405	0.921809	0.921503	1.07403	0.890373	1.1829
AMN ENSG00000166126	0.982217	1.12393	0.968164	1.15617	0.821205	0.887904	1.08773	1.11859	0.897654	1.07492
AMN1 ENSG00000151743	0.849386	1.04191	1.12022	1.14505	1.01025	1.00389	0.908776	0.861473	0.752365	1.10774
AMOT ENSG00000126016	0.99038	0.937722	0.810191	0.871812	0.930281	1.4199	1.05423	1.0524	0.986599	0.852055
AMOTL1 ENSG00000166025	1.19763	0.860926	0.842946	0.932073	0.870729	0.892985	1.20969	1.11617	1.27246	1.08299
AMOTL2 ENSG00000114019	0.661769	0.810574	1.14551	1.05616	0.873744	0.841227	0.793323	0.758704	0.814822	1.25326
AMPD1 ENSG00000116748	0.823008	0.919244	1.09882	1.06466	0.991487	1.06377	0.941241	1.01754	1.08298	1.11422
AMPD2 ENSG00000116337	0.898779	0.881608	1.00253	1.37637	0.784225	0.743138	0.892931	1.27941	0.985437	1.10424
AMPD3 ENSG00000133805	0.940162	0.992546	0.863136	0.930309	1.09534	1.03424	0.866736	1.12035	1.1434	0.783745
AMPH ENSG00000078053	1.13488	1.00531	0.813341	0.934815	1.11263	0.914612	1.21442	1.02694	0.966895	0.843079
AMT ENSG00000145020	0.696348	0.997695	1.10053	1.01126	0.767236	0.905824	1.12012	1.61023	0.935104	1.08553
AMTN ENSG00000187689	1.23383	0.954295	1.11153	1.11473	0.945668	0.987435	1.04772	1.12296	1.06462	0.840233
AMY1A ENSG00000237763	1.00909	0.991686	1.08904	1.15792	0.929779	1.11684	0.871465	1.01018	0.855371	0.865156
AMY1B ENSG00000174876	1.0846	0.929766	0.939093	0.931086	1.08118	0.945151	1.07863	1.17592	0.835013	0.835737
AMY1C ENSG00000187733	0.991597	0.8837	1.05843	0.999137	1.10136	1.00512	0.950401	1.33098	1.08732	1.10238
AMY2A ENSG00000243480	0.866549	0.898304	1.09749	0.969021	0.837166	0.999106	0.866523	0.965435	1.32355	1.23918
AMY2B ENSG00000240038	1.04345	0.871383	0.826221	0.912932	0.936578	1.01041	1.08468	0.798619	1.16545	1.09565
AMZ1 ENSG00000174945	0.947147	0.789876	0.995458	1.04939	1.06312	0.84021	0.954482	0.864208	0.996349	1.18192
AMZ2 ENSG00000196704	0.708961	1.05211	1.29913	0.844582	0.964607	1.05396	1.01717	0.942581	0.918694	0.999182
ANAPC1 ENSG00000153107	1.02596	0.978349	1.01652	1.20828	0.809658	1.06034	0.989889	0.784553	1.25225	1.0385
ANAPC10 ENSG00000164162	1.06343	1.05441	1.11407	0.842468	0.856703	0.953641	1.01355	1.05637	0.803298	0.931474
ANAPC11 ENSG00000141552	0.834518	1.11613	0.802995	1.07613	1.00865	1.12943	0.935669	0.809864	0.868105	0.98825
ANAPC13 ENSG00000129055	0.887048	1.2028	1.39854	1.08719	0.974461	1.04048	0.990971	0.933042	0.826073	0.828245
ANAPC15 ENSG00000110200	0.932842	1.12013	1.12165	0.902222	0.840069	1.04874	0.938484	1.50552	0.976068	1.14562
ANAPC16 ENSG00000166295	1.22314	0.951556	0.921712	1.42303	1.07756	0.776295	0.992248	1.06956	1.0236	0.76071
ANAPC2 ENSG00000176248	0.76566	0.960054	1.2132	0.97504	0.949023	0.927339	1.27183	0.970259	0.801913	1.05213
ANAPC4 ENSG00000053900	1.02565	1.05682	0.877687	0.96024	1.0646	1.05428	1.06537	1.03102	0.975401	1.13078
ANAPC5 ENSG00000089053	1.12985	0.86689	0.724842	0.791949	1.04013	0.754301	0.975144	0.956798	0.713401	0.956958
ANAPC7 ENSG00000196510	0.916714	0.954274	1.11852	0.819111	1.10297	1.25085	1.15302	1.20848	1.21044	0.993848
ANG ENSG00000214274	1.18955	1.22562	0.768667	0.836571	1.02129	0.905419	0.997486	0.92759	0.870071	0.875843
ANGEL1 ENSG00000013523	1.16367	0.818015	1.05047	0.889006	0.885551	0.934294	1.03171	1.23725	0.917879	1.08743
ANGEL2 ENSG00000174606	0.812726	0.954229	1.02062	1.19566	1.04376	0.925148	1.03417	1.11523	0.89267	0.909835
ANGPT1 ENSG00000154188	0.955807	0.766152	1.02635	1.13474	0.956041	1.16927	1.0262	1.10012	1.02031	0.845244
ANGPT2 ENSG00000091879	0.956257	1.03025	0.960734	1.15984	1.01584	0.617912	0.844786	1.06694	0.889756	1.14337
ANGPT4 ENSG00000101280	0.991433	1.02736	0.908092	1.04102	0.957956	1.11774	1.10689	1.2981	1.18596	0.731344
ANGPTL1 ENSG00000116194	1.06344	0.950085	0.810518	0.938708	1.10911	0.948532	1.00358	1.0499	1.22531	0.867742
ANGPTL2 ENSG00000136859	0.517817	1.17473	0.954319	1.12972	1.05719	1.19534	0.795142	0.993143	1.07242	0.956513
ANGPTL3 ENSG00000132855	1.08568	1.10239	1.01905	0.884249	1.03764	0.990636	0.983648	1.115	0.72627	1.06602
ANGPTL4 ENSG00000167772	0.984994	0.860608	1.09929	1.05983	0.741513	0.956301	0.89258	1.09712	1.15674	0.844479
ANGPTL5 ENSG00000187151	1.06094	1.03365	0.904656	0.956474	1.04994	1.05728	0.96363	1.00506	0.966179	1.00182
ANGPTL6 ENSG00000130812	1.00142	1.0713	1.12537	1.24893	0.98735	0.809113	1.10876	0.768075	1.35424	1.08734
ANGPTL7 ENSG00000171819	0.897627	1.06769	0.968643	1.04605	0.918191	1.02665	1.0531	0.824885	1.25383	0.907112
ANGPTL8 ENSG00000130173	1.10985	0.806325	1.06208	1.02527	0.881988	0.984396	0.996096	1.44216	0.827061	0.927741
ANHX ENSG00000227059	1.22196	1.15488	0.88455	0.938944	1.33152	0.770249	1.21552	0.850695	1.07573	0.693943
ANK1 ENSG00000029534	0.972815	0.700503	0.903777	0.880828	0.969965	1.04924	0.874879	0.900864	0.887745	1.03477
ANK2 ENSG00000145362	0.954639	0.946828	0.90658	1.20039	0.79651	0.817464	0.979429	1.26953	0.928707	0.978905
ANK3 ENSG00000151150	0.926462	0.80314	1.04599	0.814563	1.19563	0.846311	0.981398	0.895486	1.32662	1.13458
ANKAR ENSG00000151687	0.949955	0.849928	0.724939	1.11784	0.810994	0.904554	0.846006	0.972286	1.17091	0.973769
ANKDD1A ENSG00000166839	0.931566	0.731344	0.919899	0.880261	1.09159	1.19902	0.724979	1.14468	0.867231	1.00738
ANKDD1B ENSG00000189045	1.02099	0.808391	0.94126	0.756202	0.84625	0.621786	0.703732	1.16791	1.05866	0.729155
ANKEF1 ENSG00000132623	1.06662	0.948147	0.897509	1.02088	0.880637	1.14825	0.924397	0.985987	1.12085	0.978131
ANKFN1 ENSG00000153930	1.04919	1.07655	0.94128	0.970169	1.02606	0.806946	0.976451	0.975022	0.940785	0.979879
ANKFY1 ENSG00000185722	1.04044	1.36478	0.704536	0.940236	1.21513	0.952727	1.18593	0.867407	0.926786	1.10969
ANKH ENSG00000154122	0.842559	0.816004	1.27225	1.02482	0.920019	1.02953	0.911688	0.998621	0.998716	0.746847
ANKHD1 ENSG00000131503	0.910491	0.989448	1.03712	1.08946	0.812023	1.02618	1.01412	0.927878	0.870019	1.04814
ANKHD1-EIF4EBP3 ENSG00000254996	1.14619	0.868565	0.867224	0.908952	0.904467	0.985715	1.31767	1.08307	1.08641	1.08881
ANKIB1 ENSG00000001629	1.03921	0.927092	1.1006	1.14706	1.02886	1.00949	0.99924	0.88552	0.886626	0.808345
ANKK1 ENSG00000170209	1.04369	0.98322	0.874152	1.20706	0.958208	0.866369	1.19345	1.03269	0.960875	0.762896
ANKLE1 ENSG00000160117	1.05356	1.31923	0.706711	0.998715	0.970139	1.11103	0.823347	1.10139	0.807047	0.9977
ANKLE2 ENSG00000176915	1.17937	0.994088	0.987815	1.06229	1.19367	0.928137	1.07021	0.927584	1.01323	0.93861
ANKMY1 ENSG00000144504	0.806572	1.03924	0.977105	1.08012	1.04542	1.09692	0.826321	0.890742	0.846978	0.989774
ANKMY2 ENSG00000106524	0.898839	1.07232	1.0913	1.0679	0.995597	0.998013	1.03562	0.901499	0.885805	0.903167
ANKRA2 ENSG00000164331	0.93697	0.70368	1.15717	0.782326	1.12851	1.18307	1.18809	1.0604	0.899645	0.673181
ANKRD1 ENSG00000148677	0.853542	1.15422	0.930865	1.11316	0.887828	0.57847	1.00524	0.954789	0.908644	0.969301
ANKRD10 ENSG00000088448	1.28868	0.844061	0.819724	0.9691	1.16396	0.690092	1.2255	1.10855	0.970847	1.21419
ANKRD11 ENSG00000167522	0.938092	0.801206	1.12656	0.961938	1.05157	0.849938	0.813174	1.3602	1.12012	1.07065
ANKRD12 ENSG00000101745	0.870064	1.01733	0.98806	0.833021	0.748222	1.20855	1.00547	0.826049	1.21085	0.848068
ANKRD13A ENSG00000076513	1.00258	1.10223	0.872521	1.1803	0.881926	0.890688	1.35398	1.00647	1.15378	1.06698
ANKRD13B ENSG00000198720	1.0862	0.974095	0.774697	1.16254	0.9222	0.91085	1.11626	0.725603	1.07958	1.18873
ANKRD13C ENSG00000118454	0.997298	0.834485	1.19576	0.987708	1.06573	1.05529	1.04047	0.999759	1.27329	1.11061
ANKRD13D ENSG00000172932	1.17422	1.00004	1.0135	0.664785	0.882019	0.872845	0.87731	0.836889	1.00155	1.13943
ANKRD16 ENSG00000134461	1.17319	0.909266	1.08703	1.09889	1.23609	1.03902	1.18834	1.00017	1.22234	0.761404
ANKRD17 ENSG00000132466	0.980421	1.04275	1.06126	0.845551	1.50283	1.02325	0.964534	0.92872	1.12163	0.82413
ANKRD18A ENSG00000180071	0.956523	1.04936	1.19183	0.952685	1.06282	0.9393	1.04412	1.23145	1.08651	0.780257
ANKRD18B ENSG00000230453	1.03488	1.13806	1.14242	0.927288	0.953971	1.2531	0.834178	1.02909	0.772991	1.0454
ANKRD2 ENSG00000165887	0.918886	1.0649	1.10834	0.851101	1.09234	1.09323	1.22268	1.12709	0.850342	1.18428
ANKRD20A1 ENSG00000260691	0.827497	0.927293	1.12564	1.10743	1.01156	0.883465	0.980524	1.13816	0.929245	1.27174
ANKRD20A2 ENSG00000183148	1.01213	0.961073	0.854124	0.964633	0.78788	0.965955	0.804754	0.955565	0.915279	1.09686
ANKRD20A3 ENSG00000276203	0.917117	0.880871	1.26552	1.00369	0.977955	0.880591	0.730601	0.9689	0.959792	0.979445
ANKRD20A4 ENSG00000172014	0.976226	1.01189	1.17152	1.15503	0.741105	1.01565	0.959231	1.16385	1.00664	0.828584
ANKRD22 ENSG00000152766	1.02376	0.986136	0.858632	0.90406	0.924119	1.06449	0.885947	0.992006	1.22539	0.964743
ANKRD23 ENSG00000163126	0.820272	0.784171	0.976481	1.06227	0.930746	0.993146	0.944501	1.14397	1.0064	0.985878
ANKRD24 ENSG00000089847	0.941879	1.07733	0.991241	1.14208	0.730316	1.03247	1.27951	1.11245	0.885271	1.36143
ANKRD26 ENSG00000107890	0.767608	1.07168	1.19672	1.62664	0.922794	1.00172	1.17959	0.974364	0.969422	1.03693
ANKRD27 ENSG00000105186	1.00491	0.869458	0.860941	0.889942	1.14862	0.902964	1.21213	0.848802	0.901022	0.9724
ANKRD28 ENSG00000206560	1.09078	1.01386	1.08987	1.16633	0.900052	1.01221	1.23408	0.926144	1.0193	1.05636
ANKRD29 ENSG00000154065	1.37542	0.921332	0.905146	1.20876	1.09034	0.845795	0.9256	1.05472	1.20126	0.869385
ANKRD30A ENSG00000148513	1.02687	0.91514	1.12508	1.19924	1.08473	0.889937	0.794526	0.924955	1.00488	0.863126
ANKRD30B ENSG00000180777	0.808474	0.848881	0.990435	1.12338	0.855688	1.07256	1.01324	1.1559	0.898167	0.859773
ANKRD30BL ENSG00000163046	1.01451	0.979738	1.10494	0.966927	1.13882	1.09997	1.38755	1.02123	1.26892	0.890389
ANKRD31 ENSG00000145700	0.955632	0.812153	0.930676	1.0508	1.07875	0.900604	1.18419	0.829689	0.977793	1.04421
ANKRD33 ENSG00000167612	0.971459	1.06631	0.921024	0.885038	0.915865	0.92174	0.820923	0.830751	0.84509	1.11232
ANKRD33B ENSG00000164236	0.818533	1.08687	1.09227	1.01171	1.07036	0.803259	1.09478	1.09669	1.1718	0.921805
ANKRD34A ENSG00000272031	0.832616	1.10903	0.906692	1.13014	0.715929	0.741412	0.828484	1.12804	0.978559	0.948962
ANKRD34B ENSG00000189127	1.08398	1.00515	0.773127	0.889282	1.03682	1.08691	1.07649	0.808057	1.0111	0.831845
ANKRD34C ENSG00000235711	1.34784	1.09689	1.38956	0.800629	0.905906	1.07348	1.13624	1.30154	1.03245	0.926233
ANKRD35 ENSG00000198483	0.751807	0.957335	1.08544	0.97257	0.866735	1.00584	0.988417	0.918881	0.964062	1.04808
ANKRD36 ENSG00000135976	1.1107	1.0242	1.1588	1.39682	0.784685	1.02338	1.08565	1.00364	1.03677	1.05263
ANKRD36B ENSG00000196912	0.979713	1.01704	1.01608	1.00016	0.742217	1.12106	0.909657	0.653264	0.966785	1.12557
ANKRD36C ENSG00000174501	1.46085	0.842781	1.08057	1.01009	0.935034	1.13077	0.847747	0.9026	0.943473	1.18507
ANKRD37 ENSG00000186352	1.1278	0.684822	0.966129	0.831581	0.831085	1.03529	1.40491	0.979087	0.929057	0.857545
ANKRD39 ENSG00000213337	0.89325	1.00505	0.83418	0.933682	0.798729	1.03219	0.984479	1.23603	1.03167	0.691498
ANKRD40 ENSG00000154945	1.0195	1.03188	1.27628	0.88766	0.61058	1.12805	1.1115	0.778327	0.991214	1.40992
ANKRD42 ENSG00000137494	0.943709	0.970313	1.21793	1.03978	0.922547	1.24933	1.12705	0.978394	0.830333	1.40251
ANKRD44 ENSG00000065413	1.02522	0.86742	1.16705	0.98615	0.814709	0.926428	1.18448	0.739548	1.09876	0.94356
ANKRD45 ENSG00000183831	1.02158	0.948477	0.910464	1.08306	0.964768	1.29027	1.18669	0.953621	0.771244	1.00956
ANKRD46 ENSG00000186106	0.735795	1.18118	0.98197	0.940128	1.19364	1.0525	0.927511	1.22464	1.33406	1.11961
ANKRD49 ENSG00000168876	1.27727	1.00491	0.939547	1.05584	0.877042	0.818781	1.10867	1.26111	0.922144	1.11728
ANKRD50 ENSG00000151458	1.03918	1.03313	0.846107	0.725493	1.14977	1.32969	1.15402	0.976375	1.19855	0.887752
ANKRD52 ENSG00000139645	0.891115	0.857187	0.855053	1.06017	0.85527	1.07219	1.19035	0.883285	0.904766	0.871602
ANKRD53 ENSG00000144031	0.931664	0.92119	0.860009	0.768524	1.10442	0.962848	1.01453	0.934802	0.880123	1.12933
ANKRD54 ENSG00000100124	1.02283	1.02239	0.918072	1.08814	0.965554	0.765983	0.938946	1.05457	0.966765	1.14979
ANKRD55 ENSG00000164512	0.956634	1.10015	0.989026	1.09552	1.17165	1.05513	0.83354	1.10483	1.20187	1.0165
ANKRD6 ENSG00000135299	0.919734	1.17158	1.2806	1.07837	1.20058	0.88057	1.1863	1.17158	0.829506	1.17686
ANKRD61 ENSG00000157999	0.946786	0.845663	1.05797	0.945661	0.989347	0.853226	0.874924	1.14748	0.99671	1.01796
ANKRD62 ENSG00000181626	0.924292	0.90588	0.95154	1.08066	1.05175	1.21802	1.02281	1.06198	1.10853	1.20635
ANKRD65 ENSG00000235098	1.19887	0.904457	0.926363	0.950069	1.19842	1.25548	0.891066	1.12088	1.19647	0.892724
ANKRD66 ENSG00000230062	0.841763	1.19424	0.934217	1.02396	0.812534	1.1459	1.0911	0.769534	0.97709	1.06567
ANKRD7 ENSG00000106013	1.08869	1.08498	0.889198	0.801468	0.980221	0.714541	1.20384	0.870739	1.19489	0.876555
ANKRD9 ENSG00000156381	1.51344	0.974425	0.805019	1.1495	0.778758	1.03139	0.909738	1.08093	0.815156	0.864866
ANKS1A ENSG00000064999	0.943944	0.96074	1.14229	1.1217	0.876667	0.829607	1.04562	0.801557	0.843632	1.03865
ANKS1B ENSG00000185046	0.906622	1.0944	1.20578	1.04637	1.24142	1.08541	1.07846	0.937561	0.971519	0.887906
ANKS3 ENSG00000168096	0.958129	0.84661	1.21881	0.889687	1.38352	1.18155	0.94265	1.04395	1.04531	0.899965
ANKS4B ENSG00000175311	0.927526	1.01743	0.848653	1.03155	1.14163	0.921291	0.860963	0.901172	0.892825	0.802009
ANKS6 ENSG00000165138	1.16626	1.16224	1.08793	1.002	1.12878	0.927615	0.652819	1.06455	0.81346	1.04615
ANKUB1 ENSG00000206199	0.918401	1.27557	0.799651	0.85035	1.03264	0.98086	0.952152	0.855545	1.10815	0.998234
ANKZF1 ENSG00000163516	1.14159	0.873949	0.677752	0.799811	1.32395	0.957136	1.05042	0.9434	1.04082	0.857844
ANLN ENSG00000011426	1.02943	1.02077	0.930999	1.06245	1.16167	0.90172	0.981404	1.04872	1.02424	1.01815
ANO1 ENSG00000131620	0.971581	0.758524	1.03491	1.15579	0.993114	1.0122	1.02195	0.844402	1.21271	1.09952
ANO10 ENSG00000160746	1.06429	1.22911	1.05229	0.910615	1.41098	1.66877	0.814777	1.03274	0.981544	1.04064
ANO2 ENSG00000047617	1.13297	0.946979	0.789559	0.978004	0.750203	1.07482	1.00723	1.17061	1.15007	0.961049
ANO3 ENSG00000134343	0.669605	0.919706	1.09154	0.998401	1.11496	0.789113	1.09638	0.761356	1.16755	1.21264
ANO4 ENSG00000151572	0.659008	1.01906	0.940837	0.993833	0.804642	1.0556	0.709862	1.04784	0.967106	1.06336
ANO5 ENSG00000171714	0.954935	1.12159	0.939452	1.19658	0.972213	1.00654	1.18657	0.969654	0.952248	1.07324
ANO6 ENSG00000177119	1.02118	0.866078	1.01469	1.25932	1.38585	1.10346	1.01105	1.04829	1.03539	1.04928
ANO7 ENSG00000146205	0.9319	0.718273	0.686389	0.695911	1.17322	0.780103	0.955456	1.09218	0.876705	0.844898
ANO8 ENSG00000074855	1.00362	0.984671	0.872885	1.32824	0.892692	0.962876	1.14697	1.20997	1.1061	0.979968
ANO9 ENSG00000185101	0.946381	0.914187	0.946184	1.12144	0.875794	1.04332	1.00109	0.797953	0.965763	0.832094
ANOS1 ENSG00000011201	0.828998	1.03865	1.29329	0.993378	1.08711	0.925532	0.816117	0.78237	0.797594	0.813206
ANP32A ENSG00000140350	0.904724	1.09926	1.11091	1.14459	0.692251	0.832614	0.898812	0.927439	1.80184	1.12139
ANP32B ENSG00000136938	0.937192	1.08635	0.980678	0.823316	1.06776	0.755984	1.19733	0.839374	1.03265	1.11668
ANP32D ENSG00000139223	0.903905	0.826606	1.12423	1.09345	1.02966	1.02309	1.09824	0.959675	1.19332	0.915826
ANP32E ENSG00000143401	1.15395	0.654844	0.959723	1.21276	0.974015	0.892461	1.13724	0.981787	0.908784	0.893827
ANPEP ENSG00000166825	1.07563	1.09343	1.05776	0.859341	1.03523	0.99114	0.891013	0.965562	0.989756	1.52298
ANTXR1 ENSG00000169604	0.843311	0.956312	1.04385	1.03344	0.892112	0.995698	0.827406	0.746331	0.994151	1.07881
ANTXR2 ENSG00000163297	0.974601	0.968413	1.18874	1.01818	0.721658	0.909378	0.942134	0.93655	1.00705	0.994336
ANTXRL ENSG00000274209	1.06934	1.05124	1.01721	0.783957	0.90693	0.842491	0.834056	1.10969	1.13293	0.978557
ANXA1 ENSG00000135046	1.07561	0.857259	0.909721	1.13858	1.00827	0.787647	0.997842	0.835531	1.06214	0.980907
ANXA10 ENSG00000109511	1.04545	0.867785	0.802872	0.949191	0.954746	1.03551	0.847965	1.00171	0.935765	1.08497
ANXA11 ENSG00000122359	0.88279	0.75556	1.47702	1.06311	1.27831	0.867402	1.38165	1.09057	1.11091	1.16396
ANXA13 ENSG00000104537	0.819864	1.16741	1.08154	0.880469	0.860098	0.908141	0.892931	1.21974	0.827006	0.78006
ANXA2 ENSG00000182718	0.949156	0.682724	1.09634	1.09702	0.914368	1.48028	0.902967	0.635622	0.744875	0.977063
ANXA2R ENSG00000177721	1.09021	0.919668	0.852535	1.17973	0.846077	0.861312	0.93959	1.34575	1.05799	0.742207
ANXA3 ENSG00000138772	1.26079	0.971524	0.805367	1.1846	0.857447	1.09921	0.930941	0.818205	1.35833	0.885722
ANXA4 ENSG00000196975	0.966308	0.914909	0.848292	1.10592	0.749336	1.02168	1.02227	0.826565	1.0331	0.91801
ANXA5 ENSG00000164111	0.936626	1.06324	1.15784	1.01778	1.1213	0.869143	0.975915	0.836617	1.181	0.800346
ANXA6 ENSG00000197043	0.981789	0.926778	1.06018	0.840124	1.11476	1.05529	1.06992	0.960537	0.989369	0.857782
ANXA7 ENSG00000138279	0.842329	0.989427	1.69327	0.761191	1.0332	1.48959	1.06442	0.889383	1.09247	0.837771
ANXA8 ENSG00000265190	0.72772	1.15691	0.980956	0.971113	0.934296	1.0481	0.708619	1.04013	1.04629	0.795397
ANXA8L1 ENSG00000264230	0.873014	1.10789	1.14881	0.802469	0.898125	0.896456	0.791823	0.767571	0.984099	1.17262
ANXA9 ENSG00000143412	0.968813	0.989349	1.11618	0.808617	1.0696	0.843071	0.808996	0.996714	1.00585	1.14362
AOAH ENSG00000136250	0.753468	0.954328	0.773969	1.26331	1.56676	0.914293	0.965322	0.989076	0.926492	0.935612
AOC1 ENSG00000002726	1.23877	1.05128	0.92021	0.864532	0.827485	0.948299	1.13477	0.959224	0.879862	0.887858
AOC2 ENSG00000131480	0.861783	0.988427	1.08349	0.994395	0.967736	1.12551	0.890706	1.2094	0.795392	1.04796
AOC3 ENSG00000131471	1.26567	0.686285	0.893197	0.958832	1.16979	1.08766	1.11593	1.23158	1.06054	0.907909
AOX1 ENSG00000138356	0.895207	0.989572	1.15731	1.10328	1.25701	1.08131	0.848647	0.714152	1.13825	0.947267
AP000275.65 ENSG00000265590	0.704065	0.989587	1.28849	1.00523	1.28498	0.873465	0.930623	0.735056	1.10646	1.08353
AP000295.9 ENSG00000249624	1.09402	1.01115	0.895213	0.912133	1.55814	1.08912	1.01325	0.913633	0.797592	1.07156
AP000304.12 ENSG00000249209	0.838833	0.771999	1.12577	0.992543	1.2713	1.07603	0.704767	0.951959	1.13674	0.916723
AP000349.2 ENSG00000280178	0.871736	0.823215	1.25651	1.03018	1.0231	1.15126	0.839739	1.08524	1.0782	1.1321
AP000350.10 ENSG00000251357	0.700399	1.04389	0.749624	1.19188	0.953384	0.885096	1.05914	0.889648	1.07124	1.00844
AP000687.1 ENSG00000280170	0.868938	0.986372	0.933954	0.764293	1.21631	0.754101	1.00393	1.01865	1.09714	0.826
AP000721.4 ENSG00000256100	1.23042	1.1761	1.07184	0.929929	1.13138	1.17108	1.17732	1.12273	1.15288	0.96221
AP000769.1 ENSG00000279576	1.05264	0.992976	0.836272	1.16433	1.11817	0.944722	1.06653	1.45787	0.937581	2.06495
AP000866.1 ENSG00000279342	1.11696	1.30303	1.09681	0.907517	0.858674	1.0693	0.912649	0.944566	1.33844	0.964554
AP001888.1 ENSG00000281781	0.70291	1.25031	0.95035	0.9884	0.708814	0.828232	0.933662	0.989596	1.01106	0.992385
AP002962.1 ENSG00000279906	1.38932	1.23147	1.06106	0.810719	0.976123	0.90596	1.20212	1.01074	0.911026	1.04172
AP006285.2 ENSG00000278919	1.15534	1.23692	1.03995	1.03884	0.95809	0.995485	0.887695	0.897017	1.21744	0.796781
AP1AR ENSG00000138660	1.03498	0.84864	1.08488	1.04391	0.93447	0.998864	1.00311	0.983889	0.763054	0.908574
AP1B1 ENSG00000100280	1.07768	0.82444	0.819933	0.890091	0.844266	1.07421	0.793803	1.16646	0.905982	0.819803
AP1G1 ENSG00000166747	1.1991	1.05322	1.08161	0.896644	1.04876	1.29381	0.894254	1.06589	1.12272	1.07421
AP1G2 ENSG00000213983	0.910482	0.639303	1.15308	1.06297	0.768274	1.04204	1.15573	1.14066	0.941539	0.81823
AP1M1 ENSG00000072958	0.953984	0.770025	1.19722	0.912371	0.977507	0.64775	1.10503	1.26149	0.961856	1.28509
AP1M2 ENSG00000129354	0.766599	0.94925	0.73567	0.945912	0.791248	0.883758	1.1739	1.05071	1.33477	1.08627
AP1S1 ENSG00000106367	0.917419	1.09368	0.914079	0.819329	0.859515	0.868261	0.981238	0.949622	0.921778	1.22383
AP1S2 ENSG00000182287	0.84585	0.987691	1.14993	0.907084	0.906884	1.16906	1.07967	0.814423	1.1901	0.890604
AP1S3 ENSG00000152056	1.21959	0.828935	1.00856	0.862305	1.05675	1.14412	0.999514	1.02327	1.16417	0.970206
AP2A1 ENSG00000196961	1.15451	1.1661	1.04965	1.32047	1.00513	1.06521	0.956203	1.07193	0.915362	0.918125
AP2A2 ENSG00000183020	0.868783	1.04011	1.20599	0.982227	0.801219	1.07578	0.995813	0.984027	0.958887	0.791392
AP2B1 ENSG00000006125	1.21288	1.01156	1.0321	0.801436	1.0735	1.03815	0.86544	1.55504	1.30304	0.988948
AP2M1 ENSG00000161203	1.26996	1.07969	1.3759	0.995661	1.05307	0.965643	1.03847	0.87581	0.971197	0.809248
AP2S1 ENSG00000042753	0.943435	0.962218	1.03209	1.20305	0.833872	0.815709	1.06057	1.13083	0.974184	0.854583
AP3B1 ENSG00000132842	1.09161	0.926755	1.23734	1.11215	1.01479	1.09778	0.923487	0.809511	1.1665	1.09847
AP3B2 ENSG00000103723	1.03357	0.985741	0.832838	1.03739	1.08647	0.800919	0.879706	1.1734	1.02444	0.797637
AP3D1 ENSG00000065000	0.901049	1.21716	0.933687	1.04831	0.914136	1.10754	0.935753	1.13777	0.95816	0.876411
AP3M1 ENSG00000185009	0.944866	0.990704	0.934774	1.01773	1.12746	1.08402	1.04018	1.13677	0.908467	0.917318
AP3M2 ENSG00000070718	1.11772	1.08271	1.22857	0.937192	0.945345	1.40934	1.16508	1.16539	1.12337	0.751292
AP3S1 ENSG00000177879	0.818551	0.951549	0.791588	0.747747	0.889613	0.767702	0.999737	0.996129	0.891137	0.960867
AP3S2 ENSG00000157823	1.17192	1.19422	0.922086	1.19439	1.11583	1.14037	0.727719	0.908373	1.17555	0.998469
AP4B1 ENSG00000134262	0.815783	0.959845	1.2675	1.13242	1.03587	1.06873	1.09865	0.892748	0.959296	0.989505
AP4E1 ENSG00000081014	1.09827	0.780598	1.10355	1.05083	1.18441	1.03763	1.05279	0.959451	1.0942	1.01276
AP4M1 ENSG00000221838	1.20071	0.980987	1.03521	0.752126	1.03526	1.06573	0.927629	1.13876	0.924516	0.840458
AP4S1 ENSG00000100478	1.00161	1.00838	1.18556	1.02596	1.3676	0.860021	0.815021	1.05874	1.01279	1.06508
AP5B1 ENSG00000254470	1.11635	1.22793	0.94127	0.922891	0.989429	1.10781	0.876094	1.28112	0.785312	0.914489
AP5M1 ENSG00000053770	1.01272	0.957476	0.947023	0.909685	0.945162	1.06036	1.19655	1.06632	0.715721	0.934572
AP5S1 ENSG00000125843	1.16024	0.89996	0.981904	0.890559	0.864588	0.778638	0.901388	1.26013	0.933744	0.750225
AP5Z1 ENSG00000242802	0.786693	1.15456	1.07628	0.804102	0.961555	1.11502	0.920849	0.962877	1.46753	1.06903
APAF1 ENSG00000120868	0.921412	0.930898	1.0775	0.833767	0.967137	1.00864	1.12165	1.11246	1.14614	1.3185
APBA1 ENSG00000107282	1.0155	0.840952	0.808604	0.735111	0.945962	0.982071	0.885954	0.93302	1.22528	0.976001
APBA2 ENSG00000034053	1.00556	0.981099	1.09639	1.40195	0.79606	1.30748	0.921372	0.819561	1.13706	0.891015
APBA3 ENSG00000011132	0.746559	0.800983	1.11249	1.06869	0.875705	0.939331	1.21897	0.806176	0.763038	0.995557
APBB1 ENSG00000166313	0.835529	0.908978	1.16252	0.936657	0.99107	0.866383	0.801213	1.29574	1.17873	0.900584
APBB1IP ENSG00000077420	0.839387	1.0334	1.04509	1.08761	1.16064	1.14774	0.975826	1.30625	1.12535	1.05159
APBB2 ENSG00000163697	0.915063	1.06809	1.06074	0.869463	0.887947	1.11799	1.00263	0.834724	0.929045	1.14966
APBB3 ENSG00000113108	1.162	1.25275	1.08783	0.773854	0.801715	0.89695	1.00824	0.948846	0.813598	1.01085
APC ENSG00000134982	1.07573	0.884174	0.999523	0.933066	0.636289	0.960363	1.09311	0.858485	1.08915	1.11203
APC2 ENSG00000115266	0.871551	1.02596	0.997771	0.905151	0.998648	1.16723	1.16176	1.03936	0.94156	0.907414
APCDD1 ENSG00000154856	1.49019	0.962541	0.77785	1.01572	0.972701	1.24072	0.833469	1.02458	0.914548	1.04692
APCDD1L ENSG00000198768	0.959268	1.03633	1.0204	1.16296	0.996701	1.06282	0.940332	1.04404	1.07091	0.759911
APCS ENSG00000132703	0.930945	1.07152	1.1409	1.1329	0.949361	1.01973	1.00556	0.952894	0.882217	0.864662
APEH ENSG00000164062	1.19232	0.885081	0.849837	0.989113	1.23686	1.16863	0.870782	1.11265	0.812183	0.889797
APELA ENSG00000248329	1.11513	0.851541	1.03572	0.993978	0.661214	0.873899	0.839765	0.951141	1.22745	1.01731
APEX1 ENSG00000100823	0.849921	0.973321	0.934569	0.966154	0.984278	0.950908	1.02875	0.832267	0.916143	0.855214
APEX2 ENSG00000169188	1.07531	0.821205	0.963603	0.808659	0.890272	1.18853	1.12199	1.25362	0.900279	1.08648
APH1A ENSG00000117362	0.473641	1.22761	1.00371	1.00753	0.917424	0.860337	1.16184	1.04137	1.05423	0.88966
APH1B ENSG00000138613	1.01524	0.844035	0.753253	1.07558	1.1373	0.927041	0.97011	0.981612	0.951604	1.06176
API5 ENSG00000166181	1.1502	0.822015	0.785235	1.19287	0.808574	0.671255	1.05475	1.12605	1.02444	0.879378
APIP ENSG00000149089	1.06487	0.823147	1.0648	0.958144	0.92301	1.1143	0.969621	1.09097	1.00054	1.07111
APITD1 ENSG00000175279	1.07899	0.919977	1.13266	1.00403	0.708722	1.19448	1.22889	0.619476	0.728019	0.920262
APITD1-CORT ENSG00000251503	1.19181	1.35809	0.870941	0.86508	1.09639	1.23567	0.99479	0.99287	0.907545	0.805959
APLF ENSG00000169621	1.01905	0.927995	0.994922	0.912103	0.923724	1.59966	0.963853	0.993248	1.05979	0.978623
APLN ENSG00000171388	1.00951	1.07341	1.07634	0.784122	0.981443	0.763365	0.969899	0.91459	0.892252	0.967531
APLNR ENSG00000134817	1.11375	1.01619	0.763327	0.905639	0.93786	1.02765	1.02106	0.990429	0.817283	1.18963
APLP1 ENSG00000105290	0.853532	0.959651	0.786805	0.993078	0.865455	0.877155	0.800263	1.09129	0.973532	0.906342
APLP2 ENSG00000084234	0.799215	0.891301	0.963267	0.984064	0.83592	0.787477	0.878169	1.01109	1.06847	1.00777
APMAP ENSG00000101474	0.871885	0.834698	1.4075	0.960615	0.941344	1.30937	0.958395	1.01242	0.967351	0.837777
APOA1 ENSG00000118137	0.790627	0.920873	0.89077	0.852228	0.769066	1.03628	1.07796	1.37964	1.28947	0.959486
APOA2 ENSG00000158874	1.10059	0.851951	0.768846	0.926333	1.30723	1.31085	0.97155	1.18824	0.987634	0.827578
APOB ENSG00000084674	0.875807	1.05775	0.93168	0.856556	0.897673	0.806187	0.666364	1.08136	0.800129	0.814536
APOBEC1 ENSG00000111701	1.13337	1.28291	0.914115	1.1279	0.872177	0.940482	1.0204	0.900838	1.0751	0.896191
APOBEC2 ENSG00000124701	0.986964	1.02849	0.675046	1.07652	1.03202	0.83539	1.17748	0.993853	1.11734	0.988265
APOBEC3A ENSG00000128383	0.970575	0.96707	1.03144	0.79006	1.03839	0.911452	1.17183	0.920677	1.16067	1.03921
APOBEC3B ENSG00000179750	0.981131	0.835888	1.32262	0.960855	0.957192	1.02725	1.07133	1.10005	0.798746	1.13511
APOBEC3C ENSG00000244509	0.764289	0.868323	1.05583	0.993265	1.13767	0.983644	1.04493	0.770924	1.06539	0.963564
APOBEC3D ENSG00000243811	0.902769	0.829724	1.09404	1.16873	0.816135	0.804597	0.968507	1.09711	1.32951	0.894747
APOBEC3F ENSG00000128394	0.872261	0.951399	1.02131	0.84088	1.08173	1.01378	0.816111	0.858213	0.9044	1.24073
APOBEC3G ENSG00000239713	0.954281	0.835307	1.09901	0.955471	0.809151	0.966126	0.980955	0.953837	0.853791	0.925096
APOBEC3H ENSG00000100298	1.02507	0.812016	0.77978	0.811339	0.868878	1.08845	1.25469	0.930162	1.16949	1.15941
APOBEC4 ENSG00000173627	1.21364	1.06804	1.04395	1.27721	0.918578	0.85394	1.35595	1.27783	0.948426	1.01919
APOBR ENSG00000184730	0.936517	0.931976	0.899805	1.51101	1.21942	0.918843	1.05193	0.951431	0.879258	0.922036
APOC1 ENSG00000130208	0.845656	0.824529	0.957213	0.810076	1.1749	0.903121	0.922497	0.8904	1.05764	1.14382
APOC2 ENSG00000234906	0.880596	1.19414	1.09593	1.06723	0.95597	0.942145	1.13181	1.20003	1.04292	1.22218
APOC3 ENSG00000110245	1.02977	1.01006	1.02723	1.09405	0.88846	0.848725	1.06438	1.03535	0.880146	1.34456
APOC4 ENSG00000267467	1.04381	0.975472	1.10738	0.876824	1.12185	1.0427	0.90468	0.785549	1.00898	1.13686
APOD ENSG00000189058	1.07443	0.778064	1.14882	0.781564	0.929925	1.04764	0.823285	0.939575	0.752169	0.918914
APOE ENSG00000130203	0.995975	1.00097	0.979526	0.993636	0.877121	0.990303	0.841302	0.400115	1.08913	0.809469
APOF ENSG00000175336	0.957185	1.16673	0.896573	0.968949	0.891508	0.860756	0.921081	0.826022	1.07364	1.09114
APOH ENSG00000091583	0.913447	0.897031	1.01434	1.11913	0.881809	1.02273	0.967265	1.03477	1.05078	1.12434
APOL1 ENSG00000100342	0.853842	1.1091	1.00604	0.887806	0.948632	1.02646	1.15483	1.50416	1.062	1.18591
APOL2 ENSG00000128335	0.901156	1.07803	1.0323	1.04639	0.860496	1.14529	0.700763	0.997809	0.880385	1.1851
APOL3 ENSG00000128284	0.68537	1.20397	0.988927	0.894229	1.14722	0.944751	0.876135	0.970395	0.798442	1.04377
APOL4 ENSG00000100336	1.13786	1.04497	1.24556	0.912973	1.13096	0.825663	1.13921	0.952777	1.09705	0.990063
APOL6 ENSG00000221963	0.733977	1.11387	0.996811	1.06461	0.951052	1.25297	1.36679	0.987388	1.08915	1.12635
APOLD1 ENSG00000178878	1.0722	1.00537	0.980882	1.08902	1.13139	1.07561	0.895882	0.717441	0.81341	0.988422
APOM ENSG00000204444	0.903247	0.905609	0.868515	0.912314	0.933659	0.910003	0.923167	1.0319	0.936855	0.903213
APOO ENSG00000184831	0.909227	0.773157	1.00127	1.07535	1.05195	0.869834	1.0105	0.860362	1.09346	1.11481
APOOL ENSG00000155008	1.03687	0.758272	1.09372	1.03712	1.10556	0.89281	0.987586	1.15282	0.906256	1.05602
APP ENSG00000142192	1.12919	1.17234	1.01509	0.952885	1.18045	0.810633	0.801005	1.14109	0.994109	0.975271
APPBP2 ENSG00000062725	1.07455	1.3293	0.877681	0.953493	0.930885	0.772189	0.921186	0.557666	1.16684	0.982456
APPL1 ENSG00000157500	1.04573	0.946076	1.14841	1.20693	0.986812	1.09354	0.911174	0.671915	1.09772	1.01329
APPL2 ENSG00000136044	1.03883	1.10742	0.927921	1.1189	0.860864	0.834571	1.07456	0.947789	0.697671	1.01825
APRT ENSG00000198931	1.04437	0.950688	0.901466	1.35316	0.976181	1.195	1.06389	0.92272	1.08648	0.884523
APTX ENSG00000137074	0.767793	0.939294	1.04842	0.758771	1.07594	0.709416	1.0561	0.74162	1.28226	0.990469
AQP1 ENSG00000240583	0.816118	1.10286	0.970989	1.05379	0.831386	1.09773	0.901459	0.921441	0.980189	0.750776
AQP10 ENSG00000143595	0.982687	0.88698	0.956764	1.03206	0.909195	1.08933	0.995044	0.848407	1.13185	0.89212
AQP11 ENSG00000178301	0.979259	1.13721	1.12602	0.951687	1.10644	0.920697	0.928328	0.825	0.957813	0.849736
AQP12A ENSG00000184945	0.808434	1.08344	0.915375	1.10265	1.05161	0.617517	0.947776	0.826332	1.15381	0.878294
AQP12B ENSG00000185176	0.845984	1.09014	0.756566	0.966939	1.099	0.998302	0.93136	0.886918	1.17586	1.12398
AQP2 ENSG00000167580	0.696989	0.797405	1.07643	1.07955	0.999729	1.11394	0.998642	0.75739	0.966982	0.718894
AQP3 ENSG00000165272	1.0012	1.17697	1.01081	0.85839	0.943835	0.844296	1.09924	0.962603	1.12303	1.11557
AQP4 ENSG00000171885	1.09422	1.07348	0.973322	1.04828	1.18407	1.17381	0.995313	0.900113	0.858451	0.744859
AQP5 ENSG00000161798	1.17652	0.823903	1.06034	1.09846	1.05674	1.10244	0.988457	1.00235	1.00833	0.944484
AQP6 ENSG00000086159	1.01583	0.829215	0.989842	0.793354	0.853847	0.991654	1.09456	1.03886	1.09846	0.931308
AQP7 ENSG00000165269	0.936641	0.844328	0.719229	0.894736	0.888381	0.984936	0.909958	1.08202	1.18564	0.995546
AQP8 ENSG00000103375	1.04886	1.01476	0.833066	0.989937	0.982377	1.05826	1.13211	1.07369	0.997571	1.08108
AQP9 ENSG00000103569	0.710518	0.929963	0.943509	0.910466	1.19964	0.948095	1.02438	0.737379	0.905949	1.17674
AQR ENSG00000021776	1.03547	0.901943	1.11911	0.876105	1.08577	1.25704	1.07818	0.904637	0.917224	1.02369
AR ENSG00000169083	0.687335	0.860415	0.782741	1.04153	1.18967	0.931934	0.881285	0.949401	0.883052	0.822334
ARAF ENSG00000078061	0.80047	0.873343	0.938306	0.684404	1.23294	1.05591	1.26011	1.57158	0.989018	1.21086
ARAP1 ENSG00000186635	1.22647	1.15237	1.01429	1.1338	0.96807	1.10681	0.856364	0.877326	1.24597	0.935135
ARAP2 ENSG00000047365	0.986623	1.12863	0.912638	0.820798	1.30258	1.12336	1.12343	0.972776	1.52817	1.19187
ARAP3 ENSG00000120318	0.937044	1.01271	1.02258	1.15933	1.21316	0.745911	0.968468	0.758736	0.92844	1.04946
ARC ENSG00000198576	1.16325	0.951165	1.00791	0.827249	0.842055	0.923022	1.11009	0.889695	0.945274	1.00625
ARCN1 ENSG00000095139	0.934097	0.876325	1.0512	0.966217	0.862574	1.08635	1.03732	0.930669	1.08561	1.04965
AREG ENSG00000109321	1.04567	1.10416	1.33609	0.855958	1.03798	0.948456	1.11257	1.15585	1.112	0.736662
AREL1 ENSG00000119682	0.896232	1.00119	0.991872	1.06176	0.794435	1.10169	0.787272	0.826202	0.846705	0.912481
ARF1 ENSG00000143761	1.23001	0.940447	0.921702	0.868527	0.870522	0.933587	0.940301	1.09476	0.83482	0.909087
ARF3 ENSG00000134287	0.781561	0.924104	1.09422	0.933344	0.687163	1.00526	0.989164	0.846184	0.896462	0.956118
ARF4 ENSG00000168374	0.92021	0.989783	1.06446	0.978145	1.03768	0.988969	1.09516	0.905428	0.986137	1.21653
ARF5 ENSG00000004059	0.814728	1.07675	1.14122	0.932695	0.927155	0.928481	1.03431	1.12367	0.822702	0.843814
ARF6 ENSG00000165527	0.753031	0.922572	0.777826	0.924501	0.853873	0.864777	0.922203	0.998785	0.946244	2.12701
ARFGAP1 ENSG00000101199	0.996434	1.23287	1.07523	1.00521	1.04773	0.920496	0.939638	0.680302	1.00838	1.04406
ARFGAP2 ENSG00000149182	0.792273	0.949866	0.918745	1.12782	1.093	0.740813	0.865462	0.93926	1.51638	0.922628
ARFGAP3 ENSG00000242247	0.901122	0.945658	1.04202	0.841862	0.997924	0.803164	1.1583	0.967682	0.897598	1.06857
ARFGEF1 ENSG00000066777	0.856387	0.959417	1.06462	0.973527	1.16359	0.991055	1.0522	1.26121	1.00237	0.823143
ARFGEF2 ENSG00000124198	1.04304	0.805102	0.768914	0.87569	1.13956	0.88182	0.758519	0.962204	1.21292	1.10199
ARFGEF3 ENSG00000112379	0.939365	0.865244	0.971103	0.826357	1.06996	1.02829	0.86026	0.965662	0.975121	1.06658
ARFIP1 ENSG00000164144	0.881921	1.41328	1.09435	1.04888	1.01661	1.17602	0.728456	1.08251	1.11143	0.973898
ARFIP2 ENSG00000132254	1.00453	1.22971	1.12281	0.950832	1.02091	0.877629	0.748537	1.16547	0.937378	0.948728
ARFRP1 ENSG00000101246	1.00071	1.07437	1.01451	1.19526	1.01351	1.08287	0.869252	1.01522	0.862499	1.14042
ARG1 ENSG00000118520	1.14006	0.818164	0.782958	1.06347	0.981496	0.960938	1.04928	0.873422	0.692333	0.98647
ARG2 ENSG00000081181	0.905356	0.956878	0.902539	1.06722	1.27615	0.948807	0.98637	0.805443	0.754846	1.09008
ARGFX ENSG00000186103	1.07313	0.909372	0.857652	0.818901	1.08043	0.97991	0.858774	0.947877	1.08428	0.830957
ARGLU1 ENSG00000134884	1.22771	0.873687	0.937018	1.45358	0.991959	0.7262	1.01326	0.904644	1.50579	0.858207
ARHGAP1 ENSG00000175220	0.781017	0.922015	0.789192	0.817846	1.05585	0.790337	1.04182	0.828117	1.13448	1.07515
ARHGAP10 ENSG00000071205	1.19335	0.888857	0.927932	0.975377	0.877813	1.1537	0.889878	0.884435	1.07973	0.840601
ARHGAP11A ENSG00000198826	1.16438	0.853624	1.01013	1.11033	0.997944	1.17921	0.974299	0.940938	0.978963	1.07466
ARHGAP11B ENSG00000187951	1.21651	1.18887	0.957049	1.05926	1.02481	1.06234	0.916933	1.05155	0.79511	0.93934
ARHGAP12 ENSG00000165322	1.1494	0.993774	0.768555	1.19534	0.857522	0.958018	1.05856	1.17489	0.778433	0.854185
ARHGAP15 ENSG00000075884	0.716018	1.04646	1.00843	1.09688	0.909734	1.09879	0.96852	1.27539	1.12118	1.01109
ARHGAP17 ENSG00000140750	1.02647	1.19624	1.17107	1.00798	0.955691	1.50165	1.11947	1.35268	1.01814	0.876539
ARHGAP18 ENSG00000146376	1.4587	1.23755	0.846165	1.19549	1.19535	1.08951	1.16017	0.71562	0.766291	1.07239
ARHGAP19 ENSG00000213390	0.901733	0.944852	0.832263	1.10953	0.942592	1.31244	0.944677	1.0246	0.869031	0.907157
ARHGAP20 ENSG00000137727	0.728527	1.21243	0.849643	0.848236	0.84049	1.03274	0.961195	0.946452	0.718757	0.830726
ARHGAP21 ENSG00000107863	1.1254	0.983917	1.31279	1.03002	1.10475	0.957699	1.25655	1.05175	1.03099	0.77237
ARHGAP22 ENSG00000128805	0.964099	0.740176	0.891108	1.08622	0.914549	0.978582	1.23816	1.08834	0.980043	0.666808
ARHGAP23 ENSG00000275832	1.14849	1.00644	1.04951	1.0574	0.877812	1.00248	0.802272	0.932212	0.967759	0.819711
ARHGAP24 ENSG00000138639	1.04835	0.825579	0.90494	0.839494	0.960075	0.836979	0.995497	1.02676	1.25128	0.867351
ARHGAP25 ENSG00000163219	0.840091	1.08475	0.929582	0.720302	0.919815	1.10382	1.02173	1.16246	1.19188	1.14286
ARHGAP26 ENSG00000145819	0.989394	1.18306	0.98084	0.89629	1.09361	0.941485	1.25115	1.07838	1.21699	0.972025
ARHGAP27 ENSG00000159314	0.851895	0.847506	0.916874	0.899963	0.757445	1.02514	1.11311	1.41464	0.808767	1.09779
ARHGAP28 ENSG00000088756	0.986931	0.790794	0.966303	0.938427	1.17074	0.855458	1.01059	0.972893	0.857078	0.79994
ARHGAP29 ENSG00000137962	1.02704	0.973343	0.976582	1.0329	0.719982	1.31407	1.04962	0.79047	0.943043	1.12716
ARHGAP30 ENSG00000186517	0.895256	1.02884	1.09069	0.870643	1.12387	0.796724	0.812761	0.924795	0.689893	1.13127
ARHGAP31 ENSG00000031081	0.84761	1.30035	0.962042	1.1046	1.18795	0.889739	1.14684	1.01841	1.0749	0.985345
ARHGAP32 ENSG00000134909	1.02505	1.01504	0.791514	1.00052	0.817155	1.10456	1.04968	0.93105	0.893961	1.66705
ARHGAP33 ENSG00000004777	0.901758	0.832969	0.901051	1.04232	0.880802	1.08806	0.839193	1.22799	1.29825	1.02643
ARHGAP35 ENSG00000160007	1.00535	0.912808	0.755643	1.12103	1.16339	1.12633	0.700377	1.00707	1.05327	0.770672
ARHGAP36 ENSG00000147256	0.631801	0.888431	1.10807	1.09232	0.786351	1.03858	1.09298	1.25059	0.975051	0.921333
ARHGAP39 ENSG00000147799	0.893837	0.891077	0.88961	0.870361	0.780349	0.921517	0.960528	0.762548	0.912495	1.15735
ARHGAP4 ENSG00000089820	1.05983	1.01769	0.884045	0.993044	1.0605	0.898757	0.739427	1.09943	0.762802	0.909729
ARHGAP40 ENSG00000124143	0.888394	0.966319	1.24873	0.860326	0.623697	0.843694	1.02178	0.897476	1.10209	1.17707
ARHGAP42 ENSG00000165895	1.23904	1.21321	0.914297	1.09335	0.949259	0.871141	1.01474	0.949082	0.910341	0.851552
ARHGAP44 ENSG00000006740	1.12401	0.964878	1.27523	0.896498	1.13633	0.938647	1.04929	0.970859	0.854606	1.03203
ARHGAP45 ENSG00000180448	0.854119	1.05631	1.21127	1.01174	1.18307	0.889519	0.91143	1.03497	1.01219	1.01933
ARHGAP5 ENSG00000100852	1.06754	1.05022	1.1535	0.947745	1.06368	1.20382	0.941811	0.783746	0.941443	0.927786
ARHGAP6 ENSG00000047648	0.976604	0.894104	0.777201	0.900157	1.1812	0.906992	1.03143	1.16313	0.971457	0.970841
ARHGAP8 ENSG00000241484	0.968363	0.988699	1.05546	1.19037	0.933151	0.967116	1.09648	1.08474	0.982667	0.929757
ARHGAP9 ENSG00000123329	0.980432	0.933749	0.98417	1.17924	1.08328	0.977108	0.982528	0.892701	0.990478	0.919945
ARHGDIA ENSG00000141522	0.767385	1.16169	0.658697	1.16757	0.928164	1.20393	1.15759	0.949586	0.928495	0.68256
ARHGDIB ENSG00000111348	1.1233	0.742055	1.01933	0.989668	0.920044	0.78542	1.02146	1.0717	0.942887	1.37976
ARHGDIG ENSG00000242173	0.97733	0.883017	1.04403	1.09903	1.14823	1.25412	1.10196	0.916569	0.731548	1.20881
ARHGEF1 ENSG00000076928	1.13496	1.12649	1.22615	0.954369	0.926101	1.08651	0.881348	0.735494	0.997387	1.03613
ARHGEF10 ENSG00000104728	0.944256	1.27356	1.04209	0.933721	1.11748	0.952229	0.805119	1.28694	1.17831	1.04944
ARHGEF10L ENSG00000074964	0.858292	0.996262	0.988085	1.30362	1.02458	0.812311	1.13265	1.01731	1.04334	0.939446
ARHGEF11 ENSG00000132694	1.00867	1.13711	1.23455	0.994411	1.34787	1.19797	0.977457	1.12071	1.40559	0.859901
ARHGEF12 ENSG00000196914	0.993964	1.00976	1.17339	0.915479	1.07925	0.952024	1.08849	0.699216	1.20546	1.00087
ARHGEF15 ENSG00000198844	1.14479	1.26839	0.895342	0.893645	1.06628	1.09252	0.995224	1.06154	0.724389	1.12724
ARHGEF16 ENSG00000130762	0.822753	1.14943	1.10851	1.06839	0.932288	0.987498	0.873944	0.988271	0.843773	0.79276
ARHGEF17 ENSG00000110237	0.929587	1.03382	0.982806	0.913994	1.30375	0.801426	1.32833	0.731303	0.835153	1.17368
ARHGEF18 ENSG00000104880	1.08771	0.803777	0.915772	1.04174	0.885039	0.975984	0.8941	1.05236	1.0473	0.816711
ARHGEF19 ENSG00000142632	1.29254	0.999151	0.91066	0.943013	0.878501	0.872122	1.16008	1.08148	0.926217	0.938646
ARHGEF2 ENSG00000116584	0.961414	1.08454	0.94661	1.03678	1.06082	0.740566	0.929582	1.01573	1.05576	1.13466
ARHGEF25 ENSG00000240771	1.36538	0.90191	1.12324	0.865132	0.758764	1.02848	0.980459	0.815807	1.14296	0.915132
ARHGEF26 ENSG00000114790	1.08093	1.19399	0.958285	0.875331	0.880696	1.15468	0.935442	1.12562	1.14751	0.927039
ARHGEF28 ENSG00000214944	0.80771	1.10666	1.11672	0.936454	0.788712	1.13341	1.02634	1.1415	0.653579	1.37125
ARHGEF3 ENSG00000163947	1.04145	0.802188	1.00449	1.02671	1.32239	0.880041	1.05085	1.30014	1.01861	1.10174
ARHGEF33 ENSG00000214694	1.22078	1.10057	0.797051	0.952637	1.35627	1.23751	0.852854	1.0645	1.09201	0.760585
ARHGEF35 ENSG00000213214	0.956188	0.844444	0.820268	0.767777	0.853962	1.38613	1.12195	1.33292	0.778478	1.27731
ARHGEF37 ENSG00000183111	0.984179	0.873172	0.862542	0.9074	0.860077	0.874872	0.971218	1.09916	0.739674	1.11815
ARHGEF38 ENSG00000236699	1.32027	1.1252	0.70758	0.992071	1.06979	1.1021	0.898037	0.889433	0.982749	1.13948
ARHGEF39 ENSG00000137135	1.33495	1.05613	0.546806	0.889256	0.954016	0.803856	0.871999	0.985952	0.954632	1.03579
ARHGEF4 ENSG00000136002	0.851836	0.782944	0.791182	1.0486	0.94429	1.03674	0.753552	1.18312	0.867034	0.861239
ARHGEF40 ENSG00000165801	1.12173	1.05785	0.984616	1.02543	1.1672	1.02373	1.00347	0.892374	0.835977	0.985234
ARHGEF5 ENSG00000050327	0.815235	0.998205	0.916238	0.97277	1.17912	0.857024	1.19152	1.19975	1.15799	0.9521
ARHGEF6 ENSG00000129675	0.956109	0.954592	1.17459	1.26693	1.01855	0.883924	1.08841	0.799975	1.13358	0.946347
ARHGEF7 ENSG00000102606	1.06877	1.07385	0.916537	1.1117	1.09096	1.13234	1.084	1.07375	0.71192	1.11656
ARHGEF9 ENSG00000131089	0.835868	0.995687	1.00628	0.913286	1.03727	0.975182	1.0575	0.981089	1.16737	1.13824
ARID1A ENSG00000117713	1.17414	0.977061	0.847185	1.21573	1.01212	0.974725	1.28893	0.758197	1.18168	0.902568
ARID1B ENSG00000049618	0.986949	1.0807	1.03614	0.850599	0.940768	1.08028	0.814203	1.09954	1.14196	0.901976
ARID2 ENSG00000189079	0.806726	0.679593	0.901787	1.36357	1.09001	1.18673	1.06289	0.904979	0.889618	1.05308
ARID3A ENSG00000116017	0.950315	1.10371	1.06621	0.766384	0.919589	0.872315	0.840487	0.776977	1.17772	0.844606
ARID3B ENSG00000179361	0.792977	0.87894	1.0005	0.833088	1.12771	1.18822	1.01112	0.974429	0.890409	1.19884
ARID4A ENSG00000032219	1.14732	1.08802	1.13231	1.4151	1.12218	1.1591	1.10434	0.995171	1.10512	0.710024
ARID4B ENSG00000054267	1.09291	1.01305	0.978848	0.873495	1.36603	0.880366	0.851186	0.948994	1.43085	0.968963
ARID5A ENSG00000196843	0.641243	1.05183	0.985355	1.03274	0.907599	0.991292	0.860942	2.06715	0.822383	1.18344
ARID5B ENSG00000150347	1.02854	0.93214	1.20027	1.2639	1.02507	0.838479	0.917845	0.91804	0.794258	0.870189
ARIH1 ENSG00000166233	1.25745	1.1556	1.2308	0.889061	1.00427	0.982579	0.929206	0.985592	0.796169	0.961109
ARIH2 ENSG00000177479	1.34158	0.885253	1.18513	1.0668	0.912348	0.850779	1.08123	0.874972	0.953409	1.16149
ARIH2OS ENSG00000221883	1.10547	0.994228	1.09425	1.0924	0.977935	0.734534	0.901643	0.925343	0.790266	1.03052
ARL1 ENSG00000120805	0.818941	1.12214	0.89757	0.814539	0.756025	0.800905	0.913799	0.899631	1.09248	1.0213
ARL10 ENSG00000175414	0.985566	0.844667	1.05539	1.08831	0.837228	1.25259	0.870062	1.03379	1.14567	0.89167
ARL11 ENSG00000152213	0.884212	0.911137	1.07269	1.11691	0.943947	1.1066	1.00471	0.960816	1.11351	1.11866
ARL13B ENSG00000169379	0.837625	0.825961	0.973698	0.987185	0.881817	0.812767	0.982936	1.07424	0.866823	0.984082
ARL14 ENSG00000179674	1.17934	1.16342	1.00855	1.1481	1.02016	0.901244	0.850849	1.0455	1.15464	0.950515
ARL14EP ENSG00000152219	1.04958	0.895199	1.17273	1.03212	1.19032	1.03096	1.1083	1.05749	0.81858	0.886118
ARL15 ENSG00000185305	1.02576	0.782647	1.08764	1.08823	0.69563	0.909981	1.15668	0.986055	0.840444	0.879998
ARL16 ENSG00000214087	0.949959	0.976733	1.09601	1.07641	1.15058	0.803127	0.820666	0.976609	0.996534	0.847179
ARL17A ENSG00000185829	0.994934	0.965859	0.858301	1.07798	1.02673	1.34506	0.822945	1.14544	1.07282	0.744675
ARL17B ENSG00000228696	0.746112	0.940863	0.987367	1.04541	0.775249	0.814499	1.04782	0.917217	0.918034	0.563807
ARL2 ENSG00000213465	0.807286	0.854014	0.863702	0.988393	1.12434	1.12056	0.996053	1.01158	0.729361	0.958099
ARL2BP ENSG00000102931	0.957676	0.994958	0.891718	0.807343	1.06667	1.26175	1.2072	0.877486	0.905591	0.994691
ARL3 ENSG00000138175	1.244	0.903881	1.24124	0.918255	0.967975	1.1071	0.920195	0.949378	0.883614	0.934847
ARL4A ENSG00000122644	1.00456	1.2928	1.08983	1.24298	1.05728	1.10979	0.899967	0.886212	1.10996	1.26001
ARL4C ENSG00000188042	1.19198	0.909763	1.39151	0.799214	0.673265	0.964342	0.899852	1.05749	1.24176	1.07393
ARL4D ENSG00000175906	1.15475	0.973549	1.2198	0.967365	0.880955	1.29314	1.0721	1.25687	1.08727	0.922612
ARL5A ENSG00000162980	1.11542	1.12299	1.07286	0.963483	1.15058	1.24023	1.0986	1.12306	0.962534	1.12063
ARL5B ENSG00000165997	1.17018	1.0322	1.04192	1.03094	0.919411	0.897102	1.02714	0.971391	0.734893	0.895564
ARL5C ENSG00000141748	0.844301	1.02039	1.14422	0.819932	1.22635	0.874055	1.19478	0.806788	1.03141	1.09801
ARL6 ENSG00000113966	1.03647	1.12573	1.00054	1.10943	0.853635	1.13977	0.879433	1.15989	1.07703	1.12117
ARL6IP1 ENSG00000170540	0.907308	1.19906	1.00256	1.16136	1.21288	0.965727	1.06968	1.51654	1.30071	1.10613
ARL6IP4 ENSG00000182196	0.856567	0.84476	1.20966	0.98017	1.32786	0.958828	0.962055	1.10264	0.990987	0.935305
ARL6IP5 ENSG00000144746	1.1939	1.08236	1.08403	1.20794	0.937344	1.10438	0.998993	1.14665	1.19733	1.13969
ARL6IP6 ENSG00000177917	0.78628	0.887766	0.793808	1.20447	0.861746	0.93421	0.970714	1.06646	1.0203	0.945475
ARL8A ENSG00000143862	0.775912	0.91322	0.842477	1.04904	0.699324	1.07305	1.14508	0.832777	1.1087	0.993358
ARL8B ENSG00000134108	0.766248	1.1005	0.985892	1.0779	0.780046	0.993014	1.0757	0.990057	0.968357	1.10413
ARL9 ENSG00000196503	1.32825	1.08315	0.935637	0.795416	0.994143	1.16282	1.05036	1.42762	0.875739	1.03095
ARMC1 ENSG00000104442	1.00157	1.16385	0.859432	0.920645	1.0269	0.944803	0.917821	0.94144	0.894005	0.926299
ARMC10 ENSG00000170632	0.965252	0.83071	0.969241	0.901086	1.07708	0.888434	0.986189	0.790828	0.944847	1.00374
ARMC12 ENSG00000157343	1.12535	1.22357	0.922089	0.891842	0.987663	1.1835	0.773705	1.02248	1.20866	1.17498
ARMC2 ENSG00000118690	1.01896	0.918123	1.10147	1.132	0.829549	1.02774	1.0221	0.978178	0.912057	1.04834
ARMC3 ENSG00000165309	1.34679	1.00575	0.957936	0.871058	1.07012	0.87969	0.983423	0.929678	0.904718	1.04098
ARMC4 ENSG00000169126	1.13279	0.706116	1.05715	1.13196	0.762824	0.901888	0.964382	0.942721	1.10289	0.742046
ARMC5 ENSG00000140691	1.01911	0.981569	0.976872	1.0446	0.635746	1.00593	0.876212	1.12294	0.890971	0.733721
ARMC6 ENSG00000105676	0.891323	0.88375	0.844199	0.993576	0.8677	1.03294	0.992234	1.32333	1.12514	0.981514
ARMC7 ENSG00000125449	1.05764	1.24118	1.02825	1.20606	0.997691	0.764044	1.01299	1.07021	1.02955	1.07905
ARMC8 ENSG00000114098	0.862193	0.957344	0.973167	1.0207	0.914886	0.792619	1.04959	0.661668	0.873818	1.03919
ARMC9 ENSG00000135931	0.86895	1.188	0.862116	0.995302	1.29081	1.1388	0.83473	0.965176	0.857625	0.979816
ARMCX1 ENSG00000126947	0.833377	1.22319	1.07112	1.08072	1.19111	0.943578	0.892093	0.852183	0.80215	1.04096
ARMCX2 ENSG00000184867	1.24872	0.994597	1.03036	0.996388	1.12986	0.946871	1.04384	0.892401	0.81236	1.2293
ARMCX3 ENSG00000102401	0.945457	0.821394	1.1076	0.974163	0.963306	1.01534	1.0704	1.17097	1.32776	1.06907
ARMCX4 ENSG00000196440	0.977547	0.829215	1.15657	1.12766	1.06745	0.967832	0.904305	0.908118	0.767699	0.847007
ARMCX5 ENSG00000125962	0.95131	0.932319	0.864625	0.963857	0.899053	1.02473	0.878206	0.804368	1.00484	1.02411
ARMCX6 ENSG00000198960	0.969478	1.06104	1.35982	0.994609	1.0173	0.980965	0.959804	1.077	1.24502	0.904311
ARMS2 ENSG00000254636	0.986805	0.923045	1.11796	1.04093	1.05536	1.01954	1.19997	1.27699	0.923632	0.897504
ARMT1 ENSG00000146476	0.806879	1.04852	0.887578	1.20605	1.38909	1.05632	1.18218	1.16619	1.0456	1.01754
ARNT ENSG00000143437	0.996184	1.10303	1.21465	1.1733	1.15493	0.825112	1.00178	0.935947	0.998827	0.988921
ARNT2 ENSG00000172379	0.896677	1.06852	0.950562	1.00747	0.954782	1.02066	0.88889	0.671649	1.07846	1.06029
ARNTL ENSG00000133794	1.01971	1.01489	0.970571	1.04458	1.14849	0.828558	0.739861	1.0216	0.787646	0.955747
ARNTL2 ENSG00000029153	1.10526	0.977698	1.09657	0.853126	0.998223	0.909046	1.16231	1.05915	0.954311	0.926516
ARPC1A ENSG00000241685	1.07364	0.953216	0.839665	1.18201	0.872955	1.31648	0.953857	1.80623	1.05636	1.00519
ARPC1B ENSG00000130429	0.978417	1.27582	0.94734	0.964696	1.01866	1.00299	1.19344	0.94418	1.0649	1.25003
ARPC2 ENSG00000163466	0.983252	1.19382	1.03368	0.987728	0.954858	1.24678	0.869762	0.913488	1.12877	0.84748
ARPC3 ENSG00000111229	0.879141	1.00942	0.65484	0.95652	0.703267	1.076	1.28808	0.849235	1.18954	1.08013
ARPC4 ENSG00000241553	0.840684	1.01309	1.50171	1.08772	0.85977	1.0521	0.859852	0.97939	0.968908	0.828016
ARPC5 ENSG00000162704	0.927372	1.18175	0.999048	1.1359	1.12853	1.04968	1.29297	0.971183	0.96527	0.90125
ARPC5L ENSG00000136950	0.803719	1.12621	1.0697	1.15132	1.10127	1.12758	0.816353	0.920848	1.04438	0.895461
ARPIN ENSG00000242498	0.997124	0.949476	0.796921	0.871018	0.807475	1.01999	0.769182	1.04581	1.11644	0.913216
ARPP19 ENSG00000128989	0.892531	0.958729	0.98179	1.13784	1.05096	0.772398	1.30626	1.23079	1.10436	1.17344
ARPP21 ENSG00000172995	0.601502	1.01227	0.91572	1.04601	0.992661	0.9189	0.915527	1.14385	1.30453	1.08535
ARRB1 ENSG00000137486	1.06014	0.967059	1.0016	0.986301	0.889052	0.99017	0.855083	1.29164	0.936162	1.00979
ARRB2 ENSG00000141480	1.10211	1.07139	1.09119	0.922819	0.855882	1.05063	1.00942	0.713797	0.840221	1.01205
ARRDC1 ENSG00000197070	1.03968	1.11214	1.42308	1.11043	1.50585	1.13502	0.87159	1.1431	0.756479	0.890746
ARRDC2 ENSG00000105643	0.992268	0.842649	1.2489	1.01812	1.13651	0.989769	1.12889	0.698078	0.891478	0.857044
ARRDC3 ENSG00000113369	1.10495	1.20094	0.756817	0.9471	1.04288	1.11647	1.01029	0.974907	1.25047	1.08
ARRDC4 ENSG00000140450	1.08977	0.898302	1.0957	1.1056	0.798107	1.18428	1.17073	0.996677	1.1465	0.748156
ARRDC5 ENSG00000205784	1.10081	1.01029	0.973206	1.14502	0.880976	0.920409	0.944552	0.910404	0.933692	1.13136
ARSA ENSG00000100299	0.869842	1.0989	1.00655	0.941924	0.819787	1.00752	1.38196	1.21318	1.37897	1.08882
ARSB ENSG00000113273	0.929894	0.822505	1.06822	0.901796	0.978604	1.08468	0.885647	1.14391	1.13445	0.846165
ARSD ENSG00000006756	1.16824	0.739354	1.1439	0.960184	0.964805	1.08689	0.919565	0.835015	1.11644	0.799792
ARSE ENSG00000157399	0.749231	0.842394	1.00204	0.928945	0.673347	0.801724	0.986396	0.782959	0.992927	0.923637
ARSF ENSG00000062096	1.25132	0.932285	1.06496	1.04106	1.38802	1.00593	1.21359	0.915332	1.11072	1.10803
ARSG ENSG00000141337	0.911104	1.09991	0.839984	1.01366	0.90148	0.793195	0.895893	1.06116	0.839245	0.849698
ARSI ENSG00000183876	0.81285	1.04489	1.34123	0.838405	1.11137	0.980951	1.09142	1.01924	1.19379	0.978997
ARSJ ENSG00000180801	1.09206	1.002	1.1402	0.807216	0.833066	1.24816	0.783709	1.08739	1.36832	1.07572
ARSK ENSG00000164291	0.938739	1.02697	0.927863	0.997263	1.05438	0.961784	1.01356	0.850211	1.17572	1.0886
ART3 ENSG00000156219	0.934872	1.08951	1.32589	1.13016	0.888835	1.05273	1.03627	1.04896	1.1497	0.941199
ART4 ENSG00000111339	0.972635	0.960248	1.06928	1.02716	0.973693	0.947073	0.891968	0.932093	0.849501	1.21517
ART5 ENSG00000167311	1.02857	0.872879	0.894494	0.880175	1.18373	0.976426	1.03681	1.14006	1.03482	1.13232
ARTN ENSG00000117407	0.79015	0.979693	0.913215	1.16439	0.958761	1.09352	0.637347	1.18939	1.11675	1.15316
ARV1 ENSG00000173409	0.945725	0.942263	1.00347	1.03635	1.42487	0.832704	1.02662	1.0804	1.27389	0.964409
ARVCF ENSG00000099889	0.928236	1.03942	0.976452	0.709385	0.965031	1.20676	0.895367	1.04812	0.937731	0.849291
ARX ENSG00000004848	1.22334	0.767841	1.44377	1.0232	1.1632	0.727565	0.902289	1.11359	0.742359	0.953042
AS3MT ENSG00000214435	1.0619	0.89599	1.01181	0.86699	0.973612	0.855981	1.12889	1.28963	0.868051	0.959021
ASAH1 ENSG00000104763	0.89018	1.08197	1.03154	1.06716	0.847396	1.03519	0.9315	0.89026	0.740322	0.958743
ASAH2 ENSG00000188611	0.823985	0.902106	0.725015	1.12934	1.19748	1.46366	1.14078	0.964899	0.957812	0.818937
ASAH2B ENSG00000204147	0.914254	0.72283	0.797471	0.996988	0.979165	1.31626	0.80801	1.14326	0.935779	0.825887
ASAP1 ENSG00000153317	0.889854	1.08736	0.986718	1.08608	0.928987	1.28254	0.737908	0.904575	1.00389	1.05668
ASAP2 ENSG00000151693	1.07213	0.886597	1.12215	1.30781	1.18716	1.02712	0.921299	1.11943	0.767847	0.945272
ASAP3 ENSG00000088280	1.08875	0.75695	0.946646	1.21969	1.03853	1.10961	0.922754	1.44171	1.27841	0.811566
ASB1 ENSG00000065802	0.745661	0.814709	1.09164	1.00467	0.820084	0.850704	1.08016	0.924578	0.839374	1.06229
ASB10 ENSG00000146926	0.725347	1.24237	1.10312	1.23396	1.02998	1.03248	0.825063	1.15237	1.03117	1.29632
ASB11 ENSG00000165192	1.45541	0.776641	0.808363	0.988428	0.966951	1.01314	0.901572	0.74472	1.3685	0.931246
ASB12 ENSG00000198881	1.31987	0.931289	0.731758	1.03823	1.18613	1.09196	0.841972	0.87406	0.793984	0.877772
ASB13 ENSG00000196372	1.13494	0.92852	0.886489	1.00072	1.1799	0.982733	0.98462	0.785026	1.49515	1.13203
ASB14 ENSG00000239388	1.19958	0.938669	0.890564	1.33017	0.992487	0.876838	1.13039	0.880393	0.947853	0.981584
ASB15 ENSG00000146809	1.13216	0.847309	0.853436	0.8355	0.781536	0.85757	1.17903	0.933075	0.980217	1.11459
ASB16 ENSG00000161664	1.20055	0.912069	1.19305	0.738787	1.02551	0.971128	1.02639	0.801629	1.13787	1.15999
ASB17 ENSG00000154007	1.08708	0.989663	1.03571	0.999279	0.812633	1.03047	0.794386	0.849629	1.08735	1.11246
ASB18 ENSG00000182177	0.956122	0.671906	1.12857	0.741864	0.954535	0.953853	0.942148	1.05522	0.91794	1.02445
ASB2 ENSG00000100628	1.00615	1.10384	1.01167	0.962239	0.837756	0.81734	1.13389	1.08377	1.06488	0.830252
ASB3 ENSG00000115239	1.10624	1.16948	0.958979	1.06331	1.11761	0.85787	1.10274	1.12112	1.09457	0.977344
ASB4 ENSG00000005981	1.02937	0.896819	1.04243	1.14927	0.889111	1.04209	0.934225	1.16046	0.965173	1.14718
ASB5 ENSG00000164122	1.00352	1.18625	0.776399	1.26751	0.873074	1.05694	1.23859	0.926586	1.03833	0.990808
ASB6 ENSG00000148331	0.829398	0.741885	0.806101	1.00204	0.969438	0.931556	0.995468	1.05385	1.1843	1.0587
ASB7 ENSG00000183475	0.890119	0.952333	0.821617	0.945499	0.837924	0.972471	1.11778	1.00247	1.06184	0.927103
ASB8 ENSG00000177981	1.0256	1.07285	0.845317	0.790799	0.838694	1.09658	0.725291	0.683302	1.23071	0.997215
ASB9 ENSG00000102048	0.904962	1.11493	1.2714	1.03091	0.838934	0.928771	0.915018	1.00823	0.906578	1.12516
ASCC1 ENSG00000138303	1.00048	0.822221	1.0706	1.00846	0.848653	0.817709	1.17098	1.17587	0.732826	0.953835
ASCC2 ENSG00000100325	1.06946	1.14411	0.875673	0.629738	0.790486	0.982622	1.15294	0.99597	0.914756	0.980044
ASCC3 ENSG00000112249	0.970021	1.22538	0.761178	1.25777	1.06236	1.2552	0.776892	0.85416	1.17893	1.00268
ASCL1 ENSG00000139352	0.99606	0.984264	1.33529	1.08964	1.00412	1.0332	0.907337	0.878975	1.05792	1.04301
ASCL2 ENSG00000183734	1.01115	0.863588	1.26022	1.10117	1.05907	1.14328	0.992412	0.895058	0.882113	0.84076
ASCL3 ENSG00000176009	1.15062	0.942837	1.24785	1.06766	1.15515	0.968616	1.04547	0.843077	0.856366	0.950995
ASCL4 ENSG00000187855	0.965057	1.15403	1.00369	1.07452	0.985312	0.887164	1.12097	1.03137	0.891292	0.956609
ASCL5 ENSG00000232237	0.93807	1.13487	1.02332	0.805896	0.790122	0.999993	0.921409	0.845643	1.08543	0.894688
ASF1A ENSG00000111875	0.814617	1.08638	0.643618	0.958371	0.978189	1.36447	0.987956	0.919944	0.909801	1.02256
ASF1B ENSG00000105011	0.830118	1.09889	1.16631	0.856154	0.980692	1.32175	0.980435	0.875558	1.21397	0.740131
ASGR1 ENSG00000141505	0.981895	1.02837	0.847748	1.01622	0.978008	0.883714	0.791168	1.11553	0.918117	0.705616
ASGR2 ENSG00000161944	0.838849	1.21362	0.956575	0.94284	1.14855	0.858503	1.04409	1.06971	0.817555	0.779232
ASH1L ENSG00000116539	1.16494	0.947378	0.919896	1.05153	1.01658	0.9399	0.829901	0.82821	1.14543	0.798766
ASH2L ENSG00000129691	0.979207	0.918125	0.824094	0.740707	1.14382	0.936424	1.14541	0.843509	0.86007	0.882725
ASIC1 ENSG00000110881	0.876914	0.882305	0.86653	1.09805	1.09179	1.03507	0.897589	1.08584	1.13618	1.00753
ASIC2 ENSG00000108684	1.06181	0.979566	0.758945	1.03273	0.948387	1.01753	0.955475	1.13803	1.29147	0.796456
ASIC3 ENSG00000213199	0.842331	1.02549	0.954799	1.01495	1.02442	1.27356	1.08699	0.776587	0.911022	0.859218
ASIC4 ENSG00000072182	0.912232	1.07061	1.11246	0.79828	0.974469	0.970874	0.982623	1.11125	0.883772	0.89922
ASIC5 ENSG00000256394	1.04439	0.876908	1.00463	0.96757	1.0367	1.00028	1.1951	0.951656	0.894513	1.05497
ASIP ENSG00000101440	0.77618	1.01352	0.971029	0.985858	1.16087	1.16411	1.03931	0.965767	1.00983	0.870066
ASL ENSG00000126522	0.825483	0.951747	0.745139	0.921199	0.890412	1.0994	1.12122	1.07134	0.878815	1.17906
ASMT ENSG00000196433	1.21983	1.14218	0.927937	1.02162	0.92804	0.997917	0.941697	0.819543	0.900643	0.917956
ASMTL ENSG00000169093	0.981048	0.770909	0.975179	0.819375	0.837071	1.02771	0.867976	1.07359	1.27889	0.816277
ASNA1 ENSG00000198356	0.831625	0.906438	1.13992	0.741889	1.16237	0.954397	0.970314	1.0613	0.944738	0.862454
ASNS ENSG00000070669	1.17896	1.24694	1.32206	1.02149	0.84935	1.16145	0.70779	0.881611	0.868359	0.926616
ASNSD1 ENSG00000138381	0.670357	0.927155	1.1798	0.690459	0.858541	0.914385	0.763933	1.22184	0.971941	1.14159
ASPA ENSG00000108381	1.04869	1.16948	0.960691	1.10204	0.98844	1.04768	0.69893	0.865668	0.913435	1.13292
ASPDH ENSG00000204653	0.974808	0.984311	1.2015	1.09842	0.961501	1.21675	0.910129	1.04699	0.860067	1.01302
ASPG ENSG00000166183	0.973229	0.969551	0.824235	1.03083	0.968958	1.05708	0.865854	1.12766	1.01648	1.00055
ASPH ENSG00000198363	1.11387	0.947101	1.1308	0.910973	0.924079	0.766498	1.48933	1.09284	1.12568	1.09321
ASPHD1 ENSG00000174939	1.03309	0.952656	0.874714	0.948001	1.03075	0.867666	1.06119	1.09836	0.993826	0.939615
ASPHD2 ENSG00000128203	1.01309	1.06095	0.959551	0.968981	1.20023	0.934946	1.22523	1.10895	1.02778	0.954604
ASPM ENSG00000066279	0.88761	0.94971	0.87765	1.12878	0.962232	0.963216	0.94209	0.725784	0.831783	1.08444
ASPN ENSG00000106819	1.28963	0.833411	0.912904	0.937361	1.0232	1.10659	0.966465	0.911303	0.965899	0.82132
ASPRV1 ENSG00000244617	1.20562	0.976471	0.754962	1.4364	0.957955	0.942272	0.936295	0.889253	1.17702	0.803057
ASPSCR1 ENSG00000169696	1.18213	0.869486	1.11289	1.16997	1.03045	1.03207	1.05432	0.748232	1.1344	1.07542
ASRGL1 ENSG00000162174	1.12758	1.03316	0.855606	0.749044	0.882555	1.09977	0.800698	1.01172	0.977226	1.28307
ASS1 ENSG00000130707	1.07954	0.666256	0.806885	1.02676	1.03072	1.39383	1.22167	1.32232	1.21928	1.11558
ASTE1 ENSG00000034533	0.891363	0.991849	1.01004	1.06542	0.851829	0.877157	1.09093	0.943855	0.826313	0.860626
ASTN1 ENSG00000152092	0.803727	1.01616	0.917362	1.00296	0.927731	1.28319	1.00801	1.10931	0.936594	0.94963
ASTN2 ENSG00000148219	0.819481	0.97735	0.962598	0.819166	0.948621	0.845265	1.0969	1.1804	0.965418	0.738102
ASUN ENSG00000064102	1.13052	1.17107	0.748893	1.06024	1.11871	0.811499	1.0234	0.957052	0.694926	0.829282
ASXL1 ENSG00000171456	0.901464	0.924904	0.842251	0.769223	0.74648	0.961083	1.17408	0.99344	0.984397	0.917713
ASXL2 ENSG00000143970	1.08991	1.15952	1.21271	1.15246	1.21433	0.952445	1.09712	1.13989	1.19581	0.969702
ASXL3 ENSG00000141431	1.33421	0.910981	0.953627	1.02804	0.992513	0.797605	1.05658	0.853207	1.09465	0.897611
ASZ1 ENSG00000154438	1.0221	0.843427	1.19104	1.13307	0.971506	0.963818	0.762807	0.707451	1.01678	0.909575
ATAD1 ENSG00000138138	0.910483	0.842227	0.954003	1.03091	0.976171	1.18332	1.05012	0.95618	1.16945	1.03851
ATAD2 ENSG00000156802	1.34219	0.893706	0.874433	0.925808	0.868166	0.922881	1.05177	0.878395	0.915043	0.778575
ATAD2B ENSG00000119778	0.862661	1.06887	1.03211	0.965477	1.00807	0.91641	1.1157	1.2571	0.892126	1.14919
ATAD3A ENSG00000197785	0.831527	1.38056	0.943874	0.935076	0.77105	1.16157	1.2939	0.850364	1.13867	1.29212
ATAD3B ENSG00000160072	1.14168	1.12737	1.1067	0.683023	0.852917	0.730277	0.952668	0.866155	0.941577	0.934891
ATAD3C ENSG00000215915	1.01563	1.27532	0.946937	1.1769	1.39534	1.07696	0.89721	1.07739	1.22514	0.826314
ATAD5 ENSG00000176208	0.892871	0.807573	0.894606	1.25577	1.0529	0.790245	1.28213	0.915698	1.24388	1.05259
ATAT1 ENSG00000137343	0.955371	0.86346	0.677777	0.939879	1.03797	0.872475	1.08133	0.902526	1.15746	0.975775
ATCAY ENSG00000167654	1.0712	0.77588	0.934465	1.05858	0.761986	0.979277	0.964403	1.05165	1.04613	0.892269
ATE1 ENSG00000107669	1.07092	1.03507	0.871667	0.81842	0.954775	1.03998	0.976088	0.829054	1.10606	1.23703
ATF1 ENSG00000123268	0.668073	0.88515	0.912924	0.958843	1.11287	1.11013	1.15046	0.822617	0.845077	0.796372
ATF2 ENSG00000115966	1.06979	1.07373	1.07019	1.07883	0.910934	0.726688	1.01276	0.933635	0.805689	0.801786
ATF3 ENSG00000162772	1.01741	1.29272	1.17343	1.31574	1.17137	1.06636	1.65513	1.10806	0.486946	0.981395
ATF4 ENSG00000128272	0.861578	0.906484	0.853041	0.973463	1.67662	0.75088	0.717465	1.56661	1.03949	0.816724
ATF5 ENSG00000169136	1.07934	0.798831	1.09059	0.8282	1.09658	1.02924	1.00578	0.976282	0.9865	1.06204
ATF6 ENSG00000118217	0.715158	0.986397	1.03566	1.00332	0.914721	1.21137	0.809701	0.761704	0.735115	0.922165
ATF6B ENSG00000213676	1.22289	0.997569	0.942098	0.825727	1.15609	0.954051	0.942843	0.892123	1.2009	0.888386
ATF7 ENSG00000170653	0.900892	1.14405	0.920801	0.946564	0.858052	1.03744	0.875644	0.831122	1.00624	0.863899
ATF7IP ENSG00000171681	0.845975	0.930083	1.05963	1.09435	0.863228	1.20389	0.980302	1.1713	1.17411	1.12479
ATF7IP2 ENSG00000166669	0.813104	1.01723	0.973463	0.855401	0.930435	0.859161	1.0499	0.862601	0.835035	1.10029
ATG10 ENSG00000152348	0.855281	0.976692	0.841987	1.08655	0.829492	1.01337	0.70833	1.07713	0.779127	1.56573
ATG101 ENSG00000123395	1.01604	0.898031	0.980397	0.991281	1.00038	0.978317	1.36344	1.02496	1.14453	1.08092
ATG12 ENSG00000145782	1.08506	0.912358	1.19189	1.02748	1.03278	1.00486	1.00595	1.17048	1.01554	1.16341
ATG13 ENSG00000175224	0.787723	1.21457	0.845458	0.960109	0.921526	0.938445	0.757955	1.10122	0.909171	1.04154
ATG14 ENSG00000126775	1.3897	1.27779	0.898032	1.28145	0.852812	0.882311	1.03771	1.03727	1.11471	0.86633
ATG16L1 ENSG00000085978	1.05488	1.02244	0.75303	0.85389	0.867704	0.945571	1.05983	1.04502	0.750945	0.879014
ATG16L2 ENSG00000168010	0.855407	0.969776	1.02785	1.05164	1.31468	1.25819	0.812905	1.37299	1.01694	0.624428
ATG2A ENSG00000110046	0.989147	0.783379	0.889903	1.01647	1.00424	0.799922	1.04477	1.28008	0.982361	0.955985
ATG2B ENSG00000066739	0.991712	1.02549	1.58352	0.85341	1.12927	1.24723	0.938853	1.25129	1.24215	0.895205
ATG3 ENSG00000144848	1.15698	0.91302	0.943636	0.93992	1.04079	1.23217	1.03394	0.937549	1.006	0.807668
ATG4A ENSG00000101844	1.077	1.10684	1.13863	1.06938	1.10593	0.718305	0.892946	0.703692	1.012	0.81493
ATG4B ENSG00000168397	0.876398	1.00724	0.812482	1.09425	1.31164	1.07052	0.838828	0.97931	1.06354	1.01226
ATG4C ENSG00000125703	1.23532	0.839815	1.01709	1.14035	0.869941	1.06877	1.043	1.10197	0.873444	1.02522
ATG4D ENSG00000130734	0.95063	0.823794	0.860839	1.26482	0.83754	1.18527	1.12617	1.02641	1.22762	1.2275
ATG5 ENSG00000057663	0.870062	1.08251	1.31073	1.07922	0.783834	0.774356	1.14677	0.833345	1.12261	1.05683
ATG7 ENSG00000197548	1.14537	1.08238	1.13478	1.0339	0.80546	1.0741	1.10688	0.986046	1.03741	1.01641
ATG9A ENSG00000198925	0.999562	0.990901	1.02331	1.18449	1.01199	1.19527	0.888614	1.21039	1.0127	1.15019
ATG9B ENSG00000181652	1.17412	0.85993	1.33094	0.776346	1.04515	0.95672	1.04178	1.06136	1.0273	1.10317
ATHL1 ENSG00000142102	0.944458	1.08754	1.00342	0.880096	0.981618	1.0029	1.03488	1.1106	1.05732	0.755589
ATIC ENSG00000138363	1.14024	0.94652	1.15059	0.959553	0.673706	0.884584	1.17059	0.969851	1.14808	0.884355
ATL1 ENSG00000198513	1.0829	0.693127	1.12681	0.956377	1.30653	0.887543	1.14089	1.11855	0.835226	1.02554
ATL2 ENSG00000119787	0.985586	0.75064	1.34342	0.850537	0.825519	0.832375	0.860334	0.9452	1.25222	1.20041
ATL3 ENSG00000184743	0.896655	0.95459	0.938472	1.17411	1.16104	1.12572	1.01635	1.15932	1.12237	1.10832
ATM ENSG00000149311	1.02524	0.983012	1.15191	0.736232	0.995646	1.09505	0.780862	1.00212	0.902124	1.1563
ATMIN ENSG00000166454	1.02363	0.921781	1.05673	0.701766	1.01197	0.920528	1.12993	0.826898	0.972561	1.05901
ATN1 ENSG00000111676	1.15345	0.932958	0.965615	1.26855	0.844786	0.935853	0.865949	0.99049	0.861456	0.835811
ATOH1 ENSG00000172238	1.1869	1.09928	0.895455	1.32797	1.07234	1.00329	1.17817	0.936649	0.540806	0.886791
ATOH7 ENSG00000179774	1.02145	1.34662	0.940933	1.09329	1.26106	0.799517	1.03107	0.901165	1.02213	1.00845
ATOH8 ENSG00000168874	0.746083	1.28546	1.0399	1.28662	0.915333	1.25695	1.11843	0.807925	0.837602	0.853824
ATOX1 ENSG00000177556	1.12153	1.19306	0.852019	1.07725	0.947229	1.00768	0.98581	1.72641	1.05313	1.08727
ATP10A ENSG00000206190	1.1926	1.11311	0.924408	0.934702	1.14512	0.881338	1.19038	1.07301	0.765971	0.927139
ATP10B ENSG00000118322	1.06403	0.883092	1.02559	1.09172	1.07906	0.879595	1.13168	1.04346	0.950564	0.839919
ATP10D ENSG00000145246	1.31206	0.931021	0.794279	0.88013	1.03498	1.11077	1.04905	1.04569	0.927784	1.23624
ATP11A ENSG00000068650	1.14804	0.945309	1.32455	0.972975	0.825676	0.886008	1.23301	1.0503	1.01308	0.903677
ATP11B ENSG00000058063	0.858278	0.963634	1.13073	0.723211	1.26465	0.947292	0.994706	0.918181	0.897823	1.15482
ATP11C ENSG00000101974	1.07596	1.1106	0.863816	0.895048	1.01113	1.22988	0.98917	0.934252	0.803684	1.12739
ATP12A ENSG00000075673	1.11888	1.3585	1.0685	0.869045	0.999827	0.705553	1.1101	0.920371	1.20987	1.1898
ATP13A1 ENSG00000105726	0.801165	0.959782	0.987708	1.11635	1.17465	1.13809	1.07746	0.781271	1.0934	0.820689
ATP13A2 ENSG00000159363	1.02848	0.93221	1.23214	1.02525	0.915456	0.808322	0.874656	1.19555	1.16342	0.961347
ATP13A3 ENSG00000133657	0.837257	0.96557	1.01329	1.19364	0.76433	1.18067	1.02419	0.851545	0.924712	0.949328
ATP13A4 ENSG00000127249	0.86934	1.09614	1.14813	0.859892	0.796423	1.05214	1.07812	1.11697	0.881057	0.838772
ATP13A5 ENSG00000187527	0.862038	0.808691	0.943912	0.816644	1.06451	1.04191	0.966447	1.04658	1.15379	0.881377
ATP1A1 ENSG00000163399	0.811437	0.93028	0.9486	0.70882	1.01722	0.910577	1.15734	0.933704	0.864359	1.01468
ATP1A2 ENSG00000018625	0.709309	0.894466	0.927938	1.09115	0.922231	1.23108	0.929913	1.03495	1.10685	0.898079
ATP1A3 ENSG00000105409	0.97539	1.10524	1.39289	1.05968	0.889237	1.35021	0.944571	1.10678	1.38068	0.865812
ATP1A4 ENSG00000132681	1.09121	0.884776	1.17916	1.31046	1.10029	1.04137	0.902186	0.725812	0.925764	1.23776
ATP1B1 ENSG00000143153	1.15739	0.964554	0.765695	0.850861	1.29144	0.997432	1.15541	0.792746	1.06943	1.24362
ATP1B2 ENSG00000129244	1.05611	0.850759	0.966653	0.980655	1.08058	0.720077	1.05439	1.02574	1.15704	0.912108
ATP1B3 ENSG00000069849	0.961248	0.918261	0.934957	0.956554	1.0898	1.17179	1.08218	0.977388	0.8281	1.0316
ATP1B4 ENSG00000101892	1.15913	0.863581	1.1159	1.17647	1.05516	1.01719	0.794307	0.928527	1.23162	0.958819
ATP23 ENSG00000166896	0.748641	1.23396	1.09862	0.817059	0.902045	0.901834	0.773606	0.999866	0.970935	0.943577
ATP2A1 ENSG00000196296	1.11558	1.03138	0.815679	1.0654	1.08668	0.82915	0.971262	0.897554	1.08715	1.01441
ATP2A2 ENSG00000174437	1.59783	0.89624	1.14399	1.19575	0.834958	0.772775	0.958216	1.13502	1.1847	1.23523
ATP2A3 ENSG00000074370	0.827094	1.0614	0.872192	0.950617	1.0738	1.19615	1.33849	0.934801	1.05952	0.818216
ATP2B1 ENSG00000070961	0.974881	0.822191	1.16075	1.09901	0.835119	1.07114	1.03681	1.0678	0.893034	1.03377
ATP2B2 ENSG00000157087	1.07676	1.09254	1.04585	0.942576	1.0509	1.29733	0.936741	0.935376	1.09208	1.09388
ATP2B3 ENSG00000067842	0.959496	0.887414	0.783058	1.06328	1.31889	1.02804	0.974021	1.15617	1.07353	0.733
ATP2B4 ENSG00000058668	0.927012	1.15831	0.992632	1.1064	0.924814	1.12704	0.969343	0.863029	1.008	0.631939
ATP2C1 ENSG00000017260	1.02542	1.37549	1.0235	1.00987	0.974546	0.970017	1.23288	1.58002	0.961778	0.959518
ATP2C2 ENSG00000064270	0.796497	1.07181	0.846194	0.846005	1.0907	1.14356	1.09084	1.11496	1.09928	0.698602
ATP4A ENSG00000105675	1.14164	0.903748	1.24064	1.01153	0.983027	1.14029	1.07653	1.25379	1.4398	1.10501
ATP4B ENSG00000186009	1.12801	1.15635	0.94214	1.03307	1.18164	1.09344	0.922385	1.09519	0.864042	0.981201
ATP5J2-PTCD1 ENSG00000248919	1.16148	1.23409	0.904095	1.06009	0.811684	0.896322	1.17007	1.12371	0.845994	0.730912
ATP5SL ENSG00000105341	1.02524	0.866525	0.939137	1.10412	1.02437	0.868799	0.924403	0.898434	1.19667	0.982558
ATP6AP1 ENSG00000071553	0.673056	0.892743	1.56479	0.764912	1.03288	1.2455	0.950623	0.856284	0.868561	1.22788
ATP6AP1L ENSG00000205464	0.857431	0.815096	1.03824	1.14156	1.31176	0.992566	1.2161	0.84392	0.928057	0.953496
ATP6AP2 ENSG00000182220	0.881877	0.85288	1.1026	0.96096	0.928396	0.82429	0.983216	0.862898	1.04907	0.672761
ATP6V0A1 ENSG00000033627	1.07935	0.742739	1.0303	0.734904	1.0362	1.03335	1.12398	0.982489	1.02236	1.0843
ATP6V0A2 ENSG00000185344	1.19446	1.04518	0.773913	0.964818	0.750635	1.00596	1.12045	1.18287	0.941656	1.02319
ATP6V0A4 ENSG00000105929	1.01865	1.14276	0.842118	1.07393	0.946923	1.06119	0.713063	0.740746	1.223	1.00394
ATP6V0B ENSG00000117410	1.00535	1.0791	1.11787	1.09224	0.697637	1.12337	1.3072	0.943956	0.939383	1.01031
ATP6V0C ENSG00000185883	1.01429	0.901747	1.10736	1.04763	1.16085	0.942693	1.09422	1.0519	0.845814	1.04975
ATP6V0D1 ENSG00000159720	0.942833	1.26979	0.953354	0.959495	0.911091	1.07316	0.901315	1.0873	0.848887	0.682564
ATP6V0D2 ENSG00000147614	0.924586	1.23055	1.12556	1.00655	1.03853	1.11723	0.955765	1.05395	1.06409	0.987988
ATP6V0E1 ENSG00000113732	1.19429	0.855807	0.853225	0.70849	0.817461	1.10771	0.890674	0.752515	0.960863	1.0391
ATP6V0E2 ENSG00000171130	1.00253	1.23836	0.98838	1.07113	0.872243	0.801923	1.20776	0.871388	0.894835	1.10391
ATP6V1A ENSG00000114573	0.963513	1.10795	1.02062	0.948793	1.15322	0.99585	0.925029	1.01085	1.0617	1.14437
ATP6V1B1 ENSG00000116039	0.927384	0.926739	0.972456	0.994201	0.973328	1.0036	1.04478	0.801134	0.877519	1.05201
ATP6V1B2 ENSG00000147416	0.887468	0.912187	0.699504	1.28932	1.06694	0.971664	0.944306	0.842256	0.689475	1.13743
ATP6V1C1 ENSG00000155097	0.990455	1.01107	1.06946	1.37404	1.25546	0.947831	0.894727	0.89976	0.849122	0.919175
ATP6V1C2 ENSG00000143882	0.760558	1.03987	0.800765	0.95318	0.760103	0.873783	0.858064	1.23345	0.982426	1.05882
ATP6V1D ENSG00000100554	1.25997	1.08736	0.715554	1.13539	0.817076	0.925087	1.11274	1.03595	1.25602	0.878433
ATP6V1E1 ENSG00000131100	0.795522	0.981657	0.716614	0.842447	1.40507	0.818369	1.05728	1.18917	0.913919	0.836377
ATP6V1E2 ENSG00000250565	0.815232	1.08962	0.853007	0.757141	0.94282	0.906281	1.16752	1.073	1.07907	0.893044
ATP6V1F ENSG00000128524	1.06601	0.830198	1.16812	1.07796	1.12124	0.870485	0.987669	1.62264	0.859424	0.945057
ATP6V1G1 ENSG00000136888	0.918772	1.01578	0.992726	0.912954	1.20439	0.898546	1.12907	0.990702	1.11348	1.08958
ATP6V1G2 ENSG00000213760	1.08586	0.956368	1.06974	0.94299	0.951445	0.840182	0.917262	0.844681	1.17447	0.873098
ATP6V1G3 ENSG00000151418	1.33734	0.777914	1.00053	1.36516	0.911724	1.26519	0.976806	0.868357	0.931367	1.07887
ATP6V1H ENSG00000047249	0.896021	0.842764	1.11264	0.996027	0.857506	0.898108	0.811789	1.38422	0.942197	0.767509
ATP7A ENSG00000165240	1.07298	0.95153	1.05332	0.999603	0.97572	0.791142	0.881742	1.05917	0.794113	0.931406
ATP7B ENSG00000123191	0.948035	1.01814	0.765889	0.983524	1.12476	1.29105	0.875119	0.936524	1.03038	0.844806
ATP8A1 ENSG00000124406	0.958918	1.16491	0.901814	0.745811	1.13269	0.858099	0.764069	1.05748	1.1058	0.846467
ATP8A2 ENSG00000132932	0.943444	1.13331	0.760942	0.945578	0.840043	0.925447	1.07025	0.725936	1.01933	1.09373
ATP8B1 ENSG00000081923	0.896802	1.00385	1.13387	1.01642	1.03956	0.941802	0.966651	1.02481	0.796085	1.38234
ATP8B2 ENSG00000143515	1.11238	0.907815	1.13014	0.999052	1.01775	1.08005	0.768016	0.955292	0.851812	0.842417
ATP8B3 ENSG00000130270	0.773763	1.10901	0.95725	1.22056	0.861885	1.09298	1.12198	1.08178	0.745075	0.857747
ATP8B4 ENSG00000104043	0.966107	1.09906	0.78405	0.995523	0.845101	0.955959	0.976985	0.920668	0.927565	0.969317
ATP9A ENSG00000054793	0.852716	1.05572	1.29943	0.992183	1.10836	1.00284	0.975479	1.28899	1.14893	0.915402
ATP9B ENSG00000166377	0.883117	0.794314	0.924403	0.902765	1.08281	0.87601	0.821328	0.655515	1.14249	0.923546
ATPIF1 ENSG00000130770	0.976904	1.03087	0.957331	0.89973	1.01939	0.974391	0.910084	0.970534	0.815868	1.03385
ATR ENSG00000175054	0.983478	0.798079	1.46353	0.995833	1.24162	1.31357	0.933614	1.13073	1.10485	0.849492
ATRAID ENSG00000138085	1.33293	1.11265	1.36636	0.971897	0.846186	1.20485	0.96227	1.1376	0.975815	1.01627
ATRIP ENSG00000164053	1.0665	1.05968	0.831155	1.12492	1.10101	0.896151	0.94093	0.965755	1.27751	1.04012
ATRIP ENSG00000282827	0.837695	1.04445	1.11456	1.00824	1.19814	0.888844	0.751838	1.00598	0.97597	0.696711
ATRN ENSG00000088812	1.16677	1.10641	0.967454	0.880248	1.23736	1.04741	1.06611	0.87382	0.998173	0.837623
ATRNL1 ENSG00000107518	1.08285	0.967959	1.53765	1.13211	1.03866	1.09971	1.06372	0.8926	1.01687	0.906275
ATRX ENSG00000085224	1.13426	1.60027	0.867192	0.855988	1.25816	0.999818	1.0467	1.02367	0.849555	1.28446
ATXN1 ENSG00000124788	0.87491	1.03082	0.853477	0.927677	1.2292	0.918972	1.02026	1.74068	0.781759	0.849265
ATXN10 ENSG00000130638	0.95427	0.765321	0.983715	0.849948	0.908238	1.00232	1.12667	0.931304	0.899089	0.897851
ATXN1L ENSG00000224470	1.12089	0.977816	1.28875	0.869846	0.880465	0.745844	1.16832	0.904679	1.09226	0.840851
ATXN2 ENSG00000204842	1.17132	0.927952	0.837896	1.21526	1.12124	1.23299	0.920707	1.0257	0.926432	1.02223
ATXN2L ENSG00000168488	0.960835	0.918521	0.992453	1.10728	1.4367	1.05601	0.799879	1.08657	1.04291	1.00903
ATXN3 ENSG00000066427	1.35632	1.18013	0.993877	1.09747	0.950018	1.05906	1.2236	1.05216	0.832725	0.967765
ATXN3L ENSG00000123594	0.898202	1.05192	1.14488	1.40073	0.924977	1.21961	0.967193	0.942178	1.05197	1.07833
ATXN7 ENSG00000163635	0.893774	1.12255	1.1208	1.07672	1.00579	0.945058	0.905766	1.17677	1.20085	0.914829
ATXN7L1 ENSG00000146776	0.861048	1.1586	0.764734	1.07153	0.870582	0.925174	0.822228	0.766395	1.31599	1.02692
ATXN7L2 ENSG00000162650	1.0764	1.00077	1.21179	1.02331	0.894291	0.899162	1.00461	1.0125	0.591496	1.07427
ATXN7L3 ENSG00000087152	1.1302	0.952825	1.08836	0.808343	0.986479	0.821683	1.02151	0.815961	1.14221	0.972531
ATXN7L3B ENSG00000253719	1.055	0.901671	0.836422	0.995961	1.07168	1.16752	0.923991	0.958554	0.952883	1.08535
AUH ENSG00000148090	1.14841	1.13972	0.824614	1.09479	0.995913	0.931754	1.04099	1.32157	0.836959	0.983623
AUNIP ENSG00000127423	0.905719	1.08303	1.09957	0.842925	1.04423	0.978971	1.20968	0.946677	1.07024	1.1101
AUP1 ENSG00000115307	1.02102	1.18093	1.03307	1.03313	0.890677	0.787046	0.656368	0.958422	1.0245	0.952526
AURKA ENSG00000087586	1.14381	0.96629	1.03395	1.09753	1.34411	1.02659	1.02644	0.891406	0.94285	1.01715
AURKAIP1 ENSG00000175756	0.918632	0.724674	1.22045	1.00066	1.23604	0.946033	1.11768	1.03621	1.01417	1.00658
AURKB ENSG00000178999	1.03893	0.996537	1.05375	1.06164	0.94461	0.857053	0.944432	1.12037	0.99576	1.14311
AURKC ENSG00000105146	1.15466	1.13814	0.858175	0.891072	1.18398	0.73433	0.852299	0.989821	0.846634	0.98846
AUTS2 ENSG00000158321	0.98455	0.921257	0.768783	1.18746	0.951183	0.935501	1.31484	0.905516	1.02644	0.767447
AVEN ENSG00000169857	0.974943	1.14422	1.20416	0.921423	0.828635	1.03509	0.932753	1.0333	1.5262	0.757372
AVIL ENSG00000135407	1.18932	0.815055	1.33229	0.869925	0.935884	1.04727	1.08924	1.1588	0.751625	0.897428
AVL9 ENSG00000105778	1.2787	0.870793	1.2369	1.05451	0.973161	0.976422	1.32818	1.01711	0.961223	0.897792
AVP ENSG00000101200	0.961668	0.988653	0.921745	1.04595	0.956203	0.962297	0.909212	1.10552	1.15682	0.868305
AVPI1 ENSG00000119986	0.757968	0.755595	1.1745	0.934494	1.06995	1.16901	0.664944	1.11699	1.48024	0.939606
AVPR1A ENSG00000166148	0.958873	0.843201	1.06795	0.981395	0.782877	0.973053	0.847435	0.832601	0.809649	0.785396
AVPR1B ENSG00000198049	1.03621	1.12281	0.962546	1.23028	0.969291	1.08976	0.8677	0.910787	1.10883	1.04137
AVPR2 ENSG00000126895	1.0475	1.03471	0.916637	0.975575	0.773608	1.02724	1.03055	0.817298	0.980588	0.985353
AXDND1 ENSG00000162779	0.963862	0.957406	0.92713	0.872308	1.14414	0.983937	1.30294	1.00525	0.812607	1.07895
AXIN1 ENSG00000103126	1.0767	1.04136	0.864493	1.21391	1.00943	0.778495	0.826709	1.04517	1.35696	1.04014
AXIN2 ENSG00000168646	1.09246	0.977524	0.965957	0.933458	0.890607	0.785415	1.42154	0.859598	0.81612	1.17129
AXL ENSG00000167601	0.792352	1.2715	0.861405	0.962042	0.915118	0.999149	0.684085	0.986219	1.11883	0.845437
AZGP1 ENSG00000160862	1.0186	0.896846	1.24902	1.96322	0.880704	0.944806	0.916052	1.01823	0.760021	0.705403
AZI2 ENSG00000163512	1.10625	1.23078	1.04082	0.979253	0.912246	1.0965	0.888813	0.888817	0.932142	0.890701
AZIN1 ENSG00000155096	1.06498	1.10346	1.02522	1.04195	1.11636	1.1601	1.21273	1.07512	1.07547	0.908321
AZIN2 ENSG00000142920	1.08883	1.01069	1.2148	0.839801	1.13102	1.00645	0.84724	1.09263	0.95297	1.11101
AZU1 ENSG00000172232	1.0347	1.11748	0.968808	0.81712	0.931753	1.11242	1.00403	0.987351	1.08848	0.97923
B2M ENSG00000166710	1.06282	0.893051	1.0029	1.19172	0.614331	1.16331	1.00764	1.3659	1.07055	0.818874
B3GALNT1 ENSG00000169255	1.0866	0.895294	0.976327	0.916585	0.987105	0.943673	1.08789	0.838135	1.53296	1.17963
B3GALNT2 ENSG00000162885	1.07003	1.07532	0.885139	0.817944	0.981556	1.15028	1.15558	0.866719	1.04956	0.699982
B3GALT1 ENSG00000172318	0.787847	0.997259	0.878949	0.876367	0.941476	0.958823	1.00094	1.01089	1.16935	1.22915
B3GALT2 ENSG00000162630	1.02106	0.797591	1.09308	0.954252	1.20206	0.945491	0.885305	1.06019	1.2149	1.21058
B3GALT4 ENSG00000235863	1.25532	1.06042	0.798099	1.04339	0.80115	0.976286	0.935608	1.2047	1.1655	0.991904
B3GALT5 ENSG00000183778	0.80487	1.0748	1.18544	1.14855	0.991699	0.860928	1.23139	0.94191	1.047	0.804133
B3GALT6 ENSG00000176022	0.979936	0.719622	1.2093	0.753019	0.975418	1.07136	0.995998	0.955099	0.775722	1.18435
B3GAT1 ENSG00000109956	0.767161	1.12178	0.826839	0.867009	0.893076	0.973447	1.06199	0.896272	1.09465	0.951635
B3GAT2 ENSG00000112309	0.940382	1.05106	0.885832	1.12951	0.959633	1.07418	1.2561	0.942202	0.811728	1.08594
B3GAT3 ENSG00000149541	1.09947	1.1695	1.0052	0.802404	0.862125	1.10743	1.07087	1.02954	1.16584	1.0228
B3GLCT ENSG00000187676	1.0221	0.96971	0.993095	1.07036	0.701832	1.02626	1.141	0.837385	0.753748	1.01457
B3GNT2 ENSG00000170340	1.10638	0.90486	0.919381	1.06186	0.933322	1.05693	1.12771	0.801452	0.987685	0.9397
B3GNT3 ENSG00000179913	0.734887	1.0276	1.22425	1.18476	1.15059	0.913103	1.4062	0.910264	1.01451	0.990881
B3GNT4 ENSG00000176383	1.05577	0.862311	1.07895	0.914055	0.975086	1.04724	1.00732	0.868915	1.16912	0.818254
B3GNT5 ENSG00000176597	1.02063	0.933749	1.07549	1.16814	0.901062	1.31537	0.991439	0.966243	0.860548	1.0077
B3GNT6 ENSG00000198488	0.947346	0.867764	1.0209	1.17148	0.924969	1.35304	1.21193	0.899588	0.861877	0.755674
B3GNT7 ENSG00000156966	1.09811	1.02444	0.774395	1.13192	0.942962	0.883632	1.35159	0.742604	0.937154	1.01561
B3GNT8 ENSG00000177191	0.814767	0.965314	1.00235	1.17832	1.07588	1.16736	1.02355	1.14858	0.999356	1.18278
B3GNT9 ENSG00000237172	0.809465	1.4354	0.968265	0.835013	0.861131	1.05002	0.920609	0.893088	1.09861	0.801695
B3GNTL1 ENSG00000175711	1.02781	0.96737	0.834546	1.04229	1.17997	0.930426	0.617899	1.0006	0.765247	0.945307
B4GALNT1 ENSG00000135454	0.980036	1.13156	0.685132	0.924095	0.975851	0.888629	0.86913	0.82253	0.957817	1.09122
B4GALNT2 ENSG00000167080	0.951782	1.05195	0.958222	0.892909	0.901856	0.785793	1.09464	1.19691	1.18663	0.915431
B4GALNT3 ENSG00000139044	0.966748	1.21165	0.759941	1.0979	0.782932	1.05693	1.00502	1.01294	1.03746	0.763561
B4GALNT4 ENSG00000182272	1.02156	0.88187	1.11745	1.03372	1.06987	0.961454	0.963918	1.11619	1.14089	1.00916
B4GALT1 ENSG00000086062	1.06692	1.01932	1.12588	1.39943	0.896283	0.823138	0.983852	1.0298	1.39741	1.17885
B4GALT2 ENSG00000117411	0.655063	0.897187	0.971253	0.981223	1.06475	1.07539	0.998468	0.987306	0.941894	1.15981
B4GALT3 ENSG00000158850	1.11029	1.01197	0.826374	1.01431	1.11934	1.18868	0.996662	1.05005	1.06717	1.01545
B4GALT4 ENSG00000121578	0.853572	0.938833	0.851966	0.877876	1.19503	1.00223	1.03246	0.929713	0.987902	1.28044
B4GALT5 ENSG00000158470	1.00175	0.770075	1.03562	1.2367	0.70063	1.0176	1.08724	0.976026	0.873905	0.754775
B4GALT6 ENSG00000118276	1.18976	1.3721	0.893556	0.945199	0.903246	1.21567	0.913522	1.10172	1.06649	1.10485
B4GALT7 ENSG00000027847	0.94276	1.0478	1.09487	1.25414	1.00824	0.968211	1.35863	0.843251	0.73644	0.855738
B4GAT1 ENSG00000174684	0.880004	1.04723	0.786305	1.03172	0.88702	0.833521	1.01305	0.923258	0.893414	1.26466
B9D1 ENSG00000108641	0.933488	0.774766	1.11126	0.849147	0.79709	1.0084	1.29421	0.732706	0.786241	0.866294
B9D2 ENSG00000123810	1.10986	0.909846	0.955706	1.27842	0.779624	1.09448	0.990278	0.785327	0.961505	1.34749
BAALC ENSG00000164929	1.17962	0.789492	0.942635	0.846001	1.08741	0.960049	1.0382	1.11764	0.988064	1.06518
BAAT ENSG00000136881	1.04694	1.15683	1.11591	0.783157	1.15237	1.15405	1.10751	1.26102	0.919583	1.00194
BABAM1 ENSG00000105393	1.08983	0.803569	1.33162	0.885609	1.18682	0.914227	0.9548	1.36252	1.14604	1.00751
BACE1 ENSG00000186318	1.23264	0.933575	0.821978	1.1111	0.95624	1.12648	0.841955	0.996033	1.08502	1.48667
BACE2 ENSG00000182240	0.873395	1.04315	0.896957	0.873279	1.08036	0.967269	0.794834	0.851342	1.00335	0.722755
BACH1 ENSG00000156273	1.10422	1.08976	0.762606	0.857725	0.957147	1.20383	0.790155	0.868703	1.27652	0.889812
BACH2 ENSG00000112182	0.977452	0.952431	1.12794	1.12767	0.981646	1.11878	0.687503	1.07288	1.23151	1.16683
BAD ENSG00000002330	1.06331	0.880071	0.771503	1.03061	0.874011	1.00572	0.89888	1.01426	0.964059	1.16584
BAG1 ENSG00000107262	1.10002	0.790319	1.05169	1.1155	0.914284	0.995514	1.32276	1.30712	0.922143	1.25654
BAG2 ENSG00000112208	0.81392	0.835863	0.831356	0.680138	0.794006	1.10327	1.03023	0.853637	1.01637	0.986436
BAG3 ENSG00000151929	1.13152	0.944515	1.09789	1.22847	1.22373	0.999821	0.877491	0.961212	1.1097	0.89618
BAG4 ENSG00000156735	1.03293	1.1429	1.12985	1.06775	1.36202	1.09476	1.09775	1.01099	0.915625	1.04875
BAG5 ENSG00000166170	1.18118	1.07027	0.770493	0.953256	0.972664	0.853015	0.704121	1.32309	1.36804	0.802167
BAG6 ENSG00000204463	0.849315	0.929191	1.0646	1.03559	1.07074	0.701289	1.0045	1.2123	1.29146	0.959446
BAHCC1 ENSG00000266074	1.11999	0.88204	1.07822	0.956014	0.783025	1.20586	0.914802	0.978978	0.927684	1.22617
BAHD1 ENSG00000140320	1.01891	1.35847	1.0957	0.766979	0.914631	0.922681	0.837207	0.999704	0.891497	0.727077
BAIAP2 ENSG00000175866	0.871532	1.08295	1.08167	0.735505	0.934621	0.800541	1.04715	1.01398	0.773287	1.12512
BAIAP2L1 ENSG00000006453	0.845004	0.696866	0.73397	1.07369	1.29289	0.942554	0.862217	1.33552	1.02286	0.901754
BAIAP2L2 ENSG00000128298	1.1385	0.903203	0.992865	0.688765	1.10625	1.08276	1.09224	1.18019	1.10227	1.34678
BAIAP3 ENSG00000007516	0.862656	1.04164	0.866784	0.885922	1.1741	1.02265	0.847349	0.959871	0.839263	0.928194
BAK1 ENSG00000030110	1.25327	0.938538	0.715809	1.00971	1.0359	0.991484	1.19163	0.764659	0.903532	1.11928
BAMBI ENSG00000095739	1.08885	1.06716	0.964938	1.13806	1.24348	1.00772	0.838781	1.00041	1.14226	1.03314
BANF1 ENSG00000175334	0.812992	0.720843	1.07408	1.09861	1.0888	1.02595	0.820439	1.00962	0.837964	0.941992
BANF2 ENSG00000125888	0.886546	1.15388	1.20189	0.970583	1.0215	0.965784	0.784855	0.862081	1.06672	1.15224
BANK1 ENSG00000153064	0.667214	0.896196	1.14067	1.07909	0.983462	0.997559	1.32832	1.17118	0.951413	1.02264
BANP ENSG00000172530	0.9353	1.13001	1.12069	0.926749	0.943353	0.86424	0.961424	0.986836	0.86715	0.827915
BAP1 ENSG00000163930	0.986338	0.814146	0.918883	0.952928	1.06125	1.02589	0.862116	1.10262	1.32154	0.842058
BARD1 ENSG00000138376	0.957495	0.767783	1.02699	0.926841	1.12972	0.883761	0.962717	0.803532	1.09	0.98179
BARHL2 ENSG00000143032	0.961944	0.997668	1.06165	0.837276	1.07363	0.737397	0.899882	0.938794	1.08275	0.933996
BARX1 ENSG00000131668	1.23349	0.991783	0.942322	0.848382	1.09047	1.14618	1.06985	1.12203	1.02436	0.894551
BARX2 ENSG00000043039	1.05152	0.744557	1.14651	0.837508	0.723658	0.764645	1.05382	1.00146	0.844894	1.14874
BASP1 ENSG00000176788	1.01261	1.36244	0.887033	0.891786	1.02013	1.0582	1.07333	0.960811	0.889477	0.988019
BATF ENSG00000156127	0.777532	0.943177	0.780309	0.884843	1.14697	0.944977	0.743288	0.905587	1.06472	0.911882
BATF2 ENSG00000168062	0.873611	1.23128	0.755685	0.917679	1.29245	0.909833	1.08732	1.22079	1.11994	1.10257
BATF3 ENSG00000123685	0.930504	1.19154	1.01018	0.880096	0.79956	0.926493	0.956973	1.33795	0.999378	0.820541
BAX ENSG00000087088	1.12993	1.0924	0.958844	0.897257	0.972182	1.15438	0.960945	0.9627	1.03269	1.12757
BAZ1A ENSG00000198604	1.00506	0.960667	0.861891	1.20772	1.17375	1.06688	0.9883	0.884748	1.04098	1.22751
BAZ1B ENSG00000009954	0.978799	0.879507	1.20243	1.00037	0.817728	0.866919	0.97005	0.949089	1.00387	1.08052
BAZ2A ENSG00000076108	0.819579	1.16763	0.815642	1.09698	1.22055	0.902451	0.764565	0.891533	0.857295	1.02167
BAZ2B ENSG00000123636	0.985508	0.958054	0.827721	1.14173	1.02518	1.04973	1.23753	1.04558	1.13282	1.18987
BBC3 ENSG00000105327	0.788352	0.756882	1.18307	0.989107	0.961797	0.785692	0.675006	1.23163	0.921378	1.06809
BBIP1 ENSG00000214413	0.778824	1.22003	1.28438	0.781478	0.962991	0.907814	1.01979	1.20943	0.690702	1.13596
BBOF1 ENSG00000119636	0.92549	0.837134	1.49854	1.21959	1.32732	0.76625	1.06766	1.07094	1.01319	1.03342
BBOX1 ENSG00000129151	1.05832	1.29563	0.968007	0.971781	1.08337	0.98623	1.1448	1.05002	1.12656	1.11409
BBS1 ENSG00000174483	1.03726	1.1512	1.1807	1.14303	0.985216	1.22706	1.23073	0.935103	1.10352	0.972186
BBS10 ENSG00000179941	0.886794	1.07825	1.03263	0.865211	0.958605	0.696742	1.19822	0.892597	1.10192	1.18527
BBS12 ENSG00000181004	1.06499	1.08053	0.830954	0.875203	1.08359	0.963046	0.736052	0.970203	0.760069	0.915644
BBS2 ENSG00000125124	0.931181	0.847802	1.02582	0.930836	0.842234	0.905814	0.983814	0.87072	0.834451	1.04612
BBS4 ENSG00000140463	0.964286	0.710335	0.874695	0.849335	0.89948	0.870409	0.928919	0.856381	0.932287	0.954688
BBS5 ENSG00000163093	0.994127	0.96494	0.984623	1.08525	0.813709	0.850478	0.989573	1.10296	1.12474	0.915229
BBS7 ENSG00000138686	0.903401	1.08925	0.951478	1.18337	1.27728	0.917711	1.27664	0.884561	0.986913	1.0567
BBS9 ENSG00000122507	0.992829	1.07992	0.959041	1.27212	0.992603	0.88046	1.25469	0.959933	0.816634	1.11469
BBX ENSG00000114439	1.05824	0.982621	0.865358	0.95677	1.038	1.1769	1.03058	0.981088	0.982807	1.1033
BCAM ENSG00000187244	0.958513	1.01332	0.581996	0.955207	0.910126	0.988359	0.823104	1.068	0.975258	0.621646
BCAN ENSG00000132692	0.885343	0.85279	1.11944	0.956512	0.957962	1.00816	1.13426	1.28484	1.24739	0.778443
BCAP29 ENSG00000075790	1.08814	0.932808	0.862429	0.941403	0.86966	0.778826	1.04324	1.09315	0.927748	1.1627
BCAP31 ENSG00000185825	0.986793	0.970939	1.02949	1.30969	0.95619	1.34698	0.933307	1.01473	1.02387	0.719071
BCAR1 ENSG00000050820	1.09411	1.0013	1.16114	0.966549	0.978467	1.24911	0.865219	1.22668	0.947569	0.989253
BCAR3 ENSG00000137936	0.97796	0.895458	0.828599	1.13958	0.919285	0.99507	1.0181	1.71414	1.04154	0.560138
BCAS1 ENSG00000064787	1.25935	0.720845	0.93037	1.18119	0.937802	0.763838	1.34102	0.976589	0.966531	1.03673
BCAS2 ENSG00000116752	1.04186	1.00106	0.754736	1.06361	1.01929	1.16528	0.95393	1.00954	1.08174	1.16094
BCAS3 ENSG00000141376	1.0524	0.848353	0.906289	1.21513	1.0405	0.780133	1.05216	1.0139	1.17478	1.22822
BCAS4 ENSG00000124243	0.869524	0.728391	1.08393	1.03418	0.791748	1.12177	1.21927	1.04743	0.94538	1.1886
BCAT1 ENSG00000060982	1.09293	0.822892	0.954836	1.05216	1.05207	0.848606	1.25986	1.10336	0.930969	0.85915
BCAT2 ENSG00000105552	1.10605	1.00766	0.79261	0.902719	0.652616	0.852367	0.890933	0.946409	1.2365	0.849809
BCCIP ENSG00000107949	1.04037	1.03928	0.684447	0.885274	1.28004	1.01607	0.962377	0.917773	0.92535	1.09382
BCDIN3D ENSG00000186666	1.0611	0.996819	1.18509	0.763318	1.14809	0.820783	0.909089	1.17412	1.02687	1.11713
BCHE ENSG00000114200	1.27669	0.927156	0.987407	1.04451	1.17168	1.22005	1.06496	0.985617	1.17113	0.959764
BCKDHA ENSG00000248098	1.02944	0.801267	0.918705	1.17106	1.07305	0.927464	1.13108	0.833493	1.00699	0.850508
BCKDHB ENSG00000083123	1.11884	1.36623	1.07778	1.10346	0.828635	1.20424	0.647221	0.945571	0.962898	0.759236
BCKDK ENSG00000103507	1.0938	0.881562	1.03264	1.0013	0.76468	1.1752	0.871488	0.841074	0.771785	1.27023
BCL10 ENSG00000142867	1.00656	1.01322	1.26789	0.90527	1.22435	0.90803	1.14062	1.34609	1.14626	1.04884
BCL11A ENSG00000119866	0.927266	1.08306	0.827463	1.21722	1.02943	1.02139	0.881864	0.964241	0.822959	0.955851
BCL11B ENSG00000127152	1.16974	1.05602	1.07019	1.36798	1.26886	0.980713	0.848883	0.860086	0.87883	0.695774
BCL2 ENSG00000171791	0.90807	1.21704	1.257	0.964026	1.06369	0.992588	1.15688	1.2589	1.02092	0.950386
BCL2A1 ENSG00000140379	1.33153	1.09188	0.927328	1.1109	0.929736	1.12789	1.02887	0.877469	1.11891	1.11099
BCL2L1 ENSG00000171552	1.10065	1.13373	1.16609	0.831886	1.01896	1.14568	1.06305	0.999406	1.41276	0.781807
BCL2L10 ENSG00000137875	1.06033	1.04322	1.24349	0.815835	1.23037	1.24048	0.97128	0.919053	1.01506	0.99315
BCL2L11 ENSG00000153094	1.11184	0.931846	1.1463	1.08901	1.1102	0.82405	1.07563	1.12079	1.23275	0.821437
BCL2L12 ENSG00000126453	1.03837	0.842847	1.01187	1.18756	0.898513	0.839544	1.12653	0.855789	1.06511	1.40208
BCL2L13 ENSG00000099968	0.835414	0.75799	1.08308	0.79606	0.875507	1.18485	0.987285	1.08211	1.10183	0.933839
BCL2L14 ENSG00000121380	1.11587	0.914163	1.17838	0.810862	1.11934	1.09873	0.828921	1.10299	0.825563	1.13345
BCL2L15 ENSG00000188761	0.977293	1.03014	1.25204	1.00083	0.898109	1.15132	0.857715	1.04623	0.880085	1.08992
BCL2L2 ENSG00000129473	0.963388	0.988513	0.95513	0.977885	0.875632	1.07346	0.862951	1.25194	0.93425	1.09287
BCL2L2-PABPN1 ENSG00000258643	0.797315	1.18581	0.992421	1.11875	0.82767	1.06844	0.898577	0.865738	0.822199	1.05707
BCL3 ENSG00000069399	1.06614	0.971984	0.927317	1.29685	0.916968	0.992513	1.11393	1.03197	1.1238	0.905744
BCL6 ENSG00000113916	1.01879	0.901179	0.879421	1.00605	0.844741	1.02249	1.20037	1.03426	0.975223	1.39616
BCL6B ENSG00000161940	1.10485	0.997798	1.01054	0.962525	1.32495	1.01017	1.10208	0.807738	0.932692	1.31181
BCL7A ENSG00000110987	0.81938	1.02454	0.972837	1.06275	0.850118	0.979256	0.897027	1.11831	0.774886	1.02772
BCL7B ENSG00000106635	0.917771	1.11108	1.17579	0.922219	0.878585	0.889546	1.71361	0.909213	1.2808	1.00501
BCL7C ENSG00000099385	1.01822	1.33663	1.3288	1.46682	0.90134	0.912196	1.07677	0.8844	0.901341	1.108
BCL9 ENSG00000116128	0.944385	1.1073	0.910958	1.07744	0.939846	1.03988	0.873261	0.866556	1.11872	0.853211
BCL9L ENSG00000186174	0.778401	1.07759	1.56888	0.907924	0.782269	0.961486	0.883502	0.861198	0.805191	1.13141
BCLAF1 ENSG00000029363	1.08354	1.01142	0.988419	1.1192	1.26847	0.942237	1.04785	1.29563	1.02784	0.999066
BCO1 ENSG00000135697	1.52002	1.01829	1.13089	0.845714	0.898273	0.980535	1.09762	1.11416	0.867014	1.06952
BCO2 ENSG00000197580	0.845282	1.01068	1.00492	1.21302	0.844188	1.11583	1.11835	1.22529	1.73856	1.05637
BCOR ENSG00000183337	1.03345	0.786995	1.28531	1.03214	0.782287	0.990407	1.0372	1.01748	0.722747	1.04507
BCORL1 ENSG00000085185	1.03245	1.17867	1.12013	1.22369	1.01746	0.999744	0.941019	1.35486	0.926413	1.00095
BCR ENSG00000186716	0.795009	0.903268	1.00887	0.849277	1.0244	0.63778	0.884017	1.05493	0.928969	1.07773
BCS1L ENSG00000074582	0.787457	0.943875	0.979019	1.20618	0.897008	1.08137	0.858143	0.885967	1.09887	1.06632
BDH1 ENSG00000161267	0.986612	1.06494	0.979809	0.821656	0.902079	1.08707	1.20011	1.12867	0.940474	0.862207
BDH2 ENSG00000164039	0.772145	0.929071	1.10494	0.909986	0.826182	0.822982	0.724808	1.10057	1.0918	0.973362
BDKRB1 ENSG00000100739	0.925577	0.858726	1.15053	0.929048	0.81	0.873645	0.963511	0.887412	1.12762	1.09255
BDKRB2 ENSG00000168398	1.84229	0.891515	1.19494	0.884055	1.13005	1.0699	1.05138	0.84662	1.0797	0.852107
BDNF ENSG00000176697	0.859549	1.35985	1.30179	1.05408	0.809473	0.87432	1.03932	0.944623	1.1717	0.997714
BDP1 ENSG00000145734	1.15852	1.13023	1.1617	0.907977	0.843963	0.953217	1.00293	1.22724	1.05355	1.27949
BEAN1 ENSG00000166546	1.01511	0.892805	0.939045	0.7962	1.22648	0.938842	1.16476	1.38643	0.757985	1.05913
BECN1 ENSG00000126581	1.04131	0.961462	0.969611	1.12237	1.03187	0.95476	0.869452	0.74308	0.852505	1.19187
BEGAIN ENSG00000183092	0.80036	1.26386	1.22164	1.14249	1.23589	0.856687	0.930211	0.83965	0.962858	0.964726
BEND2 ENSG00000177324	1.13973	1.23064	1.19978	1.0635	0.995971	0.818821	0.917022	1.16122	1.13151	1.17836
BEND3 ENSG00000178409	1.04869	0.99141	1.4322	1.12109	1.17774	1.05636	0.870329	0.687308	0.836212	1.00564
BEND4 ENSG00000188848	1.18413	0.830963	1.00363	1.10038	1.07776	0.949769	1.03882	0.954155	0.614125	0.986147
BEND5 ENSG00000162373	0.956194	1.17578	1.26258	0.838905	0.917424	0.925694	1.16817	1.1002	0.941361	0.917984
BEND6 ENSG00000151917	1.1153	1.33853	1.16869	1.16142	0.684591	1.13242	1.17352	0.921254	0.892515	0.830722
BEND7 ENSG00000165626	1.33464	0.990657	0.903461	1.14845	0.845949	0.907026	1.0498	1.14396	0.959203	0.928039
BEST1 ENSG00000167995	1.01551	0.948014	0.897105	0.904403	1.09365	0.901775	1.11891	0.834653	0.827699	0.858571
BEST2 ENSG00000039987	1.31683	0.881784	0.889887	0.965701	1.1801	1.02586	1.16491	1.04513	0.964639	1.13829
BEST3 ENSG00000127325	1.08902	0.857277	0.917141	1.21994	0.904411	1.10598	1.1617	0.9407	0.826658	1.28363
BEST4 ENSG00000142959	0.915621	1.14631	0.698674	0.882019	0.925511	1.14815	1.10713	1.14207	0.854896	0.994154
BET1 ENSG00000105829	0.926946	0.987107	0.827756	0.862309	1.14482	1.13844	1.00847	0.702	0.914532	0.932269
BET1L ENSG00000177951	1.08192	0.949637	0.761647	1.09764	0.797096	0.864702	0.710167	1.216	1.3214	1.12615
BEX1 ENSG00000133169	1.02954	0.802483	0.897002	0.898153	0.937121	0.624223	1.06665	0.999333	0.788158	1.05056
BEX2 ENSG00000133134	1.07624	1.06641	1.10126	1.1497	0.954858	0.927567	1.1419	0.833344	0.882953	1.00176
BEX3 ENSG00000166681	0.823435	1.0284	0.999904	1.19908	0.963738	0.833011	0.819539	0.956186	0.982218	0.90321
BEX4 ENSG00000102409	1.112	0.862335	0.815177	1.07608	1.05619	1.00064	0.883091	0.882222	0.874446	1.13417
BEX5 ENSG00000184515	1.26659	0.944148	1.13659	0.830201	0.934349	1.14312	0.926734	1.19319	0.940221	1.1631
BFAR ENSG00000103429	1.07097	1.04329	0.812122	0.891439	1.1114	1.30242	0.858501	0.955269	0.669735	0.801889
BFSP1 ENSG00000125864	0.993089	1.16291	1.15433	1.03969	1.09536	1.02622	0.963817	1.0105	1.04905	1.09929
BFSP2 ENSG00000170819	0.896022	1.07765	0.838562	1.12565	1.03389	1.15218	1.08075	1.24116	0.881672	0.82745
BGLAP ENSG00000242252	0.969978	1.08607	0.837985	1.09562	1.00576	1.04624	0.86108	0.776061	0.943255	1.10342
BGN ENSG00000182492	2.18339	0.541282	0.771245	0.654718	0.979026	1.03712	1.00978	0.739679	0.649999	1.00386
BHLHA15 ENSG00000180535	1.05011	1.01014	0.764175	1.12342	0.859892	0.983553	0.938378	1.07634	0.996158	0.852945
BHLHB9 ENSG00000198908	1.32013	1.07228	1.23754	1.2776	0.741014	0.993667	0.870696	0.947138	1.26244	0.787826
BHLHE22 ENSG00000180828	0.94369	0.986163	0.844616	1.15829	0.842846	0.89484	1.13939	0.814363	0.798913	1.15469
BHLHE40 ENSG00000134107	0.851729	0.863756	0.819663	1.20322	1.21439	0.82095	0.993412	1.12072	1.43442	1.06716
BHLHE41 ENSG00000123095	1.19809	1.03825	0.903757	1.09204	1.02485	1.03311	1.10182	1.18174	1.02425	1.04367
BHMG1 ENSG00000237452	0.848115	1.00072	0.929072	0.802305	0.932397	0.911327	0.801969	1.03604	0.729342	1.24242
BHMT ENSG00000145692	1.1083	1.12323	0.898881	0.967091	0.941107	1.01505	0.773611	0.67922	0.782804	1.09625
BHMT2 ENSG00000132840	0.988084	1.07243	0.800622	1.20687	0.915723	0.63479	0.990092	1.0046	0.876758	0.688645
BICC1 ENSG00000122870	1.34154	1.32976	0.822049	0.983489	1.02069	1.02317	1.19103	1.10623	1.28711	0.946238
BICD1 ENSG00000151746	1.24585	1.11283	0.724792	0.841673	0.811456	0.819098	0.866716	0.922013	0.719956	0.70328
BICD2 ENSG00000185963	1.19681	1.02462	1.26061	0.763115	1.16525	0.906005	0.879386	0.832502	0.969716	0.935872
BICDL1 ENSG00000135127	0.917126	0.874488	0.842306	0.977286	0.884615	0.831721	0.791212	0.98839	1.0185	0.9294
BICDL2 ENSG00000162069	0.921487	0.834768	0.873038	0.883192	1.02643	0.913577	1.02354	1.6906	1.08592	1.10426
BID ENSG00000015475	0.989949	0.759839	0.817886	1.06787	1.09798	1.03949	0.876046	0.99218	0.941683	0.93028
BIK ENSG00000100290	0.877019	1.01157	0.91513	0.903509	1.24055	0.915709	1.04151	1.00111	1.24649	0.963673
BIN1 ENSG00000136717	0.89995	0.978857	1.07191	0.863915	0.90062	0.934118	1.00004	1.00445	0.938948	0.943688
BIN2 ENSG00000110934	1.09842	1.08513	0.88473	0.949011	1.00368	1.26878	0.802817	1.03013	0.863603	0.965875
BIN3 ENSG00000147439	1.23578	0.945626	0.988738	0.820809	1.15377	1.02226	1.2236	0.977912	1.06423	1.05113
BIRC2 ENSG00000110330	0.969786	1.08163	1.00676	0.914885	1.0658	0.818955	1.05844	1.037	1.05812	1.08691
BIRC3 ENSG00000023445	1.03517	0.982626	0.733741	1.10101	1.05951	0.703995	0.861864	1.01977	1.31019	1.06401
BIRC5 ENSG00000089685	0.986412	0.881078	1.20372	0.973626	0.844869	0.739499	0.815368	1.0476	0.828982	0.900373
BIRC6 ENSG00000115760	0.926259	1.22877	1.16728	1.04078	1.11348	1.01278	0.88417	0.943996	1.17402	0.903237
BIRC7 ENSG00000101197	1.07084	0.902397	1.01776	1.02081	1.03179	1.06589	1.06557	1.0161	0.857509	1.07043
BIVM ENSG00000134897	0.96635	0.991211	0.960974	0.820337	1.028	0.968395	0.727401	1.0038	0.907117	1.11658
BLCAP ENSG00000166619	0.857718	0.762849	1.1184	0.939021	1.01613	1.06201	1.15392	0.907673	0.925692	0.820194
BLK ENSG00000136573	0.93138	1.19734	0.884066	0.967274	1.11004	0.833909	1.08961	1.11762	1.2624	1.07315
BLM ENSG00000197299	0.87717	1.00624	0.833876	0.789385	0.762413	1.04878	0.931891	1.44444	1.3831	1.04852
BLMH ENSG00000108578	1.01806	0.947419	1.19739	1.07693	0.959826	1.43931	1.01028	0.907885	0.975912	1.30024
BLNK ENSG00000095585	0.893484	0.971234	1.16563	0.866044	1.44118	0.789886	0.977266	1.82799	1.29314	0.919433
BLOC1S1 ENSG00000135441	1.04407	1.12697	1.22886	0.759049	0.846463	1.14942	1.11843	0.745123	1.06901	0.876834
BLOC1S2 ENSG00000196072	0.655112	1.10224	0.996653	0.990737	0.936326	1.07332	0.88279	0.970111	1.29514	0.783988
BLOC1S3 ENSG00000189114	0.999453	1.11407	0.969574	0.942558	0.915424	1.28079	1.01385	1.06105	0.936008	1.07541
BLOC1S4 ENSG00000186222	0.95271	0.975661	1.12201	0.836596	1.12727	0.957431	1.1635	1.03836	0.858146	1.00538
BLOC1S5 ENSG00000188428	1.25568	1.03755	0.86591	1.15756	0.867873	1.01913	1.07389	1.1539	0.997272	1.49995
BLOC1S6 ENSG00000104164	1.01592	0.975949	1.47158	0.924489	0.782811	0.863578	1.17006	1.00833	1.14001	0.899164
BLVRA ENSG00000106605	1.03496	1.11394	1.12612	0.9414	1.11502	0.894779	1.01877	1.02558	0.914141	1.09645
BLVRB ENSG00000090013	0.864841	0.853575	0.70592	0.864153	1.38859	1.03282	1.09331	1.32739	0.824242	1.11147
BLZF1 ENSG00000117475	1.00315	0.91889	1.25317	1.00002	1.14254	0.85427	1.21279	1.11821	0.83075	0.812765
BMF ENSG00000104081	1.11811	1.07971	0.873249	1.21368	0.935616	0.7964	0.985963	0.940424	0.968894	0.93563
BMI1 ENSG00000168283	1.15759	0.979159	0.705785	0.688541	0.852008	1.06993	0.980669	0.882687	0.951762	0.844991
BMP1 ENSG00000168487	0.773194	0.894432	1.06146	1.01186	1.02076	1.16071	1.18736	0.782366	0.809613	0.778257
BMP10 ENSG00000163217	1.19946	1.11611	0.849887	0.85106	1.14998	0.855178	1.10893	0.927462	1.01879	1.04515
BMP2 ENSG00000125845	0.950797	0.903938	1.07903	0.950913	1.16573	0.753454	0.962834	1.04298	1.08259	1.15973
BMP2K ENSG00000138756	1.31148	0.800579	0.967984	0.964782	1.00245	1.03821	1.07805	0.792778	1.16089	1.05133
BMP3 ENSG00000152785	1.26176	1.32153	1.15764	0.891553	0.735838	1.20165	0.744576	0.999968	1.12982	1.14036
BMP4 ENSG00000125378	1.02896	1.01698	1.02758	1.23492	0.952074	0.945895	0.820992	1.32903	1.00552	1.1207
BMP5 ENSG00000112175	0.786715	0.981364	1.3364	0.912335	0.93445	1.10055	0.902637	0.841247	0.97602	1.23441
BMP6 ENSG00000153162	1.0907	0.739625	1.14512	1.12472	0.916498	0.87779	1.11232	1.02547	0.88188	0.849399
BMP7 ENSG00000101144	0.988391	1.16888	0.849344	0.809066	0.966912	0.986692	0.839153	0.944886	1.08721	1.09949
BMP8A ENSG00000183682	1.17891	0.901859	1.02064	0.875267	0.79407	0.951505	1.12959	1.05419	1.2569	0.907303
BMP8B ENSG00000116985	0.926634	1.3326	0.826308	0.932293	0.794013	0.813943	0.821814	0.984052	1.01505	1.13973
BMPER ENSG00000164619	0.900817	0.954792	0.958083	0.886859	0.916982	1.16934	0.947511	1.0039	1.15709	0.787037
BMPR1A ENSG00000107779	0.972772	1.04052	1.02725	1.00235	0.834515	0.943417	1.05006	0.956707	1.13186	1.2182
BMPR1B ENSG00000138696	1.03023	1.02961	1.16279	0.75957	1.08764	1.08322	1.0976	1.11896	1.07873	0.825725
BMPR2 ENSG00000204217	1.00635	0.810754	1.0965	1.03689	0.92436	1.07802	1.15324	0.86576	0.975693	0.985125
BMS1 ENSG00000165733	0.996052	0.905597	0.904487	0.930158	0.911644	0.946444	1.5648	1.1918	1.04958	1.1886
BMT2 ENSG00000164603	0.924509	0.88869	0.90729	0.992465	0.92867	1.09026	1.11817	1.00608	0.896167	0.880763
BMX ENSG00000102010	1.04115	0.839781	0.891013	1.33584	0.854221	1.06124	1.11449	0.853795	1.1963	0.982601
BNC1 ENSG00000169594	1.03906	0.972033	0.621818	1.11432	1.18457	0.959103	1.10261	0.767191	1.10809	0.898069
BNC2 ENSG00000173068	0.951741	0.851139	1.16291	1.01596	1.06757	0.828143	0.827859	1.1153	1.12652	0.800861
BNIP1 ENSG00000113734	0.953083	0.862682	1.04294	1.05971	0.758105	1.22435	0.810058	0.925941	0.963414	1.03168
BNIP2 ENSG00000140299	0.730935	1.40439	1.02477	0.926199	1.43683	1.17412	0.828529	0.724304	0.852804	1.11185
BNIP3 ENSG00000176171	0.969393	0.925873	0.939434	0.941112	0.971107	1.10452	0.966775	1.02846	1.03927	1.05571
BNIP3L ENSG00000104765	1.06633	1.05815	1.16829	1.0743	1.06738	1.02027	1.08253	0.892337	1.34064	0.940734
BNIPL ENSG00000163141	1.33865	1.23389	0.913394	0.969552	0.828463	0.811558	1.01946	1.01676	0.811457	0.879927
BOC ENSG00000144857	0.736486	0.825573	0.915239	1.04862	1.13602	1.04468	1.12305	0.804799	0.97426	1.19342
BOD1 ENSG00000145919	1.10374	0.858162	1.00785	0.930683	0.897581	0.724012	0.886454	0.966779	1.16905	1.07379
BOD1L1 ENSG00000038219	1.0163	1.03949	0.991044	1.41648	1.21235	0.902163	1.10795	0.987708	1.25488	0.946001
BOD1L2 ENSG00000228075	0.927009	1.04912	0.852293	0.967767	0.913849	0.933189	1.08412	1.00204	0.950478	1.12322
BOK ENSG00000176720	0.981546	0.886185	1.05655	1.75521	0.952664	0.957529	0.858514	0.848239	0.914001	0.916226
BOLA1 ENSG00000178096	0.910373	0.949351	1.04524	1.04312	0.968355	1.25287	1.21089	0.995606	1.04374	1.0172
BOLA2B ENSG00000169627	0.895298	0.855896	0.924546	1.23449	1.08993	0.844396	1.29128	0.982182	1.04988	1.18065
BOLA3 ENSG00000163170	0.996374	1.15099	0.902174	0.868459	1.02439	1.27827	1.18329	0.998848	0.979001	0.900523
BOLL ENSG00000152430	0.827795	0.714448	1.06458	0.756274	1.05268	0.87515	0.859733	0.766264	1.19932	1.06151
BOP1 ENSG00000261236	1.00782	0.894399	1.2499	0.969699	0.981649	1.44886	1.10794	0.921674	0.967088	0.878374
BORA ENSG00000136122	1.29894	0.832381	1.26314	0.983136	1.00248	0.84666	1.07248	0.945623	0.727489	1.05777
BORCS5 ENSG00000165714	0.910137	1.04167	0.91728	0.833385	0.844567	0.745067	1.0468	0.97379	0.92929	0.793009
BORCS6 ENSG00000196544	1.11627	1.43796	0.866443	0.864942	1.17791	0.962613	1.01036	0.891383	1.06374	1.07181
BORCS7 ENSG00000166275	1.00113	1.22456	0.952921	1.13132	1.24193	1.06978	0.949472	0.946254	1.10713	0.711297
BORCS8 ENSG00000254901	0.817847	0.998215	0.94066	1.07077	1.4483	1.2753	1.18908	0.876812	1.42518	0.996275
BORCS8-MEF2B ENSG00000064489	1.09261	1.00724	1.1301	0.974814	1.16049	1.18559	1.33213	1.09776	1.1133	0.909161
BPGM ENSG00000172331	0.940841	0.988952	0.750627	0.733836	0.854793	0.960945	1.01729	1.07059	1.09196	0.93634
BPHL ENSG00000137274	0.929336	0.741182	1.05154	0.98768	1.13059	1.08276	0.981573	1.31684	0.924042	0.813019
BPI ENSG00000101425	1.05623	1.06897	1.0086	1.04537	1.05524	1.06772	1.11284	1.11403	1.00492	0.895066
BPIFA1 ENSG00000198183	0.795937	1.15121	1.05308	1.05146	1.09938	1.05496	0.856538	1.05747	1.21673	1.36907
BPIFA2 ENSG00000131050	0.819527	1.05491	0.817643	0.853091	0.950752	1.17324	0.884953	1.11906	0.85399	1.21364
BPIFB1 ENSG00000125999	0.857598	1.05201	1.27695	1.21954	1.0644	1.52213	0.794707	1.06376	1.90326	1.03837
BPIFB2 ENSG00000078898	1.12174	1.32013	0.787403	1.14498	0.953998	0.909514	1.15679	0.967946	0.802197	1.01804
BPIFB4 ENSG00000186191	0.946759	0.943775	0.718873	1.15374	0.856943	1.05406	0.849586	1.00136	0.97966	0.731562
BPIFC ENSG00000184459	1.09329	1.19133	1.07096	0.802391	1.14915	1.00662	0.939275	0.977629	1.11016	1.21406
BPNT1 ENSG00000162813	0.93762	1.00645	0.918515	1.17521	0.832251	1.13546	0.877604	1.78356	0.809304	0.995584
BPTF ENSG00000171634	1.00535	0.753668	1.03152	0.902563	1.04001	1.01617	0.883556	1.68218	0.935544	1.08327
BRAF ENSG00000157764	1.07355	0.687942	1.04867	1.00088	1.11728	0.979603	0.852774	1.1084	0.803816	0.942426
BRAP ENSG00000089234	1.04028	1.13462	1.30476	0.858169	0.725883	0.974258	1.10607	1.00371	1.14903	1.15196
BRAT1 ENSG00000106009	0.987196	1.13853	1.21915	0.862424	0.849043	0.947824	0.813905	0.709554	1.09538	0.961266
BRCA1 ENSG00000012048	0.897625	1.10576	1.09199	1.47173	0.762198	1.00889	0.902898	1.23513	0.872207	0.942881
BRCA2 ENSG00000139618	1.16218	0.808379	1.10943	1.01306	1.17603	0.86519	0.869013	1.05699	0.857172	0.863473
BRCC3 ENSG00000185515	0.886472	0.971569	1.15937	0.981735	0.902321	0.86714	0.935334	0.907552	0.984216	1.045
BRD1 ENSG00000100425	1.19584	1.08247	0.99179	1.33315	1.19412	0.758052	0.888055	1.05298	0.784426	1.14462
BRD2 ENSG00000204256	0.762278	0.769286	1.33965	0.811013	0.972865	1.04393	0.675534	1.30568	0.798229	0.818995
BRD3 ENSG00000169925	1.00214	0.892868	1.00331	1.17626	0.893197	1.15621	0.802535	0.894866	0.953919	0.868665
BRD4 ENSG00000141867	1.0576	0.973538	1.06128	1.07648	1.11645	1.32976	0.990723	0.935719	1.23754	1.09372
BRD7 ENSG00000166164	1.24749	0.917141	1.27085	1.22176	0.847813	0.793068	0.942385	0.988642	0.974014	1.08084
BRD8 ENSG00000112983	1.12928	0.974379	1.11486	2.15042	1.05252	0.719479	1.03361	0.854682	0.910049	1.09358
BRD9 ENSG00000028310	1.07981	0.959552	1.02786	0.850533	0.655069	0.913151	0.820379	1.20818	0.922578	0.80776
BRDT ENSG00000137948	0.90022	0.845067	0.949036	0.891241	0.860039	0.920917	0.851554	1.00557	1.02203	0.93397
BRE ENSG00000158019	0.850018	1.03385	0.923901	1.06668	1.23094	0.965767	0.930826	0.849717	1.14975	0.884071
BRF1 ENSG00000185024	1.10456	1.09326	0.91079	0.994922	1.17397	0.845377	0.873783	1.05572	0.901022	1.18812
BRF2 ENSG00000104221	0.816212	1.07031	0.806236	1.20685	1.32889	0.912846	1.01375	0.828731	1.04678	1.18676
BRI3 ENSG00000164713	0.919944	1.01633	1.1326	0.892003	0.741702	0.996661	1.14162	1.18003	1.00933	0.975459
BRI3BP ENSG00000184992	0.79615	0.751961	1.14122	1.20115	0.95312	0.940517	0.981763	1.08071	1.07471	0.814435
BRICD5 ENSG00000182685	0.955412	0.990488	0.947392	0.962155	0.865566	1.15815	1.05195	0.921137	0.904322	1.31007
BRINP1 ENSG00000078725	1.00919	1.17913	1.15651	0.791425	1.00411	0.905907	0.959887	0.815998	1.12081	1.06227
BRINP2 ENSG00000198797	1.11456	1.05077	1.26659	1.01815	0.872477	0.990298	1.04579	0.965273	0.973768	1.33169
BRINP3 ENSG00000162670	0.980522	0.682078	1.00351	1.00165	1.14598	1.20674	0.99218	0.972527	0.952139	1.13785
BRIP1 ENSG00000136492	0.853675	1.22098	0.930267	1.00361	1.07355	1.02488	0.858884	0.988938	1.08348	1.23152
BRIX1 ENSG00000113460	1.03409	1.11908	1.00198	1.09696	1.06993	1.13719	0.876384	0.813763	1.14698	1.33876
BRK1 ENSG00000254999	0.941603	1.06677	1.0892	1.06963	1.14492	0.952964	1.29139	0.871603	1.50573	1.2404
BRMS1 ENSG00000174744	0.958862	0.803788	1.16024	0.851786	0.850993	1.0252	0.819726	1.166	0.679928	0.865529
BRMS1L ENSG00000100916	0.94943	1.0944	1.10482	1.0445	1.03591	0.841306	1.00341	0.968197	1.01783	1.02753
BROX ENSG00000162819	0.949398	0.914186	0.901508	0.808583	0.965097	1.09353	1.037	1.14447	0.868581	0.997217
BRPF1 ENSG00000156983	0.957641	1.01388	1.05911	1.06497	0.846208	1.04674	1.08865	0.935288	0.958584	1.14079
BRPF3 ENSG00000096070	0.836837	0.986514	1.23129	0.685953	0.866182	1.21549	1.11084	1.03068	1.07641	1.10441
BRS3 ENSG00000102239	1.12516	0.915221	0.879605	1.08789	0.880556	0.875839	0.977996	0.858081	1.03915	1.0757
BRSK1 ENSG00000160469	1.1477	1.09661	0.93526	1.08258	1.22295	0.754119	0.86137	1.05301	0.876668	0.89887
BRSK2 ENSG00000174672	0.892997	0.90467	0.925021	1.04923	1.17135	0.72765	0.718545	1.19323	1.20173	0.877638
BRWD1 ENSG00000185658	0.929681	1.05751	0.843191	1.06496	0.930758	1.2837	0.789645	0.996126	1.13098	0.752195
BRWD3 ENSG00000165288	0.889987	1.00733	0.93099	1.38258	1.2134	1.22645	0.963396	0.874722	1.05743	1.2133
BSCL2 ENSG00000168000	1.15552	0.937968	0.866396	0.928082	0.727447	0.705611	0.933697	1.08215	1.05734	0.932387
BSDC1 ENSG00000160058	1.16632	1.04129	0.939081	0.72824	0.865821	1.17902	1.05862	1.30718	1.2663	0.67684
BSG ENSG00000172270	1.01388	0.863144	0.856314	0.87664	1.40349	1.08173	1.0691	1.09846	0.834987	0.761939
BSN ENSG00000164061	0.841077	0.966336	1.0027	0.875202	1.23165	0.964199	1.07151	0.924372	0.715352	1.32543
BSND ENSG00000162399	1.16785	0.938181	0.767205	0.897318	1.10014	1.03648	1.08201	0.83765	1.09852	1.29857
BSPH1 ENSG00000188334	0.954483	1.0145	0.833747	0.959555	1.01153	1.11655	1.05035	1.16851	0.936108	1.39995
BSPRY ENSG00000119411	1.07182	0.94031	1.05206	1.02652	1.29048	1.14457	0.935692	0.980754	1.00006	1.12823
BST1 ENSG00000109743	1.04536	0.936064	1.08352	0.953131	1.05982	0.811151	1.16644	0.949402	0.970504	1.03865
BST2 ENSG00000130303	0.821284	1.70939	1.08613	0.838021	1.01042	1.01415	1.00543	0.990156	1.15544	0.923477
BTAF1 ENSG00000095564	0.940976	0.966259	1.06674	1.03188	0.919146	0.871817	0.836288	1.12497	0.772897	0.942873
BTBD1 ENSG00000064726	0.998853	1.2368	1.00231	1.08831	0.794131	1.07365	1.00524	1.05415	0.877477	1.02154
BTBD10 ENSG00000148925	1.27189	0.991041	1.00918	1.23506	0.804231	0.792903	1.01101	1.0572	0.927488	1.12413
BTBD11 ENSG00000151136	1.08624	1.05813	0.850301	0.819357	1.01318	0.949563	0.829884	0.784453	0.827752	0.979442
BTBD16 ENSG00000138152	0.939433	1.33138	1.20399	1.06187	0.98588	0.786827	0.800107	1.00223	1.22056	1.39748
BTBD18 ENSG00000233436	1.09358	1.14426	1.13028	1.06556	1.066	0.796761	0.895243	0.817885	1.00749	0.999791
BTBD19 ENSG00000222009	0.999367	0.928893	1.31745	1.28696	0.873829	0.995821	1.17597	1.11475	0.874968	0.964696
BTBD2 ENSG00000133243	0.986054	1.07024	0.952927	0.826305	0.862946	1.14677	0.896602	1.18549	1.31199	0.916188
BTBD3 ENSG00000132640	0.993096	1.00721	1.05455	1.10005	1.00825	1.11447	1.00166	0.91798	1.30439	1.05044
BTBD6 ENSG00000184887	1.01812	0.839515	0.790178	1.12225	0.932527	0.961998	1.05672	0.896782	0.766992	0.83013
BTBD7 ENSG00000011114	0.979538	1.20883	0.756428	1.14303	1.13066	0.826277	0.859031	1.149	0.965434	1.04103
BTBD8 ENSG00000189195	0.818052	1.11872	1.21903	1.24782	0.982016	0.944257	1.07434	1.14037	0.984795	0.939771
BTBD9 ENSG00000183826	1.01875	1.0244	0.964248	1.18248	0.815324	0.73842	1.06207	0.742462	0.894111	0.984931
BTC ENSG00000174808	0.921316	0.87902	1.04632	0.844606	1.00134	0.886963	1.0584	0.954609	0.817857	0.844729
BTD ENSG00000169814	0.891412	0.778437	1.21707	0.921282	0.826097	0.717896	1.07365	0.890648	1.23044	1.00428
BTF3 ENSG00000145741	1.31407	1.09376	1.09604	1.04291	1.17046	0.787649	0.9643	0.726583	1.22053	1.13189
BTF3L4 ENSG00000134717	1.00576	0.884108	1.0421	0.587269	1.06974	1.11306	0.958461	0.684966	1.04853	0.887664
BTG1 ENSG00000133639	0.960549	0.871445	1.12808	1.01439	1.19975	0.890882	1.01836	1.18408	0.730733	1.04969
BTG2 ENSG00000159388	1.71936	1.01657	0.939536	1.16009	1.07963	0.866375	0.995842	1.25249	0.944712	1.00783
BTG3 ENSG00000154640	1.07075	0.689814	1.47789	0.813206	1.06695	1.04583	1.10615	0.92751	0.909388	0.812684
BTG4 ENSG00000137707	1.14317	1.29666	1.08731	0.961877	1.07993	0.980558	0.8727	1.18299	0.863202	1.11859
BTK ENSG00000010671	1.01886	0.963405	1.10851	0.897009	1.03447	1.159	0.700345	1.2206	1.08374	0.874257
BTLA ENSG00000186265	1.04071	1.00323	0.926095	0.98702	0.91459	0.930784	1.06465	0.939097	1.11054	0.84613
BTN1A1 ENSG00000124557	1.04054	0.851392	0.937801	0.92276	0.842422	0.931191	0.772131	1.15096	1.11397	1.20452
BTN2A1 ENSG00000112763	1.19015	1.03382	1.05388	1.01016	0.906418	0.96638	1.05468	1.01801	0.886992	0.804445
BTN2A2 ENSG00000124508	1.19455	0.913862	0.731233	0.848699	1.02558	0.995764	0.78702	1.03384	1.20063	1.02761
BTN3A1 ENSG00000026950	1.04262	0.959319	0.933035	1.07705	0.76969	0.932897	1.18548	1.16117	1.0489	0.96081
BTN3A2 ENSG00000186470	0.842228	0.752931	1.04157	0.966325	1.22354	0.909954	1.21261	0.853134	0.912238	0.965514
BTN3A3 ENSG00000111801	0.930107	0.935454	0.987331	0.840868	1.07113	1.01962	0.969557	1.15744	0.976889	0.810725
BTNL2 ENSG00000204290	0.784436	0.957149	1.07948	1.20687	0.806119	0.959296	0.964716	0.981477	0.949338	0.814484
BTNL3 ENSG00000168903	1.13297	0.877943	1.15641	0.99096	0.952513	1.02892	0.839919	0.974084	0.847622	0.886906
BTNL8 ENSG00000113303	1.21225	1.06136	1.02577	0.990821	0.826995	0.807412	0.920094	0.855401	1.03295	0.840266
BTNL9 ENSG00000165810	1.02102	1.04014	0.762682	1.13134	1.1726	1.12353	0.797463	0.978489	1.03188	1.05658
BTRC ENSG00000166167	0.926457	0.880284	0.945172	1.06391	0.818279	0.767798	0.984837	1.05863	1.11402	0.961738
BUB1 ENSG00000169679	0.974962	0.768765	0.803288	0.866117	1.05862	0.922483	1.09983	1.04311	0.838139	0.998473
BUB1B ENSG00000156970	0.894473	0.74065	1.17592	0.763926	1.17265	0.903148	1.11715	0.945995	1.07267	0.852795
BUB3 ENSG00000154473	0.916116	1.26565	0.868431	0.899364	0.754104	1.04469	1.08065	0.777505	0.973478	0.831403
BUD13 ENSG00000137656	0.963175	1.10396	1.02878	1.19384	1.07281	1.00771	1.5098	1.20221	0.967072	0.803661
BUD31 ENSG00000106245	0.88748	0.980915	0.934722	0.996894	0.812829	0.936365	1.11221	1.27734	1.19912	0.855331
BVES ENSG00000112276	1.00497	0.886995	1.137	1.11573	0.988497	0.954678	1.01711	0.873758	1.05305	0.745879
BYSL ENSG00000112578	0.80195	0.989704	0.978295	0.934375	1.12066	0.987314	0.894288	1.06001	0.944899	1.13626
BZW1 ENSG00000082153	1.08295	1.12732	0.813004	0.942479	1.12941	0.96234	0.789229	0.97029	0.680315	0.91558
BZW2 ENSG00000136261	0.930547	0.871467	1.0975	1.28278	1.02961	0.925203	0.94893	0.947089	0.947151	1.13064
C10orf10 ENSG00000165507	0.836736	1.05226	1.16028	1.11269	1.18101	1.12821	0.783342	0.985675	1.15045	0.883508
C10orf105 ENSG00000214688	1.16916	1.16989	1.01052	1.0704	0.861842	1.09099	1.08346	1.41181	1.07518	0.929425
C10orf107 ENSG00000183346	0.905338	1.03874	1.1698	0.968322	1.02832	0.898788	0.787546	1.19333	0.864036	0.945113
C10orf11 ENSG00000148655	0.999187	0.943597	0.785563	1.03267	0.769503	0.878118	0.824426	0.901186	0.908889	0.889593
C10orf128 ENSG00000204161	0.954569	0.777085	1.04904	1.00633	0.818676	0.908359	0.906321	0.949006	1.00167	1.34997
C10orf142 ENSG00000277288	0.908862	1.16013	0.982476	1.24659	0.737208	0.85975	0.906565	0.922336	0.970802	1.14316
C10orf2 ENSG00000107815	1.03774	0.981195	1.02081	1.23839	0.875907	1.1974	0.997078	1.03827	0.905667	1.1145
C10orf35 ENSG00000171224	1.35753	1.13234	0.842655	1.10547	1.17658	1.11115	1.30151	1.03829	0.949119	1.01436
C10orf53 ENSG00000178645	0.896604	0.854328	0.964497	1.03617	1.11296	0.902108	1.04905	1.11277	0.886212	0.892801
C10orf54 ENSG00000107738	1.00012	1.03958	0.978485	0.936822	0.681061	1.3298	0.928973	1.10307	0.900455	0.98432
C10orf55 ENSG00000222047	1.02947	1.00514	0.946909	1.15185	1.25095	1.1702	0.982964	1.04877	0.967976	1.0675
C10orf62 ENSG00000203942	1.08122	0.797595	1.06456	1.29914	1.15911	0.992653	0.976324	0.842567	0.951632	1.05358
C10orf67 ENSG00000179133	0.934927	1.18111	0.833543	0.990834	1.09098	1.15897	0.967075	1.03801	1.21015	1.15953
C10orf71 ENSG00000177354	0.868008	0.91159	0.846556	1.02699	0.980719	1.18006	0.928387	0.879146	0.948613	0.762341
C10orf76 ENSG00000120029	1.06986	0.84836	1.25788	0.884413	0.817317	0.875628	1.12241	1.01077	0.850485	1.20265
C10orf82 ENSG00000165863	1.1777	1.04579	0.91553	0.997714	0.82173	0.942677	0.806525	0.924917	1.09015	1.1493
C10orf88 ENSG00000119965	0.982021	0.852754	0.905364	0.995896	1.12741	1.20088	0.996292	0.949865	1.14627	1.01841
C10orf90 ENSG00000154493	1.16845	0.744519	0.836856	0.816021	0.91821	1.03676	0.799149	0.726305	1.11787	0.973194
C10orf95 ENSG00000120055	1.03776	0.90215	1.18706	0.934083	0.832577	0.912679	0.873013	0.887718	0.91709	1.02006
C10orf99 ENSG00000188373	0.790945	0.959996	1.16606	1.13223	0.872972	1.0231	0.854509	1.07716	0.718886	0.982779
C11orf1 ENSG00000137720	0.893254	1.14222	0.720429	0.72514	1.16984	0.961072	0.871478	1.13199	0.918155	1.21238
C11orf16 ENSG00000176029	0.73108	0.898162	1.07446	0.789147	0.937619	0.939853	1.15592	1.21326	1.00727	0.968447
C11orf21 ENSG00000110665	1.02604	1.09226	1.15236	0.831238	0.911269	1.06669	0.956509	0.761219	0.970658	1.09852
C11orf24 ENSG00000171067	1.161	1.1114	0.982829	0.896658	1.12264	0.976756	1.04294	1.45307	1.13388	1.03132
C11orf31 ENSG00000211450	1.15436	1.04364	0.896581	0.707691	0.992517	1.16512	1.06094	1.01386	0.885706	1.12089
C11orf40 ENSG00000171987	0.914364	0.983276	1.05676	0.995135	0.977776	1.18267	0.950051	0.862658	1.06995	0.773701
C11orf42 ENSG00000180878	1.1441	0.681297	0.967833	0.996754	1.00302	0.894948	1.07567	0.930807	0.85743	1.21869
C11orf45 ENSG00000174370	0.816062	0.965055	1.05389	0.875094	1.22532	0.814524	0.911805	1.26188	0.859586	1.04166
C11orf49 ENSG00000149179	1.18687	1.01854	1.0395	0.743146	1.05016	1.22888	0.857189	0.958232	0.937916	1.16588
C11orf52 ENSG00000149300	0.743896	0.918759	0.906343	0.915148	1.03527	0.951595	1.18127	1.01225	0.954099	1.03301
C11orf53 ENSG00000150750	0.673088	0.967674	1.03359	0.961761	0.985724	1.14596	0.995095	0.976638	1.18099	0.847668
C11orf54 ENSG00000182919	1.14811	0.941665	1.18015	1.09894	1.26025	1.40223	1.10862	0.978674	0.989401	1.06086
C11orf57 ENSG00000150776	0.912034	1.0427	1.083	1.11645	0.941271	0.970575	0.963894	0.80607	1.04753	1.00052
C11orf58 ENSG00000110696	1.03071	1.27005	1.10148	0.900079	0.919265	1.09991	1.03108	0.757666	0.988944	1.00429
C11orf63 ENSG00000109944	0.935546	0.96537	0.973527	1.04231	1.1824	0.997492	1.02755	0.979918	1.13788	0.90467
C11orf65 ENSG00000166323	0.89134	1.03346	0.944974	1.1622	0.957024	1.31219	0.96994	1.00877	1.12313	1.11743
C11orf68 ENSG00000175573	0.748496	1.0293	0.991337	0.907836	1.29326	1.0382	0.935268	0.849368	1.11165	0.771136
C11orf70 ENSG00000137691	1.01601	0.969235	0.856443	0.978599	0.904658	0.879451	0.890168	0.895284	0.81509	0.948398
C11orf71 ENSG00000180425	1.01081	0.899095	0.991199	0.892108	0.82176	1.08228	1.12344	1.03379	0.878588	1.08401
C11orf74 ENSG00000166352	1.04036	1.03274	0.876511	0.95525	0.833863	1.18624	1.16972	0.985688	0.875821	1.0304
C11orf80 ENSG00000173715	1.04418	0.770536	0.999756	1.05905	0.801932	0.922943	0.850786	0.904475	1.36728	0.979379
C11orf84 ENSG00000168005	1.03086	0.985542	0.973851	1.29309	0.849246	0.880414	0.928885	1.03911	0.879666	1.15648
C11orf87 ENSG00000185742	0.86116	1.00713	1.01007	0.710072	0.985986	0.906628	1.15899	1.18353	0.900231	0.876995
C11orf88 ENSG00000183644	1.35885	1.26262	0.982506	0.961074	0.993237	1.20223	1.2133	0.966815	0.848216	1.13294
C11orf91 ENSG00000205177	0.823621	1.01387	1.02021	0.78522	1.09178	0.902173	0.800121	0.818626	0.780229	0.932397
C11orf94 ENSG00000234776	0.872815	0.941938	1.17129	0.972754	0.999892	0.927536	0.770941	0.931017	1.00032	1.04484
C11orf95 ENSG00000188070	0.971752	0.928446	0.857961	0.868703	0.917041	1.03836	0.922452	1.10095	1.04893	0.918584
C11orf96 ENSG00000187479	0.789744	0.746064	0.954425	1.08831	0.917499	1.04173	0.864752	1.62531	1.01859	0.935631
C11orf98 ENSG00000278615	0.902112	0.898202	1.12336	1.01549	1.25602	0.844638	0.976542	1.14964	1.0412	0.98469
C12orf10 ENSG00000139637	0.928229	1.13564	0.835138	1.21821	0.90237	0.938442	1.30487	1.07123	1.07924	1.02166
C12orf29 ENSG00000133641	1.13921	1.03499	1.11654	0.769881	0.908737	0.95847	1.36619	1.16583	0.727915	1.25798
C12orf4 ENSG00000047621	1.13096	0.854458	1.17769	0.880396	1.01822	0.780019	0.993979	1.14774	0.931971	1.11466
C12orf40 ENSG00000180116	0.831948	1.05861	0.954044	0.988593	0.882803	1.04213	1.23286	0.900482	1.12186	0.802319
C12orf42 ENSG00000179088	1.11933	0.698187	0.760645	1.16605	1.34363	1.01438	0.757029	0.985128	0.793447	0.991722
C12orf43 ENSG00000157895	1.21426	0.9709	1.00584	0.759828	1.03427	0.805367	0.866639	0.989922	0.963733	1.02696
C12orf45 ENSG00000151131	0.956448	1.04589	1.0724	1.21234	0.887199	1.21076	1.05998	0.916268	1.0796	1.03108
C12orf49 ENSG00000111412	1.23475	1.06333	0.995895	1.03437	0.86662	0.829917	0.781614	0.925609	1.13956	0.695459
C12orf50 ENSG00000165805	0.866378	0.996306	1.13379	0.838525	1.17102	0.957153	0.913135	1.15018	1.04844	0.966
C12orf54 ENSG00000177627	0.892475	1.03191	0.858939	0.962679	1.31584	1.01259	1.00307	1.14435	0.963416	0.927648
C12orf56 ENSG00000185306	0.910108	1.10055	1.28181	0.981743	0.708182	0.943219	0.978143	1.06924	0.937898	1.0779
C12orf57 ENSG00000111678	0.783644	1.13878	0.770504	1.08766	0.837244	0.796124	1.04211	1.64395	1.13877	1.14081
C12orf60 ENSG00000182993	1.16493	1.11477	1.05711	1.15948	0.987953	0.931981	1.05654	0.96096	0.995764	1.18919
C12orf65 ENSG00000130921	1.18495	0.900982	0.980742	1.20179	1.18614	1.20147	0.830533	1.03613	0.972566	1.4173
C12orf66 ENSG00000174206	1.09848	0.890077	0.815072	0.967572	1.09615	0.763148	1.1386	1.02057	0.980213	1.00995
C12orf71 ENSG00000214700	0.777658	0.821078	0.926367	1.11587	1.11191	1.23478	1.11412	1.06666	0.995266	1.14236
C12orf73 ENSG00000204954	0.696402	1.21704	1.22896	0.895125	0.864134	1.02745	0.973005	0.671517	0.938604	0.955097
C12orf75 ENSG00000235162	0.994469	1.06509	1.08431	1.20785	1.32618	1.02214	0.915974	1.09606	0.891136	0.899846
C12orf76 ENSG00000174456	1.29591	0.805527	0.836564	1.15506	0.832603	1.35683	0.956371	1.00265	1.12493	1.03071
C14orf1 ENSG00000133935	0.784688	1.1011	0.753118	1.23144	0.923925	0.961315	0.947579	1.15928	1.04809	0.776496
C14orf105 ENSG00000100557	1.26622	1.08444	0.901056	0.738353	0.927176	0.762411	0.855947	0.735008	1.14552	0.962094
C14orf119 ENSG00000179933	1.06395	1.10157	0.84204	1.21352	0.978736	1.15417	0.820615	0.78738	1.0492	0.999588
C14orf132 ENSG00000227051	1.0354	1.00579	1.03853	1.01752	0.906251	0.804877	1.03294	0.812994	1.12138	0.858959
C14orf142 ENSG00000170270	1.19705	0.953047	0.760914	0.837518	1.05629	0.834783	0.832746	1.05552	1.14154	1.06472
C14orf159 ENSG00000133943	0.936846	1.06388	0.912839	1.27006	1.33185	1.04198	1.02294	1.07064	1.18834	0.882048
C14orf166 ENSG00000087302	1.3413	1.01886	0.848475	1.16033	0.874671	1.12555	0.916252	1.02753	0.918909	0.877195
C14orf169 ENSG00000170468	1.11489	0.887675	1.17138	0.963779	0.914793	0.822581	0.879565	0.841839	0.968459	0.916899
C14orf177 ENSG00000176605	0.860475	0.915217	0.954438	1.02165	0.73493	1.04852	1.29873	1.03148	0.955336	1.12766
C14orf178 ENSG00000197734	1.0476	0.734097	1.01027	0.940121	0.882741	1.37891	1.01594	0.979199	0.883469	1.02958
C14orf180 ENSG00000184601	0.856721	0.867048	0.714305	0.704796	0.808475	1.36089	0.930958	1.13015	0.90679	0.721508
C14orf2 ENSG00000156411	1.02791	1.17533	0.767902	1.07969	1.20099	0.571836	0.854061	1.20499	0.981654	0.679517
C14orf28 ENSG00000179476	1.16098	0.87434	1.02342	1.05128	1.04595	1.18942	0.808324	0.913609	1.0191	0.988215
C14orf37 ENSG00000139971	0.718997	0.773558	1.00133	0.808579	0.794692	0.919401	1.2155	0.800302	1.06611	1.12672
C14orf39 ENSG00000179008	1.42522	0.953977	0.815497	0.858253	1.25035	0.86045	1.23927	0.772887	1.21966	1.06809
C14orf79 ENSG00000140104	0.782791	1.01496	0.91421	0.844117	0.835545	1.05707	1.01241	1.02263	1.12087	1.17586
C14orf80 ENSG00000185347	0.828893	1.05087	0.920258	0.998231	1.03256	1.11105	1.02973	1.1003	0.869313	0.929245
C14orf93 ENSG00000100802	1.08076	0.805258	0.904083	1.12971	0.946055	0.88563	1.01362	0.941342	0.881842	0.840764
C15orf39 ENSG00000167173	0.798549	1.05898	0.906593	0.802479	0.861755	1.22338	1.13602	0.986726	1.05956	1.01673
C15orf40 ENSG00000169609	1.02881	1.03902	0.966394	1.1001	0.796319	0.864297	0.996312	1.12015	1.10321	1.35289
C15orf41 ENSG00000186073	0.978028	1.0912	1.03415	0.832677	1.05893	1.18345	1.35912	1.11351	1.07399	0.975313
C15orf48 ENSG00000166920	1.07227	1.01844	0.963225	0.987205	0.909884	1.11465	1.01874	1.11737	1.17222	0.920018
C15orf52 ENSG00000188549	0.91558	1.26049	1.31601	0.968811	0.89833	0.980283	0.993051	0.994197	1.06691	0.941112
C15orf53 ENSG00000175779	1.42875	1.15244	0.821431	0.866473	1.08644	0.865542	1.2564	1.27039	0.829729	1.01819
C15orf57 ENSG00000128891	0.761387	1.17066	1.18142	1.24996	1.13187	1.03393	1.17758	1.05807	1.07406	0.92365
C15orf59 ENSG00000205363	1.10332	0.850318	1.05044	0.798178	0.946954	1.00332	1.10286	0.702287	1.33828	1.34655
C15orf61 ENSG00000189227	1.01759	0.911125	0.944896	0.92658	1.30937	1.24062	1.03675	0.876818	1.20818	1.13646
C15orf62 ENSG00000188277	0.974528	0.90401	0.819805	1.29125	1.21036	0.957986	0.863064	0.999433	1.02459	0.865615
C15orf65 ENSG00000261652	0.880627	1.36252	1.21682	1.00022	0.900882	0.989447	0.76051	0.741649	0.921136	1.01051
C16orf13 ENSG00000130731	0.736336	0.935303	0.786082	1.05028	0.706935	0.804785	1.22828	0.898503	0.895689	0.814368
C16orf45 ENSG00000166780	0.770195	1.01616	0.882339	1.10281	0.836268	0.672689	0.829949	0.946507	0.718495	0.974559
C16orf46 ENSG00000166455	0.875937	1.08225	0.989986	1.02629	1.10633	0.936212	0.952502	1.16431	1.24237	1.02775
C16orf52 ENSG00000185716	0.896418	0.792782	1.00528	0.913464	1.15216	0.966002	1.096	0.833001	1.02559	1.13841
C16orf54 ENSG00000185905	1.06104	0.9897	1.11275	1.19664	1.04766	0.85658	0.73208	0.847301	0.862303	0.880899
C16orf58 ENSG00000140688	0.835025	0.889294	0.730311	0.987397	1.70541	0.841065	0.950263	1.06939	1.08039	1.1708
C16orf59 ENSG00000162062	1.00877	1.08318	1.39977	0.937687	0.991877	0.85092	1.203	1.09764	1.09791	0.977791
C16orf62 ENSG00000103544	0.985078	1.05563	0.879473	1.20582	0.778892	1.13953	1.14885	1.12891	0.854054	1.1477
C16orf70 ENSG00000125149	0.848413	1.1148	1.04042	0.689015	1.01341	1.21947	1.05099	0.546691	0.836482	1.07621
C16orf71 ENSG00000166246	0.838363	1.06463	0.956786	0.904273	1.23682	1.03363	0.860071	1.1497	0.945166	1.1429
C16orf72 ENSG00000182831	1.08088	0.824077	1.091	0.944216	0.758435	1.00779	1.08671	0.786656	1.03018	0.975041
C16orf74 ENSG00000154102	0.838948	1.18322	1.03752	1.04719	1.03276	0.729165	0.930524	0.979994	1.14577	1.0416
C16orf78 ENSG00000166152	1.29235	0.989381	0.713212	1.18585	0.850691	1.19307	0.936264	1.10742	0.85701	1.16395
C16orf82 ENSG00000234186	0.934429	1.0432	1.04495	0.972132	0.946066	0.975378	0.962924	1.22603	0.960795	1.12646
C16orf86 ENSG00000159761	1.04897	1.14916	1.06948	1.24613	1.30166	0.896587	0.855438	0.933576	0.83913	1.02328
C16orf87 ENSG00000155330	1.33228	0.953235	1.13826	1.2362	0.911432	0.898432	1.01288	1.01712	1.10681	1.00534
C16orf89 ENSG00000153446	0.817977	0.97111	0.801021	0.942042	0.673729	0.794408	1.09571	0.743009	1.13331	1.20153
C16orf91 ENSG00000174109	1.0239	0.983893	1.10211	1.13082	0.881045	1.06707	0.953215	1.19246	1.1071	0.853179
C16orf92 ENSG00000167194	0.961679	1.10901	0.972368	1.11578	0.810785	1.05747	1.10668	1.03094	1.15323	1.18714
C16orf95 ENSG00000260456	1.09238	1.01203	0.87983	0.902698	0.989987	0.858007	0.714553	0.709215	0.971252	0.91821
C16orf96 ENSG00000205832	1.01859	0.964566	0.793478	1.06132	1.13059	1.19482	0.96599	0.997305	1.08792	1.09838
C17orf105 ENSG00000231256	0.853837	0.973367	0.97247	0.979235	0.936196	0.943622	1.36173	1.04376	0.911992	0.81445
C17orf107 ENSG00000205710	1.03604	0.949116	1.0536	1.00567	1.01258	0.996912	0.904362	0.846791	0.88256	0.959522
C17orf49 ENSG00000258315	1.18612	0.915753	0.891362	0.954719	0.965343	1.03828	0.879783	1.01755	1.19632	1.11139
C17orf50 ENSG00000270806	0.887165	1.07046	0.891398	1.1308	0.962858	0.91949	0.906276	1.2737	1.0208	0.957368
C17orf51 ENSG00000212719	0.894976	1.03802	0.809197	0.954064	1.157	1.08719	0.966777	0.964385	1.10862	1.02668
C17orf53 ENSG00000125319	1.26713	0.938735	1.07083	0.978271	0.920745	0.955175	0.993934	1.08009	1.09092	0.964727
C17orf58 ENSG00000186665	0.910746	0.820654	0.921586	1.0191	0.846185	0.890122	0.933752	1.04818	0.986395	1.25346
C17orf62 ENSG00000178927	0.966889	1.0241	1.34999	1.30687	1.35457	0.960765	0.869908	1.26567	1.1197	0.89305
C17orf64 ENSG00000141371	1.06026	0.843409	1.2442	1.09089	1.18247	0.918076	1.32761	0.952135	0.773761	0.928485
C17orf67 ENSG00000214226	0.966321	0.898773	0.873049	1.16039	1.0436	0.830008	1.1215	1.27337	0.794707	1.00017
C17orf74 ENSG00000184560	0.964578	1.03694	0.912369	0.880577	1.05886	0.911608	0.861392	0.867738	0.928559	0.912997
C17orf75 ENSG00000108666	1.00677	0.82178	1.09456	0.926235	1.04274	0.802676	1.14264	1.03184	0.910557	0.900743
C17orf78 ENSG00000278505	1.08894	1.05912	1.03312	0.802965	1.03684	1.07129	0.958413	0.786121	1.00794	0.954045
C17orf80 ENSG00000141219	1.1224	0.966939	1.28659	1.08817	0.997357	1.2695	1.01482	0.908992	1.06194	0.885244
C17orf89 ENSG00000224877	0.675375	1.06604	1.1913	0.929131	0.997277	1.06274	1.24718	0.777308	1.12039	1.10239
C17orf96 ENSG00000273604	1.13348	1.03886	0.900783	0.916603	0.933623	0.887575	1.32588	0.895777	1.49919	1.03118
C17orf97 ENSG00000187624	1.09707	1.04941	1.35252	0.88997	1.23339	1.03495	0.917306	0.844121	1.25154	0.979775
C17orf98 ENSG00000275489	1.04817	1.0906	1.25523	1.5257	0.866501	0.964694	0.903845	0.892838	1.07763	1.14726
C17orf99 ENSG00000187997	0.723947	0.983076	0.927426	1.01493	0.735638	1.13118	0.996032	0.722597	0.955365	0.704412
C18orf21 ENSG00000141428	0.845551	0.933899	0.838411	0.806363	0.92601	0.736585	1.38636	1.0009	0.891025	1.01786
C18orf25 ENSG00000152242	0.974299	0.836977	1.19568	1.13291	1.11152	0.853047	0.852573	0.848532	0.975218	0.751155
C18orf32 ENSG00000177576	1.06141	1.05558	0.913591	1.06062	0.96735	0.961348	0.836239	0.976114	0.854197	0.934856
C18orf54 ENSG00000166845	1.03418	1.15799	1.04355	0.912863	1.01469	0.983435	0.849522	1.09591	0.799803	0.996793
C18orf63 ENSG00000206043	0.932428	0.928361	0.651331	1.22867	1.00552	0.913774	0.890065	0.705898	1.1134	0.761985
C18orf8 ENSG00000141452	1.0147	0.937362	1.12423	0.881931	1.03888	1.49702	1.10686	0.801203	0.879427	0.893879
C19orf12 ENSG00000131943	1.19647	0.912829	0.836512	1.01788	1.03545	0.737105	0.949222	0.958233	0.915135	1.07143
C19orf18 ENSG00000177025	1.30252	0.960085	1.00282	1.41515	0.887432	1.03855	1.0431	1.0475	0.906632	1.00355
C19orf24 ENSG00000228300	0.79167	0.772367	1.04044	0.738487	1.01086	1.17055	0.966201	1.07053	1.98455	1.15865
C19orf25 ENSG00000119559	0.899462	0.843903	0.925461	0.813749	0.959866	0.964928	0.987302	0.934969	1.03575	0.787764
C19orf33 ENSG00000167644	1.15464	1.08135	0.913792	1.02541	0.984144	0.917213	1.14182	0.921864	0.855579	0.941825
C19orf35 ENSG00000188305	1.05773	0.979928	1.19748	0.877541	1.12697	1.07558	1.32869	1.10003	1.23475	1.02736
C19orf38 ENSG00000214212	1.0999	1.09527	1.08576	0.985593	0.771515	1.26921	1.02	1.12504	0.937485	1.09051
C19orf43 ENSG00000123144	1.00812	1.39966	0.694222	0.797855	0.929651	0.838299	1.47831	0.987465	1.35868	0.982319
C19orf44 ENSG00000105072	0.834337	1.14462	0.846351	0.899494	0.778015	1.01195	0.625161	0.819641	1.11184	1.25704
C19orf45 ENSG00000198723	0.939397	0.839184	0.87795	1.09626	0.789504	1.0266	0.996671	0.827804	0.952285	0.947037
C19orf47 ENSG00000160392	1.26594	0.868581	1.14159	1.05841	0.924681	0.770497	1.09052	0.989378	1.43824	0.914253
C19orf48 ENSG00000167747	0.893717	0.891291	1.02503	1.09356	1.27236	1.20567	1.20117	1.29364	0.910243	1.03982
C19orf52 ENSG00000142444	0.929824	1.07558	1.02074	0.88641	1.0627	0.728839	0.913155	1.16956	0.806099	0.674405
C19orf53 ENSG00000104979	1.07388	0.939277	0.979442	1.01457	0.888603	1.0229	1.0611	1.40161	0.540946	0.966173
C19orf54 ENSG00000188493	0.874389	0.955155	0.879812	0.922951	1.02413	1.04305	1.03674	0.938529	1.02589	0.907095
C19orf57 ENSG00000132016	1.02513	1.07307	0.823417	1.1786	1.14279	0.978668	0.948662	0.86574	1.11166	0.850647
C19orf60 ENSG00000006015	0.927464	1.05004	0.892197	0.689175	1.14575	1.103	1.06064	1.1831	1.12722	0.96412
C19orf66 ENSG00000130813	0.858016	0.868064	0.863875	0.855043	1.04709	1.0814	1.03378	1.07262	1.10875	0.750501
C19orf67 ENSG00000188032	0.819436	0.95577	1.1801	0.83989	1.04649	0.749231	0.942985	1.24953	0.868092	1.1057
C19orf68 ENSG00000185453	0.916638	0.874299	1.14242	1.02678	0.823592	0.758199	0.89803	0.995581	0.821218	0.926092
C19orf70 ENSG00000174917	0.812249	1.05886	1.0127	1.09328	1.29244	1.07211	1.1835	1.20394	0.665162	0.896011
C19orf71 ENSG00000183397	0.921076	1.08282	0.861618	1.06311	0.940747	1.07434	1.04398	1.15554	0.979015	0.980655
C19orf73 ENSG00000221916	0.946538	1.02624	1.27694	0.89235	1.07772	1.05549	1.19014	1.12136	0.809632	0.949235
C19orf81 ENSG00000235034	1.02861	1.09439	1.02306	0.868635	0.996021	0.764208	1.14181	1.09462	1.01618	0.782546
C19orf84 ENSG00000262874	1.08597	1.01948	0.900362	1.1216	0.820901	0.924517	1.1022	0.955455	1.1511	0.930925
C1D ENSG00000197223	1.11809	0.741395	1.19688	0.905276	0.877853	0.992475	0.779437	0.96602	0.89562	0.916559
C1GALT1 ENSG00000106392	1.22254	1.06875	0.899712	0.844971	0.869037	0.815582	0.961538	1.07917	1.02267	0.886348
C1GALT1C1 ENSG00000171155	1.04281	1.04029	0.907988	0.889836	1.03114	0.821673	0.76682	0.977933	1.02433	0.851787
C1GALT1C1L ENSG00000223658	0.82108	1.15711	1.09739	1.07485	0.969665	1.13824	0.752121	0.987793	0.972173	0.994167
C1QA ENSG00000173372	0.824003	1.17683	1.10359	0.961953	0.981773	1.28359	1.13841	0.986286	1.03195	0.943823
C1QB ENSG00000173369	0.952883	0.972873	1.09536	0.854095	1.21101	0.902706	1.03465	0.675667	0.855022	0.806786
C1QBP ENSG00000108561	0.993943	0.78948	0.817965	1.13212	0.803444	0.963326	1.113	1.14476	0.876827	1.1136
C1QC ENSG00000159189	1.24185	1.07204	0.997867	1.01759	1.19948	1.17187	0.953589	0.749019	1.12582	0.947175
C1QL1 ENSG00000131094	0.559965	0.753832	1.01391	0.930265	1.07682	1.01838	0.871036	1.10332	1.01766	0.934863
C1QL2 ENSG00000144119	1.19949	0.897422	1.12903	0.870803	1.18135	1.02352	1.15188	1.05179	0.882263	0.909462
C1QL3 ENSG00000165985	0.847598	0.950663	1.20235	1.09201	0.929773	1.02291	0.844307	1.03707	0.855412	1.13586
C1QL4 ENSG00000186897	0.980077	1.03427	0.927695	1.00208	1.03943	0.915465	0.876948	0.799392	1.02067	1.16456
C1QTNF1 ENSG00000173918	0.74798	0.978854	0.75725	0.862365	0.918969	0.851377	1.07938	0.792729	1.3441	0.879968
C1QTNF2 ENSG00000145861	1.09571	0.875899	0.782146	0.76935	0.917071	1.10267	1.36256	0.843267	0.850561	1.12701
C1QTNF3 ENSG00000082196	0.907652	1.16627	0.84434	1.0195	1.26104	0.946685	0.889428	0.748623	0.784907	1.11882
C1QTNF4 ENSG00000172247	1.19747	0.811129	1.09744	1.01987	1.21323	1.21091	0.929559	1.00765	0.952016	0.972453
C1QTNF5 ENSG00000223953	1.00184	1.06925	0.826805	0.944584	0.822023	0.933697	1.15978	0.811717	1.12608	1.06855
C1QTNF6 ENSG00000133466	0.951062	1.01016	0.951029	0.901978	1.2652	1.00559	1.18301	1.11112	1.03674	1.07345
C1QTNF7 ENSG00000163145	0.946322	1.02966	0.984269	0.88125	0.848606	0.847494	1.24245	0.81703	1.01361	0.737157
C1QTNF9 ENSG00000240654	0.772611	0.794443	0.959488	0.891343	0.823539	0.96316	0.903708	1.03693	0.913196	1.00097
C1QTNF9B ENSG00000205863	0.8537	1.25797	0.902281	1.10922	0.93495	0.887602	0.923799	0.969971	0.82084	1.08522
C1QTNF9B-AS1 ENSG00000281899	0.996065	1.01967	1.02541	0.76804	0.966845	0.966432	0.757829	1.15192	1.10184	0.772656
C1R ENSG00000159403	1.11778	0.986192	1.0309	1.03363	1.17991	0.906679	0.766437	0.582228	1.61734	1.03277
C1RL ENSG00000139178	1.20297	1.25171	1.12058	1.17588	1.12338	0.869713	1.00564	0.95369	0.782236	0.820679
C1S ENSG00000182326	1.00386	0.970665	0.991746	0.823314	0.750286	1.17021	1.02991	0.636297	1.11787	0.958279
C1orf100 ENSG00000173728	1.11911	0.911142	0.771983	0.805953	1.12542	1.01301	1.01672	0.957817	1.03928	1.09965
C1orf101 ENSG00000179397	1.15571	1.29622	1.0524	0.766824	1.09063	1.08638	0.968356	1.04347	1.01844	1.01162
C1orf105 ENSG00000180999	1.06953	0.779636	0.720853	0.898245	0.90872	0.974978	0.975172	1.14485	1.10145	0.946547
C1orf106 ENSG00000163362	0.867941	1.18277	0.726099	1.25855	1.04262	1.09303	1.07127	1.04113	0.750579	0.865276
C1orf109 ENSG00000116922	1.06541	1.09241	0.80045	0.799769	0.985788	1.14644	0.939734	0.979813	1.12494	1.15303
C1orf112 ENSG00000000460	1.05305	1.06176	0.951313	0.96167	1.06087	1.09163	0.915049	0.902062	0.81775	0.918101
C1orf115 ENSG00000162817	0.9712	0.972989	0.87952	1.21383	1.02858	0.796803	1.01104	1.14939	1.05778	0.957154
C1orf116 ENSG00000182795	0.963796	0.719842	0.707699	0.859858	1.71682	0.87253	0.829712	0.887575	0.957805	0.851991
C1orf122 ENSG00000197982	1.13012	0.918046	1.14015	0.764841	0.792347	0.926633	0.975552	0.99263	0.977044	1.1701
C1orf123 ENSG00000162384	1.12681	1.08604	1.08792	0.858138	1.10586	0.799408	1.0156	1.06396	1.00832	0.878509
C1orf127 ENSG00000175262	1.08887	0.848924	1.0097	0.914411	0.897382	1.04013	0.991945	1.02226	1.02541	0.87053
C1orf131 ENSG00000143633	0.963947	1.13363	0.970566	0.79255	1.26829	1.02171	0.870669	0.957316	0.785865	1.11425
C1orf141 ENSG00000203963	1.19207	0.998682	1.06284	0.742112	1.16682	0.894543	0.93554	1.02284	1.14699	0.815571
C1orf145 ENSG00000162913	0.841016	0.954997	1.26243	0.930326	1.11708	1.10588	1.21451	0.744451	0.804883	1.02122
C1orf146 ENSG00000203910	0.805061	1.08521	1.30458	1.0815	0.957142	1.1356	1.01637	0.942603	0.976725	1.31802
C1orf158 ENSG00000157330	0.829608	0.968567	0.682437	0.957695	1.07686	0.814208	1.02733	0.971515	0.958021	0.525142
C1orf159 ENSG00000131591	1.18966	0.843186	1.43105	1.02148	0.81804	0.950589	1.0196	1.1131	0.793671	1.10185
C1orf162 ENSG00000143110	0.775301	1.09908	1.0941	0.867207	0.973024	1.01508	0.764415	1.05279	0.966363	0.860372
C1orf167 ENSG00000215910	1.05763	1.10656	1.12476	0.90623	0.65676	0.99553	0.959345	0.969549	1.09491	0.817792
C1orf168 ENSG00000187889	1.01903	1.17935	1.07971	1.06017	0.959661	1.04017	1.21133	1.18841	0.879044	0.91085
C1orf174 ENSG00000198912	0.96391	0.744916	0.861025	0.910156	0.928425	1.14211	0.868176	0.893261	0.89094	1.08242
C1orf185 ENSG00000204006	1.26798	1.01427	0.986364	0.990128	1.02445	1.30234	1.01802	0.87228	0.939616	1.11055
C1orf186 ENSG00000263961	0.926507	1.08276	0.950271	1.08351	0.879968	1.07059	0.906484	0.926255	1.19167	1.20428
C1orf194 ENSG00000179902	1.08959	1.16397	0.936654	0.931188	0.793567	0.826444	0.961667	0.707544	0.833238	1.00224
C1orf198 ENSG00000119280	1.14498	0.741682	1.26841	0.98831	1.08612	0.992861	1.02045	0.904387	0.979309	0.877807
C1orf204 ENSG00000188004	0.875882	1.28593	1.06507	1.04571	0.95318	1.0784	1.07888	0.741711	0.88703	0.927207
C1orf21 ENSG00000116667	0.863563	1.16762	0.935254	0.918114	0.942485	0.983598	0.980823	0.913161	0.938381	1.14593
C1orf210 ENSG00000253313	1.15833	0.765422	0.874303	1.29098	0.887604	1.18257	1.17823	1.16975	0.686001	0.799557
C1orf216 ENSG00000142686	0.814739	1.11495	0.914873	0.825334	1.03953	0.837613	1.13738	0.980048	1.36429	1.05021
C1orf226 ENSG00000239887	0.771544	0.965694	0.925944	0.736126	1.16827	1.17983	1.02084	0.982553	0.940037	0.798002
C1orf228 ENSG00000198520	0.997582	1.05388	1.15726	1.16789	0.978502	1.36888	1.14643	0.774989	0.816321	0.785771
C1orf234 ENSG00000227868	1.26275	0.834356	1.18901	1.10902	1.05435	1.16619	0.706626	0.974859	0.876879	0.819016
C1orf27 ENSG00000157181	1.02532	1.04736	0.966662	0.963531	1.07401	0.960359	0.909568	1.11245	1.03412	1.33991
[truncated: 15,949 more rows]
