# Supplementary material for: Spatial maps of prostate cancer transcriptomes reveal an unexplored landscape of heterogeneity
Source: Nat Commun. 2018 Jun 20;9:2419. doi: 10.1038/s41467-018-04724-5 (PMC6010471; doi:10.1038/s41467-018-04724-5)
Supplement: Supplementary file 9 — Supplementary Data 6 [file 41467_2018_4724_MOESM9_ESM.zip › Supplementary Dataset 3/experiment0004-contributions_gene_type.tsv]

	Factor 1	Factor 2	Factor 3	Factor 4	Factor 5	Factor 6	Factor 7	Factor 8	Factor 9	Factor 10
A1BG ENSG00000121410	0	0	0	0	0	0	0	0	0	0
A1CF ENSG00000148584	0	0	0	0	0	0	0	0	0	0
A2M ENSG00000175899	231	0	1	0	5	161	25	733	426	0
A2ML1 ENSG00000166535	0	0	0	0	2	0	0	0	0	0
A4GALT ENSG00000128274	0	8	1	2	1	0	3	53	11	1
AAAS ENSG00000094914	2	1	6	17	0	0	1	2	1	0
AACS ENSG00000081760	0	0	0	0	0	0	0	5	0	0
AADAC ENSG00000114771	0	0	0	0	0	0	0	1	0	0
AADACL2 ENSG00000197953	0	0	0	0	0	0	0	0	0	0
AADACL4 ENSG00000204518	0	0	0	0	0	0	0	0	0	0
AADAT ENSG00000109576	0	0	1	2	0	0	0	0	1	1
AAED1 ENSG00000158122	0	0	0	0	2	1	0	1	0	10
AAGAB ENSG00000103591	0	0	0	0	0	3	2	0	1	0
AAK1 ENSG00000115977	9	7	16	0	58	0	3	6	8	18
AAMDC ENSG00000087884	1	19	0	1	0	2	0	0	2	0
AAMP ENSG00000127837	21	15	44	45	0	27	23	16	96	24
AAR2 ENSG00000131043	0	1	0	1	1	1	0	0	0	0
AARD ENSG00000205002	5	3	0	1	0	0	1	1	0	0
AARS ENSG00000090861	7	7	1	0	2	14	0	0	0	5
AARSD1 ENSG00000266967	0	0	0	1	1	4	0	0	0	0
AASDH ENSG00000157426	0	0	0	0	3	0	0	0	0	0
AASDHPPT ENSG00000149313	1	0	10	0	0	0	0	2	0	2
AASS ENSG00000008311	35	0	7	0	0	1	2	2	0	0
AATF ENSG00000275700	0	9	1	3	0	3	1	7	2	0
AATK ENSG00000181409	1	1	0	0	0	0	0	0	0	0
AATK-AS1 ENSG00000225180	0	0	0	0	0	0	0	0	0	0
ABAT ENSG00000183044	0	0	6	3	3	0	0	0	0	0
ABC13-47488600E17.1 ENSG00000283199	0	0	0	0	0	0	0	0	0	0
ABC13-47656900H15.1 ENSG00000283566	0	1	0	0	0	0	1	0	0	1
ABC7-42404400C24.1 ENSG00000277758	0	0	0	0	0	0	0	0	0	0
ABCA1 ENSG00000165029	0	0	1	0	1	3	1	0	0	8
ABCA10 ENSG00000154263	0	0	0	0	0	0	1	0	0	0
ABCA12 ENSG00000144452	0	0	0	0	0	0	0	0	0	0
ABCA13 ENSG00000179869	0	0	0	0	0	0	0	0	0	0
ABCA2 ENSG00000107331	4	2	11	7	2	1	2	36	8	2
ABCA3 ENSG00000167972	13	0	4	4	2	6	0	0	6	0
ABCA4 ENSG00000198691	0	0	0	0	0	0	0	0	0	0
ABCA5 ENSG00000154265	1	0	0	0	0	0	0	1	1	0
ABCA6 ENSG00000154262	0	0	0	0	1	0	0	1	6	0
ABCA7 ENSG00000064687	0	0	0	0	0	0	0	0	1	0
ABCA8 ENSG00000141338	0	0	0	1	0	2	0	24	0	0
ABCA9 ENSG00000154258	0	1	0	0	0	0	0	0	0	0
ABCB1 ENSG00000085563	0	0	1	0	0	0	0	0	0	0
ABCB10 ENSG00000135776	1	0	0	0	0	0	0	0	2	2
ABCB11 ENSG00000073734	0	0	0	0	0	0	0	0	0	0
ABCB4 ENSG00000005471	0	0	0	0	0	0	0	0	0	0
ABCB5 ENSG00000004846	0	0	0	0	0	0	0	0	0	0
ABCB6 ENSG00000115657	0	0	0	0	0	0	0	0	0	0
ABCB7 ENSG00000131269	1	0	0	0	0	21	6	1	0	0
ABCB8 ENSG00000197150	11	9	4	4	11	0	1	9	1	2
ABCB9 ENSG00000150967	8	6	0	0	0	3	0	0	0	1
ABCC1 ENSG00000103222	4	0	5	0	5	2	2	1	0	2
ABCC10 ENSG00000124574	0	1	0	0	28	0	2	4	7	0
ABCC11 ENSG00000121270	0	0	0	0	0	0	0	0	0	0
ABCC12 ENSG00000140798	0	0	0	0	0	0	0	0	0	0
ABCC2 ENSG00000023839	0	0	0	0	0	0	0	0	0	0
ABCC3 ENSG00000108846	0	1	1	5	8	1	3	0	2	0
ABCC4 ENSG00000125257	0	0	29	1	59	0	31	1	0	41
ABCC5 ENSG00000114770	1	8	4	0	1	18	6	0	0	0
ABCC6 ENSG00000091262	0	0	3	0	1	0	0	0	1	3
ABCC8 ENSG00000006071	0	3	1	7	0	2	0	1	1	0
ABCC9 ENSG00000069431	11	2	0	0	1	0	0	1	10	0
ABCD1 ENSG00000101986	5	3	0	15	0	0	0	6	0	4
ABCD2 ENSG00000173208	0	0	0	0	0	0	0	0	0	0
ABCD3 ENSG00000117528	3	0	10	3	2	3	3	1	0	1
ABCD4 ENSG00000119688	0	0	0	0	0	0	0	0	6	0
ABCE1 ENSG00000164163	1	1	3	0	0	0	4	0	0	3
ABCF1 ENSG00000204574	0	69	18	2	0	19	0	0	2	10
ABCF2 ENSG00000033050	12	47	23	2	0	11	8	21	0	1
ABCF3 ENSG00000161204	30	0	7	16	3	0	0	2	0	6
ABCG1 ENSG00000160179	0	0	0	1	1	1	0	0	0	0
ABCG2 ENSG00000118777	0	0	0	1	0	4	0	0	2	0
ABCG4 ENSG00000172350	0	0	0	0	0	0	0	0	0	0
ABCG5 ENSG00000138075	0	0	0	0	0	0	0	0	0	0
ABHD1 ENSG00000143994	0	2	0	0	0	0	0	0	0	0
ABHD10 ENSG00000144827	0	0	0	1	1	5	0	0	0	0
ABHD11 ENSG00000106077	1	24	18	3	1	9	34	0	0	7
ABHD12 ENSG00000100997	3	28	12	26	3	11	29	2	0	2
ABHD12B ENSG00000131969	0	0	0	0	0	0	0	0	0	0
ABHD13 ENSG00000139826	0	0	2	0	1	0	0	1	1	0
ABHD14A ENSG00000248487	0	0	0	3	0	3	0	0	0	1
ABHD14A-ACY1 ENSG00000114786	0	0	0	0	0	0	0	0	0	0
ABHD14B ENSG00000114779	37	19	9	83	17	0	16	24	1	2
ABHD15 ENSG00000168792	25	0	2	0	1	0	4	1	2	1
ABHD16A ENSG00000204427	0	0	0	0	1	2	0	1	0	0
ABHD17A ENSG00000129968	24	7	4	20	10	2	0	9	2	9
ABHD17B ENSG00000107362	1	0	1	0	1	1	2	0	0	0
ABHD17C ENSG00000136379	0	0	1	3	0	0	1	0	0	1
ABHD18 ENSG00000164074	17	0	11	0	1	0	0	0	0	0
ABHD2 ENSG00000140526	0	1	28	0	82	0	5	0	0	14
ABHD3 ENSG00000158201	0	0	1	0	0	0	0	0	1	0
ABHD4 ENSG00000100439	4	5	0	5	4	4	5	1	0	0
ABHD5 ENSG00000011198	0	0	0	0	1	1	0	0	0	0
ABHD6 ENSG00000163686	2	0	8	3	0	0	4	0	0	2
ABHD8 ENSG00000127220	0	4	0	4	0	2	2	13	5	1
ABI1 ENSG00000136754	0	0	2	1	1	0	7	0	0	0
ABI2 ENSG00000138443	2	6	0	0	0	8	2	0	6	2
ABI3 ENSG00000108798	0	34	0	0	0	0	1	0	3	1
ABI3BP ENSG00000154175	0	0	0	0	0	0	0	0	0	0
ABL1 ENSG00000097007	4	2	7	12	0	13	0	11	8	10
ABL2 ENSG00000143322	28	0	0	0	5	2	17	21	32	0
ABLIM1 ENSG00000099204	7	19	2	6	3	0	15	18	22	1
ABLIM2 ENSG00000163995	1	0	0	0	2	0	0	0	3	0
ABLIM3 ENSG00000173210	6	0	0	0	0	0	0	0	0	0
ABO ENSG00000175164	0	0	0	0	0	0	0	0	0	0
ABR ENSG00000159842	0	0	1	0	0	9	5	6	0	3
ABRA ENSG00000174429	0	0	0	0	0	0	0	0	0	0
ABRACL ENSG00000146386	0	0	0	0	0	0	0	0	0	0
ABT1 ENSG00000146109	5	0	0	1	1	14	2	1	0	4
ABTB1 ENSG00000114626	115	10	4	8	7	0	7	10	1	2
ABTB2 ENSG00000166016	10	0	0	1	0	1	1	6	0	0
AC002429.5 ENSG00000236197	0	0	0	0	0	0	0	0	0	0
AC004076.7 ENSG00000268533	0	0	0	0	0	0	0	0	0	0
AC004158.1 ENSG00000280264	1	0	0	0	0	0	0	0	0	0
AC004381.6 ENSG00000005189	0	1	0	0	4	0	0	0	0	0
AC004754.3 ENSG00000269881	0	0	0	0	0	0	0	0	0	0
AC004813.1 ENSG00000279777	0	0	0	0	0	0	0	0	0	0
AC004824.1 ENSG00000280226	0	0	0	0	0	0	0	0	0	0
AC005281.1 ENSG00000226690	0	0	0	0	0	0	0	0	0	0
AC005477.1 ENSG00000280188	0	0	0	0	0	0	0	0	0	0
AC005480.1 ENSG00000279461	0	1	2	0	0	0	0	0	0	0
AC006116.20 ENSG00000267710	0	0	0	0	0	0	0	0	0	0
AC006328.1 ENSG00000280301	0	0	0	0	0	0	0	0	0	0
AC006386.1 ENSG00000279115	0	0	0	1	0	1	0	0	0	0
AC006994.3 ENSG00000279317	0	0	0	0	0	0	0	0	0	0
AC007040.11 ENSG00000258881	0	0	0	0	0	0	0	0	0	0
AC007906.1 ENSG00000279018	0	0	0	0	0	0	0	0	0	0
AC008074.1 ENSG00000279644	0	0	0	0	0	0	0	0	0	0
AC008522.1 ENSG00000279232	0	0	0	0	0	0	0	0	0	0
AC008686.1 ENSG00000280221	0	0	0	0	0	0	0	0	0	0
AC008759.1 ENSG00000279471	0	0	0	0	0	0	0	0	0	0
AC008810.1 ENSG00000279126	0	0	0	0	0	0	0	0	0	0
AC008914.1 ENSG00000279768	0	0	0	0	0	0	0	0	0	0
AC009014.3 ENSG00000271824	0	0	0	0	0	0	0	0	0	0
AC009060.2 ENSG00000280252	0	0	0	0	0	0	0	0	0	0
AC009977.1 ENSG00000279335	0	0	0	0	0	0	0	0	0	0
AC010731.4 ENSG00000235118	0	0	0	0	0	0	0	0	0	0
AC011155.1 ENSG00000280098	0	0	0	0	0	0	0	0	0	0
AC011380.1 ENSG00000281227	0	0	0	0	0	0	0	0	0	0
AC012005.1 ENSG00000279274	1	0	0	0	0	0	0	2	2	0
AC012005.2 ENSG00000279287	0	0	0	0	0	0	0	0	0	0
AC012363.1 ENSG00000281676	0	0	0	0	0	0	0	0	0	0
AC013269.5 ENSG00000184761	0	0	0	0	0	0	0	0	0	0
AC013461.1 ENSG00000091436	43	0	1	0	2	0	2	8	0	1
AC016142.1 ENSG00000280141	0	0	0	0	0	0	0	0	0	0
AC016549.1 ENSG00000281325	0	0	1	0	0	0	0	0	0	0
AC016577.1 ENSG00000279646	0	0	0	0	0	0	0	0	0	0
AC016991.1 ENSG00000279435	0	0	0	0	0	0	0	0	0	0
AC017081.1 ENSG00000279921	0	0	0	0	0	0	0	0	0	0
AC018512.1 ENSG00000279808	0	0	0	0	0	0	0	0	0	0
AC018902.1 ENSG00000280817	0	0	0	0	0	0	0	0	0	0
AC021106.1 ENSG00000279386	0	0	0	0	0	0	0	0	0	0
AC024060.1 ENSG00000281584	0	0	0	0	0	0	0	0	0	0
AC024592.12 ENSG00000267740	0	0	0	0	0	0	0	0	0	0
AC025335.1 ENSG00000179859	0	0	0	0	0	1	0	0	0	0
AC055733.1 ENSG00000280127	0	0	0	0	0	0	0	0	0	0
AC055866.1 ENSG00000281079	0	0	0	0	0	0	0	0	0	0
AC069063.2 ENSG00000279380	0	0	0	0	0	0	0	0	0	0
AC073130.2 ENSG00000281656	0	0	0	0	0	0	0	0	0	0
AC073657.1 ENSG00000279937	0	0	0	0	0	0	0	0	0	0
AC074033.1 ENSG00000281137	2	0	0	0	0	0	0	0	1	0
AC087350.1 ENSG00000281527	0	0	0	0	0	0	0	0	0	0
AC087762.1 ENSG00000279588	0	0	0	0	0	0	0	0	0	0
AC090154.1 ENSG00000278888	0	0	0	0	0	0	0	0	0	0
AC090498.1 ENSG00000279483	1	82	11	2	27	66	5	2	3	1
AC092384.1 ENSG00000280675	0	0	0	0	0	0	0	0	0	0
AC092835.2 ENSG00000233757	0	0	0	0	0	0	0	0	0	0
AC092881.1 ENSG00000279530	0	0	0	0	0	0	0	0	0	0
AC100821.1 ENSG00000280473	0	0	0	0	0	0	0	0	0	0
AC104057.1 ENSG00000280427	0	0	0	0	0	0	0	0	0	0
AC104073.1 ENSG00000280410	0	0	0	0	0	0	0	0	0	0
AC104304.4 ENSG00000283473	0	0	0	0	0	0	0	0	0	0
AC104389.2 ENSG00000279824	0	0	0	0	0	0	0	0	0	0
AC104981.1 ENSG00000278938	0	0	0	0	0	1	0	0	0	0
AC105009.1 ENSG00000281855	0	0	0	0	0	0	0	0	0	0
AC105052.1 ENSG00000279168	0	0	0	0	0	0	0	0	0	0
AC109486.1 ENSG00000280447	0	0	0	0	0	0	0	0	0	0
AC109829.1 ENSG00000233438	0	0	0	0	0	0	0	0	0	0
AC110602.1 ENSG00000281267	0	0	0	0	0	0	0	0	0	0
AC110615.1 ENSG00000279909	2	0	2	0	0	0	0	0	0	2
AC112719.1 ENSG00000280671	0	0	0	0	0	0	0	0	0	0
AC113404.1 ENSG00000254893	0	0	0	0	4	0	5	114	2	0
AC118758.1 ENSG00000268187	0	0	0	0	0	0	0	0	0	0
AC131097.4 ENSG00000216921	0	0	0	0	1	0	0	0	1	0
AC131263.1 ENSG00000280550	0	0	0	0	0	0	0	0	0	0
AC138517.6 ENSG00000283288	0	0	0	0	0	0	0	0	0	0
AC138647.1 ENSG00000226490	0	0	0	0	0	0	0	0	0	0
AC138969.4 ENSG00000183889	0	23	1	14	0	1	8	2	0	2
AC241377.1 ENSG00000281741	1	1	6	5	3	1	0	0	1	3
AC241585.1 ENSG00000281571	2	0	0	0	2	0	0	0	0	0
AC242988.1 ENSG00000278939	0	0	0	0	0	0	0	0	0	0
AC243756.1 ENSG00000270339	0	0	0	0	0	0	0	0	0	0
AC243945.1 ENSG00000279510	0	0	0	0	0	0	0	0	0	0
AC245100.1 ENSG00000280649	1	0	0	5	0	2	2	2	0	5
ACAA1 ENSG00000060971	5	78	96	1	28	1	17	0	0	10
ACAA2 ENSG00000167315	2	0	0	0	0	2	0	0	0	2
ACACA ENSG00000278540	0	0	5	2	0	7	0	3	0	3
ACACB ENSG00000076555	13	0	0	0	0	6	0	2	3	0
ACAD10 ENSG00000111271	0	0	10	5	1	0	0	0	0	0
ACAD11 ENSG00000240303	0	0	1	0	0	0	0	0	0	0
ACAD8 ENSG00000151498	0	0	0	3	0	0	0	0	0	1
ACAD9 ENSG00000177646	0	4	8	0	0	4	3	0	0	0
ACADL ENSG00000115361	0	0	1	0	5	0	4	0	0	0
ACADM ENSG00000117054	0	0	0	0	0	0	0	0	0	0
ACADS ENSG00000122971	8	7	1	17	4	5	0	4	5	9
ACADSB ENSG00000196177	0	0	2	0	0	0	0	0	5	2
ACADVL ENSG00000072778	56	2	41	144	43	14	33	26	18	24
ACAN ENSG00000157766	0	0	0	0	0	0	0	0	0	0
ACAP1 ENSG00000072818	4	73	3	6	1	0	3	0	10	1
ACAP2 ENSG00000114331	0	0	0	1	0	0	1	36	0	7
ACAP3 ENSG00000131584	15	2	37	51	13	6	1	45	7	3
ACAT1 ENSG00000075239	3	0	0	0	1	1	0	2	0	0
ACAT2 ENSG00000120437	0	9	4	0	2	3	1	0	0	2
ACBD3 ENSG00000182827	1	1	0	5	2	19	8	1	3	3
ACBD4 ENSG00000181513	5	17	1	26	0	32	0	18	13	1
ACBD5 ENSG00000107897	0	0	0	0	0	0	1	0	0	0
ACBD6 ENSG00000230124	0	6	9	0	0	0	7	3	15	0
ACBD7 ENSG00000176244	0	0	0	0	0	0	0	0	0	0
ACCS ENSG00000110455	4	3	2	10	3	1	1	0	6	1
ACCSL ENSG00000205126	0	0	0	0	0	0	0	0	0	0
ACD ENSG00000102977	0	4	4	4	0	1	0	21	0	0
ACE ENSG00000159640	0	0	2	9	2	0	13	0	0	1
ACE2 ENSG00000130234	0	0	0	0	0	0	0	0	0	0
ACER1 ENSG00000167769	0	0	0	0	0	0	0	0	0	0
ACER2 ENSG00000177076	0	0	0	0	0	0	0	0	0	0
ACER3 ENSG00000078124	0	0	0	0	0	0	0	2	0	0
ACHE ENSG00000087085	0	13	0	0	0	8	16	0	38	0
ACIN1 ENSG00000100813	0	1	47	13	0	2	50	37	9	12
ACKR1 ENSG00000213088	0	12	0	0	0	0	0	0	28	0
ACKR2 ENSG00000144648	5	0	0	0	0	6	0	2	0	0
ACKR3 ENSG00000144476	7	2	0	0	0	0	0	0	4	2
ACKR4 ENSG00000129048	0	0	0	0	0	0	0	0	0	0
ACLY ENSG00000131473	0	0	32	1	3	1	0	1	0	10
ACMSD ENSG00000153086	0	0	0	0	0	0	0	0	3	0
ACO1 ENSG00000122729	5	0	0	0	0	0	0	0	0	1
ACO2 ENSG00000100412	1	12	8	4	0	8	1	0	7	1
ACOD1 ENSG00000102794	0	0	0	0	0	0	0	0	0	0
ACOT1 ENSG00000184227	10	2	3	0	0	0	2	0	0	3
ACOT11 ENSG00000162390	9	0	0	0	10	1	3	0	0	0
ACOT12 ENSG00000172497	0	0	0	0	0	0	0	18	1	2
ACOT13 ENSG00000112304	6	0	10	1	8	0	2	3	4	1
ACOT2 ENSG00000119673	7	0	0	0	0	0	1	0	0	0
ACOT4 ENSG00000177465	0	0	0	0	0	0	0	0	0	0
ACOT6 ENSG00000205669	0	0	0	0	0	0	0	0	0	0
ACOT7 ENSG00000097021	4	16	0	1	4	1	0	2	1	0
ACOT8 ENSG00000101473	10	24	6	28	9	0	1	4	0	3
ACOT9 ENSG00000123130	0	7	4	0	0	3	0	0	0	3
ACOX1 ENSG00000161533	3	45	19	2	9	9	30	10	0	13
ACOX2 ENSG00000168306	3	0	0	0	3	29	0	1	0	10
ACOX3 ENSG00000087008	11	1	2	7	11	1	4	0	2	2
ACOXL ENSG00000153093	0	0	0	0	0	0	0	0	0	0
ACP1 ENSG00000143727	0	8	9	0	7	0	6	2	0	1
ACP2 ENSG00000134575	12	12	45	37	11	34	0	0	26	9
ACP5 ENSG00000102575	2	2	7	9	32	0	7	4	24	0
ACP6 ENSG00000162836	0	7	4	5	14	0	9	5	6	0
ACP7 ENSG00000183760	0	0	0	0	0	0	0	0	0	0
ACPP ENSG00000014257	0	0	417	56	872	0	0	2	0	10
ACPT ENSG00000142513	0	0	0	0	0	0	0	0	0	0
ACR ENSG00000100312	0	0	0	0	0	0	0	0	0	0
ACRBP ENSG00000111644	0	0	0	0	0	0	0	0	0	0
ACRC ENSG00000147174	0	0	0	0	0	0	0	0	8	0
ACRV1 ENSG00000134940	0	0	0	0	0	0	0	0	0	0
ACSBG1 ENSG00000103740	0	0	0	0	0	0	0	1	0	0
ACSBG2 ENSG00000130377	0	0	0	0	0	0	0	0	0	0
ACSF2 ENSG00000167107	0	3	0	5	3	0	2	3	0	3
ACSF3 ENSG00000176715	2	5	4	9	2	1	0	8	14	0
ACSL1 ENSG00000151726	0	0	10	0	0	1	8	0	9	2
ACSL3 ENSG00000123983	0	0	26	0	26	0	5	1	0	1
ACSL4 ENSG00000068366	1	0	0	0	0	0	4	1	0	0
ACSL5 ENSG00000197142	0	0	0	0	0	0	1	5	0	5
ACSL6 ENSG00000164398	0	0	0	0	0	0	0	0	0	0
ACSM1 ENSG00000166743	0	0	0	0	0	0	0	0	0	0
ACSM2A ENSG00000183747	0	0	0	0	0	0	0	0	0	0
ACSM2B ENSG00000066813	0	0	0	0	0	0	0	0	0	0
ACSM3 ENSG00000005187	0	1	9	2	9	0	1	3	1	2
ACSM4 ENSG00000215009	0	0	0	0	0	0	0	0	0	0
ACSM5 ENSG00000183549	0	0	0	0	0	0	0	0	0	0
ACSM6 ENSG00000173124	0	0	0	0	0	0	0	0	0	0
ACSS1 ENSG00000154930	0	2	8	26	18	2	8	0	15	7
ACSS2 ENSG00000131069	1	9	0	0	0	15	1	12	3	0
ACSS3 ENSG00000111058	0	1	1	0	0	0	0	6	1	0
ACTA1 ENSG00000143632	1	0	0	0	0	0	0	0	0	0
ACTA2 ENSG00000107796	676	64	0	0	0	81	0	1	0	0
ACTB ENSG00000075624	6059	1476	127	33	277	168	641	598	2870	30
ACTBL2 ENSG00000169067	0	0	0	0	0	0	0	0	0	0
ACTC1 ENSG00000159251	2	0	0	0	0	0	0	0	0	0
ACTG1 ENSG00000184009	2	0	210	4	74	428	426	319	515	188
ACTG2 ENSG00000163017	2388	556	0	1	1	54	0	0	0	0
ACTL10 ENSG00000182584	0	0	0	4	0	0	0	1	0	0
ACTL6A ENSG00000136518	0	4	5	0	0	2	0	0	0	0
ACTL6B ENSG00000077080	0	0	0	0	0	0	0	0	0	0
ACTL7A ENSG00000187003	0	0	0	0	0	0	0	0	0	0
ACTN1 ENSG00000072110	410	48	43	0	51	2	57	47	59	27
ACTN2 ENSG00000077522	0	0	0	0	0	0	0	0	0	0
ACTN3 ENSG00000248746	0	0	0	0	0	0	0	0	0	0
ACTN4 ENSG00000130402	140	62	69	14	94	2	71	0	91	4
ACTR10 ENSG00000131966	2	0	11	1	0	1	1	0	0	4
ACTR1A ENSG00000138107	50	59	4	30	2	23	1	0	7	6
ACTR1B ENSG00000115073	10	16	6	7	5	7	14	1	27	1
ACTR2 ENSG00000138071	2	0	21	0	2	3	17	10	3	4
ACTR3 ENSG00000115091	0	0	0	1	0	2	4	0	2	0
ACTR3B ENSG00000133627	0	0	0	0	0	0	0	0	0	0
ACTR3C ENSG00000106526	0	0	0	1	1	0	0	1	0	0
ACTR5 ENSG00000101442	0	1	0	0	1	1	0	0	0	1
ACTR6 ENSG00000075089	0	0	0	4	0	0	0	1	1	0
ACTR8 ENSG00000113812	0	2	1	1	0	0	15	0	0	0
ACTRT2 ENSG00000169717	0	0	0	0	0	0	0	0	0	0
ACTRT3 ENSG00000184378	0	0	0	0	0	0	0	0	0	0
ACVR1 ENSG00000115170	13	0	8	0	2	0	5	2	0	0
ACVR1B ENSG00000135503	0	0	7	0	0	0	4	0	0	1
ACVR1C ENSG00000123612	0	5	0	0	0	0	1	1	0	1
ACVR2A ENSG00000121989	0	0	0	0	0	0	0	0	0	0
ACVR2B ENSG00000114739	1	0	5	5	1	0	3	0	0	0
ACVRL1 ENSG00000139567	5	13	0	0	1	0	0	14	11	0
ACY1 ENSG00000243989	2	2	1	0	5	0	1	1	13	1
ACY3 ENSG00000132744	0	0	0	0	0	0	0	0	0	0
ACYP1 ENSG00000119640	0	0	0	0	0	0	0	0	0	1
ACYP2 ENSG00000170634	5	2	0	1	0	1	1	2	0	0
ADA ENSG00000196839	0	26	0	0	0	0	0	2	15	4
ADAD1 ENSG00000164113	0	0	0	0	0	0	0	0	0	0
ADAD2 ENSG00000140955	0	0	0	0	0	0	0	0	0	0
ADAL ENSG00000168803	1	1	0	0	3	2	0	1	0	1
ADAM10 ENSG00000137845	0	0	37	0	0	1	13	0	1	4
ADAM11 ENSG00000073670	57	1	0	0	2	0	0	1	0	1
ADAM12 ENSG00000148848	0	0	0	0	0	0	0	0	0	0
ADAM15 ENSG00000143537	5	0	1	83	118	0	102	30	41	0
ADAM17 ENSG00000151694	13	2	2	0	1	2	3	0	0	0
ADAM18 ENSG00000168619	0	0	0	0	0	0	0	0	0	0
ADAM19 ENSG00000135074	16	2	0	0	0	0	0	2	0	0
ADAM2 ENSG00000104755	0	0	0	0	0	0	0	0	0	0
ADAM20 ENSG00000134007	0	0	0	0	0	0	0	0	0	0
ADAM22 ENSG00000008277	14	0	0	0	0	0	0	4	0	1
ADAM23 ENSG00000114948	0	0	0	0	0	0	0	0	0	0
ADAM28 ENSG00000042980	6	0	0	0	0	0	2	1	2	7
ADAM29 ENSG00000168594	0	0	0	0	0	0	0	0	0	0
ADAM30 ENSG00000134249	0	0	0	0	0	0	0	0	0	0
ADAM32 ENSG00000197140	0	0	0	0	0	0	0	0	0	0
ADAM33 ENSG00000149451	63	43	0	1	2	15	0	6	5	0
ADAM7 ENSG00000069206	0	0	0	0	0	0	0	0	0	0
ADAM8 ENSG00000151651	0	0	2	0	0	0	7	4	0	4
ADAM9 ENSG00000168615	4	2	28	0	16	0	13	0	1	5
ADAMDEC1 ENSG00000134028	0	0	0	0	0	0	0	0	0	0
ADAMTS1 ENSG00000154734	50	8	0	1	0	0	11	99	183	22
ADAMTS10 ENSG00000142303	19	1	0	6	0	1	0	0	12	0
ADAMTS12 ENSG00000151388	0	0	0	0	0	0	0	0	0	0
ADAMTS13 ENSG00000160323	0	1	4	1	0	4	0	0	0	0
ADAMTS14 ENSG00000138316	2	0	0	0	0	0	0	2	0	3
ADAMTS15 ENSG00000166106	1	0	0	0	0	0	0	0	0	0
ADAMTS16 ENSG00000145536	0	0	0	0	0	0	0	0	0	0
ADAMTS17 ENSG00000140470	1	3	0	3	0	0	0	0	0	0
ADAMTS18 ENSG00000140873	0	0	0	0	0	0	0	0	0	0
ADAMTS19 ENSG00000145808	0	0	0	0	0	0	0	0	0	0
ADAMTS2 ENSG00000087116	0	11	0	0	0	0	0	0	1	0
ADAMTS20 ENSG00000173157	0	0	0	0	0	0	0	0	0	0
ADAMTS3 ENSG00000156140	0	0	0	0	0	0	0	0	0	0
ADAMTS4 ENSG00000158859	0	5	0	0	0	0	1	0	42	0
ADAMTS5 ENSG00000154736	0	0	0	0	0	1	0	0	0	0
ADAMTS6 ENSG00000049192	0	0	0	0	0	0	0	0	0	0
ADAMTS7 ENSG00000136378	0	1	0	0	0	0	2	13	0	0
ADAMTS8 ENSG00000134917	38	18	1	0	0	0	10	1	13	17
ADAMTS9 ENSG00000163638	0	0	0	0	4	4	0	5	0	0
ADAMTSL1 ENSG00000178031	0	0	1	0	0	0	0	0	0	0
ADAMTSL2 ENSG00000197859	0	2	0	24	1	13	0	160	12	0
ADAMTSL3 ENSG00000156218	0	0	0	0	1	0	0	0	0	0
ADAMTSL4 ENSG00000143382	3	2	0	0	0	0	0	0	1	1
ADAMTSL5 ENSG00000185761	0	0	0	0	0	0	0	0	0	0
ADAP1 ENSG00000105963	9	32	2	20	0	1	2	1	1	0
ADAP2 ENSG00000184060	4	1	0	0	0	0	0	0	0	0
ADAR ENSG00000160710	3	32	8	0	0	61	7	206	58	24
ADARB1 ENSG00000197381	4	0	0	0	1	0	2	0	0	0
ADARB2 ENSG00000185736	0	0	0	0	0	0	0	0	0	0
ADAT1 ENSG00000065457	0	0	3	0	0	17	3	0	0	1
ADAT2 ENSG00000189007	0	0	5	4	0	0	1	0	0	1
ADAT3 ENSG00000213638	0	0	0	0	0	0	0	0	0	0
ADCK1 ENSG00000063761	0	0	0	0	0	0	0	1	0	0
ADCK2 ENSG00000133597	8	0	0	8	1	2	0	0	0	0
ADCK3 ENSG00000163050	2	15	8	0	8	0	2	4	16	9
ADCK4 ENSG00000123815	4	47	0	20	0	0	0	14	4	2
ADCK5 ENSG00000173137	7	0	2	4	3	2	0	1	0	4
ADCY1 ENSG00000164742	0	0	0	0	0	0	0	0	0	0
ADCY10 ENSG00000143199	0	0	0	0	0	0	0	0	0	0
ADCY2 ENSG00000078295	12	7	2	0	0	6	7	0	0	1
ADCY3 ENSG00000138031	2	1	2	0	0	0	3	33	0	3
ADCY4 ENSG00000129467	34	2	0	3	5	1	3	1	20	6
ADCY5 ENSG00000173175	85	21	0	0	0	1	0	4	1	0
ADCY6 ENSG00000174233	4	2	19	21	3	0	11	0	6	6
ADCY7 ENSG00000121281	0	0	0	0	0	0	0	13	0	1
ADCY8 ENSG00000155897	0	0	0	0	0	0	0	0	0	0
ADCY9 ENSG00000162104	28	1	0	1	0	1	1	0	3	0
ADCYAP1 ENSG00000141433	0	0	0	0	0	0	0	0	0	0
ADCYAP1R1 ENSG00000078549	2	0	0	0	0	1	0	0	2	0
ADD1 ENSG00000087274	26	8	15	2	4	3	2	24	15	0
ADD2 ENSG00000075340	0	0	0	0	0	0	0	0	0	0
ADD3 ENSG00000148700	0	0	12	0	0	1	1	10	6	0
ADGB ENSG00000118492	0	0	0	0	0	0	0	0	0	0
ADGRA1 ENSG00000197177	0	0	0	0	0	0	1	0	0	0
ADGRA2 ENSG00000020181	274	14	3	3	1	15	2	63	1	16
ADGRA3 ENSG00000152990	0	0	1	1	2	6	0	0	0	3
ADGRB1 ENSG00000181790	0	0	3	3	0	0	1	0	0	0
ADGRB2 ENSG00000121753	7	0	0	0	0	11	0	0	0	0
ADGRB3 ENSG00000135298	0	0	0	0	0	0	0	0	0	0
ADGRD1 ENSG00000111452	4	1	0	0	0	7	0	0	0	0
ADGRD2 ENSG00000180264	0	0	0	0	0	0	0	0	0	0
ADGRE1 ENSG00000174837	0	0	0	0	0	0	0	0	0	0
ADGRE2 ENSG00000127507	14	0	0	0	23	0	0	0	0	2
ADGRE3 ENSG00000131355	0	0	0	0	0	0	0	0	0	0
ADGRE5 ENSG00000123146	28	7	0	4	0	0	43	1	29	1
ADGRF1 ENSG00000153292	0	0	0	0	0	0	15	0	0	0
ADGRF2 ENSG00000164393	0	0	0	0	0	0	0	0	0	0
ADGRF3 ENSG00000173567	0	0	0	0	0	0	0	0	0	0
ADGRF4 ENSG00000153294	0	0	0	0	0	0	0	0	0	0
ADGRF5 ENSG00000069122	0	0	6	1	1	0	0	0	1	0
ADGRG1 ENSG00000205336	0	0	14	2	10	0	7	0	12	6
ADGRG2 ENSG00000173698	0	0	0	0	0	0	0	0	0	0
ADGRG3 ENSG00000182885	0	0	0	0	0	0	0	0	0	0
ADGRG4 ENSG00000156920	0	0	0	0	0	0	0	0	0	0
ADGRG5 ENSG00000159618	1	0	0	0	0	0	1	8	1	0
ADGRG6 ENSG00000112414	0	0	0	0	0	0	2	0	0	0
ADGRG7 ENSG00000144820	0	0	0	0	0	0	0	0	0	0
ADGRL1 ENSG00000072071	15	0	1	22	0	6	6	6	7	1
ADGRL2 ENSG00000117114	1	0	0	0	1	0	2	18	5	9
ADGRL3 ENSG00000150471	0	0	0	0	0	0	0	0	0	0
ADGRL4 ENSG00000162618	0	0	0	0	0	0	0	0	1	0
ADGRV1 ENSG00000164199	0	0	0	0	0	0	0	1	0	0
ADH1A ENSG00000187758	0	0	0	0	0	0	0	0	0	0
ADH1B ENSG00000196616	1	0	0	0	0	0	0	0	0	0
ADH1C ENSG00000248144	0	0	0	0	0	0	0	0	0	0
ADH4 ENSG00000198099	0	0	0	0	0	0	0	0	0	0
ADH5 ENSG00000197894	11	1	4	5	6	72	13	2	1	1
ADH6 ENSG00000172955	0	0	0	0	0	0	0	0	0	0
ADH7 ENSG00000196344	0	0	0	0	0	0	0	0	0	0
ADHFE1 ENSG00000147576	2	0	4	1	6	0	3	2	2	0
ADI1 ENSG00000182551	89	24	31	109	67	15	0	2	28	30
ADIG ENSG00000182035	0	0	0	0	0	0	0	0	0	0
ADIPOQ ENSG00000181092	0	0	0	0	0	0	0	0	0	0
ADIPOR1 ENSG00000159346	0	0	11	0	1	0	2	0	0	4
ADIPOR2 ENSG00000006831	0	0	1	0	2	4	0	0	0	3
ADIRF ENSG00000148671	125	130	54	95	46	5	17	82	56	1
ADK ENSG00000156110	0	0	4	0	0	7	2	0	1	2
ADM ENSG00000148926	1	0	0	0	1	2	3	0	7	0
ADM2 ENSG00000128165	0	0	2	0	0	0	0	1	0	0
ADM5 ENSG00000224420	0	0	0	0	0	0	0	0	1	0
ADNP ENSG00000101126	10	13	1	2	6	18	0	0	0	4
ADNP2 ENSG00000101544	0	0	1	0	0	0	1	0	0	0
ADO ENSG00000181915	0	0	1	0	0	0	0	0	0	0
ADORA1 ENSG00000163485	0	0	0	0	0	0	0	0	0	0
ADORA2A ENSG00000128271	0	0	0	0	0	0	0	0	0	0
ADORA2B ENSG00000170425	0	0	0	0	0	2	3	0	0	0
ADORA3 ENSG00000282608	0	0	0	0	0	0	0	0	0	0
ADPGK ENSG00000159322	0	0	11	0	67	0	0	2	0	4
ADPRH ENSG00000144843	0	2	0	32	0	0	2	5	1	0
ADPRHL1 ENSG00000153531	0	0	0	0	0	0	0	0	0	0
ADPRHL2 ENSG00000116863	1	8	2	0	19	3	1	0	1	4
ADPRM ENSG00000170222	0	0	0	0	0	0	2	0	0	0
ADRA1A ENSG00000120907	1	0	0	0	0	0	0	0	0	0
ADRA1B ENSG00000170214	0	1	1	0	0	0	0	0	0	0
ADRA1D ENSG00000171873	0	0	0	0	0	0	0	0	0	0
ADRA2A ENSG00000150594	0	0	0	0	0	0	0	0	2	0
ADRA2B ENSG00000274286	0	0	0	0	0	0	0	0	0	0
ADRA2C ENSG00000184160	0	2	3	0	0	12	0	2	0	124
ADRB1 ENSG00000043591	0	0	0	0	0	0	0	0	0	0
ADRB2 ENSG00000169252	0	0	0	0	0	1	0	0	0	0
ADRB3 ENSG00000188778	0	0	0	0	0	0	0	0	0	0
ADRM1 ENSG00000130706	4	8	1	17	4	3	1	5	1	0
ADSL ENSG00000239900	1	1	1	0	0	8	0	0	0	0
ADSS ENSG00000035687	0	0	3	0	0	1	4	1	1	0
ADSSL1 ENSG00000185100	0	2	0	0	0	0	0	0	0	0
ADTRP ENSG00000111863	0	0	0	0	0	0	0	0	0	0
AEBP1 ENSG00000106624	692	475	0	0	18	1	1	0	45	0
AEBP2 ENSG00000139154	2	0	1	0	0	0	3	0	2	3
AEN ENSG00000181026	2	3	0	1	0	1	14	7	0	2
AES ENSG00000104964	181	61	83	117	60	0	239	100	36	16
AF011889.5 ENSG00000241489	0	0	0	0	0	0	0	0	0	0
AF111168.1 ENSG00000280308	0	0	0	0	0	0	0	0	0	0
AF131216.1 ENSG00000280273	0	0	0	0	0	0	0	0	0	0
AF165138.7 ENSG00000243440	0	0	0	0	0	0	0	0	0	0
AFAP1 ENSG00000196526	2	0	0	0	0	0	0	4	5	0
AFAP1L1 ENSG00000157510	0	2	0	0	0	0	0	0	0	0
AFAP1L2 ENSG00000169129	2	0	1	0	0	0	0	0	1	0
AFF1 ENSG00000172493	0	2	15	0	5	0	0	0	15	10
AFF2 ENSG00000155966	0	1	0	0	1	0	1	0	0	0
AFF3 ENSG00000144218	1	1	11	0	12	0	0	0	0	5
AFF4 ENSG00000072364	18	1	8	0	7	0	23	6	4	13
AFG3L2 ENSG00000141385	1	0	7	13	19	0	16	0	2	0
AFM ENSG00000079557	0	0	0	0	0	0	0	0	0	1
AFMID ENSG00000183077	0	6	4	2	11	2	8	0	6	13
AFP ENSG00000081051	0	0	0	0	0	0	0	0	0	0
AFTPH ENSG00000119844	0	0	6	0	6	0	4	67	0	2
AGA ENSG00000038002	0	0	0	0	0	0	0	0	0	0
AGAP1 ENSG00000157985	0	0	0	1	0	0	3	0	0	1
AGAP14P ENSG00000279058	0	0	0	0	0	0	0	0	0	0
AGAP2 ENSG00000135439	0	1	0	2	0	0	1	1	2	0
AGAP3 ENSG00000133612	1	2	5	11	2	4	13	14	5	0
AGAP4 ENSG00000188234	0	0	0	1	0	0	1	1	0	0
AGAP5 ENSG00000172650	0	0	0	0	0	0	0	0	0	0
AGAP6 ENSG00000204149	0	0	4	0	4	0	3	2	0	0
AGAP9 ENSG00000204172	0	0	1	0	0	0	1	1	1	0
AGBL1 ENSG00000273540	0	0	0	0	0	0	0	0	0	0
AGBL2 ENSG00000165923	0	0	0	0	0	1	0	3	2	0
AGBL3 ENSG00000146856	0	0	3	0	0	0	0	0	0	0
AGBL4 ENSG00000186094	0	0	0	0	0	0	0	0	0	0
AGBL5 ENSG00000084693	5	18	4	12	18	0	8	1	6	0
AGER ENSG00000204305	0	0	0	0	1	14	1	0	0	0
AGFG1 ENSG00000173744	0	0	1	0	0	0	0	4	1	0
AGFG2 ENSG00000106351	0	1	2	13	10	0	3	31	7	2
AGGF1 ENSG00000164252	0	0	2	0	0	0	2	0	0	0
AGK ENSG00000006530	0	0	3	0	0	1	0	0	5	0
AGL ENSG00000162688	0	1	3	0	1	0	0	1	1	2
AGMAT ENSG00000116771	0	0	0	0	0	2	0	1	0	0
AGMO ENSG00000187546	0	0	0	0	0	0	0	0	0	0
AGO1 ENSG00000092847	0	0	0	1	0	1	0	0	0	0
AGO2 ENSG00000123908	4	0	17	0	0	0	6	2	2	1
AGO3 ENSG00000126070	0	1	0	1	0	0	0	7	1	5
AGO4 ENSG00000134698	1	0	1	0	0	2	0	0	1	0
AGPAT1 ENSG00000204310	55	60	10	3	4	2	3	0	4	0
AGPAT2 ENSG00000169692	2	5	1	122	0	0	2	8	56	21
AGPAT3 ENSG00000160216	1	2	9	20	12	5	8	2	4	4
AGPAT4 ENSG00000026652	1	7	0	0	0	0	0	83	1	0
AGPAT5 ENSG00000155189	2	0	0	0	1	0	0	0	3	0
AGPS ENSG00000018510	1	0	0	0	0	0	2	5	0	0
AGR2 ENSG00000106541	0	0	27	1	18	0	34	1	0	66
AGR3 ENSG00000173467	0	0	2	0	0	0	2	0	0	1
AGRN ENSG00000188157	0	0	3	47	7	0	37	0	6	4
AGRP ENSG00000159723	0	0	0	0	0	0	0	0	0	0
AGT ENSG00000135744	0	35	6	0	1	1	0	11	0	0
AGTPBP1 ENSG00000135049	0	0	0	0	0	0	0	0	0	0
AGTR1 ENSG00000144891	0	0	0	0	0	0	0	0	0	0
AGTRAP ENSG00000177674	2	8	17	60	29	46	0	3	0	1
AGXT ENSG00000172482	0	0	0	0	0	0	0	0	0	0
AGXT2 ENSG00000113492	0	0	0	0	0	0	0	0	0	0
AHCTF1 ENSG00000153207	0	6	24	0	0	1	5	2	0	3
AHCY ENSG00000101444	7	13	0	2	7	52	1	6	3	0
AHCYL1 ENSG00000168710	1	18	4	0	0	0	6	19	12	3
AHCYL2 ENSG00000158467	0	0	0	1	2	0	1	0	1	0
AHDC1 ENSG00000126705	5	2	1	24	2	0	3	7	14	2
AHI1 ENSG00000135541	9	0	7	3	11	14	0	11	1	3
AHNAK ENSG00000124942	407	20	113	3	85	2	63	82	79	41
AHNAK2 ENSG00000185567	83	56	0	0	0	0	0	0	0	0
AHR ENSG00000106546	0	0	0	0	9	0	14	13	10	0
AHRR ENSG00000063438	0	0	1	1	0	0	0	0	0	0
AHSA1 ENSG00000100591	4	1	9	12	5	9	0	0	1	3
AHSA2 ENSG00000173209	7	0	5	0	8	0	1	7	1	0
AHSG ENSG00000145192	0	0	0	0	0	0	0	0	0	0
AHSP ENSG00000169877	0	0	0	0	0	0	0	0	0	0
AICDA ENSG00000111732	0	0	0	0	0	0	0	0	0	0
AIDA ENSG00000186063	0	0	2	1	3	2	0	1	2	0
AIF1 ENSG00000204472	8	3	0	0	0	3	0	10	1	0
AIF1L ENSG00000126878	0	0	0	0	0	0	0	0	0	0
AIFM1 ENSG00000156709	0	4	6	5	91	2	10	0	3	1
AIFM2 ENSG00000042286	8	9	0	1	0	0	0	0	6	0
AIFM3 ENSG00000183773	0	0	0	0	0	0	0	0	0	0
AIG1 ENSG00000146416	19	12	28	20	1	2	4	69	6	6
AIM1 ENSG00000112297	0	0	13	0	1	0	0	0	0	2
AIM1L ENSG00000176092	0	0	0	0	0	0	0	0	0	0
AIM2 ENSG00000163568	0	0	0	0	0	0	0	1	1	0
AIMP1 ENSG00000164022	5	0	0	2	0	1	1	1	0	2
AIMP2 ENSG00000106305	0	0	1	0	1	3	0	2	0	0
AIP ENSG00000110711	129	0	8	42	9	0	3	8	15	1
AIPL1 ENSG00000129221	0	0	0	0	0	0	0	0	0	0
AIRE ENSG00000160224	0	0	0	0	0	0	0	0	0	0
AJ239318.1 ENSG00000280108	0	0	0	0	0	0	0	0	0	0
AJAP1 ENSG00000196581	1	0	0	0	0	1	0	5	0	0
AJUBA ENSG00000129474	3	0	0	1	4	1	11	1	2	0
AK1 ENSG00000106992	13	3	1	1	3	0	0	4	4	0
AK2 ENSG00000004455	0	0	1	0	14	20	32	0	44	6
AK3 ENSG00000147853	9	0	5	0	4	2	6	10	1	3
AK4 ENSG00000162433	0	0	0	0	0	0	0	0	0	0
AK5 ENSG00000154027	0	0	0	0	0	3	0	0	0	0
AK6 ENSG00000085231	0	0	0	0	0	0	12	0	0	0
AK7 ENSG00000140057	0	0	0	0	0	0	0	0	0	0
AK8 ENSG00000165695	0	1	0	0	0	3	0	0	0	0
AK9 ENSG00000155085	0	0	0	87	2	0	0	0	0	4
AKAP1 ENSG00000121057	11	25	10	18	13	6	8	1	0	13
AKAP10 ENSG00000108599	0	0	2	0	13	0	0	0	0	1
AKAP11 ENSG00000023516	0	0	2	0	2	2	1	0	39	0
AKAP12 ENSG00000131016	11	2	0	0	1	0	1	5	10	2
AKAP13 ENSG00000170776	37	0	6	0	3	2	0	0	2	4
AKAP14 ENSG00000186471	0	0	0	0	0	0	0	0	0	0
AKAP17A ENSG00000197976	0	1	7	2	1	0	2	0	1	4
AKAP3 ENSG00000111254	0	0	0	0	0	0	0	0	0	0
AKAP4 ENSG00000147081	0	0	0	0	0	0	0	0	0	0
AKAP5 ENSG00000179841	0	0	0	0	0	0	0	0	0	0
AKAP6 ENSG00000151320	0	0	0	0	0	0	0	0	0	0
AKAP7 ENSG00000118507	0	0	1	0	0	0	1	1	0	0
AKAP8 ENSG00000105127	0	6	0	0	14	14	4	0	0	0
AKAP8L ENSG00000011243	24	4	7	63	34	1	10	28	2	12
AKAP9 ENSG00000127914	0	0	13	4	5	6	2	1	8	7
AKIP1 ENSG00000166452	0	1	0	1	8	16	3	11	0	0
AKIRIN1 ENSG00000174574	2	0	0	0	2	2	2	7	0	1
AKIRIN2 ENSG00000135334	0	0	0	0	0	0	0	0	0	0
AKNA ENSG00000106948	4	0	2	0	1	9	0	39	70	13
AKNAD1 ENSG00000162641	0	0	0	0	0	0	0	0	0	0
AKR1A1 ENSG00000117448	0	36	12	0	23	50	1	0	1	1
AKR1B1 ENSG00000085662	11	51	0	0	2	7	0	1	0	1
AKR1B10 ENSG00000198074	0	0	0	0	0	0	0	0	0	0
AKR1B15 ENSG00000227471	0	0	0	0	0	0	0	0	0	0
AKR1C1 ENSG00000187134	20	17	0	0	0	0	2	0	0	0
AKR1C2 ENSG00000151632	24	33	1	0	1	0	10	0	1	0
AKR1C3 ENSG00000196139	0	0	0	0	0	0	0	0	0	0
AKR1C4 ENSG00000198610	0	0	0	0	0	0	0	0	0	0
AKR1D1 ENSG00000122787	0	0	0	0	0	0	0	0	0	0
AKR1E2 ENSG00000165568	0	0	0	0	0	0	0	0	0	0
AKR7A2 ENSG00000053371	3	24	0	0	1	28	1	5	1	5
AKR7A3 ENSG00000162482	0	0	0	0	0	0	0	0	0	0
AKR7L ENSG00000211454	0	0	0	0	0	0	0	0	0	0
AKT1 ENSG00000142208	76	5	39	20	4	3	77	54	9	10
AKT1S1 ENSG00000204673	10	39	7	31	9	0	1	13	41	1
AKT2 ENSG00000105221	43	6	59	30	29	0	8	24	29	12
AKT3 ENSG00000117020	5	26	7	1	11	0	0	31	0	10
AKTIP ENSG00000166971	13	0	14	0	1	3	0	0	1	0
AL023806.1 ENSG00000280184	0	0	0	0	0	0	0	0	0	0
AL049794.1 ENSG00000280240	0	0	0	0	0	0	0	0	0	0
AL049872.1 ENSG00000279963	0	0	0	0	0	0	0	0	0	0
AL133475.1 ENSG00000281602	0	0	0	0	0	0	0	0	0	0
AL135745.1 ENSG00000279654	0	0	0	0	0	0	0	0	0	0
AL135787.1 ENSG00000283263	0	0	0	0	0	0	0	0	0	0
AL354828.1 ENSG00000279282	0	0	0	0	0	0	0	0	0	0
AL354828.2 ENSG00000280175	0	0	0	0	0	0	0	0	0	0
AL356053.1 ENSG00000150076	0	0	0	0	0	0	0	1	1	0
AL356289.1 ENSG00000279096	0	0	0	0	0	0	0	0	0	0
AL356585.1 ENSG00000279081	0	0	0	0	0	0	0	0	0	0
AL357140.1 ENSG00000280113	0	0	0	0	0	0	0	0	0	0
AL358852.1 ENSG00000278899	0	0	0	0	0	0	0	0	0	0
AL365181.1 ENSG00000280316	0	0	0	0	0	0	0	0	0	0
AL513523.2 ENSG00000279767	0	0	0	0	2	1	0	2	0	2
AL589743.1 ENSG00000279508	2	0	4	20	9	0	1	0	0	0
AL590235.1 ENSG00000280230	0	0	0	0	0	0	0	0	0	0
AL645922.1 ENSG00000279546	0	0	0	0	0	0	0	0	0	0
ALAD ENSG00000148218	0	0	0	0	5	1	2	6	0	0
ALAS1 ENSG00000023330	1	0	0	0	0	2	0	0	0	7
ALAS2 ENSG00000158578	0	0	0	0	0	0	0	0	0	0
ALB ENSG00000163631	0	0	0	0	0	0	0	0	0	0
ALCAM ENSG00000170017	2	0	24	0	3	0	10	1	10	5
ALDH16A1 ENSG00000161618	16	8	0	17	0	0	1	1	1	6
ALDH18A1 ENSG00000059573	0	7	5	1	15	36	0	23	1	8
ALDH1A1 ENSG00000165092	5	1	0	1	1	2	0	51	1	1
ALDH1A2 ENSG00000128918	1	1	0	1	0	32	0	0	0	13
ALDH1A3 ENSG00000184254	2	0	15	22	24	0	17	0	3	14
ALDH1B1 ENSG00000137124	102	39	4	0	2	0	0	0	0	0
ALDH1L1 ENSG00000144908	1	0	0	27	6	0	4	3	0	1
ALDH1L2 ENSG00000136010	0	0	0	0	0	0	0	0	0	0
ALDH3A1 ENSG00000108602	0	0	0	1	0	0	19	0	0	0
ALDH3A2 ENSG00000072210	2	7	13	2	152	0	14	1	1	1
ALDH3B1 ENSG00000006534	14	28	0	0	0	0	1	2	10	2
ALDH3B2 ENSG00000132746	0	0	0	0	0	0	0	0	0	0
ALDH4A1 ENSG00000159423	20	1	10	5	7	0	0	0	0	0
ALDH5A1 ENSG00000112294	1	0	0	0	0	0	0	10	0	0
ALDH6A1 ENSG00000119711	0	2	23	0	3	1	0	7	18	1
ALDH7A1 ENSG00000164904	0	4	38	3	11	14	1	16	13	3
ALDH8A1 ENSG00000118514	0	10	1	0	0	0	0	0	0	0
ALDH9A1 ENSG00000143149	0	0	2	4	0	7	0	1	2	0
ALDOA ENSG00000149925	316	56	55	51	74	0	68	48	25	14
ALDOB ENSG00000136872	0	0	0	0	0	0	0	0	0	0
ALDOC ENSG00000109107	0	9	6	1	0	2	0	2	0	1
ALG1 ENSG00000033011	11	3	1	2	2	0	0	0	1	2
ALG10 ENSG00000139133	0	0	0	0	0	0	0	0	0	0
ALG10B ENSG00000175548	0	0	0	0	1	0	0	0	0	0
ALG11 ENSG00000253710	0	0	0	0	0	0	0	0	0	0
ALG12 ENSG00000182858	15	19	7	3	3	1	6	0	1	3
ALG13 ENSG00000101901	1	1	10	0	5	3	4	0	0	0
ALG14 ENSG00000172339	2	0	1	0	0	1	0	2	1	2
ALG1L ENSG00000189366	0	0	0	0	0	0	0	0	0	0
ALG1L2 ENSG00000251287	0	0	0	0	0	0	0	0	0	0
ALG2 ENSG00000119523	5	0	23	2	0	11	3	3	2	1
ALG3 ENSG00000214160	7	36	2	10	26	2	8	4	9	1
ALG5 ENSG00000120697	0	0	0	2	0	0	0	0	0	0
ALG6 ENSG00000088035	0	0	1	0	0	1	0	13	0	0
ALG8 ENSG00000159063	0	0	0	0	0	0	0	0	0	0
ALG9 ENSG00000086848	0	0	0	0	0	0	0	1	0	0
ALK ENSG00000171094	0	0	0	0	0	0	0	0	0	0
ALKBH1 ENSG00000100601	0	0	0	0	2	0	0	0	0	0
ALKBH2 ENSG00000189046	0	0	1	8	0	1	2	0	0	7
ALKBH3 ENSG00000166199	0	0	0	0	0	4	0	0	4	3
ALKBH4 ENSG00000160993	0	10	0	0	0	1	0	1	1	1
ALKBH5 ENSG00000091542	20	0	8	0	2	19	5	12	4	17
ALKBH6 ENSG00000239382	8	2	5	18	2	2	0	9	0	8
ALKBH7 ENSG00000125652	48	17	10	51	17	0	1	21	2	6
ALKBH8 ENSG00000137760	11	0	2	0	0	0	11	0	0	0
ALLC ENSG00000151360	0	0	0	0	0	0	0	0	0	0
ALMS1 ENSG00000116127	38	0	15	0	1	0	0	1	1	0
ALOX12 ENSG00000108839	0	0	0	0	0	0	0	0	0	0
ALOX12B ENSG00000179477	0	0	0	0	0	0	0	0	0	0
ALOX15 ENSG00000161905	0	0	0	0	0	0	0	0	0	0
ALOX15B ENSG00000179593	2	32	24	13	89	0	0	0	1	2
ALOX5 ENSG00000012779	0	0	0	0	0	3	5	0	0	0
ALOX5AP ENSG00000132965	7	0	0	0	0	0	0	4	2	1
ALOXE3 ENSG00000179148	0	0	0	0	0	0	0	0	0	0
ALPK1 ENSG00000073331	0	0	0	0	2	0	1	2	0	2
ALPK2 ENSG00000198796	0	0	0	0	0	0	0	0	0	0
ALPK3 ENSG00000136383	0	0	0	1	0	0	0	3	0	1
ALPL ENSG00000162551	0	0	0	0	0	0	0	1	9	0
ALPP ENSG00000163283	0	0	0	0	0	0	0	0	0	0
ALS2 ENSG00000003393	3	0	0	0	0	0	1	1	0	0
ALS2CL ENSG00000178038	1	1	0	25	1	1	19	0	14	0
ALS2CR11 ENSG00000155754	0	0	0	0	0	0	0	0	0	0
ALS2CR12 ENSG00000155749	0	0	0	0	0	0	0	0	0	0
ALX1 ENSG00000180318	0	0	0	0	0	0	0	0	0	0
ALX3 ENSG00000156150	0	0	0	0	0	0	0	0	0	0
ALX4 ENSG00000052850	0	0	0	0	0	0	0	0	0	0
ALYREF ENSG00000183684	7	0	6	0	1	0	7	0	12	0
AMACR ENSG00000242110	0	1	0	0	4	10	1	3	0	11
AMBN ENSG00000178522	0	0	0	0	0	0	0	0	0	0
AMBP ENSG00000106927	0	0	0	0	0	0	0	0	0	0
AMBRA1 ENSG00000110497	0	0	0	0	0	15	1	0	0	1
AMD1 ENSG00000123505	0	1	41	0	18	0	1	0	0	13
AMDHD1 ENSG00000139344	0	0	0	0	0	0	0	0	0	0
AMDHD2 ENSG00000162066	3	1	0	17	2	0	1	3	6	1
AMELX ENSG00000125363	0	0	0	0	0	0	0	0	0	0
AMELY ENSG00000099721	0	0	0	0	0	0	0	0	0	0
AMER1 ENSG00000184675	2	2	1	6	0	13	0	1	0	0
AMER2 ENSG00000165566	0	0	0	0	0	0	0	0	0	0
AMER3 ENSG00000178171	0	0	0	0	0	0	0	0	0	0
AMFR ENSG00000159461	26	7	5	5	6	2	1	5	0	0
AMH ENSG00000104899	0	0	1	2	0	0	0	3	0	0
AMHR2 ENSG00000135409	0	0	0	0	0	0	0	0	0	0
AMIGO1 ENSG00000181754	1	0	0	13	1	9	1	7	5	5
AMIGO2 ENSG00000139211	0	0	1	7	1	0	7	0	0	0
AMIGO3 ENSG00000176020	0	0	0	1	0	0	0	0	0	0
AMMECR1 ENSG00000101935	0	0	0	0	0	0	0	0	0	0
AMMECR1L ENSG00000144233	0	0	0	1	0	0	0	0	0	0
AMN ENSG00000166126	0	0	0	0	0	0	0	0	0	0
AMN1 ENSG00000151743	0	0	4	0	2	0	0	0	0	1
AMOT ENSG00000126016	2	2	1	2	2	43	1	0	3	0
AMOTL1 ENSG00000166025	0	7	12	0	1	29	0	4	1	0
AMOTL2 ENSG00000114019	8	0	0	1	0	1	10	8	0	1
AMPD1 ENSG00000116748	0	1	0	0	0	0	0	0	0	0
AMPD2 ENSG00000116337	9	16	0	32	0	0	4	76	2	0
AMPD3 ENSG00000133805	4	0	8	0	0	0	1	0	11	1
AMPH ENSG00000078053	0	0	0	0	3	0	0	0	0	0
AMT ENSG00000145020	1	0	0	0	0	0	0	1	0	0
AMTN ENSG00000187689	0	0	0	0	0	0	0	0	0	0
AMY1A ENSG00000237763	0	0	0	0	0	0	0	0	8	0
AMY1B ENSG00000174876	1	0	0	0	0	0	0	0	8	1
AMY1C ENSG00000187733	0	0	2	0	2	0	0	1	3	0
AMY2A ENSG00000243480	0	0	0	0	0	0	0	0	0	0
AMY2B ENSG00000240038	0	0	0	0	0	0	4	0	0	0
AMZ1 ENSG00000174945	0	0	0	0	0	0	0	0	0	0
AMZ2 ENSG00000196704	0	0	4	0	1	0	1	0	1	0
ANAPC1 ENSG00000153107	0	5	3	1	1	4	2	3	3	0
ANAPC10 ENSG00000164162	0	0	0	0	0	0	0	0	0	0
ANAPC11 ENSG00000141552	37	98	24	14	17	0	23	2	22	4
ANAPC13 ENSG00000129055	0	4	22	0	1	1	0	0	0	0
ANAPC15 ENSG00000110200	8	6	3	7	0	3	3	60	2	1
ANAPC16 ENSG00000166295	13	5	9	96	8	13	5	3	0	3
ANAPC2 ENSG00000176248	0	4	7	24	1	2	1	0	4	2
ANAPC4 ENSG00000053900	0	0	1	0	0	0	3	1	2	2
ANAPC5 ENSG00000089053	13	3	5	37	19	15	8	20	12	17
ANAPC7 ENSG00000196510	0	37	0	1	5	58	0	1	0	1
ANG ENSG00000214274	0	0	0	7	16	4	9	2	0	3
ANGEL1 ENSG00000013523	6	4	1	0	0	14	0	0	2	0
ANGEL2 ENSG00000174606	4	2	4	2	4	2	0	1	0	0
ANGPT1 ENSG00000154188	0	0	1	0	1	0	1	14	1	0
ANGPT2 ENSG00000091879	2	0	0	0	0	0	0	0	0	0
ANGPT4 ENSG00000101280	0	0	0	0	0	0	0	0	0	0
ANGPTL1 ENSG00000116194	0	0	0	0	0	0	0	0	13	0
ANGPTL2 ENSG00000136859	8	0	0	1	1	4	0	1	0	3
ANGPTL3 ENSG00000132855	0	0	0	0	0	0	0	0	0	0
ANGPTL4 ENSG00000167772	0	9	4	2	2	0	13	0	0	0
ANGPTL5 ENSG00000187151	0	0	0	0	0	0	0	0	0	0
ANGPTL6 ENSG00000130812	1	0	0	2	0	0	0	1	4	0
ANGPTL7 ENSG00000171819	0	0	0	0	0	0	0	0	0	0
ANGPTL8 ENSG00000130173	7	1	0	0	0	0	0	0	0	0
ANHX ENSG00000227059	0	0	0	0	0	0	0	0	0	0
ANK1 ENSG00000029534	0	0	0	0	0	0	0	0	0	0
ANK2 ENSG00000145362	0	0	0	0	0	0	0	1	0	0
ANK3 ENSG00000151150	0	0	7	0	16	1	16	2	0	3
ANKAR ENSG00000151687	0	1	1	0	0	0	0	0	0	0
ANKDD1A ENSG00000166839	2	1	0	0	0	0	0	2	0	0
ANKDD1B ENSG00000189045	0	0	0	0	0	0	0	0	0	0
ANKEF1 ENSG00000132623	0	0	1	0	0	0	1	0	1	0
ANKFN1 ENSG00000153930	0	0	0	0	0	0	0	0	0	1
ANKFY1 ENSG00000185722	1	3	3	17	0	3	10	2	0	11
ANKH ENSG00000154122	0	2	39	2	11	9	7	1	9	17
ANKHD1 ENSG00000131503	0	1	0	0	0	6	0	0	0	0
ANKHD1-EIF4EBP3 ENSG00000254996	0	0	0	0	0	0	0	0	0	0
ANKIB1 ENSG00000001629	0	0	0	0	1	0	3	4	0	2
ANKK1 ENSG00000170209	0	0	0	0	0	0	0	0	0	0
ANKLE1 ENSG00000160117	0	0	0	0	0	0	0	0	0	0
ANKLE2 ENSG00000176915	1	1	35	10	27	2	19	13	8	18
ANKMY1 ENSG00000144504	7	0	2	2	2	1	1	0	0	0
ANKMY2 ENSG00000106524	0	0	0	0	1	1	4	2	0	0
ANKRA2 ENSG00000164331	0	0	16	0	1	0	0	12	0	6
ANKRD1 ENSG00000148677	0	0	0	0	0	0	0	0	0	0
ANKRD10 ENSG00000088448	1	0	22	1	38	2	23	0	0	3
ANKRD11 ENSG00000167522	24	2	20	0	15	17	7	10	1	0
ANKRD12 ENSG00000101745	2	0	6	0	0	5	4	9	22	0
ANKRD13A ENSG00000076513	0	2	0	10	0	0	6	17	13	0
ANKRD13B ENSG00000198720	0	1	0	0	0	0	0	7	4	2
ANKRD13C ENSG00000118454	0	0	0	1	3	0	0	0	1	3
ANKRD13D ENSG00000172932	0	18	2	17	3	3	6	9	2	30
ANKRD16 ENSG00000134461	0	27	7	1	0	0	0	0	4	0
ANKRD17 ENSG00000132466	1	2	14	0	78	3	1	2	2	1
ANKRD18A ENSG00000180071	0	0	2	1	3	0	2	0	2	0
ANKRD18B ENSG00000230453	0	0	0	0	0	0	0	0	0	0
ANKRD2 ENSG00000165887	0	0	0	0	0	0	0	0	0	0
ANKRD20A1 ENSG00000260691	0	0	0	0	0	0	0	0	0	0
ANKRD20A2 ENSG00000183148	0	0	0	0	0	0	0	0	0	0
ANKRD20A3 ENSG00000276203	0	0	0	0	0	0	0	0	0	0
ANKRD20A4 ENSG00000172014	0	0	0	0	0	0	0	0	0	0
ANKRD22 ENSG00000152766	0	0	0	0	0	0	0	0	0	0
ANKRD23 ENSG00000163126	1	10	0	1	0	1	0	1	11	1
ANKRD24 ENSG00000089847	0	0	0	0	0	0	0	0	0	0
ANKRD26 ENSG00000107890	0	0	0	55	1	0	0	3	0	3
ANKRD27 ENSG00000105186	0	0	1	0	0	0	3	0	1	0
ANKRD28 ENSG00000206560	5	0	3	0	0	1	0	1	8	2
ANKRD29 ENSG00000154065	0	5	0	0	0	0	1	0	1	0
ANKRD30A ENSG00000148513	0	0	0	0	0	0	0	0	0	0
ANKRD30B ENSG00000180777	0	0	0	0	0	0	0	0	0	0
ANKRD30BL ENSG00000163046	0	0	0	0	0	0	0	0	0	0
ANKRD31 ENSG00000145700	0	0	0	0	0	0	0	0	0	0
ANKRD33 ENSG00000167612	0	0	0	0	0	0	0	0	0	0
ANKRD33B ENSG00000164236	0	0	0	0	0	0	0	0	9	0
ANKRD34A ENSG00000272031	0	1	0	1	0	0	0	0	0	0
ANKRD34B ENSG00000189127	0	0	0	0	0	0	0	0	0	0
ANKRD34C ENSG00000235711	0	0	0	0	0	0	0	0	0	0
ANKRD35 ENSG00000198483	4	2	0	0	4	1	7	4	0	0
ANKRD36 ENSG00000135976	2	1	2	33	0	2	0	1	2	2
ANKRD36B ENSG00000196912	4	0	7	0	0	0	0	0	8	1
ANKRD36C ENSG00000174501	51	2	2	0	0	0	0	5	3	9
ANKRD37 ENSG00000186352	0	0	13	0	11	3	3	1	0	5
ANKRD39 ENSG00000213337	5	0	4	12	0	1	1	0	0	0
ANKRD40 ENSG00000154945	1	4	36	1	0	0	14	1	1	2
ANKRD42 ENSG00000137494	0	0	0	0	0	0	0	0	0	0
ANKRD44 ENSG00000065413	0	0	0	0	0	0	0	0	0	0
ANKRD45 ENSG00000183831	0	0	0	0	0	0	0	0	0	0
ANKRD46 ENSG00000186106	0	0	0	0	6	3	3	0	2	2
ANKRD49 ENSG00000168876	0	0	0	0	0	0	0	0	1	0
ANKRD50 ENSG00000151458	7	0	2	0	1	0	4	1	5	0
ANKRD52 ENSG00000139645	0	9	2	1	7	7	18	11	12	1
ANKRD53 ENSG00000144031	5	0	0	0	1	0	0	0	0	0
ANKRD54 ENSG00000100124	0	1	7	7	1	2	0	37	6	4
ANKRD55 ENSG00000164512	0	0	0	0	0	0	0	0	0	0
ANKRD6 ENSG00000135299	0	0	0	0	0	0	0	0	0	0
ANKRD61 ENSG00000157999	0	0	0	0	0	0	0	0	0	0
ANKRD62 ENSG00000181626	0	0	0	0	0	0	0	0	0	0
ANKRD65 ENSG00000235098	0	1	0	0	1	26	2	0	1	0
ANKRD66 ENSG00000230062	0	0	0	0	0	0	0	0	0	0
ANKRD7 ENSG00000106013	0	0	0	0	0	0	0	0	0	0
ANKRD9 ENSG00000156381	24	2	8	16	3	14	13	0	8	0
ANKS1A ENSG00000064999	2	1	0	0	0	3	0	0	0	1
ANKS1B ENSG00000185046	3	13	0	1	0	1	0	1	1	0
ANKS3 ENSG00000168096	2	1	12	20	0	24	1	1	10	12
ANKS4B ENSG00000175311	0	0	0	0	0	0	0	0	0	0
ANKS6 ENSG00000165138	2	14	9	1	3	0	1	0	0	0
ANKUB1 ENSG00000206199	0	0	0	0	0	0	0	0	0	0
ANKZF1 ENSG00000163516	0	1	10	18	6	1	0	0	0	5
ANLN ENSG00000011426	0	0	0	0	0	0	0	0	0	0
ANO1 ENSG00000131620	0	1	11	0	6	1	20	0	12	0
ANO10 ENSG00000160746	14	0	0	16	3	54	6	0	0	6
ANO2 ENSG00000047617	0	0	0	0	0	0	0	0	0	0
ANO3 ENSG00000134343	0	0	0	0	0	0	0	0	0	0
ANO4 ENSG00000151572	0	0	0	0	0	0	0	2	1	0
ANO5 ENSG00000171714	3	0	0	1	0	0	0	5	0	0
ANO6 ENSG00000177119	2	1	0	0	0	1	3	6	2	2
ANO7 ENSG00000146205	1	8	24	6	155	0	0	0	0	0
ANO8 ENSG00000074855	1	2	0	0	0	8	5	0	23	4
ANO9 ENSG00000185101	0	0	0	33	4	0	29	2	0	1
ANOS1 ENSG00000011201	1	0	33	1	0	0	0	0	0	0
ANP32A ENSG00000140350	4	13	24	2	5	19	7	5	87	6
ANP32B ENSG00000136938	6	0	6	3	0	7	8	3	0	0
ANP32D ENSG00000139223	0	0	0	0	0	0	0	0	0	0
ANP32E ENSG00000143401	8	0	1	0	0	0	0	0	0	0
ANPEP ENSG00000166825	0	0	44	1	146	2	0	0	0	251
ANTXR1 ENSG00000169604	7	0	2	4	1	0	1	1	8	0
ANTXR2 ENSG00000163297	41	0	34	1	22	59	0	8	1	1
ANTXRL ENSG00000274209	0	0	0	0	0	0	0	0	0	0
ANXA1 ENSG00000135046	0	0	4	0	15	0	29	3	16	0
ANXA10 ENSG00000109511	0	0	0	0	0	0	0	0	0	0
ANXA11 ENSG00000122359	11	72	80	10	113	50	154	0	0	13
ANXA13 ENSG00000104537	0	0	0	0	0	0	0	0	0	0
ANXA2 ENSG00000182718	10	67	2	0	33	133	121	1	2	0
ANXA2R ENSG00000177721	1	0	0	8	4	5	1	2	0	0
ANXA3 ENSG00000138772	0	0	4	0	0	0	3	0	0	0
ANXA4 ENSG00000196975	3	0	0	9	0	1	1	2	3	1
ANXA5 ENSG00000164111	4	0	26	1	11	1	4	20	0	3
ANXA6 ENSG00000197043	261	57	0	19	7	2	13	0	3	3
ANXA7 ENSG00000138279	2	1	43	0	21	6	4	1	3	3
ANXA8 ENSG00000265190	0	0	0	0	1	0	5	0	0	0
ANXA8L1 ENSG00000264230	0	1	0	1	0	0	11	1	0	0
ANXA9 ENSG00000143412	0	0	0	0	0	0	1	0	0	0
AOAH ENSG00000136250	2	0	1	0	48	0	0	7	5	0
AOC1 ENSG00000002726	0	0	0	0	3	1	0	0	0	0
AOC2 ENSG00000131480	0	0	0	0	0	0	0	0	0	0
AOC3 ENSG00000131471	81	20	0	0	0	0	0	8	1	1
AOX1 ENSG00000138356	1	1	0	0	2	0	0	1	0	1
AP000275.65 ENSG00000265590	0	0	0	0	0	0	0	0	0	0
AP000295.9 ENSG00000249624	0	0	0	0	0	0	0	0	0	0
AP000304.12 ENSG00000249209	0	0	0	0	0	0	0	0	0	0
AP000349.2 ENSG00000280178	0	0	0	0	0	0	0	0	0	0
AP000350.10 ENSG00000251357	0	0	0	0	0	0	0	0	0	0
AP000687.1 ENSG00000280170	0	0	0	0	0	0	0	0	0	0
AP000721.4 ENSG00000256100	0	0	0	0	0	0	0	0	0	0
AP000769.1 ENSG00000279576	142	0	205	0	70	1	0	28	6	280
AP000866.1 ENSG00000279342	0	0	0	0	0	0	0	0	0	0
AP001888.1 ENSG00000281781	0	0	0	0	0	0	0	0	0	0
AP002962.1 ENSG00000279906	0	0	0	0	0	0	0	0	0	0
AP006285.2 ENSG00000278919	0	0	0	0	0	0	0	0	0	0
AP1AR ENSG00000138660	0	0	3	0	0	0	0	0	0	1
AP1B1 ENSG00000100280	9	10	5	2	37	0	4	0	6	1
AP1G1 ENSG00000166747	0	0	6	6	5	0	9	0	15	2
AP1G2 ENSG00000213983	1	21	34	19	8	0	41	11	3	10
AP1M1 ENSG00000072958	28	0	0	20	0	1	1	129	1	0
AP1M2 ENSG00000129354	0	14	16	34	18	0	13	0	0	23
AP1S1 ENSG00000106367	10	11	15	36	18	0	3	0	10	2
AP1S2 ENSG00000182287	0	1	0	0	0	0	0	0	12	0
AP1S3 ENSG00000152056	0	0	2	0	0	0	2	0	0	0
AP2A1 ENSG00000196961	27	7	3	35	4	2	9	22	18	7
AP2A2 ENSG00000183020	26	2	14	17	6	3	0	26	1	4
AP2B1 ENSG00000006125	8	12	0	10	14	5	10	97	2	5
AP2M1 ENSG00000161203	165	33	38	72	18	0	27	41	0	15
AP2S1 ENSG00000042753	60	16	21	101	14	10	10	1	15	6
AP3B1 ENSG00000132842	1	1	10	0	0	0	1	0	17	3
AP3B2 ENSG00000103723	0	0	0	0	0	0	0	0	0	0
AP3D1 ENSG00000065000	5	0	24	1	20	4	16	0	9	11
AP3M1 ENSG00000185009	5	2	8	0	0	0	0	7	2	4
AP3M2 ENSG00000070718	1	9	1	0	0	3	0	26	0	0
AP3S1 ENSG00000177879	0	0	4	2	0	0	5	1	0	1
AP3S2 ENSG00000157823	21	16	6	6	16	0	2	0	0	2
AP4B1 ENSG00000134262	0	3	1	0	1	13	5	0	0	0
AP4E1 ENSG00000081014	0	0	0	0	0	0	0	0	0	0
AP4M1 ENSG00000221838	2	2	5	9	0	3	0	0	0	1
AP4S1 ENSG00000100478	1	0	0	1	0	0	0	0	1	0
AP5B1 ENSG00000254470	4	12	3	0	0	0	3	9	2	2
AP5M1 ENSG00000053770	0	0	0	0	2	0	1	1	0	0
AP5S1 ENSG00000125843	1	1	1	1	0	1	3	1	1	0
AP5Z1 ENSG00000242802	0	1	4	5	0	2	6	16	88	0
APAF1 ENSG00000120868	0	0	2	0	0	1	1	4	0	6
APBA1 ENSG00000107282	0	0	0	0	0	0	0	0	0	0
APBA2 ENSG00000034053	0	0	0	0	0	5	0	3	0	0
APBA3 ENSG00000011132	0	0	0	30	6	0	3	15	0	1
APBB1 ENSG00000166313	34	29	3	15	0	4	0	73	0	1
APBB1IP ENSG00000077420	0	3	0	0	0	1	0	10	1	0
APBB2 ENSG00000163697	4	1	0	0	0	4	0	0	0	0
APBB3 ENSG00000113108	0	66	21	0	0	8	3	1	16	4
APC ENSG00000134982	0	0	11	0	0	0	0	2	0	2
APC2 ENSG00000115266	0	0	0	0	0	0	0	0	0	0
APCDD1 ENSG00000154856	34	0	7	1	1	0	1	20	0	4
APCDD1L ENSG00000198768	0	0	0	0	0	0	0	0	0	0
APCS ENSG00000132703	0	0	0	0	0	0	0	0	0	0
APEH ENSG00000164062	7	33	1	22	0	19	0	1	20	0
APELA ENSG00000248329	0	0	0	0	0	0	0	0	0	0
APEX1 ENSG00000100823	2	2	9	0	2	3	0	10	0	2
APEX2 ENSG00000169188	0	0	0	0	0	0	1	0	0	0
APH1A ENSG00000117362	9	1	21	3	16	0	44	14	3	12
APH1B ENSG00000138613	1	0	3	1	1	3	1	0	1	0
API5 ENSG00000166181	3	0	2	0	1	0	0	18	5	2
APIP ENSG00000149089	0	0	2	0	0	0	0	1	0	1
APITD1 ENSG00000175279	0	0	0	0	0	0	0	0	0	0
APITD1-CORT ENSG00000251503	0	0	0	0	0	0	0	0	0	0
APLF ENSG00000169621	0	0	0	0	0	0	0	0	0	0
APLN ENSG00000171388	0	0	0	0	0	0	0	0	0	0
APLNR ENSG00000134817	0	0	0	0	1	0	0	0	0	0
APLP1 ENSG00000105290	0	0	0	0	0	0	0	0	0	0
APLP2 ENSG00000084234	13	0	84	0	75	15	14	0	0	50
APMAP ENSG00000101474	8	1	33	1	15	2	13	20	0	5
APOA1 ENSG00000118137	0	0	0	0	0	0	0	0	0	0
APOA2 ENSG00000158874	0	0	0	0	0	0	0	0	0	0
APOB ENSG00000084674	0	1	0	0	0	0	0	0	0	0
APOBEC1 ENSG00000111701	0	0	0	0	0	0	0	0	0	0
APOBEC2 ENSG00000124701	0	0	0	0	0	0	0	0	0	0
APOBEC3A ENSG00000128383	0	0	0	0	0	0	2	0	0	0
APOBEC3B ENSG00000179750	0	0	0	0	0	0	0	0	0	0
APOBEC3C ENSG00000244509	0	5	4	0	2	3	6	5	1	0
APOBEC3D ENSG00000243811	1	3	0	3	0	1	0	0	0	1
APOBEC3F ENSG00000128394	0	1	1	1	0	2	0	0	6	4
APOBEC3G ENSG00000239713	2	0	0	0	0	1	1	2	5	0
APOBEC3H ENSG00000100298	0	0	0	0	0	0	0	0	0	0
APOBEC4 ENSG00000173627	0	0	0	0	0	0	0	0	0	0
APOBR ENSG00000184730	1	0	0	36	1	0	0	0	8	3
APOC1 ENSG00000130208	2	1	0	0	0	0	0	3	7	0
APOC2 ENSG00000234906	0	0	0	0	0	0	0	0	0	0
APOC3 ENSG00000110245	0	0	0	0	0	0	0	0	0	0
APOC4 ENSG00000267467	0	0	0	0	0	0	0	0	0	0
APOD ENSG00000189058	0	91	3	1	28	31	0	77	34	5
APOE ENSG00000130203	38	0	0	0	0	0	0	37	13	4
APOF ENSG00000175336	10	1	1	0	5	0	0	0	0	3
APOH ENSG00000091583	0	0	0	0	0	0	0	0	0	0
APOL1 ENSG00000100342	31	8	0	0	13	1	13	95	15	1
APOL2 ENSG00000128335	9	22	1	5	0	26	3	3	0	0
APOL3 ENSG00000128284	0	40	0	2	0	1	0	20	0	10
APOL4 ENSG00000100336	0	0	0	0	0	3	0	0	0	0
APOL6 ENSG00000221963	0	6	0	0	0	6	2	1	2	2
APOLD1 ENSG00000178878	1	2	0	0	0	0	1	0	3	0
APOM ENSG00000204444	0	0	0	2	0	0	0	0	0	0
APOO ENSG00000184831	0	0	0	0	0	0	0	0	0	0
APOOL ENSG00000155008	0	0	0	0	2	0	0	1	3	0
APP ENSG00000142192	68	79	61	8	96	3	58	1	101	33
APPBP2 ENSG00000062725	1	1	2	1	0	1	0	0	0	0
APPL1 ENSG00000157500	0	0	2	0	0	1	0	4	17	0
APPL2 ENSG00000136044	4	6	15	11	16	9	3	3	8	28
APRT ENSG00000198931	36	59	12	116	39	20	1	19	56	2
APTX ENSG00000137074	0	0	1	0	5	2	0	0	2	0
AQP1 ENSG00000240583	45	7	0	0	0	0	2	12	59	0
AQP10 ENSG00000143595	0	0	0	0	0	0	0	0	0	0
AQP11 ENSG00000178301	0	0	0	0	0	0	0	0	0	0
AQP12A ENSG00000184945	0	0	0	0	0	0	0	0	0	0
AQP12B ENSG00000185176	0	0	0	0	0	0	0	0	0	0
AQP2 ENSG00000167580	0	0	0	0	0	0	0	0	0	0
AQP3 ENSG00000165272	0	16	5	0	22	0	56	0	0	1
AQP4 ENSG00000171885	0	0	0	0	0	0	0	0	0	0
AQP5 ENSG00000161798	0	0	0	0	1	3	0	0	2	0
AQP6 ENSG00000086159	0	0	0	0	0	0	0	0	0	0
AQP7 ENSG00000165269	0	0	0	0	0	0	0	0	0	0
AQP8 ENSG00000103375	0	0	0	0	0	0	0	0	0	0
AQP9 ENSG00000103569	0	0	0	0	0	0	0	0	0	0
AQR ENSG00000021776	0	0	1	11	1	35	10	0	1	0
AR ENSG00000169083	4	30	12	2	24	8	0	20	2	5
ARAF ENSG00000078061	0	15	1	8	0	0	0	131	0	2
ARAP1 ENSG00000186635	58	16	4	14	6	3	26	33	44	3
ARAP2 ENSG00000047365	0	1	2	0	0	0	1	0	45	2
ARAP3 ENSG00000120318	0	16	0	0	2	1	1	8	0	0
ARC ENSG00000198576	0	0	0	8	0	2	6	0	0	0
ARCN1 ENSG00000095139	0	1	18	0	3	1	12	42	2	0
AREG ENSG00000109321	0	0	0	0	0	0	9	1	0	0
AREL1 ENSG00000119682	0	4	0	0	3	0	0	0	0	4
ARF1 ENSG00000143761	4	0	19	14	9	0	17	8	5	8
ARF3 ENSG00000134287	0	23	23	29	8	40	31	0	16	0
ARF4 ENSG00000168374	0	0	20	0	0	0	11	9	10	10
ARF5 ENSG00000004059	3	0	6	1	2	5	1	1	0	0
ARF6 ENSG00000165527	1	0	18	0	1	0	13	1	3	136
ARFGAP1 ENSG00000101199	12	38	42	33	1	0	2	8	23	3
ARFGAP2 ENSG00000149182	6	20	9	24	8	7	8	7	53	2
ARFGAP3 ENSG00000242247	0	0	19	3	7	0	11	1	1	0
ARFGEF1 ENSG00000066777	4	0	5	0	0	0	4	4	0	4
ARFGEF2 ENSG00000124198	0	0	2	0	0	0	0	0	0	0
ARFGEF3 ENSG00000112379	0	0	13	0	11	0	2	1	0	4
ARFIP1 ENSG00000164144	0	0	3	0	0	0	0	0	0	1
ARFIP2 ENSG00000132254	0	16	11	68	18	15	13	0	4	9
ARFRP1 ENSG00000101246	24	19	11	43	11	3	0	14	4	2
ARG1 ENSG00000118520	0	0	0	0	0	0	0	0	0	0
ARG2 ENSG00000081181	0	0	9	6	22	5	6	0	0	0
ARGFX ENSG00000186103	0	0	0	0	0	0	0	0	0	0
ARGLU1 ENSG00000134884	0	0	40	9	2	0	26	15	76	23
ARHGAP1 ENSG00000175220	32	121	29	1	5	17	2	22	61	0
ARHGAP10 ENSG00000071205	40	0	0	0	18	20	0	0	11	0
ARHGAP11A ENSG00000198826	12	1	2	0	0	0	0	1	1	0
ARHGAP11B ENSG00000187951	0	0	0	0	0	0	0	0	0	0
ARHGAP12 ENSG00000165322	1	0	3	1	0	0	1	0	0	1
ARHGAP15 ENSG00000075884	0	1	0	0	0	0	0	2	0	0
ARHGAP17 ENSG00000140750	4	8	8	1	1	36	7	5	0	2
ARHGAP18 ENSG00000146376	11	0	2	0	0	0	1	1	1	5
ARHGAP19 ENSG00000213390	0	0	0	0	2	0	0	0	0	0
ARHGAP20 ENSG00000137727	0	0	0	0	0	0	0	0	1	0
ARHGAP21 ENSG00000107863	10	2	9	2	0	0	2	0	1	0
ARHGAP22 ENSG00000128805	2	3	0	0	0	1	11	0	10	0
ARHGAP23 ENSG00000275832	0	1	0	0	0	1	12	2	0	0
ARHGAP24 ENSG00000138639	0	0	0	0	0	0	0	0	0	0
ARHGAP25 ENSG00000163219	2	1	0	0	0	3	1	0	2	0
ARHGAP26 ENSG00000145819	0	0	3	1	0	0	4	0	18	6
ARHGAP27 ENSG00000159314	6	1	11	7	12	1	67	4	0	4
ARHGAP28 ENSG00000088756	0	0	1	0	0	0	0	0	0	0
ARHGAP29 ENSG00000137962	0	1	6	0	0	0	0	0	0	1
ARHGAP30 ENSG00000186517	1	9	0	0	0	0	1	6	5	0
ARHGAP31 ENSG00000031081	3	13	0	1	0	0	0	0	2	1
ARHGAP32 ENSG00000134909	0	0	6	2	0	0	16	2	10	5
ARHGAP33 ENSG00000004777	15	0	7	0	0	0	4	24	18	0
ARHGAP35 ENSG00000160007	1	8	4	0	1	0	3	10	15	0
ARHGAP36 ENSG00000147256	0	0	0	0	0	0	0	0	0	0
ARHGAP39 ENSG00000147799	4	0	2	7	0	0	2	0	0	0
ARHGAP4 ENSG00000089820	4	10	0	0	0	0	1	43	15	0
ARHGAP40 ENSG00000124143	0	0	0	0	0	0	0	0	0	0
ARHGAP42 ENSG00000165895	0	0	0	0	0	0	0	0	0	0
ARHGAP44 ENSG00000006740	2	1	2	1	0	0	11	0	0	0
ARHGAP45 ENSG00000180448	9	0	0	1	0	0	1	4	33	1
ARHGAP5 ENSG00000100852	4	0	2	0	1	3	0	0	12	2
ARHGAP6 ENSG00000047648	0	1	16	1	24	0	0	1	4	7
ARHGAP8 ENSG00000241484	0	0	1	0	0	0	0	0	0	0
ARHGAP9 ENSG00000123329	8	0	1	1	0	1	0	7	5	0
ARHGDIA ENSG00000141522	98	173	34	251	86	0	65	11	86	19
ARHGDIB ENSG00000111348	1	0	3	0	0	9	6	3	19	39
ARHGDIG ENSG00000242173	0	0	0	0	0	0	0	0	0	0
ARHGEF1 ENSG00000076928	0	1	0	9	4	13	4	17	19	0
ARHGEF10 ENSG00000104728	0	0	0	0	3	0	0	0	1	0
ARHGEF10L ENSG00000074964	11	1	0	0	0	0	12	14	0	4
ARHGEF11 ENSG00000132694	0	5	14	0	11	28	3	33	1	8
ARHGEF12 ENSG00000196914	5	5	10	0	1	0	23	3	3	1
ARHGEF15 ENSG00000198844	0	0	1	0	0	0	0	3	0	0
ARHGEF16 ENSG00000130762	0	0	1	2	2	0	0	0	0	0
ARHGEF17 ENSG00000110237	8	2	0	0	1	1	2	9	0	0
ARHGEF18 ENSG00000104880	0	0	0	0	0	0	0	0	0	0
ARHGEF19 ENSG00000142632	0	0	0	0	0	0	0	0	0	0
ARHGEF2 ENSG00000116584	15	12	0	15	0	10	3	7	11	5
ARHGEF25 ENSG00000240771	99	0	5	0	0	0	1	16	0	0
ARHGEF26 ENSG00000114790	1	0	1	0	0	0	1	0	0	7
ARHGEF28 ENSG00000214944	0	0	4	0	0	0	0	0	0	0
ARHGEF3 ENSG00000163947	0	0	13	4	17	6	3	3	0	7
ARHGEF33 ENSG00000214694	0	0	0	0	0	0	0	0	0	0
ARHGEF35 ENSG00000213214	0	0	0	0	0	0	0	1	0	0
ARHGEF37 ENSG00000183111	2	1	4	4	13	14	2	0	0	5
ARHGEF38 ENSG00000236699	0	0	2	0	1	0	0	0	0	0
ARHGEF39 ENSG00000137135	2	0	0	0	0	0	1	0	0	2
ARHGEF4 ENSG00000136002	22	1	0	6	0	2	0	1	0	1
ARHGEF40 ENSG00000165801	3	2	0	0	0	6	0	14	0	0
ARHGEF5 ENSG00000050327	0	2	4	1	4	5	1	0	1	0
ARHGEF6 ENSG00000129675	0	0	1	0	0	0	0	0	0	0
ARHGEF7 ENSG00000102606	1	10	12	0	0	4	0	2	0	3
ARHGEF9 ENSG00000131089	15	0	0	0	20	0	0	0	7	1
ARID1A ENSG00000117713	1	0	12	2	4	5	4	1	1	6
ARID1B ENSG00000049618	6	37	3	6	1	4	3	6	0	0
ARID2 ENSG00000189079	1	0	2	0	0	0	16	1	1	2
ARID3A ENSG00000116017	7	0	1	9	1	0	0	0	2	1
ARID3B ENSG00000179361	0	0	0	0	0	2	0	0	1	4
ARID4A ENSG00000032219	0	0	1	0	0	0	0	0	1	0
ARID4B ENSG00000054267	0	0	10	0	9	8	0	11	15	3
ARID5A ENSG00000196843	48	64	0	1	0	0	3	183	64	0
ARID5B ENSG00000150347	0	0	16	0	0	0	0	0	12	1
ARIH1 ENSG00000166233	0	0	0	0	4	0	1	15	1	0
ARIH2 ENSG00000177479	1	2	19	0	3	0	7	1	0	5
ARIH2OS ENSG00000221883	7	0	0	6	2	4	1	0	1	0
ARL1 ENSG00000120805	0	0	1	0	3	9	5	0	0	0
ARL10 ENSG00000175414	2	0	0	0	0	0	0	0	0	0
ARL11 ENSG00000152213	0	0	0	0	0	0	0	2	0	1
ARL13B ENSG00000169379	0	1	0	0	0	0	0	1	0	0
ARL14 ENSG00000179674	0	0	0	0	0	0	0	0	0	0
ARL14EP ENSG00000152219	1	0	1	0	0	1	4	0	1	0
ARL15 ENSG00000185305	0	0	0	0	2	0	0	1	0	0
ARL16 ENSG00000214087	1	22	11	6	0	2	2	0	3	1
ARL17A ENSG00000185829	2	2	0	0	1	4	0	1	0	1
ARL17B ENSG00000228696	0	0	0	0	0	1	0	0	0	0
ARL2 ENSG00000213465	23	19	3	0	0	2	1	14	4	0
ARL2BP ENSG00000102931	0	0	0	0	0	5	0	0	0	0
ARL3 ENSG00000138175	1	1	1	1	6	65	0	0	3	2
ARL4A ENSG00000122644	0	0	0	0	0	0	0	0	0	0
ARL4C ENSG00000188042	0	7	0	0	0	0	3	4	2	2
ARL4D ENSG00000175906	0	0	0	0	0	16	9	0	1	1
ARL5A ENSG00000162980	0	0	16	0	4	1	0	24	0	5
ARL5B ENSG00000165997	0	0	0	0	1	0	0	2	0	0
ARL5C ENSG00000141748	0	0	0	0	0	0	0	0	0	0
ARL6 ENSG00000113966	0	0	0	0	0	0	0	0	0	0
ARL6IP1 ENSG00000170540	0	0	6	0	2	0	2	19	1	0
ARL6IP4 ENSG00000182196	24	0	0	53	19	1	7	53	18	5
ARL6IP5 ENSG00000144746	8	3	6	4	9	0	4	10	10	3
ARL6IP6 ENSG00000177917	0	0	2	1	0	0	1	0	0	0
ARL8A ENSG00000143862	1	0	5	0	6	0	2	1	13	0
ARL8B ENSG00000134108	0	0	0	0	2	0	0	6	0	0
ARL9 ENSG00000196503	11	1	2	0	0	1	1	0	0	0
ARMC1 ENSG00000104442	0	0	2	0	0	0	0	0	0	0
ARMC10 ENSG00000170632	0	0	1	0	0	0	2	0	0	0
ARMC12 ENSG00000157343	0	0	0	0	0	0	0	0	0	0
ARMC2 ENSG00000118690	0	0	0	0	0	0	0	0	0	0
ARMC3 ENSG00000165309	0	0	0	0	0	0	0	0	0	0
ARMC4 ENSG00000169126	7	0	0	0	0	0	1	0	1	0
ARMC5 ENSG00000140691	1	1	1	0	0	0	2	1	1	0
ARMC6 ENSG00000105676	2	6	0	2	9	0	5	8	1	1
ARMC7 ENSG00000125449	8	3	0	1	0	1	1	1	3	0
ARMC8 ENSG00000114098	4	1	3	1	1	0	5	0	1	2
ARMC9 ENSG00000135931	7	0	0	4	0	0	0	0	1	6
ARMCX1 ENSG00000126947	2	1	1	0	2	0	0	1	4	2
ARMCX2 ENSG00000184867	0	0	0	0	0	0	0	4	1	0
ARMCX3 ENSG00000102401	3	0	6	0	4	0	8	3	25	0
ARMCX4 ENSG00000196440	0	0	0	0	8	3	1	0	0	0
ARMCX5 ENSG00000125962	0	0	0	0	0	0	0	0	0	0
ARMCX6 ENSG00000198960	0	0	0	2	0	2	0	0	2	0
ARMS2 ENSG00000254636	0	0	0	0	0	0	0	0	0	0
ARMT1 ENSG00000146476	0	0	3	2	4	0	1	3	0	1
ARNT ENSG00000143437	1	33	22	0	2	11	3	4	0	4
ARNT2 ENSG00000172379	0	0	0	0	0	0	0	0	0	0
ARNTL ENSG00000133794	0	0	0	0	0	0	0	0	0	0
ARNTL2 ENSG00000029153	0	0	0	2	0	0	5	0	0	0
ARPC1A ENSG00000241685	0	0	8	0	2	1	10	74	0	0
ARPC1B ENSG00000130429	18	77	1	7	5	0	17	17	47	9
ARPC2 ENSG00000163466	30	1	9	0	1	3	10	0	47	2
ARPC3 ENSG00000111229	0	0	38	0	47	3	68	123	83	12
ARPC4 ENSG00000241553	96	45	56	54	5	0	8	1	43	11
ARPC5 ENSG00000162704	3	0	6	0	8	1	15	24	0	1
ARPC5L ENSG00000136950	0	3	3	1	11	0	4	0	16	0
ARPIN ENSG00000242498	2	12	6	0	2	5	1	0	1	0
ARPP19 ENSG00000128989	0	3	5	1	4	1	5	2	0	1
ARPP21 ENSG00000172995	0	0	0	0	0	0	0	0	0	0
ARRB1 ENSG00000137486	2	12	1	63	1	18	0	1	48	0
ARRB2 ENSG00000141480	0	2	3	0	0	0	3	8	15	4
ARRDC1 ENSG00000197070	3	0	8	42	17	1	9	0	21	16
ARRDC2 ENSG00000105643	2	0	1	0	6	2	10	7	44	1
ARRDC3 ENSG00000113369	3	0	0	0	4	0	10	6	47	0
ARRDC4 ENSG00000140450	0	0	3	2	0	0	1	1	0	0
ARRDC5 ENSG00000205784	0	0	0	0	0	0	0	0	0	0
ARSA ENSG00000100299	31	18	32	33	9	2	5	58	10	21
ARSB ENSG00000113273	1	0	0	0	0	1	0	0	1	0
ARSD ENSG00000006756	0	5	1	5	9	11	4	0	0	0
ARSE ENSG00000157399	0	0	0	0	0	0	0	0	0	0
ARSF ENSG00000062096	0	0	0	0	0	0	0	0	0	0
ARSG ENSG00000141337	0	0	0	0	0	0	0	0	0	0
ARSI ENSG00000183876	8	0	0	2	0	0	0	2	0	0
ARSJ ENSG00000180801	7	0	6	1	0	0	1	18	0	5
ARSK ENSG00000164291	0	0	0	0	0	0	0	0	0	0
ART3 ENSG00000156219	0	0	0	0	0	0	0	0	0	0
ART4 ENSG00000111339	0	0	0	0	0	0	1	0	0	0
ART5 ENSG00000167311	0	0	0	0	0	0	0	0	0	0
ARTN ENSG00000117407	10	0	0	0	0	0	0	1	0	0
ARV1 ENSG00000173409	0	0	0	0	6	0	1	0	0	0
ARVCF ENSG00000099889	2	0	6	12	2	0	0	1	2	5
ARX ENSG00000004848	0	0	26	0	1	0	1	0	0	0
AS3MT ENSG00000214435	0	0	0	0	0	0	0	0	0	0
ASAH1 ENSG00000104763	21	0	28	0	25	19	33	2	1	29
ASAH2 ENSG00000188611	0	0	0	0	0	0	0	0	0	0
ASAH2B ENSG00000204147	0	0	1	0	0	0	0	0	0	0
ASAP1 ENSG00000153317	0	0	8	0	0	0	0	5	16	2
ASAP2 ENSG00000151693	0	0	0	0	0	0	1	16	0	0
ASAP3 ENSG00000088280	11	10	7	10	7	8	0	62	5	2
ASB1 ENSG00000065802	6	0	1	0	3	1	1	1	1	0
ASB10 ENSG00000146926	0	0	0	0	0	0	0	0	0	0
ASB11 ENSG00000165192	0	3	0	0	0	0	0	0	0	0
ASB12 ENSG00000198881	0	0	0	0	0	0	0	0	0	0
ASB13 ENSG00000196372	1	1	2	0	1	0	0	0	52	0
ASB14 ENSG00000239388	0	2	0	0	0	1	0	0	1	0
ASB15 ENSG00000146809	0	0	0	0	0	0	0	0	0	0
ASB16 ENSG00000161664	0	0	0	0	0	0	0	0	0	0
ASB17 ENSG00000154007	0	0	0	0	0	0	0	0	0	0
ASB18 ENSG00000182177	0	0	0	0	0	0	0	0	0	0
ASB2 ENSG00000100628	91	15	1	2	0	0	0	0	0	1
ASB3 ENSG00000115239	0	0	1	0	3	0	1	3	0	0
ASB4 ENSG00000005981	0	0	0	0	0	0	0	0	0	0
ASB5 ENSG00000164122	7	0	0	0	0	0	0	0	0	0
ASB6 ENSG00000148331	0	3	0	18	4	0	0	9	2	1
ASB7 ENSG00000183475	0	0	0	0	0	0	0	0	0	0
ASB8 ENSG00000177981	2	0	3	4	2	2	1	0	2	1
ASB9 ENSG00000102048	0	0	0	0	0	0	0	0	0	0
ASCC1 ENSG00000138303	2	0	1	0	2	2	0	0	0	0
ASCC2 ENSG00000100325	25	13	5	24	2	1	17	10	0	1
ASCC3 ENSG00000112249	0	0	0	0	0	0	0	0	0	0
ASCL1 ENSG00000139352	0	0	0	0	0	0	0	0	0	0
ASCL2 ENSG00000183734	26	0	7	4	1	0	0	0	1	4
ASCL3 ENSG00000176009	0	0	0	0	0	0	0	0	0	0
ASCL4 ENSG00000187855	0	0	0	0	0	0	0	0	0	0
ASCL5 ENSG00000232237	0	0	0	0	0	0	0	0	0	0
ASF1A ENSG00000111875	0	3	1	0	4	0	0	0	0	4
ASF1B ENSG00000105011	8	1	0	0	1	2	2	2	3	1
ASGR1 ENSG00000141505	0	0	0	0	0	0	0	0	0	0
ASGR2 ENSG00000161944	0	0	0	1	0	0	0	0	5	0
ASH1L ENSG00000116539	6	0	4	1	19	20	4	4	2	1
ASH2L ENSG00000129691	4	4	0	0	2	1	6	0	0	0
ASIC1 ENSG00000110881	0	4	0	0	0	5	0	0	0	0
ASIC2 ENSG00000108684	0	0	0	0	0	0	0	0	0	0
ASIC3 ENSG00000213199	0	1	0	1	0	0	1	0	4	0
ASIC4 ENSG00000072182	0	0	0	0	0	0	0	0	0	0
ASIC5 ENSG00000256394	0	0	0	0	0	0	0	0	0	0
ASIP ENSG00000101440	0	0	0	0	0	0	0	0	0	0
ASL ENSG00000126522	20	1	6	8	0	0	2	24	4	0
ASMT ENSG00000196433	0	0	0	0	0	0	0	0	0	0
ASMTL ENSG00000169093	48	0	2	33	5	30	2	0	31	8
ASNA1 ENSG00000198356	22	7	12	12	11	3	1	13	7	4
ASNS ENSG00000070669	11	33	22	0	0	54	1	1	0	0
ASNSD1 ENSG00000138381	0	0	3	0	1	0	0	2	0	3
ASPA ENSG00000108381	1	0	0	0	0	0	0	1	3	0
ASPDH ENSG00000204653	0	0	0	0	0	0	0	0	0	0
ASPG ENSG00000166183	0	0	0	0	0	0	0	0	0	0
ASPH ENSG00000198363	21	0	10	0	6	1	38	6	0	0
ASPHD1 ENSG00000174939	0	1	0	0	0	0	0	0	0	0
ASPHD2 ENSG00000128203	0	0	0	0	0	1	0	0	0	0
ASPM ENSG00000066279	0	0	0	0	0	0	0	0	0	0
ASPN ENSG00000106819	1	0	1	0	0	1	0	3	0	0
ASPRV1 ENSG00000244617	0	0	0	0	0	0	0	0	0	0
ASPSCR1 ENSG00000169696	1	0	0	55	1	0	3	10	3	0
ASRGL1 ENSG00000162174	0	0	1	2	0	2	5	1	0	0
ASS1 ENSG00000130707	79	73	0	3	1	1	190	20	6	3
ASTE1 ENSG00000034533	0	0	0	0	0	0	0	0	0	0
ASTN1 ENSG00000152092	0	0	0	0	0	0	0	0	0	0
ASTN2 ENSG00000148219	0	17	5	12	21	5	0	1	0	1
ASUN ENSG00000064102	1	0	0	0	0	0	0	0	0	0
ASXL1 ENSG00000171456	3	4	0	0	0	27	12	2	0	3
ASXL2 ENSG00000143970	0	0	2	0	2	0	1	3	2	0
ASXL3 ENSG00000141431	8	0	0	0	0	0	0	1	0	0
ASZ1 ENSG00000154438	0	0	0	0	0	0	0	0	0	0
ATAD1 ENSG00000138138	1	2	2	0	4	0	0	0	0	1
ATAD2 ENSG00000156802	0	0	0	0	0	0	0	0	0	0
ATAD2B ENSG00000119778	0	0	0	0	0	0	0	0	0	3
ATAD3A ENSG00000197785	1	54	2	1	3	2	0	4	21	17
ATAD3B ENSG00000160072	0	1	9	21	0	0	5	19	0	2
ATAD3C ENSG00000215915	1	1	0	0	0	0	1	1	11	0
ATAD5 ENSG00000176208	0	0	0	0	0	0	0	0	11	0
ATAT1 ENSG00000137343	0	0	1	0	0	0	0	0	0	0
ATCAY ENSG00000167654	7	0	0	0	0	0	0	0	0	0
ATE1 ENSG00000107669	10	2	1	0	0	0	1	2	0	1
ATF1 ENSG00000123268	0	0	0	1	0	0	1	0	1	0
ATF2 ENSG00000115966	1	0	12	2	0	0	1	1	0	0
ATF3 ENSG00000162772	0	0	0	1	1	142	259	0	111	1
ATF4 ENSG00000128272	10	34	30	0	136	79	19	111	3	22
ATF5 ENSG00000169136	0	1	15	9	1	0	2	1	13	9
ATF6 ENSG00000118217	2	11	1	0	1	0	1	0	0	1
ATF6B ENSG00000213676	0	4	8	8	19	2	12	0	5	5
ATF7 ENSG00000170653	11	12	5	1	0	0	0	0	0	1
ATF7IP ENSG00000171681	5	2	2	0	3	2	2	2	6	0
ATF7IP2 ENSG00000166669	0	0	0	0	0	0	0	0	0	0
ATG10 ENSG00000152348	13	3	0	5	0	0	0	0	8	37
ATG101 ENSG00000123395	0	12	1	13	5	8	2	9	1	0
ATG12 ENSG00000145782	11	0	26	0	1	21	2	8	0	3
ATG13 ENSG00000175224	6	13	6	9	11	0	2	0	9	1
ATG14 ENSG00000126775	0	0	0	0	0	3	0	0	0	0
ATG16L1 ENSG00000085978	0	3	3	0	0	0	0	0	2	1
ATG16L2 ENSG00000168010	0	2	0	2	3	0	4	21	0	0
ATG2A ENSG00000110046	18	0	6	10	12	0	13	25	4	9
ATG2B ENSG00000066739	5	0	29	0	4	0	0	0	0	3
ATG3 ENSG00000144848	0	0	0	0	0	1	1	0	0	0
ATG4A ENSG00000101844	0	0	0	0	0	1	1	0	0	0
ATG4B ENSG00000168397	2	44	13	18	59	12	16	15	8	13
ATG4C ENSG00000125703	3	0	1	0	0	0	0	1	0	0
ATG4D ENSG00000130734	6	0	0	35	0	2	3	10	1	0
ATG5 ENSG00000057663	0	0	15	0	0	1	4	0	0	2
ATG7 ENSG00000197548	16	11	1	11	7	19	0	0	8	0
ATG9A ENSG00000198925	104	28	16	25	23	1	0	87	4	1
ATG9B ENSG00000181652	0	0	0	0	0	0	0	0	0	0
ATHL1 ENSG00000142102	2	9	6	14	2	3	7	5	0	1
ATIC ENSG00000138363	1	0	0	0	0	6	0	1	0	1
ATL1 ENSG00000198513	0	0	0	0	0	0	0	0	0	0
ATL2 ENSG00000119787	14	1	29	0	0	1	4	0	36	0
ATL3 ENSG00000184743	3	2	2	0	0	1	6	12	4	0
ATM ENSG00000149311	3	0	4	0	1	16	2	1	10	7
ATMIN ENSG00000166454	0	0	1	0	7	0	0	0	1	1
ATN1 ENSG00000111676	40	11	28	4	12	2	33	14	57	3
ATOH1 ENSG00000172238	0	0	0	0	0	0	0	0	0	0
ATOH7 ENSG00000179774	0	0	0	0	0	0	0	0	0	0
ATOH8 ENSG00000168874	22	0	0	29	0	12	17	0	0	27
ATOX1 ENSG00000177556	58	91	16	50	8	10	4	80	16	11
ATP10A ENSG00000206190	0	0	0	0	2	0	0	0	0	16
ATP10B ENSG00000118322	0	0	0	0	2	0	1	0	0	0
ATP10D ENSG00000145246	9	0	0	0	0	2	2	2	0	0
ATP11A ENSG00000068650	0	0	18	0	1	0	0	1	6	0
ATP11B ENSG00000058063	0	0	15	0	3	0	1	3	0	0
ATP11C ENSG00000101974	0	11	2	0	0	0	0	0	3	0
ATP12A ENSG00000075673	0	0	0	0	0	0	0	0	0	0
ATP13A1 ENSG00000105726	12	14	7	46	0	0	4	0	19	0
ATP13A2 ENSG00000159363	0	0	0	4	5	0	0	0	0	4
ATP13A3 ENSG00000133657	0	0	1	0	0	4	6	0	1	0
ATP13A4 ENSG00000127249	0	0	0	0	0	0	0	0	0	0
ATP13A5 ENSG00000187527	0	0	0	0	0	0	0	0	0	0
ATP1A1 ENSG00000163399	0	0	95	33	151	0	122	70	73	86
ATP1A2 ENSG00000018625	6	0	0	0	1	1	0	1	0	0
ATP1A3 ENSG00000105409	0	0	0	0	0	0	0	0	0	0
ATP1A4 ENSG00000132681	0	0	0	0	0	0	0	0	0	0
ATP1B1 ENSG00000143153	1	0	0	0	0	0	43	0	4	17
ATP1B2 ENSG00000129244	1	0	0	0	0	1	0	2	0	0
ATP1B3 ENSG00000069849	0	7	4	0	3	17	7	0	18	2
ATP1B4 ENSG00000101892	0	0	0	0	0	0	0	0	0	0
ATP23 ENSG00000166896	0	0	3	0	0	0	0	0	0	0
ATP2A1 ENSG00000196296	0	0	0	0	0	0	0	0	0	0
ATP2A2 ENSG00000174437	33	1	24	4	5	4	21	15	14	8
ATP2A3 ENSG00000074370	6	42	0	24	0	0	30	0	14	3
ATP2B1 ENSG00000070961	2	1	11	0	0	1	25	11	0	6
ATP2B2 ENSG00000157087	0	0	0	0	0	0	0	0	0	0
ATP2B3 ENSG00000067842	0	0	0	0	0	0	0	0	0	0
ATP2B4 ENSG00000058668	32	1	0	0	3	0	1	0	1	0
ATP2C1 ENSG00000017260	0	0	20	1	10	0	1	79	0	8
ATP2C2 ENSG00000064270	0	1	8	13	1	5	4	0	0	0
ATP4A ENSG00000105675	0	0	0	0	0	0	0	0	0	0
ATP4B ENSG00000186009	0	0	0	0	0	0	0	0	0	0
ATP5J2-PTCD1 ENSG00000248919	0	0	0	0	0	0	0	0	0	0
ATP5SL ENSG00000105341	1	17	5	11	1	1	0	3	2	0
ATP6AP1 ENSG00000071553	27	44	62	105	36	10	0	0	16	41
ATP6AP1L ENSG00000205464	0	0	0	0	1	1	0	1	0	0
ATP6AP2 ENSG00000182220	4	3	7	5	0	0	7	10	0	2
ATP6V0A1 ENSG00000033627	1	8	6	11	0	2	5	17	1	18
ATP6V0A2 ENSG00000185344	0	0	1	0	0	0	0	0	0	0
ATP6V0A4 ENSG00000105929	0	0	0	0	0	0	0	0	0	0
ATP6V0B ENSG00000117410	0	80	16	177	79	13	48	10	8	48
ATP6V0C ENSG00000185883	0	0	0	0	0	0	0	0	0	0
ATP6V0D1 ENSG00000159720	68	63	19	32	16	7	6	0	17	2
ATP6V0D2 ENSG00000147614	0	0	0	0	0	0	0	0	0	0
ATP6V0E1 ENSG00000113732	0	26	12	1	14	97	0	1	0	32
ATP6V0E2 ENSG00000171130	15	0	10	18	11	2	0	0	3	10
ATP6V1A ENSG00000114573	0	0	3	0	4	0	1	23	3	0
ATP6V1B1 ENSG00000116039	0	0	0	0	0	0	0	0	0	0
ATP6V1B2 ENSG00000147416	0	6	1	0	0	0	0	3	1	14
ATP6V1C1 ENSG00000155097	0	0	2	5	1	0	0	0	0	0
ATP6V1C2 ENSG00000143882	0	0	0	0	0	0	0	0	1	0
ATP6V1D ENSG00000100554	0	0	0	1	0	4	0	0	0	2
ATP6V1E1 ENSG00000131100	0	48	8	1	24	31	16	1	40	3
ATP6V1E2 ENSG00000250565	0	8	4	0	1	0	0	16	0	2
ATP6V1F ENSG00000128524	1	12	9	14	11	8	9	96	8	3
ATP6V1G1 ENSG00000136888	0	0	33	7	3	0	15	12	0	5
ATP6V1G2 ENSG00000213760	0	0	0	0	0	0	0	0	0	0
ATP6V1G3 ENSG00000151418	0	0	0	0	0	0	0	0	0	0
ATP6V1H ENSG00000047249	10	1	8	0	3	1	3	10	0	0
ATP7A ENSG00000165240	0	0	1	0	0	0	0	0	0	0
ATP7B ENSG00000123191	0	0	0	0	0	0	0	0	0	0
ATP8A1 ENSG00000124406	0	0	1	0	0	0	0	0	0	0
ATP8A2 ENSG00000132932	0	0	0	0	0	0	0	0	0	0
ATP8B1 ENSG00000081923	0	0	15	0	0	0	26	0	2	18
ATP8B2 ENSG00000143515	17	9	13	5	9	0	0	30	1	4
ATP8B3 ENSG00000130270	0	1	0	11	0	0	6	0	0	0
ATP8B4 ENSG00000104043	0	0	0	0	0	0	0	0	0	0
ATP9A ENSG00000054793	0	3	11	4	19	0	4	6	0	1
ATP9B ENSG00000166377	0	0	4	1	0	0	0	6	0	0
ATPIF1 ENSG00000130770	9	0	32	6	12	7	15	2	0	5
ATR ENSG00000175054	0	0	1	0	0	0	0	1	0	1
ATRAID ENSG00000138085	42	16	0	0	1	52	0	4	1	0
ATRIP ENSG00000164053	0	0	0	0	0	0	0	0	0	0
ATRIP ENSG00000282827	0	0	0	0	0	0	0	0	0	0
ATRN ENSG00000088812	5	0	0	2	1	0	1	0	1	2
ATRNL1 ENSG00000107518	1	0	0	0	0	0	1	1	0	1
ATRX ENSG00000085224	1	49	7	0	3	7	4	0	0	11
ATXN1 ENSG00000124788	0	0	2	0	10	0	1	96	8	0
ATXN10 ENSG00000130638	1	0	1	0	7	0	2	2	0	1
ATXN1L ENSG00000224470	0	0	0	0	2	0	0	0	0	0
ATXN2 ENSG00000204842	12	0	2	0	5	19	7	0	2	1
ATXN2L ENSG00000168488	15	55	31	0	6	0	12	0	12	7
ATXN3 ENSG00000066427	38	2	6	0	0	0	8	0	1	4
ATXN3L ENSG00000123594	0	0	0	0	0	0	0	0	0	0
ATXN7 ENSG00000163635	1	0	7	1	0	0	1	0	21	0
ATXN7L1 ENSG00000146776	0	0	0	0	0	0	0	1	0	0
ATXN7L2 ENSG00000162650	3	0	0	0	0	0	0	3	1	1
ATXN7L3 ENSG00000087152	2	1	3	9	0	0	3	0	0	5
ATXN7L3B ENSG00000253719	1	17	5	3	6	1	2	7	1	0
AUH ENSG00000148090	0	2	3	1	3	0	0	17	1	0
AUNIP ENSG00000127423	0	0	0	0	0	0	0	0	0	0
AUP1 ENSG00000115307	5	57	17	141	23	1	52	38	0	12
AURKA ENSG00000087586	0	0	0	0	0	0	0	1	0	0
AURKAIP1 ENSG00000175756	39	22	24	34	14	1	6	19	2	0
AURKB ENSG00000178999	0	0	0	0	0	0	0	0	0	0
AURKC ENSG00000105146	0	0	0	1	0	0	0	1	0	0
AUTS2 ENSG00000158321	0	0	0	2	0	0	24	1	16	4
AVEN ENSG00000169857	1	0	1	8	0	0	0	6	29	0
AVIL ENSG00000135407	0	0	1	0	0	0	0	0	0	0
AVL9 ENSG00000105778	1	0	11	0	1	4	1	0	1	2
AVP ENSG00000101200	0	0	0	0	0	0	0	0	0	0
AVPI1 ENSG00000119986	1	6	3	0	0	30	4	0	0	0
AVPR1A ENSG00000166148	0	0	0	0	0	0	0	0	0	0
AVPR1B ENSG00000198049	0	0	0	0	0	0	0	0	0	0
AVPR2 ENSG00000126895	0	0	0	0	0	0	0	0	0	0
AXDND1 ENSG00000162779	0	0	0	0	0	0	0	0	0	0
AXIN1 ENSG00000103126	8	0	0	1	0	12	5	0	24	0
AXIN2 ENSG00000168646	0	0	2	0	0	2	38	3	1	0
AXL ENSG00000167601	35	153	0	0	8	10	5	0	7	0
AZGP1 ENSG00000160862	1	136	609	1312	1002	1	10	2	99	165
AZI2 ENSG00000163512	0	0	9	0	0	0	1	2	0	2
AZIN1 ENSG00000155096	1	1	13	0	11	0	38	1	0	3
AZIN2 ENSG00000142920	1	0	3	2	0	0	0	0	0	1
AZU1 ENSG00000172232	0	0	0	0	0	0	0	0	0	0
B2M ENSG00000166710	1	0	183	0	131	11	115	143	145	54
B3GALNT1 ENSG00000169255	1	1	1	0	2	0	1	0	31	1
B3GALNT2 ENSG00000162885	0	0	0	0	0	0	0	0	0	0
B3GALT1 ENSG00000172318	0	0	0	0	0	0	0	0	0	0
B3GALT2 ENSG00000162630	5	0	0	0	0	0	0	1	0	0
B3GALT4 ENSG00000235863	38	1	3	26	0	3	6	1	1	1
B3GALT5 ENSG00000183778	0	0	0	0	0	0	0	0	0	0
B3GALT6 ENSG00000176022	0	1	0	3	0	1	3	0	0	0
B3GAT1 ENSG00000109956	1	0	11	19	12	3	0	9	0	0
B3GAT2 ENSG00000112309	0	0	0	0	1	0	0	0	0	0
B3GAT3 ENSG00000149541	21	19	22	36	5	22	0	15	11	9
B3GLCT ENSG00000187676	0	0	0	0	0	0	1	1	0	0
B3GNT2 ENSG00000170340	0	0	0	3	0	0	0	0	0	3
B3GNT3 ENSG00000179913	0	0	0	0	0	0	35	0	0	0
B3GNT4 ENSG00000176383	0	0	0	0	0	0	1	0	0	0
B3GNT5 ENSG00000176597	0	0	0	0	0	0	0	0	0	0
B3GNT6 ENSG00000198488	0	0	0	0	0	0	0	0	0	0
B3GNT7 ENSG00000156966	7	0	0	0	0	0	3	0	0	0
B3GNT8 ENSG00000177191	2	1	0	12	1	0	8	0	4	1
B3GNT9 ENSG00000237172	0	0	0	0	0	0	0	0	0	0
B3GNTL1 ENSG00000175711	2	0	1	0	11	1	0	0	7	2
B4GALNT1 ENSG00000135454	3	0	0	0	0	0	0	0	1	0
B4GALNT2 ENSG00000167080	0	0	0	0	0	0	0	0	0	0
B4GALNT3 ENSG00000139044	0	0	0	0	0	0	2	0	0	0
B4GALNT4 ENSG00000182272	2	1	2	0	0	0	0	0	1	1
B4GALT1 ENSG00000086062	3	0	24	47	19	2	60	1	41	4
B4GALT2 ENSG00000117411	44	2	7	21	5	8	1	11	21	2
B4GALT3 ENSG00000158850	0	29	6	12	25	15	2	0	0	0
B4GALT4 ENSG00000121578	0	1	3	0	5	0	20	7	0	1
B4GALT5 ENSG00000158470	5	1	2	11	0	1	37	3	2	0
B4GALT6 ENSG00000118276	16	0	0	0	1	0	0	0	0	0
B4GALT7 ENSG00000027847	9	18	4	13	12	9	6	0	0	13
B4GAT1 ENSG00000174684	25	57	4	12	0	29	1	27	2	0
B9D1 ENSG00000108641	2	7	0	0	0	1	0	3	0	0
B9D2 ENSG00000123810	9	7	2	0	0	1	0	5	6	7
BAALC ENSG00000164929	0	0	0	0	0	0	0	0	0	0
BAAT ENSG00000136881	0	0	0	0	0	0	0	0	0	0
BABAM1 ENSG00000105393	40	4	6	9	0	0	2	19	10	0
BACE1 ENSG00000186318	36	13	0	2	3	6	3	0	0	2
BACE2 ENSG00000182240	0	71	13	8	44	5	36	1	5	32
BACH1 ENSG00000156273	0	0	1	0	1	0	1	0	1	0
BACH2 ENSG00000112182	2	0	0	0	0	0	0	0	0	0
BAD ENSG00000002330	38	16	9	26	13	8	10	6	0	4
BAG1 ENSG00000107262	0	80	15	2	33	25	133	2	0	8
BAG2 ENSG00000112208	9	0	0	0	0	0	0	6	4	0
BAG3 ENSG00000151929	26	9	5	0	2	0	13	1	1	2
BAG4 ENSG00000156735	1	0	1	0	5	0	1	2	2	0
BAG5 ENSG00000166170	1	0	0	1	0	0	2	0	0	1
BAG6 ENSG00000204463	8	53	3	21	21	3	27	36	71	0
BAHCC1 ENSG00000266074	6	0	2	3	1	0	0	16	0	1
BAHD1 ENSG00000140320	3	1	8	0	2	1	0	1	2	1
BAIAP2 ENSG00000175866	2	0	18	38	30	1	15	11	2	18
BAIAP2L1 ENSG00000006453	0	0	8	24	58	0	18	0	0	7
BAIAP2L2 ENSG00000128298	0	0	0	0	0	0	0	0	0	0
BAIAP3 ENSG00000007516	0	0	4	21	9	0	3	1	2	0
BAK1 ENSG00000030110	0	9	1	8	0	1	3	0	2	1
BAMBI ENSG00000095739	1	0	1	0	0	0	2	0	0	0
BANF1 ENSG00000175334	6	2	4	0	2	0	4	0	2	1
BANF2 ENSG00000125888	0	0	0	0	0	0	0	0	0	0
BANK1 ENSG00000153064	0	0	0	0	1	0	2	0	0	0
BANP ENSG00000172530	0	3	0	0	1	2	3	0	0	3
BAP1 ENSG00000163930	0	28	18	46	6	1	2	24	46	4
BARD1 ENSG00000138376	1	0	7	0	0	0	0	2	0	0
BARHL2 ENSG00000143032	0	0	0	0	0	0	0	0	0	0
BARX1 ENSG00000131668	0	0	0	0	0	0	0	0	0	0
BARX2 ENSG00000043039	0	0	3	0	0	0	3	1	0	1
BASP1 ENSG00000176788	1	0	12	0	3	1	2	2	1	5
BATF ENSG00000156127	1	1	0	0	0	1	4	0	11	0
BATF2 ENSG00000168062	0	0	0	0	0	0	0	0	0	0
BATF3 ENSG00000123685	0	0	0	0	0	2	0	0	0	0
BAX ENSG00000087088	5	1	1	10	6	3	0	3	1	0
BAZ1A ENSG00000198604	0	1	1	3	0	0	14	0	9	10
BAZ1B ENSG00000009954	0	5	0	0	5	10	3	2	0	1
BAZ2A ENSG00000076108	1	10	10	0	0	0	18	6	15	28
BAZ2B ENSG00000123636	10	0	4	7	0	0	23	32	2	5
BBC3 ENSG00000105327	0	0	0	0	0	0	0	0	0	0
BBIP1 ENSG00000214413	22	0	4	0	2	0	0	0	1	3
BBOF1 ENSG00000119636	0	0	33	0	0	0	1	1	5	0
BBOX1 ENSG00000129151	1	0	0	0	0	0	0	0	0	0
BBS1 ENSG00000174483	0	0	6	1	0	0	10	0	2	0
BBS10 ENSG00000179941	0	0	0	0	0	0	0	0	0	0
BBS12 ENSG00000181004	0	0	0	0	0	0	0	0	0	0
BBS2 ENSG00000125124	2	0	4	0	15	0	0	5	0	1
BBS4 ENSG00000140463	0	1	0	1	0	0	0	0	0	1
BBS5 ENSG00000163093	2	0	5	0	0	1	1	0	0	0
BBS7 ENSG00000138686	0	0	5	1	0	3	0	0	0	1
BBS9 ENSG00000122507	0	0	1	2	0	0	7	0	0	0
BBX ENSG00000114439	11	0	4	0	4	2	0	0	2	7
BCAM ENSG00000187244	0	0	21	26	61	0	6	0	13	3
BCAN ENSG00000132692	0	0	0	0	0	0	0	0	0	0
BCAP29 ENSG00000075790	0	0	0	0	7	2	0	0	2	4
BCAP31 ENSG00000185825	51	218	49	355	102	1	17	0	31	19
BCAR1 ENSG00000050820	41	3	9	34	11	9	10	27	2	37
BCAR3 ENSG00000137936	1	0	0	0	0	0	3	45	1	1
BCAS1 ENSG00000064787	0	0	1	3	1	0	13	1	1	4
BCAS2 ENSG00000116752	0	0	1	0	3	0	1	0	0	0
BCAS3 ENSG00000141376	10	2	10	20	0	1	0	0	59	0
BCAS4 ENSG00000124243	2	2	0	2	0	0	3	0	1	1
BCAT1 ENSG00000060982	0	0	0	0	0	0	0	2	0	0
BCAT2 ENSG00000105552	16	46	14	31	11	0	9	0	6	6
BCCIP ENSG00000107949	1	0	2	2	0	1	0	0	1	2
BCDIN3D ENSG00000186666	0	1	0	0	0	1	0	0	0	0
BCHE ENSG00000114200	16	0	1	0	0	0	0	0	0	1
BCKDHA ENSG00000248098	3	2	1	0	0	0	0	0	1	0
BCKDHB ENSG00000083123	0	0	1	0	0	0	0	0	0	1
BCKDK ENSG00000103507	11	2	2	10	0	12	1	11	10	9
BCL10 ENSG00000142867	0	0	8	2	0	0	14	1	4	0
BCL11A ENSG00000119866	0	0	0	1	0	0	3	0	2	0
BCL11B ENSG00000127152	0	0	0	0	0	0	0	0	0	0
BCL2 ENSG00000171791	0	0	0	2	0	1	15	6	0	5
BCL2A1 ENSG00000140379	0	0	0	0	0	0	0	0	0	0
BCL2L1 ENSG00000171552	2	46	28	34	11	2	19	17	24	10
BCL2L10 ENSG00000137875	0	0	0	0	0	0	0	0	0	0
BCL2L11 ENSG00000153094	1	0	7	1	0	2	0	0	0	0
BCL2L12 ENSG00000126453	0	1	0	0	0	0	0	0	0	0
BCL2L13 ENSG00000099968	3	0	4	0	6	5	8	12	1	0
BCL2L14 ENSG00000121380	0	0	0	0	0	0	0	0	0	0
BCL2L15 ENSG00000188761	0	1	0	0	1	0	2	0	0	0
BCL2L2 ENSG00000129473	0	0	0	0	2	0	0	0	0	0
BCL2L2-PABPN1 ENSG00000258643	0	0	0	0	0	0	0	0	0	0
BCL3 ENSG00000069399	0	0	0	5	6	41	70	0	19	23
BCL6 ENSG00000113916	1	0	0	0	0	14	4	11	35	25
BCL6B ENSG00000161940	0	0	0	0	0	0	1	1	0	0
BCL7A ENSG00000110987	0	0	0	3	0	1	3	1	0	0
BCL7B ENSG00000106635	0	0	0	0	0	9	145	1	0	0
BCL7C ENSG00000099385	103	58	34	12	7	1	17	1	5	0
BCL9 ENSG00000116128	0	0	0	2	1	2	0	0	0	0
BCL9L ENSG00000186174	5	0	22	1	12	7	2	0	6	3
BCLAF1 ENSG00000029363	1	0	4	0	0	23	10	10	2	1
BCO1 ENSG00000135697	0	0	0	0	0	0	0	0	0	0
BCO2 ENSG00000197580	1	0	0	0	0	0	0	0	70	0
BCOR ENSG00000183337	0	0	1	0	1	1	0	0	0	0
BCORL1 ENSG00000085185	3	3	0	1	3	0	0	2	2	5
BCR ENSG00000186716	2	12	0	9	2	14	1	0	3	2
BCS1L ENSG00000074582	6	2	0	0	0	9	0	0	9	6
BDH1 ENSG00000161267	0	0	1	4	0	0	12	0	0	0
BDH2 ENSG00000164039	7	0	0	0	2	2	3	1	0	3
BDKRB1 ENSG00000100739	0	0	0	0	0	0	0	0	0	0
BDKRB2 ENSG00000168398	87	0	8	0	1	3	11	0	0	0
BDNF ENSG00000176697	0	0	0	0	0	0	0	0	0	0
BDP1 ENSG00000145734	12	0	2	1	0	0	4	0	0	0
BEAN1 ENSG00000166546	0	0	0	0	0	0	0	0	0	0
BECN1 ENSG00000126581	0	0	5	0	0	0	2	1	0	0
BEGAIN ENSG00000183092	4	0	1	0	0	0	1	16	0	1
BEND2 ENSG00000177324	0	0	0	0	0	0	0	0	0	0
BEND3 ENSG00000178409	0	0	0	0	0	0	0	0	0	0
BEND4 ENSG00000188848	0	0	0	0	0	0	0	0	0	0
BEND5 ENSG00000162373	1	2	0	0	1	0	0	1	0	0
BEND6 ENSG00000151917	0	0	0	1	0	0	0	0	0	1
BEND7 ENSG00000165626	18	0	0	0	0	0	5	1	0	0
BEST1 ENSG00000167995	26	0	8	0	1	0	3	10	13	7
BEST2 ENSG00000039987	0	0	0	0	0	0	0	0	0	0
BEST3 ENSG00000127325	0	0	0	0	0	0	0	0	0	0
BEST4 ENSG00000142959	0	0	0	0	0	0	0	0	0	0
BET1 ENSG00000105829	0	0	2	0	0	1	1	0	0	0
BET1L ENSG00000177951	0	1	0	7	0	6	2	2	0	7
BEX1 ENSG00000133169	1	0	0	0	0	0	0	0	0	0
BEX2 ENSG00000133134	1	0	12	0	0	10	3	3	1	0
BEX3 ENSG00000166681	22	0	14	0	14	31	2	6	4	1
BEX4 ENSG00000102409	4	5	11	3	0	0	8	11	1	1
BEX5 ENSG00000184515	0	0	0	0	3	0	0	2	0	0
BFAR ENSG00000103429	0	1	0	2	1	5	10	7	1	0
BFSP1 ENSG00000125864	0	0	0	0	0	0	0	0	0	0
BFSP2 ENSG00000170819	0	0	0	0	0	0	0	0	0	0
BGLAP ENSG00000242252	0	0	1	0	0	0	0	2	0	2
BGN ENSG00000182492	497	29	0	25	0	0	1	22	124	5
BHLHA15 ENSG00000180535	0	0	0	0	0	0	0	0	0	0
BHLHB9 ENSG00000198908	9	1	0	2	0	0	0	0	3	1
BHLHE22 ENSG00000180828	0	0	0	0	0	0	0	0	0	0
BHLHE40 ENSG00000134107	0	0	8	1	15	1	44	0	71	6
BHLHE41 ENSG00000123095	1	1	0	0	0	0	20	0	0	0
BHMG1 ENSG00000237452	0	0	0	0	0	0	0	0	0	0
BHMT ENSG00000145692	0	0	0	0	0	0	0	0	0	0
BHMT2 ENSG00000132840	11	4	0	4	1	0	0	0	3	0
BICC1 ENSG00000122870	2	0	2	1	2	0	1	0	6	0
BICD1 ENSG00000151746	0	0	0	0	0	0	0	0	0	0
BICD2 ENSG00000185963	4	2	0	1	0	10	0	0	2	0
BICDL1 ENSG00000135127	0	0	1	0	0	0	0	0	0	0
BICDL2 ENSG00000162069	0	0	2	8	5	0	35	30	1	18
BID ENSG00000015475	1	0	0	0	0	20	16	0	0	0
BIK ENSG00000100290	1	17	64	13	34	1	10	1	1	7
BIN1 ENSG00000136717	126	39	10	0	8	1	0	12	35	7
BIN2 ENSG00000110934	6	0	0	0	0	0	0	0	6	1
BIN3 ENSG00000147439	2	25	5	13	15	0	17	0	3	1
BIRC2 ENSG00000110330	8	1	0	1	3	4	2	1	1	1
BIRC3 ENSG00000023445	0	0	0	3	3	4	7	0	13	1
BIRC5 ENSG00000089685	0	0	0	0	0	0	0	0	0	0
BIRC6 ENSG00000115760	1	0	1	0	0	1	0	1	6	2
BIRC7 ENSG00000101197	0	0	0	0	0	0	0	0	0	0
BIVM ENSG00000134897	2	1	1	1	0	0	0	1	0	0
BLCAP ENSG00000166619	20	11	15	1	18	19	21	1	1	0
BLK ENSG00000136573	6	0	0	1	0	0	0	0	0	0
BLM ENSG00000197299	0	0	0	0	0	0	0	0	0	0
BLMH ENSG00000108578	0	0	0	0	0	57	0	0	0	5
BLNK ENSG00000095585	0	0	1	4	0	0	0	73	3	1
BLOC1S1 ENSG00000135441	116	21	37	68	5	3	0	4	3	8
BLOC1S2 ENSG00000196072	0	0	1	0	0	0	0	0	10	0
BLOC1S3 ENSG00000189114	0	0	3	4	0	6	0	0	0	1
BLOC1S4 ENSG00000186222	0	0	0	0	0	0	0	0	1	0
BLOC1S5 ENSG00000188428	5	1	1	0	0	3	0	6	0	0
BLOC1S6 ENSG00000104164	2	0	18	0	6	0	6	0	2	3
BLVRA ENSG00000106605	2	3	0	0	0	13	0	0	0	1
BLVRB ENSG00000090013	4	123	20	22	24	1	44	4	21	16
BLZF1 ENSG00000117475	0	0	0	1	0	0	1	1	0	0
BMF ENSG00000104081	3	1	4	0	2	0	2	7	0	5
BMI1 ENSG00000168283	0	0	0	0	0	0	0	0	3	0
BMP1 ENSG00000168487	9	11	0	10	0	0	15	16	0	1
BMP10 ENSG00000163217	0	0	0	0	0	0	0	0	0	0
BMP2 ENSG00000125845	1	0	1	0	0	0	5	0	0	0
BMP2K ENSG00000138756	29	0	0	0	0	0	0	0	19	1
BMP3 ENSG00000152785	0	0	1	0	1	0	2	0	0	0
BMP4 ENSG00000125378	8	19	3	1	0	1	1	19	5	1
BMP5 ENSG00000112175	0	0	1	0	0	0	0	5	0	0
BMP6 ENSG00000153162	1	0	0	0	0	0	0	0	0	0
BMP7 ENSG00000101144	1	17	0	0	1	2	13	1	0	1
BMP8A ENSG00000183682	0	0	0	0	0	0	0	0	0	0
BMP8B ENSG00000116985	0	0	0	0	0	0	0	0	0	0
BMPER ENSG00000164619	0	0	0	0	0	0	0	0	16	0
BMPR1A ENSG00000107779	0	0	0	0	0	0	0	1	0	0
BMPR1B ENSG00000138696	0	0	1	1	4	0	1	0	0	0
BMPR2 ENSG00000204217	0	2	2	0	1	0	3	1	3	3
BMS1 ENSG00000165733	9	7	3	6	1	0	64	3	0	0
BMT2 ENSG00000164603	0	0	0	0	1	1	0	5	1	2
BMX ENSG00000102010	0	0	0	0	1	0	0	0	0	0
BNC1 ENSG00000169594	0	0	0	0	0	0	0	0	0	0
BNC2 ENSG00000173068	3	0	0	0	4	3	0	0	0	0
BNIP1 ENSG00000113734	4	0	10	0	0	0	4	0	1	1
BNIP2 ENSG00000140299	1	0	3	0	17	0	4	1	5	0
BNIP3 ENSG00000176171	0	18	30	0	1	0	4	2	2	1
BNIP3L ENSG00000104765	0	0	10	9	5	0	0	0	22	3
BNIPL ENSG00000163141	0	0	0	0	1	0	4	4	0	0
BOC ENSG00000144857	26	0	1	2	2	4	0	11	0	2
BOD1 ENSG00000145919	1	27	1	1	2	12	0	1	0	0
BOD1L1 ENSG00000038219	2	2	2	24	8	2	2	0	6	0
BOD1L2 ENSG00000228075	0	0	0	0	0	0	0	0	0	0
BOK ENSG00000176720	144	2	0	85	2	0	0	8	1	20
BOLA1 ENSG00000178096	2	0	0	2	2	39	0	0	0	2
BOLA2B ENSG00000169627	60	1	13	64	0	5	30	3	2	12
BOLA3 ENSG00000163170	0	0	0	0	0	5	2	0	1	0
BOLL ENSG00000152430	0	0	0	0	0	0	0	0	0	0
BOP1 ENSG00000261236	1	11	0	4	1	0	0	1	0	3
BORA ENSG00000136122	0	0	0	0	0	2	1	0	0	0
BORCS5 ENSG00000165714	1	0	0	0	0	0	0	0	0	0
BORCS6 ENSG00000196544	4	60	2	1	1	0	0	0	13	0
BORCS7 ENSG00000166275	2	2	14	19	1	0	1	5	2	1
BORCS8 ENSG00000254901	0	1	1	37	44	0	3	7	1	0
BORCS8-MEF2B ENSG00000064489	0	0	0	0	0	0	0	0	0	0
BPGM ENSG00000172331	0	0	2	0	0	0	1	0	2	0
BPHL ENSG00000137274	1	0	0	0	0	2	0	0	0	0
BPI ENSG00000101425	0	0	0	0	0	0	0	1	0	0
BPIFA1 ENSG00000198183	0	0	0	0	0	0	0	0	0	0
BPIFA2 ENSG00000131050	0	0	0	0	0	0	0	0	0	0
BPIFB1 ENSG00000125999	0	0	0	0	0	1	1	0	130	0
BPIFB2 ENSG00000078898	0	0	0	21	0	0	0	0	0	0
BPIFB4 ENSG00000186191	0	0	0	0	0	0	0	0	0	0
BPIFC ENSG00000184459	0	0	0	0	0	0	0	0	0	0
BPNT1 ENSG00000162813	0	0	0	0	0	0	0	23	0	1
BPTF ENSG00000171634	18	1	15	0	0	1	2	63	0	0
BRAF ENSG00000157764	0	0	3	0	1	0	0	0	0	0
BRAP ENSG00000089234	2	41	0	0	2	0	6	0	0	1
BRAT1 ENSG00000106009	1	0	16	44	0	4	4	8	1	6
BRCA1 ENSG00000012048	1	0	0	2	0	10	1	0	0	4
BRCA2 ENSG00000139618	0	0	0	0	0	0	0	0	0	0
BRCC3 ENSG00000185515	0	0	0	0	0	0	1	0	0	1
BRD1 ENSG00000100425	0	0	3	0	0	0	0	0	2	0
BRD2 ENSG00000204256	5	12	42	7	23	0	13	97	20	5
BRD3 ENSG00000169925	5	0	13	3	10	11	0	0	0	2
BRD4 ENSG00000141867	59	0	21	32	7	8	24	15	0	0
BRD7 ENSG00000166164	0	0	20	0	0	6	8	13	7	1
BRD8 ENSG00000112983	0	2	3	228	12	18	11	3	0	1
BRD9 ENSG00000028310	22	2	2	13	0	2	4	43	22	5
BRDT ENSG00000137948	0	0	0	0	0	0	0	0	0	0
BRE ENSG00000158019	1	4	2	0	2	2	0	1	1	0
BRF1 ENSG00000185024	34	1	7	43	2	5	1	5	0	11
BRF2 ENSG00000104221	1	0	1	50	16	4	0	1	2	0
BRI3 ENSG00000164713	73	25	31	34	34	0	14	24	18	10
BRI3BP ENSG00000184992	9	0	4	2	0	0	0	1	1	1
BRICD5 ENSG00000182685	1	0	2	14	0	1	0	0	0	7
BRINP1 ENSG00000078725	0	0	0	0	0	0	0	0	0	0
BRINP2 ENSG00000198797	0	0	0	0	0	0	0	0	0	0
BRINP3 ENSG00000162670	0	0	0	0	0	0	0	0	0	0
BRIP1 ENSG00000136492	0	0	0	0	0	0	0	0	0	0
BRIX1 ENSG00000113460	0	0	0	1	1	0	0	0	0	2
BRK1 ENSG00000254999	2	99	24	1	1	17	45	0	85	2
BRMS1 ENSG00000174744	0	0	7	14	2	1	1	0	13	1
BRMS1L ENSG00000100916	6	0	0	0	1	0	0	0	0	0
BROX ENSG00000162819	1	0	2	1	5	1	0	0	0	0
BRPF1 ENSG00000156983	2	0	0	0	0	0	1	0	0	1
BRPF3 ENSG00000096070	0	0	1	0	4	17	7	1	0	4
BRS3 ENSG00000102239	0	0	0	0	0	0	0	0	0	0
BRSK1 ENSG00000160469	11	0	0	1	0	1	2	5	0	1
BRSK2 ENSG00000174672	3	0	1	0	0	0	1	0	0	0
BRWD1 ENSG00000185658	0	0	7	0	0	1	2	3	1	0
BRWD3 ENSG00000165288	0	4	1	36	1	0	2	1	1	6
BSCL2 ENSG00000168000	0	0	0	0	0	0	0	0	1	0
BSDC1 ENSG00000160058	0	1	4	0	19	10	0	39	3	5
BSG ENSG00000172270	121	40	16	64	38	12	3	47	11	11
BSN ENSG00000164061	0	0	0	0	0	0	0	0	0	0
BSND ENSG00000162399	0	0	0	0	0	0	0	0	0	0
BSPH1 ENSG00000188334	0	0	0	0	0	0	0	0	0	0
BSPRY ENSG00000119411	0	0	1	1	7	7	1	0	0	3
BST1 ENSG00000109743	0	1	0	0	0	0	0	0	0	0
BST2 ENSG00000130303	193	175	4	14	0	0	2	84	50	2
BTAF1 ENSG00000095564	0	0	1	0	1	0	2	3	0	0
BTBD1 ENSG00000064726	24	2	11	0	0	0	6	0	2	2
BTBD10 ENSG00000148925	3	0	1	0	0	0	2	0	0	0
BTBD11 ENSG00000151136	0	0	0	0	0	0	0	0	0	0
BTBD16 ENSG00000138152	0	0	0	0	0	0	0	0	0	0
BTBD18 ENSG00000233436	0	0	0	0	0	0	0	0	0	0
BTBD19 ENSG00000222009	0	0	0	0	0	0	0	0	0	0
BTBD2 ENSG00000133243	30	0	8	32	7	6	8	55	0	7
BTBD3 ENSG00000132640	6	0	2	0	0	1	3	7	7	0
BTBD6 ENSG00000184887	16	10	7	0	2	11	4	3	0	1
BTBD7 ENSG00000011114	0	4	5	1	4	2	0	0	3	0
BTBD8 ENSG00000189195	0	0	1	6	0	0	0	2	0	0
BTBD9 ENSG00000183826	1	0	1	0	0	0	0	0	0	0
BTC ENSG00000174808	0	0	0	0	0	0	0	0	0	0
BTD ENSG00000169814	0	1	4	0	1	0	0	0	0	0
BTF3 ENSG00000145741	66	1	25	1	2	4	15	13	20	2
BTF3L4 ENSG00000134717	1	0	5	0	3	0	5	2	3	5
BTG1 ENSG00000133639	0	0	0	5	3	0	22	76	17	0
BTG2 ENSG00000159388	316	3	55	0	3	0	42	3	164	4
BTG3 ENSG00000154640	0	0	21	0	0	0	5	1	0	0
BTG4 ENSG00000137707	0	0	0	0	0	0	0	0	0	0
BTK ENSG00000010671	0	0	0	0	4	0	0	0	0	0
BTLA ENSG00000186265	3	0	0	0	0	0	0	0	3	0
BTN1A1 ENSG00000124557	0	0	0	0	0	0	0	0	0	0
BTN2A1 ENSG00000112763	0	0	0	0	0	0	0	0	0	0
BTN2A2 ENSG00000124508	0	0	0	0	0	0	0	0	0	0
BTN3A1 ENSG00000026950	0	4	0	0	0	0	1	1	0	3
BTN3A2 ENSG00000186470	0	0	0	0	0	0	0	0	0	0
BTN3A3 ENSG00000111801	0	0	0	0	0	0	0	0	0	0
BTNL2 ENSG00000204290	0	0	0	0	0	0	0	0	0	0
BTNL3 ENSG00000168903	0	0	0	0	0	0	0	0	0	0
BTNL8 ENSG00000113303	0	0	0	0	0	0	0	0	0	0
BTNL9 ENSG00000165810	0	0	0	6	1	0	0	1	0	0
BTRC ENSG00000166167	0	1	5	0	0	0	0	0	0	7
BUB1 ENSG00000169679	0	0	0	0	0	0	0	0	0	0
BUB1B ENSG00000156970	0	0	0	0	0	0	0	0	0	0
BUB3 ENSG00000154473	0	0	1	0	0	0	1	0	0	0
BUD13 ENSG00000137656	6	2	0	0	0	0	0	8	0	2
BUD31 ENSG00000106245	1	29	14	22	4	13	10	11	16	8
BVES ENSG00000112276	6	0	0	0	0	0	0	0	5	0
BYSL ENSG00000112578	0	1	1	0	1	1	1	0	0	0
BZW1 ENSG00000082153	1	0	7	0	0	2	3	0	0	1
BZW2 ENSG00000136261	1	0	0	6	0	1	3	0	0	2
C10orf10 ENSG00000165507	0	3	0	0	0	1	4	3	54	1
C10orf105 ENSG00000214688	0	0	0	0	0	0	0	9	0	0
C10orf107 ENSG00000183346	1	0	0	0	0	0	0	0	0	0
C10orf11 ENSG00000148655	0	0	0	0	1	1	0	2	0	0
C10orf128 ENSG00000204161	0	0	0	0	0	0	0	0	0	0
C10orf142 ENSG00000277288	0	0	0	0	0	0	0	0	0	0
C10orf2 ENSG00000107815	0	0	0	0	0	0	0	0	0	0
C10orf35 ENSG00000171224	0	0	0	2	1	2	0	0	2	0
C10orf53 ENSG00000178645	0	0	0	0	0	0	0	0	0	0
C10orf54 ENSG00000107738	105	16	0	1	0	0	20	33	31	7
C10orf55 ENSG00000222047	0	0	0	0	0	0	0	0	0	0
C10orf62 ENSG00000203942	0	0	0	0	0	0	0	0	0	0
C10orf67 ENSG00000179133	0	0	0	0	0	0	0	0	0	0
C10orf71 ENSG00000177354	0	0	0	0	0	0	0	0	0	0
C10orf76 ENSG00000120029	2	1	0	0	3	13	1	0	0	0
C10orf82 ENSG00000165863	0	0	0	0	0	0	0	0	0	0
C10orf88 ENSG00000119965	0	0	0	0	0	2	0	0	10	0
C10orf90 ENSG00000154493	0	0	0	0	0	0	0	0	0	0
C10orf95 ENSG00000120055	0	0	0	0	0	0	0	0	0	0
C10orf99 ENSG00000188373	0	0	0	0	0	0	0	0	0	0
C11orf1 ENSG00000137720	0	0	0	0	0	0	0	0	0	0
C11orf16 ENSG00000176029	0	0	0	0	0	0	0	0	0	0
C11orf21 ENSG00000110665	0	0	0	0	0	0	0	0	0	0
C11orf24 ENSG00000171067	34	4	2	18	3	9	1	73	8	3
C11orf31 ENSG00000211450	3	0	7	12	6	23	7	20	15	2
C11orf40 ENSG00000171987	0	0	0	0	0	0	0	0	0	0
C11orf42 ENSG00000180878	0	0	0	0	0	0	0	0	0	0
C11orf45 ENSG00000174370	0	0	0	0	0	0	0	0	0	0
C11orf49 ENSG00000149179	0	1	0	6	0	10	4	4	4	0
C11orf52 ENSG00000149300	0	0	0	0	0	0	0	0	0	0
C11orf53 ENSG00000150750	0	0	0	0	0	0	0	0	0	0
C11orf54 ENSG00000182919	0	0	0	0	2	0	0	0	0	0
C11orf57 ENSG00000150776	0	0	0	3	0	0	0	1	0	4
C11orf58 ENSG00000110696	3	16	13	0	0	3	14	10	1	2
C11orf63 ENSG00000109944	0	0	0	0	0	0	0	0	0	0
C11orf65 ENSG00000166323	0	0	0	0	0	0	0	0	0	0
C11orf68 ENSG00000175573	0	19	7	0	0	1	0	3	15	0
C11orf70 ENSG00000137691	0	0	0	0	0	0	0	0	0	0
C11orf71 ENSG00000180425	0	0	3	0	3	0	0	0	0	1
C11orf74 ENSG00000166352	0	0	2	0	0	0	0	0	0	0
C11orf80 ENSG00000173715	0	0	0	0	0	0	0	0	0	0
C11orf84 ENSG00000168005	0	0	0	0	0	2	1	0	3	0
C11orf87 ENSG00000185742	0	0	0	0	0	0	0	0	0	0
C11orf88 ENSG00000183644	0	0	0	0	0	0	0	0	0	0
C11orf91 ENSG00000205177	0	0	0	0	0	0	0	0	0	0
C11orf94 ENSG00000234776	0	0	0	0	0	0	0	0	0	0
C11orf95 ENSG00000188070	5	28	5	0	0	2	0	7	0	0
C11orf96 ENSG00000187479	80	67	0	0	0	0	0	305	381	0
C11orf98 ENSG00000278615	0	0	0	0	0	0	0	0	0	0
C12orf10 ENSG00000139637	14	20	4	3	1	0	4	0	28	0
C12orf29 ENSG00000133641	4	1	3	1	4	0	0	0	0	0
C12orf4 ENSG00000047621	0	0	0	0	0	0	0	0	0	0
C12orf40 ENSG00000180116	0	0	0	0	0	0	0	0	1	0
C12orf42 ENSG00000179088	0	0	0	0	0	0	0	0	0	0
C12orf43 ENSG00000157895	0	1	2	4	1	10	0	0	3	0
C12orf45 ENSG00000151131	1	5	6	0	0	1	0	1	0	0
C12orf49 ENSG00000111412	0	0	0	0	0	0	4	0	4	0
C12orf50 ENSG00000165805	0	0	0	0	0	0	0	0	0	0
C12orf54 ENSG00000177627	0	0	0	0	0	0	1	0	0	0
C12orf56 ENSG00000185306	0	0	0	0	0	0	0	0	0	0
C12orf57 ENSG00000111678	104	172	35	45	20	3	0	143	35	6
C12orf60 ENSG00000182993	3	1	0	0	0	0	0	1	0	0
C12orf65 ENSG00000130921	0	3	3	3	1	3	0	0	0	0
C12orf66 ENSG00000174206	0	0	1	6	0	0	4	0	0	0
C12orf71 ENSG00000214700	0	0	0	0	0	0	0	0	0	0
C12orf73 ENSG00000204954	0	0	0	0	0	1	0	0	1	0
C12orf75 ENSG00000235162	9	0	0	0	2	0	0	2	0	0
C12orf76 ENSG00000174456	1	0	1	4	0	7	0	0	0	0
C14orf1 ENSG00000133935	0	50	17	0	0	9	1	7	0	4
C14orf105 ENSG00000100557	0	0	0	0	0	0	0	0	0	0
C14orf119 ENSG00000179933	1	0	0	0	0	3	0	1	6	3
C14orf132 ENSG00000227051	0	1	0	0	0	2	0	0	0	0
C14orf142 ENSG00000170270	3	0	2	1	0	0	0	1	0	2
C14orf159 ENSG00000133943	2	9	0	0	1	15	0	0	0	0
C14orf166 ENSG00000087302	24	0	2	0	0	36	9	3	0	1
C14orf169 ENSG00000170468	0	0	0	0	1	1	2	0	0	0
C14orf177 ENSG00000176605	0	0	0	0	0	0	0	0	0	0
C14orf178 ENSG00000197734	0	0	0	0	0	0	0	0	0	0
C14orf180 ENSG00000184601	0	0	0	0	0	0	0	0	0	0
C14orf2 ENSG00000156411	15	1	0	2	28	61	21	17	0	2
C14orf28 ENSG00000179476	2	0	2	0	0	0	0	0	1	1
C14orf37 ENSG00000139971	0	0	0	0	0	0	0	0	0	0
C14orf39 ENSG00000179008	0	0	0	0	0	0	0	0	0	0
C14orf79 ENSG00000140104	0	0	1	7	0	1	1	3	0	0
C14orf80 ENSG00000185347	0	0	0	0	0	0	0	0	0	2
C14orf93 ENSG00000100802	0	0	0	0	0	0	0	0	0	0
C15orf39 ENSG00000167173	1	0	0	6	0	11	2	0	0	0
C15orf40 ENSG00000169609	5	3	1	6	2	1	0	0	4	0
C15orf41 ENSG00000186073	2	1	0	0	0	0	8	0	0	0
C15orf48 ENSG00000166920	0	0	14	0	0	0	2	0	0	5
C15orf52 ENSG00000188549	4	17	0	1	1	10	0	0	1	1
C15orf53 ENSG00000175779	0	0	0	0	0	0	0	0	0	0
C15orf57 ENSG00000128891	1	0	0	0	0	2	27	0	1	0
C15orf59 ENSG00000205363	10	3	1	0	1	0	6	4	0	10
C15orf61 ENSG00000189227	0	0	0	0	18	0	0	1	0	1
C15orf62 ENSG00000188277	0	0	0	0	0	0	0	0	0	0
C15orf65 ENSG00000261652	0	0	0	1	0	0	0	0	0	0
C16orf13 ENSG00000130731	10	11	0	51	7	12	0	0	3	2
C16orf45 ENSG00000166780	0	0	0	0	0	0	0	0	1	0
C16orf46 ENSG00000166455	0	0	0	0	0	0	0	0	0	0
C16orf52 ENSG00000185716	2	0	9	0	0	0	0	0	0	0
C16orf54 ENSG00000185905	0	0	0	0	0	0	0	0	0	0
C16orf58 ENSG00000140688	0	13	6	36	40	18	0	3	0	8
C16orf59 ENSG00000162062	0	0	10	2	0	0	1	0	0	0
C16orf62 ENSG00000103544	7	0	4	8	0	0	1	3	2	0
C16orf70 ENSG00000125149	0	4	3	4	3	1	0	2	2	0
C16orf71 ENSG00000166246	0	0	0	0	0	0	0	0	0	0
C16orf72 ENSG00000182831	0	0	3	0	0	1	0	3	1	0
C16orf74 ENSG00000154102	0	0	1	0	1	0	8	16	0	0
C16orf78 ENSG00000166152	0	0	0	0	0	0	0	0	0	0
C16orf82 ENSG00000234186	0	0	0	0	0	0	0	0	0	0
C16orf86 ENSG00000159761	0	4	0	0	0	0	1	5	0	1
C16orf87 ENSG00000155330	0	0	2	0	0	0	0	0	0	0
C16orf89 ENSG00000153446	14	11	0	0	2	0	4	1	4	0
C16orf91 ENSG00000174109	4	0	1	0	0	2	0	4	0	0
C16orf92 ENSG00000167194	0	0	0	0	0	0	0	0	0	0
C16orf95 ENSG00000260456	0	0	0	0	0	0	0	0	0	0
C16orf96 ENSG00000205832	0	0	0	0	0	0	0	0	0	0
C17orf105 ENSG00000231256	0	0	0	0	0	0	0	0	0	0
C17orf107 ENSG00000205710	0	0	0	0	0	0	0	0	0	0
C17orf49 ENSG00000258315	0	0	1	0	0	3	2	0	0	0
C17orf50 ENSG00000270806	0	0	0	0	0	0	0	0	0	0
C17orf51 ENSG00000212719	0	0	0	0	0	0	0	0	0	0
C17orf53 ENSG00000125319	0	0	0	0	0	0	0	0	0	0
C17orf58 ENSG00000186665	0	0	2	0	1	0	0	0	0	0
C17orf62 ENSG00000178927	6	41	48	80	0	11	0	28	3	13
C17orf64 ENSG00000141371	0	0	0	0	0	0	0	0	0	0
C17orf67 ENSG00000214226	0	0	0	0	0	0	0	0	0	0
C17orf74 ENSG00000184560	0	0	0	0	0	0	0	0	0	0
C17orf75 ENSG00000108666	0	0	0	0	0	0	0	1	0	0
C17orf78 ENSG00000278505	0	0	0	0	0	0	0	0	0	0
C17orf80 ENSG00000141219	1	5	0	0	0	10	1	1	1	1
C17orf89 ENSG00000224877	14	10	15	19	11	6	7	4	6	5
C17orf96 ENSG00000273604	0	5	0	1	0	0	1	1	24	0
C17orf97 ENSG00000187624	0	0	0	0	0	1	0	1	3	0
C17orf98 ENSG00000275489	0	0	0	0	0	0	0	0	0	0
C17orf99 ENSG00000187997	0	0	0	0	0	0	0	0	0	0
C18orf21 ENSG00000141428	0	0	1	1	1	1	0	0	0	0
C18orf25 ENSG00000152242	0	0	2	1	0	0	2	1	0	1
C18orf32 ENSG00000177576	3	3	1	2	0	3	1	4	0	0
C18orf54 ENSG00000166845	0	0	0	0	0	0	0	0	0	0
C18orf63 ENSG00000206043	0	0	0	0	0	0	0	0	0	0
C18orf8 ENSG00000141452	2	1	4	0	0	2	1	0	1	1
C19orf12 ENSG00000131943	0	20	3	0	8	8	4	0	1	1
C19orf18 ENSG00000177025	18	0	0	7	1	1	0	0	0	3
C19orf24 ENSG00000228300	0	35	3	23	0	4	0	0	56	10
C19orf25 ENSG00000119559	1	6	3	6	16	1	2	30	11	1
C19orf33 ENSG00000167644	1	4	0	0	0	0	12	0	24	4
C19orf35 ENSG00000188305	0	0	0	0	0	0	0	0	0	0
C19orf38 ENSG00000214212	0	0	0	0	0	0	0	1	0	0
C19orf43 ENSG00000123144	7	107	10	2	9	45	59	25	0	15
C19orf44 ENSG00000105072	12	1	0	6	0	1	0	9	0	3
C19orf45 ENSG00000198723	0	0	0	0	0	0	0	0	0	0
C19orf47 ENSG00000160392	0	0	5	11	3	0	13	18	46	0
C19orf48 ENSG00000167747	16	12	3	26	24	1	0	1	0	2
C19orf52 ENSG00000142444	0	0	0	0	0	0	0	1	0	0
C19orf53 ENSG00000104979	0	67	19	29	17	1	4	99	24	27
C19orf54 ENSG00000188493	1	4	0	2	0	0	0	1	1	0
C19orf57 ENSG00000132016	0	0	0	0	0	0	0	0	0	0
C19orf60 ENSG00000006015	29	2	3	22	1	3	0	36	11	2
C19orf66 ENSG00000130813	0	6	0	0	0	0	2	0	1	1
C19orf67 ENSG00000188032	0	0	0	0	0	0	0	0	0	0
C19orf68 ENSG00000185453	0	0	0	0	1	0	1	4	0	0
C19orf70 ENSG00000174917	30	9	7	21	23	0	0	23	11	2
C19orf71 ENSG00000183397	0	0	0	0	0	0	0	0	0	0
C19orf73 ENSG00000221916	0	0	0	0	0	0	0	0	0	0
C19orf81 ENSG00000235034	0	0	0	0	0	0	0	0	0	0
C19orf84 ENSG00000262874	0	0	0	0	0	0	0	0	0	0
C1D ENSG00000197223	9	0	3	1	3	0	0	0	2	0
C1GALT1 ENSG00000106392	0	0	0	0	0	0	0	1	1	0
C1GALT1C1 ENSG00000171155	0	0	0	0	0	0	3	0	0	0
C1GALT1C1L ENSG00000223658	0	0	0	0	0	0	0	0	0	0
C1QA ENSG00000173372	104	57	1	2	1	0	3	39	49	1
C1QB ENSG00000173369	105	0	1	0	9	0	1	43	66	23
C1QBP ENSG00000108561	0	0	5	0	3	0	15	16	0	4
C1QC ENSG00000159189	58	0	0	7	1	1	2	9	17	3
C1QL1 ENSG00000131094	0	0	0	0	0	0	0	0	0	0
C1QL2 ENSG00000144119	0	0	0	0	0	0	0	0	0	0
C1QL3 ENSG00000165985	0	0	0	0	0	0	0	0	0	0
C1QL4 ENSG00000186897	0	0	0	0	0	0	0	0	0	0
C1QTNF1 ENSG00000173918	37	26	0	1	0	0	0	7	0	0
C1QTNF2 ENSG00000145861	12	10	0	0	0	0	0	0	2	0
C1QTNF3 ENSG00000082196	0	0	0	0	0	0	0	0	0	0
C1QTNF4 ENSG00000172247	0	0	0	0	0	0	0	0	0	0
C1QTNF5 ENSG00000223953	0	0	0	0	0	0	0	0	0	0
C1QTNF6 ENSG00000133466	0	0	0	0	0	0	0	0	0	0
C1QTNF7 ENSG00000163145	4	3	0	0	2	0	0	0	2	0
C1QTNF9 ENSG00000240654	0	0	0	0	0	0	0	0	0	0
C1QTNF9B ENSG00000205863	0	0	0	0	0	0	0	0	0	0
C1QTNF9B-AS1 ENSG00000281899	0	0	11	1	3	0	0	0	6	3
C1R ENSG00000159403	530	239	0	1	7	3	0	41	289	21
C1RL ENSG00000139178	17	87	10	0	1	0	10	3	0	7
C1S ENSG00000182326	59	2	0	0	0	33	0	12	13	3
C1orf100 ENSG00000173728	0	0	0	0	0	0	0	0	0	0
C1orf101 ENSG00000179397	0	0	0	0	0	0	0	0	0	0
C1orf105 ENSG00000180999	0	0	0	0	0	0	0	0	0	0
C1orf106 ENSG00000163362	0	0	0	0	2	0	13	0	1	0
C1orf109 ENSG00000116922	0	0	0	0	0	0	0	0	0	0
C1orf112 ENSG00000000460	0	0	0	0	0	0	0	0	0	0
C1orf115 ENSG00000162817	0	0	1	0	0	1	0	0	0	0
C1orf116 ENSG00000182795	0	51	58	4	177	6	8	0	0	3
C1orf122 ENSG00000197982	15	37	19	8	7	6	1	0	0	6
C1orf123 ENSG00000162384	21	5	1	0	1	19	4	3	0	2
C1orf127 ENSG00000175262	0	0	0	0	0	0	0	0	0	0
C1orf131 ENSG00000143633	0	0	0	0	0	0	0	0	0	0
C1orf141 ENSG00000203963	2	0	0	0	0	0	0	0	0	0
C1orf145 ENSG00000162913	0	0	0	0	0	0	0	0	0	0
C1orf146 ENSG00000203910	0	0	0	0	0	0	0	0	0	0
C1orf158 ENSG00000157330	0	0	0	0	0	0	0	0	0	0
C1orf159 ENSG00000131591	0	1	6	11	0	0	2	6	4	0
C1orf162 ENSG00000143110	0	0	0	0	0	3	0	0	1	0
C1orf167 ENSG00000215910	0	0	0	0	0	1	0	0	1	1
C1orf168 ENSG00000187889	0	0	0	0	0	0	0	0	0	0
C1orf174 ENSG00000198912	0	1	0	0	0	2	0	1	0	0
C1orf185 ENSG00000204006	0	0	0	0	0	0	0	0	0	0
C1orf186 ENSG00000263961	0	0	0	0	0	0	0	0	0	0
C1orf194 ENSG00000179902	0	0	0	0	0	0	0	0	0	0
C1orf198 ENSG00000119280	35	0	18	0	4	1	2	6	21	4
C1orf204 ENSG00000188004	0	0	0	0	0	0	0	0	0	0
C1orf21 ENSG00000116667	10	0	9	0	4	24	5	0	2	0
C1orf210 ENSG00000253313	0	0	0	0	1	2	0	0	0	0
C1orf216 ENSG00000142686	10	1	0	0	0	0	0	3	36	0
C1orf226 ENSG00000239887	0	0	0	0	0	0	0	0	0	0
C1orf228 ENSG00000198520	0	0	0	1	0	1	0	0	0	0
C1orf234 ENSG00000227868	0	0	0	0	0	0	0	0	0	0
C1orf27 ENSG00000157181	2	2	10	0	8	0	3	3	1	8
[truncated: 15,949 more rows]
