# Supplementary material for: Spatial maps of prostate cancer transcriptomes reveal an unexplored landscape of heterogeneity
Source: Nat Commun. 2018 Jun 20;9:2419. doi: 10.1038/s41467-018-04724-5 (PMC6010471; doi:10.1038/s41467-018-04724-5)
Supplement: Supplementary file 9 — Supplementary Data 6 [file 41467_2018_4724_MOESM9_ESM.zip › Supplementary Dataset 3/experiment0002-feature-gamma.tsv]

	Factor 1	Factor 2	Factor 3	Factor 4	Factor 5	Factor 6	Factor 7	Factor 8	Factor 9	Factor 10
A1BG ENSG00000121410	0.877427	0.905661	1.14714	0.96481	1.04942	1.08651	0.992708	1.18186	0.907262	0.963744
A1CF ENSG00000148584	0.990403	0.819679	0.950045	0.990013	1.24928	0.900372	0.880182	0.880869	1.31079	0.934265
A2M ENSG00000175899	1.95406	1.15617	0.965446	0.991518	1.02619	0.566324	0.934079	0.866424	1.3515	1.16233
A2ML1 ENSG00000166535	0.884185	1.01473	1.00794	1.3646	0.925512	1.02612	0.897966	1.20536	1.08483	1.11778
A4GALT ENSG00000128274	1.13719	0.965118	0.842188	1.09345	1.18981	1.02698	0.83854	1.30022	0.897465	0.928923
AAAS ENSG00000094914	1.05737	0.997892	0.867933	1.15271	0.964452	1.15006	0.878531	1.02697	1.14076	0.870562
AACS ENSG00000081760	0.944666	0.821941	1.1291	0.968318	1.15407	1.15688	1.05491	1.16334	0.802282	1.01014
AADAC ENSG00000114771	0.714223	0.977716	1.24732	0.80549	0.961117	0.695894	0.931665	1.09266	0.798133	0.992763
AADACL2 ENSG00000197953	1.00146	1.22363	1.05903	0.857488	0.938512	1.01614	1.02141	0.75106	0.983634	0.906298
AADACL4 ENSG00000204518	0.941231	1.07264	1.19303	1.04896	0.885275	0.970475	0.876621	1.34353	0.810154	0.820057
AADAT ENSG00000109576	0.956989	1.01961	0.957769	1.14828	0.863881	0.860059	1.13746	1.06745	0.791657	1.08432
AAED1 ENSG00000158122	1.14712	0.780098	0.968067	1.10852	1.02649	0.880005	1.11759	1.26471	1.54429	1.10006
AAGAB ENSG00000103591	1.12958	0.871904	0.896513	0.993396	1.10378	1.1871	0.929922	1.22005	0.981486	0.976375
AAK1 ENSG00000115977	1.00129	1.0064	1.04663	1.09743	1.18994	0.875029	0.923114	0.988303	0.972086	0.929432
AAMDC ENSG00000087884	1.10177	1.2111	1.03596	0.900741	0.994045	0.999887	1.0277	1.10509	0.861373	1.31131
AAMP ENSG00000127837	0.942772	1.02684	1.15808	0.785904	1.00368	0.994505	0.687071	1.17414	1.44634	0.837373
AAR2 ENSG00000131043	1.08539	1.19052	1.01443	0.819458	0.999813	0.984331	1.21652	0.892289	0.923542	1.03384
AARD ENSG00000205002	0.944136	1.11474	0.732155	1.30076	1.33063	1.16808	1.10778	0.85663	0.915974	1.16421
AARS ENSG00000090861	0.867872	0.789378	1.2469	1.11864	0.840623	0.909152	0.957005	1.0612	1.10871	1.11574
AARSD1 ENSG00000266967	1.10089	1.02704	0.953988	0.887367	1.12125	0.803385	1.1695	0.92096	0.863715	0.90513
AASDH ENSG00000157426	1.01844	0.964839	0.827238	1.1175	0.73881	1.21419	1.18505	1.2124	1.05792	0.93852
AASDHPPT ENSG00000149313	0.874485	1.13388	1.39683	0.908868	0.876807	1.0103	0.847988	0.914993	1.02837	1.04133
AASS ENSG00000008311	0.971973	1.22143	0.886701	1.13421	0.905149	1.11619	1.31244	0.969877	0.947346	1.14066
AATF ENSG00000275700	1.12936	1.1016	0.969633	0.855568	1.30827	0.775858	0.84364	0.900975	0.899514	0.815536
AATK ENSG00000181409	0.927055	0.95926	1.03602	1.20884	0.725557	0.983778	0.987281	0.741824	1.03523	1.12666
AATK-AS1 ENSG00000225180	1.03895	1.04193	1.02348	1.12842	1.10346	0.744835	1.06861	0.824692	1.00393	1.00359
ABAT ENSG00000183044	1.00731	1.27948	1.09645	0.895484	1.08246	0.739512	1.06202	0.720218	0.978593	0.925936
ABC13-47488600E17.1 ENSG00000283199	0.952041	1.00321	1.03811	0.922675	1.0812	1.16815	0.845443	1.05227	0.82399	1.03624
ABC13-47656900H15.1 ENSG00000283566	1.07648	1.08646	0.910261	1.071	0.976136	0.91986	0.891479	1.04194	0.985248	1.2106
ABC7-42404400C24.1 ENSG00000277758	1.0137	1.08685	0.784757	1.0752	0.906015	0.902794	0.87342	1.13566	0.791046	0.972336
ABCA1 ENSG00000165029	0.930609	0.967879	0.814325	1.08884	1.24884	1.18923	0.911603	1.23635	0.994977	0.933096
ABCA10 ENSG00000154263	0.999817	0.940614	0.878058	1.02959	0.892434	1.11108	0.929083	0.861519	0.953322	0.836096
ABCA12 ENSG00000144452	1.21464	0.96608	1.13402	0.804759	1.03422	1.0669	0.892626	0.984503	0.647498	0.842826
ABCA13 ENSG00000179869	0.882817	0.999121	1.2211	1.23406	0.951631	1.04715	0.923756	1.01262	1.03548	0.965389
ABCA2 ENSG00000107331	0.885961	0.9107	1.03232	0.804224	1.13139	0.909837	0.928736	1.02732	0.782404	0.924467
ABCA3 ENSG00000167972	0.986085	0.97837	1.14449	0.84712	1.22376	0.868779	1.1698	1.01504	1.11126	1.00023
ABCA4 ENSG00000198691	1.00666	1.00311	1.56042	0.968958	0.708326	1.08647	0.743477	1.20172	0.80988	1.43879
ABCA5 ENSG00000154265	0.942572	0.856253	0.780986	1.01877	1.03038	1.00388	1.09899	0.986339	0.766831	0.75162
ABCA6 ENSG00000154262	0.999952	0.931398	0.812648	0.958612	0.973399	0.923267	1.03273	0.981727	0.919386	1.03954
ABCA7 ENSG00000064687	0.994833	0.883674	1.15707	1.08675	0.979256	0.742415	1.05238	0.747654	0.733525	0.894064
ABCA8 ENSG00000141338	0.889708	1.2443	1.10404	0.908766	0.867146	1.10266	0.973042	1.14024	0.816214	0.794935
ABCA9 ENSG00000154258	0.951591	0.980255	0.730901	0.917059	1.08717	0.946627	0.753737	1.09088	1.16098	1.11153
ABCB1 ENSG00000085563	0.951847	1.00336	0.97426	0.950083	0.876746	0.996556	1.097	0.845331	1.02487	0.980104
ABCB10 ENSG00000135776	0.908153	0.876049	1.03315	0.937366	1.21752	0.789542	1.2501	0.923782	1.11614	1.24558
ABCB11 ENSG00000073734	0.916025	0.984707	1.16041	0.847864	0.918143	1.10722	0.995453	1.00066	1.04631	1.10109
ABCB4 ENSG00000005471	0.90543	1.04888	1.17286	0.884708	1.14086	1.05204	1.12466	1.06575	0.913521	1.172
ABCB5 ENSG00000004846	0.943723	0.972424	0.933065	0.92576	0.872643	1.14361	1.17658	0.885144	0.860045	1.25914
ABCB6 ENSG00000115657	1.18756	1.04182	1.04286	1.07203	0.992949	1.01475	0.883299	1.07415	1.0767	0.982392
ABCB7 ENSG00000131269	1.0568	0.912212	1.03341	1.04902	0.995098	0.993548	0.884819	1.04643	1.18215	1.0505
ABCB8 ENSG00000197150	1.04578	1.10995	0.977591	0.980323	1.4924	1.04103	0.871183	0.871907	1.0135	1.19063
ABCB9 ENSG00000150967	1.05012	0.780491	1.00027	1.09556	0.845249	0.860192	0.969809	0.966093	0.77675	1.19761
ABCC1 ENSG00000103222	0.884121	1.04165	0.853741	0.943451	0.989762	1.10582	0.935755	0.878201	1.12649	0.98638
ABCC10 ENSG00000124574	0.952795	1.06627	1.05867	1.01535	0.833192	1.31926	0.95324	0.979854	1.20182	1.14586
ABCC11 ENSG00000121270	0.905071	0.88655	0.599302	0.980378	1.00332	0.998789	0.835559	1.19408	0.967417	0.947009
ABCC12 ENSG00000140798	1.08099	0.897774	1.24954	0.868107	1.27039	0.944922	0.804099	1.02883	1.17952	0.834128
ABCC2 ENSG00000023839	0.931178	0.982293	1.21612	0.932324	1.04214	0.958765	1.11046	1.20726	0.943815	1.26978
ABCC3 ENSG00000108846	1.13963	0.922142	1.3695	0.945835	1.13214	0.906892	1.02593	0.907274	0.759902	1.13096
ABCC4 ENSG00000125257	1.02228	0.99221	1.1335	0.72268	0.952352	0.996778	1.13073	0.805057	0.72917	0.988012
ABCC5 ENSG00000114770	0.744991	1.06218	0.965373	0.939059	1.37903	0.845289	1.00553	1.22771	0.882083	1.13539
ABCC6 ENSG00000091262	0.975543	1.06348	0.972368	1.35222	0.747669	0.974911	0.754423	1.09695	0.923851	0.760338
ABCC8 ENSG00000006071	1.00363	0.882966	1.018	1.11847	0.853588	0.859845	0.993576	0.838956	0.963482	0.821936
ABCC9 ENSG00000069431	0.637628	0.886201	0.936231	1.09867	1.13717	0.965912	1.01713	1.03782	1.03087	1.007
ABCD1 ENSG00000101986	0.743884	0.699312	0.866268	0.982919	0.966139	0.931077	1.03842	1.09206	0.989195	0.679514
ABCD2 ENSG00000173208	0.951639	1.02404	0.826873	0.921379	0.906813	0.911079	0.994991	1.10681	1.13576	0.981397
ABCD3 ENSG00000117528	0.768478	1.15175	0.998667	0.837622	1.03944	0.864525	0.958338	0.817067	0.937103	0.920071
ABCD4 ENSG00000119688	0.887254	0.953173	0.920462	1.09769	1.15104	0.869224	1.1042	0.927875	1.13349	1.16589
ABCE1 ENSG00000164163	0.958705	1.15077	1.08778	0.937629	0.956855	1.10274	0.977057	1.23538	0.759938	0.849902
ABCF1 ENSG00000204574	0.91611	1.06836	1.19993	1.26375	0.872356	0.753651	1.20245	1.23894	1.15081	0.597733
ABCF2 ENSG00000033050	1.08209	1.34083	0.966511	0.98159	0.951432	0.68712	1.02184	0.671577	0.91847	0.884614
ABCF3 ENSG00000161204	1.28226	0.89879	0.859554	1.08991	1.14052	1.0911	1.10017	0.986935	1.09827	1.06298
ABCG1 ENSG00000160179	0.927968	0.980875	0.866803	0.90741	0.793598	1.10374	1.02411	1.12673	0.95782	0.977633
ABCG2 ENSG00000118777	0.841548	1.38351	1.06797	0.814836	0.957708	0.696255	0.968201	1.24774	0.750183	1.05909
ABCG4 ENSG00000172350	0.974284	1.13088	0.935716	0.908394	0.941028	1.28687	0.967102	0.869652	0.976904	0.817081
ABCG5 ENSG00000138075	1.02122	0.678625	0.780222	1.13921	1.06095	0.837325	0.982882	0.995531	1.03243	1.09003
ABHD1 ENSG00000143994	0.899303	1.67663	0.863551	1.00186	0.9241	0.920355	1.01832	1.0616	1.03329	0.676246
ABHD10 ENSG00000144827	1.33804	0.676254	0.835388	1.05923	0.934861	0.778429	1.05427	1.04865	0.837097	0.967667
ABHD11 ENSG00000106077	0.985517	1.24919	0.82789	1.14177	0.731065	1.13406	0.927363	1.06569	0.999371	1.24361
ABHD12 ENSG00000100997	0.876297	1.36959	0.694412	0.829115	1.07747	1.25525	0.665116	1.17815	0.939417	1.09343
ABHD12B ENSG00000131969	0.782225	1.02612	1.35324	0.951273	1.00003	0.943064	0.787576	1.05208	0.826196	1.03879
ABHD13 ENSG00000139826	1.30246	1.12133	1.02723	1.12659	1.02345	1.15748	1.36596	1.09895	1.01635	1.14066
ABHD14A ENSG00000248487	0.965147	0.971394	1.03845	0.967946	1.05333	0.953924	1.08938	1.15786	1.1297	1.16365
ABHD14A-ACY1 ENSG00000114786	0.795579	0.991724	0.844706	1.04782	0.856978	1.02926	0.987291	0.962998	1.12592	1.04568
ABHD14B ENSG00000114779	0.783965	0.894482	1.17659	0.870322	1.10153	1.13344	1.10007	1.08272	0.892819	1.2767
ABHD15 ENSG00000168792	0.938647	1.09759	1.26946	0.824308	0.929851	0.9896	1.05826	1.02473	1.25856	0.802376
ABHD16A ENSG00000204427	0.959888	0.988595	1.1114	1.08017	0.94128	1.10517	1.20435	1.18594	0.900782	1.12743
ABHD17A ENSG00000129968	0.961627	1.11738	0.986126	1.07016	0.903598	0.912614	0.978553	0.640168	1.18048	0.913048
ABHD17B ENSG00000107362	0.749462	0.99431	1.05808	1.2082	1.05238	0.862896	0.98247	0.9145	0.878476	0.915746
ABHD17C ENSG00000136379	0.781852	1.22804	1.04865	1.30464	1.25014	1.04924	1.14247	1.1795	1.14657	1.07882
ABHD18 ENSG00000164074	1.12854	1.17423	0.729122	0.972629	0.764396	1.03819	1.1063	0.627728	0.870074	0.948548
ABHD2 ENSG00000140526	0.99977	1.10948	1.15818	0.78647	0.745504	0.926611	1.07091	0.806041	0.945685	0.789249
ABHD3 ENSG00000158201	0.959312	0.959101	0.962574	0.915165	1.1916	1.03844	0.965172	0.978983	1.07641	1.24549
ABHD4 ENSG00000100439	0.845483	1.03989	0.867838	0.884748	0.790837	1.02265	1.06447	1.00791	0.945	0.859925
ABHD5 ENSG00000011198	1.14226	1.31542	0.988686	1.08964	1.28651	1.08135	0.825203	0.969916	1.03216	0.887939
ABHD6 ENSG00000163686	0.937144	1.14869	1.04708	1.17352	0.627501	0.778293	0.885343	0.839296	0.963584	0.840112
ABHD8 ENSG00000127220	1.24708	0.91263	0.94832	1.23121	1.07538	0.958575	0.793313	1.00675	0.649348	0.739582
ABI1 ENSG00000136754	0.862571	1.07556	0.914307	0.848324	0.841244	1.06754	0.991328	0.856481	1.15543	0.974572
ABI2 ENSG00000138443	1.02116	1.12918	1.10667	1.02586	0.981237	1.03353	0.990843	1.26891	0.916572	0.876997
ABI3 ENSG00000108798	0.865539	1.09061	0.860616	0.714313	1.33284	1.08881	1.1037	0.752055	0.881503	1.0618
ABI3BP ENSG00000154175	0.969163	1.04592	1.05571	0.876009	1.04843	0.963866	1.12693	0.810353	0.879996	0.72817
ABL1 ENSG00000097007	0.939679	1.10931	0.936429	0.854512	1.09157	0.950483	0.909887	1.54244	0.910878	0.885366
ABL2 ENSG00000143322	0.797317	1.02171	0.960525	0.907428	1.02504	1.18931	1.07611	0.944769	1.15262	0.906466
ABLIM1 ENSG00000099204	1.1823	0.941824	0.987124	1.09281	1.04411	1.09385	0.865644	1.33951	1.25682	0.991908
ABLIM2 ENSG00000163995	0.962926	0.706576	0.975601	0.955532	0.712366	1.0588	0.967726	1.03196	1.27784	1.2291
ABLIM3 ENSG00000173210	0.805551	0.926503	0.89504	0.967177	1.01788	1.0803	0.967186	0.8543	1.07969	1.19934
ABO ENSG00000175164	0.696229	0.937828	1.13393	1.19086	0.836945	1.27235	1.11707	1.27524	1.25307	0.936452
ABR ENSG00000159842	0.984204	1.07828	1.24971	1.39504	1.13525	0.779616	0.928489	1.12976	0.931275	1.07717
ABRA ENSG00000174429	1.00866	0.746217	1.1905	0.915727	1.07684	1.09571	0.804035	0.974352	0.984702	0.87354
ABRACL ENSG00000146386	1.02805	1.30475	1.0602	1.43434	1.03751	0.977404	0.894523	0.949531	1.09346	0.955687
ABT1 ENSG00000146109	1.29476	0.985252	1.09356	1.09364	1.15267	0.888308	0.971927	1.0063	0.950258	0.931363
ABTB1 ENSG00000114626	1.14718	0.808878	1.03831	1.06579	0.933044	0.989984	0.990729	1.01187	0.968068	1.02968
ABTB2 ENSG00000166016	1.14248	0.655413	0.932742	1.01209	1.21767	1.06894	0.89242	0.708296	0.910095	0.969676
AC002429.5 ENSG00000236197	0.971833	0.901879	0.897495	0.971051	0.867324	1.30599	1.05539	1.09173	0.844782	0.82924
AC004076.7 ENSG00000268533	1.06212	0.818957	0.894194	0.743313	1.18116	1.09469	1.05267	0.8888	0.905487	0.99716
AC004158.1 ENSG00000280264	1.04588	1.13548	0.945567	0.901039	0.903841	0.998219	0.965744	0.858438	1.24262	0.8907
AC004381.6 ENSG00000005189	1.00613	0.911834	0.87866	0.9801	1.13382	1.11127	1.17705	0.979151	0.818299	0.979954
AC004754.3 ENSG00000269881	0.649899	0.9888	1.0713	0.985356	1.07498	0.911464	1.04632	0.973339	0.897309	0.944707
AC004813.1 ENSG00000279777	0.865065	0.910637	1.10434	1.04132	0.938456	0.829104	0.950543	0.951478	1.13044	0.999656
AC004824.1 ENSG00000280226	0.847536	0.71566	1.00193	0.923064	0.84976	1.10397	0.906529	1.26361	1.04461	0.807939
AC005281.1 ENSG00000226690	1.26669	1.12868	0.947776	1.07372	1.10312	0.678908	1.10843	1.08825	1.28077	1.0606
AC005477.1 ENSG00000280188	0.982876	1.12063	1.0898	0.9926	1.42158	1.0708	0.834798	0.915532	0.957793	1.16357
AC005480.1 ENSG00000279461	1.26425	1.4174	1.11139	0.924548	1.1036	1.03669	0.981878	1.17006	1.06158	0.866172
AC006116.20 ENSG00000267710	1.03109	0.769052	1.1397	0.871641	0.746484	1.24884	0.894134	0.994997	1.20045	1.08687
AC006328.1 ENSG00000280301	0.798908	1.32551	1.00338	0.707802	0.930299	0.98214	0.839197	1.04723	1.21624	1.06459
AC006386.1 ENSG00000279115	0.977076	0.851481	0.959534	0.964188	1.181	1.168	0.770601	0.933554	0.923614	1.1297
AC006994.3 ENSG00000279317	0.913579	0.827634	1.02816	1.01845	0.789878	0.905292	0.906771	0.946013	0.929859	0.726521
AC007040.11 ENSG00000258881	1.10714	1.05841	1.25674	1.101	0.908848	1.00303	1.09339	1.1478	1.01601	1.24606
AC007906.1 ENSG00000279018	1.17513	0.831216	1.29357	1.02557	0.932575	0.986454	1.02136	1.02045	0.899653	0.870031
AC008074.1 ENSG00000279644	0.904087	0.890324	0.868553	0.875945	0.804056	1.05715	1.10222	0.683462	0.875024	0.910813
AC008522.1 ENSG00000279232	0.806649	1.03895	1.10556	1.02651	0.983625	1.37168	0.894405	0.923004	0.941687	1.08953
AC008686.1 ENSG00000280221	1.076	1.18027	0.924899	0.814658	1.08747	0.909634	1.05982	0.868751	0.94829	1.10903
AC008759.1 ENSG00000279471	1.16613	1.00308	0.921516	0.88236	1.18497	0.811347	1.10364	0.74872	0.995433	0.961012
AC008810.1 ENSG00000279126	0.887427	1.2076	0.899949	0.919612	0.85757	1.0168	1.14153	0.8896	0.966433	1.14363
AC008914.1 ENSG00000279768	1.07053	1.17189	1.00474	0.994365	0.919297	1.22249	1.18125	1.13682	0.96662	1.00432
AC009014.3 ENSG00000271824	1.10667	1.0142	0.994708	0.977316	1.23987	1.07429	0.833915	0.803144	1.00412	0.889683
AC009060.2 ENSG00000280252	0.906276	0.872473	0.846928	0.911325	0.900937	1.2481	0.993232	0.830644	0.906634	0.962744
AC009977.1 ENSG00000279335	1.14359	0.940681	1.01976	1.18025	1.05308	1.13776	0.745938	0.85458	0.997793	1.02088
AC010731.4 ENSG00000235118	1.13294	0.838903	1.04925	1.04077	1.1238	1.16282	0.862716	0.93303	0.869645	0.801343
AC011155.1 ENSG00000280098	1.14273	0.955506	0.890354	0.854409	0.931299	1.13992	1.18498	0.940128	1.08913	0.853599
AC011380.1 ENSG00000281227	1.02862	0.670874	1.14858	0.938285	0.972941	1.13295	0.984632	1.05697	0.913503	1.07793
AC012005.1 ENSG00000279274	0.753744	0.956485	0.979936	0.971437	1.09596	0.999747	0.911573	0.87182	0.822764	1.09551
AC012005.2 ENSG00000279287	0.958431	0.839204	1.40198	0.732766	1.18742	0.879845	1.14688	1.13309	0.916095	0.931072
AC012363.1 ENSG00000281676	1.35914	0.819494	0.889593	1.31457	1.29101	1.0303	0.806464	1.05753	1.03941	1.1537
AC013269.5 ENSG00000184761	0.827341	1.14467	0.841499	0.962054	1.22736	1.16522	0.969692	1.01291	1.10911	0.951229
AC013461.1 ENSG00000091436	1.04772	0.830222	1.08625	1.12033	0.858323	0.844491	1.11678	0.777671	1.1282	1.06339
AC016142.1 ENSG00000280141	1.0096	0.929752	0.87173	0.898195	1.09459	1.08309	1.1067	0.753008	1.17509	0.833275
AC016549.1 ENSG00000281325	0.795622	1.06123	1.07641	1.01367	1.01696	1.4284	0.878451	1.00362	1.0303	0.958361
AC016577.1 ENSG00000279646	0.984894	0.953926	1.09775	1.18836	1.0595	1.19925	0.776374	1.11451	0.872896	0.8573
AC016991.1 ENSG00000279435	1.22967	0.96739	0.79298	0.853539	1.09187	0.829678	1.37581	1.04135	0.992615	1.20806
AC017081.1 ENSG00000279921	0.853695	0.951851	0.970153	1.07221	0.816762	0.763364	0.946953	1.00904	0.974114	0.957312
AC018512.1 ENSG00000279808	1.11165	1.17075	1.10521	1.08063	1.09573	0.966869	0.936137	0.720862	0.898133	0.841883
AC018902.1 ENSG00000280817	1.06785	0.950653	1.29643	1.1248	0.875939	0.974827	0.926931	0.962811	1.17442	1.27634
AC021106.1 ENSG00000279386	0.850973	1.01953	0.798204	0.99433	0.778015	0.960034	1.11211	0.72813	0.833571	0.91616
AC024060.1 ENSG00000281584	0.958391	0.976307	1.00939	0.891578	0.905029	0.978435	1.1409	0.937875	0.886293	1.10045
AC024592.12 ENSG00000267740	0.87134	0.899575	0.750618	0.930695	0.769909	1.25311	0.914517	1.09036	0.862508	1.10784
AC025335.1 ENSG00000179859	0.972907	1.06713	0.951025	1.08372	0.991155	1.21247	0.861957	0.940094	1.16961	1.26924
AC055733.1 ENSG00000280127	0.990107	0.99919	1.23776	1.23873	1.01754	0.834121	1.05043	0.928246	0.762627	1.08423
AC055866.1 ENSG00000281079	1.0495	1.05064	1.18988	1.06436	1.09759	0.998237	1.04995	1.04862	0.896641	0.794319
AC069063.2 ENSG00000279380	0.820707	0.988345	0.979268	0.891788	0.994351	1.20852	0.819431	0.965882	1.00089	0.899021
AC073130.2 ENSG00000281656	1.01324	1.21446	0.87324	0.928533	1.0386	0.715067	0.988395	0.925258	0.838655	0.971757
AC073657.1 ENSG00000279937	0.943924	0.911884	0.888899	0.833884	1.09956	1.05841	0.948779	0.75091	1.14235	1.01338
AC074033.1 ENSG00000281137	0.948786	1.04179	1.29851	0.963273	1.02148	1.07058	1.06814	1.08369	1.21199	1.10455
AC087350.1 ENSG00000281527	1.24158	1.06292	1.07239	1.18205	1.22946	1.25237	0.992473	1.00632	0.707375	0.947919
AC087762.1 ENSG00000279588	0.968975	1.02917	0.992512	0.641823	1.05222	0.926452	1.03546	1.17846	0.884213	1.23883
AC090154.1 ENSG00000278888	0.950725	0.994005	0.880918	0.98555	1.26476	0.999871	1.06149	0.797675	1.139	0.941324
AC090498.1 ENSG00000279483	1.16928	0.795251	0.827525	1.3231	1.16245	1.1901	1.1553	1.17334	0.84261	1.16113
AC092384.1 ENSG00000280675	0.895393	0.908856	0.985101	0.885143	1.04553	0.959908	1.31931	1.05231	1.08907	0.843407
AC092835.2 ENSG00000233757	0.963767	0.711157	0.9392	1.0625	0.98666	1.11099	1.06439	1.14265	1.06055	1.08431
AC092881.1 ENSG00000279530	0.851801	1.09199	1.23328	1.16266	0.804378	0.899535	1.08967	0.962678	0.943075	1.06456
AC100821.1 ENSG00000280473	0.809322	1.21881	0.734513	0.80916	0.953555	0.761922	0.951956	1.1977	0.867024	0.88467
AC104057.1 ENSG00000280427	0.992761	0.782787	1.0666	0.973188	0.925683	0.994997	0.906692	0.975404	0.958529	0.918746
AC104073.1 ENSG00000280410	0.975284	1.19113	1.16058	1.01267	0.752729	1.0116	0.77588	0.946859	1.12515	0.851796
AC104304.4 ENSG00000283473	1.03629	1.00359	1.06202	0.681006	1.23873	1.1668	0.964	0.933306	0.801068	1.15814
AC104389.2 ENSG00000279824	0.930623	0.830076	0.828605	1.20168	1.00059	0.89275	1.05876	1.19196	0.931791	0.987158
AC104981.1 ENSG00000278938	0.645861	1.01384	1.00552	1.22509	0.721058	0.932906	1.13263	1.09158	0.942465	0.774439
AC105009.1 ENSG00000281855	0.784122	1.02981	0.827998	1.0109	0.942213	0.954291	0.743623	0.868866	1.32753	0.935695
AC105052.1 ENSG00000279168	0.830532	1.08608	1.1161	0.975203	0.957006	0.651598	1.10218	0.8494	0.833491	1.04852
AC109486.1 ENSG00000280447	0.898892	1.11733	1.05765	0.85206	0.948404	1.0462	0.765647	0.848531	1.15978	0.93928
AC109829.1 ENSG00000233438	1.01789	0.91256	0.992586	1.16841	0.836366	0.864919	0.951584	1.04357	1.1213	1.04336
AC110602.1 ENSG00000281267	1.03096	0.809538	1.15918	1.2308	0.962033	1.09285	1.20805	0.728915	0.721975	1.20434
AC110615.1 ENSG00000279909	1.08991	0.8203	1.04801	0.944172	0.912213	0.985109	1.05124	0.995429	1.18664	0.886586
AC112719.1 ENSG00000280671	0.814202	1.0125	0.846414	1.08105	0.895682	1.06792	0.978567	0.87961	0.969456	0.803765
AC113404.1 ENSG00000254893	0.995299	0.96296	0.827591	1.15284	0.899064	0.852714	1.09351	0.844024	1.29952	1.14197
AC118758.1 ENSG00000268187	0.934415	1.34967	0.893643	0.981161	0.901983	0.969699	1.07445	0.973467	0.819283	1.02216
AC131097.4 ENSG00000216921	0.947852	0.82145	0.945805	1.14027	1.04069	0.91599	0.762661	1.10149	0.894567	1.02948
AC131263.1 ENSG00000280550	1.13201	1.00553	1.07315	0.900334	0.864991	0.907582	1.01464	1.01269	0.810366	0.949559
AC138517.6 ENSG00000283288	1.17475	0.991871	0.985178	0.80204	0.919854	1.01602	1.20781	1.00424	0.850203	1.0688
AC138647.1 ENSG00000226490	0.681816	1.00902	1.14938	1.07597	0.888519	1.00062	0.882317	1.18197	0.950455	1.2508
AC138969.4 ENSG00000183889	1.35188	0.783414	0.941711	0.951632	1.08479	0.971212	0.915321	1.26282	0.911372	1.01936
AC241377.1 ENSG00000281741	0.867202	1.03164	1.19265	0.998782	1.20446	1.10545	1.10883	1.07468	1.06279	0.922082
AC241585.1 ENSG00000281571	0.841857	0.963622	0.833253	1.1474	0.663645	0.811766	1.11281	0.912466	0.923844	0.833471
AC242988.1 ENSG00000278939	0.894407	0.987935	1.05447	1.054	1.02593	0.666739	1.14257	0.821748	0.875614	1.20134
AC243756.1 ENSG00000270339	0.802993	1.07374	0.997855	1.29102	0.865133	0.842673	1.13617	0.79867	1.21377	0.918475
AC243945.1 ENSG00000279510	1.03331	0.908556	1.15462	1.03083	1.00108	0.924128	0.958083	0.855891	0.989831	0.953961
AC245100.1 ENSG00000280649	1.01047	0.993749	1.25335	1.04694	1.0709	1.04673	1.1205	0.96336	0.896828	1.17234
ACAA1 ENSG00000060971	0.969968	1.18565	0.619559	0.864393	0.94139	1.04052	0.906578	0.842505	0.913012	0.773145
ACAA2 ENSG00000167315	1.14623	0.902591	1.18208	0.754374	1.14594	0.941801	1.16061	1.08049	0.867323	0.867153
ACACA ENSG00000278540	1.25041	1.13895	0.877795	0.810616	1.12783	0.755021	0.756967	0.977343	0.87677	0.900306
ACACB ENSG00000076555	0.765938	1.14797	1.03379	0.986151	0.901187	0.853671	1.22444	0.767907	1.07653	1.0631
ACAD10 ENSG00000111271	0.675808	1.03664	0.901572	0.923104	0.955149	0.847894	0.99668	0.830708	0.861935	1.00041
ACAD11 ENSG00000240303	0.897532	1.13634	0.991949	1.0241	0.874649	0.928359	1.0238	1.00506	1.06983	1.15514
ACAD8 ENSG00000151498	0.871985	0.965944	0.969011	1.04711	0.943265	0.967107	1.13029	0.882997	0.965611	1.13915
ACAD9 ENSG00000177646	1.12631	1.01077	0.860585	1.03884	0.873228	0.991081	0.776556	0.920565	1.11424	1.32367
ACADL ENSG00000115361	1.07071	1.15935	0.980031	0.905987	1.14037	1.04363	1.05095	1.06766	1.10051	0.667149
ACADM ENSG00000117054	0.983635	1.16101	0.821995	1.03105	0.978504	0.92393	1.14262	1.17794	0.869779	1.06186
ACADS ENSG00000122971	1.03611	1.31696	1.09883	0.713918	0.568059	1.36717	0.94887	1.08032	1.04371	0.958505
ACADSB ENSG00000196177	0.864347	1.0633	0.808907	0.793573	1.20596	0.989947	1.11509	1.19594	0.985792	0.837713
ACADVL ENSG00000072778	1.11286	0.727266	1.32079	1.44244	0.992687	1.09981	0.741982	0.658126	0.963152	0.879891
ACAN ENSG00000157766	1.04166	1.18009	0.893619	0.733584	0.777374	0.782677	0.894677	1.09659	1.08216	0.817358
ACAP1 ENSG00000072818	0.910449	1.24084	0.820553	0.978309	1.02357	0.878189	0.847072	0.892566	0.873319	0.78392
ACAP2 ENSG00000114331	0.98965	0.80205	1.1143	0.98449	1.2592	0.930583	1.15788	0.875122	1.13831	0.812836
ACAP3 ENSG00000131584	1.24085	1.32721	0.735305	0.837308	0.768969	0.931061	0.934506	0.780714	1.29387	1.15949
ACAT1 ENSG00000075239	0.925008	0.872699	1.05406	0.943335	0.981901	0.852088	0.946727	1.22791	0.930583	1.10306
ACAT2 ENSG00000120437	0.857289	1.12786	0.906775	1.08201	1.33613	0.87558	1.38628	0.924234	0.940712	0.761286
ACBD3 ENSG00000182827	1.03371	0.908045	1.08412	0.864754	1.10588	0.958331	1.53693	0.967444	0.92563	1.08225
ACBD4 ENSG00000181513	1.02952	0.860526	0.947778	1.20763	0.920204	1.16347	0.890777	1.19918	0.916631	0.87274
ACBD5 ENSG00000107897	1.21746	0.957754	1.14293	0.814342	0.79755	0.695745	0.818327	1.02796	0.965534	0.948065
ACBD6 ENSG00000230124	0.721333	1.13888	1.0138	1.06103	1.0494	1.20407	0.827046	1.14012	1.08627	1.25439
ACBD7 ENSG00000176244	0.964439	1.10899	1.40395	1.01386	1.22416	1.03758	0.965712	1.07607	1.24771	0.786532
ACCS ENSG00000110455	0.942069	0.964545	1.01709	1.01784	1.25799	1.35498	0.731603	1.05759	1.14128	1.22344
ACCSL ENSG00000205126	1.18059	0.711163	0.982066	0.918516	0.926206	1.08924	1.18178	0.945036	1.15372	1.08552
ACD ENSG00000102977	1.07542	0.818474	1.05314	1.14971	0.785765	1.12083	1.16012	1.3851	1.07904	1.05367
ACE ENSG00000159640	0.992706	0.79435	1.0345	0.998613	1.01457	0.9994	1.31289	0.842374	0.929245	0.968038
ACE2 ENSG00000130234	0.859887	1.10027	1.08463	0.950959	0.98401	1.03906	1.15571	0.984774	0.893957	0.804735
ACER1 ENSG00000167769	1.076	1.10488	0.942316	1.12585	0.990763	0.844648	1.07366	1.08051	0.915936	1.01781
ACER2 ENSG00000177076	1.15002	1.0689	0.779672	1.15031	1.38704	1.20158	1.00838	1.11102	1.1736	0.866803
ACER3 ENSG00000078124	0.944372	0.872353	0.886246	0.864168	0.79184	0.963474	0.968279	1.12737	1.14011	1.17026
ACHE ENSG00000087085	0.778784	0.943148	1.0012	0.893115	0.990491	0.993293	1.06717	0.966366	1.0648	0.976461
ACIN1 ENSG00000100813	1.0582	0.770568	0.806115	1.02056	0.946806	1.1836	0.868033	1.07326	1.07629	1.05517
ACKR1 ENSG00000213088	1.15246	0.788924	1.11194	0.889991	1.00661	0.903147	1.10184	0.854753	1.45479	1.00398
ACKR2 ENSG00000144648	1.22311	0.9212	1.23585	1.26789	0.898915	0.881964	0.843767	1.09881	0.950335	0.804154
ACKR3 ENSG00000144476	0.967259	0.887878	0.862973	0.864581	1.32016	1.11431	0.826694	1.03972	1.09773	0.943494
ACKR4 ENSG00000129048	1.12129	0.67937	1.19834	0.997539	1.1164	1.10254	0.987534	1.05662	0.760227	0.97632
ACLY ENSG00000131473	1.18768	1.09179	1.16545	0.923011	0.860427	1.04809	0.869658	0.987637	0.862647	1.09807
ACMSD ENSG00000153086	1.01927	1.14765	1.21993	1.01221	0.996045	0.958389	0.993572	0.903966	1.14386	1.11834
ACO1 ENSG00000122729	0.801116	0.716636	1.08558	0.76131	1.01668	0.885031	0.836437	1.07559	1.2808	1.03499
ACO2 ENSG00000100412	1.09159	1.03031	0.953762	0.936134	1.01883	0.828272	0.719886	1.03421	1.04591	0.819881
ACOD1 ENSG00000102794	1.14508	1.09171	1.0694	1.19073	0.937763	1.1099	0.955472	0.892143	1.09289	1.10297
ACOT1 ENSG00000184227	1.00028	1.02014	1.20244	1.20624	0.667556	0.881813	1.05835	0.808534	1.20582	1.10952
ACOT11 ENSG00000162390	0.850924	0.894793	0.939189	0.891485	0.865665	0.995781	0.719177	0.957576	1.0097	1.01404
ACOT12 ENSG00000172497	1.103	0.681084	0.943643	0.956059	0.995406	0.921743	0.850236	0.838324	1.16623	1.36514
ACOT13 ENSG00000112304	0.971474	1.29761	1.42154	0.814993	1.04206	0.730961	0.920833	0.928301	0.777303	0.872645
ACOT2 ENSG00000119673	0.918095	0.943625	1.02937	0.876672	0.786969	1.07424	1.15181	0.976392	1.11172	0.896195
ACOT4 ENSG00000177465	0.849393	0.916735	1.04564	1.11329	1.12413	1.20214	0.897372	0.873321	1.06003	1.0065
ACOT6 ENSG00000205669	1.00059	1.06476	1.14511	1.0409	1.11559	0.95642	0.923471	0.976183	1.07942	0.883548
ACOT7 ENSG00000097021	1.21253	0.844621	1.05873	1.28872	0.992501	0.951382	1.20374	0.923124	0.926287	0.825034
ACOT8 ENSG00000101473	1.53517	0.942995	0.749334	0.807761	1.19309	1.08201	0.976525	0.974944	1.09717	0.971934
ACOT9 ENSG00000123130	0.917738	0.874387	0.948224	0.901144	1.13938	0.909691	0.921151	0.96038	0.89747	0.936769
ACOX1 ENSG00000161533	0.855857	1.14657	0.744307	1.10477	1.16171	0.856108	0.950263	0.749316	0.947907	0.832215
ACOX2 ENSG00000168306	0.772373	0.810674	0.919547	0.991299	1.13411	0.858698	1.04055	0.973603	1.04444	1.06844
ACOX3 ENSG00000087008	0.949996	0.80938	1.16472	1.25028	1.26676	0.947345	1.22663	1.28712	0.718679	0.964266
ACOXL ENSG00000153093	0.963381	0.784524	0.849026	1.03957	0.896931	1.02572	0.966121	0.999133	1.03949	0.962926
ACP1 ENSG00000143727	0.920177	0.800343	1.0613	0.959843	1.11141	1.06452	0.899778	1.00871	0.872785	0.905096
ACP2 ENSG00000134575	0.935356	1.05246	0.991664	1.14493	1.07935	1.13633	1.35665	1.14972	1.0349	0.966529
ACP5 ENSG00000102575	0.966454	0.864178	0.862391	1.29403	1.2798	1.23113	1.04424	0.907673	1.12137	1.03419
ACP6 ENSG00000162836	0.855119	0.923602	1.07235	0.803833	0.8909	0.867741	1.03841	0.782169	0.947476	1.22691
ACP7 ENSG00000183760	0.905002	1.09262	0.753831	0.93387	0.889735	1.13937	1.17597	1.17115	0.992618	1.04272
ACPP ENSG00000014257	0.857855	1.24215	1.74868	0.722466	1.13762	0.849976	0.740775	0.762904	1.04546	1.02741
ACPT ENSG00000142513	0.795145	1.40587	1.20152	0.85007	1.25444	1.15723	0.972962	1.10368	1.13192	1.00219
ACR ENSG00000100312	0.960671	0.793979	0.858186	0.748974	1.0411	0.875655	1.02783	0.917243	0.867581	1.08995
ACRBP ENSG00000111644	1.15289	1.14048	0.906989	0.977792	1.04161	1.23494	1.00726	0.771721	0.931819	1.18212
ACRC ENSG00000147174	0.799804	1.19208	0.761816	0.869856	1.01828	0.991844	0.776104	1.43516	0.972011	1.09172
ACRV1 ENSG00000134940	1.01132	0.911531	1.05605	0.973058	0.958119	1.24275	1.00294	1.12397	1.21794	0.936664
ACSBG1 ENSG00000103740	1.2111	0.944525	1.10401	0.885496	0.872352	0.89999	0.941913	1.27244	1.23284	0.954966
ACSBG2 ENSG00000130377	0.771937	0.995854	0.885183	0.954971	0.906629	1.10874	1.10832	1.1367	0.88388	0.816574
ACSF2 ENSG00000167107	1.02761	0.900129	1.07455	1.07159	1.30851	1.07118	0.814819	1.08324	0.838523	1.13248
ACSF3 ENSG00000176715	0.912566	1.04284	0.880516	0.894469	1.08052	1.01174	0.833581	0.902956	1.15647	1.14689
ACSL1 ENSG00000151726	0.794026	1.18758	1.27613	0.968268	1.22394	0.952734	0.925882	1.14764	0.917086	0.962133
ACSL3 ENSG00000123983	0.925786	1.0911	1.08004	1.04353	0.807171	1.0858	0.929649	1.23519	0.90321	0.870479
ACSL4 ENSG00000068366	1.17638	1.12813	1.04509	0.82623	0.706831	1.14178	0.993942	1.30584	0.719861	1.24875
ACSL5 ENSG00000197142	0.931509	0.896298	0.884766	1.32147	1.05205	1.22227	0.708253	0.976593	0.9555	1.13733
ACSL6 ENSG00000164398	1.0316	1.1049	0.725859	1.11415	1.28901	1.06321	1.09487	0.963546	1.16508	0.966417
ACSM1 ENSG00000166743	0.934903	1.12771	1.10573	0.969852	1.00384	0.803479	1.07052	1.12291	1.04142	0.803887
ACSM2A ENSG00000183747	0.696108	0.936487	0.865397	1.14675	0.881091	1.07713	1.25055	1.1462	1.17616	0.891685
ACSM2B ENSG00000066813	0.816795	0.924607	0.959993	1.03233	0.827645	0.825862	1.01733	1.067	0.912917	0.729927
ACSM3 ENSG00000005187	0.99896	0.86495	0.982934	0.92071	0.840251	1.21545	0.925639	1.06372	0.954219	0.913596
ACSM4 ENSG00000215009	0.818634	1.0711	0.770647	1.05317	0.924729	0.867052	1.07924	1.1621	1.53235	0.860868
ACSM5 ENSG00000183549	0.888363	1.12738	1.0873	0.992415	1.05742	0.780374	0.724559	0.862987	0.847398	0.876578
ACSM6 ENSG00000173124	0.995433	1.40903	0.991763	0.945578	0.869094	0.915364	0.866545	0.846387	0.895545	1.00609
ACSS1 ENSG00000154930	1.00969	0.967905	0.763629	0.97322	1.20931	0.841044	0.974353	1.03432	1.44905	0.64875
ACSS2 ENSG00000131069	1.10739	0.763759	0.885261	0.862283	0.820209	1.00673	1.11481	0.886093	1.18195	0.94981
ACSS3 ENSG00000111058	1.30609	1.18558	1.18491	0.955384	1.03954	0.850307	0.83672	0.89819	1.17468	1.03848
ACTA1 ENSG00000143632	0.840299	1.10709	1.03943	1.12899	1.03042	0.862989	1.08463	0.821689	1.04375	1.05466
ACTA2 ENSG00000107796	0.667269	1.59068	1.17234	1.08932	1.21724	1.88351	1.05267	1.18198	1.18547	0.857621
ACTB ENSG00000075624	1.3913	1.31989	0.996083	0.98738	1.01336	1.76828	1.3112	0.993539	0.502333	0.954771
ACTBL2 ENSG00000169067	0.766845	1.06094	1.00625	0.940948	1.28709	0.940507	1.06127	1.07194	0.969405	1.02873
ACTC1 ENSG00000159251	1.14334	1.04107	1.06763	1.02745	1.19202	1.04029	0.982508	0.969291	1.05152	0.840082
ACTG1 ENSG00000184009	0.949331	1.01827	2.01073	1.17452	1.18344	1.44427	0.879414	0.91733	0.462114	0.974787
ACTG2 ENSG00000163017	0.633581	1.24846	1.0769	1.0083	0.711911	2.62398	0.755593	0.917266	1.21834	0.961758
ACTL10 ENSG00000182584	1.19201	0.798743	1.14942	1.21365	0.96339	1.06426	0.936251	0.976025	1.18293	1.00868
ACTL6A ENSG00000136518	1.08434	1.46352	1.10625	1.23527	0.835716	0.970837	1.01971	1.04813	1.01251	1.08412
ACTL6B ENSG00000077080	0.899623	1.22252	0.978405	1.02826	0.829026	0.916988	1.15924	1.15636	0.774055	0.927821
ACTL7A ENSG00000187003	0.951696	0.914363	0.933254	1.23259	0.940644	1.09533	0.932657	1.18729	1.10656	1.26867
ACTN1 ENSG00000072110	1.2646	1.09012	0.823693	0.866551	0.981092	0.950987	0.804274	0.921849	0.752011	1.51671
ACTN2 ENSG00000077522	0.754104	1.13677	1.3638	1.1306	0.96293	1.21972	0.956355	0.823813	0.933911	0.675247
ACTN3 ENSG00000248746	1.36213	1.19497	1.09483	0.772136	1.02889	1.0949	1.28439	1.13716	0.998465	0.930159
ACTN4 ENSG00000130402	0.540728	0.827925	1.94036	0.99376	0.620239	0.891554	1.02166	1.09236	0.782781	1.01542
ACTR10 ENSG00000131966	0.740463	0.88263	0.978606	0.945263	0.968297	1.16784	0.839763	0.962988	1.09884	0.789001
ACTR1A ENSG00000138107	1.11284	0.983641	1.03119	0.957283	1.20732	1.31547	1.00771	1.13268	0.871185	0.929304
ACTR1B ENSG00000115073	0.806457	1.04622	0.940841	1.34247	0.932075	1.34136	1.03279	0.851877	0.874419	1.14533
ACTR2 ENSG00000138071	0.803238	1.13102	1.10644	0.956766	0.687313	1.06058	1.11609	1.02596	0.942013	0.918924
ACTR3 ENSG00000115091	0.967286	0.991087	1.41313	1.00812	0.85484	1.04665	0.954443	0.883069	1.15753	0.841023
ACTR3B ENSG00000133627	0.76226	1.05286	0.890885	0.790407	0.830761	0.801741	0.99749	0.790716	0.868046	1.04345
ACTR3C ENSG00000106526	0.784735	1.05327	0.910766	0.91325	0.996006	0.949894	1.00991	0.92957	1.21308	0.884711
ACTR5 ENSG00000101442	0.967655	1.04166	0.891571	1.20253	1.07766	0.87893	0.745017	1.08463	0.981298	0.926258
ACTR6 ENSG00000075089	1.17163	1.10004	0.739947	1.05249	0.849452	0.842762	1.10525	0.952127	1.05231	0.986216
ACTR8 ENSG00000113812	1.00161	0.736303	0.863723	1.09089	1.04196	0.862157	1.14898	0.888118	1.34876	0.972995
ACTRT2 ENSG00000169717	0.895623	0.80708	0.955932	1.01131	0.932829	1.03315	0.987922	1.2599	0.862359	0.819422
ACTRT3 ENSG00000184378	1.00132	1.12429	0.902959	0.821437	0.952133	0.980703	0.872509	1.03908	1.02737	1.04187
ACVR1 ENSG00000115170	1.22907	1.20338	0.804352	0.991756	0.937305	1.11044	1.23439	1.1289	1.18598	1.03771
ACVR1B ENSG00000135503	0.747865	0.794804	0.685989	1.18474	0.825773	0.844316	0.860977	1.14242	1.12868	0.878789
ACVR1C ENSG00000123612	1.22678	0.804347	0.859979	1.20998	0.988415	1.15932	0.855632	0.84362	0.995041	1.01852
ACVR2A ENSG00000121989	1.07526	1.15736	0.909269	1.17038	1.06062	1.02369	0.886449	0.997615	1.01342	0.916942
ACVR2B ENSG00000114739	1.21936	0.935788	1.00627	1.11946	1.07227	1.00085	0.907548	0.973724	0.7957	0.862442
ACVRL1 ENSG00000139567	1.08848	0.865561	0.926406	0.987888	1.06998	0.76174	0.846903	1.21044	0.800767	0.931002
ACY1 ENSG00000243989	1.05145	0.98605	0.863935	1.12643	1.12592	1.02006	1.02687	1.09405	0.953299	1.16915
ACY3 ENSG00000132744	0.913211	1.45495	0.826207	1.01799	1.03793	0.989901	0.991845	0.883959	0.632706	0.924141
ACYP1 ENSG00000119640	0.947869	0.789955	1.16635	0.889952	1.02253	1.01603	0.945516	1.18153	1.03931	1.17791
ACYP2 ENSG00000170634	0.843421	0.887794	0.969913	1.20676	0.894458	1.06205	1.19158	1.076	1.09128	1.20275
ADA ENSG00000196839	0.927846	1.26405	1.1463	0.955711	1.17287	0.73958	0.946957	1.05975	0.910866	1.06641
ADAD1 ENSG00000164113	0.983897	1.02756	1.1633	0.869454	1.02505	0.671657	0.804256	0.93927	0.81068	1.17651
ADAD2 ENSG00000140955	1.10541	1.23216	1.17756	1.19239	0.973207	0.980866	0.799799	0.829821	0.844023	0.953128
ADAL ENSG00000168803	1.26443	1.06191	0.904299	0.866084	0.91179	0.898179	0.982536	0.872701	0.788142	0.802189
ADAM10 ENSG00000137845	1.32923	1.07009	0.995867	0.880796	1.09183	0.964942	1.07325	1.22451	1.05816	1.28095
ADAM11 ENSG00000073670	1.00505	1.03383	0.778436	0.961526	1.04248	1.00493	1.03553	1.3393	0.863822	1.28226
ADAM12 ENSG00000148848	1.03837	1.08672	1.19154	1.14355	1.15252	1.04023	1.12671	1.05835	0.779729	0.972728
ADAM15 ENSG00000143537	0.971616	0.97358	1.00728	0.871633	0.820564	1.11723	0.752064	1.19985	1.16805	0.966293
ADAM17 ENSG00000151694	1.16444	0.934919	1.17124	1.29128	1.11248	0.953767	0.905668	0.909446	0.993144	1.13908
ADAM18 ENSG00000168619	0.84992	1.10197	1.01603	0.983128	0.966888	1.08414	0.996684	1.11657	0.96826	0.911523
ADAM19 ENSG00000135074	0.985393	0.971672	1.17412	1.02301	1.055	1.03044	1.17299	0.865969	0.981861	0.918427
ADAM2 ENSG00000104755	0.924339	0.98723	0.900949	0.91985	0.769597	0.878797	0.937838	1.08437	1.04566	0.997664
ADAM20 ENSG00000134007	1.06636	1.21024	1.06121	1.04083	1.06373	1.05604	0.996361	0.876627	0.833049	0.811002
ADAM22 ENSG00000008277	0.881976	1.07571	0.953222	1.54068	1.08547	1.03578	1.1464	1.32993	1.06561	1.23301
ADAM23 ENSG00000114948	0.84305	0.884584	0.892614	1.02494	1.05906	0.926171	0.899492	0.929455	1.03851	1.02743
ADAM28 ENSG00000042980	0.858517	0.87222	0.976475	1.06994	1.2198	1.16439	0.898401	1.18801	1.1112	1.1159
ADAM29 ENSG00000168594	0.93181	0.753394	1.47035	1.06482	1.14155	1.23988	0.815229	0.954464	0.882262	1.05917
ADAM30 ENSG00000134249	1.11856	0.883176	1.03709	1.03517	0.594429	1.09685	0.954108	0.988623	0.694026	0.945532
ADAM32 ENSG00000197140	0.912384	0.850609	0.980992	0.891	0.917353	1.04927	1.12331	1.30705	1.30988	0.942772
ADAM33 ENSG00000149451	0.881601	1.04041	0.844216	0.984728	0.923682	0.770119	1.36847	0.833415	1.08976	0.889386
ADAM7 ENSG00000069206	0.819774	0.786177	0.898918	0.727996	0.917833	1.12952	1.07721	1.05923	0.939065	0.837547
ADAM8 ENSG00000151651	1.26941	0.98134	1.29982	1.20435	1.0058	0.881554	1.24543	0.952171	1.13926	1.24305
ADAM9 ENSG00000168615	1.01115	1.03013	1.43869	0.875957	1.15133	0.96874	0.742366	1.03613	0.956272	1.02379
ADAMDEC1 ENSG00000134028	0.983806	0.990313	1.10111	1.15142	0.855817	1.21973	1.05553	0.980463	0.918518	0.909748
ADAMTS1 ENSG00000154734	1.01266	0.911209	0.783209	0.804067	1.05304	1.08549	1.04049	1.14453	1.11285	0.757807
ADAMTS10 ENSG00000142303	0.682707	0.974898	0.974687	1.07143	1.13522	1.00752	0.783837	1.05223	0.971236	1.19732
ADAMTS12 ENSG00000151388	1.0136	0.698622	1.29704	1.07711	0.980167	0.903401	0.892838	0.980063	1.12439	1.08043
ADAMTS13 ENSG00000160323	1.07019	1.21226	0.797836	1.06922	1.17566	1.03643	1.06642	0.97922	0.906157	1.03702
ADAMTS14 ENSG00000138316	0.924813	0.827711	1.15506	1.13659	0.898422	0.937034	0.85931	0.853602	1.21879	0.993098
ADAMTS15 ENSG00000166106	1.03621	0.707179	1.02727	0.976953	1.11131	1.16116	0.778413	1.24508	0.941694	1.33272
ADAMTS16 ENSG00000145536	0.930641	1.00848	0.987024	1.15871	0.741532	0.876025	0.945961	1.10995	1.0472	1.06279
ADAMTS17 ENSG00000140470	1.05036	0.899873	1.02937	1.2403	1.23615	0.905881	0.986674	1.18832	1.21837	0.862358
ADAMTS18 ENSG00000140873	0.995338	1.1112	0.920783	0.912013	1.26401	1.08094	0.879528	1.10925	0.972741	1.05961
ADAMTS19 ENSG00000145808	0.962691	1.03818	1.00014	1.23494	1.18588	1.1085	0.916462	0.921814	1.06618	1.13879
ADAMTS2 ENSG00000087116	0.986936	1.0124	1.02055	0.815713	0.922256	1.05599	0.970173	1.14918	1.06477	0.880095
ADAMTS20 ENSG00000173157	1.01849	0.987784	0.888855	1.01489	1.27436	1.04756	0.990345	1.0034	0.98894	0.954479
ADAMTS3 ENSG00000156140	1.1436	0.918722	0.706114	0.949247	1.01765	1.0535	0.784991	0.972638	0.890055	0.90335
ADAMTS4 ENSG00000158859	0.91516	0.974645	0.852436	1.0538	0.893135	0.889422	1.07023	0.890741	1.26908	1.26352
ADAMTS5 ENSG00000154736	1.09513	0.969371	1.23318	1.15896	1.31426	0.78573	0.979347	1.02904	1.13389	0.865904
ADAMTS6 ENSG00000049192	1.11792	1.28738	1.07697	0.974633	1.09114	0.844296	1.4128	1.19213	0.842936	1.05014
ADAMTS7 ENSG00000136378	0.879169	0.95454	1.01443	1.10772	0.958894	0.89323	1.10476	0.902374	1.16461	0.787242
ADAMTS8 ENSG00000134917	1.05753	1.23151	1.10161	1.10849	1.2351	0.995779	0.93021	0.986453	0.730063	0.975876
ADAMTS9 ENSG00000163638	1.26314	0.98584	0.951707	1.07086	0.961482	0.900151	1.11843	0.964012	0.693299	0.886178
ADAMTSL1 ENSG00000178031	1.11301	1.02198	1.50608	0.921292	1.17299	0.90247	1.25307	1.12523	0.967385	0.844553
ADAMTSL2 ENSG00000197859	0.836467	0.921	0.801401	0.93081	1.03237	1.28187	1.01268	0.962293	1.24536	1.22211
ADAMTSL3 ENSG00000156218	0.898642	1.06172	1.24518	0.920134	1.35949	0.953085	1.10682	1.04024	0.927141	0.834189
ADAMTSL4 ENSG00000143382	0.757559	1.00244	0.933909	0.727525	1.08216	1.30744	0.975922	0.947166	0.802097	1.03262
ADAMTSL5 ENSG00000185761	1.05907	0.866966	0.993149	0.923054	1.04498	1.09312	0.965619	0.687482	0.89016	1.06961
ADAP1 ENSG00000105963	0.789388	1.33089	0.837134	1.076	1.03207	0.917567	0.912576	0.793779	0.897242	1.22109
ADAP2 ENSG00000184060	1.23496	1.03058	0.9918	1.15906	0.962898	0.848314	0.969361	0.922158	0.867855	1.25818
ADAR ENSG00000160710	0.990603	0.868612	0.96141	1.04351	1.09516	1.36305	0.922538	0.888624	0.725234	1.06573
ADARB1 ENSG00000197381	0.963882	0.96679	1.24336	1.12616	0.916788	1.162	0.916217	1.0462	0.933052	1.06382
ADARB2 ENSG00000185736	1.02225	1.17121	1.00772	0.750479	1.18226	0.830395	1.00837	0.873264	0.819531	0.978713
ADAT1 ENSG00000065457	0.917301	1.02645	0.804839	0.758269	0.777731	0.919517	0.95836	0.895571	0.823268	1.04954
ADAT2 ENSG00000189007	0.997241	0.932052	0.998633	0.897923	1.15913	0.947376	1.25574	0.969588	1.20513	1.00431
ADAT3 ENSG00000213638	0.884951	0.840601	0.862727	1.12632	1.03152	1.08348	0.955993	0.849764	0.958711	1.0473
ADCK1 ENSG00000063761	1.04316	0.746459	0.911889	0.989894	0.979264	1.06444	0.792525	0.848345	0.940016	0.999867
ADCK2 ENSG00000133597	1.18783	1.23756	1.01633	0.9244	1.08876	1.09968	1.2618	1.02384	0.943436	0.845553
ADCK3 ENSG00000163050	1.11113	1.16533	0.694422	0.884226	0.923808	0.927083	0.877409	0.807837	1.04496	1.0457
ADCK4 ENSG00000123815	1.16772	0.966423	1.04711	1.18324	1.34698	0.943229	1.11077	1.4348	1.17819	1.03491
ADCK5 ENSG00000173137	0.923354	1.00787	1.42908	0.872417	1.00632	1.17048	1.07913	1.16591	0.982519	1.14441
ADCY1 ENSG00000164742	1.04543	0.845179	1.08815	0.886245	1.2073	0.88234	0.986216	0.973044	0.878774	0.888795
ADCY10 ENSG00000143199	1.03343	0.972079	0.99071	1.07636	0.969332	1.27837	0.99048	1.12023	0.985146	0.953033
ADCY2 ENSG00000078295	1.21286	1.16547	0.93275	0.978263	1.17354	1.04108	1.18195	0.899246	1.17932	0.999265
ADCY3 ENSG00000138031	0.908809	1.33014	0.993518	1.09773	1.04608	0.9506	0.835593	1.35815	1.15727	1.15693
ADCY4 ENSG00000129467	0.878273	1.11078	0.975812	1.22025	0.951514	0.833551	0.734881	0.889972	1.21514	0.862214
ADCY5 ENSG00000173175	0.856885	0.984892	1.12872	1.14951	0.866609	1.07702	0.926523	1.02752	0.878413	0.847609
ADCY6 ENSG00000174233	0.885892	0.820109	0.83904	1.1131	0.934899	1.16433	0.988516	0.874193	1.25498	0.727469
ADCY7 ENSG00000121281	1.12988	0.915853	0.848107	0.824733	0.976415	1.02659	0.908722	1.0281	0.788037	0.812079
ADCY8 ENSG00000155897	0.900961	0.885771	1.31014	1.14411	1.1469	0.737742	0.682103	1.12485	0.939792	1.18344
ADCY9 ENSG00000162104	0.788655	0.732152	0.889786	1.04254	0.895447	0.944264	0.798416	0.927958	0.962894	0.982264
ADCYAP1 ENSG00000141433	1.00105	1.08888	1.2936	0.821172	1.0581	1.17192	0.894243	1.10013	0.990417	0.964366
ADCYAP1R1 ENSG00000078549	0.924649	0.927904	0.794985	0.908624	0.96923	1.05381	0.994002	0.860321	1.26166	0.908351
ADD1 ENSG00000087274	0.918635	1.33945	0.837904	0.844987	0.843884	0.993538	0.877228	1.16199	1.3346	0.837989
ADD2 ENSG00000075340	0.914497	1.15139	0.794839	0.914642	0.813731	1.11358	0.973849	1.00748	0.802823	0.925735
ADD3 ENSG00000148700	0.821685	1.24218	1.01358	1.09797	1.02292	0.968486	0.836334	1.13824	0.909111	0.951354
ADGB ENSG00000118492	1.13423	1.17936	0.882762	0.968831	0.927442	0.693386	0.94538	1.15058	1.19025	0.842612
ADGRA1 ENSG00000197177	1.20576	1.25706	0.870807	1.21307	1.25979	1.14492	1.21546	0.968968	0.868561	1.12715
ADGRA2 ENSG00000020181	1.2194	0.922038	1.02999	0.937808	0.908628	1.24458	1.09457	0.959088	1.17122	1.14411
ADGRA3 ENSG00000152990	0.815285	1.09137	0.658939	1.12543	1.20297	0.997161	0.979712	1.00859	1.11043	0.906417
ADGRB1 ENSG00000181790	1.18359	1.13047	0.992662	0.969388	1.15884	0.856729	0.881952	1.03936	1.01539	1.16687
ADGRB2 ENSG00000121753	1.20263	0.890975	1.14661	0.968333	0.996328	0.935761	1.00035	1.09285	1.05515	0.867156
ADGRB3 ENSG00000135298	0.930078	0.937889	0.955309	0.84326	0.990509	0.993556	0.931415	1.0763	1.16542	0.926644
ADGRD1 ENSG00000111452	1.02382	1.01356	0.752253	1.04948	0.926775	1.06452	0.937545	0.959451	0.887528	0.966091
ADGRD2 ENSG00000180264	1.00866	1.05257	0.853472	0.790132	1.13794	1.04181	1.02326	0.89248	1.01334	1.15579
ADGRE1 ENSG00000174837	1.03701	0.927569	0.786735	0.935298	0.816575	1.13417	1.17722	0.997524	0.91111	1.185
ADGRE2 ENSG00000127507	1.04721	0.956885	0.917155	1.00672	0.878368	0.97453	1.10435	1.45785	1.01564	0.971855
ADGRE3 ENSG00000131355	0.945463	0.98716	0.782695	0.886179	0.956546	1.14495	0.921346	0.984256	0.85606	1.1705
ADGRE5 ENSG00000123146	0.917456	0.844202	0.851015	0.95866	1.04104	1.05654	0.943914	1.10039	1.13806	0.971177
ADGRF1 ENSG00000153292	0.839761	0.941777	0.876631	0.828094	0.976417	1.11819	0.908606	1.12313	0.935756	1.18552
ADGRF2 ENSG00000164393	1.20174	0.848241	1.31003	1.24468	0.858634	0.964416	1.01169	0.958587	0.984494	1.15917
ADGRF3 ENSG00000173567	1.01996	1.07695	1.00707	0.954803	0.907852	0.752295	0.902234	1.07932	0.864181	0.813705
ADGRF4 ENSG00000153294	1.04122	0.918058	1.1148	0.993707	1.0577	0.764206	1.04478	1.00148	1.13556	0.914657
ADGRF5 ENSG00000069122	0.720632	0.780913	0.661338	1.26056	1.00394	0.971615	0.824164	1.07781	0.869694	1.16762
ADGRG1 ENSG00000205336	1.07364	1.20911	1.03543	0.864101	1.06627	0.886893	0.951018	0.962718	0.942752	0.594593
ADGRG2 ENSG00000173698	1.00928	0.908574	1.07159	0.99177	1.10626	0.797568	0.880977	0.887342	0.790666	0.88819
ADGRG3 ENSG00000182885	0.861548	1.01571	1.18122	0.926105	1.04457	1.34883	0.838666	1.08735	1.07875	0.933793
ADGRG4 ENSG00000156920	0.95855	1.03788	1.30537	1.18034	0.940566	0.928273	0.981776	1.0262	1.03041	0.95036
ADGRG5 ENSG00000159618	0.955398	1.18727	0.936803	0.805263	1.04682	0.819378	0.827214	1.31771	1.18216	1.09017
ADGRG6 ENSG00000112414	0.907975	0.875124	1.13311	0.88312	1.13445	1.19676	1.14499	1.11022	1.185	0.957657
ADGRG7 ENSG00000144820	0.844724	1.07501	0.926249	0.994528	1.20852	0.842439	0.957393	0.986655	0.739156	1.16128
ADGRL1 ENSG00000072071	0.708786	0.838184	0.860112	0.96588	1.11386	0.908044	0.729715	0.980202	1.18787	1.08818
ADGRL2 ENSG00000117114	0.98015	1.05081	1.01947	1.10591	0.817686	0.941939	0.985049	1.0512	0.772959	1.26494
ADGRL3 ENSG00000150471	1.0688	1.02467	0.98051	0.855892	1.09891	1.18263	0.987854	1.2751	0.936275	0.945027
ADGRL4 ENSG00000162618	1.2819	1.19536	0.905365	1.04089	1.0367	0.693272	0.948877	1.11335	1.1425	1.1313
ADGRV1 ENSG00000164199	0.834967	0.985354	0.990902	1.00535	0.880039	0.859522	1.08384	1.09931	0.786173	0.905526
ADH1A ENSG00000187758	1.2373	1.04399	0.72026	0.81183	1.12343	0.904985	0.909899	1.0874	1.19188	1.08665
ADH1B ENSG00000196616	1.41991	1.12091	0.952458	1.04911	1.01789	1.12633	0.959253	1.22259	0.981672	0.963445
ADH1C ENSG00000248144	0.98788	0.857408	0.910295	1.07236	1.02102	1.04303	0.833951	1.05521	0.827045	0.894014
ADH4 ENSG00000198099	0.91787	1.17835	1.1283	1.00057	0.915477	0.661783	1.15763	1.13736	1.18752	1.00884
ADH5 ENSG00000197894	1.15617	1.17579	0.667718	1.06623	0.952256	1.15764	1.03337	1.10862	0.867457	1.20667
ADH6 ENSG00000172955	1.10529	0.971123	0.791494	0.928354	1.09822	0.947561	0.910818	0.963117	1.08514	1.20975
ADH7 ENSG00000196344	1.08162	0.926773	0.943263	1.04402	1.02992	1.05828	1.05507	0.860959	1.13425	0.986979
ADHFE1 ENSG00000147576	0.907686	1.11557	0.98663	0.837274	0.767378	0.710491	0.884275	0.865688	0.928376	1.07494
ADI1 ENSG00000182551	0.891978	0.788979	0.735246	1.34154	1.02248	1.20295	0.967583	1.57563	1.15278	0.818681
ADIG ENSG00000182035	0.994054	0.98247	1.05541	0.864211	1.18177	0.982404	0.926121	1.00084	1.12972	1.08627
ADIPOQ ENSG00000181092	0.740608	0.925049	0.828537	1.24476	0.902758	1.28901	0.951547	0.966259	0.77008	1.09362
ADIPOR1 ENSG00000159346	0.9058	1.08568	0.743874	0.888276	0.878644	0.937722	1.0995	1.04056	0.714472	1.04918
ADIPOR2 ENSG00000006831	0.893346	0.896074	0.894496	0.780441	0.790696	0.62432	0.771704	1.12808	1.15555	1.88951
ADIRF ENSG00000148671	1.05102	0.59428	1.28408	1.3798	1.31307	0.960915	1.13576	1.01728	1.07857	0.63067
ADK ENSG00000156110	0.999416	0.839406	1.52834	1.08753	0.75363	0.774579	0.807334	1.05596	1.21981	0.963176
ADM ENSG00000148926	1.02072	0.91879	0.830587	0.874812	1.06741	0.925925	0.988485	0.972698	0.978157	0.917806
ADM2 ENSG00000128165	0.952729	1.54265	0.97362	0.923521	0.968155	0.96343	0.813312	0.748733	0.819059	0.883186
ADM5 ENSG00000224420	1.17236	1.10716	1.22307	0.933143	0.781798	1.04452	1.2812	0.904724	0.972513	0.921964
ADNP ENSG00000101126	0.896063	1.11249	1.0357	1.13717	0.745703	1.08763	0.870873	1.13259	1.07052	0.934324
ADNP2 ENSG00000101544	0.962442	1.14746	1.02584	1.0528	0.940507	0.925181	0.846539	0.820209	1.22019	1.177
ADO ENSG00000181915	0.971004	1.11782	0.786366	1.12506	0.91956	1.02979	1.07789	1.00185	1.13044	0.996025
ADORA1 ENSG00000163485	0.932915	0.866577	1.20274	1.08226	1.05786	1.23542	1.13287	0.840623	0.944505	0.963594
ADORA2A ENSG00000128271	1.09192	0.866546	0.832669	1.15292	0.981944	0.937388	0.915199	0.996988	0.689614	0.816125
ADORA2B ENSG00000170425	0.929188	0.800672	0.938071	0.930818	0.857896	0.786448	1.02708	0.850985	0.852159	0.969965
ADORA3 ENSG00000282608	1.03372	1.0648	1.17436	1.06482	1.02974	0.904043	0.762701	0.907759	1.01193	0.883589
ADPGK ENSG00000159322	1.0069	1.25747	1.11741	0.905657	0.808988	0.912863	0.801492	1.05505	0.918767	0.899091
ADPRH ENSG00000144843	0.721481	1.1382	1.18597	1.13195	0.919913	1.20091	1.38736	0.943718	1.11157	1.21384
ADPRHL1 ENSG00000153531	1.06148	1.05717	1.16317	0.97948	0.999269	1.09759	0.923373	0.910565	1.00616	0.941341
ADPRHL2 ENSG00000116863	1.10949	0.844174	0.805259	1.0377	1.10977	0.878491	0.732278	1.15618	1.03152	1.09391
ADPRM ENSG00000170222	1.23605	0.892017	0.841004	0.897598	0.918434	0.919487	1.23783	1.07313	1.07356	1.02336
ADRA1A ENSG00000120907	0.970675	1.21077	0.844893	0.823115	1.05892	0.698596	1.02712	0.755637	1.06983	1.00376
ADRA1B ENSG00000170214	1.0539	1.01844	1.02916	1.01873	0.909891	0.923848	0.709037	1.32292	1.04226	1.10874
ADRA1D ENSG00000171873	0.957963	1.21431	1.2034	0.930531	1.40057	1.27844	0.984815	1.26863	0.95967	0.978322
ADRA2A ENSG00000150594	1.22764	0.757862	1.0512	1.16904	1.04808	0.964753	1.13427	1.01665	0.838846	1.06662
ADRA2B ENSG00000274286	0.988281	0.956642	1.02333	1.20081	0.893132	0.73772	0.874723	1.1043	0.849852	0.986618
ADRA2C ENSG00000184160	0.992949	1.30456	1.09759	0.845823	0.96347	1.40161	0.763069	0.961707	0.879938	0.587666
ADRB1 ENSG00000043591	1.391	0.878967	1.023	0.966723	0.881315	0.893216	0.956909	0.979651	0.964011	0.940413
ADRB2 ENSG00000169252	0.905226	0.867881	0.764703	0.999229	1.03587	1.35724	1.04774	0.720333	0.849351	1.04189
ADRB3 ENSG00000188778	0.818444	1.02384	1.13728	1.09929	0.854726	1.10623	0.884671	1.1153	1.06581	0.994792
ADRM1 ENSG00000130706	0.885014	1.19551	0.71918	0.9327	0.888515	0.930915	1.13221	1.12229	0.862948	0.781817
ADSL ENSG00000239900	1.04642	0.917535	0.932031	0.850323	0.785437	0.877715	0.888987	1.27743	1.08906	0.99267
ADSS ENSG00000035687	0.963938	1.41777	0.855663	1.00816	0.839285	0.937348	0.866287	0.86918	1.08986	1.12403
ADSSL1 ENSG00000185100	1.00314	0.800726	0.929227	0.786349	0.916256	0.758408	1.09941	1.07604	1.07578	1.11109
ADTRP ENSG00000111863	0.582184	1.05596	0.997782	0.650015	0.998461	0.960239	1.01253	1.03038	0.976581	1.08034
AEBP1 ENSG00000106624	0.919896	1.26482	1.27986	1.08581	0.752075	1.29761	0.812412	0.752348	1.10422	0.974029
AEBP2 ENSG00000139154	0.900434	1.05468	1.37178	1.2451	0.852796	1.24966	1.0634	0.976847	0.968347	0.932549
AEN ENSG00000181026	0.93109	1.01149	1.03972	1.09184	1.09198	0.775322	0.829462	1.04251	0.929087	1.08137
AES ENSG00000104964	0.791392	0.957829	0.926526	1.02388	1.04689	0.857622	1.68891	1.39564	0.784342	1.00271
AF011889.5 ENSG00000241489	1.10396	1.27891	0.759989	1.02156	1.11115	1.03431	0.935148	0.990769	1.01121	0.976267
AF111168.1 ENSG00000280308	0.826302	0.904043	0.903943	0.999643	1.01909	1.03658	1.09765	0.770117	1.15516	0.888083
AF131216.1 ENSG00000280273	1.04299	1.11911	1.18084	0.7078	0.991929	1.54902	1.1201	1.15782	0.859856	0.975778
AF165138.7 ENSG00000243440	0.919159	0.784711	0.962919	0.693872	0.900518	0.991041	0.928658	1.31748	1.30184	0.898563
AFAP1 ENSG00000196526	0.809876	0.920108	1.07613	0.74748	1.03583	1.08052	0.856211	1.02675	1.05597	0.961585
AFAP1L1 ENSG00000157510	1.02392	1.05917	1.40964	1.2129	0.962153	1.04912	1.10198	0.916506	1.11545	0.795827
AFAP1L2 ENSG00000169129	0.914186	0.818294	0.91585	1.07966	0.960414	0.989426	0.921662	0.99011	1.29674	0.825912
AFF1 ENSG00000172493	1.10392	1.12559	1.04866	0.869246	0.848588	0.884999	1.00871	0.981496	0.849911	0.711662
AFF2 ENSG00000155966	0.97454	0.955293	0.901897	1.02941	0.903244	0.926521	0.931415	0.846856	1.30839	0.910883
AFF3 ENSG00000144218	0.995433	1.08846	1.25509	1.17686	1.02687	1.14206	0.688614	0.884571	0.915214	0.761706
AFF4 ENSG00000072364	0.992278	1.08657	0.861895	0.793409	0.753606	0.903268	0.928933	0.7984	1.30988	1.03989
AFG3L2 ENSG00000141385	1.16404	1.18099	1.37294	1.19347	0.861998	0.825649	1.0532	1.00421	1.14005	0.904994
AFM ENSG00000079557	0.968112	1.25254	1.1264	0.878795	1.05093	0.945506	0.914585	1.15949	0.846843	0.891442
AFMID ENSG00000183077	0.8952	0.924047	1.04625	1.05618	1.05471	0.902326	0.849996	0.994062	1.03876	0.757903
AFP ENSG00000081051	0.807903	0.816824	1.1099	0.985656	1.02067	1.05587	1.19763	1.22868	1.12382	1.2085
AFTPH ENSG00000119844	1.26194	0.795461	1.73703	1.09912	0.965722	1.05013	0.693909	0.607456	0.957659	1.145
AGA ENSG00000038002	0.895006	1.16214	1.34647	0.95569	0.932763	1.0874	0.888155	1.04908	0.980011	0.861905
AGAP1 ENSG00000157985	0.940178	1.03303	1.07383	0.94305	1.30046	0.974433	1.1308	0.913736	0.79379	1.17155
AGAP14P ENSG00000279058	0.889316	0.775	1.07802	0.821225	0.900589	0.89956	1.05886	1.09017	1.16331	0.907833
AGAP2 ENSG00000135439	1.00047	0.896218	0.814964	1.4377	1.10407	1.08715	1.08311	1.18699	0.815475	1.00346
AGAP3 ENSG00000133612	1.00866	1.16175	1.02705	1.08651	1.07266	0.872052	1.12258	0.804869	0.801104	0.976766
AGAP4 ENSG00000188234	1.02855	0.925926	1.0079	0.878876	0.960049	0.767806	1.1306	1.0919	0.861209	0.875217
AGAP5 ENSG00000172650	0.966777	0.996629	0.782967	0.958832	0.958309	0.93824	0.846871	1.05282	0.997927	0.905838
AGAP6 ENSG00000204149	1.14458	1.05119	0.982491	1.2103	1.36385	0.995576	0.942279	0.915713	1.07684	0.953744
AGAP9 ENSG00000204172	0.757143	1.09003	0.806649	0.949776	1.0806	0.94809	1.32138	0.82041	0.828977	0.879796
AGBL1 ENSG00000273540	0.985103	1.29605	0.999659	1.00121	1.34687	0.931411	0.863006	0.873627	0.975643	0.803003
AGBL2 ENSG00000165923	1.0217	0.908769	1.09803	1.08322	1.09455	1.08354	0.952874	0.96411	0.979207	1.19043
AGBL3 ENSG00000146856	1.09528	1.03563	0.944139	0.859865	1.1508	1.02171	0.868586	1.05314	1.11302	0.913741
AGBL4 ENSG00000186094	0.985479	1.03694	0.79231	0.9711	1.11365	0.820427	0.960336	0.908443	0.858655	1.02951
AGBL5 ENSG00000084693	1.1431	0.971388	0.838818	1.13291	0.969963	0.726479	0.941233	0.804579	1.10684	1.34141
AGER ENSG00000204305	0.810913	1.03592	1.04241	1.07973	0.931605	0.758729	0.99215	0.864291	0.791678	0.887703
AGFG1 ENSG00000173744	0.986157	1.08311	1.11873	0.916567	1.16984	1.11981	0.912724	0.90398	0.954224	0.963456
AGFG2 ENSG00000106351	1.18391	0.977214	1.21275	1.08372	1.06279	0.811333	1.22323	1.02665	0.895549	1.06201
AGGF1 ENSG00000164252	0.987315	0.961015	1.11449	1.08236	1.0162	1.0564	1.07589	0.816986	0.932725	1.28625
AGK ENSG00000006530	0.896817	0.966507	0.751596	0.998269	0.917692	0.892449	1.10982	1.24077	0.651023	0.948895
AGL ENSG00000162688	1.17446	1.26978	1.09722	0.89531	0.992894	1.18743	1.02407	1.01773	0.872012	1.03442
AGMAT ENSG00000116771	1.01583	1.00944	0.781877	0.759813	1.06956	0.880956	0.899545	1.02907	1.26268	1.07417
AGMO ENSG00000187546	1.12556	1.03757	0.937116	0.866894	0.873946	0.826667	1.0861	0.661376	1.04575	1.16161
AGO1 ENSG00000092847	0.917732	0.90827	1.00811	0.771848	1.10883	1.3757	0.859132	1.05816	1.1403	1.16994
AGO2 ENSG00000123908	1.06902	0.961367	0.828554	1.17496	0.874501	1.00036	1.07042	1.25596	0.978908	1.17694
AGO3 ENSG00000126070	1.09923	0.995883	1.01034	0.957337	1.18854	0.903709	0.799995	1.20688	0.748516	1.11083
AGO4 ENSG00000134698	1.12676	0.866942	0.958033	0.793323	0.947908	0.735691	0.951221	0.751355	1.15823	1.08883
AGPAT1 ENSG00000204310	1.01576	0.733603	1.44717	0.974728	1.07729	1.02512	1.09352	1.12141	1.25188	0.786995
AGPAT2 ENSG00000169692	0.82862	0.883317	1.0656	0.931111	0.956864	0.777343	1.0819	0.763133	1.23918	0.750038
AGPAT3 ENSG00000160216	0.988295	1.23487	1.10949	0.725156	1.13848	0.757246	1.30999	0.863483	1.10878	1.29788
AGPAT4 ENSG00000026652	1.07549	0.959844	0.85138	1.01317	0.886987	0.980334	1.05028	0.709957	0.917861	0.830418
AGPAT5 ENSG00000155189	0.831938	1.14513	1.03101	1.03465	1.07437	0.732325	1.17808	1.11788	1.03879	0.877626
AGPS ENSG00000018510	1.3033	0.863234	1.28611	0.99848	1.11726	1.09246	0.943575	0.841398	1.2298	1.19373
AGR2 ENSG00000106541	1.08466	1.27148	0.835277	0.986285	1.12438	0.904177	0.751516	1.25592	0.995162	0.880072
AGR3 ENSG00000173467	1.15114	1.1712	0.669042	0.937115	0.955496	0.919662	0.929772	0.782899	0.952285	0.921786
AGRN ENSG00000188157	0.825412	0.834439	0.95529	0.843247	1.06526	1.08099	0.917713	0.792455	0.993648	1.13879
AGRP ENSG00000159723	1.17268	0.955097	1.04333	0.898075	0.884226	0.980748	0.993468	1.20594	0.966047	1.13129
AGT ENSG00000135744	0.974292	0.970254	0.797351	0.681441	0.867488	1.00427	0.690298	0.967188	0.915113	1.19482
AGTPBP1 ENSG00000135049	1.20585	0.792524	1.08951	0.963316	0.889197	1.10062	0.974705	1.02363	1.00012	1.00249
AGTR1 ENSG00000144891	1.18025	0.888562	0.801955	1.05897	1.10304	0.949305	1.11875	0.888989	0.814986	0.945302
AGTRAP ENSG00000177674	1.17225	0.905267	0.947775	1.21433	0.795644	0.883397	0.970256	0.83301	1.244	0.904348
AGXT ENSG00000172482	0.997472	0.926466	0.944651	0.937508	0.879237	0.752156	0.868733	0.911038	0.964339	1.02066
AGXT2 ENSG00000113492	1.18861	0.871215	0.826951	0.878379	0.9245	1.08421	0.964046	1.10354	0.94844	0.934079
AHCTF1 ENSG00000153207	1.06403	1.03762	0.815154	1.06935	0.975531	1.01275	1.04169	1.20281	1.09108	0.735744
AHCY ENSG00000101444	0.912362	0.989179	1.00946	0.759175	1.13481	1.00866	1.19548	0.784696	1.12627	1.12736
AHCYL1 ENSG00000168710	1.13584	0.964318	0.783664	1.0327	1.07779	1.27603	0.957947	1.5544	1.11718	0.923404
AHCYL2 ENSG00000158467	1.03997	1.12306	1.1213	1.30736	0.96591	0.718993	0.961291	0.781595	1.08953	1.11186
AHDC1 ENSG00000126705	1.04236	1.12697	0.932692	1.03465	0.876457	1.15843	0.847422	0.920084	0.947503	0.975455
AHI1 ENSG00000135541	0.939077	1.05465	1.04388	0.923849	0.986934	0.902609	0.846466	1.01609	1.0502	1.04944
AHNAK ENSG00000124942	0.601332	0.930692	1.23486	1.0836	1.01721	1.10404	1.48559	0.731734	1.22176	1.01319
AHNAK2 ENSG00000185567	1.09193	1.09806	1.33372	1.0587	1.04078	0.998192	1.04249	1.09072	0.938411	0.934885
AHR ENSG00000106546	1.1863	1.01442	0.873962	1.07542	0.901658	0.704601	1.04471	0.912187	1.06068	0.969245
AHRR ENSG00000063438	0.988191	1.05652	1.12654	1.01912	1.07408	1.13667	1.11324	0.928366	1.12484	1.30789
AHSA1 ENSG00000100591	1.06173	1.03131	1.2104	0.945086	1.08128	1.04351	1.03127	1.09327	0.991736	1.10011
AHSA2 ENSG00000173209	0.778303	1.1239	1.48195	1.03356	0.513721	1.07779	0.934403	0.901371	1.03311	1.01149
AHSG ENSG00000145192	1.21186	1.05176	0.959317	0.975995	1.04051	0.831416	1.23186	1.31388	1.1086	1.0813
AHSP ENSG00000169877	1.10895	0.857282	0.918052	1.1865	1.11464	0.960941	1.00313	1.07594	1.17025	1.08539
AICDA ENSG00000111732	0.859684	0.994608	0.964765	0.992175	1.28092	1.02771	1.16351	0.94214	0.974385	0.817056
AIDA ENSG00000186063	1.33616	0.881678	0.864916	0.904169	0.845608	0.901721	1.00047	1.22334	1.3437	0.783931
AIF1 ENSG00000204472	1.23013	1.09255	0.906147	1.14568	1.15136	0.849444	1.18693	0.862917	1.05391	0.840593
AIF1L ENSG00000126878	0.736984	0.885599	1.10866	0.932263	0.995922	0.833879	0.757875	1.27178	0.92836	0.91014
AIFM1 ENSG00000156709	1.07835	1.01196	1.30855	1.18965	0.970185	1.22004	0.813559	1.14247	0.848308	1.05348
AIFM2 ENSG00000042286	0.872348	0.72189	0.848614	0.96734	0.998178	1.14997	1.11081	1.23815	0.843243	0.979584
AIFM3 ENSG00000183773	1.15149	1.01098	0.884982	1.23982	0.980967	0.880044	1.05143	1.26192	0.819136	1.07814
AIG1 ENSG00000146416	0.801912	0.940903	1.27725	0.834855	1.0769	0.860915	1.19894	0.833637	0.85066	1.04369
AIM1 ENSG00000112297	1.06485	1.18692	1.06087	0.798269	0.938279	0.918176	1.12501	0.903511	1.15523	1.03344
AIM1L ENSG00000176092	0.812269	1.03777	1.01728	0.818239	1.09777	1.09909	0.986964	0.829482	1.02072	0.961113
AIM2 ENSG00000163568	0.827975	1.09687	0.948106	1.32973	1.05475	1.02005	0.945481	0.909947	1.13837	1.14304
AIMP1 ENSG00000164022	0.794414	1.05055	1.00363	1.05276	1.01368	1.13804	1.04446	0.801464	1.19271	1.01259
AIMP2 ENSG00000106305	0.899941	0.942769	0.95881	1.09855	0.783998	1.0195	1.10494	1.42167	0.915481	0.95042
AIP ENSG00000110711	1.00242	0.943952	1.02014	1.00166	0.907342	1.10207	0.930625	1.36699	0.893441	0.968658
AIPL1 ENSG00000129221	1.09569	0.897963	1.12875	1.08174	0.979036	0.869079	0.890341	1.10089	1.25451	1.05949
AIRE ENSG00000160224	0.89675	1.07299	0.929931	0.963525	1.26572	0.860697	0.67066	1.06532	1.05794	1.02513
AJ239318.1 ENSG00000280108	1.08791	1.26068	0.874197	1.03347	1.03996	1.13444	0.909398	1.02657	0.971278	1.05487
AJAP1 ENSG00000196581	1.02748	1.1755	0.94797	0.86586	0.929124	0.969472	0.918702	1.70823	1.0331	1.18531
AJUBA ENSG00000129474	1.19174	0.981985	1.13611	1.06461	0.913558	1.04417	1.15744	1.2695	1.07162	0.967444
AK1 ENSG00000106992	1.24557	0.883656	1.11488	0.959716	1.14687	0.94801	0.739988	0.986118	1.22295	0.850774
AK2 ENSG00000004455	1.01443	1.04064	1.11317	1.11867	1.32223	1.15582	1.20406	1.39069	0.739659	0.949372
AK3 ENSG00000147853	1.06189	0.823214	1.34149	1.10249	0.813891	0.874803	0.762614	1.07814	0.941618	0.949666
AK4 ENSG00000162433	0.64219	1.00785	0.953854	1.00356	0.95519	1.20849	1.20227	1.03319	1.07237	0.973723
AK5 ENSG00000154027	0.800294	1.15938	1.09044	1.01152	1.09159	1.19732	0.991058	1.07065	0.741541	0.873074
AK6 ENSG00000085231	0.893526	0.91144	1.00986	0.943648	0.935445	1.08168	0.928784	0.900917	1.02437	1.18059
AK7 ENSG00000140057	1.05674	1.03982	1.00336	0.882851	1.22281	1.15982	1.0017	0.963973	1.09684	0.959905
AK8 ENSG00000165695	0.989803	0.766684	1.19254	0.966561	1.27229	1.04824	0.910461	1.12933	0.924988	0.896878
AK9 ENSG00000155085	1.06336	0.960376	0.873479	1.19957	0.90881	0.950356	0.977087	0.829525	0.993035	0.917575
AKAP1 ENSG00000121057	1.03722	1.33012	0.905462	0.995558	0.832103	0.803112	0.692838	0.923868	1.16197	1.07116
AKAP10 ENSG00000108599	0.890936	0.922062	1.31335	0.915067	0.636074	1.04488	1.10422	1.24212	1.14143	1.23341
AKAP11 ENSG00000023516	1.11061	1.17053	1.07538	0.957471	1.13562	1.07247	0.921629	1.00376	0.785859	1.00671
AKAP12 ENSG00000131016	0.819104	1.00998	1.04423	1.17017	0.873183	0.963062	0.872044	0.851226	1.08671	1.07915
AKAP13 ENSG00000170776	0.893581	1.00269	0.742587	0.985474	0.725217	1.13599	0.933734	0.979192	1.0339	1.1189
AKAP14 ENSG00000186471	0.996218	0.923647	0.884378	0.850476	0.749784	0.979621	1.00381	0.87263	0.905092	0.882116
AKAP17A ENSG00000197976	0.89758	0.773453	1.03304	1.02511	0.913395	0.846841	1.0549	0.91797	0.881094	0.819446
AKAP3 ENSG00000111254	0.986953	0.887515	0.945408	0.976249	0.903071	1.06187	1.13233	0.894567	1.17308	0.983823
AKAP4 ENSG00000147081	0.980469	1.05713	0.97195	0.947009	1.20942	1.13696	1.06563	1.15622	0.880956	0.916959
AKAP5 ENSG00000179841	0.846791	1.01415	1.2677	0.901536	1.04488	1.06451	0.732541	1.17374	1.08433	0.95219
AKAP6 ENSG00000151320	0.865942	0.855124	0.725056	1.40569	1.2426	1.0466	0.986956	0.830422	0.710097	1.0688
AKAP7 ENSG00000118507	1.07958	1.20849	1.01257	1.16949	0.913267	1.16213	0.876048	0.981381	0.875923	1.09853
AKAP8 ENSG00000105127	0.904161	0.78513	0.777793	1.1441	0.916732	0.842392	1.08413	1.03487	1.11549	0.789144
AKAP8L ENSG00000011243	0.994425	1.04081	0.926393	0.618622	1.25371	0.729946	1.05963	1.11972	0.965781	1.53394
AKAP9 ENSG00000127914	0.90817	0.891171	0.938814	1.00551	1.05674	0.792955	0.798727	1.02024	0.91756	1.20425
AKIP1 ENSG00000166452	0.932267	1.24991	0.663324	0.788665	0.951452	0.899771	1.37439	0.877944	0.786537	1.06303
AKIRIN1 ENSG00000174574	1.04659	0.964643	1.15911	1.07169	0.982367	0.997492	1.1972	0.956637	0.778377	0.775773
AKIRIN2 ENSG00000135334	1.0877	0.939043	1.33065	1.14377	1.19141	1.09052	0.964451	0.990317	0.881208	0.797029
AKNA ENSG00000106948	0.838062	1.16455	1.05076	1.15342	0.871418	1.08589	0.990143	0.830814	1.37103	0.895494
AKNAD1 ENSG00000162641	0.89304	0.964798	0.99219	1.14762	1.12688	0.990752	0.944595	0.861172	1.19638	1.21807
AKR1A1 ENSG00000117448	0.972379	1.21427	0.824813	0.949559	1.23103	0.989496	0.968498	0.851502	0.829342	1.65537
AKR1B1 ENSG00000085662	0.85292	1.03945	0.844989	1.05003	0.803824	0.989924	0.973435	0.992864	1.07433	0.936741
AKR1B10 ENSG00000198074	0.936277	0.936581	1.05836	0.87692	0.956971	0.967595	0.900072	1.08396	1.07491	1.26349
AKR1B15 ENSG00000227471	1.19146	0.830998	1.15047	1.08192	1.04976	0.969078	0.960797	1.29404	0.964034	1.03319
AKR1C1 ENSG00000187134	1.08187	0.783837	0.920396	1.04818	1.08715	1.14081	1.03454	1.05456	0.893147	1.04175
AKR1C2 ENSG00000151632	0.863231	1.10313	0.874778	0.880507	1.05887	1.02796	1.08012	1.07331	1.29413	0.913968
AKR1C3 ENSG00000196139	1.15126	0.910917	1.06106	0.784898	0.847382	0.616735	1.03612	0.832541	1.11166	1.04013
AKR1C4 ENSG00000198610	1.03201	0.965414	1.05511	0.884632	0.943297	0.888059	1.00674	0.99568	1.08746	1.16353
AKR1D1 ENSG00000122787	0.876696	1.08477	1.07248	0.815672	0.983051	0.983185	0.801334	1.00091	1.02111	1.0983
AKR1E2 ENSG00000165568	1.29706	0.991262	0.93234	1.34405	0.917766	0.975433	1.01685	0.800142	1.01421	1.10471
AKR7A2 ENSG00000053371	0.970234	1.20391	1.14897	1.0269	1.02561	0.710491	1.13454	0.736672	0.769606	0.965265
AKR7A3 ENSG00000162482	0.847402	0.955982	1.11298	1.28744	1.187	0.765066	0.903972	1.10388	0.956698	1.33074
AKR7L ENSG00000211454	0.856438	1.14094	0.987862	0.776666	0.85705	0.822737	0.822587	1.06082	1.10473	0.982642
AKT1 ENSG00000142208	1.0695	0.956681	1.24984	0.928008	1.15789	1.15815	1.01934	0.808065	1.19832	0.86867
AKT1S1 ENSG00000204673	0.763894	0.815045	1.108	1.07627	0.90769	0.673709	0.877317	0.73025	0.763422	0.90326
AKT2 ENSG00000105221	0.830199	0.903695	0.993662	1.27118	0.993324	1.3941	0.69249	0.72014	1.38181	0.921318
AKT3 ENSG00000117020	1.19824	0.850013	1.06718	0.987799	0.961562	0.969562	0.800734	1.02688	0.987996	0.783122
AKTIP ENSG00000166971	0.987635	0.911458	1.00694	0.893558	1.02722	0.895542	1.10347	0.877433	0.85101	0.850031
AL023806.1 ENSG00000280184	0.837916	1.10482	1.1523	0.881952	0.904972	0.90394	0.919624	1.20745	1.01606	0.87957
AL049794.1 ENSG00000280240	1.0709	0.983414	1.0933	0.896966	1.01301	1.30411	0.979414	0.705941	1.04408	1.16875
AL049872.1 ENSG00000279963	1.02992	1.17758	0.948725	1.00803	1.09298	0.996754	0.738475	0.988723	1.22354	1.13096
AL133475.1 ENSG00000281602	0.965238	1.0556	1.15128	0.879679	0.77522	0.97195	0.981014	1.13313	1.29804	1.31683
AL135745.1 ENSG00000279654	1.05106	0.909813	1.04306	1.06729	1.19649	0.941128	0.988546	0.832064	1.10148	0.888599
AL135787.1 ENSG00000283263	1.11751	1.12918	0.951031	0.861759	0.915654	1.12689	0.952617	1.21068	0.861009	1.07533
AL354828.1 ENSG00000279282	0.813707	1.03518	1.11902	0.793042	0.906327	1.06307	0.957917	1.01632	0.940612	0.904826
AL354828.2 ENSG00000280175	1.07723	1.05238	0.787544	0.94739	0.919991	0.720767	1.14391	0.816694	0.916822	1.04546
AL356053.1 ENSG00000150076	1.07265	0.803813	0.97741	1.12793	0.982683	1.06473	0.977693	0.89955	0.99691	0.800423
AL356289.1 ENSG00000279096	0.937604	1.15663	0.963249	0.933935	0.916034	0.90515	1.42902	1.13973	0.580987	0.889678
AL356585.1 ENSG00000279081	1.05104	0.866259	0.910284	0.977055	0.761935	0.878728	0.954515	0.969331	0.809368	0.80821
AL357140.1 ENSG00000280113	1.03097	0.875775	0.900215	1.11033	1.02942	0.992488	0.994392	1.13546	0.815406	0.996736
AL358852.1 ENSG00000278899	0.970129	0.942616	1.07964	1.2546	0.992938	0.986534	0.823824	0.83914	0.884069	0.934861
AL365181.1 ENSG00000280316	0.607518	0.81546	1.13383	1.06287	1.16623	1.13941	0.779572	0.824249	0.953748	0.9764
AL513523.2 ENSG00000279767	1.26831	0.994775	0.947011	1.16722	0.612463	0.860141	0.993968	0.798517	1.11664	1.05735
AL589743.1 ENSG00000279508	1.02293	0.881129	1.03691	1.1415	1.02781	0.876616	0.895597	1.00902	0.862183	1.09967
AL590235.1 ENSG00000280230	0.84737	0.815812	0.963551	1.06916	0.853976	1.21263	1.23822	1.30703	1.17289	1.07445
AL645922.1 ENSG00000279546	0.84814	1.00167	1.03697	1.09377	0.850529	0.803972	1.23226	0.832359	1.02793	0.96142
ALAD ENSG00000148218	1.09105	1.0747	1.3675	1.00855	0.949751	1.09026	1.18254	0.855444	1.04802	1.01446
ALAS1 ENSG00000023330	0.991081	1.09327	1.02651	1.26185	0.929288	0.708497	1.2792	0.919894	1.14919	1.00695
ALAS2 ENSG00000158578	1.20083	0.987784	1.04451	0.8234	1.2034	1.07607	0.993421	1.06878	1.11142	1.0715
ALB ENSG00000163631	1.15346	0.828677	1.08253	1.1057	0.809255	0.903605	1.11911	0.941378	1.133	1.16281
ALCAM ENSG00000170017	0.923335	1.08292	1.09219	1.13962	1.07554	0.860886	0.909818	0.74586	0.770919	1.20934
ALDH16A1 ENSG00000161618	1.0636	1.18082	0.993561	1.00099	1.24913	0.964676	1.12021	1.22494	0.877994	0.934179
ALDH18A1 ENSG00000059573	0.859634	0.756116	0.842037	0.698842	1.34779	1.13899	1.00891	0.901409	0.998205	1.09197
ALDH1A1 ENSG00000165092	1.07229	1.07155	0.879382	1.07791	1.21756	1.40616	1.01543	0.783937	0.938109	0.822974
ALDH1A2 ENSG00000128918	1.02692	1.29591	1.22227	1.09314	1.06425	0.975503	0.808478	1.01808	1.09091	0.924766
ALDH1A3 ENSG00000184254	1.02963	0.872341	1.097	0.989011	1.34501	1.29857	1.16742	0.850639	1.04004	1.08708
ALDH1B1 ENSG00000137124	1.1453	1.20111	0.958507	1.11521	1.11811	0.82644	0.98455	1.05475	1.0437	0.916127
ALDH1L1 ENSG00000144908	1.3536	1.1219	1.03643	0.889701	1.27559	0.711873	0.78116	1.10024	1.03299	0.978273
ALDH1L2 ENSG00000136010	0.851234	0.541527	1.04916	1.04093	0.878196	1.35513	1.12436	1.07144	0.89942	1.00246
ALDH3A1 ENSG00000108602	1.12695	1.06308	0.892241	0.887711	0.99388	0.77854	1.07853	1.09812	0.911123	0.774121
ALDH3A2 ENSG00000072210	0.796986	1.3466	1.04037	1.17238	0.838812	1.19749	1.295	1.10164	0.931897	0.870615
ALDH3B1 ENSG00000006534	0.97547	1.01597	1.07853	0.97774	1.05861	1.09047	1.16755	1.09806	0.932076	1.01495
ALDH3B2 ENSG00000132746	1.04754	1.04947	1.12351	1.12307	0.92075	1.02039	1.16306	1.04259	1.25395	0.77618
ALDH4A1 ENSG00000159423	0.759047	0.83685	0.922055	0.762763	1.1623	0.844622	1.06543	1.05054	1.04602	1.12218
ALDH5A1 ENSG00000112294	0.952107	0.87763	0.826331	0.752683	0.982227	1.04514	1.17199	1.04715	0.983676	1.20712
ALDH6A1 ENSG00000119711	1.07866	0.931521	1.03119	0.900121	0.995269	0.860624	1.0322	1.1258	0.796558	0.943464
ALDH7A1 ENSG00000164904	1.33376	1.27507	1.08801	0.956973	1.08506	0.883861	1.00683	0.925514	1.03459	0.932781
ALDH8A1 ENSG00000118514	0.879678	0.668105	1.03505	0.96836	0.887892	0.69023	1.0425	0.948128	1.2472	0.888223
ALDH9A1 ENSG00000143149	0.833206	1.04964	1.13079	1.25609	0.9763	1.01309	0.854658	1.13	1.05293	0.910211
ALDOA ENSG00000149925	1.13808	1.01858	1.18154	0.754657	0.949755	0.762037	1.27078	1.06973	1.31374	0.785192
ALDOB ENSG00000136872	1.03379	0.894926	1.11953	1.07717	1.11672	0.808386	1.1817	1.09375	1.05147	1.07472
ALDOC ENSG00000109107	1.08396	1.41386	1.10342	0.76228	1.27667	1.06962	0.954676	0.813197	1.06435	0.930861
ALG1 ENSG00000033011	1.15621	1.21501	0.817976	1.09109	1.00113	1.20552	1.04852	1.01672	1.20195	1.00982
ALG10 ENSG00000139133	0.761187	1.39965	1.1215	0.641895	0.891834	1.27028	0.947776	1.18519	1.22034	1.0165
ALG10B ENSG00000175548	1.15864	1.28698	1.00182	0.885693	0.984216	1.4556	0.836774	0.877337	0.768373	1.09569
ALG11 ENSG00000253710	1.11859	0.974032	0.868304	1.20237	0.762006	0.970196	0.875141	1.0382	0.993237	0.885419
ALG12 ENSG00000182858	0.739092	1.14472	1.14704	1.09595	0.9225	0.962895	1.20768	1.08652	1.10554	0.91868
ALG13 ENSG00000101901	0.876631	0.77822	0.866427	1.13898	0.938499	0.860415	1.0202	1.1163	0.973184	1.16888
ALG14 ENSG00000172339	0.919658	0.813199	0.965631	0.953263	0.849745	0.983149	0.995613	1.05315	0.949348	0.689161
ALG1L ENSG00000189366	0.931271	0.871631	0.986919	1.0638	0.933761	0.957349	0.805215	1.04265	0.804096	1.17298
ALG1L2 ENSG00000251287	0.906097	0.760572	0.951511	0.971193	1.05457	1.29303	0.96683	1.16806	1.21957	0.913409
ALG2 ENSG00000119523	1.01376	0.86352	1.00845	0.874831	1.15109	0.990497	1.23079	1.08817	0.697044	0.878111
ALG3 ENSG00000214160	1.06268	0.993838	0.953501	0.937578	1.00853	0.935497	0.818078	0.859474	1.02883	0.94615
ALG5 ENSG00000120697	1.03572	1.10443	1.39264	1.05604	1.05212	1.07241	1.11455	1.30493	1.19312	0.823344
ALG6 ENSG00000088035	1.03809	1.11207	1.12622	1.19084	0.848064	1.0195	1.29589	1.08895	0.962879	1.0086
ALG8 ENSG00000159063	0.782841	0.919957	0.979206	1.09578	1.16651	0.73588	0.86913	1.08843	0.816975	0.852687
ALG9 ENSG00000086848	0.773931	1.37801	1.09385	1.09779	1.17713	0.915242	1.00821	1.40221	0.898752	0.665299
ALK ENSG00000171094	0.928157	0.856484	1.38891	1.15124	1.10129	1.12298	0.973195	0.803618	0.923675	0.953161
ALKBH1 ENSG00000100601	0.911929	1.06309	1.09495	0.824783	1.0294	0.903474	1.15941	0.930765	1.35964	0.913065
ALKBH2 ENSG00000189046	0.792086	1.03284	1.21915	0.950021	1.09557	0.987737	0.910613	1.32465	0.994223	1.01922
ALKBH3 ENSG00000166199	0.853805	0.881893	1.18554	1.03206	1.20709	0.935067	1.46399	1.11193	1.12711	0.866339
ALKBH4 ENSG00000160993	0.986705	1.0987	0.794326	1.35465	1.13749	0.989754	1.15609	1.29397	0.931492	0.804485
ALKBH5 ENSG00000091542	1.21811	0.866573	0.920809	0.962117	0.801649	1.12537	1.0432	0.559797	0.902478	0.963438
ALKBH6 ENSG00000239382	1.22064	0.836375	0.977761	0.981308	1.19416	1.01086	1.05193	1.01668	0.928187	1.27084
ALKBH7 ENSG00000125652	0.882647	1.08532	1.33722	1.12457	0.95825	0.939749	0.987723	1.28179	0.697893	1.06788
ALKBH8 ENSG00000137760	1.08306	1.03287	0.792535	0.823843	1.06851	1.0152	0.755841	1.08395	0.95473	0.950062
ALLC ENSG00000151360	0.731693	0.845942	1.09931	1.33277	0.875786	0.771122	1.08992	1.02283	0.892381	1.03695
ALMS1 ENSG00000116127	0.685304	1.03043	0.810088	1.17225	1.2075	1.0527	1.12226	1.04273	1.27316	1.03459
ALOX12 ENSG00000108839	0.878253	0.758869	0.926514	0.772038	1.04884	1.1861	1.08176	1.11744	1.08875	1.21286
ALOX12B ENSG00000179477	0.900908	1.07002	1.19856	0.93675	0.984632	0.923639	1.10966	1.15096	0.791845	0.849458
ALOX15 ENSG00000161905	1.07018	1.07252	0.786197	0.978086	1.29819	0.857808	0.844679	1.05601	1.05502	0.978265
ALOX15B ENSG00000179593	0.977826	0.809538	1.04607	0.897198	1.46242	1.18117	1.17088	1.03456	0.928139	0.96792
ALOX5 ENSG00000012779	0.981627	1.13062	0.931756	1.03944	1.07135	1.03378	0.836504	0.993089	0.881155	0.817662
ALOX5AP ENSG00000132965	0.792388	0.852281	1.2112	0.994833	0.983882	0.907906	0.96262	0.70361	1.28413	0.90268
ALOXE3 ENSG00000179148	0.98306	0.876496	1.01231	1.08998	1.20724	1.02449	1.02436	1.04003	1.44614	1.22969
ALPK1 ENSG00000073331	1.06051	1.11949	0.956342	0.88305	1.06633	1.07325	1.07948	0.998311	0.949469	1.29011
ALPK2 ENSG00000198796	0.948189	0.939915	1.03285	1.22766	1.18634	0.970262	0.872136	1.22616	1.09327	0.999232
ALPK3 ENSG00000136383	1.18361	1.10712	0.901386	1.03997	1.02719	0.91684	1.30061	0.991118	0.997042	1.12902
ALPL ENSG00000162551	0.960283	0.740018	0.94468	0.885044	0.854568	1.08153	1.11989	1.2489	1.09405	0.867818
ALPP ENSG00000163283	0.952889	0.969089	1.27439	0.95958	1.0967	1.15549	0.838907	0.86052	0.99887	1.10079
ALS2 ENSG00000003393	0.838582	1.33884	0.935242	1.20568	0.908113	1.17828	0.89527	1.18149	0.8144	0.885093
ALS2CL ENSG00000178038	0.751542	0.951021	0.889092	0.879621	0.791938	1.19185	0.984917	0.955097	0.655811	1.04609
ALS2CR11 ENSG00000155754	0.838317	1.0451	0.954373	1.01283	1.09456	1.07859	1.20698	1.06964	0.995756	0.839058
ALS2CR12 ENSG00000155749	1.12437	0.982316	1.03793	0.855428	1.12706	0.876629	0.733159	0.993285	0.966369	0.73224
ALX1 ENSG00000180318	1.02247	1.09844	1.08646	1.13936	0.993641	0.969365	0.924693	0.992373	1.22781	0.893091
ALX3 ENSG00000156150	1.10289	1.00954	1.24339	0.897428	1.22088	1.21346	0.970374	0.911296	0.861964	1.12671
ALX4 ENSG00000052850	1.14147	0.875878	0.964963	0.93552	0.982179	0.678428	0.877505	0.868729	0.962793	0.901739
ALYREF ENSG00000183684	1.14383	0.935728	0.809342	1.05515	0.643166	1.05702	0.907701	1.026	1.08352	0.899279
AMACR ENSG00000242110	0.961867	0.98147	0.941614	0.971809	0.853791	0.822106	1.11649	1.10311	1.01968	0.85543
AMBN ENSG00000178522	1.1674	1.0518	0.905445	0.93421	0.900789	1.09234	1.00325	0.944689	1.1699	1.18714
AMBP ENSG00000106927	0.907528	0.727965	0.899986	1.18285	1.12525	1.17348	1.24719	0.939946	1.06763	1.07455
AMBRA1 ENSG00000110497	1.03963	0.884876	0.996807	1.14837	0.997775	0.584074	1.06319	1.31224	0.916765	1.17458
AMD1 ENSG00000123505	1.04975	1.13221	0.560722	0.978724	0.871253	0.894215	0.989781	0.799854	0.895079	1.71734
AMDHD1 ENSG00000139344	1.09683	0.862836	1.19314	0.706223	1.16806	0.921337	0.920911	1.00192	0.882036	0.932527
AMDHD2 ENSG00000162066	0.983106	1.19258	1.0249	0.747063	1.54323	1.09031	0.951861	0.927945	1.08995	0.977283
AMELX ENSG00000125363	1.03914	1.18141	0.986871	0.89805	1.17918	1.08531	0.860381	1.12227	1.06209	0.724402
AMELY ENSG00000099721	0.918923	1.02917	1.47268	1.0621	0.909459	0.996416	1.15856	1.11879	0.881192	0.987907
AMER1 ENSG00000184675	1.11639	0.965759	0.833033	0.724258	0.825286	1.01288	1.07505	0.920201	0.894191	1.1402
AMER2 ENSG00000165566	0.763151	1.2069	0.970765	0.932167	0.983243	1.02004	0.849279	0.767708	1.01245	0.895902
AMER3 ENSG00000178171	1.07006	1.01515	0.991243	0.994833	1.25714	1.06136	0.637589	1.03663	0.902201	0.97154
AMFR ENSG00000159461	1.05063	1.03381	0.995492	0.8363	1.03191	1.10823	0.797699	1.14903	1.11123	0.714333
AMH ENSG00000104899	0.937025	0.794947	1.20481	0.814535	1.19666	0.766078	0.75879	0.941488	1.07422	0.911716
AMHR2 ENSG00000135409	0.848961	1.08234	1.07485	1.02344	1.10964	0.769156	1.09137	1.05228	0.805479	1.02545
AMIGO1 ENSG00000181754	0.915324	0.929962	1.11797	1.01882	0.864686	0.986688	0.822497	0.873982	1.2613	0.794968
AMIGO2 ENSG00000139211	1.2583	1.07638	1.19708	0.873086	1.10722	1.01384	1.37084	0.883146	1.28437	0.845566
AMIGO3 ENSG00000176020	0.863309	1.2003	0.694864	1.05634	1.16079	1.20696	0.797237	1.16097	1.05269	0.910494
AMMECR1 ENSG00000101935	1.24254	1.16311	0.97801	0.869911	0.990575	0.93651	1.0474	0.907579	0.906529	0.989317
AMMECR1L ENSG00000144233	1.16489	0.884059	0.92479	0.982722	1.02253	1.1135	0.938609	1.05385	1.09496	0.996259
AMN ENSG00000166126	0.949589	0.867835	0.776334	0.728209	0.931862	0.952971	0.870272	0.962425	1.00088	1.0163
AMN1 ENSG00000151743	1.12012	1.11914	1.00766	0.820919	0.923116	1.02435	1.22049	1.01055	1.07664	1.02046
AMOT ENSG00000126016	1.01313	1.06115	1.2258	1.21437	1.08703	1.07175	0.926708	0.736198	1.147	0.965474
AMOTL1 ENSG00000166025	0.905092	1.19429	1.01881	0.857793	0.943166	0.658132	1.14997	1.13123	0.931076	1.09221
AMOTL2 ENSG00000114019	0.863398	0.989515	0.942743	1.03698	0.944943	0.779112	1.12689	0.961539	1.04241	1.02871
AMPD1 ENSG00000116748	1.05274	0.863517	0.673575	1.01809	1.03164	1.18357	0.877582	0.805698	0.762666	1.05103
AMPD2 ENSG00000116337	1.06952	1.35662	0.954669	0.928559	0.900231	0.862148	1.17937	0.786937	1.18039	1.22948
AMPD3 ENSG00000133805	1.36197	1.11833	1.0491	1.03206	1.28525	0.944366	1.02647	1.0313	0.79979	0.915473
AMPH ENSG00000078053	1.09673	1.30643	1.1057	0.887787	1.09769	0.849862	0.981541	1.15352	0.97824	1.05116
AMT ENSG00000145020	0.876094	0.767839	1.0516	0.802511	0.735617	1.15414	1.08958	0.889519	1.12327	1.06221
AMTN ENSG00000187689	0.994261	0.984351	1.1027	1.15226	0.93101	0.945963	1.13086	1.13741	1.1356	1.01592
AMY1A ENSG00000237763	0.897465	1.06948	0.847206	1.04729	0.952597	0.660219	1.03548	0.783525	1.03744	0.943966
AMY1B ENSG00000174876	0.890243	1.0097	1.30189	0.845933	1.07698	1.08134	0.926823	0.809236	0.991263	1.16442
AMY1C ENSG00000187733	1.32568	0.946158	1.0899	0.816429	0.99545	1.1237	0.973434	1.15195	0.98576	0.758468
AMY2A ENSG00000243480	0.925999	1.1663	1.21807	1.06867	0.988381	1.12887	0.864978	1.04502	0.710603	1.13517
AMY2B ENSG00000240038	1.16529	1.08723	0.823242	0.774989	0.942057	0.874045	0.673031	0.861127	0.945794	1.00591
AMZ1 ENSG00000174945	0.906522	0.943724	0.954512	0.791289	1.22927	1.03254	0.886886	0.975858	0.988782	0.914692
AMZ2 ENSG00000196704	0.746738	1.00889	0.983743	1.00597	0.942798	1.01595	0.997293	1.02383	0.942236	0.973404
ANAPC1 ENSG00000153107	0.944125	1.03404	1.05631	1.07527	0.908367	0.834581	1.32167	1.15423	0.81867	0.792772
ANAPC10 ENSG00000164162	1.14691	0.860645	1.01183	0.803519	1.12409	0.825641	1.06475	1.12025	1.05436	0.997776
ANAPC11 ENSG00000141552	0.851602	1.61521	0.836757	1.02726	0.717325	0.785043	0.973165	1.08387	0.843305	1.16182
ANAPC13 ENSG00000129055	1.04604	0.932245	1.03884	1.00823	0.98722	1.064	1.05198	0.799893	1.03378	0.964113
ANAPC15 ENSG00000110200	0.98322	1.47055	0.898253	0.855584	0.89079	1.01091	1.35019	0.925071	1.02482	1.00917
ANAPC16 ENSG00000166295	0.871462	1.02381	0.91453	1.10466	0.892435	0.798478	0.868153	0.974563	0.894247	1.05438
ANAPC2 ENSG00000176248	1.06058	0.792172	0.752017	0.749432	0.991452	1.08096	0.880725	1.11379	0.832978	1.05525
ANAPC4 ENSG00000053900	0.993523	1.02297	1.25873	0.991255	1.03333	0.992607	1.09372	0.781448	1.01153	1.07029
ANAPC5 ENSG00000089053	0.926378	1.09018	1.07071	1.2521	1.03069	1.0619	1.11697	1.19356	0.971652	1.09625
ANAPC7 ENSG00000196510	0.94825	0.880856	1.18864	0.882304	1.0023	0.916487	0.882748	1.17025	0.990849	1.17235
ANG ENSG00000214274	1.11182	1.10452	0.77731	1.45022	0.901522	0.968036	1.29538	0.924191	1.11135	1.04436
ANGEL1 ENSG00000013523	1.11282	1.01288	1.02468	0.917774	0.882732	1.20665	1.00384	0.953884	0.780743	1.15107
ANGEL2 ENSG00000174606	1.1484	1.17553	0.932104	1.15102	1.08641	1.26388	1.11705	0.731314	0.820977	0.850665
ANGPT1 ENSG00000154188	1.13194	0.851683	0.88095	1.13701	0.967858	0.929445	0.958785	0.716682	1.05756	1.08824
ANGPT2 ENSG00000091879	1.05435	0.763371	0.938524	0.984117	0.943752	1.14252	1.11244	1.032	1.06135	0.83676
ANGPT4 ENSG00000101280	0.885765	1.06424	1.05967	1.13007	0.939474	0.724681	1.21142	0.810942	1.02382	1.03289
ANGPTL1 ENSG00000116194	1.00527	0.96072	1.12804	0.857461	1.05578	0.813071	1.01308	0.914252	0.954455	0.957975
ANGPTL2 ENSG00000136859	0.954464	1.08812	1.06004	1.09262	1.13207	0.903832	0.913039	1.0368	1.25972	1.1236
ANGPTL3 ENSG00000132855	0.921481	0.87913	1.12295	1.01568	0.926529	1.056	0.715089	0.933991	1.01485	1.05952
ANGPTL4 ENSG00000167772	0.793085	0.584062	0.988009	1.25886	0.833795	1.01121	1.06958	1.01452	1.1609	1.07785
ANGPTL5 ENSG00000187151	0.860361	1.07816	1.20343	0.851806	0.863268	1.25325	0.919267	1.07798	0.847969	1.23666
ANGPTL6 ENSG00000130812	1.41014	1.08219	1.13994	0.931037	0.899433	0.990327	1.00334	0.969026	1.07187	1.08323
ANGPTL7 ENSG00000171819	1.12076	0.86808	1.33376	0.864069	0.947938	1.33444	1.09261	1.14932	0.873913	0.974845
ANGPTL8 ENSG00000130173	1.04162	0.929558	0.822777	1.01141	0.906591	0.994548	0.82208	0.926216	1.1166	0.936978
ANHX ENSG00000227059	1.08818	1.26204	1.26022	0.990816	1.0415	0.775132	0.903824	0.80424	1.16696	0.992732
ANK1 ENSG00000029534	1.44306	0.775003	1.03328	0.882665	1.01787	1.28007	1.06417	0.723797	0.936341	0.918515
ANK2 ENSG00000145362	1.05169	1.02279	1.1653	0.866318	1.14063	1.27867	1.25196	0.968377	1.00846	0.961691
ANK3 ENSG00000151150	1.02942	0.936563	1.12616	1.07886	1.20275	0.922927	0.987003	1.18442	0.888563	1.15373
ANKAR ENSG00000151687	0.978911	0.910221	0.869068	1.10191	1.09067	0.799359	1.05646	1.08197	0.945116	1.04522
ANKDD1A ENSG00000166839	0.877732	0.997874	0.982351	0.904809	1.05382	0.895692	1.11258	1.03044	1.19657	0.86547
ANKDD1B ENSG00000189045	0.962546	0.750858	1.25019	0.724134	0.699924	1.09963	0.847426	1.00546	0.785765	1.02275
ANKEF1 ENSG00000132623	0.888976	1.25679	0.887772	1.06493	1.09935	0.964711	1.05719	0.938343	0.911645	1.24118
ANKFN1 ENSG00000153930	1.13172	0.839461	1.11487	1.01148	1.20452	1.04906	1.506	0.980006	0.759181	0.711779
ANKFY1 ENSG00000185722	1.09294	1.03689	0.950299	1.08475	1.06981	0.994801	0.993558	0.97783	1.02087	0.951736
ANKH ENSG00000154122	0.966924	1.17358	0.990027	1.11118	1.34528	1.10891	0.86686	1.01824	0.777108	0.757656
ANKHD1 ENSG00000131503	1.02012	1.15504	1.05572	1.04614	1.09312	0.789493	0.986677	0.929262	0.769287	0.880258
ANKHD1-EIF4EBP3 ENSG00000254996	1.04293	1.25008	0.994819	0.705504	0.877882	1.18224	1.19938	0.891729	0.911541	0.878426
ANKIB1 ENSG00000001629	0.684496	0.923969	0.970835	1.04951	0.844353	0.918487	1.11243	0.903869	0.932565	0.835455
ANKK1 ENSG00000170209	0.999694	1.04172	1.00261	0.891208	1.02677	1.14583	0.952226	1.12483	1.18936	1.09954
ANKLE1 ENSG00000160117	1.1122	0.981499	0.937707	1.09181	1.05436	1.07766	0.952529	1.05498	1.21214	1.12792
ANKLE2 ENSG00000176915	1.34484	1.15193	1.44681	0.845384	0.8355	0.981545	1.18293	1.10756	1.06211	1.0139
ANKMY1 ENSG00000144504	1.01376	0.920776	1.09991	0.749175	1.05372	1.06869	0.856069	0.853797	0.921348	1.10659
ANKMY2 ENSG00000106524	1.08567	0.947787	0.999381	1.14098	0.872871	1.12997	1.0516	1.21699	0.842646	0.924056
ANKRA2 ENSG00000164331	1.08166	1.02893	1.34611	1.02171	0.725558	0.878846	0.868595	0.713021	0.897334	1.37899
ANKRD1 ENSG00000148677	1.03327	1.0515	0.92467	0.944813	1.09059	0.887831	1.06456	0.987074	0.622435	0.781845
ANKRD10 ENSG00000088448	0.897225	1.19864	1.22486	0.946322	1.07256	0.999094	0.686801	0.894718	1.12737	0.807704
ANKRD11 ENSG00000167522	0.787054	0.99939	1.07282	0.995409	1.06995	0.981647	0.991364	0.962284	0.99766	0.893339
ANKRD12 ENSG00000101745	1.05778	0.975082	1.07421	0.778177	1.01565	0.804454	1.05096	1.45142	0.68715	0.962422
ANKRD13A ENSG00000076513	1.02844	0.918699	0.788621	0.998301	0.844865	1.01368	1.14423	1.35205	0.980103	1.17031
ANKRD13B ENSG00000198720	1.10627	0.901916	1.19029	1.0063	0.699242	0.827072	1.02822	0.709809	0.921443	1.20933
ANKRD13C ENSG00000118454	1.17636	1.31403	0.914505	1.0327	0.997205	0.917022	0.865179	1.03232	0.90948	1.41071
ANKRD13D ENSG00000172932	1.02887	0.964086	1.01298	1.02909	0.820541	0.929269	0.870325	0.872011	1.00131	1.11716
ANKRD16 ENSG00000134461	1.03025	0.840484	1.10244	0.944056	0.967758	1.00403	0.917137	0.95146	1.28638	1.29009
ANKRD17 ENSG00000132466	1.14195	0.891588	0.791113	1.14609	0.808545	0.821001	0.898068	1.31711	1.05794	1.05904
ANKRD18A ENSG00000180071	0.743962	1.12281	1.0943	0.867663	0.794897	0.949606	0.938933	1.07639	0.822066	1.23615
ANKRD18B ENSG00000230453	0.672926	1.11751	0.787966	0.96258	0.80216	1.09365	1.08262	0.928825	1.06221	1.03079
ANKRD2 ENSG00000165887	0.957222	1.67063	1.05256	0.954585	1.01526	0.813411	1.21438	0.880377	1.16095	0.820259
ANKRD20A1 ENSG00000260691	0.885812	0.946232	0.910116	0.825597	0.918154	1.07523	1.06894	1.02399	0.900631	1.18476
ANKRD20A2 ENSG00000183148	1.04843	0.926734	1.02136	1.08962	0.823657	0.899711	1.16096	0.78407	0.784994	1.19323
ANKRD20A3 ENSG00000276203	1.11467	0.79954	1.2496	0.965923	0.839037	0.920172	0.918516	0.828466	0.985569	1.08214
ANKRD20A4 ENSG00000172014	0.822915	1.0434	0.864689	1.07973	0.990268	0.99228	0.967053	0.956902	0.877358	0.685989
ANKRD22 ENSG00000152766	1.0069	1.07917	0.850633	0.93449	1.0912	0.928347	0.766237	0.900305	0.805015	0.918814
ANKRD23 ENSG00000163126	1.00047	1.05124	1.03484	1.01704	1.07157	1.08447	0.969347	1.14979	1.19111	0.908317
ANKRD24 ENSG00000089847	0.972796	0.797016	1.07842	1.0484	0.934894	1.01628	0.944583	0.97663	1.04911	1.11177
ANKRD26 ENSG00000107890	1.41378	1.10894	0.830462	0.78557	1.29819	0.904959	0.848642	0.860317	1.24812	0.89391
ANKRD27 ENSG00000105186	0.969903	0.871888	1.01867	0.984872	1.02384	0.694054	1.06183	1.08923	0.873665	0.85267
ANKRD28 ENSG00000206560	0.944247	0.868778	0.976292	0.800485	1.07088	0.846374	0.991714	0.989434	0.898528	0.91256
ANKRD29 ENSG00000154065	0.76699	0.961082	0.779032	1.03362	1.17226	1.03289	0.796098	1.01387	1.03889	0.625342
ANKRD30A ENSG00000148513	1.08027	1.27802	0.92416	0.878119	1.0263	0.949012	1.13267	0.904033	0.955912	1.17324
ANKRD30B ENSG00000180777	0.970119	0.989852	1.1543	1.03653	1.05807	1.05846	1.0231	0.751366	0.945598	1.05243
ANKRD30BL ENSG00000163046	0.785923	0.989203	1.04062	0.844639	0.81083	1.02672	0.906018	1.18626	1.06653	0.93617
ANKRD31 ENSG00000145700	1.15285	1.12801	1.02016	1.34185	0.995335	0.84312	0.999306	0.950162	0.98488	0.805027
ANKRD33 ENSG00000167612	1.05474	0.83286	1.21337	1.0553	1.13234	0.873168	0.812002	0.933636	1.09458	0.960954
ANKRD33B ENSG00000164236	0.928392	0.913965	0.82827	1.03742	0.839948	0.845102	0.853401	1.30848	1.1783	0.853219
ANKRD34A ENSG00000272031	1.08729	1.14447	1.08652	1.05735	1.19469	1.0165	0.973132	1.49346	0.820325	0.910335
ANKRD34B ENSG00000189127	0.946455	0.764725	1.02577	1.00369	1.03742	0.809906	1.03818	1.01996	1.18526	1.00034
ANKRD34C ENSG00000235711	1.01764	1.19084	1.01438	0.953264	1.05294	0.886589	1.08027	0.768709	1.05942	1.02544
ANKRD35 ENSG00000198483	1.06815	0.985069	0.909822	0.991452	0.959291	0.978856	0.776921	0.785187	1.0816	0.922765
ANKRD36 ENSG00000135976	0.946425	0.894697	1.04573	1.09888	1.08524	0.801822	0.940973	0.952983	0.716971	1.04461
ANKRD36B ENSG00000196912	0.724145	1.06981	0.839143	0.941212	1.17882	0.538865	1.36568	1.0544	0.827779	0.68245
ANKRD36C ENSG00000174501	0.883892	1.03991	1.01279	0.800321	0.928342	1.03647	1.02443	1.37268	1.0264	0.780836
ANKRD37 ENSG00000186352	0.887797	0.872171	0.606524	1.09931	1.26613	1.38385	0.992567	0.986199	1.13982	0.915495
ANKRD39 ENSG00000213337	1.02397	0.993883	0.817389	1.00684	0.791814	1.09948	1.13044	0.918953	0.943777	1.22717
ANKRD40 ENSG00000154945	1.06433	0.948288	0.795551	0.918442	1.14964	1.19323	0.968361	0.93808	0.708956	0.965576
ANKRD42 ENSG00000137494	0.926926	1.04231	1.45412	0.8467	0.807117	0.866059	0.817354	0.829853	1.05411	0.908224
ANKRD44 ENSG00000065413	0.786257	0.73632	1.02998	0.843363	0.945908	0.859936	1.19829	0.87287	0.797918	1.21855
ANKRD45 ENSG00000183831	1.14051	0.87637	0.930556	1.02476	0.945851	1.05057	1.05295	0.815598	0.862961	0.801213
ANKRD46 ENSG00000186106	0.89121	1.09193	0.916804	1.12554	0.870247	0.889674	0.983852	1.12612	1.08244	0.929204
ANKRD49 ENSG00000168876	1.00343	1.03908	0.997599	1.03872	0.893058	0.984891	0.951502	0.867345	0.936816	1.02213
ANKRD50 ENSG00000151458	0.967465	0.911176	1.20245	0.930185	1.38854	1.10855	1.00985	0.953621	1.0299	0.904803
ANKRD52 ENSG00000139645	1.29832	1.13009	1.1198	1.01148	0.883777	0.695391	1.05091	0.993471	1.01248	1.09358
ANKRD53 ENSG00000144031	1.00984	0.978159	1.25823	0.945429	1.05763	1.03013	0.907472	1.0652	1.07763	0.990484
ANKRD54 ENSG00000100124	1.1874	0.844284	0.775104	0.955446	1.0542	0.972824	1.0213	0.865112	1.12083	1.18622
ANKRD55 ENSG00000164512	0.709072	0.851233	0.917209	1.14052	1.10579	1.14293	0.986996	0.751163	0.91994	0.735536
ANKRD6 ENSG00000135299	0.976035	0.977631	1.07987	1.3374	1.14635	0.959962	0.838972	0.922895	0.609893	1.19547
ANKRD61 ENSG00000157999	0.884284	1.15234	0.984457	0.985971	1.12344	1.01465	0.910428	0.927216	0.959062	0.932331
ANKRD62 ENSG00000181626	0.927781	0.830867	0.969313	0.723897	0.947388	1.27888	0.899615	1.27957	0.862286	1.19223
ANKRD65 ENSG00000235098	1.04817	0.953291	1.17645	0.878529	0.926558	0.955798	0.907332	0.964022	0.971848	1.07789
ANKRD66 ENSG00000230062	1.28538	1.12435	0.960468	0.900834	1.0437	1.06342	0.840923	1.04938	1.07942	1.20936
ANKRD7 ENSG00000106013	0.993153	0.786169	0.991221	1.1469	0.855761	0.928242	1.03496	0.903098	1.1485	1.03433
ANKRD9 ENSG00000156381	1.09582	0.971431	1.0827	1.05064	0.887049	0.90404	0.812733	0.97189	1.01757	0.901248
ANKS1A ENSG00000064999	0.91782	1.09513	0.991002	0.848091	0.97662	0.711435	0.948515	1.25092	1.18374	1.09075
ANKS1B ENSG00000185046	0.864916	1.06729	1.11385	0.938535	1.21727	1.14485	0.733918	0.948797	1.07742	1.14242
ANKS3 ENSG00000168096	0.979618	0.777262	0.938315	1.0782	1.05677	0.84115	0.779302	1.15303	0.936236	0.79849
ANKS4B ENSG00000175311	0.945197	0.90572	1.19809	0.915127	1.02451	1.00961	0.820244	1.11614	1.00764	1.16097
ANKS6 ENSG00000165138	0.764384	1.10707	0.893091	0.999884	0.813919	0.807515	0.963746	0.983027	0.875609	1.02359
ANKUB1 ENSG00000206199	0.802276	0.828186	0.963677	0.925447	1.02781	0.971186	0.969767	1.09131	0.899282	0.930143
ANKZF1 ENSG00000163516	0.914878	1.14657	1.14426	1.1301	1.04709	0.823606	1.0819	0.990118	0.900336	1.15334
ANLN ENSG00000011426	1.25218	0.825285	1.05566	1.41819	0.956523	1.13769	1.19082	0.952036	0.899739	1.19265
ANO1 ENSG00000131620	0.892054	1.01039	0.857077	0.821557	1.21568	1.13251	1.16263	0.837125	0.850242	0.855224
ANO10 ENSG00000160746	0.93546	0.979555	1.07696	0.756169	0.863482	0.934272	1.27603	0.93424	1.15628	0.996317
ANO2 ENSG00000047617	1.12544	0.705455	1.38884	0.782498	0.98553	1.01644	0.782131	0.909615	0.915824	1.17113
ANO3 ENSG00000134343	1.12379	0.947057	1.16503	1.00996	1.145	1.05661	1.33646	1.15539	1.326	0.795369
ANO4 ENSG00000151572	0.982002	0.911101	1.1123	1.04057	0.94028	1.08523	0.926588	1.07265	0.974257	1.35551
ANO5 ENSG00000171714	1.17783	0.928733	1.23493	0.93854	1.19734	0.812311	1.42611	0.926117	0.871575	0.894482
ANO6 ENSG00000177119	1.08629	1.07409	1.21147	0.879642	1.1411	1.13029	0.938097	0.86362	1.03518	0.831241
ANO7 ENSG00000146205	0.908544	1.21587	0.971372	1.25618	0.984555	0.937523	0.868197	0.954635	1.06893	1.03883
ANO8 ENSG00000074855	1.00224	1.09855	0.813223	0.966982	1.06223	0.911999	1.18401	1.13531	0.947016	1.14426
ANO9 ENSG00000185101	0.982611	1.17907	1.25007	0.810659	1.24497	1.13294	1.12244	0.79687	1.16728	1.12146
ANOS1 ENSG00000011201	1.16695	0.982599	0.922412	0.973406	1.23091	1.2046	0.987668	1.22491	0.870664	0.920451
ANP32A ENSG00000140350	0.852611	1.09214	0.862891	1.16808	1.0759	1.08516	0.864717	0.95645	1.36661	0.730491
ANP32B ENSG00000136938	0.996154	1.14603	0.990377	0.920778	0.92402	1.19814	0.956854	1.0578	0.792603	0.939802
ANP32D ENSG00000139223	0.955864	0.939483	0.853659	1.03366	1.18832	0.860059	1.07061	0.906041	1.12648	1.01755
ANP32E ENSG00000143401	1.11455	0.999231	0.992343	1.22426	1.12792	1.08033	0.882458	1.28234	0.96985	0.909742
ANPEP ENSG00000166825	1.13596	1.03743	2.06087	0.826059	0.934168	1.04706	0.912752	1.16152	0.945725	1.41901
ANTXR1 ENSG00000169604	1.27735	1.07913	0.844202	1.11108	1.09858	1.15362	0.763073	0.943012	1.02469	1.01096
ANTXR2 ENSG00000163297	0.816103	0.92633	0.912791	1.01506	1.37161	0.622471	0.853085	1.16002	0.875092	0.90302
ANTXRL ENSG00000274209	0.969705	1.15623	1.33713	0.777813	0.801857	0.863829	0.99225	1.03122	0.849188	1.24705
ANXA1 ENSG00000135046	0.899592	1.24171	0.869385	1.07967	1.35748	0.893968	0.689444	0.987847	1.25481	0.820495
ANXA10 ENSG00000109511	0.852097	1.13326	1.14977	1.08297	0.759048	1.25733	0.73508	1.1433	0.940596	0.932354
ANXA11 ENSG00000122359	1.32607	0.780429	0.854977	0.732543	1.09806	1.11928	0.762809	0.916107	0.779513	0.954401
ANXA13 ENSG00000104537	1.0926	0.93147	0.819427	1.04787	0.931378	0.854779	1.34395	1.22258	1.10914	1.28823
ANXA2 ENSG00000182718	0.910644	1.12022	0.821166	0.96029	1.01265	1.22701	0.877742	1.04926	1.23826	0.915978
ANXA2R ENSG00000177721	0.87162	1.02145	0.917243	1.01652	1.11341	1.14701	0.918114	0.866355	0.622535	1.0006
ANXA3 ENSG00000138772	1.13086	0.939384	1.52943	1.35187	1.038	1.1685	1.06744	1.13992	0.91703	1.13053
ANXA4 ENSG00000196975	1.18902	0.838826	1.12201	0.950571	1.00154	0.927065	0.966778	1.03627	0.999776	1.16175
ANXA5 ENSG00000164111	0.812299	0.767158	1.17811	1.24537	0.803775	0.903656	0.966639	0.782847	0.931314	0.87838
ANXA6 ENSG00000197043	1.13651	0.678394	0.782643	0.764471	0.927152	1.00105	1.21841	1.24392	0.903584	0.854199
ANXA7 ENSG00000138279	1.29868	1.07163	1.03148	0.890773	0.750967	0.834676	1.17415	1.07778	0.948114	1.06152
ANXA8 ENSG00000265190	0.877615	1.10056	0.78599	0.822253	1.17299	1.01733	1.14445	1.05295	0.814775	0.852063
ANXA8L1 ENSG00000264230	0.882296	1.01943	0.841666	1.03259	0.988076	0.907052	1.10794	1.21862	1.09894	0.871066
ANXA9 ENSG00000143412	1.26794	1.1451	0.897911	1.00199	0.764691	0.770624	0.76983	1.13919	1.01475	1.21072
AOAH ENSG00000136250	0.878792	1.03046	1.13487	1.23887	0.893097	1.10558	1.10787	1.69544	0.944856	0.829978
AOC1 ENSG00000002726	1.13082	1.17482	0.892784	0.92689	0.701909	0.929174	0.903318	1.19828	1.00739	1.06882
AOC2 ENSG00000131480	0.888949	1.01551	1.18168	0.878337	0.953224	0.738271	1.18249	0.931511	1.16751	1.00579
AOC3 ENSG00000131471	1.15255	1.2944	1.00984	0.827299	0.843902	1.01617	1.02851	0.904115	0.848956	0.921861
AOX1 ENSG00000138356	0.95305	0.898743	0.986773	0.904984	0.815283	0.947972	0.868518	1.01357	1.01719	0.997117
AP000275.65 ENSG00000265590	1.30038	0.98326	1.07396	0.914064	1.17554	1.48874	1.02896	1.01543	0.96849	1.09235
AP000295.9 ENSG00000249624	1.05124	0.811535	1.31869	0.994503	1.17956	0.852019	0.696449	1.02097	0.905183	1.0858
AP000304.12 ENSG00000249209	1.01024	0.861758	0.9888	0.849123	0.936488	1.07641	1.06225	0.872662	1.04011	0.920707
AP000349.2 ENSG00000280178	1.09358	1.04982	0.833193	0.999474	0.998825	0.979791	1.02612	0.912673	1.11066	1.20637
AP000350.10 ENSG00000251357	1.0337	1.00056	0.730434	1.36103	0.901176	0.955938	1.04173	1.27735	0.70928	1.01643
AP000687.1 ENSG00000280170	1.06048	0.786203	1.07639	1.03636	1.01355	0.901919	1.12738	1.24929	0.915855	1.0927
AP000721.4 ENSG00000256100	0.970282	1.24007	1.1303	0.832536	0.953519	1.16297	0.911824	1.00213	1.02901	0.952489
AP000769.1 ENSG00000279576	1.54447	1.03072	0.531947	1.04569	0.771234	0.869754	0.784199	0.766496	0.933358	1.71782
AP000866.1 ENSG00000279342	0.746974	1.11119	1.22242	1.07873	0.964015	1.17045	1.02044	0.839678	1.10993	0.91833
AP001888.1 ENSG00000281781	0.846338	0.965629	0.913904	0.789924	1.04487	0.970759	0.827039	1.24077	1.11479	1.03634
AP002962.1 ENSG00000279906	1.00856	0.861899	1.1626	1.04273	0.959345	1.01774	1.09378	0.97287	0.881277	1.08176
AP006285.2 ENSG00000278919	0.829	0.832388	0.9687	1.0643	0.946648	0.880293	0.977979	1.0483	0.897867	0.944163
AP1AR ENSG00000138660	0.941774	0.965626	0.828984	0.942403	1.22003	1.02053	0.988932	1.04555	0.932812	1.27214
AP1B1 ENSG00000100280	1.07877	0.896998	1.17501	0.882346	0.806468	1.12977	1.00344	1.10687	0.846639	1.06027
AP1G1 ENSG00000166747	1.06319	1.03967	1.42924	0.983886	0.889415	0.843562	0.926868	1.13254	0.953879	0.843274
AP1G2 ENSG00000213983	1.38678	0.966529	0.79883	1.07864	0.863973	0.936141	0.866577	0.973401	0.770152	0.823024
AP1M1 ENSG00000072958	0.912816	0.887827	0.96913	1.0739	1.06018	1.01249	0.85587	0.923536	0.976094	1.03642
AP1M2 ENSG00000129354	1.44486	1.05767	1.21275	0.851965	1.0238	0.926957	0.801318	1.0127	1.09301	0.938619
AP1S1 ENSG00000106367	1.0722	0.888687	0.788747	1.17783	0.92663	0.860682	1.21789	0.83972	0.998236	0.79418
AP1S2 ENSG00000182287	1.42841	1.22752	0.865281	0.889544	1.19155	0.945015	1.14787	0.823612	1.08586	1.08889
AP1S3 ENSG00000152056	0.934162	0.962158	0.998041	1.08774	1.15375	1.07042	0.995103	1.03247	0.978074	0.947793
AP2A1 ENSG00000196961	0.967205	0.961123	0.809521	0.91033	0.961036	0.969267	1.04817	0.949214	1.04251	0.929947
AP2A2 ENSG00000183020	0.895228	1.06913	1.06234	1.14733	1.09363	0.953516	0.842004	0.843165	1.066	1.06114
AP2B1 ENSG00000006125	0.893974	0.726028	0.957048	0.990016	0.922223	0.957567	1.10478	1.00555	1.21875	1.10046
AP2M1 ENSG00000161203	1.02916	1.03035	1.35627	1.20699	0.929847	1.06203	0.768686	0.782728	1.24903	0.740966
AP2S1 ENSG00000042753	1.08628	0.777448	1.61413	0.616433	1.12483	1.07715	1.05615	0.817365	1.37416	0.813976
AP3B1 ENSG00000132842	1.01488	0.941226	0.767053	0.933985	1.1198	0.950366	1.01246	0.979412	1.06739	0.984893
AP3B2 ENSG00000103723	1.00231	0.681787	1.15642	1.12548	1.02741	1.10085	0.948992	0.876394	0.902689	0.957745
AP3D1 ENSG00000065000	0.978319	1.13044	0.867426	1.11132	1.36944	1.0286	0.870826	1.07022	0.965373	1.30962
AP3M1 ENSG00000185009	0.922338	0.921731	0.812848	0.786299	0.740702	1.16131	0.949215	1.38132	1.23843	1.14767
AP3M2 ENSG00000070718	1.01738	0.821039	0.943191	1.01973	0.973303	1.03633	1.084	1.15444	1.10543	0.729546
AP3S1 ENSG00000177879	0.825355	1.03271	1.16262	1.08949	0.931965	0.697298	1.00871	1.0531	1.06072	1.2816
AP3S2 ENSG00000157823	0.9332	1.10621	0.884078	1.07155	0.901315	0.999986	0.797357	0.999495	0.97263	0.911041
AP4B1 ENSG00000134262	1.16694	1.09126	1.13682	0.930092	1.07265	0.746107	1.07545	0.853252	1.11754	0.864812
AP4E1 ENSG00000081014	0.890611	0.882284	1.07231	0.889145	1.02532	1.19298	0.924387	1.04271	0.732414	1.16379
AP4M1 ENSG00000221838	1.32145	1.12165	1.29119	1.02553	0.934307	1.07153	0.812597	0.778191	0.926693	0.848886
AP4S1 ENSG00000100478	0.951739	1.62669	1.09414	0.782597	1.0844	0.785624	0.97206	1.07587	0.949529	0.832404
AP5B1 ENSG00000254470	1.01603	0.808452	0.715528	1.23788	1.08935	0.754477	1.15923	0.761053	1.07253	1.04091
AP5M1 ENSG00000053770	0.917302	1.13219	0.895122	0.952293	1.01102	0.969324	1.23214	0.885521	1.00671	0.874318
AP5S1 ENSG00000125843	0.858924	1.16244	0.984845	1.12364	0.840209	0.993345	0.786172	0.87323	1.14035	0.83385
AP5Z1 ENSG00000242802	1.02624	1.05536	0.947446	1.01751	0.722375	1.06312	1.09819	1.10717	0.70838	1.10057
APAF1 ENSG00000120868	0.974043	1.25393	1.21915	1.02485	1.06071	1.10587	0.91	0.742765	0.943198	1.04905
APBA1 ENSG00000107282	0.834318	0.896259	0.902632	0.743925	0.959166	0.896855	1.01294	1.03329	1.01301	1.10511
APBA2 ENSG00000034053	1.17513	0.96081	1.04641	0.848686	0.723311	1.05019	0.98013	0.69184	1.11681	1.04705
APBA3 ENSG00000011132	0.927927	1.1136	0.903364	0.964735	0.901519	1.06183	0.74975	1.33021	0.952172	0.850864
APBB1 ENSG00000166313	1.04489	1.20492	1.27303	0.91206	1.08798	1.00948	0.985665	0.806222	0.712961	1.04277
APBB1IP ENSG00000077420	0.897657	1.0335	0.995018	0.973058	0.97573	1.14395	1.14633	1.23658	0.901676	0.853633
APBB2 ENSG00000163697	0.828623	0.968495	0.821991	1.0182	0.998596	0.940299	1.06006	1.13318	0.975545	1.10539
APBB3 ENSG00000113108	0.76554	0.979047	0.742246	0.856755	1.20735	1.05531	0.981448	0.877124	1.09473	1.19887
APC ENSG00000134982	0.936563	1.02239	1.36232	0.806441	1.01126	1.13637	1.0889	0.907731	1.01377	0.873717
APC2 ENSG00000115266	1.13712	0.946556	0.890449	0.983945	1.12646	1.22425	1.31886	1.20178	0.936726	1.05311
APCDD1 ENSG00000154856	1.13844	0.994306	1.14823	0.620616	0.863963	1.12652	0.821491	1.14739	1.09134	1.07968
APCDD1L ENSG00000198768	0.76309	0.942787	0.898227	0.803347	0.859624	1.10876	0.873808	0.867491	0.965249	0.779563
APCS ENSG00000132703	1.03767	1.24472	0.870735	1.10258	1.22502	1.08408	1.04406	1.18245	0.956246	0.809671
APEH ENSG00000164062	0.959661	0.739971	0.767301	1.10726	1.06837	0.893135	0.866842	1.17506	1.32141	1.19162
APELA ENSG00000248329	1.22306	0.758644	1.08633	1.11895	0.939503	0.950466	0.983066	1.00345	0.876954	1.30847
APEX1 ENSG00000100823	1.39663	0.914997	0.527089	1.027	1.16949	1.06715	1.10128	0.821774	0.8699	1.13259
APEX2 ENSG00000169188	0.838653	0.892027	0.992484	0.805475	0.914696	0.887232	0.782656	1.05128	1.32964	0.851453
APH1A ENSG00000117362	0.654041	0.844493	1.32447	1.18139	0.759019	1.03735	0.84607	0.837164	0.977206	0.924489
APH1B ENSG00000138613	1.07443	0.982799	1.07012	1.03791	0.770383	1.24084	0.913916	1.11908	1.17268	1.024
API5 ENSG00000166181	1.21351	0.89974	1.04742	1.23419	1.06616	0.762327	1.12243	0.896174	0.858609	0.966748
APIP ENSG00000149089	1.12922	0.93717	0.825664	1.09184	0.979715	0.842311	1.00154	0.982357	0.868749	0.852556
APITD1 ENSG00000175279	1.01445	0.813779	1.16956	1.03364	0.912198	1.05137	0.865936	0.889447	0.901148	1.05104
APITD1-CORT ENSG00000251503	1.14264	0.939082	1.17032	0.724895	0.94328	0.985401	0.817258	1.03761	1.20975	1.02978
APLF ENSG00000169621	0.787379	0.860691	0.952467	0.82084	0.907461	1.0584	0.711049	1.11108	1.00843	0.93292
APLN ENSG00000171388	1.00173	0.938794	0.952255	0.693502	0.713625	1.04763	1.03718	0.88734	0.883565	1.14138
APLNR ENSG00000134817	1.02862	0.914545	1.06029	0.842821	1.06727	1.04621	1.03984	0.844423	1.27744	0.991311
APLP1 ENSG00000105290	1.01572	0.851952	1.05611	1.05497	0.902979	0.842442	0.978239	0.946705	0.796141	0.995123
APLP2 ENSG00000084234	0.887684	1.02169	1.19189	0.94945	0.754162	0.644959	0.885754	1.12304	0.936135	1.70404
APMAP ENSG00000101474	1.07841	1.06126	1.02139	1.14858	1.01158	1.06428	1.12407	1.67294	0.893596	0.812055
APOA1 ENSG00000118137	0.90651	1.0301	0.868568	1.06853	1.31504	1.14815	0.959328	0.923395	1.01543	1.14975
APOA2 ENSG00000158874	1.02961	1.18462	0.852518	1.05656	0.961046	0.845145	1.05362	1.21615	0.891562	0.951228
APOB ENSG00000084674	0.864238	1.1276	0.865096	1.06261	1.01221	0.839712	0.879826	0.889261	0.841183	0.941144
APOBEC1 ENSG00000111701	1.06756	0.921511	1.289	1.22613	0.961816	1.13787	0.857037	1.43681	1.1457	0.831063
APOBEC2 ENSG00000124701	0.870286	1.06673	1.02865	1.10138	0.826619	1.07004	0.944087	0.963086	0.949957	0.872322
APOBEC3A ENSG00000128383	1.09086	0.918295	0.957368	0.988491	1.2363	0.966333	0.820165	0.81726	1.0072	0.80921
APOBEC3B ENSG00000179750	0.836081	1.14704	1.11951	1.16314	0.903112	1.048	0.93126	0.852681	1.19025	1.02999
APOBEC3C ENSG00000244509	0.911643	0.908399	0.81401	0.727611	0.926887	0.856948	0.823739	1.046	1.04741	0.927697
APOBEC3D ENSG00000243811	1.21415	0.850571	1.16205	1.09432	0.94958	0.685443	0.960117	1.04415	1.26372	0.74827
APOBEC3F ENSG00000128394	1.08838	0.774336	0.998375	0.956598	1.03241	0.912533	1.0837	0.847704	0.834263	1.01732
APOBEC3G ENSG00000239713	1.12442	0.960965	1.17842	0.989511	1.07101	0.931945	0.955337	0.815769	0.75344	1.03844
APOBEC3H ENSG00000100298	1.10889	1.00095	0.936492	0.889739	1.04455	0.959554	0.934619	0.849904	0.913653	0.88576
APOBEC4 ENSG00000173627	0.866899	1.01727	0.940209	1.01895	0.815952	0.959945	0.926074	1.0937	1.55991	1.13478
APOBR ENSG00000184730	0.975513	0.905526	1.14766	0.904202	0.996193	0.901315	0.847931	1.20137	1.19706	0.920798
APOC1 ENSG00000130208	1.00773	1.36844	0.924345	0.953817	1.11695	1.02218	1.38483	0.752044	1.29815	0.923827
APOC2 ENSG00000234906	1.05759	1.09023	1.18689	1.11315	0.849629	0.965598	0.861113	1.21961	1.3372	0.946684
APOC3 ENSG00000110245	0.827145	1.1862	1.08715	0.79889	0.718176	1.15279	1.11159	1.15702	1.22259	0.762281
APOC4 ENSG00000267467	1.16896	1.00977	1.19421	0.758071	1.14004	0.92043	1.04513	1.01127	0.987862	0.946654
APOD ENSG00000189058	0.951587	1.08191	0.670737	1.23032	0.779818	1.16558	1.137	0.540264	1.33592	0.894849
APOE ENSG00000130203	0.63363	1.09778	1.01987	0.906335	0.891963	0.997722	1.00604	0.551506	1.53033	0.820917
APOF ENSG00000175336	1.14037	0.778569	1.18672	0.805793	0.926621	1.19187	1.25637	0.930811	0.93862	1.0842
APOH ENSG00000091583	1.26172	1.06101	1.22151	0.883996	1.02086	0.954216	1.12821	1.03208	1.10948	1.09793
APOL1 ENSG00000100342	0.947422	0.938291	1.0583	0.91155	0.958184	0.963971	1.03148	1.13587	1.12468	0.881162
APOL2 ENSG00000128335	1.02782	1.19515	0.847402	1.03083	0.932266	0.973869	1.18304	1.12266	1.02333	1.04504
APOL3 ENSG00000128284	1.1051	0.87653	1.071	1.06693	0.876834	1.19939	0.914366	0.986234	0.97271	1.59773
APOL4 ENSG00000100336	1.1055	1.14674	1.07825	0.885284	1.06779	0.859138	0.847206	0.997549	0.941926	0.9599
APOL6 ENSG00000221963	1.00733	0.893085	1.1122	1.136	1.03255	1.26415	0.902222	1.00645	0.837972	0.977729
APOLD1 ENSG00000178878	0.870864	1.31508	0.763184	1.07878	0.903019	0.99117	0.879444	0.919504	1.32495	1.07638
APOM ENSG00000204444	1.15144	0.677736	1.07185	0.974062	0.864202	0.927405	0.990403	1.08288	0.803321	1.00658
APOO ENSG00000184831	0.994791	0.91939	0.876805	0.793892	1.027	1.16925	0.820964	1.1619	0.740837	1.03788
APOOL ENSG00000155008	0.977252	0.96551	0.961902	1.07883	0.92921	1.00698	0.791747	0.851687	0.753991	0.833782
APP ENSG00000142192	0.744246	0.915747	1.01842	1.34431	1.03434	1.08624	1.30559	1.07315	0.999596	1.03061
APPBP2 ENSG00000062725	1.02248	1.1196	1.07986	0.954132	0.938082	0.897946	1.07598	1.09779	1.08954	1.16986
APPL1 ENSG00000157500	1.01786	0.978148	0.928677	0.792197	0.813942	0.95226	1.10103	0.912265	0.82087	1.01496
APPL2 ENSG00000136044	1.01199	1.00301	0.961814	0.955922	1.33472	1.02556	1.0845	1.16515	0.857778	0.949196
APRT ENSG00000198931	1.1267	0.750519	1.60967	1.46055	0.845468	0.977282	1.10229	1.00352	0.802616	0.84976
APTX ENSG00000137074	0.888068	0.949408	1.20451	0.945381	0.98125	0.963847	0.672258	0.948854	1.0607	0.813018
AQP1 ENSG00000240583	0.688351	1.12006	1.14454	0.688488	1.34543	0.847244	0.93248	1.02562	1.29601	1.07306
AQP10 ENSG00000143595	1.10397	0.814741	0.837898	1.09174	1.24475	0.970999	1.14149	0.772811	1.07703	0.823757
AQP11 ENSG00000178301	1.16989	1.08713	0.879708	0.73975	1.01482	1.40712	1.09114	1.13973	0.895209	0.999516
AQP12A ENSG00000184945	1.09618	1.02768	0.823496	0.906741	1.17695	1.04231	0.835046	0.919487	0.669108	1.31773
AQP12B ENSG00000185176	1.22201	1.28757	0.908967	0.8631	0.852045	1.03394	0.904356	0.776445	0.888584	0.867173
AQP2 ENSG00000167580	1.16039	0.65403	0.784235	0.884786	0.852845	0.926135	0.951551	1.11936	0.815284	0.759637
AQP3 ENSG00000165272	0.887982	1.04017	0.916794	0.948628	1.04174	0.790151	1.37467	0.94095	1.28703	0.870812
AQP4 ENSG00000171885	0.9276	1.08866	1.18995	1.00934	0.82017	1.177	1.35597	0.830375	0.916026	1.33675
AQP5 ENSG00000161798	1.09423	1.18875	0.882787	1.00332	0.919068	0.954219	0.973034	0.953764	1.17479	1.27342
AQP6 ENSG00000086159	0.770783	1.24129	0.990671	1.13877	1.0287	0.924936	0.808735	0.795754	0.991368	0.93273
AQP7 ENSG00000165269	0.937474	0.983018	0.963974	0.881231	1.01815	1.22185	1.0384	0.862453	1.11492	0.946496
AQP8 ENSG00000103375	1.18868	1.022	1.10538	1.02618	1.05428	1.07424	0.914853	0.978324	0.913541	1.02261
AQP9 ENSG00000103569	0.968542	0.645529	0.948217	0.92271	0.975304	0.981446	0.86575	0.853099	0.948101	1.28842
AQR ENSG00000021776	1.07855	1.04869	1.16398	1.17371	1.08954	0.905462	0.889732	1.3152	0.908655	1.11213
AR ENSG00000169083	0.969435	0.980986	0.98805	1.05141	0.791163	1.09271	0.818083	0.854214	1.11414	0.891914
ARAF ENSG00000078061	1.02489	0.99215	0.823852	1.23988	1.07497	0.927971	0.908107	0.633988	0.917112	0.976071
ARAP1 ENSG00000186635	1.08648	1.12887	0.765283	0.96279	1.1213	0.855349	1.04269	1.29052	0.94332	0.931338
ARAP2 ENSG00000047365	1.06143	1.02892	1.02831	1.00832	0.908303	1.24763	1.01995	0.891724	0.867924	1.10059
ARAP3 ENSG00000120318	0.924966	1.06903	1.0036	0.912588	0.88944	0.706761	1.23625	0.955579	0.797896	1.01464
ARC ENSG00000198576	0.898815	0.723298	1.07612	0.904952	1.60584	1.24786	1.06316	0.734475	1.03495	0.998853
ARCN1 ENSG00000095139	0.943428	1.04792	0.952653	1.08595	0.858502	0.948034	0.921499	0.939237	0.954099	1.2914
AREG ENSG00000109321	1.04232	1.08961	0.916981	0.906035	0.854899	1.00454	0.605179	0.999124	0.843548	0.980479
AREL1 ENSG00000119682	1.2105	1.28057	1.10189	0.982265	1.04294	1.05954	1.02444	1.0393	0.963	0.772695
ARF1 ENSG00000143761	0.989027	0.836699	1.02794	1.06126	1.06708	1.0918	0.916819	0.990427	0.91849	0.929339
ARF3 ENSG00000134287	1.0741	1.05742	0.794465	0.97013	1.15107	0.982106	0.762181	0.859257	1.02227	0.987118
ARF4 ENSG00000168374	0.704818	0.953155	1.45888	0.976055	1.01729	0.865031	1.17942	0.887571	0.975737	0.94635
ARF5 ENSG00000004059	1.17791	0.931176	0.855343	0.937432	0.884627	0.937279	1.1055	1.29714	0.775127	1.16348
ARF6 ENSG00000165527	1.01815	0.782465	0.971843	1.13831	0.938805	1.03256	0.83015	1.04488	1.08023	1.05852
ARFGAP1 ENSG00000101199	0.715063	0.858842	1.04348	1.20278	1.09956	0.977432	0.800866	0.642735	1.1095	0.855582
ARFGAP2 ENSG00000149182	1.16558	0.921294	0.744738	0.824556	1.4717	1.10503	1.3545	1.1107	1.01769	0.913723
ARFGAP3 ENSG00000242247	0.945397	1.10997	1.24173	1.00683	1.35017	1.26145	0.639119	1.17119	0.875156	0.953257
ARFGEF1 ENSG00000066777	0.892394	1.02701	0.792819	0.767164	0.992033	1.08684	1.12284	0.848064	1.13959	0.88318
ARFGEF2 ENSG00000124198	1.05161	1.28387	1.01562	1.20205	0.998673	0.924734	1.08032	1.06537	1.12977	0.828398
ARFGEF3 ENSG00000112379	0.997723	1.06081	1.03353	1.14857	0.777919	0.631736	0.698908	1.03994	1.00929	1.20771
ARFIP1 ENSG00000164144	0.978039	1.01565	0.983547	1.13418	1.0566	1.17127	0.909536	0.962913	0.896665	0.83472
ARFIP2 ENSG00000132254	1.07113	0.994613	1.011	0.800667	1.07849	0.955525	0.872442	1.11594	1.06428	1.09226
ARFRP1 ENSG00000101246	0.869005	0.907341	1.07449	0.864131	1.03128	1.02937	1.04656	0.889589	1.02756	1.07597
ARG1 ENSG00000118520	1.08912	0.964535	0.983569	1.42868	1.04927	1.00118	0.972673	0.819759	1.22052	1.07042
ARG2 ENSG00000081181	0.918268	1.07318	1.70897	0.85903	0.73027	1.12724	0.731496	0.902009	1.08496	0.84921
ARGFX ENSG00000186103	0.974929	0.849456	0.96736	0.78718	0.974129	0.938499	1.04326	0.854344	0.896238	1.05641
ARGLU1 ENSG00000134884	0.912723	0.877502	0.716699	1.13065	1.09538	1.11198	1.01622	0.996479	0.923117	1.555
ARHGAP1 ENSG00000175220	1.27758	1.01513	1.15364	1.05383	1.19265	0.850881	0.942848	1.1184	1.04574	0.794384
ARHGAP10 ENSG00000071205	1.32125	0.949022	0.961713	0.940033	0.721215	0.741866	0.937747	1.13757	1.10138	0.938398
ARHGAP11A ENSG00000198826	1.24738	1.00823	0.733787	1.07573	0.958183	0.993283	1.01127	0.804021	1.1422	1.00088
ARHGAP11B ENSG00000187951	0.867849	1.00552	1.01569	0.880689	0.889274	1.14489	0.915902	1.00699	0.887059	0.97422
ARHGAP12 ENSG00000165322	1.00899	0.796334	0.792833	0.979377	1.12073	0.951125	1.00615	1.05041	0.88451	0.917049
ARHGAP15 ENSG00000075884	1.03639	0.92274	0.985011	0.849486	1.26423	0.906884	0.96282	0.948914	0.986839	0.828945
ARHGAP17 ENSG00000140750	0.920211	0.987762	0.748389	0.885581	0.750403	0.718207	0.798473	1.18508	0.822521	0.935479
ARHGAP18 ENSG00000146376	0.958286	1.09819	1.09956	0.99286	0.773871	1.1011	1.25236	1.13667	1.02453	1.08631
ARHGAP19 ENSG00000213390	0.816393	0.959299	0.73019	0.966431	0.884643	1.26532	1.1422	0.985193	1.26719	1.16888
ARHGAP20 ENSG00000137727	1.14551	1.08536	0.931351	1.02828	0.898962	0.848824	1.20518	0.933668	1.14095	0.974339
ARHGAP21 ENSG00000107863	0.769056	0.998639	0.713541	1.0244	0.816429	1.32478	1.14199	0.914022	0.913952	0.869412
ARHGAP22 ENSG00000128805	0.775033	0.898387	0.9013	1.04921	1.19991	0.936127	0.988094	0.912837	0.815946	0.924818
ARHGAP23 ENSG00000275832	1.03709	0.866462	0.712571	0.992408	0.914781	0.760805	1.17137	0.924171	0.983922	1.02507
ARHGAP24 ENSG00000138639	1.19979	1.13044	1.11171	1.29449	1.21216	0.828924	1.06842	1.09284	1.0871	0.871406
ARHGAP25 ENSG00000163219	1.25962	0.641268	0.954974	0.761339	0.915033	0.899728	0.951817	1.24357	0.906917	0.991861
ARHGAP26 ENSG00000145819	0.745401	1.14536	1.07736	0.752359	1.21471	1.14493	0.828007	0.847795	0.840405	1.03542
ARHGAP27 ENSG00000159314	0.895614	0.963756	1.19955	1.1679	0.895377	0.851604	1.36784	1.0429	1.2054	0.795757
ARHGAP28 ENSG00000088756	1.05871	0.937302	0.802692	0.884058	1.18523	0.812382	0.837012	0.832178	0.970869	1.17798
ARHGAP29 ENSG00000137962	1.04881	1.04862	0.868598	1.10357	1.02754	1.2377	0.813655	0.901327	1.09055	1.02686
ARHGAP30 ENSG00000186517	1.00343	0.870143	0.977081	1.07779	1.10862	1.12398	1.26001	1.3188	1.1111	1.05046
ARHGAP31 ENSG00000031081	0.816563	1.0268	0.873748	0.906648	1.02576	1.10589	1.37118	1.21776	0.906277	1.08348
ARHGAP32 ENSG00000134909	0.820018	0.846424	0.825361	1.05917	1.03734	0.875907	0.789606	1.2141	0.972304	1.06201
ARHGAP33 ENSG00000004777	0.92627	1.25484	0.821905	0.976572	0.979534	0.886286	0.85928	1.05992	0.946811	0.949169
ARHGAP35 ENSG00000160007	1.2032	1.19685	0.796064	0.930867	0.862759	0.891093	0.999688	1.33512	0.905643	0.952685
ARHGAP36 ENSG00000147256	1.01197	1.07779	1.03801	0.800895	1.04637	0.834032	1.09968	1.03707	1.06551	0.800565
ARHGAP39 ENSG00000147799	0.907881	0.781595	1.11969	0.813598	1.05443	0.901971	0.97343	0.840841	1.06192	1.12033
ARHGAP4 ENSG00000089820	0.792442	0.848555	0.818375	1.18916	1.23481	0.968968	1.10311	0.706857	2.29591	1.14565
ARHGAP40 ENSG00000124143	1.09009	0.925791	1.16561	1.22004	1.05788	0.971399	1.05169	0.971337	0.933269	0.912642
ARHGAP42 ENSG00000165895	0.955556	0.957611	1.15232	1.19421	1.1894	0.730627	0.978685	0.691023	0.90155	1.21667
ARHGAP44 ENSG00000006740	1.16954	1.18257	0.863927	0.926414	0.790588	1.00981	0.946368	1.03473	0.871673	0.997765
ARHGAP45 ENSG00000180448	0.810231	1.14187	0.973852	1.00802	0.834163	0.708675	1.15773	1.14893	1.21107	0.788305
ARHGAP5 ENSG00000100852	1.04616	0.974384	1.19915	0.865475	1.29231	0.923009	0.817272	1.22181	1.06247	1.04132
ARHGAP6 ENSG00000047648	0.794395	0.915667	1.37878	1.02023	1.03539	1.1052	0.741439	0.906522	1.13426	1.0637
ARHGAP8 ENSG00000241484	1.07738	1.22686	0.944365	0.954093	1.0503	0.741554	1.11785	0.903538	0.871207	1.04524
ARHGAP9 ENSG00000123329	0.866046	1.11811	0.845633	1.03297	1.14054	1.01198	1.02472	1.3934	1.01045	1.02974
ARHGDIA ENSG00000141522	1.48961	1.29676	0.92161	1.36391	0.805783	0.937629	1.01053	1.42908	0.866024	0.885217
ARHGDIB ENSG00000111348	0.9386	1.15897	0.732975	1.16949	1.03317	1.61091	0.77939	0.946075	1.36364	0.591049
ARHGDIG ENSG00000242173	1.20402	1.2738	1.00373	1.21889	0.917868	0.848388	0.794572	1.1221	1.16314	0.818026
ARHGEF1 ENSG00000076928	0.978225	0.941786	0.914998	1.15684	1.26788	0.873445	0.9526	0.743404	1.1195	1.014
ARHGEF10 ENSG00000104728	0.953714	0.886832	1.07526	1.01221	1.11077	0.823006	1.03281	0.881839	0.967777	0.796899
ARHGEF10L ENSG00000074964	1.25082	1.02666	0.705325	1.109	0.878265	0.898346	0.842986	0.912349	0.779311	0.862643
ARHGEF11 ENSG00000132694	0.868866	0.881767	0.824007	1.23958	1.25793	1.05918	1.04956	0.971031	1.14959	0.972802
ARHGEF12 ENSG00000196914	1.17969	0.936817	0.909531	0.959127	1.14567	0.807525	0.819665	0.995362	1.18513	1.10206
ARHGEF15 ENSG00000198844	1.1032	0.724447	0.966919	0.92157	1.13069	0.846332	0.959226	1.01496	0.992649	0.836735
ARHGEF16 ENSG00000130762	1.01194	0.948755	1.1782	0.677137	0.958077	0.969584	0.913285	0.899251	1.24251	1.10532
ARHGEF17 ENSG00000110237	0.724905	0.930012	1.11758	1.02269	0.874673	0.966246	0.765794	1.36471	0.725737	1.02583
ARHGEF18 ENSG00000104880	1.05458	0.902763	0.905693	0.809225	0.843546	0.804693	0.860807	0.965609	1.17884	1.26553
ARHGEF19 ENSG00000142632	0.98606	0.835014	1.1513	0.796548	0.768667	1.15294	1.0885	1.10445	1.07829	0.841857
ARHGEF2 ENSG00000116584	1.1901	0.768721	1.05129	0.589462	1.00666	1.29688	1.12608	0.877893	0.968867	1.14347
ARHGEF25 ENSG00000240771	0.906487	0.90908	1.03014	1.3069	1.04278	0.928515	0.827326	0.980957	0.803741	1.11986
ARHGEF26 ENSG00000114790	0.902085	1.30754	1.14168	0.840313	1.03329	0.985692	1.06771	1.04689	0.999079	1.00878
ARHGEF28 ENSG00000214944	1.1336	1.02029	0.94554	0.944923	0.98743	1.04353	1.03232	0.88357	0.824079	0.948896
ARHGEF3 ENSG00000163947	0.919759	0.889282	0.887284	0.871218	1.01027	0.839401	1.05725	1.04341	0.887767	1.18948
ARHGEF33 ENSG00000214694	1.35945	1.04125	1.02042	0.965916	1.06384	0.971075	1.22054	1.04248	1.23976	0.794357
ARHGEF35 ENSG00000213214	0.923849	0.988054	0.84375	1.32671	0.959688	1.21581	1.05443	0.888159	1.06759	1.03259
ARHGEF37 ENSG00000183111	0.865149	1.03164	1.02491	0.931007	0.996857	0.770707	0.762419	0.90696	0.984655	0.898707
ARHGEF38 ENSG00000236699	0.826859	1.27765	0.942283	1.10797	1.19163	1.01887	1.04028	1.17395	0.889891	0.996409
ARHGEF39 ENSG00000137135	0.868531	0.936793	0.861909	0.776403	1.08461	1.00971	0.955807	0.9438	0.977747	0.997323
ARHGEF4 ENSG00000136002	0.817807	1.17116	1.03857	0.996078	0.852099	1.23031	0.958803	1.12955	0.910821	1.22951
ARHGEF40 ENSG00000165801	0.845878	1.00168	1.11132	1.12128	0.810834	0.905674	0.888682	0.957964	1.17112	1.02458
ARHGEF5 ENSG00000050327	1.25542	1.28488	0.833287	0.995808	1.01418	0.794857	1.03829	0.803686	0.989211	0.727548
ARHGEF6 ENSG00000129675	0.988674	0.872097	1.09778	0.861866	1.16988	0.722648	1.14722	0.893446	0.836726	0.84535
ARHGEF7 ENSG00000102606	1.02528	1.09359	0.784926	0.936268	1.12567	1.08843	0.975164	1.26805	1.26121	0.968742
ARHGEF9 ENSG00000131089	0.716796	1.26872	1.30644	1.04032	1.14324	0.98465	0.826973	0.812783	1.17537	1.06695
ARID1A ENSG00000117713	0.980987	0.980277	1.22189	1.04829	0.824771	0.878189	1.12488	0.96868	0.755415	0.816945
ARID1B ENSG00000049618	1.05961	0.680149	0.968354	0.980383	1.02488	0.984577	1.169	0.89838	0.977156	0.826552
ARID2 ENSG00000189079	0.871871	1.05674	1.03523	1.27468	0.935188	0.933079	1.0454	1.09284	0.932379	1.03931
ARID3A ENSG00000116017	0.739555	0.924697	1.02615	0.952539	0.994854	0.903315	1.1098	1.04062	0.833624	1.26657
ARID3B ENSG00000179361	0.913941	0.856923	0.858203	1.1917	1.14055	0.752936	1.0136	0.844096	1.19958	0.865948
ARID4A ENSG00000032219	1.01531	0.7534	0.953904	0.989649	1.30432	0.798549	0.897958	0.93054	0.863415	1.02027
ARID4B ENSG00000054267	0.90653	1.07365	0.832184	0.866103	1.10361	1.02968	1.1807	1.06505	0.83935	0.889862
ARID5A ENSG00000196843	0.701408	0.967575	1.00033	0.871874	0.90212	1.18222	1.14861	0.757111	1.11066	0.886446
ARID5B ENSG00000150347	1.26321	0.887211	1.42593	0.787151	1.17892	0.813641	1.01462	0.993963	0.585116	1.24449
ARIH1 ENSG00000166233	1.31542	1.11734	1.08399	1.0922	1.37246	0.956168	1.06786	0.782146	0.849453	0.773845
ARIH2 ENSG00000177479	1.27137	0.895126	0.735412	0.944505	1.16652	0.702844	1.10559	0.781976	0.952215	0.833379
ARIH2OS ENSG00000221883	1.04858	0.876339	1.06233	0.912366	1.19674	1.12611	0.622318	0.676518	0.841394	0.993166
ARL1 ENSG00000120805	1.19074	1.19439	0.958105	1.06919	1.07229	1.13704	1.19751	1.00446	0.91247	0.751846
ARL10 ENSG00000175414	0.871237	0.97181	0.857074	1.19108	1.1098	1.06273	0.980898	1.15717	1.10254	1.08133
ARL11 ENSG00000152213	1.10139	0.949226	1.13641	1.13816	0.873364	0.944341	0.877661	0.944417	0.932851	0.938587
ARL13B ENSG00000169379	0.895645	1.22039	1.05108	0.689635	0.993171	0.722624	1.18799	1.07548	0.999472	1.03324
ARL14 ENSG00000179674	1.01437	1.08179	1.28244	1.04327	0.922693	0.788089	0.805894	1.01402	0.893915	0.924793
ARL14EP ENSG00000152219	1.13494	1.05334	1.13051	0.863228	1.16295	0.923871	0.90486	1.19646	1.0223	1.03759
ARL15 ENSG00000185305	0.941832	1.23716	1.00353	1.14717	1.1544	0.97726	1.05382	1.07004	0.97692	1.13114
ARL16 ENSG00000214087	0.940401	0.705373	1.06181	0.895352	0.854961	1.16205	1.12325	0.892611	0.871683	1.51183
ARL17A ENSG00000185829	1.01392	1.13668	1.11229	1.00476	0.911869	0.723351	1.16158	1.23613	1.01939	0.849043
ARL17B ENSG00000228696	0.846746	0.898119	0.833552	1.07989	1.13746	0.905312	1.15587	0.940187	1.13818	1.06206
ARL2 ENSG00000213465	1.25071	0.83158	0.85646	1.09548	0.876761	0.917863	0.912666	1.14136	1.26108	0.849853
ARL2BP ENSG00000102931	1.32456	0.801979	1.26632	0.934741	1.1743	0.921379	1.0407	1.23889	0.944728	0.840112
ARL3 ENSG00000138175	0.972777	1.115	0.956516	0.689937	0.890853	1.19675	1.1452	1.2861	0.844775	0.942475
ARL4A ENSG00000122644	0.669229	0.959452	0.954819	1.31777	1.23694	1.07264	0.884372	0.836089	1.02938	0.923464
ARL4C ENSG00000188042	0.835673	0.743627	0.946896	1.05058	0.995329	0.958049	0.959511	0.976257	0.85173	1.19012
ARL4D ENSG00000175906	1.18431	1.04957	0.933815	1.09332	1.04493	0.676294	1.26923	1.1206	0.854496	0.890118
ARL5A ENSG00000162980	0.773942	1.04322	0.781048	1.18993	0.831083	0.867971	0.916577	1.04778	1.2162	0.996341
ARL5B ENSG00000165997	0.884056	0.94365	0.947659	0.898018	1.2269	0.980065	1.04675	1.11466	1.02924	1.35907
ARL5C ENSG00000141748	1.04189	0.945139	0.798376	0.993174	0.879328	0.989437	0.896367	1.00716	1.0691	1.03899
ARL6 ENSG00000113966	0.906248	0.965868	0.945711	0.945939	0.87537	0.96377	1.05948	0.901447	1.08854	1.40537
ARL6IP1 ENSG00000170540	1.16679	1.01637	0.994122	1.09203	1.03228	0.972264	1.03465	1.18747	1.00097	0.908468
ARL6IP4 ENSG00000182196	0.738249	0.905317	0.719767	0.763742	1.30314	0.970464	0.602854	0.981694	1.24979	1.03433
ARL6IP5 ENSG00000144746	1.07716	0.911737	0.996751	1.01549	1.11302	1.0984	0.921944	1.22616	0.866697	1.03563
ARL6IP6 ENSG00000177917	1.06569	0.946029	0.855066	1.05285	0.96999	1.23069	1.04502	1.06676	0.931649	0.778812
ARL8A ENSG00000143862	1.04243	1.07193	1.09041	0.806033	0.872454	0.976931	0.821247	1.1424	0.884326	0.987872
ARL8B ENSG00000134108	0.869275	0.879249	0.938702	1.12731	0.936994	0.893315	1.12153	1.03216	0.796358	1.12834
ARL9 ENSG00000196503	0.899128	0.794093	0.775458	1.11429	0.856988	0.897173	1.07192	1.02303	1.14322	1.06853
ARMC1 ENSG00000104442	0.921414	1.08214	0.998174	0.957462	0.912945	0.691135	0.770154	0.763203	0.895966	1.15741
ARMC10 ENSG00000170632	1.07878	0.968118	0.981852	0.960938	0.799375	1.0472	0.875108	1.00695	0.946473	0.936669
ARMC12 ENSG00000157343	0.939637	0.948646	0.76348	0.893767	0.928068	0.975779	1.0827	1.00431	1.41663	0.925215
ARMC2 ENSG00000118690	1.02818	1.04963	0.880548	0.987634	0.797398	1.01127	1.06498	0.922723	1.25646	0.970062
ARMC3 ENSG00000165309	0.831079	1.13655	1.26884	1.04868	1.09989	0.946477	1.03444	1.16881	0.899221	0.945781
ARMC4 ENSG00000169126	1.14131	1.022	1.18245	0.99996	1.05157	0.97297	0.895188	0.973904	0.9721	0.957011
ARMC5 ENSG00000140691	0.868297	0.982346	1.31544	1.06132	0.815663	1.05253	1.08748	1.17541	1.25995	1.13599
ARMC6 ENSG00000105676	0.846262	1.04327	1.07119	1.12363	0.856508	1.02606	1.07986	1.23089	0.964695	1.03519
ARMC7 ENSG00000125449	1.08208	0.961911	1.13882	0.891788	0.8008	0.836262	1.05673	0.715795	0.784744	1.06616
ARMC8 ENSG00000114098	0.997091	1.19848	1.69217	1.08647	0.969624	0.916417	0.974819	0.834143	0.707327	1.21574
ARMC9 ENSG00000135931	0.949353	1.06163	0.972819	0.849219	1.21408	0.813142	1.11702	0.933115	1.12538	1.40854
ARMCX1 ENSG00000126947	1.05683	1.02201	0.93562	0.88398	1.09347	1.09481	0.952618	0.97068	0.98639	0.971052
ARMCX2 ENSG00000184867	1.18993	1.22182	0.964113	1.05752	1.05742	1.1303	0.969087	0.760265	1.11338	1.08051
ARMCX3 ENSG00000102401	1.13381	1.17549	0.910553	1.05052	1.13917	0.951288	0.777043	0.879743	0.717396	1.32812
ARMCX4 ENSG00000196440	1.06828	1.10832	0.883074	0.946913	1.01372	0.68376	0.993462	1.11066	1.29265	0.960276
ARMCX5 ENSG00000125962	1.00395	0.862821	0.883453	1.34755	0.973821	0.867036	1.08716	0.890754	0.851069	0.959676
ARMCX6 ENSG00000198960	0.842509	0.92712	1.00444	0.935868	0.755395	0.85907	1.15396	1.04904	1.09219	0.738953
ARMS2 ENSG00000254636	0.987115	1.10321	0.718095	0.915524	1.05535	0.862545	1.04279	1.07087	0.933206	0.892199
ARMT1 ENSG00000146476	1.2023	0.892594	0.993337	1.13466	0.645378	0.802257	0.77161	1.10991	1.06496	0.880599
ARNT ENSG00000143437	0.914883	1.08878	0.842951	1.01974	0.952884	1.03167	1.1447	1.08964	0.784134	1.31448
ARNT2 ENSG00000172379	1.00058	0.928627	1.27944	1.04587	0.750891	1.10552	1.04837	0.930839	0.797534	1.01445
ARNTL ENSG00000133794	1.03727	1.10602	0.856853	1.10181	0.896429	1.03045	0.843656	1.05214	1.13352	0.848849
ARNTL2 ENSG00000029153	0.790741	1.07288	0.943154	1.06298	0.886415	0.952321	0.714723	0.957973	1.12293	1.09387
ARPC1A ENSG00000241685	0.827776	1.00041	1.20047	1.0017	1.30487	0.840953	0.977126	0.629636	1.2531	0.856932
ARPC1B ENSG00000130429	1.2018	1.09868	1.02138	0.736748	1.06379	1.03567	0.969309	0.942115	1.00749	0.821165
ARPC2 ENSG00000163466	0.878169	0.963397	0.911812	1.08003	0.887375	1.08797	0.901691	1.19298	0.668998	1.07554
ARPC3 ENSG00000111229	1.00641	0.88657	1.13543	1.02599	1.10751	0.886387	1.05425	1.32746	0.869817	1.03608
ARPC4 ENSG00000241553	1.1497	0.890083	1.35527	0.930808	0.901094	1.13476	1.12031	0.934633	1.14828	1.11078
ARPC5 ENSG00000162704	0.958784	1.06812	1.38726	0.960975	0.885947	0.826739	1.09328	0.731109	1.06385	1.02439
ARPC5L ENSG00000136950	0.855041	0.840609	1.05063	0.852366	0.960427	0.906334	1.19594	1.03833	0.967199	1.19311
ARPIN ENSG00000242498	1.0183	0.936769	0.57174	0.774722	0.969348	0.781609	1.01319	0.817421	0.825223	0.98048
ARPP19 ENSG00000128989	0.929985	1.0335	1.48908	1.16812	1.14763	0.850289	1.13472	1.18017	0.934185	1.23428
ARPP21 ENSG00000172995	0.920142	0.899712	1.22128	1.06432	1.02496	1.00595	0.793267	0.757984	0.923528	0.981361
ARRB1 ENSG00000137486	0.636085	0.850314	0.842768	0.589697	0.871936	1.02771	1.04825	1.24125	1.3008	1.04342
ARRB2 ENSG00000141480	1.01907	1.03989	1.35293	1.25677	1.1072	1.17955	0.89984	0.760845	1.13458	1.05016
ARRDC1 ENSG00000197070	1.16738	1.26392	1.01191	1.70524	0.967984	0.803257	1.01933	1.09597	0.824084	0.756704
ARRDC2 ENSG00000105643	0.900188	1.06698	1.11951	0.866343	0.701656	1.16306	1.20871	1.07106	1.25917	0.80388
ARRDC3 ENSG00000113369	1.16138	0.899086	1.09581	0.947006	0.980305	0.986294	1.04442	0.978791	1.21506	1.10087
ARRDC4 ENSG00000140450	1.20138	1.10301	1.02966	1.17788	1.17526	0.953603	1.0276	1.23103	0.900651	1.03395
ARRDC5 ENSG00000205784	0.697522	0.866733	1.09465	1.09131	0.974376	0.919257	0.985955	0.928504	1.08022	0.982912
ARSA ENSG00000100299	1.11791	0.923918	0.981859	0.983643	1.07377	0.959637	0.919485	0.864747	0.876809	1.07071
ARSB ENSG00000113273	0.956992	0.822022	0.848345	1.05201	0.939796	0.978214	0.976519	1.01182	0.993962	1.39071
ARSD ENSG00000006756	0.809382	0.780655	0.892968	1.18687	1.57003	0.928768	0.846342	0.940821	1.09918	0.874584
ARSE ENSG00000157399	1.10418	1.24658	0.91382	0.838215	1.14424	0.939138	1.01878	1.09117	0.996583	1.23141
ARSF ENSG00000062096	0.800053	1.10192	1.07287	0.839555	1.10961	1.2188	1.11089	0.956489	1.19	1.08083
ARSG ENSG00000141337	0.96964	0.944883	1.37725	0.758889	1.08993	0.949629	0.949029	1.26761	0.862312	0.973842
ARSI ENSG00000183876	1.44207	1.08427	1.12449	0.928818	0.957258	0.93297	1.03327	1.05752	0.944865	1.05039
ARSJ ENSG00000180801	1.18343	1.00026	0.941527	0.996521	0.763635	0.842108	1.06084	0.958964	0.946604	0.723153
ARSK ENSG00000164291	1.19753	0.691164	0.93779	1.13136	0.926951	1.00636	0.893901	0.916047	0.921617	1.03825
ART3 ENSG00000156219	0.849237	0.91748	0.876602	1.12134	0.965384	1.00236	0.992356	0.999398	0.969511	1.10049
ART4 ENSG00000111339	1.02463	0.968198	0.975081	1.01312	0.938016	1.11434	0.927166	0.817692	0.930208	0.89169
ART5 ENSG00000167311	0.985439	0.906	1.14341	0.878689	0.897941	1.16842	0.918511	0.807234	1.08793	0.863496
ARTN ENSG00000117407	1.20873	1.02243	0.977933	1.17206	0.880771	1.07627	0.945925	0.898515	1.05242	0.907564
ARV1 ENSG00000173409	0.896471	1.08681	0.703778	1.15693	1.10169	0.912295	1.0125	0.999666	0.639825	0.862461
ARVCF ENSG00000099889	1.09141	0.801155	1.07106	0.80644	1.19054	1.3032	0.981941	0.957799	1.37739	0.865785
ARX ENSG00000004848	0.855385	0.771982	1.01003	0.800924	0.839652	1.12723	0.972514	0.720889	0.933803	1.16661
AS3MT ENSG00000214435	1.25125	1.01154	0.865841	1.1301	1.03338	0.958328	1.03951	1.02605	1.02884	1.07787
ASAH1 ENSG00000104763	0.950633	0.782382	1.41048	0.933468	0.944481	1.14641	1.02881	0.941964	0.995944	1.07004
ASAH2 ENSG00000188611	0.785059	1.21779	1.02532	0.868671	1.14961	0.822119	1.1584	1.05667	0.889746	1.20475
ASAH2B ENSG00000204147	0.897016	0.955154	1.04321	0.798843	0.755152	0.910282	0.87161	0.793054	0.861967	1.1874
ASAP1 ENSG00000153317	1.28527	0.989843	0.982799	1.13453	0.957734	0.999608	0.991683	1.02151	0.852656	1.02258
ASAP2 ENSG00000151693	0.908053	1.05789	0.818677	1.07217	1.09949	0.910722	1.45792	0.91294	1.07434	0.773322
ASAP3 ENSG00000088280	1.16447	0.961132	0.802693	1.0272	1.19902	0.802933	0.843509	1.06064	0.947386	1.07555
ASB1 ENSG00000065802	1.07757	0.794598	1.04249	1.18059	0.614432	1.07087	0.86011	0.877609	0.928494	1.0804
ASB10 ENSG00000146926	1.07004	0.796934	0.90544	0.954423	1.02153	1.01467	0.869602	0.868878	0.840207	0.931499
ASB11 ENSG00000165192	1.06165	1.18732	0.999476	0.957197	0.958838	1.09306	0.848783	0.880221	0.829359	1.21821
ASB12 ENSG00000198881	1.13828	1.13042	1.09279	1.04458	1.13349	1.02608	1.0609	0.826098	0.792307	0.86495
ASB13 ENSG00000196372	1.17394	0.990396	0.768227	1.03835	1.12292	1.07222	1.09817	0.841582	1.12106	1.54481
ASB14 ENSG00000239388	0.904293	0.842484	1.20196	0.840693	1.14507	1.19195	1.4305	0.806652	0.981203	1.09576
ASB15 ENSG00000146809	1.13735	1.25424	1.16389	0.978839	0.969905	1.03943	0.814979	0.925406	1.19389	0.962673
ASB16 ENSG00000161664	1.00458	1.07559	1.07513	1.09587	0.65731	0.904706	0.946792	1.00351	0.839045	1.15337
ASB17 ENSG00000154007	1.03586	0.92922	0.829305	1.01735	1.0935	1.18951	1.16891	1.08029	0.95205	0.902365
ASB18 ENSG00000182177	1.15596	0.878619	0.9023	0.689245	1.13684	0.990389	1.28295	1.11937	0.977955	1.11401
ASB2 ENSG00000100628	0.825212	0.98687	1.03248	0.911995	0.995321	1.16889	0.962592	0.93475	0.678619	1.09433
ASB3 ENSG00000115239	1.25923	1.54438	1.08044	1.10143	1.07127	0.753413	1.08328	0.906692	0.95155	0.945323
ASB4 ENSG00000005981	1.01877	1.10273	0.950316	0.873348	0.853655	1.09327	1.00418	1.12641	1.06323	0.895637
ASB5 ENSG00000164122	1.50442	0.857225	1.11884	1.18305	1.24837	0.945638	0.973417	0.797312	1.26493	1.05635
ASB6 ENSG00000148331	1.08882	1.15606	0.802633	1.06292	1.05423	1.12823	0.944419	0.851502	1.18083	0.903972
ASB7 ENSG00000183475	1.01678	1.16422	0.918558	0.881118	1.07458	0.786961	1.02898	1.03974	0.876827	0.913727
ASB8 ENSG00000177981	0.958692	0.984285	0.850096	0.8354	1.14867	1.07702	1.11131	0.910268	1.04032	0.798142
ASB9 ENSG00000102048	0.966312	1.16711	1.2647	1.10169	0.919568	0.975539	0.828762	0.892339	0.953732	0.677975
ASCC1 ENSG00000138303	0.760408	0.974354	1.18987	1.03864	0.886468	0.929253	0.812352	1.15887	1.08283	1.12681
ASCC2 ENSG00000100325	0.731342	0.937365	1.20113	0.935532	1.01522	1.08461	1.16723	0.846184	1.15994	1.27474
ASCC3 ENSG00000112249	1.1583	0.87877	0.64431	1.07529	0.993378	0.971897	0.947098	0.797771	0.720636	1.3709
ASCL1 ENSG00000139352	0.923664	1.04628	0.930913	1.16081	1.07895	0.978053	1.41854	0.789577	1.00252	1.13844
ASCL2 ENSG00000183734	0.803391	1.02794	1.01139	0.857261	1.04633	0.8998	0.801612	0.903416	1.24499	0.960449
ASCL3 ENSG00000176009	1.15382	1.07395	0.967927	0.863439	1.11491	1.05386	1.04112	0.703508	1.174	0.846298
ASCL4 ENSG00000187855	0.995026	0.91671	1.06802	0.892204	0.958352	1.17505	1.15075	1.09324	0.895612	1.01364
ASCL5 ENSG00000232237	1.22381	0.889994	1.09212	1.14329	1.01101	0.95406	1.17621	1.07218	0.639591	0.963051
ASF1A ENSG00000111875	0.834679	0.999335	0.740105	0.834085	1.03366	1.13448	1.06875	1.0032	0.986813	1.05354
ASF1B ENSG00000105011	1.2809	0.941182	1.06111	0.954623	0.950972	1.12053	0.96523	0.961405	1.12916	0.898653
ASGR1 ENSG00000141505	1.11714	1.09115	1.01339	0.958617	1.0199	1.11807	1.07133	1.06538	0.879711	0.922088
ASGR2 ENSG00000161944	0.939448	0.869381	0.989624	1.01953	1.10733	0.862628	0.903321	1.19227	0.604473	0.928431
ASH1L ENSG00000116539	0.862861	1.14128	1.18081	1.45636	1.23949	0.801816	1.27945	0.926978	0.745524	1.17461
ASH2L ENSG00000129691	0.862501	1.15175	1.11335	0.976102	1.04763	0.83585	1.41802	0.850548	0.849632	0.873651
ASIC1 ENSG00000110881	1.08198	1.09282	0.911434	1.11313	1.07092	0.930466	0.902559	1.09004	1.19195	1.08997
ASIC2 ENSG00000108684	1.03923	1.07219	0.973192	1.07829	1.10895	1.0968	1.06258	0.918277	0.910316	1.07957
ASIC3 ENSG00000213199	1.22597	0.971494	1.07143	1.06072	1.08546	1.08687	1.05259	0.803789	0.953223	0.964889
ASIC4 ENSG00000072182	0.966075	1.11338	0.901028	0.851685	0.865885	0.883574	0.954582	0.952698	0.84963	1.20164
ASIC5 ENSG00000256394	0.808125	1.19825	1.11529	1.13268	1.1848	0.82695	0.810317	0.915698	1.18777	1.0185
ASIP ENSG00000101440	0.881952	1.22231	0.860255	0.927845	0.800061	1.40953	1.26278	0.956986	0.913511	0.814037
ASL ENSG00000126522	1.2371	0.895824	1.0683	0.771704	1.08707	0.950004	0.904775	1.04038	0.980663	0.989039
ASMT ENSG00000196433	1.18184	0.897002	1.01485	0.887387	0.847271	1.18473	0.799396	0.973882	1.0135	0.819708
ASMTL ENSG00000169093	1.13205	1.07279	1.20752	0.738788	1.27474	1.13198	0.78618	1.07161	0.938119	1.00609
ASNA1 ENSG00000198356	1.12291	1.10505	0.935924	1.04726	1.20601	1.15307	0.920855	1.12592	1.08522	1.09636
ASNS ENSG00000070669	1.05345	1.35405	0.868591	1.43876	0.781695	0.908505	0.933152	0.891037	0.934587	1.14833
ASNSD1 ENSG00000138381	1.26692	0.751175	0.809086	0.822717	0.96814	1.17295	0.990842	1.11099	0.869355	0.773086
ASPA ENSG00000108381	0.908014	1.036	1.23288	1.26648	1.08298	1.06258	0.880303	0.791463	0.99361	1.12023
ASPDH ENSG00000204653	0.949654	1.15065	1.23396	0.921541	0.862711	0.782466	0.87298	0.945345	0.958613	1.28292
ASPG ENSG00000166183	1.08708	1.0469	0.910084	1.07322	1.24431	0.966698	0.752564	1.09938	1.1625	0.806633
ASPH ENSG00000198363	1.22364	1.20384	1.10518	1.21498	0.958711	1.06943	1.1565	0.947464	1.27193	1.17568
ASPHD1 ENSG00000174939	1.05759	0.778387	0.756311	1.0402	0.999311	0.918241	0.895298	0.868944	0.863961	0.910161
ASPHD2 ENSG00000128203	1.2431	0.84926	0.900473	1.02129	0.95718	1.153	0.888115	1.10435	1.00094	0.837504
ASPM ENSG00000066279	0.97391	1.0175	0.963965	1.03107	1.01463	0.927599	0.915833	1.16197	0.886936	1.19963
ASPN ENSG00000106819	1.16602	1.38343	1.14993	1.25251	0.92927	1.27431	0.943112	1.11686	1.04289	1.07612
ASPRV1 ENSG00000244617	1.02902	0.842865	1.13013	0.749333	1.2114	0.92374	1.08683	0.77742	1.13237	1.05919
ASPSCR1 ENSG00000169696	1.33142	1.3464	0.907699	1.15847	0.936482	0.892631	0.786718	1.28328	0.993268	1.12082
ASRGL1 ENSG00000162174	0.947326	1.13479	1.13074	1.11775	1.10809	1.47644	0.947792	1.14608	0.800814	1.04857
ASS1 ENSG00000130707	0.988513	0.565341	0.90288	0.986621	0.742271	0.963232	1.06099	0.872749	1.01628	1.08602
ASTE1 ENSG00000034533	1.0559	1.06144	1.10835	0.833944	1.07849	1.30665	1.08638	0.911137	1.00873	1.23912
ASTN1 ENSG00000152092	0.746366	0.940086	1.03133	0.95793	0.928171	0.803763	1.11455	1.06706	1.02769	1.02451
ASTN2 ENSG00000148219	0.818708	1.09895	0.936422	1.07996	1.29971	0.760051	1.13904	0.877022	1.10041	0.83795
ASUN ENSG00000064102	1.16938	1.07872	0.848463	0.706405	1.03288	1.18856	0.905116	1.12572	0.945238	0.94057
ASXL1 ENSG00000171456	1.19243	1.11423	0.993226	0.779973	0.868205	1.03559	0.790092	0.618144	0.875245	0.869041
ASXL2 ENSG00000143970	0.754034	0.840098	1.05631	0.910671	1.05739	0.98513	0.986194	0.996401	0.740793	1.10543
ASXL3 ENSG00000141431	0.719608	0.944138	1.03104	0.837541	1.03653	1.18459	1.22235	0.909194	0.795481	0.900152
ASZ1 ENSG00000154438	0.81324	0.911477	1.17875	0.979867	1.22914	0.935803	1.01135	1.12565	0.881251	0.895075
ATAD1 ENSG00000138138	0.794737	0.978519	0.995878	1.02516	1.06071	0.82744	0.750069	1.02519	0.949397	0.706944
ATAD2 ENSG00000156802	1.05557	1.09698	0.951042	0.955129	0.959246	0.934515	1.2244	0.862557	1.10352	1.17705
ATAD2B ENSG00000119778	1.031	1.00278	1.05976	0.800961	1.12275	1.53256	1.21335	1.19009	1.07425	1.12576
ATAD3A ENSG00000197785	0.935194	0.705472	0.770551	0.857601	0.79731	0.995626	0.816533	1.04595	0.807236	0.875343
ATAD3B ENSG00000160072	0.979886	0.862596	0.795066	1.00101	0.925053	1.30837	0.929692	0.907734	0.876839	0.753621
ATAD3C ENSG00000215915	0.83923	0.860386	0.979387	0.844861	0.888078	0.981076	1.03775	0.994083	1.19014	1.01265
ATAD5 ENSG00000176208	0.940777	1.13772	1.13642	1.182	1.05026	0.899956	1.04935	1.04561	1.27972	1.05137
ATAT1 ENSG00000137343	0.858766	0.954593	0.735428	0.97769	1.04162	0.862665	1.013	0.937881	1.18297	0.854643
ATCAY ENSG00000167654	1.25414	1.27598	0.912316	0.957858	0.913566	1.17059	1.18674	1.3254	0.896746	0.839295
ATE1 ENSG00000107669	0.844986	0.862748	1.03641	1.00359	0.81655	1.10114	1.02868	1.15399	0.956129	1.12321
ATF1 ENSG00000123268	1.27638	0.903242	1.10653	1.01255	0.947674	0.980703	0.987993	0.986796	0.966298	1.01168
ATF2 ENSG00000115966	0.925936	1.15519	0.820817	1.08422	0.934174	0.948554	0.9205	1.06568	0.993445	0.845662
ATF3 ENSG00000162772	1.19267	1.07716	1.22678	0.70681	1.20642	1.82496	0.799949	0.840513	0.169902	1.1118
ATF4 ENSG00000128272	0.941485	1.2099	1.02121	0.668315	1.12605	0.927772	0.913454	0.803044	0.869964	1.08106
ATF5 ENSG00000169136	1.02773	1.12598	1.2459	0.889495	0.910439	1.10156	0.77967	0.757333	1.0344	0.729171
ATF6 ENSG00000118217	0.876989	0.859344	0.848594	0.905209	0.91116	1.00857	1.29336	0.976509	1.02442	0.911289
ATF6B ENSG00000213676	0.948939	0.944404	1.02847	0.961319	0.860103	1.2766	1.00935	1.18363	1.11835	0.949401
ATF7 ENSG00000170653	0.902098	1.01331	1.04836	0.772705	0.920159	0.989013	1.28206	0.948678	0.99551	0.922433
ATF7IP ENSG00000171681	1.08941	1.03679	1.14737	0.967875	1.08949	1.1604	1.11087	0.819294	1.09617	1.01694
ATF7IP2 ENSG00000166669	0.942426	1.03492	0.952238	1.11422	1.02312	0.985586	0.775105	0.86958	0.674315	0.958639
ATG10 ENSG00000152348	1.18984	1.00222	1.19228	1.0805	0.920474	0.831608	1.20524	0.912907	0.933437	1.13509
ATG101 ENSG00000123395	1.06727	0.954057	1.04504	1.31333	1.12182	1.0816	0.961206	1.38712	0.920154	0.936471
ATG12 ENSG00000145782	0.85805	0.81535	0.927166	1.02739	0.911303	1.13087	0.857797	0.957786	0.943287	1.2102
ATG13 ENSG00000175224	1.10092	1.12731	0.814211	1.00306	0.99345	0.814745	0.89506	1.2737	0.866919	1.03141
ATG14 ENSG00000126775	1.03707	1.02642	0.833921	0.769875	1.15085	1.02852	1.08608	1.06963	0.799688	1.24321
ATG16L1 ENSG00000085978	1.0318	1.40126	0.900749	0.98609	0.944045	0.855851	1.05337	1.02374	0.981022	1.18741
ATG16L2 ENSG00000168010	1.12613	0.96664	0.780354	0.954886	0.911751	1.38538	0.782612	0.703576	0.934788	0.97205
ATG2A ENSG00000110046	0.890476	1.19171	0.967917	1.08529	0.889581	1.29289	1.05035	0.868628	0.88133	0.981097
ATG2B ENSG00000066739	1.09954	0.863847	0.774324	1.02058	0.89126	0.920364	0.998824	1.10361	1.08702	1.14504
ATG3 ENSG00000144848	1.02229	0.962422	0.935293	1.0409	0.974471	0.993872	0.850924	0.899667	0.844617	0.953659
ATG4A ENSG00000101844	0.876132	0.83843	1.04856	0.667449	1.0121	1.118	1.04024	1.15325	0.693904	1.02613
ATG4B ENSG00000168397	1.09685	0.819555	1.34668	0.953651	1.14362	1.04956	1.14393	1.04862	0.902245	0.940583
ATG4C ENSG00000125703	0.843832	0.80139	1.10708	1.04451	0.824627	0.750714	0.961212	0.826956	0.853912	1.34105
ATG4D ENSG00000130734	1.16212	1.03524	1.05256	0.937048	0.777778	1.21616	0.961856	1.09493	0.917387	1.08442
ATG5 ENSG00000057663	0.821111	0.905652	0.822342	1.13892	0.952762	1.01972	0.991445	0.714586	0.715916	1.16228
ATG7 ENSG00000197548	0.973631	1.00446	1.32906	0.941456	1.03095	0.900338	0.809111	1.15554	0.987134	0.840092
ATG9A ENSG00000198925	1.23994	0.989306	0.808542	0.795772	1.21776	1.1484	1.09949	1.15552	1.15098	1.07299
ATG9B ENSG00000181652	1.07963	1.07729	1.01059	0.862271	1.18924	0.89951	0.860157	0.726717	1.1009	1.07692
ATHL1 ENSG00000142102	0.89737	1.28284	0.90219	1.34982	0.939433	0.872488	0.999499	0.761941	0.781359	0.786326
ATIC ENSG00000138363	0.910749	1.19611	0.814242	0.919873	1.1755	0.965834	0.9331	1.33812	1.29942	0.986231
ATL1 ENSG00000198513	1.02125	1.04016	1.00683	0.78638	0.984649	0.964124	0.983609	1.01024	0.945538	1.26077
ATL2 ENSG00000119787	0.923225	1.10307	0.802205	0.98406	0.895809	1.10561	1.01152	1.00233	0.969316	1.26191
ATL3 ENSG00000184743	1.03959	1.12199	1.13464	0.990907	0.889099	0.620205	1.47079	0.873669	0.91335	1.18778
ATM ENSG00000149311	0.948546	1.02573	1.17369	1.18576	0.982925	0.75922	0.79092	0.960594	0.966771	1.01605
ATMIN ENSG00000166454	1.10479	0.929581	1.01745	1.1508	1.23939	1.26789	0.97727	0.873393	1.00452	1.1051
ATN1 ENSG00000111676	0.712552	0.753311	1.14239	0.909702	0.876337	0.899259	1.09721	1.23555	1.23636	1.10615
ATOH1 ENSG00000172238	1.03569	1.26958	0.894328	0.986843	0.970004	1.00281	0.781993	1.44493	0.845276	0.996191
ATOH7 ENSG00000179774	0.93524	0.928023	0.979029	1.06987	0.884821	0.856505	1.00546	1.20573	1.17799	1.00428
ATOH8 ENSG00000168874	0.66266	1.07972	0.9734	0.704571	1.09798	0.899455	0.967955	1.1596	0.940912	1.13198
ATOX1 ENSG00000177556	1.53457	1.16778	0.835176	1.01581	1.05188	1.23986	1.0188	1.0515	0.98847	0.797199
ATP10A ENSG00000206190	0.903294	0.895923	1.11552	0.782413	1.02109	0.991279	0.925173	0.955848	1.25991	1.22001
ATP10B ENSG00000118322	0.890377	0.805285	0.709057	0.842964	1.03301	0.816893	1.06396	1.27049	0.806029	0.939402
ATP10D ENSG00000145246	1.39352	0.816403	1.13904	0.85361	1.08191	0.836714	0.945775	0.744508	0.916982	0.701543
ATP11A ENSG00000068650	0.823007	1.01168	0.895426	1.0162	0.746857	1.04817	1.0517	1.104	1.00098	1.10163
ATP11B ENSG00000058063	0.989527	0.958424	0.941485	0.913471	1.21776	1.19121	1.07225	1.02548	1.03023	0.780443
ATP11C ENSG00000101974	0.916911	0.933214	1.08197	0.866698	1.04178	0.955666	1.03344	1.04745	1.16978	1.15276
ATP12A ENSG00000075673	1.03299	0.785549	1.10347	0.929461	1.05346	0.918837	0.656128	0.975043	1.04385	1.14053
ATP13A1 ENSG00000105726	0.943262	0.875161	0.794862	1.01562	1.01306	1.01817	0.979238	0.897722	1.00879	0.95781
ATP13A2 ENSG00000159363	1.14097	1.26838	0.89491	1.06109	0.940183	1.31336	1.21608	1.00406	1.13608	1.06332
ATP13A3 ENSG00000133657	0.97511	0.793722	1.06488	0.954022	0.966569	0.931162	1.22896	0.957623	0.930359	0.961406
ATP13A4 ENSG00000127249	0.900841	1.00089	0.860381	1.05628	0.963668	0.939083	0.983137	1.18677	1.01817	1.28436
ATP13A5 ENSG00000187527	0.737336	1.04662	0.857504	0.866502	1.17133	1.00726	1.07936	1.04439	1.00413	0.810527
ATP1A1 ENSG00000163399	1.05326	1.14159	0.717324	1.1847	1.24853	1.02186	1.01072	0.64471	1.33626	1.12723
ATP1A2 ENSG00000018625	0.957557	1.14882	0.97374	0.865636	0.764839	1.04583	1.13191	0.998672	1.18685	0.771063
ATP1A3 ENSG00000105409	1.07289	1.12094	0.836521	1.0532	1.05868	0.996431	0.932256	1.00106	1.22069	1.05929
ATP1A4 ENSG00000132681	1.06043	0.995924	1.23569	0.895306	1.03178	0.730153	1.01953	0.802801	1.00811	0.97434
ATP1B1 ENSG00000143153	1.013	0.960943	1.18895	1.07214	0.639825	1.13001	0.95205	0.843757	1.14927	1.07941
ATP1B2 ENSG00000129244	0.92947	1.15959	0.735512	0.999846	1.07122	1.10906	0.952088	0.922116	0.914261	0.87675
ATP1B3 ENSG00000069849	0.982123	1.08	0.899902	1.10821	1.0808	1.03784	1.31252	0.892798	1.04996	1.10467
ATP1B4 ENSG00000101892	1.05299	1.0253	0.930819	0.77217	0.949211	0.963821	0.736973	0.974255	1.10404	0.894627
ATP23 ENSG00000166896	1.10729	1.0849	0.729169	1.03258	1.11616	1.06264	0.802048	1.0384	0.800294	0.873037
ATP2A1 ENSG00000196296	1.24065	1.325	1.01012	0.999047	0.833658	0.861809	1.02875	1.19542	1.15418	1.13225
ATP2A2 ENSG00000174437	1.34749	0.936537	0.833057	1.09956	1.35585	0.770409	1.00633	1.15776	0.999223	0.803437
ATP2A3 ENSG00000074370	0.943029	0.827033	1.10411	1.01267	1.08964	0.945572	1.10227	0.942869	1.21012	0.898224
ATP2B1 ENSG00000070961	0.93996	0.917799	0.969074	1.01263	0.95291	0.816975	0.928497	1.0554	0.919273	1.13583
ATP2B2 ENSG00000157087	1.07061	0.820499	1.09208	1.10874	0.909426	1.05528	1.16583	0.930058	1.05751	1.1767
ATP2B3 ENSG00000067842	1.19131	0.757822	1.1807	1.07649	1.09325	0.782075	0.821614	1.0232	0.798178	1.19143
ATP2B4 ENSG00000058668	1.03705	1.13773	1.28075	0.964746	1.20736	0.834774	1.15608	0.919141	1.01211	1.05375
ATP2C1 ENSG00000017260	0.995265	1.14085	1.61543	0.815561	0.873132	1.01088	0.804993	0.938383	1.05465	0.817842
ATP2C2 ENSG00000064270	0.969238	0.817971	1.03481	1.22216	1.14763	0.96136	0.947882	0.80227	0.919884	1.23102
ATP4A ENSG00000105675	1.09268	0.827273	1.13565	1.32089	1.06827	1.08819	1.02434	1.12708	0.956106	1.36217
ATP4B ENSG00000186009	0.970326	0.973601	1.84202	0.948675	0.855118	0.920831	0.994002	0.906704	0.893755	0.966746
ATP5J2-PTCD1 ENSG00000248919	1.02585	1.16083	0.817416	1.02629	1.04156	1.07949	0.806308	1.30266	0.840286	1.18598
ATP5SL ENSG00000105341	0.909122	1.19289	0.875916	1.15163	1.20611	0.875139	0.9991	1.06586	1.07285	0.725748
ATP6AP1 ENSG00000071553	0.63183	1.03336	0.792053	1.14677	1.08371	1.20322	1.20935	0.894299	1.31461	0.799208
ATP6AP1L ENSG00000205464	0.77376	0.908797	1.13444	1.01922	1.24066	1.04968	1.1313	1.23113	1.1811	0.992931
ATP6AP2 ENSG00000182220	0.856923	1.08525	1.28865	1.1167	1.17844	0.930142	1.45889	1.18975	1.10933	1.19319
ATP6V0A1 ENSG00000033627	1.00844	0.745407	0.915916	1.21602	0.868105	1.00607	0.826412	1.09742	1.06832	0.680985
ATP6V0A2 ENSG00000185344	0.993419	1.07215	0.891609	0.961451	0.892205	0.960507	0.888716	0.980014	1.00203	1.01901
ATP6V0A4 ENSG00000105929	0.965779	0.809375	1.05813	1.03746	0.934993	0.999539	0.996355	0.75366	1.08811	0.713868
ATP6V0B ENSG00000117410	0.913939	1.26384	1.03176	1.40895	0.671026	1.22324	0.897675	1.17187	0.961633	0.795458
ATP6V0C ENSG00000185883	0.797039	0.983319	1.0075	0.9822	1.25097	0.953032	0.950447	0.985151	1.1086	0.849158
ATP6V0D1 ENSG00000159720	0.850832	1.16758	0.985631	0.815269	0.902873	1.20207	0.936612	0.810445	0.953674	0.820358
ATP6V0D2 ENSG00000147614	1.30859	1.25981	0.764881	1.1636	0.95546	0.913302	0.981232	0.822385	0.904709	1.09398
ATP6V0E1 ENSG00000113732	1.09527	0.782096	0.878332	0.830108	0.9123	1.14096	1.13622	1.22326	1.05667	0.846769
ATP6V0E2 ENSG00000171130	1.04518	1.00318	0.845382	1.438	1.20398	1.02615	0.784538	1.3459	0.939077	1.07948
ATP6V1A ENSG00000114573	0.813166	1.18597	1.39702	0.705294	0.967637	1.17979	1.03999	0.937661	0.727184	1.13643
ATP6V1B1 ENSG00000116039	1.28046	0.963793	0.977418	0.730885	1.28583	0.88354	1.4205	1.01601	1.01512	1.30433
ATP6V1B2 ENSG00000147416	0.92346	0.736087	0.812276	1.10777	1.06145	0.937488	1.1121	1.16501	1.026	1.03642
ATP6V1C1 ENSG00000155097	1.02678	1.09122	0.925022	0.867461	1.03869	1.02423	1.2762	0.735334	0.958508	0.91195
ATP6V1C2 ENSG00000143882	1.02812	0.970953	0.987605	0.948494	0.977347	0.915741	0.902565	1.27281	1.2108	0.866388
ATP6V1D ENSG00000100554	1.0591	1.05854	0.84965	0.867431	0.916371	0.941775	1.03778	0.932461	1.11758	1.3801
ATP6V1E1 ENSG00000131100	1.08242	1.03249	1.3824	1.23282	1.20648	0.957924	0.913011	1.15478	0.839408	1.03469
ATP6V1E2 ENSG00000250565	1.02644	0.882539	0.860262	0.912809	0.66636	0.898462	0.916912	0.960156	1.19447	1.00035
ATP6V1F ENSG00000128524	1.12805	0.888582	1.14185	1.13429	1.07319	0.955481	1.13266	0.833727	0.862545	0.886728
ATP6V1G1 ENSG00000136888	0.995281	1.03448	1.29806	0.909724	1.20055	1.12492	1.39938	0.952397	0.94397	0.92643
ATP6V1G2 ENSG00000213760	1.11397	0.799595	0.967453	0.77366	1.33519	0.826851	1.48104	1.48539	1.03796	1.07384
ATP6V1G3 ENSG00000151418	0.985483	0.849527	0.897851	0.936662	1.04364	0.98482	1.0057	0.95185	1.07606	0.963213
ATP6V1H ENSG00000047249	1.20355	1.21588	0.677358	1.08212	0.773137	1.11238	0.901249	0.906201	1.07213	1.22819
ATP7A ENSG00000165240	1.01601	1.1485	1.07266	1.05556	1.17712	0.829253	1.26121	0.89892	0.950174	1.19554
ATP7B ENSG00000123191	1.11405	0.8048	1.04845	1.06036	1.09633	0.984424	0.796411	0.981022	0.939346	1.22213
ATP8A1 ENSG00000124406	0.841967	1.02646	1.35952	0.733147	1.34751	0.88461	0.806048	1.01507	0.788295	1.11632
ATP8A2 ENSG00000132932	0.92115	1.00634	1.06421	0.986831	0.753039	1.10783	0.927633	0.94656	0.851988	0.96984
ATP8B1 ENSG00000081923	1.07461	0.918686	0.748398	1.05048	0.97324	0.834365	1.03103	1.19252	0.696487	1.30032
ATP8B2 ENSG00000143515	1.17619	1.5366	1.14512	1.16713	1.11935	0.957878	0.932205	0.845	1.04762	0.983573
ATP8B3 ENSG00000130270	0.910201	1.05232	1.26089	0.896059	0.816258	0.968275	0.5685	1.40937	1.12655	0.910132
ATP8B4 ENSG00000104043	0.768538	0.936003	1.07968	1.26418	1.25581	0.908825	0.861157	0.860057	0.879662	1.03758
ATP9A ENSG00000054793	0.872543	0.948287	0.943674	0.8395	0.941439	0.971183	1.14729	1.22469	0.853072	1.03287
ATP9B ENSG00000166377	1.01824	1.02588	1.09601	0.937733	0.813104	1.19023	1.13275	1.10298	1.1924	1.05524
ATPIF1 ENSG00000130770	1.12355	1.02289	1.06055	0.964979	0.948622	0.745887	0.879214	0.868247	1.13925	0.71171
ATR ENSG00000175054	1.0954	1.25832	0.903606	1.25459	0.96276	0.773112	1.06785	1.07553	1.35908	0.891185
ATRAID ENSG00000138085	0.795237	0.740513	1.06195	0.806687	1.16232	0.918632	0.966434	0.891838	0.9205	0.956898
ATRIP ENSG00000164053	0.955152	0.801719	1.05412	0.687759	0.864855	0.883512	1.45604	1.17261	0.71931	1.18933
ATRIP ENSG00000282827	0.795822	0.922408	0.996501	1.05315	0.893673	1.1499	0.882725	1.14167	0.921844	0.968382
ATRN ENSG00000088812	0.996548	0.949893	1.11305	1.02601	1.15879	0.774953	0.876406	1.11431	0.793034	1.06432
ATRNL1 ENSG00000107518	1.13157	0.959914	1.01975	0.746889	1.11364	1.06672	1.01264	0.990124	0.950551	1.23071
ATRX ENSG00000085224	1.11542	0.787469	1.0282	0.932941	0.963906	1.28205	0.870823	0.748415	0.916606	0.799363
ATXN1 ENSG00000124788	0.777465	1.15003	1.11984	0.932534	0.989215	1.12095	1.22472	1.37941	0.803822	1.04028
ATXN10 ENSG00000130638	0.917616	0.804783	0.961834	1.15716	1.34892	1.16518	1.44703	0.857947	1.11059	0.864289
ATXN1L ENSG00000224470	1.10034	0.931646	1.146	1.16096	0.848586	0.908025	1.05063	0.864133	1.20797	0.941553
ATXN2 ENSG00000204842	0.886934	0.928756	0.846929	1.18293	1.24206	0.93879	0.903854	1.03521	1.17483	0.758569
ATXN2L ENSG00000168488	0.966248	1.16089	0.843719	1.27791	1.18226	1.13969	0.988973	1.01932	0.972533	0.847305
ATXN3 ENSG00000066427	0.991124	0.980118	1.16411	0.859432	0.634624	0.988172	0.893756	0.95845	0.781169	0.89779
ATXN3L ENSG00000123594	0.69585	1.0078	0.929123	1.20127	0.980622	0.960993	1.02215	1.17913	0.678845	0.834
ATXN7 ENSG00000163635	1.02625	0.941987	0.955299	1.06988	0.7791	1.33547	1.02741	0.927884	0.838046	1.17919
ATXN7L1 ENSG00000146776	0.843577	0.901734	0.797879	1.07978	1.14362	1.06624	0.997252	0.941518	1.08419	0.913638
ATXN7L2 ENSG00000162650	1.14418	0.974747	1.13094	1.16904	1.06435	1.14148	1.29879	1.38125	0.878445	1.1312
ATXN7L3 ENSG00000087152	1.10547	0.868223	0.94791	0.895771	0.865849	1.151	1.22696	1.34676	1.15496	0.951071
ATXN7L3B ENSG00000253719	1.0481	1.02647	0.986571	0.905744	0.855007	0.791998	1.09038	0.991026	1.11421	0.931566
AUH ENSG00000148090	1.12307	1.12589	1.2631	0.980961	1.21337	0.791327	1.2311	0.930223	1.12064	0.974761
AUNIP ENSG00000127423	1.17402	1.09112	0.811934	1.02429	0.878639	0.925286	0.86913	0.928683	0.993951	0.923367
AUP1 ENSG00000115307	0.878303	0.953323	1.04422	0.645053	1.04427	1.07137	1.04132	1.15072	0.77738	0.735107
AURKA ENSG00000087586	0.817742	1.04902	1.3003	1.01183	1.08791	1.0996	1.08309	1.19716	0.910717	0.885012
AURKAIP1 ENSG00000175756	1.08234	0.962058	0.931277	0.901408	0.918904	0.794169	0.909115	1.24919	0.993046	0.98808
AURKB ENSG00000178999	1.01625	0.894035	1.00298	1.15422	0.674675	0.982905	0.840459	0.969997	1.09565	1.00507
AURKC ENSG00000105146	1.2019	1.08935	1.05771	0.962941	0.892193	0.85572	0.924577	1.16303	0.917671	0.891285
AUTS2 ENSG00000158321	0.847809	1.07227	0.863076	1.05313	1.03024	0.903566	1.03276	0.851455	1.07608	1.03256
AVEN ENSG00000169857	0.952235	1.10871	1.15891	0.925313	0.943479	0.946271	0.981236	1.64146	0.897226	0.989288
AVIL ENSG00000135407	1.10594	1.01704	0.980877	0.908055	0.902692	0.926361	0.790369	0.944888	1.01604	0.955146
AVL9 ENSG00000105778	0.949695	1.09796	1.07859	0.881342	0.923712	0.96694	0.936904	1.15763	1.18383	0.938055
AVP ENSG00000101200	0.86902	1.23238	1.16924	1.14635	0.841296	1.112	1.15532	1.22164	1.03654	0.874181
AVPI1 ENSG00000119986	0.988655	1.1792	0.837848	0.956033	1.25112	1.19062	0.752157	0.817198	1.14097	1.0291
AVPR1A ENSG00000166148	1.25618	0.952418	1.1786	1.21578	1.10268	0.903853	0.760652	1.00594	1.21917	0.972449
AVPR1B ENSG00000198049	1.12559	0.922731	0.932735	0.907232	0.996853	0.751297	0.915857	1.0437	1.16098	0.931562
AVPR2 ENSG00000126895	1.38162	0.83285	1.06783	1.07314	1.05438	0.96835	0.901159	1.49515	0.93289	0.940126
AXDND1 ENSG00000162779	0.843147	1.10962	0.981246	0.610959	1.01929	0.918373	0.798587	0.786679	1.0691	0.862648
AXIN1 ENSG00000103126	0.984558	1.08476	1.02548	0.990702	0.999148	1.08617	0.915762	0.772297	1.01648	1.18232
AXIN2 ENSG00000168646	1.15327	1.06659	1.2562	0.897299	1.04187	1.16373	0.902748	0.929424	0.881234	0.992744
AXL ENSG00000167601	1.03046	1.09166	1.42838	1.04835	0.922236	0.848255	1.08397	0.857397	1.51007	1.1688
AZGP1 ENSG00000160862	0.87513	0.916806	1.67303	1.42539	1.8176	1.20824	0.821297	0.933966	0.68334	0.533664
AZI2 ENSG00000163512	1.20653	0.939227	1.13888	1.10799	1.06584	0.844878	0.978861	0.802082	0.781102	1.08521
AZIN1 ENSG00000155096	1.01033	0.882554	0.80866	1.01397	1.05686	0.925644	0.991624	1.17655	1.03044	1.12287
AZIN2 ENSG00000142920	0.859247	0.997144	0.929928	1.09095	1.2799	1.29904	1.16898	0.985959	1.14014	0.937235
AZU1 ENSG00000172232	0.911129	0.951058	0.96121	1.16356	0.964248	1.14266	1.32965	0.723992	1.01368	0.920479
B2M ENSG00000166710	0.792441	1.06631	0.50309	1.18411	0.975502	1.09399	1.21138	0.985981	0.87556	1.01643
B3GALNT1 ENSG00000169255	0.798428	0.907637	1.03215	1.05708	0.94478	0.726437	1.32342	1.19898	0.979987	0.77874
B3GALNT2 ENSG00000162885	0.881479	0.928258	0.731425	1.03904	1.19922	0.922409	1.09718	1.10925	0.821572	1.25354
B3GALT1 ENSG00000172318	0.929799	1.12956	0.90693	1.0136	0.973506	0.904995	1.08766	1.02826	0.965363	0.885753
B3GALT2 ENSG00000162630	0.988445	0.873436	0.923453	1.29137	0.826097	0.866447	0.891124	1.03348	1.00872	1.16366
B3GALT4 ENSG00000235863	0.97838	1.00143	0.889589	1.07709	0.915165	1.14426	1.12103	0.88811	0.943029	0.990908
B3GALT5 ENSG00000183778	1.01054	0.820171	1.06556	1.28915	0.916404	0.913376	1.05198	0.811685	1.15666	1.04637
B3GALT6 ENSG00000176022	0.941263	0.84915	1.05188	0.897751	1.0107	0.994011	0.987006	0.896338	0.985078	1.08434
B3GAT1 ENSG00000109956	1.09269	0.796747	0.812146	0.916492	1.11306	1.00182	1.00637	1.02265	1.04069	0.971107
B3GAT2 ENSG00000112309	0.964948	0.892268	0.954754	0.874383	0.955977	1.06341	1.24026	1.16672	1.03826	0.889112
B3GAT3 ENSG00000149541	0.840092	0.993437	1.04854	0.848866	0.784969	1.06939	0.999884	0.967398	0.976156	1.10363
B3GLCT ENSG00000187676	1.153	1.34112	1.20527	1.02803	1.08389	0.768307	0.814632	0.801896	1.01967	0.913711
B3GNT2 ENSG00000170340	1.0198	1.18633	1.02793	1.20571	0.773746	1.2097	0.994487	1.12629	1.13414	1.26098
B3GNT3 ENSG00000179913	1.06645	1.09865	1.34488	0.992735	0.923767	0.981797	0.859103	0.75904	1.19483	1.10746
B3GNT4 ENSG00000176383	0.973087	0.797191	1.04835	1.09465	0.978352	0.855789	0.728789	0.77122	1.28602	0.910481
B3GNT5 ENSG00000176597	1.04211	1.22014	0.875706	0.818027	0.923725	0.86951	1.06419	0.949695	1.10274	0.980066
B3GNT6 ENSG00000198488	0.97356	0.943076	0.666389	1.01655	1.05069	1.02466	1.16514	0.851202	0.92809	1.02376
B3GNT7 ENSG00000156966	0.991902	0.902777	1.24112	0.995543	1.03052	1.2203	0.959255	1.17162	1.07588	1.2013
B3GNT8 ENSG00000177191	1.09867	0.981513	1.06669	1.14215	1.03337	1.07921	1.03619	0.880836	0.918095	0.955411
B3GNT9 ENSG00000237172	1.34798	0.822372	0.77295	1.10591	0.831042	0.88584	1.21692	0.888181	1.1099	1.1213
B3GNTL1 ENSG00000175711	0.74564	0.815633	0.743058	1.06133	1.34549	1.14007	1.00512	0.952486	0.930004	0.962568
B4GALNT1 ENSG00000135454	1.14777	0.943927	0.826295	0.942926	0.999155	1.01826	1.23056	1.14154	1.02207	1.17843
B4GALNT2 ENSG00000167080	1.18059	1.06513	1.14368	1.32751	0.90482	1.08934	1.0019	1.31715	1.02756	0.959157
B4GALNT3 ENSG00000139044	1.0103	1.05127	0.844883	0.814519	0.727449	0.921725	0.924653	0.977446	0.823913	0.864242
B4GALNT4 ENSG00000182272	0.929363	1.00634	1.32115	0.947287	0.82498	0.829938	0.881514	0.830321	0.770867	0.94442
B4GALT1 ENSG00000086062	0.83224	1.11364	1.12157	0.725446	0.855165	1.09219	1.49026	0.61247	1.11889	1.14724
B4GALT2 ENSG00000117411	0.869652	0.847882	0.865748	1.0052	1.03727	0.950223	0.940556	1.30658	1.00535	1.53791
B4GALT3 ENSG00000158850	0.994783	1.12293	0.695303	1.10025	1.45955	0.835455	0.927154	1.06798	1.15992	1.10407
B4GALT4 ENSG00000121578	0.981719	1.10824	1.19013	0.929836	0.996243	0.898569	0.839585	1.10469	0.696591	0.866205
B4GALT5 ENSG00000158470	0.749879	0.984463	0.950972	1.13982	0.89384	1.02238	0.836057	0.987458	1.05213	1.02118
B4GALT6 ENSG00000118276	0.823314	0.91123	0.921554	0.808916	0.988491	1.02736	0.991494	0.841355	0.856404	0.859742
B4GALT7 ENSG00000027847	1.11459	1.02069	0.916974	0.829704	1.0787	0.731282	1.3944	0.853731	1.05489	1.01837
B4GAT1 ENSG00000174684	1.12729	0.880823	1.20563	0.998223	0.938203	1.24941	1.12421	0.91935	0.947884	0.909397
B9D1 ENSG00000108641	1.11019	0.855553	1.03675	0.941096	1.1273	1.09051	0.999582	0.994533	0.688744	1.05516
B9D2 ENSG00000123810	0.784529	0.88399	1.03379	0.958408	1.14904	0.845879	1.00097	0.999873	0.862609	0.902788
BAALC ENSG00000164929	1.06314	1.00295	1.04091	0.803425	0.919605	1.10918	0.884071	1.04409	0.98653	1.11139
BAAT ENSG00000136881	0.924685	1.14345	1.10009	0.984748	0.875043	1.34939	0.70139	0.947661	0.957958	0.852371
BABAM1 ENSG00000105393	0.882116	1.00774	0.89414	1.21702	0.837773	0.859937	0.751827	1.18588	0.86023	0.956108
BACE1 ENSG00000186318	0.759052	1.05666	0.865454	1.02363	1.03827	1.03529	0.931616	1.18724	1.02262	1.08387
BACE2 ENSG00000182240	1.20324	1.07678	0.948278	0.891662	1.39921	1.0732	1.04125	0.939456	1.07601	0.885785
BACH1 ENSG00000156273	1.00074	0.978517	0.903813	1.03013	0.881213	1.0354	0.934022	0.993107	1.10657	0.921282
BACH2 ENSG00000112182	0.750152	1.02323	1.04815	0.991252	1.08835	1.09603	1.11084	0.977897	0.987832	0.698677
BAD ENSG00000002330	1.23264	0.689301	1.51909	0.861343	1.06374	0.983893	0.822164	1.25701	0.917281	1.02359
BAG1 ENSG00000107262	1.0094	1.56689	0.827675	1.24218	1.45005	0.94766	0.682359	0.883727	0.966761	0.805121
BAG2 ENSG00000112208	1.07526	0.993578	0.910008	1.1192	0.792418	0.869001	0.975573	1.07325	1.10545	1.00985
BAG3 ENSG00000151929	0.975583	1.18983	0.944248	0.903179	1.05818	0.808169	0.864566	1.02687	1.13353	1.06389
BAG4 ENSG00000156735	0.953995	0.911727	0.655616	0.865903	0.698343	0.954208	0.891578	0.938463	0.926606	0.990336
BAG5 ENSG00000166170	1.30832	1.19138	1.06311	0.865664	1.01681	0.961481	1.02338	0.774043	1.04059	1.11647
BAG6 ENSG00000204463	0.843753	0.999141	0.912842	1.22529	0.930916	0.928837	1.25704	0.957566	1.01763	0.909541
BAHCC1 ENSG00000266074	0.95199	0.901232	1.10495	1.05817	0.869743	1.0425	1.14663	0.832386	0.832684	0.912962
BAHD1 ENSG00000140320	0.945202	0.912106	0.661254	0.92598	0.923179	1.09343	0.959987	0.86757	0.752779	1.1863
BAIAP2 ENSG00000175866	0.907462	1.18546	0.965843	1.15138	1.15725	0.746722	0.960738	0.934842	0.892274	0.90573
BAIAP2L1 ENSG00000006453	0.849498	1.10065	1.02538	0.97417	0.985545	1.00559	0.747708	1.03421	1.23309	0.838678
BAIAP2L2 ENSG00000128298	1.07019	0.76119	0.969439	0.963374	0.83972	1.10992	0.802982	1.16144	0.889841	0.981732
BAIAP3 ENSG00000007516	0.941706	0.961165	0.809908	0.87193	0.971549	0.957604	0.943947	0.787699	0.887767	1.38185
BAK1 ENSG00000030110	1.00747	1.16628	0.919438	0.808746	0.780855	1.02002	1.21839	0.752237	0.817492	0.919284
BAMBI ENSG00000095739	0.753617	1.48143	1.1747	1.11824	1.12955	1.04864	0.632164	0.957053	1.00519	1.2181
BANF1 ENSG00000175334	0.727116	1.00379	0.86812	0.949335	1.2436	1.09932	0.963215	1.08156	0.815749	1.33312
BANF2 ENSG00000125888	0.84796	0.973554	0.778197	0.751279	0.878227	1.23905	0.923877	0.923128	1.0875	0.854911
BANK1 ENSG00000153064	1.16675	0.896644	0.877091	0.960374	0.980242	1.10661	1.13067	0.992099	1.07665	1.1489
BANP ENSG00000172530	1.12997	0.830457	0.991181	1.05658	0.895608	0.791717	0.929554	1.14472	0.883603	1.20466
BAP1 ENSG00000163930	0.989551	1.02664	0.881828	0.893868	0.878635	1.07688	1.08677	1.2591	1.30521	0.914633
BARD1 ENSG00000138376	1.0652	0.754065	1.38261	0.946459	1.07086	1.03122	0.91842	1.55586	1.15335	0.94821
BARHL2 ENSG00000143032	1.4123	0.934242	1.30536	0.982781	0.85697	1.04687	0.792119	0.725604	1.00486	0.893902
BARX1 ENSG00000131668	1.07566	0.90858	0.660376	1.00959	0.97738	1.02443	1.11102	0.856574	1.1547	0.983813
BARX2 ENSG00000043039	1.10578	1.07891	1.30646	1.20504	0.946339	0.90671	0.995402	1.16029	0.929976	0.689739
BASP1 ENSG00000176788	1.15039	0.913143	1.14358	0.983992	0.923572	1.10821	1.07334	1.08402	1.20606	1.02227
BATF ENSG00000156127	0.961912	1.04423	0.8101	1.14432	0.988931	1.08546	1.00911	1.15769	0.945454	0.867053
BATF2 ENSG00000168062	0.773653	1.08386	1.23609	0.608699	1.07737	1.02798	1.17872	0.9554	0.833537	0.842901
BATF3 ENSG00000123685	0.963164	0.627271	1.2701	1.15533	0.899788	0.842004	0.896731	0.914143	0.72564	0.877242
BAX ENSG00000087088	1.13998	0.941231	1.2644	0.675479	1.17149	1.13293	0.908884	1.21881	1.32903	1.13697
BAZ1A ENSG00000198604	1.11245	0.993496	0.823959	0.846798	1.14233	1.0093	0.860442	0.733972	0.932726	1.05292
BAZ1B ENSG00000009954	0.815809	0.961845	1.16518	1.21152	1.09389	1.30051	1.06471	1.14957	1.03889	0.79888
BAZ2A ENSG00000076108	0.96748	0.867009	1.29257	0.97157	1.05643	0.837754	1.22733	0.874764	1.12374	0.790407
BAZ2B ENSG00000123636	0.990898	1.14895	1.35998	1.06975	1.22227	0.695961	0.928439	1.11428	0.799369	0.95654
BBC3 ENSG00000105327	1.01478	0.949755	0.755599	0.911344	0.811487	1.05506	0.861134	1.00895	0.966217	0.85892
BBIP1 ENSG00000214413	1.24183	1.07009	1.15538	1.32934	1.09866	0.834848	0.991305	0.833194	1.33639	0.913599
BBOF1 ENSG00000119636	0.795318	0.728414	0.833043	1.07877	1.35669	1.16669	0.866624	1.09838	1.07614	1.1942
BBOX1 ENSG00000129151	1.00286	0.861229	1.07083	0.887335	1.15231	1.17242	0.909675	0.964785	1.07025	1.02864
BBS1 ENSG00000174483	1.05175	1.0218	1.14695	0.646877	1.07559	0.981476	0.803783	0.892828	0.892037	0.891137
BBS10 ENSG00000179941	1.27289	0.871472	1.02735	1.05021	1.033	0.797283	1.09083	1.36619	0.997931	0.826439
BBS12 ENSG00000181004	1.13378	0.835714	0.983904	1.12502	0.750709	1.29695	1.02105	1.04905	0.97184	1.01056
BBS2 ENSG00000125124	0.818052	0.664072	1.04255	0.652115	0.684052	0.885347	1.00874	1.04266	1.06662	1.10649
BBS4 ENSG00000140463	1.02761	0.762711	1.1228	0.932893	0.994343	0.921865	1.39421	0.818524	1.07546	1.06067
BBS5 ENSG00000163093	1.01062	0.955016	1.25782	0.922531	1.04296	1.21178	0.999714	0.958246	1.00608	0.882242
BBS7 ENSG00000138686	1.04261	0.923436	1.11741	0.948099	0.931644	1.3759	1.00812	1.20681	0.898486	0.94753
BBS9 ENSG00000122507	0.895689	0.988106	0.911934	0.964392	0.960039	1.21151	0.925561	1.0955	0.892704	0.86314
BBX ENSG00000114439	1.32197	1.01318	0.825712	1.4002	1.13739	0.988195	1.16675	1.1458	0.926897	0.734442
BCAM ENSG00000187244	0.738781	0.851721	1.03017	0.973946	0.736595	1.02221	0.946449	0.912591	0.751876	0.855426
BCAN ENSG00000132692	1.05235	1.06348	1.14265	1.04724	0.995825	0.968827	0.708466	1.21466	1.00918	1.02653
BCAP29 ENSG00000075790	1.12009	1.18584	1.23819	0.710369	0.802383	0.64581	0.979559	0.926512	0.854199	0.935016
BCAP31 ENSG00000185825	1.17335	0.798876	1.08186	1.06261	0.84741	0.81321	1.11151	0.991049	0.908277	1.26348
BCAR1 ENSG00000050820	0.710592	1.16	0.800526	0.840507	1.05784	1.05736	1.04318	1.08546	1.06517	0.864273
BCAR3 ENSG00000137936	0.894997	0.94132	0.745614	1.14541	0.996265	0.829212	0.843368	1.11187	0.893277	0.834998
BCAS1 ENSG00000064787	0.952423	0.803209	1.09965	0.742449	0.962913	0.859549	0.832777	0.981557	1.16876	0.855231
BCAS2 ENSG00000116752	1.12128	1.06127	0.697818	1.00592	1.2816	1.25064	0.966061	0.983104	0.98413	1.08678
BCAS3 ENSG00000141376	0.989073	0.816958	0.918914	1.20044	0.904288	1.267	0.862914	0.774293	0.796929	0.976243
BCAS4 ENSG00000124243	1.00156	1.04878	1.1034	1.1968	0.941979	0.983017	1.05144	0.906972	0.984349	0.912434
BCAT1 ENSG00000060982	0.974354	0.908623	1.05176	1.04819	1.07357	0.989454	1.13548	1.01112	0.987209	1.08443
BCAT2 ENSG00000105552	0.941478	1.00851	0.898161	1.06167	1.17351	1.12134	0.944925	0.965734	1.05989	0.952973
BCCIP ENSG00000107949	0.886174	1.18854	1.19612	0.905172	0.872926	0.704728	0.988653	1.05847	0.904046	1.13538
BCDIN3D ENSG00000186666	0.904048	0.955953	1.03836	1.3012	0.943693	1.12271	1.19076	0.895856	1.18757	1.0634
BCHE ENSG00000114200	0.856918	1.00926	1.29721	0.875146	0.893009	0.992727	0.975207	0.824067	1.0181	1.08701
BCKDHA ENSG00000248098	1.04758	0.77566	1.30769	1.01246	0.929731	1.02295	1.13948	1.2961	1.07673	0.992625
BCKDHB ENSG00000083123	0.964004	1.02453	1.15303	0.801348	1.0434	1.02125	0.84607	0.931691	1.10387	1.07699
BCKDK ENSG00000103507	0.786151	0.913185	0.802407	0.952083	0.840109	1.19799	1.02998	1.45091	0.871257	0.935635
BCL10 ENSG00000142867	1.18231	1.12787	0.925003	1.07695	0.824224	1.14614	0.948004	1.22713	0.967433	0.922628
BCL11A ENSG00000119866	1.03544	0.875616	0.934353	1.17213	0.985881	1.01031	0.902381	0.774535	1.14543	0.924487
BCL11B ENSG00000127152	1.08349	1.2196	0.764372	0.982784	1.02339	0.979169	1.02411	1.08288	1.47307	0.829573
BCL2 ENSG00000171791	0.839424	1.15246	0.802487	1.19255	1.24272	0.998515	0.799865	1.0547	1.29643	0.928242
BCL2A1 ENSG00000140379	1.13236	0.95767	0.693014	0.847921	0.822285	1.0543	0.854268	0.932789	1.2452	1.1226
BCL2L1 ENSG00000171552	1.18811	1.01796	0.911778	0.867444	0.984251	0.796701	1.14237	1.0408	0.992796	0.826523
BCL2L10 ENSG00000137875	0.967073	0.698494	0.888639	1.26022	0.834174	1.10245	1.28591	0.848887	0.928528	0.957964
BCL2L11 ENSG00000153094	1.01993	0.760412	1.16962	1.19541	0.982697	1.38015	0.804976	0.873093	0.821271	1.13667
BCL2L12 ENSG00000126453	0.920613	1.03037	1.21589	1.02609	0.860778	1.24543	0.863439	0.823488	0.863206	0.906772
BCL2L13 ENSG00000099968	1.07505	0.740978	0.542795	0.981852	0.939425	0.873563	1.16202	0.941277	0.773717	1.1004
BCL2L14 ENSG00000121380	1.20784	1.14582	0.910197	1.23244	0.825052	0.902186	1.39619	1.25438	1.03118	0.954597
BCL2L15 ENSG00000188761	1.05946	0.843162	0.996233	0.969647	1.092	1.09114	0.910313	1.09796	0.706614	1.09746
BCL2L2 ENSG00000129473	0.93712	1.04983	0.780828	1.16067	1.00975	1.05996	0.870086	0.838118	1.0948	1.09492
BCL2L2-PABPN1 ENSG00000258643	1.07649	0.802084	0.948024	1.12243	1.07489	1.03875	0.944277	1.0109	0.873794	0.99
BCL3 ENSG00000069399	0.770933	0.868958	0.829781	0.988253	0.873852	0.81971	0.793538	0.945765	1.02771	1.2235
BCL6 ENSG00000113916	0.842038	1.10902	1.01824	0.861634	1.02872	0.75092	1.05591	0.751015	1.34839	0.87954
BCL6B ENSG00000161940	1.01756	1.05875	1.20947	1.07621	1.03308	0.895498	0.799959	0.901488	0.791326	0.854215
BCL7A ENSG00000110987	1.23166	0.969789	0.99741	0.971076	1.0007	1.26756	1.08643	1.10882	1.15109	1.09061
BCL7B ENSG00000106635	0.975544	0.987426	0.689315	0.969673	0.769424	0.68931	1.07796	0.940619	1.24537	0.979028
BCL7C ENSG00000099385	1.27213	0.850142	0.825165	0.939592	0.847568	1.10428	0.841223	1.18983	1.07981	1.10249
BCL9 ENSG00000116128	1.06533	0.945611	0.933007	0.701365	1.10261	0.944345	1.07352	0.872474	0.963587	1.17653
BCL9L ENSG00000186174	0.923216	1.32821	0.763481	0.980751	1.25485	1.18515	0.908828	1.11406	0.808513	0.920008
BCLAF1 ENSG00000029363	1.09372	0.928007	0.974457	1.14694	1.05271	1.05509	0.949117	1.24859	0.849263	0.912038
BCO1 ENSG00000135697	0.928778	0.80459	0.834674	1.21407	1.01445	0.860041	1.12667	1.03456	1.06185	1.00494
BCO2 ENSG00000197580	0.718692	0.944965	1.05551	1.19248	0.810544	0.961685	1.09469	1.12379	0.773924	0.781166
BCOR ENSG00000183337	1.2009	0.917873	0.950934	1.20646	0.929612	1.33022	1.01606	0.996462	1.04971	1.09519
BCORL1 ENSG00000085185	1.10077	1.26338	1.12646	0.927507	1.21735	0.960213	1.0095	0.817676	1.29776	0.965663
BCR ENSG00000186716	1.0347	0.807596	1.06498	0.853681	1.04796	0.681889	1.14017	1.19541	1.11313	1.20575
BCS1L ENSG00000074582	1.04394	1.36388	0.895458	0.954413	0.829862	0.739444	0.7793	0.982375	1.16396	1.19613
BDH1 ENSG00000161267	1.33749	0.984484	1.09539	1.08595	0.791391	0.959417	0.861106	0.918234	0.992787	0.848139
BDH2 ENSG00000164039	0.822838	1.13041	1.10141	0.951378	0.732493	1.13737	1.25984	0.947451	1.13072	1.17585
BDKRB1 ENSG00000100739	0.909533	0.959425	1.15789	0.969616	0.88904	1.00583	0.866235	0.871305	1.0073	1.06848
BDKRB2 ENSG00000168398	0.931941	0.711923	0.894808	1.22797	0.800738	1.24201	0.989243	0.842307	1.12453	0.649859
BDNF ENSG00000176697	0.859841	1.23174	0.91699	0.863237	0.854981	0.744507	0.88332	1.02813	1.18969	1.06604
BDP1 ENSG00000145734	0.924148	1.02606	1.10036	1.12611	1.13429	0.955522	0.972905	0.911973	0.962716	1.06898
BEAN1 ENSG00000166546	1.25351	0.946501	0.911722	0.935671	0.787193	1.12294	0.926124	0.715438	0.863178	0.801728
BECN1 ENSG00000126581	0.992371	0.909419	1.15323	0.887249	0.904685	0.944043	0.852512	0.987007	1.27292	1.1264
BEGAIN ENSG00000183092	0.854194	1.13941	0.918544	0.877204	0.827646	1.06857	1.08079	0.967916	1.03556	0.964458
BEND2 ENSG00000177324	0.960862	1.33482	1.20093	0.860554	0.919479	0.809982	1.02497	0.861855	1.01462	1.07507
BEND3 ENSG00000178409	0.896999	0.906802	1.34091	1.08823	0.880802	0.92446	1.11752	0.966256	0.91197	0.771143
BEND4 ENSG00000188848	0.876933	0.856633	1.09262	0.924054	1.08261	0.999292	0.885583	1.03861	0.79618	0.848763
BEND5 ENSG00000162373	0.955041	1.19545	1.29049	0.986258	0.751284	1.08236	1.04635	1.00042	0.899014	0.83057
BEND6 ENSG00000151917	1.26143	1.32817	0.93739	0.933091	1.08141	1.37925	1.1934	1.00781	1.0057	0.92683
BEND7 ENSG00000165626	1.00586	0.987383	0.767735	1.11885	0.818247	0.817787	0.875022	1.02716	1.18343	1.07442
BEST1 ENSG00000167995	0.906526	1.05026	1.50138	0.972579	0.861368	1.05212	0.78387	0.949505	1.19281	0.78857
BEST2 ENSG00000039987	0.737523	0.760927	0.92222	1.37838	0.868599	1.02481	0.983542	0.721243	1.04565	0.854222
BEST3 ENSG00000127325	1.06286	1.14243	1.28191	1.08678	1.10523	0.913505	0.969471	0.7666	1.00422	1.04549
BEST4 ENSG00000142959	1.17575	0.838372	0.987143	1.05047	0.960328	1.14974	1.10323	1.01116	1.01747	0.904635
BET1 ENSG00000105829	0.850014	1.03204	1.14976	0.996839	0.908512	1.00494	1.07146	1.10748	0.829596	1.3394
BET1L ENSG00000177951	1.22552	1.19468	1.114	1.19565	0.969005	1.02095	0.843965	1.0472	1.10716	1.22087
BEX1 ENSG00000133169	1.11458	0.840849	0.691705	1.09936	0.894465	1.33139	0.919045	1.11148	1.05446	0.892869
BEX2 ENSG00000133134	0.902643	1.0241	1.07868	1.24642	1.17178	1.0177	0.695568	0.806471	0.928739	0.959957
BEX3 ENSG00000166681	1.13961	1.14259	0.901179	1.001	1.16191	0.931902	1.05509	1.12666	1.21567	1.07342
BEX4 ENSG00000102409	1.2599	1.34451	0.88261	0.921906	1.09629	0.857923	0.889878	0.966155	0.982562	0.976941
BEX5 ENSG00000184515	1.12247	0.954619	1.30685	0.863413	0.948107	0.742016	0.994393	0.781843	0.874396	0.925554
BFAR ENSG00000103429	0.863001	1.01098	0.940381	0.808048	0.848033	0.991194	0.957418	0.908713	1.06642	0.981753
BFSP1 ENSG00000125864	0.800894	0.877212	0.843235	1.13838	1.12447	0.950868	1.06255	1.15619	0.755508	1.23812
BFSP2 ENSG00000170819	1.08675	0.948518	1.26626	0.860507	0.891557	1.13656	1.07747	0.936945	0.937694	0.734026
BGLAP ENSG00000242252	1.04959	1.13764	0.942478	0.805642	0.872887	0.909416	1.10683	0.975043	0.904309	1.30437
BGN ENSG00000182492	0.988265	0.915639	0.783086	1.49779	1.09839	1.14969	0.963802	1.79872	0.706441	1.03351
BHLHA15 ENSG00000180535	1.15247	0.897462	1.03459	0.908824	1.18917	1.01304	0.857079	1.0778	0.971881	0.858396
BHLHB9 ENSG00000198908	1.16535	1.19726	0.988743	1.02954	0.820702	0.843419	1.14284	1.18044	1.06607	0.756669
BHLHE22 ENSG00000180828	1.12632	1.10635	0.807267	1.08023	1.18036	0.903066	0.769104	1.20473	0.861598	0.95478
BHLHE40 ENSG00000134107	1.12908	1.03414	1.17743	0.838401	0.926989	1.13056	1.33298	1.05177	1.11177	1.0084
BHLHE41 ENSG00000123095	1.03909	0.969246	1.1635	1.01742	1.04676	1.04649	1.70701	0.878748	0.9993	1.0988
BHMG1 ENSG00000237452	1.02506	1.01678	1.17317	0.930728	0.680893	0.836452	0.969892	0.842967	1.11994	0.990483
BHMT ENSG00000145692	1.11851	0.961027	0.878485	1.15133	0.995511	0.926054	0.969724	1.33264	0.815403	0.778818
BHMT2 ENSG00000132840	0.882984	0.674362	0.825818	1.07033	1.11344	0.928584	0.786557	0.997843	0.93417	1.07065
BICC1 ENSG00000122870	0.933737	1.34405	1.19452	0.90373	0.986717	0.874234	0.799277	1.0739	0.739689	0.880988
BICD1 ENSG00000151746	1.13614	0.953962	1.04753	0.955726	1.0539	0.94423	0.941948	0.924638	1.31658	1.01761
BICD2 ENSG00000185963	0.795016	0.968868	1.18876	1.00402	0.97973	0.986289	1.06675	1.21069	1.05795	1.139
BICDL1 ENSG00000135127	0.775942	1.41348	1.26434	0.87228	1.05113	1.13694	1.17656	1.1114	0.916717	1.01215
BICDL2 ENSG00000162069	0.949619	0.962788	1.22276	1.12032	0.978896	1.18268	0.938017	0.727216	1.05011	0.98123
BID ENSG00000015475	1.16502	1.08781	0.858428	0.869299	0.945668	1.02596	0.777778	0.865517	0.981332	0.803528
BIK ENSG00000100290	0.972966	0.884459	1.516	0.934971	1.02371	1.04706	0.864309	1.22857	0.822341	0.885271
BIN1 ENSG00000136717	1.09786	0.885106	1.10246	1.09005	0.865549	1.15088	0.861635	1.08406	0.860753	0.846349
BIN2 ENSG00000110934	1.17708	0.825896	1.24983	1.10432	1.01636	0.904893	1.07486	0.827379	1.10291	0.933466
BIN3 ENSG00000147439	0.950031	0.824535	0.979498	1.18347	0.968133	1.00084	0.949041	1.0193	0.642498	1.33802
BIRC2 ENSG00000110330	0.925515	1.10334	0.87023	0.943451	0.878631	1.06061	1.02273	0.819397	1.44033	1.03982
BIRC3 ENSG00000023445	0.827152	0.776304	1.03543	0.979594	0.971652	0.729938	0.960181	1.22078	1.3087	0.885443
BIRC5 ENSG00000089685	1.2264	1.11822	0.885108	1.01189	1.07756	0.919376	0.950423	0.896852	1.07316	0.921217
BIRC6 ENSG00000115760	0.949119	0.931126	0.966253	1.30928	0.895507	1.1906	0.855031	0.995218	0.957464	1.04868
BIRC7 ENSG00000101197	1.16952	1.01405	0.736239	1.01403	1.13124	0.737175	1.08641	1.08739	0.790715	0.635489
BIVM ENSG00000134897	1.13502	1.05465	0.884271	0.916214	0.990697	0.926624	0.821003	0.968143	0.990346	1.11901
BLCAP ENSG00000166619	1.14456	1.10439	0.818247	1.02171	1.10603	1.21676	0.722846	1.14008	1.05591	1.09107
BLK ENSG00000136573	0.823814	1.00552	1.00373	0.927137	0.822508	1.16856	0.945777	1.15061	0.761628	0.904198
BLM ENSG00000197299	1.13412	0.885392	1.2387	1.0883	0.884792	0.772448	1.11181	0.665743	0.892829	1.04816
BLMH ENSG00000108578	0.889852	0.924505	1.04228	1.18347	1.07435	0.964506	0.67897	1.10064	1.1056	0.790961
BLNK ENSG00000095585	1.00613	1.0011	1.26948	1.07742	0.85366	1.07936	1.01822	0.690523	0.7683	1.14932
BLOC1S1 ENSG00000135441	1.08876	0.75701	1.01757	1.24202	1.14769	0.974304	1.00507	1.04765	0.754995	1.10429
BLOC1S2 ENSG00000196072	0.752097	1.02454	1.30236	1.08474	0.95085	1.1114	1.09012	0.999911	0.943523	0.820877
BLOC1S3 ENSG00000189114	0.962072	0.960163	1.03628	1.03501	0.67331	1.16669	1.01938	1.00159	0.799956	1.00423
BLOC1S4 ENSG00000186222	1.03122	0.832697	0.658064	0.938098	1.01101	1.22749	1.00583	1.03968	0.81843	0.737932
BLOC1S5 ENSG00000188428	0.565832	1.15599	0.982061	1.07515	1.43212	0.966224	0.906703	0.990081	0.993505	0.801427
BLOC1S6 ENSG00000104164	1.15339	0.832596	0.988321	1.01626	1.04948	0.987067	1.1841	0.795506	1.31653	1.08016
BLVRA ENSG00000106605	1.20506	0.782525	0.799321	0.904181	1.01763	0.923223	0.746698	0.7778	1.11646	1.07546
BLVRB ENSG00000090013	1.06995	0.579139	0.860877	1.17971	0.903515	1.15128	2.27833	0.907333	0.853329	1.09381
BLZF1 ENSG00000117475	1.07561	0.91564	0.824201	0.83359	0.832034	1.13731	1.30507	1.0004	1.22961	0.894742
BMF ENSG00000104081	0.883008	1.12439	1.182	1.03332	0.927314	1.11255	1.30512	0.838382	1.22255	0.982013
BMI1 ENSG00000168283	0.796004	1.00274	1.29916	0.802864	1.07438	0.866152	0.957751	0.899974	1.12544	0.995322
BMP1 ENSG00000168487	0.940854	1.1292	1.23795	1.06647	1.04437	0.828189	1.08777	0.976649	0.779351	1.1657
BMP10 ENSG00000163217	0.948903	1.12307	1.01142	1.08953	1.01413	0.818583	0.895399	0.900663	0.931253	0.794662
BMP2 ENSG00000125845	1.08942	0.945939	1.19559	0.750968	1.01371	0.93725	0.89635	1.00554	1.16678	0.915876
BMP2K ENSG00000138756	1.04355	0.939093	0.803034	1.05086	0.866327	1.14641	1.1414	0.977297	1.01193	1.1695
BMP3 ENSG00000152785	0.81936	1.06625	0.6635	0.955066	0.98267	0.776677	0.857235	0.940459	1.02619	1.03221
BMP4 ENSG00000125378	0.912828	1.03752	0.959322	1.33233	0.943943	1.1184	1.07738	1.09538	1.11584	0.982673
BMP5 ENSG00000112175	1.15597	0.952963	0.715858	0.717295	1.17021	0.882238	0.972609	0.53706	1.03985	1.03778
BMP6 ENSG00000153162	0.927067	1.15282	0.952964	0.833295	1.02339	0.936164	1.09184	1.20966	1.12623	0.935608
BMP7 ENSG00000101144	0.826177	0.846965	1.19585	0.983129	0.92272	1.09769	1.22138	0.977006	0.910036	1.00297
BMP8A ENSG00000183682	1.26834	0.913794	1.31383	1.0172	1.08487	1.14388	0.935118	1.00056	0.911644	0.859822
BMP8B ENSG00000116985	1.00264	1.12154	0.914917	0.886862	0.980101	0.919459	0.91465	1.04884	1.0488	1.17435
BMPER ENSG00000164619	1.00909	0.987629	0.850556	0.918122	1.18827	1.13537	0.819224	0.845458	1.06975	0.990231
BMPR1A ENSG00000107779	0.845146	1.12414	1.06861	0.888234	1.20832	0.832682	1.04788	1.06641	1.16571	0.866144
BMPR1B ENSG00000138696	1.15967	1.06985	0.894609	1.23495	0.787764	1.26028	1.07726	1.02521	0.976693	0.979871
BMPR2 ENSG00000204217	0.854431	0.833802	1.35725	0.647185	0.805259	0.811066	0.998719	1.16507	0.88919	1.25262
BMS1 ENSG00000165733	0.954644	1.20972	1.01165	1.10596	1.25239	0.994949	1.17312	0.74974	0.892523	1.07726
BMT2 ENSG00000164603	0.766933	0.911804	1.04169	0.973718	1.04874	1.21422	0.933816	0.960653	1.00356	0.982712
BMX ENSG00000102010	0.702178	1.12457	0.988886	1.02728	1.03434	0.980058	0.812688	0.897231	0.954717	0.895375
BNC1 ENSG00000169594	0.600827	1.082	1.07822	0.796061	0.83329	1.00078	1.05951	1.31568	1.27671	0.797828
BNC2 ENSG00000173068	0.828847	0.974798	0.994313	0.864493	0.960583	1.29597	0.945703	1.19444	0.953776	1.12098
BNIP1 ENSG00000113734	0.949764	0.993793	0.93945	0.99101	0.935023	1.00157	0.931555	1.09842	1.21824	1.01146
BNIP2 ENSG00000140299	0.962549	1.12013	0.720717	0.971126	1.10091	0.819229	1.19839	0.826583	1.07412	0.953723
BNIP3 ENSG00000176171	1.04186	1.15999	1.1629	1.00135	0.909393	1.18443	0.964833	0.808195	0.822831	1.35896
BNIP3L ENSG00000104765	1.17735	0.972318	0.936413	1.09471	0.945527	0.797388	0.862042	1.30249	0.824408	1.03961
BNIPL ENSG00000163141	1.32386	0.880437	1.07592	0.794955	0.943982	0.973151	0.796214	0.872464	1.20825	1.05205
BOC ENSG00000144857	1.26509	1.09765	0.865721	1.06345	0.976255	0.894734	1.25087	1.10439	0.997063	1.10128
BOD1 ENSG00000145919	1.10204	1.02805	1.27469	1.16102	1.02358	0.887301	1.37343	0.93127	1.10755	1.00362
BOD1L1 ENSG00000038219	0.918751	0.932247	1.19059	1.00026	0.886429	1.14836	1.1607	1.02867	0.676131	0.963154
BOD1L2 ENSG00000228075	0.921747	0.815501	1.02019	0.886821	0.97444	0.718281	0.579024	1.0747	0.9696	0.884554
BOK ENSG00000176720	0.731902	1.13303	0.779776	0.818565	0.955719	1.11498	1.13744	1.01003	1.14121	1.26842
BOLA1 ENSG00000178096	0.923758	1.05441	1.0491	1.32516	1.03788	0.852505	0.869957	0.99707	1.33208	1.01355
BOLA2B ENSG00000169627	1.25469	0.995061	0.942399	1.09596	0.791971	1.20733	0.856002	0.90448	1.22531	0.838836
BOLA3 ENSG00000163170	0.741297	1.09641	0.776632	0.822949	1.1599	0.983111	0.886898	1.04436	0.847929	0.860706
BOLL ENSG00000152430	0.988108	0.859367	1.12402	0.902739	0.832702	1.20528	0.962323	0.886558	1.06539	0.730976
BOP1 ENSG00000261236	1.14631	1.33812	0.854562	0.905469	0.822057	1.29168	1.02074	1.16524	0.997886	0.981635
BORA ENSG00000136122	0.928504	1.08011	1.07732	0.929608	1.1512	1.1236	1.11739	1.09826	0.996699	0.883938
BORCS5 ENSG00000165714	0.784179	1.33686	0.863801	0.988161	0.958457	1.29043	1.27574	1.05483	1.01811	0.906642
BORCS6 ENSG00000196544	0.887711	0.780878	1.00216	1.0376	0.854038	1.17034	0.940669	0.982724	0.81734	1.02994
BORCS7 ENSG00000166275	1.06329	0.943594	1.15108	0.766021	0.860284	1.21007	0.91644	1.05748	0.95974	0.824305
BORCS8 ENSG00000254901	0.768989	1.03844	1.12201	1.08724	1.21686	0.828803	1.22259	0.869613	1.0529	1.02415
BORCS8-MEF2B ENSG00000064489	1.20563	0.833142	0.939198	1.35098	0.889897	1.05108	0.861434	0.866205	0.988385	0.878976
BPGM ENSG00000172331	0.807404	1.13833	1.00811	1.18525	0.963753	0.934828	1.01062	0.831195	0.804352	1.12864
BPHL ENSG00000137274	1.07551	0.909523	0.720929	0.671005	1.07087	0.980442	1.21517	1.02718	0.877482	1.13854
BPI ENSG00000101425	0.995191	0.844084	0.82866	0.793687	1.04337	1.14233	0.873372	1.06838	1.54579	0.823168
BPIFA1 ENSG00000198183	0.831579	0.951789	0.727157	0.862264	1.05632	0.936576	0.865588	0.852336	0.894069	1.04194
BPIFA2 ENSG00000131050	1.22014	0.835993	1.05899	0.979637	1.09001	1.264	0.853049	1.15357	0.884326	1.20341
BPIFB1 ENSG00000125999	0.964009	1.18862	1.14472	1.13966	0.760992	0.961196	0.998936	1.00195	0.614538	1.02415
BPIFB2 ENSG00000078898	0.942315	0.888302	1.13131	0.634311	0.924501	0.802517	0.94458	0.93949	1.10556	1.25432
BPIFB4 ENSG00000186191	0.964364	1.15598	0.864348	0.924373	1.01563	1.11356	0.923154	1.08341	1.18089	1.00071
BPIFC ENSG00000184459	0.866344	1.06548	0.975453	0.821735	1.04007	0.834942	0.979862	0.864834	0.875	0.94014
BPNT1 ENSG00000162813	1.12567	1.01624	0.873304	0.970383	0.937822	0.770757	0.855971	0.959009	1.16238	1.07807
BPTF ENSG00000171634	1.04803	0.655684	0.697201	0.851158	1.04411	0.853833	1.03584	0.976725	0.914203	1.11928
BRAF ENSG00000157764	1.41796	0.962366	0.767548	1.02892	0.895337	1.08073	0.959039	0.758807	0.944725	1.09478
BRAP ENSG00000089234	1.0195	0.797623	1.07829	0.832979	0.936249	1.03259	1.23531	1.07793	0.947054	0.898913
BRAT1 ENSG00000106009	1.16302	1.0066	1.31049	0.964024	0.991308	0.99555	0.912455	1.05824	0.985835	0.936173
BRCA1 ENSG00000012048	1.28437	0.811839	0.993039	0.804182	1.01936	0.773664	1.05883	1.05675	0.892061	0.953098
BRCA2 ENSG00000139618	1.29998	1.18829	1.13122	1.08973	1.11648	0.968121	1.13126	1.04424	0.763903	0.956307
BRCC3 ENSG00000185515	1.03236	0.9883	0.912356	0.979107	1.07811	0.789468	1.30788	0.907227	0.94371	0.761975
BRD1 ENSG00000100425	1.07518	1.00249	0.970608	0.859405	0.862681	1.13717	0.987141	1.10921	0.890569	1.05945
BRD2 ENSG00000204256	1.19658	1.3049	0.895718	1.23488	0.945919	1.04717	0.977679	0.731873	1.01378	0.810123
BRD3 ENSG00000169925	0.855519	0.991756	1.05449	0.990527	1.06277	0.936802	1.03543	1.00221	1.08795	1.12947
BRD4 ENSG00000141867	0.768677	1.22093	1.10293	1.00091	1.04515	0.959312	0.940668	1.28367	0.871793	0.766676
BRD7 ENSG00000166164	1.23632	1.15624	0.941694	0.972921	0.767793	0.768188	0.706706	1.01268	0.701462	1.08561
BRD8 ENSG00000112983	1.13348	0.976442	0.952683	0.690748	0.682861	1.41243	0.856311	0.960086	1.14491	1.07278
BRD9 ENSG00000028310	0.902544	1.23017	1.16174	1.01589	1.4011	0.981394	0.596835	1.06502	1.08039	1.05252
BRDT ENSG00000137948	1.0719	1.2762	1.09377	0.995835	1.12077	1.05333	0.995234	1.06705	0.9709	0.992806
BRE ENSG00000158019	0.90545	1.16812	0.808839	0.937012	1.25769	1.05828	1.13784	0.997066	0.872119	1.01132
BRF1 ENSG00000185024	0.837358	0.91104	0.901316	1.27999	1.01293	0.933288	0.892651	1.26403	1.18609	0.836825
BRF2 ENSG00000104221	0.759147	0.850669	1.01962	0.806232	1.04865	0.792099	0.983052	0.775429	0.867477	0.947691
BRI3 ENSG00000164713	0.704632	1.27125	0.796365	1.2907	1.10587	0.984183	0.94055	0.835359	0.808856	0.797686
BRI3BP ENSG00000184992	0.819746	0.776769	0.829671	1.12469	0.95061	1.22659	1.03935	1.00144	1.11386	0.979817
BRICD5 ENSG00000182685	1.12186	1.28479	1.00298	0.931156	1.24813	0.951213	0.808146	1.19608	1.03898	1.04854
BRINP1 ENSG00000078725	1.08338	1.01357	0.961642	1.03319	1.11619	0.759732	0.775937	1.05197	1.04003	0.894184
BRINP2 ENSG00000198797	0.988664	1.05575	1.10545	1.22431	1.1037	0.98376	0.973284	1.4823	1.02666	0.916143
BRINP3 ENSG00000162670	1.00929	0.755745	1.07294	1.01055	0.837526	0.731175	0.997863	0.923301	1.08891	1.14351
BRIP1 ENSG00000136492	0.901371	0.991827	1.03071	1.03226	0.967742	1.19611	0.910999	0.900513	1.14306	1.23701
BRIX1 ENSG00000113460	0.939077	0.825081	0.689297	1.12693	0.846566	1.19926	0.920675	1.06894	1.02789	0.910057
BRK1 ENSG00000254999	0.856926	1.23734	0.97081	1.00603	0.934488	0.891534	0.630873	0.922379	0.917243	0.921791
BRMS1 ENSG00000174744	1.07876	0.804771	1.16371	1.04916	0.794039	0.811153	1.28584	1.01452	0.870249	0.833253
BRMS1L ENSG00000100916	1.2169	1.07136	1.08572	1.43386	1.06449	0.958685	1.05956	0.834276	1.18238	0.979844
BROX ENSG00000162819	0.920833	0.867342	1.10469	0.902248	1.11874	0.96625	1.07093	1.00329	0.721612	0.922457
BRPF1 ENSG00000156983	1.03297	1.16717	1.11435	0.889756	0.875305	1.03478	0.994448	0.949609	1.21715	1.2564
BRPF3 ENSG00000096070	1.10529	1.15061	0.778779	0.844494	1.24538	1.00143	1.08991	1.24132	0.927474	0.87302
BRS3 ENSG00000102239	1.325	1.13962	0.927481	0.914468	1.081	0.93251	1.04019	1.07964	1.1076	0.980928
BRSK1 ENSG00000160469	1.23273	0.975375	1.2631	0.846806	1.05535	0.919899	1.20358	0.838842	1.26068	0.976105
BRSK2 ENSG00000174672	0.951032	1.10997	0.961391	0.870687	0.877013	1.01374	1.25661	0.972995	1.04209	1.0957
BRWD1 ENSG00000185658	0.78255	1.00933	1.07043	0.791728	1.04813	0.843938	1.05258	0.972586	1.04109	0.946644
BRWD3 ENSG00000165288	0.819045	0.737173	0.89032	0.981404	1.07424	0.822623	1.00355	1.12056	0.946239	1.06682
BSCL2 ENSG00000168000	0.949716	0.872504	0.785713	0.777643	1.26666	1.00898	0.816722	1.07456	0.954831	0.89944
BSDC1 ENSG00000160058	1.1339	0.982289	0.699731	0.997462	1.31603	0.785057	0.932626	0.935689	1.04802	0.850627
BSG ENSG00000172270	0.975036	1.07089	1.1028	1.39148	1.19186	1.03165	0.888325	0.79716	0.923487	0.860724
BSN ENSG00000164061	1.24196	0.809735	0.953856	0.995925	0.974867	0.998008	1.02841	0.78367	1.04442	1.01
BSND ENSG00000162399	0.782992	0.983067	0.80531	0.836571	0.863327	1.06942	1.0365	0.983893	1.07454	1.09458
BSPH1 ENSG00000188334	0.727447	1.10815	1.17092	0.954467	0.878427	1.01443	0.984069	0.924655	1.01742	0.942095
BSPRY ENSG00000119411	0.820242	1.226	0.903295	0.86201	1.14645	1.23171	0.837145	1.09956	0.734148	1.01673
BST1 ENSG00000109743	0.81318	1.09742	1.11505	1.22377	1.09692	1.20521	0.931446	1.04433	1.15604	1.08108
BST2 ENSG00000130303	1.09776	0.770947	0.916963	1.08509	0.998027	1.03837	1.10107	0.85785	1.14854	0.928842
BTAF1 ENSG00000095564	1.18585	1.08623	0.922436	1.15234	1.03247	0.943555	1.03275	1.04971	1.00369	0.929473
BTBD1 ENSG00000064726	1.24417	0.822741	0.842746	0.897872	0.926767	1.04042	0.986379	0.902514	0.909595	1.12489
BTBD10 ENSG00000148925	0.927002	0.969364	1.1944	0.801091	1.06091	0.929168	1.17288	0.89732	0.908862	1.13152
BTBD11 ENSG00000151136	1.16357	1.0244	1.06397	0.942975	0.831669	1.00026	0.85477	1.05365	0.972053	1.05278
BTBD16 ENSG00000138152	0.923098	0.898588	1.06493	1.11482	1.10796	1.03991	0.800708	0.99228	0.936585	1.04514
BTBD18 ENSG00000233436	0.826743	0.948423	1.01761	1.09186	1.02369	0.864802	1.19077	1.30294	1.13741	0.94632
BTBD19 ENSG00000222009	0.898575	1.09402	1.02019	1.01556	1.04975	0.941145	0.905507	1.13332	0.960859	0.937834
BTBD2 ENSG00000133243	0.798764	1.17316	1.13327	0.577225	0.995399	1.01465	1.45722	1.17646	0.871527	0.896312
BTBD3 ENSG00000132640	0.982554	1.12129	1.13122	0.731634	0.818576	1.05873	1.20682	0.906807	0.907697	0.751045
BTBD6 ENSG00000184887	1.02298	1.16911	0.911578	0.829539	1.00156	1.06424	1.1002	0.885843	0.9172	1.16113
BTBD7 ENSG00000011114	0.944251	0.896519	1.21242	0.913021	1.05938	1.3223	0.839256	0.888546	0.731571	0.922513
BTBD8 ENSG00000189195	0.933858	1.14477	0.994989	1.00807	1.05287	0.737859	1.23026	1.09244	1.06511	1.11297
BTBD9 ENSG00000183826	1.27548	0.966415	1.04123	0.929342	0.732155	0.808238	1.19418	1.13384	1.21282	1.1171
BTC ENSG00000174808	0.80051	1.08519	1.40924	1.07708	1.05571	0.946284	1.01266	1.01309	1.06659	0.944581
BTD ENSG00000169814	1.0896	1.0281	0.762384	0.988077	0.832397	1.06558	1.32789	0.969841	0.833249	1.01047
BTF3 ENSG00000145741	0.846074	0.890395	0.966475	1.16575	0.832637	1.10777	0.800503	1.05258	0.889546	0.977444
BTF3L4 ENSG00000134717	1.17815	1.19887	0.80826	0.936085	0.892988	1.19579	0.817103	0.857195	1.14156	1.161
BTG1 ENSG00000133639	1.13306	0.934876	1.15267	1.09925	0.977888	0.989778	1.35541	0.957141	1.09132	0.831152
BTG2 ENSG00000159388	1.6169	0.92282	0.657136	0.971471	1.25046	1.20454	1.28496	0.821761	0.901429	1.00527
BTG3 ENSG00000154640	1.1183	0.731145	1.0308	0.798967	0.955984	1.28155	0.904871	1.16778	0.842017	0.947399
BTG4 ENSG00000137707	0.811452	1.03973	1.14314	0.962941	0.991161	1.00188	1.24551	1.0719	1.0696	0.889694
BTK ENSG00000010671	0.9035	1.01399	0.887846	0.986257	1.02885	0.975374	0.821575	0.954824	0.784423	0.998978
BTLA ENSG00000186265	0.83805	0.820021	0.909431	1.0452	1.21161	0.707535	1.16327	1.1826	0.780339	1.0113
BTN1A1 ENSG00000124557	1.15382	0.996056	0.727139	0.823164	1.10736	1.0118	0.951663	1.1321	1.06649	1.11117
BTN2A1 ENSG00000112763	0.886372	0.997048	0.980811	1.16622	1.05393	1.09952	1.14005	0.883288	1.21592	1.04848
BTN2A2 ENSG00000124508	0.868921	0.709985	1.05173	0.752105	1.00421	0.847192	0.900153	0.907454	0.958291	0.844033
BTN3A1 ENSG00000026950	1.04324	0.960642	0.976449	1.1095	1.24679	1.12488	0.92688	1.05215	0.81417	0.954298
BTN3A2 ENSG00000186470	0.942727	0.919647	0.605225	1.17808	1.16955	0.976765	0.839069	1.15516	0.834854	1.01481
BTN3A3 ENSG00000111801	1.20072	0.973388	1.04436	1.11252	1.07097	0.902564	1.22262	0.762764	0.848364	0.886395
BTNL2 ENSG00000204290	0.823276	1.15469	1.19855	0.898463	1.25791	0.910256	1.09658	1.05207	0.966105	1.15841
BTNL3 ENSG00000168903	1.0382	0.930696	0.809145	1.10539	0.886675	1.00637	1.07186	1.09339	0.973551	1.06008
BTNL8 ENSG00000113303	0.973037	0.849855	1.03516	0.728576	1.05605	1.09881	0.983288	1.10142	0.80755	1.06755
BTNL9 ENSG00000165810	0.813323	0.783295	0.944796	0.780032	1.04018	0.907347	1.05114	0.904864	0.781468	0.880948
BTRC ENSG00000166167	0.888733	1.04667	1.04619	1.05909	0.909406	0.783219	0.929333	0.969025	1.06049	0.941281
BUB1 ENSG00000169679	1.00609	0.9174	1.22136	0.802299	1.14575	0.903064	1.06815	0.962557	1.23812	0.953529
BUB1B ENSG00000156970	0.957248	1.16382	0.99472	0.659839	0.869368	1.23148	0.829232	0.794437	1.02003	0.900899
BUB3 ENSG00000154473	0.897672	1.05808	1.0308	0.8848	1.00417	0.768464	1.04929	0.9764	1.03158	0.781563
BUD13 ENSG00000137656	0.904363	1.11774	1.03917	1.01363	0.953582	0.994993	1.19309	1.12361	0.948158	0.737635
BUD31 ENSG00000106245	0.937063	0.942466	1.30317	1.14084	0.928337	0.872803	1.01069	0.891581	1.14691	1.27797
BVES ENSG00000112276	1.21931	1.07517	1.04182	1.14898	0.929095	0.983351	1.31322	0.849025	1.18388	0.83121
BYSL ENSG00000112578	0.925652	0.875274	1.10108	0.890322	0.922665	1.0552	1.13749	0.915917	1.27718	0.892916
BZW1 ENSG00000082153	0.79487	1.0279	0.984977	0.852705	0.928782	0.803373	1.09856	0.775784	1.16378	0.995414
BZW2 ENSG00000136261	1.20847	1.07467	1.0064	1.0114	1.03964	1.24717	0.84081	1.07437	1.21844	0.870159
C10orf10 ENSG00000165507	0.81051	1.25788	0.918677	0.886324	0.712827	0.970814	1.16655	1.083	0.981477	0.89664
C10orf105 ENSG00000214688	0.947695	0.871685	0.965371	0.91788	0.890986	0.989315	0.877599	1.13074	1.10255	1.13067
C10orf107 ENSG00000183346	1.28172	0.869955	1.11529	1.18032	0.832437	0.987679	1.13754	0.977583	0.873075	1.06135
C10orf11 ENSG00000148655	1.06924	0.875529	1.07612	1.08091	0.992082	0.855856	1.1988	0.946192	0.99756	1.02465
C10orf128 ENSG00000204161	0.953084	1.20013	0.851875	0.798325	1.09941	1.03176	1.00461	0.979694	0.998809	0.97313
C10orf142 ENSG00000277288	0.953462	0.807748	0.997766	0.838038	0.797859	1.00184	0.784989	0.962101	1.00972	1.02011
C10orf2 ENSG00000107815	1.09965	0.93468	0.975088	0.9869	0.706665	0.989091	1.04772	0.880219	0.950807	1.02515
C10orf35 ENSG00000171224	1.09434	1.02314	1.10403	0.968641	1.23023	1.17578	1.33757	1.05081	0.794652	0.854574
C10orf53 ENSG00000178645	0.941294	0.902742	0.966788	1.02318	0.835546	1.0953	1.23218	1.00143	0.841597	1.16647
C10orf54 ENSG00000107738	0.932456	0.908612	1.17019	0.954589	0.764635	0.868945	0.810658	0.908488	1.11872	1.27744
C10orf55 ENSG00000222047	0.88194	1.14529	1.07348	0.844447	1.51059	0.959658	0.81802	0.945877	1.07544	1.04097
C10orf62 ENSG00000203942	0.933158	1.12108	0.987045	1.01465	0.870734	1.14633	0.803144	0.985066	0.775559	1.10045
C10orf67 ENSG00000179133	0.704175	0.973987	0.801713	1.02748	0.91142	0.862248	1.02129	0.87539	0.840755	0.908065
C10orf71 ENSG00000177354	1.0615	0.973874	1.01336	0.870419	0.8607	1.03944	0.927596	0.927799	0.918588	0.680075
C10orf76 ENSG00000120029	0.841625	0.865501	0.994263	1.07626	0.986191	1.24028	0.80718	0.98809	0.923931	0.859033
C10orf82 ENSG00000165863	1.05329	0.95131	1.01304	0.862232	0.883106	1.03413	0.929381	1.16541	0.928429	1.16711
C10orf88 ENSG00000119965	0.925057	0.852148	0.807874	0.950246	0.815863	1.11683	0.966792	1.09141	0.921375	0.74948
C10orf90 ENSG00000154493	1.06815	1.17171	1.24824	1.01047	0.926901	1.32575	0.956976	0.955536	1.22083	0.855734
C10orf95 ENSG00000120055	0.926779	1.11316	1.05618	1.18133	0.931444	1.25701	1.00755	1.08552	1.03773	0.926386
C10orf99 ENSG00000188373	1.03953	0.742687	1.01947	1.03952	1.01512	1.03403	0.789232	1.04533	1.10268	1.08534
C11orf1 ENSG00000137720	1.22205	1.29675	0.565813	1.15601	1.05947	0.994493	0.905233	1.08827	0.954941	0.982811
C11orf16 ENSG00000176029	1.09222	0.915224	1.06617	1.0823	0.950867	0.872154	1.14921	1.02497	1.34042	1.09925
C11orf21 ENSG00000110665	1.15397	0.909204	0.849106	1.15971	1.03335	1.07585	0.898169	0.706261	1.38232	0.947209
C11orf24 ENSG00000171067	0.913388	1.25868	0.957843	0.898067	1.05196	0.970941	0.97634	1.01224	1.07124	0.81181
C11orf31 ENSG00000211450	1.26829	0.942124	1.01322	0.944639	0.920749	1.20822	1.24124	1.02431	1.22623	0.789498
C11orf40 ENSG00000171987	0.726553	1.01447	1.08902	0.830886	1.29967	1.05204	0.972829	1.0468	0.86898	0.695044
C11orf42 ENSG00000180878	1.01393	0.970348	1.09696	0.959411	0.937122	1.07025	1.08713	1.05449	0.918052	0.931662
C11orf45 ENSG00000174370	0.83808	1.14938	0.888307	0.930185	0.942832	1.16886	1.08301	0.856742	1.04462	0.925382
C11orf49 ENSG00000149179	1.1172	0.883866	1.01112	0.941257	0.959499	1.0294	1.11536	0.720849	0.806302	0.90685
C11orf52 ENSG00000149300	1.28128	0.987307	1.10044	0.839504	0.986117	0.953772	1.25662	1.24922	1.05414	0.849402
C11orf53 ENSG00000150750	0.999229	0.89507	1.11085	0.98892	0.963679	0.839101	1.12689	0.836167	1.02003	1.11971
C11orf54 ENSG00000182919	0.998647	1.36564	0.992772	1.12827	0.760288	1.10138	1.18559	1.21836	0.931661	0.853973
C11orf57 ENSG00000150776	0.895764	0.909158	1.17612	0.917395	0.982365	1.08446	1.09512	0.927007	0.915455	0.946789
C11orf58 ENSG00000110696	1.21399	1.09067	0.804504	0.953657	0.879494	0.851362	0.894238	1.14382	0.943651	1.0042
C11orf63 ENSG00000109944	0.8108	1.00563	1.0268	0.949892	1.10435	1.12229	0.760639	1.29454	0.851883	0.877595
C11orf65 ENSG00000166323	0.850193	1.04397	1.16986	1.06164	0.929265	1.14501	0.974074	0.882703	0.872567	0.76567
C11orf68 ENSG00000175573	0.921788	1.18138	0.892639	1.31822	0.983818	1.12837	0.843417	0.829101	0.797799	1.05182
C11orf70 ENSG00000137691	0.920138	1.12673	1.21494	1.03427	1.02753	0.905418	0.834931	1.08223	0.971755	0.957813
C11orf71 ENSG00000180425	1.01738	0.931866	1.11939	1.13457	0.832055	0.931409	0.93583	1.0811	1.04487	1.14471
C11orf74 ENSG00000166352	1.02464	1.0955	1.06691	0.938362	1.21159	0.943194	1.00177	0.93194	0.893238	1.24517
C11orf80 ENSG00000173715	1.06834	1.16879	0.987521	1.04401	1.34563	0.94655	0.756155	1.12301	1.30354	0.990024
C11orf84 ENSG00000168005	0.8099	0.715658	0.882932	0.867548	1.00267	1.05923	0.987917	1.09568	1.03088	1.1201
C11orf87 ENSG00000185742	0.898107	0.784257	0.875247	1.17429	1.05089	1.02331	0.785023	1.04668	0.872822	1.09233
C11orf88 ENSG00000183644	1.19393	1.05209	0.805371	1.04263	1.28621	1.0256	1.10871	0.994996	0.826396	1.06258
C11orf91 ENSG00000205177	0.833603	0.997675	0.980137	0.751768	1.05762	0.838274	0.945722	0.996344	0.945469	1.27204
C11orf94 ENSG00000234776	0.885798	0.970969	1.06748	0.907948	0.870798	0.933544	0.860154	0.877595	1.02953	0.96719
C11orf95 ENSG00000188070	1.03048	1.21042	0.909145	0.713291	1.23606	1.07327	1.12029	0.725335	0.892763	0.944658
C11orf96 ENSG00000187479	1.21508	0.859411	0.838263	1.15045	0.931774	0.963395	0.618788	0.510753	1.8057	1.05621
C11orf98 ENSG00000278615	1.19271	0.936023	0.96352	1.1009	0.922698	0.950103	0.887245	0.954119	1.09372	1.06573
C12orf10 ENSG00000139637	1.04324	0.931694	0.866476	0.914436	0.95695	1.04212	0.986347	1.07218	0.994859	0.880519
C12orf29 ENSG00000133641	1.04739	1.06677	1.02399	0.767067	0.877438	0.950122	0.729969	0.848473	0.848433	1.06826
C12orf4 ENSG00000047621	1.04015	0.994634	1.32408	1.03015	1.03388	0.958288	0.760153	1.0911	0.729242	1.01855
C12orf40 ENSG00000180116	0.767311	1.12805	0.886219	0.656361	1.14409	0.945094	0.922903	0.724843	1.14715	1.06586
C12orf42 ENSG00000179088	0.845971	0.668804	1.41992	1.3135	1.1251	1.03264	0.812933	1.06298	1.06826	1.35573
C12orf43 ENSG00000157895	1.27147	0.847225	1.13563	0.929236	0.971327	0.999438	0.76154	0.959146	1.03942	1.13849
C12orf45 ENSG00000151131	0.993332	0.902954	0.928574	0.931026	0.840381	1.11539	0.859381	1.05903	0.891219	1.28391
C12orf49 ENSG00000111412	1.05191	1.00458	0.719837	0.942898	1.12407	0.971703	1.14028	0.977894	1.20173	0.782736
C12orf50 ENSG00000165805	1.11901	1.05889	1.11178	1.05557	1.20646	0.819363	1.17837	0.816215	0.964787	0.757347
C12orf54 ENSG00000177627	1.00518	1.12804	0.801534	1.34363	0.810277	1.01066	1.05818	0.950467	0.891658	0.982784
C12orf56 ENSG00000185306	0.907556	0.881739	0.979369	1.20321	0.896643	1.15405	0.92273	1.03853	0.918937	1.07378
C12orf57 ENSG00000111678	0.646031	1.36042	1.35323	0.858798	0.62981	0.897749	0.955883	1.12725	1.01808	1.11153
C12orf60 ENSG00000182993	0.880714	1.17736	1.24071	0.920303	1.16449	0.865974	1.02461	1.2283	0.92588	1.01654
C12orf65 ENSG00000130921	0.841971	0.800895	0.929354	1.17165	1.28221	1.17122	1.18009	0.899104	0.847106	0.974087
C12orf66 ENSG00000174206	0.963682	0.824383	1.31322	1.08122	0.999972	0.795376	0.850999	0.904446	0.770924	1.21562
C12orf71 ENSG00000214700	0.937116	0.736695	1.24107	1.22631	1.10605	1.02935	1.07024	1.05577	0.964357	1.05367
C12orf73 ENSG00000204954	1.26165	1.19248	0.999354	1.0977	0.726502	1.055	1.00916	0.70735	0.877571	0.992308
C12orf75 ENSG00000235162	1.10016	0.938542	1.00076	0.947652	1.04013	0.969422	1.04685	0.915308	0.909387	0.948832
C12orf76 ENSG00000174456	0.900775	0.837778	1.00901	0.987438	1.08325	0.974336	0.953567	1.33391	1.13447	0.906895
C14orf1 ENSG00000133935	0.974311	0.809257	0.998788	1.13057	0.925452	1.23806	1.09926	0.912572	0.919142	0.992611
C14orf105 ENSG00000100557	1.14583	1.14368	0.883583	0.913648	0.894106	0.853436	1.03892	0.969293	0.877578	0.901164
C14orf119 ENSG00000179933	0.967141	1.19046	0.71618	0.967177	1.17815	1.05326	1.15456	0.646701	1.02179	0.878525
C14orf132 ENSG00000227051	0.91999	0.867584	0.756262	0.832061	0.977717	0.777874	1.11267	0.742803	1.04632	0.781971
C14orf142 ENSG00000170270	1.05437	1.07652	0.859935	0.913393	1.20657	0.926575	0.905394	0.909033	1.10499	1.03961
C14orf159 ENSG00000133943	0.89579	0.969832	1.09652	1.05754	1.25829	0.878692	0.888749	1.00841	1.03732	1.11446
C14orf166 ENSG00000087302	0.930647	1.19055	0.903273	1.00584	0.812724	0.814895	0.917786	0.736132	1.23925	0.972275
C14orf169 ENSG00000170468	0.909608	0.959492	0.863623	0.968119	0.905003	1.1618	0.913191	0.799585	0.974156	1.11949
C14orf177 ENSG00000176605	0.981854	1.07346	1.22666	0.816649	0.828675	1.14956	1.22675	0.939935	0.982657	1.01468
C14orf178 ENSG00000197734	1.07122	1.19179	0.910332	0.987758	1.04787	0.757719	1.04229	1.02374	0.946654	1.09132
C14orf180 ENSG00000184601	1.03892	0.999673	1.04022	0.652924	1.1681	1.1405	0.915397	0.804393	0.958702	1.0957
C14orf2 ENSG00000156411	1.10689	0.919949	0.873487	1.09077	0.973117	1.20704	0.800253	1.0589	1.09104	0.986936
C14orf28 ENSG00000179476	1.03497	0.976652	1.19407	0.98101	1.00277	1.01412	1.1626	1.0271	1.22136	0.899626
C14orf37 ENSG00000139971	0.999855	0.829635	1.05653	1.43589	1.15656	1.15486	0.785591	0.877555	0.99255	1.31853
C14orf39 ENSG00000179008	1.04467	1.16198	1.01125	1.09812	0.955647	0.998493	1.26879	0.959806	0.905232	1.08252
C14orf79 ENSG00000140104	1.09084	1.10484	1.17887	0.93011	0.849931	1.01043	0.98993	1.02868	0.992557	0.945714
C14orf80 ENSG00000185347	1.11205	1.10198	1.03004	0.796152	0.95409	1.16247	0.932694	0.921694	0.746951	0.782742
C14orf93 ENSG00000100802	0.995115	1.2779	0.83969	0.804771	1.01014	0.953124	1.09859	0.786948	1.09622	1.0864
C15orf39 ENSG00000167173	1.07944	1.21686	1.04468	0.797719	0.987287	1.06418	1.08731	0.949934	1.12561	0.828821
C15orf40 ENSG00000169609	0.940123	0.768931	1.0151	0.888573	0.877803	1.18278	0.98924	0.950487	0.869489	0.886543
C15orf41 ENSG00000186073	1.02161	0.837819	1.16972	0.833576	1.18208	0.987042	1.00925	0.978151	0.78638	0.913203
C15orf48 ENSG00000166920	1.23395	1.2705	1.4375	1.07204	1.30845	1.01833	1.01011	0.747924	1.01415	1.02853
C15orf52 ENSG00000188549	0.907794	0.890106	1.08272	0.984817	1.12353	1.02107	0.773686	1.06021	0.807555	0.973205
C15orf53 ENSG00000175779	1.20538	1.3625	0.89212	0.907114	0.982735	0.916388	1.12573	0.984628	1.23997	0.860223
C15orf57 ENSG00000128891	0.824626	0.932444	1.00414	0.985817	1.04643	1.01324	0.844684	0.993242	0.925589	1.14408
C15orf59 ENSG00000205363	0.777878	0.92384	0.763797	0.920466	1.17781	0.848929	1.14517	1.00974	0.797366	0.950724
C15orf61 ENSG00000189227	0.866847	1.011	1.12122	1.04736	0.933663	0.935409	1.01848	0.841817	0.944678	0.769124
C15orf62 ENSG00000188277	0.867824	0.798384	1.07217	1.23544	1.0376	0.889355	0.845808	0.92916	1.24129	0.899276
C15orf65 ENSG00000261652	1.11167	1.20767	0.901154	0.981914	0.778144	1.14263	0.969479	1.11165	1.02652	1.13872
C16orf13 ENSG00000130731	0.992712	1.03558	0.99535	1.29186	0.975231	0.863574	0.774357	0.791598	0.970132	0.827399
C16orf45 ENSG00000166780	1.51379	0.77322	0.804562	1.1158	0.847821	0.877482	1.0739	0.979714	0.869969	1.02476
C16orf46 ENSG00000166455	1.0591	1.01914	0.903469	0.884853	1.10126	0.977671	0.856102	0.979544	0.983284	0.855258
C16orf52 ENSG00000185716	0.865898	0.94636	0.900544	0.963396	0.823194	0.990658	0.971731	0.980166	1.0206	0.995093
C16orf54 ENSG00000185905	1.01406	0.967867	0.965135	0.968822	1.05281	1.3485	0.988938	0.894315	1.05327	1.07161
C16orf58 ENSG00000140688	1.22091	1.12596	0.906674	0.569897	0.823765	0.952235	1.21928	0.960643	1.32987	0.766002
C16orf59 ENSG00000162062	0.859194	1.02717	1.06282	0.988312	1.05577	1.06017	0.989983	1.38626	1.13069	0.727341
C16orf62 ENSG00000103544	1.07962	1.08174	0.957113	1.09137	1.04051	0.9056	1.11982	1.1168	1.00114	0.819102
C16orf70 ENSG00000125149	1.17516	1.21111	0.997884	0.962674	0.881835	1.0046	0.882523	0.963549	1.08565	1.06689
C16orf71 ENSG00000166246	1.15469	0.768569	1.16108	1.02012	0.939972	0.585793	0.99979	0.857444	0.802514	0.727696
C16orf72 ENSG00000182831	1.24055	1.01823	1.10811	1.02133	1.02241	0.896334	0.898363	0.955536	0.894203	1.04112
C16orf74 ENSG00000154102	0.885826	0.935309	1.1115	1.09938	0.917639	1.2172	1.35171	0.571376	0.830729	1.09778
C16orf78 ENSG00000166152	0.912402	1.08105	1.00689	0.865009	0.967765	0.91685	0.711616	0.989178	1.11051	1.00902
C16orf82 ENSG00000234186	0.992901	0.846043	0.816531	1.16618	0.935372	0.977395	1.19806	0.837162	0.835368	0.985868
C16orf86 ENSG00000159761	0.774574	0.779074	1.00657	1.11859	0.737781	1.10485	0.835401	0.965759	1.16039	1.017
C16orf87 ENSG00000155330	0.816717	0.996972	1.00828	1.11527	0.768704	0.865142	0.777304	1.1442	1.04577	1.23844
C16orf89 ENSG00000153446	0.776813	1.07107	1.05736	1.3319	0.873684	1.04239	1.001	1.12645	1.20013	0.912557
C16orf91 ENSG00000174109	0.939962	0.9931	0.879851	0.981585	0.819013	1.0082	1.07353	0.984224	1.01846	0.909348
C16orf92 ENSG00000167194	1.13171	0.900967	0.932926	0.760248	1.05296	1.10863	1.02588	0.824578	0.881289	0.942282
C16orf95 ENSG00000260456	1.06083	1.08462	1.16998	0.936882	1.12884	0.834056	0.80213	1.13456	1.11934	1.11128
C16orf96 ENSG00000205832	0.833236	0.892008	1.1191	1.12388	0.847682	0.827353	0.779655	0.783314	0.701464	0.974401
C17orf105 ENSG00000231256	0.925937	0.81507	1.12892	0.806827	1.04378	0.830938	1.07782	1.11672	0.690392	1.022
C17orf107 ENSG00000205710	0.977661	0.947369	0.888742	1.05034	0.904247	1.35613	0.978461	0.815987	0.897917	1.08066
C17orf49 ENSG00000258315	0.806929	0.95944	1.26428	1.12552	0.958254	1.15782	0.91628	1.0781	0.942699	1.12441
C17orf50 ENSG00000270806	1.13617	1.16441	1.04531	1.182	0.99923	1.02474	1.17678	1.30953	1.10785	1.0758
C17orf51 ENSG00000212719	0.989478	0.986766	0.893614	0.851238	1.03167	0.973718	1.06124	0.884747	1.20041	1.08198
C17orf53 ENSG00000125319	0.911237	0.987007	1.41553	0.891385	1.28052	1.11148	0.987732	0.916593	0.879901	1.38845
C17orf58 ENSG00000186665	0.95874	0.830605	1.07927	0.920088	1.30777	1.08034	0.834932	0.947945	0.965532	1.09486
C17orf62 ENSG00000178927	1.31792	0.864871	0.722684	1.27069	1.12681	1.07356	1.084	0.909188	0.939044	1.00599
C17orf64 ENSG00000141371	0.931309	0.972424	1.15521	1.02892	1.15392	1.01788	0.960542	1.15395	0.867721	0.893012
C17orf67 ENSG00000214226	0.965301	0.811664	1.42913	0.825892	0.947027	1.10358	0.786435	1.15692	0.940027	0.877831
C17orf74 ENSG00000184560	0.89542	1.1179	0.985861	1.01969	0.831904	0.876842	1.11936	1.21285	1.17823	0.963587
C17orf75 ENSG00000108666	0.918918	1.05262	0.989739	1.16669	0.805871	1.12287	0.86939	0.695801	1.12031	0.888787
C17orf78 ENSG00000278505	1.20499	1.08839	0.852364	1.06916	0.826329	1.07929	0.981243	1.00706	1.05795	1.01558
C17orf80 ENSG00000141219	1.00861	0.99394	0.875802	0.752493	1.10628	0.977907	1.00262	1.30626	0.876077	1.08725
C17orf89 ENSG00000224877	1.14118	0.81759	1.11853	1.09358	1.20306	0.993522	0.939327	0.959868	0.939967	1.00943
C17orf96 ENSG00000273604	0.97358	0.888051	0.770796	0.932284	0.739697	0.898591	0.930977	0.961942	0.883217	1.14234
C17orf97 ENSG00000187624	0.993082	0.9115	0.954456	0.97438	0.958698	0.775005	1.05803	1.13949	0.790161	1.06112
C17orf98 ENSG00000275489	0.913679	0.767587	0.883848	1.00153	1.29917	0.983335	1.09566	0.827062	1.06187	1.12541
C17orf99 ENSG00000187997	1.26406	1.10972	0.971962	0.80153	0.875901	1.04292	0.953529	1.22984	1.0812	0.744922
C18orf21 ENSG00000141428	1.04112	0.817538	1.08093	0.931637	0.847959	0.929708	1.06242	1.04761	1.19968	0.98581
C18orf25 ENSG00000152242	0.774852	0.831331	1.03833	1.01761	0.764827	1.19636	0.982883	1.0117	0.771642	1.11492
C18orf32 ENSG00000177576	1.02957	0.782522	0.986669	1.11374	0.968489	1.03696	0.952799	1.01175	0.986078	1.06513
C18orf54 ENSG00000166845	0.93742	0.95433	1.07804	0.79912	0.950514	1.21309	0.996017	0.88826	0.85017	0.910297
C18orf63 ENSG00000206043	0.980813	0.933962	0.95117	1.09319	0.913778	1.0235	0.854077	0.988249	0.9239	1.05559
C18orf8 ENSG00000141452	0.850487	0.840773	2.14719	0.847013	0.959144	0.989209	0.644609	1.11246	0.965518	1.02208
C19orf12 ENSG00000131943	1.1317	1.17775	0.935818	0.957224	1.30147	0.842289	0.705474	0.917787	0.818573	0.853366
C19orf18 ENSG00000177025	1.05522	1.26264	0.917139	0.929176	1.00521	1.20918	0.899476	1.08412	1.0173	1.0383
C19orf24 ENSG00000228300	0.926648	0.71421	1.0952	1.10518	0.918038	0.914601	1.08746	0.855501	0.844811	1.25095
C19orf25 ENSG00000119559	0.974899	1.1609	0.944143	1.1442	0.813245	1.26335	0.850298	0.988549	0.926649	1.14036
C19orf33 ENSG00000167644	1.11276	0.941861	0.922776	1.20249	0.899977	1.05972	0.726246	0.974253	0.896447	1.03146
C19orf35 ENSG00000188305	0.85913	0.657029	0.859959	0.952411	0.810586	1.10441	1.1179	1.15512	1.22713	0.969573
C19orf38 ENSG00000214212	0.861892	1.19463	1.33474	1.05708	0.925722	0.693347	0.880193	0.919487	1.21258	1.20748
C19orf43 ENSG00000123144	1.06007	1.2739	1.03084	1.18868	0.796904	1.59911	0.978652	0.816507	1.00539	0.946106
C19orf44 ENSG00000105072	1.26241	0.943302	0.960332	1.05737	0.773157	1.05752	0.86437	0.947043	0.924851	1.0966
C19orf45 ENSG00000198723	1.00653	1.03543	1.01745	0.936407	1.05116	0.959308	0.915236	0.868903	0.593787	1.09219
C19orf47 ENSG00000160392	1.08517	1.0031	0.891157	0.671352	0.865412	0.891699	1.60499	1.07877	1.00576	0.844819
C19orf48 ENSG00000167747	0.918098	1.05424	1.05276	1.13708	1.04104	1.24821	0.929443	0.993674	0.841053	0.958727
C19orf52 ENSG00000142444	0.987637	1.10381	0.826893	1.14308	0.70963	0.844756	1.06484	1.14938	0.906018	0.989888
C19orf53 ENSG00000104979	1.10022	1.0865	1.00524	0.981008	0.77022	0.830528	0.877912	0.954906	0.98436	0.955614
C19orf54 ENSG00000188493	0.836826	0.691314	0.971668	0.980348	1.15186	0.935647	1.13939	0.919971	1.1665	1.08692
C19orf57 ENSG00000132016	1.18057	0.952062	0.960736	1.16411	0.972898	1.00883	1.17091	1.08273	1.06136	1.05732
C19orf60 ENSG00000006015	0.862503	0.96747	0.715893	1.14198	0.959346	1.22333	0.903012	1.0584	0.862414	1.01687
C19orf66 ENSG00000130813	1.18489	1.16841	0.929252	1.18941	0.912337	1.06797	1.11789	1.01637	0.861006	0.960166
C19orf67 ENSG00000188032	0.961849	0.941215	1.41474	1.29745	1.06379	1.0833	1.1734	0.899642	1.11655	1.1828
C19orf68 ENSG00000185453	0.873857	1.07195	1.02313	0.843628	1.29524	1.25837	1.10333	1.13023	1.20046	0.923363
C19orf70 ENSG00000174917	0.939509	0.960456	0.979089	0.917742	0.783216	1.07273	1.0164	0.8677	1.14228	1.0754
C19orf71 ENSG00000183397	1.02676	0.992266	1.36796	0.836977	1.04719	1.18922	0.866844	1.1162	0.954569	1.12228
C19orf73 ENSG00000221916	0.838445	0.913165	0.882653	0.862286	0.817706	1.09861	1.03593	1.21901	0.681121	0.980078
C19orf81 ENSG00000235034	0.781979	1.04152	0.792927	1.226	1.10388	0.956087	0.947981	0.84882	1.2151	0.941627
C19orf84 ENSG00000262874	1.17633	0.967986	1.02342	0.840353	0.803422	0.860853	1.00628	1.17486	1.0504	0.956361
C1D ENSG00000197223	1.19631	0.729971	0.84753	0.833988	1.08416	1.08741	0.790916	0.931676	1.16797	0.911945
C1GALT1 ENSG00000106392	0.992325	1.30851	0.905716	1.06091	0.875122	1.06664	0.809456	1.18683	1.41167	0.998638
C1GALT1C1 ENSG00000171155	1.20493	0.974602	1.20733	1.01346	1.31818	0.907845	0.794177	1.03821	0.984583	1.13358
C1GALT1C1L ENSG00000223658	1.0051	1.13487	1.28931	0.832437	1.41092	1.01959	1.04	1.0054	0.915468	0.799376
C1QA ENSG00000173372	1.43868	0.999174	1.21519	0.922513	1.20676	1.0038	0.983576	0.899219	1.08479	0.669682
C1QB ENSG00000173369	1.61062	0.791905	0.844736	1.217	0.959931	1.00911	1.09422	0.734712	0.760166	0.886877
C1QBP ENSG00000108561	0.948606	0.844737	0.900789	1.01938	1.04673	0.84861	1.1612	1.27318	1.06809	1.27414
C1QC ENSG00000159189	0.78419	1.0793	1.06949	1.06947	1.02141	1.08937	0.802354	0.936228	1.01636	1.05133
C1QL1 ENSG00000131094	0.721453	0.953625	0.961489	1.04844	1.03098	1.09332	1.09513	0.766501	0.875295	0.956626
C1QL2 ENSG00000144119	1.01391	0.904951	0.670727	0.812579	0.814991	1.10361	0.84219	0.925887	1.14555	1.14248
C1QL3 ENSG00000165985	1.0597	0.972367	1.08785	1.26284	0.97814	1.17389	0.789929	0.965057	1.1917	0.925803
C1QL4 ENSG00000186897	1.14046	0.860532	0.887221	1.14722	1.18551	1.12606	1.31886	0.661492	1.00726	1.02103
C1QTNF1 ENSG00000173918	0.502149	1.08727	0.890312	1.04616	0.910641	0.962002	0.822697	0.916257	0.755162	1.16841
C1QTNF2 ENSG00000145861	0.97461	0.96824	1.34409	0.944743	0.988722	1.20922	0.741751	1.17676	1.176	1.02042
C1QTNF3 ENSG00000082196	0.937	1.11405	0.780169	0.817541	1.39364	0.815597	1.08718	0.900012	0.948551	0.933409
C1QTNF4 ENSG00000172247	0.992386	1.0017	1.2965	1.13861	0.970317	0.838947	1.02634	1.00158	1.04126	0.950498
C1QTNF5 ENSG00000223953	1.03222	1.16381	1.16602	1.2787	1.50371	0.917824	1.04792	0.964591	1.04796	0.946843
C1QTNF6 ENSG00000133466	1.11105	0.778862	0.713466	0.938258	1.23051	0.956686	1.05182	1.04635	1.23661	1.00427
C1QTNF7 ENSG00000163145	1.27217	1.0638	0.945345	1.39099	0.937475	1.01912	0.96388	1.1305	0.936787	0.936307
C1QTNF9 ENSG00000240654	0.792284	1.15766	1.01739	0.947729	0.703618	1.22813	0.662438	0.997214	1.06412	0.972903
C1QTNF9B ENSG00000205863	1.19351	1.17004	1.1248	1.11283	1.07299	0.841814	1.14249	1.4139	1.09626	1.0437
C1QTNF9B-AS1 ENSG00000281899	1.24029	1.23263	1.34926	0.975694	1.12046	0.940294	0.943425	0.926139	1.24987	1.1866
C1R ENSG00000159403	0.618076	0.976648	1.0503	0.940684	0.833871	1.01557	1.02446	0.825677	2.03092	1.11297
C1RL ENSG00000139178	1.15	0.874	0.897659	0.629899	1.04881	0.747053	1.30951	0.985108	1.2476	0.964489
C1S ENSG00000182326	0.719344	0.769865	1.1154	1.13301	0.863901	1.16268	0.918433	0.738968	1.21528	1.31046
C1orf100 ENSG00000173728	1.10601	1.04426	0.947793	1.07566	0.911079	0.983596	0.856171	0.809855	1.031	1.1208
C1orf101 ENSG00000179397	1.01103	1.08589	0.873564	0.796761	1.26866	1.25049	1.21711	0.903818	0.853115	1.1462
C1orf105 ENSG00000180999	1.04324	0.997608	1.26545	0.886468	0.911507	1.0106	1.04181	0.963162	1.04378	0.958725
C1orf106 ENSG00000163362	1.27577	0.897281	1.28364	0.928675	1.25095	0.960362	0.900932	1.26018	1.07131	1.28059
C1orf109 ENSG00000116922	0.7352	0.934161	0.863017	1.00542	0.901387	0.849811	0.770345	0.89656	0.940237	0.902965
C1orf112 ENSG00000000460	0.900902	1.12919	1.0938	0.901911	0.751338	0.89119	1.04275	1.12185	0.851084	0.959225
C1orf115 ENSG00000162817	1.20374	1.16504	1.01127	0.790952	1.01681	1.07163	0.969439	1.07289	1.06742	1.24546
C1orf116 ENSG00000182795	0.944399	1.50904	0.990002	0.931054	0.877438	0.835104	0.879479	0.964608	0.810718	1.04674
C1orf122 ENSG00000197982	0.948508	1.33795	0.820535	0.888359	0.986148	0.983435	1.18237	1.10331	1.01116	1.06606
C1orf123 ENSG00000162384	1.08778	0.878641	0.95681	0.843226	1.10656	0.765155	0.741871	0.74961	1.14956	0.709639
C1orf127 ENSG00000175262	0.960192	1.06906	0.723676	1.18475	0.873995	0.980739	0.740541	1.03454	1.19483	1.13367
C1orf131 ENSG00000143633	1.1806	1.01437	1.13072	1.1907	0.956967	1.06032	1.15156	1.03726	0.933595	0.927823
C1orf141 ENSG00000203963	0.879063	0.93227	1.20318	0.959851	0.952541	0.728294	0.862589	1.1236	0.879432	1.05251
C1orf145 ENSG00000162913	0.925884	0.927838	0.821245	0.848615	0.991932	0.726839	0.946412	1.0989	1.04686	1.22686
C1orf146 ENSG00000203910	1.00914	1.00407	0.870586	1.11245	0.874626	0.909416	1.06453	0.887487	0.739896	0.906858
C1orf158 ENSG00000157330	1.12113	1.09202	1.05347	1.10718	0.822567	1.06637	1.06352	0.737596	1.15839	0.940578
C1orf159 ENSG00000131591	0.967564	1.21557	0.945417	0.924618	0.982837	0.902745	1.22469	0.974706	1.37034	0.961575
C1orf162 ENSG00000143110	0.844909	0.832597	0.964678	0.696744	1.12909	1.02869	1.13631	0.955105	1.17438	0.965133
C1orf167 ENSG00000215910	0.885867	0.937181	0.735934	1.18223	1.45117	0.976395	0.981639	0.862316	0.916355	0.931005
C1orf168 ENSG00000187889	0.918611	0.794915	0.878765	1.21345	1.10278	0.861431	0.801729	0.986568	1.01362	1.00445
C1orf174 ENSG00000198912	0.881847	0.833739	1.12386	1.24766	1.30044	1.72938	0.96737	0.874892	1.18518	0.886531
C1orf185 ENSG00000204006	1.14415	0.976015	0.995814	0.806547	0.889608	1.01877	0.968673	1.05369	0.940491	1.34844
C1orf186 ENSG00000263961	1.06536	1.06578	1.14521	0.81112	0.980015	1.04131	1.37243	0.956522	0.855158	0.665432
C1orf194 ENSG00000179902	1.01312	0.76865	1.13009	1.13137	0.721073	0.919293	0.864478	1.31064	1.01264	0.95673
C1orf198 ENSG00000119280	0.811821	1.17663	1.20178	0.969686	1.1258	1.17409	1.05491	1.12525	0.650547	0.913686
C1orf204 ENSG00000188004	1.1337	1.11224	0.975635	1.08354	0.992195	1.06045	0.906911	1.15772	0.909722	0.850227
C1orf21 ENSG00000116667	0.894228	1.02541	1.05213	0.965582	0.973783	0.550999	1.4146	0.873527	0.821386	1.04908
C1orf210 ENSG00000253313	1.00614	1.19004	0.980087	1.00029	1.44068	0.983767	0.947807	0.99968	1.14357	0.878607
C1orf216 ENSG00000142686	0.681302	1.06441	0.739692	1.06691	1.43768	0.968598	0.799	0.863605	0.866252	0.939079
C1orf226 ENSG00000239887	0.931696	1.24506	1.24912	1.12408	1.14533	1.20602	1.03194	0.885586	0.999708	0.935302
C1orf228 ENSG00000198520	0.977283	0.97529	0.756187	0.885811	0.910551	1.15509	0.922073	0.837354	1.12581	1.12417
C1orf234 ENSG00000227868	0.985159	1.0833	1.05977	0.863265	1.06622	0.919638	0.887211	1.16807	1.06974	0.960655
C1orf27 ENSG00000157181	0.772256	0.868192	1.04032	1.17444	0.972939	0.968652	1.29329	0.961932	1.29842	1.00299
[truncated: 15,949 more rows]
