# Supplementary material for: Spatial maps of prostate cancer transcriptomes reveal an unexplored landscape of heterogeneity
Source: Nat Commun. 2018 Jun 20;9:2419. doi: 10.1038/s41467-018-04724-5 (PMC6010471; doi:10.1038/s41467-018-04724-5)
Supplement: Supplementary file 9 — Supplementary Data 6 [file 41467_2018_4724_MOESM9_ESM.zip › Supplementary Dataset 3/experiment0009-expected-features.tsv]

	Factor 1	Factor 2	Factor 3	Factor 4	Factor 5	Factor 6	Factor 7	Factor 8	Factor 9	Factor 10
A1BG ENSG00000121410	1.10377	0.0924388	0.306552	0.000640017	0.0278377	2.71913	0.206288	2.25983	0.037475	0.157503
A1CF ENSG00000148584	0.108872	9.27361e-05	0.0394936	0.0734785	0.0767791	0.0160394	0.00187152	0.000686787	1.10122	0.0279878
A2M ENSG00000175899	225.123	4.96198	0.908019	0.139506	16.7194	241.23	46.8779	462.974	331.954	0.0461793
A2ML1 ENSG00000166535	0.0196484	0.307181	1.36152	0.157852	17.0701	0.243814	3.21304	1.50637	0.405565	0.0078116
A4GALT ENSG00000128274	0.0502127	33.4685	0.759483	0.705207	1.50338	0.187415	15.6882	118.323	19.1463	6.43362
AAAS ENSG00000094914	8.6264	3.29959	19.263	45.6229	2.71313	0.178794	1.1331	14.4044	0.619322	6.22834
AACS ENSG00000081760	1.44948	0.106939	6.71393	0.522891	0.14883	7.9087	1.89621	11.4894	0.116663	3.63872
AADAC ENSG00000114771	0.198357	0.00366958	3.55476e-07	0.050697	0.16124	0.000483711	0.0119171	0.0129144	0.00860064	0.0102056
AADACL2 ENSG00000197953	0.0070623	0.156723	0.116959	0.0751842	0.119697	0.00173337	0.00328817	0.073158	0.0756933	0.0405765
AADACL4 ENSG00000204518	0.195227	0.0756712	0.0989878	0.280517	0.230216	0.0248435	0.000276815	0.331586	0.089947	0.0943863
AADAT ENSG00000109576	0.0159703	2.14253	6.1475	9.43783	0.0684632	1.16026	1.46199	0.382803	3.75914	5.97989
AAED1 ENSG00000158122	0.0603598	0.477377	0.592056	0.0469137	6.9203	9.43405	2.8626	12.5045	2.14128	3.82231
AAGAB ENSG00000103591	2.23984	0.0522971	8.64069	0.614384	8.71457	37.8569	13.3432	0.0999377	1.27106	6.4724
AAK1 ENSG00000115977	2.81847	7.05491	17.5648	0.848664	12.5088	0.562121	3.40751	3.01736	4.36492	12.5411
AAMDC ENSG00000087884	0.925843	61.2243	2.12764	1.26071	1.11634	14.9952	0.767691	1.8118	6.89807	0.332668
AAMP ENSG00000127837	21.8397	24.1675	40.729	92.8942	8.0786	27.5117	79.2004	35.4272	64.1158	32.8302
AAR2 ENSG00000131043	0.677676	14.864	0.0300766	19.7641	84.8327	16.1366	10.5027	5.42961	1.848	0.975882
AARD ENSG00000205002	0.649824	0.451976	0.022258	0.183697	0.138872	0.144218	0.17363	0.33763	0.501334	0.124923
AARS ENSG00000090861	18.3168	35.9346	1.9383	0.355371	22.0864	23.1808	1.28216	0.244359	1.93279	9.89527
AARSD1 ENSG00000266967	5.57713	0.0459352	0.00974372	2.75471	0.810997	19.2366	0.440886	0.746661	0.850517	3.49835
AASDH ENSG00000157426	29.7219	0.0241077	5.49099	0.0433541	17.5563	0.771989	0.615305	0.103065	0.476815	0.045802
AASDHPPT ENSG00000149313	0.585994	0.0656165	5.09033	0.0556865	0.229045	0.346916	0.498351	0.730176	0.000940696	2.24336
AASS ENSG00000008311	14.5388	0.157973	1.21273	0.255721	0.11549	0.746672	1.59953	2.3416	0.386908	0.0269331
AATF ENSG00000275700	8.8722	29.9552	5.10472	17.0421	0.302317	17.5782	2.90878	18.057	2.35047	3.19979
AATK ENSG00000181409	2.52915	4.19938	0.147805	0.286201	0.0399354	0.268904	0.670729	0.317453	0.14323	0.38457
AATK-AS1 ENSG00000225180	0.0270284	0.15628	0.00193719	0.0004603	0.0291452	0.00660524	0.00304145	0.000212816	0.00957248	0.00258145
ABAT ENSG00000183044	0.273499	0.193449	4.25349	6.85423	6.73759	0.156138	0.672061	0.191871	0.0263683	0.08573
ABC13-47488600E17.1 ENSG00000283199	1.15786	0.788521	0.793737	0.274435	0.495827	0.436752	1.32997	0.0865348	0.647535	0.0400249
ABC13-47656900H15.1 ENSG00000283566	0.380568	0.131797	0.108125	0.047798	0.545092	0.25615	1.2846	0.39645	0.16188	0.363022
ABC7-42404400C24.1 ENSG00000277758	0.0132938	0.490338	0.0142211	0.0164526	0.0461839	0.0236452	0.11657	0.188566	0.097133	0.000899209
ABCA1 ENSG00000165029	1.3276	0.976279	0.202809	0.38635	2.83363	2.24005	1.66305	6.33796	1.35491	10.0868
ABCA10 ENSG00000154263	0.0650857	0.708625	0.221557	0.14847	0.108402	0.350937	1.78925	0.612107	0.272353	0.0499593
ABCA12 ENSG00000144452	1.86135	0.0671956	0.0346744	0.1146	0.2178	0.0194699	0.106958	0.213783	0.178479	0.0279349
ABCA13 ENSG00000179869	0.470978	0.124357	0.0246707	0.0373043	0.0758785	0.0255043	0.201354	0.201898	0.0253038	0.0428683
ABCA2 ENSG00000107331	17.3679	29.185	90.2232	52.2506	6.5654	2.75829	12.3824	88.8414	17.2755	9.01916
ABCA3 ENSG00000167972	67.0002	1.50478	13.4231	36.5144	1.41774	32.0653	0.406653	0.303668	19.5802	0.296204
ABCA4 ENSG00000198691	0.010955	0.276981	0.166881	0.159557	0.321704	0.238703	0.172505	0.168979	0.0283116	0.0832087
ABCA5 ENSG00000154265	1.5179	0.207485	1.75405	0.311088	8.54383	0.228649	7.01725	0.410311	8.77123	4.30735
ABCA6 ENSG00000154262	0.247461	1.06532	0.00973385	0.205318	0.29169	0.668375	0.107417	0.333549	3.00346	0.02348
ABCA7 ENSG00000064687	0.8338	0.00555659	0.0973549	27.2866	1.40777	1.47639	5.441	0.546585	14.6036	0.34921
ABCA8 ENSG00000141338	0.356501	0.978617	6.9155	2.97047	2.9344	2.05625	0.377759	33.4471	0.00324734	0.0688133
ABCA9 ENSG00000154258	0.10107	1.86089	0.823312	9.59048	1.0739	2.70327	0.682878	0.0761454	0.25604	0.0035305
ABCB1 ENSG00000085563	0.00264999	5.65074	0.959227	0.456805	0.643623	0.0366388	1.72954	0.180745	0.72814	0.119042
ABCB10 ENSG00000135776	3.87783	0.0439837	0.911751	0.486094	0.218134	1.22964	0.0568791	0.0322734	0.754953	5.15999
ABCB11 ENSG00000073734	1.34291	0.18076	0.0190809	0.013255	0.0423334	0.0213851	0.0118012	0.0419757	0.00621095	0.0124977
ABCB4 ENSG00000005471	1.71038	3.36561	0.101185	0.133446	0.316074	0.194265	0.0364497	0.989387	0.0698096	0.596415
ABCB5 ENSG00000004846	0.0203408	0.32996	0.160109	0.140563	0.117401	0.0755955	0.176326	0.247533	0.0280064	0.227285
ABCB6 ENSG00000115657	2.06337	0.0360706	0.0369785	0.441502	0.552981	0.543269	0.0526217	0.126463	0.103297	0.0625041
ABCB7 ENSG00000131269	1.89382	0.317906	0.169645	0.179898	0.0904721	19.218	2.30595	1.4624	0.725812	0.85152
ABCB8 ENSG00000197150	42.581	41.8652	15.7747	6.6488	31.8525	0.148018	1.49999	54.638	1.92347	0.933681
ABCB9 ENSG00000150967	11.1184	13.3281	0.623319	0.0106607	0.144273	5.95888	1.13627	0.0562781	0.140443	0.400051
ABCC1 ENSG00000103222	8.98343	3.58517	4.49177	0.0364076	15.5636	9.6614	5.06768	1.57846	0.153589	2.62862
ABCC10 ENSG00000124574	0.11412	10.6939	0.529276	1.85912	30.2444	1.85093	4.44155	3.42685	5.88135	0.00751019
ABCC11 ENSG00000121270	0.068145	0.0456414	5.37745	0.0698161	0.00607853	0.0713781	0.00231308	0.00027115	0.165671	0.789409
ABCC12 ENSG00000140798	0.214552	2.1467	0.0379963	0.00446545	0.0378813	0.0470041	0.0665896	0.180227	0.0867226	0.0292195
ABCC2 ENSG00000023839	0.070056	0.0120105	0.0314216	0.0556709	0.0221058	0.156421	0.0141655	0.333269	0.00900439	6.87687e-05
ABCC3 ENSG00000108846	0.328116	9.61894	5.4682	30.9026	10.9218	5.50035	17.6803	0.225511	2.5688	0.0813718
ABCC4 ENSG00000125257	0.395918	0.0500996	40.9024	0.396297	43.8984	0.319652	7.58527	0.32911	0.121563	20.1842
ABCC5 ENSG00000114770	0.486264	13.8378	11.2069	0.326618	1.23744	23.6009	17.7136	0.199804	0.520004	0.353237
ABCC6 ENSG00000091262	1.67225	0.192442	0.23541	1.43277	3.72961	0.0612761	0.511565	0.0754753	0.222634	3.83936
ABCC8 ENSG00000006071	0.511565	61.2155	3.18323	9.50732	0.0515329	3.28941	0.496815	84.0544	0.295987	0.052715
ABCC9 ENSG00000069431	4.23862	0.372789	0.135836	0.280768	0.232577	0.0966986	0.000250283	0.0937762	5.60155	0.0022297
ABCD1 ENSG00000101986	23.4067	8.89355	0.0154981	52.8796	1.66107	0.188999	0.956137	41.2855	0.269733	11.7181
ABCD2 ENSG00000173208	0.363724	0.480222	0.0100077	0.0116521	0.154702	0.0925291	0.000316703	0.735045	0.312431	0.139907
ABCD3 ENSG00000117528	2.43711	0.505041	7.79781	2.0705	1.09011	1.12409	3.62033	0.252892	0.406803	1.21613
ABCD4 ENSG00000119688	0.462084	2.99528	7.43178	0.325287	1.02976	2.10071	0.541343	0.0235113	15.1837	2.60191
ABCE1 ENSG00000164163	0.629098	0.29645	3.31636	0.2368	0.685294	1.64654	5.03086	0.371551	0.271764	3.07634
ABCF1 ENSG00000204574	0.0317229	40.1219	16.022	1.05839	0.714991	21.8554	1.60567	0.221867	1.89571	21.0884
ABCF2 ENSG00000033050	32.164	106.845	31.8246	3.73601	0.173145	45.351	23.2594	23.5487	0.175501	4.70868
ABCF3 ENSG00000161204	46.7946	2.60538	18.0993	76.3377	4.37123	0.922264	1.29533	5.52142	5.50077	9.2784
ABCG1 ENSG00000160179	0.0971383	0.902732	1.09926	2.39118	3.76323	13.1151	0.565354	0.0950361	0.13878	3.56805
ABCG2 ENSG00000118777	0.585888	1.37269	0.0585033	1.19137	0.866519	5.90562	3.39068	0.402797	7.29603	0.362062
ABCG4 ENSG00000172350	0.801395	0.159925	0.0465581	0.075065	0.189384	0.0168818	0.01252	0.139541	0.102493	0.0491499
ABCG5 ENSG00000138075	0.0813852	0.269852	0.000290515	0.0304557	0.00414878	0.015962	0.0172506	0.235511	0.0434247	0.00520467
ABHD1 ENSG00000143994	0.777113	14.9312	1.14725	0.153081	1.03254	0.28582	0.382543	0.382924	1.1052e-05	0.0204762
ABHD10 ENSG00000144827	3.3804	0.603915	2.17234	2.60741	4.01593	33.2298	0.113517	0.230365	0.868888	0.213189
ABHD11 ENSG00000106077	2.28479	57.8394	12.2335	8.58125	0.542816	29.7942	20.1989	0.177974	0.15865	12.6242
ABHD12 ENSG00000100997	6.19574	88.6898	27.0264	53.4356	40.741	37.0816	80.637	2.49105	2.63095	17.7032
ABHD12B ENSG00000131969	0.000611013	0.00687986	0.00863346	0.015437	0.0552225	0.0626673	0.0426058	0.0245635	0.00389726	0.00968365
ABHD13 ENSG00000139826	2.16539	0.636729	4.66866	1.01285	1.93739	0.0377394	3.46713	2.68137	0.653168	4.37194
ABHD14A ENSG00000248487	45.5834	17.3073	11.6289	43.2109	13.2435	11.3358	2.20653	4.17074	5.02743	13.6944
ABHD14A-ACY1 ENSG00000114786	0.263976	0.000218306	0.00164152	0.0908902	0.159496	0.0267579	0.0201198	0.0205871	0.0890374	0.000711502
ABHD14B ENSG00000114779	100.903	52.5506	41.6664	109.303	28.1542	1.66613	33.5276	56.5042	1.21631	1.8766
ABHD15 ENSG00000168792	12.9354	1.22613	1.29975	0.0471426	0.576408	0.0252426	9.6555	0.183457	1.54946	0.642467
ABHD16A ENSG00000204427	0.00368994	0.331493	1.30927	0.719185	0.657264	7.51227	2.67453	3.33339	3.03383	0.153941
ABHD17A ENSG00000129968	40.7504	12.1714	9.23294	80.096	19.7017	6.14763	0.42802	22.0209	5.62667	28.3
ABHD17B ENSG00000107362	2.74782	0.99506	2.8555	0.679838	6.31309	22.1068	6.92554	0.29239	1.37724	0.0805739
ABHD17C ENSG00000136379	0.0347273	0.421527	3.29001	8.15586	0.582211	1.392	1.73147	0.521252	2.23688	2.67685
ABHD18 ENSG00000164074	4.25461	0.0454679	8.54979	0.00851492	0.961624	0.192098	0.108647	2.57507	0.0278316	1.17444
ABHD2 ENSG00000140526	0.251706	0.225208	34.0015	0.0927835	37.9254	0.13236	4.72247	2.39428	0.573818	14.6367
ABHD3 ENSG00000158201	0.175282	0.0318027	3.04302	0.72038	3.14235	2.07488	0.21371	0.3938	1.0437	2.58802
ABHD4 ENSG00000100439	8.6364	21.9298	0.000134586	9.11477	6.38012	15.7417	16.8228	1.84295	0.284046	0.0356548
ABHD5 ENSG00000011198	0.199579	3.5245	0.0956596	0.301775	3.07414	1.25633	0.000533419	0.05381	0.130714	0.0934855
ABHD6 ENSG00000163686	2.97454	0.13843	6.77049	8.57537	1.06794	0.73765	10.787	0.483534	0.117434	8.09205
ABHD8 ENSG00000127220	3.49906	16.4701	1.12371	16.6926	31.7255	8.14676	16.6657	59.5085	60.817	2.56116
ABI1 ENSG00000136754	0.378935	0.269979	8.58404	1.18709	10.9591	0.00482687	25.7085	1.30436	0.679838	0.0599596
ABI2 ENSG00000138443	1.36162	8.75358	13.4594	0.015394	1.74924	40.8891	7.50374	3.73986	5.51023	11.868
ABI3 ENSG00000108798	0.359485	22.6845	1.77238	0.0732934	2.32935	1.00866	2.12471	1.59758	6.50348	0.476537
ABI3BP ENSG00000154175	0.631617	0.115484	0.0528934	1.38473	0.968787	0.0588864	0.0605784	0.584455	0.418949	0.0342509
ABL1 ENSG00000097007	5.33088	19.5729	14.5798	23.8265	2.39478	41.7834	1.88295	44.0347	25.2465	14.9738
ABL2 ENSG00000143322	19.591	0.531959	0.388436	0.0294512	8.2453	1.59444	14.5646	10.8677	33.746	1.31076
ABLIM1 ENSG00000099204	9.93214	121.638	2.05788	32.0006	35.0343	0.222241	92.5802	77.9709	37.8801	5.41649
ABLIM2 ENSG00000163995	3.24093	0.134582	0.011706	0.159265	0.814611	0.101479	0.0311715	0.675511	2.69817	0.334338
ABLIM3 ENSG00000173210	55.4785	0.417775	4.47391	0.141674	1.4381	1.41641	9.56631	0.35577	0.00153893	0.0604975
ABO ENSG00000175164	0.117502	0.513608	0.223073	0.79668	1.54416	9.48191	8.45556	0.379251	0.412302	4.2062
ABR ENSG00000159842	0.0630235	0.634837	2.15676	0.745658	0.550087	37.2379	18.2938	18.4377	1.44781	5.40568
ABRA ENSG00000174429	0.201588	2.93089e-05	0.430713	0.0103498	0.407	0.0196714	0.00719713	0.357037	0.0906941	0.00150512
ABRACL ENSG00000146386	0.288464	0.185753	0.786501	0.107605	0.0548013	0.0341463	0.133035	0.0151863	0.0774422	2.91199
ABT1 ENSG00000146109	2.9259	0.725722	0.658795	0.539308	0.693382	15.348	0.862241	1.16299	0.626412	4.28442
ABTB1 ENSG00000114626	128.669	19.5125	15.4229	13.1316	21.5661	0.0118238	11.8325	29.7713	2.26931	3.85437
ABTB2 ENSG00000166016	9.58251	6.80547	0.482197	0.158151	0.310147	1.15255	2.99012	27.6848	0.271004	0.500903
AC002429.5 ENSG00000236197	0.00158417	0.149325	0.0238632	0.00549395	0.151634	0.0468346	0.00141765	0.0213863	0.0346918	0.0129863
AC004076.7 ENSG00000268533	0.000969839	0.0026591	0.042099	0.0297135	0.0461429	0.00454636	0.0163265	0.0074709	0.00120468	0.0300366
AC004158.1 ENSG00000280264	0.04742	0.126573	0.00222704	0.00507547	0.000582215	0.0392182	0.00345607	0.00547969	0.0767788	0.162073
AC004381.6 ENSG00000005189	0.00943421	5.46486	0.368029	0.316499	20.4307	3.51397	0.436056	0.237433	0.08568	1.05944
AC004754.3 ENSG00000269881	1.64306	0.878177	4.29161	0.0233325	1.12772	2.00311	0.107012	0.205622	0.00518111	0.357772
AC004813.1 ENSG00000279777	0.0276369	0.169812	0.15121	0.0306459	0.00305482	7.19377e-05	0.008856	0.0990221	0.0798906	0.0500436
AC004824.1 ENSG00000280226	0.0120252	0.0367514	0.0137051	0.00611185	0.0461709	0.0132362	0.0194564	0.0189133	0.152864	0.015195
AC005281.1 ENSG00000226690	0.204888	0.213437	0.069453	0.0682275	0.0086139	0.0431905	0.0134706	0.0452844	0.0279992	0.00477093
AC005477.1 ENSG00000280188	0.411429	0.0330394	0.00217584	0.132545	0.00618113	0.000297946	0.00463298	0.418833	0.114275	0.0666884
AC005480.1 ENSG00000279461	3.76843	0.525167	1.08046	0.000621656	1.09983	0.215986	0.0449372	0.0835866	0.441303	0.0233953
AC006116.20 ENSG00000267710	0.0201879	0.212678	0.136468	0.0180355	0.124262	0.264184	0.0385447	0.24735	0.907157	0.0606772
AC006328.1 ENSG00000280301	0.0182237	0.0322389	0.0499793	0.0544823	0.0993405	0.109862	0.118109	0.224702	0.0455908	0.0138308
AC006386.1 ENSG00000279115	1.69899	1.37956	0.799962	1.82941	0.106537	1.99205	0.0268422	0.500885	0.0636778	0.0412689
AC006994.3 ENSG00000279317	0.000960102	0.186295	0.0400819	0.619216	0.0564775	0.344777	0.135128	0.0462107	0.386055	0.119842
AC007040.11 ENSG00000258881	0.0139533	0.0568072	0.00402418	0.0946415	0.00127095	13.9955	0.0556141	0.0896881	0.0160335	0.121163
AC007906.1 ENSG00000279018	0.000434563	0.362767	0.0197395	0.0643241	0.240955	0.0103578	0.0111801	0.0161932	0.0110045	0.0276748
AC008074.1 ENSG00000279644	0.0916239	0.0202281	0.0696404	0.0479708	0.0613012	0.0268084	0.0531423	0.331512	0.839619	0.204666
AC008522.1 ENSG00000279232	0.0379429	0.56549	0.242295	0.280048	0.124476	0.102	0.0947724	0.0285272	0.333107	0.00715186
AC008686.1 ENSG00000280221	0.050581	0.0242254	0.00449617	0.0763099	0.102743	0.137207	0.133081	0.0219001	0.00277108	0.000133099
AC008759.1 ENSG00000279471	0.0842365	0.00462137	0.0508428	0.0397107	0.00171983	0.0713239	0.0781037	0.0123452	0.0231395	0.00876332
AC008810.1 ENSG00000279126	0.0511999	0.0474135	0.000247877	0.0739993	0.0547141	0.00792042	0.00787979	0.0585931	0.020902	0.10553
AC008914.1 ENSG00000279768	0.0371568	0.00033591	0.052864	0.0517326	0.0475725	0.0345231	0.00180692	0.00468968	0.03409	0.0147957
AC009014.3 ENSG00000271824	0.377385	0.254912	0.531475	0.384256	0.943138	0.137566	0.293548	0.0483508	0.442282	0.16579
AC009060.2 ENSG00000280252	0.0535681	0.0158532	0.0605374	0.104697	0.0826123	0.0572949	0.0126602	0.143965	0.037432	0.0950798
AC009977.1 ENSG00000279335	0.00914693	0.0309943	7.3538e-05	0.061331	0.00595228	0.0135934	0.0549665	0.0698162	0.0170993	0.00345107
AC010731.4 ENSG00000235118	0.129194	0.0313298	0.0544117	0.0494526	0.0179338	0.00267998	0.090782	0.316056	0.0091341	0.0389986
AC011155.1 ENSG00000280098	0.0443255	0.0132377	0.0520634	0.00556456	0.071719	0.000418322	0.0239897	0.159073	0.0620049	0.393871
AC011380.1 ENSG00000281227	0.0311545	0.0177771	0.00872633	0.0618342	0.0933606	0.00302184	0.00820952	0.0497094	0.056962	0.000299849
AC012005.1 ENSG00000279274	1.92445	2.47904	1.45968	1.44528	0.357494	2.05993	1.09579	1.77992	1.70719	0.802072
AC012005.2 ENSG00000279287	0.131366	0.0601645	0.0135849	0.0237214	0.42521	0.00882204	0.0411642	0.00108643	0.0218756	0.0756561
AC012363.1 ENSG00000281676	0.0156518	0.147559	0.00862839	0.025947	0.303972	0.0508029	0.124837	0.00487553	0.00157494	0.24717
AC013269.5 ENSG00000184761	0.0175995	0.147989	0.0947189	0.0741775	0.134833	0.0779468	0.0128376	0.0577923	0.0430578	0.00153204
AC013461.1 ENSG00000091436	117.638	0.0322186	10.6063	0.709691	3.83761	1.41812	2.72631	15.669	4.86356	6.07889
AC016142.1 ENSG00000280141	0.0148209	0.0214105	0.0523923	0.0403792	0.00408036	0.0409287	0.0362001	0.170824	0.0367668	0.0151496
AC016549.1 ENSG00000281325	0.0489159	0.00310143	0.088693	0.000541278	0.0148682	0.0441782	0.109355	0.156016	0.0856772	0.177452
AC016577.1 ENSG00000279646	0.0225701	0.00943585	0.0291826	0.0111198	0.0143912	2.33206e-06	0.0113255	0.11471	0.0105603	0.031727
AC016991.1 ENSG00000279435	0.0545126	0.0478044	0.053605	0.0390992	0.05838	0.00184662	0.0739135	0.0258593	0.0058253	0.0098035
AC017081.1 ENSG00000279921	0.00124602	0.0209923	0.0223937	0.0963334	0.233041	0.0112647	0.15287	0.0139697	0.0375359	0.150944
AC018512.1 ENSG00000279808	0.0229732	0.080501	1.30525e-05	0.0705048	0.226081	0.0807691	0.0653759	0.00270149	0.0432465	0.0028329
AC018902.1 ENSG00000280817	0.000732087	0.0634531	0.00532462	0.00945353	0.11887	0.000534693	0.0734101	0.017191	0.00903938	0.000172089
AC021106.1 ENSG00000279386	0.0127553	0.0800116	5.94491e-05	0.0216632	0.0899113	0.011781	0.00264431	0.106271	0.0499329	0.0484118
AC024060.1 ENSG00000281584	0.0059534	0.0180038	0.0404262	0.00592892	0.0220245	0.0205031	0.017287	0.0692829	0.0120526	0.0819
AC024592.12 ENSG00000267740	0.0101138	0.0276569	0.0633207	0.00627321	0.0362517	0.0912811	0.0554061	0.0102729	0.0314094	0.0372345
AC025335.1 ENSG00000179859	0.145816	11.2688	0.170144	0.21544	0.463702	4.90597	0.502335	0.16451	0.400435	0.0185825
AC055733.1 ENSG00000280127	0.0019419	0.0037656	0.0259081	0.032917	0.000347879	0.00514054	0.0214666	0.028332	0.10345	0.0015262
AC055866.1 ENSG00000281079	0.0227078	0.00791061	0.0589329	0.0526603	0.0253827	0.0497853	0.0997218	0.0614638	0.0456511	0.0346797
AC069063.2 ENSG00000279380	0.131879	0.00962804	0.0186644	0.0438825	0.0194917	0.0707481	0.0719416	0.0844248	0.0602974	0.00862424
AC073130.2 ENSG00000281656	0.0567985	0.022394	0.0202165	0.0317583	0.000237506	0.0124851	0.00680688	0.023936	0.00134558	0.126157
AC073657.1 ENSG00000279937	0.00476992	0.0609082	0.079654	0.0443716	0.0876831	0.0164385	0.165146	0.000707497	0.111903	0.0414945
AC074033.1 ENSG00000281137	1.24802	1.75784e-05	0.579197	0.0807638	0.0501108	0.0694876	0.0147931	0.42822	1.64778	0.0463998
AC087350.1 ENSG00000281527	0.114709	0.0574959	0.00126061	0.0304545	0.0280373	0.0316479	0.00197344	0.0571316	0.0880964	0.0227858
AC087762.1 ENSG00000279588	0.000495129	0.0450778	0.00154294	0.00384561	0.0471086	0.0291084	0.000319988	0.0379567	0.102114	0.0012127
AC090154.1 ENSG00000278888	0.000676125	0.0350645	0.00388804	0.0011051	0.0791527	0.0219028	0.051271	0.098081	0.0223694	0.0186488
AC090498.1 ENSG00000279483	2.78627	200.383	12.9331	1.46024	43.69	116.427	8.39712	2.02345	10.1465	1.43555
AC092384.1 ENSG00000280675	0.0409133	0.0171698	0.00101856	0.0859338	0.0135916	0.118614	0.00490792	0.00468931	0.00544968	0.0229288
AC092835.2 ENSG00000233757	0.0702984	0.112007	0.0262459	0.0765331	0.00066142	0.0021487	0.0108883	0.0299523	0.256412	0.0249101
AC092881.1 ENSG00000279530	0.103126	0.127438	0.0252489	0.0145419	0.0329516	0.0153059	0.0185139	0.00364059	0.0424099	0.000725256
AC100821.1 ENSG00000280473	0.0329029	0.0050489	0.0656808	0.00680763	0.0972758	0.0281112	0.132177	0.0106816	0.00201335	0.0243812
AC104057.1 ENSG00000280427	0.00160631	0.0313323	0.0164824	0.00492013	0.0505169	0.0201663	0.0807724	0.256451	0.08719	0.0558745
AC104073.1 ENSG00000280410	0.0108312	0.0507759	0.00754168	0.0612314	0.027609	0.0572625	0.296407	0.493176	0.00862264	0.000349647
AC104304.4 ENSG00000283473	3.97821e-07	0.0516378	0.0112205	0.0312284	0.0490547	0.00128106	0.0873154	0.192515	0.0496826	0.0380652
AC104389.2 ENSG00000279824	0.0697144	0.010332	0.00245982	0.00168419	0.0987408	0.0444101	0.319367	0.0297415	0.0550718	0.035452
AC104981.1 ENSG00000278938	0.0100377	0.021951	0.0743245	0.00130997	0.278562	0.0635257	0.0263024	0.176216	0.0383348	0.0567336
AC105009.1 ENSG00000281855	0.0232457	0.00854715	0.0431729	0.137267	0.34173	0.0350783	0.0106418	0.0429597	0.00693058	0.0424468
AC105052.1 ENSG00000279168	0.0954336	0.174548	0.10339	1.63244	0.0103239	0.0516428	0.0540353	0.434296	0.104253	0.376993
AC109486.1 ENSG00000280447	0.00608384	0.00912033	0.0103424	0.0106558	0.0532412	1.63465e-05	0.0318533	0.120282	0.00417182	0.00250359
AC109829.1 ENSG00000233438	0.0664865	0.00471258	0.00146457	0.0801353	0.0774505	0.107523	0.0749321	0.00481244	0.0090638	0.0398924
AC110602.1 ENSG00000281267	0.047599	0.0306813	0.045841	0.143663	0.363599	0.0663788	0.64986	0.161842	0.00141499	0.015467
AC110615.1 ENSG00000279909	1.70486	0.294322	0.498252	3.63114	0.613483	1.63404	0.0364954	1.08258	0.0487469	1.47845
AC112719.1 ENSG00000280671	0.0532809	0.00880322	0.00233638	0.00516023	0.0667832	0.0019717	0.0312279	0.00194041	0.0159415	0.106463
AC113404.1 ENSG00000254893	0.319564	0.328661	0.585583	0.00173086	8.82159	0.00148376	5.83812	31.712	5.77678	4.3461
AC118758.1 ENSG00000268187	0.0246912	0.0218513	0.0386703	0.111529	0.0404262	0.0286268	0.025204	0.238336	0.0162036	0.0768708
AC131097.4 ENSG00000216921	2.43048	0.110634	0.101124	0.315239	3.21245	0.0302285	1.66333	0.0699906	0.482401	0.00511025
AC131263.1 ENSG00000280550	0.123169	0.0738364	0.0509544	0.152866	8.37125e-05	0.0266872	0.0170952	0.00014341	0.00995127	0.0106435
AC138517.6 ENSG00000283288	0.000181107	0.13205	0.0426778	0.29628	0.24479	0.0474018	0.0085793	0.0254774	0.104487	0.0182462
AC138647.1 ENSG00000226490	0.0408441	0.0332365	0.0607325	0.000792132	0.0187803	0.0546687	0.0098315	0.0396297	0.158213	0.166182
AC138969.4 ENSG00000183889	1.1259	19.29	4.69031	6.66325	0.608181	0.892151	6.6237	2.78824	0.939491	2.86545
AC241377.1 ENSG00000281741	2.02956	3.91435	3.37979	3.75471	1.91588	0.799823	3.49503	0.0309594	0.474542	3.49065
AC241585.1 ENSG00000281571	2.50344	0.16001	0.698951	0.187185	2.15883	0.120068	0.787066	0.0571551	0.162298	0.0618911
AC242988.1 ENSG00000278939	0.297862	0.0140142	0.00235649	0.0141186	0.155302	0.000199845	0.0331493	0.0158076	0.013023	0.0185816
AC243756.1 ENSG00000270339	0.0208807	0.00420397	0.0853962	0.0219084	0.26185	0.16463	0.0329436	0.0615098	0.0913458	0.137613
AC243945.1 ENSG00000279510	0.00311584	0.018593	0.0178253	0.277911	0.0260361	0.03117	0.000540783	0.0475847	0.0148273	0.0793936
AC245100.1 ENSG00000280649	2.28342	1.54711	0.597831	4.45107	0.577485	1.92196	7.2472	4.95623	3.20939	8.6124
ACAA1 ENSG00000060971	8.15834	158.653	254.576	4.21071	63.1271	0.906518	30.4484	2.68318	1.07872	36.6688
ACAA2 ENSG00000167315	28.2802	0.207914	0.743899	0.0622072	0.147697	19.857	0.178127	0.0469124	0.00676195	26.8438
ACACA ENSG00000278540	0.200115	0.328916	11.982	15.7772	7.91243	34.7708	0.117773	1.19023	0.0182407	3.6891
ACACB ENSG00000076555	40.2857	7.10898	0.827427	0.407107	0.99237	27.6755	1.34174	7.49184	4.97719	0.196732
ACAD10 ENSG00000111271	0.214598	0.7541	9.02179	21.68	0.595124	0.154603	0.672093	0.517843	0.638758	1.38524
ACAD11 ENSG00000240303	0.221232	0.0315391	0.297035	0.483438	0.715439	0.00578098	0.306717	0.116441	0.128029	0.0223742
ACAD8 ENSG00000151498	0.513547	0.148552	0.875279	13.7975	9.04231	0.122108	0.0900775	0.0116768	0.194512	11.395
ACAD9 ENSG00000177646	0.307574	74.8709	21.5759	1.88897	6.67067	6.10794	21.8772	0.0974637	1.13581	0.416194
ACADL ENSG00000115361	0.625556	0.276075	5.91118	0.00281597	11.5489	0.753411	3.00934	1.0914	0.00310288	7.4789
ACADM ENSG00000117054	0.0445216	0.144194	9.48747	0.039504	3.95984	0.464489	6.00882	9.24513	0.440334	2.87027
ACADS ENSG00000122971	8.96118	12.5046	0.172402	17.4201	14.475	8.41475	0.845981	17.788	6.16193	13.2212
ACADSB ENSG00000196177	1.26775	0.475104	13.8703	1.37153	4.38158	1.22527	0.144804	0.624038	1.21747	8.52238
ACADVL ENSG00000072778	112.317	6.75688	345.264	263.023	110.819	41.3995	313.29	129.745	43.8785	266.98
ACAN ENSG00000157766	8.52171	0.362502	0.0922891	0.110948	0.0283316	0.015216	0.00194604	0.124878	0.495592	0.0028228
ACAP1 ENSG00000072818	11.5338	47.7	4.14333	6.44052	4.08526	0.0181299	3.09439	1.25642	8.83405	1.65826
ACAP2 ENSG00000114331	0.0365066	1.11341	0.0338063	0.648893	3.66606	0.475878	3.10009	36.7807	0.127601	15.2635
ACAP3 ENSG00000131584	71.1198	6.21094	48.5964	310.713	83.7223	21.7447	1.78723	62.988	19.0704	10.4859
ACAT1 ENSG00000075239	21.101	0.824187	5.2245	0.00597063	5.87174	8.36448	0.460535	13.154	0.0573529	0.149238
ACAT2 ENSG00000120437	0.134296	11.9979	16.291	0.713831	13.4895	3.52002	3.73956	0.131169	0.287877	1.03724
ACBD3 ENSG00000182827	0.756169	1.40987	1.95707	10.1066	4.07221	31.6775	16.9776	5.72962	5.16845	11.6444
ACBD4 ENSG00000181513	1.35655	38.8861	2.60231	67.8359	0.660334	45.4427	0.720663	43.3444	35.1521	9.11859
ACBD5 ENSG00000107897	0.855131	0.249669	11.3705	0.0244967	0.447325	0.0263673	4.78853	2.71196	0.385923	0.68026
ACBD6 ENSG00000230124	0.0435747	20.1164	6.89901	0.380757	1.40687	0.90372	12.6043	3.28793	7.26433	0.406846
ACBD7 ENSG00000176244	0.0705981	0.100798	0.0325017	0.000422617	0.0602141	0.0402826	0.0591313	0.00493744	0.0378171	0.023396
ACCS ENSG00000110455	5.35583	5.10259	1.10446	27.0144	9.69564	4.99577	0.225036	0.374261	6.09719	1.84787
ACCSL ENSG00000205126	0.0280702	0.0546217	0.030927	0.0370968	0.0279836	0.0321589	0.536392	0.0741679	0.0788128	0.0410516
ACD ENSG00000102977	0.645723	50.3969	17.293	12.0272	0.0809004	6.48154	1.7525	26.2095	0.185207	0.79994
ACE ENSG00000159640	1.1934	1.27574	8.85296	27.5958	3.22274	1.67987	7.61164	0.462398	0.106968	0.752903
ACE2 ENSG00000130234	0.335196	0.124954	0.032274	0.0742448	0.0214747	0.312423	0.64623	0.000310944	0.0639129	0.17509
ACER1 ENSG00000167769	0.0796429	1.83618	1.94545	0.271601	1.87777	0.164075	0.451541	0.081009	0.105031	0.0188715
ACER2 ENSG00000177076	0.000774359	0.0306052	0.00714036	0.00408328	0.000320862	0.0138537	0.583846	0.038298	0.0160908	0.131676
ACER3 ENSG00000078124	2.06589	4.13113	15.3751	0.536463	0.148883	5.2668	0.194411	3.00304	0.483503	1.02048
ACHE ENSG00000087085	1.18836	14.603	0.00508448	0.441462	0.76888	16.9686	35.9523	0.625162	34.7393	0.36652
ACIN1 ENSG00000100813	0.0215681	0.0934366	33.2564	27.313	4.90092	5.56778	57.4562	75.8911	6.55673	19.4607
ACKR1 ENSG00000213088	0.220225	5.94327	0.0201169	0.26224	0.433503	0.0493372	0.837959	0.00657211	19.7907	0.184003
ACKR2 ENSG00000144648	1.36059	0.125193	0.0556109	0.00179616	0.117208	1.52695	0.0619829	0.520377	0.0103006	0.217444
ACKR3 ENSG00000144476	15.438	1.20354	0.240838	0.199265	0.00296447	1.4417	0.425712	0.77771	13.8873	1.90989
ACKR4 ENSG00000129048	0.000548963	0.051673	0.0721707	0.130025	0.142787	0.0755639	0.0102906	0.0253103	0.0375602	0.0252503
ACLY ENSG00000131473	2.31673	1.3156	30.0028	1.52099	21.1711	13.3805	0.47619	1.45404	0.105581	11.3379
ACMSD ENSG00000153086	0.0807437	0.0291886	0.00629944	0.0209402	0.0911497	0.0716154	0.050015	0.000332725	0.210367	0.0905587
ACO1 ENSG00000122729	15.7799	0.898465	1.09362	5.13775	0.00693401	5.04108	0.930027	0.0270922	0.628178	1.56218
ACO2 ENSG00000100412	3.48458	33.1174	16.5749	7.35973	0.421736	17.3569	5.28657	3.53192	7.51257	5.36868
ACOD1 ENSG00000102794	0.0262992	0.0541372	0.0757854	0.227985	0.114838	0.0600491	0.133312	0.00634965	0.0755561	0.0285395
ACOT1 ENSG00000184227	36.9236	2.18663	14.0314	0.889904	1.89303	0.112919	1.59048	3.45755	0.216087	4.34328
ACOT11 ENSG00000162390	19.2524	0.00948446	0.331008	0.458639	6.83461	1.61987	5.9821	1.0348	0.308742	0.179518
ACOT12 ENSG00000172497	0.045813	0.0206249	0.0265332	0.0770895	0.0518513	0.0600305	0.21079	2.8003	0.00845116	1.84425
ACOT13 ENSG00000112304	40.6413	0.166749	20.0381	5.55863	17.5951	4.31039	5.38209	9.9255	14.3974	8.4814
ACOT2 ENSG00000119673	40.2212	1.7769	1.04182	2.01805	0.999141	0.71345	6.13086	3.73756	0.0105883	3.21768
ACOT4 ENSG00000177465	0.0141159	0.392505	0.321715	0.0367027	0.107234	4.40368	0.262839	0.556097	0.154727	0.382995
ACOT6 ENSG00000205669	0.0134311	0.150098	0.0262684	0.179879	0.0603323	0.00283114	0.0564216	0.36121	0.0693051	0.000638327
ACOT7 ENSG00000097021	48.2708	113.483	13.2836	3.10342	51.4572	0.523817	4.09139	9.70658	14.3585	0.405432
ACOT8 ENSG00000101473	22.5113	52.949	7.85175	51.2697	20.7576	0.319184	3.0919	12.4203	0.799546	6.38392
ACOT9 ENSG00000123130	7.58354	49.4741	5.8599	0.0916699	14.2526	21.1791	2.81072	2.23476	2.16189	10.2107
ACOX1 ENSG00000161533	6.71569	110.215	50.0159	4.85636	39.2083	17.6528	27.8395	15.3503	0.484791	24.1077
ACOX2 ENSG00000168306	2.41086	0.0232902	0.0993087	0.311331	7.69101	25.9618	0.281183	0.75433	0.20136	11.6104
ACOX3 ENSG00000087008	8.97434	0.735643	11.2965	17.6995	8.32734	1.52065	5.63009	0.0518602	1.90657	4.97431
ACOXL ENSG00000153093	1.80224	0.869047	1.21783	0.471127	5.10274	0.0885166	1.69361	0.220937	0.28354	0.324427
ACP1 ENSG00000143727	0.493581	7.99611	20.38	4.5131	11.3809	2.83991	4.84443	5.33874	0.835296	8.48186
ACP2 ENSG00000134575	6.82381	9.57017	23.1157	25.6295	28.253	36.4426	0.694	0.0103104	22.1866	6.81768
ACP5 ENSG00000102575	1.88868	3.48589	8.76841	20.3502	86.4259	0.577053	12.2802	4.27424	15.6604	0.0017455
ACP6 ENSG00000162836	0.0278968	7.91922	8.90713	4.89603	9.36367	0.990734	2.96856	2.39475	5.06041	0.425416
ACP7 ENSG00000183760	0.139124	0.000665737	0.0704319	0.0249121	1.3038	0.162862	0.12684	0.00193244	1.13905	0.0590588
ACPP ENSG00000014257	0.490068	0.41387	302.496	116.089	859.551	0.130852	0.403728	0.625986	0.270491	18.1001
ACPT ENSG00000142513	0.17324	0.0273908	0.0613126	0.0713417	0.0648208	0.0369983	0.0597092	0.295213	0.113132	0.755757
ACR ENSG00000100312	0.0673116	0.202677	0.00974747	0.647718	0.0052065	0.546628	0.0600968	0.791995	0.353292	0.487464
ACRBP ENSG00000111644	0.164406	0.0299638	2.1456	1.50272	0.452293	0.705911	0.446369	8.61823	0.332991	0.281178
ACRC ENSG00000147174	0.0893718	0.0336336	0.123515	0.00948706	0.046292	0.0619987	0.180438	0.091076	1.62886	0.209319
ACRV1 ENSG00000134940	0.0266519	0.186612	0.0462459	0.099828	0.0831082	0.00187562	0.142329	0.0353347	0.184847	0.108206
ACSBG1 ENSG00000103740	0.62614	0.0936977	2.02753	5.06073	9.76063	1.12447	0.656926	3.0302	0.474628	8.92083
ACSBG2 ENSG00000130377	0.183775	0.2158	1.46225e-05	0.00662497	0.000624135	0.0835679	0.0916859	0.00541524	0.00159601	0.0248528
ACSF2 ENSG00000167107	0.862663	16.7845	0.530851	25.994	13.0674	2.39491	20.0221	10.2346	0.0885447	6.41899
ACSF3 ENSG00000176715	17.7447	17.6914	19.2785	113.321	15.0715	19.7264	0.175148	12.7502	52.3606	0.0803831
ACSL1 ENSG00000151726	0.0350825	0.327351	16.3826	0.286402	0.48235	2.03513	7.69227	0.0906458	2.35114	3.0419
ACSL3 ENSG00000123983	0.452218	0.5513	29.2272	0.0593778	30.9508	3.00367	5.98076	2.86086	0.513145	16.4497
ACSL4 ENSG00000068366	5.79401	0.0879496	0.834126	0.217081	0.609303	0.000320088	20.2551	9.04371	0.164261	0.0174156
ACSL5 ENSG00000197142	0.0726878	0.000871019	0.157608	0.0131705	0.201742	0.575519	8.41254	7.11224	0.783653	25.5678
ACSL6 ENSG00000164398	0.383036	1.52877	0.234308	0.142227	0.221763	0.0558271	0.241062	0.503385	0.0532923	0.317615
ACSM1 ENSG00000166743	0.0603719	0.0232121	0.27216	0.0578373	20.1054	0.0737548	0.0145227	0.0131913	0.00570492	3.66178
ACSM2A ENSG00000183747	0.20556	0.0112327	0.0737703	0.12411	0.0408389	1.43119e-05	0.063241	0.0861262	0.172441	0.0129991
ACSM2B ENSG00000066813	0.625838	0.331271	0.296484	0.00926125	0.0336323	0.0461187	0.157709	0.143604	0.0126219	0.0276678
ACSM3 ENSG00000005187	0.250083	0.293375	21.7208	2.02383	23.5061	0.431239	0.535863	1.26552	0.396741	3.39849
ACSM4 ENSG00000215009	0.0478459	0.15714	0.29686	0.0255572	0.00299205	0.0307585	0.310853	0.287776	0.0201396	9.82401e-05
ACSM5 ENSG00000183549	0.0719736	0.396287	0.0704036	0.319633	0.561026	0.0217973	0.0171692	1.33118	0.0129562	0.888909
ACSM6 ENSG00000173124	0.338256	0.181903	0.0871984	0.0602089	0.271647	0.0449648	50.643	0.115579	0.056961	0.0309427
ACSS1 ENSG00000154930	0.607116	14.4638	39.8016	77.6946	70.181	0.586062	11.9759	0.793225	15.2631	27.8404
ACSS2 ENSG00000131069	1.60517	35.4745	0.130495	0.884814	1.79798	47.8682	1.96381	9.98756	4.36895	0.957393
ACSS3 ENSG00000111058	1.24553	0.824151	7.75391	0.199407	0.269332	0.0283177	0.244847	12.3457	1.6593	0.270569
ACTA1 ENSG00000143632	38.8407	0.384117	0.217049	0.175287	0.0785947	0.203965	0.195605	0.791746	0.0203543	0.486521
ACTA2 ENSG00000107796	1947.1	158.44	0.0272118	1.30111	0.952552	148.33	0.00299963	2.03648	1.15289	5.46781e-05
ACTB ENSG00000075624	8528.56	3202.84	512.307	77.9161	695.489	870.725	836.832	766.99	3229.47	67.3774
ACTBL2 ENSG00000169067	0.256839	0.0224588	0.052238	0.0797575	0.0512817	0.0714295	0.0370431	0.21425	0.0346446	0.195395
ACTC1 ENSG00000159251	28.0526	0.730926	0.0639508	0.123116	0.867604	0.156701	0.191438	0.200992	0.0405164	0.0105984
ACTG1 ENSG00000184009	2.0568	0.430249	278.341	5.19584	129.813	837.436	563.307	132.537	500.311	101.288
ACTG2 ENSG00000163017	6663.11	1476.3	6.5658e-05	0.602282	1.83898	146.872	0.3874	0.298286	0.207837	1.33149
ACTL10 ENSG00000182584	0.571335	0.79396	0.324446	7.47681	0.494757	0.238967	0.352941	14.6623	0.00648719	0.511404
ACTL6A ENSG00000136518	0.00999183	5.79214	5.85256	0.603275	0.418847	0.610314	1.66163	0.801687	0.698497	0.809176
ACTL6B ENSG00000077080	0.0533616	0.0239377	0.0344027	0.00704203	1.49086	0.0575194	0.00492885	0.0927039	0.305916	0.00548077
ACTL7A ENSG00000187003	0.00519139	0.000150543	0.0297857	0.0703399	0.107616	0.294549	0.00141827	3.39052e-07	0.0163228	0.0101528
ACTN1 ENSG00000072110	697.156	71.182	39.3822	0.440512	54.9202	4.54589	54.9076	199.811	44.8424	45.0565
ACTN2 ENSG00000077522	0.0227562	0.13145	0.00835067	0.113845	0.0109929	0.141439	0.334842	1.66524	0.0428059	0.0175348
ACTN3 ENSG00000248746	0.00908481	0.222851	0.274945	0.168002	0.0552596	0.0700257	0.280835	0.0972293	0.19413	0.0575431
ACTN4 ENSG00000130402	483.957	130.661	187.201	33.6901	282.882	9.92253	181.572	0.818596	114.661	35.7989
ACTR10 ENSG00000131966	5.14726	0.0280503	8.34221	0.441383	0.325981	3.9477	2.80937	1.33338	0.703156	3.84855
ACTR1A ENSG00000138107	82.7002	95.9948	3.01658	97.1947	8.80713	56.1924	0.962131	2.29876	8.17504	9.23449
ACTR1B ENSG00000115073	39.4364	83.1456	50.5823	57.3661	29.3884	71.0232	46.7637	3.02836	58.7179	13.7465
ACTR2 ENSG00000138071	1.49018	0.522503	51.6324	1.55572	4.94402	5.505	33.4759	24.3355	11.9031	23.8249
ACTR3 ENSG00000115091	0.0275878	0.667368	3.83477	0.302257	2.51196	12.9616	15.1512	7.95391	12.5359	0.533367
ACTR3B ENSG00000133627	0.362285	0.582032	4.85673	0.581202	1.32175	0.0526121	1.61224	0.724627	0.6698	0.664477
ACTR3C ENSG00000106526	0.490567	0.0760492	0.09031	5.20758	0.376426	0.137914	0.297172	1.41907	0.361724	1.21992
ACTR5 ENSG00000101442	0.244408	0.602072	1.85797	1.02833	3.92186	5.38949	1.38263	0.645886	0.000359657	0.659955
ACTR6 ENSG00000075089	1.26554	0.25411	0.969948	2.53216	1.30213	0.710691	1.7257	1.54756	2.69561	0.344604
ACTR8 ENSG00000113812	0.099622	14.2942	4.48802	0.932207	1.07559	2.79489	6.25758	1.28719	6.31307	0.43104
ACTRT2 ENSG00000169717	0.0401558	0.0220339	0.0858432	0.0758749	0.0019848	0.0160631	0.00478154	0.0621635	0.000929071	0.0233609
ACTRT3 ENSG00000184378	0.00554229	0.227033	0.08287	0.224706	0.649363	0.0512671	0.0502924	0.00258398	0.0452962	0.0516352
ACVR1 ENSG00000115170	5.23349	0.218185	5.57848	0.0232453	0.169358	0.755444	4.13596	0.922648	0.743553	1.67813
ACVR1B ENSG00000135503	0.102949	0.786413	5.29389	0.513798	0.656334	0.701033	9.78507	0.395769	0.00491329	5.29384
ACVR1C ENSG00000123612	0.0029921	8.05218	0.0881384	0.00824684	0.208974	0.0268734	0.364769	0.453719	0.108592	0.222712
ACVR2A ENSG00000121989	4.14307	0.862538	2.56216	0.00612922	7.31855	0.741291	7.82689	1.074	2.53632	0.634437
ACVR2B ENSG00000114739	0.631343	0.11595	0.696479	0.858585	0.268322	0.0838837	6.00926	0.111136	0.190029	0.125458
ACVRL1 ENSG00000139567	7.76301	88.7782	0.0150146	0.992562	1.90248	0.333767	0.337667	37.5745	63.9299	0.000438389
ACY1 ENSG00000243989	3.49358	3.34038	4.09197	0.0472649	17.9803	1.66342	1.37685	1.04475	11.6871	1.63396
ACY3 ENSG00000132744	0.34852	0.0139881	0.667047	0.167209	0.438252	0.34244	0.666049	0.512334	2.94367	0.00825579
ACYP1 ENSG00000119640	0.290152	1.54957	0.38473	0.291689	3.08423	0.323753	2.87564	0.783353	0.218688	5.67949
ACYP2 ENSG00000170634	18.1733	2.89555	3.03054	4.0171	0.462169	2.71629	1.48878	8.40799	0.0326729	0.390254
ADA ENSG00000196839	1.09507	10.5409	0.0555076	0.141156	0.308656	0.138994	0.0116421	1.7459	3.12579	1.87471
ADAD1 ENSG00000164113	0.0205373	0.0120744	0.0104557	0.178936	0.0494764	0.0102915	0.0374663	0.101718	0.0426636	0.02903
ADAD2 ENSG00000140955	0.00702485	0.455302	0.0220439	0.971142	0.267744	0.0830318	0.0860035	0.194574	0.273561	0.0489127
ADAL ENSG00000168803	0.237177	3.60717	0.399014	0.279196	5.52927	1.61559	0.414389	9.60604	0.243945	5.18724
ADAM10 ENSG00000137845	0.885934	0.028579	38.379	1.03222	0.241293	0.916347	19.273	2.56086	0.15645	4.71378
ADAM11 ENSG00000073670	24.1546	0.14006	0.58203	0.596097	0.989945	0.275114	0.00247502	0.211411	0.105179	0.284722
ADAM12 ENSG00000148848	0.484016	0.294573	0.945562	0.0695231	0.0464364	0.140898	0.0217879	0.0105605	0.294878	0.194149
ADAM15 ENSG00000143537	2.45653	0.596039	0.515351	79.5721	36.5171	0.666517	33.9947	30.7143	58.833	0.535286
ADAM17 ENSG00000151694	26.2256	7.62285	3.76694	0.0651938	3.06556	5.29365	4.01075	0.0435588	0.776953	0.587907
ADAM18 ENSG00000168619	0.0680162	0.0430691	0.132191	0.07822	0.335069	0.00847484	0.0931047	0.0171799	0.0214779	0.0190749
ADAM19 ENSG00000135074	13.1303	3.63	0.188945	0.085452	1.61636	0.309522	0.365636	3.43754	0.288362	0.192661
ADAM2 ENSG00000104755	0.209053	1.33608	0.0105691	0.0437716	0.0894407	0.310093	0.0435305	0.271139	0.105636	0.345583
ADAM20 ENSG00000134007	0.00456479	0.0496762	0.00802191	0.00233219	0.379125	0.0349831	0.120112	0.320975	0.858923	0.082303
ADAM22 ENSG00000008277	5.7331	0.369396	0.485636	0.20823	0.140204	0.925519	0.144624	5.97363	0.407688	1.0619
ADAM23 ENSG00000114948	0.32359	1.02018	0.14055	0.796513	0.351329	0.0766107	0.242229	0.277796	1.9621	0.0373434
ADAM28 ENSG00000042980	3.77967	0.482584	0.916029	0.249469	0.695111	0.0711529	2.70091	1.50118	0.653127	5.19468
ADAM29 ENSG00000168594	0.0293375	0.00898743	0.00879055	0.0964304	0.0523098	0.0218846	0.0154271	0.361346	0.171125	0.000270988
ADAM30 ENSG00000134249	3.9472	0.19795	0.0482321	0.0374021	0.195648	0.0594297	0.0272105	0.0629761	0.0603918	0.00736866
ADAM32 ENSG00000197140	0.127943	0.101543	0.549467	0.264517	0.0503945	0.118496	0.194085	0.0549649	0.103436	0.188834
ADAM33 ENSG00000149451	227.253	161.93	0.181807	2.69998	3.99307	63.7452	1.76999e-06	9.01416	11.7483	0.0372263
ADAM7 ENSG00000069206	0.315764	0.280309	0.0186629	0.157622	0.0790972	0.0829456	0.249835	0.415742	0.000278572	0.209677
ADAM8 ENSG00000151651	1.37727	0.650643	9.77122	0.236044	0.0636111	0.0294559	18.0443	9.19559	0.0652896	6.1247
ADAM9 ENSG00000168615	10.3541	0.764721	59.1856	0.359662	15.1733	1.65424	23.9461	0.261872	0.304407	11.7799
ADAMDEC1 ENSG00000134028	0.00228112	0.093835	0.0577995	0.0722467	0.0547294	0.019725	0.0522233	0.0184074	0.195668	0.148954
ADAMTS1 ENSG00000154734	120.58	30.929	0.299514	0.233496	0.185914	0.694312	23.3755	82.0906	77.3022	45.2009
ADAMTS10 ENSG00000142303	72.2039	5.37997	0.358493	27.6522	0.63963	4.22205	0.126722	2.04018	111.182	0.687183
ADAMTS12 ENSG00000151388	1.32078	7.06243	0.114064	0.136168	1.4964	0.0227595	2.72246	0.517713	0.00401287	0.985464
ADAMTS13 ENSG00000160323	4.32059	9.21551	6.91058	2.31529	11.5255	22.0715	2.16316	1.28577	1.2191	0.901001
ADAMTS14 ENSG00000138316	0.406161	0.0823152	0.173228	0.128984	0.768234	0.00330192	0.131819	1.88465	0.106048	0.856165
ADAMTS15 ENSG00000166106	4.52919	3.38615	0.0422731	0.315383	1.6242	0.0440862	0.0380965	0.285409	2.87804	0.146607
ADAMTS16 ENSG00000145536	1.23451	0.0171801	0.07083	0.0558561	0.558773	0.00720937	0.107054	0.02061	0.00957689	0.00543919
ADAMTS17 ENSG00000140470	0.208415	4.3937	0.0235326	0.935892	0.361405	0.00641987	0.0921199	0.0858965	0.0989158	0.187285
ADAMTS18 ENSG00000140873	1.1474	0.14588	0.209027	0.357549	1.02338	0.0821658	0.427926	0.558308	1.93522	0.0169823
ADAMTS19 ENSG00000145808	0.0868608	0.352204	0.308982	0.168715	0.510627	0.0294511	0.037133	0.196742	0.182528	0.0281121
ADAMTS2 ENSG00000087116	0.335432	41.0877	0.088253	0.600561	0.0610337	0.2572	0.716117	1.77548	1.94425	0.0403633
ADAMTS20 ENSG00000173157	0.0267596	0.0108695	0.174395	0.0174914	0.531162	0.0989968	0.000105762	0.0280418	0.070193	0.00875685
ADAMTS3 ENSG00000156140	0.0376932	5.91323	0.405178	0.026641	0.022397	0.0382778	0.0409239	0.164165	0.00885888	0.0945454
ADAMTS4 ENSG00000158859	0.0120946	12.1973	0.0622328	0.0714479	0.663969	0.0296493	0.989393	0.0777537	23.98	0.229343
ADAMTS5 ENSG00000154736	7.61306	1.19258	0.0844981	0.503758	1.78283	3.20821	0.46875	0.559885	0.015941	0.0693695
ADAMTS6 ENSG00000049192	0.201663	0.0996895	0.0180689	0.472008	0.144827	0.0611925	0.171142	0.0335611	0.057099	0.0905125
ADAMTS7 ENSG00000136378	5.01259	0.251748	0.323851	0.0629656	0.305541	0.752294	1.30233	7.27159	0.00916853	1.0467
ADAMTS8 ENSG00000134917	14.0087	7.75012	0.601919	0.0240422	0.798093	0.0806831	6.4101	0.613261	6.19735	4.19138
ADAMTS9 ENSG00000163638	0.212751	0.474159	0.415966	0.20724	10.885	19.4799	0.002602	2.1425	0.220327	1.40943
ADAMTSL1 ENSG00000178031	0.234768	0.288687	6.16007	0.0995249	0.55153	9.14989	0.506578	0.726121	0.921678	15.9627
ADAMTSL2 ENSG00000197859	0.816396	5.76089	0.601665	43.1047	2.19039	59.1137	0.00162421	189.519	11.1821	1.57164
ADAMTSL3 ENSG00000156218	0.0199846	0.897117	0.190647	0.861058	4.03416	0.507815	2.23309	0.888908	1.88334	0.101552
ADAMTSL4 ENSG00000143382	20.5709	18.3101	0.514514	0.48124	0.833008	0.201415	0.00661959	3.63407	3.65303	11.4711
ADAMTSL5 ENSG00000185761	0.522168	2.81854	0.131089	0.252751	0.487244	0.383278	0.199554	27.9563	0.785729	0.000134388
ADAP1 ENSG00000105963	3.44626	17.6971	1.09061	19.9079	3.12922	0.358195	0.536721	3.32124	1.2039	0.0634885
ADAP2 ENSG00000184060	8.1114	0.9172	0.217924	0.148671	0.475415	0.190952	0.344268	1.36739	0.102359	0.00264133
ADAR ENSG00000160710	1.1247	55.0077	13.6531	0.195363	0.11656	113.427	15.1276	246.318	31.5074	26.6574
ADARB1 ENSG00000197381	14.7738	0.280608	6.84709	0.377416	22.7514	0.459554	2.05228	1.27742	0.0556037	2.46218
ADARB2 ENSG00000185736	0.125239	0.0407346	0.0706811	4.94796	0.0796552	0.188659	1.92546	0.0847171	0.00366397	0.481342
ADAT1 ENSG00000065457	0.129223	0.0705495	3.68761	0.0367574	0.801974	15.0287	6.64343	0.196148	0.078229	2.24086
ADAT2 ENSG00000189007	0.5379	0.0340447	5.03214	6.71705	0.417068	1.02398	0.19381	0.138666	0.267918	1.75072
ADAT3 ENSG00000213638	0.0123244	0.229035	0.308972	0.0674976	0.97944	0.0126224	0.278599	0.0873643	0.0153189	0.311834
ADCK1 ENSG00000063761	1.98204	41.2589	7.06632	0.191618	0.241171	0.0988014	1.13258	3.10237	0.0250225	1.91538
ADCK2 ENSG00000133597	17.46	0.292945	5.16486	24.4765	1.9802	6.52958	4.3272	0.648446	2.12066	0.203898
ADCK3 ENSG00000163050	9.47979	74.8905	46.4879	0.162788	88.2646	0.830714	9.04303	16.8556	25.7396	32.6227
ADCK4 ENSG00000123815	27.3303	124.128	1.63248	65.1142	0.464181	2.78781	0.690663	60.2727	5.03937	3.78503
ADCK5 ENSG00000173137	52.494	6.45973e-05	13.3592	29.5716	4.59069	1.77987	6.18247	7.34722	0.250159	46.9334
ADCY1 ENSG00000164742	0.670347	0.50032	1.54405	0.712365	1.05014	0.669297	0.190993	1.30018	0.482154	0.130169
ADCY10 ENSG00000143199	0.0289296	0.0212498	0.0262759	2.26258	0.300511	0.0481088	0.0710612	0.0217478	0.0887172	0.0327241
ADCY2 ENSG00000078295	9.72392	4.01113	4.47083	0.028602	0.235461	7.48698	2.63824	0.312947	1.10504	0.282708
ADCY3 ENSG00000138031	1.47016	0.36277	2.11856	1.15219	0.286632	0.082779	4.76704	51.2272	4.99383	6.62855
ADCY4 ENSG00000129467	8.9602	1.28887	0.0325564	1.19318	2.98375	0.474424	4.95683	1.21222	7.69285	2.8116
ADCY5 ENSG00000173175	175.062	279.465	0.0215028	1.68119	0.441914	5.33175	0.623779	9.98099	2.13373	0.238319
ADCY6 ENSG00000174233	5.70342	9.00998	29.2653	57.2496	9.4936	0.693804	17.883	0.955962	20.2694	12.5387
ADCY7 ENSG00000121281	0.0534622	0.0528563	0.340409	0.11319	0.971743	0.551417	0.183399	10.8374	0.00424397	3.06775
ADCY8 ENSG00000155897	0.160737	0.00586508	0.0709882	0.225441	0.185877	0.0799791	0.00128184	0.171482	0.0274077	0.0780615
ADCY9 ENSG00000162104	18.6977	0.97793	0.504297	1.67623	2.78067	1.2669	1.52112	0.264692	0.498331	0.150648
ADCYAP1 ENSG00000141433	0.0350951	0.0699288	0.0411862	0.0679612	0.0305222	0.000200902	0.14232	0.0882791	0.47647	0.182451
ADCYAP1R1 ENSG00000078549	11.8206	0.470414	0.531388	0.00509736	0.0708143	2.64891	1.89816	1.78518	1.25712	0.319837
ADD1 ENSG00000087274	68.3765	12.8328	53.1185	0.732644	5.50244	13.8338	16.4654	95.1224	20.7223	1.83905
ADD2 ENSG00000075340	0.0192454	0.119581	1.7804	0.119784	0.374174	1.44612	2.71824	0.021173	0.00875224	0.182778
ADD3 ENSG00000148700	1.29869	0.0984658	10.3336	2.64999	0.158628	0.693601	7.15316	13.1951	13.0263	0.595588
ADGB ENSG00000118492	1.21596	0.277697	0.0863892	0.013185	0.0547176	0.146622	0.0441986	0.08106	0.627951	0.0096888
ADGRA1 ENSG00000197177	0.00961567	0.120972	0.014406	0.0318939	0.246317	0.00513095	0.0970929	0.0199761	0.00396903	0.000125096
ADGRA2 ENSG00000020181	318.91	39.2989	9.82423	6.60978	1.46089	54.7502	1.80949	155.441	0.701699	18.9179
ADGRA3 ENSG00000152990	2.01966	0.397947	4.97336	3.31932	3.04068	4.08734	5.27031	0.455828	0.482555	18.8355
ADGRB1 ENSG00000181790	0.314949	6.12536	3.78876	6.28329	0.0468987	0.562207	1.79454	0.0428038	0.000553989	0.661696
ADGRB2 ENSG00000121753	51.5618	0.36036	0.0205118	2.89013	0.137438	16.608	0.200125	0.8283	2.14371	0.0102266
ADGRB3 ENSG00000135298	0.593951	0.00570962	0.0781131	1.55823	0.0939853	0.00337413	0.115472	1.45548	0.050476	1.35875
ADGRD1 ENSG00000111452	4.97139	0.0806677	0.336164	0.00802905	0.136745	23.3308	0.502534	0.302384	0.211243	0.616039
ADGRD2 ENSG00000180264	4.43181	0.137797	3.43662	0.0278047	0.299643	0.00355106	0.0179464	0.0412557	0.0959099	0.0471648
ADGRE1 ENSG00000174837	0.806601	0.0463725	0.0554812	0.0219181	0.140011	0.157174	0.0595708	0.108765	0.0487437	0.100633
ADGRE2 ENSG00000127507	8.6756	0.118269	0.116735	0.173425	7.68734	0.393633	0.146332	0.0347554	0.0366146	0.880343
ADGRE3 ENSG00000131355	0.0943585	0.0233984	0.118213	0.000528288	0.183232	0.917014	0.0625849	0.105071	0.00950744	0.0831186
ADGRE5 ENSG00000123146	70.0365	11.246	0.138724	2.81463	0.517068	0.208619	28.0892	9.66587	30.8553	0.651852
ADGRF1 ENSG00000153292	1.49144	0.00824408	0.214928	0.241994	0.790274	0.131487	8.9056	0.0434164	0.00160942	0.0807886
ADGRF2 ENSG00000164393	0.168576	0.0319289	0.00197461	0.109638	0.0133492	0.0849641	0.000281736	0.0708629	0.0250042	0.0519818
ADGRF3 ENSG00000173567	0.0107883	0.150105	0.000240269	0.0366808	0.0737065	0.0108735	0.0288709	0.03861	0.0551289	0.0466557
ADGRF4 ENSG00000153294	0.00131948	0.0470999	0.0337608	0.0084859	0.281518	0.0385519	0.391549	0.153306	0.0470198	0.00710139
ADGRF5 ENSG00000069122	2.70527	0.355281	12.1169	1.30192	2.12408	0.782123	0.0146794	0.399601	2.09163	0.000966965
ADGRG1 ENSG00000205336	0.152462	0.0226917	24.6478	8.83274	55.2165	0.116307	24.4942	1.10803	19.7056	14.9625
ADGRG2 ENSG00000173698	0.0482713	0.0484223	0.200804	0.172916	0.142519	0.0887255	0.149711	0.00253186	0.202601	0.0712269
ADGRG3 ENSG00000182885	0.159269	0.0238503	0.0148277	0.0861218	0.995171	0.0206134	0.053526	0.216441	0.945872	0.153361
ADGRG4 ENSG00000156920	0.111439	0.0036065	0.057394	0.112509	0.282658	0.115475	0.00847162	0.0294491	0.0615075	0.0240799
ADGRG5 ENSG00000159618	2.25583	0.000286615	0.021068	0.0299802	0.266229	0.0533099	0.262663	7.00689	0.399386	0.511877
ADGRG6 ENSG00000112414	0.0607805	0.105625	0.834318	0.0231808	1.47803	0.1759	3.34529	0.329018	0.115129	0.0787898
ADGRG7 ENSG00000144820	0.140288	0.110354	0.134726	0.0113271	0.132332	0.0718877	0.0117257	0.38093	0.0466351	0.113406
ADGRL1 ENSG00000072071	58.6066	1.74121	3.62697	37.7234	2.34924	27.1447	21.1973	32.493	11.9607	1.13825
ADGRL2 ENSG00000117114	4.70053	0.413162	19.8905	0.00112433	4.15659	1.72956	0.831162	74.6369	14.1109	7.87673
ADGRL3 ENSG00000150471	0.929478	0.18881	0.12221	0.337058	0.152397	0.304609	0.00456999	0.0122239	0.140656	0.0943314
ADGRL4 ENSG00000162618	0.00854601	0.0659642	0.178553	0.00248037	3.52786	0.029406	0.305872	0.955122	10.8655	1.05233
ADGRV1 ENSG00000164199	0.0334693	0.00164936	0.677086	0.789533	1.94045	0.116769	1.73251	0.370309	3.19999	3.05758
ADH1A ENSG00000187758	0.00315031	0.000610193	0.0124679	0.139671	0.0507239	0.0349535	0.0672595	0.0532777	0.0661513	0.00113454
ADH1B ENSG00000196616	11.7792	0.189192	0.0258202	0.471968	0.887653	1.76562	0.202641	0.212925	0.215156	0.00358325
ADH1C ENSG00000248144	0.838615	0.240646	0.0976676	0.593037	0.564379	0.0450808	0.387538	0.543355	0.220882	1.04209
ADH4 ENSG00000198099	0.833339	1.65285	0.0545064	0.247738	0.395416	0.707261	0.560783	0.0209516	0.0459616	0.0224224
ADH5 ENSG00000197894	6.95361	1.60646	5.46121	11.4687	25.5004	84.0866	8.45852	5.62081	0.92418	0.657943
ADH6 ENSG00000172955	1.90934	0.00173939	0.16786	0.841969	0.610745	0.0363156	0.31207	0.197654	0.150311	0.772528
ADH7 ENSG00000196344	0.0149372	0.0546267	0.0896586	0.114878	0.0555458	0.418276	0.456504	0.104711	0.0255622	0.0745305
ADHFE1 ENSG00000147576	3.92793	1.8624	9.54745	1.2416	8.34795	0.0632622	6.60838	0.648104	5.79801	0.0857777
ADI1 ENSG00000182551	210.428	46.2541	81.2487	186.322	172.745	107.617	1.73742	5.01721	62.3034	79.2453
ADIG ENSG00000182035	0.0702042	0.00714594	0.0672969	0.427347	0.172707	0.0748901	0.049083	0.0331989	0.168093	0.00242828
ADIPOQ ENSG00000181092	3.7259e-08	0.0780422	0.0766593	0.0480607	0.0154492	0.0164683	0.00883783	0.0925607	0.100342	0.0137519
ADIPOR1 ENSG00000159346	0.273025	0.192158	20.8396	0.0017172	5.34998	2.09955e-08	11.477	0.131198	0.182328	4.67093
ADIPOR2 ENSG00000006831	0.303136	1.21907	1.36628	0.0825688	1.70089	16.8153	0.153501	1.44743	1.23264	19.1112
ADIRF ENSG00000148671	567.413	780.809	512.036	690.905	196.491	52.9666	110.056	467.361	232.827	6.18674
ADK ENSG00000156110	0.426094	0.391287	12.02	0.201386	0.232001	16.7391	2.60717	0.179854	0.623959	3.77498
ADM ENSG00000148926	0.722761	0.261008	0.00278072	0.619831	1.1015	0.967091	9.20823	0.171725	3.43852	0.100649
ADM2 ENSG00000128165	0.0973571	3.7972	1.31385	0.206442	1.33052	1.09362	0.168959	0.983243	0.42741	3.27029
ADM5 ENSG00000224420	0.843489	1.77653	0.0283633	0.0824776	0.400238	0.200422	0.0102792	1.03117	5.49309	0.274636
ADNP ENSG00000101126	24.5174	51.7292	13.5596	22.0229	44.1243	49.0676	0.174738	1.54183	0.760246	16.0493
ADNP2 ENSG00000101544	6.31563	0.199633	11.5395	0.603331	0.776661	2.93978	1.42028	0.00648159	1.15934	0.28281
ADO ENSG00000181915	3.8107	0.197384	3.87532	0.146465	0.847759	1.60695	1.13944	0.885045	2.86236	2.75097
ADORA1 ENSG00000163485	0.560952	2.91898	0.00397033	0.686542	0.582352	0.320009	0.0280174	1.03299	0.389653	0.00954709
ADORA2A ENSG00000128271	0.0597048	0.192014	0.0312508	0.0419748	0.032595	0.198956	0.604559	0.0478145	0.0173386	0.463938
ADORA2B ENSG00000170425	0.0524117	0.000100929	0.112685	0.0686211	0.208104	0.305478	1.98656	0.268597	0.164358	0.00336924
ADORA3 ENSG00000282608	0.809655	0.254263	0.0265195	0.0809999	0.206883	6.11013	0.347739	0.858201	0.295554	1.7033
ADPGK ENSG00000159322	0.00534935	0.405524	18.3742	0.0649959	26.3154	0.253782	4.87606	2.0632	0.122426	23.0764
ADPRH ENSG00000144843	1.10173	3.42872	0.0216028	15.4672	0.0380367	0.341967	0.930628	6.31864	2.32993	1.31179
ADPRHL1 ENSG00000153531	0.544831	13.3285	0.28169	1.03445	0.12356	0.318089	1.32826	0.145916	5.05828	5.67537
ADPRHL2 ENSG00000116863	9.04798	14.694	6.14436	1.31857	190.789	16.3975	7.42041	1.52098	3.21101	17.9389
ADPRM ENSG00000170222	0.0272267	0.144068	7.57867	0.228898	0.631398	6.3458	2.20284	0.808036	0.123644	1.31757
ADRA1A ENSG00000120907	13.7794	0.173864	0.0403354	0.0180994	0.017334	0.125875	0.12444	0.374321	0.0426095	0.395779
ADRA1B ENSG00000170214	0.000920666	0.0349281	0.0565421	0.00568389	0.0217182	0.00318372	0.052982	0.0568857	0.0442246	0.145793
ADRA1D ENSG00000171873	0.864658	0.191477	0.184637	0.229733	0.0236288	8.53138	0.159985	1.032	0.00670144	1.72883
ADRA2A ENSG00000150594	0.465692	0.00101045	0.0203954	0.170616	1.2639	2.78074	0.104782	0.0155317	7.94163	7.52716
ADRA2B ENSG00000274286	0.0486399	1.15302	0.0917294	0.459552	0.00868899	0.0336142	1.25258	0.231966	0.0420499	0.0787489
ADRA2C ENSG00000184160	0.768544	0.720904	0.459242	0.00180344	0.665205	12.8309	0.0229037	0.64478	0.19512	30.336
ADRB1 ENSG00000043591	0.531271	0.767255	4.56991	0.203829	2.98706	0.0817897	0.176786	0.210785	3.04459	4.48191
ADRB2 ENSG00000169252	0.556854	0.0874814	3.39713	0.115674	4.9959	11.5543	1.41724e-05	3.21134	5.49467	0.112347
ADRB3 ENSG00000188778	9.59336	1.32782	0.47453	0.190697	0.111274	1.77542	0.15643	1.2036	0.257842	0.0296574
ADRM1 ENSG00000130706	10.0421	15.1201	0.69938	103.392	18.099	29.2032	12.3515	21.715	3.20717	2.57431
ADSL ENSG00000239900	1.12081	7.00713	1.51619	0.0615802	0.32358	20.4575	0.958284	0.0618685	0.0265309	0.360327
ADSS ENSG00000035687	0.238943	1.64102	14.6975	0.0296966	3.65705	1.28645	2.41681	2.78832	3.1283	5.38311
ADSSL1 ENSG00000185100	12.8366	30.8918	0.323928	0.210943	0.74397	1.46992	1.24208	2.15778	0.358592	3.50574
ADTRP ENSG00000111863	0.428955	0.0244885	0.00120855	0.0705556	0.209461	0.255406	0.170197	0.44247	1.807	0.0344285
AEBP1 ENSG00000106624	1538.46	1410.2	0.40492	0.697644	38.0242	0.480745	5.2847	2.05182	41.3034	0.319052
AEBP2 ENSG00000139154	1.64468	0.233528	7.33879	4.96697	6.27698	0.260696	6.4428	0.377638	2.37664	3.35098
AEN ENSG00000181026	6.96661	7.11019	0.0402852	1.72731	2.46844	9.29278	10.7667	6.19403	0.16022	4.88408
AES ENSG00000104964	534.786	88.6002	270.539	468.628	202.391	0.277225	317.795	286.503	65.5362	15.0516
AF011889.5 ENSG00000241489	0.00869997	0.887838	0.00609802	0.108085	0.121912	0.215221	0.00212141	0.0391358	0.592309	0.0251685
AF111168.1 ENSG00000280308	0.0733458	0.0607618	0.0322561	0.00429125	0.0925838	0.0590692	0.0139602	0.0204509	0.0472705	0.0395568
AF131216.1 ENSG00000280273	0.0528013	0.0430559	0.0891437	7.58898e-05	0.100422	0.107135	0.0161456	0.0142257	0.018975	0.0448641
AF165138.7 ENSG00000243440	0.00788937	0.0404085	0.00290402	0.0706457	0.00459497	0.103541	0.0154363	0.0354717	0.00125882	0.0913249
AFAP1 ENSG00000196526	8.47367	0.859377	0.662789	1.52324	0.14485	0.801144	0.978951	33.2439	2.96454	0.514305
AFAP1L1 ENSG00000157510	0.0532682	11.114	1.95167	0.0102395	0.539633	0.035417	0.0634586	0.666918	0.260229	0.349885
AFAP1L2 ENSG00000169129	11.4188	0.38345	2.17603	1.05729	1.01583	0.196893	0.456703	1.64077	8.72987	0.159086
AFF1 ENSG00000172493	0.279123	1.96007	18.7177	0.0615532	8.21017	1.05336	0.5821	1.18199	17.821	8.22891
AFF2 ENSG00000155966	0.312955	0.335017	0.0717131	0.21464	0.283915	0.0996631	0.219154	0.630044	0.232021	3.94183e-05
AFF3 ENSG00000144218	0.055506	0.365248	9.71612	0.0909992	9.28397	0.200607	0.054406	0.407548	0.0516486	6.45716
AFF4 ENSG00000072364	16.6236	0.775669	10.2761	0.0275633	14.8165	1.09463	21.3883	9.37309	1.98836	5.78242
AFG3L2 ENSG00000141385	3.2948	0.265029	22.1809	40.3669	105.683	0.384128	35.5392	0.221527	16.6833	10.1826
AFM ENSG00000079557	0.0469446	0.0634658	0.0419767	0.020185	1.46877e-05	0.0458902	0.0149191	0.0367648	0.0385092	0.441367
AFMID ENSG00000183077	0.386124	11.4326	15.7847	9.67188	23.3853	2.69442	11.0325	1.433	2.7541	12.0827
AFP ENSG00000081051	0.407051	0.0232944	0.373259	0.0529849	0.125424	0.141032	0.256591	0.0353528	0.256984	0.0567634
AFTPH ENSG00000119844	0.128075	0.146933	13.6903	0.149387	4.2993	0.123728	2.02296	21.7607	0.868981	6.85699
AGA ENSG00000038002	0.213005	0.030269	0.0274722	1.38114	0.00693608	6.92059	2.32487	0.44738	0.985296	2.16599
AGAP1 ENSG00000157985	0.733451	0.156316	1.32817	1.64665	0.335859	7.44961	14.7154	0.15123	2.24584	0.671776
AGAP14P ENSG00000279058	0.161246	0.0424192	0.473779	0.0108915	0.955042	0.0298549	0.0618479	0.28513	0.763731	0.0682885
AGAP2 ENSG00000135439	0.764263	1.47924	0.259874	1.02066	0.0239201	4.24232	1.5794	0.799588	2.79417	0.0525695
AGAP3 ENSG00000133612	2.45033	1.49342	13.4358	31.8466	19.2221	19.2911	33.0126	40.7913	9.8655	2.79649
AGAP4 ENSG00000188234	1.043	0.225794	4.73887	2.52271	0.27943	1.03065	0.539784	3.52615	2.07939	2.23966
AGAP5 ENSG00000172650	0.632918	0.0100126	0.015194	0.0302322	0.135007	0.0642099	0.0944544	0.498965	1.32428	0.0573321
AGAP6 ENSG00000204149	0.191637	0.0325417	2.01493	0.547347	21.9967	0.125323	1.92983	8.85004	2.18557	0.871224
AGAP9 ENSG00000204172	1.29696	0.589176	2.50326	0.410719	0.580452	1.01435	0.227042	9.30571	0.487799	0.139545
AGBL1 ENSG00000273540	0.406436	0.00517032	0.126846	0.0355731	0.00457771	0.109032	0.198334	0.248083	0.0880185	0.0259172
AGBL2 ENSG00000165923	0.194302	0.00514413	0.0331249	0.0418	0.241219	0.0494381	0.0652851	2.85462	0.071896	0.000699815
AGBL3 ENSG00000146856	0.0612252	0.127612	2.84422	0.134031	0.111851	0.0857085	0.0867762	0.901257	0.0636445	0.163597
AGBL4 ENSG00000186094	0.0527916	0.050272	0.0276829	0.000213314	0.0564289	0.982155	0.0806859	1.1416	0.152987	0.154334
AGBL5 ENSG00000084693	20.8205	31.9077	3.06581	14.6984	22.455	0.00344518	14.4957	0.794546	6.30853	0.275951
AGER ENSG00000204305	0.187688	0.315377	0.115463	2.58146	1.37275	19.2066	10.3729	0.15724	12.7322	0.0678209
AGFG1 ENSG00000173744	0.16842	0.41363	5.32841	0.871052	2.77238	1.61793	1.09975	23.7393	0.450902	0.603691
AGFG2 ENSG00000106351	0.0148324	0.632047	6.74503	8.03335	5.46767	0.0348673	3.44409	7.12602	11.8879	2.96531
AGGF1 ENSG00000164252	1.71186	0.159467	8.00724	1.2546	0.313147	0.0471489	4.68333	0.252766	0.106475	2.28455
AGK ENSG00000006530	0.016484	1.46159	4.52303	0.0106666	0.492379	1.00107	0.896875	0.246748	3.00524	0.250207
AGL ENSG00000162688	0.0242629	1.36369	14.3765	0.228941	1.46263	0.0315481	2.32168	4.72713	1.25309	1.27875
AGMAT ENSG00000116771	0.0118046	0.0529145	0.122652	0.0270747	0.00328915	1.48292	0.00812092	0.113296	0.0296773	0.0318883
AGMO ENSG00000187546	0.0337714	0.0805055	0.0807195	0.00497256	0.0511172	0.173441	0.0499226	0.121979	0.0264181	0.0237202
AGO1 ENSG00000092847	0.00998703	1.70702	1.92866	7.30329	3.00633	8.48603	4.92212	0.754705	0.394154	0.179092
AGO2 ENSG00000123908	6.1526	8.78862	15.8804	3.41063	1.36531	0.543256	13.8357	8.93159	6.30719	0.701249
AGO3 ENSG00000126070	0.220945	2.3878	3.90225	0.827837	0.133526	1.86092	0.288283	26.7951	2.20411	3.86236
AGO4 ENSG00000134698	5.94537	0.00474932	1.31125	0.324562	0.274527	3.55503	0.141183	0.092016	4.03614	1.28744
AGPAT1 ENSG00000204310	136.967	304.255	67.5869	6.52857	38.4902	6.27718	35.4875	1.07221	10.4873	3.89524
AGPAT2 ENSG00000169692	8.11475	28.0733	8.60901	192.027	0.386607	0.631999	5.04346	23.2275	61.0266	16.105
AGPAT3 ENSG00000160216	2.48431	1.10965	17.7429	26.8346	11.6305	9.80486	16.9826	0.915458	5.44851	6.17273
AGPAT4 ENSG00000026652	1.34862	7.23527	0.894392	0.621481	0.215213	0.0562724	0.0143761	19.8744	0.645149	0.0377167
AGPAT5 ENSG00000155189	0.234456	1.03901	0.275116	0.457557	3.18902	0.227989	0.159578	2.08352	3.00531	1.03261
AGPS ENSG00000018510	3.37146	1.25692	0.426318	0.128429	0.416653	0.0309065	3.55068	1.56485	0.554714	0.197713
AGR2 ENSG00000106541	0.0327185	0.778747	81.9875	1.26414	114.897	0.104326	42.0206	0.461363	1.08239	160.992
AGR3 ENSG00000173467	0.000107064	0.213535	2.94868	0.0126299	0.0274822	0.0595681	5.47977	0.0366791	0.340576	3.72812
AGRN ENSG00000188157	0.782131	1.00156	17.7639	33.7422	18.6178	0.464357	29.4225	0.919404	6.80595	22.7644
AGRP ENSG00000159723	0.00225514	0.108088	0.0559936	0.123701	0.153324	0.16279	0.24105	0.00806591	0.1088	0.0214558
AGT ENSG00000135744	1.01246	52.6552	24.7394	0.552284	5.26985	1.20013	0.961205	25.77	0.00402084	0.48637
AGTPBP1 ENSG00000135049	0.0682368	0.0404398	1.81244	0.286841	0.118623	0.0906326	2.08334	0.0512475	0.0450183	0.411276
AGTR1 ENSG00000144891	3.3676	1.04657	4.0317	0.0142273	0.0386589	0.8329	0.0771908	0.0136226	0.414644	4.43624
AGTRAP ENSG00000177674	2.96219	14.8981	59.2483	145.65	83.3389	160.681	1.88722	5.63011	1.00876	1.14689
AGXT ENSG00000172482	0.00585573	0.015102	0.020948	0.0224949	0.0376821	0.0196793	0.153102	0.155114	0.0429645	0.156107
AGXT2 ENSG00000113492	0.188055	0.0101479	0.213397	0.183257	0.109152	0.0553524	0.0864802	0.240836	0.299189	0.0934142
AHCTF1 ENSG00000153207	0.519544	5.60859	17.1505	0.196286	2.53797	1.21146	7.8571	5.46951	0.194193	3.16039
AHCY ENSG00000101444	4.46097	26.33	0.179138	3.91396	28.2409	55.6199	3.56376	3.12483	2.09877	0.216529
AHCYL1 ENSG00000168710	3.31731	78.7653	39.341	5.22286	15.7677	0.471193	26.4063	58.6272	10.2607	6.96666
AHCYL2 ENSG00000158467	0.179239	0.487426	1.09608	3.31352	6.04328	0.0595466	5.56716	0.735742	2.21731	2.1413
AHDC1 ENSG00000126705	12.783	8.60005	1.81794	25.6488	20.1675	12.9642	6.45769	49.379	19.6743	2.71926
AHI1 ENSG00000135541	16.5601	0.0774637	7.64361	4.86029	11.4125	34.5425	2.62449	10.9664	0.727655	7.63923
AHNAK ENSG00000124942	335.678	60.698	198.302	4.51009	125.747	3.10204	353.437	103.001	47.7017	68.3181
AHNAK2 ENSG00000185567	127.83	71.4021	0.293565	0.0949519	0.0736243	0.095056	0.135112	0.236143	1.3939	0.375367
AHR ENSG00000106546	0.122701	0.0830156	0.0350647	0.0463262	6.09199	0.832777	22.5586	10.6184	7.63949	0.0879117
AHRR ENSG00000063438	0.00359049	0.0726625	0.154093	0.134082	0.125746	0.100827	1.31162	0.0877093	0.0811057	0.0708723
AHSA1 ENSG00000100591	37.9943	3.88645	13.1279	56.5987	6.64346	19.9526	6.98795	0.904799	1.26874	7.93458
AHSA2 ENSG00000173209	9.20941	0.347484	11.2906	0.0661441	11.1218	0.0016678	1.94483	21.1714	0.623408	0.253602
AHSG ENSG00000145192	0.664957	0.107774	0.098486	0.0216515	0.149281	0.00990194	0.00595888	0.000208247	0.253247	4.63621e-05
AHSP ENSG00000169877	0.478556	0.537872	0.198489	0.0808687	0.124617	0.157948	0.163544	0.136483	0.000176817	0.0263326
AICDA ENSG00000111732	0.164534	0.0774291	0.000378249	0.0068943	0.136679	0.0356897	0.0110131	0.0278996	0.000111345	0.0274184
AIDA ENSG00000186063	0.358471	0.00729767	2.44164	0.0963789	3.32245	0.815167	0.176728	0.524115	1.39918	0.00689453
AIF1 ENSG00000204472	24.2233	10.0263	0.0652004	0.441574	3.60492	20.3518	0.509983	8.91591	8.94384	0.000564086
AIF1L ENSG00000126878	2.22367	1.26297	0.108297	8.95262	1.01925	0.527644	0.728921	0.63739	0.000475429	0.478358
AIFM1 ENSG00000156709	0.25538	10.541	5.7032	12.0792	87.9436	13.0353	8.9752	0.295655	4.46311	1.36772
AIFM2 ENSG00000042286	18.575	43.6095	0.193712	4.47948	0.260886	5.06444	5.84544	2.74951	4.2512	0.753326
AIFM3 ENSG00000183773	1.84802	0.0538691	0.142934	0.166363	4.20785	0.049387	7.87814	0.38007	0.207876	0.000746929
AIG1 ENSG00000146416	17.4894	8.69424	21.5138	19.0475	4.10089	2.66803	2.30548	33.9852	5.69027	6.92717
AIM1 ENSG00000112297	0.00642583	0.229127	17.7242	4.54936	9.82563	0.532034	5.4302	0.271489	0.48195	4.9592
AIM1L ENSG00000176092	0.128864	0.156109	0.0554054	0.0349745	0.101997	0.0552564	4.5808	0.0496942	0.320501	0.0105307
AIM2 ENSG00000163568	0.18501	0.00945549	0.0556272	0.083403	0.0143598	0.0127696	0.0154675	0.17573	0.652989	0.153573
AIMP1 ENSG00000164022	7.21964	0.0471851	0.163041	5.37481	2.11305	9.23382	3.92589	2.11027	1.63029	7.85955
AIMP2 ENSG00000106305	0.0992196	0.877982	1.8976	0.152135	9.52085	16.4725	0.291486	1.11065	0.438197	0.0364278
AIP ENSG00000110711	271.07	1.38105	8.97004	104.304	63.3021	0.33366	10.1487	37.821	29.6913	1.21373
AIPL1 ENSG00000129221	6.83403	0.0618355	0.546046	0.0589723	0.0244565	0.471898	0.0119543	0.000492334	0.740196	0.55186
AIRE ENSG00000160224	0.154608	0.000575544	0.112626	0.0417931	0.549798	0.0150134	0.119705	0.0812803	0.021333	0.100453
AJ239318.1 ENSG00000280108	0.0016796	0.0143645	0.0010472	0.127198	0.0487156	0.0936727	0.114229	0.0174148	0.0284779	0.0537429
AJAP1 ENSG00000196581	0.433141	0.139066	0.279911	0.174751	0.480975	0.287002	0.138858	6.29721	0.0465857	0.133609
AJUBA ENSG00000129474	2.21362	0.0555907	0.163607	1.33835	10.6808	0.405957	8.70427	3.25258	3.53333	0.273056
AK1 ENSG00000106992	49.1472	63.9226	7.01174	1.76097	7.59164	1.10465	1.40614	7.7382	9.13543	0.0302479
AK2 ENSG00000004455	0.147478	0.0402996	5.35458	0.710107	31.1865	43.4336	35.9479	0.154596	17.805	11.888
AK3 ENSG00000147853	6.03514	0.1834	4.70862	1.47746	10.2769	1.36151	6.55122	22.1354	1.3185	4.59244
AK4 ENSG00000162433	9.86022	0.104599	8.68284	0.0390777	1.32464	0.013894	0.0482018	0.0149199	0.134587	0.018858
AK5 ENSG00000154027	0.071117	0.0848634	0.126826	0.0685289	0.486892	6.11074	0.0317681	0.076493	0.0279381	0.0488282
AK6 ENSG00000085231	0.206858	0.374392	4.8076	5.02948	0.659784	0.833015	4.25326	2.29809	0.719224	0.355122
AK7 ENSG00000140057	0.0660851	0.507328	0.331323	0.0136594	0.0712285	0.223774	1.02717	0.364248	0.272489	0.098947
AK8 ENSG00000165695	0.304112	3.90937	0.139093	0.153183	1.47305	3.54188	0.174819	0.105908	0.40442	0.008148
AK9 ENSG00000155085	0.0813487	0.115927	0.0418059	7.50997	0.375229	0.154073	0.621866	0.289014	0.0841778	1.17384
AKAP1 ENSG00000121057	17.9016	34.5399	19.982	26.0465	41.4168	6.78011	6.98446	0.619896	1.39821	19.9831
AKAP10 ENSG00000108599	0.191814	0.670741	7.79501	3.91199	35.8517	1.13639	2.48508	4.23436	1.80669	0.69166
AKAP11 ENSG00000023516	1.3576	0.238981	8.14417	0.201194	10.8582	2.91535	3.53646	0.404782	14.4235	4.27069
AKAP12 ENSG00000131016	55.0818	1.58838	0.000885326	0.153288	1.00181	0.852392	5.30106	6.90138	16.367	2.97124
AKAP13 ENSG00000170776	31.2832	1.08273	13.396	0.645964	10.2607	1.75041	2.214	9.8484	3.53322	5.65928
AKAP14 ENSG00000186471	0.0443291	0.0115733	0.00162939	5.70962e-06	0.16658	0.0225956	0.0893553	0.000458948	0.0379462	0.000669518
AKAP17A ENSG00000197976	0.42474	3.86075	34.0045	13.9078	10.8464	1.0608	11.8013	6.22086	4.61416	18.6781
AKAP3 ENSG00000111254	0.446985	0.427783	0.0170178	0.237945	3.00752	0.225013	1.12525	0.00853196	0.491672	2.31015
AKAP4 ENSG00000147081	0.0181678	0.0219793	0.064537	0.0507713	0.00914669	0.000799315	0.0344392	0.714215	0.00271515	0.0333049
AKAP5 ENSG00000179841	0.55939	0.0972253	0.00280318	0.199259	0.0762021	0.12428	0.169873	0.274311	0.0257505	0.114801
AKAP6 ENSG00000151320	0.751556	0.497426	0.284218	0.0444631	0.0472809	0.0245589	0.300742	0.163461	0.0244725	0.128777
AKAP7 ENSG00000118507	0.222498	0.00202602	3.08365	0.124899	0.376443	0.481852	0.108989	1.41465	0.200439	2.91109
AKAP8 ENSG00000105127	0.677705	21.8236	0.612005	1.0538	13.4535	85.1739	10.1323	0.162594	1.01051	0.268557
AKAP8L ENSG00000011243	37.0108	12.6141	17.8726	220.344	39.2077	4.88899	25.6584	36.5673	2.63754	22.2497
AKAP9 ENSG00000127914	2.93321	0.315547	21.458	14.9149	19.0404	14.955	4.33652	4.82436	16.8503	20.3305
AKIP1 ENSG00000166452	0.377466	14.8936	0.387786	5.52082	48.4413	30.6325	2.6727	31.378	0.68967	0.0727605
AKIRIN1 ENSG00000174574	10.089	1.39671	7.95646	0.451845	48.4941	24.2758	12.7232	9.87291	1.38696	2.76592
AKIRIN2 ENSG00000135334	1.05491	0.712725	3.74596	0.0533318	0.419729	0.754116	1.23964	0.00303689	2.97986	0.0531993
AKNA ENSG00000106948	2.35653	0.299814	0.50458	2.48068	0.383903	19.5672	5.95928	90.7769	34.5224	9.01153
AKNAD1 ENSG00000162641	0.262427	0.00218681	0.0241588	0.43216	0.181071	0.0747381	0.00137224	2.48003	0.145682	0.0132833
AKR1A1 ENSG00000117448	0.00386032	71.8393	16.24	1.05842	39.4958	83.7521	3.67963	0.106012	1.87071	3.04544
AKR1B1 ENSG00000085662	24.9003	99.6158	0.0801522	0.0586502	10.164	43.2178	0.362455	5.4969	0.318747	2.979
AKR1B10 ENSG00000198074	0.0125411	0.131465	0.00378685	0.0472592	0.0704975	0.0109426	0.00683878	0.00327936	0.0132428	0.0846361
AKR1B15 ENSG00000227471	0.0164204	0.0278982	0.147039	0.00439171	0.0307342	0.0836987	0.0539569	0.111173	0.127059	0.0725061
AKR1C1 ENSG00000187134	36.6422	17.3849	0.0460843	0.931888	0.847277	1.1725	1.03764	1.86119	1.21412	0.281642
AKR1C2 ENSG00000151632	13.5969	15.1986	0.254859	0.16536	1.86648	0.398309	6.83606	0.488775	0.324699	0.0625971
AKR1C3 ENSG00000196139	0.0845436	16.2517	0.0566259	1.29516	1.58399	0.822173	2.6248	0.0343215	0.470245	0.0841935
AKR1C4 ENSG00000198610	2.52595e-05	0.0868848	0.125898	5.0315e-05	0.0484989	0.00337693	0.115425	0.000102774	0.0862567	0.0189248
AKR1D1 ENSG00000122787	0.315426	0.606825	3.93424e-05	2.68375e-15	0.197172	0.00382557	0.211214	0.356954	0.76017	0.204425
AKR1E2 ENSG00000165568	1.73489	0.460604	0.018535	0.322331	0.20233	0.0866206	0.0116289	0.394328	0.181651	0.0302737
AKR7A2 ENSG00000053371	5.66081	38.4568	1.02456	0.935967	4.23558	72.1913	1.19408	9.60945	1.16068	14.3746
AKR7A3 ENSG00000162482	0.256045	0.0779538	0.390633	0.164966	0.207946	0.53129	0.152969	2.17251	0.348839	0.258156
AKR7L ENSG00000211454	1.05325	0.0061151	0.0019475	0.177329	0.0116558	0.297772	0.0680067	0.0141498	2.24593	0.00809454
AKT1 ENSG00000142208	161.808	20.0224	170.062	69.5472	63.2316	17.4855	121.177	43.7185	7.92714	51.63
AKT1S1 ENSG00000204673	26.3313	106.458	8.88761	59.2719	45.2163	0.0363465	2.46762	39.4575	53.6897	0.771799
AKT2 ENSG00000105221	118.941	13.6579	53.4088	96.6499	31.286	2.18094	26.7958	27.2667	28.7319	23.2608
AKT3 ENSG00000117020	6.09332	76.2372	12.8767	0.41689	13.4823	2.2713	0.60119	39.1108	0.865128	33.1226
AKTIP ENSG00000166971	7.16194	0.553124	11.9307	0.121795	5.65566	4.14776	0.304566	1.50989	0.775557	0.0164087
AL023806.1 ENSG00000280184	0.296777	0.00539085	0.00910288	0.000594552	0.0242929	0.105839	0.20162	0.025072	0.068814	0.0246287
AL049794.1 ENSG00000280240	0.00919954	0.401659	0.360997	0.208877	0.00244271	0.0240485	0.0762885	0.0300533	0.0781377	0.00886581
AL049872.1 ENSG00000279963	0.0218832	0.127664	0.0630204	0.0348985	0.0781305	0.0411273	0.000809185	0.0644252	0.018031	0.0340417
AL133475.1 ENSG00000281602	0.0324834	0.0332597	0.0459887	0.0129138	0.000170082	0.044622	0.0166356	0.0428187	0.0611624	0.00864892
AL135745.1 ENSG00000279654	0.00815542	0.0410361	0.0162441	0.00151113	0.11223	0.00952687	0.00587962	0.0231487	0.145761	0.0594314
AL135787.1 ENSG00000283263	0.00564232	0.0555525	0.0847991	0.0421596	0.118115	0.00776405	0.0267267	0.0822629	0.0276353	0.0250182
AL354828.1 ENSG00000279282	0.109232	0.0104019	0.0142	0.0721761	0.217633	0.00451835	0.0677014	0.00266031	0.0736646	0.00350878
AL354828.2 ENSG00000280175	0.726952	0.442587	0.113238	0.418021	0.145117	0.009382	0.0195307	0.0840948	0.0289595	0.221166
AL356053.1 ENSG00000150076	1.551e-06	0.469316	0.453922	0.0164637	1.20984	0.0626026	0.325574	0.769115	0.318262	0.0253982
AL356289.1 ENSG00000279096	0.070741	0.0307316	0.00222963	0.03184	0.00608044	0.000145243	0.0121091	0.115644	0.0332638	0.00394839
AL356585.1 ENSG00000279081	0.0590148	1.94982	0.0268235	0.0311972	0.114257	0.0370898	0.0702434	0.00959	0.0326235	0.00267368
AL357140.1 ENSG00000280113	0.00432928	0.00936178	0.0756192	0.000560459	0.0150956	8.75192e-05	0.00677266	0.0451702	0.028432	0.0527447
AL358852.1 ENSG00000278899	0.423917	0.208319	0.000204003	0.0164272	0.596962	0.693402	0.356071	0.0624998	0.0818766	0.0140685
AL365181.1 ENSG00000280316	0.223619	0.0172587	0.122072	0.227153	0.0471532	0.658269	0.252425	2.7493	0.00923584	0.112085
AL513523.2 ENSG00000279767	23.5492	0.346629	2.60706	0.0509544	10.2507	1.91978	0.487248	10.9925	3.34765	1.19489
AL589743.1 ENSG00000279508	0.428596	0.101234	5.22187	14.3069	14.3419	0.131205	0.523161	0.240375	0.103593	0.0892831
AL590235.1 ENSG00000280230	0.0286445	0.0845864	0.00539866	0.0274038	0.217742	0.0240986	0.000751489	0.0152587	0.0996169	0.000333269
AL645922.1 ENSG00000279546	0.0503903	0.0674885	0.125504	0.0511514	0.294703	0.0418521	0.0038466	0.00188493	0.052248	0.00310435
ALAD ENSG00000148218	0.191549	0.39006	3.30792	0.171691	13.0908	8.53457	11.2983	21.8072	0.174662	0.0505967
ALAS1 ENSG00000023330	6.35222	1.27033	0.45143	0.0650311	0.37258	17.7394	5.41785	0.547658	1.91022	10.6288
ALAS2 ENSG00000158578	0.00387678	0.0021846	0.169994	0.01009	0.262386	0.186095	0.0314726	0.00439351	0.00180182	0.042513
ALB ENSG00000163631	0.211304	0.0982357	2.17298	0.149036	0.0464937	0.29944	0.0385133	0.138745	0.140775	0.839547
ALCAM ENSG00000170017	1.09946	0.0181076	12.6566	0.317652	5.28078	0.0706869	8.31197	0.162705	3.69485	9.08818
ALDH16A1 ENSG00000161618	43.1625	36.0168	1.18026	54.4795	4.38309	1.70986	1.03284	1.65174	0.948122	17.6509
ALDH18A1 ENSG00000059573	0.610885	4.05567	6.13605	0.523288	14.3047	32.07	0.729359	10.1949	0.7039	1.03747
ALDH1A1 ENSG00000165092	12.2364	0.830112	0.492812	6.47685	12.8157	3.45934	0.90709	80.0795	1.03413	1.3994
ALDH1A2 ENSG00000128918	2.38418	4.34521	0.303132	1.91374	0.00862143	39.5673	0.312631	0.80525	0.0473793	42.1152
ALDH1A3 ENSG00000184254	2.47368	1.39534	27.1108	37.3115	19.0004	0.371418	21.9977	0.0905918	3.82844	15.9217
ALDH1B1 ENSG00000137124	158.16	83.6848	9.26396	0.162851	1.31416	2.21066	0.653994	2.77755	0.0744749	0.645598
ALDH1L1 ENSG00000144908	2.3058	2.26194	0.917712	110.97	25.4445	1.13498	17.8557	17.8048	0.19709	0.470973
ALDH1L2 ENSG00000136010	22.0606	0.175714	0.0015945	0.156379	0.362323	0.305987	1.36134	0.0460738	0.143296	0.126025
ALDH3A1 ENSG00000108602	0.00677776	0.050026	2.193	0.0566693	0.246946	0.535488	4.10117	0.178453	0.0491553	0.659708
ALDH3A2 ENSG00000072210	43.9834	49.3586	32.0481	6.39541	79.0429	2.2267	29.7444	3.5099	2.30955	2.88804
ALDH3B1 ENSG00000006534	8.15941	18.0041	0.115882	0.13863	2.86839	1.224	0.980204	3.24277	4.18407	0.355869
ALDH3B2 ENSG00000132746	0.230435	0.442177	0.096164	0.0543593	0.0752049	1.60953	6.49937	0.296343	0.0122	4.28756
ALDH4A1 ENSG00000159423	44.7076	5.84838	49.0387	34.3404	35.2863	1.06667	0.677961	2.498	0.464862	0.61716
ALDH5A1 ENSG00000112294	0.587456	0.66278	5.30783	0.0826304	2.8112	0.42261	0.38705	7.64834	0.23334	0.258948
ALDH6A1 ENSG00000119711	0.20538	1.19841	35.7797	0.181098	8.72922	0.561238	0.207539	41.6772	5.47228	3.25684
ALDH7A1 ENSG00000164904	2.65572	5.4563	42.3873	9.86145	42.8861	17.6397	6.13679	18.9842	14.544	6.23429
ALDH8A1 ENSG00000118514	0.0984086	3.78536	0.204893	0.0569394	0.0430751	0.0921708	0.00533945	0.0966693	0.127916	0.0750501
ALDH9A1 ENSG00000143149	1.87379	1.51267	14.8107	25.3323	7.08625	36.5238	1.32613	3.04224	1.11655	0.000527557
ALDOA ENSG00000149925	1340.18	153.25	87.2881	120.175	140.777	0.309187	202.559	74.7092	50.1197	60.7364
ALDOB ENSG00000136872	0.0629068	0.434654	0.015392	0.15433	0.0790967	0.0836721	0.0176929	0.171458	0.0976018	0.163078
ALDOC ENSG00000109107	0.450386	32.9763	6.35169	2.85252	0.693603	2.71753	0.105366	16.6005	0.165675	2.39738
ALG1 ENSG00000033011	11.4354	15.4783	10.1447	5.8161	4.7886	0.0169414	0.337378	2.57082	0.960404	4.71054
ALG10 ENSG00000139133	0.228469	0.614209	1.02593	0.136259	0.183289	0.4978	0.0244553	0.409872	0.172925	0.0397338
ALG10B ENSG00000175548	1.00048	0.565141	0.351521	0.53401	0.632327	6.4737	0.192482	0.636505	0.218838	1.02185
ALG11 ENSG00000253710	1.44722	0.0220471	0.102736	0.023093	0.6386	0.395658	0.597818	0.640219	0.174426	0.00963123
ALG12 ENSG00000182858	56.7974	37.8784	24.9144	19.0181	6.07662	6.40407	16.2735	0.548236	6.67493	14.3388
ALG13 ENSG00000101901	0.145889	0.327017	10.1569	0.180391	14.8169	3.97808	3.8836	0.120546	0.340919	0.115762
ALG14 ENSG00000172339	3.16699	1.15846	10.1658	0.0513657	2.28283	2.23839	0.112526	2.90589	5.24632	2.53523
ALG1L ENSG00000189366	0.0686343	7.63914	0.14522	0.0559226	0.0884176	0.598711	1.10883	0.0483032	0.763716	0.12034
ALG1L2 ENSG00000251287	0.094029	0.0193864	0.0616502	0.00233832	0.0811144	0.130139	0.187502	0.135908	0.0949296	0.0214404
ALG2 ENSG00000119523	2.5275	0.0651777	16.7048	5.76161	0.165041	10.9973	1.46276	4.8679	1.08313	1.51513
ALG3 ENSG00000214160	11.3073	55.3848	3.57314	22.2342	56.5922	2.91232	19.0902	8.31764	8.48934	1.48484
ALG5 ENSG00000120697	0.0329502	0.522433	4.34011	6.17154	1.41595	2.31994	0.0190386	0.946137	0.809085	1.18453
ALG6 ENSG00000088035	0.747905	0.0275284	2.15859	0.206195	0.340829	0.701585	1.26641	4.84962	0.475563	0.454823
ALG8 ENSG00000159063	0.339321	0.147571	1.32412	0.251662	1.82205	55.0913	0.177169	0.236834	0.00635986	3.34015
ALG9 ENSG00000086848	0.890711	0.885928	7.88185	0.694263	4.04407	0.0759308	0.0189584	4.62853	0.0108042	0.39885
ALK ENSG00000171094	0.0473157	0.0810166	0.0176626	0.00110181	0.215103	0.0405945	1.84307	0.0116593	0.0188267	0.0116152
ALKBH1 ENSG00000100601	0.161192	0.29061	0.0055461	0.0469137	2.53629	0.102472	0.097132	0.332663	0.21522	4.94135
ALKBH2 ENSG00000189046	0.0314412	1.91147	11.6925	6.60669	3.12286	8.63028	0.983514	0.24653	0.31466	14.2947
ALKBH3 ENSG00000166199	1.17214	14.4521	5.63109	2.41772	8.05366	31.4049	0.605741	0.806781	8.91103	2.83724
ALKBH4 ENSG00000160993	0.219195	73.1148	5.8595	0.317816	0.00425906	10.2345	1.93922	1.16059	0.402483	2.42444
ALKBH5 ENSG00000091542	80.0222	1.49716	37.0725	0.891733	3.77836	81.0815	9.15101	83.2733	5.67238	161.501
ALKBH6 ENSG00000239382	10.5067	6.0717	15.347	39.5794	2.80266	17.6492	0.642055	20.7414	0.363834	11.4659
ALKBH7 ENSG00000125652	313.32	35.4275	39.63	150.592	77.7692	1.20293	1.51761	58.4206	7.96176	29.0317
ALKBH8 ENSG00000137760	2.09725	0.155162	2.50789	0.195655	0.0635481	0.145137	2.08753	0.038357	0.0160231	0.315717
ALLC ENSG00000151360	0.0811638	0.0820198	0.089599	0.0363633	0.211709	0.00423388	0.634949	0.0328657	0.0425477	0.0307243
ALMS1 ENSG00000116127	6.36573	0.682186	2.83058	0.201458	0.105677	0.0132143	0.340662	0.329933	0.303191	0.0152687
ALOX12 ENSG00000108839	0.0062788	0.120102	0.265184	0.128552	0.852846	0.0568289	0.0291258	0.0286165	0.0527975	0.0297049
ALOX12B ENSG00000179477	0.0168799	0.0295959	0.244614	0.0429319	0.836958	0.0468001	0.0397514	0.122023	0.00694981	0.0148252
ALOX15 ENSG00000161905	0.0521462	0.0107727	1.86729	0.178386	0.0440371	0.079007	0.0465496	0.498337	0.0575443	0.149032
ALOX15B ENSG00000179593	1.62212	59.6763	27.6812	17.5914	84.5292	0.525053	0.199818	0.138763	0.804382	3.71016
ALOX5 ENSG00000012779	0.303657	0.326846	0.184676	0.843956	0.215791	8.36001	5.01852	1.63858	0.12065	0.210812
ALOX5AP ENSG00000132965	3.37944	0.920329	0.0447023	0.00105782	0.777724	0.990407	1.14815	7.85369	3.34958	1.94495
ALOXE3 ENSG00000179148	0.290827	0.0207936	0.037539	0.0890219	0.232354	0.113497	0.126328	0.0111871	0.148955	0.0264849
ALPK1 ENSG00000073331	0.318955	0.260111	0.759798	0.461968	5.51825	1.9688	6.12869	2.68537	0.0111213	2.4053
ALPK2 ENSG00000198796	0.00589438	0.668976	0.0451925	0.288172	0.106537	0.00160345	0.0245215	0.043244	0.167817	0.0303654
ALPK3 ENSG00000136383	0.135124	0.481319	0.252649	0.952303	0.0643456	0.494744	0.149425	15.49	0.271378	4.09838
ALPL ENSG00000162551	1.45577e-06	0.418741	0.00712013	0.238423	2.33606	0.0808635	0.156308	2.24358	6.99581	0.13402
ALPP ENSG00000163283	0.0131992	0.179478	0.00249885	0.162651	0.00141699	0.0150916	1.91242e-09	0.0096458	0.0128079	0.00767896
ALS2 ENSG00000003393	4.62894	0.75424	0.117426	0.188598	0.267891	0.18815	1.41213	10.9861	0.020671	0.229891
ALS2CL ENSG00000178038	2.01201	4.46134	0.225975	22.6498	0.722392	9.22851	36.2123	0.641562	26.4021	0.0391801
ALS2CR11 ENSG00000155754	0.121855	0.0151763	0.101129	1.81982	0.736055	0.7686	0.172549	0.0593011	0.0512324	0.00419426
ALS2CR12 ENSG00000155749	0.0789545	0.393002	0.0305045	0.418733	0.970831	0.411749	0.071767	0.046589	0.337636	0.123091
ALX1 ENSG00000180318	0.0607465	0.152029	0.0196538	0.0479871	0.0353967	0.00889133	0.1656	0.0909358	0.002563	0.0657325
ALX3 ENSG00000156150	0.00272767	0.0486084	0.113672	0.284657	0.149101	0.539641	0.0936953	0.0417216	0.0663712	0.0248051
ALX4 ENSG00000052850	0.0106813	0.315764	0.0255922	0.0261082	0.174295	0.00675491	0.153224	0.00420416	0.135044	0.0287577
ALYREF ENSG00000183684	26.3559	0.657903	6.41073	0.848844	8.46693	2.11108	10.7057	0.402397	16.3871	0.820182
AMACR ENSG00000242110	0.0191541	2.54518	0.66487	0.809331	7.58868	23.7082	0.214734	0.992861	0.319449	12.5725
AMBN ENSG00000178522	0.0546197	0.0984253	0.0239066	0.105672	0.00484532	0.0756484	0.0264807	0.0903002	0.00771589	0.00974107
AMBP ENSG00000106927	0.466816	0.00154099	0.0149277	0.870753	0.177804	0.465382	0.141376	0.855519	0.713526	0.0825014
AMBRA1 ENSG00000110497	0.624012	0.0739889	0.309708	0.140529	1.27728	32.5396	1.39813	7.55988	0.63423	2.7855
AMD1 ENSG00000123505	0.031684	0.45794	34.2057	0.553219	44.4063	0.0108078	7.51278	0.204285	0.27533	28.0882
AMDHD1 ENSG00000139344	0.000835267	0.0875972	0.0806383	0.0203911	0.224741	0.0245009	0.0311186	0.0567051	0.0028142	0.0226076
AMDHD2 ENSG00000162066	4.72779	0.726582	0.0311929	36.4247	5.77498	1.46035	1.9902	3.49513	12.9507	2.8251
AMELX ENSG00000125363	0.0152686	0.0296484	0.00354322	0.00144914	0.178032	0.00240449	0.0158294	0.0461321	0.136149	0.0142779
AMELY ENSG00000099721	0.0373426	0.0023165	0.016526	0.0636602	0.000211628	0.0051118	0.0054958	0.00773757	0.0851371	0.0154688
AMER1 ENSG00000184675	1.57004	1.80466	0.286048	4.99858	0.680723	7.56012	0.19479	0.708474	0.0125023	0.326301
AMER2 ENSG00000165566	0.717219	0.00573022	0.0589116	0.286458	0.0227888	0.055226	0.0233187	0.000659829	0.134425	0.00258759
AMER3 ENSG00000178171	0.0665268	0.0705162	0.0102003	0.0773973	0.820318	0.0561549	0.143291	0.0265026	0.0444427	0.0471661
AMFR ENSG00000159461	25.8353	27.8883	14.384	11.2746	18.9607	9.19726	3.40431	12.6344	0.452425	2.19385
AMH ENSG00000104899	0.245256	0.0383178	1.69863	3.06606	1.1226	0.155808	0.135355	6.16612	0.010245	0.955001
AMHR2 ENSG00000135409	0.0707804	0.074906	0.00206947	0.00148315	0.0940276	0.00481457	0.0956724	0.00782491	0.0332739	0.0852382
AMIGO1 ENSG00000181754	2.50736	0.559592	0.246126	16.8529	1.51596	9.69173	0.875158	14.7284	2.25152	5.05464
AMIGO2 ENSG00000139211	1.28237	0.00668695	0.405706	2.64723	4.55824	0.0903083	7.26785	1.23506	0.22722	0.0460223
AMIGO3 ENSG00000176020	0.696213	0.476858	0.908759	0.896832	0.309909	0.520063	0.0752149	0.283274	1.46831	0.489514
AMMECR1 ENSG00000101935	0.159881	0.0913347	0.3289	4.69483	0.258903	0.243252	0.00334929	0.168089	0.339956	3.51359
AMMECR1L ENSG00000144233	0.146044	0.0724572	2.90482	0.896147	0.758127	0.0672984	4.06557	1.36218	14.6705	0.826301
AMN ENSG00000166126	2.50326	0.4457	3.97436	0.164387	1.29478	0.547467	6.4552	0.904661	0.0317837	1.34824
AMN1 ENSG00000151743	0.0810153	0.435839	2.43446	0.295281	5.16836	0.190196	1.03185	2.27553	0.0337884	0.921567
AMOT ENSG00000126016	0.663929	1.27938	0.527735	1.24095	1.99319	17.2973	0.372706	0.172248	4.62972	0.0522184
AMOTL1 ENSG00000166025	1.63776	60.4061	35.4464	10.1838	4.09919	71.8342	0.0105233	9.19744	1.93436	0.500421
AMOTL2 ENSG00000114019	6.85812	0.769422	0.720057	0.735288	0.415938	1.40683	14.2565	23.9541	0.237813	1.54393
AMPD1 ENSG00000116748	0.288144	2.71344	0.0139584	0.438889	0.0512741	2.97568	0.375647	0.884698	0.514178	0.053465
AMPD2 ENSG00000116337	33.7308	97.2797	0.284221	56.6306	3.97064	0.396312	4.89957	93.3102	2.85263	0.0236691
AMPD3 ENSG00000133805	1.41284	0.322763	4.90203	0.807115	0.235153	0.155926	0.366978	2.94858	3.11811	3.62589
AMPH ENSG00000078053	4.60631	0.0745545	0.0777931	0.211842	0.131593	0.0790608	0.096609	0.0480593	0.185403	0.210714
AMT ENSG00000145020	0.121771	0.049512	0.13894	0.107515	0.00333167	0.184455	0.14366	0.503641	0.705848	0.0288334
AMTN ENSG00000187689	0.00547406	0.00479308	0.00120113	0.00159549	0.0347227	0.0163462	0.061145	0.00959917	0.0976643	0.154941
AMY1A ENSG00000237763	1.9709	0.271486	0.015311	0.158343	0.0886887	0.475069	0.392634	0.189626	1.84409	0.289932
AMY1B ENSG00000174876	0.647735	0.157275	0.0282653	0.112101	0.912108	0.271867	0.247904	0.256377	5.708	3.2911
AMY1C ENSG00000187733	0.334261	0.102091	0.100753	0.0493685	0.22986	0.109913	0.356196	0.545216	1.04447	0.51314
AMY2A ENSG00000243480	0.193453	0.229728	0.237914	0.0653123	0.126883	0.307007	0.0731983	0.00825436	0.00129138	0.000909004
AMY2B ENSG00000240038	2.94561	0.565132	2.09603	0.206013	0.81835	0.675204	3.02459	3.15065	3.68113	0.118761
AMZ1 ENSG00000174945	0.00655569	0.0446135	0.112899	0.380476	0.252869	0.118906	0.0108401	0.154514	0.754276	0.00877626
AMZ2 ENSG00000196704	3.29154	1.2651	2.2848	0.179554	10.2244	15.8778	1.50444	0.0428754	4.8403	0.4796
ANAPC1 ENSG00000153107	0.00229518	23.9071	5.92413	0.284456	7.10973	15.8157	7.54308	7.31273	3.6644	0.143832
ANAPC10 ENSG00000164162	2.10637	0.0537282	0.261496	0.318423	0.604487	0.293217	1.76379	0.429571	1.57519	0.278844
ANAPC11 ENSG00000141552	84.5716	199.035	92.9076	37.1049	82.9416	0.0559225	33.1358	7.47264	55.2502	13.8438
ANAPC13 ENSG00000129055	0.354931	18.704	19.2662	1.3126	3.4359	0.522157	1.2107	0.703116	0.332131	0.76897
ANAPC15 ENSG00000110200	26.3693	48.9921	13.7931	40.1233	0.66157	18.2935	10.2199	118.069	3.03074	6.40825
ANAPC16 ENSG00000166295	28.1416	29.7689	26.114	124.751	15.3871	55.55	12.1456	5.8754	1.13403	11.1039
ANAPC2 ENSG00000176248	5.04029	9.81582	11.7084	82.6847	17.0908	8.39836	3.29841	0.755836	17.8531	15.6495
ANAPC4 ENSG00000053900	3.62148	0.619643	3.76249	1.90397	0.103401	30.451	1.57429	2.55778	7.31715	4.63379
ANAPC5 ENSG00000089053	33.6857	8.62408	29.6789	124.872	51.1919	61.7098	22.4779	47.745	11.7174	43.1871
ANAPC7 ENSG00000196510	0.84777	89.0304	3.2584	1.17595	24.7473	123.155	0.512288	0.747616	1.08394	0.578585
ANG ENSG00000214274	0.355223	0.132912	0.489651	29.0345	37.9481	11.3218	9.34096	1.48196	0.109177	6.77233
ANGEL1 ENSG00000013523	4.19979	16.0429	2.04245	0.540983	0.278701	17.9956	0.181245	0.153338	2.39609	0.173506
ANGEL2 ENSG00000174606	1.00809	1.87367	7.61879	0.698573	4.33133	1.21508	0.287806	1.40237	0.143943	0.0596421
ANGPT1 ENSG00000154188	0.98513	1.13789	0.207596	1.62369	0.490233	0.214787	1.15212	19.5775	2.43876	0.543437
ANGPT2 ENSG00000091879	13.2062	0.0312414	0.0192572	0.686658	1.93003	0.885643	0.501952	0.395819	0.254354	0.405846
ANGPT4 ENSG00000101280	0.0426251	0.697678	0.306466	0.0210584	0.0876856	0.207796	0.432458	0.788864	0.038568	0.0457268
ANGPTL1 ENSG00000116194	1.38398	0.514461	0.28125	0.332152	0.69249	0.617356	0.0318657	0.505587	2.61517	0.353693
ANGPTL2 ENSG00000136859	260.1	12.2555	0.443607	2.84603	43.8706	16.6895	1.19861	1.7892	0.0040693	10.4542
ANGPTL3 ENSG00000132855	0.249074	0.509607	0.0511947	0.229092	0.0480002	0.246525	0.0855024	0.0600297	0.128687	0.0690857
ANGPTL4 ENSG00000167772	3.54016	125.525	11.7205	3.58861	19.3983	0.190233	23.7012	0.0583454	1.22165	1.73104
ANGPTL5 ENSG00000187151	0.0373211	0.0500177	0.0382241	0.0190486	0.0704484	0.0121264	2.28193e-05	0.000920321	0.0547917	0.00106274
ANGPTL6 ENSG00000130812	0.225346	0.0157075	0.0361448	0.193548	0.0293224	0.0596956	0.0199805	0.115488	1.30936	0.0424264
ANGPTL7 ENSG00000171819	1.23637	0.292488	0.19322	0.120319	0.00433162	0.00450135	0.0515051	0.538458	0.359908	0.135227
ANGPTL8 ENSG00000130173	1.17753	0.278018	0.00428061	0.070943	0.0569153	0.0527729	1.24537e-05	0.231458	0.00633196	0.00262033
ANHX ENSG00000227059	0.252916	0.0540437	0.00627729	0.0469116	0.0390871	0.0882723	0.0334554	0.0585441	0.120568	0.0101461
ANK1 ENSG00000029534	0.00604944	0.058287	0.0455399	0.0285112	3.66756	0.678274	1.3152	9.67688	0.000643677	0.158461
ANK2 ENSG00000145362	6.52136	0.0138476	0.246797	0.0960566	0.521797	0.779594	0.328427	3.01253	0.406426	0.377467
ANK3 ENSG00000151150	0.561778	0.528665	20.9402	0.537409	10.9196	0.742861	48.1248	3.49038	0.0751024	2.62316
ANKAR ENSG00000151687	0.730466	0.16196	1.97172	0.44822	0.124843	0.488345	0.034603	1.01754	0.0507184	0.250465
ANKDD1A ENSG00000166839	6.51072	1.43882	0.433607	0.183572	0.0647674	0.0963389	1.46036	1.61253	6.62832	0.0729369
ANKDD1B ENSG00000189045	0.0648591	0.0432819	1.70967	0.588992	0.0815592	0.312626	1.22109	0.336606	0.00460851	0.00846773
ANKEF1 ENSG00000132623	0.36143	0.184581	4.94154	0.000981881	3.02572	0.252775	1.61055	0.0679809	0.387406	0.0528456
ANKFN1 ENSG00000153930	0.0367732	0.266943	0.00024031	0.00722793	0.277212	0.370612	0.216276	0.401804	0.062332	0.131512
ANKFY1 ENSG00000185722	0.730538	1.94229	10.8512	10.5327	0.746185	4.32743	11.624	13.5241	0.037281	10.1041
ANKH ENSG00000154122	0.610923	4.68335	29.1125	6.43386	41.9728	33.5566	12.9406	0.645167	10.2303	33.1538
ANKHD1 ENSG00000131503	0.383324	3.12963	3.61451	0.197775	3.52244	6.7569	0.450748	0.514339	0.169211	2.69011
ANKHD1-EIF4EBP3 ENSG00000254996	0.139157	0.637943	0.0109875	0.844855	0.422586	0.210666	0.0977103	0.00250798	0.0305322	0.593921
ANKIB1 ENSG00000001629	2.17573	1.84419	2.26798	0.0382779	1.25183	0.471968	6.93337	9.81784	0.564083	0.670044
ANKK1 ENSG00000170209	0.191309	0.192952	0.489061	0.157795	0.78363	0.767978	0.470661	0.129427	0.34366	0.0642283
ANKLE1 ENSG00000160117	3.28241	0.0580332	0.122502	0.00866363	0.000475795	0.0163405	0.0579687	0.561614	0.136579	0.0558867
ANKLE2 ENSG00000176915	0.24934	1.32598	23.2279	6.09477	31.1361	4.01263	12.5356	23.0333	19.47	17.4851
ANKMY1 ENSG00000144504	31.4227	2.83318	2.70585	8.418	15.8624	17.2208	15.0295	1.47329	1.85466	0.839648
ANKMY2 ENSG00000106524	1.5839	0.596431	0.532001	5.96113	0.865893	1.23369	3.75742	2.93359	0.585159	0.108816
ANKRA2 ENSG00000164331	0.0944265	0.0702303	10.0364	0.936681	4.45726	0.0458407	0.970083	21.8189	0.21255	6.38803
ANKRD1 ENSG00000148677	0.000317841	0.166014	0.187096	0.178057	0.0138379	0.234061	0.636529	0.143945	0.0697068	0.0145529
ANKRD10 ENSG00000088448	1.19175	0.038775	19.3023	2.27571	38.3845	5.78289	25.5356	0.396534	0.301325	5.22633
ANKRD11 ENSG00000167522	62.1612	36.3972	32.1177	0.930532	24.532	178.132	26.113	14.4516	4.85264	4.19086
ANKRD12 ENSG00000101745	5.66484	1.6557	9.75543	0.6837	3.25204	4.95251	2.0705	17.7691	26.7065	0.106299
ANKRD13A ENSG00000076513	0.581239	1.37931	0.0455288	7.05422	0.682733	0.0401724	0.82663	13.2739	5.07198	0.212601
ANKRD13B ENSG00000198720	0.0381211	3.94022	0.543806	0.615127	0.200264	0.248822	0.0855023	65.8759	7.70086	1.37153
ANKRD13C ENSG00000118454	0.341052	0.0131112	6.50002	0.664256	8.90235	0.545374	0.739921	0.98424	0.979543	1.38714
ANKRD13D ENSG00000172932	0.30894	61.9351	10.2416	97.7284	24.334	17.0119	30.4945	72.5513	4.29325	36.8378
ANKRD16 ENSG00000134461	0.538863	64.7875	6.12108	0.73272	0.364319	4.65622	0.0902843	1.86737	9.49572	0.876665
ANKRD17 ENSG00000132466	10.2944	0.337438	20.0825	0.420649	26.4065	5.59135	1.53907	1.3931	0.999724	1.27927
ANKRD18A ENSG00000180071	0.10357	0.416368	1.31326	0.511894	11.7784	0.0430684	0.320056	0.108902	0.411972	0.0550491
ANKRD18B ENSG00000230453	0.846186	0.478007	0.00429061	0.300622	0.174811	0.491105	0.176412	0.203608	0.0468734	0.537375
ANKRD2 ENSG00000165887	0.221455	5.94273	0.0934395	0.0594291	0.019497	0.141234	0.516089	0.0213906	0.062082	0.0727173
ANKRD20A1 ENSG00000260691	0.739552	0.998352	0.611421	0.0962363	0.933244	0.0663285	0.187211	0.557908	1.38697e-05	0.309735
ANKRD20A2 ENSG00000183148	0.0288185	0.207968	0.150315	0.131397	0.13372	0.0383237	0.00942329	4.2678e-05	0.0564503	0.0133457
ANKRD20A3 ENSG00000276203	0.321107	0.748182	0.464738	0.046667	0.228563	0.0797504	0.0192931	0.232701	0.0107503	0.0656863
ANKRD20A4 ENSG00000172014	0.47651	0.177707	0.0209965	0.264721	0.841791	0.0136125	0.316059	0.0475235	0.256932	0.0130948
ANKRD22 ENSG00000152766	0.223065	0.0475199	0.250764	0.225623	4.48985	0.00684781	3.77674	0.0874815	0.0573733	3.34465
ANKRD23 ENSG00000163126	3.02239	19.9106	0.250881	0.293687	0.427326	2.60667	0.756023	1.92612	9.19784	2.89762
ANKRD24 ENSG00000089847	0.384334	0.64029	0.149633	8.39386	27.2883	0.524033	0.0147337	0.00823859	0.226633	0.493827
ANKRD26 ENSG00000107890	0.249422	0.0340649	0.433646	16.6641	2.09107	0.353612	0.0334359	7.40888	0.108922	5.43617
ANKRD27 ENSG00000105186	0.0320425	0.201644	6.33406	0.295273	0.149062	0.275249	2.95778	5.35359	5.66077	0.629384
ANKRD28 ENSG00000206560	4.09067	0.508166	1.70132	0.345102	0.170322	2.78277	0.199336	2.69096	2.59447	1.97922
ANKRD29 ENSG00000154065	0.89876	10.4349	0.500216	0.542864	0.0977998	0.382458	1.47632	1.26017	1.02895	0.765811
ANKRD30A ENSG00000148513	4.17675	0.597952	0.0735838	0.265723	0.0402707	0.0347701	0.0312414	0.0601949	0.0255597	0.000278148
ANKRD30B ENSG00000180777	0.267444	0.456892	0.00628569	0.00120378	0.00386357	0.143933	0.00120467	0.309882	0.172227	0.0244762
ANKRD30BL ENSG00000163046	0.0522608	0.0376318	0.000253723	0.0122742	0.220667	0.00226039	0.0341177	0.0801902	0.0671062	0.0850137
ANKRD31 ENSG00000145700	0.0165197	0.0250685	0.15863	0.00473717	0.145186	0.163847	0.0837607	0.16019	0.172541	3.57351e-05
ANKRD33 ENSG00000167612	0.259457	0.039231	7.89636e-06	0.0590562	0.0291719	2.34601e-05	0.0314641	0.0446783	0.243189	0.0950763
ANKRD33B ENSG00000164236	0.00389701	0.370703	0.0560088	0.287757	0.0238395	0.745614	0.0654561	0.358452	4.10618	0.0569877
ANKRD34A ENSG00000272031	1.04267	4.34071	0.619118	3.13919	0.203342	0.152506	0.256425	0.556033	0.275715	0.0724379
ANKRD34B ENSG00000189127	0.0140552	0.191374	0.748117	0.0464203	0.00383376	0.707892	0.246883	0.0564845	1.92178	0.0158878
ANKRD34C ENSG00000235711	0.0241445	0.173614	0.0285641	0.0495385	0.238501	0.0308427	0.0762469	0.000809226	0.0342096	0.0156669
ANKRD35 ENSG00000198483	82.3768	12.6224	0.00144819	1.96121	16.0158	1.72871	8.32519	20.9676	0.219861	6.01388
ANKRD36 ENSG00000135976	0.603684	1.64124	0.951821	13.7234	0.00613964	0.421238	0.00663493	0.149429	1.87021	2.65389
ANKRD36B ENSG00000196912	4.07141	0.367747	6.49841	6.03048e-05	0.214106	0.65106	1.38094	0.349146	9.60818	0.301099
ANKRD36C ENSG00000174501	17.437	0.947399	0.446137	0.294147	0.42702	0.137345	0.0234711	4.57151	0.999986	2.99954
ANKRD37 ENSG00000186352	0.0123655	0.128755	33.7759	0.106373	22.9104	3.41651	1.30294	0.61227	0.107091	7.6348
ANKRD39 ENSG00000213337	17.9124	0.355834	6.27349	14.1214	0.435575	5.99694	2.41811	0.30099	0.452951	0.4194
ANKRD40 ENSG00000154945	1.35686	12.4498	6.67175	2.711	0.262858	0.0141652	10.7429	1.29866	1.91321	1.62179
ANKRD42 ENSG00000137494	1.90565	0.353396	4.44211	1.14831	1.44445	0.0153315	0.39027	0.920739	0.27993	1.96111
ANKRD44 ENSG00000065413	1.21896	0.124484	0.163358	0.0853104	5.18839	0.29199	0.0589495	0.0545119	1.53485	0.0277275
ANKRD45 ENSG00000183831	0.317734	0.211033	0.120356	1.76496	0.262549	0.836167	0.0962778	1.84805	0.813555	0.228485
ANKRD46 ENSG00000186106	0.22228	0.268	0.867394	0.0945406	4.07707	12.3433	1.70805	0.9319	1.39697	1.77072
ANKRD49 ENSG00000168876	0.229453	0.203742	0.231304	0.544872	0.750106	0.109883	0.049143	4.80885	0.0855884	0.601606
ANKRD50 ENSG00000151458	3.95544	0.103127	1.1523	0.440991	0.320325	0.722354	4.2754	0.843306	2.26644	0.207484
ANKRD52 ENSG00000139645	3.70581	40.5436	3.38516	2.69482	27.8181	16.7301	27.9627	27.8426	29.686	3.8704
ANKRD53 ENSG00000144031	4.66782	2.49498	0.015249	0.0650708	0.212489	0.165705	0.236781	0.0985966	0.344822	0.131835
ANKRD54 ENSG00000100124	0.397474	10.8504	14.2481	17.8748	1.20094	2.16836	6.15449	147.457	10.8337	8.64618
ANKRD55 ENSG00000164512	0.019722	0.0755271	0.0153493	0.0703727	0.0675725	0.00558412	0.0214577	0.017347	0.00277353	0.00974628
ANKRD6 ENSG00000135299	0.386174	0.296511	0.577955	0.224673	5.02719	0.0310179	2.88652	0.152208	9.94642	0.048488
ANKRD61 ENSG00000157999	0.0420732	0.0565803	0.0578786	0.159138	0.00137609	0.0233927	0.000792016	0.0868443	0.133642	0.00230142
ANKRD62 ENSG00000181626	0.537023	0.0950983	0.00471875	0.0697063	0.0330201	1.26533	0.236708	0.328503	0.0115235	0.063878
ANKRD65 ENSG00000235098	2.00891	17.0653	0.204543	2.69095	5.66453	52.178	30.7901	0.312413	2.54822	0.0237018
ANKRD66 ENSG00000230062	0.299938	0.0079327	0.0173895	0.0045947	0.377496	0.0298427	0.0677867	0.0118025	0.0752624	0.0364723
ANKRD7 ENSG00000106013	0.153964	0.099639	0.00263694	0.106489	0.17375	0.00263408	0.029928	0.274363	0.000709238	0.0764881
ANKRD9 ENSG00000156381	17.4814	1.51828	6.27917	23.3554	16.3656	21.1194	12.621	0.0406735	5.06877	2.28533
ANKS1A ENSG00000064999	3.23202	2.02689	0.040484	0.0849	0.300044	6.09741	0.515362	0.789054	0.194505	0.688379
ANKS1B ENSG00000185046	0.794137	7.12076	0.0285792	0.374221	0.0698646	0.161415	0.0047357	0.721941	1.27367	0.180843
ANKS3 ENSG00000168096	13.9416	1.71786	29.8514	44.9284	4.53196	39.1666	1.68086	2.54415	8.5601	39.4902
ANKS4B ENSG00000175311	0.0020335	0.086878	0.160378	0.0270436	0.0205151	0.00153176	0.00392677	0.000609723	0.013262	0.0550296
ANKS6 ENSG00000165138	1.44985	6.53288	2.8817	0.417855	6.95771	0.137798	0.629065	0.0868924	0.0935507	0.120329
ANKUB1 ENSG00000206199	0.0572892	0.149112	0.00202912	0.0452993	0.102498	0.316814	0.003258	0.0752	0.557101	0.0153291
ANKZF1 ENSG00000163516	0.446929	12.7616	30.4396	141.866	20.3229	13.1514	0.550165	0.316294	0.0822154	16.4299
ANLN ENSG00000011426	0.0123356	0.287662	0.0275186	0.00354226	0.0335882	0.143536	0.11704	0.526139	0.00524854	0.00345967
ANO1 ENSG00000131620	0.333045	1.09757	7.11932	0.0326033	19.447	0.302556	11.8531	0.751533	2.74191	0.132443
ANO10 ENSG00000160746	11.7879	0.219942	0.750644	32.0663	3.03418	23.9833	13.0106	0.0138014	0.473695	6.81027
ANO2 ENSG00000047617	0.0305047	2.76775	0.0737602	0.138906	0.241656	0.367178	0.268455	0.0389118	0.000541795	0.141419
ANO3 ENSG00000134343	0.085855	0.419835	0.0242293	0.204712	0.00589334	0.230294	0.183631	0.0142532	0.0971986	0.181357
ANO4 ENSG00000151572	0.230924	0.0594451	0.304076	0.572986	0.0469092	0.291348	0.0381881	6.86425	0.178341	0.00591639
ANO5 ENSG00000171714	6.55542	0.145887	2.31085	0.747025	0.293278	0.155972	0.00123121	2.89311	0.150579	0.114023
ANO6 ENSG00000177119	1.97944	1.00314	1.77561	0.0175032	0.0696278	1.78016	4.55428	9.20736	2.3713	26.4818
ANO7 ENSG00000146205	1.88226	57.3715	71.7613	26.7189	160.185	1.05427	0.00127755	0.318481	1.19861	0.337912
ANO8 ENSG00000074855	0.882283	0.894486	0.0813842	0.305411	1.301	12.8018	3.06311	0.0168177	4.18429	3.07278
ANO9 ENSG00000185101	0.0933388	0.414755	1.29619	21.6924	9.7089	0.142398	15.4516	1.14001	0.00526656	0.310981
ANOS1 ENSG00000011201	0.289827	0.155714	3.91971	2.01138	0.360492	0.220754	0.0197146	0.441033	0.00306634	0.16589
ANP32A ENSG00000140350	2.19814	25.3414	45.5318	2.45184	41.8302	75.6537	21.1167	15.0462	33.5835	12.946
ANP32B ENSG00000136938	34.5942	5.19304	20.6662	20.3019	3.29874	69.1409	11.6735	13.0177	0.0233067	2.01305
ANP32D ENSG00000139223	0.00767601	0.0910049	0.102485	0.00264843	0.231779	0.0496899	0.05279	0.0057635	0.030165	0.0206145
ANP32E ENSG00000143401	19.2713	1.72536	1.63921	1.50446	11.6257	1.0064	0.512946	0.270043	0.717559	0.117056
ANPEP ENSG00000166825	0.192573	0.107057	19.7249	0.828557	78.7862	0.44424	0.320614	0.1698	0.151775	54.3575
ANTXR1 ENSG00000169604	61.7859	7.50608	10.8051	5.57298	13.0536	2.40783	2.65563	24.7881	40.5958	1.07927
ANTXR2 ENSG00000163297	44.5637	0.536939	30.206	0.729075	75.3914	82.2528	0.398708	12.6681	0.982288	0.407308
ANTXRL ENSG00000274209	0.025066	0.0780566	0.155342	0.032915	0.129282	0.250712	0.00439679	0.0871419	0.0282036	0.0308863
ANXA1 ENSG00000135046	0.751244	0.222538	8.79242	1.43611	48.3136	0.0528738	44.7214	25.5168	15.2089	0.0786978
ANXA10 ENSG00000109511	0.10613	0.0164606	0.00479541	0.0139326	0.013584	0.00562677	0.0606375	0.042905	0.0141914	0.105166
ANXA11 ENSG00000122359	14.3322	179.483	42.2469	13.2532	81.2027	131.66	168.17	0.48281	0.0091993	27.1159
ANXA13 ENSG00000104537	0.0813377	0.31229	0.792392	0.321711	0.109793	0.327533	0.0661216	0.161156	0.0823544	0.045779
ANXA2 ENSG00000182718	19.6823	219.97	1.38156	0.534927	76.4178	192.114	229.439	3.33102	1.45008	1.09697
ANXA2R ENSG00000177721	0.164693	0.234051	0.355762	2.1579	0.760754	4.7688	0.354961	0.436596	0.38532	0.127029
ANXA3 ENSG00000138772	0.167241	0.0589112	10.3355	0.279631	0.753702	0.285283	1.17891	0.0626617	0.774496	1.79024
ANXA4 ENSG00000196975	9.67948	0.679676	3.48456	24.6261	0.420069	1.41469	3.1238	25.1233	7.6589	2.99239
ANXA5 ENSG00000164111	15.9587	1.9054	54.9519	5.10115	16.6963	3.36495	7.333	83.1886	0.12646	22.7786
ANXA6 ENSG00000197043	922.252	188.704	0.0604418	57.5613	24.5306	3.30411	30.2292	0.250976	3.87009	15.2642
ANXA7 ENSG00000138279	0.531243	0.069367	21.908	0.329659	67.1376	9.18985	11.8556	0.101625	0.73078	9.29707
ANXA8 ENSG00000265190	0.325345	0.134462	0.000568944	0.0957183	0.428389	0.227339	23.9763	0.0701733	0.111049	0.0153942
ANXA8L1 ENSG00000264230	0.181287	0.185572	0.0702912	3.12608	0.099003	0.298463	29.5973	2.30428	0.137167	0.00690224
ANXA9 ENSG00000143412	0.0710509	1.32079	0.0196204	0.0480625	0.0405811	0.0115876	2.46524	0.235353	0.0225641	0.838033
AOAH ENSG00000136250	12.1843	0.252899	0.560709	0.0595818	10.3756	0.548465	0.00257906	13.2419	4.1891	0.0196736
AOC1 ENSG00000002726	0.0604319	0.283944	0.0270514	0.0881975	20.5133	0.405955	0.0279354	0.159313	0.363213	0.0506765
AOC2 ENSG00000131480	0.355061	0.138988	0.00644775	0.02322	0.368723	0.00264882	0.42631	0.272147	0.212537	1.66531
AOC3 ENSG00000131471	160.649	87.6363	0.0894436	0.785104	1.30969	1.0482	0.589772	12.0401	0.397948	3.61687
AOX1 ENSG00000138356	4.86525	1.77438	0.761011	0.30469	2.87491	0.951825	0.302404	1.58134	0.606484	2.84093
AP000275.65 ENSG00000265590	0.0734944	1.37937e-05	0.0186939	0.0330641	0.0393905	0.0220981	0.000430066	0.0684749	0.0408857	0.0354056
AP000295.9 ENSG00000249624	0.0447981	0.00928391	0.00881194	0.0204343	0.0248922	0.157446	0.0167848	0.00120291	0.00639198	0.0176493
AP000304.12 ENSG00000249209	0.0307641	0.10804	0.00611411	0.0381718	0.0297956	0.0152323	0.0533226	0.0562247	0.0192152	0.000853801
AP000349.2 ENSG00000280178	0.00280697	0.103562	0.0595624	0.00413407	0.0101961	0.0386559	0.0879366	0.101132	0.00460697	0.0636658
AP000350.10 ENSG00000251357	0.0628955	0.0681911	0.0347408	0.162928	0.232257	0.0485429	0.00624706	0.00609365	0.100774	0.0246351
AP000687.1 ENSG00000280170	0.0579989	0.0677716	0.00916574	1.79322e-05	0.00427815	0.0330571	0.153721	0.165219	0.0449019	0.00318083
AP000721.4 ENSG00000256100	0.0609391	0.04274	0.000270822	0.11166	0.354814	0.000976679	0.0168728	0.0552413	0.0399269	0.00875357
AP000769.1 ENSG00000279576	204.669	1.37171	641.738	0.848683	113.642	0.455487	1.54755	27.0428	6.51637	171.367
AP000866.1 ENSG00000279342	0.161644	1.16842	0.119504	0.0281072	0.135547	0.00518994	0.00928765	0.145996	0.0831742	0.206572
AP001888.1 ENSG00000281781	0.110133	0.154502	0.00247372	0.060185	0.0514795	0.0094215	0.00921236	0.215661	0.00139316	0.0662039
AP002962.1 ENSG00000279906	0.0465065	0.117412	0.0130538	0.123932	0.00439447	0.00024975	0.00120886	0.0563328	0.168848	0.0192436
AP006285.2 ENSG00000278919	1.1324	0.029539	0.00575876	0.0322378	0.0418008	0.138848	0.145968	0.097138	0.235524	0.0416267
AP1AR ENSG00000138660	0.524843	0.482728	8.42458	0.129045	0.413835	1.40282	0.669962	0.727987	1.36693	3.66542
AP1B1 ENSG00000100280	13.4087	29.256	36.5214	1.59716	165.857	0.374195	20.1304	0.164077	24.7328	4.521
AP1G1 ENSG00000166747	0.0966468	0.341222	7.88124	2.8879	5.04696	0.200055	6.6132	0.12756	6.42716	3.7041
AP1G2 ENSG00000213983	0.596856	71.8597	42.1944	57.4417	27.928	0.0495294	76.3525	5.08373	4.12967	17.8033
AP1M1 ENSG00000072958	115.096	1.0043	0.199291	126.415	5.47348	1.5138	0.912925	310.433	2.61534	0.0410594
AP1M2 ENSG00000129354	0.100448	23.5267	25.9364	33.726	56.3584	2.01763	13.163	0.494459	1.88844	13.1585
AP1S1 ENSG00000106367	24.2463	33.8364	44.7651	84.7753	61.9208	1.2411	5.27243	1.57979	8.76445	8.25082
AP1S2 ENSG00000182287	8.70945	0.098063	0.190349	0.642033	0.382025	0.423173	0.0972159	0.535311	6.03262	0.677732
AP1S3 ENSG00000152056	0.0472675	0.406303	4.43285	1.08636	0.632892	0.207517	1.44634	0.77045	0.14972	0.0914834
AP2A1 ENSG00000196961	76.1964	28.3503	11.9258	55.6415	26.4784	1.73644	13.0199	84.7545	58.4812	18.5471
AP2A2 ENSG00000183020	57.7178	12.5759	40.1704	56.0436	115.343	7.89454	0.978237	51.5494	7.38549	25.5367
AP2B1 ENSG00000006125	14.6397	32.1491	3.19345	46.4678	39.4948	38.482	22.2081	89.1509	3.23612	29.1354
AP2M1 ENSG00000161203	292.476	197.215	49.5423	265.024	59.7155	0.657967	89.6365	196.717	0.0114326	55.8931
AP2S1 ENSG00000042753	128.965	67.8337	76.4419	441.325	199.388	48.5584	37.9726	5.47026	34.7519	17.2549
AP3B1 ENSG00000132842	0.702771	0.359833	6.25091	0.139451	1.57597	0.372483	1.01821	0.121866	13.629	1.71469
AP3B2 ENSG00000103723	0.336615	0.248893	0.240898	0.143827	0.758182	1.13215	3.92602	0.1496	0.0114118	0.355849
AP3D1 ENSG00000065000	3.88957	0.0641655	51.7296	3.67574	72.5574	20.2462	45.9488	3.49828	23.8932	20.5311
AP3M1 ENSG00000185009	9.89018	6.36001	31.2311	1.00461	0.805301	0.036732	3.96514e-05	12.7863	1.93191	8.70575
AP3M2 ENSG00000070718	1.39595	11.4588	0.281155	0.0260198	0.436691	11.9521	0.0199402	24.7448	0.0837743	0.173139
AP3S1 ENSG00000177879	1.29622	0.496995	7.42619	3.33941	0.848021	0.080762	8.85377	1.19267	0.877567	2.34512
AP3S2 ENSG00000157823	74.6836	36.8106	40.5794	21.3855	18.3773	0.0542715	1.32144	2.22357	0.101538	2.93208
AP4B1 ENSG00000134262	0.0256004	8.72669	1.00997	0.368705	2.11917	19.5675	2.03727	2.29005	0.230822	2.05664e-05
AP4E1 ENSG00000081014	0.112775	4.35478	0.45949	0.473348	0.585192	0.373447	0.86837	0.200987	0.195226	0.640674
AP4M1 ENSG00000221838	14.6672	3.89944	6.0054	54.8986	0.0572226	19.3305	1.25782	12.0458	0.810909	15.9237
AP4S1 ENSG00000100478	2.81088	0.0305823	0.0286314	1.99156	1.6134	0.823021	0.566147	1.78044	0.539482	0.251854
AP5B1 ENSG00000254470	5.66068	14.8759	5.48255	0.687373	0.114566	0.426288	6.12208	7.73152	1.3152	2.62188
AP5M1 ENSG00000053770	2.69489	0.616671	0.41458	0.594264	5.3144	0.00374476	5.12316	1.08593	0.0108948	0.839008
AP5S1 ENSG00000125843	2.46471	0.988341	3.35734	5.87968	3.70949	14.9933	8.60748	2.11252	3.55909	0.232982
AP5Z1 ENSG00000242802	0.0283602	2.77855	5.62331	6.50513	0.161995	1.9293	15.5797	20.4163	21.198	0.190279
APAF1 ENSG00000120868	0.0904946	0.358881	1.57617	0.000154059	0.0471926	0.128181	4.775	0.748254	0.135289	2.01967
APBA1 ENSG00000107282	0.298412	2.60762	2.25911	3.47517	0.164306	0.636431	0.152864	0.00901183	0.0903167	0.0492184
APBA2 ENSG00000034053	0.373692	0.492182	1.92518	0.288145	0.354514	49.5782	0.162832	26.2032	1.31931	0.259173
APBA3 ENSG00000011132	2.13711	3.57055e-06	0.118813	39.098	15.5737	0.36233	1.18787	32.6781	1.96968	5.66533
APBB1 ENSG00000166313	88.8301	189.714	8.57506	45.6765	0.115649	5.99601	1.98008	124.342	0.494685	3.61686
APBB1IP ENSG00000077420	0.0676534	1.40052	1.01032	0.116057	0.206541	0.144947	0.00462276	6.64702	1.37698	0.303033
APBB2 ENSG00000163697	23.9641	2.58685	0.742157	1.90306	2.19225	11.4975	1.0154	1.39144	1.13765	0.380974
APBB3 ENSG00000113108	0.975836	121.047	52.4002	2.92346	2.33076	31.9749	5.06381	5.75821	35.5443	14.9222
APC ENSG00000134982	0.501401	0.019093	8.89602	0.217508	0.732515	0.000818009	0.000996253	0.908419	0.621956	1.33144
APC2 ENSG00000115266	0.13976	0.289336	0.0690983	0.120251	0.0160112	0.0081287	0.0646578	0.00123623	0.0374164	0.0626451
APCDD1 ENSG00000154856	38.6565	0.206441	35.1773	1.0369	1.46303	0.719672	8.43374	57.6639	0.851287	21.5285
APCDD1L ENSG00000198768	4.92751	3.0951	0.0321683	0.560421	0.0547785	0.00953236	0.0917444	0.0480952	0.0609522	0.0819212
APCS ENSG00000132703	0.0159618	0.0298366	0.0263118	0.0706247	0.110775	0.00150374	0.0820784	0.0939382	0.00060781	0.0463932
APEH ENSG00000164062	4.14972	67.7122	5.94486	19.2507	2.80805	35.0687	1.4346	0.775223	21.3906	2.21763
APELA ENSG00000248329	0.273808	0.150219	0.578698	0.593305	1.00586	0.0441894	0.0169255	1.68676e-05	0.041646	0.133251
APEX1 ENSG00000100823	43.2215	13.0018	31.3359	0.763174	11.5707	29.4534	10.8664	37.5397	1.70749	28.4407
APEX2 ENSG00000169188	0.811572	1.91166	1.18085	56.0584	16.4412	0.769271	80.4585	0.814089	2.50625	2.54529
APH1A ENSG00000117362	95.8091	0.736639	44.8564	3.14624	74.4206	0.47977	99.9075	30.175	9.93276	29.2434
APH1B ENSG00000138613	0.865458	0.126291	16.4472	6.23534	4.61745	5.94457	3.21607	1.96334	1.00317	7.77233
API5 ENSG00000166181	0.606611	1.02711	4.81597	0.0133075	0.668082	0.13852	0.954967	5.66231	3.57417	1.3376
APIP ENSG00000149089	1.15005	0.00549327	3.28888	0.372231	1.60292	1.48045	0.0634242	0.648765	0.51254	1.94457
APITD1 ENSG00000175279	0.0650242	0.133956	0.493397	0.280011	0.0734137	4.40189	1.59491	0.017152	0.0613995	0.795263
APITD1-CORT ENSG00000251503	0.00726867	0.240555	0.0480327	0.0980174	0.119375	0.0622995	0.00381062	0.390542	0.0346256	0.0272885
APLF ENSG00000169621	1.20805	1.26353	0.11434	0.0369473	1.89204	0.511665	0.618593	0.14836	0.0510693	0.163633
APLN ENSG00000171388	0.00993508	0.548531	0.391225	0.135797	3.92191	0.116061	0.099018	0.726276	0.136517	0.0710765
APLNR ENSG00000134817	2.3311	15.4217	0.075249	0.00952616	4.40283	0.746261	0.0523662	1.24297	0.0784702	0.565198
APLP1 ENSG00000105290	0.212126	22.9942	0.148325	1.24072	0.346323	5.50149	0.140999	0.0816698	2.67637	0.712586
APLP2 ENSG00000084234	33.2204	0.435248	360.01	2.34613	195.424	118.693	49.3648	0.0718741	0.0232246	131.082
APMAP ENSG00000101474	26.4382	1.45911	60.1994	3.81158	31.0587	4.72082	33.4603	66.1741	2.24577	17.6806
APOA1 ENSG00000118137	0.0336744	1.18778	0.0177812	0.43738	0.593151	0.225361	0.204014	0.00386559	0.247154	0.0962168
APOA2 ENSG00000158874	0.0364244	0.298094	0.0206844	0.0095444	0.109568	0.101085	0.0258912	0.149763	0.105444	0.00424213
APOB ENSG00000084674	0.145911	1.20969	0.00274487	0.10535	0.126227	0.457261	0.128003	0.0572435	0.0614073	0.0925853
APOBEC1 ENSG00000111701	0.0485202	0.00473113	0.00305416	0.0016492	0.00818694	0.0465906	0.0153012	0.0647577	0.033055	0.0125065
APOBEC2 ENSG00000124701	0.0415621	0.161855	0.00577863	0.21138	0.123467	0.0473166	0.00045088	0.115401	0.0522507	7.55287e-05
APOBEC3A ENSG00000128383	0.0269147	0.142489	0.0264917	0.0265127	0.00223815	0.0137707	3.34783	0.0702586	0.13697	0.0182546
APOBEC3B ENSG00000179750	0.0533667	0.381395	0.0212687	0.406433	0.00194952	0.0458535	0.00582773	0.0677664	0.045938	0.0906977
APOBEC3C ENSG00000244509	0.140118	40.1899	12.5013	0.14456	21.3828	27.6166	10.1065	23.1626	2.03257	3.6043
APOBEC3D ENSG00000243811	0.566982	1.66914	0.0629619	3.96542	0.892881	0.275962	2.16639	0.00116199	0.106517	0.00604937
APOBEC3F ENSG00000128394	0.0648744	0.267344	0.489742	1.40652	1.20456	5.26244	0.126334	0.335034	11.1505	2.82759
APOBEC3G ENSG00000239713	11.7298	1.28655	0.27283	0.702291	6.18047	2.14474	8.39561	6.22127	23.2732	0.0193944
APOBEC3H ENSG00000100298	0.0214761	0.0404972	0.263197	0.00260369	0.0415643	0.00370204	0.837381	0.359839	0.00557574	1.34672
APOBEC4 ENSG00000173627	0.0316577	0.122874	0.12089	0.039655	0.195315	0.0840803	0.0156238	0.0167933	1.99655	0.0288787
APOBR ENSG00000184730	6.27029	1.10893	0.231737	66.5101	0.00604136	0.951951	0.647323	0.558628	4.54851	5.9649
APOC1 ENSG00000130208	101.695	178.35	0.579633	3.5352	3.95148	0.853904	0.834263	115.591	25.0436	4.97367
APOC2 ENSG00000234906	0.100045	0.0410586	0.0330498	0.0251029	0.0842495	0.0450767	0.129094	0.086215	0.0192809	0.083797
APOC3 ENSG00000110245	0.00719676	0.162123	0.00233928	0.00781703	0.0128505	0.0490021	0.0258994	4.19414e-05	0.0880377	0.027925
APOC4 ENSG00000267467	0.0513923	0.000244229	0.0491587	0.0361689	0.101105	0.00986573	0.0428575	0.00451343	0.0958974	0.0125851
APOD ENSG00000189058	3.07238	500.923	21.8766	4.10773	234.276	134.334	0.495227	304.633	232.66	57.5962
APOE ENSG00000130203	776.982	12.2257	0.171638	0.276417	0.536234	1.30079	0.326003	3766.09	95.8388	107.604
APOF ENSG00000175336	17.2716	2.25357	0.256327	0.433085	3.16221	0.356483	0.483007	0.913283	0.00129664	9.19536
APOH ENSG00000091583	0.0933086	0.447393	0.121888	9.7663e-05	0.434521	0.170625	0.152159	0.135973	0.0947507	0.0810063
APOL1 ENSG00000100342	64.7215	13.6813	1.21233	0.441846	65.3218	1.41299	30.6839	59.999	18.8187	0.470376
APOL2 ENSG00000128335	9.20888	42.514	2.93072	13.1931	0.156756	44.2501	5.05993	2.43204	0.097064	0.604767
APOL3 ENSG00000128284	0.923984	28.8349	0.144825	0.259246	0.062524	0.804569	1.42324	5.27066	0.749435	13.9599
APOL4 ENSG00000100336	0.14365	0.116512	1.0751	1.04299	0.671738	15.5866	2.48205	0.79056	0.0417048	3.33901
APOL6 ENSG00000221963	1.45236	13.7981	0.263924	1.18456	4.91868	17.8937	1.37236	2.30261	2.84329	4.44529
APOLD1 ENSG00000178878	0.241331	6.8105	0.238925	0.136127	1.79399	0.0572991	2.70749	0.852042	2.54063	0.734685
APOM ENSG00000204444	1.28509	3.56801	0.00844233	0.993602	0.74743	1.68301	0.579924	0.814584	0.402086	0.122593
APOO ENSG00000184831	0.190573	1.076	0.297398	0.860406	0.938741	1.13695	0.448732	0.0427706	0.0769076	0.671116
APOOL ENSG00000155008	3.08347	0.506717	3.64236	3.65069	2.55454	1.0884	0.485026	3.72408	1.58498	3.35072
APP ENSG00000142192	79.6913	114.671	119.439	24.0406	95.4916	1.14819	135.822	0.954136	64.1302	62.5751
APPBP2 ENSG00000062725	0.142096	1.46808	15.8132	0.745749	2.25715	5.78278	1.6316	10.8967	0.252692	4.04746
APPL1 ENSG00000157500	0.258456	0.252435	5.71923	0.816702	0.648091	0.671729	0.469378	10.8085	11.6562	1.07278
APPL2 ENSG00000136044	4.82867	9.53176	23.1914	24.2151	44.574	15.9082	13.1871	0.714041	7.79194	27.259
APRT ENSG00000198931	100.129	151.622	20.8102	244.381	100.049	57.028	2.47823	70.7547	72.0223	10.8848
APTX ENSG00000137074	3.18258	10.4626	3.73633	3.58297	16.924	19.0878	7.30098	1.94412	2.27906	0.282809
AQP1 ENSG00000240583	64.2396	7.17797	0.107949	0.807098	0.106113	0.0385954	0.467784	35.4978	47.4155	0.297116
AQP10 ENSG00000143595	0.00231763	0.400133	0.0913588	0.106207	0.173325	0.0614729	0.0698213	0.448187	0.449181	0.233667
AQP11 ENSG00000178301	0.044659	0.176527	1.93571	0.0365355	0.00125823	0.0302385	0.00629076	0.0251966	2.07565	0.0178226
AQP12A ENSG00000184945	0.105944	1.11501e-05	0.0332334	0.0471634	0.0378983	0.0792581	0.0252091	0.102207	0.246419	0.111332
AQP12B ENSG00000185176	0.00488629	8.09884e-05	0.186262	0.113273	0.0332934	0.0158934	0.0101881	0.00545581	0.0502648	0.0613677
AQP2 ENSG00000167580	4.07227e-05	11.2965	0.297691	0.073836	0.0344897	0.00131253	0.0426693	0.0973821	0.119763	0.040175
AQP3 ENSG00000165272	0.798164	68.1625	60.1808	0.804719	209.093	1.01874	224.472	0.501939	0.951944	7.07025
AQP4 ENSG00000171885	0.32565	0.0313997	0.105477	0.0145264	0.0347103	0.103086	0.151767	0.143189	0.0251602	0.0892979
AQP5 ENSG00000161798	1.36909	0.0598101	1.36666	0.0078788	0.663586	6.22933	0.043884	0.325103	0.716433	0.219735
AQP6 ENSG00000086159	0.110165	0.481225	0.114733	0.0215044	0.0771767	0.0491517	0.0140423	0.0362118	0.0707725	0.0124513
AQP7 ENSG00000165269	0.0673531	0.117413	0.0492241	0.0881625	0.18602	0.183862	0.714108	0.0157442	0.00159624	0.119588
AQP8 ENSG00000103375	0.00763858	2.30279e-05	0.00290823	0.000164225	0.15942	0.131968	0.0248318	0.203752	0.0188416	0.00206091
AQP9 ENSG00000103569	0.183542	0.0190521	0.0111283	0.0145424	0.0522602	0.100697	0.065452	0.0187929	0.02772	0.00460872
AQR ENSG00000021776	0.0307482	1.41657	2.3438	8.60555	3.03518	22.6542	3.763	0.290066	1.22724	0.405066
AR ENSG00000169083	25.0711	75.4291	43.8193	1.94087	34.9942	22.7593	0.392504	61.5558	6.78204	17.9173
ARAF ENSG00000078061	1.58144	31.2106	2.81099	72.8429	0.731078	1.29129	1.53538	79.7966	0.336919	0.822549
ARAP1 ENSG00000186635	103.497	60.5	13.8227	29.0189	19.7105	20.9079	80.0505	74.9216	69.4926	6.8542
ARAP2 ENSG00000047365	0.0974253	0.482684	0.825506	0.0276929	0.169195	0.0324859	0.333833	0.166061	6.09376	0.24311
ARAP3 ENSG00000120318	0.994368	38.4628	0.377177	0.631408	7.41284	3.48647	2.02612	87.9749	0.755182	0.171293
ARC ENSG00000198576	0.590723	0.602736	0.0823011	7.16523	0.0852522	5.14299	1.00931	0.0130757	0.253323	0.000543063
ARCN1 ENSG00000095139	0.22725	1.00282	29.2109	0.153926	0.903486	2.29693	9.26557	44.3778	1.52971	0.115948
AREG ENSG00000109321	0.015846	0.102576	0.00490287	0.251121	0.230117	0.13406	8.72171	0.182427	0.199755	2.44914e-05
AREL1 ENSG00000119682	0.206258	48.5509	15.6529	0.288018	17.4647	1.42925	4.1951	0.0134489	0.0692492	6.94843
ARF1 ENSG00000143761	5.06638	0.23823	52.785	25.2499	40.8381	0.624626	38.3618	17.968	10.867	26.9248
ARF3 ENSG00000134287	4.86223	53.8876	40.0556	76.4748	97.6829	106.033	52.2955	1.8394	32.1628	4.00396
ARF4 ENSG00000168374	0.139436	0.592771	47.3669	0.218788	0.365265	0.904732	18.0477	12.2464	9.53704	11.0639
ARF5 ENSG00000004059	17.5013	1.81109	9.89091	2.86454	7.90631	10.4646	2.53661	0.569423	1.25655	0.0990433
ARF6 ENSG00000165527	1.06907	0.692599	37.4576	0.763575	10.167	1.25253	23.7506	1.19389	3.86755	69.1443
ARFGAP1 ENSG00000101199	22.0103	31.0289	93.5815	123.62	2.63872	1.75052	4.80378	52.1581	33.564	12.6747
ARFGAP2 ENSG00000149182	22.6683	94.2466	54.2872	72.2858	34.7705	21.4991	24.8582	58.1478	54.3093	7.76818
ARFGAP3 ENSG00000242247	0.00248832	0.351317	15.9189	2.22346	6.29069	0.151928	9.85583	1.54115	0.386283	1.12471
ARFGEF1 ENSG00000066777	7.78805	0.41318	15.7937	0.266739	0.201715	0.0604916	10.6436	1.81298	0.793078	7.04292
ARFGEF2 ENSG00000124198	2.06588	0.207734	18.2485	1.82476	0.222118	3.26324	0.166775	6.23232	0.697958	0.014962
ARFGEF3 ENSG00000112379	0.00700864	0.534454	21.0713	0.0709514	19.6042	0.334851	9.59653	0.644744	0.135876	2.07079
ARFIP1 ENSG00000164144	0.630496	0.12068	12.2105	0.0455028	3.21234	0.08325	3.037	0.32073	0.149759	7.12345
ARFIP2 ENSG00000132254	2.08647	38.3936	16.8993	110.23	61.2327	21.0063	40.0787	0.541079	11.6824	27.9986
ARFRP1 ENSG00000101246	113.149	59.8392	42.6706	119.829	39.5032	3.0106	0.1722	67.7904	13.8618	5.89543
ARG1 ENSG00000118520	6.73313e-05	0.0842635	0.0134779	0.000216287	0.098056	0.000330712	0.000733438	0.509343	0.0289173	2.02063e-07
ARG2 ENSG00000081181	0.98994	0.0645502	31.562	14.9375	40.0577	13.4549	16.7202	3.01819	1.35865	0.0926218
ARGFX ENSG00000186103	0.0117225	0.0265277	0.018023	0.0903129	0.0298744	0.0178834	0.0088681	0.0928483	0.115613	0.00334844
ARGLU1 ENSG00000134884	0.0162448	0.548776	105.45	11.2482	11.9133	2.34618	34.8188	40.7614	76.835	74.3903
ARHGAP1 ENSG00000175220	140.854	301.295	93.0839	3.47611	4.98449	85.4794	10.4761	40.9974	40.2992	0.00020794
ARHGAP10 ENSG00000071205	96.5081	0.621694	0.439856	0.0655795	74.9064	96.9939	1.19315	0.138329	10.8396	1.42918
ARHGAP11A ENSG00000198826	1.86486	0.0129985	0.26792	0.00149707	0.169492	0.00983731	0.138338	0.300363	0.265131	0.0116287
ARHGAP11B ENSG00000187951	0.220672	0.0464983	0.0094988	0.082372	1.05203	0.0732415	0.150553	0.613925	0.769049	0.0230491
ARHGAP12 ENSG00000165322	0.266276	0.316471	9.46978	0.433348	0.128623	0.0345522	1.7659	0.623858	0.0581826	12.06
ARHGAP15 ENSG00000075884	0.0759427	2.97016	0.114296	0.0140808	0.0855792	0.225948	0.398143	0.2578	0.0535483	0.0709436
ARHGAP17 ENSG00000140750	1.1326	2.66465	6.14484	0.0594509	0.755103	24.9708	3.36066	5.42004	0.112053	2.54478
ARHGAP18 ENSG00000146376	4.47553	0.122447	2.65281	0.60366	2.17786	1.33421	0.31128	4.73281	0.698811	4.56114
ARHGAP19 ENSG00000213390	1.75714	0.731147	0.0155085	0.108396	1.86983	5.20906	9.60285	0.240531	2.39422	2.04123
ARHGAP20 ENSG00000137727	4.29905	0.455117	0.126849	0.335271	1.46996	0.0480489	0.0921985	0.0437787	1.4484	0.134906
ARHGAP21 ENSG00000107863	42.8738	2.81509	8.68098	1.5192	0.0369986	0.0196748	8.31933	0.0430535	4.07947	0.431219
ARHGAP22 ENSG00000128805	3.53508	1.05354	0.655713	0.462548	1.10193	0.193275	4.30045	2.87334	9.13105	0.105147
ARHGAP23 ENSG00000275832	1.02602	1.6731	0.000177063	0.925302	0.0624368	2.94415	15.2309	4.80592	1.99664	0.0981338
ARHGAP24 ENSG00000138639	0.734644	0.273758	0.260632	0.105828	0.0228601	0.362891	0.24274	1.33121	0.282867	0.0236112
ARHGAP25 ENSG00000163219	5.2169	2.94747	0.318999	0.559175	0.355662	4.15948	1.8502	0.122404	6.38781	0.0454455
ARHGAP26 ENSG00000145819	0.202192	0.0145091	2.10155	2.95603	0.0442504	0.101034	2.91744	0.0960094	10.6224	7.69209
ARHGAP27 ENSG00000159314	10.4751	4.13006	14.1835	11.0512	29.4349	3.87035	44.8834	2.57186	0.196213	17.699
ARHGAP28 ENSG00000088756	1.02387	1.14482	1.2654	0.219754	0.109163	5.15661	0.0999899	0.204808	0.0766883	0.141487
ARHGAP29 ENSG00000137962	0.0129116	5.85308	17.7972	2.60071	0.988313	0.313494	0.719215	1.93235	0.712965	2.12154
ARHGAP30 ENSG00000186517	1.89588	12.2115	0.0403039	0.377692	0.035925	0.22417	0.761528	8.13658	5.97779	0.0054568
ARHGAP31 ENSG00000031081	6.8384	53.0816	0.731335	0.716583	2.63362	0.269062	0.0859297	0.208139	3.22467	0.32525
ARHGAP32 ENSG00000134909	0.0820011	0.097747	23.7869	14.0597	0.50898	0.661566	37.5768	2.69482	16.4329	7.59174
ARHGAP33 ENSG00000004777	18.5396	0.132021	9.15946	0.553661	0.116351	1.36733	9.59163	7.89048	6.75285	1.94009
ARHGAP35 ENSG00000160007	2.87586	19.9346	23.2543	0.0803141	1.04367	0.32203	12.8217	11.3881	8.12882	2.32052
ARHGAP36 ENSG00000147256	0.0206098	0.00200888	0.0369085	0.000305634	0.885382	0.0770917	0.0711633	0.298962	0.0168015	6.7429e-05
ARHGAP39 ENSG00000147799	8.15618	2.35104	11.1482	31.6777	0.187234	0.0964968	8.80773	0.00709858	1.51981	0.149076
ARHGAP4 ENSG00000089820	12.7882	13.4316	0.0115521	0.0775442	4.49159e-05	0.799863	1.03994	88.2458	39.0753	2.18598
ARHGAP40 ENSG00000124143	0.0427808	0.345956	0.0223198	0.104475	0.969787	0.0152019	4.25001	0.0935241	0.617464	0.32931
ARHGAP42 ENSG00000165895	0.0720448	1.39526	0.0489685	0.00807906	0.141566	0.718521	0.00182149	0.810625	0.0698046	0.0797918
ARHGAP44 ENSG00000006740	0.553509	0.191466	4.44966	0.448094	2.36187	0.0178379	6.1551	0.0181134	0.0235685	0.0298483
ARHGAP45 ENSG00000180448	19.3632	1.66212	0.0152196	1.16348	1.02658	0.241594	1.53712	3.30596	38.871	2.15021
ARHGAP5 ENSG00000100852	2.35746	0.38917	7.21222	2.53776e-05	0.152962	3.3773	1.76673	0.533316	14.1847	5.31699
ARHGAP6 ENSG00000047648	0.0134057	1.01073	34.1081	0.649694	29.1059	0.907136	0.573841	0.211058	1.9832	10.3199
ARHGAP8 ENSG00000241484	0.767482	1.6134	6.31028	4.18596	5.60111	0.4817	1.00971	0.941398	0.0159363	0.719349
ARHGAP9 ENSG00000123329	16.3754	0.204733	0.372057	0.30135	0.427335	1.36117	1.73591	11.0742	1.74762	0.0747302
ARHGDIA ENSG00000141522	322.304	340.798	108.457	330.638	301.576	0.725684	107.905	38.7214	118.5	75.8415
ARHGDIB ENSG00000111348	1.89082	0.279589	6.58381	0.282689	0.377345	56.6145	22.5234	7.37873	22.4979	23.2736
ARHGDIG ENSG00000242173	1.79623	0.0700981	0.179609	4.13777e-05	0.0477217	0.17902	0.0892348	0.464732	0.378769	0.0516651
ARHGEF1 ENSG00000076928	8.59153	1.66905	2.66188	39.5262	21.4876	26.662	14.9061	41.1229	32.8501	11.639
ARHGEF10 ENSG00000104728	1.55826	0.695716	0.271995	1.94928	8.5829	1.67016	0.0166376	0.101972	0.692794	0.650804
ARHGEF10L ENSG00000074964	39.5726	2.32798	0.279947	0.997307	1.94976	3.69979	31.0364	9.21311	0.474488	5.83814
ARHGEF11 ENSG00000132694	0.351134	2.89078	12.6812	0.0691031	6.14562	21.5952	2.1779	39.2962	1.01172	4.41712
ARHGEF12 ENSG00000196914	3.54894	5.6397	13.9786	0.130972	2.81092	0.47458	19.1262	1.17451	1.80689	3.30177
ARHGEF15 ENSG00000198844	0.0976607	0.908139	0.556896	0.43051	0.488716	0.723363	0.62644	1.40753	12.2994	0.00512769
ARHGEF16 ENSG00000130762	1.44258	0.11085	16.7032	29.8697	25.1104	0.542356	5.70777	1.48983	0.00691197	2.60142
ARHGEF17 ENSG00000110237	16.3452	5.9123	2.13706	2.25235	6.5013	3.71254	5.18518	43.9954	4.78294	0.135841
ARHGEF18 ENSG00000104880	0.0365134	0.00787573	0.0674833	0.0199239	0.0239658	0.0423648	0.0524204	0.000238224	0.0453645	0.0306791
ARHGEF19 ENSG00000142632	1.93886	11.2639	0.448106	0.752549	17.7127	0.00224898	7.22251	12.3037	0.105654	1.84452
ARHGEF2 ENSG00000116584	18.8577	33.6982	0.035747	36.3725	0.762353	34.5331	14.5637	10.8006	9.75464	2.81288
ARHGEF25 ENSG00000240771	141.166	1.30118	8.14822	0.0773819	0.0159047	0.048611	0.41914	41.7338	0.134626	0.0134622
ARHGEF26 ENSG00000114790	0.461993	0.0892016	8.54776	0.345	1.04085	0.219835	1.4564	0.252682	1.32246	18.0694
ARHGEF28 ENSG00000214944	0.202602	0.0936016	2.86708	0.221658	0.162841	0.0202669	7.51211	0.254149	0.430139	0.24208
ARHGEF3 ENSG00000163947	0.353212	0.000526345	22.3968	2.70495	6.59175	9.39226	1.98828	2.03872	0.377637	9.15702
ARHGEF33 ENSG00000214694	0.0774297	0.39269	0.00178627	0.0327713	0.303623	0.0822006	0.275189	0.143715	0.080721	0.016501
ARHGEF35 ENSG00000213214	0.0254891	1.26712	0.104817	0.0726792	6.18133	0.00112119	1.37433	4.26819	0.0531763	0.664609
ARHGEF37 ENSG00000183111	0.649867	2.18071	6.60211	7.46903	27.3503	20.5267	0.556642	0.0393142	0.213649	4.40357
ARHGEF38 ENSG00000236699	0.00440324	0.328415	6.82561	0.0646432	1.22185	0.0896358	0.164936	0.0758292	0.234924	0.0895798
ARHGEF39 ENSG00000137135	2.82802	0.108254	0.195014	0.159435	0.269955	0.0804144	1.33972	0.75631	0.179482	2.24818
ARHGEF4 ENSG00000136002	54.6365	6.21408	0.0915785	5.57836	0.764874	4.4697	0.700313	1.53781	0.0227086	4.48993
ARHGEF40 ENSG00000165801	6.69537	24.8972	0.731059	1.52415	5.43851	19.1611	1.05837	92.6167	3.80671	0.169145
ARHGEF5 ENSG00000050327	1.26198	2.63581	1.98392	1.05549	4.86216	9.4822	2.08448	0.00164242	0.507502	0.30171
ARHGEF6 ENSG00000129675	1.01364	0.729446	0.336352	0.0760612	0.0873725	0.675201	0.374067	8.49006	0.934913	2.46829
ARHGEF7 ENSG00000102606	1.8629	60.2991	62.2985	0.147663	7.93911	25.0183	10.3383	31.2637	0.0359918	17.3433
ARHGEF9 ENSG00000131089	69.3499	0.464885	0.49429	0.255724	23.1695	0.68254	1.85227	0.329588	11.8199	1.78188
ARID1A ENSG00000117713	0.603778	0.0504812	24.9208	2.41893	11.4758	16.6953	3.70013	1.24867	2.49588	41.005
ARID1B ENSG00000049618	8.51885	64.7679	2.75439	14.4653	6.26102	6.24946	12.1629	15.6652	1.48735	0.0629641
ARID2 ENSG00000189079	4.50275	1.04693	6.2762	0.436	0.212042	0.323683	9.46618	2.59064	1.62357	0.666624
ARID3A ENSG00000116017	8.31464	0.0131795	2.70047	7.86345	1.47171	1.46466	0.17989	0.864235	1.83045	1.86434
ARID3B ENSG00000179361	0.501915	0.811347	2.33947	0.952525	0.481884	0.2649	3.6372	7.05428	0.672609	1.17355
ARID4A ENSG00000032219	0.267378	0.0741607	2.58121	1.95107	0.529627	0.903434	1.38546	0.481596	3.4359	1.72488
ARID4B ENSG00000054267	0.021413	0.434367	12.6957	0.152273	14.1336	7.68471	1.22581	10.7652	7.11523	1.82341
ARID5A ENSG00000196843	193.544	116.578	0.0883223	2.84694	3.89336	0.204128	9.18467	159.899	107.187	0.0466269
ARID5B ENSG00000150347	0.16034	0.373487	25.78	0.199625	0.368688	0.983716	0.945884	0.376775	197.53	0.686342
ARIH1 ENSG00000166233	0.0372421	0.677526	5.10278	4.3165	21.8273	0.035294	18.2154	98.5019	2.92404	6.96084
ARIH2 ENSG00000177479	2.92357	23.6341	35.1137	1.46075	19.5213	27.6528	25.3422	18.2453	0.220758	10.905
ARIH2OS ENSG00000221883	12.1107	0.0417708	0.691619	4.57251	3.2505	4.78603	0.859674	1.01979	0.567934	0.0206442
ARL1 ENSG00000120805	0.0331217	0.512479	2.0879	0.00765068	23.4754	42.6848	12.161	0.231743	0.0222085	0.113162
ARL10 ENSG00000175414	6.17656	3.97359	0.149538	1.33598	0.402282	0.417377	0.523962	0.933722	0.771239	0.0731647
ARL11 ENSG00000152213	0.299198	0.231433	0.205829	0.100433	1.1245e-05	0.0311716	0.264071	1.31142	0.273268	0.655287
ARL13B ENSG00000169379	0.896178	1.28335	0.396615	0.0646157	0.386699	1.49855	0.0370925	2.11568	0.272365	0.658491
ARL14 ENSG00000179674	0.066222	0.0447336	0.0229354	0.0118023	0.0352318	0.0615947	3.08266	0.0263012	0.147115	0.00104188
ARL14EP ENSG00000152219	1.20656	0.671767	1.32884	0.124408	0.343419	3.8498	3.59698	5.41137	1.0844	0.358852
ARL15 ENSG00000185305	0.0409131	0.016227	0.310469	0.19729	25.5822	0.260497	0.134634	2.25678	5.73108	0.12531
ARL16 ENSG00000214087	7.77689	142.631	22.6069	25.7126	0.474926	16.7023	2.96054	0.678717	2.5676	17.6781
ARL17A ENSG00000185829	3.00446	1.79019	0.147579	0.993252	4.59809	5.13873	0.188552	0.438417	1.52747	1.0455
ARL17B ENSG00000228696	0.319518	1.17619	6.02752	0.449096	1.45479	1.86177	0.217564	5.76625	0.191133	1.34312
ARL2 ENSG00000213465	108.706	163.365	30.8649	5.43963	2.32044	2.48706	1.81495	54.6531	41.1711	0.929163
ARL2BP ENSG00000102931	0.418336	3.58454	4.18015	0.17013	1.15344	23.9158	4.40635	0.234705	1.55026	0.0873406
ARL3 ENSG00000138175	4.04941	15.5091	0.258507	8.68723	26.4328	101.431	0.106512	0.0212105	7.77449	0.928444
ARL4A ENSG00000122644	0.872305	0.317101	1.22057	0.311667	0.165081	0.506443	0.174531	1.00915	0.305707	7.24458
ARL4C ENSG00000188042	0.736343	18.3116	1.57008	3.66531	18.561	0.0423618	25.3978	13.2142	3.21145	8.48492
ARL4D ENSG00000175906	1.49741	1.38382	1.27449	1.87572	0.250684	97.1256	21.4235	0.30413	2.61845	1.57683
ARL5A ENSG00000162980	0.497998	0.409173	9.62001	0.343897	2.61573	0.405224	0.0514975	7.21165	0.1351	2.34415
ARL5B ENSG00000165997	0.0489861	1.22032	2.11154	0.718934	1.22405	0.0948197	0.188056	4.13975	0.210565	0.392902
ARL5C ENSG00000141748	0.0090323	0.0172681	0.0690737	0.0998876	0.00012826	0.00615342	0.0377359	0.178459	0.0544863	0.089546
ARL6 ENSG00000113966	1.49636	0.046358	0.182083	0.435586	0.0377103	0.227345	0.0856339	0.126814	0.562058	1.03724
ARL6IP1 ENSG00000170540	0.60196	0.955817	21.7744	1.52734	0.657023	0.933341	4.8415	6.94648	1.75886	2.01754
ARL6IP4 ENSG00000182196	83.5984	0.394148	0.319492	87.5835	14.7468	3.60534	14.9577	52.0067	20.4802	12.5441
ARL6IP5 ENSG00000144746	8.49559	2.78095	16.6879	4.25693	14.3963	0.69161	3.46633	14.0018	6.70619	4.1466
ARL6IP6 ENSG00000177917	0.0363753	3.15059e-06	3.98421	0.013278	0.135873	0.572529	2.49182	1.68236	0.157324	2.37105
ARL8A ENSG00000143862	1.73251	0.255132	24.0645	0.708261	38.088	4.34109	7.80494	0.39446	13.3491	0.508636
ARL8B ENSG00000134108	0.0551964	0.439366	10.7348	0.947951	12.897	5.55639	1.94827	16.9602	0.725646	0.287836
ARL9 ENSG00000196503	0.787276	0.806598	0.232242	0.10467	0.00199006	0.066784	0.154525	0.010964	0.108286	0.0100129
ARMC1 ENSG00000104442	6.18876	0.154094	5.01408	0.960559	0.30259	0.180491	3.07387	1.73996	0.237927	1.22571
ARMC10 ENSG00000170632	1.00907	0.988712	8.41667	0.0579714	1.9762	0.439162	12.521	0.269403	0.551713	0.350865
ARMC12 ENSG00000157343	0.627067	1.67556	1.60719	0.165539	1.00389	0.932431	0.139122	0.100439	0.0671135	0.00938298
ARMC2 ENSG00000118690	0.789756	0.0267789	0.0770339	0.656707	0.536299	0.0603475	0.638863	0.117854	0.0309255	0.193481
ARMC3 ENSG00000165309	0.0702027	0.0307801	0.0800217	0.0217278	0.314904	0.000974925	0.0678812	0.129606	0.00110618	0.0433432
ARMC4 ENSG00000169126	4.71757	0.00962331	0.117115	0.167931	0.10851	1.06358	0.261918	0.115572	0.556754	0.213632
ARMC5 ENSG00000140691	1.3832	20.1993	5.24086	0.32818	9.97495	1.13966	7.30846	1.20712	1.11159	3.78112
ARMC6 ENSG00000105676	18.012	18.1498	0.0737407	15.4551	51.3269	0.324553	15.4909	16.363	0.072222	5.94225
ARMC7 ENSG00000125449	25.5041	9.19132	7.86796	2.24609	4.16992	2.61692	14.2373	6.52541	11.5493	5.28737
ARMC8 ENSG00000114098	16.3432	1.01464	25.0323	1.01458	1.6023	0.317886	7.97096	4.13103	8.26741	5.29254
ARMC9 ENSG00000135931	13.257	1.47761	0.700857	10.0056	1.01047	0.605657	0.486	0.195386	4.97211	11.2789
ARMCX1 ENSG00000126947	1.44557	0.41982	0.992159	0.210424	3.05088	0.0543167	0.408854	0.424389	1.41175	1.59745
ARMCX2 ENSG00000184867	1.16194	0.331672	7.88169	0.228941	2.84801	0.00884945	0.11251	16.8424	8.33158	0.0013498
ARMCX3 ENSG00000102401	3.36404	0.393934	9.40161	1.23696	8.61984	0.232908	13.4736	2.42129	9.58509	3.04223
ARMCX4 ENSG00000196440	0.168186	0.152912	2.6679	0.626689	2.72218	6.4525	8.68086	0.0750239	0.0497906	2.49333
ARMCX5 ENSG00000125962	0.212893	0.213839	3.62621	0.0376936	0.0886829	0.129201	0.901053	0.335352	0.0163751	0.756946
ARMCX6 ENSG00000198960	1.59075	3.63612	0.32112	5.55498	7.39532	6.71808	0.388765	1.78384	1.52106	2.75832
ARMS2 ENSG00000254636	0.050507	9.87771e-05	0.0168501	0.00628896	0.122881	0.0149907	0.00184357	0.0134655	0.0352654	0.0752651
ARMT1 ENSG00000146476	0.145642	1.04945	4.45367	1.1269	7.81057	0.0479367	0.927409	5.22893	0.31461	1.32925
ARNT ENSG00000143437	0.623261	29.8447	12.2487	0.455704	1.38551	16.02	3.04151	8.64733	0.50538	7.3526
ARNT2 ENSG00000172379	0.0952934	1.41646	1.44805	0.0595709	0.696923	0.141422	1.49704	1.09126	0.0587469	0.0127655
ARNTL ENSG00000133794	0.0349115	0.000192135	0.000810744	0.21543	0.0754099	3.64288	0.0236435	0.19444	0.0742981	0.0101498
ARNTL2 ENSG00000029153	0.174589	0.0723733	0.0553939	0.0477703	0.00471847	0.000779871	5.9077	0.0731504	0.0319949	0.0965569
ARPC1A ENSG00000241685	0.234857	0.0700661	16.0281	0.237103	3.9353	0.720841	22.6361	29.2635	2.16819	2.54984
ARPC1B ENSG00000130429	20.4318	44.8233	0.14217	10.6194	6.27754	0.672283	17.2558	33.2128	36.3418	9.62097
ARPC2 ENSG00000163466	45.1407	2.12113	12.1007	1.5526	6.77698	4.30034	13.7432	0.132842	34.116	2.20444
ARPC3 ENSG00000111229	0.00103838	0.7234	46.0592	1.43783	70.7666	2.21238	35.3706	90.8768	47.5949	17.905
ARPC4 ENSG00000241553	179.061	74.7776	56.8195	71.9985	15.2931	0.0951502	27.9711	1.30542	34.0863	21.0936
ARPC5 ENSG00000162704	1.65554	0.235539	6.71452	0.211129	34.3283	1.8867	16.9717	32.4711	0.403077	0.24302
ARPC5L ENSG00000136950	0.99928	19.5628	5.07504	2.51065	7.1053	1.67207	15.3627	0.506526	11.1428	0.660924
ARPIN ENSG00000242498	0.840983	30.6535	18.6286	3.63015	12.1579	8.18079	4.31224	0.469269	0.553864	2.08056
ARPP19 ENSG00000128989	0.457949	1.83154	12.8747	2.6865	10.5263	2.40429	11.5409	17.381	0.245858	2.65968
ARPP21 ENSG00000172995	1.99323	0.336837	0.238157	0.0397348	0.0132	0.283283	0.00730399	0.0878476	0.0145664	0.110993
ARRB1 ENSG00000137486	2.17229	16.8674	2.02917	36.5683	2.24863	19.7448	0.0531739	1.78695	24.6779	0.197578
ARRB2 ENSG00000141480	1.08086	2.58097	8.89279	0.742321	1.33506	0.508854	14.2198	141.05	33.8294	11.5024
ARRDC1 ENSG00000197070	1.75609	0.32335	11.2691	76.1627	17.654	1.37109	19.5004	0.0881577	47.5285	36.0535
ARRDC2 ENSG00000105643	0.893458	0.386706	5.21783	1.49836	12.5527	5.73526	32.1719	20.1646	60.3367	2.54571
ARRDC3 ENSG00000113369	3.44551	0.26198	0.145342	0.0538747	2.65053	1.49931	13.2929	10.3902	16.355	1.96774
ARRDC4 ENSG00000140450	1.22387	0.627855	2.44437	4.76981	1.29158	0.937023	2.36976	4.37201	0.422739	0.900135
ARRDC5 ENSG00000205784	0.162562	2.81675	0.0246021	0.10248	0.00406603	0.0770409	0.0018226	0.000687766	0.122483	0.191419
ARSA ENSG00000100299	82.3793	76.7426	54.8449	99.9565	59.6963	5.11364	5.12929	104.548	8.12186	92.23
ARSB ENSG00000113273	0.224072	0.0525989	0.365427	0.192816	0.00379198	0.680078	0.065908	11.3043	3.34445	0.250707
ARSD ENSG00000006756	0.0184308	59.7204	5.44938	13.4371	57.7077	39.1708	20.8506	0.141795	0.665512	4.09224
ARSE ENSG00000157399	0.172707	0.37005	0.0577917	0.176202	0.377537	0.293181	0.164636	6.93801	0.0378681	0.038254
ARSF ENSG00000062096	0.0347748	0.232948	0.0390257	0.160182	0.0195744	0.0565237	0.00300294	0.0447295	0.0216272	0.0128005
ARSG ENSG00000141337	12.5507	0.0261453	0.230529	2.46722	0.518887	0.799224	0.0881708	0.36145	0.282718	0.143011
ARSI ENSG00000183876	20.5125	0.100635	0.13753	1.46609	0.151331	0.0113671	0.235848	0.385328	0.0274158	0.133188
ARSJ ENSG00000180801	2.04241	0.28823	0.575494	1.03195	0.0804441	0.017562	1.47982	5.45033	0.0622261	2.29836
ARSK ENSG00000164291	0.00508439	0.0951852	2.0301	0.0397719	0.117951	0.455971	0.048373	0.00272038	0.248962	3.54726
ART3 ENSG00000156219	0.0734163	2.03208	0.114959	0.0145784	0.0380611	0.0956202	0.00202652	5.10844e-05	0.0977619	0.00111976
ART4 ENSG00000111339	0.0159448	0.597179	0.0610979	0.0980297	0.0933881	0.108058	0.204346	0.41841	0.0514426	0.00121637
ART5 ENSG00000167311	0.00478743	4.30245	0.158311	1.897	0.015897	0.138987	0.40499	0.0102574	0.034041	0.0555037
ARTN ENSG00000117407	37.3895	0.42085	1.13595	0.302657	0.83692	0.0918073	0.00842937	1.09205	0.123089	0.469365
ARV1 ENSG00000173409	0.0977221	3.61542	2.94062	0.075792	2.72339	1.24214	3.37921	0.206253	0.507052	1.69075
ARVCF ENSG00000099889	3.21737	0.611608	17.5839	39.1045	18.5164	0.611216	5.49309	0.277262	2.76547	8.65233
ARX ENSG00000004848	0.13812	0.137712	2.88299	0.0261948	0.100483	0.00215973	1.3427	0.0237258	0.085553	0.00703152
AS3MT ENSG00000214435	0.130501	0.0454498	0.0347772	0.081408	0.0743592	0.0893749	0.108698	0.246075	0.00219644	0.00225823
ASAH1 ENSG00000104763	61.5717	2.78839	75.3491	1.02332	79.8139	51.4018	48.4599	5.27086	7.59524	93.7045
ASAH2 ENSG00000188611	0.0112626	0.123949	0.594409	0.047374	0.0976817	0.162251	0.0157946	0.00126662	0.109619	0.213824
ASAH2B ENSG00000204147	0.0917859	0.0678543	0.884014	0.0532524	1.96211	0.0342408	4.28654	0.0805701	0.132809	0.657652
ASAP1 ENSG00000153317	3.81619	0.86185	9.89144	0.469795	0.0778595	0.796226	1.66707	14.5098	13.9029	3.35079
ASAP2 ENSG00000151693	0.118063	0.912418	1.03941	0.450143	0.845606	0.367658	5.66268	6.7894	0.00668523	5.01254
ASAP3 ENSG00000088280	9.30901	24.5522	12.2348	18.2009	30.6209	10.5456	4.55958	41.9202	2.07887	2.07933
ASB1 ENSG00000065802	35.932	7.56228	8.19711	3.51308	35.1783	15.5965	9.60079	3.69011	1.92357	1.68467
ASB10 ENSG00000146926	0.827476	0.0430891	0.0011612	0.001592	0.0283078	0.104361	0.0400035	0.000511301	0.08352	0.144829
ASB11 ENSG00000165192	0.0878521	1.15092	0.120147	0.0958006	0.139543	0.114214	0.00894292	0.0415078	0.0242955	0.025612
ASB12 ENSG00000198881	0.0434644	0.224436	0.0748637	0.586185	0.74339	0.293569	0.486533	0.210326	0.123452	0.450947
ASB13 ENSG00000196372	0.479015	2.30966	9.76283	4.59359	3.14783	18.579	0.817286	0.0897818	36.5878	0.567408
ASB14 ENSG00000239388	0.0599751	0.277488	0.16484	0.00122457	0.702059	0.0678295	0.176958	0.000474336	0.081466	0.177164
ASB15 ENSG00000146809	0.070438	0.0651374	0.00252112	0.0223341	0.0808599	0.00455425	0.000607975	0.0115237	0.0451196	0.0062426
ASB16 ENSG00000161664	0.0956514	0.607393	0.00675931	0.0619904	0.0308467	0.0681087	0.021446	0.0325333	0.0694562	0.0655835
ASB17 ENSG00000154007	1.51706	0.230424	0.00457214	0.233662	0.265944	8.30595e-05	5.38843e-05	0.0883974	0.000606293	0.432976
ASB18 ENSG00000182177	2.60803	0.0074968	0.0180548	0.16754	0.0818164	0.0284149	0.0534877	0.0785718	0.0968228	0.114203
ASB2 ENSG00000100628	175.891	34.0495	0.391886	6.91314	0.481725	0.114611	0.580932	3.23153	0.382762	0.576651
ASB3 ENSG00000115239	1.29621	0.527969	0.780476	0.821547	14.372	1.54742	4.64294	7.12599	0.184613	0.071839
ASB4 ENSG00000005981	0.018119	0.0138969	0.0797688	0.0527177	0.0430418	0.164019	0.097816	0.0940461	0.00561102	0.0531985
ASB5 ENSG00000164122	15.5876	0.000945983	0.0048423	0.117359	0.101553	0.287245	0.0385349	0.199044	0.0242554	0.169874
ASB6 ENSG00000148331	0.673498	11.2737	2.92055	28.3632	7.9348	2.31464	0.948522	7.20966	0.346592	0.135331
ASB7 ENSG00000183475	0.0241435	1.23941	3.59927	3.84492	0.012461	0.528592	0.0486528	0.576089	0.197574	2.97761
ASB8 ENSG00000177981	6.1961	0.0217765	13.7915	30.5894	7.09594	18.3776	2.38456	1.40894	6.47254	5.67674
ASB9 ENSG00000102048	0.0589286	0.0026643	0.0864095	0.0525069	0.0439631	0.064654	0.028589	0.0321289	0.0151545	1.11706
ASCC1 ENSG00000138303	7.24656	0.0937543	4.41842	0.374636	1.31477	2.06732	0.328591	1.99863	1.69658	0.999738
ASCC2 ENSG00000100325	69.4381	27.4511	8.35859	150.982	24.2522	1.13407	13.4001	26.4136	3.26847	5.75011
ASCC3 ENSG00000112249	0.190788	0.381637	12.6869	0.0687574	1.3283	0.591856	7.17942	1.59744	0.000376047	0.928908
ASCL1 ENSG00000139352	0.201244	0.0357322	0.252271	0.00564997	0.0188192	0.177129	0.0652538	0.10393	0.429395	0.284636
ASCL2 ENSG00000183734	18.6171	0.799913	10.6291	13.2335	10.5684	0.0143463	1.85311	0.525998	1.85011	14.7588
ASCL3 ENSG00000176009	0.0703948	0.0769533	0.0429675	0.0984173	0.282381	0.161595	0.049998	0.0211341	0.183723	0.095857
ASCL4 ENSG00000187855	0.126153	0.23157	0.0719561	0.142945	0.0126263	0.0231208	0.0291731	0.0329523	0.00735967	0.00471468
ASCL5 ENSG00000232237	0.0666889	0.075804	0.0636335	0.129848	0.0277482	0.0473612	0.128313	0.00415475	0.0749815	0.169915
ASF1A ENSG00000111875	0.0627143	0.662406	5.01798	0.291407	3.95462	0.26071	0.327927	0.103939	0.186364	1.88588
ASF1B ENSG00000105011	4.47666	0.610494	0.103513	0.723834	0.275465	1.59226	1.22123	1.18419	1.58211	0.236691
ASGR1 ENSG00000141505	0.561994	0.695181	0.293496	0.822637	0.134588	0.0564951	2.53198	0.0725486	0.782179	0.28609
ASGR2 ENSG00000161944	0.067184	0.0957224	0.0919675	0.0385831	0.578754	0.0853673	0.168678	0.124142	4.61591	0.00166575
ASH1L ENSG00000116539	6.32966	1.10761	19.5948	1.26917	63.6133	67.0382	21.6146	35.775	0.255817	7.55424
ASH2L ENSG00000129691	16.4059	3.06699	1.01522	0.24293	7.84032	1.85528	8.04048	0.804178	0.973758	0.434181
ASIC1 ENSG00000110881	0.829439	37.7079	1.31216	0.702473	0.423457	6.88812	19.1433	0.515483	0.367409	0.127162
ASIC2 ENSG00000108684	0.07991	0.138739	0.102272	0.0282378	1.94117e-05	0.00202325	0.0130125	0.0644708	0.00220612	0.00255473
ASIC3 ENSG00000213199	0.933146	1.04647	1.55615	1.63806	0.366331	0.000363907	0.223367	12.5755	0.749877	0.583175
ASIC4 ENSG00000072182	0.0157995	0.0230783	0.0142402	0.0936438	3.82535	0.0660994	0.0237457	0.0549939	0.137552	0.190488
ASIC5 ENSG00000256394	0.0436632	0.10577	0.066365	0.12952	0.0174095	0.00948905	0.101854	0.722896	0.136886	0.0171794
ASIP ENSG00000101440	6.71235	0.406617	0.0281491	0.00862198	0.195417	0.237563	0.0543993	0.973067	0.0761523	0.00413785
ASL ENSG00000126522	71.1549	0.880492	19.0594	29.352	0.0794605	0.482443	14.5195	24.2906	13.4589	0.422252
ASMT ENSG00000196433	0.0245111	0.259584	0.0655539	0.0103437	0.353444	0.64088	0.0648894	0.171639	0.0053386	0.0173069
ASMTL ENSG00000169093	73.4614	1.10457	4.26736	149.443	34.5675	41.5069	5.48848	0.0152518	32.2107	22.0555
ASNA1 ENSG00000198356	58.31	27.9381	26.533	61.0062	38.5459	12.8824	2.73958	14.8824	19.3658	23.4771
ASNS ENSG00000070669	12.7719	58.8804	22.4786	0.367353	2.21228	74.3149	11.3019	1.96289	0.579442	0.113159
ASNSD1 ENSG00000138381	2.50592	0.168012	7.22222	0.00564879	1.21295	2.46984	3.0687	1.24179	0.0175093	4.54525
ASPA ENSG00000108381	10.7026	1.72314	0.0613046	0.659527	1.23003	0.209669	0.465716	8.3933	2.29932	0.0253985
ASPDH ENSG00000204653	0.119193	0.000505668	0.0351768	0.0210228	0.0121335	0.117024	0.0174608	0.0402535	0.0980367	0.0609488
ASPG ENSG00000166183	0.13807	0.0642596	0.0247834	0.00202523	0.0367473	0.223163	2.4252	0.662574	0.161561	0.0774298
ASPH ENSG00000198363	31.9847	0.728443	8.61222	0.337378	5.67011	1.37109	21.5296	3.35535	0.00308926	0.63107
ASPHD1 ENSG00000174939	0.132633	1.37776	3.07852	2.50269	0.0956322	1.16146	0.0188197	0.168002	0.242587	0.0011445
ASPHD2 ENSG00000128203	0.0954036	0.128726	1.8039	0.628455	0.170083	0.0977364	0.845109	0.0783009	0.0101279	2.8501
ASPM ENSG00000066279	0.177881	4.52672	0.0379399	0.104787	0.184671	0.0730014	0.262451	4.40185e-05	0.113412	0.0831597
ASPN ENSG00000106819	1.26084	0.101983	0.534645	0.0301948	0.672522	0.369115	0.0654874	3.66847	0.110886	0.12603
ASPRV1 ENSG00000244617	1.81388	0.614593	1.60139	0.0208398	0.183911	0.431913	0.567515	8.52521	0.0608718	5.80787e-05
ASPSCR1 ENSG00000169696	1.2668	1.12891	1.07993	206.691	0.83311	0.0188776	4.49826	76.1909	6.08428	0.235546
ASRGL1 ENSG00000162174	0.0440775	0.371817	0.890657	4.88623	0.175867	5.02269	4.17018	0.1828	0.297108	0.0225117
ASS1 ENSG00000130707	54.7588	71.9119	0.0905012	0.895531	0.196643	0.943908	105.457	14.0004	2.90759	2.40174
ASTE1 ENSG00000034533	0.256543	0.179163	0.0178783	0.109226	0.199959	10.6451	1.80877	0.220135	0.0517184	0.0622189
ASTN1 ENSG00000152092	1.89612	0.0904838	0.0439712	0.0634185	0.0234743	0.00806099	0.0610079	0.13025	0.0335969	0.00386101
ASTN2 ENSG00000148219	0.231522	27.2419	9.58149	18.2395	31.5784	13.5583	0.123529	1.3239	0.0845685	1.20001
ASUN ENSG00000064102	1.3985	0.162431	3.6958	0.0243711	0.36166	0.0781293	1.805	1.06817	0.295226	1.2635
ASXL1 ENSG00000171456	4.37067	22.9234	0.434351	1.53576	0.641278	94.0107	48.9637	2.99944	0.351361	13.0377
ASXL2 ENSG00000143970	0.208498	0.244229	1.94419	0.942716	2.15431	0.287677	1.40105	4.62592	0.280442	2.19963
ASXL3 ENSG00000141431	3.38688	0.16665	0.276061	0.321804	0.00251281	0.442408	0.128448	0.995808	0.0145646	0.48424
ASZ1 ENSG00000154438	0.0575566	0.0110355	0.0538054	1.21702	0.0500434	0.00346099	0.0645451	0.0225384	0.00387426	0.0146941
ATAD1 ENSG00000138138	4.54206	2.98607	9.07236	0.028594	7.6861	0.279113	1.9217	0.0198014	0.441119	2.58876
ATAD2 ENSG00000156802	0.135639	0.0877576	14.4177	0.0781468	3.37808	0.388627	0.0104257	0.306014	0.73753	0.674096
ATAD2B ENSG00000119778	2.20837	0.329965	6.18351	2.2095	1.24413	0.105456	0.91359	5.42035	0.560303	3.64529
ATAD3A ENSG00000197785	0.308063	99.3219	1.34148	1.1873	3.91676	4.12392	1.87074	7.27045	11.5592	26.7671
ATAD3B ENSG00000160072	2.41464	1.72334	44.1966	51.8918	0.160055	0.758269	16.418	149.875	1.28188	10.5042
ATAD3C ENSG00000215915	5.02692	2.20347	0.124236	0.23448	0.239953	0.327056	0.532857	0.0816944	3.2782	0.173876
ATAD5 ENSG00000176208	0.0565504	0.302583	0.122914	0.0727239	0.0162886	0.0429839	0.0026846	0.188594	8.54604	0.0805155
ATAT1 ENSG00000137343	6.29902	0.733587	29.6721	4.76474	0.541875	10.2369	0.829997	0.2694	0.182835	2.13729
ATCAY ENSG00000167654	5.23748	1.13346	0.154868	0.0245669	0.162947	1.08603	0.0101436	0.00676419	0.720863	0.0349886
ATE1 ENSG00000107669	13.9144	4.23081	5.48022	0.877088	2.48374	0.0752237	4.66531	1.91667	1.2358	0.750606
ATF1 ENSG00000123268	2.79872	0.271716	1.86289	0.57267	2.51413	0.332801	1.35049	0.0179104	1.51246	0.463567
ATF2 ENSG00000115966	2.65032	0.0185448	5.69069	1.02837	1.5945	0.388932	2.80697	5.63146	0.157626	0.0002448
ATF3 ENSG00000162772	0.264546	1.73653	0.395394	0.315769	2.90634	127.576	186.426	0.0259596	185.882	0.5059
ATF4 ENSG00000128272	18.3477	70.3221	54.4685	1.00233	102.824	139.381	53.3105	90.8721	2.86936	101.27
ATF5 ENSG00000169136	0.488597	3.94009	21.172	11.7528	0.241075	1.13514	5.28062	3.34726	20.2355	17.6492
ATF6 ENSG00000118217	2.46576	9.63308	6.83127	1.4413	7.55971	1.78275	9.16744	6.98156	0.244702	1.34654
ATF6B ENSG00000213676	1.03286	13.2873	14.9172	18.2643	25.5901	0.915706	26.332	0.0364498	7.20138	9.34076
ATF7 ENSG00000170653	13.4815	9.42347	8.66553	2.09045	0.0904939	0.0135904	1.7292	1.60499	0.451994	1.52299
ATF7IP ENSG00000171681	6.08343	3.44709	3.23762	0.765302	11.2933	2.77018	2.51029	3.4841	2.64375	1.82765
ATF7IP2 ENSG00000166669	0.822588	3.06885	0.141836	0.0956618	0.132059	0.849906	0.509014	0.728447	0.0947452	11.4116
ATG10 ENSG00000152348	94.5215	7.02151	22.245	25.4017	1.90768	0.916447	1.54749	4.90757	21.504	40.0789
ATG101 ENSG00000123395	0.279732	81.1683	3.52159	54.2869	18.4959	29.9104	10.6078	25.8353	8.05213	0.361106
ATG12 ENSG00000145782	15.34	0.187909	10.6923	0.445895	8.01895	28.765	7.97527	26.1767	1.10882	2.80685
ATG13 ENSG00000175224	46.883	29.0173	18.4304	29.4177	78.8896	6.10338	3.54708	1.31464	12.7487	6.19337
ATG14 ENSG00000126775	1.04971	0.264097	1.25567	0.467155	43.2407	39.5449	4.62359	0.776798	1.72653	0.0213701
ATG16L1 ENSG00000085978	2.76697	17.2582	22.7112	1.97037	16.6699	0.213521	1.83889	1.06125	2.28212	7.9133
ATG16L2 ENSG00000168010	1.3186	11.3536	0.452866	1.69704	11.4684	0.0159542	5.54703	21.6719	0.00370446	7.79373
ATG2A ENSG00000110046	18.4381	1.40498	8.569	21.1032	24.6629	3.02908	19.9901	62.0012	4.12698	9.42205
ATG2B ENSG00000066739	3.56247	0.349079	7.40283	0.0985274	5.3284	0.733149	0.0812147	0.386252	0.0292927	3.42979
ATG3 ENSG00000144848	3.67875	0.245222	6.12178	5.53507	0.140711	2.00338	2.74002	0.335388	8.15887	7.3505
ATG4A ENSG00000101844	0.136423	1.35929	0.097177	0.775813	0.942292	13.1085	3.7118	0.560866	0.489763	0.067093
ATG4B ENSG00000168397	14.856	102.635	52.2564	32.4732	75.2372	23.6369	31.7891	30.8755	8.83411	54.1569
ATG4C ENSG00000125703	9.06357	0.154271	0.388417	0.00284604	0.162132	0.218656	0.516531	0.917424	0.127853	0.0577967
ATG4D ENSG00000130734	57.0262	4.48682	6.9122	59.9262	0.0672325	4.39444	10.2366	40.8519	2.44816	0.618648
ATG5 ENSG00000057663	0.0705047	0.157367	6.9685	0.206732	0.621485	0.0786518	5.39611	1.73034	0.946285	4.54915
ATG7 ENSG00000197548	8.15833	8.72731	1.34209	21.0605	14.5786	27.8963	1.32999	0.038225	11.4532	0.476242
ATG9A ENSG00000198925	104.726	36.3615	11.2336	28.4736	34.3035	1.81013	0.0332539	39.4884	2.62998	1.68464
ATG9B ENSG00000181652	0.053967	0.00783016	0.442366	0.0260002	0.060088	0.0233001	0.000555595	0.026295	0.969229	0.0616758
ATHL1 ENSG00000142102	4.91912	47.1601	12.2133	37.3961	3.51822	4.43387	14.3105	11.2537	1.64697	6.21531
ATIC ENSG00000138363	1.24066	10.1019	0.981758	0.870806	0.591214	23.317	0.244433	9.76905	0.895217	0.943831
ATL1 ENSG00000198513	1.55852	0.137389	12.2173	0.386058	0.21472	1.53665	0.167426	0.458196	5.06715	0.00735064
ATL2 ENSG00000119787	17.6843	0.49164	10.133	0.0185891	0.155857	1.9696	6.04517	0.21832	9.54328	0.639206
ATL3 ENSG00000184743	8.33861	4.8511	12.647	0.235615	0.459915	6.72547	6.71994	27.8398	15.3431	0.0896607
ATM ENSG00000149311	9.98028	0.110482	8.72617	0.0397356	1.13254	13.8601	5.76539	1.84357	14.8261	11.8723
ATMIN ENSG00000166454	0.565487	0.409243	3.45424	0.718632	16.6925	0.798579	0.695868	1.86182	6.19811	3.83718
ATN1 ENSG00000111676	92.1661	26.8263	47.874	3.92741	64.6473	1.38451	47.4063	33.7705	103.284	9.03693
ATOH1 ENSG00000172238	0.000740118	0.0341223	0.110442	0.0358563	0.363012	0.0022631	0.0499867	0.0311012	0.0411854	0.0265356
ATOH7 ENSG00000179774	0.0239493	0.168422	0.0668976	0.0616121	0.024898	0.260566	0.0602569	0.345509	0.178102	0.0423799
ATOH8 ENSG00000168874	46.6914	0.762533	0.242182	30.0799	0.866842	22.4951	17.9592	0.0263821	4.78671	56.1426
ATOX1 ENSG00000177556	86.7957	154.43	74.1692	157.823	37.6328	14.2658	2.41566	90.7804	29.3561	13.7098
ATP10A ENSG00000206190	0.330044	5.08739	0.0227556	0.0877716	3.93847	1.06917	0.213731	1.97905	4.15657	4.61877
ATP10B ENSG00000118322	0.117523	0.00340058	0.170235	0.00248638	0.789234	0.0182117	0.386012	0.0184222	0.104087	0.017165
ATP10D ENSG00000145246	2.11975	0.303317	0.000805893	0.131019	0.366834	0.497764	3.9478	0.770981	0.497045	0.012136
ATP11A ENSG00000068650	0.269105	0.0323639	6.28488	0.025142	1.48875	0.0502962	1.10838	0.776213	5.90471	0.212589
ATP11B ENSG00000058063	0.0533972	0.0216265	6.62212	0.252283	1.41957	0.6552	2.60048	6.87402	0.50241	5.86876
ATP11C ENSG00000101974	0.333819	8.01496	2.06662	0.110603	0.452146	0.459593	1.13613	3.85004	1.2388	0.254309
ATP12A ENSG00000075673	0.0780675	0.0941764	0.0165869	0.0199538	0.0011766	0.112456	5.70552	0.154333	0.0265396	0.000240397
ATP13A1 ENSG00000105726	52.2673	45.4741	12.459	130.717	0.429288	0.189367	8.25733	1.7933	11.2618	0.392784
ATP13A2 ENSG00000159363	19.4666	0.206825	6.43441	33.5519	43.4835	1.04418	5.85862	3.16279	0.0507202	2.54078
ATP13A3 ENSG00000133657	0.0710735	0.146374	5.06926	0.278526	0.093887	10.9952	32.7144	0.488317	1.02263	1.98403
ATP13A4 ENSG00000127249	0.0769548	0.216227	0.00112376	0.0106464	0.0161751	0.00448642	0.211008	0.263485	0.0594961	0.0748084
ATP13A5 ENSG00000187527	0.00106605	0.0460289	0.0673446	0.0357056	0.375513	0.00218705	0.0202914	0.0796887	0.110081	0.0337202
ATP1A1 ENSG00000163399	1.03527	2.74655	263.682	88.8683	438.722	0.0432528	294.382	229.99	123.238	150.86
ATP1A2 ENSG00000018625	58.1323	0.255107	0.945387	0.0277173	0.374242	1.11317	0.3048	0.550592	0.472903	1.51142
ATP1A3 ENSG00000105409	0.0988494	0.0513265	0.15976	1.38486	0.223068	0.00455819	0.0602081	0.0543403	0.0552719	0.119135
ATP1A4 ENSG00000132681	0.471832	0.0527264	0.196208	0.947152	0.611286	0.11787	2.70038	0.330396	0.0733149	0.168173
ATP1B1 ENSG00000143153	0.794654	0.528606	0.0305758	0.127364	0.017138	0.715191	89.9549	0.184812	1.87574	22.4148
ATP1B2 ENSG00000129244	6.19642	0.449392	0.0971645	1.38757	0.595257	3.18744	0.622329	9.56596	0.000255585	7.43032
ATP1B3 ENSG00000069849	0.091881	11.4628	7.29977	0.603978	2.57993	11.288	10.685	0.575456	7.21449	4.42153
ATP1B4 ENSG00000101892	0.0114029	0.0108858	0.024586	0.0836039	0.124671	0.00176376	0.0761219	0.218587	0.00153431	0.0608641
ATP23 ENSG00000166896	0.323647	0.135923	0.759837	0.0245758	0.0829801	0.203992	0.192139	0.22688	0.0102311	0.165323
ATP2A1 ENSG00000196296	3.49947	0.00457295	0.0788469	0.0259639	0.056008	0.258358	0.0462502	0.172458	0.00814124	0.115537
ATP2A2 ENSG00000174437	34.1249	1.89212	35.8004	6.14945	9.50609	9.52566	32.2638	32.8035	12.9955	9.03303
ATP2A3 ENSG00000074370	5.23202	22.1544	0.170435	21.2246	0.996518	0.515438	10.6675	0.0565454	10.4214	1.83115
ATP2B1 ENSG00000070961	2.28731	0.265578	11.7384	0.000191368	0.824715	0.0824175	35.9863	3.42129	0.185712	9.21859
ATP2B2 ENSG00000157087	0.016895	0.0737787	0.302875	0.0184605	0.070947	0.00299607	0.0428413	0.00662993	0.00888328	0.0102347
ATP2B3 ENSG00000067842	0.065301	0.0937969	0.111293	0.0736594	0.0532589	0.0277714	0.0272813	0.139614	0.0114857	0.00957415
ATP2B4 ENSG00000058668	51.8902	1.7454	0.00556958	0.857926	11.9245	0.409869	0.665242	1.42025	0.485579	0.0571017
ATP2C1 ENSG00000017260	0.382426	0.182428	24.4121	1.25583	14.8481	0.534424	3.5915	17.6175	0.0854153	14.7792
ATP2C2 ENSG00000064270	0.00772363	1.30164	23.4992	22.3513	9.8409	2.73002	5.22053	0.45346	0.428079	6.33075
ATP4A ENSG00000105675	0.0368674	0.00970888	0.0118693	0.0270936	0.0173209	0.00301122	0.0700137	0.105335	0.00363634	0.0147875
ATP4B ENSG00000186009	0.0708608	0.0945136	1.37168	0.057506	0.394518	0.00284456	0.500556	0.0918728	0.00490928	0.0212285
ATP5J2-PTCD1 ENSG00000248919	0.23835	0.0119632	0.0342987	0.00709893	0.0678358	0.00777066	0.0169569	0.00607162	3.64751e-05	0.00644117
ATP5SL ENSG00000105341	0.62633	71.2072	20.0589	12.1439	2.18123	1.0757	0.958851	34.9285	1.54763	0.0513945
ATP6AP1 ENSG00000071553	166.205	130.905	78.0659	404.826	111.612	36.8015	0.482725	1.80288	49.7857	50.0341
ATP6AP1L ENSG00000205464	0.899192	1.06226	0.530333	0.346235	0.924228	0.774381	0.374427	5.10723	0.210314	2.28019
ATP6AP2 ENSG00000182220	26.2475	8.06375	23.9489	10.7311	0.703472	2.17006	20.5163	23.9503	1.02607	24.3098
ATP6V0A1 ENSG00000033627	50.8377	45.1496	42.3795	44.1226	1.1023	7.95943	21.1302	65.7917	1.74267	37.6577
ATP6V0A2 ENSG00000185344	0.621466	1.09876	3.82822	3.0359	7.55906	10.1589	0.0325343	0.161751	0.0449518	0.272987
ATP6V0A4 ENSG00000105929	0.55564	0.526036	0.0899295	0.160734	0.00991498	0.0933368	0.0735187	0.250861	0.348074	0.000372467
ATP6V0B ENSG00000117410	0.391797	105.36	15.475	229.488	393.471	52.3485	43.1983	14.8999	12.0998	82.063
ATP6V0C ENSG00000185883	0.0281169	0.0205885	0.00228509	0.0035596	0.0421106	0.0474917	0.0308748	0.104546	0.146243	0.0167523
ATP6V0D1 ENSG00000159720	317.756	139.946	33.0465	94.6178	127.353	23.5209	7.65374	0.0802703	40.8099	26.289
ATP6V0D2 ENSG00000147614	0.110687	0.114164	0.103941	0.0559852	0.000603484	0.453392	0.878263	0.615277	0.170773	0.00862881
ATP6V0E1 ENSG00000113732	0.627158	71.4444	16.5064	1.47367	21.1344	110.871	0.948017	1.35046	0.00996668	24.9924
ATP6V0E2 ENSG00000171130	17.5429	0.46939	9.38429	9.60384	17.0853	1.26441	0.392701	0.401389	1.29278	6.81022
ATP6V1A ENSG00000114573	0.61108	0.181577	4.4146	0.310203	9.48988	0.798946	0.636573	10.292	2.47626	1.26277
ATP6V1B1 ENSG00000116039	0.138086	1.25888	0.034346	0.615391	0.00969041	0.918029	1.97755	0.0845203	0.53957	0.0047633
ATP6V1B2 ENSG00000147416	5.52239	29.0676	11.0759	0.838153	6.72333	1.84316	4.0117	17.8149	3.03026	15.4738
ATP6V1C1 ENSG00000155097	0.457339	0.0734154	8.22661	7.54272	1.49281	4.99761	0.508428	2.26393	0.370361	5.22949
ATP6V1C2 ENSG00000143882	1.22741	0.668976	1.13649	0.932154	10.8121	1.14962	1.00022	0.967676	5.37937	3.36247
ATP6V1D ENSG00000100554	2.60418	0.197066	0.472299	1.92769	0.179492	22.1139	0.659449	2.50603	0.167553	6.7482
ATP6V1E1 ENSG00000131100	1.09226	86.4443	22.2611	2.6417	17.5842	95.0211	22.5457	3.16905	51.4034	8.83185
ATP6V1E2 ENSG00000250565	0.0263926	7.6997	1.74674	0.0336439	4.26701	0.0191745	0.0226864	3.16171	1.39392	2.04018
ATP6V1F ENSG00000128524	0.945632	13.8561	9.42906	18.5651	9.26784	23.3401	17.4277	37.2258	7.63413	8.79124
ATP6V1G1 ENSG00000136888	0.67859	0.34273	35.6528	7.05677	5.33609	0.0989403	24.808	14.6389	0.219763	11.2165
ATP6V1G2 ENSG00000213760	0.168342	0.0384676	0.0490662	0.0971544	0.00233639	0.133209	0.0236624	0.176038	0.0277271	0.0571995
ATP6V1G3 ENSG00000151418	0.0493216	0.0957672	0.00482203	0.138578	0.20576	0.00137582	0.00729079	0.0438541	0.112708	0.0163109
ATP6V1H ENSG00000047249	26.334	0.803822	16.5649	0.23752	11.1099	7.15339	12.6699	2.94831	0.166081	4.67352
ATP7A ENSG00000165240	0.409071	0.301285	3.16837	0.0137515	2.31182	0.335518	4.39754	0.0133225	0.0337867	0.987722
ATP7B ENSG00000123191	0.0191894	0.0850259	2.14928	0.771556	0.218328	0.063826	0.441965	0.0305914	0.0124743	12.2245
ATP8A1 ENSG00000124406	0.12407	0.161207	17.8876	1.09419	3.07982	0.0161051	1.9233	1.48211	0.0404013	2.32619
ATP8A2 ENSG00000132932	0.0764444	0.0576759	0.00163401	4.89446	0.0213812	0.111991	0.238182	0.0356763	0.0216198	0.000828556
ATP8B1 ENSG00000081923	0.398289	0.0511894	12.3262	0.0246506	0.0847837	0.0713177	17.5238	0.3856	0.628501	10.2823
ATP8B2 ENSG00000143515	9.71875	9.5573	13.1047	2.60153	8.06334	0.0527068	0.116481	39.315	0.890035	4.36636
ATP8B3 ENSG00000130270	2.24056	0.210411	1.08552e-07	3.97396	0.000173843	0.0664225	1.46429	0.0890262	0.0282456	0.236435
ATP8B4 ENSG00000104043	0.132439	0.0120563	4.64749	0.0922927	8.11689	0.068002	1.29102	0.0818364	0.30282	0.0917473
ATP9A ENSG00000054793	0.104113	7.12559	25.4802	5.63156	27.3445	1.0082	18.0232	11.8778	0.0657021	3.32388
ATP9B ENSG00000166377	1.75059	1.34424	22.5169	1.74644	0.0260719	0.0110311	0.437054	64.0259	0.47229	2.55649
ATPIF1 ENSG00000130770	41.3116	1.2825	70.7796	29.9677	84.0902	41.8677	34.1337	6.19389	2.45327	22.8333
ATR ENSG00000175054	2.5633	0.578382	4.56516	0.391055	0.425172	0.492876	0.0694024	2.15657	2.04335	1.19876
ATRAID ENSG00000138085	23.4161	27.6518	0.554111	0.596911	4.43295	53.1463	0.0300414	2.22145	0.320651	0.300362
ATRIP ENSG00000164053	0.026507	0.0423887	0.0480917	0.0454593	0.0990041	0.0600468	0.00927527	0.089853	0.139268	0.00543408
ATRIP ENSG00000282827	0.229548	0.00559932	0.0630598	0.00328739	0.00111022	0.234446	0.00805408	0.07067	0.254638	0.116131
ATRN ENSG00000088812	5.37721	0.246494	3.73333	23.7466	9.77394	0.426577	2.62127	1.28026	0.691458	1.34229
ATRNL1 ENSG00000107518	3.37407	0.380633	0.0683078	0.28134	0.0735501	0.156747	0.0931655	1.9294	0.0179355	1.60921
ATRX ENSG00000085224	0.977076	71.5725	40.3762	1.0297	6.54422	28.3353	12.4552	0.380611	3.53263	24.1218
ATXN1 ENSG00000124788	0.478201	0.0387307	5.72424	0.357007	30.2307	0.459485	4.00376	34.0211	8.03977	0.0748302
ATXN10 ENSG00000130638	2.09189	0.238568	11.6195	0.0199038	28.5548	1.10042	7.77288	2.69614	0.22784	0.856268
ATXN1L ENSG00000224470	0.0302677	0.00915103	0.433612	6.28161	0.897064	0.0319325	4.13234	0.30855	0.119154	2.3504
ATXN2 ENSG00000204842	25.9182	0.585461	4.56821	0.241066	20.143	46.3049	25.8343	2.01901	14.5314	9.61277
ATXN2L ENSG00000168488	22.5594	78.9523	34.8614	0.55972	7.13583	0.53862	16.2606	0.022756	5.94892	9.44739
ATXN3 ENSG00000066427	28.2089	6.85968	14.3658	0.925766	0.637966	1.95026	7.13068	0.838175	0.206324	8.14522
ATXN3L ENSG00000123594	0.0501733	0.0121212	0.018801	0.0267841	0.198645	0.126219	0.0158541	0.0209683	0.227438	0.0132805
ATXN7 ENSG00000163635	0.0102541	0.454257	6.26245	0.894001	0.0733039	0.0781085	0.395697	0.128698	4.56016	0.0388787
ATXN7L1 ENSG00000146776	0.89147	1.55594	3.23375	0.389806	0.000618566	0.990426	0.316722	2.90955	0.34456	1.03246
ATXN7L2 ENSG00000162650	2.80016	1.02218	0.352192	0.184184	0.397988	0.337913	0.101746	9.38721	1.86242	1.55749
ATXN7L3 ENSG00000087152	6.03714	7.68411	13.2621	46.8938	0.768522	2.53647	4.17354	15.6048	4.86421	15.0785
ATXN7L3B ENSG00000253719	2.26009	28.7018	29.8539	7.75743	13.9834	2.75466	12.0037	32.433	1.08708	9.2507
AUH ENSG00000148090	0.249718	1.04633	10.3278	0.168985	1.55567	0.321974	0.161303	8.13788	0.310341	0.0937609
AUNIP ENSG00000127423	0.0357283	0.0757723	0.0491281	0.0554777	0.113504	0.0881665	2.2637e-06	0.0591017	0.0321156	0.0508265
AUP1 ENSG00000115307	3.11778	75.8464	45.8587	297.088	71.4668	1.23598	122.281	64.3289	0.022082	35.7821
AURKA ENSG00000087586	0.111897	0.37176	0.130058	0.256484	0.238696	2.91696	0.0760052	1.08533	0.0162103	0.0987718
AURKAIP1 ENSG00000175756	151.513	190.526	90.4762	56.1606	28.5481	8.65086	19.2802	66.715	6.80594	1.44234
AURKB ENSG00000178999	0.0296198	0.19581	1.92771	0.79488	0.238809	0.0893901	0.00665622	0.289322	0.0380991	0.0274084
AURKC ENSG00000105146	0.164916	0.454479	0.108236	2.14495	0.360596	0.193787	0.357105	1.07751	0.515868	0.9379
AUTS2 ENSG00000158321	0.910325	0.403769	1.14942	0.730122	1.18164	0.200939	16.3119	0.551806	15.3938	1.8725
AVEN ENSG00000169857	0.872951	0.697016	0.817185	14.1305	0.607994	0.00551515	0.263296	17.8546	4.41596	0.0828647
AVIL ENSG00000135407	0.276991	0.10458	0.361133	0.295135	0.225667	0.0972519	1.47049	0.204241	0.232869	0.0392806
AVL9 ENSG00000105778	0.882122	0.22683	9.94556	0.162331	6.39823	2.09654	1.20961	0.119422	0.623839	1.24501
AVP ENSG00000101200	0.0367793	1.10233	0.0493573	0.195625	0.234306	0.151058	0.204928	0.116027	0.0104443	0.00812953
AVPI1 ENSG00000119986	1.77651	29.2109	9.93522	0.934393	0.340048	42.3785	11.4769	2.1771	0.445229	0.814752
AVPR1A ENSG00000166148	0.000203649	0.0567433	0.0318796	0.143134	0.353052	0.00595114	0.00563165	0.0831071	1.93485	0.00195101
AVPR1B ENSG00000198049	0.000617148	0.0346762	0.373564	0.000296096	0.0666765	0.00297753	0.0543569	0.0223583	0.0622028	0.0561104
AVPR2 ENSG00000126895	0.222082	0.0164453	0.00735329	0.057389	0.00110311	0.225027	0.0743582	4.02347	0.194672	0.14259
AXDND1 ENSG00000162779	1.02551	0.182009	0.0226456	0.188772	0.088707	0.98689	0.366103	0.00768447	0.88554	0.157323
AXIN1 ENSG00000103126	10.4241	0.21851	1.18683	2.97561	0.3811	43.9116	10.6482	0.413722	17.4014	1.58682
AXIN2 ENSG00000168646	0.515277	0.262379	7.06334	0.242926	0.312477	10.0949	10.4639	8.45145	9.54606	0.0914317
AXL ENSG00000167601	101.898	355.309	1.33957	0.000231241	21.6727	27.865	15.7885	0.465261	20.7085	0.284796
AZGP1 ENSG00000160862	2.12935	80.5693	375.328	670.632	1548.73	1.39233	5.95287	0.952678	55.0261	152.554
AZI2 ENSG00000163512	0.772274	1.15622	12.3564	0.00941713	0.593598	0.418119	2.89224	21.5745	0.240524	1.35438
AZIN1 ENSG00000155096	0.602017	0.576812	8.05071	0.531305	14.3622	0.447229	28.7801	2.78792	0.0304253	6.26056
AZIN2 ENSG00000142920	4.04544	0.00719824	6.57225	4.1141	2.39461	3.16495	0.195101	0.123374	0.216447	1.30196
AZU1 ENSG00000172232	0.213247	0.0147053	0.117078	0.015718	0.0275626	0.0361414	0.0616478	0.0589722	0.0907929	1.77543
B2M ENSG00000166710	0.402573	0.847708	303.932	0.105625	374.089	23.0949	215.353	287.806	116.199	136.308
B3GALNT1 ENSG00000169255	1.20246	0.463555	2.74981	0.776057	0.896424	0.248674	0.725526	0.000638627	5.0164	0.436832
B3GALNT2 ENSG00000162885	0.143129	0.832226	0.34665	1.82755	5.65617	0.299316	0.146766	0.0504898	0.276524	0.326163
B3GALT1 ENSG00000172318	0.113451	0.289963	0.0304294	0.00485744	0.350136	0.283164	0.189262	0.0293755	0.0366987	0.380295
B3GALT2 ENSG00000162630	4.60939	0.142003	0.0181475	0.000958576	0.340616	0.00848498	0.133322	0.0329276	0.077579	0.264267
B3GALT4 ENSG00000235863	15.1445	1.82731	8.76306	14.234	1.32135	3.03285	4.75949	1.14043	0.365774	0.798246
B3GALT5 ENSG00000183778	0.207195	0.0518692	0.000638015	0.267878	9.14552e-05	0.157556	2.15084	0.030629	0.130692	0.0126964
B3GALT6 ENSG00000176022	11.3848	3.86882	1.20743	15.4461	2.21599	1.94556	10.6201	0.99754	0.296588	0.731197
B3GAT1 ENSG00000109956	4.28791	0.809516	9.48687	15.2788	14.7411	1.99045	0.0181365	3.3141	0.0948968	0.0123505
B3GAT2 ENSG00000112309	0.134502	0.12252	0.0116714	1.54405	6.54136	0.135005	0.236001	0.576616	2.15805	0.00875475
B3GAT3 ENSG00000149541	41.2495	49.673	28.4749	84.8677	16.8392	43.4217	0.0858084	26.7606	6.08286	20.2884
B3GLCT ENSG00000187676	0.730635	1.62999	0.0780286	1.00529	0.112608	3.98337	1.24336	1.33427	0.556966	0.141972
B3GNT2 ENSG00000170340	6.35004e-07	0.00199928	0.889178	0.339462	0.275834	0.316989	0.0426234	0.174352	0.143929	1.80803
B3GNT3 ENSG00000179913	0.132192	0.0019045	0.00445015	0.447221	0.0300622	0.0578448	15.5588	0.0315239	0.17374	0.0158896
B3GNT4 ENSG00000176383	11.4902	0.0466891	0.0606218	0.0177257	0.0889076	0.1393	6.66705	0.238647	0.296198	0.00180584
B3GNT5 ENSG00000176597	0.41182	0.386584	0.901641	0.070667	0.751974	0.356232	10.4104	0.730567	2.4336	0.121675
B3GNT6 ENSG00000198488	0.0520542	0.0994401	0.0205594	0.569355	0.00143512	0.0439573	0.109768	0.258981	0.0711354	0.043445
B3GNT7 ENSG00000156966	3.77104	3.60668	0.113327	0.598202	0.211634	0.724198	4.3082	0.00397975	0.0142071	0.0304912
B3GNT8 ENSG00000177191	5.6109	2.03744	0.00180863	27.9895	6.77691	0.886295	7.67061	0.067722	11.3831	0.425706
B3GNT9 ENSG00000237172	3.80597	2.7414	5.91323	5.313	1.23271	38.2095	2.31436	0.397984	10.8618	9.09091
B3GNTL1 ENSG00000175711	7.10221	0.65703	0.358213	0.676956	14.1557	2.91997	0.288872	0.171627	25.1955	0.711954
B4GALNT1 ENSG00000135454	37.6798	1.40482	0.400322	1.07651	0.370398	9.31374	0.313968	0.480877	0.5523	0.444077
B4GALNT2 ENSG00000167080	0.0914038	0.176412	0.117359	0.00972052	0.141661	0.000484017	0.029161	0.101798	0.103657	0.109782
B4GALNT3 ENSG00000139044	0.198146	5.32921	0.243023	0.856605	51.6553	0.744246	10.0414	0.0392912	0.59238	4.3655
B4GALNT4 ENSG00000182272	14.9817	3.38082	10.86	0.247906	8.88699	2.07043	2.10662	1.59544	3.77857	1.15486
B4GALT1 ENSG00000086062	1.60982	0.85373	16.3338	30.3019	27.8959	2.35089	51.8594	1.12643	13.4396	7.58972
B4GALT2 ENSG00000117411	233.381	20.9436	19.322	48.0099	7.54546	21.8301	5.95837	60.1278	22.2763	4.56539
B4GALT3 ENSG00000158850	0.137008	35.6741	27.8081	24.8016	49.5146	27.5048	4.35214	1.11081	0.105834	0.482506
B4GALT4 ENSG00000121578	0.0130728	6.07146	7.19821	1.88702	1.72542	0.0328192	27.3977	2.23034	0.0457281	1.29827
B4GALT5 ENSG00000158470	6.29539	1.9959	2.55458	11.2712	1.5375	1.54946	45.171	2.65012	2.92948	0.0391685
B4GALT6 ENSG00000118276	8.15428	0.265279	0.00104539	0.140231	0.690308	0.00860118	0.377768	0.302834	2.81552	0.0689538
B4GALT7 ENSG00000027847	14.839	57.5989	4.99602	12.3418	12.0032	21.7439	5.23387	1.71617	0.416317	24.0755
B4GAT1 ENSG00000174684	54.5128	65.043	2.88763	25.0919	1.49342	99.537	0.0974609	70.3189	3.51584	0.0833533
B9D1 ENSG00000108641	7.58865	64.8986	3.14046	4.82893	2.1052	31.9681	0.859482	28.8823	7.69511	0.0189875
B9D2 ENSG00000123810	13.9241	11.2996	0.658216	0.259622	0.6565	1.12254	0.278312	14.8309	4.01605	11.1312
BAALC ENSG00000164929	0.137641	0.127072	0.351935	0.0161116	0.359643	0.0798276	0.516875	0.000406512	0.172876	0.00713621
BAAT ENSG00000136881	0.0016972	0.277318	0.0342943	0.966962	0.281664	0.0441719	0.280696	0.133529	0.133793	0.145053
BABAM1 ENSG00000105393	55.3339	19.3982	11.9051	41.3403	0.217407	6.7561	5.98558	12.1631	21.3552	0.127753
BACE1 ENSG00000186318	57.7353	22.6811	2.63314	3.5819	31.195	23.2416	10.5399	0.564405	0.0337289	3.13001
BACE2 ENSG00000182240	0.154549	34.3338	9.90383	6.32834	26.0868	5.30957	19.1343	0.548929	1.36392	25.1506
BACH1 ENSG00000156273	1.83531	0.0518198	3.64048	0.908335	0.889858	0.0193555	3.02228	0.0749373	0.523528	2.95112
BACH2 ENSG00000112182	15.2497	0.214039	0.067936	0.000373814	0.390172	0.246354	0.0394814	0.137199	0.770672	0.420261
BAD ENSG00000002330	137.138	143.566	38.6613	129.009	42.8281	77.9103	23.914	11.5731	0.458733	13.5923
BAG1 ENSG00000107262	1.49624	254.895	26.0787	4.47064	37.7209	44.5033	110.082	1.29789	0.253963	10.2944
BAG2 ENSG00000112208	36.3875	0.197205	1.88652	0.522513	2.40862	0.741004	0.606425	14.5483	8.62215	0.113493
BAG3 ENSG00000151929	16.0429	26.2457	7.12625	1.39502	5.84375	1.15141	26.3302	0.64919	1.03423	2.62044
BAG4 ENSG00000156735	1.97606	0.21044	6.89276	0.164451	9.77563	0.799271	1.15345	2.20754	1.29092	1.24318
BAG5 ENSG00000166170	5.18462	1.16376	4.46347	1.14635	0.0919477	0.331079	4.72492	0.235285	0.0194739	6.27111
BAG6 ENSG00000204463	18.8612	98.15	11.3671	57.5609	51.4353	3.17611	59.742	54.9681	50.8928	6.21971
BAHCC1 ENSG00000266074	3.33864	2.03568	3.68552	8.58138	1.44048	0.262006	0.0872197	22.9357	0.434065	2.59352
BAHD1 ENSG00000140320	5.1758	2.14162	14.1727	0.221353	18.4135	9.24637	1.80436	6.72737	13.077	3.05155
BAIAP2 ENSG00000175866	2.93047	1.56456	11.9146	176.439	50.4516	3.99796	35.8734	31.7767	14.0153	46.908
BAIAP2L1 ENSG00000006453	0.902811	0.187039	28.3808	43.0047	85.7384	0.583606	32.1853	0.0226701	0.781968	19.9014
BAIAP2L2 ENSG00000128298	0.495616	0.0624433	2.37491	12.8599	0.148497	0.699719	0.208294	0.235418	0.00964683	0.338379
BAIAP3 ENSG00000007516	0.091862	0.165036	10.2554	21.8797	6.8309	1.44067	3.94788	4.81333	1.25162	0.942043
BAK1 ENSG00000030110	0.225731	39.3966	0.672631	26.7049	0.0942074	4.57506	11.0823	0.29891	18.0442	1.86858
BAMBI ENSG00000095739	0.58529	0.10503	1.33768	0.122865	0.101288	0.232996	3.46267	0.293725	0.347603	0.0376503
BANF1 ENSG00000175334	83.4993	8.46481	21.6932	4.74715	28.249	5.85066	23.5023	2.39997	18.6508	21.5587
BANF2 ENSG00000125888	0.0206109	0.0013404	0.00206821	0.1312	0.179124	0.0117061	0.0494452	0.0363652	0.0721159	0.0218206
BANK1 ENSG00000153064	0.0308703	0.00086022	2.62408	0.0335113	1.12313	0.117548	3.22407	0.0141289	0.0122008	0.265319
BANP ENSG00000172530	2.54649	6.78935	0.45102	0.747697	6.86944	30.2367	5.88493	1.60133	11.2467	7.91683
BAP1 ENSG00000163930	3.64006	61.1262	30.4044	80.4343	4.97509	3.99992	10.7957	55.8339	29.5487	10.8643
BARD1 ENSG00000138376	1.06775	0.0215857	4.51106	0.000948974	1.05281	0.117404	0.882466	6.64162	0.100301	0.499839
BARHL2 ENSG00000143032	0.196939	0.0463516	0.10699	0.163427	0.449796	0.0107225	0.048593	0.108726	0.00315543	0.229955
BARX1 ENSG00000131668	0.000238021	0.0930084	0.0962696	0.228099	0.0274246	0.382909	0.020122	0.138514	0.155119	0.151615
BARX2 ENSG00000043039	0.0611447	0.422512	2.12917	0.624311	0.321397	0.207381	7.37605	0.159225	0.858113	1.3658
BASP1 ENSG00000176788	0.2332	0.380885	19.9098	1.02626	24.3702	2.35259	3.89324	3.77797	0.903859	19.5786
BATF ENSG00000156127	1.7145	0.137048	0.12501	0.213644	0.255746	0.127578	2.38251	0.00217187	5.03939	0.278521
BATF2 ENSG00000168062	13.1303	0.871867	0.266089	0.181452	1.57758	0.264489	0.192494	0.114374	0.0377375	1.63637
BATF3 ENSG00000123685	0.154449	6.68205	0.0558806	0.111999	0.903926	13.6071	0.0246385	0.128939	0.259429	0.000200758
BAX ENSG00000087088	5.68566	3.61849	1.84916	27.609	12.1006	8.09904	2.92645	6.72625	3.73906	0.881112
BAZ1A ENSG00000198604	0.335553	0.192748	5.19763	2.68028	0.00607852	0.625009	6.75948	0.0378301	2.26291	6.1383
BAZ1B ENSG00000009954	1.46906	15.8282	0.524497	0.452549	15.5918	27.498	9.38938	8.64215	1.27418	5.66324
BAZ2A ENSG00000076108	2.3093	8.05456	47.0047	0.741932	1.21351	0.585071	31.0297	8.86235	22.1247	24.7395
BAZ2B ENSG00000123636	18.5522	0.437342	14.1866	9.75575	5.37534	0.252619	10.3516	42.5196	4.11054	4.7459
BBC3 ENSG00000105327	3.38136	0.436676	0.616576	5.11421	0.0251677	1.04586	8.1978	1.90493	5.43558	5.53334e-06
BBIP1 ENSG00000214413	15.598	0.154136	6.56725	0.298167	1.27863	0.563993	1.39569	0.0481535	2.45868	0.787117
BBOF1 ENSG00000119636	0.161368	0.217518	3.16509	0.0183139	0.180643	0.148416	0.478635	0.619873	1.82329	0.0583872
BBOX1 ENSG00000129151	0.136239	0.156878	0.00807613	0.0840821	0.026378	0.00208288	0.116587	0.610603	0.241076	0.0241357
BBS1 ENSG00000174483	0.0131289	0.373921	1.11311	0.353976	0.418996	0.188444	1.25338	0.746098	1.14349	0.0169821
BBS10 ENSG00000179941	0.034037	0.266411	3.87304	1.42164	1.11348	0.173061	1.29763	5.32992	0.031916	1.34484
BBS12 ENSG00000181004	1.13691	0.268002	0.0404102	0.163712	0.000269774	3.02887	0.0524783	0.458508	6.31463e-05	0.148151
BBS2 ENSG00000125124	3.55343	2.59774	4.67141	0.242053	28.8962	0.904158	0.114113	9.41502	0.0984225	1.91183
BBS4 ENSG00000140463	0.960795	2.88901	2.72338	5.93959	2.8931	9.40743	0.204842	0.189782	0.00622744	4.91276
BBS5 ENSG00000163093	4.2191	0.707037	4.33655	0.795688	1.15982	5.32328	3.43471	0.807575	0.578761	1.41325
BBS7 ENSG00000138686	2.02671	0.59202	4.92484	0.322264	0.754458	3.32486	0.0286836	0.661573	0.138907	0.652644
BBS9 ENSG00000122507	0.625635	0.437972	0.997073	1.05394	0.0493969	0.179159	4.05377	0.242416	0.0666701	0.00761481
BBX ENSG00000114439	27.6897	0.636495	10.7107	0.065372	10.5305	4.3575	4.52035	1.52256	5.0769	27.1895
BCAM ENSG00000187244	0.664391	0.699787	72.8016	99.899	93.8988	0.0189852	6.92499	1.06252	11.2256	22.8005
BCAN ENSG00000132692	2.29526	0.115905	0.122789	0.306531	0.00115802	0.196572	0.0688578	0.255	0.089989	0.0936866
BCAP29 ENSG00000075790	1.24002	0.258371	8.42908	4.16033	60.1588	38.5251	8.24689	0.998028	9.06787	12.7355
BCAP31 ENSG00000185825	144.981	622.904	73.1996	506.123	196.1	1.77866	32.714	0.0687491	34.4264	48.3039
BCAR1 ENSG00000050820	48.2024	13.7962	17.8564	90.6048	59.7968	12.3845	34.1022	40.8558	3.02442	47.4484
BCAR3 ENSG00000137936	0.826502	0.0880284	0.00632407	0.13933	3.82353	0.282461	4.27267	15.7419	0.728636	4.74996
BCAS1 ENSG00000064787	0.0971365	0.0938557	9.01926	10.5247	23.8827	0.218186	5.56263	0.309196	0.376771	5.71721
BCAS2 ENSG00000116752	0.0356645	0.2022	7.68201	0.0319344	11.3778	0.0958366	1.08474	2.55233	0.100582	0.256727
BCAS3 ENSG00000141376	6.67833	2.36643	18.8101	23.513	2.12165	6.77166	0.532508	0.779858	41.8403	2.9722
BCAS4 ENSG00000124243	15.3101	25.2147	5.97474	2.50656	3.87695	0.356012	7.8928	0.0823559	2.16658	2.47564
BCAT1 ENSG00000060982	3.84223e-05	0.483746	0.212426	1.25384	2.02063	0.400677	1.22069	3.79916	2.74317	1.11492
BCAT2 ENSG00000105552	22.566	57.0301	25.7861	56.4243	26.9277	0.00788288	18.1668	0.390002	5.84757	8.69262
BCCIP ENSG00000107949	2.79481	0.142872	14.9899	10.8737	4.32422	6.91784	2.45904	2.09224	3.70537	4.81428
BCDIN3D ENSG00000186666	2.40057	2.98029	0.909375	1.22536	0.00379505	6.69856	0.596074	0.745075	0.230767	0.134774
BCHE ENSG00000114200	8.48492	0.0990515	0.13699	0.045901	0.0366944	0.174379	0.051431	0.286216	0.00672275	0.218618
BCKDHA ENSG00000248098	4.83991	15.3946	3.05371	0.467072	1.15677	0.18028	2.38914	0.724707	1.29305	0.0055754
BCKDHB ENSG00000083123	0.385832	0.356611	6.16826	0.451594	1.31453	0.992871	2.09668	0.563799	0.278735	2.16602
BCKDK ENSG00000103507	49.8913	8.64819	6.35088	50.0581	1.20187	11.7351	3.08035	49.0772	24.8349	12.0185
BCL10 ENSG00000142867	0.129084	0.0043675	4.55017	0.820487	0.165165	4.60342	16.1084	1.24222	1.91219	0.0769779
BCL11A ENSG00000119866	1.38058	0.0699844	7.4416	0.95015	7.66186	0.145995	6.58747	0.433461	14.9419	0.0962425
BCL11B ENSG00000127152	0.623829	0.095821	0.0415748	0.133771	0.502676	0.10936	0.00550278	0.0752715	4.44632	0.115935
BCL2 ENSG00000171791	2.30386	1.3499	4.98201	1.09277	0.0213693	0.10434	11.2103	17.4602	0.0351716	5.82901
BCL2A1 ENSG00000140379	0.446846	0.237962	0.0631727	0.000240537	0.749831	0.999714	0.0705397	0.371873	1.34527	0.0193078
BCL2L1 ENSG00000171552	1.09896	61.275	39.1701	207.95	32.1726	3.22735	16.9403	22.2829	14.7594	19.5397
BCL2L10 ENSG00000137875	0.000960911	0.0164489	0.0924548	0.0439843	0.101326	0.0145045	0.0738229	0.00818084	0.0419776	0.302207
BCL2L11 ENSG00000153094	0.831623	0.600009	7.28101	1.1475	0.126229	1.98881	0.068895	0.274489	0.0150708	0.423421
BCL2L12 ENSG00000126453	13.6307	10.0325	0.160495	0.730373	8.90583	3.10005	6.45514	4.23052	0.472163	0.0723984
BCL2L13 ENSG00000099968	7.28053	12.6439	15.9369	2.27444	3.24145	10.1351	14.5031	9.15874	1.25754	0.73528
BCL2L14 ENSG00000121380	0.228771	0.0953489	0.000239228	0.0199546	0.197375	0.978061	0.692205	0.0606269	2.18245	0.14671
BCL2L15 ENSG00000188761	0.339581	0.878937	0.114386	0.145022	0.860485	0.0319336	2.80454	0.0867989	0.0283612	0.00688868
BCL2L2 ENSG00000129473	3.52671	4.18017	56.5843	0.20145	32.2278	0.0854122	12.4803	3.00804	0.0440732	3.87059
BCL2L2-PABPN1 ENSG00000258643	0.0768401	0.115429	0.00973141	0.020014	0.0247858	0.0319726	0.00642171	0.104824	0.000658043	0.0102307
BCL3 ENSG00000069399	0.0148383	1.41211	0.69864	10.9057	9.42255	90.7216	63.7833	4.52023	20.7768	25.7966
BCL6 ENSG00000113916	9.41145	0.112816	0.858837	1.18031	0.121042	21.018	3.12396	22.0829	40.1983	13.7159
BCL6B ENSG00000161940	0.233448	0.45022	0.186002	0.243678	6.60114	0.126975	4.11317	6.23504	0.675734	0.373141
BCL7A ENSG00000110987	0.930784	0.220301	5.61218	3.45377	0.374596	6.08123	6.80004	8.29613	0.405096	0.246625
BCL7B ENSG00000106635	0.290093	0.24553	0.368713	0.137244	0.632473	25.1895	61.0965	0.573396	0.15123	0.245711
BCL7C ENSG00000099385	292.204	117.224	36.9288	36.5328	55.8215	3.60246	30.5642	4.23308	13.0169	0.166078
BCL9 ENSG00000116128	0.835668	0.0624449	5.97104	9.89606	2.14387	2.78681	0.347144	0.00535721	1.70693	0.157734
BCL9L ENSG00000186174	49.2836	2.18873	22.9875	2.11351	76.4354	57.1229	11.5579	0.280922	23.9244	20.6914
BCLAF1 ENSG00000029363	2.44688	1.19272	14.5799	0.429319	1.24985	62.6828	8.18001	11.244	6.06445	7.9146
BCO1 ENSG00000135697	0.462667	0.1105	0.0087278	0.0296903	0.280424	0.0372914	0.178993	0.117405	0.583736	0.371386
BCO2 ENSG00000197580	0.209892	0.00276787	0.869641	0.055601	0.130825	0.590379	0.0729277	0.0542603	40.1941	0.588548
BCOR ENSG00000183337	0.00451464	0.0216225	6.1223	0.684859	6.6159	9.8922	4.77806	0.00856393	1.24757	2.86769
BCORL1 ENSG00000085185	17.0162	10.7	0.0660508	0.449563	6.07118	1.72826	0.0315589	5.20045	2.02755	4.26321
BCR ENSG00000186716	7.08355	26.8505	4.58724	15.5288	8.28888	25.6663	2.65698	0.17533	0.444502	2.13102
BCS1L ENSG00000074582	20.5552	13.6213	0.142401	0.982238	0.264377	27.5614	0.921485	0.00507489	12.344	6.20986
BDH1 ENSG00000161267	0.0335655	0.162872	5.50825	18.9798	20.8048	21.0182	8.87788	1.2565	0.93359	6.63259
BDH2 ENSG00000164039	54.5274	13.6753	0.200461	1.39399	3.83427	25.6305	43.5705	0.884715	0.252239	20.3361
BDKRB1 ENSG00000100739	0.106946	0.0302477	0.0300242	0.0591299	0.110762	0.768985	0.306766	0.319152	0.0109891	0.0367959
BDKRB2 ENSG00000168398	12.07	0.481509	2.90771	0.0572075	0.242407	0.450141	6.08893	0.0436103	0.0172574	1.01157
BDNF ENSG00000176697	0.469647	0.0212705	0.944157	0.808103	1.21121	4.45509	0.00887775	0.139273	0.243421	0.275283
BDP1 ENSG00000145734	12.4086	0.128423	1.94837	0.225533	1.24596	0.333481	10.5732	0.24284	0.228411	0.473832
BEAN1 ENSG00000166546	0.0754265	0.0548292	0.0586878	0.235536	0.460956	0.069767	0.0860222	0.0156225	0.884323	0.063545
BECN1 ENSG00000126581	4.08991	0.0153321	27.304	0.0685563	1.21765	0.0213486	8.4456	17.6583	0.123788	3.53938
BEGAIN ENSG00000183092	5.02473	0.445472	0.3664	0.347547	0.348542	0.0546181	0.482773	34.0728	0.36086	2.23776
BEND2 ENSG00000177324	0.0218515	0.0621755	0.031984	0.592786	0.000294004	0.176724	0.000674075	0.254125	0.0701265	0.0113635
BEND3 ENSG00000178409	1.11226	0.200903	0.00910015	0.413657	2.65231	0.70597	0.158582	0.00937016	0.339413	0.00216021
BEND4 ENSG00000188848	1.40127	0.00646513	4.19437	0.386885	0.654577	0.0245885	0.0416881	0.0334674	4.67268e-05	2.10142
BEND5 ENSG00000162373	1.99217	3.25023	0.19449	0.347283	2.78797	0.103834	0.499226	4.30497	0.0395642	0.150288
BEND6 ENSG00000151917	0.700452	0.0630943	0.0371536	0.283285	0.306427	0.143731	0.0162253	0.167764	0.010399	2.47515
BEND7 ENSG00000165626	7.22807	0.146036	0.0504613	0.219995	0.0274519	0.207789	4.41817	0.425118	0.0308517	0.0726651
BEST1 ENSG00000167995	231.575	1.63498	29.2421	1.90781	15.7465	0.645015	20.9392	108.364	107.554	38.4619
BEST2 ENSG00000039987	0.00389048	0.00474987	0.0987599	0.158746	0.00273976	0.0236434	0.110183	0.000904678	0.0771677	0.127436
BEST3 ENSG00000127325	0.091855	1.31876	0.711866	0.158904	0.204453	4.81774	1.26494	0.00654968	0.0106938	0.00517913
BEST4 ENSG00000142959	0.00451971	0.0149889	0.0267398	0.445939	0.314537	0.0643232	0.0856625	0.107108	0.538485	0.0286678
BET1 ENSG00000105829	1.4542	0.756903	8.12374	2.55598	2.18841	4.95411	3.06364	0.814581	1.60353	1.29376
BET1L ENSG00000177951	0.771073	5.16002	9.61877	43.8054	0.998511	69.3466	19.6286	3.27437	5.11807	18.7135
BEX1 ENSG00000133169	0.100761	0.0850222	2.85406	0.0401083	0.0351014	3.04386	0.368047	0.000270401	0.00485886	0.0020903
BEX2 ENSG00000133134	0.158849	0.190161	26.3121	3.04655	3.00158	10.5063	3.94752	7.42733	0.345104	1.32005
BEX3 ENSG00000166681	31.8533	0.201926	20.2076	1.0741	24.2207	83.792	1.86876	10.1078	4.79665	6.34901
BEX4 ENSG00000102409	12.1919	18.1536	19.8948	8.28291	4.15228	0.121826	16.4941	52.0688	0.780066	2.06866
BEX5 ENSG00000184515	0.888907	0.681978	2.18876	0.123487	2.50707	0.866449	1.29913	5.94227	0.297506	0.838607
BFAR ENSG00000103429	0.926097	16.2508	6.52168	1.94725	1.80597	13.5469	12.1967	17.3728	2.14343	5.18199
BFSP1 ENSG00000125864	0.29161	0.187347	0.0172642	0.000400306	0.00793812	0.091573	0.0457144	0.258422	5.16586	0.133515
BFSP2 ENSG00000170819	0.203273	0.0328438	0.00333306	0.00966721	0.122777	0.00422802	0.0266838	0.239297	1.43273e-05	0.0136379
BGLAP ENSG00000242252	0.0560058	0.039826	0.129262	0.116114	0.255826	0.649391	0.12198	1.24185	0.048569	0.431938
BGN ENSG00000182492	363.447	286.421	0.00424116	138.233	0.239195	1.21023	3.86391	143.328	944.06	21.2546
BHLHA15 ENSG00000180535	0.0516134	0.113367	0.020292	0.0807252	0.24069	0.185412	0.0173594	0.00482153	0.0269041	0.000413584
BHLHB9 ENSG00000198908	1.19916	0.0584729	0.0841705	0.101619	3.31286e-06	0.0786133	0.00240564	0.0188158	1.267	0.64153
BHLHE22 ENSG00000180828	0.0144598	0.276734	0.0406843	0.129808	0.498936	0.23736	0.221977	0.256134	0.0832737	0.0429067
BHLHE40 ENSG00000134107	0.721501	0.248103	7.23019	0.0477315	20.8849	1.27165	45.3077	0.475341	34.2363	3.60278
BHLHE41 ENSG00000123095	1.5531	0.6655	0.241665	0.284042	2.03078	0.10795	80.8717	1.55355	0.637286	1.11293
BHMG1 ENSG00000237452	0.0378497	0.185596	0.0722163	0.000298962	0.1116	0.0269578	0.00578027	0.00551625	0.0087428	0.0127915
BHMT ENSG00000145692	0.723862	0.222967	0.0663966	0.233938	0.449364	0.0106745	0.000138206	0.0131528	0.222185	0.0129179
BHMT2 ENSG00000132840	3.6571	3.30869	0.45542	1.92873	0.655742	0.543647	0.116684	0.553575	3.37109	0.0160922
BICC1 ENSG00000122870	1.42495	0.17865	0.85017	1.07619	1.58574	0.100246	0.145101	0.134483	2.35292	1.41531
BICD1 ENSG00000151746	0.00944996	0.888578	2.36367	0.457203	0.0894495	0.14708	0.0496166	0.0386908	0.632335	2.10252
BICD2 ENSG00000185963	12.9988	2.8285	0.190956	1.2699	0.710711	54.6988	3.22269	1.14428	1.67472	0.207462
BICDL1 ENSG00000135127	0.00790602	0.299083	2.14953	1.52243	0.318197	0.816094	10.449	0.0869389	0.296958	0.298342
BICDL2 ENSG00000162069	0.9016	0.45652	6.1627	13.2832	4.42325	0.174441	14.2094	6.52277	0.334099	14.5929
BID ENSG00000015475	0.133313	1.76112	0.104834	0.159158	0.0556226	15.4829	10.2017	0.0866388	0.101365	0.0702265
BIK ENSG00000100290	0.226888	11.7576	39.1126	13.0393	15.1861	1.09881	8.63416	0.103993	0.108885	3.20874
BIN1 ENSG00000136717	473.694	232.583	52.5232	0.398139	24.904	9.54794	0.711456	68.7831	75.7132	50.9617
BIN2 ENSG00000110934	1.52049	0.0943762	0.0154274	0.303075	0.0716981	0.0290197	0.0605269	1.25989	2.62609	0.216534
BIN3 ENSG00000147439	1.74062	78.4771	19.6237	60.1105	32.7602	5.13862	44.6494	1.29482	4.308	2.72512
BIRC2 ENSG00000110330	23.1033	2.85794	4.27882	8.74149	14.1936	18.5767	7.71207	7.38257	14.1346	5.3325
BIRC3 ENSG00000023445	0.0177226	0.27693	0.0901487	1.14467	1.04698	10.9938	5.34333	0.184761	4.9949	0.730296
BIRC5 ENSG00000089685	2.48732	6.77078	0.216749	0.871811	0.488029	0.63738	0.266502	0.494858	0.23417	0.704592
BIRC6 ENSG00000115760	3.0872	0.638668	3.94521	0.428129	0.221844	0.793775	2.50727	8.66126	6.68082	0.0807844
BIRC7 ENSG00000101197	3.3812	0.0218763	0.0831924	0.00831775	0.00193226	0.200594	0.259283	0.0562737	0.00182402	0.0289303
BIVM ENSG00000134897	1.92537	1.99099	1.25497	4.73882	1.20231	0.809916	1.59598	1.39956	0.526422	0.626461
BLCAP ENSG00000166619	74.311	63.9631	34.1609	3.20217	127.654	96.1544	81.1394	4.77231	1.24699	1.04971
BLK ENSG00000136573	3.52388	0.0790417	0.00459267	0.847366	0.0683536	0.0588116	0.00011024	0.208522	0.0521038	0.00011169
BLM ENSG00000197299	0.528907	0.129835	0.551206	0.00908937	0.0661917	0.417848	0.281207	0.27043	0.0721499	0.0839689
BLMH ENSG00000108578	0.458097	0.203796	0.0356015	0.305397	0.101982	59.2293	0.78101	0.0684174	0.0190149	3.84917
BLNK ENSG00000095585	0.22369	0.0158501	0.295653	3.20622	0.221433	0.20905	0.0861322	9.41369	1.35915	0.123317
BLOC1S1 ENSG00000135441	207.98	76.0718	23.8426	243.333	30.2422	3.64793	1.48567	10.1893	3.22053	16.5265
BLOC1S2 ENSG00000196072	0.210993	0.553237	3.60993	0.434349	2.28159	0.19284	0.247602	0.615707	3.28469	0.0135947
BLOC1S3 ENSG00000189114	0.320181	1.09328	0.465381	2.67835	0.00521142	3.98974	0.259709	0.0844166	0.235124	1.53153
BLOC1S4 ENSG00000186222	1.75927	0.253014	9.43456	0.253298	0.0446368	10.8858	2.1348	0.259504	2.2919	6.19725
BLOC1S5 ENSG00000188428	1.86567	0.960372	1.85106	0.0613726	0.0129105	6.27486	0.214655	4.8249	0.0287242	0.0185036
BLOC1S6 ENSG00000104164	2.14361	0.00047255	19.0978	0.58617	15.4544	0.188107	12.8597	0.467858	1.10054	7.02794
BLVRA ENSG00000106605	5.28249	2.638	0.196629	1.19894	0.582048	33.1	0.254786	0.00399818	1.49216	0.373079
BLVRB ENSG00000090013	14.0595	433.266	48.5175	56.7371	61.28	9.31801	61.7473	5.43125	35.6113	20.4173
BLZF1 ENSG00000117475	1.04252	1.17211	0.240006	6.61237	0.297111	1.23437	5.3043	0.67485	1.86696	1.30105
BMF ENSG00000104081	5.34691	0.624865	7.28364	0.180029	2.39536	4.04433	11.0848	30.6153	0.558435	14.112
BMI1 ENSG00000168283	0.115175	0.489242	7.21837	3.36223	0.0323079	0.183019	1.1059	7.61048	6.11368	1.23678
BMP1 ENSG00000168487	31.358	43.9622	0.352567	30.8196	0.402396	0.102688	18.7364	161.045	5.47148	12.7646
BMP10 ENSG00000163217	0.00469208	0.00495991	0.00135004	0.0432138	0.192029	0.0272166	0.0207419	0.0348814	0.0299805	0.00463203
BMP2 ENSG00000125845	0.0703815	0.00979153	0.425244	0.24351	0.325184	0.154201	38.7568	0.196376	0.137257	0.00265226
BMP2K ENSG00000138756	6.21144	0.0108875	0.104759	0.0052101	0.224516	0.0046931	0.145311	0.229341	3.7986	0.426161
BMP3 ENSG00000152785	0.00372305	0.00835102	0.116077	0.00183067	0.136873	0.0579044	1.12762	0.186357	0.0275522	0.032986
BMP4 ENSG00000125378	11.6431	32.5481	4.98616	0.501088	0.155105	2.93037	1.43771	13.1587	3.1264	2.03273
BMP5 ENSG00000112175	0.0786503	0.951561	0.882192	0.0469198	0.527577	0.00552218	0.0536908	103.372	2.24816	0.0762748
BMP6 ENSG00000153162	0.828966	0.00720073	3.38573e-12	0.164653	0.519433	0.118816	0.0608311	0.0327401	0.0889874	0.00823027
BMP7 ENSG00000101144	6.19714	51.7765	5.89423	5.99936	13.7118	2.19748	45.006	3.40176	0.497073	0.504088
BMP8A ENSG00000183682	0.137455	0.45579	0.336207	0.0888798	0.125998	0.510134	0.837631	0.173762	0.166774	0.0989009
BMP8B ENSG00000116985	0.297041	0.0776755	0.189833	0.0315677	0.15894	0.242634	0.00106544	9.01935	0.00890143	0.0207638
BMPER ENSG00000164619	1.60461	0.130087	0.0221079	0.0619439	0.631836	0.483211	0.136689	0.0332142	4.99927	0.734735
BMPR1A ENSG00000107779	0.162852	0.410551	5.07399	0.126084	1.94516	2.94701	1.01262	5.87922	0.520662	0.834465
BMPR1B ENSG00000138696	0.252905	0.213903	4.66802	12.0197	21.7978	1.00537	2.91438	0.165972	0.0507853	0.385144
BMPR2 ENSG00000204217	0.838946	19.2383	10.216	0.0536553	2.92017	1.16719	2.66601	2.85714	2.71969	1.99449
BMS1 ENSG00000165733	16.2896	8.11689	11.5563	2.97193	0.584452	0.444795	17.3122	1.07299	0.40769	0.0492015
BMT2 ENSG00000164603	0.242321	0.115293	0.407899	0.421294	3.30828	1.92231	1.76661	3.08996	1.35881	3.87234
BMX ENSG00000102010	0.00524308	0.00142517	0.0533878	0.0915849	0.182667	0.0920118	0.0481663	0.0348624	0.0177345	0.00997221
BNC1 ENSG00000169594	0.0606214	0.102337	0.0642391	0.275051	0.119903	0.0202857	0.461018	0.0814827	0.171716	0.000117624
BNC2 ENSG00000173068	15.0214	3.97811	0.0644762	0.150171	4.69279	27.6769	0.10698	0.968945	0.147306	0.37795
BNIP1 ENSG00000113734	18.1086	3.72598	7.39329	0.52199	0.0650826	0.370013	8.59195	0.903114	2.16332	1.66299
BNIP2 ENSG00000140299	2.88439	2.71372	6.08663	0.401972	11.9473	2.06488	12.9347	3.97486	9.45526	0.429427
BNIP3 ENSG00000176171	0.381395	20.5412	34.172	0.0250863	2.20278	0.0388479	0.867658	1.67927	0.780003	2.56834
BNIP3L ENSG00000104765	0.142042	0.148798	12.2473	7.54425	7.10267	0.409919	0.0172034	2.17024	10.1159	2.65516
BNIPL ENSG00000163141	0.0736407	0.413741	0.167774	0.0775684	9.30585	0.181214	6.39154	2.0318	0.121439	0.412841
BOC ENSG00000144857	63.2163	1.95438	2.84049	2.3936	3.42339	17.8272	0.126618	18.2558	0.953065	5.65865
BOD1 ENSG00000145919	1.63359	48.6993	0.446846	0.522091	21.2192	43.0267	2.94063	1.21011	0.0265853	1.63827
BOD1L1 ENSG00000038219	2.78685	0.827735	9.47749	21.2728	21.0072	2.95952	0.753711	3.88255	3.12197	1.37829
BOD1L2 ENSG00000228075	0.0103498	7.93864e-05	0.0134606	0.0732364	0.0538012	0.0112508	0.0750854	0.039221	0.00340324	0.043769
BOK ENSG00000176720	267.29	3.66999	0.198464	71.1298	13.5928	1.27387	1.49619	19.0943	1.20409	22.1668
BOLA1 ENSG00000178096	4.45069	2.11546	0.231728	6.96788	36.7806	55.1654	0.0192015	0.51385	0.781187	8.15342
BOLA2B ENSG00000169627	57.3312	2.1358	14.3025	78.3776	0.728911	13.1571	19.1003	1.71918	1.40513	10.4303
BOLA3 ENSG00000163170	0.36561	0.00245091	10.608	0.205011	1.13142	17.5086	4.21339	0.168168	1.23047	0.555781
BOLL ENSG00000152430	0.0468889	8.00365e-05	0.0603066	0.029372	0.0309841	0.0272977	0.0240385	0.0757113	0.130204	0.0497002
BOP1 ENSG00000261236	1.8657	56.2043	1.78623	25.7557	4.08806	0.43403	0.354792	2.24463	0.192834	10.0344
BORA ENSG00000136122	0.32944	0.0955934	0.133204	0.126226	0.25855	2.41377	0.0557223	0.373543	0.111363	0.105909
BORCS5 ENSG00000165714	5.83518	0.166486	1.46881	0.00733384	0.219804	0.607998	1.7939	0.330915	0.222567	0.035657
BORCS6 ENSG00000196544	26.8965	83.1083	14.4986	1.36451	0.655821	2.21415	1.14012	2.75647	23.8797	0.657302
BORCS7 ENSG00000166275	3.59103	13.5026	34.7137	27.0178	6.50987	0.506826	2.7681	9.5968	3.23144	6.21947
BORCS8 ENSG00000254901	0.760711	0.862803	4.02691	22.5445	17.5017	0.349784	3.60158	16.8117	0.572142	1.73597
BORCS8-MEF2B ENSG00000064489	0.103163	0.361662	0.0794138	0.156863	0.0897878	0.0212254	0.00777818	0.170781	0.100171	0.145305
BPGM ENSG00000172331	0.259903	0.00941697	2.57703	0.0239937	0.17535	0.277069	1.88562	0.0745976	4.98748	0.340851
BPHL ENSG00000137274	1.1466	14.4482	2.57054	4.06663	0.636435	9.89555	0.053399	0.340819	3.10703	2.79061
BPI ENSG00000101425	5.23542	1.60617	0.321118	0.695386	0.974661	1.45707	0.00691816	0.0726226	7.38512	0.048298
BPIFA1 ENSG00000198183	0.00356678	0.0454365	0.0153639	0.0206175	0.11238	0.0662871	0.0624745	0.169695	0.165782	0.0237123
BPIFA2 ENSG00000131050	0.0716702	0.0240355	0.00528039	0.0424653	0.0395247	0.0121959	0.0660699	0.00352104	0.0188499	0.0265258
BPIFB1 ENSG00000125999	0.120051	0.0589498	0.0125397	0.0669745	0.0399671	0.100619	0.0288413	0.0686915	12.8523	0.188975
BPIFB2 ENSG00000078898	0.136329	0.215761	1.05914	35.8557	0.0438174	0.362338	0.0748612	0.453199	0.051409	1.45287
BPIFB4 ENSG00000186191	0.00580665	0.0377998	0.0190149	0.0239946	0.0093611	0.056297	0.0357727	0.00251755	0.00163099	0.0165475
BPIFC ENSG00000184459	0.0275351	0.00782989	0.185745	0.0236634	0.102468	0.036704	0.0185558	0.0115418	0.152669	0.00972273
BPNT1 ENSG00000162813	0.00023786	0.517551	6.43311	0.182434	0.320326	2.42346	3.43087	9.53203	0.0565063	6.25423
BPTF ENSG00000171634	10.9007	1.25138	25.9364	0.0626976	0.836025	0.599897	4.20277	39.8575	0.193762	0.423488
BRAF ENSG00000157764	0.741832	0.0349768	9.98563	1.35494	8.75649	0.0974812	3.11533	0.261254	0.264403	0.955396
BRAP ENSG00000089234	4.34491	46.2373	0.703156	8.70298	18.4827	5.66249	10.2272	0.0054719	0.114356	0.924441
BRAT1 ENSG00000106009	8.23842	0.459434	38.3755	225.024	0.690408	48.2256	31.5208	87.3502	2.9358	21.6855
BRCA1 ENSG00000012048	0.231216	1.60622	0.0262643	0.699608	0.0735488	5.34473	1.31421	0.690846	0.550045	2.03238
BRCA2 ENSG00000139618	1.39553	0.117931	0.0291977	0.360547	10.5544	0.0342877	0.122507	0.586122	0.257963	0.0254693
BRCC3 ENSG00000185515	0.150532	0.02869	9.38314	0.332856	3.65294	2.07253	5.341	0.970294	0.0571548	6.71674
BRD1 ENSG00000100425	3.31423	0.460762	20.7533	0.144157	0.122279	0.833787	0.0992066	1.67805	11.1716	0.124838
BRD2 ENSG00000204256	30.6162	67.2927	114.92	45.4161	84.0205	2.10664	80.9086	158.978	93.8458	29.2208
BRD3 ENSG00000169925	32.2027	0.0741343	15.0257	8.15374	51.9946	34.0437	1.48499	1.19671	4.21186	10.2086
BRD4 ENSG00000141867	99.3413	0.316994	26.2786	37.9954	38.0241	14.6183	45.3788	33.9118	1.35657	0.215138
BRD7 ENSG00000166164	0.273511	0.246578	21.9583	0.514618	1.25114	27.9803	11.4828	13.3385	16.6683	0.655057
BRD8 ENSG00000112983	0.18882	2.60022	4.11402	85.0917	21.5507	65.6864	5.1548	4.89263	0.383732	0.282586
BRD9 ENSG00000028310	41.0481	0.993108	7.91729	48.9315	0.368339	7.9655	9.13723	59.342	26.1838	16.2019
BRDT ENSG00000137948	0.0835199	0.0195692	0.221224	0.0197167	0.0663883	0.136394	0.00141802	0.000134852	0.172499	0.0152483
BRE ENSG00000158019	1.18041	17.9712	15.8453	0.66967	4.79758	6.751	0.849706	5.61406	2.34969	0.79999
BRF1 ENSG00000185024	45.952	2.61716	14.0139	59.4297	6.39702	3.77666	6.95647	11.6378	2.3066	7.99467
BRF2 ENSG00000104221	0.396491	0.237381	1.23894	38.1747	4.95698	11.2877	1.83963	0.546048	1.94883	0.0105736
BRI3 ENSG00000164713	113.39	51.4492	37.7315	77.5769	113.196	1.88519	22.4617	22.1808	19.6864	21.6893
BRI3BP ENSG00000184992	4.56548	0.868533	3.31905	0.719753	0.286835	0.21286	0.100858	0.542893	0.0539051	0.274062
BRICD5 ENSG00000182685	6.74711	1.29899	2.19877	34.3921	1.44598	0.533837	0.20073	0.538131	0.221883	6.31371
BRINP1 ENSG00000078725	1.0235	0.325756	0.00114009	1.33945	0.645442	0.0589779	0.220173	14.2864	0.532658	0.133145
BRINP2 ENSG00000198797	4.62363e-05	0.00648498	0.00181444	0.15156	0.0488008	0.0372637	0.00925274	0.850689	0.0479176	0.0226644
BRINP3 ENSG00000162670	0.740523	0.0363022	0.408781	0.250955	0.118958	0.0259346	0.0374552	0.628501	0.332699	0.0477101
BRIP1 ENSG00000136492	2.8238	0.430628	0.0545985	0.461474	1.29036	0.239831	0.000210091	0.157953	0.103023	0.0968847
BRIX1 ENSG00000113460	0.483413	0.107968	1.39147	0.140175	0.640213	0.446805	0.789375	9.39505e-05	0.030229	2.28676
BRK1 ENSG00000254999	1.55393	155.577	26.9999	1.45713	2.02298	30.2189	36.6139	0.178975	40.6986	3.18743
BRMS1 ENSG00000174744	0.542019	0.791855	12.2381	56.6963	13.7354	6.69822	4.74456	0.63606	27.57	2.08283
BRMS1L ENSG00000100916	2.04341	0.231307	0.0268892	0.173633	5.16856	0.171399	0.0858425	0.235891	0.305744	0.868079
BROX ENSG00000162819	0.298777	0.768581	2.71959	0.209832	2.96816	3.05076	4.58128	1.52053	2.39535	1.05984
BRPF1 ENSG00000156983	6.95071	2.62723	0.00198486	0.140201	4.10406	4.0501	3.24948	1.79525	0.37379	0.197762
BRPF3 ENSG00000096070	0.299658	0.0615028	5.6744	0.513582	16.973	22.423	3.67862	0.586119	0.237768	2.56726
BRS3 ENSG00000102239	0.0335801	0.00909531	0.0362232	0.0373652	0.0518806	0.0175668	0.0580234	0.160216	0.0106885	0.170876
BRSK1 ENSG00000160469	60.299	0.0850785	0.661226	0.404768	0.412693	1.08309	7.20146	15.2741	3.36842	0.954345
BRSK2 ENSG00000174672	8.3203	0.0409011	7.38787	0.201039	0.0948289	0.266592	0.830657	0.128565	0.501366	0.00243913
BRWD1 ENSG00000185658	0.365004	0.0485699	11.8074	0.0688505	0.0161333	1.00092	6.16013	42.8905	2.91784	3.98609
BRWD3 ENSG00000165288	0.0540864	2.68547	1.79114	6.81989	1.85013	0.142922	0.550553	1.07829	1.12437	2.71068
BSCL2 ENSG00000168000	0.262374	1.83342	0.70875	0.0247267	0.598872	0.206565	0.032781	0.112025	4.04146	0.0383064
BSDC1 ENSG00000160058	0.951164	1.50349	24.3033	1.01013	62.0439	12.7577	0.329094	37.85	1.37265	19.6789
BSG ENSG00000172270	336.96	130.858	66.7216	258.283	51.6137	37.3667	14.5745	119.778	23.5092	38.1246
BSN ENSG00000164061	1.49536	0.00520972	0.16685	0.145276	0.26389	0.0110278	0.155524	0.980162	0.0489554	0.0738629
BSND ENSG00000162399	0.342775	0.00166458	0.00525064	0.00636697	0.2371	0.0324678	0.00557014	0.0218442	0.160713	0.000559057
BSPH1 ENSG00000188334	0.497051	0.294254	0.161225	0.079011	0.001044	0.0612729	0.10081	0.0162261	0.00373217	0.00228112
BSPRY ENSG00000119411	0.00282978	0.336678	1.25512	0.972514	7.90691	14.0943	2.40274	0.00801014	0.418048	1.81488
BST1 ENSG00000109743	0.254023	5.80534	0.243223	0.0753814	0.148238	0.626166	0.389275	2.08521	1.54731	0.766592
BST2 ENSG00000130303	711.549	460.38	8.48404	48.0158	1.09849	0.2035	7.42478	252.308	71.3235	12.21
BTAF1 ENSG00000095564	0.04525	0.301613	0.877305	0.329274	12.7436	0.472687	4.82571	4.98471	0.354787	0.33083
BTBD1 ENSG00000064726	42.4823	2.01201	13.1515	0.957748	1.41901	1.62457	13.9018	1.32083	3.01519	2.95108
BTBD10 ENSG00000148925	8.71428	0.339056	5.01559	0.0298641	0.127793	0.333131	2.76477	0.558485	0.113407	0.0373353
BTBD11 ENSG00000151136	0.354015	0.0873293	0.0547339	0.0805249	1.38818	5.82596	3.36929	0.0119635	0.64868	0.0230298
BTBD16 ENSG00000138152	0.0360125	0.0448348	0.573042	0.0950891	0.546444	0.283016	0.828992	0.269141	1.26663	0.057961
BTBD18 ENSG00000233436	0.0837334	0.00427065	0.0165618	0.0177717	0.130855	0.0420162	0.0117136	0.0292746	0.0532252	0.0127445
BTBD19 ENSG00000222009	0.305728	0.227865	0.0101885	0.0235378	0.0847147	0.0434946	0.249662	0.453178	0.694605	0.218908
BTBD2 ENSG00000133243	90.4033	0.364838	43.256	149.723	32.6369	20.7824	23.1894	62.3619	1.42656	17.5494
BTBD3 ENSG00000132640	13.8349	0.190192	7.95349	1.22236	0.444138	0.228736	5.33362	12.5681	22.0278	0.184379
BTBD6 ENSG00000184887	45.9514	24.083	24.3781	5.65823	10.0487	19.5704	13.6727	3.56026	2.01513	5.35506
BTBD7 ENSG00000011114	0.830876	4.79339	17.6387	1.13373	8.56253	10.3	5.7035	6.50972	16.8662	0.0252507
BTBD8 ENSG00000189195	0.183214	0.311467	0.595483	2.78734	0.00827823	0.103048	0.717146	2.28226	0.117126	0.0423639
BTBD9 ENSG00000183826	11.2644	0.30346	7.97578	7.46	0.290163	3.88805	6.78217	0.158068	0.0153596	0.560354
BTC ENSG00000174808	0.0445272	0.0363178	0.190193	0.15258	0.907545	0.11524	0.144222	0.768341	2.28552	0.683471
BTD ENSG00000169814	4.95827	33.0987	10.4451	0.869538	10.7273	19.2821	0.644982	1.1685	0.690317	0.256402
BTF3 ENSG00000145741	75.0749	0.783052	23.3931	1.89924	5.96746	16.5397	22.6388	42.6432	14.373	6.55491
BTF3L4 ENSG00000134717	0.753062	0.0421761	7.53793	0.077687	5.89785	0.615009	12.9057	4.26046	3.99821	6.3643
BTG1 ENSG00000133639	1.43684	0.169262	1.61595	8.10727	5.19954	0.228805	36.8063	101.574	37.9587	0.464446
BTG2 ENSG00000159388	202.698	1.4937	45.0148	0.289274	7.08888	1.08508	58.7527	1.24401	136.66	6.04182
BTG3 ENSG00000154640	0.458546	0.589576	8.57339	0.0225738	0.980765	0.323245	15.6751	1.74544	0.104654	1.77198
BTG4 ENSG00000137707	0.270303	0.102815	0.00130484	0.00815371	0.0226563	0.0186777	0.00185673	0.37204	0.0365829	0.0589131
BTK ENSG00000010671	0.0205946	7.41133	0.129236	0.209586	3.28335	0.134883	0.133323	0.588978	0.0200067	0.0167939
BTLA ENSG00000186265	0.375678	0.00474262	0.0607058	0.083581	0.119679	0.100791	3.58636e-05	0.000143766	0.250631	0.000788819
BTN1A1 ENSG00000124557	0.00626249	0.0211857	0.0526113	0.108779	0.180162	0.000234325	0.0162743	0.000877983	0.00337687	0.00889651
BTN2A1 ENSG00000112763	0.796837	2.06259	0.115897	0.278586	2.83306	0.391411	3.3444	8.0766	0.0896749	0.374531
BTN2A2 ENSG00000124508	0.649839	4.97657	1.23159	1.08768	0.151116	1.77733	0.505986	0.32064	0.100011	0.524279
BTN3A1 ENSG00000026950	0.123298	7.90804	0.923966	0.476255	0.658926	13.016	1.15962	5.28719	1.57465	5.52729
BTN3A2 ENSG00000186470	0.126971	0.268123	0.157694	0.0942111	0.493514	6.62837	0.405035	4.04142	0.435919	0.325988
BTN3A3 ENSG00000111801	0.153633	0.0286148	0.847032	0.934699	0.474803	7.54054	0.193759	0.256732	0.0806603	0.500125
BTNL2 ENSG00000204290	1.6772	0.0500588	0.0756785	0.0535645	0.00134597	0.0781763	0.046617	0.0497369	0.0094365	0.000516031
BTNL3 ENSG00000168903	0.177803	0.355635	0.0795604	0.168628	0.656567	0.0229488	0.0454364	0.440161	0.000123048	0.0582895
BTNL8 ENSG00000113303	0.146738	0.0586586	0.0162046	0.0131163	0.0342531	0.0114146	0.0250338	0.00435359	0.0706604	0.00345466
BTNL9 ENSG00000165810	1.47512	0.0822561	0.0812055	31.6958	0.440098	0.00945667	0.870585	1.23354	0.0621493	0.101663
BTRC ENSG00000166167	0.0699742	2.49495	5.25822	1.99781	0.0800148	4.21645	0.639728	0.323392	0.614671	14.6682
BUB1 ENSG00000169679	0.0357101	0.220082	0.111821	0.146962	0.0223788	0.0285635	0.0677484	0.026106	0.0517724	0.00182846
BUB1B ENSG00000156970	0.040884	0.10716	0.0029669	0.104759	0.0575408	0.0893476	0.0858055	0.0825824	0.0788416	0.0633192
BUB3 ENSG00000154473	0.280999	0.816238	9.89306	0.613761	0.0686055	0.0384266	1.3078	14.6961	0.89247	2.50095
BUD13 ENSG00000137656	4.83936	2.92352	1.45347	0.406743	0.30136	1.2015	0.149714	4.878	0.0406739	0.376682
BUD31 ENSG00000106245	2.55427	76.3046	35.0729	78.2458	25.7664	37.7934	11.3383	25.8488	18.7161	43.8089
BVES ENSG00000112276	6.42748	0.197025	0.329027	0.114483	0.599188	0.819175	0.478255	0.17818	4.87278	0.0811226
BYSL ENSG00000112578	0.838076	20.1242	1.41036	2.07011	6.94382	1.87833	5.24786	0.117789	0.415213	0.16237
BZW1 ENSG00000082153	3.44132	0.173424	20.0077	0.324155	4.30753	1.24024	27.6011	0.725924	0.741491	3.44172
BZW2 ENSG00000136261	6.31417	0.0253443	0.84233	1.89724	0.154804	4.60924	6.86841	1.6545	1.21081	1.82898
C10orf10 ENSG00000165507	0.03733	1.81411	0.336562	0.410496	0.672643	0.409423	5.87586	6.02388	21.2551	1.80913
C10orf105 ENSG00000214688	0.240378	0.0132652	0.000193763	0.0376202	0.0230324	0.00624591	0.0255796	0.719882	0.122774	0.0137889
C10orf107 ENSG00000183346	1.69518	0.16272	1.38555	0.637119	1.04293	0.496994	0.370693	1.20659	0.489871	0.14612
C10orf11 ENSG00000148655	0.00891523	5.50873	4.04408	0.873468	0.418592	3.58376	2.16016	10.2263	0.464599	0.98792
C10orf128 ENSG00000204161	4.99627	0.207727	0.148961	1.18316	0.0228034	0.0455881	0.0210337	0.384177	1.17492	0.132589
C10orf142 ENSG00000277288	0.0117807	0.0750383	0.0068759	0.14475	0.148385	0.0027015	0.00562948	0.0104003	0.0705597	0.000208103
C10orf2 ENSG00000107815	13.35	0.128616	1.81382	0.43702	0.00716788	2.01409	3.99205	6.71747	0.00143371	2.3942
C10orf35 ENSG00000171224	0.349488	0.982158	0.695148	3.25588	1.57384	1.62977	0.249492	0.134513	4.63167	0.768982
C10orf53 ENSG00000178645	0.160364	0.0392389	0.19063	0.437822	0.106508	1.34601e-06	0.0595928	0.0195812	0.0260292	0.033801
C10orf54 ENSG00000107738	226.297	27.7399	0.203977	1.521	3.47409	0.0613679	43.7917	53.4549	47.2103	33.3438
C10orf55 ENSG00000222047	0.150422	0.0612014	0.0533197	0.0568361	0.0218866	0.0286557	0.0189682	0.0608004	0.115044	0.227191
C10orf62 ENSG00000203942	0.0162116	0.0169484	0.0227222	0.0600245	0.068853	0.464718	0.00386371	0.0673711	0.239087	0.0202397
C10orf67 ENSG00000179133	2.1867	0.00168279	0.078908	0.0766569	0.01302	0.169278	0.198344	0.319239	0.499873	0.121526
C10orf71 ENSG00000177354	0.0577164	0.00712853	0.0034229	0.0267391	0.0988716	0.0199241	0.0193593	0.00891936	0.00852842	2.344
C10orf76 ENSG00000120029	0.44388	31.4877	0.0537321	2.29901	1.81747	43.5248	2.04952	0.52476	0.0173685	0.112987
C10orf82 ENSG00000165863	0.158085	0.00449664	0.000119418	0.0118921	0.439611	0.0323627	3.2905	0.0267722	0.000839807	0.0280055
C10orf88 ENSG00000119965	0.194992	0.166215	0.0503974	0.947093	4.33934	3.32952	0.0223417	0.0388088	2.86751	0.0226952
C10orf90 ENSG00000154493	0.162684	0.00256472	0.011472	0.0371175	0.00255432	0.021614	0.0301348	0.0140574	0.0761887	0.0246878
C10orf95 ENSG00000120055	0.0665515	0.475274	0.0258301	0.169175	0.0858083	0.693022	0.0546935	0.0185486	0.0286363	0.920042
C10orf99 ENSG00000188373	11.7928	0.348481	0.123085	0.151901	0.0219218	0.473033	12.7424	2.90651e-05	0.101307	0.0428388
C11orf1 ENSG00000137720	0.0901499	8.54176	12.3699	1.42347	1.77516	0.145463	3.16946	3.93203	0.203082	0.142595
C11orf16 ENSG00000176029	0.0873449	0.0351206	0.290876	0.0459172	0.0836595	0.0606155	0.854626	0.00624384	0.100637	0.0187058
C11orf21 ENSG00000110665	0.00214978	0.229832	0.0204027	0.199305	0.0469277	0.361018	0.0833453	2.26599	0.0207152	0.437133
C11orf24 ENSG00000171067	31.364	3.80802	9.12423	29.8673	0.555552	32.871	1.08234	48.799	6.02129	7.08926
C11orf31 ENSG00000211450	8.14919	0.263353	27.3619	55.89	18.9884	55.0603	28.3242	43.0523	23.6733	7.66842
C11orf40 ENSG00000171987	0.00664497	0.00013721	0.0888159	0.112138	0.112623	0.00355755	0.13595	8.25539e-05	0.164923	0.0117232
C11orf42 ENSG00000180878	0.0153178	0.0246204	0.0012331	0.132143	0.108244	0.00316312	0.0741074	0.0489522	0.169422	0.038854
C11orf45 ENSG00000174370	2.73325	0.294645	0.0591871	0.0911424	0.266445	0.0469409	0.200611	0.522794	0.14193	0.0548237
C11orf49 ENSG00000149179	0.404386	1.20996	0.403216	18.8755	0.000668524	27.8235	8.04369	6.84299	6.3795	0.0856767
C11orf52 ENSG00000149300	0.155929	0.000753214	0.118829	0.575336	0.18873	0.0313925	0.130832	0.547382	0.00773956	0.0330821
C11orf53 ENSG00000150750	0.168839	0.0778204	0.0228633	0.158088	0.0231081	0.0551051	0.629676	0.116703	0.0587372	0.0815683
C11orf54 ENSG00000182919	0.367843	0.0508037	8.52469	0.263506	20.0858	6.33794	0.0459079	4.36411	0.0598077	0.198332
C11orf57 ENSG00000150776	3.14318	0.746346	0.627638	3.47942	2.14585	3.21856	0.943202	1.65122	1.01078	2.93889
C11orf58 ENSG00000110696	6.38185	23.2992	23.2101	0.169159	5.51639	4.93949	17.1992	39.0536	1.90671	8.89941
C11orf63 ENSG00000109944	0.778785	0.184994	0.0354513	1.1924	1.48724	0.0261142	0.117218	0.00905906	0.110066	0.10823
C11orf65 ENSG00000166323	1.70928	0.0260283	0.108695	0.0741051	0.0614732	0.00149202	0.00937139	0.466728	0.104272	0.0617342
C11orf68 ENSG00000175573	1.12116	205.066	14.7745	1.30391	1.80655	0.987076	2.70416	33.4937	28.1525	7.2624
C11orf70 ENSG00000137691	1.76432	0.730264	0.199904	0.179115	0.185703	0.346171	0.528053	0.052944	0.130182	0.42197
C11orf71 ENSG00000180425	0.351955	0.110682	4.27556	3.16261	24.1758	0.838917	0.13845	0.89098	3.03805	0.237737
C11orf74 ENSG00000166352	0.582226	0.224769	2.42052	0.180327	2.76461	1.25101	1.75741	0.0501444	0.799359	0.0596848
C11orf80 ENSG00000173715	0.102224	0.547544	2.42693	1.71659	2.29134	3.49907	0.188122	0.136918	0.0670093	0.240038
C11orf84 ENSG00000168005	0.888552	0.277373	2.09915	1.42995	0.793119	5.5708	1.39634	2.47874	7.24203	0.486358
C11orf87 ENSG00000185742	0.0635361	0.35655	0.0430469	0.0101397	1.42755	0.0736977	0.197582	0.133533	0.0638096	0.0822002
C11orf88 ENSG00000183644	0.00589971	0.0493849	0.0682011	0.00370374	0.0830787	0.0680224	0.121987	0.0171626	0.0148044	0.0464012
C11orf91 ENSG00000205177	0.0618433	0.0906641	0.0200012	0.0453853	0.0149205	0.016656	0.056233	0.0126318	0.0233753	0.023258
C11orf94 ENSG00000234776	0.304419	0.024709	0.080559	0.0413394	0.11478	0.0647549	0.0426132	0.0272161	0.0171787	0.00422772
C11orf95 ENSG00000188070	3.96342	28.3111	5.58972	0.775645	1.65255	3.64352	0.273624	7.11544	0.290108	0.784097
C11orf96 ENSG00000187479	148.692	192.741	0.280625	0.154156	1.29788	0.980244	0.245558	297.197	325.583	0.574297
C11orf98 ENSG00000278615	0.579743	0.507397	0.687251	0.0473597	0.471349	0.0610324	0.0890216	0.255338	0.030078	0.0898184
C12orf10 ENSG00000139637	17.2717	48.0987	9.12508	3.25723	1.75407	0.0315513	1.50917	0.100148	30.5621	2.07612
C12orf29 ENSG00000133641	6.12652	0.257645	2.18795	0.764376	4.18812	0.205263	0.0208294	0.199468	1.34456	0.938302
C12orf4 ENSG00000047621	0.256859	0.202755	3.2114	0.212626	0.144762	8.7036	0.782178	0.0462404	0.455477	0.137166
C12orf40 ENSG00000180116	0.150593	0.00953314	0.0624075	0.034769	0.192874	0.0746769	0.0443515	0.0303074	0.0279054	0.015101
C12orf42 ENSG00000179088	5.4725	0.0336926	0.000159628	0.076028	0.152866	0.136614	0.0968368	0.134025	0.11713	0.0284557
C12orf43 ENSG00000157895	4.7225	11.6903	2.42393	31.174	13.7872	21.6946	1.21561	3.10966	4.46847	0.0878307
C12orf45 ENSG00000151131	4.09531	4.27289	8.55384	0.0638739	0.0562639	3.10292	2.00134	2.2257	0.00753208	0.270675
C12orf49 ENSG00000111412	0.107082	0.400924	1.0732	1.4855	0.115286	4.15386	8.14795	0.044822	2.15312	0.848583
C12orf50 ENSG00000165805	0.0100038	0.0687137	0.0763928	0.273651	0.0296767	0.0420289	0.0327333	0.375443	0.0180237	0.145843
C12orf54 ENSG00000177627	1.64469	0.149595	0.0234691	0.0441681	0.574972	0.0567313	3.99741	0.160954	0.551133	0.00270786
C12orf56 ENSG00000185306	0.359256	0.00526583	0.326147	3.26818	0.130567	0.0365553	0.17367	0.0878446	0.0615103	0.228112
C12orf57 ENSG00000111678	244.421	728.326	91.1042	83.1398	80.8228	11.1308	0.112058	108.476	50.597	54.6225
C12orf60 ENSG00000182993	4.99857	1.20661	0.0673108	0.258922	1.05624	0.0795691	0.856978	0.702782	1.99908	0.0209003
C12orf65 ENSG00000130921	0.580435	7.17559	1.08576	2.52074	4.12494	10.134	1.38026	1.43338	0.524542	0.91141
C12orf66 ENSG00000174206	0.231166	0.106757	4.69538	3.62399	0.250938	0.292166	2.48964	1.43123	0.454954	4.1057
C12orf71 ENSG00000214700	0.102318	0.13692	0.0482266	0.0412692	0.121542	0.0302597	0.0012529	0.184661	0.0155078	0.0631573
C12orf73 ENSG00000204954	1.13251	0.0442813	1.83657	5.05465	1.73385	3.52031	1.54817	1.34803	0.75445	0.207841
C12orf75 ENSG00000235162	17.5431	0.308539	0.279986	0.507801	3.23522	0.139921	0.826088	15.1599	0.788254	0.118327
C12orf76 ENSG00000174456	1.78496	0.934615	0.937534	4.29989	2.33665	14.8297	3.72804	2.76803	0.133933	0.595843
C14orf1 ENSG00000133935	0.212847	118.532	35.7158	0.690305	7.62373	38.7449	4.25076	12.33	0.0221405	10.7408
C14orf105 ENSG00000100557	0.752895	0.226848	0.0999961	0.0772876	0.173518	0.000459786	0.00922313	0.00820987	0.490746	0.0486054
C14orf119 ENSG00000179933	0.485265	1.01591	0.149432	1.36916	0.0697469	7.39578	0.0947717	0.897399	5.68707	11.1073
C14orf132 ENSG00000227051	3.95462	4.71431	0.232337	1.10642	1.15183	4.79513	0.0490429	4.42211	1.6796	0.0280092
C14orf142 ENSG00000170270	3.54513	0.0183855	3.61579	0.766961	0.170807	1.82706	0.386694	1.56514	0.546076	0.369141
C14orf159 ENSG00000133943	2.55786	14.2507	1.74658	0.232082	2.4353	24.0308	0.392267	0.116597	0.674983	0.275271
C14orf166 ENSG00000087302	25.609	0.963672	4.76995	0.283268	1.12212	39.3407	14.1546	5.15455	0.24927	4.15897
C14orf169 ENSG00000170468	1.39953	1.85649	0.613704	0.0323587	0.445511	1.00922	3.38481	0.532048	0.0259404	0.126626
C14orf177 ENSG00000176605	0.0489699	0.00403549	0.0212443	0.032046	0.162622	0.000777659	7.69912e-06	0.00287667	0.0193763	0.0141775
C14orf178 ENSG00000197734	0.00274178	0.0571384	0.0129969	0.0201809	0.0144022	0.0277692	0.00170007	0.126113	0.0553628	0.025752
C14orf180 ENSG00000184601	0.0879721	0.598753	0.000382545	0.0898625	0.0193561	0.000622441	0.0504173	0.0510046	0.0346963	0.252449
C14orf2 ENSG00000156411	27.5919	4.85118	0.346774	2.42236	91.3826	137.691	31.2041	9.63037	0.38656	6.81381
C14orf28 ENSG00000179476	0.749542	0.0447543	1.98039	0.0302073	0.220044	0.0912316	0.233732	0.616192	1.20152	0.29317
C14orf37 ENSG00000139971	0.223149	0.194167	0.1401	1.83444	0.138246	0.276011	0.128426	0.0170647	0.109394	0.14865
C14orf39 ENSG00000179008	0.0845714	0.0609195	0.00348604	0.00921638	0.00443808	0.0510357	0.0736493	9.58115e-06	0.041875	1.10099
C14orf79 ENSG00000140104	1.80196	0.0188248	2.34832	35.5184	4.24845	1.2042	1.28364	11.1006	0.932265	0.0981909
C14orf80 ENSG00000185347	0.00232414	0.30086	0.00546623	0.196687	4.43957	0.0217701	1.43527	1.3951	3.12271	4.85814
C14orf93 ENSG00000100802	5.24528	1.17368	0.704299	0.731418	0.0855407	18.9941	1.0964	0.0370896	0.394659	1.25174
C15orf39 ENSG00000167173	6.276	2.64057	0.692364	35.3236	3.89703	34.5512	5.47243	0.675055	0.533986	0.640158
C15orf40 ENSG00000169609	17.6844	13.5573	11.1851	13.2891	14.0638	3.54154	0.0393043	1.38538	17.3135	0.365647
C15orf41 ENSG00000186073	1.68663	4.3063	0.147181	0.343366	0.0725031	0.137297	5.13769	0.307457	0.441146	0.0104041
C15orf48 ENSG00000166920	0.600144	0.138922	6.64236	0.223717	0.574223	0.267551	1.63212	1.98161	0.707519	3.95784
C15orf52 ENSG00000188549	7.83712	19.2907	0.139657	1.54288	0.0683532	26.2227	0.0201657	0.0830294	0.48481	0.657112
C15orf53 ENSG00000175779	1.53294	0.00837589	0.0860856	0.134465	0.174353	0.00025106	0.048494	0.0227947	0.0252231	0.00744428
C15orf57 ENSG00000128891	44.8154	0.543396	0.000768662	0.581969	0.350779	7.36844	20.8742	10.0466	0.463594	1.93171
C15orf59 ENSG00000205363	32.1868	22.2312	9.77802	1.96773	1.71203	0.14535	4.22136	31.0888	0.132087	5.99677
C15orf61 ENSG00000189227	0.486083	0.745525	4.73552	0.630991	14.9855	0.240377	0.0355506	13.8803	1.62724	0.268435
C15orf62 ENSG00000188277	0.00707209	0.18702	0.148624	0.345174	0.479824	0.251826	0.544043	0.667583	0.203096	0.253415
C15orf65 ENSG00000261652	0.122949	0.0341972	0.23121	0.564294	0.17153	0.100521	0.0591714	1.25638	0.129441	0.203343
C16orf13 ENSG00000130731	55.5599	67.2774	4.29501	181.825	22.081	74.2006	0.174009	2.45846	5.78625	17.4304
C16orf45 ENSG00000166780	36.3416	1.56536	1.08197	0.145761	0.390758	0.0686931	13.1186	2.32932	34.1247	0.0497825
C16orf46 ENSG00000166455	0.0154728	0.0904137	0.03714	0.0215918	0.19087	1.01749	0.0156417	0.171806	0.0557409	0.036441
C16orf52 ENSG00000185716	3.18634	1.08214	7.95341	0.143306	0.715883	3.08313	3.09987	0.456564	0.00847106	0.0390915
C16orf54 ENSG00000185905	0.485973	0.0999946	0.311069	0.111852	0.020122	0.241428	0.153022	2.73051	4.0461	0.0018655
C16orf58 ENSG00000140688	0.234033	32.0127	47.3512	51.5942	18.9686	58.7787	1.67692	8.30458	0.452015	7.51272
C16orf59 ENSG00000162062	0.919471	0.0212932	1.70552	2.95499	0.232712	0.69636	0.350648	0.465404	0.00377818	0.0017653
C16orf62 ENSG00000103544	13.0722	0.297759	14.9902	22.9864	2.22586	0.403311	0.434097	8.20658	2.97491	0.229738
C16orf70 ENSG00000125149	0.532183	10.6784	14.465	22.1151	14.5517	10.8124	0.0587289	2.0814	5.72364	0.900614
C16orf71 ENSG00000166246	1.69552	0.0196286	0.216089	0.239317	2.32564	2.73442	0.260541	0.0157653	0.405063	1.19016
C16orf72 ENSG00000182831	0.0493077	0.0657173	4.14783	0.00384497	1.14378	1.97297	0.0261077	10.9962	4.4045	2.47369
C16orf74 ENSG00000154102	0.0360273	0.211123	1.6911	0.024437	2.67178	0.496915	40.6706	35.742	1.34044	0.197938
C16orf78 ENSG00000166152	0.1818	0.00309974	0.0584082	0.218696	0.207437	0.00916846	0.0135419	0.0327416	0.16658	0.0902076
C16orf82 ENSG00000234186	0.218792	0.0308123	0.000564828	0.00539699	0.0223498	0.000503876	0.026583	0.00479933	0.0147264	0.0521668
C16orf86 ENSG00000159761	0.621762	7.14342	0.0238162	0.369803	0.731404	0.47989	0.109576	11.0388	0.761454	0.149581
C16orf87 ENSG00000155330	0.324512	0.03925	3.7895	0.217309	2.14225	0.102147	0.282487	5.96635	0.43629	0.327082
C16orf89 ENSG00000153446	65.1881	30.2557	1.10304	1.24171	25.5176	2.77343	1.81576	10.9055	4.54068	2.98356
C16orf91 ENSG00000174109	12.5209	0.0848067	0.540562	0.353408	0.0882062	4.52573	3.26728	12.5433	0.0917083	5.33622
C16orf92 ENSG00000167194	0.0126385	0.0143799	0.0086179	0.00140276	0.0338081	0.187059	0.0335388	0.00133069	0.272656	0.0516161
C16orf95 ENSG00000260456	1.1833	0.181229	0.0153075	0.00403551	0.220857	0.000416322	0.625834	0.00121147	0.226841	0.0636868
C16orf96 ENSG00000205832	0.0417021	0.391222	0.0378848	0.0404535	0.0501974	0.00695418	0.115668	0.00691973	0.134681	0.0558486
C17orf105 ENSG00000231256	0.0196468	0.0542364	0.120513	0.0229396	0.185967	0.0341819	0.00682216	0.0217055	0.0711148	0.0088371
C17orf107 ENSG00000205710	0.90272	3.30444	0.233092	0.135057	0.24295	0.398161	1.85314	0.411882	0.899625	8.09676
C17orf49 ENSG00000258315	0.949497	0.0601215	3.18904	0.459116	0.0307297	8.97653	10.5922	0.122763	0.525092	0.137376
C17orf50 ENSG00000270806	0.00956551	0.108623	0.0640706	0.0370179	0.0438484	0.0458075	0.0737398	0.126088	0.0914294	0.102855
C17orf51 ENSG00000212719	0.0835217	8.52856	1.74442	1.40922	1.11059	1.33066	0.676041	1.1845	0.236444	0.585344
C17orf53 ENSG00000125319	0.805694	0.982764	0.42089	0.330556	0.536825	0.172221	0.0235695	0.550144	0.195311	0.0427404
C17orf58 ENSG00000186665	1.59198	0.0461693	1.92575	0.172214	8.43001	0.0629494	0.469137	0.590329	0.0262437	0.506129
C17orf62 ENSG00000178927	5.94232	43.9956	41.4814	54.3312	0.0557162	16.6397	1.9315	34.2436	4.61455	24.5125
C17orf64 ENSG00000141371	0.300602	0.000861234	0.000911101	0.0266901	0.0208633	0.0838524	0.00466335	0.0665089	0.0334027	0.0248279
C17orf67 ENSG00000214226	8.17667	0.280779	5.02993	0.356119	0.0920396	0.0226716	0.761234	0.620126	0.11529	0.108936
C17orf74 ENSG00000184560	0.068831	0.0222323	0.0429945	0.0503614	0.0015869	0.00793762	0.00363493	0.590348	0.0260495	0.0326256
C17orf75 ENSG00000108666	0.159779	0.0848498	5.04983	0.0618964	5.6582	0.755385	7.72824	1.60288	1.18838	1.64719
C17orf78 ENSG00000278505	0.00884958	0.215832	0.178645	0.0968686	0.0766203	0.13427	0.133959	0.00523545	0.0081713	0.0628248
C17orf80 ENSG00000141219	1.79796	20.3729	1.05747	0.652671	0.516171	15.9311	0.933814	15.1614	5.09238	3.63819
C17orf89 ENSG00000224877	80.061	59.6703	28.3337	45.7437	60.3512	25.9082	30.072	12.2347	6.78008	7.60843
C17orf96 ENSG00000273604	0.712566	2.10542	0.808434	0.294997	0.291307	0.19779	0.402412	0.893814	6.7356	0.00440002
C17orf97 ENSG00000187624	0.565979	3.64655	0.156996	0.146465	0.0243053	13.417	0.123769	1.61157	3.09914	0.767008
C17orf98 ENSG00000275489	0.00361857	0.000237206	0.0505934	0.00272924	1.41467	0.0252669	0.770001	0.489609	0.0735073	0.622064
C17orf99 ENSG00000187997	0.286138	0.377127	0.00657955	0.0294426	0.0942572	0.0105976	0.000718567	0.00327538	0.500981	0.0316165
C18orf21 ENSG00000141428	0.131162	0.255058	2.05712	0.561477	1.9026	3.50018	2.01103	0.463155	0.00204334	1.43426
C18orf25 ENSG00000152242	1.93608	0.397755	4.94096	0.673166	0.0149633	0.382436	1.54552	4.1793	0.422331	3.68101
C18orf32 ENSG00000177576	3.5757	2.62803	1.88325	4.96697	5.24657	8.1766	3.89798	1.81954	0.0147362	0.926799
C18orf54 ENSG00000166845	0.193476	0.0420113	0.0355852	0.0113166	0.0928328	0.0201708	0.0392	0.263067	1.63518	0.00362896
C18orf63 ENSG00000206043	0.012839	0.0185242	0.00945441	0.0448692	0.0771522	0.0861915	0.138246	0.0464437	0.0074498	0.0594754
C18orf8 ENSG00000141452	5.85155	1.9268	9.48778	0.177649	5.89273	1.01775	7.57954	0.256274	0.274521	4.01324
C19orf12 ENSG00000131943	0.289434	58.0975	3.15717	1.65895	21.5461	33.5923	5.89722	0.0821287	0.847749	0.264887
C19orf18 ENSG00000177025	5.03561	0.0185104	1.17161	10.6863	5.54413	1.06325	0.0778995	0.276605	0.0726359	2.79588
C19orf24 ENSG00000228300	0.739564	52.8883	4.58909	60.9433	0.846564	4.28401	0.70781	0.955872	18.4423	15.6991
C19orf25 ENSG00000119559	1.37745	21.2411	3.35882	27.4843	37.0789	4.39715	4.63139	42.6734	23.0593	2.4856
C19orf33 ENSG00000167644	1.69144	4.14421	1.93962	1.325	1.03331	0.416494	21.83	0.331108	39.4972	16.8523
C19orf35 ENSG00000188305	0.980047	0.0137575	0.0709282	0.0649876	0.507839	0.0511525	0.138131	0.0789132	0.11979	0.87562
C19orf38 ENSG00000214212	1.02554	0.250255	0.00479601	0.375428	0.766153	1.20837	0.168301	20.7607	0.0664067	0.00181128
C19orf43 ENSG00000123144	5.36797	173.113	16.5151	4.99045	29.4321	102.35	27.8966	56.1905	1.26869	17.0144
C19orf44 ENSG00000105072	31.6934	4.06672	0.384962	15.7584	2.22605	1.00545	0.281658	31.3217	0.250817	2.01729
C19orf45 ENSG00000198723	0.0819569	0.675012	0.614508	0.86509	0.685898	0.125978	0.131912	1.20823	0.0898679	0.041474
C19orf47 ENSG00000160392	0.209175	0.478629	5.52989	10.1526	2.61574	0.00702448	17.322	13.48	10.1128	0.0587058
C19orf48 ENSG00000167747	39.614	25.4183	16.4362	58.3083	37.1996	1.46565	0.376747	1.36907	1.16912	3.03352
C19orf52 ENSG00000142444	1.46483	1.87951	0.722868	0.697677	8.66244	18.867	0.098929	11.4289	0.717083	0.041175
C19orf53 ENSG00000104979	0.109229	236.997	41.0596	57.1896	60.8396	3.6852	3.34329	76.5864	91.6174	45.8257
C19orf54 ENSG00000188493	0.276638	11.2391	3.42518	2.805	0.829892	1.70285	0.188296	1.41052	0.758667	1.54271
C19orf57 ENSG00000132016	7.11381	0.970329	0.0575091	1.95686	0.0381566	0.250491	0.898717	2.04818	0.175035	0.00444184
C19orf60 ENSG00000006015	69.6968	2.75364	4.47094	100.902	2.68813	16.5723	3.70666	110.819	12.1095	7.7673
C19orf66 ENSG00000130813	1.58611	34.1461	2.87062	1.1313	0.469999	3.11913	5.46288	12.2273	1.26252	6.38804
C19orf67 ENSG00000188032	0.107767	0.0558316	0.223255	0.0103802	0.0222465	0.0939478	0.0154542	0.103723	0.0511391	0.10117
C19orf68 ENSG00000185453	15.6377	4.63822	0.100279	2.23876	18.183	0.099844	5.41305	8.5814	0.964277	1.1675
C19orf70 ENSG00000174917	202.257	80.8856	23.7233	120.143	104.341	0.504685	5.55281	99.5806	152.337	38.8801
C19orf71 ENSG00000183397	0.228295	0.033315	0.0751321	0.194343	0.482189	0.0404894	0.173462	0.473798	0.0975826	0.000112841
C19orf73 ENSG00000221916	0.271508	0.916016	0.762845	3.64193	0.226568	0.1286	0.102862	0.137039	1.55829	0.0690189
C19orf81 ENSG00000235034	0.0200941	0.382045	11.2224	17.2377	2.42498	0.376669	0.142369	0.0939996	0.00296886	0.157058
C19orf84 ENSG00000262874	0.0061458	0.0753344	1.58422e-06	0.0125998	0.000114285	0.0200063	0.0082291	0.22713	0.082702	0.0494403
C1D ENSG00000197223	7.73066	0.537421	3.43491	1.60262	10.8249	0.0872312	4.97391	2.26185	6.93419	0.198964
C1GALT1 ENSG00000106392	0.34523	0.582734	2.27053	0.207833	5.74704	0.162386	2.11095	4.35639	2.11977	3.43385
C1GALT1C1 ENSG00000171155	1.73627	0.407014	3.74481	0.380148	0.406438	0.984387	5.24097	1.22994	0.505538	4.03669
C1GALT1C1L ENSG00000223658	0.142445	0.0299682	0.0218683	0.0261991	0.735893	0.00730024	0.0648036	5.22811	0.0214342	0.13787
C1QA ENSG00000173372	445.796	241.632	1.54897	2.29698	2.75433	0.387318	6.10405	175.213	107.558	9.3393
C1QB ENSG00000173369	230.83	2.03602	0.789027	1.11992	30.1152	0.337472	1.58304	164.039	154.312	30.6719
C1QBP ENSG00000108561	0.40235	0.00553983	33.3557	0.863439	46.9007	1.26709	19.0231	21.7044	0.231384	35.2318
C1QC ENSG00000159189	53.08	1.43285	0.00136552	11.6902	1.10641	0.512445	7.52354	21.9354	14.5426	3.54229
C1QL1 ENSG00000131094	849.391	1.59754	0.175647	5.69826	0.592746	0.398148	0.0644657	382.632	2.54714	0.803836
C1QL2 ENSG00000144119	0.00102643	0.243173	0.036696	0.32685	0.0274549	0.0229526	0.0514418	0.139921	0.365767	0.000575152
C1QL3 ENSG00000165985	0.121388	0.0029174	0.101916	0.0986553	0.198364	0.00645665	0.0418181	0.3187	0.202134	0.0639673
C1QL4 ENSG00000186897	0.0292457	0.0290547	0.0170351	0.256468	0.0121776	0.00547262	0.118315	0.0113609	0.462878	0.00834349
C1QTNF1 ENSG00000173918	943.27	271.287	0.418318	2.25537	4.35422	0.460362	1.63557	68.149	16.5017	2.7179
C1QTNF2 ENSG00000145861	17.3871	18.3309	0.100607	0.00189691	0.00522981	0.797793	0.0721354	0.190405	1.67655	0.0715393
C1QTNF3 ENSG00000082196	1.23033	0.456889	2.1064	0.0508574	2.01042	15.3751	1.25266	17.8931	1.42588	0.223148
C1QTNF4 ENSG00000172247	21.322	25.962	0.734215	1.08183	0.480423	0.219886	0.187284	16.9377	0.819335	0.414826
C1QTNF5 ENSG00000223953	0.670462	0.0167997	0.0520573	0.00907875	0.0254354	0.0767063	0.00353511	0.704289	0.0179667	0.00470622
C1QTNF6 ENSG00000133466	1.26799	0.065775	2.24854	19.9984	7.1631	13.3784	0.207902	0.580057	0.558957	0.162478
C1QTNF7 ENSG00000163145	6.46353	0.525492	0.0313944	0.0323723	3.30624	0.109871	0.0427107	0.520992	0.636811	0.456224
C1QTNF9 ENSG00000240654	0.0820888	0.421384	0.00333524	0.0868554	0.0133097	0.0238639	0.439826	0.0219214	0.147125	0.211328
C1QTNF9B ENSG00000205863	0.0115678	0.85172	0.497254	0.0958626	0.0558894	0.0547804	0.0955626	0.211505	0.236734	0.579513
C1QTNF9B-AS1 ENSG00000281899	0.142998	0.261005	3.90951	0.524107	2.5783	0.156249	0.396235	0.0800026	1.85948	2.25101
C1R ENSG00000159403	1585.04	1002.51	0.309896	1.81679	14.2729	5.03388	3.71033	307.079	201.566	44.7973
C1RL ENSG00000139178	19.5058	83.3716	15.1939	2.03696	9.88635	0.198118	10.3884	1.25473	0.0329672	7.32396
C1S ENSG00000182326	173.807	6.77127	0.0485127	0.43268	1.07882	116.107	0.158013	71.1595	17.335	8.49746
C1orf100 ENSG00000173728	0.0343535	0.0171191	0.0395011	0.069055	0.0509455	0.0043002	0.204009	0.268868	0.0838971	0.0726772
C1orf101 ENSG00000179397	0.0965906	0.0358652	0.466519	0.263021	0.445758	0.0171444	1.43092	0.244038	0.0069686	9.57072e-08
C1orf105 ENSG00000180999	0.0561001	0.000475861	0.114719	0.00313422	0.0259354	0.00985658	0.0423174	0.0718735	0.0395698	0.197538
C1orf106 ENSG00000163362	0.000108154	1.68964	0.323481	0.101888	10.3702	0.012183	28.6471	0.739106	0.0554519	0.096032
C1orf109 ENSG00000116922	0.427516	0.679035	4.33441	0.225907	0.111543	0.200329	11.5136	0.196921	1.81189	4.25019
C1orf112 ENSG00000000460	3.44216	0.00491226	0.595689	0.429988	0.21234	1.67036	0.71144	0.210038	4.3992	0.0553023
C1orf115 ENSG00000162817	0.175661	0.0284933	15.8128	0.639614	0.898633	1.51011	0.286498	0.316388	2.52854	6.02647
C1orf116 ENSG00000182795	0.939233	51.9445	56.0748	11.177	80.2911	1.8362	15.3905	0.0414443	2.81009	4.00408
C1orf122 ENSG00000197982	52.464	145.415	56.2442	35.9999	70.0665	27.7994	7.0273	1.33363	1.50939	16.9909
C1orf123 ENSG00000162384	34.2323	6.18868	7.00633	0.00662331	16.0403	67.6951	5.10352	4.40312	0.143695	3.99191
C1orf127 ENSG00000175262	0.0569152	0.000150107	0.0045949	0.000590887	0.22537	0.0203254	0.147612	0.993748	0.0201018	0.370724
C1orf131 ENSG00000143633	0.0490237	0.657244	1.66504	0.998189	7.52299	4.07655	1.70373	0.162941	0.0408147	0.000116269
C1orf141 ENSG00000203963	0.106657	0.109907	0.0124452	0.0314727	0.231139	0.151006	0.0540741	0.199529	0.00266008	0.0297819
C1orf145 ENSG00000162913	0.136216	0.0843912	0.612049	0.0931932	0.68101	1.98376	0.153177	2.53078	0.00746589	0.0146896
C1orf146 ENSG00000203910	0.045051	0.0288251	0.0121736	0.00997485	0.0214615	0.00238342	0.0954218	0.031678	0.0142412	4.26256e-06
C1orf158 ENSG00000157330	0.0790498	0.00136639	0.319349	0.0877287	0.09733	0.0552712	0.0468513	0.0653551	0.00308275	0.094762
C1orf159 ENSG00000131591	0.0961438	2.40776	5.53963	57.8454	3.47239	0.19433	12.6224	15.033	14.4768	2.88775
C1orf162 ENSG00000143110	0.380956	0.275797	0.0942146	14.6087	0.0409238	6.41386	0.0309932	0.156072	8.9489	0.107649
C1orf167 ENSG00000215910	1.26489	0.264807	0.0213102	0.100706	0.21543	0.263877	0.0431542	0.0529023	0.741348	2.43371
C1orf168 ENSG00000187889	0.0951892	0.141766	0.760121	0.014128	2.74598	0.172111	0.217071	0.0206064	1.44373	0.606215
C1orf174 ENSG00000198912	0.401461	1.66702	1.40599	1.18542	0.272209	16.4143	2.00769	3.33301	0.0230923	0.838064
C1orf185 ENSG00000204006	0.000767448	0.0634946	0.0362518	0.13333	0.0109382	0.0105719	0.0241115	0.0463495	0.0658362	0.0328455
C1orf186 ENSG00000263961	0.168938	0.867592	5.08964	2.3965	0.0353408	0.748184	0.37602	0.176041	0.105705	0.154128
C1orf194 ENSG00000179902	0.000771765	0.137376	0.0532437	0.293909	1.03623	0.0683288	0.0209588	0.581934	0.0119481	0.150668
C1orf198 ENSG00000119280	40.5525	1.97892	15.4883	2.70287	7.74596	0.345052	11.5348	22.9356	27.6272	7.52209
C1orf204 ENSG00000188004	0.123944	1.58978	0.00652504	0.112194	1.94817	0.797237	0.229341	0.409902	0.0492342	1.17199
C1orf21 ENSG00000116667	32.9828	0.40502	44.4606	3.10046	42.09	164.667	12.7848	0.164637	3.03318	0.0681854
C1orf210 ENSG00000253313	0.275541	1.89572	5.41396	0.0380453	55.4369	8.98564	0.673384	0.102508	0.192957	2.98493
C1orf216 ENSG00000142686	17.2032	2.03035	2.54176	0.404942	3.8237	0.127776	0.0746788	3.65231	9.2985	0.0780128
C1orf226 ENSG00000239887	0.0032683	0.146646	2.94367	0.141721	1.38894	0.806412	3.83923	0.0131293	0.669677	1.21692
C1orf228 ENSG00000198520	0.377026	0.554751	1.76519	1.56265	0.000317307	0.302689	0.0488784	4.52701	0.258715	0.009763
C1orf234 ENSG00000227868	0.0700393	0.135731	0.0855362	0.239127	0.242515	0.104875	0.00272902	0.12946	0.0298542	0.0577918
C1orf27 ENSG00000157181	0.400298	2.07739	14.7375	0.555873	8.49439	0.192021	1.14096	1.97256	1.08249	4.65573
[truncated: 15,949 more rows]
