# Supplementary material for: Spatial maps of prostate cancer transcriptomes reveal an unexplored landscape of heterogeneity
Source: Nat Commun. 2018 Jun 20;9:2419. doi: 10.1038/s41467-018-04724-5 (PMC6010471; doi:10.1038/s41467-018-04724-5)
Supplement: Supplementary file 9 — Supplementary Data 6 [file 41467_2018_4724_MOESM9_ESM.zip › Supplementary Dataset 3/expected-features.tsv]

	Factor 1	Factor 2	Factor 3	Factor 4	Factor 5	Factor 6	Factor 7	Factor 8	Factor 9	Factor 10
A1BG ENSG00000121410	16.2139	1.36536	6.14794	0.011747	0.255376	42.6516	2.89381	23.1149	0.534389	2.90997
A1CF ENSG00000148584	2.2598	0.00260239	1.08986	2.82782	1.42367	0.367018	0.0530256	0.0122222	32.6121	0.92388
A2M ENSG00000175899	12336.3	169.184	25.6773	4.06586	256.019	13175	1167.85	11924	6301.48	1.51556
A2ML1 ENSG00000166535	0.311597	6.30751	33.461	2.60791	103.792	3.77224	54.6772	20.0531	8.14249	0.175002
A4GALT ENSG00000128274	1.24175	1189.88	25.1714	15.1048	20.7537	6.79223	348.471	1727.3	452.086	121.132
AAAS ENSG00000094914	194.118	95.5982	860.546	1413.27	35.1595	4.87849	29.3524	336.036	16.7223	161.738
AACS ENSG00000081760	32.8642	2.12589	266.732	12.3773	1.92236	164.055	43.2764	214.897	2.32821	115.639
AADAC ENSG00000114771	3.85175	0.146331	9.90078e-06	1.25028	2.02188	0.0127374	0.370235	0.273931	0.187276	0.341321
AADACL2 ENSG00000197953	0.134899	3.23588	3.92638	1.78841	1.52978	0.027109	0.0654334	0.99202	1.61196	1.02801
AADACL4 ENSG00000204518	3.88719	1.93293	3.44479	7.08226	4.18341	0.851188	0.00654661	6.63521	2.29884	2.96076
AADAT ENSG00000109576	0.208944	45.8137	150.466	162.738	0.707474	22.4351	23.8759	5.48694	72.5364	139.455
AAED1 ENSG00000158122	0.924569	7.35216	12.4376	0.74228	66.3561	155.162	54.8629	155.095	37.6434	85.1606
AAGAB ENSG00000103591	32.7182	0.926861	275.444	11.8177	90.2967	746.795	243.095	1.24805	22.3479	146.045
AAK1 ENSG00000115977	74.6048	157.647	580.618	28.0619	292.215	17.1695	123.828	56.9769	132.574	365.619
AAMDC ENSG00000087884	25.1783	2406.01	104.862	44.9609	17.0599	624.431	26.9535	55.4893	228.107	15.7752
AAMP ENSG00000127837	733.847	682.411	1952.17	2114.43	125.155	1298.11	2315.72	966.597	1732.4	941.4
AAR2 ENSG00000131043	12.7598	397.227	0.89898	548.853	642.199	713.931	246.108	81.7632	42.6939	19.9845
AARD ENSG00000205002	19.3038	16.5218	0.581879	4.14116	1.87942	4.57408	5.35706	6.3914	12.7243	3.99162
AARS ENSG00000090861	923.859	1322.07	104.526	18.3478	1053.88	1648.01	58.7706	7.38679	90.3307	542.621
AARSD1 ENSG00000266967	69.5675	0.729005	0.152632	41.6013	5.80154	210.359	8.0195	8.04277	14.035	53.73
AASDH ENSG00000157426	125.186	0.230925	61.9016	0.417133	80.8581	6.61407	5.42189	0.772353	4.28656	0.509081
AASDHPPT ENSG00000149313	10.9792	1.62092	229.013	1.79475	2.74156	7.72701	15.1383	15.1753	0.0235863	55.7795
AASS ENSG00000008311	157.759	3.42358	17.7941	3.48193	1.56729	10.8929	23.3762	27.5658	8.52961	0.493934
AATF ENSG00000275700	180.531	940.445	269.727	337.357	3.99888	573.783	73.9389	290.873	51.3149	73.4341
AATK ENSG00000181409	31.9227	57.0201	2.99854	4.25804	0.473668	5.60007	15.3319	4.68443	2.47446	6.56306
AATK-AS1 ENSG00000225180	0.455288	3.16362	0.0506652	0.00967541	0.386817	0.131873	0.110702	0.00369671	0.228932	0.0817756
ABAT ENSG00000183044	7.59564	5.6946	326.362	313.522	191.411	6.84502	25.8948	4.44846	0.826174	4.96755
ABC13-47488600E17.1 ENSG00000283199	24.6107	25.8925	26.7505	7.76094	7.66637	11.0381	47.6032	1.81576	24.4056	1.2831
ABC13-47656900H15.1 ENSG00000283566	5.76163	3.01124	3.21224	1.13808	6.00158	5.77728	30.2186	6.60524	3.21133	9.04544
ABC7-42404400C24.1 ENSG00000277758	0.368995	11.0332	0.452383	0.520987	0.797113	0.565735	3.63429	5.87913	2.25217	0.0347957
ABCA1 ENSG00000165029	17.8878	16.8448	5.58688	6.09605	30.1636	40.5919	26.2212	81.4018	23.1402	170.368
ABCA10 ENSG00000154263	1.30123	21.1232	7.13727	4.46398	2.18342	13.482	53.824	11.0842	6.80278	1.94657
ABCA12 ENSG00000144452	33.115	1.55571	0.846713	2.38085	2.67659	0.554057	2.30619	3.64975	4.88387	0.667364
ABCA13 ENSG00000179869	9.07669	2.76244	0.645302	0.733851	0.779611	0.555832	4.19317	2.42708	0.40299	1.03877
ABCA2 ENSG00000107331	288.986	642.786	1104.47	1267.4	68.2166	51.122	241.577	1658.8	341.755	191.752
ABCA3 ENSG00000167972	808.687	32.7618	355.413	573.089	17.2254	581.058	7.0047	4.23616	431.363	5.59509
ABCA4 ENSG00000198691	0.168547	4.27484	3.90833	3.6096	3.84022	5.40594	3.77791	2.57227	0.731315	1.94876
ABCA5 ENSG00000154265	22.6118	3.90579	36.0464	5.03415	85.1361	4.60482	136.344	5.28023	111.024	82.7885
ABCA6 ENSG00000154262	5.3626	21.2782	0.326447	4.43353	4.07784	17.9965	2.7839	7.07178	86.166	0.615398
ABCA7 ENSG00000064687	13.8326	0.116022	1.79677	413.638	15.1493	33.9404	94.7866	7.85541	257.658	8.02061
ABCA8 ENSG00000141338	7.07968	27.5448	219.049	74.8311	43.1243	48.7576	8.3369	697.732	0.106771	2.22052
ABCA9 ENSG00000154258	1.85034	33.3994	21.2	187.425	13.0742	57.1244	14.4251	1.3018	5.41569	0.0783277
ABCB1 ENSG00000085563	0.0358899	70.0296	15.4185	7.13472	4.9775	0.532447	22.426	1.72496	9.85044	1.74497
ABCB10 ENSG00000135776	48.1958	0.965779	20.5797	6.99785	2.82537	23.0891	1.16056	0.640476	16.8405	137.674
ABCB11 ENSG00000073734	22.4088	3.28919	0.666773	0.254442	0.57301	0.448878	0.29287	0.777752	0.133116	0.340623
ABCB4 ENSG00000005471	21.3758	59.5463	2.90415	2.93789	4.17027	4.94628	0.614103	10.7116	1.27146	13.2412
ABCB5 ENSG00000004846	0.381606	10.9844	5.48542	3.48466	1.39619	2.40746	4.6768	4.83246	0.526105	7.80054
ABCB6 ENSG00000115657	49.8823	1.83155	1.1103	13.9491	8.94502	16.8754	1.85106	3.06855	2.81126	2.07184
ABCB7 ENSG00000131269	28.9978	8.73757	4.87583	4.05229	1.12508	548.448	62.3762	26.8977	21.3446	19.0046
ABCB8 ENSG00000197150	538.527	810.368	342.045	106.054	266.206	3.0503	20.1315	709.145	29.3884	15.1247
ABCB9 ENSG00000150967	192.322	392.104	13.4915	0.27457	2.54806	167.93	30.3236	0.921447	2.78954	10.2542
ABCC1 ENSG00000103222	379.028	152.382	234.152	1.25768	347.233	480.086	226.848	43.7972	5.10525	121.359
ABCC10 ENSG00000124574	3.06105	328.785	17.9312	60.6131	761.172	59.7228	152.661	80.4523	165.853	0.288574
ABCC11 ENSG00000121270	1.22392	0.963502	156.008	1.82306	0.0800192	1.23715	0.0584525	0.0042468	4.13203	19.8551
ABCC12 ENSG00000140798	3.23871	44.1478	1.36153	0.100387	0.470562	1.47486	1.79071	3.46565	1.82258	0.661793
ABCC2 ENSG00000023839	1.69978	0.269168	0.77453	1.16154	0.249143	3.74729	0.345804	5.1081	0.21997	0.0019747
ABCC3 ENSG00000108846	6.38814	178.692	132.417	341.098	147.736	111.466	448.523	3.43785	47.4655	1.89824
ABCC4 ENSG00000125257	7.329	1.52662	2094.59	10.0287	701.846	8.18236	193.937	5.87029	2.9015	722.186
ABCC5 ENSG00000114770	11.7269	287.81	558.506	6.73418	24.0561	845.31	573.008	6.12846	13.4515	12.8982
ABCC6 ENSG00000091262	42.9594	5.95401	7.11485	29.7538	50.9565	1.89583	14.0467	1.21852	5.53305	113.922
ABCC8 ENSG00000006071	5.44805	584.572	59.41	105.291	0.371008	37.9579	6.08923	712.041	4.55474	0.832785
ABCC9 ENSG00000069431	86.5221	7.4323	4.90002	6.11237	3.32192	2.19915	0.00641632	1.77837	167.227	0.0503774
ABCD1 ENSG00000101986	335.893	158.517	0.258029	550.257	15.4932	2.84703	12.9103	685.571	4.12008	164.568
ABCD2 ENSG00000173208	4.37648	8.03454	0.20727	0.270894	1.9521	1.8501	0.006938	8.21175	5.24143	2.56275
ABCD3 ENSG00000117528	31.6916	11.1861	192.873	44.5444	10.3153	28.5135	55.1854	4.43432	7.6674	28.2557
ABCD4 ENSG00000119688	13.8578	97.3234	433.638	11.0705	27.2723	75.023	18.3243	0.674598	500.679	128.256
ABCE1 ENSG00000164163	15.9366	9.17377	119.513	6.45198	10.5683	38.3311	128.504	8.8591	5.86923	106.699
ABCF1 ENSG00000204574	1.00626	2086.14	932.867	45.8603	13.5156	1058.6	72.6722	7.09246	64.6368	831.895
ABCF2 ENSG00000033050	560.73	2772.24	853.609	80.0862	2.17545	775.297	472.864	415.191	3.17175	114.457
ABCF3 ENSG00000161204	873.352	59.738	390.254	1310.81	56.1259	22.4557	23.5221	74.2102	91.2605	224.041
ABCG1 ENSG00000160179	2.56855	25.4521	44.9504	74.7103	73.2715	576.678	20.1746	1.81433	4.59481	136.802
ABCG2 ENSG00000118777	10.2012	33.982	2.02337	23.0366	13.3451	190.714	67.5015	8.0234	150.63	9.35878
ABCG4 ENSG00000172350	14.912	3.82486	1.59812	1.58573	2.80977	0.33742	0.294353	2.76191	2.55396	0.951362
ABCG5 ENSG00000138075	1.67437	6.07131	0.00952665	0.867881	0.0725157	0.367629	0.470503	4.1375	0.977195	0.164531
ABHD1 ENSG00000143994	13.1867	401.813	27.5198	3.32626	12.9631	7.14575	6.53981	7.88291	0.000243995	0.570434
ABHD10 ENSG00000144827	71.7456	13.6369	61.1789	98.4326	51.1474	1372.58	2.62629	3.90352	22.8009	7.29219
ABHD11 ENSG00000106077	56.6503	1839.8	663.241	396.511	10.1571	1538.84	1375.88	4.18754	5.14532	438.919
ABHD12 ENSG00000100997	172.423	2450.39	1236.14	1438.25	521.146	891.178	1302.88	51.2761	57.8245	542.21
ABHD12B ENSG00000131969	0.0115478	0.175479	0.297866	0.372611	0.828647	1.44901	0.96186	0.398164	0.0782322	0.252454
ABHD13 ENSG00000139826	50.215	19.5396	172.759	27.3207	32.6525	1.14637	87.1212	77.417	19.7286	129.647
ABHD14A ENSG00000248487	590.542	288.084	319.943	768.226	151.005	272.198	43.5027	62.459	94.878	280.009
ABHD14A-ACY1 ENSG00000114786	3.20892	0.00453467	0.0419735	1.37905	1.68121	0.489207	0.454462	0.296102	1.69608	0.014023
ABHD14B ENSG00000114779	2486.72	1116.81	1047.39	3862.77	495.604	37.5572	557.298	1050.5	31.4059	44.0769
ABHD15 ENSG00000168792	387.762	39.5783	48.3311	1.84963	7.76307	1.14603	256.281	5.41774	58.0366	24.963
ABHD16A ENSG00000204427	0.0679111	6.91372	25.5951	15.7862	8.58823	163.663	72.481	58.5668	48.958	3.89154
ABHD17A ENSG00000129968	674.092	197.637	163.077	981.624	157.391	76.1299	8.00865	241.081	85.6976	373.298
ABHD17B ENSG00000107362	35.1014	16.5876	51.215	10.9147	48.8699	274.357	141.974	4.09139	18.2549	1.22521
ABHD17C ENSG00000136379	0.696804	11.5839	153.684	286.615	9.21358	43.0312	59.4263	12.0229	73.8742	105.107
ABHD18 ENSG00000164074	70.388	0.93263	229.066	0.127903	10.3641	4.24575	2.55667	31.6026	0.539109	21.807
ABHD2 ENSG00000140526	9.25544	7.61628	1924.2	3.64332	1003.48	6.30477	223.484	62.6127	27.7396	715.987
ABHD3 ENSG00000158201	2.97748	0.636422	85.3973	14.3845	32.1485	40.0502	4.07864	4.92234	21.681	42.2027
ABHD4 ENSG00000100439	203.663	511.06	0.00401937	186.508	86.8166	410.529	240.947	29.5798	5.33939	0.918654
ABHD5 ENSG00000011198	2.96459	68.3699	2.46924	5.66625	34.5807	22.9554	0.00956005	0.878716	2.35973	1.91402
ABHD6 ENSG00000163686	67.8975	2.52961	192.605	173.26	12.028	15.7278	235.958	6.23143	2.05007	136.876
ABHD8 ENSG00000127220	39.9188	348.827	23.7308	316.624	272.845	190.856	219.545	651.466	705.102	36.4091
ABI1 ENSG00000136754	7.87481	4.68097	251.738	24.0353	137.534	0.123285	519.027	15.516	15.0334	1.80421
ABI2 ENSG00000138443	28.3978	176.584	351.696	0.324036	17.8141	1229.64	179.968	68.2421	108.528	264.045
ABI3 ENSG00000108798	4.93704	538.293	33.7164	1.43635	29.3605	16.062	39.2496	18.3746	107.386	8.51822
ABI3BP ENSG00000154175	13.5039	3.02131	1.46054	35.3896	14.4782	1.73191	1.21634	12.0383	8.13747	0.969286
ABL1 ENSG00000097007	107.102	596.489	586.343	591.169	32.9128	1344.78	74.0454	982.938	599.781	408.249
ABL2 ENSG00000143322	247.402	8.39626	9.43499	0.46086	73.7425	23.9847	256.765	150.526	476.777	21.4901
ABLIM1 ENSG00000099204	164.508	1889.43	56.3204	539.059	358.01	5.2588	1339.76	1234.51	604.634	92.7926
ABLIM2 ENSG00000163995	56.5419	2.05577	0.245928	2.72765	7.52224	2.10952	0.509476	9.02384	57.8736	8.01033
ABLIM3 ENSG00000173210	810.188	11.1912	178.897	3.97623	18.8612	35.5986	215.119	5.59256	0.0400665	1.34133
ABO ENSG00000175164	2.66478	12.7859	7.17705	22.1345	23.4169	270.228	264.677	6.08498	10.8556	125.029
ABR ENSG00000159842	1.83414	20.669	84.1776	19.2196	11.0195	1318.98	679.911	704.232	43.212	193.672
ABRA ENSG00000174429	4.4448	0.000602653	14.4512	0.336028	5.11545	0.538598	0.170153	5.17482	2.95884	0.0436537
ABRACL ENSG00000146386	6.61529	5.25147	34.2885	3.66436	0.987108	0.975001	4.63634	0.335012	2.55308	104.387
ABT1 ENSG00000146109	78.1042	19.4184	26.3777	19.6052	11.7165	630.112	25.7554	24.5293	15.2005	172.053
ABTB1 ENSG00000114626	3103.26	557.169	389.172	266.949	318.43	0.389296	236.52	696.305	46.5498	117.208
ABTB2 ENSG00000166016	132.478	132.727	9.74101	3.14067	2.73882	18.3254	66.7449	327.499	4.47342	9.35238
AC002429.5 ENSG00000236197	0.0390524	3.8027	0.69456	0.142566	2.43216	1.35541	0.0496798	0.595952	0.861736	0.396255
AC004076.7 ENSG00000268533	0.032408	0.108797	2.17874	1.51674	0.832468	0.239546	0.649504	0.24547	0.0500247	1.07418
AC004158.1 ENSG00000280264	0.962447	2.69133	0.0654594	0.136239	0.00842061	0.873209	0.101064	0.0901897	1.49727	3.17678
AC004381.6 ENSG00000005189	0.33865	215.644	15.3888	10.6295	413.121	136.082	11.6562	5.52687	2.37418	45.6077
AC004754.3 ENSG00000269881	23.3309	15.136	76.4128	0.39009	10.2545	28.6923	2.0343	3.4917	0.0807963	7.3516
AC004813.1 ENSG00000279777	0.587819	5.02409	5.83749	0.650511	0.034906	0.00203374	0.243805	1.5959	1.89928	1.25198
AC004824.1 ENSG00000280226	0.219572	0.974694	0.414646	0.117843	0.817432	0.44713	0.492553	0.310669	3.5197	0.449751
AC005281.1 ENSG00000226690	5.68534	6.65958	2.7721	2.36394	0.144251	2.20442	0.318792	1.12911	1.02915	0.181494
AC005477.1 ENSG00000280188	6.96006	0.758945	0.0521509	2.26554	0.0784903	0.00617216	0.100532	6.14595	1.89041	1.17445
AC005480.1 ENSG00000279461	69.8666	13.5367	24.7457	0.0113683	13.1736	3.92856	1.22207	1.27152	12.1272	0.498634
AC006116.20 ENSG00000267710	0.315923	4.96367	3.06782	0.367833	1.71647	6.00211	0.719057	3.80014	18.3091	1.74103
AC006328.1 ENSG00000280301	0.36306	0.719728	1.98536	1.46074	1.39642	1.88186	3.00214	5.28935	1.42039	0.348122
AC006386.1 ENSG00000279115	36.0773	37.1892	23.9149	41.3181	1.95264	49.7306	0.708339	10.2564	1.30403	1.25308
AC006994.3 ENSG00000279317	0.0199956	3.21318	0.94578	11.9366	0.520203	6.11186	2.40779	0.655487	7.5198	2.15041
AC007040.11 ENSG00000258881	0.121576	0.805135	0.0498581	1.07951	0.00723032	72.5811	0.581365	0.705811	0.167075	1.52031
AC007906.1 ENSG00000279018	0.00934692	7.39791	0.532333	1.55611	2.47722	0.258799	0.236716	0.355678	0.186196	0.918077
AC008074.1 ENSG00000279644	1.0051	0.399484	1.54664	0.483605	0.599028	0.417266	0.850092	3.35442	12.7377	3.56946
AC008522.1 ENSG00000279232	0.81863	11.0466	6.46593	6.15121	1.72629	2.35909	2.02626	0.543085	7.29769	0.194732
AC008686.1 ENSG00000280221	0.841334	0.638436	0.0979462	1.39045	0.977777	2.72784	3.1402	0.305093	0.0664898	0.00301054
AC008759.1 ENSG00000279471	1.72368	0.099271	1.3497	0.726374	0.0174842	1.45438	1.81167	0.191471	0.524663	0.215092
AC008810.1 ENSG00000279126	0.735268	0.893851	0.00824091	1.08788	0.755657	0.207517	0.163685	0.985192	0.353409	3.21944
AC008914.1 ENSG00000279768	0.738129	0.00637858	1.43801	1.08347	0.646249	0.912599	0.0426023	0.0726882	0.856207	0.416476
AC009014.3 ENSG00000271824	6.67038	7.20027	17.2482	10.315	17.1084	3.41917	8.35948	1.07318	14.2303	5.05408
AC009060.2 ENSG00000280252	0.820079	0.330475	1.48951	2.12213	0.836173	1.12346	0.231705	2.50753	0.800811	1.87199
AC009977.1 ENSG00000279335	0.180548	0.538468	0.00146972	1.23705	0.0690485	0.273995	0.920792	0.964084	0.316778	0.0810339
AC010731.4 ENSG00000235118	2.28681	0.475496	0.89195	0.801455	0.164718	0.0433067	1.52515	3.43476	0.154059	0.800249
AC011155.1 ENSG00000280098	0.825353	0.272184	1.03215	0.136174	0.764961	0.01066	0.707015	2.61288	1.55558	8.96769
AC011380.1 ENSG00000281227	0.382138	0.312569	0.194261	1.21328	0.859312	0.0840685	0.156237	0.756999	1.03198	0.00655283
AC012005.1 ENSG00000279274	45.4816	63.6306	35.4472	37.1561	5.16802	68.2764	29.5974	41.2768	42.5226	21.7894
AC012005.2 ENSG00000279287	2.03931	1.4957	0.39617	0.567546	5.54778	0.153542	0.714901	0.0169807	0.429214	1.54569
AC012363.1 ENSG00000281676	0.419992	3.45801	0.239955	0.581449	5.48017	1.09321	2.99365	0.11311	0.0307057	7.07042
AC013269.5 ENSG00000184761	0.257014	3.31728	2.05834	1.6883	1.32583	1.54944	0.302812	1.15946	0.994791	0.0347269
AC013461.1 ENSG00000091436	1202.94	0.374997	179.642	11.4978	29.05	23.0987	36.6554	171.874	59.0982	87.9374
AC016142.1 ENSG00000280141	0.400155	0.632211	1.80539	1.18913	0.0734812	1.33128	0.96493	3.45806	1.18249	0.474861
AC016549.1 ENSG00000281325	0.70995	0.0574355	2.7025	0.0087627	0.149208	0.834411	2.12989	1.83655	1.77164	3.44591
AC016577.1 ENSG00000279646	0.373117	0.219281	0.712379	0.268061	0.168467	5.3508e-05	0.289309	1.98738	0.214506	0.552437
AC016991.1 ENSG00000279435	1.06391	1.10727	1.29391	1.06536	0.712006	0.0497332	1.76441	0.524687	0.17264	0.277751
AC017081.1 ENSG00000279921	0.0323874	0.537352	0.518782	1.94142	3.05502	0.283946	3.6367	0.291823	0.724523	3.13804
AC018512.1 ENSG00000279808	0.393899	1.86737	0.00036021	1.34	3.28815	1.58646	1.65977	0.038702	0.947665	0.0745266
AC018902.1 ENSG00000280817	0.0155146	1.87886	0.152737	0.250205	2.12639	0.0176514	1.79139	0.305724	0.262117	0.00499648
AC021106.1 ENSG00000279386	0.187843	1.78585	0.00137087	0.343754	0.851546	0.255175	0.0602785	1.32804	0.887762	1.16194
AC024060.1 ENSG00000281584	0.102877	0.419206	0.919065	0.139754	0.230169	0.472464	0.314	0.877395	0.264335	1.76719
AC024592.12 ENSG00000267740	0.174763	0.75859	1.68692	0.152326	0.527381	1.93725	1.72181	0.19276	0.67399	1.02479
AC025335.1 ENSG00000179859	3.25873	359.37	4.76188	6.76305	6.4531	190.425	12.5706	3.55417	11.2487	0.614661
AC055733.1 ENSG00000280127	0.0316522	0.0797733	0.77312	0.646652	0.00389825	0.13044	0.485946	0.347854	1.7273	0.0354477
AC055866.1 ENSG00000281079	0.470009	0.171824	1.4183	1.03838	0.334631	1.36589	2.33118	1.03071	1.23764	0.937196
AC069063.2 ENSG00000279380	2.4751	0.205158	0.538081	0.747005	0.252108	1.68184	1.25312	1.387	1.74439	0.233733
AC073130.2 ENSG00000281656	1.14166	0.45897	0.605086	0.738128	0.00263472	0.363272	0.180557	0.357169	0.0350919	2.58433
AC073657.1 ENSG00000279937	0.0737388	1.45	1.98752	0.848356	0.994911	0.275424	3.35686	0.01135	2.37317	1.17416
AC074033.1 ENSG00000281137	15.2134	0.000407756	12.8124	1.82903	0.576384	1.1807	0.257663	4.57844	32.3742	1.06314
AC087350.1 ENSG00000281527	1.9951	1.48574	0.0289524	0.66424	0.310171	0.665007	0.0527784	0.747824	1.37985	0.566522
AC087762.1 ENSG00000279588	0.00939909	1.13505	0.0365741	0.0721831	0.589205	0.609325	0.00762088	0.533727	3.3516	0.0273787
AC090154.1 ENSG00000278888	0.0158219	0.843208	0.133319	0.0239759	1.05379	0.490953	1.10511	1.64653	0.666485	0.564795
AC090498.1 ENSG00000279483	87.8295	10032.7	478.683	54.8521	905.286	5176.44	302.027	49.3079	360.566	49.6653
AC092384.1 ENSG00000280675	1.01866	0.450754	0.0313056	2.2847	0.211489	2.81256	0.14539	0.105832	0.139056	0.626679
AC092835.2 ENSG00000233757	1.32705	1.95569	0.838801	1.38832	0.006484	0.0460766	0.265647	0.502369	5.33354	0.631216
AC092881.1 ENSG00000279530	1.46261	3.06969	0.711706	0.319755	0.487464	0.314459	0.360835	0.0647727	0.761068	0.0183199
AC100821.1 ENSG00000280473	0.671415	0.136304	1.81523	0.184927	1.44011	0.774635	3.68772	0.236697	0.0565438	0.624285
AC104057.1 ENSG00000280427	0.0276421	0.788066	0.389582	0.12622	0.465541	0.515961	1.44595	4.19995	2.09727	1.35112
AC104073.1 ENSG00000280410	0.103854	0.743405	0.191762	1.03915	0.300446	1.09381	6.1404	5.05061	0.177433	0.00633423
AC104304.4 ENSG00000283473	6.83853e-06	1.17241	0.407984	0.768125	0.591311	0.0322836	2.50462	3.92255	1.3547	1.1664
AC104389.2 ENSG00000279824	1.10092	0.205055	0.074888	0.0358364	1.54347	0.943758	9.04895	0.631552	0.992504	0.974333
AC104981.1 ENSG00000278938	0.200397	0.525192	2.16557	0.02691	2.94841	1.59647	0.50975	3.0126	0.921694	1.7259
AC105009.1 ENSG00000281855	0.501879	0.26626	1.5138	3.22485	4.20022	1.11383	0.241916	0.923801	0.161594	1.15992
AC105052.1 ENSG00000279168	1.87517	4.81806	2.8886	39.4154	0.154514	1.15387	1.38237	7.48495	2.78669	9.31775
AC109486.1 ENSG00000280447	0.0916581	0.220799	0.225387	0.195452	0.626136	0.000384528	0.523017	3.0412	0.0799989	0.0478028
AC109829.1 ENSG00000233438	1.20177	0.105212	0.0362873	1.89688	1.0884	2.59044	1.87865	0.0851331	0.208354	1.01628
AC110602.1 ENSG00000281267	1.22821	0.991054	1.31822	3.56168	4.21714	1.60594	17.5262	2.54079	0.0334503	0.548853
AC110615.1 ENSG00000279909	28.65	5.59889	15.3715	70.1224	7.45809	37.2136	0.747843	15.0681	1.05177	27.8951
AC112719.1 ENSG00000280671	0.908407	0.241572	0.0775278	0.202212	0.870144	0.0618069	0.717018	0.0388954	0.365341	3.04022
AC113404.1 ENSG00000254893	6.10109	7.48692	17.3093	0.044297	112.909	0.0346352	121.247	592.632	115.011	115.379
AC118758.1 ENSG00000268187	0.368891	0.455237	0.743821	1.92317	0.448109	0.482322	0.471305	2.79347	0.324197	1.76749
AC131097.4 ENSG00000216921	89.1825	2.84311	3.92625	9.82921	45.6134	0.584815	42.8668	1.34737	12.8301	0.142887
AC131263.1 ENSG00000280550	2.98268	2.15579	1.49626	4.03849	0.00143413	0.978711	0.565883	0.00234856	0.232825	0.391459
AC138517.6 ENSG00000283288	0.00497382	2.99285	1.14349	6.48243	3.56518	1.39324	0.241128	0.452469	2.18182	0.475455
AC138647.1 ENSG00000226490	0.719907	0.894371	2.05041	0.0165956	0.201425	1.56718	0.236701	0.670124	3.14802	3.8876
AC138969.4 ENSG00000183889	39.5737	1283.29	252.349	430.743	14.0856	39.3166	325.933	75.3688	33.899	134.432
AC241377.1 ENSG00000281741	35.6903	114.06	102.2	121.669	30.7974	17.892	76.446	0.499244	12.9257	91.1624
AC241585.1 ENSG00000281571	44.7467	3.10885	23.8764	3.62692	27.4504	2.79301	17.9611	0.964717	3.06353	1.41743
AC242988.1 ENSG00000278939	4.16801	0.244922	0.0510859	0.272719	2.22831	0.00372052	0.852998	0.244997	0.210393	0.58527
AC243756.1 ENSG00000270339	0.326148	0.092841	3.56868	0.558211	3.29808	3.57839	1.00421	0.779515	2.30179	2.81835
AC243945.1 ENSG00000279510	0.0546459	0.352695	0.434329	5.75088	0.404988	0.582179	0.00940452	0.720708	0.249089	1.51591
AC245100.1 ENSG00000280649	40.5583	28.4259	14.9652	92.9648	5.98114	36.1316	146.921	62.7674	58.3372	176.601
ACAA1 ENSG00000060971	234.046	6281.58	4506.04	135.217	1383.09	26.9282	830.376	57.7355	27.4909	1450.29
ACAA2 ENSG00000167315	544.1	7.9203	52.4262	2.5219	2.53807	1009.08	4.04654	1.01502	0.24461	1283.61
ACACA ENSG00000278540	7.14201	15.3085	719.854	822.885	198.359	1680.99	4.92711	46.9669	0.663698	207.709
ACACB ENSG00000076555	647.555	146.385	15.7822	5.63408	8.09186	403.855	23.276	94.0629	86.0897	3.29532
ACAD10 ENSG00000111271	4.80513	15.4208	444.366	430.958	6.99072	4.6535	19.8134	8.6946	13.8045	28.5354
ACAD11 ENSG00000240303	4.96822	0.60335	9.11163	11.2186	7.65121	0.10905	6.4599	2.39274	2.74892	0.444236
ACAD8 ENSG00000151498	10.5028	4.48459	52.2085	570.649	162.902	4.213	2.82494	0.267905	5.24755	626.661
ACAD9 ENSG00000177646	5.53416	1223.7	591.413	37.1525	72.6796	102.295	490.439	1.28789	25.2679	9.71532
ACADL ENSG00000115361	16.9116	6.28397	283.99	0.062372	215.398	25.435	125.095	33.391	0.0940747	169.834
ACADM ENSG00000117054	0.664033	2.28381	263.775	0.725407	49.9306	14.3438	119.358	169.048	6.98839	46.0779
ACADS ENSG00000122971	210.746	444.769	4.74342	565.164	171.976	218.131	18.0588	345.615	136.439	367.428
ACADSB ENSG00000196177	16.0694	10.0763	312.27	24.1376	46.3174	23.5509	2.24061	10.0347	29.4579	195.13
ACADVL ENSG00000072778	3887.49	153.551	6275.77	9843.83	2371.57	1010.06	4411.76	3081.02	1685.32	3540.84
ACAN ENSG00000157766	206.231	6.45016	2.58584	1.92581	0.280462	0.288752	0.0525901	1.83942	9.52014	0.0538854
ACAP1 ENSG00000072818	122.475	824.134	100.097	118.962	34.4636	0.253311	49.3365	16.1288	136.006	29.4544
ACAP2 ENSG00000114331	0.41108	15.7352	0.718661	11.9802	24.8533	7.47942	42.9369	333.45	1.88489	258.859
ACAP3 ENSG00000131584	1451.49	113.069	922.668	3276.86	463.855	341.196	22.909	1046.64	242.432	170.859
ACAT1 ENSG00000075239	631.654	32.5663	237.205	0.210994	124.962	403.201	17.9603	553.175	2.1116	8.21958
ACAT2 ENSG00000120437	6.22252	581.515	1266.93	42.1912	485.489	182.417	215.531	5.40491	12.4014	67.7407
ACBD3 ENSG00000182827	7.80663	22.5771	41.4417	171.162	30.5991	341.481	289.038	57	61.1717	187.951
ACBD4 ENSG00000181513	21.4977	939.661	47.8309	1254.51	5.96792	1023.96	14.662	609.316	577.999	161.971
ACBD5 ENSG00000107897	9.37366	4.29855	197.44	0.407849	4.50003	0.398863	49.398	28.1843	5.97428	14.6896
ACBD6 ENSG00000230124	1.01373	903.407	278.823	12.0437	26.4424	35.9579	424.011	96.8906	232.837	12.7059
ACBD7 ENSG00000176244	1.17541	2.07122	0.89407	0.00917197	0.63899	0.775731	0.913262	0.0997828	0.829788	0.437888
ACCS ENSG00000110455	107.987	149.444	37.4407	654.883	149.81	138.827	5.45375	9.68331	141.385	46.5841
ACCSL ENSG00000205126	0.708009	1.26463	1.37802	1.00584	0.517368	1.34776	16.4917	1.85532	2.70112	1.52066
ACD ENSG00000102977	11.3082	1354.49	622.577	369.865	1.03938	196.794	46.8224	477.125	4.76728	20.6163
ACE ENSG00000159640	28.4083	40.9587	464.194	591.242	85.7076	49.7906	272.441	12.7149	3.03165	27.0809
ACE2 ENSG00000130234	5.54404	2.35721	0.644873	1.33152	0.175319	5.05355	12.4304	0.00486112	0.901576	4.02976
ACER1 ENSG00000167769	1.46777	34.4738	42.1246	6.89008	26.9655	3.45173	9.27284	1.31229	1.91264	0.519747
ACER2 ENSG00000177076	0.0162407	0.715558	0.14897	0.0914747	0.0049512	0.343818	16.441	0.492464	0.370468	3.25427
ACER3 ENSG00000078124	37.3465	78.5689	391.81	11.0833	2.3186	105.665	3.71304	48.3272	11.0191	22.774
ACHE ENSG00000087085	15.0571	237.207	0.0811739	7.50628	7.70904	330.125	815.18	7.77385	531.842	5.75107
ACIN1 ENSG00000100813	0.296149	1.8046	1253.11	726.764	53.6242	160.297	1507.2	938.662	116.139	547.536
ACKR1 ENSG00000213088	6.15609	263.881	0.914475	10.4517	12.1281	2.1916	37.9565	0.21275	984.421	7.6952
ACKR2 ENSG00000144648	19.7322	1.84004	1.19917	0.0261894	1.28633	25.016	1.50985	6.89009	0.174796	3.43534
ACKR3 ENSG00000144476	279.641	32.4074	9.32357	5.38444	0.0455921	38.6632	10.2286	17.6479	389.356	69.5753
ACKR4 ENSG00000129048	0.0104385	1.03396	1.89837	3.08589	1.4613	1.33755	0.293887	0.471162	0.935434	0.509026
ACLY ENSG00000131473	70.9484	38.7266	1656.12	43.2177	293.442	685.796	15.2187	40.0142	2.98897	398.365
ACMSD ENSG00000153086	2.00224	1.08329	0.191154	0.592332	1.52265	1.95154	1.61413	0.0090931	6.63357	2.60153
ACO1 ENSG00000122729	231.687	18.7189	32.4703	78.0825	0.0606571	102.373	20.1063	0.371144	12.3995	25.5093
ACO2 ENSG00000100412	97.0553	1032.22	691.835	170.629	6.04606	655.268	166.011	79.8638	200.284	141.186
ACOD1 ENSG00000102794	0.498168	1.06913	1.69815	3.65243	1.93321	1.5331	2.8041	0.10901	1.51166	0.821848
ACOT1 ENSG00000184227	883.31	58.9886	483.253	20.6008	27.702	3.9162	43.5063	58.763	4.69247	142.084
ACOT11 ENSG00000162390	232.494	0.162473	7.5019	7.73192	58.5039	30.1099	99.7579	10.1476	5.38604	3.02325
ACOT12 ENSG00000172497	0.533901	0.275238	0.523385	1.23692	0.469079	0.845459	2.91412	30.7701	0.140451	26.1391
ACOT13 ENSG00000112304	553.679	3.26832	494.425	123.227	225.614	81.7432	110.555	184.033	269.57	208.746
ACOT2 ENSG00000119673	714.786	44.3373	32.1864	48.0892	12.8228	14.6914	158.27	72.5974	0.233623	93.5833
ACOT4 ENSG00000177465	0.228966	7.28936	6.65412	0.687713	1.14387	104.555	4.91408	9.21582	4.00892	15.8103
ACOT6 ENSG00000205669	0.234687	3.70855	0.757815	3.93748	0.932532	0.0706049	1.09046	5.3359	1.29051	0.0155694
ACOT7 ENSG00000097021	584.933	2351.9	206.507	42.7361	347.661	8.81217	61.4137	116.269	146.608	5.74134
ACOT8 ENSG00000101473	425.345	1180.86	242.872	1089.92	239.748	6.06146	67.4823	206.138	17.5927	131.84
ACOT9 ENSG00000123130	118.111	673.603	187.442	1.75354	139.831	473.238	49.2412	31.5262	47.311	247.861
ACOX1 ENSG00000161533	194.678	2933.97	2336.86	141.401	471.612	748.471	894.657	306.609	16.0276	948.605
ACOX2 ENSG00000168306	60.4895	0.77228	2.96166	8.21578	93.7286	971.74	8.13248	14.8417	5.44259	557.921
ACOX3 ENSG00000087008	273.94	24.9644	422.48	643.868	180.866	42.1339	202.913	1.60944	53.7642	240.551
ACOXL ENSG00000153093	32.5256	21.676	51.6469	10.4139	83.1535	2.63439	41.1793	3.40441	6.80189	8.56382
ACP1 ENSG00000143727	8.42536	223.613	732.022	137.395	182.971	73.7467	100.182	87.9494	23.8202	252.616
ACP2 ENSG00000134575	259.223	400.883	1139.26	1350.47	427.51	1135.62	24.4062	0.243756	806.274	242.832
ACP5 ENSG00000102575	37.1977	68.4912	179.566	384.648	935.289	12.5172	232.226	69.2354	370.321	0.0317848
ACP6 ENSG00000162836	1.27954	405.449	607.127	264.786	346.421	49.7386	211.776	85.5312	345.688	32.4818
ACP7 ENSG00000183760	2.59104	0.0175533	1.93499	0.52764	16.0102	4.70583	4.02074	0.0264395	34.651	1.49236
ACPP ENSG00000014257	28.7532	22.3762	50992.8	11278.5	40055.8	9.03692	28.587	27.5618	15.9461	1263.37
ACPT ENSG00000142513	2.44437	0.591373	1.2832	1.46153	0.79839	0.777897	1.19242	5.52135	2.20688	19.0261
ACR ENSG00000100312	0.992619	3.97503	0.309012	12.757	0.0571899	12.139	1.47053	10.549	7.04466	13.2345
ACRBP ENSG00000111644	2.9096	0.700643	64.0376	33.0603	4.68161	18.3145	11.6562	116.634	7.94449	6.88568
ACRC ENSG00000147174	1.70256	0.801207	3.29562	0.202022	0.732635	1.49729	4.5153	1.35271	33.4313	4.47414
ACRV1 ENSG00000134940	0.590176	4.13159	1.46127	2.40383	0.916606	0.0434533	3.77882	0.721685	4.41667	2.30206
ACSBG1 ENSG00000103740	9.02811	1.79131	52.0902	88.8466	86.2006	16.0044	17.3708	42.0481	7.37155	154.553
ACSBG2 ENSG00000130377	3.37847	3.72363	0.000417814	0.150174	0.00857767	1.93977	2.26804	0.0863265	0.0361057	0.555982
ACSF2 ENSG00000167107	17.133	486.253	12.3501	607.267	188.993	67.4362	429.402	204.415	1.77516	180.58
ACSF3 ENSG00000176715	254.344	377.257	374.665	1586.41	188.199	371.761	3.23535	169.017	1018.4	1.75136
ACSL1 ENSG00000151726	1.08305	13.4114	1206.77	14.0213	9.84074	89.1282	223.934	2.77693	78.1481	161.972
ACSL3 ENSG00000123983	13.4287	14.878	2315.3	1.66161	673.795	78.6154	182.704	65.4698	14.6129	424.907
ACSL4 ENSG00000068366	100.624	1.84458	16.809	3.94893	7.77757	0.00949012	456.413	141.767	3.67112	0.475518
ACSL5 ENSG00000197142	1.53366	0.0272353	6.14466	0.465752	3.49673	20.1085	309.461	197.509	25.1614	1760.33
ACSL6 ENSG00000164398	6.14492	33.7904	5.42997	2.16595	2.69993	1.11601	5.5898	7.36874	1.05339	7.90045
ACSM1 ENSG00000166743	2.61012	1.10656	17.4585	2.45339	924.918	3.18182	0.69403	0.390348	0.229294	184.186
ACSM2A ENSG00000183747	3.29205	0.224509	1.76061	2.38415	0.456142	0.000305261	1.31614	1.55223	3.44415	0.265347
ACSM2B ENSG00000066813	12.6884	9.4098	8.37843	0.172238	0.570291	1.15701	3.6963	2.7286	0.363398	0.769275
ACSM3 ENSG00000005187	3.95841	7.92644	687.345	48.3958	329.089	12.854	11.6796	21.1064	8.27083	109.723
ACSM4 ENSG00000215009	0.717391	3.52862	7.00039	0.579949	0.041555	0.596318	5.27389	4.51112	0.418911	0.00173018
ACSM5 ENSG00000183549	1.24487	7.1111	1.48039	6.76844	7.24671	0.40491	0.327321	18.3261	0.196766	20.8934
ACSM6 ENSG00000173124	2.09925	0.995645	0.739632	0.320519	1.17108	0.313536	137.32	0.56238	0.324369	0.20353
ACSS1 ENSG00000154930	17.9729	582.832	2296.2	2543.35	1560.25	27.2709	398.301	22.5246	691.857	1269.9
ACSS2 ENSG00000131069	53.2783	1705.66	6.1425	31.2507	34.4224	1568.95	63.7481	247.452	164.153	46.8277
ACSS3 ENSG00000111058	24.7967	16.1109	142.724	3.93523	3.4484	0.559817	4.54928	164.171	33.9615	6.03969
ACTA1 ENSG00000143632	362.922	5.86771	3.25809	2.43368	0.744063	3.0887	2.16816	9.95544	0.239176	7.6953
ACTA2 ENSG00000107796	48717.8	4131.52	1.24306	36.2766	13.8223	5175.5	0.083631	39.7279	27.3699	0.00169743
ACTB ENSG00000075624	397249	101792	28460.7	3014.69	23209.7	21282.7	44012.8	16805.2	140408	2975.9
ACTBL2 ENSG00000169067	5.689	0.560742	1.48628	1.62238	0.644964	1.90564	0.855438	3.59241	0.820803	4.69332
ACTC1 ENSG00000159251	1837.09	39.2457	2.88947	4.09561	15.8882	4.97483	5.0728	5.28167	1.32494	0.327834
ACTG1 ENSG00000184009	44.4179	12.4133	12693	158.684	2007.89	39130.9	33483.8	4315.42	21724.6	5337.18
ACTG2 ENSG00000163017	125207	91792.4	0.00240059	17.5622	27.4457	6525.34	10.2852	7.88245	7.29258	43.8056
ACTL10 ENSG00000182584	12.376	17.1068	8.89831	184.7	8.8431	7.63423	10.03	344.624	0.152185	15.7904
ACTL6A ENSG00000136518	0.228093	146.745	229.049	16.7151	7.52542	17.4192	30.0505	12.8919	20.2446	23.9258
ACTL6B ENSG00000077080	0.925573	0.424901	0.628104	0.118542	17.0628	1.01833	0.0918116	1.27466	4.92792	0.111482
ACTL7A ENSG00000187003	0.102335	0.0037083	0.764609	1.90845	1.45371	6.42521	0.0536569	5.92335e-06	0.393245	0.278035
ACTN1 ENSG00000072110	17089.7	3215.59	2021.68	13.6332	1774.29	225.685	3613.49	3689.16	1755.92	1605.62
ACTN2 ENSG00000077522	0.270278	3.50246	0.174327	1.78701	0.109336	3.47558	6.52034	27.3375	0.932091	0.401745
ACTN3 ENSG00000248746	0.199839	5.6773	9.51469	4.89708	0.748645	1.84561	6.04769	1.59498	4.08806	1.39944
ACTN4 ENSG00000130402	5449.05	3375.12	2373.09	586.294	1800.79	140.336	4345.62	9.06071	1779.16	654.922
ACTR10 ENSG00000131966	76.8091	0.491192	205.678	10.7406	4.38281	73.3746	53.4062	19.5694	11.1321	81.1123
ACTR1A ENSG00000138107	1405.09	2432	76.2507	1755.01	139.545	1325.26	23.8421	37.0625	147.93	264.96
ACTR1B ENSG00000115073	864.833	1476.33	1189.09	1219.48	279.75	2003.68	796.208	43.2263	888.169	371.269
ACTR2 ENSG00000138071	15.968	7.69028	1039.96	23.0708	44.4587	91.7625	622.697	390.457	225.764	583.222
ACTR3 ENSG00000115091	0.403543	13.5931	91.0467	5.18454	29.7734	214.376	350.938	103.136	267.786	10.6326
ACTR3B ENSG00000133627	5.21275	12.1961	112.496	8.84669	16.2102	1.39142	34.3304	12.0334	14.7149	18.8928
ACTR3C ENSG00000106526	12.5658	3.16938	3.28063	200.043	5.92304	4.95981	9.26985	34.8361	15.7655	46.381
ACTR5 ENSG00000101442	4.32405	15.7573	62.7074	22.4389	50.9115	108.219	40.8301	14.1491	0.00742439	16.4512
ACTR6 ENSG00000075089	32.0662	7.49209	30.1546	61.5048	18.9735	17.8176	46.8762	32.4534	68.0437	9.646
ACTR8 ENSG00000113812	1.52	249.687	128.594	19.2277	13.1897	57.8799	97.9563	20.1778	93.7153	7.97092
ACTRT2 ENSG00000169717	0.794619	0.5898	3.27771	1.74803	0.0263256	0.35034	0.119531	1.20743	0.0204485	0.726507
ACTRT3 ENSG00000184378	0.0984416	4.65538	2.0653	4.95992	7.68498	1.11832	1.21213	0.0434159	1.03054	1.03487
ACVR1 ENSG00000115170	128.767	4.33191	173.752	0.456567	2.38497	14.2547	122.739	18.6625	16.5371	46.1811
ACVR1B ENSG00000135503	2.14708	18.1826	224.122	11.7021	13.451	24.1639	299.283	9.23437	0.120339	133.052
ACVR1C ENSG00000123612	0.0280848	79.5762	1.41112	0.105376	1.6078	0.409151	4.86242	4.15307	1.58235	2.68206
ACVR2A ENSG00000121989	68.3805	18.4103	60.2097	0.1302	78.7834	18.1674	131.484	18.7423	44.5408	11.2155
ACVR2B ENSG00000114739	14.4272	2.76748	23.7935	17.9208	2.46715	1.83395	153.363	1.84416	4.87858	4.23939
ACVRL1 ENSG00000139567	91.1329	1155.46	0.222212	11.1989	16.7203	5.61185	6.90091	394.431	851.782	0.00627424
ACY1 ENSG00000243989	55.3429	59.4121	86.2243	1.02131	175.781	29.6936	36.4497	21.3377	174.583	45.6809
ACY3 ENSG00000132744	10.1858	0.538954	27.8056	5.42814	10.3649	13.4991	15.1507	12.7786	140.875	0.328252
ACYP1 ENSG00000119640	6.33499	37.1416	15.2374	9.49398	46.8839	6.87579	63.7766	15.9598	4.45007	166.156
ACYP2 ENSG00000170634	291.466	76.3053	99.8477	108.755	5.44687	63.4836	37.0158	155.625	0.977763	11.3633
ADA ENSG00000196839	32.3968	759.702	2.67272	6.2624	7.81797	5.70961	0.552522	56.1952	114.659	77.0361
ADAD1 ENSG00000164113	0.434966	0.285732	0.346018	3.53706	0.547371	0.269498	0.756134	1.72606	0.832221	0.58284
ADAD2 ENSG00000140955	0.0988663	7.5207	0.425177	20.1033	2.66955	1.73001	1.56778	2.28901	4.34444	0.923428
ADAL ENSG00000168803	6.69592	119.97	12.8343	7.71935	72.5504	45.1979	10.8629	168.288	6.7008	147.025
ADAM10 ENSG00000137845	20.4273	0.724652	1233.33	25.8655	4.33761	18.9257	679.515	66.0265	5.26147	152.955
ADAM11 ENSG00000073670	283.83	2.43282	12.1161	12.614	8.89182	5.96468	0.0336886	3.81945	1.74346	6.39849
ADAM12 ENSG00000148848	8.46385	8.34731	28.1877	1.76367	0.774293	4.05642	0.577374	0.182124	6.93782	6.32671
ADAM15 ENSG00000143537	58.3211	15.9033	17.0467	2377.15	819.136	22.8574	900.089	952.197	1476.85	20.6523
ADAM17 ENSG00000151694	289.521	109.206	84.8644	1.1641	28.4533	104.578	86.8404	0.574813	11.7362	9.92556
ADAM18 ENSG00000168619	1.36948	0.694988	3.5087	1.4032	4.43973	0.245256	2.7501	0.282894	0.530983	0.464265
ADAM19 ENSG00000135074	285.618	193.367	6.41077	2.64344	23.5785	9.73275	11.2341	89.5931	8.49117	5.94932
ADAM2 ENSG00000104755	4.42627	35.5402	0.275051	1.03023	0.954856	5.52658	1.11039	5.19119	2.34234	6.97737
ADAM20 ENSG00000134007	0.0731803	1.18896	0.272333	0.0535898	4.82011	1.16109	3.36023	6.79299	15.2317	2.06979
ADAM22 ENSG00000008277	109.076	9.5572	16.0906	6.96551	2.41823	26.2132	4.14825	161.06	14.5103	30.885
ADAM23 ENSG00000114948	7.85662	18.6972	3.30852	13.3237	5.05565	1.7881	5.15452	4.04062	33.2091	0.820246
ADAM28 ENSG00000042980	64.1126	8.51046	19.9915	6.12748	7.76641	1.17749	58.1861	22.8221	13.9262	122.763
ADAM29 ENSG00000168594	0.574829	0.157592	0.276218	2.09453	0.856972	0.549875	0.424758	5.35876	4.10979	0.00790219
ADAM30 ENSG00000134249	34.9131	2.72543	0.970903	0.493925	1.49403	1.23819	0.336327	0.531019	0.694019	0.116279
ADAM32 ENSG00000197140	2.18433	3.27827	16.0979	7.5094	0.614568	2.59966	4.93278	0.96937	2.95125	4.76006
ADAM33 ENSG00000149451	3675.03	3678.28	5.00126	53.6444	45.5032	1106.31	3.54246e-05	157.63	248.418	0.834611
ADAM7 ENSG00000069206	6.17094	5.04432	0.393801	2.88274	0.996722	1.53608	5.34526	6.50976	0.00575564	4.92445
ADAM8 ENSG00000151651	28.1063	14.3122	231.574	3.397	0.781672	0.65448	287.669	106.893	1.36873	158.665
ADAM9 ENSG00000168615	166.248	19.6615	1757.42	8.32501	258.031	49.5643	711.59	5.19138	6.77519	370.67
ADAMDEC1 ENSG00000134028	0.0529707	2.12864	1.44091	2.02062	0.891472	0.525831	1.63504	0.355225	5.6154	4.40051
ADAMTS1 ENSG00000154734	1299.54	447.282	7.02231	4.25475	1.75561	12.1666	638.438	1177.77	2093.94	628.164
ADAMTS10 ENSG00000142303	736.097	100.449	6.09038	372.615	5.76094	69.3639	1.91443	24.9598	1147.77	10.5026
ADAMTS12 ENSG00000151388	26.5324	159.744	3.79596	3.29415	18.6922	0.694112	46.1993	8.27221	0.105022	26.2871
ADAMTS13 ENSG00000160323	60.5665	158.313	126.485	28.716	139.933	380.578	49.7863	22.4404	19.2829	20.7952
ADAMTS14 ENSG00000138316	9.2888	1.8934	4.73125	3.80084	14.6067	0.111782	3.6666	42.5913	2.87205	21.4675
ADAMTS15 ENSG00000166106	112.324	95.6152	1.27201	7.86383	23.338	1.31592	0.980619	5.34788	66.1627	5.03701
ADAMTS16 ENSG00000145536	15.7094	0.283159	1.56097	1.02185	5.3719	0.128161	1.72787	0.349698	0.174141	0.125104
ADAMTS17 ENSG00000140470	3.62511	98.0881	0.587879	18.5339	4.37768	0.128269	1.94936	1.21024	1.61458	4.27136
ADAMTS18 ENSG00000140873	16.9367	3.05075	4.26877	7.74002	10.504	2.33955	7.47457	6.88193	35.662	0.347096
ADAMTS19 ENSG00000145808	1.52284	6.23319	9.14535	3.55405	5.96761	0.521705	0.764994	2.88858	3.65833	0.669629
ADAMTS2 ENSG00000087116	4.83785	481.383	1.51782	9.12499	0.504386	3.9174	10.5526	21.1402	25.7404	0.756187
ADAMTS20 ENSG00000173157	0.386091	0.231234	6.43913	0.521117	6.05438	2.17716	0.00217693	0.398246	1.33883	0.197366
ADAMTS3 ENSG00000156140	0.543848	62.8685	7.05944	0.442024	0.166168	0.663952	0.666813	1.82732	0.163954	1.63467
ADAMTS4 ENSG00000158859	0.160303	238.94	1.36352	1.49953	6.90425	0.471414	20.1447	1.2986	712.355	5.49402
ADAMTS5 ENSG00000154736	216.501	31.2913	2.59123	11.741	25.1181	70.0853	10.4573	12.6494	0.338995	1.92537
ADAMTS6 ENSG00000049192	3.38261	2.07042	0.438854	6.39307	1.65864	1.20875	4.7076	0.558943	0.970935	1.43871
ADAMTS7 ENSG00000136378	68.3468	5.67589	8.56599	1.15182	3.843	16.9817	22.5663	136.631	0.174449	20.3687
ADAMTS8 ENSG00000134917	365.362	413.099	19.9516	0.857611	15.4585	2.4555	207.938	14.287	170.139	120.272
ADAMTS9 ENSG00000163638	3.694	11.8334	13.2955	6.05727	120.058	582.792	0.0583251	37.7069	5.15595	39.7427
ADAMTSL1 ENSG00000178031	7.18463	12.9663	315.323	3.25088	9.67606	254.5	20.0049	13.9958	21.7531	897.542
ADAMTSL2 ENSG00000197859	8.97407	66.3476	6.9337	450.096	14.251	494.043	0.012649	1176.8	116.333	15.6223
ADAMTSL3 ENSG00000156218	0.360606	22.8509	5.6887	18.1067	53.5643	12.2567	51.7746	19.4283	36.8214	3.55772
ADAMTSL4 ENSG00000143382	372.894	331.17	13.2504	7.74243	8.89777	4.16676	0.131024	52.975	50.0398	203.981
ADAMTSL5 ENSG00000185761	8.15618	55.9775	2.67108	4.33085	4.30377	5.97022	4.36558	238.577	11.9806	0.00200082
ADAP1 ENSG00000105963	46.3253	357.894	21.6524	318.169	28.0047	6.93189	10.9605	48.8786	18.7825	1.28755
ADAP2 ENSG00000184060	236.962	27.9187	6.50929	3.18905	5.90268	5.30607	8.86919	34.8765	2.52128	0.073385
ADAR ENSG00000160710	20.5249	1682.05	360.6	4.34844	1.61102	9578.79	308.218	2441.32	793.214	739.797
ADARB1 ENSG00000197381	335.468	9.35306	294.819	11.3992	363.074	14.5508	51.1179	23.2111	1.49635	70.6899
ADARB2 ENSG00000185736	1.66861	0.497316	1.53459	58.7221	0.720034	2.14741	37.8669	0.914191	0.0478968	6.28762
ADAT1 ENSG00000065457	3.5532	1.63896	139.599	1.27279	11.3009	368.558	238.254	4.05275	2.9908	59.1745
ADAT2 ENSG00000189007	8.54534	0.628128	140.46	174.812	6.17343	21.8636	4.15395	2.67144	4.93613	50.434
ADAT3 ENSG00000213638	0.23758	4.64537	10.8878	1.9474	11.5194	0.387569	6.05322	1.62115	0.314378	5.76203
ADCK1 ENSG00000063761	29.5281	533.418	205.466	3.70325	2.00328	2.06953	23.3573	48.5935	0.504976	39.1321
ADCK2 ENSG00000133597	420.563	9.6617	166.662	696.003	29.4865	181.18	135.811	15.6706	63.1721	6.38309
ADCK3 ENSG00000163050	153.782	1699.83	1150.3	3.59106	755.542	18.4114	170.54	248.804	478.454	669.57
ADCK4 ENSG00000123815	234.171	1140.65	27.8574	736.094	3.80359	29.3346	8.70621	600.781	69.0576	62.7979
ADCK5 ENSG00000173137	425.543	0.00104091	195.359	391.499	33.4886	29.0654	95.1583	70.2695	3.07073	465.346
ADCY1 ENSG00000164742	12.9277	9.08785	33.6322	21.5083	10.517	12.3636	6.43552	20.564	14.3312	3.74971
ADCY10 ENSG00000143199	0.50943	0.456815	0.626939	34.3183	4.10061	0.985082	1.3722	0.495651	1.85404	0.698869
ADCY2 ENSG00000078295	181.266	143.328	151.477	0.901705	2.86835	241.145	69.9714	5.53593	23.0873	7.34613
ADCY3 ENSG00000138031	67.3808	13.3661	145.741	40.6484	6.5304	2.50839	175.892	1753.36	181.278	261.255
ADCY4 ENSG00000129467	244.745	36.4338	1.31497	38.8365	61.4971	13.4243	189.955	26.2602	307.991	98.9978
ADCY5 ENSG00000173175	2589.16	2116.11	0.384689	28.3401	3.51086	96.1304	7.70156	95.2231	29.8689	2.78881
ADCY6 ENSG00000174233	142.688	222.222	1224.15	1320.44	107.275	15.4313	473.096	22.3498	492.216	429.9
ADCY7 ENSG00000121281	0.707923	0.738183	6.47129	1.85029	10.367	8.77451	3.56194	156.376	0.0761717	59.8232
ADCY8 ENSG00000155897	3.04472	0.12251	1.66115	5.72323	2.54875	2.05665	0.0317018	2.65028	0.643024	1.85293
ADCY9 ENSG00000162104	511.371	30.5752	15.8431	52.401	46.4234	29.8461	47.3579	5.28749	17.4303	5.35976
ADCYAP1 ENSG00000141433	0.590817	1.47176	0.96665	1.60972	0.383279	0.00409889	2.73355	1.54519	8.51753	3.0175
ADCYAP1R1 ENSG00000078549	103.456	5.08176	10.3711	0.0850684	0.602845	44.3953	20.7812	16.9022	15.9077	4.24621
ADD1 ENSG00000087274	1438.31	255.751	1416.17	15.1247	73.4912	381.871	454.871	1590.74	481.618	42.0191
ADD2 ENSG00000075340	0.35941	2.29367	39.2657	2.47188	4.60254	27.768	61.0657	0.385419	0.162556	3.89417
ADD3 ENSG00000148700	13.9996	2.12744	231.459	42.5507	1.58507	15.2896	113.935	174.456	198.29	11.4071
ADGB ENSG00000118492	25.673	8.08256	2.20616	0.497557	0.71383	3.2855	1.16867	1.28938	14.8703	0.258435
ADGRA1 ENSG00000197177	0.178143	2.26943	0.32473	0.625774	3.2073	0.128252	2.81565	0.476775	0.0695264	0.00331056
ADGRA2 ENSG00000020181	7170.52	646.484	261.763	110.312	18.5215	896.564	30.2356	1798.46	23.1386	450.658
ADGRA3 ENSG00000152990	24.6112	6.29715	87.3152	45.2614	30.847	77.4161	79.0853	3.99207	7.96985	261.664
ADGRB1 ENSG00000181790	5.33573	101.135	93.5971	100.256	0.505347	11.3147	36.57	0.63245	0.00883862	12.7588
ADGRB2 ENSG00000121753	717.667	9.79909	0.419318	51.4868	1.57842	366.375	4.33082	14.5832	50.628	0.19753
ADGRB3 ENSG00000135298	7.70941	0.0850456	1.84169	22.8912	0.914703	0.0523466	2.61682	14.772	0.996452	19.8799
ADGRD1 ENSG00000111452	67.6025	1.22712	5.73383	0.122192	1.66625	241.321	5.73444	4.41988	3.50013	11.5094
ADGRD2 ENSG00000180264	63.0212	2.31487	75.2768	0.420523	3.47958	0.0795356	0.371787	0.543643	1.52727	0.981709
ADGRE1 ENSG00000174837	17.0465	0.932613	1.67044	0.936112	1.90109	5.23587	1.46356	3.01167	1.05101	2.86872
ADGRE2 ENSG00000127507	119.73	2.51779	2.15347	3.90352	82.1529	9.1071	3.96841	0.57013	0.92526	21.4343
ADGRE3 ENSG00000131355	1.48773	0.442475	2.58695	0.0095433	2.72942	14.3928	1.25348	1.67458	0.136761	1.48041
ADGRE5 ENSG00000123146	1514.73	362.19	3.93437	82.2849	10.7084	6.19637	912.922	217.026	862.031	18.393
ADGRF1 ENSG00000153292	37.3044	0.259	8.95303	10.3335	11.957	5.55856	516.392	0.859619	0.0579032	2.78742
ADGRF2 ENSG00000164393	2.85883	0.821177	0.0533616	2.19439	0.16948	1.80655	0.00620986	1.19302	0.46618	1.35625
ADGRF3 ENSG00000173567	0.15459	3.42539	0.00703352	0.895868	0.845681	0.285613	0.706523	0.629927	1.45173	1.24835
ADGRF4 ENSG00000153294	0.0245699	1.15754	1.074	0.213775	3.92842	0.841435	10.4963	3.05094	1.18621	0.247328
ADGRF5 ENSG00000069122	36.2369	4.60817	186.204	22.6511	19.9922	11.8902	0.242075	4.53295	25.6576	0.0162975
ADGRG1 ENSG00000205336	5.48573	0.912171	1522.96	340.335	1324.83	3.37865	1024.22	27.6543	633.113	610.339
ADGRG2 ENSG00000173698	0.869883	1.09442	5.25521	3.45293	1.66577	1.76462	3.34359	0.0371528	5.447	2.14102
ADGRG3 ENSG00000182885	3.89715	0.79468	0.634701	2.38443	16.37	0.659542	1.27508	5.72144	24.7416	5.13924
ADGRG4 ENSG00000156920	2.00895	0.0867879	1.97566	2.86505	5.08414	3.42604	0.2644	0.587653	1.58935	0.62012
ADGRG5 ENSG00000159618	30.0173	0.00499849	0.577516	0.554649	2.66403	1.01932	4.20171	123.612	7.71623	10.2385
ADGRG6 ENSG00000112414	0.8998	1.66709	18.8785	0.430134	14.3757	3.85338	88.4075	4.43112	1.98721	1.96431
ADGRG7 ENSG00000144820	1.9127	2.13286	4.32777	0.16212	1.78888	1.16485	0.310708	5.72928	0.810391	2.42346
ADGRL1 ENSG00000072071	625.105	24.3188	57.6909	547.439	18.9435	413.556	299.591	378.362	209.217	22.1611
ADGRL2 ENSG00000117114	46.1832	4.17717	411.817	0.011407	35.4778	23.8781	10.4451	412.057	168.041	136.95
ADGRL3 ENSG00000150471	18.1418	4.93905	4.68864	8.54279	1.97548	8.74521	0.137828	0.290227	4.30512	2.93434
ADGRL4 ENSG00000162618	0.11593	1.12042	4.0053	0.0515469	30.4352	0.542443	6.01209	15.9317	176.646	20.7293
ADGRV1 ENSG00000164199	0.565162	0.029204	19.1176	20.0417	32.9383	3.04982	39.1201	6.02808	85.4425	86.7345
ADH1A ENSG00000187758	0.0661598	0.0158524	0.433128	3.8318	0.803537	0.748465	1.95136	1.30535	1.65954	0.0325856
ADH1B ENSG00000196616	363.261	5.05654	0.743782	10.023	12.6737	45.1469	4.31739	3.71744	6.66487	0.0979078
ADH1C ENSG00000248144	12.7306	5.80931	2.21804	11.4014	8.98212	0.99651	5.83118	7.30194	3.72399	19.2473
ADH4 ENSG00000198099	7.19519	14.3768	0.787389	2.46174	2.82978	7.88008	7.18986	0.179492	0.511172	0.248751
ADH5 ENSG00000197894	323.624	80.0576	291.2	584.845	540.129	5810.15	392.762	222.131	38.3213	39.0204
ADH6 ENSG00000172955	26.5927	0.0298521	4.16547	13.3552	7.08068	0.863233	4.71649	3.1892	2.6147	18.1497
ADH7 ENSG00000196344	0.24527	0.945502	2.37074	2.11397	0.53395	7.9667	9.13713	2.02515	0.602054	1.6395
ADHFE1 ENSG00000147576	63.9901	40.462	365.128	26.7166	229.391	2.06214	172.515	11.2181	120.829	2.46724
ADI1 ENSG00000182551	5611.35	1494.03	3292.39	7404.16	2733.28	2572.66	35.0471	114.771	2319.56	2666.09
ADIG ENSG00000182035	0.996356	0.24257	1.77739	10.1532	2.2345	1.33328	1.25774	0.47954	3.6966	0.0520282
ADIPOQ ENSG00000181092	6.26486e-07	2.56869	2.42182	1.49482	0.193474	0.416546	0.273509	1.91721	3.192	0.549419
ADIPOR1 ENSG00000159346	9.28303	9.92307	1563.19	0.0697272	113.721	8.99973e-07	499.08	5.13444	5.84634	229.235
ADIPOR2 ENSG00000006831	7.67391	50.5135	49.5632	2.82061	27.8115	996.687	5.51279	26.5526	38.2633	600.972
ADIRF ENSG00000148671	12481.4	7856.67	6438.26	16283.7	2203.28	936.216	2227.48	5088.56	3758.1	117.633
ADK ENSG00000156110	7.84813	8.15476	332.945	3.89659	2.54403	340.329	85.1232	2.98754	15.4325	105.065
ADM ENSG00000148926	12.9941	6.7104	0.0920605	14.1941	14.0676	27.3158	343.913	3.47184	87.9349	3.13049
ADM2 ENSG00000128165	2.0662	123.267	32.6089	5.93898	17.1475	27.9796	3.83506	18.7611	9.98216	92.5316
ADM5 ENSG00000224420	13.9826	42.956	0.71809	2.30168	4.56631	5.49315	0.245249	14.2025	116.013	6.67189
ADNP ENSG00000101126	335.129	1147.63	262.194	469.946	431.65	876.002	2.76897	27.5179	13.8959	351.383
ADNP2 ENSG00000101544	108.073	5.27579	375.309	15.0248	9.92048	74.2317	47.808	0.0859332	31.0807	8.39776
ADO ENSG00000181915	75.7599	5.62318	106.833	4.10862	10.146	30.5516	31.4535	14.3755	62.8195	96.5865
ADORA1 ENSG00000163485	10.6949	52.9632	0.1003	13.9104	5.48927	4.74595	0.763601	18.1656	8.59586	0.217247
ADORA2A ENSG00000128271	0.967944	3.2186	0.601645	0.57008	0.312944	3.15466	11.8428	0.72182	0.253688	7.29386
ADORA2B ENSG00000170425	1.00078	0.00236914	3.46641	1.37959	2.81471	5.97226	57.1054	4.29929	3.41762	0.0975658
ADORA3 ENSG00000282608	14.1607	6.44418	0.64752	1.08131	2.00307	135.154	6.19223	12.2988	6.54262	33.9684
ADPGK ENSG00000159322	0.183434	15.7802	1740.22	2.94912	667.043	10.2735	176.125	56.7809	4.33948	1096.32
ADPRH ENSG00000144843	18.1976	67.7336	0.537156	245.853	0.362765	6.67008	16.3322	62.7893	33.9818	24.026
ADPRHL1 ENSG00000153531	13.489	262.813	8.7929	27.5056	1.31209	9.50094	33.8798	3.07221	110.603	147.454
ADPRHL2 ENSG00000116863	130.35	262.72	95.1402	22.1026	1109.49	400.611	182.847	16.8683	57.422	336.369
ADPRM ENSG00000170222	0.394266	2.38775	222.741	3.32925	5.71559	129.094	46.6528	12.7222	2.34407	34.5268
ADRA1A ENSG00000120907	335.166	3.48951	1.03813	0.295543	0.191955	2.14759	2.41613	4.75074	0.93765	9.59097
ADRA1B ENSG00000170214	0.0209667	0.956461	1.59118	0.123979	0.275626	0.0784001	1.2019	1.34912	0.921251	3.50103
ADRA1D ENSG00000171873	16.7025	4.88668	6.33895	8.44322	0.559351	350.369	5.55148	22.364	0.199942	54.4095
ADRA2A ENSG00000150594	12.2003	0.0284497	0.740875	5.8358	16.0024	84.636	3.45414	0.348238	342.818	304.472
ADRA2B ENSG00000274286	1.31699	42.1533	3.2137	11.95	0.13223	1.10139	53.1685	5.80313	1.46514	3.08979
ADRA2C ENSG00000184160	16.331	15.2579	11.8351	0.0367094	10.4301	247.917	0.574699	10.0508	4.23929	806.997
ADRB1 ENSG00000043591	13.5775	20.7627	203.597	6.11038	37.9172	1.94254	4.98909	4.12809	71.6005	156.033
ADRB2 ENSG00000169252	12.0753	2.786	162.416	3.67404	91.4718	432.102	0.000575937	98.5107	152.444	4.39391
ADRB3 ENSG00000188778	176.472	26.9747	9.69963	4.17494	0.940119	30.1201	2.67821	17.0569	5.01068	0.559611
ADRM1 ENSG00000130706	221.828	375.657	20.3585	1402.87	218.406	654.455	367.231	436.483	78.8041	51.0711
ADSL ENSG00000239900	32.5861	232.61	48.0771	1.86927	7.19513	1016.45	32.468	1.52927	0.955853	12.76
ADSS ENSG00000035687	5.43851	37.2258	415.653	0.920454	57.2049	42.6624	63.7536	60.1988	99.0842	204.855
ADSSL1 ENSG00000185100	170.435	498.903	7.72107	2.77384	8.73757	38.7055	20.5619	32.0439	6.1364	79.9044
ADTRP ENSG00000111863	5.42287	0.573602	0.0315248	1.71854	2.72445	5.16383	3.63034	5.71607	37.849	0.818967
AEBP1 ENSG00000106624	20193.7	18258.2	8.10526	14.3351	588.73	13.5385	85.1595	24.9049	872.324	6.09109
AEBP2 ENSG00000139154	32.3331	5.38195	239.963	80.717	79.4167	5.23844	143.867	7.06148	62.7086	83.3217
AEN ENSG00000181026	171.677	291.863	1.93386	63.4975	51.9002	328.785	387.524	180.379	5.22715	159.435
AES ENSG00000104964	8830.42	2336.86	4147.77	8892.57	1963.56	5.91492	5647.56	4543.45	1029.97	432.431
AF011889.5 ENSG00000241489	0.19979	22.9442	0.203358	2.31543	1.46377	5.47112	0.055153	0.51766	11.6657	0.511693
AF111168.1 ENSG00000280308	1.2597	1.30553	0.825625	0.0937023	0.835734	1.31711	0.280175	0.355569	0.750064	0.87455
AF131216.1 ENSG00000280273	1.1349	1.28138	3.61482	0.00221226	1.33851	3.43036	0.401985	0.273229	0.45622	1.57123
AF165138.7 ENSG00000243440	0.133667	0.930745	0.0813937	1.78787	0.0515814	2.62104	0.33261	0.792457	0.0294404	2.58204
AFAP1 ENSG00000196526	115.462	12.8576	13.185	21.8752	1.57632	18.7097	16.4827	477.776	51.6145	10.8616
AFAP1L1 ENSG00000157510	1.41727	393.885	84.9793	0.320282	8.24239	1.14994	1.88929	11.7993	10.1212	10.7086
AFAP1L2 ENSG00000169129	119.141	7.24729	49.955	15.62	8.95269	3.00314	8.11635	18.5394	111.468	4.00765
AFF1 ENSG00000172493	4.0377	33.8919	374.943	0.893728	77.3869	15.746	10.8905	13.8843	230.903	153.42
AFF2 ENSG00000155966	6.65741	5.74794	1.64452	3.73674	3.02026	1.67375	3.65565	6.86539	4.74607	0.000990829
AFF3 ENSG00000144218	1.9112	16.5797	756.489	3.58515	272.081	10.6689	1.95289	13.4542	2.02539	297.851
AFF4 ENSG00000072364	232.749	16.8155	282.618	0.568556	170.553	21.6897	457.872	127.928	31.5784	152.822
AFG3L2 ENSG00000141385	42.9841	4.41535	443.989	665.464	754.92	6.32775	788.62	2.46001	232.338	198.865
AFM ENSG00000079557	0.980526	2.27657	1.91977	0.554983	0.000237289	1.47881	0.402717	0.736709	1.23707	11.749
AFMID ENSG00000183077	7.70989	374.43	647.589	290.893	422.957	103.101	314.503	40.6939	70.1882	607.993
AFP ENSG00000081051	9.00022	0.545942	11.7649	1.28468	1.94037	3.57272	5.76458	0.681668	5.25755	1.46396
AFTPH ENSG00000119844	3.69975	3.42772	616.646	3.55429	68.0238	3.29416	46.9816	430.345	17.8304	254.973
AGA ENSG00000038002	3.72639	0.604545	0.677529	22.4085	0.0599089	109.635	33.3613	6.31042	16.3302	54.6027
AGAP1 ENSG00000157985	11.5152	4.42017	37.7067	32.5265	4.88285	162.402	318.16	2.23021	48.9437	12.6034
AGAP14P ENSG00000279058	2.79497	0.995811	12.436	0.25816	11.2298	0.773158	1.10665	4.96049	16.8093	1.56019
AGAP2 ENSG00000135439	13.9447	26.8352	6.2896	20.1877	0.304769	91.8648	40.2106	16.9618	59.0105	1.36625
AGAP3 ENSG00000133612	42.4839	44.1409	293.388	760.464	215.778	401.951	669.45	780.034	178.389	53.7766
AGAP4 ENSG00000188234	29.0606	7.39197	174.701	64.4433	5.19175	40.1916	18.4835	76.0098	56.7047	84.4188
AGAP5 ENSG00000172650	11.2014	0.204878	0.356871	0.689167	1.75536	1.50228	1.96383	8.47987	33.2323	1.17112
AGAP6 ENSG00000204149	4.281	0.939483	78.617	14.5852	265.722	3.79745	56.3369	219.591	70.0959	33.6334
AGAP9 ENSG00000204172	21.4019	15.4292	78.1337	8.82728	6.44751	25.146	6.46152	178.467	10.2841	3.70671
AGBL1 ENSG00000273540	6.27033	0.0946181	2.79436	0.580203	0.0502728	1.8515	3.33391	2.98959	1.40136	0.512371
AGBL2 ENSG00000165923	4.04835	0.135452	0.856553	1.08398	2.83816	1.44699	1.81395	55.7746	1.78912	0.0231412
AGBL3 ENSG00000146856	1.03327	2.57576	101.578	3.19247	1.53845	1.90144	1.84638	16.483	1.52286	3.62746
AGBL4 ENSG00000186094	1.39887	1.07324	0.811457	0.00411248	0.707877	19.1069	1.74139	20.7846	2.9749	3.43937
AGBL5 ENSG00000084693	403.867	988.228	130.746	341.077	368.199	0.0961006	309.888	14.1213	181.596	10.1966
AGER ENSG00000204305	3.1937	8.43073	2.54594	43.4279	13.8704	377.074	184.942	2.61964	242.15	1.53125
AGFG1 ENSG00000173744	3.33397	7.91002	132.366	21.3264	40.3645	39.8066	29.1336	249.453	7.75402	20.9007
AGFG2 ENSG00000106351	0.529724	29.3877	256.603	403.392	111.369	1.9382	169.329	282.795	440.1	136.86
AGGF1 ENSG00000164252	27.3723	2.75257	195.142	20.6317	3.73882	1.24831	85.6659	3.81101	1.96965	55.3639
AGK ENSG00000006530	0.334235	35.5288	100.763	0.291876	5.67298	31.8035	18.8003	4.80352	54.4006	8.73739
AGL ENSG00000162688	0.383479	22.7523	239.62	3.93375	16.3879	0.716905	40.6253	58.8061	22.2013	25.5489
AGMAT ENSG00000116771	0.209561	1.01847	3.39368	0.542444	0.0409982	41.9276	0.195813	1.68756	0.595265	0.68485
AGMO ENSG00000187546	0.556085	1.33353	1.9647	0.108674	0.534576	3.68424	1.11647	1.6038	0.587542	0.667669
AGO1 ENSG00000092847	0.386383	98.0816	107.617	280.933	75.6329	519.882	339.669	27.0411	18.4079	10.8727
AGO2 ENSG00000123908	103.034	140.523	316.668	47.9323	16.5967	13.9675	323.461	99.6596	135.968	16.8376
AGO3 ENSG00000126070	3.62288	41.0209	89.9056	15.7258	1.60932	34.538	4.13237	387.602	50.01	96.1914
AGO4 ENSG00000134698	171.204	0.11815	44.6892	11.1521	4.23113	120.336	3.33488	1.66522	125.609	40.2799
AGPAT1 ENSG00000204310	1803.65	4830.33	1385.8	139.232	268.103	108.716	613.84	17.5559	184.273	62.2494
AGPAT2 ENSG00000169692	121.975	513.182	217.545	2434.72	4.28394	10.5085	86.4683	301.562	1319.2	342.918
AGPAT3 ENSG00000160216	73.2406	35.2648	610.587	863.763	209.509	346.111	551.079	19.8125	155.969	295.421
AGPAT4 ENSG00000026652	36.3569	206.053	29.1136	17.1882	3.16426	1.76279	0.430027	421.138	22.4056	1.07445
AGPAT5 ENSG00000155189	3.44292	24.3431	6.75334	8.76481	42.9107	5.3285	4.91424	31.8937	61.1195	24.6231
AGPS ENSG00000018510	91.1195	27.0299	16.604	2.34849	5.75865	0.725429	93.7973	26.7772	11.5094	5.60057
AGR2 ENSG00000106541	0.713206	19.288	1952.24	30.577	1211.58	3.1304	2558.9	8.64726	26.4719	11208.5
AGR3 ENSG00000173467	0.00262802	7.25658	126.413	0.394486	0.452259	1.35793	234.896	0.747841	9.6242	116.462
AGRN ENSG00000188157	14.5901	23.7841	380.138	852.131	222.789	10.7048	743.246	15.3301	209.078	430.268
AGRP ENSG00000159723	0.0495327	2.63952	1.2509	2.74563	1.85753	3.18231	5.04305	0.140485	2.19348	0.524332
AGT ENSG00000135744	9.12454	544.183	242.914	8.20816	30.7464	15.201	12.9138	209.056	0.0436327	7.57275
AGTPBP1 ENSG00000135049	1.36958	1.02192	49.9884	6.71429	1.43149	2.70418	67.8933	0.82375	1.12617	9.4433
AGTR1 ENSG00000144891	55.4266	14.711	97.5123	0.316394	0.345593	14.6661	1.60031	0.182958	9.9245	86.7935
AGTRAP ENSG00000177674	49.0564	390.131	1318.82	5299.07	2203.1	3580.23	46.1491	109.353	31.1381	28.9369
AGXT ENSG00000172482	0.127469	0.368037	0.653552	0.633353	0.511697	0.479346	3.2573	3.30137	1.29947	3.45379
AGXT2 ENSG00000113492	3.07946	0.219549	6.32514	3.04176	1.32147	1.22207	2.53211	4.05032	7.11744	2.54108
AHCTF1 ENSG00000153207	7.85779	68.8007	320.787	2.70747	22.9579	20.6384	147.979	70.0344	3.33773	66.1655
AHCY ENSG00000101444	144.72	1528.89	7.4483	192.19	570.752	5863.11	146.865	104.055	108.817	8.14477
AHCYL1 ENSG00000168710	82.1196	1890.31	1078.69	194.363	251.332	16.5027	708.92	1441.31	368.851	253.425
AHCYL2 ENSG00000158467	3.79375	10.2134	38.9367	84.3943	123.759	1.45316	189.407	14.9768	55.4361	72.0458
AHDC1 ENSG00000126705	141.901	153.196	52.136	411.745	226.199	213.699	93.1145	846.501	324.054	53.5707
AHI1 ENSG00000135541	346.534	1.82448	338.657	128.902	241.349	905.482	68.6323	228.305	25.042	297.137
AHNAK ENSG00000124942	5600.79	1392.01	5705.2	128.658	1550.94	69.4948	5224.3	2295.34	1891.6	1614.1
AHNAK2 ENSG00000185567	3764.11	2124.28	11.4875	2.4402	1.06666	2.70885	3.72635	4.99922	27.6527	7.87756
AHR ENSG00000106546	1.96419	1.50586	0.840268	1.04411	72.937	16.745	635.328	154.673	172.631	1.54267
AHRR ENSG00000063438	0.0755584	2.02313	4.95841	3.20222	1.69403	2.21378	27.907	1.87208	2.17639	2.16628
AHSA1 ENSG00000100591	571.133	70.105	384.349	957.079	83.3723	531.452	125.973	14.847	32.2597	188.261
AHSA2 ENSG00000173209	320.493	8.58053	511.476	1.59813	141.018	0.053783	51.3796	424.484	23.2739	6.79346
AHSG ENSG00000145192	12.8674	2.81729	2.55062	0.568647	1.43733	0.219135	0.138098	0.00437329	6.87802	0.00134581
AHSP ENSG00000169877	7.57955	9.14675	5.25921	1.32102	1.18295	2.92912	3.14783	1.94641	0.00331665	0.455246
AICDA ENSG00000111732	2.76942	2.37178	0.0105855	0.164528	2.46585	0.811605	0.315912	0.530356	0.00283505	0.734203
AIDA ENSG00000186063	8.26453	0.213776	91.6857	2.78225	61.7071	35.5372	5.04598	10.2465	41.4846	0.244237
AIF1 ENSG00000204472	412.104	194.13	1.95097	9.54348	35.8909	449.387	8.70999	154.983	198.574	0.0133132
AIF1L ENSG00000126878	41.229	26.261	3.2667	237.562	12.356	12.0805	17.1739	10.5275	0.00784958	12.8724
AIFM1 ENSG00000156709	6.64338	448.636	218.911	384.818	1430.29	646.765	314.612	9.69886	149.595	44.4918
AIFM2 ENSG00000042286	350.052	786.012	3.69574	88.6789	2.69138	81.4845	105.234	38.6495	80.2193	23.186
AIFM3 ENSG00000183773	31.4768	0.987215	3.02854	3.12796	51.5367	0.953727	229.688	6.45461	3.85469	0.0157774
AIG1 ENSG00000146416	521.952	253.738	763.112	568.764	66.4872	78.7973	83.1137	716.723	166.378	227.54
AIM1 ENSG00000112297	0.115908	3.72985	339.844	65.4252	119.032	10.1364	82.2226	3.56281	8.51513	134.251
AIM1L ENSG00000176092	1.75669	3.9685	1.45755	0.945264	1.11638	1.03138	131.331	0.845051	8.41505	0.24825
AIM2 ENSG00000163568	4.3824	0.234668	1.66862	2.03105	0.192126	0.368086	0.4056	3.24461	15.3009	4.4936
AIMP1 ENSG00000164022	189.592	1.24299	5.91418	162.435	36.6863	404.136	129.498	49.7521	52.5251	222.121
AIMP2 ENSG00000106305	2.57783	24.1819	54.5987	4.65858	144.4	412.465	8.64507	19.2285	11.9461	1.14069
AIP ENSG00000110711	3599.11	24.71	274.698	2264.74	529.396	7.05869	213.552	581.471	541.881	29.3129
AIPL1 ENSG00000129221	49.3561	1.12857	9.23595	1.12114	0.2514	7.61897	0.187338	0.00675433	11.3826	7.87485
AIRE ENSG00000160224	2.52125	0.0100037	2.20484	0.721148	6.93998	0.224594	2.10182	1.33503	0.435367	1.87789
AJ239318.1 ENSG00000280108	0.0266263	0.458163	0.0327072	2.85188	0.810376	1.85598	2.84434	0.280659	0.836894	1.18653
AJAP1 ENSG00000196581	8.05799	2.79145	5.51726	2.84845	6.75247	6.92395	2.55381	134.217	0.796169	3.49367
AJUBA ENSG00000129474	29.5592	1.08841	6.90661	31.1233	138.109	7.17981	219.07	52.9435	72.1038	6.5521
AK1 ENSG00000106992	448.638	958.468	123.851	26.8031	65.7138	17.8065	21.7972	93.6889	160.366	0.515573
AK2 ENSG00000004455	3.54185	1.19171	182.388	25.0088	972.925	2456.81	1177.86	4.58945	678.195	466.466
AK3 ENSG00000147853	95.641	3.89757	166.613	36.9271	115.816	26.5735	138.103	376.037	30.2057	92.6348
AK4 ENSG00000162433	187.246	2.28608	253.9	0.918683	18.0141	0.377858	1.1685	0.258141	3.0134	0.41749
AK5 ENSG00000154027	1.03831	1.61782	3.27839	1.2615	4.04305	93.5444	0.569205	1.02599	0.423234	0.894708
AK6 ENSG00000085231	4.1889	9.23631	121.823	88.2055	10.4634	18.3468	125.798	29.1979	17.2748	10.77
AK7 ENSG00000140057	1.0602	12.0195	9.33194	0.262961	1.09229	4.80493	21.6937	5.88308	6.24556	2.39998
AK8 ENSG00000165695	5.59011	77.5356	6.09997	4.01722	19.8879	107.745	3.80638	1.66566	8.6472	0.219888
AK9 ENSG00000155085	1.51862	2.50775	1.41071	182.894	3.53421	2.88065	15.2955	3.79748	1.41061	35.1005
AKAP1 ENSG00000121057	638.003	1752.64	1433.28	965.966	1267.14	325.65	250.457	17.3864	68.7465	1248.22
AKAP10 ENSG00000108599	3.00132	14.2056	198.899	71.9778	404.914	23.9516	47.1711	66.6928	36.7253	15.0399
AKAP11 ENSG00000023516	25.5809	5.09035	242.991	5.00122	101.811	57.2515	84.268	7.30475	376.278	80.8402
AKAP12 ENSG00000131016	447.71	23.6905	0.0147437	2.18932	8.92454	12.654	110.075	76.9915	193.13	44.5478
AKAP13 ENSG00000170776	841.482	26.7637	376.246	17.8349	128.451	48.0363	82.1534	207.185	99.0221	209.053
AKAP14 ENSG00000186471	0.766578	0.243502	0.0457772	0.000128634	1.71481	0.692439	2.64621	0.00589283	1.06299	0.0216727
AKAP17A ENSG00000197976	4.69317	50.3015	550.101	245.875	93.6117	17.9726	174.618	72.9966	65.5675	235.489
AKAP3 ENSG00000111254	8.23219	9.13558	0.432061	5.54733	41.1261	5.20625	25.8968	0.0928497	12.3471	52.6469
AKAP4 ENSG00000147081	0.437381	0.533434	1.31568	0.98778	0.0980146	0.0176694	0.652569	9.31362	0.0501277	0.723268
AKAP5 ENSG00000179841	8.30806	1.99906	0.0618118	3.48229	0.853502	2.33852	2.47731	4.24442	0.490298	2.10713
AKAP6 ENSG00000151320	11.5488	12.9568	8.95937	1.17134	0.723508	0.588157	9.46837	2.56292	0.483691	3.7544
AKAP7 ENSG00000118507	3.73753	0.0426406	99.3298	2.16145	4.79949	11.2365	2.25011	30.874	4.45449	74.351
AKAP8 ENSG00000105127	16.1797	686.844	32.5494	42.1018	225.253	3176.26	398.321	4.68395	29.8079	12.3961
AKAP8L ENSG00000011243	917.203	301.147	782.886	3913.88	597.294	156.185	726.679	1074.15	69.1707	719.151
AKAP9 ENSG00000127914	39.8574	4.64961	478.915	217.377	174.36	263.476	82.2714	54.5055	282.879	397.89
AKIP1 ENSG00000166452	5.55104	260.031	10.5462	88.9545	366.913	688.798	59.3992	526.923	9.59913	1.92411
AKIRIN1 ENSG00000174574	148.079	23.8818	157.849	6.93872	265.366	290.913	208.273	106.307	23.387	45.5547
AKIRIN2 ENSG00000135334	19.7993	19.9515	143.573	1.74151	7.69672	24.0953	39.6873	0.0503768	102.08	2.45356
AKNA ENSG00000106948	46.766	6.00669	14.989	57.5369	4.26234	465.095	109.974	1287.04	800.051	211.517
AKNAD1 ENSG00000162641	4.17202	0.0403895	0.49337	6.11197	2.00177	2.02535	0.0242314	36.676	3.65226	0.288492
AKR1A1 ENSG00000117448	0.132099	4195.78	1119.14	35.6811	1127.94	3474.16	144.301	2.76549	71.6174	123.543
AKR1B1 ENSG00000085662	582.411	2745.44	2.38521	1.61378	230.339	877.554	9.96478	128.374	9.58514	70.1922
AKR1B10 ENSG00000198074	0.318562	3.02615	0.118185	1.41858	0.77103	0.261904	0.173976	0.0615481	0.359998	1.85241
AKR1B15 ENSG00000227471	0.338626	0.689157	3.96987	0.0883216	0.346533	1.40425	1.05864	1.83801	3.83021	1.87972
AKR1C1 ENSG00000187134	1359.54	866.672	2.42325	33.8451	15.4266	35.0611	42.7031	53.6108	36.9321	12.3213
AKR1C2 ENSG00000151632	592.716	1287.27	11.4248	8.53279	70.7054	26.8721	412.905	17.1889	15.4721	3.17683
AKR1C3 ENSG00000196139	1.48366	497.37	1.86688	22.4269	16.5799	19.15	76.4338	0.503641	12.6536	2.611
AKR1C4 ENSG00000198610	0.000646209	1.74409	4.66933	0.00111856	0.617325	0.0936464	2.67839	0.00160103	2.58247	0.489519
AKR1D1 ENSG00000122787	5.0223	10.5113	0.000810532	6.12919e-14	2.21058	0.0890043	3.45413	5.06354	11.8096	3.74907
AKR1E2 ENSG00000165568	34.1055	11.604	0.64573	10.0293	2.5484	2.73618	0.300757	6.11674	4.5354	0.972919
AKR7A2 ENSG00000053371	187.874	2735.12	67.3	45.6238	123.686	5566.31	63.6576	336.559	51.6008	722.099
AKR7A3 ENSG00000162482	5.48673	2.14673	11.3309	4.38863	2.88863	14.1516	4.13452	42.2174	7.87581	6.75405
AKR7L ENSG00000211454	14.0254	0.125163	0.0597807	3.73877	0.134573	5.12615	1.22637	0.221577	39.3083	0.177331
AKT1 ENSG00000142208	3232.07	550.924	3803.36	2095.45	882.159	483.6	3188.89	1320.7	287.223	1235.54
AKT1S1 ENSG00000204673	478.893	2310.86	277.786	1387.97	414.828	0.667392	39.3352	775.107	901.328	16.3937
AKT2 ENSG00000105221	2022.12	284.778	1683.78	2123.08	458.123	43.7189	494.917	555.692	760.94	642.743
AKT3 ENSG00000117020	91.8794	1445.53	340.676	8.42699	172.478	50.1769	11.334	598.873	17.299	1125.54
AKTIP ENSG00000166971	139.436	10.1871	271.138	2.06279	70.7246	93.2891	5.65299	19.7138	13.5871	0.360647
AL023806.1 ENSG00000280184	3.80165	0.105212	0.1765	0.0105617	0.236542	2.14624	4.42175	0.328858	1.23983	0.385619
AL049794.1 ENSG00000280240	0.219499	9.79371	11.5352	4.43443	0.0404147	0.637667	2.02675	0.736959	2.24188	0.288035
AL049872.1 ENSG00000279963	0.325912	2.65601	1.33922	0.90275	0.759704	0.604521	0.0135699	1.06716	0.35812	0.795044
AL133475.1 ENSG00000281602	0.547302	0.760017	1.13287	0.319346	0.0016811	1.26673	0.347963	1.27882	1.49362	0.234402
AL135745.1 ENSG00000279654	0.127294	1.0043	0.410091	0.0316279	1.57724	0.171878	0.102764	0.320527	2.74242	1.86791
AL135787.1 ENSG00000283263	0.0995371	1.11155	2.89864	0.7598	1.82927	0.183943	0.535033	1.21547	0.668976	0.674176
AL354828.1 ENSG00000279282	3.00153	0.214547	0.384051	1.95004	3.26535	0.118099	1.48264	0.0555302	1.646	0.128433
AL354828.2 ENSG00000280175	9.11252	7.02896	2.04513	6.7822	1.3488	0.149637	0.23163	0.743802	0.389642	3.37489
AL356053.1 ENSG00000150076	2.22211e-05	7.45746	9.05997	0.198826	10.4331	0.852922	4.58793	8.78896	4.76404	0.380784
AL356289.1 ENSG00000279096	0.876712	0.521331	0.0472417	0.51526	0.0475303	0.00312346	0.244597	1.58988	0.51356	0.0641817
AL356585.1 ENSG00000279081	0.955688	45.0189	0.935753	0.521198	1.22265	0.822976	1.2984	0.153392	0.636563	0.0579124
AL357140.1 ENSG00000280113	0.083784	0.205256	2.09382	0.011281	0.157391	0.00314145	0.190298	0.820885	0.564515	1.29477
AL358852.1 ENSG00000278899	8.70745	4.85268	0.00693891	0.481667	8.67578	23.1865	11.0288	1.31915	2.03124	0.620411
AL365181.1 ENSG00000280316	3.47829	0.335518	2.55393	3.93474	0.594152	11.3844	4.19246	37.3521	0.162031	2.26464
AL513523.2 ENSG00000279767	176.981	4.33869	36.5648	0.642291	77.0214	20.5947	6.56969	96.8567	33.2373	18.3704
AL589743.1 ENSG00000279508	22.2067	6.89612	436.268	1133.84	598.139	9.37269	27.0626	8.69359	4.43614	6.65612
AL590235.1 ENSG00000280230	0.453657	2.09977	0.170413	0.632445	2.85372	0.551783	0.0174608	0.349233	2.33174	0.00892469
AL645922.1 ENSG00000279546	0.931582	2.03308	3.26579	1.26684	3.62586	1.10465	0.092202	0.0390416	1.13859	0.0691853
ALAD ENSG00000148218	3.92911	13.3301	119.714	5.24587	237.321	268.623	364.896	527.996	5.66791	1.55859
ALAS1 ENSG00000023330	166.565	36.1378	16.0873	1.7584	4.50521	575.226	209.576	11.8728	51.9387	353.752
ALAS2 ENSG00000158578	0.0803505	0.0465194	4.88038	0.203468	2.58527	4.56709	0.56794	0.0792469	0.0462533	1.06409
ALB ENSG00000163631	5.05422	2.82369	48.0029	3.39199	0.756317	6.66694	0.871627	3.20229	3.33265	17.0381
ALCAM ENSG00000170017	24.1486	0.515935	696.522	8.43156	81.3722	1.521	224.517	3.30552	96.1114	261.735
ALDH16A1 ENSG00000161618	659.721	707.342	28.2478	836.865	47.823	34.1452	22.2039	23.7756	17.3595	488.887
ALDH18A1 ENSG00000059573	32.0342	313.613	364.991	27.1628	699.009	2546.15	39.7983	579.647	41.9718	112.68
ALDH1A1 ENSG00000165092	189.317	15.3072	12.3372	110.523	147.758	71.5973	17.7604	1181.81	18.9917	37.8808
ALDH1A2 ENSG00000128918	35.1075	66.4951	6.63064	34.3545	0.082148	1328.74	5.94246	9.25665	0.874894	388.032
ALDH1A3 ENSG00000184254	31.5753	32.3857	727.364	687.257	306.24	8.6446	592.291	1.85386	80.0886	399.772
ALDH1B1 ENSG00000137124	4076.26	2291.08	308.977	4.24406	14.7201	48.6057	13.8726	41.4188	1.62588	18.7606
ALDH1L1 ENSG00000144908	33.7634	51.7095	19.4828	1337.02	204.646	19.5411	352.882	195.95	2.89448	7.35905
ALDH1L2 ENSG00000136010	285.934	2.63004	0.0335236	2.77098	3.19911	5.73478	28.6663	0.580795	2.16436	2.96263
ALDH3A1 ENSG00000108602	0.112111	1.58593	110.858	1.42476	3.67943	16.772	110.328	2.96774	1.12332	21.991
ALDH3A2 ENSG00000072210	624.322	1058.75	785.875	119.656	1192.61	53.5418	721.916	60.9441	56.4529	55.1669
ALDH3B1 ENSG00000006534	143.782	426.04	2.612	2.45997	24.2774	22.5186	20.4119	45.7522	78.2764	8.49892
ALDH3B2 ENSG00000132746	5.499	12.4219	3.56665	1.48203	1.31882	54.871	247.75	6.9611	0.423059	168.322
ALDH4A1 ENSG00000159423	1063.23	237.879	1798.83	1474.26	818.961	32.0489	18.9476	85.7475	12.7854	19.6119
ALDH5A1 ENSG00000112294	12.0789	25.3693	132.647	2.40426	42.627	9.77363	8.94302	157.841	6.45305	6.70095
ALDH6A1 ENSG00000119711	4.75765	24.11	1194	4.78867	132.191	14.4301	5.50024	646.262	158.141	96.7395
ALDH7A1 ENSG00000164904	49.8002	114.872	1140.67	159.961	557.604	503.968	105.539	315.734	355.191	131.58
ALDH8A1 ENSG00000118514	1.78045	63.7282	6.21223	1.38442	0.599479	2.25677	0.120682	2.03969	2.60047	1.98162
ALDH9A1 ENSG00000143149	42.3529	33.1383	415.219	447.891	94.9606	1530.11	28.889	61.0892	20.8411	0.0154095
ALDOA ENSG00000149925	19596.5	6110.05	2902.28	2785.89	2159.13	7.82532	4736.57	1534.39	1194.76	1470.3
ALDOB ENSG00000136872	1.53113	10.7378	0.462188	4.04647	1.14044	1.84667	0.469994	3.02975	2.16737	4.35479
ALDOC ENSG00000109107	13.3755	1548.82	292.991	103.395	16.3871	99.6665	2.95787	371.487	7.02119	128.223
ALG1 ENSG00000033011	372.876	567.547	411.986	183.879	111.595	0.70892	10.701	62.0867	36.7891	222.626
ALG10 ENSG00000139133	3.39211	15.4686	24.2863	2.49273	2.01748	10.1702	0.545273	7.20128	2.78742	0.952096
ALG10B ENSG00000175548	13.1312	10.8808	8.41628	6.7843	6.90165	129.853	2.93777	7.92586	3.69107	17.6303
ALG11 ENSG00000253710	18.0448	0.338288	1.79988	0.439048	6.24067	6.1482	8.48653	7.51831	2.68861	0.16277
ALG12 ENSG00000182858	690.563	808.613	813.864	398.77	56.5623	104.196	296.807	8.37045	113.35	304.953
ALG13 ENSG00000101901	2.71581	8.58256	364.536	4.83325	261.877	101.137	94.7536	2.06915	10.3632	3.4209
ALG14 ENSG00000172339	45.3937	23.1358	194.2	0.828383	20.291	42.678	2.60276	42.3583	72.7914	53.2536
ALG1L ENSG00000189366	1.05639	139.215	3.94057	1.11515	0.835666	10.3272	20.2584	0.808507	13.7636	2.33358
ALG1L2 ENSG00000251287	1.44845	0.491509	2.44316	0.0467123	1.08535	3.41366	3.75186	2.13139	1.96265	0.53312
ALG2 ENSG00000119523	53.1384	1.77695	678.518	124.212	2.01993	199.677	28.4621	88.2297	19.9824	38.9175
ALG3 ENSG00000214160	227.497	1325.95	129.385	556.997	1119.27	84.7664	368.509	188.912	160.534	49.9732
ALG5 ENSG00000120697	0.810401	15.2193	200.522	295.668	25.6572	88.7454	0.592039	15.1115	27.9592	57.4261
ALG6 ENSG00000088035	11.0517	0.54142	64.7364	4.54223	5.70588	21.4239	34.0909	70.2779	9.3633	11.1894
ALG8 ENSG00000159063	4.13174	2.25142	23.9252	4.67827	14.8885	699.931	2.46435	2.68108	0.0947677	62.9601
ALG9 ENSG00000086848	14.6447	24.3888	216.054	14.5502	63.7213	2.55165	0.509745	100.914	0.268588	11.0207
ALK ENSG00000171094	0.836083	1.47774	0.388319	0.021804	2.91763	0.797823	32.6035	0.173605	0.33485	0.264037
ALKBH1 ENSG00000100601	2.7292	7.48068	0.129963	1.00383	31.0333	2.38628	2.95206	7.08997	5.03433	153.12
ALKBH2 ENSG00000189046	0.79628	67.5958	371.859	243.966	48.1029	252.114	29.321	6.10767	7.2052	424.881
ALKBH3 ENSG00000166199	28.6184	402.498	212.06	68.4652	110.227	785.034	13.7207	16.271	210.897	114.412
ALKBH4 ENSG00000160993	3.65872	1707.26	170.191	7.45019	0.0659346	282.705	40.3055	19.0672	8.42041	68.8145
ALKBH5 ENSG00000091542	1625.07	28.6606	932.314	18.3818	44.3496	1794.62	206.969	1851.62	104.745	2203.53
ALKBH6 ENSG00000239382	145.619	99.8203	287.44	647.871	32.2898	350.928	10.8077	267.767	5.4685	273.362
ALKBH7 ENSG00000125652	4149.92	922.65	969.79	3958.32	903.367	26.2593	31.2506	1068.97	184.085	729.994
ALKBH8 ENSG00000137760	23.2677	3.27782	50.3319	2.62616	0.636616	2.58313	39.9617	0.528262	0.220016	7.07073
ALLC ENSG00000151360	1.57271	2.96843	3.71795	1.33075	2.71827	0.143007	13.1264	0.677835	1.27802	0.862661
ALMS1 ENSG00000116127	127.791	14.1061	133.295	4.89978	1.82673	0.344521	13.295	7.50621	7.35812	0.481
ALOX12 ENSG00000108839	0.131306	2.26382	8.13827	1.87776	9.85566	0.940078	0.639428	0.367977	0.793543	0.816183
ALOX12B ENSG00000179477	0.32768	0.652528	7.07469	0.719609	10.3223	0.916606	0.714837	2.6831	0.127307	0.293298
ALOX15 ENSG00000161905	0.864677	0.294718	50.8778	4.08964	0.517361	1.5842	0.896845	9.89767	0.991465	3.61314
ALOX15B ENSG00000179593	33.7553	2063.94	830.98	457.083	2383.86	15.1842	4.21756	3.0393	19.472	137.075
ALOX5 ENSG00000012779	6.9507	9.50832	7.74254	24.8243	3.7504	282.782	188.476	36.6866	4.02446	7.38618
ALOX5AP ENSG00000132965	87.7174	31.7152	1.97377	0.0302432	10.385	44.5192	36.1833	231.885	184.578	71.7901
ALOXE3 ENSG00000179148	4.70785	0.426043	0.911454	1.799	2.74528	2.40143	3.22572	0.185334	3.32131	0.628822
ALPK1 ENSG00000073331	10.2996	7.09478	27.0823	12.7941	92.6724	44.5583	163.22	72.3395	0.347549	80.2567
ALPK2 ENSG00000198796	0.0740358	9.17069	0.789972	4.51038	1.0448	0.0237451	0.421425	0.567324	2.66554	0.440772
ALPK3 ENSG00000136383	1.87471	10.0463	5.39592	15.2348	0.579809	6.41628	3.01356	168.696	4.46923	52.3837
ALPL ENSG00000162551	2.82888e-05	14.378	0.259495	6.79045	37.0153	2.31088	6.24096	56.6259	227.494	4.384
ALPP ENSG00000163283	0.357999	7.00233	0.0955203	4.74564	0.029636	0.379079	5.58974e-08	0.218363	0.345076	0.28603
ALS2 ENSG00000003393	73.0331	14.4472	2.94174	4.59558	2.9229	3.2766	30.6146	216.823	0.397592	5.60614
ALS2CL ENSG00000178038	30.475	103.439	6.26218	377.43	9.22739	156.136	562.41	9.26075	729.521	0.725857
ALS2CR11 ENSG00000155754	2.09268	0.289664	2.21408	48.5729	6.7523	12.5996	2.90969	0.975503	0.853908	0.0689883
ALS2CR12 ENSG00000155749	1.59406	5.4637	0.777702	6.54558	9.24054	7.58335	1.47735	0.400624	6.46086	2.26148
ALX1 ENSG00000180318	1.0261	2.85275	0.573844	0.872226	0.372969	0.183864	2.78697	1.56955	0.0786261	1.18161
ALX3 ENSG00000156150	0.0478036	1.08161	3.74144	6.72305	1.70834	12.5539	1.88345	0.753264	1.85439	0.704343
ALX4 ENSG00000052850	0.171684	6.7294	0.515488	0.436666	2.11923	0.150689	2.91648	0.0736072	2.63521	0.702829
ALYREF ENSG00000183684	456.651	13.0821	185.621	16.9105	76.057	39.407	211.331	4.99486	335.298	12.6345
AMACR ENSG00000242110	0.764818	117.536	55.326	43.8019	247.667	2493.49	8.02019	39.9246	14.732	1332.98
AMBN ENSG00000178522	1.27131	2.40149	0.765025	2.20035	0.0745338	1.77639	0.743992	1.51577	0.168706	0.326536
AMBP ENSG00000106927	7.02235	0.0350573	0.5057	13.7945	1.97105	12.0782	4.22164	16.8397	15.4291	1.42536
AMBRA1 ENSG00000110497	12.5524	2.29187	9.31461	3.78208	19.1443	749.822	29.1079	136.26	17.3067	82.6779
AMD1 ENSG00000123505	0.59959	9.95435	2188.25	11.5626	580.98	0.239092	166.462	4.47049	7.25303	860.084
AMDHD1 ENSG00000139344	0.0169415	3.57037	2.6656	0.591886	2.95402	0.696669	0.929681	0.887587	0.0577097	0.689115
AMDHD2 ENSG00000162066	82.5874	13.3758	0.903309	875.057	105.82	27.5156	53.2445	62.2706	322.07	101.457
AMELX ENSG00000125363	0.237191	0.754185	0.0878403	0.0323797	2.57891	0.0491293	0.351437	0.714349	2.07097	0.241013
AMELY ENSG00000099721	0.768859	0.0695438	0.649102	1.50499	0.00302218	0.146202	0.146708	0.156136	2.65369	0.357305
AMER1 ENSG00000184675	34.5375	54.82	7.62373	136.06	7.22991	296.4	5.02538	14.8319	0.290891	9.62937
AMER2 ENSG00000165566	14.4532	0.123815	2.1649	7.36774	0.342297	1.29466	0.568287	0.0116581	3.61292	0.0998447
AMER3 ENSG00000178171	1.27571	1.87151	0.337972	2.16077	11.2051	1.7246	3.65717	0.430092	0.803685	1.20455
AMFR ENSG00000159461	695.968	470.111	371.409	229.283	248.497	221.884	92.2354	186.664	10.4952	54.9432
AMH ENSG00000104899	3.9352	0.700093	52.2723	75.7931	10.0829	3.07442	3.01414	76.7881	0.155501	19.3147
AMHR2 ENSG00000135409	1.60184	2.31375	0.0779494	0.0359593	1.5905	0.131438	2.37381	0.147275	1.00097	2.73749
AMIGO1 ENSG00000181754	43.6065	16.5893	8.00054	581.435	23.7578	316.43	31.4548	306.114	66.6819	177.081
AMIGO2 ENSG00000139211	26.6814	0.153486	10.3398	49.3788	61.1378	2.07941	158.178	21.4869	5.16052	1.00649
AMIGO3 ENSG00000176020	11.2157	12.2783	19.2083	17.1942	4.15223	8.70732	1.72674	4.27865	23.3255	11.1498
AMMECR1 ENSG00000101935	2.93622	1.60383	7.74854	63.6172	2.44676	6.68269	0.0594565	2.78614	5.72819	61.1683
AMMECR1L ENSG00000144233	2.92404	1.60864	67.001	17.6514	11.109	1.54167	117.526	19.185	385.727	20.4149
AMN ENSG00000166126	55.8992	10.88	87.8089	5.10654	16.8605	12.7803	156.286	15.502	0.61534	28.2385
AMN1 ENSG00000151743	1.65061	10.0884	65.6706	6.13795	72.8272	4.96737	29.126	37.1224	0.927466	26.698
AMOT ENSG00000126016	17.758	39.208	17.3112	40.5409	28.0875	673.023	12.3975	3.4167	142.999	1.4116
AMOTL1 ENSG00000166025	25.2781	1297.56	802.32	220.642	43.7394	2467.14	0.244104	174.806	36.826	11.4372
AMOTL2 ENSG00000114019	166.189	19.5939	22.2294	16.5368	4.68609	29.1614	403.915	474.216	5.58375	38.1913
AMPD1 ENSG00000116748	4.32455	76.0603	0.487281	9.55164	0.978227	78.1697	8.69387	15.6179	11.5271	1.88591
AMPD2 ENSG00000116337	689.981	1491.68	4.78843	947.733	38.0114	8.48194	74.1833	1423.93	50.6242	0.455803
AMPD3 ENSG00000133805	26.6066	4.85646	142.292	15.1692	2.81799	2.64373	6.33802	35.106	54.6943	58.7898
AMPH ENSG00000078053	95.1461	2.33159	1.56156	5.67798	1.99015	1.51668	2.04165	0.880292	3.93171	4.69361
AMT ENSG00000145020	3.2415	1.27066	5.09159	3.75072	0.0449888	5.18047	4.21849	8.38211	16.1172	0.815677
AMTN ENSG00000187689	0.0870339	0.103661	0.0325668	0.035689	0.534384	0.378551	1.51411	0.133787	2.9841	4.0216
AMY1A ENSG00000237763	32.9083	5.40788	0.34446	3.50276	1.11091	10.1344	7.86242	2.65881	40.0603	7.42679
AMY1B ENSG00000174876	9.3938	2.31108	0.763943	1.74812	7.75936	6.10866	4.63082	2.95847	69.1315	64.7174
AMY1C ENSG00000187733	6.44734	1.95389	2.70251	0.763653	2.29127	2.4012	7.78412	10.9237	18.186	8.91306
AMY2A ENSG00000243480	3.7474	3.6246	4.27278	1.0586	1.32254	4.76238	1.70321	0.114847	0.0231314	0.0196827
AMY2B ENSG00000240038	67.9465	14.0408	77.9566	7.36073	9.85924	25.2763	113.954	54.8409	122.904	4.31004
AMZ1 ENSG00000174945	0.137634	1.06912	3.63564	8.19886	3.28117	3.06355	0.227276	2.55839	18.5222	0.221646
AMZ2 ENSG00000196704	67.4817	23.6802	87.1752	3.84894	140.256	379.884	27.3797	0.851879	110.328	13.4198
ANAPC1 ENSG00000153107	0.0311353	385.278	132.083	4.87156	70.0873	283.412	150.872	82.7685	60.262	2.92854
ANAPC10 ENSG00000164162	43.348	0.905565	7.58121	5.05198	6.66274	5.59821	37.4148	6.51445	38.8701	6.67365
ANAPC11 ENSG00000141552	2730.56	5538.51	2652.2	1124.99	987.86	1.61204	746.659	135.207	1230.63	404.874
ANAPC13 ENSG00000129055	4.30843	234.275	325.397	18.8614	35.3996	8.66771	22.4837	9.69374	5.38054	13.8821
ANAPC15 ENSG00000110200	572.097	1088.05	394.352	1511.84	7.3517	387.738	248.114	1799.76	72.5046	164.47
ANAPC16 ENSG00000166295	609.771	787.633	707.25	2348.03	197.553	1776.75	311.166	108.616	28.0078	371.268
ANAPC2 ENSG00000176248	87.852	143.089	398.613	1676.95	196.972	224.344	69.9633	15.4916	459.063	378.202
ANAPC4 ENSG00000053900	43.8655	9.25467	72.4222	23.6423	1.03096	451.428	26.4046	43.5762	92.6761	89.9035
ANAPC5 ENSG00000089053	752.124	221.681	894.178	2274.22	631.558	1254.27	499.254	831.604	286.118	1061.97
ANAPC7 ENSG00000196510	15.3827	2863.96	99.4439	31.8371	295.91	2793.47	13.8478	15.7857	25.5462	19.1302
ANG ENSG00000214274	17.3736	4.35833	21.4034	1323.03	1169.8	756.525	487.563	46.3402	5.75555	376.705
ANGEL1 ENSG00000013523	92.3979	384.09	56.6683	12.0979	3.97332	642.827	4.68569	3.41411	54.3403	4.9866
ANGEL2 ENSG00000174606	26.3753	39.2803	212.879	21.9412	59.9722	31.4774	8.44003	26.0659	3.54136	1.32959
ANGPT1 ENSG00000154188	12.1355	17.6031	4.49513	31.8487	3.961	3.34659	17.5305	264.445	42.9372	9.81854
ANGPT2 ENSG00000091879	151.81	0.499347	0.356341	12.1442	19.8688	21.3531	12.1061	4.50506	4.92309	8.23503
ANGPT4 ENSG00000101280	0.560341	17.4241	6.75404	0.424276	1.00574	4.85152	9.70474	12.9624	0.765045	0.955399
ANGPTL1 ENSG00000116194	29.834	16.8245	8.12234	9.33277	13.4136	19.5138	0.939202	9.44665	76.2299	7.85285
ANGPTL2 ENSG00000136859	3550.54	197.405	10.0001	40.8768	292.442	343.154	18.7582	25.3203	0.056473	178.294
ANGPTL3 ENSG00000132855	4.05871	10.8266	1.86463	5.3057	0.667324	4.20555	2.21411	1.13531	2.51158	2.23949
ANGPTL4 ENSG00000167772	40.899	1612.62	249.583	53.332	164.529	3.57354	581.198	0.5737	18.1295	28.8149
ANGPTL5 ENSG00000187151	0.644854	1.21961	1.0625	0.476269	0.948873	0.306465	0.000589969	0.0171044	1.35552	0.0290971
ANGPTL6 ENSG00000130812	6.04303	0.415006	1.00775	5.8902	0.34512	1.35112	0.531177	2.60624	35.1456	1.15334
ANGPTL7 ENSG00000171819	22.4808	6.12883	5.1236	3.21389	0.0575725	0.110912	1.03948	8.89168	5.80439	3.50209
ANGPTL8 ENSG00000130173	28.3794	10.2823	0.14059	1.39944	0.647949	1.5801	0.000388311	4.50589	0.132068	0.0850982
ANHX ENSG00000227059	5.8794	1.88447	0.253108	1.23498	0.718375	2.45196	0.93359	1.70264	4.26035	0.366422
ANK1 ENSG00000029534	0.101152	1.20511	1.31028	0.618773	39.555	15.8954	27.3229	183.505	0.0161426	4.21963
ANK2 ENSG00000145362	212.646	0.330986	7.69682	3.06484	7.71882	18.6948	8.38574	72.2233	8.28775	9.05844
ANK3 ENSG00000151150	5.81557	7.38861	331.353	8.84058	99.3925	13.5101	627.077	38.9675	1.40844	50.53
ANKAR ENSG00000151687	11.104	3.83272	43.3149	9.24552	1.3493	9.70541	0.780354	14.6515	1.11131	5.58185
ANKDD1A ENSG00000166839	83.0479	24.9363	9.49382	5.68592	0.746665	1.58173	26.4704	20.3805	111.758	1.36566
ANKDD1B ENSG00000189045	1.32778	0.967079	58.4942	14.377	1.243	8.42303	35.7446	4.6113	0.126261	0.242967
ANKEF1 ENSG00000132623	5.96734	2.95117	119.005	0.0240242	34.2904	5.5382	34.909	1.21521	8.30332	1.57891
ANKFN1 ENSG00000153930	0.732356	6.48723	0.00831482	0.16804	3.99839	11.2601	5.26702	8.92164	1.65801	3.14521
ANKFY1 ENSG00000185722	15.3377	51.5267	293.94	406.084	11.9092	119.65	264.867	216.642	0.660731	305.902
ANKH ENSG00000154122	13.919	130.595	1341.58	174.314	667.952	1075.88	292.217	12.3463	291.472	1093.77
ANKHD1 ENSG00000131503	8.77576	85.6552	150.833	4.51337	66.639	205.906	17.1019	10.5666	3.99608	73.6444
ANKHD1-EIF4EBP3 ENSG00000254996	2.66426	13.6517	0.335075	23.3609	6.18249	4.648	2.41308	0.0371293	0.538307	13.8029
ANKIB1 ENSG00000001629	30.3776	35.0128	45.1367	0.642793	12.2324	8.9287	120.394	118.936	13.2206	17.9716
ANKK1 ENSG00000170209	3.81403	5.12323	13.4938	4.9089	11.785	22.7099	13.0591	2.04693	8.87051	1.8194
ANKLE1 ENSG00000160117	60.7722	1.8665	3.96497	0.178717	0.00789911	0.388734	1.24272	8.55839	4.0864	1.91274
ANKLE2 ENSG00000176915	5.58584	44.6628	876.418	188.818	536.119	97.0665	443.667	451.648	406.163	633.048
ANKMY1 ENSG00000144504	570.723	54.2618	91.7336	197.783	181.511	434.241	260.094	18.0666	41.393	18.3666
ANKMY2 ENSG00000106524	23.7186	12.4521	11.1248	104.076	10.7122	25.5975	72.8907	42.8549	10.1899	2.76554
ANKRA2 ENSG00000164331	1.51429	1.46516	234.993	12.4135	32.1747	0.707777	11.2487	328.353	3.55263	117.758
ANKRD1 ENSG00000148677	0.00477754	4.31629	5.23595	3.01755	0.146562	5.24022	14.8966	1.92396	1.1571	0.292799
ANKRD10 ENSG00000088448	53.4799	1.86813	2275.07	120.562	1043.21	291.965	1197.86	14.0591	20.7073	312.133
ANKRD11 ENSG00000167522	801.254	469.878	583.833	18.4104	247.003	1661.87	529.99	157.252	76.8838	63.8435
ANKRD12 ENSG00000101745	63.8339	20.0927	135.604	7.53619	24.7351	55.7163	34.7833	147.698	250.889	1.76574
ANKRD13A ENSG00000076513	13.9889	37.8432	1.86091	202.479	12.3545	1.16851	28.4153	337.238	183.508	9.82707
ANKRD13B ENSG00000198720	0.59506	63.1194	9.10443	8.66844	2.12472	3.63225	1.70804	781.204	114.073	23.1536
ANKRD13C ENSG00000118454	4.64092	0.260586	154.765	10.3056	88.9208	13.5031	14.0692	15.002	21.5205	45.9396
ANKRD13D ENSG00000172932	4.79592	1153.41	191.689	1608.2	191.783	241.082	401.736	937.584	109.534	629.216
ANKRD16 ENSG00000134461	6.90461	781.452	140.958	11.4548	3.55524	109.579	1.43546	20.277	167.583	13.9962
ANKRD17 ENSG00000132466	117.893	7.41038	377.286	8.77032	293.902	95.0104	25.5639	21.3571	18.8704	33.5459
ANKRD18A ENSG00000180071	1.10298	6.16332	23.2774	7.79158	79.6288	0.839184	4.51218	1.34594	8.09024	1.14564
ANKRD18B ENSG00000230453	11.1264	8.65665	0.111808	7.27786	1.7869	9.36181	2.89464	2.76686	0.670567	10.2503
ANKRD2 ENSG00000165887	3.1915	109.572	1.9838	0.842374	0.203856	2.53233	9.52612	0.272565	1.24002	1.29222
ANKRD20A1 ENSG00000260691	9.23388	15.4837	14.4749	1.55983	6.60734	1.18424	3.16791	7.5944	0.000220135	6.12901
ANKRD20A2 ENSG00000183148	0.710085	6.61069	4.35298	3.99775	2.35576	1.49826	0.287296	0.000753608	1.04241	0.433998
ANKRD20A3 ENSG00000276203	5.3423	13.8885	11.8202	0.788952	2.58149	1.98123	0.39825	3.24523	0.269556	1.44848
ANKRD20A4 ENSG00000172014	9.51581	3.38772	0.69113	5.54111	8.94519	0.342182	6.23638	0.835793	5.10511	0.381423
ANKRD22 ENSG00000152766	3.22521	0.894413	5.40194	4.26013	63.6922	0.189508	64.7126	1.31181	1.05341	107.731
ANKRD23 ENSG00000163126	48.24	489.964	8.05668	6.24389	4.83906	87.0799	16.3731	40.3565	273.307	71.5019
ANKRD24 ENSG00000089847	4.73553	9.42469	2.36682	115.756	167.768	8.12286	0.203439	0.113132	3.14213	10.4935
ANKRD26 ENSG00000107890	2.69855	0.458829	6.13086	183.81	15.1573	4.41425	0.439447	69.9076	1.73984	68.7558
ANKRD27 ENSG00000105186	0.516929	4.20145	197.243	5.84007	1.94045	6.43839	67.1375	67.4487	110.173	17.7466
ANKRD28 ENSG00000206560	63.1813	10.3267	50.2386	7.44181	2.51191	56.8356	3.47113	47.2126	62.0766	40.922
ANKRD29 ENSG00000154065	17.6047	291.972	15.1467	13.6187	1.28464	8.84267	32.0087	17.622	24.0412	17.6737
ANKRD30A ENSG00000148513	40.9539	9.03827	1.82679	5.25936	0.35536	0.520442	0.481872	0.733571	0.441772	0.00375794
ANKRD30B ENSG00000180777	4.33454	7.78499	0.153009	0.0182143	0.0372394	2.51161	0.0179704	3.37766	3.37027	0.447367
ANKRD30BL ENSG00000163046	0.938408	1.1301	0.00760179	0.302659	2.4385	0.054806	1.08047	1.67311	1.86511	2.25469
ANKRD31 ENSG00000145700	0.255021	0.506926	3.38745	0.0946748	1.9104	3.6833	1.80249	2.28872	2.89257	0.000767819
ANKRD33 ENSG00000167612	4.50164	0.68227	0.000181902	1.47152	0.282077	0.000617462	0.651878	0.888174	4.20268	2.48127
ANKRD33B ENSG00000164236	0.077676	7.93894	1.01489	5.01615	0.24979	15.6468	1.67414	6.60796	65.3201	1.04729
ANKRD34A ENSG00000272031	23.2644	120.571	22.1906	80.936	2.72263	5.42619	5.75456	12.1797	5.18866	1.57476
ANKRD34B ENSG00000189127	0.261654	4.08008	20.2912	0.992191	0.0390241	16.1576	5.39084	1.02193	33.1491	0.484395
ANKRD34C ENSG00000235711	0.258268	2.15499	0.505017	0.62182	2.04008	0.574509	1.24904	0.00738867	0.543428	0.258051
ANKRD35 ENSG00000198483	957.407	273.037	0.0264092	33.7109	139.216	29.0304	134.085	262.84	3.7433	103.157
ANKRD36 ENSG00000135976	9.29844	26.0807	25.2157	280.596	0.0668146	7.90049	0.170142	2.50439	29.0871	54.3206
ANKRD36B ENSG00000196912	59.5636	5.95247	107.966	0.000891051	1.94079	9.36615	22.977	2.83344	144.515	6.32832
ANKRD36C ENSG00000174501	264.176	18.5444	8.44609	5.61279	4.35074	2.82942	0.528059	61.3267	18.2152	63.3582
ANKRD37 ENSG00000186352	0.323313	3.16138	1504.43	3.0851	403.332	146.443	52.0337	15.2304	3.4592	216.442
ANKRD39 ENSG00000213337	339.808	7.91938	195.869	475.448	5.04421	134.848	52.789	6.60293	12.2884	12.9724
ANKRD40 ENSG00000154945	35.9575	442.569	347.854	87.3057	5.28406	0.60186	438.565	31.61	68.7453	72.1574
ANKRD42 ENSG00000137494	31.1409	7.35327	94.5724	24.672	16.8523	0.379671	8.16342	14.101	5.38656	42.956
ANKRD44 ENSG00000065413	10.176	1.54982	2.281	1.02017	30.9778	3.55315	0.792199	0.657803	16.0136	0.355608
ANKRD45 ENSG00000183831	4.23583	3.17127	1.83298	20.9099	1.86536	10.2964	1.33393	16.0322	10.545	3.4236
ANKRD46 ENSG00000186106	3.50445	6.55462	20.8423	1.65136	44.5557	204.085	30.2327	13.2322	26.0044	36.2582
ANKRD49 ENSG00000168876	4.74479	4.67156	8.0607	10.9166	7.85234	2.33225	1.13007	90.4121	1.8536	15.5538
ANKRD50 ENSG00000151458	87.712	2.69893	43.1079	15.723	4.8459	24.9557	122.62	19.4983	69.2997	7.24552
ANKRD52 ENSG00000139645	54.6216	701.802	97.4765	54.836	432.511	418.09	519.555	527.738	542.134	108.834
ANKRD53 ENSG00000144031	66.8087	58.9275	0.469076	1.53406	2.57659	3.60176	5.22758	1.81959	7.90592	3.81516
ANKRD54 ENSG00000100124	5.1663	224.872	323.002	265.191	9.97837	45.2218	101.236	1318.74	223.464	181.046
ANKRD55 ENSG00000164512	0.410992	2.66343	0.426734	1.79119	1.21163	0.129569	0.550221	0.332068	0.0552408	0.316367
ANKRD6 ENSG00000135299	4.26717	6.28763	12.2478	4.0235	46.4581	0.478786	53.1637	2.14243	166.151	0.951863
ANKRD61 ENSG00000157999	0.653704	1.64634	1.95381	3.91683	0.021554	0.563337	0.0211041	1.52051	2.94057	0.0667314
ANKRD62 ENSG00000181626	5.6422	1.28681	0.0843703	0.731714	0.270845	20.6956	3.87128	4.35621	0.136455	1.25221
ANKRD65 ENSG00000235098	25.7456	331.111	4.86638	33.5539	40.8854	1148.8	445.236	3.78406	41.6483	0.548282
ANKRD66 ENSG00000230062	5.12658	0.148212	0.426725	0.102037	3.83664	0.588233	1.6647	0.181495	1.62818	0.703203
ANKRD7 ENSG00000106013	2.5665	2.0865	0.0743634	3.42906	2.47783	0.0460498	0.687922	4.35225	0.0140631	2.17695
ANKRD9 ENSG00000156381	671.152	75.3384	279.854	806.608	291.676	652.139	473.647	0.937757	170.418	72.6263
ANKS1A ENSG00000064999	65.3999	70.8278	1.11488	1.98988	4.70829	171.803	15.5235	17.7446	5.50498	21.6249
ANKS1B ENSG00000185046	12.3299	198.448	0.883233	8.47719	1.02185	3.21089	0.11624	10.7023	28.4616	4.11077
ANKS3 ENSG00000168096	188.008	22.1316	453.12	749.396	36.0919	674.518	27.2401	30.8059	142.304	575.618
ANKS4B ENSG00000175311	0.0515003	2.22335	4.14537	0.724029	0.261957	0.0444865	0.107742	0.0109975	0.419184	1.45108
ANKS6 ENSG00000165138	64.3842	416.798	207.912	16.8729	156.968	6.49476	26.5549	3.82001	4.06685	7.0691
ANKUB1 ENSG00000206199	0.970204	2.6212	0.0526525	1.00652	1.30754	5.45281	0.0824385	1.18049	8.80298	0.368761
ANKZF1 ENSG00000163516	8.38053	345.008	940.707	2104.86	310.316	243.922	11.543	5.02231	1.89284	624.389
ANLN ENSG00000011426	0.216912	5.1373	0.807748	0.069297	0.421464	2.56868	2.06374	8.45911	0.101256	0.0639298
ANO1 ENSG00000131620	6.54077	25.6936	187.268	0.62734	212.358	7.10306	253.679	8.92925	63.1946	2.78183
ANO10 ENSG00000160746	261.158	4.85289	18.445	812.823	36.6941	564.242	265.385	0.228581	8.98812	189.154
ANO2 ENSG00000047617	0.580369	52.0485	1.89763	3.56498	3.51663	9.85531	5.58733	0.545053	0.0125453	3.75354
ANO3 ENSG00000134343	1.36226	6.83802	0.496204	4.14751	0.0521969	3.86043	3.52638	0.174368	1.94672	3.27905
ANO4 ENSG00000151572	6.14559	1.45371	14.4024	14.4645	0.680289	10.1243	1.38058	154.779	5.2231	0.188426
ANO5 ENSG00000171714	123.685	3.90363	50.7794	12.2015	3.96655	3.98009	0.0305351	51.247	2.71503	2.62321
ANO6 ENSG00000177119	26.1757	11.9297	27.474	0.219099	0.534314	24.7572	72.0126	95.1613	30.0881	207.726
ANO7 ENSG00000146205	70.3113	2106.27	3000.95	922.653	4740.66	41.2924	0.0402099	10.9355	47.7006	14.7734
ANO8 ENSG00000074855	25.3816	46.3456	4.32092	12.3826	29.0187	662.327	105.098	0.5316	172.194	135.481
ANO9 ENSG00000185101	2.62439	17.5193	62.459	1005.5	193.224	6.6732	557.453	25.2497	0.177573	10.0463
ANOS1 ENSG00000011201	5.99566	3.62978	148.172	51.0206	5.10304	5.4362	0.480794	9.94785	0.0859496	5.63182
ANP32A ENSG00000140350	42.2597	545.713	1160.21	65.8255	619.384	1790.05	552.393	274.984	905.228	411.363
ANP32B ENSG00000136938	478.562	100.153	454.629	348.811	35.4155	1141.81	234.917	227.004	0.515099	50.2332
ANP32D ENSG00000139223	0.127591	1.83354	2.74135	0.0730648	3.36197	1.1162	1.01719	0.0858674	0.708455	0.49609
ANP32E ENSG00000143401	198.03	24.3092	23.7764	28.9289	135.561	19.6615	5.32379	3.03607	11.6403	2.06155
ANPEP ENSG00000166825	7.23339	5.08823	1520.83	36.5977	3511.28	17.9995	20.762	7.10986	6.08443	5833.05
ANTXR1 ENSG00000169604	772.83	102.045	218.337	102.724	145.628	33.9394	52.1958	252.404	559.185	19.8032
ANTXR2 ENSG00000163297	1255.58	17.3143	1218.92	26.9738	1235.91	4175.27	12.8983	286.11	30.8167	18.5732
ANTXRL ENSG00000274209	0.457487	2.51774	7.34762	0.792483	1.69399	5.43007	0.109376	1.74196	0.750245	0.979447
ANXA1 ENSG00000135046	19.0376	5.73548	402.232	39.8352	891.864	1.75958	1702.32	624.242	460.735	3.0607
ANXA10 ENSG00000109511	2.27169	0.48888	0.128012	0.393277	0.186529	0.186592	1.18517	1.02832	0.383588	2.91856
ANXA11 ENSG00000122359	354.144	7711.42	1364.73	423.746	2097.68	5197.38	4343.22	9.8208	0.25546	1054.06
ANXA13 ENSG00000104537	1.12507	6.81333	24.7605	6.82545	1.48881	5.43748	1.16916	2.70042	1.58837	0.936496
ANXA2 ENSG00000182718	404.274	7655.12	38.482	11.3123	1650.67	4785.82	9080.43	56.6216	40.3216	37.09
ANXA2R ENSG00000177721	5.48147	7.88479	16.8675	74.1854	15.6093	157.486	13.8629	17.6678	12.698	4.89483
ANXA3 ENSG00000138772	3.5596	1.69264	425.832	7.61812	10.9122	8.73918	31.9913	1.25179	24.1283	52.4092
ANXA4 ENSG00000196975	101.392	11.1711	59.0081	243.541	2.90275	21.6529	55.001	184.479	91.8041	38.7182
ANXA5 ENSG00000164111	227.6	44.4693	1908.67	110.928	179.002	84.7881	188.679	1645.86	3.64821	751.703
ANXA6 ENSG00000197043	12754	7445.54	1.76264	1623.4	278.312	81.3212	619.738	3.96646	128.735	359.968
ANXA7 ENSG00000138279	12.9087	1.74122	796.889	7.48344	639.04	266.54	299.033	2.47953	15.3014	301.391
ANXA8 ENSG00000265190	8.78363	4.40064	0.0220056	2.59101	6.81033	8.12368	1149.36	1.6895	2.88533	0.510203
ANXA8L1 ENSG00000264230	2.50397	3.80245	2.13477	64.6917	1.01794	5.6586	897.661	33.3615	2.86288	0.109682
ANXA9 ENSG00000143412	1.13763	27.9528	0.561365	0.887575	0.416453	0.237529	66.445	3.84344	0.523767	19.0226
AOAH ENSG00000136250	262.693	6.91415	16.9125	1.75861	223.072	12.3876	0.0761214	330.088	102.424	0.680435
AOC1 ENSG00000002726	1.7679	13.0068	0.995152	3.04587	651.32	14.0968	1.57051	5.51542	9.28441	1.44826
AOC2 ENSG00000131480	5.14936	3.15822	0.16097	0.378668	5.08992	0.0743332	10.8066	3.56742	4.26282	37.9905
AOC3 ENSG00000131471	2500.56	1691.25	1.75218	14.8955	13.8191	19.7197	12.9782	194.894	6.49321	61.7937
AOX1 ENSG00000138356	83.6947	34.5695	18.6929	5.86902	32.5588	23.0793	5.10437	25.1494	9.62589	64.628
AP000275.65 ENSG00000265590	1.59036	0.000316087	0.42491	0.869741	0.460071	0.466272	0.0089218	1.42324	1.0255	0.832757
AP000295.9 ENSG00000249624	0.86017	0.294888	0.31392	0.551716	0.283477	2.8878	0.403498	0.0187202	0.128712	0.50342
AP000304.12 ENSG00000249209	0.762651	3.61952	0.177098	0.9278	0.468378	0.65892	1.05024	0.864346	0.611031	0.0255206
AP000349.2 ENSG00000280178	0.0540078	2.51286	1.44488	0.100007	0.151206	0.919012	2.07631	1.91609	0.0825649	1.34693
AP000350.10 ENSG00000251357	0.850106	1.60361	0.780129	5.29691	2.4247	1.05407	0.132491	0.0899214	1.50491	0.563195
AP000687.1 ENSG00000280170	1.16383	1.85042	0.249521	0.000361226	0.0617929	0.777385	3.17724	3.23235	1.00928	0.0692121
AP000721.4 ENSG00000256100	0.935347	0.983249	0.00810843	1.76193	3.31078	0.0202203	0.338424	0.84817	0.826686	0.24545
AP000769.1 ENSG00000279576	2578.79	14.795	6328.11	9.11298	769.569	4.82403	13.2283	196.509	88.1556	2736.12
AP000866.1 ENSG00000279342	2.46652	23.4926	3.79858	0.854549	1.76389	0.126383	0.242561	3.52031	2.19688	4.97425
AP001888.1 ENSG00000281781	1.60575	3.15134	0.059685	1.10368	0.828961	0.218573	0.16824	3.17434	0.0270114	1.92543
AP002962.1 ENSG00000279906	0.755714	2.24424	0.469713	1.96522	0.0521223	0.00486823	0.0452837	0.822424	3.08527	0.516608
AP006285.2 ENSG00000278919	13.5587	0.536465	0.126489	0.473462	0.37876	2.37405	2.83316	1.87036	3.71359	1.13414
AP1AR ENSG00000138660	7.49249	12.434	287.928	3.66645	4.31425	32.8614	21.4648	14.712	36.735	105.074
AP1B1 ENSG00000100280	394.1	1017.57	2056.18	45.3652	2720.58	11.5841	628.613	4.79651	674.61	152.364
AP1G1 ENSG00000166747	2.59928	11.4821	401.12	78.0111	97.3145	6.18703	206.351	3.74283	199.864	107.651
AP1G2 ENSG00000213983	12.1012	2612.36	1500.51	1371.93	476.084	1.93108	1810.41	135.766	100.913	711.711
AP1M1 ENSG00000072958	1678.14	14.8952	5.09795	1797.29	40.8004	28.8085	17.0988	4415.57	45.9422	0.834627
AP1M2 ENSG00000129354	3.17693	1511.56	1653.99	1933.12	1466.78	89.4797	647.408	14.0486	77.6895	974.816
AP1S1 ENSG00000106367	418.069	611.019	1236.68	1949.17	782.377	30.7432	88.4671	21.3685	260.183	170.937
AP1S2 ENSG00000182287	236.659	2.84178	7.52389	15.351	7.33186	11.1342	2.61409	8.93009	190.439	17.0967
AP1S3 ENSG00000152056	0.904891	6.95994	93.2633	18.9303	5.58358	3.94603	33.085	9.56872	2.87288	1.60647
AP2A1 ENSG00000196961	1042.88	508.943	244.847	1044.56	269.104	32.8466	236.001	1159.67	1031.37	322.15
AP2A2 ENSG00000183020	1992.49	375.293	1241.14	1575.3	985.529	270.066	22.1879	1090.38	196.429	864.03
AP2B1 ENSG00000006125	184.516	636.634	99.3183	941.955	598.942	650.508	428.792	1338.45	62.9945	586.045
AP2M1 ENSG00000161203	5502.69	2645.63	1218.44	3843.88	849.292	11.131	1227.5	1861.35	0.202443	1108.75
AP2S1 ENSG00000042753	4863.44	1875.29	2014.51	5687.18	1835.11	842.5	611.694	65.3987	649.394	547.75
AP3B1 ENSG00000132842	15.6779	8.13128	323.51	4.74169	21.6085	9.88058	21.3783	1.94707	276.414	42.452
AP3B2 ENSG00000103723	7.28057	6.86999	6.23845	4.14967	12.7434	30.0538	123.129	3.16071	0.31475	9.07681
AP3D1 ENSG00000065000	106.908	1.57829	1651.27	83.0608	771.198	447.446	1139.86	58.159	498.901	561.712
AP3M1 ENSG00000185009	146.725	151.197	764.269	19.2191	9.6981	0.678764	0.0011131	255.121	35.3385	207.324
AP3M2 ENSG00000070718	42.6423	372.483	8.4836	0.711442	7.27238	472.307	0.815437	718.919	2.67374	5.9326
AP3S1 ENSG00000177879	23.115	7.71352	190.842	56.3949	10.6278	1.22891	144.451	15.8735	15.3507	46.5534
AP3S2 ENSG00000157823	702.564	794.421	481.419	387.242	178.333	0.818634	18.9302	26.5676	1.40209	39.8127
AP4B1 ENSG00000134262	0.746613	337.181	45.7629	10.1269	34.4276	769.243	66.8979	52.5501	6.52805	0.00103296
AP4E1 ENSG00000081014	2.27187	93.2554	16.886	9.27651	7.99696	9.7365	20.5862	3.86287	5.09922	22.8774
AP4M1 ENSG00000221838	164.7	84.952	166.495	685.093	0.55174	358.253	18.6364	113.979	11.4835	245.409
AP4S1 ENSG00000100478	56.1092	0.612445	0.796023	56.9261	19.091	21.4124	16.0611	26.9043	10.4386	9.06949
AP5B1 ENSG00000254470	126.014	261.802	113.439	15.512	1.40275	7.20748	156.206	103.572	27.1227	52.2908
AP5M1 ENSG00000053770	48.8425	13.9944	13.5775	11.2431	77.4258	0.0620339	142.561	17.2277	0.277485	19.5173
AP5S1 ENSG00000125843	39.6124	19.5961	70.9354	102.39	35.8031	311.955	156.978	33.5233	46.0786	5.17756
AP5Z1 ENSG00000242802	0.877703	93.3649	239.776	269.167	3.84976	69.3083	460.996	726.117	732.959	6.25146
APAF1 ENSG00000120868	2.41211	12.9893	63.5441	0.0044468	0.736763	5.56084	141.272	14.9578	3.2668	69.5427
APBA1 ENSG00000107282	5.17303	49.4877	53.4283	90.112	1.86149	11.1069	2.90754	0.125498	1.79602	0.900789
APBA2 ENSG00000034053	4.37915	6.12929	26.1271	3.65786	1.80291	502.066	2.06859	249.241	15.5857	3.89951
APBA3 ENSG00000011132	68.2177	0.000127029	4.81318	1481.6	288.741	14.9817	37.4617	891.109	55.6404	212.173
APBB1 ENSG00000166313	1554.13	3115.79	194.531	1090.89	1.83335	132.965	46.0121	1968.7	11.3282	66.2001
APBB1IP ENSG00000077420	1.43694	31.897	26.1655	2.29304	2.23087	2.96481	0.10406	114.962	22.897	7.32892
APBB2 ENSG00000163697	360.774	55.9101	14.0961	30.1231	24.6699	229.406	18.7225	15.964	18.1867	8.56789
APBB3 ENSG00000113108	13.7891	2068.3	1192.77	57.3981	26.5652	649.582	93.5276	67.304	566.019	287.436
APC ENSG00000134982	10.28	0.499759	308.906	5.32808	12.2587	0.0277548	0.0353106	16.3129	21.1636	59.3446
APC2 ENSG00000115266	2.01235	4.93401	1.49871	2.83612	0.116805	0.140049	1.25558	0.0190173	0.743687	1.12981
APCDD1 ENSG00000154856	521.138	3.70538	673.736	13.858	13.0908	10.2589	142.082	559.29	14.4925	300.363
APCDD1L ENSG00000198768	97.4589	65.4832	0.8148	16.1784	0.848975	0.257881	2.85781	0.838512	1.55336	2.13799
APCS ENSG00000132703	0.314259	0.947264	0.79541	2.18893	2.01728	0.0491321	2.87816	1.7502	0.0155586	1.53283
APEH ENSG00000164062	156.258	2604.07	398.356	756.226	58.0163	1566.11	49.9589	22.8484	866.387	102.167
APELA ENSG00000248329	4.94134	3.27348	15.8394	13.4891	10.6627	0.92095	0.344941	0.000227605	0.764925	2.80829
APEX1 ENSG00000100823	1138.15	358.136	1392.56	22.4589	178.046	686.168	329.776	690.317	55.9537	775.899
APEX2 ENSG00000169188	8.14503	22.6283	17.0969	511.217	126.513	10.2843	508.247	8.86981	36.1929	41.3107
APH1A ENSG00000117362	2174.66	17.3695	1188.51	85.0323	743.842	12.8428	1906.64	547.681	238.831	728.689
APH1B ENSG00000138613	31.7884	3.89424	602.83	192.858	89.1376	296.194	93.2965	50.0815	27.9561	274.208
API5 ENSG00000166181	20.536	30.6238	197.97	0.334292	10.4054	4.76753	35.7258	153.181	95.1868	39.4818
APIP ENSG00000149089	28.4309	0.119841	115.97	9.62111	24.1176	32.5086	2.18308	11.807	14.7993	54.8259
APITD1 ENSG00000175279	1.67585	2.98916	18.999	6.7465	1.37422	107.178	58.4316	0.293455	1.58284	24.9508
APITD1-CORT ENSG00000251503	0.149136	5.37955	1.47904	2.15801	1.80642	1.83819	0.0978573	6.4103	1.02964	1.008
APLF ENSG00000169621	15.5189	16.1351	2.11803	0.435448	13.1462	7.16779	9.27295	1.68819	0.928375	2.89616
APLN ENSG00000171388	0.217236	13.5779	12.023	3.58692	68.9316	3.6478	3.11241	17.4466	3.8175	2.7571
APLNR ENSG00000134817	27.7612	234.024	1.64065	0.137025	37.0773	12.0709	1.0546	18.7637	1.21942	9.1302
APLP1 ENSG00000105290	2.99327	280.469	3.59271	25.1211	3.35446	79.7789	2.52251	1.25587	47.8808	13.9048
APLP2 ENSG00000084234	799.458	12.3847	11268.8	57.2233	7842.62	1656.24	1941.44	1.67539	0.476451	4107.94
APMAP ENSG00000101474	411.825	32.3983	2380.6	101.699	804.194	144.196	641.956	1240.93	58.7992	593.625
APOA1 ENSG00000118137	0.690411	27.9576	0.525409	10.3225	7.57439	5.04699	4.51155	0.0540772	5.00579	3.32781
APOA2 ENSG00000158874	0.85403	8.06534	0.746153	0.222974	1.85045	1.96283	0.842277	3.4283	2.77367	0.108838
APOB ENSG00000084674	3.0397	48.9339	0.108916	3.2321	1.92068	16.3448	4.3412	1.88176	1.74563	3.04661
APOBEC1 ENSG00000111701	0.703156	0.0792949	0.0951705	0.0284063	0.0915704	1.20338	0.289504	1.13842	0.763852	0.300693
APOBEC2 ENSG00000124701	0.95249	3.78694	0.189322	4.03075	1.73777	1.02305	0.0106196	1.76155	1.21288	0.00214778
APOBEC3A ENSG00000128383	0.471531	2.77295	0.56753	0.770338	0.0391178	0.341288	75.4663	1.13636	2.78678	0.459591
APOBEC3B ENSG00000179750	0.781504	7.44253	0.459831	5.96307	0.0194799	0.700597	0.106956	0.786198	0.729047	1.78195
APOBEC3C ENSG00000244509	3.29034	1271.78	376.899	3.67148	275.478	857.103	253.223	496.097	57.6751	111.659
APOBEC3D ENSG00000243811	18.4548	52.0879	2.88039	107.846	13.8184	7.10475	93.0454	0.0297448	2.65879	0.27942
APOBEC3F ENSG00000128394	1.88468	8.32147	15.6415	41.2403	21.5365	166.684	2.74021	7.14779	312.913	71.8388
APOBEC3G ENSG00000239713	138.529	22.7285	6.84206	10.3913	56.1454	36.2175	151.603	88.8557	412.071	0.388685
APOBEC3H ENSG00000100298	0.603997	1.34135	8.97192	0.0677471	0.513594	0.0860947	30.3055	6.45615	0.127791	45.5561
APOBEC4 ENSG00000173627	0.540944	2.27738	3.60255	1.09662	2.09798	2.21032	0.426612	0.260829	53.37	0.74284
APOBR ENSG00000184730	54.7473	13.74	3.7197	501.148	0.0410362	12.8861	9.57972	6.46542	54.806	85.5669
APOC1 ENSG00000130208	888.637	1366.28	8.39343	42.7999	24.1382	11.5745	9.65794	880.72	252.746	60.1094
APOC2 ENSG00000234906	1.41972	0.8781	0.831685	0.522514	1.15587	0.871579	3.23754	1.42199	0.477704	1.85788
APOC3 ENSG00000110245	0.143169	3.80913	0.072758	0.151391	0.174942	1.13153	0.861684	0.000806027	1.90403	0.874762
APOC4 ENSG00000267467	0.948696	0.00713694	1.43622	1.16875	1.16078	0.362175	0.953932	0.068801	1.55451	0.393691
APOD ENSG00000189058	41.8667	15825	439.286	64.2336	1908.28	3093.32	10.7477	6679.89	3125.14	1284.59
APOE ENSG00000130203	4616.68	107.321	1.82347	2.15567	2.83253	11.562	3.52919	18010.8	654.566	1075.56
APOF ENSG00000175336	279.716	47.547	9.70997	11.9211	43.352	10.4047	9.46702	15.4157	0.029742	407.302
APOH ENSG00000091583	1.59019	8.74486	2.72717	0.00205545	5.18503	3.84359	3.31321	1.79443	2.06938	1.98045
APOL1 ENSG00000100342	1091.58	267.203	23.2109	9.47208	466.784	30.7861	776.291	965.833	325.079	7.75912
APOL2 ENSG00000128335	249.015	1154.78	92.2177	326.742	2.33652	1333.23	182.939	59.5106	2.61752	18.5393
APOL3 ENSG00000128284	21.775	1620.26	7.9596	8.77528	1.41221	37.9245	52.9543	167.547	19.909	386.866
APOL4 ENSG00000100336	4.05833	4.83771	41.049	38.796	15.2541	652.631	111.738	19.9657	1.24035	112.225
APOL6 ENSG00000221963	28.6483	250.211	8.19285	23.4147	71.0331	499.057	33.3775	38.3244	53.6675	136.275
APOLD1 ENSG00000178878	4.17734	159.622	5.4356	2.44464	19.7383	1.13067	61.1182	13.4739	51.6053	16.5375
APOM ENSG00000204444	24.6282	78.6674	0.364713	33.7192	11.9394	39.6958	15.9132	15.6252	8.77207	2.6616
APOO ENSG00000184831	3.09845	21.6196	7.01032	12.7978	8.00273	30.8457	10.174	0.700494	1.40984	19.9063
APOOL ENSG00000155008	55.8789	10.2431	119.081	53.7731	37.2228	27.3584	9.1611	64.5279	37.9095	81.45
APP ENSG00000142192	1900.75	4606.51	4960.35	774.983	2544.86	45.1602	4555.96	20.4411	3089.66	2088.71
APPBP2 ENSG00000062725	3.59514	37.1694	456.606	15.813	20.6051	114.803	36.1155	192.481	5.0743	89.5696
APPL1 ENSG00000157500	4.27494	4.93891	135.987	16.1006	6.49378	11.6431	11.0853	153.504	213.291	24.8123
APPL2 ENSG00000136044	89.49	189.464	1033.32	609.856	742.672	469.659	276.054	14.359	178.809	783.388
APRT ENSG00000198931	2313.81	5179.22	903.402	5910.08	1718.08	1238.74	72.099	1218.76	1756.71	398.993
APTX ENSG00000137074	59.1035	307.874	151.146	113.194	371.215	719.488	241.691	47.8312	53.1407	7.57963
AQP1 ENSG00000240583	3374.64	408.911	6.95405	30.4782	2.76465	2.00049	30.267	1539.48	3605.02	19.3801
AQP10 ENSG00000143595	0.0565965	9.59278	2.22196	2.56831	2.49554	1.7088	2.04993	10.4368	9.41264	5.48355
AQP11 ENSG00000178301	0.757029	4.19146	61.907	0.780434	0.0147432	0.774528	0.156659	0.406266	36.0161	0.367609
AQP12A ENSG00000184945	2.62259	0.000307841	1.03978	1.56625	0.756183	2.09274	0.685038	1.9153	6.69216	3.50329
AQP12B ENSG00000185176	0.0624426	0.00151918	3.8091	2.20228	0.308849	0.278686	0.175062	0.0842016	0.899475	1.13237
AQP2 ENSG00000167580	0.0011003	398.8	12.1092	2.18682	0.658028	0.0397199	1.94822	2.30822	3.71269	1.46525
AQP3 ENSG00000165272	23.3276	4693.85	2006.58	31.5001	3996.94	36.0541	23745.3	13.7483	31.5361	286.579
AQP4 ENSG00000171885	4.9576	0.741019	3.42544	0.349705	0.462737	2.45637	3.35134	2.05885	0.604187	2.10986
AQP5 ENSG00000161798	45.8627	3.31794	58.5573	0.242608	12.5499	279.088	1.28501	7.00184	19.8376	8.24572
AQP6 ENSG00000086159	1.96045	14.8603	3.6577	0.493979	1.03389	1.20807	0.517531	0.654661	1.65107	0.362361
AQP7 ENSG00000165269	1.3153	2.71268	1.4455	1.97908	2.17507	5.23729	25.3066	0.257092	0.0375671	3.17197
AQP8 ENSG00000103375	0.151484	0.00059394	0.0666491	0.0034868	2.34315	2.90667	0.433632	3.44803	0.379311	0.0611546
AQP9 ENSG00000103569	3.30319	0.478479	0.359253	0.348802	0.764047	2.12302	1.55727	0.32464	0.674202	0.138237
AQR ENSG00000021776	0.882407	48.3571	82.7019	237.367	42.3163	744.78	157.829	8.04299	37.9832	16.1572
AR ENSG00000169083	628.231	2523.1	1800.6	68.7807	938.793	941.807	14.8252	1633.03	206.67	784.937
ARAF ENSG00000078061	36.4894	980.466	83.9846	2056.31	9.83671	49.1808	35.9122	1471.26	9.92261	29.2569
ARAP1 ENSG00000186635	949.957	610.885	178.614	328.615	123.556	207.518	981.298	618.11	770.724	86.9521
ARAP2 ENSG00000047365	1.92905	12.589	25.6886	0.608351	2.19637	0.835516	9.2346	2.79636	140.307	8.358
ARAP3 ENSG00000120318	13.3555	1021.57	6.49827	11.1748	57.3033	50.6312	31.5884	736.598	11.3074	2.44419
ARC ENSG00000198576	15.2041	19.2244	3.60094	238.792	1.98887	243.84	33.6717	0.34819	10.5506	0.021383
ARCN1 ENSG00000095139	4.19095	25.7925	695.79	3.61297	17.5271	69.4247	284.587	1136.75	43.2849	3.51759
AREG ENSG00000109321	0.262712	2.12109	0.131846	5.10248	3.37218	2.7754	262.796	3.49934	3.5658	0.000551955
AREL1 ENSG00000119682	3.82211	993.073	475.818	5.96929	303.207	65.0344	148.714	0.240651	1.48985	238.961
ARF1 ENSG00000143761	95.6581	7.09674	1791.34	889.471	789.845	19.8993	1266.84	339.192	234.86	788.627
ARF3 ENSG00000134287	76.3539	1381.62	1024.25	1757.19	971.488	2449.41	1280.05	28.5967	510.297	91.0182
ARF4 ENSG00000168374	3.43477	17.706	1594.21	7.91751	6.34076	30.1894	918.93	299.213	317.083	478.786
ARF5 ENSG00000004059	330.733	36.5259	265.538	58.497	128.236	176.007	56.8323	7.62892	24.5764	1.84829
ARF6 ENSG00000165527	10.8674	7.25661	904.408	7.71471	69.3668	14.9077	361.495	11.1805	55.2262	990.423
ARFGAP1 ENSG00000101199	274.569	672.217	1683.3	1415.68	21.1723	34.3842	94.3941	450.92	575.534	205.742
ARFGAP2 ENSG00000149182	425.713	1545.28	978.877	1606.18	345.318	500.68	387.724	803.245	1103.41	171.785
ARFGAP3 ENSG00000242247	0.0543244	8.64922	892.213	73.7181	98.5582	4.7777	355.102	33.9651	9.28966	30.9773
ARFGEF1 ENSG00000066777	123.94	7.39803	388.811	6.58675	2.52618	1.71773	196.018	27.4065	19.5131	161.421
ARFGEF2 ENSG00000124198	21.0681	2.85674	190.78	24.4829	1.60625	48.0877	2.654	52.6436	9.2494	0.27798
ARFGEF3 ENSG00000112379	0.180318	16.3922	1181.08	2.40707	354.242	11.6066	424.647	15.3078	4.17322	103.037
ARFIP1 ENSG00000164144	9.63221	2.60711	307.77	0.874877	28.095	2.24342	54.7969	4.83629	2.76226	124.54
ARFIP2 ENSG00000132254	54.6724	1165.31	658.838	3327.74	1083.54	557.976	1149.43	11.4291	326.189	1072.2
ARFRP1 ENSG00000101246	1705.64	1173.64	727.209	2002.65	452.273	45.5395	2.31734	676.556	273.08	128.658
ARG1 ENSG00000118520	0.00163475	2.0946	0.409716	0.0102873	1.32604	0.0101344	0.0181343	11.1315	0.92699	6.86256e-06
ARG2 ENSG00000081181	34.9453	2.08578	2602.56	656.394	875.002	677.449	740.933	94.2657	51.9736	4.97116
ARGFX ENSG00000186103	0.270283	0.678428	0.702439	1.98118	0.395638	0.524851	0.225934	1.39694	2.44569	0.0772589
ARGLU1 ENSG00000134884	0.159427	6.72495	2382.98	167.683	89.0459	30.4303	454.131	375.32	896.015	1193.59
ARHGAP1 ENSG00000175220	2533.24	6974.38	2650.12	77.4917	72.5589	1468.98	286.802	703.759	953.293	0.0046412
ARHGAP10 ENSG00000071205	1296.29	9.47333	7.32699	0.915226	719.079	881.069	17.4704	1.40455	116.877	19.5012
ARHGAP11A ENSG00000198826	26.2958	0.229994	4.48353	0.0225927	1.47955	0.192128	2.37755	2.45173	4.37911	0.220667
ARHGAP11B ENSG00000187951	3.20204	0.982849	0.254585	1.71662	10.2415	1.33539	3.85708	8.44889	17.878	0.428585
ARHGAP12 ENSG00000165322	3.69058	6.24921	234.489	8.22457	1.35892	0.573276	52.4494	10.8374	1.15437	286.441
ARHGAP15 ENSG00000075884	1.70342	84.3976	3.8379	0.472962	1.29641	7.63576	11.5192	5.04372	1.2999	3.01823
ARHGAP17 ENSG00000140750	23.1324	71.8179	201.846	2.10701	10.9447	702.382	127.365	119.07	3.84301	81.8793
ARHGAP18 ENSG00000146376	68.5082	2.47015	91.303	12.8061	30.898	32.8209	6.5128	75.6974	14.6813	126.751
ARHGAP19 ENSG00000213390	39.8535	21.3834	0.465261	2.9299	41.4673	215.574	229.075	5.24638	52.7543	55.9548
ARHGAP20 ENSG00000137727	78.9194	9.21749	2.59246	7.54359	18.7581	1.44729	2.30586	0.786381	25.9559	3.03548
ARHGAP21 ENSG00000107863	389.171	32.4714	173.918	25.1441	0.327226	0.331569	139.249	0.391086	44.6748	7.75362
ARHGAP22 ENSG00000128805	74.7091	35.7227	18.4985	13.6072	14.963	5.39138	97.209	64.9245	228.268	3.32229
ARHGAP23 ENSG00000275832	29.4239	81.6019	0.00662715	28.0346	1.2159	103.994	710.896	144.901	68.9806	2.84758
ARHGAP24 ENSG00000138639	19.8982	8.38791	11.312	3.47361	0.378859	12.2392	6.34391	31.0875	11.0343	0.747455
ARHGAP25 ENSG00000163219	64.3657	57.4543	8.06092	12.1896	4.75956	104.948	42.162	1.70695	106.3	1.27115
ARHGAP26 ENSG00000145819	4.13801	0.329571	55.1298	63.8471	0.747555	3.11187	74.2361	1.5585	261.44	182.093
ARHGAP27 ENSG00000159314	262.7	135.592	497.419	345.254	328.052	104.126	1768.46	45.6299	5.10281	395.61
ARHGAP28 ENSG00000088756	16.3083	23.2717	34.8406	4.02283	1.48711	100.303	2.17174	3.1153	1.52334	3.19512
ARHGAP29 ENSG00000137962	0.15222	95.0613	329.212	44.5526	7.79225	4.28598	13.3435	25.9536	10.0268	40.1165
ARHGAP30 ENSG00000186517	42.5601	355.405	1.67251	11.7942	0.535559	5.16107	23.1728	182.327	233.623	0.170288
ARHGAP31 ENSG00000031081	58.3703	487.488	12.2789	8.57619	19.9621	4.27399	1.5058	2.04142	38.3212	5.27908
ARHGAP32 ENSG00000134909	1.50033	2.17758	546.873	264.647	4.70385	13.2661	856.163	48.1952	354.847	159.138
ARHGAP33 ENSG00000004777	476.851	6.37592	396.458	20.6487	2.28884	44.6619	248.546	171.928	271.277	64.2904
ARHGAP35 ENSG00000160007	52.6103	730.828	572.852	1.81251	12.3774	5.96503	220.84	196.345	244.07	57.4552
ARHGAP36 ENSG00000147256	0.444999	0.0513425	1.14974	0.007829	12.3623	2.12402	1.65658	5.85394	0.373039	0.00164713
ARHGAP39 ENSG00000147799	186.919	71.7955	351.098	927.128	2.71958	2.90223	168.566	0.141194	40.2048	3.93204
ARHGAP4 ENSG00000089820	172.798	344.035	0.262212	1.3532	0.00067454	14.0707	20.4043	1227.53	1078.4	65.2946
ARHGAP40 ENSG00000124143	0.700849	8.2974	0.470093	1.96117	11.125	0.391562	152.577	1.57555	12.1907	7.22777
ARHGAP42 ENSG00000165895	1.67312	30.9083	1.85975	0.232221	2.05625	16.2851	0.0632567	12.6579	1.73505	2.86014
ARHGAP44 ENSG00000006740	12.9123	5.51028	139.114	10.8297	25.8744	0.49164	204.759	0.341954	0.587236	0.672747
ARHGAP45 ENSG00000180448	260.742	28.9802	0.43827	31.5215	11.7423	5.73806	34.485	72.6353	818.552	61.8392
ARHGAP5 ENSG00000100852	45.6403	6.67382	201.313	0.000715624	1.7497	47.4645	52.6152	8.33826	330.985	136.473
ARHGAP6 ENSG00000047648	0.24635	28.1912	1269.8	15.1807	355.079	16.8864	12.781	4.27932	52.4782	230.536
ARHGAP8 ENSG00000241484	16.1266	42.3226	157.422	77.5511	92.2704	12.0665	24.6236	15.3022	0.461255	24.4777
ARHGAP9 ENSG00000123329	303.759	5.41845	11.0718	5.81397	5.74662	32.6397	34.1148	212.861	38.5321	1.34541
ARHGDIA ENSG00000141522	4018.16	6652	3699.61	7982.69	2281.14	11.6039	1928.67	490.864	2041.22	1271.92
ARHGDIB ENSG00000111348	52.6457	8.08318	335.167	13.4775	7.49076	2705.25	795.902	252.152	953.972	1224.82
ARHGDIG ENSG00000242173	34.1731	1.71483	4.3778	0.000914085	0.501257	4.63222	1.82464	7.07069	8.74461	1.06444
ARHGEF1 ENSG00000076928	174.472	54.3416	129.48	934.819	309.756	965.301	425.765	1123.14	908.707	401.416
ARHGEF10 ENSG00000104728	33.4354	15.5554	8.55008	60.4842	99.13	30.2607	0.516663	1.847	13.0162	19.3262
ARHGEF10L ENSG00000074964	746.314	53.4868	6.30645	20.1991	28.8013	87.8455	694.309	175.244	10.4255	165.683
ARHGEF11 ENSG00000132694	5.64914	68.7512	512.575	2.3802	103.097	824.213	51.5277	703.142	22.8836	136.495
ARHGEF12 ENSG00000196914	77.0155	111.515	460.053	2.76334	35.1716	10.2358	398.406	17.2894	33.2465	90.8971
ARHGEF15 ENSG00000198844	2.67992	22.7801	15.7896	10.4112	7.83489	20.7291	14.1803	40.3939	312.66	0.11752
ARHGEF16 ENSG00000130762	24.8927	2.82909	616.966	833.701	292.175	13.5056	124.814	23.5637	0.147466	73.6338
ARHGEF17 ENSG00000110237	653.141	224.487	86.6007	90.9642	137.962	140.873	213.753	1470.21	186.11	5.56536
ARHGEF18 ENSG00000104880	0.720202	0.184794	1.98809	0.458624	0.326125	1.07122	1.20717	0.00479598	0.995956	1.01477
ARHGEF19 ENSG00000142632	42.2521	294.686	12.8616	23.4404	277.303	0.082117	211.939	257.272	2.56495	52.973
ARHGEF2 ENSG00000116584	715.478	1072.41	1.82997	1015.7	13.3935	1746.66	522.951	295.425	347.566	105.672
ARHGEF25 ENSG00000240771	2049.03	28.0356	191.441	1.94405	0.214169	1.14122	7.83211	695.097	2.88487	0.342783
ARHGEF26 ENSG00000114790	9.02698	1.53251	275.869	6.05774	10.8503	4.37597	29.564	3.62428	26.3247	538.677
ARHGEF28 ENSG00000214944	4.29646	2.94559	131.135	5.31254	1.75353	0.536237	202.545	4.04844	10.6146	7.29378
ARHGEF3 ENSG00000163947	7.07324	0.00818312	434.507	48.3218	79.1634	221.33	47.9304	28.4502	7.12422	227.351
ARHGEF33 ENSG00000214694	1.51311	7.42046	0.0439517	0.753639	2.96133	1.84579	5.26396	2.02402	1.60752	0.39028
ARHGEF35 ENSG00000213214	0.313639	15.9288	1.67738	0.990668	47.8336	0.0140053	19.3324	43.6821	0.70988	10.9776
ARHGEF37 ENSG00000183111	20.627	76.0244	316.891	313.911	696.246	1501.28	30.1115	1.2076	8.77299	231.185
ARHGEF38 ENSG00000236699	0.0666965	5.77637	236.607	1.41345	14.9538	1.61403	3.26015	1.29001	4.99403	2.24345
ARHGEF39 ENSG00000137135	37.4363	2.53125	4.71001	2.81991	3.2249	2.33628	28.8654	11.9375	2.77946	60.3261
ARHGEF4 ENSG00000136002	1105.33	219.989	2.34628	133.154	11.6374	106.119	14.6244	29.8132	0.476045	124.408
ARHGEF40 ENSG00000165801	137.764	578.533	25.1325	31.7911	66.109	476.671	27.2234	1851.31	59.9492	3.2749
ARHGEF5 ENSG00000050327	40.29	103.074	96.1821	48.2742	127.418	435.082	102.207	0.0587965	18.6779	13.8208
ARHGEF6 ENSG00000129675	17.9642	21.2516	9.45123	1.47011	1.28377	20.4517	10.3196	210.024	21.9835	58.8844
ARHGEF7 ENSG00000102606	37.5734	1227.12	1923	3.95272	106.866	767.134	295.258	604.267	1.06599	632.7
ARHGEF9 ENSG00000131089	980.23	10.6646	15.0721	5.42042	305.787	13.5162	37.7886	7.10206	261.75	38.04
ARID1A ENSG00000117713	9.19542	0.809415	752.743	40.264	126.702	337.447	72.6957	14.0181	41.2403	479.792
ARID1B ENSG00000049618	92.5626	688.561	49.7152	237.765	46.4368	111.764	164.371	121.456	20.7246	0.894438
ARID2 ENSG00000189079	61.3075	17.9115	126.051	7.72323	1.90506	5.70994	133.644	32.8085	29.7839	15.9603
ARID3A ENSG00000116017	177.3	0.315949	119.7	249.356	20.757	47.9644	6.13908	21.7307	41.3804	78.1702
ARID3B ENSG00000179361	10.0507	23.5782	61.638	21.9867	7.44205	6.34268	82.2149	111.95	17.4745	29.2543
ARID4A ENSG00000032219	5.18678	1.39319	90.1342	51.7983	8.16966	18.8456	32.7333	9.39991	92.2062	57.6175
ARID4B ENSG00000054267	0.308133	7.3918	230.687	2.56626	129.276	134.18	19.1633	130.842	102.713	41.3613
ARID5A ENSG00000196843	2202.1	1906.93	1.5148	36.8546	30.8031	2.68672	157.434	1559.07	2419.3	0.730985
ARID5B ENSG00000150347	1.49875	2.67363	500.404	1.81069	2.07624	10.0845	7.50223	2.3143	819.968	7.82861
ARIH1 ENSG00000166233	0.852363	18.4255	217.893	96.0303	388.622	0.925749	585.227	1097.78	57.9935	144.467
ARIH2 ENSG00000177479	47.1176	670.629	817.677	26.7237	236.585	568.04	595.728	314.037	3.86578	278.324
ARIH2OS ENSG00000221883	230.069	1.1848	24.6432	139.671	48.3261	124.972	20.4541	16.8738	11.2158	0.514396
ARL1 ENSG00000120805	1.07727	16.3203	116.731	0.287817	320.108	3223.18	564.081	6.60088	0.829915	4.14285
ARL10 ENSG00000175414	97.4779	86.1356	4.82423	29.3105	5.39004	12.2781	11.5223	12.9814	14.0478	1.67502
ARL11 ENSG00000152213	4.28389	4.77463	5.64201	1.67315	0.000133107	0.669057	4.81598	25.1398	5.06531	12.2363
ARL13B ENSG00000169379	19.8442	32.6502	9.30633	1.51828	5.2123	36.6714	0.82016	36.161	5.96289	15.8618
ARL14 ENSG00000179674	1.59439	1.11709	0.613918	0.329142	0.466318	1.59505	89.982	0.518104	2.90247	0.0290837
ARL14EP ENSG00000152219	31.8175	19.9453	44.7521	3.23778	5.89846	134.239	118.12	148.42	25.4923	10.5371
ARL15 ENSG00000185305	0.471561	0.268482	7.13381	3.45889	193.126	4.79391	2.57124	27.3873	77.8592	2.714
ARL16 ENSG00000214087	125.926	3650.39	877.951	726.396	5.43775	328.989	63.0936	9.87091	63.3611	515.588
ARL17A ENSG00000185829	64.9138	49.9121	4.16817	22.4971	67.5448	117.331	5.75539	8.17962	43.1485	32.72
ARL17B ENSG00000228696	3.93926	20.166	105.392	7.04377	13.8871	34.5662	3.34355	61.6651	2.8249	22.2438
ARL2 ENSG00000213465	1743.46	2418.74	688.966	77.3214	24.1077	49.1954	32.5451	682.016	712.099	14.1315
ARL2BP ENSG00000102931	6.44021	80.2964	118.335	3.46434	14.1642	411.233	71.9358	3.96772	34.9126	2.13853
ARL3 ENSG00000138175	84.3686	389.225	8.57231	250.094	268.382	3465.86	2.8796	0.514981	166.173	19.4313
ARL4A ENSG00000122644	11.334	5.63162	17.7175	3.46224	1.46071	5.84034	3.08132	10.9152	4.77448	118.986
ARL4C ENSG00000188042	14.4005	440.923	44.6381	67.4905	179.903	1.01313	440.533	230.987	57.1244	240.842
ARL4D ENSG00000175906	18.3925	19.3104	17.1214	21.7738	1.76523	735.813	424.807	3.46964	37.8658	27.8236
ARL5A ENSG00000162980	10.5899	10.9359	355.492	8.34909	38.9017	9.98429	1.59755	169.574	2.85342	83.0064
ARL5B ENSG00000165997	0.793384	31.2067	76.3822	18.5551	14.1983	1.92925	4.21687	66.5042	4.23182	12.1608
ARL5C ENSG00000141748	0.15458	0.269822	1.57382	1.74882	0.00115347	0.133148	0.598665	2.48385	0.834517	1.86005
ARL6 ENSG00000113966	51.5444	1.87795	12.2362	18.5202	0.767696	11.2532	3.70086	4.70539	17.506	53.2021
ARL6IP1 ENSG00000170540	16.5288	33.73	887	51.2705	12.184	25.7814	147.568	210.089	58.6996	86.1279
ARL6IP4 ENSG00000182196	986.906	7.22207	7.4474	1281.42	164.785	49.629	252.773	813.935	364.562	244.304
ARL6IP5 ENSG00000144746	197.038	56.378	628.668	124.927	228.488	23.4855	91.1996	319.314	245.604	137.233
ARL6IP6 ENSG00000177917	0.693303	5.76622e-05	105.522	0.296241	1.26945	11.3074	58.7798	28.009	3.04581	58.5213
ARL8A ENSG00000143862	42.5855	5.93945	1083.89	14.5102	404.638	108.389	218.552	7.06066	386.371	13.5904
ARL8B ENSG00000134108	0.980903	10.2826	311.776	20.0848	191.59	140.259	43.8982	293.234	14.4407	7.21164
ARL9 ENSG00000196503	24.77	24.833	6.55197	3.74344	0.0390541	1.94116	3.59705	0.192544	2.59554	0.333697
ARMC1 ENSG00000104442	77.8389	2.57235	105.549	15.9298	3.74605	3.74997	65.7253	21.0791	4.05499	24.5067
ARMC10 ENSG00000170632	16.9236	19.5276	203.589	1.3234	24.6109	11.2699	320.425	5.43481	13.4548	11.0635
ARMC12 ENSG00000157343	16.0047	30.8988	36.0605	3.37347	13.0858	22.6434	2.47111	1.45621	1.74714	0.230084
ARMC2 ENSG00000118690	13.6336	0.612416	2.25114	14.6113	6.51299	1.28615	16.3883	1.98749	0.653808	4.41936
ARMC3 ENSG00000165309	0.870607	0.471712	1.89555	0.405296	2.83376	0.0152259	0.885791	1.47188	0.0237053	0.700734
ARMC4 ENSG00000169126	114.555	0.241096	3.5496	5.24646	1.43657	24.6248	5.33552	1.5382	12.5808	5.68904
ARMC5 ENSG00000140691	18.7486	435.387	154.647	8.4762	108.995	30.5165	180.331	20.2842	25.0634	110.008
ARMC6 ENSG00000105676	371.821	457.125	2.63452	332.213	670.72	8.77207	376.971	311.096	1.31845	151.154
ARMC7 ENSG00000125449	415.64	165.632	236.366	35.9319	38.4692	65.3762	232.97	108.396	200.756	141.369
ARMC8 ENSG00000114098	166.824	15.4853	431.569	15.3546	13.3243	6.18631	131.675	42.3889	110.817	87.7986
ARMC9 ENSG00000135931	179.06	30.5722	17.45	201.981	9.55957	10.0175	13.2642	2.72288	108.458	205.492
ARMCX1 ENSG00000126947	27.8847	8.56569	22.1543	4.28793	26.8987	1.07366	8.38037	7.69866	29.6779	31.6771
ARMCX2 ENSG00000184867	15.6326	6.11583	201.655	3.73695	29.3313	0.150492	1.98589	166.571	159.503	0.0222147
ARMCX3 ENSG00000102401	60.7715	9.17325	271.194	26.8875	86.462	4.88307	306.453	31.5145	178.653	71.0776
ARMCX4 ENSG00000196440	2.92902	3.66462	97.2877	14.8585	41.2274	168.372	203.423	1.25824	1.14164	62.7456
ARMCX5 ENSG00000125962	3.6076	4.02688	117.3	1.00237	1.13003	3.61295	20.0843	5.32478	0.361253	18.4783
ARMCX6 ENSG00000198960	39.3364	117.403	10.4509	200.991	156.041	214.72	10.3132	29.9553	67.9146	83.126
ARMS2 ENSG00000254636	1.02541	0.0020703	0.618906	0.193966	1.80904	0.323968	0.0475454	0.225454	0.962466	1.39251
ARMT1 ENSG00000146476	2.84823	23.6076	132.528	19.5911	84.3823	1.16816	21.3614	67.8949	5.59241	33.378
ARNT ENSG00000143437	22.0108	945.021	474.418	16.8584	28.0765	803.164	127.47	278.984	16.8866	302.072
ARNT2 ENSG00000172379	2.19966	50.6027	55.996	1.65144	11.1059	5.53354	57.1109	30.2491	1.97695	0.500897
ARNTL ENSG00000133794	0.458228	0.00369813	0.015671	2.90206	0.552692	50.296	0.388481	2.60252	0.969023	0.187864
ARNTL2 ENSG00000029153	2.28671	1.59656	1.19888	0.972828	0.0476329	0.0160755	84.2876	0.919327	0.579952	2.2321
ARPC1A ENSG00000241685	4.4462	1.81974	867.41	6.1437	46.3572	25.2378	610.421	706.411	50.5856	65.702
ARPC1B ENSG00000130429	579.418	2110.3	6.15977	307.964	113.254	21.1927	521.099	727.695	1140.09	403.154
ARPC2 ENSG00000163466	1055.27	54.4103	482.632	41.7207	76.6863	103.259	399.646	2.62332	1093.25	67.8639
ARPC3 ENSG00000111229	0.0235856	28.9081	2718.94	65.1745	1290.3	77.9002	1455.85	3054.06	1442.04	644.689
ARPC4 ENSG00000241553	3385.54	1927.71	1498.2	1835.96	131.096	1.96978	570.652	34.8811	719.035	414.092
ARPC5 ENSG00000162704	46.528	5.55816	277.199	5.10608	300.755	52.3855	368.335	697.822	10.0137	6.87439
ARPC5L ENSG00000136950	29.7373	602.286	326.78	87.6914	217.929	87.1757	843.28	15.8335	543.603	31.1669
ARPIN ENSG00000242498	14.0975	652.274	495.032	55.9446	187.454	184.603	77.8598	6.17955	8.75305	54.7274
ARPP19 ENSG00000128989	10.852	54.5932	470.199	62.7368	129.057	64.1922	361.82	355.101	5.87175	100.119
ARPP21 ENSG00000172995	26.7889	7.10994	5.84941	0.649035	0.154155	5.27778	0.106964	1.19471	0.211201	2.38365
ARRB1 ENSG00000137486	48.2023	419.211	60.915	1073.11	21.3419	554.441	1.63174	37.252	759.885	4.48823
ARRB2 ENSG00000141480	21.0206	72.9397	227.478	14.6186	15.5326	13.0545	281.347	1639.9	848.094	231.065
ARRDC1 ENSG00000197070	55.47	11.385	466.054	2782.3	330.561	46.7356	667.282	2.39907	1326.27	1226.51
ARRDC2 ENSG00000105643	12.7318	8.1068	115.021	24.368	126.138	102.295	586.336	285.686	1079.08	45.1422
ARRDC3 ENSG00000113369	64.6476	7.09011	4.09847	1.22432	31.1209	30.7513	342.265	223.019	481.356	48.2435
ARRDC4 ENSG00000140450	21.627	16.2849	102.132	142.129	17.6243	28.1221	49.7327	103.589	11.3867	27.9969
ARRDC5 ENSG00000205784	2.28944	57.2572	0.733629	1.77078	0.051595	1.59655	0.0386302	0.00942618	2.37699	3.47229
ARSA ENSG00000100299	1310.66	1565.93	2085.45	1738.94	903.429	135.206	109.083	2009.19	190.318	1405.86
ARSB ENSG00000113273	4.79722	1.31366	12.8297	6.41837	0.0596657	17.7266	1.65938	313.787	87.1927	7.64968
ARSD ENSG00000006756	0.546614	2743.85	401.178	880.935	1436.51	3126.39	693.129	5.89864	28.4972	200.611
ARSE ENSG00000157399	3.0166	8.34663	2.16973	3.44114	4.87092	6.72524	3.49684	92.6477	0.63685	1.07992
ARSF ENSG00000062096	0.525635	4.97867	1.11224	3.9667	0.195546	1.03494	0.0681422	0.755997	0.388182	0.345139
ARSG ENSG00000141337	240.163	0.587458	6.64111	57.1143	5.35639	17.6994	1.95673	7.03568	7.10261	4.8309
ARSI ENSG00000183876	753.793	4.64959	6.04158	51.4961	2.11843	0.325322	6.4983	10.1166	0.770225	3.31759
ARSJ ENSG00000180801	36.8233	6.34464	18.7135	24.1737	0.991986	0.424775	41.4566	108.408	1.49863	83.9831
ARSK ENSG00000164291	0.105178	2.23337	57.4956	0.865774	1.49533	14.0467	1.14126	0.0529004	5.20905	103.927
ART3 ENSG00000156219	0.759947	18.3318	1.68726	0.182115	0.346563	1.5606	0.0283215	0.000653469	1.45387	0.0170487
ART4 ENSG00000111339	0.25648	11.1902	1.84944	2.35001	1.4684	2.14167	4.58077	6.12291	1.13651	0.0301676
ART5 ENSG00000167311	0.0722936	101.646	4.54168	39.8682	0.203662	3.0371	8.99165	0.137197	0.830005	1.0213
ARTN ENSG00000117407	294.298	7.33193	26.3043	3.98096	8.26871	1.06251	0.106882	12.6592	2.127	9.58974
ARV1 ENSG00000173409	2.16841	108.047	108.261	1.69537	45.1034	44.4194	95.2338	4.03593	14.3733	65.6474
ARVCF ENSG00000099889	78.3675	12.3169	533.718	1468.67	205.687	16.6892	142.922	4.64354	87.0492	195.888
ARX ENSG00000004848	3.53228	3.19263	100.16	0.625717	1.24434	0.0436256	30.5773	0.371902	1.57798	0.162228
AS3MT ENSG00000214435	2.40697	1.29467	0.863806	1.52062	0.988346	1.95893	2.46056	4.33983	0.0533802	0.0518183
ASAH1 ENSG00000104763	833.85	73.4328	2713.74	34.9732	970.46	1766.21	1363.08	90.5735	173.588	1947.1
ASAH2 ENSG00000188611	0.164663	2.16659	14.0206	0.749543	0.995244	3.15623	0.299502	0.0172503	2.13628	5.08912
ASAH2B ENSG00000204147	1.46881	1.12689	23.787	1.14053	20.9595	0.973159	94.7832	0.972696	2.41675	12.7387
ASAP1 ENSG00000153317	66.6175	16.9084	210.873	9.4455	0.663169	13.1172	37.983	180.14	249.778	70.2207
ASAP2 ENSG00000151693	1.80978	10.3034	23.7418	9.77555	8.78894	6.84894	84.8436	106.063	0.130096	73.3645
ASAP3 ENSG00000088280	180.026	455.153	352.551	345.561	328.109	282.196	91.4142	945	48.0889	57.73
ASB1 ENSG00000065802	789.987	142.344	167.202	71.0416	279.542	283.674	196.568	71.65	47.0957	35.8521
ASB10 ENSG00000146926	18.8471	1.20198	0.0369831	0.0439646	0.326973	1.82361	1.00235	0.00849551	2.14143	3.97966
ASB11 ENSG00000165192	1.48496	24.8842	2.68936	2.33419	1.45928	2.09282	0.18992	0.749257	0.42729	0.729361
ASB12 ENSG00000198881	0.90829	5.37785	2.64233	15.4326	10.1226	6.92944	10.5844	3.22202	2.02349	9.35559
ASB13 ENSG00000196372	7.10868	46.3245	200.661	83.9731	34.3471	363.133	15.5886	1.2812	621.652	12.082
ASB14 ENSG00000239388	0.94985	6.80655	4.71482	0.0230956	11.7695	1.51399	4.23796	0.0100809	2.07835	6.04011
ASB15 ENSG00000146809	1.28626	1.53369	0.0700927	0.433349	0.974238	0.121725	0.0134283	0.156561	0.96308	0.161983
ASB16 ENSG00000161664	1.90405	16.7245	0.147187	1.55107	0.418097	2.02739	0.643179	0.651544	2.09692	1.934
ASB17 ENSG00000154007	23.4454	3.28157	0.0859987	4.29953	2.55558	0.00166531	0.0010252	1.34162	0.0133903	9.03268
ASB18 ENSG00000182177	47.8683	0.149107	0.487156	3.44801	0.996977	0.639664	1.3579	1.5365	1.31946	3.02076
ASB2 ENSG00000100628	3660.26	682.767	8.07764	163.037	5.55277	3.0222	14.9618	61.9781	9.39598	18.4593
ASB3 ENSG00000115239	18.6966	16.0251	22.8545	14.9239	162.519	28.526	66.0699	108.67	4.03255	1.85855
ASB4 ENSG00000005981	0.33324	0.315618	2.18319	1.31036	0.613729	4.61144	2.53425	1.5407	0.127333	1.43343
ASB5 ENSG00000164122	144.666	0.0141846	0.0718107	2.11974	0.855204	4.06536	0.660997	3.02435	0.373389	2.24516
ASB6 ENSG00000148331	20.5254	548.324	128.735	973.09	160.562	75.3792	40.1883	211.016	14.1747	5.16233
ASB7 ENSG00000183475	0.572291	25.9497	103.187	110.326	0.163925	12.2583	1.1309	8.78786	4.46012	73.1194
ASB8 ENSG00000177981	118.888	0.610293	448.913	609.948	78.374	463.952	51.7467	27.0406	144.603	134.93
ASB9 ENSG00000102048	1.16907	0.0573072	1.95658	1.11302	0.50974	1.85477	0.738969	0.499352	0.251372	26.0178
ASCC1 ENSG00000138303	183.768	2.7081	153.382	9.37477	12.1936	49.4099	8.33475	41.2999	41.5006	29.2121
ASCC2 ENSG00000100325	1238.04	779.955	246.361	2015.42	267.048	33.4225	408.063	511.721	86.0475	150.046
ASCC3 ENSG00000112249	3.20722	5.96664	221.245	1.23733	11.5119	10.4708	109.21	25.9741	0.00586819	16.4554
ASCL1 ENSG00000139352	4.08349	0.762714	8.9283	0.142775	0.21638	3.56909	1.40309	1.56709	9.96934	6.15602
ASCL2 ENSG00000183734	471.095	20.0003	201.247	249.114	141.717	0.334686	37.3162	7.91892	33.1733	466.538
ASCL3 ENSG00000176009	1.18532	1.43553	0.868829	2.23544	4.40054	3.3031	1.11897	0.309878	4.22174	2.17849
ASCL4 ENSG00000187855	2.01613	5.34752	2.10611	2.9816	0.152054	0.590116	0.837615	0.537511	0.176106	0.149737
ASCL5 ENSG00000232237	1.24336	1.62364	1.66798	2.87573	0.324485	1.12096	2.20992	0.0779416	1.29526	3.72548
ASF1A ENSG00000111875	0.912859	14.6322	112.947	6.10148	42.1926	4.46542	5.80045	1.54907	4.30439	42.7054
ASF1B ENSG00000105011	57.1609	13.401	2.95319	12.3116	2.72326	34.5221	23.4158	19.3956	38.5298	5.44305
ASGR1 ENSG00000141505	16.0789	22.4928	15.4564	25.2752	2.50636	2.15281	95.9727	1.94422	22.4788	12.2452
ASGR2 ENSG00000161944	1.19312	2.23465	1.90486	0.984507	8.33461	1.91212	3.46937	2.14607	116.581	0.0381957
ASH1L ENSG00000116539	151.714	25.9025	570.118	32.8987	872.458	1558.08	654.972	759.963	6.15444	246.508
ASH2L ENSG00000129691	214.834	64.8637	28.2077	6.83598	76.4784	35.9368	186.363	11.8746	15.4058	10.0476
ASIC1 ENSG00000110881	14.0137	725.486	21.3388	11.0361	4.72657	143.414	200.436	7.19902	7.31433	2.87125
ASIC2 ENSG00000108684	1.72182	3.3039	4.1393	0.641916	0.000238266	0.0552323	0.361863	1.56361	0.0500925	0.0583174
ASIC3 ENSG00000213199	15.6473	24.8975	37.6517	39.451	4.27861	0.00925602	4.45693	163.12	13.0059	17.2415
ASIC4 ENSG00000072182	0.305212	0.634846	0.59937	2.27646	54.8544	1.79855	0.785878	1.23871	3.49706	5.69305
ASIC5 ENSG00000256394	0.858521	2.31754	1.85943	2.35952	0.213233	0.226015	1.79389	10.0853	3.07866	0.397397
ASIP ENSG00000101440	186.282	11.7834	0.810909	0.290536	2.88387	7.50338	1.29767	24.8298	1.90259	0.120514
ASL ENSG00000126522	982.203	18.9408	371.528	496.167	0.746408	7.32863	216.922	487.594	221.659	8.05149
ASMT ENSG00000196433	0.404713	4.4686	1.65838	0.324436	4.10413	17.4085	1.38283	2.63623	0.115642	0.351126
ASMTL ENSG00000169093	1707.49	32.846	124.651	2853.59	420.456	1063.44	130.819	0.215767	601.759	665.208
ASNA1 ENSG00000198356	1466.68	893.706	824.097	1389.25	548.699	376.777	69.7074	317.754	519.196	525.24
ASNS ENSG00000070669	291.932	1553.48	499.347	7.96988	18.7908	2186.18	169.644	23.3079	11.9385	2.96595
ASNSD1 ENSG00000138381	65.6473	5.79669	227.928	0.175602	20.2248	94.9149	80.8217	28.2867	0.597658	163.178
ASPA ENSG00000108381	130.049	25.0593	1.23681	10.7283	12.9467	4.35822	6.87501	88.256	32.1889	0.492012
ASPDH ENSG00000204653	1.50176	0.00849765	0.833065	0.261982	0.116998	1.75186	0.295387	0.401598	1.33502	1.05137
ASPG ENSG00000166183	2.22331	1.30228	0.48372	0.045007	0.387282	4.10333	45.927	10.1876	3.97336	1.94971
ASPH ENSG00000198363	492.946	21.7848	230.966	7.67712	73.4311	34.3608	475.85	55.9339	0.0734294	18.4255
ASPHD1 ENSG00000174939	2.92775	29.692	83.2079	41.1698	1.35445	32.821	0.439839	2.44804	6.0221	0.0255208
ASPHD2 ENSG00000128203	1.7576	2.54706	48.4008	13.0367	1.98982	1.84577	19.7696	0.956508	0.202877	61.4748
ASPM ENSG00000066279	2.02356	51.9909	0.782801	1.85902	2.24976	1.25802	5.78813	0.000434968	1.61447	1.97457
ASPN ENSG00000106819	14.4731	1.77242	14.9548	0.503608	4.46408	8.88563	1.11006	44.9996	1.87986	2.03263
ASPRV1 ENSG00000244617	27.7128	11.3273	55.2315	0.51876	1.80384	8.95821	10.6501	159.852	1.27781	0.00124569
ASPSCR1 ENSG00000169696	26.666	31.5367	30.7538	3206.28	12.0032	0.476016	106.318	1274.12	145.756	5.67597
ASRGL1 ENSG00000162174	1.67415	22.5318	75.7719	330.589	5.02644	322.091	218.945	6.8407	15.783	1.2324
ASS1 ENSG00000130707	1115.2	2778.4	4.49057	24.5212	2.39458	28.3517	3856.71	319.258	83.1424	92.1636
ASTE1 ENSG00000034533	4.96315	4.19622	0.566491	2.61973	3.47448	268.549	62.4997	4.13671	1.46126	1.86296
ASTN1 ENSG00000152092	45.8332	2.27574	1.74489	1.93367	0.372745	0.228991	1.78836	2.68011	0.901903	0.133168
ASTN2 ENSG00000148219	8.92744	1373.86	657.079	1066.91	1164.03	844.743	7.43345	36.6956	4.56952	57.9376
ASUN ENSG00000064102	25.745	2.82191	100.199	0.408037	4.21457	1.53192	26.7926	18.2759	6.09515	35.0452
ASXL1 ENSG00000171456	67.6843	377.183	8.37648	18.5706	5.20469	2073.99	481.416	25.8765	5.4749	253.805
ASXL2 ENSG00000143970	4.59388	6.33367	80.2594	28.007	26.9	6.73623	39.6826	115.217	6.99272	68.4118
ASXL3 ENSG00000141431	63.5501	5.3358	6.9447	5.90221	0.0358332	10.6874	2.53624	17.0776	0.351001	14.3091
ASZ1 ENSG00000154438	1.19102	0.301404	1.60673	29.1315	0.7821	0.0880755	1.44328	0.484743	0.0865575	0.472334
ATAD1 ENSG00000138138	80.7473	70.5508	285.681	0.909381	119.939	6.1942	64.3854	0.343376	8.93059	67.3316
ATAD2 ENSG00000156802	2.12921	1.7368	388.483	1.98541	39.4329	10.5108	0.199995	5.48972	15.9497	18.6762
ATAD2B ENSG00000119778	31.9615	5.36572	146.936	42.4475	13.0632	2.26851	18.2752	70.9445	9.93428	89.7421
ATAD3A ENSG00000197785	4.22903	1084.41	31.7116	20.3261	43.5952	87.6917	35.2541	80.3248	218.189	522.387
ATAD3B ENSG00000160072	32.6187	25.2319	903.051	1056.79	1.65658	12.7837	243.218	983.875	19.0696	195.165
ATAD3C ENSG00000215915	96.8176	66.08	5.46788	6.14583	4.21952	7.69283	15.0137	2.13289	78.9804	4.65891
ATAD5 ENSG00000176208	0.810497	4.70428	2.77578	1.58345	0.173559	0.734936	0.0581305	2.54718	129.034	1.75584
ATAT1 ENSG00000137343	120.756	17.6256	863.433	121.688	7.71459	252.477	17.7408	4.54567	3.41319	53.2259
ATCAY ENSG00000167654	93.0993	21.9691	3.0195	0.399695	1.45329	19.8597	0.205662	0.0822934	15.3757	0.908975
ATE1 ENSG00000107669	264.973	92.3422	151.066	17.2478	25.8793	1.54985	80.8336	31.4556	23.93	16.4171
ATF1 ENSG00000123268	55.113	5.67104	39.9101	10.4306	23.888	5.97169	26.1415	0.257722	29.7962	12.1685
ATF2 ENSG00000115966	56.4579	0.514782	225.654	29.7526	26.3173	13.1365	87.0229	116.712	5.6728	0.00612557
ATF3 ENSG00000162772	10.1326	60.3686	16.991	15.2431	64.2965	9173.01	10306.8	0.739708	11303.4	22.5497
ATF4 ENSG00000128272	357.183	2143.94	2298.36	19.9781	1956.1	5368.32	1695.73	1728.82	67.1048	1716.56
ATF5 ENSG00000169136	11.4413	87.245	633.21	296.774	3.56799	24.8901	128.378	73.2962	389.498	517.354
ATF6 ENSG00000118217	52.6399	313.908	226.75	31.5166	102.805	61.0531	222.576	194.394	7.77067	45.2155
ATF6B ENSG00000213676	16.1874	275.653	396.028	335.03	331.815	18.3399	392.069	0.526654	116.665	214.427
ATF7 ENSG00000170653	232.706	186.185	242.243	29.2295	0.958345	0.262359	41.589	20.3367	9.89015	34.6965
ATF7IP ENSG00000171681	114.588	98.3537	111.009	23.5946	175.096	84.7353	65.3227	63.6123	44.5137	39.6336
ATF7IP2 ENSG00000166669	14.6928	75.3399	3.67485	2.02034	1.43631	22.3081	11.4948	11.6816	2.29517	249.639
ATG10 ENSG00000152348	997.646	110.354	462.903	435.308	18.1652	14.3899	22.6054	51.8104	342.523	688.281
ATG101 ENSG00000123395	4.06778	1572.95	80.5309	1115.66	253.187	827.203	264.415	472.485	166.017	9.67852
ATG12 ENSG00000145782	153.81	3.1984	206.49	6.79972	64.2286	398.34	96.4531	243.915	13.5925	55.1342
ATG13 ENSG00000175224	919.734	585.118	395.475	543.424	608.217	157.791	78.7096	21.3987	198.389	162.884
ATG14 ENSG00000126775	15.2346	5.80093	23.748	10.2101	301.304	1215.15	98.2876	13.9379	26.8165	0.429589
ATG16L1 ENSG00000085978	94.0187	882.058	1654	97.9099	296.758	11.9744	85.4992	30.9316	100.201	460.824
ATG16L2 ENSG00000168010	27.4785	226.767	14.3051	38.2332	158.8	0.531151	118.464	377.969	0.0608271	151.661
ATG2A ENSG00000110046	502.462	39.7251	218.709	664.038	446.881	69.194	557.17	987.429	96.5271	227.342
ATG2B ENSG00000066739	72.2239	7.19736	237.462	2.70353	52.0391	14.331	1.88373	7.50598	0.76004	94.5337
ATG3 ENSG00000144848	64.9172	5.01733	170.718	110.45	1.89219	53.9365	81.5497	5.98282	124.457	202.682
ATG4A ENSG00000101844	2.98428	32.0051	4.08618	21.0866	14.3012	465.266	99.9881	9.45795	9.56533	1.97774
ATG4B ENSG00000168397	265.962	1608.71	1384.33	492.216	1065.5	396.689	743.012	506.529	161.589	913.659
ATG4C ENSG00000125703	99.0278	3.05409	9.46364	0.0684996	2.00187	4.09762	10.0155	13.5165	2.47378	1.06325
ATG4D ENSG00000130734	753.151	102.632	175.444	1600.21	0.58824	129.802	175.748	544.935	44.5794	14.7506
ATG5 ENSG00000057663	1.1266	3.38111	172.324	3.51979	6.57945	1.42639	106.732	20.0788	16.1357	67.5048
ATG7 ENSG00000197548	156.866	201.766	33.1787	509.762	169.058	607.495	30.5989	0.566856	212.44	10.1732
ATG9A ENSG00000198925	2476.9	1310.79	406.583	1014.49	826.285	65.9474	1.33089	1190.18	98.9261	69.3306
ATG9B ENSG00000181652	0.96897	0.209646	13.2273	0.634783	0.758356	0.57297	0.0122445	0.479595	20.9764	1.56128
ATHL1 ENSG00000142102	105.318	719.074	359.663	820.424	32.5829	86.8782	363.795	190.233	28.4639	146.883
ATIC ENSG00000138363	28.2862	302.208	37.5113	29.2477	8.21292	831.674	6.64192	272.192	30.0687	28.7368
ATL1 ENSG00000198513	20.825	2.95618	274.027	7.3994	1.87728	27.0474	3.14012	5.58783	62.2602	0.20189
ATL2 ENSG00000119787	923.195	29.4828	619.489	0.980263	3.59309	105.346	263.902	7.10982	504.688	32.0224
ATL3 ENSG00000184743	159.355	91.2823	343.528	6.71862	6.23836	182.304	164.848	426.82	299.312	2.09983
ATM ENSG00000149311	103.87	1.49058	141.712	0.540258	9.04042	187.66	89.6335	21.3021	232.661	173.939
ATMIN ENSG00000166454	13.2929	7.78587	95.2724	17.4324	173.05	25.8186	16.7306	29.9144	119.123	108.017
ATN1 ENSG00000111676	2737.93	1007.89	1166.89	113.997	796.95	48.0669	1821.72	793.317	2402.83	410.967
ATOH1 ENSG00000172238	0.0138946	0.699904	2.15241	0.685849	3.98348	0.0456085	0.951666	0.464071	0.83015	0.622294
ATOH7 ENSG00000179774	0.319812	2.93431	2.05185	1.08486	0.266495	4.95546	0.977455	4.75844	3.49066	0.833734
ATOH8 ENSG00000168874	538.841	10.8984	4.61546	636.555	9.1432	320.256	520.907	0.366596	79.4171	829.354
ATOX1 ENSG00000177556	2344.43	4061.64	1432.61	2679.91	359.859	467.222	44.9162	1298.8	519.652	275.694
ATP10A ENSG00000206190	6.97788	168.439	0.982989	2.73664	56.3148	31.7076	7.65069	40.4997	122.595	179.337
ATP10B ENSG00000118322	2.63979	0.0741246	4.61455	0.0671945	12.5704	0.403945	9.36809	0.327447	2.20393	0.655057
ATP10D ENSG00000145246	29.5552	4.46758	0.018207	1.72836	4.27526	9.20929	56.8159	7.62435	7.1166	0.202717
ATP11A ENSG00000068650	4.40252	0.584315	167.34	0.4849	14.9873	1.12077	26.4112	16.4668	106.359	4.58186
ATP11B ENSG00000058063	1.21171	0.605555	227.8	5.42257	32.4988	13.9764	59.5593	123.575	12.2683	156.077
ATP11C ENSG00000101974	6.89668	197.891	52.6094	2.83135	5.42722	9.81612	23.0439	59.9453	33.2189	6.68256
ATP12A ENSG00000075673	1.22088	1.93204	0.556915	0.466307	0.0143579	2.51839	212.036	2.46104	0.549926	0.00678412
ATP13A1 ENSG00000105726	915.229	812.996	358.609	2017.39	4.43255	3.36234	181.087	22.2082	192.292	8.50336
ATP13A2 ENSG00000159363	449.148	5.33768	178.078	1226.82	759.868	29.6539	187.017	49.0235	1.23757	70.3204
ATP13A3 ENSG00000133657	0.876778	2.31864	104.885	4.24554	1.38422	153.029	631.059	4.66034	13.1961	36.9272
ATP13A4 ENSG00000127249	1.60747	5.65842	0.0312282	0.212171	0.174287	0.0987245	5.01129	3.29275	1.47003	1.71974
ATP13A5 ENSG00000187527	0.0187157	0.860497	1.48376	0.835133	4.6381	0.0542249	0.56733	1.54626	2.58537	0.947491
ATP1A1 ENSG00000163399	24.2394	84.2207	9170.99	3789.8	6904.38	1.75538	6752.68	3323.77	3972.23	7826.33
ATP1A2 ENSG00000018625	609.665	4.2087	17.9338	0.46122	2.87514	19.5893	4.00972	5.51854	8.00155	19.9693
ATP1A3 ENSG00000105409	1.62715	1.1231	5.89265	29.6793	2.71661	0.120849	1.28881	1.07714	1.25791	2.78874
ATP1A4 ENSG00000132681	8.46798	1.11803	6.75136	16.6781	5.74083	2.19692	53.9694	4.11252	1.13063	3.90074
ATP1B1 ENSG00000143153	9.65758	8.2668	0.632311	1.60682	0.148678	12.823	1456.02	1.87959	29.6027	334.872
ATP1B2 ENSG00000129244	103.131	9.98327	2.41403	25.3561	8.45791	80.9554	14.5949	133.655	0.00553408	156.848
ATP1B3 ENSG00000069849	2.72828	304.254	400.827	18.8877	46.3377	543.019	411.057	14.1833	254.46	157.03
ATP1B4 ENSG00000101892	0.203505	0.225555	0.639014	1.61823	1.60108	0.0380704	1.96904	3.11759	0.0447745	1.69047
ATP23 ENSG00000166896	5.13722	2.59206	17.7054	0.544015	0.781494	3.66589	3.53451	3.27837	0.216797	3.2742
ATP2A1 ENSG00000196296	75.0751	0.149928	2.94993	0.790957	0.902869	7.20912	1.418	3.71504	0.202666	3.92541
ATP2A2 ENSG00000174437	667.236	34.9924	1142.31	113.501	107.455	171.376	798.986	530.525	287.881	208.065
ATP2A3 ENSG00000074370	153.311	1144.46	8.99658	889.626	19.5572	19.6576	449.159	1.23207	409.564	100.404
ATP2B1 ENSG00000070961	32.5701	4.39887	262.864	0.0028576	8.04373	1.31126	591.123	41.9295	3.15034	151.474
ATP2B2 ENSG00000157087	0.43529	1.52387	12.0521	0.471804	0.987821	0.0624045	1.18959	0.130224	0.167813	0.310726
ATP2B3 ENSG00000067842	0.977876	1.64077	2.63574	1.13597	0.64303	0.495508	0.560974	2.28854	0.237561	0.260363
ATP2B4 ENSG00000058668	1025.23	30.3685	0.142987	14.0964	118.157	6.74876	12.7424	21.4464	9.88564	1.09554
ATP2C1 ENSG00000017260	11.5128	6.43338	1555.26	50.1477	258.211	21.6148	104.945	596.548	3.08769	483.936
ATP2C2 ENSG00000064270	0.174402	38.3175	1243.13	808.748	171.381	101.833	149.367	8.36883	15.2835	230.623
ATP4A ENSG00000105675	0.571272	0.166119	0.327866	0.485723	0.172571	0.0524024	1.50537	1.19161	0.0529777	0.298159
ATP4B ENSG00000186009	1.06655	2.11075	39.6142	1.31059	4.59416	0.0746225	8.14494	1.41177	0.10325	0.423535
ATP5J2-PTCD1 ENSG00000248919	4.28786	0.273217	1.03639	0.154644	0.743441	0.170032	0.295336	0.104567	0.000696313	0.174681
ATP5SL ENSG00000105341	9.6086	1405.34	441.182	245.722	25.8886	21.3992	22.4951	419.791	35.1355	1.36862
ATP6AP1 ENSG00000071553	3287.05	4740.9	3719.88	12684.9	2971.09	1367.69	16.5826	47.6054	1606.2	1943.57
ATP6AP1L ENSG00000205464	17.2206	28.9842	18.0294	11.101	9.42808	20.986	9.43683	119.481	5.08134	70.1751
ATP6AP2 ENSG00000182220	442.323	125.673	582.768	182.136	9.79298	45.1776	284.551	494.783	17.8393	425.539
ATP6V0A1 ENSG00000033627	851.937	899.635	1286.28	892.586	12.8607	204.169	315.638	1118.85	37.4268	763.698
ATP6V0A2 ENSG00000185344	13.7136	34.6028	150.758	64.8417	89.8448	287.027	0.629079	3.43275	1.09182	7.86514
ATP6V0A4 ENSG00000105929	10.4337	11.3011	3.41586	2.87824	0.156877	3.2156	1.70236	5.27184	12.058	0.0107658
ATP6V0B ENSG00000117410	7.19421	3893.7	723.582	7089.39	4685.54	1581.54	1350.53	284.565	313.704	2462.75
ATP6V0C ENSG00000185883	0.489397	0.467713	0.0616952	0.0787225	0.506461	1.18525	0.936908	2.04132	3.34595	0.575547
ATP6V0D1 ENSG00000159720	3892.46	2799.82	782.645	1740.48	1091.62	434.187	136.479	1.08357	675.11	433.958
ATP6V0D2 ENSG00000147614	1.8041	2.7433	2.13113	1.04756	0.00784371	9.55419	18.596	9.44661	3.47889	0.203305
ATP6V0E1 ENSG00000113732	18.5808	3146.71	789.277	65.2797	711.231	7911.02	37.7789	44.5416	0.453255	1082.37
ATP6V0E2 ENSG00000171130	943.842	29.9425	841.51	497.868	662.971	72.3787	17.5503	15.5151	50.3678	480.49
ATP6V1A ENSG00000114573	11.4971	5.55357	138.558	5.51648	133.804	21.7253	14.5454	158.719	50.9134	35.4064
ATP6V1B1 ENSG00000116039	3.1235	39.5671	1.06824	14.4709	0.165414	22.2709	67.7585	1.81794	14.1026	0.170236
ATP6V1B2 ENSG00000147416	116.12	720.895	452.407	20.0965	125.584	53.1283	130.174	476.393	88.4003	620.095
ATP6V1C1 ENSG00000155097	7.58527	1.40112	208.831	108.869	18.9838	136.015	8.67378	30.7102	8.70751	92.9145
ATP6V1C2 ENSG00000143882	28.2843	15.9903	32.9645	31.3738	155.071	31.2977	22.0601	18.3148	157.077	96.4572
ATP6V1D ENSG00000100554	84.2697	5.96131	19.2159	67.8092	4.88415	758.847	20.9713	81.5386	6.39881	324.733
ATP6V1E1 ENSG00000131100	25.4892	3570.35	690.629	70.3583	298.044	3642.29	571.687	52.6162	1118.11	279.291
ATP6V1E2 ENSG00000250565	0.436524	157.737	46.1319	0.597215	42.6888	0.375647	0.492894	48.9327	29.0205	55.1469
ATP6V1F ENSG00000128524	26.3011	803.586	614.289	1251.23	238.944	1043.72	791.027	1346.75	443.808	378.504
ATP6V1G1 ENSG00000136888	15.2932	8.24531	1387.17	189.585	98.1993	3.06622	571.557	254.005	5.676	393.782
ATP6V1G2 ENSG00000213760	2.81669	1.0054	1.82693	3.001	0.033092	3.11471	0.575065	3.88231	0.788265	1.42239
ATP6V1G3 ENSG00000151418	0.91409	2.13775	0.0995945	3.77454	2.6247	0.0301087	0.188867	0.703321	3.30335	0.417036
ATP6V1H ENSG00000047249	700.894	27.5899	1206.38	6.51536	239.462	238.648	484.688	77.8833	5.04385	137.131
ATP7A ENSG00000165240	6.94464	5.62302	97.6093	0.28769	32.1152	7.81578	127.985	0.206846	0.70874	35.9814
ATP7B ENSG00000123191	0.432036	2.1729	84.1991	16.9971	2.9332	1.61589	10.1762	0.660225	0.34813	424.649
ATP8A1 ENSG00000124406	1.96243	3.13601	388.614	17.862	34.3334	0.255559	28.1303	19.9897	0.709393	41.7989
ATP8A2 ENSG00000132932	1.36473	1.45388	0.0522977	133.164	0.203188	2.35664	7.21845	0.537714	0.562649	0.0188676
ATP8B1 ENSG00000081923	9.62663	1.85252	584.622	0.773414	1.94957	3.11467	631.548	10.4667	19.4757	354.402
ATP8B2 ENSG00000143515	237.874	295.896	423.426	66.8194	138.184	1.69694	3.06287	739.799	40.3272	200.405
ATP8B3 ENSG00000130270	43.1369	5.84813	4.60491e-06	119.075	0.00205231	1.96502	45.7651	2.47701	0.736937	6.18317
ATP8B4 ENSG00000104043	2.57315	0.417692	205.866	2.36092	112.062	1.64544	32.3918	1.47502	8.1817	2.23286
ATP9A ENSG00000054793	1.92645	211.239	506.016	103.105	319.022	23.1337	344.601	220.903	1.50923	95.7895
ATP9B ENSG00000166377	26.7833	21.7568	675.233	29.3215	0.263379	0.245909	9.73471	711.896	8.39408	47.8251
ATPIF1 ENSG00000130770	674.257	24.0393	1878.02	792.707	725.411	950.042	660.91	97.1266	44.7985	480.48
ATR ENSG00000175054	32.2506	9.03715	111.969	8.00571	3.26986	7.45345	1.22459	30.4502	26.4021	26.1378
ATRAID ENSG00000138085	937.616	729.872	18.4021	12.5708	74.3251	2441.76	1.08482	53.6453	8.14105	9.13714
ATRIP ENSG00000164053	0.412035	1.04767	1.11923	0.816899	1.37295	1.29647	0.207319	1.47925	2.99935	0.140251
ATRIP ENSG00000282827	4.77727	0.095111	1.74024	0.0809595	0.0135055	4.78958	0.149174	0.975555	4.88567	3.14496
ATRN ENSG00000088812	89.0105	4.65444	89.6105	381.389	107.768	8.30726	31.4659	18.0063	10.6597	28.9225
ATRNL1 ENSG00000107518	72.8938	11.4246	3.71896	6.26614	0.883282	4.66561	3.15383	33.7273	0.377097	59.1865
ATRX ENSG00000085224	6.12886	600.684	332.198	8.08917	34.6488	221.797	118.363	2.76539	35.1044	201.515
ATXN1 ENSG00000124788	8.07884	0.803003	126.725	8.89566	291.634	9.26581	75.118	470.587	161.975	1.80529
ATXN10 ENSG00000130638	47.6788	7.63056	415.292	0.488688	566.025	41.4895	239.979	68.0638	6.80888	28.1313
ATXN1L ENSG00000224470	0.784387	0.353709	17.2486	256.005	12.4918	1.06574	134.366	6.65954	3.60789	129.898
ATXN2 ENSG00000204842	253.328	8.89166	103.528	4.17892	184.322	727.675	473.357	28.601	295.754	215.795
ATXN2L ENSG00000168488	718.981	2909.84	1822.64	22.1286	124.857	23.267	675.919	0.723795	158.345	380.507
ATXN3 ENSG00000066427	535.611	180.319	611.059	27.5426	8.75604	65.9903	230.023	17.4694	5.55124	260.243
ATXN3L ENSG00000123594	0.786718	0.235883	0.438937	0.545781	2.03953	2.52899	0.42822	0.299877	4.05836	0.320663
ATXN7 ENSG00000163635	0.179405	8.30248	205.505	26.4589	0.880913	1.87714	10.1785	1.85111	118.198	1.28028
ATXN7L1 ENSG00000146776	22.5032	69.9196	151.543	10.299	0.00931563	31.4164	11.1896	68.4354	12.0513	45.798
ATXN7L2 ENSG00000162650	65.9202	27.0041	11.2684	4.96555	6.45239	11.0525	3.97452	202.512	54.3209	44.6913
ATXN7L3 ENSG00000087152	140.972	150.303	396.485	1028.47	11.4333	48.5961	101.863	288.642	124.54	443.884
ATXN7L3B ENSG00000253719	67.3386	1276.11	1143.98	276.425	266.028	105.231	366.574	548.744	27.8569	286.875
AUH ENSG00000148090	4.81767	18.2953	212.804	5.48692	17.1736	6.87668	3.10516	115.033	5.35754	2.75039
AUNIP ENSG00000127423	0.577573	1.65479	1.71544	1.39552	1.3992	2.36512	5.15227e-05	1.07816	0.731543	1.20752
AUP1 ENSG00000115307	73.4153	1873.69	1245.68	5589.61	778.277	40.8844	2788.97	1087.4	0.488693	902.101
AURKA ENSG00000087586	2.4912	10.4403	4.08459	6.32236	2.89896	84.0477	1.76535	18.8578	0.460758	2.32974
AURKAIP1 ENSG00000175756	2337.83	3492.18	1535.41	1497.28	338.299	147.145	387.176	954.707	170.493	33.1823
AURKB ENSG00000178999	0.569668	5.66103	46.6812	16.1833	2.88352	2.30913	0.178069	4.64901	0.743911	0.809868
AURKC ENSG00000105146	2.79989	11.8028	3.61047	60.4236	3.85192	4.43945	8.17276	14.3755	13.9458	19.3266
AUTS2 ENSG00000158321	19.6037	12.3413	49.5369	27.8299	18.5183	8.15223	487.142	13.793	436.231	64.6465
AVEN ENSG00000169857	13.9887	15.9907	22.1514	429.404	6.79956	0.138283	6.20828	357.69	105.527	1.61164
AVIL ENSG00000135407	5.47382	2.55747	9.83378	6.6767	2.5293	2.31881	30.3031	3.49915	4.85002	1.58836
AVL9 ENSG00000105778	25.5423	8.40817	498.615	5.32152	85.2673	74.1905	41.4524	3.41205	19.7677	33.4009
AVP ENSG00000101200	0.954554	26.8375	1.25939	6.19878	3.33774	5.21495	5.90543	1.7615	0.207343	0.183586
AVPI1 ENSG00000119986	30.4553	807.929	291.776	21.4845	4.96028	1863.65	267.473	38.7724	12.2796	19.8065
AVPR1A ENSG00000166148	0.00371664	1.10696	0.783794	2.66391	3.25534	0.132265	0.0894824	1.02853	49.7864	0.0585062
AVPR1B ENSG00000198049	0.0104086	0.826198	9.09513	0.00565267	0.756706	0.0603562	1.25362	0.419015	1.1942	0.96108
AVPR2 ENSG00000126895	5.10683	0.349256	0.210085	1.4337	0.0155672	6.12778	1.83814	99.9722	4.6043	4.95553
AXDND1 ENSG00000162779	17.6491	3.65258	0.560524	3.57124	1.03263	15.3298	6.53204	0.122978	13.5863	2.69936
AXIN1 ENSG00000103126	357.222	7.60408	43.9999	95.773	6.77827	1260.15	394.085	9.46512	561.586	53.0748
AXIN2 ENSG00000168646	17.7396	9.99376	323.526	8.90393	6.63898	385.905	386.03	194.131	353.114	4.50109
AXL ENSG00000167601	1937.35	5764.37	34.0011	0.00374908	183.48	655.786	272.716	9.10392	322.519	5.74366
AZGP1 ENSG00000160862	120.273	14315.1	30731.7	35287.1	67552.7	107.567	401.185	51.05	4209.51	17210.2
AZI2 ENSG00000163512	12.9581	26.3548	286.716	0.254086	7.05186	8.80385	67.4268	278.387	7.30742	37.4867
AZIN1 ENSG00000155096	14.1823	11.2085	209.46	11.8665	196.527	8.97698	571.078	53.7304	0.862139	126.893
AZIN2 ENSG00000142920	95.5059	0.237956	189.128	113.297	36.198	80.2353	4.50956	2.55882	5.66679	37.49
AZU1 ENSG00000172232	3.59404	0.330098	4.06446	0.434622	0.352947	0.839303	1.33962	1.06086	1.93641	42.543
B2M ENSG00000166710	7.56683	24.8155	19709.6	3.24744	8634.25	726.085	6907.5	3468.66	3918.58	5646.85
B3GALNT1 ENSG00000169255	13.0375	6.26146	54.3242	10.1377	8.62506	3.54621	11	0.00758762	85.9193	6.18372
B3GALNT2 ENSG00000162885	2.98269	24.1756	12.6437	59.8749	106.699	7.82874	3.35122	0.922982	6.85743	8.17482
B3GALT1 ENSG00000172318	1.55219	5.5512	0.699292	0.10324	3.53823	4.54955	3.75445	0.371611	0.719719	6.51291
B3GALT2 ENSG00000162630	75.6171	2.83544	0.693567	0.0233913	3.18548	0.202269	3.22772	0.523098	1.3053	6.1358
B3GALT4 ENSG00000235863	456.45	96.4813	389.942	547.17	24.6853	137.031	168.669	36.9338	16.1313	30.167
B3GALT5 ENSG00000183778	3.8564	1.61893	0.0291667	5.81701	0.00145815	4.46951	75.8878	0.868425	3.36518	0.498595
B3GALT6 ENSG00000176022	389.816	147.869	65.862	643.852	52.9305	94.9416	457.606	29.4214	11.0334	47.4041
B3GAT1 ENSG00000109956	134.711	31.1007	678.393	774.777	345.488	71.2008	0.625567	114.059	4.55051	0.61484
B3GAT2 ENSG00000112309	1.76484	2.15337	0.281352	30.6314	56.452	2.15376	5.21111	9.50071	33.4506	0.144673
B3GAT3 ENSG00000149541	816.171	957.482	986.12	1833.07	199.554	818.987	1.51652	448.583	113.425	420.692
B3GLCT ENSG00000187676	19.206	73.8872	3.08525	27.5332	1.51382	119.516	37.4759	24.1532	16.8755	3.97263
B3GNT2 ENSG00000170340	1.39425e-05	0.0487856	26.8961	7.98618	3.25693	7.94074	1.18789	3.79188	3.21857	34.7442
B3GNT3 ENSG00000179913	2.40043	0.0349893	0.102888	7.45251	0.3187	1.12766	390.271	0.498455	3.46794	0.297777
B3GNT4 ENSG00000176383	71.3017	0.567913	0.70791	0.166765	0.474543	1.2187	50.984	1.76777	2.77331	0.0196752
B3GNT5 ENSG00000176597	5.28182	6.42366	20.2764	1.19492	6.28498	6.27481	219.787	8.10542	45.8778	2.13588
B3GNT6 ENSG00000198488	1.05099	2.16653	0.371999	8.76136	0.0217156	0.947719	3.19888	4.12829	1.41236	1.03025
B3GNT7 ENSG00000156966	70.4234	103.645	3.41638	14.9767	3.71928	20.7598	132.635	0.070769	0.345409	0.852767
B3GNT8 ENSG00000177191	73.9156	35.2595	0.0295236	283.311	73.1498	13.7752	91.7521	0.671719	145.623	4.73997
B3GNT9 ENSG00000237172	54.7593	45.5272	110.641	87.4769	8.80586	476.198	38.4945	4.59439	165.659	174.335
B3GNTL1 ENSG00000175711	114.903	14.5743	9.73973	15.8196	199.379	52.8492	6.01473	4.17956	568.911	13.1786
B4GALNT1 ENSG00000135454	480.902	28.7348	8.07257	20.8256	4.83596	178.367	6.42824	5.42341	9.93861	10.4691
B4GALNT2 ENSG00000167080	1.53429	3.69799	4.50944	0.215177	1.19182	0.00956788	0.564521	1.78286	2.16853	3.02694
B4GALNT3 ENSG00000139044	2.90842	109.681	4.74094	14.5392	309.272	12.4601	165.304	0.597175	10.4202	73.6182
B4GALNT4 ENSG00000182272	195.59	65.6548	236.916	3.47167	91.2969	34.9854	30.5244	12.8402	54.6029	17.8088
B4GALT1 ENSG00000086062	40.9342	35.4118	931.71	1118.17	572.631	90.1115	2197.49	31.7008	583.901	364.458
B4GALT2 ENSG00000117411	2674.29	296.284	403.409	848.431	58.6245	291.742	131.669	669.439	369.008	78.7043
B4GALT3 ENSG00000158850	2.64899	1443.93	836.948	625.27	635.439	718.973	114.402	18.1375	2.74817	14.013
B4GALT4 ENSG00000121578	0.331433	190.866	297.603	49.7629	31.5625	1.28798	1696.43	39.2326	1.20259	60.7429
B4GALT5 ENSG00000158470	102.494	43.265	89.4815	279.429	21.9627	42.4038	1232.95	57.8999	66.815	1.01626
B4GALT6 ENSG00000118276	122.586	5.4338	0.0194666	2.75203	6.6699	0.186564	9.3497	3.97421	45.8885	1.8281
B4GALT7 ENSG00000027847	291.174	1014	130.204	321.883	185.414	433.945	159.085	35.1683	9.13539	575.088
B4GAT1 ENSG00000174684	1032.1	2597.17	87.0384	539.613	18.8336	2609.64	2.3079	1157.42	62.7039	2.09445
B9D1 ENSG00000108641	136.2	811.577	66.1788	79.3911	20.4809	551.933	14.325	330.491	116.731	0.365202
B9D2 ENSG00000123810	235.906	264.985	18.3685	4.96436	10.2731	23.8396	7.41211	290.689	92.2222	280.048
BAALC ENSG00000164929	2.68069	3.24879	11.6863	0.401414	5.01315	1.78095	14.1705	0.00723336	4.02202	0.231733
BAAT ENSG00000136881	0.0287389	5.00782	0.727914	19.9591	2.70881	0.972039	5.10754	1.95118	2.98094	3.17369
BABAM1 ENSG00000105393	1456.89	540.473	364.731	1247.7	3.12621	216.438	198.082	244.758	543.616	3.87954
BACE1 ENSG00000186318	903.505	366.476	45.5524	45.6573	301.531	480.233	161.731	7.25509	0.603898	52.5012
BACE2 ENSG00000182240	6.69608	2812.41	888.391	448.041	918.543	353.47	1159.78	19.4014	73.6373	1910.96
BACH1 ENSG00000156273	43.6076	1.4833	87.5116	26.604	12.5435	0.394391	91.5319	1.77783	13.2856	101.298
BACH2 ENSG00000112182	116.578	3.93949	1.14855	0.00772011	3.60341	3.88953	0.641437	1.25934	11.7978	7.49988
BAD ENSG00000002330	2491.06	3060.5	797.267	3088.06	534.769	1263.3	383.589	140.837	7.98367	355.772
BAG1 ENSG00000107262	23.3038	6150.55	868.562	101.598	1071.54	1219.69	3984.51	28.4988	6.36602	349.639
BAG2 ENSG00000112208	428.873	4.2371	36.2046	7.03932	23.0518	12.6673	11.6545	153.169	129.56	1.9787
BAG3 ENSG00000151929	466.385	784.964	290.861	36.0634	85.9233	33.4607	1125.93	14.4737	26.9535	60.221
BAG4 ENSG00000156735	18.8427	2.1523	98.3215	2.30212	59.0677	7.10547	11.1803	18.7633	16.7628	11.0811
BAG5 ENSG00000166170	120.932	31.4132	118.094	26.0263	1.14779	8.96229	137.855	4.17223	0.430715	149.007
BAG6 ENSG00000204463	604.894	4039.35	481.93	1580.02	897.383	112.518	1549.31	1235.78	1303.64	165.196
BAHCC1 ENSG00000266074	63.4371	51.6987	115.603	193.033	15.0825	5.1624	1.84279	270.096	7.32356	61.6734
BAHD1 ENSG00000140320	99.3241	54.1106	339.473	6.04152	367.331	198.829	43.0814	102.694	231.635	88.5182
BAIAP2 ENSG00000175866	69.3504	51.069	688.645	4694.81	1011.11	116.942	1370.82	578.96	405.107	1896.37
BAIAP2L1 ENSG00000006453	25.1023	6.46805	1547.61	2279.43	1556.73	19.2739	1400.67	0.548052	23.0608	1073.36
BAIAP2L2 ENSG00000128298	11.8712	1.40269	68.8881	321.424	1.89642	18.2706	5.47922	5.23593	0.236324	8.96202
BAIAP3 ENSG00000007516	1.79675	6.20178	447.555	861.078	141.122	47.7482	121.002	127.862	37.2994	45.2244
BAK1 ENSG00000030110	3.224	858.837	20.2633	493.669	1.26555	112.792	252.29	4.9379	309.135	42.9609
BAMBI ENSG00000095739	12.0227	3.3854	75.0766	3.33408	1.63671	7.25578	104.874	6.08386	11.3242	1.48606
BANF1 ENSG00000175334	1718.27	303.543	987.845	138.538	604.945	196.347	652.877	41.4636	500.401	544.786
BANF2 ENSG00000125888	0.281344	0.0321876	0.0593709	2.47348	1.87349	0.313225	1.27181	0.564923	1.89568	0.564655
BANK1 ENSG00000153064	0.53999	0.0209275	60.066	0.659281	12.0495	2.40493	73.1612	0.285797	0.269779	5.43585
BANP ENSG00000172530	53.9327	167.178	14.4826	16.8545	93.7734	707.735	115.036	28.6827	269.161	188.693
BAP1 ENSG00000163930	52.9312	1726.56	766.165	1926.13	65.8321	122.596	211.951	1425.16	765.113	202.023
BARD1 ENSG00000138376	19.6362	0.402775	136.182	0.0195744	11.7379	2.18545	16.425	111.509	2.29373	10.5529
BARHL2 ENSG00000143032	5.11822	0.926876	3.03856	4.67277	5.08064	0.245209	0.940822	1.62445	0.0786511	5.93882
BARX1 ENSG00000131668	0.00451043	2.32781	1.90406	6.53776	0.381874	6.71685	0.576072	2.46388	3.71833	5.02949
BARX2 ENSG00000043039	1.15222	10.3235	67.2082	9.65277	3.62523	4.34954	149.85	2.95594	15.6954	37.8732
BASP1 ENSG00000176788	4.18889	8.13602	634.001	20.8258	209.511	38.7223	68.0542	62.3156	15.4398	564.097
BATF ENSG00000156127	25.8563	2.62574	3.07989	3.92915	4.68614	2.91903	74.1189	0.0347898	108.443	6.53682
BATF2 ENSG00000168062	170.627	16.8472	6.14704	3.01917	14.9492	5.00372	3.61365	1.52605	0.747405	32.1392
BATF3 ENSG00000123685	2.39101	137.306	1.13362	1.75501	9.62204	217.62	0.445991	1.73215	4.707	0.00321233
BAX ENSG00000087088	97.0468	74.1765	45.0675	630.577	133.225	219.174	63.9904	103.335	78.2331	18.1355
BAZ1A ENSG00000198604	4.32335	3.20001	109.959	44.4778	0.0596424	9.93968	154.667	0.441861	37.5647	130.892
BAZ1B ENSG00000009954	42.2249	609.242	26.8576	21.4656	505.604	1390.85	394.94	296.992	54.8331	275.696
BAZ2A ENSG00000076108	47.6083	217.398	1279.58	14.8236	17.6927	14.2061	866.163	154.384	569.436	688.453
BAZ2B ENSG00000123636	245.247	5.50146	306.965	143.718	42.7795	3.4215	195.807	536.729	66.1731	112.091
BBC3 ENSG00000105327	69.0701	9.20229	12.6432	79.6911	0.192784	18.7067	183.153	27.7926	80.1567	0.000126986
BBIP1 ENSG00000214413	322.54	3.71756	225.946	8.04473	20.2879	13.8437	42.4195	1.12085	62.7847	24.8146
BBOF1 ENSG00000119636	2.52134	4.05951	100.325	0.396144	1.90217	3.82773	12.9376	11.174	29.6176	1.51603
BBOX1 ENSG00000129151	3.27633	4.49489	0.296572	2.58388	0.404082	0.0627466	3.5199	16.6505	7.35653	0.842472
BBS1 ENSG00000174483	0.174787	8.33538	26.1713	6.69962	4.19533	4.24531	27.1297	11.5183	22.0975	0.350688
BBS10 ENSG00000179941	0.733232	3.60618	85.3455	20.3228	12.0339	3.76572	25.1613	75.4498	0.663123	23.0107
BBS12 ENSG00000181004	24.6081	6.35686	0.98364	3.40362	0.00269697	65.4274	0.78181	6.48286	0.00139436	3.68676
BBS2 ENSG00000125124	83.6788	101.708	311.41	7.87101	637.859	28.9074	4.01806	363.218	3.25724	94.9666
BBS4 ENSG00000140463	49.5839	144.462	211.03	494.349	87.6414	804.249	10.5201	7.45939	0.311833	566.256
BBS5 ENSG00000163093	69.2654	12.4173	119.072	14.6749	13.854	116.762	62.7855	15.2781	12.667	32.4263
BBS7 ENSG00000138686	56.5725	24.7405	241.557	10.4163	12.1542	124.511	0.824646	17.7061	4.22968	26.0399
BBS9 ENSG00000122507	10.5483	11.4979	31.201	23.7757	0.634217	5.12069	112.247	5.58211	1.53095	0.224711
BBX ENSG00000114439	300.689	9.6279	207.076	0.971257	89.6197	69.374	78.4573	21.0033	60.2986	350.664
BCAM ENSG00000187244	28.4173	45.9983	7201.76	3987.59	7483.65	1.97306	517.276	39.4136	553.166	2902.09
BCAN ENSG00000132692	47.6309	2.91729	3.13822	6.95288	0.0143182	6.26801	1.19973	4.54689	1.79693	2.17514
BCAP29 ENSG00000075790	19.1686	6.36384	302.883	97.1047	476.379	1083.27	221.717	16.0287	215.664	382.845
BCAP31 ENSG00000185825	2687.53	12758	2867.28	17549.2	2856.66	53.9616	987.473	1.54613	1176.59	2176.81
BCAR1 ENSG00000050820	945.175	358.843	460.935	1736.79	610.321	226.546	994.893	808.203	55.6939	1166.14
BCAR3 ENSG00000137936	11.0124	1.95054	0.154318	2.19169	46.1794	5.26917	62.3874	156.138	11.4312	88.906
BCAS1 ENSG00000064787	3.24476	3.37936	594.536	382.235	486.65	9.9568	266.036	9.43598	13.3639	332.679
BCAS2 ENSG00000116752	0.834737	5.20162	315.089	0.815819	215.876	2.33219	29.5674	47.8594	2.53327	6.9542
BCAS3 ENSG00000141376	118.941	38.0559	422.201	489.003	22.4301	93.9853	8.46373	10.66	747.916	54.0293
BCAS4 ENSG00000124243	360.926	597.607	164.784	63.8093	56.2259	8.35994	251.48	1.46007	70.7624	79.8885
BCAT1 ENSG00000060982	0.00065533	7.85546	3.91638	14.9739	14.7491	4.92529	13.9336	33.0168	35.6993	21.8083
BCAT2 ENSG00000105552	655.048	2276.19	1369.28	1882.97	618.628	0.308137	700.182	11.5019	193.502	389.334
BCCIP ENSG00000107949	60.471	3.20259	359.949	237.96	45.6533	186.626	43.0214	28.6768	78.5486	104.729
BCDIN3D ENSG00000186666	68.3661	83.1936	34.9652	50.2944	0.0627363	224.61	17.3905	18.5948	6.259	3.08794
BCHE ENSG00000114200	141.098	1.90125	3.90397	0.892181	0.460486	3.79459	1.23556	3.71343	0.132156	6.05873
BCKDHA ENSG00000248098	71.7252	235.893	54.2818	9.54441	11.3278	2.6311	41.1217	10.9043	27.9351	0.0923262
BCKDHB ENSG00000083123	6.18409	6.92209	139.5	6.22325	13.694	17.7882	32.5702	8.08979	4.996	62.5118
BCKDK ENSG00000103507	780.51	194.84	161.722	1103.39	15.3871	288.7	76.6387	941.417	704.094	352.606
BCL10 ENSG00000142867	2.77494	0.126285	151.072	22.3823	2.48382	144.077	799.241	28.3996	41.7373	2.58267
BCL11A ENSG00000119866	25.9516	2.05111	285.16	33.9857	130.94	3.90464	169.855	7.29827	379.151	2.89395
BCL11B ENSG00000127152	12.7477	2.96326	1.33184	3.33045	6.36435	3.91015	0.107878	2.10042	135.003	2.8374
BCL2 ENSG00000171791	27.9477	32.808	119.348	23.3464	0.214606	1.87212	227.756	258.446	0.670459	100.44
BCL2A1 ENSG00000140379	6.96305	4.21849	1.51099	0.00367871	7.66315	18.9144	1.21983	4.50189	23.3787	0.298451
BCL2L1 ENSG00000171552	35.8316	2822.34	1953.68	3809.83	628.287	155.365	661.704	749.057	494.497	892.698
BCL2L10 ENSG00000137875	0.0222636	0.363946	2.76877	1.38698	1.5046	0.36497	1.49795	0.165147	0.957048	7.32291
BCL2L11 ENSG00000153094	14.5942	12.949	301.712	27.5314	1.53452	51.1024	2.09198	6.13058	0.430023	11.4669
BCL2L12 ENSG00000126453	379.155	312.295	7.15209	22.4501	128.295	116.318	211.626	95.3258	16.4749	2.28314
BCL2L13 ENSG00000099968	141.736	336.438	466.488	49.8263	46.7711	312.834	449.767	163.719	32.3483	18.317
BCL2L14 ENSG00000121380	4.35176	2.3301	0.00956684	0.685512	2.55937	22.227	25.9149	1.07432	47.7369	4.12538
BCL2L15 ENSG00000188761	4.18165	12.6432	1.66789	2.34223	7.59561	0.438722	39.2121	0.827003	0.383011	0.123837
BCL2L2 ENSG00000129473	52.5228	89.1916	921.87	3.33912	315.41	1.48196	287.505	43.9034	0.742048	102.338
BCL2L2-PABPN1 ENSG00000258643	1.72877	3.28263	0.322254	0.541554	0.337232	0.829977	0.174155	1.99586	0.0157198	0.213735
BCL3 ENSG00000069399	0.251433	27.5625	21.0699	189.528	105.745	1789.01	2698.02	57.9148	390.052	783.604
BCL6 ENSG00000113916	173.76	2.83401	18.9698	25.1224	1.41264	649.037	90.3769	406.553	921.776	290.24
BCL6B ENSG00000161940	2.88019	8.71608	3.83189	4.68127	56.032	1.89953	68.9217	93.2784	11.1394	6.2493
BCL7A ENSG00000110987	21.1793	6.52057	183.703	118.223	5.88698	196.945	221.492	184.491	13.0728	8.47463
BCL7B ENSG00000106635	5.59915	5.37938	12.4806	3.12211	8.35955	626.317	1195.04	11.7275	3.71774	7.55291
BCL7C ENSG00000099385	2810.13	1859.59	595.315	496.868	350.56	39.7726	408.927	48.8983	205.307	2.5266
BCL9 ENSG00000116128	12.6995	1.70547	251.247	231.276	37.0284	76.8544	9.16852	0.118881	55.6531	5.83187
BCL9L ENSG00000186174	494.68	41.5381	500.436	31.8227	749.225	617.569	176.788	3.5466	422.981	291.514
BCLAF1 ENSG00000029363	27.1259	16.2332	316.199	5.44606	8.40385	610.671	119.076	117.377	75.7895	143.308
BCO1 ENSG00000135697	8.72947	2.44075	0.308166	0.655122	3.96052	0.866529	6.11928	1.99479	14.3486	8.21574
BCO2 ENSG00000197580	1.74225	0.0297675	11.9556	0.627761	0.865607	6.04408	0.887556	0.470146	249.298	7.71297
BCOR ENSG00000183337	0.0738546	0.479911	136.369	11.308	55.8285	131.52	109.832	0.130093	22.623	49.3675
BCORL1 ENSG00000085185	282.248	257.221	1.89622	9.37361	91.0796	31.7832	0.827776	94.5522	39.4942	109.377
BCR ENSG00000186716	281.065	791.213	174.476	637.178	150.274	1105.24	97.0526	3.87122	15.7303	72.2094
BCS1L ENSG00000074582	670.213	690.895	6.23073	37.1993	7.56974	1043.27	37.9894	0.181851	474.957	380.032
BDH1 ENSG00000161267	1.03243	5.1681	268.069	975.386	529.79	942.835	296.118	34.4343	29.2241	321.901
BDH2 ENSG00000164039	809.206	297.628	5.625	21.2345	45.9793	569.917	734.716	13.0613	4.91158	318.363
BDKRB1 ENSG00000100739	2.00174	0.731942	1.00192	1.50455	1.59609	16.6951	8.19345	5.21955	0.262817	0.94506
BDKRB2 ENSG00000168398	305.658	16.6004	124.641	1.98131	4.74463	16.4554	431.128	0.978045	0.635201	34.5577
BDNF ENSG00000176697	6.74675	0.34116	20.9283	12.7993	11.3256	71.4495	0.15585	2.47423	4.53467	5.85902
BDP1 ENSG00000145734	248.111	2.43461	51.1883	4.85109	17.6149	7.64221	229.298	4.00699	4.97108	11.9703
BEAN1 ENSG00000166546	1.30961	1.16927	1.8714	6.70573	6.09089	1.77572	2.27597	0.28107	17.4302	1.80242
BECN1 ENSG00000126581	45.8679	0.230784	621.448	1.18712	12.0752	0.353666	126.908	309.419	2.33859	65.3983
BEGAIN ENSG00000183092	78.1601	12.417	8.61152	8.99688	4.49802	1.22551	13.311	674.19	8.48742	51.3056
BEND2 ENSG00000177324	0.567372	1.91181	1.32776	17.2542	0.00379751	5.48413	0.0202412	6.616	1.69375	0.446191
BEND3 ENSG00000178409	20.3589	4.63984	0.237451	10.0182	35.5868	17.4452	3.59609	0.116739	6.51019	0.0594849
BEND4 ENSG00000188848	26.0399	0.175466	141.348	6.6451	10.4198	0.587582	1.11149	0.572867	0.00095758	56.5583
BEND5 ENSG00000162373	46.5694	137.73	9.71832	9.97982	55.8317	4.85565	16.1195	144.208	1.24868	5.13726
BEND6 ENSG00000151917	6.35256	1.03372	0.814416	3.73174	3.02739	2.17527	0.277794	2.32561	0.1773	47.2891
BEND7 ENSG00000165626	171.894	4.18428	1.72773	5.58091	0.345547	6.64526	183.755	8.68013	0.969668	1.99718
BEST1 ENSG00000167995	1077.64	14.0968	389.005	13.2805	69.785	4.04012	154.597	724.94	782.542	291.42
BEST2 ENSG00000039987	0.108261	0.124273	2.82859	4.6485	0.0544747	0.774166	2.95919	0.0168548	2.31921	4.11009
BEST3 ENSG00000127325	1.30437	26.6861	15.0884	2.90209	2.32749	120.967	20.1896	0.0864242	0.138957	0.140864
BEST4 ENSG00000142959	0.0824584	0.393996	0.835953	9.97321	3.76494	1.57349	1.48736	1.76658	13.1172	0.567939
BET1 ENSG00000105829	23.7895	22.9767	285.569	62.7123	37.6864	101.886	79.517	11.9254	42.3351	49.9653
BET1L ENSG00000177951	11.4252	110.548	209.35	685.35	9.48252	1531.26	431.882	48.0564	101.856	364.855
BEX1 ENSG00000133169	2.47015	2.91322	152.883	1.61368	0.658571	155.065	12.2363	0.00640821	0.14315	0.0970237
BEX2 ENSG00000133134	3.37004	9.0403	1076	83.1074	49.4614	343.057	93.0862	165.807	10.0043	33.6117
BEX3 ENSG00000166681	1017.68	7.13866	1012.33	28.0932	580.894	2312.52	60.1	225.299	140.723	252.438
BEX4 ENSG00000102409	286.63	820.6	695.06	214.228	78.3472	4.77805	602.552	1124.68	21.2683	75.6327
BEX5 ENSG00000184515	11.1322	11.5887	55.4616	2.26914	27.0845	19.5994	36.6219	91.8022	4.97893	16.1485
BFAR ENSG00000103429	16.3636	369.171	179.608	49.0727	23.8149	335.567	376.253	313.181	54.8989	140.842
BFSP1 ENSG00000125864	4.47912	3.88552	0.429276	0.0104645	0.0971153	2.04725	0.941352	4.77935	120.748	4.04025
BFSP2 ENSG00000170819	4.35452	1.00127	0.10369	0.266509	1.36728	0.131729	0.71126	3.97205	0.000302024	0.327866
BGLAP ENSG00000242252	0.972874	0.963808	4.79382	2.24775	3.29492	21.5123	2.88183	23.6219	1.26713	11.5542
BGN ENSG00000182492	6664.28	4632.81	0.0768185	2163.5	1.95893	15.7875	52.1334	2076.74	6136.59	327.231
BHLHA15 ENSG00000180535	0.967474	2.5013	0.538065	1.79241	3.38861	5.0271	0.501034	0.122197	0.702631	0.00948244
BHLHB9 ENSG00000198908	26.1767	1.06679	1.86664	2.20418	3.05333e-05	1.33876	0.0532384	0.331902	24.0075	14.5399
BHLHE22 ENSG00000180828	0.209554	5.26306	1.14389	2.76316	5.73774	5.75055	3.77809	3.86668	1.62511	1.20819
BHLHE40 ENSG00000134107	10.2534	4.97708	180.576	0.996742	341.222	29.279	1205.13	8.19556	915.71	97.1683
BHLHE41 ENSG00000123095	27.1949	12.274	5.20364	5.55182	23.3153	2.04498	910.322	24.076	10.3886	27.9634
BHMG1 ENSG00000237452	0.596501	3.95912	1.85903	0.00550604	1.10257	0.572841	0.131724	0.0775779	0.135913	0.324703
BHMT ENSG00000145692	10.5944	4.47366	1.28688	4.5808	4.37889	0.254413	0.00243516	0.213285	3.27697	0.344693
BHMT2 ENSG00000132840	65.8372	52.8314	12.9715	38.9539	6.94572	11.1169	2.48928	7.14583	60.0958	0.357511
BICC1 ENSG00000122870	28.6455	4.22418	20.2524	18.6447	16.8299	3.41901	3.06104	2.05266	50.0438	49.8066
BICD1 ENSG00000151746	0.257166	35.0493	146.641	16.5828	2.31097	5.70345	1.9049	1.15459	18.7186	98.0764
BICD2 ENSG00000185963	291.407	96.5447	5.72448	31.5977	9.62443	1777.01	74.538	15.8565	44.0361	6.46323
BICDL1 ENSG00000135127	0.142462	6.60202	69.8878	32.2425	4.22406	16.6202	252.759	1.39939	5.70686	5.93174
BICDL2 ENSG00000162069	29.2089	19.5433	259.91	643.499	125.703	6.0664	742.693	177.815	11.7901	717.545
BID ENSG00000015475	5.50157	75.7183	5.53739	7.78784	1.98514	822.021	538.28	4.61777	4.438	3.91293
BIK ENSG00000100290	14.1758	838.86	3972.13	1120.68	860.957	86.8521	611.054	5.82326	6.2987	254.103
BIN1 ENSG00000136717	8158.86	3732.39	1269.47	9.24928	354.985	157.459	13.4272	865.74	1333.27	1096.79
BIN2 ENSG00000110934	41.7518	3.14872	0.709868	8.30349	1.41846	1.07247	1.86348	25.9905	95.225	9.20006
BIN3 ENSG00000147439	24.4518	1257.36	622.439	1236.85	375.991	86.7669	856.871	17.1178	98.4539	49.7612
BIRC2 ENSG00000110330	391.287	55.46	99.1216	152.825	177.798	353.565	174.648	91.2639	226.541	110.681
BIRC3 ENSG00000023445	0.389359	7.20492	2.20013	27.466	14.6909	245.147	144.213	2.74493	130.521	17.9235
BIRC5 ENSG00000089685	28.7469	92.0685	5.6636	13.7829	5.03397	12.3239	4.65893	5.69418	3.83935	15.8561
BIRC6 ENSG00000115760	80.2115	22.6277	185.214	10.3903	2.84199	23.0966	59.2268	140.819	172.863	2.38061
BIRC7 ENSG00000101197	50.9621	0.420789	2.25845	0.18523	0.024226	5.54467	4.38636	1.04995	0.0381387	0.660885
BIVM ENSG00000134897	27.1671	49.3324	43.0479	95.433	15.2592	15.8123	33.1965	24.646	13.7632	15.7073
BLCAP ENSG00000166619	1683	1801.19	809.319	62.79	1376.62	2065.61	1244.84	63.2118	19.7646	27.5154
BLK ENSG00000136573	54.3697	1.89077	0.110728	15.0525	0.74006	0.988233	0.00233806	2.6786	1.37386	0.00262416
BLM ENSG00000197299	9.42073	3.21369	14.5457	0.276236	1.00148	8.46241	6.85685	5.35498	1.75459	2.75451
BLMH ENSG00000108578	8.56007	6.31772	0.919128	8.55365	1.40159	1701.44	18.549	1.32437	0.426474	118.285
BLNK ENSG00000095585	3.22032	0.261497	8.14237	78.2561	2.13706	4.52296	1.75246	157.452	30.3091	2.79666
BLOC1S1 ENSG00000135441	4073.41	1161.95	728.116	4177.18	272.574	67.1821	27.0676	174.768	62.3739	437.875
BLOC1S2 ENSG00000196072	2.9791	9.6573	79.1904	9.50555	23.6769	3.77674	4.69918	8.25932	53.3628	0.352108
BLOC1S3 ENSG00000189114	8.47571	36.3135	17.4205	104.981	0.10073	163.148	10.0047	2.25888	7.55271	62.2506
BLOC1S4 ENSG00000186222	44.8924	9.25639	502.202	8.88295	1.03995	515.33	80.9382	6.88696	84.7873	281.661
BLOC1S5 ENSG00000188428	31.1316	21.4215	51.2036	1.53152	0.177608	130.003	4.78094	87.038	0.625171	0.536326
BLOC1S6 ENSG00000104164	34.1357	0.00833746	630.775	12.5864	162.359	3.75926	190.581	5.92443	23.3243	237.205
BLVRA ENSG00000106605	136.636	92.3342	7.75195	37.432	11.5685	1973.22	9.71362	0.128217	52.8389	12.6848
BLVRB ENSG00000090013	201.689	7606.5	1331.71	1333.96	515.439	193.733	1516.06	81.3301	580.712	515.541
BLZF1 ENSG00000117475	15.6756	24.2539	7.30638	121.74	3.20571	28.0512	122.918	8.57118	28.9722	30.2873
BMF ENSG00000104081	110.267	13.064	233.862	4.59777	30.3258	84.2906	253.458	463.491	9.48821	444.066
BMI1 ENSG00000168283	2.3248	13.0221	244.332	73.0943	0.478646	6.69287	33.5829	221.573	138.993	32.8553
BMP1 ENSG00000168487	507.147	663.02	6.19242	489.535	3.98895	1.56645	267.009	1429.43	63.5009	188.345
BMP10 ENSG00000163217	0.10578	0.146951	0.0452305	1.20004	3.4199	0.912249	0.632947	0.969002	0.944812	0.167753
BMP2 ENSG00000125845	0.854747	0.119912	6.09176	2.83726	2.0013	1.34733	236.679	1.63378	1.51274	0.033629
BMP2K ENSG00000138756	145.166	0.334238	3.34679	0.137918	3.99881	0.106638	3.64046	4.75309	105.208	10.5246
BMP3 ENSG00000152785	0.0537707	0.196584	2.86556	0.0300227	1.46218	0.941119	17.562	2.15984	0.6384	0.7812
BMP4 ENSG00000125378	159.785	598.877	150.111	9.6471	1.62018	66.7885	28.3575	184.229	60.4953	39.4296
BMP5 ENSG00000112175	1.02925	11.3434	20.1948	0.891761	4.79677	0.0715363	0.720607	904.277	35.7188	1.18467
BMP6 ENSG00000153162	15.0869	0.137747	8.38488e-11	2.77361	5.83926	2.69336	1.14126	0.650635	2.65895	0.206829
BMP7 ENSG00000101144	72.4127	786.617	101.948	132.956	138.349	39.1788	844.803	42.0828	6.32194	11.2546
BMP8A ENSG00000183682	3.1317	11.8107	9.42722	1.83223	1.60044	13.8403	13.4115	4.22812	3.51193	2.67355
BMP8B ENSG00000116985	3.9576	1.18322	3.43512	0.39868	1.38165	3.3453	0.0174948	92.3533	0.138807	0.36297
BMPER ENSG00000164619	22.1487	2.09272	0.471382	1.25509	5.55801	12.0155	2.14778	0.450446	91.1528	12.698
BMPR1A ENSG00000107779	3.23613	11.4627	245.414	4.84513	34.6793	101.952	34.8072	161.414	16.6718	21.8592
BMPR1B ENSG00000138696	3.62543	5.17247	175.174	414.296	478.957	33.2892	68.8597	2.94519	0.992485	10.8321
BMPR2 ENSG00000204217	9.54183	277.424	201.778	0.838545	25.0329	16.8088	47.4897	35.1088	45.2836	37.9489
BMS1 ENSG00000165733	431.525	233.874	286.235	100.664	7.52991	12.3807	444.375	26.1084	13.9903	1.34739
BMT2 ENSG00000164603	3.51676	2.12394	9.89864	9.26618	36.556	43.6928	31.496	38.1107	26.06	95.7575
BMX ENSG00000102010	0.082133	0.033258	1.28142	1.18087	1.67287	1.75087	0.809929	0.429251	0.341709	0.169503
BNC1 ENSG00000169594	1.00713	2.20553	1.10686	4.6336	1.61205	0.370754	7.11094	1.6026	4.05408	0.00213603
BNC2 ENSG00000173068	175.781	46.9768	1.2964	2.08949	31.9022	371.155	1.56926	12.3576	2.27434	6.50718
BNIP1 ENSG00000113734	201.58	64.0015	209.935	9.34305	0.540827	9.24367	125.905	10.8049	32.1316	42.6627
BNIP2 ENSG00000140299	48.1587	41.3962	110.515	5.68856	135.136	26.4719	219.639	41.3172	139.201	6.57629
BNIP3 ENSG00000176171	7.57499	606.956	1352.57	0.691127	32.8479	1.25401	25.2703	36.9685	17.3826	63.9533
BNIP3L ENSG00000104765	2.59218	3.61915	257.918	152.239	77.4788	7.3638	0.49244	39.1485	275.747	55.3976
BNIPL ENSG00000163141	1.84458	13.2321	4.47834	2.08733	128.232	5.84441	228.278	39.5661	3.72622	11.8176
BOC ENSG00000144857	1723.49	46.2144	111.77	65.878	49.5463	393.048	3.50913	370.204	25.0286	154.911
BOD1 ENSG00000145919	50.5259	1785.66	21.2756	13.4391	332.546	2701.91	100.517	24.8084	0.697773	51.9334
BOD1L1 ENSG00000038219	47.6773	13.5766	172.281	308.65	178.236	41.0937	11.861	55.5787	38.0629	24.1193
BOD1L2 ENSG00000228075	0.190026	0.00127461	0.28637	1.01388	0.434635	0.239382	1.59917	0.482502	0.0721649	1.03101
BOK ENSG00000176720	3531.88	91.5878	3.63827	1497.75	126.528	22.9383	31.4871	242.428	27.2411	602.137
BOLA1 ENSG00000178096	60.8177	35.2407	5.17673	116.155	235.43	1048.09	0.351486	7.21938	14.2902	160.401
BOLA2B ENSG00000169627	2235.91	83.2014	680.567	2204.87	14.0685	478.249	785.317	59.9146	48.7628	402.886
BOLA3 ENSG00000163170	8.5576	0.0809641	535.716	6.96912	19.9858	887.487	133.582	3.69749	31.2726	17.4947
BOLL ENSG00000152430	0.848199	0.00175986	1.83063	0.571371	0.509773	0.922062	0.395146	1.51369	2.96765	1.15412
BOP1 ENSG00000261236	32.3921	851.136	37.9685	426.343	41.6347	8.22728	5.61119	28.4877	3.21194	199.219
BORA ENSG00000136122	8.69455	3.73053	4.87051	4.53049	2.81817	62.9036	1.26998	8.00306	2.89137	3.15118
BORCS5 ENSG00000165714	114.238	5.25066	45.2408	0.203217	3.08331	17.3959	44.3695	6.21085	4.28881	1.2298
BORCS6 ENSG00000196544	259.101	929.949	203.689	16.9376	4.1423	26.8435	15.8992	27.339	277.704	11.4771
BORCS7 ENSG00000166275	40.9007	163.27	696.212	387.544	50.9121	9.63438	36.114	103.288	43.9844	103.245
BORCS8 ENSG00000254901	20.5822	26.6413	162.676	884.66	490.15	9.4402	122.228	357.216	17.6173	64.414
BORCS8-MEF2B ENSG00000064489	1.76332	7.56527	2.54291	3.16779	1.29004	0.636949	0.116317	2.75526	1.81915	3.06625
BPGM ENSG00000172331	4.08721	0.272207	80.5476	0.540243	2.45029	6.66253	41.2173	1.44972	122.322	8.26717
BPHL ENSG00000137274	26.9798	332.617	69.9803	119.598	8.63773	267.751	1.8727	7.50224	70.7663	98.153
BPI ENSG00000101425	89.525	35.0253	7.51048	11.4409	8.85611	27.5354	0.147639	0.870716	160.788	1.09914
BPIFA1 ENSG00000198183	0.0580252	1.31159	0.449561	0.627148	1.37791	1.64824	1.58734	3.53173	3.54853	0.735425
BPIFA2 ENSG00000131050	1.08761	0.521812	0.155582	1.00228	0.577845	0.395814	1.61029	0.0634768	0.575799	0.858785
BPIFB1 ENSG00000125999	2.25723	1.67011	0.397276	1.74629	0.61676	2.14973	0.816777	1.21849	484.488	5.25355
BPIFB2 ENSG00000078898	2.49387	4.32545	31.4393	836.753	0.490506	5.81424	1.37575	10.6755	0.898967	38.436
BPIFB4 ENSG00000186191	0.0874222	0.805099	0.56488	0.546559	0.106184	1.25281	0.58507	0.0346816	0.0318502	0.522655
BPIFC ENSG00000184459	0.576435	0.172226	4.86897	0.549783	1.14815	0.645447	0.353541	0.195901	2.69228	0.232366
BPNT1 ENSG00000162813	0.00394241	11.9239	159.645	3.67932	5.66247	51.0044	82.6453	165.544	1.10089	141.006
BPTF ENSG00000171634	184.918	25.0925	666.693	1.11576	10.2792	13.3831	66.8495	416.37	3.31306	9.21177
BRAF ENSG00000157764	13.7338	0.755874	281.513	25.2878	96.6404	2.45975	61.8172	4.98653	6.31936	18.3849
BRAP ENSG00000089234	54.0213	963.322	16.6694	152.079	171.615	91.7202	206.551	0.0704428	1.98376	14.3215
BRAT1 ENSG00000106009	117.213	7.64081	899.411	3379.91	6.64201	771.799	531.5	1071.85	55.9154	392.543
BRCA1 ENSG00000012048	5.51652	43.2638	1.00601	15.1121	1.1143	223.804	33.0808	18.3209	10.957	49.7269
BRCA2 ENSG00000139618	14.5146	2.10124	0.505134	6.4728	72.2159	0.499156	2.10531	5.55347	3.9522	0.503925
BRCC3 ENSG00000185515	2.14182	0.474037	198.678	6.9675	50.1337	29.9323	143.032	11.426	0.975733	153.341
BRD1 ENSG00000100425	43.8065	8.50521	472.01	2.9256	1.25506	15.5377	1.93224	20.7111	169.465	2.55357
BRD2 ENSG00000204256	644.481	2469.4	4167.58	1477.23	2123.53	89.8694	2858.66	4051.79	2656	1150.86
BRD3 ENSG00000169925	290.454	1.18011	352.538	100.136	398.871	346.303	20.754	14.741	51.9505	146.92
BRD4 ENSG00000141867	1574.59	5.61556	709.414	974.453	321.539	250.465	1089.5	616.204	29.4955	4.56806
BRD7 ENSG00000166164	4.23009	5.81126	507.153	8.979	12.4265	441.303	205.499	184.085	287.013	9.28085
BRD8 ENSG00000112983	4.03862	78.9676	123.998	2405.64	288.101	1560.18	100.326	94.8531	9.91047	6.81606
BRD9 ENSG00000028310	819.769	18.0326	224.114	900.172	7.33526	199.279	207.67	1196.3	657.805	390.151
BRDT ENSG00000137948	1.70354	0.473878	6.98843	0.485908	0.971546	3.47491	0.0334101	0.00298807	3.98309	0.376838
BRE ENSG00000158019	29.1429	647.383	497.191	21.0262	67.1777	233.691	28.1764	138.204	66.6275	31.911
BRF1 ENSG00000185024	1257.84	89.7939	512.734	1545.88	100.785	151.137	151.491	209.461	67.2889	220.928
BRF2 ENSG00000104221	9.5681	6.15635	37.3887	1266.66	79.6027	297.954	48.6883	9.93212	52.0911	0.331756
BRI3 ENSG00000164713	3615.75	2553.94	2723.56	2950.06	2841.73	107.042	1076.72	865.935	749.582	1241.88
BRI3BP ENSG00000184992	97.0201	34.893	134.172	17.0633	4.89324	7.52891	3.33967	11.4006	1.59638	9.12245
BRICD5 ENSG00000182685	83.1795	32.4157	50.6682	527.503	15.0458	10.1023	3.78441	7.58663	3.77173	107.705
BRINP1 ENSG00000078725	13.7997	4.74019	0.0217946	17.4243	6.51619	1.17762	2.88409	163.607	8.86707	2.03754
BRINP2 ENSG00000198797	0.00104744	0.181673	0.0589968	5.03159	0.596057	1.44544	0.233386	20.5843	0.98405	0.648808
BRINP3 ENSG00000162670	14.4663	0.835749	13.2051	4.77301	1.48951	0.711122	1.02227	14.3854	6.75491	1.23533
BRIP1 ENSG00000136492	45.3293	8.34722	1.52726	11.748	18.0964	7.42057	0.00550748	2.6087	3.06167	2.61997
BRIX1 ENSG00000113460	10.5607	2.74718	45.3049	3.30735	9.51991	13.5946	19.5345	0.00177633	0.658739	64.4682
BRK1 ENSG00000254999	33.7044	4712.77	1067.41	49.6993	29.5821	962.593	1011.11	4.32624	1076.17	101.99
BRMS1 ENSG00000174744	15.7182	31.8968	447.982	1664.63	133.57	226.928	145.631	14.916	918.498	71.7684
BRMS1L ENSG00000100916	38.1062	3.77633	0.723987	3.25995	50.8816	3.86556	2.08829	3.34972	5.64127	15.256
BROX ENSG00000162819	8.75933	17.1886	87.585	6.01984	60.5753	82.2629	151.939	33.6405	67.9229	40.5028
BRPF1 ENSG00000156983	265.261	84.187	0.0985144	4.06164	79.9108	121.847	129.598	44.3255	15.2399	7.45538
BRPF3 ENSG00000096070	8.67504	2.36184	207.636	17.9897	350.522	1110.21	158.172	13.32	6.31476	79.5391
BRS3 ENSG00000102239	0.710496	0.156162	0.864797	0.684885	0.407284	0.422717	1.47194	2.37044	0.205506	3.68464
BRSK1 ENSG00000160469	651.819	1.08627	10.2153	6.14255	3.21708	16.5296	76.9599	163.155	46.4464	13.5193
BRSK2 ENSG00000174672	137.287	0.862115	166.584	4.29728	1.17478	7.44847	14.1389	1.96739	10.8782	0.0518278
BRWD1 ENSG00000185658	4.65965	0.881905	233.076	1.02534	0.138217	16.7933	97.8637	447.489	47.3836	84.192
BRWD3 ENSG00000165288	1.08085	48.8524	52.9913	101.796	22.5098	3.08772	14.3631	15.2567	19.1729	46.0477
BSCL2 ENSG00000168000	3.9297	34.9787	17.1333	0.409152	8.2053	4.78264	0.815855	2.12349	86.2036	0.686181
BSDC1 ENSG00000160058	15.2244	32.7775	564.34	24.9686	774.804	274.059	7.5513	477.011	26.8372	499.849
BSG ENSG00000172270	7597.02	3951.78	2125.08	7257.68	930.999	943.146	325.023	2116.99	542.33	1563.51
BSN ENSG00000164061	21.7177	0.0990989	4.17163	2.17653	3.51032	0.206527	2.37293	10.2608	0.891746	1.63394
BSND ENSG00000162399	7.07746	0.0433218	0.158967	0.15041	4.0561	0.816444	0.196848	0.495506	4.3233	0.017883
BSPH1 ENSG00000188334	7.2499	7.14492	5.70323	1.22122	0.015664	1.55851	2.4251	0.327831	0.0826348	0.0609038
BSPRY ENSG00000119411	0.087436	14.2691	63.618	41.7716	184.107	714.605	97.9191	0.271813	16.5434	66.0301
BST1 ENSG00000109743	4.44177	141.15	7.65374	1.58502	1.49047	14.7091	8.39674	33.992	27.7886	15.8083
BST2 ENSG00000130303	8149.79	2940.82	103.251	505.748	6.94974	2.4821	82.3308	2701.37	715.255	116.244
BTAF1 ENSG00000095564	0.666797	5.09588	23.2327	6.09042	120.433	12.7793	99.974	81.0004	7.74319	6.36129
BTBD1 ENSG00000064726	588.536	36.566	410.38	17.8096	17.5159	38.6298	235.668	23.9913	61.971	78.3492
BTBD10 ENSG00000148925	121.258	8.3869	132.533	0.540068	2.38091	7.31857	77.8515	8.34438	1.99808	0.885523
BTBD11 ENSG00000151136	14.709	3.86776	2.7139	3.10389	35.6167	333.752	143.79	0.410404	22.2011	1.01076
BTBD16 ENSG00000138152	0.608705	1.14387	14.6998	1.84125	6.97959	6.20951	21.7676	3.23933	33.9752	1.70129
BTBD18 ENSG00000233436	1.74908	0.147961	0.670492	0.469233	1.80244	1.25178	0.339497	0.637879	1.67318	0.368103
BTBD19 ENSG00000222009	7.5067	7.33507	0.332325	0.49967	1.58034	1.05806	7.96676	11.41	22.8102	7.51248
BTBD2 ENSG00000133243	2202.69	10.5808	1143.71	3941.67	585.476	885.442	745.502	1877.76	30.3188	531.364
BTBD3 ENSG00000132640	188.338	3.04331	179.583	16.1879	4.54638	5.51431	110.424	149.608	357.361	3.20718
BTBD6 ENSG00000184887	1129.77	776.765	961.615	140.736	166.087	589.102	423.815	69.2181	44.5134	189.585
BTBD7 ENSG00000011114	12.238	71.9879	389.097	22.7534	104.921	162.673	107.776	102.232	249.053	0.464037
BTBD8 ENSG00000189195	3.41302	7.16787	15.2136	47.9373	0.144206	2.55372	16.4906	37.6207	3.3346	1.22723
BTBD9 ENSG00000183826	344.117	8.94951	215.881	168.746	4.87572	103.418	195.987	2.86835	0.312595	18.3157
BTC ENSG00000174808	0.710473	0.728834	6.1546	2.8911	11.6176	2.83209	2.80316	12.2614	44.6508	17.0691
BTD ENSG00000169814	111.868	891.651	395.053	22.2128	125.002	666.47	16.0442	23.7308	18.7003	6.62064
BTF3 ENSG00000145741	1750.64	22.1738	966.002	59.4487	74.9794	504.664	871.495	982.862	418.948	224.371
BTF3L4 ENSG00000134717	17.069	1.32026	215.189	1.9476	79.1734	16.7637	317.592	82.3063	124.588	198.629
BTG1 ENSG00000133639	25.1409	3.59177	30.8609	156.554	57.7997	3.48937	856.595	1548.36	614.669	7.66994
BTG2 ENSG00000159388	3755.59	33.8763	1898.1	6.94391	88.328	22.8613	1683.71	32.1035	2987.37	144.479
BTG3 ENSG00000154640	6.57174	10.3585	175.498	0.3396	10.1245	5.14968	321.273	22.6881	1.82126	36.9104
BTG4 ENSG00000137707	4.69688	2.68728	0.0491469	0.203003	0.243212	0.539921	0.0436284	5.39727	0.809625	1.5509
BTK ENSG00000010671	0.331073	115.907	3.22258	5.27764	34.4758	2.92359	2.41344	7.74445	0.358698	0.343908
BTLA ENSG00000186265	6.6782	0.118148	1.62841	1.66877	1.45313	2.29072	0.000893277	0.00198314	5.40956	0.017128
BTN1A1 ENSG00000124557	0.117984	0.413952	1.46396	2.49737	2.14826	0.0053665	0.399408	0.0165815	0.099149	0.226929
BTN2A1 ENSG00000112763	16.9356	57.8993	3.46404	6.58961	42.659	13.5283	88.5939	160.404	1.90574	9.4124
BTN2A2 ENSG00000124508	11.8317	140.605	34.7234	31.1357	1.76123	38.229	11.8017	7.17422	1.81873	14.1266
BTN3A1 ENSG00000026950	3.18424	229.485	32.0801	11.858	8.80339	436.204	39.2082	89.7703	41.568	217.883
BTN3A2 ENSG00000186470	2.50396	8.79492	7.32313	2.36132	6.82019	197.542	15.362	102.207	9.92359	11.0883
BTN3A3 ENSG00000111801	2.6345	0.716388	20.9131	23.6749	7.10787	181.172	5.56322	4.01014	1.63605	12.398
BTNL2 ENSG00000204290	32.7305	1.2993	2.20932	1.12148	0.0144312	1.93408	0.960025	1.04456	0.211775	0.0143627
BTNL3 ENSG00000168903	2.91489	10.3447	2.56935	3.85116	7.45484	0.657312	0.843217	7.50083	0.0025724	1.61911
BTNL8 ENSG00000113303	2.14696	1.28873	0.323645	0.362077	0.365716	0.264343	0.488499	0.0571076	1.26843	0.0929608
BTNL9 ENSG00000165810	10.174	0.776823	1.04341	166.57	2.35182	0.117641	7.21226	8.59536	0.777013	1.28102
BTRC ENSG00000166167	2.33119	85.0598	319.731	60.3944	1.20259	142.472	16.1065	7.5792	19.5506	470.909
BUB1 ENSG00000169679	0.578552	4.85022	3.54215	3.0515	0.277026	0.627161	1.56253	0.37798	1.13031	0.0393622
BUB1B ENSG00000156970	0.648795	2.77019	0.0783481	2.33779	0.623641	2.1989	1.85502	1.52366	1.34812	1.13116
BUB3 ENSG00000154473	4.45461	12.9622	206.702	10.1128	0.839948	0.726615	28.3225	178.924	14.4878	42.1461
BUD13 ENSG00000137656	106.188	86.016	46.7441	8.26511	4.36894	27.3418	4.60824	88.6837	0.956322	10.2435
BUD31 ENSG00000106245	75.2164	2650.51	1325.01	1884.48	477.719	1020.84	344.544	634.049	561.201	960.493
BVES ENSG00000112276	251.704	7.01714	12.3031	4.76692	10.5944	30.9364	19.4666	4.82639	181.984	2.80025
BYSL ENSG00000112578	19.5305	544.347	44.3864	39.2058	87.2867	45.9727	143.519	1.88303	10.3199	4.4403
BZW1 ENSG00000082153	48.7702	3.802	626.936	8.01544	62.152	29.8088	826.8	11.7037	20.4529	89.5799
BZW2 ENSG00000136261	88.6372	0.485252	17.4715	35.8603	1.53664	116.826	127.89	30.5654	25.201	38.9346
C10orf10 ENSG00000165507	1.22739	108.113	19.2578	18.1484	14.4449	24.423	296.487	211.394	1153.82	127.52
C10orf105 ENSG00000214688	3.08769	0.240709	0.0055461	0.737337	0.261947	0.113839	0.547259	9.80352	1.97457	0.282995
C10orf107 ENSG00000183346	35.0957	3.27678	51.0204	16.0095	14.1914	11.7213	10.2558	20.8727	10.2422	3.61186
C10orf11 ENSG00000148655	0.262747	292.94	164.617	32.9901	9.68971	158.857	69.9563	290.092	14.8534	39.4512
C10orf128 ENSG00000204161	78.9837	4.21425	3.47061	18.7825	0.198557	1.02708	0.553911	4.92488	22.0463	2.90237
C10orf142 ENSG00000277288	0.269785	2.04164	0.15681	3.18292	1.66106	0.0607671	0.149916	0.164137	1.44003	0.00497686
C10orf2 ENSG00000107815	298.381	3.72451	63.5334	13.7819	0.115484	61.8061	90.8797	126.832	0.0347957	98.2348
C10orf35 ENSG00000171224	12.9872	34.63	37.7144	123.316	27.3516	72.2929	11.0603	3.68631	195.082	28.2693
C10orf53 ENSG00000178645	2.05099	0.810363	3.57291	8.49617	1.28214	2.61616e-05	1.04421	0.310617	0.40239	0.661686
C10orf54 ENSG00000107738	3685.76	527.824	5.14893	25.318	42.4628	1.21262	851.596	811.312	824.879	686.865
C10orf55 ENSG00000222047	2.95806	1.95366	2.21156	1.64768	0.392449	0.782344	0.582056	1.22243	2.5954	4.88759
C10orf62 ENSG00000203942	0.207354	0.331721	0.543696	1.22577	0.59122	8.52615	0.0972519	1.02784	4.56755	0.465217
C10orf67 ENSG00000179133	55.9255	0.0334434	1.72749	1.84189	0.136201	3.29413	4.03876	4.01869	7.56837	3.53757
C10orf71 ENSG00000177354	0.695542	0.16684	0.0694676	0.549979	1.40138	0.43986	0.47491	0.128925	0.181377	46.008
C10orf76 ENSG00000120029	12.6461	898.909	2.2989	69.7021	33.3065	1536.13	91.5878	11.2983	0.575649	3.74245
C10orf82 ENSG00000165863	2.23764	0.0605676	0.00199701	0.197279	3.41966	0.475849	37.7879	0.24327	0.0120188	0.489518
C10orf88 ENSG00000119965	3.50881	4.3895	1.36484	16.4097	53.5173	74.1648	0.381118	0.592371	44.7276	0.529064
C10orf90 ENSG00000154493	2.25458	0.05456	0.282206	0.790359	0.0286885	0.423463	0.67409	0.265641	1.2897	0.578997
C10orf95 ENSG00000120055	1.43777	11.6911	0.840033	3.47264	0.99344	15.3177	1.25795	0.29337	0.664875	29.3783
C10orf99 ENSG00000188373	210.027	6.22736	2.92828	2.64279	0.251384	5.66245	309.513	0.000420659	1.52832	0.660999
C11orf1 ENSG00000137720	1.58724	195.928	483.537	35.5583	18.5637	3.1886	55.9173	70.4951	5.11931	3.19682
C11orf16 ENSG00000176029	1.98479	0.91395	9.74038	0.848851	1.35371	1.8028	18.1932	0.108593	1.76125	0.452207
C11orf21 ENSG00000110665	0.035491	5.01999	0.573272	4.04806	0.575642	7.28392	1.40662	43.949	0.422592	10.7881
C11orf24 ENSG00000171067	864.367	150.889	316.49	832.039	12.8841	926.908	27.2215	1317.96	238.001	288.189
C11orf31 ENSG00000211450	123.753	6.14168	782.822	1432.19	355.371	1327.81	749.075	734.117	646.063	231.226
C11orf40 ENSG00000171987	0.0879548	0.00270901	2.21523	2.39933	1.3002	0.0586716	2.34931	0.00093932	2.84732	0.209954
C11orf42 ENSG00000180878	0.199342	0.419119	0.0209428	2.92599	1.22245	0.0601814	1.39174	0.855191	3.04519	0.694668
C11orf45 ENSG00000174370	53.3555	6.12727	1.99166	2.39935	2.94081	0.823437	4.18891	7.71139	2.32216	1.55491
C11orf49 ENSG00000149179	11.396	46.0939	11.5494	454.014	0.0107443	802.876	216.109	131.96	171.41	2.76739
C11orf52 ENSG00000149300	2.29526	0.0133355	2.52804	10.0632	1.94105	0.681799	2.53109	7.84311	0.201508	0.60508
C11orf53 ENSG00000150750	2.45307	1.638	0.543135	2.45743	0.189159	1.06753	10.9554	1.44244	0.887108	1.81705
C11orf54 ENSG00000182919	6.17098	0.890766	229.07	4.92305	178.508	164.355	1.10718	80.1285	1.64621	4.30884
C11orf57 ENSG00000150776	48.6286	16.404	19.0444	83.7564	28.4552	122.376	17.5013	30.2972	18.4506	68.1616
C11orf58 ENSG00000110696	129.378	408.67	875.015	3.62538	73.535	109.217	360.688	599.672	36.8475	289.63
C11orf63 ENSG00000109944	15.2627	4.92276	1.06136	31.3516	20.2383	0.679969	2.57246	0.16454	2.55469	2.75723
C11orf65 ENSG00000166323	30.4568	0.513719	3.28143	1.83894	0.876958	0.0447923	0.249396	7.47093	2.47358	2.0747
C11orf68 ENSG00000175573	20.7829	2789.61	356.852	22.4802	14.34	21.2116	40.4754	564.733	529.94	138.193
C11orf70 ENSG00000137691	30.1905	16.5256	5.63326	4.17051	3.46989	12.4997	13.4108	0.909806	2.10244	12.7255
C11orf71 ENSG00000180425	6.5913	2.96176	100.787	62.4034	187.089	15.0553	2.4611	14.6618	66.0571	4.39908
C11orf74 ENSG00000166352	10.2041	4.7624	79.7755	3.52424	25.9869	31.8005	38.3085	0.956789	17.4611	1.52723
C11orf80 ENSG00000173715	1.9826	16.0178	74.2036	46.8946	39.7274	129.037	3.76471	2.95489	1.6078	7.30227
C11orf84 ENSG00000168005	14.0603	4.84879	41.996	27.5581	8.74227	118.909	24.4006	35.7342	108.115	11.322
C11orf87 ENSG00000185742	0.964516	6.55724	1.04896	0.159662	14.3382	1.26654	3.94231	2.18876	1.56324	2.34975
C11orf88 ENSG00000183644	0.0975159	1.12516	1.5755	0.0870295	1.18057	1.33446	2.43587	0.244988	0.320492	1.45364
C11orf91 ENSG00000205177	1.12972	2.05449	0.600353	1.05183	0.232884	0.430833	1.50084	0.211337	0.570684	0.679849
C11orf94 ENSG00000234776	5.92996	0.602706	2.11309	1.04007	1.47661	1.42877	1.02748	0.614311	0.371648	0.126573
C11orf95 ENSG00000188070	97.3549	1446.98	299.261	26.1267	36.3994	199.168	8.79703	220.77	9.57301	42.9539
C11orf96 ENSG00000187479	4296.79	5136.04	8.33426	3.45922	19.2621	24.3282	9.95324	5305.76	14359.5	15.8169
C11orf98 ENSG00000278615	9.36881	11.3293	21.2468	1.53645	8.09652	1.49717	1.92712	4.36585	0.770497	2.22551
C12orf10 ENSG00000139637	399.989	1302.69	405.156	73.5254	30.3667	1.19528	44.0431	2.19664	714.451	60.4564
C12orf29 ENSG00000133641	112.977	5.64365	55.3602	13.2056	47.2012	4.24523	0.395186	2.97931	24.9866	22.1748
C12orf4 ENSG00000047621	7.93807	5.17782	116.647	7.99959	1.82905	337.56	23.0833	0.838468	10.8879	4.71088
C12orf40 ENSG00000180116	2.74911	0.158401	1.58311	0.596822	1.95722	1.23666	1.00937	0.378615	0.612035	0.298792
C12orf42 ENSG00000179088	36.8964	0.494722	0.00331802	0.895182	1.34194	2.05668	1.13962	1.28871	1.85264	0.683331
C12orf43 ENSG00000157895	90.6475	312.287	54.7727	519.342	170.613	550.037	27.7237	53.6593	100.847	1.91402
C12orf45 ENSG00000151131	80.6859	113.87	264.548	1.53703	0.80644	75.8267	81.6736	34.6914	0.217228	6.50934
C12orf49 ENSG00000111412	2.88269	10.9705	33.8178	41.6504	1.43387	99.8469	296.001	1.18706	50.9387	24.1404
C12orf50 ENSG00000165805	0.18004	1.45419	2.28841	4.91067	0.364373	0.862445	0.681155	6.39574	0.286163	3.52317
C12orf54 ENSG00000177627	25.5497	3.34989	0.711246	1.03304	6.92491	1.12326	82.2532	2.84034	8.70238	0.0795582
C12orf56 ENSG00000185306	5.83979	0.172695	10.6215	70.675	1.69831	0.996165	3.50125	1.47416	1.79602	7.51935
C12orf57 ENSG00000111678	6217.53	10548.5	3159.92	2765.33	866.211	326.9	1.88539	2625.7	1230.23	1035.01
C12orf60 ENSG00000182993	74.0064	24.9244	1.83345	4.91692	10.6294	1.73862	13.7342	10.3994	34.5343	0.392941
C12orf65 ENSG00000130921	14.3634	185.649	28.1122	59.2521	55.1731	290.972	43.3892	24.1965	11.9166	19.2437
C12orf66 ENSG00000174206	3.77339	2.50755	115.922	73.3614	3.1958	5.89652	40.9488	16.3979	7.13657	77.6207
C12orf71 ENSG00000214700	2.07714	3.43758	1.48894	0.910328	1.29222	0.693843	0.0403099	2.58183	0.291752	1.30869
C12orf73 ENSG00000204954	35.9964	1.1295	68.0669	170.18	23.3623	153.285	42.7553	35.3598	21.8429	9.36243
C12orf75 ENSG00000235162	443.737	8.23153	7.51101	11.707	41.0799	3.59075	18.7163	276.878	17.3121	3.50399
C12orf76 ENSG00000174456	35.22	26.5621	43.0212	124.6	32.6738	556.374	133.639	74.7536	4.84861	17.7398
C14orf1 ENSG00000133935	5.38742	2938.32	2355.67	21.7261	96.734	1812.56	112.717	294.352	0.784275	397.946
C14orf105 ENSG00000100557	8.61648	4.99165	1.75789	1.37606	1.72355	0.00649198	0.178252	0.135742	7.33846	1.08818
C14orf119 ENSG00000179933	8.13602	18.8696	4.34261	27.6766	0.979661	169.665	2.56238	14.3119	119.439	230.548
C14orf132 ENSG00000227051	52.071	55.3118	4.36138	15.4301	9.35776	87.2966	1.08913	50.9257	33.4047	0.406036
C14orf142 ENSG00000170270	43.6372	0.35722	85.7782	13.7735	1.95969	32.2844	6.90387	20.6489	9.35723	8.57402
C14orf159 ENSG00000133943	52.352	290.562	61.632	5.95513	30.2238	826.061	8.15651	2.05752	14.4682	7.84719
C14orf166 ENSG00000087302	446.347	23.7019	136.88	5.95116	16.2128	1526.03	280.943	94.9592	5.63653	131.539
C14orf169 ENSG00000170468	38.5818	81.7601	22.4286	0.828665	9.12813	28.4222	84.5983	11.2807	0.711161	3.68633
C14orf177 ENSG00000176605	1.06327	0.12326	0.680299	0.69968	2.22924	0.0256441	0.000175401	0.0630153	0.502082	0.389972
C14orf178 ENSG00000197734	0.0400079	1.54436	0.349925	0.588562	0.151078	0.682837	0.0350978	2.23528	1.12862	0.657045
C14orf180 ENSG00000184601	1.55719	12.5961	0.00916131	1.80907	0.250748	0.0127219	0.872858	0.824565	0.710949	6.95532
C14orf2 ENSG00000156411	579.546	127.573	10.7149	59.5724	1022.89	11261.6	1142.96	193.215	7.70427	215.825
C14orf28 ENSG00000179476	14.4236	1.11123	64.7528	0.659395	3.16544	2.46082	5.97042	11.805	23.0649	9.02576
C14orf37 ENSG00000139971	5.06776	5.35364	4.19508	49.3665	2.28265	8.14713	3.7475	0.309671	2.83739	5.3406
C14orf39 ENSG00000179008	1.18542	0.868199	0.0749135	0.12764	0.0434139	0.814958	1.55185	0.000101333	0.805002	21.2501
C14orf79 ENSG00000140104	24.2351	0.404851	57.2667	883.775	46.0496	23.4294	30.5907	163.762	19.8622	2.42497
C14orf80 ENSG00000185347	0.0712368	16.3943	0.290974	6.57174	133.261	0.802848	65.2479	46.5533	118.627	189.588
C14orf93 ENSG00000100802	130.647	29.6144	23.2447	16.0735	1.21428	577.736	34.8607	0.622263	9.9668	25.9802
C15orf39 ENSG00000167173	92.7952	47.7913	12.7148	653.224	48.5246	753.156	109.938	9.80227	8.40526	10.9972
C15orf40 ENSG00000169609	307.014	281.169	207.77	227.211	208.784	62.5322	0.826358	23.8547	300.628	7.78646
C15orf41 ENSG00000186073	22.623	62.6639	3.19996	5.68696	0.673113	2.2605	91.543	3.74538	7.30442	0.21352
C15orf48 ENSG00000166920	15.2829	4.4695	403.457	5.99602	13.4165	9.0009	59.7998	51.5579	23.0177	198.208
C15orf52 ENSG00000188549	238.199	682.47	5.67739	43.8884	1.23631	937.529	0.656431	1.79979	19.7771	19.1505
C15orf53 ENSG00000175779	19.3329	0.166455	2.22778	2.25345	1.42638	0.00544473	0.879089	0.277244	0.425631	0.186337
C15orf57 ENSG00000128891	344.101	8.47263	0.0183659	8.09211	2.38944	114.7	302.54	109.731	5.93712	33.9992
C15orf59 ENSG00000205363	625.809	507.285	232.883	37.8967	20.184	3.44307	120.048	610.119	2.68483	150.995
C15orf61 ENSG00000189227	12.6206	24.189	156.979	19.235	229.81	8.30146	1.299	397.15	44.584	8.61644
C15orf62 ENSG00000188277	0.113463	3.54904	3.83198	6.19523	6.07645	3.99548	15.0515	11.6898	3.23768	6.45842
C15orf65 ENSG00000261652	2.13776	0.646892	5.63537	9.11536	1.37118	1.59544	1.51274	13.5428	2.23674	3.23229
C16orf13 ENSG00000130731	823.361	1211.85	104.769	3340.19	378.189	1110.02	4.18291	42.5957	142.278	281.351
C16orf45 ENSG00000166780	755.989	29.088	20.3651	2.50381	4.24534	1.33451	274.679	28.8779	238.038	0.641777
C16orf46 ENSG00000166455	0.334195	2.55627	1.33551	0.697504	4.02164	25.3687	0.482331	3.48178	1.6462	1.33297
C16orf52 ENSG00000185716	47.0566	23.3307	220.31	2.9345	7.03401	49.1329	62.5644	5.93014	0.143459	0.834879
C16orf54 ENSG00000185905	10.4858	2.88722	10.0318	3.07482	0.229729	4.96259	3.72168	46.332	95.418	0.0407567
C16orf58 ENSG00000140688	8.23441	1425.71	1752.82	2178.22	657.681	3237.55	63.5235	193.945	13.7118	382.023
C16orf59 ENSG00000162062	15.2828	0.675585	59.6496	78.1063	3.2207	20.8555	8.07473	12.9486	0.0847592	0.0563615
C16orf62 ENSG00000103544	480.623	10.1571	518.381	999.764	29.0871	13.1733	17.0643	191.353	77.6145	7.05005
C16orf70 ENSG00000125149	8.86679	276.983	441.852	529.511	227.49	312.387	1.45087	37.1906	113.791	20.1344
C16orf71 ENSG00000166246	21.8573	0.386016	6.68886	5.19177	36.7736	49.7959	8.62095	0.24842	9.8704	32.0005
C16orf72 ENSG00000182831	0.90868	0.977564	93.3897	0.0779896	9.9539	43.9594	0.537635	179.818	66.4741	49.0507
C16orf74 ENSG00000154102	0.598098	4.55695	42.5801	0.487342	22.3098	9.94031	638.71	478.784	20.9918	3.91062
C16orf78 ENSG00000166152	4.10437	0.0727547	1.77454	6.51591	3.17277	0.209953	0.344318	0.55121	3.3542	2.65378
C16orf82 ENSG00000234186	3.40006	0.687543	0.014674	0.0999415	0.275746	0.00983471	0.610627	0.058781	0.242741	1.2493
C16orf86 ENSG00000159761	9.34131	203.341	0.480571	6.30993	9.03346	10.911	2.06288	186.471	16.0316	3.42762
C16orf87 ENSG00000155330	4.25012	0.700711	73.1102	4.42008	24.0427	2.07654	5.27169	65.2938	7.19042	5.82871
C16orf89 ENSG00000153446	1299.34	473.364	20.651	28.6419	338.909	48.1581	42.371	169.327	77.5493	62.5353
C16orf91 ENSG00000174109	237.659	1.82441	12.3158	7.0063	1.01234	98.6227	68.0954	217.302	2.21579	99.3631
C16orf92 ENSG00000167194	0.24	0.302515	0.426068	0.0339896	0.482759	4.24474	0.662591	0.0259589	6.10666	1.35405
C16orf95 ENSG00000260456	14.5411	3.97739	0.360642	0.0649617	2.32503	0.00589957	12.052	0.0195171	3.19637	1.28028
C16orf96 ENSG00000205832	0.955374	13.626	1.10666	1.01156	0.922062	0.209151	3.11227	0.160988	2.95963	1.51855
C17orf105 ENSG00000231256	0.419348	1.28971	2.95076	0.526931	2.32956	0.819114	0.18034	0.428651	1.44759	0.227676
C17orf107 ENSG00000205710	30.5488	123.717	14.7166	5.36483	5.38919	16.7738	75.0804	10.4359	31.4	331.485
C17orf49 ENSG00000258315	13.8922	1.04074	55.558	6.0634	0.309515	126.344	105.031	1.27548	8.90043	2.16351
C17orf50 ENSG00000270806	0.218821	4.069	2.03151	0.829351	0.727642	1.29715	2.07669	2.15886	2.33817	3.99733
C17orf51 ENSG00000212719	1.70719	246.98	38.2043	34.6479	15.9566	32.9766	14.2032	19.2378	5.6946	17.1563
C17orf53 ENSG00000125319	11.8567	19.2943	8.06677	5.24424	5.96397	3.2459	0.698229	8.00794	3.44994	1.00048
C17orf58 ENSG00000186665	20.5586	0.678473	39.1257	4.1956	91.0874	1.19734	8.7393	6.54872	0.394306	10.2636
C17orf62 ENSG00000178927	101.805	1121.74	782.982	1379.81	0.696788	310.528	43.4029	535.056	120.224	598.699
C17orf64 ENSG00000141371	4.46899	0.0157635	0.0168616	0.426537	0.208792	1.68114	0.113788	0.812181	0.487044	0.535485
C17orf67 ENSG00000214226	108.889	5.03165	120.994	5.60664	0.900277	0.402406	13.1214	6.69784	1.86226	2.00733
C17orf74 ENSG00000184560	1.14615	0.399974	1.18567	1.07628	0.0151389	0.139804	0.0628032	8.65117	0.625809	0.665931
C17orf75 ENSG00000108666	3.23653	2.9622	132.981	1.39565	81.789	18.0683	137.082	30.964	25.3951	47.9918
C17orf78 ENSG00000278505	0.165311	6.12977	5.83554	2.44207	0.923222	4.51783	3.66515	0.0934528	0.18164	2.01531
C17orf80 ENSG00000141219	31.9061	446.1	26.7658	10.4121	6.83778	495.985	18.9457	354.999	69.3601	98.6336
C17orf89 ENSG00000224877	1290.47	1037.49	620.859	893.075	876.014	664.461	537.746	162.855	139.46	164.327
C17orf96 ENSG00000273604	8.65134	29.5641	15.6205	4.94253	2.41727	3.68413	6.16471	9.39791	92.5214	0.0634472
C17orf97 ENSG00000187624	12.7688	89.641	3.69638	3.42994	0.27132	225.445	1.77663	34.2781	61.4283	17.49
C17orf98 ENSG00000275489	0.061807	0.00442698	1.5459	0.0557378	17.0238	0.50565	14.8104	6.40161	1.824	17.9568
C17orf99 ENSG00000187997	7.25746	7.68311	0.148284	0.64505	1.19422	0.232327	0.018575	0.0634359	16.143	0.830313
C18orf21 ENSG00000141428	2.89973	8.41844	70.0679	16.7717	32.9286	100.621	57.2317	8.25708	0.0582244	38.0124
C18orf25 ENSG00000152242	27.5853	7.7134	135.551	12.1932	0.138907	8.38949	31.7969	66.1363	10.032	64.3478
C18orf32 ENSG00000177576	84.1561	92.9649	77.2227	135.057	110.538	292.452	121.208	56.6171	0.342275	36.7612
C18orf54 ENSG00000166845	3.23665	0.722391	0.786193	0.252737	0.909661	0.398663	0.829694	3.94457	30.9134	0.0923941
C18orf63 ENSG00000206043	0.340204	0.561695	0.325421	1.07247	1.36697	2.65332	5.45434	0.951859	0.177216	1.84552
C18orf8 ENSG00000141452	147.159	42.4058	409.045	5.6619	111.045	24.0999	246.454	4.55665	8.46078	149.548
C19orf12 ENSG00000131943	6.29682	1857.93	101.607	51.1058	558.484	1308.44	233.219	2.30836	25.6486	11.3824
C19orf18 ENSG00000177025	106.878	0.494763	40.704	219.42	87.9466	31.0815	1.58182	5.94518	1.48364	94.5951
C19orf24 ENSG00000228300	18.1767	2660.13	170.385	1784.02	10.1288	134.686	19.8369	16.5518	474.879	447.345
C19orf25 ENSG00000119559	29.8214	704.434	137.82	574.915	798.899	136.11	110.054	876.686	503.692	74.0898
C19orf33 ENSG00000167644	31.8945	78.5774	54.3044	29.4996	17.4544	12.3424	769.479	4.85558	1188.81	420.677
C19orf35 ENSG00000188305	15.6692	0.257369	1.71923	1.04243	4.66719	1.0028	2.65529	1.53278	2.40724	18.3311
C19orf38 ENSG00000214212	11.8754	4.2573	0.110948	7.08045	6.24635	20.1516	4.09534	178.037	1.30737	0.0432622
C19orf43 ENSG00000123144	167.956	4846.38	732.974	166.703	611.314	3703.48	1330.49	924.826	43.9789	645.217
C19orf44 ENSG00000105072	413.046	56.6234	9.52035	265.601	20.803	21.9926	4.66063	325.986	3.71091	37.6204
C19orf45 ENSG00000198723	0.940113	11.4397	10.8995	11.0437	6.01945	1.71013	1.70693	16.3569	1.42949	0.652818
C19orf47 ENSG00000160392	4.56872	14.8171	162.788	330.6	40.7783	0.160075	369.817	322.545	295.81	1.57202
C19orf48 ENSG00000167747	994.213	979.605	721.538	2712.35	1104.39	55.4712	9.47137	40.5369	37.1902	125.162
C19orf52 ENSG00000142444	41.0006	83.8466	35.5287	27.3893	153.653	776.827	4.21089	301.357	22.2455	1.7814
C19orf53 ENSG00000104979	2.15199	4382.13	1241.98	1359.17	846.162	107.894	68.6802	1741.5	1947.07	1142.78
C19orf54 ENSG00000188493	7.54563	496.028	162.414	103.351	19.132	53.3732	7.35281	30.7172	25.6616	52.062
C19orf57 ENSG00000132016	89.3019	18.0688	1.82306	38.716	0.459266	4.57664	20.437	29.4674	3.6568	0.113633
C19orf60 ENSG00000006015	1483.25	73.5897	119.335	2367.64	34.6217	262.126	68.0522	1250.57	271.499	185.816
C19orf66 ENSG00000130813	28.0026	996.759	76.443	24.4239	7.94707	94.0704	160.846	232.477	33.9427	157.35
C19orf67 ENSG00000188032	1.77268	1.74304	5.90109	0.22229	0.283693	2.19782	0.369635	1.3209	0.874057	2.36409
C19orf68 ENSG00000185453	167.214	81.9383	1.4938	24.6622	124.492	1.62671	63.8953	84.1617	16.7947	17.9325
C19orf70 ENSG00000174917	4937.5	1480.23	643.261	2712.36	1011.06	9.30809	94.5144	1232.79	2283.41	689.481
C19orf71 ENSG00000183397	5.41763	0.658067	2.11253	4.18359	5.80029	0.904546	3.13471	11.9205	2.71319	0.00310125
C19orf73 ENSG00000221916	7.51607	24.9024	30.9568	137.043	3.90428	4.42135	3.61665	3.02784	45.1065	2.55744
C19orf81 ENSG00000235034	0.389321	11.1815	542.311	663.939	40.7024	15.319	3.81587	2.191	0.0950666	5.56716
C19orf84 ENSG00000262874	0.0974203	1.53759	3.74277e-05	0.267331	0.00127326	0.414278	0.238881	4.21254	1.7203	1.30417
C1D ENSG00000197223	96.8634	7.68157	77.0906	20.0974	89.8966	1.38938	63.7971	27.5368	99.6206	3.48805
C1GALT1 ENSG00000106392	4.46076	10.7602	58.815	3.93739	42.629	2.7101	36.2453	49.1576	43.265	66.9871
C1GALT1C1 ENSG00000171155	29.3841	10.2608	106.18	9.70198	5.58399	31.3963	109.655	23.2322	10.1726	104.775
C1GALT1C1L ENSG00000223658	2.00435	0.391209	0.42069	0.416105	6.30203	0.109692	0.959343	46.7596	0.262415	1.74899
C1QA ENSG00000173372	7108.81	4421.73	35.1391	34.8473	26.867	6.84217	101.35	1914.15	1821.81	176.411
C1QB ENSG00000173369	4681.73	35.1928	13.475	17.8996	224.613	7.0693	28.2956	2444.58	2108.12	509.607
C1QBP ENSG00000108561	9.0659	0.161661	1273.47	23.3243	899.651	43.1784	637.787	572.365	7.08101	1092.55
C1QC ENSG00000159189	1908.16	41.2773	0.0621315	423.09	17.8768	17.3793	197.541	615.846	513.832	145.553
C1QL1 ENSG00000131094	3107.04	12.4319	1.01969	28.3899	2.21194	2.95315	0.5106	1309.49	15.7036	6.73028
C1QL2 ENSG00000144119	0.020163	3.82974	0.810206	6.21989	0.276118	0.50143	1.60822	2.90273	6.38021	0.0153056
C1QL3 ENSG00000165985	1.94971	0.0630124	2.35544	1.78386	2.1305	0.133997	0.891183	4.72718	3.7482	1.33322
C1QL4 ENSG00000186897	0.51356	0.594303	0.500812	5.42673	0.148861	0.134003	2.61188	0.14635	10.4484	0.193354
C1QTNF1 ENSG00000173918	7270.01	2909.83	5.25257	29.3944	26.8104	6.68664	19.0713	552.316	139.023	24.5597
C1QTNF2 ENSG00000145861	356.822	603.705	2.27614	0.0411404	0.0674241	22.3519	1.51405	3.87938	42.6872	1.90136
C1QTNF3 ENSG00000082196	14.0092	6.388	39.4765	0.710357	17.8014	172.763	15.802	134.282	15.6575	2.82528
C1QTNF4 ENSG00000172247	196.581	315.335	10.6081	16.36	3.59975	3.00452	2.26004	166.469	14.3198	6.56978
C1QTNF5 ENSG00000223953	11.4238	0.356928	1.54789	0.226606	0.319497	1.49001	0.07284	10.0827	0.378904	0.0914094
C1QTNF6 ENSG00000133466	15.5318	0.708134	41.641	320.089	61.0315	191.68	2.7718	5.19345	7.82989	2.26413
C1QTNF7 ENSG00000163145	115.434	11.0823	0.824874	0.684972	34.2061	2.64124	1.43185	7.82999	13.0624	9.155
C1QTNF9 ENSG00000240654	1.76531	8.78515	0.0794814	1.3211	0.128747	0.592183	9.744	0.438277	2.56789	4.58539
C1QTNF9B ENSG00000205863	0.219418	17.6459	13.1449	2.18207	0.592816	0.873729	1.9101	3.31297	4.19146	12.0273
C1QTNF9B-AS1 ENSG00000281899	3.57353	7.25543	152.917	17.5083	45.4469	4.61794	9.36395	2.22723	72.9773	79.4838
C1R ENSG00000159403	18333.1	18089.7	4.84868	39.1198	160.933	99.2437	73.2306	3751.9	5211.56	703.223
C1RL ENSG00000139178	329.274	1782.13	414.777	48.0269	112.295	5.21465	279.025	23.2587	0.861144	185.758
C1S ENSG00000182326	4149.2	166.484	1.85158	14.1834	18.0422	3656.51	3.82623	1511.65	462.486	290.221
C1orf100 ENSG00000173728	0.485701	0.40357	0.969088	1.24285	0.49696	0.0979199	3.5497	3.74336	1.56824	1.92125
C1orf101 ENSG00000179397	1.75658	0.906835	13.9366	5.58082	5.93294	0.486946	26.5538	3.90355	0.175246	3.07043e-06
C1orf105 ENSG00000180999	1.04115	0.0103471	2.32318	0.0522	0.336687	0.197317	1.00577	1.15824	0.940494	4.48053
C1orf106 ENSG00000163362	0.00270603	56.7911	9.48901	2.93706	203.75	0.398909	941.324	14.0542	1.66242	2.64589
C1orf109 ENSG00000116922	6.64054	11.7102	100.844	3.98018	1.30036	4.56199	182.605	2.6584	45.6546	129.519
C1orf112 ENSG00000000460	46.7581	0.111434	17.3295	9.24033	2.0516	32.9242	13.2447	3.11711	58.2754	1.35593
C1orf115 ENSG00000162817	6.00078	1.28063	1255.97	29.8013	22.0196	79.6563	13.1913	10.9225	81.8337	371.455
C1orf116 ENSG00000182795	47.2976	6294.8	4038.16	821.87	3077.56	133.555	1037.98	2.07767	171.302	309.82
C1orf122 ENSG00000197982	1392.7	3909.01	1690.78	1641.15	1317.16	596.374	177.886	23.9953	30.5995	558.408
C1orf123 ENSG00000162384	1020.6	196.464	215.552	0.230268	258.453	2293.71	155.454	95.2786	5.53805	157.498
C1orf127 ENSG00000175262	0.797106	0.00243246	0.109003	0.0105546	3.05711	0.360039	2.59461	12.6395	0.372103	8.69473
C1orf131 ENSG00000143633	1.0382	17.4957	58.611	26.8755	132.392	122.08	38.7827	3.49254	1.15843	0.00318449
C1orf141 ENSG00000203963	2.42314	2.66103	0.431897	0.790183	3.72809	2.82767	1.19349	3.31178	0.0631932	0.803587
C1orf145 ENSG00000162913	1.76103	1.60147	13.4105	1.82758	8.5288	38.4224	3.2618	37.6647	0.167036	0.386863
C1orf146 ENSG00000203910	0.782107	0.886503	0.297273	0.200473	0.292597	0.0626373	2.21138	0.398228	0.264323	8.19434e-05
C1orf158 ENSG00000157330	1.77747	0.0440809	9.32896	2.27803	1.63313	1.36269	1.28292	1.3018	0.0865768	2.48372
C1orf159 ENSG00000131591	1.5932	68.3365	153.154	963.757	49.6381	5.3808	264.114	288.263	352.788	65.7973
C1orf162 ENSG00000143110	6.26114	7.59756	2.56437	355.53	0.707271	131.421	0.670356	2.27013	221.56	2.45783
C1orf167 ENSG00000215910	26.4604	7.94828	0.617635	2.65887	4.1486	6.72514	1.25735	1.29058	13.1042	62.454
C1orf168 ENSG00000187889	1.28114	2.79085	28.6421	0.430384	32.1518	5.71267	4.8508	0.393775	27.0416	15.86
C1orf174 ENSG00000198912	10.5512	37.8178	51.3937	41.1862	4.04287	579.167	50.2132	60.7688	0.685719	26.4363
C1orf185 ENSG00000204006	0.0167431	1.70991	1.08876	2.51659	0.127857	0.217891	0.527503	0.750215	1.27197	0.964836
C1orf186 ENSG00000263961	3.3051	18.1523	121.562	51.3658	0.559012	16.5511	10.5049	3.11861	2.29515	3.26339
C1orf194 ENSG00000179902	0.0177977	2.85664	2.15945	6.9479	14.3605	1.88423	0.476681	14.1584	0.223343	4.05294
C1orf198 ENSG00000119280	807.651	60.5859	682.553	62.2788	164.419	12.2076	319.972	570.175	588.885	210.814
C1orf204 ENSG00000188004	3.18664	47.921	0.220904	3.76203	28.3826	23.7279	6.29238	9.67083	1.56188	28.6694
C1orf21 ENSG00000116667	572.56	9.59286	1181.42	52.1266	576.972	2218.99	274.751	3.68271	62.8786	1.70081
C1orf210 ENSG00000253313	5.82452	80.1794	209.247	1.09054	551.257	373.7	15.1624	2.09297	5.37479	95.1527
C1orf216 ENSG00000142686	439.078	51.1195	55.6859	9.49599	55.3244	3.09548	1.7196	67.4067	196.028	2.1758
C1orf226 ENSG00000239887	0.0609793	2.94829	87.7674	3.30064	19.1537	22.663	88.0373	0.283561	15.6413	24.5035
C1orf228 ENSG00000198520	7.18215	15.567	48.8656	39.6789	0.00372729	7.70664	1.2294	67.5384	5.26295	0.250808
C1orf234 ENSG00000227868	1.41537	3.13807	2.38548	4.2128	2.5639	1.75317	0.0508846	2.3553	0.460538	1.06347
C1orf27 ENSG00000157181	6.20316	33.5419	303.009	10.393	77.3519	3.39897	21.8755	24.9058	21.954	106.106
[truncated: 15,949 more rows]
