# Supplementary material for: Spatial maps of prostate cancer transcriptomes reveal an unexplored landscape of heterogeneity
Source: Nat Commun. 2018 Jun 20;9:2419. doi: 10.1038/s41467-018-04724-5 (PMC6010471; doi:10.1038/s41467-018-04724-5)
Supplement: Supplementary file 9 — Supplementary Data 6 [file 41467_2018_4724_MOESM9_ESM.zip › Supplementary Dataset 3/experiment0003-baselinefeature-gamma_prior-p.tsv]

	Baseline
A1BG ENSG00000121410	1.0032
A1CF ENSG00000148584	0.999543
A2M ENSG00000175899	0.99653
A2ML1 ENSG00000166535	0.998715
A4GALT ENSG00000128274	1.00338
AAAS ENSG00000094914	0.999649
AACS ENSG00000081760	1.00302
AADAC ENSG00000114771	1.00304
AADACL2 ENSG00000197953	0.997142
AADACL4 ENSG00000204518	1.00189
AADAT ENSG00000109576	1.00439
AAED1 ENSG00000158122	1.00042
AAGAB ENSG00000103591	1.0022
AAK1 ENSG00000115977	0.996456
AAMDC ENSG00000087884	1.00075
AAMP ENSG00000127837	0.997583
AAR2 ENSG00000131043	1.00285
AARD ENSG00000205002	1.00317
AARS ENSG00000090861	1.00194
AARSD1 ENSG00000266967	1.00084
AASDH ENSG00000157426	1.00245
AASDHPPT ENSG00000149313	1.00042
AASS ENSG00000008311	1.00359
AATF ENSG00000275700	1.00094
AATK ENSG00000181409	0.999402
AATK-AS1 ENSG00000225180	1.00105
ABAT ENSG00000183044	1.00115
ABC13-47488600E17.1 ENSG00000283199	1.00014
ABC13-47656900H15.1 ENSG00000283566	1.00062
ABC7-42404400C24.1 ENSG00000277758	1.00105
ABCA1 ENSG00000165029	1.00158
ABCA10 ENSG00000154263	1.00099
ABCA12 ENSG00000144452	0.997534
ABCA13 ENSG00000179869	1.00288
ABCA2 ENSG00000107331	1.00192
ABCA3 ENSG00000167972	0.996238
ABCA4 ENSG00000198691	1.00449
ABCA5 ENSG00000154265	1.00153
ABCA6 ENSG00000154262	0.998994
ABCA7 ENSG00000064687	1.00089
ABCA8 ENSG00000141338	0.99615
ABCA9 ENSG00000154258	0.999471
ABCB1 ENSG00000085563	0.999624
ABCB10 ENSG00000135776	0.999084
ABCB11 ENSG00000073734	0.996721
ABCB4 ENSG00000005471	0.999946
ABCB5 ENSG00000004846	0.997898
ABCB6 ENSG00000115657	0.99944
ABCB7 ENSG00000131269	0.993282
ABCB8 ENSG00000197150	0.999681
ABCB9 ENSG00000150967	0.996
ABCC1 ENSG00000103222	0.994288
ABCC10 ENSG00000124574	0.998781
ABCC11 ENSG00000121270	1.00093
ABCC12 ENSG00000140798	1.0002
ABCC2 ENSG00000023839	1.00538
ABCC3 ENSG00000108846	1.00031
ABCC4 ENSG00000125257	0.99876
ABCC5 ENSG00000114770	1.00864
ABCC6 ENSG00000091262	1.0015
ABCC8 ENSG00000006071	1.00615
ABCC9 ENSG00000069431	1.00058
ABCD1 ENSG00000101986	1.00424
ABCD2 ENSG00000173208	1.00009
ABCD3 ENSG00000117528	0.996813
ABCD4 ENSG00000119688	0.99719
ABCE1 ENSG00000164163	0.997521
ABCF1 ENSG00000204574	1.00252
ABCF2 ENSG00000033050	1.00039
ABCF3 ENSG00000161204	1.00103
ABCG1 ENSG00000160179	0.998941
ABCG2 ENSG00000118777	1.00427
ABCG4 ENSG00000172350	1.00255
ABCG5 ENSG00000138075	0.997876
ABHD1 ENSG00000143994	1.00287
ABHD10 ENSG00000144827	1.00498
ABHD11 ENSG00000106077	0.997149
ABHD12 ENSG00000100997	1.00367
ABHD12B ENSG00000131969	0.999877
ABHD13 ENSG00000139826	0.997409
ABHD14A ENSG00000248487	1.00086
ABHD14A-ACY1 ENSG00000114786	1.00413
ABHD14B ENSG00000114779	0.998825
ABHD15 ENSG00000168792	0.99911
ABHD16A ENSG00000204427	1.00272
ABHD17A ENSG00000129968	0.99793
ABHD17B ENSG00000107362	1.00031
ABHD17C ENSG00000136379	1.00059
ABHD18 ENSG00000164074	1.00135
ABHD2 ENSG00000140526	0.995528
ABHD3 ENSG00000158201	1.00134
ABHD4 ENSG00000100439	0.995961
ABHD5 ENSG00000011198	0.999592
ABHD6 ENSG00000163686	0.998722
ABHD8 ENSG00000127220	1.00297
ABI1 ENSG00000136754	1.00331
ABI2 ENSG00000138443	0.996776
ABI3 ENSG00000108798	1.00055
ABI3BP ENSG00000154175	0.994983
ABL1 ENSG00000097007	0.999629
ABL2 ENSG00000143322	0.99527
ABLIM1 ENSG00000099204	0.999622
ABLIM2 ENSG00000163995	0.996055
ABLIM3 ENSG00000173210	1.00062
ABO ENSG00000175164	0.998814
ABR ENSG00000159842	1.00032
ABRA ENSG00000174429	0.997327
ABRACL ENSG00000146386	0.996765
ABT1 ENSG00000146109	1.00249
ABTB1 ENSG00000114626	0.997464
ABTB2 ENSG00000166016	0.996024
AC002429.5 ENSG00000236197	1.00174
AC004076.7 ENSG00000268533	0.998631
AC004158.1 ENSG00000280264	1.0013
AC004381.6 ENSG00000005189	0.997784
AC004754.3 ENSG00000269881	1.00292
AC004813.1 ENSG00000279777	0.994863
AC004824.1 ENSG00000280226	1.00014
AC005281.1 ENSG00000226690	0.999899
AC005477.1 ENSG00000280188	1.00144
AC005480.1 ENSG00000279461	1.00524
AC006116.20 ENSG00000267710	0.997492
AC006328.1 ENSG00000280301	1.00196
AC006386.1 ENSG00000279115	0.998956
AC006994.3 ENSG00000279317	0.997972
AC007040.11 ENSG00000258881	0.99528
AC007906.1 ENSG00000279018	1.00239
AC008074.1 ENSG00000279644	1.00318
AC008522.1 ENSG00000279232	0.997848
AC008686.1 ENSG00000280221	1.0005
AC008759.1 ENSG00000279471	1.00455
AC008810.1 ENSG00000279126	0.997587
AC008914.1 ENSG00000279768	1.00058
AC009014.3 ENSG00000271824	0.998701
AC009060.2 ENSG00000280252	1.00473
AC009977.1 ENSG00000279335	1.00123
AC010731.4 ENSG00000235118	1.00301
AC011155.1 ENSG00000280098	1.00333
AC011380.1 ENSG00000281227	0.999345
AC012005.1 ENSG00000279274	0.9997
AC012005.2 ENSG00000279287	0.998462
AC012363.1 ENSG00000281676	1.00159
AC013269.5 ENSG00000184761	1.00038
AC013461.1 ENSG00000091436	0.992423
AC016142.1 ENSG00000280141	1.00054
AC016549.1 ENSG00000281325	0.994632
AC016577.1 ENSG00000279646	0.99823
AC016991.1 ENSG00000279435	1.00497
AC017081.1 ENSG00000279921	1.00084
AC018512.1 ENSG00000279808	0.999025
AC018902.1 ENSG00000280817	0.998886
AC021106.1 ENSG00000279386	0.999822
AC024060.1 ENSG00000281584	1.00184
AC024592.12 ENSG00000267740	0.999243
AC025335.1 ENSG00000179859	0.998337
AC055733.1 ENSG00000280127	1.00012
AC055866.1 ENSG00000281079	0.998467
AC069063.2 ENSG00000279380	1.00092
AC073130.2 ENSG00000281656	1.00136
AC073657.1 ENSG00000279937	0.998847
AC074033.1 ENSG00000281137	0.995765
AC087350.1 ENSG00000281527	0.995972
AC087762.1 ENSG00000279588	0.999568
AC090154.1 ENSG00000278888	1.00146
AC090498.1 ENSG00000279483	0.996675
AC092384.1 ENSG00000280675	0.997912
AC092835.2 ENSG00000233757	0.998928
AC092881.1 ENSG00000279530	1.00271
AC100821.1 ENSG00000280473	1.00176
AC104057.1 ENSG00000280427	1.00557
AC104073.1 ENSG00000280410	1.00247
AC104304.4 ENSG00000283473	1.00282
AC104389.2 ENSG00000279824	1.00228
AC104981.1 ENSG00000278938	1.00031
AC105009.1 ENSG00000281855	1.00427
AC105052.1 ENSG00000279168	1.00499
AC109486.1 ENSG00000280447	1.00097
AC109829.1 ENSG00000233438	0.996601
AC110602.1 ENSG00000281267	0.998438
AC110615.1 ENSG00000279909	0.997963
AC112719.1 ENSG00000280671	0.999636
AC113404.1 ENSG00000254893	1.00155
AC118758.1 ENSG00000268187	1.00383
AC131097.4 ENSG00000216921	1.00246
AC131263.1 ENSG00000280550	0.998357
AC138517.6 ENSG00000283288	1.00032
AC138647.1 ENSG00000226490	0.999143
AC138969.4 ENSG00000183889	0.998752
AC241377.1 ENSG00000281741	0.999601
AC241585.1 ENSG00000281571	0.998539
AC242988.1 ENSG00000278939	1.00044
AC243756.1 ENSG00000270339	0.99994
AC243945.1 ENSG00000279510	1.00351
AC245100.1 ENSG00000280649	0.996752
ACAA1 ENSG00000060971	1.00022
ACAA2 ENSG00000167315	1.0003
ACACA ENSG00000278540	0.999032
ACACB ENSG00000076555	1.0033
ACAD10 ENSG00000111271	0.99696
ACAD11 ENSG00000240303	1.00013
ACAD8 ENSG00000151498	1.00108
ACAD9 ENSG00000177646	1.00084
ACADL ENSG00000115361	0.994083
ACADM ENSG00000117054	1.00008
ACADS ENSG00000122971	0.99231
ACADSB ENSG00000196177	1.00309
ACADVL ENSG00000072778	1.00049
ACAN ENSG00000157766	0.999051
ACAP1 ENSG00000072818	1.00057
ACAP2 ENSG00000114331	0.998604
ACAP3 ENSG00000131584	1.0063
ACAT1 ENSG00000075239	0.997459
ACAT2 ENSG00000120437	0.99677
ACBD3 ENSG00000182827	0.997797
ACBD4 ENSG00000181513	1.0021
ACBD5 ENSG00000107897	1.00175
ACBD6 ENSG00000230124	1.00122
ACBD7 ENSG00000176244	0.99437
ACCS ENSG00000110455	1.00175
ACCSL ENSG00000205126	0.998482
ACD ENSG00000102977	1.00163
ACE ENSG00000159640	0.99864
ACE2 ENSG00000130234	0.999198
ACER1 ENSG00000167769	1.0002
ACER2 ENSG00000177076	0.99623
ACER3 ENSG00000078124	1.00086
ACHE ENSG00000087085	0.99547
ACIN1 ENSG00000100813	1.00011
ACKR1 ENSG00000213088	1.00177
ACKR2 ENSG00000144648	1.00534
ACKR3 ENSG00000144476	1.00028
ACKR4 ENSG00000129048	1.00012
ACLY ENSG00000131473	1.00413
ACMSD ENSG00000153086	0.995395
ACO1 ENSG00000122729	0.997807
ACO2 ENSG00000100412	1.00126
ACOD1 ENSG00000102794	0.995351
ACOT1 ENSG00000184227	0.997695
ACOT11 ENSG00000162390	0.995856
ACOT12 ENSG00000172497	0.999376
ACOT13 ENSG00000112304	1.00327
ACOT2 ENSG00000119673	0.999567
ACOT4 ENSG00000177465	0.997119
ACOT6 ENSG00000205669	0.99717
ACOT7 ENSG00000097021	0.998148
ACOT8 ENSG00000101473	1.00117
ACOT9 ENSG00000123130	0.999373
ACOX1 ENSG00000161533	0.997807
ACOX2 ENSG00000168306	1.00066
ACOX3 ENSG00000087008	1.00297
ACOXL ENSG00000153093	0.99487
ACP1 ENSG00000143727	1.00389
ACP2 ENSG00000134575	1.00291
ACP5 ENSG00000102575	0.997759
ACP6 ENSG00000162836	0.99635
ACP7 ENSG00000183760	0.996704
ACPP ENSG00000014257	0.998664
ACPT ENSG00000142513	0.998477
ACR ENSG00000100312	0.999495
ACRBP ENSG00000111644	0.999504
ACRC ENSG00000147174	0.999387
ACRV1 ENSG00000134940	0.999306
ACSBG1 ENSG00000103740	0.998246
ACSBG2 ENSG00000130377	1.00296
ACSF2 ENSG00000167107	0.996214
ACSF3 ENSG00000176715	1.00055
ACSL1 ENSG00000151726	0.99335
ACSL3 ENSG00000123983	1.00275
ACSL4 ENSG00000068366	1.00164
ACSL5 ENSG00000197142	0.998392
ACSL6 ENSG00000164398	1.00335
ACSM1 ENSG00000166743	0.999221
ACSM2A ENSG00000183747	1.00073
ACSM2B ENSG00000066813	0.997396
ACSM3 ENSG00000005187	0.999015
ACSM4 ENSG00000215009	0.998315
ACSM5 ENSG00000183549	1.00277
ACSM6 ENSG00000173124	0.997494
ACSS1 ENSG00000154930	0.998644
ACSS2 ENSG00000131069	0.996993
ACSS3 ENSG00000111058	0.993391
ACTA1 ENSG00000143632	1.00285
ACTA2 ENSG00000107796	1.0029
ACTB ENSG00000075624	1.00154
ACTBL2 ENSG00000169067	0.997676
ACTC1 ENSG00000159251	1.0008
ACTG1 ENSG00000184009	0.999481
ACTG2 ENSG00000163017	1.00521
ACTL10 ENSG00000182584	0.99554
ACTL6A ENSG00000136518	0.994641
ACTL6B ENSG00000077080	0.997464
ACTL7A ENSG00000187003	1.00058
ACTN1 ENSG00000072110	0.997922
ACTN2 ENSG00000077522	0.997083
ACTN3 ENSG00000248746	0.997806
ACTN4 ENSG00000130402	0.999202
ACTR10 ENSG00000131966	0.996089
ACTR1A ENSG00000138107	1.00394
ACTR1B ENSG00000115073	1.00228
ACTR2 ENSG00000138071	1.00069
ACTR3 ENSG00000115091	0.997171
ACTR3B ENSG00000133627	0.999271
ACTR3C ENSG00000106526	0.998471
ACTR5 ENSG00000101442	0.995525
ACTR6 ENSG00000075089	1.00249
ACTR8 ENSG00000113812	1.0028
ACTRT2 ENSG00000169717	1.00228
ACTRT3 ENSG00000184378	0.999107
ACVR1 ENSG00000115170	1.00219
ACVR1B ENSG00000135503	0.998687
ACVR1C ENSG00000123612	0.998205
ACVR2A ENSG00000121989	1.00463
ACVR2B ENSG00000114739	0.993835
ACVRL1 ENSG00000139567	1.00267
ACY1 ENSG00000243989	0.997822
ACY3 ENSG00000132744	0.997776
ACYP1 ENSG00000119640	1.00054
ACYP2 ENSG00000170634	0.994006
ADA ENSG00000196839	0.994309
ADAD1 ENSG00000164113	1.00749
ADAD2 ENSG00000140955	1.00614
ADAL ENSG00000168803	0.998804
ADAM10 ENSG00000137845	1.00133
ADAM11 ENSG00000073670	1.0035
ADAM12 ENSG00000148848	1.0001
ADAM15 ENSG00000143537	0.999535
ADAM17 ENSG00000151694	0.995221
ADAM18 ENSG00000168619	0.999503
ADAM19 ENSG00000135074	1.00092
ADAM2 ENSG00000104755	0.999676
ADAM20 ENSG00000134007	0.996701
ADAM22 ENSG00000008277	1.00002
ADAM23 ENSG00000114948	0.99818
ADAM28 ENSG00000042980	1.00089
ADAM29 ENSG00000168594	0.993835
ADAM30 ENSG00000134249	1.00188
ADAM32 ENSG00000197140	1.00436
ADAM33 ENSG00000149451	1.00064
ADAM7 ENSG00000069206	0.995205
ADAM8 ENSG00000151651	0.994541
ADAM9 ENSG00000168615	1.00446
ADAMDEC1 ENSG00000134028	0.99894
ADAMTS1 ENSG00000154734	0.999031
ADAMTS10 ENSG00000142303	0.99975
ADAMTS12 ENSG00000151388	1.0005
ADAMTS13 ENSG00000160323	1.00269
ADAMTS14 ENSG00000138316	0.999194
ADAMTS15 ENSG00000166106	1.00375
ADAMTS16 ENSG00000145536	0.999457
ADAMTS17 ENSG00000140470	1.00081
ADAMTS18 ENSG00000140873	0.99829
ADAMTS19 ENSG00000145808	0.996853
ADAMTS2 ENSG00000087116	1.0001
ADAMTS20 ENSG00000173157	0.998234
ADAMTS3 ENSG00000156140	1.00383
ADAMTS4 ENSG00000158859	0.996552
ADAMTS5 ENSG00000154736	0.999415
ADAMTS6 ENSG00000049192	1.00034
ADAMTS7 ENSG00000136378	1.00405
ADAMTS8 ENSG00000134917	0.99972
ADAMTS9 ENSG00000163638	1.00028
ADAMTSL1 ENSG00000178031	0.997901
ADAMTSL2 ENSG00000197859	0.994421
ADAMTSL3 ENSG00000156218	1.00203
ADAMTSL4 ENSG00000143382	0.998194
ADAMTSL5 ENSG00000185761	1.00323
ADAP1 ENSG00000105963	1.00098
ADAP2 ENSG00000184060	0.999955
ADAR ENSG00000160710	0.999701
ADARB1 ENSG00000197381	1.00029
ADARB2 ENSG00000185736	1.00011
ADAT1 ENSG00000065457	0.99748
ADAT2 ENSG00000189007	0.997554
ADAT3 ENSG00000213638	0.997162
ADCK1 ENSG00000063761	1.00232
ADCK2 ENSG00000133597	1.0037
ADCK3 ENSG00000163050	1.00018
ADCK4 ENSG00000123815	0.998056
ADCK5 ENSG00000173137	1.0021
ADCY1 ENSG00000164742	0.999586
ADCY10 ENSG00000143199	0.99997
ADCY2 ENSG00000078295	0.999738
ADCY3 ENSG00000138031	0.998628
ADCY4 ENSG00000129467	1.00376
ADCY5 ENSG00000173175	0.998239
ADCY6 ENSG00000174233	1.00351
ADCY7 ENSG00000121281	1.00332
ADCY8 ENSG00000155897	0.999277
ADCY9 ENSG00000162104	1.00625
ADCYAP1 ENSG00000141433	0.999893
ADCYAP1R1 ENSG00000078549	0.998996
ADD1 ENSG00000087274	0.997591
ADD2 ENSG00000075340	1.00003
ADD3 ENSG00000148700	0.99841
ADGB ENSG00000118492	1.00233
ADGRA1 ENSG00000197177	1.00104
ADGRA2 ENSG00000020181	0.998113
ADGRA3 ENSG00000152990	0.996781
ADGRB1 ENSG00000181790	1.00014
ADGRB2 ENSG00000121753	1.00004
ADGRB3 ENSG00000135298	1.00275
ADGRD1 ENSG00000111452	1.00652
ADGRD2 ENSG00000180264	1.00101
ADGRE1 ENSG00000174837	0.995633
ADGRE2 ENSG00000127507	1.00117
ADGRE3 ENSG00000131355	0.999227
ADGRE5 ENSG00000123146	0.994902
ADGRF1 ENSG00000153292	0.998117
ADGRF2 ENSG00000164393	1.00081
ADGRF3 ENSG00000173567	0.998537
ADGRF4 ENSG00000153294	0.999248
ADGRF5 ENSG00000069122	1.00152
ADGRG1 ENSG00000205336	0.99931
ADGRG2 ENSG00000173698	0.998405
ADGRG3 ENSG00000182885	1.00076
ADGRG4 ENSG00000156920	0.999296
ADGRG5 ENSG00000159618	1.00086
ADGRG6 ENSG00000112414	1.00002
ADGRG7 ENSG00000144820	1.00201
ADGRL1 ENSG00000072071	1.00149
ADGRL2 ENSG00000117114	0.995767
ADGRL3 ENSG00000150471	0.996366
ADGRL4 ENSG00000162618	0.999879
ADGRV1 ENSG00000164199	1.00296
ADH1A ENSG00000187758	1.00332
ADH1B ENSG00000196616	0.998211
ADH1C ENSG00000248144	1.0004
ADH4 ENSG00000198099	1.00546
ADH5 ENSG00000197894	1.00016
ADH6 ENSG00000172955	0.995902
ADH7 ENSG00000196344	0.999525
ADHFE1 ENSG00000147576	0.999957
ADI1 ENSG00000182551	1.00021
ADIG ENSG00000182035	0.999051
ADIPOQ ENSG00000181092	0.996808
ADIPOR1 ENSG00000159346	1.00174
ADIPOR2 ENSG00000006831	1.00115
ADIRF ENSG00000148671	0.998814
ADK ENSG00000156110	0.999259
ADM ENSG00000148926	0.99767
ADM2 ENSG00000128165	0.996512
ADM5 ENSG00000224420	0.999272
ADNP ENSG00000101126	1.00164
ADNP2 ENSG00000101544	0.999977
ADO ENSG00000181915	1.0062
ADORA1 ENSG00000163485	0.999205
ADORA2A ENSG00000128271	0.999257
ADORA2B ENSG00000170425	1.00344
ADORA3 ENSG00000282608	0.996953
ADPGK ENSG00000159322	1.0009
ADPRH ENSG00000144843	0.998065
ADPRHL1 ENSG00000153531	0.996143
ADPRHL2 ENSG00000116863	1.00414
ADPRM ENSG00000170222	1.0009
ADRA1A ENSG00000120907	1.00083
ADRA1B ENSG00000170214	1.00392
ADRA1D ENSG00000171873	0.994784
ADRA2A ENSG00000150594	0.995455
ADRA2B ENSG00000274286	1.00131
ADRA2C ENSG00000184160	0.992872
ADRB1 ENSG00000043591	1.00145
ADRB2 ENSG00000169252	1.00056
ADRB3 ENSG00000188778	0.997666
ADRM1 ENSG00000130706	1.00152
ADSL ENSG00000239900	0.997157
ADSS ENSG00000035687	1.00042
ADSSL1 ENSG00000185100	1.00457
ADTRP ENSG00000111863	0.996458
AEBP1 ENSG00000106624	0.999337
AEBP2 ENSG00000139154	0.998307
AEN ENSG00000181026	1.00268
AES ENSG00000104964	1.00309
AF011889.5 ENSG00000241489	1.00156
AF111168.1 ENSG00000280308	1.00112
AF131216.1 ENSG00000280273	1.00197
AF165138.7 ENSG00000243440	1.00785
AFAP1 ENSG00000196526	1.00197
AFAP1L1 ENSG00000157510	0.996957
AFAP1L2 ENSG00000169129	0.996736
AFF1 ENSG00000172493	1.00029
AFF2 ENSG00000155966	0.997445
AFF3 ENSG00000144218	1.00282
AFF4 ENSG00000072364	0.999238
AFG3L2 ENSG00000141385	0.990073
AFM ENSG00000079557	0.997239
AFMID ENSG00000183077	0.994565
AFP ENSG00000081051	1.00303
AFTPH ENSG00000119844	1.00121
AGA ENSG00000038002	0.995981
AGAP1 ENSG00000157985	0.99896
AGAP14P ENSG00000279058	1.00502
AGAP2 ENSG00000135439	0.994744
AGAP3 ENSG00000133612	1.00735
AGAP4 ENSG00000188234	0.998416
AGAP5 ENSG00000172650	1.00295
AGAP6 ENSG00000204149	1.00213
AGAP9 ENSG00000204172	1.00142
AGBL1 ENSG00000273540	1.00068
AGBL2 ENSG00000165923	1.00009
AGBL3 ENSG00000146856	0.998006
AGBL4 ENSG00000186094	0.996914
AGBL5 ENSG00000084693	0.990811
AGER ENSG00000204305	1.00064
AGFG1 ENSG00000173744	1.00082
AGFG2 ENSG00000106351	0.999382
AGGF1 ENSG00000164252	0.997173
AGK ENSG00000006530	1.00157
AGL ENSG00000162688	1.00218
AGMAT ENSG00000116771	0.998728
AGMO ENSG00000187546	1.0044
AGO1 ENSG00000092847	1.00154
AGO2 ENSG00000123908	0.999976
AGO3 ENSG00000126070	0.999039
AGO4 ENSG00000134698	0.998501
AGPAT1 ENSG00000204310	0.999714
AGPAT2 ENSG00000169692	0.99939
AGPAT3 ENSG00000160216	1.00262
AGPAT4 ENSG00000026652	0.997421
AGPAT5 ENSG00000155189	1.00015
AGPS ENSG00000018510	1.00272
AGR2 ENSG00000106541	0.99811
AGR3 ENSG00000173467	0.996144
AGRN ENSG00000188157	0.998149
AGRP ENSG00000159723	1.00316
AGT ENSG00000135744	1.00068
AGTPBP1 ENSG00000135049	0.995314
AGTR1 ENSG00000144891	0.998267
AGTRAP ENSG00000177674	1.0013
AGXT ENSG00000172482	1.00676
AGXT2 ENSG00000113492	1.00096
AHCTF1 ENSG00000153207	0.998791
AHCY ENSG00000101444	0.99858
AHCYL1 ENSG00000168710	1.0018
AHCYL2 ENSG00000158467	1.00059
AHDC1 ENSG00000126705	0.998048
AHI1 ENSG00000135541	1.00216
AHNAK ENSG00000124942	0.999279
AHNAK2 ENSG00000185567	0.999298
AHR ENSG00000106546	1.00083
AHRR ENSG00000063438	1.00142
AHSA1 ENSG00000100591	1.00081
AHSA2 ENSG00000173209	1.00137
AHSG ENSG00000145192	0.996926
AHSP ENSG00000169877	0.996113
AICDA ENSG00000111732	1.00146
AIDA ENSG00000186063	0.996577
AIF1 ENSG00000204472	0.996952
AIF1L ENSG00000126878	0.9971
AIFM1 ENSG00000156709	1.00006
AIFM2 ENSG00000042286	0.997894
AIFM3 ENSG00000183773	1.00601
AIG1 ENSG00000146416	1.00089
AIM1 ENSG00000112297	1.00602
AIM1L ENSG00000176092	0.999892
AIM2 ENSG00000163568	1.00305
AIMP1 ENSG00000164022	1.0023
AIMP2 ENSG00000106305	1.00149
AIP ENSG00000110711	1.00179
AIPL1 ENSG00000129221	0.998991
AIRE ENSG00000160224	0.99781
AJ239318.1 ENSG00000280108	1.00132
AJAP1 ENSG00000196581	1.00213
AJUBA ENSG00000129474	0.997399
AK1 ENSG00000106992	1.00364
AK2 ENSG00000004455	1.00173
AK3 ENSG00000147853	1.00258
AK4 ENSG00000162433	1.00278
AK5 ENSG00000154027	0.996926
AK6 ENSG00000085231	1.00061
AK7 ENSG00000140057	0.994558
AK8 ENSG00000165695	1.00118
AK9 ENSG00000155085	1.00129
AKAP1 ENSG00000121057	1.00038
AKAP10 ENSG00000108599	1.00118
AKAP11 ENSG00000023516	1.00024
AKAP12 ENSG00000131016	0.999865
AKAP13 ENSG00000170776	1.0002
AKAP14 ENSG00000186471	0.999081
AKAP17A ENSG00000197976	1.00038
AKAP3 ENSG00000111254	1.00154
AKAP4 ENSG00000147081	0.996446
AKAP5 ENSG00000179841	0.997759
AKAP6 ENSG00000151320	1.0007
AKAP7 ENSG00000118507	1.00051
AKAP8 ENSG00000105127	0.998105
AKAP8L ENSG00000011243	0.99762
AKAP9 ENSG00000127914	1.00037
AKIP1 ENSG00000166452	0.996324
AKIRIN1 ENSG00000174574	0.999197
AKIRIN2 ENSG00000135334	0.998212
AKNA ENSG00000106948	0.997993
AKNAD1 ENSG00000162641	0.999146
AKR1A1 ENSG00000117448	0.998301
AKR1B1 ENSG00000085662	1.00503
AKR1B10 ENSG00000198074	1.00167
AKR1B15 ENSG00000227471	0.99782
AKR1C1 ENSG00000187134	0.999808
AKR1C2 ENSG00000151632	0.996375
AKR1C3 ENSG00000196139	1
AKR1C4 ENSG00000198610	0.995947
AKR1D1 ENSG00000122787	0.999294
AKR1E2 ENSG00000165568	0.998451
AKR7A2 ENSG00000053371	0.999116
AKR7A3 ENSG00000162482	0.997977
AKR7L ENSG00000211454	1.00741
AKT1 ENSG00000142208	0.996773
AKT1S1 ENSG00000204673	1.00259
AKT2 ENSG00000105221	0.998965
AKT3 ENSG00000117020	0.997848
AKTIP ENSG00000166971	1.00286
AL023806.1 ENSG00000280184	0.999651
AL049794.1 ENSG00000280240	1.00035
AL049872.1 ENSG00000279963	0.996196
AL133475.1 ENSG00000281602	1.0039
AL135745.1 ENSG00000279654	0.992663
AL135787.1 ENSG00000283263	1.00101
AL354828.1 ENSG00000279282	0.999109
AL354828.2 ENSG00000280175	1.00236
AL356053.1 ENSG00000150076	1.00186
AL356289.1 ENSG00000279096	0.999324
AL356585.1 ENSG00000279081	0.997325
AL357140.1 ENSG00000280113	0.995857
AL358852.1 ENSG00000278899	1.00092
AL365181.1 ENSG00000280316	0.996218
AL513523.2 ENSG00000279767	0.994884
AL589743.1 ENSG00000279508	0.999714
AL590235.1 ENSG00000280230	1.00229
AL645922.1 ENSG00000279546	1.00013
ALAD ENSG00000148218	1.00041
ALAS1 ENSG00000023330	0.999422
ALAS2 ENSG00000158578	0.997582
ALB ENSG00000163631	1.00441
ALCAM ENSG00000170017	1.00348
ALDH16A1 ENSG00000161618	1.00349
ALDH18A1 ENSG00000059573	1.00534
ALDH1A1 ENSG00000165092	0.999614
ALDH1A2 ENSG00000128918	1.00346
ALDH1A3 ENSG00000184254	0.995287
ALDH1B1 ENSG00000137124	0.995973
ALDH1L1 ENSG00000144908	1.00052
ALDH1L2 ENSG00000136010	0.99859
ALDH3A1 ENSG00000108602	1.00506
ALDH3A2 ENSG00000072210	1.00077
ALDH3B1 ENSG00000006534	0.996945
ALDH3B2 ENSG00000132746	1.00104
ALDH4A1 ENSG00000159423	1.0024
ALDH5A1 ENSG00000112294	1.00049
ALDH6A1 ENSG00000119711	1.00223
ALDH7A1 ENSG00000164904	0.998798
ALDH8A1 ENSG00000118514	1.00096
ALDH9A1 ENSG00000143149	0.998189
ALDOA ENSG00000149925	0.998774
ALDOB ENSG00000136872	0.998675
ALDOC ENSG00000109107	1.00286
ALG1 ENSG00000033011	1.00094
ALG10 ENSG00000139133	0.992445
ALG10B ENSG00000175548	1.001
ALG11 ENSG00000253710	0.999987
ALG12 ENSG00000182858	0.998242
ALG13 ENSG00000101901	0.99899
ALG14 ENSG00000172339	0.997297
ALG1L ENSG00000189366	0.997724
ALG1L2 ENSG00000251287	0.99979
ALG2 ENSG00000119523	1.0042
ALG3 ENSG00000214160	1.00604
ALG5 ENSG00000120697	1.00282
ALG6 ENSG00000088035	0.999664
ALG8 ENSG00000159063	0.995975
ALG9 ENSG00000086848	0.996255
ALK ENSG00000171094	0.993523
ALKBH1 ENSG00000100601	0.999221
ALKBH2 ENSG00000189046	0.99924
ALKBH3 ENSG00000166199	1.00078
ALKBH4 ENSG00000160993	0.998784
ALKBH5 ENSG00000091542	0.99658
ALKBH6 ENSG00000239382	1.00469
ALKBH7 ENSG00000125652	0.998911
ALKBH8 ENSG00000137760	1.00089
ALLC ENSG00000151360	0.999537
ALMS1 ENSG00000116127	1.00106
ALOX12 ENSG00000108839	0.99651
ALOX12B ENSG00000179477	0.998721
ALOX15 ENSG00000161905	1.00116
ALOX15B ENSG00000179593	0.999263
ALOX5 ENSG00000012779	1.00255
ALOX5AP ENSG00000132965	1.00148
ALOXE3 ENSG00000179148	1.00004
ALPK1 ENSG00000073331	1.00428
ALPK2 ENSG00000198796	0.99801
ALPK3 ENSG00000136383	0.998193
ALPL ENSG00000162551	0.999251
ALPP ENSG00000163283	0.998839
ALS2 ENSG00000003393	1.00377
ALS2CL ENSG00000178038	1.00187
ALS2CR11 ENSG00000155754	1.00086
ALS2CR12 ENSG00000155749	0.999867
ALX1 ENSG00000180318	1.00246
ALX3 ENSG00000156150	1.00155
ALX4 ENSG00000052850	0.997435
ALYREF ENSG00000183684	1.00528
AMACR ENSG00000242110	0.997833
AMBN ENSG00000178522	0.99831
AMBP ENSG00000106927	1.00194
AMBRA1 ENSG00000110497	0.994564
AMD1 ENSG00000123505	0.997706
AMDHD1 ENSG00000139344	0.994719
AMDHD2 ENSG00000162066	0.999775
AMELX ENSG00000125363	1.00523
AMELY ENSG00000099721	0.999555
AMER1 ENSG00000184675	0.997896
AMER2 ENSG00000165566	1.00327
AMER3 ENSG00000178171	1.00096
AMFR ENSG00000159461	0.999045
AMH ENSG00000104899	1.00501
AMHR2 ENSG00000135409	1.00251
AMIGO1 ENSG00000181754	1.00207
AMIGO2 ENSG00000139211	1.00191
AMIGO3 ENSG00000176020	1.00282
AMMECR1 ENSG00000101935	0.998638
AMMECR1L ENSG00000144233	0.998792
AMN ENSG00000166126	0.998372
AMN1 ENSG00000151743	1.00089
AMOT ENSG00000126016	1.00347
AMOTL1 ENSG00000166025	0.995766
AMOTL2 ENSG00000114019	0.991949
AMPD1 ENSG00000116748	1.00324
AMPD2 ENSG00000116337	1.00124
AMPD3 ENSG00000133805	0.999277
AMPH ENSG00000078053	0.996975
AMT ENSG00000145020	0.999683
AMTN ENSG00000187689	0.994932
AMY1A ENSG00000237763	1.00223
AMY1B ENSG00000174876	1.00062
AMY1C ENSG00000187733	0.999488
AMY2A ENSG00000243480	1.00013
AMY2B ENSG00000240038	0.997679
AMZ1 ENSG00000174945	1.00394
AMZ2 ENSG00000196704	0.999157
ANAPC1 ENSG00000153107	0.997534
ANAPC10 ENSG00000164162	0.997342
ANAPC11 ENSG00000141552	0.997877
ANAPC13 ENSG00000129055	1.00105
ANAPC15 ENSG00000110200	1.00254
ANAPC16 ENSG00000166295	0.999824
ANAPC2 ENSG00000176248	1.00011
ANAPC4 ENSG00000053900	0.998813
ANAPC5 ENSG00000089053	0.99714
ANAPC7 ENSG00000196510	0.996456
ANG ENSG00000214274	0.999771
ANGEL1 ENSG00000013523	0.996461
ANGEL2 ENSG00000174606	1.00113
ANGPT1 ENSG00000154188	0.999568
ANGPT2 ENSG00000091879	1.00086
ANGPT4 ENSG00000101280	1.00383
ANGPTL1 ENSG00000116194	0.99674
ANGPTL2 ENSG00000136859	0.998124
ANGPTL3 ENSG00000132855	0.997099
ANGPTL4 ENSG00000167772	0.996055
ANGPTL5 ENSG00000187151	0.999392
ANGPTL6 ENSG00000130812	1.00308
ANGPTL7 ENSG00000171819	1.00493
ANGPTL8 ENSG00000130173	0.994128
ANHX ENSG00000227059	1.00149
ANK1 ENSG00000029534	0.998312
ANK2 ENSG00000145362	1.00185
ANK3 ENSG00000151150	0.997467
ANKAR ENSG00000151687	1.00415
ANKDD1A ENSG00000166839	0.99927
ANKDD1B ENSG00000189045	1.00126
ANKEF1 ENSG00000132623	0.999992
ANKFN1 ENSG00000153930	1.002
ANKFY1 ENSG00000185722	1.00115
ANKH ENSG00000154122	1.00149
ANKHD1 ENSG00000131503	0.999199
ANKHD1-EIF4EBP3 ENSG00000254996	1.00019
ANKIB1 ENSG00000001629	0.996438
ANKK1 ENSG00000170209	0.996862
ANKLE1 ENSG00000160117	0.999498
ANKLE2 ENSG00000176915	1.00034
ANKMY1 ENSG00000144504	1.00622
ANKMY2 ENSG00000106524	1.00408
ANKRA2 ENSG00000164331	0.999623
ANKRD1 ENSG00000148677	1.00389
ANKRD10 ENSG00000088448	0.998349
ANKRD11 ENSG00000167522	0.998173
ANKRD12 ENSG00000101745	1.00017
ANKRD13A ENSG00000076513	1.00367
ANKRD13B ENSG00000198720	0.99729
ANKRD13C ENSG00000118454	1.00009
ANKRD13D ENSG00000172932	1.00242
ANKRD16 ENSG00000134461	1.00192
ANKRD17 ENSG00000132466	0.99602
ANKRD18A ENSG00000180071	0.999293
ANKRD18B ENSG00000230453	0.999134
ANKRD2 ENSG00000165887	1.00475
ANKRD20A1 ENSG00000260691	1.00006
ANKRD20A2 ENSG00000183148	0.998457
ANKRD20A3 ENSG00000276203	0.999207
ANKRD20A4 ENSG00000172014	1.00071
ANKRD22 ENSG00000152766	1.00181
ANKRD23 ENSG00000163126	1.0041
ANKRD24 ENSG00000089847	0.998368
ANKRD26 ENSG00000107890	1.00021
ANKRD27 ENSG00000105186	1.00155
ANKRD28 ENSG00000206560	0.998858
ANKRD29 ENSG00000154065	1.00175
ANKRD30A ENSG00000148513	0.998746
ANKRD30B ENSG00000180777	0.995066
ANKRD30BL ENSG00000163046	1.00131
ANKRD31 ENSG00000145700	0.99773
ANKRD33 ENSG00000167612	0.997745
ANKRD33B ENSG00000164236	0.999154
ANKRD34A ENSG00000272031	1.00028
ANKRD34B ENSG00000189127	0.993364
ANKRD34C ENSG00000235711	0.998529
ANKRD35 ENSG00000198483	1.00016
ANKRD36 ENSG00000135976	1.00507
ANKRD36B ENSG00000196912	1.00699
ANKRD36C ENSG00000174501	0.99772
ANKRD37 ENSG00000186352	1.00177
ANKRD39 ENSG00000213337	0.998862
ANKRD40 ENSG00000154945	0.997797
ANKRD42 ENSG00000137494	1.00005
ANKRD44 ENSG00000065413	1.00326
ANKRD45 ENSG00000183831	0.999726
ANKRD46 ENSG00000186106	0.996112
ANKRD49 ENSG00000168876	1.00748
ANKRD50 ENSG00000151458	1.00289
ANKRD52 ENSG00000139645	0.999878
ANKRD53 ENSG00000144031	1.0007
ANKRD54 ENSG00000100124	0.996496
ANKRD55 ENSG00000164512	0.998381
ANKRD6 ENSG00000135299	0.996927
ANKRD61 ENSG00000157999	0.997127
ANKRD62 ENSG00000181626	0.999551
ANKRD65 ENSG00000235098	0.998788
ANKRD66 ENSG00000230062	0.997145
ANKRD7 ENSG00000106013	0.997239
ANKRD9 ENSG00000156381	1.00575
ANKS1A ENSG00000064999	0.995821
ANKS1B ENSG00000185046	0.99937
ANKS3 ENSG00000168096	1.00086
ANKS4B ENSG00000175311	0.99992
ANKS6 ENSG00000165138	1.00133
ANKUB1 ENSG00000206199	1.00338
ANKZF1 ENSG00000163516	1.00464
ANLN ENSG00000011426	0.997173
ANO1 ENSG00000131620	1.00221
ANO10 ENSG00000160746	1.00278
ANO2 ENSG00000047617	0.999017
ANO3 ENSG00000134343	1.00069
ANO4 ENSG00000151572	1.00458
ANO5 ENSG00000171714	1.00462
ANO6 ENSG00000177119	1.00127
ANO7 ENSG00000146205	1.00239
ANO8 ENSG00000074855	0.996394
ANO9 ENSG00000185101	0.998091
ANOS1 ENSG00000011201	0.998684
ANP32A ENSG00000140350	0.991261
ANP32B ENSG00000136938	0.999539
ANP32D ENSG00000139223	1.00048
ANP32E ENSG00000143401	0.999427
ANPEP ENSG00000166825	0.999748
ANTXR1 ENSG00000169604	1.00038
ANTXR2 ENSG00000163297	0.999838
ANTXRL ENSG00000274209	0.99722
ANXA1 ENSG00000135046	0.992492
ANXA10 ENSG00000109511	1.00048
ANXA11 ENSG00000122359	0.998501
ANXA13 ENSG00000104537	0.99679
ANXA2 ENSG00000182718	0.999061
ANXA2R ENSG00000177721	0.998677
ANXA3 ENSG00000138772	1.00021
ANXA4 ENSG00000196975	0.999876
ANXA5 ENSG00000164111	0.99836
ANXA6 ENSG00000197043	1.00118
ANXA7 ENSG00000138279	0.999119
ANXA8 ENSG00000265190	0.994362
ANXA8L1 ENSG00000264230	0.997817
ANXA9 ENSG00000143412	0.99629
AOAH ENSG00000136250	1.00403
AOC1 ENSG00000002726	0.999871
AOC2 ENSG00000131480	1.00039
AOC3 ENSG00000131471	0.999546
AOX1 ENSG00000138356	0.998121
AP000275.65 ENSG00000265590	0.997617
AP000295.9 ENSG00000249624	1.00377
AP000304.12 ENSG00000249209	1.00022
AP000349.2 ENSG00000280178	0.999044
AP000350.10 ENSG00000251357	0.998778
AP000687.1 ENSG00000280170	0.996302
AP000721.4 ENSG00000256100	0.996893
AP000769.1 ENSG00000279576	0.996294
AP000866.1 ENSG00000279342	0.995559
AP001888.1 ENSG00000281781	0.999854
AP002962.1 ENSG00000279906	1.00582
AP006285.2 ENSG00000278919	1.00222
AP1AR ENSG00000138660	1.00179
AP1B1 ENSG00000100280	0.999677
AP1G1 ENSG00000166747	1.00212
AP1G2 ENSG00000213983	0.999071
AP1M1 ENSG00000072958	0.997956
AP1M2 ENSG00000129354	0.99928
AP1S1 ENSG00000106367	1.00259
AP1S2 ENSG00000182287	0.996208
AP1S3 ENSG00000152056	1.00235
AP2A1 ENSG00000196961	1.00225
AP2A2 ENSG00000183020	0.999848
AP2B1 ENSG00000006125	1.00225
AP2M1 ENSG00000161203	1.00372
AP2S1 ENSG00000042753	1.00011
AP3B1 ENSG00000132842	0.998324
AP3B2 ENSG00000103723	0.997528
AP3D1 ENSG00000065000	1.00067
AP3M1 ENSG00000185009	1.00038
AP3M2 ENSG00000070718	1.00606
AP3S1 ENSG00000177879	0.998528
AP3S2 ENSG00000157823	1.00285
AP4B1 ENSG00000134262	0.99677
AP4E1 ENSG00000081014	0.997744
AP4M1 ENSG00000221838	1.00143
AP4S1 ENSG00000100478	1.00159
AP5B1 ENSG00000254470	0.999187
AP5M1 ENSG00000053770	1.00041
AP5S1 ENSG00000125843	0.997328
AP5Z1 ENSG00000242802	0.998759
APAF1 ENSG00000120868	0.998594
APBA1 ENSG00000107282	1.00122
APBA2 ENSG00000034053	0.99969
APBA3 ENSG00000011132	0.997036
APBB1 ENSG00000166313	0.99786
APBB1IP ENSG00000077420	0.998444
APBB2 ENSG00000163697	1.00229
APBB3 ENSG00000113108	0.999177
APC ENSG00000134982	1.00234
APC2 ENSG00000115266	1.00103
APCDD1 ENSG00000154856	0.996156
APCDD1L ENSG00000198768	1.00209
APCS ENSG00000132703	1.00247
APEH ENSG00000164062	1.00128
APELA ENSG00000248329	1.00205
APEX1 ENSG00000100823	1.00555
APEX2 ENSG00000169188	1.00411
APH1A ENSG00000117362	0.997232
APH1B ENSG00000138613	0.995675
API5 ENSG00000166181	0.996036
APIP ENSG00000149089	1.00321
APITD1 ENSG00000175279	1.00418
APITD1-CORT ENSG00000251503	1.00569
APLF ENSG00000169621	1.00281
APLN ENSG00000171388	0.999377
APLNR ENSG00000134817	1.00448
APLP1 ENSG00000105290	1.0009
APLP2 ENSG00000084234	0.999307
APMAP ENSG00000101474	0.99825
APOA1 ENSG00000118137	0.996381
APOA2 ENSG00000158874	1.00181
APOB ENSG00000084674	0.998676
APOBEC1 ENSG00000111701	0.996552
APOBEC2 ENSG00000124701	1.00074
APOBEC3A ENSG00000128383	0.998388
APOBEC3B ENSG00000179750	0.996772
APOBEC3C ENSG00000244509	1.0013
APOBEC3D ENSG00000243811	1.00423
APOBEC3F ENSG00000128394	1.00285
APOBEC3G ENSG00000239713	1.00046
APOBEC3H ENSG00000100298	1.00067
APOBEC4 ENSG00000173627	0.999701
APOBR ENSG00000184730	0.999482
APOC1 ENSG00000130208	0.994042
APOC2 ENSG00000234906	0.997768
APOC3 ENSG00000110245	0.999305
APOC4 ENSG00000267467	0.999492
APOD ENSG00000189058	1.00128
APOE ENSG00000130203	0.998492
APOF ENSG00000175336	0.999559
APOH ENSG00000091583	0.999519
APOL1 ENSG00000100342	1.00274
APOL2 ENSG00000128335	1.00099
APOL3 ENSG00000128284	0.9981
APOL4 ENSG00000100336	0.997634
APOL6 ENSG00000221963	0.9955
APOLD1 ENSG00000178878	1.00165
APOM ENSG00000204444	1.0026
APOO ENSG00000184831	1.0005
APOOL ENSG00000155008	0.997509
APP ENSG00000142192	1.00026
APPBP2 ENSG00000062725	0.997633
APPL1 ENSG00000157500	0.996014
APPL2 ENSG00000136044	0.999649
APRT ENSG00000198931	0.999355
APTX ENSG00000137074	0.998986
AQP1 ENSG00000240583	0.99843
AQP10 ENSG00000143595	1.00632
AQP11 ENSG00000178301	0.999636
AQP12A ENSG00000184945	0.99874
AQP12B ENSG00000185176	0.995721
AQP2 ENSG00000167580	0.999238
AQP3 ENSG00000165272	0.996537
AQP4 ENSG00000171885	0.994231
AQP5 ENSG00000161798	1.00401
AQP6 ENSG00000086159	1.00311
AQP7 ENSG00000165269	0.999988
AQP8 ENSG00000103375	0.997238
AQP9 ENSG00000103569	0.999448
AQR ENSG00000021776	1.00137
AR ENSG00000169083	0.997036
ARAF ENSG00000078061	0.997274
ARAP1 ENSG00000186635	0.996093
ARAP2 ENSG00000047365	1.00002
ARAP3 ENSG00000120318	0.999642
ARC ENSG00000198576	1.0005
ARCN1 ENSG00000095139	0.995948
AREG ENSG00000109321	0.995927
AREL1 ENSG00000119682	1.00176
ARF1 ENSG00000143761	1.00136
ARF3 ENSG00000134287	1.00234
ARF4 ENSG00000168374	1.00086
ARF5 ENSG00000004059	0.998697
ARF6 ENSG00000165527	0.997299
ARFGAP1 ENSG00000101199	0.999913
ARFGAP2 ENSG00000149182	0.998686
ARFGAP3 ENSG00000242247	0.995334
ARFGEF1 ENSG00000066777	0.997747
ARFGEF2 ENSG00000124198	0.999615
ARFGEF3 ENSG00000112379	1.00247
ARFIP1 ENSG00000164144	0.996078
ARFIP2 ENSG00000132254	0.999254
ARFRP1 ENSG00000101246	0.995485
ARG1 ENSG00000118520	0.998265
ARG2 ENSG00000081181	1.00156
ARGFX ENSG00000186103	1.00097
ARGLU1 ENSG00000134884	1.00367
ARHGAP1 ENSG00000175220	1.00356
ARHGAP10 ENSG00000071205	0.989754
ARHGAP11A ENSG00000198826	0.995658
ARHGAP11B ENSG00000187951	1.0037
ARHGAP12 ENSG00000165322	0.999233
ARHGAP15 ENSG00000075884	1.001
ARHGAP17 ENSG00000140750	0.995549
ARHGAP18 ENSG00000146376	1.00097
ARHGAP19 ENSG00000213390	0.998126
ARHGAP20 ENSG00000137727	0.992433
ARHGAP21 ENSG00000107863	0.998719
ARHGAP22 ENSG00000128805	0.997302
ARHGAP23 ENSG00000275832	0.996711
ARHGAP24 ENSG00000138639	1.00553
ARHGAP25 ENSG00000163219	0.998145
ARHGAP26 ENSG00000145819	0.998198
ARHGAP27 ENSG00000159314	0.996219
ARHGAP28 ENSG00000088756	0.997857
ARHGAP29 ENSG00000137962	1.00006
ARHGAP30 ENSG00000186517	1.00301
ARHGAP31 ENSG00000031081	1.00038
ARHGAP32 ENSG00000134909	0.997545
ARHGAP33 ENSG00000004777	1.00324
ARHGAP35 ENSG00000160007	0.999123
ARHGAP36 ENSG00000147256	0.998133
ARHGAP39 ENSG00000147799	1.00061
ARHGAP4 ENSG00000089820	0.996976
ARHGAP40 ENSG00000124143	1.00223
ARHGAP42 ENSG00000165895	1.00157
ARHGAP44 ENSG00000006740	0.998425
ARHGAP45 ENSG00000180448	1.00351
ARHGAP5 ENSG00000100852	0.995618
ARHGAP6 ENSG00000047648	1.00105
ARHGAP8 ENSG00000241484	0.999447
ARHGAP9 ENSG00000123329	1.00052
ARHGDIA ENSG00000141522	0.997795
ARHGDIB ENSG00000111348	0.99707
ARHGDIG ENSG00000242173	0.997666
ARHGEF1 ENSG00000076928	1.00057
ARHGEF10 ENSG00000104728	1.00097
ARHGEF10L ENSG00000074964	0.998261
ARHGEF11 ENSG00000132694	0.999387
ARHGEF12 ENSG00000196914	1.00546
ARHGEF15 ENSG00000198844	0.99963
ARHGEF16 ENSG00000130762	1.0075
ARHGEF17 ENSG00000110237	0.999728
ARHGEF18 ENSG00000104880	1.00101
ARHGEF19 ENSG00000142632	1.00178
ARHGEF2 ENSG00000116584	0.999447
ARHGEF25 ENSG00000240771	0.997376
ARHGEF26 ENSG00000114790	1.0012
ARHGEF28 ENSG00000214944	1.00153
ARHGEF3 ENSG00000163947	0.996247
ARHGEF33 ENSG00000214694	1.0018
ARHGEF35 ENSG00000213214	0.998211
ARHGEF37 ENSG00000183111	0.999924
ARHGEF38 ENSG00000236699	0.999709
ARHGEF39 ENSG00000137135	1.00035
ARHGEF4 ENSG00000136002	1.00002
ARHGEF40 ENSG00000165801	1.00235
ARHGEF5 ENSG00000050327	1.00595
ARHGEF6 ENSG00000129675	1.00506
ARHGEF7 ENSG00000102606	1.00234
ARHGEF9 ENSG00000131089	1.00008
ARID1A ENSG00000117713	1.00285
ARID1B ENSG00000049618	0.997496
ARID2 ENSG00000189079	1.00469
ARID3A ENSG00000116017	1.00079
ARID3B ENSG00000179361	0.999311
ARID4A ENSG00000032219	0.999941
ARID4B ENSG00000054267	0.999608
ARID5A ENSG00000196843	0.99955
ARID5B ENSG00000150347	0.999812
ARIH1 ENSG00000166233	0.999112
ARIH2 ENSG00000177479	0.996327
ARIH2OS ENSG00000221883	0.998951
ARL1 ENSG00000120805	1.005
ARL10 ENSG00000175414	0.996876
ARL11 ENSG00000152213	1.00456
ARL13B ENSG00000169379	0.998515
ARL14 ENSG00000179674	0.999308
ARL14EP ENSG00000152219	0.99827
ARL15 ENSG00000185305	0.99553
ARL16 ENSG00000214087	1.00889
ARL17A ENSG00000185829	0.997142
ARL17B ENSG00000228696	1.00253
ARL2 ENSG00000213465	1.00261
ARL2BP ENSG00000102931	1.00107
ARL3 ENSG00000138175	0.998174
ARL4A ENSG00000122644	0.994533
ARL4C ENSG00000188042	1.00313
ARL4D ENSG00000175906	0.99823
ARL5A ENSG00000162980	1.00371
ARL5B ENSG00000165997	0.998775
ARL5C ENSG00000141748	1.00496
ARL6 ENSG00000113966	0.998109
ARL6IP1 ENSG00000170540	1.00102
ARL6IP4 ENSG00000182196	0.998526
ARL6IP5 ENSG00000144746	1.00333
ARL6IP6 ENSG00000177917	0.998353
ARL8A ENSG00000143862	1.00376
ARL8B ENSG00000134108	0.995449
ARL9 ENSG00000196503	1.00056
ARMC1 ENSG00000104442	1.00354
ARMC10 ENSG00000170632	1.00111
ARMC12 ENSG00000157343	0.994452
ARMC2 ENSG00000118690	1.00509
ARMC3 ENSG00000165309	0.998326
ARMC4 ENSG00000169126	0.995632
ARMC5 ENSG00000140691	1.00215
ARMC6 ENSG00000105676	1.00042
ARMC7 ENSG00000125449	0.997169
ARMC8 ENSG00000114098	0.999314
ARMC9 ENSG00000135931	0.997991
ARMCX1 ENSG00000126947	1.0002
ARMCX2 ENSG00000184867	0.995184
ARMCX3 ENSG00000102401	0.9998
ARMCX4 ENSG00000196440	0.997904
ARMCX5 ENSG00000125962	0.997772
ARMCX6 ENSG00000198960	1.00222
ARMS2 ENSG00000254636	0.999027
ARMT1 ENSG00000146476	1.00176
ARNT ENSG00000143437	1.00112
ARNT2 ENSG00000172379	0.996114
ARNTL ENSG00000133794	1.00214
ARNTL2 ENSG00000029153	0.998858
ARPC1A ENSG00000241685	1.00149
ARPC1B ENSG00000130429	0.999725
ARPC2 ENSG00000163466	0.998879
ARPC3 ENSG00000111229	1.00063
ARPC4 ENSG00000241553	0.999351
ARPC5 ENSG00000162704	1.00162
ARPC5L ENSG00000136950	1.00025
ARPIN ENSG00000242498	1.00281
ARPP19 ENSG00000128989	0.997533
ARPP21 ENSG00000172995	0.991771
ARRB1 ENSG00000137486	1.00144
ARRB2 ENSG00000141480	1.00256
ARRDC1 ENSG00000197070	1.00214
ARRDC2 ENSG00000105643	1.00045
ARRDC3 ENSG00000113369	0.999576
ARRDC4 ENSG00000140450	0.995805
ARRDC5 ENSG00000205784	0.998027
ARSA ENSG00000100299	0.995171
ARSB ENSG00000113273	1.00214
ARSD ENSG00000006756	0.998776
ARSE ENSG00000157399	1.00467
ARSF ENSG00000062096	1.00229
ARSG ENSG00000141337	0.996168
ARSI ENSG00000183876	0.997496
ARSJ ENSG00000180801	0.996089
ARSK ENSG00000164291	1.00034
ART3 ENSG00000156219	1.00062
ART4 ENSG00000111339	0.999291
ART5 ENSG00000167311	1.0043
ARTN ENSG00000117407	0.999397
ARV1 ENSG00000173409	1.00356
ARVCF ENSG00000099889	0.998142
ARX ENSG00000004848	1.00109
AS3MT ENSG00000214435	1.00012
ASAH1 ENSG00000104763	1.00138
ASAH2 ENSG00000188611	0.997487
ASAH2B ENSG00000204147	0.999672
ASAP1 ENSG00000153317	0.998867
ASAP2 ENSG00000151693	0.999141
ASAP3 ENSG00000088280	1.00114
ASB1 ENSG00000065802	0.997412
ASB10 ENSG00000146926	0.999206
ASB11 ENSG00000165192	1.0024
ASB12 ENSG00000198881	1.00136
ASB13 ENSG00000196372	0.999138
ASB14 ENSG00000239388	0.99915
ASB15 ENSG00000146809	1.00429
ASB16 ENSG00000161664	1.00331
ASB17 ENSG00000154007	0.997809
ASB18 ENSG00000182177	1.00347
ASB2 ENSG00000100628	1.00115
ASB3 ENSG00000115239	0.99764
ASB4 ENSG00000005981	0.99817
ASB5 ENSG00000164122	1.00183
ASB6 ENSG00000148331	1.00536
ASB7 ENSG00000183475	0.997767
ASB8 ENSG00000177981	0.998863
ASB9 ENSG00000102048	1.00171
ASCC1 ENSG00000138303	1.00169
ASCC2 ENSG00000100325	0.998716
ASCC3 ENSG00000112249	0.999942
ASCL1 ENSG00000139352	1.00177
ASCL2 ENSG00000183734	0.9988
ASCL3 ENSG00000176009	0.999862
ASCL4 ENSG00000187855	1.00379
ASCL5 ENSG00000232237	1.00389
ASF1A ENSG00000111875	1.00038
ASF1B ENSG00000105011	1.00766
ASGR1 ENSG00000141505	0.997476
ASGR2 ENSG00000161944	0.994596
ASH1L ENSG00000116539	1.00055
ASH2L ENSG00000129691	1.00275
ASIC1 ENSG00000110881	0.997414
ASIC2 ENSG00000108684	0.994898
ASIC3 ENSG00000213199	0.997064
ASIC4 ENSG00000072182	0.995362
ASIC5 ENSG00000256394	1.00615
ASIP ENSG00000101440	0.997499
ASL ENSG00000126522	0.997556
ASMT ENSG00000196433	0.997977
ASMTL ENSG00000169093	0.996253
ASNA1 ENSG00000198356	0.998212
ASNS ENSG00000070669	1.00502
ASNSD1 ENSG00000138381	1.00288
ASPA ENSG00000108381	0.996021
ASPDH ENSG00000204653	1.00216
ASPG ENSG00000166183	1.00525
ASPH ENSG00000198363	1.0004
ASPHD1 ENSG00000174939	0.995366
ASPHD2 ENSG00000128203	0.996971
ASPM ENSG00000066279	1.00108
ASPN ENSG00000106819	0.997544
ASPRV1 ENSG00000244617	1.00348
ASPSCR1 ENSG00000169696	0.998782
ASRGL1 ENSG00000162174	0.997692
ASS1 ENSG00000130707	0.998665
ASTE1 ENSG00000034533	1.00017
ASTN1 ENSG00000152092	1.00241
ASTN2 ENSG00000148219	0.997827
ASUN ENSG00000064102	1.00128
ASXL1 ENSG00000171456	1.00691
ASXL2 ENSG00000143970	1.00207
ASXL3 ENSG00000141431	1.00554
ASZ1 ENSG00000154438	0.99533
ATAD1 ENSG00000138138	1.00165
ATAD2 ENSG00000156802	1.00496
ATAD2B ENSG00000119778	1.00157
ATAD3A ENSG00000197785	0.998925
ATAD3B ENSG00000160072	1.00188
ATAD3C ENSG00000215915	1.00307
ATAD5 ENSG00000176208	0.999558
ATAT1 ENSG00000137343	0.999998
ATCAY ENSG00000167654	1.00229
ATE1 ENSG00000107669	0.998081
ATF1 ENSG00000123268	0.99705
ATF2 ENSG00000115966	1.00409
ATF3 ENSG00000162772	1.00452
ATF4 ENSG00000128272	1.00216
ATF5 ENSG00000169136	1.00006
ATF6 ENSG00000118217	1.00228
ATF6B ENSG00000213676	0.997751
ATF7 ENSG00000170653	0.99917
ATF7IP ENSG00000171681	1.00076
ATF7IP2 ENSG00000166669	0.998702
ATG10 ENSG00000152348	0.999815
ATG101 ENSG00000123395	1.00077
ATG12 ENSG00000145782	0.996055
ATG13 ENSG00000175224	1.0021
ATG14 ENSG00000126775	1.00014
ATG16L1 ENSG00000085978	0.999003
ATG16L2 ENSG00000168010	0.996755
ATG2A ENSG00000110046	0.999685
ATG2B ENSG00000066739	0.998401
ATG3 ENSG00000144848	1.00117
ATG4A ENSG00000101844	0.997965
ATG4B ENSG00000168397	0.994106
ATG4C ENSG00000125703	1.0001
ATG4D ENSG00000130734	1.0026
ATG5 ENSG00000057663	1.00026
ATG7 ENSG00000197548	0.996461
ATG9A ENSG00000198925	0.999916
ATG9B ENSG00000181652	1.00299
ATHL1 ENSG00000142102	0.997103
ATIC ENSG00000138363	1.00271
ATL1 ENSG00000198513	0.999712
ATL2 ENSG00000119787	1.00184
ATL3 ENSG00000184743	1.00152
ATM ENSG00000149311	0.99785
ATMIN ENSG00000166454	1.00584
ATN1 ENSG00000111676	1.00539
ATOH1 ENSG00000172238	1.00033
ATOH7 ENSG00000179774	1.00214
ATOH8 ENSG00000168874	0.999046
ATOX1 ENSG00000177556	1.00051
ATP10A ENSG00000206190	1.00162
ATP10B ENSG00000118322	1.00388
ATP10D ENSG00000145246	0.999427
ATP11A ENSG00000068650	0.997562
ATP11B ENSG00000058063	0.99955
ATP11C ENSG00000101974	1.00041
ATP12A ENSG00000075673	0.994255
ATP13A1 ENSG00000105726	0.99818
ATP13A2 ENSG00000159363	0.997982
ATP13A3 ENSG00000133657	1.00283
ATP13A4 ENSG00000127249	1.00213
ATP13A5 ENSG00000187527	0.997076
ATP1A1 ENSG00000163399	1.00424
ATP1A2 ENSG00000018625	0.999985
ATP1A3 ENSG00000105409	1.00031
ATP1A4 ENSG00000132681	1.00034
ATP1B1 ENSG00000143153	0.999479
ATP1B2 ENSG00000129244	1.00267
ATP1B3 ENSG00000069849	0.999112
ATP1B4 ENSG00000101892	1.00139
ATP23 ENSG00000166896	1.00259
ATP2A1 ENSG00000196296	0.999229
ATP2A2 ENSG00000174437	1.00127
ATP2A3 ENSG00000074370	1.0028
ATP2B1 ENSG00000070961	0.992976
ATP2B2 ENSG00000157087	0.997939
ATP2B3 ENSG00000067842	0.998818
ATP2B4 ENSG00000058668	1.00236
ATP2C1 ENSG00000017260	1.00202
ATP2C2 ENSG00000064270	0.998044
ATP4A ENSG00000105675	1.00348
ATP4B ENSG00000186009	0.995607
ATP5J2-PTCD1 ENSG00000248919	0.999474
ATP5SL ENSG00000105341	1.00268
ATP6AP1 ENSG00000071553	1.00047
ATP6AP1L ENSG00000205464	1.00567
ATP6AP2 ENSG00000182220	0.997493
ATP6V0A1 ENSG00000033627	1.00023
ATP6V0A2 ENSG00000185344	0.999477
ATP6V0A4 ENSG00000105929	0.999815
ATP6V0B ENSG00000117410	0.996899
ATP6V0C ENSG00000185883	0.996974
ATP6V0D1 ENSG00000159720	1.00206
ATP6V0D2 ENSG00000147614	0.998603
ATP6V0E1 ENSG00000113732	1.00229
ATP6V0E2 ENSG00000171130	0.998175
ATP6V1A ENSG00000114573	1.00272
ATP6V1B1 ENSG00000116039	1.00044
ATP6V1B2 ENSG00000147416	0.997245
ATP6V1C1 ENSG00000155097	0.996566
ATP6V1C2 ENSG00000143882	0.998487
ATP6V1D ENSG00000100554	1.00178
ATP6V1E1 ENSG00000131100	1.00732
ATP6V1E2 ENSG00000250565	1.00261
ATP6V1F ENSG00000128524	0.996821
ATP6V1G1 ENSG00000136888	0.999171
ATP6V1G2 ENSG00000213760	0.998466
ATP6V1G3 ENSG00000151418	0.99593
ATP6V1H ENSG00000047249	0.999212
ATP7A ENSG00000165240	0.998909
ATP7B ENSG00000123191	0.998377
ATP8A1 ENSG00000124406	0.997622
ATP8A2 ENSG00000132932	0.997531
ATP8B1 ENSG00000081923	0.997745
ATP8B2 ENSG00000143515	0.997887
ATP8B3 ENSG00000130270	1.00094
ATP8B4 ENSG00000104043	0.997909
ATP9A ENSG00000054793	1.00496
ATP9B ENSG00000166377	1.00266
ATPIF1 ENSG00000130770	1.00181
ATR ENSG00000175054	1.00085
ATRAID ENSG00000138085	1.00316
ATRIP ENSG00000164053	1.00031
ATRIP ENSG00000282827	1.00155
ATRN ENSG00000088812	1.00112
ATRNL1 ENSG00000107518	0.999784
ATRX ENSG00000085224	1.00412
ATXN1 ENSG00000124788	1.00575
ATXN10 ENSG00000130638	0.998017
ATXN1L ENSG00000224470	1.00066
ATXN2 ENSG00000204842	1.00014
ATXN2L ENSG00000168488	0.998883
ATXN3 ENSG00000066427	1.00022
ATXN3L ENSG00000123594	1.00637
ATXN7 ENSG00000163635	0.998666
ATXN7L1 ENSG00000146776	0.998632
ATXN7L2 ENSG00000162650	0.996485
ATXN7L3 ENSG00000087152	1.00069
ATXN7L3B ENSG00000253719	0.999162
AUH ENSG00000148090	0.999447
AUNIP ENSG00000127423	1.00128
AUP1 ENSG00000115307	1.00132
AURKA ENSG00000087586	0.997526
AURKAIP1 ENSG00000175756	0.997601
AURKB ENSG00000178999	0.998672
AURKC ENSG00000105146	1.00075
AUTS2 ENSG00000158321	1.00494
AVEN ENSG00000169857	1.0006
AVIL ENSG00000135407	1.00383
AVL9 ENSG00000105778	0.997319
AVP ENSG00000101200	1.00375
AVPI1 ENSG00000119986	1.0023
AVPR1A ENSG00000166148	0.998581
AVPR1B ENSG00000198049	1.00065
AVPR2 ENSG00000126895	1.00133
AXDND1 ENSG00000162779	0.999371
AXIN1 ENSG00000103126	1.00157
AXIN2 ENSG00000168646	1.0011
AXL ENSG00000167601	1.00098
AZGP1 ENSG00000160862	1.00235
AZI2 ENSG00000163512	0.995382
AZIN1 ENSG00000155096	1.00053
AZIN2 ENSG00000142920	1.00214
AZU1 ENSG00000172232	1.00263
B2M ENSG00000166710	1.00469
B3GALNT1 ENSG00000169255	0.99737
B3GALNT2 ENSG00000162885	0.999324
B3GALT1 ENSG00000172318	1.00451
B3GALT2 ENSG00000162630	0.999587
B3GALT4 ENSG00000235863	1.00777
B3GALT5 ENSG00000183778	0.997744
B3GALT6 ENSG00000176022	1.0008
B3GAT1 ENSG00000109956	1.00125
B3GAT2 ENSG00000112309	0.99772
B3GAT3 ENSG00000149541	0.998395
B3GLCT ENSG00000187676	1.0029
B3GNT2 ENSG00000170340	1.0026
B3GNT3 ENSG00000179913	0.998871
B3GNT4 ENSG00000176383	0.99605
B3GNT5 ENSG00000176597	1.00395
B3GNT6 ENSG00000198488	0.996501
B3GNT7 ENSG00000156966	0.999497
B3GNT8 ENSG00000177191	1.00196
B3GNT9 ENSG00000237172	0.997982
B3GNTL1 ENSG00000175711	0.997592
B4GALNT1 ENSG00000135454	1.00533
B4GALNT2 ENSG00000167080	0.999881
B4GALNT3 ENSG00000139044	1.00168
B4GALNT4 ENSG00000182272	0.998492
B4GALT1 ENSG00000086062	1.00079
B4GALT2 ENSG00000117411	0.996121
B4GALT3 ENSG00000158850	0.998905
B4GALT4 ENSG00000121578	0.997625
B4GALT5 ENSG00000158470	0.999599
B4GALT6 ENSG00000118276	1.00071
B4GALT7 ENSG00000027847	1.00023
B4GAT1 ENSG00000174684	0.997062
B9D1 ENSG00000108641	0.99829
B9D2 ENSG00000123810	1.00294
BAALC ENSG00000164929	0.997776
BAAT ENSG00000136881	0.997785
BABAM1 ENSG00000105393	0.998757
BACE1 ENSG00000186318	0.999982
BACE2 ENSG00000182240	1.00132
BACH1 ENSG00000156273	1.00267
BACH2 ENSG00000112182	0.998547
BAD ENSG00000002330	0.996508
BAG1 ENSG00000107262	1.00051
BAG2 ENSG00000112208	1.00154
BAG3 ENSG00000151929	0.999892
BAG4 ENSG00000156735	0.99934
BAG5 ENSG00000166170	1.00159
BAG6 ENSG00000204463	0.998447
BAHCC1 ENSG00000266074	1.00263
BAHD1 ENSG00000140320	1.00093
BAIAP2 ENSG00000175866	1.00091
BAIAP2L1 ENSG00000006453	0.995569
BAIAP2L2 ENSG00000128298	1.00123
BAIAP3 ENSG00000007516	1.00258
BAK1 ENSG00000030110	0.989811
BAMBI ENSG00000095739	1.00241
BANF1 ENSG00000175334	1.00153
BANF2 ENSG00000125888	1.00095
BANK1 ENSG00000153064	1.00278
BANP ENSG00000172530	0.999482
BAP1 ENSG00000163930	1.00104
BARD1 ENSG00000138376	0.997918
BARHL2 ENSG00000143032	0.995034
BARX1 ENSG00000131668	1.00279
BARX2 ENSG00000043039	1.00136
BASP1 ENSG00000176788	0.998863
BATF ENSG00000156127	0.998053
BATF2 ENSG00000168062	0.998096
BATF3 ENSG00000123685	1.00067
BAX ENSG00000087088	0.99947
BAZ1A ENSG00000198604	1.00341
BAZ1B ENSG00000009954	1.0009
BAZ2A ENSG00000076108	0.998941
BAZ2B ENSG00000123636	1.00482
BBC3 ENSG00000105327	0.999141
BBIP1 ENSG00000214413	1.00365
BBOF1 ENSG00000119636	1.00077
BBOX1 ENSG00000129151	1.00237
BBS1 ENSG00000174483	1.00456
BBS10 ENSG00000179941	0.992692
BBS12 ENSG00000181004	1.00173
BBS2 ENSG00000125124	0.994716
BBS4 ENSG00000140463	1.00429
BBS5 ENSG00000163093	0.999199
BBS7 ENSG00000138686	1.00062
BBS9 ENSG00000122507	0.998532
BBX ENSG00000114439	1.00284
BCAM ENSG00000187244	1.00083
BCAN ENSG00000132692	0.998897
BCAP29 ENSG00000075790	1.00401
BCAP31 ENSG00000185825	0.996388
BCAR1 ENSG00000050820	1.0016
BCAR3 ENSG00000137936	1.00306
BCAS1 ENSG00000064787	1.00057
BCAS2 ENSG00000116752	0.997689
BCAS3 ENSG00000141376	0.998267
BCAS4 ENSG00000124243	1.00037
BCAT1 ENSG00000060982	0.995482
BCAT2 ENSG00000105552	0.998325
BCCIP ENSG00000107949	0.998688
BCDIN3D ENSG00000186666	0.996471
BCHE ENSG00000114200	1.00299
BCKDHA ENSG00000248098	1.00349
BCKDHB ENSG00000083123	1.00167
BCKDK ENSG00000103507	0.995909
BCL10 ENSG00000142867	1.00005
BCL11A ENSG00000119866	1.00135
BCL11B ENSG00000127152	1.00159
BCL2 ENSG00000171791	1.0016
BCL2A1 ENSG00000140379	1.00702
BCL2L1 ENSG00000171552	0.997623
BCL2L10 ENSG00000137875	0.996472
BCL2L11 ENSG00000153094	1.00482
BCL2L12 ENSG00000126453	0.99938
BCL2L13 ENSG00000099968	0.997493
BCL2L14 ENSG00000121380	0.999555
BCL2L15 ENSG00000188761	0.996879
BCL2L2 ENSG00000129473	0.998939
BCL2L2-PABPN1 ENSG00000258643	0.998291
BCL3 ENSG00000069399	0.998699
BCL6 ENSG00000113916	0.996176
BCL6B ENSG00000161940	0.999593
BCL7A ENSG00000110987	0.99925
BCL7B ENSG00000106635	1.00054
BCL7C ENSG00000099385	1.0032
BCL9 ENSG00000116128	0.997217
BCL9L ENSG00000186174	1.00578
BCLAF1 ENSG00000029363	1.00407
BCO1 ENSG00000135697	1.0007
BCO2 ENSG00000197580	0.999101
BCOR ENSG00000183337	0.998049
BCORL1 ENSG00000085185	1.0017
BCR ENSG00000186716	1.00119
BCS1L ENSG00000074582	1.0033
BDH1 ENSG00000161267	1.00187
BDH2 ENSG00000164039	1.00025
BDKRB1 ENSG00000100739	1.00277
BDKRB2 ENSG00000168398	0.99607
BDNF ENSG00000176697	1.00294
BDP1 ENSG00000145734	0.998504
BEAN1 ENSG00000166546	1.00073
BECN1 ENSG00000126581	0.997679
BEGAIN ENSG00000183092	1.00032
BEND2 ENSG00000177324	1.00154
BEND3 ENSG00000178409	0.99973
BEND4 ENSG00000188848	1.00435
BEND5 ENSG00000162373	1.00604
BEND6 ENSG00000151917	0.99766
BEND7 ENSG00000165626	0.997075
BEST1 ENSG00000167995	1.00191
BEST2 ENSG00000039987	0.998092
BEST3 ENSG00000127325	1.00261
BEST4 ENSG00000142959	0.998282
BET1 ENSG00000105829	1.00538
BET1L ENSG00000177951	0.996661
BEX1 ENSG00000133169	1.00274
BEX2 ENSG00000133134	0.998024
BEX3 ENSG00000166681	0.999958
BEX4 ENSG00000102409	0.992764
BEX5 ENSG00000184515	1.00309
BFAR ENSG00000103429	1.00286
BFSP1 ENSG00000125864	0.999552
BFSP2 ENSG00000170819	0.997626
BGLAP ENSG00000242252	0.993031
BGN ENSG00000182492	0.998603
BHLHA15 ENSG00000180535	1.00329
BHLHB9 ENSG00000198908	0.999528
BHLHE22 ENSG00000180828	1.00104
BHLHE40 ENSG00000134107	1.00239
BHLHE41 ENSG00000123095	1.00193
BHMG1 ENSG00000237452	0.9943
BHMT ENSG00000145692	0.998563
BHMT2 ENSG00000132840	1.00288
BICC1 ENSG00000122870	1.00771
BICD1 ENSG00000151746	0.999932
BICD2 ENSG00000185963	0.999583
BICDL1 ENSG00000135127	1.00468
BICDL2 ENSG00000162069	0.999219
BID ENSG00000015475	0.997113
BIK ENSG00000100290	1.00228
BIN1 ENSG00000136717	1.00771
BIN2 ENSG00000110934	1.00106
BIN3 ENSG00000147439	0.999732
BIRC2 ENSG00000110330	0.995095
BIRC3 ENSG00000023445	0.998637
BIRC5 ENSG00000089685	1.00476
BIRC6 ENSG00000115760	0.999524
BIRC7 ENSG00000101197	1.00132
BIVM ENSG00000134897	1.00341
BLCAP ENSG00000166619	0.995056
BLK ENSG00000136573	1.00413
BLM ENSG00000197299	0.998115
BLMH ENSG00000108578	1.00323
BLNK ENSG00000095585	1.00349
BLOC1S1 ENSG00000135441	1.00374
BLOC1S2 ENSG00000196072	0.998944
BLOC1S3 ENSG00000189114	1.00086
BLOC1S4 ENSG00000186222	0.999553
BLOC1S5 ENSG00000188428	1.00159
BLOC1S6 ENSG00000104164	0.994195
BLVRA ENSG00000106605	0.997605
BLVRB ENSG00000090013	1.00345
BLZF1 ENSG00000117475	0.995511
BMF ENSG00000104081	0.997569
BMI1 ENSG00000168283	0.999438
BMP1 ENSG00000168487	1.00178
BMP10 ENSG00000163217	0.999809
BMP2 ENSG00000125845	0.997675
BMP2K ENSG00000138756	0.998764
BMP3 ENSG00000152785	1.00021
BMP4 ENSG00000125378	0.997676
BMP5 ENSG00000112175	1.00131
BMP6 ENSG00000153162	0.999028
BMP7 ENSG00000101144	1.00261
BMP8A ENSG00000183682	0.996492
BMP8B ENSG00000116985	1.00386
BMPER ENSG00000164619	0.99983
BMPR1A ENSG00000107779	0.993183
BMPR1B ENSG00000138696	0.999204
BMPR2 ENSG00000204217	0.999981
BMS1 ENSG00000165733	0.999757
BMT2 ENSG00000164603	1.00014
BMX ENSG00000102010	1.00133
BNC1 ENSG00000169594	1.00111
BNC2 ENSG00000173068	1.00222
BNIP1 ENSG00000113734	0.998052
BNIP2 ENSG00000140299	0.996136
BNIP3 ENSG00000176171	1.00094
BNIP3L ENSG00000104765	0.997926
BNIPL ENSG00000163141	1.00087
BOC ENSG00000144857	1.00353
BOD1 ENSG00000145919	1.0024
BOD1L1 ENSG00000038219	1.00079
BOD1L2 ENSG00000228075	0.999936
BOK ENSG00000176720	1.00158
BOLA1 ENSG00000178096	0.99906
BOLA2B ENSG00000169627	0.997504
BOLA3 ENSG00000163170	1.00266
BOLL ENSG00000152430	1.0019
BOP1 ENSG00000261236	0.99844
BORA ENSG00000136122	0.997979
BORCS5 ENSG00000165714	0.99924
BORCS6 ENSG00000196544	1.00245
BORCS7 ENSG00000166275	1.00143
BORCS8 ENSG00000254901	0.998861
BORCS8-MEF2B ENSG00000064489	1.0002
BPGM ENSG00000172331	0.998883
BPHL ENSG00000137274	1.0026
BPI ENSG00000101425	1.00356
BPIFA1 ENSG00000198183	0.999552
BPIFA2 ENSG00000131050	0.998143
BPIFB1 ENSG00000125999	0.999671
BPIFB2 ENSG00000078898	0.995588
BPIFB4 ENSG00000186191	1.0012
BPIFC ENSG00000184459	1.00094
BPNT1 ENSG00000162813	0.993846
BPTF ENSG00000171634	0.99419
BRAF ENSG00000157764	0.997675
BRAP ENSG00000089234	0.996994
BRAT1 ENSG00000106009	0.998845
BRCA1 ENSG00000012048	1.00068
BRCA2 ENSG00000139618	0.997852
BRCC3 ENSG00000185515	1.00105
BRD1 ENSG00000100425	0.999639
BRD2 ENSG00000204256	0.995292
BRD3 ENSG00000169925	0.999898
BRD4 ENSG00000141867	1.00434
BRD7 ENSG00000166164	0.997974
BRD8 ENSG00000112983	0.998514
BRD9 ENSG00000028310	1.00213
BRDT ENSG00000137948	1.00092
BRE ENSG00000158019	0.999335
BRF1 ENSG00000185024	1.00004
BRF2 ENSG00000104221	1.00266
BRI3 ENSG00000164713	0.99935
BRI3BP ENSG00000184992	0.998709
BRICD5 ENSG00000182685	1.00045
BRINP1 ENSG00000078725	0.999407
BRINP2 ENSG00000198797	0.998224
BRINP3 ENSG00000162670	1.00521
BRIP1 ENSG00000136492	0.994414
BRIX1 ENSG00000113460	1.00275
BRK1 ENSG00000254999	0.998222
BRMS1 ENSG00000174744	0.998987
BRMS1L ENSG00000100916	1.00203
BROX ENSG00000162819	1.00198
BRPF1 ENSG00000156983	0.997551
BRPF3 ENSG00000096070	1.00047
BRS3 ENSG00000102239	0.99933
BRSK1 ENSG00000160469	1.00293
BRSK2 ENSG00000174672	1.0002
BRWD1 ENSG00000185658	1.00067
BRWD3 ENSG00000165288	0.998425
BSCL2 ENSG00000168000	1.00086
BSDC1 ENSG00000160058	1.0029
BSG ENSG00000172270	0.997703
BSN ENSG00000164061	0.997886
BSND ENSG00000162399	1.00358
BSPH1 ENSG00000188334	1.0039
BSPRY ENSG00000119411	1.00035
BST1 ENSG00000109743	0.994617
BST2 ENSG00000130303	1.00139
BTAF1 ENSG00000095564	1.0042
BTBD1 ENSG00000064726	1.00313
BTBD10 ENSG00000148925	1.00207
BTBD11 ENSG00000151136	1.00537
BTBD16 ENSG00000138152	1.00003
BTBD18 ENSG00000233436	0.994068
BTBD19 ENSG00000222009	1.00217
BTBD2 ENSG00000133243	1.00343
BTBD3 ENSG00000132640	0.993761
BTBD6 ENSG00000184887	0.999904
BTBD7 ENSG00000011114	1.00132
BTBD8 ENSG00000189195	1.00327
BTBD9 ENSG00000183826	0.9971
BTC ENSG00000174808	0.998637
BTD ENSG00000169814	1.00047
BTF3 ENSG00000145741	1.00175
BTF3L4 ENSG00000134717	1.00017
BTG1 ENSG00000133639	1.00262
BTG2 ENSG00000159388	0.999466
BTG3 ENSG00000154640	1.00056
BTG4 ENSG00000137707	0.999123
BTK ENSG00000010671	1.00131
BTLA ENSG00000186265	1.00054
BTN1A1 ENSG00000124557	0.999677
BTN2A1 ENSG00000112763	0.999851
BTN2A2 ENSG00000124508	0.996041
BTN3A1 ENSG00000026950	1.0003
BTN3A2 ENSG00000186470	0.997382
BTN3A3 ENSG00000111801	1.00199
BTNL2 ENSG00000204290	0.997258
BTNL3 ENSG00000168903	1.00019
BTNL8 ENSG00000113303	0.998606
BTNL9 ENSG00000165810	1.00063
BTRC ENSG00000166167	1.00262
BUB1 ENSG00000169679	1.00025
BUB1B ENSG00000156970	1.00305
BUB3 ENSG00000154473	0.998237
BUD13 ENSG00000137656	0.998493
BUD31 ENSG00000106245	1.00138
BVES ENSG00000112276	0.997395
BYSL ENSG00000112578	1.00136
BZW1 ENSG00000082153	0.997521
BZW2 ENSG00000136261	1.00124
C10orf10 ENSG00000165507	1.00163
C10orf105 ENSG00000214688	1.00158
C10orf107 ENSG00000183346	0.998288
C10orf11 ENSG00000148655	1.00261
C10orf128 ENSG00000204161	0.997405
C10orf142 ENSG00000277288	1.00105
C10orf2 ENSG00000107815	1.00463
C10orf35 ENSG00000171224	0.998642
C10orf53 ENSG00000178645	0.999938
C10orf54 ENSG00000107738	0.999398
C10orf55 ENSG00000222047	1.00431
C10orf62 ENSG00000203942	1.00227
C10orf67 ENSG00000179133	1.0007
C10orf71 ENSG00000177354	1.00188
C10orf76 ENSG00000120029	1.00558
C10orf82 ENSG00000165863	1.0045
C10orf88 ENSG00000119965	0.996288
C10orf90 ENSG00000154493	0.998678
C10orf95 ENSG00000120055	0.996811
C10orf99 ENSG00000188373	1.00549
C11orf1 ENSG00000137720	1
C11orf16 ENSG00000176029	0.999066
C11orf21 ENSG00000110665	1.00031
C11orf24 ENSG00000171067	0.99855
C11orf31 ENSG00000211450	1.00026
C11orf40 ENSG00000171987	1.00213
C11orf42 ENSG00000180878	0.99711
C11orf45 ENSG00000174370	0.999214
C11orf49 ENSG00000149179	1.00088
C11orf52 ENSG00000149300	0.996365
C11orf53 ENSG00000150750	1.00295
C11orf54 ENSG00000182919	1.00004
C11orf57 ENSG00000150776	1.00361
C11orf58 ENSG00000110696	0.996568
C11orf63 ENSG00000109944	0.996607
C11orf65 ENSG00000166323	1.00017
C11orf68 ENSG00000175573	1.00268
C11orf70 ENSG00000137691	0.998885
C11orf71 ENSG00000180425	0.998019
C11orf74 ENSG00000166352	1.00368
C11orf80 ENSG00000173715	1.00041
C11orf84 ENSG00000168005	0.997021
C11orf87 ENSG00000185742	0.997914
C11orf88 ENSG00000183644	1.00059
C11orf91 ENSG00000205177	0.999536
C11orf94 ENSG00000234776	1.00089
C11orf95 ENSG00000188070	0.999708
C11orf96 ENSG00000187479	1.00343
C11orf98 ENSG00000278615	0.997318
C12orf10 ENSG00000139637	0.997807
C12orf29 ENSG00000133641	0.998949
C12orf4 ENSG00000047621	1.00121
C12orf40 ENSG00000180116	0.999657
C12orf42 ENSG00000179088	0.998924
C12orf43 ENSG00000157895	1.00075
C12orf45 ENSG00000151131	1.00052
C12orf49 ENSG00000111412	1.00179
C12orf50 ENSG00000165805	1.00354
C12orf54 ENSG00000177627	1.00242
C12orf56 ENSG00000185306	0.998915
C12orf57 ENSG00000111678	0.999965
C12orf60 ENSG00000182993	0.999397
C12orf65 ENSG00000130921	0.999341
C12orf66 ENSG00000174206	0.999035
C12orf71 ENSG00000214700	0.998521
C12orf73 ENSG00000204954	0.998416
C12orf75 ENSG00000235162	0.994551
C12orf76 ENSG00000174456	0.998607
C14orf1 ENSG00000133935	0.99934
C14orf105 ENSG00000100557	0.997561
C14orf119 ENSG00000179933	0.99798
C14orf132 ENSG00000227051	0.996306
C14orf142 ENSG00000170270	1.00036
C14orf159 ENSG00000133943	1.00079
C14orf166 ENSG00000087302	0.997063
C14orf169 ENSG00000170468	1.00102
C14orf177 ENSG00000176605	0.999173
C14orf178 ENSG00000197734	0.999249
C14orf180 ENSG00000184601	0.998992
C14orf2 ENSG00000156411	0.999799
C14orf28 ENSG00000179476	1.00247
C14orf37 ENSG00000139971	1.00312
C14orf39 ENSG00000179008	0.999093
C14orf79 ENSG00000140104	1.00083
C14orf80 ENSG00000185347	1.00417
C14orf93 ENSG00000100802	0.999248
C15orf39 ENSG00000167173	0.999606
C15orf40 ENSG00000169609	1.00649
C15orf41 ENSG00000186073	1.00281
C15orf48 ENSG00000166920	1.00187
C15orf52 ENSG00000188549	1.00114
C15orf53 ENSG00000175779	0.997577
C15orf57 ENSG00000128891	1.00289
C15orf59 ENSG00000205363	0.997572
C15orf61 ENSG00000189227	1.00095
C15orf62 ENSG00000188277	0.996179
C15orf65 ENSG00000261652	0.999543
C16orf13 ENSG00000130731	0.999507
C16orf45 ENSG00000166780	1.00643
C16orf46 ENSG00000166455	0.995471
C16orf52 ENSG00000185716	0.996994
C16orf54 ENSG00000185905	1.00088
C16orf58 ENSG00000140688	0.999999
C16orf59 ENSG00000162062	1.00225
C16orf62 ENSG00000103544	1.00338
C16orf70 ENSG00000125149	1.00368
C16orf71 ENSG00000166246	0.999099
C16orf72 ENSG00000182831	1.00318
C16orf74 ENSG00000154102	0.998393
C16orf78 ENSG00000166152	0.996411
C16orf82 ENSG00000234186	1.00435
C16orf86 ENSG00000159761	0.995863
C16orf87 ENSG00000155330	0.997499
C16orf89 ENSG00000153446	1.00234
C16orf91 ENSG00000174109	0.999796
C16orf92 ENSG00000167194	1.00137
C16orf95 ENSG00000260456	0.997219
C16orf96 ENSG00000205832	1.00051
C17orf105 ENSG00000231256	1.00141
C17orf107 ENSG00000205710	0.998457
C17orf49 ENSG00000258315	0.994546
C17orf50 ENSG00000270806	1.00006
C17orf51 ENSG00000212719	0.997524
C17orf53 ENSG00000125319	1.00329
C17orf58 ENSG00000186665	0.998363
C17orf62 ENSG00000178927	1.00403
C17orf64 ENSG00000141371	1.00766
C17orf67 ENSG00000214226	1.00098
C17orf74 ENSG00000184560	0.996893
C17orf75 ENSG00000108666	0.998937
C17orf78 ENSG00000278505	1.00015
C17orf80 ENSG00000141219	1.00279
C17orf89 ENSG00000224877	1.00007
C17orf96 ENSG00000273604	0.998491
C17orf97 ENSG00000187624	0.997171
C17orf98 ENSG00000275489	0.998461
C17orf99 ENSG00000187997	1.00152
C18orf21 ENSG00000141428	0.99959
C18orf25 ENSG00000152242	1.00249
C18orf32 ENSG00000177576	1.00545
C18orf54 ENSG00000166845	0.999099
C18orf63 ENSG00000206043	0.99864
C18orf8 ENSG00000141452	1.00518
C19orf12 ENSG00000131943	0.995264
C19orf18 ENSG00000177025	0.995664
C19orf24 ENSG00000228300	1.00247
C19orf25 ENSG00000119559	0.997273
C19orf33 ENSG00000167644	1.00325
C19orf35 ENSG00000188305	0.995696
C19orf38 ENSG00000214212	1.00045
C19orf43 ENSG00000123144	1.00349
C19orf44 ENSG00000105072	1.00153
C19orf45 ENSG00000198723	1.00397
C19orf47 ENSG00000160392	0.99446
C19orf48 ENSG00000167747	1.00058
C19orf52 ENSG00000142444	1.0011
C19orf53 ENSG00000104979	1.00415
C19orf54 ENSG00000188493	0.999345
C19orf57 ENSG00000132016	0.997534
C19orf60 ENSG00000006015	0.999503
C19orf66 ENSG00000130813	1.00073
C19orf67 ENSG00000188032	0.992684
C19orf68 ENSG00000185453	1.00137
C19orf70 ENSG00000174917	1.00162
C19orf71 ENSG00000183397	0.997329
C19orf73 ENSG00000221916	1.00218
C19orf81 ENSG00000235034	0.995969
C19orf84 ENSG00000262874	1.00035
C1D ENSG00000197223	1.00043
C1GALT1 ENSG00000106392	1.00088
C1GALT1C1 ENSG00000171155	1.0006
C1GALT1C1L ENSG00000223658	1.00124
C1QA ENSG00000173372	0.999703
C1QB ENSG00000173369	1.00336
C1QBP ENSG00000108561	1.00086
C1QC ENSG00000159189	0.998728
C1QL1 ENSG00000131094	0.996341
C1QL2 ENSG00000144119	0.99713
C1QL3 ENSG00000165985	1.00273
C1QL4 ENSG00000186897	0.994259
C1QTNF1 ENSG00000173918	1.00261
C1QTNF2 ENSG00000145861	1.00035
C1QTNF3 ENSG00000082196	1.0021
C1QTNF4 ENSG00000172247	1.00122
C1QTNF5 ENSG00000223953	1.00194
C1QTNF6 ENSG00000133466	0.999014
C1QTNF7 ENSG00000163145	0.997213
C1QTNF9 ENSG00000240654	1.00271
C1QTNF9B ENSG00000205863	1.00251
C1QTNF9B-AS1 ENSG00000281899	1.00035
C1R ENSG00000159403	1.00436
C1RL ENSG00000139178	1.00059
C1S ENSG00000182326	1.00097
C1orf100 ENSG00000173728	0.998499
C1orf101 ENSG00000179397	0.999791
C1orf105 ENSG00000180999	1.00382
C1orf106 ENSG00000163362	1.00028
C1orf109 ENSG00000116922	0.998954
C1orf112 ENSG00000000460	0.999514
C1orf115 ENSG00000162817	0.995301
C1orf116 ENSG00000182795	1.0021
C1orf122 ENSG00000197982	1.00209
C1orf123 ENSG00000162384	1.00145
C1orf127 ENSG00000175262	0.996974
C1orf131 ENSG00000143633	1.002
C1orf141 ENSG00000203963	1.00388
C1orf145 ENSG00000162913	0.997859
C1orf146 ENSG00000203910	0.998386
C1orf158 ENSG00000157330	0.999805
C1orf159 ENSG00000131591	1.00117
C1orf162 ENSG00000143110	1.00073
C1orf167 ENSG00000215910	0.99884
C1orf168 ENSG00000187889	1.00549
C1orf174 ENSG00000198912	0.996398
C1orf185 ENSG00000204006	0.995451
C1orf186 ENSG00000263961	1.00455
C1orf194 ENSG00000179902	1.00399
C1orf198 ENSG00000119280	1.00098
C1orf204 ENSG00000188004	1.00382
C1orf21 ENSG00000116667	0.998605
C1orf210 ENSG00000253313	1.00224
C1orf216 ENSG00000142686	0.995711
C1orf226 ENSG00000239887	1.00148
C1orf228 ENSG00000198520	1.00207
C1orf234 ENSG00000227868	0.998937
C1orf27 ENSG00000157181	0.998569
[truncated: 15,949 more rows]
