# Supplementary material for: Spatial maps of prostate cancer transcriptomes reveal an unexplored landscape of heterogeneity
Source: Nat Commun. 2018 Jun 20;9:2419. doi: 10.1038/s41467-018-04724-5 (PMC6010471; doi:10.1038/s41467-018-04724-5)
Supplement: Supplementary file 9 — Supplementary Data 6 [file 41467_2018_4724_MOESM9_ESM.zip › Supplementary Dataset 3/experiment0002-baselinefeature-gamma.tsv]

	Baseline
A1BG ENSG00000121410	0.901634
A1CF ENSG00000148584	1.72565
A2M ENSG00000175899	0.898107
A2ML1 ENSG00000166535	0.608696
A4GALT ENSG00000128274	1.21712
AAAS ENSG00000094914	1.04515
AACS ENSG00000081760	1.05806
AADAC ENSG00000114771	1.22919
AADACL2 ENSG00000197953	1.00588
AADACL4 ENSG00000204518	0.971359
AADAT ENSG00000109576	0.7412
AAED1 ENSG00000158122	0.813566
AAGAB ENSG00000103591	0.738691
AAK1 ENSG00000115977	0.780954
AAMDC ENSG00000087884	0.775546
AAMP ENSG00000127837	1.20821
AAR2 ENSG00000131043	0.810864
AARD ENSG00000205002	1.05382
AARS ENSG00000090861	0.859096
AARSD1 ENSG00000266967	0.772485
AASDH ENSG00000157426	0.844568
AASDHPPT ENSG00000149313	1.22556
AASS ENSG00000008311	0.876222
AATF ENSG00000275700	0.931594
AATK ENSG00000181409	0.716053
AATK-AS1 ENSG00000225180	1.3219
ABAT ENSG00000183044	1.13483
ABC13-47488600E17.1 ENSG00000283199	0.825823
ABC13-47656900H15.1 ENSG00000283566	1.11133
ABC7-42404400C24.1 ENSG00000277758	1.00143
ABCA1 ENSG00000165029	1.2867
ABCA10 ENSG00000154263	0.879124
ABCA12 ENSG00000144452	1.14162
ABCA13 ENSG00000179869	0.780657
ABCA2 ENSG00000107331	0.974901
ABCA3 ENSG00000167972	0.770283
ABCA4 ENSG00000198691	0.854032
ABCA5 ENSG00000154265	0.881373
ABCA6 ENSG00000154262	1.11121
ABCA7 ENSG00000064687	0.826046
ABCA8 ENSG00000141338	1.46989
ABCA9 ENSG00000154258	0.822356
ABCB1 ENSG00000085563	0.975598
ABCB10 ENSG00000135776	0.819453
ABCB11 ENSG00000073734	0.925703
ABCB4 ENSG00000005471	1.02132
ABCB5 ENSG00000004846	0.973489
ABCB6 ENSG00000115657	1.0448
ABCB7 ENSG00000131269	0.494495
ABCB8 ENSG00000197150	1.29709
ABCB9 ENSG00000150967	0.69167
ABCC1 ENSG00000103222	1.0322
ABCC10 ENSG00000124574	0.686402
ABCC11 ENSG00000121270	0.589718
ABCC12 ENSG00000140798	1.13547
ABCC2 ENSG00000023839	1.05025
ABCC3 ENSG00000108846	0.668088
ABCC4 ENSG00000125257	1.36283
ABCC5 ENSG00000114770	1.05831
ABCC6 ENSG00000091262	1.06595
ABCC8 ENSG00000006071	0.588579
ABCC9 ENSG00000069431	1.08222
ABCD1 ENSG00000101986	1.04048
ABCD2 ENSG00000173208	1.00067
ABCD3 ENSG00000117528	0.748179
ABCD4 ENSG00000119688	1.15303
ABCE1 ENSG00000164163	1.20445
ABCF1 ENSG00000204574	0.760701
ABCF2 ENSG00000033050	1.16678
ABCF3 ENSG00000161204	0.96989
ABCG1 ENSG00000160179	1.0927
ABCG2 ENSG00000118777	0.642458
ABCG4 ENSG00000172350	0.760012
ABCG5 ENSG00000138075	0.94925
ABHD1 ENSG00000143994	1.56716
ABHD10 ENSG00000144827	0.772862
ABHD11 ENSG00000106077	0.70652
ABHD12 ENSG00000100997	1.11046
ABHD12B ENSG00000131969	0.922756
ABHD13 ENSG00000139826	0.934637
ABHD14A ENSG00000248487	1.20373
ABHD14A-ACY1 ENSG00000114786	0.978612
ABHD14B ENSG00000114779	0.797319
ABHD15 ENSG00000168792	0.939972
ABHD16A ENSG00000204427	0.75472
ABHD17A ENSG00000129968	0.828049
ABHD17B ENSG00000107362	0.644264
ABHD17C ENSG00000136379	1.27945
ABHD18 ENSG00000164074	0.833741
ABHD2 ENSG00000140526	1.1739
ABHD3 ENSG00000158201	1.1434
ABHD4 ENSG00000100439	0.875623
ABHD5 ENSG00000011198	1.74631
ABHD6 ENSG00000163686	0.631494
ABHD8 ENSG00000127220	1.01576
ABI1 ENSG00000136754	1.29929
ABI2 ENSG00000138443	0.84561
ABI3 ENSG00000108798	1.06541
ABI3BP ENSG00000154175	0.900139
ABL1 ENSG00000097007	0.873109
ABL2 ENSG00000143322	0.58014
ABLIM1 ENSG00000099204	0.850228
ABLIM2 ENSG00000163995	1.04498
ABLIM3 ENSG00000173210	0.775281
ABO ENSG00000175164	0.717157
ABR ENSG00000159842	0.704799
ABRA ENSG00000174429	1.1464
ABRACL ENSG00000146386	1.32456
ABT1 ENSG00000146109	0.828525
ABTB1 ENSG00000114626	1.06741
ABTB2 ENSG00000166016	0.724494
AC002429.5 ENSG00000236197	0.91916
AC004076.7 ENSG00000268533	1.30748
AC004158.1 ENSG00000280264	1.06938
AC004381.6 ENSG00000005189	1.02081
AC004754.3 ENSG00000269881	0.749479
AC004813.1 ENSG00000279777	0.91728
AC004824.1 ENSG00000280226	1.18211
AC005281.1 ENSG00000226690	0.830285
AC005477.1 ENSG00000280188	1.0942
AC005480.1 ENSG00000279461	0.92026
AC006116.20 ENSG00000267710	1.25876
AC006328.1 ENSG00000280301	0.970014
AC006386.1 ENSG00000279115	0.867735
AC006994.3 ENSG00000279317	1.07868
AC007040.11 ENSG00000258881	0.711649
AC007906.1 ENSG00000279018	0.77646
AC008074.1 ENSG00000279644	1.04585
AC008522.1 ENSG00000279232	1.40534
AC008686.1 ENSG00000280221	0.857776
AC008759.1 ENSG00000279471	0.994183
AC008810.1 ENSG00000279126	0.748064
AC008914.1 ENSG00000279768	0.863219
AC009014.3 ENSG00000271824	1.47056
AC009060.2 ENSG00000280252	0.833211
AC009977.1 ENSG00000279335	0.987134
AC010731.4 ENSG00000235118	0.825503
AC011155.1 ENSG00000280098	1.00156
AC011380.1 ENSG00000281227	0.839264
AC012005.1 ENSG00000279274	0.827586
AC012005.2 ENSG00000279287	0.893936
AC012363.1 ENSG00000281676	0.780366
AC013269.5 ENSG00000184761	1.11001
AC013461.1 ENSG00000091436	1.00116
AC016142.1 ENSG00000280141	1.08524
AC016549.1 ENSG00000281325	0.887191
AC016577.1 ENSG00000279646	0.874789
AC016991.1 ENSG00000279435	1.07723
AC017081.1 ENSG00000279921	1.13895
AC018512.1 ENSG00000279808	1.03484
AC018902.1 ENSG00000280817	0.92294
AC021106.1 ENSG00000279386	0.755757
AC024060.1 ENSG00000281584	1.12332
AC024592.12 ENSG00000267740	1.03276
AC025335.1 ENSG00000179859	1.11215
AC055733.1 ENSG00000280127	1.08383
AC055866.1 ENSG00000281079	0.935848
AC069063.2 ENSG00000279380	1.09181
AC073130.2 ENSG00000281656	1.05295
AC073657.1 ENSG00000279937	1.04128
AC074033.1 ENSG00000281137	1.00657
AC087350.1 ENSG00000281527	0.796756
AC087762.1 ENSG00000279588	0.924296
AC090154.1 ENSG00000278888	0.871067
AC090498.1 ENSG00000279483	0.931677
AC092384.1 ENSG00000280675	0.937035
AC092835.2 ENSG00000233757	0.900383
AC092881.1 ENSG00000279530	0.982698
AC100821.1 ENSG00000280473	1.13811
AC104057.1 ENSG00000280427	1.02197
AC104073.1 ENSG00000280410	0.801147
AC104304.4 ENSG00000283473	0.999059
AC104389.2 ENSG00000279824	0.920091
AC104981.1 ENSG00000278938	1.04847
AC105009.1 ENSG00000281855	0.956671
AC105052.1 ENSG00000279168	0.748415
AC109486.1 ENSG00000280447	0.987143
AC109829.1 ENSG00000233438	0.964987
AC110602.1 ENSG00000281267	0.839371
AC110615.1 ENSG00000279909	0.923513
AC112719.1 ENSG00000280671	0.904802
AC113404.1 ENSG00000254893	1.43601
AC118758.1 ENSG00000268187	0.937833
AC131097.4 ENSG00000216921	0.974651
AC131263.1 ENSG00000280550	1.04069
AC138517.6 ENSG00000283288	1.01087
AC138647.1 ENSG00000226490	0.79956
AC138969.4 ENSG00000183889	0.778798
AC241377.1 ENSG00000281741	0.931588
AC241585.1 ENSG00000281571	0.786237
AC242988.1 ENSG00000278939	0.80816
AC243756.1 ENSG00000270339	1.03868
AC243945.1 ENSG00000279510	1.04913
AC245100.1 ENSG00000280649	1.04554
ACAA1 ENSG00000060971	1.16844
ACAA2 ENSG00000167315	0.870279
ACACA ENSG00000278540	0.991399
ACACB ENSG00000076555	0.871671
ACAD10 ENSG00000111271	0.897302
ACAD11 ENSG00000240303	1.04815
ACAD8 ENSG00000151498	0.821817
ACAD9 ENSG00000177646	0.876242
ACADL ENSG00000115361	0.929044
ACADM ENSG00000117054	1.37697
ACADS ENSG00000122971	1.30234
ACADSB ENSG00000196177	1.07054
ACADVL ENSG00000072778	0.945012
ACAN ENSG00000157766	0.820581
ACAP1 ENSG00000072818	0.906691
ACAP2 ENSG00000114331	0.933913
ACAP3 ENSG00000131584	0.824386
ACAT1 ENSG00000075239	0.877637
ACAT2 ENSG00000120437	1.26989
ACBD3 ENSG00000182827	1.21058
ACBD4 ENSG00000181513	0.905422
ACBD5 ENSG00000107897	1.18774
ACBD6 ENSG00000230124	0.93798
ACBD7 ENSG00000176244	1.03079
ACCS ENSG00000110455	0.949171
ACCSL ENSG00000205126	0.951917
ACD ENSG00000102977	0.938468
ACE ENSG00000159640	1.39655
ACE2 ENSG00000130234	0.956624
ACER1 ENSG00000167769	0.785986
ACER2 ENSG00000177076	0.978806
ACER3 ENSG00000078124	0.813063
ACHE ENSG00000087085	0.678686
ACIN1 ENSG00000100813	0.713076
ACKR1 ENSG00000213088	1.21421
ACKR2 ENSG00000144648	0.737496
ACKR3 ENSG00000144476	1.11954
ACKR4 ENSG00000129048	1.03801
ACLY ENSG00000131473	1.07646
ACMSD ENSG00000153086	0.663321
ACO1 ENSG00000122729	1.0575
ACO2 ENSG00000100412	0.820811
ACOD1 ENSG00000102794	1.12675
ACOT1 ENSG00000184227	1.01038
ACOT11 ENSG00000162390	0.67387
ACOT12 ENSG00000172497	0.928579
ACOT13 ENSG00000112304	0.930319
ACOT2 ENSG00000119673	1.27334
ACOT4 ENSG00000177465	1.12602
ACOT6 ENSG00000205669	1.32733
ACOT7 ENSG00000097021	1.20207
ACOT8 ENSG00000101473	1.04748
ACOT9 ENSG00000123130	1.0208
ACOX1 ENSG00000161533	1.07204
ACOX2 ENSG00000168306	0.657267
ACOX3 ENSG00000087008	1.1212
ACOXL ENSG00000153093	0.900356
ACP1 ENSG00000143727	1.0884
ACP2 ENSG00000134575	0.940367
ACP5 ENSG00000102575	1.05816
ACP6 ENSG00000162836	1.45864
ACP7 ENSG00000183760	1.07155
ACPP ENSG00000014257	1.78291
ACPT ENSG00000142513	0.886401
ACR ENSG00000100312	0.886293
ACRBP ENSG00000111644	0.970642
ACRC ENSG00000147174	0.751455
ACRV1 ENSG00000134940	0.758126
ACSBG1 ENSG00000103740	1.00887
ACSBG2 ENSG00000130377	1.04932
ACSF2 ENSG00000167107	1.18203
ACSF3 ENSG00000176715	0.93536
ACSL1 ENSG00000151726	0.996734
ACSL3 ENSG00000123983	0.760776
ACSL4 ENSG00000068366	0.954435
ACSL5 ENSG00000197142	1.01901
ACSL6 ENSG00000164398	1.14831
ACSM1 ENSG00000166743	0.778548
ACSM2A ENSG00000183747	0.921695
ACSM2B ENSG00000066813	0.99793
ACSM3 ENSG00000005187	0.858883
ACSM4 ENSG00000215009	0.904871
ACSM5 ENSG00000183549	0.969504
ACSM6 ENSG00000173124	0.738572
ACSS1 ENSG00000154930	1.01625
ACSS2 ENSG00000131069	0.955704
ACSS3 ENSG00000111058	1.79588
ACTA1 ENSG00000143632	0.921749
ACTA2 ENSG00000107796	2.00649
ACTB ENSG00000075624	2.3372
ACTBL2 ENSG00000169067	0.75508
ACTC1 ENSG00000159251	0.831509
ACTG1 ENSG00000184009	1.25013
ACTG2 ENSG00000163017	2.64548
ACTL10 ENSG00000182584	1.02712
ACTL6A ENSG00000136518	1.14362
ACTL6B ENSG00000077080	0.743777
ACTL7A ENSG00000187003	0.974538
ACTN1 ENSG00000072110	1.04266
ACTN2 ENSG00000077522	0.734533
ACTN3 ENSG00000248746	0.956744
ACTN4 ENSG00000130402	0.832657
ACTR10 ENSG00000131966	1.03349
ACTR1A ENSG00000138107	1.13636
ACTR1B ENSG00000115073	1.01292
ACTR2 ENSG00000138071	1.0683
ACTR3 ENSG00000115091	1.12892
ACTR3B ENSG00000133627	1.08635
ACTR3C ENSG00000106526	0.840617
ACTR5 ENSG00000101442	0.708792
ACTR6 ENSG00000075089	1.15405
ACTR8 ENSG00000113812	0.765617
ACTRT2 ENSG00000169717	0.940348
ACTRT3 ENSG00000184378	0.911632
ACVR1 ENSG00000115170	0.957995
ACVR1B ENSG00000135503	0.842627
ACVR1C ENSG00000123612	0.959434
ACVR2A ENSG00000121989	1.05446
ACVR2B ENSG00000114739	0.856512
ACVRL1 ENSG00000139567	0.649742
ACY1 ENSG00000243989	0.831186
ACY3 ENSG00000132744	0.748744
ACYP1 ENSG00000119640	0.890958
ACYP2 ENSG00000170634	0.894815
ADA ENSG00000196839	0.888919
ADAD1 ENSG00000164113	0.975988
ADAD2 ENSG00000140955	0.857068
ADAL ENSG00000168803	1.00233
ADAM10 ENSG00000137845	1.43285
ADAM11 ENSG00000073670	1.02532
ADAM12 ENSG00000148848	1.68641
ADAM15 ENSG00000143537	0.885795
ADAM17 ENSG00000151694	1.00163
ADAM18 ENSG00000168619	1.1487
ADAM19 ENSG00000135074	0.694719
ADAM2 ENSG00000104755	0.930659
ADAM20 ENSG00000134007	0.817375
ADAM22 ENSG00000008277	1.51093
ADAM23 ENSG00000114948	0.773831
ADAM28 ENSG00000042980	1.09957
ADAM29 ENSG00000168594	1.00452
ADAM30 ENSG00000134249	0.685361
ADAM32 ENSG00000197140	1.06594
ADAM33 ENSG00000149451	0.652424
ADAM7 ENSG00000069206	0.940641
ADAM8 ENSG00000151651	1.42947
ADAM9 ENSG00000168615	0.977732
ADAMDEC1 ENSG00000134028	0.769991
ADAMTS1 ENSG00000154734	0.919554
ADAMTS10 ENSG00000142303	0.932962
ADAMTS12 ENSG00000151388	0.84648
ADAMTS13 ENSG00000160323	1.17932
ADAMTS14 ENSG00000138316	0.738162
ADAMTS15 ENSG00000166106	0.847714
ADAMTS16 ENSG00000145536	0.845986
ADAMTS17 ENSG00000140470	1.03418
ADAMTS18 ENSG00000140873	1.17948
ADAMTS19 ENSG00000145808	1.00224
ADAMTS2 ENSG00000087116	1.16294
ADAMTS20 ENSG00000173157	0.967884
ADAMTS3 ENSG00000156140	0.785652
ADAMTS4 ENSG00000158859	0.795026
ADAMTS5 ENSG00000154736	0.985099
ADAMTS6 ENSG00000049192	1.01408
ADAMTS7 ENSG00000136378	0.943485
ADAMTS8 ENSG00000134917	1.20403
ADAMTS9 ENSG00000163638	0.990962
ADAMTSL1 ENSG00000178031	1.74935
ADAMTSL2 ENSG00000197859	0.956525
ADAMTSL3 ENSG00000156218	1.02297
ADAMTSL4 ENSG00000143382	0.645134
ADAMTSL5 ENSG00000185761	0.582304
ADAP1 ENSG00000105963	1.0878
ADAP2 ENSG00000184060	1.25489
ADAR ENSG00000160710	0.736695
ADARB1 ENSG00000197381	0.699255
ADARB2 ENSG00000185736	0.951252
ADAT1 ENSG00000065457	0.709263
ADAT2 ENSG00000189007	0.697605
ADAT3 ENSG00000213638	1.06872
ADCK1 ENSG00000063761	0.894322
ADCK2 ENSG00000133597	0.982636
ADCK3 ENSG00000163050	1.06947
ADCK4 ENSG00000123815	1.14078
ADCK5 ENSG00000173137	1.09513
ADCY1 ENSG00000164742	0.886487
ADCY10 ENSG00000143199	1.21151
ADCY2 ENSG00000078295	1.02276
ADCY3 ENSG00000138031	1.21874
ADCY4 ENSG00000129467	1.17297
ADCY5 ENSG00000173175	0.734862
ADCY6 ENSG00000174233	1.03326
ADCY7 ENSG00000121281	1.22532
ADCY8 ENSG00000155897	1.19846
ADCY9 ENSG00000162104	0.811609
ADCYAP1 ENSG00000141433	0.983846
ADCYAP1R1 ENSG00000078549	0.597822
ADD1 ENSG00000087274	1.25376
ADD2 ENSG00000075340	0.717891
ADD3 ENSG00000148700	1.09622
ADGB ENSG00000118492	1.02508
ADGRA1 ENSG00000197177	0.93177
ADGRA2 ENSG00000020181	1.17485
ADGRA3 ENSG00000152990	0.888649
ADGRB1 ENSG00000181790	0.768182
ADGRB2 ENSG00000121753	0.866161
ADGRB3 ENSG00000135298	0.976031
ADGRD1 ENSG00000111452	0.674199
ADGRD2 ENSG00000180264	0.790992
ADGRE1 ENSG00000174837	0.753528
ADGRE2 ENSG00000127507	0.758499
ADGRE3 ENSG00000131355	1.01914
ADGRE5 ENSG00000123146	1.28065
ADGRF1 ENSG00000153292	0.900173
ADGRF2 ENSG00000164393	0.97079
ADGRF3 ENSG00000173567	1.09163
ADGRF4 ENSG00000153294	0.890778
ADGRF5 ENSG00000069122	0.950263
ADGRG1 ENSG00000205336	0.746354
ADGRG2 ENSG00000173698	0.798764
ADGRG3 ENSG00000182885	0.868493
ADGRG4 ENSG00000156920	1.01877
ADGRG5 ENSG00000159618	1.24391
ADGRG6 ENSG00000112414	0.968876
ADGRG7 ENSG00000144820	0.915962
ADGRL1 ENSG00000072071	0.845522
ADGRL2 ENSG00000117114	1.05271
ADGRL3 ENSG00000150471	1.47266
ADGRL4 ENSG00000162618	1.03196
ADGRV1 ENSG00000164199	1.11291
ADH1A ENSG00000187758	0.890965
ADH1B ENSG00000196616	1.35605
ADH1C ENSG00000248144	0.927653
ADH4 ENSG00000198099	0.733232
ADH5 ENSG00000197894	0.964753
ADH6 ENSG00000172955	0.851695
ADH7 ENSG00000196344	0.946489
ADHFE1 ENSG00000147576	0.791873
ADI1 ENSG00000182551	1.14764
ADIG ENSG00000182035	0.806041
ADIPOQ ENSG00000181092	1.12957
ADIPOR1 ENSG00000159346	0.941736
ADIPOR2 ENSG00000006831	1.44925
ADIRF ENSG00000148671	1.15448
ADK ENSG00000156110	0.809624
ADM ENSG00000148926	0.852991
ADM2 ENSG00000128165	0.658056
ADM5 ENSG00000224420	0.999998
ADNP ENSG00000101126	1.18875
ADNP2 ENSG00000101544	0.783644
ADO ENSG00000181915	1.14759
ADORA1 ENSG00000163485	0.684494
ADORA2A ENSG00000128271	0.805615
ADORA2B ENSG00000170425	0.982136
ADORA3 ENSG00000282608	0.778525
ADPGK ENSG00000159322	0.958947
ADPRH ENSG00000144843	0.750763
ADPRHL1 ENSG00000153531	0.861913
ADPRHL2 ENSG00000116863	1.1169
ADPRM ENSG00000170222	0.970903
ADRA1A ENSG00000120907	0.86052
ADRA1B ENSG00000170214	0.854067
ADRA1D ENSG00000171873	1.26445
ADRA2A ENSG00000150594	0.643313
ADRA2B ENSG00000274286	0.96279
ADRA2C ENSG00000184160	1.14811
ADRB1 ENSG00000043591	1.23022
ADRB2 ENSG00000169252	0.991587
ADRB3 ENSG00000188778	0.679306
ADRM1 ENSG00000130706	1.10178
ADSL ENSG00000239900	0.886858
ADSS ENSG00000035687	0.987333
ADSSL1 ENSG00000185100	1.0818
ADTRP ENSG00000111863	0.783029
AEBP1 ENSG00000106624	1.11489
AEBP2 ENSG00000139154	1.17191
AEN ENSG00000181026	0.751757
AES ENSG00000104964	1.05999
AF011889.5 ENSG00000241489	1.17993
AF111168.1 ENSG00000280308	1.10274
AF131216.1 ENSG00000280273	0.99951
AF165138.7 ENSG00000243440	1.31684
AFAP1 ENSG00000196526	0.896521
AFAP1L1 ENSG00000157510	1.13403
AFAP1L2 ENSG00000169129	1.19953
AFF1 ENSG00000172493	0.919372
AFF2 ENSG00000155966	1.12223
AFF3 ENSG00000144218	1.11465
AFF4 ENSG00000072364	0.626947
AFG3L2 ENSG00000141385	1.23076
AFM ENSG00000079557	0.967899
AFMID ENSG00000183077	1.21067
AFP ENSG00000081051	1.12339
AFTPH ENSG00000119844	1.28261
AGA ENSG00000038002	1.10297
AGAP1 ENSG00000157985	1.09921
AGAP14P ENSG00000279058	0.824161
AGAP2 ENSG00000135439	1.28519
AGAP3 ENSG00000133612	0.930355
AGAP4 ENSG00000188234	1.08059
AGAP5 ENSG00000172650	0.959398
AGAP6 ENSG00000204149	0.975934
AGAP9 ENSG00000204172	1.10555
AGBL1 ENSG00000273540	0.801539
AGBL2 ENSG00000165923	0.818664
AGBL3 ENSG00000146856	1.13944
AGBL4 ENSG00000186094	1.14748
AGBL5 ENSG00000084693	1.36681
AGER ENSG00000204305	0.800464
AGFG1 ENSG00000173744	1.14761
AGFG2 ENSG00000106351	1.05441
AGGF1 ENSG00000164252	0.914409
AGK ENSG00000006530	0.872093
AGL ENSG00000162688	0.997808
AGMAT ENSG00000116771	1.00877
AGMO ENSG00000187546	0.991119
AGO1 ENSG00000092847	1.1055
AGO2 ENSG00000123908	0.856045
AGO3 ENSG00000126070	0.81398
AGO4 ENSG00000134698	1.12721
AGPAT1 ENSG00000204310	1.12583
AGPAT2 ENSG00000169692	0.93296
AGPAT3 ENSG00000160216	0.818722
AGPAT4 ENSG00000026652	0.93129
AGPAT5 ENSG00000155189	0.978204
AGPS ENSG00000018510	0.849834
AGR2 ENSG00000106541	0.666669
AGR3 ENSG00000173467	0.441724
AGRN ENSG00000188157	0.958895
AGRP ENSG00000159723	1.0112
AGT ENSG00000135744	1.06378
AGTPBP1 ENSG00000135049	1.13253
AGTR1 ENSG00000144891	0.770005
AGTRAP ENSG00000177674	1.23747
AGXT ENSG00000172482	0.968162
AGXT2 ENSG00000113492	0.996191
AHCTF1 ENSG00000153207	0.643341
AHCY ENSG00000101444	0.75782
AHCYL1 ENSG00000168710	1.00852
AHCYL2 ENSG00000158467	1.45747
AHDC1 ENSG00000126705	0.592568
AHI1 ENSG00000135541	1.03725
AHNAK ENSG00000124942	1.12517
AHNAK2 ENSG00000185567	1.19009
AHR ENSG00000106546	1.04403
AHRR ENSG00000063438	0.987614
AHSA1 ENSG00000100591	0.974264
AHSA2 ENSG00000173209	0.997049
AHSG ENSG00000145192	1.15583
AHSP ENSG00000169877	1.12216
AICDA ENSG00000111732	1.0508
AIDA ENSG00000186063	0.858883
AIF1 ENSG00000204472	0.930541
AIF1L ENSG00000126878	0.745814
AIFM1 ENSG00000156709	1.29423
AIFM2 ENSG00000042286	1.3895
AIFM3 ENSG00000183773	1.07348
AIG1 ENSG00000146416	1.27137
AIM1 ENSG00000112297	1.04331
AIM1L ENSG00000176092	0.839157
AIM2 ENSG00000163568	1.36396
AIMP1 ENSG00000164022	1.08439
AIMP2 ENSG00000106305	0.897182
AIP ENSG00000110711	1.10058
AIPL1 ENSG00000129221	1.00472
AIRE ENSG00000160224	0.865176
AJ239318.1 ENSG00000280108	0.878704
AJAP1 ENSG00000196581	1.64691
AJUBA ENSG00000129474	0.564646
AK1 ENSG00000106992	0.866794
AK2 ENSG00000004455	0.903706
AK3 ENSG00000147853	0.901624
AK4 ENSG00000162433	0.874485
AK5 ENSG00000154027	1.1346
AK6 ENSG00000085231	0.780667
AK7 ENSG00000140057	1.07536
AK8 ENSG00000165695	0.833366
AK9 ENSG00000155085	0.934846
AKAP1 ENSG00000121057	1.13501
AKAP10 ENSG00000108599	0.706183
AKAP11 ENSG00000023516	0.951214
AKAP12 ENSG00000131016	0.880804
AKAP13 ENSG00000170776	0.840329
AKAP14 ENSG00000186471	1.17062
AKAP17A ENSG00000197976	0.913396
AKAP3 ENSG00000111254	0.57507
AKAP4 ENSG00000147081	0.763507
AKAP5 ENSG00000179841	0.848294
AKAP6 ENSG00000151320	0.869786
AKAP7 ENSG00000118507	0.990515
AKAP8 ENSG00000105127	0.778379
AKAP8L ENSG00000011243	0.989911
AKAP9 ENSG00000127914	0.813742
AKIP1 ENSG00000166452	0.795361
AKIRIN1 ENSG00000174574	0.674258
AKIRIN2 ENSG00000135334	0.994435
AKNA ENSG00000106948	1.19183
AKNAD1 ENSG00000162641	0.929343
AKR1A1 ENSG00000117448	0.960236
AKR1B1 ENSG00000085662	0.657947
AKR1B10 ENSG00000198074	1.0214
AKR1B15 ENSG00000227471	0.894397
AKR1C1 ENSG00000187134	1.04698
AKR1C2 ENSG00000151632	0.733655
AKR1C3 ENSG00000196139	0.558118
AKR1C4 ENSG00000198610	1.23221
AKR1D1 ENSG00000122787	0.822198
AKR1E2 ENSG00000165568	0.8303
AKR7A2 ENSG00000053371	0.956796
AKR7A3 ENSG00000162482	0.824873
AKR7L ENSG00000211454	0.760307
AKT1 ENSG00000142208	0.978447
AKT1S1 ENSG00000204673	0.763512
AKT2 ENSG00000105221	0.963785
AKT3 ENSG00000117020	0.973292
AKTIP ENSG00000166971	0.899828
AL023806.1 ENSG00000280184	1.02943
AL049794.1 ENSG00000280240	0.973189
AL049872.1 ENSG00000279963	0.987597
AL133475.1 ENSG00000281602	0.833095
AL135745.1 ENSG00000279654	1.06781
AL135787.1 ENSG00000283263	1.32151
AL354828.1 ENSG00000279282	1.26907
AL354828.2 ENSG00000280175	1.03592
AL356053.1 ENSG00000150076	0.751519
AL356289.1 ENSG00000279096	0.895481
AL356585.1 ENSG00000279081	0.967178
AL357140.1 ENSG00000280113	0.969137
AL358852.1 ENSG00000278899	1.11829
AL365181.1 ENSG00000280316	0.857034
AL513523.2 ENSG00000279767	1.07371
AL589743.1 ENSG00000279508	1.18846
AL590235.1 ENSG00000280230	1.01898
AL645922.1 ENSG00000279546	1.15642
ALAD ENSG00000148218	0.943692
ALAS1 ENSG00000023330	0.86753
ALAS2 ENSG00000158578	0.933184
ALB ENSG00000163631	1.19932
ALCAM ENSG00000170017	1.37059
ALDH16A1 ENSG00000161618	0.774068
ALDH18A1 ENSG00000059573	0.960834
ALDH1A1 ENSG00000165092	1.14972
ALDH1A2 ENSG00000128918	0.906326
ALDH1A3 ENSG00000184254	1.19629
ALDH1B1 ENSG00000137124	1.27463
ALDH1L1 ENSG00000144908	0.773039
ALDH1L2 ENSG00000136010	0.645359
ALDH3A1 ENSG00000108602	0.875129
ALDH3A2 ENSG00000072210	1.0472
ALDH3B1 ENSG00000006534	0.847564
ALDH3B2 ENSG00000132746	0.856724
ALDH4A1 ENSG00000159423	0.917901
ALDH5A1 ENSG00000112294	1.27434
ALDH6A1 ENSG00000119711	0.909438
ALDH7A1 ENSG00000164904	0.610718
ALDH8A1 ENSG00000118514	0.874826
ALDH9A1 ENSG00000143149	1.00929
ALDOA ENSG00000149925	1.24545
ALDOB ENSG00000136872	0.965171
ALDOC ENSG00000109107	0.647795
ALG1 ENSG00000033011	1.32084
ALG10 ENSG00000139133	1.16098
ALG10B ENSG00000175548	1.58356
ALG11 ENSG00000253710	0.995663
ALG12 ENSG00000182858	1.07857
ALG13 ENSG00000101901	0.695784
ALG14 ENSG00000172339	0.894807
ALG1L ENSG00000189366	0.84224
ALG1L2 ENSG00000251287	0.72334
ALG2 ENSG00000119523	1.07178
ALG3 ENSG00000214160	0.900405
ALG5 ENSG00000120697	1.62755
ALG6 ENSG00000088035	1.02111
ALG8 ENSG00000159063	1.14927
ALG9 ENSG00000086848	0.90275
ALK ENSG00000171094	0.907845
ALKBH1 ENSG00000100601	0.916197
ALKBH2 ENSG00000189046	1.19118
ALKBH3 ENSG00000166199	1.05494
ALKBH4 ENSG00000160993	0.909873
ALKBH5 ENSG00000091542	1.18037
ALKBH6 ENSG00000239382	0.910283
ALKBH7 ENSG00000125652	1.35203
ALKBH8 ENSG00000137760	0.953808
ALLC ENSG00000151360	1.24415
ALMS1 ENSG00000116127	0.738822
ALOX12 ENSG00000108839	0.921496
ALOX12B ENSG00000179477	1.04506
ALOX15 ENSG00000161905	0.889883
ALOX15B ENSG00000179593	1.4168
ALOX5 ENSG00000012779	1.4266
ALOX5AP ENSG00000132965	1.09708
ALOXE3 ENSG00000179148	0.919239
ALPK1 ENSG00000073331	1.12325
ALPK2 ENSG00000198796	0.858391
ALPK3 ENSG00000136383	0.716427
ALPL ENSG00000162551	1.20841
ALPP ENSG00000163283	0.861953
ALS2 ENSG00000003393	0.810019
ALS2CL ENSG00000178038	0.860658
ALS2CR11 ENSG00000155754	1.42052
ALS2CR12 ENSG00000155749	0.845891
ALX1 ENSG00000180318	0.977267
ALX3 ENSG00000156150	0.89647
ALX4 ENSG00000052850	1.05355
ALYREF ENSG00000183684	1.11091
AMACR ENSG00000242110	0.842207
AMBN ENSG00000178522	0.937789
AMBP ENSG00000106927	1.26616
AMBRA1 ENSG00000110497	0.697276
AMD1 ENSG00000123505	1.05483
AMDHD1 ENSG00000139344	0.886978
AMDHD2 ENSG00000162066	0.898304
AMELX ENSG00000125363	1.11469
AMELY ENSG00000099721	1.04455
AMER1 ENSG00000184675	0.654007
AMER2 ENSG00000165566	0.94613
AMER3 ENSG00000178171	1.27126
AMFR ENSG00000159461	1.1852
AMH ENSG00000104899	0.991605
AMHR2 ENSG00000135409	0.8713
AMIGO1 ENSG00000181754	1.01214
AMIGO2 ENSG00000139211	1.13039
AMIGO3 ENSG00000176020	0.956063
AMMECR1 ENSG00000101935	1.25548
AMMECR1L ENSG00000144233	1.13397
AMN ENSG00000166126	0.778913
AMN1 ENSG00000151743	1.01714
AMOT ENSG00000126016	0.758178
AMOTL1 ENSG00000166025	0.851869
AMOTL2 ENSG00000114019	1.04733
AMPD1 ENSG00000116748	1.02735
AMPD2 ENSG00000116337	1.13838
AMPD3 ENSG00000133805	1.04384
AMPH ENSG00000078053	0.818844
AMT ENSG00000145020	1.11907
AMTN ENSG00000187689	1.16794
AMY1A ENSG00000237763	0.80011
AMY1B ENSG00000174876	1.09426
AMY1C ENSG00000187733	0.816134
AMY2A ENSG00000243480	0.846059
AMY2B ENSG00000240038	0.928455
AMZ1 ENSG00000174945	1.046
AMZ2 ENSG00000196704	0.700816
ANAPC1 ENSG00000153107	0.516049
ANAPC10 ENSG00000164162	1.46041
ANAPC11 ENSG00000141552	1.16718
ANAPC13 ENSG00000129055	1.12334
ANAPC15 ENSG00000110200	1.23892
ANAPC16 ENSG00000166295	1.15621
ANAPC2 ENSG00000176248	0.853599
ANAPC4 ENSG00000053900	0.649535
ANAPC5 ENSG00000089053	1.08536
ANAPC7 ENSG00000196510	0.75034
ANG ENSG00000214274	0.686751
ANGEL1 ENSG00000013523	1.16154
ANGEL2 ENSG00000174606	0.995647
ANGPT1 ENSG00000154188	0.9107
ANGPT2 ENSG00000091879	0.814782
ANGPT4 ENSG00000101280	0.952223
ANGPTL1 ENSG00000116194	0.773884
ANGPTL2 ENSG00000136859	0.96108
ANGPTL3 ENSG00000132855	0.91679
ANGPTL4 ENSG00000167772	0.614649
ANGPTL5 ENSG00000187151	0.902694
ANGPTL6 ENSG00000130812	1.22496
ANGPTL7 ENSG00000171819	1.13461
ANGPTL8 ENSG00000130173	1.16509
ANHX ENSG00000227059	1.04292
ANK1 ENSG00000029534	1.27448
ANK2 ENSG00000145362	0.838563
ANK3 ENSG00000151150	1.03315
ANKAR ENSG00000151687	0.946854
ANKDD1A ENSG00000166839	1.07658
ANKDD1B ENSG00000189045	1.00473
ANKEF1 ENSG00000132623	0.719712
ANKFN1 ENSG00000153930	0.690874
ANKFY1 ENSG00000185722	0.788869
ANKH ENSG00000154122	1.01918
ANKHD1 ENSG00000131503	1.05101
ANKHD1-EIF4EBP3 ENSG00000254996	0.767169
ANKIB1 ENSG00000001629	1.06401
ANKK1 ENSG00000170209	0.948498
ANKLE1 ENSG00000160117	0.664326
ANKLE2 ENSG00000176915	1.19113
ANKMY1 ENSG00000144504	0.951183
ANKMY2 ENSG00000106524	1.26185
ANKRA2 ENSG00000164331	1.15866
ANKRD1 ENSG00000148677	0.829738
ANKRD10 ENSG00000088448	0.731386
ANKRD11 ENSG00000167522	0.719577
ANKRD12 ENSG00000101745	0.968547
ANKRD13A ENSG00000076513	1.34878
ANKRD13B ENSG00000198720	0.834724
ANKRD13C ENSG00000118454	1.32121
ANKRD13D ENSG00000172932	1.00641
ANKRD16 ENSG00000134461	0.955981
ANKRD17 ENSG00000132466	0.507705
ANKRD18A ENSG00000180071	0.746283
ANKRD18B ENSG00000230453	1.17604
ANKRD2 ENSG00000165887	1.4757
ANKRD20A1 ENSG00000260691	0.755738
ANKRD20A2 ENSG00000183148	0.97248
ANKRD20A3 ENSG00000276203	0.942777
ANKRD20A4 ENSG00000172014	0.9003
ANKRD22 ENSG00000152766	0.619684
ANKRD23 ENSG00000163126	0.844653
ANKRD24 ENSG00000089847	0.840823
ANKRD26 ENSG00000107890	0.725481
ANKRD27 ENSG00000105186	0.883129
ANKRD28 ENSG00000206560	0.8696
ANKRD29 ENSG00000154065	0.830048
ANKRD30A ENSG00000148513	0.927246
ANKRD30B ENSG00000180777	0.862153
ANKRD30BL ENSG00000163046	1.0739
ANKRD31 ENSG00000145700	1.05687
ANKRD33 ENSG00000167612	0.924164
ANKRD33B ENSG00000164236	0.868124
ANKRD34A ENSG00000272031	1.15641
ANKRD34B ENSG00000189127	0.924622
ANKRD34C ENSG00000235711	1.09221
ANKRD35 ENSG00000198483	0.987355
ANKRD36 ENSG00000135976	1.09801
ANKRD36B ENSG00000196912	0.961199
ANKRD36C ENSG00000174501	1.03917
ANKRD37 ENSG00000186352	1.03453
ANKRD39 ENSG00000213337	1.2543
ANKRD40 ENSG00000154945	0.94522
ANKRD42 ENSG00000137494	1.51315
ANKRD44 ENSG00000065413	0.87023
ANKRD45 ENSG00000183831	0.780885
ANKRD46 ENSG00000186106	1.14122
ANKRD49 ENSG00000168876	0.625127
ANKRD50 ENSG00000151458	0.938533
ANKRD52 ENSG00000139645	1.02315
ANKRD53 ENSG00000144031	1.08372
ANKRD54 ENSG00000100124	0.920343
ANKRD55 ENSG00000164512	0.834685
ANKRD6 ENSG00000135299	0.881484
ANKRD61 ENSG00000157999	1.05568
ANKRD62 ENSG00000181626	0.727227
ANKRD65 ENSG00000235098	0.81118
ANKRD66 ENSG00000230062	0.827492
ANKRD7 ENSG00000106013	1.01654
ANKRD9 ENSG00000156381	1.30284
ANKS1A ENSG00000064999	0.899745
ANKS1B ENSG00000185046	0.882673
ANKS3 ENSG00000168096	0.736526
ANKS4B ENSG00000175311	0.989826
ANKS6 ENSG00000165138	1.12348
ANKUB1 ENSG00000206199	1.06561
ANKZF1 ENSG00000163516	1.0652
ANLN ENSG00000011426	0.963223
ANO1 ENSG00000131620	1.27139
ANO10 ENSG00000160746	1.09592
ANO2 ENSG00000047617	1.13087
ANO3 ENSG00000134343	1.06146
ANO4 ENSG00000151572	1.45179
ANO5 ENSG00000171714	1.16989
ANO6 ENSG00000177119	0.861259
ANO7 ENSG00000146205	1.59239
ANO8 ENSG00000074855	1.09287
ANO9 ENSG00000185101	1.02752
ANOS1 ENSG00000011201	1.25524
ANP32A ENSG00000140350	1.26427
ANP32B ENSG00000136938	0.947179
ANP32D ENSG00000139223	0.683703
ANP32E ENSG00000143401	1.16585
ANPEP ENSG00000166825	1.81291
ANTXR1 ENSG00000169604	0.815594
ANTXR2 ENSG00000163297	1.25048
ANTXRL ENSG00000274209	0.87807
ANXA1 ENSG00000135046	1.00204
ANXA10 ENSG00000109511	1.14282
ANXA11 ENSG00000122359	1.06294
ANXA13 ENSG00000104537	0.832266
ANXA2 ENSG00000182718	0.803627
ANXA2R ENSG00000177721	0.89516
ANXA3 ENSG00000138772	1.4305
ANXA4 ENSG00000196975	0.769565
ANXA5 ENSG00000164111	1.10053
ANXA6 ENSG00000197043	1.0651
ANXA7 ENSG00000138279	0.877555
ANXA8 ENSG00000265190	1.06626
ANXA8L1 ENSG00000264230	1.01281
ANXA9 ENSG00000143412	1.16048
AOAH ENSG00000136250	1.64831
AOC1 ENSG00000002726	0.679815
AOC2 ENSG00000131480	1.13433
AOC3 ENSG00000131471	1.09858
AOX1 ENSG00000138356	1.05247
AP000275.65 ENSG00000265590	0.809345
AP000295.9 ENSG00000249624	0.872226
AP000304.12 ENSG00000249209	0.681806
AP000349.2 ENSG00000280178	0.987787
AP000350.10 ENSG00000251357	0.793295
AP000687.1 ENSG00000280170	0.872213
AP000721.4 ENSG00000256100	1.12758
AP000769.1 ENSG00000279576	1.13393
AP000866.1 ENSG00000279342	1.04637
AP001888.1 ENSG00000281781	0.874423
AP002962.1 ENSG00000279906	0.922133
AP006285.2 ENSG00000278919	0.842474
AP1AR ENSG00000138660	0.877215
AP1B1 ENSG00000100280	0.931401
AP1G1 ENSG00000166747	1.2905
AP1G2 ENSG00000213983	1.18428
AP1M1 ENSG00000072958	1.07175
AP1M2 ENSG00000129354	1.0362
AP1S1 ENSG00000106367	1.15364
AP1S2 ENSG00000182287	1.20157
AP1S3 ENSG00000152056	1.04552
AP2A1 ENSG00000196961	1.03946
AP2A2 ENSG00000183020	1.0788
AP2B1 ENSG00000006125	0.708295
AP2M1 ENSG00000161203	1.28417
AP2S1 ENSG00000042753	1.27072
AP3B1 ENSG00000132842	0.88487
AP3B2 ENSG00000103723	0.93701
AP3D1 ENSG00000065000	0.997228
AP3M1 ENSG00000185009	0.994398
AP3M2 ENSG00000070718	1.06814
AP3S1 ENSG00000177879	1.25399
AP3S2 ENSG00000157823	1.04095
AP4B1 ENSG00000134262	0.827319
AP4E1 ENSG00000081014	1.11156
AP4M1 ENSG00000221838	1.31283
AP4S1 ENSG00000100478	1.01332
AP5B1 ENSG00000254470	0.977419
AP5M1 ENSG00000053770	1.07414
AP5S1 ENSG00000125843	1.07167
AP5Z1 ENSG00000242802	0.998019
APAF1 ENSG00000120868	0.827453
APBA1 ENSG00000107282	0.585908
APBA2 ENSG00000034053	0.819013
APBA3 ENSG00000011132	1.45785
APBB1 ENSG00000166313	1.24323
APBB1IP ENSG00000077420	0.997187
APBB2 ENSG00000163697	0.895505
APBB3 ENSG00000113108	0.884551
APC ENSG00000134982	1.20446
APC2 ENSG00000115266	0.988786
APCDD1 ENSG00000154856	1.20749
APCDD1L ENSG00000198768	0.643684
APCS ENSG00000132703	1.15093
APEH ENSG00000164062	1.20334
APELA ENSG00000248329	0.901642
APEX1 ENSG00000100823	1.34253
APEX2 ENSG00000169188	0.975428
APH1A ENSG00000117362	0.928059
APH1B ENSG00000138613	1.17838
API5 ENSG00000166181	1.00131
APIP ENSG00000149089	0.945349
APITD1 ENSG00000175279	1.01315
APITD1-CORT ENSG00000251503	1.07594
APLF ENSG00000169621	1.06209
APLN ENSG00000171388	0.843661
APLNR ENSG00000134817	0.966399
APLP1 ENSG00000105290	0.689805
APLP2 ENSG00000084234	1.25628
APMAP ENSG00000101474	1.34336
APOA1 ENSG00000118137	0.937751
APOA2 ENSG00000158874	1.0056
APOB ENSG00000084674	0.863069
APOBEC1 ENSG00000111701	0.955416
APOBEC2 ENSG00000124701	0.79706
APOBEC3A ENSG00000128383	0.908583
APOBEC3B ENSG00000179750	0.759793
APOBEC3C ENSG00000244509	0.792597
APOBEC3D ENSG00000243811	0.842769
APOBEC3F ENSG00000128394	0.898836
APOBEC3G ENSG00000239713	0.97025
APOBEC3H ENSG00000100298	0.904096
APOBEC4 ENSG00000173627	1.43009
APOBR ENSG00000184730	0.960043
APOC1 ENSG00000130208	0.716549
APOC2 ENSG00000234906	1.05838
APOC3 ENSG00000110245	0.813777
APOC4 ENSG00000267467	1.04881
APOD ENSG00000189058	0.974627
APOE ENSG00000130203	0.591653
APOF ENSG00000175336	1.14352
APOH ENSG00000091583	0.867196
APOL1 ENSG00000100342	0.865492
APOL2 ENSG00000128335	0.860988
APOL3 ENSG00000128284	1.01725
APOL4 ENSG00000100336	0.504879
APOL6 ENSG00000221963	1.34441
APOLD1 ENSG00000178878	0.999532
APOM ENSG00000204444	0.816645
APOO ENSG00000184831	1.0508
APOOL ENSG00000155008	0.86036
APP ENSG00000142192	0.816539
APPBP2 ENSG00000062725	0.919259
APPL1 ENSG00000157500	0.856253
APPL2 ENSG00000136044	1.18299
APRT ENSG00000198931	0.987135
APTX ENSG00000137074	0.74814
AQP1 ENSG00000240583	0.971969
AQP10 ENSG00000143595	1.09148
AQP11 ENSG00000178301	0.984344
AQP12A ENSG00000184945	1.24446
AQP12B ENSG00000185176	1.2521
AQP2 ENSG00000167580	0.531779
AQP3 ENSG00000165272	0.656142
AQP4 ENSG00000171885	1.2406
AQP5 ENSG00000161798	0.655937
AQP6 ENSG00000086159	1.19172
AQP7 ENSG00000165269	0.878624
AQP8 ENSG00000103375	0.704755
AQP9 ENSG00000103569	1.06097
AQR ENSG00000021776	0.654424
AR ENSG00000169083	0.941941
ARAF ENSG00000078061	0.862456
ARAP1 ENSG00000186635	1.08343
ARAP2 ENSG00000047365	0.921084
ARAP3 ENSG00000120318	0.799392
ARC ENSG00000198576	0.982648
ARCN1 ENSG00000095139	1.05994
AREG ENSG00000109321	0.728967
AREL1 ENSG00000119682	0.675658
ARF1 ENSG00000143761	1.15307
ARF3 ENSG00000134287	1.02637
ARF4 ENSG00000168374	0.986131
ARF5 ENSG00000004059	0.885034
ARF6 ENSG00000165527	0.863446
ARFGAP1 ENSG00000101199	0.917107
ARFGAP2 ENSG00000149182	1.0779
ARFGAP3 ENSG00000242247	1.2113
ARFGEF1 ENSG00000066777	1.44031
ARFGEF2 ENSG00000124198	0.836001
ARFGEF3 ENSG00000112379	0.896529
ARFIP1 ENSG00000164144	0.740604
ARFIP2 ENSG00000132254	1.16827
ARFRP1 ENSG00000101246	0.900152
ARG1 ENSG00000118520	0.882405
ARG2 ENSG00000081181	1.26681
ARGFX ENSG00000186103	0.871739
ARGLU1 ENSG00000134884	1.15919
ARHGAP1 ENSG00000175220	0.986458
ARHGAP10 ENSG00000071205	1.06374
ARHGAP11A ENSG00000198826	0.976099
ARHGAP11B ENSG00000187951	0.818763
ARHGAP12 ENSG00000165322	0.727608
ARHGAP15 ENSG00000075884	0.860378
ARHGAP17 ENSG00000140750	0.95841
ARHGAP18 ENSG00000146376	0.968871
ARHGAP19 ENSG00000213390	1.45737
ARHGAP20 ENSG00000137727	1.08252
ARHGAP21 ENSG00000107863	1.11076
ARHGAP22 ENSG00000128805	0.74212
ARHGAP23 ENSG00000275832	1.04705
ARHGAP24 ENSG00000138639	1.12455
ARHGAP25 ENSG00000163219	1.09999
ARHGAP26 ENSG00000145819	0.764535
ARHGAP27 ENSG00000159314	1.3562
ARHGAP28 ENSG00000088756	0.883395
ARHGAP29 ENSG00000137962	0.689881
ARHGAP30 ENSG00000186517	1.09952
ARHGAP31 ENSG00000031081	0.984781
ARHGAP32 ENSG00000134909	0.801796
ARHGAP33 ENSG00000004777	0.838846
ARHGAP35 ENSG00000160007	0.871497
ARHGAP36 ENSG00000147256	0.934947
ARHGAP39 ENSG00000147799	0.842602
ARHGAP4 ENSG00000089820	1.17319
ARHGAP40 ENSG00000124143	0.827379
ARHGAP42 ENSG00000165895	1.0627
ARHGAP44 ENSG00000006740	0.9268
ARHGAP45 ENSG00000180448	1.0783
ARHGAP5 ENSG00000100852	1.13416
ARHGAP6 ENSG00000047648	1.35467
ARHGAP8 ENSG00000241484	1.1327
ARHGAP9 ENSG00000123329	1.31141
ARHGDIA ENSG00000141522	0.941231
ARHGDIB ENSG00000111348	0.75844
ARHGDIG ENSG00000242173	1.16418
ARHGEF1 ENSG00000076928	1.13852
ARHGEF10 ENSG00000104728	0.935061
ARHGEF10L ENSG00000074964	1.18971
ARHGEF11 ENSG00000132694	0.81079
ARHGEF12 ENSG00000196914	1.36038
ARHGEF15 ENSG00000198844	0.802257
ARHGEF16 ENSG00000130762	0.614172
ARHGEF17 ENSG00000110237	1.21823
ARHGEF18 ENSG00000104880	1.14413
ARHGEF19 ENSG00000142632	0.772108
ARHGEF2 ENSG00000116584	0.998841
ARHGEF25 ENSG00000240771	1.29176
ARHGEF26 ENSG00000114790	0.689788
ARHGEF28 ENSG00000214944	0.794394
ARHGEF3 ENSG00000163947	0.583981
ARHGEF33 ENSG00000214694	1.07786
ARHGEF35 ENSG00000213214	1.02884
ARHGEF37 ENSG00000183111	1.06495
ARHGEF38 ENSG00000236699	1.02864
ARHGEF39 ENSG00000137135	1.15813
ARHGEF4 ENSG00000136002	1.00213
ARHGEF40 ENSG00000165801	0.872574
ARHGEF5 ENSG00000050327	1.32699
ARHGEF6 ENSG00000129675	0.698057
ARHGEF7 ENSG00000102606	1.13803
ARHGEF9 ENSG00000131089	1.11073
ARID1A ENSG00000117713	0.700946
ARID1B ENSG00000049618	0.684107
ARID2 ENSG00000189079	0.864327
ARID3A ENSG00000116017	0.87556
ARID3B ENSG00000179361	0.99825
ARID4A ENSG00000032219	0.718008
ARID4B ENSG00000054267	1.08297
ARID5A ENSG00000196843	0.669317
ARID5B ENSG00000150347	0.953552
ARIH1 ENSG00000166233	0.655458
ARIH2 ENSG00000177479	0.962231
ARIH2OS ENSG00000221883	0.874529
ARL1 ENSG00000120805	0.834414
ARL10 ENSG00000175414	0.949869
ARL11 ENSG00000152213	1.11403
ARL13B ENSG00000169379	0.961078
ARL14 ENSG00000179674	0.808685
ARL14EP ENSG00000152219	0.834653
ARL15 ENSG00000185305	1.1669
ARL16 ENSG00000214087	1.01688
ARL17A ENSG00000185829	0.97206
ARL17B ENSG00000228696	0.851492
ARL2 ENSG00000213465	1.27176
ARL2BP ENSG00000102931	1.1408
ARL3 ENSG00000138175	0.779406
ARL4A ENSG00000122644	0.904115
ARL4C ENSG00000188042	1.11054
ARL4D ENSG00000175906	0.775508
ARL5A ENSG00000162980	0.729266
ARL5B ENSG00000165997	1.02284
ARL5C ENSG00000141748	0.868824
ARL6 ENSG00000113966	1.08955
ARL6IP1 ENSG00000170540	1.4543
ARL6IP4 ENSG00000182196	1.13146
ARL6IP5 ENSG00000144746	1.05573
ARL6IP6 ENSG00000177917	0.963119
ARL8A ENSG00000143862	0.830021
ARL8B ENSG00000134108	0.807141
ARL9 ENSG00000196503	0.867101
ARMC1 ENSG00000104442	1.20748
ARMC10 ENSG00000170632	1.17745
ARMC12 ENSG00000157343	1.06538
ARMC2 ENSG00000118690	0.645939
ARMC3 ENSG00000165309	0.657883
ARMC4 ENSG00000169126	1.09323
ARMC5 ENSG00000140691	1.14164
ARMC6 ENSG00000105676	0.779604
ARMC7 ENSG00000125449	1.06983
ARMC8 ENSG00000114098	1.29899
ARMC9 ENSG00000135931	1.11611
ARMCX1 ENSG00000126947	1.09895
ARMCX2 ENSG00000184867	0.955381
ARMCX3 ENSG00000102401	0.829444
ARMCX4 ENSG00000196440	0.938217
ARMCX5 ENSG00000125962	0.746208
ARMCX6 ENSG00000198960	1.10732
ARMS2 ENSG00000254636	0.839053
ARMT1 ENSG00000146476	0.977941
ARNT ENSG00000143437	1.14503
ARNT2 ENSG00000172379	1.04272
ARNTL ENSG00000133794	0.884476
ARNTL2 ENSG00000029153	1.00375
ARPC1A ENSG00000241685	0.908003
ARPC1B ENSG00000130429	1.48012
ARPC2 ENSG00000163466	0.712487
ARPC3 ENSG00000111229	1.17967
ARPC4 ENSG00000241553	1.16361
ARPC5 ENSG00000162704	1.49706
ARPC5L ENSG00000136950	1.23539
ARPIN ENSG00000242498	0.720293
ARPP19 ENSG00000128989	1.29837
ARPP21 ENSG00000172995	0.933288
ARRB1 ENSG00000137486	0.870179
ARRB2 ENSG00000141480	1.44742
ARRDC1 ENSG00000197070	1.30031
ARRDC2 ENSG00000105643	1.05305
ARRDC3 ENSG00000113369	1.15593
ARRDC4 ENSG00000140450	1.07835
ARRDC5 ENSG00000205784	1.11571
ARSA ENSG00000100299	1.0877
ARSB ENSG00000113273	1.08714
ARSD ENSG00000006756	0.625271
ARSE ENSG00000157399	1.00401
ARSF ENSG00000062096	0.973598
ARSG ENSG00000141337	0.813569
ARSI ENSG00000183876	1.45545
ARSJ ENSG00000180801	0.963807
ARSK ENSG00000164291	1.33397
ART3 ENSG00000156219	0.951852
ART4 ENSG00000111339	1.30614
ART5 ENSG00000167311	1.17056
ARTN ENSG00000117407	1.03808
ARV1 ENSG00000173409	0.963369
ARVCF ENSG00000099889	1.22164
ARX ENSG00000004848	0.740889
AS3MT ENSG00000214435	0.977269
ASAH1 ENSG00000104763	1.22278
ASAH2 ENSG00000188611	0.885285
ASAH2B ENSG00000204147	0.754335
ASAP1 ENSG00000153317	1.01521
ASAP2 ENSG00000151693	1.01296
ASAP3 ENSG00000088280	1.05887
ASB1 ENSG00000065802	0.990899
ASB10 ENSG00000146926	1.04811
ASB11 ENSG00000165192	0.868104
ASB12 ENSG00000198881	1.01895
ASB13 ENSG00000196372	0.76597
ASB14 ENSG00000239388	0.994994
ASB15 ENSG00000146809	0.927581
ASB16 ENSG00000161664	1.11062
ASB17 ENSG00000154007	0.86552
ASB18 ENSG00000182177	0.944608
ASB2 ENSG00000100628	0.840596
ASB3 ENSG00000115239	0.975018
ASB4 ENSG00000005981	0.806087
ASB5 ENSG00000164122	1.4456
ASB6 ENSG00000148331	0.954726
ASB7 ENSG00000183475	0.654564
ASB8 ENSG00000177981	1.08036
ASB9 ENSG00000102048	0.854281
ASCC1 ENSG00000138303	1.21784
ASCC2 ENSG00000100325	0.991434
ASCC3 ENSG00000112249	0.738082
ASCL1 ENSG00000139352	0.854026
ASCL2 ENSG00000183734	0.575397
ASCL3 ENSG00000176009	1.06819
ASCL4 ENSG00000187855	0.933022
ASCL5 ENSG00000232237	0.853726
ASF1A ENSG00000111875	0.790702
ASF1B ENSG00000105011	1.05944
ASGR1 ENSG00000141505	1.13867
ASGR2 ENSG00000161944	0.582995
ASH1L ENSG00000116539	0.698111
ASH2L ENSG00000129691	1.13495
ASIC1 ENSG00000110881	0.865596
ASIC2 ENSG00000108684	1.02135
ASIC3 ENSG00000213199	0.568817
ASIC4 ENSG00000072182	0.66397
ASIC5 ENSG00000256394	1.03531
ASIP ENSG00000101440	0.87903
ASL ENSG00000126522	1.01977
ASMT ENSG00000196433	1.18815
ASMTL ENSG00000169093	1.26471
ASNA1 ENSG00000198356	1.29058
ASNS ENSG00000070669	1.00357
ASNSD1 ENSG00000138381	0.941146
ASPA ENSG00000108381	0.666924
ASPDH ENSG00000204653	1.04607
ASPG ENSG00000166183	0.971904
ASPH ENSG00000198363	1.29275
ASPHD1 ENSG00000174939	1.2254
ASPHD2 ENSG00000128203	0.916616
ASPM ENSG00000066279	1.05365
ASPN ENSG00000106819	0.916218
ASPRV1 ENSG00000244617	0.931719
ASPSCR1 ENSG00000169696	1.01064
ASRGL1 ENSG00000162174	1.22925
ASS1 ENSG00000130707	1.12106
ASTE1 ENSG00000034533	1.08913
ASTN1 ENSG00000152092	0.903127
ASTN2 ENSG00000148219	1.15123
ASUN ENSG00000064102	0.984469
ASXL1 ENSG00000171456	0.742103
ASXL2 ENSG00000143970	0.970922
ASXL3 ENSG00000141431	0.99854
ASZ1 ENSG00000154438	0.973037
ATAD1 ENSG00000138138	1.15478
ATAD2 ENSG00000156802	1.14116
ATAD2B ENSG00000119778	0.841851
ATAD3A ENSG00000197785	0.905221
ATAD3B ENSG00000160072	0.746114
ATAD3C ENSG00000215915	0.822603
ATAD5 ENSG00000176208	1.13108
ATAT1 ENSG00000137343	0.833178
ATCAY ENSG00000167654	1.16473
ATE1 ENSG00000107669	1.23147
ATF1 ENSG00000123268	1.23196
ATF2 ENSG00000115966	0.983616
ATF3 ENSG00000162772	0.883454
ATF4 ENSG00000128272	0.76033
ATF5 ENSG00000169136	0.835397
ATF6 ENSG00000118217	0.783426
ATF6B ENSG00000213676	0.905794
ATF7 ENSG00000170653	0.963412
ATF7IP ENSG00000171681	0.707079
ATF7IP2 ENSG00000166669	0.89191
ATG10 ENSG00000152348	1.67154
ATG101 ENSG00000123395	0.638574
ATG12 ENSG00000145782	0.79855
ATG13 ENSG00000175224	0.64664
ATG14 ENSG00000126775	0.881229
ATG16L1 ENSG00000085978	1.33001
ATG16L2 ENSG00000168010	1.10642
ATG2A ENSG00000110046	1.02907
ATG2B ENSG00000066739	1.02799
ATG3 ENSG00000144848	0.863149
ATG4A ENSG00000101844	0.686611
ATG4B ENSG00000168397	1.20185
ATG4C ENSG00000125703	1.0062
ATG4D ENSG00000130734	1.21147
ATG5 ENSG00000057663	1.04201
ATG7 ENSG00000197548	0.87238
ATG9A ENSG00000198925	0.906228
ATG9B ENSG00000181652	1.09285
ATHL1 ENSG00000142102	0.953428
ATIC ENSG00000138363	0.890877
ATL1 ENSG00000198513	1.15005
ATL2 ENSG00000119787	1.14334
ATL3 ENSG00000184743	1.21097
ATM ENSG00000149311	0.626737
ATMIN ENSG00000166454	1.19141
ATN1 ENSG00000111676	0.749951
ATOH1 ENSG00000172238	0.941195
ATOH7 ENSG00000179774	0.844593
ATOH8 ENSG00000168874	0.782658
ATOX1 ENSG00000177556	1.12163
ATP10A ENSG00000206190	0.852026
ATP10B ENSG00000118322	1.15751
ATP10D ENSG00000145246	1.09769
ATP11A ENSG00000068650	0.959535
ATP11B ENSG00000058063	0.833464
ATP11C ENSG00000101974	1.18597
ATP12A ENSG00000075673	0.94255
ATP13A1 ENSG00000105726	1.16073
ATP13A2 ENSG00000159363	0.834308
ATP13A3 ENSG00000133657	0.861591
ATP13A4 ENSG00000127249	0.803771
ATP13A5 ENSG00000187527	0.955592
ATP1A1 ENSG00000163399	1.19532
ATP1A2 ENSG00000018625	0.899773
ATP1A3 ENSG00000105409	1.20178
ATP1A4 ENSG00000132681	0.735659
ATP1B1 ENSG00000143153	1.07458
ATP1B2 ENSG00000129244	1.14821
ATP1B3 ENSG00000069849	0.9401
ATP1B4 ENSG00000101892	1.36931
ATP23 ENSG00000166896	0.769031
ATP2A1 ENSG00000196296	1.05845
ATP2A2 ENSG00000174437	1.17522
ATP2A3 ENSG00000074370	0.95537
ATP2B1 ENSG00000070961	0.892826
ATP2B2 ENSG00000157087	0.808805
ATP2B3 ENSG00000067842	1.17684
ATP2B4 ENSG00000058668	1.12548
ATP2C1 ENSG00000017260	1.28671
ATP2C2 ENSG00000064270	1.32342
ATP4A ENSG00000105675	1.18172
ATP4B ENSG00000186009	1.69278
ATP5J2-PTCD1 ENSG00000248919	0.902061
ATP5SL ENSG00000105341	0.954657
ATP6AP1 ENSG00000071553	1.19017
ATP6AP1L ENSG00000205464	1.06363
ATP6AP2 ENSG00000182220	1.3989
ATP6V0A1 ENSG00000033627	1.22965
ATP6V0A2 ENSG00000185344	0.832512
ATP6V0A4 ENSG00000105929	0.885369
ATP6V0B ENSG00000117410	1.66481
ATP6V0C ENSG00000185883	0.887535
ATP6V0D1 ENSG00000159720	1.12183
ATP6V0D2 ENSG00000147614	0.946015
ATP6V0E1 ENSG00000113732	0.879267
ATP6V0E2 ENSG00000171130	0.71386
ATP6V1A ENSG00000114573	1.10328
ATP6V1B1 ENSG00000116039	0.82093
ATP6V1B2 ENSG00000147416	1.01918
ATP6V1C1 ENSG00000155097	0.860505
ATP6V1C2 ENSG00000143882	0.784114
ATP6V1D ENSG00000100554	1.2343
ATP6V1E1 ENSG00000131100	1.18496
ATP6V1E2 ENSG00000250565	0.699762
ATP6V1F ENSG00000128524	0.747048
ATP6V1G1 ENSG00000136888	1.25108
ATP6V1G2 ENSG00000213760	1.01534
ATP6V1G3 ENSG00000151418	0.880941
ATP6V1H ENSG00000047249	1.3086
ATP7A ENSG00000165240	1.15126
ATP7B ENSG00000123191	1.16144
ATP8A1 ENSG00000124406	1.34017
ATP8A2 ENSG00000132932	0.865049
ATP8B1 ENSG00000081923	1.07287
ATP8B2 ENSG00000143515	1.59252
ATP8B3 ENSG00000130270	0.719659
ATP8B4 ENSG00000104043	1.02515
ATP9A ENSG00000054793	1.12375
ATP9B ENSG00000166377	0.99252
ATPIF1 ENSG00000130770	1.28831
ATR ENSG00000175054	0.80835
ATRAID ENSG00000138085	0.636293
ATRIP ENSG00000164053	0.799978
ATRIP ENSG00000282827	1.16965
ATRN ENSG00000088812	1.1479
ATRNL1 ENSG00000107518	0.78756
ATRX ENSG00000085224	0.859859
ATXN1 ENSG00000124788	0.824941
ATXN10 ENSG00000130638	1.09426
ATXN1L ENSG00000224470	0.794347
ATXN2 ENSG00000204842	0.97739
ATXN2L ENSG00000168488	0.722131
ATXN3 ENSG00000066427	0.971857
ATXN3L ENSG00000123594	0.943303
ATXN7 ENSG00000163635	0.891062
ATXN7L1 ENSG00000146776	0.832294
ATXN7L2 ENSG00000162650	1.25449
ATXN7L3 ENSG00000087152	0.993534
ATXN7L3B ENSG00000253719	0.716116
AUH ENSG00000148090	0.876608
AUNIP ENSG00000127423	0.854625
AUP1 ENSG00000115307	1.35669
AURKA ENSG00000087586	1.29912
AURKAIP1 ENSG00000175756	0.905328
AURKB ENSG00000178999	1.3136
AURKC ENSG00000105146	0.657502
AUTS2 ENSG00000158321	1.41864
AVEN ENSG00000169857	1.20498
AVIL ENSG00000135407	1.00519
AVL9 ENSG00000105778	0.911713
AVP ENSG00000101200	0.756496
AVPI1 ENSG00000119986	0.917033
AVPR1A ENSG00000166148	1.18887
AVPR1B ENSG00000198049	1.14286
AVPR2 ENSG00000126895	1.22639
AXDND1 ENSG00000162779	0.836801
AXIN1 ENSG00000103126	0.826944
AXIN2 ENSG00000168646	1.07273
AXL ENSG00000167601	1.18643
AZGP1 ENSG00000160862	1.61295
AZI2 ENSG00000163512	1.12975
AZIN1 ENSG00000155096	1.14404
AZIN2 ENSG00000142920	0.849864
AZU1 ENSG00000172232	0.809335
B2M ENSG00000166710	1.03094
B3GALNT1 ENSG00000169255	0.81353
B3GALNT2 ENSG00000162885	0.991251
B3GALT1 ENSG00000172318	0.990471
B3GALT2 ENSG00000162630	1.04624
B3GALT4 ENSG00000235863	0.692686
B3GALT5 ENSG00000183778	0.891519
B3GALT6 ENSG00000176022	0.589933
B3GAT1 ENSG00000109956	1.29361
B3GAT2 ENSG00000112309	1.04652
B3GAT3 ENSG00000149541	1.21156
B3GLCT ENSG00000187676	1.08531
B3GNT2 ENSG00000170340	1.10527
B3GNT3 ENSG00000179913	1.05586
B3GNT4 ENSG00000176383	0.996736
B3GNT5 ENSG00000176597	0.784915
B3GNT6 ENSG00000198488	1.15914
B3GNT7 ENSG00000156966	0.866819
B3GNT8 ENSG00000177191	0.898014
B3GNT9 ENSG00000237172	0.695011
B3GNTL1 ENSG00000175711	0.911904
B4GALNT1 ENSG00000135454	1.51456
B4GALNT2 ENSG00000167080	1.11422
B4GALNT3 ENSG00000139044	0.660645
B4GALNT4 ENSG00000182272	0.814836
B4GALT1 ENSG00000086062	0.990778
B4GALT2 ENSG00000117411	0.832445
B4GALT3 ENSG00000158850	1.12532
B4GALT4 ENSG00000121578	0.7701
B4GALT5 ENSG00000158470	1.09641
B4GALT6 ENSG00000118276	0.508198
B4GALT7 ENSG00000027847	0.982958
B4GAT1 ENSG00000174684	1.23737
B9D1 ENSG00000108641	1.1093
B9D2 ENSG00000123810	0.760342
BAALC ENSG00000164929	0.837399
BAAT ENSG00000136881	1.11622
BABAM1 ENSG00000105393	1.26199
BACE1 ENSG00000186318	0.702427
BACE2 ENSG00000182240	1.23603
BACH1 ENSG00000156273	0.757436
BACH2 ENSG00000112182	0.766667
BAD ENSG00000002330	1.01091
BAG1 ENSG00000107262	0.993291
BAG2 ENSG00000112208	1.08908
BAG3 ENSG00000151929	0.93775
BAG4 ENSG00000156735	0.85892
BAG5 ENSG00000166170	1.1538
BAG6 ENSG00000204463	1.01422
BAHCC1 ENSG00000266074	0.851959
BAHD1 ENSG00000140320	0.87255
BAIAP2 ENSG00000175866	1.16103
BAIAP2L1 ENSG00000006453	1.36372
BAIAP2L2 ENSG00000128298	0.965203
BAIAP3 ENSG00000007516	0.891177
BAK1 ENSG00000030110	0.783925
BAMBI ENSG00000095739	1.33347
BANF1 ENSG00000175334	0.933352
BANF2 ENSG00000125888	0.923939
BANK1 ENSG00000153064	1.11247
BANP ENSG00000172530	0.795062
BAP1 ENSG00000163930	0.995293
BARD1 ENSG00000138376	1.98231
BARHL2 ENSG00000143032	1.20835
BARX1 ENSG00000131668	0.83492
BARX2 ENSG00000043039	0.732432
BASP1 ENSG00000176788	0.789223
BATF ENSG00000156127	0.778387
BATF2 ENSG00000168062	0.889615
BATF3 ENSG00000123685	0.657159
BAX ENSG00000087088	1.31334
BAZ1A ENSG00000198604	1.21819
BAZ1B ENSG00000009954	0.756118
BAZ2A ENSG00000076108	0.800927
BAZ2B ENSG00000123636	0.922578
BBC3 ENSG00000105327	0.621268
BBIP1 ENSG00000214413	1.39474
BBOF1 ENSG00000119636	0.985384
BBOX1 ENSG00000129151	1.01558
BBS1 ENSG00000174483	0.717091
BBS10 ENSG00000179941	0.96395
BBS12 ENSG00000181004	1.05244
BBS2 ENSG00000125124	0.899443
BBS4 ENSG00000140463	0.943203
BBS5 ENSG00000163093	1.20873
BBS7 ENSG00000138686	1.21574
BBS9 ENSG00000122507	0.939898
BBX ENSG00000114439	0.92188
BCAM ENSG00000187244	0.763726
BCAN ENSG00000132692	0.919852
BCAP29 ENSG00000075790	0.90621
BCAP31 ENSG00000185825	1.38354
BCAR1 ENSG00000050820	0.930699
BCAR3 ENSG00000137936	0.982868
BCAS1 ENSG00000064787	1.12246
BCAS2 ENSG00000116752	1.40231
BCAS3 ENSG00000141376	0.598411
BCAS4 ENSG00000124243	1.17149
BCAT1 ENSG00000060982	0.802596
BCAT2 ENSG00000105552	1.20303
BCCIP ENSG00000107949	0.614567
BCDIN3D ENSG00000186666	1.06805
BCHE ENSG00000114200	0.706154
BCKDHA ENSG00000248098	0.957301
BCKDHB ENSG00000083123	0.758723
BCKDK ENSG00000103507	1.18793
BCL10 ENSG00000142867	1.03668
BCL11A ENSG00000119866	0.956235
BCL11B ENSG00000127152	1.66922
BCL2 ENSG00000171791	0.667503
BCL2A1 ENSG00000140379	1.09157
BCL2L1 ENSG00000171552	1.03036
BCL2L10 ENSG00000137875	1.0199
BCL2L11 ENSG00000153094	1.4118
BCL2L12 ENSG00000126453	0.50478
BCL2L13 ENSG00000099968	1.04867
BCL2L14 ENSG00000121380	1.06545
BCL2L15 ENSG00000188761	0.835512
BCL2L2 ENSG00000129473	0.72928
BCL2L2-PABPN1 ENSG00000258643	1.01857
BCL3 ENSG00000069399	1.01836
BCL6 ENSG00000113916	0.938357
BCL6B ENSG00000161940	0.920889
BCL7A ENSG00000110987	0.958516
BCL7B ENSG00000106635	0.859297
BCL7C ENSG00000099385	0.84204
BCL9 ENSG00000116128	0.804609
BCL9L ENSG00000186174	0.802776
BCLAF1 ENSG00000029363	0.817933
BCO1 ENSG00000135697	1.18171
BCO2 ENSG00000197580	0.834575
BCOR ENSG00000183337	0.679449
BCORL1 ENSG00000085185	0.844069
BCR ENSG00000186716	0.743386
BCS1L ENSG00000074582	1.07157
BDH1 ENSG00000161267	0.839206
BDH2 ENSG00000164039	0.915561
BDKRB1 ENSG00000100739	0.779411
BDKRB2 ENSG00000168398	0.460899
BDNF ENSG00000176697	0.803994
BDP1 ENSG00000145734	1.22387
BEAN1 ENSG00000166546	0.927471
BECN1 ENSG00000126581	1.07677
BEGAIN ENSG00000183092	1.01952
BEND2 ENSG00000177324	0.962429
BEND3 ENSG00000178409	0.821876
BEND4 ENSG00000188848	1.12341
BEND5 ENSG00000162373	0.678829
BEND6 ENSG00000151917	1.17716
BEND7 ENSG00000165626	0.640555
BEST1 ENSG00000167995	1.65915
BEST2 ENSG00000039987	0.838897
BEST3 ENSG00000127325	0.810156
BEST4 ENSG00000142959	0.98252
BET1 ENSG00000105829	0.765535
BET1L ENSG00000177951	0.753278
BEX1 ENSG00000133169	0.87807
BEX2 ENSG00000133134	0.873449
BEX3 ENSG00000166681	1.21681
BEX4 ENSG00000102409	1.08616
BEX5 ENSG00000184515	0.880031
BFAR ENSG00000103429	1.09387
BFSP1 ENSG00000125864	0.634771
BFSP2 ENSG00000170819	0.897703
BGLAP ENSG00000242252	1.1539
BGN ENSG00000182492	1.22887
BHLHA15 ENSG00000180535	0.978189
BHLHB9 ENSG00000198908	0.78864
BHLHE22 ENSG00000180828	0.667569
BHLHE40 ENSG00000134107	0.996465
BHLHE41 ENSG00000123095	1.23207
BHMG1 ENSG00000237452	1.03634
BHMT ENSG00000145692	1.16363
BHMT2 ENSG00000132840	1.08602
BICC1 ENSG00000122870	0.989312
BICD1 ENSG00000151746	0.849953
BICD2 ENSG00000185963	0.621571
BICDL1 ENSG00000135127	1.14374
BICDL2 ENSG00000162069	1.17467
BID ENSG00000015475	1.09947
BIK ENSG00000100290	0.790884
BIN1 ENSG00000136717	0.810329
BIN2 ENSG00000110934	1.10846
BIN3 ENSG00000147439	1.1418
BIRC2 ENSG00000110330	1.02832
BIRC3 ENSG00000023445	0.728747
BIRC5 ENSG00000089685	0.941929
BIRC6 ENSG00000115760	0.971671
BIRC7 ENSG00000101197	0.675998
BIVM ENSG00000134897	0.977286
BLCAP ENSG00000166619	1.13383
BLK ENSG00000136573	0.797462
BLM ENSG00000197299	0.83094
BLMH ENSG00000108578	0.829557
BLNK ENSG00000095585	0.727208
BLOC1S1 ENSG00000135441	1.13622
BLOC1S2 ENSG00000196072	0.914519
BLOC1S3 ENSG00000189114	0.916686
BLOC1S4 ENSG00000186222	1.18177
BLOC1S5 ENSG00000188428	0.934453
BLOC1S6 ENSG00000104164	0.918272
BLVRA ENSG00000106605	0.776843
BLVRB ENSG00000090013	1.5433
BLZF1 ENSG00000117475	1.01653
BMF ENSG00000104081	1.11112
BMI1 ENSG00000168283	1.23643
BMP1 ENSG00000168487	0.862065
BMP10 ENSG00000163217	0.879841
BMP2 ENSG00000125845	0.965857
BMP2K ENSG00000138756	0.847385
BMP3 ENSG00000152785	1.02379
BMP4 ENSG00000125378	0.796477
BMP5 ENSG00000112175	0.774125
BMP6 ENSG00000153162	1.17925
BMP7 ENSG00000101144	1.03563
BMP8A ENSG00000183682	1.1061
BMP8B ENSG00000116985	0.947496
BMPER ENSG00000164619	0.996546
BMPR1A ENSG00000107779	0.935526
BMPR1B ENSG00000138696	1.67277
BMPR2 ENSG00000204217	0.804158
BMS1 ENSG00000165733	1.15516
BMT2 ENSG00000164603	1.09763
BMX ENSG00000102010	0.760409
BNC1 ENSG00000169594	0.850308
BNC2 ENSG00000173068	0.888788
BNIP1 ENSG00000113734	1.05285
BNIP2 ENSG00000140299	1.06519
BNIP3 ENSG00000176171	0.945573
BNIP3L ENSG00000104765	1.11369
BNIPL ENSG00000163141	0.874889
BOC ENSG00000144857	1.30269
BOD1 ENSG00000145919	0.830067
BOD1L1 ENSG00000038219	0.631716
BOD1L2 ENSG00000228075	0.856861
BOK ENSG00000176720	0.946142
BOLA1 ENSG00000178096	0.784564
BOLA2B ENSG00000169627	1.06781
BOLA3 ENSG00000163170	0.764421
BOLL ENSG00000152430	1.12791
BOP1 ENSG00000261236	1.15942
BORA ENSG00000136122	1.02628
BORCS5 ENSG00000165714	0.964569
BORCS6 ENSG00000196544	0.762982
BORCS7 ENSG00000166275	1.1377
BORCS8 ENSG00000254901	0.852361
BORCS8-MEF2B ENSG00000064489	1.06051
BPGM ENSG00000172331	1.03912
BPHL ENSG00000137274	0.690244
BPI ENSG00000101425	1.47699
BPIFA1 ENSG00000198183	1.1071
BPIFA2 ENSG00000131050	0.999399
BPIFB1 ENSG00000125999	0.641732
BPIFB2 ENSG00000078898	0.533444
BPIFB4 ENSG00000186191	0.943256
BPIFC ENSG00000184459	0.961707
BPNT1 ENSG00000162813	1.14087
BPTF ENSG00000171634	0.90041
BRAF ENSG00000157764	0.933049
BRAP ENSG00000089234	0.906736
BRAT1 ENSG00000106009	0.848669
BRCA1 ENSG00000012048	1.10294
BRCA2 ENSG00000139618	0.896414
BRCC3 ENSG00000185515	0.799056
BRD1 ENSG00000100425	0.887749
BRD2 ENSG00000204256	0.894199
BRD3 ENSG00000169925	0.98563
BRD4 ENSG00000141867	0.617431
BRD7 ENSG00000166164	0.996303
BRD8 ENSG00000112983	0.984228
BRD9 ENSG00000028310	1.11153
BRDT ENSG00000137948	1.11432
BRE ENSG00000158019	0.952363
BRF1 ENSG00000185024	0.950305
BRF2 ENSG00000104221	0.60666
BRI3 ENSG00000164713	1.51098
BRI3BP ENSG00000184992	0.796062
BRICD5 ENSG00000182685	0.877067
BRINP1 ENSG00000078725	1.24034
BRINP2 ENSG00000198797	1.3381
BRINP3 ENSG00000162670	1.32058
BRIP1 ENSG00000136492	1.18967
BRIX1 ENSG00000113460	1.27836
BRK1 ENSG00000254999	0.999196
BRMS1 ENSG00000174744	1.09322
BRMS1L ENSG00000100916	1.01806
BROX ENSG00000162819	1.58832
BRPF1 ENSG00000156983	0.821335
BRPF3 ENSG00000096070	0.917242
BRS3 ENSG00000102239	1.12187
BRSK1 ENSG00000160469	1.1044
BRSK2 ENSG00000174672	0.777131
BRWD1 ENSG00000185658	0.904469
BRWD3 ENSG00000165288	0.643334
BSCL2 ENSG00000168000	1.1619
BSDC1 ENSG00000160058	0.677566
BSG ENSG00000172270	1.24389
BSN ENSG00000164061	0.940899
BSND ENSG00000162399	1.14221
BSPH1 ENSG00000188334	1.1723
BSPRY ENSG00000119411	1.47495
BST1 ENSG00000109743	0.69871
BST2 ENSG00000130303	0.963925
BTAF1 ENSG00000095564	1.29645
BTBD1 ENSG00000064726	0.983793
BTBD10 ENSG00000148925	1.00341
BTBD11 ENSG00000151136	0.841902
BTBD16 ENSG00000138152	0.77494
BTBD18 ENSG00000233436	1.11016
BTBD19 ENSG00000222009	0.98192
BTBD2 ENSG00000133243	1.07161
BTBD3 ENSG00000132640	0.946739
BTBD6 ENSG00000184887	1.04574
BTBD7 ENSG00000011114	0.580427
BTBD8 ENSG00000189195	0.928981
BTBD9 ENSG00000183826	1.06643
BTC ENSG00000174808	0.967792
BTD ENSG00000169814	1.27965
BTF3 ENSG00000145741	0.948536
BTF3L4 ENSG00000134717	1.33383
BTG1 ENSG00000133639	1.02883
BTG2 ENSG00000159388	0.986162
BTG3 ENSG00000154640	0.769412
BTG4 ENSG00000137707	0.854381
BTK ENSG00000010671	1.00907
BTLA ENSG00000186265	0.77707
BTN1A1 ENSG00000124557	0.814833
BTN2A1 ENSG00000112763	0.818602
BTN2A2 ENSG00000124508	0.657122
BTN3A1 ENSG00000026950	0.86762
BTN3A2 ENSG00000186470	0.942119
BTN3A3 ENSG00000111801	0.945752
BTNL2 ENSG00000204290	0.942744
BTNL3 ENSG00000168903	1.00736
BTNL8 ENSG00000113303	1.01329
BTNL9 ENSG00000165810	0.688262
BTRC ENSG00000166167	0.763745
BUB1 ENSG00000169679	0.770538
BUB1B ENSG00000156970	1.14295
BUB3 ENSG00000154473	1.12061
BUD13 ENSG00000137656	0.943305
BUD31 ENSG00000106245	1.11899
BVES ENSG00000112276	1.83352
BYSL ENSG00000112578	0.717851
BZW1 ENSG00000082153	1.2667
BZW2 ENSG00000136261	1.25681
C10orf10 ENSG00000165507	1.03076
C10orf105 ENSG00000214688	0.938477
C10orf107 ENSG00000183346	0.896696
C10orf11 ENSG00000148655	0.981658
C10orf128 ENSG00000204161	1.18547
C10orf142 ENSG00000277288	1.20618
C10orf2 ENSG00000107815	1.23843
C10orf35 ENSG00000171224	0.699779
C10orf53 ENSG00000178645	0.837857
C10orf54 ENSG00000107738	1.06658
C10orf55 ENSG00000222047	0.839224
C10orf62 ENSG00000203942	0.915313
C10orf67 ENSG00000179133	0.862745
C10orf71 ENSG00000177354	0.890625
C10orf76 ENSG00000120029	0.629993
C10orf82 ENSG00000165863	1.04611
C10orf88 ENSG00000119965	0.878489
C10orf90 ENSG00000154493	0.857296
C10orf95 ENSG00000120055	0.832227
C10orf99 ENSG00000188373	0.580051
C11orf1 ENSG00000137720	1.17309
C11orf16 ENSG00000176029	1.10026
C11orf21 ENSG00000110665	0.831476
C11orf24 ENSG00000171067	1.04391
C11orf31 ENSG00000211450	1.14287
C11orf40 ENSG00000171987	0.972342
C11orf42 ENSG00000180878	1.00666
C11orf45 ENSG00000174370	0.617217
C11orf49 ENSG00000149179	1.18194
C11orf52 ENSG00000149300	0.748765
C11orf53 ENSG00000150750	0.79767
C11orf54 ENSG00000182919	1.09049
C11orf57 ENSG00000150776	1.06844
C11orf58 ENSG00000110696	1.15874
C11orf63 ENSG00000109944	0.878496
C11orf65 ENSG00000166323	0.749254
C11orf68 ENSG00000175573	1.02257
C11orf70 ENSG00000137691	1.20896
C11orf71 ENSG00000180425	0.833798
C11orf74 ENSG00000166352	0.887999
C11orf80 ENSG00000173715	0.8351
C11orf84 ENSG00000168005	0.69886
C11orf87 ENSG00000185742	0.950939
C11orf88 ENSG00000183644	0.935886
C11orf91 ENSG00000205177	0.962428
C11orf94 ENSG00000234776	1.06092
C11orf95 ENSG00000188070	1.14067
C11orf96 ENSG00000187479	0.946883
C11orf98 ENSG00000278615	1.16266
C12orf10 ENSG00000139637	1.06392
C12orf29 ENSG00000133641	1.06802
C12orf4 ENSG00000047621	0.690928
C12orf40 ENSG00000180116	0.88519
C12orf42 ENSG00000179088	0.606623
C12orf43 ENSG00000157895	1.16309
C12orf45 ENSG00000151131	1.21543
C12orf49 ENSG00000111412	1.36552
C12orf50 ENSG00000165805	0.989298
C12orf54 ENSG00000177627	0.855864
C12orf56 ENSG00000185306	0.818494
C12orf57 ENSG00000111678	1.33071
C12orf60 ENSG00000182993	1.40138
C12orf65 ENSG00000130921	0.857805
C12orf66 ENSG00000174206	1.55042
C12orf71 ENSG00000214700	1.14457
C12orf73 ENSG00000204954	1.01422
C12orf75 ENSG00000235162	1.32218
C12orf76 ENSG00000174456	0.936783
C14orf1 ENSG00000133935	1.25302
C14orf105 ENSG00000100557	0.755435
C14orf119 ENSG00000179933	1.23677
C14orf132 ENSG00000227051	1.10046
C14orf142 ENSG00000170270	1.2387
C14orf159 ENSG00000133943	0.709999
C14orf166 ENSG00000087302	0.867539
C14orf169 ENSG00000170468	0.870636
C14orf177 ENSG00000176605	1.05953
C14orf178 ENSG00000197734	0.995568
C14orf180 ENSG00000184601	1.18175
C14orf2 ENSG00000156411	0.939881
C14orf28 ENSG00000179476	1.0789
C14orf37 ENSG00000139971	1.1232
C14orf39 ENSG00000179008	0.987951
C14orf79 ENSG00000140104	1.19174
C14orf80 ENSG00000185347	0.606995
C14orf93 ENSG00000100802	1.02397
C15orf39 ENSG00000167173	1.01725
C15orf40 ENSG00000169609	1.13835
C15orf41 ENSG00000186073	0.890662
C15orf48 ENSG00000166920	1.57435
C15orf52 ENSG00000188549	0.574807
C15orf53 ENSG00000175779	1.03432
C15orf57 ENSG00000128891	0.900933
C15orf59 ENSG00000205363	0.657962
C15orf61 ENSG00000189227	0.878658
C15orf62 ENSG00000188277	0.659693
C15orf65 ENSG00000261652	0.691643
C16orf13 ENSG00000130731	0.932061
C16orf45 ENSG00000166780	1.01165
C16orf46 ENSG00000166455	1.51338
C16orf52 ENSG00000185716	1.01293
C16orf54 ENSG00000185905	0.926528
C16orf58 ENSG00000140688	0.990513
C16orf59 ENSG00000162062	0.761979
C16orf62 ENSG00000103544	1.11069
C16orf70 ENSG00000125149	0.872313
C16orf71 ENSG00000166246	0.872556
C16orf72 ENSG00000182831	1.06945
C16orf74 ENSG00000154102	1.12884
C16orf78 ENSG00000166152	0.873918
C16orf82 ENSG00000234186	0.99917
C16orf86 ENSG00000159761	1.35367
C16orf87 ENSG00000155330	1.18885
C16orf89 ENSG00000153446	0.669593
C16orf91 ENSG00000174109	0.971133
C16orf92 ENSG00000167194	1.16748
C16orf95 ENSG00000260456	0.943716
C16orf96 ENSG00000205832	0.873435
C17orf105 ENSG00000231256	1.24338
C17orf107 ENSG00000205710	1.00619
C17orf49 ENSG00000258315	0.885208
C17orf50 ENSG00000270806	1.05337
C17orf51 ENSG00000212719	1.15318
C17orf53 ENSG00000125319	0.976121
C17orf58 ENSG00000186665	0.947847
C17orf62 ENSG00000178927	1.30869
C17orf64 ENSG00000141371	0.755369
C17orf67 ENSG00000214226	1.07565
C17orf74 ENSG00000184560	0.923841
C17orf75 ENSG00000108666	1.03018
C17orf78 ENSG00000278505	1.00941
C17orf80 ENSG00000141219	0.953355
C17orf89 ENSG00000224877	1.27394
C17orf96 ENSG00000273604	0.906686
C17orf97 ENSG00000187624	0.986804
C17orf98 ENSG00000275489	1.57021
C17orf99 ENSG00000187997	1.27302
C18orf21 ENSG00000141428	0.976689
C18orf25 ENSG00000152242	0.842894
C18orf32 ENSG00000177576	1.00011
C18orf54 ENSG00000166845	1.14744
C18orf63 ENSG00000206043	1.39346
C18orf8 ENSG00000141452	1.22774
C19orf12 ENSG00000131943	0.874537
C19orf18 ENSG00000177025	0.762491
C19orf24 ENSG00000228300	1.07758
C19orf25 ENSG00000119559	0.950248
C19orf33 ENSG00000167644	0.60397
C19orf35 ENSG00000188305	0.766775
C19orf38 ENSG00000214212	0.9333
C19orf43 ENSG00000123144	0.890444
C19orf44 ENSG00000105072	0.748614
C19orf45 ENSG00000198723	0.822997
C19orf47 ENSG00000160392	1.14351
C19orf48 ENSG00000167747	1.21041
C19orf52 ENSG00000142444	0.993923
C19orf53 ENSG00000104979	1.16624
C19orf54 ENSG00000188493	0.72998
C19orf57 ENSG00000132016	1.02099
C19orf60 ENSG00000006015	1.01082
C19orf66 ENSG00000130813	0.849113
C19orf67 ENSG00000188032	1.01153
C19orf68 ENSG00000185453	1.33473
C19orf70 ENSG00000174917	1.07958
C19orf71 ENSG00000183397	1.14867
C19orf73 ENSG00000221916	0.974012
C19orf81 ENSG00000235034	1.17709
C19orf84 ENSG00000262874	0.963879
C1D ENSG00000197223	0.98108
C1GALT1 ENSG00000106392	0.874432
C1GALT1C1 ENSG00000171155	1.07008
C1GALT1C1L ENSG00000223658	0.73278
C1QA ENSG00000173372	1.19118
C1QB ENSG00000173369	1.30995
C1QBP ENSG00000108561	1.38825
C1QC ENSG00000159189	1.087
C1QL1 ENSG00000131094	0.245832
C1QL2 ENSG00000144119	1.00595
C1QL3 ENSG00000165985	0.784228
C1QL4 ENSG00000186897	0.859523
C1QTNF1 ENSG00000173918	0.441532
C1QTNF2 ENSG00000145861	0.707769
C1QTNF3 ENSG00000082196	0.692437
C1QTNF4 ENSG00000172247	0.911453
C1QTNF5 ENSG00000223953	0.763747
C1QTNF6 ENSG00000133466	0.918867
C1QTNF7 ENSG00000163145	1.22603
C1QTNF9 ENSG00000240654	1.19196
C1QTNF9B ENSG00000205863	1.36634
C1QTNF9B-AS1 ENSG00000281899	1.88864
C1R ENSG00000159403	1.48049
C1RL ENSG00000139178	0.855726
C1S ENSG00000182326	0.988638
C1orf100 ENSG00000173728	0.798182
C1orf101 ENSG00000179397	0.80264
C1orf105 ENSG00000180999	1.03718
C1orf106 ENSG00000163362	1.14493
C1orf109 ENSG00000116922	0.956181
C1orf112 ENSG00000000460	0.820684
C1orf115 ENSG00000162817	0.810131
C1orf116 ENSG00000182795	1.09965
C1orf122 ENSG00000197982	1.11785
C1orf123 ENSG00000162384	0.923174
C1orf127 ENSG00000175262	0.791303
C1orf131 ENSG00000143633	0.919374
C1orf141 ENSG00000203963	1.01297
C1orf145 ENSG00000162913	0.639177
C1orf146 ENSG00000203910	1.21334
C1orf158 ENSG00000157330	1.22686
C1orf159 ENSG00000131591	0.991136
C1orf162 ENSG00000143110	0.886657
C1orf167 ENSG00000215910	0.703842
C1orf168 ENSG00000187889	1.45135
C1orf174 ENSG00000198912	1.21676
C1orf185 ENSG00000204006	1.02803
C1orf186 ENSG00000263961	1.79581
C1orf194 ENSG00000179902	1.19361
C1orf198 ENSG00000119280	1.37798
C1orf204 ENSG00000188004	0.988023
C1orf21 ENSG00000116667	1.19855
C1orf210 ENSG00000253313	0.987109
C1orf216 ENSG00000142686	0.619272
C1orf226 ENSG00000239887	1.51926
C1orf228 ENSG00000198520	0.983727
C1orf234 ENSG00000227868	0.9369
C1orf27 ENSG00000157181	0.985478
[truncated: 15,949 more rows]
