# Supplementary material for: Spatial maps of prostate cancer transcriptomes reveal an unexplored landscape of heterogeneity
Source: Nat Commun. 2018 Jun 20;9:2419. doi: 10.1038/s41467-018-04724-5 (PMC6010471; doi:10.1038/s41467-018-04724-5)
Supplement: Supplementary file 9 — Supplementary Data 6 [file 41467_2018_4724_MOESM9_ESM.zip › Supplementary Dataset 3/experiment0001-expected-features.tsv]

	Factor 1	Factor 2	Factor 3	Factor 4	Factor 5	Factor 6	Factor 7	Factor 8	Factor 9	Factor 10
A1BG ENSG00000121410	1.96498	0.165082	1.72272	0.00275604	0.046594	9.36474	0.379001	3.86673	0.0705925	0.892973
A1CF ENSG00000148584	0.237643	0.000229162	0.220153	0.516653	0.188251	0.0559072	0.00583955	0.00134261	3.73827	0.224932
A2M ENSG00000175899	3506.76	35.3489	8.49635	1.14866	44.2774	1880.22	213.733	2468.08	731.542	0.443301
A2ML1 ENSG00000166535	0.0504443	1.02074	10.9719	0.629641	20.9457	0.774325	10.6896	4.21172	1.85557	0.0564306
A4GALT ENSG00000128274	0.115631	150.427	5.01033	2.30606	2.53256	1.20961	38.3713	140.384	46.7946	20.425
AAAS ENSG00000094914	22.1647	14.5021	214.537	256.915	4.62379	0.998301	3.61102	40.4131	2.36282	39.0514
AACS ENSG00000081760	5.29085	0.500212	75.0527	3.36787	0.425061	52.7795	6.9153	49.9213	0.486747	41.1772
AADAC ENSG00000114771	0.603266	0.0258657	2.37678e-06	0.334943	0.434309	0.00350896	0.0617922	0.043627	0.0382932	0.110584
AADACL2 ENSG00000197953	0.01647	0.494972	1.06707	0.449582	0.292121	0.00654356	0.0111417	0.140019	0.274065	0.28837
AADACL4 ENSG00000204518	0.67219	0.290644	0.686626	1.503	1.04076	0.245362	0.000883738	1.07207	0.443026	0.899373
AADAT ENSG00000109576	0.0334646	9.4483	60.2116	48.7423	0.198218	7.41644	4.19966	1.24923	16.4116	46.6169
AAED1 ENSG00000158122	0.134363	1.09411	3.25957	0.132895	7.32922	31.9078	5.38299	19.1851	4.97382	14.3789
AAGAB ENSG00000103591	5.8091	0.175011	107.98	2.78433	16.1036	241.678	42.3906	0.228739	4.22649	37.5249
AAK1 ENSG00000115977	11.0149	33.9347	159.853	7.45002	59.7096	4.74347	14.5032	9.67328	19.969	100.853
AAMDC ENSG00000087884	3.17861	313.746	25.1401	8.22729	2.49731	118.142	3.98618	7.62999	27.4832	4.21981
AAMP ENSG00000127837	107.13	84.0639	593.356	383.746	25.6104	383.606	551.754	137.65	282.421	248.791
AAR2 ENSG00000131043	2.3399	58.2982	0.254501	97.9588	93.4308	152.347	35.1856	14.3119	7.914	6.46799
AARD ENSG00000205002	2.71027	2.36388	0.133588	0.765325	0.224215	0.953529	0.557561	1.13142	2.24706	0.830825
AARS ENSG00000090861	243.158	332.409	39.4402	5.21037	326.444	537.697	13.3386	1.67706	24.1167	171.638
AARSD1 ENSG00000266967	9.23135	0.1382	0.0380521	9.29548	0.886094	42.7283	1.17982	1.08687	2.54302	16.0117
AASDH ENSG00000157426	19.3176	0.0382487	18.7212	0.111035	15.4957	1.8407	0.782739	0.151607	0.866248	0.166817
AASDHPPT ENSG00000149313	1.23007	0.238251	43.746	0.350455	0.398621	1.52679	1.84431	2.27702	0.00354933	14.7031
AASS ENSG00000008311	14.4425	0.445849	3.44084	0.541502	0.234783	1.86161	2.59009	4.27304	1.04426	0.109761
AATF ENSG00000275700	17.9228	128.382	59.6212	52.8454	0.640983	103.469	10.936	40.468	8.04025	18.2731
AATK ENSG00000181409	2.93958	7.72155	0.800485	0.77431	0.0729077	1.23114	1.96808	0.823875	0.288357	1.32989
AATK-AS1 ENSG00000225180	0.0716971	0.576423	0.0151809	0.0021263	0.0651517	0.0354951	0.0196078	0.000685268	0.0437904	0.0251593
ABAT ENSG00000183044	1.92034	1.58015	169.868	139.039	71.2054	2.99184	6.80643	1.49712	0.21606	2.08793
ABC13-47488600E17.1 ENSG00000283199	4.66263	4.33013	8.33142	2.23808	1.78353	2.78168	9.16968	0.334031	6.91943	0.411754
ABC13-47656900H15.1 ENSG00000283566	0.684262	0.477796	0.883211	0.264467	1.12638	1.48924	4.60254	1.21416	0.555232	2.1252
ABC7-42404400C24.1 ENSG00000277758	0.045169	1.7443	0.143925	0.139597	0.146734	0.145447	0.653112	1.04853	0.366773	0.00910911
ABCA1 ENSG00000165029	2.36524	1.93522	1.42559	0.979593	3.62462	7.66567	3.27473	11.0831	3.29946	32.7438
ABCA10 ENSG00000154263	0.191263	3.97578	2.4819	1.15254	0.464499	3.465	8.23883	2.23659	1.31609	0.609991
ABCA12 ENSG00000144452	3.65205	0.217507	0.172137	0.418086	0.374404	0.113234	0.287837	0.574407	0.752748	0.151592
ABCA13 ENSG00000179869	1.08697	0.44504	0.145863	0.117202	0.1559	0.103633	0.433689	0.314947	0.0701523	0.26783
ABCA2 ENSG00000107331	32.4303	95.7426	262.168	304.162	11.5483	13.1047	41.8616	275.389	43.3362	46.756
ABCA3 ENSG00000167972	118.27	5.15236	136.088	147.246	4.46828	192.899	1.26222	1.06646	100.198	1.88216
ABCA4 ENSG00000198691	0.0205936	0.60311	1.06163	0.768943	0.731171	1.27214	0.573351	0.433773	0.149377	0.50854
ABCA5 ENSG00000154265	3.98126	0.597278	10.1954	1.1754	17.7606	1.05326	21.417	0.952718	17.4208	18.869
ABCA6 ENSG00000154262	1.01351	4.48096	0.107545	1.28992	0.871621	5.90603	0.505387	1.44299	17.5968	0.17732
ABCA7 ENSG00000064687	2.41448	0.0178741	0.520995	105.085	3.11963	11.4468	12.9848	1.51777	36.7298	2.47701
ABCA8 ENSG00000141338	0.80478	3.54039	39.3072	14.3819	6.52691	8.38642	0.88106	88.6724	0.0143192	0.594766
ABCA9 ENSG00000154258	0.229296	4.79824	5.08487	34.8188	2.01752	9.985	2.34724	0.207781	0.767321	0.0171095
ABCB1 ENSG00000085563	0.00367432	10.5852	3.24841	1.5837	0.847202	0.114984	2.26442	0.250557	1.49679	0.401197
ABCB10 ENSG00000135776	5.27208	0.134942	4.69152	1.17825	0.37174	4.88668	0.133491	0.102109	2.37081	29.7268
ABCB11 ENSG00000073734	3.18548	0.656292	0.186455	0.0458345	0.104658	0.109052	0.0478512	0.144081	0.0227949	0.0893928
ABCB4 ENSG00000005471	3.4144	12.9387	1.00451	0.824439	0.913139	1.91546	0.106676	2.11219	0.265751	4.62601
ABCB5 ENSG00000004846	0.0804135	2.42098	1.66183	0.975919	0.332535	0.768943	0.744543	0.964392	0.119814	2.15763
ABCB6 ENSG00000115657	8.76589	0.309148	0.249812	2.8396	1.64298	4.12856	0.256043	0.684703	0.460643	0.504437
ABCB7 ENSG00000131269	5.07802	1.43524	1.21075	0.879328	0.181018	155.197	12.0343	5.07231	4.4767	4.4684
ABCB8 ENSG00000197150	54.7556	89.26	100.732	19.2227	30.4761	0.627649	3.46565	113.808	4.0132	2.89806
ABCB9 ENSG00000150967	31.6381	62.0867	4.35498	0.0822021	0.610678	44.5429	5.67793	0.154119	0.76317	3.29755
ABCC1 ENSG00000103222	80.8028	36.1297	74.5201	0.26488	102.513	176.484	48.5711	7.96224	1.11221	41.1431
ABCC10 ENSG00000124574	0.527849	62.3404	6.56382	14.0847	155.621	16.8569	27.323	16.8068	36.6536	0.0911558
ABCC11 ENSG00000121270	0.181934	0.160934	30.9782	0.38459	0.010708	0.2487	0.00947883	0.000641494	0.92486	4.55941
ABCC12 ENSG00000140798	0.386794	5.47074	0.394142	0.0188506	0.0728407	0.332591	0.269685	0.432113	0.253774	0.161284
ABCC2 ENSG00000023839	0.218833	0.0395404	0.228463	0.270832	0.0392366	0.894338	0.0612952	1.05006	0.0403594	0.000517692
ABCC3 ENSG00000108846	0.970407	30.9511	35.5076	47.7326	24.2154	24.0443	46.2726	0.450437	7.10203	0.436629
ABCC4 ENSG00000125257	1.11072	0.295083	675.709	2.29857	89.4148	2.76754	31.0923	1.28274	0.656179	211.355
ABCC5 ENSG00000114770	1.96216	43.8658	168.083	1.51237	4.15917	148.119	68.4804	1.49076	2.22596	3.45684
ABCC6 ENSG00000091262	4.94783	0.706208	1.72436	4.27671	8.87556	0.334947	1.84967	0.191433	0.651471	27.1007
ABCC8 ENSG00000006071	0.584657	72.4114	11.3134	18.7466	0.0541675	6.74691	0.6361	69.8475	0.534973	0.224105
ABCC9 ENSG00000069431	10.4038	1.26575	1.12025	0.972278	0.55954	0.511426	0.00061535	0.260851	23.4256	0.0123133
ABCD1 ENSG00000101986	41.0405	21.9661	0.0844556	84.9113	2.2588	0.717462	1.7042	95.9202	0.546997	54.892
ABCD2 ENSG00000173208	0.71763	1.15713	0.062204	0.0461459	0.438523	0.505636	0.00108921	1.20809	0.798334	0.551944
ABCD3 ENSG00000117528	4.46524	2.12871	60.8594	9.37948	1.82446	5.80766	7.47889	0.796075	1.61136	8.67666
ABCD4 ENSG00000119688	2.61406	15.6276	139.496	2.56382	6.41479	21.8008	2.93044	0.167625	116.303	40.6858
ABCE1 ENSG00000164163	1.66365	1.22491	19.1622	1.32354	1.81798	6.57097	15.467	1.22227	0.818512	24.8201
ABCF1 ENSG00000204574	0.126327	354.548	234.139	10.9075	2.42019	240.668	7.92281	1.16412	9.04567	182.361
ABCF2 ENSG00000033050	53.3571	386.78	178.5	14.0061	0.387517	143.667	43.971	55.5249	0.355583	21.5899
ABCF3 ENSG00000161204	106.04	6.70747	90.8744	145	8.76818	3.76494	2.6364	12.1551	11.1282	47.4756
ABCG1 ENSG00000160179	0.583748	6.17602	17.7277	20.3433	18.9389	181.073	2.99273	0.317939	0.916534	54.1686
ABCG2 ENSG00000118777	1.63752	5.835	0.679696	6.59614	3.2464	63.5005	10.8018	1.84144	33.399	2.68843
ABCG4 ENSG00000172350	1.88148	0.551413	0.375969	0.268847	0.573483	0.0808569	0.0416652	0.395335	0.379492	0.210036
ABCG5 ENSG00000138075	0.204717	0.914931	0.00322807	0.226217	0.0161216	0.0839579	0.0786759	0.861299	0.165932	0.0443101
ABHD1 ENSG00000143994	2.42341	74.045	8.05257	0.877636	2.63884	1.60999	0.973998	1.59116	5.42949e-05	0.163792
ABHD10 ENSG00000144827	13.9914	2.7838	25.5549	35.3757	14.4705	606.682	0.498222	0.91375	5.13911	2.82593
ABHD11 ENSG00000106077	7.45269	289.334	149.329	101.234	1.93171	347.61	148.83	0.704706	0.873608	92.8107
ABHD12 ENSG00000100997	26.0587	419.502	469.724	352.452	111.79	281.252	253.64	11.2236	10.0419	186.944
ABHD12B ENSG00000131969	0.00137037	0.0280933	0.0590242	0.0691394	0.158315	0.32265	0.11123	0.0413536	0.0115762	0.0601784
ABHD13 ENSG00000139826	9.7493	4.71853	54.4465	8.54709	8.12474	0.382638	13.9122	14.9466	5.55106	40.5772
ABHD14A ENSG00000248487	88.8823	56.2081	121.56	183.953	30.2421	83.1246	7.07027	11.153	18.0734	96.261
ABHD14A-ACY1 ENSG00000114786	0.446669	0.000562029	0.0120815	0.270908	0.290821	0.107606	0.0646255	0.0451377	0.279938	0.00317435
ABHD14B ENSG00000114779	337.069	175.146	256.621	1237.97	85.8864	7.40205	91.8019	149.19	6.55508	10.5962
ABHD15 ENSG00000168792	103.195	7.62174	15.5354	0.517166	1.9319	0.318164	49.7357	1.20371	13.0182	9.00432
ABHD16A ENSG00000204427	0.0084807	0.992329	5.63019	3.02819	1.38096	38.3013	8.04335	8.07206	6.36108	1.09114
ABHD17A ENSG00000129968	60.8239	19.3971	31.0827	149.242	19.557	12.3057	0.782324	27.7515	8.87989	67.0056
ABHD17B ENSG00000107362	6.67211	2.94902	16.3626	2.5213	10.5534	67.9829	23.8149	0.734727	4.2883	0.443988
ABHD17C ENSG00000136379	0.116234	2.28653	54.0363	68.1066	2.10209	13.1048	11.5422	3.45958	17.8272	30.2038
ABHD18 ENSG00000164074	11.0804	0.163926	56.1223	0.0264896	1.76215	0.961418	0.401602	6.43207	0.111452	5.94571
ABHD2 ENSG00000140526	1.91658	1.72652	794.661	1.32822	332.606	2.33318	53.8833	17.6773	8.60576	284.804
ABHD3 ENSG00000158201	0.442954	0.0842214	27.1807	2.68166	4.33335	8.34905	0.461195	0.580511	3.31049	11.0094
ABHD4 ENSG00000100439	25.7771	65.1602	0.000944645	28.1755	16.365	89.6339	32.0718	4.80173	0.628379	0.254734
ABHD5 ENSG00000011198	0.334724	6.95911	0.702964	1.03201	4.55555	4.51378	0.00109007	0.124317	0.287022	0.422052
ABHD6 ENSG00000163686	14.4769	0.521749	89.9542	55.375	3.04124	5.59579	61.6001	1.31936	0.539488	52.8457
ABHD8 ENSG00000127220	3.97128	32.2834	5.12487	54.1295	38.8498	44.7232	22.7756	67.883	79.6312	6.63182
ABI1 ENSG00000136754	1.53431	0.83275	102.128	6.23921	32.9953	0.0339919	84.4574	3.15894	3.40833	0.613107
ABI2 ENSG00000138443	5.40074	29.9638	132.772	0.0852695	3.6159	412.15	43.3762	12.294	24.6656	87.0526
ABI3 ENSG00000108798	0.410275	49.9881	7.42086	0.226025	4.57942	3.58978	3.63049	1.86255	16.8934	1.46601
ABI3BP ENSG00000154175	1.36043	0.374663	0.348682	4.87684	1.9205	0.358915	0.146285	1.53074	1.15693	0.210095
ABL1 ENSG00000097007	17.8916	115.664	232.182	161.746	6.2901	351.527	11.0134	189.175	113.682	112.54
ABL2 ENSG00000143322	21.1864	0.919099	2.11466	0.0627699	10.3379	3.44817	25.0796	21.1766	47.4339	4.5355
ABLIM1 ENSG00000099204	22.2018	308.924	18.4009	125.712	62.1123	1.30222	160.592	226.436	86.7917	21.7152
ABLIM2 ENSG00000163995	7.84074	0.34147	0.0623002	0.617259	1.38372	0.624355	0.0808916	2.07712	10.2589	2.45482
ABLIM3 ENSG00000173210	58.7104	1.35814	59.9557	0.817866	2.91122	9.27189	23.4979	0.931823	0.00669727	0.29527
ABO ENSG00000175164	0.443308	2.43439	2.46642	6.4456	5.76906	67.871	55.4626	1.1637	1.93262	35.2474
ABR ENSG00000159842	0.299405	3.43376	21.8198	4.05116	2.13138	388.296	97.5423	114.316	8.16783	44.7813
ABRA ENSG00000174429	0.493709	8.30475e-05	3.55795	0.0706968	0.806192	0.128613	0.0189681	0.807398	0.418338	0.0111892
ABRACL ENSG00000146386	0.856695	0.927211	8.68554	0.832358	0.209778	0.197775	0.769151	0.06793	0.529592	17.8348
ABT1 ENSG00000146109	15.3376	3.2369	8.3625	5.60409	2.10444	176.191	4.87458	5.3696	3.65567	64.3455
ABTB1 ENSG00000114626	365.051	77.4053	91.2903	44.4148	47.9481	0.082432	28.2613	94.0011	5.33083	33.3673
ABTB2 ENSG00000166016	14.4467	18.5254	2.89372	0.787808	0.38714	4.48655	11.0778	45.3438	0.77638	2.54787
AC002429.5 ENSG00000236197	0.00389248	0.547713	0.191266	0.0371064	0.275496	0.336452	0.00538066	0.0962836	0.140089	0.109981
AC004076.7 ENSG00000268533	0.00506801	0.0162083	0.701965	0.317207	0.181114	0.0507388	0.116364	0.040208	0.0111833	0.297934
AC004158.1 ENSG00000280264	0.116126	0.466267	0.0214587	0.0242824	0.00165622	0.199448	0.0189513	0.0198078	0.223076	0.911446
AC004381.6 ENSG00000005189	0.0800022	72.3574	6.75285	3.45491	139.807	55.0104	2.59816	1.63677	0.678032	19.8558
AC004754.3 ENSG00000269881	3.11459	3.57897	17.5939	0.071549	1.76635	7.39984	0.293024	0.772181	0.010977	2.02761
AC004813.1 ENSG00000279777	0.0772241	0.876001	1.47776	0.132377	0.00562779	0.000422062	0.0338352	0.278477	0.355865	0.340144
AC004824.1 ENSG00000280226	0.0348507	0.229059	0.136886	0.0272645	0.183	0.122193	0.085237	0.0551132	0.590185	0.152253
AC005281.1 ENSG00000226690	0.815894	1.05094	0.773054	0.625936	0.030831	0.712931	0.0548491	0.204754	0.149599	0.0543264
AC005477.1 ENSG00000280188	0.774553	0.0989244	0.0119056	0.41319	0.014398	0.00133541	0.0134128	1.02965	0.261075	0.284209
AC005480.1 ENSG00000279461	8.91671	1.47669	7.56546	0.00254191	2.48161	0.900574	0.196745	0.17116	1.76046	0.121991
AC006116.20 ENSG00000267710	0.0432012	0.682218	0.714844	0.102501	0.329633	1.28226	0.102783	0.664433	3.52829	0.410612
AC006328.1 ENSG00000280301	0.0508657	0.101771	0.559805	0.296145	0.246292	0.441109	0.344705	0.578009	0.226739	0.0891761
AC006386.1 ENSG00000279115	8.35856	9.98571	7.78985	13.2691	0.56117	16.2232	0.15005	2.52086	0.334759	0.491761
AC006994.3 ENSG00000279317	0.00247622	0.45369	0.25085	2.80439	0.0704733	1.3379	0.338678	0.0968799	1.14646	0.532338
AC007040.11 ENSG00000258881	0.0170769	0.0914554	0.013612	0.244388	0.00124471	14.2058	0.0673571	0.113269	0.0268665	0.344614
AC007906.1 ENSG00000279018	0.00150417	1.08014	0.145749	0.326097	0.416028	0.0555067	0.0358811	0.0676753	0.0338221	0.240003
AC008074.1 ENSG00000279644	0.143141	0.0801584	0.434202	0.102686	0.126355	0.114291	0.131967	0.661535	2.15888	0.830596
AC008522.1 ENSG00000279232	0.112474	1.65877	1.60619	1.12179	0.282379	0.546939	0.374779	0.100541	1.18205	0.0490366
AC008686.1 ENSG00000280221	0.131086	0.0958565	0.0236629	0.217095	0.151133	0.633375	0.408448	0.0486963	0.0123605	0.000821106
AC008759.1 ENSG00000279471	0.269492	0.0177075	0.427894	0.177675	0.00294278	0.328327	0.242367	0.0429221	0.112101	0.0653703
AC008810.1 ENSG00000279126	0.134782	0.156798	0.0024493	0.227339	0.175499	0.0522389	0.024542	0.185896	0.0630558	0.781367
AC008914.1 ENSG00000279768	0.123045	0.00106569	0.34807	0.183946	0.0928119	0.185158	0.0048506	0.0120329	0.131697	0.124326
AC009014.3 ENSG00000271824	0.976254	0.986004	3.37529	2.1291	2.70282	0.559162	1.19982	0.182248	1.99556	1.23932
AC009060.2 ENSG00000280252	0.128249	0.0541883	0.411945	0.53523	0.190059	0.270308	0.0337751	0.435037	0.13204	0.510046
AC009977.1 ENSG00000279335	0.0166339	0.0705413	0.000360726	0.231156	0.00705257	0.0450863	0.089125	0.0911041	0.0448008	0.0151354
AC010731.4 ENSG00000235118	0.29435	0.0785526	0.221259	0.175005	0.0304025	0.0102411	0.197398	0.435544	0.026752	0.204204
AC011155.1 ENSG00000280098	0.0964315	0.038639	0.243648	0.0228716	0.0924622	0.00213313	0.0734553	0.329546	0.213298	2.14243
AC011380.1 ENSG00000281227	0.0537678	0.0526775	0.0503012	0.264437	0.189605	0.0212833	0.0212692	0.117991	0.164499	0.0019487
AC012005.1 ENSG00000279274	5.26315	14.3807	11.9426	8.31008	1.05945	16.2503	4.37476	7.86763	8.50439	7.05466
AC012005.2 ENSG00000279287	0.299427	0.276125	0.133186	0.153016	1.17451	0.0493988	0.11165	0.00412872	0.0932138	0.435303
AC012363.1 ENSG00000281676	0.0796501	0.783095	0.0736101	0.157649	1.46817	0.342252	0.6438	0.0303662	0.00565695	2.34321
AC013269.5 ENSG00000184761	0.0416863	0.54854	0.576583	0.452263	0.271557	0.453084	0.0685366	0.230333	0.202757	0.0106095
AC013461.1 ENSG00000091436	214.457	0.076958	52.0914	2.68757	4.68501	5.33191	6.29366	35.1697	11.1041	26.4898
AC016142.1 ENSG00000280141	0.0528641	0.113106	0.498603	0.261415	0.0106203	0.301635	0.148197	0.478794	0.168745	0.111179
AC016549.1 ENSG00000281325	0.0837826	0.00944726	0.707395	0.00159802	0.0227934	0.185155	0.291905	0.296662	0.257455	0.737918
AC016577.1 ENSG00000279646	0.0729417	0.0414012	0.193862	0.0651378	0.0317589	1.06223e-05	0.055056	0.331185	0.0450406	0.163017
AC016991.1 ENSG00000279435	0.151187	0.200134	0.380369	0.294204	0.130217	0.0161584	0.319987	0.0939215	0.0382836	0.086014
AC017081.1 ENSG00000279921	0.00455096	0.100561	0.110478	0.395889	0.597778	0.0638832	0.545735	0.0481513	0.121394	0.803459
AC018512.1 ENSG00000279808	0.0598498	0.312092	7.36514e-05	0.22133	0.615269	0.357526	0.247996	0.00743772	0.143516	0.0142226
AC018902.1 ENSG00000280817	0.00216721	0.383446	0.0413974	0.0628293	0.521071	0.00536341	0.335612	0.0624971	0.0478558	0.00168471
AC021106.1 ENSG00000279386	0.0207195	0.227416	0.00027051	0.0556345	0.109386	0.0550014	0.00606548	0.201274	0.120816	0.297654
AC024060.1 ENSG00000281584	0.0156715	0.0669519	0.275443	0.0317628	0.0429336	0.0953407	0.0513726	0.179025	0.0444409	0.426347
AC024592.12 ENSG00000267740	0.0276416	0.150191	0.433024	0.0395944	0.110125	0.517197	0.243633	0.0414578	0.112821	0.298414
AC025335.1 ENSG00000179859	0.556941	95.0025	1.27498	1.57032	1.30942	55.5442	2.27812	0.801587	1.83738	0.207334
AC055733.1 ENSG00000280127	0.00462459	0.00895006	0.210074	0.142312	0.000654732	0.0295192	0.0652521	0.0615195	0.246054	0.00840586
AC055866.1 ENSG00000281079	0.0732757	0.0218553	0.329592	0.193497	0.0494714	0.289609	0.26257	0.159174	0.194836	0.254267
AC069063.2 ENSG00000279380	0.293622	0.031082	0.12463	0.156698	0.0413726	0.372615	0.171431	0.199891	0.275509	0.0631434
AC073130.2 ENSG00000281656	0.165958	0.0763825	0.170387	0.143773	0.000452018	0.081574	0.0319727	0.0611173	0.00469006	0.66319
AC073657.1 ENSG00000279937	0.00892598	0.249049	0.431276	0.193674	0.183801	0.0665188	0.527171	0.00192209	0.325832	0.305336
AC074033.1 ENSG00000281137	2.5541	8.69196e-05	3.94798	0.465441	0.102968	0.279631	0.0469445	0.852384	5.51086	0.318782
AC087350.1 ENSG00000281527	0.268804	0.348213	0.00985862	0.175032	0.0573239	0.206742	0.0102987	0.143477	0.304109	0.167206
AC087762.1 ENSG00000279588	0.001452	0.273737	0.0114187	0.0185728	0.0952618	0.150687	0.00127248	0.0941679	0.677882	0.00828481
AC090154.1 ENSG00000278888	0.00217903	0.0896811	0.0291086	0.00451833	0.181093	0.100433	0.126118	0.331283	0.118037	0.13722
AC090498.1 ENSG00000279483	13.9049	1775.07	129.931	11.6619	184.4	1424.98	51.9467	8.52298	64.103	14.9774
AC092384.1 ENSG00000280675	0.138105	0.0551024	0.00745729	0.477162	0.0372809	0.584575	0.0220008	0.0140416	0.0260742	0.179535
AC092835.2 ENSG00000233757	0.147984	0.288612	0.224541	0.286998	0.00117766	0.00879128	0.04003	0.0805568	0.663914	0.192514
AC092881.1 ENSG00000279530	0.256181	0.553346	0.194026	0.0796221	0.0933088	0.0576778	0.0505471	0.0104875	0.12285	0.00490962
AC100821.1 ENSG00000280473	0.105511	0.0203244	0.478669	0.0335928	0.267323	0.195359	0.518917	0.0353875	0.00844708	0.155549
AC104057.1 ENSG00000280427	0.00355185	0.105378	0.07661	0.0244579	0.0706229	0.106533	0.190006	0.579857	0.273631	0.375747
AC104073.1 ENSG00000280410	0.0148138	0.151446	0.0549571	0.201342	0.0750258	0.301174	0.8822	0.86381	0.0259013	0.00201954
AC104304.4 ENSG00000283473	1.12996e-06	0.20454	0.133712	0.196078	0.121911	0.00734701	0.383515	0.945956	0.257231	0.388366
AC104389.2 ENSG00000279824	0.17858	0.0410549	0.0247279	0.00832172	0.340661	0.258083	1.195	0.106684	0.210152	0.224598
AC104981.1 ENSG00000278938	0.0320025	0.0897465	0.578629	0.00504114	0.383758	0.319718	0.0575709	0.497233	0.160309	0.439669
AC105009.1 ENSG00000281855	0.118743	0.0465774	0.447415	0.820088	0.981393	0.310458	0.0467772	0.20602	0.0306892	0.383181
AC105052.1 ENSG00000279168	0.302818	0.930788	0.979466	9.68656	0.0363879	0.295997	0.243421	1.86747	0.531501	3.27855
AC109486.1 ENSG00000280447	0.0123493	0.0429544	0.0675671	0.0449376	0.113036	9.89747e-05	0.0866253	0.447167	0.0140726	0.0123051
AC109829.1 ENSG00000233438	0.136658	0.0150501	0.00752705	0.382313	0.169895	0.597717	0.236935	0.0131649	0.0370598	0.292213
AC110602.1 ENSG00000281267	0.153028	0.177913	0.332102	0.851931	0.737276	0.281819	2.95835	0.531724	0.00711724	0.176648
AC110615.1 ENSG00000279909	5.43035	1.29023	6.18023	19.9996	1.55995	10.7345	0.14186	3.67942	0.191889	7.32274
AC112719.1 ENSG00000280671	0.146934	0.0346658	0.0237222	0.0536234	0.168474	0.0142333	0.105571	0.00742616	0.0750089	0.832272
AC113404.1 ENSG00000254893	0.444592	0.910359	3.30173	0.00595169	14.7026	0.00587014	11.6009	70.3314	9.96715	17.7131
AC118758.1 ENSG00000268187	0.0437136	0.0839265	0.202264	0.378746	0.075904	0.117951	0.0777681	0.407739	0.0532584	0.499598
AC131097.4 ENSG00000216921	9.31335	0.400633	1.01928	1.75924	6.96299	0.144952	6.50589	0.222084	1.57794	0.0287163
AC131263.1 ENSG00000280550	0.526622	0.409281	0.369087	0.923843	0.000306557	0.326818	0.0838539	0.000435021	0.0371683	0.127546
AC138517.6 ENSG00000283288	0.000618909	0.412448	0.298029	1.18768	0.609056	0.343856	0.0327913	0.0822108	0.316673	0.129517
AC138647.1 ENSG00000226490	0.11939	0.141757	0.654926	0.00421432	0.0342744	0.424841	0.030128	0.109306	0.558834	1.14405
AC138969.4 ENSG00000183889	8.43334	467.422	128.771	202.047	4.86873	17.05	101.48	22.6001	10.1124	62.0224
AC241377.1 ENSG00000281741	6.51726	26.4618	29.4065	29.5564	7.13507	4.36982	13.0673	0.0799807	3.09686	27.3324
AC241585.1 ENSG00000281571	5.99382	0.444669	5.44262	0.774186	3.9884	0.688099	2.58708	0.137166	0.470141	0.345655
AC242988.1 ENSG00000278939	0.730083	0.0510464	0.0144991	0.0694606	0.531089	0.00104644	0.171878	0.039695	0.0460331	0.18406
AC243756.1 ENSG00000270339	0.054691	0.0162205	0.963394	0.146638	0.693863	0.889457	0.119387	0.143575	0.435396	0.723969
AC243945.1 ENSG00000279510	0.00685447	0.069921	0.135071	1.29225	0.0855492	0.161416	0.0012622	0.158652	0.0400139	0.450895
AC245100.1 ENSG00000280649	6.77413	5.35724	4.05659	26.3202	1.34922	9.53129	20.0698	11.0996	9.33161	51.9202
ACAA1 ENSG00000060971	47.759	1903.89	1793.02	40.882	332.278	9.68455	177.323	16.3128	6.75608	529.124
ACAA2 ENSG00000167315	128.702	2.47452	28.2077	1.18257	0.918687	511.403	1.04483	0.320189	0.0913406	783.618
ACACA ENSG00000278540	1.23312	3.51793	304.732	311.751	57.2562	554.67	1.08084	10.5366	0.16349	82.8001
ACACB ENSG00000076555	72.5448	13.9552	3.82722	0.942656	1.49364	58.9924	2.23799	11.6506	12.5455	0.682286
ACAD10 ENSG00000111271	0.802724	2.49264	157.593	103.722	1.60501	1.60701	4.11865	2.08245	3.14201	9.33291
ACAD11 ENSG00000240303	0.780854	0.09168	2.98835	2.89164	1.33957	0.0312902	1.08615	0.515844	0.466917	0.122139
ACAD8 ENSG00000151498	2.98553	1.30774	27.8635	224.323	62.2933	1.67852	0.879364	0.0844588	1.49337	358.826
ACAD9 ENSG00000177646	0.740975	179.401	140.449	9.71494	14.6241	25.4583	67.3993	0.219198	4.38371	2.9999
ACADL ENSG00000115361	4.79081	1.89914	144.942	0.0208724	75.3741	10.3684	33.9838	11.6567	0.0272291	42.8575
ACADM ENSG00000117054	0.114675	0.504597	92.9265	0.169276	11.9674	4.49889	27.6575	40.7387	1.43849	10.4276
ACADS ENSG00000122971	15.2021	47.6914	0.82107	60.3397	22.7046	24.4205	1.74209	29.4629	15.4181	45.0525
ACADSB ENSG00000196177	2.44488	1.96293	89.1984	4.57259	9.62087	5.38481	0.401719	1.81981	5.14153	54.5378
ACADVL ENSG00000072778	323.892	20.617	1647.01	2175.22	399.956	234.137	677.596	579.537	340.104	620.439
ACAN ENSG00000157766	21.6972	1.05408	0.572862	0.344261	0.0350641	0.0726482	0.0053744	0.328167	1.44764	0.0144041
ACAP1 ENSG00000072818	10.3649	73.6294	16.6608	14.3313	3.60868	0.0406009	3.51716	1.72075	13.857	4.58983
ACAP2 ENSG00000114331	0.0575965	2.6739	0.185934	2.44484	3.50069	1.663	6.07908	48.0245	0.262275	64.9094
ACAP3 ENSG00000131584	161.623	15.5041	233.643	450.432	73.4124	59.5422	3.13601	154.344	28.6142	37.8559
ACAT1 ENSG00000075239	128.579	7.42456	79.7542	0.0630312	28.5851	141.521	3.20755	175.557	0.495028	3.18462
ACAT2 ENSG00000120437	1.37433	179.337	593.703	13.6829	154.408	65.6866	54.4853	1.56397	3.17095	30.6845
ACBD3 ENSG00000182827	0.989509	4.9693	10.3367	24.7218	4.78061	94.4133	27.0045	8.78903	9.47637	50.2218
ACBD4 ENSG00000181513	3.43334	179.605	13.7952	282.828	0.997805	250.753	2.27006	104.634	127.776	46.4224
ACBD5 ENSG00000107897	1.66878	0.66791	61.775	0.108079	0.834012	0.119074	8.295	4.22366	0.99965	3.82729
ACBD6 ENSG00000230124	0.194622	148.515	116.795	3.44146	6.93332	12.588	103.97	20.1442	39.6003	3.61788
ACBD7 ENSG00000176244	0.150775	0.290423	0.183361	0.00148985	0.0884868	0.149983	0.106196	0.0165855	0.135965	0.0852789
ACCS ENSG00000110455	14.2112	29.5528	10.5155	121.042	30.1983	34.0364	0.963622	1.99614	33.3329	13.8478
ACCSL ENSG00000205126	0.0813527	0.193083	0.356246	0.20759	0.0986125	0.31434	2.78371	0.272002	0.452913	0.456986
ACD ENSG00000102977	1.72843	204.298	183.69	71.1128	0.179889	39.0189	5.47341	84.6401	0.793328	5.2873
ACE ENSG00000159640	4.26153	8.95422	183.076	175.908	17.2721	11.7346	75.3206	2.79583	0.819005	8.98567
ACE2 ENSG00000130234	0.550348	0.392798	0.147458	0.230574	0.0309459	0.896135	1.5624	0.000778237	0.150507	0.99511
ACER1 ENSG00000167769	0.187489	4.26279	10.2877	1.66607	5.21783	0.832554	1.12645	0.221605	0.326984	0.137821
ACER2 ENSG00000177076	0.00197829	0.118641	0.042889	0.0200276	0.000985362	0.0719424	2.17843	0.0775396	0.0778873	0.95343
ACER3 ENSG00000078124	3.93473	9.08702	73.9205	1.24553	0.369505	14.4852	0.425849	6.06239	1.2208	4.59397
ACHE ENSG00000087085	0.964735	23.1545	0.0127885	1.0135	0.917541	36.3889	39.071	0.744716	37.4402	0.870284
ACIN1 ENSG00000100813	0.0488021	0.304145	501.245	236.635	9.56474	48.449	294.811	166.981	19.6936	154.808
ACKR1 ENSG00000213088	0.435779	18.4029	0.168229	1.61985	0.98646	0.354175	2.79963	0.0256755	72.4221	1.17702
ACKR2 ENSG00000144648	2.11914	0.317308	0.306843	0.00429505	0.235481	5.47571	0.263662	1.05741	0.0356464	0.941487
ACKR3 ENSG00000144476	31.4944	4.06639	2.26237	1.07922	0.0060375	8.21056	1.05879	2.98666	40.9458	21.2437
ACKR4 ENSG00000129048	0.00150599	0.142485	0.526594	0.692139	0.247864	0.355511	0.0447227	0.0859494	0.164345	0.127889
ACLY ENSG00000131473	15.3654	9.86868	661.019	11.8615	56.3088	271.071	3.74998	10.2867	0.653884	95.9971
ACMSD ENSG00000153086	0.299361	0.213496	0.0603332	0.169301	0.364458	0.476932	0.270729	0.00159145	1.50332	0.774061
ACO1 ENSG00000122729	41.5008	3.9403	10.0586	17.1839	0.013583	27.5845	4.10911	0.0703358	1.95922	6.99816
ACO2 ENSG00000100412	15.0758	206.511	256.649	41.2466	1.21312	206.457	23.1189	16.2357	39.4915	37.1202
ACOD1 ENSG00000102794	0.089167	0.196553	0.506526	0.855976	0.4131	0.412362	0.395905	0.0254319	0.275403	0.217627
ACOT1 ENSG00000184227	197.088	12.5071	180.303	5.56022	6.5171	1.36761	7.23008	13.6791	1.19375	45.9514
ACOT11 ENSG00000162390	21.1983	0.0201551	2.15779	1.48651	6.97005	5.255	12.8033	1.37272	0.823015	0.706836
ACOT12 ENSG00000172497	0.0640234	0.0313625	0.0795042	0.235501	0.0601976	0.148551	0.344796	3.66476	0.0190749	4.31803
ACOT13 ENSG00000112304	80.1103	0.517349	167.715	31.9993	43.8664	24.1272	22.5622	46.6806	60.1364	64.3437
ACOT2 ENSG00000119673	161.982	10.3781	13.5419	13.0535	2.80386	4.48086	34.4523	16.122	0.0549658	35.809
ACOT4 ENSG00000177465	0.0388666	1.10154	2.00078	0.161214	0.223176	24.3271	0.937227	1.80452	0.648104	4.73875
ACOT6 ENSG00000205669	0.0326137	0.725398	0.253694	1.18666	0.229622	0.0194181	0.190763	1.04576	0.23339	0.004552
ACOT7 ENSG00000097021	65.1041	250.703	29.6373	5.57371	40.5624	1.70672	6.614	11.8644	17.1384	1.11961
ACOT8 ENSG00000101473	35.2983	98.0791	46.8177	130.391	30.2536	0.69754	6.1671	24.8576	1.80841	21.2055
ACOT9 ENSG00000123130	16.3611	129.529	70.8985	0.571079	28.9923	128.645	9.5223	5.90302	11.0927	79.1336
ACOX1 ENSG00000161533	40.0311	638.122	812.581	38.3313	124.69	225.659	240.571	69.693	3.9439	269.979
ACOX2 ENSG00000168306	9.85725	0.156192	0.989576	2.26967	16.161	309.527	1.56159	3.43708	1.17808	153.253
ACOX3 ENSG00000087008	60.29	6.59827	149.39	168.914	48.839	12.1084	37.482	0.321652	16.0807	90.3847
ACOXL ENSG00000153093	4.89781	4.26035	14.6434	2.26964	14.775	0.758032	3.59915	0.656325	0.954972	2.67549
ACP1 ENSG00000143727	1.50021	50.0504	235.691	44.2227	41.8557	22.7753	19.398	24.8167	5.73333	85.468
ACP2 ENSG00000134575	44.2301	99.8389	531.121	393.576	97.319	400.872	4.38611	0.0579546	150.473	87.6055
ACP5 ENSG00000102575	5.3228	10.1709	45.5328	68.0573	135.634	2.76822	30.36	11.4865	45.0549	0.00748102
ACP6 ENSG00000162836	0.21314	100.063	220.614	84.8327	112.665	19.6367	45.504	24.7231	88.858	12.7068
ACP7 ENSG00000183760	0.331938	0.00321767	0.617876	0.11088	2.34853	1.09968	0.497105	0.00367765	5.57316	0.354156
ACPP ENSG00000014257	10.0019	8.38279	30049.4	8623.53	7540.33	4.30413	8.22781	10.507	5.36768	233.649
ACPT ENSG00000142513	0.371709	0.0882836	0.464885	0.281619	0.152999	0.188767	0.213568	1.12524	0.403041	5.53082
ACR ENSG00000100312	0.123867	0.651301	0.0830427	2.65879	0.00834313	2.87678	0.170259	1.66647	1.18408	3.00735
ACRBP ENSG00000111644	0.326083	0.132375	19.6136	8.97948	1.03654	5.24005	1.92652	18.9047	1.48984	1.64329
ACRC ENSG00000147174	0.289618	0.124202	0.915732	0.0558159	0.16051	0.380021	0.812565	0.272982	7.29832	1.13677
ACRV1 ENSG00000134940	0.0805583	0.618629	0.362774	0.471564	0.139606	0.00892005	0.451714	0.0842534	0.625179	0.486601
ACSBG1 ENSG00000103740	0.713926	0.14274	7.73252	11.2615	7.75187	2.07583	0.862394	2.52576	0.711178	15.6129
ACSBG2 ENSG00000130377	0.630886	0.815	0.000128873	0.0408082	0.00202097	0.543614	0.370388	0.0173331	0.00858819	0.132177
ACSF2 ENSG00000167107	1.65004	65.0956	2.42083	95.1385	23.9294	12.8831	52.156	25.7252	0.191083	33.4914
ACSF3 ENSG00000176715	22.217	55.5109	75.7669	276.35	26.8451	63.1956	0.274378	21.3062	103.987	0.297146
ACSL1 ENSG00000151726	0.197552	3.04238	452.918	5.06183	2.32067	28.8961	43.6873	0.684977	17.419	59.8174
ACSL3 ENSG00000123983	2.30552	3.60627	903.523	0.398289	209.758	22.7201	43.5984	17.3609	2.84452	111.687
ACSL4 ENSG00000068366	9.07165	0.200381	3.17695	0.595437	1.12154	0.00125261	34.6049	18.3203	0.463941	0.0839049
ACSL5 ENSG00000197142	0.301242	0.00719865	1.9643	0.150932	0.690925	4.71536	31.8661	39.1578	4.95837	709.642
ACSL6 ENSG00000164398	0.840168	6.29031	1.49977	0.410704	0.495062	0.267639	1.05385	1.54943	0.156358	2.17504
ACSM1 ENSG00000166743	0.869089	0.339248	8.34795	0.974344	402.569	1.29182	0.249227	0.121314	0.0686607	86.12
ACSM2A ENSG00000183747	0.619488	0.0299975	0.492755	0.443564	0.0753912	7.87413e-05	0.216294	0.29066	0.644686	0.0747133
ACSM2B ENSG00000066813	2.04043	1.73406	2.51121	0.0379959	0.118564	0.281348	0.474878	0.458255	0.0696856	0.196216
ACSM3 ENSG00000005187	0.869748	2.30625	335.239	17.2141	115.897	4.28044	2.55856	5.00077	1.96896	41.0012
ACSM4 ENSG00000215009	0.10627	0.466918	1.49438	0.130961	0.00631276	0.13732	0.548814	0.656099	0.0538376	0.000372989
ACSM5 ENSG00000183549	0.164271	1.16075	0.368506	1.66207	1.42823	0.0753429	0.0475206	3.11773	0.0343161	5.67441
ACSM6 ENSG00000173124	0.163429	0.10925	0.147074	0.0484637	0.125732	0.0567911	8.60339	0.0647423	0.0274605	0.03146
ACSS1 ENSG00000154930	4.28878	171.913	967.49	896.4	423.196	8.80372	110.432	5.64541	201.907	647.688
ACSS2 ENSG00000131069	11.927	353.712	2.35691	10.1107	8.14014	438.041	13.5048	57.3945	40.552	16.0865
ACSS3 ENSG00000111058	2.34059	2.22729	34.5084	0.662236	0.516404	0.131958	0.535378	26.7239	3.98544	1.51456
ACTA1 ENSG00000143632	48.159	0.776523	0.819083	0.613735	0.171069	0.676138	0.299787	1.69384	0.0329229	2.30722
ACTA2 ENSG00000107796	6380.72	488.762	0.291645	6.48802	2.30921	858.331	0.0127319	6.59821	4.38912	0.000571018
ACTB ENSG00000075624	73427.6	19553.3	11725.1	892.425	2836.19	4660.33	8702.52	3703.26	59774.3	1240.92
ACTBL2 ENSG00000169067	0.97767	0.135777	0.411212	0.386536	0.118524	0.48028	0.119895	0.865254	0.162835	1.41614
ACTC1 ENSG00000159251	132.859	3.76423	0.734115	0.671335	2.39272	0.854213	0.692695	0.761151	0.195824	0.0555718
ACTG1 ENSG00000184009	11.0026	2.66004	4448.27	45.9824	474.993	12492.4	1545.18	890.435	11221.3	2092.51
ACTG2 ENSG00000163017	14929.6	3621.53	0.000447244	1.8272	3.35837	724.323	1.0636	0.899691	0.724363	6.23816
ACTL10 ENSG00000182584	1.44973	1.83844	1.94568	36.951	1.59825	1.71785	1.12548	32.489	0.0197118	3.40612
ACTL6A ENSG00000136518	0.0427514	24.7558	82.3749	5.13912	1.95585	4.58941	3.56658	2.47428	4.7293	7.14062
ACTL6B ENSG00000077080	0.0992906	0.0620966	0.150143	0.0266315	2.23492	0.200735	0.0102517	0.252841	0.661863	0.0234344
ACTL7A ENSG00000187003	0.0132155	0.000708668	0.193087	0.298709	0.234106	1.17594	0.00627651	8.96101e-07	0.0653923	0.0579227
ACTN1 ENSG00000072110	2790.39	740.197	684.089	3.80848	438.234	59.3048	504.628	828.14	410.832	647.761
ACTN2 ENSG00000077522	0.0311032	0.475353	0.0403321	0.320312	0.0150227	0.656253	0.719011	4.39768	0.135933	0.0978997
ACTN3 ENSG00000248746	0.0305706	1.09063	2.35707	1.10435	0.136916	0.425823	0.865328	0.213745	0.765397	0.306429
ACTN4 ENSG00000130402	879.778	612.267	367.653	145.778	256.945	35.3997	524.529	1.70438	241.685	168.426
ACTR10 ENSG00000131966	10.644	0.0829185	57.9417	2.3661	0.930615	14.7078	8.08581	3.87088	1.69215	17.674
ACTR1A ENSG00000138107	170.341	378.96	18.1942	428.507	24.8376	270.38	3.22044	3.8521	24.2648	75.3673
ACTR1B ENSG00000115073	127.147	258.819	366.294	266.041	57.8583	421.743	121.177	8.72184	174.275	110.404
ACTR2 ENSG00000138071	1.80897	1.24091	263.454	4.36243	6.23697	19.3825	88.6254	59.7052	45.1432	153.529
ACTR3 ENSG00000115091	0.0631598	2.69161	22.4992	1.16287	6.13781	46.2072	50.2023	19.5218	41.0162	2.9023
ACTR3B ENSG00000133627	0.783222	2.07992	30.675	1.79422	3.31543	0.397891	4.37415	2.80708	3.24919	5.06134
ACTR3C ENSG00000106526	3.05557	0.86381	1.24258	91.3714	1.52883	1.74151	1.47665	8.51913	3.69638	20.5212
ACTR5 ENSG00000101442	0.747925	3.14158	20.7716	5.89645	9.41927	24.6802	5.61822	2.18999	0.00165221	5.24679
ACTR6 ENSG00000075089	4.69637	1.49484	7.90437	12.6009	3.95648	5.42333	5.96175	4.71439	11.1603	2.24814
ACTR8 ENSG00000113812	0.3407	78.8211	68.777	6.78796	4.76293	20.1173	27.4259	5.41213	22.5038	3.53851
ACTRT2 ENSG00000169717	0.144503	0.130044	0.886343	0.462023	0.00534029	0.0876975	0.0236238	0.208908	0.00328363	0.195276
ACTRT3 ENSG00000184378	0.0103682	0.648127	0.455588	0.928156	1.05858	0.183309	0.16625	0.00610176	0.118089	0.200889
ACVR1 ENSG00000115170	15.1105	0.839034	44.4552	0.0957782	0.448679	3.54778	16.6318	3.7776	2.77689	11.4736
ACVR1B ENSG00000135503	0.396098	4.11881	83.2138	3.31498	3.36664	7.67979	56.1389	2.25837	0.0305859	41.429
ACVR1C ENSG00000123612	0.00339321	8.65169	0.341619	0.020828	0.283268	0.0773776	0.552306	0.688349	0.260275	0.535898
ACVR2A ENSG00000121989	10.5413	3.2642	21.4482	0.0331373	21.1064	5.23053	20.9626	3.92733	9.56922	3.22999
ACVR2B ENSG00000114739	1.88058	0.379379	6.14698	3.28719	0.347289	0.381463	17.2721	0.325183	0.792953	1.16753
ACVRL1 ENSG00000139567	5.54337	75.848	0.033804	1.17682	1.61607	0.630457	0.474409	27.8963	56.5197	0.00100162
ACY1 ENSG00000243989	7.08759	10.8018	22.4279	0.180607	33.5542	6.1509	5.50757	3.61046	25.6545	13.0509
ACY3 ENSG00000132744	2.08711	0.0959295	10.38	1.28016	2.09882	4.47958	2.651	2.48416	42.2376	0.101764
ACYP1 ENSG00000119640	0.713629	5.71063	5.054	2.27535	6.69327	1.50066	7.50735	2.59728	0.943377	51.7901
ACYP2 ENSG00000170634	47.5258	13.0702	30.3935	26.8916	1.13361	14.0693	4.67205	26.8101	0.195285	2.68311
ADA ENSG00000196839	3.32586	74.3637	0.672016	1.26563	1.17043	1.06503	0.0565102	6.28332	16.6646	17.8153
ADAD1 ENSG00000164113	0.0711338	0.0422427	0.0956269	0.953499	0.0902351	0.0796807	0.138939	0.283295	0.163532	0.136462
ADAD2 ENSG00000140955	0.0147344	1.14061	0.0962187	3.79064	0.422513	0.419363	0.255727	0.301175	0.860512	0.236318
ADAL ENSG00000168803	1.20257	25.4952	3.76472	1.84668	15.2265	17.2549	1.93474	37.7499	1.22369	49.9316
ADAM10 ENSG00000137845	2.63282	0.110801	332.956	4.46228	0.548855	3.46027	97.4978	9.82086	0.894642	30.4772
ADAM11 ENSG00000073670	29.7559	0.389361	3.66152	2.67256	1.74689	1.51047	0.00569792	0.78883	0.228341	1.89653
ADAM12 ENSG00000148848	0.834073	0.872209	5.9121	0.282853	0.115354	0.873462	0.0528853	0.0260532	0.982172	1.71962
ADAM15 ENSG00000143537	6.2755	2.52385	3.97748	551.799	104.019	5.99917	121.409	175.624	172.42	5.63295
ADAM17 ENSG00000151694	32.6925	11.7638	19.8484	0.22099	3.65397	21.7025	8.95083	0.085274	1.82956	2.77489
ADAM18 ENSG00000168619	0.212014	0.107137	0.897791	0.325884	0.776832	0.0515142	0.54912	0.0332233	0.104649	0.137193
ADAM19 ENSG00000135074	37.5142	33.1247	1.59654	0.647472	4.46763	1.98686	2.28591	17.9733	1.65467	1.76782
ADAM2 ENSG00000104755	0.514541	3.96877	0.0557852	0.175436	0.116904	1.1115	0.0884316	0.643164	0.212868	0.895417
ADAM20 ENSG00000134007	0.00997515	0.194	0.0769374	0.0111552	0.825027	0.269971	0.409643	1.32142	2.60453	0.481673
ADAM22 ENSG00000008277	19.4708	1.44492	4.97757	1.45873	0.470868	5.54001	0.780487	37.4685	3.19419	8.60154
ADAM23 ENSG00000114948	1.00976	2.42673	0.713777	2.69053	0.823788	0.395219	0.6087	0.595071	4.74971	0.193344
ADAM28 ENSG00000042980	8.90972	1.11283	5.25162	1.23437	0.895976	0.235915	8.94864	3.62626	2.8129	24.3956
ADAM29 ENSG00000168594	0.0785387	0.0312402	0.0923185	0.421151	0.158274	0.119509	0.0801115	0.972418	0.766365	0.00269432
ADAM30 ENSG00000134249	4.1688	0.639564	0.289748	0.127099	0.280992	0.316893	0.0594853	0.0972839	0.129896	0.0315355
ADAM32 ENSG00000197140	0.292225	0.52643	4.02397	1.62108	0.113958	0.838424	0.768676	0.117977	0.365105	1.50075
ADAM33 ENSG00000149451	293.171	262.648	0.887151	8.25565	5.59832	166.112	2.97381e-06	13.0978	23.1035	0.1434
ADAM7 ENSG00000069206	0.590791	0.879254	0.0991734	0.443068	0.164435	0.345731	0.640703	0.698093	0.000816184	1.05427
ADAM8 ENSG00000151651	3.3228	2.32237	40.1728	0.590498	0.130249	0.154769	31.6101	16.0963	0.273146	45.4452
ADAM9 ENSG00000168615	29.3517	4.20288	701.158	2.23845	57.8763	17.5585	113.994	1.02776	1.47069	111.118
ADAMDEC1 ENSG00000134028	0.0104952	0.425701	0.434113	0.634172	0.194108	0.160261	0.296193	0.0647417	1.18411	1.40145
ADAMTS1 ENSG00000154734	145.833	44.0926	1.48041	0.679863	0.213551	1.91675	51.1354	105.749	235.389	79.2889
ADAMTS10 ENSG00000142303	81.7844	18.041	1.53623	69.5466	1.00962	15.1445	0.317912	4.04142	193.632	2.65956
ADAMTS12 ENSG00000151388	4.23708	26.823	1.09185	0.815505	3.49734	0.178031	5.9217	1.55147	0.0182941	9.1647
ADAMTS13 ENSG00000160323	8.83509	26.8545	34.4073	7.41651	18.8112	85.3035	6.75018	4.64286	3.64033	7.13651
ADAMTS14 ENSG00000138316	1.62506	0.378359	1.19142	0.894142	4.0557	0.0288949	0.559808	8.81456	0.557907	5.98137
ADAMTS15 ENSG00000166106	11.3949	10.012	0.343013	1.32908	3.88697	0.236683	0.105417	0.715862	8.50049	1.14169
ADAMTS16 ENSG00000145536	2.78057	0.0471344	0.421335	0.217175	1.09304	0.032051	0.255789	0.0574345	0.0339361	0.0357593
ADAMTS17 ENSG00000140470	0.440631	15.4881	0.150082	3.959	0.995681	0.0277749	0.24234	0.180672	0.175618	0.828654
ADAMTS18 ENSG00000140873	2.85875	0.552119	1.23732	1.86864	2.25244	0.755856	1.33592	1.14474	7.3516	0.100225
ADAMTS19 ENSG00000145808	0.232592	1.02481	2.36581	0.719701	0.874069	0.111117	0.0971293	0.51196	0.532741	0.181125
ADAMTS2 ENSG00000087116	0.723325	64.0952	0.349712	1.65146	0.0830442	0.78074	1.61644	3.61176	4.17366	0.23446
ADAMTS20 ENSG00000173157	0.0573662	0.0418386	2.11825	0.108009	0.990936	0.547406	0.000317028	0.0692831	0.252313	0.0522917
ADAMTS3 ENSG00000156140	0.0774938	8.30761	1.27908	0.0766466	0.0270184	0.163314	0.0856242	0.27622	0.022808	0.376589
ADAMTS4 ENSG00000158859	0.0120154	16.7799	0.155127	0.135037	0.514101	0.0504505	1.29736	0.125094	37.6742	0.876487
ADAMTS5 ENSG00000154736	34.0599	6.34924	0.838515	2.64935	5.27955	19.2991	1.79305	2.02511	0.0690694	0.576815
ADAMTS6 ENSG00000049192	0.415527	0.330719	0.134269	1.26152	0.345019	0.293898	0.632126	0.129156	0.147982	0.365665
ADAMTS7 ENSG00000136378	11.2409	1.22902	2.55389	0.218188	0.754542	4.56431	2.97674	22.0436	0.0331634	5.80407
ADAMTS8 ENSG00000134917	24.1403	24.0515	2.77867	0.106014	1.65073	0.463447	16.4106	1.36161	19.6925	18.0113
ADAMTS9 ENSG00000163638	0.714896	2.1305	4.66911	1.75363	25.5789	188.807	0.010584	7.2409	1.39274	14.5065
ADAMTSL1 ENSG00000178031	2.0771	4.59213	122.245	1.34764	2.99372	105.389	4.7892	3.62129	6.86107	596.264
ADAMTSL2 ENSG00000197859	0.9488	7.66089	1.72213	57.356	2.18524	86.1764	0.00123157	154.697	12.1565	3.47589
ADAMTSL3 ENSG00000156218	0.0565446	3.35978	1.4136	3.55069	7.0248	2.8463	7.76215	2.72769	5.40148	0.952299
ADAMTSL4 ENSG00000143382	61.4632	84.5407	4.53598	2.39368	1.90428	1.30055	0.0235578	11.0534	10.7792	66.3478
ADAMTSL5 ENSG00000185761	0.966488	6.96172	0.736247	1.06078	0.540512	1.23301	0.546523	31.3351	1.67331	0.000525117
ADAP1 ENSG00000105963	4.98496	32.1131	3.48188	41.7464	3.71737	1.02905	1.18329	6.57864	2.62408	0.161323
ADAP2 ENSG00000184060	44.2838	4.29943	1.89342	0.609385	1.05927	1.41294	1.40722	5.92168	0.392004	0.0169119
ADAR ENSG00000160710	3.54839	225.906	88.4492	0.904809	0.258746	2794.41	45.9302	358.852	109.625	141.442
ADARB1 ENSG00000197381	60.3603	2.21319	98.5109	3.89054	137.256	4.53886	11.097	6.01228	0.362803	27.9956
ADARB2 ENSG00000185736	0.191005	0.0533733	0.292307	10.5368	0.109179	0.420461	4.38652	0.141211	0.00617471	1.09938
ADAT1 ENSG00000065457	0.659069	0.296519	57.8352	0.251854	2.64843	78.4335	43.1323	0.92038	0.781769	21.3393
ADAT2 ENSG00000189007	1.87719	0.165735	61.5267	52.445	1.53397	7.38623	0.792368	0.656153	1.3231	20.8272
ADAT3 ENSG00000213638	0.0436464	0.810349	2.92883	0.453148	2.10451	0.0891932	0.688686	0.206368	0.0480793	1.32231
ADCK1 ENSG00000063761	3.79283	104.347	78.4808	1.12621	0.383457	0.585232	4.17854	10.5213	0.11388	13.3459
ADCK2 ENSG00000133597	59.5027	1.77708	37.8297	164.342	4.9122	49.5099	16.5139	3.22855	11.3019	2.15571
ADCK3 ENSG00000163050	28.0582	277.437	331.885	1.14513	193.879	5.42244	31.0217	53.3178	93.622	224.027
ADCK4 ENSG00000123815	33.3062	146.173	6.00247	177.413	0.515879	6.24249	1.57793	103.918	9.86905	18.3325
ADCK5 ENSG00000173137	31.1058	0.000117823	29.8553	52.3847	2.45523	4.78148	11.7362	7.86436	0.365898	58.2396
ADCY1 ENSG00000164742	1.72446	1.60179	8.90772	5.86532	2.33517	3.19634	1.32802	3.55232	2.69967	1.01251
ADCY10 ENSG00000143199	0.0636511	0.0834157	0.164241	5.42652	0.559867	0.237052	0.188224	0.0709197	0.303889	0.153461
ADCY2 ENSG00000078295	15.7756	20.8489	31.7651	0.207731	0.43178	47.0247	10.2808	0.759127	3.40697	1.66136
ADCY3 ENSG00000138031	9.81821	2.23422	45.3677	7.31158	1.01579	0.576161	30.2702	326.176	32.1687	87.8826
ADCY4 ENSG00000129467	34.7715	5.17997	0.316406	7.7848	9.367	2.34742	19.506	4.46183	49.7933	22.0708
ADCY5 ENSG00000173175	313.178	265.675	0.0935641	5.328	0.611091	19.233	0.96547	10.5548	4.66405	0.543227
ADCY6 ENSG00000174233	17.7542	50.3451	441.147	356.884	22.1335	3.89217	93.1683	4.04753	74.9513	189.882
ADCY7 ENSG00000121281	0.0655747	0.0985905	1.2054	0.27354	1.16176	1.49179	0.417888	17.4553	0.0108456	12.0083
ADCY8 ENSG00000155897	0.35765	0.0209232	0.396332	1.13929	0.453606	0.458305	0.00428739	0.483295	0.11646	0.496158
ADCY9 ENSG00000162104	100.976	5.52515	4.56776	10.2343	9.00054	6.83288	8.39396	1.08725	3.81995	1.75893
ADCYAP1 ENSG00000141433	0.130115	0.299646	0.258935	0.412285	0.0533984	0.00107707	0.472137	0.302989	1.2892	0.943906
ADCYAP1R1 ENSG00000078549	12.4167	0.710037	2.58324	0.0150007	0.0932205	8.92458	2.32724	2.70534	2.26265	1.00275
ADD1 ENSG00000087274	186.506	36.6991	435.808	3.54772	16.4775	103.98	76.064	339.655	83.4263	9.60493
ADD2 ENSG00000075340	0.030494	0.261813	6.70798	0.39924	0.485202	4.12279	5.29362	0.0446765	0.0202053	0.862441
ADD3 ENSG00000148700	1.63286	0.227421	59.7257	8.76831	0.243634	3.69598	15.5161	30.8424	33.4417	2.4345
ADGB ENSG00000118492	2.46134	1.28624	0.502483	0.0712779	0.102763	0.557939	0.128619	0.162669	2.07544	0.0581725
ADGRA1 ENSG00000197177	0.021331	0.320946	0.0888431	0.130796	0.595543	0.0289121	0.539676	0.065977	0.0117738	0.000893078
ADGRA2 ENSG00000020181	1060.17	117.725	68.4692	27.7734	3.63337	187.401	3.95385	260.019	4.36663	149.392
ADGRA3 ENSG00000152990	3.96666	0.880298	23.6014	9.95338	6.51321	20.2945	12.1983	0.619411	1.36362	77.2729
ADGRB1 ENSG00000181790	0.54589	9.8356	21.6469	15.8018	0.0728569	2.067	4.65785	0.0763924	0.00101467	2.96836
ADGRB2 ENSG00000121753	31.0126	0.743922	0.0738648	6.20427	0.146514	43.179	0.400145	1.09679	3.5271	0.0250771
ADGRB3 ENSG00000135298	0.945932	0.0126678	0.61205	6.12468	0.160609	0.0137942	0.45158	2.37208	0.152587	5.85131
ADGRD1 ENSG00000111452	6.8046	0.151566	1.30326	0.0254037	0.277782	43.296	0.980925	0.682229	0.574902	1.94225
ADGRD2 ENSG00000180264	9.14226	0.386351	18.6936	0.0913292	0.774684	0.01668	0.0587	0.102283	0.277598	0.255718
ADGRE1 ENSG00000174837	2.89691	0.160949	0.529481	0.222573	0.344685	1.18157	0.185859	0.538817	0.204107	0.732972
ADGRE2 ENSG00000127507	11.3194	0.287328	0.438133	0.682798	9.30443	1.66616	0.348344	0.0657618	0.105168	3.23552
ADGRE3 ENSG00000131355	0.148071	0.0662178	0.67633	0.0020004	0.548426	4.49038	0.143128	0.280476	0.0182397	0.378112
ADGRE5 ENSG00000123146	145.253	39.4005	0.887514	11.8326	1.94815	1.1417	90.6331	26.9085	98.3383	3.67156
ADGRF1 ENSG00000153292	2.09048	0.0199362	1.27264	0.956946	0.959845	0.558127	17.4816	0.0642234	0.00332398	0.245128
ADGRF2 ENSG00000164393	0.448783	0.165043	0.0171516	0.629142	0.0487146	0.588414	0.00108414	0.223353	0.090249	0.47486
ADGRF3 ENSG00000173567	0.02147	0.472587	0.00172387	0.173705	0.132935	0.0737609	0.104969	0.111094	0.296212	0.275672
ADGRF4 ENSG00000153294	0.00340499	0.218879	0.380464	0.0504258	0.793204	0.210038	1.36751	0.614674	0.166443	0.081624
ADGRF5 ENSG00000069122	2.99654	0.51848	24.6771	3.41382	2.3819	1.87217	0.0172428	0.422251	2.84489	0.00252851
ADGRG1 ENSG00000205336	1.38008	0.182086	739.384	112.275	386.842	1.25477	232.18	8.35062	182.748	229.777
ADGRG2 ENSG00000173698	0.150045	0.192279	1.47643	0.928445	0.321355	0.488977	0.596895	0.0083065	1.38221	0.70308
ADGRG3 ENSG00000182885	0.549556	0.129192	0.178833	0.563177	3.55587	0.167887	0.16869	1.05701	3.74826	1.44584
ADGRG4 ENSG00000156920	0.20382	0.00890256	0.400035	0.415639	0.701938	0.677297	0.0267232	0.0639214	0.201776	0.136492
ADGRG5 ENSG00000159618	3.2548	0.000956257	0.147052	0.115303	0.435067	0.212703	0.768469	13.5412	1.20246	2.6354
ADGRG6 ENSG00000112414	0.0723621	0.145667	2.87832	0.0555693	1.65757	0.49976	5.65363	0.485371	0.198038	0.313066
ADGRG7 ENSG00000144820	0.251975	0.325251	1.07214	0.028223	0.338722	0.240705	0.0503053	0.871108	0.12811	0.565007
ADGRL1 ENSG00000072071	61.4129	3.82553	15.4751	135.555	2.73992	90.7627	56.5902	80.2259	33.2252	4.7924
ADGRL2 ENSG00000117114	5.75404	0.849346	150.28	0.00251841	6.1417	6.29276	1.81305	62.1853	26.5389	28.3128
ADGRL3 ENSG00000150471	2.46795	0.637051	1.58744	1.70537	0.278509	1.80999	0.0209338	0.0412959	0.68423	0.804079
ADGRL4 ENSG00000162618	0.0128034	0.138177	1.01208	0.00912862	4.84516	0.125004	0.806449	2.36934	23.2057	5.32108
ADGRV1 ENSG00000164199	0.116174	0.00576802	7.08405	5.67729	9.60709	0.865891	6.61052	1.31856	25.9406	29.9636
ADH1A ENSG00000187758	0.00681741	0.00183293	0.0902402	0.528459	0.150969	0.171316	0.257223	0.170547	0.194157	0.00627514
ADH1B ENSG00000196616	30.6326	0.691833	0.156682	1.61573	2.54141	9.76335	0.415767	0.557747	1.10455	0.021373
ADH1C ENSG00000248144	1.48975	0.654482	0.544221	1.91003	1.74329	0.291735	0.750441	1.19178	0.483427	4.57551
ADH4 ENSG00000198099	0.981898	1.99766	0.21377	0.616962	0.749005	2.16283	1.29335	0.0357933	0.100386	0.058381
ADH5 ENSG00000197894	68.4868	15.8704	97.4166	155.356	133.559	2047.94	71.0133	55.6703	9.34538	13.3763
ADH6 ENSG00000172955	4.22999	0.00548213	1.06817	3.7677	1.47829	0.23675	0.741069	0.535363	0.480813	6.31221
ADH7 ENSG00000196344	0.0246721	0.106339	0.59065	0.485722	0.0892918	2.08508	1.16389	0.332054	0.108516	0.329689
ADHFE1 ENSG00000147576	17.648	11.2001	181.166	7.67561	80.0324	0.843903	50.9843	3.3948	39.8279	0.879172
ADI1 ENSG00000182551	1344.96	342.522	1211.82	2517.19	580.543	896.709	6.26138	20.7841	679.127	985.81
ADIG ENSG00000182035	0.131933	0.0463298	0.531232	2.06526	0.41885	0.284708	0.236597	0.0647489	0.63652	0.0142238
ADIPOQ ENSG00000181092	8.44717e-08	0.404785	0.554503	0.285361	0.0302068	0.0774895	0.02737	0.290092	0.568415	0.138785
ADIPOR1 ENSG00000159346	1.6014	2.15946	526.608	0.0213837	28.7636	2.90211e-07	94.9053	1.12012	1.47733	83.1596
ADIPOR2 ENSG00000006831	1.27936	6.93131	14.0345	0.602657	5.18135	324.115	0.839563	4.24098	6.68491	105.158
ADIRF ENSG00000148671	1228.57	802.964	1123.91	1535.6	439.738	179.302	249.091	710.123	417.626	26.7252
ADK ENSG00000156110	1.13956	1.56489	120.996	0.813516	0.452512	91.526	13.5636	0.571108	2.70568	21.5247
ADM ENSG00000148926	1.71857	1.11396	0.0289931	3.42914	2.42638	7.82679	32.9055	0.528649	17.1656	0.851997
ADM2 ENSG00000128165	0.287686	21.8839	10.633	1.11479	2.76631	6.84118	0.541849	4.13621	1.64859	30.0891
ADM5 ENSG00000224420	1.453	5.46123	0.148658	0.474103	0.728517	1.11275	0.0303282	1.91788	14.2568	1.47348
ADNP ENSG00000101126	49.3752	183.862	66.4108	121.742	76.7789	205.25	0.549077	5.16621	2.42502	104.213
ADNP2 ENSG00000101544	16.8595	0.923526	101.209	4.06864	1.82914	17.8963	9.50216	0.0162627	5.31153	2.69058
ADO ENSG00000181915	9.07357	0.844043	22.3805	0.646816	1.50241	5.85457	4.50451	1.66138	7.67684	16.3981
ADORA1 ENSG00000163485	1.13821	6.23341	0.0249916	2.51058	0.898892	0.861333	0.102757	2.31846	1.2712	0.0427161
ADORA2A ENSG00000128271	0.141648	0.575039	0.165363	0.141909	0.0623283	0.946265	1.98772	0.130962	0.0517082	2.31208
ADORA2B ENSG00000170425	0.103776	0.000312251	0.767774	0.229301	0.445347	1.29023	6.96286	0.704099	0.499732	0.020367
ADORA3 ENSG00000282608	1.6162	0.864546	0.136357	0.158533	0.289397	25.9532	0.827692	1.8102	0.937446	6.66171
ADPGK ENSG00000159322	0.0464622	4.60236	943.927	1.1256	190.765	3.57921	33.3281	16.0017	1.29418	572.423
ADPRH ENSG00000144843	2.1352	8.50822	0.105256	32.5248	0.0549746	1.30082	1.89466	7.59569	5.4166	4.81491
ADPRHL1 ENSG00000153531	2.02542	46.3507	2.70616	6.22559	0.347647	2.59634	6.01725	0.665991	17.7556	48.875
ADPRHL2 ENSG00000116863	24.411	45.2949	30.5345	4.91797	209.769	131.647	35.6841	4.13502	11.6488	124.214
ADPRM ENSG00000170222	0.0854919	0.593002	103.206	0.977362	1.83425	50.6253	11.1917	3.37151	0.583351	14.9626
ADRA1A ENSG00000120907	22.4726	0.441026	0.160492	0.0432561	0.025081	0.365961	0.235986	0.402948	0.0872005	1.74316
ADRA1B ENSG00000170214	0.00295347	0.146089	0.344646	0.0272577	0.0489818	0.018689	0.188504	0.252509	0.157755	0.877153
ADRA1D ENSG00000171873	2.1487	0.840265	1.70089	1.92998	0.113839	89.4167	0.893995	4.34802	0.0433644	15.3552
ADRA2A ENSG00000150594	2.45421	0.00649812	0.277534	1.72427	3.6104	26.1558	0.79773	0.0976067	97.2265	142.844
ADRA2B ENSG00000274286	0.183961	5.80396	0.824541	2.20032	0.0241755	0.244436	6.53904	0.835244	0.216405	0.550105
ADRA2C ENSG00000184160	0.841398	0.974035	1.29987	0.00359056	0.809004	19.0323	0.0336931	0.904682	0.367439	35.1096
ADRB1 ENSG00000043591	3.20059	7.21613	79.6814	1.92519	8.58567	0.720639	1.36588	1.05024	17.739	71.5092
ADRB2 ENSG00000169252	2.4688	0.579027	55.5114	0.986449	22.2142	135.229	0.000113428	24.7689	35.2494	1.68151
ADRB3 ENSG00000188778	16.2403	2.9869	1.74585	0.652202	0.118095	4.72608	0.282786	1.92263	0.690361	0.145712
ADRM1 ENSG00000130706	25.9288	43.2041	4.55758	234.269	36.7975	138.075	42.3372	77.1555	11.867	13.3404
ADSL ENSG00000239900	4.58034	42.8918	14.9211	0.473346	1.44844	279.169	5.42097	0.242275	0.204045	3.34379
ADSS ENSG00000035687	1.00118	7.00495	131.838	0.264578	9.87058	11.6799	11.3752	11.8233	20.5984	52.8019
ADSSL1 ENSG00000185100	25.5161	79.3507	2.68542	0.686629	1.95626	10.9489	3.87182	7.73563	1.0887	26.6709
ADTRP ENSG00000111863	0.918759	0.112483	0.00958895	0.44144	0.613122	1.55746	0.607952	0.964402	7.24002	0.288112
AEBP1 ENSG00000106624	1465.74	1533.53	1.3567	2.11017	72.4894	2.88438	9.72105	3.34031	91.6622	1.38735
AEBP2 ENSG00000139154	3.7722	0.8104	78.5693	15.6055	13.1443	1.10336	18.6039	1.13014	10.7021	19.6083
AEN ENSG00000181026	38.8368	47.0222	0.564592	14.9579	9.15303	91.7128	47.5073	32.9064	0.769003	41.6309
AES ENSG00000104964	1134.65	310.674	842.818	1861.3	218.213	1.10248	633.33	533.475	141.744	94.4745
AF011889.5 ENSG00000241489	0.0327138	3.59605	0.051858	0.608107	0.284738	1.54944	0.0078495	0.100825	2.43086	0.147767
AF111168.1 ENSG00000280308	0.157717	0.180123	0.232274	0.0166081	0.116787	0.286404	0.0321425	0.0425549	0.0959274	0.192018
AF131216.1 ENSG00000280273	0.121687	0.211234	0.998143	0.000549044	0.23662	0.768279	0.0622923	0.0557332	0.0664456	0.466526
AF165138.7 ENSG00000243440	0.0122	0.152565	0.0174834	0.322193	0.00630308	0.459226	0.0332655	0.0863534	0.00500743	0.57545
AFAP1 ENSG00000196526	19.8416	2.73788	4.29808	6.47802	0.400563	5.23968	3.48548	141.646	10.1987	4.20994
AFAP1L1 ENSG00000157510	0.106638	39.3454	14.8135	0.0289781	0.939573	0.173623	0.171673	1.31712	0.850108	1.99673
AFAP1L2 ENSG00000169129	15.7378	1.5532	15.4832	4.01928	2.12033	0.793645	1.68876	4.10405	21.6312	1.1858
AFF1 ENSG00000172493	0.451452	4.60256	94.0548	0.17696	12.9058	3.19135	1.6329	1.99725	32.9297	32.8653
AFF2 ENSG00000155966	0.941287	0.926637	0.420014	0.831651	0.379796	0.420702	0.600194	0.923281	0.86077	0.000216472
AFF3 ENSG00000144218	0.468371	4.90764	413.916	1.13588	101.206	4.56137	0.653799	4.02377	0.60603	121.723
AFF4 ENSG00000072364	38.9827	3.07417	77.7782	0.122242	34.5268	5.01071	63.4285	27.0385	3.76672	29.7274
AFG3L2 ENSG00000141385	6.89346	0.770821	123.797	214.846	158.303	2.01157	130.769	0.493345	52.6284	87.025
AFM ENSG00000079557	0.127798	0.320984	0.356485	0.0870197	2.75841e-05	0.284591	0.0401436	0.0897377	0.219889	2.61471
AFMID ENSG00000183077	1.77622	114.365	227.012	94.2692	132.789	35.736	76.3631	12.0898	17.893	252.034
AFP ENSG00000081051	0.883288	0.0724969	2.6615	0.215658	0.293596	0.639938	0.658725	0.0981036	0.693237	0.296652
AFTPH ENSG00000119844	0.662647	0.544355	169.276	1.00248	13.1625	0.753436	7.51914	80.0908	2.98338	82.3459
AGA ENSG00000038002	0.522186	0.0909655	0.177342	5.7506	0.0134886	35.0282	5.72298	0.989954	3.04005	15.7539
AGAP1 ENSG00000157985	2.08973	0.809993	12.92	7.94439	0.7744	45.1615	47.283	0.385231	11.4895	3.5542
AGAP14P ENSG00000279058	0.384966	0.166277	3.33355	0.0497528	2.51051	0.210087	0.122006	0.717316	2.27914	0.423832
AGAP2 ENSG00000135439	2.00915	4.41018	1.72307	3.58269	0.0584936	21.2593	4.22004	2.55622	9.51168	0.366134
AGAP3 ENSG00000133612	4.29353	5.74999	59.1812	164.604	27.919	81.6122	67.4506	99.4707	25.8319	11.5312
AGAP4 ENSG00000188234	5.99063	1.43883	58.7748	22.3555	1.54241	14.3386	3.80483	16.9175	16.0142	30.1566
AGAP5 ENSG00000172650	1.68832	0.036522	0.0882008	0.174775	0.268803	0.362072	0.243611	1.69734	6.13085	0.34012
AGAP6 ENSG00000204149	0.835886	0.187613	29.0315	3.7343	52.3773	1.23703	9.8669	54.8227	16.1312	11.8794
AGAP9 ENSG00000204172	3.9639	2.44713	31.2444	2.09252	1.48167	8.04794	1.44198	41.2829	2.14792	1.20644
AGBL1 ENSG00000273540	0.81434	0.0122267	0.77117	0.100797	0.00905336	0.38127	0.502549	0.491986	0.176392	0.11322
AGBL2 ENSG00000165923	0.604191	0.0285325	0.219394	0.203479	0.49472	0.349538	0.328446	9.9734	0.368427	0.0054295
AGBL3 ENSG00000146856	0.137624	0.472975	26.3826	0.904461	0.334089	0.50071	0.314494	2.50607	0.284212	0.913555
AGBL4 ENSG00000186094	0.205009	0.206513	0.243686	0.000841409	0.132654	4.76743	0.327084	3.93127	0.430596	0.783863
AGBL5 ENSG00000084693	61.836	200.253	45.0622	85.3216	71.2579	0.0278602	58.0641	2.13459	40.484	3.25111
AGER ENSG00000204305	0.550934	1.47657	0.690528	8.58567	2.69743	98.6988	27.1828	0.453485	49.872	0.385603
AGFG1 ENSG00000173744	0.63948	1.23269	44.2731	4.46528	8.77765	11.7456	5.17944	49.2313	1.66916	5.97376
AGFG2 ENSG00000106351	0.114942	5.73633	81.814	107.631	28.5856	0.652395	33.1465	71.7632	96.3065	39.5803
AGGF1 ENSG00000164252	5.02642	0.513795	66.2115	5.47144	0.71435	0.348941	14.1434	0.810418	0.354801	16.4511
AGK ENSG00000006530	0.0599201	6.56077	32.6807	0.094775	1.31737	10.7491	2.68792	1.09872	11.9274	3.26892
AGL ENSG00000162688	0.054171	3.31825	43.7558	0.947916	2.81191	0.183758	5.27949	9.50697	3.61065	6.08065
AGMAT ENSG00000116771	0.0331558	0.152296	0.86273	0.141272	0.00761365	10.8993	0.029443	0.281396	0.0878333	0.181426
AGMO ENSG00000187546	0.0697223	0.225607	0.579694	0.0236722	0.10304	0.830676	0.171603	0.238419	0.102273	0.190093
AGO1 ENSG00000092847	0.0553119	16.0211	29.4809	56.4949	14.3597	143.787	69.7572	5.35598	3.57099	2.62389
AGO2 ENSG00000123908	18.3788	25.0028	103.7	8.81624	3.70526	3.97355	45.3661	19.8212	23.8798	5.3809
AGO3 ENSG00000126070	0.534466	8.62808	28.8398	3.43045	0.298287	9.93877	0.664767	78.433	9.66693	29.8599
AGO4 ENSG00000134698	28.2031	0.0255713	12.7963	3.21881	0.794863	32.0768	0.504154	0.328115	22.1008	13.0893
AGPAT1 ENSG00000204310	254.558	986.19	550.849	45.9966	58.155	29.9574	125.291	2.69803	36.2149	20.046
AGPAT2 ENSG00000169692	8.07486	53.3255	43.3348	211.365	0.471782	1.62568	6.74585	35.066	121.074	62.3594
AGPAT3 ENSG00000160216	12.3039	4.92425	192.622	236.756	32.0327	73.6825	82.3589	3.46592	29.039	84.447
AGPAT4 ENSG00000026652	3.8588	25.8964	7.17469	3.36177	0.456501	0.436326	0.0563489	54.9315	2.66824	0.161856
AGPAT5 ENSG00000155189	0.559461	5.16481	1.9714	1.78339	8.92681	1.76753	0.823745	5.91408	11.4758	7.31633
AGPS ENSG00000018510	9.27491	4.12675	4.91923	0.575134	1.35971	0.168388	11.8868	5.85707	2.33928	1.5839
AGR2 ENSG00000106541	0.0858546	2.73181	205.657	6.30097	156.325	0.819918	241.017	1.40209	4.8324	3316.51
AGR3 ENSG00000173467	0.000227313	0.765604	14.3903	0.0561404	0.046597	0.231739	13.4168	0.06972	1.23806	23.7309
AGRN ENSG00000188157	1.31047	3.54519	75.9927	114.006	31.3345	2.61929	82.1152	2.05125	34.7451	70.797
AGRP ENSG00000159723	0.00712544	0.463676	0.31257	0.528143	0.326477	0.614981	0.542685	0.0196946	0.410904	0.111049
AGT ENSG00000135744	1.07529	68.3097	50.7701	1.89766	4.669	3.57816	2.10359	24.0247	0.00662689	1.87103
AGTPBP1 ENSG00000135049	0.187168	0.188625	12.7908	1.51549	0.229295	0.620636	7.44989	0.127779	0.184373	2.02046
AGTR1 ENSG00000144891	4.2567	1.28341	12.1002	0.0361993	0.0381922	1.97788	0.108607	0.0149646	0.895069	10.1586
AGTRAP ENSG00000177674	9.00846	75.376	456.821	1199.05	525.699	977.118	6.68829	22.6469	6.43096	7.88487
AGXT ENSG00000172482	0.0213774	0.0629013	0.191679	0.110608	0.120996	0.13123	0.65636	0.702587	0.222822	0.889393
AGXT2 ENSG00000113492	0.32788	0.0369721	1.37355	0.53636	0.204963	0.254636	0.243486	0.591215	1.15015	0.672158
AHCTF1 ENSG00000153207	1.32147	12.1448	91.9658	0.691257	3.97439	4.95295	17.2557	10.3035	0.549226	24.912
AHCY ENSG00000101444	29.6075	364.028	2.94091	50.237	143.022	1694.86	28.9611	28.1015	27.5437	2.76632
AHCYL1 ENSG00000168710	18.3789	385.056	369.479	49.6035	52.753	4.43498	112.616	358.915	95.8258	95.2862
AHCYL2 ENSG00000158467	0.695731	2.25824	12.9271	23.7108	33.5211	0.445253	33.5075	3.31284	12.3393	24.0616
AHDC1 ENSG00000126705	33.6615	28.9471	17.4765	108.564	55.5507	67.6177	20.3373	174.324	82.9165	22.5223
AHI1 ENSG00000135541	55.1196	0.283299	109.911	36.7083	59.8859	246.685	11.3578	49.1513	5.04724	103.882
AHNAK ENSG00000124942	1112.44	283.117	1485.19	28.6394	289.936	19.4185	819.796	487.447	294.035	515.521
AHNAK2 ENSG00000185567	320.2	208.963	2.16539	0.399715	0.139152	0.472646	0.34448	0.646217	3.83342	1.37563
AHR ENSG00000106546	0.255814	0.230042	0.191423	0.201131	8.41016	4.21414	48.4492	22.9885	20.8861	0.296923
AHRR ENSG00000063438	0.00887804	0.285764	0.923029	0.53018	0.205817	0.440516	2.93144	0.307008	0.329371	0.508637
AHSA1 ENSG00000100591	67.4144	11.1781	123.322	152.933	12.9122	143.081	15.8639	2.42677	6.36603	53.1104
AHSA2 ENSG00000173209	64.2081	1.37697	192.548	0.384642	31.8391	0.0162349	10.661	85.5734	4.81409	1.74732
AHSG ENSG00000145192	1.99351	0.528614	0.695873	0.122881	0.303213	0.0667265	0.0231034	0.000925414	1.33902	0.000432794
AHSP ENSG00000169877	0.927344	1.09022	1.23424	0.169258	0.120837	0.431016	0.335917	0.252769	0.000341414	0.0827931
AICDA ENSG00000111732	0.351055	0.273096	0.00217723	0.027785	0.41058	0.156512	0.0384182	0.0804746	0.000429339	0.17366
AIDA ENSG00000186063	1.55357	0.0582542	29.8064	0.644081	12.5624	10.4266	0.675563	2.00924	9.25227	0.0833742
AIF1 ENSG00000204472	58.542	22.3873	0.50339	1.49264	4.67944	65.8459	0.942431	22.541	30.6334	0.00280571
AIF1L ENSG00000126878	7.19769	4.1659	0.658953	45.8281	2.14342	2.66163	2.00316	1.64434	0.00111061	3.1006
AIFM1 ENSG00000156709	1.54273	96.1426	78.4535	101.306	374.32	204.704	73.4479	1.99187	46.8866	13.8716
AIFM2 ENSG00000042286	22.9257	70.5643	0.641455	12.9593	0.239791	9.24321	9.90278	3.78835	9.0119	4.80413
AIFM3 ENSG00000183773	4.05132	0.148349	0.693013	0.624127	8.47367	0.191154	21.1193	0.95085	0.595275	0.00364814
AIG1 ENSG00000146416	83.4858	39.094	197.055	137.792	11.1673	21.5343	11.9497	119.825	26.1023	58.9595
AIM1 ENSG00000112297	0.0174844	0.747434	81.8469	14.6696	23.9337	2.13125	9.05725	0.673844	1.25889	37.3887
AIM1L ENSG00000176092	0.21311	0.516107	0.345838	0.180485	0.157558	0.187254	10.4602	0.11551	1.18236	0.0545303
AIM2 ENSG00000163568	0.594437	0.0344256	0.438983	0.504133	0.032806	0.104799	0.0535851	0.478251	2.34273	1.49217
AIMP1 ENSG00000164022	29.685	0.213362	1.81759	31.1021	6.57513	121.09	20.6324	10.3741	8.82219	52.1555
AIMP2 ENSG00000106305	0.334422	3.33959	17.4459	1.20458	28.7939	93.7985	1.3509	3.35713	1.99952	0.307938
AIP ENSG00000110711	293.686	3.21937	51.8769	394.125	75.926	1.12319	22.3362	59.8821	48.9227	4.54115
AIPL1 ENSG00000129221	5.70176	0.169807	2.33791	0.206111	0.0479461	1.31521	0.0230418	0.00103845	1.70919	2.00358
AIRE ENSG00000160224	0.299611	0.00146407	0.589923	0.153858	1.06823	0.0443748	0.299146	0.251335	0.0775857	0.48905
AJ239318.1 ENSG00000280108	0.00375849	0.061585	0.00981836	0.649479	0.123129	0.415788	0.405919	0.0438762	0.137245	0.305062
AJAP1 ENSG00000196581	0.899459	0.435589	1.19893	0.378879	1.09768	1.47749	0.306384	13.7316	0.125072	0.848826
AJUBA ENSG00000129474	5.4996	0.184542	2.41867	7.12026	31.4424	2.0567	32.809	9.15138	13.3543	2.48507
AK1 ENSG00000106992	39.9342	82.9	26.3363	2.94507	8.25367	3.45738	1.72992	11.4255	14.2826	0.0793997
AK2 ENSG00000004455	0.550444	0.21224	63.8874	7.06225	254.262	603.861	195.315	0.877518	88.0308	185.899
AK3 ENSG00000147853	10.5266	0.717901	53.8408	8.8346	22.1943	6.76805	22.3089	74.4519	4.76597	22.0675
AK4 ENSG00000162433	22.5859	0.413727	71.2773	0.150595	2.62514	0.0938106	0.162014	0.0401062	0.520777	0.0940139
AK5 ENSG00000154027	0.106536	0.238645	0.807661	0.232815	0.587927	15.4465	0.0608041	0.136504	0.0492934	0.17929
AK6 ENSG00000085231	0.986128	2.53366	43.2063	23.7997	2.21856	7.20288	23.8385	8.0043	4.84207	3.02864
AK7 ENSG00000140057	0.131742	1.53304	2.24711	0.0610908	0.170661	1.0998	3.185	0.93134	0.898856	0.621759
AK8 ENSG00000165695	0.668519	9.09024	1.49275	0.836716	2.889	21.1382	0.45638	0.21273	1.57331	0.0408212
AK9 ENSG00000155085	0.33971	0.502555	0.478416	43.013	0.670111	1.08545	3.61864	0.813045	0.254575	13.6158
AKAP1 ENSG00000121057	177.471	395.996	643.165	389.584	400.289	115.283	60.8874	4.63989	17.5589	487.76
AKAP10 ENSG00000108599	0.611306	2.4467	60.2547	20.6692	85.7115	8.01989	5.56992	10.0472	7.09023	4.01428
AKAP11 ENSG00000023516	4.43844	1.03394	66.948	1.28482	20.8496	16.6588	12.4894	1.49349	82.2237	20.0754
AKAP12 ENSG00000131016	62.5947	3.09145	0.00309145	0.356184	1.21222	2.93277	11.8605	9.48049	27.0812	10.8169
AKAP13 ENSG00000170776	115.082	3.5142	75.1646	2.34797	17.8928	11.2359	8.71644	33.5959	12.687	57.8452
AKAP14 ENSG00000186471	0.118914	0.0374288	0.0157937	3.47409e-05	0.329663	0.172402	0.482143	0.00109679	0.245307	0.00757976
AKAP17A ENSG00000197976	1.08595	9.72454	189.771	81.4056	23.5452	5.22641	32.7924	17.2514	16.1595	80.6226
AKAP3 ENSG00000111254	1.40932	1.53309	0.119429	1.2371	7.37221	1.19204	3.97896	0.0158488	2.43901	12.0796
AKAP4 ENSG00000147081	0.0674613	0.0759419	0.300372	0.218273	0.0187939	0.00389402	0.0843781	1.26233	0.00916838	0.167034
AKAP5 ENSG00000179841	1.44138	0.353967	0.0216944	0.99521	0.218536	0.659381	0.397726	0.902112	0.123825	0.6666
AKAP6 ENSG00000151320	1.69764	1.59647	2.81151	0.280319	0.127072	0.130002	1.18717	0.349934	0.0779695	0.827131
AKAP7 ENSG00000118507	0.629329	0.00976856	42.2268	0.618306	1.25254	3.46722	0.438514	6.71702	1.04532	25.9186
AKAP8 ENSG00000105127	2.77881	181.384	13.3437	14.8775	62.1441	958.347	76.7016	1.30135	6.50029	5.02073
AKAP8L ENSG00000011243	99.3519	40.4204	212.509	688.496	101.595	28.2204	86.1642	188.811	9.60715	201.172
AKAP9 ENSG00000127914	6.10082	0.911437	149.582	52.4535	35.8864	91.9965	18.1983	10.9825	62.8502	106.22
AKIP1 ENSG00000166452	1.11749	50.1758	3.43356	23.7067	67.2694	182.881	10.7385	100.434	2.31654	0.545461
AKIRIN1 ENSG00000174574	24.5284	4.15264	44.0782	1.84924	48.1556	58.4748	23.3868	17.3123	5.02199	12.3171
AKIRIN2 ENSG00000135334	2.59783	2.72592	35.7541	0.301559	1.11019	4.86835	5.49567	0.00882564	16.8614	0.708302
AKNA ENSG00000106948	6.98312	0.77084	3.74946	11.564	0.647267	87.2662	16.1625	186.108	78.9184	53.152
AKNAD1 ENSG00000162641	0.306085	0.00538921	0.111894	0.837405	0.287493	0.407922	0.00312679	5.0655	0.420198	0.0535375
AKR1A1 ENSG00000117448	0.0206996	1188.53	358.84	10.1185	320.589	830.34	23.8777	0.484569	16.4997	35.306
AKR1B1 ENSG00000085662	89.0119	390.064	0.795916	0.312597	49.5284	246.251	1.20553	24.6644	1.86258	21.7647
AKR1B10 ENSG00000198074	0.0535298	0.654143	0.0372332	0.411414	0.152628	0.0611027	0.0327506	0.0121792	0.0895412	0.554461
AKR1B15 ENSG00000227471	0.0391857	0.0769419	0.58916	0.0145015	0.0656095	0.320313	0.143601	0.265928	0.488953	0.480827
AKR1C1 ENSG00000187134	197.999	105.74	0.675586	8.41555	2.72408	6.23937	5.11213	10.058	6.46905	2.45939
AKR1C2 ENSG00000151632	71.4274	178.897	2.87622	1.77252	12.0564	6.43441	49.5153	2.8829	2.89699	0.870575
AKR1C3 ENSG00000196139	0.187809	68.3458	0.424373	4.85597	2.964	5.21049	10.2514	0.0877589	2.18336	0.739288
AKR1C4 ENSG00000198610	7.10343e-05	0.183304	1.0587	0.000160924	0.104057	0.0174178	0.32314	0.000252317	0.375291	0.0899101
AKR1D1 ENSG00000122787	0.690061	1.21716	0.000233801	1.39889e-14	0.366824	0.0209449	0.612605	0.918461	2.02303	0.798452
AKR1E2 ENSG00000165568	4.05221	2.03063	0.16104	1.51491	0.34739	0.58497	0.0371822	0.633594	0.705492	0.253825
AKR7A2 ENSG00000053371	32.526	628.439	20.6007	12.1401	23.4546	1522.19	12.4535	63.9795	8.98141	254.156
AKR7A3 ENSG00000162482	1.13606	0.368057	3.70068	1.19304	0.711961	4.69025	0.886831	9.23695	1.82107	1.91733
AKR7L ENSG00000211454	1.84897	0.0204341	0.0158275	0.570345	0.0218286	1.60919	0.174685	0.0432492	6.13852	0.0411445
AKT1 ENSG00000142208	477.546	98.7794	1134.57	585.297	214.673	115.095	972.715	290.535	52.2908	327.251
AKT1S1 ENSG00000204673	48.4426	221.73	64.01	248.603	63.8794	0.15212	5.98748	124.493	102.315	2.84387
AKT2 ENSG00000105221	510.655	64.3931	464.953	566.77	92.799	12.7458	103.15	134.007	138.622	207.756
AKT3 ENSG00000117020	13.7032	341.604	125.851	2.51558	45.755	15.2233	2.4385	136.181	4.06913	452.088
AKTIP ENSG00000166971	20.9131	1.72226	58.6974	0.296674	13.0319	25.0735	0.741002	3.26724	2.10003	0.0864037
AL023806.1 ENSG00000280184	0.719633	0.0145031	0.04509	0.00233173	0.041663	0.555295	0.69998	0.0593751	0.212116	0.109543
AL049794.1 ENSG00000280240	0.0401897	1.67224	2.8119	0.991111	0.00970563	0.159431	0.3123	0.14253	0.390631	0.0848718
AL049872.1 ENSG00000279963	0.0499449	0.464685	0.387929	0.157112	0.0980362	0.144885	0.00220724	0.185543	0.0526966	0.213698
AL133475.1 ENSG00000281602	0.105599	0.180275	0.336579	0.098619	0.000388228	0.406163	0.0594006	0.27039	0.331383	0.0839078
AL135745.1 ENSG00000279654	0.0202922	0.15162	0.11082	0.00778123	0.36187	0.0380432	0.0190993	0.0722286	0.489433	0.553882
AL135787.1 ENSG00000283263	0.0128948	0.183535	0.936876	0.162936	0.309217	0.0425588	0.0794442	0.202314	0.103107	0.192941
AL354828.1 ENSG00000279282	0.406963	0.0406093	0.109082	0.50046	0.540181	0.0281135	0.245234	0.00943075	0.280056	0.0273335
AL354828.2 ENSG00000280175	1.6737	1.33209	0.5278	2.03577	0.235716	0.0440333	0.0353454	0.163412	0.0663022	1.0123
AL356053.1 ENSG00000150076	3.10386e-06	1.36353	2.59739	0.0429696	1.80538	0.195788	0.675412	1.35074	0.952983	0.0839408
AL356289.1 ENSG00000279096	0.0862058	0.0709796	0.0104523	0.0989531	0.00828604	0.000545227	0.0312203	0.217813	0.0739789	0.0125682
AL356585.1 ENSG00000279081	0.141989	6.56673	0.330064	0.101826	0.230416	0.237997	0.159597	0.0333541	0.136113	0.014208
AL357140.1 ENSG00000280113	0.00933811	0.0282961	0.435568	0.00215123	0.0188484	0.000706837	0.02775	0.0867336	0.0797379	0.275672
AL358852.1 ENSG00000278899	1.11254	0.83809	0.00209281	0.107941	1.72724	5.38458	1.82759	0.208421	0.38379	0.220163
AL365181.1 ENSG00000280316	0.573945	0.0461689	0.599938	0.898789	0.107349	2.54735	0.573372	6.1758	0.0244784	0.511159
AL513523.2 ENSG00000279767	15.529	0.402626	7.60626	0.131108	10.3086	4.27804	0.700766	11.5668	3.63762	3.89963
AL589743.1 ENSG00000279508	4.08802	1.32813	143.807	334.175	138.28	3.00671	5.54288	1.6884	0.909254	2.02599
AL590235.1 ENSG00000280230	0.0544137	0.324821	0.0485589	0.103684	0.484002	0.10424	0.00196274	0.0418115	0.355343	0.00203527
AL645922.1 ENSG00000279546	0.122507	0.312909	0.756133	0.263249	0.460295	0.320734	0.0122981	0.00683551	0.161155	0.0185615
ALAD ENSG00000148218	0.72194	3.2691	43.064	1.63731	74.4118	107.115	97.1812	157.412	1.1364	0.559134
ALAS1 ENSG00000023330	19.9633	5.48816	4.53445	0.463432	0.837665	147.399	28.3038	2.1235	7.48124	73.6212
ALAS2 ENSG00000158578	0.0137701	0.00931691	1.35602	0.0495697	0.485946	1.06068	0.0862654	0.0139366	0.0116406	0.341454
ALB ENSG00000163631	0.796771	0.421739	11.9531	0.638059	0.137889	1.42915	0.123232	0.49014	0.470032	4.12285
ALCAM ENSG00000170017	3.41474	0.0639158	210.381	1.63472	15.7493	0.303447	26.4476	0.624883	15.6655	69.524
ALDH16A1 ENSG00000161618	76.1689	101.331	5.64215	161.328	6.34075	7.34314	3.47843	4.06199	2.56694	91.857
ALDH18A1 ENSG00000059573	6.0795	74.5885	136.751	8.21747	144.219	740.07	7.58201	132.067	10.4704	38.8956
ALDH1A1 ENSG00000165092	20.3961	2.93124	3.28124	23.4531	29.9785	15.8794	2.26738	185.689	2.58164	10.3645
ALDH1A2 ENSG00000128918	3.94388	9.86743	1.62319	6.95138	0.0145719	296.718	0.585411	1.32915	0.139775	61.786
ALDH1A3 ENSG00000184254	3.38881	3.56196	189.825	116.645	39.447	1.45479	45.5637	0.24967	11.2029	72.0777
ALDH1B1 ENSG00000137124	381.37	264.693	78.4589	0.728507	2.08425	10.6029	2.09578	4.97276	0.251742	4.8044
ALDH1L1 ENSG00000144908	3.19031	4.13463	3.47847	98.4456	19.8378	2.9943	21.7934	19.5792	0.331619	1.17281
ALDH1L2 ENSG00000136010	42.7068	0.436681	0.00846105	0.597204	0.556449	1.05779	4.41146	0.105602	0.383394	0.793484
ALDH3A1 ENSG00000108602	0.0207841	0.384351	43.086	0.364421	0.759062	5.10705	20.4214	0.825544	0.252825	7.87116
ALDH3A2 ENSG00000072210	127.598	262.176	294.839	30.825	257.262	14.5545	135.271	15.6209	13.5487	18.5935
ALDH3B1 ENSG00000006534	10.745	30.1716	0.351376	0.322701	2.92031	3.05713	1.52942	4.09985	6.67355	1.28266
ALDH3B2 ENSG00000132746	0.707544	1.92771	0.992487	0.31589	0.184034	10.1059	24.1782	0.982749	0.0481325	31.7346
ALDH4A1 ENSG00000159423	244.699	61.3611	557.636	612.747	213.835	11.9032	4.44703	20.8905	3.08165	7.11709
ALDH5A1 ENSG00000112294	1.83827	4.19659	38.2206	0.631557	8.46283	2.81566	1.55413	28.5023	1.2812	2.16163
ALDH6A1 ENSG00000119711	1.22535	5.47821	468.161	1.5311	33.9783	4.65617	1.09486	157.349	42.527	30.7816
ALDH7A1 ENSG00000164904	7.3265	22.9892	282.938	35.1965	149.582	186.288	14.5889	50.3586	54.5245	47.8684
ALDH8A1 ENSG00000118514	0.257561	7.15888	1.55977	0.27605	0.105162	0.531646	0.0162251	0.320589	0.442728	0.554713
ALDH9A1 ENSG00000143149	6.48926	5.64503	154.024	64.7634	24.1118	586.861	4.2778	10.5091	4.70922	0.00525261
ALDOA ENSG00000149925	1490.11	890.487	508.932	748.715	373.406	1.58144	639.237	213.944	212.588	228.416
ALDOB ENSG00000136872	0.190265	1.60209	0.126036	0.799756	0.208032	0.383216	0.063696	0.500676	0.347919	1.12443
ALDOC ENSG00000109107	2.11949	270.989	123.356	29.521	3.93436	29.1238	0.545706	82.9537	1.44427	31.4783
ALG1 ENSG00000033011	70.2053	102.323	156.324	50.593	30.4202	0.22821	2.05653	16.5646	8.58062	90.4433
ALG10 ENSG00000139133	0.433251	2.29037	5.3507	0.530741	0.400156	2.31626	0.0633572	1.18793	0.357367	0.241183
ALG10B ENSG00000175548	1.61892	1.81899	2.37091	1.1528	1.2109	31.03	0.363428	1.44067	0.609902	4.5828
ALG11 ENSG00000253710	1.22755	0.0360729	0.503907	0.0675248	1.04633	1.43834	0.8335	0.987941	0.317124	0.0363931
ALG12 ENSG00000182858	114.778	173.726	259.953	114.82	14.1169	29.2446	60.0786	1.45242	25.9781	95.734
ALG13 ENSG00000101901	0.452122	1.38447	129.943	1.30782	69.026	28.2946	13.9179	0.359543	2.24922	1.02088
ALG14 ENSG00000172339	7.81153	3.81835	71.0318	0.196325	3.89019	12.5291	0.420503	11.6429	11.7937	15.3575
ALG1L ENSG00000189366	0.12242	14.4547	0.942402	0.178713	0.116289	2.03326	1.95222	0.103023	1.86367	0.431357
ALG1L2 ENSG00000251287	0.228491	0.0916091	0.586358	0.0128286	0.244316	0.812632	0.717832	0.296904	0.388966	0.146668
ALG2 ENSG00000119523	13.044	0.416663	304.957	38.483	0.462875	67.2752	5.71022	23.0239	4.60674	14.5254
ALG3 ENSG00000214160	38.715	162.435	43.2659	129.138	304.198	20.8394	70.1209	46.627	35.036	18.5241
ALG5 ENSG00000120697	0.140583	3.28487	71.1388	102.558	4.98181	28.0735	0.122802	2.94803	4.49392	21.2027
ALG6 ENSG00000088035	1.8315	0.126372	23.5577	0.945447	1.31045	4.8251	5.39489	13.5114	2.20564	3.01653
ALG8 ENSG00000159063	0.904576	0.483714	9.33014	1.27085	3.09873	228.03	0.483788	0.498404	0.0193012	17.854
ALG9 ENSG00000086848	2.09596	3.69739	56.8941	2.94567	10.7177	0.527894	0.0771409	12.8645	0.0383777	2.19534
ALK ENSG00000171094	0.107481	0.186264	0.0799338	0.00409171	0.566246	0.182073	4.70263	0.028858	0.0474346	0.0721985
ALKBH1 ENSG00000100601	0.269921	1.01402	0.0261517	0.170341	5.56777	0.484208	0.438866	1.11851	0.918378	34.2675
ALKBH2 ENSG00000189046	0.0826607	7.12355	68.4663	36.6632	7.05358	40.843	2.3235	0.682079	0.81133	75.663
ALKBH3 ENSG00000166199	4.83179	84.3698	65.1628	18.5687	24.8486	207.552	2.68379	3.04593	44.8839	42.7801
ALKBH4 ENSG00000160993	0.593302	346.325	63.6998	1.7278	0.0125835	80.0297	7.83047	3.76549	1.7996	21.7083
ALKBH5 ENSG00000091542	199.631	4.51876	276.619	4.58871	8.88784	449.074	32.4234	471.172	20.4746	196.049
ALKBH6 ENSG00000239382	18.6	14.1715	63.3078	132.336	5.49161	61.751	1.57122	45.1818	0.780244	59.2346
ALKBH7 ENSG00000125652	513.846	114.19	222.961	836.282	157.413	5.62591	4.17974	197.528	27.8667	204.312
ALKBH8 ENSG00000137760	3.80777	0.684904	19.4786	0.875896	0.140122	0.976242	9.85991	0.100943	0.0570053	2.5702
ALLC ENSG00000151360	0.247811	0.664789	1.32783	0.28961	0.650784	0.0472831	1.95054	0.117717	0.294551	0.257312
ALMS1 ENSG00000116127	26.6528	3.66299	56.6642	1.43515	0.532501	0.111041	3.45703	2.00274	2.03216	0.202845
ALOX12 ENSG00000108839	0.0252931	0.327183	2.51572	0.457439	2.18539	0.214979	0.0827917	0.0616284	0.158687	0.244149
ALOX12B ENSG00000179477	0.0395525	0.111273	1.73983	0.131874	1.98354	0.207966	0.0935671	0.483296	0.0211242	0.0796978
ALOX15 ENSG00000161905	0.0936873	0.0334527	9.98815	0.716433	0.0785986	0.312285	0.0977388	1.20329	0.14191	0.713033
ALOX15B ENSG00000179593	5.11044	403.107	145.428	106.68	322.452	3.54758	0.608129	0.452296	3.98213	36.7159
ALOX5 ENSG00000012779	1.34451	2.3311	3.06325	7.61657	0.88304	91.9363	27.2715	7.75588	1.00767	2.61146
ALOX5AP ENSG00000132965	14.3482	4.93849	0.553593	0.00466241	1.3279	8.54227	5.17792	35.2094	29.6578	16.4569
ALOXE3 ENSG00000179148	0.73276	0.0689664	0.235604	0.401568	0.568394	0.648058	0.511291	0.0331089	0.588586	0.168518
ALPK1 ENSG00000073331	1.43572	1.02007	5.91351	2.70647	16.8598	9.82617	24.9921	10.7278	0.0657998	23.2002
ALPK2 ENSG00000198796	0.00889579	1.33995	0.181849	0.841272	0.185988	0.0053442	0.0587774	0.0944	0.416531	0.102314
ALPK3 ENSG00000136383	0.158236	1.33191	1.13606	2.23108	0.0829856	1.1495	0.335977	13.2035	0.546885	6.97663
ALPL ENSG00000162551	3.80647e-06	2.32501	0.0602899	1.56171	6.05831	0.478029	0.674859	6.14948	28.9445	1.03465
ALPP ENSG00000163283	0.0639405	1.05712	0.0334488	1.24291	0.00610003	0.0985169	8.73835e-09	0.031617	0.0524019	0.0809119
ALS2 ENSG00000003393	15.6053	3.08278	0.986828	1.2951	0.725784	0.95973	5.50346	62.1121	0.0931278	1.98027
ALS2CL ENSG00000178038	1.53356	7.093	0.989896	34.9877	0.897432	15.9519	35.0943	0.662223	51.1597	0.0862129
ALS2CR11 ENSG00000155754	0.181737	0.0306107	0.490243	8.35845	0.716427	2.02595	0.271202	0.108572	0.094612	0.0136109
ALS2CR12 ENSG00000155749	0.240518	0.899776	0.181264	1.42556	1.4001	1.47314	0.170489	0.0486451	1.00089	0.41355
ALX1 ENSG00000180318	0.12767	0.318234	0.162119	0.145743	0.0525446	0.0340266	0.371572	0.263215	0.0119359	0.242251
ALX3 ENSG00000156150	0.0063953	0.146824	0.928222	1.61322	0.331953	2.53777	0.228629	0.0945643	0.301746	0.189138
ALX4 ENSG00000052850	0.0289441	1.54368	0.145613	0.105359	0.505615	0.0537576	0.457857	0.0119618	0.519386	0.213078
ALYREF ENSG00000183684	72.0222	2.10873	48.83	3.96968	14.8803	9.57006	32.7141	0.911661	62.8078	3.03765
AMACR ENSG00000242110	0.25418	38.7908	31.8047	19.8218	116.537	1047.06	2.63362	16.019	5.1438	885.266
AMBN ENSG00000178522	0.157123	0.416929	0.189168	0.357438	0.0132712	0.458837	0.11516	0.22691	0.0260789	0.0846791
AMBP ENSG00000106927	1.08243	0.00530981	0.139517	2.2942	0.344414	3.32313	0.663607	2.97168	2.38784	0.343461
AMBRA1 ENSG00000110497	1.93189	0.46582	3.21539	0.997409	3.69242	208.9	5.44229	22.6866	3.11699	19.2879
AMD1 ENSG00000123505	0.0770405	1.34089	512.213	2.17533	102.051	0.0512218	21.4523	0.611651	1.13339	140.839
AMDHD1 ENSG00000139344	0.00230279	0.54062	0.723358	0.124372	0.36899	0.195462	0.134254	0.109021	0.00731809	0.146366
AMDHD2 ENSG00000162066	14.0098	2.21244	0.251645	158.811	17.3031	6.64413	11.4481	11.8897	57.6454	26.8848
AMELX ENSG00000125363	0.0364472	0.12751	0.0253596	0.00832952	0.52021	0.0127013	0.0515583	0.129832	0.433943	0.0681821
AMELY ENSG00000099721	0.123805	0.0110166	0.157151	0.279863	0.000526613	0.0318267	0.0216525	0.0227296	0.467427	0.0914164
AMER1 ENSG00000184675	4.84963	9.66151	2.03519	33.4027	1.36514	71.7861	0.798487	1.93448	0.0507619	2.47572
AMER2 ENSG00000165566	1.62957	0.0175864	0.587998	1.14726	0.0595806	0.239537	0.0850596	0.00168942	0.544827	0.0249239
AMER3 ENSG00000178171	0.199337	0.366036	0.11669	0.382048	1.93805	0.428052	0.592956	0.0847118	0.17702	0.294053
AMFR ENSG00000159461	134.453	94.2819	99.1002	68.2252	64.813	60.7558	19.9637	37.262	1.83956	17.269
AMH ENSG00000104899	0.468339	0.113073	14.087	18.1824	1.75641	0.780961	0.468512	16.0321	0.0215656	5.03022
AMHR2 ENSG00000135409	0.220124	0.399052	0.0283738	0.00933376	0.439552	0.04051	0.393408	0.0301614	0.141091	0.881488
AMIGO1 ENSG00000181754	6.81117	2.88129	2.3372	161.197	5.25974	86.3276	5.76312	62.3869	12.8216	46.195
AMIGO2 ENSG00000139211	2.73985	0.0204954	2.22484	7.35544	6.61222	0.340155	16.1665	2.96775	0.557036	0.202347
AMIGO3 ENSG00000176020	1.21655	1.49259	5.95572	3.92395	0.742746	1.83333	0.219567	0.523856	3.79913	2.81713
AMMECR1 ENSG00000101935	0.297084	0.285616	1.86947	12.6043	0.39922	1.87648	0.00899439	0.445305	0.921954	14.9667
AMMECR1L ENSG00000144233	0.230292	0.233006	17.4324	2.72877	1.52352	0.301321	12.5064	2.64211	57.5677	4.88415
AMN ENSG00000166126	3.81624	1.08516	10.7016	0.740379	2.05273	1.17902	10.7816	1.53501	0.0595851	4.6479
AMN1 ENSG00000151743	0.164444	1.33426	12.6622	1.25505	10.0848	0.90163	3.01582	5.20207	0.112003	6.50825
AMOT ENSG00000126016	5.08762	11.7628	6.47153	14.388	8.21684	315.597	2.91937	0.885599	37.6808	0.608601
AMOTL1 ENSG00000166025	3.1989	291.891	172.591	44.6537	6.79092	440.897	0.0269304	20.6915	5.66501	2.98987
AMOTL2 ENSG00000114019	33.6152	3.41795	6.87946	3.91145	1.15905	9.76737	85.0835	90.8707	1.03134	9.42311
AMPD1 ENSG00000116748	0.575243	13.868	0.145256	2.03111	0.211799	19.5549	1.20088	2.55789	2.4789	0.540832
AMPD2 ENSG00000116337	79.9535	224.76	1.01972	188.508	5.57093	1.96686	10.926	156.445	5.79647	0.116398
AMPD3 ENSG00000133805	4.33336	0.735797	39.9573	2.23532	0.435143	0.517295	0.968453	6.13214	9.45792	13.4741
AMPH ENSG00000078053	10.8783	0.306476	0.367508	1.1946	0.310771	0.293896	0.233524	0.132695	0.543882	1.20785
AMT ENSG00000145020	0.354922	0.163178	1.315	0.747552	0.0062448	1.12637	0.49566	1.06771	2.26462	0.198884
AMTN ENSG00000187689	0.0117248	0.0134881	0.00764033	0.00672597	0.0962473	0.10564	0.199754	0.0164554	0.404432	1.05322
AMY1A ENSG00000237763	4.04995	0.965834	0.079041	0.673245	0.166673	2.53427	1.12405	0.459488	7.09776	1.69398
AMY1B ENSG00000174876	1.33097	0.344831	0.211298	0.345805	1.34787	1.42792	0.621279	0.552985	11.8941	14.5083
AMY1C ENSG00000187733	0.87317	0.253948	0.614668	0.137235	0.463165	0.672828	0.993163	1.46685	2.36861	2.52761
AMY2A ENSG00000243480	0.575713	0.460085	1.06971	0.226841	0.270832	1.16466	0.239539	0.0174386	0.00458105	0.00441426
AMY2B ENSG00000240038	13.3857	2.85145	29.7333	1.97594	2.26312	6.78904	15.4177	11.671	27.3638	1.2589
AMZ1 ENSG00000174945	0.0201085	0.167646	1.04818	1.92399	0.388242	0.795915	0.0316758	0.456623	3.07492	0.055282
AMZ2 ENSG00000196704	15.4124	4.25575	33.2133	1.24697	37.6939	124.87	4.76499	0.223626	23.2458	3.86913
ANAPC1 ENSG00000153107	0.00576214	79.1861	44.8005	1.34035	16.2835	87.4662	26.21	17.2753	11.9026	1.09865
ANAPC10 ENSG00000164162	6.64971	0.188403	2.14459	1.38141	1.18956	1.28282	5.95617	1.03512	6.15564	1.59317
ANAPC11 ENSG00000141552	462.839	792.3	872.323	283.362	183.526	0.493941	169.367	24.0958	210.139	131.003
ANAPC13 ENSG00000129055	0.63279	42.0315	83.0581	4.29314	7.79186	2.69497	4.758	1.83609	1.07357	3.57106
ANAPC15 ENSG00000110200	108.903	190.481	131.854	506.264	1.88994	105.405	49.1606	315.373	14.8953	57.0621
ANAPC16 ENSG00000166295	66.8034	123.614	252.55	360.301	42.0139	554.026	52.6668	18.9733	4.70298	94.6877
ANAPC2 ENSG00000176248	13.8794	26.8228	178.071	512.755	42.6501	77.1524	13.3995	3.65561	100.443	152.186
ANAPC4 ENSG00000053900	5.57737	1.78053	22.5983	5.70277	0.232943	132.584	5.02025	10.0869	18.7499	27.1453
ANAPC5 ENSG00000089053	117.52	38.5286	293.747	433.045	133.14	376.829	89.4788	132.446	51.2704	327.445
ANAPC7 ENSG00000196510	1.66433	460.028	28.2553	7.62205	53.1618	900.754	2.19714	3.16861	5.32632	5.73509
ANG ENSG00000214274	3.63013	0.99944	6.67252	555.83	346.997	274.167	95.9482	12.2133	1.37478	167.219
ANGEL1 ENSG00000013523	9.74669	45.6845	13.9307	2.5558	0.474169	105.287	0.717058	0.458709	8.13495	0.972915
ANGEL2 ENSG00000174606	4.99531	7.51151	68.8592	5.68786	12.0609	9.5262	1.29501	5.21325	0.651352	0.396313
ANGPT1 ENSG00000154188	1.15084	1.99875	1.01803	4.27171	0.457739	0.614682	2.37982	27.0635	5.13272	1.85774
ANGPT2 ENSG00000091879	12.5651	0.0799251	0.0833848	2.17827	2.93407	4.28712	1.08996	0.64137	0.744028	1.2868
ANGPT4 ENSG00000101280	0.0642391	2.55201	1.70348	0.08787	0.136417	1.32438	1.23716	2.01334	0.105479	0.230084
ANGPTL1 ENSG00000116194	4.29963	3.23972	2.60782	2.74995	2.94331	5.47596	0.194861	1.79798	13.5412	2.14467
ANGPTL2 ENSG00000136859	399.88	26.6461	2.91327	7.76598	48.6266	75.4769	2.55245	3.94211	0.0104217	31.2214
ANGPTL3 ENSG00000132855	0.903156	2.19156	0.624337	1.40377	0.166268	1.15083	0.313511	0.25644	0.546963	0.661477
ANGPTL4 ENSG00000167772	4.25234	129.782	35.3866	5.67104	19.4385	0.558286	28.4913	0.0549448	1.89663	5.3679
ANGPTL5 ENSG00000187151	0.070458	0.142101	0.218307	0.0756901	0.156623	0.0657745	9.80796e-05	0.00232947	0.166866	0.00530224
ANGPTL6 ENSG00000130812	0.787999	0.0874702	0.264339	1.50751	0.0753235	0.257031	0.0962404	0.599712	7.52493	0.305879
ANGPTL7 ENSG00000171819	3.48617	1.24189	1.62012	0.859672	0.0128758	0.0321595	0.209203	2.11972	1.0316	0.980665
ANGPTL8 ENSG00000130173	3.35305	2.01556	0.0430674	0.264961	0.100047	0.293304	5.82319e-05	0.714742	0.0181358	0.0268611
ANHX ENSG00000227059	0.743119	0.306732	0.0625419	0.240726	0.142953	0.508933	0.135552	0.238033	0.690407	0.0814287
ANK1 ENSG00000029534	0.0132235	0.176895	0.396502	0.14449	6.45823	3.64771	3.27245	27.903	0.00312625	1.07904
ANK2 ENSG00000145362	39.5017	0.0436716	1.61434	0.736078	1.10942	3.84657	1.0501	8.98299	1.0915	1.98056
ANK3 ENSG00000151150	0.593165	1.36412	88.8452	1.96601	16.0878	3.18481	99.5964	7.78525	0.223808	13.6278
ANKAR ENSG00000151687	1.45404	0.602521	11.0726	1.95726	0.215832	2.43845	0.107218	2.15197	0.175356	1.59762
ANKDD1A ENSG00000166839	9.16219	3.66978	2.41628	1.15511	0.110408	0.348632	2.37597	2.97129	14.593	0.319254
ANKDD1B ENSG00000189045	0.331989	0.275205	22.1457	4.9065	0.380565	3.07003	9.69714	1.09993	0.0318968	0.0908727
ANKEF1 ENSG00000132623	1.28419	0.62576	50.1328	0.00745428	8.83349	1.76564	5.74607	0.293122	2.15839	0.603855
ANKFN1 ENSG00000153930	0.0905631	1.09387	0.00196693	0.037367	0.689984	2.48753	0.646391	1.63616	0.295622	0.648564
ANKFY1 ENSG00000185722	2.44292	9.22547	93.9367	98.9263	2.3609	24.705	38.1543	43.9919	0.0937007	107.096
ANKH ENSG00000154122	3.35509	30.7289	573.21	62.4174	173.077	375.194	70.0986	3.51679	54.0076	366.997
ANKHD1 ENSG00000131503	1.81437	17.1912	55.0798	1.29033	16.7611	58.1087	3.65268	2.35356	0.800491	25.8257
ANKHD1-EIF4EBP3 ENSG00000254996	0.591435	3.48181	0.119661	7.74268	1.47861	1.25926	0.460294	0.00793077	0.14235	4.28728
ANKIB1 ENSG00000001629	3.68821	4.45907	9.01603	0.0965415	1.68888	1.80411	13.363	15.2897	1.42397	3.18647
ANKK1 ENSG00000170209	0.49897	0.731711	3.39927	1.07728	1.89554	6.19502	1.82946	0.382016	1.45823	0.386024
ANKLE1 ENSG00000160117	6.86111	0.308059	1.19939	0.0273368	0.00175655	0.0834388	0.179002	1.43161	0.562371	0.48929
ANKLE2 ENSG00000176915	0.635967	6.19114	215.515	27.5876	86.1736	16.3383	49.8254	66.2972	59.0062	146.804
ANKMY1 ENSG00000144504	94.5889	11.9757	30.3199	54.7417	35.263	119.601	52.3792	4.44063	9.03768	5.6604
ANKMY2 ENSG00000106524	3.5428	2.28134	2.83507	32.7307	2.24004	5.83016	10.848	6.99363	2.07047	0.786143
ANKRA2 ENSG00000164331	0.172457	0.194417	50.1115	1.83276	4.09355	0.114551	1.23151	29.5454	0.465969	22.011
ANKRD1 ENSG00000148677	0.000622019	0.803854	1.47106	0.520698	0.0233274	1.18033	1.94656	0.286898	0.183244	0.0856005
ANKRD10 ENSG00000088448	11.6186	0.438613	1115.11	43.982	377.296	97.7334	210.98	3.77855	5.76658	134.623
ANKRD11 ENSG00000167522	113.081	80.0072	132.329	4.48208	38.4233	322.934	86.3852	26.3875	14.4389	12.8279
ANKRD12 ENSG00000101745	5.39615	2.18541	20.5236	1.07946	2.81488	9.38588	2.67696	13.5014	27.4329	0.279082
ANKRD13A ENSG00000076513	1.73657	5.21258	0.439922	40.0598	2.19934	0.293731	3.44429	48.8303	28.293	2.27305
ANKRD13B ENSG00000198720	0.0463568	6.52554	1.86602	1.22952	0.280484	0.645793	0.236015	79.6975	17.0555	4.46508
ANKRD13C ENSG00000118454	0.777416	0.0387204	44.258	2.32801	18.317	2.79933	2.297	3.46834	2.57643	10.8132
ANKRD13D ENSG00000172932	0.454438	126.553	37.1337	310.871	27.4142	43.6802	42.0136	115.173	13.7457	117.147
ANKRD16 ENSG00000134461	1.38305	192.404	47.2016	3.00053	0.817878	35.0686	0.295302	3.94153	37.7579	4.84695
ANKRD17 ENSG00000132466	17.0949	1.11432	102.151	1.86419	45.7957	23.8294	2.79258	4.10138	3.02006	7.60811
ANKRD18A ENSG00000180071	0.133605	0.811725	4.94704	1.49239	10.8298	0.15489	0.531528	0.191201	1.10965	0.228476
ANKRD18B ENSG00000230453	1.59817	1.38965	0.0314503	1.85819	0.304177	1.72995	0.384693	0.545879	0.0826485	2.24455
ANKRD2 ENSG00000165887	0.388142	9.19678	0.417643	0.120522	0.030083	0.608187	0.979193	0.0441817	0.1734	0.229101
ANKRD20A1 ENSG00000260691	1.54019	2.44124	5.65038	0.469355	1.2734	0.295229	0.517074	1.9795	5.2958e-05	1.88919
ANKRD20A2 ENSG00000183148	0.105304	1.40454	1.51339	1.12153	0.61444	0.502813	0.0653908	0.000174555	0.204555	0.130548
ANKRD20A3 ENSG00000276203	0.764176	2.39147	3.55575	0.152688	0.511654	0.579033	0.0667597	0.493497	0.0554269	0.324071
ANKRD20A4 ENSG00000172014	1.33979	0.610309	0.208587	1.3722	1.56421	0.119657	1.12698	0.187057	1.28908	0.122712
ANKRD22 ENSG00000152766	0.914291	0.269837	2.4232	1.4816	25.2837	0.0810467	18.6731	0.445026	0.32554	59.5752
ANKRD23 ENSG00000163126	10.3003	114.223	2.77897	1.61667	1.23851	27.262	3.19547	8.30965	76.7095	24.0891
ANKRD24 ENSG00000089847	0.934304	2.61608	0.856998	42.3757	44.4282	2.74708	0.038621	0.0296487	0.615552	3.50505
ANKRD26 ENSG00000107890	0.375342	0.0829873	1.84853	46.8549	2.60419	1.07186	0.0576112	15.4354	0.329982	14.1009
ANKRD27 ENSG00000105186	0.0962303	0.649939	70.5592	1.31547	0.456151	1.70497	10.4946	10.6733	20.7152	5.29249
ANKRD28 ENSG00000206560	7.54554	1.61902	14.9068	1.53603	0.488071	11.4347	0.532526	7.81403	10.3525	10.4813
ANKRD29 ENSG00000154065	2.69108	40.6914	3.80379	3.35919	0.23403	1.91417	5.3275	2.54787	3.65388	4.03281
ANKRD30A ENSG00000148513	4.66396	1.09392	0.570065	0.968536	0.0460516	0.100691	0.0640844	0.126418	0.0677621	0.000738294
ANKRD30B ENSG00000180777	0.573936	1.08467	0.0465835	0.00393378	0.00532293	0.56368	0.00220019	0.529704	0.547594	0.125847
ANKRD30BL ENSG00000163046	0.191077	0.203496	0.0020863	0.0778726	0.419288	0.0117797	0.18723	0.349254	0.306801	0.582604
ANKRD31 ENSG00000145700	0.0351713	0.0989846	1.13318	0.016676	0.372261	1.08134	0.284139	0.34893	0.546558	0.000253236
ANKRD33 ENSG00000167612	0.782898	0.124454	4.63918e-05	0.34747	0.0571379	0.000192819	0.137064	0.187191	0.598868	0.813723
ANKRD33B ENSG00000164236	0.007162	1.17482	0.217264	0.993563	0.0388985	2.93963	0.16859	0.694254	6.55298	0.219061
ANKRD34A ENSG00000272031	3.82931	20.0459	7.6115	16.92	0.538279	1.23002	0.944952	2.75029	0.871058	0.298878
ANKRD34B ENSG00000189127	0.0295962	0.515295	4.84962	0.166431	0.00610446	3.20822	0.663263	0.116918	3.86961	0.109873
ANKRD34C ENSG00000235711	0.0231704	0.325291	0.125924	0.115841	0.322808	0.139666	0.180189	0.00130563	0.0816424	0.0630237
ANKRD35 ENSG00000198483	104.232	38.6493	0.00713083	8.22193	20.9147	5.39954	20.1264	41.5473	0.780506	25.0774
ANKRD36 ENSG00000135976	0.988139	4.2499	4.49012	36.7437	0.00805516	1.54078	0.0178439	0.357799	4.09726	10.866
ANKRD36B ENSG00000196912	7.15936	1.01417	37.4493	0.000219016	0.271109	2.57478	3.31068	0.481934	20.9546	1.72338
ANKRD36C ENSG00000174501	27.7027	2.83179	1.65564	1.14519	0.664346	0.599825	0.0827588	7.55902	2.58917	12.0172
ANKRD37 ENSG00000186352	0.0789212	0.91182	633.81	1.19811	139.162	56.492	13.4116	5.16282	1.04553	88.4111
ANKRD39 ENSG00000213337	44.5629	1.31516	55.2679	109.216	0.913097	31.5738	8.12246	1.12885	2.06564	3.6893
ANKRD40 ENSG00000154945	6.48282	74.9533	97.6282	25.062	1.25377	0.175314	93.3413	6.88754	12.936	23.8305
ANKRD42 ENSG00000137494	6.33045	1.58641	21.8039	6.97578	3.71756	0.120038	1.43756	2.78512	1.00544	14.9342
ANKRD44 ENSG00000065413	1.07088	0.171823	0.554063	0.201961	4.46176	0.753955	0.116077	0.0891578	2.21605	0.088276
ANKRD45 ENSG00000183831	0.872419	0.590719	0.539721	4.29321	0.445295	2.40914	0.227269	3.30164	1.7715	0.884742
ANKRD46 ENSG00000186106	0.589972	1.06593	4.8245	0.374138	8.38754	51.2499	4.18013	1.81914	4.72366	10.514
ANKRD49 ENSG00000168876	0.892729	1.16196	3.22939	3.08296	2.00599	0.839329	0.219753	23.7271	0.43145	5.26917
ANKRD50 ENSG00000151458	18.8286	0.649529	14.4862	4.88534	1.27554	8.09765	27.1289	4.8129	16.3576	2.32843
ANKRD52 ENSG00000139645	7.74587	107.548	27.4326	13.4933	86.7617	117.051	100.899	110.004	97.3421	32.7863
ANKRD53 ENSG00000144031	9.61663	10.3062	0.147704	0.346739	0.422491	0.866473	0.749537	0.343107	1.34588	0.996913
ANKRD54 ENSG00000100124	0.628957	34.352	77.8131	45.9812	1.72037	7.97207	16.6441	196.682	41.2596	38.638
ANKRD55 ENSG00000164512	0.0582657	0.426153	0.0941302	0.378934	0.197609	0.0297849	0.0798879	0.0505359	0.00832931	0.0875486
ANKRD6 ENSG00000135299	0.900917	1.28507	4.01474	0.956423	8.48257	0.119534	11.2992	0.46763	30.9357	0.224627
ANKRD61 ENSG00000157999	0.100644	0.281806	0.556595	0.724189	0.00434287	0.14102	0.0037021	0.229554	0.565261	0.0175229
ANKRD62 ENSG00000181626	0.610612	0.155527	0.0222962	0.114892	0.0329991	3.42274	0.510445	0.601511	0.0229117	0.238342
ANKRD65 ENSG00000235098	2.42057	34.6296	1.04169	5.84104	5.13917	198.717	55.576	0.503151	5.92599	0.164034
ANKRD66 ENSG00000230062	0.678325	0.0293712	0.124817	0.0255977	0.670293	0.116343	0.225551	0.0273855	0.247302	0.180525
ANKRD7 ENSG00000106013	0.414837	0.421179	0.0167329	0.79727	0.46569	0.0118244	0.0987652	1.02605	0.00261803	0.54315
ANKRD9 ENSG00000156381	29.0584	7.21905	31.8187	87.4625	30.21	72.2625	21.2758	0.0811802	11.6342	9.86139
ANKS1A ENSG00000064999	11.7997	17.9153	0.398408	0.54706	1.2399	61.2898	2.81521	3.29497	1.15368	6.92102
ANKS1B ENSG00000185046	1.20905	24.5351	0.166836	1.58781	0.13463	0.65172	0.0120492	0.995895	3.82861	0.925292
ANKS3 ENSG00000168096	20.314	2.61772	137.726	87.8702	5.78068	121.552	3.03891	4.33972	19.7568	91.9404
ANKS4B ENSG00000175311	0.00724639	0.356284	1.05326	0.160228	0.0513804	0.0106137	0.0172769	0.00195991	0.079538	0.393443
ANKS6 ENSG00000165138	15.0866	121.671	82.4125	4.80301	46.4751	2.40324	6.81776	1.08901	1.2445	2.95381
ANKUB1 ENSG00000206199	0.212562	0.604272	0.017199	0.246037	0.272695	1.53289	0.0164231	0.259439	1.51339	0.100588
ANKZF1 ENSG00000163516	1.81268	80.9763	276.763	509.436	98.6666	69.7478	2.19239	1.40916	0.509055	252.591
ANLN ENSG00000011426	0.0282559	0.971633	0.188356	0.0132367	0.0730726	0.741873	0.267697	1.59423	0.0188702	0.0156942
ANO1 ENSG00000131620	0.837344	4.73775	50.6443	0.140612	33.6146	1.62819	25.7182	1.39096	9.09993	0.683318
ANO10 ENSG00000160746	47.6651	0.92495	5.06101	187.299	7.67873	121.97	41.5317	0.0461899	1.72571	64.5896
ANO2 ENSG00000047617	0.0531758	6.91441	0.36865	0.677536	0.430952	2.05171	0.550629	0.0662744	0.00180731	0.684281
ANO3 ENSG00000134343	0.180501	0.849394	0.124084	0.928082	0.00841524	0.826912	0.505986	0.0252693	0.274577	0.829592
ANO4 ENSG00000151572	1.0532	0.299709	3.49322	3.86694	0.165243	2.59754	0.259212	34.931	1.16435	0.0510235
ANO5 ENSG00000171714	11.1326	0.515399	11.1741	2.10038	0.683938	0.949381	0.00437129	8.84991	0.459171	0.621086
ANO6 ENSG00000177119	2.96131	1.51872	6.64311	0.0425538	0.0687956	4.44893	8.70119	11.2804	4.25293	29.1791
ANO7 ENSG00000146205	20.3067	752.908	1407.85	314.05	1384.16	16.5892	0.0111808	3.06279	13.543	5.76676
ANO8 ENSG00000074855	4.83482	9.327	1.63314	3.82049	8.47028	279.744	17.7161	0.104134	44.8331	44.4428
ANO9 ENSG00000185101	0.387677	3.49226	19.8175	291.237	38.5702	1.62106	91.0663	5.08869	0.0307909	2.81133
ANOS1 ENSG00000011201	0.851745	0.498187	42.7511	14.2679	0.996663	1.34496	0.0781504	1.49264	0.0159031	1.73531
ANP32A ENSG00000140350	7.89079	90.9163	400.449	15.3582	101.287	510.383	98.4137	54.4022	138.782	131.713
ANP32B ENSG00000136938	78.8523	15.0393	100.712	80.1537	6.45173	190.105	30.2527	44.4473	0.115687	13.8982
ANP32D ENSG00000139223	0.0160632	0.245936	0.546807	0.0121279	0.399888	0.247738	0.095975	0.0119631	0.0762911	0.109052
ANP32E ENSG00000143401	25.5886	4.49521	5.91715	6.06538	23.0536	4.55468	0.471936	0.409754	2.22095	0.550741
ANPEP ENSG00000166825	0.691082	0.603252	157.427	5.01664	255.306	2.95003	1.82533	0.766926	0.555099	1536.35
ANTXR1 ENSG00000169604	65.8372	10.0377	39.8578	10.1003	14.2739	5.09099	3.76394	25.5813	53.3395	3.84622
ANTXR2 ENSG00000163297	274.512	4.51084	504.077	7.77196	378.432	1614.13	3.55793	64.2327	6.90208	6.58746
ANTXRL ENSG00000274209	0.0764008	0.5285	2.22146	0.203488	0.354697	1.77352	0.0239733	0.444636	0.174133	0.314857
ANXA1 ENSG00000135046	1.90323	0.75446	87.8726	8.0024	104.016	0.373045	137.493	81.6741	43.2334	0.663114
ANXA10 ENSG00000109511	0.343629	0.0841469	0.0349094	0.090895	0.0467536	0.0563008	0.143894	0.214365	0.0736037	0.860313
ANXA11 ENSG00000122359	81.4315	2031.65	453.121	145.73	633.949	1644.83	621.888	2.3743	0.0607222	377.919
ANXA13 ENSG00000104537	0.170121	1.31521	9.79341	2.02502	0.348827	1.78105	0.217477	0.570311	0.376112	0.270508
ANXA2 ENSG00000182718	54.2435	1214.52	8.186	2.22757	216.593	519.98	474.301	6.79007	4.76922	7.97014
ANXA2R ENSG00000177721	0.828303	1.5372	4.62589	18.7214	3.69573	50.4083	1.96571	2.51892	2.12918	1.47642
ANXA3 ENSG00000138772	0.353179	0.276026	108.759	1.72147	1.83741	2.10263	5.24386	0.235395	4.2858	12.0893
ANXA4 ENSG00000196975	14.8466	1.81665	16.9595	45.6053	0.467264	5.02753	8.9814	29.6638	16.7571	9.52924
ANXA5 ENSG00000164111	41.4471	11.3134	707.683	35.9037	39.4724	25.3256	40.4404	468.008	0.725137	260.192
ANXA6 ENSG00000197043	1084.64	887.197	0.36454	275.707	41.0523	18.0596	117.604	0.478954	23.4719	77.3582
ANXA7 ENSG00000138279	2.09186	0.293416	199.164	1.92997	83.2994	54.6352	35.343	0.428827	2.32208	81.4382
ANXA8 ENSG00000265190	0.538532	0.407553	0.00413848	0.377212	0.790894	1.15301	29.6746	0.144699	0.342876	0.0916148
ANXA8L1 ENSG00000264230	0.194905	0.34598	0.35234	9.48482	0.114632	0.846026	34.3388	3.20852	0.27919	0.0138046
ANXA9 ENSG00000143412	0.106561	2.80843	0.0840526	0.120091	0.047116	0.0411471	4.80752	0.351746	0.0518185	2.58429
AOAH ENSG00000136250	38.5551	0.9055	3.85918	0.238475	35.2686	2.38973	0.0100671	42.5046	14.0807	0.15662
AOC1 ENSG00000002726	0.176847	1.17606	0.175531	0.387841	26.3985	1.79407	0.105245	0.44613	1.2184	0.249104
AOC2 ENSG00000131480	0.941574	0.733803	0.0467114	0.0845648	1.18068	0.0206664	1.82368	0.725288	0.739375	14.2514
AOC3 ENSG00000131471	291.909	212.589	0.428055	3.24598	2.23449	3.18736	1.56292	30.3522	0.83033	14.3174
AOX1 ENSG00000138356	9.53506	5.57652	5.35025	1.1819	6.37665	4.92206	0.830513	4.19198	1.32986	12.2826
AP000275.65 ENSG00000265590	0.25898	5.81579e-05	0.116349	0.20943	0.0801342	0.103505	0.0014958	0.249754	0.198289	0.249809
AP000295.9 ENSG00000249624	0.130685	0.0542463	0.0792519	0.122747	0.0522054	0.667593	0.0638286	0.00333189	0.0311471	0.149681
AP000304.12 ENSG00000249209	0.10555	0.699818	0.0568771	0.21662	0.101151	0.154043	0.164022	0.124913	0.12069	0.00551312
AP000349.2 ENSG00000280178	0.00863662	0.299919	0.412385	0.0186405	0.0256935	0.215226	0.261494	0.238175	0.0152319	0.334266
AP000350.10 ENSG00000251357	0.127125	0.261796	0.250492	1.14845	0.401875	0.270857	0.0230764	0.0137675	0.294949	0.164818
AP000687.1 ENSG00000280170	0.149398	0.377693	0.0633758	7.54593e-05	0.00999139	0.223976	0.420241	0.597465	0.178485	0.0184342
AP000721.4 ENSG00000256100	0.0831441	0.149011	0.00225118	0.339193	0.549069	0.00396244	0.0493329	0.136595	0.0913607	0.0644076
AP000769.1 ENSG00000279576	77.8942	0.825605	337.61	0.593129	33.5775	0.420387	0.732002	10.998	3.54048	107.048
AP000866.1 ENSG00000279342	0.32714	4.20247	1.24401	0.189547	0.422076	0.0323297	0.0312739	0.708773	0.323607	1.53818
AP001888.1 ENSG00000281781	0.271437	0.490115	0.0205898	0.25622	0.178402	0.0518924	0.0253797	0.648688	0.00392868	0.645393
AP002962.1 ENSG00000279906	0.0948333	0.295618	0.143852	0.390315	0.00884075	0.00146213	0.00620209	0.161031	0.52472	0.150926
AP006285.2 ENSG00000278919	1.99046	0.0702472	0.0279735	0.0873308	0.0594104	0.597986	0.339632	0.307941	0.685421	0.221208
AP1AR ENSG00000138660	1.37243	2.20364	110.158	0.963052	0.688468	10.1019	3.88396	3.34111	8.21847	32.9006
AP1B1 ENSG00000100280	63.0054	222.039	522.512	10.8972	659.574	3.11763	116.684	1.11575	152.924	41.4956
AP1G1 ENSG00000166747	0.4639	2.35761	98.1323	14.6085	23.022	1.83355	28.0289	0.527593	31.9822	28.4936
AP1G2 ENSG00000213983	2.37679	620.308	551.226	339.033	138.585	0.524764	296.834	26.2267	21.5438	285.9
AP1M1 ENSG00000072958	128.543	1.84173	1.32238	273.142	4.72817	5.12369	1.86467	659.449	8.24051	0.178502
AP1M2 ENSG00000129354	0.54208	325.698	597.141	633.697	417.662	25.9445	136.522	2.70667	17.4187	280.597
AP1S1 ENSG00000106367	83.3874	117.317	369.638	553.745	175.19	8.95402	12.0829	4.88408	64.1473	54.2258
AP1S2 ENSG00000182287	33.081	0.52956	2.22907	3.96255	1.58991	2.26843	0.362524	1.5972	34.5552	4.78946
AP1S3 ENSG00000152056	0.134769	1.1116	29.2415	3.66752	1.03399	1.01253	3.7466	1.70427	0.523119	0.466602
AP2A1 ENSG00000196961	94.9001	69.8976	67.8309	270.511	50.8584	7.28601	34.6442	176.464	115.336	82.6201
AP2A2 ENSG00000183020	263.502	57.7614	348.494	495.613	195.048	69.8043	3.07499	173.997	29.4131	173.754
AP2B1 ENSG00000006125	22.0314	112.195	28.341	197.306	135.749	173.284	62.7252	231.006	9.55452	122.914
AP2M1 ENSG00000161203	571.489	318.455	307.577	473.161	149.075	2.21048	155.672	240.865	0.0324692	270.921
AP2S1 ENSG00000042753	748.924	344.599	522.258	1037.76	255.089	204.393	84.1409	9.49814	85.1737	147.983
AP3B1 ENSG00000132842	2.76749	1.66053	141.959	0.990495	5.03481	3.0029	2.83421	0.476906	41.3284	12.6736
AP3B2 ENSG00000103723	0.670598	0.883684	1.08267	0.516227	1.62888	4.7691	9.2566	0.301484	0.046785	1.80565
AP3D1 ENSG00000065000	15.1795	0.274917	522.892	23.1616	105.777	126.952	204.993	9.26152	102.605	153.003
AP3M1 ENSG00000185009	27.0326	36.4074	233.701	7.33253	2.074	0.198908	0.000228042	60.4651	8.12305	78.1598
AP3M2 ENSG00000070718	8.29072	70.4659	2.6028	0.175271	2.07143	142.891	0.151187	152.366	0.561874	1.983
AP3S1 ENSG00000177879	2.13203	0.875052	26.7841	9.35725	1.28178	0.209668	17.5591	1.35204	1.52777	8.16476
AP3S2 ENSG00000157823	81.4874	117.163	117.355	66.7488	30.5288	0.17213	2.64632	3.67193	0.212842	9.81604
AP4B1 ENSG00000134262	0.136041	74.2975	17.6805	2.86292	7.19657	226.282	9.8778	12.5375	1.5057	0.000337963
AP4E1 ENSG00000081014	0.430777	21.4123	6.32407	2.57706	2.22186	3.0033	3.07415	0.764009	1.27369	7.51544
AP4M1 ENSG00000221838	15.2093	11.8172	37.1963	112.542	0.0834769	60.5434	2.36416	16.2934	1.5333	47.2944
AP4S1 ENSG00000100478	8.59869	0.110623	0.260309	18.9975	3.21237	4.71235	2.37109	6.46681	1.56945	3.02606
AP5B1 ENSG00000254470	12.0004	23.5166	22.3863	2.7493	0.158384	1.37913	12.4128	10.261	3.10383	8.98779
AP5M1 ENSG00000053770	7.73365	2.37146	4.24524	2.56701	17.8222	0.0144503	23.5762	3.34759	0.0353559	5.06665
AP5S1 ENSG00000125843	4.10125	2.49956	23.2662	20.3121	6.61518	72.4665	23.574	6.18086	6.38905	1.48147
AP5Z1 ENSG00000242802	0.141971	12.4403	58.0051	60.0941	0.701998	11.627	55.5085	113.092	117.759	1.62347
APAF1 ENSG00000120868	0.46935	2.83065	22.9594	0.0010518	0.142571	1.61986	26.6775	3.45977	0.621326	23.9213
APBA1 ENSG00000107282	0.873954	8.42019	14.7078	29.7212	0.400149	2.82542	0.464469	0.0254597	0.320937	0.250821
APBA2 ENSG00000034053	0.354262	0.595993	4.59316	0.605131	0.170986	66.9795	0.191572	21.7573	1.76345	0.721377
APBA3 ENSG00000011132	10.721	1.99519e-05	1.34978	314.797	45.0163	3.3146	4.63216	122.268	7.7355	57.9343
APBB1 ENSG00000166313	81.3695	182.501	18.165	109.775	0.120469	11.0767	2.43527	124.992	0.731311	7.49964
APBB1IP ENSG00000077420	0.13094	3.00278	5.62452	0.302591	0.313401	0.473101	0.0100784	11.9623	2.96884	1.63086
APBB2 ENSG00000163697	78.1268	13.4621	4.70862	8.61635	5.26631	79.3567	4.06812	2.83518	2.99321	3.02051
APBB3 ENSG00000113108	2.37554	389.566	440.76	13.4962	5.00493	163.718	15.1383	15.1621	108.704	101.167
APC ENSG00000134982	1.37702	0.0903362	109.645	1.39365	2.05678	0.00763007	0.00585741	2.65662	4.82735	18.182
APC2 ENSG00000115266	0.207932	0.62099	0.334352	0.600006	0.0198575	0.0266049	0.19638	0.00283992	0.107836	0.229016
APCDD1 ENSG00000154856	33.1178	0.302699	99.2022	1.36193	1.14125	1.11558	10.7094	34.714	0.967712	34.0558
APCDD1L ENSG00000198768	11.4841	8.1002	0.236468	2.5723	0.108735	0.0559385	0.398262	0.127784	0.222193	0.45657
APCS ENSG00000132703	0.0400821	0.143802	0.180346	0.52487	0.450968	0.00988535	0.36524	0.284919	0.00285119	0.390429
APEH ENSG00000164062	20.9712	496.108	127.906	209.765	11.749	395.789	8.67203	4.11185	149.037	29.3244
APELA ENSG00000248329	0.792792	0.635279	6.294	4.2857	2.12004	0.304825	0.0651912	4.80259e-05	0.15315	0.878261
APEX1 ENSG00000100823	233.369	64.0447	535.417	4.82689	29.4891	151.745	43.9526	88.7897	10.4345	150.691
APEX2 ENSG00000169188	1.30488	4.09243	6.1551	120.121	22.5191	2.96049	88.3103	1.87741	8.90244	11.3633
APH1A ENSG00000117362	411.788	3.42175	348.628	20.7466	152.276	3.23266	367.426	118.12	41.0717	164.439
APH1B ENSG00000138613	5.86621	0.696236	182.525	59.2461	23.0396	86.8998	19.9523	13.057	5.34024	75.3631
API5 ENSG00000166181	3.26455	3.4072	42.03	0.0467735	1.83411	0.792926	3.88762	20.5958	14.4198	7.54706
APIP ENSG00000149089	3.50684	0.0151398	36.4204	2.08162	5.02713	7.96691	0.329381	1.63203	2.87143	14.0834
APITD1 ENSG00000175279	0.302414	0.619244	6.50277	2.08521	0.339368	39.0884	13.0066	0.0635948	0.34129	8.39485
APITD1-CORT ENSG00000251503	0.0257768	0.728539	0.342788	0.494687	0.307036	0.389451	0.0237882	1.04015	0.171956	0.303027
APLF ENSG00000169621	1.56161	2.05441	0.445578	0.068865	1.60893	1.33473	1.14695	0.184856	0.128188	0.589008
APLN ENSG00000171388	0.0315763	2.27683	2.44325	0.855373	12.1854	0.834495	0.462575	3.21547	0.701126	0.812513
APLNR ENSG00000134817	2.89738	27.7724	0.366392	0.0212491	4.9151	2.66574	0.168017	2.9253	0.17863	2.66417
APLP1 ENSG00000105290	0.75987	74.3115	1.46363	8.10219	0.881322	32.7623	0.494694	0.382336	12.8821	4.62612
APLP2 ENSG00000084234	140.805	2.74882	4911.61	18.851	3561.99	426.746	374.319	0.320478	0.119927	801.323
APMAP ENSG00000101474	82.7636	6.62621	1058.38	28.6617	284.342	41.4643	127.077	285.537	16.1492	267.276
APOA1 ENSG00000118137	0.0877681	2.48978	0.128778	1.55135	1.0508	0.81794	0.584149	0.00876027	0.812511	0.752926
APOA2 ENSG00000158874	0.0912114	1.27224	0.226526	0.051764	0.314224	0.474288	0.0946763	0.489172	0.416979	0.0237267
APOB ENSG00000084674	0.375547	6.4583	0.0261233	0.786002	0.265797	3.76703	0.585301	0.282763	0.246997	0.524384
APOBEC1 ENSG00000111701	0.109835	0.0112649	0.0257199	0.00518226	0.0166691	0.297407	0.0580869	0.157666	0.153398	0.0935373
APOBEC2 ENSG00000124701	0.146071	0.61801	0.0535116	1.21242	0.362381	0.279043	0.00184521	0.343306	0.267088	0.00060973
APOBEC3A ENSG00000128383	0.0846669	0.504777	0.163334	0.160228	0.00743677	0.0885792	6.85874	0.228126	0.408503	0.117957
APOBEC3B ENSG00000179750	0.0906002	0.814967	0.0882856	1.0334	0.00338908	0.141722	0.0143973	0.110553	0.104165	0.43267
APOBEC3C ENSG00000244509	0.303995	106.999	67.7388	0.626183	32.2149	106.455	20.7174	53.1197	6.03481	22.176
APOBEC3D ENSG00000243811	1.9232	5.90248	0.637301	11.4514	1.62577	1.34017	7.46362	0.00401676	0.353755	0.0490546
APOBEC3F ENSG00000128394	0.276756	1.48182	4.41237	8.17036	3.83311	39.3529	0.344963	1.10455	38.7711	18.578
APOBEC3G ENSG00000239713	22.9999	3.50005	1.82997	2.00175	10.2774	7.83632	23.7154	14.5062	63.7362	0.092089
APOBEC3H ENSG00000100298	0.0794111	0.268955	3.2423	0.017222	0.106586	0.0266984	3.9694	1.50801	0.0299866	15.7795
APOBEC4 ENSG00000173627	0.0958929	0.309665	0.679754	0.240801	0.358877	0.490846	0.070022	0.0354131	7.24703	0.137802
APOBR ENSG00000184730	7.04713	2.15846	0.876945	101.434	0.0071466	3.00031	1.12428	0.945228	7.85121	20.4896
APOC1 ENSG00000130208	115.9	155.942	2.06191	8.43866	4.08274	1.59787	1.00525	109.001	39.7803	13.119
APOC2 ENSG00000234906	0.179677	0.12123	0.17948	0.0767935	0.175054	0.137806	0.341936	0.166969	0.058378	0.486481
APOC3 ENSG00000110245	0.0234426	0.545986	0.0154393	0.0292218	0.0331555	0.231015	0.102173	0.000111393	0.352962	0.23925
APOC4 ENSG00000267467	0.116168	0.00156658	0.456518	0.309529	0.212951	0.0868431	0.162695	0.0134601	0.262956	0.108005
APOD ENSG00000189058	3.68749	1790.46	125.493	10.5283	243.586	364.033	1.31807	786.329	343.487	508.7
APOE ENSG00000130203	349.577	11.4622	0.438648	0.375618	0.34768	1.75669	0.376684	743.78	58.8659	344.438
APOF ENSG00000175336	80.4821	18.0403	4.6992	4.79329	14.0906	4.23072	2.75026	4.32004	0.00815524	234.413
APOH ENSG00000091583	0.143323	1.09787	0.579889	0.000402151	0.721766	0.74045	0.386456	0.248243	0.260347	0.477544
APOL1 ENSG00000100342	96.3333	31.3572	4.92088	1.93517	53.3787	6.84058	88.0729	129.598	45.0058	1.55906
APOL2 ENSG00000128335	24.95	156.531	24.5763	64.3767	0.398707	253.475	20.8404	10.8714	0.398409	4.25656
APOL3 ENSG00000128284	1.85953	210.081	2.0746	1.41243	0.21046	4.50226	5.17287	20.9109	3.0634	64.1373
APOL4 ENSG00000100336	0.407365	0.521277	10.1687	6.31929	2.34894	75.4466	9.87927	2.86576	0.17559	24.6215
APOL6 ENSG00000221963	3.47076	36.658	2.30887	4.57024	12.3315	89.3488	4.41538	5.0299	9.723	40.1563
APOLD1 ENSG00000178878	0.61309	24.0506	1.17736	0.431373	3.05451	0.269345	5.65264	2.43772	8.71774	4.07765
APOM ENSG00000204444	4.29378	15.3505	0.141712	8.02112	2.45225	11.5979	2.56765	2.80049	1.8919	0.855674
APOO ENSG00000184831	0.559716	5.11714	2.09355	2.93276	1.82738	9.71048	1.79812	0.152027	0.269052	6.48635
APOOL ENSG00000155008	8.04547	2.30631	40.1035	14.752	7.70462	8.12486	1.51727	11.4878	6.34053	23.6848
APP ENSG00000142192	530.621	1789.76	2311.18	280.321	823.793	15.6906	1571.08	5.20534	832.412	730.044
APPBP2 ENSG00000062725	0.628976	8.45316	183.017	5.06625	4.45672	29.5212	7.38091	49.45	1.02477	27.3789
APPL1 ENSG00000157500	0.585117	0.771627	28.6769	3.5076	1.08139	2.91954	1.41253	29.8744	31.6519	5.83641
APPL2 ENSG00000136044	15.2667	34.7246	356.615	149.706	145.726	130.882	49.3459	2.72514	36.1338	285.144
APRT ENSG00000198931	427.945	892.378	264.46	1634.02	356.386	346.711	11.9245	214.837	435.54	152.396
APTX ENSG00000137074	11.0155	66.8223	59.8705	34.4053	109.721	263.254	49.3013	10.2859	12.586	2.29468
AQP1 ENSG00000240583	408.806	59.5538	1.47277	5.63913	0.426449	0.475894	3.6618	173.612	265.006	4.51983
AQP10 ENSG00000143595	0.00648302	1.3766	0.512244	0.404802	0.390771	0.339848	0.23491	1.44791	1.28187	1.11369
AQP11 ENSG00000178301	0.0854865	0.761021	21.5947	0.16968	0.00261759	0.178506	0.0207817	0.0888978	7.35956	0.103161
AQP12A ENSG00000184945	0.322937	5.50137e-05	0.326928	0.334441	0.159668	0.427729	0.12094	0.333967	1.07306	0.848287
AQP12B ENSG00000185176	0.00824335	0.000256116	0.882511	0.487407	0.0524684	0.063918	0.0285224	0.0191317	0.148985	0.301935
AQP2 ENSG00000167580	0.000157654	27.9659	2.98963	0.570256	0.108258	0.00981654	0.199351	0.338378	0.677458	0.402126
AQP3 ENSG00000165272	4.38815	865.882	896.261	9.22858	1591.61	10.3949	1406.82	3.00658	6.89448	119.436
AQP4 ENSG00000171885	0.868252	0.180978	0.804939	0.086098	0.103073	0.694577	0.607953	0.4426	0.138159	0.580195
AQP5 ENSG00000161798	10.9417	0.962302	26.1353	0.068927	4.02702	131.333	0.279715	2.01044	5.13972	3.52547
AQP6 ENSG00000086159	0.316184	2.8312	0.97646	0.111049	0.153898	0.28042	0.0695595	0.147382	0.296359	0.0917083
AQP7 ENSG00000165269	0.199157	0.543744	0.366922	0.452441	0.366763	1.53004	3.53547	0.0408939	0.00616658	0.907115
AQP8 ENSG00000103375	0.0200311	0.00012342	0.0157403	0.000766775	0.48017	0.754924	0.0548845	0.572166	0.0830445	0.0161531
AQP9 ENSG00000103569	0.354171	0.0685266	0.104312	0.0710907	0.144901	0.470955	0.20045	0.0548845	0.0914066	0.0349839
AQR ENSG00000021776	0.145335	12.2183	24.212	69.7638	10.8497	249.374	31.98	1.77781	10.1273	5.88306
AR ENSG00000169083	103.393	628.086	891.768	24.3889	293.466	366.246	3.05774	394.413	61.4617	425.298
ARAF ENSG00000078061	6.16541	149.214	25.4852	517.599	1.55327	14.655	4.76527	199.937	2.10451	8.14445
ARAP1 ENSG00000186635	49.533	42.2045	32.9618	35.9156	10.2873	34.6953	83.3322	54.2376	62.759	14.9535
ARAP2 ENSG00000047365	0.213899	2.03929	4.93127	0.0901033	0.352817	0.131498	1.09329	0.446677	16.0562	1.71626
ARAP3 ENSG00000120318	1.30453	107.175	1.58849	1.79575	6.46157	8.15546	3.27542	69.8776	1.52384	0.417778
ARC ENSG00000198576	3.18977	5.11448	1.12255	71.023	0.565235	72.2389	6.93237	0.0900047	2.91649	0.00632239
ARCN1 ENSG00000095139	0.744424	4.75754	220.855	0.76189	4.14406	19.7309	46.7654	198.712	6.78613	1.13915
AREG ENSG00000109321	0.0353242	0.321302	0.0290969	1.13337	0.566044	0.493595	16.8051	0.477216	0.557838	0.000105664
AREL1 ENSG00000119682	0.717845	166.862	222.131	1.5362	65.4903	19.9759	30.7737	0.0532019	0.352971	104.95
ARF1 ENSG00000143761	13.2822	0.983617	455.286	208.073	176.421	5.10392	192.823	69.0355	36.0984	198.402
ARF3 ENSG00000134287	14.4441	292.012	256.51	491.868	241.056	830.07	322.782	6.18987	124.38	34.7375
ARF4 ENSG00000168374	0.438011	2.91328	274.129	1.96952	1.13712	7.72657	110.361	61.8563	62.131	151.177
ARF5 ENSG00000004059	28.7804	4.17065	52.7456	9.73233	18.8437	31.185	5.45437	0.925696	3.03455	0.337979
ARF6 ENSG00000165527	1.41633	0.932008	242.925	1.22148	12.5633	3.25083	45.4435	1.33013	7.14508	189.118
ARFGAP1 ENSG00000101199	41.6225	93.0948	398.917	332.895	3.5945	8.97135	14.1108	71.7345	95.425	53.9056
ARFGAP2 ENSG00000149182	60.9418	184.298	210.863	356.182	65.7761	146.222	75.9011	140.911	163.377	61.7066
ARFGAP3 ENSG00000242247	0.00894594	1.92677	252.128	19.9722	23.4542	1.47476	86.003	6.66623	2.17277	8.62082
ARFGEF1 ENSG00000066777	14.6255	0.977815	68.5822	1.32037	0.437431	0.372657	24.2202	4.01972	2.94822	36.3859
ARFGEF2 ENSG00000124198	1.96186	0.407121	48.1432	6.08797	0.265503	9.82153	0.406526	8.16701	1.78851	0.0734901
ARFGEF3 ENSG00000112379	0.0248385	3.23099	245.52	0.489411	63.0846	3.36306	76.1616	2.89055	0.570959	23.5452
ARFIP1 ENSG00000164144	1.62317	0.528502	74.0573	0.194255	4.80137	0.682912	9.71066	0.796613	0.492555	34.8281
ARFIP2 ENSG00000132254	11.5322	301.109	221.456	859.724	287.614	183.241	354.571	3.03188	85.3125	442.985
ARFRP1 ENSG00000101246	172.413	116.428	151.684	300.483	83.1791	11.1217	0.291833	73.9741	44.6088	27.0377
ARG1 ENSG00000118520	0.00033915	0.471877	0.12958	0.00307196	0.374385	0.00324959	0.00371096	2.9291	0.201908	2.14721e-06
ARG2 ENSG00000081181	10.8002	0.640951	1173.58	276.493	334.093	338.086	219.879	30.1062	15.7984	2.11527
ARGFX ENSG00000186103	0.0472159	0.124264	0.232816	0.387387	0.0730579	0.169706	0.0297394	0.253682	0.514316	0.0206384
ARGLU1 ENSG00000134884	0.0194752	0.970374	838.721	34.0524	21.2102	7.12659	77.9511	52.1658	142.09	212.865
ARHGAP1 ENSG00000175220	258.213	1321.98	701.25	14.4122	11.5834	347.411	36.9166	131.616	126.157	0.00117287
ARHGAP10 ENSG00000071205	118.603	1.00033	1.53802	0.108011	85.623	160.685	1.89871	0.176908	12.4997	3.99838
ARHGAP11A ENSG00000198826	5.54027	0.0580632	1.3667	0.00514663	0.314662	0.0591986	0.392606	0.515156	0.74928	0.0690494
ARHGAP11B ENSG00000187951	0.505155	0.175776	0.0750799	0.448042	2.22287	0.279061	0.583341	1.72507	3.823	0.128628
ARHGAP12 ENSG00000165322	0.475069	0.942402	47.2476	1.3853	0.229962	0.137085	7.78275	1.4951	0.195302	64.3378
ARHGAP15 ENSG00000075884	0.349818	19.6367	1.30049	0.132016	0.318099	2.64799	1.96379	0.965832	0.352043	1.08584
ARHGAP17 ENSG00000140750	4.53243	20.6198	81.0859	0.648786	2.84644	227.319	26.1577	22.9448	1.0328	33.3005
ARHGAP18 ENSG00000146376	11.3666	0.404778	27.5468	3.65823	8.36763	8.68824	1.28307	15.4943	3.13326	32.0041
ARHGAP19 ENSG00000213390	9.086	5.0794	0.183844	0.891092	14.0303	73.3295	47.2253	1.24106	9.14127	19.1401
ARHGAP20 ENSG00000137727	6.62446	1.04167	0.508305	0.93499	2.57906	0.240268	0.183481	0.0733185	3.04688	0.51216
ARHGAP21 ENSG00000107863	47.2894	4.34815	45.5695	5.00978	0.0604295	0.0681235	21.3367	0.0758984	8.09891	2.34265
ARHGAP22 ENSG00000128805	10.3498	4.81924	5.89685	2.25328	2.33453	1.0415	11.0375	10.2258	35.7085	0.720058
ARHGAP23 ENSG00000275832	3.03461	8.6935	0.0016146	4.24837	0.14121	17.3856	63.5588	20.2484	5.90738	0.534993
ARHGAP24 ENSG00000138639	2.96089	1.43314	2.90462	0.862019	0.0715724	3.65542	0.857498	6.21195	1.60128	0.22118
ARHGAP25 ENSG00000163219	12.0755	10.647	2.85942	3.26723	1.03124	31.6631	7.03134	0.324077	22.0311	0.445383
ARHGAP26 ENSG00000145819	0.767422	0.0547157	16.7154	16.3316	0.125352	0.792687	11.135	0.296137	39.2608	47.8227
ARHGAP27 ENSG00000159314	33.3333	21.4638	125.828	68.6135	55.8536	23.2191	207.391	7.67221	0.827223	87.8598
ARHGAP28 ENSG00000088756	2.5304	4.21403	10.0465	1.05491	0.279785	27.4873	0.325119	0.562352	0.300386	1.02503
ARHGAP29 ENSG00000137962	0.0213289	18.7891	64.3096	11.035	1.38035	1.11534	1.61848	3.58093	1.79692	10.5155
ARHGAP30 ENSG00000186517	5.36997	56.8594	0.458496	2.3058	0.0988089	1.07331	3.10198	28.8402	34.2407	0.0492233
ARHGAP31 ENSG00000031081	5.95027	38.0556	2.09425	0.850894	2.75207	0.805829	0.139406	0.192519	4.06468	0.904424
ARHGAP32 ENSG00000134909	0.207596	0.356301	120.605	55.0275	0.635405	2.46603	67.7129	7.96837	61.0611	37.8794
ARHGAP33 ENSG00000004777	55.3583	1.46124	143.462	6.15606	0.453857	12.9523	45.3218	35.9019	61.8623	19.4819
ARHGAP35 ENSG00000160007	8.53918	123.007	124.001	0.481436	1.64485	1.46258	35.5023	25.151	40.1414	17.3937
ARHGAP36 ENSG00000147256	0.0708389	0.00796459	0.314453	0.00165746	2.90084	0.571737	0.259542	0.875329	0.0654865	0.000492181
ARHGAP39 ENSG00000147799	31.4663	13.5788	92.2846	236.636	0.6272	0.89709	33.6277	0.0256188	9.45041	1.05273
ARHGAP4 ENSG00000089820	27.1943	70.7513	0.069101	0.262851	0.000131086	3.20444	3.32619	143.269	192.33	15.6807
ARHGAP40 ENSG00000124143	0.0663079	1.01721	0.0951644	0.273991	1.30944	0.063124	8.96323	0.189087	1.35463	1.23229
ARHGAP42 ENSG00000165895	0.248882	3.2677	0.473335	0.041673	0.301532	4.08207	0.00869329	1.94291	0.234887	0.750074
ARHGAP44 ENSG00000006740	1.60886	0.956916	40.0692	2.61251	4.32547	0.094713	19.3965	0.0533068	0.11921	0.168913
ARHGAP45 ENSG00000180448	33.3651	4.07416	0.113394	6.36195	2.04625	1.38201	3.00134	8.76365	106.334	13.6374
ARHGAP5 ENSG00000100852	4.44381	0.847646	45.0019	0.00013496	0.326445	8.36843	5.60413	1.31844	54.9715	28.8873
ARHGAP6 ENSG00000047648	0.0406993	5.37809	281.758	3.875	83.8093	3.51235	2.21225	0.862861	10.4049	59.0306
ARHGAP8 ENSG00000241484	3.20667	8.96855	51.1536	19.0586	22.7208	3.95877	3.83994	2.96878	0.10398	8.58973
ARHGAP9 ENSG00000123329	33.6549	0.644952	2.79918	0.962615	0.815695	7.20661	3.17827	28.8158	4.30406	0.22517
ARHGDIA ENSG00000141522	397.157	852.267	779.989	1331.61	416.148	2.39748	223.024	72.1345	290.785	343.988
ARHGDIB ENSG00000111348	7.81658	0.780749	63.936	2.52448	1.32195	550.259	92.7234	37.1905	131.973	281.126
ARHGDIG ENSG00000242173	4.15694	0.271574	1.32777	0.000183562	0.0804683	1.00416	0.211974	1.27003	1.1882	0.245597
ARHGEF1 ENSG00000076928	24.3984	10.0793	38.4401	190.177	45.1487	177.687	70.5888	228.489	152.741	126.325
ARHGEF10 ENSG00000104728	6.63248	3.36143	3.08953	13.1854	27.1643	10.3853	0.117221	0.409541	2.70314	7.03277
ARHGEF10L ENSG00000074964	92.9616	8.91423	1.76076	4.54756	4.91537	23.4933	93.2503	32.2178	2.00329	48.9725
ARHGEF11 ENSG00000132694	0.717772	9.49005	167.838	0.506465	18.3137	212.919	6.01381	91.9453	3.38691	30.6131
ARHGEF12 ENSG00000196914	9.83677	15.526	109.355	0.639468	4.90675	1.85789	49.6495	2.28695	5.10443	19.054
ARHGEF15 ENSG00000198844	0.231347	3.16199	3.4193	1.71625	1.18358	3.3874	1.67312	5.88073	39.2189	0.0274081
ARHGEF16 ENSG00000130762	3.55657	0.485082	188.823	157.352	44.4562	2.8115	15.1292	3.88529	0.0271235	20.6143
ARHGEF17 ENSG00000110237	67.8755	30.0888	21.772	15.6302	26.7126	28.5447	26.992	280.253	32.9545	1.38725
ARHGEF18 ENSG00000104880	0.134049	0.0339485	0.758441	0.111371	0.0738336	0.251332	0.16702	0.000780226	0.147346	0.310567
ARHGEF19 ENSG00000142632	6.18883	43.9637	2.81981	5.32308	44.0611	0.0213809	37.0336	42.3288	0.642581	15.3938
ARHGEF2 ENSG00000116584	87.6951	164.553	0.46594	171.779	2.21257	368.227	62.6393	59.0589	62.3957	28.0521
ARHGEF25 ENSG00000240771	202.95	4.03887	48.0728	0.294388	0.0294621	0.212579	1.13761	92.7443	0.436332	0.0714219
ARHGEF26 ENSG00000114790	1.38985	0.281217	93.4199	1.61003	1.97647	1.23136	5.14171	0.676313	4.57635	132.43
ARHGEF28 ENSG00000214944	0.647706	0.501467	27.5512	1.07763	0.259654	0.128894	20.5382	0.734049	1.83544	1.70193
ARHGEF3 ENSG00000163947	1.36685	0.00185695	157.694	12.412	18.9523	92.7575	10.7545	6.7765	1.7803	89.0941
ARHGEF33 ENSG00000214694	0.181851	1.18721	0.0105715	0.16803	0.655149	0.410234	0.932658	0.321192	0.304047	0.109399
ARHGEF35 ENSG00000213214	0.023349	1.65897	0.299421	0.181627	4.94931	0.00196425	2.06072	4.50577	0.0858884	2.17537
ARHGEF37 ENSG00000183111	3.83658	18.6501	102.278	106.09	200.845	615.481	6.30248	0.326483	2.22174	66.192
ARHGEF38 ENSG00000236699	0.014382	1.23012	83.9087	0.334715	3.07295	0.426439	0.708075	0.24944	1.11622	0.708081
ARHGEF39 ENSG00000137135	3.36505	0.330495	1.27319	0.58315	0.472232	0.561706	2.92806	1.46657	0.426557	9.95998
ARHGEF4 ENSG00000136002	116.07	32.3063	0.599262	27.3159	2.06204	22.2733	2.76917	4.62361	0.0615946	18.9854
ARHGEF40 ENSG00000165801	11.4605	45.5415	5.05425	4.18143	7.19785	70.9931	2.0447	205.171	5.97587	0.543947
ARHGEF5 ENSG00000050327	6.93684	15.1603	25.7489	10.3377	22.7935	91.1125	12.7973	0.00881132	3.10521	4.00627
ARHGEF6 ENSG00000129675	2.61887	4.21244	3.39044	0.28839	0.225688	6.51871	1.69493	36.8806	3.88368	16.5921
ARHGEF7 ENSG00000102606	6.96384	202.207	741.496	1.33172	27.0432	219.571	52.693	123.902	0.26528	257.351
ARHGEF9 ENSG00000131089	212.357	2.51502	5.03121	1.98546	82.1265	4.27831	9.0673	1.34052	69.6455	12.7189
ARID1A ENSG00000117713	1.48354	0.166743	245.982	10.8488	22.0197	77.517	13.0254	2.35183	8.2657	98.3374
ARID1B ENSG00000049618	11.8913	97.2472	16.3682	49.4833	7.47246	26.5525	21.5485	18.9349	3.93778	0.239335
ARID2 ENSG00000189079	11.2719	2.62893	33.9686	1.91405	0.439797	1.51274	21.167	6.53717	5.78913	4.83024
ARID3A ENSG00000116017	34.1809	0.0579233	36.1366	46.6011	4.48104	11.2727	1.31313	3.84403	7.37151	23.497
ARID3B ENSG00000179361	1.51663	5.14616	19.322	3.50459	1.06088	1.7971	11.3665	20.9725	2.93227	8.87718
ARID4A ENSG00000032219	1.29987	0.322894	35.8983	20.5315	1.8383	6.07526	7.25478	2.67704	28.5941	21.8688
ARID4B ENSG00000054267	0.0435427	1.32204	65.2757	0.60986	26.1698	34.336	3.18173	22.1048	19.5255	13.3828
ARID5A ENSG00000196843	134.764	102.974	0.21051	3.73462	2.38478	0.320405	5.97626	114.68	100.12	0.098232
ARID5B ENSG00000150347	0.189145	0.389495	137.025	0.426515	0.275568	2.38171	0.695783	0.314349	112.824	1.75706
ARIH1 ENSG00000166233	0.131049	3.76896	79.1487	24.0665	104.088	0.271064	95.7331	202.336	10.7479	37.8261
ARIH2 ENSG00000177479	7.02289	101.234	281.596	6.26888	47.1682	122.182	93.0357	71.4671	0.716737	87.667
ARIH2OS ENSG00000221883	54.462	0.253705	9.39136	50.0947	14.1157	43.0789	4.30488	4.37215	3.18177	0.214547
ARL1 ENSG00000120805	0.302933	3.16981	45.3387	0.0794209	76.7599	1159.3	124.212	2.00332	0.196138	1.70087
ARL10 ENSG00000175414	24.7137	19.7739	1.90354	9.64179	1.25838	3.56318	2.16684	2.97237	3.10446	0.556093
ARL11 ENSG00000152213	0.493911	0.605772	1.2862	0.303982	1.96587e-05	0.144779	0.514901	4.19294	0.765137	2.3876
ARL13B ENSG00000169379	2.42425	4.3764	2.27624	0.293314	0.744301	9.15849	0.124935	5.35347	1.01636	3.80874
ARL14 ENSG00000179674	0.262087	0.19089	0.169018	0.0689347	0.0799914	0.394807	11.1155	0.0921071	0.475045	0.00770404
ARL14EP ENSG00000152219	4.73073	3.69991	13.3405	0.76778	1.08078	39.7499	22.782	31.1294	4.70474	3.23142
ARL15 ENSG00000185305	0.0954219	0.0508116	2.40105	1.03458	37.5717	1.22357	0.460135	4.57228	12.7382	0.72606
ARL16 ENSG00000214087	19.8768	470.187	384.111	199.976	0.977938	69.568	10.4332	1.79779	12.5893	117.862
ARL17A ENSG00000185829	8.14367	7.83699	0.974096	4.21169	10.4865	26.5575	0.827907	1.30474	7.68415	6.9879
ARL17B ENSG00000228696	0.584758	3.29822	20.5367	1.62878	2.7583	7.52017	0.43284	7.77163	0.505724	5.507
ARL2 ENSG00000213465	86.8328	140.857	72.4034	9.28813	1.93121	5.20502	3.00591	53.1314	44.4029	2.08265
ARL2BP ENSG00000102931	0.954476	11.9553	30.3831	0.711683	2.91619	92.0557	10.9364	0.599035	6.0666	0.584394
ARL3 ENSG00000138175	14.9234	67.7691	2.83041	77.2362	47.1497	861.603	0.476841	0.113625	32.1553	4.73571
ARL4A ENSG00000122644	0.877654	0.595353	4.00286	0.445646	0.164285	0.894015	0.246083	1.28673	0.446193	21.4727
ARL4C ENSG00000188042	2.43186	82.0997	17.1398	19.1741	36.1545	0.324596	96.9876	45.1006	10.5893	71.5391
ARL4D ENSG00000175906	1.75262	2.34639	3.37439	3.20208	0.231777	136.133	39.4476	0.480557	5.14401	5.42021
ARL5A ENSG00000162980	1.72911	2.09659	76.883	2.17108	6.90484	1.91272	0.232112	20.5857	0.470444	25.098
ARL5B ENSG00000165997	0.114548	4.61375	15.9399	4.11686	2.71331	0.381757	0.591339	11.3254	0.737602	3.45177
ARL5C ENSG00000141748	0.0236634	0.0482381	0.424289	0.412388	0.000232664	0.0389286	0.0863065	0.351576	0.157675	0.598728
ARL6 ENSG00000113966	11.4868	0.536375	5.18505	6.50042	0.216644	4.5402	0.842425	1.27586	3.62782	18.4481
ARL6IP1 ENSG00000170540	2.8972	7.20789	262.575	13.6607	2.66642	5.96902	25.5548	47.5929	12.7516	26.8366
ARL6IP4 ENSG00000182196	53.9455	0.707081	1.81035	185.653	18.9363	7.30083	24.0211	64.2199	39.248	54.2153
ARL6IP5 ENSG00000144746	49.8051	14.0291	204.383	38.3575	76.1118	9.16166	22.1844	81.9044	66.2571	47.5813
ARL6IP6 ENSG00000177917	0.109194	8.44847e-06	29.1908	0.0703559	0.168501	1.99196	7.74035	3.83113	0.534005	12.3143
ARL8A ENSG00000143862	5.54522	0.852812	268.322	2.99244	68.4695	24.6231	26.9159	1.32427	64.8968	3.64945
ARL8B ENSG00000134108	0.13932	1.73533	67.166	3.94666	37.3169	40.4987	5.4146	51.0361	2.30043	1.69222
ARL9 ENSG00000196503	3.30388	4.42279	1.64077	0.843295	0.00530945	0.436938	0.424021	0.0296405	0.4901	0.0900035
ARMC1 ENSG00000104442	8.22271	0.232757	16.6487	2.12481	0.49894	0.650932	7.78356	2.751	0.521337	5.1377
ARMC10 ENSG00000170632	1.91534	3.3119	63.1368	0.332815	5.38974	3.09324	74.9519	1.42917	2.56365	3.52688
ARMC12 ENSG00000157343	2.36479	5.11468	13.159	0.716317	3.18781	5.14696	0.342177	0.317707	0.318967	0.0682992
ARMC2 ENSG00000118690	2.6022	0.141513	0.720294	3.6019	1.33651	0.353919	2.87943	0.49063	0.101807	1.60266
ARMC3 ENSG00000165309	0.103609	0.0742991	0.535382	0.0789641	0.479179	0.00436069	0.121197	0.250158	0.00466912	0.161226
ARMC4 ENSG00000169126	15.677	0.0397906	1.06001	1.15006	0.27951	5.59082	0.69126	0.23285	1.8815	1.64567
ARMC5 ENSG00000140691	2.15426	39.3791	30.9472	1.4055	19.2465	6.02603	20.9086	2.58153	3.59392	19.2535
ARMC6 ENSG00000105676	70.0971	91.8885	0.841332	75.5395	138.233	2.65891	87.2434	60.5509	0.268033	51.7974
ARMC7 ENSG00000125449	50.961	25.7816	64.2622	8.13476	5.92441	17.9205	32.777	20.7662	37.8119	35.7126
ARMC8 ENSG00000114098	17.5939	2.09062	67.7276	2.96071	2.2504	1.4304	17.8932	6.27598	17.3448	24.4879
ARMC9 ENSG00000135931	19.7224	4.15982	4.55066	48.5498	1.47334	2.59288	1.5268	0.39412	20.1765	41.1728
ARMCX1 ENSG00000126947	3.19991	1.34163	5.1331	0.802654	4.0303	0.25396	1.31383	1.102	3.76067	6.85545
ARMCX2 ENSG00000184867	2.36895	1.23234	61.9648	0.810483	5.68361	0.0370452	0.283156	31.8069	30.3993	0.00615737
ARMCX3 ENSG00000102401	8.09955	1.6902	84.7987	6.56474	17.037	1.33018	58.6746	4.6102	41.5444	20.8822
ARMCX4 ENSG00000196440	0.411952	0.778251	31.1667	4.02059	8.05819	53.8117	29.8764	0.273939	0.245892	18.0943
ARMCX5 ENSG00000125962	0.98033	1.13474	52.297	0.321192	0.241264	1.50578	4.1649	1.49328	0.116228	6.87886
ARMCX6 ENSG00000198960	5.1943	21.976	2.70645	52.4624	34.7621	58.3081	1.62219	5.78897	14.193	21.527
ARMS2 ENSG00000254636	0.137771	0.000330527	0.164441	0.044347	0.310871	0.0835035	0.00781358	0.0419075	0.184854	0.365975
ARMT1 ENSG00000146476	0.463169	4.37172	38.403	4.16821	15.2829	0.306154	3.44319	10.3309	0.684421	10.3174
ARNT ENSG00000143437	4.00516	165.5	148.776	3.69079	6.87782	261.162	20.4917	55.7529	3.25343	101.967
ARNT2 ENSG00000172379	0.258374	7.85963	16.6498	0.29829	1.74693	1.02539	7.4346	3.84292	0.406595	0.13078
ARNTL ENSG00000133794	0.0844212	0.000708631	0.00624843	0.701973	0.146549	13.7275	0.0704557	0.573652	0.208417	0.0643884
ARNTL2 ENSG00000029153	0.317887	0.239738	0.361953	0.178024	0.00792918	0.00354214	8.4664	0.151308	0.0753859	0.540295
ARPC1A ENSG00000241685	0.6627	0.324577	302.93	1.61575	7.22069	7.18754	86.5097	153.378	7.61279	19.9544
ARPC1B ENSG00000130429	81.6628	416.51	1.49592	68.2012	17.1907	5.35113	56.6058	101.991	160.563	118.312
ARPC2 ENSG00000163466	253.036	12.2873	216.782	12.1029	19.4268	28.8473	76.9963	0.494613	217.161	19.9482
ARPC3 ENSG00000111229	0.00347705	5.66093	803.718	13.1184	266.463	22.0975	239.008	373.979	296.461	188.222
ARPC4 ENSG00000241553	238.148	171.122	183.828	218.27	13.5386	0.236034	35.0467	3.40155	63.0669	71.6903
ARPC5 ENSG00000162704	5.98173	0.862504	62.0134	1.18207	48.2412	10.5311	53.1636	110.306	1.49702	1.54612
ARPC5L ENSG00000136950	3.57877	73.7875	82.5502	21.8183	34.7008	18.5261	66.3279	2.17846	73.5355	8.87237
ARPIN ENSG00000242498	2.6254	141.81	190.76	12.5017	47.6664	49.3985	14.0482	1.24678	1.72677	13.3619
ARPP19 ENSG00000128989	1.57416	9.22749	138.98	12.2508	18.2928	15.1288	54.4091	52.6958	0.785439	23.1565
ARPP21 ENSG00000172995	2.44342	0.722865	1.32205	0.110237	0.0265708	0.99018	0.0124812	0.174041	0.0295041	0.524029
ARRB1 ENSG00000137486	5.22881	41.5655	15.94	237.617	2.66075	71.3817	0.172226	3.58171	79.5327	0.983961
ARRB2 ENSG00000141480	2.89806	12.921	49.6816	3.44255	3.07405	3.37507	33.6746	255.991	147.22	54.1647
ARRDC1 ENSG00000197070	7.57301	1.47303	101.079	601.258	57.6816	8.68596	67.9445	0.416439	126.371	327.848
ARRDC2 ENSG00000105643	1.39311	0.746246	23.5932	4.79984	16.6067	20.1607	67.8221	41.0032	137.754	9.68948
ARRDC3 ENSG00000113369	9.41042	1.17604	0.863156	0.233328	5.26761	5.83809	51.7222	34.9162	65.4863	11.8382
ARRDC4 ENSG00000140450	3.853	3.33108	40.2875	35.7853	3.73254	8.94598	8.82475	25.0961	2.09826	8.46345
ARRDC5 ENSG00000205784	0.158953	4.89688	0.166767	0.321479	0.00583041	0.292518	0.00322119	0.000944441	0.254834	0.726718
ARSA ENSG00000100299	169.594	233.838	626.225	323.734	114.541	35.1809	15.199	341.566	26.7487	191.383
ARSB ENSG00000113273	0.504153	0.158834	3.23635	1.31618	0.00861714	4.34722	0.210965	47.3463	10.7726	1.5872
ARSD ENSG00000006756	0.161629	1111.31	208.132	373.546	541.005	1427.4	183.074	2.11026	8.94508	93.9305
ARSE ENSG00000157399	0.613922	1.25149	0.815071	0.800039	0.920088	1.53776	0.628995	20.2448	0.109098	0.299818
ARSF ENSG00000062096	0.0982901	0.728688	0.379847	0.93337	0.0420464	0.241767	0.0131999	0.182127	0.0706524	0.103888
ARSG ENSG00000141337	39.915	0.106719	2.22939	11.8465	1.15325	5.40227	0.345826	1.49063	1.35925	1.60477
ARSI ENSG00000183876	47.2684	0.486117	1.17505	6.88417	0.244517	0.0416643	0.568359	1.01385	0.0864629	0.613698
ARSJ ENSG00000180801	3.98611	1.04021	3.92706	4.83994	0.143777	0.0979132	4.54551	19.5167	0.256798	14.8298
ARSK ENSG00000164291	0.0111458	0.330509	19.0772	0.209716	0.242954	3.33984	0.185866	0.00871172	0.814177	27.2673
ART3 ENSG00000156219	0.0863196	2.80854	0.460708	0.0370591	0.0722601	0.403664	0.00408056	0.000122084	0.243536	0.00446529
ART4 ENSG00000111339	0.0445286	1.96961	0.510656	0.668868	0.281801	0.517676	0.72409	1.11838	0.151029	0.0102666
ART5 ENSG00000167311	0.0098517	15.6321	1.24363	6.72428	0.0352354	0.77621	1.46006	0.0276235	0.141284	0.252576
ARTN ENSG00000117407	20.6714	0.630211	4.25158	0.551772	0.980671	0.204935	0.011789	1.07376	0.310954	2.18801
ARV1 ENSG00000173409	0.384639	23.4582	42.2954	0.460928	11.7962	14.4571	19.8607	0.717086	3.36662	26.7254
ARVCF ENSG00000099889	14.7852	2.54218	177.183	443.435	46.5757	4.63681	28.6446	0.88637	18.9967	55.9626
ARX ENSG00000004848	0.466055	0.409662	14.5947	0.123344	0.176279	0.00674812	3.22044	0.0407617	0.223737	0.033705
AS3MT ENSG00000214435	0.34017	0.202878	0.231763	0.226562	0.180103	0.571279	0.34823	0.761548	0.00640082	0.0141902
ASAH1 ENSG00000104763	208.458	24.9585	1279.88	16.4199	295.451	843.155	381.739	26.7112	54.8431	541.768
ASAH2 ENSG00000188611	0.0189593	0.285815	3.78128	0.158225	0.149989	0.859438	0.0489633	0.00260092	0.396129	1.20206
ASAH2B ENSG00000204147	0.347938	0.310124	10.5235	0.386024	6.03598	0.315554	29.2862	0.242405	0.655694	5.06937
ASAP1 ENSG00000153317	6.19989	2.10384	43.9377	1.54031	0.0888236	2.02946	4.49407	26.1596	38.9699	16.3906
ASAP2 ENSG00000151693	0.299671	1.66507	6.29775	2.18724	1.41803	1.51357	10.4562	19.2149	0.0220869	16.8971
ASAP3 ENSG00000088280	20.4305	60.3052	87.9522	76.6118	57.2623	74.7429	12.3018	127.994	6.58517	13.2995
ASB1 ENSG00000065802	70.0048	15.7483	31.1343	7.92915	36.6471	45.7465	17.5742	11.3663	4.99148	7.57348
ASB10 ENSG00000146926	2.25937	0.170211	0.00782253	0.00889402	0.0527547	0.304607	0.144166	0.00133492	0.341975	0.997783
ASB11 ENSG00000165192	0.177282	2.66721	0.566971	0.440464	0.26383	0.363842	0.0229502	0.0945685	0.0590505	0.185937
ASB12 ENSG00000198881	0.170559	0.710368	0.766282	3.59	1.60898	1.99045	1.62703	0.684759	0.288128	2.61744
ASB13 ENSG00000196372	1.113	6.79595	54.5576	21.4121	4.35943	86.843	2.8182	0.220624	109.472	3.10193
ASB14 ENSG00000239388	0.12074	0.685366	1.06089	0.00439647	2.24004	0.365142	0.512328	0.001684	0.38304	1.35086
ASB15 ENSG00000146809	0.175285	0.289381	0.0192119	0.0873818	0.203905	0.0302349	0.00213859	0.0243334	0.189111	0.0474099
ASB16 ENSG00000161664	0.19879	2.16098	0.0360027	0.288005	0.0659249	0.42399	0.085315	0.108071	0.352338	0.401407
ASB17 ENSG00000154007	2.63243	0.544127	0.0216712	0.731343	0.309569	0.000330628	0.00013663	0.203663	0.00195518	2.41142
ASB18 ENSG00000182177	5.66976	0.0191468	0.0974277	0.705772	0.144531	0.138326	0.17962	0.227999	0.154992	0.786642
ASB2 ENSG00000100628	178.251	60.5992	1.28157	18.4872	0.578693	0.362753	1.41543	6.13756	0.916676	2.76127
ASB3 ENSG00000115239	3.65699	3.37971	8.99491	4.71814	36.5957	8.60559	12.5857	25.1552	0.974947	0.710165
ASB4 ENSG00000005981	0.0477291	0.0444765	0.645579	0.305683	0.121344	1.06355	0.450873	0.268097	0.0226896	0.397055
ASB5 ENSG00000164122	16.314	0.00223803	0.0181379	0.557609	0.16603	0.976863	0.0832177	0.631192	0.0559258	0.565395
ASB6 ENSG00000148331	1.90259	71.8801	34.3088	216.947	26.4964	13.2273	4.6536	37.1679	1.99036	0.974945
ASB7 ENSG00000183475	0.103258	6.21417	37.8187	38.0247	0.0401641	3.99136	0.204399	1.88368	1.00208	25.5245
ASB8 ENSG00000177981	17.1939	0.131151	128.373	168.231	16.7423	118.547	10.0294	7.47641	36.0115	47.5364
ASB9 ENSG00000102048	0.234761	0.0101529	0.550816	0.251554	0.116753	0.46501	0.13848	0.0780644	0.0478403	5.72109
ASCC1 ENSG00000138303	29.2828	0.421452	40.9618	1.89716	2.46175	12.7926	1.48102	7.58596	9.85067	7.54864
ASCC2 ENSG00000100325	218.659	162.373	61.0272	482.404	60.6451	8.2888	65.2223	73.1192	17.3612	41.5118
ASCC3 ENSG00000112249	0.18658	0.417138	29.4327	0.155208	1.04648	1.72563	7.34527	2.3077	0.000509461	2.67647
ASCL1 ENSG00000139352	0.519845	0.112659	1.9868	0.0251035	0.0360831	0.690948	0.185565	0.271314	1.91609	1.5466
ASCL2 ENSG00000183734	111.304	6.38236	68.3784	79.3529	37.1245	0.124006	6.29259	1.57899	7.11103	210.934
ASCL3 ENSG00000176009	0.171939	0.252917	0.264126	0.505026	0.764721	0.651758	0.210831	0.0690367	0.787959	0.568328
ASCL4 ENSG00000187855	0.239339	0.701784	0.586904	0.604469	0.0252417	0.153942	0.109878	0.0853659	0.0309603	0.0351183
ASCL5 ENSG00000232237	0.211387	0.245282	0.465858	0.676192	0.0617882	0.260069	0.340397	0.0143593	0.233735	1.0654
ASF1A ENSG00000111875	0.0880648	2.16489	27.2862	1.23302	6.25615	0.831692	0.600382	0.182264	0.653212	11.1798
ASF1B ENSG00000105011	8.44282	1.5159	0.901476	2.07687	0.414569	8.18692	2.93416	4.2585	6.53496	1.48807
ASGR1 ENSG00000141505	1.72892	2.75532	4.50233	5.03334	0.405657	0.368897	7.65616	0.237332	3.01525	2.76003
ASGR2 ENSG00000161944	0.119517	0.257898	0.411135	0.160804	1.3591	0.374315	0.337281	0.291242	10.4206	0.00751436
ASH1L ENSG00000116539	29.99	5.92376	204.756	7.92437	240.311	597.046	133.477	211.068	1.85072	95.258
ASH2L ENSG00000129691	38.8098	14.3102	9.16631	1.73416	15.7977	13.2144	42.9632	2.68413	3.46453	3.0947
ASIC1 ENSG00000110881	2.33233	159.13	7.1166	3.14641	1.07482	41.8692	49.0283	1.78675	1.56404	0.905829
ASIC2 ENSG00000108684	0.222176	0.503495	1.51459	0.14707	3.76626e-05	0.0133544	0.0541028	0.267633	0.00833214	0.0164478
ASIC3 ENSG00000213199	2.43485	4.63839	13.1586	9.73566	0.84099	0.00293544	0.843312	34.7688	2.99883	5.94774
ASIC4 ENSG00000072182	0.0430462	0.092837	0.190491	0.496888	12.5039	0.420317	0.152049	0.253144	0.855546	1.55248
ASIC5 ENSG00000256394	0.14211	0.393262	0.623763	0.487126	0.0344985	0.0590134	0.267722	1.87984	0.607434	0.118845
ASIP ENSG00000101440	15.6263	1.34526	0.183374	0.0544039	0.443358	1.32182	0.182925	3.32328	0.291861	0.0269196
ASL ENSG00000126522	109.309	2.9133	77.459	95.5714	0.146939	1.54875	28.5661	76.8257	30.0497	2.3401
ASMT ENSG00000196433	0.0355306	0.848269	0.427598	0.0694393	0.809408	4.2381	0.201949	0.370033	0.0212322	0.0843726
ASMTL ENSG00000169093	237.717	5.78979	31.3685	657.974	68.9852	263.967	17.1286	0.0419923	91.2752	221.298
ASNA1 ENSG00000198356	186.714	144.579	198.122	284.939	98.7513	112.721	10.9696	55.7469	97.3406	103.344
ASNS ENSG00000070669	41.0231	251.904	110.433	2.2256	3.71597	623.705	33.9806	4.25574	1.92065	0.892927
ASNSD1 ENSG00000138381	9.46279	0.966936	72.2012	0.0479463	4.66074	26.8902	18.2299	5.10596	0.128249	33.3915
ASPA ENSG00000108381	15.2023	3.38742	0.315065	2.51681	1.94431	1.15565	0.894508	12.9555	5.5753	0.131614
ASPDH ENSG00000204653	0.158703	0.00141017	0.219934	0.0409155	0.0198868	0.357482	0.0344427	0.0540161	0.175264	0.223463
ASPG ENSG00000166183	0.262054	0.158655	0.137285	0.00791402	0.0590339	0.966017	3.57153	1.13647	0.555667	0.435243
ASPH ENSG00000198363	57.8241	3.22395	62.597	2.00099	11.7624	9.54576	60.6293	10.1632	0.00982392	4.94308
ASPHD1 ENSG00000174939	0.493698	4.36565	27.1991	9.62986	0.263081	7.44073	0.0769714	0.530524	1.3975	0.00823305
ASPHD2 ENSG00000128203	0.320106	0.440299	13.6027	2.70334	0.422091	0.410047	2.78659	0.168116	0.0290561	15.1919
ASPM ENSG00000066279	0.352157	7.99471	0.194067	0.414212	0.460682	0.34106	0.927286	8.68144e-05	0.26518	0.592431
ASPN ENSG00000106819	1.51485	0.219617	2.18761	0.0702165	0.696003	1.47219	0.107597	5.01912	0.200832	0.343732
ASPRV1 ENSG00000244617	4.29549	2.22312	18.2924	0.140146	0.370161	1.98291	1.38284	31.3002	0.276709	0.000343636
ASPSCR1 ENSG00000169696	3.67169	5.80704	8.96932	626.818	1.95242	0.0949036	18.4831	183.415	26.4788	1.10452
ASRGL1 ENSG00000162174	0.419125	4.9316	31.3079	129.657	1.54064	113.038	47.4862	1.47254	4.3123	0.431595
ASS1 ENSG00000130707	57.854	98.4794	0.552036	1.36103	0.116101	1.84858	89.9373	13.6453	3.91145	8.62313
ASTE1 ENSG00000034533	0.879874	0.884511	0.203711	0.65315	0.790612	80.8842	12.1421	0.94271	0.343112	0.620492
ASTN1 ENSG00000152092	7.41782	0.35272	0.487691	0.423441	0.0592609	0.0661355	0.189955	0.383612	0.129591	0.0331453
ASTN2 ENSG00000148219	2.05363	378.965	323.37	456.16	341.561	322.446	2.01993	10.1634	1.32536	22.8443
ASUN ENSG00000064102	4.82048	0.683099	31.6957	0.113751	1.0085	0.409051	5.03896	3.09251	1.25925	11.8905
ASXL1 ENSG00000171456	13.1345	78.9696	2.56719	5.02214	1.12757	681.117	91.3022	6.13593	1.24825	71.1556
ASXL2 ENSG00000143970	0.705642	1.28512	26.0703	6.81955	5.24752	1.31058	6.14381	21.3691	1.49585	20.6327
ASXL3 ENSG00000141431	9.03349	0.531036	1.94054	1.13291	0.00644618	2.08685	0.348165	2.67975	0.062908	3.9202
ASZ1 ENSG00000154438	0.157151	0.0366744	0.325001	5.1292	0.123335	0.0154365	0.165508	0.0639401	0.0126893	0.118158
ATAD1 ENSG00000138138	14.1302	15.1686	95.8887	0.237082	23.0901	1.92766	11.2313	0.0627146	1.46311	19.6458
ATAD2 ENSG00000156802	0.392266	0.332746	141.993	0.505788	8.74493	2.7605	0.0386932	1.32972	3.34362	6.52102
ATAD2B ENSG00000119778	5.55262	1.21052	52.1366	9.61021	2.47645	0.510927	3.00563	15.7383	2.08168	27.4467
ATAD3A ENSG00000197785	0.439798	125.193	10.2576	3.41465	5.25425	15.2829	4.75756	11.9383	36.0406	99.8625
ATAD3B ENSG00000160072	4.29267	3.2861	214.978	179.194	0.235109	2.99408	28.2776	158.881	3.42674	50.573
ATAD3C ENSG00000215915	13.2833	12.1244	1.65553	1.28416	0.742334	1.67473	2.65941	0.39968	13.5684	1.49154
ATAD5 ENSG00000176208	0.132449	0.75867	0.762415	0.352807	0.0372812	0.171388	0.00842878	0.512079	15.956	0.494635
ATAT1 ENSG00000137343	20.4639	4.21386	346.172	33.5814	1.84541	67.0149	3.78417	0.929657	0.681529	19.4644
ATCAY ENSG00000167654	8.22498	2.77376	0.53511	0.0741635	0.208941	4.10322	0.0251484	0.00948431	2.19125	0.21134
ATE1 ENSG00000107669	45.9781	18.0787	39.3325	4.32974	6.06689	0.294897	12.2066	6.17706	4.39542	4.38748
ATF1 ENSG00000123268	7.4557	0.969976	11.7465	2.82286	3.50233	1.35424	4.50986	0.0480072	5.57909	3.05838
ATF2 ENSG00000115966	7.07819	0.10962	68.8463	6.37366	4.48382	3.65287	13.3648	20.1135	1.10878	0.00143191
ATF3 ENSG00000162772	1.62486	11.3402	4.85605	4.1447	12.5696	378.39	243.321	0.131836	4279.32	6.73492
ATF4 ENSG00000128272	53.6286	427.391	623.913	4.02792	284.91	1371.88	207.612	371.11	10.7081	335.494
ATF5 ENSG00000169136	2.45811	21.9571	203.686	98.4964	0.866263	8.101	24.1362	16.2735	66.2526	210.634
ATF6 ENSG00000118217	10.7045	78.7358	79.6495	8.40773	21.4876	19.1041	44.424	35.3044	1.48549	13.6061
ATF6B ENSG00000213676	2.61687	52.9187	137.645	80.7052	67.9195	4.73148	66.0544	0.0910384	21.4555	62.0092
ATF7 ENSG00000170653	29.1149	21.1785	73.3567	5.59362	0.189119	0.0515558	4.68206	2.59234	1.45137	9.36495
ATF7IP ENSG00000171681	24.0139	23.3308	40.6689	6.52001	44.1799	30.0523	11.5659	14.9243	10.062	11.2645
ATF7IP2 ENSG00000166669	1.23723	6.65368	0.499108	0.294505	0.16741	3.65645	1.03642	1.1357	0.241372	27.5187
ATG10 ENSG00000152348	58.3321	10.6819	77.3082	54.9209	1.97007	2.46492	1.9759	5.00417	33.5638	64.561
ATG101 ENSG00000123395	0.68606	363.09	25.324	267.289	52.2643	241.329	46.6978	89.7357	35.9989	2.53152
ATG12 ENSG00000145782	21.9498	0.821203	46.9709	1.33528	14.6495	102.876	14.1657	49.1065	2.36902	14.7349
ATG13 ENSG00000175224	101.927	68.6482	87.425	120.166	108.591	38.6495	10.8635	3.53027	31.9613	40.7742
ATG14 ENSG00000126775	2.46594	1.08901	6.84377	2.71317	56.5217	344.35	20.7185	3.91536	6.72241	0.126588
ATG16L1 ENSG00000085978	16.9088	157.071	486.867	37.1513	70.0485	3.37905	16.5979	7.2573	17.8131	183.702
ATG16L2 ENSG00000168010	3.62716	33.957	4.06147	9.33978	27.9509	0.122974	16.8315	58.544	0.0085319	42.7394
ATG2A ENSG00000110046	45.0027	4.54663	46.7061	105.92	55.8573	10.7932	67.5331	93.9467	8.89986	33.4771
ATG2B ENSG00000066739	6.84968	1.23272	52.2275	0.451583	7.50808	2.74124	0.269303	0.990628	0.0860806	17.9482
ATG3 ENSG00000144848	9.231	0.891703	42.8616	22.4335	0.40505	12.7264	11.8213	1.06032	19.8534	52.8876
ATG4A ENSG00000101844	0.568613	5.90939	1.58171	6.43557	4.05484	160.026	15.3368	2.07043	1.91115	0.699614
ATG4B ENSG00000168397	29.1321	278.25	426.507	117.019	180.464	83.8013	100.708	86.949	27.7915	198.013
ATG4C ENSG00000125703	13.8786	0.519595	2.32701	0.0135485	0.305957	0.964171	1.4	1.81598	0.350621	0.243783
ATG4D ENSG00000130734	71.3049	12.9949	38.0456	351	0.0806539	24.0875	20.0293	70.3745	6.18038	3.06665
ATG5 ENSG00000057663	0.115545	0.412382	35.1217	0.900319	0.964214	0.336055	12.2741	2.62009	2.58169	13.7137
ATG7 ENSG00000197548	16.1613	27.3448	8.55605	114.816	38.3484	136.793	3.78975	0.0772078	28.1456	2.5265
ATG9A ENSG00000198925	328.463	210.778	110.274	256.224	171.815	16.2309	0.236149	206.871	17.4024	20.5609
ATG9B ENSG00000181652	0.131811	0.0289821	3.48915	0.138946	0.102248	0.108215	0.00142886	0.0860033	2.55268	0.351478
ATHL1 ENSG00000142102	12.7328	104.076	91.1605	107.768	4.32408	14.8033	33.4149	29.6475	3.08225	39.8515
ATIC ENSG00000138363	4.11555	63.9003	11.0308	5.5484	1.56603	154.364	0.953188	43.5619	4.55187	8.56956
ATL1 ENSG00000198513	3.25319	0.709665	91.6385	1.76647	0.379675	7.35323	0.365776	1.00739	9.7284	0.0526587
ATL2 ENSG00000119787	225.575	7.53708	177.866	0.295452	0.876496	24.5401	52.6058	1.78475	135.206	11.2039
ATL3 ENSG00000184743	18.2242	12.5379	96.2039	1.38993	1.28225	47.5302	21.2712	59.6159	57.2195	0.460398
ATM ENSG00000149311	11.7307	0.260706	33.6857	0.113968	1.21782	46.0565	12.5209	3.99273	42.8528	32.869
ATMIN ENSG00000166454	1.19871	1.13598	24.6804	3.45732	20.6749	6.52668	2.33702	4.48011	15.6857	20.9642
ATN1 ENSG00000111676	467.718	226.24	356.741	27.9744	146.043	14.9572	398.938	187.019	381.632	133.008
ATOH1 ENSG00000172238	0.00213187	0.119432	0.500034	0.178106	0.819346	0.0104006	0.192807	0.0962435	0.167829	0.196641
ATOH7 ENSG00000179774	0.0523385	0.524044	0.745314	0.317081	0.0660911	1.46513	0.175665	0.926838	0.756705	0.188149
ATOH8 ENSG00000168874	22.5101	0.601608	0.558615	49.5863	0.700457	28.1127	25.6556	0.0239963	6.44078	63.8375
ATOX1 ENSG00000177556	282.524	426.535	370.653	482.629	55.2555	102.76	4.97649	173.84	80.454	52.933
ATP10A ENSG00000206190	1.21059	34.0444	0.310625	0.813302	15.4973	10.2993	1.34376	10.0308	26.5242	59.3893
ATP10B ENSG00000118322	0.341379	0.0110854	1.36768	0.0125287	2.28922	0.0908483	1.652	0.0472434	0.415462	0.197071
ATP10D ENSG00000145246	3.40236	0.667257	0.00407819	0.283024	0.719283	2.08282	6.64743	1.24018	1.32922	0.0519054
ATP11A ENSG00000068650	0.656883	0.0825844	41.1591	0.118461	3.35021	0.283694	4.36493	2.79387	21.2235	1.02519
ATP11B ENSG00000058063	0.238018	0.154513	73.4935	1.45061	7.48189	4.50266	9.15132	28.2142	2.61464	57.0084
ATP11C ENSG00000101974	1.1798	48.4723	17.6366	0.784537	1.2868	3.13676	4.34159	16.525	7.77163	1.75953
ATP12A ENSG00000075673	0.172558	0.275941	0.106199	0.105096	0.00187579	0.501048	12.5979	0.422757	0.0922318	0.00149013
ATP13A1 ENSG00000105726	125.028	124.889	87.4165	326.835	0.721622	0.820278	31.2391	2.94089	36.4489	2.1393
ATP13A2 ENSG00000159363	69.4573	0.774362	42.9743	341.564	175.904	7.72989	28.0794	8.01773	0.214832	23.3577
ATP13A3 ENSG00000133657	0.168306	0.565402	34.5457	1.00603	0.287459	40.4014	125.559	0.802853	2.79372	11.3362
ATP13A4 ENSG00000127249	0.168385	0.818698	0.00787259	0.0263958	0.0277782	0.0200054	0.643467	0.489724	0.213441	0.340358
ATP13A5 ENSG00000187527	0.00309393	0.129284	0.446808	0.258451	0.750719	0.0147514	0.0908819	0.326622	0.516535	0.339819
ATP1A1 ENSG00000163399	3.51876	16.8324	2860.94	886.288	1394.77	0.454159	1075.05	764.202	663.378	2639.24
ATP1A2 ENSG00000018625	75.5952	0.591049	4.92868	0.084766	0.46239	3.76986	0.547605	0.780233	1.07944	4.91651
ATP1A3 ENSG00000105409	0.205145	0.127595	1.50013	4.17609	0.419572	0.0294258	0.143064	0.15856	0.157791	0.74201
ATP1A4 ENSG00000132681	0.862131	0.128272	1.68284	2.59903	0.736302	0.455902	4.59345	0.482335	0.1472	0.822908
ATP1B1 ENSG00000143153	0.733525	0.837553	0.0956505	0.181142	0.0165218	2.0554	79.057	0.212565	2.65696	35.0853
ATP1B2 ENSG00000129244	15.5519	1.60652	0.70354	5.57528	1.59741	15.6313	2.14711	20.624	0.00106425	37.4597
ATP1B3 ENSG00000069849	0.593388	88.9387	161.826	4.87325	11.7702	165.608	68.0325	3.56837	58.7406	58.159
ATP1B4 ENSG00000101892	0.027632	0.0332377	0.173477	0.383083	0.265056	0.0077166	0.25436	0.629434	0.00678499	0.373665
ATP23 ENSG00000166896	0.667237	0.397301	3.58807	0.119147	0.0878476	0.826312	0.396667	0.524228	0.0273001	0.784563
ATP2A1 ENSG00000196296	10.4818	0.0195758	0.769543	0.153623	0.13933	1.53082	0.180119	0.519159	0.0309175	1.03748
ATP2A2 ENSG00000174437	89.0374	4.95485	361.561	21.1951	19.6811	43.6266	91.4053	79.1762	47.8775	44.1313
ATP2A3 ENSG00000074370	24.5235	154.531	2.55472	149.516	2.57325	3.14862	63.322	0.187192	51.8333	28.7652
ATP2B1 ENSG00000070961	2.48846	0.421569	36.6205	0.000316329	1.00273	0.182382	45.1475	4.57131	0.351753	31.2299
ATP2B2 ENSG00000157087	0.0869083	0.401582	5.28297	0.170173	0.320644	0.0226487	0.249806	0.034846	0.0412384	0.11869
ATP2B3 ENSG00000067842	0.117283	0.193118	0.656638	0.192948	0.097113	0.109433	0.0712645	0.341814	0.0336617	0.0705652
ATP2B4 ENSG00000058668	89.2011	2.9844	0.0296341	2.08474	12.1279	1.4378	1.02115	2.45292	1.1916	0.214308
ATP2C1 ENSG00000017260	3.68845	1.88863	581.301	17.9284	65.0429	7.28651	29.5282	164.136	0.931361	164.72
ATP2C2 ENSG00000064270	0.0232877	6.38914	242.649	158.537	31.1692	27.3234	26.2271	1.33717	2.94667	75.2323
ATP4A ENSG00000105675	0.0618041	0.0174499	0.0728694	0.0544958	0.0185525	0.00927607	0.140811	0.110241	0.00530288	0.0478884
ATP4B ENSG00000186009	0.116452	0.239522	8.17751	0.234634	0.673988	0.0163393	1.04127	0.205655	0.0175269	0.108298
ATP5J2-PTCD1 ENSG00000248919	0.631802	0.0439181	0.289788	0.0340552	0.145027	0.0512773	0.0541857	0.020209	0.000118757	0.056667
ATP5SL ENSG00000105341	1.2885	194.613	141.495	59.4771	4.56039	5.20514	3.45559	75.5907	6.07609	0.4196
ATP6AP1 ENSG00000071553	685.105	1180.95	1689.97	3247.84	963.483	479.494	4.3925	10.3989	369.637	606.998
ATP6AP1L ENSG00000205464	3.47957	7.75649	7.05762	3.09646	2.29586	6.4905	1.56527	27.9078	1.16263	29.2793
ATP6AP2 ENSG00000182220	56.942	20.1339	132.157	38.3371	1.74677	10.2107	43.5713	87.5763	3.05907	90.711
ATP6V0A1 ENSG00000033627	121.188	150.841	298.281	190.751	2.15519	42.1668	44.0821	182.442	5.92933	115.988
ATP6V0A2 ENSG00000185344	2.31662	8.56096	57.8604	16.873	18.3749	90.4159	0.103776	0.795111	0.219207	2.30606
ATP6V0A4 ENSG00000105929	1.17949	1.47647	0.738452	0.550133	0.0253112	0.553525	0.209851	0.727791	1.81786	0.00241418
ATP6V0B ENSG00000117410	1.06562	670.467	191.137	1194.54	983.535	402.932	238.081	51.4107	56.6093	603.007
ATP6V0C ENSG00000185883	0.0528416	0.0827043	0.0165553	0.0190056	0.100277	0.268684	0.117216	0.338759	0.572465	0.140388
ATP6V0D1 ENSG00000159720	356.622	368.682	186.717	347.689	133.426	90.2457	15.7591	0.18823	79.6599	110.238
ATP6V0D2 ENSG00000147614	0.164564	0.301721	0.480582	0.181343	0.00110503	2.10875	1.64158	1.3581	0.544843	0.038713
ATP6V0E1 ENSG00000113732	3.20965	505.562	294.569	19.8861	203.596	2209.85	6.76179	9.87625	0.0944755	437.812
ATP6V0E2 ENSG00000171130	287.771	8.96865	391.938	143.984	162.853	27.4015	3.88803	4.42606	13.0683	197.81
ATP6V1A ENSG00000114573	2.09103	1.45055	48.8	1.52253	26.9457	6.11966	2.58409	31.2522	13.405	10.2972
ATP6V1B1 ENSG00000116039	0.330062	4.17223	0.155263	1.76465	0.016525	2.72219	3.90956	0.199684	1.34096	0.0277159
ATP6V1B2 ENSG00000147416	21.9223	135.346	160.871	5.85325	34.2749	17.5299	27.3053	99.309	23.3304	198.281
ATP6V1C1 ENSG00000155097	1.06616	0.267207	57.6871	25.5978	3.62226	32.5478	1.07217	6.11755	1.72456	26.661
ATP6V1C2 ENSG00000143882	4.06146	2.49507	8.6942	8.3942	29.6125	6.98939	3.69477	3.58456	22.8387	24.9748
ATP6V1D ENSG00000100554	9.96883	0.897965	5.13151	15.8539	0.786682	170.156	2.8941	12.4344	0.852056	58.3267
ATP6V1E1 ENSG00000131100	4.30905	603.009	205.571	17.1963	58.3076	1025.13	84.708	8.02755	204.661	82.8105
ATP6V1E2 ENSG00000250565	0.0578724	21.0411	14.8313	0.148674	7.4184	0.0740225	0.083827	9.93066	5.1499	11.7089
ATP6V1F ENSG00000128524	4.04239	122.688	199.215	446.242	56.1892	325.935	101.504	213.692	96.8089	94.0288
ATP6V1G1 ENSG00000136888	2.71613	1.63107	316.614	52.0934	21.9884	1.04675	103.018	50.719	0.938385	118.734
ATP6V1G2 ENSG00000213760	0.406589	0.166262	0.555834	0.799082	0.00628546	0.956775	0.065337	0.589045	0.130793	0.445048
ATP6V1G3 ENSG00000151418	0.15403	0.381073	0.0304338	0.87312	0.436056	0.0082869	0.0254696	0.108804	0.565552	0.120946
ATP6V1H ENSG00000047249	101.83	5.21502	448.778	1.13075	49.207	62.6054	71.7148	15.1733	0.939528	28.8516
ATP7A ENSG00000165240	1.04303	1.19736	24.521	0.0717869	5.74656	2.49827	17.3552	0.0409194	0.129389	13.1353
ATP7B ENSG00000123191	0.111432	0.714199	27.9468	5.48465	1.05311	0.54355	2.17827	0.16418	0.0989363	234.142
ATP8A1 ENSG00000124406	0.281308	0.435643	93.2776	4.10959	5.6708	0.0563184	3.4596	3.42579	0.138592	11.5077
ATP8A2 ENSG00000132932	0.134339	0.166006	0.0148577	20.7948	0.0281355	0.482086	0.795316	0.0655627	0.0728659	0.004105
ATP8B1 ENSG00000081923	1.70911	0.39255	242.093	0.172637	0.46291	0.882971	85.5751	2.09421	3.91338	117.277
ATP8B2 ENSG00000143515	34.7372	54.9825	140.639	19.3134	38.3017	0.44582	0.482705	176.103	8.8077	64.6318
ATP8B3 ENSG00000130270	7.00777	1.07783	1.55993e-06	26.172	0.000398359	0.595153	7.35569	0.466629	0.15875	1.89279
ATP8B4 ENSG00000104043	0.660213	0.102378	105.599	0.644753	34.8681	0.602113	9.51074	0.42914	2.64245	0.717796
ATP9A ENSG00000054793	0.38968	46.6163	174.354	27.3903	80.8036	5.88024	55.7367	39.8509	0.293869	33.8223
ATP9B ENSG00000166377	2.96437	3.21968	203.498	5.77698	0.0538557	0.059407	1.18349	112.995	1.16843	12.9952
ATPIF1 ENSG00000130770	109.354	5.65613	632.255	219.691	143.44	281.134	132.083	18.4614	8.29633	134.434
ATR ENSG00000175054	7.48522	1.85235	43.6921	2.48941	0.672867	2.61832	0.209708	8.60484	6.53355	7.97675
ATRAID ENSG00000138085	232.494	171.315	6.6903	3.33199	15.693	517.747	0.269294	10.4283	1.88122	2.35653
ATRIP ENSG00000164053	0.0715415	0.213409	0.341131	0.200938	0.275158	0.348238	0.0263913	0.276541	0.692002	0.0364395
ATRIP ENSG00000282827	0.69792	0.0121853	0.504388	0.0172394	0.00188374	0.894466	0.0238215	0.133648	0.726163	0.818466
ATRN ENSG00000088812	12.7979	0.83277	25.1893	81.5043	22.7174	2.0328	4.50565	3.1973	2.17493	10.3215
ATRNL1 ENSG00000107518	9.55919	2.15936	1.44338	1.73947	0.187627	1.41113	0.50558	6.6329	0.0567804	14.1316
ATRX ENSG00000085224	0.673509	64.3731	55.3966	0.919905	4.0102	31.8088	8.60846	0.282574	4.26099	26.7243
ATXN1 ENSG00000124788	1.02841	0.0966944	29.1091	1.99327	48.9631	2.09843	8.95819	47.6005	23.5281	0.473185
ATXN10 ENSG00000130638	8.36122	1.36651	135.352	0.100695	117.954	10.832	36.7266	13.694	1.47159	8.11696
ATXN1L ENSG00000224470	0.143769	0.0700397	5.44627	76.4926	2.86319	0.313735	27.1085	1.41178	0.847288	52.8936
ATXN2 ENSG00000204842	44.4052	2.0193	42.6694	1.24521	49.978	298.26	112.103	6.84317	79.6353	69.7278
ATXN2L ENSG00000168488	114.386	620.267	601.147	4.74871	28.6857	5.10879	93.5304	0.146331	32.9021	151.165
ATXN3 ENSG00000066427	83.9565	33.2326	179.651	6.32998	1.81159	17.2627	36.0513	2.51798	1.09542	75.1122
ATXN3L ENSG00000123594	0.109982	0.0373167	0.119698	0.112181	0.496923	0.647915	0.0633147	0.0603672	0.867481	0.0987075
ATXN7 ENSG00000163635	0.0274104	1.07566	49.7085	6.75074	0.179036	0.485641	1.4156	0.39996	21.0027	0.354827
ATXN7L1 ENSG00000146776	3.81194	17.3865	76.4496	3.15248	0.00223461	9.59428	1.83173	19.989	2.74576	14.4003
ATXN7L2 ENSG00000162650	7.23107	3.898	2.80477	0.882792	1.09461	2.11035	0.437593	18.415	6.41519	9.77127
ATXN7L3 ENSG00000087152	15.0211	20.6004	79.7572	158.413	1.69614	10.9324	12.6184	32.5082	19.0612	88.514
ATXN7L3B ENSG00000253719	13.3411	210.676	401.675	78.5457	60.1511	29.1646	63.9467	113.901	5.66538	98.3513
AUH ENSG00000148090	0.951694	4.04055	68.5253	1.28787	2.92949	1.95145	0.472134	22.2307	1.06785	0.816353
AUNIP ENSG00000127423	0.0802605	0.235618	0.529902	0.313051	0.336517	0.568118	7.74432e-06	0.196975	0.120828	0.336347
AUP1 ENSG00000115307	10.3052	247.137	350.059	1287.62	144.517	7.55411	438.832	188.357	0.0889143	288.535
AURKA ENSG00000087586	0.529951	2.36896	1.23706	1.97966	0.786323	32.3026	0.337125	5.11597	0.108275	0.756
AURKAIP1 ENSG00000175756	194.49	514.25	306.493	199.531	50.4691	29.5607	43.2596	117.055	21.187	7.42878
AURKB ENSG00000178999	0.0870805	1.09334	15.7303	3.85574	0.772337	0.639903	0.0338525	0.856624	0.181976	0.251474
AURKC ENSG00000105146	0.433891	1.95816	1.12199	16.1987	0.801269	1.01018	1.31099	3.07366	2.48337	5.99143
AUTS2 ENSG00000158321	2.97653	2.47146	16.1457	6.39425	4.28192	2.06627	78.3227	2.22095	68.6306	17.9229
AVEN ENSG00000169857	1.22293	2.49225	6.46887	95.3936	1.00305	0.0356552	1.0015	48.8303	15.2482	0.386449
AVIL ENSG00000135407	1.00906	0.626932	2.99637	1.84447	0.615225	0.761888	5.78764	0.685015	0.892053	0.593337
AVL9 ENSG00000105778	4.04042	1.28537	178.378	1.13507	17.7436	16.5942	5.91766	0.514871	3.80824	8.86756
AVP ENSG00000101200	0.170172	3.6707	0.368171	1.66059	0.771954	1.38832	0.950508	0.235462	0.0369179	0.0638943
AVPI1 ENSG00000119986	2.23876	64.6148	33.3273	2.2071	0.444427	81.4168	15.466	3.42592	0.850465	2.33723
AVPR1A ENSG00000166148	0.000624593	0.195659	0.207978	0.767109	0.569603	0.0344824	0.0145199	0.183606	8.08898	0.0179306
AVPR1B ENSG00000198049	0.00141188	0.113606	2.46578	0.00101493	0.136686	0.0128702	0.147295	0.0480328	0.206063	0.225061
AVPR2 ENSG00000126895	0.62886	0.0644021	0.0554066	0.278168	0.00243491	1.29085	0.289317	12.8204	0.783795	1.1615
AXDND1 ENSG00000162779	2.18016	0.728639	0.156085	0.905226	0.186421	3.84206	0.926464	0.0187173	1.96412	0.709969
AXIN1 ENSG00000103126	41.8538	1.47978	11.209	20.4452	1.7711	322.392	46.7378	1.84453	91.3622	14.2379
AXIN2 ENSG00000168646	4.57128	2.62219	137.845	3.77959	1.9863	188.323	124.577	48.0772	147.186	1.73364
AXL ENSG00000167601	227.789	558.192	6.0424	0.000534958	24.7048	115.134	25.2292	1.00586	44.3447	1.54876
AZGP1 ENSG00000160862	29.6248	6777.95	10597.7	6329.06	21412.8	34.9483	114.513	13.5339	534.071	9034.96
AZI2 ENSG00000163512	1.55522	3.68846	58.7406	0.0561891	1.26259	2.01653	10.0571	39.6682	1.22845	7.08179
AZIN1 ENSG00000155096	1.5692	1.75428	48.9657	2.1022	41.432	1.77941	69.7101	9.26144	0.139092	31.1756
AZIN2 ENSG00000142920	16.368	0.0377222	58.103	31.3906	6.68605	20.381	0.720195	0.363058	1.25214	10.6857
AZU1 ENSG00000172232	0.374398	0.0453948	1.20807	0.0722295	0.0565758	0.163188	0.162623	0.158627	0.27386	8.69623
B2M ENSG00000166710	1.21239	6.29153	9375.48	0.947635	1972.36	276.862	1113.35	593.11	991.415	2522.66
B3GALNT1 ENSG00000169255	1.58924	0.885697	14.8119	1.93216	1.16835	0.82575	1.27043	0.00121775	12.2185	1.55493
B3GALNT2 ENSG00000162885	0.561213	4.31984	4.05941	17.9921	33.8192	2.4946	0.610523	0.189355	1.51246	2.11457
B3GALT1 ENSG00000172318	0.187584	0.877142	0.16531	0.0209296	0.517092	0.962102	0.48332	0.06153	0.104043	1.39594
B3GALT2 ENSG00000162630	8.16573	0.390305	0.161392	0.00419467	0.494554	0.0423978	0.388647	0.095596	0.149945	1.50048
B3GALT4 ENSG00000235863	67.2425	15.9639	109.714	140.825	4.2728	31.7008	25.7422	7.78042	3.53064	9.03997
B3GALT5 ENSG00000183778	0.48698	0.239873	0.00654955	1.06563	0.000227276	0.768561	5.27567	0.140887	0.326858	0.0886337
B3GALT6 ENSG00000176022	82.9848	44.6771	28.9089	182.069	18.5722	35.0606	112.398	6.47114	3.19753	18.3742
B3GAT1 ENSG00000109956	27.6012	6.05451	363.069	300.241	92.8774	25.6181	0.128927	34.0211	1.35554	0.252477
B3GAT2 ENSG00000112309	0.320957	0.405283	0.0800912	7.72927	10.728	0.547095	0.753544	2.26361	5.44431	0.0431824
B3GAT3 ENSG00000149541	86.0889	137.579	303.798	364.227	32.0145	139.991	0.192899	61.9504	19.6957	98.2552
B3GLCT ENSG00000187676	4.02667	14.1496	1.3219	5.65551	0.402789	37.5209	6.79153	5.31432	4.07074	1.53167
B3GNT2 ENSG00000170340	1.26203e-06	0.00612688	6.11063	1.26182	0.501237	1.43076	0.168571	0.490763	0.446826	6.20775
B3GNT3 ENSG00000179913	0.23098	0.00248546	0.0150966	1.28579	0.0335183	0.171153	14.2883	0.0525934	0.25508	0.0396005
B3GNT4 ENSG00000176383	9.5517	0.103484	0.1559	0.0358328	0.0553863	0.222856	5.09747	0.270058	0.357102	0.00489704
B3GNT5 ENSG00000176597	0.461091	0.502073	3.87857	0.204436	0.765806	1.07466	15.8211	0.758243	4.84076	0.390602
B3GNT6 ENSG00000198488	0.112456	0.288369	0.0874456	1.41259	0.00383707	0.205226	0.499977	0.719472	0.193648	0.24076
B3GNT7 ENSG00000156966	7.42832	11.6545	0.602792	2.43665	0.524506	3.6297	13.3267	0.00769545	0.0340851	0.148573
B3GNT8 ENSG00000177191	5.85796	3.46232	0.00513535	42.3221	9.77305	2.16281	8.58538	0.0795428	16.4484	0.969968
B3GNT9 ENSG00000237172	7.98554	8.26666	30.7499	16.1245	1.73428	106.713	5.87235	0.849402	34.3738	59.9279
B3GNTL1 ENSG00000175711	13.4807	2.21603	2.45558	2.79374	34.671	11.1827	0.725476	0.540288	83.8064	2.51061
B4GALNT1 ENSG00000135454	61.7113	4.86793	2.15651	5.63505	0.910208	37.7833	0.883921	0.805493	2.02438	3.04291
B4GALNT2 ENSG00000167080	0.235971	0.58877	1.20664	0.0382449	0.199616	0.00230163	0.0633316	0.268195	0.330014	0.711226
B4GALNT3 ENSG00000139044	0.340048	12.2973	1.06092	3.54488	34.5894	2.45789	16.4996	0.09359	1.56004	15.4258
B4GALNT4 ENSG00000182272	18.1613	11.3911	55.6422	0.866227	18.035	7.04847	3.73199	1.7131	8.50884	4.07054
B4GALT1 ENSG00000086062	5.98056	7.79117	317.838	296.869	109.685	18.7726	294.547	6.81092	123.925	146.982
B4GALT2 ENSG00000117411	261.319	39.5047	104.579	157.975	7.71843	46.9851	13.4971	82.6278	41.1677	15.3047
B4GALT3 ENSG00000158850	0.39776	189.711	254.559	125.097	111.445	173.638	13.0632	2.55005	0.476134	3.41551
B4GALT4 ENSG00000121578	0.0554398	43.4919	125.858	14.2013	6.36678	0.429702	183.477	7.8527	0.270494	19.3605
B4GALT5 ENSG00000158470	13.4458	5.7543	20.0244	66.703	3.25675	9.42639	105.081	6.69159	10.4861	0.220387
B4GALT6 ENSG00000118276	24.4873	1.01018	0.00745391	0.819623	1.20536	0.0497495	1.94243	0.750017	10.4568	0.584166
B4GALT7 ENSG00000027847	25.7145	138.499	33.4416	57.056	32.0375	93.2828	22.6271	5.28871	1.44382	112.281
B4GAT1 ENSG00000174684	141.092	579.808	26.9561	150.301	5.077	1002.82	0.398378	300.548	12.5291	0.728886
B9D1 ENSG00000108641	20.0033	112.048	16.1699	21.0627	3.20045	109.242	1.8049	39.5907	24.3012	0.083381
B9D2 ENSG00000123810	30.1203	24.7098	3.51974	0.862045	1.65883	4.759	0.849221	41.8395	15.8327	61.7417
BAALC ENSG00000164929	0.408402	0.593396	3.67421	0.101825	1.23205	0.567225	2.37377	0.00113825	0.975622	0.055524
BAAT ENSG00000136881	0.00436014	0.84768	0.230574	5.226	0.681397	0.228834	0.889493	0.4381	0.531743	0.972949
BABAM1 ENSG00000105393	208.634	92.6251	86.3436	268.861	0.654765	48.3777	29.0508	33.1302	90.1396	1.01036
BACE1 ENSG00000186318	208.421	51.1605	13.767	9.69989	65.0724	128.25	26.4375	1.07922	0.114246	14.781
BACE2 ENSG00000182240	1.19998	821.398	301.856	124.163	210.9	117.386	202.8	5.02169	13.4345	636.769
BACH1 ENSG00000156273	6.29428	0.194713	21.0797	5.33071	1.95404	0.0975705	13.0304	0.281117	1.7614	21.693
BACH2 ENSG00000112182	19.868	0.821327	0.288163	0.00255189	0.684534	1.05803	0.111462	0.203377	2.14021	2.11567
BAD ENSG00000002330	368.632	525.704	168.147	659.283	69.4784	251.048	57.2377	21.7693	1.38061	101.17
BAG1 ENSG00000107262	3.7551	805.647	293.514	21.6659	199.784	209.106	330.377	5.54315	1.21354	85.4275
BAG2 ENSG00000112208	53.1511	0.59757	7.7156	1.1532	3.10355	2.67642	1.34475	18.2573	16.7008	0.441169
BAG3 ENSG00000151929	59.5703	148.171	74.6577	6.15262	13.5651	7.93195	118.89	2.88712	3.87813	14.7666
BAG4 ENSG00000156735	2.24916	0.268978	20.7864	0.484587	9.98472	1.44321	1.32013	2.45713	2.53338	2.27937
BAG5 ENSG00000166170	14.1608	5.28983	30.9796	5.63307	0.202658	2.51349	14.9953	0.721752	0.0755255	28.6654
BAG6 ENSG00000204463	91.655	632.816	127.054	435.57	198.803	30.2819	259.916	234.779	257.437	55.8616
BAHCC1 ENSG00000266074	10.9354	10.2285	37.4915	44.664	2.98133	1.51059	0.294982	38.0108	1.28275	17.971
BAHD1 ENSG00000140320	14.7868	7.7687	82.5166	1.34146	65.2158	47.3126	6.2146	13.6413	29.5438	23.2433
BAIAP2 ENSG00000175866	10.2727	8.82593	183.995	1250.77	169.213	30.5272	145.943	87.6786	77.6614	609.376
BAIAP2L1 ENSG00000006453	5.46016	1.42275	574.499	846.441	350.609	6.5924	259.126	0.133673	5.04702	468.448
BAIAP2L2 ENSG00000128298	1.58933	0.235026	17.3172	70.4459	0.274214	4.49718	0.787184	0.669614	0.0386166	2.62609
BAIAP3 ENSG00000007516	0.353644	1.26133	152.945	224.871	36.7289	14.4466	28.1261	27.9659	12.0847	17.062
BAK1 ENSG00000030110	0.399306	104.432	6.27501	125.48	0.22202	30.0747	35.1849	0.806686	44.3151	10.6449
BAMBI ENSG00000095739	1.80209	0.455363	17.8773	0.576891	0.291329	1.66413	13.1954	1.24325	1.75521	0.446204
BANF1 ENSG00000175334	260.298	60.9804	420.999	34.6438	139.793	53.6333	122.874	8.92716	108.89	147.117
BANF2 ENSG00000125888	0.037314	0.00534493	0.0185857	0.639031	0.378543	0.0731798	0.234586	0.113052	0.405759	0.203269
BANK1 ENSG00000153064	0.0513822	0.00234887	10.3705	0.134942	1.50748	0.328427	7.44746	0.0399893	0.0459603	1.05852
BANP ENSG00000172530	5.90902	22.0683	3.32189	2.62448	16.3584	151.312	12.2353	4.01771	42.3853	38.9092
BAP1 ENSG00000163930	6.6289	306.412	204.779	372.462	8.80082	28.2706	35.7362	165.841	155.912	42.9797
BARD1 ENSG00000138376	1.27198	0.0291453	15.2668	0.00258198	0.985088	0.24903	1.1668	7.93582	0.177706	1.46848
BARHL2 ENSG00000143032	0.809902	0.173311	0.744358	1.03597	0.86505	0.0669836	0.176615	0.266333	0.0139771	1.70241
BARX1 ENSG00000131668	0.000686304	0.320275	0.429785	1.00032	0.083647	1.17246	0.0642191	0.293127	0.527337	1.19861
BARX2 ENSG00000043039	0.0819478	0.744831	9.24552	1.28747	0.399876	0.648995	9.10289	0.273304	1.40323	5.64191
BASP1 ENSG00000176788	0.578124	1.5127	208.844	4.70014	38.5332	8.45547	10.1778	12.3438	2.49243	76.1095
BATF ENSG00000156127	3.2929	0.290452	0.681827	0.600358	0.602435	0.473881	5.14182	0.00367412	12.1235	1.14658
BATF2 ENSG00000168062	18.7476	1.98477	1.60561	0.592869	2.63201	1.04769	0.434256	0.197475	0.115997	7.22093
BATF3 ENSG00000123685	0.198558	12.9613	0.175695	0.205755	0.724318	24.2543	0.0305366	0.163273	0.463558	0.000394703
BAX ENSG00000087088	6.84324	7.17549	5.41255	59.2755	12.4004	23.7173	5.63477	9.61569	4.44657	2.38361
BAZ1A ENSG00000198604	0.700599	0.510582	36.5593	10.5944	0.0123084	2.45457	25.8141	0.0943255	6.48595	24.2526
BAZ1B ENSG00000009954	8.2402	145.402	10.9997	7.52862	169.728	467.301	89.0017	80.5766	14.5285	96.0585
BAZ2A ENSG00000076108	7.35261	42.9477	376.876	3.42844	4.28127	3.61694	142.172	34.8993	115.035	196.692
BAZ2B ENSG00000123636	37.7605	0.938649	58.6568	28.7674	6.5738	0.780215	25.7961	96.8018	12.5553	37.573
BBC3 ENSG00000105327	8.7419	1.34994	2.70654	19.5762	0.0347733	4.05701	30.0747	4.85488	10.6523	3.31623e-05
BBIP1 ENSG00000214413	57.011	0.704321	47.5345	1.87443	4.22853	3.24527	7.7255	0.257544	10.0231	7.18105
BBOF1 ENSG00000119636	0.340717	0.627054	29.7228	0.0692015	0.266219	0.920967	1.77289	2.14572	4.84213	0.351519
BBOX1 ENSG00000129151	0.31342	0.598861	0.0725581	0.597805	0.0614168	0.0130124	0.395191	2.84998	1.22369	0.174294
BBS1 ENSG00000174483	0.0277767	1.46349	7.3693	1.74389	0.897686	1.14723	4.19574	2.23389	4.1539	0.102996
BBS10 ENSG00000179941	0.0781611	0.430483	26.5983	3.55648	1.8506	1.0249	4.03874	10.8271	0.0963661	6.0571
BBS12 ENSG00000181004	4.54435	1.09201	0.31358	0.809379	0.000550588	17.6043	0.0965192	1.07174	0.000203604	1.09052
BBS2 ENSG00000125124	18.5691	20.0454	151.721	2.49623	159.166	9.87981	0.928583	102.506	0.715562	31.7796
BBS4 ENSG00000140463	15.2894	53.1378	114.937	225.126	26.9739	423.958	2.73059	2.74512	0.119037	368.995
BBS5 ENSG00000163093	10.8937	2.60627	44.6175	3.65444	3.32934	31.6846	11.0516	3.57972	2.11671	9.84872
BBS7 ENSG00000138686	6.55687	2.46102	47.0225	1.7234	1.46043	16.8951	0.0817093	2.55901	0.48876	4.79877
BBS9 ENSG00000122507	1.27555	1.33539	8.5816	4.71699	0.0951929	1.18051	15.5931	0.874972	0.206581	0.0533668
BBX ENSG00000114439	27.9274	1.45388	54.2478	0.174446	17.0616	18.0759	8.58806	2.74368	10.7199	61.5681
BCAM ENSG00000187244	7.63908	12.946	3104.56	1523.54	2939.98	0.876852	150.944	10.7462	141.968	1825.1
BCAN ENSG00000132692	6.41535	0.456076	0.849519	1.5928	0.00378857	1.75209	0.194887	0.759566	0.310651	0.515901
BCAP29 ENSG00000075790	3.39034	1.74694	96.9961	33.8002	109.147	432.691	45.1898	4.27296	50.8702	157.235
BCAP31 ENSG00000185825	423.028	1678.07	1115.16	4766.66	811.919	15.9283	190.371	0.339187	307.665	593.227
BCAR1 ENSG00000050820	84.0173	52.4724	135.245	342.011	104.869	50.612	120.791	117.319	7.58455	334.267
BCAR3 ENSG00000137936	1.95679	0.310276	0.0477292	0.352787	9.42318	1.07217	8.44045	26.3675	1.83087	22.5092
BCAS1 ENSG00000064787	0.770056	1.03976	247.951	147.294	133.029	4.41116	61.4144	2.75965	3.71481	173.104
BCAS2 ENSG00000116752	0.0848816	0.704546	53.9844	0.156581	30.37	0.492624	3.09763	5.27261	0.400006	1.16912
BCAS3 ENSG00000141376	17.0828	5.7449	117.425	114.469	4.05557	19.9686	1.28407	1.80036	120.239	17.0008
BCAS4 ENSG00000124243	46.1891	68.6782	25.9016	11.4386	6.46376	1.68096	25.7216	0.199062	8.28647	16.7249
BCAT1 ENSG00000060982	0.000101246	1.29426	0.77157	2.97404	2.6539	1.20726	1.96423	4.77999	5.12924	5.6702
BCAT2 ENSG00000105552	172.907	523.928	515.038	672.713	136.076	0.112396	129.271	2.74663	50.3697	155.053
BCCIP ENSG00000107949	13.8792	0.562865	137.256	68.4509	10.0466	59.9939	5.54299	4.6966	18.3595	32.8142
BCDIN3D ENSG00000186666	12.613	21.9017	13.488	20.0277	0.014692	94.5196	4.47937	4.0353	1.77226	0.947371
BCHE ENSG00000114200	21.6053	0.262621	1.01915	0.192815	0.079797	0.774512	0.157017	0.586771	0.0155794	1.59686
BCKDHA ENSG00000248098	7.55021	31.9241	11.1011	1.91392	2.11173	0.610742	3.88522	1.33385	4.20776	0.0197965
BCKDHB ENSG00000083123	1.28619	1.49093	51.2089	1.61481	3.93221	6.65676	7.23972	1.62415	1.06968	25.2225
BCKDK ENSG00000103507	94.1605	26.5857	38.7925	238.83	2.56177	65.8762	10.6025	159.915	102.276	75.383
BCL10 ENSG00000142867	0.387458	0.0191446	32.7513	4.50107	0.424605	32.0267	98.6403	4.5387	9.09255	0.720643
BCL11A ENSG00000119866	4.7363	0.355157	101.024	8.5761	31.2961	0.89664	21.0405	1.55977	83.7367	0.927513
BCL11B ENSG00000127152	2.12565	0.581054	0.339038	0.795973	1.21287	1.12268	0.0171329	0.420325	14.7903	0.880556
BCL2 ENSG00000171791	1.49458	1.90264	10.1821	2.1931	0.0135054	0.23624	12.5317	12.8506	0.0528709	14.4526
BCL2A1 ENSG00000140379	0.785994	0.776528	0.402999	0.000747772	1.31194	3.24284	0.183336	0.547766	2.75089	0.0576847
BCL2L1 ENSG00000171552	6.36498	658.718	578.174	970.895	134.811	49.3691	114.921	149.692	134.17	369.734
BCL2L10 ENSG00000137875	0.0024445	0.0408017	0.603528	0.244753	0.235923	0.0795679	0.176659	0.0262548	0.11817	1.67739
BCL2L11 ENSG00000153094	1.67406	1.97718	72.7438	4.5817	0.259106	9.85758	0.222709	0.93461	0.0670784	2.67218
BCL2L12 ENSG00000126453	69.8999	66.721	2.91369	5.4731	35.873	38.0677	36.3688	18.4591	3.34752	0.789622
BCL2L13 ENSG00000099968	21.2334	66.0736	132.453	12.7241	9.57346	76.0175	85.0968	32.8391	6.82513	4.96162
BCL2L14 ENSG00000121380	0.633641	0.422118	0.00294695	0.156433	0.558482	5.75623	3.99323	0.225727	6.51321	1.35007
BCL2L15 ENSG00000188761	0.447589	1.82385	0.383718	0.533481	0.933537	0.117104	4.58121	0.132323	0.0780638	0.0351142
BCL2L2 ENSG00000129473	10.2219	15.3716	257.18	0.954349	49.2819	0.386203	42.3418	10.5464	0.140337	41.2308
BCL2L2-PABPN1 ENSG00000258643	0.273154	0.570988	0.0942514	0.10457	0.0487534	0.183955	0.0286002	0.324624	0.00290238	0.0543269
BCL3 ENSG00000069399	0.0224712	3.16521	3.53879	23.0703	14.2	220.389	136.028	3.98288	41.4705	123.633
BCL6 ENSG00000113916	21.3454	0.495627	5.34149	4.66855	0.260933	173.983	9.87772	65.5854	97.7206	74.3355
BCL6B ENSG00000161940	0.344421	1.45195	0.706739	0.854378	10.0116	0.395059	6.81818	12.5387	1.15282	1.50534
BCL7A ENSG00000110987	3.50942	1.22671	47.6853	39.9354	1.49094	47.2911	39.4278	39.1247	2.56795	2.92292
BCL7B ENSG00000106635	0.607521	0.96674	3.72803	0.812465	1.52597	170.251	145.153	2.41136	0.693509	2.15912
BCL7C ENSG00000099385	160.729	145.636	116.899	54.0682	38.7825	5.5722	37.7526	4.81141	19.8155	0.38627
BCL9 ENSG00000116128	2.81704	0.467564	99.9691	88.4286	10.4457	34.4353	1.4849	0.0397929	12.3516	2.13492
BCL9L ENSG00000186174	80.8812	6.89871	120.331	6.42908	137.451	116.097	22.8	0.589063	77.4233	79.6809
BCLAF1 ENSG00000029363	3.18275	2.40025	95.385	1.01333	1.44899	109.677	13.6051	17.0078	12.6688	32.1113
BCO1 ENSG00000135697	1.0909	0.3587	0.0728994	0.124285	0.671502	0.19605	1.10026	0.321492	3.19896	2.23539
BCO2 ENSG00000197580	0.167648	0.00397461	2.85348	0.100181	0.121492	0.955207	0.0969601	0.0490815	27.0507	1.42749
BCOR ENSG00000183337	0.0105328	0.102166	47.6312	2.75786	11.9438	42.7717	22.7606	0.032098	5.87813	15.4788
BCORL1 ENSG00000085185	32.4739	34.152	0.506902	1.9106	12.4132	5.86323	0.0958907	11.9853	7.47536	24.4752
BCR ENSG00000186716	32.8788	81.5081	39.9503	95.3268	21.9561	173.767	11.0877	0.576293	2.1838	18.1246
BCS1L ENSG00000074582	104.029	104.052	1.99685	9.84084	2.23901	342.789	6.75377	0.0346576	97.363	147.319
BDH1 ENSG00000161267	0.290441	1.73516	128.136	463.217	157.024	456.68	102.898	12.182	8.37695	159.745
BDH2 ENSG00000164039	200.441	78.1874	2.12616	7.08037	15.9419	168.634	182.92	3.76725	1.34496	122.645
BDKRB1 ENSG00000100739	0.308114	0.130458	0.281298	0.288352	0.27329	4.27506	1.21333	0.816413	0.0488182	0.263598
BDKRB2 ENSG00000168398	19.1526	1.39933	13.0862	0.191091	0.460359	2.89813	15.1596	0.0683335	0.0656094	4.16368
BDNF ENSG00000176697	0.8705	0.043546	4.69087	1.72418	1.88914	14.5622	0.0254592	0.327965	0.681876	1.56188
BDP1 ENSG00000145734	49.5115	0.455511	16.1191	1.29857	3.65556	1.98366	40.0947	0.862313	1.33456	4.26808
BEAN1 ENSG00000166546	0.191645	0.240117	0.548567	1.88253	1.33865	0.475195	0.226005	0.03885	2.67245	0.432983
BECN1 ENSG00000126581	6.115	0.031735	158.193	0.217623	1.76648	0.0902236	12.9237	55.4355	0.364334	13.7113
BEGAIN ENSG00000183092	9.00911	1.46932	2.05091	1.61614	0.567704	0.228578	1.76961	84.1157	0.91776	8.24337
BEND2 ENSG00000177324	0.0914889	0.241999	0.405354	3.9148	0.00078206	1.07015	0.00335264	1.33525	0.317984	0.10975
BEND3 ENSG00000178409	2.65973	0.644819	0.0502501	1.58564	5.9647	3.20783	0.401346	0.0171712	1.13131	0.0157891
BEND4 ENSG00000188848	3.5403	0.0264701	38.719	1.86939	1.97937	0.146884	0.147612	0.102061	0.000155978	17.3229
BEND5 ENSG00000162373	7.70741	25.1076	3.5589	2.77917	14.2388	1.6757	2.32122	39.6046	0.333549	1.6221
BEND6 ENSG00000151917	0.738591	0.146499	0.178243	0.702497	0.441557	0.449533	0.028513	0.30342	0.0267641	9.3824
BEND7 ENSG00000165626	28.4031	0.611562	0.535419	1.30715	0.0689852	1.51561	25.9217	1.40539	0.160012	0.553048
BEST1 ENSG00000167995	59.436	0.871366	31.2262	0.97939	3.97027	0.382226	8.81693	42.5748	28.7409	23.6062
BEST2 ENSG00000039987	0.0178741	0.0255436	0.832811	1.05474	0.00927177	0.149636	0.389844	0.00284392	0.458705	1.16896
BEST3 ENSG00000127325	0.173757	5.55738	4.70532	0.809786	0.385301	45.5634	4.02249	0.0174696	0.0338981	0.0451017
BEST4 ENSG00000142959	0.00948846	0.0540663	0.221333	1.87326	0.621442	0.27806	0.162835	0.260662	1.52328	0.108822
BET1 ENSG00000105829	5.66064	5.25639	111.011	15.6461	8.78676	30.8723	16.1409	3.18273	8.46675	18.9876
BET1L ENSG00000177951	1.84052	18.2606	57.841	118.631	1.60657	431.456	66.2388	8.62174	22.546	91.5807
BEX1 ENSG00000133169	0.549996	0.713942	87.2595	0.60734	0.235209	73.8921	3.37972	0.00181079	0.0392632	0.0441264
BEX2 ENSG00000133134	0.517539	1.64761	385.466	19.9164	10.1139	85.9271	14.7794	27.0137	2.3385	8.44329
BEX3 ENSG00000166681	151.31	1.16937	350.464	5.87562	123.181	650.223	11.3066	40.2639	26.0102	53.8266
BEX4 ENSG00000102409	57.6115	211.718	274.748	53.678	19.4287	1.86562	119.046	352.027	4.58002	24.7212
BEX5 ENSG00000184515	1.22186	1.71797	15.5728	0.472621	5.1949	5.90625	5.1259	15.6162	1.03914	4.48411
BFAR ENSG00000103429	1.99349	72.3637	57.8626	11.7057	4.04208	74.5838	59.6375	46.0262	10.0735	35.9112
BFSP1 ENSG00000125864	0.700778	0.554173	0.103281	0.00238879	0.0157194	0.541867	0.147387	0.730225	14.2028	1.04978
BFSP2 ENSG00000170819	0.726058	0.220612	0.0356115	0.0637872	0.279645	0.0359628	0.112975	0.88505	5.62249e-05	0.10489
BGLAP ENSG00000242252	0.107605	0.11035	1.16975	0.372225	0.55083	5.495	0.321456	3.34179	0.177768	2.96537
BGN ENSG00000182492	302.958	347.549	0.00748137	181.975	0.146486	2.29598	3.79865	147.435	277.325	43.069
BHLHA15 ENSG00000180535	0.119041	0.336927	0.112014	0.357545	0.386905	1.10581	0.0616442	0.0173321	0.0903161	0.00155755
BHLHB9 ENSG00000198908	4.26132	0.187769	0.568519	0.577313	5.04574e-06	0.329746	0.00834498	0.0604459	4.55492	4.10623
BHLHE22 ENSG00000180828	0.0266273	0.623775	0.24994	0.556583	0.949327	1.23791	0.524213	0.484475	0.240644	0.245818
BHLHE40 ENSG00000134107	1.11874	0.572811	32.494	0.179958	53.6025	5.71327	92.2692	1.08655	94.7166	17.3304
BHLHE41 ENSG00000123095	3.18039	1.32795	1.17132	0.822615	3.84242	0.337395	117.056	2.87423	1.33282	6.51634
BHMG1 ENSG00000237452	0.0748328	0.663307	0.428105	0.000913082	0.157333	0.100578	0.0185874	0.0137256	0.0232785	0.0782322
BHMT ENSG00000145692	1.35154	0.65545	0.250452	0.973101	0.6047	0.0576602	0.000376746	0.0314346	0.516751	0.105644
BHMT2 ENSG00000132840	8.34318	8.71142	3.38491	8.10355	1.27929	2.95793	0.444492	1.30468	10.225	0.0812651
BICC1 ENSG00000122870	7.77141	1.20352	7.62653	6.2495	3.71138	1.33196	0.73569	0.533207	13.4025	20.4603
BICD1 ENSG00000151746	0.0447052	7.82903	61.3908	3.37827	0.514771	1.97151	0.40479	0.208022	4.32669	37.0457
BICD2 ENSG00000185963	41.9487	16.835	1.78386	8.81881	1.87402	408.36	15.1508	3.50232	9.44316	2.25687
BICDL1 ENSG00000135127	0.0217565	1.14808	21.901	7.64453	1.25109	4.2258	42.4159	0.305703	1.26276	1.96505
BICDL2 ENSG00000162069	5.72958	4.61375	61.3623	103.536	25.113	1.68756	107.742	30.7203	2.07032	249.844
BID ENSG00000015475	0.806969	12.4095	1.4339	2.16947	0.438861	125.945	66.8029	1.01662	0.706872	0.916118
BIK ENSG00000100290	2.75738	300.716	1156.7	355.83	276.374	27.89	121.809	1.53915	1.92766	91.1686
BIN1 ENSG00000136717	979.447	712.827	324.44	2.20204	64.4104	36.4118	2.281	153.045	218.925	413.753
BIN2 ENSG00000110934	6.11123	0.440051	0.139363	1.5517	0.22482	0.257281	0.236461	4.1164	15.9356	2.31567
BIN3 ENSG00000147439	2.99275	199.219	206.305	263.306	89.1831	17.7203	128.57	3.02002	20.8167	11.0227
BIRC2 ENSG00000110330	43.7636	5.39429	21.6804	28.9845	31.8686	59.9033	21.5573	11.933	27.0423	27.7662
BIRC3 ENSG00000023445	0.0458343	0.801922	0.347274	3.81823	2.24227	46.8991	12.8589	0.378293	15.2101	3.0503
BIRC5 ENSG00000089685	5.49173	21.4878	2.05752	2.83731	1.31395	4.39233	1.03598	1.42063	0.869198	4.6509
BIRC6 ENSG00000115760	12.3092	6.12391	61.3223	2.59935	0.657193	7.59199	11.8749	33.416	44.2272	0.714471
BIRC7 ENSG00000101197	5.4037	0.0696389	0.559834	0.0374022	0.00408814	1.01373	0.513343	0.154365	0.00667915	0.166198
BIVM ENSG00000134897	4.49996	9.21756	15.1812	27.0115	3.68741	4.77053	5.73395	5.83022	3.69283	4.64178
BLCAP ENSG00000166619	215.683	326.158	197.176	15.034	296.459	496.622	197.013	10.4777	4.59201	8.88784
BLK ENSG00000136573	5.4076	0.290089	0.0295989	3.08015	0.10635	0.222721	0.000369594	0.48271	0.257668	0.000645156
BLM ENSG00000197299	1.23218	0.5166	4.80569	0.0636533	0.230773	2.4236	1.3043	1.28008	0.433073	0.781412
BLMH ENSG00000108578	1.26311	0.909091	0.216752	1.75461	0.252543	328.324	2.30089	0.183598	0.0586664	32.8029
BLNK ENSG00000095585	0.680185	0.0596114	3.00748	27.7278	0.576265	1.76364	0.419521	33.5963	7.27324	0.958035
BLOC1S1 ENSG00000135441	474.655	219.767	248.567	710.194	49.9159	18.2455	4.81879	31.4676	13.2507	124.378
BLOC1S2 ENSG00000196072	0.427798	1.69086	16.9032	2.31044	3.80532	0.922764	0.684215	1.30775	6.4827	0.110406
BLOC1S3 ENSG00000189114	1.35639	6.44013	5.36175	23.9452	0.021226	44.0692	1.49635	0.407318	1.59768	18.2862
BLOC1S4 ENSG00000186222	6.76252	1.64921	176.703	2.50136	0.21642	98.105	14.1091	1.2213	17.0348	84.6291
BLOC1S5 ENSG00000188428	5.06612	4.4469	13.4812	0.318864	0.033818	37.3926	0.72578	13.532	0.122937	0.143983
BLOC1S6 ENSG00000104164	5.08215	0.00185875	255.921	3.38596	28.8104	0.994224	33.5581	1.21809	4.47637	67.9941
BLVRA ENSG00000106605	20.2239	15.6805	2.88349	8.068	2.28574	520.361	1.67146	0.0294155	11.8089	4.28347
BLVRB ENSG00000090013	27.6	1353.24	388.847	284.943	106.857	45.7007	211.046	15.9104	109.105	150.563
BLZF1 ENSG00000117475	2.90929	4.48011	2.01755	34.319	0.716892	8.57197	15.1882	1.66969	4.84342	9.55496
BMF ENSG00000104081	12.9533	1.68263	51.4154	0.856078	5.43788	14.7635	32.0218	54.1336	1.08289	119.277
BMI1 ENSG00000168283	0.445984	2.70711	86.4369	20.3375	0.110624	1.84602	6.91437	41.5778	36.7005	9.57718
BMP1 ENSG00000168487	55.6214	73.373	1.06873	61.2977	0.492117	0.330388	31.2898	129.014	10.1409	38.8053
BMP10 ENSG00000163217	0.0160108	0.022514	0.0100989	0.249013	0.562447	0.205499	0.0854487	0.170167	0.159839	0.0430139
BMP2 ENSG00000125845	0.111474	0.0133306	1.35683	0.591643	0.301036	0.277946	20.8663	0.159083	0.220889	0.00736392
BMP2K ENSG00000138756	22.0486	0.0639948	1.05105	0.0308369	0.823965	0.0297104	0.633878	1.01354	23.4509	2.92816
BMP3 ENSG00000152785	0.00566757	0.026023	0.66564	0.00571089	0.264712	0.219258	1.85329	0.366193	0.0748806	0.178715
BMP4 ENSG00000125378	26.7422	108.693	57.8087	2.07201	0.398147	16.5852	5.51855	42.6074	9.17227	12.2578
BMP5 ENSG00000112175	0.204308	2.58376	6.92867	0.254176	1.21844	0.0217164	0.162596	215.035	8.01416	0.38363
BMP6 ENSG00000153162	1.28637	0.0223343	1.97019e-11	0.510587	0.959575	0.595329	0.116508	0.102669	0.464826	0.0376932
BMP7 ENSG00000101144	9.63578	78.1663	23.9906	27.277	23.3661	10.49	178.905	7.94393	1.05339	3.50807
BMP8A ENSG00000183682	0.466804	1.65426	2.31754	0.394297	0.356226	3.33771	1.88939	0.793567	0.698072	0.708786
BMP8B ENSG00000116985	0.41635	0.168402	0.934691	0.106398	0.252955	0.767345	0.00258849	19.6724	0.0293784	0.0972401
BMPER ENSG00000164619	2.78702	0.351621	0.141072	0.227588	1.10382	3.02462	0.256216	0.102571	21.6345	3.01817
BMPR1A ENSG00000107779	0.468655	2.26391	79.6619	1.41374	6.76849	30.2064	5.60554	33.0037	3.16973	6.69676
BMPR1B ENSG00000138696	0.672535	1.5649	69.0917	165.031	151.158	10.7754	13.3747	0.800804	0.233974	3.1279
BMPR2 ENSG00000204217	0.901464	33.4493	28.0545	0.174487	3.78422	3.65666	5.0623	4.54333	5.58302	7.31039
BMS1 ENSG00000165733	65.8091	45.9762	97.675	24.7706	1.48568	2.69927	61.2103	3.89301	2.72795	0.293308
BMT2 ENSG00000164603	0.650947	0.50004	2.85166	2.07543	7.34184	11.1981	5.07742	6.3299	5.53514	34.6642
BMX ENSG00000102010	0.0125093	0.0067554	0.345357	0.230355	0.288791	0.41398	0.114781	0.0505343	0.0696708	0.0445464
BNC1 ENSG00000169594	0.150499	0.331285	0.252196	0.875468	0.234244	0.0993177	0.766715	0.239202	0.728206	0.000569461
BNC2 ENSG00000173068	25.2002	6.86504	0.326353	0.458461	5.25955	79.9277	0.194786	1.85161	0.34659	1.35727
BNIP1 ENSG00000113734	30.4228	14.5071	85.9676	2.39446	0.107355	2.77909	21.1451	2.23013	6.14132	15.2921
BNIP2 ENSG00000140299	5.74847	5.11457	24.8763	0.945864	18.1346	4.66754	25.098	6.13614	15.7101	1.17681
BNIP3 ENSG00000176171	1.37167	175.319	438.672	0.178262	8.85321	0.369577	4.97985	7.85214	2.43884	19.1414
BNIP3L ENSG00000104765	0.309821	0.47274	41.1255	22.7278	10.5919	1.46024	0.0593642	4.96223	38.2863	8.78687
BNIPL ENSG00000163141	0.143863	1.57141	0.7665	0.283949	14.2972	0.872692	16.366	3.86873	0.402131	2.29041
BOC ENSG00000144857	286.243	7.08807	40.6718	16.5581	9.63286	109.426	0.629715	74.4338	5.30926	47.1001
BOD1 ENSG00000145919	7.95487	317.737	8.16421	3.68815	80.6134	942.546	20.2082	4.24067	0.15064	15.7754
BOD1L1 ENSG00000038219	7.14442	2.04429	39.7708	55.8931	30.1342	7.9457	1.51006	7.94513	5.39822	5.1224
BOD1L2 ENSG00000228075	0.0209756	0.000121173	0.0586865	0.151525	0.0510417	0.0394871	0.166234	0.052587	0.0103321	0.176945
BOK ENSG00000176720	175.426	7.24553	0.61836	191.258	8.98289	2.82256	2.65564	13.5889	2.7931	95.5421
BOLA1 ENSG00000178096	10.053	5.71494	1.47748	26.9186	51.7406	267.502	0.0587992	1.53351	2.44533	43.6943
BOLA2B ENSG00000169627	304.028	14.0146	187.95	437.994	2.93971	142.368	132.553	10.1933	8.71865	117.594
BOLA3 ENSG00000163170	1.75376	0.020313	220.986	2.35262	4.65148	382.171	25.2758	0.995711	7.92641	6.418
BOLL ENSG00000152430	0.103934	0.000346293	0.397755	0.102024	0.120532	0.231254	0.0588349	0.189492	0.382982	0.258745
BOP1 ENSG00000261236	4.15676	70.4365	8.30078	68.7942	6.48888	1.41849	0.881939	3.50338	0.529728	44.0059
BORA ENSG00000136122	1.48394	0.616471	1.57911	1.32635	0.398167	16.2688	0.195692	1.80002	0.640119	0.972644
BORCS5 ENSG00000165714	19.649	0.950965	14.0039	0.0473754	0.702921	3.99947	8.18088	1.01437	0.734349	0.377873
BORCS6 ENSG00000196544	39.2432	136.174	70.5481	3.31762	0.683723	6.32065	2.58916	3.94228	61.4264	3.3339
BORCS7 ENSG00000166275	4.02927	27.7895	187.085	73.1345	7.34731	2.17011	6.83336	13.3261	6.45012	23.8996
BORCS8 ENSG00000254901	4.04773	4.99787	55.2572	206.077	120.554	2.54891	18.2704	59.8259	3.9005	20.9167
BORCS8-MEF2B ENSG00000064489	0.263654	1.51904	0.691217	0.763826	0.281419	0.190108	0.0164523	0.543309	0.308639	0.847309
BPGM ENSG00000172331	0.69604	0.043482	24.3513	0.125074	0.480799	1.96345	6.70214	0.276096	28.4167	2.25734
BPHL ENSG00000137274	4.89939	77.9889	26.1974	36.5916	2.17417	87.7015	0.344712	1.93052	21.299	41.9834
BPI ENSG00000101425	9.77373	5.34114	1.75379	1.75216	1.19469	5.36438	0.0161906	0.135147	15.5106	0.239284
BPIFA1 ENSG00000198183	0.00625013	0.163025	0.139225	0.109934	0.245658	0.410253	0.210141	0.62359	0.599916	0.179287
BPIFA2 ENSG00000131050	0.171948	0.0844818	0.0449353	0.276171	0.100523	0.118706	0.226778	0.0109109	0.116737	0.214044
BPIFB1 ENSG00000125999	0.220915	0.187624	0.0719074	0.281201	0.0777987	0.369223	0.095975	0.134523	26.2521	0.794957
BPIFB2 ENSG00000078898	0.437591	0.8135	9.10697	92.5082	0.12276	1.96866	0.243947	2.10981	0.183137	11.7777
BPIFB4 ENSG00000186191	0.0127682	0.112556	0.138899	0.131376	0.0167602	0.26892	0.0686567	0.00691568	0.00410426	0.138245
BPIFC ENSG00000184459	0.1038	0.0341063	1.44706	0.138825	0.191303	0.165866	0.0428615	0.0408086	0.483659	0.0623887
BPNT1 ENSG00000162813	0.000760098	2.87137	52.0698	0.933691	1.18345	15.4681	10.6609	27.1311	0.215208	37.3943
BPTF ENSG00000171634	20.3849	2.94925	134.165	0.161059	1.61089	2.3824	8.87327	42.3761	0.395545	1.95235
BRAF ENSG00000157764	2.01499	0.118441	74.1236	6.82492	20.9659	0.521377	10.3722	0.887778	1.09834	5.06811
BRAP ENSG00000089234	12.1603	335.372	6.3064	51.7245	49.77	26.6726	39.3495	0.0180564	0.550749	4.60923
BRAT1 ENSG00000106009	19.082	1.26242	214.96	600.264	0.94955	155.582	79.3139	176.433	7.82315	103.301
BRCA1 ENSG00000012048	0.897448	9.9639	0.327719	2.63064	0.254393	69.4092	4.85677	3.76934	2.14695	15.9223
BRCA2 ENSG00000139618	2.39633	0.521306	0.153571	2.02122	18.1965	0.13868	0.325246	1.3156	0.90972	0.172144
BRCC3 ENSG00000185515	0.408986	0.0993836	66.1284	1.87577	11.4854	10.2252	33.9405	2.24992	0.231787	44.7325
BRD1 ENSG00000100425	6.09034	1.07546	120.162	0.537273	0.212534	2.91887	0.276256	3.29271	31.4263	0.579872
BRD2 ENSG00000204256	93.5107	474.035	1403.18	296.781	469.348	26.6739	398.38	534.51	656.496	328.605
BRD3 ENSG00000169925	30.1146	0.193611	101.919	17.3854	67.614	83.9773	2.55222	2.45253	7.76162	29.8437
BRD4 ENSG00000141867	297.951	1.41499	235.205	363.765	69.6766	71.3442	198.541	133.642	7.54646	1.57107
BRD7 ENSG00000166164	0.578156	1.16949	141.015	2.16153	2.33852	121.931	41.1825	36.1982	67.9774	2.21337
BRD8 ENSG00000112983	0.489319	14.4602	31.1078	506.991	51.6911	294.912	14.4684	18.8074	1.66222	1.74165
BRD9 ENSG00000028310	88.1808	2.83779	43.5046	144.109	1.22488	48.2833	31.265	160.689	102.012	90.0605
BRDT ENSG00000137948	0.261854	0.0833366	2.02063	0.134607	0.213091	0.905201	0.00691027	0.000636199	0.857548	0.104073
BRE ENSG00000158019	4.4079	93.7303	134.694	4.69201	13.5933	48.6474	4.97237	27.338	11.6656	8.12415
BRF1 ENSG00000185024	111.355	10.3817	128.942	275.219	13.2635	30.8272	18.9398	25.2962	8.64055	46.9764
BRF2 ENSG00000104221	1.00256	0.887673	8.21012	170.756	11.2152	65.2904	5.0256	1.68811	7.78459	0.0837593
BRI3 ENSG00000164713	661.759	511.852	958.113	681.019	751.876	26.954	167.464	166.68	135.629	347.613
BRI3BP ENSG00000184992	10.225	5.65498	31.9237	3.32908	0.80038	1.82927	0.382329	1.57761	0.292505	2.21363
BRICD5 ENSG00000182685	11.9318	5.99822	11.2173	110.615	2.59607	2.77552	0.618647	1.05952	0.606416	28.0525
BRINP1 ENSG00000078725	1.74315	0.717604	0.00550851	3.3705	1.34901	0.328975	0.380651	20.7916	1.59685	0.400818
BRINP2 ENSG00000198797	0.000192164	0.0335431	0.0167683	1.35904	0.110285	0.384166	0.0477823	4.60629	0.218218	0.190338
BRINP3 ENSG00000162670	2.19376	0.141207	2.80917	0.990135	0.270687	0.17636	0.198949	2.36081	1.04339	0.361321
BRIP1 ENSG00000136492	8.1606	1.41137	0.461222	2.69458	3.26466	1.73182	0.000782251	0.54302	0.573116	0.578628
BRIX1 ENSG00000113460	1.80174	0.496363	11.0934	0.562658	1.3449	3.28539	1.84448	0.000263225	0.102775	14.9459
BRK1 ENSG00000254999	5.50483	710.915	333.209	11.2931	5.53027	382.117	187.801	0.85136	243.265	32.3327
BRMS1 ENSG00000174744	1.75538	4.30559	148.579	297.183	23.2079	38.2969	18.3004	2.15238	147.839	14.9115
BRMS1L ENSG00000100916	5.23588	0.649642	0.218237	0.71124	9.49983	0.888896	0.318605	0.590356	0.941787	4.03814
BROX ENSG00000162819	1.97863	3.09317	23.0238	1.67529	15.4159	32.1275	37.1701	7.59352	17.0305	15.1044
BRPF1 ENSG00000156983	38.17	13.0397	0.0273076	1.22694	14.9592	26.1369	17.9865	6.79051	3.01647	2.1145
BRPF3 ENSG00000096070	1.66404	0.421633	67.2614	5.08096	76.4129	412.6	29.6005	2.46026	1.21995	29.7213
BRS3 ENSG00000102239	0.112724	0.0280458	0.237697	0.132026	0.0761769	0.100534	0.231571	0.367763	0.0306025	1.24143
BRSK1 ENSG00000160469	87.8743	0.170656	2.29916	1.53249	0.621581	4.00197	9.9657	30.5316	6.19944	3.28559
BRSK2 ENSG00000174672	10.4577	0.102636	23.2105	0.638118	0.136256	1.18605	1.16777	0.229845	1.05002	0.00948626
BRWD1 ENSG00000185658	0.821353	0.180372	65.7597	0.222606	0.0253889	4.40009	19.2964	66.0184	9.62512	24.9557
BRWD3 ENSG00000165288	0.119887	5.87913	10.7972	17.6251	3.28231	0.847283	1.7916	2.16355	3.1331	8.18587
BSCL2 ENSG00000168000	0.55782	4.95435	5.78339	0.0919641	1.27805	1.34273	0.126442	0.426638	14.7074	0.216769
BSDC1 ENSG00000160058	2.62909	7.2266	149.875	5.93724	169.383	65.2768	1.41218	86.3415	4.57903	206.776
BSG ENSG00000172270	971.23	698.718	739.554	1546.03	181.336	247.958	55.1011	545.203	112.619	552.913
BSN ENSG00000164061	2.02844	0.0105627	0.74659	0.44022	0.552392	0.0444393	0.320213	1.26701	0.159498	0.364159
BSND ENSG00000162399	0.997822	0.0077655	0.0505661	0.038612	0.673395	0.225409	0.0263405	0.0736463	0.744749	0.0055722
BSPH1 ENSG00000188334	0.833286	0.76426	1.27756	0.225579	0.00274569	0.296117	0.345432	0.0556834	0.0139562	0.0133072
BSPRY ENSG00000119411	0.0127201	1.81395	16.4117	7.92669	33.7528	152.6	13.5987	0.0452386	2.56808	14.7491
BST1 ENSG00000109743	0.664693	23.9859	2.24026	0.384131	0.287518	3.285	1.34879	5.26137	5.30537	3.93951
BST2 ENSG00000130303	464.147	148.617	12.967	34.1922	0.44137	0.274698	6.29368	128.845	41.8276	13.1765
BTAF1 ENSG00000095564	0.0962481	0.832619	5.76043	1.20899	19.6728	3.16667	13.9494	15.2329	1.15776	1.55717
BTBD1 ENSG00000064726	64.5204	5.54728	109.862	3.70914	2.82797	8.22064	31.4416	4.54321	9.158	15.1743
BTBD10 ENSG00000148925	16.8977	1.4952	34.9548	0.129447	0.478694	1.96299	10.4956	1.40447	0.370743	0.315089
BTBD11 ENSG00000151136	2.69515	0.99691	1.10563	1.09485	9.8946	140.09	30.4852	0.0976433	6.31425	0.36093
BTBD16 ENSG00000138152	0.113782	0.193313	4.17215	0.411141	1.0199	1.82644	3.73429	0.517228	5.93832	0.512628
BTBD18 ENSG00000233436	0.340686	0.0330614	0.226701	0.107957	0.387831	0.339058	0.0669716	0.166505	0.386058	0.117041
BTBD19 ENSG00000222009	0.849856	0.889668	0.077336	0.095543	0.256571	0.211432	0.741263	1.43643	2.86441	1.68181
BTBD2 ENSG00000133243	307.371	1.65235	312.856	1234.34	108.131	231.233	139.877	192.063	5.92175	128.84
BTBD3 ENSG00000132640	25.014	0.378745	32.3672	2.52111	0.804374	1.22546	12.8398	23.494	42.4311	0.734224
BTBD6 ENSG00000184887	188.632	157.413	265.064	35.9855	42.0018	161.301	70.4695	14.8025	10.114	64.6069
BTBD7 ENSG00000011114	2.45085	17.009	147.685	6.7374	27.4218	43.1839	19.8891	24.5394	54.0466	0.172757
BTBD8 ENSG00000189195	0.662227	1.02201	5.09671	11.1742	0.0277871	0.756153	2.6073	6.70185	0.765628	0.343932
BTBD9 ENSG00000183826	32.0571	1.05094	41.0773	28.9811	0.650161	20.6326	24.8194	0.362049	0.0448867	4.72997
BTC ENSG00000174808	0.128018	0.124856	1.91166	0.529426	1.92291	0.874315	0.497328	2.12763	8.95107	4.08528
BTD ENSG00000169814	23.8231	218.674	182.691	7.16313	32.2324	221.852	3.79673	5.48116	4.56309	2.57556
BTF3 ENSG00000145741	244.826	3.84412	323.532	14.5466	15.11	113.654	146.926	201.501	74.729	71.5284
BTF3L4 ENSG00000134717	3.059	0.189743	62.4586	0.525364	18.381	3.94116	45.6353	15.1564	21.5215	66.1344
BTG1 ENSG00000133639	3.27843	0.498346	7.60535	27.5879	8.72584	0.666456	124.616	172.13	75.6699	1.56245
BTG2 ENSG00000159388	310.768	5.62341	211.442	1.62229	12.4261	4.60489	191.258	4.99556	593.904	29.6967
BTG3 ENSG00000154640	0.926263	1.78427	40.2859	0.073351	1.92853	0.889355	33.299	3.91798	0.253602	9.14563
BTG4 ENSG00000137707	0.836503	0.497179	0.0147411	0.053846	0.0472502	0.128598	0.00663476	0.898786	0.137774	0.398936
BTK ENSG00000010671	0.0388474	19.1951	0.803818	1.09697	4.4021	0.575986	0.319967	0.928188	0.049497	0.0870028
BTLA ENSG00000186265	1.12143	0.0189622	0.416457	0.35808	0.308716	0.574749	0.000151276	0.000334556	0.831373	0.00426409
BTN1A1 ENSG00000124557	0.0148388	0.0646601	0.423839	0.548938	0.38239	0.00137509	0.0595378	0.00261502	0.0174729	0.0509319
BTN2A1 ENSG00000112763	2.39077	8.8168	0.928196	1.78685	6.792	3.75659	12.104	27.8283	0.234822	2.47798
BTN2A2 ENSG00000124508	1.95629	29.5119	11.933	10.2492	0.36217	11.8369	2.01335	1.69553	0.404262	5.02468
BTN3A1 ENSG00000026950	0.45526	53.2525	9.87068	2.88148	1.84152	127.583	9.40746	17.3384	9.49367	68.9983
BTN3A2 ENSG00000186470	0.42274	2.15992	2.36747	0.531865	1.27145	53.9051	2.3858	17.4744	1.93252	3.60106
BTN3A3 ENSG00000111801	0.380677	0.0967761	5.71525	6.09301	1.6529	54.4536	0.967103	0.748648	0.329379	2.92777
BTNL2 ENSG00000204290	3.66937	0.16374	0.414135	0.253213	0.00220726	0.430152	0.0927503	0.146815	0.027688	0.00315097
BTNL3 ENSG00000168903	0.336213	1.61241	0.635342	0.637731	1.42874	0.131586	0.116318	0.901228	0.000305102	0.413363
BTNL8 ENSG00000113303	0.308323	0.195982	0.0989591	0.0906934	0.0751306	0.068874	0.0663756	0.00974313	0.236385	0.0256148
BTNL9 ENSG00000165810	1.28713	0.0933375	0.220584	27.9474	0.333765	0.0283956	0.871525	1.33329	0.121844	0.287659
BTRC ENSG00000166167	0.415887	16.814	119.589	15.0669	0.291307	42.2863	2.71594	2.02146	4.78638	74.6648
BUB1 ENSG00000169679	0.0957246	0.84901	1.13432	0.647045	0.0600722	0.177777	0.290158	0.0693465	0.198478	0.0132188
BUB1B ENSG00000156970	0.0783634	0.561676	0.0238757	0.392751	0.112619	0.480149	0.270742	0.215932	0.208268	0.295612
BUB3 ENSG00000154473	0.438575	1.66551	44.859	1.61628	0.108123	0.154616	3.32165	19.1739	2.15219	9.75108
BUD13 ENSG00000137656	9.88588	6.87079	8.7076	1.15723	0.432834	5.5254	0.457135	13.2498	0.138869	2.00465
BUD31 ENSG00000106245	9.56396	392.192	401.588	454.42	82.5058	264.44	65.5145	115.183	90.9975	139.823
BVES ENSG00000112276	29.7524	1.17048	2.55914	0.69187	1.90427	9.75787	3.15943	1.11474	38.0015	0.747858
BYSL ENSG00000112578	2.63846	111.609	16.0298	10.5718	14.2056	12.5313	21.6344	0.373285	2.01526	1.69041
BZW1 ENSG00000082153	5.73421	0.645307	141.092	1.38037	8.7779	6.25347	95.0333	1.94258	3.52995	18.3171
BZW2 ENSG00000136261	10.8866	0.0883467	3.60997	7.10284	0.208453	23.9168	17.4412	5.12641	3.98964	10.4726
C10orf10 ENSG00000165507	0.245351	19.2775	5.30903	4.06022	2.49715	7.35422	32.512	38.4264	191.98	38.5143
C10orf105 ENSG00000214688	0.670365	0.0603444	0.00199377	0.24051	0.0800468	0.0391527	0.114519	2.54701	0.434821	0.101953
C10orf107 ENSG00000183346	6.17206	0.621687	17.1207	4.11311	2.65971	2.61483	2.23214	3.06807	1.98542	1.13429
C10orf11 ENSG00000148655	0.0481841	69.3536	56.6696	7.8202	2.37482	45.6821	11.1937	58.0027	3.09076	12.7223
C10orf128 ENSG00000204161	8.69639	0.524885	0.690568	3.61316	0.0229484	0.165707	0.0663367	0.603093	3.40331	0.659856
C10orf142 ENSG00000277288	0.0381044	0.417398	0.0470587	0.652927	0.343078	0.0125208	0.0221877	0.0276861	0.277265	0.00116436
C10orf2 ENSG00000107815	48.78	0.77129	20.1843	3.60064	0.0272404	16.5668	16.1134	24.5973	0.00746694	28.7975
C10orf35 ENSG00000171224	2.44463	5.8361	12.7694	34.0107	5.54802	21.8348	1.58181	0.622168	47.8049	8.0568
C10orf53 ENSG00000178645	0.345786	0.142442	0.906495	1.89005	0.235739	5.77565e-06	0.147573	0.0471998	0.0548486	0.178526
C10orf54 ENSG00000107738	257.809	43.7427	0.808663	3.30407	4.47025	0.160817	68.7084	87.7382	78.3377	126.02
C10orf55 ENSG00000222047	0.4328	0.230008	0.796352	0.36298	0.0867455	0.21237	0.0843238	0.197359	0.457934	1.46648
C10orf62 ENSG00000203942	0.0344165	0.058705	0.175023	0.245936	0.0960408	2.22025	0.014268	0.198365	1.02675	0.124109
C10orf67 ENSG00000179133	3.86861	0.00502186	0.43182	0.331867	0.0219786	0.608921	0.581036	0.492508	1.20245	0.842622
C10orf71 ENSG00000177354	0.0847105	0.0192123	0.0135861	0.0775256	0.19827	0.0778876	0.0551809	0.0189561	0.0237711	6.25145
C10orf76 ENSG00000120029	2.1661	155.368	0.896165	17.6171	6.49594	355.003	17.0412	2.17326	0.114885	1.05828
C10orf82 ENSG00000165863	0.231941	0.0081463	0.000453986	0.0277381	0.567182	0.113959	3.97301	0.0311947	0.00123285	0.0981398
C10orf88 ENSG00000119965	0.64033	1.09767	0.408602	4.63777	13.9223	20.2837	0.064234	0.0956721	8.64388	0.166306
C10orf90 ENSG00000154493	0.291699	0.00910312	0.0938945	0.153548	0.00552223	0.102164	0.140262	0.0580246	0.20208	0.183526
C10orf95 ENSG00000120055	0.201247	2.29136	0.24593	0.840418	0.194242	3.27289	0.188126	0.0615437	0.100831	10.394
C10orf99 ENSG00000188373	11.7139	0.640069	0.570574	0.306502	0.0302035	0.727395	16.5611	4.76371e-05	0.12035	0.100588
C11orf1 ENSG00000137720	0.26367	42.9612	195.351	10.2791	4.48194	1.018	10.2743	13.1818	1.15231	0.894575
C11orf16 ENSG00000176029	0.178502	0.122426	2.24577	0.149532	0.17479	0.375076	1.95917	0.0133225	0.238192	0.0808066
C11orf21 ENSG00000110665	0.00571126	1.07159	0.178973	1.46462	0.133131	2.17968	0.338738	14.8851	0.0922454	3.38432
C11orf24 ENSG00000171067	105.815	30.5375	92.5232	241.559	2.81363	257.894	4.29583	192.39	54.3341	79.3932
C11orf31 ENSG00000211450	14.5423	0.908952	175.328	252.281	59.1571	400.477	82.9255	133.288	85.1624	60.2843
C11orf40 ENSG00000171987	0.0132067	0.000528931	0.613502	0.494922	0.201331	0.0119949	0.407346	0.000134384	0.513357	0.0615305
C11orf42 ENSG00000180878	0.0233987	0.069598	0.00517715	0.652392	0.236168	0.0142986	0.201952	0.152385	0.534296	0.168371
C11orf45 ENSG00000174370	6.7066	1.08584	0.471532	0.612828	0.528592	0.184075	0.657174	1.26642	0.410942	0.452346
C11orf49 ENSG00000149179	1.2131	7.74367	3.19541	98.2695	0.001827	167.64	26.3801	24.0617	26.2725	0.697273
C11orf52 ENSG00000149300	0.33584	0.00305879	0.898904	1.93599	0.436727	0.198978	0.484451	1.58879	0.0339758	0.19512
C11orf53 ENSG00000150750	0.379006	0.272544	0.138579	0.554557	0.0394608	0.242533	1.95328	0.256328	0.139912	0.508541
C11orf54 ENSG00000182919	1.14042	0.132063	83.4649	1.23069	32.6628	48.2744	0.18858	17.1281	0.324516	1.03012
C11orf57 ENSG00000150776	7.77993	3.11044	5.56375	19.7738	6.75347	40.2789	3.70143	6.70584	3.72535	25.1438
C11orf58 ENSG00000110696	23.8419	78.3776	320.136	0.855767	11.8043	34.7165	78.1563	106.426	7.17081	92.3236
C11orf63 ENSG00000109944	2.40985	0.952297	0.428945	7.37652	3.99079	0.167828	0.395004	0.0282356	0.587784	0.787821
C11orf65 ENSG00000166323	4.1088	0.0866256	0.989938	0.436969	0.234186	0.0125535	0.0476471	1.13676	0.40654	0.600282
C11orf68 ENSG00000175573	2.94129	352.888	91.1754	4.69796	2.59073	4.95968	6.80123	81.1217	81.4144	29.0058
C11orf70 ENSG00000137691	3.59016	2.51899	1.62242	0.989631	0.632103	2.90471	1.89561	0.122943	0.317144	3.79399
C11orf71 ENSG00000180425	1.06366	0.511697	31.5805	17.5534	41.5626	4.87782	0.381727	3.54917	16.2167	1.37921
C11orf74 ENSG00000166352	1.5284	0.782477	23.6069	0.833595	4.40395	6.47057	6.37674	0.152459	3.88373	0.363016
C11orf80 ENSG00000173715	0.359858	3.01094	23.8278	12.3269	7.70411	34.9285	0.703666	0.485274	0.257702	1.96703
C11orf84 ENSG00000168005	1.89977	0.781724	12.0134	4.39459	1.93249	23.5385	3.38609	5.92145	18.2538	3.49125
C11orf87 ENSG00000185742	0.136896	0.919026	0.282436	0.0319481	1.96323	0.297181	0.525411	0.301774	0.252371	0.532864
C11orf88 ENSG00000183644	0.0150504	0.236985	0.448204	0.0209378	0.293626	0.325891	0.304028	0.0460548	0.0534279	0.460647
C11orf91 ENSG00000205177	0.16301	0.398767	0.19313	0.21603	0.0495172	0.126326	0.191724	0.0406506	0.110635	0.186714
C11orf94 ENSG00000234776	0.680494	0.0942126	0.469913	0.207516	0.278998	0.38208	0.179788	0.119457	0.0580443	0.0330605
C11orf95 ENSG00000188070	9.67355	151.498	73.2717	5.33006	6.10954	48.6438	1.20646	32.5316	1.36807	10.3408
C11orf96 ENSG00000187479	265.905	459.359	1.29342	0.425274	2.2123	3.75318	0.787046	596.841	634.641	3.01903
C11orf98 ENSG00000278615	1.87261	2.24887	8.26385	0.49514	1.73567	0.534739	0.367939	1.00259	0.185859	0.722182
C12orf10 ENSG00000139637	32.3155	162.132	133.138	11.8108	4.3129	0.258857	5.43908	0.288473	112.216	12.7426
C12orf29 ENSG00000133641	20.6517	0.934208	13.5383	3.05035	8.90313	1.11225	0.0437217	0.508062	4.21614	5.76351
C12orf4 ENSG00000047621	1.48833	1.11196	40.4086	2.23213	0.392658	124.197	4.6612	0.230789	3.21786	1.64058
C12orf40 ENSG00000180116	0.383768	0.0289252	0.555118	0.146035	0.402952	0.372432	0.129029	0.0808333	0.0995908	0.0727091
C12orf42 ENSG00000179088	4.79736	0.0961826	0.00107834	0.193596	0.268215	0.677665	0.192333	0.234932	0.333312	0.206178
C12orf43 ENSG00000157895	11.6706	40.533	14.4172	85.5525	31.0918	147.884	3.60333	6.43983	17.205	0.482962
C12orf45 ENSG00000151131	8.48222	17.092	49.9174	0.303084	0.153511	15.8467	9.31146	4.21234	0.0319611	2.06732
C12orf49 ENSG00000111412	0.372367	1.61668	11.0209	9.16794	0.205835	23.0745	46.2568	0.169944	8.45968	5.99565
C12orf50 ENSG00000165805	0.0296137	0.211426	0.619478	1.03272	0.0532854	0.224257	0.103936	1.05259	0.0463694	0.786308
C12orf54 ENSG00000177627	2.28457	0.457356	0.165804	0.209565	0.907336	0.192086	10.3623	0.444339	0.92074	0.0180412
C12orf56 ENSG00000185306	1.18706	0.0304846	3.16049	24.8309	0.412325	0.314395	0.682976	0.313515	0.424846	2.75704
C12orf57 ENSG00000111678	819.158	1137.86	911.007	643.691	169.47	90.0156	0.239666	560.207	205.015	177.137
C12orf60 ENSG00000182993	9.72576	5.52024	0.53511	1.24645	1.53209	0.455229	1.87802	1.82806	6.71945	0.110061
C12orf65 ENSG00000130921	2.61135	54.2606	10.0672	21.5118	13.715	107.665	8.47328	6.77116	2.5313	6.83768
C12orf66 ENSG00000174206	0.563703	0.408305	26.6624	17.0397	0.699841	1.53051	5.76638	2.74669	1.42269	16.3335
C12orf71 ENSG00000214700	0.427541	0.631808	0.465768	0.227948	0.258943	0.199294	0.00879116	0.527892	0.0542403	0.311396
C12orf73 ENSG00000204954	8.97315	0.232989	25.3473	50.2433	5.80277	44.5028	10.3648	10.2513	5.97915	4.12496
C12orf75 ENSG00000235162	42.5409	1.09297	2.07115	2.00067	5.92427	0.721409	2.49364	29.3051	1.84173	0.768291
C12orf76 ENSG00000174456	7.09841	4.48246	15.1049	33.7879	7.75055	176.891	33.8648	16.121	1.12813	5.32091
C14orf1 ENSG00000133935	1.11995	715.892	724.824	5.02605	22.8412	501.32	20.8175	72.4167	0.131766	126.058
C14orf105 ENSG00000100557	1.21249	0.831451	0.348685	0.238345	0.383008	0.00180068	0.0235666	0.0235571	0.9654	0.243361
C14orf119 ENSG00000179933	1.55354	2.89336	1.67713	5.79935	0.181683	44.966	0.470654	3.22323	21.5871	57.736
C14orf132 ENSG00000227051	5.163	5.96043	0.79882	2.3921	1.38723	17.8783	0.133207	4.82272	4.47503	0.0748848
C14orf142 ENSG00000170270	8.12828	0.058702	29.8098	3.9728	0.450809	9.25089	1.18355	3.7177	1.68312	2.94845
C14orf159 ENSG00000133943	7.09507	49.9279	21.6155	1.33081	5.95612	234.086	1.25721	0.359106	2.7669	2.30408
C14orf166 ENSG00000087302	89.2349	4.8465	47.4567	1.76691	3.90573	568.072	65.437	22.7362	0.951971	44.6283
C14orf169 ENSG00000170468	8.40114	14.5545	8.75461	0.216248	1.96689	7.94668	20.0715	2.95667	0.160765	1.14411
C14orf177 ENSG00000176605	0.148356	0.0266561	0.224589	0.21638	0.438224	0.00715059	3.46726e-05	0.0136067	0.117847	0.132224
C14orf178 ENSG00000197734	0.00615805	0.325078	0.128716	0.137792	0.03311	0.16528	0.00655607	0.504554	0.205658	0.214039
C14orf180 ENSG00000184601	0.198626	2.05414	0.00205205	0.441535	0.0547785	0.00338506	0.165609	0.140272	0.127153	1.79778
C14orf2 ENSG00000156411	93.3851	28.014	4.43171	17.6463	306.815	3983.71	280.454	48.2307	1.68284	86.6518
C14orf28 ENSG00000179476	1.49161	0.164793	11.8002	0.100398	0.463679	0.540739	0.797326	1.9598	2.43959	2.36701
C14orf37 ENSG00000139971	0.60643	1.11059	1.22724	11.148	0.4049	1.89577	0.541415	0.0605582	0.517844	1.57353
C14orf39 ENSG00000179008	0.154492	0.103693	0.0207282	0.0237566	0.00769413	0.150812	0.182406	1.56762e-05	0.142021	4.21648
C14orf79 ENSG00000140104	3.20908	0.074737	15.8808	227.707	10.2614	5.96466	5.79814	35.6683	4.30563	0.756072
C14orf80 ENSG00000185347	0.00780571	2.04516	0.0490822	0.870294	17.9487	0.11784	5.37277	5.13175	11.8441	28.172
C14orf93 ENSG00000100802	12.2996	4.18076	7.44899	2.91211	0.169292	127.428	5.17787	0.0823613	1.49625	6.65365
C15orf39 ENSG00000167173	8.41962	5.78356	2.84474	88.3849	6.81612	137.997	11.5092	1.19498	0.98804	2.16361
C15orf40 ENSG00000169609	44.0629	42.5278	53.633	56.411	37.7582	14.2572	0.11349	3.82353	53.6047	2.18474
C15orf41 ENSG00000186073	3.22667	11.8653	0.903228	1.34705	0.122475	0.586903	12.223	0.55362	1.24178	0.059571
C15orf48 ENSG00000166920	1.47979	0.437455	47.4818	0.797553	1.68317	1.20743	4.574	6.04175	2.15486	31.0192
C15orf52 ENSG00000188549	34.9422	138.283	1.77309	11.1064	0.264736	254.541	0.10213	0.354959	4.10708	6.05224
C15orf53 ENSG00000175779	3.26952	0.026457	0.748813	0.440622	0.257453	0.00130573	0.0988803	0.0527578	0.0643551	0.0646113
C15orf57 ENSG00000128891	69.0795	2.0474	0.00594004	2.03717	0.45554	34.2294	56.3598	19.5612	0.992103	11.9641
C15orf59 ENSG00000205363	39.3451	30.867	29.624	5.5436	1.92852	0.486681	11.9013	49.4821	0.305025	25.257
C15orf61 ENSG00000189227	2.1627	3.95021	35.7914	4.22747	26.3429	1.46095	0.159154	58.9989	7.77498	2.29171
C15orf62 ENSG00000188277	0.0167417	0.727863	1.25831	1.55284	1.0084	1.10582	2.30702	2.07772	0.732622	1.78559
C15orf65 ENSG00000261652	0.283361	0.109633	1.75932	2.35448	0.245678	0.485085	0.200508	2.19631	0.381795	0.927392
C16orf13 ENSG00000130731	119.677	194.505	29.1144	543.943	65.6038	264.352	0.734476	8.53526	23.0259	52.4564
C16orf45 ENSG00000166780	56.635	3.43539	4.90981	0.448781	0.570335	0.209925	22.0362	2.93159	23.6352	0.153579
C16orf46 ENSG00000166455	0.0484999	0.361492	0.373037	0.149391	0.626695	5.53247	0.066453	0.508977	0.221635	0.306739
C16orf52 ENSG00000185716	7.40262	4.47834	66.8217	0.68958	1.10765	11.178	7.86384	0.840508	0.0234472	0.258448
C16orf54 ENSG00000185905	1.82818	0.501765	3.32391	0.705764	0.0400989	1.40119	0.59	9.03503	16.5787	0.0103989
C16orf58 ENSG00000140688	1.07649	260.164	478.817	458.954	167.215	787.195	7.71059	33.7608	2.61826	100.887
C16orf59 ENSG00000162062	2.96874	0.125623	17.9074	23.9263	0.671387	7.82155	1.26776	2.48804	0.0167123	0.0133812
C16orf62 ENSG00000103544	50.0445	1.71284	154.776	219.469	3.65558	3.04282	2.2707	32.9386	11.1529	1.59064
C16orf70 ENSG00000125149	1.8033	59.7003	195.341	201.363	61.7639	109.856	0.237224	8.19613	22.6015	6.77508
C16orf71 ENSG00000166246	3.34002	0.0904916	2.14755	1.56108	7.979	14.2817	1.41283	0.0525469	2.14465	13.6276
C16orf72 ENSG00000182831	0.0696157	0.101565	19.1755	0.0103069	0.925391	5.21014	0.04546	15.3648	7.49429	7.30994
C16orf74 ENSG00000154102	0.093617	0.873845	14.2316	0.117376	3.44501	2.8616	99.259	85.9628	4.83293	1.00433
C16orf78 ENSG00000166152	0.804886	0.0153708	0.606029	2.12108	0.880959	0.068996	0.0631767	0.152273	0.711799	0.780753
C16orf82 ENSG00000234186	0.482475	0.116571	0.00428391	0.021149	0.0565013	0.00201514	0.0903684	0.00974727	0.0367873	0.322719
C16orf86 ENSG00000159761	0.882845	13.8447	0.104655	0.944998	0.928819	1.65749	0.215707	18.949	1.88727	0.643503
C16orf87 ENSG00000155330	0.61339	0.103393	15.178	0.756952	3.52561	0.4686	0.538001	8.4115	1.235	1.32046
C16orf89 ENSG00000153446	153.348	65.969	5.10116	6.21753	63.7412	14.7032	7.03311	30.673	11.6183	15.3712
C16orf91 ENSG00000174109	29.9143	0.309574	3.20264	1.63189	0.201743	22.5049	8.93667	35.5018	0.369313	28.8528
C16orf92 ENSG00000167194	0.0355119	0.0548283	0.138871	0.00759174	0.0989945	1.00072	0.0927988	0.00504687	1.11403	0.482011
C16orf95 ENSG00000260456	1.87956	0.741779	0.104603	0.015253	0.504169	0.00128372	1.78469	0.00367112	0.568889	0.277344
C16orf96 ENSG00000205832	0.10866	2.16294	0.259961	0.189926	0.155386	0.0491396	0.462232	0.0321586	0.384753	0.363067
C17orf105 ENSG00000231256	0.0711672	0.250314	0.892598	0.109016	0.495298	0.246075	0.0302368	0.0786487	0.250696	0.0596123
C17orf107 ENSG00000205710	2.96583	15.5995	3.37907	0.933583	0.692745	3.09756	7.51695	1.51064	3.77459	48.5932
C17orf49 ENSG00000258315	1.31033	0.113384	10.4046	0.978911	0.0366475	20.5656	11.3178	0.110257	0.968787	0.370567
C17orf50 ENSG00000270806	0.0401451	0.905413	0.716955	0.224954	0.138954	0.40079	0.351869	0.481478	0.417888	1.31509
C17orf51 ENSG00000212719	0.186734	31.9884	8.68946	7.01832	2.49672	8.3314	1.78174	2.89291	0.971022	4.22151
C17orf53 ENSG00000125319	1.46877	2.57879	1.83943	1.13649	0.915537	0.752719	0.0812607	1.08696	0.582306	0.258451
C17orf58 ENSG00000186665	3.38966	0.128935	10.8922	1.23929	15.2457	0.35547	1.30082	1.20204	0.0913309	2.85875
C17orf62 ENSG00000178927	9.00598	159.435	114.852	171.744	0.0807535	49.375	6.09181	64.8682	14.6154	160.749
C17orf64 ENSG00000141371	0.669541	0.00311496	0.00437451	0.0943986	0.0424956	0.412849	0.0206683	0.134401	0.0890762	0.162439
C17orf67 ENSG00000214226	13.6591	1.14002	32.5705	1.07957	0.187071	0.0982759	2.39392	1.16328	0.352078	0.59059
C17orf74 ENSG00000184560	0.146365	0.0539157	0.333361	0.21389	0.00277437	0.0326379	0.00977085	0.962258	0.116768	0.173608
C17orf75 ENSG00000108666	0.571018	0.517173	37.5661	0.314834	14.4234	5.06478	24.5299	6.46761	4.15543	12.4485
C17orf78 ENSG00000278505	0.0267752	1.33446	1.69966	0.499774	0.218926	1.08241	0.535919	0.0166348	0.0315607	0.607862
C17orf80 ENSG00000141219	4.49324	67.8245	9.51882	2.82968	1.39289	173.884	2.47557	58.1132	11.9322	30.8724
C17orf89 ENSG00000224877	131.258	170.213	139.667	143.926	163.063	127.478	66.0084	22.843	18.3864	37.4028
C17orf96 ENSG00000273604	1.11719	4.92699	3.92386	0.946565	0.411274	0.683499	0.734171	1.46545	16.1974	0.0152202
C17orf97 ENSG00000187624	1.69849	10.1313	0.928434	0.796924	0.0523113	48.7021	0.251991	5.80811	11.1901	3.90292
C17orf98 ENSG00000275489	0.00730035	0.00061623	0.392148	0.00960933	2.22012	0.108439	1.41432	1.02994	0.307317	3.68359
C17orf99 ENSG00000187997	0.843167	1.02526	0.0236737	0.125218	0.183511	0.0492281	0.00243994	0.010185	2.34218	0.193802
C18orf21 ENSG00000141428	0.497593	1.36679	20.2127	3.51182	7.74234	26.0885	9.42494	1.68791	0.0123757	10.2425
C18orf25 ENSG00000152242	4.42512	1.27385	44.97	2.39174	0.0224627	1.84342	5.13417	11.3766	1.54695	12.3525
C18orf32 ENSG00000177576	11.8641	20.4447	21.2345	31.8261	24.7385	69.3699	17.1444	12.7941	0.0621315	11.1503
C18orf54 ENSG00000166845	0.471441	0.0997298	0.182565	0.0557897	0.147495	0.0609431	0.107814	0.53035	5.10941	0.0197915
C18orf63 ENSG00000206043	0.04076	0.0744656	0.0820051	0.198234	0.254083	0.560149	0.932121	0.168598	0.0244127	0.481017
C18orf8 ENSG00000141452	26.3273	7.60154	79.7546	1.52861	21.1423	5.15475	32.4857	1.02684	1.88939	51.4408
C19orf12 ENSG00000131943	1.61312	561.711	32.2657	14.3141	153.846	400.586	48.9844	0.619573	5.36812	5.34249
C19orf18 ENSG00000177025	28.9019	0.125363	15.1155	67.6247	27.4943	10.3261	0.370243	1.67733	0.352979	36.4228
C19orf24 ENSG00000228300	2.46755	505.544	49.786	390.08	1.83423	38.9777	3.65336	2.80425	73.7483	130.679
C19orf25 ENSG00000119559	3.17169	107.582	45.2959	85.0008	131.699	29.2021	16.2981	127.96	75.2778	19.7542
C19orf33 ENSG00000167644	2.86309	5.8277	10.9092	3.43127	1.91319	1.98341	38.5814	0.524606	79.4523	44.643
C19orf35 ENSG00000188305	2.26281	0.0289483	0.440541	0.186892	0.737768	0.278892	0.3792	0.231652	0.412803	4.9076
C19orf38 ENSG00000214212	1.68747	0.70309	0.0268228	1.06311	1.2084	4.01473	0.707118	26.0242	0.158934	0.0139856
C19orf43 ENSG00000123144	22.4686	626.923	237.051	29.569	97.086	929.432	223.872	163.37	7.64369	206.626
C19orf44 ENSG00000105072	31.703	6.92148	1.84806	43.4876	2.57131	3.52507	0.360084	32.8255	0.450913	6.05289
C19orf45 ENSG00000198723	0.106775	1.3898	2.40356	2.08638	0.914023	0.316466	0.127793	2.31909	0.197594	0.144911
C19orf47 ENSG00000160392	0.598824	2.56176	36.1658	76.213	5.46349	0.0320333	47.7531	34.3653	28.491	0.42853
C19orf48 ENSG00000167747	221.665	280.446	273.495	771.242	314.993	19.8515	2.0139	11.486	12.4849	55.8491
C19orf52 ENSG00000142444	6.93679	13.3252	10.6178	4.85967	34.7621	213.058	0.659834	54.8232	5.26486	0.447987
C19orf53 ENSG00000104979	0.23973	448.321	287.053	229.446	127.405	21.8279	8.06961	225.615	265.546	230.564
C19orf54 ENSG00000188493	1.75243	128.657	72.984	40.9723	5.85662	19.45	1.23069	6.30199	8.09449	18.8036
C19orf57 ENSG00000132016	12.8081	3.36922	0.612214	8.50324	0.0899791	1.16541	3.17442	5.0244	0.704608	0.0289271
C19orf60 ENSG00000006015	125.398	6.15773	20.4207	258.63	2.62526	36.3906	6.4379	94.8732	26.9769	29.8949
C19orf66 ENSG00000130813	3.55752	168.159	21.9893	5.1143	1.59469	19.9568	23.8588	39.5247	6.62653	39.5002
C19orf67 ENSG00000188032	0.24844	0.330716	1.39817	0.0474296	0.0609275	0.542971	0.0539643	0.204271	0.142668	0.412782
C19orf68 ENSG00000185453	14.0259	7.72864	0.225074	2.5465	11.6237	0.260634	5.11564	7.12605	2.25588	3.92376
C19orf70 ENSG00000174917	594.053	206.054	157.75	567.728	180.014	1.92984	13.0665	188.628	313.26	124.756
C19orf71 ENSG00000183397	0.981804	0.116921	0.591428	0.724687	0.89834	0.224423	0.42863	1.83707	0.465994	0.000711324
C19orf73 ENSG00000221916	1.71129	7.43766	12.3758	47.3107	1.03847	1.48545	0.68116	0.736033	10.9194	0.992255
C19orf81 ENSG00000235034	0.0687861	2.49936	207.793	154.926	9.05157	4.14637	0.688205	0.50104	0.0223148	1.61807
C19orf84 ENSG00000262874	0.0134933	0.26518	1.05876e-05	0.0760333	0.000301711	0.123093	0.041357	0.777616	0.303135	0.414984
C1D ENSG00000197223	12.8494	1.12538	21.1484	3.94957	15.8729	0.263512	11.1189	4.89364	13.4018	0.962508
C1GALT1 ENSG00000106392	0.613062	1.85011	17.7088	0.95748	8.0045	0.629488	5.62516	7.9595	9.08655	22.8061
C1GALT1C1 ENSG00000171155	5.85885	1.31574	34.7649	2.79101	1.05903	9.33731	21.6104	5.07423	2.29243	29.155
C1GALT1C1L ENSG00000223658	0.379705	0.087141	0.147213	0.133489	1.45683	0.0340561	0.226256	9.73013	0.0621741	0.541391
C1QA ENSG00000173372	491.237	324.496	6.30713	5.01544	2.7658	0.89646	8.42433	194.263	157.054	32.7757
C1QB ENSG00000173369	263.615	4.88111	2.99959	3.13731	30.2982	1.43509	3.22409	264.453	243.443	123.438
C1QBP ENSG00000108561	1.7602	0.0232983	543.37	5.25776	176.156	15.0611	90.9858	95.7891	1.32937	252.57
C1QC ENSG00000159189	246.275	5.67099	0.0205901	96.7898	4.26648	3.89957	36.349	98.0017	77.6115	39.3126
C1QL1 ENSG00000131094	71.24	0.628728	0.186845	2.24318	0.125229	0.303896	0.026075	48.8648	1.15533	0.882312
C1QL2 ENSG00000144119	0.00226162	0.535608	0.206478	1.3488	0.0422309	0.127961	0.217536	0.405174	0.940257	0.00357602
C1QL3 ENSG00000165985	0.292917	0.0110925	0.63368	0.374189	0.414453	0.0380402	0.148698	0.855457	0.640568	0.364076
C1QL4 ENSG00000186897	0.0890894	0.109979	0.157247	1.44942	0.0254232	0.0428543	0.378968	0.0325341	1.82566	0.058924
C1QTNF1 ENSG00000173918	279.748	213.836	1.00954	3.29355	3.17764	0.776542	1.69692	44.3998	17.4049	3.65924
C1QTNF2 ENSG00000145861	33.84	55.1532	0.538532	0.00814697	0.0101932	3.69208	0.190107	0.503596	5.7756	0.405659
C1QTNF3 ENSG00000082196	1.47117	0.848943	10.7572	0.121658	3.11065	36.4843	1.99164	17.381	2.28222	0.655736
C1QTNF4 ENSG00000172247	20.6759	38.674	2.66306	3.46633	0.651826	0.554128	0.295303	22.6765	2.3944	1.61367
C1QTNF5 ENSG00000223953	2.02902	0.069296	0.402316	0.0479964	0.0579468	0.414	0.0109521	2.08906	0.0700654	0.0241821
C1QTNF6 ENSG00000133466	1.68619	0.114547	12.1464	48.5847	9.85579	40.7035	0.397339	0.999705	1.21444	0.603863
C1QTNF7 ENSG00000163145	12.0265	1.31598	0.184592	0.111757	5.63844	0.511515	0.184676	0.826129	1.66725	1.6691
C1QTNF9 ENSG00000240654	0.270952	1.45239	0.0206235	0.252396	0.0244648	0.129701	1.56334	0.0720223	0.427386	1.10002
C1QTNF9B ENSG00000205863	0.0269302	3.12268	2.5419	0.428765	0.0953884	0.194994	0.219757	0.478807	0.597645	2.56663
C1QTNF9B-AS1 ENSG00000281899	0.469365	1.12883	41.7819	3.971	9.20192	1.21757	1.41806	0.498524	10.933	22.1046
C1R ENSG00000159403	3367.77	1342.04	0.929466	7.26467	26.1222	18.6067	8.0807	538.707	485.294	123.916
C1RL ENSG00000139178	54.7301	441.187	134.188	12.372	25.5625	1.84034	42.6843	4.34893	0.198379	64.6322
C1S ENSG00000182326	706.278	41.5554	0.694009	3.47494	5.06691	972.605	0.668091	291.588	87.6857	99.1027
C1orf100 ENSG00000173728	0.0631424	0.0777112	0.304935	0.286379	0.131092	0.0283936	0.512471	0.806326	0.25614	0.687655
C1orf101 ENSG00000179397	0.356387	0.186003	6.32934	1.95724	1.33573	0.15157	6.66939	0.936595	0.0398408	9.55288e-07
C1orf105 ENSG00000180999	0.143968	0.00127163	0.600494	0.0101967	0.0547202	0.0424565	0.157805	0.233966	0.160895	1.02903
C1orf106 ENSG00000163362	0.000254803	7.74744	1.64958	0.41856	26.3419	0.0712772	70.6004	1.78376	0.217968	0.704941
C1orf109 ENSG00000116922	1.1637	2.26536	29.3462	0.985582	0.314627	1.46157	33.7312	0.530048	10.363	38.2488
C1orf112 ENSG00000000460	7.92036	0.0179588	6.2613	2.53181	0.531392	9.07217	2.37445	0.725691	13.3477	0.381043
C1orf115 ENSG00000162817	1.89129	0.449695	704.342	10.7507	7.74868	35.802	3.90176	3.3331	26.2664	187.552
C1orf116 ENSG00000182795	14.7496	2824.2	1422.69	397.025	1183.77	49.5584	264.046	0.543937	48.3048	144.973
C1orf122 ENSG00000197982	226.125	727.642	674.23	497.033	228.956	162.707	38.0038	5.62622	5.64738	176.913
C1orf123 ENSG00000162384	122.431	46.537	73.2656	0.0612817	69.4612	636.76	27.7435	19.1305	1.46344	61.128
C1orf127 ENSG00000175262	0.100708	0.000223841	0.0242001	0.00146268	0.425268	0.0640335	0.255575	1.76381	0.0457142	1.70168
C1orf131 ENSG00000143633	0.167214	3.14695	17.5582	7.28923	39.0696	42.8492	5.29767	0.692139	0.287746	0.000922065
C1orf141 ENSG00000203963	0.455793	0.456448	0.122321	0.176996	0.931729	0.898176	0.224222	0.477031	0.0123437	0.196286
C1orf145 ENSG00000162913	0.292843	0.371639	4.1163	0.437183	1.95391	10.2514	0.443227	8.10506	0.0327188	0.112456
C1orf146 ENSG00000203910	0.107397	0.113462	0.0509069	0.0341776	0.045509	0.015852	0.313663	0.0660707	0.0401748	1.82761e-05
C1orf158 ENSG00000157330	0.197096	0.00677491	2.06105	0.388763	0.290439	0.243691	0.137773	0.175996	0.0127069	0.558248
C1orf159 ENSG00000131591	0.153373	7.4572	23.7003	111.494	6.38324	0.725458	23.2472	38.729	30.4411	11.6683
C1orf162 ENSG00000143110	0.745926	1.03574	0.693833	62.4926	0.117139	27.1993	0.105252	0.394129	27.8077	0.673678
C1orf167 ENSG00000215910	3.363	1.03902	0.148556	0.56081	0.606287	1.31155	0.163207	0.216069	1.94304	11.8247
C1orf168 ENSG00000187889	0.205854	0.500123	11.5183	0.131762	7.82364	1.61053	0.985593	0.0912884	4.62158	5.5864
C1orf174 ENSG00000198912	2.02157	6.97208	13.051	10.5683	0.906803	150.282	7.16086	13.314	0.152144	9.99406
C1orf185 ENSG00000204006	0.00229724	0.391705	0.308303	0.6082	0.0250481	0.0652362	0.0800334	0.127493	0.240518	0.282469
C1orf186 ENSG00000263961	0.393251	2.47369	19.5808	8.72918	0.0779372	3.09474	1.28085	0.523522	0.347472	0.850868
C1orf194 ENSG00000179902	0.00197721	0.42483	0.714024	1.61529	2.79742	0.464617	0.0800511	2.44429	0.0285953	1.16874
C1orf198 ENSG00000119280	77.3639	6.36813	174.32	9.88096	19.8822	2.03416	34.7011	68.8793	57.2849	41.8124
C1orf204 ENSG00000188004	0.334802	7.52354	0.0634009	0.777058	4.59218	3.85869	0.805512	2.11074	0.252322	6.14244
C1orf21 ENSG00000116667	99.8557	2.31071	475.977	15.1905	124.694	711.946	57.7475	0.836603	14.6946	0.536028
C1orf210 ENSG00000253313	0.931679	18.3095	65.2632	0.311853	124.498	118.452	3.05347	0.565914	1.19243	35.9597
C1orf216 ENSG00000142686	41.5283	4.53119	10.586	1.60725	8.11148	0.526489	0.214918	8.13329	25.8396	0.426906
C1orf226 ENSG00000239887	0.00673041	0.35564	19.2698	0.49988	3.00832	4.8544	7.99382	0.0415115	2.04642	6.19122
C1orf228 ENSG00000198520	1.11977	3.01969	14.2673	11.8918	0.000682071	2.2628	0.181865	11.4668	0.952987	0.0747679
C1orf234 ENSG00000227868	0.216475	0.644962	0.736566	0.957717	0.556445	0.376015	0.00720852	0.404906	0.0687225	0.297825
C1orf27 ENSG00000157181	0.907283	5.18943	65.0715	2.30181	13.1275	0.808875	3.15671	3.7708	3.34456	18.8011
[truncated: 15,949 more rows]
