# Supplementary material for: Spatial maps of prostate cancer transcriptomes reveal an unexplored landscape of heterogeneity
Source: Nat Commun. 2018 Jun 20;9:2419. doi: 10.1038/s41467-018-04724-5 (PMC6010471; doi:10.1038/s41467-018-04724-5)
Supplement: Supplementary file 9 — Supplementary Data 6 [file 41467_2018_4724_MOESM9_ESM.zip › Supplementary Dataset 3/experiment0003-baselinefeature-gamma_prior-r.tsv]

	Baseline
A1BG ENSG00000121410	0.999761
A1CF ENSG00000148584	0.999709
A2M ENSG00000175899	0.999914
A2ML1 ENSG00000166535	0.998908
A4GALT ENSG00000128274	1.00061
AAAS ENSG00000094914	0.998967
AACS ENSG00000081760	1.00002
AADAC ENSG00000114771	1.00124
AADACL2 ENSG00000197953	0.999248
AADACL4 ENSG00000204518	0.999719
AADAT ENSG00000109576	1.00087
AAED1 ENSG00000158122	1.00016
AAGAB ENSG00000103591	0.999923
AAK1 ENSG00000115977	0.999504
AAMDC ENSG00000087884	0.999204
AAMP ENSG00000127837	0.999512
AAR2 ENSG00000131043	0.999553
AARD ENSG00000205002	1.00007
AARS ENSG00000090861	1.00053
AARSD1 ENSG00000266967	1.00106
AASDH ENSG00000157426	1.00111
AASDHPPT ENSG00000149313	0.999114
AASS ENSG00000008311	0.999779
AATF ENSG00000275700	1.00035
AATK ENSG00000181409	0.999983
AATK-AS1 ENSG00000225180	0.998424
ABAT ENSG00000183044	0.999246
ABC13-47488600E17.1 ENSG00000283199	0.99896
ABC13-47656900H15.1 ENSG00000283566	1.00032
ABC7-42404400C24.1 ENSG00000277758	1.00141
ABCA1 ENSG00000165029	1.00047
ABCA10 ENSG00000154263	1.00038
ABCA12 ENSG00000144452	0.998738
ABCA13 ENSG00000179869	0.998949
ABCA2 ENSG00000107331	0.999671
ABCA3 ENSG00000167972	0.998916
ABCA4 ENSG00000198691	0.999346
ABCA5 ENSG00000154265	0.999684
ABCA6 ENSG00000154262	1.0003
ABCA7 ENSG00000064687	1.00049
ABCA8 ENSG00000141338	1.00076
ABCA9 ENSG00000154258	0.999823
ABCB1 ENSG00000085563	0.999396
ABCB10 ENSG00000135776	0.99979
ABCB11 ENSG00000073734	0.998582
ABCB4 ENSG00000005471	1.00081
ABCB5 ENSG00000004846	0.999075
ABCB6 ENSG00000115657	1.00013
ABCB7 ENSG00000131269	0.9998
ABCB8 ENSG00000197150	0.999585
ABCB9 ENSG00000150967	0.999292
ABCC1 ENSG00000103222	0.999194
ABCC10 ENSG00000124574	1.00084
ABCC11 ENSG00000121270	1.00092
ABCC12 ENSG00000140798	1.00035
ABCC2 ENSG00000023839	0.999974
ABCC3 ENSG00000108846	0.998843
ABCC4 ENSG00000125257	0.999132
ABCC5 ENSG00000114770	0.999169
ABCC6 ENSG00000091262	0.999574
ABCC8 ENSG00000006071	1.0009
ABCC9 ENSG00000069431	0.99928
ABCD1 ENSG00000101986	0.999881
ABCD2 ENSG00000173208	0.999889
ABCD3 ENSG00000117528	1.00021
ABCD4 ENSG00000119688	1.00071
ABCE1 ENSG00000164163	1.00115
ABCF1 ENSG00000204574	1.0005
ABCF2 ENSG00000033050	0.999471
ABCF3 ENSG00000161204	0.999389
ABCG1 ENSG00000160179	1.00012
ABCG2 ENSG00000118777	0.999417
ABCG4 ENSG00000172350	1.00128
ABCG5 ENSG00000138075	1.00073
ABHD1 ENSG00000143994	0.998547
ABHD10 ENSG00000144827	0.998477
ABHD11 ENSG00000106077	1.00034
ABHD12 ENSG00000100997	0.999525
ABHD12B ENSG00000131969	1.00001
ABHD13 ENSG00000139826	0.999307
ABHD14A ENSG00000248487	1.00116
ABHD14A-ACY1 ENSG00000114786	0.999862
ABHD14B ENSG00000114779	1.00021
ABHD15 ENSG00000168792	1.00033
ABHD16A ENSG00000204427	1.00063
ABHD17A ENSG00000129968	0.999809
ABHD17B ENSG00000107362	1.00017
ABHD17C ENSG00000136379	1.00035
ABHD18 ENSG00000164074	0.999956
ABHD2 ENSG00000140526	1.00123
ABHD3 ENSG00000158201	1.00018
ABHD4 ENSG00000100439	1.00058
ABHD5 ENSG00000011198	1.00049
ABHD6 ENSG00000163686	1.00119
ABHD8 ENSG00000127220	0.999538
ABI1 ENSG00000136754	0.999515
ABI2 ENSG00000138443	1.00062
ABI3 ENSG00000108798	1.00086
ABI3BP ENSG00000154175	0.99837
ABL1 ENSG00000097007	0.998858
ABL2 ENSG00000143322	0.998438
ABLIM1 ENSG00000099204	1.00033
ABLIM2 ENSG00000163995	1.00084
ABLIM3 ENSG00000173210	1.00006
ABO ENSG00000175164	1.0018
ABR ENSG00000159842	1.00039
ABRA ENSG00000174429	1.00158
ABRACL ENSG00000146386	0.999586
ABT1 ENSG00000146109	0.999814
ABTB1 ENSG00000114626	0.998585
ABTB2 ENSG00000166016	0.999005
AC002429.5 ENSG00000236197	0.99852
AC004076.7 ENSG00000268533	0.999499
AC004158.1 ENSG00000280264	0.999163
AC004381.6 ENSG00000005189	0.999558
AC004754.3 ENSG00000269881	1.00041
AC004813.1 ENSG00000279777	0.9992
AC004824.1 ENSG00000280226	0.999304
AC005281.1 ENSG00000226690	1.00003
AC005477.1 ENSG00000280188	0.999192
AC005480.1 ENSG00000279461	1.00042
AC006116.20 ENSG00000267710	1.0008
AC006328.1 ENSG00000280301	0.999281
AC006386.1 ENSG00000279115	1.00033
AC006994.3 ENSG00000279317	0.998602
AC007040.11 ENSG00000258881	0.999892
AC007906.1 ENSG00000279018	0.999221
AC008074.1 ENSG00000279644	1.00026
AC008522.1 ENSG00000279232	1.00092
AC008686.1 ENSG00000280221	0.998587
AC008759.1 ENSG00000279471	0.999867
AC008810.1 ENSG00000279126	0.998839
AC008914.1 ENSG00000279768	1.00099
AC009014.3 ENSG00000271824	0.998784
AC009060.2 ENSG00000280252	1.00036
AC009977.1 ENSG00000279335	1.00078
AC010731.4 ENSG00000235118	1.00081
AC011155.1 ENSG00000280098	1.00037
AC011380.1 ENSG00000281227	0.999832
AC012005.1 ENSG00000279274	1.00109
AC012005.2 ENSG00000279287	1.0002
AC012363.1 ENSG00000281676	1.00022
AC013269.5 ENSG00000184761	0.999777
AC013461.1 ENSG00000091436	0.999171
AC016142.1 ENSG00000280141	1.00122
AC016549.1 ENSG00000281325	1.00057
AC016577.1 ENSG00000279646	1.00038
AC016991.1 ENSG00000279435	0.998206
AC017081.1 ENSG00000279921	1.00039
AC018512.1 ENSG00000279808	1.00143
AC018902.1 ENSG00000280817	1.0003
AC021106.1 ENSG00000279386	1.00033
AC024060.1 ENSG00000281584	1.00086
AC024592.12 ENSG00000267740	1.00075
AC025335.1 ENSG00000179859	1.00023
AC055733.1 ENSG00000280127	0.999585
AC055866.1 ENSG00000281079	1.00118
AC069063.2 ENSG00000279380	0.998993
AC073130.2 ENSG00000281656	0.999247
AC073657.1 ENSG00000279937	0.999273
AC074033.1 ENSG00000281137	0.998085
AC087350.1 ENSG00000281527	0.999704
AC087762.1 ENSG00000279588	0.999969
AC090154.1 ENSG00000278888	1.00017
AC090498.1 ENSG00000279483	0.99998
AC092384.1 ENSG00000280675	1.0011
AC092835.2 ENSG00000233757	0.998877
AC092881.1 ENSG00000279530	1.00212
AC100821.1 ENSG00000280473	0.998997
AC104057.1 ENSG00000280427	1.00124
AC104073.1 ENSG00000280410	1.00065
AC104304.4 ENSG00000283473	0.999304
AC104389.2 ENSG00000279824	0.999194
AC104981.1 ENSG00000278938	0.999465
AC105009.1 ENSG00000281855	0.998771
AC105052.1 ENSG00000279168	1.00053
AC109486.1 ENSG00000280447	1.0006
AC109829.1 ENSG00000233438	1.00087
AC110602.1 ENSG00000281267	0.999847
AC110615.1 ENSG00000279909	1.00039
AC112719.1 ENSG00000280671	0.998699
AC113404.1 ENSG00000254893	1.00053
AC118758.1 ENSG00000268187	1.00118
AC131097.4 ENSG00000216921	0.998371
AC131263.1 ENSG00000280550	0.999747
AC138517.6 ENSG00000283288	1.00008
AC138647.1 ENSG00000226490	0.998528
AC138969.4 ENSG00000183889	0.999362
AC241377.1 ENSG00000281741	1.00112
AC241585.1 ENSG00000281571	1.0002
AC242988.1 ENSG00000278939	0.998782
AC243756.1 ENSG00000270339	1.00118
AC243945.1 ENSG00000279510	0.998845
AC245100.1 ENSG00000280649	0.999805
ACAA1 ENSG00000060971	0.999652
ACAA2 ENSG00000167315	1.0017
ACACA ENSG00000278540	0.999612
ACACB ENSG00000076555	1.00042
ACAD10 ENSG00000111271	0.999006
ACAD11 ENSG00000240303	1.00122
ACAD8 ENSG00000151498	1
ACAD9 ENSG00000177646	0.999701
ACADL ENSG00000115361	1.00147
ACADM ENSG00000117054	0.999109
ACADS ENSG00000122971	0.999455
ACADSB ENSG00000196177	1.00077
ACADVL ENSG00000072778	0.999004
ACAN ENSG00000157766	1.00169
ACAP1 ENSG00000072818	0.999431
ACAP2 ENSG00000114331	0.999094
ACAP3 ENSG00000131584	0.999685
ACAT1 ENSG00000075239	0.999892
ACAT2 ENSG00000120437	1.00116
ACBD3 ENSG00000182827	0.999524
ACBD4 ENSG00000181513	0.998651
ACBD5 ENSG00000107897	1.00199
ACBD6 ENSG00000230124	1.0007
ACBD7 ENSG00000176244	0.997354
ACCS ENSG00000110455	1.00024
ACCSL ENSG00000205126	0.998559
ACD ENSG00000102977	0.999632
ACE ENSG00000159640	1.00041
ACE2 ENSG00000130234	1.00047
ACER1 ENSG00000167769	1.00179
ACER2 ENSG00000177076	0.999307
ACER3 ENSG00000078124	0.998111
ACHE ENSG00000087085	1.00059
ACIN1 ENSG00000100813	0.999874
ACKR1 ENSG00000213088	1.00076
ACKR2 ENSG00000144648	1.00022
ACKR3 ENSG00000144476	1.00164
ACKR4 ENSG00000129048	1.00046
ACLY ENSG00000131473	1.00089
ACMSD ENSG00000153086	1.00039
ACO1 ENSG00000122729	0.999629
ACO2 ENSG00000100412	0.998879
ACOD1 ENSG00000102794	0.999998
ACOT1 ENSG00000184227	0.998885
ACOT11 ENSG00000162390	1.00033
ACOT12 ENSG00000172497	0.999518
ACOT13 ENSG00000112304	1.00017
ACOT2 ENSG00000119673	1.00042
ACOT4 ENSG00000177465	1.00023
ACOT6 ENSG00000205669	0.99953
ACOT7 ENSG00000097021	1.00028
ACOT8 ENSG00000101473	0.99965
ACOT9 ENSG00000123130	1.00081
ACOX1 ENSG00000161533	1.0016
ACOX2 ENSG00000168306	1.00014
ACOX3 ENSG00000087008	0.998488
ACOXL ENSG00000153093	0.998865
ACP1 ENSG00000143727	0.998341
ACP2 ENSG00000134575	0.999714
ACP5 ENSG00000102575	1.00001
ACP6 ENSG00000162836	1.00154
ACP7 ENSG00000183760	1.00071
ACPP ENSG00000014257	1.00024
ACPT ENSG00000142513	0.999113
ACR ENSG00000100312	0.99907
ACRBP ENSG00000111644	1.00253
ACRC ENSG00000147174	0.999607
ACRV1 ENSG00000134940	1.00028
ACSBG1 ENSG00000103740	0.999952
ACSBG2 ENSG00000130377	1.00021
ACSF2 ENSG00000167107	1.00102
ACSF3 ENSG00000176715	1.00015
ACSL1 ENSG00000151726	1.00079
ACSL3 ENSG00000123983	1.00016
ACSL4 ENSG00000068366	1.00073
ACSL5 ENSG00000197142	1.00005
ACSL6 ENSG00000164398	0.998094
ACSM1 ENSG00000166743	1.00031
ACSM2A ENSG00000183747	0.999703
ACSM2B ENSG00000066813	0.999028
ACSM3 ENSG00000005187	0.999154
ACSM4 ENSG00000215009	0.999049
ACSM5 ENSG00000183549	0.998519
ACSM6 ENSG00000173124	0.999645
ACSS1 ENSG00000154930	1.00136
ACSS2 ENSG00000131069	0.998653
ACSS3 ENSG00000111058	1
ACTA1 ENSG00000143632	0.998525
ACTA2 ENSG00000107796	0.999122
ACTB ENSG00000075624	1.00129
ACTBL2 ENSG00000169067	0.99993
ACTC1 ENSG00000159251	1.00043
ACTG1 ENSG00000184009	0.999384
ACTG2 ENSG00000163017	0.999346
ACTL10 ENSG00000182584	1.00017
ACTL6A ENSG00000136518	0.999225
ACTL6B ENSG00000077080	1.00105
ACTL7A ENSG00000187003	0.999556
ACTN1 ENSG00000072110	1.00011
ACTN2 ENSG00000077522	1.00093
ACTN3 ENSG00000248746	0.998675
ACTN4 ENSG00000130402	1.00038
ACTR10 ENSG00000131966	0.999843
ACTR1A ENSG00000138107	1.00086
ACTR1B ENSG00000115073	1.00058
ACTR2 ENSG00000138071	1.00002
ACTR3 ENSG00000115091	0.999613
ACTR3B ENSG00000133627	1.00024
ACTR3C ENSG00000106526	0.99976
ACTR5 ENSG00000101442	1.00055
ACTR6 ENSG00000075089	1.00067
ACTR8 ENSG00000113812	0.999987
ACTRT2 ENSG00000169717	1.00105
ACTRT3 ENSG00000184378	1.00022
ACVR1 ENSG00000115170	0.997581
ACVR1B ENSG00000135503	1.00117
ACVR1C ENSG00000123612	1.00002
ACVR2A ENSG00000121989	0.999025
ACVR2B ENSG00000114739	1.00041
ACVRL1 ENSG00000139567	1.00082
ACY1 ENSG00000243989	1.00079
ACY3 ENSG00000132744	0.999182
ACYP1 ENSG00000119640	1.00127
ACYP2 ENSG00000170634	1.00084
ADA ENSG00000196839	1.00078
ADAD1 ENSG00000164113	0.998954
ADAD2 ENSG00000140955	1.00016
ADAL ENSG00000168803	1.00098
ADAM10 ENSG00000137845	0.999586
ADAM11 ENSG00000073670	0.999699
ADAM12 ENSG00000148848	0.999333
ADAM15 ENSG00000143537	0.999928
ADAM17 ENSG00000151694	1.00101
ADAM18 ENSG00000168619	0.999988
ADAM19 ENSG00000135074	1.00028
ADAM2 ENSG00000104755	0.998712
ADAM20 ENSG00000134007	1.00059
ADAM22 ENSG00000008277	0.999929
ADAM23 ENSG00000114948	0.998619
ADAM28 ENSG00000042980	1.0014
ADAM29 ENSG00000168594	1.00043
ADAM30 ENSG00000134249	0.999993
ADAM32 ENSG00000197140	0.999118
ADAM33 ENSG00000149451	0.999392
ADAM7 ENSG00000069206	1.00047
ADAM8 ENSG00000151651	0.999845
ADAM9 ENSG00000168615	0.999077
ADAMDEC1 ENSG00000134028	0.998737
ADAMTS1 ENSG00000154734	0.99928
ADAMTS10 ENSG00000142303	0.999266
ADAMTS12 ENSG00000151388	0.998775
ADAMTS13 ENSG00000160323	1.00021
ADAMTS14 ENSG00000138316	1.00003
ADAMTS15 ENSG00000166106	0.999372
ADAMTS16 ENSG00000145536	0.997936
ADAMTS17 ENSG00000140470	1.00081
ADAMTS18 ENSG00000140873	1.00059
ADAMTS19 ENSG00000145808	0.99945
ADAMTS2 ENSG00000087116	1.00062
ADAMTS20 ENSG00000173157	0.999171
ADAMTS3 ENSG00000156140	0.999718
ADAMTS4 ENSG00000158859	0.999689
ADAMTS5 ENSG00000154736	1.00131
ADAMTS6 ENSG00000049192	1.00141
ADAMTS7 ENSG00000136378	0.99983
ADAMTS8 ENSG00000134917	0.99934
ADAMTS9 ENSG00000163638	1.00041
ADAMTSL1 ENSG00000178031	1.00107
ADAMTSL2 ENSG00000197859	0.999959
ADAMTSL3 ENSG00000156218	0.998176
ADAMTSL4 ENSG00000143382	1.0008
ADAMTSL5 ENSG00000185761	1.00061
ADAP1 ENSG00000105963	1.00076
ADAP2 ENSG00000184060	1.00183
ADAR ENSG00000160710	1.00051
ADARB1 ENSG00000197381	0.999103
ADARB2 ENSG00000185736	0.999944
ADAT1 ENSG00000065457	1.00058
ADAT2 ENSG00000189007	1.00044
ADAT3 ENSG00000213638	0.999932
ADCK1 ENSG00000063761	0.999464
ADCK2 ENSG00000133597	1.00121
ADCK3 ENSG00000163050	1.00014
ADCK4 ENSG00000123815	1.00034
ADCK5 ENSG00000173137	1.00015
ADCY1 ENSG00000164742	0.999665
ADCY10 ENSG00000143199	0.998706
ADCY2 ENSG00000078295	0.999111
ADCY3 ENSG00000138031	1.00085
ADCY4 ENSG00000129467	1.00029
ADCY5 ENSG00000173175	0.99853
ADCY6 ENSG00000174233	1.00058
ADCY7 ENSG00000121281	1.00066
ADCY8 ENSG00000155897	0.999652
ADCY9 ENSG00000162104	0.999344
ADCYAP1 ENSG00000141433	0.999342
ADCYAP1R1 ENSG00000078549	0.999549
ADD1 ENSG00000087274	0.999258
ADD2 ENSG00000075340	0.99993
ADD3 ENSG00000148700	0.998835
ADGB ENSG00000118492	0.998232
ADGRA1 ENSG00000197177	0.999991
ADGRA2 ENSG00000020181	1.00094
ADGRA3 ENSG00000152990	1.00045
ADGRB1 ENSG00000181790	0.999014
ADGRB2 ENSG00000121753	1.00064
ADGRB3 ENSG00000135298	1.00132
ADGRD1 ENSG00000111452	1.00011
ADGRD2 ENSG00000180264	1.00059
ADGRE1 ENSG00000174837	1.00059
ADGRE2 ENSG00000127507	1.0004
ADGRE3 ENSG00000131355	0.999585
ADGRE5 ENSG00000123146	0.999952
ADGRF1 ENSG00000153292	1.0008
ADGRF2 ENSG00000164393	1.0007
ADGRF3 ENSG00000173567	1.00107
ADGRF4 ENSG00000153294	0.998771
ADGRF5 ENSG00000069122	1.00016
ADGRG1 ENSG00000205336	0.99882
ADGRG2 ENSG00000173698	0.999079
ADGRG3 ENSG00000182885	1.00013
ADGRG4 ENSG00000156920	0.999001
ADGRG5 ENSG00000159618	1.00072
ADGRG6 ENSG00000112414	1.0004
ADGRG7 ENSG00000144820	0.999453
ADGRL1 ENSG00000072071	1.00024
ADGRL2 ENSG00000117114	1.00012
ADGRL3 ENSG00000150471	0.999303
ADGRL4 ENSG00000162618	1.00063
ADGRV1 ENSG00000164199	1.00039
ADH1A ENSG00000187758	1.0005
ADH1B ENSG00000196616	1.00172
ADH1C ENSG00000248144	0.999357
ADH4 ENSG00000198099	0.999812
ADH5 ENSG00000197894	0.998783
ADH6 ENSG00000172955	0.998941
ADH7 ENSG00000196344	0.999866
ADHFE1 ENSG00000147576	0.999981
ADI1 ENSG00000182551	0.999776
ADIG ENSG00000182035	0.998468
ADIPOQ ENSG00000181092	0.99986
ADIPOR1 ENSG00000159346	0.999356
ADIPOR2 ENSG00000006831	0.997863
ADIRF ENSG00000148671	0.999729
ADK ENSG00000156110	1.00047
ADM ENSG00000148926	1.00036
ADM2 ENSG00000128165	1.00111
ADM5 ENSG00000224420	1.001
ADNP ENSG00000101126	1.00022
ADNP2 ENSG00000101544	1.001
ADO ENSG00000181915	0.999012
ADORA1 ENSG00000163485	0.999294
ADORA2A ENSG00000128271	0.99996
ADORA2B ENSG00000170425	0.99955
ADORA3 ENSG00000282608	1.00104
ADPGK ENSG00000159322	1.00118
ADPRH ENSG00000144843	0.9997
ADPRHL1 ENSG00000153531	0.998019
ADPRHL2 ENSG00000116863	0.999531
ADPRM ENSG00000170222	0.999825
ADRA1A ENSG00000120907	0.998671
ADRA1B ENSG00000170214	0.999585
ADRA1D ENSG00000171873	1.00031
ADRA2A ENSG00000150594	1.00053
ADRA2B ENSG00000274286	0.99924
ADRA2C ENSG00000184160	0.998603
ADRB1 ENSG00000043591	0.999643
ADRB2 ENSG00000169252	1.00072
ADRB3 ENSG00000188778	0.999958
ADRM1 ENSG00000130706	1.00116
ADSL ENSG00000239900	1.00106
ADSS ENSG00000035687	0.999726
ADSSL1 ENSG00000185100	0.999883
ADTRP ENSG00000111863	0.999622
AEBP1 ENSG00000106624	1.00072
AEBP2 ENSG00000139154	1.00022
AEN ENSG00000181026	0.999375
AES ENSG00000104964	1.00021
AF011889.5 ENSG00000241489	0.999708
AF111168.1 ENSG00000280308	1.00026
AF131216.1 ENSG00000280273	0.999848
AF165138.7 ENSG00000243440	0.999023
AFAP1 ENSG00000196526	1.00004
AFAP1L1 ENSG00000157510	0.997823
AFAP1L2 ENSG00000169129	0.999726
AFF1 ENSG00000172493	0.999086
AFF2 ENSG00000155966	0.999036
AFF3 ENSG00000144218	1.00045
AFF4 ENSG00000072364	0.998251
AFG3L2 ENSG00000141385	1.00074
AFM ENSG00000079557	1.00087
AFMID ENSG00000183077	1.00018
AFP ENSG00000081051	0.998596
AFTPH ENSG00000119844	0.999635
AGA ENSG00000038002	0.999518
AGAP1 ENSG00000157985	1.00058
AGAP14P ENSG00000279058	1.00021
AGAP2 ENSG00000135439	0.999821
AGAP3 ENSG00000133612	1.00152
AGAP4 ENSG00000188234	0.99967
AGAP5 ENSG00000172650	0.999194
AGAP6 ENSG00000204149	0.998341
AGAP9 ENSG00000204172	1.00063
AGBL1 ENSG00000273540	1.00013
AGBL2 ENSG00000165923	0.999739
AGBL3 ENSG00000146856	0.998219
AGBL4 ENSG00000186094	0.999472
AGBL5 ENSG00000084693	0.997756
AGER ENSG00000204305	1.00209
AGFG1 ENSG00000173744	0.999267
AGFG2 ENSG00000106351	1.00031
AGGF1 ENSG00000164252	1.00116
AGK ENSG00000006530	1.00053
AGL ENSG00000162688	1.00099
AGMAT ENSG00000116771	0.999817
AGMO ENSG00000187546	0.999074
AGO1 ENSG00000092847	1.00016
AGO2 ENSG00000123908	1.0024
AGO3 ENSG00000126070	1.00149
AGO4 ENSG00000134698	0.998859
AGPAT1 ENSG00000204310	1.00259
AGPAT2 ENSG00000169692	0.99906
AGPAT3 ENSG00000160216	0.999478
AGPAT4 ENSG00000026652	0.999713
AGPAT5 ENSG00000155189	1.00057
AGPS ENSG00000018510	1.00081
AGR2 ENSG00000106541	0.99906
AGR3 ENSG00000173467	0.999482
AGRN ENSG00000188157	1.00021
AGRP ENSG00000159723	1.00061
AGT ENSG00000135744	1.00008
AGTPBP1 ENSG00000135049	0.999222
AGTR1 ENSG00000144891	0.999414
AGTRAP ENSG00000177674	0.999814
AGXT ENSG00000172482	1.00016
AGXT2 ENSG00000113492	1.00004
AHCTF1 ENSG00000153207	0.999896
AHCY ENSG00000101444	1.00031
AHCYL1 ENSG00000168710	1.00085
AHCYL2 ENSG00000158467	0.999747
AHDC1 ENSG00000126705	1.00085
AHI1 ENSG00000135541	0.999745
AHNAK ENSG00000124942	0.998911
AHNAK2 ENSG00000185567	1.00097
AHR ENSG00000106546	1.00042
AHRR ENSG00000063438	1.00118
AHSA1 ENSG00000100591	0.999057
AHSA2 ENSG00000173209	0.998405
AHSG ENSG00000145192	1.00024
AHSP ENSG00000169877	1.00128
AICDA ENSG00000111732	1.00001
AIDA ENSG00000186063	1.00016
AIF1 ENSG00000204472	1.00018
AIF1L ENSG00000126878	0.999564
AIFM1 ENSG00000156709	1.00146
AIFM2 ENSG00000042286	1.00013
AIFM3 ENSG00000183773	0.999839
AIG1 ENSG00000146416	1.00157
AIM1 ENSG00000112297	0.998341
AIM1L ENSG00000176092	1.00045
AIM2 ENSG00000163568	1.00055
AIMP1 ENSG00000164022	0.999635
AIMP2 ENSG00000106305	0.998643
AIP ENSG00000110711	1.0006
AIPL1 ENSG00000129221	1.00045
AIRE ENSG00000160224	1.00118
AJ239318.1 ENSG00000280108	0.999464
AJAP1 ENSG00000196581	0.997588
AJUBA ENSG00000129474	1.00026
AK1 ENSG00000106992	1.00176
AK2 ENSG00000004455	1.00015
AK3 ENSG00000147853	0.999455
AK4 ENSG00000162433	0.999993
AK5 ENSG00000154027	1.00001
AK6 ENSG00000085231	0.999594
AK7 ENSG00000140057	1.00023
AK8 ENSG00000165695	1.00005
AK9 ENSG00000155085	1.00153
AKAP1 ENSG00000121057	0.999844
AKAP10 ENSG00000108599	0.998572
AKAP11 ENSG00000023516	0.998945
AKAP12 ENSG00000131016	1.00088
AKAP13 ENSG00000170776	0.999773
AKAP14 ENSG00000186471	1.00031
AKAP17A ENSG00000197976	0.999828
AKAP3 ENSG00000111254	0.999586
AKAP4 ENSG00000147081	0.999639
AKAP5 ENSG00000179841	0.999405
AKAP6 ENSG00000151320	0.99954
AKAP7 ENSG00000118507	1.00074
AKAP8 ENSG00000105127	1.00008
AKAP8L ENSG00000011243	0.998695
AKAP9 ENSG00000127914	0.999985
AKIP1 ENSG00000166452	0.999824
AKIRIN1 ENSG00000174574	0.998247
AKIRIN2 ENSG00000135334	1.00042
AKNA ENSG00000106948	1.00113
AKNAD1 ENSG00000162641	1.00157
AKR1A1 ENSG00000117448	0.999912
AKR1B1 ENSG00000085662	1.00056
AKR1B10 ENSG00000198074	1.00021
AKR1B15 ENSG00000227471	1.00121
AKR1C1 ENSG00000187134	1.00026
AKR1C2 ENSG00000151632	1.00031
AKR1C3 ENSG00000196139	1.00115
AKR1C4 ENSG00000198610	0.999591
AKR1D1 ENSG00000122787	0.999511
AKR1E2 ENSG00000165568	1.00054
AKR7A2 ENSG00000053371	0.999801
AKR7A3 ENSG00000162482	1.00113
AKR7L ENSG00000211454	0.998952
AKT1 ENSG00000142208	0.998419
AKT1S1 ENSG00000204673	0.999914
AKT2 ENSG00000105221	1.00105
AKT3 ENSG00000117020	0.99883
AKTIP ENSG00000166971	0.998755
AL023806.1 ENSG00000280184	1.00032
AL049794.1 ENSG00000280240	0.998788
AL049872.1 ENSG00000279963	1.00168
AL133475.1 ENSG00000281602	1.00096
AL135745.1 ENSG00000279654	0.999797
AL135787.1 ENSG00000283263	1.00064
AL354828.1 ENSG00000279282	0.999858
AL354828.2 ENSG00000280175	1.00068
AL356053.1 ENSG00000150076	0.99763
AL356289.1 ENSG00000279096	0.999056
AL356585.1 ENSG00000279081	1.0015
AL357140.1 ENSG00000280113	0.998608
AL358852.1 ENSG00000278899	1.00097
AL365181.1 ENSG00000280316	1.0018
AL513523.2 ENSG00000279767	0.998366
AL589743.1 ENSG00000279508	0.999298
AL590235.1 ENSG00000280230	0.998721
AL645922.1 ENSG00000279546	1.00097
ALAD ENSG00000148218	1.00032
ALAS1 ENSG00000023330	1.00177
ALAS2 ENSG00000158578	1.0003
ALB ENSG00000163631	0.999612
ALCAM ENSG00000170017	0.999506
ALDH16A1 ENSG00000161618	0.999475
ALDH18A1 ENSG00000059573	1.00097
ALDH1A1 ENSG00000165092	0.999032
ALDH1A2 ENSG00000128918	0.999734
ALDH1A3 ENSG00000184254	1.00045
ALDH1B1 ENSG00000137124	1.00065
ALDH1L1 ENSG00000144908	1.00007
ALDH1L2 ENSG00000136010	1.00008
ALDH3A1 ENSG00000108602	0.999318
ALDH3A2 ENSG00000072210	1.0003
ALDH3B1 ENSG00000006534	1.00035
ALDH3B2 ENSG00000132746	1.00095
ALDH4A1 ENSG00000159423	1.00046
ALDH5A1 ENSG00000112294	1.00035
ALDH6A1 ENSG00000119711	0.999025
ALDH7A1 ENSG00000164904	1.00059
ALDH8A1 ENSG00000118514	0.999578
ALDH9A1 ENSG00000143149	1.00299
ALDOA ENSG00000149925	0.999292
ALDOB ENSG00000136872	1.00009
ALDOC ENSG00000109107	0.999295
ALG1 ENSG00000033011	1.00051
ALG10 ENSG00000139133	0.999001
ALG10B ENSG00000175548	1.00009
ALG11 ENSG00000253710	0.998932
ALG12 ENSG00000182858	1.0011
ALG13 ENSG00000101901	1.00061
ALG14 ENSG00000172339	0.998754
ALG1L ENSG00000189366	0.999389
ALG1L2 ENSG00000251287	1.00004
ALG2 ENSG00000119523	1.0013
ALG3 ENSG00000214160	0.999143
ALG5 ENSG00000120697	1.00041
ALG6 ENSG00000088035	0.999448
ALG8 ENSG00000159063	0.999019
ALG9 ENSG00000086848	0.999756
ALK ENSG00000171094	1.00059
ALKBH1 ENSG00000100601	0.999381
ALKBH2 ENSG00000189046	1.00032
ALKBH3 ENSG00000166199	0.999014
ALKBH4 ENSG00000160993	0.998902
ALKBH5 ENSG00000091542	1.00245
ALKBH6 ENSG00000239382	1.00084
ALKBH7 ENSG00000125652	0.998948
ALKBH8 ENSG00000137760	0.998599
ALLC ENSG00000151360	1.00003
ALMS1 ENSG00000116127	0.999546
ALOX12 ENSG00000108839	0.998855
ALOX12B ENSG00000179477	1.00038
ALOX15 ENSG00000161905	0.999606
ALOX15B ENSG00000179593	0.9991
ALOX5 ENSG00000012779	0.998791
ALOX5AP ENSG00000132965	1.00046
ALOXE3 ENSG00000179148	1.00057
ALPK1 ENSG00000073331	0.999598
ALPK2 ENSG00000198796	0.998475
ALPK3 ENSG00000136383	1.00051
ALPL ENSG00000162551	0.99914
ALPP ENSG00000163283	1.00027
ALS2 ENSG00000003393	0.999676
ALS2CL ENSG00000178038	0.999213
ALS2CR11 ENSG00000155754	1.0001
ALS2CR12 ENSG00000155749	0.99969
ALX1 ENSG00000180318	0.999673
ALX3 ENSG00000156150	1.00054
ALX4 ENSG00000052850	0.997708
ALYREF ENSG00000183684	1.00109
AMACR ENSG00000242110	0.998491
AMBN ENSG00000178522	0.999713
AMBP ENSG00000106927	1.00002
AMBRA1 ENSG00000110497	0.999858
AMD1 ENSG00000123505	0.998763
AMDHD1 ENSG00000139344	1.0007
AMDHD2 ENSG00000162066	0.999185
AMELX ENSG00000125363	0.999754
AMELY ENSG00000099721	1.00047
AMER1 ENSG00000184675	0.999158
AMER2 ENSG00000165566	1.00078
AMER3 ENSG00000178171	0.999786
AMFR ENSG00000159461	0.998535
AMH ENSG00000104899	1.00006
AMHR2 ENSG00000135409	1.00258
AMIGO1 ENSG00000181754	1.00088
AMIGO2 ENSG00000139211	0.999043
AMIGO3 ENSG00000176020	0.997425
AMMECR1 ENSG00000101935	1.00121
AMMECR1L ENSG00000144233	1.00162
AMN ENSG00000166126	1.00076
AMN1 ENSG00000151743	1.00053
AMOT ENSG00000126016	1.00063
AMOTL1 ENSG00000166025	1.00023
AMOTL2 ENSG00000114019	0.999926
AMPD1 ENSG00000116748	0.99936
AMPD2 ENSG00000116337	1.00061
AMPD3 ENSG00000133805	1.00045
AMPH ENSG00000078053	0.99986
AMT ENSG00000145020	1.00161
AMTN ENSG00000187689	1.00088
AMY1A ENSG00000237763	1.00163
AMY1B ENSG00000174876	0.998681
AMY1C ENSG00000187733	1.00137
AMY2A ENSG00000243480	0.997593
AMY2B ENSG00000240038	0.999162
AMZ1 ENSG00000174945	0.99896
AMZ2 ENSG00000196704	1.00081
ANAPC1 ENSG00000153107	0.999097
ANAPC10 ENSG00000164162	1.00032
ANAPC11 ENSG00000141552	0.999203
ANAPC13 ENSG00000129055	0.998691
ANAPC15 ENSG00000110200	1.00003
ANAPC16 ENSG00000166295	1.00189
ANAPC2 ENSG00000176248	0.999431
ANAPC4 ENSG00000053900	1.00174
ANAPC5 ENSG00000089053	1.00078
ANAPC7 ENSG00000196510	1.00065
ANG ENSG00000214274	1.00094
ANGEL1 ENSG00000013523	0.999968
ANGEL2 ENSG00000174606	1.00071
ANGPT1 ENSG00000154188	0.999543
ANGPT2 ENSG00000091879	0.999271
ANGPT4 ENSG00000101280	1.00102
ANGPTL1 ENSG00000116194	1.00093
ANGPTL2 ENSG00000136859	1.00131
ANGPTL3 ENSG00000132855	0.99901
ANGPTL4 ENSG00000167772	1.00056
ANGPTL5 ENSG00000187151	0.999337
ANGPTL6 ENSG00000130812	1.00046
ANGPTL7 ENSG00000171819	0.998322
ANGPTL8 ENSG00000130173	1.00081
ANHX ENSG00000227059	1.00175
ANK1 ENSG00000029534	1.00008
ANK2 ENSG00000145362	1.00009
ANK3 ENSG00000151150	1.00033
ANKAR ENSG00000151687	1.00085
ANKDD1A ENSG00000166839	0.999331
ANKDD1B ENSG00000189045	1.00038
ANKEF1 ENSG00000132623	1.00001
ANKFN1 ENSG00000153930	1.0002
ANKFY1 ENSG00000185722	0.999053
ANKH ENSG00000154122	0.999824
ANKHD1 ENSG00000131503	0.999069
ANKHD1-EIF4EBP3 ENSG00000254996	0.999947
ANKIB1 ENSG00000001629	0.998743
ANKK1 ENSG00000170209	1.00142
ANKLE1 ENSG00000160117	1.00053
ANKLE2 ENSG00000176915	0.999979
ANKMY1 ENSG00000144504	1.00017
ANKMY2 ENSG00000106524	1.00055
ANKRA2 ENSG00000164331	0.998732
ANKRD1 ENSG00000148677	0.999721
ANKRD10 ENSG00000088448	1.00101
ANKRD11 ENSG00000167522	0.999236
ANKRD12 ENSG00000101745	1.00143
ANKRD13A ENSG00000076513	1.00057
ANKRD13B ENSG00000198720	1.00059
ANKRD13C ENSG00000118454	1.00304
ANKRD13D ENSG00000172932	0.999663
ANKRD16 ENSG00000134461	0.999067
ANKRD17 ENSG00000132466	0.999902
ANKRD18A ENSG00000180071	0.998893
ANKRD18B ENSG00000230453	1.00176
ANKRD2 ENSG00000165887	1.00087
ANKRD20A1 ENSG00000260691	0.999694
ANKRD20A2 ENSG00000183148	0.998646
ANKRD20A3 ENSG00000276203	0.99863
ANKRD20A4 ENSG00000172014	0.998323
ANKRD22 ENSG00000152766	0.999863
ANKRD23 ENSG00000163126	1.00228
ANKRD24 ENSG00000089847	1.00167
ANKRD26 ENSG00000107890	1.00016
ANKRD27 ENSG00000105186	1.00013
ANKRD28 ENSG00000206560	1.00026
ANKRD29 ENSG00000154065	1.00005
ANKRD30A ENSG00000148513	1.001
ANKRD30B ENSG00000180777	0.999939
ANKRD30BL ENSG00000163046	1.00095
ANKRD31 ENSG00000145700	1.00084
ANKRD33 ENSG00000167612	0.9997
ANKRD33B ENSG00000164236	1.0026
ANKRD34A ENSG00000272031	1.0006
ANKRD34B ENSG00000189127	0.999227
ANKRD34C ENSG00000235711	0.998547
ANKRD35 ENSG00000198483	1.0006
ANKRD36 ENSG00000135976	0.999882
ANKRD36B ENSG00000196912	0.998734
ANKRD36C ENSG00000174501	0.999268
ANKRD37 ENSG00000186352	1.00017
ANKRD39 ENSG00000213337	1.00019
ANKRD40 ENSG00000154945	1.00207
ANKRD42 ENSG00000137494	1.00178
ANKRD44 ENSG00000065413	1.00137
ANKRD45 ENSG00000183831	1.00099
ANKRD46 ENSG00000186106	0.999172
ANKRD49 ENSG00000168876	0.997466
ANKRD50 ENSG00000151458	0.999056
ANKRD52 ENSG00000139645	1.00009
ANKRD53 ENSG00000144031	1.00033
ANKRD54 ENSG00000100124	1.001
ANKRD55 ENSG00000164512	0.999285
ANKRD6 ENSG00000135299	1.0002
ANKRD61 ENSG00000157999	0.999743
ANKRD62 ENSG00000181626	0.999865
ANKRD65 ENSG00000235098	0.999025
ANKRD66 ENSG00000230062	0.999633
ANKRD7 ENSG00000106013	1.00177
ANKRD9 ENSG00000156381	1.00029
ANKS1A ENSG00000064999	1.00016
ANKS1B ENSG00000185046	1.00075
ANKS3 ENSG00000168096	0.999552
ANKS4B ENSG00000175311	1.00045
ANKS6 ENSG00000165138	0.999733
ANKUB1 ENSG00000206199	0.998791
ANKZF1 ENSG00000163516	1.001
ANLN ENSG00000011426	1.00158
ANO1 ENSG00000131620	1.0007
ANO10 ENSG00000160746	0.999257
ANO2 ENSG00000047617	1.00004
ANO3 ENSG00000134343	0.997993
ANO4 ENSG00000151572	0.999248
ANO5 ENSG00000171714	0.999878
ANO6 ENSG00000177119	1.0011
ANO7 ENSG00000146205	1.00027
ANO8 ENSG00000074855	0.999194
ANO9 ENSG00000185101	0.999329
ANOS1 ENSG00000011201	1.00026
ANP32A ENSG00000140350	0.998137
ANP32B ENSG00000136938	0.999229
ANP32D ENSG00000139223	1.00151
ANP32E ENSG00000143401	1.00043
ANPEP ENSG00000166825	0.999476
ANTXR1 ENSG00000169604	0.999084
ANTXR2 ENSG00000163297	0.999027
ANTXRL ENSG00000274209	1.00052
ANXA1 ENSG00000135046	0.998576
ANXA10 ENSG00000109511	1.00088
ANXA11 ENSG00000122359	0.99883
ANXA13 ENSG00000104537	1.00067
ANXA2 ENSG00000182718	1.00045
ANXA2R ENSG00000177721	1.00106
ANXA3 ENSG00000138772	0.999957
ANXA4 ENSG00000196975	1.00066
ANXA5 ENSG00000164111	0.998959
ANXA6 ENSG00000197043	0.999808
ANXA7 ENSG00000138279	0.998576
ANXA8 ENSG00000265190	0.999769
ANXA8L1 ENSG00000264230	1.00026
ANXA9 ENSG00000143412	0.999505
AOAH ENSG00000136250	0.999891
AOC1 ENSG00000002726	0.999673
AOC2 ENSG00000131480	0.999811
AOC3 ENSG00000131471	0.999615
AOX1 ENSG00000138356	1.00029
AP000275.65 ENSG00000265590	0.999949
AP000295.9 ENSG00000249624	1.00006
AP000304.12 ENSG00000249209	1.00057
AP000349.2 ENSG00000280178	1.00057
AP000350.10 ENSG00000251357	0.99973
AP000687.1 ENSG00000280170	1.0008
AP000721.4 ENSG00000256100	1.00041
AP000769.1 ENSG00000279576	1.00028
AP000866.1 ENSG00000279342	0.99999
AP001888.1 ENSG00000281781	0.999295
AP002962.1 ENSG00000279906	1.00111
AP006285.2 ENSG00000278919	0.999152
AP1AR ENSG00000138660	0.998844
AP1B1 ENSG00000100280	0.999969
AP1G1 ENSG00000166747	1.00105
AP1G2 ENSG00000213983	1.00077
AP1M1 ENSG00000072958	1.00049
AP1M2 ENSG00000129354	0.998776
AP1S1 ENSG00000106367	0.998544
AP1S2 ENSG00000182287	0.999268
AP1S3 ENSG00000152056	1.00009
AP2A1 ENSG00000196961	0.998819
AP2A2 ENSG00000183020	1.00191
AP2B1 ENSG00000006125	0.999813
AP2M1 ENSG00000161203	0.998323
AP2S1 ENSG00000042753	0.99997
AP3B1 ENSG00000132842	0.999803
AP3B2 ENSG00000103723	0.999742
AP3D1 ENSG00000065000	1.00012
AP3M1 ENSG00000185009	0.999161
AP3M2 ENSG00000070718	1.00044
AP3S1 ENSG00000177879	0.999447
AP3S2 ENSG00000157823	1.00166
AP4B1 ENSG00000134262	1.00066
AP4E1 ENSG00000081014	1.00019
AP4M1 ENSG00000221838	1.0007
AP4S1 ENSG00000100478	0.999928
AP5B1 ENSG00000254470	0.99901
AP5M1 ENSG00000053770	1.0005
AP5S1 ENSG00000125843	0.999718
AP5Z1 ENSG00000242802	1.00016
APAF1 ENSG00000120868	0.99948
APBA1 ENSG00000107282	0.999546
APBA2 ENSG00000034053	1.00026
APBA3 ENSG00000011132	0.999196
APBB1 ENSG00000166313	0.996492
APBB1IP ENSG00000077420	1.00129
APBB2 ENSG00000163697	1.00008
APBB3 ENSG00000113108	0.999349
APC ENSG00000134982	1.00022
APC2 ENSG00000115266	0.999425
APCDD1 ENSG00000154856	0.999272
APCDD1L ENSG00000198768	1
APCS ENSG00000132703	1.00038
APEH ENSG00000164062	1.00069
APELA ENSG00000248329	1.00107
APEX1 ENSG00000100823	1.00139
APEX2 ENSG00000169188	1.00056
APH1A ENSG00000117362	0.999342
APH1B ENSG00000138613	0.998316
API5 ENSG00000166181	1.00033
APIP ENSG00000149089	1.00014
APITD1 ENSG00000175279	1.00093
APITD1-CORT ENSG00000251503	1.00031
APLF ENSG00000169621	1.00013
APLN ENSG00000171388	1.00169
APLNR ENSG00000134817	1.00048
APLP1 ENSG00000105290	1.00139
APLP2 ENSG00000084234	0.999528
APMAP ENSG00000101474	0.999035
APOA1 ENSG00000118137	1.00238
APOA2 ENSG00000158874	0.998919
APOB ENSG00000084674	1.00099
APOBEC1 ENSG00000111701	0.998683
APOBEC2 ENSG00000124701	1.00021
APOBEC3A ENSG00000128383	1.00053
APOBEC3B ENSG00000179750	1.00017
APOBEC3C ENSG00000244509	1.00026
APOBEC3D ENSG00000243811	1.00052
APOBEC3F ENSG00000128394	0.99989
APOBEC3G ENSG00000239713	1.00054
APOBEC3H ENSG00000100298	1.00007
APOBEC4 ENSG00000173627	0.999872
APOBR ENSG00000184730	0.999012
APOC1 ENSG00000130208	0.999553
APOC2 ENSG00000234906	0.999718
APOC3 ENSG00000110245	1.00028
APOC4 ENSG00000267467	0.999185
APOD ENSG00000189058	0.999884
APOE ENSG00000130203	1.00073
APOF ENSG00000175336	0.999384
APOH ENSG00000091583	1.00061
APOL1 ENSG00000100342	1.00009
APOL2 ENSG00000128335	1.002
APOL3 ENSG00000128284	1.00169
APOL4 ENSG00000100336	1.00081
APOL6 ENSG00000221963	1.00004
APOLD1 ENSG00000178878	1.00021
APOM ENSG00000204444	1.00134
APOO ENSG00000184831	1.00105
APOOL ENSG00000155008	1.00066
APP ENSG00000142192	0.999741
APPBP2 ENSG00000062725	1.00043
APPL1 ENSG00000157500	1.00042
APPL2 ENSG00000136044	0.998654
APRT ENSG00000198931	1.00099
APTX ENSG00000137074	0.999447
AQP1 ENSG00000240583	1.00137
AQP10 ENSG00000143595	0.999257
AQP11 ENSG00000178301	0.999734
AQP12A ENSG00000184945	1.00061
AQP12B ENSG00000185176	0.999194
AQP2 ENSG00000167580	1.00009
AQP3 ENSG00000165272	1.00151
AQP4 ENSG00000171885	0.999755
AQP5 ENSG00000161798	1.00017
AQP6 ENSG00000086159	1.00056
AQP7 ENSG00000165269	1.00001
AQP8 ENSG00000103375	0.998699
AQP9 ENSG00000103569	1.00024
AQR ENSG00000021776	1.00167
AR ENSG00000169083	1.00103
ARAF ENSG00000078061	1.00108
ARAP1 ENSG00000186635	1.00004
ARAP2 ENSG00000047365	0.999146
ARAP3 ENSG00000120318	0.999256
ARC ENSG00000198576	0.999744
ARCN1 ENSG00000095139	1.00002
AREG ENSG00000109321	0.998478
AREL1 ENSG00000119682	0.998666
ARF1 ENSG00000143761	1.00094
ARF3 ENSG00000134287	1.00081
ARF4 ENSG00000168374	1.00089
ARF5 ENSG00000004059	0.999742
ARF6 ENSG00000165527	0.998853
ARFGAP1 ENSG00000101199	0.999388
ARFGAP2 ENSG00000149182	1.00004
ARFGAP3 ENSG00000242247	1.00096
ARFGEF1 ENSG00000066777	0.99866
ARFGEF2 ENSG00000124198	0.999391
ARFGEF3 ENSG00000112379	0.999511
ARFIP1 ENSG00000164144	0.998682
ARFIP2 ENSG00000132254	0.999295
ARFRP1 ENSG00000101246	1.00008
ARG1 ENSG00000118520	0.999348
ARG2 ENSG00000081181	1.00035
ARGFX ENSG00000186103	1.00089
ARGLU1 ENSG00000134884	1.00165
ARHGAP1 ENSG00000175220	0.999936
ARHGAP10 ENSG00000071205	0.999507
ARHGAP11A ENSG00000198826	1.00067
ARHGAP11B ENSG00000187951	0.999232
ARHGAP12 ENSG00000165322	0.999552
ARHGAP15 ENSG00000075884	0.999976
ARHGAP17 ENSG00000140750	0.99971
ARHGAP18 ENSG00000146376	1.00033
ARHGAP19 ENSG00000213390	1.00016
ARHGAP20 ENSG00000137727	1.00099
ARHGAP21 ENSG00000107863	1.00085
ARHGAP22 ENSG00000128805	0.999875
ARHGAP23 ENSG00000275832	0.999174
ARHGAP24 ENSG00000138639	1.00039
ARHGAP25 ENSG00000163219	1.00005
ARHGAP26 ENSG00000145819	1.00115
ARHGAP27 ENSG00000159314	0.999673
ARHGAP28 ENSG00000088756	1.00053
ARHGAP29 ENSG00000137962	1.00023
ARHGAP30 ENSG00000186517	1.00052
ARHGAP31 ENSG00000031081	1.00069
ARHGAP32 ENSG00000134909	0.998779
ARHGAP33 ENSG00000004777	1.00101
ARHGAP35 ENSG00000160007	0.999135
ARHGAP36 ENSG00000147256	1.00067
ARHGAP39 ENSG00000147799	1.00084
ARHGAP4 ENSG00000089820	0.999327
ARHGAP40 ENSG00000124143	1.00149
ARHGAP42 ENSG00000165895	1.00061
ARHGAP44 ENSG00000006740	1.00027
ARHGAP45 ENSG00000180448	1.0003
ARHGAP5 ENSG00000100852	0.999944
ARHGAP6 ENSG00000047648	0.999832
ARHGAP8 ENSG00000241484	0.999393
ARHGAP9 ENSG00000123329	0.999812
ARHGDIA ENSG00000141522	1.00002
ARHGDIB ENSG00000111348	1.00028
ARHGDIG ENSG00000242173	0.999635
ARHGEF1 ENSG00000076928	1.00073
ARHGEF10 ENSG00000104728	1.00071
ARHGEF10L ENSG00000074964	0.999986
ARHGEF11 ENSG00000132694	0.999304
ARHGEF12 ENSG00000196914	1.00217
ARHGEF15 ENSG00000198844	1.00055
ARHGEF16 ENSG00000130762	1.00003
ARHGEF17 ENSG00000110237	1.00097
ARHGEF18 ENSG00000104880	1.00035
ARHGEF19 ENSG00000142632	1.0004
ARHGEF2 ENSG00000116584	0.999326
ARHGEF25 ENSG00000240771	0.999712
ARHGEF26 ENSG00000114790	1.00058
ARHGEF28 ENSG00000214944	0.999189
ARHGEF3 ENSG00000163947	0.998782
ARHGEF33 ENSG00000214694	0.999579
ARHGEF35 ENSG00000213214	1.00054
ARHGEF37 ENSG00000183111	1.00044
ARHGEF38 ENSG00000236699	0.998688
ARHGEF39 ENSG00000137135	0.999346
ARHGEF4 ENSG00000136002	1.00015
ARHGEF40 ENSG00000165801	0.999569
ARHGEF5 ENSG00000050327	0.999909
ARHGEF6 ENSG00000129675	1.00053
ARHGEF7 ENSG00000102606	0.999674
ARHGEF9 ENSG00000131089	0.9995
ARID1A ENSG00000117713	0.997817
ARID1B ENSG00000049618	0.999434
ARID2 ENSG00000189079	1.00007
ARID3A ENSG00000116017	0.999567
ARID3B ENSG00000179361	1.00095
ARID4A ENSG00000032219	1.00048
ARID4B ENSG00000054267	0.999077
ARID5A ENSG00000196843	0.999778
ARID5B ENSG00000150347	1.00079
ARIH1 ENSG00000166233	0.999949
ARIH2 ENSG00000177479	1.00006
ARIH2OS ENSG00000221883	0.999145
ARL1 ENSG00000120805	1.00057
ARL10 ENSG00000175414	1.00041
ARL11 ENSG00000152213	1.00033
ARL13B ENSG00000169379	0.999815
ARL14 ENSG00000179674	1.00013
ARL14EP ENSG00000152219	0.999989
ARL15 ENSG00000185305	1.00091
ARL16 ENSG00000214087	1.00063
ARL17A ENSG00000185829	0.99998
ARL17B ENSG00000228696	1.00102
ARL2 ENSG00000213465	0.999206
ARL2BP ENSG00000102931	0.999338
ARL3 ENSG00000138175	1.00065
ARL4A ENSG00000122644	0.999161
ARL4C ENSG00000188042	1.0011
ARL4D ENSG00000175906	0.999123
ARL5A ENSG00000162980	0.999608
ARL5B ENSG00000165997	0.998445
ARL5C ENSG00000141748	1.00014
ARL6 ENSG00000113966	0.998598
ARL6IP1 ENSG00000170540	1.00035
ARL6IP4 ENSG00000182196	0.998889
ARL6IP5 ENSG00000144746	0.999659
ARL6IP6 ENSG00000177917	0.999877
ARL8A ENSG00000143862	1.00191
ARL8B ENSG00000134108	0.998506
ARL9 ENSG00000196503	0.999752
ARMC1 ENSG00000104442	1.00123
ARMC10 ENSG00000170632	1.0003
ARMC12 ENSG00000157343	1.00073
ARMC2 ENSG00000118690	0.999063
ARMC3 ENSG00000165309	0.9982
ARMC4 ENSG00000169126	1.00057
ARMC5 ENSG00000140691	1.00012
ARMC6 ENSG00000105676	0.999442
ARMC7 ENSG00000125449	0.999322
ARMC8 ENSG00000114098	0.999143
ARMC9 ENSG00000135931	0.998773
ARMCX1 ENSG00000126947	0.999709
ARMCX2 ENSG00000184867	0.999702
ARMCX3 ENSG00000102401	1.00014
ARMCX4 ENSG00000196440	1.00069
ARMCX5 ENSG00000125962	1.00004
ARMCX6 ENSG00000198960	0.999941
ARMS2 ENSG00000254636	0.999093
ARMT1 ENSG00000146476	0.999703
ARNT ENSG00000143437	0.999909
ARNT2 ENSG00000172379	0.997931
ARNTL ENSG00000133794	1.00026
ARNTL2 ENSG00000029153	0.999938
ARPC1A ENSG00000241685	0.99983
ARPC1B ENSG00000130429	1.0001
ARPC2 ENSG00000163466	1.00023
ARPC3 ENSG00000111229	1.00261
ARPC4 ENSG00000241553	1.00035
ARPC5 ENSG00000162704	0.998652
ARPC5L ENSG00000136950	0.997126
ARPIN ENSG00000242498	0.999645
ARPP19 ENSG00000128989	0.99977
ARPP21 ENSG00000172995	0.999021
ARRB1 ENSG00000137486	1.00203
ARRB2 ENSG00000141480	0.999799
ARRDC1 ENSG00000197070	0.999703
ARRDC2 ENSG00000105643	0.999424
ARRDC3 ENSG00000113369	1.00001
ARRDC4 ENSG00000140450	0.999526
ARRDC5 ENSG00000205784	0.999464
ARSA ENSG00000100299	0.999865
ARSB ENSG00000113273	1.00075
ARSD ENSG00000006756	1.00032
ARSE ENSG00000157399	1.00055
ARSF ENSG00000062096	0.99984
ARSG ENSG00000141337	1.00082
ARSI ENSG00000183876	0.999852
ARSJ ENSG00000180801	1.00086
ARSK ENSG00000164291	0.999398
ART3 ENSG00000156219	1.00029
ART4 ENSG00000111339	0.999827
ART5 ENSG00000167311	0.999604
ARTN ENSG00000117407	1.0016
ARV1 ENSG00000173409	0.999981
ARVCF ENSG00000099889	1.00122
ARX ENSG00000004848	1.00114
AS3MT ENSG00000214435	0.999827
ASAH1 ENSG00000104763	1.00009
ASAH2 ENSG00000188611	0.999826
ASAH2B ENSG00000204147	1.00036
ASAP1 ENSG00000153317	1.00043
ASAP2 ENSG00000151693	0.999539
ASAP3 ENSG00000088280	0.997889
ASB1 ENSG00000065802	0.999988
ASB10 ENSG00000146926	0.999182
ASB11 ENSG00000165192	1.00001
ASB12 ENSG00000198881	1.00011
ASB13 ENSG00000196372	0.999751
ASB14 ENSG00000239388	0.999595
ASB15 ENSG00000146809	0.999548
ASB16 ENSG00000161664	0.997921
ASB17 ENSG00000154007	0.998852
ASB18 ENSG00000182177	1.0015
ASB2 ENSG00000100628	0.999743
ASB3 ENSG00000115239	1.00035
ASB4 ENSG00000005981	0.999615
ASB5 ENSG00000164122	1.0002
ASB6 ENSG00000148331	0.999184
ASB7 ENSG00000183475	1.0009
ASB8 ENSG00000177981	0.999723
ASB9 ENSG00000102048	0.999256
ASCC1 ENSG00000138303	0.999748
ASCC2 ENSG00000100325	1.00011
ASCC3 ENSG00000112249	0.999092
ASCL1 ENSG00000139352	1.00053
ASCL2 ENSG00000183734	0.999613
ASCL3 ENSG00000176009	0.999838
ASCL4 ENSG00000187855	1.00064
ASCL5 ENSG00000232237	0.999934
ASF1A ENSG00000111875	1.00042
ASF1B ENSG00000105011	0.99866
ASGR1 ENSG00000141505	0.999862
ASGR2 ENSG00000161944	0.998563
ASH1L ENSG00000116539	0.999494
ASH2L ENSG00000129691	1.00203
ASIC1 ENSG00000110881	0.999978
ASIC2 ENSG00000108684	0.999534
ASIC3 ENSG00000213199	0.999644
ASIC4 ENSG00000072182	0.999146
ASIC5 ENSG00000256394	1.00074
ASIP ENSG00000101440	1.00058
ASL ENSG00000126522	1.00153
ASMT ENSG00000196433	1.0018
ASMTL ENSG00000169093	1.00018
ASNA1 ENSG00000198356	1.00082
ASNS ENSG00000070669	0.998735
ASNSD1 ENSG00000138381	0.999737
ASPA ENSG00000108381	1.00117
ASPDH ENSG00000204653	1.00002
ASPG ENSG00000166183	1.0022
ASPH ENSG00000198363	1.00013
ASPHD1 ENSG00000174939	0.998978
ASPHD2 ENSG00000128203	0.999472
ASPM ENSG00000066279	0.999793
ASPN ENSG00000106819	0.998301
ASPRV1 ENSG00000244617	0.998357
ASPSCR1 ENSG00000169696	1.0027
ASRGL1 ENSG00000162174	0.99928
ASS1 ENSG00000130707	1.00002
ASTE1 ENSG00000034533	0.999973
ASTN1 ENSG00000152092	1.00121
ASTN2 ENSG00000148219	0.998274
ASUN ENSG00000064102	1.00089
ASXL1 ENSG00000171456	1.0003
ASXL2 ENSG00000143970	0.999558
ASXL3 ENSG00000141431	0.998453
ASZ1 ENSG00000154438	1.00093
ATAD1 ENSG00000138138	0.998907
ATAD2 ENSG00000156802	1.00154
ATAD2B ENSG00000119778	1.00214
ATAD3A ENSG00000197785	1.00139
ATAD3B ENSG00000160072	1.00042
ATAD3C ENSG00000215915	0.998819
ATAD5 ENSG00000176208	0.99962
ATAT1 ENSG00000137343	0.999665
ATCAY ENSG00000167654	0.999624
ATE1 ENSG00000107669	1.00002
ATF1 ENSG00000123268	0.999124
ATF2 ENSG00000115966	1.00053
ATF3 ENSG00000162772	1.00018
ATF4 ENSG00000128272	1.00103
ATF5 ENSG00000169136	1.00124
ATF6 ENSG00000118217	1.00093
ATF6B ENSG00000213676	0.998677
ATF7 ENSG00000170653	0.999667
ATF7IP ENSG00000171681	0.999912
ATF7IP2 ENSG00000166669	0.999411
ATG10 ENSG00000152348	1.00077
ATG101 ENSG00000123395	0.998729
ATG12 ENSG00000145782	1.00043
ATG13 ENSG00000175224	0.99929
ATG14 ENSG00000126775	1.00108
ATG16L1 ENSG00000085978	0.999359
ATG16L2 ENSG00000168010	1.00133
ATG2A ENSG00000110046	0.999442
ATG2B ENSG00000066739	1.00135
ATG3 ENSG00000144848	0.998245
ATG4A ENSG00000101844	1.0013
ATG4B ENSG00000168397	1.00054
ATG4C ENSG00000125703	0.999547
ATG4D ENSG00000130734	0.999504
ATG5 ENSG00000057663	1.00017
ATG7 ENSG00000197548	1.0005
ATG9A ENSG00000198925	0.99956
ATG9B ENSG00000181652	1.00037
ATHL1 ENSG00000142102	1.00215
ATIC ENSG00000138363	0.999291
ATL1 ENSG00000198513	0.999121
ATL2 ENSG00000119787	1.00042
ATL3 ENSG00000184743	0.999895
ATM ENSG00000149311	1.00041
ATMIN ENSG00000166454	0.99971
ATN1 ENSG00000111676	0.998848
ATOH1 ENSG00000172238	1.00057
ATOH7 ENSG00000179774	0.998555
ATOH8 ENSG00000168874	1.00065
ATOX1 ENSG00000177556	1.00028
ATP10A ENSG00000206190	0.999876
ATP10B ENSG00000118322	1.00055
ATP10D ENSG00000145246	0.999978
ATP11A ENSG00000068650	0.998117
ATP11B ENSG00000058063	0.999599
ATP11C ENSG00000101974	1.00063
ATP12A ENSG00000075673	1.00022
ATP13A1 ENSG00000105726	0.99882
ATP13A2 ENSG00000159363	1.00031
ATP13A3 ENSG00000133657	1.0003
ATP13A4 ENSG00000127249	1.00028
ATP13A5 ENSG00000187527	0.999699
ATP1A1 ENSG00000163399	1.00098
ATP1A2 ENSG00000018625	1.0008
ATP1A3 ENSG00000105409	1.00176
ATP1A4 ENSG00000132681	1.00079
ATP1B1 ENSG00000143153	1.00014
ATP1B2 ENSG00000129244	0.999381
ATP1B3 ENSG00000069849	1.00014
ATP1B4 ENSG00000101892	0.999567
ATP23 ENSG00000166896	1.00096
ATP2A1 ENSG00000196296	0.999607
ATP2A2 ENSG00000174437	1.00015
ATP2A3 ENSG00000074370	1.00043
ATP2B1 ENSG00000070961	0.998522
ATP2B2 ENSG00000157087	1.00031
ATP2B3 ENSG00000067842	0.999047
ATP2B4 ENSG00000058668	0.997788
ATP2C1 ENSG00000017260	1.00004
ATP2C2 ENSG00000064270	1.00051
ATP4A ENSG00000105675	0.99995
ATP4B ENSG00000186009	1.00043
ATP5J2-PTCD1 ENSG00000248919	1.0006
ATP5SL ENSG00000105341	0.999517
ATP6AP1 ENSG00000071553	0.999114
ATP6AP1L ENSG00000205464	1.00153
ATP6AP2 ENSG00000182220	0.998765
ATP6V0A1 ENSG00000033627	1.00043
ATP6V0A2 ENSG00000185344	0.999566
ATP6V0A4 ENSG00000105929	1.00002
ATP6V0B ENSG00000117410	1.00003
ATP6V0C ENSG00000185883	1.00016
ATP6V0D1 ENSG00000159720	0.99988
ATP6V0D2 ENSG00000147614	0.999593
ATP6V0E1 ENSG00000113732	0.999814
ATP6V0E2 ENSG00000171130	0.999712
ATP6V1A ENSG00000114573	0.999927
ATP6V1B1 ENSG00000116039	1.00048
ATP6V1B2 ENSG00000147416	1.00037
ATP6V1C1 ENSG00000155097	0.999308
ATP6V1C2 ENSG00000143882	1.00108
ATP6V1D ENSG00000100554	0.999853
ATP6V1E1 ENSG00000131100	1.00041
ATP6V1E2 ENSG00000250565	1.00027
ATP6V1F ENSG00000128524	1.00036
ATP6V1G1 ENSG00000136888	0.999687
ATP6V1G2 ENSG00000213760	0.998901
ATP6V1G3 ENSG00000151418	0.999877
ATP6V1H ENSG00000047249	1.00004
ATP7A ENSG00000165240	0.999811
ATP7B ENSG00000123191	0.998619
ATP8A1 ENSG00000124406	0.998382
ATP8A2 ENSG00000132932	1.0008
ATP8B1 ENSG00000081923	0.999268
ATP8B2 ENSG00000143515	0.999707
ATP8B3 ENSG00000130270	1.00088
ATP8B4 ENSG00000104043	1.00045
ATP9A ENSG00000054793	0.999857
ATP9B ENSG00000166377	0.999367
ATPIF1 ENSG00000130770	1.00007
ATR ENSG00000175054	0.99881
ATRAID ENSG00000138085	0.998895
ATRIP ENSG00000164053	0.999427
ATRIP ENSG00000282827	1.00115
ATRN ENSG00000088812	1.00026
ATRNL1 ENSG00000107518	0.999932
ATRX ENSG00000085224	0.999801
ATXN1 ENSG00000124788	0.999206
ATXN10 ENSG00000130638	1.00008
ATXN1L ENSG00000224470	1.00068
ATXN2 ENSG00000204842	1.00021
ATXN2L ENSG00000168488	1.00026
ATXN3 ENSG00000066427	0.998851
ATXN3L ENSG00000123594	0.999868
ATXN7 ENSG00000163635	0.999144
ATXN7L1 ENSG00000146776	0.998555
ATXN7L2 ENSG00000162650	1.00071
ATXN7L3 ENSG00000087152	0.999862
ATXN7L3B ENSG00000253719	1.00011
AUH ENSG00000148090	1.00068
AUNIP ENSG00000127423	1.00131
AUP1 ENSG00000115307	1.00005
AURKA ENSG00000087586	0.998941
AURKAIP1 ENSG00000175756	0.999237
AURKB ENSG00000178999	0.99868
AURKC ENSG00000105146	1.00089
AUTS2 ENSG00000158321	0.999907
AVEN ENSG00000169857	0.999039
AVIL ENSG00000135407	0.999327
AVL9 ENSG00000105778	1.00095
AVP ENSG00000101200	0.999413
AVPI1 ENSG00000119986	1.00122
AVPR1A ENSG00000166148	0.999751
AVPR1B ENSG00000198049	1.00014
AVPR2 ENSG00000126895	1.00001
AXDND1 ENSG00000162779	0.999891
AXIN1 ENSG00000103126	0.997968
AXIN2 ENSG00000168646	1.00058
AXL ENSG00000167601	0.999025
AZGP1 ENSG00000160862	1.00097
AZI2 ENSG00000163512	0.999501
AZIN1 ENSG00000155096	0.999562
AZIN2 ENSG00000142920	1.00046
AZU1 ENSG00000172232	1.00108
B2M ENSG00000166710	0.99858
B3GALNT1 ENSG00000169255	0.999477
B3GALNT2 ENSG00000162885	0.999591
B3GALT1 ENSG00000172318	0.999162
B3GALT2 ENSG00000162630	1.00049
B3GALT4 ENSG00000235863	1.00183
B3GALT5 ENSG00000183778	1.00036
B3GALT6 ENSG00000176022	0.999092
B3GAT1 ENSG00000109956	1.00043
B3GAT2 ENSG00000112309	0.999109
B3GAT3 ENSG00000149541	1.00076
B3GLCT ENSG00000187676	1.0003
B3GNT2 ENSG00000170340	1.00097
B3GNT3 ENSG00000179913	1.00035
B3GNT4 ENSG00000176383	1.00104
B3GNT5 ENSG00000176597	0.99931
B3GNT6 ENSG00000198488	0.999769
B3GNT7 ENSG00000156966	1.00036
B3GNT8 ENSG00000177191	0.999927
B3GNT9 ENSG00000237172	1.001
B3GNTL1 ENSG00000175711	1.0008
B4GALNT1 ENSG00000135454	1.00024
B4GALNT2 ENSG00000167080	0.999269
B4GALNT3 ENSG00000139044	1.0005
B4GALNT4 ENSG00000182272	1.00147
B4GALT1 ENSG00000086062	0.999387
B4GALT2 ENSG00000117411	0.999761
B4GALT3 ENSG00000158850	0.999395
B4GALT4 ENSG00000121578	1.00034
B4GALT5 ENSG00000158470	0.999913
B4GALT6 ENSG00000118276	1.00005
B4GALT7 ENSG00000027847	1.00065
B4GAT1 ENSG00000174684	1.00067
B9D1 ENSG00000108641	0.999362
B9D2 ENSG00000123810	1.00045
BAALC ENSG00000164929	0.999214
BAAT ENSG00000136881	0.999148
BABAM1 ENSG00000105393	1.00023
BACE1 ENSG00000186318	1.00065
BACE2 ENSG00000182240	0.999635
BACH1 ENSG00000156273	0.9988
BACH2 ENSG00000112182	1.00092
BAD ENSG00000002330	0.999615
BAG1 ENSG00000107262	0.999206
BAG2 ENSG00000112208	0.999826
BAG3 ENSG00000151929	1.00241
BAG4 ENSG00000156735	1.00134
BAG5 ENSG00000166170	1.00149
BAG6 ENSG00000204463	0.997795
BAHCC1 ENSG00000266074	1.00116
BAHD1 ENSG00000140320	1.00015
BAIAP2 ENSG00000175866	1.00244
BAIAP2L1 ENSG00000006453	0.998241
BAIAP2L2 ENSG00000128298	0.999582
BAIAP3 ENSG00000007516	1.00197
BAK1 ENSG00000030110	1.00029
BAMBI ENSG00000095739	0.998742
BANF1 ENSG00000175334	1.00118
BANF2 ENSG00000125888	0.999109
BANK1 ENSG00000153064	0.999497
BANP ENSG00000172530	0.998576
BAP1 ENSG00000163930	1.00065
BARD1 ENSG00000138376	1.00053
BARHL2 ENSG00000143032	1.00111
BARX1 ENSG00000131668	1.00155
BARX2 ENSG00000043039	0.998852
BASP1 ENSG00000176788	0.999873
BATF ENSG00000156127	1.00027
BATF2 ENSG00000168062	1.00024
BATF3 ENSG00000123685	1.0006
BAX ENSG00000087088	0.998539
BAZ1A ENSG00000198604	0.998816
BAZ1B ENSG00000009954	0.999443
BAZ2A ENSG00000076108	0.999779
BAZ2B ENSG00000123636	0.999854
BBC3 ENSG00000105327	1.00027
BBIP1 ENSG00000214413	0.999886
BBOF1 ENSG00000119636	1.00065
BBOX1 ENSG00000129151	1.00127
BBS1 ENSG00000174483	0.999911
BBS10 ENSG00000179941	0.998823
BBS12 ENSG00000181004	0.998211
BBS2 ENSG00000125124	0.999292
BBS4 ENSG00000140463	0.999719
BBS5 ENSG00000163093	0.997962
BBS7 ENSG00000138686	1.00047
BBS9 ENSG00000122507	0.999975
BBX ENSG00000114439	0.999534
BCAM ENSG00000187244	1.0012
BCAN ENSG00000132692	1.00088
BCAP29 ENSG00000075790	1.00039
BCAP31 ENSG00000185825	0.999689
BCAR1 ENSG00000050820	1.00056
BCAR3 ENSG00000137936	1.00097
BCAS1 ENSG00000064787	0.999983
BCAS2 ENSG00000116752	1.00001
BCAS3 ENSG00000141376	1.00028
BCAS4 ENSG00000124243	1.00063
BCAT1 ENSG00000060982	1.00003
BCAT2 ENSG00000105552	0.997735
BCCIP ENSG00000107949	0.998759
BCDIN3D ENSG00000186666	1.00004
BCHE ENSG00000114200	1.00022
BCKDHA ENSG00000248098	0.99854
BCKDHB ENSG00000083123	1.00038
BCKDK ENSG00000103507	0.999838
BCL10 ENSG00000142867	0.998076
BCL11A ENSG00000119866	0.999305
BCL11B ENSG00000127152	1.00151
BCL2 ENSG00000171791	0.999688
BCL2A1 ENSG00000140379	0.99892
BCL2L1 ENSG00000171552	0.999517
BCL2L10 ENSG00000137875	0.998564
BCL2L11 ENSG00000153094	0.998738
BCL2L12 ENSG00000126453	1.00014
BCL2L13 ENSG00000099968	0.999317
BCL2L14 ENSG00000121380	0.997733
BCL2L15 ENSG00000188761	1.0009
BCL2L2 ENSG00000129473	1.00082
BCL2L2-PABPN1 ENSG00000258643	0.999562
BCL3 ENSG00000069399	0.999574
BCL6 ENSG00000113916	1.00021
BCL6B ENSG00000161940	0.999975
BCL7A ENSG00000110987	0.999357
BCL7B ENSG00000106635	0.999904
BCL7C ENSG00000099385	1.00149
BCL9 ENSG00000116128	0.999917
BCL9L ENSG00000186174	1.00012
BCLAF1 ENSG00000029363	0.999612
BCO1 ENSG00000135697	1.00146
BCO2 ENSG00000197580	1.00089
BCOR ENSG00000183337	0.999962
BCORL1 ENSG00000085185	1.00031
BCR ENSG00000186716	1.00051
BCS1L ENSG00000074582	1.00035
BDH1 ENSG00000161267	0.998126
BDH2 ENSG00000164039	1.00046
BDKRB1 ENSG00000100739	1.00067
BDKRB2 ENSG00000168398	0.999712
BDNF ENSG00000176697	0.999668
BDP1 ENSG00000145734	1.00113
BEAN1 ENSG00000166546	1.00062
BECN1 ENSG00000126581	0.999528
BEGAIN ENSG00000183092	0.998872
BEND2 ENSG00000177324	1.00035
BEND3 ENSG00000178409	1.00158
BEND4 ENSG00000188848	0.999042
BEND5 ENSG00000162373	1.00123
BEND6 ENSG00000151917	1.00024
BEND7 ENSG00000165626	1.00009
BEST1 ENSG00000167995	0.999556
BEST2 ENSG00000039987	0.999735
BEST3 ENSG00000127325	1.0007
BEST4 ENSG00000142959	0.9994
BET1 ENSG00000105829	1.00084
BET1L ENSG00000177951	1.00056
BEX1 ENSG00000133169	1.00228
BEX2 ENSG00000133134	0.999547
BEX3 ENSG00000166681	0.999939
BEX4 ENSG00000102409	0.998365
BEX5 ENSG00000184515	0.999878
BFAR ENSG00000103429	1.00062
BFSP1 ENSG00000125864	1.00005
BFSP2 ENSG00000170819	1.00093
BGLAP ENSG00000242252	1.00014
BGN ENSG00000182492	1.00182
BHLHA15 ENSG00000180535	0.999865
BHLHB9 ENSG00000198908	1.00035
BHLHE22 ENSG00000180828	1.00053
BHLHE40 ENSG00000134107	0.999396
BHLHE41 ENSG00000123095	1.00191
BHMG1 ENSG00000237452	0.998915
BHMT ENSG00000145692	1.00212
BHMT2 ENSG00000132840	0.999079
BICC1 ENSG00000122870	1.00067
BICD1 ENSG00000151746	0.999929
BICD2 ENSG00000185963	0.999684
BICDL1 ENSG00000135127	0.997844
BICDL2 ENSG00000162069	1.00047
BID ENSG00000015475	0.999477
BIK ENSG00000100290	1.00008
BIN1 ENSG00000136717	1.00002
BIN2 ENSG00000110934	0.999036
BIN3 ENSG00000147439	0.999257
BIRC2 ENSG00000110330	1.00096
BIRC3 ENSG00000023445	0.999931
BIRC5 ENSG00000089685	1.00084
BIRC6 ENSG00000115760	1.00047
BIRC7 ENSG00000101197	0.999289
BIVM ENSG00000134897	0.99966
BLCAP ENSG00000166619	1.00041
BLK ENSG00000136573	1.00085
BLM ENSG00000197299	0.999354
BLMH ENSG00000108578	0.999073
BLNK ENSG00000095585	0.998475
BLOC1S1 ENSG00000135441	0.999705
BLOC1S2 ENSG00000196072	0.999804
BLOC1S3 ENSG00000189114	1
BLOC1S4 ENSG00000186222	1.00037
BLOC1S5 ENSG00000188428	0.999805
BLOC1S6 ENSG00000104164	0.999421
BLVRA ENSG00000106605	1.00039
BLVRB ENSG00000090013	0.999384
BLZF1 ENSG00000117475	0.999106
BMF ENSG00000104081	1.00125
BMI1 ENSG00000168283	0.999557
BMP1 ENSG00000168487	0.999315
BMP10 ENSG00000163217	0.999826
BMP2 ENSG00000125845	1.0008
BMP2K ENSG00000138756	1.0001
BMP3 ENSG00000152785	0.998866
BMP4 ENSG00000125378	0.999609
BMP5 ENSG00000112175	0.997218
BMP6 ENSG00000153162	1.00119
BMP7 ENSG00000101144	1.00184
BMP8A ENSG00000183682	1.00043
BMP8B ENSG00000116985	0.999766
BMPER ENSG00000164619	0.999311
BMPR1A ENSG00000107779	0.998634
BMPR1B ENSG00000138696	1.00017
BMPR2 ENSG00000204217	1.00036
BMS1 ENSG00000165733	1.00096
BMT2 ENSG00000164603	0.999872
BMX ENSG00000102010	1.00123
BNC1 ENSG00000169594	0.999128
BNC2 ENSG00000173068	0.999465
BNIP1 ENSG00000113734	1.00163
BNIP2 ENSG00000140299	1.00081
BNIP3 ENSG00000176171	0.999188
BNIP3L ENSG00000104765	1.00076
BNIPL ENSG00000163141	1.00069
BOC ENSG00000144857	0.997581
BOD1 ENSG00000145919	1.00005
BOD1L1 ENSG00000038219	0.999397
BOD1L2 ENSG00000228075	0.999797
BOK ENSG00000176720	1.00049
BOLA1 ENSG00000178096	1.00024
BOLA2B ENSG00000169627	1.00009
BOLA3 ENSG00000163170	0.999673
BOLL ENSG00000152430	0.999137
BOP1 ENSG00000261236	0.999427
BORA ENSG00000136122	0.999717
BORCS5 ENSG00000165714	1.00031
BORCS6 ENSG00000196544	1.00036
BORCS7 ENSG00000166275	1.00016
BORCS8 ENSG00000254901	1.00048
BORCS8-MEF2B ENSG00000064489	1.00042
BPGM ENSG00000172331	1.00043
BPHL ENSG00000137274	0.999189
BPI ENSG00000101425	0.999583
BPIFA1 ENSG00000198183	1.0001
BPIFA2 ENSG00000131050	1.00128
BPIFB1 ENSG00000125999	1.00024
BPIFB2 ENSG00000078898	0.999542
BPIFB4 ENSG00000186191	1.00037
BPIFC ENSG00000184459	1.00017
BPNT1 ENSG00000162813	1.0014
BPTF ENSG00000171634	1.00067
BRAF ENSG00000157764	0.999062
BRAP ENSG00000089234	0.999169
BRAT1 ENSG00000106009	1.00065
BRCA1 ENSG00000012048	0.99997
BRCA2 ENSG00000139618	1.00052
BRCC3 ENSG00000185515	0.999144
BRD1 ENSG00000100425	0.999206
BRD2 ENSG00000204256	0.999904
BRD3 ENSG00000169925	0.999364
BRD4 ENSG00000141867	0.999251
BRD7 ENSG00000166164	1.00022
BRD8 ENSG00000112983	0.998575
BRD9 ENSG00000028310	0.999457
BRDT ENSG00000137948	1.00023
BRE ENSG00000158019	1.00058
BRF1 ENSG00000185024	0.999504
BRF2 ENSG00000104221	0.999971
BRI3 ENSG00000164713	1.00125
BRI3BP ENSG00000184992	0.999232
BRICD5 ENSG00000182685	1.00057
BRINP1 ENSG00000078725	0.998581
BRINP2 ENSG00000198797	1.00088
BRINP3 ENSG00000162670	0.999831
BRIP1 ENSG00000136492	1.00081
BRIX1 ENSG00000113460	1.00073
BRK1 ENSG00000254999	1.00037
BRMS1 ENSG00000174744	1.00088
BRMS1L ENSG00000100916	0.999326
BROX ENSG00000162819	1.00008
BRPF1 ENSG00000156983	0.998665
BRPF3 ENSG00000096070	1.00037
BRS3 ENSG00000102239	0.999704
BRSK1 ENSG00000160469	1.00053
BRSK2 ENSG00000174672	1.00001
BRWD1 ENSG00000185658	0.999601
BRWD3 ENSG00000165288	1.00239
BSCL2 ENSG00000168000	1.00132
BSDC1 ENSG00000160058	1.00028
BSG ENSG00000172270	1.00066
BSN ENSG00000164061	1.00198
BSND ENSG00000162399	1.00175
BSPH1 ENSG00000188334	1.00199
BSPRY ENSG00000119411	0.999063
BST1 ENSG00000109743	1.00065
BST2 ENSG00000130303	0.999265
BTAF1 ENSG00000095564	1.00027
BTBD1 ENSG00000064726	0.999905
BTBD10 ENSG00000148925	1.00008
BTBD11 ENSG00000151136	1.0006
BTBD16 ENSG00000138152	1.00069
BTBD18 ENSG00000233436	0.999902
BTBD19 ENSG00000222009	1.00167
BTBD2 ENSG00000133243	0.999879
BTBD3 ENSG00000132640	1.00065
BTBD6 ENSG00000184887	1.00061
BTBD7 ENSG00000011114	0.999396
BTBD8 ENSG00000189195	0.9994
BTBD9 ENSG00000183826	1.00119
BTC ENSG00000174808	1.00036
BTD ENSG00000169814	0.999419
BTF3 ENSG00000145741	0.999514
BTF3L4 ENSG00000134717	0.998664
BTG1 ENSG00000133639	0.999459
BTG2 ENSG00000159388	0.999779
BTG3 ENSG00000154640	0.999058
BTG4 ENSG00000137707	0.999757
BTK ENSG00000010671	1.00004
BTLA ENSG00000186265	1.00022
BTN1A1 ENSG00000124557	0.999455
BTN2A1 ENSG00000112763	0.9993
BTN2A2 ENSG00000124508	0.999962
BTN3A1 ENSG00000026950	0.998629
BTN3A2 ENSG00000186470	0.999834
BTN3A3 ENSG00000111801	0.999811
BTNL2 ENSG00000204290	0.999836
BTNL3 ENSG00000168903	0.998913
BTNL8 ENSG00000113303	0.999086
BTNL9 ENSG00000165810	0.999751
BTRC ENSG00000166167	1.00069
BUB1 ENSG00000169679	0.999684
BUB1B ENSG00000156970	0.999994
BUB3 ENSG00000154473	1.00112
BUD13 ENSG00000137656	0.999931
BUD31 ENSG00000106245	0.998304
BVES ENSG00000112276	0.99967
BYSL ENSG00000112578	1.00137
BZW1 ENSG00000082153	0.999436
BZW2 ENSG00000136261	1.00013
C10orf10 ENSG00000165507	1.00018
C10orf105 ENSG00000214688	1.00024
C10orf107 ENSG00000183346	1.00138
C10orf11 ENSG00000148655	0.999139
C10orf128 ENSG00000204161	0.99963
C10orf142 ENSG00000277288	0.999486
C10orf2 ENSG00000107815	0.999864
C10orf35 ENSG00000171224	1.00054
C10orf53 ENSG00000178645	1.0009
C10orf54 ENSG00000107738	1.00004
C10orf55 ENSG00000222047	0.999241
C10orf62 ENSG00000203942	1.00146
C10orf67 ENSG00000179133	0.999986
C10orf71 ENSG00000177354	1.00155
C10orf76 ENSG00000120029	1.00007
C10orf82 ENSG00000165863	0.999609
C10orf88 ENSG00000119965	1.0008
C10orf90 ENSG00000154493	0.999675
C10orf95 ENSG00000120055	1.00041
C10orf99 ENSG00000188373	0.997373
C11orf1 ENSG00000137720	1.00009
C11orf16 ENSG00000176029	1.00121
C11orf21 ENSG00000110665	0.998865
C11orf24 ENSG00000171067	1.00012
C11orf31 ENSG00000211450	1.00152
C11orf40 ENSG00000171987	0.999734
C11orf42 ENSG00000180878	0.999375
C11orf45 ENSG00000174370	1.00108
C11orf49 ENSG00000149179	0.999725
C11orf52 ENSG00000149300	0.999205
C11orf53 ENSG00000150750	0.999732
C11orf54 ENSG00000182919	0.998464
C11orf57 ENSG00000150776	0.998775
C11orf58 ENSG00000110696	0.998619
C11orf63 ENSG00000109944	1.00098
C11orf65 ENSG00000166323	0.999111
C11orf68 ENSG00000175573	1.00031
C11orf70 ENSG00000137691	1.00112
C11orf71 ENSG00000180425	0.998697
C11orf74 ENSG00000166352	1.00102
C11orf80 ENSG00000173715	1.00148
C11orf84 ENSG00000168005	1.00157
C11orf87 ENSG00000185742	0.998922
C11orf88 ENSG00000183644	1.00087
C11orf91 ENSG00000205177	1.0009
C11orf94 ENSG00000234776	0.998147
C11orf95 ENSG00000188070	0.999972
C11orf96 ENSG00000187479	1.00006
C11orf98 ENSG00000278615	1.00027
C12orf10 ENSG00000139637	1.00154
C12orf29 ENSG00000133641	0.999425
C12orf4 ENSG00000047621	0.999753
C12orf40 ENSG00000180116	1.00127
C12orf42 ENSG00000179088	1.00063
C12orf43 ENSG00000157895	1.00202
C12orf45 ENSG00000151131	1.00053
C12orf49 ENSG00000111412	1.00069
C12orf50 ENSG00000165805	1.00158
C12orf54 ENSG00000177627	1.00123
C12orf56 ENSG00000185306	0.999403
C12orf57 ENSG00000111678	0.998786
C12orf60 ENSG00000182993	1.00063
C12orf65 ENSG00000130921	0.999682
C12orf66 ENSG00000174206	1.00002
C12orf71 ENSG00000214700	0.999368
C12orf73 ENSG00000204954	0.999816
C12orf75 ENSG00000235162	0.998658
C12orf76 ENSG00000174456	0.999595
C14orf1 ENSG00000133935	1.00107
C14orf105 ENSG00000100557	0.999285
C14orf119 ENSG00000179933	1.00003
C14orf132 ENSG00000227051	0.998886
C14orf142 ENSG00000170270	0.999518
C14orf159 ENSG00000133943	0.998505
C14orf166 ENSG00000087302	1.00004
C14orf169 ENSG00000170468	1.00017
C14orf177 ENSG00000176605	0.999315
C14orf178 ENSG00000197734	0.999645
C14orf180 ENSG00000184601	0.998698
C14orf2 ENSG00000156411	0.999047
C14orf28 ENSG00000179476	0.999533
C14orf37 ENSG00000139971	1.00051
C14orf39 ENSG00000179008	1.00019
C14orf79 ENSG00000140104	0.999547
C14orf80 ENSG00000185347	1.00095
C14orf93 ENSG00000100802	0.999813
C15orf39 ENSG00000167173	1.00014
C15orf40 ENSG00000169609	0.999768
C15orf41 ENSG00000186073	1.00033
C15orf48 ENSG00000166920	0.999453
C15orf52 ENSG00000188549	1.00041
C15orf53 ENSG00000175779	1.00098
C15orf57 ENSG00000128891	0.999954
C15orf59 ENSG00000205363	1.0008
C15orf61 ENSG00000189227	0.999729
C15orf62 ENSG00000188277	1.00081
C15orf65 ENSG00000261652	0.999948
C16orf13 ENSG00000130731	1.00038
C16orf45 ENSG00000166780	0.999199
C16orf46 ENSG00000166455	0.999866
C16orf52 ENSG00000185716	0.99934
C16orf54 ENSG00000185905	0.999129
C16orf58 ENSG00000140688	0.99866
C16orf59 ENSG00000162062	0.999699
C16orf62 ENSG00000103544	0.998987
C16orf70 ENSG00000125149	1.00057
C16orf71 ENSG00000166246	1.00033
C16orf72 ENSG00000182831	0.999368
C16orf74 ENSG00000154102	0.999495
C16orf78 ENSG00000166152	1.00031
C16orf82 ENSG00000234186	1.0001
C16orf86 ENSG00000159761	0.999427
C16orf87 ENSG00000155330	0.998483
C16orf89 ENSG00000153446	0.999435
C16orf91 ENSG00000174109	1.00088
C16orf92 ENSG00000167194	0.998814
C16orf95 ENSG00000260456	0.999158
C16orf96 ENSG00000205832	0.999143
C17orf105 ENSG00000231256	0.998265
C17orf107 ENSG00000205710	1.00055
C17orf49 ENSG00000258315	0.998762
C17orf50 ENSG00000270806	1.00171
C17orf51 ENSG00000212719	1.00006
C17orf53 ENSG00000125319	1.00037
C17orf58 ENSG00000186665	1.00014
C17orf62 ENSG00000178927	1.00011
C17orf64 ENSG00000141371	0.998891
C17orf67 ENSG00000214226	0.99976
C17orf74 ENSG00000184560	0.999442
C17orf75 ENSG00000108666	1.00042
C17orf78 ENSG00000278505	0.999165
C17orf80 ENSG00000141219	1.00014
C17orf89 ENSG00000224877	1.00005
C17orf96 ENSG00000273604	1.00073
C17orf97 ENSG00000187624	1.00059
C17orf98 ENSG00000275489	0.999484
C17orf99 ENSG00000187997	0.998534
C18orf21 ENSG00000141428	0.999381
C18orf25 ENSG00000152242	0.99809
C18orf32 ENSG00000177576	0.999991
C18orf54 ENSG00000166845	1.00084
C18orf63 ENSG00000206043	0.998557
C18orf8 ENSG00000141452	0.999655
C19orf12 ENSG00000131943	1.00053
C19orf18 ENSG00000177025	0.998479
C19orf24 ENSG00000228300	1.00125
C19orf25 ENSG00000119559	0.998678
C19orf33 ENSG00000167644	0.999593
C19orf35 ENSG00000188305	1.00104
C19orf38 ENSG00000214212	0.998926
C19orf43 ENSG00000123144	0.998882
C19orf44 ENSG00000105072	0.999522
C19orf45 ENSG00000198723	1.00122
C19orf47 ENSG00000160392	0.999832
C19orf48 ENSG00000167747	0.998025
C19orf52 ENSG00000142444	1.00108
C19orf53 ENSG00000104979	1.00065
C19orf54 ENSG00000188493	1.00029
C19orf57 ENSG00000132016	0.99993
C19orf60 ENSG00000006015	1.0002
C19orf66 ENSG00000130813	0.998995
C19orf67 ENSG00000188032	1.00036
C19orf68 ENSG00000185453	1.0002
C19orf70 ENSG00000174917	0.999809
C19orf71 ENSG00000183397	0.999818
C19orf73 ENSG00000221916	1.0007
C19orf81 ENSG00000235034	0.999698
C19orf84 ENSG00000262874	0.99858
C1D ENSG00000197223	1.00072
C1GALT1 ENSG00000106392	1.0012
C1GALT1C1 ENSG00000171155	0.999361
C1GALT1C1L ENSG00000223658	0.998711
C1QA ENSG00000173372	0.999428
C1QB ENSG00000173369	1.0008
C1QBP ENSG00000108561	0.999253
C1QC ENSG00000159189	1.00085
C1QL1 ENSG00000131094	0.999279
C1QL2 ENSG00000144119	0.999107
C1QL3 ENSG00000165985	1.00138
C1QL4 ENSG00000186897	0.999927
C1QTNF1 ENSG00000173918	1.00118
C1QTNF2 ENSG00000145861	1.00083
C1QTNF3 ENSG00000082196	1.00053
C1QTNF4 ENSG00000172247	0.999721
C1QTNF5 ENSG00000223953	1.0001
C1QTNF6 ENSG00000133466	0.999692
C1QTNF7 ENSG00000163145	1.00038
C1QTNF9 ENSG00000240654	1.00033
C1QTNF9B ENSG00000205863	0.998403
C1QTNF9B-AS1 ENSG00000281899	1.00048
C1R ENSG00000159403	0.999474
C1RL ENSG00000139178	1.00016
C1S ENSG00000182326	0.999763
C1orf100 ENSG00000173728	0.998835
C1orf101 ENSG00000179397	0.998393
C1orf105 ENSG00000180999	0.998444
C1orf106 ENSG00000163362	1.00059
C1orf109 ENSG00000116922	0.998714
C1orf112 ENSG00000000460	1.00106
C1orf115 ENSG00000162817	0.999092
C1orf116 ENSG00000182795	1.00095
C1orf122 ENSG00000197982	1.00058
C1orf123 ENSG00000162384	1.00022
C1orf127 ENSG00000175262	1.0002
C1orf131 ENSG00000143633	1.00093
C1orf141 ENSG00000203963	1.00027
C1orf145 ENSG00000162913	1.00078
C1orf146 ENSG00000203910	1.00046
C1orf158 ENSG00000157330	0.999238
C1orf159 ENSG00000131591	0.999259
C1orf162 ENSG00000143110	0.999121
C1orf167 ENSG00000215910	0.999583
C1orf168 ENSG00000187889	0.999818
C1orf174 ENSG00000198912	1.00033
C1orf185 ENSG00000204006	1.00078
C1orf186 ENSG00000263961	0.999439
C1orf194 ENSG00000179902	0.998798
C1orf198 ENSG00000119280	1.00065
C1orf204 ENSG00000188004	0.998627
C1orf21 ENSG00000116667	1.00081
C1orf210 ENSG00000253313	1.00064
C1orf216 ENSG00000142686	1.00019
C1orf226 ENSG00000239887	0.999806
C1orf228 ENSG00000198520	1.00032
C1orf234 ENSG00000227868	0.999389
C1orf27 ENSG00000157181	0.998977
[truncated: 15,949 more rows]
