# Supplementary material for: Spatial maps of prostate cancer transcriptomes reveal an unexplored landscape of heterogeneity
Source: Nat Commun. 2018 Jun 20;9:2419. doi: 10.1038/s41467-018-04724-5 (PMC6010471; doi:10.1038/s41467-018-04724-5)
Supplement: Supplementary file 9 — Supplementary Data 6 [file 41467_2018_4724_MOESM9_ESM.zip › Supplementary Dataset 3/experiment0007-feature-gamma.tsv]

	Factor 1	Factor 2	Factor 3	Factor 4	Factor 5	Factor 6	Factor 7	Factor 8	Factor 9	Factor 10
A1BG ENSG00000121410	1.20238	0.929626	0.969277	1.06725	0.992124	1.0495	1.10215	1.0908	1.02076	1.05581
A1CF ENSG00000148584	0.925479	1.11057	1.19234	0.79812	1.02242	0.91737	1.06916	1.11745	0.94835	1.01252
A2M ENSG00000175899	1.29335	1.16274	1.25403	0.843427	0.808995	0.743745	0.972698	1.18129	0.870642	1.01872
A2ML1 ENSG00000166535	0.897273	1.05216	1.06893	1.19177	0.918793	0.88269	0.921318	0.987901	0.875323	1.34898
A4GALT ENSG00000128274	0.707229	0.984816	1.31096	1.08518	0.898474	0.920307	0.890162	0.748323	1.05191	0.820657
AAAS ENSG00000094914	1.00089	0.909826	0.875063	1.05267	1.12965	1.26106	0.965546	1.12118	1.24053	0.919138
AACS ENSG00000081760	0.928749	1.16186	1.07864	1.08322	1.19017	0.983705	1.31923	0.799639	0.970664	0.929178
AADAC ENSG00000114771	1.13038	0.897265	0.880508	1.013	0.994009	1.25394	1.12065	0.989632	1.14165	0.896188
AADACL2 ENSG00000197953	1.0304	0.693138	1.12345	0.785411	1.22588	1.09355	0.912821	1.1825	0.884767	1.18625
AADACL4 ENSG00000204518	1.02226	0.959	0.990461	1.01269	1.08504	1.01383	1.06015	1.15056	1.2188	1.00043
AADAT ENSG00000109576	0.913072	1.02477	1.08628	0.735463	1.02853	1.11067	1.16312	0.855742	0.939251	0.94291
AAED1 ENSG00000158122	0.999008	0.701283	0.974687	0.935865	0.990632	0.881665	1.00207	1.18348	1.18675	1.04895
AAGAB ENSG00000103591	0.930708	0.9237	1.03522	0.940934	1.06356	1.20551	1.07662	0.994527	1.00271	0.96899
AAK1 ENSG00000115977	0.968506	0.999558	1.00559	0.784214	1.12196	0.987349	1.15507	0.941717	1.06527	1.05518
AAMDC ENSG00000087884	0.856135	1.06518	0.959047	1.10803	1.17799	1.26014	1.09403	1.0806	1.00788	0.903097
AAMP ENSG00000127837	0.85398	1.00064	0.804678	0.891122	1.06899	0.738768	0.977753	1.19316	0.674175	1.6139
AAR2 ENSG00000131043	0.908412	1.08148	1.00892	1.31204	0.899516	0.8792	1.66411	1.15861	1.1084	0.971281
AARD ENSG00000205002	1.02327	0.861345	0.921286	1.07935	0.995748	0.892058	1.10973	0.787097	0.93274	1.20715
AARS ENSG00000090861	1.03837	1.0621	0.753558	1.16358	1.09574	1.25492	0.778656	0.899394	0.950947	1.3004
AARSD1 ENSG00000266967	1.11411	1.04915	0.888243	0.984393	0.99154	1.04109	0.962176	0.921979	0.851458	0.867459
AASDH ENSG00000157426	0.650522	0.845687	0.891359	1.18689	0.917928	0.747335	1.31089	0.780198	0.93007	0.889797
AASDHPPT ENSG00000149313	0.882708	1.12332	0.918044	0.906705	0.902528	1.12184	0.919647	0.869503	1.16443	1.13236
AASS ENSG00000008311	1.30768	1.34997	0.957984	0.9457	0.805304	1.32623	1.06322	0.984475	1.20656	0.890511
AATF ENSG00000275700	1.16969	1.07186	1.03194	0.847847	1.02876	1.10141	1.25795	1.1383	1.08398	0.738003
AATK ENSG00000181409	1.17965	0.880653	0.922853	0.939927	0.896273	1.05935	0.924497	0.796156	1.102	1.3138
AATK-AS1 ENSG00000225180	0.834578	1.06798	0.876102	0.998743	0.881018	1.06987	1.02714	0.953717	0.81827	0.998951
ABAT ENSG00000183044	0.980099	1.06733	1.10806	0.931306	0.780186	0.996199	0.945848	0.976434	0.959854	0.909429
ABC13-47488600E17.1 ENSG00000283199	0.872969	1.0031	1.05511	0.994287	1.03771	0.865191	1.06814	1.15707	1.05874	1.04915
ABC13-47656900H15.1 ENSG00000283566	0.926436	0.993631	0.683128	1.0261	0.948857	1.24346	1.19165	0.81433	0.945154	1.42769
ABC7-42404400C24.1 ENSG00000277758	0.95092	0.956869	1.13041	1.24595	1.13892	0.805846	1.10669	0.893748	1.26966	0.880624
ABCA1 ENSG00000165029	1.02695	1.21805	0.877458	1.05173	1.03595	1.02084	0.733632	0.964004	0.976496	0.661742
ABCA10 ENSG00000154263	0.872563	0.839385	0.963059	0.933441	1.08541	1.16084	0.994189	0.791645	1.18971	0.828263
ABCA12 ENSG00000144452	0.867227	0.983178	1.27831	1.15178	0.976634	1.04599	0.825068	1.38192	0.963061	1.02387
ABCA13 ENSG00000179869	1.09632	0.97644	0.963108	1.0404	0.968105	1.17113	0.9389	0.884137	0.780106	1.02403
ABCA2 ENSG00000107331	1.01303	0.696099	0.949828	1.09865	0.946342	1.15049	0.936384	0.831044	1.0476	0.964662
ABCA3 ENSG00000167972	0.942251	1.00554	0.973385	1.22841	0.849058	0.887102	0.81704	0.903829	0.964432	1.129
ABCA4 ENSG00000198691	1.17067	1.07354	0.926444	0.886849	0.974416	0.962448	0.807706	0.936876	0.964241	0.732383
ABCA5 ENSG00000154265	0.994968	1.00873	0.728657	0.972588	0.853273	0.972443	0.798346	1.26097	1.04856	1.06345
ABCA6 ENSG00000154262	1.008	1.12974	1.27401	0.757565	1.05771	0.968065	1.01477	1.03921	1.07285	1.03254
ABCA7 ENSG00000064687	0.89707	1.11138	1.01326	0.816946	1.01903	0.983474	0.970448	1.20438	0.746251	1.03343
ABCA8 ENSG00000141338	1.19898	1.08216	1.15631	1.27638	0.847676	1.1878	1.44737	1.29083	1.00599	0.740139
ABCA9 ENSG00000154258	0.99926	0.929344	1.09153	1.22905	0.953406	0.88588	1.21953	0.947101	0.936925	0.838717
ABCB1 ENSG00000085563	1.02804	0.888567	0.864998	1.14951	1.33396	0.97194	0.84246	1.00576	1.07359	1.09658
ABCB10 ENSG00000135776	0.830046	1.16003	0.909667	0.977524	0.90877	0.919957	1.02916	1.07194	0.970549	1.02117
ABCB11 ENSG00000073734	0.968073	1.07114	1.09408	1.01765	1.28681	0.839386	1.13009	1.04342	1.17918	1.06253
ABCB4 ENSG00000005471	0.968365	0.796051	1.06899	0.906207	0.928878	1.21406	0.921183	0.786992	1.17827	1.0089
ABCB5 ENSG00000004846	0.908324	1.26117	1.01948	1.165	0.701633	1.06782	1.02441	1.11295	1.33968	1.24962
ABCB6 ENSG00000115657	0.776041	1.13659	0.930607	1.06955	0.984164	1.0015	1.03206	1.35219	1.10925	1.07017
ABCB7 ENSG00000131269	0.996467	1.04036	0.924421	1.02057	0.998571	1.05072	0.82517	0.992296	0.884449	1.05816
ABCB8 ENSG00000197150	0.804128	0.887496	0.946175	1.16463	0.826011	0.931098	0.82729	0.862023	1.03752	1.0159
ABCB9 ENSG00000150967	1.16189	1.13722	0.909011	0.878893	0.946051	0.823364	1.01513	1.139	0.651528	0.860954
ABCC1 ENSG00000103222	0.985441	1.09333	1.12636	0.89357	0.752559	0.89379	1.01779	1.17295	0.887644	0.943662
ABCC10 ENSG00000124574	1.14331	0.871054	1.04219	0.95961	1.86699	0.950855	1.09802	0.856579	0.796095	1.21876
ABCC11 ENSG00000121270	1.00778	1.07452	1.45324	1.05773	0.994981	0.978592	1.07208	1.02485	1.25851	0.927883
ABCC12 ENSG00000140798	1.0244	0.98753	0.985855	0.97904	1.10011	0.889768	0.999758	1.29731	0.940798	0.847573
ABCC2 ENSG00000023839	0.920009	0.891141	0.951371	0.930452	0.999911	1.10208	1.01324	0.880455	1.077	1.06207
ABCC3 ENSG00000108846	1.08887	0.984371	0.856904	1.09139	0.883142	1.3263	0.945741	1.13216	1.03337	1.05368
ABCC4 ENSG00000125257	0.94189	0.936633	0.742516	0.972301	1.01791	1.0021	1.3391	0.790385	0.98209	1.13843
ABCC5 ENSG00000114770	1.03609	1.20613	0.951794	1.209	0.830147	0.956859	0.815552	1.19808	1.14137	1.01791
ABCC6 ENSG00000091262	1.10026	1.13512	1.01557	0.962043	1.08238	0.895296	1.30077	0.73913	0.836239	1.00717
ABCC8 ENSG00000006071	1.09352	0.961498	0.910671	1.03842	0.948705	0.984897	0.833232	0.751688	0.922274	0.962988
ABCC9 ENSG00000069431	1.09822	0.943208	1.36451	1.06305	0.799659	0.96473	1.08023	1.0473	1.22186	0.645762
ABCD1 ENSG00000101986	0.925962	1.09051	1.02033	0.856093	0.881729	1.07733	1.06278	1.02626	0.828737	1.0242
ABCD2 ENSG00000173208	1.03759	0.872774	0.890211	0.88204	1.25467	0.904091	1.03477	0.929625	1.00309	0.85043
ABCD3 ENSG00000117528	1.22554	0.905497	1.13832	0.774274	1.04884	0.988097	1.05661	0.999639	0.923327	0.995419
ABCD4 ENSG00000119688	1.13277	1.04914	1.18948	0.973713	0.9343	0.762042	0.920727	1.24553	1.36929	0.890515
ABCE1 ENSG00000164163	0.962707	1.11537	0.856515	1.0563	1.19174	1.10121	1.02469	1.05601	0.85566	1.06301
ABCF1 ENSG00000204574	0.847044	0.780893	0.931975	0.877217	0.881982	1.04672	1.26594	1.03924	0.894931	1.81625
ABCF2 ENSG00000033050	1.00659	0.790245	1.10205	0.935167	0.868563	1.2631	0.802151	1.06581	0.903195	1.04957
ABCF3 ENSG00000161204	1.11864	0.87191	0.575001	1.21469	1.02798	0.780796	0.91893	0.801839	1.03284	1.11709
ABCG1 ENSG00000160179	0.893734	0.978679	0.971619	1.04013	0.986913	0.909144	1.01013	0.824926	1.10571	0.660728
ABCG2 ENSG00000118777	1.11286	0.839365	0.924165	0.781004	0.954462	0.899548	0.873975	0.891535	1.22533	0.930586
ABCG4 ENSG00000172350	1.08243	1.04672	1.10766	1.04086	0.994981	0.825264	1.14364	0.872432	0.890724	1.11607
ABCG5 ENSG00000138075	1.21662	0.762479	1.03574	1.06685	1.23322	0.803295	1.0306	1.0515	0.927919	0.889533
ABHD1 ENSG00000143994	0.917734	0.978379	1.04639	0.893284	0.85134	0.970046	0.854422	1.10408	0.874699	0.884873
ABHD10 ENSG00000144827	0.847461	0.94342	0.742024	1.37527	0.859261	0.898831	1.00475	0.955331	1.56073	1.0672
ABHD11 ENSG00000106077	0.929463	1.10544	1.07344	0.982536	0.941544	0.88362	0.643716	0.830164	1.09621	1.23317
ABHD12 ENSG00000100997	1.00772	1.16433	0.916274	0.936448	1.15563	1.33787	0.822374	1.03185	0.870644	0.914042
ABHD12B ENSG00000131969	1.09846	0.884441	0.811917	0.867671	0.860693	1.2901	0.935775	1.08102	0.83181	0.972962
ABHD13 ENSG00000139826	1.08842	0.898175	1.17085	1.35577	1.02364	1.05992	1.34052	1.20688	0.905915	1.01163
ABHD14A ENSG00000248487	0.62232	0.955751	1.13574	1.09186	1.03943	1.07414	1.03845	1.37569	0.793645	1.41625
ABHD14A-ACY1 ENSG00000114786	0.96374	1.08205	0.880109	1.28355	1.0195	0.881489	1.16787	0.90365	1.10646	1.03858
ABHD14B ENSG00000114779	0.933925	1.02589	1.46841	0.783914	1.24992	1.33485	1.12148	0.558626	0.987579	1.13293
ABHD15 ENSG00000168792	0.87803	1.09485	0.893526	1.0251	0.936826	1.2165	1.02793	0.925762	0.909898	0.896489
ABHD16A ENSG00000204427	0.843266	1.17329	1.10254	1.05423	1.06188	0.9587	0.981279	0.860314	0.896686	0.842767
ABHD17A ENSG00000129968	1.1432	0.938543	1.01077	1.10308	0.961793	0.901534	1.05135	1.06898	1.05657	0.799969
ABHD17B ENSG00000107362	0.99655	0.988121	1.0422	0.873911	1.02576	1.18563	0.90283	0.985327	1.04055	1.05274
ABHD17C ENSG00000136379	0.947559	1.05315	0.863309	1.14061	1.09709	1.02964	1.01409	1.17255	1.30413	1.2243
ABHD18 ENSG00000164074	0.946783	0.755788	1.25716	0.964707	0.910214	1.16312	1.22878	1.11717	0.905273	1.03941
ABHD2 ENSG00000140526	1.06963	1.14635	1.03204	0.993934	1.31307	1.0663	1.05961	0.910345	0.757606	0.867431
ABHD3 ENSG00000158201	0.776931	0.811129	0.784075	0.952157	0.982648	1.0034	0.784772	1.1007	0.997264	1.14882
ABHD4 ENSG00000100439	0.904807	0.887816	0.98963	0.698814	0.931007	1.00889	0.707138	0.899324	0.863609	0.92371
ABHD5 ENSG00000011198	0.908789	0.866925	0.768763	0.94275	1.19066	1.03242	0.966652	1.24358	0.988867	1.14685
ABHD6 ENSG00000163686	0.992536	1.25219	0.846391	1.08389	1.19321	0.929987	0.806479	0.894897	0.682381	0.907769
ABHD8 ENSG00000127220	1.09283	1.05502	0.79769	0.815669	1.10546	0.98878	0.988035	0.667669	1.01023	1.22392
ABI1 ENSG00000136754	1.2634	0.986201	1.12719	0.98693	1.14957	0.908504	0.830706	1.13131	1.15226	1.11073
ABI2 ENSG00000138443	0.978838	1.05657	0.852058	0.954754	0.953189	0.948636	1.10769	1.08288	0.929819	0.911206
ABI3 ENSG00000108798	1.05338	0.872283	0.803408	0.94124	0.809422	0.824443	1.09318	0.898722	0.873327	0.939886
ABI3BP ENSG00000154175	0.866682	0.651057	0.926553	1.14543	1.02364	0.796216	0.986224	1.00145	1.13113	0.947304
ABL1 ENSG00000097007	0.77045	0.904965	1.32161	0.905318	1.16558	1.14831	1.06359	0.88767	0.896426	0.996909
ABL2 ENSG00000143322	0.92456	1.16679	1.07132	1.09905	0.92292	1.02099	1.06427	0.845011	0.924723	1.04671
ABLIM1 ENSG00000099204	1.1492	1.24903	1.00935	0.950562	1.21953	1.02972	0.935257	0.90778	1.38353	0.915213
ABLIM2 ENSG00000163995	0.945064	1.03891	0.873558	1.00299	0.929249	0.858887	0.764428	1.03192	1.05618	0.975662
ABLIM3 ENSG00000173210	0.712226	0.765007	0.961294	0.910103	0.83302	0.986982	0.958109	1.08945	0.838206	0.933819
ABO ENSG00000175164	0.963574	1.14948	0.932849	1.10361	0.925073	0.982305	0.906138	0.831005	0.908228	0.914357
ABR ENSG00000159842	1.02602	0.880533	1.22596	0.736777	1.02726	1.06651	1.31686	1.27509	0.833607	1.06954
ABRA ENSG00000174429	0.890859	0.924275	0.822764	1.26148	0.929656	0.759325	0.962431	1.15944	1.1029	0.927158
ABRACL ENSG00000146386	1.25574	0.777505	1.0483	0.959692	0.881297	1.1829	1.03272	0.914444	1.05115	1.67072
ABT1 ENSG00000146109	0.864232	0.81506	1.02599	0.939408	0.965051	0.996269	1.13913	1.06931	1.06288	0.80558
ABTB1 ENSG00000114626	0.879721	0.859736	0.955075	0.658934	1.1391	0.855551	0.773198	1.03035	0.851157	0.733174
ABTB2 ENSG00000166016	1.05067	1.23706	0.981424	0.972277	1.15199	1.01161	0.950758	1.02223	1.21271	0.826543
AC002429.5 ENSG00000236197	0.802753	1.1617	0.788467	0.831158	1.13145	0.782596	0.985477	1.04924	0.896667	0.754864
AC004076.7 ENSG00000268533	1.0314	1.16782	1.15641	0.856587	0.847664	0.929581	1.3055	0.96653	0.999454	0.774947
AC004158.1 ENSG00000280264	0.765337	0.929228	1.03805	0.910461	0.979011	0.835243	0.918645	0.894395	0.897693	0.97359
AC004381.6 ENSG00000005189	0.833891	0.959853	1.07816	1.10774	0.897947	1.01318	1.04368	1.03756	0.986762	0.83326
AC004754.3 ENSG00000269881	1.01354	0.819905	1.43118	0.829291	0.826122	1.33894	0.947485	0.831132	1.41427	0.952784
AC004813.1 ENSG00000279777	0.99765	1.36123	0.948915	0.844798	1.03015	1.27996	0.987772	1.06724	0.971699	0.835727
AC004824.1 ENSG00000280226	1.11554	1.15973	1.0749	1.11155	0.843963	1.10273	0.982024	0.977667	1.03065	0.899843
AC005281.1 ENSG00000226690	0.822011	1.0458	1.15149	1.22025	0.778136	1.08988	0.897408	0.960745	1.06505	0.995315
AC005477.1 ENSG00000280188	0.87318	1.36705	1.16838	0.82966	1.28787	0.953112	0.800945	1.07879	1.05021	0.94364
AC005480.1 ENSG00000279461	1.12134	0.718013	0.907883	1.06067	1.08968	1.028	0.953141	0.952292	0.911491	1.33473
AC006116.20 ENSG00000267710	1.01148	0.869139	0.913595	1.06992	1.04634	1.10067	1.11322	0.953947	0.928839	1.04488
AC006328.1 ENSG00000280301	0.834924	1.21822	0.94696	0.983178	0.798811	0.896871	1.34633	1.31738	0.949124	0.948508
AC006386.1 ENSG00000279115	0.927546	1.09545	1.09377	0.881335	0.98923	0.96822	1.00895	1.081	1.14329	1.36951
AC006994.3 ENSG00000279317	0.832759	1.2014	0.993929	1.06458	0.887354	0.774136	0.792987	1.03727	0.855991	1.34142
AC007040.11 ENSG00000258881	0.898455	0.962675	1.04627	0.715645	0.973001	0.983916	0.707994	0.890918	1.08269	1.19277
AC007906.1 ENSG00000279018	1.03146	0.984324	0.937879	1.0569	0.992448	0.976173	1.10959	1.14314	0.807319	0.886035
AC008074.1 ENSG00000279644	1.16345	0.997261	1.01201	0.734237	1.19049	1.12421	0.864904	0.889498	1.13902	0.919998
AC008522.1 ENSG00000279232	1.01863	1.24359	1.17114	1.02049	1.01402	0.902297	1.1965	0.99065	1.52085	1.2326
AC008686.1 ENSG00000280221	0.946455	0.77094	0.780168	0.995556	1.05198	0.965563	1.02758	1.05907	0.878303	1.11201
AC008759.1 ENSG00000279471	0.906609	1.22802	1.18696	1.08301	1.08172	1.10026	1.34825	0.978586	1.03208	0.768456
AC008810.1 ENSG00000279126	1.16012	0.924705	1.06487	1.09675	1.05273	0.97044	1.10561	1.05023	0.881258	0.90433
AC008914.1 ENSG00000279768	1.09364	1.00542	1.04539	0.921722	1.05352	1.04071	0.734448	0.950373	1.18074	1.01129
AC009014.3 ENSG00000271824	0.832083	1.05646	1.35095	0.912598	1.00244	1.0381	0.740187	1.29579	0.871014	0.907255
AC009060.2 ENSG00000280252	0.901573	0.909169	0.952201	0.763799	0.97641	1.05612	0.913158	1.10544	0.946091	1.13047
AC009977.1 ENSG00000279335	0.895563	1.35467	0.891867	0.891522	0.882594	0.966689	1.10018	1.13186	0.871693	1.34941
AC010731.4 ENSG00000235118	0.775252	0.884918	0.728604	0.716196	0.858618	1.05427	1.3028	0.814378	1.01648	1.24127
AC011155.1 ENSG00000280098	0.805097	1.15899	0.900192	1.00545	0.99885	0.983888	1.0174	1.20493	1.39616	1.32808
AC011380.1 ENSG00000281227	0.979128	0.982588	1.08005	1.1815	0.660978	1.13269	1.24736	0.979591	1.08608	0.935558
AC012005.1 ENSG00000279274	0.870949	0.869978	0.857589	1.20487	1.02896	1.0023	1.03171	1.06218	0.936245	0.938186
AC012005.2 ENSG00000279287	0.96661	1.11515	0.833274	1.12553	0.942662	1.15123	0.955564	1.06247	1.0793	1.11539
AC012363.1 ENSG00000281676	0.928243	0.850489	0.774342	0.970597	1.14432	0.749536	1.13436	1.08512	0.989637	1.12867
AC013269.5 ENSG00000184761	1.06526	1.18603	1.23844	0.872982	1.00394	0.884874	0.939662	1.19021	0.839498	1.11738
AC013461.1 ENSG00000091436	1.07802	1.09577	0.821504	1.17052	0.987784	0.859665	1.28405	0.832956	0.998553	1.03241
AC016142.1 ENSG00000280141	1.13989	0.882066	0.855715	1.30757	1.08737	0.913395	0.941179	1.0772	1.09214	1.04488
AC016549.1 ENSG00000281325	0.873595	1.06356	1.10052	1.0185	1.1056	1.17949	0.87246	1.09188	1.23114	0.842493
AC016577.1 ENSG00000279646	1.03919	1.06166	0.83906	0.77113	0.896926	1.09825	0.983644	0.88199	1.00962	0.796622
AC016991.1 ENSG00000279435	0.760966	0.860945	0.873965	0.897375	1.06022	1.00977	0.908476	1.1598	1.03709	1.02841
AC017081.1 ENSG00000279921	1.04415	0.995014	1.01943	0.992425	1.06593	1.13009	1.26767	1.00462	0.782237	0.936432
AC018512.1 ENSG00000279808	1.02458	0.996121	0.988997	0.814932	0.874952	1.03943	0.865844	0.8197	0.967069	0.891489
AC018902.1 ENSG00000280817	1.32674	1.04459	0.848999	1.13173	0.851185	0.90611	1.07316	1.13953	0.882373	0.876358
AC021106.1 ENSG00000279386	1.27776	1.21735	1.22692	1.00591	0.944807	1.10016	1.06082	0.960341	1.07009	0.784622
AC024060.1 ENSG00000281584	1.09159	0.799944	0.950575	1.15211	0.829122	1.09685	0.928689	0.915099	0.99321	0.971196
AC024592.12 ENSG00000267740	1.19177	1.16357	1.20715	1.07091	1.03629	1.06276	1.11464	0.90181	0.842359	1.00129
AC025335.1 ENSG00000179859	1.15242	0.899384	0.879869	1.1217	0.99453	1.10918	1.22755	1.0522	1.06459	1.09311
AC055733.1 ENSG00000280127	0.713031	1.07581	1.05089	0.919445	1.10993	1.02327	0.838215	1.01968	0.838689	1.02274
AC055866.1 ENSG00000281079	0.780992	0.812115	0.962425	1.05177	1.21646	1.07105	1.02302	0.838554	1.06338	0.980264
AC069063.2 ENSG00000279380	0.941197	0.844432	1.31516	0.738709	0.940228	0.64599	1.17021	0.834941	0.975109	1.0571
AC073130.2 ENSG00000281656	0.93809	1.0839	1.07957	1.01959	0.799812	1.03774	0.854304	1.09401	1.07829	1.05709
AC073657.1 ENSG00000279937	0.986172	1.03624	1.24476	0.966415	0.852257	0.937777	1.19549	0.919505	1.0836	1.29749
AC074033.1 ENSG00000281137	0.808279	0.849109	0.967222	0.940877	1.17761	0.914728	0.999271	1.24358	1.13948	0.772595
AC087350.1 ENSG00000281527	1.18419	1.04891	0.906352	1.16402	0.995731	0.872281	0.922743	1.00844	0.962464	1.13799
AC087762.1 ENSG00000279588	0.966837	0.920075	0.952244	0.954774	1.09282	0.728906	0.902143	0.925502	1.28043	0.786621
AC090154.1 ENSG00000278888	0.968646	0.843826	1.21976	1.18208	0.744905	0.817048	1.08071	0.863676	0.730102	0.937173
AC090498.1 ENSG00000279483	0.978061	0.996671	1.07329	1.07179	0.883221	1.2148	1.2093	0.899458	0.881935	1.13102
AC092384.1 ENSG00000280675	0.951441	1.34231	1.14554	1.03167	1.1457	1.25698	0.970217	0.86962	1.1077	0.971339
AC092835.2 ENSG00000233757	1.09899	0.82029	0.985172	1.05286	1.3418	1.24689	1.13145	0.927288	0.759247	0.847575
AC092881.1 ENSG00000279530	0.85459	0.924334	1.11756	0.932511	0.997038	1.09323	0.950848	0.9285	1.18701	1.0555
AC100821.1 ENSG00000280473	0.993099	1.0191	0.909355	1.04821	0.968097	1.22933	0.96545	1.15356	0.941365	1.13457
AC104057.1 ENSG00000280427	0.850954	0.992552	1.03727	1.05978	0.934683	0.992679	0.894617	1.28869	0.843437	1.00036
AC104073.1 ENSG00000280410	1.05658	0.996794	0.944246	0.933856	1.21023	1.03692	0.865491	1.08649	1.23906	1.35299
AC104304.4 ENSG00000283473	0.727374	1.03177	0.985858	1.05558	1.09593	0.979218	0.913855	1.14537	1.04396	0.872038
AC104389.2 ENSG00000279824	0.820776	0.972617	0.87418	1.15962	1.20276	0.999068	0.909308	1.16509	0.815172	0.954612
AC104981.1 ENSG00000278938	1.03486	0.806276	0.901026	0.916244	0.992677	1.07701	1.0738	0.88588	1.08054	0.886491
AC105009.1 ENSG00000281855	0.696086	0.948389	0.900966	1.08586	1.00552	1.16318	0.923535	0.833675	0.903116	0.868088
AC105052.1 ENSG00000279168	1.22809	1.29002	1.15225	1.35317	1.08204	1.22271	1.03911	1.29117	0.894641	0.873236
AC109486.1 ENSG00000280447	1.00046	0.928994	0.790119	0.907604	1.07016	0.720132	0.883385	0.870912	0.893528	0.814204
AC109829.1 ENSG00000233438	1.28685	0.889598	1.09178	0.888783	0.859225	0.968719	1.0561	0.709657	0.893636	0.946042
AC110602.1 ENSG00000281267	1.06921	0.870152	1.1066	0.880831	0.860589	1.10328	1.06091	1.10746	1.20957	1.01206
AC110615.1 ENSG00000279909	0.879626	1.10502	0.937149	1.14679	0.933723	0.899775	0.774451	0.802368	0.892743	1.1232
AC112719.1 ENSG00000280671	0.840357	1.01241	0.736857	1.00638	1.07038	1.02539	1.18429	0.919156	0.996889	1.12271
AC113404.1 ENSG00000254893	0.749473	1.0635	0.988045	1.06715	1.33761	1.31357	0.955113	0.936261	1.10525	0.935139
AC118758.1 ENSG00000268187	0.87185	0.961897	0.845601	0.977856	0.867185	1.12121	0.927881	0.899289	1.13603	1.33029
AC131097.4 ENSG00000216921	0.892492	0.951186	0.996871	1.04361	1.49361	1.10184	1.13818	0.978351	0.989538	0.833343
AC131263.1 ENSG00000280550	0.991095	0.790699	0.918694	0.858462	1.16492	0.819982	1.14495	1.10861	0.848416	0.994054
AC138517.6 ENSG00000283288	1.04889	0.970656	1.05472	0.911965	1.01377	1.02597	0.899898	1.16727	1.36983	1.32016
AC138647.1 ENSG00000226490	0.952047	0.964297	0.917623	1.13395	0.946758	1.23922	1.08271	0.861309	1.18367	1.05156
AC138969.4 ENSG00000183889	0.758143	0.639844	0.860463	0.899023	1.03105	1.04256	0.906636	0.858413	0.882762	0.936997
AC241377.1 ENSG00000281741	1.40749	0.986433	1.17446	0.854158	1.00883	1.16808	1.23865	1.01269	1.0131	0.822165
AC241585.1 ENSG00000281571	0.807117	0.8483	1.09204	0.757726	1.05269	1.03674	0.944417	0.73589	1.10244	0.864793
AC242988.1 ENSG00000278939	1.18407	1.10278	1.04916	1.0045	0.903065	0.904668	1.07663	1.16805	0.848979	1.05546
AC243756.1 ENSG00000270339	1.30306	1.03915	1.11508	0.972628	1.12023	1.19316	1.08593	1.00119	1.11849	0.775273
AC243945.1 ENSG00000279510	1.20672	0.903375	0.864058	1.07151	0.898736	1.02165	1.03073	0.881566	1.11038	0.848736
AC245100.1 ENSG00000280649	0.97774	0.927592	0.90717	1.09496	1.04294	1.0134	1.30316	1.14049	0.786652	1.16943
ACAA1 ENSG00000060971	1.12139	1.10479	0.939121	1.25987	0.965939	1.23332	0.996623	1.27097	0.912201	1.04199
ACAA2 ENSG00000167315	1.23146	0.956225	0.740064	0.948619	1.02202	0.909127	0.967886	0.885411	0.792395	0.613938
ACACA ENSG00000278540	1.09934	1.00349	0.696331	1.1659	0.880933	1.31658	0.812312	0.874124	0.779005	0.843058
ACACB ENSG00000076555	0.935338	1.08545	0.98657	0.96046	0.795162	1.0338	0.684691	0.756729	1.02947	1.00218
ACAD10 ENSG00000111271	0.833251	0.937219	1.47673	0.91591	0.974357	1.11275	1.06343	0.801086	0.86472	0.933734
ACAD11 ENSG00000240303	0.866862	0.977544	0.948501	1.03677	0.877205	0.907443	0.981133	1.03536	1.19885	0.777118
ACAD8 ENSG00000151498	0.920797	1.43299	1.01869	1.36498	1.21866	0.925846	0.981888	0.944209	1.07978	0.809731
ACAD9 ENSG00000177646	0.822503	0.666297	1.83334	1.08138	0.870767	1.23632	1.62579	0.99775	1.14911	1.08917
ACADL ENSG00000115361	0.984822	0.843382	1.0801	0.892207	1.07024	1.03997	1.03855	0.537911	0.985393	1.13566
ACADM ENSG00000117054	0.851283	1.20607	0.934457	0.844558	1.17135	0.871937	1.15284	1.06619	0.905767	1.15513
ACADS ENSG00000122971	0.818146	0.893869	0.992492	0.820965	0.921742	0.853997	0.793023	1.11814	0.874552	1.11973
ACADSB ENSG00000196177	0.788233	1.01189	0.888289	0.865419	1.12833	0.899555	1.05397	0.956945	0.961409	1.42514
ACADVL ENSG00000072778	0.879828	0.957509	1.30532	1.36369	1.84644	1.26232	0.648529	0.554492	0.73288	0.800107
ACAN ENSG00000157766	1.46867	0.86363	1.01064	0.82324	1.13879	0.911753	1.09424	0.933759	1.14366	0.838002
ACAP1 ENSG00000072818	0.871833	1.0266	1.03149	1.19055	0.715232	1.05258	0.988783	0.942692	0.961472	0.949419
ACAP2 ENSG00000114331	0.974411	0.828768	1.06318	1.13664	1.15915	0.828855	0.931218	1.12877	1.08021	1.3267
ACAP3 ENSG00000131584	1.02487	0.806761	1.06813	0.609633	0.949484	0.80218	1.08404	0.637962	1.10431	1.04745
ACAT1 ENSG00000075239	0.697117	0.847108	1.26351	1.16061	0.932591	0.778994	0.79656	0.948202	0.902906	0.990241
ACAT2 ENSG00000120437	0.929261	0.84559	1.19456	0.893959	1.18784	0.931805	1.19163	0.938739	1.10005	0.835905
ACBD3 ENSG00000182827	0.82864	0.91611	1.08347	1.1403	1.00453	1.16565	0.950424	1.03245	1.0828	1.08476
ACBD4 ENSG00000181513	0.667387	0.71175	0.967754	0.921797	0.97464	0.792882	0.998631	0.745799	1.06556	0.824165
ACBD5 ENSG00000107897	0.730401	1.06657	0.847639	1.00172	1.03691	0.971334	0.992132	0.984069	1.13625	1.08175
ACBD6 ENSG00000230124	0.953322	0.901012	0.938072	0.939516	1.04548	0.927724	1.32619	0.874486	0.852743	0.82744
ACBD7 ENSG00000176244	0.873319	1.02347	0.958644	0.776237	1.10851	1.09788	0.842678	1.10969	0.899814	1.05827
ACCS ENSG00000110455	0.843223	1.09464	0.999976	1.00765	0.786976	0.826153	0.970462	1.28636	1.11642	0.800657
ACCSL ENSG00000205126	0.874544	1.05812	1.21848	1.22228	0.981345	0.815557	1.21007	0.936225	1.03226	0.844025
ACD ENSG00000102977	0.938551	0.855568	0.830782	0.896277	1.13207	1.00423	0.766184	0.937972	1.0603	1.12593
ACE ENSG00000159640	0.974806	1.08451	1.15795	0.92008	1.17775	0.940657	0.793153	1.18577	1.02611	1.13232
ACE2 ENSG00000130234	0.718266	0.979105	0.893487	1.17276	1.03294	0.974749	0.872827	0.750532	0.8998	1.12406
ACER1 ENSG00000167769	0.88549	1.05741	1.14618	0.927452	0.991529	0.972035	0.91815	1.15655	1.03672	1.15207
ACER2 ENSG00000177076	1.00889	0.992527	0.95257	1.13943	0.889238	0.98919	0.984754	0.97647	0.847287	0.94878
ACER3 ENSG00000078124	1.01588	0.828468	1.45655	1.04065	0.803865	1.03227	0.981144	1.10021	0.898061	0.883046
ACHE ENSG00000087085	0.881252	1.10874	1.00599	0.905984	0.930631	0.973524	0.620707	1.31113	1.08953	0.968174
ACIN1 ENSG00000100813	1.0078	0.898054	0.891993	0.698756	1.11938	1.03942	0.988132	1.1967	1.05655	1.55372
ACKR1 ENSG00000213088	1.0181	0.915045	0.867118	0.912328	1.10724	0.930996	1.05392	0.939716	1.19008	0.940735
ACKR2 ENSG00000144648	1.04613	1.10539	0.958996	1.10271	0.998008	0.990191	0.999583	0.906582	0.997748	0.891536
ACKR3 ENSG00000144476	1.16503	1.19668	1.03481	1.01104	1.19355	1.21617	1.12824	1.01899	1.01103	1.01786
ACKR4 ENSG00000129048	1.18057	0.86567	0.72442	1.20083	1.10922	0.917479	1.08261	1.02334	0.979561	0.872338
ACLY ENSG00000131473	0.942253	0.951692	1.05726	1.0503	1.0345	1.18267	1.03561	1.4425	0.822629	1.10292
ACMSD ENSG00000153086	0.653321	0.965724	0.946616	0.89912	0.895365	0.945669	1.17072	1.11499	0.92929	1.0485
ACO1 ENSG00000122729	1.02087	1.1816	1.02993	1.06894	0.977184	0.874044	0.820713	0.872389	1.19356	1.28368
ACO2 ENSG00000100412	0.91843	0.905113	0.920973	0.885611	1.03931	0.83953	0.935663	1.08097	0.826974	0.930202
ACOD1 ENSG00000102794	0.935473	0.886339	1.08763	0.891761	1.22529	1.06744	0.896806	1.20373	0.956965	1.11232
ACOT1 ENSG00000184227	1.39086	0.872278	0.839995	1.00568	1.05553	0.957496	0.826438	1.15251	1.18916	0.917667
ACOT11 ENSG00000162390	0.909803	0.887548	0.876566	1.17261	0.960674	0.86499	0.995551	1.06016	0.790726	1.07326
ACOT12 ENSG00000172497	0.919401	1.01876	0.858969	0.771839	0.973931	0.962029	1.0702	0.948618	0.748141	0.62273
ACOT13 ENSG00000112304	1.16111	1.15526	0.581186	0.910725	1.09936	1.01705	1.15399	1.13486	0.999844	1.12907
ACOT2 ENSG00000119673	1.3372	0.887225	1.31407	0.899037	1.00886	0.801565	0.913276	0.968811	0.78126	0.897575
ACOT4 ENSG00000177465	1.05876	1.02308	1.16534	0.848723	1.02936	0.942952	1.15255	1.08202	0.913146	0.834361
ACOT6 ENSG00000205669	1.17552	1.06395	0.876805	0.810382	0.973083	1.3707	0.68779	0.962395	1.17067	0.972784
ACOT7 ENSG00000097021	1.08486	0.935904	0.844007	0.819464	1.21804	0.937945	1.08004	0.864478	0.830462	1.24294
ACOT8 ENSG00000101473	1.05562	1.04715	0.925317	0.862821	0.885995	1.12868	1.01035	0.720508	0.945578	0.844359
ACOT9 ENSG00000123130	0.871648	0.938559	1.11672	1.00036	0.904415	1.0046	1.09784	1.01185	1.28701	1.01672
ACOX1 ENSG00000161533	1.12031	0.882851	1.43859	1.07478	1.32223	1.07732	0.92306	0.612206	0.944764	0.980676
ACOX2 ENSG00000168306	0.775751	1.16938	1.1203	1.1184	0.931439	0.880296	1.21342	0.85941	0.873074	0.851659
ACOX3 ENSG00000087008	1.05879	0.931112	1.04142	0.92987	0.752491	1.01342	1.00817	0.744883	0.968848	0.950489
ACOXL ENSG00000153093	0.886471	1.00583	1.21491	1.12649	1.11167	0.985558	1.03895	0.933486	1.14622	0.96655
ACP1 ENSG00000143727	1.19446	1.06402	1.16682	1.12248	0.733031	1.19401	0.906881	0.682364	1.31037	0.989207
ACP2 ENSG00000134575	1.15143	1.00889	0.829244	0.88956	0.975625	0.782157	1.17737	1.26492	1.02449	0.873751
ACP5 ENSG00000102575	0.961228	1.01587	0.847529	1.1472	1.24944	0.909522	0.984303	0.86506	0.962466	0.798822
ACP6 ENSG00000162836	0.761754	0.972828	1.05712	0.842207	1.02196	0.841654	0.824715	1.03252	0.976843	1.04942
ACP7 ENSG00000183760	0.992581	1.04144	1.0792	0.904167	1.05856	1.07356	1.15135	0.852187	0.827889	0.8277
ACPP ENSG00000014257	0.840704	1.41501	0.465756	0.620698	1.57091	1.19084	0.973458	1.02261	0.861764	2.88922
ACPT ENSG00000142513	1.13578	0.914247	0.836143	0.965444	0.848932	1.03356	0.865662	1.41211	1.0176	1.3611
ACR ENSG00000100312	1.0849	1.00205	0.860774	1.25669	0.87798	0.978325	0.925013	0.849371	1.15741	0.960291
ACRBP ENSG00000111644	1.09139	0.760546	1.17376	0.915927	0.830768	0.742805	0.845418	1.19785	0.950333	0.976984
ACRC ENSG00000147174	0.887612	1.09507	0.972362	1.093	0.983393	0.832172	0.894763	0.983865	0.995625	0.816584
ACRV1 ENSG00000134940	1.01811	1.06584	0.848496	0.894746	1.11637	1.06604	0.919698	1.08233	1.10221	0.989978
ACSBG1 ENSG00000103740	1.21623	0.907101	1.02081	1.09309	0.906231	1.11826	1.04772	1.03783	1.10674	0.735556
ACSBG2 ENSG00000130377	0.974865	1.31691	1.13534	1.0097	0.964141	1.01831	0.774918	1.00206	0.867594	1.20586
ACSF2 ENSG00000167107	0.90486	0.791865	0.746726	0.939358	0.937245	0.935597	1.10819	0.916918	0.876189	1.29065
ACSF3 ENSG00000176715	0.76276	1.16243	1.17611	0.931794	0.864173	0.829529	1.01784	1.05725	0.863692	1.08603
ACSL1 ENSG00000151726	0.898878	0.870324	1.40298	1.01108	1.0028	1.14382	1.04908	0.979361	0.874649	0.944053
ACSL3 ENSG00000123983	1.29651	1.04343	1.34973	1.0981	0.974024	0.918381	0.989177	0.984134	0.771164	0.695568
ACSL4 ENSG00000068366	1.13674	0.921327	0.972857	0.817813	0.852374	0.830803	0.937348	1.03357	1.19632	1.42951
ACSL5 ENSG00000197142	1.12954	0.952988	0.998432	1.00909	0.976945	1.06328	0.852978	0.9172	0.94017	0.603618
ACSL6 ENSG00000164398	1.05726	1.02268	0.887302	1.02164	0.983136	1.11723	1.08695	1.08618	0.94343	0.955795
ACSM1 ENSG00000166743	0.719671	1.07753	1.16001	1.2378	0.645521	0.989905	1.02814	1.04791	0.779619	1.31003
ACSM2A ENSG00000183747	1.0157	0.955809	1.19138	0.948048	1.12887	1.08335	1.16718	1.0833	0.997658	0.854883
ACSM2B ENSG00000066813	1.07178	0.919134	1.12381	0.798591	1.30546	0.930237	0.929361	0.990644	1.19694	0.823509
ACSM3 ENSG00000005187	1.1281	1.00327	0.945906	0.83227	0.916359	0.961612	0.914587	1.20775	1.36622	1.03968
ACSM4 ENSG00000215009	1.04501	0.99802	0.892712	1.02309	0.743371	1.29542	1.01663	1.40371	0.948295	1.03117
ACSM5 ENSG00000183549	0.96395	1.10613	0.795437	1.14137	1.04832	1.04179	1.40516	0.903599	0.994149	1.16514
ACSM6 ENSG00000173124	1.02298	1.09569	0.791219	0.981057	0.996666	1.06	0.942985	1.16324	0.953496	0.866067
ACSS1 ENSG00000154930	0.884381	1.26355	0.857713	1.01773	0.998123	1.04479	1.14156	0.954721	0.917433	0.930386
ACSS2 ENSG00000131069	1.06284	0.993516	0.875157	0.851936	1.03721	1.11955	1.07659	0.810498	0.816917	1.08199
ACSS3 ENSG00000111058	0.846847	1.05012	0.926573	0.72433	1.32069	1.02845	0.882392	1.01919	0.962658	1.00944
ACTA1 ENSG00000143632	0.835762	0.791168	1.19107	1.1967	1.10807	1.03996	0.873788	1.14364	1.06386	0.923899
ACTA2 ENSG00000107796	1.191	0.815205	0.989556	0.97721	0.900807	0.992153	0.98502	0.820988	1.28793	0.83283
ACTB ENSG00000075624	2.4628	0.443631	0.870096	0.960609	1.26165	0.854034	1.14465	1.38905	0.648346	1.0855
ACTBL2 ENSG00000169067	0.976776	1.13699	1.2198	0.822635	0.996135	1.25386	1.04345	0.942362	1.04762	1.05551
ACTC1 ENSG00000159251	1.09901	1.05214	0.808684	1.20686	1.1417	1.20032	0.927653	0.945037	0.991797	0.899166
ACTG1 ENSG00000184009	1.01762	1.06801	1.00348	1.1177	1.04849	1.17677	0.538134	0.942744	1.21918	1.20476
ACTG2 ENSG00000163017	2.47484	0.407358	0.874637	0.998142	0.816289	0.731126	0.929599	0.899802	1.08865	0.744994
ACTL10 ENSG00000182584	0.818642	1.137	0.779081	0.894887	0.930342	0.958711	1.22139	1.09703	0.935956	1.08674
ACTL6A ENSG00000136518	0.99065	1.0145	0.919329	0.971533	0.807095	0.946269	0.749564	0.897642	1.10803	0.873047
ACTL6B ENSG00000077080	0.970645	1.08681	1.06243	0.957475	1.20092	0.920482	0.876252	0.98566	0.923431	1.03822
ACTL7A ENSG00000187003	0.869969	0.991307	1.09754	1.05552	0.793328	0.780964	0.929364	0.8719	0.874952	1.26439
ACTN1 ENSG00000072110	1.02389	1.21939	1.45064	0.941968	1.26031	1.04614	0.635251	1.22149	0.670392	0.773812
ACTN2 ENSG00000077522	1.24272	0.978247	0.858702	0.986848	1.20704	1.13094	0.820297	0.920414	1.05398	0.863278
ACTN3 ENSG00000248746	1.17566	0.846784	1.12351	0.930366	1.26664	0.879412	1.2558	1.05504	0.916521	1.02133
ACTN4 ENSG00000130402	0.694565	1.1807	0.668088	1.00507	0.917205	1.14745	1.22763	1.0892	1.07644	1.36433
ACTR10 ENSG00000131966	0.846282	1.02809	0.828447	0.940661	0.916759	0.971907	1.12745	0.96019	0.872615	1.13891
ACTR1A ENSG00000138107	0.751514	0.795699	0.866646	1.07664	1.09363	1.07097	1.28394	0.937439	1.02987	1.25281
ACTR1B ENSG00000115073	0.972785	1.14212	0.851239	1.07485	1.20659	1.12466	1.26891	0.982894	0.931279	0.974825
ACTR2 ENSG00000138071	1.0075	0.813322	0.752259	0.839479	0.905018	0.823369	1.02895	1.01356	0.990624	1.40157
ACTR3 ENSG00000115091	0.927759	1.11	0.956659	0.965602	0.76879	0.997813	0.809977	0.99149	0.89315	0.861218
ACTR3B ENSG00000133627	1.24391	1.04593	1.05781	1.09251	1.03182	1.23419	1.24401	0.802309	1.237	0.892597
ACTR3C ENSG00000106526	1.48039	0.766186	0.948427	1.04532	0.829389	1.23013	0.930896	1.06688	1.06745	0.802721
ACTR5 ENSG00000101442	0.996	0.956527	0.994635	0.896467	0.924045	0.982452	1.15774	1.00356	0.924193	1.03098
ACTR6 ENSG00000075089	1.18074	0.909351	0.834794	0.897834	1.17735	0.840555	0.943237	0.827783	1.08575	1.07978
ACTR8 ENSG00000113812	0.980316	0.887534	1.17917	0.895722	0.960801	1.02784	0.754747	1.06882	1.13832	0.893386
ACTRT2 ENSG00000169717	0.97325	1.02758	0.941539	1.10144	1.16327	0.872094	0.851623	1.21291	0.82428	0.781309
ACTRT3 ENSG00000184378	1.1581	0.972435	0.979145	1.14324	1.0903	1.24735	1.26674	0.832172	0.87025	0.806969
ACVR1 ENSG00000115170	1.07022	0.969902	1.0797	1.06308	1.11916	0.978383	1.09461	1.03774	0.937358	0.974491
ACVR1B ENSG00000135503	1.01116	1.04552	0.966326	1.03588	0.875451	1.05652	1.14941	0.909956	0.916299	1.22727
ACVR1C ENSG00000123612	1.20603	0.740453	0.794815	1.09492	1.31	0.941629	1.04391	1.17818	1.10402	0.948008
ACVR2A ENSG00000121989	0.943166	0.71484	0.974037	1.12014	1.16854	0.844431	1.06013	0.911654	1.21315	1.28387
ACVR2B ENSG00000114739	1.03026	0.989068	0.869634	1.04851	1.02501	1.05569	1.57071	0.989362	0.966892	0.740525
ACVRL1 ENSG00000139567	0.898216	1.24664	1.15962	1.03544	1.09345	0.741861	0.892505	0.877145	0.660986	1.20308
ACY1 ENSG00000243989	0.865238	1.31017	0.941591	0.898802	0.892997	0.843736	0.955696	0.946958	0.812349	1.20453
ACY3 ENSG00000132744	1.03127	0.953122	0.969671	0.96577	1.0296	1.05736	0.891912	0.901173	0.936972	0.881582
ACYP1 ENSG00000119640	1.05599	0.83409	0.80975	1.05303	0.923966	0.922097	1.16661	1.1095	0.845181	0.972193
ACYP2 ENSG00000170634	0.879464	1.00765	1.09847	0.971936	0.959131	0.848898	0.942049	0.853145	1.08392	0.902572
ADA ENSG00000196839	0.950932	0.684374	1.25887	0.878166	0.959793	0.95059	1.06984	0.898278	0.879438	1.0208
ADAD1 ENSG00000164113	1.27474	1.14752	0.872809	1.15609	0.846042	0.987903	1.13015	0.939143	0.814193	0.99933
ADAD2 ENSG00000140955	1.12658	0.795034	0.979822	1.00804	1.02497	1.0311	1.27524	1.13529	0.921784	0.979051
ADAL ENSG00000168803	1.00146	0.89488	1.09296	0.951234	0.954438	0.88357	1.01078	0.693788	0.997513	1.19661
ADAM10 ENSG00000137845	1.06535	1.12857	1.05173	1.30883	0.932227	0.950773	1.1868	0.967386	1.30211	1.0273
ADAM11 ENSG00000073670	1.13928	1.05004	1.09745	1.03722	1.02522	0.867142	0.911509	0.955305	1.06456	1.26436
ADAM12 ENSG00000148848	0.886581	0.866576	0.889152	0.988569	1.05724	0.807953	0.920766	0.973974	1.00412	0.84009
ADAM15 ENSG00000143537	1.25576	1.24998	1.09538	0.871282	0.755963	0.80053	0.992296	1.0515	0.863168	0.768391
ADAM17 ENSG00000151694	0.868263	1.26546	0.988137	1.00215	0.947449	0.955767	0.738558	0.932583	0.81468	0.953921
ADAM18 ENSG00000168619	1.10103	0.874245	0.975808	1.11754	0.909964	1.02632	1.04532	1.24256	1.15953	1.0524
ADAM19 ENSG00000135074	0.905488	1.24202	1.23943	0.997281	0.921808	0.934069	1.09161	1.01465	1.01373	0.973147
ADAM2 ENSG00000104755	0.88781	1.03602	0.979879	0.954087	1.30847	1.09594	0.970001	0.986596	1.19191	1.21265
ADAM20 ENSG00000134007	1.02108	1.06582	1.139	0.991649	0.996714	1.06879	0.934857	0.899544	0.948571	1.14319
ADAM22 ENSG00000008277	0.98086	0.784082	1.02777	1.21738	1.08723	1.0327	0.850694	1.10651	1.00984	0.858709
ADAM23 ENSG00000114948	0.9014	1.09047	0.958551	0.978388	1.09498	0.751611	0.915579	1.12141	0.935244	0.931381
ADAM28 ENSG00000042980	1.23393	0.815521	0.958089	1.1463	1.10591	1.08096	0.887142	1.10557	1.0597	0.919862
ADAM29 ENSG00000168594	0.805735	1.00795	0.845414	1.40584	1.06331	1.06854	0.91332	1.0208	1.12736	0.921826
ADAM30 ENSG00000134249	1.01229	1.06516	1.03137	0.688761	1.19072	1.02409	0.923803	0.761599	0.869939	0.82057
ADAM32 ENSG00000197140	0.980165	0.998725	1.16249	0.92481	1.21099	0.93104	0.784215	0.895415	0.919527	0.918946
ADAM33 ENSG00000149451	0.893746	0.944068	1.05256	1.21117	0.880526	1.06764	1.05339	1.03129	0.875357	0.949048
ADAM7 ENSG00000069206	0.885405	0.965598	1.03535	0.710704	0.986051	0.97385	1.34322	1.14611	0.911759	1.16536
ADAM8 ENSG00000151651	0.919303	0.946751	1.60263	1.0011	0.770715	1.4128	0.759587	1.06306	0.92227	0.878705
ADAM9 ENSG00000168615	1.2866	0.915537	0.908571	1.20962	1.26419	0.923864	0.907988	1.13688	0.948552	0.830985
ADAMDEC1 ENSG00000134028	0.843728	0.641088	1.31099	1.08524	1.00771	1.14436	0.804263	1.0336	0.916975	1.09076
ADAMTS1 ENSG00000154734	0.75474	1.25162	0.979209	1.27499	1.21495	1.05138	1.20069	1.08385	1.05521	1.34373
ADAMTS10 ENSG00000142303	0.846478	1.14616	0.948994	1.05119	1.25726	0.915835	1.14931	1.05166	0.996624	1.17964
ADAMTS12 ENSG00000151388	1.11173	1.29134	1.04506	1.21868	1.01861	1.16986	0.832153	0.984653	0.85998	1.0023
ADAMTS13 ENSG00000160323	0.984183	1.08283	1.09561	0.825993	1.03283	0.839143	0.662356	1.08562	1.08253	1.07511
ADAMTS14 ENSG00000138316	0.895316	0.934392	1.05703	0.953071	1.2158	0.967319	1.07267	0.900861	0.997708	1.3625
ADAMTS15 ENSG00000166106	1.37199	1.16967	0.911909	1.03148	1.03125	0.921351	0.948714	0.857605	0.707216	0.79739
ADAMTS16 ENSG00000145536	1.4783	0.873032	0.650563	1.17685	1.10785	1.00072	0.938054	1.06938	1.05578	0.94994
ADAMTS17 ENSG00000140470	1.01702	0.872454	0.810438	0.968795	1.07141	0.981845	0.832644	0.928827	0.817192	1.22868
ADAMTS18 ENSG00000140873	1.11744	1.04785	0.818718	0.922385	0.772285	0.950093	0.982056	0.859161	0.965049	0.718931
ADAMTS19 ENSG00000145808	0.82474	0.91698	0.903303	1.20096	1.28098	0.98091	1.32794	1.06363	0.989	0.934886
ADAMTS2 ENSG00000087116	0.768338	1.13981	1.17042	0.915492	1.25156	1.01141	0.795871	0.937843	0.908062	0.998461
ADAMTS20 ENSG00000173157	0.98068	1.1263	1.27315	0.756969	0.828374	1.03129	0.775176	1.20476	0.974663	1.12831
ADAMTS3 ENSG00000156140	0.858298	0.764952	0.876383	1.1086	0.775442	1.09031	1.15519	0.910217	0.974713	1.00022
ADAMTS4 ENSG00000158859	1.09259	0.886129	1.26673	1.05024	1.11986	0.950755	1.0588	0.998985	1.08263	0.944941
ADAMTS5 ENSG00000154736	0.848088	1.03879	1.20534	0.787363	0.69194	0.806316	0.955909	0.691583	1.23399	0.854299
ADAMTS6 ENSG00000049192	1.01283	1.00281	0.958651	0.843422	1.02101	0.926557	0.86248	0.889528	1.05856	0.910482
ADAMTS7 ENSG00000136378	1.02124	1.03134	1.06325	1.14637	0.810062	1.09962	1.27074	1.06175	1.15837	0.828962
ADAMTS8 ENSG00000134917	1.15821	1.04749	1.30615	0.704119	1.04878	1.10095	1.05934	1.04435	0.89281	0.948001
ADAMTS9 ENSG00000163638	0.999799	0.890157	1.02497	1.14433	1.0991	1.50424	0.988532	1.00034	1.10011	1.24032
ADAMTSL1 ENSG00000178031	0.957306	0.76527	0.692508	0.919726	1.09797	0.831166	0.970595	1.06398	1.19616	0.783426
ADAMTSL2 ENSG00000197859	1.10842	1.13899	1.25647	0.886921	1.30147	0.982562	0.901711	0.873258	0.852699	0.899013
ADAMTSL3 ENSG00000156218	0.741729	1.06901	1.01393	1.22992	1.04222	0.796282	0.930704	0.822237	0.983633	0.989123
ADAMTSL4 ENSG00000143382	0.989907	1.01128	0.896789	0.860337	0.886379	0.965449	0.979615	0.945763	0.939738	1.04377
ADAMTSL5 ENSG00000185761	1.08797	0.952565	1.07515	0.990631	0.881923	1.12033	1.41559	0.864379	0.83563	1.23834
ADAP1 ENSG00000105963	1.00661	0.794883	1.07252	0.938609	0.989047	1.18776	1.11638	1.28095	1.26669	1.07281
ADAP2 ENSG00000184060	0.847246	1.10262	0.912529	0.968308	1.11911	1.02495	0.886006	1.07794	0.89563	1.29011
ADAR ENSG00000160710	0.901039	0.93266	1.38936	1.03705	1.01703	0.646906	0.820291	0.710933	0.926972	1.51789
ADARB1 ENSG00000197381	0.685385	0.837057	1.03077	1.20079	0.825775	0.998302	1.13375	1.18358	0.941469	1.18299
ADARB2 ENSG00000185736	0.756399	1.1696	0.903235	0.659837	0.833382	0.772328	0.800874	0.877553	0.892714	0.725188
ADAT1 ENSG00000065457	1.15861	1.18012	0.971261	0.792922	1.10596	1.28898	0.827789	1.06599	1.03335	0.851056
ADAT2 ENSG00000189007	1.12514	0.892388	1.10432	0.99022	1.07276	1.0056	0.99177	1.05604	0.904897	0.858989
ADAT3 ENSG00000213638	1.10352	0.81464	1.00374	0.910459	0.858747	1.17124	1.11359	1.11631	1.14673	1.0012
ADCK1 ENSG00000063761	1.03706	0.96055	0.906311	1.01442	0.786445	0.964905	0.747378	0.994626	1.09057	1.13226
ADCK2 ENSG00000133597	0.99877	0.82907	1.31629	1.29863	1.08748	1.20983	0.912225	0.901172	0.904113	1.29337
ADCK3 ENSG00000163050	1.1946	0.779427	0.88682	0.922472	0.736994	1.04912	0.995606	0.974863	1.08092	0.650162
ADCK4 ENSG00000123815	1.06636	0.764974	1.09895	1.09954	0.92406	0.944604	0.694499	1.26759	0.834568	1.14464
ADCK5 ENSG00000173137	1.00376	1.112	0.825484	1.21955	1.05959	1.00702	0.951559	1.08286	1.23876	1.02033
ADCY1 ENSG00000164742	0.868135	1.06098	0.874705	0.94372	1.03399	0.920396	0.912183	0.949684	1.26031	0.960874
ADCY10 ENSG00000143199	0.976563	0.875877	0.940874	1.14109	0.996702	1.08416	0.961796	0.989542	0.901352	0.788541
ADCY2 ENSG00000078295	0.685933	1.06839	1.2332	1.07005	0.971414	1.10936	1.14501	1.04219	0.954295	0.592275
ADCY3 ENSG00000138031	0.991182	0.846015	1.05697	0.878119	1.25758	0.97016	1.03097	1.15266	0.904467	0.634882
ADCY4 ENSG00000129467	0.819885	0.856535	0.938564	1.01039	1.13998	1.05569	0.599088	0.851025	1.16075	0.818293
ADCY5 ENSG00000173175	0.831936	1.0269	1.05633	1.06589	0.815131	0.896706	1.10132	1.46009	0.914066	1.12555
ADCY6 ENSG00000174233	1.02756	0.875431	1.09409	0.903264	0.88838	1.19658	1.05948	0.925335	1.26537	0.789641
ADCY7 ENSG00000121281	0.867093	1.02284	0.914341	0.833452	0.962155	1.05341	1.03263	1.03808	1.13545	1.26024
ADCY8 ENSG00000155897	1.14333	1.16686	0.827755	1.05394	0.882633	0.755632	1.15925	1.15344	1.05908	1.09615
ADCY9 ENSG00000162104	1.15248	1.0133	1.11237	0.932897	1.13911	0.826994	0.951929	1.01783	0.889962	0.98969
ADCYAP1 ENSG00000141433	0.736157	1.2	0.936335	1.24287	1.0113	1.00527	1.0056	1.2106	1.0714	0.984765
ADCYAP1R1 ENSG00000078549	1.32411	0.756754	0.933106	0.949857	0.745515	1.36408	0.89982	1.02216	1.12724	0.898072
ADD1 ENSG00000087274	1.3663	1.02201	0.728947	0.98842	0.945416	0.874997	0.774016	1.0193	0.77684	0.876862
ADD2 ENSG00000075340	0.83383	0.978192	1.12379	0.897563	1.04737	1.07659	1.06789	1.09533	1.17871	1.08106
ADD3 ENSG00000148700	1.01924	0.781935	0.963128	1.2734	1.01646	0.935237	1.05443	0.886036	1.09545	1.16459
ADGB ENSG00000118492	1.14567	0.947597	0.775094	1.11059	1.00129	0.967739	0.940092	0.976528	1.02724	1.08842
ADGRA1 ENSG00000197177	0.839126	0.998086	1.03375	1.05963	1.20032	1.03228	1.26834	1.31352	1.01943	1.07081
ADGRA2 ENSG00000020181	1.28052	0.966873	0.741157	1.0451	0.888738	0.796657	0.879926	1.25553	1.16095	0.806346
ADGRA3 ENSG00000152990	0.975353	0.998973	0.876458	0.94403	0.829257	0.948516	0.743445	1.04556	0.949552	1.18086
ADGRB1 ENSG00000181790	0.896374	0.872306	1.09284	0.764435	1.307	0.887304	0.865663	0.966245	1.18932	1.09319
ADGRB2 ENSG00000121753	0.718228	0.856366	1.03495	1.16749	1.06694	0.831728	1.00454	0.774929	1.27707	0.956138
ADGRB3 ENSG00000135298	0.830885	0.910869	0.710149	0.775922	0.871225	0.914297	0.946278	0.810848	1.04324	0.778734
ADGRD1 ENSG00000111452	1.16678	0.684182	0.954315	0.941518	0.96878	1.01079	1.07257	1.29956	1.39227	0.989232
ADGRD2 ENSG00000180264	1.05392	0.845863	0.96854	1.25218	0.884594	0.984834	0.929444	0.913597	1.10512	1.04609
ADGRE1 ENSG00000174837	0.984752	1.00143	0.869072	0.892825	0.708221	1.03112	1.27331	1.10407	0.83388	1.08279
ADGRE2 ENSG00000127507	1.37177	0.90141	0.938448	0.92304	1.01956	0.81837	0.760688	0.974452	1.17335	1.08517
ADGRE3 ENSG00000131355	1.21618	0.869945	1.20026	0.890083	0.93104	0.742207	1.09843	1.15013	0.910601	0.924261
ADGRE5 ENSG00000123146	1.24463	0.946078	0.985318	0.858976	0.970092	1.04139	0.818785	0.975842	0.988624	0.766925
ADGRF1 ENSG00000153292	1.13704	1.2374	1.04538	1.1201	0.885061	1.15208	0.739469	1.21167	1.17103	0.763955
ADGRF2 ENSG00000164393	0.872085	0.808577	1.0138	0.904149	0.942641	1.19037	0.985374	0.882118	1.25085	0.911552
ADGRF3 ENSG00000173567	1.03066	1.08302	0.972562	1.19615	0.9542	1.02925	0.916585	0.992463	0.988216	1.13092
ADGRF4 ENSG00000153294	0.825402	0.854012	1.02667	1.06508	0.923755	0.960136	0.892639	1.12628	1.06189	1.0348
ADGRF5 ENSG00000069122	1.12581	0.929384	0.975194	0.820424	0.872509	1.05331	1.03206	0.811828	0.857784	0.808227
ADGRG1 ENSG00000205336	1.07849	1.13399	0.890116	1.15483	0.936861	1.3045	0.984726	1.14827	1.01803	1.41255
ADGRG2 ENSG00000173698	0.883139	0.758235	1.03663	0.816294	0.960845	0.912663	0.972841	1.20037	0.930794	0.961545
ADGRG3 ENSG00000182885	0.935211	1.19744	1.00567	1.03063	1.08275	0.786856	1.14767	1.08745	1.07249	0.825879
ADGRG4 ENSG00000156920	0.933963	0.847348	1.01722	0.971263	0.931733	0.873018	0.886586	1.19458	1.00191	1.0291
ADGRG5 ENSG00000159618	0.994347	0.737338	0.903271	0.959215	1.01634	1.101	1.00664	0.907487	0.976235	0.983039
ADGRG6 ENSG00000112414	1.03339	1.01871	0.817878	0.939499	1.03942	0.891348	0.954663	1.25251	0.870446	1.0728
ADGRG7 ENSG00000144820	0.874422	1.09079	1.08163	1.0499	0.732155	1.28643	0.829224	0.85803	1.03377	0.691552
ADGRL1 ENSG00000072071	1.07139	0.784834	0.833825	0.934063	1.09238	0.943498	0.785101	0.946359	1.07302	1.21811
ADGRL2 ENSG00000117114	0.843689	0.968872	0.992946	1.17353	0.847826	0.978168	0.96307	1.10682	1.18422	0.901422
ADGRL3 ENSG00000150471	1.15484	0.940701	0.712047	0.984998	0.840133	1.10653	0.849375	1.00776	0.921391	1.09378
ADGRL4 ENSG00000162618	0.941055	1.30262	1.03047	0.734336	0.860775	0.993814	1.02192	0.943213	1.25326	0.72853
ADGRV1 ENSG00000164199	0.857952	0.829435	1.02153	1.10123	1.10296	0.98026	0.86472	0.922372	1.25485	0.93065
ADH1A ENSG00000187758	0.968828	0.814787	0.929943	0.825755	0.897765	1.01321	1.09028	0.934335	1.2973	0.932188
ADH1B ENSG00000196616	0.999774	0.990507	1.00003	1.26103	1.22262	0.901898	0.675704	1.04099	1.06432	0.853648
ADH1C ENSG00000248144	1.19894	1.08494	1.18391	1.00822	0.80681	1.06178	0.848922	0.963327	1.02417	1.02239
ADH4 ENSG00000198099	1.04496	1.30731	1.03323	1.07331	0.99361	1.01631	1.0017	0.942625	1.03787	0.90166
ADH5 ENSG00000197894	0.875506	1.04168	1.09373	0.947436	0.927404	1.25763	1.24398	1.08544	0.977351	0.990489
ADH6 ENSG00000172955	1.38353	1.05482	0.829575	0.743925	1.0249	0.931995	0.796258	0.790078	1.15688	0.871063
ADH7 ENSG00000196344	0.993942	0.80328	1.29467	0.927586	0.804095	1.19329	1.07234	1.05378	0.748285	0.726277
ADHFE1 ENSG00000147576	1.04732	0.888011	0.746997	0.944777	1.21627	0.934452	0.855147	1.06056	1.04273	0.966993
ADI1 ENSG00000182551	1.05404	0.949474	1.12675	1.09321	1.15244	0.774261	0.916769	1.02451	0.740599	0.808497
ADIG ENSG00000182035	0.739365	0.920194	1.14608	1.23863	0.856887	1.20399	1.06592	1.27356	0.98317	1.32098
ADIPOQ ENSG00000181092	0.902407	1.18502	1.15027	1.01667	1.04476	1.00198	1.08653	1.00971	1.01267	0.980781
ADIPOR1 ENSG00000159346	0.993137	0.857361	0.752042	1.01742	1.23047	0.881352	1.06592	0.78556	0.955885	1.00707
ADIPOR2 ENSG00000006831	1.10167	0.929871	1.01888	0.932452	0.965846	0.955684	0.924176	0.832696	0.915041	1.02373
ADIRF ENSG00000148671	0.709625	0.671831	1.44666	2.8441	0.927181	0.889525	0.560043	0.672947	0.689783	0.906613
ADK ENSG00000156110	0.825947	0.901123	0.855169	1.10555	1.23561	0.740297	1.16039	1.05947	0.998338	1.47495
ADM ENSG00000148926	1.04091	1.12122	1.17582	0.888943	0.954286	0.813932	0.926713	1.0021	0.974855	0.991372
ADM2 ENSG00000128165	0.912008	0.883939	0.968878	0.931344	0.913963	1.12781	1.0034	0.872132	0.781395	1.04968
ADM5 ENSG00000224420	1.03802	1.0092	0.891113	0.966753	1.2931	0.976538	0.765692	1.19785	0.731383	1.13394
ADNP ENSG00000101126	0.959863	1.0492	1.35547	0.978112	1.27906	0.910359	0.878019	1.14962	0.89057	1.09101
ADNP2 ENSG00000101544	0.862918	0.949659	1.42958	0.90876	1.13875	1.0258	1.01978	1.09075	1.00185	0.856686
ADO ENSG00000181915	0.838644	0.703775	0.988698	0.994088	0.995037	0.945696	0.927686	1.16551	1.29333	1.44331
ADORA1 ENSG00000163485	1.14026	0.997612	1.0689	0.767654	1.06298	1.27668	0.931103	1.09196	1.13307	1.29343
ADORA2A ENSG00000128271	0.905214	0.951516	1.01989	0.939371	0.966886	1.18689	1.00265	0.983245	0.951862	1.09506
ADORA2B ENSG00000170425	0.96743	0.91319	0.897695	0.911549	1.27026	0.878216	1.03934	0.96844	1.02193	0.961783
ADORA3 ENSG00000282608	1.18133	0.917703	0.95581	1.04197	0.998445	0.747671	0.896788	1.15243	0.837745	0.957821
ADPGK ENSG00000159322	0.850153	1.12329	1.01435	0.927679	0.847816	1.07357	0.820069	1.06934	1.03322	1.02578
ADPRH ENSG00000144843	0.880499	0.780534	1.08543	1.20855	0.995813	0.843924	1.20165	1.02486	0.921216	0.991497
ADPRHL1 ENSG00000153531	1.17287	1.0564	0.852845	1.16033	0.962991	0.693149	0.894548	1.08157	1.02489	0.800637
ADPRHL2 ENSG00000116863	0.921324	0.856455	0.87428	1.19127	1.07577	1.04056	0.905727	0.885342	1.04006	0.895212
ADPRM ENSG00000170222	0.891149	1.1028	0.998645	1.01826	0.859318	0.990579	1.29211	0.911118	0.916979	0.898096
ADRA1A ENSG00000120907	1.39589	0.815027	0.986617	1.26338	1.18457	1.04415	0.939104	1.21945	0.994088	0.946412
ADRA1B ENSG00000170214	1.12008	1.09057	1.40161	1.01509	1.06685	0.827201	1.01578	0.971247	0.988927	0.99164
ADRA1D ENSG00000171873	0.800735	0.932013	0.978608	0.971929	1.18491	1.17342	0.84452	0.981893	0.968363	0.944685
ADRA2A ENSG00000150594	1.0521	0.788439	1.0856	0.886819	1.23083	0.95001	0.806046	0.818744	1.09048	0.779154
ADRA2B ENSG00000274286	0.878121	0.997673	0.836076	0.881533	1.1474	0.995096	1.06741	1.07608	1.36131	0.995826
ADRA2C ENSG00000184160	0.978187	0.836454	0.874234	1.03525	1.21207	1.19642	1.12167	1.15366	1.16585	1.29619
ADRB1 ENSG00000043591	1.03224	1.1984	1.43717	0.921571	1.33213	1.10841	1.02187	1.08813	0.971347	1.02909
ADRB2 ENSG00000169252	0.884948	1.09853	1.13504	1.16434	1.05855	1.15179	0.732293	0.974731	0.873367	0.798576
ADRB3 ENSG00000188778	0.966634	1.12252	1.16333	0.789959	1.2258	0.685095	0.989777	1.02782	0.933852	1.21221
ADRM1 ENSG00000130706	1.24472	1.09121	1.41388	1.01406	0.806748	1.04244	1.002	1.33292	0.975672	0.76167
ADSL ENSG00000239900	1.04641	0.837733	0.736107	1.03485	1.29296	1.1083	1.00761	1.0808	1.3236	1.0244
ADSS ENSG00000035687	1.31582	1.11789	0.80707	1.10017	0.729202	1.06649	1.07572	0.973116	1.01717	1.20406
ADSSL1 ENSG00000185100	0.809681	1.17371	0.688699	0.858723	0.918955	1.05425	0.939959	0.94416	0.959853	0.906091
ADTRP ENSG00000111863	1.20924	0.876293	0.91529	0.930376	0.927256	0.93516	0.982685	1.37447	0.918159	0.844309
AEBP1 ENSG00000106624	1.14287	1.40757	0.990495	0.833399	0.867731	1.36778	1.16115	0.951413	0.794585	0.927032
AEBP2 ENSG00000139154	0.88031	0.983546	0.813043	0.853308	0.822954	1.00503	1.20328	0.990881	1.06588	1.21116
AEN ENSG00000181026	0.88845	1.16587	1.07558	1.01686	0.91792	0.79527	0.854071	0.872357	1.36249	0.829095
AES ENSG00000104964	1.1544	1.2093	0.730247	0.988068	0.822782	0.978089	1.09081	1.00798	0.826761	1.33157
AF011889.5 ENSG00000241489	0.903485	1.07379	0.790379	1.20261	1.14343	1.06603	0.932892	1.01323	1.23266	1.1909
AF111168.1 ENSG00000280308	1.05224	1.10019	0.852175	1.19112	1.11002	0.983314	0.94536	1.13816	0.985384	1.06711
AF131216.1 ENSG00000280273	1.14121	1.26874	0.993506	1.07593	1.07593	1.02968	1.1695	1.01928	0.994822	1.15346
AF165138.7 ENSG00000243440	0.843773	1.32842	1.12002	0.80618	0.779129	0.978575	0.769731	1.11149	0.786894	1.24949
AFAP1 ENSG00000196526	0.934901	0.934211	1.02103	0.928067	1.09997	1.1266	0.874521	0.806023	1.30269	0.970359
AFAP1L1 ENSG00000157510	1.03669	1.01921	0.847502	0.941782	0.936629	1.01073	0.943703	1.03256	0.841673	0.975412
AFAP1L2 ENSG00000169129	0.776809	1.13567	1.06838	1.11827	0.906315	1.47549	1.04985	0.972658	0.864885	1.25948
AFF1 ENSG00000172493	1.27862	1.01344	0.896026	1.03599	1.02704	1.07426	1.2163	1.05368	1.27247	1.23595
AFF2 ENSG00000155966	1.09865	1.03099	1.15204	0.795201	0.940734	0.814567	1.00394	0.882033	1.17422	1.21113
AFF3 ENSG00000144218	1.21009	0.963653	0.903232	1.0116	1.09745	1.16916	0.987496	0.930941	1.37194	0.791942
AFF4 ENSG00000072364	1.2143	0.82473	0.950716	0.972216	0.853755	0.870902	1.46968	1.11904	1.00256	1.08619
AFG3L2 ENSG00000141385	0.90902	1.02652	1.24188	0.908047	0.997844	1.10984	0.926809	0.917391	0.998162	0.964552
AFM ENSG00000079557	0.598108	1.17691	1.05555	1.13178	1.04802	0.720192	1.07467	0.939475	1.02558	0.817176
AFMID ENSG00000183077	0.991687	0.815874	0.87683	1.09592	1.12221	0.967808	1.09418	0.919707	0.950702	1.00445
AFP ENSG00000081051	1.2	0.894281	1.00184	0.853166	1.23179	0.827428	1.2806	0.908472	1.12572	0.95494
AFTPH ENSG00000119844	1.07368	1.14941	1.2148	0.843764	0.922424	1.17698	1.0525	1.25841	1.00354	1.04885
AGA ENSG00000038002	1.27056	1.03263	0.617099	1.14624	0.877521	1.05956	0.914965	1.16444	1.13594	1.09213
AGAP1 ENSG00000157985	0.938201	0.950535	0.789707	1.03692	0.802694	0.851446	0.942474	0.932644	1.02535	1.03294
AGAP14P ENSG00000279058	0.998464	1.13709	1.00266	0.928304	0.849919	0.68641	0.988579	0.949819	1.11254	0.986482
AGAP2 ENSG00000135439	0.955795	0.974309	1.35044	0.975845	0.881759	1.12733	1.54838	0.893322	0.972802	0.955948
AGAP3 ENSG00000133612	1.00733	0.995912	1.10722	0.857615	1.00777	1.09032	1.11642	0.914982	0.754383	1.12819
AGAP4 ENSG00000188234	1.04614	0.807132	0.631027	0.888829	1.00598	0.873052	0.92739	1.16882	0.942602	1.06605
AGAP5 ENSG00000172650	0.93015	0.884809	0.791647	1.02094	1.15988	0.867842	0.958908	1.07137	1.13247	0.78822
AGAP6 ENSG00000204149	0.775303	1.08423	0.765151	1.20774	1.02998	0.97408	0.970498	1.35853	1.26735	1.01543
AGAP9 ENSG00000204172	1.13699	0.967071	0.747879	1.03197	1.14241	0.922594	1.02923	0.775672	0.913663	0.882356
AGBL1 ENSG00000273540	0.876229	1.00573	1.0011	1.05948	0.83329	0.983192	0.805627	1.16101	0.977509	0.824511
AGBL2 ENSG00000165923	0.972383	0.916242	0.973347	0.876669	0.963691	0.83739	1.02923	1.05288	0.812415	0.951359
AGBL3 ENSG00000146856	1.2054	0.717586	0.907858	0.833444	0.990054	0.929336	0.930987	0.966112	0.979613	0.974365
AGBL4 ENSG00000186094	1.05605	0.971252	0.834141	1.12893	0.797024	0.716941	1.33929	1.0807	1.25595	0.872286
AGBL5 ENSG00000084693	1.34711	1.24228	1.0109	0.967407	1.0257	1.0702	1.12138	0.974616	1.12252	0.986824
AGER ENSG00000204305	1.08355	0.873497	0.935525	0.933368	0.998636	0.935789	1.10005	0.923425	1.07165	0.901203
AGFG1 ENSG00000173744	0.992639	0.92624	0.927411	1.01991	0.987005	0.91384	0.981707	1.24894	1.02306	0.975419
AGFG2 ENSG00000106351	1.17312	1.11043	0.781589	1.3807	0.775772	0.843234	0.920581	1.3311	1.15455	1.06953
AGGF1 ENSG00000164252	0.966684	1.20988	0.812752	1.06351	0.748061	1.03337	0.849278	1.02517	0.732515	0.839472
AGK ENSG00000006530	0.940717	0.806843	0.762527	0.836435	0.936171	1.01492	1.02411	1.16868	1.01896	1.15726
AGL ENSG00000162688	0.985638	0.951681	1.03053	0.873211	0.974583	0.724756	0.972006	0.842071	1.14192	0.946122
AGMAT ENSG00000116771	0.893637	0.879457	1.12186	1.08632	1.0562	1.14706	0.989034	1.01063	0.891281	1.01132
AGMO ENSG00000187546	1.08582	0.903175	0.877119	1.0131	1.00808	0.905442	1.04666	0.892054	0.938434	1.20678
AGO1 ENSG00000092847	1.07776	0.94241	1.10609	1.14589	1.32421	0.806272	0.933661	0.929694	0.963134	0.915336
AGO2 ENSG00000123908	1.30196	0.949675	0.835191	1.21859	0.991061	1.15309	1.08115	0.991119	1.24036	1.13644
AGO3 ENSG00000126070	0.964529	0.902435	1.12616	0.82654	1.00132	0.966652	0.894766	1.00091	0.673553	1.14107
AGO4 ENSG00000134698	1.14283	1.1933	1.07959	0.947327	1.13888	1.27098	0.970423	1.02252	1.30159	0.932542
AGPAT1 ENSG00000204310	1.0457	1.12419	0.745453	1.04672	0.861468	1.13806	0.915418	0.943495	1.12715	0.978101
AGPAT2 ENSG00000169692	0.973156	1.01588	0.958974	0.924579	1.13481	1.05486	1.11995	1.11634	1.10158	1.00977
AGPAT3 ENSG00000160216	0.966616	1.00818	0.991071	1.13233	1.14831	1.20673	0.667809	0.990653	0.870082	0.8502
AGPAT4 ENSG00000026652	1.06422	1.05025	0.934323	0.841154	1.20497	0.884494	0.880986	1.16947	1.09973	1.29111
AGPAT5 ENSG00000155189	0.921323	1.1615	1.20157	1.19799	1.05928	0.925664	1.02742	1.00098	0.955384	0.885867
AGPS ENSG00000018510	1.15099	0.853119	0.982124	0.835886	0.895067	0.949932	1.25051	1.1123	1.08383	1.28544
AGR2 ENSG00000106541	0.957313	1.05986	1.80159	0.911574	1.03026	1.14897	1.00243	0.874604	0.630331	0.363556
AGR3 ENSG00000173467	0.964531	1.15513	0.909488	1.21161	1.14266	1.02497	0.927573	1.00768	0.738509	0.878563
AGRN ENSG00000188157	0.869673	1.08344	0.651277	0.786185	0.783698	1.13904	1.225	0.902888	1.04707	1.23418
AGRP ENSG00000159723	0.849209	1.12683	1.05871	1.07172	0.93242	0.875054	0.808864	0.883399	0.939665	0.846893
AGT ENSG00000135744	1.17163	0.923032	0.575272	1.23962	1.06914	1.02216	0.933876	1.07987	0.82377	1.00971
AGTPBP1 ENSG00000135049	1.09064	1.02047	1.11695	0.824725	0.726602	1.25786	1.53298	0.874533	0.91645	1.03309
AGTR1 ENSG00000144891	0.977674	1.2199	1.44278	0.819112	1.05227	0.750467	0.940788	0.938065	1.23702	1.08117
AGTRAP ENSG00000177674	0.802248	0.926003	1.03743	0.954618	0.981695	0.94657	0.964671	1.01292	0.777115	0.981363
AGXT ENSG00000172482	1.0229	0.858242	1.12725	1.1961	0.965972	1.12516	1.16393	0.954459	0.880702	1.32619
AGXT2 ENSG00000113492	1.06957	0.991295	0.862011	0.838233	1.04683	0.917423	0.974602	0.980801	1.05727	0.910399
AHCTF1 ENSG00000153207	1.24413	0.762635	0.780114	0.826379	1.08708	1.03189	1.0683	1.26606	0.911841	0.878929
AHCY ENSG00000101444	1.10641	0.86156	1.17758	1.01086	0.953311	1.29047	0.982687	1.09829	0.8468	0.87506
AHCYL1 ENSG00000168710	0.846938	0.862154	1.13897	1.17888	0.863991	0.823142	1.39668	0.993979	0.980592	1.21302
AHCYL2 ENSG00000158467	1.10678	1.2795	1.06365	0.804758	0.913617	1.02449	1.11547	0.791943	1.00476	1.03453
AHDC1 ENSG00000126705	0.843986	1.04018	1.24308	0.973675	1.00076	1.01729	0.795889	1.32	0.929014	1.04127
AHI1 ENSG00000135541	0.895845	1.06381	1.03321	1.00577	0.896321	0.974422	0.871207	1.16847	0.848479	0.795447
AHNAK ENSG00000124942	0.944085	0.918416	0.909672	1.20956	1.06449	1.23066	1.0991	1.24631	1.09642	1.04283
AHNAK2 ENSG00000185567	0.97603	0.908856	0.957259	0.915881	0.879244	1.42075	0.953928	1.09533	0.646133	1.16676
AHR ENSG00000106546	0.891671	1.03047	1.06108	0.717378	1.09103	0.947704	1.06755	0.919462	0.918338	1.06159
AHRR ENSG00000063438	0.956652	0.979325	1.3261	1.32781	0.912919	1.17613	1.00113	0.954159	0.913958	0.923221
AHSA1 ENSG00000100591	0.796293	0.778014	1.00079	0.870105	1.01113	1.40486	1.22573	1.08798	1.06792	1.09801
AHSA2 ENSG00000173209	0.809647	0.905542	1.0518	0.878622	0.904343	1.09619	1.01173	1.14276	1.09658	1.16357
AHSG ENSG00000145192	1.09851	1.2399	0.853067	1.23076	0.790857	0.900456	0.775481	0.874693	0.84327	1.05723
AHSP ENSG00000169877	0.915449	1.21711	0.852441	0.963607	0.814502	1.26053	1.12187	1.05882	1.01537	1.16348
AICDA ENSG00000111732	0.883383	0.886358	1.21134	0.819129	1.229	1.18412	1.14434	1.16509	0.969729	0.838555
AIDA ENSG00000186063	0.956745	0.917737	1.05515	0.855865	1.24444	0.94031	0.962132	1.12157	0.859507	1.01569
AIF1 ENSG00000204472	1.03434	1.2949	0.917251	1.02187	1.10462	1.12253	0.894862	0.862126	0.884702	0.823662
AIF1L ENSG00000126878	0.869553	0.975019	0.944923	1.09359	0.911118	0.98254	1.26779	1.40573	1.23525	1.04065
AIFM1 ENSG00000156709	0.931652	0.850608	1.04428	0.995194	1.06563	0.739765	0.779806	1.02433	0.906341	0.800133
AIFM2 ENSG00000042286	1.22556	0.879752	1.06427	0.829967	0.88472	0.81219	1.09672	0.864878	0.841174	1.06592
AIFM3 ENSG00000183773	1.09829	0.927813	0.828214	0.966362	1.01283	1.00739	0.851175	1.22903	1.04117	0.848647
AIG1 ENSG00000146416	0.997505	1.02656	0.738134	1.22499	1.03942	1.33362	0.95044	1.09754	1.14186	0.974452
AIM1 ENSG00000112297	1.19287	0.871537	0.904801	1.09961	0.87927	0.976401	1.13163	0.863783	0.719166	0.900266
AIM1L ENSG00000176092	0.727148	0.989251	0.937255	0.954435	1.03503	1.06659	0.910688	0.899641	1.15045	0.985103
AIM2 ENSG00000163568	0.910245	0.902467	1.06848	1.14722	1.10582	1.03435	0.763298	0.873279	1.10151	0.968568
AIMP1 ENSG00000164022	0.834269	0.984955	0.897405	1.11542	0.968133	1.05359	0.825242	0.943078	0.961968	1.10659
AIMP2 ENSG00000106305	1.26987	1.1256	1.09415	1.14334	1.1154	0.967134	0.82126	0.985494	0.761731	1.02718
AIP ENSG00000110711	1.37548	0.926938	0.939638	1.06901	1.33966	1.14444	1.17373	0.968128	0.574754	0.859476
AIPL1 ENSG00000129221	0.879263	1.31436	0.984684	0.913549	1.01902	0.897635	0.890167	1.01711	1.19755	0.99873
AIRE ENSG00000160224	1.04656	0.728781	0.971207	1.0843	0.999874	1.17576	0.868936	1.29973	0.844057	0.9852
AJ239318.1 ENSG00000280108	1.18629	1.21942	0.911992	1.12971	0.788814	1.37399	0.978151	1.07436	1.09565	1.15117
AJAP1 ENSG00000196581	0.832271	1.0398	0.910799	1.02437	1.17753	1.14647	1.07851	0.981135	0.972555	0.865119
AJUBA ENSG00000129474	1.00967	0.776401	1.18028	1.12097	1.0299	1.04514	0.931517	0.725606	1.16949	1.0526
AK1 ENSG00000106992	0.975084	0.862454	1.03736	0.829729	1.03804	0.811659	1.12742	1.14899	0.959027	0.941696
AK2 ENSG00000004455	0.976182	1.30348	0.929105	0.811729	1.04729	0.818506	1.097	1.06588	1.02137	0.83216
AK3 ENSG00000147853	0.868825	0.979162	0.921678	1.1254	0.793147	1.22957	1.14974	1.02702	0.832871	0.94511
AK4 ENSG00000162433	1.44158	1.02589	0.922499	1.04101	1.14684	1.01809	0.912039	1.11577	1.24819	0.778995
AK5 ENSG00000154027	1.00865	1.15559	1.05854	0.919712	1.02253	0.912809	0.810054	0.832823	0.810715	0.824063
AK6 ENSG00000085231	1.05355	0.79626	1.05129	1.27103	0.745578	0.970544	1.11609	0.857806	1.03946	0.933144
AK7 ENSG00000140057	0.70046	1.17284	0.825954	1.03017	1.06956	0.896917	1.19957	0.947989	1.10453	0.727524
AK8 ENSG00000165695	0.594738	1.04002	0.89221	0.995391	1.01461	1.04382	0.668491	0.947211	0.982841	0.940076
AK9 ENSG00000155085	1.07002	1.11704	0.894305	0.99628	1.14841	0.833562	0.64106	1.21431	0.776615	0.984838
AKAP1 ENSG00000121057	0.804682	1.28507	0.986028	1.01197	1.18791	0.874268	0.982719	0.856015	0.863617	1.25741
AKAP10 ENSG00000108599	0.977228	1.20949	1.04357	1.03994	1.24223	1.26333	1.03168	1.03664	1.12179	0.994395
AKAP11 ENSG00000023516	1.04197	1.06849	0.980796	0.934395	1.01711	0.844906	1.24398	0.96494	0.970469	0.971387
AKAP12 ENSG00000131016	1.12997	0.881375	0.878765	0.902294	0.878513	1.18652	0.92852	1.04081	1.46097	0.919515
AKAP13 ENSG00000170776	1.03015	0.942261	0.849855	1.14821	0.95598	0.945837	1.1062	1.23713	0.93961	0.972174
AKAP14 ENSG00000186471	0.887418	0.897056	0.782124	0.764047	1.01653	1.06079	0.997191	0.865442	1.03973	0.854506
AKAP17A ENSG00000197976	1.00242	0.894673	0.938871	0.945519	0.775944	0.95032	0.899005	0.736635	0.976265	0.82598
AKAP3 ENSG00000111254	0.831663	0.901619	0.896718	0.86022	0.950663	1.07748	1.14008	1.02696	0.996825	0.995595
AKAP4 ENSG00000147081	0.830134	0.861118	0.966561	0.844188	0.828717	1.11907	0.961473	0.903796	0.882341	1.32349
AKAP5 ENSG00000179841	0.690255	1.19712	1.13245	1.02468	0.998192	0.91669	0.947507	0.819851	0.81533	1.05555
AKAP6 ENSG00000151320	1.00528	0.927896	0.904149	1.5047	1.03652	1.1994	0.974404	0.661625	1.10645	0.993608
AKAP7 ENSG00000118507	0.903533	0.917958	0.848457	0.850237	0.8635	1.35073	0.8744	0.900061	1.1423	0.718819
AKAP8 ENSG00000105127	0.713211	0.890485	1.18041	0.962327	0.944331	0.838342	0.738381	1.34785	1.0824	1.01161
AKAP8L ENSG00000011243	0.925098	0.815244	1.06204	1.02659	1.30813	0.895451	0.937398	1.02968	0.947099	0.869297
AKAP9 ENSG00000127914	0.771865	1.14405	1.2935	1.12959	1.10814	1.05833	0.923171	1.31952	1.18567	0.831337
AKIP1 ENSG00000166452	1.009	1.11379	0.932219	0.919407	0.841335	1.50488	1.47061	0.978295	1.0122	0.951967
AKIRIN1 ENSG00000174574	1.00014	1.09298	1.22393	0.922686	1.02212	1.00805	0.954326	1.11421	0.971257	1.03012
AKIRIN2 ENSG00000135334	0.971552	0.83606	1.1687	0.903228	1.00244	0.885771	0.755203	0.714207	0.90925	0.969703
AKNA ENSG00000106948	1.08575	1.40556	1.10635	1.17925	0.842765	0.994742	0.902548	1.15934	0.991053	1.06107
AKNAD1 ENSG00000162641	1.11211	1.00398	0.929454	0.957554	0.928795	1.13236	0.715091	0.96956	1.0329	1.04012
AKR1A1 ENSG00000117448	0.702507	0.807711	1.34143	0.991559	1.20216	0.965379	0.972788	1.05514	0.834233	0.973057
AKR1B1 ENSG00000085662	1.18981	1.09085	0.994251	1.20565	0.796522	1.166	0.928881	0.899158	1.01576	1.06147
AKR1B10 ENSG00000198074	0.863742	1.08779	0.988008	1.24776	0.902417	0.894566	1.16819	1.23526	1.05156	1.07332
AKR1B15 ENSG00000227471	1.03779	1.01753	1.26723	1.07879	0.859183	0.741608	1.34411	0.877739	0.88622	0.89994
AKR1C1 ENSG00000187134	1.27105	0.639065	1.3796	0.919725	0.674475	0.949473	1.26391	1.05855	1.14409	1.06154
AKR1C2 ENSG00000151632	0.950781	0.950998	0.915171	0.777287	0.876031	1.03353	0.848381	1.22198	0.667403	0.98887
AKR1C3 ENSG00000196139	1.02285	1.4327	1.02519	0.921311	0.923456	1.26161	0.633353	0.940116	1.30871	1.12972
AKR1C4 ENSG00000198610	0.908195	0.859976	1.1048	1.03937	1.13097	1.1765	0.951284	0.821739	1.05028	0.732382
AKR1D1 ENSG00000122787	0.883307	1.17674	1.09037	1.21122	0.968	1.27783	1.01825	1.03563	0.849687	0.890092
AKR1E2 ENSG00000165568	1.31144	1.11449	1.23737	0.936306	1.25371	0.992383	1.25285	0.832125	0.815327	0.838097
AKR7A2 ENSG00000053371	0.849871	0.874604	0.889991	0.778842	1.17917	1.12754	0.893881	1.13636	1.2364	1.08604
AKR7A3 ENSG00000162482	0.949892	1.10025	0.793401	0.995812	1.03387	1.14283	0.986898	0.967639	1.17847	1.05672
AKR7L ENSG00000211454	0.892021	0.738326	1.13573	0.980152	1.06213	1.21176	1.17692	1.20426	0.973021	0.966995
AKT1 ENSG00000142208	0.96358	0.826582	0.871864	1.09036	0.886681	1.00675	1.16414	1.12978	0.894111	1.07476
AKT1S1 ENSG00000204673	1.09545	0.906592	0.784304	0.84537	0.988488	0.900893	1.04259	0.979961	1.19214	1.16928
AKT2 ENSG00000105221	1.12025	0.864154	0.683545	0.802582	0.948382	1.01253	1.24163	1.07481	0.785256	0.990875
AKT3 ENSG00000117020	0.868045	1.3345	0.907705	1.03636	0.993472	0.857025	1.03875	1.17352	1.01638	0.88484
AKTIP ENSG00000166971	0.768766	0.808792	0.994644	0.943109	0.656181	0.944472	0.668434	1.03559	1.00446	0.971897
AL023806.1 ENSG00000280184	1.22048	1.08252	0.972283	1.05478	0.97464	1.01327	0.927474	0.761154	1.17176	1.01304
AL049794.1 ENSG00000280240	0.96896	1.02778	0.967176	0.867179	1.00954	0.911978	0.950474	0.859895	1.22689	0.901976
AL049872.1 ENSG00000279963	0.872163	1.17855	0.784442	1.09899	0.707971	0.908412	0.78587	0.954334	1.10305	1.17146
AL133475.1 ENSG00000281602	0.87982	0.826979	0.935035	0.784819	0.963677	0.921656	0.98695	0.81666	1.14216	0.97431
AL135745.1 ENSG00000279654	0.990306	0.893935	1.0388	0.895095	1.02609	0.994223	1.0411	0.870726	1.02399	1.03589
AL135787.1 ENSG00000283263	1.29346	0.971526	0.815717	0.704228	0.81698	0.996954	0.963277	0.988222	1.00886	1.09944
AL354828.1 ENSG00000279282	1.17158	0.933432	0.934383	0.83923	1.08802	1.03425	0.901618	0.926964	0.922616	0.955155
AL354828.2 ENSG00000280175	1.02254	1.34932	1.08025	1.19603	1.05048	1.05536	0.988459	1.04846	0.973035	1.10392
AL356053.1 ENSG00000150076	0.839456	0.937072	0.702846	0.878178	0.682301	1.11871	1.06631	0.877635	0.980015	0.889243
AL356289.1 ENSG00000279096	0.942166	0.918177	0.838513	1.03488	0.802871	1.0743	0.992742	0.956467	0.843098	1.07348
AL356585.1 ENSG00000279081	0.907481	0.782415	1.06452	0.845304	0.935493	0.863512	0.97161	1.22553	1.00152	0.887024
AL357140.1 ENSG00000280113	1.07182	0.992882	1.00801	1.0931	0.979455	1.08563	1.00136	0.973652	1.24091	0.81347
AL358852.1 ENSG00000278899	1.13801	1.05922	0.877219	0.819315	0.898796	1.21401	0.900037	0.956208	0.838518	1.09039
AL365181.1 ENSG00000280316	1.00598	0.942176	1.05779	1.01447	0.883299	1.09306	0.828183	1.06281	1.10428	1.21418
AL513523.2 ENSG00000279767	1.02488	1.0206	1.00396	1.01504	1.02166	0.998516	1.11738	1.34791	1.11752	1.34969
AL589743.1 ENSG00000279508	1.09039	1.03981	0.974283	1.02422	1.06143	1.18618	1.24795	1.12457	0.786177	1.23742
AL590235.1 ENSG00000280230	0.988901	0.738598	1.07288	0.912443	1.11907	1.15211	1.01884	1.07833	0.783652	0.946558
AL645922.1 ENSG00000279546	0.95331	1.29089	0.825041	0.882675	1.06656	0.993152	1.04629	1.10569	0.965457	0.739713
ALAD ENSG00000148218	0.845067	1.08657	0.766636	0.848916	1.18851	0.997365	1.28006	1.06552	1.28356	0.78539
ALAS1 ENSG00000023330	0.970968	1.16009	0.767806	0.95996	1.00437	1.02553	0.92548	1.01584	0.904098	1.57944
ALAS2 ENSG00000158578	0.960721	1.07774	0.978783	1.04477	1.19458	1.19254	0.958603	1.00048	0.911464	1.0068
ALB ENSG00000163631	0.954625	1.10871	0.94309	0.974453	0.92682	1.10401	1.02714	0.913226	1.18824	0.904342
ALCAM ENSG00000170017	1.05855	1.16145	1.02362	0.919549	1.12361	1.12675	0.964827	0.829037	0.842286	1.08236
ALDH16A1 ENSG00000161618	1.03193	1.00992	1.12544	0.782396	0.971258	0.945596	1.09679	1.18684	1.02014	1.22267
ALDH18A1 ENSG00000059573	1.20659	1.09866	1.14349	0.775387	0.856511	1.07072	1.05297	1.03383	0.915595	1.20022
ALDH1A1 ENSG00000165092	1.08288	0.974789	1.01645	0.820638	0.835294	1.21046	1.20694	1.38892	0.918581	0.69525
ALDH1A2 ENSG00000128918	0.79185	1.01955	1.02583	1.01974	0.957519	0.997897	0.831025	1.20386	1.05983	0.897678
ALDH1A3 ENSG00000184254	1.02568	1.03243	0.760314	1.20487	0.865096	0.80133	0.952614	1.26709	1.22114	0.698991
ALDH1B1 ENSG00000137124	0.864371	1.34874	1.13123	0.931386	1.20555	1.02808	1.00549	1.0011	0.939617	0.865981
ALDH1L1 ENSG00000144908	1.31951	1.03424	1.06285	0.779813	0.86203	1.30321	0.953635	0.827649	0.944578	1.11927
ALDH1L2 ENSG00000136010	0.744612	0.982544	1.02194	1.13944	1.24499	1.3453	1.07812	0.902202	0.89163	0.980886
ALDH3A1 ENSG00000108602	0.942	0.885138	0.962701	0.872476	0.851525	0.892806	0.988317	1.2021	1.0188	0.915387
ALDH3A2 ENSG00000072210	0.865236	0.968389	0.600099	1.1118	1.07447	1.12396	1.08314	1.13095	0.886709	0.834806
ALDH3B1 ENSG00000006534	1.12064	0.912193	1.09106	0.780416	1.08838	1.10299	0.806287	0.932416	0.940982	0.845845
ALDH3B2 ENSG00000132746	0.909621	0.901577	0.85765	0.993648	0.822647	0.881157	1.07627	0.996045	0.98827	1.05458
ALDH4A1 ENSG00000159423	1.19173	1.03377	0.763338	0.910462	1.15439	0.846189	1.14321	0.725383	1.00355	1.15797
ALDH5A1 ENSG00000112294	1.07379	1.03028	1.26289	1.15408	1.14724	0.862116	0.982553	1.09032	1.23415	0.930218
ALDH6A1 ENSG00000119711	0.696768	1.12679	1.05472	1.03267	1.21828	0.827942	0.865337	0.981631	0.983765	0.948599
ALDH7A1 ENSG00000164904	0.933129	0.844844	0.496393	0.807129	1.29866	1.08213	0.866476	1.2321	1.06376	1.15659
ALDH8A1 ENSG00000118514	1.01362	0.757079	0.804159	1.11099	0.730337	0.914257	0.941781	1.07245	1.27659	0.888339
ALDH9A1 ENSG00000143149	1.11956	1.24963	1.28776	1.21975	0.906771	0.914769	1.24346	0.724284	1.12899	1.071
ALDOA ENSG00000149925	0.997438	0.816988	1.5444	1.18819	0.799496	0.933852	0.707383	0.892259	0.98096	1.20674
ALDOB ENSG00000136872	1.11679	0.929776	0.827243	0.806007	1.0402	1.10366	0.968265	1.19742	1.11927	0.886724
ALDOC ENSG00000109107	0.981819	0.803369	0.929845	0.810768	0.970586	1.07805	1.15032	0.904524	0.96588	0.722723
ALG1 ENSG00000033011	1.12626	1.14427	0.993677	1.17262	0.87566	1.13746	0.855678	1.1658	1.12395	0.883603
ALG10 ENSG00000139133	0.909649	0.96684	0.979716	1.05864	1.22791	1.19496	1.4523	1.12586	1.13541	0.844201
ALG10B ENSG00000175548	0.84147	1.11563	0.997352	1.25951	0.933069	1.24471	0.830924	0.934035	1.17854	0.842348
ALG11 ENSG00000253710	0.955828	0.880793	0.845314	0.974771	1.07836	0.801835	1.0383	0.86976	1.09736	0.923969
ALG12 ENSG00000182858	0.788581	0.842989	1.19112	0.870598	0.912498	0.965038	0.828468	0.874633	0.854186	1.06447
ALG13 ENSG00000101901	0.858625	0.96406	1.07477	0.920081	1.02515	0.889649	1.061	0.784743	1.23949	1.12615
ALG14 ENSG00000172339	0.987896	0.918181	0.749502	0.938999	1.25835	0.968319	1.35082	0.96788	1.03065	1.19044
ALG1L ENSG00000189366	0.984867	1.09997	0.954439	1.04209	0.902706	0.991863	1.01837	0.936136	0.995797	1.14402
ALG1L2 ENSG00000251287	0.768001	0.992339	0.935667	1.1282	0.990812	1.10177	0.951175	1.19409	0.955612	1.20523
ALG2 ENSG00000119523	1.11708	1.01419	1.07378	0.873482	0.924555	0.657794	0.77153	1.33149	0.66013	1.03502
ALG3 ENSG00000214160	0.678737	0.806441	1.18398	1.00952	0.837558	1.01944	0.904261	0.986946	1.19874	0.981635
ALG5 ENSG00000120697	0.92397	0.974141	1.00354	1.13945	1.07666	1.02118	0.881403	0.81106	1.251	1.15402
ALG6 ENSG00000088035	0.891741	1.10268	0.944262	0.825059	0.828266	0.958934	0.918765	0.973475	0.697421	0.808267
ALG8 ENSG00000159063	0.994116	1.07225	0.988972	0.894209	1.33856	0.848884	0.830631	1.13949	0.96176	0.819372
ALG9 ENSG00000086848	1.11675	1.02728	0.831985	0.903931	0.89091	0.996694	1.05983	1.01373	0.966361	0.849747
ALK ENSG00000171094	1.2728	0.848487	1.04817	0.895758	0.972855	1.11206	0.983639	0.795432	1.09028	1.21992
ALKBH1 ENSG00000100601	0.962564	1.16766	1.40273	0.789062	0.923479	0.985611	1.13833	1.50907	0.939982	0.77786
ALKBH2 ENSG00000189046	1.00324	1.0466	0.710813	1.04608	0.858427	0.939976	1.09434	0.869808	1.42098	1.30675
ALKBH3 ENSG00000166199	1.23728	0.889863	1.11142	0.895916	0.999017	0.61757	0.983487	1.30481	0.953108	0.948706
ALKBH4 ENSG00000160993	0.959974	1.0264	1.07583	1.04064	1.04151	1.4427	0.99644	0.95428	0.971599	1.05976
ALKBH5 ENSG00000091542	0.743272	0.837691	0.743209	0.890875	0.876718	0.738742	0.828893	1.07477	1.01534	1.92211
ALKBH6 ENSG00000239382	1.29505	1.03159	1.05626	0.960363	1.20982	1.18955	0.842476	0.702377	1.05668	0.969739
ALKBH7 ENSG00000125652	0.63759	1.14796	1.05374	1.08123	0.772286	1.22723	0.837724	1.24133	0.723473	0.978903
ALKBH8 ENSG00000137760	0.824892	1.05826	1.00897	1.12884	1.0247	0.987103	0.857802	1.05554	1.06261	0.894106
ALLC ENSG00000151360	0.814364	1.12987	1.05411	0.993205	1.24125	1.07627	0.924254	1.09473	1.08403	1.29366
ALMS1 ENSG00000116127	0.821928	1.0876	1.1589	1.02532	1.24869	0.764531	1.02604	1.00415	0.806846	0.933159
ALOX12 ENSG00000108839	0.931426	1.06478	1.0933	1.05247	0.747507	1.13611	1.0095	1.28942	0.873707	0.913184
ALOX12B ENSG00000179477	1.03792	1.17805	0.93957	1.05523	1.11925	0.995562	0.952776	1.03986	0.950059	0.950244
ALOX15 ENSG00000161905	0.941049	1.03627	0.890059	1.07233	0.985489	0.862844	0.902157	1.01216	1.15291	0.852573
ALOX15B ENSG00000179593	0.935887	0.872637	0.930099	1.44534	1.43978	0.818207	1.10088	0.921797	0.949325	0.905372
ALOX5 ENSG00000012779	1.15691	1.06814	1.07534	1.10316	0.982064	0.918864	0.788259	1.13279	1.09891	0.894291
ALOX5AP ENSG00000132965	0.945265	0.854664	1.12097	0.873345	1.10671	0.863242	1.00989	0.956288	1.07681	0.981401
ALOXE3 ENSG00000179148	1.04471	0.92085	0.977881	1.32698	0.839265	0.969357	0.95221	0.85614	0.881232	1.3261
ALPK1 ENSG00000073331	1.07304	0.963538	1.18377	0.82051	1.04471	1.03347	0.793441	1.26144	1.11907	0.975311
ALPK2 ENSG00000198796	0.896131	0.969408	0.905561	0.919202	1.0786	0.83323	0.740586	1.06602	1.22846	0.705064
ALPK3 ENSG00000136383	1.13251	0.860381	0.875411	0.982421	1.02903	1.08965	0.98498	0.862087	0.812823	0.741186
ALPL ENSG00000162551	0.980922	1.02093	1.11156	1.074	0.957224	1.15186	1.08934	0.861152	0.787946	0.986911
ALPP ENSG00000163283	1.12482	1.05934	0.840817	1.17029	1.25071	1.05514	0.871852	1.25179	1.15133	0.919331
ALS2 ENSG00000003393	0.923253	0.82664	1.07443	0.851584	0.975992	1.16541	1.18075	1.58382	1.00364	0.98636
ALS2CL ENSG00000178038	0.881484	1.03616	1.04044	0.913031	0.860711	1.11095	0.961776	0.881118	1.23932	0.897686
ALS2CR11 ENSG00000155754	1.00076	1.16558	0.962369	1.01442	0.983594	0.795166	1.05944	0.684663	1.12823	1.05349
ALS2CR12 ENSG00000155749	1.00905	0.902173	1.15328	0.911332	1.04971	0.654272	1.13993	1.00034	0.832097	0.920381
ALX1 ENSG00000180318	1.15329	0.93022	0.878951	0.971128	0.816037	1.19119	1.23961	1.36048	1.01988	1.23324
ALX3 ENSG00000156150	1.01983	0.992784	0.776481	0.936681	1.07174	0.892567	1.05316	0.824	0.98617	0.995745
ALX4 ENSG00000052850	0.937223	1.10175	1.22511	0.971599	1.0277	0.859286	1.15029	0.962831	0.866148	1.20562
ALYREF ENSG00000183684	0.790538	0.848193	1.18354	1.20678	1.04346	1.00003	0.898858	1.0494	0.676294	0.863682
AMACR ENSG00000242110	1.05503	0.94397	1.03703	0.842505	1.13291	0.738577	0.921081	1.02999	1.22973	0.806864
AMBN ENSG00000178522	0.954721	1.28173	1.06567	0.828873	0.854969	1.17867	1.13509	0.925363	0.891176	1.00125
AMBP ENSG00000106927	0.973452	1.20558	1.02061	1.01527	1.10121	1.14128	1.01162	0.668177	0.880553	0.984506
AMBRA1 ENSG00000110497	0.640835	1.08438	0.898936	0.887043	0.90186	0.806014	1.10149	1.08194	0.739823	0.975591
AMD1 ENSG00000123505	0.802426	1.07107	1.48188	1.21097	1.13783	0.996116	1.10762	1.00687	0.945459	1.12597
AMDHD1 ENSG00000139344	0.951609	0.851707	0.938838	0.839492	1.06497	0.983547	0.897551	1.01652	1.09574	0.823975
AMDHD2 ENSG00000162066	1.20554	0.706137	0.994762	1.22059	1.20941	1.15927	0.853282	1.09909	0.902284	1.42761
AMELX ENSG00000125363	1.05905	0.938637	1.12172	1.07127	0.754037	0.78941	1.05415	0.938195	0.92285	0.695165
AMELY ENSG00000099721	0.974619	1.16961	0.940908	0.976728	0.965659	1.00838	0.922933	1.0959	1.14034	0.89903
AMER1 ENSG00000184675	1.11624	1.26423	1.13788	0.924595	0.989256	0.855143	1.08292	0.870467	1.1302	0.95675
AMER2 ENSG00000165566	0.784444	1.03306	0.81492	1.11616	0.999973	1.13347	0.889474	1.27857	0.95319	0.914172
AMER3 ENSG00000178171	0.764774	1.08778	0.797817	0.842947	1.206	1.10949	1.09063	0.895529	0.961719	1.15388
AMFR ENSG00000159461	0.924529	1.08261	0.868648	1.2088	0.822384	0.893636	1.02342	1.09471	0.914367	0.93208
AMH ENSG00000104899	0.821637	1.10099	0.762874	1.0526	0.969314	0.863748	1.24136	0.993405	1.00679	1.04065
AMHR2 ENSG00000135409	0.949562	1.00724	1.17212	0.953201	1.15607	1.03145	0.907024	1.04646	0.921045	1.05906
AMIGO1 ENSG00000181754	1.13905	1.05606	0.995067	0.924774	0.999029	1.2833	1.17348	0.846208	1.1431	0.767089
AMIGO2 ENSG00000139211	1.18278	0.913672	1.05104	0.87415	0.944563	1.07278	0.743891	1.00257	1.18297	1.13446
AMIGO3 ENSG00000176020	0.933488	1.06702	1.04055	0.971988	1.18136	1.03296	0.99321	0.986777	0.984836	1.08262
AMMECR1 ENSG00000101935	0.809291	0.930761	1.01141	1.34649	0.982273	1.19178	0.653007	0.846645	1.16109	0.829352
AMMECR1L ENSG00000144233	0.687343	1.10414	1.43916	1.10944	0.915283	1.0067	0.932235	0.904154	1.26865	1.06077
AMN ENSG00000166126	1.06755	1.11434	1.07597	0.911669	0.995296	1.09233	0.71197	1.05898	1.09274	1.23592
AMN1 ENSG00000151743	1.10615	0.894469	0.882957	1.02894	1.12003	0.91091	1.13432	0.893345	0.902113	0.868755
AMOT ENSG00000126016	1.10388	0.9814	0.940239	1.08873	0.848808	0.816278	0.696481	0.985196	1.00329	0.883365
AMOTL1 ENSG00000166025	0.984936	1.12747	1.30103	0.893737	0.64834	1.18089	1.03922	1.00377	1.13697	0.733669
AMOTL2 ENSG00000114019	1.18543	1.41851	0.885687	1.08964	0.837885	1.1031	1.09249	1.25115	1.04745	1.3632
AMPD1 ENSG00000116748	0.872285	1.11415	1.36716	0.954904	1.11512	0.956833	1.00749	0.975076	0.828431	1.13221
AMPD2 ENSG00000116337	1.01589	1.00963	1.0062	0.807819	1.18489	0.90732	1.06073	0.882887	1.19002	1.10432
AMPD3 ENSG00000133805	1.04231	0.83203	1.28659	1.04346	1.01092	0.792444	0.92835	1.09272	0.932844	0.961354
AMPH ENSG00000078053	1.0173	0.944628	1.03489	1.08238	0.933809	0.97574	0.995113	0.777223	1.16133	1.17788
AMT ENSG00000145020	0.652847	1.25798	1.33267	1.31884	0.990862	0.915837	0.932588	1.0078	0.966178	1.08977
AMTN ENSG00000187689	0.752798	1.19147	1.2239	0.93447	0.875572	0.789238	0.982897	0.788938	0.986686	0.859714
AMY1A ENSG00000237763	0.922233	1.06115	0.855479	1.07098	1.1619	1.01821	1.0278	1.09271	1.06323	1.45123
AMY1B ENSG00000174876	0.962096	0.951661	1.23445	0.939594	0.765454	1.08787	0.924837	0.897174	1.15092	0.890252
AMY1C ENSG00000187733	0.782436	0.976108	1.11017	1.12613	0.971467	0.847874	1.12903	1.18408	1.16779	0.881154
AMY2A ENSG00000243480	0.76618	1.24183	0.963295	1.02991	1.00719	1.09567	0.834171	0.637898	1.186	1.04041
AMY2B ENSG00000240038	0.807785	1.16943	0.884005	1.02538	1.00867	0.752065	0.695601	0.960526	1.18292	1.08418
AMZ1 ENSG00000174945	1.18554	0.76558	1.22404	0.751925	1.13829	1.1228	0.831941	0.944995	0.988253	1.22759
AMZ2 ENSG00000196704	1.0222	0.9583	0.735674	0.917772	0.889263	0.844222	0.851773	0.916111	1.06802	1.05937
ANAPC1 ENSG00000153107	0.96746	1.02414	0.828275	0.854154	0.820745	1.12908	0.843427	1.33463	1.05908	0.764793
ANAPC10 ENSG00000164162	0.858978	0.866019	1.08411	1.09481	0.794452	1.04563	1.13607	1.05116	1.15827	1.04845
ANAPC11 ENSG00000141552	0.952612	0.678954	1.70021	1.04876	0.822266	0.951759	0.725418	0.901463	1.07485	1.00856
ANAPC13 ENSG00000129055	0.779006	0.773106	0.964039	1.05532	1.24903	1.08637	0.855266	1.05804	1.17929	0.894175
ANAPC15 ENSG00000110200	0.796751	0.69583	0.863573	0.88219	0.857954	0.749452	1.28814	1.103	0.724302	0.950928
ANAPC16 ENSG00000166295	1.19763	1.20852	0.801281	0.697453	0.747043	0.792837	0.886579	1.02678	1.09071	1.35815
ANAPC2 ENSG00000176248	1.07074	1.11821	1.10441	0.728761	0.821987	1.27407	0.820262	0.832379	0.8291	1.13927
ANAPC4 ENSG00000053900	1.08689	1.07544	1.0296	1.15234	0.842604	0.873594	1.03406	1.20715	0.959292	0.943652
ANAPC5 ENSG00000089053	1.10315	0.882165	0.700336	0.76776	0.978856	1.08574	0.809736	0.969914	0.981902	0.886623
ANAPC7 ENSG00000196510	0.848759	1.05198	0.965604	1.18035	0.762875	0.930607	1.17417	1.0325	0.965984	1.18661
ANG ENSG00000214274	0.996405	0.857616	1.03741	0.952876	1.28921	1.30845	1.12449	0.737202	1.06024	0.721756
ANGEL1 ENSG00000013523	1.20033	0.859236	0.761485	0.787014	0.997321	0.808109	0.73922	0.7078	0.881533	1.03941
ANGEL2 ENSG00000174606	1.0828	1.15211	0.758712	1.24269	0.865769	1.14318	1.00711	0.825776	1.12544	0.925197
ANGPT1 ENSG00000154188	0.776661	0.984421	1.18899	1.36847	0.847851	0.756451	0.705199	0.969156	1.17508	1.15195
ANGPT2 ENSG00000091879	1.08127	0.886253	1.00777	0.897093	1.05694	1.0567	1.17821	0.827767	1.19921	1.09754
ANGPT4 ENSG00000101280	1.34627	0.979297	0.980983	0.98461	1.0087	1.19838	0.976987	0.878635	0.847392	1.06206
ANGPTL1 ENSG00000116194	0.859585	0.93278	1.14325	0.95699	0.886506	0.86018	0.836716	0.842149	0.959394	0.92688
ANGPTL2 ENSG00000136859	0.905665	0.946278	0.964373	0.86117	0.706261	0.954998	1.05918	0.921189	0.835742	1.33126
ANGPTL3 ENSG00000132855	0.963334	1.06784	0.93503	1.03609	1.17712	0.895915	1.20404	0.918654	0.856616	1.22147
ANGPTL4 ENSG00000167772	1.15561	0.8728	1.11402	0.857288	1.03889	1.16415	0.504296	1.14544	0.947792	0.794771
ANGPTL5 ENSG00000187151	1.04393	0.935549	0.931312	0.987058	1.08977	1.00524	0.940043	1.07789	1.00416	0.87155
ANGPTL6 ENSG00000130812	1.24796	0.829181	0.855419	1.02141	0.862821	0.953724	1.20705	0.799255	0.984308	1.05779
ANGPTL7 ENSG00000171819	1.06624	0.79964	1.14601	0.876841	0.955575	1.25979	1.2408	1.03294	0.94469	0.969034
ANGPTL8 ENSG00000130173	0.799409	0.925087	0.894296	0.958135	1.07588	0.836177	1.02338	0.950556	0.950196	0.835857
ANHX ENSG00000227059	0.893527	1.06181	0.880653	1.06645	0.977474	0.946946	1.06893	1.05604	1.08255	0.858673
ANK1 ENSG00000029534	0.836955	1.11687	1.07802	1.20729	1.09814	0.986129	1.0251	0.985319	1.08175	1.03803
ANK2 ENSG00000145362	0.936781	0.968761	1.02567	0.950246	1.1721	1.12269	0.999289	0.971551	0.940957	1.00395
ANK3 ENSG00000151150	1.08255	1.01926	0.522469	0.891897	0.807	0.934051	1.52519	0.99022	1.0288	1.10903
ANKAR ENSG00000151687	0.993752	0.911004	0.962097	1.14727	1.17195	0.801152	1.0808	1.17199	0.977522	0.969289
ANKDD1A ENSG00000166839	0.956773	1.03071	0.978828	0.948644	1.0073	1.02481	0.858238	1.31051	1.24823	0.900601
ANKDD1B ENSG00000189045	0.888574	0.735135	1.37182	1.15086	1.01291	0.87037	0.875397	1.03559	0.911463	1.25512
ANKEF1 ENSG00000132623	1.05379	1.03074	0.86023	1.20649	0.690482	1.00685	0.916829	1.13968	1.15556	0.903677
ANKFN1 ENSG00000153930	0.723077	1.04823	1.06392	0.986705	1.03462	1.08139	1.08675	1.06394	0.833426	0.913226
ANKFY1 ENSG00000185722	0.775612	0.89494	0.976043	0.88554	0.914897	1.38893	1.1195	0.893015	0.921534	0.786107
ANKH ENSG00000154122	1.14349	0.965345	1.03978	1.18223	0.89251	1.46827	0.903042	0.988447	0.869512	1.14015
ANKHD1 ENSG00000131503	1.07638	0.779486	0.967045	1.15113	1.01189	0.931019	0.887718	1.10539	1.14766	0.919744
ANKHD1-EIF4EBP3 ENSG00000254996	0.970527	0.979603	1.13672	0.891244	1.02551	0.922329	1.08076	1.02816	0.923532	1.04921
ANKIB1 ENSG00000001629	0.926781	0.898882	1.13135	0.836065	1.13232	1.12067	1.10915	1.20005	1.08178	1.23253
ANKK1 ENSG00000170209	0.742993	0.956828	0.904059	0.789739	0.8896	0.963052	1.09615	1.03691	0.807044	1.23683
ANKLE1 ENSG00000160117	0.682767	1.05526	1.31256	1.16592	1.02068	0.933182	1.02172	1.03346	1.07815	1.18147
ANKLE2 ENSG00000176915	1.41353	1.03358	0.73142	0.913974	0.93394	0.982166	1.28945	0.968817	0.776564	0.90574
ANKMY1 ENSG00000144504	0.801434	0.870962	1.19333	1.24491	0.958077	1.18318	0.994507	1.08359	1.06121	1.0521
ANKMY2 ENSG00000106524	1.18786	0.962802	0.769041	0.889034	1.24174	0.936944	1.12649	0.995244	0.889964	1.22706
ANKRA2 ENSG00000164331	1.06248	1.23798	0.910776	1.02306	1.02883	0.944331	0.909746	1.01668	0.901948	1.07449
ANKRD1 ENSG00000148677	0.890193	1.34952	0.877453	0.932169	1.01419	0.988914	0.973583	0.931119	1.05343	1.29855
ANKRD10 ENSG00000088448	1.02816	0.967119	0.769767	1.27107	1.0398	0.854524	1.2447	1.01455	0.858435	0.802848
ANKRD11 ENSG00000167522	0.966704	0.927375	0.955692	0.842922	1.00656	0.843036	1.34056	0.900596	0.915955	1.24985
ANKRD12 ENSG00000101745	1.02683	0.963809	0.967639	0.906893	1.221	0.965654	1.37464	1.26595	1.19511	0.935086
ANKRD13A ENSG00000076513	1.0102	0.628613	1.15881	0.845557	0.723028	1.11769	0.96648	0.908812	0.986689	1.19442
ANKRD13B ENSG00000198720	0.88426	1.19461	1.08326	1.11852	0.88901	1.13799	0.798605	1.0908	1.31177	0.976839
ANKRD13C ENSG00000118454	0.899442	0.950279	0.985003	1.233	0.720702	0.727014	0.882597	1.02594	1.02546	1.07254
ANKRD13D ENSG00000172932	0.773045	0.939107	1.04225	0.886108	0.996748	0.75921	1.42869	0.842721	1.19526	1.03047
ANKRD16 ENSG00000134461	1.09115	0.750863	1.04261	1.04908	1.35842	1.03311	1.06835	0.798831	1.19213	1.06616
ANKRD17 ENSG00000132466	1.01012	0.864958	1.16328	1.09582	0.986667	0.875863	0.907577	0.946761	0.904075	1.2716
ANKRD18A ENSG00000180071	0.767492	1.09671	0.945341	1.21884	0.881908	1.07209	1.07667	0.991384	1.26838	1.12792
ANKRD18B ENSG00000230453	0.779208	0.943513	1.18498	0.9392	1.15458	1.21056	1.07317	0.691424	1.04209	1.08305
ANKRD2 ENSG00000165887	1.1217	0.954961	1.15027	0.933164	1.33524	1.07362	0.980115	0.865577	0.922663	1.21794
ANKRD20A1 ENSG00000260691	1.11106	0.956601	1.03374	1.00175	0.868446	0.95718	0.953714	1.06526	1.01484	0.97524
ANKRD20A2 ENSG00000183148	0.654488	0.907332	1.08366	0.915386	0.7374	0.937893	1.20748	0.815341	1.21488	1.02507
ANKRD20A3 ENSG00000276203	1.26891	1.04092	0.727443	0.92867	0.925062	0.8518	0.989633	0.955156	1.26438	1.01899
ANKRD20A4 ENSG00000172014	0.963096	1.25407	0.908153	1.20858	0.909312	0.836365	1.02809	0.873262	0.853892	1.11662
ANKRD22 ENSG00000152766	0.931116	1.18501	1.11424	1.05784	1.15941	1.08091	0.939312	0.873405	1.0106	0.716957
ANKRD23 ENSG00000163126	0.934138	0.652934	0.941757	0.968729	1.11669	0.942027	1.07645	1.35076	0.993948	0.86935
ANKRD24 ENSG00000089847	1.14204	0.750103	0.923241	0.945398	0.987569	0.926888	1.06416	1.22911	0.945591	1.3881
ANKRD26 ENSG00000107890	0.98663	0.986803	0.81482	0.930785	0.693406	0.935017	1.00235	0.947836	0.811498	1.22431
ANKRD27 ENSG00000105186	0.998218	0.934106	0.914585	0.989673	1.10552	0.826009	1.01229	1.00411	1.0386	1.10025
ANKRD28 ENSG00000206560	1.06621	1.09059	0.899964	1.16907	0.852976	0.833945	0.952816	1.51352	1.03257	0.758362
ANKRD29 ENSG00000154065	1.16369	1.05914	0.956148	0.828889	1.07889	1.13309	0.878185	1.13454	0.99852	0.836253
ANKRD30A ENSG00000148513	0.880275	0.860031	0.916524	1.05783	1.06867	1.00792	1.1319	0.960668	0.834255	0.977183
ANKRD30B ENSG00000180777	0.874317	0.99976	1.15259	1.20534	1.25467	1.13286	1.17699	0.92257	0.996407	0.971304
ANKRD30BL ENSG00000163046	0.984513	1.06785	0.817563	0.738361	1.14342	1.23418	0.958683	1.05859	1.00527	0.824335
ANKRD31 ENSG00000145700	0.97937	0.912923	0.915309	1.56517	0.84327	0.860319	0.97467	1.12966	1.26842	1.10041
ANKRD33 ENSG00000167612	1.21238	0.837321	1.07899	0.91845	0.842759	0.859658	1.01867	0.855253	1.25575	1.17279
ANKRD33B ENSG00000164236	0.981	1.08617	0.759953	0.839326	0.5822	1.40402	0.980127	1.0346	0.953806	1.14436
ANKRD34A ENSG00000272031	1.01466	1.09938	1.20255	0.892461	0.682293	0.930791	0.870787	1.08575	0.799729	0.996538
ANKRD34B ENSG00000189127	0.924798	0.924991	1.00031	0.951055	0.764238	1.1025	1.30967	1.09854	1.10528	0.922442
ANKRD34C ENSG00000235711	0.980543	0.976707	0.945069	0.937959	1.06685	1.01826	0.849817	1.02247	1.1212	1.01179
ANKRD35 ENSG00000198483	0.672381	0.862349	1.21144	0.809324	0.971933	1.1346	0.905672	1.09551	0.882718	0.914751
ANKRD36 ENSG00000135976	0.938841	1.14649	1.06295	0.94615	0.978384	1.10638	1.14779	1.00142	0.859667	1.02329
ANKRD36B ENSG00000196912	0.924347	0.920605	1.00622	0.893118	1.42885	1.11888	1.00508	1.03593	1.01462	1.03011
ANKRD36C ENSG00000174501	0.920798	1.07372	1.07551	0.873113	0.954005	0.930298	0.865086	0.85013	0.969942	0.981276
ANKRD37 ENSG00000186352	0.97819	0.994972	0.76354	1.23612	1.21238	1.14009	1.15519	0.876675	1.12482	0.988772
ANKRD39 ENSG00000213337	0.896495	0.912602	0.755653	1.18342	0.985007	0.912975	1.00289	1.14083	0.994016	0.96893
ANKRD40 ENSG00000154945	0.908264	1.09581	0.868488	0.917418	0.930353	1.2215	0.946259	0.918137	1.03104	0.889505
ANKRD42 ENSG00000137494	1.1135	1.01245	1.02679	1.0305	1.01143	1.0599	1.07215	0.948398	0.957107	1.08602
ANKRD44 ENSG00000065413	1.03253	0.923423	0.91878	1.16772	0.811188	0.852515	1.03023	0.747168	1.05109	0.992741
ANKRD45 ENSG00000183831	0.785562	1.04526	1.27522	1.15792	0.966324	1.11607	1.08557	1.00997	0.832439	0.990309
ANKRD46 ENSG00000186106	0.867955	0.863889	1.19557	1.01621	0.940599	1.0773	0.921376	1.19914	1.02735	0.903883
ANKRD49 ENSG00000168876	0.973154	1.14932	1.19817	1.13672	1.00768	1.10922	1.13978	0.878761	0.820563	1.04867
ANKRD50 ENSG00000151458	0.98794	1.14565	0.854351	1.06085	0.920563	1.07272	1.11295	1.13223	1.01104	1.00696
ANKRD52 ENSG00000139645	1.15952	1.06369	0.913677	0.833951	1.27227	0.992213	0.891429	1.09011	1.0511	1.20176
ANKRD53 ENSG00000144031	0.945875	1.04117	0.784565	1.08609	1.02221	1.23229	1.1639	1.03263	1.17826	0.927844
ANKRD54 ENSG00000100124	1.00444	0.981756	0.958601	1.00693	1.00422	1.03644	0.931377	1.17358	0.933854	0.931218
ANKRD55 ENSG00000164512	1.05214	1.09945	0.90486	1.11332	1.28418	0.907577	1.15583	1.0583	0.872186	1.00684
ANKRD6 ENSG00000135299	0.963334	1.01593	1.01245	1.07184	1.12973	1.16557	1.21176	0.952028	0.885278	0.736897
ANKRD61 ENSG00000157999	0.892901	1.16272	1.04017	1.19713	1.14895	0.904479	1.18111	0.800614	1.04842	0.917221
ANKRD62 ENSG00000181626	0.786865	0.896445	0.891967	0.967745	0.943982	1.24511	0.907865	1.15299	1.06785	1.30417
ANKRD65 ENSG00000235098	1.16523	1.31895	1.41176	0.807342	1.10505	1.03357	1.29365	1.14371	0.939852	0.793601
ANKRD66 ENSG00000230062	0.936224	0.921447	1.04419	0.964052	1.16504	1.25056	0.983052	1.14254	1.24517	0.962233
ANKRD7 ENSG00000106013	1.40767	0.85678	1.12781	1.479	0.706645	0.931824	1.12658	1.00903	1.0463	0.885279
ANKRD9 ENSG00000156381	0.932614	0.598202	1.20271	1.07944	0.955342	0.919938	0.948564	0.928305	0.842667	0.953125
ANKS1A ENSG00000064999	0.878611	1.09035	0.868406	1.12563	0.914652	1.20847	0.993477	1.1251	1.12741	1.27683
ANKS1B ENSG00000185046	1.19858	1.24933	0.915511	0.923644	0.743413	1.01476	0.984875	1.15991	1.06009	0.787851
ANKS3 ENSG00000168096	0.915545	0.840732	0.790467	1.07489	1.21716	0.882515	1.22027	1.02407	1.19623	0.863974
ANKS4B ENSG00000175311	0.992624	1.03216	1.24229	0.957328	0.871057	0.942441	0.769442	1.2014	0.825704	1.02031
ANKS6 ENSG00000165138	0.786235	1.03239	0.866645	0.986752	0.798983	0.946433	1.04678	0.99397	1.10794	0.831335
ANKUB1 ENSG00000206199	1.1217	0.849073	1.34296	0.812427	0.961408	0.95793	1.01781	0.794155	1.02306	1.20043
ANKZF1 ENSG00000163516	0.894542	0.900245	0.97944	1.04683	1.06448	0.86471	1.10235	0.968495	0.896555	0.85959
ANLN ENSG00000011426	1.04193	1.04211	1.29233	1.48924	0.865831	0.897971	1.02466	1.10761	0.98184	0.777898
ANO1 ENSG00000131620	1.18789	1.03569	1.03307	1.00354	1.24115	0.858921	1.35024	0.851598	1.13741	0.823498
ANO10 ENSG00000160746	0.756315	1.07019	0.93569	0.960963	1.07372	0.834456	1.00102	1.2582	0.892634	0.823922
ANO2 ENSG00000047617	1.03734	0.840789	1.0699	0.926213	0.78999	0.862743	1.13349	1.03429	1.12052	1.11984
ANO3 ENSG00000134343	1.09692	1.16928	0.875259	1.09645	1.09537	0.721854	1.0263	0.959628	0.986003	1.06632
ANO4 ENSG00000151572	0.8676	0.82594	0.881739	0.792134	0.721898	1.06028	1.32807	0.782991	0.848478	1.03031
ANO5 ENSG00000171714	1.2151	1.09219	0.867676	0.824382	0.9272	1.22347	0.982146	0.902321	0.961739	0.741406
ANO6 ENSG00000177119	1.256	1.00998	1.03554	0.951184	1.25198	1.30342	1.19012	1.13562	1.04815	0.895219
ANO7 ENSG00000146205	0.995677	1.02572	1.13369	0.946823	0.924953	1.33983	1.12724	0.937217	0.932693	0.988984
ANO8 ENSG00000074855	1.04475	0.990186	1.48599	1.11467	0.909387	1.09937	0.936094	0.842183	1.14397	0.871109
ANO9 ENSG00000185101	1.0707	1.0782	0.927504	0.749091	1.1282	1.07694	0.842654	0.860548	1.1078	0.866843
ANOS1 ENSG00000011201	1.01021	1.05428	1.02726	0.781967	0.995081	1.03559	1.08335	0.843394	0.981668	0.912681
ANP32A ENSG00000140350	1.0582	0.867572	0.829915	1.05772	1.16588	1.06376	0.959064	0.850438	0.817242	1.0059
ANP32B ENSG00000136938	1.00398	1.11176	0.902197	1.01618	1.06642	0.89303	1.27706	0.988692	0.835467	1.09263
ANP32D ENSG00000139223	0.93644	1.05989	0.806117	0.934707	0.752453	1.01733	1.15292	1.16884	0.949992	1.40638
ANP32E ENSG00000143401	1.19224	1.14422	0.977145	1.42837	0.988533	1.06396	0.960957	1.07031	0.818035	0.904174
ANPEP ENSG00000166825	0.925788	1.06575	0.609201	0.997535	2.30262	1.05966	1.06762	0.699241	1.07573	0.345158
ANTXR1 ENSG00000169604	0.976579	0.912611	0.93456	0.77939	1.16794	1.13147	0.86177	1.18636	1.01676	1.2815
ANTXR2 ENSG00000163297	0.785961	0.893477	0.975601	1.04034	0.988571	1.08	0.819961	1.00834	1.1152	0.918487
ANTXRL ENSG00000274209	1.00659	1.07469	0.963761	1.20333	1.13838	0.941123	0.975256	0.721999	0.966051	0.920004
ANXA1 ENSG00000135046	1.01551	0.949598	1.1181	1.10493	1.07882	0.869373	0.654094	1.74113	1.12729	0.983261
ANXA10 ENSG00000109511	0.871509	1.19155	0.959629	0.888582	0.887775	0.995949	0.958312	1.09886	1.15725	1.00856
ANXA11 ENSG00000122359	0.935365	0.884788	1.04886	1.18702	1.41203	1.29236	0.63846	1.25395	0.978567	0.931678
ANXA13 ENSG00000104537	0.843845	0.951374	0.903864	1.21425	0.868443	0.812321	0.969543	0.73299	0.947301	0.889459
ANXA2 ENSG00000182718	1.09954	1.11334	0.840056	0.903044	1.27225	1.63209	0.35841	0.996259	1.08808	0.937092
ANXA2R ENSG00000177721	1.02952	1.05869	0.853194	0.787319	0.943271	1.02471	0.952992	1.16173	0.782947	1.03506
ANXA3 ENSG00000138772	0.88384	0.893484	1.1937	0.977554	0.742953	0.944677	0.867406	1.11358	1.0963	0.83305
ANXA4 ENSG00000196975	1.147	0.945513	0.901328	0.729807	0.972833	1.14626	1.22121	0.973342	0.852961	0.817831
ANXA5 ENSG00000164111	0.754306	1.09971	0.912701	1.13369	1.0751	0.946475	1.22088	1.17506	0.887845	0.7888
ANXA6 ENSG00000197043	1.01814	0.895365	0.717972	0.90135	1.10266	1.03839	1.12075	0.993962	0.782773	1.16551
ANXA7 ENSG00000138279	1.11705	0.837631	0.591684	0.880407	1.10439	1.0796	1.04807	1.13079	0.949712	1.06684
ANXA8 ENSG00000265190	1.01872	1.32348	1.06958	1.13604	1.23954	0.935738	0.847377	1.26396	0.879602	1.06882
ANXA8L1 ENSG00000264230	0.788958	1.02382	0.984836	0.941663	1.00038	1.10215	1.24	0.948445	0.944993	0.882899
ANXA9 ENSG00000143412	0.980701	1.16679	0.979741	0.99691	0.887251	1.01144	1.1054	0.92362	1.18862	1.03612
AOAH ENSG00000136250	1.2134	1.05472	0.939067	1.14668	0.753179	1.03281	0.832228	1.01526	0.911902	0.743914
AOC1 ENSG00000002726	0.826745	1.29163	1.04044	0.950687	0.861896	1.14311	0.998003	0.808964	1.07923	1.04213
AOC2 ENSG00000131480	1.01599	0.99076	1.26781	1.0062	0.989397	1.07769	1.17183	0.900569	0.977514	1.15225
AOC3 ENSG00000131471	1.10665	1.03644	1.08323	0.851131	0.971524	0.917245	0.874109	0.987331	0.854546	1.37513
AOX1 ENSG00000138356	1.23836	1.07318	0.992114	0.983501	0.890492	0.854612	1.08797	1.0377	0.691996	1.00408
AP000275.65 ENSG00000265590	0.776674	0.899852	0.943635	1.13211	1.221	0.709057	1.08643	0.844724	0.942204	0.926074
AP000295.9 ENSG00000249624	0.997674	1.03032	0.84484	1.16928	1.07208	0.784412	1.22765	0.912464	0.858427	0.990178
AP000304.12 ENSG00000249209	1.16427	0.989522	0.883318	0.970662	1.27523	0.861878	1.05062	1.03167	1.03856	1.00264
AP000349.2 ENSG00000280178	0.902217	0.851809	1.18877	0.977731	0.998868	0.807006	0.944037	0.943562	1.07128	0.978192
AP000350.10 ENSG00000251357	0.698463	0.961443	1.12532	1.19729	0.929125	0.876772	0.979983	0.869941	0.864739	1.25545
AP000687.1 ENSG00000280170	1.11178	1.00879	0.752411	1.25693	1.04266	1.10036	0.952548	1.18608	0.993085	0.947756
AP000721.4 ENSG00000256100	0.955692	0.936382	0.981575	1.13737	1.01661	0.858263	0.915025	0.798664	0.980716	0.848923
AP000769.1 ENSG00000279576	1.11965	0.930445	0.588198	1.28464	1.67445	1.07358	0.803881	1.17288	1.14612	1.08955
AP000866.1 ENSG00000279342	1.19029	1.21271	0.931079	1.17456	1.03208	1.10114	1.14665	1.0707	1.0546	0.826154
AP001888.1 ENSG00000281781	0.810931	0.946318	1.08293	0.715815	0.933453	0.991329	1.09469	0.917844	0.921696	0.805314
AP002962.1 ENSG00000279906	1.28905	0.730916	1.00128	1.10754	1.15788	1.0092	0.80191	1.01248	0.833715	0.917028
AP006285.2 ENSG00000278919	0.989789	0.803376	0.961636	1.11746	1.17067	0.888051	1.00051	1.01213	1.02658	1.307
AP1AR ENSG00000138660	0.94334	1.12298	0.80442	1.01366	0.867374	0.833687	0.794779	0.993624	1.08149	1.04431
AP1B1 ENSG00000100280	1.03123	0.957144	1.06297	0.845936	0.9827	0.987042	1.01664	0.962987	1.29544	0.723137
AP1G1 ENSG00000166747	0.811596	1.17222	0.897042	0.868966	0.886692	1.06458	1.0526	0.893122	0.870807	1.06906
AP1G2 ENSG00000213983	1.03452	1.05573	0.953599	0.960025	0.927998	1.15139	1.01364	1.03524	0.985456	0.946105
AP1M1 ENSG00000072958	1.4057	0.845107	1.0525	0.861583	0.820731	0.990728	1.24608	0.640333	0.980542	1.14466
AP1M2 ENSG00000129354	0.844383	0.941685	1.38774	0.862917	0.764689	1.09609	1.1649	0.83367	0.973657	1.21707
AP1S1 ENSG00000106367	0.87279	0.718699	1.35191	0.846894	0.865579	0.896188	0.860389	1.0605	1.1555	1.12673
AP1S2 ENSG00000182287	1.01545	1.31493	0.932288	1.28416	0.924545	1.09112	1.02918	0.842599	1.11312	1.07106
AP1S3 ENSG00000152056	0.888627	0.90171	1.01137	0.644655	0.834288	0.882929	0.969371	0.806983	1.15987	0.922024
AP2A1 ENSG00000196961	0.891578	1.00186	1.09137	0.850537	0.966736	0.903768	1.21857	1.04495	1.10455	0.906782
AP2A2 ENSG00000183020	0.790822	1.01764	0.858412	0.788956	0.858716	1.02868	1.13403	0.938105	1.23914	1.14095
AP2B1 ENSG00000006125	1.01954	1.06535	1.02304	1.16918	0.997357	0.934987	0.963773	0.756472	0.921414	0.660929
AP2M1 ENSG00000161203	0.696745	1.0937	1.1927	1.09949	1.01159	1.12254	0.775385	1.13247	1.21554	1.12072
AP2S1 ENSG00000042753	0.855435	1.02024	0.650637	1.0804	0.975891	0.947031	0.756397	1.1518	0.980209	1.13214
AP3B1 ENSG00000132842	0.966833	0.744882	0.861869	0.70376	0.780821	0.983465	1.15439	0.96122	0.837051	0.928372
AP3B2 ENSG00000103723	0.804343	0.987875	1.31471	1.01825	0.844836	0.861032	1.2191	1.1996	1.03831	1.08854
AP3D1 ENSG00000065000	0.909516	0.833081	0.920353	1.21142	1.19162	0.869384	0.954242	1.12776	1.07188	0.870002
AP3M1 ENSG00000185009	0.960569	0.899603	1.03385	0.826293	0.946818	1.18606	0.888691	0.822943	0.821875	1.17548
AP3M2 ENSG00000070718	1.10332	1.04739	0.914537	1.01053	0.838195	0.917241	1.04177	1.04608	1.06397	1.05124
AP3S1 ENSG00000177879	1.18636	0.98818	1.02626	1.01443	1.08375	0.943667	1.02035	1.12338	0.995598	1.0195
AP3S2 ENSG00000157823	1.31014	0.932003	0.715827	1.04201	1.17646	0.951253	0.928807	1.16245	0.956964	1.17706
AP4B1 ENSG00000134262	1.01714	1.24759	0.950114	0.968241	1.05502	0.955566	0.949226	0.803773	1.16401	0.975893
AP4E1 ENSG00000081014	1.0411	0.92763	1.03203	1.21672	0.907428	1.07754	0.758047	1.00174	1.15899	1.07318
AP4M1 ENSG00000221838	1.07275	1.04209	1.15261	1.04312	0.948439	0.870695	0.913136	1.07078	0.7376	0.853056
AP4S1 ENSG00000100478	1.0072	0.925018	1.03081	1.02893	1.28983	0.902571	1.0111	0.689502	0.918667	0.959627
AP5B1 ENSG00000254470	0.882495	1.03642	1.14325	1.05538	1.17391	0.808719	0.988978	1.1149	1.06663	0.97994
AP5M1 ENSG00000053770	1.2606	1.16511	0.993995	1.3469	0.867269	0.942551	1.30104	0.874626	1.2253	0.933904
AP5S1 ENSG00000125843	1.09271	0.853566	0.902519	0.928163	0.876016	0.914266	1.76564	0.945606	1.09768	0.893393
AP5Z1 ENSG00000242802	1.12487	1.03984	1.68762	1.14321	1.06844	1.04781	0.826495	0.734262	0.743812	1.05536
APAF1 ENSG00000120868	0.985377	1.0409	1.13581	1.20133	0.878994	1.06836	0.938193	1.20535	0.807174	0.74179
APBA1 ENSG00000107282	1.01179	1.09192	0.990044	0.827158	0.859008	0.840483	0.846054	0.836459	0.961137	0.809837
APBA2 ENSG00000034053	0.942955	1.16456	1.0483	0.988323	1.11601	0.711551	1.0086	0.832876	0.948978	0.9202
APBA3 ENSG00000011132	1.1331	1.19502	0.964624	1.13161	0.710352	1.14088	1.03355	0.895358	0.996517	0.752416
APBB1 ENSG00000166313	1.05281	0.98788	1.12705	1.10303	0.993635	0.959776	0.680526	0.939156	1.16528	0.839396
APBB1IP ENSG00000077420	0.819374	0.944722	0.824439	0.69146	1.04897	1.10771	0.87561	1.11075	0.855218	1.02476
APBB2 ENSG00000163697	1.08275	0.987805	1.15662	0.960582	1.04187	1.12806	0.927025	1.09409	0.899244	1.18957
APBB3 ENSG00000113108	0.88143	0.780634	1.34054	1.0128	1.24047	1.08872	0.957603	1.01818	1.14199	0.600641
APC ENSG00000134982	1.15553	1.12906	0.636315	0.790515	1.06984	0.791343	1.06203	1.00796	0.827706	1.10009
APC2 ENSG00000115266	0.776199	1.18573	1.07621	1.27423	0.990866	0.945578	0.95777	0.891874	1.13735	0.93121
APCDD1 ENSG00000154856	0.944995	1.11953	1.72009	0.910264	1.06306	1.02511	1.16244	1.05621	1.2087	0.948273
APCDD1L ENSG00000198768	0.933811	1.02731	0.960091	0.879091	0.921765	0.806715	0.954391	1.13504	0.967521	0.931358
APCS ENSG00000132703	0.965908	1.01615	0.733546	0.96925	0.935251	1.08362	0.802102	1.18875	0.979186	0.847826
APEH ENSG00000164062	0.940837	0.899473	0.984044	0.866238	1.20648	1.13296	0.860394	0.961593	0.819368	1.19273
APELA ENSG00000248329	1.35253	0.857201	0.963305	1.02072	0.678397	1.0067	0.926687	1.01585	1.04172	0.825942
APEX1 ENSG00000100823	0.845435	1.01363	0.979596	0.905763	1.08545	0.896855	0.896944	0.960963	1.26756	1.16032
APEX2 ENSG00000169188	1.07643	1.07301	0.86877	0.809271	0.923849	1.06218	1.066	0.953268	1.02582	1.10524
APH1A ENSG00000117362	0.857572	1.2563	0.953222	1.07309	0.721302	1.07286	0.987406	0.967627	1.16314	0.886763
APH1B ENSG00000138613	0.90867	1.08698	0.792568	0.942169	0.998146	0.732442	1.25992	1.1458	0.811226	1.0976
API5 ENSG00000166181	0.781625	0.811501	1.2841	1.14405	0.871422	0.887432	0.926409	1.20261	0.902812	1.09742
APIP ENSG00000149089	0.976192	1.01658	0.945583	1.11632	1.16126	0.854769	0.904423	0.82534	1.06629	1.06808
APITD1 ENSG00000175279	0.799034	0.84283	0.881143	0.902656	1.00715	1.10083	1.12612	1.04293	0.990447	1.1269
APITD1-CORT ENSG00000251503	1.06784	0.910145	1.17964	1.31488	0.95178	1.07184	0.891764	1.1227	0.75015	1.2018
APLF ENSG00000169621	1.12104	1.03547	0.968639	1.11278	0.898005	1.02705	1.05565	0.988341	0.963539	1.13932
APLN ENSG00000171388	0.928558	1.06102	1.08152	0.727764	1.26782	0.962579	1.22066	0.922521	0.894422	1.07244
APLNR ENSG00000134817	1.26885	0.876333	0.940104	0.693155	0.996851	0.839545	1.00737	0.917491	0.996583	1.17461
APLP1 ENSG00000105290	1.17687	1.11277	1.0828	0.832025	1.04573	0.92843	1.09553	1.10436	0.932819	0.89513
APLP2 ENSG00000084234	0.860045	0.87319	0.482046	0.987813	1.79222	0.991333	1.25233	0.837541	0.892403	0.565291
APMAP ENSG00000101474	0.958724	0.861279	0.867258	1.20968	0.945802	0.94655	0.958891	1.14129	1.03041	0.777318
APOA1 ENSG00000118137	1.04985	0.960318	1.06398	0.924344	0.932312	0.921425	0.893352	0.945188	0.910381	0.81603
APOA2 ENSG00000158874	0.981341	1.37094	0.930827	1.03584	0.89077	1.05013	1.14561	0.75323	1.11212	1.19713
APOB ENSG00000084674	0.851996	0.797536	0.969956	0.802564	0.734106	0.773318	1.02812	0.776158	1.08581	1.06367
APOBEC1 ENSG00000111701	1.05365	0.867789	0.88407	0.909258	0.965331	0.978461	1.00347	1.06267	1.21428	1.02191
APOBEC2 ENSG00000124701	0.999576	1.00304	0.896771	0.850995	1.17451	0.871351	0.64687	0.94974	0.920413	0.845384
APOBEC3A ENSG00000128383	0.839793	0.922672	1.02247	0.828314	0.965587	0.927645	0.980371	1.04097	0.951113	0.826136
APOBEC3B ENSG00000179750	0.724795	0.89473	1.03781	1.12074	1.17527	0.954383	0.854062	1.32064	0.896441	0.916322
APOBEC3C ENSG00000244509	1.16971	1.0271	1.07927	1.04316	1.11305	1.08751	0.868062	0.920516	0.886326	1.0077
APOBEC3D ENSG00000243811	1.07576	0.759625	0.955164	1.01064	1.09077	0.953207	1.36436	0.905555	0.753281	0.920275
APOBEC3F ENSG00000128394	0.939053	0.995246	0.962791	0.874219	1.02356	0.907869	0.792934	1.19936	1.52034	0.905876
APOBEC3G ENSG00000239713	0.780656	0.847841	0.843035	1.1591	1.1445	0.968226	1.13425	0.979048	1.2798	0.829602
APOBEC3H ENSG00000100298	1.06609	1.21229	0.963661	0.841577	0.772489	0.737814	0.623079	1.10463	1.24289	1.18583
APOBEC4 ENSG00000173627	0.935026	1.16339	1.08302	0.931473	1.25006	1.11697	1.18487	0.988823	0.87413	1.19465
APOBR ENSG00000184730	1.13544	0.962058	1.04272	1.00224	0.944573	0.75675	1.18891	0.976901	1.05389	1.09007
APOC1 ENSG00000130208	0.699461	0.826264	1.12089	1.06686	1.11748	0.98628	0.905028	0.952163	0.782746	1.0221
APOC2 ENSG00000234906	0.863561	0.947986	0.971496	0.886083	1.0346	1.11609	1.1314	0.952664	1.51832	1.16214
APOC3 ENSG00000110245	1.04565	0.973452	1.05254	0.821588	0.972273	0.992382	0.752293	0.946607	0.8506	0.679869
APOC4 ENSG00000267467	0.740416	1.16749	1.0804	1.08611	0.926954	0.894793	0.929685	1.01877	0.913103	0.944688
APOD ENSG00000189058	1.30281	0.996975	0.926959	1.29306	0.903063	1.11522	1.21322	1.49232	0.891912	0.697717
APOE ENSG00000130203	0.824715	0.9	1.11552	1.12516	0.747928	1.16374	1.19217	0.480656	0.935486	0.841249
APOF ENSG00000175336	1.15207	1.17036	0.915058	1.08898	1.2761	0.834772	1.05705	0.865684	1.11191	0.796854
APOH ENSG00000091583	0.872843	1.07313	0.956897	1.03571	0.912193	1.10343	0.963297	0.970077	1.04049	0.984741
APOL1 ENSG00000100342	0.872572	0.862126	1.01651	1.01157	0.959991	1.04366	1.01887	1.21983	0.765993	0.890638
APOL2 ENSG00000128335	0.883655	1.0193	1.02751	1.15887	0.909921	0.928961	0.853033	0.889931	1.26026	0.84221
APOL3 ENSG00000128284	0.953177	1.11576	1.14815	0.911982	1.09626	0.899704	1.01311	1.03326	1.02986	0.705684
APOL4 ENSG00000100336	1.05833	0.852078	0.755676	1.15442	0.932989	1.17227	1.20048	1.0313	0.688157	1.14851
APOL6 ENSG00000221963	1.19378	0.896119	1.07571	1.38003	0.917696	1.02084	0.917323	1.01039	1.0027	0.917214
APOLD1 ENSG00000178878	0.881356	1.44208	0.998692	1.11442	1.40047	1.09218	1.10052	1.1487	1.06355	1.1007
APOM ENSG00000204444	1.03815	1.04202	1.09458	0.91731	1.15267	0.960877	0.867934	0.98228	0.921415	0.769805
APOO ENSG00000184831	0.952334	0.736837	1.26512	0.946344	1.08329	0.923209	1.08478	1.15763	0.805713	0.859197
APOOL ENSG00000155008	1.19653	0.885774	1.0488	0.946817	1.02654	0.855391	0.953343	0.950367	0.887814	1.10321
APP ENSG00000142192	0.743261	0.868221	0.91768	1.17012	1.26255	0.962103	0.864269	1.29352	1.15424	1.56609
APPBP2 ENSG00000062725	0.918975	0.98127	0.911368	1.24282	0.9587	0.802222	1.14726	1.19967	0.889486	0.965807
APPL1 ENSG00000157500	1.05067	0.982641	0.994824	1.00398	1.0363	0.953244	0.865462	0.944511	1.22717	1.02517
APPL2 ENSG00000136044	1.01974	1.02292	1.11714	1.28487	0.861637	0.932473	0.953609	0.856246	0.979051	0.850514
APRT ENSG00000198931	1.02778	0.833081	0.819308	0.991936	1.1033	0.986842	0.971862	0.961782	1.24265	1.13732
APTX ENSG00000137074	1.0303	0.937746	1.10795	1.22138	0.780669	0.820859	1.07192	1.17753	1.29415	0.801625
AQP1 ENSG00000240583	1.49621	1.11678	0.913875	0.983894	0.960571	0.89081	0.929634	1.31558	0.714252	0.963516
AQP10 ENSG00000143595	0.956062	0.866823	0.742315	1.02817	1.03901	0.861818	1.22051	0.873981	0.793567	1.1308
AQP11 ENSG00000178301	1.01176	0.877113	0.798449	0.993754	0.85605	1.19911	0.87149	0.932408	0.85867	0.970161
AQP12A ENSG00000184945	1.02359	1.09058	1.37155	0.82615	0.754002	1.30864	0.91611	0.957127	1.07403	1.17679
AQP12B ENSG00000185176	1.07853	0.852983	1.1983	0.987271	0.935569	0.881972	1.03008	0.856213	0.908054	0.934123
AQP2 ENSG00000167580	1.03135	0.83592	1.00828	0.923696	1.08416	1.0082	0.935613	0.888724	0.935423	0.895628
AQP3 ENSG00000165272	0.799235	0.864158	1.30763	1.24238	1.0684	1.09526	0.720761	1.1091	0.897701	1.14474
AQP4 ENSG00000171885	1.11715	0.919553	1.41336	0.861045	0.811808	0.91518	1.05781	1.16497	1.14257	0.913572
AQP5 ENSG00000161798	1.07832	1.13414	0.913368	1.07096	1.2701	1.0343	1.04222	0.904911	0.969802	1.05152
AQP6 ENSG00000086159	0.952592	0.791801	0.955426	0.920177	1.12135	0.905784	1.02803	1.18708	0.889767	0.883353
AQP7 ENSG00000165269	1.08479	1.02035	1.10463	0.948821	1.04105	1.09655	0.987939	1.15181	1.03866	1.01377
AQP8 ENSG00000103375	1.24261	1.00035	0.988755	0.996245	0.883959	0.971337	0.94646	0.805176	0.866804	0.73689
AQP9 ENSG00000103569	0.819154	1.08044	0.911531	0.943388	1.13206	0.95813	1.1144	0.975722	1.27598	1.15218
AQR ENSG00000021776	0.87061	0.997183	1.31975	0.789785	1.12758	1.04823	0.922776	1.05885	0.83638	0.945635
AR ENSG00000169083	0.96502	1.05993	1.13421	1.28017	1.32151	0.899634	1.0678	0.835567	0.902212	0.722814
ARAF ENSG00000078061	0.686005	1.23911	0.95457	1.27183	0.812374	0.948234	0.944905	0.761197	0.832459	1.03896
ARAP1 ENSG00000186635	1.07182	1.05438	0.735892	1.11389	0.940362	0.985037	1.03101	1.16851	1.20724	0.911843
ARAP2 ENSG00000047365	0.997905	0.941309	1.19869	1.25963	0.929272	1.10859	0.938294	1.06724	0.823213	0.872503
ARAP3 ENSG00000120318	0.935199	0.852223	1.2412	0.943672	0.763916	0.948774	0.941736	0.704093	0.951272	1.13823
ARC ENSG00000198576	0.870836	1.12287	0.963983	1.12801	1.15404	0.989722	0.866233	1.08786	0.977576	0.940262
ARCN1 ENSG00000095139	0.940564	0.960781	0.97425	1.02047	1.07997	0.899999	1.10993	0.81089	1.09186	1.06316
AREG ENSG00000109321	1.28222	0.985421	0.998899	1.30159	1.00455	1.21202	0.97607	1.57241	0.987577	1.07138
AREL1 ENSG00000119682	0.988504	0.971598	0.683721	0.982407	1.44542	0.970546	0.860803	1.04097	1.15587	0.907711
ARF1 ENSG00000143761	0.98284	0.839398	1.31921	0.984907	0.917636	1.09541	0.981759	1.08064	1.19908	0.628218
ARF3 ENSG00000134287	0.755518	1.0514	1.07785	1.02751	1.19464	0.739474	0.851246	0.946073	0.812384	0.791743
ARF4 ENSG00000168374	0.890356	0.730162	0.569293	0.936399	1.18861	0.861195	1.22186	0.907027	1.19875	0.991765
ARF5 ENSG00000004059	1.21787	1.3286	0.77844	0.993899	1.03074	0.978553	1.02514	1.03155	1.27868	1.06233
ARF6 ENSG00000165527	0.675569	0.834007	1.41942	0.824404	1.03163	0.900405	0.833185	1.0744	0.943755	1.0571
ARFGAP1 ENSG00000101199	1.03522	1.08657	0.812208	0.854159	1.15047	0.978381	0.858465	0.878751	1.32475	0.849502
ARFGAP2 ENSG00000149182	1.16148	1.16968	1.24731	0.932149	1.06294	0.972177	1.12596	0.933542	0.919245	1.15905
ARFGAP3 ENSG00000242247	1.08598	0.944489	1.05928	1.12392	0.927634	1.22413	1.04562	1.24741	1.00962	0.973332
ARFGEF1 ENSG00000066777	0.947553	0.902623	1.92765	1.01945	1.12942	0.904388	0.915362	0.906877	0.744449	0.792556
ARFGEF2 ENSG00000124198	0.885453	1.02068	0.798731	0.926612	0.774216	1.0279	0.967307	0.96521	0.890627	0.87602
ARFGEF3 ENSG00000112379	0.940407	1.00778	0.875617	0.995865	1.01282	1.04707	1.7137	1.11379	1.05355	1.1807
ARFIP1 ENSG00000164144	1.08728	1.10322	1.08296	0.954366	0.918827	0.77424	0.897438	1.09838	0.939144	0.813151
ARFIP2 ENSG00000132254	0.974284	1.20479	1.09443	1.0369	0.933013	0.94138	0.611781	1.12971	0.995578	1.08667
ARFRP1 ENSG00000101246	0.879328	0.95628	0.941552	1.03234	0.877233	0.791405	0.949173	1.13526	1.04306	0.744733
ARG1 ENSG00000118520	0.749498	1.08408	1.18455	1.13771	1.04891	0.792649	1.29184	0.832891	1.17335	1.02913
ARG2 ENSG00000081181	0.968674	0.839496	0.694243	0.943059	0.903821	0.997014	1.71744	1.1212	0.990569	1.04147
ARGFX ENSG00000186103	1.02448	0.89821	0.783863	0.983983	0.992957	0.939966	1.02193	1.09449	0.80296	1.14077
ARGLU1 ENSG00000134884	0.998362	0.844161	0.854353	1.01729	0.835472	1.08823	0.794414	1.08707	1.24753	0.774779
ARHGAP1 ENSG00000175220	0.520434	0.966703	0.763236	1.11676	1.08468	0.771348	1.17441	1.15895	0.877582	1.11889
ARHGAP10 ENSG00000071205	1.03232	1.05322	1.03631	1.09187	0.652656	0.870996	0.941649	0.840199	0.886754	0.943443
ARHGAP11A ENSG00000198826	0.80414	1.05592	1.0593	1.00381	1.22267	0.97161	0.858943	1.20425	1.00102	1.16757
ARHGAP11B ENSG00000187951	1.18614	0.961625	0.870215	0.857601	1.32533	0.729064	0.850165	1.11289	1.11695	1.09916
ARHGAP12 ENSG00000165322	1.02186	0.855354	1.07381	0.955458	1.20109	0.970912	1.18354	0.690243	1.04121	1.15091
ARHGAP15 ENSG00000075884	0.944624	0.835237	0.926333	1.21432	0.849753	1.09028	1.0222	1.00563	0.89847	1.00065
ARHGAP17 ENSG00000140750	1.19876	0.987383	0.88865	0.677188	0.918414	0.966671	1.00757	1.19241	0.984415	1.13533
ARHGAP18 ENSG00000146376	1.0068	1.10995	1.20374	1.28959	1.0279	0.961372	0.84456	1.15589	0.87524	0.94166
ARHGAP19 ENSG00000213390	0.824908	1.05773	1.10387	0.726705	1.02378	1.15479	1.01731	1.07839	1.14246	0.765408
ARHGAP20 ENSG00000137727	1.38546	1.23704	0.988284	0.95746	1.14419	1.0335	1.03138	1.11967	1.00728	0.93378
ARHGAP21 ENSG00000107863	1.05533	1.10379	1.01736	0.783904	1.03174	1.01117	0.893163	0.895496	1.17723	1.26286
ARHGAP22 ENSG00000128805	1.06121	0.937935	0.976551	1.10204	1.22072	1.149	1.04189	1.10088	1.25938	1.05414
ARHGAP23 ENSG00000275832	0.751171	0.800631	1.18847	0.860197	1.00766	0.946048	1.06132	1.18588	1.1651	0.854409
ARHGAP24 ENSG00000138639	1.10825	0.942781	1.0605	0.945482	0.965515	0.946916	1.09999	0.962989	0.903701	0.997865
ARHGAP25 ENSG00000163219	1.0095	0.920628	0.956859	1.10482	0.899951	0.94992	1.27504	0.929306	0.811746	0.959051
ARHGAP26 ENSG00000145819	0.92506	0.886129	0.964906	1.16345	1.03239	1.0406	0.923545	0.902551	0.782372	1.34027
ARHGAP27 ENSG00000159314	1.21844	0.943047	1.09016	1.17975	0.960607	1.19586	0.787135	0.935498	0.939851	1.18791
ARHGAP28 ENSG00000088756	0.738508	0.954454	1.12889	0.887812	1.02095	0.610726	1.08643	0.847948	0.933171	1.39242
ARHGAP29 ENSG00000137962	1.06807	0.98002	1.13608	1.20169	0.961391	1.02702	1.05498	1.05024	1.01558	0.735169
ARHGAP30 ENSG00000186517	1.09924	1.144	0.874499	0.759952	1.15501	0.849806	1.1111	1.05066	1.25302	1.28568
ARHGAP31 ENSG00000031081	0.822998	0.868039	0.92619	1.12428	0.870756	1.1342	0.893314	0.900683	0.87085	0.857432
ARHGAP32 ENSG00000134909	0.865421	1.07026	1.07247	1.0313	0.970609	0.825557	0.963832	1.14193	1.12954	1.0583
ARHGAP33 ENSG00000004777	0.901431	0.973935	0.897674	0.77375	1.20395	0.965649	1.16815	0.859886	1.00955	0.939481
ARHGAP35 ENSG00000160007	0.83852	1.27313	0.976499	1.01141	1.09136	1.12169	1.08761	0.76805	1.09698	0.912938
ARHGAP36 ENSG00000147256	1.13577	1.11993	0.843955	1.26451	0.979918	1.02208	0.924951	1.05154	0.948416	0.815983
ARHGAP39 ENSG00000147799	1.00663	1.19653	0.893067	0.680669	0.97457	1.10881	1.01331	1.28991	0.955462	0.95317
ARHGAP4 ENSG00000089820	0.8427	0.937032	0.750132	1.12786	1.26558	0.859006	0.79903	1.36406	1.05594	1.10964
ARHGAP40 ENSG00000124143	1.00839	0.96639	1.0671	0.882128	0.894969	1.12799	0.805023	1.20569	1.01589	0.820016
ARHGAP42 ENSG00000165895	1.28325	0.950173	1.08694	1.04629	1.25395	1.12313	0.850435	0.911765	0.988441	0.823955
ARHGAP44 ENSG00000006740	1.05127	1.11614	0.971195	1.07269	1.09394	0.864314	1.22179	1.06366	0.976945	0.919332
ARHGAP45 ENSG00000180448	0.909835	0.953836	1.02558	0.965386	0.737763	1.10801	1.08527	0.982341	0.648146	1.02242
ARHGAP5 ENSG00000100852	1.01638	0.967597	0.915243	0.928035	0.912778	0.822699	0.898148	1.05381	1.14896	0.899694
ARHGAP6 ENSG00000047648	0.906154	0.881748	0.635724	1.02781	1.01296	1.13057	1.2079	1.33847	0.992311	1.01629
ARHGAP8 ENSG00000241484	0.819485	1.13586	1.26594	1.03258	0.670406	0.749566	1.21122	1.0916	1.23963	0.957388
ARHGAP9 ENSG00000123329	1.32951	1.25523	1.00009	0.966514	0.999054	0.972731	1.2044	0.894521	1.08065	0.816946
ARHGDIA ENSG00000141522	0.790568	0.749679	1.34684	1.3395	0.876111	0.907661	0.759844	1.10739	0.847299	1.11184
ARHGDIB ENSG00000111348	1.17302	0.981012	1.12253	0.838089	1.12017	0.76127	0.856935	1.02548	1.05678	1.40689
ARHGDIG ENSG00000242173	0.920438	0.920025	1.08997	0.975772	1.08521	0.745478	1.14144	1.15069	0.819754	0.917544
ARHGEF1 ENSG00000076928	1.1238	1.17639	1.13939	0.850276	0.891586	1.01557	1.1932	0.767071	1.19736	0.990939
ARHGEF10 ENSG00000104728	0.988358	0.916541	0.98866	0.922446	0.909973	1.04862	1.24462	1.00173	1.30353	0.91883
ARHGEF10L ENSG00000074964	1.36459	1.08474	1.17908	0.927332	0.990818	1.29422	0.742309	1.17001	0.924248	0.965975
ARHGEF11 ENSG00000132694	1.14015	0.962642	0.895491	1.12258	0.99623	1.24158	0.917428	0.793077	1.109	1.19978
ARHGEF12 ENSG00000196914	1.02122	0.937546	1.05863	0.989624	0.767848	1.04995	1.08699	0.895862	1.00714	1.10293
ARHGEF15 ENSG00000198844	0.809361	0.873021	0.778072	0.762819	0.889262	0.973422	1.03213	1.33527	0.888272	1.00061
ARHGEF16 ENSG00000130762	1.04457	0.848284	1.23884	0.801443	0.863352	0.885585	0.847294	1.11221	0.971428	0.617285
ARHGEF17 ENSG00000110237	0.970799	0.821849	1.27463	1.32195	0.790729	0.895886	0.894961	0.887538	0.829261	0.926378
ARHGEF18 ENSG00000104880	1.06856	1.23806	1.03926	1.05613	1.07615	1.15865	0.686219	0.894543	1.09764	0.930026
ARHGEF19 ENSG00000142632	0.985949	0.976937	1.03196	0.839362	1.04649	0.837535	1.004	0.95004	0.929334	0.803742
ARHGEF2 ENSG00000116584	1.18951	1.13372	0.834368	0.908026	1.01318	1.19331	0.833559	0.894846	0.782019	0.737448
ARHGEF25 ENSG00000240771	0.997124	0.80783	1.10192	0.979118	1.26955	1.1738	0.863068	0.862212	1.05239	0.818618
ARHGEF26 ENSG00000114790	0.812225	1.04046	0.816328	0.834221	0.943939	0.868868	0.858361	1.00383	1.00671	1.23826
ARHGEF28 ENSG00000214944	1.20293	1.01082	0.683614	0.916495	0.785914	0.80519	0.840605	0.932852	0.812058	1.03848
ARHGEF3 ENSG00000163947	1.0107	1.02065	1.2157	1.04439	0.961954	1.13485	0.932237	1.0642	1.18683	0.977211
ARHGEF33 ENSG00000214694	1.03454	1.05288	0.886054	0.973374	1.08557	1.0321	0.988973	0.967763	1.12986	0.964467
ARHGEF35 ENSG00000213214	0.932584	1.13732	1.13077	1.06565	0.770319	0.846127	0.819647	1.03032	1.36328	0.879687
ARHGEF37 ENSG00000183111	0.929034	1.19129	0.873192	0.871416	1.28751	1.07453	1.30996	1.16863	0.757016	1.06434
ARHGEF38 ENSG00000236699	0.883242	0.90684	0.679936	1.00795	0.813907	1.05099	0.967243	0.868767	0.928049	0.999367
ARHGEF39 ENSG00000137135	0.960993	1.07029	1.23749	0.90916	0.925306	0.887333	1.00289	1.27017	0.942393	1.19457
ARHGEF4 ENSG00000136002	1.29555	0.828694	0.97973	0.852302	0.946682	1.16894	0.885455	0.920823	1.04226	1.28644
ARHGEF40 ENSG00000165801	1.1785	0.975936	0.992095	0.847118	0.760311	1.08664	1.07796	0.994745	1.01088	0.808113
ARHGEF5 ENSG00000050327	0.96892	0.91877	1.00003	1.07727	1.05076	1.02287	1.18928	0.912593	1.06015	1.04103
ARHGEF6 ENSG00000129675	0.968432	0.911125	1.20158	1.03392	0.849369	1.05272	0.942892	1.09115	1.07646	1.08465
ARHGEF7 ENSG00000102606	0.948101	0.823083	0.839022	0.84837	0.801019	1.00002	1.12231	1.05252	1.14869	0.761108
ARHGEF9 ENSG00000131089	0.785213	1.33528	1.13501	1.07922	1.07407	0.827663	1.08516	0.800163	1.0578	0.94919
ARID1A ENSG00000117713	0.835005	0.952807	1.00268	0.746034	0.951522	1.10212	0.901559	1.25978	1.08923	0.940525
ARID1B ENSG00000049618	0.985172	1.11745	0.995724	0.951301	1.29948	0.962163	0.922592	0.965163	0.733747	1.2202
ARID2 ENSG00000189079	0.889877	1.11219	1.19879	1.03962	1.11761	0.748013	0.850457	1.00992	0.78799	0.901301
ARID3A ENSG00000116017	0.945843	0.89303	0.965097	1.37943	0.72881	1.1371	0.845679	0.890571	1.08015	0.932218
ARID3B ENSG00000179361	0.900233	1.01883	1.00334	1.06088	0.920438	0.672749	1.1197	0.919665	1.09987	1.09966
ARID4A ENSG00000032219	0.765413	1.14915	0.813023	0.944269	0.924482	0.946155	1.01572	1.09059	0.753614	0.80749
ARID4B ENSG00000054267	1.02919	0.844821	1.18131	1.29601	0.766949	0.990387	0.896115	0.775167	0.951918	0.976108
ARID5A ENSG00000196843	1.56335	1.17673	0.997869	0.948528	0.904035	0.960732	0.719388	0.78378	0.955426	0.85358
ARID5B ENSG00000150347	0.881403	0.853699	0.823778	1.22259	0.912152	1.21255	0.932547	0.786506	1.07836	1.19961
ARIH1 ENSG00000166233	0.878861	1.19594	0.982475	1.07999	1.08797	0.965825	0.843738	1.07365	0.719128	1.07446
ARIH2 ENSG00000177479	1.06169	1.09547	0.855384	1.11001	0.804037	0.878031	0.809666	0.875465	0.960051	1.14805
ARIH2OS ENSG00000221883	0.793978	1.22882	0.929587	0.898081	0.870845	0.953062	0.993192	1.27969	0.930049	0.827546
ARL1 ENSG00000120805	1.14175	1.04991	1.02996	1.18602	1.07116	0.779353	0.86544	0.859212	0.940381	0.904081
ARL10 ENSG00000175414	0.693936	0.948813	0.991782	0.867601	0.863442	1.03898	0.937279	0.967511	1.00979	1.18264
ARL11 ENSG00000152213	1.07325	0.994121	0.875037	1.14041	1.18577	1.05825	0.862213	0.851582	1.25032	0.95295
ARL13B ENSG00000169379	0.844258	1.03551	1.13546	0.986282	0.824212	0.767531	1.07196	1.17493	0.925535	0.954388
ARL14 ENSG00000179674	0.887516	1.19611	1.17774	1.04663	1.30727	0.962579	0.930289	0.938877	1.15639	1.23753
ARL14EP ENSG00000152219	1.04779	1.00639	0.802566	1.0195	1.06282	0.937806	1.11006	0.908246	1.01894	1.0089
ARL15 ENSG00000185305	1.12449	1.13486	0.888563	0.846473	1.06814	0.933967	1.00116	0.906774	1.13198	0.929714
ARL16 ENSG00000214087	0.821955	1.22398	0.895524	0.998365	1.09249	1.07708	1.0746	0.894319	0.986991	0.84389
ARL17A ENSG00000185829	0.95955	1.04713	0.937041	1.11885	0.848243	0.927287	0.940579	1.0605	0.976573	1.11814
ARL17B ENSG00000228696	0.961312	0.965911	0.898186	1.15659	0.954719	0.985196	1.09523	0.631877	0.93407	1.01367
ARL2 ENSG00000213465	0.899851	1.19031	1.26474	1.03405	0.806249	1.08966	1.13803	1.06281	0.992691	1.12178
ARL2BP ENSG00000102931	1.04001	0.854099	0.798731	0.886913	0.882341	1.04899	1.08091	0.86755	1.13255	0.967197
ARL3 ENSG00000138175	0.816095	0.999642	0.975207	0.749798	0.984078	1.04429	0.756559	1.28512	1.17645	0.922951
ARL4A ENSG00000122644	0.913604	1.00539	1.01588	0.940987	1.05915	0.713641	1.16097	1.35737	1.23255	0.988624
ARL4C ENSG00000188042	0.82027	1.17509	0.837301	0.873322	0.966362	0.975491	1.01567	0.950885	0.995212	1.13308
ARL4D ENSG00000175906	0.907983	0.767451	0.872354	1.06806	1.14031	1.05415	0.973392	1.13831	0.776202	1.05812
ARL5A ENSG00000162980	0.786418	1.18994	1.24891	1.04668	1.07346	1.23485	0.985826	0.778481	1.04863	0.683604
ARL5B ENSG00000165997	0.700457	0.922277	0.843808	1.01295	0.723195	0.780724	1.12684	0.827006	1.06167	0.981072
ARL5C ENSG00000141748	1.10405	1.10509	0.938923	1.22391	1.10611	0.933935	0.872194	1.09278	1.097	0.922893
ARL6 ENSG00000113966	0.9331	0.755544	1.00831	0.893012	0.906148	1.2305	0.92373	0.815418	1.13481	1.22025
ARL6IP1 ENSG00000170540	1.00608	0.903897	0.828765	1.10644	1.23957	1.09747	1.05769	1.22991	0.937637	1.13668
ARL6IP4 ENSG00000182196	1.06046	1.00302	0.795207	0.838803	0.874285	0.995261	0.930124	1.06367	0.811205	1.07428
ARL6IP5 ENSG00000144746	0.94143	1.08716	1.4261	1.25927	1.0362	1.21709	1.22498	1.09391	1.19523	0.980536
ARL6IP6 ENSG00000177917	0.741381	0.771049	1.03005	1.10575	0.838547	1.0539	1.40045	0.943022	1.02114	0.858786
ARL8A ENSG00000143862	0.797835	1.0576	1.17809	0.724824	0.84367	0.922691	1.15608	1.15569	0.851098	1.25009
ARL8B ENSG00000134108	0.841231	1.01342	1.43039	0.892519	1.28173	0.933367	0.993948	0.88138	0.956514	1.08851
ARL9 ENSG00000196503	1.14215	0.937804	0.869977	0.927521	1.04415	0.943585	1.37058	1.01117	0.981808	1.12835
ARMC1 ENSG00000104442	1.04119	0.952384	1.01506	1.1372	1.08675	0.814253	1.24071	0.765953	1.0562	0.878831
ARMC10 ENSG00000170632	1.19715	1.14269	0.997389	1.01715	0.832246	0.931345	1.28268	1.20185	1.09783	0.995995
ARMC12 ENSG00000157343	1.21404	1.18993	1.07084	1.09544	0.649197	0.904716	1.09575	0.980921	0.844462	0.894285
ARMC2 ENSG00000118690	0.777057	0.985243	0.94883	1.099	1.24539	1.02378	1.00633	0.895529	1.22326	1.03099
ARMC3 ENSG00000165309	1.06428	0.865505	0.782032	0.94453	1.10969	1.32284	1.00684	0.916073	1.04728	0.860803
ARMC4 ENSG00000169126	1.11425	0.837137	0.934396	0.966246	0.894333	1.15131	0.761589	1.19017	0.77492	0.975321
ARMC5 ENSG00000140691	0.906565	1.24603	0.994143	0.997353	1.24437	1.11859	1.14383	0.914421	1.16816	1.06928
ARMC6 ENSG00000105676	0.850572	1.2556	0.909458	0.81556	0.891243	1.05584	1.1922	0.819673	1.12626	0.914134
ARMC7 ENSG00000125449	0.872847	0.913407	1.13656	1.02398	1.35968	0.679626	1.16056	1.03773	1.06859	1.16653
ARMC8 ENSG00000114098	0.931471	1.1415	0.894504	0.893578	1.18335	1.13183	0.898988	1.02998	0.810966	0.915243
ARMC9 ENSG00000135931	0.836692	0.805171	1.10288	1.19305	0.797554	1.05621	1.24799	1.56684	0.93098	0.598501
ARMCX1 ENSG00000126947	1.08212	1.09832	1.04799	0.910367	1.08143	0.793367	1.1059	0.777617	1.11011	1.22396
ARMCX2 ENSG00000184867	1.03748	0.879659	0.853092	1.00487	1.05277	1.23866	1.02693	0.771031	0.896741	1.18047
ARMCX3 ENSG00000102401	0.737853	1.21099	0.996908	1.14744	1.16115	0.997137	1.02684	1.10623	0.89586	1.2708
ARMCX4 ENSG00000196440	0.860865	1.12174	1.01265	0.870728	0.884322	0.951916	0.705291	0.860831	0.923508	0.92588
ARMCX5 ENSG00000125962	1.03887	1.04854	0.946269	0.946487	1.32688	0.836391	0.995005	0.908609	0.937754	0.684302
ARMCX6 ENSG00000198960	1.02702	0.839903	0.885264	0.845642	1.12935	0.703744	1.01084	0.947687	0.651712	0.957448
ARMS2 ENSG00000254636	1.02565	0.879448	1.26064	0.918945	1.2036	0.750181	1.0774	0.904629	1.14602	0.791525
ARMT1 ENSG00000146476	0.703784	0.824663	1.03148	1.03263	1.2437	1.03239	1.05317	1.01867	0.928381	1.13515
ARNT ENSG00000143437	0.865948	0.907243	1.10094	1.20903	0.818958	0.775095	1.04129	1.28638	1.08617	0.916226
ARNT2 ENSG00000172379	1.21235	0.919212	1.41181	0.795096	0.99029	0.804027	0.84815	0.946128	0.937653	1.10425
ARNTL ENSG00000133794	0.92635	0.970743	1.02909	0.857531	0.76865	1.09116	0.81832	1.02976	1.0149	0.77448
ARNTL2 ENSG00000029153	0.883298	1.1156	0.848923	1.14934	0.882184	1.03262	0.898326	0.990474	0.925676	1.23903
ARPC1A ENSG00000241685	1.17369	1.22833	0.741786	1.0143	0.980475	1.09628	1.11441	0.805099	0.946778	0.84803
ARPC1B ENSG00000130429	0.999517	1.0089	0.989857	1.11573	0.813632	1.0783	1.03419	1.10475	0.762324	1.02894
ARPC2 ENSG00000163466	0.950968	0.93226	0.813227	1.09891	0.981906	1.04689	0.973788	1.00393	0.823902	1.19105
ARPC3 ENSG00000111229	1.03153	0.839032	1.26834	1.13978	0.821631	0.99651	1.53344	0.979436	0.938731	0.758752
ARPC4 ENSG00000241553	0.903607	0.865645	0.926162	0.830571	0.829582	1.02963	0.891324	0.645252	0.854347	1.18483
ARPC5 ENSG00000162704	0.836588	0.781751	1.11796	1.2637	0.90463	0.868262	0.937042	1.41731	0.775268	0.74135
ARPC5L ENSG00000136950	0.946595	0.99387	1.23339	0.843884	1.03425	1.12905	0.941475	1.05185	0.972178	0.840178
ARPIN ENSG00000242498	0.689931	1.01243	0.727485	1.03196	0.647983	1.26976	1.26525	0.879493	1.01498	1.15821
ARPP19 ENSG00000128989	0.910433	0.943826	0.944627	0.892083	0.86517	1.20775	0.74893	1.01513	0.887963	1.19988
ARPP21 ENSG00000172995	0.844605	1.30384	0.975374	1.02846	1.05021	0.982562	1.06996	0.901303	1.43494	0.77223
ARRB1 ENSG00000137486	1.00611	0.680578	0.993667	0.84533	0.980167	0.908845	0.790539	0.930014	1.38293	0.895543
ARRB2 ENSG00000141480	1.15719	1.15398	1.04155	0.746528	1.21249	1.20674	0.893968	0.749933	0.908831	0.866992
ARRDC1 ENSG00000197070	0.946652	1.0912	0.820439	0.836061	1.05367	0.831528	1.21256	1.05728	0.981398	0.523692
ARRDC2 ENSG00000105643	1.17567	0.945136	1.05604	0.799075	1.04455	0.878175	1.1326	1.08915	0.891353	0.806055
ARRDC3 ENSG00000113369	1.01221	0.49322	0.843777	1.07397	0.861854	0.656443	0.866805	1.08775	1.04074	1.27364
ARRDC4 ENSG00000140450	0.993718	1.08413	0.752885	1.14408	1.07362	0.968006	0.945593	1.25634	1.12691	1.47856
ARRDC5 ENSG00000205784	1.04129	0.957121	1.22876	0.883329	0.96752	1.13403	0.826219	0.784703	0.920627	0.948172
ARSA ENSG00000100299	0.850072	1.12461	0.8559	0.968695	1.32713	1.04727	1.14121	0.772967	1.10093	0.765224
ARSB ENSG00000113273	0.981012	1.02194	1.02388	0.946888	1.27973	0.941948	1.04722	0.986725	0.819181	1.05966
ARSD ENSG00000006756	0.990271	0.953516	1.18607	0.798531	0.986786	1.101	0.816003	0.926531	1.03875	0.876582
ARSE ENSG00000157399	0.954114	1.0412	0.978728	1.10219	1.17985	1.13074	0.888811	0.925192	0.971538	1.11167
ARSF ENSG00000062096	0.807925	0.881882	1.02934	0.909031	1.00585	0.996771	1.30078	1.16989	1.20655	1.11892
ARSG ENSG00000141337	0.71688	0.85305	0.767781	1.0758	1.12549	0.764146	0.882516	1.0703	0.909448	0.982834
ARSI ENSG00000183876	0.778368	0.865005	1.16772	1.2978	0.921183	1.2915	1.25004	1.25681	0.978243	0.862495
ARSJ ENSG00000180801	0.855585	1.14365	0.87117	1.21638	1.0522	1.04076	0.971977	0.738306	0.814539	0.911676
ARSK ENSG00000164291	1.08125	0.920916	0.770268	0.963793	0.934016	1.43989	0.854063	1.18743	0.983846	0.851011
ART3 ENSG00000156219	0.943932	1.10341	1.13792	1.04373	1.1121	0.801334	0.687011	1.07904	1.10946	0.942334
ART4 ENSG00000111339	0.908687	0.903134	0.985515	1.12739	0.854451	1.13371	0.899379	0.967574	1.05009	1.00172
ART5 ENSG00000167311	1.03442	1.04353	1.07391	0.780703	1.27958	1.14425	0.943319	0.987358	0.901408	1.06681
ARTN ENSG00000117407	1.00684	1.14189	0.941627	1.0937	1.13856	1.06292	1.0293	1.02004	0.867383	0.800141
ARV1 ENSG00000173409	1.19917	1.10085	1.02403	0.970498	0.93235	0.866465	0.832333	1.00179	1.14736	0.962152
ARVCF ENSG00000099889	1.10769	0.878101	0.878193	0.709236	0.999284	1.16295	1.04118	0.990368	0.910396	1.12966
ARX ENSG00000004848	1.10149	1.03678	0.92566	1.05262	1.04821	0.874731	0.947602	0.841798	0.87709	0.890979
AS3MT ENSG00000214435	1.15333	0.949682	0.981806	0.944185	1.32769	0.963447	0.972679	0.752469	0.85585	1.17592
ASAH1 ENSG00000104763	0.910849	0.913349	0.784961	0.947215	1.17445	1.30257	1.19754	0.921614	0.699383	0.966233
ASAH2 ENSG00000188611	0.583936	0.968504	0.904118	0.822795	1.05974	0.87887	1.14497	1.07993	1.24192	0.869208
ASAH2B ENSG00000204147	0.796085	0.813525	0.754586	1.08264	0.989408	1.10775	0.895141	1.03256	0.841262	0.877657
ASAP1 ENSG00000153317	0.934516	0.747635	0.862381	1.05675	0.812282	0.944168	0.833182	0.787364	0.928304	0.959433
ASAP2 ENSG00000151693	1.17582	1.04928	0.914363	0.982506	1.0973	1.10104	0.770504	0.948744	0.984838	0.90527
ASAP3 ENSG00000088280	0.91597	1.05098	1.12901	0.784682	0.902864	1.24259	0.936185	0.679452	0.822684	1.05999
ASB1 ENSG00000065802	1.29428	1.04665	1.21582	1.11579	0.773548	0.823042	0.92435	1.02397	1.04511	0.99099
ASB10 ENSG00000146926	1.36078	1.23373	1.363	1.0822	0.759913	0.813307	1.0077	1.26803	0.81135	1.01208
ASB11 ENSG00000165192	1.00045	0.967333	0.780381	1.11311	0.966087	0.87722	0.790683	0.952195	1.06897	0.909126
ASB12 ENSG00000198881	0.986247	0.889954	1.23886	1.12472	0.937846	1.07456	0.830602	0.891192	1.00137	1.12003
ASB13 ENSG00000196372	1.06249	1.03406	1.4317	0.776418	1.03109	0.874424	1.12368	0.869555	0.954819	1.12444
ASB14 ENSG00000239388	0.915786	1.0612	0.994638	1.08456	1.25854	0.97288	0.896753	1.06406	1.01669	1.03039
ASB15 ENSG00000146809	0.822147	1.09341	0.964889	1.26356	0.840404	0.995454	0.925445	0.971838	0.949516	0.926796
ASB16 ENSG00000161664	0.949607	0.971334	1.02223	0.958968	0.965087	0.913533	0.701843	1.02888	1.03953	1.13876
ASB17 ENSG00000154007	0.961107	1.01965	0.930622	0.910474	1.05478	1.04254	0.900246	1.06396	1.06868	1.17074
ASB18 ENSG00000182177	0.850485	1.11791	0.879847	1.05594	0.920982	0.924281	0.826647	0.86094	0.751988	0.973722
ASB2 ENSG00000100628	0.974618	0.816114	1.02817	0.910239	0.885206	1.085	0.939261	0.852084	1.18763	1.10191
ASB3 ENSG00000115239	0.988902	1.20057	0.977059	0.983533	1.05745	0.932834	0.942501	1.32843	0.742616	1.00185
ASB4 ENSG00000005981	1.30267	1.01663	0.904388	0.962438	0.919444	1.17433	0.990642	0.908605	0.911448	1.11307
ASB5 ENSG00000164122	0.857671	1.01733	0.988224	0.928367	0.990677	1.03716	0.876145	1.28934	1.38959	0.899515
ASB6 ENSG00000148331	1.14691	0.890375	1.18944	0.813275	1.10895	0.739885	0.896391	1.11364	1.20471	0.904232
ASB7 ENSG00000183475	1.18099	0.938097	0.779321	0.909313	0.979377	0.898828	0.929499	0.824519	0.898869	1.06484
ASB8 ENSG00000177981	1.09623	1.01815	0.80616	1.02815	0.999638	0.861338	1.21292	0.923165	1.29778	0.993585
ASB9 ENSG00000102048	0.924726	0.733326	0.808665	1.1258	0.881176	0.895916	0.97421	1.21152	1.12465	1.29171
ASCC1 ENSG00000138303	1.28999	0.936859	0.869709	1.02746	0.934437	1.15426	0.989852	1.14091	0.981493	1.23217
ASCC2 ENSG00000100325	1.04787	0.871703	0.790938	0.961645	1.12059	0.985638	0.644708	1.20199	0.889622	0.666508
ASCC3 ENSG00000112249	1.21216	1.5069	1.44378	0.958794	1.04277	1.06742	1.06489	0.935012	0.79627	0.8224
ASCL1 ENSG00000139352	0.763429	1.11046	1.1528	0.898887	1.11902	0.991284	0.796665	0.861263	0.916246	0.905032
ASCL2 ENSG00000183734	0.869876	0.887717	0.852607	0.989426	1.28102	1.27054	0.781218	1.103	1.00972	0.704889
ASCL3 ENSG00000176009	0.963532	0.81833	0.979302	0.791419	1.43292	1.05572	1.22378	0.736174	1.20378	0.953207
ASCL4 ENSG00000187855	1.19881	0.881852	0.933837	0.994482	1.01976	1.20473	0.831619	0.745741	0.967309	1.14003
ASCL5 ENSG00000232237	0.822449	0.891092	1.08631	1.1244	0.745147	1.03755	0.819372	1.06444	0.778348	0.885463
ASF1A ENSG00000111875	0.860138	0.922281	0.85113	0.952508	1.05749	1.01467	0.820599	1.04818	1.32306	1.39866
ASF1B ENSG00000105011	0.906099	0.872481	1.11122	0.91073	0.802064	1.07455	1.242	0.830586	1.22255	1.16539
ASGR1 ENSG00000141505	1.05741	1.23957	1.27266	0.80341	1.01509	0.981845	1.12605	0.927317	0.939715	1.05157
ASGR2 ENSG00000161944	1.14567	0.972197	1.23882	1.02192	1.05804	1.16729	0.853825	0.924841	0.650317	1.15911
ASH1L ENSG00000116539	1.16802	1.28753	0.885954	0.963113	1.44283	1.2534	1.27899	0.938825	0.795412	0.904028
ASH2L ENSG00000129691	1.05536	0.999502	0.924754	1.13323	0.888806	1.09436	1.07253	0.921364	0.788111	1.18069
ASIC1 ENSG00000110881	0.946654	0.83174	0.683945	0.70171	1.12269	0.954655	1.10786	0.880631	1.05833	1.20749
ASIC2 ENSG00000108684	1.13722	1.00244	1.01556	1.01672	1.11612	0.717846	1.08605	0.854577	1.06781	0.844542
ASIC3 ENSG00000213199	1.1066	1.20399	0.981034	1.08514	0.839507	0.741771	1.13438	0.993251	1.19052	0.93227
ASIC4 ENSG00000072182	1.25853	1.1169	0.94119	0.893445	0.95201	1.03276	1.2261	1.04187	0.941678	1.01144
ASIC5 ENSG00000256394	0.7459	1.03854	0.846994	0.810872	1.06205	0.952037	0.943764	1.05199	1.02282	0.991364
ASIP ENSG00000101440	0.904189	1.15277	0.984738	0.905074	0.961102	1.00369	1.1259	0.816637	0.912194	0.902593
ASL ENSG00000126522	0.915933	0.803926	1.10326	0.863913	1.06434	1.15782	0.949559	0.893856	1.10882	0.757096
ASMT ENSG00000196433	0.891083	1.02753	0.979166	0.934865	0.927783	0.844031	1.18639	1.16367	1.25178	0.94944
ASMTL ENSG00000169093	1.00929	0.934002	0.962999	1.31709	0.806474	0.973419	1.24566	0.803018	1.02734	0.970505
ASNA1 ENSG00000198356	1.12011	1.12521	1.03014	1.22111	0.908341	1.01901	0.890345	1.10302	1.0346	1.02202
ASNS ENSG00000070669	1.03075	0.963628	0.986008	0.829164	0.994929	0.950592	1.06913	1.09872	1.37291	1.25449
ASNSD1 ENSG00000138381	0.987342	1.02924	0.940882	0.852596	1.00487	1.01028	1.02822	0.993059	0.937499	1.05263
ASPA ENSG00000108381	0.829905	0.959212	1.2502	1.24763	0.958925	0.962091	1.20103	1.12786	0.861591	1.08289
ASPDH ENSG00000204653	0.915282	0.873231	0.967533	1.03075	1.19191	0.945872	1.1769	0.926512	1.07487	1.07775
ASPG ENSG00000166183	1.24698	0.874701	0.942145	0.80206	0.759526	0.966088	1.11358	1.06996	0.965766	0.958053
ASPH ENSG00000198363	0.971855	0.959092	1.00912	0.944596	1.05288	1.30884	0.861823	0.692438	1.07665	1.05123
ASPHD1 ENSG00000174939	0.784351	1.13669	1.27656	1.05609	1.01647	1.00514	1.09583	1.28182	0.91711	0.777093
ASPHD2 ENSG00000128203	0.90161	1.08635	1.17588	0.971899	1.14525	1.00873	0.819189	1.35656	0.913773	0.904902
ASPM ENSG00000066279	0.975276	0.933	1.12414	0.988086	0.829811	0.91075	0.998691	1.11008	0.951227	1.12121
ASPN ENSG00000106819	1.03402	1.05376	1.25011	0.922595	0.816805	0.956535	1.14901	1.00808	1.24102	0.69707
ASPRV1 ENSG00000244617	0.93925	0.963676	0.793772	0.931646	0.932694	0.842959	0.986194	0.846658	1.09958	1.072
ASPSCR1 ENSG00000169696	1.02061	1.04849	0.935397	0.941254	0.952524	0.924771	0.853971	0.51102	0.771229	1.08031
ASRGL1 ENSG00000162174	1.02798	1.0761	1.01782	0.875203	0.848381	1.01499	1.36614	1.05836	0.950496	1.01475
ASS1 ENSG00000130707	0.940917	0.723664	0.908844	1.0338	1.02756	0.93097	0.843376	1.01779	1.215	1.29334
ASTE1 ENSG00000034533	0.91583	1.17587	1.09292	1.00723	1.01106	1.1228	0.780227	0.918604	0.895108	0.891943
ASTN1 ENSG00000152092	1.15739	1.28171	1.07841	1.02141	0.909273	0.999972	0.967416	0.882474	1.24885	1.01967
ASTN2 ENSG00000148219	1.18272	1.10861	0.711725	1.05676	1.37711	0.987873	0.857768	1.3735	0.985767	1.07979
ASUN ENSG00000064102	0.858439	0.985464	1.44048	1.03987	0.912689	0.910671	1.01891	1.08275	1.13135	1.01319
ASXL1 ENSG00000171456	0.958506	1.04269	0.83872	0.940545	1.13445	1.06407	0.818496	0.832106	1.0786	0.813529
ASXL2 ENSG00000143970	1.05276	0.975497	0.959308	1.05873	0.846555	0.726212	1.20891	1.16349	0.925044	1.12644
ASXL3 ENSG00000141431	0.837998	0.914231	0.925769	0.978226	0.840993	1.00782	0.847689	0.987386	1.13929	1.05601
ASZ1 ENSG00000154438	0.902606	0.94528	0.932904	0.942287	1.02064	0.981367	1.07272	1.19883	0.998548	0.949312
ATAD1 ENSG00000138138	1.09509	0.827243	0.825746	1.17423	0.900112	1.06709	1.26263	1.1223	1.18187	0.946293
ATAD2 ENSG00000156802	0.776755	0.935605	0.782688	1.04719	1.22574	1.1692	1.04985	1.04557	1.18011	0.980706
ATAD2B ENSG00000119778	0.897042	0.862818	0.838325	0.98668	0.908318	1.01262	0.951298	0.916333	0.988262	1.14999
ATAD3A ENSG00000197785	0.905066	0.726115	0.857437	1.13025	1.15577	1.13731	1.31166	1.02121	1.04482	1.18132
ATAD3B ENSG00000160072	0.909586	1.21872	1.12395	0.882856	1.02508	1.00247	1.27733	0.990421	0.925898	0.985724
ATAD3C ENSG00000215915	0.953743	1.32015	0.941582	0.866488	1.04572	0.893758	1.18756	1.16825	1.01689	0.802195
ATAD5 ENSG00000176208	1.0248	0.958161	1.1375	1.02767	0.94589	0.840611	1.20504	1.01443	0.944254	1.08811
ATAT1 ENSG00000137343	0.838344	0.883631	0.925266	0.797969	0.943868	0.964634	1.16204	0.926474	1.03883	0.967827
ATCAY ENSG00000167654	0.966631	1.05893	0.855035	1.12986	1.05371	0.985445	1.18416	0.810541	1.02291	0.896365
ATE1 ENSG00000107669	1.23988	0.823706	0.955675	0.81899	1.03314	1.47783	0.994229	1.19739	1.0163	1.08794
ATF1 ENSG00000123268	1.08134	1.04998	1.09102	1.1047	1.19205	1.08114	0.896145	0.933508	1.09035	1.07428
ATF2 ENSG00000115966	0.843018	0.972398	1.05983	0.988082	1.17061	1.37133	0.801944	0.951686	0.981684	0.950054
ATF3 ENSG00000162772	0.958812	1.02977	0.821202	1.02371	0.801417	1.02858	0.637442	1.12371	1.08091	0.743583
ATF4 ENSG00000128272	0.86724	1.00593	1.27921	0.83847	0.986759	1.24015	1.04999	0.928268	1.06673	1.09299
ATF5 ENSG00000169136	1.16707	1.06716	1.28616	1.21788	0.921478	1.21396	0.8198	0.821577	0.89244	0.712694
ATF6 ENSG00000118217	1.10475	1.02235	0.850603	0.78478	1.05102	0.879141	1.1161	0.969658	0.95676	1.14018
ATF6B ENSG00000213676	0.80866	0.992505	0.898288	0.811285	0.625806	1.06932	0.802499	0.81674	1.10725	0.98687
ATF7 ENSG00000170653	1.09529	1.05966	0.760024	1.03728	0.930955	1.18744	0.90702	1.08611	0.984601	1.09905
ATF7IP ENSG00000171681	0.95497	1.05579	1.02901	0.972726	1.06403	1.20545	0.918971	0.960975	1.04912	1.33822
ATF7IP2 ENSG00000166669	0.919756	0.996313	1.16917	1.11647	0.967956	0.904471	1.02299	1.11155	0.968027	1.28724
ATG10 ENSG00000152348	1.22255	0.926083	0.902123	0.84273	0.893761	0.932407	0.921366	0.912073	1.03527	0.840009
ATG101 ENSG00000123395	0.74586	0.80217	0.949103	0.844243	1.06765	0.963262	0.917551	0.90821	1.03011	1.11556
ATG12 ENSG00000145782	1.17414	0.968437	1.224	1.01581	0.906835	0.974698	0.97913	1.02868	0.856969	0.983734
ATG13 ENSG00000175224	0.785708	1.20421	1.07712	0.71214	0.987223	1.05305	1.28666	0.994161	1.04984	1.16013
ATG14 ENSG00000126775	1.1673	1.01007	0.894385	0.852278	0.944323	0.804076	1.18584	0.957546	0.992191	0.978343
ATG16L1 ENSG00000085978	1.08684	1.13278	1.23871	0.914331	0.869788	0.921116	0.968398	1.26324	1.09728	0.993183
ATG16L2 ENSG00000168010	1.02157	1.15974	0.723689	0.911765	0.975084	1.01846	1.35456	1.1385	1.17508	1.02723
ATG2A ENSG00000110046	1.01578	1.18731	0.752118	1.06703	1.28194	0.661761	0.953533	0.960056	1.29216	1.06169
ATG2B ENSG00000066739	0.829523	0.885074	1.10657	0.911056	1.10834	0.868652	1.08877	0.81724	0.854569	0.793065
ATG3 ENSG00000144848	0.866115	0.702543	1.05554	1.00054	1.12389	1.11557	0.992529	0.866735	0.843395	1.00811
ATG4A ENSG00000101844	0.778373	1.04369	1.11547	1.05031	1.10733	0.9476	1.09014	1.01838	1.00424	0.837147
ATG4B ENSG00000168397	0.999366	1.29478	0.629814	0.88555	0.950326	0.908735	1.13943	1.03215	0.963582	1.57188
ATG4C ENSG00000125703	0.84054	1.05102	0.912607	0.904839	1.12921	0.868147	0.962399	0.952957	0.890239	1.01577
ATG4D ENSG00000130734	0.971933	0.903192	0.939575	1.10817	1.10346	1.31574	1.03646	0.834024	0.975199	1.13743
ATG5 ENSG00000057663	1.05582	1.24123	0.961561	0.961465	0.960257	0.82724	1.02192	1.09612	1.12152	1.34177
ATG7 ENSG00000197548	0.828993	1.13995	1.00065	0.833754	0.817681	0.859429	0.939627	0.931563	1.09825	1.14143
ATG9A ENSG00000198925	0.893206	0.935795	0.978059	0.780769	0.836424	0.945372	1.01895	0.988262	0.818843	1.10925
ATG9B ENSG00000181652	0.802291	1.06136	0.978703	0.969226	0.968204	1.0547	0.951778	0.865117	0.752899	1.02939
ATHL1 ENSG00000142102	0.935642	1.16003	1.08907	1.30027	0.772393	0.919047	1.10526	1.07842	0.792689	1.12106
ATIC ENSG00000138363	0.900325	0.94109	0.851237	1.30597	0.981428	0.819123	0.887752	0.837347	0.912534	0.886025
ATL1 ENSG00000198513	0.906807	1.04992	1.06316	1.04521	1.01929	0.971584	0.959199	0.967184	0.870821	0.905012
ATL2 ENSG00000119787	0.842278	1.2991	1.18044	1.01476	0.854789	1.00392	0.772943	1.11751	0.816678	0.701552
ATL3 ENSG00000184743	0.990039	0.668766	1.13305	1.04544	1.02878	1.02885	0.991737	1.06031	0.994298	1.35417
ATM ENSG00000149311	1.01768	1.02015	1.08547	0.87409	0.8591	1.07181	0.994607	1.16022	1.23393	0.917858
ATMIN ENSG00000166454	0.960313	0.75914	1.07063	0.936649	0.876189	1.03127	1.13564	1.26838	1.32244	1.0007
ATN1 ENSG00000111676	0.617665	0.961757	0.892688	0.985587	0.873751	1.09255	1.18701	0.815598	0.809345	1.38036
ATOH1 ENSG00000172238	1.31871	0.932072	1.07642	0.935474	1.09163	1.20853	1.11388	0.961723	1.12602	1.03213
ATOH7 ENSG00000179774	0.947997	0.957733	1.07601	0.849325	1.04866	1.08061	1.05441	0.748118	0.931616	1.0734
ATOH8 ENSG00000168874	1.26117	1.15732	0.758579	0.983035	0.736034	1.20106	0.717979	0.960057	0.813556	0.995269
ATOX1 ENSG00000177556	0.75301	0.696325	0.776813	0.811499	1.08784	1.10701	1.10857	0.933203	1.00209	1.0849
ATP10A ENSG00000206190	0.863705	0.958672	0.864661	0.732807	1.05033	1.02452	1.07603	1.02783	1.4359	1.03862
ATP10B ENSG00000118322	1.24003	1.03927	0.964277	1.10326	0.914756	0.913486	0.992684	0.851731	1.04019	0.824548
ATP10D ENSG00000145246	0.904917	0.865618	0.972807	1.21183	1.05294	0.716876	1.00877	0.905042	0.970736	0.929542
ATP11A ENSG00000068650	1.11185	0.936086	1.22561	0.867936	0.947601	0.861733	1.00522	1.28908	1.01614	1.21652
ATP11B ENSG00000058063	1.03369	0.997744	0.987439	0.996671	0.996273	0.862333	1.0199	0.943954	0.960539	1.20992
ATP11C ENSG00000101974	0.815124	0.914909	0.796704	0.836431	0.922916	1.02242	0.98697	0.952427	0.827299	1.18438
ATP12A ENSG00000075673	1.013	1.04432	0.993121	1.08835	1.13341	0.742648	0.941671	1.02916	1.21598	1.18216
ATP13A1 ENSG00000105726	1.01315	0.753301	0.831772	0.846319	0.847182	0.869146	1.10689	1.28137	0.89385	1.05264
ATP13A2 ENSG00000159363	0.703911	1.1968	1.00524	0.907892	1.24303	0.894742	0.857196	1.17273	1.00889	0.713951
ATP13A3 ENSG00000133657	1.00491	0.948137	0.979504	0.978919	0.862225	1.02723	0.798437	0.926437	0.995599	1.13924
ATP13A4 ENSG00000127249	0.816772	1.21227	1.01465	1.10353	0.814574	0.827685	0.933377	1.13582	0.994433	1.17967
ATP13A5 ENSG00000187527	0.937553	0.94252	0.965402	0.903058	1.09813	1.14608	0.894867	0.86051	1.11038	0.961496
ATP1A1 ENSG00000163399	0.886814	0.953822	1.27496	0.7965	1.35095	1.03908	1.04825	0.787831	0.819025	0.848185
ATP1A2 ENSG00000018625	0.801742	1.02301	0.920852	0.959714	1.03378	1.21741	1.17071	1.02461	1.14603	1.20805
ATP1A3 ENSG00000105409	0.954422	0.957686	0.862085	0.923148	1.14495	1.34801	1.26019	1.07243	1.25619	0.912556
ATP1A4 ENSG00000132681	0.978032	1.11397	1.02794	1.06923	0.800076	0.965508	0.846678	1.11742	1.07283	0.902628
ATP1B1 ENSG00000143153	1.01861	0.873835	0.614675	0.9504	1.17259	1.10729	0.80311	0.942728	0.939722	1.43971
ATP1B2 ENSG00000129244	0.932563	0.986298	1.0948	1.08601	0.802716	0.936952	1.13499	0.772025	0.846271	1.0484
ATP1B3 ENSG00000069849	0.991379	1.09085	0.941658	1.03401	0.800399	0.982656	1.25588	1.03959	0.929418	1.05545
ATP1B4 ENSG00000101892	1.07688	0.706883	0.952065	1.04491	0.93324	0.775869	0.977739	0.943082	0.931777	0.884025
ATP23 ENSG00000166896	0.94396	1.1201	1.23511	1.24113	1.06942	1.14056	0.747728	1.01711	0.97801	1.00535
ATP2A1 ENSG00000196296	1.42585	1.15029	1.07137	1.10999	1.03131	1.21422	0.974391	0.826404	0.96128	0.917102
ATP2A2 ENSG00000174437	1.06349	1.11257	0.792843	1.01255	1.0468	1.2863	1.09193	1.3747	1.17211	0.943047
ATP2A3 ENSG00000074370	1.17241	1.43032	1.03635	0.966807	0.825217	1.1723	0.833152	1.02417	0.951218	0.946087
ATP2B1 ENSG00000070961	0.992323	1.0489	1.73018	1.12021	1.1182	1.20837	1.11987	1.22582	1.24002	0.894702
ATP2B2 ENSG00000157087	0.836679	0.828925	1.3055	0.950038	1.08891	1.02069	1.16844	0.996891	0.941286	1.16213
ATP2B3 ENSG00000067842	0.857549	1.07615	1.20189	1.11978	0.942184	0.943369	0.928429	1.23853	1.25213	0.826377
ATP2B4 ENSG00000058668	1.64896	1.14342	1.01824	0.899307	0.739471	1.11511	0.806058	1.06967	1.07182	0.94746
ATP2C1 ENSG00000017260	1.0538	1.04911	0.955326	1.12274	0.947274	0.948365	1.15409	0.998221	1.00004	1.39296
ATP2C2 ENSG00000064270	0.857691	0.967742	1.34675	1.08351	0.838262	1.12336	0.885414	0.769804	0.958245	1.01491
ATP4A ENSG00000105675	1.16084	0.790196	1.02597	0.850343	0.809152	0.911517	0.90649	1.12821	0.929904	0.712028
ATP4B ENSG00000186009	0.81278	0.882168	1.37545	1.05315	0.693445	0.928893	0.853483	1.05786	1.06391	1.05813
ATP5J2-PTCD1 ENSG00000248919	1.00888	0.804478	1.14352	1.26081	1.1476	0.973254	0.890802	1.21967	0.931799	0.895406
ATP5SL ENSG00000105341	0.926235	0.875184	0.906713	0.99832	1.03408	0.938683	1.13382	1.14325	1.07211	0.832093
ATP6AP1 ENSG00000071553	0.929923	0.977461	1.19636	0.633501	0.965274	0.98419	1.1758	0.873841	0.939812	1.19027
ATP6AP1L ENSG00000205464	0.968817	1.2445	0.806978	0.926004	0.77282	0.89821	0.984822	1.15345	0.939792	0.730485
ATP6AP2 ENSG00000182220	1.12867	1.00474	0.787342	1.19074	1.00316	1.0838	1.05233	1.3852	0.677518	1.18906
ATP6V0A1 ENSG00000033627	0.990628	0.900803	0.657247	0.789779	1.09354	1.06964	0.935063	0.843382	0.980449	1.95752
ATP6V0A2 ENSG00000185344	1.04658	1.23576	0.991021	0.989624	0.845886	0.867362	1.03719	0.936229	1.07596	0.9205
ATP6V0A4 ENSG00000105929	0.884126	0.785162	0.991808	0.931209	0.779846	1.15829	0.914473	1.15045	0.966244	1.17271
ATP6V0B ENSG00000117410	1.00173	0.789903	0.901453	1.33806	1.3266	1.10814	0.810388	0.85476	1.08555	0.834982
ATP6V0C ENSG00000185883	0.839459	1.26822	0.996727	0.997334	0.865172	1.1571	1.0577	0.916555	1.04039	1.13247
ATP6V0D1 ENSG00000159720	0.772383	0.838984	1.3502	1.05869	1.34324	1.12462	1.0625	1.0619	1.00138	1.0104
ATP6V0D2 ENSG00000147614	0.931921	1.01793	1.0587	1.2484	1.03316	1.06679	0.852473	0.842037	0.868206	1.09175
ATP6V0E1 ENSG00000113732	1.08866	0.934603	0.91445	0.90534	1.11694	1.07592	0.846924	1.02295	1.11363	1.47934
ATP6V0E2 ENSG00000171130	1.21444	0.924772	1.39435	1.20338	0.94205	1.08063	1.09877	1.45516	1.1423	0.763026
ATP6V1A ENSG00000114573	0.807361	1.27361	1.01888	0.855084	1.26837	0.914526	1.04093	0.986102	1.00069	1.40408
ATP6V1B1 ENSG00000116039	1.03724	1.09601	0.872594	0.973695	1.2321	0.946779	0.862069	1.08629	0.965826	0.976587
ATP6V1B2 ENSG00000147416	0.954679	0.873183	1.40031	0.92649	1.07954	0.911209	1.26947	1.00135	1.20209	0.926683
ATP6V1C1 ENSG00000155097	1.1271	0.805657	1.05442	0.958694	0.994304	1.13966	1.09894	0.880186	1.11738	0.816338
ATP6V1C2 ENSG00000143882	1.12312	0.895852	1.2761	1.36202	0.744374	1.15329	0.906759	0.989229	1.19416	1.12285
ATP6V1D ENSG00000100554	1.21184	1.04976	1.19137	0.957544	1.20085	1.55289	1.16215	0.794057	0.844887	1.60115
ATP6V1E1 ENSG00000131100	0.787349	0.865952	1.05084	0.994894	1.14257	0.993144	0.883122	0.860119	0.905855	1.07983
ATP6V1E2 ENSG00000250565	0.959325	1.30086	0.873931	0.915574	0.968199	1.23103	0.825522	1.15843	0.867493	1.24213
ATP6V1F ENSG00000128524	1.07147	0.766615	0.917469	0.849142	0.926406	0.677462	1.73501	0.539994	0.888376	1.26719
ATP6V1G1 ENSG00000136888	0.840048	1.04086	0.860468	0.996862	1.09225	1.1277	1.25015	1.15126	0.969501	1.04272
ATP6V1G2 ENSG00000213760	1.09213	1.26732	0.819518	0.817378	0.963049	1.22111	1.00965	1.08567	1.14624	0.893521
ATP6V1G3 ENSG00000151418	0.911844	1.05076	1.00319	0.986808	1.35213	1.02033	1.21912	1.23847	1.00272	0.854512
ATP6V1H ENSG00000047249	0.895172	1.06652	1.00182	0.85624	0.938815	0.846078	1.45925	0.900134	0.913796	1.3568
ATP7A ENSG00000165240	1.14483	1.0163	1.03504	0.988941	0.977551	0.91318	1.28752	0.863398	1.01966	1.0715
ATP7B ENSG00000123191	1.10834	0.959979	1.04977	0.972023	0.915153	1.2527	0.856943	0.899136	0.948663	1.01777
ATP8A1 ENSG00000124406	1.07741	0.792843	1.08344	0.938714	0.867583	1.04189	0.931901	1.07921	1.14468	0.808555
ATP8A2 ENSG00000132932	1.04177	0.985372	0.873289	0.95336	1.07841	0.940113	0.909343	0.912709	1.23179	0.98686
ATP8B1 ENSG00000081923	0.833613	0.976938	0.748042	0.867317	1.01353	0.97964	1.07161	1.10276	0.951207	0.707531
ATP8B2 ENSG00000143515	1.19387	1.21194	0.813106	1.1321	1.20478	1.20224	0.9531	1.30608	1.16902	0.855867
ATP8B3 ENSG00000130270	0.874756	1.33481	1.00462	0.907919	1.20864	0.82943	1.04499	1.03893	0.924233	0.934158
ATP8B4 ENSG00000104043	0.932712	1.18107	1.1287	1.08776	1.11451	1.17282	0.998827	0.788302	1.16948	0.957162
ATP9A ENSG00000054793	1.00626	1.21784	1.10443	1.17628	1.20312	0.994685	1.17446	0.952038	0.873485	0.714825
ATP9B ENSG00000166377	1.07173	0.879894	1.07862	0.974757	1.02342	1.0979	0.821956	1.00697	1.11185	0.997344
ATPIF1 ENSG00000130770	1.38114	1.0405	0.982125	0.862611	1.22978	0.933179	0.851071	1.22385	0.942526	0.986083
ATR ENSG00000175054	1.01796	1.09189	0.760723	0.926096	1.0783	0.737542	0.992554	1.215	0.849563	0.848164
ATRAID ENSG00000138085	0.871378	0.774507	0.964689	0.817236	1.0513	1.19148	0.857184	1.08068	1.01608	1.08556
ATRIP ENSG00000164053	1.22427	0.848426	0.8979	1.06985	1.33973	0.908295	0.912187	0.950932	1.08941	1.14339
ATRIP ENSG00000282827	1.16298	1.06902	0.952413	1.00061	0.894382	1.00105	0.945747	0.836631	0.87678	1.00536
ATRN ENSG00000088812	1.17555	0.819861	0.955488	1.26136	0.865955	1.04356	1.10803	1.44683	1.04045	0.816724
ATRNL1 ENSG00000107518	0.838352	0.896194	0.894799	0.896887	0.923235	0.91429	1.07699	0.934013	1.01252	1.12423
ATRX ENSG00000085224	1.24059	0.82563	1.01928	1.07761	0.922743	1.08749	1.28604	1.01174	0.928306	1.07346
ATXN1 ENSG00000124788	1.21672	0.875807	1.0209	0.961302	1.0152	0.958346	1.06726	0.992299	1.15508	0.952474
ATXN10 ENSG00000130638	0.827096	1.1585	1.13939	0.817227	1.22269	1.04233	1.05706	0.873124	0.815659	0.90535
ATXN1L ENSG00000224470	0.795633	1.19081	1.13031	1.02509	0.978473	0.958213	1.03945	0.87671	0.705178	0.940966
ATXN2 ENSG00000204842	1.09912	1.13506	0.935601	1.24583	1.19111	0.839554	0.63703	0.892344	0.876824	1.03894
ATXN2L ENSG00000168488	0.977962	1.16	0.862956	0.929077	1.06832	1.07713	0.997948	0.997375	0.763899	1.15317
ATXN3 ENSG00000066427	0.853233	1.09466	0.966445	0.82015	1.15926	0.701569	0.715771	1.1407	0.794191	0.897007
ATXN3L ENSG00000123594	1.21723	0.795053	0.885591	0.943596	0.904889	0.922067	1.17521	0.988227	1.16893	1.09695
ATXN7 ENSG00000163635	0.842995	1.15172	0.92934	1.16938	1.01085	1.12615	1.19163	0.831991	1.07128	1.00438
ATXN7L1 ENSG00000146776	0.789386	0.752529	0.828936	0.991322	0.974171	1.03072	0.982757	0.917609	0.927412	0.928137
ATXN7L2 ENSG00000162650	0.748815	0.744074	1.1145	0.75511	0.812424	0.858783	1.0838	0.836126	1.33244	0.925126
ATXN7L3 ENSG00000087152	0.775962	0.974983	0.844057	0.944111	1.09315	0.855058	1.0001	1.36358	1.40369	0.80534
ATXN7L3B ENSG00000253719	0.852652	0.788112	0.926245	0.881783	1.02391	1.14531	1.30999	0.851145	1.23249	1.23888
AUH ENSG00000148090	0.958166	1.02866	1.19425	1.2628	1.28399	0.97552	0.93229	0.941274	1.00142	0.936626
AUNIP ENSG00000127423	1.13408	0.985278	0.821752	0.996946	0.920692	1.1956	0.888486	0.672727	1.06152	1.07174
AUP1 ENSG00000115307	0.99909	0.555288	0.783335	1.08098	0.690065	1.04385	1.09785	1.05299	1.11891	1.15733
AURKA ENSG00000087586	0.950243	1.07551	0.959663	1.12799	1.12541	0.855898	1.05627	1.04562	0.938205	0.876444
AURKAIP1 ENSG00000175756	1.09525	1.15649	0.922123	1.31768	0.938579	0.834251	1.0592	1.00915	0.928729	0.923778
AURKB ENSG00000178999	0.76819	0.848119	1.02762	1.03809	0.97759	0.771963	0.947694	0.911809	1.20238	1.12705
AURKC ENSG00000105146	0.811446	0.869076	0.904287	0.926446	0.917222	1.2028	1.1542	1.04624	0.923102	1.04387
AUTS2 ENSG00000158321	1.03457	0.900265	1.04126	1.06858	1.07897	1.18509	1.22477	1.14328	1.06507	1.00956
AVEN ENSG00000169857	1.38662	1.3804	1.10356	0.833039	1.04157	1.08282	1.11677	0.902035	0.825668	1.18779
AVIL ENSG00000135407	0.890672	1.15604	0.79254	0.941197	0.92736	1.14931	0.943161	1.27983	0.893743	0.978022
AVL9 ENSG00000105778	1.05914	0.941481	0.818006	0.994022	0.841615	0.811157	0.906308	0.970907	1.11186	1.05877
AVP ENSG00000101200	0.963661	0.91556	0.908951	0.88657	0.885892	1.27242	0.995804	1.06163	0.971513	0.867389
AVPI1 ENSG00000119986	0.841595	1.06795	1.20119	0.785012	1.13455	1.18379	0.983602	0.957417	0.946379	1.34091
AVPR1A ENSG00000166148	0.996374	0.965074	1.03411	0.75024	1.09333	1.14588	1.00956	1.19061	0.804906	0.977327
AVPR1B ENSG00000198049	1.05764	1.11291	1.1171	1.02404	0.870023	0.950953	1.0648	1.07013	1.06484	1.11112
AVPR2 ENSG00000126895	1.07819	0.896184	0.880502	0.900379	1.01195	1.02211	1.22719	0.803798	1.13743	0.879479
AXDND1 ENSG00000162779	0.771272	1.08947	1.08261	0.979135	1.04914	0.743437	0.855625	1.08037	1.00209	1.03128
AXIN1 ENSG00000103126	0.908981	0.882479	1.18988	0.974098	0.877853	1.03765	0.792893	1.35354	0.813587	1.08144
AXIN2 ENSG00000168646	0.94098	0.820544	0.867754	0.724787	0.873778	0.952955	1.12982	0.971655	0.681554	1.02129
AXL ENSG00000167601	1.2876	0.988343	1.1755	0.953364	1.09835	1.09351	0.994088	0.847448	0.814509	1.03586
AZGP1 ENSG00000160862	1.03821	1.09091	0.546312	1.24408	1.52134	1.006	1.11117	0.761598	1.28815	1.00538
AZI2 ENSG00000163512	0.966138	0.802575	1.11263	1.04483	0.998961	1.01348	1.1523	1.06511	1.00515	0.99323
AZIN1 ENSG00000155096	0.951884	0.98201	1.05003	1.01739	1.04935	1.03362	1.41301	1.0776	0.94708	0.997203
AZIN2 ENSG00000142920	0.760083	1.07334	0.972006	0.935229	0.879371	1.08402	1.06308	1.1954	0.843037	1.12548
AZU1 ENSG00000172232	1.00207	1.19489	1.03803	0.994514	0.888445	0.92364	1.15363	0.933403	0.857736	0.756855
B2M ENSG00000166710	0.919314	0.888803	0.372973	1.11664	2.72081	0.92889	0.957716	0.80657	0.544709	0.457659
B3GALNT1 ENSG00000169255	0.946792	0.9482	1.16277	1.12769	0.745903	1.33214	1.06765	0.901695	1.08522	0.98447
B3GALNT2 ENSG00000162885	0.879855	1.00234	1.13651	0.916275	0.782111	1.15049	1.24857	1.0201	1.05642	1.20375
B3GALT1 ENSG00000172318	1.00799	0.856521	1.18742	0.97929	1.02986	1.03578	0.917956	1.26455	1.1189	0.729305
B3GALT2 ENSG00000162630	0.986373	1.00142	1.1702	1.28428	0.831251	0.859324	1.30335	0.733795	0.807064	0.97435
B3GALT4 ENSG00000235863	0.861889	1.14511	1.23185	0.876166	1.12299	0.980096	0.931796	1.05439	0.902237	0.856451
B3GALT5 ENSG00000183778	0.862053	1.11439	1.17945	1.12462	1.14784	0.874542	1.05774	0.696798	0.966341	1.04577
B3GALT6 ENSG00000176022	0.832129	0.898879	1.077	1.20119	0.939719	1.00344	0.930442	0.747205	0.883414	1.00033
B3GAT1 ENSG00000109956	1.11325	0.826053	0.938756	0.881466	0.698474	0.937124	0.816887	1.01346	0.913563	0.821473
B3GAT2 ENSG00000112309	1.0434	1.01615	1.02153	0.973134	1.02284	0.856038	0.853198	0.972968	1.20773	1.1163
B3GAT3 ENSG00000149541	0.868631	1.14605	1.13882	1.14383	0.957481	0.83228	1.26058	0.787658	1.0244	0.842359
B3GLCT ENSG00000187676	1.0977	0.85454	0.726738	0.884615	0.905297	0.898869	0.835788	0.948767	1.06205	0.798295
B3GNT2 ENSG00000170340	1.06208	1.01145	1.06727	0.987421	1.04779	1.02291	1.0848	0.949067	0.976155	0.867186
B3GNT3 ENSG00000179913	0.73784	0.851029	0.83197	0.775285	1.12157	1.06848	0.88652	1.08644	1.37402	1.09276
B3GNT4 ENSG00000176383	0.871689	1.09734	1.07402	1.08499	0.977882	1.06249	0.849433	0.854526	0.905225	0.964405
B3GNT5 ENSG00000176597	0.950414	1.11481	0.811932	1.14196	0.859277	1.21278	1.15753	0.934965	0.961034	0.998898
B3GNT6 ENSG00000198488	0.816199	0.944428	0.980299	0.90531	1.24234	0.928039	0.994064	0.83067	1.00656	0.900734
B3GNT7 ENSG00000156966	1.07202	1.00164	1.17045	0.990347	1.19772	0.929152	1.04823	0.89945	1.15586	0.834102
B3GNT8 ENSG00000177191	0.960175	0.869508	0.897734	0.972045	0.929761	1.04071	1.05064	1.22764	0.940323	0.714079
B3GNT9 ENSG00000237172	1.08652	0.95136	0.974229	0.886387	1.05059	0.993556	1.28318	1.24129	1.21243	1.03799
B3GNTL1 ENSG00000175711	1.01675	0.847119	1.18687	1.06808	1.02056	0.798726	0.804628	1.2834	0.804758	1.0517
B4GALNT1 ENSG00000135454	0.876774	1.07385	0.951246	1.07453	1.09238	1.15876	0.921695	1.01554	1.10877	0.887962
B4GALNT2 ENSG00000167080	1.08783	1.15876	0.807369	1.07455	0.881447	0.909978	1.23584	1.18844	1.32507	0.965152
B4GALNT3 ENSG00000139044	1.1631	0.616144	0.77245	1.05747	0.961938	1.10602	1.0993	1.0815	0.987399	0.850594
B4GALNT4 ENSG00000182272	1.07902	1.17882	0.821005	0.984118	0.87367	1.02518	0.954422	1.047	0.919102	0.942542
B4GALT1 ENSG00000086062	1.03596	0.918275	0.788756	1.20912	1.14262	0.953184	0.873197	0.958781	0.930705	1.04421
B4GALT2 ENSG00000117411	0.853204	0.946157	0.809478	0.887075	1.06998	0.9487	1.01179	1.11368	1.20511	0.865135
B4GALT3 ENSG00000158850	1.12793	0.961102	1.09248	0.991014	0.920107	0.880803	1.15419	1.1797	0.807875	1.06465
B4GALT4 ENSG00000121578	0.993087	0.804575	1.12122	1.00431	0.898676	1.17878	0.604452	0.722459	0.846542	1.16424
B4GALT5 ENSG00000158470	0.840604	1.03238	1.22121	0.945124	0.861951	0.896567	0.675758	1.2496	0.926902	0.673916
B4GALT6 ENSG00000118276	1.05476	1.09357	0.855654	1.33804	1.05242	1.59408	0.950161	0.969629	1.18923	0.97705
B4GALT7 ENSG00000027847	0.890204	0.8115	0.918132	0.919006	0.907428	0.975729	0.922931	0.944274	1.03594	1.02072
B4GAT1 ENSG00000174684	1.06446	0.816761	1.01114	0.964004	1.03796	0.695838	1.10641	0.914621	0.85358	0.972407
B9D1 ENSG00000108641	0.696647	1.03642	0.819562	0.89383	1.0284	0.62129	1.02265	0.994172	0.88327	1.14682
B9D2 ENSG00000123810	0.819746	0.889206	1.00045	1.03375	0.745579	0.907107	0.948418	1.57751	0.966644	0.789924
BAALC ENSG00000164929	0.847531	0.952751	1.00288	1.13006	1.01077	0.912802	0.837367	0.747826	1.04392	1.1675
BAAT ENSG00000136881	0.914849	0.900442	0.944125	1.18797	0.820251	1.31639	1.0999	1.14993	1.05088	0.96838
BABAM1 ENSG00000105393	0.972585	1.02367	1.08074	0.915329	0.95119	0.918896	1.0384	0.898823	1.06006	1.09567
BACE1 ENSG00000186318	0.980971	0.818239	0.930944	1.05361	1.36325	0.845423	0.776488	1.08176	1.128	0.871046
BACE2 ENSG00000182240	1.12281	1.02895	1.44429	1.05804	0.642986	0.831639	1.00762	1.22534	0.885955	1.02109
BACH1 ENSG00000156273	1.26194	0.693579	1.06602	1.01489	0.859921	0.990105	1.10062	1.33571	1.23259	1.26005
BACH2 ENSG00000112182	0.890741	1.28845	1.33327	1.20119	0.899088	1.08204	0.949337	0.931422	0.885042	1.2292
BAD ENSG00000002330	0.831481	0.898233	1.16442	0.923361	0.7949	0.949502	1.07802	0.891862	1.27422	0.960064
BAG1 ENSG00000107262	0.97626	0.970234	1.10971	1.07396	0.840925	0.963004	1.02441	1.17764	0.849956	0.936238
BAG2 ENSG00000112208	1.3502	1.00243	1.15817	0.906281	0.858673	1.06768	0.951438	1.04826	0.770211	1.0713
BAG3 ENSG00000151929	1.2784	0.955053	1.06565	0.989508	0.954156	1.25971	0.948792	1.1048	0.93424	0.858198
BAG4 ENSG00000156735	0.946706	0.830745	1.07427	0.849053	0.945035	1.01631	0.86911	0.702969	1.00425	1.19531
BAG5 ENSG00000166170	0.720732	0.814955	1.01468	0.975927	0.92146	0.950385	1.17594	0.886481	0.965358	1.50657
BAG6 ENSG00000204463	1.10291	0.812061	1.20892	1.0504	0.759697	1.10522	1.2117	0.977058	0.98901	1.02231
BAHCC1 ENSG00000266074	0.867709	1.09514	1.03678	1.02879	1.00338	0.927225	0.754672	1.19688	0.870768	0.849192
BAHD1 ENSG00000140320	0.974416	0.902145	0.858126	1.26188	0.908631	0.975216	1.12005	0.93163	1.05686	0.74963
BAIAP2 ENSG00000175866	1.05159	0.966985	1.11801	0.82485	1.08801	0.850766	0.778023	1.18495	1.0747	1.18045
BAIAP2L1 ENSG00000006453	1.00624	0.866901	1.16708	1.05368	0.979976	0.77132	0.828012	1.26548	0.774542	0.702671
BAIAP2L2 ENSG00000128298	1.09211	1.00087	1.33047	0.907198	1.05071	0.793272	0.883618	0.858432	1.02715	0.831225
BAIAP3 ENSG00000007516	0.842417	0.621356	0.926567	0.990912	1.05455	0.81689	1.00335	1.20531	0.961304	0.957288
BAK1 ENSG00000030110	1.10951	0.881779	0.771151	0.977547	0.956958	0.746939	0.987495	0.879696	0.894268	0.990014
BAMBI ENSG00000095739	0.95191	1.01834	0.997837	0.934042	0.978621	0.983625	0.90792	1.03543	0.869607	0.787046
BANF1 ENSG00000175334	0.779088	0.887035	0.943186	1.15921	0.855353	0.863205	0.786736	0.748983	1.04841	1.0006
BANF2 ENSG00000125888	1.08724	1.11705	1.05431	1.24752	0.976366	1.16955	1.12865	0.902133	0.916625	0.929657
BANK1 ENSG00000153064	0.848216	0.924984	1.23492	0.870472	1.06081	1.05702	1.94211	1.01781	0.957135	0.990608
BANP ENSG00000172530	0.767058	0.777021	0.931142	0.556632	1.01751	0.980466	0.866611	0.904393	0.818935	0.809393
BAP1 ENSG00000163930	0.868713	0.865804	0.853189	0.960936	0.85014	0.864493	0.875744	0.85861	0.980546	1.17601
BARD1 ENSG00000138376	1.2623	0.860729	1.08496	1.06307	0.962436	1.02453	0.96454	1.17472	0.88355	1.05269
BARHL2 ENSG00000143032	1.18288	1.22284	1.34655	1.1662	1.00562	1.3884	0.966856	1.14324	0.939968	0.89508
BARX1 ENSG00000131668	1.36998	0.925397	0.867514	0.879217	0.993091	1.10421	0.965585	0.918235	1.04683	0.942323
BARX2 ENSG00000043039	1.09443	0.994724	1.02075	0.883648	0.870868	1.05246	1.0205	1.04049	0.86845	1.12956
BASP1 ENSG00000176788	1.05526	1.40333	1.27151	1.22328	0.910271	0.830648	0.816515	1.03338	1.20403	2.07061
BATF ENSG00000156127	1.02634	1.04039	1.00788	1.13279	1.04447	1.10119	1.01296	1.19109	1.00225	0.792614
BATF2 ENSG00000168062	0.758389	0.983907	1.26916	1.02687	0.995416	0.935937	1.05123	0.879068	0.970952	0.937482
BATF3 ENSG00000123685	1.03133	0.874767	1.14267	1.07019	1.05404	0.701334	0.873328	0.966973	0.90414	1.20273
BAX ENSG00000087088	0.991691	0.712453	1.02205	1.16737	1.06903	0.961952	0.878404	0.9786	0.810373	1.20958
BAZ1A ENSG00000198604	1.10708	0.787721	0.981379	0.782394	0.829367	0.862025	0.990306	0.758219	1.31391	1.1128
BAZ1B ENSG00000009954	1.15346	1.12491	0.918345	1.01926	0.79894	1.10457	0.881305	0.969689	1.19289	0.994499
BAZ2A ENSG00000076108	1.01664	0.894535	0.943784	0.961971	1.1683	0.888487	1.13542	0.851867	0.849809	1.27159
BAZ2B ENSG00000123636	0.855038	1.00372	1.23042	1.32882	1.07421	1.15318	1.0566	0.869804	1.0581	0.871956
BBC3 ENSG00000105327	1.05621	0.822256	0.904565	0.646729	0.981965	1.06378	1.02018	0.773405	0.958891	1.11502
BBIP1 ENSG00000214413	0.97015	0.877848	1.26099	1.26055	1.02935	1.10855	0.998122	1.00457	0.942626	1.2973
BBOF1 ENSG00000119636	0.715859	0.983469	0.805886	1.00804	0.859711	0.738731	0.918014	0.948313	0.953683	1.0295
BBOX1 ENSG00000129151	1.29928	0.983259	0.884066	0.828113	1.04219	1.02949	1.06008	0.935052	1.00388	1.04427
BBS1 ENSG00000174483	1.09368	1.05983	1.10359	1.16989	0.994271	1.07502	1.1629	0.894928	1.04917	0.818104
BBS10 ENSG00000179941	0.920486	1.05291	0.972154	0.99976	0.85334	1.14408	0.826713	1.02949	0.919498	1.04433
BBS12 ENSG00000181004	1.11028	0.82737	1.06178	0.765499	0.956419	0.978552	1.00123	0.939477	0.917064	1.00763
BBS2 ENSG00000125124	0.945207	0.834953	0.80475	1.01197	0.77305	1.1904	1.0703	1.03357	1.06889	1.17522
BBS4 ENSG00000140463	0.738225	0.899212	1.01123	1.15166	1.11508	0.843912	0.77288	1.12024	0.815462	0.643272
BBS5 ENSG00000163093	1.02872	0.940657	0.807281	1.18116	1.04886	0.905747	0.826891	1.09558	0.890564	1.03675
BBS7 ENSG00000138686	0.995042	0.831999	0.779364	0.791688	1.16788	1.27119	1.13165	1.0333	0.892566	0.872964
BBS9 ENSG00000122507	0.950269	1.04727	1.01674	1.28895	1.04404	0.940215	0.919871	0.883211	0.780001	0.890012
BBX ENSG00000114439	1.15199	0.942433	1.0339	0.884463	0.944471	1.12534	1.29459	0.995831	0.980838	0.779785
BCAM ENSG00000187244	1.11234	1.06821	0.897249	1.05498	0.66807	1.1051	1.00242	0.952091	0.924407	0.702505
BCAN ENSG00000132692	0.706678	1.33441	0.808736	0.998847	1.00865	1.02688	0.965055	1.13628	1.08806	0.958847
BCAP29 ENSG00000075790	1.21419	1.03079	1.07994	0.855915	1.00769	1.02275	0.94638	0.957327	0.955865	1.37921
BCAP31 ENSG00000185825	0.935409	1.15891	0.77024	0.689139	0.947765	0.939849	1.31069	1.0799	0.972397	0.750962
BCAR1 ENSG00000050820	1.51586	0.964323	0.88985	0.975113	1.0231	1.28084	1.02984	1.11746	1.03344	0.73635
BCAR3 ENSG00000137936	0.753915	1.0073	1.09273	0.968178	0.833868	1.09955	1.13995	1.27169	1.05863	1.4563
BCAS1 ENSG00000064787	0.976043	0.760527	1.03895	0.81305	1.11818	1.24127	1.03984	1.11374	1.09623	0.91698
BCAS2 ENSG00000116752	0.894497	1.07941	1.27114	1.00998	1.17952	0.979371	1.17912	1.08436	1.10742	0.926011
BCAS3 ENSG00000141376	1.30874	1.03591	0.837258	1.40367	1.10745	0.831417	0.758613	0.999588	1.24685	1.00877
BCAS4 ENSG00000124243	1.29607	1.29766	0.962627	1.19451	0.879688	1.06025	0.813642	0.859312	1.09738	0.878273
BCAT1 ENSG00000060982	0.86304	0.944266	0.960433	1.1051	1.00519	1.15648	1.08742	1.11046	0.787734	1.20235
BCAT2 ENSG00000105552	0.890299	1.10672	1.26661	0.817406	1.07446	0.882839	0.99612	0.847421	1.01219	0.786851
BCCIP ENSG00000107949	0.642142	0.94027	0.799841	1.07335	1.07725	0.841244	0.888911	1.16247	1.2924	0.923025
BCDIN3D ENSG00000186666	1.17095	0.900951	1.13169	1.21895	1.11289	0.805372	1.08951	1.05827	1.09401	0.79851
BCHE ENSG00000114200	1.13533	0.784329	0.972249	0.944252	0.820284	1.16595	0.976268	1.032	0.662585	0.918604
BCKDHA ENSG00000248098	0.975745	0.993317	1.09977	1.04888	0.797423	1.04402	1.41806	1.11164	0.963892	1.17486
BCKDHB ENSG00000083123	0.755781	1.03185	0.928518	0.831337	1.05197	1.05286	1.03897	1.06004	0.713812	0.997437
BCKDK ENSG00000103507	0.629157	1.1985	0.985181	0.811964	1.07321	1.09723	1.18405	1.18282	0.939848	0.960331
BCL10 ENSG00000142867	1.02708	1.16319	1.32775	0.99196	1.03649	1.11452	0.87311	1.10396	1.06061	0.983865
BCL11A ENSG00000119866	0.712792	0.924111	0.909849	0.907937	1.15302	1.23767	0.92744	1.13607	0.878518	1.05894
BCL11B ENSG00000127152	1.13546	1.00325	1.20083	0.911785	0.959755	1.0116	0.935917	0.996065	1.07348	0.817995
BCL2 ENSG00000171791	1.15071	1.10627	1.61081	0.969287	0.860542	1.01835	0.742916	0.883649	0.890226	1.24626
BCL2A1 ENSG00000140379	0.966375	0.975881	1.06943	0.834683	1.185	0.925811	1.06946	1.21389	0.868516	1.19758
BCL2L1 ENSG00000171552	0.877529	1.19582	1.01833	1.18535	0.962136	0.975936	0.625202	0.960694	1.06825	0.820755
BCL2L10 ENSG00000137875	1.05764	1.04312	1.22064	0.901831	0.897633	1.32952	1.05341	1.10183	0.71139	1.00702
BCL2L11 ENSG00000153094	1.03331	1.05955	1.54992	0.921244	0.730186	1.04407	1.11561	0.885093	1.00028	0.825151
BCL2L12 ENSG00000126453	0.858512	0.830201	0.98376	1.0773	1.12616	1.182	0.935394	0.758785	0.984529	1.07712
BCL2L13 ENSG00000099968	0.895756	0.730612	1.30245	1.05167	0.967711	1.19813	0.82358	1.13963	1.07517	0.869545
BCL2L14 ENSG00000121380	1.21118	1.06294	0.899099	0.870036	1.02174	0.936743	1.0393	0.81049	1.05481	0.680238
BCL2L15 ENSG00000188761	1.08711	1.14348	0.878158	0.988563	1.03783	0.821692	1.27735	1.02227	1.10616	1.32238
BCL2L2 ENSG00000129473	0.901901	1.25886	0.902083	0.909276	0.945681	0.956372	0.825139	0.961115	0.895859	0.861918
BCL2L2-PABPN1 ENSG00000258643	0.846262	0.853979	0.875646	0.858223	0.771024	1.03651	1.00541	1.08102	1.02888	1.02496
BCL3 ENSG00000069399	1.03531	0.841961	0.85735	0.98407	1.15487	0.815255	1.43347	1.11928	0.813424	1.08426
BCL6 ENSG00000113916	0.946143	1.01311	1.09077	1.12036	1.22041	0.947425	0.900398	0.867679	0.806708	0.913942
BCL6B ENSG00000161940	0.83661	0.900095	1.2137	0.94945	1.03735	1.05397	0.924109	0.939474	1.07156	0.767512
BCL7A ENSG00000110987	1.09406	0.823167	0.956537	0.759013	0.970947	1.20605	0.981599	0.827034	1.3275	0.934438
BCL7B ENSG00000106635	1.04285	1.20262	1.16874	1.09801	0.875781	1.21138	0.926891	1.04489	1.10948	0.830698
BCL7C ENSG00000099385	1.11453	0.917367	0.706401	1.00819	0.967364	0.91294	1.08527	0.963056	1.13133	0.870707
BCL9 ENSG00000116128	0.958111	0.930578	1.00715	0.752161	1.32669	0.758109	1.14895	0.889114	1.0305	0.971121
BCL9L ENSG00000186174	1.19258	0.774589	0.667554	0.97163	1.10999	1.21173	0.805223	0.974106	1.18325	1.15637
BCLAF1 ENSG00000029363	1.15981	0.743407	1.04056	0.78863	0.773133	0.954621	1.12359	0.985896	0.926904	0.950157
BCO1 ENSG00000135697	0.869618	0.78052	0.861486	0.855747	0.958618	0.948529	1.34032	1.26391	1.03305	0.701118
BCO2 ENSG00000197580	0.945316	0.833223	1.08816	0.950084	1.20675	1.10717	0.907821	0.936102	0.69542	1.07194
BCOR ENSG00000183337	1.12879	1.14334	0.928027	0.874328	1.34486	1.1002	1.02351	1.09969	0.813484	1.20203
BCORL1 ENSG00000085185	0.649852	0.868263	0.733077	0.773547	1.0304	1.01534	0.893272	0.894104	0.89926	1.1331
BCR ENSG00000186716	0.878306	0.931351	0.992567	0.991266	0.782772	0.8764	0.811697	1.13605	0.991808	0.807104
BCS1L ENSG00000074582	1.48115	1.21639	1.25115	0.898791	0.864934	0.927662	0.75644	0.997748	0.88416	0.924404
BDH1 ENSG00000161267	1.11513	0.87354	0.829431	1.04929	1.47048	1.00723	1.09004	0.868207	1.01411	0.979753
BDH2 ENSG00000164039	0.904746	1.21791	1.11981	0.985053	0.748179	0.874521	1.02274	0.861927	1.05411	0.678984
BDKRB1 ENSG00000100739	1.26116	1.01758	1.13448	0.842034	0.82892	0.801813	1.12837	1.07048	0.93462	1.09153
BDKRB2 ENSG00000168398	0.611364	0.710245	1.64894	0.873875	1.03861	1.06864	0.719353	1.26088	1.2397	1.04654
BDNF ENSG00000176697	1.22216	0.840414	0.964699	0.944654	0.969618	0.896565	0.916653	1.00679	0.906236	1.09848
BDP1 ENSG00000145734	1.03709	1.02047	0.955809	0.898771	1.03353	0.942163	1.22645	0.805805	0.829292	0.937166
BEAN1 ENSG00000166546	1.11954	0.864359	0.938213	1.00437	1.14751	1.09642	0.880783	0.929892	0.85701	1.17559
BECN1 ENSG00000126581	0.901757	0.870826	1.05329	0.947752	1.18109	0.888703	1.09468	1.25963	1.03332	0.764464
BEGAIN ENSG00000183092	0.968583	0.966459	0.761773	0.834417	0.994755	1.05355	1.18611	0.698327	1.08662	0.946212
BEND2 ENSG00000177324	1.13312	0.881014	0.795787	0.787231	0.979711	0.725104	0.790152	0.949025	1.04598	1.08552
BEND3 ENSG00000178409	0.877681	1.06408	0.853711	0.991215	1.18147	1.01352	0.744198	0.557755	1.13033	1.17259
BEND4 ENSG00000188848	1.01568	0.981885	0.769632	1.00973	0.985784	0.814262	1.13788	0.914501	1.03715	1.16487
BEND5 ENSG00000162373	1.1749	1.01396	1.03835	0.937172	1.10667	0.889291	1.31384	1.11411	1.0796	1.01409
BEND6 ENSG00000151917	0.927823	0.840941	1.1503	0.887339	1.10192	1.04409	0.78552	0.887991	0.979033	1.0324
BEND7 ENSG00000165626	0.881112	1.12979	1.0167	0.998413	1.06261	0.921119	1.06623	1.04687	0.849753	0.958398
BEST1 ENSG00000167995	0.940591	0.97622	1.17759	1.08197	0.76548	0.974238	1.01712	0.969454	1.11089	1.02931
BEST2 ENSG00000039987	0.879748	0.797141	0.813132	0.9004	0.846204	1.01697	0.832209	1.09521	1.03131	0.945536
BEST3 ENSG00000127325	1.08891	0.9643	1.06572	0.973547	0.961198	1.00483	0.806287	1.22368	0.872013	1.09132
BEST4 ENSG00000142959	0.991474	0.861144	0.869348	1.055	0.782407	0.884356	0.968849	0.902943	0.824946	0.790142
BET1 ENSG00000105829	1.1121	0.997651	1.03613	1.05754	0.889802	1.05794	0.890685	0.964252	0.806304	1.09495
BET1L ENSG00000177951	1.13046	0.870396	1.11333	1.13236	0.918067	0.903257	0.931484	1.09244	0.797979	0.797919
BEX1 ENSG00000133169	0.976261	1.11378	1.09099	1.39232	0.775412	1.1474	1.00061	0.950844	0.960395	0.974685
BEX2 ENSG00000133134	1.05862	0.969725	0.966695	1.21307	1.02153	1.11921	1.00625	1.30492	1.03785	0.918271
BEX3 ENSG00000166681	1.21395	1.04899	1.35489	0.750116	0.859456	1.1891	0.849297	0.931999	0.934966	0.869837
BEX4 ENSG00000102409	0.864373	0.894994	1.10124	0.967897	1.21083	0.831498	1.0339	1.14626	0.893105	0.93698
BEX5 ENSG00000184515	0.910633	0.964619	0.822903	1.23402	0.941401	1.06055	0.818165	0.792838	0.813214	0.991176
BFAR ENSG00000103429	0.969843	1.11317	1.08801	1.09028	0.92384	0.841037	1.24963	0.984043	0.907288	1.47938
BFSP1 ENSG00000125864	1.2503	0.897954	0.798689	0.914824	0.962307	0.794157	0.8983	0.997936	0.811651	0.882769
BFSP2 ENSG00000170819	0.923713	0.924459	0.788558	1.02548	0.960926	0.874631	0.989363	1.05169	1.19487	1.30864
BGLAP ENSG00000242252	0.852185	0.965274	0.982101	0.99899	0.831644	0.934246	0.973658	1.10897	0.830245	1.04713
BGN ENSG00000182492	2.22146	0.872783	1.21184	0.698695	1.26649	0.847327	1.00931	1.08946	0.860324	0.89969
BHLHA15 ENSG00000180535	0.924355	1.00898	0.746704	0.918021	1.12156	1.05184	0.833994	0.940064	1.21291	1.08625
BHLHB9 ENSG00000198908	0.952896	1.0517	0.948825	0.995961	0.94125	1.27732	1.09986	0.931406	1.14167	1.02185
BHLHE22 ENSG00000180828	0.864792	0.820408	1.2087	1.08191	1.3627	0.995301	1.04199	0.96223	0.850056	1.20874
BHLHE40 ENSG00000134107	1.04005	0.821977	0.858378	1.3153	0.957983	1.03471	0.721159	0.868885	1.25792	0.964843
BHLHE41 ENSG00000123095	0.89662	1.03022	0.750611	0.779034	0.954673	1.05681	1.08163	1.13764	1.17102	1.34372
BHMG1 ENSG00000237452	1.08479	0.884408	1.22144	1.07904	1.06142	0.805629	1.41666	0.981475	1.11627	1.28083
BHMT ENSG00000145692	1.00289	0.664829	0.947108	0.917878	0.983876	1.18464	1.23948	1.13198	0.974682	1.05607
BHMT2 ENSG00000132840	0.992492	0.891525	0.91097	1.27062	0.831061	0.902997	1.10181	0.951825	0.891268	0.875424
BICC1 ENSG00000122870	1.08011	1.10543	0.96578	1.15218	0.934836	1.30996	0.775738	1.02925	1.11559	1.04801
BICD1 ENSG00000151746	0.915163	1.05692	0.788987	0.987774	1.05288	0.916414	1.14227	1.28136	0.97096	1.00285
BICD2 ENSG00000185963	0.771994	0.966506	0.777584	0.972288	0.803762	1.15025	0.693751	1.09149	0.833211	1.16458
BICDL1 ENSG00000135127	1.19967	1.08407	1.02597	1.13205	0.870717	1.02412	0.819855	0.824068	0.97254	1.00703
BICDL2 ENSG00000162069	0.923886	1.23151	1.08741	0.959479	0.953342	1.1551	0.783381	0.841368	0.976641	0.923735
BID ENSG00000015475	0.938795	0.76448	0.883993	0.941781	0.919908	1.08433	0.734596	0.9668	0.934114	0.985876
BIK ENSG00000100290	1.07476	1.1001	1.01364	1.22861	1.21696	1.22694	0.927069	1.05694	1.19217	1.03213
BIN1 ENSG00000136717	1.29684	0.986146	0.909249	0.990199	1.03581	1.1277	0.82175	1.15426	0.703234	0.700946
BIN2 ENSG00000110934	1.15683	0.857187	1.05827	1.18907	0.903003	1.11346	0.894964	0.879717	0.874736	0.918984
BIN3 ENSG00000147439	0.930581	0.877173	1.06979	1.1721	0.796054	0.863061	1.01868	1.00307	1.122	0.97366
BIRC2 ENSG00000110330	0.760755	1.01276	0.935956	0.909209	0.914139	1.32979	0.961661	0.777198	0.898924	0.779915
BIRC3 ENSG00000023445	0.858746	1.24818	0.943846	1.04996	0.723526	0.91713	0.638044	1.23469	0.902551	0.942037
BIRC5 ENSG00000089685	1.15266	1.08528	0.848105	0.790521	0.992179	0.969766	0.984419	1.25811	1.05788	0.904325
BIRC6 ENSG00000115760	1.18447	0.879518	0.9221	1.05932	1.1553	0.914509	1.12355	0.864185	0.924726	0.946119
BIRC7 ENSG00000101197	1.09799	1.16384	1.00624	1.12842	1.08033	0.998493	1.02048	0.949493	1.09844	0.901072
BIVM ENSG00000134897	0.900931	0.77937	1.1546	0.924169	0.738888	0.994684	0.885658	1.1738	0.952372	1.13584
BLCAP ENSG00000166619	1.3701	1.22813	1.28025	1.09572	0.60291	0.927797	0.738713	0.921206	1.14046	0.679289
BLK ENSG00000136573	0.949233	0.842151	0.972952	1.03148	1.25775	1.13996	0.999484	0.786056	1.37697	1.05047
BLM ENSG00000197299	1.09533	1.00103	1.26837	1.10386	0.989713	1.26102	0.840072	0.940692	0.716729	0.995373
BLMH ENSG00000108578	1.05741	1.03077	1.034	1.24721	0.842908	0.813808	1.24218	1.11605	0.979826	0.949333
BLNK ENSG00000095585	0.940829	1.07383	1.45716	1.13031	1.20723	0.937754	1.04898	1.03795	0.954184	1.01143
BLOC1S1 ENSG00000135441	1.17048	0.980725	1.1694	1.09547	1.18068	0.908662	1.09021	1.12277	0.931973	0.992934
BLOC1S2 ENSG00000196072	1.09964	0.944831	1.0949	1.13511	1.10646	0.756753	0.891573	0.831586	1.06626	1.23328
BLOC1S3 ENSG00000189114	0.9291	1.12897	1.04978	0.983841	1.12191	0.78015	0.875215	1.043	0.925639	0.846843
BLOC1S4 ENSG00000186222	1.17591	1.28933	1.13505	0.875452	1.02155	1.18283	1.44357	1.10374	1.11161	1.02383
BLOC1S5 ENSG00000188428	1.08403	0.851894	0.830846	0.844102	1.05248	1.08623	0.891436	0.876384	1.27796	0.816791
BLOC1S6 ENSG00000104164	1.05406	1.06712	0.889198	1.09133	1.19276	1.0737	0.929539	1.20611	0.941238	1.20561
BLVRA ENSG00000106605	0.889005	1.27236	1.04883	1.0155	0.931778	1.08094	1.16113	0.845081	0.96591	1.04685
BLVRB ENSG00000090013	0.967466	0.917135	1.0887	1.08549	1.0928	1.05354	1.02405	0.801303	0.951678	1.09246
BLZF1 ENSG00000117475	0.953556	1.21007	1.13536	1.08896	0.984887	1.02706	1.00591	0.924638	1.05289	0.880055
BMF ENSG00000104081	1.15868	1.12575	0.887559	0.933738	1.05181	0.896209	0.990411	1.19934	0.828421	1.14229
BMI1 ENSG00000168283	0.928717	1.1416	0.98852	1.00937	1.09727	0.864789	0.951818	1.06974	1.11851	1.05735
BMP1 ENSG00000168487	1.05009	1.12639	0.804579	1.35702	1.03886	0.925029	1.03543	1.07115	0.867062	0.989423
BMP10 ENSG00000163217	0.873796	0.864913	1.08895	0.841394	1.08709	1.18086	1.07408	0.889205	0.872392	1.14822
BMP2 ENSG00000125845	1.19938	1.08037	0.99294	0.980699	0.956881	0.876839	0.660396	1.18009	0.86141	1.37797
BMP2K ENSG00000138756	1.06637	1.19591	0.899654	0.902723	1.20041	1.07353	0.890441	0.817435	1.00812	0.805442
BMP3 ENSG00000152785	1.36026	1.26391	1.12743	0.873719	1.09965	1.12594	1.10401	0.892948	0.847648	0.999798
BMP4 ENSG00000125378	0.968652	1.44623	1.2627	1.02804	0.912116	0.909634	0.980333	1.09744	1.14336	0.881163
BMP5 ENSG00000112175	0.923429	1.0167	1.10034	1.15615	1.14269	1.11432	0.71518	0.62852	0.929267	0.917753
BMP6 ENSG00000153162	0.894599	0.878223	0.996668	1.02022	1.00532	0.81355	1.07812	0.967229	1.16222	0.977775
BMP7 ENSG00000101144	1.00524	1.21873	0.845741	0.750547	0.818455	1.01913	0.995364	0.926324	0.8696	0.970594
BMP8A ENSG00000183682	1.01167	1.06665	1.05246	0.739595	0.745351	1.30217	0.964258	1.21867	1.0447	0.849795
BMP8B ENSG00000116985	0.884769	1.20452	1.22537	1.28513	1.07237	0.800803	1.19275	0.984673	1.08623	0.968357
BMPER ENSG00000164619	0.807989	0.864814	1.0482	1.04225	0.834184	0.932784	0.978447	0.92919	0.81895	0.929997
BMPR1A ENSG00000107779	0.918905	0.982791	1.07198	0.762366	0.860098	0.960706	1.10265	1.23365	1.16844	1.02019
BMPR1B ENSG00000138696	1.06536	1.14044	1.04852	0.898613	1.83049	1.1371	1.10677	1.08735	1.06854	1.19028
BMPR2 ENSG00000204217	1.00992	1.02838	0.953563	1.24627	1.23752	0.875771	1.17445	0.927098	1.07419	1.14292
BMS1 ENSG00000165733	0.83374	0.756332	1.12171	0.97307	0.875246	1.02034	0.903138	0.960067	1.00746	1.17719
BMT2 ENSG00000164603	0.959712	0.974407	1.05982	0.860102	1.14954	0.98091	1.01165	0.87018	1.01599	0.919153
BMX ENSG00000102010	1.11153	1.03223	1.18562	0.86545	1.0927	1.04827	0.986502	1.28427	0.903041	1.09545
BNC1 ENSG00000169594	0.967233	0.996165	1.18765	1.09599	0.736259	0.858715	0.956705	0.945056	0.998101	1.26896
BNC2 ENSG00000173068	0.994795	1.13088	0.964975	1.1012	1.17055	0.784952	1.13529	0.974962	1.0756	1.27344
BNIP1 ENSG00000113734	1.06832	1.0181	1.06298	0.876599	1.11652	0.976456	1.17916	1.05169	0.856299	0.895432
BNIP2 ENSG00000140299	1.03397	0.963639	0.857355	1.2547	1.1224	1.02408	1.14769	0.828126	1.01131	1.06231
BNIP3 ENSG00000176171	0.964325	1.03217	1.52076	1.04033	1.16756	1.11455	1.01044	0.963424	0.955401	1.01641
BNIP3L ENSG00000104765	0.810568	1.07718	1.03243	1.04561	0.984736	0.650803	0.99595	1.15529	1.39435	1.31019
BNIPL ENSG00000163141	1.03922	0.919436	1.17881	0.89022	1.04622	0.8442	1.20315	0.978622	1.11764	1.09766
BOC ENSG00000144857	0.975407	0.795127	0.846987	0.949989	0.799467	0.978484	1.26478	1.19684	0.850546	1.30045
BOD1 ENSG00000145919	0.879857	1.04794	0.989148	1.14076	0.895844	0.905842	1.12536	0.966659	0.844328	0.914144
BOD1L1 ENSG00000038219	1.01349	1.05525	1.21976	0.884458	0.855105	1.00307	0.930468	1.18588	0.853602	0.786822
BOD1L2 ENSG00000228075	1.225	1.18219	1.22137	0.947336	1.0854	0.993593	1.15109	1.02816	1.07831	0.729388
BOK ENSG00000176720	0.962238	0.940394	1.06047	1.01237	0.892724	0.843796	0.67482	0.883919	0.952246	1.45091
BOLA1 ENSG00000178096	0.976512	0.8525	1.35486	0.996315	1.00594	1.20593	0.835584	1.24201	0.90841	1.03012
BOLA2B ENSG00000169627	0.929318	1.03577	1.12487	0.883704	0.849555	0.809546	1.10231	1.39525	0.948979	1.18652
BOLA3 ENSG00000163170	0.939733	1.18172	0.675229	1.04799	0.987778	0.60219	0.884366	1.10927	1.00527	1.21038
BOLL ENSG00000152430	1.00209	0.922923	0.910325	1.21264	0.946065	1.00285	1.09244	1.05463	1.16623	1.15787
BOP1 ENSG00000261236	0.873699	0.662395	1.27135	1.08647	1.00685	1.00116	0.711625	1.07742	0.882354	0.858307
BORA ENSG00000136122	1.12374	1.01572	0.815678	0.894293	0.906182	0.764741	0.821443	1.09151	1.11645	0.999691
BORCS5 ENSG00000165714	1.03082	0.95956	1.16182	0.863689	0.970808	0.793714	0.867051	1.46809	1.18342	1.03032
BORCS6 ENSG00000196544	0.914114	1.13575	0.795541	0.819636	0.907114	1.17353	0.899709	1.45464	0.927021	1.10559
BORCS7 ENSG00000166275	1.12837	1.01551	1.12969	0.97032	1.0295	1.27431	0.766972	0.808179	0.943973	1.02776
BORCS8 ENSG00000254901	0.978742	1.17341	0.967318	0.937481	0.973007	0.993671	0.986815	1.05352	0.879268	0.854093
BORCS8-MEF2B ENSG00000064489	1.0095	1.01459	1.01764	1.01101	1.14368	1.10518	0.894904	0.897478	0.957848	0.964419
BPGM ENSG00000172331	1.01709	0.925028	0.991523	1.25752	1.03201	0.900263	0.649343	1.10613	1.00163	0.932938
BPHL ENSG00000137274	0.906688	0.94627	0.934941	0.912276	0.927921	1.12398	1.00102	0.921094	1.30502	0.596762
BPI ENSG00000101425	1.13838	1.06001	1.06153	0.933514	0.781535	1.35584	0.942897	1.05384	1.12143	1.13283
BPIFA1 ENSG00000198183	1.03166	1.15828	1.06473	0.970075	0.959738	1.17599	0.658326	0.986806	0.917508	1.08323
BPIFA2 ENSG00000131050	0.960355	1.02821	1.04087	1.11132	0.967672	0.782835	1.11276	1.11092	0.844067	1.03368
BPIFB1 ENSG00000125999	0.80258	0.994798	1.04052	0.916678	1.13625	0.867046	0.778344	0.942433	0.756843	0.816145
BPIFB2 ENSG00000078898	0.891809	0.992361	0.715369	0.781436	1.04062	1.1525	1.08995	1.01851	0.967921	0.820806
BPIFB4 ENSG00000186191	0.986065	0.985487	1.27617	0.957916	1.06634	0.85616	1.28488	1.01709	1.02766	1.0425
BPIFC ENSG00000184459	1.07958	0.96921	0.82984	1.16715	0.870942	1.00062	1.27546	1.02083	0.861293	1.14989
BPNT1 ENSG00000162813	1.22598	0.848475	0.9518	0.916758	1.20933	0.896462	1.12784	0.817805	1.00356	1.12684
BPTF ENSG00000171634	0.791361	1.10085	0.87707	0.965955	0.910974	0.949345	0.791891	1.03518	1.13991	0.977706
BRAF ENSG00000157764	1.00697	0.933384	0.856244	1.11477	0.77674	1.24015	1.09282	1.26739	1.05576	0.931828
BRAP ENSG00000089234	0.948236	0.89736	1.08178	0.850978	1.10757	1.07745	1.03422	1.36643	0.922805	1.02778
BRAT1 ENSG00000106009	0.810058	1.54908	0.796857	0.99521	1.00375	1.02364	1.56298	0.95299	1.05041	0.723584
BRCA1 ENSG00000012048	0.930172	0.821311	0.932757	1.03313	0.73632	1.19198	0.782068	0.883713	1.17935	0.805709
BRCA2 ENSG00000139618	1.01492	1.04329	1.12409	0.923965	0.979411	0.897189	0.960538	0.760348	0.951374	0.89836
BRCC3 ENSG00000185515	1.2633	1.00738	0.889612	0.943056	1.00831	1.01717	0.873583	1.0418	1.01019	1.07748
BRD1 ENSG00000100425	1.03513	1.07582	0.978389	0.916731	1.01782	1.25114	0.903344	1.50485	1.13782	0.975114
BRD2 ENSG00000204256	0.996357	1.11311	0.662807	1.02778	1.21161	0.847592	0.960305	0.820128	0.955641	0.961703
BRD3 ENSG00000169925	0.821792	0.900696	1.55147	1.0751	0.932897	0.812136	1.22272	0.905499	1.15535	1.2987
BRD4 ENSG00000141867	0.869172	0.922993	0.871537	1.0615	1.03978	0.844303	1.05705	1.044	0.878212	1.02877
BRD7 ENSG00000166164	0.961409	1.11465	1.29929	0.831108	0.979705	1.05682	1.13582	1.02222	0.867522	0.943088
BRD8 ENSG00000112983	1.13457	0.840949	0.918278	1.06561	1.04479	0.910396	1.05476	0.901388	0.860476	0.861618
BRD9 ENSG00000028310	0.652325	0.841976	1.36389	0.932812	0.944434	0.886279	0.931822	1.00701	0.922468	0.935414
BRDT ENSG00000137948	0.885444	0.97547	0.770953	0.773636	0.794411	0.787083	0.964922	1.18559	0.889586	1.01421
BRE ENSG00000158019	1.02636	0.981763	1.23405	0.990136	0.955974	0.959179	1.14316	0.881245	0.865036	1.08095
BRF1 ENSG00000185024	0.989105	0.899256	1.00606	0.852627	0.912712	0.986111	0.944384	0.962234	1.03326	0.86921
BRF2 ENSG00000104221	0.799744	0.809056	1.11272	1.42249	1.0142	1.02575	0.79801	1.20552	0.990105	1.18703
BRI3 ENSG00000164713	1.3593	1.00239	0.830724	1.25026	0.862254	0.741984	0.975841	1.01773	1.02327	0.828349
BRI3BP ENSG00000184992	1.11004	1.01772	0.793151	1.03846	0.731678	1.06147	1.18424	1.20236	1.25616	1.19428
BRICD5 ENSG00000182685	1.23074	0.935709	0.989597	1.07757	0.861785	1.00523	0.840862	0.769303	0.945038	0.937006
BRINP1 ENSG00000078725	0.894573	1.17159	0.989667	0.913983	1.1717	1.3432	1.19273	0.850228	0.997805	1.21775
BRINP2 ENSG00000198797	1.01635	1.03468	1.01572	1.13932	1.08687	0.904597	1.25436	1.00506	0.922299	1.02259
BRINP3 ENSG00000162670	1.20839	1.04948	1.08456	1.02817	1.06907	1.00532	1.07647	1.23276	0.734752	0.860042
BRIP1 ENSG00000136492	0.988744	0.906234	1.12278	1.23894	0.808075	0.911631	1.43381	0.859105	1.05093	1.08003
BRIX1 ENSG00000113460	1.05524	1.00431	0.894295	0.879757	0.985516	1.05645	1.00707	1.21302	0.910654	0.998658
BRK1 ENSG00000254999	0.995101	1.56702	0.591139	0.965397	1.23667	0.913391	0.798382	1.00998	1.06989	0.764921
BRMS1 ENSG00000174744	1.02288	0.919745	0.999283	0.938124	1.10629	0.939855	1.15579	1.00082	0.984675	1.29256
BRMS1L ENSG00000100916	0.876673	0.929535	1.03026	0.980937	1.21354	1.23307	0.98666	0.861955	1.1691	0.784007
BROX ENSG00000162819	1.01009	0.935756	0.960875	1.41456	0.841618	1.00114	1.29907	0.977785	0.972406	1.00369
BRPF1 ENSG00000156983	1.03269	1.09126	1.01073	0.8738	0.798703	1.08212	0.638905	0.84304	1.07032	1.08102
BRPF3 ENSG00000096070	0.841208	0.990525	1.07029	1.06774	0.971664	0.893158	0.949372	0.97141	1.19279	0.904376
BRS3 ENSG00000102239	1.14944	1.1016	0.890636	1.0101	1.02552	1.31326	0.991927	0.770446	1.03034	0.943486
BRSK1 ENSG00000160469	0.870377	0.957908	1.10133	0.920587	1.19695	0.905677	0.712315	1.18753	0.967297	1.01128
BRSK2 ENSG00000174672	0.861507	1.15904	0.720379	1.24802	0.835408	1.05236	0.902787	0.823976	1.06586	1.15635
BRWD1 ENSG00000185658	0.833868	1.0069	1.18835	0.893844	1.06189	0.908709	0.903612	0.929564	0.97596	0.881226
BRWD3 ENSG00000165288	1.07722	1.04215	1.44767	1.07712	1.01269	1.0105	0.708833	0.925026	1.13401	0.855185
BSCL2 ENSG00000168000	0.942124	0.906456	0.910041	1.07005	1.03673	0.912473	1.15878	0.916089	1.24875	0.999042
BSDC1 ENSG00000160058	0.904535	0.876469	1.33183	1.17343	0.996567	1.00014	1.01979	1.03646	0.830332	0.831291
BSG ENSG00000172270	0.806382	0.993079	0.946259	1.07169	0.942943	1.14854	1.0726	1.11229	1.10637	1.02809
BSN ENSG00000164061	0.760793	1.01537	0.993851	0.745526	1.20144	1.09405	0.621289	0.899369	1.11942	1.10739
BSND ENSG00000162399	0.963532	1.02388	1.12201	1.17421	1.01821	1.20897	1.01688	0.770784	1.05024	1.11511
BSPH1 ENSG00000188334	0.987634	0.858634	0.924546	1.00472	0.714075	1.13595	1.07872	1.00587	0.930494	0.906358
BSPRY ENSG00000119411	1.02427	0.895516	1.07802	1.06936	0.856786	0.853842	1.04139	1.06711	1.08637	0.727381
BST1 ENSG00000109743	0.969458	0.787104	0.83285	1.09752	0.93431	1.19888	0.98348	0.829805	1.01075	1.11268
BST2 ENSG00000130303	0.835256	0.863818	0.663138	0.904831	1.00336	0.959667	0.765852	1.2241	0.948822	0.861652
BTAF1 ENSG00000095564	1.10165	0.914212	1.14672	1.06168	1.07641	1.35034	1.17828	1.07254	0.734708	0.90193
BTBD1 ENSG00000064726	0.807784	0.933456	0.853798	1.00647	0.79267	0.937659	0.878944	0.976331	1.26547	1.08567
BTBD10 ENSG00000148925	0.784835	0.935881	1.11879	1.14756	1.05	0.867674	1.17689	0.865926	0.908018	0.807952
BTBD11 ENSG00000151136	0.908629	1.02408	0.79962	0.898216	0.894193	0.911589	0.866578	0.866889	0.581747	0.864723
BTBD16 ENSG00000138152	1.47837	0.932454	1.15267	1.21088	1.1077	0.940586	1.30002	0.874124	0.968028	0.995904
BTBD18 ENSG00000233436	0.945883	0.857317	1.01542	0.985328	0.688049	0.889793	1.11438	1.00896	1.04974	0.866463
BTBD19 ENSG00000222009	1.10257	0.834692	1.00682	0.831948	0.875373	1.19389	1.0439	1.15133	0.884939	1.07543
BTBD2 ENSG00000133243	1.03779	1.17175	1.16418	0.909608	1.03271	1.17174	1.05533	1.022	0.747579	0.953429
BTBD3 ENSG00000132640	1.07284	0.808284	1.03188	0.945907	0.999099	0.926336	0.729348	1.14282	1.03225	0.803635
BTBD6 ENSG00000184887	0.801465	0.99076	1.18214	0.890485	0.73402	0.996683	0.836249	0.974138	0.927175	1.10706
BTBD7 ENSG00000011114	1.03036	0.873641	0.750986	0.812804	1.05802	0.966847	0.800293	1.11484	0.858305	0.858047
BTBD8 ENSG00000189195	1.07183	1.0064	1.05741	0.693857	1.08656	0.885091	1.10215	1.12227	1.00444	0.8798
BTBD9 ENSG00000183826	1.44106	0.99915	1.12392	0.980912	1.07071	1.02575	0.724964	1.27557	0.897388	1.11656
BTC ENSG00000174808	1.02876	0.972493	0.85229	0.967525	0.928986	1.20824	1.01393	1.22995	0.986536	1.10451
BTD ENSG00000169814	0.81348	0.807457	0.94164	0.921307	0.917924	0.828618	0.890455	1.1583	1.16242	0.936403
BTF3 ENSG00000145741	1.24991	0.95005	0.823272	1.13943	0.850384	0.815169	1.46487	0.834666	0.859209	0.983359
BTF3L4 ENSG00000134717	1.04911	1.07296	0.811975	1.06961	0.983177	0.868933	0.875203	0.869075	0.93795	1.14055
BTG1 ENSG00000133639	0.987589	0.872765	1.0503	1.09813	1.16918	1.03604	0.903201	1.29385	1.12818	1.35964
BTG2 ENSG00000159388	1.27029	1.08587	1.10177	0.941824	1.0355	0.875331	1.14629	0.91753	1.02153	1.03502
BTG3 ENSG00000154640	1.01464	0.715437	0.979839	0.868559	0.92694	1.17345	1.03528	0.950053	0.919851	0.946811
BTG4 ENSG00000137707	0.798517	1.06	1.23458	0.992421	0.994364	1.10637	0.942326	1.0713	0.986894	0.966791
BTK ENSG00000010671	0.87752	1.17698	1.10001	1.02904	0.89655	0.997738	1.06744	0.999171	1.06415	1.06847
BTLA ENSG00000186265	0.838784	0.909494	0.87333	0.721194	0.853393	1.10403	1.19347	1.04846	0.96198	1.03133
BTN1A1 ENSG00000124557	0.975395	1.07006	0.795442	1.04275	0.964369	1.12617	0.941038	0.933047	1.08201	0.955789
BTN2A1 ENSG00000112763	0.751471	0.937892	0.602804	0.88447	0.966699	0.785828	1.12256	1.22487	0.90676	0.873658
BTN2A2 ENSG00000124508	1.14247	0.995672	0.827787	1.15089	0.805854	1.08338	0.815596	0.916705	1.06279	1.11375
BTN3A1 ENSG00000026950	0.962661	0.723661	1.07728	0.830072	0.969889	0.940772	1.12315	0.745855	1.08814	1.13044
BTN3A2 ENSG00000186470	1.10769	1.00006	1.05879	0.881777	0.882592	1.06308	1.14578	1.2094	0.999321	0.984947
BTN3A3 ENSG00000111801	0.629232	1.09769	0.979838	1.13505	1.07164	0.989181	1.0154	1.1923	1.00199	0.913767
BTNL2 ENSG00000204290	0.857573	1.1091	0.706572	0.830813	0.963409	1.18474	0.936307	0.852308	1.19581	0.728607
BTNL3 ENSG00000168903	0.864101	1.05251	0.872907	0.82415	0.949042	1.45345	0.877749	0.986791	0.96661	0.913883
BTNL8 ENSG00000113303	1.22029	0.950783	1.21344	1.01558	0.939575	0.877784	1.03814	1.11403	0.77701	1.2
BTNL9 ENSG00000165810	1.00983	0.958905	1.2814	0.770462	1.23854	0.914304	0.777678	1.02289	1.01988	1.0992
BTRC ENSG00000166167	0.885081	0.792317	0.790264	1.04327	0.934181	0.873291	1.16146	0.965035	0.967547	1.53317
BUB1 ENSG00000169679	0.908071	1.04289	1.25018	1.17761	0.972097	1.12895	0.941669	0.885422	1.10537	0.911461
BUB1B ENSG00000156970	1.06294	0.952929	1.01374	1.22318	1.12133	1.18365	0.977064	0.927046	1.15761	1.00948
BUB3 ENSG00000154473	1.07811	0.898127	1.47913	0.821646	1.04479	0.869166	0.84339	1.0315	1.10372	0.969376
BUD13 ENSG00000137656	1.07728	1.22292	0.932229	1.15873	0.82019	0.946497	0.876682	1.32136	0.764291	0.921862
BUD31 ENSG00000106245	1.05646	0.84215	0.776573	1.32281	1.03704	1.08359	0.879671	0.916855	0.951846	0.814138
BVES ENSG00000112276	1.4082	1.08484	0.978028	1.1421	0.986521	0.910062	1.08547	0.87236	1.04977	0.839954
BYSL ENSG00000112578	0.881326	0.89621	1.04678	1.17844	1.03776	1.23355	1.12583	1.13623	0.827013	0.855004
BZW1 ENSG00000082153	1.03494	1.21289	1.38704	0.994088	1.10901	1.05106	1.40035	1.15863	0.985019	1.21107
BZW2 ENSG00000136261	0.963093	1.05618	1.02787	1.17779	1.02606	0.972828	1.03198	0.917824	0.893364	0.658398
C10orf10 ENSG00000165507	1.11531	0.911394	1.24366	0.869047	1.11135	1.00056	0.743303	0.816518	0.855988	0.98406
C10orf105 ENSG00000214688	0.840815	1.06743	1.0166	0.865094	1.21262	1.087	0.797857	0.869751	1.18111	0.960008
C10orf107 ENSG00000183346	0.817342	0.724374	1.25485	1.35749	0.979843	1.08387	0.9168	1.1854	0.958321	1.1344
C10orf11 ENSG00000148655	1.14811	0.816696	0.881956	1.10636	1.02448	0.705602	0.95025	1.34651	0.923634	1.1706
C10orf128 ENSG00000204161	1.07636	0.798082	1.33928	1.10641	0.863242	1.02355	1.28311	0.673864	1.00086	1.21946
C10orf142 ENSG00000277288	1.21546	0.961923	0.654525	0.770374	0.902752	0.881152	1.03703	1.06848	1.09749	0.898052
C10orf2 ENSG00000107815	1.11017	1.0594	1.15333	1.09031	1.00529	0.898804	0.872074	1.17917	0.978934	0.858023
C10orf35 ENSG00000171224	1.12848	0.803907	0.956583	0.887321	0.857191	0.987869	1.1136	0.823035	0.959275	0.907089
C10orf53 ENSG00000178645	1.16698	1.10531	1.08145	1.02715	0.944144	1.08361	0.901688	0.940022	1.11527	1.06989
C10orf54 ENSG00000107738	1.04659	1.17944	1.08425	1.17111	1.06272	1.18475	0.987968	0.955362	0.916725	1.30335
C10orf55 ENSG00000222047	1.16388	1.31385	0.966439	0.863638	1.11706	1.13527	1.13352	1.05033	1.18239	1.00204
C10orf62 ENSG00000203942	0.991626	0.945675	1.00177	0.928227	0.896644	0.761118	0.830431	0.929453	1.0832	1.06621
C10orf67 ENSG00000179133	0.833914	0.867586	1.15524	1.05552	1.07735	0.997849	1.00571	1.02992	1.18281	1.01232
C10orf71 ENSG00000177354	0.910342	0.912692	1.2407	0.730295	0.976818	0.955091	0.729205	0.977605	0.895633	0.859795
C10orf76 ENSG00000120029	1.00943	1.37679	1.07081	1.14872	1.1711	0.786324	0.72883	0.882768	0.999123	1.01918
C10orf82 ENSG00000165863	1.12175	0.730574	0.945672	1.0279	1.04414	1.04738	0.742086	1.0069	0.945009	0.912781
C10orf88 ENSG00000119965	0.941297	0.94243	0.971876	1.26489	1.38923	1.17768	0.999182	0.980871	0.762902	0.989756
C10orf90 ENSG00000154493	1.01213	1.05798	0.918155	1.39658	1.11135	0.98913	1.08205	0.917566	1.1557	1.15407
C10orf95 ENSG00000120055	0.977526	1.21881	1.08872	0.870388	1.30916	1.02455	0.720321	0.90608	1.07753	1.21029
C10orf99 ENSG00000188373	0.847302	0.848219	0.867889	1.42579	1.15457	0.901292	0.818488	0.992072	1.12696	1.11444
C11orf1 ENSG00000137720	1.20692	0.933371	1.24574	1.0691	0.700583	1.0676	0.880221	1.05175	0.792414	1.09934
C11orf16 ENSG00000176029	1.22652	0.959753	0.999318	0.762128	0.9354	1.03309	0.983091	1.06886	0.84358	1.29504
C11orf21 ENSG00000110665	0.821503	1.03096	0.852029	1.07471	0.781382	1.03361	0.798267	0.994866	1.08145	0.896891
C11orf24 ENSG00000171067	1.09081	0.977807	0.880438	1.07959	0.918798	1.16452	1.07655	0.882617	0.877299	0.788329
C11orf31 ENSG00000211450	1.28872	0.845751	1.23079	1.03544	1.01795	0.843781	0.995261	0.883702	1.15738	0.869424
C11orf40 ENSG00000171987	0.913412	0.925084	0.85325	0.804915	1.11518	0.932831	1.04877	1.00974	0.856708	0.862258
C11orf42 ENSG00000180878	0.742238	1.2844	0.726801	1.29404	0.99813	0.962882	1.05355	0.925976	0.908314	1.09045
C11orf45 ENSG00000174370	1.10441	0.793388	0.94262	0.921718	1.28821	1.10975	0.947373	0.813152	0.990018	0.870702
C11orf49 ENSG00000149179	0.975592	0.810314	1.03877	0.790928	0.975954	0.952835	1.51507	1.00976	0.90583	1.04296
C11orf52 ENSG00000149300	0.930935	1.23953	0.864402	1.08046	1.0257	0.962638	1.0207	0.936332	1.03038	1.19664
C11orf53 ENSG00000150750	0.993103	1.05029	1.33331	1.06146	0.843524	1.125	1.01042	1.18186	1.08712	0.789984
C11orf54 ENSG00000182919	1.21501	0.856269	1.18593	1.02185	1.05544	0.976925	0.792262	0.838689	1.10548	1.00768
C11orf57 ENSG00000150776	1.04292	0.846056	0.852865	1.06408	1.0077	1.0827	1.12409	0.917113	0.765967	1.15184
C11orf58 ENSG00000110696	1.12075	0.855837	1.10149	0.821363	1.3298	0.897095	1.1764	1.37387	1.00141	1.20343
C11orf63 ENSG00000109944	1.04758	0.78295	0.780836	0.826434	1.14543	0.663595	1.10287	0.817898	1.11019	0.905846
C11orf65 ENSG00000166323	1.0982	0.869142	0.827019	1.17194	0.924976	0.966065	0.832592	0.856071	1.18118	1.01582
C11orf68 ENSG00000175573	1.01541	0.708103	1.18098	1.11177	1.1117	1.22514	0.781059	1.51308	0.915254	0.985733
C11orf70 ENSG00000137691	1.01483	0.963319	0.934891	0.892088	1.2249	0.797414	0.972579	0.977981	1.0437	1.08369
C11orf71 ENSG00000180425	0.965142	1.09938	1.13625	0.863589	0.861162	1.02833	1.05685	1.25162	1.00961	0.97162
C11orf74 ENSG00000166352	1.03525	0.83002	0.867755	1.06908	0.908123	1.02489	0.962394	0.969867	0.882829	0.964575
C11orf80 ENSG00000173715	1.09396	1.05573	1.35144	1.14598	0.988711	1.35028	0.862281	0.886639	1.06102	1.13143
C11orf84 ENSG00000168005	0.878479	1.07071	0.810991	0.870275	1.13199	1.21842	1.15685	1.02056	1.21225	0.768866
C11orf87 ENSG00000185742	1.1417	0.90316	0.932595	0.829786	0.894422	1.06288	1.20342	1.17806	0.759089	0.926443
C11orf88 ENSG00000183644	1.03338	1.06793	0.96802	1.15945	0.852114	1.04501	0.884847	0.931667	0.919394	0.840489
C11orf91 ENSG00000205177	1.13779	0.965725	0.890052	0.917438	0.911615	0.947023	1.06544	0.9999	0.813968	1.05191
C11orf94 ENSG00000234776	0.855624	0.93332	1.03285	1.08735	1.05206	0.883966	0.987667	1.14883	1.07168	0.894746
C11orf95 ENSG00000188070	1.13709	1.34662	1.27247	1.2963	0.983073	0.919415	1.11327	1.02366	1.06514	1.02822
C11orf96 ENSG00000187479	1.58519	1.10996	1.1344	1.19878	0.803248	0.728549	0.715823	0.806314	0.813881	0.788977
C11orf98 ENSG00000278615	1.16549	1.07207	1.17112	1.13139	1.05444	1.01042	1.04853	0.881072	0.949781	0.936382
C12orf10 ENSG00000139637	0.975003	0.997756	1.45572	0.9089	1.06924	0.903569	1.02739	0.981698	0.70916	1.08097
C12orf29 ENSG00000133641	1.12712	1.34454	1.05298	0.722448	0.893653	0.950894	0.902582	0.829923	1.20589	0.897787
C12orf4 ENSG00000047621	0.790579	1.04378	0.65039	0.983948	1.06048	0.822278	0.975843	1.12307	0.900934	0.920394
C12orf40 ENSG00000180116	1.05546	1.23677	0.821797	0.983736	0.99686	1.02973	1.01352	0.883154	1.06623	1.11751
C12orf42 ENSG00000179088	1.08126	1.06493	1.04435	0.843073	0.938717	0.880843	0.790614	1.26265	1.33238	0.952654
C12orf43 ENSG00000157895	1.12357	0.839916	1.25901	0.784259	0.695962	0.770285	1.1244	0.695329	0.614028	0.842586
C12orf45 ENSG00000151131	0.884872	1.02773	1.04006	1.07674	0.994723	0.946014	1.12307	0.996592	1.23418	0.932918
C12orf49 ENSG00000111412	0.866428	0.981419	0.939918	0.689827	0.983038	0.774457	1.45395	0.942133	0.766304	0.971779
C12orf50 ENSG00000165805	0.872071	1.18492	0.981204	1.01419	1.21093	0.997369	0.913431	1.00507	0.971885	1.01712
C12orf54 ENSG00000177627	0.809285	0.855621	0.969805	0.963832	1.04159	0.877937	0.988032	1.20637	1.25136	0.939656
C12orf56 ENSG00000185306	0.936616	1.30755	1.18319	1.25917	0.953285	1.13775	0.941878	0.861845	0.835016	1.03835
C12orf57 ENSG00000111678	0.778267	1.06359	1.15133	1.20134	1.09224	1.1179	1.10635	0.913572	0.804496	1.55439
C12orf60 ENSG00000182993	0.957706	0.743785	1.05164	0.97726	1.05371	0.982663	0.938751	0.886715	0.965255	0.857872
C12orf65 ENSG00000130921	1.12556	0.819408	0.797863	0.729323	0.90383	0.952591	0.98365	0.98498	0.945937	0.739555
C12orf66 ENSG00000174206	0.938414	0.955064	0.927121	1.09736	1.00367	1.01132	1.12721	0.770705	0.797618	1.12838
C12orf71 ENSG00000214700	0.947618	0.989263	1.18289	0.982365	0.995488	1.03492	0.971649	0.933123	1.05678	1.14111
C12orf73 ENSG00000204954	1.00662	0.763931	1.35697	0.937244	1.07297	0.968251	0.733488	0.972275	1.06195	1.14166
C12orf75 ENSG00000235162	1.12878	1.00649	0.901109	1.30454	0.944026	1.16484	1.32562	0.969638	1.14904	0.929557
C12orf76 ENSG00000174456	1.44489	1.31734	1.03061	1.12078	1.05748	0.925639	1.04975	1.07172	1.16923	1.1211
C14orf1 ENSG00000133935	0.900025	0.986414	1.46118	0.984504	0.998815	0.91374	0.921369	0.917775	0.974476	0.715424
C14orf105 ENSG00000100557	0.747884	1.00615	0.930983	0.91507	1.25497	1.13745	1.05216	0.791999	1.02531	1.02254
C14orf119 ENSG00000179933	0.954723	0.92938	0.855087	0.988685	0.74222	1.20844	0.626879	1.01754	0.986716	1.03339
C14orf132 ENSG00000227051	0.987688	0.877928	0.853986	1.06791	1.16122	0.983842	1.21013	1.11101	0.870114	1.2244
C14orf142 ENSG00000170270	1.02057	0.892526	1.15281	0.885536	1.17722	0.79614	0.932266	1.01437	1.01919	0.873345
C14orf159 ENSG00000133943	0.942758	0.797413	0.646522	0.701009	0.91035	0.759331	1.03861	1.01226	1.20672	0.839553
C14orf166 ENSG00000087302	1.06892	0.889094	0.917294	0.755808	0.952258	1.21466	1.06168	1.21298	0.869568	0.916691
C14orf169 ENSG00000170468	0.890671	0.880317	0.965237	1.04612	0.868007	0.815401	0.909519	1.13734	1.14907	0.936554
C14orf177 ENSG00000176605	0.852263	0.898618	1.06833	0.934178	0.95334	1.12921	1.05053	1.09545	0.998603	1.09207
C14orf178 ENSG00000197734	1.28636	1.0657	1.1906	1.07367	0.822492	0.867057	0.759205	1.31463	0.88773	0.939471
C14orf180 ENSG00000184601	1.04819	0.867101	1.24973	1.01689	1.09219	0.87155	1.23723	0.892922	0.925928	1.2201
C14orf2 ENSG00000156411	0.954866	0.92555	1.03451	1.05398	0.848828	1.1675	1.11151	1.02065	1.04083	0.853667
C14orf28 ENSG00000179476	0.816483	0.874426	0.907399	0.846971	1.12378	1.18396	0.699814	1.08872	0.944754	1.05876
C14orf37 ENSG00000139971	0.81957	1.03825	0.782185	1.12401	0.867537	1.20186	0.974545	1.16506	0.95328	1.13237
C14orf39 ENSG00000179008	0.862936	0.82706	1.15717	0.953844	0.782985	0.970351	1.14128	0.818841	0.849831	0.855576
C14orf79 ENSG00000140104	1.17262	1.08642	0.744996	0.873827	1.06891	0.995371	1.16969	0.808251	1.09589	1.34979
C14orf80 ENSG00000185347	0.846915	0.776648	0.981528	0.932459	0.805725	1.23877	1.29736	1.084	1.17617	1.35418
C14orf93 ENSG00000100802	1.27525	1.19561	0.975721	0.908636	1.07439	0.677578	0.855667	1.00644	1.12533	1.21112
C15orf39 ENSG00000167173	1.04639	0.826151	0.848604	0.928712	1.21509	0.960076	0.809258	1.07725	0.850338	1.20836
C15orf40 ENSG00000169609	1.04305	1.22283	1.06171	0.918472	0.990492	0.902914	1.00839	0.962754	0.802366	1.14678
C15orf41 ENSG00000186073	1.12724	1.1854	0.804892	1.4104	1.01024	1.07152	1.00311	1.03203	0.890823	0.828889
C15orf48 ENSG00000166920	0.851805	0.91952	1.03417	1.08781	0.810747	0.981231	0.792943	1.02239	0.980343	0.999681
C15orf52 ENSG00000188549	0.734198	0.902369	1.19668	0.8285	1.12953	0.848005	0.925659	1.08491	0.836855	1.06082
C15orf53 ENSG00000175779	0.934206	1.07461	0.880476	1.13404	1.19245	1.27356	0.793395	0.999173	0.918876	0.938623
C15orf57 ENSG00000128891	0.952493	0.99343	0.931289	0.811454	0.725368	1.04658	0.850141	0.763491	1.00446	0.971438
C15orf59 ENSG00000205363	0.857843	1.14645	1.09892	1.00996	1.05547	0.909569	1.15686	0.932137	0.917702	0.836736
C15orf61 ENSG00000189227	0.843641	0.899583	0.874933	0.904217	0.809652	0.895852	1.10069	0.931986	1.23092	0.973732
C15orf62 ENSG00000188277	1.11213	0.737641	1.04484	0.871538	0.822696	1.02401	0.927899	0.914138	0.887212	0.741943
C15orf65 ENSG00000261652	1.20181	0.727381	0.872839	1.15997	1.08412	0.889359	0.80806	1.0156	1.22397	1.16724
C16orf13 ENSG00000130731	1.09761	0.903489	0.946273	1.02905	0.846223	0.953633	1.09844	0.890503	0.916071	1.03995
C16orf45 ENSG00000166780	1.02289	0.963267	0.86994	1.13806	0.824055	1.07921	0.914293	1.07829	0.862406	0.869096
C16orf46 ENSG00000166455	0.934556	1.01017	1.07171	1.05107	1.13555	0.724014	0.808811	0.890423	1.03247	1.29777
C16orf52 ENSG00000185716	0.897299	1.09462	1.13975	0.935636	1.07011	1.14762	0.99486	0.733682	1.11693	0.83557
C16orf54 ENSG00000185905	0.782961	1.07632	0.995779	0.844651	1.20655	0.898027	0.81307	1.03592	0.969012	1.13685
C16orf58 ENSG00000140688	1.12667	0.829523	1.34306	1.18702	0.844211	0.908112	0.906135	1.0119	1.07566	0.969149
C16orf59 ENSG00000162062	0.956004	1.11843	0.819746	0.854445	0.899461	1.00981	1.06593	1.00399	0.855425	1.32648
C16orf62 ENSG00000103544	0.696205	0.835592	0.773751	0.85529	0.993929	0.99307	1.12444	0.931527	0.95332	0.788871
C16orf70 ENSG00000125149	1.08416	0.829569	0.95616	0.973333	1.04989	0.941369	0.929674	1.0724	0.94938	1.16993
C16orf71 ENSG00000166246	1.08145	1.00103	1.22799	1.09089	1.30848	0.855341	0.884332	0.66521	0.792851	1.01676
C16orf72 ENSG00000182831	0.907301	1.1713	0.981972	1.06713	0.769015	1.16858	0.756193	0.853541	0.962394	1.05552
C16orf74 ENSG00000154102	0.993018	1.23736	0.722833	1.01189	0.935443	0.829258	0.849946	0.969588	0.977759	0.823406
C16orf78 ENSG00000166152	0.741513	1.02119	1.00487	1.08919	0.646757	0.819004	1.17505	1.1114	0.988691	0.960818
C16orf82 ENSG00000234186	1.19289	0.980556	0.820725	0.942697	1.07703	1.04768	0.81167	0.809562	0.841491	0.806993
C16orf86 ENSG00000159761	1.02853	0.866989	0.854035	1.09686	0.952319	1.01707	0.916388	0.896729	0.867912	1.09391
C16orf87 ENSG00000155330	1.01358	1.03681	1.21766	0.831888	0.841305	0.964832	1.06161	1.29631	1.16193	0.860577
C16orf89 ENSG00000153446	0.938377	0.926416	1.18803	0.911822	1.22451	0.85074	0.711558	1.03713	0.933284	1.01763
C16orf91 ENSG00000174109	1.09882	1.11493	1.3595	0.881397	1.04892	1.23885	0.988767	0.764007	0.842463	1.06108
C16orf92 ENSG00000167194	1.20741	1.04554	1.04533	0.997059	1.06183	0.7964	1.1488	1.00921	1.22418	0.948356
C16orf95 ENSG00000260456	1.29225	1.1965	0.987312	0.989547	0.929826	1.09799	1.14702	0.846564	1.07732	1.29115
C16orf96 ENSG00000205832	0.816649	1.06018	1.08117	0.955343	1.00503	0.887171	0.863721	0.927881	1.22284	1.19789
C17orf105 ENSG00000231256	0.995506	0.863814	0.954857	1.05142	0.89762	1.05203	1.04388	0.812773	0.962075	1.22127
C17orf107 ENSG00000205710	1.01448	1.06755	0.905473	0.919956	0.899009	0.941892	1.00164	1.03952	1.08759	1.31468
C17orf49 ENSG00000258315	1.13595	0.939408	0.860948	0.996514	1.01782	0.944473	0.869004	1.19545	0.719597	1.17852
C17orf50 ENSG00000270806	0.971823	1.02593	0.773016	1.0663	1.21888	0.899181	0.855639	1.11721	0.837796	0.824374
C17orf51 ENSG00000212719	1.37776	0.898838	1.16193	0.980163	1.02333	0.924991	0.928703	0.74395	0.834481	1.14777
C17orf53 ENSG00000125319	1.28902	0.954556	0.703158	1.27357	0.979352	0.820046	0.888378	1.08796	0.988417	0.745042
C17orf58 ENSG00000186665	1.20153	0.932783	0.963539	1.11455	1.04486	0.726954	1.3723	1.21924	0.916683	0.799781
C17orf62 ENSG00000178927	1.09991	1.13493	0.90106	1.12795	0.785434	1.0258	1.02561	1.02204	1.15195	0.649793
C17orf64 ENSG00000141371	1.1479	0.884237	0.879946	1.03756	1.09522	1.10541	1.14114	1.06885	0.892048	0.962319
C17orf67 ENSG00000214226	1.01286	0.992637	1.12864	1.12555	0.855608	0.999823	0.843929	0.98099	0.990832	0.934809
C17orf74 ENSG00000184560	0.782746	1.1579	1.11864	0.872314	0.919801	1.0176	0.901067	0.824352	0.923383	0.993981
C17orf75 ENSG00000108666	0.896632	1.01513	1.03125	1.06753	0.981379	1.20575	1.41715	0.816097	0.758165	1.04882
C17orf78 ENSG00000278505	1.06556	0.972496	0.916931	0.909637	0.993059	1.29018	1.16136	0.843519	1.25353	0.908429
C17orf80 ENSG00000141219	1.31594	1.14965	0.960098	0.915362	1.2615	1.02168	1.05373	1.34452	1.26525	0.754499
C17orf89 ENSG00000224877	0.984212	0.831191	0.962884	1.30865	1.11484	1.3102	0.907696	1.16028	0.965754	0.932117
C17orf96 ENSG00000273604	0.775114	0.966205	0.899809	0.975908	0.940635	0.873438	0.938744	1.01238	0.839615	1.2216
C17orf97 ENSG00000187624	1.18987	0.88528	1.04314	0.851416	0.902291	0.867356	1.25561	0.848892	1.09076	1.18692
C17orf98 ENSG00000275489	0.844475	0.899117	1.00521	0.930795	0.849782	0.844218	0.939044	0.860106	1.18717	0.885799
C17orf99 ENSG00000187997	0.907126	0.901476	0.851956	1.04478	1.11806	1.01965	1.11082	1.3233	1.03159	1.14672
C18orf21 ENSG00000141428	1.00865	1.12402	0.875114	1.03696	0.970718	0.873916	1.08365	0.814129	1.08914	1.16326
C18orf25 ENSG00000152242	0.792991	0.994881	1.10772	1.14678	1.25296	1.14818	0.862723	0.8594	0.908338	0.88635
C18orf32 ENSG00000177576	1.05569	0.907263	0.943466	0.900587	0.899066	1.0578	1.07611	0.944639	0.977044	1.04457
C18orf54 ENSG00000166845	1.23464	1.05089	1.03232	1.17174	0.882024	1.19948	0.874265	0.815365	1.15473	1.17974
C18orf63 ENSG00000206043	1.03225	0.89342	0.826056	0.736796	0.953677	0.900802	1.11657	0.834219	0.984377	0.987727
C18orf8 ENSG00000141452	0.855689	0.827802	0.889097	1.02793	1.33822	0.753621	0.809418	0.990316	1.13702	1.05909
C19orf12 ENSG00000131943	0.834326	0.683211	0.960486	0.957179	1.37693	1.05561	0.895823	1.03627	0.752226	0.957544
C19orf18 ENSG00000177025	0.866852	0.879973	0.920391	0.890412	0.96615	0.864534	1.14892	0.838885	0.963485	0.967431
C19orf24 ENSG00000228300	0.914645	1.27764	0.969601	0.831323	1.15391	0.828863	1.08275	1.03053	0.88134	0.860374
C19orf25 ENSG00000119559	0.983449	0.955783	1.15239	0.81911	1.13925	1.04544	1.01956	0.898785	0.780484	1.01179
C19orf33 ENSG00000167644	0.975498	0.98639	1.10566	0.809097	1.23158	0.808877	0.992899	0.895563	0.769102	1.58499
C19orf35 ENSG00000188305	1.23243	0.992967	0.855765	0.687776	1.32053	0.894427	1.12596	0.884808	0.977212	0.795366
C19orf38 ENSG00000214212	1.14931	0.896705	0.946179	0.833004	1.05873	0.928614	1.01033	0.954832	1.02496	0.877848
C19orf43 ENSG00000123144	1.07558	0.968975	1.17709	1.03558	0.972448	0.838932	0.731474	0.669428	1.09226	0.892737
C19orf44 ENSG00000105072	1.24795	1.09116	1.15654	1.07553	0.806215	1.12058	0.974966	0.872183	1.08111	0.916821
C19orf45 ENSG00000198723	0.905839	1.10543	0.896445	1.12346	0.801248	1.15019	1.02714	1.09685	1.16152	1.04471
C19orf47 ENSG00000160392	1.17273	0.932597	1.27794	0.906085	0.978484	1.04911	0.786283	0.81409	1.44044	1.27018
C19orf48 ENSG00000167747	1.0381	1.06379	1.40429	0.952626	1.1589	0.946511	0.804578	1.15089	0.819437	1.06199
C19orf52 ENSG00000142444	1.0623	1.05491	0.934683	1.05283	1.08029	0.947654	1.22079	1.21393	1.24879	1.22395
C19orf53 ENSG00000104979	1.02798	1.08303	1.8415	0.992714	0.949084	0.950334	0.821206	0.663022	0.546836	1.77521
C19orf54 ENSG00000188493	1.01904	1.0656	0.888975	0.972947	0.878993	0.752603	1.09659	0.805685	0.851969	0.871542
C19orf57 ENSG00000132016	0.858959	0.795274	0.845341	1.0133	0.971419	0.8132	1.16648	1.13931	0.916973	0.924534
C19orf60 ENSG00000006015	0.916334	0.961568	0.820489	0.918957	0.847648	1.0214	1.22494	0.816492	0.935574	0.98543
C19orf66 ENSG00000130813	1.01049	0.96883	0.83964	0.83406	0.768165	1.0547	0.812276	0.991165	0.893283	0.763815
C19orf67 ENSG00000188032	1.04876	1.03511	0.9699	1.23482	1.02568	1.11472	1.21453	1.06255	0.921073	0.800648
C19orf68 ENSG00000185453	1.05896	1.04721	0.914281	1.00184	1.00376	0.912917	1.10818	0.960526	0.941182	1.07806
C19orf70 ENSG00000174917	0.978295	0.975978	0.759174	1.33282	0.924513	1.1549	0.876958	0.732048	0.788556	1.32773
C19orf71 ENSG00000183397	1.16399	1.03184	0.922038	0.891793	1.16541	1.07404	0.859793	0.792369	0.949795	1.10352
C19orf73 ENSG00000221916	0.994277	1.00035	0.881182	0.807579	0.950462	1.00878	1.20714	1.1759	1.15178	1.03666
C19orf81 ENSG00000235034	0.622441	0.969075	1.13045	1.18925	0.72985	1.31054	0.958289	1.16861	1.08959	0.983222
C19orf84 ENSG00000262874	1.21552	0.958182	1.09375	0.99347	0.864259	1.08087	1.16404	1.2045	1.16906	0.898028
C1D ENSG00000197223	0.830308	0.925349	0.884422	1.00311	0.908535	1.19084	0.941878	0.974765	0.976475	1.1324
C1GALT1 ENSG00000106392	0.983969	0.954974	0.988802	1.26476	0.791466	1.03138	0.849912	0.952348	0.90313	0.929525
C1GALT1C1 ENSG00000171155	1.0389	0.895499	0.836535	1.05553	0.989799	1.01401	0.892482	1.10971	1.07305	1.05829
C1GALT1C1L ENSG00000223658	0.713648	1.06416	1.09293	1.24215	0.995408	0.818325	0.796937	0.842843	0.872578	1.07569
C1QA ENSG00000173372	1.00051	1.05029	1.05561	0.903229	1.01996	1.17578	0.99895	0.970121	0.747269	1.0466
C1QB ENSG00000173369	1.0087	1.18017	1.12866	0.692552	0.999874	0.975291	0.974216	0.850174	1.20977	1.06292
C1QBP ENSG00000108561	0.905	1.10978	1.22787	1.05223	0.824321	1.23361	1.06144	1.0182	0.806566	0.784656
C1QC ENSG00000159189	0.827008	1.09753	1.08785	0.923472	0.937808	1.16785	0.708872	0.836825	0.627974	0.743989
C1QL1 ENSG00000131094	0.628464	0.836338	1.08307	1.09495	1.03679	0.992341	1.08896	0.779234	0.856079	1.21259
C1QL2 ENSG00000144119	1.00984	0.815285	0.810928	0.96533	1.13478	1.03997	1.00987	0.924965	0.870864	1.03809
C1QL3 ENSG00000165985	0.97371	1.09111	1.02184	0.978607	0.916698	1.29632	0.889463	1.01776	1.0526	1.11975
C1QL4 ENSG00000186897	0.874849	0.93536	0.943988	1.21893	0.913848	0.841422	1.14809	0.808482	1.2558	0.874218
C1QTNF1 ENSG00000173918	0.717737	0.746052	0.779479	0.953332	1.23111	1.10329	0.975376	1.08585	0.990337	0.907294
C1QTNF2 ENSG00000145861	0.950599	1.14552	0.918053	0.83749	1.03174	0.882288	1.02037	0.84352	0.942056	1.11057
C1QTNF3 ENSG00000082196	0.861462	1.09647	1.01745	1.09874	0.956493	0.811539	0.865545	0.826865	0.855383	1.02249
C1QTNF4 ENSG00000172247	0.837408	0.902418	1.04323	1.06829	0.691603	0.955445	1.14437	1.0539	1.07418	0.930194
C1QTNF5 ENSG00000223953	0.734637	1.06585	1.00857	0.933177	1.11148	1.03845	1.1016	1.06027	0.761919	1.05375
C1QTNF6 ENSG00000133466	1.08321	0.989759	0.987274	0.859029	0.920092	1.04102	0.929561	0.970467	0.897628	0.907758
C1QTNF7 ENSG00000163145	0.90774	1.24689	1.07275	1.0169	0.948239	0.876909	1.0919	1.05154	1.08484	1.19958
C1QTNF9 ENSG00000240654	1.19042	0.991017	1.24476	0.853031	1.04013	1.03672	1.01407	1.03474	0.800389	1.19927
C1QTNF9B ENSG00000205863	1.14554	0.732045	0.943698	0.957976	0.903896	1.0632	1.02213	0.887766	0.907955	1.49983
C1QTNF9B-AS1 ENSG00000281899	0.870018	0.862105	1.26754	1.04726	0.913253	1.13781	0.938894	0.814573	1.21902	0.9222
C1R ENSG00000159403	0.837953	0.933501	1.16325	1.14506	0.992436	1.16858	1.1625	1.02825	0.677195	1.27736
C1RL ENSG00000139178	0.942181	0.885735	1.42123	0.957795	1.00859	0.903644	0.947803	1.0592	0.84776	0.918487
C1S ENSG00000182326	0.770704	1.09082	1.23063	1.0943	1.04555	0.68384	1.27901	0.83928	1.10989	1.01874
C1orf100 ENSG00000173728	1.17807	1.12623	1.24053	1.18863	0.9226	1.24819	0.819922	1.20311	1.28605	0.78564
C1orf101 ENSG00000179397	0.689405	1.07803	0.881672	0.966095	1.18547	0.815327	0.776843	1.03162	0.861274	1.08427
C1orf105 ENSG00000180999	0.909801	0.893897	0.726124	1.17123	1.20023	1.20963	0.929616	0.988602	1.00774	0.915654
C1orf106 ENSG00000163362	1.16034	0.959973	1.08996	1.03934	0.805845	1.04364	1.417	0.718235	1.09175	0.969669
C1orf109 ENSG00000116922	0.990571	1.05202	1.1378	0.689494	1.27029	0.929153	0.831282	1.22832	1.10083	1.3276
C1orf112 ENSG00000000460	1.03641	1.11914	0.967066	0.909136	1.20519	1.37869	0.879447	1.10559	1.07587	0.846514
C1orf115 ENSG00000162817	0.979459	0.795609	1.00122	1.06211	1.06228	1.18266	0.905113	0.965536	0.663849	0.9909
C1orf116 ENSG00000182795	1.1452	0.899383	1.14626	0.919474	0.848309	0.961034	0.856777	0.93685	1.29389	0.967532
C1orf122 ENSG00000197982	0.769458	0.72587	0.837449	1.17499	1.00547	0.817779	0.900871	1.28108	1.03818	1.18957
C1orf123 ENSG00000162384	0.988622	0.845505	1.05092	1.0949	1.36275	1.05327	1.19377	0.922585	1.25014	0.866984
C1orf127 ENSG00000175262	0.913604	1.11735	0.847505	1.09658	1.29338	0.886377	0.837971	0.974382	0.87674	1.16626
C1orf131 ENSG00000143633	0.997734	0.999997	1.04153	0.811128	0.995972	0.87796	0.982833	1.13116	0.830861	1.18302
C1orf141 ENSG00000203963	1.01713	1.00922	1.07568	1.33546	0.777534	0.812076	0.853157	0.973251	1.11507	0.728041
C1orf145 ENSG00000162913	0.920332	1.22717	1.09655	1.29272	0.914705	0.855642	0.925881	1.16816	1.02516	1.12299
C1orf146 ENSG00000203910	1.14056	1.30201	1.06363	0.994104	1.23344	1.06514	0.903028	1.10957	0.804361	1.08434
C1orf158 ENSG00000157330	0.980321	0.944135	0.982991	1.09262	1.00129	1.08767	1.17769	1.04214	1.16582	0.815315
C1orf159 ENSG00000131591	1.04973	0.644512	0.84191	0.785594	1.23575	1.16268	1.03278	0.969417	0.996693	0.747612
C1orf162 ENSG00000143110	1.05425	0.943248	1.0827	0.695385	0.927689	0.760019	1.02337	0.916579	1.04586	1.05023
C1orf167 ENSG00000215910	1.02764	0.923839	0.801408	0.837319	1.33069	1.23812	0.991545	1.22264	0.947069	1.36632
C1orf168 ENSG00000187889	1.16632	0.965732	1.24804	0.967482	0.8965	1.08826	0.902143	1.20923	1.01254	0.842497
C1orf174 ENSG00000198912	1.1499	0.941948	1.03856	1.1316	1.10389	0.883543	0.979748	1.16548	0.987736	0.933974
C1orf185 ENSG00000204006	0.930893	0.937021	0.811686	0.956899	0.848878	1.05134	1.03495	0.970699	0.917249	0.754142
C1orf186 ENSG00000263961	1.04685	0.994248	1.0114	0.930753	1.06196	1.07974	1.05699	0.911107	0.915424	0.76013
C1orf194 ENSG00000179902	1.23032	0.967666	1.25734	1.11367	0.992157	0.996213	0.931557	1.17981	0.726205	0.93218
C1orf198 ENSG00000119280	1.17409	1.24785	0.880741	0.97781	0.985459	0.92593	1.03568	1.6274	0.849741	1.05896
C1orf204 ENSG00000188004	1.05567	0.857115	1.0332	0.91072	1.09278	0.973279	0.876844	0.946844	0.988745	1.13447
C1orf21 ENSG00000116667	1.0226	0.917364	0.672896	1.03991	1.09371	0.887472	0.891811	1.0932	1.28419	1.10137
C1orf210 ENSG00000253313	0.663939	1.04442	1.09307	1.02269	1.43353	0.882117	0.889242	1.06663	0.939976	1.07363
C1orf216 ENSG00000142686	1.06893	0.891646	1.0864	1.02299	0.935153	1.27792	0.909403	1.14302	0.956008	0.925151
C1orf226 ENSG00000239887	0.916721	0.913264	0.615387	0.964776	0.754578	1.04839	1.28123	1.1776	0.998745	0.969687
C1orf228 ENSG00000198520	0.854423	0.96869	0.991273	1.13084	0.913176	1.11658	1.01177	0.82033	0.764833	0.936582
C1orf234 ENSG00000227868	0.877657	1.03407	0.928628	1.12964	1.15675	1.08927	1.02271	0.94405	1.05175	1.10399
C1orf27 ENSG00000157181	0.997406	0.958723	1.1617	0.876708	1.09407	1.02611	0.754398	0.949988	1.26893	0.969476
[truncated: 15,949 more rows]
