# Supplementary material for: Spatial maps of prostate cancer transcriptomes reveal an unexplored landscape of heterogeneity
Source: Nat Commun. 2018 Jun 20;9:2419. doi: 10.1038/s41467-018-04724-5 (PMC6010471; doi:10.1038/s41467-018-04724-5)
Supplement: Supplementary file 9 — Supplementary Data 6 [file 41467_2018_4724_MOESM9_ESM.zip › Supplementary Dataset 3/contributions_gene.tsv]

A1BG ENSG00000121410	89
A1CF ENSG00000148584	37
A2M ENSG00000175899	45438
A2ML1 ENSG00000166535	221
A4GALT ENSG00000128274	4019
AAAS ENSG00000094914	3093
AACS ENSG00000081760	800
AADAC ENSG00000114771	1
AADACL2 ENSG00000197953	1
AADACL4 ENSG00000204518	15
AADAT ENSG00000109576	650
AAED1 ENSG00000158122	597
AAGAB ENSG00000103591	1597
AAK1 ENSG00000115977	1779
AAMDC ENSG00000087884	3566
AAMP ENSG00000127837	12817
AAR2 ENSG00000131043	2668
AARD ENSG00000205002	63
AARS ENSG00000090861	5888
AARSD1 ENSG00000266967	407
AASDH ENSG00000157426	290
AASDHPPT ENSG00000149313	355
AASS ENSG00000008311	281
AATF ENSG00000275700	2769
AATK ENSG00000181409	119
AATK-AS1 ENSG00000225180	4
ABAT ENSG00000183044	890
ABC13-47488600E17.1 ENSG00000283199	162
ABC13-47656900H15.1 ENSG00000283566	57
ABC7-42404400C24.1 ENSG00000277758	14
ABCA1 ENSG00000165029	393
ABCA10 ENSG00000154263	115
ABCA12 ENSG00000144452	41
ABCA13 ENSG00000179869	21
ABCA2 ENSG00000107331	5862
ABCA3 ENSG00000167972	2771
ABCA4 ENSG00000198691	24
ABCA5 ENSG00000154265	500
ABCA6 ENSG00000154262	118
ABCA7 ENSG00000064687	814
ABCA8 ENSG00000141338	1155
ABCA9 ENSG00000154258	304
ABCB1 ENSG00000085563	145
ABCB10 ENSG00000135776	250
ABCB11 ENSG00000073734	21
ABCB4 ENSG00000005471	121
ABCB5 ENSG00000004846	21
ABCB6 ENSG00000115657	92
ABCB7 ENSG00000131269	716
ABCB8 ENSG00000197150	2881
ABCB9 ENSG00000150967	814
ABCC1 ENSG00000103222	1937
ABCC10 ENSG00000124574	1590
ABCC11 ENSG00000121270	188
ABCC12 ENSG00000140798	55
ABCC2 ENSG00000023839	3
ABCC3 ENSG00000108846	1427
ABCC4 ENSG00000125257	3703
ABCC5 ENSG00000114770	2386
ABCC6 ENSG00000091262	249
ABCC8 ENSG00000006071	1570
ABCC9 ENSG00000069431	225
ABCD1 ENSG00000101986	1874
ABCD2 ENSG00000173208	22
ABCD3 ENSG00000117528	394
ABCD4 ENSG00000119688	1294
ABCE1 ENSG00000164163	416
ABCF1 ENSG00000204574	5149
ABCF2 ENSG00000033050	6033
ABCF3 ENSG00000161204	3055
ABCG1 ENSG00000160179	978
ABCG2 ENSG00000118777	456
ABCG4 ENSG00000172350	22
ABCG5 ENSG00000138075	10
ABHD1 ENSG00000143994	483
ABHD10 ENSG00000144827	1652
ABHD11 ENSG00000106077	6452
ABHD12 ENSG00000100997	8625
ABHD12B ENSG00000131969	0
ABHD13 ENSG00000139826	605
ABHD14A ENSG00000248487	2800
ABHD14A-ACY1 ENSG00000114786	1
ABHD14B ENSG00000114779	10783
ABHD15 ENSG00000168792	813
ABHD16A ENSG00000204427	393
ABHD17A ENSG00000129968	2995
ABHD17B ENSG00000107362	569
ABHD17C ENSG00000136379	741
ABHD18 ENSG00000164074	384
ABHD2 ENSG00000140526	3872
ABHD3 ENSG00000158201	233
ABHD4 ENSG00000100439	1704
ABHD5 ENSG00000011198	140
ABHD6 ENSG00000163686	829
ABHD8 ENSG00000127220	2843
ABI1 ENSG00000136754	1014
ABI2 ENSG00000138443	2500
ABI3 ENSG00000108798	791
ABI3BP ENSG00000154175	98
ABL1 ENSG00000097007	5414
ABL2 ENSG00000143322	1236
ABLIM1 ENSG00000099204	6258
ABLIM2 ENSG00000163995	131
ABLIM3 ENSG00000173210	1261
ABO ENSG00000175164	704
ABR ENSG00000159842	3026
ABRA ENSG00000174429	26
ABRACL ENSG00000146386	168
ABT1 ENSG00000146109	1062
ABTB1 ENSG00000114626	5752
ABTB2 ENSG00000166016	689
AC002429.5 ENSG00000236197	0
AC004076.7 ENSG00000268533	1
AC004158.1 ENSG00000280264	3
AC004381.6 ENSG00000005189	783
AC004754.3 ENSG00000269881	170
AC004813.1 ENSG00000279777	3
AC004824.1 ENSG00000280226	0
AC005281.1 ENSG00000226690	15
AC005477.1 ENSG00000280188	4
AC005480.1 ENSG00000279461	140
AC006116.20 ENSG00000267710	41
AC006328.1 ENSG00000280301	0
AC006386.1 ENSG00000279115	206
AC006994.3 ENSG00000279317	17
AC007040.11 ENSG00000258881	73
AC007906.1 ENSG00000279018	8
AC008074.1 ENSG00000279644	15
AC008522.1 ENSG00000279232	39
AC008686.1 ENSG00000280221	1
AC008759.1 ENSG00000279471	0
AC008810.1 ENSG00000279126	2
AC008914.1 ENSG00000279768	1
AC009014.3 ENSG00000271824	75
AC009060.2 ENSG00000280252	3
AC009977.1 ENSG00000279335	0
AC010731.4 ENSG00000235118	1
AC011155.1 ENSG00000280098	9
AC011380.1 ENSG00000281227	1
AC012005.1 ENSG00000279274	366
AC012005.2 ENSG00000279287	4
AC012363.1 ENSG00000281676	4
AC013269.5 ENSG00000184761	0
AC013461.1 ENSG00000091436	1790
AC016142.1 ENSG00000280141	0
AC016549.1 ENSG00000281325	8
AC016577.1 ENSG00000279646	0
AC016991.1 ENSG00000279435	0
AC017081.1 ENSG00000279921	0
AC018512.1 ENSG00000279808	7
AC018902.1 ENSG00000280817	1
AC021106.1 ENSG00000279386	0
AC024060.1 ENSG00000281584	1
AC024592.12 ENSG00000267740	0
AC025335.1 ENSG00000179859	580
AC055733.1 ENSG00000280127	1
AC055866.1 ENSG00000281079	1
AC069063.2 ENSG00000279380	2
AC073130.2 ENSG00000281656	0
AC073657.1 ENSG00000279937	4
AC074033.1 ENSG00000281137	56
AC087350.1 ENSG00000281527	1
AC087762.1 ENSG00000279588	1
AC090154.1 ENSG00000278888	0
AC090498.1 ENSG00000279483	17456
AC092384.1 ENSG00000280675	4
AC092835.2 ENSG00000233757	7
AC092881.1 ENSG00000279530	0
AC100821.1 ENSG00000280473	3
AC104057.1 ENSG00000280427	1
AC104073.1 ENSG00000280410	4
AC104304.4 ENSG00000283473	0
AC104389.2 ENSG00000279824	1
AC104981.1 ENSG00000278938	4
AC105009.1 ENSG00000281855	2
AC105052.1 ENSG00000279168	54
AC109486.1 ENSG00000280447	2
AC109829.1 ENSG00000233438	1
AC110602.1 ENSG00000281267	22
AC110615.1 ENSG00000279909	212
AC112719.1 ENSG00000280671	3
AC113404.1 ENSG00000254893	1088
AC118758.1 ENSG00000268187	6
AC131097.4 ENSG00000216921	216
AC131263.1 ENSG00000280550	1
AC138517.6 ENSG00000283288	7
AC138647.1 ENSG00000226490	2
AC138969.4 ENSG00000183889	2593
AC241377.1 ENSG00000281741	625
AC241585.1 ENSG00000281571	113
AC242988.1 ENSG00000278939	1
AC243756.1 ENSG00000270339	4
AC243945.1 ENSG00000279510	1
AC245100.1 ENSG00000280649	643
ACAA1 ENSG00000060971	14846
ACAA2 ENSG00000167315	2881
ACACA ENSG00000278540	3718
ACACB ENSG00000076555	1362
ACAD10 ENSG00000111271	1008
ACAD11 ENSG00000240303	34
ACAD8 ENSG00000151498	1377
ACAD9 ENSG00000177646	2615
ACADL ENSG00000115361	871
ACADM ENSG00000117054	653
ACADS ENSG00000122971	2430
ACADSB ENSG00000196177	648
ACADVL ENSG00000072778	36341
ACAN ENSG00000157766	222
ACAP1 ENSG00000072818	1483
ACAP2 ENSG00000114331	654
ACAP3 ENSG00000131584	8245
ACAT1 ENSG00000075239	2039
ACAT2 ENSG00000120437	2861
ACBD3 ENSG00000182827	1198
ACBD4 ENSG00000181513	4623
ACBD5 ENSG00000107897	319
ACBD6 ENSG00000230124	1971
ACBD7 ENSG00000176244	0
ACCS ENSG00000110455	1481
ACCSL ENSG00000205126	12
ACD ENSG00000102977	3051
ACE ENSG00000159640	1466
ACE2 ENSG00000130234	33
ACER1 ENSG00000167769	105
ACER2 ENSG00000177076	12
ACER3 ENSG00000078124	663
ACHE ENSG00000087085	1998
ACIN1 ENSG00000100813	5323
ACKR1 ENSG00000213088	1247
ACKR2 ENSG00000144648	70
ACKR3 ENSG00000144476	825
ACKR4 ENSG00000129048	6
ACLY ENSG00000131473	3280
ACMSD ENSG00000153086	9
ACO1 ENSG00000122729	517
ACO2 ENSG00000100412	3279
ACOD1 ENSG00000102794	4
ACOT1 ENSG00000184227	1744
ACOT11 ENSG00000162390	436
ACOT12 ENSG00000172497	69
ACOT13 ENSG00000112304	2221
ACOT2 ENSG00000119673	1158
ACOT4 ENSG00000177465	160
ACOT6 ENSG00000205669	0
ACOT7 ENSG00000097021	3874
ACOT8 ENSG00000101473	3573
ACOT9 ENSG00000123130	2011
ACOX1 ENSG00000161533	9014
ACOX2 ENSG00000168306	1720
ACOX3 ENSG00000087008	2058
ACOXL ENSG00000153093	233
ACP1 ENSG00000143727	1784
ACP2 ENSG00000134575	5770
ACP5 ENSG00000102575	2267
ACP6 ENSG00000162836	2278
ACP7 ENSG00000183760	49
ACPP ENSG00000014257	103245
ACPT ENSG00000142513	29
ACR ENSG00000100312	42
ACRBP ENSG00000111644	271
ACRC ENSG00000147174	41
ACRV1 ENSG00000134940	19
ACSBG1 ENSG00000103740	451
ACSBG2 ENSG00000130377	5
ACSF2 ENSG00000167107	2229
ACSF3 ENSG00000176715	4293
ACSL1 ENSG00000151726	1774
ACSL3 ENSG00000123983	3777
ACSL4 ENSG00000068366	718
ACSL5 ENSG00000197142	2330
ACSL6 ENSG00000164398	66
ACSM1 ENSG00000166743	1160
ACSM2A ENSG00000183747	11
ACSM2B ENSG00000066813	33
ACSM3 ENSG00000005187	1237
ACSM4 ENSG00000215009	19
ACSM5 ENSG00000183549	50
ACSM6 ENSG00000173124	154
ACSS1 ENSG00000154930	9501
ACSS2 ENSG00000131069	3910
ACSS3 ENSG00000111058	370
ACTA1 ENSG00000143632	359
ACTA2 ENSG00000107796	58089
ACTB ENSG00000075624	779159
ACTBL2 ENSG00000169067	10
ACTC1 ENSG00000159251	1956
ACTG1 ENSG00000184009	119740
ACTG2 ENSG00000163017	223658
ACTL10 ENSG00000182584	585
ACTL6A ENSG00000136518	515
ACTL6B ENSG00000077080	20
ACTL7A ENSG00000187003	7
ACTN1 ENSG00000072110	35064
ACTN2 ENSG00000077522	40
ACTN3 ENSG00000248746	26
ACTN4 ENSG00000130402	20599
ACTR10 ENSG00000131966	536
ACTR1A ENSG00000138107	7710
ACTR1B ENSG00000115073	9168
ACTR2 ENSG00000138071	3150
ACTR3 ENSG00000115091	1070
ACTR3B ENSG00000133627	239
ACTR3C ENSG00000106526	314
ACTR5 ENSG00000101442	323
ACTR6 ENSG00000075089	303
ACTR8 ENSG00000113812	661
ACTRT2 ENSG00000169717	0
ACTRT3 ENSG00000184378	11
ACVR1 ENSG00000115170	508
ACVR1B ENSG00000135503	735
ACVR1C ENSG00000123612	80
ACVR2A ENSG00000121989	434
ACVR2B ENSG00000114739	212
ACVRL1 ENSG00000139567	2528
ACY1 ENSG00000243989	714
ACY3 ENSG00000132744	197
ACYP1 ENSG00000119640	350
ACYP2 ENSG00000170634	836
ADA ENSG00000196839	1044
ADAD1 ENSG00000164113	7
ADAD2 ENSG00000140955	38
ADAL ENSG00000168803	586
ADAM10 ENSG00000137845	2179
ADAM11 ENSG00000073670	315
ADAM12 ENSG00000148848	64
ADAM15 ENSG00000143537	6566
ADAM17 ENSG00000151694	746
ADAM18 ENSG00000168619	0
ADAM19 ENSG00000135074	645
ADAM2 ENSG00000104755	62
ADAM20 ENSG00000134007	26
ADAM22 ENSG00000008277	376
ADAM23 ENSG00000114948	77
ADAM28 ENSG00000042980	302
ADAM29 ENSG00000168594	6
ADAM30 ENSG00000134249	41
ADAM32 ENSG00000197140	39
ADAM33 ENSG00000149451	8887
ADAM7 ENSG00000069206	16
ADAM8 ENSG00000151651	840
ADAM9 ENSG00000168615	3356
ADAMDEC1 ENSG00000134028	15
ADAMTS1 ENSG00000154734	6227
ADAMTS10 ENSG00000142303	2493
ADAMTS12 ENSG00000151388	278
ADAMTS13 ENSG00000160323	1033
ADAMTS14 ENSG00000138316	115
ADAMTS15 ENSG00000166106	282
ADAMTS16 ENSG00000145536	20
ADAMTS17 ENSG00000140470	142
ADAMTS18 ENSG00000140873	87
ADAMTS19 ENSG00000145808	18
ADAMTS2 ENSG00000087116	535
ADAMTS20 ENSG00000173157	14
ADAMTS3 ENSG00000156140	64
ADAMTS4 ENSG00000158859	996
ADAMTS5 ENSG00000154736	379
ADAMTS6 ENSG00000049192	17
ADAMTS7 ENSG00000136378	291
ADAMTS8 ENSG00000134917	1311
ADAMTS9 ENSG00000163638	820
ADAMTSL1 ENSG00000178031	1552
ADAMTSL2 ENSG00000197859	2353
ADAMTSL3 ENSG00000156218	222
ADAMTSL4 ENSG00000143382	1066
ADAMTSL5 ENSG00000185761	309
ADAP1 ENSG00000105963	838
ADAP2 ENSG00000184060	311
ADAR ENSG00000160710	15897
ADARB1 ENSG00000197381	1192
ADARB2 ENSG00000185736	124
ADAT1 ENSG00000065457	830
ADAT2 ENSG00000189007	423
ADAT3 ENSG00000213638	39
ADCK1 ENSG00000063761	909
ADCK2 ENSG00000133597	1697
ADCK3 ENSG00000163050	5266
ADCK4 ENSG00000123815	2974
ADCK5 ENSG00000173137	1714
ADCY1 ENSG00000164742	165
ADCY10 ENSG00000143199	27
ADCY2 ENSG00000078295	846
ADCY3 ENSG00000138031	2643
ADCY4 ENSG00000129467	1060
ADCY5 ENSG00000173175	5008
ADCY6 ENSG00000174233	4615
ADCY7 ENSG00000121281	235
ADCY8 ENSG00000155897	5
ADCY9 ENSG00000162104	756
ADCYAP1 ENSG00000141433	14
ADCYAP1R1 ENSG00000078549	200
ADD1 ENSG00000087274	6000
ADD2 ENSG00000075340	145
ADD3 ENSG00000148700	773
ADGB ENSG00000118492	49
ADGRA1 ENSG00000197177	1
ADGRA2 ENSG00000020181	11490
ADGRA3 ENSG00000152990	646
ADGRB1 ENSG00000181790	370
ADGRB2 ENSG00000121753	1159
ADGRB3 ENSG00000135298	68
ADGRD1 ENSG00000111452	365
ADGRD2 ENSG00000180264	149
ADGRE1 ENSG00000174837	29
ADGRE2 ENSG00000127507	228
ADGRE3 ENSG00000131355	17
ADGRE5 ENSG00000123146	4054
ADGRF1 ENSG00000153292	578
ADGRF2 ENSG00000164393	0
ADGRF3 ENSG00000173567	5
ADGRF4 ENSG00000153294	11
ADGRF5 ENSG00000069122	317
ADGRG1 ENSG00000205336	5421
ADGRG2 ENSG00000173698	18
ADGRG3 ENSG00000182885	55
ADGRG4 ENSG00000156920	17
ADGRG5 ENSG00000159618	165
ADGRG6 ENSG00000112414	134
ADGRG7 ENSG00000144820	13
ADGRL1 ENSG00000072071	2665
ADGRL2 ENSG00000117114	1249
ADGRL3 ENSG00000150471	41
ADGRL4 ENSG00000162618	239
ADGRV1 ENSG00000164199	259
ADH1A ENSG00000187758	2
ADH1B ENSG00000196616	462
ADH1C ENSG00000248144	79
ADH4 ENSG00000198099	35
ADH5 ENSG00000197894	8348
ADH6 ENSG00000172955	70
ADH7 ENSG00000196344	11
ADHFE1 ENSG00000147576	1008
ADI1 ENSG00000182551	28314
ADIG ENSG00000182035	19
ADIPOQ ENSG00000181092	5
ADIPOR1 ENSG00000159346	2409
ADIPOR2 ENSG00000006831	1773
ADIRF ENSG00000148671	57671
ADK ENSG00000156110	935
ADM ENSG00000148926	542
ADM2 ENSG00000128165	341
ADM5 ENSG00000224420	212
ADNP ENSG00000101126	3865
ADNP2 ENSG00000101544	681
ADO ENSG00000181915	420
ADORA1 ENSG00000163485	93
ADORA2A ENSG00000128271	14
ADORA2B ENSG00000170425	74
ADORA3 ENSG00000282608	203
ADPGK ENSG00000159322	3824
ADPRH ENSG00000144843	422
ADPRHL1 ENSG00000153531	569
ADPRHL2 ENSG00000116863	2588
ADPRM ENSG00000170222	451
ADRA1A ENSG00000120907	369
ADRA1B ENSG00000170214	3
ADRA1D ENSG00000171873	431
ADRA2A ENSG00000150594	677
ADRA2B ENSG00000274286	111
ADRA2C ENSG00000184160	1106
ADRB1 ENSG00000043591	495
ADRB2 ENSG00000169252	896
ADRB3 ENSG00000188778	233
ADRM1 ENSG00000130706	3943
ADSL ENSG00000239900	1377
ADSS ENSG00000035687	974
ADSSL1 ENSG00000185100	840
ADTRP ENSG00000111863	51
AEBP1 ENSG00000106624	40172
AEBP2 ENSG00000139154	722
AEN ENSG00000181026	1602
AES ENSG00000104964	37893
AF011889.5 ENSG00000241489	44
AF111168.1 ENSG00000280308	0
AF131216.1 ENSG00000280273	3
AF165138.7 ENSG00000243440	0
AFAP1 ENSG00000196526	747
AFAP1L1 ENSG00000157510	476
AFAP1L2 ENSG00000169129	326
AFF1 ENSG00000172493	909
AFF2 ENSG00000155966	27
AFF3 ENSG00000144218	1425
AFF4 ENSG00000072364	1495
AFG3L2 ENSG00000141385	3156
AFM ENSG00000079557	10
AFMID ENSG00000183077	2883
AFP ENSG00000081051	27
AFTPH ENSG00000119844	1464
AGA ENSG00000038002	263
AGAP1 ENSG00000157985	603
AGAP14P ENSG00000279058	35
AGAP2 ENSG00000135439	244
AGAP3 ENSG00000133612	3437
AGAP4 ENSG00000188234	507
AGAP5 ENSG00000172650	42
AGAP6 ENSG00000204149	775
AGAP9 ENSG00000204172	363
AGBL1 ENSG00000273540	19
AGBL2 ENSG00000165923	73
AGBL3 ENSG00000146856	136
AGBL4 ENSG00000186094	47
AGBL5 ENSG00000084693	2694
AGER ENSG00000204305	840
AGFG1 ENSG00000173744	595
AGFG2 ENSG00000106351	1810
AGGF1 ENSG00000164252	397
AGK ENSG00000006530	259
AGL ENSG00000162688	422
AGMAT ENSG00000116771	43
AGMO ENSG00000187546	3
AGO1 ENSG00000092847	1500
AGO2 ENSG00000123908	1201
AGO3 ENSG00000126070	749
AGO4 ENSG00000134698	522
AGPAT1 ENSG00000204310	9433
AGPAT2 ENSG00000169692	5300
AGPAT3 ENSG00000160216	3132
AGPAT4 ENSG00000026652	713
AGPAT5 ENSG00000155189	195
AGPS ENSG00000018510	273
AGR2 ENSG00000106541	16880
AGR3 ENSG00000173467	516
AGRN ENSG00000188157	2917
AGRP ENSG00000159723	13
AGT ENSG00000135744	1089
AGTPBP1 ENSG00000135049	143
AGTR1 ENSG00000144891	281
AGTRAP ENSG00000177674	12957
AGXT ENSG00000172482	0
AGXT2 ENSG00000113492	14
AHCTF1 ENSG00000153207	731
AHCY ENSG00000101444	8761
AHCYL1 ENSG00000168710	6122
AHCYL2 ENSG00000158467	703
AHDC1 ENSG00000126705	2613
AHI1 ENSG00000135541	2594
AHNAK ENSG00000124942	25246
AHNAK2 ENSG00000185567	5945
AHR ENSG00000106546	994
AHRR ENSG00000063438	38
AHSA1 ENSG00000100591	2998
AHSA2 ENSG00000173209	1465
AHSG ENSG00000145192	30
AHSP ENSG00000169877	19
AICDA ENSG00000111732	0
AIDA ENSG00000186063	237
AIF1 ENSG00000204472	1520
AIF1L ENSG00000126878	362
AIFM1 ENSG00000156709	3694
AIFM2 ENSG00000042286	1577
AIFM3 ENSG00000183773	302
AIG1 ENSG00000146416	3472
AIM1 ENSG00000112297	781
AIM1L ENSG00000176092	142
AIM2 ENSG00000163568	20
AIMP1 ENSG00000164022	1307
AIMP2 ENSG00000106305	716
AIP ENSG00000110711	8160
AIPL1 ENSG00000129221	81
AIRE ENSG00000160224	12
AJ239318.1 ENSG00000280108	1
AJAP1 ENSG00000196581	176
AJUBA ENSG00000129474	534
AK1 ENSG00000106992	1916
AK2 ENSG00000004455	6096
AK3 ENSG00000147853	1032
AK4 ENSG00000162433	430
AK5 ENSG00000154027	104
AK6 ENSG00000085231	420
AK7 ENSG00000140057	52
AK8 ENSG00000165695	219
AK9 ENSG00000155085	247
AKAP1 ENSG00000121057	7975
AKAP10 ENSG00000108599	879
AKAP11 ENSG00000023516	965
AKAP12 ENSG00000131016	914
AKAP13 ENSG00000170776	2013
AKAP14 ENSG00000186471	1
AKAP17A ENSG00000197976	1520
AKAP3 ENSG00000111254	163
AKAP4 ENSG00000147081	10
AKAP5 ENSG00000179841	28
AKAP6 ENSG00000151320	48
AKAP7 ENSG00000118507	222
AKAP8 ENSG00000105127	4582
AKAP8L ENSG00000011243	9337
AKAP9 ENSG00000127914	2044
AKIP1 ENSG00000166452	1974
AKIRIN1 ENSG00000174574	1289
AKIRIN2 ENSG00000135334	352
AKNA ENSG00000106948	2995
AKNAD1 ENSG00000162641	53
AKR1A1 ENSG00000117448	10322
AKR1B1 ENSG00000085662	4583
AKR1B10 ENSG00000198074	3
AKR1B15 ENSG00000227471	2
AKR1C1 ENSG00000187134	2462
AKR1C2 ENSG00000151632	2523
AKR1C3 ENSG00000196139	652
AKR1C4 ENSG00000198610	2
AKR1D1 ENSG00000122787	34
AKR1E2 ENSG00000165568	59
AKR7A2 ENSG00000053371	9913
AKR7A3 ENSG00000162482	102
AKR7L ENSG00000211454	64
AKT1 ENSG00000142208	17099
AKT1S1 ENSG00000204673	6690
AKT2 ENSG00000105221	9138
AKT3 ENSG00000117020	3864
AKTIP ENSG00000166971	633
AL023806.1 ENSG00000280184	9
AL049794.1 ENSG00000280240	15
AL049872.1 ENSG00000279963	3
AL133475.1 ENSG00000281602	0
AL135745.1 ENSG00000279654	1
AL135787.1 ENSG00000283263	0
AL354828.1 ENSG00000279282	2
AL354828.2 ENSG00000280175	27
AL356053.1 ENSG00000150076	38
AL356289.1 ENSG00000279096	0
AL356585.1 ENSG00000279081	58
AL357140.1 ENSG00000280113	2
AL358852.1 ENSG00000278899	51
AL365181.1 ENSG00000280316	51
AL513523.2 ENSG00000279767	476
AL589743.1 ENSG00000279508	2225
AL590235.1 ENSG00000280230	1
AL645922.1 ENSG00000279546	1
ALAD ENSG00000148218	1495
ALAS1 ENSG00000023330	1430
ALAS2 ENSG00000158578	8
ALB ENSG00000163631	82
ALCAM ENSG00000170017	1476
ALDH16A1 ENSG00000161618	2863
ALDH18A1 ENSG00000059573	4846
ALDH1A1 ENSG00000165092	1708
ALDH1A2 ENSG00000128918	1849
ALDH1A3 ENSG00000184254	2809
ALDH1B1 ENSG00000137124	6792
ALDH1L1 ENSG00000144908	2169
ALDH1L2 ENSG00000136010	359
ALDH3A1 ENSG00000108602	247
ALDH3A2 ENSG00000072210	4690
ALDH3B1 ENSG00000006534	819
ALDH3B2 ENSG00000132746	500
ALDH4A1 ENSG00000159423	5661
ALDH5A1 ENSG00000112294	379
ALDH6A1 ENSG00000119711	2304
ALDH7A1 ENSG00000164904	3564
ALDH8A1 ENSG00000118514	77
ALDH9A1 ENSG00000143149	2672
ALDOA ENSG00000149925	42825
ALDOB ENSG00000136872	23
ALDOC ENSG00000109107	2648
ALG1 ENSG00000033011	1973
ALG10 ENSG00000139133	59
ALG10B ENSG00000175548	214
ALG11 ENSG00000253710	39
ALG12 ENSG00000182858	3667
ALG13 ENSG00000101901	872
ALG14 ENSG00000172339	502
ALG1L ENSG00000189366	168
ALG1L2 ENSG00000251287	6
ALG2 ENSG00000119523	1212
ALG3 ENSG00000214160	4097
ALG5 ENSG00000120697	726
ALG6 ENSG00000088035	230
ALG8 ENSG00000159063	844
ALG9 ENSG00000086848	407
ALK ENSG00000171094	36
ALKBH1 ENSG00000100601	201
ALKBH2 ENSG00000189046	1499
ALKBH3 ENSG00000166199	2012
ALKBH4 ENSG00000160993	2227
ALKBH5 ENSG00000091542	8769
ALKBH6 ENSG00000239382	2103
ALKBH7 ENSG00000125652	12925
ALKBH8 ENSG00000137760	152
ALLC ENSG00000151360	14
ALMS1 ENSG00000116127	331
ALOX12 ENSG00000108839	14
ALOX12B ENSG00000179477	13
ALOX15 ENSG00000161905	72
ALOX15B ENSG00000179593	6001
ALOX5 ENSG00000012779	593
ALOX5AP ENSG00000132965	693
ALOXE3 ENSG00000179148	8
ALPK1 ENSG00000073331	546
ALPK2 ENSG00000198796	15
ALPK3 ENSG00000136383	249
ALPL ENSG00000162551	337
ALPP ENSG00000163283	2
ALS2 ENSG00000003393	331
ALS2CL ENSG00000178038	1945
ALS2CR11 ENSG00000155754	57
ALS2CR12 ENSG00000155749	28
ALX1 ENSG00000180318	4
ALX3 ENSG00000156150	30
ALX4 ENSG00000052850	9
ALYREF ENSG00000183684	1329
AMACR ENSG00000242110	4347
AMBN ENSG00000178522	8
AMBP ENSG00000106927	59
AMBRA1 ENSG00000110497	1122
AMD1 ENSG00000123505	3707
AMDHD1 ENSG00000139344	8
AMDHD2 ENSG00000162066	1634
AMELX ENSG00000125363	4
AMELY ENSG00000099721	0
AMER1 ENSG00000184675	553
AMER2 ENSG00000165566	28
AMER3 ENSG00000178171	12
AMFR ENSG00000159461	2605
AMH ENSG00000104899	221
AMHR2 ENSG00000135409	12
AMIGO1 ENSG00000181754	1557
AMIGO2 ENSG00000139211	352
AMIGO3 ENSG00000176020	89
AMMECR1 ENSG00000101935	141
AMMECR1L ENSG00000144233	649
AMN ENSG00000166126	363
AMN1 ENSG00000151743	236
AMOT ENSG00000126016	988
AMOTL1 ENSG00000166025	5009
AMOTL2 ENSG00000114019	1230
AMPD1 ENSG00000116748	197
AMPD2 ENSG00000116337	4668
AMPD3 ENSG00000133805	325
AMPH ENSG00000078053	107
AMT ENSG00000145020	33
AMTN ENSG00000187689	4
AMY1A ENSG00000237763	111
AMY1B ENSG00000174876	172
AMY1C ENSG00000187733	51
AMY2A ENSG00000243480	16
AMY2B ENSG00000240038	473
AMZ1 ENSG00000174945	18
AMZ2 ENSG00000196704	838
ANAPC1 ENSG00000153107	1139
ANAPC10 ENSG00000164162	148
ANAPC11 ENSG00000141552	15726
ANAPC13 ENSG00000129055	654
ANAPC15 ENSG00000110200	6229
ANAPC16 ENSG00000166295	7277
ANAPC2 ENSG00000176248	3635
ANAPC4 ENSG00000053900	854
ANAPC5 ENSG00000089053	8523
ANAPC7 ENSG00000196510	6207
ANG ENSG00000214274	4195
ANGEL1 ENSG00000013523	1258
ANGEL2 ENSG00000174606	468
ANGPT1 ENSG00000154188	468
ANGPT2 ENSG00000091879	209
ANGPT4 ENSG00000101280	54
ANGPTL1 ENSG00000116194	180
ANGPTL2 ENSG00000136859	4657
ANGPTL3 ENSG00000132855	18
ANGPTL4 ENSG00000167772	2715
ANGPTL5 ENSG00000187151	1
ANGPTL6 ENSG00000130812	51
ANGPTL7 ENSG00000171819	53
ANGPTL8 ENSG00000130173	40
ANHX ENSG00000227059	10
ANK1 ENSG00000029534	248
ANK2 ENSG00000145362	353
ANK3 ENSG00000151150	1206
ANKAR ENSG00000151687	93
ANKDD1A ENSG00000166839	288
ANKDD1B ENSG00000189045	116
ANKEF1 ENSG00000132623	198
ANKFN1 ENSG00000153930	35
ANKFY1 ENSG00000185722	1714
ANKH ENSG00000154122	5176
ANKHD1 ENSG00000131503	621
ANKHD1-EIF4EBP3 ENSG00000254996	53
ANKIB1 ENSG00000001629	386
ANKK1 ENSG00000170209	84
ANKLE1 ENSG00000160117	67
ANKLE2 ENSG00000176915	3823
ANKMY1 ENSG00000144504	1871
ANKMY2 ENSG00000106524	291
ANKRA2 ENSG00000164331	723
ANKRD1 ENSG00000148677	29
ANKRD10 ENSG00000088448	5293
ANKRD11 ENSG00000167522	4564
ANKRD12 ENSG00000101745	708
ANKRD13A ENSG00000076513	851
ANKRD13B ENSG00000198720	989
ANKRD13C ENSG00000118454	366
ANKRD13D ENSG00000172932	5611
ANKRD16 ENSG00000134461	1284
ANKRD17 ENSG00000132466	968
ANKRD18A ENSG00000180071	129
ANKRD18B ENSG00000230453	44
ANKRD2 ENSG00000165887	136
ANKRD20A1 ENSG00000260691	51
ANKRD20A2 ENSG00000183148	15
ANKRD20A3 ENSG00000276203	38
ANKRD20A4 ENSG00000172014	31
ANKRD22 ENSG00000152766	225
ANKRD23 ENSG00000163126	1043
ANKRD24 ENSG00000089847	298
ANKRD26 ENSG00000107890	368
ANKRD27 ENSG00000105186	466
ANKRD28 ENSG00000206560	352
ANKRD29 ENSG00000154065	462
ANKRD30A ENSG00000148513	46
ANKRD30B ENSG00000180777	17
ANKRD30BL ENSG00000163046	6
ANKRD31 ENSG00000145700	13
ANKRD33 ENSG00000167612	12
ANKRD33B ENSG00000164236	83
ANKRD34A ENSG00000272031	274
ANKRD34B ENSG00000189127	67
ANKRD34C ENSG00000235711	2
ANKRD35 ENSG00000198483	1923
ANKRD36 ENSG00000135976	414
ANKRD36B ENSG00000196912	390
ANKRD36C ENSG00000174501	453
ANKRD37 ENSG00000186352	2331
ANKRD39 ENSG00000213337	1258
ANKRD40 ENSG00000154945	1551
ANKRD42 ENSG00000137494	254
ANKRD44 ENSG00000065413	65
ANKRD45 ENSG00000183831	70
ANKRD46 ENSG00000186106	388
ANKRD49 ENSG00000168876	130
ANKRD50 ENSG00000151458	407
ANKRD52 ENSG00000139645	3419
ANKRD53 ENSG00000144031	114
ANKRD54 ENSG00000100124	2703
ANKRD55 ENSG00000164512	2
ANKRD6 ENSG00000135299	264
ANKRD61 ENSG00000157999	0
ANKRD62 ENSG00000181626	15
ANKRD65 ENSG00000235098	2110
ANKRD66 ENSG00000230062	2
ANKRD7 ENSG00000106013	15
ANKRD9 ENSG00000156381	3478
ANKS1A ENSG00000064999	377
ANKS1B ENSG00000185046	275
ANKS3 ENSG00000168096	2940
ANKS4B ENSG00000175311	5
ANKS6 ENSG00000165138	917
ANKUB1 ENSG00000206199	13
ANKZF1 ENSG00000163516	4635
ANLN ENSG00000011426	10
ANO1 ENSG00000131620	768
ANO10 ENSG00000160746	2142
ANO2 ENSG00000047617	65
ANO3 ENSG00000134343	29
ANO4 ENSG00000151572	194
ANO5 ENSG00000171714	260
ANO6 ENSG00000177119	450
ANO7 ENSG00000146205	10926
ANO8 ENSG00000074855	1218
ANO9 ENSG00000185101	1869
ANOS1 ENSG00000011201	228
ANP32A ENSG00000140350	6434
ANP32B ENSG00000136938	3052
ANP32D ENSG00000139223	9
ANP32E ENSG00000143401	456
ANPEP ENSG00000166825	11086
ANTXR1 ENSG00000169604	2218
ANTXR2 ENSG00000163297	8194
ANTXRL ENSG00000274209	1
ANXA1 ENSG00000135046	4139
ANXA10 ENSG00000109511	3
ANXA11 ENSG00000122359	22429
ANXA13 ENSG00000104537	45
ANXA2 ENSG00000182718	24102
ANXA2R ENSG00000177721	275
ANXA3 ENSG00000138772	587
ANXA4 ENSG00000196975	810
ANXA5 ENSG00000164111	5208
ANXA6 ENSG00000197043	23158
ANXA7 ENSG00000138279	2402
ANXA8 ENSG00000265190	1189
ANXA8L1 ENSG00000264230	1013
ANXA9 ENSG00000143412	129
AOAH ENSG00000136250	1023
AOC1 ENSG00000002726	682
AOC2 ENSG00000131480	65
AOC3 ENSG00000131471	4416
AOX1 ENSG00000138356	303
AP000275.65 ENSG00000265590	1
AP000295.9 ENSG00000249624	1
AP000304.12 ENSG00000249209	1
AP000349.2 ENSG00000280178	1
AP000350.10 ENSG00000251357	7
AP000687.1 ENSG00000280170	2
AP000721.4 ENSG00000256100	2
AP000769.1 ENSG00000279576	12629
AP000866.1 ENSG00000279342	28
AP001888.1 ENSG00000281781	0
AP002962.1 ENSG00000279906	4
AP006285.2 ENSG00000278919	28
AP1AR ENSG00000138660	476
AP1B1 ENSG00000100280	7751
AP1G1 ENSG00000166747	1108
AP1G2 ENSG00000213983	8819
AP1M1 ENSG00000072958	7933
AP1M2 ENSG00000129354	8352
AP1S1 ENSG00000106367	5592
AP1S2 ENSG00000182287	490
AP1S3 ENSG00000152056	169
AP2A1 ENSG00000196961	5848
AP2A2 ENSG00000183020	8609
AP2B1 ENSG00000006125	5522
AP2M1 ENSG00000161203	18170
AP2S1 ENSG00000042753	19098
AP3B1 ENSG00000132842	736
AP3B2 ENSG00000103723	188
AP3D1 ENSG00000065000	5202
AP3M1 ENSG00000185009	1609
AP3M2 ENSG00000070718	1625
AP3S1 ENSG00000177879	507
AP3S2 ENSG00000157823	2638
AP4B1 ENSG00000134262	1317
AP4E1 ENSG00000081014	160
AP4M1 ENSG00000221838	1857
AP4S1 ENSG00000100478	236
AP5B1 ENSG00000254470	862
AP5M1 ENSG00000053770	350
AP5S1 ENSG00000125843	843
AP5Z1 ENSG00000242802	2599
APAF1 ENSG00000120868	294
APBA1 ENSG00000107282	230
APBA2 ENSG00000034053	801
APBA3 ENSG00000011132	3065
APBB1 ENSG00000166313	8145
APBB1IP ENSG00000077420	203
APBB2 ENSG00000163697	782
APBB3 ENSG00000113108	5052
APC ENSG00000134982	427
APC2 ENSG00000115266	16
APCDD1 ENSG00000154856	2173
APCDD1L ENSG00000198768	193
APCS ENSG00000132703	2
APEH ENSG00000164062	6585
APELA ENSG00000248329	52
APEX1 ENSG00000100823	5592
APEX2 ENSG00000169188	1240
APH1A ENSG00000117362	7732
APH1B ENSG00000138613	1694
API5 ENSG00000166181	555
APIP ENSG00000149089	299
APITD1 ENSG00000175279	225
APITD1-CORT ENSG00000251503	5
APLF ENSG00000169621	69
APLN ENSG00000171388	123
APLNR ENSG00000134817	335
APLP1 ENSG00000105290	488
APLP2 ENSG00000084234	27337
APMAP ENSG00000101474	6320
APOA1 ENSG00000118137	67
APOA2 ENSG00000158874	19
APOB ENSG00000084674	72
APOBEC1 ENSG00000111701	1
APOBEC2 ENSG00000124701	5
APOBEC3A ENSG00000128383	91
APOBEC3B ENSG00000179750	9
APOBEC3C ENSG00000244509	3758
APOBEC3D ENSG00000243811	305
APOBEC3F ENSG00000128394	642
APOBEC3G ENSG00000239713	928
APOBEC3H ENSG00000100298	83
APOBEC4 ENSG00000173627	46
APOBR ENSG00000184730	732
APOC1 ENSG00000130208	3496
APOC2 ENSG00000234906	5
APOC3 ENSG00000110245	1
APOC4 ENSG00000267467	2
APOD ENSG00000189058	32213
APOE ENSG00000130203	24690
APOF ENSG00000175336	815
APOH ENSG00000091583	18
APOL1 ENSG00000100342	4033
APOL2 ENSG00000128335	3333
APOL3 ENSG00000128284	2288
APOL4 ENSG00000100336	1036
APOL6 ENSG00000221963	1103
APOLD1 ENSG00000178878	322
APOM ENSG00000204444	227
APOO ENSG00000184831	103
APOOL ENSG00000155008	492
APP ENSG00000142192	24806
APPBP2 ENSG00000062725	1001
APPL1 ENSG00000157500	576
APPL2 ENSG00000136044	4320
APRT ENSG00000198931	20969
APTX ENSG00000137074	2054
AQP1 ENSG00000240583	9023
AQP10 ENSG00000143595	40
AQP11 ENSG00000178301	84
AQP12A ENSG00000184945	3
AQP12B ENSG00000185176	5
AQP2 ENSG00000167580	414
AQP3 ENSG00000165272	34874
AQP4 ENSG00000171885	15
AQP5 ENSG00000161798	412
AQP6 ENSG00000086159	20
AQP7 ENSG00000165269	44
AQP8 ENSG00000103375	3
AQP9 ENSG00000103569	4
AQR ENSG00000021776	1385
AR ENSG00000169083	9449
ARAF ENSG00000078061	4763
ARAP1 ENSG00000186635	4829
ARAP2 ENSG00000047365	179
ARAP3 ENSG00000120318	1941
ARC ENSG00000198576	536
ARCN1 ENSG00000095139	2279
AREG ENSG00000109321	274
AREL1 ENSG00000119682	2189
ARF1 ENSG00000143761	6259
ARF3 ENSG00000134287	9474
ARF4 ENSG00000168374	3738
ARF5 ENSG00000004059	1134
ARF6 ENSG00000165527	2381
ARFGAP1 ENSG00000101199	5414
ARFGAP2 ENSG00000149182	7982
ARFGAP3 ENSG00000242247	1563
ARFGEF1 ENSG00000066777	921
ARFGEF2 ENSG00000124198	370
ARFGEF3 ENSG00000112379	2125
ARFIP1 ENSG00000164144	489
ARFIP2 ENSG00000132254	9428
ARFRP1 ENSG00000101246	7301
ARG1 ENSG00000118520	11
ARG2 ENSG00000081181	5723
ARGFX ENSG00000186103	4
ARGLU1 ENSG00000134884	5528
ARHGAP1 ENSG00000175220	15878
ARHGAP10 ENSG00000071205	2972
ARHGAP11A ENSG00000198826	36
ARHGAP11B ENSG00000187951	39
ARHGAP12 ENSG00000165322	620
ARHGAP15 ENSG00000075884	110
ARHGAP17 ENSG00000140750	1362
ARHGAP18 ENSG00000146376	454
ARHGAP19 ENSG00000213390	673
ARHGAP20 ENSG00000137727	153
ARHGAP21 ENSG00000107863	774
ARHGAP22 ENSG00000128805	543
ARHGAP23 ENSG00000275832	1177
ARHGAP24 ENSG00000138639	80
ARHGAP25 ENSG00000163219	401
ARHGAP26 ENSG00000145819	648
ARHGAP27 ENSG00000159314	3999
ARHGAP28 ENSG00000088756	169
ARHGAP29 ENSG00000137962	552
ARHGAP30 ENSG00000186517	800
ARHGAP31 ENSG00000031081	672
ARHGAP32 ENSG00000134909	2240
ARHGAP33 ENSG00000004777	1640
ARHGAP35 ENSG00000160007	2056
ARHGAP36 ENSG00000147256	16
ARHGAP39 ENSG00000147799	1778
ARHGAP4 ENSG00000089820	2944
ARHGAP40 ENSG00000124143	186
ARHGAP42 ENSG00000165895	66
ARHGAP44 ENSG00000006740	379
ARHGAP45 ENSG00000180448	1333
ARHGAP5 ENSG00000100852	838
ARHGAP6 ENSG00000047648	2001
ARHGAP8 ENSG00000241484	470
ARHGAP9 ENSG00000123329	659
ARHGDIA ENSG00000141522	30590
ARHGDIB ENSG00000111348	6380
ARHGDIG ENSG00000242173	44
ARHGEF1 ENSG00000076928	5423
ARHGEF10 ENSG00000104728	302
ARHGEF10L ENSG00000074964	1905
ARHGEF11 ENSG00000132694	2459
ARHGEF12 ENSG00000196914	1289
ARHGEF15 ENSG00000198844	460
ARHGEF16 ENSG00000130762	1992
ARHGEF17 ENSG00000110237	3151
ARHGEF18 ENSG00000104880	1
ARHGEF19 ENSG00000142632	1211
ARHGEF2 ENSG00000116584	5839
ARHGEF25 ENSG00000240771	2856
ARHGEF26 ENSG00000114790	818
ARHGEF28 ENSG00000214944	364
ARHGEF3 ENSG00000163947	1075
ARHGEF33 ENSG00000214694	26
ARHGEF35 ENSG00000213214	128
ARHGEF37 ENSG00000183111	3156
ARHGEF38 ENSG00000236699	273
ARHGEF39 ENSG00000137135	132
ARHGEF4 ENSG00000136002	1751
ARHGEF40 ENSG00000165801	3302
ARHGEF5 ENSG00000050327	983
ARHGEF6 ENSG00000129675	328
ARHGEF7 ENSG00000102606	5735
ARHGEF9 ENSG00000131089	1693
ARID1A ENSG00000117713	1911
ARID1B ENSG00000049618	1566
ARID2 ENSG00000189079	444
ARID3A ENSG00000116017	710
ARID3B ENSG00000179361	356
ARID4A ENSG00000032219	405
ARID4B ENSG00000054267	779
ARID5A ENSG00000196843	8322
ARID5B ENSG00000150347	1375
ARIH1 ENSG00000166233	2618
ARIH2 ENSG00000177479	3570
ARIH2OS ENSG00000221883	628
ARL1 ENSG00000120805	4225
ARL10 ENSG00000175414	272
ARL11 ENSG00000152213	55
ARL13B ENSG00000169379	179
ARL14 ENSG00000179674	76
ARL14EP ENSG00000152219	526
ARL15 ENSG00000185305	312
ARL16 ENSG00000214087	6421
ARL17A ENSG00000185829	423
ARL17B ENSG00000228696	294
ARL2 ENSG00000213465	6325
ARL2BP ENSG00000102931	698
ARL3 ENSG00000138175	4533
ARL4A ENSG00000122644	192
ARL4C ENSG00000188042	1625
ARL4D ENSG00000175906	1310
ARL5A ENSG00000162980	706
ARL5B ENSG00000165997	230
ARL5C ENSG00000141748	1
ARL6 ENSG00000113966	182
ARL6IP1 ENSG00000170540	1494
ARL6IP4 ENSG00000182196	4212
ARL6IP5 ENSG00000144746	2080
ARL6IP6 ENSG00000177917	260
ARL8A ENSG00000143862	2270
ARL8B ENSG00000134108	998
ARL9 ENSG00000196503	66
ARMC1 ENSG00000104442	306
ARMC10 ENSG00000170632	638
ARMC12 ENSG00000157343	129
ARMC2 ENSG00000118690	52
ARMC3 ENSG00000165309	0
ARMC4 ENSG00000169126	170
ARMC5 ENSG00000140691	1082
ARMC6 ENSG00000105676	2791
ARMC7 ENSG00000125449	1675
ARMC8 ENSG00000114098	1004
ARMC9 ENSG00000135931	790
ARMCX1 ENSG00000126947	176
ARMCX2 ENSG00000184867	562
ARMCX3 ENSG00000102401	1037
ARMCX4 ENSG00000196440	577
ARMCX5 ENSG00000125962	148
ARMCX6 ENSG00000198960	964
ARMS2 ENSG00000254636	1
ARMT1 ENSG00000146476	392
ARNT ENSG00000143437	2883
ARNT2 ENSG00000172379	200
ARNTL ENSG00000133794	53
ARNTL2 ENSG00000029153	116
ARPC1A ENSG00000241685	2351
ARPC1B ENSG00000130429	5875
ARPC2 ENSG00000163466	3333
ARPC3 ENSG00000111229	10919
ARPC4 ENSG00000241553	10599
ARPC5 ENSG00000162704	1801
ARPC5L ENSG00000136950	2750
ARPIN ENSG00000242498	1753
ARPP19 ENSG00000128989	1571
ARPP21 ENSG00000172995	38
ARRB1 ENSG00000137486	3023
ARRB2 ENSG00000141480	3376
ARRDC1 ENSG00000197070	6995
ARRDC2 ENSG00000105643	2304
ARRDC3 ENSG00000113369	1214
ARRDC4 ENSG00000140450	517
ARRDC5 ENSG00000205784	59
ARSA ENSG00000100299	11366
ARSB ENSG00000113273	451
ARSD ENSG00000006756	9494
ARSE ENSG00000157399	116
ARSF ENSG00000062096	12
ARSG ENSG00000141337	357
ARSI ENSG00000183876	770
ARSJ ENSG00000180801	333
ARSK ENSG00000164291	192
ART3 ENSG00000156219	25
ART4 ENSG00000111339	25
ART5 ENSG00000167311	141
ARTN ENSG00000117407	360
ARV1 ENSG00000173409	476
ARVCF ENSG00000099889	2754
ARX ENSG00000004848	106
AS3MT ENSG00000214435	4
ASAH1 ENSG00000104763	9952
ASAH2 ENSG00000188611	24
ASAH2B ENSG00000204147	156
ASAP1 ENSG00000153317	858
ASAP2 ENSG00000151693	321
ASAP3 ENSG00000088280	3035
ASB1 ENSG00000065802	2062
ASB10 ENSG00000146926	12
ASB11 ENSG00000165192	25
ASB12 ENSG00000198881	60
ASB13 ENSG00000196372	1371
ASB14 ENSG00000239388	25
ASB15 ENSG00000146809	0
ASB16 ENSG00000161664	13
ASB17 ENSG00000154007	26
ASB18 ENSG00000182177	58
ASB2 ENSG00000100628	4658
ASB3 ENSG00000115239	459
ASB4 ENSG00000005981	4
ASB5 ENSG00000164122	148
ASB6 ENSG00000148331	2198
ASB7 ENSG00000183475	332
ASB8 ENSG00000177981	2076
ASB9 ENSG00000102048	31
ASCC1 ENSG00000138303	570
ASCC2 ENSG00000100325	5799
ASCC3 ENSG00000112249	406
ASCL1 ENSG00000139352	30
ASCL2 ENSG00000183734	1642
ASCL3 ENSG00000176009	15
ASCL4 ENSG00000187855	2
ASCL5 ENSG00000232237	10
ASF1A ENSG00000111875	192
ASF1B ENSG00000105011	190
ASGR1 ENSG00000141505	236
ASGR2 ENSG00000161944	120
ASH1L ENSG00000116539	4895
ASH2L ENSG00000129691	659
ASIC1 ENSG00000110881	1135
ASIC2 ENSG00000108684	0
ASIC3 ENSG00000213199	300
ASIC4 ENSG00000072182	77
ASIC5 ENSG00000256394	8
ASIP ENSG00000101440	227
ASL ENSG00000126522	2818
ASMT ENSG00000196433	24
ASMTL ENSG00000169093	7528
ASNA1 ENSG00000198356	7041
ASNS ENSG00000070669	4802
ASNSD1 ENSG00000138381	707
ASPA ENSG00000108381	281
ASPDH ENSG00000204653	2
ASPG ENSG00000166183	55
ASPH ENSG00000198363	1337
ASPHD1 ENSG00000174939	187
ASPHD2 ENSG00000128203	129
ASPM ENSG00000066279	68
ASPN ENSG00000106819	81
ASPRV1 ENSG00000244617	277
ASPSCR1 ENSG00000169696	4816
ASRGL1 ENSG00000162174	1040
ASS1 ENSG00000130707	8309
ASTE1 ENSG00000034533	342
ASTN1 ENSG00000152092	54
ASTN2 ENSG00000148219	5250
ASUN ENSG00000064102	189
ASXL1 ENSG00000171456	3353
ASXL2 ENSG00000143970	374
ASXL3 ENSG00000141431	120
ASZ1 ENSG00000154438	27
ATAD1 ENSG00000138138	651
ATAD2 ENSG00000156802	497
ATAD2B ENSG00000119778	394
ATAD3A ENSG00000197785	2120
ATAD3B ENSG00000160072	3323
ATAD3C ENSG00000215915	275
ATAD5 ENSG00000176208	161
ATAT1 ENSG00000137343	1466
ATCAY ENSG00000167654	138
ATE1 ENSG00000107669	661
ATF1 ENSG00000123268	183
ATF2 ENSG00000115966	557
ATF3 ENSG00000162772	31097
ATF4 ENSG00000128272	17473
ATF5 ENSG00000169136	2139
ATF6 ENSG00000118217	1226
ATF6B ENSG00000213676	2164
ATF7 ENSG00000170653	808
ATF7IP ENSG00000171681	794
ATF7IP2 ENSG00000166669	383
ATG10 ENSG00000152348	3181
ATG101 ENSG00000123395	4962
ATG12 ENSG00000145782	1237
ATG13 ENSG00000175224	3711
ATG14 ENSG00000126775	1716
ATG16L1 ENSG00000085978	3731
ATG16L2 ENSG00000168010	1086
ATG2A ENSG00000110046	3788
ATG2B ENSG00000066739	502
ATG3 ENSG00000144848	857
ATG4A ENSG00000101844	668
ATG4B ENSG00000168397	7528
ATG4C ENSG00000125703	135
ATG4D ENSG00000130734	3509
ATG5 ENSG00000057663	385
ATG7 ENSG00000197548	1899
ATG9A ENSG00000198925	7710
ATG9B ENSG00000181652	42
ATHL1 ENSG00000142102	2827
ATIC ENSG00000138363	1582
ATL1 ENSG00000198513	422
ATL2 ENSG00000119787	2438
ATL3 ENSG00000184743	1642
ATM ENSG00000149311	1013
ATMIN ENSG00000166454	616
ATN1 ENSG00000111676	11457
ATOH1 ENSG00000172238	4
ATOH7 ENSG00000179774	8
ATOH8 ENSG00000168874	2987
ATOX1 ENSG00000177556	13539
ATP10A ENSG00000206190	606
ATP10B ENSG00000118322	21
ATP10D ENSG00000145246	120
ATP11A ENSG00000068650	340
ATP11B ENSG00000058063	638
ATP11C ENSG00000101974	380
ATP12A ENSG00000075673	222
ATP13A1 ENSG00000105726	4502
ATP13A2 ENSG00000159363	2969
ATP13A3 ENSG00000133657	941
ATP13A4 ENSG00000127249	24
ATP13A5 ENSG00000187527	8
ATP1A1 ENSG00000163399	42198
ATP1A2 ENSG00000018625	675
ATP1A3 ENSG00000105409	37
ATP1A4 ENSG00000132681	89
ATP1B1 ENSG00000143153	1823
ATP1B2 ENSG00000129244	539
ATP1B3 ENSG00000069849	2159
ATP1B4 ENSG00000101892	2
ATP23 ENSG00000166896	27
ATP2A1 ENSG00000196296	90
ATP2A2 ENSG00000174437	4095
ATP2A3 ENSG00000074370	3315
ATP2B1 ENSG00000070961	1090
ATP2B2 ENSG00000157087	15
ATP2B3 ENSG00000067842	6
ATP2B4 ENSG00000058668	1179
ATP2C1 ENSG00000017260	3062
ATP2C2 ENSG00000064270	2764
ATP4A ENSG00000105675	2
ATP4B ENSG00000186009	55
ATP5J2-PTCD1 ENSG00000248919	6
ATP5SL ENSG00000105341	2530
ATP6AP1 ENSG00000071553	32192
ATP6AP1L ENSG00000205464	318
ATP6AP2 ENSG00000182220	2675
ATP6V0A1 ENSG00000033627	6319
ATP6V0A2 ENSG00000185344	637
ATP6V0A4 ENSG00000105929	54
ATP6V0B ENSG00000117410	22494
ATP6V0C ENSG00000185883	1
ATP6V0D1 ENSG00000159720	12071
ATP6V0D2 ENSG00000147614	43
ATP6V0E1 ENSG00000113732	13873
ATP6V0E2 ENSG00000171130	3860
ATP6V1A ENSG00000114573	582
ATP6V1B1 ENSG00000116039	179
ATP6V1B2 ENSG00000147416	2828
ATP6V1C1 ENSG00000155097	609
ATP6V1C2 ENSG00000143882	598
ATP6V1D ENSG00000100554	1388
ATP6V1E1 ENSG00000131100	10443
ATP6V1E2 ENSG00000250565	395
ATP6V1F ENSG00000128524	7107
ATP6V1G1 ENSG00000136888	2974
ATP6V1G2 ENSG00000213760	7
ATP6V1G3 ENSG00000151418	4
ATP6V1H ENSG00000047249	3057
ATP7A ENSG00000165240	317
ATP7B ENSG00000123191	511
ATP8A1 ENSG00000124406	503
ATP8A2 ENSG00000132932	110
ATP8B1 ENSG00000081923	1686
ATP8B2 ENSG00000143515	2147
ATP8B3 ENSG00000130270	211
ATP8B4 ENSG00000104043	359
ATP9A ENSG00000054793	1847
ATP9B ENSG00000166377	1546
ATPIF1 ENSG00000130770	6387
ATR ENSG00000175054	233
ATRAID ENSG00000138085	4286
ATRIP ENSG00000164053	0
ATRIP ENSG00000282827	10
ATRN ENSG00000088812	772
ATRNL1 ENSG00000107518	193
ATRX ENSG00000085224	1501
ATXN1 ENSG00000124788	1162
ATXN10 ENSG00000130638	1378
ATXN1L ENSG00000224470	543
ATXN2 ENSG00000204842	2190
ATXN2L ENSG00000168488	6853
ATXN3 ENSG00000066427	1945
ATXN3L ENSG00000123594	6
ATXN7 ENSG00000163635	379
ATXN7L1 ENSG00000146776	410
ATXN7L2 ENSG00000162650	414
ATXN7L3 ENSG00000087152	2732
ATXN7L3B ENSG00000253719	4447
AUH ENSG00000148090	388
AUNIP ENSG00000127423	4
AUP1 ENSG00000115307	14448
AURKA ENSG00000087586	135
AURKAIP1 ENSG00000175756	10881
AURKB ENSG00000178999	72
AURKC ENSG00000105146	117
AUTS2 ENSG00000158321	1192
AVEN ENSG00000169857	961
AVIL ENSG00000135407	71
AVL9 ENSG00000105778	775
AVP ENSG00000101200	35
AVPI1 ENSG00000119986	3327
AVPR1A ENSG00000166148	53
AVPR1B ENSG00000198049	8
AVPR2 ENSG00000126895	118
AXDND1 ENSG00000162779	43
AXIN1 ENSG00000103126	2884
AXIN2 ENSG00000168646	1677
AXL ENSG00000167601	9220
AZGP1 ENSG00000160862	170628
AZI2 ENSG00000163512	709
AZIN1 ENSG00000155096	1262
AZIN2 ENSG00000142920	560
AZU1 ENSG00000172232	57
B2M ENSG00000166710	48913
B3GALNT1 ENSG00000169255	198
B3GALNT2 ENSG00000162885	220
B3GALT1 ENSG00000172318	17
B3GALT2 ENSG00000162630	100
B3GALT4 ENSG00000235863	1855
B3GALT5 ENSG00000183778	101
B3GALT6 ENSG00000176022	1979
B3GAT1 ENSG00000109956	2178
B3GAT2 ENSG00000112309	152
B3GAT3 ENSG00000149541	6664
B3GLCT ENSG00000187676	334
B3GNT2 ENSG00000170340	86
B3GNT3 ENSG00000179913	397
B3GNT4 ENSG00000176383	138
B3GNT5 ENSG00000176597	294
B3GNT6 ENSG00000198488	16
B3GNT7 ENSG00000156966	335
B3GNT8 ENSG00000177191	752
B3GNT9 ENSG00000237172	1163
B3GNTL1 ENSG00000175711	991
B4GALNT1 ENSG00000135454	741
B4GALNT2 ENSG00000167080	10
B4GALNT3 ENSG00000139044	686
B4GALNT4 ENSG00000182272	720
B4GALT1 ENSG00000086062	6087
B4GALT2 ENSG00000117411	5790
B4GALT3 ENSG00000158850	4452
B4GALT4 ENSG00000121578	2333
B4GALT5 ENSG00000158470	1939
B4GALT6 ENSG00000118276	209
B4GALT7 ENSG00000027847	3152
B4GAT1 ENSG00000174684	8209
B9D1 ENSG00000108641	2088
B9D2 ENSG00000123810	1263
BAALC ENSG00000164929	40
BAAT ENSG00000136881	29
BABAM1 ENSG00000105393	4776
BACE1 ENSG00000186318	2335
BACE2 ENSG00000182240	8521
BACH1 ENSG00000156273	349
BACH2 ENSG00000112182	154
BAD ENSG00000002330	12304
BAG1 ENSG00000107262	13722
BAG2 ENSG00000112208	812
BAG3 ENSG00000151929	2931
BAG4 ENSG00000156735	234
BAG5 ENSG00000166170	641
BAG6 ENSG00000204463	11784
BAHCC1 ENSG00000266074	845
BAHD1 ENSG00000140320	1558
BAIAP2 ENSG00000175866	11073
BAIAP2L1 ENSG00000006453	8019
BAIAP2L2 ENSG00000128298	440
BAIAP3 ENSG00000007516	1874
BAK1 ENSG00000030110	2069
BAMBI ENSG00000095739	199
BANF1 ENSG00000175334	5628
BANF2 ENSG00000125888	1
BANK1 ENSG00000153064	159
BANP ENSG00000172530	1632
BAP1 ENSG00000163930	7289
BARD1 ENSG00000138376	327
BARHL2 ENSG00000143032	19
BARX1 ENSG00000131668	23
BARX2 ENSG00000043039	268
BASP1 ENSG00000176788	1660
BATF ENSG00000156127	191
BATF2 ENSG00000168062	242
BATF3 ENSG00000123685	363
BAX ENSG00000087088	1435
BAZ1A ENSG00000198604	476
BAZ1B ENSG00000009954	3643
BAZ2A ENSG00000076108	3882
BAZ2B ENSG00000123636	1688
BBC3 ENSG00000105327	468
BBIP1 ENSG00000214413	735
BBOF1 ENSG00000119636	169
BBOX1 ENSG00000129151	34
BBS1 ENSG00000174483	112
BBS10 ENSG00000179941	239
BBS12 ENSG00000181004	101
BBS2 ENSG00000125124	1621
BBS4 ENSG00000140463	2370
BBS5 ENSG00000163093	473
BBS7 ENSG00000138686	474
BBS9 ENSG00000122507	212
BBX ENSG00000114439	1173
BCAM ENSG00000187244	22895
BCAN ENSG00000132692	53
BCAP29 ENSG00000075790	2814
BCAP31 ENSG00000185825	43170
BCAR1 ENSG00000050820	7274
BCAR3 ENSG00000137936	406
BCAS1 ENSG00000064787	2094
BCAS2 ENSG00000116752	613
BCAS3 ENSG00000141376	1931
BCAS4 ENSG00000124243	1579
BCAT1 ENSG00000060982	136
BCAT2 ENSG00000105552	8226
BCCIP ENSG00000107949	1082
BCDIN3D ENSG00000186666	475
BCHE ENSG00000114200	142
BCKDHA ENSG00000248098	490
BCKDHB ENSG00000083123	287
BCKDK ENSG00000103507	4718
BCL10 ENSG00000142867	1213
BCL11A ENSG00000119866	1040
BCL11B ENSG00000127152	167
BCL2 ENSG00000171791	778
BCL2A1 ENSG00000140379	43
BCL2L1 ENSG00000171552	12081
BCL2L10 ENSG00000137875	4
BCL2L11 ENSG00000153094	428
BCL2L12 ENSG00000126453	1229
BCL2L13 ENSG00000099968	2038
BCL2L14 ENSG00000121380	112
BCL2L15 ENSG00000188761	62
BCL2L2 ENSG00000129473	1824
BCL2L2-PABPN1 ENSG00000258643	3
BCL3 ENSG00000069399	6026
BCL6 ENSG00000113916	2568
BCL6B ENSG00000161940	281
BCL7A ENSG00000110987	962
BCL7B ENSG00000106635	1859
BCL7C ENSG00000099385	6667
BCL9 ENSG00000116128	706
BCL9L ENSG00000186174	3349
BCLAF1 ENSG00000029363	1397
BCO1 ENSG00000135697	33
BCO2 ENSG00000197580	271
BCOR ENSG00000183337	521
BCORL1 ENSG00000085185	915
BCR ENSG00000186716	3361
BCS1L ENSG00000074582	3402
BDH1 ENSG00000161267	3453
BDH2 ENSG00000164039	2773
BDKRB1 ENSG00000100739	36
BDKRB2 ENSG00000168398	941
BDNF ENSG00000176697	136
BDP1 ENSG00000145734	583
BEAN1 ENSG00000166546	26
BECN1 ENSG00000126581	1180
BEGAIN ENSG00000183092	893
BEND2 ENSG00000177324	26
BEND3 ENSG00000178409	99
BEND4 ENSG00000188848	220
BEND5 ENSG00000162373	455
BEND6 ENSG00000151917	78
BEND7 ENSG00000165626	389
BEST1 ENSG00000167995	3495
BEST2 ENSG00000039987	5
BEST3 ENSG00000127325	168
BEST4 ENSG00000142959	28
BET1 ENSG00000105829	649
BET1L ENSG00000177951	3537
BEX1 ENSG00000133169	336
BEX2 ENSG00000133134	1974
BEX3 ENSG00000166681	5559
BEX4 ENSG00000102409	3852
BEX5 ENSG00000184515	270
BFAR ENSG00000103429	1860
BFSP1 ENSG00000125864	128
BFSP2 ENSG00000170819	0
BGLAP ENSG00000242252	67
BGN ENSG00000182492	22285
BHLHA15 ENSG00000180535	1
BHLHB9 ENSG00000198908	63
BHLHE22 ENSG00000180828	17
BHLHE40 ENSG00000134107	2780
BHLHE41 ENSG00000123095	1058
BHMG1 ENSG00000237452	0
BHMT ENSG00000145692	18
BHMT2 ENSG00000132840	214
BICC1 ENSG00000122870	167
BICD1 ENSG00000151746	316
BICD2 ENSG00000185963	2384
BICDL1 ENSG00000135127	362
BICDL2 ENSG00000162069	2762
BID ENSG00000015475	1541
BIK ENSG00000100290	7672
BIN1 ENSG00000136717	17139
BIN2 ENSG00000110934	169
BIN3 ENSG00000147439	4592
BIRC2 ENSG00000110330	1848
BIRC3 ENSG00000023445	579
BIRC5 ENSG00000089685	173
BIRC6 ENSG00000115760	677
BIRC7 ENSG00000101197	46
BIVM ENSG00000134897	315
BLCAP ENSG00000166619	9036
BLK ENSG00000136573	75
BLM ENSG00000197299	51
BLMH ENSG00000108578	1893
BLNK ENSG00000095585	288
BLOC1S1 ENSG00000135441	11066
BLOC1S2 ENSG00000196072	213
BLOC1S3 ENSG00000189114	411
BLOC1S4 ENSG00000186222	1509
BLOC1S5 ENSG00000188428	347
BLOC1S6 ENSG00000104164	1282
BLVRA ENSG00000106605	2478
BLVRB ENSG00000090013	14069
BLZF1 ENSG00000117475	372
BMF ENSG00000104081	1672
BMI1 ENSG00000168283	772
BMP1 ENSG00000168487	3633
BMP10 ENSG00000163217	0
BMP2 ENSG00000125845	237
BMP2K ENSG00000138756	256
BMP3 ENSG00000152785	27
BMP4 ENSG00000125378	1255
BMP5 ENSG00000112175	983
BMP6 ENSG00000153162	32
BMP7 ENSG00000101144	2134
BMP8A ENSG00000183682	57
BMP8B ENSG00000116985	105
BMPER ENSG00000164619	153
BMPR1A ENSG00000107779	614
BMPR1B ENSG00000138696	1175
BMPR2 ENSG00000204217	721
BMS1 ENSG00000165733	1581
BMT2 ENSG00000164603	296
BMX ENSG00000102010	6
BNC1 ENSG00000169594	14
BNC2 ENSG00000173068	614
BNIP1 ENSG00000113734	714
BNIP2 ENSG00000140299	775
BNIP3 ENSG00000176171	2153
BNIP3L ENSG00000104765	897
BNIPL ENSG00000163141	435
BOC ENSG00000144857	2954
BOD1 ENSG00000145919	5013
BOD1L1 ENSG00000038219	844
BOD1L2 ENSG00000228075	4
BOK ENSG00000176720	6234
BOLA1 ENSG00000178096	1739
BOLA2B ENSG00000169627	6966
BOLA3 ENSG00000163170	1669
BOLL ENSG00000152430	3
BOP1 ENSG00000261236	1657
BORA ENSG00000136122	98
BORCS5 ENSG00000165714	241
BORCS6 ENSG00000196544	1732
BORCS7 ENSG00000166275	1620
BORCS8 ENSG00000254901	2162
BORCS8-MEF2B ENSG00000064489	29
BPGM ENSG00000172331	255
BPHL ENSG00000137274	975
BPI ENSG00000101425	336
BPIFA1 ENSG00000198183	5
BPIFA2 ENSG00000131050	0
BPIFB1 ENSG00000125999	520
BPIFB2 ENSG00000078898	897
BPIFB4 ENSG00000186191	0
BPIFC ENSG00000184459	0
BPNT1 ENSG00000162813	585
BPTF ENSG00000171634	1402
BRAF ENSG00000157764	480
BRAP ENSG00000089234	1626
BRAT1 ENSG00000106009	7098
BRCA1 ENSG00000012048	425
BRCA2 ENSG00000139618	111
BRCC3 ENSG00000185515	603
BRD1 ENSG00000100425	738
BRD2 ENSG00000204256	21772
BRD3 ENSG00000169925	1692
BRD4 ENSG00000141867	5597
BRD7 ENSG00000166164	1683
BRD8 ENSG00000112983	4652
BRD9 ENSG00000028310	4560
BRDT ENSG00000137948	14
BRE ENSG00000158019	1736
BRF1 ENSG00000185024	4322
BRF2 ENSG00000104221	1720
BRI3 ENSG00000164713	18600
BRI3BP ENSG00000184992	295
BRICD5 ENSG00000182685	847
BRINP1 ENSG00000078725	238
BRINP2 ENSG00000198797	30
BRINP3 ENSG00000162670	41
BRIP1 ENSG00000136492	78
BRIX1 ENSG00000113460	144
BRK1 ENSG00000254999	9001
BRMS1 ENSG00000174744	3669
BRMS1L ENSG00000100916	119
BROX ENSG00000162819	516
BRPF1 ENSG00000156983	703
BRPF3 ENSG00000096070	2002
BRS3 ENSG00000102239	2
BRSK1 ENSG00000160469	959
BRSK2 ENSG00000174672	367
BRWD1 ENSG00000185658	938
BRWD3 ENSG00000165288	322
BSCL2 ENSG00000168000	148
BSDC1 ENSG00000160058	2640
BSG ENSG00000172270	27529
BSN ENSG00000164061	35
BSND ENSG00000162399	7
BSPH1 ENSG00000188334	23
BSPRY ENSG00000119411	1202
BST1 ENSG00000109743	253
BST2 ENSG00000130303	15448
BTAF1 ENSG00000095564	345
BTBD1 ENSG00000064726	1522
BTBD10 ENSG00000148925	378
BTBD11 ENSG00000151136	512
BTBD16 ENSG00000138152	86
BTBD18 ENSG00000233436	1
BTBD19 ENSG00000222009	66
BTBD2 ENSG00000133243	11929
BTBD3 ENSG00000132640	999
BTBD6 ENSG00000184887	4387
BTBD7 ENSG00000011114	1224
BTBD8 ENSG00000189195	134
BTBD9 ENSG00000183826	1006
BTC ENSG00000174808	101
BTD ENSG00000169814	2301
BTF3 ENSG00000145741	5945
BTF3L4 ENSG00000134717	993
BTG1 ENSG00000133639	3309
BTG2 ENSG00000159388	10586
BTG3 ENSG00000154640	553
BTG4 ENSG00000137707	0
BTK ENSG00000010671	173
BTLA ENSG00000186265	7
BTN1A1 ENSG00000124557	2
BTN2A1 ENSG00000112763	384
BTN2A2 ENSG00000124508	275
BTN3A1 ENSG00000026950	1131
BTN3A2 ENSG00000186470	326
BTN3A3 ENSG00000111801	240
BTNL2 ENSG00000204290	27
BTNL3 ENSG00000168903	24
BTNL8 ENSG00000113303	2
BTNL9 ENSG00000165810	187
BTRC ENSG00000166167	1143
BUB1 ENSG00000169679	11
BUB1B ENSG00000156970	12
BUB3 ENSG00000154473	498
BUD13 ENSG00000137656	393
BUD31 ENSG00000106245	9916
BVES ENSG00000112276	546
BYSL ENSG00000112578	972
BZW1 ENSG00000082153	1724
BZW2 ENSG00000136261	486
C10orf10 ENSG00000165507	1915
C10orf105 ENSG00000214688	13
C10orf107 ENSG00000183346	183
C10orf11 ENSG00000148655	1074
C10orf128 ENSG00000204161	128
C10orf142 ENSG00000277288	1
C10orf2 ENSG00000107815	720
C10orf35 ENSG00000171224	527
C10orf53 ENSG00000178645	5
C10orf54 ENSG00000107738	7531
C10orf55 ENSG00000222047	9
C10orf62 ENSG00000203942	6
C10orf67 ENSG00000179133	74
C10orf71 ENSG00000177354	66
C10orf76 ENSG00000120029	2695
C10orf82 ENSG00000165863	36
C10orf88 ENSG00000119965	219
C10orf90 ENSG00000154493	1
C10orf95 ENSG00000120055	72
C10orf99 ENSG00000188373	519
C11orf1 ENSG00000137720	899
C11orf16 ENSG00000176029	36
C11orf21 ENSG00000110665	63
C11orf24 ENSG00000171067	5066
C11orf31 ENSG00000211450	6332
C11orf40 ENSG00000171987	0
C11orf42 ENSG00000180878	1
C11orf45 ENSG00000174370	70
C11orf49 ENSG00000149179	1832
C11orf52 ENSG00000149300	23
C11orf53 ENSG00000150750	6
C11orf54 ENSG00000182919	654
C11orf57 ENSG00000150776	452
C11orf58 ENSG00000110696	2851
C11orf63 ENSG00000109944	64
C11orf65 ENSG00000166323	38
C11orf68 ENSG00000175573	4579
C11orf70 ENSG00000137691	72
C11orf71 ENSG00000180425	473
C11orf74 ENSG00000166352	196
C11orf80 ENSG00000173715	336
C11orf84 ENSG00000168005	380
C11orf87 ENSG00000185742	27
C11orf88 ENSG00000183644	2
C11orf91 ENSG00000205177	0
C11orf94 ENSG00000234776	4
C11orf95 ENSG00000188070	2428
C11orf96 ENSG00000187479	29342
C11orf98 ENSG00000278615	65
C12orf10 ENSG00000139637	3161
C12orf29 ENSG00000133641	305
C12orf4 ENSG00000047621	511
C12orf40 ENSG00000180116	3
C12orf42 ENSG00000179088	41
C12orf43 ENSG00000157895	1873
C12orf45 ENSG00000151131	668
C12orf49 ENSG00000111412	614
C12orf50 ENSG00000165805	17
C12orf54 ENSG00000177627	105
C12orf56 ENSG00000185306	90
C12orf57 ENSG00000111678	28879
C12orf60 ENSG00000182993	178
C12orf65 ENSG00000130921	694
C12orf66 ENSG00000174206	331
C12orf71 ENSG00000214700	1
C12orf73 ENSG00000204954	553
C12orf75 ENSG00000235162	812
C12orf76 ENSG00000174456	1016
C14orf1 ENSG00000133935	8016
C14orf105 ENSG00000100557	20
C14orf119 ENSG00000179933	568
C14orf132 ENSG00000227051	312
C14orf142 ENSG00000170270	195
C14orf159 ENSG00000133943	1280
C14orf166 ENSG00000087302	2637
C14orf169 ENSG00000170468	272
C14orf177 ENSG00000176605	0
C14orf178 ENSG00000197734	5
C14orf180 ENSG00000184601	25
C14orf2 ENSG00000156411	14340
C14orf28 ENSG00000179476	128
C14orf37 ENSG00000139971	72
C14orf39 ENSG00000179008	29
C14orf79 ENSG00000140104	1273
C14orf80 ENSG00000185347	605
C14orf93 ENSG00000100802	864
C15orf39 ENSG00000167173	1719
C15orf40 ENSG00000169609	1643
C15orf41 ENSG00000186073	187
C15orf48 ENSG00000166920	780
C15orf52 ENSG00000188549	1906
C15orf53 ENSG00000175779	15
C15orf57 ENSG00000128891	961
C15orf59 ENSG00000205363	2310
C15orf61 ENSG00000189227	872
C15orf62 ENSG00000188277	45
C15orf65 ENSG00000261652	41
C16orf13 ENSG00000130731	7408
C16orf45 ENSG00000166780	1344
C16orf46 ENSG00000166455	37
C16orf52 ENSG00000185716	435
C16orf54 ENSG00000185905	160
C16orf58 ENSG00000140688	9990
C16orf59 ENSG00000162062	184
C16orf62 ENSG00000103544	2320
C16orf70 ENSG00000125149	1949
C16orf71 ENSG00000166246	136
C16orf72 ENSG00000182831	452
C16orf74 ENSG00000154102	1131
C16orf78 ENSG00000166152	10
C16orf82 ENSG00000234186	1
C16orf86 ENSG00000159761	468
C16orf87 ENSG00000155330	180
C16orf89 ENSG00000153446	2619
C16orf91 ENSG00000174109	725
C16orf92 ENSG00000167194	4
C16orf95 ENSG00000260456	39
C16orf96 ENSG00000205832	23
C17orf105 ENSG00000231256	3
C17orf107 ENSG00000205710	655
C17orf49 ENSG00000258315	337
C17orf50 ENSG00000270806	10
C17orf51 ENSG00000212719	428
C17orf53 ENSG00000125319	71
C17orf58 ENSG00000186665	184
C17orf62 ENSG00000178927	4970
C17orf64 ENSG00000141371	6
C17orf67 ENSG00000214226	271
C17orf74 ENSG00000184560	1
C17orf75 ENSG00000108666	500
C17orf78 ENSG00000278505	12
C17orf80 ENSG00000141219	1483
C17orf89 ENSG00000224877	6516
C17orf96 ENSG00000273604	168
C17orf97 ENSG00000187624	421
C17orf98 ENSG00000275489	43
C17orf99 ENSG00000187997	24
C18orf21 ENSG00000141428	323
C18orf25 ENSG00000152242	396
C18orf32 ENSG00000177576	1012
C18orf54 ENSG00000166845	29
C18orf63 ENSG00000206043	2
C18orf8 ENSG00000141452	1158
C19orf12 ENSG00000131943	4016
C19orf18 ENSG00000177025	609
C19orf24 ENSG00000228300	5646
C19orf25 ENSG00000119559	3966
C19orf33 ENSG00000167644	2546
C19orf35 ENSG00000188305	50
C19orf38 ENSG00000214212	252
C19orf43 ENSG00000123144	13077
C19orf44 ENSG00000105072	1123
C19orf45 ENSG00000198723	55
C19orf47 ENSG00000160392	1446
C19orf48 ENSG00000167747	6734
C19orf52 ENSG00000142444	1390
C19orf53 ENSG00000104979	12950
C19orf54 ENSG00000188493	962
C19orf57 ENSG00000132016	177
C19orf60 ENSG00000006015	6000
C19orf66 ENSG00000130813	1754
C19orf67 ENSG00000188032	13
C19orf68 ENSG00000185453	596
C19orf70 ENSG00000174917	15240
C19orf71 ENSG00000183397	24
C19orf73 ENSG00000221916	290
C19orf81 ENSG00000235034	1302
C19orf84 ENSG00000262874	0
C1D ENSG00000197223	507
C1GALT1 ENSG00000106392	315
C1GALT1C1 ENSG00000171155	421
C1GALT1C1L ENSG00000223658	55
C1QA ENSG00000173372	15527
C1QB ENSG00000173369	10028
C1QBP ENSG00000108561	4501
C1QC ENSG00000159189	3829
C1QL1 ENSG00000131094	4524
C1QL2 ENSG00000144119	7
C1QL3 ENSG00000165985	8
C1QL4 ENSG00000186897	10
C1QTNF1 ENSG00000173918	11171
C1QTNF2 ENSG00000145861	1028
C1QTNF3 ENSG00000082196	425
C1QTNF4 ENSG00000172247	745
C1QTNF5 ENSG00000223953	12
C1QTNF6 ENSG00000133466	660
C1QTNF7 ENSG00000163145	184
C1QTNF9 ENSG00000240654	14
C1QTNF9B ENSG00000205863	44
C1QTNF9B-AS1 ENSG00000281899	386
C1R ENSG00000159403	46593
C1RL ENSG00000139178	3137
C1S ENSG00000182326	10286
C1orf100 ENSG00000173728	1
C1orf101 ENSG00000179397	53
C1orf105 ENSG00000180999	1
C1orf106 ENSG00000163362	1291
C1orf109 ENSG00000116922	459
C1orf112 ENSG00000000460	168
C1orf115 ENSG00000162817	1813
C1orf116 ENSG00000182795	16011
C1orf122 ENSG00000197982	11423
C1orf123 ENSG00000162384	4363
C1orf127 ENSG00000175262	20
C1orf131 ENSG00000143633	382
C1orf141 ENSG00000203963	10
C1orf145 ENSG00000162913	99
C1orf146 ENSG00000203910	0
C1orf158 ENSG00000157330	15
C1orf159 ENSG00000131591	2239
C1orf162 ENSG00000143110	714
C1orf167 ENSG00000215910	101
C1orf168 ENSG00000187889	109
C1orf174 ENSG00000198912	844
C1orf185 ENSG00000204006	0
C1orf186 ENSG00000263961	188
C1orf194 ENSG00000179902	42
C1orf198 ENSG00000119280	3577
C1orf204 ENSG00000188004	157
C1orf21 ENSG00000116667	4990
C1orf210 ENSG00000253313	1270
C1orf216 ENSG00000142686	895
C1orf226 ENSG00000239887	249
C1orf228 ENSG00000198520	174
C1orf234 ENSG00000227868	6
C1orf27 ENSG00000157181	582
C1orf35 ENSG00000143793	3120
[truncated: 15,948 more rows]
