# Supplementary material for: Spatial maps of prostate cancer transcriptomes reveal an unexplored landscape of heterogeneity
Source: Nat Commun. 2018 Jun 20;9:2419. doi: 10.1038/s41467-018-04724-5 (PMC6010471; doi:10.1038/s41467-018-04724-5)
Supplement: Supplementary file 9 — Supplementary Data 6 [file 41467_2018_4724_MOESM9_ESM.zip › Supplementary Dataset 3/experiment0003-feature-gamma.tsv]

	Factor 1	Factor 2	Factor 3	Factor 4	Factor 5	Factor 6	Factor 7	Factor 8	Factor 9	Factor 10
A1BG ENSG00000121410	1.11827	0.965913	1.13692	0.949613	1.00823	1.16417	1.11606	1.0064	1.54181	1.09753
A1CF ENSG00000148584	0.896823	0.95615	1.06531	0.834605	1.02403	1.08397	0.95052	0.87977	1.23806	0.958627
A2M ENSG00000175899	0.739252	0.833089	1.11129	0.881513	1.03938	1.70466	0.697575	1.25849	0.866081	0.981162
A2ML1 ENSG00000166535	0.92184	1.10641	1.02393	0.958698	0.862687	1.17374	0.776628	1.01063	0.877119	0.976619
A4GALT ENSG00000128274	0.967531	1.16293	0.869291	0.84276	0.948058	1.13737	1.04441	0.923285	1.02084	0.884542
AAAS ENSG00000094914	0.935096	0.97908	1.25609	1.12971	0.956957	0.93123	1.38796	1.55292	0.987915	1.03919
AACS ENSG00000081760	1.2021	0.967087	0.968188	0.781478	1.24853	0.746347	0.846067	0.693397	1.14758	0.990366
AADAC ENSG00000114771	0.920281	1.24924	0.886689	0.954678	0.85028	0.875987	1.35917	1.07719	1.45579	0.766663
AADACL2 ENSG00000197953	0.999091	1.06148	1.08195	1.13167	0.806247	1.02701	1.06068	1.08112	1.17378	1.11785
AADACL4 ENSG00000204518	0.940453	1.2847	0.828207	0.686576	0.968574	0.915066	0.743476	0.909419	0.929313	0.985464
AADAT ENSG00000109576	1.13705	1.12263	0.999595	1.066	1.06244	1.04137	1.25552	0.978693	1.30977	1.12599
AAED1 ENSG00000158122	0.796856	1.0526	1.15835	0.92609	1.07564	0.943191	1.01788	0.741998	1.32283	0.877036
AAGAB ENSG00000103591	0.983211	1.03258	1.12963	0.813748	1.17929	0.740245	1.11266	0.95542	0.943843	0.947038
AAK1 ENSG00000115977	1.18194	0.745125	1.22921	0.786221	0.818005	1.08304	0.896063	1.12896	1.25684	0.854049
AAMDC ENSG00000087884	1.05533	1.28944	1.10847	1.12845	0.947789	1.03669	1.03918	0.939974	1.08459	1.03666
AAMP ENSG00000127837	1.23914	1.0452	0.8486	0.826576	0.909233	1.25995	1.29959	1.31885	0.91943	0.809496
AAR2 ENSG00000131043	0.746009	1.0617	0.841695	0.97026	1.10987	1.20569	0.963411	0.826499	1.02827	0.727239
AARD ENSG00000205002	0.852962	1.12306	1.09518	0.914865	0.981755	0.939133	0.947085	0.873613	1.16058	0.833667
AARS ENSG00000090861	1.2721	0.977633	0.868997	1.12339	1.25055	1.17015	0.792317	1.07135	1.09038	1.13485
AARSD1 ENSG00000266967	0.934239	0.781965	1.0759	1.16825	1.07248	0.895151	0.991297	1.0904	0.948521	1.0385
AASDH ENSG00000157426	0.885761	1.10514	0.880786	1.04672	1.25338	1.06198	0.922865	1.28702	1.00367	0.813073
AASDHPPT ENSG00000149313	1.09895	0.893479	0.839594	1.10209	0.81061	0.959354	1.06624	0.929038	0.940033	0.810227
AASS ENSG00000008311	1.1186	1.00547	0.938096	1.04941	1.26231	0.867013	1.02213	0.86996	1.03231	1.0533
AATF ENSG00000275700	0.97612	1.12933	1.23456	1.0247	0.966641	0.89759	1.13455	0.968794	0.809333	0.950164
AATK ENSG00000181409	1.07162	1.00858	0.985343	1.00713	0.996585	1.05867	0.884457	0.904015	0.924657	0.948771
AATK-AS1 ENSG00000225180	0.781424	0.820027	0.67271	0.862879	1.23419	0.910095	1.20737	0.751177	1.03664	1.05164
ABAT ENSG00000183044	0.812392	0.987879	0.904506	1.00176	1.04152	1.08042	1.19118	0.797224	1.09133	1.08527
ABC13-47488600E17.1 ENSG00000283199	1.09358	1.2383	0.981218	1.10736	1.1821	0.669182	1.03151	1.01874	0.980273	0.866545
ABC13-47656900H15.1 ENSG00000283566	0.990631	1.09491	0.971322	0.969308	1.03589	0.869423	0.898379	0.98359	0.862878	1.29811
ABC7-42404400C24.1 ENSG00000277758	1.33408	1.00327	1.0358	0.897795	0.988989	1.05397	0.807222	1.33129	1.02736	1.0774
ABCA1 ENSG00000165029	0.64516	1.12427	1.07714	0.919978	0.993038	1.04305	0.950609	1.02539	0.91393	0.790949
ABCA10 ENSG00000154263	0.86186	0.790959	0.85078	1.03725	1.22751	0.815246	0.83057	1.13864	1.17536	0.916325
ABCA12 ENSG00000144452	1.04673	0.969706	0.984552	0.992506	0.791172	0.896636	0.989169	0.976694	0.95447	0.971026
ABCA13 ENSG00000179869	1.05741	0.940126	1.12245	1.02593	1.31069	1.05654	0.784978	1.00873	0.913947	1.17953
ABCA2 ENSG00000107331	1.06028	1.26596	0.834495	0.966635	1.1077	0.610293	1.07169	1.21933	1.20407	1.10323
ABCA3 ENSG00000167972	1.08493	1.34332	1.47955	1.09439	0.949437	1.0285	0.97587	0.886874	1.38794	0.979474
ABCA4 ENSG00000198691	1.32896	0.835005	1.03154	0.995894	0.97659	1.0783	0.895749	1.06476	0.962143	0.89564
ABCA5 ENSG00000154265	1.24607	1.06727	1.01623	1.01077	0.867062	0.889123	1.11839	0.914676	0.879684	1.02137
ABCA6 ENSG00000154262	0.87668	0.855337	0.872726	1.00014	0.89366	0.843996	0.817887	0.956923	0.932736	1.03749
ABCA7 ENSG00000064687	0.923218	0.99522	0.917325	1.12706	0.826971	0.765923	1.08103	0.964116	0.995692	0.750269
ABCA8 ENSG00000141338	1.05294	0.895814	1.24918	0.795329	0.976248	0.647413	1.03294	0.745277	1.03881	1.08328
ABCA9 ENSG00000154258	0.911673	0.915648	0.870858	0.719707	1.03801	1.00392	1.04113	0.886904	0.909555	0.950884
ABCB1 ENSG00000085563	1.21766	0.733536	0.8813	0.853876	0.965469	0.925382	1.16501	0.915815	0.893918	0.815275
ABCB10 ENSG00000135776	0.961639	1.08822	1.06156	0.817972	0.932207	1.19559	0.763844	1.04032	1.015	0.849939
ABCB11 ENSG00000073734	0.831646	1.0186	1.14411	1.16164	1.07475	0.818381	1.0412	0.841898	1.09903	0.763349
ABCB4 ENSG00000005471	0.83927	1.09649	0.967959	1.06399	1.10645	0.860307	1.32336	0.94134	1.00751	1.09617
ABCB5 ENSG00000004846	0.995644	1.32543	0.882007	0.906249	0.881115	0.97993	1.07327	1.01966	0.861834	1.13527
ABCB6 ENSG00000115657	0.712353	1.18617	1.10888	1.24803	1.00362	1.18014	1.32619	1.04703	0.77862	0.963681
ABCB7 ENSG00000131269	0.938421	1.18284	0.93032	1.03139	0.861819	0.974533	0.741277	1.20043	1.1137	0.77691
ABCB8 ENSG00000197150	1.12072	1.11366	1.02897	0.876052	0.924355	1.27775	0.955766	1.07383	1.05666	0.764823
ABCB9 ENSG00000150967	1.06874	1.08925	0.947959	0.797123	0.897819	1.18294	0.894612	1.13298	0.773505	0.790365
ABCC1 ENSG00000103222	1.23088	1.10798	1.14014	0.918836	0.984891	0.978207	1.01397	1.01714	0.85864	1.03083
ABCC10 ENSG00000124574	1.24685	1.10703	0.880948	0.998688	1.01537	0.913073	1.21625	1.32636	0.86435	0.873006
ABCC11 ENSG00000121270	0.755225	0.963741	0.744997	1.05509	0.969961	0.942687	0.947958	0.803452	1.14306	0.743341
ABCC12 ENSG00000140798	1.11319	0.709876	0.826423	1.12647	0.865607	1.03918	0.872312	0.99534	1.11135	0.989265
ABCC2 ENSG00000023839	1.33796	1.02077	1.00457	1.09722	0.992488	0.98734	1.00675	1.04081	1.15979	0.853845
ABCC3 ENSG00000108846	1.12366	0.882393	1.24661	1.13203	1.18948	0.84597	0.85306	0.926191	1.20197	0.939024
ABCC4 ENSG00000125257	0.78577	0.892142	0.786643	1.04722	1.19709	0.782204	0.911987	0.980273	0.859946	0.747342
ABCC5 ENSG00000114770	0.889866	0.975146	1.05267	1.05646	1.19078	1.05391	0.928312	1.15861	0.856765	0.909706
ABCC6 ENSG00000091262	0.888475	1.08768	1.0312	0.949806	1.01126	1.11292	1.00112	1.11073	1.16219	1.14572
ABCC8 ENSG00000006071	1.00622	1.18429	1.14128	0.853449	0.979712	0.957661	0.867452	1.22866	1.16684	1.00118
ABCC9 ENSG00000069431	0.882652	1.021	1.28411	1.16846	1.27344	0.985057	1.0651	0.923409	1.05455	1.02668
ABCD1 ENSG00000101986	0.97389	1.10582	0.84332	1.09701	1.31165	0.887904	0.953979	1.11795	1.13431	0.685555
ABCD2 ENSG00000173208	1.09629	0.891441	0.919164	1.11143	1.02869	0.974276	0.919346	0.932419	0.964055	1.10202
ABCD3 ENSG00000117528	1.00937	0.965747	0.767285	1.13163	0.839488	1.20569	0.764565	0.688256	0.946054	1.04667
ABCD4 ENSG00000119688	0.968522	1.29373	0.981421	1.19727	1.02417	1.25189	0.865425	0.980389	0.809398	1.10027
ABCE1 ENSG00000164163	1.03791	0.778738	0.935101	1.01591	1.10916	1.11449	0.722545	0.947848	1.11321	1.15388
ABCF1 ENSG00000204574	0.824348	1.2909	0.878245	0.815068	0.942225	1.19737	1.21787	0.917335	0.900608	0.79959
ABCF2 ENSG00000033050	1.19342	0.984475	0.956754	1.02145	0.856511	0.963308	0.911919	1.01302	0.956867	1.47537
ABCF3 ENSG00000161204	1.13451	1.41851	1.20978	1.14184	1.23208	1.18515	1.09905	1.05698	1.10342	1.43416
ABCG1 ENSG00000160179	0.929339	1.01194	0.836783	0.949814	1.05757	0.690989	0.977245	0.960904	0.666659	0.705872
ABCG2 ENSG00000118777	1.0212	1.17626	1.0918	0.920178	0.846907	1.02826	0.819866	0.909071	1.16285	0.806738
ABCG4 ENSG00000172350	0.985629	0.988668	1.16444	0.879745	0.934153	0.927306	1.06153	1.1129	0.951643	0.760539
ABCG5 ENSG00000138075	0.86994	1.25913	0.962418	0.737895	0.976166	1.23293	0.855488	1.1355	1.06844	0.716145
ABHD1 ENSG00000143994	1.22064	0.97185	0.761408	0.85973	1.05551	1.03279	1.00889	0.991975	1.09503	0.999096
ABHD10 ENSG00000144827	1.04384	1.07999	1.04094	0.953057	0.974932	1.16903	1.10671	1.15011	1.25612	1.11383
ABHD11 ENSG00000106077	1.34277	0.966431	1.26484	1.01322	1.08995	0.811137	1.0547	0.745536	1.02592	0.936723
ABHD12 ENSG00000100997	1.12266	1.41289	0.761355	0.961056	0.973695	0.769358	0.865593	0.923718	1.07257	0.895929
ABHD12B ENSG00000131969	1.15978	1.15431	0.915602	1.0145	0.989091	1.00627	1.19903	1.05207	0.901859	1.10263
ABHD13 ENSG00000139826	0.826704	0.98343	1.07127	1.26588	0.874018	1.05687	0.88286	1.17566	0.769634	1.05598
ABHD14A ENSG00000248487	1.08148	0.971133	1.11876	1.17748	0.993277	0.956299	1.22952	1.02357	1.22531	0.850792
ABHD14A-ACY1 ENSG00000114786	0.774321	1.0901	0.883162	0.732747	1.08564	0.864043	1.17944	0.823592	0.938638	0.849734
ABHD14B ENSG00000114779	1.22478	1.05666	0.758363	0.91066	0.771503	0.908819	1.06598	1.03175	0.948238	0.992505
ABHD15 ENSG00000168792	0.854795	0.964535	1.1862	1.11842	0.953106	1.00271	1.26095	0.990681	1.0202	0.877363
ABHD16A ENSG00000204427	0.998519	0.772582	0.933464	0.973492	1.1936	1.03666	0.956357	1.12738	0.790271	1.10283
ABHD17A ENSG00000129968	0.838869	0.885668	0.991515	0.821081	1.01196	0.854131	0.94806	0.793282	1.01804	1.04008
ABHD17B ENSG00000107362	0.946589	1.08145	0.808955	0.884481	0.863986	1.00046	0.814911	1.10243	0.844199	0.745482
ABHD17C ENSG00000136379	1.1478	0.998159	1.22013	0.720901	1.00503	0.961384	1.16553	0.765893	0.875374	1.14293
ABHD18 ENSG00000164074	0.820302	1.24972	1.03779	1.00333	0.858904	0.937667	1.10852	0.865605	1.20944	1.01711
ABHD2 ENSG00000140526	1.19419	0.927949	1.25133	0.858119	1.04383	1.07125	1.10174	0.746386	0.997009	0.955989
ABHD3 ENSG00000158201	0.864433	1.04124	0.818893	1.09737	1.20243	0.784212	0.673204	1.11058	0.750761	1.17756
ABHD4 ENSG00000100439	1.09287	1.01237	0.943253	1.10175	0.905919	0.93847	0.948869	0.821022	0.880496	0.9998
ABHD5 ENSG00000011198	1.05008	1.06358	0.989239	1.02362	0.954264	0.887634	1.02431	1.22284	1.22596	1.22003
ABHD6 ENSG00000163686	1.14739	0.932494	0.86265	0.915185	0.98162	0.849624	0.974496	0.812482	0.8764	0.945768
ABHD8 ENSG00000127220	0.816342	1.26537	1.03402	1.00138	1.04848	1.03716	1.05853	1.28316	0.998734	1.05606
ABI1 ENSG00000136754	1.23402	0.90963	0.858049	0.794864	1.06969	0.865036	0.968066	0.925933	0.810554	1.04419
ABI2 ENSG00000138443	0.910348	0.989706	0.86026	0.939634	0.899998	1.13058	0.906672	1.21998	0.798533	1.14884
ABI3 ENSG00000108798	0.990332	1.0673	0.991269	1.23993	1.25719	0.880765	0.96534	0.997563	0.800036	1.07251
ABI3BP ENSG00000154175	1.08089	0.916355	0.91238	1.21884	0.890621	0.723245	0.90858	1.01179	1.0499	1.00506
ABL1 ENSG00000097007	0.953734	0.968733	0.993228	1.23303	1.09303	1.16409	1.10572	1.37105	0.990623	1.0945
ABL2 ENSG00000143322	1.15367	1.19306	0.802951	1.15635	0.919702	1.21517	1.12159	0.886485	0.790579	0.878699
ABLIM1 ENSG00000099204	1.07295	1.08222	0.774292	1.0538	0.931238	1.13135	0.941775	1.17609	0.915569	0.881269
ABLIM2 ENSG00000163995	0.951475	1.05351	1.02042	0.899801	0.927496	1.01245	1.15666	0.737532	0.753442	1.20308
ABLIM3 ENSG00000173210	1.06508	1.08941	1.12791	1.40034	0.992023	1.02826	0.899956	0.959416	1.06466	1.11342
ABO ENSG00000175164	0.992571	0.994967	0.943089	0.956583	0.932223	0.96603	0.953265	1.08382	1.13482	1.01868
ABR ENSG00000159842	1.13686	0.803252	0.859608	0.900291	0.781297	1.07542	1.11596	0.945408	0.882945	0.740179
ABRA ENSG00000174429	1.15087	0.896581	0.803451	1.03938	1.11727	1.06125	1.02839	1.02823	0.962665	1.20051
ABRACL ENSG00000146386	1.1762	0.974312	0.830168	0.968882	0.799084	1.05515	0.994386	0.913254	0.991763	0.891487
ABT1 ENSG00000146109	0.980009	0.916193	1.19887	0.919472	1.28166	1.29838	1.07497	0.933019	0.911562	1.01999
ABTB1 ENSG00000114626	0.806999	1.27956	0.977228	1.21706	0.938198	1.1441	0.90794	1.12945	0.970766	0.918314
ABTB2 ENSG00000166016	1.03017	1.10505	0.780368	0.751351	1.14333	0.961995	1.16798	1.37659	1.15526	1.04896
AC002429.5 ENSG00000236197	0.997473	1.10938	0.843493	0.948651	1.17149	1.08817	0.816397	1.07173	0.812457	0.85536
AC004076.7 ENSG00000268533	1.01838	1.2029	0.958997	1.03886	1.25092	1.27931	1.10106	1.33347	1.15337	1.16008
AC004158.1 ENSG00000280264	1.13227	1.111	0.855028	1.17939	0.879083	0.899763	1.0368	0.995815	0.917015	0.785069
AC004381.6 ENSG00000005189	0.960243	1.18749	0.941523	0.896379	1.15414	1.00278	0.850671	1.18686	1.06309	1.10746
AC004754.3 ENSG00000269881	1.14595	0.986907	0.986065	0.940852	0.972941	0.953559	1.16212	0.883947	0.925516	0.928219
AC004813.1 ENSG00000279777	1.19038	1.16391	1.02308	0.747368	1.21056	0.869706	0.937716	0.974679	0.877971	1.02133
AC004824.1 ENSG00000280226	1.14566	0.930141	0.781129	1.11511	0.816376	0.933816	0.82533	0.844139	0.836979	1.04742
AC005281.1 ENSG00000226690	1.17701	1.03672	1.31118	0.74656	1.06366	0.828362	1.02771	0.939709	1.22107	0.961935
AC005477.1 ENSG00000280188	0.967826	1.00004	1.20289	0.877025	1.05323	1.04849	1.28836	0.998838	1.52718	1.13258
AC005480.1 ENSG00000279461	1.06801	0.97352	0.945631	0.961207	0.736551	0.764487	1.21787	1.10765	1.2384	0.953915
AC006116.20 ENSG00000267710	0.864761	0.934642	0.862664	1.15818	0.979888	0.842535	0.89378	0.869078	0.977731	1.29771
AC006328.1 ENSG00000280301	1.1551	0.852575	0.962753	1.07253	1.23202	0.66062	0.945252	1.05001	1.03818	0.773481
AC006386.1 ENSG00000279115	1.18673	1.03639	0.921257	1.05872	1.07944	0.895337	1.129	1.16893	1.17917	0.914133
AC006994.3 ENSG00000279317	1.31774	0.901399	0.821249	1.21704	0.891153	0.90911	1.12593	1.18834	1.14171	0.845362
AC007040.11 ENSG00000258881	1.01112	1.08348	1.1055	0.947269	1.07545	0.747739	0.847733	1.01405	0.963764	1.00201
AC007906.1 ENSG00000279018	0.948481	1.05532	0.958528	0.95891	0.910277	0.944588	0.783752	1.03555	0.907939	1.02699
AC008074.1 ENSG00000279644	0.928439	0.772183	0.859117	0.93951	1.00646	1.12507	1.0343	0.815473	1.00859	1.12306
AC008522.1 ENSG00000279232	0.960174	0.981052	0.944864	1.08118	1.10564	0.941442	0.74261	1.10004	1.04897	1.02824
AC008686.1 ENSG00000280221	1.1126	0.817713	1.00427	1.08861	1.01119	0.699937	1.14856	0.970623	0.825109	0.946444
AC008759.1 ENSG00000279471	1.00094	0.874807	0.936898	0.930605	1.08652	0.993462	0.947116	0.949236	1.06119	1.09653
AC008810.1 ENSG00000279126	0.822683	1.04528	1.03052	0.995423	1.09864	0.990945	0.945653	1.15533	0.932834	1.1074
AC008914.1 ENSG00000279768	0.941603	0.951345	0.760508	0.979907	1.15975	1.25533	0.862444	0.87716	0.979301	1.11168
AC009014.3 ENSG00000271824	0.787745	1.07829	1.07683	0.972746	1.11568	1.20908	0.904539	0.863967	0.865144	0.747103
AC009060.2 ENSG00000280252	0.914779	1.1211	0.957643	0.863445	0.822109	0.758411	0.927741	0.981856	1.04262	0.854534
AC009977.1 ENSG00000279335	1.31754	0.947404	0.871867	0.954429	1.11976	1.19181	1.29659	1.08547	0.876918	1.12227
AC010731.4 ENSG00000235118	0.987465	0.893114	1.20432	1.24984	1.22359	1.11161	1.10379	1.24479	0.878475	0.700759
AC011155.1 ENSG00000280098	1.02097	0.766358	1.03712	0.899437	0.993847	1.31102	0.731123	1.06653	0.8154	0.856848
AC011380.1 ENSG00000281227	0.960333	0.851433	0.961546	0.885079	0.969813	1.31217	0.932983	0.959775	0.968754	1.15909
AC012005.1 ENSG00000279274	1.20065	0.780595	0.788274	0.887534	0.765309	1.00298	1.0645	1.05715	1.08196	0.997103
AC012005.2 ENSG00000279287	1.04533	1.09154	0.980629	1.06363	0.791688	0.751893	1.01219	1.077	1.01758	1.13556
AC012363.1 ENSG00000281676	0.806872	0.989912	0.705456	1.02377	1.31252	0.964934	0.814889	0.953524	0.987496	1.02674
AC013269.5 ENSG00000184761	0.994314	0.8924	1.13755	0.80113	1.04548	0.932611	1.05248	1.0002	0.863173	1.21615
AC013461.1 ENSG00000091436	0.770647	0.9603	0.988482	0.875534	1.2314	1.03146	1.00736	0.870861	1.16813	0.769145
AC016142.1 ENSG00000280141	1.30977	1.01566	1.30789	1.18122	0.899745	1.00519	0.994566	1.19442	1.14682	1.03165
AC016549.1 ENSG00000281325	0.862734	0.868235	0.974803	1.19613	0.935182	0.782961	0.970029	0.905985	1.22406	1.10699
AC016577.1 ENSG00000279646	0.854597	0.876418	1.34547	0.933542	0.970335	1.02042	1.195	1.00116	0.98326	0.949998
AC016991.1 ENSG00000279435	1.22786	1.08125	1.11926	1.21832	0.919412	0.86628	1.04837	0.878569	1.06462	0.878783
AC017081.1 ENSG00000279921	1.21345	0.798049	1.07356	0.748159	0.695971	1.15209	1.03771	0.990575	1.10842	1.10631
AC018512.1 ENSG00000279808	0.860278	0.907306	1.1799	1.03919	0.838389	0.850808	1.1023	1.04309	0.805903	1.335
AC018902.1 ENSG00000280817	0.839004	1.03083	0.912988	0.831166	0.890047	1.05739	1.02369	1.07916	1.1264	0.88065
AC021106.1 ENSG00000279386	0.939418	0.984667	0.872866	0.885975	1.33233	1.03826	1.07582	0.761979	1.11144	1.09994
AC024060.1 ENSG00000281584	0.913111	1.10204	0.998479	0.850021	0.948786	1.16178	0.798411	0.949779	1.1168	1.05452
AC024592.12 ENSG00000267740	0.786115	0.909894	1.25569	0.757173	0.961258	0.978097	0.959603	0.963189	1.12755	1.01646
AC025335.1 ENSG00000179859	1.11445	1.15321	1.19561	1.13718	0.942721	0.989129	0.781718	1.07904	1.14213	1.00203
AC055733.1 ENSG00000280127	0.945494	0.99985	1.13337	1.24065	0.902936	1.00205	1.4054	0.824274	0.922585	1.13512
AC055866.1 ENSG00000281079	1.00708	0.969306	0.890739	1.28243	0.774541	0.856682	0.954633	1.13097	0.976547	0.838382
AC069063.2 ENSG00000279380	0.821455	0.861014	1.06757	1.09489	1.02159	0.936086	0.988422	0.980373	0.901351	1.06683
AC073130.2 ENSG00000281656	1.10004	0.991464	0.911282	0.860954	1.02984	1.10406	0.845713	0.938503	1.19012	0.856872
AC073657.1 ENSG00000279937	0.852069	0.8745	1.39015	1.14861	1.0861	0.945251	1.0476	1.22256	1.12888	0.976305
AC074033.1 ENSG00000281137	0.924118	1.18405	0.788984	0.880426	0.903974	0.989806	1.35169	0.783928	0.910451	1.04176
AC087350.1 ENSG00000281527	1.33855	0.897488	0.955815	1.02433	1.09144	0.920339	0.982495	1.10739	1.11307	1.07005
AC087762.1 ENSG00000279588	1.13894	0.981267	0.850078	1.0057	0.90499	0.957929	0.66602	1.10972	1.09186	1.28187
AC090154.1 ENSG00000278888	1.00525	1.11988	1.19939	0.875105	1.08438	1.00094	1.11705	1.07426	1.03331	0.976654
AC090498.1 ENSG00000279483	0.778587	1.50847	0.991172	0.935578	1.02372	0.960377	1.1272	0.886089	0.904164	0.835972
AC092384.1 ENSG00000280675	1.12336	1.10068	1.11274	0.921127	0.824958	0.941449	0.74357	0.833855	1.00265	0.949741
AC092835.2 ENSG00000233757	0.820116	1.08525	0.989432	0.865306	0.849373	0.78322	0.92191	0.897297	0.905868	1.06482
AC092881.1 ENSG00000279530	0.979402	1.18976	0.843047	0.979643	1.08876	1.15031	1.05804	1.01928	0.706435	1.22365
AC100821.1 ENSG00000280473	0.879572	1.03567	1.03907	1.0807	1.11088	1.06732	0.725191	1.03712	0.854989	1.04038
AC104057.1 ENSG00000280427	1.01406	0.952622	0.955459	1.01838	0.765438	0.997962	1.13852	1.27223	1.13515	1.31207
AC104073.1 ENSG00000280410	0.777288	0.915332	1.26358	1.1305	0.876057	1.10959	1.09801	0.981535	0.98543	1.0645
AC104304.4 ENSG00000283473	0.955073	0.826564	1.13475	1.00165	0.9814	0.972239	0.957943	0.884995	1.20873	0.876103
AC104389.2 ENSG00000279824	0.772836	1.04164	1.16787	0.847731	1.1019	0.74316	0.874095	1.07239	1.12371	1.10309
AC104981.1 ENSG00000278938	1.00289	0.932478	1.23844	1.16532	0.957317	1.01451	0.961139	0.857926	0.956429	0.872849
AC105009.1 ENSG00000281855	0.83798	0.841371	0.903355	1.01786	0.840004	1.18056	1.30324	1.11762	1.21799	0.853503
AC105052.1 ENSG00000279168	1.09041	1.18706	1.01413	0.722128	0.8606	0.630536	0.721871	1.01909	1.02673	0.807263
AC109486.1 ENSG00000280447	0.855422	0.937376	0.72769	0.998322	0.780864	0.914436	0.95061	1.00663	0.922496	1.15485
AC109829.1 ENSG00000233438	0.73379	0.983908	0.68372	1.11675	0.985647	0.9515	0.891981	0.986515	0.881393	0.931533
AC110602.1 ENSG00000281267	1.03996	1.34219	0.972593	0.94767	0.909603	1.16279	0.919908	0.829402	0.986905	0.938803
AC110615.1 ENSG00000279909	0.802327	1.08645	0.833423	0.89013	1.08976	0.850351	1.09104	1.03677	1.17653	0.946167
AC112719.1 ENSG00000280671	0.998453	0.929729	0.910547	1.09436	0.800858	1.24506	1.00189	1.26745	1.02159	1.00978
AC113404.1 ENSG00000254893	1.17498	0.899639	0.868239	0.98276	0.926946	0.673756	0.832714	0.777933	0.978058	0.76078
AC118758.1 ENSG00000268187	1.04967	0.925746	1.01514	1.14112	1.24633	0.830946	0.680965	0.810766	1.26973	0.862762
AC131097.4 ENSG00000216921	1.29246	1.06249	0.941118	1.1003	1.16026	0.822966	0.976182	0.946774	1.00269	1.02141
AC131263.1 ENSG00000280550	0.898842	0.892051	1.07052	0.928853	0.727743	0.788822	0.936423	0.765304	1.06466	0.786594
AC138517.6 ENSG00000283288	1.22393	0.875891	0.940546	0.897155	1.15843	1.20412	1.02914	1.28678	0.906134	0.877892
AC138647.1 ENSG00000226490	1.11183	1.20805	1.14765	0.839583	1.18551	1.02724	1.01656	1.15581	1.10642	0.872271
AC138969.4 ENSG00000183889	1.0314	1.17076	1.10264	1.00003	0.813329	0.813057	0.942402	1.06693	1.02019	0.962306
AC241377.1 ENSG00000281741	0.947116	0.911068	1.02495	0.895339	0.996764	1.03683	1.06562	0.780871	0.754004	1.00186
AC241585.1 ENSG00000281571	1.20811	0.909271	1.07594	0.798717	1.12128	0.833212	0.994912	1.01224	0.721899	1.00237
AC242988.1 ENSG00000278939	0.774515	0.730142	1.01887	1.01922	1.04175	0.923199	1.13558	1.21428	0.90734	0.849066
AC243756.1 ENSG00000270339	0.844362	1.09281	1.09813	0.764805	1.12308	0.884681	1.10647	0.838117	0.91745	1.06876
AC243945.1 ENSG00000279510	1.30037	0.750732	1.11185	0.952446	1.16148	0.861714	0.954758	0.927725	0.961161	1.0741
AC245100.1 ENSG00000280649	0.835772	1.12353	0.901545	1.15344	0.911978	1.10466	1.0273	0.968425	0.833102	1.04015
ACAA1 ENSG00000060971	1.02657	0.805301	0.881768	1.06567	1.61068	1.06592	1.07497	0.923719	1.05054	0.788109
ACAA2 ENSG00000167315	1.0365	1.26792	0.933348	0.918642	0.895424	1.32864	0.935508	0.850084	0.90315	1.10704
ACACA ENSG00000278540	0.944294	1.09313	1.01481	0.715212	0.975209	1.38469	0.863309	1.15214	1.17384	0.828057
ACACB ENSG00000076555	1.14132	1.0613	1.0656	0.968001	0.98936	1.12625	1.1344	1.10421	1.13192	0.981879
ACAD10 ENSG00000111271	0.984599	1.00191	1.12373	0.875518	0.967296	0.718566	1.02348	0.897161	0.984852	0.962894
ACAD11 ENSG00000240303	1.2683	0.857384	1.05556	1.0191	0.853899	1.00923	0.879575	0.963948	0.83893	0.892453
ACAD8 ENSG00000151498	0.907146	1.07743	1.08184	0.968958	0.764174	1.10567	1.00907	1.15914	0.995504	0.830248
ACAD9 ENSG00000177646	1.14554	1.22674	1.02251	0.784807	1.19356	1.03361	1.00961	1.01888	0.804359	1.07416
ACADL ENSG00000115361	0.806795	0.844424	1.07444	1.32189	0.91168	0.760768	1.1188	0.867706	0.949684	1.20733
ACADM ENSG00000117054	0.886797	0.927773	0.994349	1.03246	0.82489	1.46531	1.09376	0.863804	1.03713	1.13248
ACADS ENSG00000122971	1.06083	0.79333	0.723922	1.14585	1.15393	0.958067	0.991531	0.779895	0.937492	0.814037
ACADSB ENSG00000196177	0.809021	0.806683	0.765841	1.21542	1.15686	0.915915	0.863211	0.891728	1.15752	0.883652
ACADVL ENSG00000072778	1.25762	1.15701	1.06187	0.749831	0.982438	1.16629	0.909767	1.06355	1.37832	1.03294
ACAN ENSG00000157766	0.62313	0.889222	1.11376	0.881256	1.15447	0.810225	1.1857	0.842591	0.809613	0.714837
ACAP1 ENSG00000072818	0.978074	1.30837	0.942017	1.32581	1.17674	0.939918	1.10947	0.901785	0.907101	1.02531
ACAP2 ENSG00000114331	0.945768	0.901521	0.809327	0.771026	1.01816	0.969715	0.919373	0.996151	0.940056	0.888479
ACAP3 ENSG00000131584	1.05966	0.871435	0.94851	0.927922	1.07351	0.999795	0.802041	0.988374	1.06084	0.902384
ACAT1 ENSG00000075239	1.27038	0.895495	0.808577	1.22629	1.04504	1.19849	1.094	0.987496	0.978002	1.03816
ACAT2 ENSG00000120437	1.15384	0.697798	1.2302	1.03059	1.13693	0.893486	1.25668	1.14468	0.955607	0.90728
ACBD3 ENSG00000182827	0.969679	0.982931	0.958774	0.95266	0.875825	0.805054	0.754837	0.95116	1.00957	0.891138
ACBD4 ENSG00000181513	1.03177	0.9585	0.79485	1.25552	1.12583	1.24834	1.07188	1.22352	1.17492	0.972227
ACBD5 ENSG00000107897	0.835758	1.0765	0.841164	1.00468	1.04934	0.931116	0.753642	0.925378	1.06215	0.829973
ACBD6 ENSG00000230124	1.01664	1.1511	0.787969	0.901433	0.922489	1.03147	1.12654	1.26729	1.11735	1.21038
ACBD7 ENSG00000176244	0.997993	1.13548	1.05466	1.11716	1.37041	0.767654	0.922746	1.13968	0.950902	1.04198
ACCS ENSG00000110455	0.90213	0.879684	0.889023	1.10109	1.05777	1.01671	1.07873	0.902595	0.808653	1.11533
ACCSL ENSG00000205126	0.909109	0.947164	1.14674	1.24129	1.0084	1.26704	0.941841	0.644445	0.781998	0.948399
ACD ENSG00000102977	0.80814	1.28254	0.969116	1.32433	1.29734	1.13554	1.0509	1.01529	0.982536	0.948714
ACE ENSG00000159640	1.14832	1.08646	1.28012	1.08686	1.34186	1.11469	0.924767	1.04718	0.899819	0.863123
ACE2 ENSG00000130234	0.850654	1.16111	0.848406	1.05733	0.827653	1.15653	0.860263	0.97814	0.948753	0.852456
ACER1 ENSG00000167769	1.02932	1.08133	1.01622	0.944882	1.05547	0.759388	1.04536	0.713158	0.989813	0.836641
ACER2 ENSG00000177076	0.955112	1.16294	0.912461	1.00947	0.829749	1.17998	0.901233	0.867548	1.03937	0.905628
ACER3 ENSG00000078124	0.966966	0.983442	0.753183	0.724427	1.07439	1.09953	0.898512	0.765171	1.06269	0.979604
ACHE ENSG00000087085	1.18297	0.991389	1.03183	0.855765	0.876327	0.863111	0.973516	0.911871	1.03321	1.1092
ACIN1 ENSG00000100813	0.979948	1.00808	1.0915	0.983479	0.92566	0.83142	1.18901	1.02235	1.08062	1.13876
ACKR1 ENSG00000213088	1.06576	0.867726	0.996033	0.766197	0.891128	0.880964	1.07352	1.0745	0.720922	0.914352
ACKR2 ENSG00000144648	0.857288	0.927671	1.25409	1.01039	1.05214	0.946628	1.05019	0.883702	0.732209	0.93237
ACKR3 ENSG00000144476	0.871717	1.16694	1.02885	0.786472	1.11177	0.926441	1.32114	0.830103	0.832501	1.08765
ACKR4 ENSG00000129048	1.14037	1.1093	1.08065	1.19072	0.986088	0.936445	1.1897	1.13481	1.01554	0.926373
ACLY ENSG00000131473	0.993616	1.01132	0.870244	0.873129	0.961987	1.01018	0.824103	0.845534	0.959235	0.934216
ACMSD ENSG00000153086	1.18546	1.02752	0.847923	1.05126	0.940187	1.06139	0.913785	0.998642	0.965387	0.838713
ACO1 ENSG00000122729	1.11407	0.969515	0.972509	1.00326	0.840124	1.37984	0.947466	0.941713	0.886593	1.07793
ACO2 ENSG00000100412	1.03733	1.04974	0.918575	1.06952	1.16321	1.00295	1.058	1.08973	0.757981	1.18206
ACOD1 ENSG00000102794	1.12206	0.950668	1.1611	0.690616	1.17861	0.887404	1.04095	1.14768	0.86101	1.04628
ACOT1 ENSG00000184227	1.08344	1.02068	0.92733	1.07857	1.038	0.99994	0.989854	1.07646	0.949788	0.93737
ACOT11 ENSG00000162390	0.966243	0.957353	1.07186	1.0252	0.895124	0.819766	1.27409	0.818919	0.937287	0.901973
ACOT12 ENSG00000172497	0.921451	0.923906	0.870378	0.922258	1.08949	1.07332	0.797048	1.0643	1.14355	0.902662
ACOT13 ENSG00000112304	0.970191	0.996179	0.889585	1.05189	1.16802	1.01121	0.913148	0.945695	1.13143	0.931118
ACOT2 ENSG00000119673	0.917581	1.12583	0.979494	0.917544	1.08221	0.77915	1.15804	0.928371	0.923072	1.0441
ACOT4 ENSG00000177465	0.750204	0.83856	0.859674	0.834247	0.917381	0.975234	1.045	0.91714	1.04604	1.0114
ACOT6 ENSG00000205669	1.07986	1.16772	1.20987	0.933211	0.924789	1.08268	1.08231	1.00618	1.03962	0.930173
ACOT7 ENSG00000097021	1.12902	1.49708	1.05696	1.14118	1.15016	1.07053	0.969805	1.06903	0.849368	0.824519
ACOT8 ENSG00000101473	0.990004	1.29595	1.05044	1.03824	0.890963	1.03948	1.03386	1.24974	0.78653	0.824371
ACOT9 ENSG00000123130	1.26084	0.775014	0.958724	0.826891	0.880127	0.974756	1.19191	0.966285	1.00196	1.07968
ACOX1 ENSG00000161533	0.969866	1.00521	0.96497	1.05808	0.73338	1.35356	0.823989	0.915105	1.05558	1.37277
ACOX2 ENSG00000168306	1.15719	1.03952	1.00712	0.942373	0.981916	1.12353	1.08521	0.851295	1.05234	1.4485
ACOX3 ENSG00000087008	0.919909	1.05472	1.06214	0.889095	0.901958	0.765285	1.07321	1.10394	0.781621	1.08112
ACOXL ENSG00000153093	1.04126	0.787042	0.892487	0.96387	0.886445	0.97217	1.01023	1.11312	1.18645	0.765064
ACP1 ENSG00000143727	1.32854	0.966128	0.838705	1.2832	1.12595	1.03093	1.20977	0.74734	0.956851	1.3551
ACP2 ENSG00000134575	0.989094	1.19491	0.974603	1.06217	1.24572	0.912718	1.04326	0.912365	1.08959	0.863809
ACP5 ENSG00000102575	0.997248	0.976614	1.08463	1.17259	1.23961	1.20825	1.33435	0.987297	1.02926	0.815899
ACP6 ENSG00000162836	0.924487	1.26015	1.13671	1.05955	0.913112	0.777225	1.322	0.829649	1.11754	1.14783
ACP7 ENSG00000183760	1.10849	0.914804	0.755396	1.08365	1.12826	0.910202	1.14131	0.682133	1.19524	1.25767
ACPP ENSG00000014257	1.00921	0.889141	1.11308	0.452569	1.3472	0.845592	1.06393	1.01922	1.00788	0.894058
ACPT ENSG00000142513	0.953682	1.01521	0.827217	0.759137	0.969534	1.20028	1.03572	1.28055	0.972398	1.21406
ACR ENSG00000100312	1.12121	0.833699	0.886457	1.05092	0.966199	1.15574	1.34037	0.852142	0.849325	0.866897
ACRBP ENSG00000111644	1.25193	0.931333	1.04275	0.912769	0.883792	0.993463	0.915018	0.927275	1.24526	1.11749
ACRC ENSG00000147174	0.937905	0.839996	0.873099	0.828188	0.939408	1.12057	1.04007	0.972174	0.891656	0.940178
ACRV1 ENSG00000134940	1.08761	1.03954	0.912383	0.977803	0.934403	0.943325	1.31432	1.02898	0.941018	0.954382
ACSBG1 ENSG00000103740	1.07101	1.26888	1.00202	0.799516	1.01551	0.828738	1.06581	1.14217	0.947672	1.26974
ACSBG2 ENSG00000130377	1.06349	0.752588	0.752717	0.986243	0.84978	0.990168	1.0232	0.779278	1.01924	1.13038
ACSF2 ENSG00000167107	1.06608	0.971972	0.954098	1.02267	1.1018	0.951562	1.06686	1.22404	1.19445	0.900966
ACSF3 ENSG00000176715	0.846075	0.958256	0.993017	1.22767	0.9788	0.944453	1.18974	0.860161	1.12959	1.23558
ACSL1 ENSG00000151726	1.00024	1.12003	0.882797	0.993871	1.02712	1.17646	0.727945	0.960456	0.799058	1.0592
ACSL3 ENSG00000123983	1.3107	0.985375	0.863876	0.996969	0.956444	0.888498	0.987489	0.7373	0.941667	0.948897
ACSL4 ENSG00000068366	1.00683	1.18449	1.06151	1.01831	0.741012	1.08883	0.818897	0.904218	1.0654	0.991323
ACSL5 ENSG00000197142	0.896159	0.961056	1.06994	1.30584	0.961989	1.05446	0.900917	0.710703	1.39466	0.796185
ACSL6 ENSG00000164398	1.20837	0.971045	0.805275	1.02752	0.993665	0.939871	1.08693	0.830907	1.0325	0.833613
ACSM1 ENSG00000166743	1.09624	1.01364	1.00078	0.930679	0.93922	0.980705	0.904766	0.758096	0.975321	0.919129
ACSM2A ENSG00000183747	0.908669	1.01771	1.12238	1.08916	0.825868	0.754861	1.1728	0.875025	0.872433	0.997769
ACSM2B ENSG00000066813	1.17196	1.07491	0.970942	0.609455	1.09083	0.980324	1.02329	0.915128	0.881127	1.00011
ACSM3 ENSG00000005187	0.790443	0.791055	1.03702	0.981752	0.939863	1.0657	0.993181	0.907907	0.868347	1.01592
ACSM4 ENSG00000215009	0.9251	1.01761	0.89491	1.05251	1.35964	0.668715	1.04349	0.79107	1.00801	1.14208
ACSM5 ENSG00000183549	1.26757	0.914612	0.774373	0.86639	0.88065	0.867184	1.13597	1.19738	0.995903	0.94726
ACSM6 ENSG00000173124	0.826916	0.874102	1.07579	0.953246	1.23699	0.880386	0.64083	1.20667	1.10043	1.16435
ACSS1 ENSG00000154930	0.890223	1.04706	0.867251	0.958463	1.00015	1.06296	1.03675	1.08391	0.952121	1.07185
ACSS2 ENSG00000131069	0.886376	1.32289	1.01583	1.05434	1.18925	0.779907	0.911174	0.857302	0.971363	1.21654
ACSS3 ENSG00000111058	0.942304	1.16306	0.917631	1.25486	1.17139	0.857267	1.03024	1.0072	1.02522	0.920505
ACTA1 ENSG00000143632	1.25313	1.248	1.11806	0.933408	0.824997	1.02853	0.967331	0.959724	0.975891	1.06705
ACTA2 ENSG00000107796	1.85919	0.709488	1.03932	1.10936	0.900915	0.858428	1.1083	0.784311	0.891032	0.721587
ACTB ENSG00000075624	2.50865	0.241308	1.36221	1.03384	2.37893	0.616426	0.823988	0.456465	2.33698	1.11819
ACTBL2 ENSG00000169067	0.861197	1.06935	0.955589	1.11165	0.963735	1.13884	1.28399	0.823124	0.809038	0.885184
ACTC1 ENSG00000159251	2.12449	1.12987	0.936372	0.987273	0.946582	1.19737	0.8727	0.97438	0.980612	1.0781
ACTG1 ENSG00000184009	0.807062	1.14419	0.900629	0.876423	0.869455	1.23792	1.11553	0.821427	1.47095	0.843087
ACTG2 ENSG00000163017	1.10338	2.22362	1.05983	1.13976	1.13616	0.72178	1.07205	1.07798	0.889635	0.914916
ACTL10 ENSG00000182584	0.84818	0.901679	0.978272	0.832516	1.14504	0.722431	0.904472	1.11482	0.96207	0.836021
ACTL6A ENSG00000136518	1.00006	0.857298	0.84451	1.00803	1.10993	1.04903	1.1127	0.801286	0.839192	0.90903
ACTL6B ENSG00000077080	1.07816	0.989325	0.955444	0.926753	0.907985	0.820506	1.20369	1.13136	0.956338	0.977213
ACTL7A ENSG00000187003	0.95694	0.824226	0.917213	1.23268	0.968265	1.10353	1.14228	1.15545	0.835405	0.941289
ACTN1 ENSG00000072110	1.63145	0.717589	1.16399	1.08859	0.874681	1.15233	1.07245	0.614587	1.30709	0.934644
ACTN2 ENSG00000077522	0.74873	0.951531	0.830894	0.87092	0.994717	1.06294	1.09425	0.863405	1.04476	1.0021
ACTN3 ENSG00000248746	1.08578	1.00089	1.23276	1.11509	0.964347	1.02836	0.841096	0.865508	0.973115	1.08188
ACTN4 ENSG00000130402	0.809116	1.29216	0.850789	0.992825	0.985269	0.955023	1.17377	1.09674	0.799543	1.0975
ACTR10 ENSG00000131966	0.872892	0.998274	0.766564	1.0411	0.840675	1.21621	0.992527	1.02989	0.713778	0.999954
ACTR1A ENSG00000138107	0.915536	0.979731	1.03579	1.00818	1.11924	0.930943	1.19246	1.27442	0.931188	0.792213
ACTR1B ENSG00000115073	0.992113	0.967323	0.952004	0.921949	0.731414	1.27741	0.913058	1.1931	0.833639	1.18064
ACTR2 ENSG00000138071	0.99435	0.964396	0.913484	1.00286	1.15612	1.02641	1.04905	1.12213	0.735339	1.13487
ACTR3 ENSG00000115091	0.959878	0.946541	0.942882	1.13308	1.03556	1.01684	1.39386	1.08528	0.735116	0.722788
ACTR3B ENSG00000133627	0.812309	1.15354	1.19697	0.995988	1.06175	1.11129	0.888593	0.728806	0.747368	1.20137
ACTR3C ENSG00000106526	1.08787	0.841947	1.03061	0.888623	0.917724	0.971887	1.05263	1.09675	1.07763	1.13678
ACTR5 ENSG00000101442	1.01594	0.873442	0.982259	0.823277	1.21772	0.839982	1.30451	1.26238	0.768243	1.10082
ACTR6 ENSG00000075089	1.07773	0.978424	1.12637	1.06473	0.796045	0.922262	1.1493	1.11107	0.850175	0.92066
ACTR8 ENSG00000113812	0.871759	1.27677	0.876819	0.841988	0.91063	1.16548	0.748293	0.962292	0.934622	0.876989
ACTRT2 ENSG00000169717	1.02832	0.821508	1.14421	1.06719	0.978835	1.24124	0.90467	0.888888	1.08675	1.12556
ACTRT3 ENSG00000184378	1.08285	1.0524	1.15335	0.99929	0.858339	1.04421	0.99636	1.06584	0.85811	0.954628
ACVR1 ENSG00000115170	0.954097	0.775203	0.876668	0.924292	0.90498	0.767375	0.70195	0.848806	1.0264	1.00216
ACVR1B ENSG00000135503	0.873822	0.826905	1.12806	0.998645	1.22868	0.981468	1.06361	0.986459	1.03585	1.08399
ACVR1C ENSG00000123612	0.841384	1.21197	1.03964	1.14338	1.18559	0.769964	0.872424	0.787289	0.950096	0.767617
ACVR2A ENSG00000121989	1.10584	1.04197	0.802046	1.09522	0.9828	1.05585	0.920252	1.05177	0.960726	0.934151
ACVR2B ENSG00000114739	0.96608	0.981444	0.832789	1.03871	0.968749	0.966955	0.878707	0.844684	1.04267	0.884244
ACVRL1 ENSG00000139567	1.10777	1.03338	1.02841	1.01943	1.08771	0.99949	1.15648	0.989391	1.02741	1.04704
ACY1 ENSG00000243989	0.81478	0.776133	0.873013	1.09368	0.825138	0.914178	1.12279	0.885697	0.902869	0.831599
ACY3 ENSG00000132744	0.967048	1.20551	0.957488	0.947254	0.98699	0.878241	0.841984	1.03484	1.39048	1.07916
ACYP1 ENSG00000119640	1.19923	1.09299	0.932559	0.898172	1.32572	1.08412	1.15293	1.34253	1.01778	1.28131
ACYP2 ENSG00000170634	0.876411	0.929998	1.29075	1.06804	0.904601	1.09554	1.03106	1.23528	0.988059	0.856418
ADA ENSG00000196839	1.05035	1.38423	0.782136	0.833733	0.789951	0.824196	1.03249	0.924863	0.893885	1.09179
ADAD1 ENSG00000164113	0.831174	0.98996	1.06884	1.13035	0.915487	1.10902	1.08113	1.08211	1.01556	0.911207
ADAD2 ENSG00000140955	0.998886	1.11872	0.902317	1.23261	1.29894	1.13823	0.94233	1.08848	0.905808	1.06607
ADAL ENSG00000168803	0.923919	1.14223	0.809539	1.03407	1.18824	0.714066	0.944104	0.837395	1.07056	0.863102
ADAM10 ENSG00000137845	0.896065	0.940703	0.685569	1.1877	1.10618	1.05855	1.10196	0.980697	1.03037	1.09136
ADAM11 ENSG00000073670	1.01492	0.883561	0.840606	0.945042	0.839319	1.16286	0.966487	1.04681	1.00681	0.86756
ADAM12 ENSG00000148848	0.801445	1.02896	0.999902	0.975138	0.721746	1.07315	1.09606	0.725701	1.05006	1.10365
ADAM15 ENSG00000143537	0.825952	1.01583	1.00299	0.958875	1.27908	0.876791	0.96626	0.687879	1.22815	1.05905
ADAM17 ENSG00000151694	0.683485	0.957602	0.832574	1.00408	0.884879	1.10323	0.829706	0.83451	0.902725	0.866343
ADAM18 ENSG00000168619	1.03767	0.868729	0.981696	0.82055	0.921419	0.788751	0.950377	1.09071	1.00756	1.05129
ADAM19 ENSG00000135074	1.33883	1.01334	0.840781	0.844797	1.30405	1.13031	0.727903	1.12445	1.06045	1.08524
ADAM2 ENSG00000104755	1.23235	0.72296	0.778226	0.989341	0.732827	0.990611	1.21486	1.13656	0.725902	1.12121
ADAM20 ENSG00000134007	0.971675	1.01646	0.90557	1.11988	1.07619	1.29196	0.778643	1.03303	0.804268	1.18082
ADAM22 ENSG00000008277	0.878779	0.989194	0.903632	0.783104	0.802009	0.923274	0.751122	0.729824	0.961853	0.827834
ADAM23 ENSG00000114948	1.04278	0.919931	1.00484	1.0876	1.15365	1.07208	1.07443	0.976924	0.732117	0.918601
ADAM28 ENSG00000042980	0.864868	1.06089	1.04375	0.949797	0.844045	0.989724	0.854214	1.0265	0.743026	0.950507
ADAM29 ENSG00000168594	0.988941	0.835682	0.970651	1.03549	0.917566	0.751711	0.854886	1.10443	1.38156	0.961993
ADAM30 ENSG00000134249	1.04234	0.665774	1.25028	0.814202	1.05853	0.993823	0.79708	0.945181	0.872383	0.901395
ADAM32 ENSG00000197140	0.930274	0.995585	0.92055	1.06588	0.842696	0.764343	0.975099	0.728393	1.12249	0.871361
ADAM33 ENSG00000149451	1.34961	1.21985	1.07658	1.0044	1.04097	1.07884	0.91257	1.16775	0.932446	0.933368
ADAM7 ENSG00000069206	1.04153	1.02629	1.05065	0.919257	0.939171	0.967472	0.935444	1.11666	1.03104	0.985211
ADAM8 ENSG00000151651	1.07644	0.949111	1.00148	1.05686	1.05871	1.0419	0.877683	1.08214	1.09662	0.953418
ADAM9 ENSG00000168615	1.09194	1.07298	0.716602	1.26997	1.0291	0.98964	1.26144	1.10977	0.918378	1.00246
ADAMDEC1 ENSG00000134028	1.11714	0.843467	1.00315	1.00101	1.06492	1.18587	1.07585	1.06265	1.09308	1.00709
ADAMTS1 ENSG00000154734	0.991689	0.829316	1.14747	0.889567	1.07834	0.921016	0.962511	1.06428	0.966598	0.815215
ADAMTS10 ENSG00000142303	0.946919	1.00234	1.03079	0.914593	1.00819	0.910978	0.827574	0.928264	0.810534	0.90528
ADAMTS12 ENSG00000151388	1.01831	1.36935	0.862317	0.877512	0.955672	1.13212	1.0396	0.931261	1.04209	0.871667
ADAMTS13 ENSG00000160323	0.98988	0.827739	0.991859	0.656644	1.25804	1.37518	0.997274	1.06455	1.05494	0.743617
ADAMTS14 ENSG00000138316	1.40763	0.999847	0.786405	0.810481	1.14635	1.0809	0.990549	0.895641	1.2353	0.765339
ADAMTS15 ENSG00000166106	1.05734	1.07433	0.942535	0.949126	0.831732	1.2377	1.04744	0.807174	0.955513	0.832051
ADAMTS16 ENSG00000145536	0.969373	1.10764	0.773928	0.855879	1.09804	0.950604	0.982326	0.938055	0.910202	1.12836
ADAMTS17 ENSG00000140470	1.13319	1.03208	1.21237	0.751109	0.744607	0.83546	0.736712	0.815342	1.03997	0.947775
ADAMTS18 ENSG00000140873	0.907114	1.05683	1.14631	0.862581	1.11189	0.968871	0.817082	0.869801	1.0027	1.10471
ADAMTS19 ENSG00000145808	1.0546	0.840735	1.14247	1.16797	1.14032	1.19982	0.935646	0.971368	1.11493	1.16465
ADAMTS2 ENSG00000087116	0.935355	0.952406	1.09232	0.980132	0.964698	1.20173	0.900689	1.06626	1.04396	0.825503
ADAMTS20 ENSG00000173157	0.790234	1.01863	0.897922	1.19631	1.04243	0.871244	1.16495	0.925386	1.04328	1.12851
ADAMTS3 ENSG00000156140	1.21303	0.960734	0.993198	1.24319	0.736377	0.846277	1.40101	1.04407	1.04903	0.961026
ADAMTS4 ENSG00000158859	1.04986	1.03636	0.976461	0.997508	0.985857	1.07079	0.866707	0.933164	0.937638	0.874963
ADAMTS5 ENSG00000154736	1.14414	1.08923	1.15291	1.02291	1.07886	0.803511	0.780597	1.12324	0.939443	0.926928
ADAMTS6 ENSG00000049192	1.19168	1.05801	0.99002	0.866583	0.985322	1.04261	1.08202	0.934156	0.803542	0.838631
ADAMTS7 ENSG00000136378	1.11714	0.848938	0.730404	1.08863	1.19958	0.833285	0.871285	1.1581	0.836982	0.84971
ADAMTS8 ENSG00000134917	1.08969	1.21416	0.980066	1.12318	0.964902	0.855303	1.04698	0.760033	0.764189	0.798767
ADAMTS9 ENSG00000163638	0.823896	1.29198	1.06684	0.909096	1.10801	1.1173	0.795961	1.06624	0.810584	1.04734
ADAMTSL1 ENSG00000178031	1.02923	0.88475	0.789813	1.13949	1.41915	1.05353	1.10096	0.709083	0.864234	0.796224
ADAMTSL2 ENSG00000197859	1.07367	1.07546	0.890165	0.968314	1.18726	1.07904	0.90406	0.720525	1.09034	0.851102
ADAMTSL3 ENSG00000156218	0.94714	1.20021	0.894128	1.03754	0.788864	1.07418	1.00642	1.30072	0.817463	1.15515
ADAMTSL4 ENSG00000143382	1.03013	1.05096	1.10911	0.889522	1.27761	0.908787	0.88654	0.905642	0.810297	1.02478
ADAMTSL5 ENSG00000185761	0.926798	1.05085	1.26294	0.97529	1.07548	1.19113	1.0629	1.22693	0.995701	0.764475
ADAP1 ENSG00000105963	1.02419	0.914755	0.793006	0.93815	1.02804	1.07468	0.896566	1.08262	0.805436	1.0354
ADAP2 ENSG00000184060	1.15135	1.10642	0.885213	1.03057	0.784133	0.952996	0.99068	1.12603	0.962044	0.892081
ADAR ENSG00000160710	0.892279	1.05155	0.997085	0.978813	0.946705	1.19279	1.03918	0.952887	1.19035	1.29207
ADARB1 ENSG00000197381	0.960396	1.3272	0.854288	1.01251	1.01884	0.770391	1.02918	0.825271	1.17944	0.755538
ADARB2 ENSG00000185736	0.890583	1.03844	0.989738	0.76029	1.10652	0.836245	1.0742	0.803202	0.897775	0.791286
ADAT1 ENSG00000065457	1.08602	0.794235	1.04039	1.12513	0.81798	0.919173	1.34837	0.851998	1.10474	0.948475
ADAT2 ENSG00000189007	1.01404	0.831293	0.885052	1.06969	0.992611	0.813057	1.01779	1.05175	0.846055	0.856275
ADAT3 ENSG00000213638	0.857089	0.742351	0.866154	1.02089	0.809599	0.779556	1.2044	1.17836	0.833863	0.864831
ADCK1 ENSG00000063761	1.09763	1.11803	1.00841	1.06245	0.950748	0.876727	0.974747	1.03427	0.819087	1.10439
ADCK2 ENSG00000133597	1.03332	1.00791	1.19463	0.817824	0.963864	0.884017	1.11646	0.844903	1.27494	1.07439
ADCK3 ENSG00000163050	0.704709	1.29999	1.21939	0.806355	0.989242	0.802244	0.778555	0.816677	0.946236	1.12396
ADCK4 ENSG00000123815	0.864015	0.945281	1.10841	0.858305	0.958574	0.906162	0.762473	1.22841	1.0077	1.08685
ADCK5 ENSG00000173137	0.928022	1.03426	0.998246	0.834169	1.13618	0.979681	1.22037	0.86415	1.20135	0.986607
ADCY1 ENSG00000164742	1.189	0.78524	1.09117	1.03642	0.90371	0.8515	0.884675	0.977349	1.25621	0.94764
ADCY10 ENSG00000143199	0.824223	1.06127	1.09369	0.934907	1.19837	0.861086	0.936767	0.90583	0.854637	1.23845
ADCY2 ENSG00000078295	0.904356	0.912508	1.08805	0.925564	0.761809	1.07537	0.733041	1.05643	0.694258	1.00247
ADCY3 ENSG00000138031	1.10563	1.01411	1.12239	0.941505	0.915822	0.948207	1.04914	1.2296	0.880854	1.07667
ADCY4 ENSG00000129467	0.749793	0.962238	0.998241	1.08859	0.853347	0.926597	0.995065	0.917666	1.14294	0.922613
ADCY5 ENSG00000173175	0.97732	1.26962	1.08405	1.30468	1.04663	1.03566	0.951851	0.908591	0.964563	1.08178
ADCY6 ENSG00000174233	0.992624	0.893337	0.846759	1.32091	0.958368	0.901504	1.09103	1.32095	0.88657	1.16405
ADCY7 ENSG00000121281	1.21557	0.98568	0.885084	0.747836	1.04715	1.09599	1.02195	0.61334	0.877199	1.08494
ADCY8 ENSG00000155897	0.834188	0.978299	0.75632	1.17362	0.947101	0.861532	1.32572	0.921576	0.905525	0.954592
ADCY9 ENSG00000162104	0.943867	0.976901	1.33053	1.05346	0.913355	0.879398	0.993994	1.04871	0.834176	0.93292
ADCYAP1 ENSG00000141433	0.825362	1.03038	1.00502	0.902114	1.07229	0.920398	0.889647	0.926944	1.09334	0.799992
ADCYAP1R1 ENSG00000078549	0.716698	0.920263	0.896513	0.981283	1.11266	1.08727	0.788756	1.20888	0.750879	1.12455
ADD1 ENSG00000087274	1.08295	0.954076	1.0134	0.840975	0.878701	1.01006	1.06995	1.00194	1.15389	1.12135
ADD2 ENSG00000075340	1.34988	0.761901	1.04185	1.31725	1.23562	0.78224	0.890508	1.22304	0.968332	1.027
ADD3 ENSG00000148700	0.89416	0.761923	0.925486	1.15393	0.813719	1.05352	1.08775	0.854528	0.834529	0.804632
ADGB ENSG00000118492	0.917883	0.860566	1.0685	1.12071	0.981814	0.996643	1.0336	0.833849	0.881401	0.764585
ADGRA1 ENSG00000197177	1.21445	0.910234	1.01767	0.811106	0.794066	1.03115	0.998068	1.09187	0.917953	0.85979
ADGRA2 ENSG00000020181	0.885138	0.88213	1.11026	0.998891	0.935959	1.06168	1.16461	1.051	1.02426	1.10832
ADGRA3 ENSG00000152990	0.707395	1.09295	1.01573	0.931181	0.966171	1.05226	0.983644	1.02069	1.34201	1.08077
ADGRB1 ENSG00000181790	0.902397	1.0373	1.00222	0.87145	1.08519	1.17816	1.43949	1.04229	1.01251	1.09925
ADGRB2 ENSG00000121753	1.12212	0.983026	1.04639	0.808011	0.878529	0.930037	0.941369	1.19278	1.29739	1.10132
ADGRB3 ENSG00000135298	0.863211	0.929358	0.973452	1.04863	1.17889	0.90575	0.958945	0.987794	0.921091	1.19207
ADGRD1 ENSG00000111452	0.939416	1.03866	1.2274	0.966107	1.17958	0.931654	0.810026	1.12387	1.07913	1.0399
ADGRD2 ENSG00000180264	1.18505	1.08282	1.22242	1.01754	1.08568	1.07601	1.00895	1.18601	0.921045	1.10146
ADGRE1 ENSG00000174837	1.05738	1.0379	0.961356	0.943936	1.17632	1.00141	1.11857	0.993935	0.84171	0.96173
ADGRE2 ENSG00000127507	0.729654	0.898705	1.21071	0.82843	0.829197	1.05095	1.07874	1.06627	1.04362	1.03816
ADGRE3 ENSG00000131355	0.973609	1.19875	0.979315	1.15408	1.05851	0.729474	1.19642	0.988219	0.90791	0.968678
ADGRE5 ENSG00000123146	1.03192	1.00278	0.834146	0.894822	0.80186	1.02475	0.708277	1.07552	1.04404	0.822716
ADGRF1 ENSG00000153292	0.974967	1.11152	0.871698	0.923862	0.828303	0.976474	0.542889	1.04708	1.04928	0.92397
ADGRF2 ENSG00000164393	0.772942	1.04547	1.02297	1.16095	0.84847	0.883403	1.09121	1.03704	0.920856	0.944818
ADGRF3 ENSG00000173567	0.724755	1.19439	0.973162	0.940886	0.821976	0.979321	1.20867	0.901616	0.91411	0.926643
ADGRF4 ENSG00000153294	1.03129	0.984918	1.08242	1.06227	1.00375	0.959842	1.19391	1.07246	0.977608	0.875504
ADGRF5 ENSG00000069122	0.995658	0.856364	0.931659	0.889216	1.16874	0.964252	1.10922	1.03958	0.998034	0.881038
ADGRG1 ENSG00000205336	1.16374	1.2615	1.17168	1.00753	1.39003	0.999099	1.32298	0.857284	0.710407	0.93724
ADGRG2 ENSG00000173698	0.850584	0.861016	1.19295	0.971552	1.22785	0.996628	0.955549	0.879206	0.817701	1.15919
ADGRG3 ENSG00000182885	1.18214	0.878381	1.52125	0.94492	0.803221	0.90785	0.811166	0.991475	0.795097	0.772814
ADGRG4 ENSG00000156920	0.918145	0.737163	0.899752	1.08018	1.09739	1.00715	0.925851	1.04056	0.899737	0.852139
ADGRG5 ENSG00000159618	0.977422	0.887439	1.22136	1.07788	0.873388	0.921681	0.732577	0.940236	1.14253	0.817391
ADGRG6 ENSG00000112414	0.938678	0.860833	0.829651	1.00047	1.14087	0.964799	0.862838	0.921202	0.97508	0.998444
ADGRG7 ENSG00000144820	1.02496	1.08666	0.937043	1.15384	0.912982	0.965702	0.95596	0.863341	1.07298	0.970405
ADGRL1 ENSG00000072071	1.15217	0.99598	0.944687	0.866511	1.08511	1.07846	1.27879	0.919583	1.05142	1.09503
ADGRL2 ENSG00000117114	0.849517	0.752763	1.36343	0.861848	0.915803	0.955156	0.797821	0.927282	1.00031	1.03943
ADGRL3 ENSG00000150471	1.05954	1.082	0.894809	0.789956	0.866142	1.0698	0.852374	1.0855	0.940274	1.03945
ADGRL4 ENSG00000162618	0.976716	0.683023	0.876325	0.915244	1.07449	0.827971	0.905714	0.805795	0.820943	1.05129
ADGRV1 ENSG00000164199	1.00124	1.08402	0.803708	1.00057	0.891759	0.720322	1.25288	0.829213	1.00486	0.825981
ADH1A ENSG00000187758	0.864279	0.989891	1.04338	1.23161	0.934036	0.860179	1.06117	0.998794	1.18457	0.86494
ADH1B ENSG00000196616	1.45727	1.16343	0.807216	1.24489	0.810019	1.17025	0.902542	0.939611	1.02664	0.990538
ADH1C ENSG00000248144	1.04463	1.18454	0.969868	0.760293	1.03337	0.860225	1.02636	0.90241	0.836633	1.01626
ADH4 ENSG00000198099	1.26563	0.798841	1.07593	0.99784	0.974406	0.990336	0.805187	1.0642	1.09052	1.17642
ADH5 ENSG00000197894	1.22928	1.00516	1.07178	0.990086	0.955324	1.07056	1.37349	1.19998	0.844845	0.999181
ADH6 ENSG00000172955	1.2458	0.932189	1.09772	0.885221	0.941755	0.872943	1.01381	1.02567	1.04043	0.854651
ADH7 ENSG00000196344	1.12954	1.11266	0.983374	0.828559	0.979859	1.03053	0.945681	1.04003	0.842733	1.05748
ADHFE1 ENSG00000147576	0.816113	0.872416	1.50278	1.08647	1.2981	0.945658	0.994873	0.85301	1.0033	0.901334
ADI1 ENSG00000182551	1.06649	0.917157	0.988855	0.889937	1.21506	0.697523	1.04118	1.00281	1.16139	0.796352
ADIG ENSG00000182035	0.864342	1.12268	0.937976	1.15148	0.914511	1.12123	1.00756	1.25612	1.02126	0.82827
ADIPOQ ENSG00000181092	1.00522	1.08292	1.12853	0.779823	0.820109	0.942547	1.08235	0.929808	0.929988	0.793291
ADIPOR1 ENSG00000159346	1.04827	1.0191	1.14095	1.12048	0.907776	1.09067	0.907353	0.84189	1.07108	0.72821
ADIPOR2 ENSG00000006831	0.659772	1.32654	0.995031	1.16969	0.877752	1.32455	1.04947	1.09062	0.813621	0.819179
ADIRF ENSG00000148671	1.77067	1.10364	0.84183	0.819737	1.06043	1.27495	1.04146	1.26139	1.00162	1.01729
ADK ENSG00000156110	0.946167	1.02621	1.1928	0.99509	0.985964	0.996659	1.01944	0.806488	1.0418	1.04532
ADM ENSG00000148926	1.12261	0.779372	0.973702	1.05622	0.924029	1.02719	0.786033	1.07425	0.924585	0.927423
ADM2 ENSG00000128165	1.04426	1.17675	0.698065	1.00818	0.990388	1.31974	1.11193	0.643052	1.17432	1.05082
ADM5 ENSG00000224420	1.11982	0.91593	1.30233	0.949782	0.973051	0.942965	1.27359	0.9471	1.09141	0.960313
ADNP ENSG00000101126	0.898168	1.10318	0.848539	1.07496	0.939097	1.06267	0.99825	0.93505	1.13705	1.08303
ADNP2 ENSG00000101544	0.668521	1.00472	0.886675	0.700037	0.982373	0.985154	0.978777	0.846077	1.04391	0.771076
ADO ENSG00000181915	0.889776	0.997741	1.03602	1.01911	1.01328	0.951401	0.999939	0.807958	1.02565	0.829176
ADORA1 ENSG00000163485	1.13546	0.901104	1.08868	0.902906	0.746212	0.833893	0.921962	1.0628	1.12035	0.834155
ADORA2A ENSG00000128271	1.13025	0.986493	0.968158	0.766696	1.01179	0.798919	0.958347	1.15571	0.995947	0.733099
ADORA2B ENSG00000170425	1.21804	0.800348	1.0693	0.961149	1.0394	0.891318	0.788969	0.902251	0.800429	0.964158
ADORA3 ENSG00000282608	0.918915	1.10066	1.07943	0.765509	1.06437	1.33365	0.95035	0.876221	0.975831	1.26663
ADPGK ENSG00000159322	1.17016	0.995745	0.887155	0.911537	1.05854	1.0885	1.11219	0.952915	0.652041	0.820015
ADPRH ENSG00000144843	0.957283	0.900552	0.972582	1.17372	0.768449	1.09832	0.819096	0.98708	0.917175	1.02366
ADPRHL1 ENSG00000153531	1.05213	1.09696	1.14	1.11878	0.794805	1.20221	1.02819	0.906865	0.964294	0.932434
ADPRHL2 ENSG00000116863	1.25504	0.951593	0.969576	0.997845	1.18049	1.08704	1.09815	0.80559	0.838472	0.996476
ADPRM ENSG00000170222	1.16398	0.960483	1.0302	0.924796	0.908412	1.08142	1.11354	1.19652	0.919072	0.87205
ADRA1A ENSG00000120907	1.26079	0.961296	0.970227	0.830469	0.974981	1.01398	1.1306	0.987299	1.22993	1.02618
ADRA1B ENSG00000170214	1.03675	1.21791	0.919411	0.95096	1.0894	0.856086	0.974869	1.19779	0.801988	0.762065
ADRA1D ENSG00000171873	1.09941	0.779516	0.769398	1.16189	1.10245	1.42277	0.917918	1.01932	0.803292	0.929705
ADRA2A ENSG00000150594	1.14635	1.08345	1.20983	0.823986	1.01588	0.986428	0.996827	1.07215	1.11828	0.944696
ADRA2B ENSG00000274286	0.861718	0.97551	0.812268	0.955452	1.07608	0.994442	1.13652	1.29106	0.836654	0.953967
ADRA2C ENSG00000184160	0.977225	1.01076	0.762205	0.945522	1.12365	1.0608	1.28986	0.933773	1.10155	0.734222
ADRB1 ENSG00000043591	1.22245	0.751102	0.934005	0.874959	1.14052	0.880188	0.953763	1.13804	1.13737	1.0021
ADRB2 ENSG00000169252	0.92375	1.06165	0.936413	1.11548	1.15711	0.780432	1.05313	0.889638	0.951608	1.16994
ADRB3 ENSG00000188778	1.48725	1.04519	1.45885	1.08207	0.904243	1.09733	1.07733	1.36703	0.883749	0.774982
ADRM1 ENSG00000130706	1.02519	1.11376	0.978431	0.89887	1.13591	1.18537	1.08025	0.969507	0.851201	0.855962
ADSL ENSG00000239900	1.0629	1.0205	0.999304	0.964473	0.889673	1.01642	1.12419	0.886575	0.945117	0.912154
ADSS ENSG00000035687	1.04317	0.968474	0.731916	1.31417	1.14899	1.09069	1.01455	1.04783	0.957129	1.06704
ADSSL1 ENSG00000185100	1.15402	1.2587	0.863747	0.823333	0.912368	1.25203	0.866366	1.17542	1.00037	1.19193
ADTRP ENSG00000111863	0.875397	0.881411	0.809167	0.990445	1.19395	0.966726	0.980733	1.05649	0.841498	0.842566
AEBP1 ENSG00000106624	1.42585	0.94458	1.19605	1.18194	0.908177	0.998509	1.07714	0.954742	0.852972	0.860656
AEBP2 ENSG00000139154	0.966598	1.03097	0.757809	0.919418	1.03411	0.98406	0.897103	1.06728	1.11081	1.23617
AEN ENSG00000181026	0.865891	1.05212	0.824619	1.16528	1.10862	1.16438	1.30152	1.2088	1.12181	0.92288
AES ENSG00000104964	0.981311	1.27679	1.16212	0.930273	0.994323	0.8823	1.04407	1.18125	1.03268	0.890369
AF011889.5 ENSG00000241489	1.32237	1.07857	1.06257	0.888699	1.11044	1.24295	0.868088	0.979385	1.18496	0.946463
AF111168.1 ENSG00000280308	0.694875	0.96188	1.09885	1.07709	0.854631	0.952888	0.865137	1.31628	0.816018	1.0898
AF131216.1 ENSG00000280273	1.25217	1.10077	1.09437	1.11473	0.789293	1.12431	0.941279	0.932419	0.993734	1.21023
AF165138.7 ENSG00000243440	1.42446	0.954323	1.23262	0.941177	0.909791	1.09359	1.00841	1.27158	0.771206	0.780603
AFAP1 ENSG00000196526	1.0271	1.01861	0.902925	1.0398	1.05897	1.02746	0.991222	0.862224	0.942757	0.925117
AFAP1L1 ENSG00000157510	1.07358	1.22575	0.894964	1.11615	0.966798	0.952536	1.06438	0.88232	1.11653	1.07199
AFAP1L2 ENSG00000169129	1.31687	1.05869	1.12757	1.01939	1.08403	0.918664	0.875022	0.967643	0.741797	1.0304
AFF1 ENSG00000172493	0.968357	0.986493	0.740928	0.94815	0.841734	1.12503	0.784291	0.924769	0.80463	1.06444
AFF2 ENSG00000155966	1.14199	0.9948	1.12524	0.897782	0.968603	1.14882	0.835823	0.881796	0.964487	1.17938
AFF3 ENSG00000144218	1.0143	1.07222	0.800599	0.901209	1.08162	1.12854	0.89743	0.939288	0.774374	0.932013
AFF4 ENSG00000072364	0.756725	1.11629	1.0085	1.01244	0.952973	0.719244	0.779736	1.05683	0.887666	1.00043
AFG3L2 ENSG00000141385	1.03768	0.782304	1.16473	0.853673	1.48896	0.94496	0.824248	0.902386	1.0724	0.835683
AFM ENSG00000079557	0.881865	0.992678	0.783933	1.07831	1.10969	1.16773	1.05791	1.02097	0.989232	0.972455
AFMID ENSG00000183077	0.793332	0.858848	0.996538	1.04634	1.27257	1.02422	0.819792	0.947053	1.32984	0.980576
AFP ENSG00000081051	1.22175	0.94553	0.871619	1.23965	0.795834	1.14297	1.12732	1.11254	1.05691	1.19697
AFTPH ENSG00000119844	1.07064	1.03249	0.759091	1.02358	0.972664	1.24471	1.08722	1.03191	1.09668	0.662135
AGA ENSG00000038002	1.17973	1.2008	0.91116	0.840088	0.755361	0.8599	1.15382	1.09814	0.872104	1.04959
AGAP1 ENSG00000157985	1.04567	1.05024	1.06676	0.896691	1.173	0.881883	0.945641	0.838744	1.25067	1.09945
AGAP14P ENSG00000279058	1.26182	0.889966	0.826748	0.800697	0.65093	0.945708	0.949673	1.10958	1.03974	0.941513
AGAP2 ENSG00000135439	0.730319	0.992471	0.910657	1.14883	0.94033	0.950439	1.08709	0.945303	1.16317	0.857507
AGAP3 ENSG00000133612	1.23799	1.15532	0.840646	1.24733	1.34459	1.26204	1.00012	1.1814	1.06876	0.920281
AGAP4 ENSG00000188234	0.981679	0.974339	0.978979	0.908877	0.908256	0.835384	1.07328	1.06012	1.03535	1.33593
AGAP5 ENSG00000172650	1.34335	1.00904	1.06597	1.005	1.15148	1.06783	0.830965	1.03297	0.784907	1.04086
AGAP6 ENSG00000204149	1.05885	1.24666	1.12819	0.926263	0.832901	0.930474	1.18256	0.888268	1.0184	0.962077
AGAP9 ENSG00000204172	0.835774	1.27945	0.992714	1.09776	0.632182	0.896422	1.32978	0.966353	0.960286	0.761218
AGBL1 ENSG00000273540	0.858879	0.80681	1.40031	1.00206	1.10306	1.09688	0.847911	0.948245	1.09298	1.18004
AGBL2 ENSG00000165923	1.00116	1.17368	1.00126	0.898469	0.866216	1.05938	1.00116	0.819453	0.764696	1.19648
AGBL3 ENSG00000146856	1.02105	1.01793	1.01543	0.958651	0.889962	1.07687	1.20699	1.0908	0.815105	1.09994
AGBL4 ENSG00000186094	1.14877	0.845292	1.14844	0.974646	1.2066	1.01294	0.930365	1.09522	0.913878	1.13095
AGBL5 ENSG00000084693	0.90956	0.989983	1.10009	1.2636	0.887085	1.08605	0.904486	1.13695	0.938908	0.960239
AGER ENSG00000204305	0.925702	1.00973	0.979121	0.882012	0.879202	1.10122	1.0514	1.19231	1.00085	0.947214
AGFG1 ENSG00000173744	1.03523	1.14384	1.06555	1.27059	0.905838	0.935898	0.887168	0.787797	1.13855	1.06962
AGFG2 ENSG00000106351	1.02817	1.1612	0.948114	0.934704	0.961408	0.906932	0.984157	0.95019	1.03965	1.33621
AGGF1 ENSG00000164252	0.811596	0.668336	1.00094	0.98552	0.971451	0.873787	1.01904	0.93117	1.10128	0.960281
AGK ENSG00000006530	1.00462	1.12211	0.926658	0.697349	0.631289	1.21223	0.919831	1.0018	0.909455	0.997208
AGL ENSG00000162688	1.03882	1.24456	0.902737	0.962884	0.823307	0.902001	0.921891	0.661826	1.13177	1.06435
AGMAT ENSG00000116771	0.862415	0.85801	0.861179	0.904635	1.06171	0.978115	1.00588	0.992011	0.993386	0.853998
AGMO ENSG00000187546	1.04888	0.765144	1.00994	1.08005	0.962939	0.935888	1.02141	1.04202	0.991215	1.17339
AGO1 ENSG00000092847	0.983581	1.24752	0.878901	0.748264	1.05952	0.933607	1.08832	0.988114	1.14829	1.10833
AGO2 ENSG00000123908	1.05091	0.897089	1.00902	0.923907	0.846524	0.959471	1.01696	0.886598	1.18574	1.17377
AGO3 ENSG00000126070	1.07032	0.887022	0.917968	0.873804	1.06625	0.842753	0.902667	0.837196	1.1876	1.04089
AGO4 ENSG00000134698	0.945157	0.997505	0.950419	1.03829	1.10722	1.01569	1.09128	0.875507	0.787111	0.772651
AGPAT1 ENSG00000204310	1.13229	1.10455	1.08414	0.760053	0.98141	1.02414	1.22841	1.68741	1.0951	0.797099
AGPAT2 ENSG00000169692	1.07155	1.08542	0.885527	0.952065	0.878156	0.824726	1.02351	0.909454	0.81237	0.772438
AGPAT3 ENSG00000160216	0.915606	1.17156	0.998138	1.11699	1.06612	0.937219	0.953522	0.966696	0.900266	1.08618
AGPAT4 ENSG00000026652	1.02377	0.9065	0.816178	0.914666	1.14794	1.14489	0.90778	0.674941	0.91855	0.983185
AGPAT5 ENSG00000155189	0.724876	1.00851	0.942973	0.798042	1.05684	0.718102	1.05604	1.02009	0.871022	0.895684
AGPS ENSG00000018510	1.17071	0.880306	1.05521	0.960232	1.08935	0.99018	1.02553	1.02171	0.843843	0.897662
AGR2 ENSG00000106541	1.037	0.95427	0.891466	0.847116	1.00685	1.04651	0.991855	1.15824	0.814167	0.692704
AGR3 ENSG00000173467	1.23563	0.813352	0.682446	1.01196	0.992966	0.996529	0.613365	1.253	0.648706	0.886367
AGRN ENSG00000188157	0.896508	1.03016	1.29682	1.19858	1.3058	0.995307	0.932776	0.965642	0.88801	1.02801
AGRP ENSG00000159723	1.23538	1.02561	0.898992	1.1397	1.00029	1.20263	1.07892	1.01396	1.15427	1.06574
AGT ENSG00000135744	1.04008	0.991628	1.06478	1.11928	0.856982	0.896738	0.855634	1.1949	1.08979	0.996406
AGTPBP1 ENSG00000135049	0.837661	0.792875	0.962605	0.91613	0.854522	0.749744	1.16409	1.14	1.0536	0.975122
AGTR1 ENSG00000144891	0.985096	0.912777	0.814889	0.867866	0.750958	0.884076	1.01914	0.912669	1.11935	1.12826
AGTRAP ENSG00000177674	0.945649	0.877877	0.909699	1.1607	1.31153	0.820622	1.11293	1.04115	0.980289	0.816319
AGXT ENSG00000172482	1.07964	1.11309	0.731254	0.960113	0.84894	0.999263	0.812963	0.999487	1.25058	0.967802
AGXT2 ENSG00000113492	0.965409	0.962087	0.873886	1.0065	1.14339	0.981849	1.04354	0.953598	1.15562	0.894403
AHCTF1 ENSG00000153207	1.02672	0.959288	1.00352	0.989693	1.03272	1.13566	1.06507	1.0342	1.17028	1.20477
AHCY ENSG00000101444	1.09565	1.0955	0.846852	1.04769	0.81572	1.35293	1.06553	1.00131	0.951322	1.17698
AHCYL1 ENSG00000168710	1.07892	1.00012	0.7479	1.01675	0.959616	1.19625	1.11755	1.08145	1.07131	1.19366
AHCYL2 ENSG00000158467	1.04069	0.908495	1.08111	0.84111	0.812372	1.00852	0.873914	0.900347	0.945366	0.961928
AHDC1 ENSG00000126705	0.796959	1.0766	1.02378	0.961869	0.952213	0.955043	0.773146	1.58207	0.848098	0.943832
AHI1 ENSG00000135541	1.19222	1.13449	0.975711	0.664145	1.18597	1.18327	1.03298	1.07288	0.861032	0.996851
AHNAK ENSG00000124942	1.11101	0.957035	0.70571	0.848703	0.928376	0.861089	0.909063	1.29361	1.08035	0.823342
AHNAK2 ENSG00000185567	1.39116	1.26174	1.14568	0.879713	1.05111	1.2131	1.15688	1.17138	0.833476	0.883677
AHR ENSG00000106546	0.793481	0.954088	0.886611	1.16275	1.08256	0.901432	0.895118	0.868367	0.770437	1.00376
AHRR ENSG00000063438	1.00586	1.00081	0.801764	1.00294	0.925504	1.00147	0.699822	0.972996	1.24177	1.17022
AHSA1 ENSG00000100591	0.992642	0.987106	0.793483	1.10378	0.923809	1.19563	0.918773	1.1541	0.984278	0.951774
AHSA2 ENSG00000173209	0.890901	0.96908	0.869355	1.11596	1.24883	1.14725	0.902417	1.01099	1.04767	0.938559
AHSG ENSG00000145192	0.955778	0.662467	1.0088	1.0256	0.803619	0.950365	1.13528	1.1077	0.943654	1.30322
AHSP ENSG00000169877	1.06559	1.03027	1.01528	1.07437	1.40774	0.946289	1.21835	1.04395	1.00476	1.01967
AICDA ENSG00000111732	0.872793	0.878449	1.09924	1.10696	0.917383	1.08898	0.851606	1.00062	0.647453	0.799651
AIDA ENSG00000186063	0.843256	0.983005	0.900418	0.91509	1.19803	1.37413	0.990382	0.97379	1.07596	1.18866
AIF1 ENSG00000204472	0.946844	0.952329	1.13526	1.14124	0.967885	1.37411	0.846979	1.09501	1.08267	0.943655
AIF1L ENSG00000126878	0.978918	0.928108	0.98706	0.88119	0.923523	0.996417	1.14781	0.804647	1.08028	1.12134
AIFM1 ENSG00000156709	0.808569	1.07433	1.12427	0.980605	1.03425	0.946512	1.12113	1.32709	0.899366	1.01557
AIFM2 ENSG00000042286	1.53076	1.18731	1.21908	1.00381	0.953466	0.73832	0.842442	1.12585	1.01065	0.6785
AIFM3 ENSG00000183773	0.945128	1.10778	0.883255	1.06968	0.839822	1.01942	1.31602	0.876179	0.955041	0.914652
AIG1 ENSG00000146416	0.830009	1.00046	0.763274	0.943926	0.894734	0.802321	0.855543	0.676459	1.08141	1.0932
AIM1 ENSG00000112297	0.717336	0.727727	0.777518	0.895068	1.05018	0.920545	1.15471	1.07269	0.895622	0.779785
AIM1L ENSG00000176092	0.918127	1.02099	0.85928	1.08625	0.885365	1.19064	0.989919	0.73512	1.1806	1.21826
AIM2 ENSG00000163568	0.936291	1.05625	0.931353	0.915237	0.772619	1.09099	1.17069	1.11405	0.953673	0.715706
AIMP1 ENSG00000164022	1.24123	0.854229	0.796872	1.25475	0.844015	1.18633	1.12762	0.930655	1.08182	0.826607
AIMP2 ENSG00000106305	1.3451	1.13112	0.900629	0.894627	1.13072	1.15671	1.33282	0.978981	0.994002	1.06053
AIP ENSG00000110711	1.08834	1.00783	1.01774	1.02862	1.05613	1.06746	1.1312	1.17548	0.911201	0.899548
AIPL1 ENSG00000129221	0.84695	0.98135	0.963823	1.23566	0.841712	1.04795	1.11593	1.15973	1.0638	0.918624
AIRE ENSG00000160224	0.991091	1.12483	0.862926	0.995968	0.985251	1.25502	1.13657	0.751293	0.985655	1.10508
AJ239318.1 ENSG00000280108	0.838548	1.12519	1.25858	0.707882	1.14142	1.16702	0.941292	0.790891	1.0152	0.678511
AJAP1 ENSG00000196581	1.17271	1.13602	0.99267	0.9486	1.1132	1.14233	0.973297	1.0037	0.785114	1.05352
AJUBA ENSG00000129474	0.799627	1.34157	0.92077	1.06812	0.876901	1.00074	1.15538	1.01185	1.03244	0.733652
AK1 ENSG00000106992	0.946463	1.17928	0.869829	1.16299	0.898786	0.864871	0.853955	0.825966	1.05002	1.11253
AK2 ENSG00000004455	1.10086	1.07106	0.820632	1.10034	0.883423	1.50037	0.912107	1.26845	0.818106	0.874039
AK3 ENSG00000147853	0.858091	0.900562	0.93975	1.14294	0.95044	0.997234	0.889786	0.975972	0.916691	1.052
AK4 ENSG00000162433	0.845816	0.97305	0.962261	1.22361	1.05378	0.91609	1.12243	1.02903	0.776674	0.987072
AK5 ENSG00000154027	1.15705	0.861382	1.05753	1.00642	0.977153	0.601735	0.973538	1.15503	1.03057	0.790615
AK6 ENSG00000085231	1.12996	1.01219	0.820827	0.816386	1.11747	0.994161	0.898388	1.0804	1.07838	1.32756
AK7 ENSG00000140057	0.919961	1.13808	0.90711	0.9331	1.23303	1.09666	0.91755	0.92399	0.869103	1.19635
AK8 ENSG00000165695	1.03811	0.950216	1.17016	0.854999	0.907336	0.904726	0.865041	1.15417	0.759161	1.10454
AK9 ENSG00000155085	1.3698	1.31233	1.15481	0.717056	0.992345	0.827688	0.890421	0.937051	1.1827	0.719721
AKAP1 ENSG00000121057	0.892084	0.89877	1.03447	0.980937	1.2185	1.13699	0.85139	0.930762	0.846769	0.99177
AKAP10 ENSG00000108599	1.03248	0.89214	0.819633	0.900073	0.919198	0.843803	1.06434	0.998597	0.896057	1.05974
AKAP11 ENSG00000023516	1.08264	0.696594	1.09129	1.05202	0.841152	1.09366	0.900115	1.33952	0.744002	0.875917
AKAP12 ENSG00000131016	1.06845	1.10244	1.12327	0.97503	0.924578	0.832554	1.10071	0.903051	0.837347	0.996598
AKAP13 ENSG00000170776	0.972685	0.952278	1.10129	0.925527	0.762518	0.89852	0.88149	1.11809	1.22912	0.876818
AKAP14 ENSG00000186471	1.11253	0.890579	1.02003	0.784273	1.05078	1.04458	0.983518	1.18185	1.08686	0.951858
AKAP17A ENSG00000197976	1.04839	1.09581	0.917691	0.796921	0.883184	0.910009	1.1264	1.39015	0.984054	0.881139
AKAP3 ENSG00000111254	0.857873	0.983197	1.03265	0.78054	1.21667	1.03124	1.0726	0.703883	0.955303	1.01786
AKAP4 ENSG00000147081	0.939945	1.06879	1.00214	0.814308	1.00658	0.958229	0.796566	0.957516	0.886992	1.01527
AKAP5 ENSG00000179841	1.11017	1.08739	0.95866	0.992715	1.03388	0.841073	0.970503	1.15126	1.07723	0.926981
AKAP6 ENSG00000151320	0.895753	1.09139	0.81025	0.854203	1.0342	1.13998	1.20098	1.05442	1.18919	1.06616
AKAP7 ENSG00000118507	0.880868	1.24095	0.974194	0.895715	1.27642	0.966815	0.988946	1.02193	0.675693	0.947247
AKAP8 ENSG00000105127	1.11895	0.841927	1.1232	1.0061	0.911323	1.4029	0.749633	1.06243	0.856567	1.05158
AKAP8L ENSG00000011243	1.01125	0.837096	1.26641	0.978387	1.01173	1.06287	1.02966	1.02773	0.835608	0.999072
AKAP9 ENSG00000127914	1.2368	1.00015	1.11486	0.968538	0.883349	0.915506	0.870077	1.04436	1.16129	1.05437
AKIP1 ENSG00000166452	0.694532	1.10618	1.10163	1.03004	0.774495	1.12987	1.16454	1.38168	0.876276	1.26186
AKIRIN1 ENSG00000174574	0.874874	0.949702	0.910072	0.882692	0.797397	0.93442	1.05715	1.28207	1.14009	0.797501
AKIRIN2 ENSG00000135334	0.909706	0.58666	1.03281	1.03244	1.30716	1.10409	0.848919	0.627806	0.997482	0.920214
AKNA ENSG00000106948	0.73855	1.23644	1.19619	0.781221	0.996747	1.19521	1.09013	0.979111	0.865915	0.766964
AKNAD1 ENSG00000162641	1.45196	1.08208	1.09527	1.02153	0.845552	0.836319	1.3194	1.00166	0.963706	1.10207
AKR1A1 ENSG00000117448	1.06971	0.934536	1.1169	0.91149	1.00012	0.829579	1.15434	1.05589	0.867223	1.04057
AKR1B1 ENSG00000085662	1.00225	0.897343	0.688778	0.82774	1.32679	1.12008	0.84434	1.06461	0.877593	0.883948
AKR1B10 ENSG00000198074	0.945194	0.912549	0.798163	0.97586	1.06365	1.27463	0.980594	1.09279	1.02589	0.872782
AKR1B15 ENSG00000227471	1.18588	1.28838	1.04361	0.991992	1.01942	1.05231	0.814258	1.05541	1.12783	1.15366
AKR1C1 ENSG00000187134	0.961801	1.2822	1.08455	1.16066	1.14932	1.05032	0.87043	0.904831	0.991379	1.31277
AKR1C2 ENSG00000151632	1.15025	1.03738	0.866593	1.0399	1.19613	1.11502	1.269	0.926942	0.921464	0.773514
AKR1C3 ENSG00000196139	0.831268	0.934199	1.18676	1.18886	0.97953	1.16172	1.09907	0.981909	0.81669	1.01043
AKR1C4 ENSG00000198610	0.883535	0.73009	1.13157	0.953639	1.11278	0.857737	1.03238	1.02438	0.987449	1.5162
AKR1D1 ENSG00000122787	0.756363	1.11777	1.22792	0.941661	1.07648	1.15743	0.72524	0.972043	0.893327	1.05344
AKR1E2 ENSG00000165568	0.79993	0.88668	0.865071	1.02664	1.1283	1.15894	0.968412	1.10818	0.773573	0.952236
AKR7A2 ENSG00000053371	0.982403	0.905643	1.13147	0.78991	0.941509	1.41255	0.947533	1.16505	1.02163	0.728006
AKR7A3 ENSG00000162482	0.685227	1.02865	1.10518	1.11568	0.799014	1.1616	0.911884	0.85898	1.02966	0.814089
AKR7L ENSG00000211454	0.889193	1.05017	0.658878	1.02138	0.968226	0.602067	1.11862	1.01699	0.824217	1.1446
AKT1 ENSG00000142208	1.01607	1.15757	0.825103	1.2124	1.49539	1.21654	0.807318	0.866609	1.02343	1.08798
AKT1S1 ENSG00000204673	1.28159	1.29973	1.08424	1.0016	1.05809	1.16922	0.730444	0.781448	0.694328	1.17158
AKT2 ENSG00000105221	0.969972	1.06779	1.12812	1.15743	1.1356	1.00936	1.00531	1.08037	1.0858	0.972581
AKT3 ENSG00000117020	0.831891	1.21045	1.04465	1.0633	1.03577	0.991375	0.989916	1.02083	0.845627	0.976296
AKTIP ENSG00000166971	0.878799	0.862875	1.05211	1.41762	1.06839	0.819624	1.04363	0.968706	1.11954	0.885495
AL023806.1 ENSG00000280184	0.517881	1.02758	0.80151	1.04398	1.00498	1.03719	0.901217	0.817927	0.885765	0.994474
AL049794.1 ENSG00000280240	1.06294	1.04241	0.947928	1.1963	1.32375	0.904444	1.05452	1.30373	1.00022	0.883353
AL049872.1 ENSG00000279963	1.11387	0.819739	0.801151	1.17275	1.05197	0.925378	1.06413	0.912008	1.04323	0.900383
AL133475.1 ENSG00000281602	0.784857	0.956659	0.83616	1.0231	0.79655	0.888611	0.777127	0.983162	0.935063	1.15466
AL135745.1 ENSG00000279654	0.953417	0.953757	1.00459	1.45811	0.878366	1.02123	0.899774	0.966396	1.05779	1.0947
AL135787.1 ENSG00000283263	1.08913	0.887037	1.2159	0.829607	1.04031	1.06327	1.13962	0.81987	0.878227	0.572718
AL354828.1 ENSG00000279282	1.05178	0.837149	1.12112	1.25713	1.17553	1.06143	0.928792	1.25675	1.07272	1.45704
AL354828.2 ENSG00000280175	0.877321	0.813083	1.1636	1.19555	0.983803	1.15085	0.89701	0.98091	1.0851	0.86576
AL356053.1 ENSG00000150076	0.854092	1.10101	1.14897	0.77207	0.872149	0.876829	0.832945	1.00929	1.10869	0.807185
AL356289.1 ENSG00000279096	1.08627	0.777571	1.07528	1.224	0.887008	0.922645	1.02804	1.11295	0.864175	0.949239
AL356585.1 ENSG00000279081	1.23694	0.830785	1.05497	1.00915	0.756931	1.00833	0.867138	0.989878	0.867403	1.1128
AL357140.1 ENSG00000280113	0.888901	0.848341	0.935812	0.89679	0.914157	0.87453	0.845749	1.11921	1.01746	1.12358
AL358852.1 ENSG00000278899	1.14866	0.700988	1.21056	0.93124	1.03776	1.41228	0.804933	1.0288	0.827698	1.18778
AL365181.1 ENSG00000280316	0.88024	1.03584	0.976847	0.904407	0.941517	1.00153	0.839717	0.882837	1.06655	1.2745
AL513523.2 ENSG00000279767	0.771082	1.06267	0.957345	0.830363	0.995196	0.885161	1.12916	0.71013	0.811741	0.765757
AL589743.1 ENSG00000279508	0.982643	1.08736	0.853494	1.09116	1.29294	1.08171	0.814516	1.16452	0.930446	1.01282
AL590235.1 ENSG00000280230	1.02836	0.880252	0.942624	1.00871	1.12348	1.20352	0.989961	1.09919	1.08229	0.815674
AL645922.1 ENSG00000279546	0.92271	1.01143	1.14585	0.99318	0.867384	1.15603	0.803106	1.17263	1.21189	0.998478
ALAD ENSG00000148218	0.937305	1.00741	0.883424	1.06996	0.957862	0.777677	0.928083	1.06236	0.977815	1.15543
ALAS1 ENSG00000023330	1.04556	0.888122	1.02534	0.867529	1.30987	0.853883	0.846115	1.059	1.28905	0.85533
ALAS2 ENSG00000158578	1.04413	1.15802	1.12586	1.09088	1.2231	1.18526	0.958782	1.23112	1.09588	1.15693
ALB ENSG00000163631	1.00565	1.07626	0.917251	0.817094	1.11603	0.960886	1.19038	1.1875	1.18916	1.14788
ALCAM ENSG00000170017	0.964989	1.01809	0.674419	1.22744	1.0406	0.963603	1.0192	0.793655	1.00376	0.929524
ALDH16A1 ENSG00000161618	1.19223	1.13431	1.10224	0.732244	0.887704	0.97367	1.02174	0.901131	0.908872	0.80996
ALDH18A1 ENSG00000059573	0.825853	1.09292	1.02249	1.01794	1.37234	0.884291	1.09034	1.1295	1.17169	1.08234
ALDH1A1 ENSG00000165092	1.00731	0.915447	0.929776	0.661999	0.974259	1.10219	1.15844	1.05854	1.09104	1.00324
ALDH1A2 ENSG00000128918	1.24299	0.861411	0.790637	1.00305	0.862562	1.16423	1.04894	0.699337	0.877613	0.913605
ALDH1A3 ENSG00000184254	0.819661	1.14746	0.63438	0.852077	0.839418	1.11803	1.13068	1.42015	0.752527	0.904621
ALDH1B1 ENSG00000137124	1.24089	0.9794	0.907421	1.03308	0.742338	0.76195	1.03928	1.04008	0.91854	0.855314
ALDH1L1 ENSG00000144908	0.929078	1.28886	0.94369	1.07365	1.02983	0.954191	1.1772	1.02728	1.17279	0.969868
ALDH1L2 ENSG00000136010	1.08631	0.867313	0.937177	0.799889	0.737341	1.12955	0.90931	1.0121	1.06568	0.902167
ALDH3A1 ENSG00000108602	1.24819	0.921772	1.07767	0.913271	1.19807	0.999583	0.77959	0.983548	1.07771	1.00284
ALDH3A2 ENSG00000072210	1.0641	0.975815	1.17362	0.905743	0.887188	1.07427	1.23479	0.90362	1.15525	1.05681
ALDH3B1 ENSG00000006534	0.991694	1.15063	0.984726	1.25383	0.92797	0.941457	0.991432	1.08556	1.04445	1.12768
ALDH3B2 ENSG00000132746	1.0896	0.855725	1.10617	0.868087	1.16628	1.21192	0.895758	1.05866	1.10582	0.921522
ALDH4A1 ENSG00000159423	0.926691	1.02556	1.86624	1.08053	1.30641	0.959799	0.962297	1.27156	1.08255	0.828127
ALDH5A1 ENSG00000112294	1.07762	1.26809	0.826325	0.934459	0.989896	0.731263	1.05608	0.692612	1.07061	0.865231
ALDH6A1 ENSG00000119711	0.8236	1.05143	0.854531	1.0617	0.915529	0.966475	0.783083	1.32339	0.823907	1.27908
ALDH7A1 ENSG00000164904	0.98613	0.847445	1.13266	1.01314	0.943126	0.663752	1.23859	1.04205	1.32496	0.943369
ALDH8A1 ENSG00000118514	0.948188	1.09625	0.761555	0.883522	1.03902	0.934882	0.989042	1.12492	0.926182	0.996328
ALDH9A1 ENSG00000143149	1.33434	0.793793	1.06202	1.13719	1.03925	1.1251	0.97689	1.12075	0.751755	0.917323
ALDOA ENSG00000149925	1.63778	1.42994	0.872434	0.869776	0.938461	1.33373	0.711806	0.922576	0.908513	1.08798
ALDOB ENSG00000136872	1.03431	1.22893	1.04684	1.01939	1.11648	1.15468	0.889073	1.0825	0.93025	1.00249
ALDOC ENSG00000109107	1.12944	1.4291	0.875075	0.948504	1.06914	1.30265	0.772428	0.965111	0.828134	1.18824
ALG1 ENSG00000033011	0.81216	1.04731	1.14225	1.0282	1.05898	1.01459	0.844998	1.17931	0.856802	0.89121
ALG10 ENSG00000139133	0.923404	0.903979	1.27159	0.977401	1.08034	0.83966	1.13196	0.995568	0.904706	1.0435
ALG10B ENSG00000175548	0.866791	1.17424	0.943609	0.735746	1.3646	0.816602	1.09103	1.35864	0.922626	0.936331
ALG11 ENSG00000253710	1.24016	0.958031	0.962829	1.02805	1.01642	0.913924	0.954061	1.13169	1.02125	1.25805
ALG12 ENSG00000182858	1.02851	1.10134	0.734738	1.04908	0.871157	1.02999	0.797419	0.979929	0.955113	1.08357
ALG13 ENSG00000101901	0.95816	1.03182	1.1362	0.900955	0.791712	1.02479	1.1826	0.924895	1.21489	0.957264
ALG14 ENSG00000172339	0.74741	1.15025	1.06779	0.843022	1.05917	0.707184	1.0175	0.811653	0.922236	1.0265
ALG1L ENSG00000189366	1.00184	1.04017	0.989409	0.940196	1.24037	1.00901	0.78138	1.15883	1.07275	1.06465
ALG1L2 ENSG00000251287	1.08777	1.02607	1.13962	0.937701	0.833317	1.03744	0.885632	0.724537	1.05714	1.25538
ALG2 ENSG00000119523	1.09108	0.908392	0.872474	0.946124	1.08184	0.841014	1.12384	0.916985	1.00575	0.944185
ALG3 ENSG00000214160	1.28698	1.5042	0.706969	1.21859	0.821308	0.930676	0.94957	1.2158	0.959654	1.06428
ALG5 ENSG00000120697	1.03747	1.03536	0.904027	0.894557	1.22569	0.88167	1.03089	0.750019	1.41663	0.768666
ALG6 ENSG00000088035	0.888662	1.00408	0.957882	0.916548	0.802565	0.913668	0.88401	1.14641	0.925845	1.06924
ALG8 ENSG00000159063	0.87879	1.2677	1.0251	1.10026	0.727273	1.00551	0.972327	0.939909	1.14946	0.963258
ALG9 ENSG00000086848	0.870663	1.19672	1.04141	1.28714	0.970343	1.17701	1.14316	0.892954	1.06679	1.04718
ALK ENSG00000171094	0.921021	1.19265	1.1538	0.907015	0.977119	0.933342	0.863257	1.03264	0.947861	0.894926
ALKBH1 ENSG00000100601	0.960563	1.08901	1.12654	1.10768	0.980939	1.05974	0.998601	1.13913	0.951467	0.999287
ALKBH2 ENSG00000189046	0.842759	1.07189	0.849871	1.08266	1.02268	0.939513	1.09988	0.812929	0.834422	0.955395
ALKBH3 ENSG00000166199	1.06052	0.991944	0.930456	1.014	1.1498	0.942694	0.788167	0.965085	0.96331	1.11854
ALKBH4 ENSG00000160993	1.00807	1.14416	0.850145	0.81617	1.25994	0.847783	0.802708	0.98002	0.839191	0.737355
ALKBH5 ENSG00000091542	1.40869	0.911629	0.817712	0.883814	0.972665	1.21044	1.01981	1.07565	1.06985	0.878366
ALKBH6 ENSG00000239382	1.08098	1.14062	1.05313	1.02658	1.19574	1.18134	0.92148	0.896652	1.10883	1.04841
ALKBH7 ENSG00000125652	1.36803	1.12237	0.70828	0.918786	0.844719	1.10735	1.20419	0.908112	1.18043	0.966796
ALKBH8 ENSG00000137760	1.08477	1.05093	1.08433	1.12283	0.975215	0.862015	1.04769	1.03611	0.959339	0.892802
ALLC ENSG00000151360	1.03439	0.812979	0.896376	1.01188	0.762704	0.834436	0.726358	1.02805	1.08092	0.958304
ALMS1 ENSG00000116127	0.763591	0.718927	0.890925	1.00754	0.853897	0.941757	1.08195	1.03822	0.914978	0.732025
ALOX12 ENSG00000108839	0.907727	1.37839	0.949691	0.95116	0.906697	0.92918	1.06569	0.893463	0.958165	1.0935
ALOX12B ENSG00000179477	1.08286	0.979896	1.14653	1.12451	1.08026	0.981081	0.8137	1.29323	0.795365	0.779691
ALOX15 ENSG00000161905	1.22828	1.27943	1.12338	1.21655	1.0363	1.13627	0.889067	1.1365	0.862061	0.943037
ALOX15B ENSG00000179593	0.871823	1.6222	1.20225	0.914485	0.825676	1.22213	0.819878	0.845092	0.899698	0.97557
ALOX5 ENSG00000012779	1.07575	1.09758	1.07041	1.12784	1.39916	0.955366	0.889087	1.06261	1.01197	1.05832
ALOX5AP ENSG00000132965	0.862336	0.835785	0.976137	1.01259	1.01541	1.12178	0.95547	1.12178	1.5321	1.04301
ALOXE3 ENSG00000179148	0.889321	1.24636	1.08207	1.21896	1.0122	1.00635	1.07779	1.02197	1.01245	1.07249
ALPK1 ENSG00000073331	0.955638	0.979442	1.01203	1.00623	0.967006	1.12856	0.931061	1.11849	1.18961	0.974757
ALPK2 ENSG00000198796	1.15441	0.844427	0.911372	1.09417	0.852133	0.908474	0.866673	1.17003	1.14292	0.847686
ALPK3 ENSG00000136383	0.957544	0.855497	1.06939	1.03925	0.995591	0.749261	0.823141	1.19956	0.940497	1.11098
ALPL ENSG00000162551	0.963943	1.09479	0.728354	0.880402	1.04158	1.12586	0.79593	0.974371	1.01973	1.22366
ALPP ENSG00000163283	0.907136	1.28792	0.96119	1.1195	1.23383	1.21709	0.849536	1.08822	1.18192	1.05776
ALS2 ENSG00000003393	1.00705	1.03484	0.935973	1.03279	1.0896	1.01874	1.09503	0.875954	1.15697	1.10909
ALS2CL ENSG00000178038	1.01465	0.880158	1.05782	0.711404	0.970479	1.13524	0.936355	0.899874	1.12729	0.966595
ALS2CR11 ENSG00000155754	1.00481	1.0924	0.992047	1.00632	1.02876	1.00311	0.964222	1.04542	0.896764	0.750382
ALS2CR12 ENSG00000155749	0.981374	0.728908	1.08269	0.740728	1.11943	1.13277	1.07965	0.958563	0.989089	1.2603
ALX1 ENSG00000180318	1.08092	1.0943	1.05795	0.803273	1.19438	1.09962	0.814466	1.09443	0.826496	0.998073
ALX3 ENSG00000156150	1.0243	0.933317	1.06182	0.88406	1.1216	1.21812	1.1239	1.15465	1.05191	1.01304
ALX4 ENSG00000052850	0.981692	0.832983	0.963049	0.825627	1.08387	1.01263	1.16391	1.12697	0.944089	0.981726
ALYREF ENSG00000183684	1.27938	1.14782	1.37344	0.93582	0.878828	0.829769	1.16205	0.897854	1.06905	0.871209
AMACR ENSG00000242110	1.00724	1.10536	1.16926	1.09148	1.19709	0.681117	1.15988	0.931119	1.2318	0.934077
AMBN ENSG00000178522	1.09505	0.954081	0.744955	1.0902	1.01857	0.983875	1.11254	1.13276	1.06829	1.08751
AMBP ENSG00000106927	1.08159	1.18907	1.11714	1.08021	1.19055	0.895779	0.951518	1.12345	0.865318	1.12519
AMBRA1 ENSG00000110497	0.956923	1.00791	0.639542	0.906806	0.942766	0.90574	0.752605	1.03438	1.06688	1.27576
AMD1 ENSG00000123505	0.858509	1.18409	0.838396	0.953727	0.678745	0.978608	1.11221	1.00731	0.930876	0.806497
AMDHD1 ENSG00000139344	0.847372	1.10202	0.922163	1.07588	1.04196	1.12001	0.980669	0.916917	1.28275	1.10719
AMDHD2 ENSG00000162066	0.67901	0.85706	0.958731	0.808609	1.19618	0.97346	0.9291	0.815119	1.08739	1.09278
AMELX ENSG00000125363	0.970617	1.02719	1.20369	1.16214	1.13818	0.791342	1.43887	0.934671	0.820738	1.02647
AMELY ENSG00000099721	1.15275	1.11078	1.08602	1.27553	0.783523	1.11747	1.33127	1.00738	1.20365	0.90147
AMER1 ENSG00000184675	0.957076	0.93688	0.881782	1.14291	1.05847	1.06216	0.943373	0.99687	0.966086	1.10388
AMER2 ENSG00000165566	1.123	0.921878	0.964841	0.952335	1.0957	0.96346	0.815707	1.04512	1.05564	0.816311
AMER3 ENSG00000178171	0.97181	0.884097	0.847612	1.12744	1.273	1.34311	0.897663	0.884565	0.801076	0.994966
AMFR ENSG00000159461	1.00985	1.0251	0.800197	0.988758	1.02635	0.948166	0.803758	1.01841	0.928958	0.784087
AMH ENSG00000104899	1.41979	1.07602	1.15982	0.760486	0.996869	1.11524	1.12446	0.678948	0.794615	0.944811
AMHR2 ENSG00000135409	0.943592	0.968514	0.901577	0.933982	0.904152	0.771631	0.867351	1.05761	1.13546	1.05926
AMIGO1 ENSG00000181754	0.960232	1.007	1.01906	1.08353	0.926774	1.01169	1.0547	1.07094	1.17052	1.09357
AMIGO2 ENSG00000139211	0.923168	1.08844	1.10293	0.914719	0.970093	0.82086	1.02963	1.04449	1.0642	0.694695
AMIGO3 ENSG00000176020	1.08425	0.916212	0.920422	1.00239	0.981455	0.891294	1.20711	1.06038	0.808429	1.20126
AMMECR1 ENSG00000101935	1.11321	0.931211	1.06572	0.906547	1.11	0.918477	1.12021	0.826711	0.953337	1.05086
AMMECR1L ENSG00000144233	1.28456	1.07839	0.915763	0.876835	1.07203	1.2998	1.05236	0.94588	1.11379	1.03657
AMN ENSG00000166126	1.11251	1.14645	0.994439	0.888699	1.19586	1.23863	1.09375	0.915254	1.14121	0.9545
AMN1 ENSG00000151743	1.02855	1.17727	0.914865	1.02452	1.09154	0.790336	0.945155	0.845088	0.97092	0.938846
AMOT ENSG00000126016	0.970863	1.04462	0.78586	0.806187	1.06572	1.03578	0.980135	1.02575	1.0726	0.957409
AMOTL1 ENSG00000166025	1.0264	0.911418	0.926722	1.00503	1.13082	1.59191	1.11831	1.23047	1.42415	1.18115
AMOTL2 ENSG00000114019	0.932141	1.35215	0.97975	1.06245	0.905168	0.765063	1.0477	0.750995	0.961581	0.934356
AMPD1 ENSG00000116748	0.77863	0.942321	0.875253	1.14517	1.25444	1.11372	0.827779	0.910222	0.951503	0.852113
AMPD2 ENSG00000116337	0.952961	0.841801	1.11624	1.10574	1.12679	1.07603	0.933474	1.01621	0.853749	0.94833
AMPD3 ENSG00000133805	0.791092	0.932085	1.10911	0.950119	1.30325	1.05918	0.895587	0.796107	0.988421	0.820345
AMPH ENSG00000078053	1.03739	1.07809	0.864476	1.0153	1.00254	1.12985	1.02543	0.843388	0.98976	1.02254
AMT ENSG00000145020	1.12808	1.1717	0.996296	0.899055	0.833461	0.950125	0.972169	1.03923	0.975056	0.896348
AMTN ENSG00000187689	0.801628	0.995861	1.1493	0.808167	1.08759	0.81456	0.995352	0.914276	1.00363	0.916909
AMY1A ENSG00000237763	1.02679	0.75766	1.09284	1.0957	1.25662	0.777977	0.917511	0.993661	1.09133	1.22334
AMY1B ENSG00000174876	0.928564	0.866667	1.07487	0.855977	1.06736	0.849908	1.17553	1.03463	0.692331	0.779782
AMY1C ENSG00000187733	1.15148	1.2934	1.26652	0.942316	0.838842	0.871361	1.14275	1.02695	1.02857	0.86583
AMY2A ENSG00000243480	1.05398	0.906423	0.77581	0.920811	0.940361	0.880114	1.1911	0.939278	0.968052	0.979739
AMY2B ENSG00000240038	0.788456	0.795071	0.862443	0.884003	0.824418	1.28944	1.12561	1.21835	1.00839	1.09102
AMZ1 ENSG00000174945	1.10585	0.940733	1.29879	0.821229	1.11248	0.992916	0.929903	0.91781	0.891499	1.14829
AMZ2 ENSG00000196704	0.815754	0.878341	1.12949	0.958016	1.10794	1.00934	0.996574	1.02652	1.22676	1.17988
ANAPC1 ENSG00000153107	0.823461	0.871547	1.04865	1.14119	0.89601	1.10277	1.06999	0.908455	1.02469	1.1498
ANAPC10 ENSG00000164162	1.01495	0.800353	0.738533	0.903326	1.22165	0.862803	1.05845	1.01321	1.07609	1.18817
ANAPC11 ENSG00000141552	1.04043	1.30794	1.0098	1.04452	0.944719	1.1261	0.900316	1.06092	1.23613	1.22848
ANAPC13 ENSG00000129055	0.853968	0.955825	0.78041	0.884556	0.804094	0.857387	0.997699	1.13234	1.09166	0.928351
ANAPC15 ENSG00000110200	1.10641	1.05858	0.786488	1.25329	0.771111	1.04203	0.85766	0.959713	0.944625	0.848439
ANAPC16 ENSG00000166295	0.788336	1.03812	0.859543	1.34607	1.06766	0.952127	0.996133	0.97231	0.962719	0.827069
ANAPC2 ENSG00000176248	1.20319	0.816311	0.868158	1.10893	1.09183	1.1792	1.13437	1.37622	1.12505	1.14477
ANAPC4 ENSG00000053900	1.0946	1.16124	0.868564	0.844518	0.971685	0.995077	0.838557	1.0466	0.822589	1.01049
ANAPC5 ENSG00000089053	0.996331	0.893867	0.95565	1.08458	1.04084	0.688972	1.00457	1.03356	1.08674	1.06661
ANAPC7 ENSG00000196510	0.891416	1.29682	1.22589	1.17745	1.16984	0.998785	0.83424	0.699144	1.14951	0.99532
ANG ENSG00000214274	1.08782	0.946034	0.888853	0.685851	1.34017	0.81758	1.2165	1.03902	1.45275	1.14616
ANGEL1 ENSG00000013523	1.22466	1.01509	1.22718	1.00535	1.1163	1.07399	0.935423	1.12732	0.911994	1.02902
ANGEL2 ENSG00000174606	0.861703	0.78469	1.00918	0.945745	0.93858	0.852256	0.801838	1.16343	1.11045	0.930061
ANGPT1 ENSG00000154188	1.21838	0.798701	0.919904	0.97024	1.09976	0.849968	1.02588	0.858326	0.794485	1.06492
ANGPT2 ENSG00000091879	1.17842	0.942239	0.964297	1.13429	1.02576	1.01559	1.17507	0.808918	1.16183	1.01332
ANGPT4 ENSG00000101280	0.898221	1.24963	0.918783	1.12742	0.968204	0.773708	1.00884	0.957851	1.03081	1.0532
ANGPTL1 ENSG00000116194	0.785696	1.17023	0.615253	0.781751	1.07973	1.35804	0.898001	0.982534	1.21223	1.05149
ANGPTL2 ENSG00000136859	1.20819	1.04044	1.15403	1.06872	0.886916	1.1607	0.77041	1.01712	0.957842	0.955382
ANGPTL3 ENSG00000132855	0.838824	0.882615	1.15593	0.94824	0.965439	1.01897	1.27985	1.04397	0.951336	1.30332
ANGPTL4 ENSG00000167772	0.874554	0.968054	1.06928	0.929782	0.699664	0.966487	1.08308	0.829056	0.922672	1.05172
ANGPTL5 ENSG00000187151	0.893206	1.03629	0.799286	1.20342	0.954108	0.896207	0.978797	1.07774	1.01238	1.22647
ANGPTL6 ENSG00000130812	1.44919	1.02897	0.987621	1.14296	0.878864	1.12041	1.02035	0.886722	0.886948	0.941146
ANGPTL7 ENSG00000171819	0.821517	0.852837	0.920425	1.13826	0.994277	0.824516	0.986327	0.843446	1.09935	0.861988
ANGPTL8 ENSG00000130173	0.985487	1.04619	1.09585	0.987853	1.03787	0.990298	1.02722	0.977981	0.993568	1.00547
ANHX ENSG00000227059	0.89817	0.895771	0.913971	0.985093	0.727667	1.23589	1.03589	0.999349	0.879765	0.945745
ANK1 ENSG00000029534	0.883301	0.9543	0.940313	0.838639	1.15425	1.03465	1.0101	0.909177	0.937051	1.01246
ANK2 ENSG00000145362	0.959721	0.994655	0.918842	1.19562	0.865238	0.884741	1.04514	1.10662	0.922583	0.920254
ANK3 ENSG00000151150	1.09421	0.75396	0.983947	0.830026	0.90392	0.984288	0.747796	0.971217	1.252	0.815956
ANKAR ENSG00000151687	1.03098	1.04404	0.934742	0.960181	0.929401	1.01262	1.04027	0.949853	1.24076	0.877634
ANKDD1A ENSG00000166839	0.9245	1.09342	0.782886	1.30191	1.07586	0.8646	1.13931	1.00029	1.21178	0.937616
ANKDD1B ENSG00000189045	0.918086	0.829462	0.824952	0.955972	0.889377	1.04201	0.720172	1.00317	1.00459	1.04262
ANKEF1 ENSG00000132623	0.863975	0.992778	0.986184	1.16164	0.996271	0.913597	0.985794	0.899741	1.02266	0.892529
ANKFN1 ENSG00000153930	1.23242	0.755882	1.04148	0.907414	0.977245	1.10969	0.981315	0.750474	0.926121	1.00895
ANKFY1 ENSG00000185722	0.840755	1.16131	0.963454	1.0638	1.19887	1.0566	0.875701	0.775266	0.9588	0.748603
ANKH ENSG00000154122	0.711102	1.2274	1.05951	1.01405	1.14885	0.89657	1.00953	0.867004	1.01665	0.910348
ANKHD1 ENSG00000131503	1.06739	1.10458	0.933383	0.984306	0.921592	1.19592	0.828752	0.932678	0.881193	0.948665
ANKHD1-EIF4EBP3 ENSG00000254996	0.911445	0.944716	1.14038	1.2612	1.04179	1.07517	1.09093	0.977624	0.857246	1.00386
ANKIB1 ENSG00000001629	0.963906	0.732934	1.00766	0.90946	1.06996	1.15113	0.844378	0.96055	1.25154	1.0404
ANKK1 ENSG00000170209	1.16008	0.858778	1.06801	1.04959	0.99982	0.939272	1.05366	0.929501	0.900939	1.29598
ANKLE1 ENSG00000160117	0.893658	0.745262	0.980331	0.83737	0.818605	0.889103	0.92412	0.891167	0.958067	1.0476
ANKLE2 ENSG00000176915	0.879751	0.971185	0.978788	1.17466	1.15436	0.997214	0.79456	1.02166	0.929188	1.15085
ANKMY1 ENSG00000144504	0.933806	1.00879	1.20283	0.991822	1.07452	1.02038	0.883664	0.934293	1.02429	0.955121
ANKMY2 ENSG00000106524	0.863782	0.92848	0.876777	0.63738	1.15971	1.31906	0.806967	0.910923	1.19422	0.823697
ANKRA2 ENSG00000164331	0.762655	0.957666	0.953917	1.09731	0.907713	0.900358	0.751095	0.900749	0.989074	0.869636
ANKRD1 ENSG00000148677	1.02205	0.944556	1.08623	1.01175	0.97437	0.96311	0.934157	0.832364	0.865334	0.741811
ANKRD10 ENSG00000088448	1.11912	1.21481	1.01288	1.07204	0.834063	1.07558	0.907303	1.10313	1.08283	0.959949
ANKRD11 ENSG00000167522	1.18672	0.69954	0.818553	0.988978	0.751274	1.11008	1.04301	1.02494	0.870983	1.24263
ANKRD12 ENSG00000101745	0.98629	0.861791	0.849929	0.933951	1.07458	0.773163	1.07645	0.679313	0.965606	0.986072
ANKRD13A ENSG00000076513	0.881988	0.813023	0.698368	1.06647	0.972233	0.979268	0.9384	0.883662	1.07929	0.832921
ANKRD13B ENSG00000198720	1.18662	1.21003	1.06132	0.953456	1.32778	1.0084	0.984768	1.39502	1.21171	1.26269
ANKRD13C ENSG00000118454	1.06633	1.00001	0.806136	1.03811	0.737951	0.790967	1.12655	0.691596	0.936702	0.814398
ANKRD13D ENSG00000172932	1.06189	1.37587	1.28966	0.734369	1.06911	1.05534	0.933372	0.858765	1.36919	1.06925
ANKRD16 ENSG00000134461	1.14109	1.0407	1.09461	1.08348	0.933605	0.906822	0.792247	1.18727	0.945511	0.880584
ANKRD17 ENSG00000132466	0.842095	0.999331	0.824726	1.07868	0.816173	0.883095	1.10678	0.900064	1.28037	0.871641
ANKRD18A ENSG00000180071	1.2522	0.95102	0.862711	0.888588	0.927872	0.912508	0.833365	1.01462	0.972441	0.881972
ANKRD18B ENSG00000230453	0.853167	0.959674	0.983639	0.944665	1.09645	1.17204	1.0615	1.02324	0.888765	0.965163
ANKRD2 ENSG00000165887	0.655668	0.897183	0.899723	1.09924	0.919812	1.04767	1.29253	0.863939	1.03035	1.05146
ANKRD20A1 ENSG00000260691	0.955208	1.26891	0.950151	1.04984	0.773268	1.20863	0.961333	0.912397	0.802441	1.11431
ANKRD20A2 ENSG00000183148	1.07209	1.0124	0.856009	1.0611	0.990019	1.09157	0.807881	0.822406	0.6462	0.95742
ANKRD20A3 ENSG00000276203	0.945023	0.728184	0.843339	0.90556	0.712117	0.941642	0.975629	1.15279	0.90173	1.05798
ANKRD20A4 ENSG00000172014	1.10733	0.811355	0.897938	0.884278	0.892893	0.93873	0.703799	0.811312	1.13871	1.04645
ANKRD22 ENSG00000152766	0.864956	1.04303	0.745508	0.994597	0.787433	1.06241	0.822133	1.00508	0.844863	0.916664
ANKRD23 ENSG00000163126	1.27317	1.00974	0.956993	0.842246	1.07393	1.08989	1.09609	1.02338	0.896716	0.843797
ANKRD24 ENSG00000089847	0.820347	0.966515	0.793493	0.728394	0.914374	1.1378	1.03295	1.04829	1.16609	1.15155
ANKRD26 ENSG00000107890	0.853699	0.924342	1.08464	0.767611	0.824972	1.04041	1.04738	0.691694	1.01383	1.0206
ANKRD27 ENSG00000105186	0.849397	1.19688	0.706227	1.11516	1.04965	1.01709	1.09274	1.06161	0.762551	0.878176
ANKRD28 ENSG00000206560	0.989641	1.16922	1.00472	0.853596	0.738739	1.08789	0.969923	0.884756	0.945705	0.909342
ANKRD29 ENSG00000154065	0.989772	1.00886	1.00249	1.1195	0.872631	0.982113	0.760626	1.12101	1.23922	1.01368
ANKRD30A ENSG00000148513	0.941104	0.948269	0.821354	0.890351	1.01921	1.13501	0.813667	1.063	0.782377	1.20178
ANKRD30B ENSG00000180777	1.06625	0.896897	0.920363	0.781263	0.919406	1.09731	0.919532	0.837434	1.04253	1.05623
ANKRD30BL ENSG00000163046	0.97121	0.789441	0.937278	1.10785	0.747435	1.07682	1.10237	0.921771	1.06036	1.06393
ANKRD31 ENSG00000145700	1.07305	0.995644	0.921994	1.06429	1.17618	1.00227	0.879326	1.12385	1.01994	0.767521
ANKRD33 ENSG00000167612	0.916325	1.04188	0.933253	1.18515	0.865823	0.977055	0.769266	0.976923	0.981223	0.985749
ANKRD33B ENSG00000164236	1.14641	0.58879	1.24955	0.908441	0.938032	1.1222	0.867603	0.984442	0.752406	0.925168
ANKRD34A ENSG00000272031	0.95736	1.22266	1.06941	1.02745	0.888434	1.28726	1.09975	0.89818	0.972086	1.03216
ANKRD34B ENSG00000189127	1.06113	0.910434	1.37864	0.97185	0.877515	0.916515	1.06224	1.26716	0.766515	0.824
ANKRD34C ENSG00000235711	1.01876	0.914059	0.856572	0.942364	0.872614	1.36048	1.01112	0.885525	0.773829	0.876393
ANKRD35 ENSG00000198483	1.33214	1.24667	0.842799	0.936817	0.863989	0.981732	1.19102	1.13372	0.840426	1.10298
ANKRD36 ENSG00000135976	0.884752	0.806617	0.904036	0.756201	0.979791	1.03154	1.10585	0.852902	0.929166	0.896284
ANKRD36B ENSG00000196912	0.937473	1.07023	0.878133	0.891443	1.21612	0.959468	1.03181	0.826939	0.782131	1.09049
ANKRD36C ENSG00000174501	1.05888	0.823578	0.946351	1.15771	1.03999	1.25424	0.98648	0.944224	0.891311	0.780289
ANKRD37 ENSG00000186352	1.01527	0.939506	0.986355	0.979113	0.855601	1.05224	0.933519	1.26045	0.996937	0.982516
ANKRD39 ENSG00000213337	1.15134	0.983107	0.747677	1.2215	1.06071	1.03207	0.983748	1.13061	0.95647	0.951718
ANKRD40 ENSG00000154945	0.999862	0.968456	0.993949	0.850519	0.827169	0.940637	1.16916	0.80325	1.26759	0.947929
ANKRD42 ENSG00000137494	0.87311	1.03125	1.23048	0.955856	1.00816	0.98368	1.05235	1.18566	1.0333	0.760486
ANKRD44 ENSG00000065413	0.773743	1.08444	1.06636	0.919767	0.946537	1.34458	0.973609	1.24799	1.06617	1.04458
ANKRD45 ENSG00000183831	0.858109	1.0091	0.901245	0.614962	0.901623	1.08779	0.924285	0.892547	0.974184	1.14334
ANKRD46 ENSG00000186106	0.932341	0.95563	1.4107	0.979326	0.868151	0.951415	1.12	0.935161	0.901751	0.919641
ANKRD49 ENSG00000168876	1.11658	0.767131	1.00886	1.17155	0.97958	1.0779	0.727018	1.39458	0.846067	1.03828
ANKRD50 ENSG00000151458	0.904245	1.21631	1.01752	1.07681	0.875211	0.919854	0.731055	0.948323	1.05537	0.894956
ANKRD52 ENSG00000139645	0.885056	1.07646	1.20244	0.796971	0.950952	1.26218	0.899995	1.1895	1.20205	1.36553
ANKRD53 ENSG00000144031	0.951769	1.00429	0.802447	1.05526	0.704428	0.769469	1.00317	1.20566	1.01495	0.846338
ANKRD54 ENSG00000100124	1.11884	0.958289	1.0792	0.835065	0.809632	1.21802	0.772994	1.10455	0.823121	1.04823
ANKRD55 ENSG00000164512	0.827295	0.99398	0.866984	0.815471	1.09927	0.911858	1.23256	0.994379	0.874127	1.15182
ANKRD6 ENSG00000135299	0.894508	1.18483	0.909562	1.11762	0.819353	1.22538	0.945788	1.10691	1.02432	1.10271
ANKRD61 ENSG00000157999	1.01867	0.974046	0.973625	1.27809	1.06471	0.938766	1.04963	0.895724	1.08207	0.944696
ANKRD62 ENSG00000181626	0.884176	0.886499	0.807039	0.846124	1.14431	1.08842	1.18188	0.919236	0.702333	1.21289
ANKRD65 ENSG00000235098	1.01301	1.21034	1.20715	0.940944	1.07425	1.48226	1.10851	0.957335	1.21171	0.83742
ANKRD66 ENSG00000230062	1.26111	0.814987	0.894105	1.00827	0.625091	1.02966	1.10872	0.904387	0.924923	0.902377
ANKRD7 ENSG00000106013	0.991404	0.853914	0.957355	1.0301	1.10563	0.811098	0.963614	0.96136	0.762139	0.967724
ANKRD9 ENSG00000156381	1.21941	1.10088	0.804263	1.14753	0.929549	0.955894	0.974893	0.954144	0.964748	1.14171
ANKS1A ENSG00000064999	1.07399	0.985346	1.14789	0.921323	1.08413	0.770309	0.894065	1.51956	1.01977	0.87963
ANKS1B ENSG00000185046	0.819558	1.16134	0.969887	1.34756	1.09309	1.10825	0.870256	1.13636	1.18613	1.11834
ANKS3 ENSG00000168096	1.05188	0.737343	0.859185	1.0891	1.08314	0.972922	1.3736	0.992241	0.898888	1.388
ANKS4B ENSG00000175311	1.15992	0.873773	1.02953	1.00836	0.923728	0.998426	1.10201	1.04867	0.979698	0.708078
ANKS6 ENSG00000165138	1.18876	0.823576	1.42016	0.963661	0.851699	0.93832	1.10015	0.869559	0.969216	0.951772
ANKUB1 ENSG00000206199	0.838647	1.22928	0.866141	1.03688	0.994101	0.950006	0.984975	0.890598	0.923359	0.938366
ANKZF1 ENSG00000163516	1.07125	1.1118	1.09939	1.09893	0.865556	1.10064	0.776802	1.0903	0.868111	0.966223
ANLN ENSG00000011426	0.86898	0.915713	0.933636	1.07329	1.10838	1.03178	0.977252	0.907805	0.995177	0.878645
ANO1 ENSG00000131620	0.871648	0.864693	0.8175	0.857018	0.997649	1.29709	0.954281	0.832606	1.04011	1.19503
ANO10 ENSG00000160746	0.8533	0.981399	0.975856	1.55014	1.02553	0.915143	1.04495	1.08781	1.0137	1.04855
ANO2 ENSG00000047617	0.975884	1.15775	1.01485	0.965905	1.23987	1.02726	1.15809	0.895283	0.918266	1.18387
ANO3 ENSG00000134343	0.940471	0.845352	1.10317	0.862277	1.01466	0.78955	0.994797	1.13606	1.01081	0.952122
ANO4 ENSG00000151572	1.04823	1.11844	0.960434	0.690542	1.06822	1.02948	1.0953	0.972642	1.03413	1.1606
ANO5 ENSG00000171714	0.875671	1.09122	0.818449	0.921959	1.05849	0.790922	1.05195	0.975699	1.22387	0.955573
ANO6 ENSG00000177119	0.979525	1.21505	1.23498	0.914312	1.25468	1.0387	0.93962	1.16875	1.08088	0.86934
ANO7 ENSG00000146205	1.05645	0.763702	0.821449	1.13818	1.27054	0.957475	1.14102	1.25437	1.09952	1.00012
ANO8 ENSG00000074855	0.992264	1.35207	1.2668	1.0932	1.06537	1.1214	1.0815	0.985792	0.86336	1.19754
ANO9 ENSG00000185101	0.901246	0.900329	1.06152	0.843819	0.765505	1.28268	0.938035	0.989176	1.04498	0.847394
ANOS1 ENSG00000011201	0.88874	1.31751	1.24132	0.792729	1.15817	0.880288	0.825317	1.14371	1.17818	1.13617
ANP32A ENSG00000140350	0.99982	0.755883	1.06419	1.30804	1.16868	0.890338	1.11194	0.80319	1.13136	1.02355
ANP32B ENSG00000136938	0.961069	0.936324	0.993682	0.899539	1.11878	0.817087	1.04258	1.03628	0.83724	1.1583
ANP32D ENSG00000139223	0.928322	1.01039	0.868933	0.95766	0.85332	0.781911	0.78337	0.891329	1.02605	1.10234
ANP32E ENSG00000143401	0.760957	0.798787	0.876084	0.918085	0.778472	0.796321	0.741513	0.856097	1.06484	1.07844
ANPEP ENSG00000166825	0.956987	0.789973	0.92671	1.14052	0.956421	0.803423	0.899461	0.97699	1.02626	1.28506
ANTXR1 ENSG00000169604	0.929781	0.876907	1.05924	0.904074	1.16596	0.834233	0.917547	0.813963	0.948625	0.926688
ANTXR2 ENSG00000163297	1.05504	0.968101	0.866309	1.09153	0.680496	1.70157	0.909537	0.885879	1.05852	1.20399
ANTXRL ENSG00000274209	0.994448	1.11421	1.33563	1.19676	0.886615	0.93541	1.02624	0.819147	1.31243	1.31459
ANXA1 ENSG00000135046	1.26377	0.84626	1.34836	1.03178	1.07778	1.13477	0.754065	0.937952	0.93674	1.13974
ANXA10 ENSG00000109511	0.927971	1.18828	0.861963	1.20708	0.879426	0.974723	1.01987	0.815674	1.04372	1.12613
ANXA11 ENSG00000122359	0.928439	1.11386	0.902352	1.10276	1.12225	1.29818	0.895561	0.998639	1.03541	0.942497
ANXA13 ENSG00000104537	1.17172	0.778193	0.957561	1.1073	1.01498	0.992561	0.963009	1.05032	0.883725	0.939849
ANXA2 ENSG00000182718	0.827114	1.07323	1.23316	0.857685	1.25126	1.05871	1.23195	0.958619	1.18105	1.09497
ANXA2R ENSG00000177721	1.47317	0.866398	1.12026	0.917913	0.922825	0.730289	0.892949	1.26228	1.08398	1.23121
ANXA3 ENSG00000138772	1.34305	1.23115	0.967682	0.940343	0.753637	1.11398	1.09076	1.11319	0.940775	0.90039
ANXA4 ENSG00000196975	0.90061	0.914702	1.11845	0.690185	0.81495	1.02648	1.06366	0.733284	0.898971	0.85287
ANXA5 ENSG00000164111	0.887429	1.12488	0.878478	0.964078	1.2328	1.30686	1.17334	1.03617	1.07408	1.03911
ANXA6 ENSG00000197043	1.14107	1.72455	0.998038	1.42465	0.887791	0.887031	0.969872	1.00263	0.883093	0.940901
ANXA7 ENSG00000138279	0.962087	0.992183	0.955888	0.97344	1.17109	1.20913	1.08739	0.844037	0.879841	1.43224
ANXA8 ENSG00000265190	1.53967	1.11112	1.01829	1.05291	1.08434	1.24278	0.821463	1.18057	0.699274	1.06329
ANXA8L1 ENSG00000264230	1.14713	1.03163	1.26793	1.14666	0.945637	1.04638	0.916149	0.89144	1.2047	0.886132
ANXA9 ENSG00000143412	1.14812	0.683675	0.898786	0.848723	0.950333	0.97443	0.912262	0.964204	1.10581	1.1685
AOAH ENSG00000136250	1.12257	0.869786	1.12702	0.939293	1.08128	1.01894	1.13082	0.952459	1.03711	1.18273
AOC1 ENSG00000002726	1.10977	0.985841	0.974663	0.813793	0.870307	1.14231	1.15234	1.06893	0.804167	1.12725
AOC2 ENSG00000131480	1.10782	1.27361	0.748718	0.910188	1.088	1.25399	0.846927	1.08284	0.888836	0.957252
AOC3 ENSG00000131471	1.14556	0.999279	0.911548	0.945103	1.15258	1.0545	1.14593	0.983903	1.05279	0.837151
AOX1 ENSG00000138356	1.283	0.816224	1.17867	0.925615	1.00977	1.11551	0.968191	0.844711	1.132	1.05099
AP000275.65 ENSG00000265590	0.999504	0.901676	0.916402	0.767826	0.98854	0.783716	1.0131	1.18033	1.06097	0.955297
AP000295.9 ENSG00000249624	0.904142	1.05236	1.11706	0.802187	1.12192	0.902914	1.20401	0.9888	0.847892	1.22524
AP000304.12 ENSG00000249209	1.14179	0.977947	0.895536	1.02138	1.12239	1.15292	1.04086	1.05905	1.19941	0.983048
AP000349.2 ENSG00000280178	1.07521	0.89436	1.05339	1.17011	1.12493	1.07972	1.13646	1.28782	0.90017	1.11872
AP000350.10 ENSG00000251357	0.829579	1.04304	1.03474	1.20448	0.994242	1.10303	0.888016	1.24652	1.12072	0.788252
AP000687.1 ENSG00000280170	0.935805	0.986501	1.17113	0.900242	1.29095	1.08324	0.999705	0.935552	1.21974	0.734882
AP000721.4 ENSG00000256100	1.25133	1.32	0.872836	0.879866	0.966428	1.05529	0.927668	1.06277	1.2619	1.14088
AP000769.1 ENSG00000279576	0.522346	1.07229	1.01574	1.03023	0.892909	0.952632	1.03495	1.12299	0.836059	1.03261
AP000866.1 ENSG00000279342	0.874443	0.979377	0.744073	1.17346	1.0711	0.889745	1.39649	1.28688	1.38953	1.00586
AP001888.1 ENSG00000281781	1.11455	0.798858	1.02395	1.1163	0.941836	1.15958	0.745919	0.993842	1.22224	0.885949
AP002962.1 ENSG00000279906	0.818299	1.00905	0.959456	1.04791	0.910455	0.704892	1.18223	0.890185	0.934539	1.11887
AP006285.2 ENSG00000278919	0.847403	0.983117	0.820527	0.835265	0.931712	0.919333	0.838625	1.30936	0.92969	1.17051
AP1AR ENSG00000138660	0.822184	1.2976	0.662275	0.992383	0.796053	0.723248	1.03107	0.985748	0.731353	0.725078
AP1B1 ENSG00000100280	1.04702	0.887243	1.17847	0.9991	1.01129	1.17061	0.891314	0.979512	0.940766	1.27869
AP1G1 ENSG00000166747	1.00585	0.926386	0.875163	1.0041	0.728633	1.13867	0.838241	1.47035	0.75534	1.21171
AP1G2 ENSG00000213983	0.947288	1.02503	1.16992	1.07206	0.95443	1.08606	1.21203	1.00733	1.02218	0.897655
AP1M1 ENSG00000072958	1.17016	0.903151	1.06376	1.42085	1.14407	1.07806	0.990345	1.06637	0.927749	0.927732
AP1M2 ENSG00000129354	0.896835	1.09976	0.838287	1.01171	1.08058	1.08777	0.940537	1.0973	1.0016	0.79529
AP1S1 ENSG00000106367	0.942382	1.0021	0.785703	0.874273	1.10487	1.04789	0.904002	1.09597	1.1632	0.769636
AP1S2 ENSG00000182287	0.700326	0.906634	0.928811	0.97414	1.14066	1.05606	0.931611	0.915366	1.17358	1.17591
AP1S3 ENSG00000152056	0.937338	0.958654	1.00006	0.972156	1.00291	0.951721	1.05462	0.73441	1.1982	0.987526
AP2A1 ENSG00000196961	0.992154	0.95158	1.02891	0.738403	1.32066	0.788725	1.32627	1.00101	1.24821	1.0084
AP2A2 ENSG00000183020	1.13637	1.0703	1.13376	0.759911	0.821078	1.08016	1.04977	0.863528	0.954481	1.29775
AP2B1 ENSG00000006125	1.04574	1.1155	1.10803	1.30981	0.867327	0.909218	1.14638	0.787924	0.958111	1.06805
AP2M1 ENSG00000161203	1.19796	0.908281	0.701895	0.940957	0.998047	0.889528	0.969811	1.01573	0.799702	0.834152
AP2S1 ENSG00000042753	1.34501	1.06287	1.23577	0.967126	0.772661	0.972126	1.04421	0.780642	0.944874	0.960429
AP3B1 ENSG00000132842	1.17072	1.13401	0.991846	1.53648	1.06844	0.952663	0.954349	0.798903	0.769253	0.996702
AP3B2 ENSG00000103723	0.799563	0.833819	1.15153	0.961742	0.998276	1.25036	1.72656	1.0878	0.882381	0.876075
AP3D1 ENSG00000065000	1.42099	1.30052	0.898483	0.713626	0.810147	1.03798	1.18586	1.29451	0.859881	0.969285
AP3M1 ENSG00000185009	0.935357	1.08483	1.28543	0.866929	1.12378	1.00168	0.970711	0.962668	1.06011	1.1647
AP3M2 ENSG00000070718	1.1325	1.02451	0.839185	0.982439	1.02553	1.04817	1.12274	1.25432	1.31575	0.866418
AP3S1 ENSG00000177879	1.05272	0.923043	0.723433	0.894444	0.892442	1.30197	0.820895	1.45806	1.02441	1.13024
AP3S2 ENSG00000157823	0.862622	1.12246	1.14666	0.986045	1.21532	0.805085	0.810645	1.0303	0.978092	0.68735
AP4B1 ENSG00000134262	0.806062	0.969433	0.969116	1.00797	0.947092	1.2669	0.952811	1.22504	0.690085	1.20474
AP4E1 ENSG00000081014	1.01535	0.84071	0.987537	0.884737	1.17936	0.990804	0.967495	1.10956	0.860373	1.06812
AP4M1 ENSG00000221838	0.897697	1.02454	1.19863	0.988752	1.22552	0.995142	0.821945	1.07849	0.937217	0.953444
AP4S1 ENSG00000100478	0.825308	0.767437	1.01772	1.03851	1.2915	1.06644	1.00269	0.890497	0.991522	1.14629
AP5B1 ENSG00000254470	0.965821	1.22223	1.00668	0.721667	1.18322	0.790454	1.33485	1.08227	1.1671	1.2216
AP5M1 ENSG00000053770	0.840557	0.8888	0.876441	0.99339	0.775896	0.947202	0.829122	1.19725	0.918689	0.911689
AP5S1 ENSG00000125843	0.99621	0.900864	1.12094	1.15757	1.02105	1.02224	1.03539	0.951655	0.904526	1.01628
AP5Z1 ENSG00000242802	1.12206	0.911497	0.758277	1.05843	0.95949	0.840924	1.04382	1.10977	1.53289	1.0127
APAF1 ENSG00000120868	0.912295	0.979951	0.753686	1.02544	0.945166	1.0563	0.896269	1.00868	0.917183	1.10245
APBA1 ENSG00000107282	0.88954	1.11861	1.01942	0.899481	0.766648	0.855566	1.16128	1.35478	0.85568	1.03027
APBA2 ENSG00000034053	1.05248	0.835127	0.832645	1.09192	0.973693	1.15303	0.975032	1.11768	1.07942	1.07867
APBA3 ENSG00000011132	0.898133	0.976803	0.985408	1.43225	0.944441	0.945797	1.04267	0.84466	1.15427	1.17164
APBB1 ENSG00000166313	1.10188	1.13141	0.839203	1.01209	0.902039	1.16318	1.05237	1.19023	1.1989	1.03393
APBB1IP ENSG00000077420	0.929224	1.4212	0.794832	1.17486	1.33326	1.07342	0.86479	1.13151	0.998502	0.779717
APBB2 ENSG00000163697	0.841927	1.06772	0.978134	0.963281	1.22138	1.14454	0.788544	1.22123	0.951235	1.15285
APBB3 ENSG00000113108	0.870154	1.03342	1.16771	1.28266	1.00167	1.09368	0.798096	0.862875	0.996171	0.809468
APC ENSG00000134982	1.00104	0.86502	1.01378	0.841865	0.973744	1.17633	0.95897	0.884798	0.971371	1.28252
APC2 ENSG00000115266	0.798662	1.00849	1.31852	1.08812	1.02168	0.972338	1.08043	0.846213	0.963228	0.817907
APCDD1 ENSG00000154856	0.867771	1.09225	0.62051	1.1149	0.766985	0.880582	1.08593	1.04667	1.11774	0.956267
APCDD1L ENSG00000198768	1.07215	0.9638	0.724884	1.11048	1.27603	1.08402	0.997426	0.901709	1.1629	1.02121
APCS ENSG00000132703	0.885297	1.21493	1.1037	0.838618	1.02077	1.34437	0.907272	0.913027	0.936228	1.10587
APEH ENSG00000164062	0.955512	1.16099	0.833631	0.891607	0.916736	0.909048	0.983397	0.943655	0.978373	1.09549
APELA ENSG00000248329	1.11472	1.11451	0.702129	1.08768	1.24179	0.910797	1.10314	1.03931	1.11359	0.931529
APEX1 ENSG00000100823	1.08243	1.00367	0.868516	0.919652	0.826516	1.11467	1.03589	1.47326	0.974241	1.0037
APEX2 ENSG00000169188	0.964051	0.935206	0.855228	0.83044	1.2417	0.881095	0.814811	0.936309	0.932203	1.24516
APH1A ENSG00000117362	1.36079	1.09658	0.860462	1.09677	0.824507	0.949531	0.896817	1.14752	1.12165	1.25653
APH1B ENSG00000138613	0.920415	1.30583	0.944609	0.813945	1.22243	1.10491	0.979735	0.923274	1.01668	1.02027
API5 ENSG00000166181	0.953725	0.91284	0.757815	0.954067	1.00716	1.16823	1.22325	0.653496	1.14075	1.03384
APIP ENSG00000149089	0.802668	0.897261	0.858287	0.983749	0.827245	0.842029	0.883212	0.850981	0.994486	1.23066
APITD1 ENSG00000175279	1.07146	0.939952	1.48145	0.98059	1.18784	0.79502	1.08464	1.20796	1.3877	1.08929
APITD1-CORT ENSG00000251503	0.996091	0.992974	1.1855	0.673766	0.861683	1.3118	1.02905	1.01711	1.3947	1.17656
APLF ENSG00000169621	1.11598	0.995658	1.16456	0.745659	1.04618	0.891956	0.772277	1.08453	0.854395	0.866194
APLN ENSG00000171388	0.820816	0.854407	1.16171	1.07002	1.14769	0.853804	1.16297	1.17001	1.06632	1.00099
APLNR ENSG00000134817	0.88032	1.15284	1.01777	0.988424	0.977906	1.03286	1.09779	1.11136	0.790793	0.909976
APLP1 ENSG00000105290	0.893219	0.872386	0.901089	0.934158	1.23999	0.778538	1.29532	0.920552	1.14839	1.18932
APLP2 ENSG00000084234	1.21087	1.09701	0.672702	0.726474	0.972604	0.999979	1.27547	0.943426	0.980489	1.13675
APMAP ENSG00000101474	1.03574	1.01977	1.00015	1.02834	1.14614	1.34648	1.00333	0.978359	1.03506	1.10813
APOA1 ENSG00000118137	1.04184	1.13388	1.02421	0.959784	0.897553	0.926736	1.03921	0.757882	0.974284	0.933059
APOA2 ENSG00000158874	1.2303	0.793593	0.782567	0.991402	1.16066	0.909019	0.928384	1.07814	1.04007	1.02615
APOB ENSG00000084674	0.967714	1.02639	0.918852	1.04489	1.10325	1.16753	0.96792	1.30785	0.948743	0.944407
APOBEC1 ENSG00000111701	0.818931	1.27389	1.41954	0.883264	1.12171	0.838209	0.923959	0.992858	0.986701	1.07183
APOBEC2 ENSG00000124701	0.994214	1.14933	1.09908	1.03959	1.07896	0.798242	0.884274	1.18496	1.0989	1.00988
APOBEC3A ENSG00000128383	0.677955	0.899162	0.817013	1.05526	1.18381	1.0446	0.603957	0.959938	1.19986	1.14798
APOBEC3B ENSG00000179750	0.858355	0.952451	1.13652	0.856303	0.935702	0.737666	0.932136	1.14201	0.961216	0.860427
APOBEC3C ENSG00000244509	1.06038	1.19642	0.910523	0.973794	1.01984	1.40781	1.03656	0.888786	1.25979	1.14971
APOBEC3D ENSG00000243811	1.0689	0.852126	0.967102	0.791764	1.15937	0.976833	0.798281	1.02004	0.759377	0.974593
APOBEC3F ENSG00000128394	1.16782	0.863467	0.92707	1.15118	0.82626	1.206	1.08736	1.18917	0.944029	0.775629
APOBEC3G ENSG00000239713	0.838218	0.777265	1.01339	1.11552	0.854676	0.966691	1.16416	1.04099	1.06414	0.95117
APOBEC3H ENSG00000100298	1.22863	1.04084	0.886921	0.937415	1.11825	1.12151	1.26955	0.98732	0.912773	0.933002
APOBEC4 ENSG00000173627	1.05629	0.875998	0.843763	0.948687	0.90968	1.14705	1.05681	0.958182	1.53248	0.840534
APOBR ENSG00000184730	0.981958	1.11195	0.862912	0.869295	1.05775	0.835747	0.888948	1.32873	0.867029	0.868916
APOC1 ENSG00000130208	1.12957	0.730755	0.797139	1.00215	0.958197	1.04516	0.996187	1.01409	0.932747	1.13194
APOC2 ENSG00000234906	0.932024	0.900393	1.07042	1.13096	1.08193	0.892474	0.993591	0.989606	0.978395	1.08096
APOC3 ENSG00000110245	0.91086	0.899701	1.2435	0.836568	0.963955	0.936122	1.23863	1.03264	0.73476	1.06322
APOC4 ENSG00000267467	1.12152	0.9918	0.787134	0.678425	0.952783	1.10365	1.01972	1.06084	1.21683	1.17307
APOD ENSG00000189058	1.20479	1.18196	1.03843	1.05825	1.11305	0.99004	0.849049	1.27677	0.971804	1.01563
APOE ENSG00000130203	0.916145	1.08581	0.887605	1.10842	0.939554	0.903363	1.0308	1.61312	0.711881	0.731514
APOF ENSG00000175336	0.794753	0.753447	0.853482	1.14845	0.891208	1.14995	0.937219	0.967215	1.10796	1.07418
APOH ENSG00000091583	1.36158	1.00573	1.15692	1.2089	0.946788	0.758768	0.677375	0.9408	0.855418	0.830054
APOL1 ENSG00000100342	1.16513	1.24479	1.13543	0.845811	0.99694	0.979613	0.645327	1.19469	1.10298	1.1388
APOL2 ENSG00000128335	0.733196	1.00954	0.981886	0.836808	1.12096	1.34564	1.21019	0.997222	1.16584	1.12104
APOL3 ENSG00000128284	1.39238	1.20674	0.810922	1.03301	1.17641	1.0871	1.18013	1.07377	1.13082	0.941526
APOL4 ENSG00000100336	1.18524	1.10677	1.13766	0.988895	1.03538	1.02763	0.946635	1.28672	0.990263	0.775905
APOL6 ENSG00000221963	1.02017	0.900258	0.977858	0.922847	1.18784	0.91305	0.916625	1.01443	0.779904	0.897714
APOLD1 ENSG00000178878	0.990523	0.912494	0.971443	1.01234	0.962717	0.915877	1.23865	1.109	1.0159	0.867825
APOM ENSG00000204444	1.08333	1.24445	1.10401	1.23005	1.16403	0.733874	1.44238	1.08646	0.931206	0.887047
APOO ENSG00000184831	0.977354	0.944994	1.07505	1.1461	1.06594	1.20515	0.888418	1.19453	0.960663	0.9912
APOOL ENSG00000155008	1.00555	0.92456	1.11588	0.726126	0.887454	0.912787	0.819791	0.996703	0.927925	1.12738
APP ENSG00000142192	0.861089	0.925606	0.717303	0.774973	1.18686	0.862	1.19321	1.02612	0.928263	1.1277
APPBP2 ENSG00000062725	1.237	0.893665	0.691255	0.916824	0.981156	0.990102	1.39326	0.903412	1.07676	0.709017
APPL1 ENSG00000157500	1.05798	0.93196	0.932958	0.749277	0.984034	0.741017	0.890877	0.951369	0.693572	0.969823
APPL2 ENSG00000136044	0.910156	0.883446	0.934654	1.21507	1.1336	1.22683	1.12891	1.02588	0.906664	0.962641
APRT ENSG00000198931	1.13442	1.32222	0.899218	0.97401	1.08059	0.900938	1.24597	0.791174	0.950207	1.14111
APTX ENSG00000137074	0.824385	1.23069	0.916283	1.12592	0.828658	0.930825	1.44187	1.16716	0.972122	1.02053
AQP1 ENSG00000240583	0.874599	1.06121	0.923168	0.950786	1.12519	1.02104	0.981117	0.829005	1.35846	1.02216
AQP10 ENSG00000143595	0.886209	1.021	0.974309	1.02229	1.05666	0.95912	1.01636	0.912473	0.811471	1.01681
AQP11 ENSG00000178301	1.12076	1.05516	1.0401	0.988873	1.10335	1.09272	1.07942	0.841117	0.876847	0.813597
AQP12A ENSG00000184945	1.03564	1.08455	1.14679	1.08189	1.20263	0.844892	0.685715	0.907293	0.899734	0.984373
AQP12B ENSG00000185176	1.0617	0.861787	0.950691	0.926872	0.948653	0.913649	1.06831	0.899609	1.10182	0.812766
AQP2 ENSG00000167580	0.898997	0.624148	0.796598	0.938463	1.08055	0.991917	0.926554	1.07925	0.848192	0.816304
AQP3 ENSG00000165272	0.919629	0.914671	1.02467	1.22086	1.68689	0.707691	0.548708	0.863921	1.22159	0.823678
AQP4 ENSG00000171885	0.954654	0.980691	0.779488	0.854619	1.01303	1.22977	1.16798	0.914155	0.880688	1.04571
AQP5 ENSG00000161798	0.874736	1.19931	1.07245	1.04676	0.864112	0.958085	1.02664	0.98782	0.963294	0.888299
AQP6 ENSG00000086159	0.803757	0.972562	0.875303	0.848074	1.14414	1.00621	1.17424	1.05504	0.883639	1.02708
AQP7 ENSG00000165269	1.08186	0.965151	1.22377	1.00925	0.962863	0.905011	1.35534	0.956451	1.32735	1.03747
AQP8 ENSG00000103375	0.979475	1.08225	1.0145	1.05242	1.01739	0.961796	1.05086	1.00558	0.786534	1.09439
AQP9 ENSG00000103569	0.890092	0.843832	0.866332	1.03253	1.01779	1.00669	0.794817	0.852171	1.13372	1.09698
AQR ENSG00000021776	1.07165	0.897859	0.983256	1.06758	0.891748	0.879083	1.1347	1.12812	1.13761	1.02111
AR ENSG00000169083	1.02434	1.12161	0.783135	0.996214	1.3242	1.11808	1.14383	1.19313	0.971104	0.807239
ARAF ENSG00000078061	0.983323	1.0394	0.96403	1.26576	1.03673	0.895829	0.841641	0.959279	1.07553	1.036
ARAP1 ENSG00000186635	0.867384	1.02273	0.951353	0.83365	1.07369	1.07467	0.754799	0.999293	1.2835	1.22647
ARAP2 ENSG00000047365	0.881972	1.12561	1.03015	0.998169	0.906635	1.16761	1.22436	1.15399	1.10197	1.00983
ARAP3 ENSG00000120318	1.22091	1.22587	0.779803	0.882027	0.907801	0.934664	1.08581	0.861455	1.0341	1.01213
ARC ENSG00000198576	0.829038	0.890315	0.643033	0.930187	1.03774	0.942727	0.919712	1.04691	1.25719	0.985947
ARCN1 ENSG00000095139	0.924334	1.08264	1.07059	1.07235	1.18187	1.13197	0.944299	0.965476	0.993815	1.06132
AREG ENSG00000109321	1.11779	1.04744	0.979183	0.904589	0.990108	1.17839	0.622726	1.17498	0.921907	0.906792
AREL1 ENSG00000119682	0.845799	0.610275	0.918635	0.947468	1.18644	1.08623	1.02537	1.27035	1.05462	0.951258
ARF1 ENSG00000143761	0.751617	1.01302	0.96527	1.07271	1.07276	0.964939	0.904222	0.808393	1.04806	1.09995
ARF3 ENSG00000134287	0.845625	0.891652	1.26759	1.12545	1.18209	1.10496	0.875432	0.983842	0.876151	1.2509
ARF4 ENSG00000168374	0.889872	0.916344	0.59475	1.04977	0.897911	0.770455	1.12675	0.728959	1.02921	0.85139
ARF5 ENSG00000004059	1.22894	1.05236	1.13039	0.893212	0.902098	1.0637	1.05394	1.07101	0.737583	1.14048
ARF6 ENSG00000165527	1.14619	1.06913	0.750443	1.0776	1.07646	0.826154	0.950162	1.11849	1.24068	0.709671
ARFGAP1 ENSG00000101199	0.861438	1.06214	1.27197	0.963378	0.923255	0.968653	0.98854	0.895297	0.834705	0.849437
ARFGAP2 ENSG00000149182	0.911392	1.17929	0.973025	1.18523	0.981634	0.683702	0.816296	1.22822	0.89521	1.11262
ARFGAP3 ENSG00000242247	1.06654	0.861697	0.749062	0.958808	1.0391	1.07911	1.11364	1.0748	1.0771	1.10093
ARFGEF1 ENSG00000066777	0.892531	1.01459	0.966091	1.033	0.934595	1.17425	1.15489	0.926363	1.01026	0.974161
ARFGEF2 ENSG00000124198	0.990924	1.11001	0.905597	1.00675	0.792348	1.13791	1.11415	0.834601	1.08232	0.854251
ARFGEF3 ENSG00000112379	1.1927	0.711701	0.901516	1.08005	0.795981	0.777245	0.939246	0.877882	1.07632	1.04974
ARFIP1 ENSG00000164144	1.28122	0.791962	0.765839	0.82613	1.02144	0.942671	1.17047	0.941306	1.16837	1.05617
ARFIP2 ENSG00000132254	1.17516	1.19732	0.841724	0.843384	0.970417	1.14997	0.943153	1.21178	1.07283	1.066
ARFRP1 ENSG00000101246	1.08913	1.07361	0.889595	0.756291	0.716172	0.83262	0.915989	1.079	0.957446	0.921305
ARG1 ENSG00000118520	1.06806	0.764285	0.754133	1.02763	0.97039	0.934267	1.03064	1.30129	1.4386	0.882065
ARG2 ENSG00000081181	1.0853	1.03859	1.20686	0.84634	0.689007	0.896519	1.14982	1.19274	0.925643	1.09404
ARGFX ENSG00000186103	0.913164	0.95386	1.01155	1.09027	1.042	0.948184	1.06853	0.900605	0.940654	0.903089
ARGLU1 ENSG00000134884	1.12995	1.03908	1.13519	1.05884	0.779043	0.972853	0.89158	0.871868	0.881753	0.743708
ARHGAP1 ENSG00000175220	1.32502	1.00998	1.197	1.139	1.106	0.917517	1.06856	0.74013	1.08077	0.9832
ARHGAP10 ENSG00000071205	1.38543	1.30601	0.856492	1.35216	0.801979	1.09863	0.963628	1.08845	0.862133	1.16551
ARHGAP11A ENSG00000198826	0.730055	0.830183	1.02002	1.06853	0.978402	1.0096	1.05614	0.865741	0.848007	0.917963
ARHGAP11B ENSG00000187951	1.10352	1.05685	0.875236	1.17283	0.879836	1.0006	0.964782	1.04732	1.08322	1.17718
ARHGAP12 ENSG00000165322	0.925751	0.883472	1.116	1.07309	1.20656	0.930666	1.11574	1.07335	1.14206	0.89975
ARHGAP15 ENSG00000075884	1.09897	0.937145	1.06516	1.07947	1.02477	1.02425	1.01586	1.43925	0.76301	1.1631
ARHGAP17 ENSG00000140750	1.01126	0.855088	0.805071	0.939069	0.993777	0.84653	1.27486	0.985532	0.995052	0.705582
ARHGAP18 ENSG00000146376	1.2679	0.910799	1.10361	1.02456	1.12637	0.850273	0.870983	0.902314	0.747781	1.10129
ARHGAP19 ENSG00000213390	0.900965	0.916616	1.17975	0.986413	1.07958	1.00721	0.990791	1.14394	1.23483	1.14931
ARHGAP20 ENSG00000137727	0.909927	1.01481	0.83992	1.10497	0.817161	1.06052	1.23915	1.24085	0.76131	0.713646
ARHGAP21 ENSG00000107863	0.958394	0.970315	0.961519	1.14868	1.00947	0.95672	1.21742	1.06106	1.02429	0.873285
ARHGAP22 ENSG00000128805	0.940102	1.28671	0.988741	1.19437	1.12661	1.19964	0.974608	0.981848	1.24252	1.13002
ARHGAP23 ENSG00000275832	1.06509	1.00049	1.0107	1.1683	1.09665	1.16164	0.849145	0.972592	1.08374	0.870173
ARHGAP24 ENSG00000138639	1.05577	0.723544	0.956504	1.08915	0.986576	1.1033	1.08187	0.931327	1.41265	1.02587
ARHGAP25 ENSG00000163219	0.742635	0.84518	0.956816	1.01548	1.02577	1.31124	0.896412	0.702929	0.902062	0.946589
ARHGAP26 ENSG00000145819	1.13722	1.12655	0.891983	0.848181	1.03956	1.06893	0.784935	0.993308	0.628701	0.885273
ARHGAP27 ENSG00000159314	1.02265	0.997072	0.759827	1.05331	1.0465	1.02358	0.97635	0.918776	1.07669	1.03178
ARHGAP28 ENSG00000088756	0.744497	1.0487	0.955197	1.23336	0.993878	0.813686	1.14819	1.24461	0.803595	0.791852
ARHGAP29 ENSG00000137962	1.03362	0.848816	0.697345	0.932663	1.14601	0.840969	0.673324	0.947409	0.954202	1.07641
ARHGAP30 ENSG00000186517	0.931218	1.35626	1.26734	1.33582	0.70772	1.0136	1.04784	1.17973	0.959175	0.988659
ARHGAP31 ENSG00000031081	0.752627	0.991937	0.947672	1.02593	1.1451	1.25012	1.34702	1.00861	1.05014	1.14657
ARHGAP32 ENSG00000134909	1.10228	1.04536	0.841311	1.13784	0.9831	0.779489	1.1442	1.05019	0.944369	0.976257
ARHGAP33 ENSG00000004777	1.17263	0.932182	1.18782	0.774871	1.00672	0.98719	0.930995	1.05915	1.29863	1.08731
ARHGAP35 ENSG00000160007	0.91351	1.02941	0.776051	1.05053	0.958836	0.76975	0.923598	1.04039	0.955231	0.725567
ARHGAP36 ENSG00000147256	0.848586	0.958029	1.03236	1.41717	1.16109	0.86198	1.07795	0.896076	1.05962	1.10575
ARHGAP39 ENSG00000147799	0.80215	0.967492	1.18192	1.29068	0.921199	0.890876	0.903044	1.06079	0.879067	0.870052
ARHGAP4 ENSG00000089820	1.21547	1.1823	0.912143	1.06399	0.967595	0.909129	0.973249	1.23474	1.00228	1.23717
ARHGAP40 ENSG00000124143	1.03443	0.771921	0.938122	0.960314	0.993358	1.01437	0.946878	0.959716	0.959927	1.07925
ARHGAP42 ENSG00000165895	0.791628	0.938551	0.939944	0.883325	0.98387	0.890192	1.03769	1.02785	1.05773	0.968597
ARHGAP44 ENSG00000006740	1.28788	1.09623	0.832417	0.862142	0.920055	0.857234	1.06284	1.14543	0.943681	1.20695
ARHGAP45 ENSG00000180448	0.816365	1.03293	0.822564	0.960793	0.804427	0.776183	1.36167	1.07173	0.697579	0.911432
ARHGAP5 ENSG00000100852	1.35083	1.14144	0.786774	1.1914	0.860045	0.710318	0.93787	0.896322	0.668041	0.867744
ARHGAP6 ENSG00000047648	1.01562	1.1818	0.758635	0.922423	0.841805	0.918227	0.958867	1.06967	1.0493	1.14567
ARHGAP8 ENSG00000241484	0.784526	0.949718	1.16963	1.08564	1.02608	0.906046	0.921554	1.20745	1.25374	1.34606
ARHGAP9 ENSG00000123329	0.989191	1.14425	1.06933	0.940346	1.1715	1.10344	0.726899	1.04872	1.20474	0.847087
ARHGDIA ENSG00000141522	1.10598	0.981742	1.15125	0.992927	1.02296	0.938429	1.01877	1.0192	1.22192	1.06138
ARHGDIB ENSG00000111348	0.90621	0.878931	1.3961	1.14833	0.877068	1.15012	0.805545	1.20219	0.773786	1.32995
ARHGDIG ENSG00000242173	1.0222	0.94711	0.832021	0.979401	0.744447	1.30581	0.966516	0.686546	1.09077	1.21617
ARHGEF1 ENSG00000076928	0.926725	1.06912	1.13924	0.893936	1.01809	0.935721	0.930464	0.918228	1.06289	1.13151
ARHGEF10 ENSG00000104728	0.871617	0.91046	0.726532	1.06165	0.811022	0.753785	1.05824	1.16185	0.891663	0.857345
ARHGEF10L ENSG00000074964	0.896091	1.16099	0.867075	0.789023	1.02656	1.17927	1.31905	0.856953	0.845856	1.08868
ARHGEF11 ENSG00000132694	0.966907	0.990153	1.02861	1.25836	1.10808	1.04348	0.971832	0.920255	0.929924	0.902591
ARHGEF12 ENSG00000196914	1.02034	0.818846	0.914523	1.01575	0.912574	0.961795	0.824881	0.719372	0.765598	1.21111
ARHGEF15 ENSG00000198844	1.18388	1.10698	1.0513	1.10264	1.02789	1.08188	0.907084	0.988885	0.810208	1.23672
ARHGEF16 ENSG00000130762	0.950115	1.04279	0.855736	0.920794	1.13532	1.04474	1.05825	0.942292	0.963773	1.04338
ARHGEF17 ENSG00000110237	1.45189	1.00216	0.895457	1.10807	1.0234	1.09571	1.1439	0.672693	0.940563	0.895531
ARHGEF18 ENSG00000104880	0.818788	0.954134	0.784067	1.04967	1.09117	1.09106	1.03453	0.998571	1.03292	0.803783
ARHGEF19 ENSG00000142632	1.17316	1.3191	1.16132	1.0102	1.1823	0.965873	1.01386	1.32816	0.83751	1.02468
ARHGEF2 ENSG00000116584	0.959067	0.950939	0.938999	1.16889	1.19714	1.37413	1.08661	1.20786	0.951389	0.964105
ARHGEF25 ENSG00000240771	0.995255	0.997351	0.983372	0.999632	0.908396	1.09212	1.01191	0.923628	0.921771	0.942372
ARHGEF26 ENSG00000114790	1.26832	0.793822	0.677459	1.04452	1.24288	1.06334	1.10906	0.95105	1.21748	0.840457
ARHGEF28 ENSG00000214944	0.918795	0.898594	1.15669	1.00965	0.812957	0.866184	0.828539	0.747345	0.759971	1.12116
ARHGEF3 ENSG00000163947	1.13889	1.07588	1.03734	1.08917	0.921344	0.826261	0.951071	1.07835	0.939042	1.08785
ARHGEF33 ENSG00000214694	0.787735	1.13243	1.19116	1.14078	0.84341	1.02358	0.917815	1.07059	0.77211	0.789732
ARHGEF35 ENSG00000213214	1.17188	0.742186	0.87748	0.959141	1.21262	1.03596	0.994389	0.782677	1.13034	0.834361
ARHGEF37 ENSG00000183111	1.10031	1.03442	0.881138	0.957041	0.788778	1.15344	0.967287	0.945628	1.16766	1.08262
ARHGEF38 ENSG00000236699	0.94588	0.876364	0.827009	0.967032	1.15123	1.17004	0.7393	0.857138	0.900953	0.862177
ARHGEF39 ENSG00000137135	1.01556	0.950105	0.910054	0.69211	1.00743	1.07546	0.84861	1.3452	0.883638	1.01349
ARHGEF4 ENSG00000136002	1.15295	1.11791	0.593226	1.01496	1.30814	0.834946	0.869216	1.16514	1.07349	1.21949
ARHGEF40 ENSG00000165801	1.15397	1.09015	1.01322	0.896006	1.02858	1.03709	1.22523	1.29644	0.94385	1.16292
ARHGEF5 ENSG00000050327	0.774318	1.2079	0.844918	1.0677	0.874351	1.06419	1.08157	0.966212	0.881062	1.01634
ARHGEF6 ENSG00000129675	0.857714	0.970458	0.903978	1.19453	1.17475	0.923322	1.10111	1.49453	1.08473	1.06814
ARHGEF7 ENSG00000102606	0.69704	0.92485	1.04466	1.04776	0.70661	1.03287	0.853889	1.08649	0.913311	1.05149
ARHGEF9 ENSG00000131089	1.32099	0.794663	0.942065	1.16868	0.885	1.19328	0.950681	1.23886	1.30751	0.881538
ARID1A ENSG00000117713	1.05757	0.95052	0.744962	0.861154	0.782404	0.770774	1.04865	1.04377	1.1646	0.838825
ARID1B ENSG00000049618	1.16699	0.845405	0.898022	1.06042	0.927252	0.99609	0.994403	0.965462	0.868108	0.980648
ARID2 ENSG00000189079	0.973939	1.10934	0.998292	0.862396	1.07122	1.04781	0.910583	1.09482	1.05309	1.14717
ARID3A ENSG00000116017	0.668253	1.27703	0.957385	0.795762	0.874317	0.99703	1.12316	0.877351	0.941482	0.955677
ARID3B ENSG00000179361	1.08814	0.875533	0.940656	1.03194	1.04694	0.855873	1.10068	1.14468	1.02562	0.909032
ARID4A ENSG00000032219	0.940808	0.958996	1.02935	0.820872	1.04878	0.891851	0.907181	1.09011	0.71964	0.865613
ARID4B ENSG00000054267	0.997462	1.11301	1.14323	0.959644	0.825416	0.692792	0.978466	1.05846	0.895645	0.915802
ARID5A ENSG00000196843	0.697448	0.892162	1.12319	1.07392	0.993436	0.789948	1.00072	0.938004	1.45118	1.09359
ARID5B ENSG00000150347	0.98828	1.12277	0.82401	0.944115	1.01419	0.955085	0.817193	0.944199	0.769735	1.01915
ARIH1 ENSG00000166233	0.983303	1.10694	1.1679	1.15014	1.06956	1.04664	0.896735	0.76783	0.714561	1.17703
ARIH2 ENSG00000177479	0.965277	1.30216	0.887356	0.785726	0.847439	1.2904	0.937441	1.03257	0.976301	1.09586
ARIH2OS ENSG00000221883	1.11363	1.19026	0.884285	0.991198	0.986399	0.991537	1.17603	1.03379	1.11366	1.12824
ARL1 ENSG00000120805	1.01173	1.00087	0.856281	1.09007	0.892555	1.49443	0.958751	1.03586	1.04138	0.730949
ARL10 ENSG00000175414	0.919895	1.0622	0.925727	1.05315	0.693767	1.13457	1.12202	1.0592	1.045	0.923288
ARL11 ENSG00000152213	0.993659	1.24492	0.97093	1.00331	1.04651	0.881073	0.859555	1.05	0.759917	1.10224
ARL13B ENSG00000169379	0.959142	1.0248	1.24041	1.25794	1.16773	1.1104	0.873746	1.0032	1.21601	1.04123
ARL14 ENSG00000179674	1.04661	0.656473	0.861854	0.987412	1.06862	1.22925	0.816347	1.03559	0.951149	0.7443
ARL14EP ENSG00000152219	0.94537	0.991437	0.897424	0.951123	1.30385	1.22321	0.821529	1.14702	0.737676	0.886395
ARL15 ENSG00000185305	0.680156	1.02671	1.05475	0.926348	0.913653	1.02673	1.00638	0.962648	0.914425	0.90888
ARL16 ENSG00000214087	1.14408	1.36479	0.940949	1.03646	1.02185	1.21242	1.03392	0.794511	1.14743	1.13006
ARL17A ENSG00000185829	1.11683	0.852247	0.776243	0.941087	1.02501	1.06077	1.03376	0.943901	0.847158	0.962802
ARL17B ENSG00000228696	0.846038	1.20888	1.25961	1.03939	0.891736	0.905991	0.96899	1.00252	0.652896	1.0339
ARL2 ENSG00000213465	1.06237	1.23244	1.17821	0.876997	1.04873	1.18884	0.810446	0.968118	1.0837	0.849618
ARL2BP ENSG00000102931	0.906381	1.06397	0.908807	0.724739	1.02031	1.05318	0.897836	1.03964	0.928265	0.790764
ARL3 ENSG00000138175	1.16353	0.893676	1.03086	0.964247	0.964451	1.11678	1.02841	0.703	1.01479	0.733363
ARL4A ENSG00000122644	0.957977	1.04705	1.01592	0.822361	1.18739	0.892848	1.18517	1.04232	1.1756	1.07676
ARL4C ENSG00000188042	0.851681	1.0781	1.01342	0.891119	0.90242	1.10924	1.18512	1.1487	1.00883	0.884316
ARL4D ENSG00000175906	0.929371	1.07765	0.872702	1.08336	0.898246	0.97962	0.952487	1.16614	0.857243	1.0573
ARL5A ENSG00000162980	0.724496	0.738239	0.926077	0.610339	1.08589	0.984005	0.85645	0.943411	1.17708	0.744717
ARL5B ENSG00000165997	0.899831	0.928523	0.770105	0.791701	1.37461	1.03869	0.954347	0.91783	0.712317	0.971216
ARL5C ENSG00000141748	1.07681	1.00932	0.98716	1.23412	0.90811	1.12856	0.900608	1.10767	0.841521	1.04408
ARL6 ENSG00000113966	0.840648	0.916102	1.07499	0.938417	0.927946	0.965527	1.08533	1.14969	0.899858	1.0157
ARL6IP1 ENSG00000170540	0.896254	1.16233	1.11216	0.995591	0.86848	0.923543	1.1593	0.749673	0.790733	1.29729
ARL6IP4 ENSG00000182196	1.07096	0.952769	1.04269	0.964068	1.00259	1.179	0.967148	1.12096	0.828425	0.983317
ARL6IP5 ENSG00000144746	0.737323	0.793111	1.2555	1.12342	1.02218	1.14406	1.17459	0.664452	0.993299	1.18067
ARL6IP6 ENSG00000177917	1.03023	1.01522	0.834278	0.889718	0.935812	0.991482	0.945864	0.84941	1.03981	1.26059
ARL8A ENSG00000143862	1.01848	1.06812	1.08372	1.10675	1.06339	0.83882	1.30367	1.01021	1.09799	0.993687
ARL8B ENSG00000134108	1.28	1.07607	0.953499	1.0796	1.08119	0.900026	0.963784	0.989285	0.759086	1.04693
ARL9 ENSG00000196503	1.32087	1.1575	0.996551	0.974628	1.12165	0.884283	0.972957	1.02745	0.992316	0.969517
ARMC1 ENSG00000104442	0.934349	0.80885	0.834084	0.778256	1.091	1.04726	0.92696	0.78386	0.909258	0.901836
ARMC10 ENSG00000170632	1.12617	0.968064	0.935993	1.00885	0.956718	1.07139	0.719542	0.819666	1.05713	1.23344
ARMC12 ENSG00000157343	1.35651	0.97157	0.861625	0.958063	0.920376	1.08026	1.11226	0.920942	1.09852	0.848017
ARMC2 ENSG00000118690	1.24729	1.05339	1.05463	0.993412	1.00032	1.05309	1.04386	0.912366	1.02149	0.884889
ARMC3 ENSG00000165309	1.10666	0.853025	0.88993	0.758461	1.16799	0.873224	0.987925	1.03727	1.0213	0.877319
ARMC4 ENSG00000169126	0.812478	1.15606	0.786393	1.01484	0.897289	0.987878	1.05733	1.07141	1.27432	0.792827
ARMC5 ENSG00000140691	0.871925	1.21249	0.892594	1.01561	1.03231	0.800106	1.05496	1.13755	0.954914	1.34168
ARMC6 ENSG00000105676	1.04227	0.970772	0.889678	1.23566	0.906637	0.849093	0.726373	1.11723	1.28746	0.811532
ARMC7 ENSG00000125449	0.853379	1.02782	1.00358	0.88571	1.04764	1.06053	1.33933	1.23413	0.868516	1.14138
ARMC8 ENSG00000114098	0.793989	1.02536	1.37653	0.952596	0.887113	0.978198	1.20755	1.01886	1.00029	1.13766
ARMC9 ENSG00000135931	1.13604	1.06478	1.03285	0.773309	0.929454	1.15107	0.923678	0.951829	0.813344	0.822906
ARMCX1 ENSG00000126947	1.10835	0.736926	0.78451	0.796515	1.21338	1.03483	0.915877	1.14991	0.718467	0.858622
ARMCX2 ENSG00000184867	0.977338	0.838898	1.11945	0.953541	0.712333	1.01183	1.23626	0.79607	0.998579	0.939044
ARMCX3 ENSG00000102401	1.09777	0.996659	0.693536	1.03355	0.852848	0.987246	1.00393	1.03598	0.837503	1.01761
ARMCX4 ENSG00000196440	1.02444	1.0286	1.12233	1.20688	0.999679	1.18102	1.00567	0.887467	0.855798	1.12711
ARMCX5 ENSG00000125962	0.884047	0.782835	1.02934	1.02772	1.10744	1.08148	1.02625	0.870299	0.974118	0.912138
ARMCX6 ENSG00000198960	1.03847	1.00487	1.26627	1.06674	1.13605	0.978849	0.710309	0.890771	1.18459	1.08635
ARMS2 ENSG00000254636	1.2191	0.945551	1.08858	0.94779	1.1119	0.758972	0.927361	1.02107	0.978826	0.97427
ARMT1 ENSG00000146476	1.0142	0.932409	1.0827	0.812317	1.06673	1.02117	0.971316	0.98565	1.01261	1.26823
ARNT ENSG00000143437	1.00625	1.20174	0.996776	1.16891	0.877583	1.14622	0.922053	0.792373	1.0726	0.881145
ARNT2 ENSG00000172379	0.988564	1.31649	0.890436	0.822075	1.07931	1.21354	0.9405	1.05297	0.963252	0.700964
ARNTL ENSG00000133794	1.03577	1.1483	0.878546	1.00821	0.792299	1.0729	0.753437	0.95636	0.809904	0.856846
ARNTL2 ENSG00000029153	1.11022	1.06437	0.96908	1.05799	1.04175	0.756159	0.78722	1.00823	0.993671	1.00551
ARPC1A ENSG00000241685	0.898683	1.03464	1.07155	1.0181	1.11664	1.15983	1.02153	0.890563	0.870123	1.18571
ARPC1B ENSG00000130429	0.976703	0.914223	1.04063	0.789499	0.993816	0.830863	1.02103	1.017	1.14853	1.00839
ARPC2 ENSG00000163466	1.00737	0.852722	1.00074	0.962023	0.970219	0.840253	0.932619	0.948774	1.15608	1.15277
ARPC3 ENSG00000111229	1.12695	1.12269	0.775486	1.19295	1.20304	1.05809	0.668195	0.676009	0.782993	0.999369
ARPC4 ENSG00000241553	1.25906	1.1256	1.00963	1.05527	1.1831	1.12391	1.18128	1.10855	1.05963	0.920867
ARPC5 ENSG00000162704	0.916316	1.17189	0.899289	0.999306	0.89205	1.41743	0.849037	0.868304	1.06293	0.985469
ARPC5L ENSG00000136950	1.07684	1.0163	1.24896	0.939314	1.07754	1.10829	0.884028	0.965403	1.22455	0.838682
ARPIN ENSG00000242498	0.958812	0.955164	1.04319	1.32743	0.99183	0.812376	0.928739	1.33541	1.01458	1.01839
ARPP19 ENSG00000128989	1.10134	1.10623	0.701644	1.17299	1.23814	0.760538	0.802027	0.9727	1.03806	1.00169
ARPP21 ENSG00000172995	0.941956	0.953247	1.09664	1.17538	1.09103	0.996823	0.762918	0.786294	1.03648	1.03786
ARRB1 ENSG00000137486	0.943757	1.09271	1.03617	1.177	1.05297	1.00091	1.13682	1.16565	0.929849	0.648232
ARRB2 ENSG00000141480	1.11708	1.10212	0.691124	0.936063	1.22804	1.06486	1.00536	0.941665	0.991748	1.26355
ARRDC1 ENSG00000197070	0.853306	0.875597	1.10524	0.874733	1.023	1.09628	1.00699	1.01771	1.25962	1.03225
ARRDC2 ENSG00000105643	0.734975	0.984563	1.25538	0.81296	0.854581	1.17846	0.856095	0.891943	0.640111	1.37722
ARRDC3 ENSG00000113369	0.920936	0.894272	1.19895	1.01458	1.04506	1.01342	0.880557	0.884669	0.967661	0.829398
ARRDC4 ENSG00000140450	0.941119	0.856411	0.90025	0.96978	0.785114	1.19446	0.853698	0.89985	1.32644	1.08642
ARRDC5 ENSG00000205784	1.06583	1.28825	1.16925	0.947793	0.843786	0.777134	1.05204	1.05017	0.956161	0.921483
ARSA ENSG00000100299	0.93369	1.0755	1.21492	0.966849	1.24162	0.962208	0.956746	1.09644	1.09038	1.47302
ARSB ENSG00000113273	1.02315	0.932458	0.872299	1.13717	1.01329	1.02004	0.993371	1.23862	1.05885	1.03124
ARSD ENSG00000006756	0.962282	0.764156	1.04036	1.47596	0.859889	1.12063	1.06733	1.01449	1.10418	1.0211
ARSE ENSG00000157399	0.979329	1.09496	1.1018	1.05307	0.803615	1.12106	1.06927	1.23043	0.723539	0.991968
ARSF ENSG00000062096	0.983332	1.07669	0.930402	1.06797	0.914668	0.771549	0.81075	0.824822	0.916771	1.14114
ARSG ENSG00000141337	1.15227	1.02938	1.0141	0.837997	0.928373	0.760926	1.07848	0.914444	1.23435	1.01101
ARSI ENSG00000183876	1.29924	1.4063	0.98328	1.0111	1.05508	1.05544	1.02288	1.03245	1.03502	1.02005
ARSJ ENSG00000180801	1.0807	0.976886	0.767759	1.11609	0.964017	0.963436	1.11022	0.78063	0.97691	0.88502
ARSK ENSG00000164291	1.07229	0.938561	0.907534	0.918548	0.907128	0.854366	0.919714	1.11177	0.849101	0.944459
ART3 ENSG00000156219	0.848557	0.818201	1.02148	0.89682	1.02011	0.965742	0.919058	0.939937	1.14205	1.00186
ART4 ENSG00000111339	0.795263	0.976414	0.869236	0.8402	0.780483	1.05016	0.929779	0.961687	1.072	0.856313
ART5 ENSG00000167311	0.806605	1.2959	1.05782	0.992356	1.03784	0.959488	0.993252	0.817977	1.21622	0.972608
ARTN ENSG00000117407	1.02806	1.14709	1.20854	1.07576	1.03294	0.759068	0.853189	1.054	0.968899	0.981799
ARV1 ENSG00000173409	1.12394	0.881143	0.838138	0.985655	0.870708	1.20446	1.05894	0.941408	0.798019	1.03388
ARVCF ENSG00000099889	1.12723	1.36857	1.07423	1.0761	0.917765	1.09549	0.837821	0.996191	1.00037	0.846401
ARX ENSG00000004848	1.22364	1.09737	1.18607	1.00564	1.28944	0.89171	0.794683	1.17922	1.03281	1.0637
AS3MT ENSG00000214435	1.1727	0.981164	0.951203	0.930056	1.02253	0.936142	0.864593	0.68153	1.22576	0.899206
ASAH1 ENSG00000104763	1.02818	0.81051	0.728204	0.936896	1.21342	1.03784	0.824313	0.982316	1.06964	1.03935
ASAH2 ENSG00000188611	0.955111	0.797307	0.827512	0.907725	0.733094	0.862705	0.874912	0.816904	0.984517	1.28639
ASAH2B ENSG00000204147	1.08402	0.889502	0.878445	0.963154	0.996838	1.12756	1.20954	1.01743	1.04956	1.0258
ASAP1 ENSG00000153317	1.23988	0.934653	1.07819	0.827258	0.799777	1.0768	0.861261	1.04214	0.863114	0.772317
ASAP2 ENSG00000151693	1.14473	0.830602	1.15739	1.12988	0.959526	0.974905	0.763569	0.72036	0.95906	0.966681
ASAP3 ENSG00000088280	1.23823	1.07911	0.972133	0.887224	0.93846	1.09228	0.971744	1.10884	1.19034	0.819407
ASB1 ENSG00000065802	1.25272	1.03772	1.11635	1.21308	1.05571	1.02808	0.92056	0.942658	1.36437	1.04284
ASB10 ENSG00000146926	0.931791	1.12072	1.08704	1.01492	0.895658	1.11183	0.743557	0.790955	0.927431	0.990125
ASB11 ENSG00000165192	0.993047	0.966065	1.1781	0.702762	1.0641	1.10505	1.33357	1.32714	1.13834	0.98136
ASB12 ENSG00000198881	1.01296	1.18765	1.16282	1.00478	1.14985	1.04829	0.931395	0.917886	1.02972	1.11971
ASB13 ENSG00000196372	0.808934	1.02714	1.12435	0.933764	1.03836	1.34593	0.913165	1.1492	0.839837	1.13837
ASB14 ENSG00000239388	1.00873	1.00986	1.15334	0.953522	0.739433	0.874335	0.964883	1.15582	0.716364	1.04144
ASB15 ENSG00000146809	1.0599	0.757618	1.19252	1.2511	1.14952	1.23429	1.06917	0.873012	0.951925	0.898097
ASB16 ENSG00000161664	0.872326	1.08962	0.965551	1.01186	0.966544	1.29305	1.17434	0.925664	0.797063	0.908258
ASB17 ENSG00000154007	0.907305	1.10888	0.769706	1.26041	1.10659	0.935594	0.786974	0.89432	1.23768	0.84639
ASB18 ENSG00000182177	0.836452	0.891502	0.91209	1.00852	0.823819	0.975009	0.898323	0.988016	0.880954	1.01998
ASB2 ENSG00000100628	1.32884	1.03329	1.03698	1.0685	1.00027	0.967579	1.32102	1.07527	1.00704	0.960854
ASB3 ENSG00000115239	0.914161	1.15278	1.03612	0.915603	1.05437	0.872554	0.904886	1.19437	1.01887	1.09056
ASB4 ENSG00000005981	1.01004	1.00287	1.20934	1.0421	0.93715	1.09449	1.00151	0.968418	0.890661	1.0169
ASB5 ENSG00000164122	0.614679	0.890938	0.874181	0.95737	1.04365	1.01142	1.09947	1.01436	0.923582	1.16967
ASB6 ENSG00000148331	1.10579	1.17551	0.884301	1.13802	1.10006	1.07328	1.13266	0.864152	1.16606	0.984565
ASB7 ENSG00000183475	0.948227	0.95973	1.18205	1.21689	1.04081	1.02478	0.852061	0.857064	1.06645	0.821908
ASB8 ENSG00000177981	1.0626	0.8156	1.20324	0.905605	0.840731	0.858406	1.02825	0.910044	0.825098	1.07576
ASB9 ENSG00000102048	0.9155	0.871891	0.948322	0.769679	0.849408	1.01345	1.19338	1.23651	1.02768	0.930256
ASCC1 ENSG00000138303	1.28719	1.18268	1.07215	1.19903	0.840611	1.07562	1.15567	0.885382	1.04703	0.973586
ASCC2 ENSG00000100325	1.02106	0.927301	1.03296	0.988208	0.651123	1.01854	1.16874	1.22857	1.2249	0.951193
ASCC3 ENSG00000112249	1.0557	1.16104	0.881293	1.04027	0.805665	0.981913	0.907119	1.07957	0.987166	0.920949
ASCL1 ENSG00000139352	0.740157	1.01026	1.02323	0.90358	0.848268	0.990886	0.909251	0.994656	0.825662	1.07938
ASCL2 ENSG00000183734	0.914988	0.715279	1.06256	1.23289	1.2481	0.955985	1.02676	1.00344	1.14362	0.823538
ASCL3 ENSG00000176009	0.938825	0.775759	0.81959	0.913312	1.16194	1.03157	0.844159	0.758388	1.0626	0.908352
ASCL4 ENSG00000187855	0.987319	1.17764	0.887612	0.968855	0.970842	0.870795	0.882854	1.14504	1.07773	0.897431
ASCL5 ENSG00000232237	0.960755	1.05069	0.803096	0.858201	1.11098	1.05265	0.945152	1.49212	1.06122	0.965193
ASF1A ENSG00000111875	1.07069	0.778182	0.979075	0.91042	0.94716	1.01538	0.908951	1.102	0.951612	0.948488
ASF1B ENSG00000105011	0.902076	1.20269	1.01177	0.903304	1.07861	0.895388	0.895577	0.911647	1.01169	0.984716
ASGR1 ENSG00000141505	1.07646	0.988984	0.888218	1.02877	0.962954	0.956007	1.11915	0.985236	0.92363	0.968449
ASGR2 ENSG00000161944	1.06794	1.08093	1.07289	1.29338	0.703084	1.12483	1.01271	1.11978	0.893735	0.84239
ASH1L ENSG00000116539	1.05602	0.745638	0.930328	1.17951	0.996372	1.08895	1.04827	0.972498	0.835866	1.0261
ASH2L ENSG00000129691	0.875253	0.885617	0.9992	0.812906	0.876186	1.03849	0.801563	1.07697	1.01001	0.863948
ASIC1 ENSG00000110881	1.00972	0.831004	0.81249	0.843032	1.05311	1.11915	0.629867	1.03338	0.933111	0.838993
ASIC2 ENSG00000108684	1.1129	1.17716	1.04548	0.847809	0.797353	0.863341	0.906795	1.1469	1.08991	0.834146
ASIC3 ENSG00000213199	0.922558	1.23186	0.784532	1.04001	1.06891	0.837976	1.04443	1.30598	0.825367	0.998392
ASIC4 ENSG00000072182	1.06821	0.887235	1.18487	0.967055	1.15784	1.00716	1.07727	1.03589	0.915914	0.930279
ASIC5 ENSG00000256394	0.855493	1.08184	0.991087	0.841959	1.04326	0.947963	1.16608	1.11659	0.880335	0.918314
ASIP ENSG00000101440	1.40531	0.917017	1.06502	0.917031	1.09071	1.075	0.859555	1.21444	1.01275	0.773704
ASL ENSG00000126522	1.1494	1.14946	0.834567	1.00112	1.03886	1.10411	1.06899	0.941802	1.14	1.21767
ASMT ENSG00000196433	1.01401	0.794463	0.983144	1.23995	0.804458	1.0361	0.929355	1.09145	0.958153	1.1433
ASMTL ENSG00000169093	1.18352	0.96095	0.972448	1.07846	0.919046	1.05634	0.925256	1.01827	1.1321	0.826682
ASNA1 ENSG00000198356	1.16123	1.23205	0.970696	1.00011	1.00677	1.10185	0.955291	0.836294	0.834808	0.835684
ASNS ENSG00000070669	1.13745	1.15603	0.976117	0.808679	0.811678	1.25418	0.92384	0.935799	0.964714	0.627279
ASNSD1 ENSG00000138381	1.30464	1.06112	1.13134	1.03224	0.963727	1.2075	0.937119	0.933962	0.934751	1.03393
ASPA ENSG00000108381	1.00943	0.837015	0.862263	0.886923	1.01293	1.14872	1.14335	1.14991	1.23495	1.09305
ASPDH ENSG00000204653	1.07272	1.12874	0.977213	1.02247	0.961268	0.880151	0.918389	1.02585	1.12871	1.16259
ASPG ENSG00000166183	0.943076	0.791831	0.802501	0.933455	1.02046	0.840614	0.902108	1.09324	1.07474	1.00608
ASPH ENSG00000198363	0.816949	0.818124	0.982708	0.882795	0.864568	0.811438	0.737834	1.04339	1.14175	0.8975
ASPHD1 ENSG00000174939	1.30982	1.15079	0.965363	0.982613	0.936965	0.948562	0.952519	0.752471	0.939071	0.965545
ASPHD2 ENSG00000128203	0.820713	0.96423	0.925475	1.23854	1.14693	1.06299	1.15457	0.873694	0.870541	0.950095
ASPM ENSG00000066279	0.881873	0.741633	1.21952	1.08964	0.954848	0.976085	0.891341	1.32126	0.871625	1.1844
ASPN ENSG00000106819	0.751074	0.884619	1.00207	0.795626	0.970852	1.12282	0.814952	0.700445	0.994591	1.13459
ASPRV1 ENSG00000244617	1.1491	0.79641	1.12381	0.851828	0.981008	1.12924	0.754926	1.22723	1.09792	0.992639
ASPSCR1 ENSG00000169696	1.10292	0.721289	1.02519	0.587032	1.0565	0.952393	0.780649	1.49689	1.03261	0.974457
ASRGL1 ENSG00000162174	1.02575	1.07265	0.987959	1.07311	1.08037	1.00171	0.977828	0.905459	0.98406	1.14471
ASS1 ENSG00000130707	0.811253	0.785297	0.878093	1.32534	0.846036	0.937499	0.747684	0.976935	0.934031	0.948138
ASTE1 ENSG00000034533	1.04067	0.964593	1.09123	1.03508	1.14687	0.900812	0.90631	1.01413	1.20268	0.779023
ASTN1 ENSG00000152092	0.837764	0.932672	1.15677	1.17926	0.971033	0.977677	1.48125	0.994376	1.1506	1.23396
ASTN2 ENSG00000148219	1.22132	0.85989	1.20501	1.01885	1.53301	1.03002	0.938892	0.996068	1.15559	0.856997
ASUN ENSG00000064102	1.08857	0.803545	0.780494	1.02085	0.95694	1.06057	0.846214	1.02039	1.17945	1.02334
ASXL1 ENSG00000171456	0.894246	1.16841	1.17128	1.0997	0.722306	1.08384	0.884062	0.781565	0.997217	1.38688
ASXL2 ENSG00000143970	1.28562	0.861262	1.08	1.00179	1.4649	1.15733	1.00013	1.06381	1.02398	1.1418
ASXL3 ENSG00000141431	0.86598	1.22043	1.21352	0.966602	0.894654	1.18007	0.946877	1.21501	0.95239	1.12953
ASZ1 ENSG00000154438	0.778564	1.12373	0.872424	1.12549	0.752839	1.17911	1.00152	1.10938	0.771092	0.99314
ATAD1 ENSG00000138138	0.949983	0.838518	0.986872	1.11815	0.98982	0.831132	0.993004	1.04922	1.13725	0.861667
ATAD2 ENSG00000156802	0.864404	1.1005	1.26736	1.06294	0.954636	1.13694	0.744194	1.26036	1.1472	0.860687
ATAD2B ENSG00000119778	1.03212	0.832805	0.976098	1.00006	1.17628	0.968244	0.895276	0.824885	1.00028	1.08896
ATAD3A ENSG00000197785	0.925542	1.03845	0.98725	1.1295	0.952524	0.905419	1.11405	0.868103	1.14481	1.03205
ATAD3B ENSG00000160072	1.06878	0.920503	0.831664	0.921367	0.890313	0.942429	0.910931	0.949757	0.840352	1.07938
ATAD3C ENSG00000215915	1.17025	0.970154	1.01005	0.957635	1.11193	0.850022	0.933272	1.14429	0.930108	1.01542
ATAD5 ENSG00000176208	0.958036	1.03019	0.993259	1.09135	0.694929	1.06797	1.00612	0.899769	0.979402	0.821534
ATAT1 ENSG00000137343	1.19081	1.17116	1.12863	1.13735	0.926163	1.06998	0.771327	0.996698	0.663107	0.973684
ATCAY ENSG00000167654	1.20022	0.981248	1.07333	1.01264	0.958692	0.867654	1.18282	1.12076	1.07252	1.09842
ATE1 ENSG00000107669	0.974558	0.951545	1.04901	0.946499	0.885141	0.991021	0.867617	0.881458	1.26466	0.805655
ATF1 ENSG00000123268	1.06062	0.973451	1.12803	0.86976	1.17938	0.807796	0.770567	1.07412	0.946244	1.36498
ATF2 ENSG00000115966	0.927471	0.890342	1.21288	1.18807	1.04202	1.06071	1.05565	0.771002	1.10327	1.19772
ATF3 ENSG00000162772	1.05285	1.009	1.15719	0.979105	1.45204	0.649762	0.897365	1.02388	1.56836	1.15619
ATF4 ENSG00000128272	1.08661	0.663345	1.37243	0.719534	1.32442	0.642466	1.00459	0.953733	1.06323	0.94113
ATF5 ENSG00000169136	1.05465	0.913617	0.846266	0.99653	0.989001	1.05732	0.996469	1.3617	0.858254	0.897306
ATF6 ENSG00000118217	1.04922	0.839652	0.798588	0.843571	0.921324	1.01676	0.978825	0.957079	0.967694	0.915126
ATF6B ENSG00000213676	0.737501	0.930552	1.02082	1.05273	1.13228	0.972001	1.19339	0.726255	0.969888	0.852903
ATF7 ENSG00000170653	1.22745	0.990318	1.12189	0.912623	0.962164	1.08842	0.867291	0.9534	1.2937	0.997242
ATF7IP ENSG00000171681	0.990352	1.10927	1.20044	1.31997	0.956096	1.03243	0.978594	0.908832	0.950176	1.02504
ATF7IP2 ENSG00000166669	1.10319	1.13328	0.981978	0.946981	0.772456	0.843728	1.00681	1.07923	0.820424	1.20737
ATG10 ENSG00000152348	0.980223	0.818597	0.862148	0.990702	1.17162	1.10532	0.914745	0.97131	0.92048	1.06266
ATG101 ENSG00000123395	0.975646	0.855618	1.20544	0.891738	0.915068	0.959628	1.05491	1.02786	1.17145	1.01277
ATG12 ENSG00000145782	1.0382	0.810931	1.19065	1.00373	1.1365	1.07056	1.06488	1.06502	1.44217	1.02957
ATG13 ENSG00000175224	1.26401	1.10213	1.08389	0.855447	0.88238	1.14782	0.98333	0.930552	0.899705	1.16343
ATG14 ENSG00000126775	0.978919	0.97923	0.876339	1.04186	0.833934	1.28507	0.830142	1.11764	0.789171	0.998632
ATG16L1 ENSG00000085978	1.17566	1.47458	1.08961	0.835224	0.868762	0.98097	0.945239	1.14753	1.3115	0.947749
ATG16L2 ENSG00000168010	0.975377	0.955268	1.07043	0.918392	0.950401	1.02119	0.797638	1.17388	0.789352	1.03886
ATG2A ENSG00000110046	1.03144	0.979006	0.780138	1.01776	0.857997	1.01745	1.04527	1.3112	1.03048	0.975975
ATG2B ENSG00000066739	0.865448	0.868874	1.09089	1.00062	1.06694	0.89235	1.12082	0.833095	0.866106	1.06343
ATG3 ENSG00000144848	0.949181	0.92558	1.08045	0.925551	0.771578	1.10078	0.833615	0.949862	0.852904	1.02953
ATG4A ENSG00000101844	1.25396	1.0294	1.00047	0.817961	1.27565	1.11227	0.990767	1.1924	1.31864	1.05204
ATG4B ENSG00000168397	1.22077	0.994396	0.872203	1.03679	1.14461	0.86652	0.885862	0.860521	1.28618	1.18127
ATG4C ENSG00000125703	0.784423	0.909002	1.12143	1.05324	0.846897	1.21997	1.13653	0.937742	1.08842	0.799601
ATG4D ENSG00000130734	1.04796	1.07972	0.855524	1.11468	1.03257	1.29194	0.981507	0.970087	0.907814	1.23305
ATG5 ENSG00000057663	0.934363	0.910704	0.975236	0.810481	1.32278	0.8043	0.844799	1.15306	0.944571	0.951008
ATG7 ENSG00000197548	1.27932	0.976954	0.891918	0.987135	0.955272	0.958141	1.18246	0.845996	0.989456	1.25021
ATG9A ENSG00000198925	0.836256	1.1967	1.02183	1.17368	1.06732	1.0477	1.00486	0.852595	1.21865	0.77533
ATG9B ENSG00000181652	1.05649	1.02244	0.916207	1.1528	1.10457	1.09919	0.933421	1.04949	0.777751	1.12711
ATHL1 ENSG00000142102	0.900386	0.679451	0.861369	1.08971	0.834157	0.7974	1.29286	0.865972	1.04637	0.9075
ATIC ENSG00000138363	1.06869	1.03594	1.30987	1.31978	1.02762	1.26655	1.23239	1.28209	1.18112	0.956298
ATL1 ENSG00000198513	0.935419	0.855822	1.01718	1.1919	0.699876	1.14115	1.23646	1.00739	0.951762	1.08751
ATL2 ENSG00000119787	1.35092	1.15945	0.903294	0.795544	1.06208	1.3136	0.889123	1.0298	0.797593	1.07937
ATL3 ENSG00000184743	1.1619	0.808991	0.904016	1.35233	1.07308	1.42011	1.12229	1.099	0.910871	0.887981
ATM ENSG00000149311	0.986215	0.771607	0.915717	0.980637	1.05823	1.09172	0.940629	0.897961	0.906229	1.21892
ATMIN ENSG00000166454	0.927342	0.980822	0.947394	1.03236	1.06498	0.988006	0.962884	1.02356	0.838419	0.906371
ATN1 ENSG00000111676	1.08319	1.15504	0.897902	0.923093	0.928243	0.915954	1.08351	1.09102	1.1041	0.990835
ATOH1 ENSG00000172238	1.09902	0.893587	0.957605	1.02146	0.935627	1.17714	1.13282	0.783265	0.896264	1.02762
ATOH7 ENSG00000179774	0.827499	1.08114	1.15125	0.935287	0.898632	1.07776	0.827228	0.985253	0.82566	1.09606
ATOH8 ENSG00000168874	0.899077	1.03178	0.803484	1.01732	0.943496	1.323	1.19578	1.11763	0.942289	0.741427
ATOX1 ENSG00000177556	1.23169	0.73939	0.942157	0.866147	0.966947	0.971377	1.06583	1.01294	0.949245	0.950275
ATP10A ENSG00000206190	0.982516	0.965972	1.03311	0.772908	0.806606	0.881287	1.0924	0.82083	0.934576	0.895741
ATP10B ENSG00000118322	0.779738	0.778951	0.98505	1.31265	1.05495	1.10504	0.97259	1.18968	1.04363	1.1236
ATP10D ENSG00000145246	1.03614	1.34292	1.07927	0.90643	1.11396	0.947997	0.998466	1.11121	0.803598	0.852683
ATP11A ENSG00000068650	1.15716	1.11322	0.920641	1.09568	1.05056	1.08282	0.816557	1.1448	0.828742	0.950522
ATP11B ENSG00000058063	0.77405	0.810834	0.906108	1.0664	0.736292	0.817998	0.900755	0.895418	0.97785	0.794537
ATP11C ENSG00000101974	1.13076	0.742931	1.06189	0.851764	1.01155	1.18851	1.03081	1.02245	1.14854	1.04542
ATP12A ENSG00000075673	0.836787	0.961427	1.02838	0.883683	0.864488	0.88512	0.805473	0.903585	0.887843	0.954017
ATP13A1 ENSG00000105726	1.1208	1.00939	1.15719	0.794583	1.30822	0.868583	0.95491	0.987048	0.665598	1.03707
ATP13A2 ENSG00000159363	1.0623	0.954752	1.14085	1.23314	1.15575	0.938042	0.963321	0.817151	1.09713	0.901026
ATP13A3 ENSG00000133657	1.2869	1.28131	1.07669	0.975468	1.04495	1.00513	0.749541	1.13734	0.953778	1.17254
ATP13A4 ENSG00000127249	1.02486	1.08782	1.03599	1.43836	0.932935	0.842865	1.22299	0.90603	1.18096	0.960369
ATP13A5 ENSG00000187527	1.05983	1.13323	1.05793	0.948536	1.12539	1.26969	0.95793	1.0266	1.07851	1.00385
ATP1A1 ENSG00000163399	1.10731	1.088	1.01941	1.16132	1.34812	1.05292	0.990524	1.0468	0.976853	1.06134
ATP1A2 ENSG00000018625	1.11164	1.07452	1.0046	0.826107	1.1455	1.13991	0.807592	1.07312	0.795494	0.825016
ATP1A3 ENSG00000105409	0.93174	1.53367	1.2436	0.935328	0.971447	0.933134	0.954064	1.35624	0.88496	1.11039
ATP1A4 ENSG00000132681	1.17835	0.977581	0.906261	0.957765	0.853836	0.886013	1.13565	1.0485	1.22237	0.983473
ATP1B1 ENSG00000143153	0.851986	0.97498	1.0016	0.964632	1.1971	0.805526	0.825593	0.979578	0.994076	0.746041
ATP1B2 ENSG00000129244	0.835329	0.893884	1.16563	0.95543	0.983795	1.3573	0.954343	0.844579	0.975927	0.95554
ATP1B3 ENSG00000069849	0.983422	0.668849	0.919095	1.11445	0.880562	0.869679	1.1034	1.01591	1.03174	1.00308
ATP1B4 ENSG00000101892	0.783084	0.730417	1.10298	0.895508	1.0758	1.00644	0.895341	0.830208	1.06522	1.12065
ATP23 ENSG00000166896	1.21138	0.722892	0.913592	1.04689	1.01146	0.765798	1.12474	1.08156	1.05477	1.17502
ATP2A1 ENSG00000196296	0.923636	1.0087	1.08841	0.816575	0.947515	1.11576	1.00423	0.991899	0.925238	1.05069
ATP2A2 ENSG00000174437	0.945712	1.03299	1.03581	0.940313	0.908832	1.07015	0.99207	1.09825	1.09527	0.924016
ATP2A3 ENSG00000074370	0.973107	1.09537	0.943555	1.04547	1.05123	1.13541	0.78265	1.01089	1.11914	1.17961
ATP2B1 ENSG00000070961	0.868778	1.17697	0.990745	1.00957	0.894685	1.2731	0.788515	0.863371	1.08353	1.1149
ATP2B2 ENSG00000157087	1.17507	1.03288	0.916241	1.14363	0.847349	0.930402	0.782812	1.02135	0.91999	0.982452
ATP2B3 ENSG00000067842	1.00967	1.0676	0.937435	1.04912	0.822557	1.04097	0.858526	1.09858	1.18164	0.880037
ATP2B4 ENSG00000058668	0.909447	1.00389	0.808935	0.901312	1.06147	1.00274	0.933985	0.90954	0.813615	1.06404
ATP2C1 ENSG00000017260	1.01558	0.94422	0.848537	1.06907	0.892614	0.979256	0.96458	1.04293	0.801911	1.07306
ATP2C2 ENSG00000064270	0.880722	0.962568	1.12012	0.874276	0.909293	0.925202	1.04489	0.77301	1.09595	1.04405
ATP4A ENSG00000105675	0.801368	0.927773	1.03043	1.13019	1.05022	0.93448	0.772378	0.734138	0.967389	1.20704
ATP4B ENSG00000186009	0.892068	0.933454	0.732109	0.876656	1.09099	1.14414	0.942973	1.03229	1.02426	0.897745
ATP5J2-PTCD1 ENSG00000248919	1.01936	1.04301	1.05337	0.822448	1.03751	0.802842	0.741003	0.997126	0.748799	1.25058
ATP5SL ENSG00000105341	0.678327	0.98018	1.11523	0.833792	1.12562	0.937375	0.963216	0.914467	1.02736	1.06735
ATP6AP1 ENSG00000071553	0.800063	0.940631	0.927113	1.0317	1.2708	0.899456	0.932912	0.760298	1.14514	1.17938
ATP6AP1L ENSG00000205464	1.01348	0.998037	1.14851	1.08101	0.776071	0.866214	0.937582	1.14451	0.949938	1.10054
ATP6AP2 ENSG00000182220	0.853257	1.0386	0.916812	1.08732	1.05787	0.941963	1.03594	1.15321	0.94756	0.954904
ATP6V0A1 ENSG00000033627	0.945523	0.979248	1.10421	0.997236	0.830335	0.962769	0.866651	0.864759	1.21392	1.17846
ATP6V0A2 ENSG00000185344	0.947163	0.771531	1.12409	1.01944	1.04029	0.988784	0.899382	1.23793	1.00434	1.26042
ATP6V0A4 ENSG00000105929	0.966641	0.864277	0.928786	0.84415	0.687405	1.19007	0.871029	0.979689	1.08359	0.945757
ATP6V0B ENSG00000117410	1.02895	1.22445	1.04768	0.934832	1.17103	1.01586	0.79509	0.667712	0.939349	1.34542
ATP6V0C ENSG00000185883	1.00745	1.13601	1.17549	1.05142	1.04794	0.957388	1.22569	0.96936	0.82046	1.28801
ATP6V0D1 ENSG00000159720	1.46555	0.918531	0.818476	0.961376	0.925647	1.03154	1.09571	0.820557	1.17773	0.88846
ATP6V0D2 ENSG00000147614	0.843336	0.763843	0.859368	0.897564	1.01221	1.13132	0.824931	1.07454	0.795776	1.07105
ATP6V0E1 ENSG00000113732	0.820149	1.02181	1.0197	0.920503	0.739686	1.22985	1.18342	0.839632	1.19429	1.14965
ATP6V0E2 ENSG00000171130	1.28519	0.828838	0.871037	0.921944	1.31997	1.00699	0.862614	0.828027	0.844046	1.06452
ATP6V1A ENSG00000114573	1.07744	0.732382	0.568095	0.984817	0.809745	0.967451	1.05194	0.939784	0.82154	1.05893
ATP6V1B1 ENSG00000116039	1.01363	1.17689	0.891295	0.971018	1.04088	1.03379	0.94817	1.08833	1.09651	1.0967
ATP6V1B2 ENSG00000147416	0.920878	1.04798	1.26815	1.13167	1.07969	1.01875	0.927114	1.26063	0.943682	1.07765
ATP6V1C1 ENSG00000155097	0.890999	1.0596	0.913142	0.883862	0.970738	1.18816	0.930788	1.24653	1.0383	1.05643
ATP6V1C2 ENSG00000143882	0.940637	1.01876	0.941315	1.00804	0.996703	0.924375	1.01339	0.886223	1.15388	0.825828
ATP6V1D ENSG00000100554	0.872081	0.873621	1.08995	0.8853	1.24761	1.101	1.02917	0.816824	0.944993	0.774643
ATP6V1E1 ENSG00000131100	0.787658	1.4164	0.965576	0.952868	0.921209	1.06627	1.05175	1.02703	0.865626	1.01655
ATP6V1E2 ENSG00000250565	1.06667	0.844086	1.03966	0.917635	0.856985	1.18639	1.02569	0.810456	1.02145	1.18203
ATP6V1F ENSG00000128524	0.950437	1.21188	1.03583	1.28333	0.978588	0.959573	0.915847	1.24617	1.34178	0.957935
ATP6V1G1 ENSG00000136888	1.11001	1.0853	0.607146	0.740351	1.04875	0.726968	1.11248	1.04904	1.04349	1.0801
ATP6V1G2 ENSG00000213760	0.905129	1.08911	0.980289	0.918593	1.07399	0.829866	1.17585	0.830959	0.972262	0.708585
ATP6V1G3 ENSG00000151418	0.854452	0.795555	0.720826	1.0337	1.33837	0.858606	0.999245	1.07789	1.21474	0.936346
ATP6V1H ENSG00000047249	0.964172	1.09639	1.00679	0.894937	1.21206	0.879667	1.06552	0.908487	1.07598	1.07635
ATP7A ENSG00000165240	1.00026	1.05619	0.930542	0.636011	1.04456	0.886096	0.818108	1.07414	1.26036	0.855339
ATP7B ENSG00000123191	0.950931	0.939578	1.1845	0.947745	0.811155	1.08239	1.26409	1.2513	1.01516	0.798038
ATP8A1 ENSG00000124406	1.23105	1.09546	0.76198	1.01443	1.22214	1.03548	1.095	0.854211	0.808985	0.950252
ATP8A2 ENSG00000132932	0.865056	1.05464	1.02477	0.85768	0.693177	1.02679	1.05563	1.23298	1.11104	0.878573
ATP8B1 ENSG00000081923	0.888254	0.993308	1.06296	1.0653	0.865454	1.03322	0.963657	0.97775	1.06626	1.17068
ATP8B2 ENSG00000143515	0.975585	1.07728	1.13502	1.02741	0.861955	0.975568	1.14485	0.952581	0.925156	1.09636
ATP8B3 ENSG00000130270	1.06664	0.907723	1.05953	1.24923	0.855661	1.08322	1.22723	0.993429	0.817014	0.986294
ATP8B4 ENSG00000104043	0.910048	0.953304	1.0175	1.01759	1.07669	0.882403	0.718703	1.12748	1.01038	0.925021
ATP9A ENSG00000054793	1.06599	1.21772	0.931748	1.13041	0.821208	1.09972	1.15568	1.189	0.97579	0.923207
ATP9B ENSG00000166377	1.00793	0.84591	0.889677	0.977967	0.923585	0.881656	1.11669	0.985765	0.937632	0.721038
ATPIF1 ENSG00000130770	0.82036	0.912052	0.82421	0.604796	1.1719	1.07102	0.922523	0.875425	1.02248	1.12941
ATR ENSG00000175054	0.82917	0.99257	0.959062	0.917067	0.939759	0.993174	0.720692	0.94523	0.783667	0.977164
ATRAID ENSG00000138085	0.934833	0.835344	1.0136	0.966476	1.13177	1.48078	0.918015	1.04347	0.804752	0.993793
ATRIP ENSG00000164053	0.908579	0.819692	0.880386	0.960125	1.24501	1.03527	1.03409	1.18003	0.937801	0.803213
ATRIP ENSG00000282827	0.753549	0.892612	0.918643	1.10281	0.795207	1.11612	1.0789	1.04812	0.71034	0.94049
ATRN ENSG00000088812	1.14189	1.01501	1.02305	0.920769	0.96747	1.06348	1.24282	0.968179	1.01882	0.772852
ATRNL1 ENSG00000107518	1.32117	1.059	1.00285	0.913764	1.04978	1.29449	1.04837	0.915304	1.03539	1.09907
ATRX ENSG00000085224	0.906556	0.86923	0.751825	0.815786	0.842419	1.10085	1.2555	1.14837	1.1106	1.27357
ATXN1 ENSG00000124788	0.881501	1.13444	0.827225	1.01127	1.04389	1.08556	0.881284	0.9098	1.03939	1.02868
ATXN10 ENSG00000130638	1.1549	1.21991	0.866967	0.885358	0.961108	1.07432	0.965115	1.09712	1.00339	0.885109
ATXN1L ENSG00000224470	0.692852	0.979627	0.876423	0.795801	0.71698	1.12572	0.967304	0.846474	1.12597	0.963357
ATXN2 ENSG00000204842	0.832523	0.815465	0.662603	1.27392	1.16775	0.836899	1.25065	1.12227	1.29679	1.03741
ATXN2L ENSG00000168488	1.14022	0.707067	1.17937	1.19598	0.736011	1.05144	1.07535	1.14231	0.789157	0.68546
ATXN3 ENSG00000066427	1.00912	1.1771	0.813234	1.07582	0.875178	0.889233	1.07194	1.14617	0.994338	1.10562
ATXN3L ENSG00000123594	1.21086	0.993197	0.96525	1.15541	0.972518	1.09228	1.07255	0.89207	1.00661	1.02944
ATXN7 ENSG00000163635	0.878095	1.05241	0.961799	0.820868	0.896228	1.19035	0.904158	0.82916	0.715363	1.17472
ATXN7L1 ENSG00000146776	1.11473	0.9266	0.808294	0.88734	0.99386	0.979384	1.15125	0.93523	0.896483	1.30036
ATXN7L2 ENSG00000162650	1.2194	0.806134	0.888446	0.734942	1.01769	0.867583	0.963185	0.818622	0.916219	0.99569
ATXN7L3 ENSG00000087152	1.22463	0.85519	1.04694	1.16641	1.0215	0.892736	1.31053	0.840909	1.03613	1.14309
ATXN7L3B ENSG00000253719	0.943442	0.947825	1.27883	1.00861	1.17517	1.09276	0.975907	0.879679	0.893405	0.916415
AUH ENSG00000148090	1.0226	0.922989	0.849304	0.803114	0.823149	0.966488	1.39805	0.879905	1.21904	0.957331
AUNIP ENSG00000127423	0.857439	0.995885	1.07238	1.126	0.997124	0.890769	0.847689	1.03143	1.03579	0.878499
AUP1 ENSG00000115307	1.01643	0.767292	1.13349	0.858334	0.997024	1.44545	1.28062	0.892042	1.16041	1.34465
AURKA ENSG00000087586	1.04594	1.16854	1.16787	0.901816	0.797413	0.920199	0.948397	1.05928	0.988321	0.850151
AURKAIP1 ENSG00000175756	1.17977	1.0953	0.975011	1.22609	0.845783	0.982348	0.95665	0.977734	1.32364	0.975086
AURKB ENSG00000178999	0.877943	0.959616	0.72351	1.14461	0.881858	0.968119	1.12626	0.986115	1.26643	0.970832
AURKC ENSG00000105146	0.96104	1.12582	1.00048	0.966141	0.88178	1.08126	1.13655	0.914491	0.985964	0.999183
AUTS2 ENSG00000158321	1.15515	1.25877	1.19594	1.06397	0.996941	0.96977	0.967477	1.10195	0.777604	0.945588
AVEN ENSG00000169857	1.0893	0.878875	1.05115	1.12902	1.14437	1.24393	1.08568	1.0081	1.00185	1.09132
AVIL ENSG00000135407	1.06809	0.982966	1.02324	0.83939	1.07035	1.00723	1.14314	0.948169	1.34791	1.09333
AVL9 ENSG00000105778	0.982242	1.25623	0.840189	1.11256	0.804463	1.09591	1.10206	0.776826	0.966005	0.862216
AVP ENSG00000101200	1.06296	1.21472	0.903809	1.01391	0.902309	1.17838	0.987759	0.926209	0.959872	0.791802
AVPI1 ENSG00000119986	0.995686	1.23211	0.911668	0.848313	1.18826	1.1976	1.00343	1.07127	1.21603	0.922103
AVPR1A ENSG00000166148	1.0777	1.0062	1.44186	0.779408	0.924132	1.1389	1.09504	0.873846	0.935107	0.864375
AVPR1B ENSG00000198049	0.96214	0.755889	0.976094	1.16058	1.10285	0.84424	1.08591	1.00446	0.940866	0.713281
AVPR2 ENSG00000126895	0.930261	0.777882	0.855359	0.950737	0.999914	1.21571	1.05161	1.01281	0.91821	1.13712
AXDND1 ENSG00000162779	1.04806	0.971383	1.05906	1.09973	0.992481	1.04852	0.990225	0.936919	0.953908	0.894222
AXIN1 ENSG00000103126	1.17079	0.948721	1.06291	1.07781	0.798484	0.988227	1.0893	0.920163	0.994024	1.10322
AXIN2 ENSG00000168646	1.04029	1.10833	1.12804	1.02862	1.0458	0.967776	0.716561	1.14815	0.734978	1.19275
AXL ENSG00000167601	1.27133	0.951895	1.24555	1.09957	1.03427	0.949048	1.2399	1.04944	1.03126	0.794612
AZGP1 ENSG00000160862	0.980777	0.905254	0.62093	1.08232	2.04227	0.967704	0.752762	1.07862	1.8723	0.819643
AZI2 ENSG00000163512	0.968979	1.26609	1.01574	1.07725	0.976468	0.895594	0.904126	0.756717	1.00561	1.1748
AZIN1 ENSG00000155096	0.977256	0.777394	0.997082	1.09938	0.732761	0.814961	0.876074	1.26349	0.93901	1.24182
AZIN2 ENSG00000142920	1.02614	1.32113	0.963274	1.04991	1.01636	0.993138	1.07721	0.892463	0.877094	0.973305
AZU1 ENSG00000172232	1.00121	1.08016	0.956828	0.987186	1.05049	0.858823	0.910183	0.966794	1.03969	0.987835
B2M ENSG00000166710	0.879026	1.06793	2.26542	1.11851	0.836021	0.890568	0.70827	0.819699	0.586034	1.13926
B3GALNT1 ENSG00000169255	0.789127	0.906319	0.861575	0.83479	0.851729	0.817882	0.946637	0.879998	0.913671	0.860548
B3GALNT2 ENSG00000162885	1.2747	1.01079	0.845637	1.07079	1.06222	0.87112	0.721053	1.02679	0.76306	1.11669
B3GALT1 ENSG00000172318	0.993288	0.83498	0.834479	1.01779	1.01463	1.05731	0.910542	0.833645	0.880511	0.982794
B3GALT2 ENSG00000162630	0.825178	0.997095	1.24182	1.28241	1.02826	0.970715	0.909135	0.930657	1.02503	0.975166
B3GALT4 ENSG00000235863	1.04874	0.956146	0.982563	0.962452	1.27015	1.12178	0.907389	0.833821	1.01184	0.797028
B3GALT5 ENSG00000183778	0.923992	0.933709	1.53511	0.848184	0.858325	1.04832	0.893243	1.09065	0.926509	0.8228
B3GALT6 ENSG00000176022	1.09998	0.91277	0.834575	1.23413	1.18689	1.43864	0.974137	0.988871	0.969142	0.881895
B3GAT1 ENSG00000109956	1.18928	0.910931	0.918163	0.841926	0.943481	1.13387	0.859929	1.22369	1.15866	0.882294
B3GAT2 ENSG00000112309	0.876272	1.03007	0.956963	1.22952	0.976307	0.959463	0.908533	1.10205	0.921423	0.933159
B3GAT3 ENSG00000149541	1.01223	1.26438	1.25001	0.968689	0.92251	1.02265	0.816884	1.06053	0.669714	0.759372
B3GLCT ENSG00000187676	1.20315	1.24399	0.863946	1.07922	1.03246	0.946856	1.05199	0.993602	1.15882	1.03834
B3GNT2 ENSG00000170340	1.25131	1.012	0.91003	0.835326	0.875445	0.772615	0.989166	0.851469	0.712025	0.83922
B3GNT3 ENSG00000179913	1.14972	0.945713	0.981762	1.06212	0.969314	0.97631	0.47953	1.15142	1.40787	0.975987
B3GNT4 ENSG00000176383	0.644086	0.793741	1.26797	0.987313	1.05783	0.932808	1.04378	1.22718	0.784779	0.846614
B3GNT5 ENSG00000176597	0.98319	1.04537	0.700895	0.843232	0.718226	0.813208	0.898641	1.018	0.619916	0.929289
B3GNT6 ENSG00000198488	0.964482	0.888023	1.24206	0.762825	1.08014	0.982858	0.873264	0.869102	1.06062	1.14405
B3GNT7 ENSG00000156966	1.01685	0.954725	1.065	1.15922	0.899391	1.02764	1.286	1.04343	1.21271	1.26879
B3GNT8 ENSG00000177191	0.916358	1.00462	1.02224	0.792627	1.01287	0.94386	1.03026	1.05906	0.900994	0.695694
B3GNT9 ENSG00000237172	0.809045	0.919753	0.974781	0.956568	1.06676	1.01098	0.899618	0.862803	0.945615	0.894828
B3GNTL1 ENSG00000175711	1.00967	0.89207	0.850672	0.841185	0.909121	0.953902	1.00384	1.09263	0.990771	1.06553
B4GALNT1 ENSG00000135454	0.980477	0.975197	1.09514	1.03567	1.25592	1.08801	0.991286	0.915629	0.963761	0.902884
B4GALNT2 ENSG00000167080	1.01493	0.907288	0.973624	1.2243	0.785536	0.792723	1.06778	1.17458	0.919581	0.990121
B4GALNT3 ENSG00000139044	1.09138	0.863729	0.765392	0.728599	1.04933	1.00437	0.97381	0.836122	0.919429	0.85408
B4GALNT4 ENSG00000182272	1.10094	0.90468	1.12639	0.90884	0.91493	1.07265	0.97245	0.86105	1.04133	0.861661
B4GALT1 ENSG00000086062	1.18619	1.10604	0.86727	0.990373	0.986498	1.07844	0.79365	0.890083	1.07373	0.867503
B4GALT2 ENSG00000117411	0.967954	0.84793	0.768825	1.02868	0.948406	1.0435	1.28233	0.894271	1.15389	1.12617
B4GALT3 ENSG00000158850	1.01658	1.04196	1.03149	0.964781	0.841078	1.07743	0.864332	0.932938	0.866128	1.17086
B4GALT4 ENSG00000121578	0.879095	0.730639	0.840936	1.05521	1.15724	1.09998	0.714734	0.85409	0.966789	1.02988
B4GALT5 ENSG00000158470	0.881584	1.13799	0.916834	0.665639	1.06054	1.09981	1.03009	0.977561	0.869586	0.955884
B4GALT6 ENSG00000118276	0.783199	1.06646	0.792028	0.850183	1.04127	0.905703	0.914468	1.13918	0.915934	1.38385
B4GALT7 ENSG00000027847	1.09557	1.13901	0.98749	0.959281	0.922076	0.801084	0.851803	0.907036	1.17083	0.954442
B4GAT1 ENSG00000174684	0.965202	1.15562	1.15314	0.87537	0.989051	1.10959	1.17987	1.3071	0.894399	1.06377
B9D1 ENSG00000108641	1.07478	1.14418	1.10577	1.02271	1.0231	1.03228	0.986172	1.13776	0.935616	1.13153
B9D2 ENSG00000123810	1.06684	1.23015	0.853033	1.14671	0.816691	0.701344	1.09741	0.730834	1.27766	1.07571
BAALC ENSG00000164929	1.0548	0.969472	0.954259	1.2593	0.947187	0.778201	1.19551	1.12972	0.97814	0.960036
BAAT ENSG00000136881	0.868221	1.12199	0.925043	0.807681	0.896032	1.33736	1.00307	0.877132	0.99289	1.04545
BABAM1 ENSG00000105393	0.870013	0.940631	0.8718	0.911814	1.02578	1.02055	1.2437	0.767893	1.10468	0.889783
BACE1 ENSG00000186318	0.796682	0.948155	1.10331	0.869282	1.006	1.17438	0.804779	0.785044	0.805794	0.95857
BACE2 ENSG00000182240	0.828625	0.897507	0.991526	1.16893	1.08927	0.840601	0.785001	0.84288	1.15707	1.20559
BACH1 ENSG00000156273	0.872184	1.25951	0.919262	1.39778	1.07373	0.922784	1.20155	1.28297	0.838941	1.27343
BACH2 ENSG00000112182	1.01164	1.21502	1.00912	0.967531	1.21843	1.05266	0.9121	1.00255	1.07233	1.07876
BAD ENSG00000002330	0.991615	1.06974	0.823451	1.18299	1.17201	0.952682	1.04882	0.872518	0.931405	1.08363
BAG1 ENSG00000107262	0.642609	1.39613	0.91299	1.42606	1.18259	1.06021	0.754217	0.798532	0.8815	0.808932
BAG2 ENSG00000112208	0.864105	0.943412	0.890771	0.876427	0.973543	1.17178	0.726308	1.01853	1.25419	1.20746
BAG3 ENSG00000151929	1.07361	0.981173	0.86925	0.989679	0.956176	0.942264	1.05608	1.03998	1.02711	1.02038
BAG4 ENSG00000156735	1.08463	1.07037	0.775662	1.21961	1.00976	1.06183	1.244	1.02793	0.915007	0.970514
BAG5 ENSG00000166170	1.34077	1.11743	1.01146	0.795209	0.831004	1.07356	0.774838	1.06428	0.850797	0.888659
BAG6 ENSG00000204463	1.35048	0.825081	1.05203	0.989833	0.9867	0.846277	0.941284	0.796906	0.717787	0.764655
BAHCC1 ENSG00000266074	0.816476	0.795651	0.957117	1.00165	1.20879	0.998283	0.901777	1.03433	0.885577	0.943226
BAHD1 ENSG00000140320	0.820675	1.10206	0.687639	1.19207	1.1011	0.75616	0.904954	1.03969	1.05605	0.976224
BAIAP2 ENSG00000175866	1.14692	1.04983	0.956278	0.913961	0.832975	1.02184	0.776865	0.993149	1.14192	1.12686
BAIAP2L1 ENSG00000006453	0.988388	0.970841	0.764416	1.07071	1.27801	1.12436	0.929087	0.794455	1.07732	1.01375
BAIAP2L2 ENSG00000128298	1.04271	1.06534	0.97029	1.30465	1.17794	1.13387	0.964338	1.21255	0.839894	0.874648
BAIAP3 ENSG00000007516	0.903379	0.956055	0.906331	0.668438	1.02187	1.07782	0.8208	1.27007	0.93872	0.967717
BAK1 ENSG00000030110	1.10723	0.870344	1.05798	1.239	0.937473	0.699628	0.905716	0.954732	0.945178	0.906044
BAMBI ENSG00000095739	0.897443	0.857514	1.09613	1.27836	1.00734	0.752196	1.10963	0.962624	0.982513	1.06944
BANF1 ENSG00000175334	1.03055	1.16737	0.962061	0.961797	1.15617	1.09607	0.985885	0.871206	1.06738	1.10645
BANF2 ENSG00000125888	1.05525	1.02801	1.35832	1.19256	0.892822	1.09959	1.19099	0.794495	1.18698	0.809068
BANK1 ENSG00000153064	1.27084	1.26637	0.863172	0.733285	1.29306	1.31335	0.84425	0.866568	0.844843	1.12378
BANP ENSG00000172530	0.919702	0.993363	1.31209	1.2255	1.12117	1.06756	1.17645	0.867025	0.933719	0.778874
BAP1 ENSG00000163930	1.02835	1.10874	1.09774	1.14041	0.951975	1.25159	0.834759	1.17574	1.08964	0.986727
BARD1 ENSG00000138376	0.918644	0.856811	0.736076	0.994572	1.04908	0.832815	1.08603	0.716109	0.976598	1.0504
BARHL2 ENSG00000143032	0.904757	0.847188	1.1023	1.04369	0.871998	1.10194	0.803602	0.846191	0.840464	0.99095
BARX1 ENSG00000131668	0.811305	1.12974	0.856776	1.18847	0.760048	0.911843	1.31906	0.846214	0.939302	1.08172
BARX2 ENSG00000043039	1.00747	1.09543	0.982344	0.718119	1.06465	0.875131	0.912451	1.27616	1.03056	1.21894
BASP1 ENSG00000176788	1.01136	1.24632	0.851359	0.903128	0.897242	1.29688	0.732211	0.98298	1.15812	0.998961
BATF ENSG00000156127	0.91741	0.949899	0.811541	0.928912	1.0534	0.844364	0.640113	1.11735	0.772588	1.23815
BATF2 ENSG00000168062	0.84905	1.02453	1.15528	0.892143	0.843758	1.08743	0.866051	1.06142	1.11996	0.895201
BATF3 ENSG00000123685	1.0395	1.18968	0.823512	0.791241	1.22446	0.787746	0.730791	0.988898	1.0463	1.21981
BAX ENSG00000087088	1.08624	1.09266	1.28671	1.07749	1.18616	1.1705	0.925874	0.963686	1.16633	0.747253
BAZ1A ENSG00000198604	0.889914	0.924532	1.24447	0.842736	0.872649	0.700033	0.863796	1.06551	0.752183	0.757405
BAZ1B ENSG00000009954	1.03985	1.04746	0.900325	0.678078	1.19235	1.37162	0.928663	0.81249	0.875064	1.20773
BAZ2A ENSG00000076108	1.04371	0.844693	0.769691	1.13268	1.10164	0.93263	1.30524	0.899833	1.10647	1.09286
BAZ2B ENSG00000123636	1.18065	0.94129	0.963835	1.07322	1.3047	1.12326	1.06932	0.913358	0.762818	0.816147
BBC3 ENSG00000105327	1.21322	0.789404	1.01541	0.854521	0.944695	1.03133	0.935127	0.958623	0.981105	0.90866
BBIP1 ENSG00000214413	0.679388	0.947147	1.08314	0.850405	0.861978	0.800401	0.920361	0.868276	1.0415	0.740199
BBOF1 ENSG00000119636	1.12575	1.12013	0.860626	0.969876	1.19717	0.897923	1.10469	0.945575	0.863713	1.08479
BBOX1 ENSG00000129151	1.1174	1.0612	0.884253	0.930005	0.932711	0.926262	0.891078	1.09784	0.896116	0.853405
BBS1 ENSG00000174483	0.878698	1.08459	1.07245	0.819709	1.11423	0.875168	1.05747	1.09553	0.973647	0.755857
BBS10 ENSG00000179941	1.12119	0.840834	1.16201	0.836245	1.25105	1.04721	0.978558	0.931922	0.959776	0.797825
BBS12 ENSG00000181004	0.842288	1.01864	1.20908	0.981294	0.80201	0.948472	0.888734	1.06457	1.25662	1.01806
BBS2 ENSG00000125124	0.865895	1.14967	1.1411	0.90451	0.950876	0.928685	0.83139	1.31195	1.0074	0.94199
BBS4 ENSG00000140463	0.869927	1.05807	0.933526	0.990665	1.10264	0.794102	1.01989	1.16083	0.844475	1.1787
BBS5 ENSG00000163093	0.902458	0.792435	1.001	1.24482	0.900919	0.772652	0.792107	0.959977	1.20909	0.919088
BBS7 ENSG00000138686	0.936426	1.08932	1.20563	0.882659	0.886237	1.17703	0.912453	0.94296	1.1212	1.16899
BBS9 ENSG00000122507	0.880322	1.10669	0.896577	0.855893	1.0825	0.982249	0.932781	1.03685	0.928995	0.989928
BBX ENSG00000114439	0.951258	1.04661	1.14675	0.936785	1.05488	1.06075	0.993315	1.13096	1.0263	0.909211
BCAM ENSG00000187244	1.01017	0.989186	0.957407	0.803709	1.52927	1.01175	0.962539	0.885119	0.821248	0.754611
BCAN ENSG00000132692	1.00192	1.20205	0.943845	0.958791	0.939053	0.89253	1.04342	1.03184	1.03713	1.09187
BCAP29 ENSG00000075790	0.813352	0.853186	1.05781	0.966454	0.877853	1.22997	1.13947	0.803282	1.10527	1.10741
BCAP31 ENSG00000185825	0.953301	1.13587	1.20319	1.4553	0.850094	0.791512	0.911292	1.07893	0.937339	0.92467
BCAR1 ENSG00000050820	0.86507	1.22112	0.963345	0.805578	0.793684	1.07459	1.08146	0.905222	1.03205	0.906295
BCAR3 ENSG00000137936	0.87825	0.963808	1.09762	1.0718	0.806773	1.09348	0.838	0.825168	0.84111	0.748895
BCAS1 ENSG00000064787	1.02572	1.19489	0.934823	0.844391	0.958929	0.897695	0.900067	1.19816	1.01765	0.906167
BCAS2 ENSG00000116752	1.26129	0.886249	0.753066	0.974044	0.557899	0.995287	1.04314	0.958848	0.92065	1.08581
BCAS3 ENSG00000141376	0.85862	0.849464	1.08445	0.917629	1.00106	0.965676	0.911893	1.03683	1.02519	1.02388
BCAS4 ENSG00000124243	0.954825	0.823716	1.10514	0.962907	1.55852	0.925966	0.859809	0.911291	1.26618	1.11628
BCAT1 ENSG00000060982	0.964009	0.985645	0.989959	0.940223	0.866789	0.848175	1.10066	0.88612	1.15383	1.02834
BCAT2 ENSG00000105552	1.10446	1.0603	1.04384	0.946917	1.34642	0.988493	1.087	0.95804	0.884091	1.08096
BCCIP ENSG00000107949	0.792828	1.14093	0.989561	0.941076	1.10112	1.16354	1.01663	1.02713	0.961654	0.856946
BCDIN3D ENSG00000186666	1.26851	1.24732	1.07361	0.873832	1.14758	1.13776	1.03136	1.22094	0.805176	0.818362
BCHE ENSG00000114200	0.873368	0.893689	0.81608	1.20022	1.15265	1.43169	1.06797	1.17793	1.41541	1.06753
BCKDHA ENSG00000248098	1.14639	0.824085	0.835831	1.09091	0.874801	1.047	1.21077	1.0611	0.86504	1.02151
BCKDHB ENSG00000083123	1.16009	0.826403	0.782094	1.08101	1.13565	0.97069	1.10144	1.18027	1.27859	0.990738
BCKDK ENSG00000103507	1.27156	0.862568	1.10121	0.930572	1.02145	0.886295	0.692348	0.861502	1.14422	0.978851
BCL10 ENSG00000142867	1.172	1.01935	0.86356	1.00892	0.970688	0.83003	0.882755	0.832778	0.785154	0.999386
BCL11A ENSG00000119866	1.00476	0.934514	1.03761	1.00343	1.0129	1.00655	1.26539	0.709136	1.03113	1.04067
BCL11B ENSG00000127152	0.752066	1.16398	1.12408	0.998145	1.15976	0.843513	0.977212	1.16316	0.995922	1.22433
BCL2 ENSG00000171791	0.966385	1.20152	1.05962	0.997976	0.846746	0.98174	0.784654	0.917842	0.876971	0.951219
BCL2A1 ENSG00000140379	1.15345	1.06416	0.920276	1.08119	0.783455	1.03626	0.98632	0.891346	0.715429	1.05218
BCL2L1 ENSG00000171552	1.09823	1.13223	1.01873	0.907198	0.982989	1.08578	1.03641	1.044	1.028	0.904024
BCL2L10 ENSG00000137875	0.854244	1.11349	1.24339	0.962274	0.90987	0.960269	0.957681	1.28544	0.975947	1.19566
BCL2L11 ENSG00000153094	0.910162	0.770149	0.815702	0.974479	1.10826	0.934346	1.29397	0.966433	1.10295	1.03279
BCL2L12 ENSG00000126453	0.929854	1.25146	1.13173	0.921069	0.968729	0.913495	1.13193	0.931995	0.981526	1.00715
BCL2L13 ENSG00000099968	1.1452	1.28214	1.0366	0.938885	0.980996	1.19662	0.871628	0.923296	0.934126	1.14575
BCL2L14 ENSG00000121380	0.961174	1.02192	0.966764	1.15048	0.822283	1.10792	1.0031	1.00843	0.715769	1.11269
BCL2L15 ENSG00000188761	1.28654	0.88823	1.20283	0.885028	0.971522	0.871082	0.946456	1.14868	0.85783	0.887333
BCL2L2 ENSG00000129473	1.05676	1.36035	1.02555	1.10769	1.03151	1.09098	0.81443	0.99102	1.08764	0.99115
BCL2L2-PABPN1 ENSG00000258643	0.954842	0.971256	1.28902	1.07873	1.34035	0.898779	0.797836	0.98833	1.25584	0.937999
BCL3 ENSG00000069399	1.01072	0.884529	1.15215	1.39907	1.02207	0.564885	0.864008	0.934064	1.28893	0.951136
BCL6 ENSG00000113916	1.04834	0.927318	1.2657	1.0235	0.981101	0.986722	1.1165	1.03323	0.984881	1.33721
BCL6B ENSG00000161940	0.95627	0.844032	0.953555	1.00052	0.98363	0.948232	1.17663	1.06312	1.10806	1.1442
BCL7A ENSG00000110987	0.826698	1.19997	1.13083	1.1148	0.935864	0.936193	0.934117	1.24194	0.933441	0.950183
BCL7B ENSG00000106635	1.03765	0.858214	0.807151	1.01243	1.15884	0.844831	1.00054	0.947258	0.824642	1.05984
BCL7C ENSG00000099385	0.998788	1.00093	0.80173	1.15733	0.811825	0.893305	1.09412	1.18332	1.04295	0.946113
BCL9 ENSG00000116128	0.627476	0.873018	0.952316	1.01425	1.12152	0.654465	1.196	1.06219	0.853292	1.17455
BCL9L ENSG00000186174	0.916564	0.708061	0.920697	0.944986	0.909419	0.848044	0.889514	0.968087	0.997288	1.03221
BCLAF1 ENSG00000029363	0.9755	0.967033	1.07274	0.897551	0.731411	0.921631	0.832316	0.816155	0.961697	1.03141
BCO1 ENSG00000135697	0.872882	1.19668	0.864953	1.10569	0.976868	1.22426	1.1127	0.954903	0.794551	0.939368
BCO2 ENSG00000197580	1.02508	1.09014	1.25574	0.790168	0.954693	1.06829	0.950962	1.0583	0.874619	1.10451
BCOR ENSG00000183337	1.16406	1.17351	1.04912	1.14056	0.971305	0.652323	1.15141	0.731841	0.96697	0.901562
BCORL1 ENSG00000085185	1.09442	0.939125	1.03118	1.04484	1.00889	0.8527	1.5108	0.769303	0.666734	1.05985
BCR ENSG00000186716	1.06743	0.93327	0.761804	1.04608	0.918711	0.887634	0.961148	1.01906	0.853874	0.953483
BCS1L ENSG00000074582	0.880032	0.988974	0.960911	0.800849	0.668343	0.873684	1.22919	0.971626	1.04158	1.40921
BDH1 ENSG00000161267	1.12877	0.924299	1.02979	0.840572	1.09785	0.952776	0.874913	0.929147	1.11973	1.0337
BDH2 ENSG00000164039	0.995531	0.81238	0.904715	0.754013	1.2676	0.836287	1.1829	0.880294	1.01282	0.928403
BDKRB1 ENSG00000100739	0.871271	1.01112	0.824379	1.02815	1.04179	0.865245	0.849707	1.07887	0.978197	0.930492
BDKRB2 ENSG00000168398	0.578853	0.998385	0.943365	0.989771	1.21856	0.903693	0.864809	0.898847	0.984146	1.09558
BDNF ENSG00000176697	1.24066	0.96947	1.08667	0.905497	0.870467	0.950511	1.05081	0.731698	1.05081	0.879557
BDP1 ENSG00000145734	0.83799	0.934934	0.820284	0.917158	0.954529	0.947625	1.05852	1.0054	0.908562	1.07158
BEAN1 ENSG00000166546	0.82296	0.953316	1.08946	0.834364	0.809295	0.848659	0.830407	1.03955	1.16545	0.882332
BECN1 ENSG00000126581	0.724559	0.976438	0.745603	1.03283	0.956862	0.84566	1.08024	0.794417	0.855697	0.989345
BEGAIN ENSG00000183092	0.914002	0.894027	0.778577	1.07678	0.987959	1.03767	1.00314	0.929116	0.886146	0.922418
BEND2 ENSG00000177324	1.03726	1.13355	0.939958	0.915019	0.884186	1.05301	0.881983	0.975707	0.807216	1.19244
BEND3 ENSG00000178409	0.934535	0.837229	1.13057	0.941296	0.833324	1.0887	0.80444	0.828874	0.772305	0.90353
BEND4 ENSG00000188848	0.96006	1.11576	1.19079	1.04106	0.846936	0.917258	0.880774	1.08575	0.968528	0.981345
BEND5 ENSG00000162373	0.829269	1.24561	0.852088	0.953268	1.10139	0.927625	1.08757	0.991579	0.911843	0.955517
BEND6 ENSG00000151917	1.16669	1.18216	0.799683	0.961637	1.10294	1.02569	1.09636	0.796242	1.04082	0.651253
BEND7 ENSG00000165626	0.971552	1.00052	1.17413	1.2105	0.819367	0.873669	1.02126	1.01655	0.895773	0.919252
BEST1 ENSG00000167995	0.744289	1.12745	0.891851	1.16521	1.01348	1.14658	0.926239	0.817957	0.830037	1.16646
BEST2 ENSG00000039987	0.86904	0.744363	1.16447	1.21562	1.17979	1.2963	0.899569	0.813166	1.12095	1.01503
BEST3 ENSG00000127325	1.15356	1.10992	1.07255	0.88147	1.35334	0.828144	0.839816	0.93323	0.827612	1.25012
BEST4 ENSG00000142959	0.947149	0.993687	0.923365	1.01248	1.02005	1.13197	1.0444	0.820402	1.26388	0.905257
BET1 ENSG00000105829	0.856681	0.951479	1.11444	0.926741	1.00252	0.898165	0.938518	0.696681	0.926206	0.88768
BET1L ENSG00000177951	0.945435	0.894658	1.32141	1.27923	1.19969	0.979207	1.16755	1.07029	1.03142	0.817637
BEX1 ENSG00000133169	0.979145	0.943088	1.1419	1.18376	0.962659	1.10019	1.06997	1.23844	1.19147	1.22887
BEX2 ENSG00000133134	0.97261	1.01673	0.807037	0.685518	1.17264	0.74021	1.25288	0.906674	1.26978	0.766671
BEX3 ENSG00000166681	0.887495	1.103	1.03877	1.24843	0.86013	0.906014	0.921803	0.983522	0.815081	1.09346
BEX4 ENSG00000102409	0.974169	1.22048	0.765046	1.23014	0.900848	0.798615	1.11024	1.11068	0.929677	1.03248
BEX5 ENSG00000184515	1.04755	1.00171	0.999403	0.88373	1.0424	0.931988	0.863759	0.982687	1.01048	0.835313
BFAR ENSG00000103429	1.15267	1.08118	1.05964	1.19424	1.14933	0.951918	1.04001	1.04111	1.06618	0.752075
BFSP1 ENSG00000125864	0.771198	0.935744	1.10207	1.01324	0.795352	1.0125	0.836527	1.28775	1.00155	0.999704
BFSP2 ENSG00000170819	1.08769	0.929665	0.984203	1.42962	0.971606	0.972029	1.2607	1.1799	0.893842	0.700059
BGLAP ENSG00000242252	1.00216	0.984663	1.05856	0.7935	0.810077	0.942048	1.17654	1.21322	1.04558	0.823333
BGN ENSG00000182492	0.707573	1.3292	0.843377	1.096	1.07596	0.940157	0.870377	0.928955	1.06559	0.920641
BHLHA15 ENSG00000180535	1.05608	0.973931	1.02389	1.19169	0.874868	0.97347	1.01817	1.04292	0.993315	0.890128
BHLHB9 ENSG00000198908	1.0949	0.853973	0.949689	1.01421	0.915438	0.771606	0.931007	1.27335	0.963878	0.975281
BHLHE22 ENSG00000180828	0.962544	1.05517	0.880589	0.958745	0.991255	1.11044	0.87892	1.26074	1.22352	0.914555
BHLHE40 ENSG00000134107	1.12094	0.861765	0.710905	0.983234	0.781014	0.806432	0.777688	0.844353	1.23588	0.888538
BHLHE41 ENSG00000123095	0.876528	0.852833	0.966367	0.970956	0.959732	1.15064	0.586654	1.1097	0.811348	0.917894
BHMG1 ENSG00000237452	1.01435	0.986152	1.15569	1.10452	0.978732	1.20439	1.16636	0.739153	0.964995	0.950074
BHMT ENSG00000145692	0.963964	1.14735	0.999879	1.18002	1.07531	0.972973	0.878345	0.867058	1.13698	1.2682
BHMT2 ENSG00000132840	1.05885	0.781384	0.984595	0.931015	0.683251	0.853545	0.920934	0.863215	0.799071	1.23756
BICC1 ENSG00000122870	0.767334	0.9207	1.06292	0.934168	0.941393	0.920935	0.810151	1.21893	0.878902	1.00027
BICD1 ENSG00000151746	1.0005	0.900749	1.00016	0.98892	0.953373	0.8149	1.1135	1.0849	1.13767	1.03187
BICD2 ENSG00000185963	1.18457	1.00287	0.866579	1.01651	0.929094	1.23312	0.963318	0.983859	1.12377	0.878063
BICDL1 ENSG00000135127	0.810134	0.900951	1.05631	0.992904	0.846196	0.927519	0.97975	0.958833	1.00007	0.898835
BICDL2 ENSG00000162069	1.00462	0.90895	0.963504	0.95052	1.24783	0.861516	0.898527	1.03861	1.02083	1.21848
BID ENSG00000015475	1.01532	0.930758	1.0358	1.19481	1.02917	1.15953	0.965733	0.870042	1.02891	1.1731
BIK ENSG00000100290	1.01005	0.800794	0.94924	1.15525	1.08939	1.00347	0.868865	1.0181	0.799918	0.816094
BIN1 ENSG00000136717	1.2195	1.09511	1.21058	0.847376	1.15504	0.901762	1.19978	1.25637	0.929736	0.902228
BIN2 ENSG00000110934	1.05062	0.900459	1.0703	0.967736	0.871696	1.1445	1.10374	0.817112	0.824476	1.23482
BIN3 ENSG00000147439	1.04107	1.06216	1.15544	1.24287	0.92771	1.2806	0.871509	1.15058	1.04262	1.07377
BIRC2 ENSG00000110330	1.31401	0.977199	1.08711	1.18467	1.1688	0.958002	1.18858	1.16379	1.0346	0.889572
BIRC3 ENSG00000023445	1.17465	1.39637	0.934047	0.813617	0.991021	0.831071	1.07894	0.739482	0.820741	0.910248
BIRC5 ENSG00000089685	1.15765	0.902907	1.08008	1.08832	0.871952	0.79359	1.1739	1.03333	1.22761	1.37857
BIRC6 ENSG00000115760	0.84787	1.06217	0.821723	0.985995	1.04214	0.879923	0.935711	0.986356	0.940905	1.05665
BIRC7 ENSG00000101197	0.956671	0.863194	0.931414	1.02327	1.35354	1.01848	0.780388	0.806784	0.881713	1.07676
BIVM ENSG00000134897	0.951346	0.776476	0.865684	1.06501	1.0834	0.895559	1.20868	1.08895	1.06373	0.722527
BLCAP ENSG00000166619	1.21646	1.07709	1.26457	1.167	1.46026	1.17159	0.809832	0.905598	1.20671	0.959461
BLK ENSG00000136573	0.94295	1.00286	0.810064	0.9411	0.991116	0.918486	0.612137	0.986616	0.963756	1.0893
BLM ENSG00000197299	0.748349	0.966472	0.852991	1.178	0.938771	1.04299	1.33703	0.970328	0.895355	1.08984
BLMH ENSG00000108578	1.07848	1.04291	1.04126	0.809721	0.961327	1.25353	1.08403	0.984125	0.955663	1.0829
BLNK ENSG00000095585	0.948927	0.894986	0.803742	1.0193	0.740921	0.970084	0.938575	0.929179	0.836523	1.04108
BLOC1S1 ENSG00000135441	1.26669	0.805258	0.83163	0.919278	1.03437	0.880328	1.15433	0.81704	1.18815	1.18525
BLOC1S2 ENSG00000196072	0.800705	1.01609	0.823979	0.894485	0.939016	0.888303	0.88869	0.956801	1.2004	0.706001
BLOC1S3 ENSG00000189114	0.814527	1.04226	0.904331	1.28643	0.925535	1.35262	0.9934	1.29154	0.966513	1.307
BLOC1S4 ENSG00000186222	0.862575	1.04854	1.34801	0.788303	1.19582	1.31219	0.790363	1.11502	0.930981	1.14348
BLOC1S5 ENSG00000188428	0.953242	0.77199	0.922859	0.979193	0.94182	1.00981	1.06909	0.911667	0.818939	1.16133
BLOC1S6 ENSG00000104164	0.906334	0.812062	0.904728	0.844391	0.866921	1.10053	0.810862	0.876757	1.00475	1.15964
BLVRA ENSG00000106605	1.2445	1.30678	1.1976	1.15919	1.04917	1.47831	0.865591	0.936021	0.8764	1.04558
BLVRB ENSG00000090013	1.05688	1.35419	0.820029	1.15138	0.754293	0.749436	0.822773	1.07804	1.08229	0.944629
BLZF1 ENSG00000117475	0.771686	0.958537	1.06347	0.865266	0.895441	1.02591	0.793566	1.03074	1.0292	1.11057
BMF ENSG00000104081	1.11245	0.986125	0.9627	0.943797	1.14821	1.00253	1.09963	1.31413	0.91922	0.688106
BMI1 ENSG00000168283	1.11892	1.05402	0.925749	0.902379	1.10177	1.11046	1.05717	0.864296	0.67713	0.899243
BMP1 ENSG00000168487	1.14222	0.967128	0.936807	1.15796	1.14469	1.02178	0.781385	0.965317	0.664916	0.88508
BMP10 ENSG00000163217	0.747122	0.903012	0.921919	0.840623	1.0004	0.789853	1.25294	1.19056	0.907606	1.26066
BMP2 ENSG00000125845	0.742034	0.971879	1.04436	1.10884	1.00405	0.720429	0.939847	0.97756	0.808668	1.07434
BMP2K ENSG00000138756	0.789785	1.12482	0.837691	1.01099	0.794553	0.950229	0.922871	0.758655	1.23557	1.0806
BMP3 ENSG00000152785	0.984554	1.16378	0.983678	0.858847	1.19221	1.0171	0.960117	1.03616	1.00546	0.96509
BMP4 ENSG00000125378	1.09121	1.09176	0.917938	1.1866	0.922549	0.875257	1.00682	0.599497	1.06752	1.1169
BMP5 ENSG00000112175	1.01231	0.820084	1.04043	1.22911	1.06346	1.15177	0.705552	1.27158	0.905747	0.972729
BMP6 ENSG00000153162	1.14768	1.02482	1.12191	0.88473	1.08686	1.22608	0.950617	1.02854	0.954052	1.05199
BMP7 ENSG00000101144	0.888056	1.11147	1.05863	1.12347	1.15735	0.929863	0.883459	0.935749	0.94094	1.06293
BMP8A ENSG00000183682	1.10377	1.0963	0.977406	1.00168	1.09299	0.995268	0.897735	1.14256	0.796284	0.947605
BMP8B ENSG00000116985	1.31098	1.02688	1.18227	0.659794	1.1009	1.01391	1.13292	0.956704	0.7979	0.835022
BMPER ENSG00000164619	1.33233	0.928878	0.920878	1.29398	0.935718	1.17082	0.95384	0.999241	0.723489	1.0414
BMPR1A ENSG00000107779	0.880024	0.926341	1.25714	0.921167	1.33518	1.03683	1.052	0.947216	0.930554	1.24341
BMPR1B ENSG00000138696	1.08353	0.995627	1.45615	1.02514	0.739327	1.13424	1.44492	0.956225	1.05091	1.19879
BMPR2 ENSG00000204217	1.13887	1.08113	0.89225	0.788656	1.44048	0.901292	0.969419	1.10674	1.21827	1.21931
BMS1 ENSG00000165733	1.0045	0.814913	0.9954	0.775174	1.02689	1.04431	1.08453	1.12229	0.828973	0.846091
BMT2 ENSG00000164603	1.11376	0.829525	0.90389	1.09784	1.07567	1.25633	0.963748	0.823028	0.947129	0.938362
BMX ENSG00000102010	0.983738	0.841513	0.880851	0.934263	1.28632	0.937897	0.996711	0.927079	0.86957	0.869713
BNC1 ENSG00000169594	1.07671	1.15955	0.823242	0.88504	1.26993	0.956374	0.923329	1.28931	0.929668	1.21538
BNC2 ENSG00000173068	0.936794	1.06177	0.912507	0.995629	1.01215	0.910724	0.963059	0.893397	0.908308	1.18127
BNIP1 ENSG00000113734	1.11634	1.00696	0.932678	1.00851	0.982123	1.14103	1.05688	0.88121	1.28594	1.13195
BNIP2 ENSG00000140299	0.956084	0.93159	1.0464	0.846662	0.85693	1.05227	0.847405	1.37334	0.861588	1.18328
BNIP3 ENSG00000176171	0.952655	0.777296	1.11394	0.91748	0.988119	1.19964	1.08602	1.21669	1.01809	0.779502
BNIP3L ENSG00000104765	1.11524	1.18947	0.980301	0.786968	0.873092	0.910359	1.10375	1.08128	0.793863	0.823511
BNIPL ENSG00000163141	1.02834	1.01066	1.04226	1.1648	0.979391	1.17148	1.36962	1.29273	1.00518	0.879354
BOC ENSG00000144857	0.93406	0.991518	1.19201	1.17296	0.940184	0.941693	1.00777	0.911821	1.23342	1.01016
BOD1 ENSG00000145919	1.16135	0.968368	0.98576	1.26551	0.955775	1.17155	0.923415	0.977625	1.06167	1.20356
BOD1L1 ENSG00000038219	0.905564	1.21593	0.986557	0.764591	0.915031	0.965319	0.760337	0.976229	0.911711	1.06566
BOD1L2 ENSG00000228075	0.891066	0.982718	1.03123	0.755218	1.09508	0.984525	0.885225	0.968353	0.960586	0.947873
BOK ENSG00000176720	1.1691	1.07566	1.19525	0.714366	1.03292	0.991292	1.0063	0.991744	1.02459	1.11691
BOLA1 ENSG00000178096	0.984301	1.16301	0.977456	0.931318	0.97603	1.41902	1.0451	1.04887	1.04084	1.10361
BOLA2B ENSG00000169627	1.01515	0.957172	0.970041	1.02918	0.863464	0.853097	1.17758	0.938293	1.13495	0.997663
BOLA3 ENSG00000163170	0.849952	1.1296	1.09777	0.883436	1.14093	1.0942	1.08438	0.946288	0.790647	0.854997
BOLL ENSG00000152430	1.19009	0.873885	1.01185	1.01731	0.930633	0.985034	0.74223	0.96622	1.00565	1.00369
BOP1 ENSG00000261236	0.98426	1.09824	1.14204	1.02708	0.921341	0.991543	0.843959	0.944483	1.10934	1.11619
BORA ENSG00000136122	0.952591	1.00063	1.16451	1.03767	1.1956	0.986954	1.1265	0.777352	1.11114	0.958411
BORCS5 ENSG00000165714	0.990598	0.96238	0.746237	1.10295	0.848352	1.08944	0.817019	0.974492	0.927107	0.983536
BORCS6 ENSG00000196544	1.11454	0.932868	0.881846	0.773124	1.02995	0.840094	1.16719	1.18454	0.93429	0.992184
BORCS7 ENSG00000166275	0.802734	0.886498	1.00602	0.880199	0.717274	1.09433	1.07458	1.16776	1.19067	1.28403
BORCS8 ENSG00000254901	0.786829	0.978233	1.11768	0.99366	1.13866	1.07445	0.953541	0.938149	0.847505	0.754127
BORCS8-MEF2B ENSG00000064489	0.947454	0.785459	1.25142	0.842179	0.84323	1.21132	1.17548	0.954901	1.13888	0.939994
BPGM ENSG00000172331	1.08116	1.29323	0.772309	0.840393	0.893456	1.10909	0.81953	0.914323	0.903476	1.03117
BPHL ENSG00000137274	1.10097	1.06392	0.938401	1.46194	1.01523	1.01471	0.919959	0.987973	0.8929	0.929626
BPI ENSG00000101425	1.11128	1.0408	0.918636	0.98709	0.98981	1.14678	1.06417	0.875797	1.15736	1.01596
BPIFA1 ENSG00000198183	1.07548	0.758134	1.0296	1.20743	1.12449	0.778485	1.0254	0.793415	0.718441	1.15008
BPIFA2 ENSG00000131050	0.837228	0.872111	0.926336	1.04879	1.18324	1.17548	1.00701	0.826335	1.27921	1.0498
BPIFB1 ENSG00000125999	0.96189	0.85595	1.33529	0.901814	1.07543	0.9298	0.8966	1.15166	0.641676	1.03036
BPIFB2 ENSG00000078898	1.17379	1.02875	1.26416	0.553576	0.875273	0.813545	0.940064	1.06204	0.785948	0.76873
BPIFB4 ENSG00000186191	0.850774	1.17393	0.930841	0.989892	0.918959	0.924895	1.01822	1.01936	0.997923	0.806078
BPIFC ENSG00000184459	0.942112	0.925191	1.35485	1.32146	1.15897	0.845674	1.06888	0.950299	0.899631	0.941679
BPNT1 ENSG00000162813	1.08956	0.893486	0.954687	1.08684	0.981177	0.759751	0.923516	1.02337	1.12182	1.07468
BPTF ENSG00000171634	0.82706	0.988365	0.869685	0.845192	1.07812	1.0064	0.887795	0.883116	1.01846	0.972524
BRAF ENSG00000157764	1.22247	1.2393	1.46479	0.97483	1.07573	0.875848	1.01513	1.08317	0.960429	0.854815
BRAP ENSG00000089234	0.950271	0.952457	0.957695	0.974801	0.917576	0.937765	0.955801	1.03144	1.00608	1.17694
BRAT1 ENSG00000106009	0.782248	0.969502	1.06273	0.838972	1.03839	1.16196	1.08418	1.23402	1.07666	0.991037
BRCA1 ENSG00000012048	0.833462	0.803187	1.20653	1.02494	0.992263	0.911003	0.82726	0.973186	0.752111	0.936723
BRCA2 ENSG00000139618	0.719988	0.874371	0.966057	0.911511	0.777751	1.10811	1.23784	0.827235	0.898986	0.784121
BRCC3 ENSG00000185515	1.00271	0.858433	0.831467	0.795852	0.825782	0.702505	0.872286	1.12722	0.918708	0.857065
BRD1 ENSG00000100425	1.12965	1.09069	0.876841	1.24584	0.881201	0.997483	1.18802	1.20851	0.955531	0.971527
BRD2 ENSG00000204256	0.957538	1.21224	1.07352	1.65718	0.833069	0.811941	1.06999	1.315	0.986189	0.894625
BRD3 ENSG00000169925	0.973579	0.914449	0.978407	0.951671	0.645265	1.00941	1.01864	0.968402	0.76567	0.939273
BRD4 ENSG00000141867	0.863708	0.716523	1.02709	0.944046	0.945891	1.13315	1.13005	1.2193	1.0563	1.12623
BRD7 ENSG00000166164	1.11359	0.837467	1.05879	1.07502	1.06934	1.08252	1.01029	0.985723	0.865873	0.882732
BRD8 ENSG00000112983	1.08153	1.17629	0.882119	1.35933	1.14256	1.30076	1.13099	0.999215	1.05646	1.10347
BRD9 ENSG00000028310	1.26192	0.862649	0.790647	1.0608	1.1041	1.13261	0.881417	1.15993	0.840789	1.21705
BRDT ENSG00000137948	1.03033	1.17702	0.981716	1.05499	1.04853	1.37178	0.944093	1.0501	0.693669	0.830618
BRE ENSG00000158019	1.00606	1.01662	1.01219	1.09253	0.960866	1.13702	0.906336	0.958387	1.02937	1.41775
BRF1 ENSG00000185024	1.25025	1.025	0.829723	0.868643	0.978548	0.951819	0.878074	1.10921	1.10638	0.819068
BRF2 ENSG00000104221	0.999189	0.771616	0.944304	1.02101	1.05094	1.09049	0.891292	0.867647	1.13073	1.06928
BRI3 ENSG00000164713	0.709443	0.685164	1.13437	0.94755	0.92582	0.928109	1.24124	0.974655	0.913958	0.935029
BRI3BP ENSG00000184992	1.12894	0.997072	0.984986	1.00082	1.44385	1.07069	1.01759	0.938102	1.20948	1.01605
BRICD5 ENSG00000182685	0.957286	1.21892	1.097	0.887524	0.953413	0.838935	0.941367	1.07271	1.01344	0.919117
BRINP1 ENSG00000078725	1.07504	0.956068	0.931211	1.00955	1.20006	0.876668	0.817533	1.34264	1.04266	1.0794
BRINP2 ENSG00000198797	1.15112	0.901542	1.11704	1.29718	1.17597	1.1707	1.1373	1.04646	1.01516	1.04669
BRINP3 ENSG00000162670	1.08492	1.13243	0.916924	0.77877	1.08837	1.06154	1.04709	1.2244	1.16817	0.914604
BRIP1 ENSG00000136492	1.10862	0.760215	0.875664	1.03033	1.08044	1.42397	0.964975	0.912408	1.03596	1.03162
BRIX1 ENSG00000113460	0.845776	0.963516	1.00227	0.863798	1.0352	1.03697	0.916972	1.16683	0.73341	0.69121
BRK1 ENSG00000254999	0.958953	1.35253	1.26194	0.940687	1.26225	0.713974	0.90752	0.846679	0.960592	1.20233
BRMS1 ENSG00000174744	0.91062	1.28395	0.584335	0.872979	0.790824	1.40267	1.04155	1.27823	1.14568	1.06492
BRMS1L ENSG00000100916	1.13596	0.993145	1.10008	1.14769	0.785545	1.08034	0.933711	0.910951	0.864451	1.18429
BROX ENSG00000162819	1.05406	0.923219	0.938851	1.03106	0.979148	0.82856	0.781862	1.08021	0.951373	1.10021
BRPF1 ENSG00000156983	0.870805	0.981211	1.1255	0.905555	0.816347	0.939246	0.916568	0.95398	1.05946	0.888237
BRPF3 ENSG00000096070	1.06794	0.889272	1.11297	0.98304	1.21049	0.694135	0.95345	0.811253	0.999909	0.754409
BRS3 ENSG00000102239	1.05193	0.756681	0.866418	0.739478	0.664365	0.939453	1.20718	1.02727	1.00722	0.916299
BRSK1 ENSG00000160469	0.900271	1.11207	1.12119	1.05635	0.915498	0.981364	1.19417	0.810933	0.851667	1.01238
BRSK2 ENSG00000174672	1.23244	0.735709	0.947322	1.09344	1.28877	1.24604	1.35921	0.867549	1.10958	0.921366
BRWD1 ENSG00000185658	1.06417	1.16938	0.922993	0.9801	1.007	0.939864	1.32329	1.04425	0.95971	0.930354
BRWD3 ENSG00000165288	1.05066	0.900841	1.04332	0.933848	0.847858	0.898295	0.930145	0.898228	0.911017	1.07347
BSCL2 ENSG00000168000	1.022	0.991059	0.843372	0.977776	1.05322	0.995848	0.962367	0.963996	0.880805	1.05604
BSDC1 ENSG00000160058	0.955954	0.953889	0.895493	1.10581	1.13638	1.04929	1.07799	0.743621	1.15168	0.811366
BSG ENSG00000172270	1.45604	1.27759	0.892382	1.475	1.17032	0.904856	0.818945	0.809238	0.764649	1.18497
BSN ENSG00000164061	1.13267	1.38874	1.08025	1.01115	1.09364	1.0562	1.0775	0.993083	1.03606	0.851571
BSND ENSG00000162399	1.11554	1.30657	0.728123	1.01759	1.20853	1.01797	1.16045	0.960512	0.846874	0.956394
BSPH1 ENSG00000188334	1.18114	1.31733	0.974361	0.750245	0.967211	1.04291	0.953799	0.834814	0.967201	1.20676
BSPRY ENSG00000119411	1.16962	0.918812	0.996176	0.913081	1.14332	1.04649	0.987295	0.95511	0.820084	1.0705
BST1 ENSG00000109743	1.07948	1.15714	0.960425	1.02096	1.12998	1.22237	0.807073	1.02133	0.728859	0.921982
BST2 ENSG00000130303	1.32997	0.800417	0.938795	1.51343	0.93623	1.16936	0.875311	1.34242	0.810211	1.01066
BTAF1 ENSG00000095564	1.1048	0.947519	1.02488	1.02229	1.10136	1.04197	0.929215	0.853656	1.11967	0.920753
BTBD1 ENSG00000064726	0.778649	0.897654	1.05762	0.980058	1.08619	1.08311	0.795204	1.13594	1.06086	0.855766
BTBD10 ENSG00000148925	0.700312	0.903029	0.750888	0.97195	0.748285	0.893813	1.32169	0.908243	1.03093	0.788915
BTBD11 ENSG00000151136	1.0626	0.801788	0.991631	0.867928	1.00523	1.04072	1.41929	1.03453	0.830228	0.796852
BTBD16 ENSG00000138152	0.849508	1.0754	0.84243	0.892315	1.34963	0.836631	0.963544	0.962459	0.926805	0.912508
BTBD18 ENSG00000233436	1.16326	1.14785	0.886568	1.00661	0.935966	1.01731	0.885657	0.913722	0.968016	1.09678
BTBD19 ENSG00000222009	0.909502	1.00837	1.13365	0.657028	1.05716	0.837808	1.27715	1.32873	1.21177	0.971667
BTBD2 ENSG00000133243	1.0295	1.14962	0.641279	1.04878	0.962213	0.98518	0.999805	1.45203	0.950961	1.094
BTBD3 ENSG00000132640	0.795617	1.15971	0.929045	0.82007	0.859017	1.15533	1.19694	1.02544	0.887132	0.94191
BTBD6 ENSG00000184887	1.05569	0.782343	1.20743	1.13128	1.08316	1.16007	0.767283	1.00486	1.17909	1.05644
BTBD7 ENSG00000011114	1.09679	1.00405	0.86784	1.0651	1.00445	0.957173	1.17019	1.32113	1.08801	0.918981
BTBD8 ENSG00000189195	0.952009	0.882987	0.785391	0.762979	1.04251	0.900904	0.903102	0.904492	0.989643	0.97461
BTBD9 ENSG00000183826	1.12698	0.967729	1.13472	0.863337	0.992549	0.979881	0.86687	0.937552	0.969383	0.980497
BTC ENSG00000174808	0.765261	1.08183	0.857201	1.02785	1.2033	0.960882	0.981849	0.885139	0.792077	1.151
BTD ENSG00000169814	1.16721	1.17327	1.08963	0.935401	1.00099	1.10353	0.813286	1.0279	1.05105	0.649246
BTF3 ENSG00000145741	1.33785	0.814438	1.00861	1.28938	0.813312	1.02785	0.99652	1.01411	1.02402	0.957335
BTF3L4 ENSG00000134717	1.03051	0.92013	0.882614	1.00836	0.976352	0.927461	1.26451	0.955368	0.846651	0.905353
BTG1 ENSG00000133639	1.02071	0.981444	0.829097	1.08972	0.829553	1.02436	1.00322	1.02803	0.994743	1.07248
BTG2 ENSG00000159388	0.76507	0.949057	1.14928	1.09887	1.19501	1.22561	1.21143	1.14476	1.0973	1.0639
BTG3 ENSG00000154640	1.20676	1.04762	0.997117	0.992654	0.850503	1.00396	0.87497	0.890957	0.926689	1.01951
BTG4 ENSG00000137707	0.836725	0.997332	1.11985	0.8066	1.06294	1.16553	1.03219	1.08567	0.882012	1.0227
BTK ENSG00000010671	1.07965	0.959294	1.07665	1.14868	0.942696	1.00636	0.788071	1.02394	1.09215	0.899989
BTLA ENSG00000186265	0.929809	1.17991	1.11903	0.925485	0.968579	1.02134	1.03168	0.862387	0.919437	1.0548
BTN1A1 ENSG00000124557	1.02193	0.889957	0.985151	1.03059	0.76431	0.958456	0.739191	1.03041	1.19048	0.803265
BTN2A1 ENSG00000112763	1.1191	1.05861	1.06629	0.749497	0.853927	0.980375	0.999407	0.921538	0.875107	0.988645
BTN2A2 ENSG00000124508	1.05833	0.919155	1.04061	0.987456	1.23974	0.987727	0.959022	0.851696	1.09047	0.889947
BTN3A1 ENSG00000026950	1.29403	0.873166	1.22219	0.90046	1.0244	1.30921	0.959634	1.25629	1.18409	1.27335
BTN3A2 ENSG00000186470	0.894889	0.837666	0.915723	0.819185	0.851165	0.891326	1.20606	0.833975	0.864873	0.823069
BTN3A3 ENSG00000111801	0.920742	1.10726	0.750541	1.0919	0.765676	1.22962	0.973958	0.792811	0.926019	0.87621
BTNL2 ENSG00000204290	0.727622	1.20298	1.05945	0.795882	0.877772	0.724406	1.05161	1.32871	0.920797	1.0951
BTNL3 ENSG00000168903	0.983656	0.946173	0.943854	1.12563	0.870543	1.3291	0.977819	1.20866	1.16184	1.02468
BTNL8 ENSG00000113303	0.973009	1.18216	1.01522	1.09372	0.919336	1.12136	1.02883	0.799543	0.990096	0.954178
BTNL9 ENSG00000165810	0.878592	1.12478	0.873627	0.765297	1.09859	1.01593	0.780555	0.802195	0.910427	1.27259
BTRC ENSG00000166167	1.06978	0.950545	1.06532	1.10508	1.00513	0.90086	1.04856	0.875304	0.917833	1.0797
BUB1 ENSG00000169679	1.08042	1.12694	1.00846	0.946687	0.977819	0.953464	1.01113	1.07047	1.16027	0.754229
BUB1B ENSG00000156970	0.928414	0.770791	0.996826	1.00648	1.05506	0.876786	1.1451	1.19712	1.0482	0.983984
BUB3 ENSG00000154473	1.21546	1.05522	0.938872	0.941082	1.14698	1.06787	1.16512	1.19016	0.87022	1.0438
BUD13 ENSG00000137656	0.898998	1.10724	0.947435	0.861139	1.35118	0.929161	0.911221	0.928285	1.02537	0.816108
BUD31 ENSG00000106245	1.01782	1.2841	1.14867	0.772718	0.942734	0.771893	0.887453	1.08204	0.933358	0.782776
BVES ENSG00000112276	1.06289	0.903197	0.89288	0.993852	0.829789	0.905264	1.02977	0.929206	0.945583	1.13134
BYSL ENSG00000112578	1.18886	1.19902	1.0498	0.909143	1.09198	0.885697	0.999718	0.995168	1.07043	0.964852
BZW1 ENSG00000082153	1.00438	0.794461	0.891851	1.18024	0.982249	1.00719	0.773702	0.910882	1.07015	0.924624
BZW2 ENSG00000136261	1.17744	1.0487	0.842593	0.823634	0.822937	1.0769	1.0277	1.1476	0.992485	1.00466
C10orf10 ENSG00000165507	1.12212	0.908755	0.889582	0.960066	1.10636	1.13085	1.12371	0.994171	1.0473	0.820778
C10orf105 ENSG00000214688	1.07783	0.96221	0.823823	1.20324	1.10449	1.1606	1.05985	0.870164	1.01011	1.0078
C10orf107 ENSG00000183346	1.13526	0.637105	1.19612	0.890895	1.31602	1.27518	1.13941	1.16161	1.27004	0.797563
C10orf11 ENSG00000148655	1.12394	1.40102	0.950434	1.08932	1.00052	1.18081	1.10044	0.86935	0.978985	1.34078
C10orf128 ENSG00000204161	0.919701	1.08238	1.32295	1.17252	0.839518	1.05533	1.02413	0.948675	0.962845	0.846616
C10orf142 ENSG00000277288	1.15086	0.709732	0.776906	0.831737	1.0405	1.03947	0.941807	0.987534	0.778739	1.10831
C10orf2 ENSG00000107815	0.960037	0.776953	1.03123	0.914256	0.995169	1.04494	0.971847	1.32691	0.998034	1.33457
C10orf35 ENSG00000171224	0.954793	0.915074	1.16478	1.16725	0.922795	0.892113	0.906215	0.890419	1.11391	1.17044
C10orf53 ENSG00000178645	0.807336	1.10224	0.971131	0.888477	1.1556	0.908133	1.13035	0.778105	1.00939	0.69542
C10orf54 ENSG00000107738	1.06795	1.13097	1.1979	0.979464	1.12772	0.993856	0.856051	0.796645	1.04603	1.20855
C10orf55 ENSG00000222047	0.990141	1.02613	0.780525	1.20377	0.955643	0.85119	1.06737	1.03797	0.790186	0.922603
C10orf62 ENSG00000203942	0.830476	1.0687	1.03731	0.962191	0.89244	0.843894	1.25671	1.18583	0.803645	1.20497
C10orf67 ENSG00000179133	1.47675	1.08306	0.927893	1.26266	1.05598	0.963218	0.839834	1.02539	0.940954	0.986333
C10orf71 ENSG00000177354	0.795505	0.866582	0.938613	1.11646	1.06636	1.356	0.868453	1.1255	0.893435	0.979025
C10orf76 ENSG00000120029	0.754397	1.20818	1.1276	1.03664	1.09974	1.30708	0.819916	1.00103	1.00883	0.958438
C10orf82 ENSG00000165863	1.0363	1.02282	0.917046	1.00371	1.1961	0.924826	1.00553	0.998199	1.0397	1.12649
C10orf88 ENSG00000119965	0.871686	1.04522	0.933738	0.861697	0.801182	1.04952	0.913408	1.15098	1.04217	1.43848
C10orf90 ENSG00000154493	0.979186	1.04657	1.26895	1.14142	1.01175	1.03775	1.08624	1.3068	1.00272	1.0386
C10orf95 ENSG00000120055	1.21783	0.898753	0.910134	0.845165	1.25056	1.10777	0.987158	1.09253	0.986706	0.929365
C10orf99 ENSG00000188373	0.813894	0.863	0.910645	0.941625	0.835574	0.744687	0.750284	1.02101	0.908484	1.13826
C11orf1 ENSG00000137720	0.777896	0.862405	1.16165	1.21835	0.969444	1.12442	0.877009	1.07579	0.989803	1.02264
C11orf16 ENSG00000176029	0.96674	1.18812	0.898759	0.865325	0.967042	0.692712	0.765723	0.921619	0.66773	1.11768
C11orf21 ENSG00000110665	1.17731	0.949852	1.13854	0.647472	1.01936	0.967597	0.846795	1.01411	1.02347	0.95217
C11orf24 ENSG00000171067	1.04298	0.926305	1.20887	0.679019	1.18967	1.11531	0.973411	1.08645	0.909207	1.08811
C11orf31 ENSG00000211450	0.949037	1.07106	0.986344	1.10764	1.14026	0.501171	0.807965	0.812337	1.0502	1.04552
C11orf40 ENSG00000171987	0.96152	0.851987	0.761164	1.09011	1.26608	1.01588	1.13753	0.88662	1.17506	1.07101
C11orf42 ENSG00000180878	0.826877	0.996618	1.07764	0.980007	1.00532	0.647858	1.02863	1.1505	0.891939	1.16476
C11orf45 ENSG00000174370	0.849495	0.851144	0.918688	0.789515	1.04023	0.942539	0.993657	1.13136	0.90967	0.788983
C11orf49 ENSG00000149179	1.41893	1.04143	0.988906	1.08051	1.15446	1.32162	0.788958	1.07604	1.09645	0.913818
C11orf52 ENSG00000149300	1.14106	1.21025	0.865162	1.01512	0.785854	0.851017	1.21519	1.17422	1.26693	0.963207
C11orf53 ENSG00000150750	0.940233	0.922237	1.13004	0.943647	1.0577	1.13716	0.940998	0.869293	1.21399	1.04183
C11orf54 ENSG00000182919	0.864692	1.12479	0.877842	0.954097	0.945409	1.28005	1.03505	1.17585	0.989731	1.04928
C11orf57 ENSG00000150776	0.845399	0.986807	0.895857	0.97004	0.938574	1.04228	0.825449	1.25428	0.852255	0.66701
C11orf58 ENSG00000110696	0.979066	0.786776	1.2253	0.896773	0.843217	0.912325	0.882225	1.0471	1.13924	1.11442
C11orf63 ENSG00000109944	1.14715	1.02994	0.997165	1.10233	1.12022	1.18608	1.14649	0.864788	0.952076	0.990882
C11orf65 ENSG00000166323	0.972589	1.02803	0.858639	1.0136	0.97847	0.97626	0.970506	1.08238	1.22697	1.1766
C11orf68 ENSG00000175573	1.11424	1.43207	1.00297	0.973955	1.06091	1.03163	1.11411	1.26855	0.93438	0.90488
C11orf70 ENSG00000137691	1.05744	1.12584	0.79685	1.03964	1.20502	1.2131	0.930276	1.08878	0.912336	1.15893
C11orf71 ENSG00000180425	1.01121	1.16016	0.930247	0.991449	1.07464	0.854476	1.282	0.753305	0.828057	0.878505
C11orf74 ENSG00000166352	0.898756	0.886044	1.03855	1.07682	0.838324	1.19438	1.21557	1.13729	1.12002	1.07936
C11orf80 ENSG00000173715	0.888069	0.757746	1.06806	1.07098	1.08349	1.18644	1.06864	1.32817	1.32412	1.02718
C11orf84 ENSG00000168005	1.18805	1.00179	0.773132	1.33126	1.06085	1.30197	1.04529	0.974329	0.984603	0.979804
C11orf87 ENSG00000185742	0.940782	0.711153	0.697418	1.10431	1.13218	0.752683	1.24835	0.847193	0.770772	1.14796
C11orf88 ENSG00000183644	0.892376	0.733467	1.19017	1.30651	1.01773	0.840588	1.17088	0.789878	1.05346	0.807738
C11orf91 ENSG00000205177	0.749802	0.921656	0.728862	1.01389	1.01343	0.951347	1.34713	1.10223	0.778616	1.22038
C11orf94 ENSG00000234776	1.06181	0.835193	0.91392	1.14629	0.803732	0.847391	1.07472	1.17658	1.03553	1.05934
C11orf95 ENSG00000188070	1.15571	1.16741	0.951804	0.967984	0.981412	1.35118	0.678197	1.21704	1.15079	0.949983
C11orf96 ENSG00000187479	1.28929	0.859152	0.969003	1.16531	1.09257	0.925125	1.04033	0.836483	0.828336	0.990869
C11orf98 ENSG00000278615	0.842028	0.956566	0.90662	0.96214	1.17985	0.660636	0.845933	1.10854	0.792549	0.888877
C12orf10 ENSG00000139637	0.887799	1.20686	0.702817	0.820791	0.879477	0.889183	1.1478	1.14373	1.00402	0.899525
C12orf29 ENSG00000133641	0.95875	0.892534	1.16283	0.829529	1.43469	1.06477	1.13294	1.34748	0.979158	1.16049
C12orf4 ENSG00000047621	1.30784	0.932518	0.878716	0.99403	0.798424	1.08774	0.802811	0.768744	0.754814	1.06912
C12orf40 ENSG00000180116	1.22568	0.800875	0.892909	0.941845	1.1458	0.802939	1.10491	0.706353	1.02059	0.956398
C12orf42 ENSG00000179088	0.807105	0.985071	0.992023	1.02186	1.15308	0.973375	0.791666	1.01797	0.935974	1.1915
C12orf43 ENSG00000157895	0.833623	1.25955	0.95333	1.27089	0.782744	0.851374	1.00008	1.33397	1.13489	0.84664
C12orf45 ENSG00000151131	0.705948	0.91613	1.05047	1.00432	1.12493	1.34195	1.46992	1.21762	1.13683	0.914605
C12orf49 ENSG00000111412	1.03313	1.34007	0.899661	0.970402	0.936774	0.872916	1.0163	1.08485	0.930584	1.01837
C12orf50 ENSG00000165805	0.988289	1.06336	1.08565	0.950761	1.26989	1.0325	1.19156	1.4322	1.08458	1.23616
C12orf54 ENSG00000177627	0.998767	0.810563	1.00287	0.947265	0.922871	0.99896	0.909442	0.885228	0.936169	0.85315
C12orf56 ENSG00000185306	0.827541	1.26606	1.17527	1.03162	1.1671	0.915357	0.888873	0.805533	1.02783	1.00016
C12orf57 ENSG00000111678	1.20924	1.19341	0.747637	0.897333	0.963948	1.11378	0.860328	0.782793	1.00978	0.703673
C12orf60 ENSG00000182993	0.707255	0.790155	0.968677	1.01779	1.07359	1.07717	1.0397	0.834675	0.888157	1.11954
C12orf65 ENSG00000130921	1.18926	1.27338	0.972609	0.664781	0.868098	0.954265	1.02443	0.934801	1.06655	0.878428
C12orf66 ENSG00000174206	0.966737	1.16323	1.04706	0.775642	1.03139	0.988514	0.995685	1.14954	0.950191	0.93696
C12orf71 ENSG00000214700	1.09486	1.13554	1.01201	0.956328	0.943649	0.549244	0.814314	1.10566	0.965923	1.15378
C12orf73 ENSG00000204954	0.818152	1.08634	1.11272	1.41171	1.17482	1.04521	0.931117	0.94277	0.891867	0.920892
C12orf75 ENSG00000235162	1.22682	0.924978	0.739009	1.05344	1.14445	0.950609	1.3076	1.33686	1.28009	0.957824
C12orf76 ENSG00000174456	0.956388	0.911543	1.13233	0.995155	1.06813	0.950034	0.920056	0.868203	0.857804	0.962573
C14orf1 ENSG00000133935	0.925037	0.969316	1.36138	1.09308	1.01135	0.90168	1.02718	0.865166	0.994594	1.21075
C14orf105 ENSG00000100557	0.946479	1.16321	1.01318	1.1161	0.816374	0.785401	0.66638	0.870463	1.05048	1.12348
C14orf119 ENSG00000179933	0.775125	0.907902	0.854617	0.960994	1.09832	0.971282	0.96593	1.05196	1.00775	0.860023
C14orf132 ENSG00000227051	1.32395	0.819485	1.05595	0.868864	0.829525	1.11271	0.973631	1.21519	1.09625	0.754559
C14orf142 ENSG00000170270	0.957837	1.01212	1.06514	1.03441	1.18332	0.746474	0.894415	0.828715	1.03681	1.3982
C14orf159 ENSG00000133943	1.25227	1.1764	1.11976	1.31175	0.921036	1.17629	1.01218	1.04187	0.949595	0.997315
C14orf166 ENSG00000087302	1.40733	1.04705	1.11563	0.91798	1.31079	0.922839	0.749436	1.00603	0.999445	1.29426
C14orf169 ENSG00000170468	0.995525	1.29459	0.884162	1.028	1.27297	1.32708	1.0835	0.92596	0.750652	0.939734
C14orf177 ENSG00000176605	1.24884	0.879381	1.08091	1.01505	0.965125	1.338	0.939587	1.15987	0.839914	0.911914
C14orf178 ENSG00000197734	0.863942	0.947838	0.938441	0.967991	0.769903	1.07602	0.980753	0.804293	0.978621	1.15482
C14orf180 ENSG00000184601	0.971426	0.762142	1.36359	0.988841	1.1028	1.22604	0.849491	1.15554	0.960288	1.06142
C14orf2 ENSG00000156411	0.914599	1.30971	0.874289	0.794789	1.03957	1.45825	1.08495	0.92888	0.976272	1.06148
C14orf28 ENSG00000179476	0.947303	1.04676	1.1362	1.36447	0.940107	1.07144	1.05648	0.808944	0.735144	1.04877
C14orf37 ENSG00000139971	1.09428	0.899508	1.24587	0.900004	0.920319	1.08338	0.87702	0.846264	0.99563	1.04158
C14orf39 ENSG00000179008	0.940124	1.0525	0.813762	0.906434	0.909423	0.973321	1.0336	0.905169	0.811914	1.30042
C14orf79 ENSG00000140104	0.848149	1.19107	0.943314	1.08778	0.991832	0.946211	0.745661	0.846856	0.88208	1.11173
C14orf80 ENSG00000185347	0.795223	0.778527	1.17026	0.989253	0.707584	0.903897	0.893307	1.17434	1.15275	0.980767
C14orf93 ENSG00000100802	1.38289	0.952772	0.964687	1.05921	0.943125	1.34275	1.18102	0.900005	0.955333	0.911911
C15orf39 ENSG00000167173	1.05546	0.807683	1.01681	1.38635	0.958643	0.902493	1.00852	1.1667	1.23457	1.00106
C15orf40 ENSG00000169609	1.0556	0.881717	0.953598	0.882435	1.01748	1.05503	1.07857	1.13896	1.17793	0.92027
C15orf41 ENSG00000186073	1.11028	0.746037	1.20066	0.818579	0.921028	0.864241	0.892436	0.987218	0.880568	1.22153
C15orf48 ENSG00000166920	0.852169	0.958771	0.836533	0.928688	0.985027	1.40866	0.894149	0.907103	0.839918	0.912753
C15orf52 ENSG00000188549	1.09512	1.02005	1.09345	1.00025	1.09976	1.28538	1.13332	0.969232	1.21374	1.14358
C15orf53 ENSG00000175779	0.925982	1.13713	1.09778	1.25886	0.901462	1.35093	1.01864	1.02482	0.984226	0.936201
C15orf57 ENSG00000128891	0.684887	0.880532	1.09898	1.04438	1.07561	1.09802	1.29319	1.14991	0.873963	1.23233
C15orf59 ENSG00000205363	1.29015	1.26149	1.17599	0.848134	0.971147	1.0435	1.04348	1.36541	1.0035	0.914218
C15orf61 ENSG00000189227	0.981556	0.931984	0.63549	0.916729	1.12704	1.05926	1.03361	1.21788	0.893681	1.11202
C15orf62 ENSG00000188277	0.996222	1.20509	0.982094	0.913549	1.20275	0.997799	1.08245	0.857997	0.644281	1.09274
C15orf65 ENSG00000261652	1.00297	1.19477	0.977179	0.865956	1.09859	0.827666	1.21114	1.13301	1.22118	0.955498
C16orf13 ENSG00000130731	1.0903	0.884694	1.15832	1.04931	1.00865	1.03285	0.93642	0.811818	1.05967	1.28818
C16orf45 ENSG00000166780	1.59874	1.01968	0.925591	0.867732	0.97374	1.03506	0.764755	1.23632	0.826011	0.674565
C16orf46 ENSG00000166455	0.798517	1.10709	0.801399	0.98893	1.1448	0.866714	0.90414	1.07697	0.989018	0.986356
C16orf52 ENSG00000185716	0.895895	0.930805	1.03058	0.754809	1.01831	1.14611	0.778582	1.17208	1.17853	0.798655
C16orf54 ENSG00000185905	1.05203	1.15691	1.07009	0.961444	0.938657	0.933276	1.24863	1.24476	1.35344	0.783702
C16orf58 ENSG00000140688	1.10961	1.17751	1.15749	1.1847	1.3881	1.3026	0.917811	0.933205	0.911637	1.09971
C16orf59 ENSG00000162062	0.907546	0.843165	0.946604	0.848208	1.02802	0.948227	0.81468	1.17167	1.0899	0.883444
C16orf62 ENSG00000103544	1.4115	0.844268	1.3176	1.09619	1.24449	1.05465	1.0053	0.90336	1.51706	0.953197
C16orf70 ENSG00000125149	0.778026	1.069	0.918173	1.25328	1.1909	0.925201	1.28442	0.891376	0.980111	0.986356
C16orf71 ENSG00000166246	0.954599	0.920623	1.02201	0.920997	1.10248	0.923904	1.13149	1.01799	1.08138	0.755556
C16orf72 ENSG00000182831	1.22598	0.956195	1.18938	0.927261	0.97563	1.08786	1.03745	0.908092	1.17715	1.34445
C16orf74 ENSG00000154102	1.12969	1.11067	0.964127	0.947845	1.11532	0.735287	1.35661	1.08759	0.964684	1.25285
C16orf78 ENSG00000166152	0.636865	0.887095	1.03502	0.925177	1.0068	0.887921	0.886618	0.979404	0.76702	0.822015
C16orf82 ENSG00000234186	1.07641	0.820062	1.0411	1.07643	1.02811	0.763018	1.14211	0.753334	0.789987	1.03927
C16orf86 ENSG00000159761	0.960451	1.27994	0.881579	0.975018	1.22519	1.02472	1.00507	1.39281	1.09837	0.993988
C16orf87 ENSG00000155330	0.895189	1.06674	0.941963	1.10788	0.883029	1.03499	0.85027	0.982603	0.985341	0.77492
C16orf89 ENSG00000153446	1.38536	1.03372	1.08333	0.931363	0.724491	0.868656	0.986044	1.01939	0.997974	1.05112
C16orf91 ENSG00000174109	1.16829	1.01617	0.991027	0.993971	0.710281	1.17452	0.933629	1.14798	1.05646	0.883323
C16orf92 ENSG00000167194	0.937338	0.971762	1.16295	0.828239	0.966298	1.06946	0.769069	0.844985	1.03693	1.34244
C16orf95 ENSG00000260456	1.15054	0.851311	0.998441	0.928719	0.931161	1.2011	0.971513	0.895706	0.881881	1.10155
C16orf96 ENSG00000205832	0.983731	1.08264	0.969347	0.961623	1.06116	0.750876	0.921421	1.04521	0.920051	0.967266
C17orf105 ENSG00000231256	1.01335	1.20775	1.08038	0.995028	1.22888	1.01685	1.18471	0.992394	1.11105	0.913992
C17orf107 ENSG00000205710	1.01971	0.99477	0.961726	0.987874	1.04802	0.96778	0.870419	1.18163	1.08994	0.893292
C17orf49 ENSG00000258315	1.12229	1.46342	0.970106	0.747599	1.05888	0.887115	0.977596	1.01466	1.28884	1.22625
C17orf50 ENSG00000270806	0.95464	0.796648	0.654671	0.910592	1.42556	1.11552	1.13938	0.885237	0.819136	0.968648
C17orf51 ENSG00000212719	1.11821	1.06558	1.0255	0.894492	0.901783	0.854699	1.1367	0.978336	1.03381	0.940025
C17orf53 ENSG00000125319	0.950316	1.04524	0.900895	0.972326	0.772807	0.904225	1.01783	0.96101	0.744901	0.795573
C17orf58 ENSG00000186665	0.991375	0.871734	1.01765	1.23898	0.829213	0.997453	1.07169	1.03388	1.01207	1.01617
C17orf62 ENSG00000178927	1.26256	1.29899	1.19533	0.965889	0.913912	1.03574	0.792033	0.986996	1.03227	1.0147
C17orf64 ENSG00000141371	0.972893	0.896133	0.66197	1.10286	0.79876	0.920772	0.946362	0.700929	1.07378	0.948504
C17orf67 ENSG00000214226	0.922235	0.948993	1.48051	1.19685	0.895716	0.889461	0.911093	0.910063	1.22494	0.926483
C17orf74 ENSG00000184560	1.02648	1.08988	1.00644	1.04802	0.808463	0.786729	0.837413	1.25389	1.10325	0.877019
C17orf75 ENSG00000108666	1.00428	1.26089	1.03806	1.12546	0.985793	1.25747	1.01788	0.978932	0.961263	1.09758
C17orf78 ENSG00000278505	1.18235	0.991663	1.03746	1.11808	0.818342	0.863031	1.13263	0.862879	0.947003	0.978849
C17orf80 ENSG00000141219	1.01338	1.30041	0.71573	0.904157	1.07168	0.940974	1.04533	0.943907	0.824054	1.13325
C17orf89 ENSG00000224877	1.08306	0.967922	0.877992	0.861249	0.966065	1.20904	1.17117	0.88879	1.12391	1.06558
C17orf96 ENSG00000273604	0.931286	0.930851	1.1327	0.988001	0.939374	1.2011	0.860074	0.935749	1.00324	0.941321
C17orf97 ENSG00000187624	1.19706	1.19923	0.909723	0.846248	0.88308	1.06539	0.862848	1.08252	1.28219	1.01152
C17orf98 ENSG00000275489	1.1177	0.901865	0.851349	1.17565	0.784665	0.98574	1.06111	1.00966	1.10313	1.08247
C17orf99 ENSG00000187997	0.80084	1.06631	1.05774	0.929432	0.89198	0.845174	1.06006	0.857004	1.01282	0.994587
C18orf21 ENSG00000141428	1.04788	1.0339	1.21616	1.21747	1.00218	1.0466	1.01403	0.763595	0.963468	0.98329
C18orf25 ENSG00000152242	0.807684	0.820235	0.826528	0.824519	0.734557	1.11918	1.27546	1.05093	1.22983	1.02647
C18orf32 ENSG00000177576	1.08573	0.986233	0.893312	1.03483	1.28565	1.12688	1.55857	0.918576	0.894507	1.00704
C18orf54 ENSG00000166845	0.941403	0.915643	1.16599	0.802569	0.795189	0.994677	0.763877	1.06464	0.816096	1.1087
C18orf63 ENSG00000206043	1.14913	1.00638	1.00423	0.926784	1.41278	0.930478	0.942373	0.854839	1.04617	1.1931
C18orf8 ENSG00000141452	1.35507	0.95048	1.01317	0.989664	1.29084	0.829377	1.07075	1.15649	1.1761	1.00237
C19orf12 ENSG00000131943	0.875557	0.631833	0.968777	0.98315	1.2143	1.21043	1.15764	0.922832	0.994291	1.14214
C19orf18 ENSG00000177025	1.08005	1.07938	1.10938	1.06315	0.675512	0.955732	1.00895	0.999891	0.783967	0.926497
C19orf24 ENSG00000228300	0.973068	1.13342	0.925394	1.08203	1.02159	0.903271	0.932104	1.04976	0.841892	0.923548
C19orf25 ENSG00000119559	1.14934	1.20199	0.858936	1.32995	1.02927	0.933453	0.866281	1.31905	0.966449	0.967915
C19orf33 ENSG00000167644	0.929819	0.906876	1.03699	0.958918	0.709894	1.19404	0.926124	0.829118	0.70176	1.00528
C19orf35 ENSG00000188305	1.12252	1.42069	0.877877	1.02152	0.826796	0.97892	1.00947	1.15234	0.838239	1.31827
C19orf38 ENSG00000214212	1.14832	1.19132	0.903531	1.19069	0.944559	0.923376	1.11081	0.987942	1.06708	0.928282
C19orf43 ENSG00000123144	1.06537	1.30472	0.801508	1.17652	1.04855	0.999035	0.783723	0.934184	0.851617	0.743166
C19orf44 ENSG00000105072	1.05625	0.810829	1.02949	1.06217	0.896339	1.13431	0.806973	1.07748	0.914399	1.08828
C19orf45 ENSG00000198723	0.994546	0.908257	0.792326	0.826614	0.895741	1.23019	1.26146	1.00279	0.842365	0.852708
C19orf47 ENSG00000160392	0.892747	0.812277	1.13137	1.0404	0.869375	1.20822	0.865201	1.4184	0.85222	0.967856
C19orf48 ENSG00000167747	0.798164	0.912433	1.27691	1.11435	1.00228	0.959088	1.20819	0.996067	1.04498	0.906104
C19orf52 ENSG00000142444	0.895487	1.04319	1.16025	1.28901	0.929545	1.19226	0.967685	1.02686	1.06662	1.13017
C19orf53 ENSG00000104979	0.796551	1.26951	0.891036	1.1006	0.991542	1.01972	0.781645	1.14694	0.999786	1.09151
C19orf54 ENSG00000188493	1.05602	1.40682	0.916647	0.856938	1.07771	1.07464	0.8824	1.12285	0.89617	1.02544
C19orf57 ENSG00000132016	0.698068	1.3896	1.15818	1.08128	1.11176	1.17374	0.922286	1.21711	1.03261	1.25008
C19orf60 ENSG00000006015	0.954662	1.01673	1.15131	0.863749	0.919189	0.8239	0.742859	0.993227	1.0442	1.14454
C19orf66 ENSG00000130813	1.11684	1.07572	0.94158	1.18059	1.01717	1.21527	0.823313	1.09964	1.13613	1.08315
C19orf67 ENSG00000188032	0.781992	1.01864	0.926884	0.834747	1.11418	1.19894	0.626131	0.897901	0.770543	1.36324
C19orf68 ENSG00000185453	1.10122	1.13725	1.26503	1.09462	1.24596	0.841657	0.988648	1.17565	0.959092	0.934687
C19orf70 ENSG00000174917	1.3488	0.901089	1.03028	1.28519	0.966109	1.13975	1.13181	0.849731	1.02428	0.776265
C19orf71 ENSG00000183397	0.811179	0.905436	1.16786	1.00592	1.09263	1.05269	1.12542	1.16205	0.690422	1.09746
C19orf73 ENSG00000221916	0.907527	0.761535	1.23253	1.36616	0.89664	1.00828	1.05978	0.931785	1.01428	0.684982
C19orf81 ENSG00000235034	1.04687	0.950085	0.783409	0.929568	0.972806	1.24145	0.90258	0.809138	1.19736	0.857986
C19orf84 ENSG00000262874	0.893765	0.842757	1.15645	1.03762	1.02622	0.965189	1.08151	1.09896	0.862967	0.830869
C1D ENSG00000197223	0.85984	0.831982	0.855584	0.949406	0.94985	1.44514	1.28891	1.08695	0.876219	0.951844
C1GALT1 ENSG00000106392	0.932745	1.15201	1.08334	0.962388	0.946211	1.15975	0.953071	0.98631	1.08908	0.875026
C1GALT1C1 ENSG00000171155	0.933545	1.2416	0.75939	1.01735	0.930783	1.0055	0.901958	0.96985	0.925218	0.680408
C1GALT1C1L ENSG00000223658	0.870498	0.731266	0.906434	0.875843	1.23286	1.18619	1.11023	1.04466	0.862402	0.786157
C1QA ENSG00000173372	1.02364	1.35974	1.13939	1.11589	0.833584	0.879641	0.934601	0.935668	0.867017	1.0284
C1QB ENSG00000173369	1.24813	0.856791	1.01394	0.925754	0.851999	1.21306	0.797076	1.29475	1.12869	0.778753
C1QBP ENSG00000108561	0.851239	1.03591	0.839256	1.06486	0.946293	0.980221	0.923305	1.07973	1.12691	1.60214
C1QC ENSG00000159189	1.26021	0.786943	1.10226	1.13308	0.84211	0.900315	0.942362	1.07489	1.01529	0.962626
C1QL1 ENSG00000131094	1.07876	0.992442	0.6882	0.937636	1.11238	1.02503	1.05392	1.61624	1.10398	1.26313
C1QL2 ENSG00000144119	1.07811	0.826848	1.05243	0.904581	1.05516	0.855402	0.78887	1.25733	1.16311	0.695331
C1QL3 ENSG00000165985	1.0096	0.958174	0.935091	0.98756	1.1521	0.902124	0.890992	0.720526	1.08203	1.10501
C1QL4 ENSG00000186897	1.07506	1.02571	1.12956	0.938802	0.949072	0.895207	0.968908	1.01124	0.880704	1.19174
C1QTNF1 ENSG00000173918	1.19169	1.12208	1.04158	1.00754	0.90491	1.19557	0.904748	1.10987	0.845236	1.05426
C1QTNF2 ENSG00000145861	1.24765	1.1085	0.805733	0.744826	0.828758	1.07734	0.916973	0.837647	0.928064	0.867481
C1QTNF3 ENSG00000082196	1.14367	0.909345	1.14748	0.977632	0.890508	0.956293	0.96263	1.01038	0.841712	0.767222
C1QTNF4 ENSG00000172247	0.891434	1.12369	0.840515	0.962987	0.938323	0.950115	0.938528	1.07502	1.06038	0.932049
C1QTNF5 ENSG00000223953	0.923731	0.926653	0.851961	0.997506	1.10773	0.782579	0.876587	0.852782	0.94822	0.955975
C1QTNF6 ENSG00000133466	1.11085	0.933996	1.21594	1.29584	1.11962	1.23503	1.05122	0.748566	0.982339	0.914851
C1QTNF7 ENSG00000163145	1.10847	1.11839	0.892757	0.759783	0.841756	0.903065	0.979736	1.17265	1.11503	1.18818
C1QTNF9 ENSG00000240654	1.22457	1.02557	1.13366	0.749608	0.890664	1.0254	0.806701	1.17452	0.838339	0.951554
C1QTNF9B ENSG00000205863	0.953488	0.81291	1.09641	1.17106	0.881445	0.800474	1.26897	0.846379	1.02721	0.881566
C1QTNF9B-AS1 ENSG00000281899	0.943703	0.999812	0.891296	0.935445	1.11455	0.849045	1.08796	0.909818	1.01977	1.18318
C1R ENSG00000159403	0.647981	1.71247	1.14177	1.03217	1.16713	0.722147	1.09255	1.08537	0.898756	1.0624
C1RL ENSG00000139178	1.01361	0.861859	1.23746	0.860783	0.948427	0.818275	1.0184	0.933582	1.03683	1.07048
C1S ENSG00000182326	1.49963	1.01023	1.09645	0.847351	1.20021	1.04908	1.00325	1.28219	1.1087	1.24262
C1orf100 ENSG00000173728	1.25817	0.89797	1.25846	1.12055	0.999519	0.870526	0.909406	0.785092	0.908376	0.920599
C1orf101 ENSG00000179397	0.940841	1.25577	1.05902	0.855031	1.07191	1.04755	1.06824	0.883464	1.02006	1.4661
C1orf105 ENSG00000180999	0.749596	0.882139	0.765639	0.930827	1.18332	0.909495	1.06835	1.09432	0.992799	1.06765
C1orf106 ENSG00000163362	1.10116	1.05601	0.721943	1.27436	1.17817	0.865341	0.829764	1.03014	1.18158	0.907677
C1orf109 ENSG00000116922	1.08962	0.669312	0.860383	1.00377	1.07739	1.05528	0.972216	1.01693	0.952378	1.15222
C1orf112 ENSG00000000460	0.847073	1.23073	1.07309	0.90038	0.839497	0.822973	0.964015	0.884101	1.11575	0.906776
C1orf115 ENSG00000162817	0.862032	1.09676	1.2971	0.724502	1.16162	0.828532	1.23015	1.10306	0.952117	0.989605
C1orf116 ENSG00000182795	1.02152	0.612501	1.10873	0.68763	0.88473	1.01933	1.01411	1.27582	1.11001	0.968269
C1orf122 ENSG00000197982	1.15887	1.1128	1.16196	1.20393	1.35492	1.22116	0.797856	1.08668	1.07233	0.952541
C1orf123 ENSG00000162384	1.14414	0.994224	0.87137	0.809583	1.09639	1.18376	0.887629	1.2105	0.99426	0.942047
C1orf127 ENSG00000175262	0.984746	0.80851	0.807621	0.802735	1.05883	1.06362	1.02136	0.860652	0.875018	0.900499
C1orf131 ENSG00000143633	0.9829	1.09086	0.988188	0.92217	0.800135	0.975775	1.12129	0.98058	1.13104	0.717545
C1orf141 ENSG00000203963	0.921214	1.12797	1.18843	1.13793	1.06042	0.917241	0.821389	0.983583	0.918015	1.09067
C1orf145 ENSG00000162913	0.797861	1.19578	0.910689	0.972043	0.915145	1.05786	1.11695	0.894947	0.857802	0.915772
C1orf146 ENSG00000203910	0.712235	1.23849	1.08867	0.946184	1.11464	0.926469	0.986568	1.13702	0.868606	0.961231
C1orf158 ENSG00000157330	1.0564	1.09796	1.03625	0.946492	1.07195	0.907803	0.968999	1.02275	0.840459	1.11073
C1orf159 ENSG00000131591	1.04379	0.878873	0.895027	1.0434	0.844828	1.25997	1.06425	0.978375	1.27987	0.909588
C1orf162 ENSG00000143110	0.980133	0.78636	1.0481	1.28092	1.17741	1.10881	0.867993	0.739906	1.09235	1.04429
C1orf167 ENSG00000215910	1.08324	0.890541	0.798815	0.903649	1.11344	0.761975	0.964096	0.839004	1.22255	0.843312
C1orf168 ENSG00000187889	0.981117	1.00911	1.18528	1.24066	0.900322	1.19908	0.958268	1.17199	1.3906	0.892964
C1orf174 ENSG00000198912	0.86864	1.00902	0.984219	0.678099	0.829167	1.21396	1.13444	1.0324	0.963728	0.812851
C1orf185 ENSG00000204006	1.08286	0.991798	1.28873	0.885725	1.06997	0.752805	0.943862	0.975901	0.938208	0.917149
C1orf186 ENSG00000263961	0.877533	0.963761	1.109	0.744755	0.93235	0.916916	0.816135	1.0569	0.78378	0.816409
C1orf194 ENSG00000179902	0.942748	0.793414	0.837516	1.22319	0.925018	1.18224	1.04709	0.861668	1.30813	1.09843
C1orf198 ENSG00000119280	1.17009	0.883208	1.03077	0.894771	0.963224	1.06884	1.1764	0.984518	0.734485	0.804569
C1orf204 ENSG00000188004	1.17423	0.902222	0.943587	0.972677	0.980955	1.08622	1.09862	0.970245	0.94396	1.02577
C1orf21 ENSG00000116667	1.13021	1.04896	0.885088	0.993889	1.18591	0.913836	0.915652	1.17097	0.730163	1.04885
C1orf210 ENSG00000253313	0.82663	1.2088	0.968858	0.961385	1.21576	0.793643	1.17543	0.835049	1.05898	0.954854
C1orf216 ENSG00000142686	1.37129	1.19365	0.948877	0.977912	1.14077	0.974945	1.03038	1.1613	1.19229	1.33749
C1orf226 ENSG00000239887	1.36013	0.900159	1.26036	1.08217	1.06429	0.75927	1.4701	0.946726	1.08639	0.90715
C1orf228 ENSG00000198520	1.28218	1.05006	0.984428	0.778791	1.12023	0.994293	0.871107	1.37235	1.1822	1.14606
C1orf234 ENSG00000227868	1.07238	1.04375	1.00995	0.85121	0.792761	1.16592	0.801468	0.948982	0.946244	1.10496
C1orf27 ENSG00000157181	0.703956	0.936289	1.01317	1.06028	0.934196	0.843462	0.975266	1.02319	1.13523	1.04021
[truncated: 15,949 more rows]
