# Supplementary material for: Spatial maps of prostate cancer transcriptomes reveal an unexplored landscape of heterogeneity
Source: Nat Commun. 2018 Jun 20;9:2419. doi: 10.1038/s41467-018-04724-5 (PMC6010471; doi:10.1038/s41467-018-04724-5)
Supplement: Supplementary file 9 — Supplementary Data 6 [file 41467_2018_4724_MOESM9_ESM.zip › Supplementary Dataset 3/experiment0001-baselinefeature-gamma_prior-r.tsv]

	Baseline
A1BG ENSG00000121410	1.00714
A1CF ENSG00000148584	1.10757
A2M ENSG00000175899	1.00904
A2ML1 ENSG00000166535	1.04853
A4GALT ENSG00000128274	1.02934
AAAS ENSG00000094914	0.991984
AACS ENSG00000081760	0.975013
AADAC ENSG00000114771	1.12075
AADACL2 ENSG00000197953	1.04581
AADACL4 ENSG00000204518	1.02521
AADAT ENSG00000109576	0.985354
AAED1 ENSG00000158122	1.05668
AAGAB ENSG00000103591	0.998224
AAK1 ENSG00000115977	0.92438
AAMDC ENSG00000087884	1.0019
AAMP ENSG00000127837	1.05797
AAR2 ENSG00000131043	0.953408
AARD ENSG00000205002	0.982137
AARS ENSG00000090861	1.0322
AARSD1 ENSG00000266967	1.00339
AASDH ENSG00000157426	0.984518
AASDHPPT ENSG00000149313	1.0317
AASS ENSG00000008311	0.931633
AATF ENSG00000275700	1.03461
AATK ENSG00000181409	1.02299
AATK-AS1 ENSG00000225180	0.933845
ABAT ENSG00000183044	1.00301
ABC13-47488600E17.1 ENSG00000283199	0.999379
ABC13-47656900H15.1 ENSG00000283566	0.975461
ABC7-42404400C24.1 ENSG00000277758	0.927727
ABCA1 ENSG00000165029	0.939664
ABCA10 ENSG00000154263	1.00653
ABCA12 ENSG00000144452	1.00934
ABCA13 ENSG00000179869	0.97387
ABCA2 ENSG00000107331	0.998795
ABCA3 ENSG00000167972	1.01101
ABCA4 ENSG00000198691	0.951794
ABCA5 ENSG00000154265	1.02085
ABCA6 ENSG00000154262	0.971944
ABCA7 ENSG00000064687	0.881187
ABCA8 ENSG00000141338	0.974735
ABCA9 ENSG00000154258	0.932259
ABCB1 ENSG00000085563	1.04837
ABCB10 ENSG00000135776	0.99022
ABCB11 ENSG00000073734	0.948608
ABCB4 ENSG00000005471	0.981447
ABCB5 ENSG00000004846	1.07419
ABCB6 ENSG00000115657	0.976427
ABCB7 ENSG00000131269	0.94987
ABCB8 ENSG00000197150	1.02902
ABCB9 ENSG00000150967	0.984794
ABCC1 ENSG00000103222	1.06147
ABCC10 ENSG00000124574	0.97118
ABCC11 ENSG00000121270	0.984031
ABCC12 ENSG00000140798	1.04522
ABCC2 ENSG00000023839	1.0091
ABCC3 ENSG00000108846	1.10701
ABCC4 ENSG00000125257	0.999824
ABCC5 ENSG00000114770	0.986196
ABCC6 ENSG00000091262	1.00445
ABCC8 ENSG00000006071	0.958051
ABCC9 ENSG00000069431	1.01035
ABCD1 ENSG00000101986	0.974956
ABCD2 ENSG00000173208	0.978905
ABCD3 ENSG00000117528	1.03864
ABCD4 ENSG00000119688	0.94455
ABCE1 ENSG00000164163	0.954297
ABCF1 ENSG00000204574	0.991804
ABCF2 ENSG00000033050	0.984326
ABCF3 ENSG00000161204	1.04139
ABCG1 ENSG00000160179	0.924196
ABCG2 ENSG00000118777	1.05709
ABCG4 ENSG00000172350	0.978156
ABCG5 ENSG00000138075	0.973139
ABHD1 ENSG00000143994	0.933296
ABHD10 ENSG00000144827	0.995474
ABHD11 ENSG00000106077	1.0065
ABHD12 ENSG00000100997	0.98325
ABHD12B ENSG00000131969	0.927473
ABHD13 ENSG00000139826	0.979136
ABHD14A ENSG00000248487	0.986892
ABHD14A-ACY1 ENSG00000114786	1.01373
ABHD14B ENSG00000114779	1.03399
ABHD15 ENSG00000168792	0.982873
ABHD16A ENSG00000204427	0.985677
ABHD17A ENSG00000129968	0.995916
ABHD17B ENSG00000107362	0.965266
ABHD17C ENSG00000136379	1.05692
ABHD18 ENSG00000164074	1.04673
ABHD2 ENSG00000140526	1.01543
ABHD3 ENSG00000158201	1.03363
ABHD4 ENSG00000100439	1.06496
ABHD5 ENSG00000011198	0.993853
ABHD6 ENSG00000163686	1.05225
ABHD8 ENSG00000127220	0.925387
ABI1 ENSG00000136754	1.10316
ABI2 ENSG00000138443	1.03326
ABI3 ENSG00000108798	1.04924
ABI3BP ENSG00000154175	1.04171
ABL1 ENSG00000097007	1.0244
ABL2 ENSG00000143322	1.00568
ABLIM1 ENSG00000099204	1.07109
ABLIM2 ENSG00000163995	0.979114
ABLIM3 ENSG00000173210	0.959709
ABO ENSG00000175164	0.93719
ABR ENSG00000159842	1.00422
ABRA ENSG00000174429	1.03577
ABRACL ENSG00000146386	1.03972
ABT1 ENSG00000146109	0.972989
ABTB1 ENSG00000114626	1.01106
ABTB2 ENSG00000166016	1.00112
AC002429.5 ENSG00000236197	0.943494
AC004076.7 ENSG00000268533	1.02726
AC004158.1 ENSG00000280264	0.991916
AC004381.6 ENSG00000005189	0.995786
AC004754.3 ENSG00000269881	0.969697
AC004813.1 ENSG00000279777	0.934619
AC004824.1 ENSG00000280226	0.966966
AC005281.1 ENSG00000226690	0.99585
AC005477.1 ENSG00000280188	0.942075
AC005480.1 ENSG00000279461	0.929966
AC006116.20 ENSG00000267710	0.895362
AC006328.1 ENSG00000280301	0.963873
AC006386.1 ENSG00000279115	0.949811
AC006994.3 ENSG00000279317	0.971663
AC007040.11 ENSG00000258881	0.979319
AC007906.1 ENSG00000279018	1.03464
AC008074.1 ENSG00000279644	0.906105
AC008522.1 ENSG00000279232	0.952992
AC008686.1 ENSG00000280221	0.951735
AC008759.1 ENSG00000279471	1.03893
AC008810.1 ENSG00000279126	1.00063
AC008914.1 ENSG00000279768	1.02712
AC009014.3 ENSG00000271824	1.00957
AC009060.2 ENSG00000280252	0.970586
AC009977.1 ENSG00000279335	1.0686
AC010731.4 ENSG00000235118	1.01486
AC011155.1 ENSG00000280098	0.952802
AC011380.1 ENSG00000281227	1.00315
AC012005.1 ENSG00000279274	0.980049
AC012005.2 ENSG00000279287	1.03801
AC012363.1 ENSG00000281676	1.06796
AC013269.5 ENSG00000184761	0.926227
AC013461.1 ENSG00000091436	0.967592
AC016142.1 ENSG00000280141	1.0468
AC016549.1 ENSG00000281325	1.06785
AC016577.1 ENSG00000279646	0.94242
AC016991.1 ENSG00000279435	0.970812
AC017081.1 ENSG00000279921	1.0009
AC018512.1 ENSG00000279808	0.968491
AC018902.1 ENSG00000280817	0.982655
AC021106.1 ENSG00000279386	0.983275
AC024060.1 ENSG00000281584	1.10678
AC024592.12 ENSG00000267740	0.993042
AC025335.1 ENSG00000179859	0.967484
AC055733.1 ENSG00000280127	1.02234
AC055866.1 ENSG00000281079	1.02535
AC069063.2 ENSG00000279380	0.968551
AC073130.2 ENSG00000281656	0.951016
AC073657.1 ENSG00000279937	0.952259
AC074033.1 ENSG00000281137	0.987715
AC087350.1 ENSG00000281527	1.02064
AC087762.1 ENSG00000279588	1.08001
AC090154.1 ENSG00000278888	1.03604
AC090498.1 ENSG00000279483	1.0733
AC092384.1 ENSG00000280675	0.991423
AC092835.2 ENSG00000233757	1.05392
AC092881.1 ENSG00000279530	0.956047
AC100821.1 ENSG00000280473	1.05251
AC104057.1 ENSG00000280427	1.00828
AC104073.1 ENSG00000280410	1.0471
AC104304.4 ENSG00000283473	0.983723
AC104389.2 ENSG00000279824	0.96683
AC104981.1 ENSG00000278938	0.993824
AC105009.1 ENSG00000281855	1.05242
AC105052.1 ENSG00000279168	1.00264
AC109486.1 ENSG00000280447	1.06014
AC109829.1 ENSG00000233438	1.00101
AC110602.1 ENSG00000281267	0.953073
AC110615.1 ENSG00000279909	1.03392
AC112719.1 ENSG00000280671	0.97443
AC113404.1 ENSG00000254893	1.01184
AC118758.1 ENSG00000268187	0.959576
AC131097.4 ENSG00000216921	1.05995
AC131263.1 ENSG00000280550	0.978089
AC138517.6 ENSG00000283288	0.897757
AC138647.1 ENSG00000226490	1.02581
AC138969.4 ENSG00000183889	1.02981
AC241377.1 ENSG00000281741	0.975773
AC241585.1 ENSG00000281571	1.07065
AC242988.1 ENSG00000278939	0.96967
AC243756.1 ENSG00000270339	0.948932
AC243945.1 ENSG00000279510	1.0594
AC245100.1 ENSG00000280649	1.01721
ACAA1 ENSG00000060971	0.947267
ACAA2 ENSG00000167315	0.9062
ACACA ENSG00000278540	0.966117
ACACB ENSG00000076555	1.09291
ACAD10 ENSG00000111271	1.03213
ACAD11 ENSG00000240303	0.999825
ACAD8 ENSG00000151498	1.00961
ACAD9 ENSG00000177646	0.972234
ACADL ENSG00000115361	0.997965
ACADM ENSG00000117054	0.988331
ACADS ENSG00000122971	0.950041
ACADSB ENSG00000196177	0.96469
ACADVL ENSG00000072778	1.05017
ACAN ENSG00000157766	1.01026
ACAP1 ENSG00000072818	0.963627
ACAP2 ENSG00000114331	0.977268
ACAP3 ENSG00000131584	1.02263
ACAT1 ENSG00000075239	0.970451
ACAT2 ENSG00000120437	0.937523
ACBD3 ENSG00000182827	0.984914
ACBD4 ENSG00000181513	0.956226
ACBD5 ENSG00000107897	0.95006
ACBD6 ENSG00000230124	0.958917
ACBD7 ENSG00000176244	0.949251
ACCS ENSG00000110455	1.00225
ACCSL ENSG00000205126	0.921598
ACD ENSG00000102977	0.95689
ACE ENSG00000159640	1.05971
ACE2 ENSG00000130234	0.976287
ACER1 ENSG00000167769	0.984368
ACER2 ENSG00000177076	0.983652
ACER3 ENSG00000078124	1.02152
ACHE ENSG00000087085	0.999557
ACIN1 ENSG00000100813	1.04016
ACKR1 ENSG00000213088	0.963256
ACKR2 ENSG00000144648	0.97696
ACKR3 ENSG00000144476	1.03909
ACKR4 ENSG00000129048	0.999367
ACLY ENSG00000131473	0.998251
ACMSD ENSG00000153086	1.03292
ACO1 ENSG00000122729	0.939081
ACO2 ENSG00000100412	1.0159
ACOD1 ENSG00000102794	0.976006
ACOT1 ENSG00000184227	1.02885
ACOT11 ENSG00000162390	1.02814
ACOT12 ENSG00000172497	0.978332
ACOT13 ENSG00000112304	1.01194
ACOT2 ENSG00000119673	0.978685
ACOT4 ENSG00000177465	1.08902
ACOT6 ENSG00000205669	0.987494
ACOT7 ENSG00000097021	1.07147
ACOT8 ENSG00000101473	0.952458
ACOT9 ENSG00000123130	1.04281
ACOX1 ENSG00000161533	0.980273
ACOX2 ENSG00000168306	0.965302
ACOX3 ENSG00000087008	0.995943
ACOXL ENSG00000153093	0.945288
ACP1 ENSG00000143727	0.974369
ACP2 ENSG00000134575	0.968128
ACP5 ENSG00000102575	0.977368
ACP6 ENSG00000162836	0.915147
ACP7 ENSG00000183760	1.06648
ACPP ENSG00000014257	1.0158
ACPT ENSG00000142513	0.997015
ACR ENSG00000100312	0.898804
ACRBP ENSG00000111644	0.953563
ACRC ENSG00000147174	1.02258
ACRV1 ENSG00000134940	1.02003
ACSBG1 ENSG00000103740	1.03213
ACSBG2 ENSG00000130377	0.978723
ACSF2 ENSG00000167107	1.05213
ACSF3 ENSG00000176715	0.963115
ACSL1 ENSG00000151726	0.98969
ACSL3 ENSG00000123983	0.98855
ACSL4 ENSG00000068366	0.938678
ACSL5 ENSG00000197142	0.969401
ACSL6 ENSG00000164398	1.04268
ACSM1 ENSG00000166743	0.95813
ACSM2A ENSG00000183747	1.04096
ACSM2B ENSG00000066813	1.00003
ACSM3 ENSG00000005187	1.02524
ACSM4 ENSG00000215009	1.04183
ACSM5 ENSG00000183549	0.977291
ACSM6 ENSG00000173124	0.923579
ACSS1 ENSG00000154930	1.05617
ACSS2 ENSG00000131069	0.978161
ACSS3 ENSG00000111058	0.999399
ACTA1 ENSG00000143632	1.00996
ACTA2 ENSG00000107796	1.02929
ACTB ENSG00000075624	1.05861
ACTBL2 ENSG00000169067	0.999241
ACTC1 ENSG00000159251	1.00662
ACTG1 ENSG00000184009	1.03965
ACTG2 ENSG00000163017	1.03212
ACTL10 ENSG00000182584	1.02075
ACTL6A ENSG00000136518	0.988074
ACTL6B ENSG00000077080	1.00392
ACTL7A ENSG00000187003	1.0493
ACTN1 ENSG00000072110	0.964723
ACTN2 ENSG00000077522	1.04816
ACTN3 ENSG00000248746	0.975491
ACTN4 ENSG00000130402	1.0313
ACTR10 ENSG00000131966	1.00431
ACTR1A ENSG00000138107	1.03162
ACTR1B ENSG00000115073	1.0159
ACTR2 ENSG00000138071	1.01597
ACTR3 ENSG00000115091	1.03049
ACTR3B ENSG00000133627	0.952761
ACTR3C ENSG00000106526	1.00312
ACTR5 ENSG00000101442	1.01045
ACTR6 ENSG00000075089	0.946232
ACTR8 ENSG00000113812	0.976719
ACTRT2 ENSG00000169717	1.00713
ACTRT3 ENSG00000184378	1.06233
ACVR1 ENSG00000115170	0.917184
ACVR1B ENSG00000135503	0.989802
ACVR1C ENSG00000123612	0.922851
ACVR2A ENSG00000121989	1.07284
ACVR2B ENSG00000114739	1.05881
ACVRL1 ENSG00000139567	0.979503
ACY1 ENSG00000243989	0.908958
ACY3 ENSG00000132744	1.00487
ACYP1 ENSG00000119640	0.965397
ACYP2 ENSG00000170634	0.930813
ADA ENSG00000196839	1.01108
ADAD1 ENSG00000164113	1.15986
ADAD2 ENSG00000140955	0.970073
ADAL ENSG00000168803	1.03221
ADAM10 ENSG00000137845	1.01996
ADAM11 ENSG00000073670	1.10019
ADAM12 ENSG00000148848	0.979239
ADAM15 ENSG00000143537	0.994451
ADAM17 ENSG00000151694	0.987143
ADAM18 ENSG00000168619	0.958819
ADAM19 ENSG00000135074	0.960651
ADAM2 ENSG00000104755	1.04015
ADAM20 ENSG00000134007	0.979162
ADAM22 ENSG00000008277	0.92859
ADAM23 ENSG00000114948	1.01926
ADAM28 ENSG00000042980	0.922428
ADAM29 ENSG00000168594	1.09645
ADAM30 ENSG00000134249	0.988652
ADAM32 ENSG00000197140	0.984091
ADAM33 ENSG00000149451	0.991089
ADAM7 ENSG00000069206	0.9661
ADAM8 ENSG00000151651	0.994448
ADAM9 ENSG00000168615	1.03296
ADAMDEC1 ENSG00000134028	1.01238
ADAMTS1 ENSG00000154734	1.07751
ADAMTS10 ENSG00000142303	0.992538
ADAMTS12 ENSG00000151388	1.03255
ADAMTS13 ENSG00000160323	1.07585
ADAMTS14 ENSG00000138316	1.02764
ADAMTS15 ENSG00000166106	0.945595
ADAMTS16 ENSG00000145536	0.957701
ADAMTS17 ENSG00000140470	0.957362
ADAMTS18 ENSG00000140873	0.960576
ADAMTS19 ENSG00000145808	0.96669
ADAMTS2 ENSG00000087116	1.06272
ADAMTS20 ENSG00000173157	1.04261
ADAMTS3 ENSG00000156140	0.928605
ADAMTS4 ENSG00000158859	1.00467
ADAMTS5 ENSG00000154736	1.00562
ADAMTS6 ENSG00000049192	0.973217
ADAMTS7 ENSG00000136378	0.925532
ADAMTS8 ENSG00000134917	1.0053
ADAMTS9 ENSG00000163638	1.00107
ADAMTSL1 ENSG00000178031	1.02017
ADAMTSL2 ENSG00000197859	1.02457
ADAMTSL3 ENSG00000156218	0.924903
ADAMTSL4 ENSG00000143382	1.01216
ADAMTSL5 ENSG00000185761	1.08172
ADAP1 ENSG00000105963	1.01371
ADAP2 ENSG00000184060	1.02284
ADAR ENSG00000160710	1.00243
ADARB1 ENSG00000197381	1.01365
ADARB2 ENSG00000185736	1.00993
ADAT1 ENSG00000065457	1.0194
ADAT2 ENSG00000189007	1.04304
ADAT3 ENSG00000213638	0.953652
ADCK1 ENSG00000063761	1.00722
ADCK2 ENSG00000133597	0.873095
ADCK3 ENSG00000163050	0.962153
ADCK4 ENSG00000123815	0.982657
ADCK5 ENSG00000173137	0.983141
ADCY1 ENSG00000164742	0.883557
ADCY10 ENSG00000143199	1.05198
ADCY2 ENSG00000078295	0.963549
ADCY3 ENSG00000138031	0.90035
ADCY4 ENSG00000129467	0.972153
ADCY5 ENSG00000173175	1.0468
ADCY6 ENSG00000174233	1.05195
ADCY7 ENSG00000121281	0.974188
ADCY8 ENSG00000155897	1.0182
ADCY9 ENSG00000162104	1.0594
ADCYAP1 ENSG00000141433	0.942823
ADCYAP1R1 ENSG00000078549	1.05284
ADD1 ENSG00000087274	1.01643
ADD2 ENSG00000075340	0.992676
ADD3 ENSG00000148700	0.968797
ADGB ENSG00000118492	1.0885
ADGRA1 ENSG00000197177	0.963255
ADGRA2 ENSG00000020181	1.05846
ADGRA3 ENSG00000152990	0.969216
ADGRB1 ENSG00000181790	0.99136
ADGRB2 ENSG00000121753	0.913093
ADGRB3 ENSG00000135298	0.964371
ADGRD1 ENSG00000111452	0.983091
ADGRD2 ENSG00000180264	0.968107
ADGRE1 ENSG00000174837	0.987288
ADGRE2 ENSG00000127507	1.02197
ADGRE3 ENSG00000131355	1.06109
ADGRE5 ENSG00000123146	1.00559
ADGRF1 ENSG00000153292	1.02938
ADGRF2 ENSG00000164393	0.950567
ADGRF3 ENSG00000173567	0.992279
ADGRF4 ENSG00000153294	1.08137
ADGRF5 ENSG00000069122	1.06823
ADGRG1 ENSG00000205336	1.04131
ADGRG2 ENSG00000173698	1.02158
ADGRG3 ENSG00000182885	1.03975
ADGRG4 ENSG00000156920	1.05202
ADGRG5 ENSG00000159618	1.03244
ADGRG6 ENSG00000112414	0.964391
ADGRG7 ENSG00000144820	0.997531
ADGRL1 ENSG00000072071	0.999321
ADGRL2 ENSG00000117114	0.986327
ADGRL3 ENSG00000150471	1.04847
ADGRL4 ENSG00000162618	0.973684
ADGRV1 ENSG00000164199	1.00983
ADH1A ENSG00000187758	0.965451
ADH1B ENSG00000196616	1.02737
ADH1C ENSG00000248144	1.01492
ADH4 ENSG00000198099	1.11786
ADH5 ENSG00000197894	1.0251
ADH6 ENSG00000172955	0.985407
ADH7 ENSG00000196344	1.03657
ADHFE1 ENSG00000147576	0.999666
ADI1 ENSG00000182551	0.969577
ADIG ENSG00000182035	1.0223
ADIPOQ ENSG00000181092	1.06288
ADIPOR1 ENSG00000159346	1.07729
ADIPOR2 ENSG00000006831	1.03016
ADIRF ENSG00000148671	1.00464
ADK ENSG00000156110	1.05427
ADM ENSG00000148926	1.00112
ADM2 ENSG00000128165	0.968392
ADM5 ENSG00000224420	0.971184
ADNP ENSG00000101126	0.98636
ADNP2 ENSG00000101544	0.977477
ADO ENSG00000181915	0.997225
ADORA1 ENSG00000163485	1.09484
ADORA2A ENSG00000128271	0.922709
ADORA2B ENSG00000170425	0.9584
ADORA3 ENSG00000282608	0.941749
ADPGK ENSG00000159322	0.991744
ADPRH ENSG00000144843	1.01162
ADPRHL1 ENSG00000153531	1.04335
ADPRHL2 ENSG00000116863	0.987757
ADPRM ENSG00000170222	0.99299
ADRA1A ENSG00000120907	0.941245
ADRA1B ENSG00000170214	0.98831
ADRA1D ENSG00000171873	1.04119
ADRA2A ENSG00000150594	1.08066
ADRA2B ENSG00000274286	0.942384
ADRA2C ENSG00000184160	1.00451
ADRB1 ENSG00000043591	1.08524
ADRB2 ENSG00000169252	0.990555
ADRB3 ENSG00000188778	1.05529
ADRM1 ENSG00000130706	1.0013
ADSL ENSG00000239900	1.07895
ADSS ENSG00000035687	1.03868
ADSSL1 ENSG00000185100	1.038
ADTRP ENSG00000111863	1.04337
AEBP1 ENSG00000106624	1.00278
AEBP2 ENSG00000139154	1.03577
AEN ENSG00000181026	1.00591
AES ENSG00000104964	1.00807
AF011889.5 ENSG00000241489	1.00253
AF111168.1 ENSG00000280308	0.993419
AF131216.1 ENSG00000280273	0.973306
AF165138.7 ENSG00000243440	0.951324
AFAP1 ENSG00000196526	1.00065
AFAP1L1 ENSG00000157510	1.01909
AFAP1L2 ENSG00000169129	0.998763
AFF1 ENSG00000172493	0.932199
AFF2 ENSG00000155966	1.05917
AFF3 ENSG00000144218	1.01017
AFF4 ENSG00000072364	1.02181
AFG3L2 ENSG00000141385	1.03406
AFM ENSG00000079557	1.01094
AFMID ENSG00000183077	0.991576
AFP ENSG00000081051	1.02091
AFTPH ENSG00000119844	1.05281
AGA ENSG00000038002	1.03596
AGAP1 ENSG00000157985	1.01714
AGAP14P ENSG00000279058	1.02731
AGAP2 ENSG00000135439	1.04007
AGAP3 ENSG00000133612	1.02569
AGAP4 ENSG00000188234	1.05063
AGAP5 ENSG00000172650	1.05998
AGAP6 ENSG00000204149	1.05708
AGAP9 ENSG00000204172	1.00572
AGBL1 ENSG00000273540	0.942547
AGBL2 ENSG00000165923	1.0157
AGBL3 ENSG00000146856	1.03991
AGBL4 ENSG00000186094	0.99542
AGBL5 ENSG00000084693	1.0041
AGER ENSG00000204305	1.04077
AGFG1 ENSG00000173744	0.985299
AGFG2 ENSG00000106351	0.996517
AGGF1 ENSG00000164252	0.988073
AGK ENSG00000006530	0.972163
AGL ENSG00000162688	0.938445
AGMAT ENSG00000116771	1.00974
AGMO ENSG00000187546	1.08724
AGO1 ENSG00000092847	1.03367
AGO2 ENSG00000123908	0.98591
AGO3 ENSG00000126070	1.04881
AGO4 ENSG00000134698	0.959536
AGPAT1 ENSG00000204310	0.896033
AGPAT2 ENSG00000169692	0.951351
AGPAT3 ENSG00000160216	1.00996
AGPAT4 ENSG00000026652	0.946332
AGPAT5 ENSG00000155189	0.980643
AGPS ENSG00000018510	1.01259
AGR2 ENSG00000106541	1.01673
AGR3 ENSG00000173467	0.988463
AGRN ENSG00000188157	1.00173
AGRP ENSG00000159723	1.0371
AGT ENSG00000135744	1.04938
AGTPBP1 ENSG00000135049	0.989182
AGTR1 ENSG00000144891	1.04587
AGTRAP ENSG00000177674	0.975297
AGXT ENSG00000172482	0.983672
AGXT2 ENSG00000113492	1.0422
AHCTF1 ENSG00000153207	1.06664
AHCY ENSG00000101444	1.03651
AHCYL1 ENSG00000168710	0.969609
AHCYL2 ENSG00000158467	1.01691
AHDC1 ENSG00000126705	1.00155
AHI1 ENSG00000135541	0.990774
AHNAK ENSG00000124942	1.07468
AHNAK2 ENSG00000185567	1.01069
AHR ENSG00000106546	0.990689
AHRR ENSG00000063438	1.0128
AHSA1 ENSG00000100591	0.974556
AHSA2 ENSG00000173209	1.0106
AHSG ENSG00000145192	1.08229
AHSP ENSG00000169877	1.00688
AICDA ENSG00000111732	0.967102
AIDA ENSG00000186063	1.00998
AIF1 ENSG00000204472	0.988138
AIF1L ENSG00000126878	0.938362
AIFM1 ENSG00000156709	0.898018
AIFM2 ENSG00000042286	1.03432
AIFM3 ENSG00000183773	1.01217
AIG1 ENSG00000146416	1.04538
AIM1 ENSG00000112297	0.929965
AIM1L ENSG00000176092	0.967882
AIM2 ENSG00000163568	0.907958
AIMP1 ENSG00000164022	1.04011
AIMP2 ENSG00000106305	0.975289
AIP ENSG00000110711	1.0533
AIPL1 ENSG00000129221	1.01979
AIRE ENSG00000160224	0.95314
AJ239318.1 ENSG00000280108	0.940443
AJAP1 ENSG00000196581	0.936364
AJUBA ENSG00000129474	1.01067
AK1 ENSG00000106992	1.05244
AK2 ENSG00000004455	1.033
AK3 ENSG00000147853	1.04363
AK4 ENSG00000162433	1.0167
AK5 ENSG00000154027	0.980549
AK6 ENSG00000085231	1.11355
AK7 ENSG00000140057	0.978696
AK8 ENSG00000165695	1.08901
AK9 ENSG00000155085	0.960938
AKAP1 ENSG00000121057	1.02069
AKAP10 ENSG00000108599	0.988591
AKAP11 ENSG00000023516	1.03511
AKAP12 ENSG00000131016	0.979838
AKAP13 ENSG00000170776	1.07275
AKAP14 ENSG00000186471	0.976034
AKAP17A ENSG00000197976	1.01755
AKAP3 ENSG00000111254	0.980098
AKAP4 ENSG00000147081	1.06224
AKAP5 ENSG00000179841	0.925211
AKAP6 ENSG00000151320	1.04872
AKAP7 ENSG00000118507	1.03556
AKAP8 ENSG00000105127	0.983614
AKAP8L ENSG00000011243	0.956382
AKAP9 ENSG00000127914	0.996467
AKIP1 ENSG00000166452	0.965504
AKIRIN1 ENSG00000174574	0.980775
AKIRIN2 ENSG00000135334	1.08981
AKNA ENSG00000106948	0.95285
AKNAD1 ENSG00000162641	0.937209
AKR1A1 ENSG00000117448	1.0955
AKR1B1 ENSG00000085662	1.05977
AKR1B10 ENSG00000198074	0.988832
AKR1B15 ENSG00000227471	1.03934
AKR1C1 ENSG00000187134	0.92846
AKR1C2 ENSG00000151632	1.05674
AKR1C3 ENSG00000196139	1.01611
AKR1C4 ENSG00000198610	1.10718
AKR1D1 ENSG00000122787	1.00986
AKR1E2 ENSG00000165568	1.06901
AKR7A2 ENSG00000053371	1.05923
AKR7A3 ENSG00000162482	0.927859
AKR7L ENSG00000211454	0.990584
AKT1 ENSG00000142208	0.909161
AKT1S1 ENSG00000204673	0.987723
AKT2 ENSG00000105221	0.988638
AKT3 ENSG00000117020	0.972092
AKTIP ENSG00000166971	1.05966
AL023806.1 ENSG00000280184	1.02158
AL049794.1 ENSG00000280240	1.03543
AL049872.1 ENSG00000279963	0.949183
AL133475.1 ENSG00000281602	0.993659
AL135745.1 ENSG00000279654	1.06157
AL135787.1 ENSG00000283263	1.04041
AL354828.1 ENSG00000279282	1.06276
AL354828.2 ENSG00000280175	0.988368
AL356053.1 ENSG00000150076	0.982912
AL356289.1 ENSG00000279096	1.00217
AL356585.1 ENSG00000279081	0.922946
AL357140.1 ENSG00000280113	0.950043
AL358852.1 ENSG00000278899	1.04576
AL365181.1 ENSG00000280316	1.0224
AL513523.2 ENSG00000279767	0.990426
AL589743.1 ENSG00000279508	1.07616
AL590235.1 ENSG00000280230	0.951011
AL645922.1 ENSG00000279546	1.00208
ALAD ENSG00000148218	1.04233
ALAS1 ENSG00000023330	0.947341
ALAS2 ENSG00000158578	0.989369
ALB ENSG00000163631	1.00847
ALCAM ENSG00000170017	1.01308
ALDH16A1 ENSG00000161618	0.948533
ALDH18A1 ENSG00000059573	0.931429
ALDH1A1 ENSG00000165092	1.0728
ALDH1A2 ENSG00000128918	0.924228
ALDH1A3 ENSG00000184254	1.01148
ALDH1B1 ENSG00000137124	0.993124
ALDH1L1 ENSG00000144908	1.06611
ALDH1L2 ENSG00000136010	0.946815
ALDH3A1 ENSG00000108602	1.02393
ALDH3A2 ENSG00000072210	0.98037
ALDH3B1 ENSG00000006534	1.00366
ALDH3B2 ENSG00000132746	1.03825
ALDH4A1 ENSG00000159423	0.997025
ALDH5A1 ENSG00000112294	0.995637
ALDH6A1 ENSG00000119711	0.976179
ALDH7A1 ENSG00000164904	1.03895
ALDH8A1 ENSG00000118514	1.05586
ALDH9A1 ENSG00000143149	0.948012
ALDOA ENSG00000149925	0.998743
ALDOB ENSG00000136872	0.956283
ALDOC ENSG00000109107	1.03479
ALG1 ENSG00000033011	1.0104
ALG10 ENSG00000139133	1.03494
ALG10B ENSG00000175548	1.02523
ALG11 ENSG00000253710	0.975202
ALG12 ENSG00000182858	0.918699
ALG13 ENSG00000101901	0.975057
ALG14 ENSG00000172339	0.944357
ALG1L ENSG00000189366	0.934032
ALG1L2 ENSG00000251287	1.00864
ALG2 ENSG00000119523	1.02813
ALG3 ENSG00000214160	0.916719
ALG5 ENSG00000120697	0.978729
ALG6 ENSG00000088035	1.01412
ALG8 ENSG00000159063	1.0169
ALG9 ENSG00000086848	0.997378
ALK ENSG00000171094	1.05067
ALKBH1 ENSG00000100601	1.00139
ALKBH2 ENSG00000189046	1.02838
ALKBH3 ENSG00000166199	0.913622
ALKBH4 ENSG00000160993	1.04106
ALKBH5 ENSG00000091542	0.978558
ALKBH6 ENSG00000239382	1.06077
ALKBH7 ENSG00000125652	1.09266
ALKBH8 ENSG00000137760	1.03428
ALLC ENSG00000151360	0.966403
ALMS1 ENSG00000116127	0.991332
ALOX12 ENSG00000108839	1.0517
ALOX12B ENSG00000179477	1.02547
ALOX15 ENSG00000161905	1.02942
ALOX15B ENSG00000179593	0.964924
ALOX5 ENSG00000012779	0.988019
ALOX5AP ENSG00000132965	0.960357
ALOXE3 ENSG00000179148	1.00927
ALPK1 ENSG00000073331	0.996738
ALPK2 ENSG00000198796	1.04147
ALPK3 ENSG00000136383	0.964978
ALPL ENSG00000162551	1.03641
ALPP ENSG00000163283	1.02623
ALS2 ENSG00000003393	1.08186
ALS2CL ENSG00000178038	0.834246
ALS2CR11 ENSG00000155754	0.985576
ALS2CR12 ENSG00000155749	0.966693
ALX1 ENSG00000180318	0.994437
ALX3 ENSG00000156150	1.03322
ALX4 ENSG00000052850	0.930886
ALYREF ENSG00000183684	0.986264
AMACR ENSG00000242110	0.923742
AMBN ENSG00000178522	1.0828
AMBP ENSG00000106927	0.990879
AMBRA1 ENSG00000110497	0.96637
AMD1 ENSG00000123505	0.996368
AMDHD1 ENSG00000139344	0.969174
AMDHD2 ENSG00000162066	1.02272
AMELX ENSG00000125363	1.00067
AMELY ENSG00000099721	1.04561
AMER1 ENSG00000184675	1.07693
AMER2 ENSG00000165566	1.01537
AMER3 ENSG00000178171	0.994193
AMFR ENSG00000159461	0.989377
AMH ENSG00000104899	0.920758
AMHR2 ENSG00000135409	1.06561
AMIGO1 ENSG00000181754	1.00402
AMIGO2 ENSG00000139211	1.00802
AMIGO3 ENSG00000176020	0.997036
AMMECR1 ENSG00000101935	1.01766
AMMECR1L ENSG00000144233	0.97437
AMN ENSG00000166126	0.998276
AMN1 ENSG00000151743	1.00737
AMOT ENSG00000126016	0.972748
AMOTL1 ENSG00000166025	1.02712
AMOTL2 ENSG00000114019	1.02222
AMPD1 ENSG00000116748	0.940885
AMPD2 ENSG00000116337	0.943676
AMPD3 ENSG00000133805	1.04651
AMPH ENSG00000078053	1.05034
AMT ENSG00000145020	0.962493
AMTN ENSG00000187689	1.0252
AMY1A ENSG00000237763	0.982772
AMY1B ENSG00000174876	1.03599
AMY1C ENSG00000187733	0.9136
AMY2A ENSG00000243480	0.963844
AMY2B ENSG00000240038	0.997856
AMZ1 ENSG00000174945	1.08735
AMZ2 ENSG00000196704	1.00311
ANAPC1 ENSG00000153107	0.993468
ANAPC10 ENSG00000164162	0.976321
ANAPC11 ENSG00000141552	1.03192
ANAPC13 ENSG00000129055	0.989432
ANAPC15 ENSG00000110200	0.963255
ANAPC16 ENSG00000166295	0.951725
ANAPC2 ENSG00000176248	1.04363
ANAPC4 ENSG00000053900	0.985012
ANAPC5 ENSG00000089053	0.983263
ANAPC7 ENSG00000196510	1.00797
ANG ENSG00000214274	1.06191
ANGEL1 ENSG00000013523	1.02763
ANGEL2 ENSG00000174606	0.970291
ANGPT1 ENSG00000154188	0.909588
ANGPT2 ENSG00000091879	0.99915
ANGPT4 ENSG00000101280	0.939855
ANGPTL1 ENSG00000116194	0.999744
ANGPTL2 ENSG00000136859	0.993725
ANGPTL3 ENSG00000132855	0.991488
ANGPTL4 ENSG00000167772	0.968934
ANGPTL5 ENSG00000187151	1.06212
ANGPTL6 ENSG00000130812	1.01613
ANGPTL7 ENSG00000171819	0.9939
ANGPTL8 ENSG00000130173	1.01563
ANHX ENSG00000227059	1.01363
ANK1 ENSG00000029534	0.985822
ANK2 ENSG00000145362	0.958608
ANK3 ENSG00000151150	0.936498
ANKAR ENSG00000151687	0.993877
ANKDD1A ENSG00000166839	0.989663
ANKDD1B ENSG00000189045	1.00068
ANKEF1 ENSG00000132623	1.04663
ANKFN1 ENSG00000153930	0.966362
ANKFY1 ENSG00000185722	0.946783
ANKH ENSG00000154122	1.07365
ANKHD1 ENSG00000131503	1.03808
ANKHD1-EIF4EBP3 ENSG00000254996	0.92264
ANKIB1 ENSG00000001629	1.01052
ANKK1 ENSG00000170209	0.999985
ANKLE1 ENSG00000160117	0.985442
ANKLE2 ENSG00000176915	0.954273
ANKMY1 ENSG00000144504	1.08954
ANKMY2 ENSG00000106524	1.04476
ANKRA2 ENSG00000164331	0.952253
ANKRD1 ENSG00000148677	1.00093
ANKRD10 ENSG00000088448	0.95405
ANKRD11 ENSG00000167522	1.09227
ANKRD12 ENSG00000101745	0.990098
ANKRD13A ENSG00000076513	0.971951
ANKRD13B ENSG00000198720	0.917703
ANKRD13C ENSG00000118454	1.02441
ANKRD13D ENSG00000172932	0.997808
ANKRD16 ENSG00000134461	0.954547
ANKRD17 ENSG00000132466	1.02141
ANKRD18A ENSG00000180071	0.977604
ANKRD18B ENSG00000230453	1.04147
ANKRD2 ENSG00000165887	1.00047
ANKRD20A1 ENSG00000260691	1.04171
ANKRD20A2 ENSG00000183148	0.964391
ANKRD20A3 ENSG00000276203	0.973852
ANKRD20A4 ENSG00000172014	0.959456
ANKRD22 ENSG00000152766	0.891845
ANKRD23 ENSG00000163126	0.941362
ANKRD24 ENSG00000089847	1.00299
ANKRD26 ENSG00000107890	0.984598
ANKRD27 ENSG00000105186	0.986835
ANKRD28 ENSG00000206560	0.953699
ANKRD29 ENSG00000154065	0.954737
ANKRD30A ENSG00000148513	0.983625
ANKRD30B ENSG00000180777	1.03719
ANKRD30BL ENSG00000163046	1.06863
ANKRD31 ENSG00000145700	0.963006
ANKRD33 ENSG00000167612	0.981538
ANKRD33B ENSG00000164236	0.972421
ANKRD34A ENSG00000272031	0.995947
ANKRD34B ENSG00000189127	1.02764
ANKRD34C ENSG00000235711	1.01619
ANKRD35 ENSG00000198483	1.02042
ANKRD36 ENSG00000135976	0.988919
ANKRD36B ENSG00000196912	1.08517
ANKRD36C ENSG00000174501	1.03485
ANKRD37 ENSG00000186352	1.0115
ANKRD39 ENSG00000213337	1.02598
ANKRD40 ENSG00000154945	1.0521
ANKRD42 ENSG00000137494	1.0064
ANKRD44 ENSG00000065413	1.04403
ANKRD45 ENSG00000183831	0.953796
ANKRD46 ENSG00000186106	0.968171
ANKRD49 ENSG00000168876	1.00846
ANKRD50 ENSG00000151458	1.00664
ANKRD52 ENSG00000139645	1.07333
ANKRD53 ENSG00000144031	0.995325
ANKRD54 ENSG00000100124	1.04014
ANKRD55 ENSG00000164512	0.95927
ANKRD6 ENSG00000135299	1.0347
ANKRD61 ENSG00000157999	1.01283
ANKRD62 ENSG00000181626	1.01972
ANKRD65 ENSG00000235098	1.0487
ANKRD66 ENSG00000230062	0.983392
ANKRD7 ENSG00000106013	0.997841
ANKRD9 ENSG00000156381	1.00536
ANKS1A ENSG00000064999	1.04441
ANKS1B ENSG00000185046	0.995621
ANKS3 ENSG00000168096	1.07226
ANKS4B ENSG00000175311	0.92572
ANKS6 ENSG00000165138	1.06643
ANKUB1 ENSG00000206199	0.974802
ANKZF1 ENSG00000163516	0.974659
ANLN ENSG00000011426	0.964209
ANO1 ENSG00000131620	0.923641
ANO10 ENSG00000160746	0.977405
ANO2 ENSG00000047617	0.985648
ANO3 ENSG00000134343	1.06385
ANO4 ENSG00000151572	0.901372
ANO5 ENSG00000171714	1.0134
ANO6 ENSG00000177119	1.00249
ANO7 ENSG00000146205	1.03138
ANO8 ENSG00000074855	0.995209
ANO9 ENSG00000185101	1.03686
ANOS1 ENSG00000011201	1.04552
ANP32A ENSG00000140350	0.973924
ANP32B ENSG00000136938	0.939871
ANP32D ENSG00000139223	0.996121
ANP32E ENSG00000143401	0.958118
ANPEP ENSG00000166825	1.03594
ANTXR1 ENSG00000169604	0.990223
ANTXR2 ENSG00000163297	0.97066
ANTXRL ENSG00000274209	1.05687
ANXA1 ENSG00000135046	0.970831
ANXA10 ENSG00000109511	0.974865
ANXA11 ENSG00000122359	1.01944
ANXA13 ENSG00000104537	1.01868
ANXA2 ENSG00000182718	1.01082
ANXA2R ENSG00000177721	0.946771
ANXA3 ENSG00000138772	0.908011
ANXA4 ENSG00000196975	0.976854
ANXA5 ENSG00000164111	1.02659
ANXA6 ENSG00000197043	1.02156
ANXA7 ENSG00000138279	1.01044
ANXA8 ENSG00000265190	1.06495
ANXA8L1 ENSG00000264230	0.980132
ANXA9 ENSG00000143412	1.05589
AOAH ENSG00000136250	0.967842
AOC1 ENSG00000002726	0.930224
AOC2 ENSG00000131480	1.04251
AOC3 ENSG00000131471	1.02406
AOX1 ENSG00000138356	0.989279
AP000275.65 ENSG00000265590	1.02262
AP000295.9 ENSG00000249624	0.959144
AP000304.12 ENSG00000249209	1.0127
AP000349.2 ENSG00000280178	0.95535
AP000350.10 ENSG00000251357	0.959618
AP000687.1 ENSG00000280170	1.00757
AP000721.4 ENSG00000256100	0.984701
AP000769.1 ENSG00000279576	1.01848
AP000866.1 ENSG00000279342	0.978332
AP001888.1 ENSG00000281781	0.959714
AP002962.1 ENSG00000279906	0.98843
AP006285.2 ENSG00000278919	0.987
AP1AR ENSG00000138660	0.993593
AP1B1 ENSG00000100280	0.951717
AP1G1 ENSG00000166747	0.980877
AP1G2 ENSG00000213983	0.973825
AP1M1 ENSG00000072958	0.897562
AP1M2 ENSG00000129354	0.987352
AP1S1 ENSG00000106367	1.07705
AP1S2 ENSG00000182287	0.906789
AP1S3 ENSG00000152056	0.952916
AP2A1 ENSG00000196961	1.0289
AP2A2 ENSG00000183020	1.03498
AP2B1 ENSG00000006125	0.998725
AP2M1 ENSG00000161203	0.924635
AP2S1 ENSG00000042753	0.966727
AP3B1 ENSG00000132842	0.985306
AP3B2 ENSG00000103723	0.974749
AP3D1 ENSG00000065000	0.976975
AP3M1 ENSG00000185009	0.993047
AP3M2 ENSG00000070718	0.994652
AP3S1 ENSG00000177879	0.966717
AP3S2 ENSG00000157823	1.03667
AP4B1 ENSG00000134262	0.982002
AP4E1 ENSG00000081014	1.00551
AP4M1 ENSG00000221838	1.00927
AP4S1 ENSG00000100478	1.04098
AP5B1 ENSG00000254470	0.99042
AP5M1 ENSG00000053770	1.00198
AP5S1 ENSG00000125843	0.950235
AP5Z1 ENSG00000242802	0.945335
APAF1 ENSG00000120868	0.994206
APBA1 ENSG00000107282	0.971847
APBA2 ENSG00000034053	1.08936
APBA3 ENSG00000011132	0.964434
APBB1 ENSG00000166313	0.946291
APBB1IP ENSG00000077420	0.961636
APBB2 ENSG00000163697	0.955725
APBB3 ENSG00000113108	0.97897
APC ENSG00000134982	1.05661
APC2 ENSG00000115266	0.933513
APCDD1 ENSG00000154856	1.00066
APCDD1L ENSG00000198768	0.917608
APCS ENSG00000132703	0.994156
APEH ENSG00000164062	1.02728
APELA ENSG00000248329	1.03217
APEX1 ENSG00000100823	0.994173
APEX2 ENSG00000169188	0.970894
APH1A ENSG00000117362	1.02225
APH1B ENSG00000138613	1.06034
API5 ENSG00000166181	1.03391
APIP ENSG00000149089	0.933793
APITD1 ENSG00000175279	1.11428
APITD1-CORT ENSG00000251503	0.929648
APLF ENSG00000169621	0.997611
APLN ENSG00000171388	0.948122
APLNR ENSG00000134817	1.01194
APLP1 ENSG00000105290	1.01151
APLP2 ENSG00000084234	1.08281
APMAP ENSG00000101474	1.04022
APOA1 ENSG00000118137	1.03299
APOA2 ENSG00000158874	0.965331
APOB ENSG00000084674	0.976887
APOBEC1 ENSG00000111701	0.996692
APOBEC2 ENSG00000124701	0.987622
APOBEC3A ENSG00000128383	0.98587
APOBEC3B ENSG00000179750	1.04018
APOBEC3C ENSG00000244509	0.978219
APOBEC3D ENSG00000243811	0.982477
APOBEC3F ENSG00000128394	0.988626
APOBEC3G ENSG00000239713	1.05173
APOBEC3H ENSG00000100298	0.999585
APOBEC4 ENSG00000173627	1.01898
APOBR ENSG00000184730	0.896282
APOC1 ENSG00000130208	0.975377
APOC2 ENSG00000234906	0.923061
APOC3 ENSG00000110245	0.990415
APOC4 ENSG00000267467	1.04708
APOD ENSG00000189058	1.00672
APOE ENSG00000130203	0.920879
APOF ENSG00000175336	0.876727
APOH ENSG00000091583	0.993965
APOL1 ENSG00000100342	0.931418
APOL2 ENSG00000128335	0.940348
APOL3 ENSG00000128284	1.01212
APOL4 ENSG00000100336	1.0707
APOL6 ENSG00000221963	0.951869
APOLD1 ENSG00000178878	0.980009
APOM ENSG00000204444	1.10992
APOO ENSG00000184831	1.04073
APOOL ENSG00000155008	1.06153
APP ENSG00000142192	0.94463
APPBP2 ENSG00000062725	1.03032
APPL1 ENSG00000157500	1.01213
APPL2 ENSG00000136044	0.971736
APRT ENSG00000198931	1.05072
APTX ENSG00000137074	0.993711
AQP1 ENSG00000240583	1.00935
AQP10 ENSG00000143595	1.02116
AQP11 ENSG00000178301	1.03205
AQP12A ENSG00000184945	1.01497
AQP12B ENSG00000185176	1.01683
AQP2 ENSG00000167580	0.991476
AQP3 ENSG00000165272	1.03522
AQP4 ENSG00000171885	1.06164
AQP5 ENSG00000161798	1.00851
AQP6 ENSG00000086159	1.012
AQP7 ENSG00000165269	0.995448
AQP8 ENSG00000103375	1.01406
AQP9 ENSG00000103569	1.00306
AQR ENSG00000021776	1.08118
AR ENSG00000169083	0.997693
ARAF ENSG00000078061	1.02557
ARAP1 ENSG00000186635	1.05034
ARAP2 ENSG00000047365	1.05869
ARAP3 ENSG00000120318	0.984643
ARC ENSG00000198576	0.942988
ARCN1 ENSG00000095139	1.00322
AREG ENSG00000109321	1.06099
AREL1 ENSG00000119682	0.92132
ARF1 ENSG00000143761	0.963497
ARF3 ENSG00000134287	1.00435
ARF4 ENSG00000168374	1.05596
ARF5 ENSG00000004059	0.946188
ARF6 ENSG00000165527	1.04367
ARFGAP1 ENSG00000101199	0.976917
ARFGAP2 ENSG00000149182	1.07367
ARFGAP3 ENSG00000242247	1.05123
ARFGEF1 ENSG00000066777	1.08609
ARFGEF2 ENSG00000124198	1.03216
ARFGEF3 ENSG00000112379	1.04586
ARFIP1 ENSG00000164144	0.982286
ARFIP2 ENSG00000132254	0.986113
ARFRP1 ENSG00000101246	1.05782
ARG1 ENSG00000118520	1.05444
ARG2 ENSG00000081181	0.945547
ARGFX ENSG00000186103	0.94502
ARGLU1 ENSG00000134884	1.0205
ARHGAP1 ENSG00000175220	1.11349
ARHGAP10 ENSG00000071205	0.914143
ARHGAP11A ENSG00000198826	1.00139
ARHGAP11B ENSG00000187951	0.939975
ARHGAP12 ENSG00000165322	1.03047
ARHGAP15 ENSG00000075884	0.976891
ARHGAP17 ENSG00000140750	0.985969
ARHGAP18 ENSG00000146376	0.898864
ARHGAP19 ENSG00000213390	1.00984
ARHGAP20 ENSG00000137727	0.9705
ARHGAP21 ENSG00000107863	0.965073
ARHGAP22 ENSG00000128805	0.987503
ARHGAP23 ENSG00000275832	0.917711
ARHGAP24 ENSG00000138639	1.0331
ARHGAP25 ENSG00000163219	1.00866
ARHGAP26 ENSG00000145819	0.907926
ARHGAP27 ENSG00000159314	0.96074
ARHGAP28 ENSG00000088756	1.02767
ARHGAP29 ENSG00000137962	0.993043
ARHGAP30 ENSG00000186517	1.01375
ARHGAP31 ENSG00000031081	0.990178
ARHGAP32 ENSG00000134909	1.04943
ARHGAP33 ENSG00000004777	0.954313
ARHGAP35 ENSG00000160007	1.02781
ARHGAP36 ENSG00000147256	1.08158
ARHGAP39 ENSG00000147799	1.01352
ARHGAP4 ENSG00000089820	0.970982
ARHGAP40 ENSG00000124143	0.92722
ARHGAP42 ENSG00000165895	0.942495
ARHGAP44 ENSG00000006740	0.889299
ARHGAP45 ENSG00000180448	1.03108
ARHGAP5 ENSG00000100852	1.08145
ARHGAP6 ENSG00000047648	1.03527
ARHGAP8 ENSG00000241484	1.05833
ARHGAP9 ENSG00000123329	1.03508
ARHGDIA ENSG00000141522	0.980366
ARHGDIB ENSG00000111348	0.953816
ARHGDIG ENSG00000242173	1.01299
ARHGEF1 ENSG00000076928	1.0356
ARHGEF10 ENSG00000104728	0.972513
ARHGEF10L ENSG00000074964	1.04241
ARHGEF11 ENSG00000132694	0.983376
ARHGEF12 ENSG00000196914	0.99829
ARHGEF15 ENSG00000198844	0.966736
ARHGEF16 ENSG00000130762	0.986535
ARHGEF17 ENSG00000110237	0.98987
ARHGEF18 ENSG00000104880	1.02475
ARHGEF19 ENSG00000142632	0.913368
ARHGEF2 ENSG00000116584	0.968659
ARHGEF25 ENSG00000240771	0.950401
ARHGEF26 ENSG00000114790	0.994909
ARHGEF28 ENSG00000214944	0.986244
ARHGEF3 ENSG00000163947	1.00052
ARHGEF33 ENSG00000214694	1.07025
ARHGEF35 ENSG00000213214	1.03612
ARHGEF37 ENSG00000183111	1.03601
ARHGEF38 ENSG00000236699	0.939602
ARHGEF39 ENSG00000137135	1.05098
ARHGEF4 ENSG00000136002	1.03061
ARHGEF40 ENSG00000165801	0.984437
ARHGEF5 ENSG00000050327	0.998723
ARHGEF6 ENSG00000129675	0.991803
ARHGEF7 ENSG00000102606	1.01611
ARHGEF9 ENSG00000131089	0.982161
ARID1A ENSG00000117713	1.00506
ARID1B ENSG00000049618	0.978676
ARID2 ENSG00000189079	1.02998
ARID3A ENSG00000116017	1.02575
ARID3B ENSG00000179361	0.971163
ARID4A ENSG00000032219	1.07359
ARID4B ENSG00000054267	0.947725
ARID5A ENSG00000196843	1.00364
ARID5B ENSG00000150347	0.988476
ARIH1 ENSG00000166233	1.0906
ARIH2 ENSG00000177479	0.972659
ARIH2OS ENSG00000221883	0.971623
ARL1 ENSG00000120805	0.912101
ARL10 ENSG00000175414	1.02274
ARL11 ENSG00000152213	1.03718
ARL13B ENSG00000169379	0.979376
ARL14 ENSG00000179674	0.971766
ARL14EP ENSG00000152219	0.91391
ARL15 ENSG00000185305	1.0464
ARL16 ENSG00000214087	0.95909
ARL17A ENSG00000185829	0.97933
ARL17B ENSG00000228696	1.10616
ARL2 ENSG00000213465	0.988102
ARL2BP ENSG00000102931	1.01203
ARL3 ENSG00000138175	1.00564
ARL4A ENSG00000122644	1.00221
ARL4C ENSG00000188042	1.00475
ARL4D ENSG00000175906	0.961743
ARL5A ENSG00000162980	1.01084
ARL5B ENSG00000165997	0.996804
ARL5C ENSG00000141748	0.908437
ARL6 ENSG00000113966	1.03767
ARL6IP1 ENSG00000170540	1.02539
ARL6IP4 ENSG00000182196	1.04402
ARL6IP5 ENSG00000144746	1.0091
ARL6IP6 ENSG00000177917	1.0185
ARL8A ENSG00000143862	0.958667
ARL8B ENSG00000134108	0.967473
ARL9 ENSG00000196503	1.01225
ARMC1 ENSG00000104442	1.03907
ARMC10 ENSG00000170632	1.04771
ARMC12 ENSG00000157343	0.964123
ARMC2 ENSG00000118690	0.952236
ARMC3 ENSG00000165309	0.971207
ARMC4 ENSG00000169126	1.01475
ARMC5 ENSG00000140691	0.96113
ARMC6 ENSG00000105676	0.989624
ARMC7 ENSG00000125449	0.976656
ARMC8 ENSG00000114098	1.04941
ARMC9 ENSG00000135931	0.95379
ARMCX1 ENSG00000126947	1.02143
ARMCX2 ENSG00000184867	0.965088
ARMCX3 ENSG00000102401	0.959862
ARMCX4 ENSG00000196440	1.0526
ARMCX5 ENSG00000125962	0.965284
ARMCX6 ENSG00000198960	0.975596
ARMS2 ENSG00000254636	1.0049
ARMT1 ENSG00000146476	1.01935
ARNT ENSG00000143437	0.99366
ARNT2 ENSG00000172379	0.979846
ARNTL ENSG00000133794	0.927448
ARNTL2 ENSG00000029153	1.05645
ARPC1A ENSG00000241685	0.954343
ARPC1B ENSG00000130429	0.94899
ARPC2 ENSG00000163466	0.887132
ARPC3 ENSG00000111229	1.1184
ARPC4 ENSG00000241553	0.932456
ARPC5 ENSG00000162704	0.97089
ARPC5L ENSG00000136950	1.05188
ARPIN ENSG00000242498	1.03447
ARPP19 ENSG00000128989	1.02296
ARPP21 ENSG00000172995	1.05651
ARRB1 ENSG00000137486	1.05418
ARRB2 ENSG00000141480	0.995438
ARRDC1 ENSG00000197070	0.912092
ARRDC2 ENSG00000105643	0.98201
ARRDC3 ENSG00000113369	1.02328
ARRDC4 ENSG00000140450	0.991101
ARRDC5 ENSG00000205784	0.953977
ARSA ENSG00000100299	1.00491
ARSB ENSG00000113273	0.97216
ARSD ENSG00000006756	1.01797
ARSE ENSG00000157399	1.05061
ARSF ENSG00000062096	1.04171
ARSG ENSG00000141337	0.975576
ARSI ENSG00000183876	0.974596
ARSJ ENSG00000180801	1.01285
ARSK ENSG00000164291	0.984713
ART3 ENSG00000156219	0.951483
ART4 ENSG00000111339	1.03238
ART5 ENSG00000167311	0.94357
ARTN ENSG00000117407	1.08478
ARV1 ENSG00000173409	0.956836
ARVCF ENSG00000099889	1.06649
ARX ENSG00000004848	0.956508
AS3MT ENSG00000214435	0.974513
ASAH1 ENSG00000104763	0.99084
ASAH2 ENSG00000188611	0.971517
ASAH2B ENSG00000204147	1.05776
ASAP1 ENSG00000153317	1.02071
ASAP2 ENSG00000151693	1.01059
ASAP3 ENSG00000088280	1.02926
ASB1 ENSG00000065802	0.960146
ASB10 ENSG00000146926	0.986169
ASB11 ENSG00000165192	0.927215
ASB12 ENSG00000198881	0.96674
ASB13 ENSG00000196372	1.0301
ASB14 ENSG00000239388	0.989508
ASB15 ENSG00000146809	1.02479
ASB16 ENSG00000161664	0.95682
ASB17 ENSG00000154007	0.968023
ASB18 ENSG00000182177	1.00148
ASB2 ENSG00000100628	0.961114
ASB3 ENSG00000115239	1.04386
ASB4 ENSG00000005981	0.999745
ASB5 ENSG00000164122	0.992447
ASB6 ENSG00000148331	1.00989
ASB7 ENSG00000183475	0.978796
ASB8 ENSG00000177981	1.02639
ASB9 ENSG00000102048	0.996419
ASCC1 ENSG00000138303	1.07598
ASCC2 ENSG00000100325	1.04322
ASCC3 ENSG00000112249	1.14739
ASCL1 ENSG00000139352	1.00441
ASCL2 ENSG00000183734	0.98597
ASCL3 ENSG00000176009	0.981918
ASCL4 ENSG00000187855	0.988811
ASCL5 ENSG00000232237	1.00407
ASF1A ENSG00000111875	1.09539
ASF1B ENSG00000105011	1.06013
ASGR1 ENSG00000141505	0.95494
ASGR2 ENSG00000161944	0.971323
ASH1L ENSG00000116539	0.945991
ASH2L ENSG00000129691	0.92863
ASIC1 ENSG00000110881	1.02647
ASIC2 ENSG00000108684	1.01781
ASIC3 ENSG00000213199	0.988109
ASIC4 ENSG00000072182	0.956317
ASIC5 ENSG00000256394	1.04773
ASIP ENSG00000101440	1.01871
ASL ENSG00000126522	1.12179
ASMT ENSG00000196433	1.04761
ASMTL ENSG00000169093	1.14842
ASNA1 ENSG00000198356	0.995572
ASNS ENSG00000070669	0.931276
ASNSD1 ENSG00000138381	0.93061
ASPA ENSG00000108381	0.965826
ASPDH ENSG00000204653	1.0568
ASPG ENSG00000166183	0.974841
ASPH ENSG00000198363	1.0682
ASPHD1 ENSG00000174939	0.991311
ASPHD2 ENSG00000128203	1.04496
ASPM ENSG00000066279	0.965198
ASPN ENSG00000106819	0.998249
ASPRV1 ENSG00000244617	1.03459
ASPSCR1 ENSG00000169696	0.912855
ASRGL1 ENSG00000162174	0.976525
ASS1 ENSG00000130707	1.00507
ASTE1 ENSG00000034533	1.11287
ASTN1 ENSG00000152092	0.99695
ASTN2 ENSG00000148219	1.04432
ASUN ENSG00000064102	0.999157
ASXL1 ENSG00000171456	0.990303
ASXL2 ENSG00000143970	0.901546
ASXL3 ENSG00000141431	0.99404
ASZ1 ENSG00000154438	0.976873
ATAD1 ENSG00000138138	1.05627
ATAD2 ENSG00000156802	0.99975
ATAD2B ENSG00000119778	0.996469
ATAD3A ENSG00000197785	1.0016
ATAD3B ENSG00000160072	0.976591
ATAD3C ENSG00000215915	0.926562
ATAD5 ENSG00000176208	1.0255
ATAT1 ENSG00000137343	0.991631
ATCAY ENSG00000167654	1.03151
ATE1 ENSG00000107669	0.918017
ATF1 ENSG00000123268	0.97956
ATF2 ENSG00000115966	0.929075
ATF3 ENSG00000162772	0.941574
ATF4 ENSG00000128272	1.01546
ATF5 ENSG00000169136	1.03394
ATF6 ENSG00000118217	0.978207
ATF6B ENSG00000213676	1.00187
ATF7 ENSG00000170653	0.960312
ATF7IP ENSG00000171681	1.06521
ATF7IP2 ENSG00000166669	0.972304
ATG10 ENSG00000152348	1.07995
ATG101 ENSG00000123395	1.05672
ATG12 ENSG00000145782	0.993182
ATG13 ENSG00000175224	1.02508
ATG14 ENSG00000126775	1.00704
ATG16L1 ENSG00000085978	1.03027
ATG16L2 ENSG00000168010	0.999835
ATG2A ENSG00000110046	1.07923
ATG2B ENSG00000066739	0.962141
ATG3 ENSG00000144848	1.00709
ATG4A ENSG00000101844	1.02096
ATG4B ENSG00000168397	0.962193
ATG4C ENSG00000125703	0.998885
ATG4D ENSG00000130734	1.05711
ATG5 ENSG00000057663	1.03706
ATG7 ENSG00000197548	0.999636
ATG9A ENSG00000198925	0.951259
ATG9B ENSG00000181652	0.991831
ATHL1 ENSG00000142102	1.0081
ATIC ENSG00000138363	0.990598
ATL1 ENSG00000198513	1.00479
ATL2 ENSG00000119787	0.956055
ATL3 ENSG00000184743	0.95374
ATM ENSG00000149311	0.977642
ATMIN ENSG00000166454	1.05474
ATN1 ENSG00000111676	0.987216
ATOH1 ENSG00000172238	0.979197
ATOH7 ENSG00000179774	0.978183
ATOH8 ENSG00000168874	0.999029
ATOX1 ENSG00000177556	0.954422
ATP10A ENSG00000206190	1.03709
ATP10B ENSG00000118322	0.975184
ATP10D ENSG00000145246	0.973044
ATP11A ENSG00000068650	1.09117
ATP11B ENSG00000058063	1.16986
ATP11C ENSG00000101974	0.972132
ATP12A ENSG00000075673	0.973826
ATP13A1 ENSG00000105726	1.06738
ATP13A2 ENSG00000159363	0.971488
ATP13A3 ENSG00000133657	0.973822
ATP13A4 ENSG00000127249	0.953171
ATP13A5 ENSG00000187527	0.97718
ATP1A1 ENSG00000163399	0.94619
ATP1A2 ENSG00000018625	0.991734
ATP1A3 ENSG00000105409	0.979254
ATP1A4 ENSG00000132681	1.01899
ATP1B1 ENSG00000143153	1.00232
ATP1B2 ENSG00000129244	0.993105
ATP1B3 ENSG00000069849	0.969024
ATP1B4 ENSG00000101892	0.950747
ATP23 ENSG00000166896	0.99802
ATP2A1 ENSG00000196296	0.9226
ATP2A2 ENSG00000174437	1.04587
ATP2A3 ENSG00000074370	1.0393
ATP2B1 ENSG00000070961	0.948509
ATP2B2 ENSG00000157087	1.05199
ATP2B3 ENSG00000067842	1.02042
ATP2B4 ENSG00000058668	1.00303
ATP2C1 ENSG00000017260	0.978686
ATP2C2 ENSG00000064270	1.01338
ATP4A ENSG00000105675	1.01082
ATP4B ENSG00000186009	1.01918
ATP5J2-PTCD1 ENSG00000248919	0.973597
ATP5SL ENSG00000105341	0.954461
ATP6AP1 ENSG00000071553	0.997907
ATP6AP1L ENSG00000205464	1.02492
ATP6AP2 ENSG00000182220	1.01648
ATP6V0A1 ENSG00000033627	0.964125
ATP6V0A2 ENSG00000185344	0.947895
ATP6V0A4 ENSG00000105929	1.08454
ATP6V0B ENSG00000117410	1.01194
ATP6V0C ENSG00000185883	0.914528
ATP6V0D1 ENSG00000159720	0.999423
ATP6V0D2 ENSG00000147614	1.06408
ATP6V0E1 ENSG00000113732	0.983506
ATP6V0E2 ENSG00000171130	1.06483
ATP6V1A ENSG00000114573	1.00181
ATP6V1B1 ENSG00000116039	0.985492
ATP6V1B2 ENSG00000147416	1.00425
ATP6V1C1 ENSG00000155097	0.9864
ATP6V1C2 ENSG00000143882	0.967424
ATP6V1D ENSG00000100554	1.05121
ATP6V1E1 ENSG00000131100	1.04137
ATP6V1E2 ENSG00000250565	1.01588
ATP6V1F ENSG00000128524	0.960469
ATP6V1G1 ENSG00000136888	1.08881
ATP6V1G2 ENSG00000213760	0.933349
ATP6V1G3 ENSG00000151418	1.06213
ATP6V1H ENSG00000047249	1.02848
ATP7A ENSG00000165240	0.995208
ATP7B ENSG00000123191	1.0635
ATP8A1 ENSG00000124406	0.961795
ATP8A2 ENSG00000132932	0.979613
ATP8B1 ENSG00000081923	0.978974
ATP8B2 ENSG00000143515	0.918534
ATP8B3 ENSG00000130270	0.992852
ATP8B4 ENSG00000104043	0.953307
ATP9A ENSG00000054793	0.997555
ATP9B ENSG00000166377	0.97681
ATPIF1 ENSG00000130770	0.965192
ATR ENSG00000175054	1.01374
ATRAID ENSG00000138085	1.0178
ATRIP ENSG00000164053	1.06751
ATRIP ENSG00000282827	0.98719
ATRN ENSG00000088812	0.998347
ATRNL1 ENSG00000107518	0.979362
ATRX ENSG00000085224	0.925372
ATXN1 ENSG00000124788	0.960774
ATXN10 ENSG00000130638	0.992349
ATXN1L ENSG00000224470	1.00368
ATXN2 ENSG00000204842	1.03816
ATXN2L ENSG00000168488	0.993567
ATXN3 ENSG00000066427	0.987257
ATXN3L ENSG00000123594	0.914245
ATXN7 ENSG00000163635	1.01717
ATXN7L1 ENSG00000146776	1.09196
ATXN7L2 ENSG00000162650	0.957081
ATXN7L3 ENSG00000087152	1.06637
ATXN7L3B ENSG00000253719	1.03828
AUH ENSG00000148090	1.0334
AUNIP ENSG00000127423	0.970851
AUP1 ENSG00000115307	1.03093
AURKA ENSG00000087586	0.993902
AURKAIP1 ENSG00000175756	1.02794
AURKB ENSG00000178999	1.053
AURKC ENSG00000105146	1.08154
AUTS2 ENSG00000158321	0.961463
AVEN ENSG00000169857	1.02934
AVIL ENSG00000135407	0.930006
AVL9 ENSG00000105778	1.01226
AVP ENSG00000101200	0.974197
AVPI1 ENSG00000119986	1.03353
AVPR1A ENSG00000166148	1.04368
AVPR1B ENSG00000198049	1.0062
AVPR2 ENSG00000126895	0.999286
AXDND1 ENSG00000162779	0.95724
AXIN1 ENSG00000103126	0.978231
AXIN2 ENSG00000168646	1.07745
AXL ENSG00000167601	1.04494
AZGP1 ENSG00000160862	1.01182
AZI2 ENSG00000163512	0.988627
AZIN1 ENSG00000155096	0.993045
AZIN2 ENSG00000142920	0.998924
AZU1 ENSG00000172232	1.06186
B2M ENSG00000166710	0.990178
B3GALNT1 ENSG00000169255	0.971892
B3GALNT2 ENSG00000162885	1.03092
B3GALT1 ENSG00000172318	1.02427
B3GALT2 ENSG00000162630	1.06892
B3GALT4 ENSG00000235863	0.981003
B3GALT5 ENSG00000183778	0.990194
B3GALT6 ENSG00000176022	0.953148
B3GAT1 ENSG00000109956	1.03121
B3GAT2 ENSG00000112309	1.02673
B3GAT3 ENSG00000149541	0.948997
B3GLCT ENSG00000187676	0.933251
B3GNT2 ENSG00000170340	1.03908
B3GNT3 ENSG00000179913	0.94717
B3GNT4 ENSG00000176383	0.993472
B3GNT5 ENSG00000176597	0.991047
B3GNT6 ENSG00000198488	1.00625
B3GNT7 ENSG00000156966	1.02005
B3GNT8 ENSG00000177191	0.962278
B3GNT9 ENSG00000237172	0.950672
B3GNTL1 ENSG00000175711	0.942448
B4GALNT1 ENSG00000135454	0.983209
B4GALNT2 ENSG00000167080	1.00261
B4GALNT3 ENSG00000139044	0.99452
B4GALNT4 ENSG00000182272	0.985269
B4GALT1 ENSG00000086062	1.02996
B4GALT2 ENSG00000117411	1.05519
B4GALT3 ENSG00000158850	0.944345
B4GALT4 ENSG00000121578	0.980056
B4GALT5 ENSG00000158470	1.02413
B4GALT6 ENSG00000118276	0.980908
B4GALT7 ENSG00000027847	1.01023
B4GAT1 ENSG00000174684	0.974709
B9D1 ENSG00000108641	1.0222
B9D2 ENSG00000123810	1.14481
BAALC ENSG00000164929	0.963452
BAAT ENSG00000136881	0.970963
BABAM1 ENSG00000105393	0.926353
BACE1 ENSG00000186318	1.02193
BACE2 ENSG00000182240	0.930808
BACH1 ENSG00000156273	0.947755
BACH2 ENSG00000112182	0.87919
BAD ENSG00000002330	1.04967
BAG1 ENSG00000107262	0.957407
BAG2 ENSG00000112208	1.0566
BAG3 ENSG00000151929	0.909884
BAG4 ENSG00000156735	0.921205
BAG5 ENSG00000166170	1.03654
BAG6 ENSG00000204463	1.04848
BAHCC1 ENSG00000266074	1.00129
BAHD1 ENSG00000140320	0.995866
BAIAP2 ENSG00000175866	1.01871
BAIAP2L1 ENSG00000006453	1.00446
BAIAP2L2 ENSG00000128298	1.05225
BAIAP3 ENSG00000007516	1.01764
BAK1 ENSG00000030110	1.03256
BAMBI ENSG00000095739	0.931798
BANF1 ENSG00000175334	0.954938
BANF2 ENSG00000125888	0.981202
BANK1 ENSG00000153064	1.07349
BANP ENSG00000172530	0.954666
BAP1 ENSG00000163930	0.983954
BARD1 ENSG00000138376	1.02989
BARHL2 ENSG00000143032	1.00783
BARX1 ENSG00000131668	0.964241
BARX2 ENSG00000043039	1.06118
BASP1 ENSG00000176788	1.01585
BATF ENSG00000156127	0.998946
BATF2 ENSG00000168062	0.985178
BATF3 ENSG00000123685	0.913658
BAX ENSG00000087088	1.02743
BAZ1A ENSG00000198604	0.946484
BAZ1B ENSG00000009954	0.982093
BAZ2A ENSG00000076108	0.987265
BAZ2B ENSG00000123636	0.955478
BBC3 ENSG00000105327	1.03719
BBIP1 ENSG00000214413	0.991899
BBOF1 ENSG00000119636	0.979637
BBOX1 ENSG00000129151	1.09365
BBS1 ENSG00000174483	1.02939
BBS10 ENSG00000179941	0.929271
BBS12 ENSG00000181004	0.936928
BBS2 ENSG00000125124	0.994249
BBS4 ENSG00000140463	1.00558
BBS5 ENSG00000163093	1.0131
BBS7 ENSG00000138686	0.968818
BBS9 ENSG00000122507	1.01684
BBX ENSG00000114439	0.980639
BCAM ENSG00000187244	0.973119
BCAN ENSG00000132692	1.03963
BCAP29 ENSG00000075790	0.939291
BCAP31 ENSG00000185825	0.970522
BCAR1 ENSG00000050820	1.05044
BCAR3 ENSG00000137936	0.971225
BCAS1 ENSG00000064787	1.0748
BCAS2 ENSG00000116752	1.00618
BCAS3 ENSG00000141376	0.99221
BCAS4 ENSG00000124243	1.05955
BCAT1 ENSG00000060982	0.970788
BCAT2 ENSG00000105552	0.979876
BCCIP ENSG00000107949	0.957815
BCDIN3D ENSG00000186666	1.00151
BCHE ENSG00000114200	1.00306
BCKDHA ENSG00000248098	1.02317
BCKDHB ENSG00000083123	1.00124
BCKDK ENSG00000103507	0.986487
BCL10 ENSG00000142867	0.965259
BCL11A ENSG00000119866	1.0659
BCL11B ENSG00000127152	1.08201
BCL2 ENSG00000171791	0.964122
BCL2A1 ENSG00000140379	0.934432
BCL2L1 ENSG00000171552	0.97923
BCL2L10 ENSG00000137875	1.0162
BCL2L11 ENSG00000153094	0.951505
BCL2L12 ENSG00000126453	1.05833
BCL2L13 ENSG00000099968	1.02525
BCL2L14 ENSG00000121380	0.897904
BCL2L15 ENSG00000188761	1.04808
BCL2L2 ENSG00000129473	0.992774
BCL2L2-PABPN1 ENSG00000258643	0.967157
BCL3 ENSG00000069399	0.94907
BCL6 ENSG00000113916	0.965755
BCL6B ENSG00000161940	0.984071
BCL7A ENSG00000110987	1.04046
BCL7B ENSG00000106635	1.02934
BCL7C ENSG00000099385	1.01899
BCL9 ENSG00000116128	0.915378
BCL9L ENSG00000186174	1.03045
BCLAF1 ENSG00000029363	0.939373
BCO1 ENSG00000135697	1.00162
BCO2 ENSG00000197580	1.04409
BCOR ENSG00000183337	1.08495
BCORL1 ENSG00000085185	0.977408
BCR ENSG00000186716	1.01017
BCS1L ENSG00000074582	1.0368
BDH1 ENSG00000161267	1.05167
BDH2 ENSG00000164039	0.983178
BDKRB1 ENSG00000100739	0.970443
BDKRB2 ENSG00000168398	0.97748
BDNF ENSG00000176697	1.01272
BDP1 ENSG00000145734	1.0266
BEAN1 ENSG00000166546	1.01071
BECN1 ENSG00000126581	0.985656
BEGAIN ENSG00000183092	1.04111
BEND2 ENSG00000177324	0.950776
BEND3 ENSG00000178409	0.984072
BEND4 ENSG00000188848	1.00341
BEND5 ENSG00000162373	1.01245
BEND6 ENSG00000151917	1.04273
BEND7 ENSG00000165626	0.97418
BEST1 ENSG00000167995	0.941421
BEST2 ENSG00000039987	1.00023
BEST3 ENSG00000127325	1.06857
BEST4 ENSG00000142959	0.991586
BET1 ENSG00000105829	0.977649
BET1L ENSG00000177951	1.01344
BEX1 ENSG00000133169	1.01422
BEX2 ENSG00000133134	0.917006
BEX3 ENSG00000166681	1.04554
BEX4 ENSG00000102409	1.0853
BEX5 ENSG00000184515	0.987067
BFAR ENSG00000103429	1.04304
BFSP1 ENSG00000125864	1.08013
BFSP2 ENSG00000170819	1.04287
BGLAP ENSG00000242252	1.01739
BGN ENSG00000182492	1.0489
BHLHA15 ENSG00000180535	0.978238
BHLHB9 ENSG00000198908	0.965428
BHLHE22 ENSG00000180828	0.970513
BHLHE40 ENSG00000134107	1.00515
BHLHE41 ENSG00000123095	1.003
BHMG1 ENSG00000237452	1.04812
BHMT ENSG00000145692	0.970492
BHMT2 ENSG00000132840	0.98811
BICC1 ENSG00000122870	1.00023
BICD1 ENSG00000151746	0.909753
BICD2 ENSG00000185963	1.01779
BICDL1 ENSG00000135127	0.969762
BICDL2 ENSG00000162069	1.07312
BID ENSG00000015475	1.01399
BIK ENSG00000100290	0.974863
BIN1 ENSG00000136717	0.985441
BIN2 ENSG00000110934	1.03815
BIN3 ENSG00000147439	1.01515
BIRC2 ENSG00000110330	1.007
BIRC3 ENSG00000023445	0.936556
BIRC5 ENSG00000089685	1.08012
BIRC6 ENSG00000115760	0.935134
BIRC7 ENSG00000101197	0.948378
BIVM ENSG00000134897	1.06844
BLCAP ENSG00000166619	0.983822
BLK ENSG00000136573	0.979136
BLM ENSG00000197299	0.938886
BLMH ENSG00000108578	0.928296
BLNK ENSG00000095585	1.06839
BLOC1S1 ENSG00000135441	0.914787
BLOC1S2 ENSG00000196072	0.982464
BLOC1S3 ENSG00000189114	0.974196
BLOC1S4 ENSG00000186222	1.00306
BLOC1S5 ENSG00000188428	1.01093
BLOC1S6 ENSG00000104164	1.01096
BLVRA ENSG00000106605	0.928924
BLVRB ENSG00000090013	1.03545
BLZF1 ENSG00000117475	0.989121
BMF ENSG00000104081	0.972423
BMI1 ENSG00000168283	1.00154
BMP1 ENSG00000168487	1.04932
BMP10 ENSG00000163217	1.02721
BMP2 ENSG00000125845	1.0197
BMP2K ENSG00000138756	0.945795
BMP3 ENSG00000152785	0.908351
BMP4 ENSG00000125378	0.992011
BMP5 ENSG00000112175	0.980762
BMP6 ENSG00000153162	1.02431
BMP7 ENSG00000101144	1.02782
BMP8A ENSG00000183682	1.00911
BMP8B ENSG00000116985	1.06964
BMPER ENSG00000164619	0.987067
BMPR1A ENSG00000107779	1.01037
BMPR1B ENSG00000138696	0.929609
BMPR2 ENSG00000204217	0.962754
BMS1 ENSG00000165733	0.993587
BMT2 ENSG00000164603	1.01536
BMX ENSG00000102010	1.08506
BNC1 ENSG00000169594	0.919785
BNC2 ENSG00000173068	0.957852
BNIP1 ENSG00000113734	1.01425
BNIP2 ENSG00000140299	1.00589
BNIP3 ENSG00000176171	0.988618
BNIP3L ENSG00000104765	1.0742
BNIPL ENSG00000163141	0.94929
BOC ENSG00000144857	0.913256
BOD1 ENSG00000145919	0.934082
BOD1L1 ENSG00000038219	0.96138
BOD1L2 ENSG00000228075	0.929838
BOK ENSG00000176720	0.942044
BOLA1 ENSG00000178096	0.995568
BOLA2B ENSG00000169627	0.945434
BOLA3 ENSG00000163170	0.975544
BOLL ENSG00000152430	0.979458
BOP1 ENSG00000261236	1.01797
BORA ENSG00000136122	1.01719
BORCS5 ENSG00000165714	1.02224
BORCS6 ENSG00000196544	1.01608
BORCS7 ENSG00000166275	1.01197
BORCS8 ENSG00000254901	0.927935
BORCS8-MEF2B ENSG00000064489	1.10892
BPGM ENSG00000172331	1.01078
BPHL ENSG00000137274	1.02032
BPI ENSG00000101425	0.945929
BPIFA1 ENSG00000198183	0.952635
BPIFA2 ENSG00000131050	1.01819
BPIFB1 ENSG00000125999	1.02616
BPIFB2 ENSG00000078898	1.00807
BPIFB4 ENSG00000186191	0.949245
BPIFC ENSG00000184459	0.93151
BPNT1 ENSG00000162813	1.08473
BPTF ENSG00000171634	0.937716
BRAF ENSG00000157764	0.995406
BRAP ENSG00000089234	1.04239
BRAT1 ENSG00000106009	0.986254
BRCA1 ENSG00000012048	0.981888
BRCA2 ENSG00000139618	0.941198
BRCC3 ENSG00000185515	0.939859
BRD1 ENSG00000100425	1.09449
BRD2 ENSG00000204256	0.990154
BRD3 ENSG00000169925	1.00206
BRD4 ENSG00000141867	1.01634
BRD7 ENSG00000166164	1.10139
BRD8 ENSG00000112983	1.01302
BRD9 ENSG00000028310	1.03772
BRDT ENSG00000137948	0.994173
BRE ENSG00000158019	0.978141
BRF1 ENSG00000185024	0.972142
BRF2 ENSG00000104221	1.01332
BRI3 ENSG00000164713	0.973874
BRI3BP ENSG00000184992	0.943723
BRICD5 ENSG00000182685	1.03011
BRINP1 ENSG00000078725	1.0005
BRINP2 ENSG00000198797	1.11023
BRINP3 ENSG00000162670	1.03748
BRIP1 ENSG00000136492	1.01085
BRIX1 ENSG00000113460	0.942692
BRK1 ENSG00000254999	0.967322
BRMS1 ENSG00000174744	1.02115
BRMS1L ENSG00000100916	1.00293
BROX ENSG00000162819	0.939551
BRPF1 ENSG00000156983	0.98455
BRPF3 ENSG00000096070	1.05684
BRS3 ENSG00000102239	1.01768
BRSK1 ENSG00000160469	1.03428
BRSK2 ENSG00000174672	1.08753
BRWD1 ENSG00000185658	1.05012
BRWD3 ENSG00000165288	1.10246
BSCL2 ENSG00000168000	0.954325
BSDC1 ENSG00000160058	1.06496
BSG ENSG00000172270	1.13027
BSN ENSG00000164061	0.988112
BSND ENSG00000162399	1.03586
BSPH1 ENSG00000188334	0.924858
BSPRY ENSG00000119411	0.975761
BST1 ENSG00000109743	1.03769
BST2 ENSG00000130303	1.09952
BTAF1 ENSG00000095564	1.02774
BTBD1 ENSG00000064726	1.03414
BTBD10 ENSG00000148925	1.00213
BTBD11 ENSG00000151136	0.896969
BTBD16 ENSG00000138152	1.06519
BTBD18 ENSG00000233436	1.0167
BTBD19 ENSG00000222009	1.02594
BTBD2 ENSG00000133243	1.16117
BTBD3 ENSG00000132640	1.02426
BTBD6 ENSG00000184887	1.0286
BTBD7 ENSG00000011114	0.978978
BTBD8 ENSG00000189195	0.991525
BTBD9 ENSG00000183826	0.961144
BTC ENSG00000174808	0.956682
BTD ENSG00000169814	0.955759
BTF3 ENSG00000145741	1.00459
BTF3L4 ENSG00000134717	0.936344
BTG1 ENSG00000133639	0.982767
BTG2 ENSG00000159388	1.03973
BTG3 ENSG00000154640	0.929306
BTG4 ENSG00000137707	1.01716
BTK ENSG00000010671	1.04377
BTLA ENSG00000186265	1.05471
BTN1A1 ENSG00000124557	1.02302
BTN2A1 ENSG00000112763	1.07858
BTN2A2 ENSG00000124508	0.985137
BTN3A1 ENSG00000026950	0.981999
BTN3A2 ENSG00000186470	1.04972
BTN3A3 ENSG00000111801	0.988906
BTNL2 ENSG00000204290	1.03604
BTNL3 ENSG00000168903	1.01039
BTNL8 ENSG00000113303	0.954168
BTNL9 ENSG00000165810	1.00433
BTRC ENSG00000166167	1.06461
BUB1 ENSG00000169679	1.00501
BUB1B ENSG00000156970	0.924784
BUB3 ENSG00000154473	0.936589
BUD13 ENSG00000137656	1.0188
BUD31 ENSG00000106245	0.885147
BVES ENSG00000112276	0.95072
BYSL ENSG00000112578	0.962443
BZW1 ENSG00000082153	1.01817
BZW2 ENSG00000136261	0.999399
C10orf10 ENSG00000165507	1.00763
C10orf105 ENSG00000214688	0.933409
C10orf107 ENSG00000183346	0.959584
C10orf11 ENSG00000148655	1.01922
C10orf128 ENSG00000204161	0.994976
C10orf142 ENSG00000277288	1.01742
C10orf2 ENSG00000107815	0.998927
C10orf35 ENSG00000171224	0.963133
C10orf53 ENSG00000178645	0.992751
C10orf54 ENSG00000107738	0.972509
C10orf55 ENSG00000222047	1.02058
C10orf62 ENSG00000203942	0.997037
C10orf67 ENSG00000179133	0.981013
C10orf71 ENSG00000177354	0.962623
C10orf76 ENSG00000120029	0.959057
C10orf82 ENSG00000165863	1.01281
C10orf88 ENSG00000119965	1.00426
C10orf90 ENSG00000154493	1.00497
C10orf95 ENSG00000120055	0.969382
C10orf99 ENSG00000188373	0.903007
C11orf1 ENSG00000137720	1.05086
C11orf16 ENSG00000176029	1.01384
C11orf21 ENSG00000110665	0.972588
C11orf24 ENSG00000171067	1.01455
C11orf31 ENSG00000211450	1.04946
C11orf40 ENSG00000171987	0.905819
C11orf42 ENSG00000180878	0.95874
C11orf45 ENSG00000174370	1.01376
C11orf49 ENSG00000149179	1.00251
C11orf52 ENSG00000149300	1.00631
C11orf53 ENSG00000150750	0.992037
C11orf54 ENSG00000182919	1.02343
C11orf57 ENSG00000150776	1.00258
C11orf58 ENSG00000110696	1.07777
C11orf63 ENSG00000109944	1.0152
C11orf65 ENSG00000166323	1.03471
C11orf68 ENSG00000175573	0.982602
C11orf70 ENSG00000137691	1.02036
C11orf71 ENSG00000180425	0.982727
C11orf74 ENSG00000166352	0.962767
C11orf80 ENSG00000173715	1.01757
C11orf84 ENSG00000168005	0.936659
C11orf87 ENSG00000185742	0.934939
C11orf88 ENSG00000183644	0.980283
C11orf91 ENSG00000205177	1.01723
C11orf94 ENSG00000234776	1.04713
C11orf95 ENSG00000188070	0.984158
C11orf96 ENSG00000187479	1.06226
C11orf98 ENSG00000278615	0.951079
C12orf10 ENSG00000139637	0.922726
C12orf29 ENSG00000133641	1.04512
C12orf4 ENSG00000047621	1.00056
C12orf40 ENSG00000180116	0.986129
C12orf42 ENSG00000179088	1.03854
C12orf43 ENSG00000157895	0.999521
C12orf45 ENSG00000151131	0.984845
C12orf49 ENSG00000111412	0.936023
C12orf50 ENSG00000165805	0.961302
C12orf54 ENSG00000177627	0.955276
C12orf56 ENSG00000185306	0.979361
C12orf57 ENSG00000111678	1.01646
C12orf60 ENSG00000182993	0.981485
C12orf65 ENSG00000130921	0.968981
C12orf66 ENSG00000174206	1.08059
C12orf71 ENSG00000214700	0.978526
C12orf73 ENSG00000204954	0.98838
C12orf75 ENSG00000235162	0.999704
C12orf76 ENSG00000174456	1.06329
C14orf1 ENSG00000133935	1.00365
C14orf105 ENSG00000100557	1.02755
C14orf119 ENSG00000179933	1.05974
C14orf132 ENSG00000227051	1.05943
C14orf142 ENSG00000170270	0.955855
C14orf159 ENSG00000133943	0.909014
C14orf166 ENSG00000087302	0.979997
C14orf169 ENSG00000170468	0.982292
C14orf177 ENSG00000176605	0.994389
C14orf178 ENSG00000197734	0.984542
C14orf180 ENSG00000184601	1.03396
C14orf2 ENSG00000156411	0.984992
C14orf28 ENSG00000179476	0.963842
C14orf37 ENSG00000139971	0.987162
C14orf39 ENSG00000179008	0.967164
C14orf79 ENSG00000140104	0.964401
C14orf80 ENSG00000185347	0.973521
C14orf93 ENSG00000100802	1.07729
C15orf39 ENSG00000167173	1.03462
C15orf40 ENSG00000169609	1.01118
C15orf41 ENSG00000186073	0.954297
C15orf48 ENSG00000166920	0.957334
C15orf52 ENSG00000188549	0.946885
C15orf53 ENSG00000175779	1.02911
C15orf57 ENSG00000128891	1.01734
C15orf59 ENSG00000205363	0.979771
C15orf61 ENSG00000189227	0.952665
C15orf62 ENSG00000188277	1.05153
C15orf65 ENSG00000261652	1.07921
C16orf13 ENSG00000130731	1.03157
C16orf45 ENSG00000166780	1.02101
C16orf46 ENSG00000166455	0.953328
C16orf52 ENSG00000185716	1.04388
C16orf54 ENSG00000185905	1.09143
C16orf58 ENSG00000140688	0.956183
C16orf59 ENSG00000162062	1.02359
C16orf62 ENSG00000103544	0.99618
C16orf70 ENSG00000125149	1.06887
C16orf71 ENSG00000166246	0.983233
C16orf72 ENSG00000182831	0.917617
C16orf74 ENSG00000154102	1.00248
C16orf78 ENSG00000166152	1.00921
C16orf82 ENSG00000234186	1.10703
C16orf86 ENSG00000159761	1.04368
C16orf87 ENSG00000155330	1.08872
C16orf89 ENSG00000153446	1.02907
C16orf91 ENSG00000174109	1.01309
C16orf92 ENSG00000167194	0.972341
C16orf95 ENSG00000260456	1.03925
C16orf96 ENSG00000205832	1.02318
C17orf105 ENSG00000231256	0.982303
C17orf107 ENSG00000205710	1.02842
C17orf49 ENSG00000258315	0.992426
C17orf50 ENSG00000270806	1.02082
C17orf51 ENSG00000212719	0.987627
C17orf53 ENSG00000125319	1.06844
C17orf58 ENSG00000186665	0.994992
C17orf62 ENSG00000178927	1.02967
C17orf64 ENSG00000141371	1.02733
C17orf67 ENSG00000214226	1.07067
C17orf74 ENSG00000184560	0.997116
C17orf75 ENSG00000108666	1.02287
C17orf78 ENSG00000278505	1.00703
C17orf80 ENSG00000141219	1.02505
C17orf89 ENSG00000224877	0.934703
C17orf96 ENSG00000273604	0.863364
C17orf97 ENSG00000187624	1.02978
C17orf98 ENSG00000275489	1.04278
C17orf99 ENSG00000187997	0.955223
C18orf21 ENSG00000141428	0.937376
C18orf25 ENSG00000152242	0.979474
C18orf32 ENSG00000177576	1.00434
C18orf54 ENSG00000166845	0.993309
C18orf63 ENSG00000206043	1.06514
C18orf8 ENSG00000141452	1.04794
C19orf12 ENSG00000131943	0.963937
C19orf18 ENSG00000177025	1.02611
C19orf24 ENSG00000228300	0.987104
C19orf25 ENSG00000119559	0.95917
C19orf33 ENSG00000167644	0.986367
C19orf35 ENSG00000188305	1.04627
C19orf38 ENSG00000214212	0.990687
C19orf43 ENSG00000123144	0.944201
C19orf44 ENSG00000105072	1.03907
C19orf45 ENSG00000198723	1.03572
C19orf47 ENSG00000160392	0.994997
C19orf48 ENSG00000167747	1.0923
C19orf52 ENSG00000142444	1.07664
C19orf53 ENSG00000104979	0.999936
C19orf54 ENSG00000188493	1.00516
C19orf57 ENSG00000132016	1.07758
C19orf60 ENSG00000006015	1.01438
C19orf66 ENSG00000130813	1.02248
C19orf67 ENSG00000188032	0.958992
C19orf68 ENSG00000185453	1.01653
C19orf70 ENSG00000174917	1.03014
C19orf71 ENSG00000183397	1.01302
C19orf73 ENSG00000221916	1.00614
C19orf81 ENSG00000235034	0.99963
C19orf84 ENSG00000262874	0.860166
C1D ENSG00000197223	0.981271
C1GALT1 ENSG00000106392	1.00401
C1GALT1C1 ENSG00000171155	0.985334
C1GALT1C1L ENSG00000223658	1.00621
C1QA ENSG00000173372	1.00395
C1QB ENSG00000173369	0.990602
C1QBP ENSG00000108561	0.961415
C1QC ENSG00000159189	1.05929
C1QL1 ENSG00000131094	0.989674
C1QL2 ENSG00000144119	1.03775
C1QL3 ENSG00000165985	1.05375
C1QL4 ENSG00000186897	1.01377
C1QTNF1 ENSG00000173918	1.08227
C1QTNF2 ENSG00000145861	0.972723
C1QTNF3 ENSG00000082196	0.949174
C1QTNF4 ENSG00000172247	0.947142
C1QTNF5 ENSG00000223953	0.966593
C1QTNF6 ENSG00000133466	1.0876
C1QTNF7 ENSG00000163145	1.06878
C1QTNF9 ENSG00000240654	0.959766
C1QTNF9B ENSG00000205863	0.951647
C1QTNF9B-AS1 ENSG00000281899	1.07262
C1R ENSG00000159403	0.954307
C1RL ENSG00000139178	0.90804
C1S ENSG00000182326	0.951998
C1orf100 ENSG00000173728	1.00253
C1orf101 ENSG00000179397	1.04743
C1orf105 ENSG00000180999	0.988435
C1orf106 ENSG00000163362	1.02673
C1orf109 ENSG00000116922	1.01714
C1orf112 ENSG00000000460	0.930057
C1orf115 ENSG00000162817	1.0188
C1orf116 ENSG00000182795	1.05941
C1orf122 ENSG00000197982	0.955974
C1orf123 ENSG00000162384	1.06599
C1orf127 ENSG00000175262	1.01513
C1orf131 ENSG00000143633	1.01983
C1orf141 ENSG00000203963	1.04427
C1orf145 ENSG00000162913	0.94569
C1orf146 ENSG00000203910	0.913218
C1orf158 ENSG00000157330	0.984372
C1orf159 ENSG00000131591	0.986364
C1orf162 ENSG00000143110	1.04161
C1orf167 ENSG00000215910	1.11409
C1orf168 ENSG00000187889	1.05057
C1orf174 ENSG00000198912	1.01422
C1orf185 ENSG00000204006	0.994353
C1orf186 ENSG00000263961	0.953808
C1orf194 ENSG00000179902	0.96777
C1orf198 ENSG00000119280	0.951615
C1orf204 ENSG00000188004	1.02503
C1orf21 ENSG00000116667	0.952868
C1orf210 ENSG00000253313	0.953804
C1orf216 ENSG00000142686	0.969054
C1orf226 ENSG00000239887	0.94156
C1orf228 ENSG00000198520	0.967914
C1orf234 ENSG00000227868	0.962983
C1orf27 ENSG00000157181	0.999533
[truncated: 15,949 more rows]
