# Supplementary material for: Spatial maps of prostate cancer transcriptomes reveal an unexplored landscape of heterogeneity
Source: Nat Commun. 2018 Jun 20;9:2419. doi: 10.1038/s41467-018-04724-5 (PMC6010471; doi:10.1038/s41467-018-04724-5)
Supplement: Supplementary file 9 — Supplementary Data 6 [file 41467_2018_4724_MOESM9_ESM.zip › Supplementary Dataset 3/experiment0005-contributions_gene_type.tsv]

	Factor 1	Factor 2	Factor 3	Factor 4	Factor 5	Factor 6	Factor 7	Factor 8	Factor 9	Factor 10
A1BG ENSG00000121410	0	0	0	0	0	1	0	4	0	0
A1CF ENSG00000148584	0	0	0	0	0	0	0	0	0	0
A2M ENSG00000175899	548	6	1	0	16	847	38	301	246	0
A2ML1 ENSG00000166535	0	0	0	0	1	0	0	1	0	0
A4GALT ENSG00000128274	0	33	3	1	2	1	11	57	53	15
AAAS ENSG00000094914	7	2	22	47	2	0	0	20	1	7
AACS ENSG00000081760	3	0	7	0	0	2	2	28	0	5
AADAC ENSG00000114771	0	0	0	0	0	0	0	0	0	0
AADACL2 ENSG00000197953	0	0	0	0	0	0	0	0	0	0
AADACL4 ENSG00000204518	0	0	0	0	0	0	0	0	0	0
AADAT ENSG00000109576	0	2	7	11	0	3	2	0	5	20
AAED1 ENSG00000158122	0	0	1	0	2	3	2	4	0	1
AAGAB ENSG00000103591	0	0	3	0	1	30	8	0	1	17
AAK1 ENSG00000115977	5	3	14	0	13	0	3	3	6	32
AAMDC ENSG00000087884	2	109	5	2	0	25	1	4	6	1
AAMP ENSG00000127837	20	33	30	106	3	25	51	34	58	31
AAR2 ENSG00000131043	0	27	0	24	18	51	6	4	2	0
AARD ENSG00000205002	1	0	0	0	0	0	1	0	0	0
AARS ENSG00000090861	15	39	1	0	70	28	3	0	0	38
AARSD1 ENSG00000266967	7	0	0	0	0	6	0	0	4	2
AASDH ENSG00000157426	4	0	1	0	1	0	0	0	0	0
AASDHPPT ENSG00000149313	0	0	2	0	0	0	0	0	0	0
AASS ENSG00000008311	6	0	0	0	0	1	0	4	1	0
AATF ENSG00000275700	13	44	9	31	0	16	4	8	3	5
AATK ENSG00000181409	3	2	1	1	0	0	0	1	0	0
AATK-AS1 ENSG00000225180	0	0	0	0	0	0	0	0	0	0
ABAT ENSG00000183044	1	0	8	9	21	0	0	0	0	1
ABC13-47488600E17.1 ENSG00000283199	2	1	0	0	0	0	1	0	0	0
ABC13-47656900H15.1 ENSG00000283566	1	0	0	0	0	1	1	0	0	0
ABC7-42404400C24.1 ENSG00000277758	0	0	0	0	0	0	0	0	0	0
ABCA1 ENSG00000165029	2	0	0	0	1	0	0	3	0	18
ABCA10 ENSG00000154263	0	1	0	0	0	0	1	0	0	0
ABCA12 ENSG00000144452	0	0	0	0	0	0	1	1	1	0
ABCA13 ENSG00000179869	0	0	0	0	0	0	0	0	0	0
ABCA2 ENSG00000107331	17	37	70	55	11	3	17	87	33	25
ABCA3 ENSG00000167972	75	2	15	21	1	50	0	0	42	1
ABCA4 ENSG00000198691	0	1	0	0	0	0	0	0	0	0
ABCA5 ENSG00000154265	3	2	2	0	4	0	6	0	16	7
ABCA6 ENSG00000154262	0	0	0	0	0	0	0	0	0	0
ABCA7 ENSG00000064687	2	0	0	20	3	6	4	0	16	2
ABCA8 ENSG00000141338	0	1	2	0	1	0	0	11	0	0
ABCA9 ENSG00000154258	0	0	0	1	0	0	0	0	0	0
ABCB1 ENSG00000085563	0	0	0	0	0	0	0	0	1	0
ABCB10 ENSG00000135776	1	0	3	0	0	0	0	0	0	22
ABCB11 ENSG00000073734	0	0	0	0	0	0	0	0	0	0
ABCB4 ENSG00000005471	0	2	0	0	0	0	0	1	0	0
ABCB5 ENSG00000004846	0	0	0	0	0	0	0	0	0	0
ABCB6 ENSG00000115657	2	0	0	1	0	0	0	0	2	0
ABCB7 ENSG00000131269	0	0	0	0	0	20	0	0	0	1
ABCB8 ENSG00000197150	41	66	21	5	12	0	0	52	0	2
ABCB9 ENSG00000150967	28	32	0	0	0	9	5	0	0	1
ABCC1 ENSG00000103222	33	9	16	0	25	29	14	2	0	7
ABCC10 ENSG00000124574	0	2	0	0	28	0	2	1	1	0
ABCC11 ENSG00000121270	1	0	20	0	0	0	0	0	1	3
ABCC12 ENSG00000140798	0	0	0	0	0	0	0	0	0	0
ABCC2 ENSG00000023839	0	0	0	0	0	0	0	0	0	0
ABCC3 ENSG00000108846	1	6	4	9	7	5	6	0	6	0
ABCC4 ENSG00000125257	0	0	69	0	88	1	9	2	0	92
ABCC5 ENSG00000114770	0	14	37	0	2	42	22	0	2	0
ABCC6 ENSG00000091262	0	1	1	1	3	0	2	0	0	2
ABCC8 ENSG00000006071	0	4	1	1	0	1	0	7	0	0
ABCC9 ENSG00000069431	0	0	0	0	0	0	0	0	1	0
ABCD1 ENSG00000101986	15	6	0	23	0	0	0	16	0	12
ABCD2 ENSG00000173208	0	0	0	0	0	0	0	0	0	0
ABCD3 ENSG00000117528	3	1	10	4	1	4	4	0	1	5
ABCD4 ENSG00000119688	0	2	7	1	3	3	0	0	25	14
ABCE1 ENSG00000164163	2	0	1	1	2	3	11	2	1	7
ABCF1 ENSG00000204574	0	72	33	2	0	20	0	0	2	45
ABCF2 ENSG00000033050	17	73	24	5	0	39	5	18	0	3
ABCF3 ENSG00000161204	38	3	21	65	4	1	1	2	5	18
ABCG1 ENSG00000160179	0	1	0	2	3	9	1	0	0	3
ABCG2 ENSG00000118777	0	0	0	1	0	10	0	0	5	0
ABCG4 ENSG00000172350	0	0	0	0	0	0	0	0	0	0
ABCG5 ENSG00000138075	0	0	0	0	0	0	0	0	0	0
ABHD1 ENSG00000143994	0	5	0	0	1	0	0	0	0	0
ABHD10 ENSG00000144827	3	0	2	2	4	41	0	1	2	0
ABHD11 ENSG00000106077	4	76	11	11	1	64	34	0	0	12
ABHD12 ENSG00000100997	4	55	53	112	22	39	49	2	4	65
ABHD12B ENSG00000131969	0	0	0	0	0	0	0	0	0	0
ABHD13 ENSG00000139826	2	0	2	0	1	0	1	1	1	3
ABHD14A ENSG00000248487	19	4	3	10	5	8	0	0	3	4
ABHD14A-ACY1 ENSG00000114786	0	0	0	0	0	0	0	0	0	0
ABHD14B ENSG00000114779	170	31	40	182	18	0	20	62	1	4
ABHD15 ENSG00000168792	11	4	1	0	1	0	7	1	3	2
ABHD16A ENSG00000204427	0	0	1	1	1	8	5	5	4	0
ABHD17A ENSG00000129968	40	6	0	35	6	3	1	20	3	32
ABHD17B ENSG00000107362	1	0	1	0	0	0	6	0	2	0
ABHD17C ENSG00000136379	1	2	8	33	1	2	1	0	3	5
ABHD18 ENSG00000164074	8	0	7	1	0	1	0	3	0	3
ABHD2 ENSG00000140526	0	1	113	0	99	0	12	3	1	99
ABHD3 ENSG00000158201	0	0	4	1	0	1	0	0	0	4
ABHD4 ENSG00000100439	8	17	0	5	3	11	6	0	0	0
ABHD5 ENSG00000011198	0	0	0	1	1	0	0	0	0	0
ABHD6 ENSG00000163686	1	0	2	0	0	0	2	0	0	1
ABHD8 ENSG00000127220	2	5	0	11	3	9	7	27	51	3
ABI1 ENSG00000136754	2	0	9	3	10	0	15	3	0	0
ABI2 ENSG00000138443	0	6	18	0	1	76	3	5	7	37
ABI3 ENSG00000108798	0	2	0	0	0	0	0	0	2	1
ABI3BP ENSG00000154175	1	0	0	3	0	0	0	0	1	0
ABL1 ENSG00000097007	9	15	11	17	3	26	0	33	30	32
ABL2 ENSG00000143322	13	0	0	0	2	1	2	8	29	3
ABLIM1 ENSG00000099204	11	50	3	14	13	0	47	42	31	3
ABLIM2 ENSG00000163995	0	0	0	0	0	0	0	0	0	0
ABLIM3 ENSG00000173210	32	0	16	0	1	4	4	0	0	0
ABO ENSG00000175164	0	0	0	0	2	7	7	0	0	30
ABR ENSG00000159842	0	0	7	1	1	40	22	33	4	46
ABRA ENSG00000174429	0	0	0	0	0	0	0	0	0	0
ABRACL ENSG00000146386	0	0	0	0	0	0	0	0	0	4
ABT1 ENSG00000146109	2	1	0	0	1	7	0	1	1	1
ABTB1 ENSG00000114626	64	7	10	4	14	0	3	29	3	19
ABTB2 ENSG00000166016	3	0	0	0	0	0	0	1	0	0
AC002429.5 ENSG00000236197	0	0	0	0	0	0	0	0	0	0
AC004076.7 ENSG00000268533	0	0	0	0	0	0	0	0	0	0
AC004158.1 ENSG00000280264	0	0	0	0	0	0	0	0	0	0
AC004381.6 ENSG00000005189	0	2	0	0	11	4	0	0	0	1
AC004754.3 ENSG00000269881	0	1	0	0	1	0	0	0	0	0
AC004813.1 ENSG00000279777	0	0	0	0	0	0	0	0	0	0
AC004824.1 ENSG00000280226	0	0	0	0	0	0	0	0	0	0
AC005281.1 ENSG00000226690	0	0	0	0	0	0	0	0	0	0
AC005477.1 ENSG00000280188	0	0	0	0	0	0	0	0	0	0
AC005480.1 ENSG00000279461	6	1	2	0	0	0	0	0	0	0
AC006116.20 ENSG00000267710	0	0	0	0	0	0	0	0	0	0
AC006328.1 ENSG00000280301	0	0	0	0	0	0	0	0	0	0
AC006386.1 ENSG00000279115	3	3	2	5	0	1	0	1	2	0
AC006994.3 ENSG00000279317	0	0	0	2	0	1	1	0	1	0
AC007040.11 ENSG00000258881	0	0	0	0	0	0	0	0	0	0
AC007906.1 ENSG00000279018	0	6	0	0	0	0	0	0	0	0
AC008074.1 ENSG00000279644	0	0	1	0	0	0	0	0	4	0
AC008522.1 ENSG00000279232	0	0	0	0	0	0	0	0	0	0
AC008686.1 ENSG00000280221	0	0	0	0	0	1	0	0	0	0
AC008759.1 ENSG00000279471	0	0	0	0	0	0	0	0	0	0
AC008810.1 ENSG00000279126	0	0	0	0	0	0	0	0	0	0
AC008914.1 ENSG00000279768	0	0	0	0	0	0	0	0	0	0
AC009014.3 ENSG00000271824	0	0	0	0	0	0	0	0	0	0
AC009060.2 ENSG00000280252	0	0	0	0	0	0	0	0	0	0
AC009977.1 ENSG00000279335	0	0	0	0	0	0	0	0	0	0
AC010731.4 ENSG00000235118	0	0	0	0	0	0	0	0	0	0
AC011155.1 ENSG00000280098	0	0	0	0	0	0	0	0	0	0
AC011380.1 ENSG00000281227	0	0	0	0	0	0	0	0	0	0
AC012005.1 ENSG00000279274	3	1	0	1	0	1	0	4	1	1
AC012005.2 ENSG00000279287	0	0	0	0	0	0	0	0	0	0
AC012363.1 ENSG00000281676	0	0	0	0	0	0	0	0	0	0
AC013269.5 ENSG00000184761	0	0	0	0	0	0	0	0	0	0
AC013461.1 ENSG00000091436	114	0	9	0	4	1	1	11	8	7
AC016142.1 ENSG00000280141	0	0	0	0	0	0	0	0	0	0
AC016549.1 ENSG00000281325	0	0	0	0	0	0	0	0	0	0
AC016577.1 ENSG00000279646	0	0	0	0	0	0	0	0	0	0
AC016991.1 ENSG00000279435	0	0	0	0	0	0	0	0	0	0
AC017081.1 ENSG00000279921	0	0	0	0	0	0	0	0	0	0
AC018512.1 ENSG00000279808	0	0	0	0	0	0	0	0	0	0
AC018902.1 ENSG00000280817	0	0	0	0	0	0	0	0	0	0
AC021106.1 ENSG00000279386	0	0	0	0	0	0	0	0	0	0
AC024060.1 ENSG00000281584	0	0	0	0	0	0	0	0	0	0
AC024592.12 ENSG00000267740	0	0	0	0	0	0	0	0	0	0
AC025335.1 ENSG00000179859	0	5	0	0	0	5	0	0	0	0
AC055733.1 ENSG00000280127	0	0	0	0	0	0	0	0	0	0
AC055866.1 ENSG00000281079	0	0	0	0	0	0	0	0	0	0
AC069063.2 ENSG00000279380	0	0	0	0	0	0	0	0	0	0
AC073130.2 ENSG00000281656	0	0	0	0	0	0	0	0	0	0
AC073657.1 ENSG00000279937	0	0	1	0	0	0	0	0	1	0
AC074033.1 ENSG00000281137	3	0	1	0	0	0	0	1	5	0
AC087350.1 ENSG00000281527	0	0	0	0	0	0	0	0	0	0
AC087762.1 ENSG00000279588	0	0	0	0	0	0	0	0	0	0
AC090154.1 ENSG00000278888	0	0	0	0	0	0	0	0	0	0
AC090498.1 ENSG00000279483	4	318	22	1	40	169	8	1	36	5
AC092384.1 ENSG00000280675	0	0	0	0	0	0	0	0	0	0
AC092835.2 ENSG00000233757	0	0	0	0	0	0	0	0	0	0
AC092881.1 ENSG00000279530	0	0	0	0	0	0	0	0	0	0
AC100821.1 ENSG00000280473	0	0	0	0	0	0	0	0	0	0
AC104057.1 ENSG00000280427	0	0	0	0	0	0	0	0	0	0
AC104073.1 ENSG00000280410	0	0	0	0	0	0	0	0	0	0
AC104304.4 ENSG00000283473	0	0	0	0	0	0	0	0	0	0
AC104389.2 ENSG00000279824	0	0	0	0	0	0	0	0	0	0
AC104981.1 ENSG00000278938	0	0	0	0	0	0	0	1	0	0
AC105009.1 ENSG00000281855	1	0	0	0	0	1	0	0	0	0
AC105052.1 ENSG00000279168	0	0	1	3	0	0	1	2	2	0
AC109486.1 ENSG00000280447	0	0	0	0	0	0	0	0	0	0
AC109829.1 ENSG00000233438	0	0	0	0	0	0	0	0	0	0
AC110602.1 ENSG00000281267	0	0	0	0	0	0	0	0	0	0
AC110615.1 ENSG00000279909	1	0	4	5	0	4	0	0	0	0
AC112719.1 ENSG00000280671	0	0	0	0	0	0	0	0	0	0
AC113404.1 ENSG00000254893	0	0	3	0	1	0	10	28	11	22
AC118758.1 ENSG00000268187	0	0	0	0	0	0	0	0	0	0
AC131097.4 ENSG00000216921	0	0	0	0	0	0	0	0	0	0
AC131263.1 ENSG00000280550	0	0	0	0	0	0	0	0	0	0
AC138517.6 ENSG00000283288	0	0	0	0	0	0	0	0	0	0
AC138647.1 ENSG00000226490	0	0	0	0	0	0	0	0	0	0
AC138969.4 ENSG00000183889	0	29	5	3	0	0	3	0	1	3
AC241377.1 ENSG00000281741	0	6	10	6	5	2	4	0	0	7
AC241585.1 ENSG00000281571	2	2	2	1	2	0	0	0	0	0
AC242988.1 ENSG00000278939	0	0	0	0	0	0	0	0	0	0
AC243756.1 ENSG00000270339	0	0	0	0	0	0	0	0	0	0
AC243945.1 ENSG00000279510	0	0	0	0	0	0	0	0	0	0
AC245100.1 ENSG00000280649	2	2	0	4	0	1	1	6	6	3
ACAA1 ENSG00000060971	15	257	157	6	90	0	25	3	3	197
ACAA2 ENSG00000167315	47	2	0	0	0	35	0	0	0	88
ACACA ENSG00000278540	0	2	43	31	4	43	0	2	0	21
ACACB ENSG00000076555	46	9	0	0	0	19	4	8	2	0
ACAD10 ENSG00000111271	0	0	14	22	0	0	1	0	2	1
ACAD11 ENSG00000240303	0	0	0	1	0	0	0	0	0	0
ACAD8 ENSG00000151498	0	0	3	32	8	1	0	0	0	76
ACAD9 ENSG00000177646	0	81	30	1	2	2	19	0	1	0
ACADL ENSG00000115361	1	0	5	0	15	2	0	1	0	28
ACADM ENSG00000117054	0	1	1	0	4	0	2	6	0	2
ACADS ENSG00000122971	12	32	1	31	5	18	1	14	5	42
ACADSB ENSG00000196177	1	1	12	1	3	1	0	0	2	19
ACADVL ENSG00000072778	162	2	189	389	64	42	103	94	42	183
ACAN ENSG00000157766	0	0	0	0	0	0	0	0	0	0
ACAP1 ENSG00000072818	10	37	14	5	3	0	3	0	18	0
ACAP2 ENSG00000114331	0	1	0	0	0	0	0	11	0	18
ACAP3 ENSG00000131584	117	10	82	128	26	25	0	37	7	9
ACAT1 ENSG00000075239	20	0	12	0	8	9	0	24	0	0
ACAT2 ENSG00000120437	0	31	27	1	17	6	6	0	0	2
ACBD3 ENSG00000182827	0	2	3	20	2	19	5	6	7	16
ACBD4 ENSG00000181513	0	26	2	57	0	30	2	16	39	12
ACBD5 ENSG00000107897	0	0	1	0	0	0	0	1	0	1
ACBD6 ENSG00000230124	0	14	4	1	0	0	7	2	14	1
ACBD7 ENSG00000176244	0	0	0	0	0	0	0	0	0	0
ACCS ENSG00000110455	7	6	3	49	10	9	0	1	10	2
ACCSL ENSG00000205126	0	0	0	0	0	0	0	0	0	0
ACD ENSG00000102977	0	54	35	13	0	8	2	28	1	5
ACE ENSG00000159640	4	2	14	29	3	2	14	1	0	1
ACE2 ENSG00000130234	0	0	0	0	0	0	0	0	0	0
ACER1 ENSG00000167769	0	0	0	0	0	0	0	0	0	0
ACER2 ENSG00000177076	0	0	0	0	0	0	0	0	0	0
ACER3 ENSG00000078124	1	0	6	0	0	5	0	1	0	0
ACHE ENSG00000087085	0	1	0	0	0	2	6	0	3	0
ACIN1 ENSG00000100813	0	0	51	28	3	8	28	59	7	49
ACKR1 ENSG00000213088	0	0	0	0	0	0	0	0	3	0
ACKR2 ENSG00000144648	0	0	0	0	0	0	0	0	0	0
ACKR3 ENSG00000144476	20	2	1	1	0	2	0	1	21	3
ACKR4 ENSG00000129048	0	0	0	0	0	0	0	0	0	0
ACLY ENSG00000131473	4	4	97	3	14	46	0	5	0	80
ACMSD ENSG00000153086	0	0	0	0	0	0	0	0	0	0
ACO1 ENSG00000122729	11	0	3	4	0	2	0	0	0	1
ACO2 ENSG00000100412	6	26	55	7	0	9	7	4	16	7
ACOD1 ENSG00000102794	0	0	0	0	0	0	0	0	0	0
ACOT1 ENSG00000184227	36	5	16	0	1	0	4	1	0	10
ACOT11 ENSG00000162390	0	0	0	0	0	0	0	0	0	0
ACOT12 ENSG00000172497	0	0	0	0	0	0	0	0	0	16
ACOT13 ENSG00000112304	35	0	48	15	20	3	8	14	23	20
ACOT2 ENSG00000119673	19	3	1	2	0	0	6	2	0	4
ACOT4 ENSG00000177465	0	0	0	0	0	6	0	1	0	0
ACOT6 ENSG00000205669	0	0	0	0	0	0	0	0	0	0
ACOT7 ENSG00000097021	15	87	5	1	9	0	5	5	10	0
ACOT8 ENSG00000101473	27	40	6	76	5	0	2	6	0	21
ACOT9 ENSG00000123130	12	23	7	0	3	29	1	2	2	8
ACOX1 ENSG00000161533	8	89	62	7	29	22	22	14	0	60
ACOX2 ENSG00000168306	3	0	0	1	3	16	1	4	0	34
ACOX3 ENSG00000087008	7	1	4	24	6	2	3	0	0	6
ACOXL ENSG00000153093	0	0	0	0	0	0	0	0	0	0
ACP1 ENSG00000143727	0	9	22	8	10	1	4	4	1	11
ACP2 ENSG00000134575	4	10	17	20	13	48	1	0	61	14
ACP5 ENSG00000102575	3	1	8	11	13	0	5	4	24	0
ACP6 ENSG00000162836	0	6	5	6	2	1	2	1	17	0
ACP7 ENSG00000183760	0	0	0	0	0	1	0	0	1	0
ACPP ENSG00000014257	2	0	1337	153	1901	0	1	2	1	33
ACPT ENSG00000142513	0	0	0	0	0	0	0	0	0	0
ACR ENSG00000100312	0	0	0	0	0	1	0	0	0	0
ACRBP ENSG00000111644	0	0	1	0	0	0	0	1	0	0
ACRC ENSG00000147174	0	0	1	0	0	0	0	0	9	0
ACRV1 ENSG00000134940	0	0	0	0	0	0	0	0	0	0
ACSBG1 ENSG00000103740	1	0	2	5	10	1	3	4	1	20
ACSBG2 ENSG00000130377	0	0	0	0	0	0	0	0	0	0
ACSF2 ENSG00000167107	0	18	1	13	4	4	10	10	1	7
ACSF3 ENSG00000176715	37	18	14	59	6	19	0	12	37	0
ACSL1 ENSG00000151726	1	0	61	3	1	3	15	0	7	26
ACSL3 ENSG00000123983	1	0	79	0	51	5	12	7	2	103
ACSL4 ENSG00000068366	5	0	1	0	1	0	8	13	0	0
ACSL5 ENSG00000197142	0	0	0	0	0	0	6	3	0	32
ACSL6 ENSG00000164398	0	2	0	0	0	0	0	0	0	1
ACSM1 ENSG00000166743	0	0	0	0	20	0	0	0	0	8
ACSM2A ENSG00000183747	0	0	0	0	0	0	0	0	0	0
ACSM2B ENSG00000066813	0	0	0	0	0	0	0	0	0	0
ACSM3 ENSG00000005187	1	1	26	2	12	0	0	1	1	15
ACSM4 ENSG00000215009	0	0	0	0	0	0	0	0	0	0
ACSM5 ENSG00000183549	0	2	0	0	0	0	0	4	0	4
ACSM6 ENSG00000173124	0	0	0	0	0	0	2	0	0	0
ACSS1 ENSG00000154930	2	15	81	139	83	0	18	1	23	136
ACSS2 ENSG00000131069	1	81	0	0	1	48	1	7	4	0
ACSS3 ENSG00000111058	1	2	2	1	0	0	0	8	1	0
ACTA1 ENSG00000143632	0	0	0	0	0	0	0	0	0	0
ACTA2 ENSG00000107796	2108	130	0	4	0	271	0	1	0	0
ACTB ENSG00000075624	19149	7801	690	88	319	828	705	548	2744	83
ACTBL2 ENSG00000169067	1	0	0	0	0	0	0	0	0	0
ACTC1 ENSG00000159251	44	0	0	0	0	0	0	0	0	0
ACTG1 ENSG00000184009	1	0	236	3	58	1221	879	126	487	224
ACTG2 ENSG00000163017	6872	4216	0	0	0	280	0	0	1	1
ACTL10 ENSG00000182584	1	0	0	4	0	0	0	20	0	1
ACTL6A ENSG00000136518	0	3	1	0	0	1	1	0	0	2
ACTL6B ENSG00000077080	0	0	1	0	16	0	0	1	2	0
ACTL7A ENSG00000187003	0	0	0	0	0	0	0	0	0	0
ACTN1 ENSG00000072110	958	168	75	0	145	14	159	298	93	81
ACTN2 ENSG00000077522	0	0	0	0	0	0	0	0	0	0
ACTN3 ENSG00000248746	0	0	0	0	0	0	0	0	0	0
ACTN4 ENSG00000130402	514	118	65	23	72	5	87	0	103	18
ACTR10 ENSG00000131966	1	0	8	1	0	0	1	2	0	15
ACTR1A ENSG00000138107	71	118	8	42	5	70	2	2	7	20
ACTR1B ENSG00000115073	43	35	36	16	6	31	17	2	93	26
ACTR2 ENSG00000138071	0	1	58	0	5	10	27	45	34	57
ACTR3 ENSG00000115091	0	0	5	1	2	6	8	8	42	0
ACTR3B ENSG00000133627	0	2	2	0	2	0	1	0	3	0
ACTR3C ENSG00000106526	0	0	0	5	0	0	0	2	0	0
ACTR5 ENSG00000101442	0	0	0	2	1	2	1	0	0	0
ACTR6 ENSG00000075089	3	0	1	2	1	0	1	2	1	0
ACTR8 ENSG00000113812	0	0	0	0	0	0	1	0	3	0
ACTRT2 ENSG00000169717	0	0	0	0	0	0	0	0	0	0
ACTRT3 ENSG00000184378	0	0	0	0	0	0	0	0	0	0
ACVR1 ENSG00000115170	2	0	1	0	0	1	1	0	2	2
ACVR1B ENSG00000135503	0	0	5	0	2	1	5	0	0	6
ACVR1C ENSG00000123612	0	0	0	0	0	0	0	0	0	0
ACVR2A ENSG00000121989	3	1	1	0	2	1	5	0	4	2
ACVR2B ENSG00000114739	1	0	1	0	0	0	5	1	0	0
ACVRL1 ENSG00000139567	3	37	0	0	2	0	0	16	26	0
ACY1 ENSG00000243989	1	0	4	0	2	1	1	1	2	1
ACY3 ENSG00000132744	0	0	1	0	0	0	1	2	7	1
ACYP1 ENSG00000119640	1	1	0	0	0	0	0	0	0	7
ACYP2 ENSG00000170634	28	5	2	6	0	1	0	8	2	0
ADA ENSG00000196839	2	79	0	0	0	0	0	5	7	4
ADAD1 ENSG00000164113	0	0	0	0	0	0	0	0	0	0
ADAD2 ENSG00000140955	0	0	0	0	0	0	0	0	0	0
ADAL ENSG00000168803	0	7	0	0	11	0	0	9	0	4
ADAM10 ENSG00000137845	1	0	70	0	0	0	36	3	0	9
ADAM11 ENSG00000073670	10	0	0	1	0	0	0	0	0	0
ADAM12 ENSG00000148848	0	0	1	0	0	0	0	0	0	0
ADAM15 ENSG00000143537	0	0	0	76	28	0	48	45	68	1
ADAM17 ENSG00000151694	39	8	5	0	2	3	7	0	4	1
ADAM18 ENSG00000168619	0	0	0	0	0	0	0	0	0	0
ADAM19 ENSG00000135074	11	2	0	0	2	2	0	0	0	0
ADAM2 ENSG00000104755	0	0	0	0	0	0	0	0	0	1
ADAM20 ENSG00000134007	0	0	0	0	0	0	0	0	0	0
ADAM22 ENSG00000008277	0	1	1	0	0	0	0	15	0	0
ADAM23 ENSG00000114948	0	0	0	0	0	0	0	0	0	0
ADAM28 ENSG00000042980	3	0	0	0	0	0	1	1	0	5
ADAM29 ENSG00000168594	0	0	0	0	0	0	0	0	0	0
ADAM30 ENSG00000134249	0	0	0	0	0	0	0	0	0	0
ADAM32 ENSG00000197140	0	0	0	0	0	1	0	1	1	0
ADAM33 ENSG00000149451	118	92	0	2	5	47	0	10	10	0
ADAM7 ENSG00000069206	0	0	0	0	0	0	0	0	0	0
ADAM8 ENSG00000151651	2	2	3	0	0	0	3	0	0	9
ADAM9 ENSG00000168615	15	1	45	1	17	1	28	0	0	54
ADAMDEC1 ENSG00000134028	0	0	0	0	0	0	0	0	0	3
ADAMTS1 ENSG00000154734	83	17	0	1	0	1	18	18	59	9
ADAMTS10 ENSG00000142303	7	1	0	2	0	0	0	0	25	0
ADAMTS12 ENSG00000151388	0	4	0	0	2	0	1	0	0	0
ADAMTS13 ENSG00000160323	0	1	1	0	1	7	1	0	1	0
ADAMTS14 ENSG00000138316	0	0	0	0	0	0	0	0	0	0
ADAMTS15 ENSG00000166106	8	6	0	0	0	0	0	0	1	0
ADAMTS16 ENSG00000145536	1	0	0	0	0	1	0	0	0	0
ADAMTS17 ENSG00000140470	0	4	0	2	0	0	0	0	0	0
ADAMTS18 ENSG00000140873	1	0	1	2	0	0	1	4	8	0
ADAMTS19 ENSG00000145808	0	0	0	0	0	0	0	0	0	0
ADAMTS2 ENSG00000087116	1	2	0	0	0	0	0	0	1	0
ADAMTS20 ENSG00000173157	0	0	0	0	0	0	0	0	0	0
ADAMTS3 ENSG00000156140	0	0	0	0	0	0	0	0	0	0
ADAMTS4 ENSG00000158859	0	0	0	0	0	0	0	0	0	0
ADAMTS5 ENSG00000154736	48	3	0	1	0	7	1	1	0	0
ADAMTS6 ENSG00000049192	0	0	0	0	0	0	0	0	0	0
ADAMTS7 ENSG00000136378	0	0	0	0	0	0	0	1	0	6
ADAMTS8 ENSG00000134917	16	11	0	0	0	0	5	0	4	1
ADAMTS9 ENSG00000163638	0	0	1	0	1	8	0	0	0	1
ADAMTSL1 ENSG00000178031	0	0	6	0	0	21	0	1	1	66
ADAMTSL2 ENSG00000197859	0	2	0	14	2	3	0	34	1	0
ADAMTSL3 ENSG00000156218	0	1	0	0	12	1	2	2	2	1
ADAMTSL4 ENSG00000143382	17	13	1	0	0	0	0	1	1	6
ADAMTSL5 ENSG00000185761	0	0	0	0	2	0	0	7	1	0
ADAP1 ENSG00000105963	4	12	0	15	2	0	0	2	1	0
ADAP2 ENSG00000184060	12	4	0	0	0	0	0	2	1	0
ADAR ENSG00000160710	1	69	19	1	0	228	9	101	29	59
ADARB1 ENSG00000197381	69	1	19	1	11	0	3	0	0	7
ADARB2 ENSG00000185736	0	0	0	0	0	0	1	0	0	0
ADAT1 ENSG00000065457	1	0	9	0	1	22	5	0	0	1
ADAT2 ENSG00000189007	0	0	2	3	0	1	0	0	1	1
ADAT3 ENSG00000213638	0	1	1	0	0	0	0	0	0	0
ADCK1 ENSG00000063761	1	25	40	0	0	0	0	2	0	1
ADCK2 ENSG00000133597	15	0	5	14	2	2	2	0	2	1
ADCK3 ENSG00000163050	6	48	31	0	48	1	7	8	34	41
ADCK4 ENSG00000123815	12	76	1	30	0	1	0	21	2	3
ADCK5 ENSG00000173137	24	0	6	16	0	1	4	4	0	50
ADCY1 ENSG00000164742	0	0	0	0	0	0	0	0	0	0
ADCY10 ENSG00000143199	0	0	0	0	0	0	0	0	0	0
ADCY2 ENSG00000078295	1	2	3	0	0	10	1	0	2	1
ADCY3 ENSG00000138031	3	0	4	1	0	0	1	39	5	8
ADCY4 ENSG00000129467	18	0	0	1	1	0	2	2	5	5
ADCY5 ENSG00000173175	146	48	0	2	1	2	0	4	1	0
ADCY6 ENSG00000174233	13	9	30	38	8	0	9	2	22	11
ADCY7 ENSG00000121281	0	0	0	0	0	0	0	26	0	1
ADCY8 ENSG00000155897	0	0	0	0	0	0	0	0	0	0
ADCY9 ENSG00000162104	14	1	0	1	2	2	3	0	1	0
ADCYAP1 ENSG00000141433	0	0	0	0	0	0	2	1	2	0
ADCYAP1R1 ENSG00000078549	0	0	0	0	0	0	0	0	0	0
ADD1 ENSG00000087274	94	12	33	0	6	20	17	61	30	3
ADD2 ENSG00000075340	0	0	1	2	0	1	2	0	0	0
ADD3 ENSG00000148700	1	0	23	1	0	2	8	16	29	2
ADGB ENSG00000118492	0	0	0	0	0	0	0	0	0	0
ADGRA1 ENSG00000197177	0	0	0	0	0	0	0	0	0	0
ADGRA2 ENSG00000020181	302	30	10	6	2	28	0	62	1	17
ADGRA3 ENSG00000152990	1	2	16	4	7	5	6	1	2	30
ADGRB1 ENSG00000181790	0	9	2	5	0	1	3	0	0	2
ADGRB2 ENSG00000121753	26	0	0	4	1	74	0	0	5	0
ADGRB3 ENSG00000135298	0	0	0	0	0	0	0	0	0	0
ADGRD1 ENSG00000111452	11	0	0	0	0	16	0	0	1	2
ADGRD2 ENSG00000180264	0	0	1	0	0	0	0	0	0	0
ADGRE1 ENSG00000174837	2	0	0	0	1	1	0	0	0	0
ADGRE2 ENSG00000127507	10	0	0	0	3	0	0	0	0	2
ADGRE3 ENSG00000131355	0	0	0	0	0	0	0	0	0	0
ADGRE5 ENSG00000123146	100	15	0	2	0	0	31	7	26	2
ADGRF1 ENSG00000153292	0	0	0	0	0	0	0	0	0	0
ADGRF2 ENSG00000164393	0	0	0	0	0	0	0	0	0	0
ADGRF3 ENSG00000173567	0	0	0	0	0	0	0	0	0	0
ADGRF4 ENSG00000153294	0	0	0	0	0	0	0	0	0	0
ADGRF5 ENSG00000069122	0	1	9	1	2	1	0	0	0	0
ADGRG1 ENSG00000205336	0	0	25	6	31	0	13	1	20	18
ADGRG2 ENSG00000173698	0	0	0	0	0	0	0	0	0	0
ADGRG3 ENSG00000182885	0	0	0	0	0	0	0	0	0	0
ADGRG4 ENSG00000156920	0	0	0	1	0	1	0	0	1	0
ADGRG5 ENSG00000159618	0	0	0	0	0	0	0	7	0	0
ADGRG6 ENSG00000112414	0	0	2	0	1	0	2	0	0	0
ADGRG7 ENSG00000144820	0	0	0	0	0	0	0	0	0	0
ADGRL1 ENSG00000072071	31	4	0	28	0	26	10	34	11	2
ADGRL2 ENSG00000117114	5	0	9	0	1	0	0	16	6	29
ADGRL3 ENSG00000150471	0	0	0	0	0	1	0	0	0	0
ADGRL4 ENSG00000162618	0	0	0	0	2	0	0	0	7	0
ADGRV1 ENSG00000164199	0	0	0	0	0	0	0	0	7	18
ADH1A ENSG00000187758	0	0	0	0	0	0	0	0	0	0
ADH1B ENSG00000196616	12	1	0	1	2	2	0	0	0	0
ADH1C ENSG00000248144	2	0	0	0	1	0	1	0	0	0
ADH4 ENSG00000198099	0	0	0	0	0	0	0	0	0	0
ADH5 ENSG00000197894	23	1	14	31	30	192	16	12	1	3
ADH6 ENSG00000172955	1	0	0	0	0	0	0	0	0	4
ADH7 ENSG00000196344	0	0	0	0	0	0	0	0	0	0
ADHFE1 ENSG00000147576	4	1	11	0	4	0	3	1	2	0
ADI1 ENSG00000182551	330	71	103	284	124	114	3	8	128	338
ADIG ENSG00000182035	0	0	0	0	0	0	0	0	0	0
ADIPOQ ENSG00000181092	0	0	0	0	0	0	0	0	0	0
ADIPOR1 ENSG00000159346	1	0	32	0	3	0	6	0	0	7
ADIPOR2 ENSG00000006831	0	3	2	1	3	30	0	0	1	18
ADIRF ENSG00000148671	330	282	231	326	76	23	51	267	147	9
ADK ENSG00000156110	0	1	9	1	0	12	1	1	3	10
ADM ENSG00000148926	1	0	0	0	0	1	16	1	5	0
ADM2 ENSG00000128165	0	4	3	0	1	0	0	0	1	3
ADM5 ENSG00000224420	1	2	0	0	0	0	0	2	13	0
ADNP ENSG00000101126	47	55	16	16	13	29	0	0	1	43
ADNP2 ENSG00000101544	4	0	16	1	1	3	2	0	2	0
ADO ENSG00000181915	1	0	0	0	0	0	0	1	2	2
ADORA1 ENSG00000163485	0	0	0	0	0	0	0	0	0	0
ADORA2A ENSG00000128271	0	0	0	0	0	0	0	0	0	0
ADORA2B ENSG00000170425	0	0	0	0	0	0	0	0	0	0
ADORA3 ENSG00000282608	0	0	0	0	2	12	0	0	1	15
ADPGK ENSG00000159322	0	1	49	0	52	0	8	2	1	74
ADPRH ENSG00000144843	0	1	0	12	0	1	1	9	0	1
ADPRHL1 ENSG00000153531	2	2	0	0	0	1	2	0	1	1
ADPRHL2 ENSG00000116863	16	13	3	1	26	12	2	2	3	4
ADPRM ENSG00000170222	0	0	7	0	0	4	0	0	0	1
ADRA1A ENSG00000120907	25	0	0	0	0	1	0	0	0	3
ADRA1B ENSG00000170214	0	0	0	0	0	0	0	0	0	0
ADRA1D ENSG00000171873	0	0	0	0	0	9	0	0	0	6
ADRA2A ENSG00000150594	0	0	0	1	0	0	0	0	11	7
ADRA2B ENSG00000274286	0	0	0	0	0	0	0	0	0	0
ADRA2C ENSG00000184160	0	0	0	0	0	1	0	0	0	0
ADRB1 ENSG00000043591	1	2	24	0	1	0	1	0	7	8
ADRB2 ENSG00000169252	0	0	0	0	0	3	0	1	4	0
ADRB3 ENSG00000188778	1	0	0	0	0	0	0	0	0	0
ADRM1 ENSG00000130706	10	14	2	45	12	15	2	26	3	6
ADSL ENSG00000239900	0	5	0	0	0	25	1	0	0	0
ADSS ENSG00000035687	0	0	18	0	6	2	1	2	2	27
ADSSL1 ENSG00000185100	1	0	0	0	0	0	0	0	0	1
ADTRP ENSG00000111863	0	0	0	0	0	0	0	0	0	0
AEBP1 ENSG00000106624	853	462	0	0	24	1	3	0	29	0
AEBP2 ENSG00000139154	2	0	6	4	5	0	3	0	5	7
AEN ENSG00000181026	10	15	0	0	1	9	10	4	0	15
AES ENSG00000104964	279	77	119	248	64	2	197	277	48	30
AF011889.5 ENSG00000241489	0	0	0	0	0	0	0	0	1	0
AF111168.1 ENSG00000280308	0	0	0	0	0	0	0	0	0	0
AF131216.1 ENSG00000280273	0	0	0	0	0	0	0	0	0	0
AF165138.7 ENSG00000243440	0	0	0	0	0	0	0	0	0	0
AFAP1 ENSG00000196526	6	0	0	1	0	0	2	18	6	2
AFAP1L1 ENSG00000157510	0	3	1	0	0	0	0	0	0	0
AFAP1L2 ENSG00000169129	8	1	4	1	1	2	0	1	6	0
AFF1 ENSG00000172493	0	0	19	0	1	1	2	1	28	16
AFF2 ENSG00000155966	1	0	1	0	1	0	0	0	0	0
AFF3 ENSG00000144218	0	1	66	0	26	1	0	2	0	77
AFF4 ENSG00000072364	16	0	10	0	36	1	15	7	4	35
AFG3L2 ENSG00000141385	1	0	22	28	28	1	33	0	8	5
AFM ENSG00000079557	0	0	0	0	0	0	0	0	0	0
AFMID ENSG00000183077	0	13	12	8	9	3	3	3	2	37
AFP ENSG00000081051	0	0	0	0	0	0	0	0	0	0
AFTPH ENSG00000119844	0	0	24	1	15	0	3	36	4	28
AGA ENSG00000038002	0	0	0	1	0	2	1	0	0	20
AGAP1 ENSG00000157985	0	0	2	1	0	9	9	0	0	0
AGAP14P ENSG00000279058	0	0	0	0	0	0	0	0	0	0
AGAP2 ENSG00000135439	0	0	0	0	0	0	1	0	0	0
AGAP3 ENSG00000133612	0	3	9	33	20	16	14	20	3	4
AGAP4 ENSG00000188234	1	0	9	0	0	3	0	3	0	1
AGAP5 ENSG00000172650	1	0	0	0	0	0	0	0	0	0
AGAP6 ENSG00000204149	0	0	2	2	9	0	1	7	7	2
AGAP9 ENSG00000204172	2	0	4	0	0	0	1	16	0	0
AGBL1 ENSG00000273540	0	0	0	0	0	0	0	0	0	0
AGBL2 ENSG00000165923	0	0	0	0	0	0	0	0	0	0
AGBL3 ENSG00000146856	0	0	0	0	0	0	0	0	0	0
AGBL4 ENSG00000186094	0	0	0	0	0	0	0	0	0	0
AGBL5 ENSG00000084693	25	40	6	15	10	0	15	1	9	1
AGER ENSG00000204305	1	0	0	3	0	18	16	0	29	0
AGFG1 ENSG00000173744	0	0	2	1	0	2	0	12	0	4
AGFG2 ENSG00000106351	0	0	11	12	5	0	5	12	50	19
AGGF1 ENSG00000164252	1	0	9	0	0	0	5	0	0	4
AGK ENSG00000006530	0	4	5	0	0	4	0	0	2	0
AGL ENSG00000162688	0	0	10	0	1	0	4	4	1	4
AGMAT ENSG00000116771	0	0	0	0	0	0	0	0	0	0
AGMO ENSG00000187546	0	0	0	0	0	0	0	0	0	0
AGO1 ENSG00000092847	0	8	11	34	6	21	8	3	0	2
AGO2 ENSG00000123908	8	7	14	1	0	2	16	5	6	0
AGO3 ENSG00000126070	1	2	8	1	0	5	0	39	3	10
AGO4 ENSG00000134698	6	0	1	0	0	8	0	0	12	9
AGPAT1 ENSG00000204310	59	181	46	10	6	3	16	1	12	3
AGPAT2 ENSG00000169692	6	21	10	73	0	1	1	15	65	29
AGPAT3 ENSG00000160216	12	0	35	16	15	18	17	3	12	31
AGPAT4 ENSG00000026652	1	6	0	0	0	0	0	12	1	1
AGPAT5 ENSG00000155189	0	2	0	1	9	0	0	0	1	0
AGPS ENSG00000018510	2	0	1	0	0	0	0	1	0	0
AGR2 ENSG00000106541	0	3	104	3	80	0	46	1	1	521
AGR3 ENSG00000173467	0	0	11	0	0	0	5	0	1	14
AGRN ENSG00000188157	0	1	5	15	6	0	20	0	14	15
AGRP ENSG00000159723	0	0	0	0	0	0	0	0	0	0
AGT ENSG00000135744	0	7	8	0	0	0	0	2	0	0
AGTPBP1 ENSG00000135049	0	0	3	1	0	0	4	1	0	0
AGTR1 ENSG00000144891	1	0	0	0	0	0	0	0	2	9
AGTRAP ENSG00000177674	2	12	38	137	70	154	0	3	0	1
AGXT ENSG00000172482	0	0	0	0	0	0	0	0	0	0
AGXT2 ENSG00000113492	0	0	0	0	0	0	0	0	0	0
AHCTF1 ENSG00000153207	1	2	17	0	2	1	7	8	0	6
AHCY ENSG00000101444	5	20	0	5	28	63	1	0	5	0
AHCYL1 ENSG00000168710	4	140	39	10	14	0	18	47	25	16
AHCYL2 ENSG00000158467	0	0	1	5	22	0	2	1	3	9
AHDC1 ENSG00000126705	4	1	1	10	5	6	2	24	16	7
AHI1 ENSG00000135541	16	0	31	4	6	27	1	15	2	16
AHNAK ENSG00000124942	397	65	95	4	76	1	140	65	126	110
AHNAK2 ENSG00000185567	191	79	0	1	0	0	0	0	3	0
AHR ENSG00000106546	0	0	0	0	2	0	6	5	10	1
AHRR ENSG00000063438	0	0	0	0	0	0	0	0	0	0
AHSA1 ENSG00000100591	17	1	14	26	3	17	7	0	0	5
AHSA2 ENSG00000173209	101	2	33	0	8	0	3	44	1	1
AHSG ENSG00000145192	0	0	0	0	0	0	0	0	0	0
AHSP ENSG00000169877	0	0	0	0	0	0	0	0	0	0
AICDA ENSG00000111732	0	0	0	0	0	0	0	0	0	0
AIDA ENSG00000186063	1	0	3	0	4	0	0	0	2	0
AIF1 ENSG00000204472	33	24	0	2	1	33	1	7	13	0
AIF1L ENSG00000126878	4	0	0	16	0	1	0	1	0	1
AIFM1 ENSG00000156709	3	14	2	13	98	20	13	0	8	3
AIFM2 ENSG00000042286	8	51	0	2	0	2	3	1	1	0
AIFM3 ENSG00000183773	3	0	0	0	10	0	16	2	0	0
AIG1 ENSG00000146416	29	11	20	18	4	0	1	34	6	4
AIM1 ENSG00000112297	0	2	45	12	13	2	8	0	4	27
AIM1L ENSG00000176092	0	0	0	0	0	0	0	0	0	0
AIM2 ENSG00000163568	0	0	0	0	0	0	0	0	0	1
AIMP1 ENSG00000164022	5	0	0	9	0	18	2	4	4	32
AIMP2 ENSG00000106305	0	2	3	0	7	32	0	1	1	0
AIP ENSG00000110711	197	1	16	79	12	0	8	19	52	7
AIPL1 ENSG00000129221	0	0	0	0	0	0	0	0	0	0
AIRE ENSG00000160224	0	0	0	0	0	0	0	0	0	0
AJ239318.1 ENSG00000280108	0	0	0	0	0	0	0	0	0	0
AJAP1 ENSG00000196581	1	0	0	0	0	0	0	3	0	0
AJUBA ENSG00000129474	2	0	0	1	4	0	4	1	1	0
AK1 ENSG00000106992	13	45	3	1	4	0	0	11	6	0
AK2 ENSG00000004455	0	0	12	0	40	113	40	2	39	13
AK3 ENSG00000147853	4	0	7	3	10	2	6	21	3	20
AK4 ENSG00000162433	9	0	12	1	3	0	0	0	0	0
AK5 ENSG00000154027	0	0	0	0	1	40	0	0	0	0
AK6 ENSG00000085231	0	0	3	7	0	0	1	0	0	0
AK7 ENSG00000140057	0	0	0	0	0	0	0	0	0	0
AK8 ENSG00000165695	0	4	0	0	0	6	0	0	0	0
AK9 ENSG00000155085	0	0	0	1	0	0	0	0	0	4
AKAP1 ENSG00000121057	34	47	59	25	69	15	5	0	2	33
AKAP10 ENSG00000108599	1	0	6	2	35	0	3	4	3	0
AKAP11 ENSG00000023516	2	1	8	0	1	2	2	0	10	20
AKAP12 ENSG00000131016	26	2	0	0	0	0	3	3	11	2
AKAP13 ENSG00000170776	28	1	8	0	9	0	2	5	7	15
AKAP14 ENSG00000186471	0	0	0	0	0	0	0	0	0	0
AKAP17A ENSG00000197976	0	0	18	5	1	0	10	0	4	27
AKAP3 ENSG00000111254	0	1	0	0	20	1	1	0	2	20
AKAP4 ENSG00000147081	0	0	0	0	0	0	0	10	0	0
AKAP5 ENSG00000179841	1	0	0	0	0	0	0	0	0	0
AKAP6 ENSG00000151320	0	0	0	0	0	0	0	0	0	0
AKAP7 ENSG00000118507	0	0	0	0	0	0	0	2	1	12
AKAP8 ENSG00000105127	2	36	3	1	8	109	12	0	3	0
AKAP8L ENSG00000011243	39	14	26	209	27	9	37	71	6	59
AKAP9 ENSG00000127914	4	0	21	13	17	10	3	3	33	67
AKIP1 ENSG00000166452	0	9	0	8	28	32	0	24	1	0
AKIRIN1 ENSG00000174574	29	5	8	0	20	25	13	15	2	6
AKIRIN2 ENSG00000135334	5	1	6	0	0	1	0	0	5	0
AKNA ENSG00000106948	2	1	1	2	2	36	0	41	29	14
AKNAD1 ENSG00000162641	0	0	0	1	0	0	0	1	0	0
AKR1A1 ENSG00000117448	0	109	33	1	25	136	3	1	1	5
AKR1B1 ENSG00000085662	14	99	0	0	7	17	1	7	2	5
AKR1B10 ENSG00000198074	0	0	0	0	0	0	0	0	0	0
AKR1B15 ENSG00000227471	0	0	0	0	0	0	0	0	0	0
AKR1C1 ENSG00000187134	55	23	0	0	1	0	0	2	0	0
AKR1C2 ENSG00000151632	39	79	0	1	8	1	10	1	2	0
AKR1C3 ENSG00000196139	0	6	0	1	0	0	1	0	0	0
AKR1C4 ENSG00000198610	0	0	0	0	0	0	0	0	0	0
AKR1D1 ENSG00000122787	0	0	0	0	0	0	0	0	0	0
AKR1E2 ENSG00000165568	0	0	0	0	0	0	0	0	0	0
AKR7A2 ENSG00000053371	3	94	0	2	5	112	2	6	1	30
AKR7A3 ENSG00000162482	0	0	0	0	0	0	0	0	0	0
AKR7L ENSG00000211454	0	0	0	0	0	0	0	0	0	0
AKT1 ENSG00000142208	67	13	149	66	20	14	78	50	11	138
AKT1S1 ENSG00000204673	17	159	14	83	29	0	4	85	61	5
AKT2 ENSG00000105221	79	7	65	60	7	3	10	19	40	41
AKT3 ENSG00000117020	6	31	19	1	14	2	0	28	1	164
AKTIP ENSG00000166971	6	0	19	0	10	2	0	0	0	0
AL023806.1 ENSG00000280184	0	0	0	0	0	0	0	0	0	0
AL049794.1 ENSG00000280240	0	1	0	0	0	0	0	0	0	0
AL049872.1 ENSG00000279963	0	0	0	0	0	0	0	0	0	0
AL133475.1 ENSG00000281602	0	0	0	0	0	0	0	0	0	0
AL135745.1 ENSG00000279654	0	0	0	0	0	0	0	0	0	0
AL135787.1 ENSG00000283263	0	0	0	0	0	0	0	0	0	0
AL354828.1 ENSG00000279282	0	0	0	0	0	0	0	0	0	0
AL354828.2 ENSG00000280175	0	0	0	0	1	0	0	1	0	0
AL356053.1 ENSG00000150076	0	1	0	0	4	0	0	2	0	0
AL356289.1 ENSG00000279096	0	0	0	0	0	0	0	0	0	0
AL356585.1 ENSG00000279081	0	0	0	0	0	0	0	0	0	0
AL357140.1 ENSG00000280113	0	0	0	0	0	0	0	0	0	0
AL358852.1 ENSG00000278899	0	0	0	0	0	0	0	0	0	0
AL365181.1 ENSG00000280316	0	0	0	1	0	1	0	14	0	0
AL513523.2 ENSG00000279767	34	1	5	1	11	0	0	24	6	4
AL589743.1 ENSG00000279508	0	0	21	20	22	0	0	1	0	0
AL590235.1 ENSG00000280230	0	0	0	0	0	0	0	0	0	0
AL645922.1 ENSG00000279546	0	0	0	0	0	0	0	0	0	0
ALAD ENSG00000148218	0	0	2	0	2	0	1	6	0	0
ALAS1 ENSG00000023330	12	3	1	0	0	24	4	0	2	21
ALAS2 ENSG00000158578	0	0	0	0	0	0	0	0	0	0
ALB ENSG00000163631	0	0	0	0	0	0	0	0	0	0
ALCAM ENSG00000170017	4	0	59	1	6	0	15	0	14	17
ALDH16A1 ENSG00000161618	24	15	0	47	3	2	2	2	2	25
ALDH18A1 ENSG00000059573	2	18	14	1	40	127	2	63	6	5
ALDH1A1 ENSG00000165092	2	0	0	1	6	1	0	20	1	3
ALDH1A2 ENSG00000128918	0	0	0	0	0	5	0	0	0	4
ALDH1A3 ENSG00000184254	0	3	36	54	29	1	13	0	5	77
ALDH1B1 ENSG00000137124	299	50	6	0	5	1	1	2	0	0
ALDH1L1 ENSG00000144908	1	0	0	1	4	0	0	1	0	0
ALDH1L2 ENSG00000136010	21	0	0	0	0	0	0	0	0	0
ALDH3A1 ENSG00000108602	0	0	1	0	0	0	0	0	0	0
ALDH3A2 ENSG00000072210	26	15	29	2	26	3	12	0	2	2
ALDH3B1 ENSG00000006534	2	4	0	0	1	0	0	0	5	0
ALDH3B2 ENSG00000132746	0	0	0	0	0	0	0	0	0	0
ALDH4A1 ENSG00000159423	58	11	28	43	46	3	0	3	0	0
ALDH5A1 ENSG00000112294	0	1	9	0	0	0	1	5	1	1
ALDH6A1 ENSG00000119711	1	1	69	1	20	2	0	70	11	9
ALDH7A1 ENSG00000164904	3	5	56	14	24	27	3	16	12	5
ALDH8A1 ENSG00000118514	0	0	0	0	0	0	0	0	0	0
ALDH9A1 ENSG00000143149	3	2	6	8	2	53	0	2	1	0
ALDOA ENSG00000149925	857	147	190	129	160	0	258	141	147	234
ALDOB ENSG00000136872	0	0	0	0	0	0	0	0	0	0
ALDOC ENSG00000109107	1	51	7	2	1	3	0	8	2	31
ALG1 ENSG00000033011	12	15	2	4	6	0	0	3	0	3
ALG10 ENSG00000139133	0	0	0	0	0	0	0	0	0	0
ALG10B ENSG00000175548	0	0	0	0	0	0	0	0	0	1
ALG11 ENSG00000253710	0	0	0	0	0	0	0	0	0	0
ALG12 ENSG00000182858	68	37	47	28	4	1	26	0	4	54
ALG13 ENSG00000101901	0	1	13	0	30	0	1	0	1	0
ALG14 ENSG00000172339	0	0	0	0	0	1	0	0	1	0
ALG1L ENSG00000189366	0	0	0	0	0	0	0	0	0	0
ALG1L2 ENSG00000251287	1	0	0	0	0	0	1	1	0	0
ALG2 ENSG00000119523	7	0	17	1	0	4	1	4	0	6
ALG3 ENSG00000214160	4	21	4	13	39	5	7	9	8	2
ALG5 ENSG00000120697	0	0	1	6	2	1	0	0	1	2
ALG6 ENSG00000088035	0	0	1	0	0	0	0	0	0	0
ALG8 ENSG00000159063	0	0	4	0	0	25	0	0	0	15
ALG9 ENSG00000086848	1	0	10	1	7	0	0	14	0	4
ALK ENSG00000171094	0	0	0	0	0	0	0	0	0	0
ALKBH1 ENSG00000100601	0	2	0	0	0	0	0	1	0	6
ALKBH2 ENSG00000189046	0	1	9	10	3	7	2	0	0	28
ALKBH3 ENSG00000166199	2	29	8	2	7	61	0	0	6	10
ALKBH4 ENSG00000160993	0	40	4	0	0	8	1	0	0	1
ALKBH5 ENSG00000091542	43	1	31	0	1	73	1	66	4	76
ALKBH6 ENSG00000239382	2	1	15	27	2	36	1	13	0	15
ALKBH7 ENSG00000125652	244	52	77	287	34	2	3	73	8	53
ALKBH8 ENSG00000137760	1	0	15	2	0	0	4	0	0	0
ALLC ENSG00000151360	0	0	0	0	0	0	0	0	0	0
ALMS1 ENSG00000116127	13	1	7	0	0	0	0	0	0	0
ALOX12 ENSG00000108839	0	0	0	0	2	1	0	0	0	0
ALOX12B ENSG00000179477	0	0	0	0	0	0	0	0	0	0
ALOX15 ENSG00000161905	0	0	0	0	0	0	0	0	0	0
ALOX15B ENSG00000179593	0	47	36	15	60	0	0	0	1	12
ALOX5 ENSG00000012779	0	0	0	0	0	3	7	1	1	0
ALOX5AP ENSG00000132965	6	2	0	0	1	1	1	17	16	3
ALOXE3 ENSG00000179148	0	0	0	0	0	0	0	0	0	0
ALPK1 ENSG00000073331	1	0	1	0	7	1	1	4	0	5
ALPK2 ENSG00000198796	0	0	0	0	0	0	0	0	0	0
ALPK3 ENSG00000136383	0	0	0	0	0	0	0	2	0	7
ALPL ENSG00000162551	0	0	0	0	0	0	0	0	4	0
ALPP ENSG00000163283	0	0	0	0	0	0	0	0	0	0
ALS2 ENSG00000003393	2	1	0	0	0	0	0	1	0	1
ALS2CL ENSG00000178038	1	0	0	8	0	2	8	1	44	0
ALS2CR11 ENSG00000155754	0	0	0	1	0	1	0	0	0	0
ALS2CR12 ENSG00000155749	0	1	0	0	0	0	0	0	0	0
ALX1 ENSG00000180318	0	0	0	0	0	0	0	0	0	0
ALX3 ENSG00000156150	0	0	0	0	0	0	0	0	0	0
ALX4 ENSG00000052850	0	0	0	0	0	0	0	0	0	0
ALYREF ENSG00000183684	30	0	8	0	2	1	10	0	18	1
AMACR ENSG00000242110	0	8	2	3	31	165	1	1	1	54
AMBN ENSG00000178522	0	0	0	0	0	0	0	0	0	0
AMBP ENSG00000106927	0	0	0	0	0	0	0	0	0	0
AMBRA1 ENSG00000110497	1	0	0	0	1	8	0	5	0	0
AMD1 ENSG00000123505	0	2	85	2	50	0	8	0	0	75
AMDHD1 ENSG00000139344	0	0	0	0	0	0	0	0	0	0
AMDHD2 ENSG00000162066	10	0	0	26	7	2	1	10	12	3
AMELX ENSG00000125363	0	0	0	0	1	0	0	0	3	0
AMELY ENSG00000099721	0	0	0	0	0	0	0	0	0	0
AMER1 ENSG00000184675	3	0	0	7	0	9	0	1	0	0
AMER2 ENSG00000165566	0	0	0	0	0	0	0	0	0	0
AMER3 ENSG00000178171	0	0	0	0	0	0	0	0	0	0
AMFR ENSG00000159461	55	19	18	11	8	11	6	8	2	2
AMH ENSG00000104899	0	0	0	3	0	0	0	6	0	1
AMHR2 ENSG00000135409	0	0	0	0	0	0	0	0	0	0
AMIGO1 ENSG00000181754	2	0	0	10	1	1	1	6	1	18
AMIGO2 ENSG00000139211	0	0	0	0	0	0	0	0	0	0
AMIGO3 ENSG00000176020	0	0	0	0	0	0	0	0	0	0
AMMECR1 ENSG00000101935	0	0	0	0	0	0	0	0	1	11
AMMECR1L ENSG00000144233	0	0	1	0	0	0	2	0	17	0
AMN ENSG00000166126	2	0	0	0	1	0	1	0	0	3
AMN1 ENSG00000151743	0	0	4	1	6	0	0	1	0	3
AMOT ENSG00000126016	0	1	0	0	0	15	1	0	5	0
AMOTL1 ENSG00000166025	1	38	22	8	1	78	0	7	3	0
AMOTL2 ENSG00000114019	6	0	2	1	0	2	19	60	1	3
AMPD1 ENSG00000116748	0	0	0	0	0	0	0	0	0	0
AMPD2 ENSG00000116337	43	88	1	25	3	0	2	52	1	0
AMPD3 ENSG00000133805	1	1	10	1	0	0	1	4	1	7
AMPH ENSG00000078053	1	0	0	0	0	0	0	0	0	0
AMT ENSG00000145020	0	0	0	0	0	0	0	0	0	0
AMTN ENSG00000187689	0	0	0	0	0	0	0	0	0	0
AMY1A ENSG00000237763	1	0	0	0	0	2	2	0	7	1
AMY1B ENSG00000174876	0	0	0	1	0	0	0	0	8	6
AMY1C ENSG00000187733	0	1	0	0	1	0	1	2	2	1
AMY2A ENSG00000243480	0	0	0	0	0	0	0	0	0	0
AMY2B ENSG00000240038	3	0	0	0	0	0	2	4	9	0
AMZ1 ENSG00000174945	0	0	0	0	0	0	0	0	0	0
AMZ2 ENSG00000196704	6	2	2	1	13	26	2	0	6	3
ANAPC1 ENSG00000153107	0	45	7	0	8	20	12	2	9	1
ANAPC10 ENSG00000164162	15	0	1	0	0	0	3	3	5	0
ANAPC11 ENSG00000141552	83	215	56	46	47	0	11	4	42	20
ANAPC13 ENSG00000129055	1	19	16	0	1	0	0	0	0	3
ANAPC15 ENSG00000110200	26	12	8	25	0	6	4	55	0	5
ANAPC16 ENSG00000166295	53	50	22	103	7	51	10	3	0	15
ANAPC2 ENSG00000176248	3	10	7	105	18	10	2	1	39	25
ANAPC4 ENSG00000053900	5	1	4	2	0	21	3	5	19	17
ANAPC5 ENSG00000089053	34	5	35	71	28	49	14	47	14	66
ANAPC7 ENSG00000196510	0	62	3	1	14	35	2	1	0	2
ANG ENSG00000214274	0	0	1	26	82	33	12	6	1	17
ANGEL1 ENSG00000013523	1	20	0	0	0	9	0	0	2	0
ANGEL2 ENSG00000174606	1	4	12	0	6	0	1	1	0	0
ANGPT1 ENSG00000154188	2	1	1	3	0	0	2	40	1	2
ANGPT2 ENSG00000091879	3	0	0	0	0	1	0	0	0	1
ANGPT4 ENSG00000101280	0	0	0	0	0	0	0	0	0	0
ANGPTL1 ENSG00000116194	0	0	0	0	1	2	0	0	3	0
ANGPTL2 ENSG00000136859	49	1	0	0	13	3	1	0	0	4
ANGPTL3 ENSG00000132855	1	0	0	1	0	0	0	0	0	0
ANGPTL4 ENSG00000167772	0	32	3	0	4	0	6	0	0	4
ANGPTL5 ENSG00000187151	0	0	0	0	0	0	0	0	0	0
ANGPTL6 ENSG00000130812	0	0	0	0	0	0	0	0	0	0
ANGPTL7 ENSG00000171819	0	0	2	0	0	0	0	0	1	0
ANGPTL8 ENSG00000130173	0	0	0	0	0	0	0	0	0	0
ANHX ENSG00000227059	0	0	0	0	0	0	0	0	0	0
ANK1 ENSG00000029534	0	0	0	0	0	0	0	0	0	0
ANK2 ENSG00000145362	14	0	1	0	0	0	0	5	0	0
ANK3 ENSG00000151150	0	0	32	0	3	2	38	3	0	8
ANKAR ENSG00000151687	1	0	2	0	0	0	0	0	0	3
ANKDD1A ENSG00000166839	1	1	0	0	0	0	0	1	2	0
ANKDD1B ENSG00000189045	0	0	5	1	0	0	4	0	0	0
ANKEF1 ENSG00000132623	0	0	0	0	0	0	0	0	0	0
ANKFN1 ENSG00000153930	0	0	0	0	0	0	0	0	0	0
ANKFY1 ENSG00000185722	1	2	3	8	0	2	3	6	0	9
ANKH ENSG00000154122	0	2	11	2	13	11	7	3	8	147
ANKHD1 ENSG00000131503	0	8	10	0	7	15	1	1	0	9
ANKHD1-EIF4EBP3 ENSG00000254996	0	0	0	0	0	0	0	0	0	0
ANKIB1 ENSG00000001629	3	4	7	0	3	1	4	16	0	3
ANKK1 ENSG00000170209	0	0	0	0	0	0	0	0	0	0
ANKLE1 ENSG00000160117	5	0	0	0	0	0	0	0	0	0
ANKLE2 ENSG00000176915	0	2	24	2	22	2	13	17	10	68
ANKMY1 ENSG00000144504	8	0	1	3	5	15	3	1	1	0
ANKMY2 ENSG00000106524	1	1	0	7	0	1	4	1	0	0
ANKRA2 ENSG00000164331	0	0	2	0	1	0	0	6	1	15
ANKRD1 ENSG00000148677	0	0	0	0	0	0	0	0	0	0
ANKRD10 ENSG00000088448	5	1	67	2	18	10	24	0	1	28
ANKRD11 ENSG00000167522	57	51	52	4	35	78	26	8	6	8
ANKRD12 ENSG00000101745	7	0	4	1	0	1	0	15	12	0
ANKRD13A ENSG00000076513	0	1	0	9	1	0	1	42	9	0
ANKRD13B ENSG00000198720	0	1	0	0	0	0	0	19	2	1
ANKRD13C ENSG00000118454	0	0	8	2	17	2	2	0	6	11
ANKRD13D ENSG00000172932	0	41	13	83	8	21	15	43	7	38
ANKRD16 ENSG00000134461	0	7	2	0	0	1	0	0	4	1
ANKRD17 ENSG00000132466	13	0	86	1	30	18	5	2	2	7
ANKRD18A ENSG00000180071	0	0	0	0	0	0	0	0	0	0
ANKRD18B ENSG00000230453	0	0	0	0	0	0	0	0	0	0
ANKRD2 ENSG00000165887	0	0	0	0	0	0	0	0	0	0
ANKRD20A1 ENSG00000260691	0	0	0	0	1	0	0	0	0	0
ANKRD20A2 ENSG00000183148	0	0	0	0	0	0	0	0	0	0
ANKRD20A3 ENSG00000276203	0	0	1	0	0	0	0	0	0	0
ANKRD20A4 ENSG00000172014	0	0	0	0	0	0	0	0	0	0
ANKRD22 ENSG00000152766	0	0	0	1	15	0	3	0	0	4
ANKRD23 ENSG00000163126	1	14	0	0	0	1	0	2	8	7
ANKRD24 ENSG00000089847	1	0	0	0	4	0	0	0	0	0
ANKRD26 ENSG00000107890	0	0	1	10	0	0	0	0	0	5
ANKRD27 ENSG00000105186	0	0	8	1	0	1	5	10	10	1
ANKRD28 ENSG00000206560	5	2	8	0	1	1	0	4	2	2
ANKRD29 ENSG00000154065	1	2	0	0	0	0	1	0	0	1
ANKRD30A ENSG00000148513	0	0	0	0	0	0	0	0	0	0
ANKRD30B ENSG00000180777	0	0	0	0	0	0	0	1	1	0
ANKRD30BL ENSG00000163046	0	0	0	0	0	0	0	0	0	0
ANKRD31 ENSG00000145700	0	0	0	0	0	0	0	0	0	0
ANKRD33 ENSG00000167612	0	0	0	0	0	0	0	0	0	0
ANKRD33B ENSG00000164236	0	0	0	1	0	1	0	3	5	0
ANKRD34A ENSG00000272031	2	6	2	5	0	0	0	1	0	0
ANKRD34B ENSG00000189127	0	0	0	0	0	0	0	0	0	0
ANKRD34C ENSG00000235711	0	0	0	0	0	0	0	0	0	0
ANKRD35 ENSG00000198483	24	5	0	1	6	1	1	8	0	1
ANKRD36 ENSG00000135976	0	0	1	36	0	1	0	0	6	25
ANKRD36B ENSG00000196912	7	0	12	0	0	0	3	1	32	1
ANKRD36C ENSG00000174501	4	0	1	0	1	0	0	4	2	18
ANKRD37 ENSG00000186352	0	0	53	0	22	6	1	1	0	14
ANKRD39 ENSG00000213337	2	0	1	7	0	4	0	0	0	0
ANKRD40 ENSG00000154945	2	18	16	10	0	0	20	2	6	6
ANKRD42 ENSG00000137494	1	0	6	4	0	0	0	1	0	4
ANKRD44 ENSG00000065413	0	0	0	0	0	0	0	0	0	0
ANKRD45 ENSG00000183831	0	0	0	11	0	1	0	0	2	1
ANKRD46 ENSG00000186106	0	0	0	0	1	5	0	1	0	0
ANKRD49 ENSG00000168876	1	0	0	1	0	0	0	3	1	3
ANKRD50 ENSG00000151458	4	0	5	0	0	3	4	0	1	0
ANKRD52 ENSG00000139645	0	23	0	2	12	7	6	7	13	4
ANKRD53 ENSG00000144031	6	2	0	0	1	1	1	0	0	0
ANKRD54 ENSG00000100124	0	6	25	26	0	2	3	39	7	9
ANKRD55 ENSG00000164512	0	0	0	0	0	0	0	0	0	0
ANKRD6 ENSG00000135299	0	0	0	0	1	0	1	0	5	0
ANKRD61 ENSG00000157999	0	0	0	0	0	0	0	0	0	0
ANKRD62 ENSG00000181626	1	1	0	0	0	4	0	0	0	0
ANKRD65 ENSG00000235098	0	18	0	2	3	32	6	0	1	0
ANKRD66 ENSG00000230062	0	0	0	0	0	0	0	0	0	0
ANKRD7 ENSG00000106013	0	1	0	1	1	0	0	0	0	0
ANKRD9 ENSG00000156381	49	2	8	68	19	41	21	0	18	7
ANKS1A ENSG00000064999	4	1	0	0	0	8	1	0	0	3
ANKS1B ENSG00000185046	0	2	0	0	0	0	0	1	3	0
ANKS3 ENSG00000168096	15	1	23	28	3	23	0	0	4	49
ANKS4B ENSG00000175311	0	2	1	0	0	0	0	0	0	0
ANKS6 ENSG00000165138	1	24	12	0	29	0	0	1	0	1
ANKUB1 ENSG00000206199	0	0	0	0	0	0	0	0	0	0
ANKZF1 ENSG00000163516	0	15	24	130	27	12	0	1	0	55
ANLN ENSG00000011426	0	0	0	0	0	0	0	0	0	0
ANO1 ENSG00000131620	0	1	11	0	6	0	6	0	0	0
ANO10 ENSG00000160746	15	0	1	24	2	17	7	0	2	14
ANO2 ENSG00000047617	0	0	0	0	0	0	0	0	0	0
ANO3 ENSG00000134343	0	0	0	0	0	0	0	0	0	0
ANO4 ENSG00000151572	0	0	1	1	0	0	0	17	2	0
ANO5 ENSG00000171714	10	0	2	0	1	0	0	3	0	0
ANO6 ENSG00000177119	1	1	3	0	0	1	1	10	1	19
ANO7 ENSG00000146205	2	64	87	9	126	0	0	1	1	0
ANO8 ENSG00000074855	0	0	0	0	0	1	0	0	0	1
ANO9 ENSG00000185101	0	0	3	27	5	0	35	2	0	4
ANOS1 ENSG00000011201	0	0	1	0	0	0	0	0	0	0
ANP32A ENSG00000140350	3	25	46	5	32	76	32	15	26	27
ANP32B ENSG00000136938	43	7	37	9	0	101	17	18	0	3
ANP32D ENSG00000139223	0	0	0	0	0	0	0	0	0	0
ANP32E ENSG00000143401	7	1	0	1	16	0	0	0	0	0
ANPEP ENSG00000166825	0	2	36	1	35	0	1	1	1	783
ANTXR1 ENSG00000169604	44	4	6	14	9	2	1	17	30	0
ANTXR2 ENSG00000163297	69	1	47	1	56	122	0	9	3	2
ANTXRL ENSG00000274209	0	0	0	0	0	0	0	0	0	0
ANXA1 ENSG00000135046	2	0	9	1	18	0	43	14	15	0
ANXA10 ENSG00000109511	0	0	0	0	0	0	0	0	0	0
ANXA11 ENSG00000122359	9	275	37	17	39	98	123	0	0	52
ANXA13 ENSG00000104537	0	0	0	0	0	0	0	0	0	0
ANXA2 ENSG00000182718	9	166	1	0	26	134	208	0	1	0
ANXA2R ENSG00000177721	0	0	0	1	0	3	0	0	0	1
ANXA3 ENSG00000138772	0	0	37	1	0	2	2	0	3	8
ANXA4 ENSG00000196975	8	0	6	14	0	1	4	13	10	0
ANXA5 ENSG00000164111	13	0	36	3	5	2	5	46	0	42
ANXA6 ENSG00000197043	556	360	1	121	15	3	10	0	8	55
ANXA7 ENSG00000138279	0	0	17	0	17	12	7	0	0	18
ANXA8 ENSG00000265190	0	0	0	0	0	0	0	0	0	0
ANXA8L1 ENSG00000264230	0	0	0	1	0	0	3	0	0	0
ANXA9 ENSG00000143412	0	0	0	0	0	0	0	0	0	0
AOAH ENSG00000136250	12	0	0	0	9	1	0	15	1	0
AOC1 ENSG00000002726	0	0	0	0	0	0	0	0	1	0
AOC2 ENSG00000131480	0	0	0	0	0	0	1	0	0	0
AOC3 ENSG00000131471	66	66	0	0	0	0	0	4	0	5
AOX1 ENSG00000138356	4	2	0	0	1	0	0	1	1	2
AP000275.65 ENSG00000265590	0	0	0	0	0	0	0	0	0	0
AP000295.9 ENSG00000249624	0	0	0	0	0	0	0	0	0	0
AP000304.12 ENSG00000249209	0	0	0	0	0	0	0	0	0	0
AP000349.2 ENSG00000280178	0	0	0	0	0	0	0	1	0	0
AP000350.10 ENSG00000251357	0	0	0	0	0	0	0	0	0	0
AP000687.1 ENSG00000280170	0	0	0	0	0	0	0	0	0	0
AP000721.4 ENSG00000256100	0	0	0	0	0	0	0	1	0	0
AP000769.1 ENSG00000279576	702	4	2607	0	82	0	0	26	17	492
AP000866.1 ENSG00000279342	0	0	0	0	0	0	0	0	0	0
AP001888.1 ENSG00000281781	0	0	0	0	0	0	0	0	0	0
AP002962.1 ENSG00000279906	0	0	0	0	0	0	0	0	0	0
AP006285.2 ENSG00000278919	0	1	0	0	0	0	0	0	0	0
AP1AR ENSG00000138660	0	0	4	0	0	1	1	1	2	11
AP1B1 ENSG00000100280	36	43	67	0	115	1	24	0	44	10
AP1G1 ENSG00000166747	0	0	29	9	12	0	10	1	43	12
AP1G2 ENSG00000213983	0	92	37	25	17	0	58	3	5	33
AP1M1 ENSG00000072958	75	0	0	22	1	0	1	251	3	0
AP1M2 ENSG00000129354	0	59	70	53	58	5	22	2	2	91
AP1S1 ENSG00000106367	29	44	90	117	58	1	5	1	14	16
AP1S2 ENSG00000182287	50	0	0	1	0	0	0	1	6	0
AP1S3 ENSG00000152056	0	0	16	2	0	0	1	2	0	0
AP2A1 ENSG00000196961	61	31	6	32	8	1	8	88	47	30
AP2A2 ENSG00000183020	77	17	34	48	20	3	1	43	5	44
AP2B1 ENSG00000006125	8	20	4	28	10	38	13	42	8	110
AP2M1 ENSG00000161203	253	126	59	180	47	0	36	116	0	66
AP2S1 ENSG00000042753	376	134	117	262	142	43	28	3	22	72
AP3B1 ENSG00000132842	0	1	15	0	2	0	1	0	35	6
AP3B2 ENSG00000103723	0	0	0	0	0	0	0	0	0	0
AP3D1 ENSG00000065000	10	0	78	6	53	31	54	4	42	34
AP3M1 ENSG00000185009	13	9	37	0	0	0	0	10	1	8
AP3M2 ENSG00000070718	0	11	0	0	0	12	0	9	0	0
AP3S1 ENSG00000177879	3	1	9	0	1	0	5	1	2	6
AP3S2 ENSG00000157823	49	37	14	16	7	0	2	0	0	5
AP4B1 ENSG00000134262	0	15	0	0	0	32	0	5	1	0
AP4E1 ENSG00000081014	0	8	3	0	2	0	1	0	0	3
AP4M1 ENSG00000221838	3	1	3	26	1	1	1	1	0	38
AP4S1 ENSG00000100478	1	0	0	1	0	0	0	0	0	0
AP5B1 ENSG00000254470	0	0	0	0	0	0	0	0	0	0
AP5M1 ENSG00000053770	1	0	0	1	14	0	19	1	0	3
AP5S1 ENSG00000125843	1	0	0	6	2	5	3	0	2	0
AP5Z1 ENSG00000242802	0	2	8	20	1	5	24	60	14	0
APAF1 ENSG00000120868	0	1	5	0	0	1	14	0	0	2
APBA1 ENSG00000107282	2	9	12	14	0	5	0	0	0	0
APBA2 ENSG00000034053	0	0	0	0	0	14	0	10	0	0
APBA3 ENSG00000011132	1	0	0	19	12	1	0	42	2	6
APBB1 ENSG00000166313	65	112	10	59	0	4	1	148	2	4
APBB1IP ENSG00000077420	0	1	0	0	0	0	0	2	0	0
APBB2 ENSG00000163697	29	2	3	3	1	9	0	2	0	0
APBB3 ENSG00000113108	0	114	39	2	3	27	3	2	23	15
APC ENSG00000134982	1	1	11	0	1	0	0	0	0	1
APC2 ENSG00000115266	0	1	0	0	0	0	0	0	0	0
APCDD1 ENSG00000154856	10	0	10	0	0	0	0	6	0	7
APCDD1L ENSG00000198768	11	2	0	0	0	0	0	0	0	0
APCS ENSG00000132703	0	0	0	0	0	0	0	0	0	0
APEH ENSG00000164062	5	59	18	23	0	59	2	2	34	7
APELA ENSG00000248329	0	0	0	6	2	0	0	0	0	0
APEX1 ENSG00000100823	34	6	53	1	6	57	3	31	0	59
APEX2 ENSG00000169188	1	0	1	11	4	1	6	0	1	1
APH1A ENSG00000117362	101	0	41	4	61	0	20	36	15	69
APH1B ENSG00000138613	3	0	36	13	9	13	4	3	3	18
API5 ENSG00000166181	0	2	15	0	0	0	1	3	5	1
APIP ENSG00000149089	0	0	0	0	1	1	0	3	1	1
APITD1 ENSG00000175279	0	0	0	0	0	3	0	0	1	2
APITD1-CORT ENSG00000251503	0	0	0	0	0	0	0	0	0	0
APLF ENSG00000169621	0	0	0	0	0	0	0	0	0	0
APLN ENSG00000171388	0	0	0	0	0	0	0	0	0	1
APLNR ENSG00000134817	0	1	0	0	0	0	0	1	0	0
APLP1 ENSG00000105290	0	8	0	4	0	4	0	0	0	0
APLP2 ENSG00000084234	17	0	311	4	90	46	76	0	0	318
APMAP ENSG00000101474	10	1	74	1	19	6	13	42	3	29
APOA1 ENSG00000118137	0	0	0	0	0	0	0	0	0	0
APOA2 ENSG00000158874	0	0	0	0	0	0	0	0	0	0
APOB ENSG00000084674	0	0	0	0	0	0	0	0	0	0
APOBEC1 ENSG00000111701	0	0	0	0	0	0	0	0	0	0
APOBEC2 ENSG00000124701	0	0	0	0	0	0	0	0	0	0
APOBEC3A ENSG00000128383	0	0	0	0	0	0	0	0	0	0
APOBEC3B ENSG00000179750	0	0	0	0	0	0	0	0	0	0
APOBEC3C ENSG00000244509	1	34	6	0	6	23	10	17	2	4
APOBEC3D ENSG00000243811	0	0	0	3	0	0	1	0	0	0
APOBEC3F ENSG00000128394	0	0	0	3	0	11	0	1	38	11
APOBEC3G ENSG00000239713	12	0	0	0	0	0	4	5	11	0
APOBEC3H ENSG00000100298	0	0	0	0	0	0	0	0	0	0
APOBEC4 ENSG00000173627	0	0	0	0	0	0	0	0	0	0
APOBR ENSG00000184730	2	0	0	19	0	0	0	0	3	7
APOC1 ENSG00000130208	54	30	0	3	0	1	0	69	27	3
APOC2 ENSG00000234906	0	0	0	0	0	0	0	0	0	0
APOC3 ENSG00000110245	0	0	0	0	0	0	0	0	0	0
APOC4 ENSG00000267467	0	0	0	0	0	0	0	0	0	0
APOD ENSG00000189058	0	306	10	0	55	57	0	130	46	13
APOE ENSG00000130203	76	0	0	1	1	1	0	175	25	70
APOF ENSG00000175336	20	1	0	0	0	1	0	0	0	9
APOH ENSG00000091583	0	0	0	0	0	0	0	0	0	0
APOL1 ENSG00000100342	29	7	0	0	12	1	10	14	19	1
APOL2 ENSG00000128335	13	36	5	11	0	54	6	2	0	3
APOL3 ENSG00000128284	0	31	0	0	0	1	0	5	1	32
APOL4 ENSG00000100336	0	0	0	1	2	12	3	0	0	1
APOL6 ENSG00000221963	1	12	0	1	8	9	0	4	4	15
APOLD1 ENSG00000178878	0	2	0	0	0	0	0	0	2	0
APOM ENSG00000204444	2	1	0	0	0	3	1	3	0	0
APOO ENSG00000184831	0	0	0	0	1	0	0	0	0	2
APOOL ENSG00000155008	6	0	5	2	2	0	1	5	2	3
APP ENSG00000142192	141	162	179	31	120	0	147	0	231	115
APPBP2 ENSG00000062725	0	0	28	1	1	12	0	5	0	19
APPL1 ENSG00000157500	0	0	25	0	1	0	1	10	19	1
APPL2 ENSG00000136044	0	3	22	7	10	5	7	0	14	19
APRT ENSG00000198931	104	226	42	326	98	51	5	74	137	29
APTX ENSG00000137074	0	6	2	1	15	14	3	4	3	0
AQP1 ENSG00000240583	177	14	0	2	0	0	2	64	113	2
AQP10 ENSG00000143595	0	2	0	0	0	1	0	2	7	3
AQP11 ENSG00000178301	0	0	0	0	0	0	0	0	0	0
AQP12A ENSG00000184945	0	0	0	0	0	0	0	0	0	0
AQP12B ENSG00000185176	0	0	0	0	0	0	0	0	0	0
AQP2 ENSG00000167580	0	0	0	0	0	0	0	0	0	0
AQP3 ENSG00000165272	0	133	31	0	27	0	94	0	1	3
AQP4 ENSG00000171885	0	0	0	0	0	0	0	0	0	0
AQP5 ENSG00000161798	1	0	2	0	0	5	0	0	1	0
AQP6 ENSG00000086159	0	0	0	0	0	0	0	0	0	0
AQP7 ENSG00000165269	0	0	0	0	0	0	0	0	0	0
AQP8 ENSG00000103375	0	0	0	0	0	0	0	0	0	0
AQP9 ENSG00000103569	0	0	0	0	0	0	0	0	0	0
AQR ENSG00000021776	0	2	0	3	5	14	4	0	1	1
AR ENSG00000169083	27	47	35	3	31	15	0	111	6	16
ARAF ENSG00000078061	0	46	1	49	0	2	1	90	0	1
ARAP1 ENSG00000186635	71	22	10	14	8	6	44	30	46	4
ARAP2 ENSG00000047365	2	1	6	0	0	0	0	0	14	1
ARAP3 ENSG00000120318	0	4	0	0	1	0	0	2	0	0
ARC ENSG00000198576	0	3	0	4	0	7	1	0	0	0
ARCN1 ENSG00000095139	0	0	16	1	0	3	20	205	0	0
AREG ENSG00000109321	0	0	0	0	0	0	0	0	0	0
AREL1 ENSG00000119682	0	72	14	0	7	3	2	0	0	8
ARF1 ENSG00000143761	6	1	65	25	31	1	45	21	17	84
ARF3 ENSG00000134287	2	19	23	16	11	29	20	0	20	0
ARF4 ENSG00000168374	1	2	61	1	1	1	27	27	17	40
ARF5 ENSG00000004059	22	2	9	7	12	10	0	0	0	0
ARF6 ENSG00000165527	1	0	39	1	4	0	9	0	2	39
ARFGAP1 ENSG00000101199	19	23	61	58	3	0	7	47	38	13
ARFGAP2 ENSG00000149182	14	59	48	50	10	15	7	33	48	8
ARFGAP3 ENSG00000242247	0	0	36	4	6	0	10	4	2	3
ARFGEF1 ENSG00000066777	3	0	20	0	0	0	7	0	0	36
ARFGEF2 ENSG00000124198	1	0	15	0	0	4	0	6	0	0
ARFGEF3 ENSG00000112379	0	5	106	0	24	2	36	1	1	17
ARFIP1 ENSG00000164144	0	0	14	0	0	0	0	0	1	22
ARFIP2 ENSG00000132254	5	51	34	217	119	30	53	1	23	43
ARFRP1 ENSG00000101246	117	44	25	84	60	0	0	37	21	9
ARG1 ENSG00000118520	0	0	0	0	0	0	0	0	0	0
ARG2 ENSG00000081181	1	0	104	34	98	10	18	3	2	2
ARGFX ENSG00000186103	0	0	0	0	0	0	0	0	0	0
ARGLU1 ENSG00000134884	0	0	223	13	8	2	13	35	88	149
ARHGAP1 ENSG00000175220	118	377	140	1	3	70	19	39	31	0
ARHGAP10 ENSG00000071205	89	0	0	0	31	29	1	0	5	5
ARHGAP11A ENSG00000198826	0	0	0	0	0	0	0	0	0	0
ARHGAP11B ENSG00000187951	0	0	0	0	0	0	0	0	0	0
ARHGAP12 ENSG00000165322	0	0	11	1	0	0	0	0	0	16
ARHGAP15 ENSG00000075884	0	1	0	0	0	0	0	0	0	0
ARHGAP17 ENSG00000140750	0	3	6	0	0	20	2	3	0	1
ARHGAP18 ENSG00000146376	2	0	2	0	0	3	0	3	0	8
ARHGAP19 ENSG00000213390	0	0	0	0	1	3	4	0	0	5
ARHGAP20 ENSG00000137727	0	0	0	0	0	0	0	0	0	0
ARHGAP21 ENSG00000107863	14	1	9	0	0	0	5	0	3	0
ARHGAP22 ENSG00000128805	2	0	1	0	0	0	1	1	12	0
ARHGAP23 ENSG00000275832	2	0	0	0	0	2	1	3	0	0
ARHGAP24 ENSG00000138639	4	0	1	0	0	0	0	0	0	0
ARHGAP25 ENSG00000163219	3	4	0	0	0	2	3	0	3	0
ARHGAP26 ENSG00000145819	0	0	0	2	0	0	1	0	18	12
ARHGAP27 ENSG00000159314	21	7	33	14	10	4	96	5	0	31
ARHGAP28 ENSG00000088756	1	1	0	0	0	4	0	0	0	0
ARHGAP29 ENSG00000137962	0	6	30	3	1	0	1	3	2	8
ARHGAP30 ENSG00000186517	2	13	0	0	0	0	1	3	27	0
ARHGAP31 ENSG00000031081	0	13	0	0	2	0	1	0	1	0
ARHGAP32 ENSG00000134909	0	1	18	7	0	1	20	7	10	8
ARHGAP33 ENSG00000004777	10	1	15	2	0	1	3	1	7	2
ARHGAP35 ENSG00000160007	4	25	48	0	2	0	4	8	14	6
ARHGAP36 ENSG00000147256	0	0	0	0	0	0	0	0	0	0
ARHGAP39 ENSG00000147799	12	2	11	12	0	0	5	0	3	0
ARHGAP4 ENSG00000089820	2	11	0	0	0	0	0	44	39	15
ARHGAP40 ENSG00000124143	0	0	0	0	0	0	0	0	0	0
ARHGAP42 ENSG00000165895	0	0	0	0	0	0	0	0	0	0
ARHGAP44 ENSG00000006740	0	0	12	0	2	0	6	0	0	0
ARHGAP45 ENSG00000180448	2	1	0	3	0	1	0	1	68	5
ARHGAP5 ENSG00000100852	11	0	11	0	0	3	4	0	55	14
ARHGAP6 ENSG00000047648	0	0	87	0	20	0	1	0	1	26
ARHGAP8 ENSG00000241484	0	0	0	0	0	0	0	0	0	0
ARHGAP9 ENSG00000123329	5	0	0	0	0	1	2	18	0	0
ARHGDIA ENSG00000141522	232	173	90	302	97	0	52	16	141	63
ARHGDIB ENSG00000111348	0	0	1	0	0	21	6	6	38	7
ARHGDIG ENSG00000242173	0	0	0	0	0	0	0	0	0	0
ARHGEF1 ENSG00000076928	17	5	2	38	22	87	25	93	88	32
ARHGEF10 ENSG00000104728	5	3	2	18	9	5	0	0	0	2
ARHGEF10L ENSG00000074964	28	0	0	2	1	0	15	1	0	12
ARHGEF11 ENSG00000132694	0	3	21	0	7	26	3	30	0	27
ARHGEF12 ENSG00000196914	9	9	33	1	3	0	33	3	2	10
ARHGEF15 ENSG00000198844	0	2	0	1	1	1	0	1	4	0
ARHGEF16 ENSG00000130762	0	0	30	56	24	1	8	0	0	10
ARHGEF17 ENSG00000110237	15	7	1	3	14	2	8	46	16	0
ARHGEF18 ENSG00000104880	0	0	0	0	0	0	0	0	0	0
ARHGEF19 ENSG00000142632	0	6	0	1	6	0	2	4	0	0
ARHGEF2 ENSG00000116584	33	30	0	96	0	52	14	9	18	4
ARHGEF25 ENSG00000240771	78	0	13	0	0	0	0	34	0	0
ARHGEF26 ENSG00000114790	1	0	9	0	1	0	2	1	3	49
ARHGEF28 ENSG00000214944	0	1	1	0	0	0	2	0	0	1
ARHGEF3 ENSG00000163947	0	0	4	3	8	2	0	0	0	12
ARHGEF33 ENSG00000214694	0	0	0	0	0	0	0	0	0	0
ARHGEF35 ENSG00000213214	0	3	0	0	8	0	2	5	0	0
ARHGEF37 ENSG00000183111	0	0	4	2	10	10	0	0	1	10
ARHGEF38 ENSG00000236699	0	3	13	1	1	0	0	0	0	1
ARHGEF39 ENSG00000137135	1	0	1	1	0	1	1	0	0	12
ARHGEF4 ENSG00000136002	35	9	0	5	1	5	1	2	0	27
ARHGEF40 ENSG00000165801	1	11	0	0	2	13	2	49	2	1
ARHGEF5 ENSG00000050327	1	0	3	0	0	8	0	0	0	1
ARHGEF6 ENSG00000129675	1	1	0	0	0	0	1	9	1	9
ARHGEF7 ENSG00000102606	2	57	76	1	3	50	4	33	1	50
ARHGEF9 ENSG00000131089	32	2	1	0	7	0	5	0	6	4
ARID1A ENSG00000117713	1	0	57	0	19	25	0	1	5	95
ARID1B ENSG00000049618	7	40	4	22	3	5	9	9	2	0
ARID2 ENSG00000189079	5	0	19	0	0	2	6	1	4	2
ARID3A ENSG00000116017	11	0	4	8	1	4	0	3	0	11
ARID3B ENSG00000179361	0	0	2	0	0	0	2	3	1	0
ARID4A ENSG00000032219	3	0	2	0	0	1	1	0	16	7
ARID4B ENSG00000054267	0	0	16	1	8	9	1	7	7	5
ARID5A ENSG00000196843	84	53	0	1	0	0	1	44	58	0
ARID5B ENSG00000150347	0	0	30	0	0	0	0	0	48	2
ARIH1 ENSG00000166233	0	0	12	4	11	0	37	122	5	8
ARIH2 ENSG00000177479	2	33	47	0	14	28	30	20	1	40
ARIH2OS ENSG00000221883	7	0	0	2	4	4	1	1	0	0
ARL1 ENSG00000120805	0	0	13	0	10	105	7	0	0	0
ARL10 ENSG00000175414	1	0	0	0	0	0	0	1	1	0
ARL11 ENSG00000152213	0	0	0	0	0	0	0	0	0	0
ARL13B ENSG00000169379	0	0	1	0	0	0	0	1	0	1
ARL14 ENSG00000179674	0	0	0	0	0	0	0	0	0	0
ARL14EP ENSG00000152219	1	0	4	1	0	4	5	12	1	0
ARL15 ENSG00000185305	0	0	0	0	1	0	0	0	7	0
ARL16 ENSG00000214087	5	131	14	23	0	4	4	0	1	19
ARL17A ENSG00000185829	0	2	0	2	8	3	0	1	4	3
ARL17B ENSG00000228696	1	3	25	0	0	6	0	9	0	2
ARL2 ENSG00000213465	90	58	20	2	1	1	1	26	57	2
ARL2BP ENSG00000102931	0	7	9	0	0	31	4	0	5	2
ARL3 ENSG00000138175	2	22	0	12	6	147	0	0	18	0
ARL4A ENSG00000122644	2	0	2	0	0	0	0	3	0	47
ARL4C ENSG00000188042	1	16	2	6	4	0	12	14	6	31
ARL4D ENSG00000175906	0	0	1	1	0	21	6	0	1	0
ARL5A ENSG00000162980	1	0	13	0	4	0	0	32	0	2
ARL5B ENSG00000165997	0	0	3	2	1	0	0	2	0	0
ARL5C ENSG00000141748	0	0	0	0	0	0	0	0	0	0
ARL6 ENSG00000113966	11	0	0	2	0	0	0	1	3	7
ARL6IP1 ENSG00000170540	0	0	21	4	2	1	3	7	2	6
ARL6IP4 ENSG00000182196	31	0	0	53	14	1	7	49	11	19
ARL6IP5 ENSG00000144746	13	4	22	9	22	1	3	19	32	29
ARL6IP6 ENSG00000177917	0	0	4	0	0	0	0	2	0	4
ARL8A ENSG00000143862	1	0	12	0	13	3	11	0	17	1
ARL8B ENSG00000134108	0	0	6	0	10	4	1	14	1	0
ARL9 ENSG00000196503	3	4	0	0	0	0	0	0	1	0
ARMC1 ENSG00000104442	11	0	15	2	1	0	7	4	0	2
ARMC10 ENSG00000170632	1	1	10	0	1	0	16	0	1	0
ARMC12 ENSG00000157343	0	0	0	0	0	0	0	0	0	0
ARMC2 ENSG00000118690	0	0	0	0	0	0	0	0	0	0
ARMC3 ENSG00000165309	0	0	0	0	0	0	0	0	0	0
ARMC4 ENSG00000169126	0	0	0	0	0	0	0	0	0	0
ARMC5 ENSG00000140691	0	9	2	0	0	0	1	1	0	8
ARMC6 ENSG00000105676	13	14	0	7	32	0	5	18	0	10
ARMC7 ENSG00000125449	19	11	7	1	2	5	10	4	8	5
ARMC8 ENSG00000114098	4	0	7	0	2	0	1	1	3	1
ARMC9 ENSG00000135931	11	2	1	9	0	1	0	0	9	11
ARMCX1 ENSG00000126947	8	0	0	0	2	1	1	0	3	2
ARMCX2 ENSG00000184867	0	0	6	0	0	0	0	8	3	0
ARMCX3 ENSG00000102401	5	0	5	1	2	0	10	4	4	3
ARMCX4 ENSG00000196440	0	0	3	0	2	2	1	0	0	7
ARMCX5 ENSG00000125962	0	0	5	0	0	0	0	1	0	3
ARMCX6 ENSG00000198960	4	5	1	16	7	17	1	0	3	19
ARMS2 ENSG00000254636	0	0	0	0	0	0	0	0	0	0
ARMT1 ENSG00000146476	0	0	0	0	0	0	0	1	0	4
ARNT ENSG00000143437	0	28	12	1	1	17	1	3	0	5
ARNT2 ENSG00000172379	1	4	4	0	1	0	2	1	0	0
ARNTL ENSG00000133794	0	0	0	0	0	1	0	0	0	0
ARNTL2 ENSG00000029153	0	0	0	0	0	0	5	0	0	0
ARPC1A ENSG00000241685	0	0	21	1	3	1	27	30	2	1
ARPC1B ENSG00000130429	18	77	0	12	4	1	9	45	58	16
ARPC2 ENSG00000163466	46	3	12	1	4	1	4	0	50	6
ARPC3 ENSG00000111229	0	0	71	0	19	1	43	149	125	57
ARPC4 ENSG00000241553	170	60	64	90	5	0	17	2	44	37
ARPC5 ENSG00000162704	7	1	5	0	30	0	7	34	0	1
ARPC5L ENSG00000136950	1	18	8	2	12	1	84	0	30	4
ARPIN ENSG00000242498	0	50	55	3	22	15	3	0	0	3
ARPP19 ENSG00000128989	0	5	19	6	18	2	26	23	0	10
ARPP21 ENSG00000172995	0	0	0	0	0	0	0	0	0	0
ARRB1 ENSG00000137486	2	22	0	13	1	5	0	5	11	0
ARRB2 ENSG00000141480	0	1	3	1	0	0	11	48	43	8
ARRDC1 ENSG00000197070	5	1	18	191	24	3	54	0	115	154
ARRDC2 ENSG00000105643	0	0	2	0	4	0	5	8	83	0
ARRDC3 ENSG00000113369	2	0	1	0	0	0	7	3	9	1
ARRDC4 ENSG00000140450	0	1	2	13	0	1	0	6	1	1
ARRDC5 ENSG00000205784	0	3	0	0	0	0	0	0	0	0
ARSA ENSG00000100299	66	79	100	97	41	6	4	127	14	149
ARSB ENSG00000113273	0	0	1	0	0	0	0	25	16	0
ARSD ENSG00000006756	0	45	3	8	48	58	4	0	0	13
ARSE ENSG00000157399	0	1	0	0	0	0	0	1	0	0
ARSF ENSG00000062096	0	0	0	0	0	0	0	0	0	0
ARSG ENSG00000141337	39	0	0	5	0	3	0	0	2	0
ARSI ENSG00000183876	17	0	0	0	0	0	0	0	0	0
ARSJ ENSG00000180801	3	0	2	1	0	0	1	5	0	36
ARSK ENSG00000164291	0	0	0	0	0	0	0	0	0	2
ART3 ENSG00000156219	0	0	0	0	0	0	0	0	0	0
ART4 ENSG00000111339	0	0	0	0	0	0	0	0	0	0
ART5 ENSG00000167311	0	3	0	4	0	0	0	0	0	0
ARTN ENSG00000117407	11	0	2	0	0	0	0	1	0	0
ARV1 ENSG00000173409	0	4	3	0	2	4	7	0	0	2
ARVCF ENSG00000099889	5	0	35	70	12	0	10	0	5	36
ARX ENSG00000004848	0	0	0	0	0	0	0	0	0	0
AS3MT ENSG00000214435	0	0	0	0	0	0	0	0	0	0
ASAH1 ENSG00000104763	51	3	94	1	55	76	31	3	7	277
ASAH2 ENSG00000188611	0	0	2	0	0	0	0	0	0	1
ASAH2B ENSG00000204147	0	0	1	0	2	0	1	0	0	0
ASAP1 ENSG00000153317	6	0	21	1	0	0	0	22	37	12
ASAP2 ENSG00000151693	0	0	0	0	0	0	2	1	0	13
ASAP3 ENSG00000088280	5	11	27	19	21	10	2	22	2	7
ASB1 ENSG00000065802	19	5	5	1	17	6	5	4	0	1
ASB10 ENSG00000146926	0	0	0	0	0	0	0	0	0	0
ASB11 ENSG00000165192	0	0	0	0	0	0	0	0	0	0
ASB12 ENSG00000198881	0	0	0	0	0	0	0	0	0	0
ASB13 ENSG00000196372	1	4	4	1	0	8	2	0	25	0
ASB14 ENSG00000239388	0	0	0	0	0	0	0	0	0	0
ASB15 ENSG00000146809	0	0	0	0	0	0	0	0	0	0
ASB16 ENSG00000161664	0	0	0	0	0	0	0	0	0	0
ASB17 ENSG00000154007	0	0	0	0	0	0	0	0	0	0
ASB18 ENSG00000182177	0	0	0	0	0	0	0	0	0	0
ASB2 ENSG00000100628	298	26	0	7	0	1	1	4	0	0
ASB3 ENSG00000115239	2	1	2	1	6	2	3	5	0	0
ASB4 ENSG00000005981	0	0	0	0	0	0	0	0	0	0
ASB5 ENSG00000164122	11	0	0	0	0	0	0	0	0	1
ASB6 ENSG00000148331	1	15	11	50	6	8	0	14	0	0
ASB7 ENSG00000183475	0	1	1	0	0	0	0	0	0	10
ASB8 ENSG00000177981	8	0	22	49	1	29	0	1	4	10
ASB9 ENSG00000102048	0	0	0	0	0	0	0	0	0	3
ASCC1 ENSG00000138303	6	0	5	0	1	1	0	2	1	0
ASCC2 ENSG00000100325	54	50	6	108	10	0	16	29	9	11
ASCC3 ENSG00000112249	1	0	4	0	2	0	2	4	0	0
ASCL1 ENSG00000139352	0	0	0	0	0	0	0	0	0	0
ASCL2 ENSG00000183734	92	3	26	15	17	0	2	0	5	67
ASCL3 ENSG00000176009	0	0	0	0	0	0	0	0	0	0
ASCL4 ENSG00000187855	0	0	0	0	0	0	0	0	0	0
ASCL5 ENSG00000232237	0	0	0	0	0	0	0	0	0	0
ASF1A ENSG00000111875	0	0	4	0	2	1	0	0	0	2
ASF1B ENSG00000105011	0	0	0	0	0	1	0	1	1	0
ASGR1 ENSG00000141505	0	0	0	0	0	0	0	0	0	0
ASGR2 ENSG00000161944	0	0	1	0	0	1	1	0	56	0
ASH1L ENSG00000116539	11	0	36	2	80	53	31	30	0	13
ASH2L ENSG00000129691	10	2	1	0	4	1	6	0	1	0
ASIC1 ENSG00000110881	0	19	1	0	0	5	5	0	0	0
ASIC2 ENSG00000108684	0	0	0	0	0	0	0	0	0	0
ASIC3 ENSG00000213199	0	1	2	0	0	0	0	5	0	1
ASIC4 ENSG00000072182	0	0	0	0	0	0	0	0	0	0
ASIC5 ENSG00000256394	0	0	0	0	0	0	0	0	0	0
ASIP ENSG00000101440	7	1	0	1	0	0	0	2	0	0
ASL ENSG00000126522	29	1	9	14	0	0	6	18	8	0
ASMT ENSG00000196433	0	0	0	0	0	0	1	0	0	0
ASMTL ENSG00000169093	105	2	5	104	39	57	5	0	39	40
ASNA1 ENSG00000198356	108	29	33	58	32	14	3	30	33	59
ASNS ENSG00000070669	9	39	6	0	2	66	1	0	0	0
ASNSD1 ENSG00000138381	14	0	8	0	1	8	8	3	0	50
ASPA ENSG00000108381	1	0	0	0	1	0	0	3	1	0
ASPDH ENSG00000204653	0	0	0	0	0	0	0	0	0	0
ASPG ENSG00000166183	0	0	0	0	0	0	2	0	0	0
ASPH ENSG00000198363	25	0	6	0	2	0	9	2	0	0
ASPHD1 ENSG00000174939	0	3	4	5	0	7	0	0	1	0
ASPHD2 ENSG00000128203	0	0	3	0	0	0	0	0	0	24
ASPM ENSG00000066279	0	0	0	0	0	0	0	0	0	0
ASPN ENSG00000106819	3	0	0	0	1	3	0	7	0	0
ASPRV1 ENSG00000244617	4	0	3	0	0	0	0	7	0	0
ASPSCR1 ENSG00000169696	1	1	2	152	1	0	7	24	20	0
ASRGL1 ENSG00000162174	0	0	1	8	0	8	7	0	2	0
ASS1 ENSG00000130707	10	59	1	2	0	2	33	7	2	2
ASTE1 ENSG00000034533	1	1	0	1	1	14	3	0	0	0
ASTN1 ENSG00000152092	0	0	0	0	0	0	0	0	0	0
ASTN2 ENSG00000148219	0	111	12	42	42	44	1	2	0	3
ASUN ENSG00000064102	2	0	5	0	0	0	2	1	0	6
ASXL1 ENSG00000171456	4	13	0	0	1	57	12	2	0	41
ASXL2 ENSG00000143970	0	0	6	0	4	0	3	9	1	5
ASXL3 ENSG00000141431	7	1	0	3	0	2	0	1	0	0
ASZ1 ENSG00000154438	0	0	0	0	0	0	0	0	0	0
ATAD1 ENSG00000138138	3	0	6	0	16	0	1	0	1	10
ATAD2 ENSG00000156802	0	0	1	0	0	0	0	0	0	0
ATAD2B ENSG00000119778	0	0	1	0	0	0	0	1	0	3
ATAD3A ENSG00000197785	0	104	2	0	11	6	1	4	9	31
ATAD3B ENSG00000160072	1	0	36	41	0	0	9	26	0	15
ATAD3C ENSG00000215915	10	2	1	0	0	1	0	0	3	0
ATAD5 ENSG00000176208	0	0	0	0	0	0	0	0	0	0
ATAT1 ENSG00000137343	3	0	8	3	0	2	3	0	0	1
ATCAY ENSG00000167654	0	0	0	0	0	0	0	0	0	0
ATE1 ENSG00000107669	14	5	8	1	2	0	9	3	0	0
ATF1 ENSG00000123268	15	0	2	1	0	0	0	0	1	1
ATF2 ENSG00000115966	3	0	28	3	5	0	3	19	1	0
ATF3 ENSG00000162772	0	0	0	0	0	116	306	0	154	0
ATF4 ENSG00000128272	19	73	51	1	64	212	29	101	1	54
ATF5 ENSG00000169136	2	1	48	11	0	2	6	5	21	32
ATF6 ENSG00000118217	2	13	5	0	5	1	4	11	0	1
ATF6B ENSG00000213676	0	16	18	10	17	0	13	0	5	31
ATF7 ENSG00000170653	13	8	5	0	0	0	0	0	0	4
ATF7IP ENSG00000171681	8	2	6	3	14	7	2	7	5	6
ATF7IP2 ENSG00000166669	0	1	0	0	0	0	0	0	0	2
ATG10 ENSG00000152348	58	10	33	38	3	1	3	3	26	72
ATG101 ENSG00000123395	2	51	6	68	17	25	5	27	11	0
ATG12 ENSG00000145782	6	0	10	0	0	17	1	11	1	4
ATG13 ENSG00000175224	30	12	5	8	5	4	0	0	5	13
ATG14 ENSG00000126775	0	0	2	1	9	17	3	1	2	0
ATG16L1 ENSG00000085978	5	22	22	2	3	0	3	1	7	3
ATG16L2 ENSG00000168010	2	4	2	0	5	0	1	22	0	11
ATG2A ENSG00000110046	16	0	12	25	41	1	8	84	5	4
ATG2B ENSG00000066739	9	1	16	0	4	1	0	0	1	23
ATG3 ENSG00000144848	3	0	4	5	0	3	2	0	2	9
ATG4A ENSG00000101844	0	1	0	0	0	13	1	0	0	0
ATG4B ENSG00000168397	16	41	26	14	49	7	39	14	12	65
ATG4C ENSG00000125703	4	0	0	0	0	0	1	1	0	0
ATG4D ENSG00000130734	29	1	7	75	0	6	5	14	5	0
ATG5 ENSG00000057663	0	0	15	0	0	0	0	1	0	1
ATG7 ENSG00000197548	9	5	1	34	4	20	2	0	7	0
ATG9A ENSG00000198925	120	49	2	28	33	2	0	47	7	1
ATG9B ENSG00000181652	0	0	0	0	0	0	0	0	0	0
ATHL1 ENSG00000142102	1	21	10	44	1	4	5	6	0	12
ATIC ENSG00000138363	4	9	1	0	1	28	1	6	2	2
ATL1 ENSG00000198513	3	0	4	0	0	2	0	0	4	0
ATL2 ENSG00000119787	71	0	22	0	0	3	7	0	34	4
ATL3 ENSG00000184743	4	4	11	0	0	4	1	21	12	0
ATM ENSG00000149311	8	0	13	0	0	9	2	2	27	28
ATMIN ENSG00000166454	0	3	9	0	14	2	1	1	19	18
ATN1 ENSG00000111676	90	24	43	0	39	2	60	26	118	12
ATOH1 ENSG00000172238	0	0	0	0	0	0	0	0	0	0
ATOH7 ENSG00000179774	0	0	0	0	0	0	0	0	0	0
ATOH8 ENSG00000168874	9	0	0	22	1	1	14	0	2	40
ATOX1 ENSG00000177556	69	126	108	215	17	21	1	36	27	25
ATP10A ENSG00000206190	0	8	0	0	3	0	1	1	13	7
ATP10B ENSG00000118322	0	0	0	0	0	0	0	0	0	0
ATP10D ENSG00000145246	0	0	0	0	0	0	1	0	0	0
ATP11A ENSG00000068650	0	0	3	0	1	0	1	0	16	0
ATP11B ENSG00000058063	0	0	17	0	3	1	4	28	1	17
ATP11C ENSG00000101974	2	22	4	0	2	2	0	11	1	2
ATP12A ENSG00000075673	0	0	0	0	0	0	0	0	0	0
ATP13A1 ENSG00000105726	110	35	19	49	1	0	6	0	9	0
ATP13A2 ENSG00000159363	10	0	2	28	8	1	2	2	0	3
ATP13A3 ENSG00000133657	1	0	3	0	0	9	48	0	1	7
ATP13A4 ENSG00000127249	0	0	0	0	0	0	0	0	0	0
ATP13A5 ENSG00000187527	0	0	0	0	0	0	0	0	0	0
ATP1A1 ENSG00000163399	0	1	201	179	244	0	95	202	169	757
ATP1A2 ENSG00000018625	32	0	0	0	0	1	0	0	0	1
ATP1A3 ENSG00000105409	0	0	0	0	0	0	0	0	0	0
ATP1A4 ENSG00000132681	0	0	0	0	0	0	5	0	0	2
ATP1B1 ENSG00000143153	0	0	0	0	0	0	16	0	3	18
ATP1B2 ENSG00000129244	2	0	0	0	0	1	0	1	0	39
ATP1B3 ENSG00000069849	1	17	16	0	4	26	7	0	11	3
ATP1B4 ENSG00000101892	0	0	0	0	0	0	0	0	0	0
ATP23 ENSG00000166896	0	0	0	0	0	0	0	0	0	0
ATP2A1 ENSG00000196296	0	0	0	0	0	1	0	0	0	0
ATP2A2 ENSG00000174437	12	2	41	9	4	4	26	22	17	12
ATP2A3 ENSG00000074370	5	28	0	20	1	1	9	0	36	5
ATP2B1 ENSG00000070961	1	0	12	0	0	0	23	5	0	8
ATP2B2 ENSG00000157087	0	0	0	0	0	0	0	0	0	0
ATP2B3 ENSG00000067842	0	0	0	0	0	0	0	0	0	0
ATP2B4 ENSG00000058668	89	0	0	2	5	1	1	3	0	0
ATP2C1 ENSG00000017260	2	0	67	1	9	1	0	20	0	33
ATP2C2 ENSG00000064270	0	4	74	64	13	13	7	0	0	12
ATP4A ENSG00000105675	0	0	0	0	0	0	0	0	0	0
ATP4B ENSG00000186009	0	0	0	0	0	0	0	0	0	0
ATP5J2-PTCD1 ENSG00000248919	1	0	0	0	0	0	0	0	0	0
ATP5SL ENSG00000105341	1	78	12	13	6	0	0	17	2	0
ATP6AP1 ENSG00000071553	151	91	78	452	62	26	0	1	39	145
ATP6AP1L ENSG00000205464	1	3	0	2	0	1	0	4	1	2
ATP6AP2 ENSG00000182220	34	9	32	11	1	1	5	33	0	28
ATP6V0A1 ENSG00000033627	75	40	45	25	1	7	18	70	1	15
ATP6V0A2 ENSG00000185344	0	1	4	1	1	7	0	0	0	1
ATP6V0A4 ENSG00000105929	0	0	0	0	0	0	0	0	0	0
ATP6V0B ENSG00000117410	0	135	24	319	228	31	31	11	19	221
ATP6V0C ENSG00000185883	0	0	0	0	0	0	0	0	0	0
ATP6V0D1 ENSG00000159720	249	112	37	94	33	17	4	0	30	24
ATP6V0D2 ENSG00000147614	0	0	0	0	0	0	0	0	0	0
ATP6V0E1 ENSG00000113732	1	82	20	5	33	131	2	2	0	25
ATP6V0E2 ENSG00000171130	60	1	24	32	14	2	3	1	3	23
ATP6V1A ENSG00000114573	0	0	2	2	6	0	1	9	6	3
ATP6V1B1 ENSG00000116039	0	4	0	0	0	1	1	0	0	0
ATP6V1B2 ENSG00000147416	5	33	10	0	3	1	3	20	6	20
ATP6V1C1 ENSG00000155097	1	0	8	6	0	10	0	0	0	12
ATP6V1C2 ENSG00000143882	3	1	2	3	35	4	1	0	33	9
ATP6V1D ENSG00000100554	6	0	1	3	1	35	0	13	1	15
ATP6V1E1 ENSG00000131100	2	115	21	2	18	179	18	4	28	18
ATP6V1E2 ENSG00000250565	0	41	4	0	3	0	0	1	2	8
ATP6V1F ENSG00000128524	0	17	10	34	6	27	10	19	22	15
ATP6V1G1 ENSG00000136888	1	0	65	9	8	0	24	15	0	54
ATP6V1G2 ENSG00000213760	0	0	0	0	0	0	0	0	0	0
ATP6V1G3 ENSG00000151418	0	0	0	0	0	0	0	0	0	0
ATP6V1H ENSG00000047249	22	1	18	1	5	12	20	5	0	6
ATP7A ENSG00000165240	1	0	1	0	2	0	3	0	0	5
ATP7B ENSG00000123191	0	0	12	2	0	0	0	0	0	5
ATP8A1 ENSG00000124406	0	0	9	2	3	0	2	2	0	1
ATP8A2 ENSG00000132932	0	0	0	0	0	0	0	0	0	0
ATP8B1 ENSG00000081923	0	0	29	0	0	0	22	0	2	37
ATP8B2 ENSG00000143515	17	9	14	2	6	0	0	34	2	15
ATP8B3 ENSG00000130270	0	0	0	0	0	0	0	0	0	0
ATP8B4 ENSG00000104043	0	0	2	0	2	0	0	1	0	0
ATP9A ENSG00000054793	0	2	6	2	10	1	4	15	0	2
ATP9B ENSG00000166377	0	0	20	2	0	0	1	41	1	0
ATPIF1 ENSG00000130770	31	1	72	34	23	59	18	4	4	45
ATR ENSG00000175054	1	0	7	2	0	0	0	0	0	2
ATRAID ENSG00000138085	39	45	0	2	1	100	0	3	0	0
ATRIP ENSG00000164053	0	0	0	0	0	0	0	0	0	0
ATRIP ENSG00000282827	1	0	0	0	0	0	0	0	0	1
ATRN ENSG00000088812	5	0	7	9	3	1	3	0	0	3
ATRNL1 ENSG00000107518	5	1	0	1	0	0	0	1	0	12
ATRX ENSG00000085224	3	118	44	0	3	17	7	1	9	67
ATXN1 ENSG00000124788	1	0	2	1	29	0	0	19	10	0
ATXN10 ENSG00000130638	5	1	15	0	79	3	6	6	2	0
ATXN1L ENSG00000224470	0	0	0	12	2	0	10	0	0	11
ATXN2 ENSG00000204842	24	1	12	2	6	49	18	3	22	57
ATXN2L ENSG00000168488	24	73	84	0	7	2	18	0	4	18
ATXN3 ENSG00000066427	28	9	34	3	2	2	5	1	0	33
ATXN3L ENSG00000123594	0	0	0	0	0	0	0	0	0	0
ATXN7 ENSG00000163635	0	1	11	0	0	0	0	0	2	0
ATXN7L1 ENSG00000146776	0	4	7	0	0	1	1	7	0	14
ATXN7L2 ENSG00000162650	2	0	0	1	0	0	1	4	0	0
ATXN7L3 ENSG00000087152	3	10	12	50	0	2	0	22	4	10
ATXN7L3B ENSG00000253719	0	44	24	11	12	3	5	36	0	15
AUH ENSG00000148090	0	0	10	1	1	1	1	16	1	0
AUNIP ENSG00000127423	0	0	0	0	0	0	0	0	0	0
AUP1 ENSG00000115307	5	63	40	292	27	1	96	58	0	32
AURKA ENSG00000087586	0	0	0	0	0	0	0	0	0	0
AURKAIP1 ENSG00000175756	82	144	106	93	37	8	14	63	25	1
AURKB ENSG00000178999	0	0	0	0	0	0	0	0	0	0
AURKC ENSG00000105146	0	0	0	0	0	0	0	0	0	0
AUTS2 ENSG00000158321	2	1	2	1	0	0	18	0	26	2
AVEN ENSG00000169857	0	0	0	3	0	0	0	5	0	0
AVIL ENSG00000135407	0	0	0	0	0	0	0	1	0	0
AVL9 ENSG00000105778	2	1	19	1	5	4	1	0	1	2
AVP ENSG00000101200	0	0	0	0	0	0	0	0	0	0
AVPI1 ENSG00000119986	1	21	8	1	0	40	6	1	0	2
AVPR1A ENSG00000166148	0	0	0	0	0	0	0	0	0	0
AVPR1B ENSG00000198049	0	0	0	0	0	0	0	0	0	0
AVPR2 ENSG00000126895	0	0	0	0	0	0	0	0	0	0
AXDND1 ENSG00000162779	0	0	0	0	0	0	0	0	0	0
AXIN1 ENSG00000103126	20	1	5	6	0	93	15	0	23	5
AXIN2 ENSG00000168646	1	2	14	1	0	12	14	21	41	0
AXL ENSG00000167601	57	156	0	0	4	26	9	1	11	0
AZGP1 ENSG00000160862	3	359	1683	2920	830	7	14	5	180	1594
AZI2 ENSG00000163512	1	2	12	0	0	0	5	53	0	4
AZIN1 ENSG00000155096	0	0	11	1	29	1	16	2	1	8
AZIN2 ENSG00000142920	10	0	14	8	4	2	0	0	0	5
AZU1 ENSG00000172232	0	0	0	0	0	0	0	0	0	0
B2M ENSG00000166710	0	0	397	0	302	17	122	104	378	434
B3GALNT1 ENSG00000169255	0	0	1	0	1	0	1	0	3	0
B3GALNT2 ENSG00000162885	1	0	0	2	2	0	0	0	0	0
B3GALT1 ENSG00000172318	0	0	0	0	0	0	0	0	0	0
B3GALT2 ENSG00000162630	1	0	0	0	0	0	0	0	0	0
B3GALT4 ENSG00000235863	4	0	2	6	1	1	1	1	1	0
B3GALT5 ENSG00000183778	2	0	0	1	0	0	4	0	1	0
B3GALT6 ENSG00000176022	21	7	5	18	3	3	8	0	1	1
B3GAT1 ENSG00000109956	10	3	28	36	13	0	0	4	0	0
B3GAT2 ENSG00000112309	0	1	0	2	17	1	0	0	1	0
B3GAT3 ENSG00000149541	46	38	43	76	11	53	0	36	7	39
B3GLCT ENSG00000187676	0	2	0	0	0	4	1	1	0	0
B3GNT2 ENSG00000170340	0	0	2	1	0	0	0	2	0	5
B3GNT3 ENSG00000179913	0	0	0	0	0	0	0	0	0	0
B3GNT4 ENSG00000176383	2	0	0	0	0	0	1	0	0	0
B3GNT5 ENSG00000176597	1	0	1	0	1	0	6	0	1	0
B3GNT6 ENSG00000198488	0	0	0	0	0	0	0	0	0	0
B3GNT7 ENSG00000156966	1	1	0	0	0	0	1	0	0	0
B3GNT8 ENSG00000177191	2	1	0	6	1	0	1	0	8	0
B3GNT9 ENSG00000237172	3	2	5	1	1	21	1	0	13	9
B3GNTL1 ENSG00000175711	4	0	0	1	11	2	0	0	23	0
B4GALNT1 ENSG00000135454	21	1	0	0	0	0	0	0	0	0
B4GALNT2 ENSG00000167080	2	0	2	0	0	0	0	0	2	0
B4GALNT3 ENSG00000139044	0	5	0	0	7	0	5	0	0	23
B4GALNT4 ENSG00000182272	1	0	3	0	7	1	0	0	0	0
B4GALT1 ENSG00000086062	0	0	30	41	10	5	29	3	4	33
B4GALT2 ENSG00000117411	115	9	37	22	2	11	6	22	25	2
B4GALT3 ENSG00000158850	0	54	30	19	20	13	9	1	0	0
B4GALT4 ENSG00000121578	0	4	6	2	0	0	21	1	1	1
B4GALT5 ENSG00000158470	14	4	7	15	2	5	60	7	4	0
B4GALT6 ENSG00000118276	8	1	0	0	1	0	0	1	7	0
B4GALT7 ENSG00000027847	19	31	5	11	6	28	2	2	1	80
B4GAT1 ENSG00000174684	44	49	9	26	0	56	0	47	2	0
B9D1 ENSG00000108641	3	25	1	2	0	20	2	13	5	0
B9D2 ENSG00000123810	26	19	0	0	0	2	0	18	1	34
BAALC ENSG00000164929	0	0	0	0	0	0	0	0	0	0
BAAT ENSG00000136881	0	0	0	0	0	0	0	0	0	0
BABAM1 ENSG00000105393	84	18	8	49	0	4	4	6	17	0
BACE1 ENSG00000186318	50	8	0	3	9	7	5	0	0	2
BACE2 ENSG00000182240	1	115	33	15	58	10	29	0	3	57
BACH1 ENSG00000156273	6	0	3	0	1	0	4	0	0	14
BACH2 ENSG00000112182	1	1	0	0	0	0	0	0	3	0
BAD ENSG00000002330	178	211	38	303	39	65	26	8	1	30
BAG1 ENSG00000107262	0	200	24	1	70	49	100	2	0	13
BAG2 ENSG00000112208	39	0	2	1	7	2	0	19	15	1
BAG3 ENSG00000151929	37	24	7	2	7	2	17	1	1	2
BAG4 ENSG00000156735	1	0	17	1	5	0	0	4	2	7
BAG5 ENSG00000166170	17	0	2	2	0	0	8	0	0	9
BAG6 ENSG00000204463	24	142	16	66	31	6	36	41	54	9
BAHCC1 ENSG00000266074	5	1	9	5	2	0	0	16	2	6
BAHD1 ENSG00000140320	5	1	9	2	18	15	2	4	10	1
BAIAP2 ENSG00000175866	3	1	20	183	29	4	33	19	9	108
BAIAP2L1 ENSG00000006453	4	0	68	82	59	0	50	0	1	82
BAIAP2L2 ENSG00000128298	2	0	6	32	0	0	0	1	0	2
BAIAP3 ENSG00000007516	0	1	11	34	4	0	3	0	2	4
BAK1 ENSG00000030110	0	41	0	22	0	7	5	0	33	13
BAMBI ENSG00000095739	0	0	0	0	0	0	0	0	1	0
BANF1 ENSG00000175334	83	6	24	7	20	2	15	2	19	34
BANF2 ENSG00000125888	0	0	0	0	0	0	0	0	0	0
BANK1 ENSG00000153064	0	0	2	1	3	1	2	0	0	0
BANP ENSG00000172530	3	5	1	2	2	38	5	1	37	31
BAP1 ENSG00000163930	1	48	35	90	2	5	4	38	44	11
BARD1 ENSG00000138376	3	0	4	0	0	0	1	3	0	2
BARHL2 ENSG00000143032	0	0	0	0	0	0	0	0	0	0
BARX1 ENSG00000131668	0	0	0	0	0	0	0	0	0	0
BARX2 ENSG00000043039	0	0	2	0	0	0	0	0	1	1
BASP1 ENSG00000176788	0	0	13	1	10	0	2	1	2	24
BATF ENSG00000156127	1	0	0	0	0	0	0	0	9	0
BATF2 ENSG00000168062	15	1	0	0	0	0	0	0	0	2
BATF3 ENSG00000123685	0	8	0	0	0	12	0	0	0	0
BAX ENSG00000087088	6	3	1	23	10	15	5	3	14	0
BAZ1A ENSG00000198604	0	0	0	2	0	0	1	0	1	14
BAZ1B ENSG00000009954	5	26	2	2	28	24	15	12	4	16
BAZ2A ENSG00000076108	3	8	103	0	0	0	34	9	47	13
BAZ2B ENSG00000123636	15	2	21	9	1	0	8	34	2	15
BBC3 ENSG00000105327	4	0	0	2	0	4	5	3	7	0
BBIP1 ENSG00000214413	32	0	6	0	2	1	5	0	4	2
BBOF1 ENSG00000119636	0	0	2	0	0	0	1	1	0	0
BBOX1 ENSG00000129151	0	0	0	0	0	0	0	0	0	0
BBS1 ENSG00000174483	0	0	1	0	0	0	2	1	0	0
BBS10 ENSG00000179941	0	0	2	0	0	0	0	1	0	4
BBS12 ENSG00000181004	3	0	0	0	0	0	0	0	0	0
BBS2 ENSG00000125124	4	1	1	0	26	1	0	4	0	6
BBS4 ENSG00000140463	3	5	4	17	2	39	1	0	0	21
BBS5 ENSG00000163093	1	0	2	0	1	6	2	0	0	1
BBS7 ENSG00000138686	2	0	3	0	0	1	0	0	1	3
BBS9 ENSG00000122507	0	0	0	1	0	0	0	0	0	0
BBX ENSG00000114439	36	0	15	0	4	5	4	2	4	84
BCAM ENSG00000187244	3	1	263	183	158	0	12	2	55	194
BCAN ENSG00000132692	0	0	0	0	0	0	0	0	0	0
BCAP29 ENSG00000075790	1	1	19	5	32	68	11	2	20	15
BCAP31 ENSG00000185825	188	649	101	341	102	3	39	0	81	294
BCAR1 ENSG00000050820	103	9	18	52	37	13	15	46	1	48
BCAR3 ENSG00000137936	0	0	0	0	0	0	0	1	0	4
BCAS1 ENSG00000064787	0	0	34	19	39	0	15	0	0	16
BCAS2 ENSG00000116752	0	0	12	0	12	0	1	8	0	1
BCAS3 ENSG00000141376	4	0	13	19	0	2	0	0	57	1
BCAS4 ENSG00000124243	11	18	3	2	1	0	6	0	1	6
BCAT1 ENSG00000060982	0	2	0	1	0	0	1	0	2	0
BCAT2 ENSG00000105552	16	86	69	81	34	0	32	0	12	34
BCCIP ENSG00000107949	5	0	6	14	0	6	2	0	6	5
BCDIN3D ENSG00000186666	0	0	0	0	0	0	0	0	0	0
BCHE ENSG00000114200	33	0	0	0	0	0	0	1	0	0
BCKDHA ENSG00000248098	0	6	4	0	0	0	1	0	0	0
BCKDHB ENSG00000083123	1	0	6	0	1	1	4	0	0	4
BCKDK ENSG00000103507	53	9	4	45	0	13	2	43	74	23
BCL10 ENSG00000142867	0	0	7	1	0	3	8	2	2	0
BCL11A ENSG00000119866	0	0	0	0	0	0	1	0	1	0
BCL11B ENSG00000127152	0	0	0	0	1	0	0	0	8	0
BCL2 ENSG00000171791	1	0	3	2	0	0	3	16	0	4
BCL2A1 ENSG00000140379	2	0	0	0	1	0	0	2	8	0
BCL2L1 ENSG00000171552	5	198	150	195	69	8	40	55	33	98
BCL2L10 ENSG00000137875	0	0	0	0	0	0	0	0	0	0
BCL2L11 ENSG00000153094	0	0	7	1	0	4	0	0	0	0
BCL2L12 ENSG00000126453	20	12	0	2	19	5	11	6	1	1
BCL2L13 ENSG00000099968	4	8	9	1	1	10	4	1	0	2
BCL2L14 ENSG00000121380	0	0	0	0	0	0	0	0	0	0
BCL2L15 ENSG00000188761	0	2	0	1	0	0	0	0	0	0
BCL2L2 ENSG00000129473	4	6	22	0	4	0	5	0	0	2
BCL2L2-PABPN1 ENSG00000258643	0	0	0	0	0	0	0	0	0	0
BCL3 ENSG00000069399	0	1	0	8	3	36	65	4	9	23
BCL6 ENSG00000113916	15	0	0	1	0	21	6	32	114	15
BCL6B ENSG00000161940	0	0	0	0	0	0	3	8	2	0
BCL7A ENSG00000110987	0	0	1	0	0	0	0	1	1	2
BCL7B ENSG00000106635	0	0	0	0	0	12	31	1	0	0
BCL7C ENSG00000099385	187	108	31	39	23	2	20	3	14	0
BCL9 ENSG00000116128	2	0	9	8	5	4	0	0	9	0
BCL9L ENSG00000186174	5	2	8	0	11	17	2	0	41	22
BCLAF1 ENSG00000029363	4	0	10	0	3	40	3	5	3	11
BCO1 ENSG00000135697	0	0	0	0	0	0	0	0	0	0
BCO2 ENSG00000197580	0	0	1	0	0	0	0	0	7	1
BCOR ENSG00000183337	0	0	2	0	1	2	0	0	0	1
BCORL1 ENSG00000085185	31	12	1	0	1	0	0	8	3	4
BCR ENSG00000186716	16	39	8	38	12	30	3	0	2	6
BCS1L ENSG00000074582	60	72	0	2	0	60	7	0	30	13
BDH1 ENSG00000161267	0	1	13	48	39	46	13	1	1	24
BDH2 ENSG00000164039	26	9	0	0	2	23	17	0	0	8
BDKRB1 ENSG00000100739	0	0	0	0	0	0	0	0	0	0
BDKRB2 ENSG00000168398	5	0	4	0	0	0	1	0	0	1
BDNF ENSG00000176697	0	0	1	2	2	2	0	0	0	0
BDP1 ENSG00000145734	39	0	6	0	4	3	19	0	0	0
BEAN1 ENSG00000166546	0	0	0	2	1	0	0	0	7	0
BECN1 ENSG00000126581	3	0	41	0	0	0	1	38	0	13
BEGAIN ENSG00000183092	2	0	0	0	1	0	0	110	0	24
BEND2 ENSG00000177324	0	0	0	0	0	0	0	0	0	0
BEND3 ENSG00000178409	5	0	0	3	3	0	1	0	0	0
BEND4 ENSG00000188848	1	0	4	0	0	0	0	0	0	6
BEND5 ENSG00000162373	3	0	0	1	0	0	0	14	0	0
BEND6 ENSG00000151917	0	1	0	0	0	0	0	0	0	30
BEND7 ENSG00000165626	46	0	1	0	0	0	15	4	1	0
BEST1 ENSG00000167995	111	0	24	0	11	0	12	104	129	47
BEST2 ENSG00000039987	0	0	0	0	0	0	0	0	0	0
BEST3 ENSG00000127325	0	5	2	0	0	12	2	0	0	0
BEST4 ENSG00000142959	0	0	0	0	0	0	0	0	0	0
BET1 ENSG00000105829	2	4	22	4	3	7	4	1	3	5
BET1L ENSG00000177951	0	3	3	13	0	27	5	0	0	24
BEX1 ENSG00000133169	1	1	4	0	0	6	0	0	0	0
BEX2 ENSG00000133134	0	0	38	5	8	22	7	10	0	4
BEX3 ENSG00000166681	41	1	52	1	22	134	1	12	12	18
BEX4 ENSG00000102409	5	21	14	11	0	0	11	38	0	3
BEX5 ENSG00000184515	1	2	2	0	2	0	2	4	0	2
BFAR ENSG00000103429	0	11	3	1	3	12	8	14	4	14
BFSP1 ENSG00000125864	0	2	0	0	0	0	0	3	23	0
BFSP2 ENSG00000170819	0	0	0	0	0	0	0	0	0	0
BGLAP ENSG00000242252	1	1	1	0	1	2	0	1	0	1
BGN ENSG00000182492	161	101	0	65	0	0	2	80	268	25
BHLHA15 ENSG00000180535	0	0	0	0	0	0	0	0	0	0
BHLHB9 ENSG00000198908	1	0	0	0	0	0	0	0	0	0
BHLHE22 ENSG00000180828	0	0	0	0	0	0	0	0	0	0
BHLHE40 ENSG00000134107	0	0	2	0	4	1	11	0	24	3
BHLHE41 ENSG00000123095	3	1	0	0	2	0	50	3	3	3
BHMG1 ENSG00000237452	0	0	0	0	0	0	0	0	0	0
BHMT ENSG00000145692	8	1	0	0	1	0	0	0	1	0
BHMT2 ENSG00000132840	0	0	0	0	0	0	0	0	2	0
BICC1 ENSG00000122870	3	0	0	0	0	1	0	0	2	0
BICD1 ENSG00000151746	0	2	3	0	0	0	0	0	3	19
BICD2 ENSG00000185963	8	3	0	1	0	49	2	0	1	1
BICDL1 ENSG00000135127	0	0	3	1	0	0	3	0	0	0
BICDL2 ENSG00000162069	5	3	15	38	13	0	28	9	3	41
BID ENSG00000015475	0	2	0	0	0	22	9	1	0	0
BIK ENSG00000100290	0	9	122	26	24	1	15	0	0	8
BIN1 ENSG00000136717	612	96	44	0	4	7	2	22	76	95
BIN2 ENSG00000110934	0	0	0	1	0	0	0	0	1	1
BIN3 ENSG00000147439	2	36	24	29	10	2	11	0	7	5
BIRC2 ENSG00000110330	5	1	1	10	12	8	2	6	10	5
BIRC3 ENSG00000023445	0	1	0	2	0	20	4	0	16	1
BIRC5 ENSG00000089685	0	1	0	0	0	0	0	0	0	1
BIRC6 ENSG00000115760	4	2	11	0	1	1	5	7	18	1
BIRC7 ENSG00000101197	4	0	0	0	0	0	0	0	0	0
BIVM ENSG00000134897	5	1	3	2	0	0	2	2	2	3
BLCAP ENSG00000166619	38	76	31	2	76	45	39	3	1	0
BLK ENSG00000136573	24	0	0	10	1	0	0	0	1	0
BLM ENSG00000197299	0	0	0	0	0	0	0	0	0	0
BLMH ENSG00000108578	0	1	0	0	0	45	0	0	0	0
BLNK ENSG00000095585	0	0	0	9	0	0	0	8	17	0
BLOC1S1 ENSG00000135441	240	53	33	241	13	3	4	11	5	34
BLOC1S2 ENSG00000196072	0	0	1	1	1	0	0	0	8	0
BLOC1S3 ENSG00000189114	0	0	0	0	0	0	0	0	0	0
BLOC1S4 ENSG00000186222	0	0	3	1	0	9	2	0	2	2
BLOC1S5 ENSG00000188428	5	2	2	0	0	2	0	7	0	0
BLOC1S6 ENSG00000104164	1	0	27	3	9	0	9	0	4	23
BLVRA ENSG00000106605	8	3	0	0	2	93	0	0	7	1
BLVRB ENSG00000090013	10	228	32	50	18	11	54	2	22	35
BLZF1 ENSG00000117475	1	0	0	9	0	2	6	0	1	4
BMF ENSG00000104081	3	0	10	0	1	5	33	23	0	12
BMI1 ENSG00000168283	0	3	6	5	0	0	2	22	2	1
BMP1 ENSG00000168487	16	24	0	19	0	0	11	35	2	8
BMP10 ENSG00000163217	0	0	0	0	0	0	0	0	0	0
BMP2 ENSG00000125845	0	0	0	0	0	0	8	0	0	0
BMP2K ENSG00000138756	18	0	0	1	0	0	0	0	6	0
BMP3 ENSG00000152785	0	0	0	0	0	0	0	0	0	0
BMP4 ENSG00000125378	5	17	5	3	0	2	1	2	1	0
BMP5 ENSG00000112175	1	0	1	0	1	0	0	37	2	0
BMP6 ENSG00000153162	0	0	0	0	0	0	0	0	0	0
BMP7 ENSG00000101144	1	17	0	5	12	0	18	0	1	1
BMP8A ENSG00000183682	0	0	1	0	0	2	0	0	0	0
BMP8B ENSG00000116985	0	0	0	0	0	0	0	0	0	0
BMPER ENSG00000164619	4	0	0	0	0	0	0	0	11	4
BMPR1A ENSG00000107779	0	2	16	0	2	8	2	31	0	1
BMPR1B ENSG00000138696	2	1	5	21	12	2	1	0	0	0
BMPR2 ENSG00000204217	0	8	9	0	4	1	2	0	4	3
BMS1 ENSG00000165733	32	16	4	8	0	1	12	0	1	0
BMT2 ENSG00000164603	0	0	1	0	0	0	0	2	1	12
BMX ENSG00000102010	0	0	0	0	0	0	0	0	0	0
BNC1 ENSG00000169594	0	0	0	0	0	0	0	0	0	0
BNC2 ENSG00000173068	8	4	0	0	2	33	0	1	0	0
BNIP1 ENSG00000113734	9	3	3	1	0	0	4	1	0	2
BNIP2 ENSG00000140299	7	8	15	0	12	2	20	3	22	1
BNIP3 ENSG00000176171	0	29	71	0	2	0	2	4	0	5
BNIP3L ENSG00000104765	0	0	18	19	16	1	0	2	24	8
BNIPL ENSG00000163141	0	0	1	0	1	0	1	4	0	2
BOC ENSG00000144857	121	1	5	6	0	17	1	27	4	15
BOD1 ENSG00000145919	1	41	1	0	5	38	1	0	0	0
BOD1L1 ENSG00000038219	3	1	13	14	10	2	0	3	2	1
BOD1L2 ENSG00000228075	0	0	0	0	0	0	0	0	0	0
BOK ENSG00000176720	236	4	0	68	4	1	4	11	1	25
BOLA1 ENSG00000178096	1	1	1	6	7	43	0	0	2	42
BOLA2B ENSG00000169627	73	2	8	54	0	14	17	3	2	17
BOLA3 ENSG00000163170	0	0	25	0	2	17	1	0	1	1
BOLL ENSG00000152430	0	0	0	0	0	0	0	0	0	0
BOP1 ENSG00000261236	1	43	4	22	4	0	0	2	1	19
BORA ENSG00000136122	0	0	0	0	0	1	0	0	0	0
BORCS5 ENSG00000165714	7	0	3	0	0	0	0	0	0	0
BORCS6 ENSG00000196544	23	32	1	0	1	1	0	0	23	3
BORCS7 ENSG00000166275	3	29	79	28	3	1	1	18	7	10
BORCS8 ENSG00000254901	2	1	2	63	16	0	2	35	1	1
BORCS8-MEF2B ENSG00000064489	1	1	2	0	0	0	0	1	0	1
BPGM ENSG00000172331	0	0	0	0	0	0	2	0	45	0
BPHL ENSG00000137274	1	23	1	6	0	7	0	0	3	2
BPI ENSG00000101425	2	0	0	0	0	0	0	0	4	0
BPIFA1 ENSG00000198183	0	0	0	0	0	0	0	0	0	0
BPIFA2 ENSG00000131050	0	0	0	0	0	0	0	0	0	0
BPIFB1 ENSG00000125999	0	0	0	0	0	0	0	0	6	0
BPIFB2 ENSG00000078898	0	0	1	19	0	1	0	0	0	2
BPIFB4 ENSG00000186191	0	0	0	0	0	0	0	0	0	0
BPIFC ENSG00000184459	0	0	0	0	0	0	0	0	0	0
BPNT1 ENSG00000162813	0	1	2	0	0	1	0	0	0	5
BPTF ENSG00000171634	18	4	107	0	0	2	6	48	1	1
BRAF ENSG00000157764	0	0	7	3	2	0	3	0	0	3
BRAP ENSG00000089234	0	26	0	8	11	0	12	0	0	0
BRAT1 ENSG00000106009	3	0	43	151	0	55	8	52	3	30
BRCA1 ENSG00000012048	0	2	0	1	0	5	0	2	0	1
BRCA2 ENSG00000139618	0	0	0	0	1	0	0	0	0	0
BRCC3 ENSG00000185515	1	0	15	1	4	1	8	3	0	18
BRD1 ENSG00000100425	2	1	74	0	0	1	0	1	23	0
BRD2 ENSG00000204256	25	118	126	54	100	5	71	179	127	87
BRD3 ENSG00000169925	31	0	12	10	58	24	1	0	3	17
BRD4 ENSG00000141867	202	0	35	35	22	8	44	21	2	1
BRD7 ENSG00000166164	0	0	38	0	0	26	13	9	45	0
BRD8 ENSG00000112983	0	3	17	56	28	38	2	5	1	1
BRD9 ENSG00000028310	26	0	12	25	0	5	1	53	53	37
BRDT ENSG00000137948	0	0	0	0	0	0	0	0	0	0
BRE ENSG00000158019	2	42	25	2	9	14	2	6	4	2
BRF1 ENSG00000185024	43	2	15	81	5	9	5	2	3	32
BRF2 ENSG00000104221	0	0	1	32	0	11	5	0	0	0
BRI3 ENSG00000164713	180	81	62	119	101	4	33	79	46	153
BRI3BP ENSG00000184992	18	7	13	3	0	0	1	0	0	1
BRICD5 ENSG00000182685	6	0	5	25	1	0	0	1	0	9
BRINP1 ENSG00000078725	0	0	0	0	0	0	0	0	0	0
BRINP2 ENSG00000198797	0	0	0	0	0	0	0	0	0	0
BRINP3 ENSG00000162670	0	0	0	1	0	0	0	0	0	0
BRIP1 ENSG00000136492	0	0	0	0	0	0	0	0	0	0
BRIX1 ENSG00000113460	0	1	2	0	1	0	0	0	0	13
BRK1 ENSG00000254999	1	157	43	6	2	31	38	2	39	4
BRMS1 ENSG00000174744	0	3	10	54	4	7	3	0	47	1
BRMS1L ENSG00000100916	0	0	0	0	0	0	0	0	0	1
BROX ENSG00000162819	0	0	2	0	3	1	5	0	2	7
BRPF1 ENSG00000156983	25	1	0	0	0	4	6	5	0	0
BRPF3 ENSG00000096070	0	0	10	0	5	19	2	1	0	0
BRS3 ENSG00000102239	0	0	0	0	0	0	0	0	0	0
BRSK1 ENSG00000160469	26	0	1	0	0	1	4	18	1	0
BRSK2 ENSG00000174672	0	0	0	0	0	0	0	0	0	0
BRWD1 ENSG00000185658	2	0	18	0	0	2	13	55	10	12
BRWD3 ENSG00000165288	0	13	10	14	3	0	0	0	6	8
BSCL2 ENSG00000168000	0	1	0	0	1	0	0	0	0	0
BSDC1 ENSG00000160058	2	0	30	1	30	18	0	37	3	39
BSG ENSG00000172270	306	145	125	358	66	28	13	98	28	117
BSN ENSG00000164061	1	0	0	0	0	0	0	1	0	0
BSND ENSG00000162399	0	0	0	0	0	0	0	0	0	0
BSPH1 ENSG00000188334	0	0	0	0	0	0	0	0	0	0
BSPRY ENSG00000119411	0	1	4	2	14	15	3	0	0	3
BST1 ENSG00000109743	0	6	0	0	0	2	0	1	0	0
BST2 ENSG00000130303	283	92	3	13	0	0	2	114	40	3
BTAF1 ENSG00000095564	0	0	3	0	7	1	10	2	0	1
BTBD1 ENSG00000064726	37	1	29	2	2	0	17	0	5	12
BTBD10 ENSG00000148925	5	0	5	0	0	0	2	0	0	0
BTBD11 ENSG00000151136	0	0	0	0	5	1	2	0	1	0
BTBD16 ENSG00000138152	0	0	0	0	0	0	0	0	0	0
BTBD18 ENSG00000233436	0	0	0	0	0	0	0	0	0	0
BTBD19 ENSG00000222009	0	0	0	0	0	0	0	0	1	0
BTBD2 ENSG00000133243	99	0	39	202	19	26	31	85	1	48
BTBD3 ENSG00000132640	27	0	16	2	0	0	8	13	117	0
BTBD6 ENSG00000184887	66	34	34	5	17	23	18	8	5	11
BTBD7 ENSG00000011114	0	3	30	0	1	9	5	4	26	0
BTBD8 ENSG00000189195	0	1	0	0	0	0	0	1	0	0
BTBD9 ENSG00000183826	13	0	12	5	0	0	2	1	0	1
BTC ENSG00000174808	0	0	1	0	0	0	0	0	2	1
BTD ENSG00000169814	7	62	15	4	13	46	1	2	1	1
BTF3 ENSG00000145741	63	1	35	5	5	19	29	83	16	14
BTF3L4 ENSG00000134717	0	0	10	0	1	1	8	3	2	7
BTG1 ENSG00000133639	2	0	2	12	6	0	33	141	60	0
BTG2 ENSG00000159388	67	0	23	0	1	0	17	2	106	4
BTG3 ENSG00000154640	0	0	17	0	1	0	7	1	0	0
BTG4 ENSG00000137707	0	0	0	0	0	0	0	0	0	0
BTK ENSG00000010671	0	0	0	0	1	0	0	0	0	0
BTLA ENSG00000186265	0	0	0	0	0	0	0	0	1	0
BTN1A1 ENSG00000124557	0	0	0	0	0	0	0	0	0	0
BTN2A1 ENSG00000112763	0	6	0	0	1	3	10	12	1	0
BTN2A2 ENSG00000124508	1	6	2	0	0	5	0	3	0	0
BTN3A1 ENSG00000026950	0	2	0	0	0	8	0	11	0	9
BTN3A2 ENSG00000186470	0	1	2	0	0	5	0	12	0	0
BTN3A3 ENSG00000111801	2	0	3	0	0	10	0	0	0	1
BTNL2 ENSG00000204290	0	0	0	0	0	0	0	0	0	0
BTNL3 ENSG00000168903	0	0	0	0	0	0	0	0	0	0
BTNL8 ENSG00000113303	0	0	0	0	0	0	0	0	0	0
BTNL9 ENSG00000165810	0	0	1	4	0	0	0	0	0	0
BTRC ENSG00000166167	0	1	4	1	0	0	0	0	0	18
BUB1 ENSG00000169679	0	0	0	1	0	0	0	0	0	0
BUB1B ENSG00000156970	0	0	0	0	0	0	1	0	0	0
BUB3 ENSG00000154473	1	0	6	0	0	0	0	34	1	2
BUD13 ENSG00000137656	13	6	6	1	0	0	0	13	0	0
BUD31 ENSG00000106245	1	78	50	60	34	41	8	35	10	45
BVES ENSG00000112276	0	1	1	0	0	0	0	0	3	2
BYSL ENSG00000112578	1	21	1	0	2	0	3	0	0	0
BZW1 ENSG00000082153	3	1	11	0	1	1	6	0	0	0
BZW2 ENSG00000136261	7	0	2	2	0	3	5	5	0	6
C10orf10 ENSG00000165507	0	1	0	1	0	1	2	10	34	11
C10orf105 ENSG00000214688	0	0	0	0	0	0	0	0	0	0
C10orf107 ENSG00000183346	3	1	2	0	3	1	2	2	3	0
C10orf11 ENSG00000148655	0	11	13	0	2	4	8	40	0	3
C10orf128 ENSG00000204161	3	0	0	2	0	0	0	0	2	0
C10orf142 ENSG00000277288	0	0	0	0	0	0	0	0	0	0
C10orf2 ENSG00000107815	11	1	0	1	0	3	1	2	0	0
C10orf35 ENSG00000171224	3	1	1	0	2	2	0	0	24	5
C10orf53 ENSG00000178645	0	0	0	1	0	0	0	0	0	0
C10orf54 ENSG00000107738	162	11	1	0	3	0	16	49	15	10
C10orf55 ENSG00000222047	0	0	0	0	0	0	0	0	0	0
C10orf62 ENSG00000203942	0	0	0	0	0	0	0	0	0	0
C10orf67 ENSG00000179133	0	0	0	0	0	0	0	0	0	0
C10orf71 ENSG00000177354	0	0	0	0	0	0	0	0	0	0
C10orf76 ENSG00000120029	1	32	0	2	3	72	1	0	0	0
C10orf82 ENSG00000165863	0	0	0	0	0	0	0	0	0	0
C10orf88 ENSG00000119965	0	0	0	0	1	0	0	0	0	0
C10orf90 ENSG00000154493	0	0	0	0	0	0	0	0	0	0
C10orf95 ENSG00000120055	0	0	0	1	0	0	1	0	0	3
C10orf99 ENSG00000188373	0	0	0	0	0	0	0	0	0	0
C11orf1 ENSG00000137720	0	8	5	2	4	0	1	3	0	0
C11orf16 ENSG00000176029	0	0	0	0	0	0	1	0	0	0
C11orf21 ENSG00000110665	0	0	0	0	0	0	0	0	0	0
C11orf24 ENSG00000171067	38	2	8	32	0	19	0	54	9	22
C11orf31 ENSG00000211450	5	2	33	43	19	31	21	36	25	13
C11orf40 ENSG00000171987	0	0	0	0	0	0	0	0	0	0
C11orf42 ENSG00000180878	0	0	0	0	0	0	0	0	0	0
C11orf45 ENSG00000174370	0	0	0	0	0	0	0	0	0	0
C11orf49 ENSG00000149179	1	3	0	29	0	30	14	17	22	0
C11orf52 ENSG00000149300	0	0	0	1	1	0	0	0	0	0
C11orf53 ENSG00000150750	0	0	0	0	0	0	0	0	0	0
C11orf54 ENSG00000182919	0	0	13	1	15	7	0	4	0	1
C11orf57 ENSG00000150776	2	1	2	8	1	10	1	3	3	2
C11orf58 ENSG00000110696	6	41	24	0	8	9	11	36	0	26
C11orf63 ENSG00000109944	0	1	0	2	0	0	0	0	0	0
C11orf65 ENSG00000166323	0	0	0	0	0	0	0	0	0	0
C11orf68 ENSG00000175573	0	63	11	1	0	1	0	25	38	20
C11orf70 ENSG00000137691	0	0	0	0	0	0	0	0	0	0
C11orf71 ENSG00000180425	0	0	0	1	2	0	0	0	1	0
C11orf74 ENSG00000166352	1	0	2	0	0	1	0	0	0	0
C11orf80 ENSG00000173715	0	0	5	0	0	2	0	0	0	1
C11orf84 ENSG00000168005	0	0	0	1	0	0	0	0	2	0
C11orf87 ENSG00000185742	0	1	0	0	4	1	0	1	0	0
C11orf88 ENSG00000183644	0	0	0	0	0	0	0	0	0	0
C11orf91 ENSG00000205177	0	0	0	0	0	0	0	0	0	0
C11orf94 ENSG00000234776	0	0	0	0	0	0	0	0	0	0
C11orf95 ENSG00000188070	3	76	12	1	1	3	0	14	1	0
C11orf96 ENSG00000187479	66	81	0	0	0	0	0	207	126	0
C11orf98 ENSG00000278615	0	2	2	0	0	0	0	0	0	0
C12orf10 ENSG00000139637	22	48	14	4	3	0	0	0	82	5
C12orf29 ENSG00000133641	5	0	1	1	1	0	0	0	3	2
C12orf4 ENSG00000047621	1	0	9	0	0	11	1	0	1	0
C12orf40 ENSG00000180116	0	0	0	0	0	0	0	0	0	0
C12orf42 ENSG00000179088	0	0	0	0	0	0	0	0	0	0
C12orf43 ENSG00000157895	2	12	3	49	14	27	2	3	9	0
C12orf45 ENSG00000151131	7	7	30	0	0	1	5	1	0	1
C12orf49 ENSG00000111412	0	0	0	0	0	2	1	0	1	1
C12orf50 ENSG00000165805	0	0	0	0	0	0	0	0	0	0
C12orf54 ENSG00000177627	0	0	0	0	0	0	0	0	0	0
C12orf56 ENSG00000185306	0	0	0	0	0	0	0	0	0	0
C12orf57 ENSG00000111678	573	320	142	100	69	11	0	131	100	54
C12orf60 ENSG00000182993	5	1	0	0	2	0	2	0	1	0
C12orf65 ENSG00000130921	3	5	1	4	1	15	3	0	0	1
C12orf66 ENSG00000174206	1	0	12	2	0	0	0	2	0	3
C12orf71 ENSG00000214700	0	0	0	0	0	0	0	0	0	1
C12orf73 ENSG00000204954	1	0	0	2	4	2	0	0	0	0
C12orf75 ENSG00000235162	22	0	0	1	0	0	0	18	1	0
C12orf76 ENSG00000174456	2	1	2	1	1	12	1	4	0	0
C14orf1 ENSG00000133935	0	68	100	2	3	78	10	17	0	19
C14orf105 ENSG00000100557	0	0	0	0	0	0	0	0	0	0
C14orf119 ENSG00000179933	0	0	0	0	0	6	0	0	3	23
C14orf132 ENSG00000227051	5	7	0	5	0	4	0	4	1	0
C14orf142 ENSG00000170270	0	0	1	0	0	0	0	0	0	0
C14orf159 ENSG00000133943	1	1	2	0	1	11	0	0	0	0
C14orf166 ENSG00000087302	24	1	6	0	1	50	10	1	0	11
C14orf169 ENSG00000170468	3	0	1	0	0	1	0	0	0	0
C14orf177 ENSG00000176605	0	0	0	0	0	0	0	0	0	0
C14orf178 ENSG00000197734	0	0	0	0	0	0	0	0	0	0
C14orf180 ENSG00000184601	0	0	0	0	0	0	0	0	0	0
C14orf2 ENSG00000156411	44	6	0	1	34	258	34	4	0	13
C14orf28 ENSG00000179476	1	1	0	0	0	0	0	0	0	0
C14orf37 ENSG00000139971	0	0	0	0	1	1	0	0	0	0
C14orf39 ENSG00000179008	0	0	0	0	0	0	0	0	0	0
C14orf79 ENSG00000140104	0	0	4	29	2	0	3	6	1	0
C14orf80 ENSG00000185347	0	0	0	0	1	0	1	1	2	3
C14orf93 ENSG00000100802	2	0	0	0	0	12	0	0	1	0
C15orf39 ENSG00000167173	2	2	0	16	1	15	5	0	0	0
C15orf40 ENSG00000169609	7	18	11	9	6	1	0	1	34	0
C15orf41 ENSG00000186073	0	1	0	0	0	0	2	0	2	0
C15orf48 ENSG00000166920	0	0	7	0	0	0	2	4	3	25
C15orf52 ENSG00000188549	4	19	0	0	0	19	0	0	1	0
C15orf53 ENSG00000175779	0	0	0	0	0	0	0	0	0	0
C15orf57 ENSG00000128891	12	0	0	0	0	9	12	3	0	4
C15orf59 ENSG00000205363	14	7	3	1	0	0	0	16	0	17
C15orf61 ENSG00000189227	0	0	6	1	7	0	0	3	0	0
C15orf62 ENSG00000188277	0	0	0	0	0	0	0	0	0	0
C15orf65 ENSG00000261652	1	0	0	0	0	0	0	1	0	0
C16orf13 ENSG00000130731	40	47	0	178	20	37	1	6	4	39
C16orf45 ENSG00000166780	42	1	0	0	0	0	6	4	22	0
C16orf46 ENSG00000166455	0	0	0	0	0	0	0	0	0	0
C16orf52 ENSG00000185716	5	1	19	0	1	4	2	0	0	0
C16orf54 ENSG00000185905	0	0	0	0	0	0	0	0	2	0
C16orf58 ENSG00000140688	1	44	48	92	21	200	2	8	0	14
C16orf59 ENSG00000162062	1	0	5	7	1	1	1	0	0	0
C16orf62 ENSG00000103544	29	0	12	17	1	1	0	11	2	0
C16orf70 ENSG00000125149	2	16	12	11	7	16	0	3	6	3
C16orf71 ENSG00000166246	0	0	0	0	0	0	0	0	0	0
C16orf72 ENSG00000182831	0	0	7	0	0	1	0	5	1	8
C16orf74 ENSG00000154102	0	0	3	0	0	0	5	21	0	0
C16orf78 ENSG00000166152	0	0	0	0	0	0	0	0	0	0
C16orf82 ENSG00000234186	0	0	0	0	0	0	0	0	0	0
C16orf86 ENSG00000159761	1	5	0	0	0	0	0	4	3	1
C16orf87 ENSG00000155330	0	0	2	0	1	0	0	4	0	2
C16orf89 ENSG00000153446	26	14	1	0	13	1	1	9	1	3
C16orf91 ENSG00000174109	4	0	0	1	0	1	2	14	0	4
C16orf92 ENSG00000167194	0	0	0	0	0	0	0	0	0	0
C16orf95 ENSG00000260456	0	0	0	0	0	0	0	0	2	0
C16orf96 ENSG00000205832	0	0	0	0	0	0	0	0	0	0
C17orf105 ENSG00000231256	0	0	0	0	0	0	0	0	0	0
C17orf107 ENSG00000205710	3	5	1	0	0	0	3	0	2	11
C17orf49 ENSG00000258315	0	0	3	0	0	3	1	0	1	0
C17orf50 ENSG00000270806	0	0	0	0	0	0	0	0	0	0
C17orf51 ENSG00000212719	0	11	2	1	1	0	0	0	0	2
C17orf53 ENSG00000125319	1	1	0	1	1	0	0	2	0	0
C17orf58 ENSG00000186665	1	0	4	0	18	0	1	1	0	5
C17orf62 ENSG00000178927	9	33	43	72	0	16	2	19	4	29
C17orf64 ENSG00000141371	0	0	0	0	0	0	0	0	0	0
C17orf67 ENSG00000214226	8	0	1	0	0	0	0	0	0	0
C17orf74 ENSG00000184560	0	0	0	0	0	0	0	0	0	0
C17orf75 ENSG00000108666	0	0	3	0	2	1	4	1	0	1
C17orf78 ENSG00000278505	0	0	0	0	0	0	0	0	0	0
C17orf80 ENSG00000141219	0	8	0	0	0	8	0	9	1	2
C17orf89 ENSG00000224877	82	63	26	81	53	31	15	13	1	13
C17orf96 ENSG00000273604	0	0	0	0	0	0	0	0	1	0
C17orf97 ENSG00000187624	0	1	0	0	0	1	0	1	0	0
C17orf98 ENSG00000275489	0	0	0	0	0	0	0	0	0	0
C17orf99 ENSG00000187997	0	0	0	0	0	0	0	0	0	0
C18orf21 ENSG00000141428	0	1	5	4	0	0	1	1	0	2
C18orf25 ENSG00000152242	3	0	8	2	0	0	2	6	1	20
C18orf32 ENSG00000177576	7	5	4	4	9	7	3	2	0	7
C18orf54 ENSG00000166845	0	0	0	0	0	0	0	0	0	0
C18orf63 ENSG00000206043	0	0	0	0	0	0	0	0	0	0
C18orf8 ENSG00000141452	1	0	7	0	3	1	1	0	0	10
C19orf12 ENSG00000131943	1	69	2	4	17	47	5	0	1	0
C19orf18 ENSG00000177025	0	0	0	4	2	0	0	0	0	2
C19orf24 ENSG00000228300	1	100	7	64	1	2	0	0	39	55
C19orf25 ENSG00000119559	3	30	5	37	109	13	3	30	62	3
C19orf33 ENSG00000167644	0	2	0	1	1	0	10	0	11	7
C19orf35 ENSG00000188305	0	0	0	0	0	0	0	0	0	0
C19orf38 ENSG00000214212	1	1	0	1	3	2	0	15	0	0
C19orf43 ENSG00000123144	9	134	36	10	42	151	49	53	4	35
C19orf44 ENSG00000105072	16	2	0	3	0	0	0	19	0	0
C19orf45 ENSG00000198723	0	0	0	0	0	0	0	0	0	0
C19orf47 ENSG00000160392	0	0	3	10	9	0	17	28	5	0
C19orf48 ENSG00000167747	98	86	35	237	166	2	1	5	2	12
C19orf52 ENSG00000142444	3	2	1	1	3	14	0	10	0	0
C19orf53 ENSG00000104979	0	156	44	106	39	6	4	100	59	28
C19orf54 ENSG00000188493	0	5	8	2	1	0	0	1	0	1
C19orf57 ENSG00000132016	9	2	0	7	0	0	1	3	0	0
C19orf60 ENSG00000006015	82	2	2	100	5	13	2	84	15	19
C19orf66 ENSG00000130813	1	24	4	0	2	2	2	5	0	26
C19orf67 ENSG00000188032	0	0	0	0	0	0	0	0	0	0
C19orf68 ENSG00000185453	4	3	0	1	7	0	0	2	0	1
C19orf70 ENSG00000174917	268	58	23	123	66	0	3	78	139	46
C19orf71 ENSG00000183397	0	0	0	1	0	0	0	1	0	0
C19orf73 ENSG00000221916	0	3	2	2	0	0	0	0	8	0
C19orf81 ENSG00000235034	0	0	9	19	5	0	0	0	0	0
C19orf84 ENSG00000262874	0	0	0	0	0	0	0	0	0	0
C1D ENSG00000197223	3	0	3	1	2	0	4	1	11	0
C1GALT1 ENSG00000106392	1	0	8	0	8	0	0	7	5	3
C1GALT1C1 ENSG00000171155	1	0	1	0	0	1	1	1	0	29
C1GALT1C1L ENSG00000223658	0	0	0	0	0	0	0	0	0	0
C1QA ENSG00000173372	278	119	2	1	3	0	6	107	99	25
C1QB ENSG00000173369	121	1	0	0	5	0	0	62	262	32
C1QBP ENSG00000108561	0	0	23	1	31	0	9	12	0	49
C1QC ENSG00000159189	48	2	0	2	0	0	5	23	23	6
C1QL1 ENSG00000131094	40	0	0	0	0	0	0	14	0	0
C1QL2 ENSG00000144119	0	0	0	0	0	0	0	0	0	0
C1QL3 ENSG00000165985	0	0	0	1	0	0	0	5	2	0
C1QL4 ENSG00000186897	0	0	0	0	0	0	0	0	0	0
C1QTNF1 ENSG00000173918	161	72	1	2	3	1	0	21	9	3
C1QTNF2 ENSG00000145861	25	20	0	0	0	2	1	0	5	1
C1QTNF3 ENSG00000082196	0	0	0	0	0	0	0	0	0	0
C1QTNF4 ENSG00000172247	5	6	0	0	0	0	0	1	0	0
C1QTNF5 ENSG00000223953	0	0	0	0	0	0	0	1	0	0
C1QTNF6 ENSG00000133466	1	0	5	22	0	2	0	0	0	0
C1QTNF7 ENSG00000163145	7	0	0	0	1	0	0	0	0	1
C1QTNF9 ENSG00000240654	0	0	0	0	0	0	0	0	1	0
C1QTNF9B ENSG00000205863	0	0	0	0	0	0	0	0	0	3
C1QTNF9B-AS1 ENSG00000281899	1	0	5	3	10	0	2	0	14	6
C1R ENSG00000159403	1006	452	0	2	4	3	0	89	106	19
C1RL ENSG00000139178	14	95	14	2	2	0	6	1	0	7
C1S ENSG00000182326	104	4	0	2	2	84	0	31	10	9
C1orf100 ENSG00000173728	0	0	0	0	0	0	0	0	0	0
C1orf101 ENSG00000179397	0	0	0	0	0	0	1	0	0	0
C1orf105 ENSG00000180999	0	0	0	0	0	0	0	0	0	0
C1orf106 ENSG00000163362	0	2	0	0	29	0	7	0	0	0
C1orf109 ENSG00000116922	0	1	1	0	0	0	29	0	10	5
C1orf112 ENSG00000000460	2	0	1	1	0	1	2	0	2	0
C1orf115 ENSG00000162817	0	0	24	2	2	3	1	0	8	24
C1orf116 ENSG00000182795	0	153	149	37	96	5	12	0	5	18
C1orf122 ENSG00000197982	79	126	80	71	99	15	10	0	2	45
C1orf123 ENSG00000162384	39	8	3	0	8	72	5	6	0	10
C1orf127 ENSG00000175262	0	0	0	0	0	0	0	0	0	0
C1orf131 ENSG00000143633	0	1	1	0	5	4	1	0	0	0
C1orf141 ENSG00000203963	0	0	0	0	0	0	0	0	0	0
C1orf145 ENSG00000162913	0	0	0	0	0	0	0	0	0	0
C1orf146 ENSG00000203910	0	0	0	0	0	0	0	0	0	0
C1orf158 ENSG00000157330	0	0	0	0	0	0	0	0	0	0
C1orf159 ENSG00000131591	0	1	10	46	2	0	12	8	12	4
C1orf162 ENSG00000143110	0	0	0	3	0	1	0	0	19	0
C1orf167 ENSG00000215910	1	0	0	0	0	0	0	0	0	26
C1orf168 ENSG00000187889	0	0	2	0	1	0	1	0	1	6
C1orf174 ENSG00000198912	0	1	0	1	0	8	0	1	0	1
C1orf185 ENSG00000204006	0	0	0	0	0	0	0	0	0	0
C1orf186 ENSG00000263961	0	0	0	1	0	0	0	0	0	0
C1orf194 ENSG00000179902	0	0	0	0	0	0	0	0	0	0
C1orf198 ENSG00000119280	18	1	18	2	6	1	5	17	40	21
C1orf204 ENSG00000188004	0	6	0	0	8	4	0	3	1	4
C1orf21 ENSG00000116667	30	1	62	2	61	69	14	0	3	0
C1orf210 ENSG00000253313	0	5	4	0	9	47	1	0	0	1
C1orf216 ENSG00000142686	34	6	2	0	7	0	0	4	5	0
C1orf226 ENSG00000239887	0	0	0	0	0	0	0	0	0	0
C1orf228 ENSG00000198520	0	0	0	0	0	0	0	0	0	0
C1orf234 ENSG00000227868	0	0	0	0	0	0	0	0	0	0
C1orf27 ENSG00000157181	0	2	12	0	1	0	0	0	0	23
[truncated: 15,949 more rows]
