# Supplementary material for: Spatial maps of prostate cancer transcriptomes reveal an unexplored landscape of heterogeneity
Source: Nat Commun. 2018 Jun 20;9:2419. doi: 10.1038/s41467-018-04724-5 (PMC6010471; doi:10.1038/s41467-018-04724-5)
Supplement: Supplementary file 9 — Supplementary Data 6 [file 41467_2018_4724_MOESM9_ESM.zip › Supplementary Dataset 3/experiment0005-baselinefeature-gamma.tsv]

	Baseline
A1BG ENSG00000121410	0.944749
A1CF ENSG00000148584	1.24481
A2M ENSG00000175899	1.15786
A2ML1 ENSG00000166535	0.959511
A4GALT ENSG00000128274	1.05573
AAAS ENSG00000094914	0.961138
AACS ENSG00000081760	1.16966
AADAC ENSG00000114771	1.24586
AADACL2 ENSG00000197953	0.736542
AADACL4 ENSG00000204518	1.03099
AADAT ENSG00000109576	0.974769
AAED1 ENSG00000158122	0.803857
AAGAB ENSG00000103591	0.958882
AAK1 ENSG00000115977	0.905785
AAMDC ENSG00000087884	1.01144
AAMP ENSG00000127837	0.715611
AAR2 ENSG00000131043	1.13898
AARD ENSG00000205002	0.84087
AARS ENSG00000090861	0.711012
AARSD1 ENSG00000266967	0.794439
AASDH ENSG00000157426	1.1976
AASDHPPT ENSG00000149313	0.68603
AASS ENSG00000008311	1.10578
AATF ENSG00000275700	1.08986
AATK ENSG00000181409	1.25115
AATK-AS1 ENSG00000225180	0.975668
ABAT ENSG00000183044	1.02595
ABC13-47488600E17.1 ENSG00000283199	1.05207
ABC13-47656900H15.1 ENSG00000283566	0.900957
ABC7-42404400C24.1 ENSG00000277758	1.0725
ABCA1 ENSG00000165029	0.926375
ABCA10 ENSG00000154263	0.878924
ABCA12 ENSG00000144452	1.02033
ABCA13 ENSG00000179869	0.967317
ABCA2 ENSG00000107331	1.31837
ABCA3 ENSG00000167972	1.6058
ABCA4 ENSG00000198691	1.01391
ABCA5 ENSG00000154265	0.97495
ABCA6 ENSG00000154262	0.773636
ABCA7 ENSG00000064687	1.16685
ABCA8 ENSG00000141338	0.648858
ABCA9 ENSG00000154258	0.898432
ABCB1 ENSG00000085563	0.829423
ABCB10 ENSG00000135776	1.17407
ABCB11 ENSG00000073734	0.799651
ABCB4 ENSG00000005471	0.696704
ABCB5 ENSG00000004846	0.944181
ABCB6 ENSG00000115657	0.933173
ABCB7 ENSG00000131269	1.32605
ABCB8 ENSG00000197150	1.21484
ABCB9 ENSG00000150967	1.40787
ABCC1 ENSG00000103222	1.33447
ABCC10 ENSG00000124574	0.803463
ABCC11 ENSG00000121270	1.46555
ABCC12 ENSG00000140798	0.922545
ABCC2 ENSG00000023839	1.06097
ABCC3 ENSG00000108846	0.892896
ABCC4 ENSG00000125257	1.29296
ABCC5 ENSG00000114770	1.35523
ABCC6 ENSG00000091262	0.983592
ABCC8 ENSG00000006071	0.616534
ABCC9 ENSG00000069431	0.916657
ABCD1 ENSG00000101986	0.830078
ABCD2 ENSG00000173208	0.963606
ABCD3 ENSG00000117528	1.52828
ABCD4 ENSG00000119688	1.15295
ABCE1 ENSG00000164163	1.21851
ABCF1 ENSG00000204574	0.792228
ABCF2 ENSG00000033050	0.763135
ABCF3 ENSG00000161204	1.03733
ABCG1 ENSG00000160179	0.649508
ABCG2 ENSG00000118777	0.870387
ABCG4 ENSG00000172350	0.928122
ABCG5 ENSG00000138075	0.878555
ABHD1 ENSG00000143994	0.785737
ABHD10 ENSG00000144827	1.14519
ABHD11 ENSG00000106077	0.820715
ABHD12 ENSG00000100997	1.39364
ABHD12B ENSG00000131969	1.15788
ABHD13 ENSG00000139826	0.768958
ABHD14A ENSG00000248487	0.504417
ABHD14A-ACY1 ENSG00000114786	1.11563
ABHD14B ENSG00000114779	1.00766
ABHD15 ENSG00000168792	0.890687
ABHD16A ENSG00000204427	1.13509
ABHD17A ENSG00000129968	0.832152
ABHD17B ENSG00000107362	1.04294
ABHD17C ENSG00000136379	1.28744
ABHD18 ENSG00000164074	1.15466
ABHD2 ENSG00000140526	1.62978
ABHD3 ENSG00000158201	0.860211
ABHD4 ENSG00000100439	0.895965
ABHD5 ENSG00000011198	0.860335
ABHD6 ENSG00000163686	0.766125
ABHD8 ENSG00000127220	0.882878
ABI1 ENSG00000136754	1.02904
ABI2 ENSG00000138443	1.28823
ABI3 ENSG00000108798	0.641263
ABI3BP ENSG00000154175	1.28169
ABL1 ENSG00000097007	0.93664
ABL2 ENSG00000143322	1.03476
ABLIM1 ENSG00000099204	0.849834
ABLIM2 ENSG00000163995	1.00226
ABLIM3 ENSG00000173210	0.886146
ABO ENSG00000175164	1.14162
ABR ENSG00000159842	1.32219
ABRA ENSG00000174429	0.949049
ABRACL ENSG00000146386	0.918761
ABT1 ENSG00000146109	0.707884
ABTB1 ENSG00000114626	0.706195
ABTB2 ENSG00000166016	0.70777
AC002429.5 ENSG00000236197	0.879397
AC004076.7 ENSG00000268533	1.15677
AC004158.1 ENSG00000280264	1.05467
AC004381.6 ENSG00000005189	0.843464
AC004754.3 ENSG00000269881	0.793574
AC004813.1 ENSG00000279777	0.924257
AC004824.1 ENSG00000280226	0.956999
AC005281.1 ENSG00000226690	1.12015
AC005477.1 ENSG00000280188	0.959219
AC005480.1 ENSG00000279461	1.00621
AC006116.20 ENSG00000267710	0.944793
AC006328.1 ENSG00000280301	1.05218
AC006386.1 ENSG00000279115	1.13867
AC006994.3 ENSG00000279317	1.31624
AC007040.11 ENSG00000258881	1.03408
AC007906.1 ENSG00000279018	0.955582
AC008074.1 ENSG00000279644	1.01966
AC008522.1 ENSG00000279232	0.810662
AC008686.1 ENSG00000280221	1.00254
AC008759.1 ENSG00000279471	0.948009
AC008810.1 ENSG00000279126	1.15324
AC008914.1 ENSG00000279768	1.13036
AC009014.3 ENSG00000271824	1.14312
AC009060.2 ENSG00000280252	0.895814
AC009977.1 ENSG00000279335	0.973772
AC010731.4 ENSG00000235118	1.25885
AC011155.1 ENSG00000280098	1.05436
AC011380.1 ENSG00000281227	0.946267
AC012005.1 ENSG00000279274	0.824226
AC012005.2 ENSG00000279287	1.21339
AC012363.1 ENSG00000281676	0.975202
AC013269.5 ENSG00000184761	1.182
AC013461.1 ENSG00000091436	1.40371
AC016142.1 ENSG00000280141	0.975442
AC016549.1 ENSG00000281325	1.14114
AC016577.1 ENSG00000279646	0.841221
AC016991.1 ENSG00000279435	0.794359
AC017081.1 ENSG00000279921	1.03809
AC018512.1 ENSG00000279808	0.79697
AC018902.1 ENSG00000280817	0.960036
AC021106.1 ENSG00000279386	0.914206
AC024060.1 ENSG00000281584	0.886346
AC024592.12 ENSG00000267740	0.832094
AC025335.1 ENSG00000179859	0.753364
AC055733.1 ENSG00000280127	0.892815
AC055866.1 ENSG00000281079	1.08739
AC069063.2 ENSG00000279380	1.11702
AC073130.2 ENSG00000281656	0.9442
AC073657.1 ENSG00000279937	0.954536
AC074033.1 ENSG00000281137	1.01782
AC087350.1 ENSG00000281527	1.03481
AC087762.1 ENSG00000279588	1.07767
AC090154.1 ENSG00000278888	1.24664
AC090498.1 ENSG00000279483	0.93797
AC092384.1 ENSG00000280675	1.28394
AC092835.2 ENSG00000233757	0.843774
AC092881.1 ENSG00000279530	1.03991
AC100821.1 ENSG00000280473	1.00238
AC104057.1 ENSG00000280427	1.03081
AC104073.1 ENSG00000280410	0.877803
AC104304.4 ENSG00000283473	0.916329
AC104389.2 ENSG00000279824	0.760047
AC104981.1 ENSG00000278938	0.783665
AC105009.1 ENSG00000281855	1.22733
AC105052.1 ENSG00000279168	0.893102
AC109486.1 ENSG00000280447	0.95929
AC109829.1 ENSG00000233438	1.0247
AC110602.1 ENSG00000281267	1.0036
AC110615.1 ENSG00000279909	1.0106
AC112719.1 ENSG00000280671	0.814115
AC113404.1 ENSG00000254893	1.22672
AC118758.1 ENSG00000268187	1.0056
AC131097.4 ENSG00000216921	0.952219
AC131263.1 ENSG00000280550	0.979741
AC138517.6 ENSG00000283288	0.994246
AC138647.1 ENSG00000226490	0.995464
AC138969.4 ENSG00000183889	0.71115
AC241377.1 ENSG00000281741	1.15636
AC241585.1 ENSG00000281571	1.26199
AC242988.1 ENSG00000278939	1.1467
AC243756.1 ENSG00000270339	1.0618
AC243945.1 ENSG00000279510	0.944597
AC245100.1 ENSG00000280649	0.905102
ACAA1 ENSG00000060971	1.30665
ACAA2 ENSG00000167315	1.37562
ACACA ENSG00000278540	1.1405
ACACB ENSG00000076555	1.38503
ACAD10 ENSG00000111271	1.06525
ACAD11 ENSG00000240303	1.00107
ACAD8 ENSG00000151498	1.29693
ACAD9 ENSG00000177646	0.933809
ACADL ENSG00000115361	1.17655
ACADM ENSG00000117054	0.741371
ACADS ENSG00000122971	1.10536
ACADSB ENSG00000196177	0.828633
ACADVL ENSG00000072778	0.877403
ACAN ENSG00000157766	0.699773
ACAP1 ENSG00000072818	1.25256
ACAP2 ENSG00000114331	0.664592
ACAP3 ENSG00000131584	1.21203
ACAT1 ENSG00000075239	0.910372
ACAT2 ENSG00000120437	1.05032
ACBD3 ENSG00000182827	1.11773
ACBD4 ENSG00000181513	0.988644
ACBD5 ENSG00000107897	0.870342
ACBD6 ENSG00000230124	0.816761
ACBD7 ENSG00000176244	0.99071
ACCS ENSG00000110455	1.36041
ACCSL ENSG00000205126	1.3339
ACD ENSG00000102977	1.08205
ACE ENSG00000159640	1.12843
ACE2 ENSG00000130234	0.951805
ACER1 ENSG00000167769	1.1287
ACER2 ENSG00000177076	0.775421
ACER3 ENSG00000078124	0.996112
ACHE ENSG00000087085	0.505246
ACIN1 ENSG00000100813	1.08035
ACKR1 ENSG00000213088	0.415218
ACKR2 ENSG00000144648	1.06694
ACKR3 ENSG00000144476	0.936998
ACKR4 ENSG00000129048	0.829739
ACLY ENSG00000131473	1.47303
ACMSD ENSG00000153086	1.03189
ACO1 ENSG00000122729	0.875135
ACO2 ENSG00000100412	0.993425
ACOD1 ENSG00000102794	0.822896
ACOT1 ENSG00000184227	0.972188
ACOT11 ENSG00000162390	0.771523
ACOT12 ENSG00000172497	1.2605
ACOT13 ENSG00000112304	1.32609
ACOT2 ENSG00000119673	0.789929
ACOT4 ENSG00000177465	1.02173
ACOT6 ENSG00000205669	0.909057
ACOT7 ENSG00000097021	0.885124
ACOT8 ENSG00000101473	1.10063
ACOT9 ENSG00000123130	1.02443
ACOX1 ENSG00000161533	0.865917
ACOX2 ENSG00000168306	1.0957
ACOX3 ENSG00000087008	0.682415
ACOXL ENSG00000153093	0.762146
ACP1 ENSG00000143727	0.807412
ACP2 ENSG00000134575	0.87807
ACP5 ENSG00000102575	0.85885
ACP6 ENSG00000162836	0.724778
ACP7 ENSG00000183760	0.848145
ACPP ENSG00000014257	1.07378
ACPT ENSG00000142513	0.661196
ACR ENSG00000100312	1.14886
ACRBP ENSG00000111644	0.859175
ACRC ENSG00000147174	1.04195
ACRV1 ENSG00000134940	0.867061
ACSBG1 ENSG00000103740	1.31108
ACSBG2 ENSG00000130377	0.840015
ACSF2 ENSG00000167107	0.710709
ACSF3 ENSG00000176715	1.1715
ACSL1 ENSG00000151726	1.55936
ACSL3 ENSG00000123983	1.34131
ACSL4 ENSG00000068366	1.08631
ACSL5 ENSG00000197142	0.616603
ACSL6 ENSG00000164398	0.867076
ACSM1 ENSG00000166743	0.896501
ACSM2A ENSG00000183747	1.05643
ACSM2B ENSG00000066813	1.08623
ACSM3 ENSG00000005187	1.1469
ACSM4 ENSG00000215009	1.14096
ACSM5 ENSG00000183549	1.39813
ACSM6 ENSG00000173124	0.895744
ACSS1 ENSG00000154930	1.2638
ACSS2 ENSG00000131069	0.948838
ACSS3 ENSG00000111058	1.09538
ACTA1 ENSG00000143632	0.788518
ACTA2 ENSG00000107796	1.37437
ACTB ENSG00000075624	2.04857
ACTBL2 ENSG00000169067	1.50378
ACTC1 ENSG00000159251	1.07308
ACTG1 ENSG00000184009	0.970461
ACTG2 ENSG00000163017	1.93677
ACTL10 ENSG00000182584	1.25652
ACTL6A ENSG00000136518	0.715802
ACTL6B ENSG00000077080	1.4526
ACTL7A ENSG00000187003	1.21831
ACTN1 ENSG00000072110	1.37773
ACTN2 ENSG00000077522	0.777703
ACTN3 ENSG00000248746	1.07138
ACTN4 ENSG00000130402	0.959367
ACTR10 ENSG00000131966	1.09105
ACTR1A ENSG00000138107	0.935981
ACTR1B ENSG00000115073	0.896142
ACTR2 ENSG00000138071	1.29632
ACTR3 ENSG00000115091	1.01397
ACTR3B ENSG00000133627	1.10327
ACTR3C ENSG00000106526	0.900233
ACTR5 ENSG00000101442	0.890421
ACTR6 ENSG00000075089	0.873799
ACTR8 ENSG00000113812	0.808924
ACTRT2 ENSG00000169717	0.869479
ACTRT3 ENSG00000184378	0.964973
ACVR1 ENSG00000115170	0.759784
ACVR1B ENSG00000135503	0.969616
ACVR1C ENSG00000123612	0.859282
ACVR2A ENSG00000121989	0.991489
ACVR2B ENSG00000114739	1.14632
ACVRL1 ENSG00000139567	0.805488
ACY1 ENSG00000243989	0.854695
ACY3 ENSG00000132744	0.725595
ACYP1 ENSG00000119640	1.02732
ACYP2 ENSG00000170634	1.14167
ADA ENSG00000196839	1.29275
ADAD1 ENSG00000164113	0.93072
ADAD2 ENSG00000140955	0.989111
ADAL ENSG00000168803	1.06183
ADAM10 ENSG00000137845	1.2336
ADAM11 ENSG00000073670	0.76936
ADAM12 ENSG00000148848	0.856181
ADAM15 ENSG00000143537	0.868766
ADAM17 ENSG00000151694	1.28037
ADAM18 ENSG00000168619	0.900757
ADAM19 ENSG00000135074	0.571549
ADAM2 ENSG00000104755	1.27679
ADAM20 ENSG00000134007	0.900197
ADAM22 ENSG00000008277	1.0769
ADAM23 ENSG00000114948	0.817052
ADAM28 ENSG00000042980	0.843246
ADAM29 ENSG00000168594	0.998511
ADAM30 ENSG00000134249	1.06477
ADAM32 ENSG00000197140	1.16324
ADAM33 ENSG00000149451	0.934021
ADAM7 ENSG00000069206	0.948692
ADAM8 ENSG00000151651	0.842766
ADAM9 ENSG00000168615	1.2033
ADAMDEC1 ENSG00000134028	1.25319
ADAMTS1 ENSG00000154734	0.627262
ADAMTS10 ENSG00000142303	0.607249
ADAMTS12 ENSG00000151388	0.933138
ADAMTS13 ENSG00000160323	0.79012
ADAMTS14 ENSG00000138316	0.780683
ADAMTS15 ENSG00000166106	0.906516
ADAMTS16 ENSG00000145536	1.07511
ADAMTS17 ENSG00000140470	1.32567
ADAMTS18 ENSG00000140873	1.41287
ADAMTS19 ENSG00000145808	0.827931
ADAMTS2 ENSG00000087116	0.855308
ADAMTS20 ENSG00000173157	0.783385
ADAMTS3 ENSG00000156140	0.823484
ADAMTS4 ENSG00000158859	0.408661
ADAMTS5 ENSG00000154736	1.59571
ADAMTS6 ENSG00000049192	0.629156
ADAMTS7 ENSG00000136378	0.897466
ADAMTS8 ENSG00000134917	0.812112
ADAMTS9 ENSG00000163638	0.843853
ADAMTSL1 ENSG00000178031	1.17615
ADAMTSL2 ENSG00000197859	0.800268
ADAMTSL3 ENSG00000156218	1.26427
ADAMTSL4 ENSG00000143382	0.827914
ADAMTSL5 ENSG00000185761	0.945663
ADAP1 ENSG00000105963	0.825
ADAP2 ENSG00000184060	1.24644
ADAR ENSG00000160710	0.956631
ADARB1 ENSG00000197381	1.16993
ADARB2 ENSG00000185736	0.792948
ADAT1 ENSG00000065457	1.05299
ADAT2 ENSG00000189007	0.849082
ADAT3 ENSG00000213638	1.1611
ADCK1 ENSG00000063761	1.20694
ADCK2 ENSG00000133597	0.781199
ADCK3 ENSG00000163050	0.934518
ADCK4 ENSG00000123815	0.958486
ADCK5 ENSG00000173137	0.809039
ADCY1 ENSG00000164742	1.03715
ADCY10 ENSG00000143199	0.83993
ADCY2 ENSG00000078295	1.04422
ADCY3 ENSG00000138031	0.587906
ADCY4 ENSG00000129467	0.725375
ADCY5 ENSG00000173175	0.90258
ADCY6 ENSG00000174233	0.788121
ADCY7 ENSG00000121281	1.30984
ADCY8 ENSG00000155897	0.927536
ADCY9 ENSG00000162104	0.855287
ADCYAP1 ENSG00000141433	1.13658
ADCYAP1R1 ENSG00000078549	0.763979
ADD1 ENSG00000087274	0.983711
ADD2 ENSG00000075340	0.952831
ADD3 ENSG00000148700	1.4466
ADGB ENSG00000118492	0.882242
ADGRA1 ENSG00000197177	1.03522
ADGRA2 ENSG00000020181	0.812042
ADGRA3 ENSG00000152990	1.27597
ADGRB1 ENSG00000181790	1.2923
ADGRB2 ENSG00000121753	1.56411
ADGRB3 ENSG00000135298	0.859505
ADGRD1 ENSG00000111452	1.15407
ADGRD2 ENSG00000180264	0.926932
ADGRE1 ENSG00000174837	1.05519
ADGRE2 ENSG00000127507	0.862949
ADGRE3 ENSG00000131355	1.05879
ADGRE5 ENSG00000123146	1.06402
ADGRF1 ENSG00000153292	0.679393
ADGRF2 ENSG00000164393	1.01717
ADGRF3 ENSG00000173567	1.14949
ADGRF4 ENSG00000153294	0.8987
ADGRF5 ENSG00000069122	0.705717
ADGRG1 ENSG00000205336	0.660011
ADGRG2 ENSG00000173698	0.993233
ADGRG3 ENSG00000182885	0.985614
ADGRG4 ENSG00000156920	1.28477
ADGRG5 ENSG00000159618	0.888915
ADGRG6 ENSG00000112414	1.16678
ADGRG7 ENSG00000144820	1.09398
ADGRL1 ENSG00000072071	1.1564
ADGRL2 ENSG00000117114	1.04819
ADGRL3 ENSG00000150471	1.02803
ADGRL4 ENSG00000162618	1.02703
ADGRV1 ENSG00000164199	1.07215
ADH1A ENSG00000187758	1.09294
ADH1B ENSG00000196616	1.0384
ADH1C ENSG00000248144	0.997907
ADH4 ENSG00000198099	0.983818
ADH5 ENSG00000197894	1.15964
ADH6 ENSG00000172955	1.07676
ADH7 ENSG00000196344	1.26895
ADHFE1 ENSG00000147576	0.818832
ADI1 ENSG00000182551	1.21046
ADIG ENSG00000182035	0.751491
ADIPOQ ENSG00000181092	0.951408
ADIPOR1 ENSG00000159346	0.64598
ADIPOR2 ENSG00000006831	0.797373
ADIRF ENSG00000148671	0.90989
ADK ENSG00000156110	1.18426
ADM ENSG00000148926	1.04386
ADM2 ENSG00000128165	1.05286
ADM5 ENSG00000224420	1.36053
ADNP ENSG00000101126	0.997116
ADNP2 ENSG00000101544	0.866603
ADO ENSG00000181915	0.746103
ADORA1 ENSG00000163485	1.06236
ADORA2A ENSG00000128271	0.961192
ADORA2B ENSG00000170425	0.83896
ADORA3 ENSG00000282608	1.21042
ADPGK ENSG00000159322	1.19714
ADPRH ENSG00000144843	1.02315
ADPRHL1 ENSG00000153531	0.834079
ADPRHL2 ENSG00000116863	0.687734
ADPRM ENSG00000170222	0.950409
ADRA1A ENSG00000120907	1.22592
ADRA1B ENSG00000170214	1.0769
ADRA1D ENSG00000171873	0.801715
ADRA2A ENSG00000150594	0.933211
ADRA2B ENSG00000274286	0.913441
ADRA2C ENSG00000184160	0.583761
ADRB1 ENSG00000043591	1.07119
ADRB2 ENSG00000169252	0.751007
ADRB3 ENSG00000188778	0.904009
ADRM1 ENSG00000130706	0.777591
ADSL ENSG00000239900	0.739358
ADSS ENSG00000035687	1.32861
ADSSL1 ENSG00000185100	0.634401
ADTRP ENSG00000111863	1.03106
AEBP1 ENSG00000106624	0.826722
AEBP2 ENSG00000139154	0.858827
AEN ENSG00000181026	0.848166
AES ENSG00000104964	0.931054
AF011889.5 ENSG00000241489	0.951519
AF111168.1 ENSG00000280308	1.09845
AF131216.1 ENSG00000280273	0.905112
AF165138.7 ENSG00000243440	1.38644
AFAP1 ENSG00000196526	0.770386
AFAP1L1 ENSG00000157510	0.862035
AFAP1L2 ENSG00000169129	1.09538
AFF1 ENSG00000172493	1.46509
AFF2 ENSG00000155966	0.951352
AFF3 ENSG00000144218	1.86829
AFF4 ENSG00000072364	1.25989
AFG3L2 ENSG00000141385	1.00628
AFM ENSG00000079557	1.08209
AFMID ENSG00000183077	0.954179
AFP ENSG00000081051	1.03545
AFTPH ENSG00000119844	1.33733
AGA ENSG00000038002	1.11503
AGAP1 ENSG00000157985	1.00345
AGAP14P ENSG00000279058	0.899655
AGAP2 ENSG00000135439	0.949889
AGAP3 ENSG00000133612	0.903988
AGAP4 ENSG00000188234	0.842465
AGAP5 ENSG00000172650	0.760761
AGAP6 ENSG00000204149	0.879448
AGAP9 ENSG00000204172	1.08998
AGBL1 ENSG00000273540	1.16287
AGBL2 ENSG00000165923	1.05505
AGBL3 ENSG00000146856	0.834633
AGBL4 ENSG00000186094	1.20251
AGBL5 ENSG00000084693	1.0565
AGER ENSG00000204305	1.31848
AGFG1 ENSG00000173744	1.11735
AGFG2 ENSG00000106351	1.03519
AGGF1 ENSG00000164252	1.04982
AGK ENSG00000006530	0.881578
AGL ENSG00000162688	1.2569
AGMAT ENSG00000116771	0.809808
AGMO ENSG00000187546	0.844949
AGO1 ENSG00000092847	1.1208
AGO2 ENSG00000123908	1.08544
AGO3 ENSG00000126070	1.26035
AGO4 ENSG00000134698	1.01009
AGPAT1 ENSG00000204310	1.08564
AGPAT2 ENSG00000169692	0.881731
AGPAT3 ENSG00000160216	1.16975
AGPAT4 ENSG00000026652	0.897382
AGPAT5 ENSG00000155189	1.12092
AGPS ENSG00000018510	0.938169
AGR2 ENSG00000106541	0.892142
AGR3 ENSG00000173467	1.07088
AGRN ENSG00000188157	0.574431
AGRP ENSG00000159723	0.964912
AGT ENSG00000135744	0.691618
AGTPBP1 ENSG00000135049	0.983268
AGTR1 ENSG00000144891	1.00984
AGTRAP ENSG00000177674	0.915116
AGXT ENSG00000172482	0.857791
AGXT2 ENSG00000113492	0.941665
AHCTF1 ENSG00000153207	1.05603
AHCY ENSG00000101444	0.717761
AHCYL1 ENSG00000168710	1.0356
AHCYL2 ENSG00000158467	1.02889
AHDC1 ENSG00000126705	0.797107
AHI1 ENSG00000135541	0.92974
AHNAK ENSG00000124942	0.935707
AHNAK2 ENSG00000185567	1.07724
AHR ENSG00000106546	0.833471
AHRR ENSG00000063438	0.918678
AHSA1 ENSG00000100591	0.689719
AHSA2 ENSG00000173209	1.68251
AHSG ENSG00000145192	1.0215
AHSP ENSG00000169877	0.949336
AICDA ENSG00000111732	1.06281
AIDA ENSG00000186063	1.21861
AIF1 ENSG00000204472	1.13217
AIF1L ENSG00000126878	1.2407
AIFM1 ENSG00000156709	1.17076
AIFM2 ENSG00000042286	1.13195
AIFM3 ENSG00000183773	1.21086
AIG1 ENSG00000146416	0.742283
AIM1 ENSG00000112297	1.64194
AIM1L ENSG00000176092	0.799239
AIM2 ENSG00000163568	1.15557
AIMP1 ENSG00000164022	1.20644
AIMP2 ENSG00000106305	0.972023
AIP ENSG00000110711	1.00453
AIPL1 ENSG00000129221	0.933829
AIRE ENSG00000160224	1.29312
AJ239318.1 ENSG00000280108	0.933687
AJAP1 ENSG00000196581	0.721896
AJUBA ENSG00000129474	0.864693
AK1 ENSG00000106992	1.04995
AK2 ENSG00000004455	1.11562
AK3 ENSG00000147853	0.996596
AK4 ENSG00000162433	1.13664
AK5 ENSG00000154027	1.65118
AK6 ENSG00000085231	0.945085
AK7 ENSG00000140057	0.832118
AK8 ENSG00000165695	1.00822
AK9 ENSG00000155085	0.699253
AKAP1 ENSG00000121057	0.922458
AKAP10 ENSG00000108599	1.09696
AKAP11 ENSG00000023516	0.987548
AKAP12 ENSG00000131016	0.762243
AKAP13 ENSG00000170776	0.861122
AKAP14 ENSG00000186471	0.846789
AKAP17A ENSG00000197976	0.825315
AKAP3 ENSG00000111254	1.15023
AKAP4 ENSG00000147081	1.16792
AKAP5 ENSG00000179841	0.78316
AKAP6 ENSG00000151320	0.80992
AKAP7 ENSG00000118507	0.977285
AKAP8 ENSG00000105127	1.26058
AKAP8L ENSG00000011243	1.05952
AKAP9 ENSG00000127914	1.16127
AKIP1 ENSG00000166452	1.10853
AKIRIN1 ENSG00000174574	1.30573
AKIRIN2 ENSG00000135334	1.08213
AKNA ENSG00000106948	0.967858
AKNAD1 ENSG00000162641	1.11215
AKR1A1 ENSG00000117448	0.849641
AKR1B1 ENSG00000085662	0.778478
AKR1B10 ENSG00000198074	1.11114
AKR1B15 ENSG00000227471	1.21859
AKR1C1 ENSG00000187134	0.855602
AKR1C2 ENSG00000151632	1.12482
AKR1C3 ENSG00000196139	0.6531
AKR1C4 ENSG00000198610	1.16692
AKR1D1 ENSG00000122787	0.931719
AKR1E2 ENSG00000165568	1.13923
AKR7A2 ENSG00000053371	0.791424
AKR7A3 ENSG00000162482	0.679564
AKR7L ENSG00000211454	1.1262
AKT1 ENSG00000142208	0.872641
AKT1S1 ENSG00000204673	1.27297
AKT2 ENSG00000105221	0.801459
AKT3 ENSG00000117020	1.36118
AKTIP ENSG00000166971	0.940081
AL023806.1 ENSG00000280184	0.953434
AL049794.1 ENSG00000280240	0.88396
AL049872.1 ENSG00000279963	1.02259
AL133475.1 ENSG00000281602	1.12867
AL135745.1 ENSG00000279654	1.01064
AL135787.1 ENSG00000283263	1.18835
AL354828.1 ENSG00000279282	0.964117
AL354828.2 ENSG00000280175	0.968447
AL356053.1 ENSG00000150076	1.20371
AL356289.1 ENSG00000279096	1.11552
AL356585.1 ENSG00000279081	1.0016
AL357140.1 ENSG00000280113	0.917992
AL358852.1 ENSG00000278899	1.19153
AL365181.1 ENSG00000280316	0.913918
AL513523.2 ENSG00000279767	1.66206
AL589743.1 ENSG00000279508	0.839335
AL590235.1 ENSG00000280230	0.94462
AL645922.1 ENSG00000279546	1.05183
ALAD ENSG00000148218	0.654609
ALAS1 ENSG00000023330	1.03921
ALAS2 ENSG00000158578	0.977337
ALB ENSG00000163631	0.782538
ALCAM ENSG00000170017	1.3984
ALDH16A1 ENSG00000161618	0.974088
ALDH18A1 ENSG00000059573	1.15432
ALDH1A1 ENSG00000165092	0.742234
ALDH1A2 ENSG00000128918	0.565843
ALDH1A3 ENSG00000184254	1.29046
ALDH1B1 ENSG00000137124	1.05496
ALDH1L1 ENSG00000144908	0.440898
ALDH1L2 ENSG00000136010	0.868728
ALDH3A1 ENSG00000108602	0.867777
ALDH3A2 ENSG00000072210	0.759558
ALDH3B1 ENSG00000006534	0.804653
ALDH3B2 ENSG00000132746	0.674476
ALDH4A1 ENSG00000159423	0.991759
ALDH5A1 ENSG00000112294	0.860566
ALDH6A1 ENSG00000119711	1.46142
ALDH7A1 ENSG00000164904	1.06833
ALDH8A1 ENSG00000118514	0.786709
ALDH9A1 ENSG00000143149	0.888115
ALDOA ENSG00000149925	1.60033
ALDOB ENSG00000136872	0.834055
ALDOC ENSG00000109107	0.999835
ALG1 ENSG00000033011	0.801459
ALG10 ENSG00000139133	0.926151
ALG10B ENSG00000175548	0.859254
ALG11 ENSG00000253710	0.977786
ALG12 ENSG00000182858	1.35063
ALG13 ENSG00000101901	1.13029
ALG14 ENSG00000172339	0.629866
ALG1L ENSG00000189366	0.786379
ALG1L2 ENSG00000251287	1.01515
ALG2 ENSG00000119523	1.06417
ALG3 ENSG00000214160	0.845022
ALG5 ENSG00000120697	0.87934
ALG6 ENSG00000088035	0.744802
ALG8 ENSG00000159063	1.34228
ALG9 ENSG00000086848	1.31127
ALK ENSG00000171094	0.953957
ALKBH1 ENSG00000100601	0.626039
ALKBH2 ENSG00000189046	0.90652
ALKBH3 ENSG00000166199	1.25014
ALKBH4 ENSG00000160993	0.724762
ALKBH5 ENSG00000091542	0.70012
ALKBH6 ENSG00000239382	1.30942
ALKBH7 ENSG00000125652	1.30882
ALKBH8 ENSG00000137760	1.14498
ALLC ENSG00000151360	0.884525
ALMS1 ENSG00000116127	0.938505
ALOX12 ENSG00000108839	1.03485
ALOX12B ENSG00000179477	0.920976
ALOX15 ENSG00000161905	1.03375
ALOX15B ENSG00000179593	0.702053
ALOX5 ENSG00000012779	0.90297
ALOX5AP ENSG00000132965	1.28574
ALOXE3 ENSG00000179148	0.897301
ALPK1 ENSG00000073331	0.918904
ALPK2 ENSG00000198796	0.970674
ALPK3 ENSG00000136383	0.997215
ALPL ENSG00000162551	0.639254
ALPP ENSG00000163283	0.789642
ALS2 ENSG00000003393	0.890858
ALS2CL ENSG00000178038	0.779819
ALS2CR11 ENSG00000155754	0.874959
ALS2CR12 ENSG00000155749	0.972767
ALX1 ENSG00000180318	0.670768
ALX3 ENSG00000156150	1.20726
ALX4 ENSG00000052850	0.74197
ALYREF ENSG00000183684	0.923704
AMACR ENSG00000242110	1.31598
AMBN ENSG00000178522	1.07194
AMBP ENSG00000106927	0.796189
AMBRA1 ENSG00000110497	0.722069
AMD1 ENSG00000123505	1.00458
AMDHD1 ENSG00000139344	1.19446
AMDHD2 ENSG00000162066	0.894871
AMELX ENSG00000125363	1.06518
AMELY ENSG00000099721	0.81378
AMER1 ENSG00000184675	0.909153
AMER2 ENSG00000165566	1.07692
AMER3 ENSG00000178171	0.889437
AMFR ENSG00000159461	0.961482
AMH ENSG00000104899	0.966036
AMHR2 ENSG00000135409	0.896896
AMIGO1 ENSG00000181754	0.718098
AMIGO2 ENSG00000139211	0.814629
AMIGO3 ENSG00000176020	1.13305
AMMECR1 ENSG00000101935	1.10143
AMMECR1L ENSG00000144233	0.810426
AMN ENSG00000166126	0.925571
AMN1 ENSG00000151743	1.10338
AMOT ENSG00000126016	0.797722
AMOTL1 ENSG00000166025	0.930431
AMOTL2 ENSG00000114019	1.16113
AMPD1 ENSG00000116748	0.731318
AMPD2 ENSG00000116337	1.06916
AMPD3 ENSG00000133805	1.52129
AMPH ENSG00000078053	0.81022
AMT ENSG00000145020	1.12301
AMTN ENSG00000187689	1.23111
AMY1A ENSG00000237763	1.1915
AMY1B ENSG00000174876	0.940562
AMY1C ENSG00000187733	1.30862
AMY2A ENSG00000243480	0.878362
AMY2B ENSG00000240038	0.923215
AMZ1 ENSG00000174945	0.843488
AMZ2 ENSG00000196704	1.1456
ANAPC1 ENSG00000153107	1.19326
ANAPC10 ENSG00000164162	1.39198
ANAPC11 ENSG00000141552	0.882675
ANAPC13 ENSG00000129055	1.17214
ANAPC15 ENSG00000110200	0.630388
ANAPC16 ENSG00000166295	0.963803
ANAPC2 ENSG00000176248	1.16238
ANAPC4 ENSG00000053900	1.48347
ANAPC5 ENSG00000089053	0.96808
ANAPC7 ENSG00000196510	0.843935
ANG ENSG00000214274	1.10031
ANGEL1 ENSG00000013523	0.889079
ANGEL2 ENSG00000174606	1.05557
ANGPT1 ENSG00000154188	1.15688
ANGPT2 ENSG00000091879	0.998404
ANGPT4 ENSG00000101280	0.994175
ANGPTL1 ENSG00000116194	0.709077
ANGPTL2 ENSG00000136859	0.431282
ANGPTL3 ENSG00000132855	0.988427
ANGPTL4 ENSG00000167772	0.75597
ANGPTL5 ENSG00000187151	0.750233
ANGPTL6 ENSG00000130812	0.897364
ANGPTL7 ENSG00000171819	0.924089
ANGPTL8 ENSG00000130173	0.826024
ANHX ENSG00000227059	1.03698
ANK1 ENSG00000029534	0.996532
ANK2 ENSG00000145362	1.24449
ANK3 ENSG00000151150	1.37589
ANKAR ENSG00000151687	0.859711
ANKDD1A ENSG00000166839	0.939732
ANKDD1B ENSG00000189045	0.889623
ANKEF1 ENSG00000132623	0.741598
ANKFN1 ENSG00000153930	0.90346
ANKFY1 ENSG00000185722	0.609708
ANKH ENSG00000154122	0.677134
ANKHD1 ENSG00000131503	1.25083
ANKHD1-EIF4EBP3 ENSG00000254996	0.860403
ANKIB1 ENSG00000001629	1.50785
ANKK1 ENSG00000170209	0.919491
ANKLE1 ENSG00000160117	0.941204
ANKLE2 ENSG00000176915	0.95886
ANKMY1 ENSG00000144504	0.73381
ANKMY2 ENSG00000106524	1.24878
ANKRA2 ENSG00000164331	0.895137
ANKRD1 ENSG00000148677	0.929992
ANKRD10 ENSG00000088448	1.15604
ANKRD11 ENSG00000167522	1.33974
ANKRD12 ENSG00000101745	1.06644
ANKRD13A ENSG00000076513	1.0641
ANKRD13B ENSG00000198720	0.764651
ANKRD13C ENSG00000118454	1.42979
ANKRD13D ENSG00000172932	1.02008
ANKRD16 ENSG00000134461	0.646638
ANKRD17 ENSG00000132466	1.69835
ANKRD18A ENSG00000180071	0.973696
ANKRD18B ENSG00000230453	1.00326
ANKRD2 ENSG00000165887	0.903035
ANKRD20A1 ENSG00000260691	0.904241
ANKRD20A2 ENSG00000183148	1.05457
ANKRD20A3 ENSG00000276203	0.795832
ANKRD20A4 ENSG00000172014	1.06111
ANKRD22 ENSG00000152766	1.04733
ANKRD23 ENSG00000163126	1.02339
ANKRD24 ENSG00000089847	0.990257
ANKRD26 ENSG00000107890	0.923275
ANKRD27 ENSG00000105186	1.27278
ANKRD28 ENSG00000206560	1.24393
ANKRD29 ENSG00000154065	0.647168
ANKRD30A ENSG00000148513	0.865729
ANKRD30B ENSG00000180777	1.33818
ANKRD30BL ENSG00000163046	0.929052
ANKRD31 ENSG00000145700	0.873238
ANKRD33 ENSG00000167612	0.876568
ANKRD33B ENSG00000164236	1.23752
ANKRD34A ENSG00000272031	1.07941
ANKRD34B ENSG00000189127	0.945816
ANKRD34C ENSG00000235711	1.03529
ANKRD35 ENSG00000198483	0.720743
ANKRD36 ENSG00000135976	1.54549
ANKRD36B ENSG00000196912	1.92701
ANKRD36C ENSG00000174501	0.809361
ANKRD37 ENSG00000186352	0.922826
ANKRD39 ENSG00000213337	0.778519
ANKRD40 ENSG00000154945	0.999192
ANKRD42 ENSG00000137494	1.05396
ANKRD44 ENSG00000065413	0.933013
ANKRD45 ENSG00000183831	1.09389
ANKRD46 ENSG00000186106	0.962664
ANKRD49 ENSG00000168876	1.03442
ANKRD50 ENSG00000151458	0.974049
ANKRD52 ENSG00000139645	0.682644
ANKRD53 ENSG00000144031	1.17715
ANKRD54 ENSG00000100124	0.966985
ANKRD55 ENSG00000164512	0.941278
ANKRD6 ENSG00000135299	0.752923
ANKRD61 ENSG00000157999	1.0113
ANKRD62 ENSG00000181626	1.1296
ANKRD65 ENSG00000235098	0.819152
ANKRD66 ENSG00000230062	0.99664
ANKRD7 ENSG00000106013	0.944825
ANKRD9 ENSG00000156381	1.37342
ANKS1A ENSG00000064999	0.847549
ANKS1B ENSG00000185046	0.846777
ANKS3 ENSG00000168096	0.923003
ANKS4B ENSG00000175311	0.936874
ANKS6 ENSG00000165138	1.30988
ANKUB1 ENSG00000206199	0.777129
ANKZF1 ENSG00000163516	1.30558
ANLN ENSG00000011426	1.05293
ANO1 ENSG00000131620	0.948616
ANO10 ENSG00000160746	0.719835
ANO2 ENSG00000047617	0.953378
ANO3 ENSG00000134343	0.865694
ANO4 ENSG00000151572	1.23634
ANO5 ENSG00000171714	0.711424
ANO6 ENSG00000177119	1.10001
ANO7 ENSG00000146205	0.754334
ANO8 ENSG00000074855	0.598212
ANO9 ENSG00000185101	0.945385
ANOS1 ENSG00000011201	1.09155
ANP32A ENSG00000140350	0.96478
ANP32B ENSG00000136938	1.46478
ANP32D ENSG00000139223	1.00603
ANP32E ENSG00000143401	0.903519
ANPEP ENSG00000166825	1.13128
ANTXR1 ENSG00000169604	1.00504
ANTXR2 ENSG00000163297	0.966642
ANTXRL ENSG00000274209	1.00017
ANXA1 ENSG00000135046	0.723178
ANXA10 ENSG00000109511	0.734282
ANXA11 ENSG00000122359	0.780006
ANXA13 ENSG00000104537	0.911519
ANXA2 ENSG00000182718	0.671992
ANXA2R ENSG00000177721	0.90351
ANXA3 ENSG00000138772	1.21206
ANXA4 ENSG00000196975	1.10668
ANXA5 ENSG00000164111	0.902697
ANXA6 ENSG00000197043	1.48381
ANXA7 ENSG00000138279	0.942597
ANXA8 ENSG00000265190	0.6387
ANXA8L1 ENSG00000264230	0.731445
ANXA9 ENSG00000143412	0.717512
AOAH ENSG00000136250	0.906843
AOC1 ENSG00000002726	0.637112
AOC2 ENSG00000131480	0.981328
AOC3 ENSG00000131471	0.691641
AOX1 ENSG00000138356	0.864698
AP000275.65 ENSG00000265590	0.822394
AP000295.9 ENSG00000249624	0.891451
AP000304.12 ENSG00000249209	0.932967
AP000349.2 ENSG00000280178	1.33273
AP000350.10 ENSG00000251357	1.12895
AP000687.1 ENSG00000280170	1.17534
AP000721.4 ENSG00000256100	1.26842
AP000769.1 ENSG00000279576	2.59144
AP000866.1 ENSG00000279342	1.07346
AP001888.1 ENSG00000281781	1.04623
AP002962.1 ENSG00000279906	1.20185
AP006285.2 ENSG00000278919	1.01627
AP1AR ENSG00000138660	1.04364
AP1B1 ENSG00000100280	1.01656
AP1G1 ENSG00000166747	1.56119
AP1G2 ENSG00000213983	0.932425
AP1M1 ENSG00000072958	0.931653
AP1M2 ENSG00000129354	0.980083
AP1S1 ENSG00000106367	1.39957
AP1S2 ENSG00000182287	1.29242
AP1S3 ENSG00000152056	1.18412
AP2A1 ENSG00000196961	1.05223
AP2A2 ENSG00000183020	0.719165
AP2B1 ENSG00000006125	0.916456
AP2M1 ENSG00000161203	1.06169
AP2S1 ENSG00000042753	1.30773
AP3B1 ENSG00000132842	1.11651
AP3B2 ENSG00000103723	0.905535
AP3D1 ENSG00000065000	1.16702
AP3M1 ENSG00000185009	1.00663
AP3M2 ENSG00000070718	0.771801
AP3S1 ENSG00000177879	1.10828
AP3S2 ENSG00000157823	1.13625
AP4B1 ENSG00000134262	1.24531
AP4E1 ENSG00000081014	1.19497
AP4M1 ENSG00000221838	0.98456
AP4S1 ENSG00000100478	0.760474
AP5B1 ENSG00000254470	0.70411
AP5M1 ENSG00000053770	1.38691
AP5S1 ENSG00000125843	0.696127
AP5Z1 ENSG00000242802	1.01986
APAF1 ENSG00000120868	1.00261
APBA1 ENSG00000107282	1.30501
APBA2 ENSG00000034053	0.86499
APBA3 ENSG00000011132	0.731804
APBB1 ENSG00000166313	1.01683
APBB1IP ENSG00000077420	0.790777
APBB2 ENSG00000163697	0.993615
APBB3 ENSG00000113108	1.14003
APC ENSG00000134982	0.974111
APC2 ENSG00000115266	1.00907
APCDD1 ENSG00000154856	0.404885
APCDD1L ENSG00000198768	0.968783
APCS ENSG00000132703	1.32782
APEH ENSG00000164062	0.840932
APELA ENSG00000248329	0.942785
APEX1 ENSG00000100823	0.999161
APEX2 ENSG00000169188	1.07633
APH1A ENSG00000117362	1.01213
APH1B ENSG00000138613	1.15675
API5 ENSG00000166181	0.883925
APIP ENSG00000149089	0.777968
APITD1 ENSG00000175279	0.831171
APITD1-CORT ENSG00000251503	0.85559
APLF ENSG00000169621	0.915846
APLN ENSG00000171388	1.01548
APLNR ENSG00000134817	1.0093
APLP1 ENSG00000105290	1.00376
APLP2 ENSG00000084234	0.942574
APMAP ENSG00000101474	0.808148
APOA1 ENSG00000118137	0.952185
APOA2 ENSG00000158874	0.853616
APOB ENSG00000084674	0.866021
APOBEC1 ENSG00000111701	1.02768
APOBEC2 ENSG00000124701	0.873149
APOBEC3A ENSG00000128383	0.742187
APOBEC3B ENSG00000179750	0.97777
APOBEC3C ENSG00000244509	0.882601
APOBEC3D ENSG00000243811	0.688663
APOBEC3F ENSG00000128394	1.33265
APOBEC3G ENSG00000239713	0.689152
APOBEC3H ENSG00000100298	0.923142
APOBEC4 ENSG00000173627	1.02382
APOBR ENSG00000184730	0.753616
APOC1 ENSG00000130208	0.975355
APOC2 ENSG00000234906	1.13549
APOC3 ENSG00000110245	1.2068
APOC4 ENSG00000267467	1.0235
APOD ENSG00000189058	0.541425
APOE ENSG00000130203	0.565463
APOF ENSG00000175336	0.889107
APOH ENSG00000091583	0.928952
APOL1 ENSG00000100342	0.665998
APOL2 ENSG00000128335	1.09623
APOL3 ENSG00000128284	0.738132
APOL4 ENSG00000100336	0.760949
APOL6 ENSG00000221963	1.25812
APOLD1 ENSG00000178878	0.98118
APOM ENSG00000204444	1.01342
APOO ENSG00000184831	0.963313
APOOL ENSG00000155008	1.01454
APP ENSG00000142192	1.12251
APPBP2 ENSG00000062725	1.4305
APPL1 ENSG00000157500	1.2617
APPL2 ENSG00000136044	0.595641
APRT ENSG00000198931	1.26053
APTX ENSG00000137074	0.617391
AQP1 ENSG00000240583	0.820674
AQP10 ENSG00000143595	1.14507
AQP11 ENSG00000178301	0.765097
AQP12A ENSG00000184945	1.1088
AQP12B ENSG00000185176	1.26407
AQP2 ENSG00000167580	0.901664
AQP3 ENSG00000165272	0.564766
AQP4 ENSG00000171885	0.994256
AQP5 ENSG00000161798	0.801524
AQP6 ENSG00000086159	0.941181
AQP7 ENSG00000165269	0.66432
AQP8 ENSG00000103375	1.07216
AQP9 ENSG00000103569	0.990543
AQR ENSG00000021776	0.906588
AR ENSG00000169083	0.710079
ARAF ENSG00000078061	0.963185
ARAP1 ENSG00000186635	0.930907
ARAP2 ENSG00000047365	0.931733
ARAP3 ENSG00000120318	0.514159
ARC ENSG00000198576	0.976471
ARCN1 ENSG00000095139	1.62339
AREG ENSG00000109321	0.771016
AREL1 ENSG00000119682	0.945029
ARF1 ENSG00000143761	0.986781
ARF3 ENSG00000134287	0.41958
ARF4 ENSG00000168374	0.984682
ARF5 ENSG00000004059	1.05715
ARF6 ENSG00000165527	0.800615
ARFGAP1 ENSG00000101199	1.05482
ARFGAP2 ENSG00000149182	0.872641
ARFGAP3 ENSG00000242247	0.943719
ARFGEF1 ENSG00000066777	1.0743
ARFGEF2 ENSG00000124198	1.0709
ARFGEF3 ENSG00000112379	1.36148
ARFIP1 ENSG00000164144	1.20383
ARFIP2 ENSG00000132254	1.32342
ARFRP1 ENSG00000101246	1.19262
ARG1 ENSG00000118520	0.815971
ARG2 ENSG00000081181	1.28238
ARGFX ENSG00000186103	1.06617
ARGLU1 ENSG00000134884	1.46848
ARHGAP1 ENSG00000175220	1.06972
ARHGAP10 ENSG00000071205	1.02088
ARHGAP11A ENSG00000198826	0.924199
ARHGAP11B ENSG00000187951	0.696379
ARHGAP12 ENSG00000165322	0.868816
ARHGAP15 ENSG00000075884	0.793721
ARHGAP17 ENSG00000140750	0.706397
ARHGAP18 ENSG00000146376	0.830656
ARHGAP19 ENSG00000213390	0.795422
ARHGAP20 ENSG00000137727	1.15274
ARHGAP21 ENSG00000107863	0.762711
ARHGAP22 ENSG00000128805	0.898259
ARHGAP23 ENSG00000275832	0.683378
ARHGAP24 ENSG00000138639	0.877549
ARHGAP25 ENSG00000163219	0.883045
ARHGAP26 ENSG00000145819	0.81668
ARHGAP27 ENSG00000159314	0.990363
ARHGAP28 ENSG00000088756	1.08298
ARHGAP29 ENSG00000137962	1.25788
ARHGAP30 ENSG00000186517	0.951423
ARHGAP31 ENSG00000031081	0.888385
ARHGAP32 ENSG00000134909	0.977783
ARHGAP33 ENSG00000004777	0.645009
ARHGAP35 ENSG00000160007	0.994067
ARHGAP36 ENSG00000147256	0.936214
ARHGAP39 ENSG00000147799	0.884822
ARHGAP4 ENSG00000089820	0.791791
ARHGAP40 ENSG00000124143	0.913218
ARHGAP42 ENSG00000165895	1.01121
ARHGAP44 ENSG00000006740	1.13844
ARHGAP45 ENSG00000180448	1.17778
ARHGAP5 ENSG00000100852	1.34871
ARHGAP6 ENSG00000047648	1.26096
ARHGAP8 ENSG00000241484	0.652421
ARHGAP9 ENSG00000123329	0.697573
ARHGDIA ENSG00000141522	0.962196
ARHGDIB ENSG00000111348	0.448668
ARHGDIG ENSG00000242173	1.10232
ARHGEF1 ENSG00000076928	1.4142
ARHGEF10 ENSG00000104728	1.25427
ARHGEF10L ENSG00000074964	0.72708
ARHGEF11 ENSG00000132694	1.34268
ARHGEF12 ENSG00000196914	1.37284
ARHGEF15 ENSG00000198844	0.942418
ARHGEF16 ENSG00000130762	1.24559
ARHGEF17 ENSG00000110237	0.914537
ARHGEF18 ENSG00000104880	1.08377
ARHGEF19 ENSG00000142632	0.706204
ARHGEF2 ENSG00000116584	1.09615
ARHGEF25 ENSG00000240771	1.04821
ARHGEF26 ENSG00000114790	1.05923
ARHGEF28 ENSG00000214944	0.685398
ARHGEF3 ENSG00000163947	0.816433
ARHGEF33 ENSG00000214694	0.865536
ARHGEF35 ENSG00000213214	1.699
ARHGEF37 ENSG00000183111	0.620801
ARHGEF38 ENSG00000236699	0.986233
ARHGEF39 ENSG00000137135	0.985788
ARHGEF4 ENSG00000136002	0.975611
ARHGEF40 ENSG00000165801	0.89424
ARHGEF5 ENSG00000050327	0.688927
ARHGEF6 ENSG00000129675	1.14865
ARHGEF7 ENSG00000102606	1.1083
ARHGEF9 ENSG00000131089	0.911671
ARID1A ENSG00000117713	1.42426
ARID1B ENSG00000049618	0.984625
ARID2 ENSG00000189079	1.0485
ARID3A ENSG00000116017	1.09207
ARID3B ENSG00000179361	1.10359
ARID4A ENSG00000032219	0.935533
ARID4B ENSG00000054267	1.12999
ARID5A ENSG00000196843	0.596554
ARID5B ENSG00000150347	1.01169
ARIH1 ENSG00000166233	1.19814
ARIH2 ENSG00000177479	1.1233
ARIH2OS ENSG00000221883	1.07082
ARL1 ENSG00000120805	0.961174
ARL10 ENSG00000175414	0.950092
ARL11 ENSG00000152213	0.91672
ARL13B ENSG00000169379	1.01676
ARL14 ENSG00000179674	0.840137
ARL14EP ENSG00000152219	1.08027
ARL15 ENSG00000185305	0.945224
ARL16 ENSG00000214087	0.865229
ARL17A ENSG00000185829	0.961191
ARL17B ENSG00000228696	1.20167
ARL2 ENSG00000213465	0.856436
ARL2BP ENSG00000102931	1.19407
ARL3 ENSG00000138175	1.09891
ARL4A ENSG00000122644	1.5643
ARL4C ENSG00000188042	1.02466
ARL4D ENSG00000175906	0.811959
ARL5A ENSG00000162980	1.0796
ARL5B ENSG00000165997	0.751863
ARL5C ENSG00000141748	1.09303
ARL6 ENSG00000113966	1.35045
ARL6IP1 ENSG00000170540	0.938183
ARL6IP4 ENSG00000182196	0.738432
ARL6IP5 ENSG00000144746	1.45288
ARL6IP6 ENSG00000177917	1.00904
ARL8A ENSG00000143862	0.753982
ARL8B ENSG00000134108	0.659218
ARL9 ENSG00000196503	1.0754
ARMC1 ENSG00000104442	1.59651
ARMC10 ENSG00000170632	1.15099
ARMC12 ENSG00000157343	1.06692
ARMC2 ENSG00000118690	1.019
ARMC3 ENSG00000165309	1.02494
ARMC4 ENSG00000169126	0.76917
ARMC5 ENSG00000140691	0.727192
ARMC6 ENSG00000105676	0.8522
ARMC7 ENSG00000125449	1.17627
ARMC8 ENSG00000114098	0.747545
ARMC9 ENSG00000135931	0.847066
ARMCX1 ENSG00000126947	0.901568
ARMCX2 ENSG00000184867	0.809673
ARMCX3 ENSG00000102401	0.73366
ARMCX4 ENSG00000196440	0.86811
ARMCX5 ENSG00000125962	1.1978
ARMCX6 ENSG00000198960	1.3292
ARMS2 ENSG00000254636	1.0897
ARMT1 ENSG00000146476	0.782761
ARNT ENSG00000143437	0.636192
ARNT2 ENSG00000172379	1.04155
ARNTL ENSG00000133794	0.951069
ARNTL2 ENSG00000029153	0.982613
ARPC1A ENSG00000241685	0.838893
ARPC1B ENSG00000130429	0.869588
ARPC2 ENSG00000163466	0.898807
ARPC3 ENSG00000111229	0.80047
ARPC4 ENSG00000241553	0.8724
ARPC5 ENSG00000162704	1.10114
ARPC5L ENSG00000136950	1.28147
ARPIN ENSG00000242498	1.24229
ARPP19 ENSG00000128989	1.36244
ARPP21 ENSG00000172995	1.04996
ARRB1 ENSG00000137486	0.622151
ARRB2 ENSG00000141480	0.667823
ARRDC1 ENSG00000197070	1.43355
ARRDC2 ENSG00000105643	0.756166
ARRDC3 ENSG00000113369	0.589869
ARRDC4 ENSG00000140450	1.09679
ARRDC5 ENSG00000205784	0.966998
ARSA ENSG00000100299	1.24693
ARSB ENSG00000113273	1.28788
ARSD ENSG00000006756	0.759535
ARSE ENSG00000157399	0.956987
ARSF ENSG00000062096	0.901758
ARSG ENSG00000141337	1.25598
ARSI ENSG00000183876	0.996179
ARSJ ENSG00000180801	1.26846
ARSK ENSG00000164291	0.871676
ART3 ENSG00000156219	1.03341
ART4 ENSG00000111339	0.747335
ART5 ENSG00000167311	1.28625
ARTN ENSG00000117407	0.994193
ARV1 ENSG00000173409	1.0342
ARVCF ENSG00000099889	1.45832
ARX ENSG00000004848	0.811125
AS3MT ENSG00000214435	0.92122
ASAH1 ENSG00000104763	1.17987
ASAH2 ENSG00000188611	1.09088
ASAH2B ENSG00000204147	0.87606
ASAP1 ENSG00000153317	1.45
ASAP2 ENSG00000151693	1.09882
ASAP3 ENSG00000088280	0.965624
ASB1 ENSG00000065802	0.797665
ASB10 ENSG00000146926	1.03665
ASB11 ENSG00000165192	1.10131
ASB12 ENSG00000198881	0.871108
ASB13 ENSG00000196372	0.805257
ASB14 ENSG00000239388	0.974257
ASB15 ENSG00000146809	1.26085
ASB16 ENSG00000161664	0.948483
ASB17 ENSG00000154007	0.814272
ASB18 ENSG00000182177	0.964913
ASB2 ENSG00000100628	1.07889
ASB3 ENSG00000115239	1.11457
ASB4 ENSG00000005981	0.931779
ASB5 ENSG00000164122	0.940253
ASB6 ENSG00000148331	1.12858
ASB7 ENSG00000183475	0.884688
ASB8 ENSG00000177981	1.0357
ASB9 ENSG00000102048	0.937195
ASCC1 ENSG00000138303	0.947267
ASCC2 ENSG00000100325	1.03322
ASCC3 ENSG00000112249	0.828423
ASCL1 ENSG00000139352	1.15252
ASCL2 ENSG00000183734	1.8761
ASCL3 ENSG00000176009	0.632365
ASCL4 ENSG00000187855	1.07761
ASCL5 ENSG00000232237	1.24731
ASF1A ENSG00000111875	0.873622
ASF1B ENSG00000105011	0.683887
ASGR1 ENSG00000141505	0.702419
ASGR2 ENSG00000161944	1.94947
ASH1L ENSG00000116539	1.16449
ASH2L ENSG00000129691	0.934772
ASIC1 ENSG00000110881	0.674141
ASIC2 ENSG00000108684	0.864829
ASIC3 ENSG00000213199	1.11087
ASIC4 ENSG00000072182	1.12078
ASIC5 ENSG00000256394	0.858523
ASIP ENSG00000101440	0.803843
ASL ENSG00000126522	0.59985
ASMT ENSG00000196433	1.31646
ASMTL ENSG00000169093	1.1766
ASNA1 ENSG00000198356	1.18884
ASNS ENSG00000070669	0.738755
ASNSD1 ENSG00000138381	1.52793
ASPA ENSG00000108381	1.07901
ASPDH ENSG00000204653	0.808076
ASPG ENSG00000166183	0.884191
ASPH ENSG00000198363	0.813401
ASPHD1 ENSG00000174939	1.23651
ASPHD2 ENSG00000128203	1.13723
ASPM ENSG00000066279	1.13245
ASPN ENSG00000106819	1.09901
ASPRV1 ENSG00000244617	0.983767
ASPSCR1 ENSG00000169696	1.08541
ASRGL1 ENSG00000162174	0.925228
ASS1 ENSG00000130707	0.476287
ASTE1 ENSG00000034533	1.04717
ASTN1 ENSG00000152092	0.835867
ASTN2 ENSG00000148219	1.25637
ASUN ENSG00000064102	1.24691
ASXL1 ENSG00000171456	1.16952
ASXL2 ENSG00000143970	1.24154
ASXL3 ENSG00000141431	0.859081
ASZ1 ENSG00000154438	1.06057
ATAD1 ENSG00000138138	1.0044
ATAD2 ENSG00000156802	0.66354
ATAD2B ENSG00000119778	0.696792
ATAD3A ENSG00000197785	1.15024
ATAD3B ENSG00000160072	0.907497
ATAD3C ENSG00000215915	0.819614
ATAD5 ENSG00000176208	0.752084
ATAT1 ENSG00000137343	0.836782
ATCAY ENSG00000167654	0.82088
ATE1 ENSG00000107669	0.934972
ATF1 ENSG00000123268	1.12532
ATF2 ENSG00000115966	1.49635
ATF3 ENSG00000162772	0.761594
ATF4 ENSG00000128272	0.741805
ATF5 ENSG00000169136	1.18786
ATF6 ENSG00000118217	0.707247
ATF6B ENSG00000213676	0.98178
ATF7 ENSG00000170653	1.13813
ATF7IP ENSG00000171681	1.39222
ATF7IP2 ENSG00000166669	0.862344
ATG10 ENSG00000152348	1.16724
ATG101 ENSG00000123395	0.994657
ATG12 ENSG00000145782	0.9544
ATG13 ENSG00000175224	0.739212
ATG14 ENSG00000126775	0.768409
ATG16L1 ENSG00000085978	0.686535
ATG16L2 ENSG00000168010	0.973075
ATG2A ENSG00000110046	1.11729
ATG2B ENSG00000066739	1.12118
ATG3 ENSG00000144848	0.750932
ATG4A ENSG00000101844	0.920903
ATG4B ENSG00000168397	0.838042
ATG4C ENSG00000125703	1.02386
ATG4D ENSG00000130734	0.871741
ATG5 ENSG00000057663	0.851439
ATG7 ENSG00000197548	0.797361
ATG9A ENSG00000198925	0.834863
ATG9B ENSG00000181652	1.10763
ATHL1 ENSG00000142102	0.863057
ATIC ENSG00000138363	1.09922
ATL1 ENSG00000198513	0.802309
ATL2 ENSG00000119787	1.05494
ATL3 ENSG00000184743	0.873606
ATM ENSG00000149311	1.13147
ATMIN ENSG00000166454	1.4656
ATN1 ENSG00000111676	0.786262
ATOH1 ENSG00000172238	0.889892
ATOH7 ENSG00000179774	1.13765
ATOH8 ENSG00000168874	0.701929
ATOX1 ENSG00000177556	1.14307
ATP10A ENSG00000206190	1.36329
ATP10B ENSG00000118322	0.997677
ATP10D ENSG00000145246	1.06285
ATP11A ENSG00000068650	1.13986
ATP11B ENSG00000058063	1.22393
ATP11C ENSG00000101974	1.40595
ATP12A ENSG00000075673	0.819049
ATP13A1 ENSG00000105726	1.13897
ATP13A2 ENSG00000159363	0.705381
ATP13A3 ENSG00000133657	1.44181
ATP13A4 ENSG00000127249	1.09853
ATP13A5 ENSG00000187527	0.957975
ATP1A1 ENSG00000163399	1.04693
ATP1A2 ENSG00000018625	1.00887
ATP1A3 ENSG00000105409	0.788886
ATP1A4 ENSG00000132681	0.841281
ATP1B1 ENSG00000143153	0.846042
ATP1B2 ENSG00000129244	1.25878
ATP1B3 ENSG00000069849	0.858606
ATP1B4 ENSG00000101892	0.9513
ATP23 ENSG00000166896	0.785167
ATP2A1 ENSG00000196296	1.19008
ATP2A2 ENSG00000174437	0.846693
ATP2A3 ENSG00000074370	0.739259
ATP2B1 ENSG00000070961	1.2796
ATP2B2 ENSG00000157087	1.0218
ATP2B3 ENSG00000067842	0.820752
ATP2B4 ENSG00000058668	1.12621
ATP2C1 ENSG00000017260	0.810841
ATP2C2 ENSG00000064270	1.55489
ATP4A ENSG00000105675	1.06824
ATP4B ENSG00000186009	0.976095
ATP5J2-PTCD1 ENSG00000248919	0.971123
ATP5SL ENSG00000105341	1.15935
ATP6AP1 ENSG00000071553	0.893111
ATP6AP1L ENSG00000205464	0.889981
ATP6AP2 ENSG00000182220	1.10478
ATP6V0A1 ENSG00000033627	0.889307
ATP6V0A2 ENSG00000185344	0.851179
ATP6V0A4 ENSG00000105929	0.844955
ATP6V0B ENSG00000117410	1.06756
ATP6V0C ENSG00000185883	0.939441
ATP6V0D1 ENSG00000159720	0.963656
ATP6V0D2 ENSG00000147614	0.96233
ATP6V0E1 ENSG00000113732	0.73947
ATP6V0E2 ENSG00000171130	0.903694
ATP6V1A ENSG00000114573	0.796336
ATP6V1B1 ENSG00000116039	1.11936
ATP6V1B2 ENSG00000147416	0.823769
ATP6V1C1 ENSG00000155097	1.12759
ATP6V1C2 ENSG00000143882	1.41899
ATP6V1D ENSG00000100554	0.921647
ATP6V1E1 ENSG00000131100	0.956975
ATP6V1E2 ENSG00000250565	1.4404
ATP6V1F ENSG00000128524	0.710723
ATP6V1G1 ENSG00000136888	1.1618
ATP6V1G2 ENSG00000213760	0.970373
ATP6V1G3 ENSG00000151418	1.0242
ATP6V1H ENSG00000047249	0.819432
ATP7A ENSG00000165240	0.946374
ATP7B ENSG00000123191	0.817732
ATP8A1 ENSG00000124406	0.871254
ATP8A2 ENSG00000132932	0.83801
ATP8B1 ENSG00000081923	1.13467
ATP8B2 ENSG00000143515	0.958643
ATP8B3 ENSG00000130270	0.870157
ATP8B4 ENSG00000104043	0.90729
ATP9A ENSG00000054793	0.917712
ATP9B ENSG00000166377	0.813893
ATPIF1 ENSG00000130770	1.0704
ATR ENSG00000175054	0.961488
ATRAID ENSG00000138085	1.07229
ATRIP ENSG00000164053	0.890788
ATRIP ENSG00000282827	1.24187
ATRN ENSG00000088812	0.934424
ATRNL1 ENSG00000107518	1.21959
ATRX ENSG00000085224	2.00746
ATXN1 ENSG00000124788	1.01163
ATXN10 ENSG00000130638	1.43931
ATXN1L ENSG00000224470	1.18658
ATXN2 ENSG00000204842	1.5146
ATXN2L ENSG00000168488	0.811035
ATXN3 ENSG00000066427	1.24508
ATXN3L ENSG00000123594	1.15293
ATXN7 ENSG00000163635	0.878114
ATXN7L1 ENSG00000146776	1.30839
ATXN7L2 ENSG00000162650	0.829668
ATXN7L3 ENSG00000087152	0.866107
ATXN7L3B ENSG00000253719	0.901787
AUH ENSG00000148090	1.1937
AUNIP ENSG00000127423	1.08654
AUP1 ENSG00000115307	0.966218
AURKA ENSG00000087586	0.815988
AURKAIP1 ENSG00000175756	1.3022
AURKB ENSG00000178999	1.07234
AURKC ENSG00000105146	1.03947
AUTS2 ENSG00000158321	1.16639
AVEN ENSG00000169857	0.690702
AVIL ENSG00000135407	0.98119
AVL9 ENSG00000105778	1.06725
AVP ENSG00000101200	1.02691
AVPI1 ENSG00000119986	0.689407
AVPR1A ENSG00000166148	1.08903
AVPR1B ENSG00000198049	1.03912
AVPR2 ENSG00000126895	0.864521
AXDND1 ENSG00000162779	0.820582
AXIN1 ENSG00000103126	1.10189
AXIN2 ENSG00000168646	1.26828
AXL ENSG00000167601	0.750289
AZGP1 ENSG00000160862	1.49864
AZI2 ENSG00000163512	1.16429
AZIN1 ENSG00000155096	1.07624
AZIN2 ENSG00000142920	1.51749
AZU1 ENSG00000172232	0.796452
B2M ENSG00000166710	1.08591
B3GALNT1 ENSG00000169255	0.889713
B3GALNT2 ENSG00000162885	1.04746
B3GALT1 ENSG00000172318	0.827236
B3GALT2 ENSG00000162630	0.797307
B3GALT4 ENSG00000235863	0.450406
B3GALT5 ENSG00000183778	0.985176
B3GALT6 ENSG00000176022	0.980889
B3GAT1 ENSG00000109956	1.05832
B3GAT2 ENSG00000112309	1.29788
B3GAT3 ENSG00000149541	1.28869
B3GLCT ENSG00000187676	1.1262
B3GNT2 ENSG00000170340	1.09284
B3GNT3 ENSG00000179913	0.962654
B3GNT4 ENSG00000176383	0.943588
B3GNT5 ENSG00000176597	1.00668
B3GNT6 ENSG00000198488	1.06232
B3GNT7 ENSG00000156966	1.04921
B3GNT8 ENSG00000177191	0.658366
B3GNT9 ENSG00000237172	1.07999
B3GNTL1 ENSG00000175711	0.91931
B4GALNT1 ENSG00000135454	0.777246
B4GALNT2 ENSG00000167080	1.00179
B4GALNT3 ENSG00000139044	1.23945
B4GALNT4 ENSG00000182272	0.775651
B4GALT1 ENSG00000086062	0.667495
B4GALT2 ENSG00000117411	0.794562
B4GALT3 ENSG00000158850	0.914794
B4GALT4 ENSG00000121578	0.833768
B4GALT5 ENSG00000158470	1.25172
B4GALT6 ENSG00000118276	1.04999
B4GALT7 ENSG00000027847	1.08806
B4GAT1 ENSG00000174684	0.885309
B9D1 ENSG00000108641	0.986361
B9D2 ENSG00000123810	1.34225
BAALC ENSG00000164929	1.10956
BAAT ENSG00000136881	0.849484
BABAM1 ENSG00000105393	0.917694
BACE1 ENSG00000186318	0.700416
BACE2 ENSG00000182240	0.872686
BACH1 ENSG00000156273	1.13342
BACH2 ENSG00000112182	0.947317
BAD ENSG00000002330	1.47229
BAG1 ENSG00000107262	0.896935
BAG2 ENSG00000112208	1.43819
BAG3 ENSG00000151929	1.09446
BAG4 ENSG00000156735	1.36848
BAG5 ENSG00000166170	1.23335
BAG6 ENSG00000204463	0.923686
BAHCC1 ENSG00000266074	1.08368
BAHD1 ENSG00000140320	0.859668
BAIAP2 ENSG00000175866	0.695859
BAIAP2L1 ENSG00000006453	1.05692
BAIAP2L2 ENSG00000128298	1.4455
BAIAP3 ENSG00000007516	0.898015
BAK1 ENSG00000030110	1.15422
BAMBI ENSG00000095739	0.779379
BANF1 ENSG00000175334	0.879733
BANF2 ENSG00000125888	1.11513
BANK1 ENSG00000153064	0.907496
BANP ENSG00000172530	1.3587
BAP1 ENSG00000163930	0.908696
BARD1 ENSG00000138376	1.09244
BARHL2 ENSG00000143032	0.980247
BARX1 ENSG00000131668	1.10604
BARX2 ENSG00000043039	0.849584
BASP1 ENSG00000176788	0.810064
BATF ENSG00000156127	1.06251
BATF2 ENSG00000168062	1.05087
BATF3 ENSG00000123685	1.09675
BAX ENSG00000087088	1.19671
BAZ1A ENSG00000198604	0.773098
BAZ1B ENSG00000009954	0.982606
BAZ2A ENSG00000076108	1.42929
BAZ2B ENSG00000123636	1.24463
BBC3 ENSG00000105327	0.936413
BBIP1 ENSG00000214413	1.13485
BBOF1 ENSG00000119636	0.820789
BBOX1 ENSG00000129151	0.981266
BBS1 ENSG00000174483	0.974359
BBS10 ENSG00000179941	1.03005
BBS12 ENSG00000181004	1.14038
BBS2 ENSG00000125124	0.777178
BBS4 ENSG00000140463	1.03175
BBS5 ENSG00000163093	0.836231
BBS7 ENSG00000138686	1.00315
BBS9 ENSG00000122507	1.08919
BBX ENSG00000114439	1.47817
BCAM ENSG00000187244	1.08466
BCAN ENSG00000132692	0.776463
BCAP29 ENSG00000075790	1.31565
BCAP31 ENSG00000185825	1.14071
BCAR1 ENSG00000050820	0.941731
BCAR3 ENSG00000137936	0.774965
BCAS1 ENSG00000064787	1.40529
BCAS2 ENSG00000116752	1.21779
BCAS3 ENSG00000141376	0.947786
BCAS4 ENSG00000124243	0.838338
BCAT1 ENSG00000060982	0.837052
BCAT2 ENSG00000105552	1.11508
BCCIP ENSG00000107949	1.12162
BCDIN3D ENSG00000186666	0.710827
BCHE ENSG00000114200	1.40287
BCKDHA ENSG00000248098	0.664064
BCKDHB ENSG00000083123	1.06582
BCKDK ENSG00000103507	1.1142
BCL10 ENSG00000142867	0.963802
BCL11A ENSG00000119866	0.62623
BCL11B ENSG00000127152	1.06366
BCL2 ENSG00000171791	0.839933
BCL2A1 ENSG00000140379	1.18099
BCL2L1 ENSG00000171552	1.64207
BCL2L10 ENSG00000137875	1.11852
BCL2L11 ENSG00000153094	0.74005
BCL2L12 ENSG00000126453	1.22918
BCL2L13 ENSG00000099968	0.628554
BCL2L14 ENSG00000121380	0.66347
BCL2L15 ENSG00000188761	0.741986
BCL2L2 ENSG00000129473	0.713547
BCL2L2-PABPN1 ENSG00000258643	1.26137
BCL3 ENSG00000069399	0.64244
BCL6 ENSG00000113916	1.34777
BCL6B ENSG00000161940	1.20472
BCL7A ENSG00000110987	0.56401
BCL7B ENSG00000106635	0.625968
BCL7C ENSG00000099385	1.0431
BCL9 ENSG00000116128	1.23374
BCL9L ENSG00000186174	0.69577
BCLAF1 ENSG00000029363	0.943166
BCO1 ENSG00000135697	1.03977
BCO2 ENSG00000197580	0.995902
BCOR ENSG00000183337	0.772912
BCORL1 ENSG00000085185	1.13782
BCR ENSG00000186716	1.07218
BCS1L ENSG00000074582	1.36792
BDH1 ENSG00000161267	1.41092
BDH2 ENSG00000164039	0.814481
BDKRB1 ENSG00000100739	1.1369
BDKRB2 ENSG00000168398	0.673579
BDNF ENSG00000176697	0.815535
BDP1 ENSG00000145734	1.49862
BEAN1 ENSG00000166546	1.19655
BECN1 ENSG00000126581	1.25647
BEGAIN ENSG00000183092	1.68498
BEND2 ENSG00000177324	0.917003
BEND3 ENSG00000178409	0.831508
BEND4 ENSG00000188848	0.956155
BEND5 ENSG00000162373	0.96582
BEND6 ENSG00000151917	1.40285
BEND7 ENSG00000165626	1.48649
BEST1 ENSG00000167995	1.71312
BEST2 ENSG00000039987	1.17505
BEST3 ENSG00000127325	1.28286
BEST4 ENSG00000142959	1.00727
BET1 ENSG00000105829	1.43805
BET1L ENSG00000177951	0.573423
BEX1 ENSG00000133169	0.945627
BEX2 ENSG00000133134	1.18529
BEX3 ENSG00000166681	1.0365
BEX4 ENSG00000102409	0.824237
BEX5 ENSG00000184515	1.17107
BFAR ENSG00000103429	0.925386
BFSP1 ENSG00000125864	1.28771
BFSP2 ENSG00000170819	1.11673
BGLAP ENSG00000242252	1.16875
BGN ENSG00000182492	0.640313
BHLHA15 ENSG00000180535	0.85922
BHLHB9 ENSG00000198908	0.923877
BHLHE22 ENSG00000180828	1.1257
BHLHE40 ENSG00000134107	0.613299
BHLHE41 ENSG00000123095	1.1631
BHMG1 ENSG00000237452	1.07735
BHMT ENSG00000145692	1.21941
BHMT2 ENSG00000132840	0.749929
BICC1 ENSG00000122870	0.738533
BICD1 ENSG00000151746	1.06376
BICD2 ENSG00000185963	0.726354
BICDL1 ENSG00000135127	0.859001
BICDL2 ENSG00000162069	1.10213
BID ENSG00000015475	0.759755
BIK ENSG00000100290	0.77678
BIN1 ENSG00000136717	0.960871
BIN2 ENSG00000110934	1.17009
BIN3 ENSG00000147439	0.839075
BIRC2 ENSG00000110330	0.849977
BIRC3 ENSG00000023445	1.44422
BIRC5 ENSG00000089685	0.708691
BIRC6 ENSG00000115760	1.10809
BIRC7 ENSG00000101197	1.00478
BIVM ENSG00000134897	1.0528
BLCAP ENSG00000166619	1.04074
BLK ENSG00000136573	1.62627
BLM ENSG00000197299	0.835711
BLMH ENSG00000108578	0.906359
BLNK ENSG00000095585	0.92958
BLOC1S1 ENSG00000135441	1.16789
BLOC1S2 ENSG00000196072	1.04742
BLOC1S3 ENSG00000189114	0.643049
BLOC1S4 ENSG00000186222	0.635446
BLOC1S5 ENSG00000188428	0.99412
BLOC1S6 ENSG00000104164	1.08329
BLVRA ENSG00000106605	1.06842
BLVRB ENSG00000090013	0.845006
BLZF1 ENSG00000117475	1.10204
BMF ENSG00000104081	1.01487
BMI1 ENSG00000168283	0.881501
BMP1 ENSG00000168487	0.767389
BMP10 ENSG00000163217	0.963723
BMP2 ENSG00000125845	0.990787
BMP2K ENSG00000138756	1.306
BMP3 ENSG00000152785	0.88022
BMP4 ENSG00000125378	0.741447
BMP5 ENSG00000112175	1.01452
BMP6 ENSG00000153162	1.06459
BMP7 ENSG00000101144	0.647948
BMP8A ENSG00000183682	1.18244
BMP8B ENSG00000116985	0.80459
BMPER ENSG00000164619	1.08828
BMPR1A ENSG00000107779	1.43992
BMPR1B ENSG00000138696	1.11722
BMPR2 ENSG00000204217	0.890759
BMS1 ENSG00000165733	1.28186
BMT2 ENSG00000164603	1.142
BMX ENSG00000102010	0.786286
BNC1 ENSG00000169594	0.962083
BNC2 ENSG00000173068	1.19871
BNIP1 ENSG00000113734	0.932692
BNIP2 ENSG00000140299	1.60633
BNIP3 ENSG00000176171	0.992324
BNIP3L ENSG00000104765	1.37798
BNIPL ENSG00000163141	0.734875
BOC ENSG00000144857	1.31126
BOD1 ENSG00000145919	0.549701
BOD1L1 ENSG00000038219	1.04061
BOD1L2 ENSG00000228075	1.203
BOK ENSG00000176720	0.977998
BOLA1 ENSG00000178096	1.38124
BOLA2B ENSG00000169627	0.714829
BOLA3 ENSG00000163170	0.994439
BOLL ENSG00000152430	1.03246
BOP1 ENSG00000261236	1.04152
BORA ENSG00000136122	0.736592
BORCS5 ENSG00000165714	0.921161
BORCS6 ENSG00000196544	1.05001
BORCS7 ENSG00000166275	1.64176
BORCS8 ENSG00000254901	1.0337
BORCS8-MEF2B ENSG00000064489	1.10268
BPGM ENSG00000172331	1.25787
BPHL ENSG00000137274	1.03146
BPI ENSG00000101425	0.795528
BPIFA1 ENSG00000198183	0.888549
BPIFA2 ENSG00000131050	1.01183
BPIFB1 ENSG00000125999	1.10696
BPIFB2 ENSG00000078898	0.823358
BPIFB4 ENSG00000186191	1.24269
BPIFC ENSG00000184459	0.775863
BPNT1 ENSG00000162813	0.726836
BPTF ENSG00000171634	1.66942
BRAF ENSG00000157764	0.869548
BRAP ENSG00000089234	1.03462
BRAT1 ENSG00000106009	1.01581
BRCA1 ENSG00000012048	0.913572
BRCA2 ENSG00000139618	0.985606
BRCC3 ENSG00000185515	1.01347
BRD1 ENSG00000100425	1.34978
BRD2 ENSG00000204256	1.02582
BRD3 ENSG00000169925	1.15487
BRD4 ENSG00000141867	1.18839
BRD7 ENSG00000166164	1.36743
BRD8 ENSG00000112983	0.875562
BRD9 ENSG00000028310	0.836891
BRDT ENSG00000137948	1.10513
BRE ENSG00000158019	1.24206
BRF1 ENSG00000185024	1.0954
BRF2 ENSG00000104221	0.732536
BRI3 ENSG00000164713	1.23805
BRI3BP ENSG00000184992	1.50846
BRICD5 ENSG00000182685	0.944569
BRINP1 ENSG00000078725	0.88584
BRINP2 ENSG00000198797	1.01593
BRINP3 ENSG00000162670	1.00694
BRIP1 ENSG00000136492	0.716938
BRIX1 ENSG00000113460	0.915359
BRK1 ENSG00000254999	1.06756
BRMS1 ENSG00000174744	0.99303
BRMS1L ENSG00000100916	0.970074
BROX ENSG00000162819	1.03306
BRPF1 ENSG00000156983	1.05665
BRPF3 ENSG00000096070	0.567767
BRS3 ENSG00000102239	0.873849
BRSK1 ENSG00000160469	0.886937
BRSK2 ENSG00000174672	0.571951
BRWD1 ENSG00000185658	1.69371
BRWD3 ENSG00000165288	1.36173
BSCL2 ENSG00000168000	1.09703
BSDC1 ENSG00000160058	1.05738
BSG ENSG00000172270	1.28233
BSN ENSG00000164061	0.879052
BSND ENSG00000162399	0.862453
BSPH1 ENSG00000188334	0.896249
BSPRY ENSG00000119411	0.81647
BST1 ENSG00000109743	1.11503
BST2 ENSG00000130303	0.83928
BTAF1 ENSG00000095564	1.09984
BTBD1 ENSG00000064726	1.14125
BTBD10 ENSG00000148925	0.735729
BTBD11 ENSG00000151136	0.864708
BTBD16 ENSG00000138152	0.905076
BTBD18 ENSG00000233436	1.23952
BTBD19 ENSG00000222009	0.940898
BTBD2 ENSG00000133243	1.08322
BTBD3 ENSG00000132640	2.05541
BTBD6 ENSG00000184887	1.15081
BTBD7 ENSG00000011114	1.30386
BTBD8 ENSG00000189195	1.01707
BTBD9 ENSG00000183826	0.977882
BTC ENSG00000174808	0.903493
BTD ENSG00000169814	1.3135
BTF3 ENSG00000145741	1.01702
BTF3L4 ENSG00000134717	0.811595
BTG1 ENSG00000133639	1.27528
BTG2 ENSG00000159388	0.601558
BTG3 ENSG00000154640	1.16807
BTG4 ENSG00000137707	1.08825
BTK ENSG00000010671	0.819353
BTLA ENSG00000186265	1.03026
BTN1A1 ENSG00000124557	1.04514
BTN2A1 ENSG00000112763	1.39399
BTN2A2 ENSG00000124508	1.21135
BTN3A1 ENSG00000026950	0.894405
BTN3A2 ENSG00000186470	1.1767
BTN3A3 ENSG00000111801	1.11011
BTNL2 ENSG00000204290	0.717641
BTNL3 ENSG00000168903	0.972619
BTNL8 ENSG00000113303	0.819981
BTNL9 ENSG00000165810	0.935917
BTRC ENSG00000166167	0.705519
BUB1 ENSG00000169679	1.0415
BUB1B ENSG00000156970	0.810802
BUB3 ENSG00000154473	1.44
BUD13 ENSG00000137656	1.4602
BUD31 ENSG00000106245	0.966237
BVES ENSG00000112276	0.684707
BYSL ENSG00000112578	0.778863
BZW1 ENSG00000082153	0.584833
BZW2 ENSG00000136261	0.944875
C10orf10 ENSG00000165507	0.797482
C10orf105 ENSG00000214688	0.757582
C10orf107 ENSG00000183346	1.20337
C10orf11 ENSG00000148655	1.3714
C10orf128 ENSG00000204161	0.978366
C10orf142 ENSG00000277288	0.993277
C10orf2 ENSG00000107815	0.924612
C10orf35 ENSG00000171224	1.21254
C10orf53 ENSG00000178645	1.08555
C10orf54 ENSG00000107738	0.772662
C10orf55 ENSG00000222047	1.03736
C10orf62 ENSG00000203942	1.04357
C10orf67 ENSG00000179133	0.880576
C10orf71 ENSG00000177354	1.04045
C10orf76 ENSG00000120029	1.17208
C10orf82 ENSG00000165863	1.09553
C10orf88 ENSG00000119965	0.669212
C10orf90 ENSG00000154493	0.986512
C10orf95 ENSG00000120055	1.21473
C10orf99 ENSG00000188373	0.841441
C11orf1 ENSG00000137720	0.871793
C11orf16 ENSG00000176029	0.73906
C11orf21 ENSG00000110665	0.838629
C11orf24 ENSG00000171067	0.813873
C11orf31 ENSG00000211450	1.03909
C11orf40 ENSG00000171987	0.809727
C11orf42 ENSG00000180878	0.884146
C11orf45 ENSG00000174370	0.918329
C11orf49 ENSG00000149179	1.29162
C11orf52 ENSG00000149300	1.02929
C11orf53 ENSG00000150750	1.01329
C11orf54 ENSG00000182919	1.12743
C11orf57 ENSG00000150776	1.01984
C11orf58 ENSG00000110696	1.15165
C11orf63 ENSG00000109944	1.103
C11orf65 ENSG00000166323	1.15623
C11orf68 ENSG00000175573	0.974455
C11orf70 ENSG00000137691	0.825352
C11orf71 ENSG00000180425	0.722181
C11orf74 ENSG00000166352	0.942264
C11orf80 ENSG00000173715	0.853687
C11orf84 ENSG00000168005	0.950086
C11orf87 ENSG00000185742	0.920818
C11orf88 ENSG00000183644	0.981186
C11orf91 ENSG00000205177	0.835187
C11orf94 ENSG00000234776	1.0062
C11orf95 ENSG00000188070	0.870574
C11orf96 ENSG00000187479	0.475558
C11orf98 ENSG00000278615	0.885044
C12orf10 ENSG00000139637	1.00989
C12orf29 ENSG00000133641	1.01312
C12orf4 ENSG00000047621	1.09636
C12orf40 ENSG00000180116	1.09141
C12orf42 ENSG00000179088	0.83411
C12orf43 ENSG00000157895	1.37593
C12orf45 ENSG00000151131	1.0868
C12orf49 ENSG00000111412	0.620292
C12orf50 ENSG00000165805	0.844563
C12orf54 ENSG00000177627	1.02964
C12orf56 ENSG00000185306	1.02392
C12orf57 ENSG00000111678	1.25952
C12orf60 ENSG00000182993	1.13191
C12orf65 ENSG00000130921	1.13301
C12orf66 ENSG00000174206	1.2471
C12orf71 ENSG00000214700	0.980846
C12orf73 ENSG00000204954	0.958563
C12orf75 ENSG00000235162	0.887209
C12orf76 ENSG00000174456	0.820029
C14orf1 ENSG00000133935	1.0096
C14orf105 ENSG00000100557	0.928729
C14orf119 ENSG00000179933	0.994064
C14orf132 ENSG00000227051	0.988602
C14orf142 ENSG00000170270	0.781005
C14orf159 ENSG00000133943	0.649236
C14orf166 ENSG00000087302	1.01724
C14orf169 ENSG00000170468	0.885384
C14orf177 ENSG00000176605	1.11851
C14orf178 ENSG00000197734	0.78819
C14orf180 ENSG00000184601	0.919466
C14orf2 ENSG00000156411	0.960678
C14orf28 ENSG00000179476	0.931394
C14orf37 ENSG00000139971	0.84833
C14orf39 ENSG00000179008	0.854311
C14orf79 ENSG00000140104	0.937233
C14orf80 ENSG00000185347	0.868444
C14orf93 ENSG00000100802	0.79749
C15orf39 ENSG00000167173	0.677692
C15orf40 ENSG00000169609	1.09131
C15orf41 ENSG00000186073	0.906813
C15orf48 ENSG00000166920	0.933567
C15orf52 ENSG00000188549	0.955556
C15orf53 ENSG00000175779	0.989564
C15orf57 ENSG00000128891	0.914216
C15orf59 ENSG00000205363	0.877462
C15orf61 ENSG00000189227	0.73006
C15orf62 ENSG00000188277	0.925966
C15orf65 ENSG00000261652	0.852049
C16orf13 ENSG00000130731	1.18598
C16orf45 ENSG00000166780	1.04799
C16orf46 ENSG00000166455	0.83756
C16orf52 ENSG00000185716	1.27493
C16orf54 ENSG00000185905	0.807415
C16orf58 ENSG00000140688	1.07356
C16orf59 ENSG00000162062	0.995312
C16orf62 ENSG00000103544	0.897275
C16orf70 ENSG00000125149	1.10483
C16orf71 ENSG00000166246	1.13913
C16orf72 ENSG00000182831	1.02957
C16orf74 ENSG00000154102	0.894611
C16orf78 ENSG00000166152	0.92102
C16orf82 ENSG00000234186	0.940001
C16orf86 ENSG00000159761	0.859407
C16orf87 ENSG00000155330	0.995641
C16orf89 ENSG00000153446	0.751906
C16orf91 ENSG00000174109	0.958854
C16orf92 ENSG00000167194	0.915984
C16orf95 ENSG00000260456	1.1237
C16orf96 ENSG00000205832	0.744008
C17orf105 ENSG00000231256	1.00767
C17orf107 ENSG00000205710	0.911704
C17orf49 ENSG00000258315	1.00086
C17orf50 ENSG00000270806	0.83959
C17orf51 ENSG00000212719	0.907531
C17orf53 ENSG00000125319	0.916211
C17orf58 ENSG00000186665	1.18198
C17orf62 ENSG00000178927	0.863472
C17orf64 ENSG00000141371	0.9274
C17orf67 ENSG00000214226	0.846975
C17orf74 ENSG00000184560	0.954746
C17orf75 ENSG00000108666	0.708549
C17orf78 ENSG00000278505	1.08798
C17orf80 ENSG00000141219	0.840401
C17orf89 ENSG00000224877	1.10035
C17orf96 ENSG00000273604	0.795992
C17orf97 ENSG00000187624	0.812419
C17orf98 ENSG00000275489	1.03572
C17orf99 ENSG00000187997	1.16656
C18orf21 ENSG00000141428	0.999918
C18orf25 ENSG00000152242	1.22806
C18orf32 ENSG00000177576	1.06347
C18orf54 ENSG00000166845	1.03396
C18orf63 ENSG00000206043	0.773302
C18orf8 ENSG00000141452	0.824445
C19orf12 ENSG00000131943	0.86372
C19orf18 ENSG00000177025	0.575832
C19orf24 ENSG00000228300	1.05321
C19orf25 ENSG00000119559	1.4513
C19orf33 ENSG00000167644	0.649652
C19orf35 ENSG00000188305	1.00555
C19orf38 ENSG00000214212	1.0174
C19orf43 ENSG00000123144	1.09415
C19orf44 ENSG00000105072	0.790719
C19orf45 ENSG00000198723	0.833996
C19orf47 ENSG00000160392	1.05345
C19orf48 ENSG00000167747	1.69339
C19orf52 ENSG00000142444	0.821166
C19orf53 ENSG00000104979	0.984971
C19orf54 ENSG00000188493	0.771141
C19orf57 ENSG00000132016	1.11011
C19orf60 ENSG00000006015	1.00479
C19orf66 ENSG00000130813	1.00342
C19orf67 ENSG00000188032	1.04125
C19orf68 ENSG00000185453	0.86397
C19orf70 ENSG00000174917	1.18302
C19orf71 ENSG00000183397	1.01332
C19orf73 ENSG00000221916	0.840519
C19orf81 ENSG00000235034	1.13578
C19orf84 ENSG00000262874	0.991826
C1D ENSG00000197223	0.97627
C1GALT1 ENSG00000106392	1.29088
C1GALT1C1 ENSG00000171155	1.20296
C1GALT1C1L ENSG00000223658	0.946294
C1QA ENSG00000173372	1.01057
C1QB ENSG00000173369	1.12573
C1QBP ENSG00000108561	0.63092
C1QC ENSG00000159189	0.720851
C1QL1 ENSG00000131094	0.649473
C1QL2 ENSG00000144119	1.14899
C1QL3 ENSG00000165985	1.06789
C1QL4 ENSG00000186897	1.08095
C1QTNF1 ENSG00000173918	0.798886
C1QTNF2 ENSG00000145861	1.0341
C1QTNF3 ENSG00000082196	0.724224
C1QTNF4 ENSG00000172247	0.666499
C1QTNF5 ENSG00000223953	1.04081
C1QTNF6 ENSG00000133466	0.975102
C1QTNF7 ENSG00000163145	1.25075
C1QTNF9 ENSG00000240654	1.04641
C1QTNF9B ENSG00000205863	1.26918
C1QTNF9B-AS1 ENSG00000281899	1.14851
C1R ENSG00000159403	0.801812
C1RL ENSG00000139178	1.13025
C1S ENSG00000182326	0.744729
C1orf100 ENSG00000173728	0.83834
C1orf101 ENSG00000179397	1.05223
C1orf105 ENSG00000180999	0.871689
C1orf106 ENSG00000163362	1.05935
C1orf109 ENSG00000116922	1.305
C1orf112 ENSG00000000460	0.900546
C1orf115 ENSG00000162817	0.987692
C1orf116 ENSG00000182795	0.824214
C1orf122 ENSG00000197982	1.38256
C1orf123 ENSG00000162384	0.967867
C1orf127 ENSG00000175262	0.760917
C1orf131 ENSG00000143633	0.837988
C1orf141 ENSG00000203963	0.736467
C1orf145 ENSG00000162913	0.875976
C1orf146 ENSG00000203910	1.09325
C1orf158 ENSG00000157330	1.15471
C1orf159 ENSG00000131591	1.10759
C1orf162 ENSG00000143110	1.08341
C1orf167 ENSG00000215910	1.64187
C1orf168 ENSG00000187889	0.930243
C1orf174 ENSG00000198912	0.764865
C1orf185 ENSG00000204006	1.14224
C1orf186 ENSG00000263961	0.829378
C1orf194 ENSG00000179902	0.855721
C1orf198 ENSG00000119280	0.744698
C1orf204 ENSG00000188004	1.36014
C1orf21 ENSG00000116667	1.26507
C1orf210 ENSG00000253313	1.09464
C1orf216 ENSG00000142686	1.38441
C1orf226 ENSG00000239887	1.0634
C1orf228 ENSG00000198520	0.84738
C1orf234 ENSG00000227868	0.860909
C1orf27 ENSG00000157181	0.976677
[truncated: 15,949 more rows]
