# Supplementary material for: Spatial maps of prostate cancer transcriptomes reveal an unexplored landscape of heterogeneity
Source: Nat Commun. 2018 Jun 20;9:2419. doi: 10.1038/s41467-018-04724-5 (PMC6010471; doi:10.1038/s41467-018-04724-5)
Supplement: Supplementary file 10 — Supplementary Data 7 [file 41467_2018_4724_MOESM10_ESM.zip › Supplementary Dataset 4/contributions_gene_type.tsv]

	Factor 1	Factor 2	Factor 3	Factor 4	Factor 5	Factor 6	Factor 7	Factor 8	Factor 9	Factor 10
A1BG ENSG00000121410	0	0	0	0	3	5	2	0	3	0
A1CF ENSG00000148584	0	0	0	0	0	0	0	0	0	0
A2M ENSG00000175899	177	367	181	398	6	29	1179	61	10	6
A2ML1 ENSG00000166535	0	12	41	4	0	0	1	3	2	0
A4GALT ENSG00000128274	70	98	143	68	118	4	34	39	11	37
AAAS ENSG00000094914	152	4	18	53	8	108	7	63	28	3
AACS ENSG00000081760	5	11	5	42	28	0	12	32	1	9
AADACL2 ENSG00000197953	0	0	0	0	0	0	0	0	0	0
AADAT ENSG00000109576	0	0	8	57	5	0	15	1	1	1
AAED1 ENSG00000158122	1	8	0	2	18	12	76	12	0	29
AAGAB ENSG00000103591	0	88	0	1	65	1	60	11	30	39
AAK1 ENSG00000115977	44	40	3	5	3	30	124	69	2	0
AAMDC ENSG00000087884	44	51	167	128	25	46	38	47	8	50
AAMP ENSG00000127837	148	330	30	234	206	264	0	344	211	68
AAR2 ENSG00000131043	89	12	1	2	18	49	3	65	67	53
AARD ENSG00000205002	1	0	0	0	2	0	0	0	0	0
AARS ENSG00000090861	116	11	62	16	187	97	69	121	38	7
AARSD1 ENSG00000266967	10	1	5	1	4	0	6	1	3	17
AASDH ENSG00000157426	6	2	0	1	0	2	0	6	7	0
AASDHPPT ENSG00000149313	7	12	1	1	7	14	1	2	3	0
AASS ENSG00000008311	0	0	0	1	5	6	0	5	1	2
AATF ENSG00000275700	65	8	43	12	47	31	66	72	10	77
AATK ENSG00000181409	7	4	0	2	5	0	0	0	1	1
AATK-AS1 ENSG00000225180	1	0	0	0	1	0	1	0	0	1
ABAT ENSG00000183044	0	2	39	6	17	7	0	1	0	12
ABC13-47488600E17.1 ENSG00000283199	0	13	3	0	0	10	0	3	3	1
ABC13-47656900H15.1 ENSG00000283566	2	4	0	0	2	0	2	3	1	2
ABC7-42404400C24.1 ENSG00000277758	0	1	1	0	0	0	2	0	0	0
ABCA1 ENSG00000165029	1	4	0	5	0	4	3	0	0	0
ABCA10 ENSG00000154263	3	0	2	9	0	11	2	0	2	7
ABCA12 ENSG00000144452	2	0	5	5	1	0	4	0	2	1
ABCA13 ENSG00000179869	0	0	0	0	0	0	0	0	0	0
ABCA2 ENSG00000107331	126	1	11	66	5	36	201	17	34	25
ABCA3 ENSG00000167972	27	0	0	30	51	0	2	2	7	2
ABCA4 ENSG00000198691	0	0	10	0	0	0	0	1	0	0
ABCA5 ENSG00000154265	1	33	10	2	1	2	30	0	2	1
ABCA6 ENSG00000154262	4	0	17	0	1	0	0	0	0	0
ABCA7 ENSG00000064687	19	32	19	13	4	3	0	1	1	8
ABCA8 ENSG00000141338	24	8	1	86	3	6	36	7	14	0
ABCA9 ENSG00000154258	20	0	1	2	2	3	2	0	0	18
ABCB1 ENSG00000085563	3	2	1	0	3	1	9	5	1	0
ABCB10 ENSG00000135776	0	12	3	32	1	1	0	1	1	2
ABCB11 ENSG00000073734	0	0	0	18	0	0	0	0	0	0
ABCB4 ENSG00000005471	2	0	4	0	0	0	4	1	0	1
ABCB5 ENSG00000004846	0	0	0	0	0	0	0	0	0	0
ABCB6 ENSG00000115657	0	0	0	8	0	0	0	2	1	0
ABCB7 ENSG00000131269	1	40	23	3	13	1	0	0	68	2
ABCB8 ENSG00000197150	1	9	73	15	6	17	6	8	14	11
ABCB9 ENSG00000150967	46	15	9	5	0	0	2	2	13	0
ABCC1 ENSG00000103222	63	20	24	23	2	3	9	71	2	26
ABCC10 ENSG00000124574	46	5	41	14	69	19	1	7	1	19
ABCC3 ENSG00000108846	67	266	4	9	62	10	63	101	18	13
ABCC4 ENSG00000125257	0	1	16	12	15	0	0	23	123	8
ABCC5 ENSG00000114770	2	195	15	41	45	44	35	56	50	230
ABCC6 ENSG00000091262	1	1	2	9	11	0	0	5	5	0
ABCC8 ENSG00000006071	2	5	1	304	1	10	9	2	43	16
ABCC9 ENSG00000069431	29	0	0	2	0	3	2	1	4	1
ABCD1 ENSG00000101986	57	10	34	20	23	0	18	6	0	11
ABCD2 ENSG00000173208	3	0	2	6	0	1	0	0	0	0
ABCD3 ENSG00000117528	4	15	4	11	1	23	5	0	1	1
ABCD4 ENSG00000119688	13	3	0	5	27	39	62	10	22	11
ABCE1 ENSG00000164163	3	61	0	1	0	0	1	0	0	0
ABCF1 ENSG00000204574	0	117	169	274	25	55	308	45	180	45
ABCF2 ENSG00000033050	122	166	31	80	12	159	150	195	32	42
ABCF3 ENSG00000161204	91	2	39	6	81	19	39	18	45	34
ABCG1 ENSG00000160179	12	0	0	0	64	102	7	17	1	29
ABCG2 ENSG00000118777	0	59	3	0	39	3	11	1	2	0
ABCG4 ENSG00000172350	1	0	0	0	0	0	0	0	0	0
ABCG5 ENSG00000138075	0	0	0	0	0	0	0	0	0	0
ABHD1 ENSG00000143994	0	4	9	0	8	5	0	1	1	3
ABHD10 ENSG00000144827	74	5	0	2	20	27	1	90	58	6
ABHD11 ENSG00000106077	0	323	511	34	123	330	3	382	3	315
ABHD12 ENSG00000100997	108	393	1	251	53	211	44	100	68	8
ABHD12B ENSG00000131969	0	0	0	0	0	0	0	0	0	0
ABHD13 ENSG00000139826	11	10	15	17	22	11	14	5	4	3
ABHD14A ENSG00000248487	9	1	120	17	34	19	20	2	0	33
ABHD14A-ACY1 ENSG00000114786	0	0	1	0	0	0	0	0	0	0
ABHD14B ENSG00000114779	82	20	653	164	19	132	107	57	52	29
ABHD15 ENSG00000168792	56	50	0	1	1	12	0	1	11	22
ABHD16A ENSG00000204427	17	21	2	19	0	30	12	3	6	0
ABHD17A ENSG00000129968	11	15	98	133	14	7	15	3	68	22
ABHD17B ENSG00000107362	3	23	101	1	1	8	10	3	35	33
ABHD17C ENSG00000136379	0	67	4	0	0	9	1	1	3	3
ABHD18 ENSG00000164074	1	7	4	1	15	9	0	0	0	10
ABHD2 ENSG00000140526	5	67	5	2	167	57	27	63	8	0
ABHD3 ENSG00000158201	4	3	0	0	1	8	3	1	38	1
ABHD4 ENSG00000100439	0	21	53	133	27	14	5	21	5	6
ABHD5 ENSG00000011198	0	0	2	0	2	5	5	0	3	1
ABHD6 ENSG00000163686	3	85	0	3	1	0	21	2	0	8
ABHD8 ENSG00000127220	14	1	15	51	11	9	1	19	22	55
ABI1 ENSG00000136754	0	77	2	1	4	67	15	6	40	5
ABI2 ENSG00000138443	56	76	61	3	24	39	10	39	17	4
ABI3 ENSG00000108798	5	6	23	9	3	31	44	26	15	2
ABI3BP ENSG00000154175	0	0	0	0	0	2	3	1	0	0
ABL1 ENSG00000097007	20	12	103	242	95	17	297	100	84	64
ABL2 ENSG00000143322	27	2	190	2	3	7	52	47	4	32
ABLIM1 ENSG00000099204	47	586	460	61	181	26	77	166	6	8
ABLIM2 ENSG00000163995	17	0	3	1	1	6	7	1	0	0
ABLIM3 ENSG00000173210	10	108	61	7	32	1	17	1	1	0
ABO ENSG00000175164	0	27	0	4	6	28	3	111	2	63
ABR ENSG00000159842	6	263	22	38	179	122	9	3	69	83
ABRA ENSG00000174429	0	0	0	0	0	0	0	0	0	1
ABRACL ENSG00000146386	0	5	0	0	7	0	0	20	1	0
ABT1 ENSG00000146109	17	33	1	1	19	38	38	14	46	7
ABTB1 ENSG00000114626	208	31	320	17	3	9	31	58	25	3
ABTB2 ENSG00000166016	41	31	18	0	4	59	2	4	13	2
AC002429.5 ENSG00000236197	0	0	0	0	0	0	0	0	0	0
AC004381.6 ENSG00000005189	5	1	20	0	52	5	7	13	6	0
AC004754.3 ENSG00000269881	3	1	0	0	0	0	0	1	2	3
AC004813.1 ENSG00000279777	0	0	0	3	0	0	0	0	0	0
AC005281.1 ENSG00000226690	0	0	10	0	2	0	0	0	0	0
AC005480.1 ENSG00000279461	0	0	0	0	0	0	1	0	1	0
AC006116.20 ENSG00000267710	0	0	0	2	2	0	4	0	0	1
AC006386.1 ENSG00000279115	6	1	0	6	1	0	0	3	0	0
AC006994.3 ENSG00000279317	0	0	0	0	0	0	0	0	0	0
AC008522.1 ENSG00000279232	0	0	1	0	2	0	2	0	0	2
AC008759.1 ENSG00000279471	0	0	0	0	0	0	0	0	0	0
AC009014.3 ENSG00000271824	0	1	0	0	0	1	2	0	0	0
AC010731.4 ENSG00000235118	0	0	0	0	0	0	0	0	0	0
AC012005.1 ENSG00000279274	10	4	9	1	11	8	2	4	3	2
AC013269.5 ENSG00000184761	0	0	0	0	0	0	0	0	0	0
AC013461.1 ENSG00000091436	105	5	10	39	6	10	25	6	4	1
AC018512.1 ENSG00000279808	0	0	0	1	0	0	0	0	0	1
AC021106.1 ENSG00000279386	0	0	0	0	0	0	0	0	0	0
AC024592.12 ENSG00000267740	0	0	0	0	0	0	0	0	0	0
AC025335.1 ENSG00000179859	27	2	7	0	2	24	3	11	2	20
AC074033.1 ENSG00000281137	0	0	0	0	0	0	0	0	1	0
AC087350.1 ENSG00000281527	0	0	1	0	0	0	0	0	0	0
AC090498.1 ENSG00000279483	251	145	514	346	179	0	48	180	256	180
AC092835.2 ENSG00000233757	0	0	0	1	0	0	0	0	0	0
AC105052.1 ENSG00000279168	0	1	1	0	1	0	1	0	0	1
AC110615.1 ENSG00000279909	2	0	0	2	0	0	11	0	1	16
AC113404.1 ENSG00000254893	0	33	0	0	0	20	4	23	10	1
AC131097.4 ENSG00000216921	2	1	4	1	6	0	0	1	0	0
AC138517.6 ENSG00000283288	0	0	0	0	0	0	0	0	0	2
AC138969.4 ENSG00000183889	25	53	266	1	6	6	45	18	69	6
AC241377.1 ENSG00000281741	47	7	1	1	6	9	16	0	0	0
AC241585.1 ENSG00000281571	1	2	3	1	0	3	3	0	1	0
AC242988.1 ENSG00000278939	0	0	0	0	0	1	0	0	0	0
AC243756.1 ENSG00000270339	0	0	0	0	0	1	0	0	0	0
AC245100.1 ENSG00000280649	27	2	9	0	8	1	7	0	9	14
ACAA1 ENSG00000060971	67	160	521	63	249	123	163	93	107	105
ACAA2 ENSG00000167315	0	13	22	105	1	80	2	12	1	1
ACACA ENSG00000278540	48	73	25	2	130	23	3	90	60	22
ACACB ENSG00000076555	26	6	7	27	203	0	27	12	17	9
ACAD10 ENSG00000111271	7	0	13	6	76	0	17	11	4	5
ACAD11 ENSG00000240303	2	0	2	1	0	0	2	0	5	0
ACAD8 ENSG00000151498	0	1	1	8	2	2	16	4	15	2
ACAD9 ENSG00000177646	4	84	151	8	35	4	72	21	81	40
ACADL ENSG00000115361	2	1	34	25	7	1	1	3	19	2
ACADM ENSG00000117054	17	19	1	40	1	1	6	25	23	5
ACADS ENSG00000122971	74	15	6	19	29	11	1	7	9	50
ACADSB ENSG00000196177	1	18	1	2	17	25	0	9	5	22
ACADVL ENSG00000072778	954	1252	1008	88	1015	378	556	1073	212	354
ACAN ENSG00000157766	1	1	0	0	3	0	9	2	0	1
ACAP1 ENSG00000072818	8	2	2	7	2	5	86	14	14	3
ACAP2 ENSG00000114331	3	43	0	40	31	1	14	0	6	0
ACAP3 ENSG00000131584	321	16	91	153	44	23	34	165	34	0
ACAT1 ENSG00000075239	120	0	14	4	0	1	51	10	86	41
ACAT2 ENSG00000120437	31	107	35	3	15	17	65	0	114	31
ACBD3 ENSG00000182827	1	93	18	7	8	5	13	5	1	19
ACBD4 ENSG00000181513	44	3	84	38	185	54	74	35	108	41
ACBD5 ENSG00000107897	0	2	1	26	0	3	7	7	1	3
ACBD6 ENSG00000230124	71	45	22	65	0	8	0	18	41	4
ACCS ENSG00000110455	44	12	50	47	8	13	10	11	2	0
ACCSL ENSG00000205126	0	0	0	0	0	1	0	11	0	0
ACD ENSG00000102977	11	1	3	49	118	98	7	27	42	8
ACE ENSG00000159640	5	18	11	13	21	0	26	50	29	0
ACE2 ENSG00000130234	2	0	2	5	0	0	0	4	0	5
ACER1 ENSG00000167769	0	0	0	0	2	1	1	2	4	0
ACER2 ENSG00000177076	0	7	0	0	0	1	0	0	0	1
ACER3 ENSG00000078124	57	9	20	8	9	0	0	9	12	33
ACHE ENSG00000087085	2	2	1	4	3	368	7	502	5	3
ACIN1 ENSG00000100813	9	233	4	101	20	63	150	245	53	98
ACKR1 ENSG00000213088	41	27	97	14	3	8	127	22	0	0
ACKR2 ENSG00000144648	2	0	0	1	17	2	9	1	0	1
ACKR3 ENSG00000144476	69	22	9	17	5	11	107	1	0	0
ACKR4 ENSG00000129048	0	0	1	0	0	0	0	0	0	0
ACLY ENSG00000131473	18	30	5	0	0	67	39	4	87	0
ACMSD ENSG00000153086	0	0	0	1	0	0	0	0	0	0
ACO1 ENSG00000122729	0	1	24	4	3	2	8	13	12	5
ACO2 ENSG00000100412	89	68	98	91	69	3	0	139	12	85
ACOD1 ENSG00000102794	0	0	0	0	0	0	1	0	0	0
ACOT1 ENSG00000184227	0	1	6	42	33	7	54	16	47	0
ACOT11 ENSG00000162390	88	33	21	3	23	4	2	0	13	0
ACOT13 ENSG00000112304	54	3	0	3	23	2	27	2	46	13
ACOT2 ENSG00000119673	52	5	7	44	32	9	11	7	1	41
ACOT4 ENSG00000177465	1	1	0	0	0	2	0	0	0	1
ACOT7 ENSG00000097021	31	8	1	143	5	7	86	45	45	27
ACOT8 ENSG00000101473	37	1	68	21	30	108	17	21	35	23
ACOT9 ENSG00000123130	109	22	16	4	24	56	0	28	20	25
ACOX1 ENSG00000161533	152	245	193	53	58	67	0	228	95	48
ACOX2 ENSG00000168306	16	0	2	43	2	0	11	0	90	6
ACOX3 ENSG00000087008	59	11	2	42	11	0	58	88	7	58
ACOXL ENSG00000153093	49	0	0	0	2	0	0	0	6	0
ACP1 ENSG00000143727	1	21	23	11	81	35	9	54	32	0
ACP2 ENSG00000134575	46	2	190	58	142	14	4	91	8	42
ACP5 ENSG00000102575	1	2	42	1	16	17	17	11	68	28
ACP6 ENSG00000162836	30	13	1	43	4	10	77	10	56	8
ACP7 ENSG00000183760	0	0	0	0	0	0	0	0	0	0
ACPP ENSG00000014257	8	5	6	5	3891	904	18	306	2171	0
ACPT ENSG00000142513	0	1	0	0	0	0	1	0	0	0
ACR ENSG00000100312	1	0	0	8	3	0	1	1	0	0
ACRBP ENSG00000111644	12	1	0	0	2	6	2	2	2	1
ACRC ENSG00000147174	0	0	0	0	0	0	1	0	1	0
ACSBG1 ENSG00000103740	3	4	2	68	3	2	2	40	0	3
ACSBG2 ENSG00000130377	0	0	0	2	0	0	0	0	0	0
ACSF2 ENSG00000167107	17	32	188	44	15	0	23	98	1	40
ACSF3 ENSG00000176715	157	0	76	21	158	14	8	18	10	166
ACSL1 ENSG00000151726	5	19	9	3	9	99	0	57	16	8
ACSL3 ENSG00000123983	5	179	4	1	16	2	8	5	115	6
ACSL4 ENSG00000068366	2	133	0	14	41	36	4	6	8	9
ACSL5 ENSG00000197142	26	248	147	0	29	94	94	246	27	21
ACSL6 ENSG00000164398	0	1	1	0	0	0	2	1	3	1
ACSM1 ENSG00000166743	0	0	0	3	22	2	2	6	16	0
ACSM2A ENSG00000183747	0	0	0	0	0	0	0	0	0	0
ACSM2B ENSG00000066813	1	0	0	0	0	1	0	0	6	0
ACSM3 ENSG00000005187	5	1	5	3	87	4	4	0	19	13
ACSM4 ENSG00000215009	0	0	0	0	0	1	0	7	0	0
ACSM5 ENSG00000183549	0	0	0	0	1	0	1	0	1	0
ACSM6 ENSG00000173124	0	6	0	0	0	0	0	0	0	0
ACSS1 ENSG00000154930	97	55	68	6	12	121	11	193	354	29
ACSS2 ENSG00000131069	54	81	89	209	60	59	143	73	0	86
ACSS3 ENSG00000111058	2	9	3	29	6	0	2	1	2	0
ACTA1 ENSG00000143632	0	0	0	47	0	0	2	0	4	0
ACTA2 ENSG00000107796	4905	2	2	24	2	3	6	1	10	7
ACTB ENSG00000075624	17877	7321	12996	2935	1951	6984	12507	1482	2077	5836
ACTBL2 ENSG00000169067	0	0	0	0	0	0	0	0	1	0
ACTC1 ENSG00000159251	120	0	0	3	0	1	0	0	0	0
ACTG1 ENSG00000184009	1117	14649	0	3	628	9252	2141	2258	2007	1894
ACTG2 ENSG00000163017	19710	1	67	493	7	12	10	0	11	28
ACTL10 ENSG00000182584	1	0	43	8	12	4	2	0	11	0
ACTL6A ENSG00000136518	0	3	1	0	8	3	38	0	1	16
ACTN1 ENSG00000072110	2045	1250	2	439	89	1351	998	90	69	157
ACTN2 ENSG00000077522	6	0	2	0	0	1	1	0	0	1
ACTN3 ENSG00000248746	0	0	1	0	0	0	0	0	0	0
ACTN4 ENSG00000130402	1016	1056	96	1	354	829	20	328	86	359
ACTR10 ENSG00000131966	11	25	4	0	3	11	1	4	32	2
ACTR1A ENSG00000138107	372	70	57	97	119	2	120	76	30	48
ACTR1B ENSG00000115073	123	158	9	53	256	68	23	130	313	114
ACTR2 ENSG00000138071	17	204	1	27	13	75	5	116	140	58
ACTR3 ENSG00000115091	29	124	3	0	30	39	0	0	11	4
ACTR3B ENSG00000133627	1	3	1	3	2	1	1	14	0	26
ACTR3C ENSG00000106526	0	2	5	1	0	0	16	3	15	1
ACTR5 ENSG00000101442	25	5	4	6	0	9	3	0	0	1
ACTR6 ENSG00000075089	0	4	0	6	4	4	1	24	0	4
ACTR8 ENSG00000113812	1	4	2	1	43	6	4	6	16	1
ACTRT3 ENSG00000184378	1	0	0	0	1	0	1	1	0	2
ACVR1 ENSG00000115170	0	30	1	31	2	4	1	9	6	2
ACVR1B ENSG00000135503	0	41	1	0	11	54	6	10	30	47
ACVR1C ENSG00000123612	0	5	2	0	0	0	0	0	0	0
ACVR2A ENSG00000121989	2	4	0	1	7	18	0	6	4	2
ACVR2B ENSG00000114739	0	1	0	0	0	2	0	10	0	2
ACVRL1 ENSG00000139567	191	1	325	0	7	14	33	21	47	37
ACY1 ENSG00000243989	13	8	91	4	2	5	4	33	3	5
ACY3 ENSG00000132744	2	0	31	0	3	0	0	0	3	0
ACYP1 ENSG00000119640	1	0	3	8	2	3	1	13	45	5
ACYP2 ENSG00000170634	5	28	10	32	19	32	1	0	5	9
ADA ENSG00000196839	31	0	0	38	24	3	0	2	8	0
ADAD1 ENSG00000164113	0	1	0	4	0	0	0	0	0	0
ADAD2 ENSG00000140955	2	0	3	1	0	0	0	0	0	0
ADAL ENSG00000168803	7	2	13	12	0	1	1	0	0	5
ADAM10 ENSG00000137845	2	37	3	3	28	52	31	64	25	48
ADAM11 ENSG00000073670	3	0	5	20	0	1	2	0	3	0
ADAM12 ENSG00000148848	6	1	6	5	0	0	0	0	1	3
ADAM15 ENSG00000143537	54	30	289	82	4	28	75	72	23	53
ADAM17 ENSG00000151694	2	26	39	0	5	7	1	5	42	18
ADAM18 ENSG00000168619	0	0	0	0	0	0	0	0	0	0
ADAM19 ENSG00000135074	23	2	0	36	0	3	2	1	3	22
ADAM2 ENSG00000104755	3	0	0	4	12	0	1	0	0	0
ADAM20 ENSG00000134007	0	2	1	0	0	1	0	0	0	0
ADAM22 ENSG00000008277	15	1	5	0	18	0	0	0	0	2
ADAM23 ENSG00000114948	4	0	5	8	0	2	9	1	1	1
ADAM28 ENSG00000042980	1	6	3	20	0	0	19	3	0	0
ADAM29 ENSG00000168594	0	0	0	0	0	0	0	0	0	0
ADAM32 ENSG00000197140	3	0	1	0	0	0	0	0	1	1
ADAM33 ENSG00000149451	814	7	526	14	7	4	365	38	59	35
ADAM7 ENSG00000069206	0	0	5	0	0	0	2	0	0	0
ADAM8 ENSG00000151651	6	154	6	2	2	11	84	7	20	13
ADAM9 ENSG00000168615	10	276	14	39	51	211	0	58	82	4
ADAMDEC1 ENSG00000134028	0	0	0	0	0	0	1	1	0	0
ADAMTS1 ENSG00000154734	111	230	13	1	36	34	891	13	36	267
ADAMTS10 ENSG00000142303	173	0	4	64	17	53	37	35	1	11
ADAMTS12 ENSG00000151388	24	2	3	0	8	18	2	0	1	0
ADAMTS13 ENSG00000160323	36	5	5	0	2	23	0	18	17	38
ADAMTS14 ENSG00000138316	3	0	20	1	12	0	0	0	1	5
ADAMTS15 ENSG00000166106	16	0	18	11	0	0	23	2	3	1
ADAMTS17 ENSG00000140470	0	1	2	1	1	2	13	0	1	1
ADAMTS18 ENSG00000140873	0	0	0	0	0	0	0	0	2	0
ADAMTS19 ENSG00000145808	0	0	0	0	0	0	0	0	0	0
ADAMTS2 ENSG00000087116	20	0	4	2	6	1	3	0	0	1
ADAMTS20 ENSG00000173157	0	0	0	0	0	0	0	0	0	0
ADAMTS3 ENSG00000156140	0	0	0	1	0	0	2	0	0	0
ADAMTS4 ENSG00000158859	0	6	3	0	12	3	314	48	0	3
ADAMTS5 ENSG00000154736	4	2	0	18	1	0	0	0	0	1
ADAMTS6 ENSG00000049192	0	0	0	0	0	0	0	0	0	0
ADAMTS7 ENSG00000136378	5	6	2	24	4	0	12	0	1	1
ADAMTS8 ENSG00000134917	49	41	4	11	0	70	5	1	0	5
ADAMTS9 ENSG00000163638	2	3	16	0	19	0	67	17	16	2
ADAMTSL1 ENSG00000178031	3	30	8	1	1	5	52	13	2	2
ADAMTSL2 ENSG00000197859	55	3	0	146	1	1	1	15	0	0
ADAMTSL3 ENSG00000156218	2	1	0	0	11	7	1	17	9	1
ADAMTSL4 ENSG00000143382	17	0	3	92	3	0	5	0	1	0
ADAMTSL5 ENSG00000185761	21	0	1	21	7	0	12	32	0	2
ADAP1 ENSG00000105963	0	14	4	35	0	4	10	8	23	14
ADAP2 ENSG00000184060	8	0	11	4	1	0	7	0	0	0
ADAR ENSG00000160710	452	101	585	238	66	64	158	422	206	507
ADARB1 ENSG00000197381	81	12	36	3	1	29	1	2	51	0
ADARB2 ENSG00000185736	1	26	0	0	1	1	0	0	0	0
ADAT1 ENSG00000065457	2	35	40	1	5	101	0	11	5	3
ADAT2 ENSG00000189007	1	1	0	1	47	0	11	1	19	0
ADAT3 ENSG00000213638	1	0	0	0	2	1	0	0	0	1
ADCK1 ENSG00000063761	7	75	12	5	11	1	2	7	1	4
ADCK2 ENSG00000133597	14	43	132	25	11	0	42	79	45	4
ADCK3 ENSG00000163050	85	1	51	147	15	79	68	71	106	152
ADCK4 ENSG00000123815	143	13	5	10	66	34	9	3	36	9
ADCK5 ENSG00000173137	25	1	26	23	20	7	15	14	10	6
ADCY1 ENSG00000164742	9	0	8	2	2	0	1	0	0	0
ADCY2 ENSG00000078295	92	5	4	13	1	5	0	20	26	23
ADCY3 ENSG00000138031	7	37	28	8	3	63	238	35	42	6
ADCY4 ENSG00000129467	5	9	104	4	19	4	72	0	2	84
ADCY5 ENSG00000173175	648	17	5	97	2	0	6	5	3	0
ADCY6 ENSG00000174233	79	115	11	11	168	0	148	107	69	44
ADCY7 ENSG00000121281	5	3	4	10	1	0	4	8	3	2
ADCY8 ENSG00000155897	0	0	0	0	0	0	0	0	0	0
ADCY9 ENSG00000162104	5	3	2	39	20	15	1	39	14	15
ADCYAP1R1 ENSG00000078549	0	13	1	18	0	2	1	0	4	10
ADD1 ENSG00000087274	79	67	11	240	21	154	18	1	83	120
ADD2 ENSG00000075340	7	2	0	5	7	6	0	37	12	11
ADD3 ENSG00000148700	2	17	9	11	0	12	6	67	1	9
ADGB ENSG00000118492	0	1	0	4	0	1	1	1	1	0
ADGRA2 ENSG00000020181	835	3	15	787	88	39	150	50	50	0
ADGRA3 ENSG00000152990	0	17	1	4	2	23	6	2	34	3
ADGRB1 ENSG00000181790	0	14	2	3	0	3	1	2	2	0
ADGRB2 ENSG00000121753	5	0	0	2	5	0	2	0	10	0
ADGRB3 ENSG00000135298	0	0	2	3	0	1	1	0	0	1
ADGRD1 ENSG00000111452	15	0	3	16	1	9	5	0	3	0
ADGRD2 ENSG00000180264	0	0	0	7	0	3	2	0	0	0
ADGRE1 ENSG00000174837	0	0	1	0	0	2	0	0	0	0
ADGRE2 ENSG00000127507	14	0	1	0	15	7	1	0	10	0
ADGRE3 ENSG00000131355	0	0	0	0	0	1	0	0	0	0
ADGRE5 ENSG00000123146	120	174	247	2	0	180	45	107	0	33
ADGRF1 ENSG00000153292	87	257	1	2	6	9	34	0	14	1
ADGRF3 ENSG00000173567	0	0	0	0	0	0	0	0	0	0
ADGRF4 ENSG00000153294	0	8	1	0	0	0	0	0	0	2
ADGRF5 ENSG00000069122	0	0	1	2	0	0	33	8	1	0
ADGRG1 ENSG00000205336	101	208	143	119	5	124	54	8	355	97
ADGRG2 ENSG00000173698	0	0	0	0	0	0	0	0	0	1
ADGRG3 ENSG00000182885	0	0	0	0	3	3	18	0	0	0
ADGRG4 ENSG00000156920	0	0	2	0	0	0	0	0	0	0
ADGRG5 ENSG00000159618	0	0	0	11	3	1	0	2	0	2
ADGRG6 ENSG00000112414	1	19	0	3	3	12	0	18	14	0
ADGRG7 ENSG00000144820	0	0	0	0	0	0	0	0	0	0
ADGRL1 ENSG00000072071	135	8	74	1	8	25	93	1	13	0
ADGRL2 ENSG00000117114	6	6	36	15	23	0	10	6	2	5
ADGRL3 ENSG00000150471	0	0	2	1	1	1	1	0	0	0
ADGRL4 ENSG00000162618	3	0	2	0	0	1	7	38	1	0
ADGRV1 ENSG00000164199	0	15	8	3	4	8	3	0	2	2
ADH1B ENSG00000196616	9	0	1	14	0	3	0	9	0	1
ADH1C ENSG00000248144	4	0	7	0	0	0	0	0	0	0
ADH4 ENSG00000198099	0	0	0	0	0	1	0	0	0	0
ADH5 ENSG00000197894	9	37	2	307	227	58	7	55	117	131
ADH6 ENSG00000172955	3	0	3	4	0	1	0	0	1	0
ADHFE1 ENSG00000147576	0	24	46	14	10	1	33	0	46	19
ADI1 ENSG00000182551	121	8	871	171	453	326	71	86	123	169
ADIPOR1 ENSG00000159346	20	241	13	29	0	2	2	4	65	124
ADIPOR2 ENSG00000006831	3	49	82	28	9	51	22	11	45	61
ADIRF ENSG00000148671	2261	1643	2194	1079	974	97	316	248	758	133
ADK ENSG00000156110	21	71	0	72	21	17	16	7	21	12
ADM ENSG00000148926	4	168	0	4	5	32	59	24	8	7
ADM2 ENSG00000128165	1	2	9	0	0	0	4	0	2	1
ADM5 ENSG00000224420	1	0	1	4	0	5	9	3	0	4
ADNP ENSG00000101126	33	4	62	2	72	118	23	71	26	0
ADNP2 ENSG00000101544	3	24	0	2	19	12	3	9	17	0
ADO ENSG00000181915	3	0	6	3	14	18	0	2	28	0
ADORA1 ENSG00000163485	7	0	1	0	1	4	2	1	1	1
ADORA2B ENSG00000170425	0	38	3	2	0	0	3	0	0	4
ADORA3 ENSG00000282608	2	4	1	12	0	0	4	11	0	1
ADPGK ENSG00000159322	2	137	2	2	198	193	23	1	17	30
ADPRH ENSG00000144843	35	1	2	4	1	2	26	4	0	0
ADPRHL1 ENSG00000153531	5	15	4	0	0	12	21	4	1	0
ADPRHL2 ENSG00000116863	3	16	79	60	19	103	65	8	60	34
ADPRM ENSG00000170222	2	3	37	0	2	5	4	6	2	3
ADRA1A ENSG00000120907	2	0	0	6	2	2	3	0	1	1
ADRA1D ENSG00000171873	2	0	4	11	4	1	0	0	1	0
ADRA2A ENSG00000150594	62	0	6	78	1	10	2	2	4	0
ADRA2B ENSG00000274286	3	18	1	0	1	0	6	1	0	0
ADRA2C ENSG00000184160	82	3	20	21	0	1	23	40	0	2
ADRB1 ENSG00000043591	1	3	1	3	9	2	4	0	3	1
ADRB2 ENSG00000169252	1	3	0	17	23	0	12	21	13	0
ADRB3 ENSG00000188778	19	0	0	7	1	3	12	0	2	0
ADRM1 ENSG00000130706	143	87	73	0	8	99	71	7	41	68
ADSL ENSG00000239900	44	2	49	7	52	46	18	6	46	2
ADSS ENSG00000035687	1	47	1	34	10	81	0	2	2	1
ADSSL1 ENSG00000185100	58	12	11	40	4	0	0	3	0	1
ADTRP ENSG00000111863	0	0	3	1	1	3	4	0	2	2
AEBP1 ENSG00000106624	3659	0	1164	588	12	8	295	80	2	251
AEBP2 ENSG00000139154	25	15	8	0	2	42	2	0	41	17
AEN ENSG00000181026	11	23	5	39	65	79	130	0	20	5
AES ENSG00000104964	626	588	945	78	834	25	538	371	413	557
AF011889.5 ENSG00000241489	3	0	1	1	0	0	0	0	0	1
AFAP1 ENSG00000196526	0	2	5	4	24	31	4	34	0	1
AFAP1L1 ENSG00000157510	20	1	3	2	6	2	33	0	7	0
AFAP1L2 ENSG00000169129	2	3	0	0	1	9	0	19	0	1
AFF1 ENSG00000172493	11	0	4	10	0	6	1	32	1	23
AFF2 ENSG00000155966	0	1	1	4	0	0	0	0	1	0
AFF3 ENSG00000144218	2	3	0	0	2	15	0	0	24	0
AFF4 ENSG00000072364	8	72	96	6	8	53	0	12	13	48
AFG3L2 ENSG00000141385	26	338	9	0	15	9	61	28	105	30
AFM ENSG00000079557	3	0	0	2	0	0	0	0	0	1
AFMID ENSG00000183077	7	49	127	30	73	60	23	32	95	12
AFP ENSG00000081051	0	0	0	0	0	0	3	0	0	1
AFTPH ENSG00000119844	1	44	0	17	14	30	35	11	10	4
AGA ENSG00000038002	1	12	0	0	5	1	0	1	3	0
AGAP1 ENSG00000157985	2	36	0	38	18	0	5	0	2	36
AGAP14P ENSG00000279058	0	0	0	0	1	0	0	0	2	2
AGAP2 ENSG00000135439	1	23	0	0	2	7	8	2	0	2
AGAP3 ENSG00000133612	2	147	3	21	149	38	152	56	95	8
AGAP4 ENSG00000188234	0	0	2	0	1	14	1	18	0	32
AGAP5 ENSG00000172650	0	0	0	1	0	2	4	0	1	0
AGAP6 ENSG00000204149	1	13	12	6	1	2	36	14	22	24
AGAP9 ENSG00000204172	13	0	0	0	8	0	6	1	0	15
AGBL1 ENSG00000273540	0	0	0	0	0	6	0	0	0	0
AGBL2 ENSG00000165923	0	0	0	0	0	0	4	2	0	0
AGBL3 ENSG00000146856	0	0	1	0	2	4	1	4	0	2
AGBL4 ENSG00000186094	0	0	0	0	0	0	0	2	0	0
AGBL5 ENSG00000084693	84	0	39	0	115	58	11	7	6	16
AGER ENSG00000204305	21	45	6	13	23	8	12	58	1	4
AGFG1 ENSG00000173744	1	16	0	0	48	11	0	3	12	15
AGFG2 ENSG00000106351	36	37	44	47	8	8	32	6	26	36
AGGF1 ENSG00000164252	3	3	1	1	10	3	2	6	17	9
AGK ENSG00000006530	2	5	3	3	2	5	7	2	3	2
AGL ENSG00000162688	2	1	6	0	11	10	3	0	33	1
AGMAT ENSG00000116771	0	0	0	0	0	0	0	0	1	0
AGO1 ENSG00000092847	17	121	4	43	61	1	10	9	9	13
AGO2 ENSG00000123908	1	34	9	0	0	34	179	44	32	2
AGO3 ENSG00000126070	5	1	32	10	5	1	3	27	4	4
AGO4 ENSG00000134698	24	17	3	6	2	14	1	10	12	1
AGPAT1 ENSG00000204310	123	82	393	251	107	53	1	10	114	73
AGPAT2 ENSG00000169692	43	116	146	110	29	22	16	28	118	29
AGPAT3 ENSG00000160216	17	164	14	97	79	134	42	0	52	27
AGPAT4 ENSG00000026652	6	0	8	20	12	27	19	5	1	3
AGPAT5 ENSG00000155189	7	1	0	26	0	1	3	1	0	0
AGPS ENSG00000018510	6	37	0	17	1	2	2	0	0	1
AGR2 ENSG00000106541	6	1385	413	1	24	417	15	554	153	7
AGR3 ENSG00000173467	0	83	0	0	6	73	0	19	1	3
AGRN ENSG00000188157	17	92	10	17	30	164	19	118	53	2
AGRP ENSG00000159723	1	0	0	4	0	0	0	0	0	0
AGT ENSG00000135744	11	2	3	0	10	0	53	1	9	14
AGTPBP1 ENSG00000135049	1	0	1	1	0	0	0	1	0	2
AGTR1 ENSG00000144891	7	0	1	8	1	1	4	0	0	2
AGTRAP ENSG00000177674	229	9	176	217	466	11	5	171	219	4
AGXT ENSG00000172482	0	0	0	0	0	0	0	0	0	0
AHCTF1 ENSG00000153207	5	50	4	40	10	49	3	4	6	4
AHCY ENSG00000101444	4	72	141	252	298	134	228	12	266	11
AHCYL1 ENSG00000168710	47	170	283	123	217	38	4	66	132	41
AHCYL2 ENSG00000158467	0	21	6	9	2	3	90	12	3	12
AHDC1 ENSG00000126705	41	4	9	54	21	24	102	1	112	59
AHI1 ENSG00000135541	18	0	26	29	83	6	43	128	10	4
AHNAK ENSG00000124942	443	505	186	95	222	876	336	649	437	578
AHNAK2 ENSG00000185567	202	0	9	183	0	0	11	1	1	0
AHR ENSG00000106546	1	219	9	0	6	117	1	4	3	44
AHRR ENSG00000063438	1	12	0	1	0	0	5	1	0	1
AHSA1 ENSG00000100591	244	86	4	12	18	59	15	38	64	41
AHSA2 ENSG00000173209	10	0	0	54	20	24	3	41	0	21
AICDA ENSG00000111732	0	0	0	0	0	0	0	0	0	0
AIDA ENSG00000186063	0	0	0	0	20	0	7	0	1	8
AIF1 ENSG00000204472	20	0	9	91	14	9	1	56	11	35
AIF1L ENSG00000126878	2	0	63	9	5	8	1	3	1	4
AIFM1 ENSG00000156709	61	115	5	27	21	52	27	32	42	4
AIFM2 ENSG00000042286	20	10	57	25	2	21	1	1	11	0
AIFM3 ENSG00000183773	0	11	0	0	6	100	0	0	2	0
AIG1 ENSG00000146416	4	44	2	111	150	0	48	54	2	12
AIM1 ENSG00000112297	3	38	2	5	13	23	1	2	1	6
AIM1L ENSG00000176092	0	102	1	2	0	1	0	0	14	3
AIM2 ENSG00000163568	0	0	0	0	0	0	0	0	1	0
AIMP1 ENSG00000164022	27	56	10	6	38	14	14	39	10	8
AIMP2 ENSG00000106305	2	15	1	1	16	4	5	2	37	23
AIP ENSG00000110711	15	26	782	97	178	109	1	10	54	16
AIPL1 ENSG00000129221	0	0	2	1	1	0	0	0	0	0
AIRE ENSG00000160224	1	0	0	0	1	0	0	0	5	0
AJ239318.1 ENSG00000280108	0	1	0	0	0	0	0	0	0	0
AJAP1 ENSG00000196581	0	0	1	0	0	0	2	0	2	1
AJUBA ENSG00000129474	7	7	8	3	23	52	15	6	4	26
AK1 ENSG00000106992	100	2	43	75	101	0	14	9	4	1
AK2 ENSG00000004455	35	229	2	3	60	13	426	57	224	223
AK3 ENSG00000147853	0	36	6	7	14	17	4	39	9	0
AK4 ENSG00000162433	0	5	4	0	4	2	3	10	20	1
AK5 ENSG00000154027	3	0	0	1	0	0	0	0	0	3
AK6 ENSG00000085231	0	34	15	3	20	8	5	1	13	16
AK7 ENSG00000140057	0	0	0	0	2	1	0	2	0	3
AK8 ENSG00000165695	13	0	4	6	0	0	1	1	0	0
AK9 ENSG00000155085	0	0	0	0	1	6	3	13	0	0
AKAP1 ENSG00000121057	158	75	0	32	166	67	2	84	92	79
AKAP10 ENSG00000108599	2	24	24	3	45	0	3	5	28	0
AKAP11 ENSG00000023516	0	21	9	12	5	48	1	17	52	8
AKAP12 ENSG00000131016	8	47	0	3	0	5	83	19	2	0
AKAP13 ENSG00000170776	1	16	37	99	109	107	1	1	60	26
AKAP14 ENSG00000186471	0	0	0	0	0	0	0	0	0	0
AKAP17A ENSG00000197976	22	70	17	22	61	1	27	12	76	10
AKAP3 ENSG00000111254	2	0	0	5	0	1	0	9	0	1
AKAP5 ENSG00000179841	3	2	0	0	1	0	0	0	0	0
AKAP6 ENSG00000151320	0	0	0	0	0	6	2	1	1	0
AKAP7 ENSG00000118507	0	0	8	5	5	1	2	0	2	0
AKAP8 ENSG00000105127	94	230	2	179	42	94	62	212	135	0
AKAP8L ENSG00000011243	288	179	7	20	221	34	41	73	96	39
AKAP9 ENSG00000127914	1	13	30	22	29	12	0	42	25	58
AKIP1 ENSG00000166452	69	15	11	68	49	22	3	36	23	3
AKIRIN1 ENSG00000174574	0	72	9	26	8	51	1	26	47	41
AKIRIN2 ENSG00000135334	0	20	2	59	0	13	6	3	0	4
AKNA ENSG00000106948	29	1	75	8	224	0	111	168	3	109
AKNAD1 ENSG00000162641	0	0	0	24	0	0	0	0	0	0
AKR1A1 ENSG00000117448	264	56	275	98	146	85	41	167	150	167
AKR1B1 ENSG00000085662	286	1	14	399	3	15	32	5	42	0
AKR1C1 ENSG00000187134	29	28	137	156	15	0	167	3	4	2
AKR1C2 ENSG00000151632	163	232	108	140	3	27	13	2	2	47
AKR1C3 ENSG00000196139	8	73	74	43	3	10	2	5	3	0
AKR1C4 ENSG00000198610	0	0	0	0	1	0	0	0	1	0
AKR1D1 ENSG00000122787	0	0	0	0	0	6	0	0	0	0
AKR1E2 ENSG00000165568	0	0	1	3	2	1	1	2	1	3
AKR7A2 ENSG00000053371	913	134	270	43	171	44	116	44	100	220
AKR7A3 ENSG00000162482	1	0	0	15	0	0	0	2	0	0
AKR7L ENSG00000211454	0	1	0	2	0	0	0	0	0	0
AKT1 ENSG00000142208	140	333	63	285	430	659	1	114	246	266
AKT1S1 ENSG00000204673	76	94	147	10	123	29	0	9	77	47
AKT2 ENSG00000105221	159	123	9	30	384	42	132	212	19	156
AKT3 ENSG00000117020	11	8	197	37	16	62	3	1	4	1
AKTIP ENSG00000166971	1	1	0	41	1	7	1	46	8	0
AL023806.1 ENSG00000280184	0	0	0	0	0	1	0	0	0	0
AL049794.1 ENSG00000280240	0	0	0	0	3	0	0	0	0	0
AL133475.1 ENSG00000281602	0	0	0	0	0	0	0	0	0	0
AL356053.1 ENSG00000150076	2	0	0	0	3	0	4	0	0	1
AL358852.1 ENSG00000278899	0	0	0	0	1	4	1	0	0	7
AL365181.1 ENSG00000280316	1	0	1	0	0	0	4	1	0	2
AL513523.2 ENSG00000279767	10	1	2	20	4	1	2	0	1	1
AL589743.1 ENSG00000279508	0	0	0	6	64	4	2	4	1	21
ALAD ENSG00000148218	31	86	0	40	9	3	2	10	49	38
ALAS1 ENSG00000023330	0	82	1	84	32	53	33	63	102	14
ALAS2 ENSG00000158578	0	0	0	0	0	0	2	1	1	0
ALB ENSG00000163631	0	1	2	0	2	0	0	0	0	0
ALCAM ENSG00000170017	5	61	7	0	4	18	35	53	3	7
ALDH16A1 ENSG00000161618	12	50	154	64	10	20	6	42	9	35
ALDH18A1 ENSG00000059573	2	14	124	10	81	62	91	3	211	8
ALDH1A1 ENSG00000165092	0	24	15	220	3	1	12	6	0	5
ALDH1A2 ENSG00000128918	99	87	2	168	13	108	8	6	0	41
ALDH1A3 ENSG00000184254	4	266	3	1	39	158	1	0	39	15
ALDH1B1 ENSG00000137124	485	0	34	18	5	6	0	0	39	0
ALDH1L1 ENSG00000144908	81	154	231	155	24	65	0	0	1	15
ALDH1L2 ENSG00000136010	22	17	10	27	1	0	0	1	0	2
ALDH3A1 ENSG00000108602	3	0	0	0	4	3	5	14	19	0
ALDH3A2 ENSG00000072210	224	0	60	8	138	150	50	6	32	173
ALDH3B1 ENSG00000006534	80	20	41	90	3	4	6	11	18	19
ALDH3B2 ENSG00000132746	4	73	5	3	2	13	7	16	1	66
ALDH4A1 ENSG00000159423	16	32	239	3	67	2	23	7	89	1
ALDH5A1 ENSG00000112294	0	5	0	0	17	13	4	12	3	2
ALDH6A1 ENSG00000119711	8	7	2	11	142	14	3	2	57	5
ALDH7A1 ENSG00000164904	1	19	1	174	88	64	34	30	76	50
ALDH9A1 ENSG00000143149	21	33	8	8	1	4	20	64	72	56
ALDOA ENSG00000149925	1730	1333	678	339	453	320	97	116	228	231
ALDOC ENSG00000109107	171	66	0	10	158	13	30	59	26	9
ALG1 ENSG00000033011	81	15	0	28	68	19	41	9	4	3
ALG10 ENSG00000139133	6	0	0	3	0	0	0	1	1	0
ALG10B ENSG00000175548	0	0	1	0	8	0	0	9	1	0
ALG11 ENSG00000253710	1	0	0	0	2	0	0	0	0	0
ALG12 ENSG00000182858	14	28	217	3	32	16	16	43	7	22
ALG13 ENSG00000101901	0	31	11	2	1	6	14	19	56	3
ALG14 ENSG00000172339	35	0	1	3	1	31	0	2	0	4
ALG1L ENSG00000189366	16	10	2	0	8	5	3	1	2	0
ALG1L2 ENSG00000251287	0	0	0	0	0	0	0	1	0	0
ALG2 ENSG00000119523	0	22	7	0	1	31	4	19	13	13
ALG3 ENSG00000214160	26	29	113	31	76	4	18	65	42	8
ALG5 ENSG00000120697	9	8	23	6	0	1	2	1	2	0
ALG6 ENSG00000088035	0	10	0	7	4	0	0	3	0	0
ALG8 ENSG00000159063	10	12	26	0	4	2	23	13	17	1
ALG9 ENSG00000086848	4	0	0	0	46	2	1	4	0	3
ALK ENSG00000171094	1	0	0	0	0	0	0	0	0	0
ALKBH1 ENSG00000100601	0	0	3	0	0	0	8	4	1	0
ALKBH2 ENSG00000189046	0	0	0	1	3	6	137	3	22	1
ALKBH3 ENSG00000166199	43	8	16	90	40	44	18	21	0	1
ALKBH4 ENSG00000160993	0	14	78	51	35	14	3	8	24	2
ALKBH5 ENSG00000091542	168	127	23	249	184	83	139	6	70	208
ALKBH6 ENSG00000239382	2	0	64	36	5	15	30	10	2	23
ALKBH7 ENSG00000125652	125	0	442	117	205	51	4	6	49	5
ALKBH8 ENSG00000137760	0	2	0	0	0	0	0	0	2	0
ALLC ENSG00000151360	0	0	3	0	0	3	1	0	0	0
ALMS1 ENSG00000116127	10	7	0	11	0	0	2	2	1	2
ALOX12 ENSG00000108839	0	1	0	0	0	1	1	0	0	1
ALOX12B ENSG00000179477	0	0	0	0	0	0	1	0	6	0
ALOX15 ENSG00000161905	0	0	0	0	0	0	0	1	0	0
ALOX15B ENSG00000179593	0	11	45	1	148	10	3	31	74	7
ALOX5 ENSG00000012779	2	51	2	1	1	27	0	69	0	41
ALOX5AP ENSG00000132965	6	24	5	17	32	5	6	5	15	33
ALOXE3 ENSG00000179148	0	0	1	0	0	0	0	0	0	0
ALPK1 ENSG00000073331	1	19	3	1	7	41	2	5	0	48
ALPK2 ENSG00000198796	0	0	1	0	0	0	0	0	0	0
ALPK3 ENSG00000136383	28	2	4	1	17	4	6	2	0	3
ALPL ENSG00000162551	1	2	22	1	1	10	6	0	0	0
ALS2 ENSG00000003393	0	3	0	0	0	9	0	1	3	6
ALS2CL ENSG00000178038	29	93	142	79	4	101	103	29	0	68
ALS2CR11 ENSG00000155754	1	0	1	0	0	0	0	0	1	0
ALS2CR12 ENSG00000155749	0	2	0	0	0	0	0	1	1	0
ALX1 ENSG00000180318	0	0	0	0	0	0	0	0	0	0
ALX3 ENSG00000156150	0	0	1	0	0	0	0	0	0	0
ALYREF ENSG00000183684	0	40	14	5	20	77	0	16	12	0
AMACR ENSG00000242110	49	1	3	17	74	3	10	37	17	8
AMBN ENSG00000178522	0	0	0	0	0	0	0	0	0	0
AMBP ENSG00000106927	1	0	0	0	0	0	1	8	0	0
AMBRA1 ENSG00000110497	31	22	1	3	90	27	0	6	16	44
AMD1 ENSG00000123505	0	117	2	0	32	60	3	17	40	50
AMDHD1 ENSG00000139344	0	0	0	0	0	0	0	1	0	0
AMDHD2 ENSG00000162066	10	25	9	28	29	13	12	11	30	41
AMER1 ENSG00000184675	6	1	0	45	2	2	4	1	0	19
AMER3 ENSG00000178171	1	0	1	0	0	0	0	2	0	1
AMFR ENSG00000159461	65	2	173	0	1	88	0	22	38	7
AMH ENSG00000104899	0	0	5	1	4	0	0	9	4	0
AMHR2 ENSG00000135409	0	0	0	0	0	0	2	0	0	0
AMIGO1 ENSG00000181754	3	2	2	105	48	2	13	1	19	1
AMIGO2 ENSG00000139211	5	56	5	1	0	16	1	4	50	0
AMIGO3 ENSG00000176020	0	0	3	0	1	0	0	5	1	0
AMMECR1 ENSG00000101935	0	5	0	0	0	5	0	0	3	1
AMMECR1L ENSG00000144233	2	6	34	1	9	68	0	4	27	1
AMN ENSG00000166126	13	3	13	1	23	47	7	23	0	27
AMN1 ENSG00000151743	3	13	5	8	1	0	3	2	0	0
AMOT ENSG00000126016	2	19	7	51	0	1	3	20	3	7
AMOTL1 ENSG00000166025	103	2	2	109	249	27	148	0	127	49
AMOTL2 ENSG00000114019	7	82	20	66	0	57	15	11	0	3
AMPD1 ENSG00000116748	3	0	28	1	2	21	1	0	2	0
AMPD2 ENSG00000116337	478	13	18	43	105	19	47	6	0	26
AMPD3 ENSG00000133805	2	8	3	11	0	0	3	6	0	0
AMPH ENSG00000078053	0	0	0	0	1	0	0	0	0	1
AMT ENSG00000145020	2	3	1	1	0	0	0	4	0	1
AMTN ENSG00000187689	0	0	0	0	0	2	0	0	0	0
AMY1A ENSG00000237763	0	2	21	0	0	1	2	0	3	0
AMY1B ENSG00000174876	4	0	1	1	0	2	4	3	7	2
AMY1C ENSG00000187733	6	0	2	0	0	2	1	1	0	0
AMY2B ENSG00000240038	13	29	15	4	2	36	14	16	0	0
AMZ1 ENSG00000174945	0	0	1	1	0	0	1	0	0	0
AMZ2 ENSG00000196704	1	0	44	1	18	31	8	0	56	9
ANAPC1 ENSG00000153107	0	46	24	25	50	3	16	51	15	11
ANAPC10 ENSG00000164162	0	0	0	0	0	2	0	2	4	0
ANAPC11 ENSG00000141552	642	154	338	308	371	186	79	57	53	157
ANAPC13 ENSG00000129055	9	6	1	10	1	5	2	29	17	0
ANAPC15 ENSG00000110200	0	22	368	8	154	135	7	33	1	70
ANAPC16 ENSG00000166295	26	188	14	310	147	148	107	70	99	113
ANAPC2 ENSG00000176248	31	30	198	11	16	6	16	54	52	5
ANAPC4 ENSG00000053900	12	9	4	22	3	1	2	43	3	21
ANAPC5 ENSG00000089053	14	25	54	13	125	155	373	133	45	35
ANAPC7 ENSG00000196510	359	0	229	167	21	44	32	85	120	54
ANG ENSG00000214274	36	70	21	2	15	162	13	160	117	7
ANGEL1 ENSG00000013523	17	0	41	73	2	9	53	2	1	6
ANGEL2 ENSG00000174606	1	4	8	2	8	0	0	5	44	6
ANGPT1 ENSG00000154188	26	1	5	26	0	4	0	1	3	27
ANGPT2 ENSG00000091879	10	1	4	4	1	2	0	0	1	1
ANGPT4 ENSG00000101280	0	4	3	0	0	4	3	2	1	0
ANGPTL1 ENSG00000116194	8	0	0	6	0	1	0	2	1	0
ANGPTL2 ENSG00000136859	348	21	62	624	11	24	12	0	12	5
ANGPTL3 ENSG00000132855	0	0	0	1	0	0	0	1	0	0
ANGPTL4 ENSG00000167772	33	318	592	4	1	1	106	7	8	33
ANGPTL6 ENSG00000130812	1	0	4	2	0	4	4	0	0	0
ANGPTL7 ENSG00000171819	0	2	0	0	0	0	0	0	0	0
ANGPTL8 ENSG00000130173	0	0	1	0	2	0	0	1	3	0
ANK1 ENSG00000029534	1	27	1	0	1	0	7	0	1	0
ANK2 ENSG00000145362	3	2	0	2	9	2	21	3	1	0
ANK3 ENSG00000151150	0	8	15	2	3	66	9	14	6	91
ANKAR ENSG00000151687	3	1	2	2	0	1	1	1	1	3
ANKDD1A ENSG00000166839	4	8	11	9	1	0	0	2	1	1
ANKDD1B ENSG00000189045	0	9	2	1	1	0	0	0	1	0
ANKEF1 ENSG00000132623	0	0	0	0	20	3	0	2	10	11
ANKFN1 ENSG00000153930	1	3	0	1	0	0	2	4	0	0
ANKFY1 ENSG00000185722	8	105	25	11	48	26	3	13	78	84
ANKH ENSG00000154122	23	20	1	35	122	37	22	134	142	57
ANKHD1 ENSG00000131503	1	8	22	1	3	41	0	6	27	2
ANKHD1-EIF4EBP3 ENSG00000254996	0	0	1	1	0	2	0	0	0	3
ANKIB1 ENSG00000001629	0	22	6	3	7	1	6	9	1	15
ANKK1 ENSG00000170209	0	3	1	0	3	1	0	1	3	2
ANKLE1 ENSG00000160117	0	0	0	2	0	1	0	1	0	0
ANKLE2 ENSG00000176915	9	179	66	25	167	129	16	59	47	3
ANKMY1 ENSG00000144504	37	27	4	0	97	23	4	19	4	106
ANKMY2 ENSG00000106524	14	15	0	4	0	1	0	2	5	15
ANKRA2 ENSG00000164331	13	15	13	6	0	1	12	11	8	7
ANKRD1 ENSG00000148677	3	0	0	0	0	1	0	16	1	0
ANKRD10 ENSG00000088448	1	187	0	20	25	412	42	4	89	127
ANKRD11 ENSG00000167522	15	33	112	78	176	75	1	87	27	166
ANKRD12 ENSG00000101745	6	11	1	6	0	26	10	16	19	9
ANKRD13A ENSG00000076513	4	0	18	15	0	17	3	16	3	18
ANKRD13B ENSG00000198720	10	12	22	27	0	0	1	0	2	13
ANKRD13C ENSG00000118454	2	3	4	0	48	0	2	1	4	3
ANKRD13D ENSG00000172932	119	35	46	35	18	83	205	173	15	49
ANKRD16 ENSG00000134461	16	12	104	5	16	5	0	23	0	22
ANKRD17 ENSG00000132466	0	7	0	5	12	0	13	14	5	21
ANKRD18A ENSG00000180071	6	1	2	22	1	0	2	0	0	0
ANKRD18B ENSG00000230453	0	0	4	0	0	2	0	0	0	0
ANKRD2 ENSG00000165887	0	0	0	0	0	0	0	12	0	0
ANKRD20A1 ENSG00000260691	0	0	0	0	0	1	0	0	1	0
ANKRD20A2 ENSG00000183148	0	0	0	0	1	0	0	0	0	0
ANKRD20A3 ENSG00000276203	0	0	0	0	0	0	0	0	0	0
ANKRD20A4 ENSG00000172014	0	0	0	0	0	0	0	0	1	1
ANKRD22 ENSG00000152766	2	35	0	0	0	2	0	0	0	3
ANKRD23 ENSG00000163126	2	1	24	63	15	0	3	28	9	7
ANKRD24 ENSG00000089847	8	1	4	1	7	1	0	2	2	3
ANKRD26 ENSG00000107890	0	0	0	10	1	1	0	0	4	2
ANKRD27 ENSG00000105186	0	2	2	6	0	31	1	18	2	21
ANKRD28 ENSG00000206560	2	0	0	1	1	0	30	12	0	0
ANKRD29 ENSG00000154065	28	31	4	0	0	1	0	0	0	0
ANKRD30A ENSG00000148513	0	0	1	0	0	0	1	0	0	0
ANKRD30BL ENSG00000163046	0	0	0	0	0	0	0	0	0	0
ANKRD31 ENSG00000145700	0	0	0	0	2	0	0	1	0	0
ANKRD33 ENSG00000167612	2	1	2	0	0	1	0	0	1	0
ANKRD33B ENSG00000164236	15	0	0	13	0	0	0	0	0	0
ANKRD34A ENSG00000272031	16	0	0	2	2	11	3	1	0	1
ANKRD34B ENSG00000189127	0	0	0	0	0	0	0	0	0	0
ANKRD35 ENSG00000198483	138	19	27	30	7	53	0	0	3	15
ANKRD36 ENSG00000135976	9	3	20	0	0	5	0	1	0	0
ANKRD36B ENSG00000196912	17	8	10	2	2	31	2	1	1	8
ANKRD36C ENSG00000174501	5	6	0	2	3	0	5	7	2	1
ANKRD37 ENSG00000186352	0	1	3	2	11	70	20	0	33	203
ANKRD39 ENSG00000213337	2	4	58	34	8	4	0	6	3	22
ANKRD40 ENSG00000154945	6	38	19	50	18	128	25	0	10	8
ANKRD42 ENSG00000137494	0	2	0	9	2	1	1	1	0	4
ANKRD44 ENSG00000065413	0	0	0	0	0	0	1	0	19	1
ANKRD45 ENSG00000183831	22	0	0	0	1	0	0	0	0	0
ANKRD46 ENSG00000186106	0	17	0	27	17	13	0	11	2	0
ANKRD49 ENSG00000168876	0	1	0	10	6	0	0	0	1	0
ANKRD50 ENSG00000151458	2	28	0	0	0	3	1	3	2	13
ANKRD52 ENSG00000139645	0	133	22	51	103	17	8	32	104	19
ANKRD53 ENSG00000144031	3	2	5	7	1	0	1	2	1	0
ANKRD54 ENSG00000100124	2	45	6	94	2	38	0	49	57	45
ANKRD6 ENSG00000135299	5	3	3	3	1	3	20	9	0	23
ANKRD62 ENSG00000181626	0	0	0	0	0	0	0	0	0	0
ANKRD65 ENSG00000235098	10	9	86	28	65	1	0	1	17	18
ANKRD7 ENSG00000106013	3	0	0	0	0	0	0	0	0	0
ANKRD9 ENSG00000156381	28	86	12	2	7	19	7	195	44	153
ANKS1A ENSG00000064999	5	1	11	0	2	0	7	23	9	20
ANKS1B ENSG00000185046	18	0	0	0	3	3	1	12	1	0
ANKS3 ENSG00000168096	32	1	11	3	84	0	81	47	9	5
ANKS6 ENSG00000165138	6	1	41	25	0	2	24	3	4	0
ANKUB1 ENSG00000206199	0	0	0	0	0	0	0	0	0	0
ANKZF1 ENSG00000163516	42	17	137	24	58	0	39	122	0	44
ANLN ENSG00000011426	0	0	0	0	1	0	1	1	0	0
ANO1 ENSG00000131620	11	5	0	38	1	19	2	19	0	26
ANO10 ENSG00000160746	6	76	24	65	23	0	33	0	41	3
ANO2 ENSG00000047617	2	0	20	0	0	2	4	2	0	7
ANO3 ENSG00000134343	0	0	0	0	0	0	0	0	0	0
ANO4 ENSG00000151572	0	0	0	4	0	0	0	1	0	5
ANO5 ENSG00000171714	6	0	0	15	1	2	0	0	0	0
ANO6 ENSG00000177119	1	20	23	4	5	2	4	7	2	1
ANO7 ENSG00000146205	33	10	0	6	212	0	2	2	357	15
ANO8 ENSG00000074855	1	31	9	127	0	2	8	22	5	2
ANO9 ENSG00000185101	0	34	75	1	4	62	25	31	91	13
ANOS1 ENSG00000011201	1	6	0	3	1	1	2	5	0	0
ANP32A ENSG00000140350	46	50	200	23	98	146	11	14	293	5
ANP32B ENSG00000136938	86	16	11	12	23	135	30	176	61	91
ANP32D ENSG00000139223	0	0	0	1	0	2	0	0	0	0
ANP32E ENSG00000143401	1	1	7	82	3	23	0	0	13	3
ANPEP ENSG00000166825	49	1	10	9	446	0	39	57	536	108
ANTXR1 ENSG00000169604	100	0	10	10	134	21	38	70	2	5
ANTXR2 ENSG00000163297	162	0	8	10	314	4	7	13	428	21
ANTXRL ENSG00000274209	1	0	0	0	0	0	0	0	0	0
ANXA1 ENSG00000135046	0	471	1	1	102	413	151	227	127	58
ANXA11 ENSG00000122359	418	1809	648	4	538	425	577	39	188	79
ANXA13 ENSG00000104537	1	0	0	0	0	0	1	0	5	0
ANXA2 ENSG00000182718	534	3873	1386	7	300	1252	218	981	445	1000
ANXA2R ENSG00000177721	0	0	0	1	18	0	3	11	0	0
ANXA3 ENSG00000138772	2	17	0	2	1	17	4	0	0	3
ANXA4 ENSG00000196975	24	16	0	56	0	11	1	1	37	6
ANXA5 ENSG00000164111	20	65	87	225	96	177	28	132	55	65
ANXA6 ENSG00000197043	1194	13	121	262	18	43	103	17	4	1
ANXA7 ENSG00000138279	7	73	17	93	38	80	7	151	3	42
ANXA8 ENSG00000265190	7	486	26	0	3	14	14	2	42	196
ANXA8L1 ENSG00000264230	3	371	0	1	1	13	6	3	9	242
ANXA9 ENSG00000143412	13	48	21	2	1	0	4	0	2	0
AOAH ENSG00000136250	35	5	13	39	0	3	34	7	12	8
AOC1 ENSG00000002726	1	2	98	18	343	1	0	0	41	0
AOC2 ENSG00000131480	0	0	0	1	1	0	0	0	14	0
AOC3 ENSG00000131471	432	0	3	0	3	13	11	2	2	2
AOX1 ENSG00000138356	1	0	3	7	27	0	17	1	11	2
AP000350.10 ENSG00000251357	0	0	1	0	0	0	0	0	0	0
AP000769.1 ENSG00000279576	0	54	7	139	0	1	0	0	14	1
AP000866.1 ENSG00000279342	0	0	4	0	0	1	0	0	1	0
AP001888.1 ENSG00000281781	0	0	0	0	0	0	0	0	0	0
AP006285.2 ENSG00000278919	1	0	1	3	2	0	0	0	0	0
AP1AR ENSG00000138660	16	21	19	0	0	35	0	4	6	1
AP1B1 ENSG00000100280	2	116	66	69	399	67	92	103	153	58
AP1G1 ENSG00000166747	2	85	2	13	4	19	10	7	2	1
AP1G2 ENSG00000213983	73	167	172	123	87	216	152	176	37	330
AP1M1 ENSG00000072958	575	5	156	85	62	1	5	2	30	48
AP1M2 ENSG00000129354	105	97	38	14	145	103	224	149	99	10
AP1S1 ENSG00000106367	25	12	174	57	60	1	35	62	49	50
AP1S2 ENSG00000182287	12	14	2	0	0	2	5	4	0	1
AP1S3 ENSG00000152056	8	12	0	4	9	0	6	0	0	1
AP2A1 ENSG00000196961	192	16	14	128	63	9	34	13	132	52
AP2A2 ENSG00000183020	9	67	604	4	175	14	4	179	0	183
AP2B1 ENSG00000006125	20	165	113	261	132	29	3	121	52	26
AP2M1 ENSG00000161203	612	148	375	166	331	27	290	194	20	97
AP2S1 ENSG00000042753	223	15	457	89	125	87	220	39	89	28
AP3B1 ENSG00000132842	7	10	12	3	1	26	37	0	1	2
AP3B2 ENSG00000103723	9	4	1	3	1	6	1	1	3	0
AP3D1 ENSG00000065000	75	232	6	4	33	165	8	118	120	180
AP3M1 ENSG00000185009	117	11	7	10	1	51	1	36	13	1
AP3M2 ENSG00000070718	7	24	9	135	1	0	16	6	39	29
AP3S1 ENSG00000177879	1	48	0	2	2	0	3	4	24	5
AP3S2 ENSG00000157823	16	3	57	37	80	0	3	64	1	14
AP4B1 ENSG00000134262	16	12	6	1	17	0	25	72	16	73
AP4E1 ENSG00000081014	2	5	2	16	0	2	3	3	1	2
AP4M1 ENSG00000221838	4	23	18	60	0	2	6	72	26	17
AP4S1 ENSG00000100478	14	7	17	15	0	0	1	3	2	2
AP5B1 ENSG00000254470	9	11	0	23	23	103	0	30	55	1
AP5M1 ENSG00000053770	3	0	4	1	0	3	39	5	21	0
AP5S1 ENSG00000125843	2	7	84	1	8	0	17	2	1	0
AP5Z1 ENSG00000242802	34	29	204	21	0	20	9	24	39	34
APAF1 ENSG00000120868	0	15	3	0	0	15	5	13	0	21
APBA1 ENSG00000107282	5	10	0	1	6	6	0	5	4	2
APBA2 ENSG00000034053	11	0	39	23	2	7	2	4	0	15
APBA3 ENSG00000011132	0	15	39	18	39	3	226	36	113	72
APBB1 ENSG00000166313	23	0	190	91	116	37	40	57	69	13
APBB1IP ENSG00000077420	0	3	0	0	1	10	1	1	2	0
APBB2 ENSG00000163697	12	0	12	43	17	19	9	12	2	6
APBB3 ENSG00000113108	0	1	73	20	94	57	133	279	90	80
APC ENSG00000134982	22	0	1	5	0	0	3	4	2	4
APC2 ENSG00000115266	0	0	0	0	0	0	0	0	0	0
APCDD1 ENSG00000154856	4	38	3	153	14	32	2	115	29	17
APCDD1L ENSG00000198768	1	0	3	1	3	22	9	0	0	0
APEH ENSG00000164062	142	61	85	111	207	48	12	139	82	51
APELA ENSG00000248329	0	0	0	0	0	1	1	0	3	0
APEX1 ENSG00000100823	17	57	13	8	441	41	2	105	122	104
APEX2 ENSG00000169188	10	24	10	87	33	20	3	3	29	3
APH1A ENSG00000117362	181	447	269	69	122	291	33	127	102	211
APH1B ENSG00000138613	25	13	0	0	52	12	38	14	82	8
API5 ENSG00000166181	2	45	1	14	0	0	18	5	1	4
APIP ENSG00000149089	3	5	9	12	3	8	0	33	0	7
APITD1 ENSG00000175279	18	17	4	2	3	0	0	1	12	1
APLF ENSG00000169621	0	0	1	0	0	16	0	1	2	0
APLN ENSG00000171388	0	1	0	0	5	0	1	0	7	0
APLNR ENSG00000134817	35	0	1	0	0	0	8	3	0	4
APLP1 ENSG00000105290	1	3	39	31	6	0	3	0	2	4
APLP2 ENSG00000084234	22	568	16	4	1069	566	48	134	957	393
APMAP ENSG00000101474	98	292	27	4	141	31	15	32	58	20
APOA1 ENSG00000118137	4	0	0	6	3	0	1	0	0	0
APOB ENSG00000084674	2	0	0	0	0	1	1	2	1	0
APOBEC3A ENSG00000128383	0	23	4	1	0	36	0	3	3	0
APOBEC3B ENSG00000179750	1	0	1	0	0	0	0	0	1	1
APOBEC3C ENSG00000244509	225	131	38	154	247	18	45	21	36	86
APOBEC3D ENSG00000243811	1	26	11	48	8	21	12	4	0	12
APOBEC3F ENSG00000128394	8	10	2	43	8	7	9	1	28	16
APOBEC3G ENSG00000239713	16	45	77	11	0	0	3	13	43	10
APOBEC3H ENSG00000100298	0	5	5	0	0	5	0	16	0	2
APOBR ENSG00000184730	47	21	5	43	5	7	10	1	4	37
APOC1 ENSG00000130208	173	15	101	137	90	1	97	5	0	36
APOD ENSG00000189058	935	18	2	523	583	893	1431	388	306	82
APOE ENSG00000130203	31	0	1070	3765	150	322	737	105	14	55
APOF ENSG00000175336	1	0	1	1	0	0	19	1	0	0
APOL1 ENSG00000100342	27	397	412	8	49	8	5	28	32	60
APOL2 ENSG00000128335	215	0	9	54	44	9	44	166	86	40
APOL3 ENSG00000128284	9	64	250	116	1	0	7	38	27	22
APOL4 ENSG00000100336	12	22	31	45	6	84	2	87	69	14
APOL6 ENSG00000221963	56	0	93	1	8	8	0	14	6	57
APOLD1 ENSG00000178878	6	19	3	2	5	0	45	5	1	0
APOM ENSG00000204444	10	0	2	4	1	0	1	3	3	8
APOO ENSG00000184831	0	1	3	4	2	0	0	4	0	7
APOOL ENSG00000155008	3	13	0	25	15	1	11	0	11	11
APP ENSG00000142192	906	564	101	179	233	1100	0	844	362	293
APPBP2 ENSG00000062725	0	1	2	1	0	26	0	7	65	32
APPL1 ENSG00000157500	3	3	0	14	0	39	5	8	17	11
APPL2 ENSG00000136044	0	47	14	1	138	28	15	128	62	89
APRT ENSG00000198931	377	58	493	514	410	207	120	45	120	128
APTX ENSG00000137074	14	58	102	75	26	24	0	12	159	5
AQP1 ENSG00000240583	634	104	399	23	13	2	565	41	11	7
AQP10 ENSG00000143595	0	0	0	0	3	0	1	0	0	2
AQP11 ENSG00000178301	0	0	0	0	0	0	0	0	0	0
AQP2 ENSG00000167580	91	0	31	203	0	2	6	0	0	11
AQP3 ENSG00000165272	2	18204	849	88	50	863	988	374	441	668
AQP4 ENSG00000171885	0	0	0	0	0	1	0	0	0	7
AQP5 ENSG00000161798	0	4	3	44	1	1	5	1	2	3
AQP6 ENSG00000086159	0	0	0	5	1	0	0	0	0	0
AQP7 ENSG00000165269	1	6	1	1	10	3	0	2	0	0
AQP9 ENSG00000103569	0	2	1	1	0	0	0	0	0	0
AQR ENSG00000021776	1	32	0	4	35	5	94	65	5	54
AR ENSG00000169083	293	11	17	515	382	12	98	18	174	36
ARAF ENSG00000078061	65	28	311	0	141	77	41	6	6	49
ARAP1 ENSG00000186635	117	7	10	11	69	22	3	64	62	45
ARAP2 ENSG00000047365	0	5	0	0	1	14	3	0	7	0
ARAP3 ENSG00000120318	42	32	189	21	17	3	24	5	1	148
ARC ENSG00000198576	0	6	0	2	5	0	64	1	0	0
ARCN1 ENSG00000095139	2	77	15	29	9	8	13	57	81	116
AREG ENSG00000109321	0	181	2	0	0	5	2	0	0	2
AREL1 ENSG00000119682	66	74	85	37	13	13	22	18	69	73
ARF1 ENSG00000143761	60	247	7	1	161	152	95	132	147	143
ARF3 ENSG00000134287	58	280	2	556	286	37	389	112	221	63
ARF4 ENSG00000168374	44	343	0	17	175	26	17	111	57	4
ARF5 ENSG00000004059	6	16	20	0	2	30	0	9	12	12
ARF6 ENSG00000165527	2	146	6	2	30	220	34	40	11	1
ARFGAP1 ENSG00000101199	14	29	124	102	84	127	53	27	4	19
ARFGAP2 ENSG00000149182	2	53	455	33	91	16	49	45	109	78
ARFGAP3 ENSG00000242247	1	30	0	0	39	46	16	34	18	0
ARFGEF1 ENSG00000066777	43	24	0	1	7	0	0	10	0	5
ARFGEF2 ENSG00000124198	0	0	5	5	30	1	9	1	9	6
ARFGEF3 ENSG00000112379	1	12	2	13	48	14	44	97	32	16
ARFIP1 ENSG00000164144	1	46	7	1	0	1	2	0	17	1
ARFIP2 ENSG00000132254	178	125	16	43	22	67	3	98	47	35
ARFRP1 ENSG00000101246	168	5	241	0	6	5	141	72	103	71
ARG2 ENSG00000081181	3	16	1	0	41	133	2	74	83	15
ARGFX ENSG00000186103	0	0	0	0	0	0	0	0	0	0
ARGLU1 ENSG00000134884	0	120	0	15	130	88	13	93	133	209
ARHGAP1 ENSG00000175220	1118	16	11	14	178	61	147	498	149	219
ARHGAP10 ENSG00000071205	121	0	111	0	2	4	4	10	7	3
ARHGAP11A ENSG00000198826	0	0	1	0	0	0	0	0	1	0
ARHGAP11B ENSG00000187951	0	0	1	1	0	0	1	0	3	0
ARHGAP12 ENSG00000165322	1	10	0	2	3	26	1	41	1	0
ARHGAP15 ENSG00000075884	1	0	0	0	2	1	0	0	1	11
ARHGAP17 ENSG00000140750	38	82	1	5	75	19	9	11	60	8
ARHGAP18 ENSG00000146376	0	4	0	0	0	0	7	31	0	8
ARHGAP19 ENSG00000213390	2	28	10	2	30	31	5	6	0	2
ARHGAP20 ENSG00000137727	0	0	0	2	1	2	24	0	3	0
ARHGAP21 ENSG00000107863	2	3	2	53	1	7	2	1	4	16
ARHGAP22 ENSG00000128805	0	0	0	6	0	0	1	9	3	4
ARHGAP23 ENSG00000275832	7	152	5	126	6	1	132	0	5	25
ARHGAP24 ENSG00000138639	3	2	0	0	0	0	0	0	0	0
ARHGAP25 ENSG00000163219	0	12	40	1	3	7	4	8	18	13
ARHGAP26 ENSG00000145819	0	32	122	4	1	2	6	55	9	7
ARHGAP27 ENSG00000159314	23	384	71	52	74	75	23	357	50	71
ARHGAP28 ENSG00000088756	7	0	12	2	5	0	5	0	0	2
ARHGAP29 ENSG00000137962	1	0	10	1	15	0	10	9	36	4
ARHGAP30 ENSG00000186517	0	7	0	113	9	0	43	0	0	17
ARHGAP31 ENSG00000031081	35	5	48	4	3	5	11	0	0	2
ARHGAP32 ENSG00000134909	2	318	4	4	123	185	10	170	11	6
ARHGAP33 ENSG00000004777	7	5	7	11	1	6	4	70	24	32
ARHGAP35 ENSG00000160007	0	4	209	16	0	47	3	44	5	71
ARHGAP36 ENSG00000147256	0	0	0	1	0	0	1	0	0	0
ARHGAP39 ENSG00000147799	0	0	6	10	51	6	26	20	24	0
ARHGAP4 ENSG00000089820	101	3	84	19	4	6	38	62	2	62
ARHGAP40 ENSG00000124143	0	0	16	0	6	1	35	54	30	2
ARHGAP42 ENSG00000165895	2	0	0	0	1	0	0	10	0	0
ARHGAP44 ENSG00000006740	1	70	1	15	13	3	4	0	11	32
ARHGAP45 ENSG00000180448	3	1	85	35	3	38	57	4	0	1
ARHGAP5 ENSG00000100852	11	29	5	0	0	51	10	17	0	9
ARHGAP6 ENSG00000047648	7	0	5	0	57	170	7	12	21	4
ARHGAP8 ENSG00000241484	0	3	6	2	1	10	4	59	39	2
ARHGAP9 ENSG00000123329	1	0	6	17	3	1	80	23	2	0
ARHGDIA ENSG00000141522	556	297	632	301	492	329	591	469	377	184
ARHGDIB ENSG00000111348	484	558	53	161	12	118	132	463	34	26
ARHGDIG ENSG00000242173	1	1	0	0	0	0	4	1	0	1
ARHGEF1 ENSG00000076928	19	36	73	115	77	30	19	178	28	57
ARHGEF10 ENSG00000104728	0	0	0	10	4	1	2	0	12	0
ARHGEF10L ENSG00000074964	5	256	25	10	5	68	14	6	4	58
ARHGEF11 ENSG00000132694	49	8	26	3	7	151	33	91	69	34
ARHGEF12 ENSG00000196914	3	30	7	7	22	28	2	82	58	1
ARHGEF15 ENSG00000198844	35	1	3	2	6	0	0	2	1	19
ARHGEF16 ENSG00000130762	1	24	8	0	41	4	111	68	67	9
ARHGEF17 ENSG00000110237	115	2	1	31	49	39	151	173	3	0
ARHGEF19 ENSG00000142632	0	20	12	8	36	8	14	4	10	88
ARHGEF2 ENSG00000116584	124	67	209	253	19	200	4	8	19	28
ARHGEF25 ENSG00000240771	81	0	1	179	1	1	1	5	10	0
ARHGEF26 ENSG00000114790	1	19	0	2	0	6	5	0	6	24
ARHGEF28 ENSG00000214944	0	48	5	1	68	9	16	24	0	16
ARHGEF3 ENSG00000163947	5	5	1	4	12	14	0	43	10	25
ARHGEF33 ENSG00000214694	1	0	0	2	3	1	0	0	0	0
ARHGEF35 ENSG00000213214	0	0	0	1	4	2	0	0	0	0
ARHGEF37 ENSG00000183111	34	12	19	27	90	14	1	54	169	17
ARHGEF38 ENSG00000236699	1	2	0	2	2	0	0	2	1	3
ARHGEF39 ENSG00000137135	0	5	0	1	0	8	0	0	0	0
ARHGEF4 ENSG00000136002	1	0	42	111	24	6	0	4	0	1
ARHGEF40 ENSG00000165801	367	4	12	45	10	14	37	5	11	52
ARHGEF5 ENSG00000050327	2	24	1	13	21	47	25	30	21	43
ARHGEF6 ENSG00000129675	0	11	4	0	1	1	0	2	0	12
ARHGEF7 ENSG00000102606	32	202	107	67	186	318	29	14	151	30
ARHGEF9 ENSG00000131089	172	6	4	2	22	4	5	0	43	0
ARID1A ENSG00000117713	0	62	1	90	75	0	17	88	52	4
ARID1B ENSG00000049618	12	7	93	38	9	16	20	65	0	1
ARID2 ENSG00000189079	12	10	1	0	2	0	0	5	3	8
ARID3A ENSG00000116017	52	1	3	0	4	0	1	4	0	1
ARID3B ENSG00000179361	4	1	19	18	1	2	0	1	0	36
ARID4A ENSG00000032219	0	25	14	3	8	4	6	3	4	4
ARID4B ENSG00000054267	4	23	0	2	0	6	15	8	54	5
ARID5A ENSG00000196843	843	104	203	36	1	139	747	251	1	19
ARID5B ENSG00000150347	5	40	0	1	0	27	56	37	50	17
ARIH1 ENSG00000166233	94	225	6	16	82	41	11	17	87	91
ARIH2 ENSG00000177479	11	89	78	103	56	222	0	72	35	81
ARIH2OS ENSG00000221883	45	0	10	2	1	1	7	5	4	0
ARL1 ENSG00000120805	61	159	19	35	237	293	0	88	7	6
ARL10 ENSG00000175414	4	2	0	34	0	5	1	4	4	0
ARL11 ENSG00000152213	0	1	2	4	0	3	1	0	0	0
ARL13B ENSG00000169379	26	2	8	1	2	1	2	3	1	9
ARL14 ENSG00000179674	1	64	0	0	0	0	0	4	0	0
ARL14EP ENSG00000152219	11	2	9	0	5	15	14	0	0	43
ARL15 ENSG00000185305	20	0	0	0	6	20	2	3	0	0
ARL16 ENSG00000214087	372	57	423	37	197	60	3	10	21	2
ARL17A ENSG00000185829	5	10	0	1	11	7	4	0	43	2
ARL17B ENSG00000228696	0	12	1	1	24	1	8	5	3	1
ARL2 ENSG00000213465	166	0	47	143	84	37	31	5	6	36
ARL2BP ENSG00000102931	5	3	0	0	30	1	30	10	12	0
ARL3 ENSG00000138175	17	2	249	314	84	39	1	26	77	73
ARL4A ENSG00000122644	1	7	0	0	0	1	0	3	0	0
ARL4C ENSG00000188042	1	5	14	117	48	51	1	90	13	15
ARL4D ENSG00000175906	24	87	3	1	4	5	18	5	10	167
ARL5A ENSG00000162980	10	0	5	5	0	9	12	0	10	7
ARL5B ENSG00000165997	20	10	4	5	5	2	6	1	6	7
ARL6 ENSG00000113966	0	0	1	0	3	5	1	4	0	0
ARL6IP1 ENSG00000170540	0	64	0	4	34	34	0	23	8	16
ARL6IP4 ENSG00000182196	56	45	12	305	41	42	10	14	48	55
ARL6IP5 ENSG00000144746	5	18	8	51	39	2	4	16	13	21
ARL6IP6 ENSG00000177917	1	8	4	2	12	0	0	29	1	8
ARL8A ENSG00000143862	33	26	124	0	3	15	2	48	92	115
ARL8B ENSG00000134108	30	17	4	26	3	1	43	0	53	3
ARL9 ENSG00000196503	12	2	0	2	0	0	0	1	0	0
ARMC1 ENSG00000104442	3	0	24	0	1	2	7	2	1	2
ARMC10 ENSG00000170632	12	30	0	24	4	12	3	6	16	4
ARMC12 ENSG00000157343	10	1	3	7	0	0	0	0	0	0
ARMC2 ENSG00000118690	1	5	0	0	0	0	0	2	1	0
ARMC4 ENSG00000169126	2	0	1	2	0	0	3	1	1	2
ARMC5 ENSG00000140691	1	2	49	1	19	43	52	8	1	1
ARMC6 ENSG00000105676	26	33	106	59	6	74	11	0	14	45
ARMC7 ENSG00000125449	64	1	49	20	25	6	8	41	31	9
ARMC8 ENSG00000114098	0	21	1	1	55	6	44	20	10	41
ARMC9 ENSG00000135931	23	3	17	69	6	0	0	0	6	2
ARMCX1 ENSG00000126947	5	2	0	8	4	0	1	19	1	1
ARMCX2 ENSG00000184867	37	12	6	2	28	15	2	0	17	1
ARMCX3 ENSG00000102401	3	60	34	3	6	14	9	27	5	1
ARMCX4 ENSG00000196440	5	28	5	0	9	16	6	10	12	44
ARMCX5 ENSG00000125962	0	1	2	1	21	2	1	0	1	2
ARMCX6 ENSG00000198960	0	3	7	1	44	15	19	34	1	2
ARMT1 ENSG00000146476	4	6	2	4	0	31	5	5	0	16
ARNT ENSG00000143437	30	12	24	69	122	127	197	1	64	5
ARNT2 ENSG00000172379	3	0	2	2	10	0	0	25	0	0
ARNTL ENSG00000133794	0	0	0	0	0	3	0	0	0	0
ARNTL2 ENSG00000029153	0	51	0	1	0	0	0	0	6	1
ARPC1A ENSG00000241685	5	183	2	4	1	99	16	32	93	104
ARPC1B ENSG00000130429	53	106	264	27	73	55	158	119	9	31
ARPC2 ENSG00000163466	185	264	45	68	43	65	46	9	86	33
ARPC3 ENSG00000111229	27	199	0	59	260	155	0	575	212	244
ARPC4 ENSG00000241553	323	186	30	13	122	37	213	134	63	106
ARPC5 ENSG00000162704	6	51	0	2	5	47	116	100	0	1
ARPC5L ENSG00000136950	13	196	110	1	17	75	132	141	8	13
ARPIN ENSG00000242498	0	15	96	12	35	1	27	37	4	42
ARPP19 ENSG00000128989	4	50	40	2	3	10	73	38	28	0
ARRB1 ENSG00000137486	20	2	52	163	71	0	3	196	4	80
ARRB2 ENSG00000141480	3	51	131	21	0	45	103	70	10	20
ARRDC1 ENSG00000197070	146	115	1	33	43	105	132	120	53	107
ARRDC2 ENSG00000105643	61	78	88	2	31	75	142	84	16	29
ARRDC3 ENSG00000113369	15	138	1	48	0	43	85	3	0	3
ARRDC4 ENSG00000140450	2	19	3	16	1	3	5	0	14	0
ARRDC5 ENSG00000205784	0	1	0	0	1	0	2	0	3	0
ARSA ENSG00000100299	69	6	248	65	67	3	7	194	57	65
ARSB ENSG00000113273	12	0	0	63	0	5	0	8	0	4
ARSD ENSG00000006756	67	210	10	260	118	59	65	134	90	54
ARSE ENSG00000157399	1	1	1	0	0	2	0	0	0	1
ARSG ENSG00000141337	14	0	5	7	3	22	9	1	5	1
ARSI ENSG00000183876	2	0	29	2	0	0	1	2	0	0
ARSJ ENSG00000180801	1	2	4	0	9	0	1	60	6	3
ARSK ENSG00000164291	2	0	2	4	1	2	7	0	0	1
ART3 ENSG00000156219	0	0	0	2	0	0	0	0	0	0
ART4 ENSG00000111339	0	0	0	0	0	0	0	1	1	0
ART5 ENSG00000167311	2	0	7	1	2	5	0	1	0	7
ARTN ENSG00000117407	1	16	1	11	0	5	2	0	5	2
ARV1 ENSG00000173409	0	35	23	10	5	1	2	10	10	6
ARVCF ENSG00000099889	40	28	137	0	18	15	10	41	7	47
ARX ENSG00000004848	1	20	0	1	0	0	0	0	22	2
ASAH1 ENSG00000104763	37	259	2	45	194	105	35	460	3	62
ASAH2 ENSG00000188611	0	1	0	0	0	0	0	0	0	0
ASAH2B ENSG00000204147	0	21	1	0	1	1	0	2	1	0
ASAP1 ENSG00000153317	2	4	1	91	0	7	1	4	0	8
ASAP2 ENSG00000151693	5	32	11	2	0	3	4	5	4	1
ASAP3 ENSG00000088280	10	7	136	9	37	29	10	83	48	42
ASB1 ENSG00000065802	15	79	53	104	47	7	13	101	0	0
ASB11 ENSG00000165192	0	1	0	0	0	0	0	0	0	0
ASB12 ENSG00000198881	1	0	0	0	0	0	0	0	0	5
ASB13 ENSG00000196372	47	19	37	0	33	1	3	10	2	1
ASB14 ENSG00000239388	0	0	0	0	0	0	0	1	0	0
ASB18 ENSG00000182177	0	0	0	5	0	0	0	0	0	43
ASB2 ENSG00000100628	255	9	1	3	17	47	21	33	0	14
ASB3 ENSG00000115239	7	0	0	1	4	17	2	15	48	3
ASB4 ENSG00000005981	0	0	0	0	0	0	0	2	0	0
ASB5 ENSG00000164122	0	0	0	2	0	0	1	0	0	0
ASB6 ENSG00000148331	2	26	122	31	2	2	27	3	62	56
ASB7 ENSG00000183475	9	0	5	0	0	1	0	71	0	4
ASB8 ENSG00000177981	8	2	0	114	55	17	5	67	60	37
ASB9 ENSG00000102048	0	0	0	0	0	0	1	0	0	0
ASCC1 ENSG00000138303	0	9	0	0	31	0	33	9	0	6
ASCC2 ENSG00000100325	16	115	205	95	135	82	2	0	43	8
ASCC3 ENSG00000112249	5	32	0	0	72	5	0	6	3	5
ASCL1 ENSG00000139352	4	3	0	1	0	1	2	4	2	1
ASCL2 ENSG00000183734	16	1	10	2	7	6	27	8	1	22
ASCL3 ENSG00000176009	0	0	0	0	0	0	0	0	0	0
ASCL5 ENSG00000232237	0	1	0	0	0	0	0	0	0	0
ASF1A ENSG00000111875	0	2	0	2	9	3	4	4	7	0
ASF1B ENSG00000105011	0	5	0	0	1	1	4	0	0	9
ASGR1 ENSG00000141505	2	23	2	1	1	5	57	0	5	8
ASGR2 ENSG00000161944	0	0	0	0	2	1	0	9	0	0
ASH1L ENSG00000116539	181	124	9	8	134	197	14	101	13	123
ASH2L ENSG00000129691	64	4	6	4	1	3	0	5	4	24
ASIC1 ENSG00000110881	56	5	25	18	9	6	8	1	18	11
ASIC3 ENSG00000213199	5	0	0	7	1	4	0	17	4	2
ASIC4 ENSG00000072182	0	1	1	0	0	2	0	2	2	1
ASIP ENSG00000101440	0	0	1	19	0	0	5	6	0	0
ASL ENSG00000126522	23	26	34	7	33	7	119	24	63	18
ASMT ENSG00000196433	1	0	1	0	0	1	0	2	0	0
ASMTL ENSG00000169093	295	4	41	10	90	0	170	143	2	38
ASNA1 ENSG00000198356	222	30	48	10	184	101	8	19	1	112
ASNS ENSG00000070669	226	2	20	20	83	58	166	46	25	11
ASNSD1 ENSG00000138381	1	1	3	5	3	62	1	5	28	0
ASPA ENSG00000108381	69	0	8	8	0	1	1	0	0	5
ASPG ENSG00000166183	2	1	6	7	2	1	9	13	0	0
ASPH ENSG00000198363	0	102	10	2	12	2	2	30	26	47
ASPHD1 ENSG00000174939	11	0	3	7	1	0	2	0	2	0
ASPHD2 ENSG00000128203	2	1	5	0	0	4	0	11	0	22
ASPM ENSG00000066279	0	1	0	1	1	0	0	0	0	1
ASPN ENSG00000106819	0	1	0	0	0	0	0	0	0	1
ASPRV1 ENSG00000244617	0	2	0	11	1	0	2	6	0	0
ASPSCR1 ENSG00000169696	140	90	171	19	56	21	17	46	1	36
ASRGL1 ENSG00000162174	1	1	13	5	49	50	16	75	31	3
ASS1 ENSG00000130707	157	1915	1870	180	1	10	182	123	61	261
ASTE1 ENSG00000034533	2	20	2	1	17	0	2	23	18	0
ASTN2 ENSG00000148219	46	2	12	7	8	1	69	39	138	17
ASUN ENSG00000064102	1	5	0	6	0	0	2	1	7	1
ASXL1 ENSG00000171456	129	33	9	7	149	111	76	45	61	0
ASXL2 ENSG00000143970	6	13	1	30	4	2	1	0	0	31
ASXL3 ENSG00000141431	0	0	0	2	0	2	4	4	0	0
ASZ1 ENSG00000154438	0	0	0	0	0	0	0	0	0	0
ATAD1 ENSG00000138138	5	26	2	0	0	15	8	2	17	2
ATAD2 ENSG00000156802	0	2	0	0	3	2	6	35	0	0
ATAD2B ENSG00000119778	8	6	3	2	2	0	2	12	25	10
ATAD3A ENSG00000197785	2	9	11	97	0	33	30	122	51	4
ATAD3B ENSG00000160072	2	105	127	51	1	8	65	4	74	68
ATAD3C ENSG00000215915	20	2	0	34	0	1	1	0	0	1
ATAD5 ENSG00000176208	1	0	8	0	8	1	0	0	0	0
ATAT1 ENSG00000137343	28	68	3	14	133	0	3	1	49	7
ATCAY ENSG00000167654	8	0	1	1	0	1	0	0	0	0
ATE1 ENSG00000107669	4	22	3	0	11	40	0	6	0	0
ATF1 ENSG00000123268	3	0	1	1	2	0	1	2	1	5
ATF2 ENSG00000115966	6	12	9	2	23	0	0	0	13	10
ATF3 ENSG00000162772	52	1528	2	7	155	5933	2600	2802	25	2458
ATF4 ENSG00000128272	120	710	27	255	676	556	632	544	109	252
ATF5 ENSG00000169136	4	60	15	26	6	89	43	72	45	11
ATF6 ENSG00000118217	6	37	27	6	0	121	5	24	18	7
ATF6B ENSG00000213676	2	54	2	0	76	1	4	53	102	1
ATF7 ENSG00000170653	0	11	4	15	4	1	30	0	54	16
ATF7IP ENSG00000171681	1	21	4	9	41	3	4	8	1	17
ATF7IP2 ENSG00000166669	0	29	5	54	1	0	6	1	0	29
ATG10 ENSG00000152348	10	22	49	48	13	0	3	7	8	13
ATG101 ENSG00000123395	80	204	277	353	23	200	69	106	42	42
ATG12 ENSG00000145782	0	74	12	35	15	20	19	1	0	21
ATG13 ENSG00000175224	24	60	197	24	70	77	0	1	153	61
ATG14 ENSG00000126775	26	93	2	45	50	0	7	1	66	5
ATG16L1 ENSG00000085978	66	39	5	7	82	108	91	22	210	72
ATG16L2 ENSG00000168010	19	53	39	2	18	29	28	17	0	13
ATG2A ENSG00000110046	60	156	61	54	19	39	63	60	13	66
ATG2B ENSG00000066739	0	0	0	13	9	46	8	3	19	0
ATG3 ENSG00000144848	0	63	7	36	5	4	0	18	100	0
ATG4A ENSG00000101844	5	62	9	11	51	30	3	0	0	1
ATG4B ENSG00000168397	8	56	143	12	218	33	86	236	80	167
ATG4C ENSG00000125703	0	10	2	1	1	1	4	1	8	0
ATG4D ENSG00000130734	13	2	9	0	9	57	2	92	83	54
ATG5 ENSG00000057663	0	33	4	8	17	1	8	2	0	35
ATG7 ENSG00000197548	31	38	144	51	28	84	11	2	14	6
ATG9A ENSG00000198925	154	35	0	78	47	4	124	75	100	44
ATG9B ENSG00000181652	0	0	0	0	0	0	0	1	0	0
ATHL1 ENSG00000142102	30	4	124	2	42	25	86	132	23	17
ATIC ENSG00000138363	76	1	17	0	58	12	14	8	1	112
ATL1 ENSG00000198513	1	9	1	1	8	18	6	0	2	2
ATL2 ENSG00000119787	49	59	24	2	7	30	75	61	2	67
ATL3 ENSG00000184743	55	0	1	6	6	18	105	47	4	49
ATM ENSG00000149311	18	33	28	10	14	18	27	12	19	30
ATMIN ENSG00000166454	0	3	3	38	22	10	2	19	10	1
ATN1 ENSG00000111676	59	184	611	573	6	320	141	265	262	56
ATOH1 ENSG00000172238	0	0	0	0	0	0	0	1	0	0
ATOH7 ENSG00000179774	0	0	0	0	0	0	0	0	0	1
ATOH8 ENSG00000168874	4	71	600	1	2	239	2	67	4	16
ATOX1 ENSG00000177556	160	37	92	353	208	34	229	24	157	59
ATP10A ENSG00000206190	8	0	27	0	9	1	0	4	2	0
ATP10B ENSG00000118322	0	3	2	0	1	0	0	0	0	0
ATP10D ENSG00000145246	0	1	9	1	1	0	0	2	2	1
ATP11A ENSG00000068650	9	1	0	2	1	1	5	9	3	19
ATP11B ENSG00000058063	3	44	0	4	11	9	9	1	1	15
ATP11C ENSG00000101974	0	0	2	0	5	3	1	5	1	2
ATP12A ENSG00000075673	0	62	1	2	0	24	0	128	1	0
ATP13A1 ENSG00000105726	5	40	105	19	12	6	12	4	167	44
ATP13A2 ENSG00000159363	43	33	16	42	24	10	6	27	57	35
ATP13A3 ENSG00000133657	0	150	0	0	0	159	1	0	0	9
ATP1A1 ENSG00000163399	62	990	886	620	497	1188	438	1082	1055	808
ATP1A2 ENSG00000018625	89	3	0	0	1	0	1	1	0	0
ATP1A3 ENSG00000105409	0	0	0	0	0	0	0	0	0	1
ATP1A4 ENSG00000132681	0	13	1	6	2	0	16	1	2	0
ATP1B1 ENSG00000143153	1	438	8	0	19	159	36	196	23	48
ATP1B2 ENSG00000129244	8	0	0	39	6	0	0	0	0	30
ATP1B3 ENSG00000069849	54	116	198	9	0	135	78	6	37	43
ATP23 ENSG00000166896	0	0	0	0	1	0	0	1	0	2
ATP2A1 ENSG00000196296	0	0	0	0	0	0	1	0	0	1
ATP2A2 ENSG00000174437	0	231	0	18	89	177	177	100	171	16
ATP2A3 ENSG00000074370	30	111	121	115	48	18	52	74	10	21
ATP2B1 ENSG00000070961	2	335	0	2	7	21	7	0	12	8
ATP2B2 ENSG00000157087	0	0	0	0	0	0	0	0	1	0
ATP2B4 ENSG00000058668	0	2	10	18	6	32	36	5	2	4
ATP2C1 ENSG00000017260	15	61	5	0	24	8	8	37	72	28
ATP2C2 ENSG00000064270	16	62	22	1	74	7	8	24	46	34
ATP5SL ENSG00000105341	12	19	4	50	44	2	3	76	28	0
ATP6AP1 ENSG00000071553	445	135	814	48	326	42	364	89	254	143
ATP6AP1L ENSG00000205464	26	0	0	4	20	1	6	2	11	0
ATP6AP2 ENSG00000182220	65	0	0	23	13	42	6	96	31	44
ATP6V0A1 ENSG00000033627	29	50	283	63	137	45	49	21	14	27
ATP6V0A2 ENSG00000185344	0	25	0	1	2	0	5	21	44	4
ATP6V0A4 ENSG00000105929	0	1	0	0	1	1	1	3	1	0
ATP6V0B ENSG00000117410	132	192	382	101	465	266	64	105	153	145
ATP6V0D1 ENSG00000159720	42	18	329	3	224	8	20	129	41	51
ATP6V0D2 ENSG00000147614	0	1	0	1	0	24	0	1	0	0
ATP6V0E1 ENSG00000113732	916	183	142	366	439	319	13	3	321	68
ATP6V0E2 ENSG00000171130	13	1	133	1	76	49	13	16	43	2
ATP6V1A ENSG00000114573	1	0	6	19	30	5	1	0	13	4
ATP6V1B1 ENSG00000116039	2	1	0	4	1	70	1	2	5	1
ATP6V1B2 ENSG00000147416	73	55	134	125	53	59	19	30	46	30
ATP6V1C1 ENSG00000155097	5	0	5	14	15	2	8	0	41	5
ATP6V1C2 ENSG00000143882	1	13	3	35	9	6	10	7	17	2
ATP6V1D ENSG00000100554	7	32	64	23	0	21	14	10	8	8
ATP6V1E1 ENSG00000131100	404	153	34	25	98	27	99	238	74	194
ATP6V1E2 ENSG00000250565	6	16	21	3	0	8	2	0	5	0
ATP6V1F ENSG00000128524	0	97	210	472	44	137	402	130	54	46
ATP6V1G1 ENSG00000136888	1	107	0	6	17	45	39	16	115	43
ATP6V1G3 ENSG00000151418	0	0	0	0	0	0	0	0	0	0
ATP6V1H ENSG00000047249	113	48	19	5	101	26	4	2	170	163
ATP7A ENSG00000165240	0	63	2	4	2	4	0	23	2	1
ATP7B ENSG00000123191	0	4	2	0	0	0	1	24	7	1
ATP8A1 ENSG00000124406	0	1	0	3	25	14	1	3	3	2
ATP8A2 ENSG00000132932	5	0	0	1	0	2	0	2	0	0
ATP8B1 ENSG00000081923	2	256	4	0	14	43	3	30	25	56
ATP8B2 ENSG00000143515	43	0	8	12	20	73	30	77	10	4
ATP8B3 ENSG00000130270	0	15	4	6	0	4	0	1	0	5
ATP8B4 ENSG00000104043	1	0	1	0	1	0	0	0	0	0
ATP9A ENSG00000054793	10	110	1	0	3	115	1	17	37	11
ATP9B ENSG00000166377	72	47	6	1	8	6	3	35	77	0
ATPIF1 ENSG00000130770	20	227	34	5	64	48	25	94	250	147
ATR ENSG00000175054	3	0	1	34	0	9	13	1	0	2
ATRAID ENSG00000138085	483	18	38	69	99	12	1	70	6	24
ATRIP ENSG00000164053	0	0	0	0	0	0	0	0	0	0
ATRIP ENSG00000282827	2	1	0	0	0	0	0	0	0	0
ATRN ENSG00000088812	35	5	2	7	0	7	14	0	8	8
ATRNL1 ENSG00000107518	2	0	8	21	0	0	0	0	1	0
ATRX ENSG00000085224	26	2	0	10	2	1	45	19	32	4
ATXN1 ENSG00000124788	19	24	10	4	1	30	23	0	61	0
ATXN10 ENSG00000130638	0	78	1	32	5	10	1	58	15	71
ATXN1L ENSG00000224470	0	33	7	0	0	21	1	16	4	0
ATXN2 ENSG00000204842	42	174	35	19	8	3	8	7	13	24
ATXN2L ENSG00000168488	301	240	377	266	165	171	18	38	23	137
ATXN3 ENSG00000066427	51	10	2	6	7	133	12	86	58	66
ATXN7 ENSG00000163635	24	0	1	4	2	19	1	10	0	4
ATXN7L1 ENSG00000146776	0	8	0	0	2	0	0	36	2	2
ATXN7L2 ENSG00000162650	30	3	0	24	4	0	7	0	22	8
ATXN7L3 ENSG00000087152	20	13	169	0	64	7	43	43	47	44
ATXN7L3B ENSG00000253719	33	89	275	264	0	98	19	24	174	58
AUH ENSG00000148090	0	0	1	0	0	0	38	1	20	0
AUNIP ENSG00000127423	0	0	0	0	0	0	0	0	0	0
AUP1 ENSG00000115307	94	383	37	200	121	35	268	180	51	173
AURKA ENSG00000087586	0	1	0	0	3	0	3	0	2	0
AURKAIP1 ENSG00000175756	203	138	207	50	178	135	22	73	92	3
AURKB ENSG00000178999	0	0	0	1	1	0	0	2	1	3
AURKC ENSG00000105146	0	1	0	1	3	0	1	2	0	0
AUTS2 ENSG00000158321	19	35	68	21	1	87	0	42	14	10
AVEN ENSG00000169857	6	31	40	3	6	2	9	0	5	1
AVIL ENSG00000135407	0	1	0	1	0	1	0	0	2	2
AVL9 ENSG00000105778	2	0	7	5	0	33	32	35	6	0
AVP ENSG00000101200	0	0	0	0	1	0	0	0	0	1
AVPI1 ENSG00000119986	112	191	148	74	167	127	28	123	176	128
AVPR1A ENSG00000166148	0	3	0	1	0	0	0	0	0	0
AVPR2 ENSG00000126895	1	2	0	0	0	0	1	3	0	0
AXDND1 ENSG00000162779	0	3	2	10	1	1	0	0	0	1
AXIN1 ENSG00000103126	74	164	18	20	0	145	21	55	60	89
AXIN2 ENSG00000168646	4	31	0	0	45	2	0	27	3	38
AXL ENSG00000167601	548	38	385	53	6	140	743	18	16	44
AZGP1 ENSG00000160862	706	0	2630	16	1876	2300	763	3403	2522	156
AZI2 ENSG00000163512	1	0	3	19	6	4	2	9	3	35
AZIN1 ENSG00000155096	3	89	0	0	2	76	6	0	0	8
AZIN2 ENSG00000142920	27	0	0	7	6	3	10	1	12	0
AZU1 ENSG00000172232	0	0	0	1	0	6	0	0	0	0
B2M ENSG00000166710	0	2067	21	325	2729	2220	758	1238	1486	1714
B3GALNT1 ENSG00000169255	0	0	0	0	8	0	4	1	3	0
B3GALNT2 ENSG00000162885	0	3	37	2	3	2	1	6	4	1
B3GALT1 ENSG00000172318	0	0	2	0	0	0	0	0	0	0
B3GALT2 ENSG00000162630	1	0	0	0	0	0	1	0	0	0
B3GALT4 ENSG00000235863	61	53	78	15	51	12	14	5	1	0
B3GALT5 ENSG00000183778	0	30	0	0	0	1	1	4	7	24
B3GALT6 ENSG00000176022	59	12	18	10	8	13	37	33	34	31
B3GAT1 ENSG00000109956	9	0	1	10	26	8	1	3	8	2
B3GAT2 ENSG00000112309	0	0	0	0	0	0	0	0	0	0
B3GAT3 ENSG00000149541	82	7	170	10	104	13	22	0	54	73
B3GLCT ENSG00000187676	1	8	10	1	0	3	8	18	0	4
B3GNT2 ENSG00000170340	1	2	0	0	2	0	0	12	0	1
B3GNT3 ENSG00000179913	12	172	27	11	10	19	7	57	4	0
B3GNT4 ENSG00000176383	0	13	0	1	0	3	1	0	0	1
B3GNT5 ENSG00000176597	23	50	7	22	5	34	1	7	0	1
B3GNT7 ENSG00000156966	1	0	11	16	7	1	70	33	0	5
B3GNT8 ENSG00000177191	6	5	0	50	0	8	24	1	15	1
B3GNT9 ENSG00000237172	51	3	1	84	15	0	0	0	11	18
B3GNTL1 ENSG00000175711	28	0	3	0	47	4	10	1	4	6
B4GALNT1 ENSG00000135454	1	0	3	46	1	7	5	0	0	2
B4GALNT3 ENSG00000139044	107	93	15	2	1	19	3	0	24	1
B4GALNT4 ENSG00000182272	0	3	0	2	2	30	0	33	0	0
B4GALT1 ENSG00000086062	23	789	92	17	24	37	230	163	192	3
B4GALT2 ENSG00000117411	82	61	54	442	8	25	0	21	0	35
B4GALT3 ENSG00000158850	19	60	150	88	70	2	12	103	55	86
B4GALT4 ENSG00000121578	4	1112	2	10	22	10	5	13	3	52
B4GALT5 ENSG00000158470	1	343	3	5	15	108	13	6	5	11
B4GALT6 ENSG00000118276	0	2	0	23	0	1	2	0	0	3
B4GALT7 ENSG00000027847	44	35	117	54	96	3	68	3	20	1
B4GAT1 ENSG00000174684	418	1	31	520	77	4	16	26	18	0
B9D1 ENSG00000108641	20	6	10	104	36	2	15	2	44	4
B9D2 ENSG00000123810	35	2	12	12	26	15	24	35	18	13
BAALC ENSG00000164929	0	1	0	0	1	4	12	0	0	0
BAAT ENSG00000136881	0	1	0	0	0	0	0	1	0	0
BABAM1 ENSG00000105393	12	61	136	165	19	17	81	37	70	4
BACE1 ENSG00000186318	220	16	28	22	19	62	11	15	12	28
BACE2 ENSG00000182240	12	222	221	42	72	72	2	413	127	54
BACH1 ENSG00000156273	0	0	8	7	0	5	10	15	10	3
BACH2 ENSG00000112182	4	0	1	32	1	0	1	0	1	0
BAD ENSG00000002330	98	123	201	231	141	46	89	61	27	27
BAG1 ENSG00000107262	18	1166	686	25	30	461	381	792	210	272
BAG2 ENSG00000112208	11	10	4	13	1	2	6	8	1	8
BAG3 ENSG00000151929	42	184	50	33	10	298	160	143	7	153
BAG4 ENSG00000156735	2	1	7	1	0	1	5	0	0	0
BAG5 ENSG00000166170	3	78	12	0	54	13	4	4	1	2
BAG6 ENSG00000204463	555	232	366	4	188	207	37	232	170	302
BAHCC1 ENSG00000266074	12	1	8	7	10	34	30	14	5	0
BAHD1 ENSG00000140320	78	34	13	28	65	41	9	29	15	1
BAIAP2 ENSG00000175866	18	394	348	12	11	573	15	317	80	26
BAIAP2L1 ENSG00000006453	36	592	270	40	153	87	3	47	59	38
BAIAP2L2 ENSG00000128298	0	17	0	0	2	3	0	1	22	3
BAIAP3 ENSG00000007516	6	5	5	1	7	1	75	3	68	21
BAK1 ENSG00000030110	8	61	141	114	1	6	1	33	4	26
BAMBI ENSG00000095739	0	47	1	2	8	0	0	2	13	2
BANF1 ENSG00000175334	253	256	38	180	54	41	8	125	177	138
BANK1 ENSG00000153064	0	0	0	0	0	12	0	0	1	2
BANP ENSG00000172530	114	0	0	3	13	24	41	15	19	6
BAP1 ENSG00000163930	77	93	189	41	59	99	43	132	211	119
BARD1 ENSG00000138376	0	2	0	0	7	12	5	6	0	4
BARX1 ENSG00000131668	0	0	3	0	0	3	0	3	0	0
BARX2 ENSG00000043039	7	18	0	0	0	3	10	4	2	84
BASP1 ENSG00000176788	0	4	1	9	56	36	4	54	24	4
BATF ENSG00000156127	2	22	25	5	2	2	22	2	7	3
BATF2 ENSG00000168062	1	1	16	17	5	0	0	2	11	2
BATF3 ENSG00000123685	13	0	10	2	4	13	3	5	35	18
BAX ENSG00000087088	0	8	0	3	54	26	6	7	30	9
BAZ1A ENSG00000198604	2	48	2	2	3	12	4	7	0	28
BAZ1B ENSG00000009954	13	167	130	130	3	21	159	9	92	24
BAZ2A ENSG00000076108	26	321	63	9	144	7	52	46	96	17
BAZ2B ENSG00000123636	70	37	3	2	22	0	66	5	3	15
BBC3 ENSG00000105327	9	37	4	1	7	2	4	40	1	10
BBIP1 ENSG00000214413	0	6	0	0	32	1	0	14	27	0
BBOF1 ENSG00000119636	1	0	3	0	2	2	2	2	1	0
BBOX1 ENSG00000129151	1	0	0	0	1	0	1	0	0	0
BBS1 ENSG00000174483	7	0	2	4	1	0	0	2	4	8
BBS10 ENSG00000179941	4	0	0	3	0	12	0	0	5	5
BBS12 ENSG00000181004	2	0	1	0	0	0	0	0	0	0
BBS2 ENSG00000125124	43	12	1	18	64	23	6	1	120	5
BBS4 ENSG00000140463	23	1	6	73	27	31	29	2	33	50
BBS5 ENSG00000163093	16	0	7	2	1	22	1	2	4	1
BBS7 ENSG00000138686	26	0	4	1	0	4	2	12	2	0
BBS9 ENSG00000122507	0	33	6	0	1	5	4	6	9	13
BBX ENSG00000114439	4	13	9	45	4	73	14	3	17	31
BCAM ENSG00000187244	3	133	91	16	440	248	148	460	725	81
BCAN ENSG00000132692	0	0	0	5	1	0	0	0	0	0
BCAP29 ENSG00000075790	1	37	0	1	61	13	40	157	83	93
BCAP31 ENSG00000185825	819	288	2264	128	201	54	20	485	138	235
BCAR1 ENSG00000050820	303	384	196	22	129	162	232	23	132	257
BCAR3 ENSG00000137936	1	16	2	0	0	25	0	0	1	6
BCAS1 ENSG00000064787	0	97	20	4	87	20	80	127	1	7
BCAS2 ENSG00000116752	3	10	1	0	0	0	23	1	69	2
BCAS3 ENSG00000141376	1	13	17	158	1	13	0	11	37	1
BCAS4 ENSG00000124243	1	42	167	3	33	22	9	3	5	42
BCAT1 ENSG00000060982	0	1	1	2	0	0	0	0	1	1
BCAT2 ENSG00000105552	171	292	130	25	52	2	208	22	130	57
BCCIP ENSG00000107949	4	12	0	144	29	11	1	9	0	14
BCDIN3D ENSG00000186666	10	0	2	4	13	13	0	0	3	4
BCHE ENSG00000114200	0	0	0	0	0	0	0	0	2	0
BCKDHA ENSG00000248098	2	12	9	14	4	9	27	2	3	3
BCKDHB ENSG00000083123	1	2	0	0	1	1	4	19	4	1
BCKDK ENSG00000103507	163	31	37	39	30	19	79	63	24	102
BCL10 ENSG00000142867	6	300	2	6	13	213	6	3	0	42
BCL11A ENSG00000119866	4	21	25	0	42	20	6	64	36	44
BCL11B ENSG00000127152	0	6	0	2	2	0	0	7	2	0
BCL2 ENSG00000171791	2	47	11	5	115	20	20	0	66	14
BCL2A1 ENSG00000140379	1	0	0	0	0	0	1	0	0	0
BCL2L1 ENSG00000171552	71	256	35	8	270	2	0	22	254	162
BCL2L10 ENSG00000137875	0	0	0	0	0	0	0	0	0	0
BCL2L11 ENSG00000153094	0	1	1	0	43	1	3	0	6	1
BCL2L12 ENSG00000126453	7	15	83	16	7	31	1	69	7	32
BCL2L13 ENSG00000099968	8	124	81	11	12	54	8	45	23	0
BCL2L14 ENSG00000121380	0	6	6	5	2	2	0	11	5	15
BCL2L15 ENSG00000188761	3	21	2	2	3	0	0	0	0	0
BCL2L2 ENSG00000129473	39	100	3	16	128	100	7	48	79	9
BCL3 ENSG00000069399	4	367	35	22	1	417	138	594	44	710
BCL6 ENSG00000113916	210	3	18	8	0	125	22	134	23	104
BCL6B ENSG00000161940	0	1	2	8	4	0	40	0	1	0
BCL7A ENSG00000110987	1	39	0	0	56	7	15	31	57	21
BCL7B ENSG00000106635	58	106	2	19	34	0	4	37	3	181
BCL7C ENSG00000099385	92	41	30	266	4	49	40	13	114	0
BCL9 ENSG00000116128	3	2	0	0	0	3	2	8	16	60
BCL9L ENSG00000186174	0	25	1	30	53	122	5	89	184	96
BCLAF1 ENSG00000029363	3	19	7	30	8	67	84	22	12	4
BCO1 ENSG00000135697	0	0	0	0	0	0	0	0	0	1
BCO2 ENSG00000197580	24	1	1	3	0	1	0	3	0	2
BCOR ENSG00000183337	3	27	0	3	7	13	0	7	15	0
BCORL1 ENSG00000085185	9	0	2	74	23	2	11	3	2	6
BCR ENSG00000186716	32	51	104	267	27	103	3	65	18	47
BCS1L ENSG00000074582	105	17	45	54	105	5	23	66	48	7
BDH1 ENSG00000161267	2	55	127	20	8	42	26	25	41	18
BDH2 ENSG00000164039	1	48	79	98	104	149	5	26	55	106
BDKRB1 ENSG00000100739	8	1	1	0	0	0	1	12	3	1
BDKRB2 ENSG00000168398	5	109	2	2	0	66	236	55	4	14
BDNF ENSG00000176697	0	0	0	0	0	0	1	0	0	0
BDP1 ENSG00000145734	0	12	10	7	1	3	0	36	4	0
BEAN1 ENSG00000166546	1	0	1	0	0	0	0	0	2	0
BECN1 ENSG00000126581	2	24	2	21	4	3	52	21	26	1
BEGAIN ENSG00000183092	17	0	10	12	10	10	41	4	3	10
BEND2 ENSG00000177324	0	0	1	1	0	0	0	0	0	0
BEND3 ENSG00000178409	6	0	1	2	1	0	0	4	11	0
BEND4 ENSG00000188848	0	1	0	0	6	0	0	0	1	12
BEND5 ENSG00000162373	2	6	15	2	2	0	21	4	0	5
BEND6 ENSG00000151917	6	0	0	0	5	0	0	0	0	0
BEND7 ENSG00000165626	2	83	3	0	4	1	1	14	0	18
BEST1 ENSG00000167995	2	38	13	7	16	1	12	0	14	0
BEST3 ENSG00000127325	4	8	1	3	0	0	0	0	0	2
BEST4 ENSG00000142959	0	0	0	1	0	0	0	0	0	0
BET1 ENSG00000105829	1	44	1	1	0	1	18	4	15	5
BET1L ENSG00000177951	164	179	8	14	98	49	19	49	86	66
BEX1 ENSG00000133169	0	0	5	0	1	2	4	1	1	0
BEX2 ENSG00000133134	24	13	9	12	54	12	68	0	103	52
BEX3 ENSG00000166681	0	24	93	201	65	40	29	6	105	11
BEX4 ENSG00000102409	13	140	37	209	58	147	48	13	118	39
BEX5 ENSG00000184515	1	0	12	12	0	30	1	6	0	0
BFAR ENSG00000103429	35	33	13	42	0	6	57	31	2	68
BFSP1 ENSG00000125864	1	0	2	1	0	0	0	3	0	6
BFSP2 ENSG00000170819	0	0	0	0	0	0	0	0	0	0
BGLAP ENSG00000242252	0	0	0	0	0	0	0	1	6	2
BGN ENSG00000182492	1255	14	647	52	110	2	483	28	4	11
BHLHB9 ENSG00000198908	3	0	0	3	3	1	1	0	1	0
BHLHE22 ENSG00000180828	0	0	1	0	0	0	0	0	1	2
BHLHE40 ENSG00000134107	5	194	5	0	78	152	1	185	164	127
BHLHE41 ENSG00000123095	19	95	1	0	3	2	12	5	4	28
BHMT ENSG00000145692	0	2	2	0	0	0	0	0	0	1
BHMT2 ENSG00000132840	0	0	1	33	1	0	3	1	1	0
BICC1 ENSG00000122870	0	1	1	1	2	4	0	3	1	0
BICD1 ENSG00000151746	1	1	1	3	1	0	1	5	1	0
BICD2 ENSG00000185963	38	51	141	5	97	35	38	12	1	16
BICDL1 ENSG00000135127	0	80	4	0	12	9	2	4	6	3
BICDL2 ENSG00000162069	50	286	91	16	4	95	11	62	1	122
BID ENSG00000015475	52	177	11	23	9	34	103	48	10	59
BIK ENSG00000100290	15	390	27	10	196	75	10	147	193	109
BIN1 ENSG00000136717	106	18	1415	305	67	27	1	55	65	51
BIN2 ENSG00000110934	1	1	0	18	0	0	6	20	1	0
BIN3 ENSG00000147439	3	89	115	37	4	6	361	29	0	179
BIRC2 ENSG00000110330	16	29	30	11	58	7	11	2	42	21
BIRC3 ENSG00000023445	14	78	5	11	2	19	17	16	40	24
BIRC5 ENSG00000089685	0	1	7	16	3	0	1	0	7	0
BIRC6 ENSG00000115760	1	12	0	7	0	6	10	16	17	0
BIRC7 ENSG00000101197	2	0	0	3	0	0	1	1	1	1
BIVM ENSG00000134897	1	0	2	13	16	7	2	5	10	0
BLCAP ENSG00000166619	114	381	79	184	40	94	32	14	43	254
BLK ENSG00000136573	2	0	2	1	1	0	5	1	1	0
BLM ENSG00000197299	0	0	3	1	0	2	2	1	0	0
BLMH ENSG00000108578	17	11	14	32	81	6	114	0	28	89
BLNK ENSG00000095585	0	0	3	0	1	0	0	0	16	2
BLOC1S1 ENSG00000135441	107	4	405	184	99	9	1	74	37	78
BLOC1S2 ENSG00000196072	0	10	4	1	0	0	0	0	1	4
BLOC1S3 ENSG00000189114	8	1	3	3	0	3	1	1	0	30
BLOC1S4 ENSG00000186222	4	72	13	137	0	1	2	11	44	30
BLOC1S5 ENSG00000188428	1	7	5	18	0	1	0	0	7	14
BLOC1S6 ENSG00000104164	17	18	7	10	29	27	52	15	16	0
BLVRA ENSG00000106605	65	2	5	87	21	15	79	46	25	75
BLVRB ENSG00000090013	173	1	204	112	228	78	116	254	63	182
BLZF1 ENSG00000117475	24	7	3	4	4	18	1	16	5	2
BMF ENSG00000104081	64	28	57	11	1	6	2	17	9	21
BMI1 ENSG00000168283	5	1	12	3	0	2	4	56	40	6
BMP1 ENSG00000168487	36	18	140	1	4	49	137	86	5	32
BMP10 ENSG00000163217	0	0	0	0	0	0	0	0	0	0
BMP2 ENSG00000125845	0	23	1	0	0	8	5	9	4	1
BMP2K ENSG00000138756	1	0	2	25	0	2	1	1	1	0
BMP3 ENSG00000152785	0	0	0	1	1	5	0	7	0	1
BMP4 ENSG00000125378	23	1	1	118	3	1	0	4	4	9
BMP5 ENSG00000112175	7	0	4	140	0	7	3	12	0	4
BMP6 ENSG00000153162	0	0	0	0	0	5	2	0	0	1
BMP7 ENSG00000101144	49	15	17	83	2	1	42	35	15	100
BMP8B ENSG00000116985	1	0	0	0	0	0	0	0	2	0
BMPER ENSG00000164619	4	0	0	0	1	1	1	1	3	0
BMPR1A ENSG00000107779	0	33	0	1	19	0	7	0	13	1
BMPR1B ENSG00000138696	0	0	4	3	25	2	2	13	2	11
BMPR2 ENSG00000204217	0	0	3	7	3	4	2	39	8	13
BMS1 ENSG00000165733	6	70	0	85	13	11	2	4	29	55
BMT2 ENSG00000164603	4	1	1	0	5	1	0	17	3	0
BMX ENSG00000102010	0	0	0	2	0	0	0	2	0	0
BNC1 ENSG00000169594	0	1	0	0	3	1	0	2	0	0
BNC2 ENSG00000173068	45	3	0	8	4	0	1	0	1	0
BNIP1 ENSG00000113734	0	21	24	2	0	18	21	4	6	3
BNIP2 ENSG00000140299	12	36	0	2	11	8	1	82	19	5
BNIP3 ENSG00000176171	17	0	18	31	18	16	2	0	116	0
BNIP3L ENSG00000104765	6	5	4	0	29	13	12	7	13	1
BNIPL ENSG00000163141	1	4	4	1	33	26	0	21	36	20
BOC ENSG00000144857	65	2	2	176	3	8	16	17	4	18
BOD1 ENSG00000145919	269	71	59	1	262	21	27	154	2	86
BOD1L1 ENSG00000038219	7	15	11	13	6	35	11	0	11	57
BOD1L2 ENSG00000228075	0	0	0	0	0	0	0	1	0	1
BOK ENSG00000176720	142	107	6	1	17	6	106	2	6	41
BOLA1 ENSG00000178096	120	0	0	49	2	28	0	2	23	3
BOLA2B ENSG00000169627	77	118	239	18	14	118	10	57	4	109
BOLA3 ENSG00000163170	0	59	17	0	5	65	2	52	80	3
BOLL ENSG00000152430	0	0	0	0	0	0	1	0	0	0
BOP1 ENSG00000261236	23	5	22	70	12	13	0	12	3	9
BORA ENSG00000136122	0	0	2	0	4	2	5	3	0	0
BORCS5 ENSG00000165714	2	6	1	5	2	3	13	0	5	6
BORCS6 ENSG00000196544	20	11	37	34	5	0	2	26	9	39
BORCS7 ENSG00000166275	5	10	46	1	33	47	6	0	9	31
BORCS8 ENSG00000254901	16	16	13	7	5	21	2	49	75	42
BORCS8-MEF2B ENSG00000064489	1	0	0	0	0	0	2	0	0	1
BPGM ENSG00000172331	1	6	0	2	0	0	2	19	54	3
BPHL ENSG00000137274	21	4	0	7	0	1	83	30	18	4
BPI ENSG00000101425	50	1	2	0	0	2	0	0	3	5
BPIFA1 ENSG00000198183	0	0	2	0	1	0	0	0	0	2
BPIFB1 ENSG00000125999	269	8	25	4	11	4	6	6	9	0
BPIFB2 ENSG00000078898	0	4	1	1	0	0	11	0	5	0
BPIFB4 ENSG00000186191	0	0	0	0	0	0	0	0	0	0
BPIFC ENSG00000184459	0	0	0	0	0	0	0	0	0	0
BPNT1 ENSG00000162813	0	82	0	4	14	19	0	1	34	9
BPTF ENSG00000171634	5	2	0	74	11	18	43	24	10	7
BRAF ENSG00000157764	2	8	5	0	1	36	11	7	21	0
BRAP ENSG00000089234	9	22	75	9	4	78	6	5	2	4
BRAT1 ENSG00000106009	10	5	216	56	7	142	1	136	52	103
BRCA1 ENSG00000012048	22	8	7	7	3	0	0	6	45	1
BRCA2 ENSG00000139618	0	1	0	4	3	0	0	0	0	3
BRCC3 ENSG00000185515	0	14	2	12	0	33	1	8	7	0
BRD1 ENSG00000100425	5	4	6	0	2	11	5	27	15	46
BRD2 ENSG00000204256	72	683	13	368	665	633	1117	494	413	319
BRD3 ENSG00000169925	10	3	0	8	55	7	2	15	35	41
BRD4 ENSG00000141867	277	261	59	79	21	300	58	89	6	47
BRD7 ENSG00000166164	61	52	16	3	5	70	25	0	17	29
BRD8 ENSG00000112983	41	46	58	268	57	8	6	12	14	5
BRD9 ENSG00000028310	149	82	23	10	20	8	7	151	14	40
BRE ENSG00000158019	23	10	78	22	2	3	13	37	3	26
BRF1 ENSG00000185024	43	9	20	3	57	15	132	19	121	26
BRF2 ENSG00000104221	5	59	4	74	9	49	3	0	1	10
BRI3 ENSG00000164713	344	221	523	174	401	326	253	9	234	213
BRI3BP ENSG00000184992	3	0	2	0	7	3	2	2	5	0
BRICD5 ENSG00000182685	68	3	0	0	3	1	0	0	1	10
BRINP1 ENSG00000078725	2	0	12	30	0	0	0	0	0	0
BRINP3 ENSG00000162670	1	1	0	0	2	1	0	1	2	0
BRIP1 ENSG00000136492	2	0	1	0	2	1	0	1	0	0
BRIX1 ENSG00000113460	0	15	6	3	1	0	0	1	8	0
BRK1 ENSG00000254999	227	89	145	169	144	99	80	61	136	57
BRMS1 ENSG00000174744	34	19	162	94	0	47	46	3	22	37
BRMS1L ENSG00000100916	0	1	0	0	12	6	0	3	0	0
BROX ENSG00000162819	4	8	1	2	28	10	5	4	0	13
BRPF1 ENSG00000156983	32	38	44	0	16	42	9	2	13	34
BRPF3 ENSG00000096070	2	35	7	49	11	203	0	73	87	2
BRSK1 ENSG00000160469	7	0	10	20	9	2	0	7	0	8
BRSK2 ENSG00000174672	22	0	9	0	0	3	6	5	0	4
BRWD1 ENSG00000185658	6	18	7	39	25	12	0	15	22	2
BRWD3 ENSG00000165288	0	14	0	14	3	0	9	0	0	0
BSCL2 ENSG00000168000	0	0	0	2	1	0	0	0	0	0
BSDC1 ENSG00000160058	50	15	23	30	24	14	7	5	151	33
BSG ENSG00000172270	412	26	153	562	289	50	147	145	224	58
BSN ENSG00000164061	2	0	2	0	1	2	1	0	0	0
BSND ENSG00000162399	0	0	0	0	3	0	0	0	0	1
BSPH1 ENSG00000188334	0	0	0	0	0	0	0	0	0	0
BSPRY ENSG00000119411	20	43	0	0	34	7	30	2	22	52
BST1 ENSG00000109743	2	3	2	29	8	0	2	0	1	0
BST2 ENSG00000130303	819	12	49	830	3	111	267	12	46	6
BTAF1 ENSG00000095564	5	15	4	10	7	0	3	28	0	4
BTBD1 ENSG00000064726	26	84	9	6	7	4	2	45	12	43
BTBD10 ENSG00000148925	31	41	0	4	2	7	9	2	5	1
BTBD11 ENSG00000151136	0	29	2	1	14	11	2	1	0	45
BTBD16 ENSG00000138152	0	0	0	0	13	1	0	1	0	0
BTBD19 ENSG00000222009	0	1	11	0	3	0	6	1	1	0
BTBD2 ENSG00000133243	423	119	289	33	15	74	1	138	285	184
BTBD3 ENSG00000132640	4	18	2	64	1	24	16	0	5	5
BTBD6 ENSG00000184887	172	56	95	69	2	132	6	42	60	99
BTBD7 ENSG00000011114	3	87	11	87	9	0	9	22	2	8
BTBD8 ENSG00000189195	3	0	0	1	4	0	0	1	2	0
BTBD9 ENSG00000183826	2	52	52	26	6	42	2	14	7	17
BTC ENSG00000174808	8	5	1	0	0	0	0	3	0	3
BTD ENSG00000169814	5	34	18	82	37	0	0	25	14	14
BTF3 ENSG00000145741	141	83	9	271	86	237	20	35	31	176
BTF3L4 ENSG00000134717	8	87	3	0	2	49	0	6	11	13
BTG1 ENSG00000133639	2	277	3	142	64	22	11	22	10	24
BTG2 ENSG00000159388	270	130	0	72	30	180	948	103	124	525
BTG3 ENSG00000154640	2	144	0	1	3	40	0	9	38	4
BTK ENSG00000010671	0	1	0	7	5	1	0	0	1	1
BTN2A1 ENSG00000112763	3	13	9	27	25	0	1	1	21	16
BTN2A2 ENSG00000124508	1	1	8	23	0	19	5	0	6	10
BTN3A1 ENSG00000026950	0	5	12	30	14	6	13	34	2	114
BTN3A2 ENSG00000186470	0	12	6	5	19	1	13	3	4	21
BTN3A3 ENSG00000111801	0	1	25	2	13	2	0	1	1	2
BTNL3 ENSG00000168903	4	0	0	0	5	0	0	1	1	2
BTNL9 ENSG00000165810	1	2	0	0	0	4	1	0	4	2
BTRC ENSG00000166167	4	2	23	3	52	6	60	54	0	24
BUB1 ENSG00000169679	0	0	0	0	0	0	0	0	0	0
BUB1B ENSG00000156970	0	1	0	0	0	1	0	0	0	1
BUB3 ENSG00000154473	4	4	1	1	13	0	3	47	9	8
BUD13 ENSG00000137656	14	1	0	6	5	1	4	1	3	6
BUD31 ENSG00000106245	381	277	3	96	220	19	172	46	209	149
BVES ENSG00000112276	13	0	1	7	1	1	20	0	1	2
BYSL ENSG00000112578	56	34	21	0	10	82	2	0	1	0
BZW1 ENSG00000082153	0	197	0	3	35	58	61	104	2	0
BZW2 ENSG00000136261	0	7	2	0	1	1	0	78	0	26
C10orf10 ENSG00000165507	6	19	0	0	4	325	114	46	0	1
C10orf105 ENSG00000214688	0	0	0	0	0	0	0	1	0	0
C10orf107 ENSG00000183346	0	2	1	1	0	0	0	0	1	0
C10orf11 ENSG00000148655	30	1	1	3	3	1	31	4	2	55
C10orf128 ENSG00000204161	1	0	1	2	0	0	9	0	0	4
C10orf2 ENSG00000107815	16	19	0	40	0	16	24	6	5	12
C10orf35 ENSG00000171224	0	9	32	8	0	1	20	2	5	11
C10orf54 ENSG00000107738	233	225	92	350	26	11	321	106	16	10
C10orf55 ENSG00000222047	1	0	0	0	0	0	1	1	0	0
C10orf67 ENSG00000179133	11	0	1	1	0	1	0	0	0	0
C10orf71 ENSG00000177354	0	0	0	0	1	2	0	0	1	0
C10orf76 ENSG00000120029	93	46	14	13	22	26	38	9	34	56
C10orf82 ENSG00000165863	1	0	0	7	1	0	0	0	0	1
C10orf88 ENSG00000119965	1	1	1	0	1	6	1	6	0	2
C10orf95 ENSG00000120055	1	2	0	0	0	0	0	1	0	4
C10orf99 ENSG00000188373	139	197	91	0	1	3	0	19	24	14
C11orf1 ENSG00000137720	9	49	21	33	3	8	3	12	0	7
C11orf16 ENSG00000176029	0	0	0	0	0	5	0	0	0	0
C11orf21 ENSG00000110665	0	3	3	3	0	1	0	0	0	0
C11orf24 ENSG00000171067	118	18	14	2	104	97	54	71	91	128
C11orf31 ENSG00000211450	110	182	138	203	67	319	18	113	130	42
C11orf42 ENSG00000180878	0	0	0	0	0	0	0	0	1	0
C11orf45 ENSG00000174370	40	1	0	1	0	0	1	0	0	0
C11orf49 ENSG00000149179	3	5	137	20	2	2	12	12	92	0
C11orf52 ENSG00000149300	0	0	0	3	0	0	0	0	1	0
C11orf53 ENSG00000150750	1	4	1	0	0	0	0	0	0	0
C11orf54 ENSG00000182919	2	0	10	8	0	3	0	3	31	22
C11orf57 ENSG00000150776	3	15	0	10	1	1	0	1	0	0
C11orf58 ENSG00000110696	22	58	14	160	27	53	19	8	29	64
C11orf63 ENSG00000109944	9	0	1	0	2	0	0	0	1	0
C11orf65 ENSG00000166323	3	0	0	0	1	0	1	1	0	0
C11orf68 ENSG00000175573	1	23	145	155	40	3	0	37	3	5
C11orf70 ENSG00000137691	3	1	0	2	0	1	0	0	0	0
C11orf71 ENSG00000180425	0	0	0	7	31	6	16	1	0	0
C11orf74 ENSG00000166352	1	0	0	0	0	15	0	0	11	7
C11orf80 ENSG00000173715	0	2	0	0	0	11	3	10	10	9
C11orf84 ENSG00000168005	5	0	3	1	12	0	2	2	1	27
C11orf87 ENSG00000185742	1	0	0	1	1	0	0	0	0	0
C11orf88 ENSG00000183644	0	0	0	0	0	0	0	0	0	1
C11orf95 ENSG00000188070	37	2	23	137	19	36	2	0	34	89
C11orf96 ENSG00000187479	214	41	172	60	87	4	10028	63	0	105
C11orf98 ENSG00000278615	0	0	0	0	0	0	2	1	0	0
C12orf10 ENSG00000139637	124	11	69	82	66	0	47	18	0	42
C12orf29 ENSG00000133641	6	1	3	2	3	7	0	0	3	2
C12orf4 ENSG00000047621	33	12	0	12	2	0	2	56	0	4
C12orf40 ENSG00000180116	0	0	0	0	0	0	1	0	0	0
C12orf42 ENSG00000179088	0	2	0	1	0	3	0	1	2	0
C12orf43 ENSG00000157895	6	2	17	129	17	89	33	0	3	5
C12orf45 ENSG00000151131	2	19	14	1	14	1	8	3	16	1
C12orf49 ENSG00000111412	0	83	3	2	0	35	2	16	37	4
C12orf50 ENSG00000165805	2	0	4	0	0	0	1	0	0	0
C12orf54 ENSG00000177627	2	5	8	5	2	22	4	1	0	10
C12orf56 ENSG00000185306	0	0	3	0	0	0	5	0	0	0
C12orf57 ENSG00000111678	391	1	1019	596	174	121	126	57	121	139
C12orf60 ENSG00000182993	0	0	0	0	1	0	0	1	3	0
C12orf65 ENSG00000130921	7	0	26	15	0	0	4	5	14	27
C12orf66 ENSG00000174206	0	1	0	0	0	9	6	6	5	0
C12orf73 ENSG00000204954	0	0	3	7	0	0	1	6	16	31
C12orf75 ENSG00000235162	9	1	21	70	1	3	4	0	6	1
C12orf76 ENSG00000174456	4	6	0	24	9	1	1	69	10	0
C14orf1 ENSG00000133935	87	61	265	45	158	42	246	61	79	43
C14orf105 ENSG00000100557	1	0	0	1	1	0	0	0	0	0
C14orf119 ENSG00000179933	6	2	1	23	1	25	4	0	7	11
C14orf132 ENSG00000227051	0	2	4	0	30	14	4	0	2	3
C14orf142 ENSG00000170270	2	0	2	3	0	12	2	4	0	0
C14orf159 ENSG00000133943	31	19	52	57	11	12	9	3	78	11
C14orf166 ENSG00000087302	5	55	47	28	33	25	36	100	76	51
C14orf169 ENSG00000170468	2	21	1	0	1	2	0	8	1	7
C14orf178 ENSG00000197734	0	0	0	0	0	0	0	1	0	0
C14orf180 ENSG00000184601	1	0	0	0	1	2	0	0	0	0
C14orf2 ENSG00000156411	239	295	466	106	248	219	102	10	155	254
C14orf28 ENSG00000179476	0	1	0	1	0	2	1	1	8	0
C14orf37 ENSG00000139971	0	1	0	1	1	1	0	2	1	0
C14orf39 ENSG00000179008	2	0	2	1	0	2	0	0	1	0
C14orf79 ENSG00000140104	12	1	2	30	0	67	1	16	0	19
C14orf80 ENSG00000185347	8	1	2	0	9	8	18	40	47	14
C14orf93 ENSG00000100802	24	0	2	7	19	7	29	3	12	30
C15orf39 ENSG00000167173	51	27	9	51	56	0	76	34	17	25
C15orf40 ENSG00000169609	78	12	0	12	86	8	4	2	0	2
C15orf41 ENSG00000186073	0	14	4	1	10	1	0	9	0	3
C15orf48 ENSG00000166920	1	46	1	0	4	25	1	24	23	1
C15orf52 ENSG00000188549	196	43	5	23	34	14	5	3	7	5
C15orf57 ENSG00000128891	9	42	59	7	4	5	2	7	3	3
C15orf59 ENSG00000205363	27	3	149	5	3	13	4	16	1	147
C15orf61 ENSG00000189227	13	1	23	2	9	8	2	3	83	1
C15orf62 ENSG00000188277	1	5	0	3	2	2	10	0	2	4
C15orf65 ENSG00000261652	0	0	4	0	0	0	0	1	1	0
C16orf13 ENSG00000130731	304	1	132	29	8	23	147	6	40	39
C16orf45 ENSG00000166780	19	180	22	57	7	4	0	5	5	3
C16orf46 ENSG00000166455	0	0	0	0	1	1	0	4	5	0
C16orf52 ENSG00000185716	9	28	0	7	0	10	7	0	2	28
C16orf54 ENSG00000185905	24	1	2	0	0	10	0	0	0	19
C16orf58 ENSG00000140688	389	90	3	107	200	148	85	58	239	190
C16orf59 ENSG00000162062	1	0	1	0	0	2	0	1	2	2
C16orf62 ENSG00000103544	240	10	51	2	52	31	2	71	17	3
C16orf70 ENSG00000125149	42	0	8	5	10	4	67	5	40	3
C16orf71 ENSG00000166246	0	0	0	1	15	0	0	0	1	3
C16orf72 ENSG00000182831	7	9	0	40	9	14	2	4	10	1
C16orf74 ENSG00000154102	6	33	0	119	8	25	16	20	27	23
C16orf86 ENSG00000159761	6	0	6	9	7	0	0	3	1	10
C16orf87 ENSG00000155330	0	1	0	0	6	0	1	1	0	3
C16orf89 ENSG00000153446	16	3	27	144	75	13	17	10	9	15
C16orf91 ENSG00000174109	3	21	3	48	5	5	3	34	2	1
C16orf95 ENSG00000260456	0	0	0	2	0	1	0	0	0	1
C16orf96 ENSG00000205832	4	1	0	0	0	0	6	0	0	0
C17orf107 ENSG00000205710	0	35	8	1	49	49	31	18	3	1
C17orf49 ENSG00000258315	1	12	4	0	2	0	3	0	11	17
C17orf50 ENSG00000270806	0	0	0	0	0	0	1	0	0	0
C17orf51 ENSG00000212719	8	2	23	7	5	8	4	4	0	2
C17orf53 ENSG00000125319	0	0	0	0	2	2	3	4	0	3
C17orf58 ENSG00000186665	1	5	0	0	1	1	0	0	0	2
C17orf62 ENSG00000178927	51	46	13	40	33	77	9	19	10	92
C17orf67 ENSG00000214226	0	1	0	16	1	0	3	8	0	6
C17orf74 ENSG00000184560	1	0	0	0	0	0	0	0	0	0
C17orf75 ENSG00000108666	1	21	10	14	0	2	1	0	5	3
C17orf78 ENSG00000278505	8	0	0	0	2	0	0	0	0	0
C17orf80 ENSG00000141219	38	9	74	27	8	2	95	1	5	4
C17orf89 ENSG00000224877	11	49	102	270	72	6	8	197	17	106
C17orf96 ENSG00000273604	0	1	0	0	0	16	8	1	1	2
C17orf97 ENSG00000187624	7	0	0	5	7	2	0	30	0	2
C17orf99 ENSG00000187997	0	0	0	0	0	0	0	0	0	0
C18orf21 ENSG00000141428	8	29	1	3	7	5	2	0	2	0
C18orf25 ENSG00000152242	4	12	0	10	0	1	3	20	13	1
C18orf32 ENSG00000177576	60	36	14	1	13	6	4	15	38	11
C18orf54 ENSG00000166845	1	0	0	0	1	0	0	0	0	2
C18orf63 ENSG00000206043	0	0	0	0	0	0	0	0	0	0
C18orf8 ENSG00000141452	64	76	3	0	10	153	33	11	2	3
C19orf12 ENSG00000131943	383	17	6	5	77	132	5	13	74	42
C19orf18 ENSG00000177025	1	1	17	0	12	15	0	4	0	3
C19orf24 ENSG00000228300	2	2	294	42	51	7	3	81	2	25
C19orf25 ENSG00000119559	20	41	1	128	73	34	30	27	10	6
C19orf33 ENSG00000167644	10	245	595	92	5	12	224	195	45	19
C19orf35 ENSG00000188305	0	0	0	0	0	0	0	0	1	0
C19orf38 ENSG00000214212	1	3	5	27	2	1	4	8	1	0
C19orf43 ENSG00000123144	230	276	172	80	291	370	512	502	387	313
C19orf44 ENSG00000105072	63	0	0	21	2	7	27	0	27	1
C19orf45 ENSG00000198723	0	0	5	0	1	0	0	0	0	0
C19orf47 ENSG00000160392	19	10	34	0	11	5	3	6	23	4
C19orf48 ENSG00000167747	1	5	62	33	71	15	0	32	45	2
C19orf52 ENSG00000142444	106	11	9	7	59	14	0	10	26	6
C19orf53 ENSG00000104979	258	77	165	343	252	106	399	17	8	98
C19orf54 ENSG00000188493	33	2	10	1	24	3	0	6	31	35
C19orf57 ENSG00000132016	2	6	18	3	0	1	14	0	7	1
C19orf60 ENSG00000006015	124	35	219	1	110	2	21	29	5	113
C19orf66 ENSG00000130813	58	11	21	60	41	102	55	65	3	21
C19orf68 ENSG00000185453	6	2	12	15	5	16	2	12	1	0
C19orf70 ENSG00000174917	611	20	170	18	78	107	44	76	58	111
C19orf71 ENSG00000183397	0	1	3	0	1	1	0	0	0	4
C19orf73 ENSG00000221916	6	3	1	0	1	2	3	3	0	3
C19orf81 ENSG00000235034	2	1	2	2	57	1	0	0	6	7
C1D ENSG00000197223	0	11	0	7	9	25	0	1	16	6
C1GALT1 ENSG00000106392	0	26	0	0	1	20	4	0	31	2
C1GALT1C1 ENSG00000171155	0	0	0	1	0	2	47	2	2	2
C1QA ENSG00000173372	849	52	1040	494	57	10	190	114	75	70
C1QB ENSG00000173369	10	10	455	227	124	4	162	37	38	35
C1QBP ENSG00000108561	4	247	62	29	8	44	2	16	236	70
C1QC ENSG00000159189	89	30	129	198	0	3	7	77	0	1
C1QL1 ENSG00000131094	362	8	1	179	9	1	21	17	2	1
C1QL4 ENSG00000186897	0	1	0	0	0	0	1	2	0	0
C1QTNF1 ENSG00000173918	2153	3	12	1292	1	10	56	11	6	4
C1QTNF2 ENSG00000145861	106	1	25	3	9	1	0	4	1	0
C1QTNF3 ENSG00000082196	20	7	0	3	1	12	23	0	1	2
C1QTNF4 ENSG00000172247	29	4	3	6	2	1	8	5	3	1
C1QTNF5 ENSG00000223953	0	0	1	1	0	0	1	1	0	0
C1QTNF6 ENSG00000133466	23	0	18	1	8	22	3	5	1	9
C1QTNF7 ENSG00000163145	20	0	5	4	6	1	0	0	2	0
C1R ENSG00000159403	3121	71	9	1253	66	113	932	222	59	88
C1RL ENSG00000139178	123	9	2	285	5	30	16	10	102	19
C1S ENSG00000182326	456	30	5	1108	29	213	229	3	15	190
C1orf105 ENSG00000180999	0	0	0	0	0	0	0	0	0	0
C1orf106 ENSG00000163362	6	253	113	1	9	83	0	17	65	136
C1orf109 ENSG00000116922	28	5	0	1	3	0	1	1	4	13
C1orf112 ENSG00000000460	24	8	1	3	0	0	1	7	1	1
C1orf115 ENSG00000162817	0	18	6	1	28	0	14	21	75	2
C1orf116 ENSG00000182795	1	475	815	22	392	107	108	7	259	8
C1orf122 ENSG00000197982	175	68	322	25	217	39	137	8	92	48
C1orf123 ENSG00000162384	66	28	4	230	38	80	8	81	57	53
C1orf127 ENSG00000175262	0	0	0	0	1	0	0	0	0	0
C1orf131 ENSG00000143633	0	2	0	0	0	0	2	5	24	9
C1orf141 ENSG00000203963	1	0	0	2	0	0	0	0	1	0
C1orf145 ENSG00000162913	0	0	0	0	3	0	8	1	0	8
C1orf158 ENSG00000157330	0	0	1	0	0	0	0	0	1	0
C1orf159 ENSG00000131591	19	21	172	0	46	1	10	7	17	40
C1orf162 ENSG00000143110	4	1	15	39	10	2	60	0	0	0
C1orf167 ENSG00000215910	11	2	3	2	0	0	0	1	0	1
C1orf168 ENSG00000187889	1	0	1	0	2	1	0	0	0	0
C1orf174 ENSG00000198912	3	24	2	20	46	4	3	17	15	0
C1orf186 ENSG00000263961	6	0	0	4	0	1	2	47	0	1
C1orf194 ENSG00000179902	0	0	0	5	0	0	0	2	6	0
C1orf198 ENSG00000119280	26	92	29	42	71	35	23	48	68	125
C1orf204 ENSG00000188004	8	11	3	0	0	0	0	3	1	1
C1orf21 ENSG00000116667	48	42	22	298	18	74	10	4	200	94
C1orf210 ENSG00000253313	0	18	70	1	37	9	1	29	0	26
C1orf216 ENSG00000142686	36	3	7	14	2	6	2	4	0	0
C1orf226 ENSG00000239887	8	12	2	0	4	9	12	8	0	11
C1orf228 ENSG00000198520	2	1	4	2	0	1	5	1	3	1
C1orf234 ENSG00000227868	0	0	0	1	2	1	0	0	0	0
C1orf27 ENSG00000157181	3	1	0	26	18	8	6	1	6	10
C1orf35 ENSG00000143793	5	1	31	83	44	29	44	35	58	49
C1orf43 ENSG00000143612	0	169	254	85	161	100	119	320	16	54
C1orf50 ENSG00000164008	4	0	1	8	2	3	3	1	2	8
C1orf52 ENSG00000162642	52	7	0	12	0	0	4	7	1	17
C1orf53 ENSG00000203724	3	0	0	2	7	0	0	0	0	0
C1orf54 ENSG00000118292	123	28	28	101	1	2	0	17	0	8
C1orf56 ENSG00000143443	48	8	0	7	31	19	33	6	10	8
C1orf61 ENSG00000125462	3	0	2	0	3	0	1	0	2	0
C1orf64 ENSG00000183888	0	1	1	0	0	3	0	0	0	0
C1orf74 ENSG00000162757	12	57	16	0	4	51	10	8	18	78
C1orf87 ENSG00000162598	0	0	0	0	0	0	0	0	0	0
C2 ENSG00000166278	0	6	0	143	3	30	16	97	42	22
C20orf144 ENSG00000149609	1	0	0	0	0	0	4	0	1	0
C20orf194 ENSG00000088854	4	15	0	12	7	9	32	9	1	1
C20orf196 ENSG00000171984	6	3	14	1	0	2	0	1	0	18
C20orf24 ENSG00000101084	117	81	28	11	20	1	25	5	23	0
C20orf27 ENSG00000101220	0	13	44	130	0	9	90	13	35	177
C20orf85 ENSG00000124237	0	0	1	0	0	0	0	0	0	0
C20orf96 ENSG00000196476	2	19	67	4	24	1	10	21	2	2
C21orf2 ENSG00000160226	1	1	156	0	1	90	2	2	0	21
C21orf33 ENSG00000160221	7	29	29	7	21	3	12	46	38	18
C21orf58 ENSG00000160298	5	0	9	4	0	25	8	5	13	1
C21orf59 ENSG00000159079	1	25	14	0	0	5	25	2	0	14
C21orf91 ENSG00000154642	2	0	1	1	0	14	0	4	4	15
C22orf15 ENSG00000169314	3	0	0	6	0	1	4	2	1	1
C22orf23 ENSG00000128346	4	0	2	0	1	1	0	3	1	3
C22orf29 ENSG00000215012	22	1	12	2	15	6	52	114	80	45
C22orf31 ENSG00000100249	1	2	0	1	0	0	0	0	0	0
C22orf39 ENSG00000242259	4	71	9	53	223	34	492	22	12	173
C22orf46 ENSG00000184208	0	4	1	1	16	17	9	11	0	1
C2CD2 ENSG00000157617	309	238	62	370	96	112	138	191	57	207
C2CD2L ENSG00000172375	12	2	13	50	0	2	35	0	10	9
C2CD3 ENSG00000168014	8	13	1	1	3	14	0	80	1	0
C2CD4A ENSG00000198535	0	0	0	0	0	4	10	1	0	5
C2CD4B ENSG00000205502	0	4	92	6	60	8	71	1	5	0
C2CD4C ENSG00000183186	0	11	1	1	0	0	3	0	0	1
C2CD4D ENSG00000225556	2	0	5	1	1	2	6	11	17	1
C2CD5 ENSG00000111731	1	3	1	2	5	4	2	3	9	0
C2orf15 ENSG00000273045	0	1	1	0	0	0	0	3	1	0
C2orf40 ENSG00000119147	55	3	1	6	0	1	7	3	1	0
C2orf42 ENSG00000115998	24	1	8	4	2	12	0	4	1	32
C2orf47 ENSG00000162972	0	10	0	1	3	1	1	0	12	6
C2orf49 ENSG00000135974	8	4	0	8	25	54	2	0	1	0
C2orf50 ENSG00000150873	1	0	0	2	2	0	0	0	1	6
C2orf54 ENSG00000172478	0	1	30	0	5	10	0	11	1	3
C2orf68 ENSG00000168887	2	117	0	86	60	42	49	1	24	7
C2orf69 ENSG00000178074	1	1	3	2	0	0	1	1	0	0
C2orf70 ENSG00000173557	2	0	0	0	1	0	0	2	0	0
C2orf71 ENSG00000179270	1	0	1	0	0	0	0	0	0	2
C2orf72 ENSG00000204128	5	7	0	1	0	62	1	128	28	1
C2orf73 ENSG00000177994	1	0	0	0	3	1	0	0	0	0
C2orf74 ENSG00000237651	0	0	0	0	0	0	1	0	0	0
C2orf76 ENSG00000186132	0	0	0	0	1	0	0	4	1	0
C2orf78 ENSG00000187833	0	0	0	0	0	0	0	0	0	0
C2orf80 ENSG00000188674	0	2	0	2	0	0	0	0	0	0
C2orf81 ENSG00000159239	6	3	0	11	0	0	6	3	1	0
C2orf82 ENSG00000182600	0	1	0	4	11	0	0	1	1	8
C2orf83 ENSG00000042304	0	0	0	0	0	0	0	0	0	0
C2orf88 ENSG00000187699	12	1	1	15	0	1	2	12	0	3
C3 ENSG00000125730	705	165	879	1083	81	4	359	195	72	11
C3AR1 ENSG00000171860	0	20	2	133	0	0	1	9	2	4
C3orf14 ENSG00000114405	8	3	3	0	1	5	1	0	1	0
C3orf18 ENSG00000088543	0	0	28	86	37	0	2	5	11	40
C3orf33 ENSG00000174928	22	41	2	3	0	20	0	3	11	23
C3orf36 ENSG00000221972	13	0	0	1	0	1	0	0	0	1
C3orf38 ENSG00000179021	1	0	3	1	0	0	0	1	0	6
C3orf52 ENSG00000114529	1	229	1	0	24	47	5	0	2	1
C3orf58 ENSG00000181744	0	0	0	19	5	1	11	5	4	1
C3orf62 ENSG00000188315	24	47	6	100	13	8	10	0	12	81
C3orf70 ENSG00000187068	8	2	0	11	7	0	1	1	0	0
C3orf80 ENSG00000180044	0	0	0	0	0	1	0	0	0	0
C4A ENSG00000244731	34	16	28	23	1	0	1	6	0	2
C4B ENSG00000224389	556	54	9	169	24	2	21	5	29	6
C4BPA ENSG00000123838	0	0	0	2	0	0	0	0	0	0
C4BPB ENSG00000123843	0	0	0	0	1	0	0	1	0	0
C4orf17 ENSG00000138813	0	4	0	0	0	0	0	0	0	1
C4orf19 ENSG00000154274	4	8	0	10	1	0	0	0	1	1
C4orf22 ENSG00000197826	0	0	0	2	0	0	0	0	0	0
C4orf26 ENSG00000174792	0	0	0	0	0	0	0	0	0	0
C4orf3 ENSG00000164096	68	88	89	128	5	128	46	102	47	141
C4orf32 ENSG00000174749	0	0	3	5	0	27	4	15	5	1
C4orf33 ENSG00000151470	2	0	0	0	0	2	0	1	2	5
C4orf36 ENSG00000163633	0	2	0	0	2	11	7	0	4	4
C4orf45 ENSG00000164123	0	0	0	0	0	0	0	0	0	0
C4orf46 ENSG00000205208	0	2	0	0	0	2	0	0	0	0
C4orf47 ENSG00000205129	0	0	0	0	0	0	0	0	0	4
C4orf48 ENSG00000243449	23	0	19	145	39	0	0	0	10	10
C4orf50 ENSG00000181215	0	0	1	1	0	0	0	0	3	0
C5 ENSG00000106804	23	8	11	0	2	20	0	8	8	1
C5AR1 ENSG00000197405	2	41	4	19	8	9	0	27	1	6
C5AR2 ENSG00000134830	0	0	4	0	11	1	1	0	1	0
C5orf15 ENSG00000113583	36	302	22	4	155	440	11	103	331	19
C5orf22 ENSG00000082213	17	0	2	2	0	4	0	2	1	6
C5orf24 ENSG00000181904	26	5	55	14	10	1	20	0	13	1
C5orf30 ENSG00000181751	0	3	3	2	7	0	1	2	0	5
C5orf34 ENSG00000172244	0	0	0	21	1	0	0	0	0	0
C5orf38 ENSG00000186493	22	0	13	17	46	1	20	13	4	5
C5orf42 ENSG00000197603	8	42	2	0	10	1	1	9	29	19
C5orf45 ENSG00000161010	4	28	42	134	24	108	63	0	3	22
C5orf46 ENSG00000178776	0	0	1	1	0	0	3	0	0	1
C5orf49 ENSG00000215217	0	0	11	22	1	4	1	5	0	1
C5orf51 ENSG00000205765	0	0	0	7	2	11	1	11	1	5
C5orf52 ENSG00000187658	0	0	0	0	0	0	0	0	0	0
C5orf56 ENSG00000197536	27	7	1	1	7	20	19	1	0	0
C5orf63 ENSG00000164241	7	0	6	1	5	22	6	17	4	4
C6 ENSG00000039537	0	0	0	8	1	0	0	0	1	1
C6orf1 ENSG00000186577	59	40	13	86	107	6	56	34	15	3
C6orf106 ENSG00000196821	0	50	9	557	32	57	372	18	22	27
C6orf120 ENSG00000185127	0	0	110	1	0	0	3	0	2	0
C6orf132 ENSG00000188112	0	205	4	59	149	10	9	11	56	95
C6orf136 ENSG00000204564	9	29	19	20	6	2	3	48	2	48
C6orf141 ENSG00000197261	0	63	0	2	0	0	1	0	0	0
C6orf163 ENSG00000203872	0	0	1	0	0	11	1	0	0	0
C6orf201 ENSG00000185689	0	1	0	0	0	0	1	0	0	1
C6orf203 ENSG00000130349	0	4	2	20	0	1	0	12	0	0
C6orf223 ENSG00000181577	1	4	0	1	1	0	3	0	0	0
C6orf226 ENSG00000221821	66	3	9	15	25	21	0	7	4	7
C6orf25 ENSG00000204420	7	1	0	0	0	0	1	0	0	0
C6orf47 ENSG00000204439	13	107	59	72	95	3	45	14	42	82
C6orf48 ENSG00000204387	17	131	5	159	17	23	6	18	144	60
C6orf52 ENSG00000137434	0	0	12	0	0	0	0	0	1	0
C6orf58 ENSG00000184530	0	1	0	0	0	0	0	0	0	0
C6orf62 ENSG00000112308	44	21	0	114	40	99	38	25	162	51
C6orf89 ENSG00000198663	36	61	127	174	128	34	9	43	111	62
C7 ENSG00000112936	272	1	2	611	0	1	1	3	0	3
C7orf25 ENSG00000136197	0	0	0	0	0	0	0	0	0	0
C7orf26 ENSG00000146576	99	11	3	322	75	20	11	245	109	45
C7orf31 ENSG00000153790	0	1	0	0	0	1	0	0	0	0
C7orf43 ENSG00000146826	23	0	3	14	20	121	35	0	1	33
C7orf49 ENSG00000122783	8	10	96	23	145	21	0	21	72	0
C7orf50 ENSG00000146540	259	24	95	32	223	25	82	10	3	13
C7orf61 ENSG00000185955	5	0	1	0	0	29	1	2	0	0
C7orf72 ENSG00000164500	0	0	0	0	0	0	0	1	0	0
C7orf73 ENSG00000243317	4	25	2	37	53	81	3	6	5	30
C8A ENSG00000157131	0	0	0	0	0	0	0	0	0	0
C8G ENSG00000176919	0	0	0	0	2	2	6	0	0	2
C8orf33 ENSG00000182307	13	21	90	163	53	1	3	26	6	16
C8orf34 ENSG00000165084	8	0	0	0	0	1	0	0	0	0
C8orf37 ENSG00000156172	6	0	0	7	0	0	0	0	0	1
C8orf4 ENSG00000176907	12	1184	7	1	35	1	6	4	3	0
C8orf44 ENSG00000213865	8	4	0	0	1	8	1	1	17	0
C8orf44-SGK3 ENSG00000270024	0	0	0	0	0	0	0	0	0	0
C8orf46 ENSG00000169085	0	0	2	3	4	6	0	0	9	0
C8orf58 ENSG00000241852	1	14	1	3	1	5	2	2	6	2
C8orf59 ENSG00000176731	0	98	6	64	15	14	22	37	55	46
C8orf76 ENSG00000189376	0	4	1	0	0	13	18	2	6	0
C8orf82 ENSG00000213563	66	11	26	10	117	74	2	17	65	47
C8orf88 ENSG00000253250	0	0	0	0	1	0	0	0	1	0
C8orf89 ENSG00000274443	0	0	0	0	0	0	0	0	0	0
C9 ENSG00000113600	0	0	0	0	0	0	0	0	14	0
C9orf114 ENSG00000198917	25	10	34	1	60	67	1	12	53	7
C9orf116 ENSG00000160345	3	40	33	5	2	1	3	2	1	0
C9orf135 ENSG00000204711	0	0	0	0	0	0	0	0	0	0
C9orf142 ENSG00000148362	47	38	134	4	47	4	121	23	23	36
C9orf152 ENSG00000188959	4	26	2	4	38	0	0	2	0	2
C9orf16 ENSG00000171159	462	141	194	182	98	18	363	20	27	378
C9orf172 ENSG00000232434	4	0	4	30	1	1	0	5	1	0
C9orf24 ENSG00000164972	18	0	1	4	1	0	2	3	8	0
C9orf3 ENSG00000148120	418	1	76	37	1	8	41	2	70	5
C9orf40 ENSG00000135045	0	0	1	0	0	0	0	1	1	7
C9orf43 ENSG00000157653	0	0	0	0	2	1	0	0	2	0
C9orf47 ENSG00000186354	3	0	1	1	1	0	1	0	0	0
C9orf50 ENSG00000179058	9	0	0	0	0	0	0	0	0	0
C9orf57 ENSG00000204669	0	0	0	0	0	0	0	0	0	0
C9orf64 ENSG00000165118	0	6	0	0	0	18	3	0	0	16
C9orf66 ENSG00000183784	0	0	0	0	0	0	0	0	1	4
C9orf69 ENSG00000238227	47	42	14	60	2	12	0	60	49	114
C9orf72 ENSG00000147894	2	3	5	4	0	0	1	0	0	0
C9orf78 ENSG00000136819	75	11	26	16	8	1	6	48	28	67
C9orf85 ENSG00000155621	5	4	3	5	26	12	0	0	5	0
C9orf91 ENSG00000157693	0	8	4	19	123	21	32	8	18	3
C9orf92 ENSG00000205549	0	0	0	0	0	0	0	0	2	1
CA1 ENSG00000133742	0	0	0	0	0	0	0	0	0	0
CA11 ENSG00000063180	48	50	0	67	10	0	2	24	7	46
CA12 ENSG00000074410	8	200	28	7	54	127	0	4	0	44
CA13 ENSG00000185015	1	1	7	0	0	0	0	0	0	1
CA14 ENSG00000118298	0	0	1	0	0	0	0	0	0	0
CA2 ENSG00000104267	0	0	1	0	0	5	12	1	0	0
CA3 ENSG00000164879	0	0	0	9	0	1	0	1	2	3
CA4 ENSG00000167434	123	0	4	8	3	35	0	0	37	5
CA5A ENSG00000174990	0	0	0	0	0	0	1	0	0	0
CA5B ENSG00000169239	1	0	2	2	1	37	4	0	1	39
CA7 ENSG00000168748	0	6	0	0	0	1	0	0	0	0
CA8 ENSG00000178538	2	0	0	4	2	58	0	2	0	0
CA9 ENSG00000107159	0	8	1	0	0	0	0	0	0	0
CAAP1 ENSG00000120159	6	9	3	0	0	12	0	0	28	1
CAB39 ENSG00000135932	3	104	0	0	12	142	0	71	0	13
CAB39L ENSG00000102547	4	174	21	29	51	47	1	56	151	128
CABIN1 ENSG00000099991	265	24	98	18	148	3	95	21	28	0
CABLES1 ENSG00000134508	69	40	0	7	2	2	60	22	0	24
CABLES2 ENSG00000149679	75	1	0	0	36	1	1	11	13	32
CABP1 ENSG00000157782	8	1	26	51	1	9	1	0	1	7
CABP4 ENSG00000175544	14	0	0	0	1	0	7	3	1	0
CABP7 ENSG00000100314	0	0	0	0	2	0	0	0	0	0
CABYR ENSG00000154040	0	0	3	0	0	0	8	1	4	0
CACFD1 ENSG00000160325	2	36	11	138	2	36	0	44	0	3
CACHD1 ENSG00000158966	1	0	1	6	1	1	18	8	4	2
CACNA1A ENSG00000141837	35	1	3	1	2	18	1	0	2	1
CACNA1B ENSG00000148408	1	0	0	0	0	0	0	0	2	0
CACNA1C ENSG00000151067	22	7	0	67	3	26	2	26	0	2
CACNA1D ENSG00000157388	1	5	2	0	5	4	16	1	4	11
CACNA1E ENSG00000198216	0	0	0	0	0	0	0	0	0	0
CACNA1F ENSG00000102001	0	0	0	0	0	0	5	0	0	2
CACNA1G ENSG00000006283	2	2	2	31	1	16	8	7	3	5
[truncated: 14,365 more rows]
