# Supplementary material for: Spatial maps of prostate cancer transcriptomes reveal an unexplored landscape of heterogeneity
Source: Nat Commun. 2018 Jun 20;9:2419. doi: 10.1038/s41467-018-04724-5 (PMC6010471; doi:10.1038/s41467-018-04724-5)
Supplement: Supplementary file 10 — Supplementary Data 7 [file 41467_2018_4724_MOESM10_ESM.zip › Supplementary Dataset 4/experiment0000-contributions_gene.tsv]

A1BG ENSG00000121410	9
A1CF ENSG00000148584	0
A2M ENSG00000175899	1737
A2ML1 ENSG00000166535	34
A4GALT ENSG00000128274	253
AAAS ENSG00000094914	174
AACS ENSG00000081760	69
AADACL2 ENSG00000197953	0
AADAT ENSG00000109576	49
AAED1 ENSG00000158122	80
AAGAB ENSG00000103591	152
AAK1 ENSG00000115977	118
AAMDC ENSG00000087884	313
AAMP ENSG00000127837	768
AAR2 ENSG00000131043	193
AARD ENSG00000205002	3
AARS ENSG00000090861	283
AARSD1 ENSG00000266967	5
AASDH ENSG00000157426	8
AASDHPPT ENSG00000149313	22
AASS ENSG00000008311	11
AATF ENSG00000275700	171
AATK ENSG00000181409	14
AATK-AS1 ENSG00000225180	0
ABAT ENSG00000183044	20
ABC13-47488600E17.1 ENSG00000283199	3
ABC13-47656900H15.1 ENSG00000283566	15
ABC7-42404400C24.1 ENSG00000277758	0
ABCA1 ENSG00000165029	9
ABCA10 ENSG00000154263	9
ABCA12 ENSG00000144452	20
ABCA13 ENSG00000179869	0
ABCA2 ENSG00000107331	191
ABCA3 ENSG00000167972	18
ABCA4 ENSG00000198691	1
ABCA5 ENSG00000154265	66
ABCA6 ENSG00000154262	6
ABCA7 ENSG00000064687	57
ABCA8 ENSG00000141338	81
ABCA9 ENSG00000154258	6
ABCB1 ENSG00000085563	4
ABCB10 ENSG00000135776	30
ABCB11 ENSG00000073734	18
ABCB4 ENSG00000005471	9
ABCB5 ENSG00000004846	0
ABCB6 ENSG00000115657	8
ABCB7 ENSG00000131269	60
ABCB8 ENSG00000197150	50
ABCB9 ENSG00000150967	21
ABCC1 ENSG00000103222	105
ABCC10 ENSG00000124574	95
ABCC3 ENSG00000108846	324
ABCC4 ENSG00000125257	89
ABCC5 ENSG00000114770	325
ABCC6 ENSG00000091262	23
ABCC8 ENSG00000006071	328
ABCC9 ENSG00000069431	21
ABCD1 ENSG00000101986	83
ABCD2 ENSG00000173208	12
ABCD3 ENSG00000117528	34
ABCD4 ENSG00000119688	55
ABCE1 ENSG00000164163	48
ABCF1 ENSG00000204574	498
ABCF2 ENSG00000033050	434
ABCF3 ENSG00000161204	132
ABCG1 ENSG00000160179	74
ABCG2 ENSG00000118777	67
ABCG4 ENSG00000172350	1
ABCG5 ENSG00000138075	0
ABHD1 ENSG00000143994	10
ABHD10 ENSG00000144827	145
ABHD11 ENSG00000106077	307
ABHD12 ENSG00000100997	650
ABHD12B ENSG00000131969	0
ABHD13 ENSG00000139826	72
ABHD14A ENSG00000248487	112
ABHD14A-ACY1 ENSG00000114786	0
ABHD14B ENSG00000114779	577
ABHD15 ENSG00000168792	77
ABHD16A ENSG00000204427	71
ABHD17A ENSG00000129968	186
ABHD17B ENSG00000107362	41
ABHD17C ENSG00000136379	25
ABHD18 ENSG00000164074	21
ABHD2 ENSG00000140526	197
ABHD3 ENSG00000158201	13
ABHD4 ENSG00000100439	197
ABHD5 ENSG00000011198	13
ABHD6 ENSG00000163686	100
ABHD8 ENSG00000127220	83
ABI1 ENSG00000136754	139
ABI2 ENSG00000138443	163
ABI3 ENSG00000108798	96
ABI3BP ENSG00000154175	5
ABL1 ENSG00000097007	569
ABL2 ENSG00000143322	203
ABLIM1 ENSG00000099204	686
ABLIM2 ENSG00000163995	19
ABLIM3 ENSG00000173210	133
ABO ENSG00000175164	77
ABR ENSG00000159842	421
ABRA ENSG00000174429	1
ABRACL ENSG00000146386	8
ABT1 ENSG00000146109	85
ABTB1 ENSG00000114626	386
ABTB2 ENSG00000166016	101
AC002429.5 ENSG00000236197	0
AC004381.6 ENSG00000005189	36
AC004754.3 ENSG00000269881	10
AC004813.1 ENSG00000279777	3
AC005281.1 ENSG00000226690	9
AC005480.1 ENSG00000279461	1
AC006116.20 ENSG00000267710	4
AC006386.1 ENSG00000279115	10
AC006994.3 ENSG00000279317	0
AC008522.1 ENSG00000279232	3
AC008759.1 ENSG00000279471	0
AC009014.3 ENSG00000271824	0
AC010731.4 ENSG00000235118	0
AC012005.1 ENSG00000279274	36
AC013269.5 ENSG00000184761	0
AC013461.1 ENSG00000091436	138
AC018512.1 ENSG00000279808	0
AC021106.1 ENSG00000279386	0
AC024592.12 ENSG00000267740	0
AC025335.1 ENSG00000179859	29
AC074033.1 ENSG00000281137	0
AC087350.1 ENSG00000281527	1
AC090498.1 ENSG00000279483	536
AC092835.2 ENSG00000233757	0
AC105052.1 ENSG00000279168	3
AC110615.1 ENSG00000279909	17
AC113404.1 ENSG00000254893	49
AC131097.4 ENSG00000216921	6
AC138517.6 ENSG00000283288	0
AC138969.4 ENSG00000183889	374
AC241377.1 ENSG00000281741	31
AC241585.1 ENSG00000281571	4
AC242988.1 ENSG00000278939	1
AC243756.1 ENSG00000270339	1
AC245100.1 ENSG00000280649	32
ACAA1 ENSG00000060971	713
ACAA2 ENSG00000167315	148
ACACA ENSG00000278540	153
ACACB ENSG00000076555	236
ACAD10 ENSG00000111271	24
ACAD11 ENSG00000240303	4
ACAD8 ENSG00000151498	22
ACAD9 ENSG00000177646	261
ACADL ENSG00000115361	34
ACADM ENSG00000117054	121
ACADS ENSG00000122971	91
ACADSB ENSG00000196177	38
ACADVL ENSG00000072778	3352
ACAN ENSG00000157766	15
ACAP1 ENSG00000072818	34
ACAP2 ENSG00000114331	111
ACAP3 ENSG00000131584	249
ACAT1 ENSG00000075239	226
ACAT2 ENSG00000120437	199
ACBD3 ENSG00000182827	117
ACBD4 ENSG00000181513	322
ACBD5 ENSG00000107897	36
ACBD6 ENSG00000230124	135
ACCS ENSG00000110455	59
ACCSL ENSG00000205126	12
ACD ENSG00000102977	140
ACE ENSG00000159640	69
ACE2 ENSG00000130234	8
ACER1 ENSG00000167769	0
ACER2 ENSG00000177076	2
ACER3 ENSG00000078124	89
ACHE ENSG00000087085	244
ACIN1 ENSG00000100813	348
ACKR1 ENSG00000213088	149
ACKR2 ENSG00000144648	20
ACKR3 ENSG00000144476	172
ACKR4 ENSG00000129048	0
ACLY ENSG00000131473	106
ACMSD ENSG00000153086	0
ACO1 ENSG00000122729	52
ACO2 ENSG00000100412	349
ACOD1 ENSG00000102794	1
ACOT1 ENSG00000184227	122
ACOT11 ENSG00000162390	89
ACOT13 ENSG00000112304	82
ACOT2 ENSG00000119673	145
ACOT4 ENSG00000177465	1
ACOT7 ENSG00000097021	193
ACOT8 ENSG00000101473	82
ACOT9 ENSG00000123130	168
ACOX1 ENSG00000161533	515
ACOX2 ENSG00000168306	98
ACOX3 ENSG00000087008	110
ACOXL ENSG00000153093	7
ACP1 ENSG00000143727	116
ACP2 ENSG00000134575	232
ACP5 ENSG00000102575	82
ACP6 ENSG00000162836	80
ACP7 ENSG00000183760	0
ACPP ENSG00000014257	1423
ACPT ENSG00000142513	2
ACR ENSG00000100312	10
ACRBP ENSG00000111644	7
ACRC ENSG00000147174	0
ACSBG1 ENSG00000103740	42
ACSBG2 ENSG00000130377	2
ACSF2 ENSG00000167107	198
ACSF3 ENSG00000176715	220
ACSL1 ENSG00000151726	96
ACSL3 ENSG00000123983	180
ACSL4 ENSG00000068366	155
ACSL5 ENSG00000197142	357
ACSL6 ENSG00000164398	3
ACSM1 ENSG00000166743	14
ACSM2A ENSG00000183747	0
ACSM2B ENSG00000066813	8
ACSM3 ENSG00000005187	67
ACSM4 ENSG00000215009	0
ACSM5 ENSG00000183549	3
ACSM6 ENSG00000173124	6
ACSS1 ENSG00000154930	406
ACSS2 ENSG00000131069	522
ACSS3 ENSG00000111058	37
ACTA1 ENSG00000143632	47
ACTA2 ENSG00000107796	3425
ACTB ENSG00000075624	34188
ACTBL2 ENSG00000169067	1
ACTC1 ENSG00000159251	76
ACTG1 ENSG00000184009	17778
ACTG2 ENSG00000163017	17653
ACTL10 ENSG00000182584	12
ACTL6A ENSG00000136518	43
ACTN1 ENSG00000072110	4724
ACTN2 ENSG00000077522	10
ACTN3 ENSG00000248746	0
ACTN4 ENSG00000130402	1713
ACTR10 ENSG00000131966	67
ACTR1A ENSG00000138107	471
ACTR1B ENSG00000115073	555
ACTR2 ENSG00000138071	427
ACTR3 ENSG00000115091	181
ACTR3B ENSG00000133627	24
ACTR3C ENSG00000106526	19
ACTR5 ENSG00000101442	19
ACTR6 ENSG00000075089	29
ACTR8 ENSG00000113812	43
ACTRT3 ENSG00000184378	3
ACVR1 ENSG00000115170	31
ACVR1B ENSG00000135503	77
ACVR1C ENSG00000123612	6
ACVR2A ENSG00000121989	13
ACVR2B ENSG00000114739	3
ACVRL1 ENSG00000139567	457
ACY1 ENSG00000243989	100
ACY3 ENSG00000132744	6
ACYP1 ENSG00000119640	37
ACYP2 ENSG00000170634	56
ADA ENSG00000196839	65
ADAD1 ENSG00000164113	5
ADAD2 ENSG00000140955	6
ADAL ENSG00000168803	32
ADAM10 ENSG00000137845	142
ADAM11 ENSG00000073670	16
ADAM12 ENSG00000148848	13
ADAM15 ENSG00000143537	282
ADAM17 ENSG00000151694	51
ADAM18 ENSG00000168619	0
ADAM19 ENSG00000135074	57
ADAM2 ENSG00000104755	20
ADAM20 ENSG00000134007	4
ADAM22 ENSG00000008277	21
ADAM23 ENSG00000114948	30
ADAM28 ENSG00000042980	26
ADAM29 ENSG00000168594	0
ADAM32 ENSG00000197140	4
ADAM33 ENSG00000149451	988
ADAM7 ENSG00000069206	0
ADAM8 ENSG00000151651	141
ADAM9 ENSG00000168615	496
ADAMDEC1 ENSG00000134028	1
ADAMTS1 ENSG00000154734	1002
ADAMTS10 ENSG00000142303	228
ADAMTS12 ENSG00000151388	34
ADAMTS13 ENSG00000160323	59
ADAMTS14 ENSG00000138316	24
ADAMTS15 ENSG00000166106	59
ADAMTS17 ENSG00000140470	14
ADAMTS18 ENSG00000140873	2
ADAMTS19 ENSG00000145808	0
ADAMTS2 ENSG00000087116	27
ADAMTS20 ENSG00000173157	0
ADAMTS3 ENSG00000156140	0
ADAMTS4 ENSG00000158859	209
ADAMTS5 ENSG00000154736	25
ADAMTS6 ENSG00000049192	0
ADAMTS7 ENSG00000136378	38
ADAMTS8 ENSG00000134917	136
ADAMTS9 ENSG00000163638	53
ADAMTSL1 ENSG00000178031	54
ADAMTSL2 ENSG00000197859	164
ADAMTSL3 ENSG00000156218	24
ADAMTSL4 ENSG00000143382	106
ADAMTSL5 ENSG00000185761	48
ADAP1 ENSG00000105963	23
ADAP2 ENSG00000184060	25
ADAR ENSG00000160710	976
ADARB1 ENSG00000197381	96
ADARB2 ENSG00000185736	1
ADAT1 ENSG00000065457	91
ADAT2 ENSG00000189007	26
ADAT3 ENSG00000213638	0
ADCK1 ENSG00000063761	57
ADCK2 ENSG00000133597	233
ADCK3 ENSG00000163050	278
ADCK4 ENSG00000123815	59
ADCK5 ENSG00000173137	45
ADCY1 ENSG00000164742	20
ADCY2 ENSG00000078295	115
ADCY3 ENSG00000138031	300
ADCY4 ENSG00000129467	97
ADCY5 ENSG00000173175	600
ADCY6 ENSG00000174233	406
ADCY7 ENSG00000121281	39
ADCY8 ENSG00000155897	0
ADCY9 ENSG00000162104	62
ADCYAP1R1 ENSG00000078549	19
ADD1 ENSG00000087274	377
ADD2 ENSG00000075340	5
ADD3 ENSG00000148700	86
ADGB ENSG00000118492	9
ADGRA2 ENSG00000020181	1560
ADGRA3 ENSG00000152990	48
ADGRB1 ENSG00000181790	20
ADGRB2 ENSG00000121753	9
ADGRB3 ENSG00000135298	8
ADGRD1 ENSG00000111452	43
ADGRD2 ENSG00000180264	2
ADGRE1 ENSG00000174837	1
ADGRE2 ENSG00000127507	19
ADGRE3 ENSG00000131355	0
ADGRE5 ENSG00000123146	411
ADGRF1 ENSG00000153292	247
ADGRF3 ENSG00000173567	0
ADGRF4 ENSG00000153294	8
ADGRF5 ENSG00000069122	23
ADGRG1 ENSG00000205336	438
ADGRG2 ENSG00000173698	0
ADGRG3 ENSG00000182885	17
ADGRG4 ENSG00000156920	2
ADGRG5 ENSG00000159618	12
ADGRG6 ENSG00000112414	49
ADGRG7 ENSG00000144820	0
ADGRL1 ENSG00000072071	173
ADGRL2 ENSG00000117114	85
ADGRL3 ENSG00000150471	6
ADGRL4 ENSG00000162618	41
ADGRV1 ENSG00000164199	13
ADH1B ENSG00000196616	35
ADH1C ENSG00000248144	4
ADH4 ENSG00000198099	1
ADH5 ENSG00000197894	328
ADH6 ENSG00000172955	9
ADHFE1 ENSG00000147576	86
ADI1 ENSG00000182551	846
ADIPOR1 ENSG00000159346	275
ADIPOR2 ENSG00000006831	162
ADIRF ENSG00000148671	5123
ADK ENSG00000156110	150
ADM ENSG00000148926	155
ADM2 ENSG00000128165	13
ADM5 ENSG00000224420	5
ADNP ENSG00000101126	133
ADNP2 ENSG00000101544	33
ADO ENSG00000181915	54
ADORA1 ENSG00000163485	6
ADORA2B ENSG00000170425	37
ADORA3 ENSG00000282608	28
ADPGK ENSG00000159322	230
ADPRH ENSG00000144843	35
ADPRHL1 ENSG00000153531	32
ADPRHL2 ENSG00000116863	216
ADPRM ENSG00000170222	17
ADRA1A ENSG00000120907	17
ADRA1D ENSG00000171873	23
ADRA2A ENSG00000150594	137
ADRA2B ENSG00000274286	4
ADRA2C ENSG00000184160	88
ADRB1 ENSG00000043591	9
ADRB2 ENSG00000169252	43
ADRB3 ENSG00000188778	44
ADRM1 ENSG00000130706	320
ADSL ENSG00000239900	124
ADSS ENSG00000035687	106
ADSSL1 ENSG00000185100	96
ADTRP ENSG00000111863	3
AEBP1 ENSG00000106624	3637
AEBP2 ENSG00000139154	81
AEN ENSG00000181026	175
AES ENSG00000104964	1572
AF011889.5 ENSG00000241489	0
AFAP1 ENSG00000196526	62
AFAP1L1 ENSG00000157510	57
AFAP1L2 ENSG00000169129	21
AFF1 ENSG00000172493	47
AFF2 ENSG00000155966	7
AFF3 ENSG00000144218	38
AFF4 ENSG00000072364	132
AFG3L2 ENSG00000141385	301
AFM ENSG00000079557	6
AFMID ENSG00000183077	133
AFP ENSG00000081051	2
AFTPH ENSG00000119844	109
AGA ENSG00000038002	18
AGAP1 ENSG00000157985	76
AGAP14P ENSG00000279058	2
AGAP2 ENSG00000135439	26
AGAP3 ENSG00000133612	333
AGAP4 ENSG00000188234	17
AGAP5 ENSG00000172650	7
AGAP6 ENSG00000204149	57
AGAP9 ENSG00000204172	19
AGBL1 ENSG00000273540	0
AGBL2 ENSG00000165923	2
AGBL3 ENSG00000146856	5
AGBL4 ENSG00000186094	2
AGBL5 ENSG00000084693	137
AGER ENSG00000204305	134
AGFG1 ENSG00000173744	60
AGFG2 ENSG00000106351	111
AGGF1 ENSG00000164252	26
AGK ENSG00000006530	21
AGL ENSG00000162688	27
AGMAT ENSG00000116771	1
AGO1 ENSG00000092847	170
AGO2 ENSG00000123908	255
AGO3 ENSG00000126070	36
AGO4 ENSG00000134698	36
AGPAT1 ENSG00000204310	672
AGPAT2 ENSG00000169692	291
AGPAT3 ENSG00000160216	305
AGPAT4 ENSG00000026652	58
AGPAT5 ENSG00000155189	25
AGPS ENSG00000018510	28
AGR2 ENSG00000106541	1466
AGR3 ENSG00000173467	100
AGRN ENSG00000188157	211
AGRP ENSG00000159723	0
AGT ENSG00000135744	83
AGTPBP1 ENSG00000135049	1
AGTR1 ENSG00000144891	22
AGTRAP ENSG00000177674	495
AGXT ENSG00000172482	0
AHCTF1 ENSG00000153207	118
AHCY ENSG00000101444	597
AHCYL1 ENSG00000168710	587
AHCYL2 ENSG00000158467	49
AHDC1 ENSG00000126705	220
AHI1 ENSG00000135541	138
AHNAK ENSG00000124942	1503
AHNAK2 ENSG00000185567	320
AHR ENSG00000106546	218
AHRR ENSG00000063438	6
AHSA1 ENSG00000100591	280
AHSA2 ENSG00000173209	91
AICDA ENSG00000111732	0
AIDA ENSG00000186063	8
AIF1 ENSG00000204472	175
AIF1L ENSG00000126878	20
AIFM1 ENSG00000156709	199
AIFM2 ENSG00000042286	73
AIFM3 ENSG00000183773	6
AIG1 ENSG00000146416	165
AIM1 ENSG00000112297	43
AIM1L ENSG00000176092	41
AIM2 ENSG00000163568	1
AIMP1 ENSG00000164022	108
AIMP2 ENSG00000106305	25
AIP ENSG00000110711	845
AIPL1 ENSG00000129221	4
AIRE ENSG00000160224	7
AJ239318.1 ENSG00000280108	1
AJAP1 ENSG00000196581	5
AJUBA ENSG00000129474	46
AK1 ENSG00000106992	283
AK2 ENSG00000004455	675
AK3 ENSG00000147853	85
AK4 ENSG00000162433	28
AK5 ENSG00000154027	7
AK6 ENSG00000085231	70
AK7 ENSG00000140057	3
AK8 ENSG00000165695	14
AK9 ENSG00000155085	8
AKAP1 ENSG00000121057	291
AKAP10 ENSG00000108599	82
AKAP11 ENSG00000023516	106
AKAP12 ENSG00000131016	119
AKAP13 ENSG00000170776	251
AKAP14 ENSG00000186471	0
AKAP17A ENSG00000197976	150
AKAP3 ENSG00000111254	13
AKAP5 ENSG00000179841	1
AKAP6 ENSG00000151320	9
AKAP7 ENSG00000118507	15
AKAP8 ENSG00000105127	583
AKAP8L ENSG00000011243	315
AKAP9 ENSG00000127914	137
AKIP1 ENSG00000166452	124
AKIRIN1 ENSG00000174574	145
AKIRIN2 ENSG00000135334	30
AKNA ENSG00000106948	340
AKNAD1 ENSG00000162641	24
AKR1A1 ENSG00000117448	653
AKR1B1 ENSG00000085662	278
AKR1C1 ENSG00000187134	399
AKR1C2 ENSG00000151632	608
AKR1C3 ENSG00000196139	182
AKR1C4 ENSG00000198610	0
AKR1D1 ENSG00000122787	6
AKR1E2 ENSG00000165568	4
AKR7A2 ENSG00000053371	1250
AKR7A3 ENSG00000162482	16
AKR7L ENSG00000211454	0
AKT1 ENSG00000142208	1284
AKT1S1 ENSG00000204673	126
AKT2 ENSG00000105221	623
AKT3 ENSG00000117020	186
AKTIP ENSG00000166971	51
AL023806.1 ENSG00000280184	1
AL049794.1 ENSG00000280240	0
AL133475.1 ENSG00000281602	0
AL356053.1 ENSG00000150076	7
AL358852.1 ENSG00000278899	0
AL365181.1 ENSG00000280316	5
AL513523.2 ENSG00000279767	32
AL589743.1 ENSG00000279508	15
ALAD ENSG00000148218	155
ALAS1 ENSG00000023330	228
ALAS2 ENSG00000158578	1
ALB ENSG00000163631	2
ALCAM ENSG00000170017	86
ALDH16A1 ENSG00000161618	181
ALDH18A1 ENSG00000059573	126
ALDH1A1 ENSG00000165092	234
ALDH1A2 ENSG00000128918	431
ALDH1A3 ENSG00000184254	326
ALDH1B1 ENSG00000137124	374
ALDH1L1 ENSG00000144908	302
ALDH1L2 ENSG00000136010	72
ALDH3A1 ENSG00000108602	11
ALDH3A2 ENSG00000072210	453
ALDH3B1 ENSG00000006534	178
ALDH3B2 ENSG00000132746	105
ALDH4A1 ENSG00000159423	207
ALDH5A1 ENSG00000112294	13
ALDH6A1 ENSG00000119711	65
ALDH7A1 ENSG00000164904	280
ALDH9A1 ENSG00000143149	126
ALDOA ENSG00000149925	2303
ALDOC ENSG00000109107	382
ALG1 ENSG00000033011	113
ALG10 ENSG00000139133	7
ALG10B ENSG00000175548	13
ALG11 ENSG00000253710	1
ALG12 ENSG00000182858	218
ALG13 ENSG00000101901	68
ALG14 ENSG00000172339	38
ALG1L ENSG00000189366	10
ALG1L2 ENSG00000251287	1
ALG2 ENSG00000119523	49
ALG3 ENSG00000214160	114
ALG5 ENSG00000120697	29
ALG6 ENSG00000088035	15
ALG8 ENSG00000159063	77
ALG9 ENSG00000086848	9
ALK ENSG00000171094	1
ALKBH1 ENSG00000100601	5
ALKBH2 ENSG00000189046	52
ALKBH3 ENSG00000166199	142
ALKBH4 ENSG00000160993	120
ALKBH5 ENSG00000091542	679
ALKBH6 ENSG00000239382	84
ALKBH7 ENSG00000125652	357
ALKBH8 ENSG00000137760	2
ALLC ENSG00000151360	0
ALMS1 ENSG00000116127	12
ALOX12 ENSG00000108839	2
ALOX12B ENSG00000179477	0
ALOX15 ENSG00000161905	0
ALOX15B ENSG00000179593	71
ALOX5 ENSG00000012779	102
ALOX5AP ENSG00000132965	102
ALOXE3 ENSG00000179148	0
ALPK1 ENSG00000073331	33
ALPK2 ENSG00000198796	1
ALPK3 ENSG00000136383	46
ALPL ENSG00000162551	10
ALS2 ENSG00000003393	14
ALS2CL ENSG00000178038	188
ALS2CR11 ENSG00000155754	2
ALS2CR12 ENSG00000155749	4
ALX1 ENSG00000180318	0
ALX3 ENSG00000156150	1
ALYREF ENSG00000183684	83
AMACR ENSG00000242110	88
AMBN ENSG00000178522	0
AMBP ENSG00000106927	1
AMBRA1 ENSG00000110497	126
AMD1 ENSG00000123505	149
AMDHD1 ENSG00000139344	0
AMDHD2 ENSG00000162066	68
AMER1 ENSG00000184675	51
AMER3 ENSG00000178171	0
AMFR ENSG00000159461	190
AMH ENSG00000104899	2
AMHR2 ENSG00000135409	0
AMIGO1 ENSG00000181754	121
AMIGO2 ENSG00000139211	100
AMIGO3 ENSG00000176020	1
AMMECR1 ENSG00000101935	12
AMMECR1L ENSG00000144233	89
AMN ENSG00000166126	54
AMN1 ENSG00000151743	32
AMOT ENSG00000126016	23
AMOTL1 ENSG00000166025	413
AMOTL2 ENSG00000114019	128
AMPD1 ENSG00000116748	23
AMPD2 ENSG00000116337	505
AMPD3 ENSG00000133805	23
AMPH ENSG00000078053	1
AMT ENSG00000145020	5
AMTN ENSG00000187689	0
AMY1A ENSG00000237763	14
AMY1B ENSG00000174876	15
AMY1C ENSG00000187733	2
AMY2B ENSG00000240038	86
AMZ1 ENSG00000174945	3
AMZ2 ENSG00000196704	82
ANAPC1 ENSG00000153107	101
ANAPC10 ENSG00000164162	1
ANAPC11 ENSG00000141552	1379
ANAPC13 ENSG00000129055	43
ANAPC15 ENSG00000110200	408
ANAPC16 ENSG00000166295	674
ANAPC2 ENSG00000176248	240
ANAPC4 ENSG00000053900	49
ANAPC5 ENSG00000089053	399
ANAPC7 ENSG00000196510	648
ANG ENSG00000214274	262
ANGEL1 ENSG00000013523	61
ANGEL2 ENSG00000174606	49
ANGPT1 ENSG00000154188	76
ANGPT2 ENSG00000091879	9
ANGPT4 ENSG00000101280	5
ANGPTL1 ENSG00000116194	18
ANGPTL2 ENSG00000136859	876
ANGPTL3 ENSG00000132855	2
ANGPTL4 ENSG00000167772	547
ANGPTL6 ENSG00000130812	11
ANGPTL7 ENSG00000171819	0
ANGPTL8 ENSG00000130173	5
ANK1 ENSG00000029534	32
ANK2 ENSG00000145362	31
ANK3 ENSG00000151150	61
ANKAR ENSG00000151687	5
ANKDD1A ENSG00000166839	25
ANKDD1B ENSG00000189045	8
ANKEF1 ENSG00000132623	15
ANKFN1 ENSG00000153930	6
ANKFY1 ENSG00000185722	207
ANKH ENSG00000154122	250
ANKHD1 ENSG00000131503	50
ANKHD1-EIF4EBP3 ENSG00000254996	4
ANKIB1 ENSG00000001629	55
ANKK1 ENSG00000170209	5
ANKLE1 ENSG00000160117	2
ANKLE2 ENSG00000176915	332
ANKMY1 ENSG00000144504	129
ANKMY2 ENSG00000106524	34
ANKRA2 ENSG00000164331	54
ANKRD1 ENSG00000148677	6
ANKRD10 ENSG00000088448	397
ANKRD11 ENSG00000167522	292
ANKRD12 ENSG00000101745	57
ANKRD13A ENSG00000076513	39
ANKRD13B ENSG00000198720	51
ANKRD13C ENSG00000118454	35
ANKRD13D ENSG00000172932	256
ANKRD16 ENSG00000134461	144
ANKRD17 ENSG00000132466	35
ANKRD18A ENSG00000180071	10
ANKRD18B ENSG00000230453	1
ANKRD2 ENSG00000165887	11
ANKRD20A1 ENSG00000260691	1
ANKRD20A2 ENSG00000183148	1
ANKRD20A3 ENSG00000276203	0
ANKRD20A4 ENSG00000172014	2
ANKRD22 ENSG00000152766	28
ANKRD23 ENSG00000163126	53
ANKRD24 ENSG00000089847	2
ANKRD26 ENSG00000107890	10
ANKRD27 ENSG00000105186	56
ANKRD28 ENSG00000206560	23
ANKRD29 ENSG00000154065	18
ANKRD30A ENSG00000148513	2
ANKRD30BL ENSG00000163046	0
ANKRD31 ENSG00000145700	0
ANKRD33 ENSG00000167612	5
ANKRD33B ENSG00000164236	9
ANKRD34A ENSG00000272031	7
ANKRD34B ENSG00000189127	0
ANKRD35 ENSG00000198483	161
ANKRD36 ENSG00000135976	28
ANKRD36B ENSG00000196912	47
ANKRD36C ENSG00000174501	23
ANKRD37 ENSG00000186352	55
ANKRD39 ENSG00000213337	75
ANKRD40 ENSG00000154945	160
ANKRD42 ENSG00000137494	10
ANKRD44 ENSG00000065413	16
ANKRD45 ENSG00000183831	23
ANKRD46 ENSG00000186106	52
ANKRD49 ENSG00000168876	11
ANKRD50 ENSG00000151458	39
ANKRD52 ENSG00000139645	215
ANKRD53 ENSG00000144031	16
ANKRD54 ENSG00000100124	161
ANKRD6 ENSG00000135299	49
ANKRD62 ENSG00000181626	0
ANKRD65 ENSG00000235098	24
ANKRD7 ENSG00000106013	3
ANKRD9 ENSG00000156381	134
ANKS1A ENSG00000064999	39
ANKS1B ENSG00000185046	8
ANKS3 ENSG00000168096	79
ANKS6 ENSG00000165138	68
ANKUB1 ENSG00000206199	0
ANKZF1 ENSG00000163516	182
ANLN ENSG00000011426	1
ANO1 ENSG00000131620	43
ANO10 ENSG00000160746	169
ANO2 ENSG00000047617	16
ANO3 ENSG00000134343	0
ANO4 ENSG00000151572	10
ANO5 ENSG00000171714	17
ANO6 ENSG00000177119	37
ANO7 ENSG00000146205	253
ANO8 ENSG00000074855	151
ANO9 ENSG00000185101	67
ANOS1 ENSG00000011201	8
ANP32A ENSG00000140350	328
ANP32B ENSG00000136938	284
ANP32D ENSG00000139223	0
ANP32E ENSG00000143401	93
ANPEP ENSG00000166825	195
ANTXR1 ENSG00000169604	188
ANTXR2 ENSG00000163297	503
ANTXRL ENSG00000274209	0
ANXA1 ENSG00000135046	710
ANXA11 ENSG00000122359	2285
ANXA13 ENSG00000104537	6
ANXA2 ENSG00000182718	5247
ANXA2R ENSG00000177721	12
ANXA3 ENSG00000138772	19
ANXA4 ENSG00000196975	93
ANXA5 ENSG00000164111	545
ANXA6 ENSG00000197043	1107
ANXA7 ENSG00000138279	181
ANXA8 ENSG00000265190	309
ANXA8L1 ENSG00000264230	313
ANXA9 ENSG00000143412	67
AOAH ENSG00000136250	124
AOC1 ENSG00000002726	54
AOC2 ENSG00000131480	0
AOC3 ENSG00000131471	366
AOX1 ENSG00000138356	45
AP000350.10 ENSG00000251357	0
AP000769.1 ENSG00000279576	176
AP000866.1 ENSG00000279342	5
AP001888.1 ENSG00000281781	0
AP006285.2 ENSG00000278919	1
AP1AR ENSG00000138660	66
AP1B1 ENSG00000100280	416
AP1G1 ENSG00000166747	83
AP1G2 ENSG00000213983	551
AP1M1 ENSG00000072958	629
AP1M2 ENSG00000129354	184
AP1S1 ENSG00000106367	235
AP1S2 ENSG00000182287	23
AP1S3 ENSG00000152056	29
AP2A1 ENSG00000196961	460
AP2A2 ENSG00000183020	574
AP2B1 ENSG00000006125	467
AP2M1 ENSG00000161203	1100
AP2S1 ENSG00000042753	531
AP3B1 ENSG00000132842	76
AP3B2 ENSG00000103723	22
AP3D1 ENSG00000065000	460
AP3M1 ENSG00000185009	140
AP3M2 ENSG00000070718	158
AP3S1 ENSG00000177879	59
AP3S2 ENSG00000157823	120
AP4B1 ENSG00000134262	92
AP4E1 ENSG00000081014	31
AP4M1 ENSG00000221838	120
AP4S1 ENSG00000100478	32
AP5B1 ENSG00000254470	122
AP5M1 ENSG00000053770	43
AP5S1 ENSG00000125843	87
AP5Z1 ENSG00000242802	167
APAF1 ENSG00000120868	41
APBA1 ENSG00000107282	21
APBA2 ENSG00000034053	80
APBA3 ENSG00000011132	314
APBB1 ENSG00000166313	160
APBB1IP ENSG00000077420	14
APBB2 ENSG00000163697	74
APBB3 ENSG00000113108	387
APC ENSG00000134982	26
APC2 ENSG00000115266	0
APCDD1 ENSG00000154856	215
APCDD1L ENSG00000198768	39
APEH ENSG00000164062	421
APELA ENSG00000248329	3
APEX1 ENSG00000100823	539
APEX2 ENSG00000169188	101
APH1A ENSG00000117362	1138
APH1B ENSG00000138613	145
API5 ENSG00000166181	48
APIP ENSG00000149089	69
APITD1 ENSG00000175279	22
APLF ENSG00000169621	10
APLN ENSG00000171388	2
APLNR ENSG00000134817	30
APLP1 ENSG00000105290	80
APLP2 ENSG00000084234	2225
APMAP ENSG00000101474	319
APOA1 ENSG00000118137	3
APOB ENSG00000084674	1
APOBEC3A ENSG00000128383	34
APOBEC3B ENSG00000179750	2
APOBEC3C ENSG00000244509	557
APOBEC3D ENSG00000243811	53
APOBEC3F ENSG00000128394	88
APOBEC3G ENSG00000239713	59
APOBEC3H ENSG00000100298	14
APOBR ENSG00000184730	88
APOC1 ENSG00000130208	493
APOD ENSG00000189058	2045
APOE ENSG00000130203	4994
APOF ENSG00000175336	14
APOL1 ENSG00000100342	574
APOL2 ENSG00000128335	364
APOL3 ENSG00000128284	305
APOL4 ENSG00000100336	153
APOL6 ENSG00000221963	127
APOLD1 ENSG00000178878	60
APOM ENSG00000204444	13
APOO ENSG00000184831	9
APOOL ENSG00000155008	55
APP ENSG00000142192	2018
APPBP2 ENSG00000062725	47
APPL1 ENSG00000157500	56
APPL2 ENSG00000136044	148
APRT ENSG00000198931	1095
APTX ENSG00000137074	232
AQP1 ENSG00000240583	709
AQP10 ENSG00000143595	0
AQP11 ENSG00000178301	0
AQP2 ENSG00000167580	77
AQP3 ENSG00000165272	14688
AQP4 ENSG00000171885	6
AQP5 ENSG00000161798	60
AQP6 ENSG00000086159	6
AQP7 ENSG00000165269	17
AQP9 ENSG00000103569	0
AQR ENSG00000021776	99
AR ENSG00000169083	1017
ARAF ENSG00000078061	153
ARAP1 ENSG00000186635	107
ARAP2 ENSG00000047365	17
ARAP3 ENSG00000120318	283
ARC ENSG00000198576	32
ARCN1 ENSG00000095139	229
AREG ENSG00000109321	96
AREL1 ENSG00000119682	223
ARF1 ENSG00000143761	401
ARF3 ENSG00000134287	1127
ARF4 ENSG00000168374	458
ARF5 ENSG00000004059	0
ARF6 ENSG00000165527	315
ARFGAP1 ENSG00000101199	176
ARFGAP2 ENSG00000149182	344
ARFGAP3 ENSG00000242247	66
ARFGEF1 ENSG00000066777	54
ARFGEF2 ENSG00000124198	27
ARFGEF3 ENSG00000112379	95
ARFIP1 ENSG00000164144	34
ARFIP2 ENSG00000132254	188
ARFRP1 ENSG00000101246	338
ARG2 ENSG00000081181	108
ARGFX ENSG00000186103	0
ARGLU1 ENSG00000134884	471
ARHGAP1 ENSG00000175220	1549
ARHGAP10 ENSG00000071205	185
ARHGAP11A ENSG00000198826	1
ARHGAP11B ENSG00000187951	2
ARHGAP12 ENSG00000165322	71
ARHGAP15 ENSG00000075884	9
ARHGAP17 ENSG00000140750	144
ARHGAP18 ENSG00000146376	35
ARHGAP19 ENSG00000213390	53
ARHGAP20 ENSG00000137727	28
ARHGAP21 ENSG00000107863	59
ARHGAP22 ENSG00000128805	12
ARHGAP23 ENSG00000275832	205
ARHGAP24 ENSG00000138639	2
ARHGAP25 ENSG00000163219	52
ARHGAP26 ENSG00000145819	46
ARHGAP27 ENSG00000159314	534
ARHGAP28 ENSG00000088756	30
ARHGAP29 ENSG00000137962	57
ARHGAP30 ENSG00000186517	127
ARHGAP31 ENSG00000031081	54
ARHGAP32 ENSG00000134909	331
ARHGAP33 ENSG00000004777	37
ARHGAP35 ENSG00000160007	208
ARHGAP36 ENSG00000147256	2
ARHGAP39 ENSG00000147799	36
ARHGAP4 ENSG00000089820	242
ARHGAP40 ENSG00000124143	29
ARHGAP42 ENSG00000165895	3
ARHGAP44 ENSG00000006740	53
ARHGAP45 ENSG00000180448	169
ARHGAP5 ENSG00000100852	65
ARHGAP6 ENSG00000047648	86
ARHGAP8 ENSG00000241484	78
ARHGAP9 ENSG00000123329	82
ARHGDIA ENSG00000141522	1612
ARHGDIB ENSG00000111348	1325
ARHGDIG ENSG00000242173	8
ARHGEF1 ENSG00000076928	320
ARHGEF10 ENSG00000104728	14
ARHGEF10L ENSG00000074964	248
ARHGEF11 ENSG00000132694	272
ARHGEF12 ENSG00000196914	114
ARHGEF15 ENSG00000198844	29
ARHGEF16 ENSG00000130762	98
ARHGEF17 ENSG00000110237	351
ARHGEF19 ENSG00000142632	68
ARHGEF2 ENSG00000116584	426
ARHGEF25 ENSG00000240771	212
ARHGEF26 ENSG00000114790	23
ARHGEF28 ENSG00000214944	63
ARHGEF3 ENSG00000163947	38
ARHGEF33 ENSG00000214694	0
ARHGEF35 ENSG00000213214	1
ARHGEF37 ENSG00000183111	94
ARHGEF38 ENSG00000236699	4
ARHGEF39 ENSG00000137135	0
ARHGEF4 ENSG00000136002	122
ARHGEF40 ENSG00000165801	382
ARHGEF5 ENSG00000050327	72
ARHGEF6 ENSG00000129675	16
ARHGEF7 ENSG00000102606	683
ARHGEF9 ENSG00000131089	131
ARID1A ENSG00000117713	190
ARID1B ENSG00000049618	170
ARID2 ENSG00000189079	18
ARID3A ENSG00000116017	36
ARID3B ENSG00000179361	41
ARID4A ENSG00000032219	33
ARID4B ENSG00000054267	84
ARID5A ENSG00000196843	1435
ARID5B ENSG00000150347	117
ARIH1 ENSG00000166233	384
ARIH2 ENSG00000177479	392
ARIH2OS ENSG00000221883	32
ARL1 ENSG00000120805	424
ARL10 ENSG00000175414	14
ARL11 ENSG00000152213	9
ARL13B ENSG00000169379	27
ARL14 ENSG00000179674	67
ARL14EP ENSG00000152219	63
ARL15 ENSG00000185305	11
ARL16 ENSG00000214087	717
ARL17A ENSG00000185829	30
ARL17B ENSG00000228696	14
ARL2 ENSG00000213465	180
ARL2BP ENSG00000102931	23
ARL3 ENSG00000138175	531
ARL4A ENSG00000122644	8
ARL4C ENSG00000188042	174
ARL4D ENSG00000175906	100
ARL5A ENSG00000162980	34
ARL5B ENSG00000165997	20
ARL6 ENSG00000113966	9
ARL6IP1 ENSG00000170540	96
ARL6IP4 ENSG00000182196	420
ARL6IP5 ENSG00000144746	103
ARL6IP6 ENSG00000177917	34
ARL8A ENSG00000143862	219
ARL8B ENSG00000134108	95
ARL9 ENSG00000196503	17
ARMC1 ENSG00000104442	10
ARMC10 ENSG00000170632	51
ARMC12 ENSG00000157343	21
ARMC2 ENSG00000118690	5
ARMC4 ENSG00000169126	12
ARMC5 ENSG00000140691	34
ARMC6 ENSG00000105676	183
ARMC7 ENSG00000125449	85
ARMC8 ENSG00000114098	77
ARMC9 ENSG00000135931	69
ARMCX1 ENSG00000126947	32
ARMCX2 ENSG00000184867	61
ARMCX3 ENSG00000102401	95
ARMCX4 ENSG00000196440	67
ARMCX5 ENSG00000125962	2
ARMCX6 ENSG00000198960	25
ARMT1 ENSG00000146476	43
ARNT ENSG00000143437	332
ARNT2 ENSG00000172379	20
ARNTL ENSG00000133794	0
ARNTL2 ENSG00000029153	37
ARPC1A ENSG00000241685	230
ARPC1B ENSG00000130429	454
ARPC2 ENSG00000163466	490
ARPC3 ENSG00000111229	726
ARPC4 ENSG00000241553	292
ARPC5 ENSG00000162704	184
ARPC5L ENSG00000136950	336
ARPIN ENSG00000242498	157
ARPP19 ENSG00000128989	141
ARRB1 ENSG00000137486	281
ARRB2 ENSG00000141480	220
ARRDC1 ENSG00000197070	136
ARRDC2 ENSG00000105643	297
ARRDC3 ENSG00000113369	200
ARRDC4 ENSG00000140450	45
ARRDC5 ENSG00000205784	3
ARSA ENSG00000100299	266
ARSB ENSG00000113273	73
ARSD ENSG00000006756	513
ARSE ENSG00000157399	0
ARSG ENSG00000141337	33
ARSI ENSG00000183876	31
ARSJ ENSG00000180801	32
ARSK ENSG00000164291	18
ART3 ENSG00000156219	2
ART4 ENSG00000111339	1
ART5 ENSG00000167311	12
ARTN ENSG00000117407	35
ARV1 ENSG00000173409	34
ARVCF ENSG00000099889	121
ARX ENSG00000004848	6
ASAH1 ENSG00000104763	630
ASAH2 ENSG00000188611	1
ASAH2B ENSG00000204147	17
ASAP1 ENSG00000153317	71
ASAP2 ENSG00000151693	41
ASAP3 ENSG00000088280	164
ASB1 ENSG00000065802	239
ASB11 ENSG00000165192	1
ASB12 ENSG00000198881	1
ASB13 ENSG00000196372	45
ASB14 ENSG00000239388	0
ASB18 ENSG00000182177	48
ASB2 ENSG00000100628	284
ASB3 ENSG00000115239	60
ASB4 ENSG00000005981	2
ASB5 ENSG00000164122	3
ASB6 ENSG00000148331	140
ASB7 ENSG00000183475	16
ASB8 ENSG00000177981	222
ASB9 ENSG00000102048	1
ASCC1 ENSG00000138303	43
ASCC2 ENSG00000100325	253
ASCC3 ENSG00000112249	52
ASCL1 ENSG00000139352	6
ASCL2 ENSG00000183734	21
ASCL3 ENSG00000176009	0
ASCL5 ENSG00000232237	1
ASF1A ENSG00000111875	15
ASF1B ENSG00000105011	1
ASGR1 ENSG00000141505	69
ASGR2 ENSG00000161944	0
ASH1L ENSG00000116539	460
ASH2L ENSG00000129691	79
ASIC1 ENSG00000110881	112
ASIC3 ENSG00000213199	23
ASIC4 ENSG00000072182	7
ASIP ENSG00000101440	27
ASL ENSG00000126522	113
ASMT ENSG00000196433	4
ASMTL ENSG00000169093	411
ASNA1 ENSG00000198356	313
ASNS ENSG00000070669	262
ASNSD1 ENSG00000138381	57
ASPA ENSG00000108381	83
ASPG ENSG00000166183	29
ASPH ENSG00000198363	153
ASPHD1 ENSG00000174939	17
ASPHD2 ENSG00000128203	11
ASPM ENSG00000066279	4
ASPN ENSG00000106819	1
ASPRV1 ENSG00000244617	18
ASPSCR1 ENSG00000169696	283
ASRGL1 ENSG00000162174	71
ASS1 ENSG00000130707	2074
ASTE1 ENSG00000034533	55
ASTN2 ENSG00000148219	117
ASUN ENSG00000064102	18
ASXL1 ENSG00000171456	268
ASXL2 ENSG00000143970	58
ASXL3 ENSG00000141431	9
ASZ1 ENSG00000154438	0
ATAD1 ENSG00000138138	43
ATAD2 ENSG00000156802	8
ATAD2B ENSG00000119778	37
ATAD3A ENSG00000197785	190
ATAD3B ENSG00000160072	185
ATAD3C ENSG00000215915	40
ATAD5 ENSG00000176208	4
ATAT1 ENSG00000137343	159
ATCAY ENSG00000167654	10
ATE1 ENSG00000107669	44
ATF1 ENSG00000123268	6
ATF2 ENSG00000115966	42
ATF3 ENSG00000162772	5484
ATF4 ENSG00000128272	2065
ATF5 ENSG00000169136	221
ATF6 ENSG00000118217	126
ATF6B ENSG00000213676	132
ATF7 ENSG00000170653	77
ATF7IP ENSG00000171681	51
ATF7IP2 ENSG00000166669	88
ATG10 ENSG00000152348	108
ATG101 ENSG00000123395	875
ATG12 ENSG00000145782	119
ATG13 ENSG00000175224	352
ATG14 ENSG00000126775	137
ATG16L1 ENSG00000085978	360
ATG16L2 ENSG00000168010	81
ATG2A ENSG00000110046	271
ATG2B ENSG00000066739	55
ATG3 ENSG00000144848	117
ATG4A ENSG00000101844	83
ATG4B ENSG00000168397	525
ATG4C ENSG00000125703	17
ATG4D ENSG00000130734	60
ATG5 ENSG00000057663	69
ATG7 ENSG00000197548	257
ATG9A ENSG00000198925	277
ATG9B ENSG00000181652	0
ATHL1 ENSG00000142102	162
ATIC ENSG00000138363	119
ATL1 ENSG00000198513	25
ATL2 ENSG00000119787	206
ATL3 ENSG00000184743	155
ATM ENSG00000149311	122
ATMIN ENSG00000166454	40
ATN1 ENSG00000111676	1508
ATOH1 ENSG00000172238	0
ATOH7 ENSG00000179774	0
ATOH8 ENSG00000168874	359
ATOX1 ENSG00000177556	507
ATP10A ENSG00000206190	12
ATP10B ENSG00000118322	5
ATP10D ENSG00000145246	11
ATP11A ENSG00000068650	16
ATP11B ENSG00000058063	42
ATP11C ENSG00000101974	12
ATP12A ENSG00000075673	71
ATP13A1 ENSG00000105726	95
ATP13A2 ENSG00000159363	99
ATP13A3 ENSG00000133657	287
ATP1A1 ENSG00000163399	3292
ATP1A2 ENSG00000018625	81
ATP1A3 ENSG00000105409	1
ATP1A4 ENSG00000132681	29
ATP1B1 ENSG00000143153	355
ATP1B2 ENSG00000129244	53
ATP1B3 ENSG00000069849	338
ATP23 ENSG00000166896	1
ATP2A1 ENSG00000196296	0
ATP2A2 ENSG00000174437	521
ATP2A3 ENSG00000074370	144
ATP2B1 ENSG00000070961	242
ATP2B2 ENSG00000157087	1
ATP2B4 ENSG00000058668	89
ATP2C1 ENSG00000017260	115
ATP2C2 ENSG00000064270	55
ATP5SL ENSG00000105341	94
ATP6AP1 ENSG00000071553	1220
ATP6AP1L ENSG00000205464	34
ATP6AP2 ENSG00000182220	209
ATP6V0A1 ENSG00000033627	294
ATP6V0A2 ENSG00000185344	45
ATP6V0A4 ENSG00000105929	2
ATP6V0B ENSG00000117410	578
ATP6V0D1 ENSG00000159720	181
ATP6V0D2 ENSG00000147614	11
ATP6V0E1 ENSG00000113732	1717
ATP6V0E2 ENSG00000171130	154
ATP6V1A ENSG00000114573	38
ATP6V1B1 ENSG00000116039	21
ATP6V1B2 ENSG00000147416	317
ATP6V1C1 ENSG00000155097	19
ATP6V1C2 ENSG00000143882	52
ATP6V1D ENSG00000100554	127
ATP6V1E1 ENSG00000131100	618
ATP6V1E2 ENSG00000250565	16
ATP6V1F ENSG00000128524	960
ATP6V1G1 ENSG00000136888	195
ATP6V1G3 ENSG00000151418	0
ATP6V1H ENSG00000047249	184
ATP7A ENSG00000165240	52
ATP7B ENSG00000123191	14
ATP8A1 ENSG00000124406	6
ATP8A2 ENSG00000132932	7
ATP8B1 ENSG00000081923	231
ATP8B2 ENSG00000143515	209
ATP8B3 ENSG00000130270	10
ATP8B4 ENSG00000104043	2
ATP9A ENSG00000054793	130
ATP9B ENSG00000166377	154
ATPIF1 ENSG00000130770	487
ATR ENSG00000175054	33
ATRAID ENSG00000138085	538
ATRIP ENSG00000164053	0
ATRIP ENSG00000282827	3
ATRN ENSG00000088812	41
ATRNL1 ENSG00000107518	32
ATRX ENSG00000085224	68
ATXN1 ENSG00000124788	100
ATXN10 ENSG00000130638	83
ATXN1L ENSG00000224470	40
ATXN2 ENSG00000204842	164
ATXN2L ENSG00000168488	1215
ATXN3 ENSG00000066427	118
ATXN7 ENSG00000163635	44
ATXN7L1 ENSG00000146776	19
ATXN7L2 ENSG00000162650	65
ATXN7L3 ENSG00000087152	211
ATXN7L3B ENSG00000253719	666
AUH ENSG00000148090	28
AUNIP ENSG00000127423	0
AUP1 ENSG00000115307	259
AURKA ENSG00000087586	1
AURKAIP1 ENSG00000175756	233
AURKB ENSG00000178999	1
AURKC ENSG00000105146	4
AUTS2 ENSG00000158321	135
AVEN ENSG00000169857	66
AVIL ENSG00000135407	5
AVL9 ENSG00000105778	36
AVP ENSG00000101200	2
AVPI1 ENSG00000119986	368
AVPR1A ENSG00000166148	3
AVPR2 ENSG00000126895	1
AXDND1 ENSG00000162779	12
AXIN1 ENSG00000103126	316
AXIN2 ENSG00000168646	58
AXL ENSG00000167601	1208
AZGP1 ENSG00000160862	5024
AZI2 ENSG00000163512	52
AZIN1 ENSG00000155096	99
AZIN2 ENSG00000142920	46
AZU1 ENSG00000172232	7
B2M ENSG00000166710	6347
B3GALNT1 ENSG00000169255	6
B3GALNT2 ENSG00000162885	47
B3GALT1 ENSG00000172318	2
B3GALT2 ENSG00000162630	2
B3GALT4 ENSG00000235863	110
B3GALT5 ENSG00000183778	11
B3GALT6 ENSG00000176022	120
B3GAT1 ENSG00000109956	38
B3GAT2 ENSG00000112309	0
B3GAT3 ENSG00000149541	195
B3GLCT ENSG00000187676	30
B3GNT2 ENSG00000170340	5
B3GNT3 ENSG00000179913	148
B3GNT4 ENSG00000176383	4
B3GNT5 ENSG00000176597	83
B3GNT7 ENSG00000156966	75
B3GNT8 ENSG00000177191	49
B3GNT9 ENSG00000237172	78
B3GNTL1 ENSG00000175711	27
B4GALNT1 ENSG00000135454	58
B4GALNT3 ENSG00000139044	70
B4GALNT4 ENSG00000182272	37
B4GALT1 ENSG00000086062	783
B4GALT2 ENSG00000117411	424
B4GALT3 ENSG00000158850	260
B4GALT4 ENSG00000121578	745
B4GALT5 ENSG00000158470	346
B4GALT6 ENSG00000118276	30
B4GALT7 ENSG00000027847	227
B4GAT1 ENSG00000174684	783
B9D1 ENSG00000108641	141
B9D2 ENSG00000123810	116
BAALC ENSG00000164929	10
BAAT ENSG00000136881	0
BABAM1 ENSG00000105393	276
BACE1 ENSG00000186318	216
BACE2 ENSG00000182240	483
BACH1 ENSG00000156273	34
BACH2 ENSG00000112182	40
BAD ENSG00000002330	329
BAG1 ENSG00000107262	1637
BAG2 ENSG00000112208	47
BAG3 ENSG00000151929	493
BAG4 ENSG00000156735	15
BAG5 ENSG00000166170	38
BAG6 ENSG00000204463	1295
BAHCC1 ENSG00000266074	48
BAHD1 ENSG00000140320	126
BAIAP2 ENSG00000175866	718
BAIAP2L1 ENSG00000006453	563
BAIAP2L2 ENSG00000128298	14
BAIAP3 ENSG00000007516	70
BAK1 ENSG00000030110	274
BAMBI ENSG00000095739	38
BANF1 ENSG00000175334	918
BANK1 ENSG00000153064	11
BANP ENSG00000172530	71
BAP1 ENSG00000163930	485
BARD1 ENSG00000138376	22
BARX1 ENSG00000131668	9
BARX2 ENSG00000043039	46
BASP1 ENSG00000176788	58
BATF ENSG00000156127	53
BATF2 ENSG00000168062	33
BATF3 ENSG00000123685	67
BAX ENSG00000087088	9
BAZ1A ENSG00000198604	53
BAZ1B ENSG00000009954	416
BAZ2A ENSG00000076108	308
BAZ2B ENSG00000123636	97
BBC3 ENSG00000105327	65
BBIP1 ENSG00000214413	10
BBOF1 ENSG00000119636	7
BBOX1 ENSG00000129151	3
BBS1 ENSG00000174483	12
BBS10 ENSG00000179941	10
BBS12 ENSG00000181004	1
BBS2 ENSG00000125124	131
BBS4 ENSG00000140463	104
BBS5 ENSG00000163093	31
BBS7 ENSG00000138686	27
BBS9 ENSG00000122507	49
BBX ENSG00000114439	143
BCAM ENSG00000187244	1391
BCAN ENSG00000132692	6
BCAP29 ENSG00000075790	215
BCAP31 ENSG00000185825	2107
BCAR1 ENSG00000050820	1020
BCAR3 ENSG00000137936	23
BCAS1 ENSG00000064787	154
BCAS2 ENSG00000116752	40
BCAS3 ENSG00000141376	67
BCAS4 ENSG00000124243	138
BCAT1 ENSG00000060982	6
BCAT2 ENSG00000105552	493
BCCIP ENSG00000107949	76
BCDIN3D ENSG00000186666	28
BCHE ENSG00000114200	2
BCKDHA ENSG00000248098	45
BCKDHB ENSG00000083123	10
BCKDK ENSG00000103507	214
BCL10 ENSG00000142867	356
BCL11A ENSG00000119866	73
BCL11B ENSG00000127152	11
BCL2 ENSG00000171791	82
BCL2A1 ENSG00000140379	2
BCL2L1 ENSG00000171552	192
BCL2L10 ENSG00000137875	0
BCL2L11 ENSG00000153094	27
BCL2L12 ENSG00000126453	149
BCL2L13 ENSG00000099968	190
BCL2L14 ENSG00000121380	30
BCL2L15 ENSG00000188761	22
BCL2L2 ENSG00000129473	315
BCL3 ENSG00000069399	474
BCL6 ENSG00000113916	235
BCL6B ENSG00000161940	28
BCL7A ENSG00000110987	96
BCL7B ENSG00000106635	209
BCL7C ENSG00000099385	252
BCL9 ENSG00000116128	35
BCL9L ENSG00000186174	312
BCLAF1 ENSG00000029363	107
BCO1 ENSG00000135697	1
BCO2 ENSG00000197580	28
BCOR ENSG00000183337	25
BCORL1 ENSG00000085185	69
BCR ENSG00000186716	331
BCS1L ENSG00000074582	238
BDH1 ENSG00000161267	171
BDH2 ENSG00000164039	312
BDKRB1 ENSG00000100739	18
BDKRB2 ENSG00000168398	294
BDNF ENSG00000176697	1
BDP1 ENSG00000145734	53
BEAN1 ENSG00000166546	2
BECN1 ENSG00000126581	64
BEGAIN ENSG00000183092	61
BEND2 ENSG00000177324	0
BEND3 ENSG00000178409	4
BEND4 ENSG00000188848	0
BEND5 ENSG00000162373	24
BEND6 ENSG00000151917	7
BEND7 ENSG00000165626	56
BEST1 ENSG00000167995	58
BEST3 ENSG00000127325	7
BEST4 ENSG00000142959	0
BET1 ENSG00000105829	41
BET1L ENSG00000177951	395
BEX1 ENSG00000133169	2
BEX2 ENSG00000133134	98
BEX3 ENSG00000166681	316
BEX4 ENSG00000102409	413
BEX5 ENSG00000184515	24
BFAR ENSG00000103429	150
BFSP1 ENSG00000125864	13
BFSP2 ENSG00000170819	0
BGLAP ENSG00000242252	0
BGN ENSG00000182492	1358
BHLHB9 ENSG00000198908	11
BHLHE22 ENSG00000180828	4
BHLHE40 ENSG00000134107	431
BHLHE41 ENSG00000123095	125
BHMT ENSG00000145692	5
BHMT2 ENSG00000132840	35
BICC1 ENSG00000122870	11
BICD1 ENSG00000151746	4
BICD2 ENSG00000185963	157
BICDL1 ENSG00000135127	84
BICDL2 ENSG00000162069	277
BID ENSG00000015475	358
BIK ENSG00000100290	297
BIN1 ENSG00000136717	1585
BIN2 ENSG00000110934	23
BIN3 ENSG00000147439	433
BIRC2 ENSG00000110330	116
BIRC3 ENSG00000023445	95
BIRC5 ENSG00000089685	12
BIRC6 ENSG00000115760	37
BIRC7 ENSG00000101197	4
BIVM ENSG00000134897	31
BLCAP ENSG00000166619	564
BLK ENSG00000136573	4
BLM ENSG00000197299	2
BLMH ENSG00000108578	175
BLNK ENSG00000095585	14
BLOC1S1 ENSG00000135441	434
BLOC1S2 ENSG00000196072	13
BLOC1S3 ENSG00000189114	23
BLOC1S4 ENSG00000186222	131
BLOC1S5 ENSG00000188428	38
BLOC1S6 ENSG00000104164	79
BLVRA ENSG00000106605	239
BLVRB ENSG00000090013	422
BLZF1 ENSG00000117475	59
BMF ENSG00000104081	135
BMI1 ENSG00000168283	73
BMP1 ENSG00000168487	204
BMP10 ENSG00000163217	0
BMP2 ENSG00000125845	26
BMP2K ENSG00000138756	20
BMP3 ENSG00000152785	6
BMP4 ENSG00000125378	127
BMP5 ENSG00000112175	172
BMP6 ENSG00000153162	3
BMP7 ENSG00000101144	151
BMP8B ENSG00000116985	3
BMPER ENSG00000164619	11
BMPR1A ENSG00000107779	38
BMPR1B ENSG00000138696	9
BMPR2 ENSG00000204217	46
BMS1 ENSG00000165733	147
BMT2 ENSG00000164603	23
BMX ENSG00000102010	4
BNC1 ENSG00000169594	6
BNC2 ENSG00000173068	29
BNIP1 ENSG00000113734	67
BNIP2 ENSG00000140299	124
BNIP3 ENSG00000176171	85
BNIP3L ENSG00000104765	42
BNIPL ENSG00000163141	34
BOC ENSG00000144857	223
BOD1 ENSG00000145919	563
BOD1L1 ENSG00000038219	102
BOD1L2 ENSG00000228075	0
BOK ENSG00000176720	179
BOLA1 ENSG00000178096	150
BOLA2B ENSG00000169627	312
BOLA3 ENSG00000163170	132
BOLL ENSG00000152430	0
BOP1 ENSG00000261236	93
BORA ENSG00000136122	6
BORCS5 ENSG00000165714	18
BORCS6 ENSG00000196544	115
BORCS7 ENSG00000166275	51
BORCS8 ENSG00000254901	101
BORCS8-MEF2B ENSG00000064489	3
BPGM ENSG00000172331	37
BPHL ENSG00000137274	81
BPI ENSG00000101425	63
BPIFA1 ENSG00000198183	5
BPIFB1 ENSG00000125999	337
BPIFB2 ENSG00000078898	22
BPIFB4 ENSG00000186191	0
BPIFC ENSG00000184459	0
BPNT1 ENSG00000162813	88
BPTF ENSG00000171634	93
BRAF ENSG00000157764	54
BRAP ENSG00000089234	81
BRAT1 ENSG00000106009	277
BRCA1 ENSG00000012048	43
BRCA2 ENSG00000139618	8
BRCC3 ENSG00000185515	18
BRD1 ENSG00000100425	67
BRD2 ENSG00000204256	2467
BRD3 ENSG00000169925	95
BRD4 ENSG00000141867	689
BRD7 ENSG00000166164	133
BRD8 ENSG00000112983	224
BRD9 ENSG00000028310	193
BRE ENSG00000158019	123
BRF1 ENSG00000185024	116
BRF2 ENSG00000104221	131
BRI3 ENSG00000164713	1383
BRI3BP ENSG00000184992	7
BRICD5 ENSG00000182685	12
BRINP1 ENSG00000078725	43
BRINP3 ENSG00000162670	8
BRIP1 ENSG00000136492	7
BRIX1 ENSG00000113460	21
BRK1 ENSG00000254999	478
BRMS1 ENSG00000174744	134
BRMS1L ENSG00000100916	5
BROX ENSG00000162819	39
BRPF1 ENSG00000156983	145
BRPF3 ENSG00000096070	213
BRSK1 ENSG00000160469	30
BRSK2 ENSG00000174672	36
BRWD1 ENSG00000185658	89
BRWD3 ENSG00000165288	34
BSCL2 ENSG00000168000	1
BSDC1 ENSG00000160058	131
BSG ENSG00000172270	858
BSN ENSG00000164061	7
BSND ENSG00000162399	0
BSPH1 ENSG00000188334	0
BSPRY ENSG00000119411	82
BST1 ENSG00000109743	33
BST2 ENSG00000130303	1216
BTAF1 ENSG00000095564	54
BTBD1 ENSG00000064726	127
BTBD10 ENSG00000148925	58
BTBD11 ENSG00000151136	50
BTBD16 ENSG00000138152	0
BTBD19 ENSG00000222009	10
BTBD2 ENSG00000133243	743
BTBD3 ENSG00000132640	89
BTBD6 ENSG00000184887	385
BTBD7 ENSG00000011114	127
BTBD8 ENSG00000189195	2
BTBD9 ENSG00000183826	88
BTC ENSG00000174808	16
BTD ENSG00000169814	150
BTF3 ENSG00000145741	419
BTF3L4 ENSG00000134717	97
BTG1 ENSG00000133639	327
BTG2 ENSG00000159388	1039
BTG3 ENSG00000154640	155
BTK ENSG00000010671	16
BTN2A1 ENSG00000112763	66
BTN2A2 ENSG00000124508	42
BTN3A1 ENSG00000026950	92
BTN3A2 ENSG00000186470	44
BTN3A3 ENSG00000111801	23
BTNL3 ENSG00000168903	13
BTNL9 ENSG00000165810	6
BTRC ENSG00000166167	122
BUB1 ENSG00000169679	0
BUB1B ENSG00000156970	3
BUB3 ENSG00000154473	27
BUD13 ENSG00000137656	14
BUD31 ENSG00000106245	793
BVES ENSG00000112276	36
BYSL ENSG00000112578	134
BZW1 ENSG00000082153	219
BZW2 ENSG00000136261	76
C10orf10 ENSG00000165507	183
C10orf105 ENSG00000214688	1
C10orf107 ENSG00000183346	5
C10orf11 ENSG00000148655	91
C10orf128 ENSG00000204161	6
C10orf2 ENSG00000107815	99
C10orf35 ENSG00000171224	60
C10orf54 ENSG00000107738	720
C10orf55 ENSG00000222047	0
C10orf67 ENSG00000179133	0
C10orf71 ENSG00000177354	0
C10orf76 ENSG00000120029	123
C10orf82 ENSG00000165863	4
C10orf88 ENSG00000119965	3
C10orf95 ENSG00000120055	1
C10orf99 ENSG00000188373	329
C11orf1 ENSG00000137720	84
C11orf16 ENSG00000176029	0
C11orf21 ENSG00000110665	10
C11orf24 ENSG00000171067	263
C11orf31 ENSG00000211450	712
C11orf42 ENSG00000180878	0
C11orf45 ENSG00000174370	3
C11orf49 ENSG00000149179	160
C11orf52 ENSG00000149300	4
C11orf53 ENSG00000150750	5
C11orf54 ENSG00000182919	38
C11orf57 ENSG00000150776	13
C11orf58 ENSG00000110696	307
C11orf63 ENSG00000109944	4
C11orf65 ENSG00000166323	6
C11orf68 ENSG00000175573	203
C11orf70 ENSG00000137691	2
C11orf71 ENSG00000180425	16
C11orf74 ENSG00000166352	11
C11orf80 ENSG00000173715	0
C11orf84 ENSG00000168005	27
C11orf87 ENSG00000185742	1
C11orf88 ENSG00000183644	0
C11orf95 ENSG00000188070	147
C11orf96 ENSG00000187479	8821
C11orf98 ENSG00000278615	0
C12orf10 ENSG00000139637	250
C12orf29 ENSG00000133641	18
C12orf4 ENSG00000047621	53
C12orf40 ENSG00000180116	1
C12orf42 ENSG00000179088	8
C12orf43 ENSG00000157895	141
C12orf45 ENSG00000151131	46
C12orf49 ENSG00000111412	61
C12orf50 ENSG00000165805	1
C12orf54 ENSG00000177627	34
C12orf56 ENSG00000185306	8
C12orf57 ENSG00000111678	1337
C12orf60 ENSG00000182993	5
C12orf65 ENSG00000130921	39
C12orf66 ENSG00000174206	18
C12orf73 ENSG00000204954	19
C12orf75 ENSG00000235162	100
C12orf76 ENSG00000174456	72
C14orf1 ENSG00000133935	583
C14orf105 ENSG00000100557	3
C14orf119 ENSG00000179933	34
C14orf132 ENSG00000227051	20
C14orf142 ENSG00000170270	15
C14orf159 ENSG00000133943	159
C14orf166 ENSG00000087302	199
C14orf169 ENSG00000170468	19
C14orf178 ENSG00000197734	1
C14orf180 ENSG00000184601	3
C14orf2 ENSG00000156411	1089
C14orf28 ENSG00000179476	12
C14orf37 ENSG00000139971	5
C14orf39 ENSG00000179008	8
C14orf79 ENSG00000140104	88
C14orf80 ENSG00000185347	46
C14orf93 ENSG00000100802	76
C15orf39 ENSG00000167173	164
C15orf40 ENSG00000169609	124
C15orf41 ENSG00000186073	28
C15orf48 ENSG00000166920	86
C15orf52 ENSG00000188549	217
C15orf57 ENSG00000128891	99
C15orf59 ENSG00000205363	241
C15orf61 ENSG00000189227	79
C15orf62 ENSG00000188277	8
C15orf65 ENSG00000261652	5
C16orf13 ENSG00000130731	380
C16orf45 ENSG00000166780	108
C16orf46 ENSG00000166455	4
C16orf52 ENSG00000185716	56
C16orf54 ENSG00000185905	26
C16orf58 ENSG00000140688	838
C16orf59 ENSG00000162062	3
C16orf62 ENSG00000103544	216
C16orf70 ENSG00000125149	87
C16orf71 ENSG00000166246	2
C16orf72 ENSG00000182831	53
C16orf74 ENSG00000154102	141
C16orf86 ENSG00000159761	25
C16orf87 ENSG00000155330	5
C16orf89 ENSG00000153446	210
C16orf91 ENSG00000174109	108
C16orf95 ENSG00000260456	2
C16orf96 ENSG00000205832	7
C17orf107 ENSG00000205710	121
C17orf49 ENSG00000258315	27
C17orf50 ENSG00000270806	0
C17orf51 ENSG00000212719	48
C17orf53 ENSG00000125319	5
C17orf58 ENSG00000186665	5
C17orf62 ENSG00000178927	116
C17orf67 ENSG00000214226	17
C17orf74 ENSG00000184560	1
C17orf75 ENSG00000108666	34
C17orf78 ENSG00000278505	2
C17orf80 ENSG00000141219	156
C17orf89 ENSG00000224877	372
C17orf96 ENSG00000273604	17
C17orf97 ENSG00000187624	34
C17orf99 ENSG00000187997	0
C18orf21 ENSG00000141428	34
C18orf25 ENSG00000152242	46
C18orf32 ENSG00000177576	118
C18orf54 ENSG00000166845	0
C18orf63 ENSG00000206043	0
C18orf8 ENSG00000141452	197
C19orf12 ENSG00000131943	373
C19orf18 ENSG00000177025	11
C19orf24 ENSG00000228300	271
C19orf25 ENSG00000119559	143
C19orf33 ENSG00000167644	684
C19orf35 ENSG00000188305	1
C19orf38 ENSG00000214212	48
C19orf43 ENSG00000123144	1726
C19orf44 ENSG00000105072	47
C19orf45 ENSG00000198723	6
C19orf47 ENSG00000160392	26
C19orf48 ENSG00000167747	62
C19orf52 ENSG00000142444	116
C19orf53 ENSG00000104979	809
C19orf54 ENSG00000188493	47
C19orf57 ENSG00000132016	19
C19orf60 ENSG00000006015	178
C19orf66 ENSG00000130813	274
C19orf68 ENSG00000185453	33
C19orf70 ENSG00000174917	443
C19orf71 ENSG00000183397	3
C19orf73 ENSG00000221916	10
C19orf81 ENSG00000235034	12
C1D ENSG00000197223	34
C1GALT1 ENSG00000106392	50
C1GALT1C1 ENSG00000171155	16
C1QA ENSG00000173372	2438
C1QB ENSG00000173369	788
C1QBP ENSG00000108561	339
C1QC ENSG00000159189	434
C1QL1 ENSG00000131094	570
C1QL4 ENSG00000186897	4
C1QTNF1 ENSG00000173918	2998
C1QTNF2 ENSG00000145861	109
C1QTNF3 ENSG00000082196	19
C1QTNF4 ENSG00000172247	24
C1QTNF5 ENSG00000223953	3
C1QTNF6 ENSG00000133466	30
C1QTNF7 ENSG00000163145	23
C1R ENSG00000159403	4292
C1RL ENSG00000139178	321
C1S ENSG00000182326	1823
C1orf105 ENSG00000180999	0
C1orf106 ENSG00000163362	287
C1orf109 ENSG00000116922	28
C1orf112 ENSG00000000460	25
C1orf115 ENSG00000162817	54
C1orf116 ENSG00000182795	692
C1orf122 ENSG00000197982	474
C1orf123 ENSG00000162384	276
C1orf127 ENSG00000175262	0
C1orf131 ENSG00000143633	7
C1orf141 ENSG00000203963	4
C1orf145 ENSG00000162913	3
C1orf158 ENSG00000157330	2
C1orf159 ENSG00000131591	102
C1orf162 ENSG00000143110	102
C1orf167 ENSG00000215910	6
C1orf168 ENSG00000187889	0
C1orf174 ENSG00000198912	40
C1orf186 ENSG00000263961	16
C1orf194 ENSG00000179902	6
C1orf198 ENSG00000119280	234
C1orf204 ENSG00000188004	5
C1orf21 ENSG00000116667	412
C1orf210 ENSG00000253313	36
C1orf216 ENSG00000142686	38
C1orf226 ENSG00000239887	20
C1orf228 ENSG00000198520	15
C1orf234 ENSG00000227868	4
C1orf27 ENSG00000157181	45
C1orf35 ENSG00000143793	87
C1orf43 ENSG00000143612	787
C1orf50 ENSG00000164008	25
C1orf52 ENSG00000162642	54
C1orf53 ENSG00000203724	12
C1orf54 ENSG00000118292	255
C1orf56 ENSG00000143443	96
C1orf61 ENSG00000125462	11
C1orf64 ENSG00000183888	0
C1orf74 ENSG00000162757	113
C1orf87 ENSG00000162598	0
C2 ENSG00000166278	222
C20orf144 ENSG00000149609	2
C20orf194 ENSG00000088854	51
C20orf196 ENSG00000171984	25
C20orf24 ENSG00000101084	245
C20orf27 ENSG00000101220	271
C20orf85 ENSG00000124237	0
C20orf96 ENSG00000196476	86
C21orf2 ENSG00000160226	7
C21orf33 ENSG00000160221	39
C21orf58 ENSG00000160298	39
C21orf59 ENSG00000159079	41
C21orf91 ENSG00000154642	23
C22orf15 ENSG00000169314	13
C22orf23 ENSG00000128346	12
C22orf29 ENSG00000215012	132
C22orf31 ENSG00000100249	4
C22orf39 ENSG00000242259	468
C22orf46 ENSG00000184208	21
C2CD2 ENSG00000157617	944
C2CD2L ENSG00000172375	78
C2CD3 ENSG00000168014	29
C2CD4A ENSG00000198535	5
C2CD4B ENSG00000205502	120
C2CD4C ENSG00000183186	5
C2CD4D ENSG00000225556	24
C2CD5 ENSG00000111731	8
C2orf15 ENSG00000273045	0
C2orf40 ENSG00000119147	59
C2orf42 ENSG00000115998	24
C2orf47 ENSG00000162972	11
C2orf49 ENSG00000135974	51
C2orf50 ENSG00000150873	5
C2orf54 ENSG00000172478	10
C2orf68 ENSG00000168887	88
C2orf69 ENSG00000178074	6
C2orf70 ENSG00000173557	5
C2orf71 ENSG00000179270	3
C2orf72 ENSG00000204128	45
C2orf73 ENSG00000177994	0
C2orf74 ENSG00000237651	0
C2orf76 ENSG00000186132	1
C2orf78 ENSG00000187833	0
C2orf80 ENSG00000188674	4
C2orf81 ENSG00000159239	13
C2orf82 ENSG00000182600	2
C2orf83 ENSG00000042304	0
C2orf88 ENSG00000187699	38
C3 ENSG00000125730	2816
C3AR1 ENSG00000171860	127
C3orf14 ENSG00000114405	8
C3orf18 ENSG00000088543	136
C3orf33 ENSG00000174928	65
C3orf36 ENSG00000221972	7
C3orf38 ENSG00000179021	2
C3orf52 ENSG00000114529	199
C3orf58 ENSG00000181744	38
C3orf62 ENSG00000188315	138
C3orf70 ENSG00000187068	28
C3orf80 ENSG00000180044	0
C4A ENSG00000244731	55
C4B ENSG00000224389	575
C4BPA ENSG00000123838	2
C4BPB ENSG00000123843	0
C4orf17 ENSG00000138813	5
C4orf19 ENSG00000154274	7
C4orf22 ENSG00000197826	0
C4orf26 ENSG00000174792	0
C4orf3 ENSG00000164096	475
C4orf32 ENSG00000174749	24
C4orf33 ENSG00000151470	4
C4orf36 ENSG00000163633	15
C4orf45 ENSG00000164123	0
C4orf46 ENSG00000205208	4
C4orf47 ENSG00000205129	0
C4orf48 ENSG00000243449	191
C4orf50 ENSG00000181215	0
C5 ENSG00000106804	39
C5AR1 ENSG00000197405	99
C5AR2 ENSG00000134830	7
C5orf15 ENSG00000113583	770
C5orf22 ENSG00000082213	30
C5orf24 ENSG00000181904	74
C5orf30 ENSG00000181751	10
C5orf34 ENSG00000172244	22
C5orf38 ENSG00000186493	62
C5orf42 ENSG00000197603	82
C5orf45 ENSG00000161010	189
C5orf46 ENSG00000178776	6
C5orf49 ENSG00000215217	30
C5orf51 ENSG00000205765	24
C5orf52 ENSG00000187658	0
C5orf56 ENSG00000197536	39
C5orf63 ENSG00000164241	18
C6 ENSG00000039537	11
C6orf1 ENSG00000186577	231
C6orf106 ENSG00000196821	763
C6orf120 ENSG00000185127	18
C6orf132 ENSG00000188112	200
C6orf136 ENSG00000204564	107
C6orf141 ENSG00000197261	49
C6orf163 ENSG00000203872	0
C6orf201 ENSG00000185689	3
C6orf203 ENSG00000130349	12
C6orf223 ENSG00000181577	10
C6orf226 ENSG00000221821	83
C6orf25 ENSG00000204420	9
C6orf47 ENSG00000204439	236
C6orf48 ENSG00000204387	331
C6orf52 ENSG00000137434	5
C6orf58 ENSG00000184530	1
C6orf62 ENSG00000112308	316
C6orf89 ENSG00000198663	393
C7 ENSG00000112936	867
C7orf25 ENSG00000136197	0
C7orf26 ENSG00000146576	601
C7orf31 ENSG00000153790	2
C7orf43 ENSG00000146826	80
C7orf49 ENSG00000122783	230
C7orf50 ENSG00000146540	234
C7orf61 ENSG00000185955	12
C7orf72 ENSG00000164500	1
C7orf73 ENSG00000243317	85
C8A ENSG00000157131	0
C8G ENSG00000176919	8
C8orf33 ENSG00000182307	218
C8orf34 ENSG00000165084	7
C8orf37 ENSG00000156172	10
C8orf4 ENSG00000176907	926
C8orf44 ENSG00000213865	34
C8orf44-SGK3 ENSG00000270024	0
C8orf46 ENSG00000169085	17
C8orf58 ENSG00000241852	20
C8orf59 ENSG00000176731	173
C8orf76 ENSG00000189376	15
C8orf82 ENSG00000213563	114
C8orf88 ENSG00000253250	2
C8orf89 ENSG00000274443	0
C9 ENSG00000113600	14
C9orf114 ENSG00000198917	42
C9orf116 ENSG00000160345	44
C9orf135 ENSG00000204711	0
C9orf142 ENSG00000148362	141
C9orf152 ENSG00000188959	15
C9orf16 ENSG00000171159	798
C9orf172 ENSG00000232434	27
C9orf24 ENSG00000164972	11
C9orf3 ENSG00000148120	437
C9orf40 ENSG00000135045	2
C9orf43 ENSG00000157653	2
C9orf47 ENSG00000186354	7
C9orf50 ENSG00000179058	3
C9orf57 ENSG00000204669	0
C9orf64 ENSG00000165118	28
C9orf66 ENSG00000183784	1
C9orf69 ENSG00000238227	120
C9orf72 ENSG00000147894	4
C9orf78 ENSG00000136819	130
C9orf85 ENSG00000155621	35
C9orf91 ENSG00000157693	94
C9orf92 ENSG00000205549	0
CA1 ENSG00000133742	0
CA11 ENSG00000063180	93
CA12 ENSG00000074410	288
CA13 ENSG00000185015	7
CA14 ENSG00000118298	0
CA2 ENSG00000104267	7
CA3 ENSG00000164879	16
CA4 ENSG00000167434	63
CA5A ENSG00000174990	1
CA5B ENSG00000169239	28
CA7 ENSG00000168748	0
CA8 ENSG00000178538	57
CA9 ENSG00000107159	9
CAAP1 ENSG00000120159	18
CAB39 ENSG00000135932	165
CAB39L ENSG00000102547	278
CABIN1 ENSG00000099991	227
CABLES1 ENSG00000134508	137
CABLES2 ENSG00000149679	70
CABP1 ENSG00000157782	45
CABP4 ENSG00000175544	4
CABP7 ENSG00000100314	0
CABYR ENSG00000154040	12
CACFD1 ENSG00000160325	168
CACHD1 ENSG00000158966	29
CACNA1A ENSG00000141837	10
CACNA1B ENSG00000148408	1
CACNA1C ENSG00000151067	106
CACNA1D ENSG00000157388	37
CACNA1E ENSG00000198216	0
CACNA1F ENSG00000102001	5
CACNA1G ENSG00000006283	48
CACNA1H ENSG00000196557	230
[truncated: 14,364 more rows]
