# Supplementary material for: Spatial maps of prostate cancer transcriptomes reveal an unexplored landscape of heterogeneity
Source: Nat Commun. 2018 Jun 20;9:2419. doi: 10.1038/s41467-018-04724-5 (PMC6010471; doi:10.1038/s41467-018-04724-5)
Supplement: Supplementary file 10 — Supplementary Data 7 [file 41467_2018_4724_MOESM10_ESM.zip › Supplementary Dataset 4/experiment0000-expected-features.tsv]

	Factor 1	Factor 2	Factor 3	Factor 4	Factor 5	Factor 6	Factor 7	Factor 8	Factor 9	Factor 10
A1BG ENSG00000121410	0.423877	0.0835139	0.122379	0.1906	1.32297	3.2648	3.09602	0.0309879	7.17208	0.13863
A1CF ENSG00000148584	0.0112869	0.927709	0.193158	0.043833	0.211401	0.974723	0.402507	0.292582	0.376343	0.269264
A2M ENSG00000175899	144.58	304.983	99.2493	351.052	3.85338	24.0509	794.504	30.8926	9.61002	2.09189
A2ML1 ENSG00000166535	0.114278	5.56475	17.2277	4.08845	0.0960995	0.125343	0.497115	4.31342	2.17124	0.0472465
A4GALT ENSG00000128274	25.7875	52.4651	67.2751	39.5819	31.6911	1.18487	21.6165	13.8319	3.80314	8.97452
AAAS ENSG00000094914	65.5051	3.58884	8.10015	19.5936	1.11701	42.5757	2.41037	19.3866	14.5415	0.614498
AACS ENSG00000081760	3.13324	6.5306	1.80119	25.631	10.2303	0.754363	4.62245	11.4453	0.76928	3.73462
AADACL2 ENSG00000197953	0.202239	0.0222782	0.402881	0.809356	0.0234397	0.382822	0.0836831	0.938889	0.0971587	0.0634498
AADAT ENSG00000109576	0.323353	0.0801271	4.91023	40.9622	2.59691	0.00217651	8.07513	0.953449	0.464935	0.282922
AAED1 ENSG00000158122	1.49112	7.43083	0.697178	1.70301	8.5025	9.03737	46.4453	8.42873	0.232293	13.9593
AAGAB ENSG00000103591	1.05147	52.5647	0.144337	1.01401	21.066	1.44715	24.4049	4.77142	11.9169	11.0608
AAK1 ENSG00000115977	17.9195	16.6048	0.909128	3.47776	1.19957	10.0695	48.517	22.0581	0.517463	0.0175847
AAMDC ENSG00000087884	28.5018	35.1154	85.2999	88.4408	7.20749	21.6751	15.8926	17.7862	3.56151	19.7526
AAMP ENSG00000127837	80.8334	166.055	12.4048	124.301	67.8087	74.9123	0.117726	118.332	96.4241	15.9395
AAR2 ENSG00000131043	40.9489	9.25637	0.948445	3.83859	12.6034	20.8759	2.25902	23.6309	35.515	23.1399
AARD ENSG00000205002	0.532206	0.87324	0.401724	0.398402	1.12865	0.148798	0.198266	0.048842	0.085969	0.120042
AARS ENSG00000090861	58.1429	4.61027	33.5229	13.208	50.1017	44.1392	20.663	39.3297	13.8807	1.20785
AARSD1 ENSG00000266967	5.01399	1.24793	2.23668	1.30774	1.35211	0.215509	0.607836	0.937049	1.82455	3.36653
AASDH ENSG00000157426	2.07299	0.682114	1.01419	0.266341	0.0492824	1.72628	0.517379	1.76812	1.77399	0.327232
AASDHPPT ENSG00000149313	2.83096	6.95588	3.94377	0.574576	1.60448	5.2919	1.45508	0.839296	3.07255	0.149514
AASS ENSG00000008311	0.374952	0.00116528	1.16768e-05	0.745185	1.9761	1.47524	0.315354	1.52654	0.765207	1.08241
AATF ENSG00000275700	29.7238	8.24378	21.6967	9.59881	14.6297	13.6626	42.1638	31.6063	3.06904	23.572
AATK ENSG00000181409	3.65065	1.70788	0.593292	5.19127	3.4664	0.975121	0.135067	0.352794	0.977869	0.508238
AATK-AS1 ENSG00000225180	0.469683	1.38728	0.004952	0.0985633	0.742583	0.331023	0.714735	0.0661202	0.607734	0.0941971
ABAT ENSG00000183044	1.34804	0.730599	12.305	4.89246	4.73119	7.36189	0.154043	0.453968	0.304417	5.23109
ABC13-47488600E17.1 ENSG00000283199	0.456705	5.37216	2.5529	0.0332943	0.275606	3.48532	0.00205787	2.42259	1.25588	0.257352
ABC13-47656900H15.1 ENSG00000283566	1.04699	2.59154	0.220708	0.327524	0.772907	0.415694	1.82745	4.13927	0.735802	0.882408
ABC7-42404400C24.1 ENSG00000277758	0.181061	0.147969	1.84753	0.0481047	0.184501	0.992049	3.42177	0.724707	0.403417	0.334841
ABCA1 ENSG00000165029	1.64018	1.63664	0.386479	7.05844	0.0863901	0.408269	1.63524	0.219382	0.798939	0.987973
ABCA10 ENSG00000154263	1.62065	0.0875466	0.644922	5.04536	0.0126238	4.97742	0.984122	0.049983	0.253016	2.44027
ABCA12 ENSG00000144452	3.74271	0.854458	2.51676	1.33803	0.464421	1.73374	4.04484	1.27539	0.624625	1.23001
ABCA13 ENSG00000179869	2.08749	0.45732	0.0629485	0.0889152	0.291222	0.0369672	0.0974407	0.333075	0.149971	0.434724
ABCA2 ENSG00000107331	57.9077	2.104	4.40693	37.3192	1.5859	8.31095	64.7708	3.42515	12.9131	6.47839
ABCA3 ENSG00000167972	6.02125	0.0854481	0.338207	12.3909	6.77288	8.00421e-05	0.457656	1.13914	2.81231	0.799467
ABCA4 ENSG00000198691	0.01295	0.16445	4.78979	0.0204051	0.105256	0.062122	0.573987	0.764175	0.377189	0.115704
ABCA5 ENSG00000154265	2.74426	24.3449	5.89446	1.4965	1.75737	0.0753455	21.0702	0.047475	1.77733	0.991916
ABCA6 ENSG00000154262	4.38315	0.490934	7.74504	0.0979463	0.853405	1.45856	0.17191	0.694451	0.612483	0.117748
ABCA7 ENSG00000064687	16.5479	24.9792	10.3993	7.95789	2.42344	1.49168	0.502938	0.450379	1.45366	2.77515
ABCA8 ENSG00000141338	12.3901	5.06715	0.465433	47.7187	1.20611	2.29893	18.03	3.72728	7.65043	0.461413
ABCA9 ENSG00000154258	8.27318	0.625928	0.81714	0.729706	1.03375	2.19646	0.176343	0.0645467	0.149955	5.75594
ABCB1 ENSG00000085563	1.95877	1.85976	0.207683	0.401516	0.874863	2.60524	2.77833	2.41857	0.251662	0.288232
ABCB10 ENSG00000135776	0.0118661	4.07095	1.01085	18.2577	0.174501	1.45521	0.314072	0.184485	0.842965	0.786703
ABCB11 ENSG00000073734	1.27911	0.00187928	0.172719	12.174	0.0875064	0.370103	0.339639	0.0060018	0.482103	0.261214
ABCB4 ENSG00000005471	3.02312	0.000615681	1.50716	0.25487	0.00653049	1.54763	1.36603	1.08757	0.228047	1.11763
ABCB5 ENSG00000004846	0.2846	0.0420319	0.0566925	0.451539	0.514187	0.357813	0.141076	0.400046	0.721418	0.171268
ABCB6 ENSG00000115657	0.00863383	0.229322	0.376638	2.18106	0.299002	0.722327	0.0700622	0.524768	1.20805	0.049306
ABCB7 ENSG00000131269	1.5267	32.958	11.4154	4.68096	5.52988	2.20034	0.0278365	0.0258788	22.1014	0.638534
ABCB8 ENSG00000197150	0.298883	5.05889	34.6547	12.1274	1.86037	5.81237	3.24345	6.10237	7.0745	3.48461
ABCB9 ENSG00000150967	17.2262	6.33229	6.09696	2.57719	0.0542847	3.30589e-05	0.937118	1.88705	4.71206	0.107877
ABCC1 ENSG00000103222	33.3291	8.65104	13.1139	16.0076	0.346271	3.24923	4.15694	29.548	0.450064	5.29403
ABCC10 ENSG00000124574	18.5079	2.66937	27.4619	6.84589	17.1389	8.77584	0.88925	2.7391	0.835579	5.30795
ABCC3 ENSG00000108846	37.339	185.645	0.733281	5.78053	17.7365	4.9134	22.0333	49.5874	6.79723	4.93569
ABCC4 ENSG00000125257	0.232336	0.534402	6.07223	8.86952	7.78129	0.133435	0.0457522	5.97619	57.2577	2.17238
ABCC5 ENSG00000114770	2.04022	117.408	11.4781	29.1849	13.6435	22.5455	17.7387	17.3614	15.6012	88.6261
ABCC6 ENSG00000091262	0.874915	0.0871095	2.34359	3.69125	4.45178	0.013292	0.0143449	1.68275	1.71887	0.11633
ABCC8 ENSG00000006071	1.2373	3.27625	0.8575	265.508	1.17479	8.48034	2.69613	1.93883	27.6515	8.97458
ABCC9 ENSG00000069431	11.8669	0.0295269	0.0750112	2.28746	1.49357	1.56259	0.875408	0.399015	0.487463	0.247188
ABCD1 ENSG00000101986	27.0022	4.33796	18.05	11.2101	7.57289	0.684439	7.78401	2.77984	0.42736	4.77332
ABCD2 ENSG00000173208	2.14086	0.912214	2.98971	3.20407	0.332681	0.82497	0.0590051	0.828726	0.187551	0.212395
ABCD3 ENSG00000117528	2.05447	6.2863	1.90701	7.96464	0.478244	7.28988	5.35938	0.168044	0.554305	0.772136
ABCD4 ENSG00000119688	5.88433	0.618401	0.470215	3.94977	6.09764	14.1494	18.0059	2.28518	6.32843	2.96604
ABCE1 ENSG00000164163	0.904864	32.9933	0.0728941	0.820027	0.0357699	0.100533	1.11263	0.643009	0.306175	0.0502057
ABCF1 ENSG00000204574	0.0457695	55.9388	58.3817	149.751	8.94913	21.5863	127.697	16.5941	58.7436	11.3879
ABCF2 ENSG00000033050	48.6876	72.9966	10.7887	58.1474	3.76092	63.617	55.273	68.9969	9.05498	10.0522
ABCF3 ENSG00000161204	37.7176	0.923506	14.9716	3.41227	14.3826	7.02959	17.2205	5.79708	17.5106	11.2256
ABCG1 ENSG00000160179	4.1671	0.565192	0.486672	0.658791	16.5266	34.0878	2.12158	11.2098	0.70568	7.28476
ABCG2 ENSG00000118777	0.890423	39.8461	3.47252	0.124554	21.1446	1.70768	8.01905	1.13262	5.19167	0.328875
ABCG4 ENSG00000172350	1.5641	0.117194	0.399011	0.321297	0.243108	0.0742889	0.0303872	0.771503	0.332109	0.183772
ABCG5 ENSG00000138075	0.0714934	0.994118	0.2158	0.372755	0.00794856	0.194381	0.0452374	0.64636	0.0252023	0.534939
ABHD1 ENSG00000143994	0.131155	4.46837	3.20071	0.202624	3.48444	2.09144	0.102112	0.533377	1.70209	1.14023
ABHD10 ENSG00000144827	43.4007	4.05641	0.460534	1.6679	6.05776	15.0351	1.27552	35.9455	30.2616	3.14173
ABHD11 ENSG00000106077	0.420601	58.6388	110.065	10.151	13.867	46.1255	1.12212	52.2545	0.27385	41.1063
ABHD12 ENSG00000100997	53.7497	218.616	1.10058	156.029	12.7082	84.0644	22.2391	43.2887	23.8825	3.63662
ABHD12B ENSG00000131969	0.761455	0.152262	0.143451	0.0695199	0.0329318	0.075508	0.281854	0.428663	0.156542	0.022343
ABHD13 ENSG00000139826	7.91806	7.64312	9.76455	5.52228	8.61257	6.42049	8.34288	3.28118	4.17194	3.53709
ABHD14A ENSG00000248487	6.21205	0.427166	58.659	8.07827	11.0015	7.31198	9.65082	0.528084	0.100214	13.2217
ABHD14A-ACY1 ENSG00000114786	0.261006	0.0302665	0.832894	0.0805115	0.663252	0.288351	0.020976	1.1719e-05	0.35662	0.129462
ABHD14B ENSG00000114779	40.9337	7.59331	292.297	95.7472	5.02114	50.66	37.4343	27.5071	19.6015	11.6244
ABHD15 ENSG00000168792	34.2434	24.4829	1.01202	0.55583	0.890416	6.36755	0.489751	0.0817831	3.86875	6.70292
ABHD16A ENSG00000204427	14.6206	11.1005	1.20063	12.152	0.137905	13.8183	9.78762	2.65117	4.41018	1.13055
ABHD17A ENSG00000129968	5.05962	4.2387	52.5322	78.9324	4.45438	2.20278	7.91756	1.77083	23.8404	8.22945
ABHD17B ENSG00000107362	2.99805	8.74127	13.1404	0.557105	0.896223	2.24742	5.34299	1.00729	9.6742	6.3755
ABHD17C ENSG00000136379	0.00898909	31.4737	1.36011	0.0969544	0.2262	1.36304	0.848166	0.591569	0.950739	2.83177
ABHD18 ENSG00000164074	0.390393	5.46842	3.78377	0.832968	11.3903	5.73522	2.88299	0.181822	0.731693	4.42294
ABHD2 ENSG00000140526	0.67568	46.3836	2.35238	5.97066	57.9921	37.3535	10.6518	30.0326	3.13832	0.346207
ABHD3 ENSG00000158201	3.81288	2.39134	0.925766	1.25938	0.249811	3.39303	2.77939	0.721578	10.3007	0.91177
ABHD4 ENSG00000100439	6.38144e-05	8.51421	35.1435	112.694	12.4784	6.97765	3.40334	12.3616	4.27866	2.78542
ABHD5 ENSG00000011198	0.246168	0.0526552	1.60295	0.54019	3.82937	2.75399	2.55711	0.74562	2.43847	0.438157
ABHD6 ENSG00000163686	2.33522	54.2654	0.752568	2.57659	1.34815	1.49477	13.652	0.558329	0.0766759	7.45921
ABHD8 ENSG00000127220	13.4363	1.77386	8.01419	26.8776	6.02781	4.35006	2.66671	6.49221	11.193	18.9296
ABI1 ENSG00000136754	1.01896	44.7106	3.19674	0.637709	1.83863	51.0453	7.75313	4.21353	21.9607	3.32106
ABI2 ENSG00000138443	27.3025	51.8176	24.3226	3.51809	6.21505	19.1676	6.52819	15.7577	5.58161	0.990556
ABI3 ENSG00000108798	2.00469	4.29219	14.4772	4.34191	1.12771	26.8048	22.7023	16.4709	5.44103	1.10358
ABI3BP ENSG00000154175	0.333529	0.0410133	0.691331	0.00690746	0.116111	0.729972	1.11984	0.183342	0.0619831	0.891242
ABL1 ENSG00000097007	20.4419	3.9086	58.0211	173.774	44.6524	8.79576	179.003	47.5134	34.6435	24.237
ABL2 ENSG00000143322	12.0762	2.49925	113.72	2.85923	1.82067	3.78534	19.427	18.7178	1.79967	12.6218
ABLIM1 ENSG00000099204	19.2483	283.12	185.106	37.2241	62.5954	18.013	35.6658	65.5922	1.10973	3.8239
ABLIM2 ENSG00000163995	9.49974	0.386604	2.30089	0.89345	0.847254	3.48618	3.9246	1.06492	0.00623999	1.96659
ABLIM3 ENSG00000173210	6.21546	92.0268	32.5687	4.0732	9.078	0.315283	9.77548	0.676565	0.102205	0.172804
ABO ENSG00000175164	0.0124763	18.2061	0.585638	2.20007	1.74674	15.9627	3.31518	32.5083	2.02276	13.7328
ABR ENSG00000159842	7.25375	161.752	12.2049	38.8358	94.2231	50.1513	4.40139	1.97158	26.7219	30.5919
ABRA ENSG00000174429	0.259287	0.276758	1.52373	0.707802	0.0293246	0.00144825	0.195077	0.875835	0.228843	1.5833
ABRACL ENSG00000146386	0.000924682	3.22276	1.2066	0.908716	1.55693	0.222684	0.0211375	10.2818	0.167578	0.0941049
ABT1 ENSG00000146109	9.05587	17.7504	0.773298	0.39503	10.7047	20.0652	12.6007	6.40021	19.8131	1.75262
ABTB1 ENSG00000114626	121.956	19.7985	174.335	12.6758	1.61867	3.74959	15.4527	22.271	13.4108	1.03479
ABTB2 ENSG00000166016	22.9993	21.0678	11.7689	0.362615	1.81122	24.1303	1.60809	2.62234	6.10563	0.822552
AC002429.5 ENSG00000236197	0.01481	0.004224	0.555172	0.412231	0.0926311	0.141323	0.0204593	0.306622	0.318936	0.367873
AC004381.6 ENSG00000005189	5.88214	0.745162	14.178	0.229382	16.9982	5.00081	6.22672	8.37443	4.26202	1.09318
AC004754.3 ENSG00000269881	2.16656	2.53117	0.00413825	1.12124	0.519512	0.292105	0.467739	1.3747	0.697866	1.37908
AC004813.1 ENSG00000279777	0.426259	0.0150859	0.87483	3.33206	0.760869	0.829275	0.867816	0.0649943	0.83429	0.140966
AC005281.1 ENSG00000226690	0.117967	0.320464	3.59791	0.453583	0.441451	1.08495	0.733444	0.58252	1.25014	0.0934331
AC005480.1 ENSG00000279461	0.529225	3.01527	1.06871	0.817782	0.0679219	0.0565027	1.08273	0.244296	0.47923	0.259066
AC006116.20 ENSG00000267710	0.346856	0.0157406	0.150358	0.457203	0.860634	0.219923	1.93453	0.341564	1.00703	0.438879
AC006386.1 ENSG00000279115	3.2264	0.556375	0.0835192	4.17589	0.0705533	0.164268	0.32167	6.26617	0.299594	0.0155707
AC006994.3 ENSG00000279317	0.606734	0.132977	0.264758	0.000332181	0.000119509	0.544084	1.1998	0.259038	0.591018	0.000701392
AC008522.1 ENSG00000279232	0.0747624	0.692214	0.0194473	0.0318115	0.785931	0.261381	1.29634	0.586892	0.721677	0.525252
AC008759.1 ENSG00000279471	0.0947047	4.07569	0.380387	0.551255	0.076793	0.240743	0.0315177	0.224534	0.561547	0.000503237
AC009014.3 ENSG00000271824	0.360326	0.523205	0.252586	0.821194	0.075185	2.70209	0.821016	0.0339556	0.688597	0.0434004
AC010731.4 ENSG00000235118	0.790353	0.808808	0.0613919	0.085306	0.35685	0.875538	1.5932	1.58288	0.00875871	1.24015
AC012005.1 ENSG00000279274	6.08756	0.87434	6.07176	0.916077	6.7404	4.26763	0.819681	1.90637	1.20571	1.44986
AC013269.5 ENSG00000184761	0.0256108	0.787867	0.136662	0.00942548	0.0211782	0.0126881	0.437915	0.0642385	0.0795024	0.149277
AC013461.1 ENSG00000091436	58.6157	4.37187	5.32845	26.5632	2.60033	6.37421	13.9587	3.93719	2.31222	0.762238
AC018512.1 ENSG00000279808	0.393082	0.220227	0.294002	1.46573	0.215641	0.470967	0.377518	0.209452	3.09822e-07	0.132449
AC021106.1 ENSG00000279386	0.436492	0.673319	2.39482	0.00798576	0.189087	0.0453686	0.642616	0.10195	0.580622	0.0597167
AC024592.12 ENSG00000267740	0.123745	2.85333	0.0155633	0.618701	0.0205556	0.181367	0.192491	0.451958	0.243919	0.263733
AC025335.1 ENSG00000179859	11.8304	0.672831	7.19985	0.661856	1.00388	8.23347	1.51156	3.83287	1.30527	6.56783
AC074033.1 ENSG00000281137	0.732027	0.0798991	0.192054	0.927196	0.955004	0.969344	0.0701508	0.370336	1.46651	0.0295619
AC087350.1 ENSG00000281527	0.343257	0.186508	2.09508	0.508052	0.148204	0.0380253	0.797784	0.596197	1.47136	0.200325
AC090498.1 ENSG00000279483	89.9511	38.8101	123.774	143.185	28.6858	0.0141137	11.414	46.1519	43.1021	22.7277
AC092835.2 ENSG00000233757	0.198429	0.13093	0.57742	0.394714	1.00492	1.2025	0.0110217	0.0606718	0.000397935	0.283494
AC105052.1 ENSG00000279168	0.074435	2.31277	0.77032	0.498805	0.350095	0.0117293	0.530478	0.0257043	0.0205669	0.635285
AC110615.1 ENSG00000279909	4.0591	0.0432785	0.777297	3.40992	0.247793	0.0143009	4.60425	0.0977773	1.85484	5.43417
AC113404.1 ENSG00000254893	0.00499937	17.7191	0.936712	0.0387728	0.301611	10.1136	2.53486	7.49837	5.77102	2.67434
AC131097.4 ENSG00000216921	1.387	0.409988	1.56863	0.544095	0.963983	0.280124	0.0153075	0.354076	0.0584568	0.880586
AC138517.6 ENSG00000283288	0.367512	0.848295	0.824763	1.46945	0.0185132	0.676347	0.905721	0.543435	9.86441e-08	1.3224
AC138969.4 ENSG00000183889	16.1067	39.4131	217.221	0.957684	3.62125	6.58328	29.1476	15.9103	52.2275	5.72972
AC241377.1 ENSG00000281741	19.6228	3.93176	0.312703	2.62688	0.950118	4.0349	9.04927	0.493703	0.46797	0.0676913
AC241585.1 ENSG00000281571	0.299911	1.68466	2.66679	1.17694	0.189403	3.37366	5.16938	0.182637	0.578215	0.421501
AC242988.1 ENSG00000278939	0.830787	0.330275	0.26278	0.0406975	0.295303	0.561439	0.348865	0.563482	0.678878	0.0137833
AC243756.1 ENSG00000270339	0.710617	0.225209	0.434985	1.75182	0.344387	0.120423	0.192064	0.00520544	0.0358269	0.0429305
AC245100.1 ENSG00000280649	11.9735	0.545289	6.39568	0.547915	3.25322	0.324257	1.96796	0.617056	5.41527	3.51298
ACAA1 ENSG00000060971	30.9066	79.4495	251.424	58.3141	71.8858	44.4229	61.5347	30.5023	45.5216	26.8551
ACAA2 ENSG00000167315	0.909807	5.11477	15.2352	63.2148	0.55057	32.8629	1.14776	4.33067	0.490141	0.403518
ACACA ENSG00000278540	23.1436	38.474	10.4101	0.823095	24.1148	5.35791	0.446612	21.4951	14.3727	4.48029
ACACB ENSG00000076555	19.5418	8.5488	4.76485	23.0837	154.091	0.684534	22.478	8.5716	9.702	4.02166
ACAD10 ENSG00000111271	6.41201	0.0568677	7.26556	3.89139	15.8387	0.0554611	3.65973	4.96961	0.954291	0.929973
ACAD11 ENSG00000240303	0.288858	0.652841	0.75512	0.0137858	0.0510712	0.0515872	1.23107	0.906536	1.64757	0.455302
ACAD8 ENSG00000151498	0.991705	1.84014	0.67946	3.74773	1.59669	0.58529	8.5244	2.39235	7.35016	0.113014
ACAD9 ENSG00000177646	5.83014	50.9232	75.0079	8.8329	20.2414	4.15793	37.4976	12.1674	37.7385	14.4104
ACADL ENSG00000115361	1.82344	0.810516	19.3191	20.3163	2.94482	0.0865617	0.27243	1.36222	10.3396	0.828649
ACADM ENSG00000117054	11.2104	17.8728	0.242839	36.9226	4.61243	3.40243	8.91549	16.4895	13.236	1.76965
ACADS ENSG00000122971	54.0012	8.44672	5.42937	9.16715	9.91591	10.0502	0.573484	4.41486	5.48027	13.6972
ACADSB ENSG00000196177	0.445759	11.8417	0.206719	0.582467	4.20713	10.9367	0.0339794	6.74434	2.74184	8.98288
ACADVL ENSG00000072778	518.044	573.009	510.034	56.4789	439.457	212.046	241.765	588.983	120.947	110.049
ACAN ENSG00000157766	3.30299	0.0813293	0.518189	0.294055	3.47153	1.24404	2.41017	1.59802	0.0117827	0.92548
ACAP1 ENSG00000072818	2.56878	0.196584	0.845744	2.2534	0.961476	1.25847	19.7625	6.87252	3.07047	1.26221
ACAP2 ENSG00000114331	1.35306	27.7359	0.433391	29.458	13.0756	0.368024	9.52051	0.0248513	4.08961	0.0048446
ACAP3 ENSG00000131584	95.3498	5.35027	34.5849	52.0053	13.1043	5.96035	11.0623	45.672	11.4746	0.0463181
ACAT1 ENSG00000075239	97.744	0.231505	7.90688	5.62799	0.0418757	1.0256	31.5503	6.37514	67.6196	17.657
ACAT2 ENSG00000120437	13.5148	64.2175	13.1643	1.03561	5.16346	8.05164	28.4885	0.121799	38.1624	7.05806
ACBD3 ENSG00000182827	3.22227	70.6161	12.3701	6.1134	8.42248	2.46552	8.88083	1.00313	2.11717	8.01297
ACBD4 ENSG00000181513	28.9662	2.55935	47.0952	24.2939	61.0035	28.1123	24.9016	14.9536	56.1512	17.0644
ACBD5 ENSG00000107897	2.01628	1.1754	1.82987	22.9434	0.0657872	0.818017	4.73982	5.05559	0.344475	3.46963
ACBD6 ENSG00000230124	28.8116	20.2675	11.1422	33.2168	0.010485	3.37291	0.16503	8.90689	13.1512	1.35661
ACCS ENSG00000110455	24.2177	4.82709	15.7075	16.0959	1.78053	3.70417	3.0583	3.85626	0.262331	0.249918
ACCSL ENSG00000205126	0.846933	0.0591371	0.21515	0.169855	0.0086876	1.71519	0.601539	2.65152	0.00925216	0.0742026
ACD ENSG00000102977	2.9346	0.453165	1.96815	23.0716	35.7599	33.2025	3.80748	10.085	15.0976	2.45832
ACE ENSG00000159640	2.68768	10.07	8.64146	7.92905	7.6264	0.708449	9.3835	23.4251	14.8709	0.403105
ACE2 ENSG00000130234	1.51866	0.0280874	2.90338	2.52223	0.00679769	0.0460763	0.0107064	1.53926	0.137086	1.77391
ACER1 ENSG00000167769	0.116864	0.0777641	0.476199	0.0603654	1.15756	0.221156	1.26025	3.7868	2.86774	0.0653518
ACER2 ENSG00000177076	0.203437	2.78573	0.813447	0.106783	0.396711	0.471329	0.0183578	0.00578114	0.383946	0.21279
ACER3 ENSG00000078124	34.3818	5.27112	6.3199	5.41083	3.85207	0.225158	1.01015	4.12741	4.33169	10.2127
ACHE ENSG00000087085	0.986184	1.19212	2.65144	0.959324	0.374628	134.997	1.66143	95.4757	2.28833	1.38218
ACIN1 ENSG00000100813	3.71364	89.0773	1.68403	56.4813	5.28064	15.9646	49.1601	84.5662	15.1588	31.4409
ACKR1 ENSG00000213088	24.1503	17.4224	44.1283	8.96518	1.10067	3.82967	47.5978	9.10205	0.186788	0.383407
ACKR2 ENSG00000144648	1.10394	2.66743	0.0378756	0.402814	8.04775	0.501037	4.32177	0.556564	0.108331	0.193465
ACKR3 ENSG00000144476	47.6315	18.4018	8.23726	13.9128	4.29846	5.99786	70.3213	0.157355	0.257772	0.448023
ACKR4 ENSG00000129048	0.274274	0.402664	1.97822	0.329763	0.246041	0.0483754	0.44883	0.0249097	0.865247	0.0141512
ACLY ENSG00000131473	10.4152	16.0482	1.83862	0.395285	0.0551848	23.9534	17.8931	1.20241	43.0296	0.190012
ACMSD ENSG00000153086	1.04885	0.162294	0.530039	1.0188	0.169376	1.15643	0.449472	0.410056	0.18376	0.220306
ACO1 ENSG00000122729	0.221994	2.60915	8.57439	5.42975	3.09349	0.87026	9.439	6.17161	10.5599	3.14905
ACO2 ENSG00000100412	49.7254	36.214	45.2566	57.8144	29.4947	1.38545	0.358417	60.3609	8.19642	32.143
ACOD1 ENSG00000102794	0.268637	0.215536	0.394843	0.0140872	0.00382064	1.59459	1.11093	1.04	0.503903	0.0167801
ACOT1 ENSG00000184227	0.386172	0.361698	5.33532	21.3598	13.3465	2.97707	27.0898	6.3382	21.1611	0.0721525
ACOT11 ENSG00000162390	45.1659	19.3087	9.22511	1.9561	7.21642	3.37669	1.60815	0.0295185	6.82858	0.24831
ACOT13 ENSG00000112304	31.8979	2.43585	0.354065	2.19912	7.21506	1.44045	13.4669	0.637651	26.5754	3.1415
ACOT2 ENSG00000119673	52.9043	5.23812	4.53505	30.3765	15.1579	5.566	5.18757	6.60388	0.243265	19.1308
ACOT4 ENSG00000177465	0.10171	1.95037	0.217779	0.307184	0.400735	1.15007	0.222745	0.269979	0.823112	0.684781
ACOT7 ENSG00000097021	15.9634	7.28826	1.65031	88.7265	2.18038	2.71068	34.8221	17.4166	11.1236	8.00056
ACOT8 ENSG00000101473	11.9483	0.466045	20.0023	11.2972	4.21872	36.2447	3.69051	8.08747	7.38705	4.46976
ACOT9 ENSG00000123130	61.6816	11.2686	8.72369	5.33949	15.0973	25.5488	0.29011	21.3903	13.0545	9.53204
ACOX1 ENSG00000161533	85.0812	104.996	75.7694	31.7535	20.5746	27.1927	0.61396	123.565	29.559	18.2415
ACOX2 ENSG00000168306	8.66601	0.00636134	1.45149	32.9532	0.471152	0.0122362	6.63988	0.135367	42.4272	1.52834
ACOX3 ENSG00000087008	28.3528	3.91008	0.856239	20.6108	2.57094	0.0796734	18.9821	32.8286	2.99329	18.9001
ACOXL ENSG00000153093	16.9889	0.000972935	0.243383	0.216565	0.789646	0.837631	0.0707588	0.180608	1.5459	0.644135
ACP1 ENSG00000143727	1.86934	10.0105	8.90424	14.3084	24.5133	17.6739	5.73772	19.9579	15.7159	0.385462
ACP2 ENSG00000134575	22.8731	2.11946	73.6297	37.2115	44.595	5.3452	1.30339	25.824	5.04281	10.8414
ACP5 ENSG00000102575	0.293311	1.16574	19.9454	1.84284	7.98083	5.7986	11.1371	4.10612	25.1023	13.5375
ACP6 ENSG00000162836	9.16848	7.53235	0.216642	24.4071	0.618248	4.42789	20.4675	3.5262	11.8546	2.13636
ACP7 ENSG00000183760	0.0302201	0.095455	0.308822	0.440241	0.19275	0.297886	0.729833	0.0496295	0.345148	0.00029763
ACPP ENSG00000014257	2.94286	2.72096	2.35714	2.46169	179.252	351.894	8.06294	101.845	825.903	0.330573
ACPT ENSG00000142513	0.0376793	0.449248	0.342003	0.0755143	0.0084668	0.403039	0.126392	0.124638	0.200162	0.276857
ACR ENSG00000100312	1.45907	0.313556	0.537824	4.68454	0.710755	0.0498773	0.144754	0.587407	0.377354	0.7025
ACRBP ENSG00000111644	4.60279	2.30817	0.145712	1.51328	0.693225	0.795567	1.57191	1.02501	0.50221	0.315463
ACRC ENSG00000147174	0.0713028	0.0181287	0.547898	0.0488342	0.26164	0.0791533	0.500612	0.959999	0.944801	0.0248814
ACSBG1 ENSG00000103740	0.857509	1.76121	0.786446	39.473	1.61182	1.57609	0.378298	7.91227	0.381051	1.00996
ACSBG2 ENSG00000130377	0.271801	0.753665	0.0943166	2.94505	0.258641	0.182648	0.310066	0.066382	1.0253	0.238519
ACSF2 ENSG00000167107	7.61388	21.8441	78.6892	17.2022	4.4676	0.00875424	10.0642	31.5498	0.861764	10.2755
ACSF3 ENSG00000176715	62.9428	0.37241	31.9002	13.953	52.1504	7.47082	3.75207	4.90805	3.49462	43.9005
ACSL1 ENSG00000151726	2.0483	17.3267	4.93368	2.16121	3.14816	44.2945	0.489447	28.4788	3.77207	2.14396
ACSL3 ENSG00000123983	2.75068	97.1601	1.7383	2.01738	5.14571	0.726781	2.92144	2.61884	52.8894	1.35922
ACSL4 ENSG00000068366	1.54224	91.599	0.159725	11.0888	11.9978	21.9368	4.21585	1.55007	4.47016	3.97868
ACSL5 ENSG00000197142	11.5669	162.117	61.5938	0.118027	8.91222	39.5065	27.198	69.0741	7.94949	5.14051
ACSL6 ENSG00000164398	0.219427	0.464898	0.547664	0.45448	0.333735	0.111729	0.910536	1.0753	2.34332	0.36766
ACSM1 ENSG00000166743	0.122635	0.108286	0.384272	3.40312	7.50827	2.91871	3.16126	1.71498	8.37713	0.292083
ACSM2A ENSG00000183747	1.22767	0.212463	0.410984	0.0904709	1.81942	1.2841	0.218736	0.861617	1.18095	0.0499183
ACSM2B ENSG00000066813	1.10888	0.14462	0.832541	0.16583	0.28082	1.27851	0.178303	0.694775	2.15473	0.373518
ACSM3 ENSG00000005187	1.51424	0.888777	4.64692	0.474214	49.4375	0.648911	1.88252	0.135979	7.56569	6.10692
ACSM4 ENSG00000215009	0.0411637	0.201126	0.425013	0.634256	0.000835961	0.753976	0.0459601	4.16581	0.0222325	0.32917
ACSM5 ENSG00000183549	1.33226	0.566921	0.0510964	1.26626	1.71694	0.853273	0.364608	0.179775	0.781277	0.133932
ACSM6 ENSG00000173124	0.36016	3.39684	0.987771	0.00846153	0.750805	1.68638	0.127132	0.24903	1.94527	0.369542
ACSS1 ENSG00000154930	43.4283	42.6363	36.8754	5.3083	7.78407	55.9829	3.8454	81.3036	133.68	11.0965
ACSS2 ENSG00000131069	33.6376	65.2962	52.9141	166.907	26.2779	33.6418	92.1383	34.3669	0.0339513	38.479
ACSS3 ENSG00000111058	1.05777	7.33003	2.35865	16.3066	0.985877	0.362792	0.201599	0.442469	1.40713	0.00746654
ACTA1 ENSG00000143632	0.891903	1.12033	0.228057	41.141	0.0569572	0.30655	2.02082	0.441326	2.3075	0.172388
ACTA2 ENSG00000107796	3367.88	0.918497	2.5302	19.9858	1.25182	1.4669	3.85224	1.8034	6.63624	1.9756
ACTB ENSG00000075624	10014.8	3637.02	5829.71	1942.13	643.437	2362.91	6305.66	786.732	618.579	1912.04
ACTBL2 ENSG00000169067	0.217928	0.426646	0.0261346	3.17981	0.130246	0.235624	0.264898	0.0328361	1.77042	0.0229254
ACTC1 ENSG00000159251	62.8723	0.0126213	0.109122	1.8467	0.0279655	0.521345	0.0212771	0.474931	0.75627	0.433883
ACTG1 ENSG00000184009	501.911	9190.89	1.9903	2.62577	252.828	4476.08	735.646	1423.11	716.517	551.83
ACTG2 ENSG00000163017	17021.4	3.78377	53.1768	400.87	5.61486	7.90364	4.99468	0.268133	7.24154	20.1319
ACTL10 ENSG00000182584	0.201918	0.320027	8.01071	7.27407	3.97751	2.38341	0.66214	0.981826	3.25774	0.080159
ACTL6A ENSG00000136518	0.452985	0.844731	0.284643	0.0666533	5.31494	1.62998	18.8067	0.0948924	2.16857	6.28222
ACTN1 ENSG00000072110	1606.52	873.141	1.63576	398.592	48.0229	923.267	692.295	53.4138	41.0864	85.6973
ACTN2 ENSG00000077522	2.49607	0.110531	0.69455	0.711964	2.39144e-05	1.13136	0.59055	0.0355939	0.325525	0.687914
ACTN3 ENSG00000248746	0.121484	0.211247	0.867856	0.31752	0.17033	1.02445	0.00484376	0.467366	0.365251	0.0586435
ACTN4 ENSG00000130402	514.651	531.903	30.8428	0.530391	87.244	257.104	5.55825	90.1514	37.4171	101.836
ACTR10 ENSG00000131966	9.19077	21.3928	1.52918	0.452044	2.14404	7.49528	0.782199	3.55103	20.5568	3.05285
ACTR1A ENSG00000138107	223.931	38.6057	21.1543	57.002	25.0526	0.506376	65.9493	33.5657	8.59076	15.6675
ACTR1B ENSG00000115073	51.4148	84.0229	5.02989	30.9429	118.921	33.2229	12.6395	42.8033	131.18	39.4389
ACTR2 ENSG00000138071	5.77488	141.356	0.50445	20.417	7.41752	46.9686	3.95883	71.8124	71.9951	35.3887
ACTR3 ENSG00000115091	17.5183	89.2169	2.46928	0.898174	17.7346	26.4092	0.333083	0.253384	9.37113	1.06426
ACTR3B ENSG00000133627	1.64629	1.06821	0.821304	1.79488	2.5137	0.531676	0.72779	8.50765	1.23369	9.19742
ACTR3C ENSG00000106526	0.464241	0.815432	3.25597	1.4026	0.335939	0.0312981	10.5229	3.44619	3.5794	0.396755
ACTR5 ENSG00000101442	14.2569	3.80514	1.90654	5.22345	0.0291691	3.74837	0.712831	0.333415	0.243903	0.209102
ACTR6 ENSG00000075089	0.145729	5.1808	0.175203	2.73775	2.97692	1.37686	2.70618	17.6814	0.288477	2.57401
ACTR8 ENSG00000113812	0.736045	2.92405	0.988534	0.527353	17.4641	2.86758	2.45349	2.76024	7.56262	0.193549
ACTRT3 ENSG00000184378	1.10607	0.157147	0.262124	1.12779	0.358609	0.421707	0.845422	2.14791	0.303237	0.399249
ACVR1 ENSG00000115170	0.31314	12.0769	0.432896	18.6678	0.17011	0.632946	0.388822	1.46452	0.865562	1.20922
ACVR1B ENSG00000135503	0.702914	20.6174	0.452673	0.728876	5.81428	15.498	3.53677	3.9664	15.0755	12.2798
ACVR1C ENSG00000123612	0.754275	1.85614	1.63449	1.57386	0.0767144	0.653998	1.39114e-06	0.106477	0.161286	0.0104775
ACVR2A ENSG00000121989	1.7171	1.21506	0.000388237	0.512985	1.98169	9.21622	0.129169	4.08451	1.16836	1.04059
ACVR2B ENSG00000114739	0.156559	0.707142	0.0905023	0.134077	0.0877855	0.604921	0.070627	4.09974	0.115008	0.872773
ACVRL1 ENSG00000139567	124.969	1.75863	215.594	0.0552494	2.43852	10.4852	18.5394	9.39419	25.2774	14.3974
ACY1 ENSG00000243989	8.15937	4.30859	48.171	1.46129	1.90331	1.43662	1.32002	18.0498	1.07782	0.578043
ACY3 ENSG00000132744	1.08741	0.0695332	12.8588	0.271179	0.563783	0.156457	0.552467	0.131676	1.19545	0.00860153
ACYP1 ENSG00000119640	0.272583	0.356983	0.418381	4.23382	0.720009	0.74968	0.22397	9.31759	19.3752	2.35768
ACYP2 ENSG00000170634	3.31626	10.8696	7.34431	18.5268	3.45486	14.7236	0.32223	0.0675997	1.58627	2.05636
ADA ENSG00000196839	18.2581	1.69006	0.187728	26.0493	13.258	0.979684	1.034	1.05592	2.97333	0.182137
ADAD1 ENSG00000164113	1.25409	1.04994	6.30393e-06	4.53519	0.0486502	0.405356	0.0591335	0.106663	0.351985	0.264213
ADAD2 ENSG00000140955	2.44532	1.08076	2.54855	0.129304	0.0207268	0.36821	0.278016	0.155194	0.0185509	0.0391455
ADAL ENSG00000168803	8.76319	1.35978	8.05417	15.0922	0.531693	0.198753	1.29338	0.482495	0.0663167	3.52049
ADAM10 ENSG00000137845	0.626335	23.5709	0.452202	2.30945	12.0255	26.3922	16.4108	36.1616	9.04198	17.5045
ADAM11 ENSG00000073670	0.83796	0.000906781	2.90105	10.9898	0.12629	0.371962	0.663816	0.535314	1.63491	1.21974
ADAM12 ENSG00000148848	3.98889	0.810082	2.62648	4.4847	0.226553	0.216483	0.698493	0.153908	0.811187	1.47442
ADAM15 ENSG00000143537	29.238	29.582	100.529	45.0233	4.10641	11.8253	24.4354	33.4996	7.35064	12.9508
ADAM17 ENSG00000151694	1.86573	12.5878	15.0768	0.40946	1.93712	1.49592	1.01443	1.99054	14.1945	5.16548
ADAM18 ENSG00000168619	0.59554	0.0559402	0.347897	0.0173632	0.442972	0.130159	0.337354	0.0262389	0.00878629	0.00472196
ADAM19 ENSG00000135074	10.0957	2.48292	0.425146	21.4888	0.562362	2.13244	2.44265	0.878046	3.651	8.42518
ADAM2 ENSG00000104755	1.4717	0.0415102	0.741052	2.74622	9.83743	0.544296	0.215212	0.248498	0.00927575	0.398999
ADAM20 ENSG00000134007	0.354104	2.14398	0.686425	0.503923	0.285286	0.916615	0.538352	0.203379	0.233319	0.0381451
ADAM22 ENSG00000008277	8.9941	0.684559	2.10306	0.28082	8.50223	0.7721	0.914221	0.155	0.352919	0.274932
ADAM23 ENSG00000114948	8.69271	1.59089	1.61462	7.28766	0.240902	0.636162	5.08898	0.120591	0.707016	1.53281
ADAM28 ENSG00000042980	0.244727	4.94993	3.36621	11.4975	0.477994	0.290903	11.6285	1.55431	0.094022	0.323915
ADAM29 ENSG00000168594	2.12522	0.340955	1.02694	0.786574	0.254307	0.813946	1.27469	0.33756	0.020566	0.0865028
ADAM32 ENSG00000197140	2.50095	1.20387	1.37047	0.0625953	0.18939	0.217831	0.0080221	0.405995	0.0702946	0.428588
ADAM33 ENSG00000149451	322.589	7.78078	318.956	12.9073	1.75641	0.769938	243.121	16.7698	30.3599	11.9548
ADAM7 ENSG00000069206	0.50028	0.124408	6.0511	0.0904509	0.049187	0.246202	1.72206	0.0231425	0.0322639	0.306447
ADAM8 ENSG00000151651	1.63605	78.6787	3.38068	1.81893	0.54527	4.12452	38.6768	2.91252	5.8377	3.87646
ADAM9 ENSG00000168615	4.8488	198.518	9.83498	31.0955	29.7511	122.779	1.20058	37.742	54.0454	1.43162
ADAMDEC1 ENSG00000134028	0.182761	0.198974	0.320505	0.116883	0.176127	7.11269e-05	0.276769	1.22412	0.245956	0.238949
ADAMTS1 ENSG00000154734	66.4879	172.061	7.85298	0.947253	20.2751	21.2262	572.571	6.14292	19.4708	123.507
ADAMTS10 ENSG00000142303	128.025	0.0460573	2.48054	39.6926	6.67261	22.5576	16.5765	16.3014	0.418903	4.33571
ADAMTS12 ENSG00000151388	8.99127	0.52593	1.60382	0.0461408	1.21147	6.51321	1.1969	0.43363	0.649721	0.152721
ADAMTS13 ENSG00000160323	13.615	2.99739	2.67592	0.437843	0.290969	9.66685	1.31672	5.92198	5.42894	13.86
ADAMTS14 ENSG00000138316	1.40912	0.0186042	14.0298	1.27962	4.63366	0.120354	0.340145	0.156943	0.362703	1.87091
ADAMTS15 ENSG00000166106	10.3182	0.300939	6.05637	9.03652	0.0689689	0.633445	21.9883	1.60113	1.49622	1.00253
ADAMTS17 ENSG00000140470	3.98898	0.926961	2.55934	2.96393	0.348176	0.315194	10.3705	0.0581432	0.706351	3.881
ADAMTS18 ENSG00000140873	0.162385	0.442065	0.89223	0.0117051	0.242988	0.608274	0.00155091	0.0984376	0.775114	0.141938
ADAMTS19 ENSG00000145808	0.00229123	0.0139518	0.0950995	0.117913	0.0377982	0.0576419	0.28444	0.822225	0.0257586	0.0150439
ADAMTS2 ENSG00000087116	16.7482	0.723523	4.38061	0.757107	2.49784	0.749438	2.15713	0.237903	0.360273	1.43345
ADAMTS20 ENSG00000173157	0.643752	0.106604	0.719709	0.549135	0.0938901	0.101044	0.00141697	0.53531	0.631012	0.583992
ADAMTS3 ENSG00000156140	0.331145	0.0706858	0.211207	0.732114	0.133262	0.237649	1.07659	0.108358	0.834349	0.253932
ADAMTS4 ENSG00000158859	0.0307183	2.73186	1.09286	0.574117	5.1833	1.80626	184.186	24.4124	2.22327	0.713295
ADAMTS5 ENSG00000154736	3.57636	2.841	0.598373	12.3165	0.575482	0.357317	0.990576	0.139281	0.190156	0.573802
ADAMTS6 ENSG00000049192	0.191108	0.799437	0.433818	0.537965	0.553559	0.318917	0.757742	0.00453912	0.00682928	1.47384
ADAMTS7 ENSG00000136378	5.15587	4.93654	1.36517	18.5458	1.14712	0.241813	10.1064	0.479598	1.52099	1.23368
ADAMTS8 ENSG00000134917	30.0213	45.2213	4.72362	5.16488	0.373952	46.9628	2.49181	2.5503	0.080406	1.99974
ADAMTS9 ENSG00000163638	1.31766	0.954777	5.85061	0.73677	4.93007	0.296686	30.9679	5.48445	5.37972	2.04247
ADAMTSL1 ENSG00000178031	1.94379	19.7914	4.69988	0.842342	1.08855	2.54127	28.586	6.94834	1.22608	0.50517
ADAMTSL2 ENSG00000197859	34.6793	1.0389	0.169	124.56	0.258029	1.57195	2.53406	4.89672	0.0576354	0.494457
ADAMTSL3 ENSG00000156218	0.444053	2.47296	0.00669439	0.415218	3.14751	4.41963	0.721619	8.15834	4.18609	0.517185
ADAMTSL4 ENSG00000143382	8.34484	0.0697716	3.21572	88.0522	2.80857	0.704182	3.42292	0.261227	1.90465	0.186868
ADAMTSL5 ENSG00000185761	12.583	0.175616	0.0764828	13.3288	1.98068	0.00775808	5.93757	13.9443	0.185682	0.771272
ADAP1 ENSG00000105963	1.2838	3.68901	2.86066	17.217	0.509722	1.34977	4.12708	2.87681	6.20593	2.89206
ADAP2 ENSG00000184060	4.01171	0.0178101	4.598	5.15317	0.150133	0.722347	2.79735	0.0634779	0.136764	0.0109086
ADAR ENSG00000160710	173.205	57.5937	231.694	109.033	19.3731	10.7274	54.0323	132.059	48.1002	135
ADARB1 ENSG00000197381	33.7141	5.24697	16.2389	1.91988	0.149574	9.80775	0.629705	0.832671	15.4642	0.535348
ADARB2 ENSG00000185736	1.45193	11.6626	0.0919294	1.1686	0.406109	0.250357	1.73111	0.621085	0.100388	0.151857
ADAT1 ENSG00000065457	0.752962	19.6662	14.9693	0.153501	1.06306	42.7061	0.000486745	5.44631	2.25053	0.42432
ADAT2 ENSG00000189007	1.04776	0.374796	1.01429	0.359779	13.7266	0.134144	11.2817	0.792947	6.73581	0.380317
ADAT3 ENSG00000213638	1.1675	0.158469	2.02905	0.246116	1.25922	0.173454	0.0349044	0.72148	0.0322578	0.550684
ADCK1 ENSG00000063761	4.41748	34.198	7.58054	2.77173	4.48657	1.59565	1.58253	3.89993	0.290381	1.62197
ADCK2 ENSG00000133597	12.9452	19.5923	86.0869	17.7357	3.90445	0.0146881	19.103	34.0359	23.6151	1.53117
ADCK3 ENSG00000163050	39.4275	0.746224	25.4938	79.2327	2.58997	24.4601	32.7309	23.5223	34.8005	36.353
ADCK4 ENSG00000123815	39.4144	5.39502	1.72145	2.48481	10.9605	8.44972	3.36173	0.252606	8.43289	1.27341
ADCK5 ENSG00000173137	12.7923	0.247809	9.88021	11.2149	5.83185	2.68995	3.14905	3.68606	3.07396	1.74752
ADCY1 ENSG00000164742	7.96571	2.96605	4.7279	2.09769	2.36542	0.807198	3.05731	0.0746808	1.00649	0.885359
ADCY2 ENSG00000078295	65.3798	3.10312	3.79963	4.68244	1.1413	8.13195	1.66328	9.40087	16.0322	5.89938
ADCY3 ENSG00000138031	5.58773	26.2847	20.6966	8.38908	2.94007	33.8661	147.613	13.5789	21.2836	4.19364
ADCY4 ENSG00000129467	1.13913	7.55127	31.9408	2.69228	3.81724	2.11145	23.424	0.0192379	0.211464	27.3904
ADCY5 ENSG00000173175	520.456	9.4177	0.712055	70.4381	1.61499	0.21146	3.47879	2.2749	2.47247	0.0412975
ADCY6 ENSG00000174233	51.8478	74.9623	5.39274	12.8535	72.5628	0.694213	88.6734	48.4138	30.7006	21.8028
ADCY7 ENSG00000121281	3.77492	4.46827	2.97539	11.6227	1.97744	0.323715	5.69751	6.81004	2.3625	1.94523
ADCY8 ENSG00000155897	0.435578	0.70832	0.660794	0.0761242	0.149282	0.0340521	1.0094	0.000488336	2.63325	0.0924789
ADCY9 ENSG00000162104	5.8976	1.26597	0.956226	30.2806	6.69135	5.79683	0.0401409	22.068	5.17053	5.08552
ADCYAP1R1 ENSG00000078549	1.34314	7.70689	0.909986	8.09254	1.00995	0.336763	2.60322	0.347829	2.02145	1.94923
ADD1 ENSG00000087274	43.4267	38.7752	8.65057	153.726	4.60351	52.0678	6.74095	0.704021	25.5887	28.135
ADD2 ENSG00000075340	2.42059	0.697205	0.133356	1.54231	1.58709	1.51545	0.0341989	12.307	2.39608	1.91703
ADD3 ENSG00000148700	1.54507	14.3414	5.73133	3.91476	0.203442	6.26659	5.20444	42.1487	0.593695	3.77373
ADGB ENSG00000118492	1.05379	0.116289	0.706656	2.83053	0.779344	0.335888	0.966948	0.449723	0.611127	0.0584377
ADGRA2 ENSG00000020181	626.838	1.04246	5.83429	656.248	40.4776	22.2595	91.0305	27.2203	32.2295	0.111726
ADGRA3 ENSG00000152990	0.37383	9.47359	0.489185	2.32746	0.27992	14.9672	2.41853	1.63107	16.0241	1.54275
ADGRB1 ENSG00000181790	0.92268	8.16201	0.519393	1.8645	0.0266483	2.11525	1.49755	5.19929	1.17307	0.225498
ADGRB2 ENSG00000121753	3.78081	0.543668	0.575899	2.95561	2.17626	0.288685	2.04959	0.00372786	5.81149	0.629293
ADGRB3 ENSG00000135298	0.831151	0.676064	1.48488	1.98565	0.0783833	0.880258	0.880101	0.628826	0.0530791	0.27917
ADGRD1 ENSG00000111452	10.3065	1.5907	0.963116	8.43003	0.665171	3.1412	2.83794	0.0639087	1.90249	0.609943
ADGRD2 ENSG00000180264	1.98513	0.0101455	0.0918371	4.00562	0.0447298	0.935802	0.84471	0.0235737	0.0738841	0.00548739
ADGRE1 ENSG00000174837	0.904915	0.726337	2.03424	1.27748	1.03425	1.4171	0.0210668	0.000848827	0.988088	0.367053
ADGRE2 ENSG00000127507	14.123	0.209558	0.464023	0.0423174	4.67857	3.3453	0.32646	0.431346	7.39297	0.0413421
ADGRE3 ENSG00000131355	0.0332589	0.279722	0.0571508	0.0324389	0.771451	0.315591	0.155787	0.26415	0.0781535	0.0467836
ADGRE5 ENSG00000123146	69.174	87.7325	97.9251	3.09431	0.457561	59.3054	16.1717	35.4895	0.179303	6.3776
ADGRF1 ENSG00000153292	45.5845	171.802	0.247157	0.794415	2.30556	5.2162	11.8725	0.465224	4.1898	0.565628
ADGRF3 ENSG00000173567	0.938253	0.00212065	0.00198695	0.294574	0.0469248	0.238465	0.000794644	0.0442659	0.634983	0.0295701
ADGRF4 ENSG00000153294	0.103876	6.30264	1.07031	0.339866	0.408834	0.839849	0.249471	0.00956373	0.0119439	0.415473
ADGRF5 ENSG00000069122	1.92503	0.153791	1.88586	0.559868	0.519568	0.182359	15.5126	4.16033	0.44043	0.335552
ADGRG1 ENSG00000205336	32.2202	94.4111	53.6416	46.1784	0.660923	29.621	17.0554	3.49825	116.167	19.7362
ADGRG2 ENSG00000173698	0.729279	0.731916	0.0237558	1.14873	0.494295	0.693866	0.101857	0.0122396	0.115884	0.358151
ADGRG3 ENSG00000182885	0.0239683	0.508408	0.301921	0.665472	2.62625	1.85117	9.69295	0.00259185	0.48984	0.0580924
ADGRG4 ENSG00000156920	0.230484	0.327568	1.2368	0.286275	0.302405	0.457993	0.00526322	0.179418	0.0211333	0.256002
ADGRG5 ENSG00000159618	0.982744	0.055602	0.412631	7.91039	0.698919	1.43955	2.07976	0.911789	0.293706	0.910696
ADGRG6 ENSG00000112414	1.83157	18.404	0.343249	2.53219	1.87153	7.05867	0.944526	9.22187	8.01949	0.0351209
ADGRG7 ENSG00000144820	0.291691	0.470115	0.167307	0.722923	0.931178	0.0889978	0.437411	0.0574902	0.793233	0.121912
ADGRL1 ENSG00000072071	61.9648	2.71065	31.4163	1.00199	3.55598	17.1632	35.0279	0.59442	10.1309	0.0695008
ADGRL2 ENSG00000117114	4.51038	2.60341	38.7666	16.491	8.79443	1.76604	10.0416	4.12067	1.80375	1.40783
ADGRL3 ENSG00000150471	0.0566765	0.608343	2.91986	1.27072	0.975133	1.96394	0.511512	0.0925206	0.539164	0.0470354
ADGRL4 ENSG00000162618	2.27086	0.0464987	0.770265	0.436397	3.71097e-07	0.747389	6.35302	25.1195	0.422798	0.415604
ADGRV1 ENSG00000164199	0.705507	9.22808	2.97702	2.25081	0.861229	2.94178	1.63444	0.0409242	1.08082	0.654607
ADH1B ENSG00000196616	6.77079	0.618583	0.258849	12.2715	0.42194	4.90794	0.536397	9.55346	0.666995	1.2204
ADH1C ENSG00000248144	1.95677	0.0825993	3.69002	1.06474	0.571766	1.21278	0.00487606	0.969221	0.0190297	0.588302
ADH4 ENSG00000198099	0.00606637	0.651299	0.147001	0.0186577	0.106912	0.142802	0.376775	0.0213093	0.0462884	0.0727044
ADH5 ENSG00000197894	4.79065	19.1752	2.22962	187.807	59.3989	18.0444	2.51119	24.9499	50.8123	29.8402
ADH6 ENSG00000172955	1.7266	0.255178	2.81057	2.22393	0.0948784	0.408814	0.262066	0.478193	0.155952	0.158629
ADHFE1 ENSG00000147576	0.657463	13.722	27.772	7.095	4.37429	1.22201	16.7802	0.0514393	14.7501	7.1496
ADI1 ENSG00000182551	63.8328	2.96126	318.156	84.9908	125.693	100.316	38.8449	40.3911	42.7034	44.855
ADIPOR1 ENSG00000159346	8.55039	163.985	6.21856	16.3977	0.909425	0.574406	2.05021	0.876045	22.4107	38.3131
ADIPOR2 ENSG00000006831	3.03122	21.3393	35.9855	15.5767	3.33483	19.3829	10.1123	4.80375	21.1052	18.7311
ADIRF ENSG00000148671	1543.65	728.886	1069.62	806.364	352.473	43.5822	125.877	93.7946	231.164	44.0079
ADK ENSG00000156110	9.07418	62.193	1.79865	39.4109	7.32619	10.8732	8.45692	1.68079	11.928	4.57078
ADM ENSG00000148926	0.853879	94.5802	0.0834407	3.54848	1.16219	14.4964	19.8688	10.1531	3.34763	3.01587
ADM2 ENSG00000128165	0.703034	1.77071	4.15378	0.0675625	0.0247647	0.104753	3.84787	0.00330184	3.06428	1.34873
ADM5 ENSG00000224420	1.66126	0.245296	0.731868	3.19591	0.647401	3.14564	5.08192	1.92217	0.746289	1.75076
ADNP ENSG00000101126	16.088	0.929521	25.578	2.01057	25.4309	34.3038	10.5606	24.5054	6.64089	0.141805
ADNP2 ENSG00000101544	3.84213	9.66035	0.575998	0.350769	5.09041	2.68015	1.90563	5.02877	7.64202	0.227574
ADO ENSG00000181915	4.19705	0.519684	2.36978	1.31908	7.73279	12.6576	1.43038	3.05051	16.9485	0.404098
ADORA1 ENSG00000163485	3.24387	0.412765	1.27118	1.27207	0.356446	2.54278	0.888284	0.683006	1.062	0.813646
ADORA2B ENSG00000170425	0.222739	21.1108	1.72217	1.96371	0.00137911	0.308022	0.52545	0.00303274	0.892029	1.39982
ADORA3 ENSG00000282608	4.38487	2.76344	0.724857	10.1546	0.372496	0.980761	4.21838	7.75903	0.187921	1.57873
ADPGK ENSG00000159322	0.989942	62.4684	0.786034	1.57371	41.5935	105.919	9.79537	2.12539	3.69739	8.71308
ADPRH ENSG00000144843	10.5178	0.242468	3.08595	2.76228	1.58594	0.160186	10.293	2.10191	0.420909	0.268966
ADPRHL1 ENSG00000153531	2.96749	10.7709	1.85614	0.0795081	0.972056	3.81982	10.7443	1.56129	0.394296	0.0746568
ADPRHL2 ENSG00000116863	1.6564	11.4163	39.3401	44.4884	6.80083	46.3354	35.5236	4.8655	26.2844	16.3036
ADPRM ENSG00000170222	1.45411	1.43328	11.0526	0.595794	1.83232	2.79215	0.597087	2.88291	1.33079	3.01716
ADRA1A ENSG00000120907	0.739454	4.97286e-06	0.133554	2.84614	0.35044	1.17643	2.22873	0.088054	1.06055	0.131353
ADRA1D ENSG00000171873	1.9451	0.542585	1.11286	7.70818	1.27401	1.6704	0.311879	0.78872	0.82813	1.11711
ADRA2A ENSG00000150594	50.0595	0.190788	1.98708	63.1443	1.57176	6.07156	1.83612	2.60334	1.88442	5.09258e-08
ADRA2B ENSG00000274286	2.89294	10.2954	0.654931	0.19696	1.52587	1.13856	2.91576	0.231791	0.267159	0.225174
ADRA2C ENSG00000184160	43.7273	0.903735	10.0478	12.1913	0.00386465	0.638507	9.71639	9.50173	0.0673165	0.719678
ADRB1 ENSG00000043591	1.18718	0.932731	1.32798	0.478586	4.86942	0.839992	2.16	0.113807	3.41592	0.185355
ADRB2 ENSG00000169252	1.90677	3.0122	0.00601466	12.6968	6.95931	3.11457e-05	4.40022	4.87036	6.35148	1.317
ADRB3 ENSG00000188778	15.818	1.30819	0.0103853	5.78543	1.55264	1.6679	11.3723	0.251628	2.77949	0.226036
ADRM1 ENSG00000130706	74.2155	64.9047	50.2989	0.0894354	2.88418	51.2375	38.5546	2.75176	23.5384	25.2525
ADSL ENSG00000239900	22.9611	1.33352	28.4287	5.50902	16.5034	14.5018	8.03369	2.45413	17.4453	1.19911
ADSS ENSG00000035687	0.832097	31.0909	0.609029	30.485	3.27222	56.3208	0.206737	2.3567	1.07028	1.04716
ADSSL1 ENSG00000185100	38.094	6.34408	6.21917	23.7008	2.49595	1.60169	0.126661	2.12311	0.123454	0.203415
ADTRP ENSG00000111863	0.119981	0.0785387	1.58337	0.973304	0.560444	1.61942	2.09517	0.255001	1.4334	0.500521
AEBP1 ENSG00000106624	2130.18	1.83153	784.144	333.109	4.01675	6.94195	158.88	38.4169	1.05859	115.267
AEBP2 ENSG00000139154	13.057	8.10701	4.0897	0.26295	0.706211	16.9686	1.47926	0.0312515	17.3078	4.44832
AEN ENSG00000181026	6.86186	13.9952	3.16005	27.9408	18.3768	32.9685	57.2337	0.66344	10.261	1.1607
AES ENSG00000104964	229.813	178.874	338.528	28.9727	190.958	13.1135	254.362	100.755	128.287	137.279
AF011889.5 ENSG00000241489	1.42136	0.288394	0.988463	0.914693	0.115141	0.569405	0.105707	0.0522083	0.0235153	0.617042
AFAP1 ENSG00000196526	0.124868	3.38517	2.11667	4.63207	12.0137	18.0078	0.96181	18.4957	0.11072	0.52189
AFAP1L1 ENSG00000157510	10.2967	0.830576	1.99095	1.14557	6.33608	0.264903	22.7143	0.0696172	4.25442	0.177215
AFAP1L2 ENSG00000169129	2.20832	4.20835	0.519389	0.00046678	0.290008	3.97747	0.939946	14.1316	0.345561	0.429067
AFF1 ENSG00000172493	8.94498	0.962298	1.82742	3.68471	0.176196	1.96947	0.365468	15.5474	0.938806	9.60457
AFF2 ENSG00000155966	0.259813	1.64613	1.71781	2.20901	0.0301646	0.74325	0.557223	0.530273	0.593009	0.531818
AFF3 ENSG00000144218	3.85389	1.3983	0.237787	1.1298	1.35356	9.81215	0.88684	0.391354	17.6699	0.291484
AFF4 ENSG00000072364	5.04914	36.2252	33.1886	5.35674	3.28277	19.6378	0.0300953	5.2561	5.62869	16.686
AFG3L2 ENSG00000141385	10.0694	184.222	3.96215	0.101679	5.01757	2.80537	30.3778	14.8306	37.3134	11.7501
AFM ENSG00000079557	2.08678	0.904446	0.455629	5.17309	0.352446	0.00531019	0.173789	0.826177	1.91722	0.993799
AFMID ENSG00000183077	3.16327	20.8505	40.0789	18.2458	13.7045	20.283	6.92372	10.864	22.6904	1.69423
AFP ENSG00000081051	0.188272	0.0820711	1.57139	0.646874	0.0373815	0.282267	1.06619	0.0237419	1.24055	0.197256
AFTPH ENSG00000119844	1.17161	31.4936	0.583559	17.9283	6.53887	16.2716	24.8446	3.6681	7.57095	0.742636
AGA ENSG00000038002	0.793608	12.6097	1.33933	0.761846	1.87581	0.582467	0.0725967	0.416415	1.68821	0.432672
AGAP1 ENSG00000157985	1.66888	17.7081	0.513498	25.796	6.89475	0.00571191	3.1176	0.0662569	2.00345	15.0322
AGAP14P ENSG00000279058	3.42236	0.00896504	0.173862	0.406184	1.02603	0.252495	0.362383	0.252401	0.449353	0.526436
AGAP2 ENSG00000135439	1.07217	16.6833	0.045121	0.35217	2.19392	2.49583	3.94633	2.95872	0.591396	0.993987
AGAP3 ENSG00000133612	1.03215	81.5802	3.50019	14.6265	54.5181	18.9074	89.0805	31.8446	44.3591	1.31154
AGAP4 ENSG00000188234	0.0297435	0.332885	1.0921	0.871298	0.6736	5.72591	0.528114	4.01885	0.105049	5.90999
AGAP5 ENSG00000172650	0.411428	0.112394	0.351529	0.577818	0.00605968	1.01068	2.50969	0.497405	0.552284	0.0160668
AGAP6 ENSG00000204149	1.60917	7.7396	4.05731	4.22227	1.56902	1.11191	15.6232	7.81009	7.59271	7.22007
AGAP9 ENSG00000204172	9.79214	0.172959	0.167395	0.0612376	2.45136	0.49196	1.74631	1.23529	0.27625	6.51224
AGBL1 ENSG00000273540	0.656721	0.211469	0.0779126	0.567894	0.809144	3.59543	0.399119	1.03648	0.546009	0.165296
AGBL2 ENSG00000165923	0.615279	0.726885	0.182167	0.364584	0.0141168	0.42784	1.80293	0.384341	0.0753351	0.0377008
AGBL3 ENSG00000146856	0.867089	0.983761	1.82101	0.191311	1.20719	2.08062	2.41052	3.99576	0.464231	1.55019
AGBL4 ENSG00000186094	2.0918	0.516096	0.0433424	0.827225	0.200469	0.132956	0.602658	1.22153	0.496985	0.402529
AGBL5 ENSG00000084693	35.815	0.0342585	17.2843	0.499709	32.7046	24.6371	6.75329	4.11538	3.45188	5.55093
AGER ENSG00000204305	14.7578	36.4662	2.15908	7.32084	7.3535	3.87875	12.4997	30.7896	0.644852	2.48278
AGFG1 ENSG00000173744	0.836645	8.21366	0.0320447	0.0217101	15.0494	6.1548	0.274275	1.88469	8.51657	5.78412
AGFG2 ENSG00000106351	13.692	17.9308	17.3279	24.4468	2.28201	4.40148	8.87691	3.26235	7.2302	12.672
AGGF1 ENSG00000164252	4.68217	0.906152	0.605133	1.83956	4.20146	0.818334	0.526215	5.55697	7.64006	10.1571
AGK ENSG00000006530	1.74168	6.11838	3.48612	1.54836	0.393279	4.90862	4.61348	1.57237	0.993485	1.3353
AGL ENSG00000162688	1.66621	0.220028	3.98991	0.581852	2.60981	6.12124	1.72548	0.0762869	20.0449	0.543796
AGMAT ENSG00000116771	0.000307542	0.187951	0.272515	0.879704	0.21912	0.00104147	0.264877	0.0679682	0.238296	0.00669717
AGO1 ENSG00000092847	7.76313	82.9466	3.44077	30.8286	39.988	0.885224	6.77273	6.77974	3.90399	3.56228
AGO2 ENSG00000123908	1.20673	22.3247	8.71565	0.418075	0.9497	26.3794	141.959	29.951	19.2835	2.19085
AGO3 ENSG00000126070	3.10303	0.0700749	15.7199	8.70355	1.5132	0.339049	3.73634	8.98066	2.6877	0.709085
AGO4 ENSG00000134698	9.05419	5.5692	1.94213	4.52047	0.409426	3.55039	0.389125	2.4465	3.53457	0.307521
AGPAT1 ENSG00000204310	76.379	36.5321	249.303	164.135	41.063	19.7505	0.38343	8.34534	43.9608	27.3353
AGPAT2 ENSG00000169692	18.7269	41.6857	67.537	54.4102	7.94684	13.0899	4.3845	14.2344	45.9487	9.40673
AGPAT3 ENSG00000160216	8.93739	91.7416	7.38761	56.3619	23.513	57.6664	17.8102	0.000152732	21.9446	8.46912
AGPAT4 ENSG00000026652	2.66058	0.200466	2.43792	13.2823	4.21229	14.7455	5.53482	2.73439	0.735291	1.04452
AGPAT5 ENSG00000155189	4.83587	1.07079	1.11751	14.378	0.173763	0.35983	2.58275	0.944265	0.0457147	0.208774
AGPS ENSG00000018510	4.71728	16.1752	0.0754067	5.84369	0.874827	1.32493	2.13752	0.223821	0.433121	0.114553
AGR2 ENSG00000106541	2.98291	799.11	117.374	2.44498	8.79189	197.878	6.74435	207.641	51.0443	2.08489
AGR3 ENSG00000173467	1.17597	56.1475	0.57986	0.770998	3.15127	27.2214	0.156897	6.4736	0.270689	3.17011
AGRN ENSG00000188157	4.57115	42.6827	4.90989	5.90454	9.93814	71.1122	6.26689	39.7745	19.4408	0.0288167
AGRP ENSG00000159723	1.05538	0.416001	0.0881951	2.23441	0.384449	0.0101212	0.0969766	0.285256	0.495999	0.0636127
AGT ENSG00000135744	10.6535	0.500867	1.6051	0.0152267	3.6164	0.668876	56.9709	3.21283	7.94031	4.40752
AGTPBP1 ENSG00000135049	0.272962	0.255684	0.192615	0.6293	0.482698	0.0183086	0.0347539	1.14402	0.403711	0.487144
AGTR1 ENSG00000144891	5.34205	0.0886634	1.31372	9.74505	2.14784	0.990138	3.2422	1.77878	0.112306	1.98418
AGTRAP ENSG00000177674	111.071	3.00852	79.4915	93.9107	93.5031	3.90362	3.19805	57.8559	88.9054	1.76634
AGXT ENSG00000172482	0.670522	0.349137	0.145707	0.297303	0.0257551	0.299433	0.22362	0.00983284	0.0628365	0.0507276
AHCTF1 ENSG00000153207	2.82147	28.2058	4.98582	26.4625	6.06639	34.3914	2.58772	2.04483	4.74193	1.92605
AHCY ENSG00000101444	2.11157	32.3846	58.0963	133.545	85.1108	44.4045	127.442	4.54309	102.071	5.03019
AHCYL1 ENSG00000168710	28.0477	103.593	163.402	87.5642	99.887	17.1259	1.4413	36.1075	62.1646	14.118
AHCYL2 ENSG00000158467	0.0243201	11.2951	1.63704	8.99951	0.0596344	1.2926	30.5458	6.92856	1.16651	1.57036
AHDC1 ENSG00000126705	23.2731	1.39943	5.12019	30.5947	8.73767	12.6995	46.1663	0.977488	50.7126	29.276
AHI1 ENSG00000135541	9.31594	0.672265	11.5985	15.6223	20.672	2.08847	21.8515	38.3855	4.86871	2.15677
AHNAK ENSG00000124942	153.054	188.794	61.3887	40.4462	75.0139	336.799	118.958	206.572	142.683	135.908
AHNAK2 ENSG00000185567	144.527	0.00742578	6.60158	140.503	0.453192	0.925767	7.10915	1.6219	0.997457	0.287877
AHR ENSG00000106546	2.44876	133.863	6.55907	0.00152972	2.26226	69.5808	0.556973	4.69366	1.24969	21.6009
AHRR ENSG00000063438	0.549846	7.12607	0.13896	0.230991	0.155663	0.188278	2.48856	0.971714	0.128908	1.19556
AHSA1 ENSG00000100591	126.041	49.4554	0.953923	6.46667	7.76543	27.9385	8.34559	10.9826	20.2863	11.7103
AHSA2 ENSG00000173209	6.61947	0.600325	1.51076	40.7587	8.59282	9.91063	1.87287	20.0539	0.121783	10.1452
AICDA ENSG00000111732	0.520585	0.608792	0.629919	0.127996	0.0486439	0.462148	0.199814	0.250231	0.0190355	0.0012156
AIDA ENSG00000186063	0.711356	0.253972	0.709242	0.718954	7.28466	0.0928795	4.47046	0.613041	1.11655	2.38446
AIF1 ENSG00000204472	14.6602	0.235411	7.14725	53.0298	8.73485	4.32835	0.18076	32.8794	4.89957	14.5783
AIF1L ENSG00000126878	0.719095	0.00180586	17.3884	4.41444	2.68648	1.85389	1.21669	0.485843	0.379684	1.37692
AIFM1 ENSG00000156709	38.5543	49.6327	10.3961	17.522	15.3131	27.5023	12.7487	14.5674	35.5973	1.07887
AIFM2 ENSG00000042286	9.70843	5.55707	25.1218	11.5947	0.199604	5.79986	0.333072	2.67665	3.70833	1.34475
AIFM3 ENSG00000183773	0.590081	4.34005	0.0937257	0.384116	1.90569	23.6535	0.534586	0.413651	0.484666	0.0372539
AIG1 ENSG00000146416	1.51871	21.2954	1.99093	65.0935	41.0001	1.19467	20.6889	14.6723	2.35837	3.69936
AIM1 ENSG00000112297	1.97349	24.6584	1.41573	4.67981	3.49098	6.81356	0.194325	0.729235	0.557969	1.84196
AIM1L ENSG00000176092	0.0820825	39.59	0.855056	2.25009	0.0207047	2.14898	0.19901	0.32474	5.26609	2.53691
AIM2 ENSG00000163568	0.513992	0.944699	0.314973	0.0673173	0.198076	1.00006	1.51913	0.320556	1.1093	0.141781
AIMP1 ENSG00000164022	15.7675	33.4518	2.15304	5.48834	17.5868	5.19676	8.84795	19.25	6.87366	0.72359
AIMP2 ENSG00000106305	2.11895	10.9814	0.613574	0.583924	5.46317	1.16359	1.34781	1.05429	12.804	6.11043
AIP ENSG00000110711	16.1009	16.3918	510.689	75.1653	83.9392	53.3035	0.490788	8.55974	42.9702	5.93723
AIPL1 ENSG00000129221	1.13676	0.539028	0.369457	1.07488	0.689821	0.169842	0.492836	0.339573	0.142584	1.55875
AIRE ENSG00000160224	1.75151	0.0702021	0.238775	0.632607	0.156208	0.522834	0.224029	0.887405	1.78283	0.0261126
AJ239318.1 ENSG00000280108	0.076655	3.64196	0.152591	1.41355	0.107272	0.0266437	0.19508	1.7981	0.126629	0.367072
AJAP1 ENSG00000196581	0.370567	1.0502	3.11723	0.936387	0.583707	0.0562078	1.60733	0.264214	0.556201	1.23676
AJUBA ENSG00000129474	4.41756	4.91274	2.69612	0.52248	5.25622	15.7012	4.01942	1.70089	2.52592	6.32099
AK1 ENSG00000106992	67.9089	1.49959	28.7793	67.1765	67.085	0.0838556	5.70689	5.99748	3.27966	0.515905
AK2 ENSG00000004455	19.8304	127.332	1.59534	4.40789	24.7147	6.41478	220.876	28.1673	127.398	66.4994
AK3 ENSG00000147853	0.440597	27.0104	3.99452	4.10691	4.3252	11.3536	2.6412	26.7057	9.43779	0.102134
AK4 ENSG00000162433	0.0811346	2.92374	1.20112	1.39918	2.00861	1.12898	2.54864	4.64253	12.0692	0.0639121
AK5 ENSG00000154027	3.06299	0.0280307	0.959703	0.68955	0.197329	0.0712166	0.430948	1.18506	0.0059073	1.45904
AK6 ENSG00000085231	0.941593	22.0908	10.3095	3.73589	10.5532	6.80997	2.69587	0.252984	4.42753	10.1957
AK7 ENSG00000140057	0.174152	0.0826303	0.000706212	0.625812	1.79879	1.64849	0.000841454	0.112862	0.243803	0.702512
AK8 ENSG00000165695	6.60617	0.234261	5.21724	2.06304	0.0312415	0.440547	0.221788	0.486028	0.279473	0.00174588
AK9 ENSG00000155085	0.118481	0.337694	0.0121949	0.2167	1.5201	2.61631	1.54991	3.93426	0.101034	0.380799
AKAP1 ENSG00000121057	71.5961	39.2143	0.085524	13.8909	56.5863	17.4306	0.379165	34.4313	27.1799	21.308
AKAP10 ENSG00000108599	0.372747	15.2053	12.468	1.28803	21.4051	0.140943	1.0096	2.70705	13.8827	0.64589
AKAP11 ENSG00000023516	2.42381	11.0523	5.27893	15.3092	1.93222	30.456	0.673987	6.9307	34.5419	2.06866
AKAP12 ENSG00000131016	5.55295	34.7231	0.371108	6.10086	0.061925	4.28722	54.2265	13.0492	1.43185	0.436675
AKAP13 ENSG00000170776	2.36129	11.9987	24.8075	55.3058	46.7183	62.836	0.557943	0.996635	25.5848	9.8883
AKAP14 ENSG00000186471	0.794145	0.136499	0.0939756	0.845292	0.410363	0.380642	0.114614	0.616322	0.40015	0.206386
AKAP17A ENSG00000197976	10.5447	34.6803	7.58138	18.3593	20.4685	2.45976	22.6679	6.75031	38.0171	3.70043
AKAP3 ENSG00000111254	4.06658	0.575087	0.293363	3.46388	0.270415	1.30307	0.348448	3.84456	1.14317	0.232263
AKAP5 ENSG00000179841	5.697	1.38044	0.04302	0.443081	1.35237	0.076656	0.00377192	0.0343174	0.383014	0.209562
AKAP6 ENSG00000151320	0.180133	1.01453	0.982087	0.125251	0.477397	3.12429	0.285055	0.935211	0.546773	0.166013
AKAP7 ENSG00000118507	0.340489	1.64206	5.93235	2.02459	3.04351	0.223403	1.41053	0.63843	2.12129	0.546107
AKAP8 ENSG00000105127	51.1604	125.654	0.596174	116.986	18.2214	61.6632	26.2551	95.8721	56.9415	0.156474
AKAP8L ENSG00000011243	97.2621	67.8865	3.55998	10.4632	63.4735	10.2665	10.4739	21.3595	35.5894	11.012
AKAP9 ENSG00000127914	0.592967	7.26583	10.535	16.665	14.0089	8.12231	0.252355	16.927	13.2173	25.9773
AKIP1 ENSG00000166452	34.4669	7.36941	5.13797	33.8761	15.439	12.0061	1.00636	11.87	13.1409	1.00699
AKIRIN1 ENSG00000174574	0.802002	47.9837	6.39994	18.8871	3.53471	18.6798	0.149347	10.7128	25.0603	13.9362
AKIRIN2 ENSG00000135334	0.413743	9.41582	0.873432	27.0732	0.128845	3.91461	2.14239	0.631273	0.0155622	1.43859
AKNA ENSG00000106948	26.4919	1.72592	38.0041	2.80762	98.5705	1.56558	66.4175	71.9453	1.4789	37.4154
AKNAD1 ENSG00000162641	0.409412	0.506517	0.861692	16.3801	0.151274	0.997008	0.0655242	0.065615	1.39148	0.00788446
AKR1A1 ENSG00000117448	149.309	24.2479	118.153	55.4732	44.2383	29.6858	18.6875	51.5318	66.5779	69.0506
AKR1B1 ENSG00000085662	86.4998	1.9399	7.3951	159.697	0.7057	4.25008	9.8752	0.603812	14.6544	0.477778
AKR1C1 ENSG00000187134	27.4342	14.068	87.544	97.438	8.40529	0.492266	98.9386	3.44217	2.08333	1.28698
AKR1C2 ENSG00000151632	145.427	182.435	78.5901	111.941	1.66076	29.0748	12.7796	1.07786	2.93351	31.149
AKR1C3 ENSG00000196139	7.23766	46.8821	51.2347	25.9618	1.3049	6.6301	4.44724	3.92349	0.914868	0.417366
AKR1C4 ENSG00000198610	0.0136437	0.812628	0.454895	0.134956	0.114741	0.755361	1.14954	0.0706141	0.0415366	0.412832
AKR1D1 ENSG00000122787	1.18334	0.221788	0.972007	0.663159	0.194103	2.21818	0.0684024	0.290881	0.245335	0.906069
AKR1E2 ENSG00000165568	1.0633	0.203865	0.303596	2.64005	0.66041	0.673875	0.392231	2.39301	1.21182	3.06004
AKR7A2 ENSG00000053371	615.614	78.0135	114.508	38.1507	80.8416	25.5455	51.3042	16.991	60.9482	104.521
AKR7A3 ENSG00000162482	0.659042	0.0350033	0.763033	11.0421	0.122416	0.127596	0.131263	0.285675	0.0743905	0.299901
AKR7L ENSG00000211454	0.310284	0.662017	0.227916	0.234176	0.534033	0.0150526	0.269888	0.651698	2.00729	0.08504
AKT1 ENSG00000142208	88.8497	228.933	39.3126	168.915	194.647	279.882	1.49208	48.2453	90.5185	96.6527
AKT1S1 ENSG00000204673	27.8217	21.8176	52.2925	3.64776	24.8887	15.1264	0.0438297	3.05955	22.7664	6.95916
AKT2 ENSG00000105221	74.3376	63.9549	6.73658	20.3967	165.13	22.3363	64.0229	97.8983	10.3005	48.4144
AKT3 ENSG00000117020	10.9027	4.46107	120.957	29.5532	10.5604	35.2494	3.15463	0.0512501	6.83118	0.10182
AKTIP ENSG00000166971	0.823471	3.33488	0.391858	20.7879	1.03611	2.25487	1.5773	16.6162	5.50564	0.516991
AL023806.1 ENSG00000280184	0.111792	0.232141	0.368219	0.0325686	0.441121	0.574413	1.25139	0.490115	1.54841	1.2145
AL049794.1 ENSG00000280240	0.860215	0.022648	0.0705778	0.534186	2.02487	0.0135707	0.504081	0.27221	0.114273	0.168114
AL133475.1 ENSG00000281602	1.67396	0.102926	0.0457628	0.670343	0.383847	0.050847	0.0496622	0.0868403	0.0433745	0.0144225
AL356053.1 ENSG00000150076	1.22437	0.465385	0.508571	0.494099	1.00346	0.0546871	1.22272	0.314662	0.111765	0.334755
AL358852.1 ENSG00000278899	0.0236511	0.0755616	0.0258109	0.474476	0.31003	1.08543	0.860065	0.0680081	0.328871	2.70917
AL365181.1 ENSG00000280316	1.23854	0.501123	0.233029	0.629251	0.276706	0.472996	2.63326	0.952939	0.0596641	1.45096
AL513523.2 ENSG00000279767	10.9799	2.16588	0.261836	14.0927	3.26042	3.94535	1.17753	3.59083	2.71389	1.47721
AL589743.1 ENSG00000279508	0.112087	0.0168956	0.0131687	2.57149	16.0576	1.73505	0.307362	1.63363	0.959719	6.52504
ALAD ENSG00000148218	25.2005	51.0078	0.0844371	24.7812	3.62569	2.42677	1.20692	7.18747	21.9937	11.3299
ALAS1 ENSG00000023330	1.37062	53.5576	0.755821	55.6272	12.1892	21.1283	18.1444	31.26	46.1731	3.91507
ALAS2 ENSG00000158578	0.2398	0.583757	0.0543305	4.60086e-06	0.527285	0.168093	0.602726	0.376918	1.15141	0.00112313
ALB ENSG00000163631	0.027357	0.659842	0.515638	0.0813439	0.680578	0.0807655	1.37456	0.169337	0.00850448	0.543525
ALCAM ENSG00000170017	3.81343	38.398	2.2258	0.612635	4.30638	10.0453	13.8925	19.4914	0.733489	2.11654
ALDH16A1 ENSG00000161618	12.7768	26.859	87.565	32.1877	4.08355	6.98116	3.89966	14.1939	4.66444	11.1469
ALDH18A1 ENSG00000059573	0.497646	5.17889	20.8845	1.78761	14.1553	14.9453	24.8296	0.426923	52.7548	1.98753
ALDH1A1 ENSG00000165092	0.0556492	15.3319	10.244	181.493	1.71299	0.589591	6.4167	5.77035	0.416373	3.17877
ALDH1A2 ENSG00000128918	68.2306	65.1696	2.23324	150.641	7.196	80.1885	4.64242	3.27105	0.243543	25.2016
ALDH1A3 ENSG00000184254	2.20308	192.325	1.71208	1.1172	16.7892	85.1851	0.740162	0.103167	24.1146	7.91174
ALDH1B1 ENSG00000137124	301.075	1.22807	16.6904	11.4404	2.55916	3.75352	0.796954	0.39962	19.7023	0.608213
ALDH1L1 ENSG00000144908	38.4207	51.3217	100.274	75.3874	7.29647	21.2004	0.615558	0.177783	0.292152	4.713
ALDH1L2 ENSG00000136010	12.3695	12.5456	2.65121	20.9487	1.12786	0.206931	0.10846	1.97689	4.26727e-05	2.92837
ALDH3A1 ENSG00000108602	0.814299	0.42588	0.374888	0.73093	2.12948	0.610266	1.81461	4.74871	4.71546	0.283171
ALDH3A2 ENSG00000072210	132.956	0.335605	32.801	3.5508	53.7651	56.7718	28.9777	4.94178	19.445	67.5281
ALDH3B1 ENSG00000006534	54.071	9.12054	28.5423	72.4769	0.524862	1.77521	1.09477	5.49756	8.62511	7.4389
ALDH3B2 ENSG00000132746	5.07078	42.5065	3.31425	1.95782	1.25826	8.7221	3.65402	7.16047	0.162421	19.7922
ALDH4A1 ENSG00000159423	5.63419	16.7731	95.2332	1.98962	20.5101	0.354728	13.1619	4.67499	45.0915	0.451409
ALDH5A1 ENSG00000112294	1.58143	3.99153	0.699739	0.997199	4.83559	4.00568	1.3104	3.50744	1.26848	0.484161
ALDH6A1 ENSG00000119711	5.49168	2.54652	1.01065	10.012	24.5701	4.12661	2.72828	1.15077	21.1151	1.09329
ALDH7A1 ENSG00000164904	0.805831	9.87876	0.303615	125.657	34.9284	29.4919	19.6142	11.1577	35.6622	22.493
ALDH9A1 ENSG00000143149	12.4434	10.9658	5.37576	5.59275	0.476435	1.77275	8.09812	17.5056	22.6413	20.2666
ALDOA ENSG00000149925	1059.68	396.534	219.851	159.057	139.21	83.1727	27.4149	25.4173	83.0571	47.2327
ALDOC ENSG00000109107	116.387	56.7083	0.0600224	7.20286	107.623	11.4353	22.6496	37.1397	15.3152	2.91045
ALG1 ENSG00000033011	52.6768	9.49347	0.0712796	14.0734	21.4576	7.76026	18.0735	3.33158	0.451053	1.04485
ALG10 ENSG00000139133	8.05311	1.46168	0.449807	2.23431	0.809126	0.404975	0.295557	2.65228	0.906315	0.95091
ALG10B ENSG00000175548	0.393779	0.926182	0.371492	0.0343141	4.68619	0.495815	0.212719	2.02479	0.443643	0.0563117
ALG11 ENSG00000253710	1.21102	0.179513	0.0396087	0.687095	0.542593	0.411126	0.0752775	0.111371	0.0465991	0.000654744
ALG12 ENSG00000182858	10.9077	20.2156	126.019	2.17071	11.3513	9.28867	5.91129	23.0689	4.06816	10.5382
ALG13 ENSG00000101901	0.0257533	13.3729	5.77501	1.47971	0.494983	1.83929	7.33571	9.72026	34.1555	1.81883
ALG14 ENSG00000172339	21.4699	0.000880009	1.28253	2.91552	0.101987	21.1372	0.175721	1.11487	0.866196	1.87076
ALG1L ENSG00000189366	6.46488	4.65684	0.421742	0.636898	4.32918	1.32067	2.40198	1.14224	1.18687	0.369552
ALG1L2 ENSG00000251287	0.00280479	0.322356	0.762117	0.876912	0.038724	0.144749	0.00635623	1.13371	1.18259	0.714389
ALG2 ENSG00000119523	0.0459518	10.6055	5.19642	0.0192434	0.980182	11.3848	3.25917	13.9204	6.11406	4.34961
ALG3 ENSG00000214160	9.01271	15.9193	26.5453	18.9108	22.6361	0.969006	5.68774	18.9523	12.024	1.73014
ALG5 ENSG00000120697	3.96358	2.62386	17.7639	6.19028	0.0346775	0.246372	1.4803	0.941227	0.387886	0.270613
ALG6 ENSG00000088035	0.718589	3.08977	0.358559	4.42443	1.86847	0.278086	5.49405e-13	1.31409	0.323673	0.228983
ALG8 ENSG00000159063	4.51009	10.7964	12.775	0.126274	2.52001	0.284443	13.1661	7.39585	9.18132	0.121837
ALG9 ENSG00000086848	1.99186	0.306359	0.225372	0.00878044	7.90208	0.789131	0.61291	1.36459	0.167661	3.40701
ALK ENSG00000171094	0.559989	0.443231	0.113942	0.280138	0.126944	0.0758343	0.617105	0.0778197	0.350777	1.46916
ALKBH1 ENSG00000100601	0.101679	0.0165819	1.92164	0.238366	0.26432	0.0281829	4.06941	0.946839	0.712517	0.205053
ALKBH2 ENSG00000189046	0.621312	0.497396	0.197184	1.11331	1.03452	3.55828	43.9219	0.750594	11.1223	0.957381
ALKBH3 ENSG00000166199	21.8333	7.94349	5.33977	65.2416	13.5786	14.82	4.82601	6.54929	0.458833	1.01674
ALKBH4 ENSG00000160993	0.353	7.00611	47.2529	30.8556	13.8849	10.8076	1.20763	3.93741	13.8859	0.770756
ALKBH5 ENSG00000091542	111.017	84.4407	10.6995	174.746	70.2808	36.8126	69.2651	2.97894	28.8939	59.7367
ALKBH6 ENSG00000239382	4.38825	0.137561	30.4897	22.0075	2.21538	8.61598	11.6179	6.48039	1.45602	8.73938
ALKBH7 ENSG00000125652	38.8598	0.0559853	196.376	69.4375	43.3841	23.9198	1.80127	1.6633	19.6542	1.43006
ALKBH8 ENSG00000137760	0.966947	2.72937	0.090993	0.00831541	0.252288	0.10554	0.00578965	0.00363752	2.43524	0.64
ALLC ENSG00000151360	0.496896	0.245123	1.09416	0.119824	0.0227163	0.806754	0.551909	0.19129	0.0187821	0.148917
ALMS1 ENSG00000116127	6.75796	6.52736	0.168655	10.0345	0.570783	0.31458	1.61382	0.869657	0.40712	0.730591
ALOX12 ENSG00000108839	0.116823	0.706808	0.483319	1.49668	0.0864407	0.362803	0.792445	0.179833	1.34741	0.453446
ALOX12B ENSG00000179477	0.249265	0.956639	0.238383	0.0392384	0.521504	0.0847255	1.90288	0.458373	1.95827	0.257912
ALOX15 ENSG00000161905	0.288677	0.443807	0.192953	2.05651	0.369908	0.570875	0.117409	0.343013	0.0472508	0.0861277
ALOX15B ENSG00000179593	0.0764765	3.865	15.4197	0.340392	32.779	3.10393	1.28797	8.82327	25.6989	1.30737
ALOX5 ENSG00000012779	1.35103	30.824	0.201812	0.268218	0.92323	11.5771	0.0370626	28.5116	0.341362	10.3214
ALOX5AP ENSG00000132965	3.43842	15.1258	1.79911	10.7827	21.4934	5.54364	3.20423	3.52681	14.6399	17.5565
ALOXE3 ENSG00000179148	0.434168	0.711393	1.00188	0.204942	0.417905	0.644265	0.00327988	1.21613	0.227987	0.298775
ALPK1 ENSG00000073331	0.558682	8.85605	0.769796	0.12268	2.12289	12.8735	1.12235	1.38713	0.546133	8.13725
ALPK2 ENSG00000198796	0.647183	0.00535372	0.520215	0.284335	0.705345	0.284872	0.161459	0.931699	0.165283	0.313718
ALPK3 ENSG00000136383	16.9272	1.37407	3.74832	1.48671	8.58452	1.75984	2.84815	1.24511	0.370104	0.662746
ALPL ENSG00000162551	1.84412	1.79788	8.68671	0.665369	2.84631	4.37814	3.46961	0.634282	0.0986995	0.374969
ALS2 ENSG00000003393	0.118844	2.27253	0.069253	0.027699	0.0352021	2.58907	0.00449048	1.49807	1.88322	3.20328
ALS2CL ENSG00000178038	11.5965	31.6197	42.0835	35.4379	1.28774	27.3694	33.8192	10.5715	0.182648	16.1846
ALS2CR11 ENSG00000155754	1.14953	0.295231	0.298479	0.514325	0.423304	0.095142	0.207668	0.33184	0.398059	0.378561
ALS2CR12 ENSG00000155749	0.0595396	1.3772	0.160478	2.23665	0.479476	0.590118	0.0662661	3.43235	0.0703293	0.168363
ALX1 ENSG00000180318	0.0104537	0.0323204	0.529367	0.000377359	0.142967	0.0332587	0.938156	0.0992688	0.923052	0.490325
ALX3 ENSG00000156150	0.392894	0.388496	0.242536	0.817966	0.95492	0.854037	1.53772	0.858359	0.172451	0.806844
ALYREF ENSG00000183684	0.153193	23.8275	3.94617	3.22053	7.73111	25.1612	0.591813	4.76789	7.07584	0.00308699
AMACR ENSG00000242110	22.0932	0.232561	2.37505	13.9393	22.7793	1.04847	5.80926	13.6612	7.34666	2.11251
AMBN ENSG00000178522	0.149311	0.0844444	0.21957	0.210218	0.0136654	0.00270365	0.34764	0.63669	0.124326	0.155041
AMBP ENSG00000106927	1.35181	0.0941913	0.00848106	0.0109481	0.146179	2.98701	1.24463	2.55865	0.111155	0.0102131
AMBRA1 ENSG00000110497	19.6928	13.1288	0.387875	1.93943	44.3216	9.55872	0.263333	1.86803	10.9954	18.5078
AMD1 ENSG00000123505	1.51461	64.3059	1.88348	0.100966	8.98718	22.8406	1.1825	6.45468	18.4275	18.7677
AMDHD1 ENSG00000139344	0.713899	0.0869987	0.000684213	1.10666	0.473825	0.141424	0.0032662	0.192023	0.00799265	0.0883217
AMDHD2 ENSG00000162066	4.30747	9.35352	3.60486	17.7919	9.37199	4.43196	4.98007	5.6542	12.1851	11.0945
AMER1 ENSG00000184675	3.56486	1.1893	0.819626	26.7973	2.26874	0.677168	0.921275	0.362568	0.45017	7.32208
AMER3 ENSG00000178171	1.558	0.0549682	0.0345068	0.388274	1.15941	0.874177	0.0518212	1.00127	0.343915	0.427953
AMFR ENSG00000159461	39.5019	3.69262	95.0418	0.186958	0.412278	35.8245	0.380099	6.4687	16.2009	2.4615
AMH ENSG00000104899	0.812387	0.26128	2.67646	1.34454	0.881919	0.325257	0.0124172	2.90242	1.28436	0.0769051
AMHR2 ENSG00000135409	0.59592	0.44889	0.889396	0.875253	0.234424	0.0623154	0.137906	0.455638	0.0966278	0.013565
AMIGO1 ENSG00000181754	0.57342	2.22011	2.26562	77.7662	13.2476	0.429883	8.46855	1.68642	10.9091	1.08199
AMIGO2 ENSG00000139211	1.69161	38.3693	2.59545	4.11547	0.713505	9.20938	0.0726602	2.28751	30.9161	0.306981
AMIGO3 ENSG00000176020	0.178939	0.294015	2.39735	0.0406718	0.675016	0.095432	0.582942	1.14735	0.625769	1.18016
AMMECR1 ENSG00000101935	0.0145622	6.03392	0.154032	0.490406	0.194995	3.53291	0.563591	0.398154	1.13355	0.495805
AMMECR1L ENSG00000144233	0.680645	4.18547	12.0784	1.99595	2.83376	34.8706	0.265835	1.66169	10.8287	0.0134533
AMN ENSG00000166126	7.13375	1.74057	6.24146	0.485263	8.63727	13.3561	4.96919	9.8917	0.074895	6.77717
AMN1 ENSG00000151743	4.57858	10.8423	3.43967	6.50327	1.46573	0.0183991	1.3707	2.79357	0.874205	0.165528
AMOT ENSG00000126016	0.6345	7.27114	2.92732	19.4331	0.00406949	0.249181	1.91626	3.33816	0.999116	0.784148
AMOTL1 ENSG00000166025	67.0293	0.869741	0.847203	73.5789	82.5972	14.8024	67.5605	0.473434	62.3317	9.77221
AMOTL2 ENSG00000114019	3.6959	45.349	6.39919	34.1907	0.0352741	21.7155	9.25691	5.3777	0.136232	1.46799
AMPD1 ENSG00000116748	1.72502	0.290377	20.0311	0.220921	1.48278	9.19306	0.52479	0.360996	0.151022	0.0434919
AMPD2 ENSG00000116337	384.348	7.19358	10.9383	38.2711	52.9347	12.9058	38.069	2.97542	0.0122316	9.10933
AMPD3 ENSG00000133805	1.64973	2.25676	0.771402	12.1904	0.0608322	0.195894	1.81469	2.59172	1.16724	0.0248783
AMPH ENSG00000078053	0.031615	0.550024	0.333418	0.0518402	0.427088	0.59465	0.602387	0.905074	0.436543	0.780721
AMT ENSG00000145020	4.21333	2.41588	0.197887	2.44665	0.359961	0.244374	0.0295818	2.32253	0.759398	0.22907
AMTN ENSG00000187689	0.635812	2.25099	0.325889	2.03953	0.172252	0.508277	0.0984119	0.0752937	0.266426	0.149193
AMY1A ENSG00000237763	0.354635	4.23631	5.93348	0.362494	0.453906	0.253212	6.07749	0.664331	5.98226	0.0243175
AMY1B ENSG00000174876	2.23846	0.98606	0.724553	0.290943	0.393561	0.962825	1.52836	2.14949	4.67934	0.535189
AMY1C ENSG00000187733	4.55956	0.108192	2.12493	1.41909	0.0650513	0.87311	0.297637	0.971805	1.68644	0.159099
AMY2B ENSG00000240038	5.10622	29.4594	13.2674	2.96863	0.18812	26.3933	6.86853	13.3854	0.155615	0.360715
AMZ1 ENSG00000174945	0.549068	0.405255	0.104266	1.00762	1.29742	0.126658	0.424961	0.86284	0.0027729	0.419616
AMZ2 ENSG00000196704	0.102633	0.337559	14.5874	0.60641	9.48202	17.2935	2.76377	0.105565	22.6481	1.93854
ANAPC1 ENSG00000153107	1.00858	21.6235	9.07045	13.893	16.4268	1.52532	5.1394	27.3158	9.71836	1.82006
ANAPC10 ENSG00000164162	0.0555173	0.0200821	0.769693	0.577113	0.0795397	0.454126	0.218163	1.59606	1.78	0.0384243
ANAPC11 ENSG00000141552	440.357	89.6461	186.173	189.535	185.113	86.9823	59.033	27.3956	32.92	86.4182
ANAPC13 ENSG00000129055	8.99461	2.54413	0.308326	4.52083	0.413257	3.64278	1.23999	15.4791	14.6241	0.584064
ANAPC15 ENSG00000110200	0.640095	12.6136	239.281	2.6522	51.3843	51.5171	5.52449	13.6148	0.267701	28.0941
ANAPC16 ENSG00000166295	17.4216	130.714	6.80352	186.628	61.5499	81.9297	64.2656	36.8516	47.2348	40.8357
ANAPC2 ENSG00000176248	16.3178	21.4287	109.648	9.87482	7.13021	2.86129	8.44722	23.355	35.5494	1.53113
ANAPC4 ENSG00000053900	4.958	4.46967	0.929136	8.55819	1.11435	0.363925	0.472074	16.0831	1.41323	4.83636
ANAPC5 ENSG00000089053	5.9344	20.1169	31.9939	9.16425	41.191	51.4339	179.788	49.6527	23.9084	15.3051
ANAPC7 ENSG00000196510	229.556	0.326629	117.315	105.714	8.96342	19.5255	14.4606	44.4284	49.0288	14.457
ANG ENSG00000214274	24.0018	36.2209	7.54576	3.38869	2.95604	56.7146	7.02416	69.9696	44.2846	1.86234
ANGEL1 ENSG00000013523	5.81266	0.0667845	13.0774	23.9415	0.307838	2.49916	12.973	0.304655	0.752845	1.17488
ANGEL2 ENSG00000174606	1.09919	3.47463	4.43615	3.22122	3.31508	0.528723	0.425383	3.34671	26.0614	5.05809
ANGPT1 ENSG00000154188	20.6473	0.375866	2.84386	14.0592	0.798651	1.49844	0.183023	0.347361	1.65388	14.9286
ANGPT2 ENSG00000091879	6.22735	0.563762	1.32788	3.79138	0.757086	1.42269	1.65058	0.0192195	0.375318	1.01458
ANGPT4 ENSG00000101280	0.0627521	1.52488	1.25204	0.235616	0.25458	1.4747	1.84248	2.27481	1.398	0.129766
ANGPTL1 ENSG00000116194	4.81617	0.725324	0.278473	4.33123	0.00791596	0.32237	1.24785	1.11232	0.78401	0.358888
ANGPTL2 ENSG00000136859	219.559	15.6907	34.0111	458.028	7.25876	14.1332	5.66667	1.02213e-05	6.63514	1.5775
ANGPTL3 ENSG00000132855	0.122913	1.38731	0.0595879	0.816938	0.319548	0.000362403	4.38731e-07	1.31691	0.687343	0.276908
ANGPTL4 ENSG00000167772	17.2561	192.262	248.02	5.30558	0.573661	0.940624	48.8945	2.55919	4.28165	11.267
ANGPTL6 ENSG00000130812	0.887797	0.0228357	4.52769	1.29712	0.294217	4.35101	1.29016	0.413306	0.429805	0.252346
ANGPTL7 ENSG00000171819	0.139651	0.582636	0.305193	0.0670383	0.435068	0.0362157	0.135329	0.375578	0.053163	0.0472896
ANGPTL8 ENSG00000130173	0.253009	0.172904	1.24868	0.741512	0.75232	0.546776	0.000533992	0.679824	1.39636	0.0202043
ANK1 ENSG00000029534	1.16616	18.4466	0.901213	0.0434841	0.13178	0.626098	3.54149	0.131894	2.27429	0.290156
ANK2 ENSG00000145362	4.96936	3.18476	0.13594	2.27287	3.06576	0.127518	12.978	3.23867	1.37588	0.0613916
ANK3 ENSG00000151150	0.057659	1.16196	10.1057	1.75059	0.848561	24.9309	2.38355	5.6689	2.30459	26.0941
ANKAR ENSG00000151687	4.16186	1.7249	1.02766	1.37265	0.209252	0.547674	1.33247	0.266975	0.330903	1.57927
ANKDD1A ENSG00000166839	1.85913	8.65532	7.25763	6.08843	1.89417	0.453021	0.0117136	0.87563	0.888806	1.05159
ANKDD1B ENSG00000189045	0.926703	4.91273	1.82484	5.855	0.527405	0.118133	0.151106	0.0865842	0.686961	0.252395
ANKEF1 ENSG00000132623	0.127274	0.000878605	0.66377	0.311497	5.04519	2.0372	0.0354773	0.775362	2.21262	3.52415
ANKFN1 ENSG00000153930	2.2532	3.78091	0.0298385	0.663228	0.0284137	0.206742	1.83278	1.98812	0.0556956	0.187015
ANKFY1 ENSG00000185722	4.63256	53.1341	22.5122	10.6842	32.5397	12.3728	3.00568	7.57821	36.2531	40.4622
ANKH ENSG00000154122	10.6539	9.23745	0.555259	21.9457	46.2301	17.1765	11.2768	57.102	63.4662	13.6186
ANKHD1 ENSG00000131503	0.492342	5.08591	9.0471	0.150115	1.27779	13.1976	0.408173	3.08814	12.4	1.73583
ANKHD1-EIF4EBP3 ENSG00000254996	1.61313	0.165005	0.171955	0.187315	1.21778	0.790971	0.353717	0.300488	0.0405979	0.612148
ANKIB1 ENSG00000001629	1.18431	13.5078	2.70673	2.77049	2.66184	0.165192	2.74532	4.31677	0.592306	8.50505
ANKK1 ENSG00000170209	1.10886	1.29413	0.986851	0.323283	0.723633	1.24295	0.000878427	0.403601	1.45471	0.56254
ANKLE1 ENSG00000160117	0.263041	0.274558	0.184101	2.53959	0.820143	2.07943	0.315097	0.333844	0.564463	0.00100937
ANKLE2 ENSG00000176915	5.0493	114.593	33.3206	13.4114	56.7822	55.2354	6.85659	21.9699	21.41	2.75525
ANKMY1 ENSG00000144504	19.3737	23.1249	3.26392	0.284974	35.9789	14.0003	1.93038	9.33846	2.1208	27.9119
ANKMY2 ENSG00000106524	9.86359	6.52574	0.217796	4.53707	0.348658	0.295483	0.31832	1.401	1.21354	7.58055
ANKRA2 ENSG00000164331	9.32169	11.1221	10.5639	3.14401	0.0672593	0.379424	3.9328	7.2644	2.60575	3.07044
ANKRD1 ENSG00000148677	2.94478	0.131424	0.223453	0.0181088	0.549022	0.181897	0.193864	7.05798	0.514955	0.163743
ANKRD10 ENSG00000088448	0.0610904	90.1776	0.209628	11.1964	7.60925	212.322	15.6509	2.35808	36.258	49.6131
ANKRD11 ENSG00000167522	9.04807	17.9783	57.9257	38.1016	48.387	30.8789	0.799396	34.6367	8.90871	41.8328
ANKRD12 ENSG00000101745	1.5614	7.05337	3.5428	5.19927	0.0496819	12.0063	6.77007	6.25751	8.43862	5.97044
ANKRD13A ENSG00000076513	5.36264	0.24526	7.08565	8.72287	0.124213	13.8334	0.902683	6.71582	4.71613	6.81355
ANKRD13B ENSG00000198720	6.16639	7.2354	12.4708	20.9226	0.0679325	0.0126104	0.120994	0.0754322	0.293994	5.49388
ANKRD13C ENSG00000118454	2.59302	2.75578	6.43864	0.373274	24.6685	0.445196	0.918074	0.878715	3.08535	2.42178
ANKRD13D ENSG00000172932	40.3508	17.0015	15.9146	13.9204	4.37433	23.3313	69.5068	60.7007	6.03463	10.8145
ANKRD16 ENSG00000134461	13.5958	6.66045	63.8259	5.68253	8.33347	6.55213	0.304058	14.443	2.06144	13.1869
ANKRD17 ENSG00000132466	0.001808	3.88062	0.314458	2.26397	5.46075	0.0134706	8.91855	4.9088	3.13647	7.74496
ANKRD18A ENSG00000180071	7.02187	2.54581	0.638871	15.2278	0.350808	0.915705	0.613369	0.567932	0.375813	0.000171283
ANKRD18B ENSG00000230453	0.017654	0.487687	1.82598	0.0557761	0.269816	0.502847	0.879139	0.0202179	0.278475	0.0876769
ANKRD2 ENSG00000165887	0.182935	0.979082	0.0445636	0.442187	0.00332618	0.269677	0.694169	6.86248	0.153787	5.40473e-05
ANKRD20A1 ENSG00000260691	0.295207	0.760815	0.0366288	0.0303367	0.0751367	1.4227	0.341718	0.272674	0.194936	0.00209678
ANKRD20A2 ENSG00000183148	1.99806	0.153743	0.127707	0.154706	0.282584	0.0156102	0.308036	0.0380311	0.527542	0.0699086
ANKRD20A3 ENSG00000276203	0.239021	0.515335	0.839366	0.0109152	0.713249	0.00145438	0.0112082	0.101831	0.401592	0.0666117
ANKRD20A4 ENSG00000172014	0.00573504	0.155555	0.0077734	0.111264	0.145211	0.0544812	0.204616	0.00791965	0.351325	1.13154
ANKRD22 ENSG00000152766	2.33935	28.9026	0.111566	1.99786	0.406261	0.919683	0.0342511	1.03207	0.583148	0.513945
ANKRD23 ENSG00000163126	0.754528	0.628785	6.92762	30.3984	7.82144	0.380104	0.718173	13.0124	2.25758	3.08825
ANKRD24 ENSG00000089847	4.10593	1.16864	2.60983	1.39196	2.77631	0.329373	1.01379	0.589239	0.620439	1.19888
ANKRD26 ENSG00000107890	1.06964	0.312086	1.20062	6.24657	0.452301	1.88892	0.205332	0.371772	0.709443	1.99121
ANKRD27 ENSG00000105186	0.114575	1.55838	0.345182	4.53096	0.64239	16.6021	0.47713	12.0681	2.06917	3.88547
ANKRD28 ENSG00000206560	0.905165	0.321807	0.303577	2.74315	0.77637	0.0145042	12.0232	4.18191	0.219084	0.0562164
ANKRD29 ENSG00000154065	9.8767	14.2766	0.644286	0.204628	0.0172572	0.139258	0.22723	1.27795	0.495407	0.833956
ANKRD30A ENSG00000148513	0.117278	0.0463226	2.60726	0.896256	0.69737	0.180125	1.06999	0.287904	0.299917	0.34619
ANKRD30BL ENSG00000163046	1.14122	0.376636	1.12185	2.14283	0.731652	0.208722	0.0931989	0.178243	0.370227	0.181093
ANKRD31 ENSG00000145700	0.0815802	1.24882	0.0729714	1.0411	1.44112	0.0799932	0.399318	0.541786	0.0778069	0.436157
ANKRD33 ENSG00000167612	0.654837	0.805757	1.18011	2.19597	0.156259	0.33815	0.00237724	0.664393	0.0475689	1.03341e-05
ANKRD33B ENSG00000164236	8.51013	0.797908	0.434551	7.45332	0.756138	0.0312422	0.338466	1.5548	0.124853	0.277457
ANKRD34A ENSG00000272031	5.05835	0.628258	0.559017	2.12402	1.43065	4.03044	1.73343	0.024684	0.14637	0.213708
ANKRD34B ENSG00000189127	0.299585	0.376502	1.11548	0.237298	0.631263	0.0333741	0.569084	0.199659	0.328858	0.0309884
ANKRD35 ENSG00000198483	82.0384	7.11696	14.3148	12.221	4.61639	25.4698	0.00739005	0.0154578	1.14858	5.58652
ANKRD36 ENSG00000135976	3.65391	2.85604	15.089	0.611084	0.434986	1.95092	0.353174	0.969519	0.0701623	0.0626254
ANKRD36B ENSG00000196912	12.0785	3.42861	6.34508	2.33939	0.771444	18.0086	0.455779	0.682802	0.899281	1.85119
ANKRD36C ENSG00000174501	6.42587	3.15017	0.96448	0.855348	2.25602	0.00261457	1.15204	3.7101	0.526734	1.15432
ANKRD37 ENSG00000186352	0.142812	0.170823	1.44079	0.00938645	4.70935	28.5015	9.94703	0.017835	10.0071	35.7687
ANKRD39 ENSG00000213337	1.46364	3.94465	33.9148	19.3711	2.7234	3.30024	0.0416859	1.71299	1.09276	7.46948
ANKRD40 ENSG00000154945	2.96849	20.6615	11.6437	37.3069	6.65695	70.3052	16.2937	1.40147	5.48497	5.70559
ANKRD42 ENSG00000137494	0.824518	1.37878	0.353877	4.0333	0.976257	2.44293	0.865839	1.43737	0.229697	2.38359
ANKRD44 ENSG00000065413	0.422139	0.439942	1.20632	0.445317	0.292633	0.0222447	0.815237	0.935361	12.0425	0.671167
ANKRD45 ENSG00000183831	10.4063	0.921323	0.0667081	0.278235	1.2298	0.166287	0.708779	0.725453	0.0183785	0.0356193
ANKRD46 ENSG00000186106	0.903511	6.21106	2.38866	22.5822	8.26482	7.23372	0.0263996	4.81147	0.158244	0.247076
ANKRD49 ENSG00000168876	0.128453	0.3372	0.389662	4.42208	1.45006	0.314647	0.764041	0.053774	0.168564	0.0121569
ANKRD50 ENSG00000151458	1.4446	20.23	0.407486	0.573147	0.527613	3.36979	0.575107	3.5202	0.470773	7.54239
ANKRD52 ENSG00000139645	0.000529335	63.4285	8.52449	35.5186	46.3587	5.66319	2.23024	12.0997	40.3627	5.53158
ANKRD53 ENSG00000144031	3.0494	2.85707	3.52697	6.84714	0.0650777	0.928802	0.745628	2.09761	0.121662	0.0284454
ANKRD54 ENSG00000100124	0.734461	23.2419	3.30699	77.2761	0.42833	17.9224	0.161441	22.6343	23.2679	19.5074
ANKRD6 ENSG00000135299	3.81793	3.65678	1.89815	0.856883	0.555284	1.54737	8.76718	3.88071	0.0987813	11.5056
ANKRD62 ENSG00000181626	0.283423	0.00319615	1.07789	0.282528	0.0139482	0.919165	0.000656571	0.00112873	0.121941	0.297942
ANKRD65 ENSG00000235098	2.60233	3.15517	14.5711	7.36735	9.95179	0.284204	0.00754238	0.549753	2.30652	3.70728
ANKRD7 ENSG00000106013	2.18093	0.352294	0.254111	2.18926	0.413919	0.165137	0.0446562	0.063714	0.0750128	0.0133509
ANKRD9 ENSG00000156381	13.6064	30.1047	3.99485	1.74796	1.16334	6.17951	2.35585	57.7098	9.90145	23.8694
ANKS1A ENSG00000064999	3.07446	0.492099	3.68635	0.040696	1.40837	0.104259	1.75642	13.3633	5.12966	10.7878
ANKS1B ENSG00000185046	4.4202	0.124744	0.685475	0.416564	1.48052	1.34854	1.37061	4.45677	0.414048	0.123242
ANKS3 ENSG00000168096	15.9003	0.380471	6.20638	2.82958	19.4296	0.161866	28.3903	17.8396	2.27084	1.63568
ANKS6 ENSG00000165138	3.15907	1.62511	27.1143	20.6657	0.184847	1.14952	19.4341	0.770559	2.49422	0.211147
ANKUB1 ENSG00000206199	1.04164	0.266064	1.15617	0.462083	0.400064	0.435598	1.55255	0.388307	0.00241218	0.428127
ANKZF1 ENSG00000163516	21.981	9.10891	64.3123	16.1606	15.2118	0.00815151	19.4739	37.7765	0.939622	12.6715
ANLN ENSG00000011426	0.00397505	0.713086	0.372312	0.152574	1.6256	0.637809	2.08119	0.317343	0.140641	1.26344
ANO1 ENSG00000131620	4.25807	3.71396	0.137186	17.5954	0.342809	5.84378	0.508133	5.24973	0.619392	9.0368
ANO10 ENSG00000160746	2.35602	50.1223	15.4177	49.2968	11.8924	1.822	20.0852	0.129329	23.7576	2.21506
ANO2 ENSG00000047617	1.20318	0.234889	13.2572	0.0194961	0.189296	1.80049	1.28073	2.14596	0.241535	1.37902
ANO3 ENSG00000134343	0.0568551	0.0429862	0.0325399	0.0832081	0.322873	0.280697	0.189819	0.30122	0.220549	0.0158512
ANO4 ENSG00000151572	0.811425	0.196718	0.295055	6.55751	0.744035	6.64851e-09	0.162056	1.08316	0.0520009	0.903962
ANO5 ENSG00000171714	3.57835	0.0248928	0.214369	7.71298	0.209507	3.63375	0.00491218	0.23139	0.604184	0.090159
ANO6 ENSG00000177119	1.32149	7.82198	15.8839	3.20222	1.74627	0.965537	1.02687	6.05448	1.42124	1.21645
ANO7 ENSG00000146205	22.5066	3.90482	0.0027264	5.07527	48.7591	0.0140189	2.06225	0.922719	178.592	6.64831
ANO8 ENSG00000074855	0.16696	15.1583	3.54766	121.894	0.576934	2.54544	7.03948	15.903	1.74938	2.93006
ANO9 ENSG00000185101	0.185473	10.3813	15.9248	1.50871	0.94042	10.9228	8.41871	6.70875	26.4829	1.72621
ANOS1 ENSG00000011201	0.368511	3.05409	0.302146	0.264525	0.955597	0.590108	1.49029	3.39547	0.0775563	0.354448
ANP32A ENSG00000140350	19.581	22.5343	92.6012	11.597	21.7084	59.8255	4.95383	5.11767	106.082	1.13745
ANP32B ENSG00000136938	42.6074	4.99776	6.63436	8.49173	8.29605	78.1357	16.5026	80.5608	23.6783	32.2457
ANP32D ENSG00000139223	0.351026	0.000773428	0.566424	0.183796	5.50746e-05	0.573686	0.364377	1.2256	0.0348824	0.0557588
ANP32E ENSG00000143401	2.10798	0.47719	3.00236	64.8107	3.10802	10.4933	0.00173978	0.280727	6.29365	1.67874
ANPEP ENSG00000166825	13.7888	0.37409	4.64042	3.61762	46.1529	0.0725566	6.16643	14.1491	124.987	15.7088
ANTXR1 ENSG00000169604	62.7404	0.824019	8.23052	6.56266	57.4757	8.26831	20.9356	24.3441	0.228746	1.80238
ANTXR2 ENSG00000163297	97.3186	1.44686	4.21772	8.2739	101.731	1.12378	2.79065	7.87355	265.261	11.1505
ANTXRL ENSG00000274209	1.15328	0.0491786	0.0359667	0.35537	0.0744493	0.0705981	0.179866	0.0252452	0.605285	0.644698
ANXA1 ENSG00000135046	0.115666	317.704	0.719844	2.69112	35.8055	172.291	57.7676	61.6382	54.3753	18.2302
ANXA11 ENSG00000122359	251.689	653.985	361.612	1.08894	208.108	265.314	352.194	16.45	78.3648	32.553
ANXA13 ENSG00000104537	0.610443	0.0824265	0.015075	0.00973052	1.56281	0.359063	0.722583	0.00692135	2.24417	0.139593
ANXA2 ENSG00000182718	359.534	2385.37	640.115	3.16899	104.673	599.752	114.812	419.151	228.285	305.29
ANXA2R ENSG00000177721	0.908163	2.34913	0.225158	1.0591	4.22409	0.325618	2.41295	4.88014	1.1589	0.634056
ANXA3 ENSG00000138772	1.74927	13.9477	0.170768	1.60981	0.467517	7.1009	2.19894	0.0150478	0.0423123	2.5473
ANXA4 ENSG00000196975	18.5999	13.8191	0.107081	43.5974	0.617553	4.50686	1.10024	2.76916	26.3529	1.61011
ANXA5 ENSG00000164111	12.7384	60.7633	46.0454	153.774	38.364	89.174	15.7288	79.3413	25.0987	30.1672
ANXA6 ENSG00000197043	734.663	9.71241	63.2327	204.705	9.81754	29.5599	59.2243	10.2892	3.65789	0.543978
ANXA7 ENSG00000138279	4.42243	32.6484	7.06997	42.0281	11.8475	28.3024	2.41602	37.8935	0.454436	10.6614
ANXA8 ENSG00000265190	4.57546	226.806	12.6626	2.03825	0.756716	12.2044	5.72998	2.48075	17.1007	47.1477
ANXA8L1 ENSG00000264230	5.39385	184.647	1.44404	1.35977	0.886466	5.00038	4.29225	1.48847	3.45167	85.0827
ANXA9 ENSG00000143412	9.90119	36.7015	13.592	2.42699	2.26281	0.307845	1.90165	0.707378	1.8107	0.034306
AOAH ENSG00000136250	28.34	3.08707	12.0995	20.5936	0.528461	5.23469	20.2547	4.445	6.51066	3.12528
AOC1 ENSG00000002726	0.0642376	1.07101	24.943	3.76433	30.3448	0.215346	0.195604	0.0255128	9.87273	0.0436547
AOC2 ENSG00000131480	0.0658763	0.015458	0.452567	0.243675	0.614898	0.212457	1.05192	0.205574	7.7244	0.708188
AOC3 ENSG00000131471	313.281	1.20467	1.22733	0.186065	0.896084	13.9927	5.79294	1.63437	2.18556	0.507108
AOX1 ENSG00000138356	3.96091	0.822198	1.64474	6.02987	9.56795	0.0831827	7.8099	0.646697	4.24443	0.837475
AP000350.10 ENSG00000251357	0.0400001	0.213114	1.99989	0.276669	0.0963955	0.220188	0.459531	0.0646799	0.0267889	0.000165302
AP000769.1 ENSG00000279576	0.670541	46.0937	3.30843	147.413	1.7852	0.414437	0.0122524	0.204698	11.4873	1.83187
AP000866.1 ENSG00000279342	0.561442	0.43737	2.65305	0.873048	0.413394	0.23255	0.278211	0.663631	0.852487	0.128695
AP001888.1 ENSG00000281781	0.538474	0.0852585	0.179577	0.289528	0.612299	2.01806	0.301555	0.346509	0.343815	0.114873
AP006285.2 ENSG00000278919	1.43444	1.38821	1.77304	1.93658	0.758611	0.0727475	0.143458	0.00521775	0.153157	0.21734
AP1AR ENSG00000138660	10.2568	15.2122	11.1797	0.841909	0.0726085	24.3016	0.0102523	2.41772	4.56333	0.12425
AP1B1 ENSG00000100280	2.29472	46.4556	32.367	43.9734	125.94	25.1507	39.9191	32.2187	49.8875	16.9715
AP1G1 ENSG00000166747	2.03249	46.6125	1.32813	10.139	2.23318	12.2703	3.83654	1.42279	0.950028	0.941671
AP1G2 ENSG00000213983	39.2006	84.9737	69.4848	76.1988	18.6554	60.6435	70.4851	68.9684	19.9829	75.0453
AP1M1 ENSG00000072958	391.701	4.0672	105.148	57.2221	29.5255	1.19653	3.45067	1.45828	14.1412	20.0301
AP1M2 ENSG00000129354	33.8738	21.3419	10.1491	6.6981	22.3697	19.9054	52.9361	25.4546	17.4915	1.893
AP1S1 ENSG00000106367	10.2749	6.24052	78.1421	38.0533	14.9659	0.357816	11.903	22.9721	21.1854	12.6726
AP1S2 ENSG00000182287	9.55984	7.30309	2.37622	0.255585	0.0277028	1.4072	4.74357	6.29776	1.31352	0.588135
AP1S3 ENSG00000152056	6.00213	5.87613	0.007557	6.09594	3.98739	0.154998	5.14744	0.436457	0.07745	0.461361
AP2A1 ENSG00000196961	124.725	8.56798	7.16084	94.7935	33.5417	3.66742	17.4164	7.09327	78.5282	20.1492
AP2A2 ENSG00000183020	3.54317	40.5498	312.134	1.15908	51.51	6.54211	2.80314	76.9802	0.0179796	63.4705
AP2B1 ENSG00000006125	10.107	94.434	62.0626	175.871	47.476	12.017	1.1481	38.2316	25.7318	10.9083
AP2M1 ENSG00000161203	338.998	63.3003	184.542	105.464	121.748	9.21821	141.86	64.6034	7.21049	28.1465
AP2S1 ENSG00000042753	112.9	6.0149	191.608	47.4463	27.8401	29.978	73.4373	10.2751	28.4303	5.96302
AP3B1 ENSG00000132842	8.0226	6.5301	9.57908	2.2537	0.322	12.4806	26.9234	2.08196	1.14346	0.632254
AP3B2 ENSG00000103723	5.98798	2.42429	1.20314	2.68114	0.55312	2.93435	2.31002	1.10657	1.93125	0.091488
AP3D1 ENSG00000065000	45.6258	139.718	4.78032	3.05609	12.65	90.2651	2.87173	44.7686	46.4917	58.725
AP3M1 ENSG00000185009	68.9207	3.71782	5.74807	6.21481	0.533991	22.0132	0.519914	21.3211	7.73961	1.93085
AP3M2 ENSG00000070718	3.99718	10.8743	3.23823	84.2962	0.483344	0.636104	10.2314	1.5225	14.0352	8.92276
AP3S1 ENSG00000177879	1.5273	28.7054	0.619839	1.30857	2.48943	0.286964	3.09467	3.84384	19.1561	1.01872
AP3S2 ENSG00000157823	7.12544	2.51368	31.4706	32.7077	34.12	0.375918	1.72398	30.393	1.73668	8.12071
AP4B1 ENSG00000134262	7.06924	8.72972	1.55603	1.66439	5.70959	0.139361	9.52596	21.3701	4.63677	21.803
AP4E1 ENSG00000081014	0.805614	4.49289	1.35016	24.1343	0.711678	2.58386	2.41023	2.05164	0.696245	1.09521
AP4M1 ENSG00000221838	1.59567	12.2675	6.58966	51.8062	0.0368483	1.51211	2.39313	26.0796	18.7319	8.65043
AP4S1 ENSG00000100478	7.30052	5.8193	9.10833	8.48755	0.0136281	0.1281	1.68877	1.72383	0.858102	0.554589
AP5B1 ENSG00000254470	5.9634	3.60692	0.150693	11.8457	12.8023	35.993	0.344112	15.1713	25.2231	0.491768
AP5M1 ENSG00000053770	1.70457	0.340051	1.43177	1.63853	0.0406322	0.842147	26.227	6.56811	14.7424	0.00926413
AP5S1 ENSG00000125843	2.72677	6.04272	49.696	0.624194	4.80558	0.0215295	9.72907	1.76497	2.30823	0.716968
AP5Z1 ENSG00000242802	21.3096	13.8885	59.3563	22.1498	0.123005	5.91715	3.78992	11.9053	19.6813	13.1909
APAF1 ENSG00000120868	1.48746	12.7644	1.06879	0.00430435	0.332843	7.23583	3.33057	3.92564	0.0795166	11.6139
APBA1 ENSG00000107282	5.42457	6.74012	0.549271	0.510715	2.45785	4.6904	0.122256	2.53221	3.561	1.71505
APBA2 ENSG00000034053	5.45515	0.0750203	29.8392	18.1029	2.46527	8.32865	1.36346	2.16543	0.350343	4.98682
APBA3 ENSG00000011132	0.222481	10.361	24.0924	9.54237	19.2979	0.717863	124.457	22.9627	62.0164	32.049
APBB1 ENSG00000166313	9.12599	0.0499313	48.9604	40.0397	16.0916	8.38973	13.0572	13.5881	24.3342	1.5304
APBB1IP ENSG00000077420	0.194081	4.64042	1.62393	0.587868	0.794379	4.28063	0.31646	0.488637	1.50681	0.0125272
APBB2 ENSG00000163697	4.14759	0.254476	4.00723	25.3129	5.81768	9.15198	8.0803	8.02972	0.510558	4.0229
APBB3 ENSG00000113108	0.726299	0.850005	35.3244	12.7993	40.14	31.7043	60.2233	117.626	41.961	25.7185
APC ENSG00000134982	12.8855	0.978283	1.57854	3.87967	0.0444975	0.469776	2.80086	0.95436	2.08907	2.9063
APC2 ENSG00000115266	0.352999	1.02653	0.00123467	0.295895	0.235814	0.0280695	0.0650375	1.1117	1.04966	0.803588
APCDD1 ENSG00000154856	4.3235	26.6706	2.58189	109.741	5.25244	17.802	0.626746	34.3162	8.01105	4.82912
APCDD1L ENSG00000198768	0.377976	0.00983523	2.44266	1.70043	0.972738	14.5516	5.2565	0.220923	0.0178691	0.253137
APEH ENSG00000164062	62.2593	28.8554	40.4278	52.7083	76.2826	17.7097	3.55736	47.4747	32.1919	16.6729
APELA ENSG00000248329	0.85506	1.38678	0.0657567	0.0631239	0.15476	0.898531	0.259089	0.00620831	2.17717	0.327136
APEX1 ENSG00000100823	13.2328	44.5488	3.96468	6.526	280.318	28.4385	2.05036	49.1093	70.0908	35.0457
APEX2 ENSG00000169188	3.56922	9.7857	2.74843	46.2364	13.6393	7.63097	1.46827	1.2978	10.4882	0.701331
APH1A ENSG00000117362	116.039	282.384	136.834	53.4829	50.6731	206.575	17.9037	83.9699	54.9238	102.527
APH1B ENSG00000138613	14.9371	11.384	0.67852	0.108384	21.5696	4.98824	24.2585	8.4155	60.2708	4.26399
API5 ENSG00000166181	1.53248	21.9323	0.429977	7.3506	0.178146	0.0118749	12.0583	2.44995	0.753207	0.911227
APIP ENSG00000149089	2.13609	2.32752	8.17277	7.98084	4.45422	5.01315	0.00497166	20.2711	0.568762	5.10065
APITD1 ENSG00000175279	11.5127	10.1549	2.93461	0.60518	0.672062	0.124242	0.101988	0.58332	5.58216	0.511439
APLF ENSG00000169621	0.062698	0.231887	2.28223	0.915886	0.318143	4.29012	0.0299989	1.10078	0.721243	0.371589
APLN ENSG00000171388	0.0976507	3.07499	0.0574138	0.590795	0.691884	0.374665	0.229735	0.0335216	3.262	0.084831
APLNR ENSG00000134817	20.4143	0.974307	0.77576	0.460163	0.00975701	0.733106	3.90664	0.934777	0.492954	0.803866
APLP1 ENSG00000105290	0.45406	1.15313	30.428	19.2896	1.7171	0.753473	2.11362	0.348795	0.430508	1.23904
APLP2 ENSG00000084234	13.1247	340.788	12.6181	5.39839	622.794	295.453	29.9921	58.9158	669.827	145.404
APMAP ENSG00000101474	68.9546	120.52	14.7405	2.534	51.0276	10.8695	8.75716	14.6716	33.597	7.31829
APOA1 ENSG00000118137	3.49044	0.280858	0.438393	5.93286	0.974985	0.326374	0.159988	0.272206	0.216341	0.0327322
APOB ENSG00000084674	1.49452	3.07582	0.000126367	0.505506	0.139702	0.612809	0.237802	0.253556	1.21228	0.430989
APOBEC3A ENSG00000128383	0.514475	12.8175	3.08367	1.95256	0.091835	15.5616	0.0732367	1.21225	2.07385	0.966081
APOBEC3B ENSG00000179750	0.306492	0.174304	0.00456125	0.0396318	0.0337268	0.0859377	0.00200991	0.00699672	1.61716	0.314878
APOBEC3C ENSG00000244509	159.775	69.439	15.9537	108.401	96.7044	11.3367	26.4779	11.7848	24.6036	32.3039
APOBEC3D ENSG00000243811	0.540701	12.5293	6.3376	25.5384	1.22995	7.46198	2.94339	1.93332	0.34901	2.5871
APOBEC3F ENSG00000128394	4.10514	6.65798	2.0581	31.855	2.41809	4.8402	5.39866	0.94147	21.8937	4.28852
APOBEC3G ENSG00000239713	8.8346	18.7089	14.8475	5.31167	0.0741162	0.811156	0.693352	4.4228	10.2776	1.43247
APOBEC3H ENSG00000100298	0.0737783	4.01064	3.04895	1.24466	0.0288727	1.84505	0.0997316	5.3896	0.373704	1.26568
APOBR ENSG00000184730	23.4177	10.1803	2.31866	20.5912	2.90303	2.69696	5.93249	0.842761	1.03503	13.0661
APOC1 ENSG00000130208	140.342	19.4987	77.4928	102.313	52.7016	0.481251	71.942	4.25283	0.908545	22.556
APOD ENSG00000189058	393.239	11.0451	2.07704	227.814	186.727	377.503	480.029	148.935	114.244	27.7799
APOE ENSG00000130203	21.2519	0.428714	774.176	3403.95	77.3208	128.374	365.814	58.8541	14.9018	34.1387
APOF ENSG00000175336	0.995575	0.370651	0.309775	1.87313	0.202283	0.175286	8.76548	0.367776	0.191906	0.209085
APOL1 ENSG00000100342	13.0446	241.549	262.543	8.09832	15.2298	4.43717	1.77345	12.1834	10.4737	22.9984
APOL2 ENSG00000128335	142.276	1.59936	7.4452	49.3281	13.982	9.98627	20.8025	88.5997	34.4072	13.9122
APOL3 ENSG00000128284	4.5062	36.0808	128.685	82.3498	0.136389	0.678953	2.01939	22.6873	20.2227	10.8435
APOL4 ENSG00000100336	10.1511	9.79563	15.324	25.2501	2.47001	28.4688	1.90231	48.4886	22.6369	2.62609
APOL6 ENSG00000221963	34.7459	1.87907	46.2444	1.96406	2.44337	4.02994	0.00727195	5.46017	1.56747	12.5464
APOLD1 ENSG00000178878	2.80069	12.2727	3.97881	0.987703	1.34204	0.102988	32.3739	1.03193	0.313994	0.225403
APOM ENSG00000204444	8.13559	0.395427	0.572909	5.25538	0.0329734	0.325355	0.0740211	1.0516	1.0774	1.55477
APOO ENSG00000184831	0.176582	0.207266	0.934033	1.5954	2.30226	0.143033	0.701856	4.00278	1.05185	3.39206
APOOL ENSG00000155008	4.24757	12.1648	1.55265	21.2049	3.66631	2.07167	8.31238	0.25691	8.8737	7.17038
APP ENSG00000142192	327.42	390.645	42.2008	101.238	65.7642	438.172	0.539828	297.579	151.338	81.4474
APPBP2 ENSG00000062725	0.00158925	0.135565	1.00947	0.811884	1.16069	13.6717	0.575679	6.80205	35.4401	14.4033
APPL1 ENSG00000157500	1.9052	0.572253	0.0297372	8.69429	0.27104	21.1315	1.15299	5.43024	9.52135	4.68263
APPL2 ENSG00000136044	0.0483764	22.4304	4.26892	1.88249	37.5227	11.5586	6.92983	34.4977	20.8738	22.9888
APRT ENSG00000198931	191.008	27.7728	228.829	333.163	105.938	63.5766	42.5375	15.0232	47.5747	52.1143
APTX ENSG00000137074	7.64677	29.4985	47.9139	45.287	8.17382	11.2345	0.100815	7.02907	71.1389	1.21517
AQP1 ENSG00000240583	190.854	54.2736	157.783	9.52034	5.36784	0.403431	279.583	17.644	5.26259	2.00408
AQP10 ENSG00000143595	0.37734	0.627338	0.766242	1.55025	1.41974	0.116108	0.414777	0.0773651	0.0507203	0.87036
AQP11 ENSG00000178301	0.26391	1.27729	0.000281603	0.295307	0.0225254	0.226524	1.1666	0.526384	1.91223	0.0474878
AQP2 ENSG00000167580	36.6917	0.112146	6.03028	47.0804	0.00943133	0.468866	2.2531	0.339327	0.0107535	1.62543
AQP3 ENSG00000165272	0.979561	11967.4	473.547	63.2727	16.7422	648.996	768.371	236.049	255.519	271.791
AQP4 ENSG00000171885	0.0337897	0.0132575	0.13279	0.0885876	0.445978	2.46455	0.0573637	0.178253	0.369842	3.28979
AQP5 ENSG00000161798	0.202097	3.11974	3.02719	33.0622	1.25626	0.238013	3.04956	0.815842	4.30406	0.667058
AQP6 ENSG00000086159	0.362246	0.947232	0.119385	2.79035	0.125756	0.418876	0.14353	0.0518984	1.06422	0.271192
AQP7 ENSG00000165269	0.220635	3.34649	2.22502	0.0972368	2.55123	1.61519	0.331865	1.15082	0.410397	0.0409963
AQP9 ENSG00000103569	0.0152632	0.575888	0.997236	0.322895	0.117936	0.0453884	0.167395	0.175445	0.303703	0.0530289
AQR ENSG00000021776	0.695027	10.3272	0.208779	1.04133	8.96747	3.4811	38.7661	22.9737	2.04112	13.6173
AR ENSG00000169083	193.827	9.89801	9.7356	399.57	198.866	7.44509	49.2176	7.80304	90.8465	12.753
ARAF ENSG00000078061	21.1722	10.7767	73.9194	0.686077	22.2405	16.785	8.70127	1.79575	1.19254	14.1536
ARAP1 ENSG00000186635	42.2634	2.21341	3.45698	6.20738	16.8169	8.48889	0.863878	16.644	14.2457	8.26512
ARAP2 ENSG00000047365	0.00810938	2.46192	0.579234	0.486774	0.88225	8.92103	2.59965	0.436039	2.67654	1.00843
ARAP3 ENSG00000120318	27.3618	21.7051	117.733	11.9763	5.73169	1.41557	13.725	3.04872	1.11576	68.2371
ARC ENSG00000198576	0.264522	2.32926	0.372593	2.84458	1.6716	0.206302	21.887	0.688219	0.0016144	0.00589314
ARCN1 ENSG00000095139	0.995889	37.7734	9.39138	17.8109	4.67681	4.34522	7.38135	31.7688	48.6202	40.5436
AREG ENSG00000109321	0.663691	101.543	1.18175	0.493323	0.00645959	2.34889	2.65131	0.13453	0.465462	0.536169
AREL1 ENSG00000119682	32.0257	43.63	49.3206	24.4687	6.75266	6.71445	9.64851	6.84621	39.293	37.7219
ARF1 ENSG00000143761	24.6015	137.908	3.94176	0.80312	33.9343	38.5849	50.6302	41.6264	65.6837	37.7058
ARF3 ENSG00000134287	39.2719	155.772	1.35993	382.88	121.398	17.0133	166.24	58.0602	144.738	21.1746
ARF4 ENSG00000168374	27.047	268.385	1.0655	14.6711	57.2411	13.4283	7.30149	70.0671	26.5717	1.38119
ARF5 ENSG00000004059	1.12968	3.47569	4.15745	1.25841	0.521419	5.57934	0.00955438	1.99008	2.65644	4.10256
ARF6 ENSG00000165527	0.327383	101.724	5.33992	0.904196	13.7743	136.393	18.3139	19.0422	3.75819	0.731372
ARFGAP1 ENSG00000101199	5.36557	14.1561	38.4085	47.7152	28.3056	24.38	12.1974	8.28523	2.56971	2.73473
ARFGAP2 ENSG00000149182	1.75783	37.6019	208.51	15.2001	30.5379	4.54501	16.9003	10.7155	30.7372	19.8206
ARFGAP3 ENSG00000242247	0.574009	17.5171	0.0652247	0.714805	7.68413	18.9386	4.59167	11.8095	5.63765	0.167077
ARFGEF1 ENSG00000066777	26.1528	14.2559	0.842346	0.39718	3.55725	0.0578504	0.477702	5.25265	0.217575	2.63656
ARFGEF2 ENSG00000124198	0.385068	0.192601	4.56771	3.82443	13.5047	0.0793677	3.19573	0.187537	4.139	1.916
ARFGEF3 ENSG00000112379	0.323042	4.59439	0.631831	8.83139	9.01928	5.65748	17.0263	44.4017	8.19926	4.02926
ARFIP1 ENSG00000164144	1.69605	18.2061	6.92868	1.91787	0.479377	0.435327	1.40205	2.27183	9.25591	1.27788
ARFIP2 ENSG00000132254	72.6092	38.4753	5.30362	21.7354	8.78565	16.0801	0.517334	25.6606	16.7534	5.65121
ARFRP1 ENSG00000101246	71.0003	3.13671	106.269	1.08314	2.38043	2.1444	70.3719	27.7383	49.1805	20.2225
ARG2 ENSG00000081181	0.742443	9.74829	1.02238	0.753934	10.3401	45.4109	0.80078	30.0662	21.3837	1.95027
ARGFX ENSG00000186103	0.00780872	0.153422	0.42002	1.47609	0.262251	0.0139897	0.140818	0.0229348	0.14172	0.0492317
ARGLU1 ENSG00000134884	0.171417	77.5441	0.11238	8.2669	58.4849	46.1729	10.3724	48.6246	78.3757	107.569
ARHGAP1 ENSG00000175220	859.668	11.2149	7.77084	10.3709	68.8196	36.701	97.8061	267.639	75.169	103.509
ARHGAP10 ENSG00000071205	75.8008	0.544002	83.0512	0.053553	2.75029	1.04207	5.91013	3.08815	5.57396	0.982285
ARHGAP11A ENSG00000198826	0.351642	0.736481	0.430847	0.269892	0.104833	0.264795	1.2736	0.432109	0.225052	0.173108
ARHGAP11B ENSG00000187951	0.0788234	1.21193	0.66011	1.47664	0.55009	0.0328676	0.131242	0.988396	1.67644	1.00265
ARHGAP12 ENSG00000165322	1.52301	9.10558	1.5877	2.87645	1.36818	20.0688	0.893551	23.9633	0.176414	2.64367
ARHGAP15 ENSG00000075884	0.923104	0.629952	1.47672	0.939836	2.18391	0.733502	0.260077	0.227784	0.758385	6.75933
ARHGAP17 ENSG00000140750	18.1436	48.0258	0.964678	5.24118	21.1282	4.94229	5.11687	3.98196	27.205	1.71086
ARHGAP18 ENSG00000146376	0.0813736	4.0496	0.0825208	0.623623	0.000813162	0.0713731	5.03578	20.0337	0.319867	2.46799
ARHGAP19 ENSG00000213390	1.15199	13.3649	2.87437	0.672588	10.7682	13.8694	2.90058	2.29658	0.194347	0.743026
ARHGAP20 ENSG00000137727	0.280135	1.83384	0.210114	4.89597	2.00682	2.24326	14.2344	1.08697	0.822544	0.819762
ARHGAP21 ENSG00000107863	2.17175	1.53106	0.729676	44.6398	1.47656	4.20269	3.39909	2.51874	3.02222	7.39965
ARHGAP22 ENSG00000128805	0.388778	0.144447	0.205488	6.41733	0.00642236	0.246128	0.785084	3.94929	4.11047	0.938208
ARHGAP23 ENSG00000275832	4.17131	74.5908	2.56496	68.2912	2.50527	0.140514	58.2828	0.673765	3.2335	7.25015
ARHGAP24 ENSG00000138639	1.94611	2.26822	0.0839651	0.484696	0.413845	1.87125	0.0119022	0.0069898	1.42573	0.393356
ARHGAP25 ENSG00000163219	1.33714	7.10942	19.1465	0.719667	2.77603	3.82979	1.86029	2.84273	6.64709	2.90053
ARHGAP26 ENSG00000145819	0.168373	11.5641	35.0997	0.927096	0.220831	0.49744	1.47657	15.0453	4.37362	1.4114
ARHGAP27 ENSG00000159314	13.3763	203.777	34.3501	24.5235	24.6441	37.6007	7.99192	131.761	14.0869	21.2688
ARHGAP28 ENSG00000088756	2.56321	1.0226	9.27457	1.21732	4.0497	1.12819	2.86435	0.680002	0.00378465	0.959796
ARHGAP29 ENSG00000137962	1.21062	0.236217	2.89493	2.73912	7.01654	0.801729	4.15564	6.36805	15.2064	3.36204
ARHGAP30 ENSG00000186517	0.711852	2.56755	0.227667	60.2957	4.23296	0.618756	24.4458	0.665333	1.62925	8.25742
ARHGAP31 ENSG00000031081	16.2261	6.88307	24.4323	2.54402	1.35834	1.50671	6.43065	0.39712	0.294798	0.564865
ARHGAP32 ENSG00000134909	0.910489	156.358	2.79448	1.48462	44.7548	66.9142	1.3437	62.1653	3.40498	0.945147
ARHGAP33 ENSG00000004777	4.55454	2.94411	1.66746	5.86448	0.26818	0.826365	2.22389	16.4949	7.3548	5.95607
ARHGAP35 ENSG00000160007	0.329826	1.79482	139.114	11.4872	0.0501218	20.1476	1.06145	22.2021	2.2256	22.7511
ARHGAP36 ENSG00000147256	0.446892	1.12384	0.280247	0.807958	0.197913	0.104041	0.307442	0.436227	0.0967921	0.671841
ARHGAP39 ENSG00000147799	1.57499	0.307601	1.94858	3.61242	14.5922	1.22092	8.7039	7.9141	8.16959	0.178531
ARHGAP4 ENSG00000089820	77.6775	2.19817	47.1125	12.8944	1.4723	3.47493	25.949	25.5817	0.976057	30.6637
ARHGAP40 ENSG00000124143	0.959667	0.0859927	2.33684	1.12152	0.797918	0.252692	8.79322	16.1216	10.7856	0.237463
ARHGAP42 ENSG00000165895	1.30673	0.76056	0.0593	0.286857	0.070524	2.683	0.0214272	2.15709	1.18414	0.262456
ARHGAP44 ENSG00000006740	1.05343	35.5811	0.257753	9.49396	3.21599	1.24072	1.12211	0.22516	2.60624	5.6478
ARHGAP45 ENSG00000180448	0.700078	0.175831	70.0483	26.9529	1.17034	36.4624	36.1168	3.55965	1.35996	1.51722
ARHGAP5 ENSG00000100852	2.88412	15.1893	5.86918	0.898925	0.109532	20.8077	7.92162	5.55768	9.85406e-05	2.97018
ARHGAP6 ENSG00000047648	3.98736	0.634053	2.03339	0.329573	15.9957	71.6011	1.72128	5.19574	9.03757	1.8325
ARHGAP8 ENSG00000241484	0.302532	1.41949	3.44816	3.04758	0.10896	4.4178	1.80169	35.106	21.6775	1.45201
ARHGAP9 ENSG00000123329	3.37597	0.67318	2.36109	9.33785	0.899629	0.59123	54.5585	14.5498	1.41936	0.339067
ARHGDIA ENSG00000141522	204.324	150.09	260.537	149.917	102.46	111.682	300.123	168.076	88.0242	44.3372
ARHGDIB ENSG00000111348	401.668	356.89	26.9774	109.212	3.80268	65.4744	85.9389	249.343	17.0479	11.0996
ARHGDIG ENSG00000242173	0.466977	2.36662	0.00726896	0.483995	0.473357	0.00328054	0.999054	1.97402	0.262029	0.219349
ARHGEF1 ENSG00000076928	12.4231	22.9286	32.7933	85.9297	34.7045	14.4795	7.83385	70.1566	11.4563	21.3284
ARHGEF10 ENSG00000104728	0.59277	3.93581	0.116066	11.3682	1.0149	0.21799	1.02244	0.538372	10.1182	0.362993
ARHGEF10L ENSG00000074964	7.85405	156.438	10.7431	5.04382	2.4101	22.4099	6.26544	2.97511	3.06277	14.0252
ARHGEF11 ENSG00000132694	29.5968	4.60372	13.9067	2.78259	3.30541	68.459	20.3347	44.2773	34.8694	14.4382
ARHGEF12 ENSG00000196914	2.63337	20.6137	2.58297	4.0207	9.41263	11.8078	1.11818	40.8322	26.1685	0.184811
ARHGEF15 ENSG00000198844	21.3694	0.398796	4.11089	1.28303	0.808711	0.107212	0.00471816	0.974995	0.95771	4.39036
ARHGEF16 ENSG00000130762	1.68068	10.8116	4.55133	0.0698505	10.124	1.72891	36.6414	21.8262	24.9277	1.04049
ARHGEF17 ENSG00000110237	77.6123	2.16863	1.81054	20.7388	16.7886	27.132	118.995	78.4765	1.51948	0.272288
ARHGEF19 ENSG00000142632	1.08082	8.2476	3.30505	6.07591	7.98877	3.21299	4.46581	2.53988	7.1207	30.0984
ARHGEF2 ENSG00000116584	56.1772	36.8927	90.7787	149.972	5.84073	64.0457	2.70192	2.04785	6.24267	8.35726
ARHGEF25 ENSG00000240771	52.3938	0.00797381	0.551522	124.314	1.17902	0.201545	0.275249	5.54965	7.32969	0.143624
ARHGEF26 ENSG00000114790	0.511264	10.8794	0.00478256	2.13097	0.0767023	0.972529	1.26133	0.296999	1.91432	4.90748
ARHGEF28 ENSG00000214944	1.88876	24.9485	3.48426	0.447981	21.4265	2.97672	4.95091	9.50423	0.535553	3.74352
ARHGEF3 ENSG00000163947	0.794667	2.61139	1.08429	0.951344	3.85919	5.53929	0.00955987	18.4578	4.70674	7.8338
ARHGEF33 ENSG00000214694	0.515703	0.185981	0.843289	3.1541	0.84478	0.143057	0.0700641	0.342195	0.389367	0.146723
ARHGEF35 ENSG00000213214	0.544051	1.34204	0.777152	1.97618	0.860285	2.1639	0.489332	0.000518152	0.182635	0.135177
ARHGEF37 ENSG00000183111	10.2653	9.19369	6.71869	14.1206	25.3532	3.19527	0.30083	16.5509	43.6442	3.78168
ARHGEF38 ENSG00000236699	2.04713	1.08768	0.785262	0.300493	0.496965	0.186966	0.00732599	1.05186	0.512757	0.56806
ARHGEF39 ENSG00000137135	0.233958	3.46371	0.0191442	1.79062	0.0805258	1.92904	0.00397099	0.210551	2.0277	0.0931823
ARHGEF4 ENSG00000136002	1.30418	0.825673	27.58	84.2337	6.81304	1.54688	0.145195	1.43053	0.385154	0.596962
ARHGEF40 ENSG00000165801	281.938	2.99348	6.68823	31.4713	5.74349	11.1109	13.1846	1.80172	6.32383	28.1459
ARHGEF5 ENSG00000050327	1.12106	14.9451	0.22925	6.65806	4.27518	14.4655	10.422	9.36787	8.8877	10.504
ARHGEF6 ENSG00000129675	0.126624	6.26895	0.913008	0.169466	0.336916	1.00575	0.71037	2.14912	0.837462	4.73477
ARHGEF7 ENSG00000102606	15.0281	137.969	70.9721	47.8178	97.9825	157.802	24.7903	10.6269	81.986	12.1109
ARHGEF9 ENSG00000131089	81.504	1.90971	5.59624	0.303127	7.741	2.57634	1.94732	0.201655	20.0382	0.00860874
ARID1A ENSG00000117713	0.128381	35.647	0.674333	51.0516	21.9234	0.30644	8.88517	36.4172	25.0776	0.571374
ARID1B ENSG00000049618	13.7048	6.75566	64.7065	34.0603	5.13257	9.2499	17.2892	50.1885	0.0410315	0.658004
ARID2 ENSG00000189079	5.98221	2.34333	0.326881	0.622845	1.72206	0.259226	0.00946713	2.2609	2.0667	1.76481
ARID3A ENSG00000116017	28.0188	3.06981	3.85535	0.669797	1.12623	0.249173	0.0522704	0.907222	0.0446524	0.43669
ARID3B ENSG00000179361	3.36394	1.03635	9.60833	14.7249	0.616895	1.50257	0.396497	0.574943	0.530331	11.0794
ARID4A ENSG00000032219	0.102482	10.2229	6.40894	0.909665	3.02283	3.57093	2.56179	1.64337	4.15024	0.721701
ARID4B ENSG00000054267	3.56916	18.6095	0.0316572	2.46761	0.65874	2.1639	6.38242	6.74904	30.7942	2.91779
ARID5A ENSG00000196843	506.98	66.5153	100.892	30.6583	0.0919346	70.6737	469.453	166.352	1.9107	5.35295
ARID5B ENSG00000150347	2.00036	28.2456	0.101165	2.64973	0.430822	13.8085	22.3985	19.5719	25.5128	4.70792
ARIH1 ENSG00000166233	57.9561	164.32	3.52789	10.1926	34.1166	13.8525	8.10093	8.70646	42.7061	29.6828
ARIH2 ENSG00000177479	8.02639	49.5955	48.4309	67.2051	16.9821	107.907	0.227168	38.7489	16.5546	34.453
ARIH2OS ENSG00000221883	18.1659	0.107909	3.51192	1.38129	0.245746	0.0295013	3.60394	1.20356	2.26475	0.00917069
ARL1 ENSG00000120805	32.9896	89.7777	12.5228	24.9875	81.4269	159.354	1.06619	39.8028	4.51008	3.33266
ARL10 ENSG00000175414	2.36723	1.04299	0.0428425	15.0454	0.100291	0.849018	1.34129	1.35548	2.03973	0.0657298
ARL11 ENSG00000152213	0.0156295	0.4624	0.249907	4.00693	0.102094	2.97908	1.78215	0.376393	0.00644325	0.197752
ARL13B ENSG00000169379	17.2963	1.59155	4.72007	0.580934	0.942138	0.251326	1.47199	3.31668	0.979363	2.05001
ARL14 ENSG00000179674	2.14922	46.5507	0.25131	0.0876433	0.018222	0.786554	0.98923	2.38596	0.0133618	0.391903
ARL14EP ENSG00000152219	5.26061	1.32898	6.85257	0.00468435	2.32222	9.8226	6.31483	0.0433035	0.202089	16.6553
ARL15 ENSG00000185305	8.04576	0.906622	0.253205	1.01386	3.93416	8.61958	0.426592	1.77425	0.114683	0.0444594
ARL16 ENSG00000214087	282.927	38.0576	217.833	21.9189	110.15	31.917	5.40795	7.17449	13.4976	2.50692
ARL17A ENSG00000185829	1.68314	4.48356	0.122958	0.952299	6.29034	3.8552	0.977803	0.0118448	27.0116	2.6596
ARL17B ENSG00000228696	0.51037	6.15071	0.501027	1.04009	4.85975	0.28555	2.57186	3.37562	0.6333	0.210115
ARL2 ENSG00000213465	54.4935	0.372353	12.9626	58.5318	17.6025	15.8723	12.3613	1.28897	2.72836	8.5401
ARL2BP ENSG00000102931	2.29824	3.39474	0.199328	0.0648622	8.43706	0.819936	10.3501	1.79842	2.8916	0.278972
ARL3 ENSG00000138175	6.43298	0.86425	127.001	255.876	45.3869	18.2575	1.08407	12.6991	32.0459	25.33
ARL4A ENSG00000122644	3.01742	6.12013	0.0187964	0.56157	0.346098	0.248187	0.00501632	1.49351	0.159108	0.986534
ARL4C ENSG00000188042	0.52666	2.13936	3.50281	70.8381	15.186	17.5878	0.356281	30.6665	6.01912	6.91051
ARL4D ENSG00000175906	9.29971	38.6424	1.41403	0.0617566	0.972645	1.47428	6.14706	4.1119	5.14384	44.8248
ARL5A ENSG00000162980	5.40979	0.00253292	4.38528	5.04059	0.165744	4.22019	6.8709	0.51437	6.27503	4.09667
ARL5B ENSG00000165997	5.36246	4.7907	1.44317	4.66923	2.76466	0.261529	2.08079	0.333632	3.04792	1.81616
ARL6 ENSG00000113966	0.268937	1.55913	0.753609	1.01129	0.839579	2.44595	0.23043	0.890182	0.307415	0.00231228
ARL6IP1 ENSG00000170540	3.21551e-06	36.5845	0.0377833	1.67752	14.5761	12.994	0.0199731	13.4172	3.96431	7.24859
ARL6IP4 ENSG00000182196	34.8659	32.5877	7.0419	207.77	23.1161	26.3314	6.81479	11.3805	39.6532	25.403
ARL6IP5 ENSG00000144746	2.24108	9.99642	4.04616	47.3773	19.403	2.96847	2.03507	6.50134	6.68327	6.18926
ARL6IP6 ENSG00000177917	1.24015	5.33672	1.24467	1.82824	5.60954	0.601156	0.199708	13.8862	0.473363	3.68266
ARL8A ENSG00000143862	20.9721	11.1612	59.6733	0.684319	0.9116	7.5668	1.68433	20.6524	48.8324	54.128
ARL8B ENSG00000134108	17.6918	15.3651	2.34779	23.7511	0.38349	0.122456	15.7356	0.00119627	26.8717	1.05498
ARL9 ENSG00000196503	10.9985	1.78472	0.393307	4.18149	0.914723	0.541303	0.501833	0.147727	0.26286	0.000418978
ARMC1 ENSG00000104442	0.111172	0.00585258	15.3497	0.116785	0.332464	2.02625	3.5153	0.323533	0.554144	0.334805
ARMC10 ENSG00000170632	4.21592	13.2159	0.286362	13.8434	2.10531	5.60665	1.60907	2.35271	7.23146	2.19591
ARMC12 ENSG00000157343	7.40732	0.885967	2.0905	2.69449	0.517668	0.22702	0.0193442	0.704583	0.335246	0.00131938
ARMC2 ENSG00000118690	0.850438	2.6392	0.132989	0.0316884	0.651211	0.0672935	0.417819	0.862128	0.558439	0.0804662
ARMC4 ENSG00000169126	2.13034	0.230899	0.985413	3.80888	0.064483	0.608609	5.16168	0.905346	1.38909	2.58391
ARMC5 ENSG00000140691	0.205377	0.788254	13.2057	1.58519	3.53707	11.7043	11.4012	2.31468	1.199	0.206418
ARMC6 ENSG00000105676	15.5891	14.4663	44.1606	40.4094	3.17339	28.7297	6.79038	1.34358	6.64277	14.4793
ARMC7 ENSG00000125449	29.137	0.280852	20.0086	12.861	7.89311	1.56864	3.25649	11.5064	10.3216	2.07188
ARMC8 ENSG00000114098	0.222025	7.59502	0.585515	2.79036	20.8803	3.08943	24.6536	6.79038	5.92811	9.92402
ARMC9 ENSG00000135931	14.5988	0.331139	5.84411	45.7986	3.43145	1.38053	0.00420677	0.0797722	3.12628	1.31606
ARMCX1 ENSG00000126947	3.57988	2.23793	0.0137251	7.49091	1.35246	0.109211	0.678823	5.59262	0.42126	0.513592
ARMCX2 ENSG00000184867	20.8879	8.29301	5.77925	1.31092	7.16725	10.1227	1.10113	0.00923538	9.96511	1.38639
ARMCX3 ENSG00000102401	3.51795	41.1828	18.7873	2.22327	2.55463	6.36434	7.34135	11.7055	1.96562	0.359284
ARMCX4 ENSG00000196440	4.24214	17.6316	1.34115	1.41687	5.75964	10.8918	1.77531	4.14777	5.61343	11.1483
ARMCX5 ENSG00000125962	0.0217481	0.642427	1.82311	0.399291	6.21842	0.58218	0.498983	0.579291	0.739165	0.637964
ARMCX6 ENSG00000198960	2.34236	2.3453	3.02223	0.489506	7.97858	5.45554	6.47348	10.8148	0.695245	0.530631
ARMT1 ENSG00000146476	3.57827	1.69218	0.732478	2.25158	0.032133	16.4828	2.3027	1.7516	0.521822	8.36825
ARNT ENSG00000143437	24.1192	6.57024	13.1473	40.2828	43.6024	46.0952	125.776	2.40757	25.6352	1.86284
ARNT2 ENSG00000172379	0.806807	0.403975	1.777	2.20477	5.02486	0.950816	0.478813	13.9441	0.193592	0.545088
ARNTL ENSG00000133794	0.0184838	0.156952	0.00930007	0.343543	0.0216391	1.98265	0.507332	0.00359531	0.184322	0.390952
ARNTL2 ENSG00000029153	0.492573	33.3682	0.0953142	1.76695	0.0751729	0.0978364	0.616127	0.156457	3.14985	0.757488
ARPC1A ENSG00000241685	2.05236	79.3216	0.70719	4.23912	0.691125	38.5607	5.33312	15.0042	41.3358	26.0589
ARPC1B ENSG00000130429	25.46	57.1097	144.368	14.9073	26.5915	22.4766	89.4473	43.3338	2.29754	7.73487
ARPC2 ENSG00000163466	85.7347	163.034	20.3476	53.7927	15.0546	33.261	25.865	3.50434	43.5013	10.198
ARPC3 ENSG00000111229	13.1864	99.021	0.0339102	39.3066	76.7283	63.4774	1.00758	222.646	112.96	98.0402
ARPC4 ENSG00000241553	113.869	62.4696	8.35519	6.3946	21.399	9.31784	47.9767	35.9252	16.6908	13.3059
ARPC5 ENSG00000162704	4.16715	35.4333	0.383758	1.86797	2.74939	29.2306	50.5503	56.7751	0.26873	0.70309
ARPC5L ENSG00000136950	6.60316	103.079	59.1538	2.2418	5.65614	49.0815	66.2504	43.2712	2.83622	4.13562
ARPIN ENSG00000242498	0.442574	7.95233	62.0243	6.45071	15.1821	1.42203	15.1885	26.9205	2.54043	16.8439
ARPP19 ENSG00000128989	2.84821	30.7938	26.4204	0.898939	2.30361	4.00855	42.4715	14.4852	10.2493	1.01739
ARRB1 ENSG00000137486	8.5231	1.61735	24.1046	110.5	27.524	0.269439	1.12407	68.062	1.88599	29.6877
ARRB2 ENSG00000141480	1.73756	21.1021	43.9845	9.69736	0.80497	21.532	64.4509	40.6322	4.84564	6.15363
ARRDC1 ENSG00000197070	30.1328	32.0146	0.156907	15.3391	5.33684	23.3841	23.9996	17.0521	10.0547	13.8335
ARRDC2 ENSG00000105643	37.818	54.2711	43.2971	2.63307	10.4711	32.8165	85.9173	29.4538	9.66243	7.41917
ARRDC3 ENSG00000113369	7.28122	90.1475	0.112698	31.2854	0.651071	18.898	52.8799	0.793346	0.369115	1.14353
ARRDC4 ENSG00000140450	0.741288	14.2863	1.37322	9.20579	0.475272	0.398263	3.7294	0.00637921	10.7318	0.622078
ARRDC5 ENSG00000205784	0.275102	0.347399	0.359833	0.18076	2.30327	0.142107	1.71207	0.611758	0.828496	0.237215
ARSA ENSG00000100299	35.907	0.64423	108.41	30.555	13.4743	2.29164	2.81603	48.6461	25.3821	22.7864
ARSB ENSG00000113273	9.34507	0.0754192	0.344147	39.1571	0.30713	3.96647	0.211784	4.24301	0.598508	1.62697
ARSD ENSG00000006756	39.3325	113.661	5.55912	131.829	35.2313	22.5474	30.6432	67.1048	41.2193	16.6105
ARSE ENSG00000157399	2.30157	0.257763	0.863451	0.213694	0.126524	0.974103	0.131719	0.0262666	0.965673	0.402308
ARSG ENSG00000141337	9.8339	0.118341	2.99509	2.90038	0.822994	6.2362	3.47302	0.445799	2.06478	0.114177
ARSI ENSG00000183876	2.73611	0.00688986	24.3782	0.710725	1.64611	0.34394	1.54597	3.36222	0.277912	0.208403
ARSJ ENSG00000180801	0.255115	2.67123	3.5604	0.195384	3.93534	0.0443321	1.29662	25.0682	5.99183	0.626403
ARSK ENSG00000164291	2.2352	0.439251	0.34838	6.12696	1.34223	2.73725	4.46152	0.29904	1.82504	0.458958
ART3 ENSG00000156219	0.0500872	0.851733	0.552825	0.606184	0.146102	0.531116	0.578379	0.0231248	0.000169817	1.39098
ART4 ENSG00000111339	0.169388	0.149326	0.807967	0.108598	0.046601	0.340992	0.000414035	2.31778	0.961317	0.547404
ART5 ENSG00000167311	0.940336	0.202723	3.84754	0.294974	0.297219	2.00127	0.0141286	1.13794	0.120939	1.62657
ARTN ENSG00000117407	0.0945498	13.8694	2.97884	8.67584	0.191325	3.16869	2.43551	0.689509	2.11778	0.626352
ARV1 ENSG00000173409	0.293687	19.7908	6.08542	3.68364	2.59647	0.979878	0.479455	5.44816	4.62391	1.97346
ARVCF ENSG00000099889	20.6864	10.0482	44.587	1.41769	6.54394	5.26618	3.81876	13.7312	1.67737	14.6297
ARX ENSG00000004848	0.31044	7.70486	0.635407	3.77899	0.152772	0.406047	0.590544	0.0611208	7.16161	0.450082
ASAH1 ENSG00000104763	21.0531	169.814	0.668774	30.9632	41.8098	70.6757	20.5925	229.69	1.40108	19.517
ASAH2 ENSG00000188611	1.00938	1.09238	0.260616	0.000951759	0.175669	0.797541	0.366479	0.473853	0.842341	0.348075
ASAH2B ENSG00000204147	0.872876	10.3997	0.28139	0.487379	0.464724	0.972566	0.585918	1.91318	1.84723	0.00435984
ASAP1 ENSG00000153317	2.03134	3.14543	1.29038	59.6196	0.323009	4.15685	1.17888	1.02965	0.127473	2.47358
ASAP2 ENSG00000151693	6.65828	20.6835	3.8438	0.83241	0.828711	0.946249	3.74621	4.96014	1.09357	0.906735
ASAP3 ENSG00000088280	8.16377	4.12532	62.1248	4.60928	9.07903	10.7943	4.98354	39.8815	14.6245	11.3458
ASB1 ENSG00000065802	5.07354	39.1711	26.4405	59.5194	18.9909	1.8252	6.6511	51.7313	0.0220486	0.000352006
ASB11 ENSG00000165192	0.139258	1.57574	0.510899	1.70525	0.576454	0.226255	0.061226	0.0557854	0.231737	1.66187
ASB12 ENSG00000198881	1.24913	1.11979	0.0413737	0.128714	0.126267	0.00838127	0.32368	0.19692	1.91205e-06	3.06432
ASB13 ENSG00000196372	16.3935	9.01181	12.7716	0.300005	13.5576	1.27796	2.86338	3.7549	1.91293	0.951711
ASB14 ENSG00000239388	0.00735853	1.5835	0.648037	0.441024	0.0201502	0.0497309	0.0368589	0.189938	1.05376	0.00446809
ASB18 ENSG00000182177	0.37613	0.925032	0.136808	2.34743	0.38794	0.00753164	0.523221	0.125367	0.530441	35.2144
ASB2 ENSG00000100628	170.108	9.33862	2.07031	2.01007	7.90272	25.2057	15.0348	26.2106	0.906252	7.47105
ASB3 ENSG00000115239	2.40986	0.481377	1.38204	2.60953	2.25946	9.81058	0.914031	8.75142	27.5129	1.28314
ASB4 ENSG00000005981	0.934218	0.208261	0.905753	0.169274	0.209898	0.480726	0.668981	1.35713	0.555554	0.0315981
ASB5 ENSG00000164122	0.26094	0.867561	0.888762	0.658773	0.087624	0.0299765	0.71132	0.183714	0.357667	0.298476
ASB6 ENSG00000148331	0.267089	15.0307	53.7367	13.506	0.609319	1.45442	12.8988	2.28109	25.8743	16.1106
ASB7 ENSG00000183475	3.35728	0.00472257	1.07177	0.258196	0.263445	0.707006	0.145676	19.4639	0.100966	1.44668
ASB8 ENSG00000177981	4.3874	1.81743	0.296098	77.4572	24.8545	10.9686	4.33418	27.4906	32.3181	17.2884
ASB9 ENSG00000102048	0.531566	0.370343	0.0157027	1.59481	0.0799085	1.92048	1.11032	0.014286	0.178362	0.0281431
ASCC1 ENSG00000138303	0.248616	5.43389	0.480436	0.332245	10.2011	1.03112e-05	16.9258	4.5005	0.603045	1.90775
ASCC2 ENSG00000100325	8.58804	53.9528	61.986	54.7058	37.9741	21.4679	2.37022	0.0675085	17.341	1.42663
ASCC3 ENSG00000112249	4.41991	14.8332	0.369187	0.895482	25.5842	2.505	0.303808	2.37758	1.11204	1.29458
ASCL1 ENSG00000139352	3.29179	1.65326	0.154064	0.953499	0.269177	0.555256	1.5966	1.01423	1.9865	0.335117
ASCL2 ENSG00000183734	7.98223	0.0746277	5.33568	0.64238	0.943358	1.57883	6.72711	2.79729	1.05988	4.30252
ASCL3 ENSG00000176009	0.569869	0.647008	0.000304373	0.0218193	0.232976	0.0776125	0.372205	0.137429	0.122565	0.0702429
ASCL5 ENSG00000232237	0.269539	2.91655	0.448783	0.722838	0.340601	0.196731	0.011934	0.000958148	0.526185	0.441959
ASF1A ENSG00000111875	0.138464	1.58513	1.0515	0.948491	2.00888	1.35841	1.53303	0.672334	5.24035	0.153252
ASF1B ENSG00000105011	0.452583	2.62177	0.0210848	0.0413511	0.10185	0.15889	2.39783	0.373795	0.0982138	2.85494
ASGR1 ENSG00000141505	3.26201	15.0449	1.2536	2.28968	0.237292	3.49993	34.7469	0.646483	2.31522	5.17334
ASGR2 ENSG00000161944	0.852662	0.000823989	0.101977	0.0611321	0.781795	1.71822	0.294751	4.77042	0.581358	1.08189
ASH1L ENSG00000116539	112.955	76.317	2.74421	4.73882	64.0764	74.7917	3.60163	49.0172	13.7727	41.8007
ASH2L ENSG00000129691	48.9771	4.84727	3.43568	2.44365	1.01918	1.62296	0.314072	3.63057	5.68188	8.17475
ASIC1 ENSG00000110881	44.7737	4.0769	11.2495	13.1563	4.63593	3.56414	5.92904	0.760283	7.57377	6.27349
ASIC3 ENSG00000213199	4.89555	0.286608	0.358686	4.88667	0.859562	3.87951	1.29491	8.11843	2.71557	0.70696
ASIC4 ENSG00000072182	0.032959	0.83163	0.583683	0.386124	0.311383	2.13262	0.187734	0.554518	0.696932	0.868086
ASIP ENSG00000101440	3.38592	0.359694	0.540478	11.8296	0.317154	0.0502308	3.40977	2.13649	1.63354	0.561953
ASL ENSG00000126522	13.5497	18.5817	20.6649	3.62085	8.93912	2.91024	35.7831	6.21961	21.0564	4.65391
ASMT ENSG00000196433	0.289908	1.27226	1.24426	2.49555	0.144269	0.148037	0.0660351	0.439545	0.112162	0.0340966
ASMTL ENSG00000169093	199.349	4.24272	22.2061	7.43893	36.1491	0.387598	89.6077	58.6519	2.27107	11.3317
ASNA1 ENSG00000198356	123.088	15.8004	28.9561	6.36137	48.5417	51.5295	3.22369	10.1031	1.49105	25.3413
ASNS ENSG00000070669	126.976	0.188316	12.0403	13.4733	27.3348	22.0991	63.5318	15.4076	6.72289	3.71146
ASNSD1 ENSG00000138381	0.991583	2.44084	1.34262	4.08856	1.02143	21.9151	1.18579	1.87722	13.2922	0.189661
ASPA ENSG00000108381	65.9047	0.990666	8.37886	3.4141	0.149887	0.223201	0.433217	0.540418	0.474451	2.63028
ASPG ENSG00000166183	1.82899	0.349121	3.23113	6.7371	0.98566	1.11169	6.00846	7.96851	0.0326924	0.0422751
ASPH ENSG00000198363	1.90894	78.5715	2.81779	0.889372	2.99558	1.34127	0.769227	13.4555	26.09	16.6591
ASPHD1 ENSG00000174939	7.39421	0.0274777	4.19599	7.53417	0.758483	0.0048267	1.16726	0.127102	1.05247	0.231143
ASPHD2 ENSG00000128203	0.702785	0.108623	1.23626	0.414281	0.0568376	2.0889	0.370625	6.70674	0.518794	5.37711
ASPM ENSG00000066279	0.79496	0.592262	0.0349644	0.401073	0.304215	0.0342718	0.0801024	0.138161	0.409352	0.384357
ASPN ENSG00000106819	9.7442e-05	1.12185	0.00154069	0.0243617	0.3016	0.476152	0.18275	0.0458176	0.0797933	0.789301
ASPRV1 ENSG00000244617	0.187221	0.713059	3.24625	6.76314	0.350202	0.988937	2.56001	5.43234	0.407067	0.748744
ASPSCR1 ENSG00000169696	57.1488	59.5201	70.3613	15.061	14.7235	13.166	12.4547	20.1215	0.605975	9.50068
ASRGL1 ENSG00000162174	0.450241	0.80237	6.22556	1.6972	14.0493	18.2555	8.4014	23.5319	7.32644	0.397232
ASS1 ENSG00000130707	59.0505	681.153	946.03	77.2636	0.467458	4.34842	82.1907	44.7904	26.4216	63.6365
ASTE1 ENSG00000034533	4.84209	13.7116	2.80045	1.05796	7.17773	0.219045	1.42026	10.8243	8.94632	0.501933
ASTN2 ENSG00000148219	29.4421	1.62822	8.49959	4.27626	1.85094	0.537222	25.1507	15.3583	40.6634	3.41971
ASUN ENSG00000064102	1.34019	4.3867	0.157396	5.87615	1.47812	0.104699	1.34417	0.850262	2.83079	0.99571
ASXL1 ENSG00000171456	62.4928	13.5248	3.01846	2.86676	51.8505	44.7064	29.0123	21.5895	17.7444	0.447553
ASXL2 ENSG00000143970	2.79767	8.23731	1.56677	20.7707	2.1432	1.4144	0.287778	0.434875	0.0398218	8.88837
ASXL3 ENSG00000141431	0.227938	0.265471	0.66309	2.91796	0.29222	1.19762	5.63756	1.72987	0.00643425	0.0232709
ASZ1 ENSG00000154438	0.123212	0.439636	0.143678	1.28975	0.289482	1.5575e-05	0.253519	0.264703	0.221292	0.460008
ATAD1 ENSG00000138138	2.77073	14.2877	1.35314	0.225884	0.46408	4.24298	4.26425	0.44149	8.25715	1.09101
ATAD2 ENSG00000156802	0.230082	2.70922	1.07881	1.29022	0.922382	0.732434	1.50789	6.47598	0.132386	0.110156
ATAD2B ENSG00000119778	4.0071	4.3949	3.04351	3.43732	1.14055	0.000735622	1.69694	5.55633	13.8317	3.12852
ATAD3A ENSG00000197785	2.01172	5.19076	5.91013	58.3429	0.0208967	21.3022	11.0101	72.1033	23.7885	1.57644
ATAD3B ENSG00000160072	1.43982	47.0503	40.9626	22.3918	0.75178	3.10202	20.3698	3.81276	29.4785	14.6433
ATAD3C ENSG00000215915	15.2001	1.79491	0.878786	18.8403	0.184233	0.506167	0.044366	0.65331	0.534039	0.867616
ATAD5 ENSG00000176208	0.502558	0.259509	2.60961	0.501093	2.78418	0.367818	0.866194	1.29047	1.36862	0.0388891
ATAT1 ENSG00000137343	18.3621	39.0988	1.58172	9.26532	44.9276	0.593776	1.47672	0.896346	24.3778	1.39849
ATCAY ENSG00000167654	2.64073	0.0326918	0.32827	2.0707	0.250063	0.616922	0.2242	0.199564	0.987999	0.497081
ATE1 ENSG00000107669	2.01511	12.2502	4.21406	0.0797646	1.86649	21.8047	0.589331	3.14841	0.160001	0.381229
ATF1 ENSG00000123268	1.47537	0.576007	0.633285	0.338453	1.11626	0.408299	0.292164	0.467286	0.503898	3.11874
ATF2 ENSG00000115966	4.66672	8.97314	2.6248	4.26197	7.9402	0.0436211	0.245659	1.64916	5.87942	3.57622
ATF3 ENSG00000162772	31.5828	560.165	2.11289	2.86487	45.3582	2314.14	662.966	1609.4	12.643	338.051
ATF4 ENSG00000128272	70.3819	420.372	15.9406	153.711	299.809	286.526	356	230.286	44.8151	94.129
ATF5 ENSG00000169136	3.67706	36.2403	6.8373	17.174	3.80401	50.8299	23.5246	37.6313	26.0715	5.08806
ATF6 ENSG00000118217	5.2308	16.2337	15.8059	4.31357	2.42751	57.7504	2.11573	7.568	10.0536	1.02024
ATF6B ENSG00000213676	2.71469	32.331	1.88389	0.00400182	27.2835	0.332827	4.90485	20.7163	55.6921	0.611736
ATF7 ENSG00000170653	0.485741	6.84498	3.97422	13.1374	2.17688	1.05965	17.1909	0.115045	23.1004	6.38123
ATF7IP ENSG00000171681	1.08697	16.5167	2.67597	6.04692	17.1832	1.46857	2.40344	4.5366	0.673033	9.76973
ATF7IP2 ENSG00000166669	1.01164	17.6294	4.88908	27.8237	0.698032	0.0341353	6.20447	1.68462	0.308237	9.31041
ATG10 ENSG00000152348	2.83245	10.826	25.0791	30.966	5.5822	1.91188	1.36241	3.31494	5.34681	5.36023
ATG101 ENSG00000123395	58.7773	136.379	179.714	258.397	10.4121	76.2228	40.3268	54.4249	24.4111	20.0213
ATG12 ENSG00000145782	0.331405	48.9022	3.39322	24.7434	5.3274	10.2951	9.22305	1.35393	0.15576	10.8613
ATG13 ENSG00000175224	10.1687	28.1617	119.566	18.1615	20.4341	29.7869	0.0245758	0.578902	63.5118	24.937
ATG14 ENSG00000126775	11.994	47.9089	0.345284	20.6809	14.9771	0.129655	3.83188	0.417213	19.5426	3.14906
ATG16L1 ENSG00000085978	31.1512	24.7774	1.03383	6.91624	27.7334	57.4881	35.5843	10.9739	112.088	24.818
ATG16L2 ENSG00000168010	8.56263	25.3874	15.9832	2.15812	5.33286	9.0784	10.0449	4.90113	0.0236771	4.05662
ATG2A ENSG00000110046	33.7588	106.213	30.8524	23.2748	4.35139	14.9683	22.6855	22.4906	3.32569	25.2262
ATG2B ENSG00000066739	0.165453	0.00454976	3.5228	7.35574	2.85976	18.0004	2.54772	2.0197	8.56153	0.269158
ATG3 ENSG00000144848	0.202087	30.9386	5.42497	22.3447	1.91934	2.45686	1.36955	7.92271	40.9063	0.0584989
ATG4A ENSG00000101844	4.63343	27.8033	1.21566	8.43709	15.8423	10.3504	1.0727	0.292038	0.653367	0.699904
ATG4B ENSG00000168397	6.39062	28.8565	81.5983	5.50816	91.0867	14.1077	41.2091	123.215	39.6448	66.0643
ATG4C ENSG00000125703	1.3667	6.08744	0.502435	1.48389	0.149686	2.25559	1.19589	0.526952	5.69233	0.418998
ATG4D ENSG00000130734	7.83089	1.47681	2.01884	0.232146	2.02232	10.8414	1.60504	23.5887	21.4842	13.3914
ATG5 ENSG00000057663	0.958223	13.3682	2.32112	4.75441	7.42065	1.44044	3.80299	3.30049	0.439467	16.0587
ATG7 ENSG00000197548	22.5599	22.0467	82.5721	30.4721	12.9885	58.3627	6.86232	0.85623	7.87328	1.52885
ATG9A ENSG00000198925	59.4218	20.0389	0.684576	41.1339	13.605	1.97865	52.0594	26.7951	39.243	13.7217
ATG9B ENSG00000181652	0.111962	1.03839	0.26423	0.121216	0.00787906	0.139863	0.0168153	0.318786	0.193221	0.063217
ATHL1 ENSG00000142102	14.7989	2.23082	46.6473	3.36374	14.8789	8.99822	24.0478	30.7982	6.77111	5.41646
ATIC ENSG00000138363	51.6995	0.180503	5.6997	1.03736	16.4711	6.88746	10.6616	3.38405	1.95088	36.1676
ATL1 ENSG00000198513	1.11051	5.06795	1.18604	1.06187	2.05112	15.1498	5.17063	0.229012	1.0028	1.75263
ATL2 ENSG00000119787	25.7159	40.9107	14.0382	2.16247	3.29385	23.9924	45.2671	32.8009	0.700986	39.9587
ATL3 ENSG00000184743	49.8129	0.243051	0.96929	5.10437	2.29298	12.0204	65.0306	25.7904	3.57759	19.0509
ATM ENSG00000149311	10.7839	15.4873	21.0474	6.25906	6.09639	15.0717	15.0059	4.4278	11.9803	10.1814
ATMIN ENSG00000166454	0.283911	1.60349	1.02528	18.6189	7.20251	5.90282	2.65719	11.5752	5.66695	0.203631
ATN1 ENSG00000111676	34.2226	94.4926	363.664	462.018	1.8125	184.225	100.271	111.666	141.002	28.6768
ATOH1 ENSG00000172238	0.392523	0.852035	0.138377	0.0401076	1.43947	0.0090143	1.14115	0.181063	0.0016317	0.114843
ATOH7 ENSG00000179774	1.332	0.101864	1.36311	0.264488	0.125109	0.182818	0.0209313	0.411207	0.458847	0.745155
ATOH8 ENSG00000168874	1.0976	27.1159	243.245	1.14269	2.51389	63.7773	0.425552	17.1554	2.04766	3.56288
ATOX1 ENSG00000177556	72.8171	19.7366	32.9883	139.639	55.4038	9.88547	93.074	6.3922	62.813	14.7603
ATP10A ENSG00000206190	8.38718	0.71796	9.84662	0.665994	3.10107	0.441668	0.619571	1.0221	1.3898	0.108768
ATP10B ENSG00000118322	0.269661	2.34873	0.480852	0.261854	0.325184	0.0644348	0.118255	1.62223	0.188685	0.214878
ATP10D ENSG00000145246	0.951636	0.398308	7.95524	0.83426	0.316276	1.038	1.16761	3.34223	0.174295	0.045086
ATP11A ENSG00000068650	5.17196	1.17211	0.000296317	0.458818	1.63936	3.15678	4.98964	6.12333	0.776906	6.28412
ATP11B ENSG00000058063	1.78868	32.9311	0.320425	1.39229	3.33607	6.12708	3.94636	0.919275	1.45341	4.67129
ATP11C ENSG00000101974	0.355388	0.323335	0.969843	0.0915878	3.40144	4.02643	0.194268	1.69999	0.610584	0.195271
ATP12A ENSG00000075673	1.30111	21.7822	2.1375	0.494934	0.516698	13.0438	0.10398	46.1492	0.466754	0.0562373
ATP13A1 ENSG00000105726	3.05989	14.7	35.6478	6.29887	3.86955	1.61123	5.34735	2.05157	34.2151	7.3064
ATP13A2 ENSG00000159363	20.1352	15.91	6.47431	21.015	5.90616	6.87758	2.51497	9.24655	15.9599	10.5248
ATP13A3 ENSG00000133657	1.22236	118.421	0.231921	0.813659	0.00542488	121.133	1.39367	1.55316	1.71597	4.51383
ATP1A1 ENSG00000163399	31.6194	560.436	280.097	207.627	147.908	537.089	165.964	443.829	615.648	193.74
ATP1A2 ENSG00000018625	65.0066	1.87053	2.69305	0.0692401	0.193978	0.172943	0.645726	3.1638	0.58953	0.00216418
ATP1A3 ENSG00000105409	0.774843	0.000688162	0.694718	1.37603	0.285359	0.666691	0.331388	0.0264041	0.0892234	0.67367
ATP1A4 ENSG00000132681	0.314365	4.96442	0.154988	5.03318	1.16968	0.676758	8.87618	1.58713	2.41485	0.338553
ATP1B1 ENSG00000143153	0.520396	168.788	3.96804	0.617359	4.33192	70.6535	12.496	74.5351	9.06358	8.79037
ATP1B2 ENSG00000129244	4.64555	0.00434442	0.113468	27.9543	2.5582	0.0173514	0.287629	0.246453	0.107722	10.3804
ATP1B3 ENSG00000069849	27.2666	55.3419	94.8694	4.5713	0.0754398	66.7291	35.9042	3.83749	22.5809	13.0527
ATP23 ENSG00000166896	0.0852662	0.0782058	0.00188247	0.264009	0.352201	0.354097	0.653569	0.795339	0.351525	0.885916
ATP2A1 ENSG00000196296	0.0956481	0.0331829	0.177391	0.393738	0.175662	0.0696453	1.04137	0.148912	0.0150737	0.788891
ATP2A2 ENSG00000174437	0.0890284	142.742	0.153122	11.8529	31.6713	118.773	79.538	53.8429	77.5417	6.85246
ATP2A3 ENSG00000074370	12.1305	36.8522	34.6966	39.1325	8.36381	4.08804	13.6021	23.8535	3.63507	4.05633
ATP2B1 ENSG00000070961	0.923362	203.171	0.0325386	1.26067	2.21399	12.182	2.24223	1.24598	3.74393	5.71978
ATP2B2 ENSG00000157087	1.12356	1.14705	0.0796489	0.065338	0.991467	0.250878	0.547246	0.751496	0.461534	0.397755
ATP2B4 ENSG00000058668	0.580007	6.08587	5.7732	13.0868	4.6595	14.4146	25.2706	2.17666	1.12877	1.76526
ATP2C1 ENSG00000017260	10.7234	33.9718	1.25297	0.282322	7.48735	2.93416	2.57565	13.3246	25.6721	9.64982
ATP2C2 ENSG00000064270	3.64188	19.5583	7.63681	0.937095	16.6194	1.54159	2.28417	6.45919	13.5813	6.541
ATP5SL ENSG00000105341	11.0531	16.7278	0.936928	25.3123	17.2877	0.862974	1.53261	29.5676	9.67538	0.486298
ATP6AP1 ENSG00000071553	299.497	89.2325	361.215	26.573	125.27	18.4574	145.818	29.1433	109.902	59.1556
ATP6AP1L ENSG00000205464	17.2789	1.05584	0.148763	4.29564	7.29588	0.187293	1.78008	1.91356	5.4072	0.2893
ATP6AP2 ENSG00000182220	33.6555	0.00144951	0.39792	17.0911	7.04751	19.5524	1.97463	57.0068	17.6276	23.3663
ATP6V0A1 ENSG00000033627	11.6095	26.0368	106.868	38.3603	34.6995	19.6972	23.8271	6.1207	6.49315	7.45657
ATP6V0A2 ENSG00000185344	0.511143	9.3927	0.280885	1.62889	2.55983	0.000103775	2.89009	10.8614	23.5492	2.63394
ATP6V0A4 ENSG00000105929	0.050389	1.62132	0.424438	1.14498	0.3762	0.307136	1.92889	0.574401	1.06492	0.0384258
ATP6V0B ENSG00000117410	49.6299	70.8024	100.633	44.9043	93.3138	73.9169	25.1247	29.2965	60.6986	23.5215
ATP6V0D1 ENSG00000159720	16.6763	9.58722	83.6331	3.65888	45.3624	1.41438	3.9621	24.9593	12.7882	6.75102
ATP6V0D2 ENSG00000147614	0.00222545	2.14205	0.0905293	1.47667	0.579747	10.6173	0.210208	1.56019	0.0306274	0.590623
ATP6V0E1 ENSG00000113732	694.779	110.458	100.14	275.754	212.587	166.725	6.89914	0.859456	130.077	22.4984
ATP6V0E2 ENSG00000171130	6.77115	0.386352	61.4231	1.87576	25.6425	14.2055	5.69138	3.84362	16.8541	0.292289
ATP6V1A ENSG00000114573	0.560101	0.14048	3.10136	12.2241	11.1508	1.98191	0.881615	0.586985	2.53455	0.442467
ATP6V1B1 ENSG00000116039	1.72013	0.586584	0.00242384	1.73324	0.398712	24.9401	0.292689	2.19273	0.971236	0.406983
ATP6V1B2 ENSG00000147416	35.7068	26.8571	52.727	68.867	24.3099	24.5904	12.0266	16.1552	16.368	10.8368
ATP6V1C1 ENSG00000155097	1.97038	0.324952	2.39836	6.49909	3.57957	0.979486	4.3103	0.209522	11.6086	0.796663
ATP6V1C2 ENSG00000143882	0.317758	5.42375	1.32274	14.8869	2.22844	3.81991	2.82562	2.51514	9.46443	0.213495
ATP6V1D ENSG00000100554	4.87048	23.9289	41.3613	12.8238	0.369227	13.5207	8.20297	8.81777	5.17808	3.68297
ATP6V1E1 ENSG00000131100	250.554	83.4565	27.1642	18.7583	31.2402	8.92892	48.1342	84.1383	29.8519	50.9307
ATP6V1E2 ENSG00000250565	2.10143	8.97926	5.74396	2.03564	0.202663	3.75135	0.705796	0.332742	2.80749	0.192106
ATP6V1F ENSG00000128524	0.163133	60.9057	91.8479	357.19	24.9759	68.5606	233.334	61.6863	26.2488	13.7833
ATP6V1G1 ENSG00000136888	2.01891	64.8147	0.176918	1.02651	7.04872	15.0802	15.8004	5.75272	54.3826	13.8318
ATP6V1G3 ENSG00000151418	0.540896	0.336553	2.54466	0.567571	0.207262	0.104876	0.727932	0.0438822	0.247782	0.317784
ATP6V1H ENSG00000047249	46.0633	21.4635	5.17413	1.8928	19.0999	10.8346	0.842896	1.09045	57.9698	41.9042
ATP7A ENSG00000165240	1.05801	31.1041	0.909181	3.4095	0.919256	1.28736	0.547078	9.82881	0.758836	1.26696
ATP7B ENSG00000123191	0.139496	3.90543	2.47452	0.935339	0.861765	0.0626335	0.0040673	8.21905	3.32529	0.318816
ATP8A1 ENSG00000124406	0.380413	0.225742	0.00138579	1.90222	7.62053	5.57314	0.598412	1.63066	1.03739	0.447547
ATP8A2 ENSG00000132932	2.47378	1.5528	0.284547	0.113819	0.196272	0.706109	0.130457	0.50882	0.405811	0.692741
ATP8B1 ENSG00000081923	1.49587	160.665	1.88156	0.383778	9.00797	28.3512	0.900732	16.4466	8.85321	13.3089
ATP8B2 ENSG00000143515	32.8266	0.376798	5.60023	11.6866	9.70528	64.2868	22.5529	48.8695	4.7799	1.24578
ATP8B3 ENSG00000130270	0.222772	8.43093	1.60095	3.80315	0.368973	1.18303	0.305549	0.294315	0.742487	3.44429
ATP8B4 ENSG00000104043	0.603712	0.00945562	0.17006	0.115401	0.384461	0.223035	0.165751	0.0932701	0.225633	0.222951
ATP9A ENSG00000054793	5.61752	72.5324	0.544398	0.252271	0.411847	37.1467	0.575509	5.17724	11.4252	3.27693
ATP9B ENSG00000166377	46.4153	32.5382	4.49848	0.348662	7.61003	2.11144	3.17573	10.1185	40.4764	0.0149342
ATPIF1 ENSG00000130770	11.9045	160.31	20.785	4.6395	23.8478	27.6024	14.4972	47.6139	141.34	67.2157
ATR ENSG00000175054	2.50209	0.233841	0.588421	19.1564	0.783564	4.42191	9.85278	0.174354	0.188781	0.636202
ATRAID ENSG00000138085	323.507	14.2464	21.5789	40.9805	51.4117	3.98797	1.33227	36.7344	2.53763	14.3146
ATRIP ENSG00000164053	0.000167909	0.0337461	0.249579	0.0717008	0.735535	0.403931	0.0701454	0.629115	0.270746	0.0511231
ATRIP ENSG00000282827	1.42522	1.23326	0.584995	0.149548	0.0492947	0.261075	0.822967	0.239347	2.05522	0.108257
ATRN ENSG00000088812	23.4643	4.00189	1.2561	4.17784	0.0893315	4.54164	7.99612	0.155831	4.98997	3.491
ATRNL1 ENSG00000107518	1.61608	0.177449	7.58053	17.0407	0.229516	0.0269781	0.143905	0.0765755	0.407093	0.541954
ATRX ENSG00000085224	18.2885	2.42254	0.216567	4.86319	1.11837	0.527399	19.8561	8.04506	11.1806	1.18113
ATXN1 ENSG00000124788	8.30952	13.2391	2.71285	3.62359	0.123466	6.58193	9.6788	0.0350396	27.1994	0.0739945
ATXN10 ENSG00000130638	0.0367068	42.5692	0.549722	22.2363	2.05304	3.00077	2.093	18.1796	6.73402	21.546
ATXN1L ENSG00000224470	0.0242414	20.8173	2.98408	2.63348	0.0880311	10.1122	0.278219	8.92911	1.46577	0.00184274
ATXN2 ENSG00000204842	19.8788	81.173	19.5387	13.9697	3.3939	0.456297	3.0731	4.13138	5.86387	6.54465
ATXN2L ENSG00000168488	220.436	177.211	279.552	188.863	95.5981	113.528	9.72339	31.7287	16.3729	63.0919
ATXN3 ENSG00000066427	20.9254	7.20986	1.60041	2.50083	1.79857	46.7113	4.01101	20.1293	18.9246	18.9945
ATXN7 ENSG00000163635	18.4075	0.739429	0.132263	2.49877	0.61307	7.31624	0.462428	4.23603	0.126309	1.35751
ATXN7L1 ENSG00000146776	0.206893	4.0298	0.0543859	0.569817	0.63713	0.00158785	0.0975224	10.4072	2.10502	1.52357
ATXN7L2 ENSG00000162650	18.3817	1.93381	0.25442	19.1697	1.48255	0.596601	2.58425	0.222584	13.1738	1.94549
ATXN7L3 ENSG00000087152	8.64149	9.6718	83.9925	1.87951	24.5587	4.18581	18.1427	16.6345	24.2904	14.1756
ATXN7L3B ENSG00000253719	17.4665	47.8599	155.452	193.973	0.358512	62.6342	15.8884	10.8427	103.238	25.0304
AUH ENSG00000148090	0.347935	0.0115974	1.61041	0.213234	0.0673791	0.301678	16.9165	0.327676	8.45556	0.289972
AUNIP ENSG00000127423	0.224242	0.00897116	0.445314	0.0461907	0.604274	0.046228	0.485503	0.00117578	0.129107	0.0254315
AUP1 ENSG00000115307	16.5833	63.5338	8.98795	50.849	14.3662	6.15981	65.6164	35.3611	6.55554	31.5158
AURKA ENSG00000087586	0.481207	0.605888	0.771719	0.290129	0.888528	0.296904	3.20064	0.958734	1.03639	0.0188379
AURKAIP1 ENSG00000175756	58.863	34.1498	56.1387	22.7933	30.7407	25.193	7.85017	15.9104	23.3965	0.736767
AURKB ENSG00000178999	0.0613597	0.111404	0.0671273	1.15034	0.271952	0.0102269	1.24554	1.85632	0.750603	1.29692
AURKC ENSG00000105146	0.175767	1.22234	0.977249	1.69099	0.851059	0.231156	0.594984	2.04464	0.451827	0.00115993
AUTS2 ENSG00000158321	15.6128	15.0745	23.819	10.3029	2.47004	40.4329	0.206579	20.0894	6.72544	3.93596
AVEN ENSG00000169857	1.5735	14.5968	28.2731	2.79244	3.90775	1.98583	3.4957	0.145138	2.97906	0.238755
AVIL ENSG00000135407	0.0893666	2.2359	1.17928	0.760119	1.03319	1.96842	0.0773985	1.03775	2.79185	0.847736
AVL9 ENSG00000105778	1.79208	0.309772	3.74884	3.12338	0.291834	12.3809	9.59397	14.6414	1.19882	0.0991658
AVP ENSG00000101200	0.167176	1.70618	0.28219	0.000370471	0.0577496	0.204617	0.111136	0.256501	0.472977	0.690432
AVPI1 ENSG00000119986	45.6391	62.7822	57.3763	38.3394	27.2366	36.2651	9.09003	28.4354	40.3257	26.0609
AVPR1A ENSG00000166148	0.177034	1.26302	3.91796	2.03247	0.186211	0.0888528	0.13725	0.000636705	0.148251	0.452741
AVPR2 ENSG00000126895	0.731445	2.62788	0.0553955	0.358102	0.258765	0.420872	0.0609178	1.70663	0.0478842	0.285955
AXDND1 ENSG00000162779	0.0342191	2.29651	0.634523	5.42452	1.10837	1.87326	0.0179715	0.00060083	0.0030332	0.370393
AXIN1 ENSG00000103126	45.809	96.3712	5.23188	13.1395	0.571207	81.2985	8.28544	24.7327	22.7226	30.9679
AXIN2 ENSG00000168646	3.57703	21.1051	0.14235	0.207235	14.5379	1.02938	0.189638	16.2811	1.77242	8.99843
AXL ENSG00000167601	375.293	27.8144	177.866	28.525	3.62876	57.9171	423.411	9.24039	8.37137	17.1487
AZGP1 ENSG00000160862	212.37	0.222287	436.292	4.5802	324.205	887.702	225.54	1529.9	1378.41	23.9264
AZI2 ENSG00000163512	0.969098	0.0291275	3.12426	7.79283	1.57786	3.33213	1.46639	5.23063	0.921412	16.1477
AZIN1 ENSG00000155096	4.75597	58.7993	0.323152	0.0676029	1.02989	37.2404	1.91783	0.169888	0.0756323	2.24856
AZIN2 ENSG00000142920	20.541	0.0551462	0.0334575	3.31697	2.58655	4.89081	8.17707	0.809879	7.21152	0.0337206
AZU1 ENSG00000172232	1.2575	1.87931	0.658761	1.39164	0.157626	3.55252	0.504555	0.0636297	0.0718105	0.00343529
B2M ENSG00000166710	1.22243	1505.41	12.091	210.922	1013.61	1418.06	361.279	604.985	620.977	627.787
B3GALNT1 ENSG00000169255	0.0691499	0.270673	0.0854053	0.441711	1.43955	0.972073	1.80937	0.124314	2.58647	0.0467959
B3GALNT2 ENSG00000162885	0.193728	2.07464	26.8595	3.91722	0.356959	1.87968	0.735414	3.23672	1.47576	0.943354
B3GALT1 ENSG00000172318	0.614924	0.283043	0.293865	0.910697	0.00707015	0.440729	0.126071	0.25021	0.00163506	0.495451
B3GALT2 ENSG00000162630	2.29357	0.27943	0.175901	0.159131	0.445087	0.00846292	1.22355	0.0807695	0.268704	0.42005
B3GALT4 ENSG00000235863	30.3698	19.493	23.243	9.91472	18.2233	5.5612	4.8092	2.31232	1.3944	0.0106639
B3GALT5 ENSG00000183778	0.540987	8.2945	0.133292	0.0893791	0.000366361	0.620281	0.227925	3.31185	4.14796	5.45577
B3GALT6 ENSG00000176022	27.8098	10.8075	8.38996	3.46719	5.5147	11.5664	22.696	13.5	12.8931	11.7239
B3GAT1 ENSG00000109956	3.92104	0.9854	0.223615	3.06215	8.17454	1.92635	0.434182	3.19312	6.66876	0.773242
B3GAT2 ENSG00000112309	0.000645344	0.00237662	0.0323325	0.0395544	0.59707	0.45411	0.10603	0.451383	0.433082	0.448986
B3GAT3 ENSG00000149541	40.1009	3.10763	73.6662	9.41417	32.4762	6.01154	14.7315	0.042334	15.7939	24.8205
B3GLCT ENSG00000187676	1.04276	5.1244	4.66038	1.36378	0.0613384	0.740287	2.40464	6.87957	0.336604	0.595165
B3GNT2 ENSG00000170340	0.216239	1.3674	1.19918	0.271923	0.692883	0.799231	0.710094	4.89466	0.884391	0.190149
B3GNT3 ENSG00000179913	7.82871	89.3487	15.9135	9.25787	3.43908	6.91812	3.21984	20.0225	2.4173	0.45585
B3GNT4 ENSG00000176383	0.1533	4.37255	0.0129891	0.676605	0.0257	1.70843	0.0653986	0.164138	1.48493	0.664074
B3GNT5 ENSG00000176597	18.8389	32.2022	4.96055	8.24771	1.89055	14.138	0.904054	2.17684	0.00372968	1.08031
B3GNT7 ENSG00000156966	0.775373	2.45097	3.72096	18.3728	4.76091	2.44628	41.7375	17.0123	0.0701959	2.89877
B3GNT8 ENSG00000177191	4.2696	4.80358	1.31344	23.5129	0.867425	2.47398	11.5846	0.817914	5.88019	0.727514
B3GNT9 ENSG00000237172	27.3523	1.98331	1.11736	45.574	5.57308	0.0946756	1.74005	2.81988e-05	3.39388	4.57776
B3GNTL1 ENSG00000175711	16.5564	0.199811	3.61053	0.649678	18.0056	1.66359	6.05865	0.101504	1.19168	1.85406
B4GALNT1 ENSG00000135454	0.65798	1.31241	1.44962	43.7578	0.907199	5.94193	3.93161	0.834759	0.00404669	2.3817
B4GALNT3 ENSG00000139044	30.7349	37.7106	4.72949	1.18453	0.8496	6.65541	0.723788	0.0431766	8.28004	0.0754017
B4GALNT4 ENSG00000182272	0.376924	2.88297	2.06452	0.961648	1.68457	13.2818	1.70436	16.9178	0.00474477	7.64113e-05
B4GALT1 ENSG00000086062	11.4603	419.463	43.2076	10.4917	9.20025	22.3691	104.984	50.2951	93.3422	0.617229
B4GALT2 ENSG00000117411	43.379	40.5512	26.8741	260.297	2.30099	11.1434	0.00272012	8.9472	0.0669782	8.53225
B4GALT3 ENSG00000158850	8.55163	26.9232	63.5435	53.6996	18.613	0.356216	4.34416	30.4776	23.887	28.2502
B4GALT4 ENSG00000121578	1.76691	679.17	3.73973	14.0899	8.05475	6.64424	2.33646	6.21091	1.89097	20.3629
B4GALT5 ENSG00000158470	1.16758	221.831	1.4156	4.77412	6.9455	57.9246	6.07891	6.50977	1.42064	5.04273
B4GALT6 ENSG00000118276	0.133658	0.486651	0.102858	17.6999	0.129527	1.38562	1.20506	0.706835	2.04785	3.33442
B4GALT7 ENSG00000027847	25.6708	24.6488	51.1555	40.6275	35.5815	1.61568	33.2638	1.18954	11.1391	0.190022
B4GAT1 ENSG00000174684	273.466	0.862235	24.2996	449.484	38.2662	4.37782	10.5441	9.82583	10.9227	0.822701
B9D1 ENSG00000108641	11.624	2.53337	4.9986	78.3304	15.9038	2.14796	7.5026	1.08365	19.2162	1.73897
B9D2 ENSG00000123810	21.5158	2.52794	6.5293	8.82558	11.5592	8.44888	15.0422	21.2014	5.26524	6.33223
BAALC ENSG00000164929	1.24565	0.313217	0.362404	0.731472	0.440213	1.53227	6.82086	0.356329	1.24412	0.888582
BAAT ENSG00000136881	0.210278	1.50978	0.332918	0.127656	0.278022	0.0495261	0.147493	0.559903	0.0377718	0.00416026
BABAM1 ENSG00000105393	8.00225	35.4656	62.2817	95.2355	5.39022	5.82445	38.0037	15.4849	23.0781	1.7215
BACE1 ENSG00000186318	119.033	7.51387	15.8769	14.2328	5.45177	27.0781	5.8588	7.15971	7.82356	9.7999
BACE2 ENSG00000182240	7.2548	102.952	73.3854	25.1846	17.7454	19.8228	1.7214	159.243	31.7663	10.4271
BACH1 ENSG00000156273	0.0440164	0.120633	3.62472	2.40646	0.000622524	5.73117	6.49558	5.54042	4.33289	2.39289
BACH2 ENSG00000112182	2.65046	0.229376	0.682214	25.0721	0.0693058	0.321512	0.269574	0.265359	1.1238	0.0044481
BAD ENSG00000002330	41.6646	31.812	64.7458	107.794	23.7893	8.14079	41.2487	16.9538	7.8641	6.13609
BAG1 ENSG00000107262	10.4644	443.377	356.205	14.8295	8.4418	146.339	165.139	290.309	65.3053	80.698
BAG2 ENSG00000112208	9.79223	4.31909	2.75879	9.52562	0.461398	0.786844	5.76293	3.37087	1.59486	4.47392
BAG3 ENSG00000151929	17.9533	95.8692	25.4668	17.6547	3.0519	156.56	90.327	57.484	3.70618	47.3912
BAG4 ENSG00000156735	2.47241	0.215665	6.08716	1.28746	0.122797	0.659732	5.78065	0.493246	0.419829	0.321414
BAG5 ENSG00000166170	1.54632	24.7606	5.42329	0.26434	13.565	4.90524	2.396	1.22372	0.115916	0.700196
BAG6 ENSG00000204463	380.643	151.528	194.398	1.79953	85.5876	89.2305	19.6219	111.509	93.1467	116.573
BAHCC1 ENSG00000266074	8.03928	1.46749	3.46803	2.91355	4.22458	8.7333	10.4479	2.71663	1.09217	0.120815
BAHD1 ENSG00000140320	30.1303	15.5298	6.1246	19.9227	14.358	15.2372	4.91975	10.9793	3.80478	0.0292797
BAIAP2 ENSG00000175866	11.4182	159.755	149.499	7.15326	3.42749	263.226	6.57349	107.345	34.3763	13.3935
BAIAP2L1 ENSG00000006453	12.5792	286.079	111.562	19.334	46.9794	31.1093	1.51002	16.4285	22.6362	12.5774
BAIAP2L2 ENSG00000128298	0.11806	13.0208	0.00385339	0.768207	0.608056	1.20641	0.58794	3.13748	6.02801	1.13679
BAIAP3 ENSG00000007516	2.87282	4.67503	3.28276	0.355847	3.00489	0.819389	33.0454	1.74087	29.9066	5.12134
BAK1 ENSG00000030110	6.29887	37.0476	94.239	66.9434	1.05225	1.51004	1.47073	20.293	5.4098	11.0323
BAMBI ENSG00000095739	0.00114044	37.6658	0.0471001	3.36996	3.00845	0.502755	0.855468	2.15962	4.30578	1.55762
BANF1 ENSG00000175334	223.974	171.083	29.7329	134.254	29.3324	21.571	5.54736	94.6514	106.338	78.0499
BANK1 ENSG00000153064	0.630951	0.255798	0.0397683	0.0362444	0.200113	7.21037	0.0389143	0.155514	0.186322	2.62157
BANP ENSG00000172530	46.8604	0.0117846	0.0779399	0.977684	4.75511	5.6851	15.8174	7.75028	3.84976	2.15275
BAP1 ENSG00000163930	45.1327	47.6937	89.2005	26.3473	15.5677	44.9373	20.4841	68.697	100.666	39.5542
BARD1 ENSG00000138376	0.777949	3.49878	0.0715915	0.640963	3.45872	5.27989	1.52837	4.40339	0.074218	2.06192
BARX1 ENSG00000131668	0.0331941	0.214851	2.1248	0.208466	0.0496089	1.28248	0.223927	1.65672	0.363876	0.112769
BARX2 ENSG00000043039	6.92199	14.0734	0.0684935	0.0442121	0.092716	2.18466	6.4251	0.853457	0.52744	27.063
BASP1 ENSG00000176788	0.138591	2.14341	0.267057	4.30319	15.1999	15.1485	0.900013	23.8486	8.74985	1.03666
BATF ENSG00000156127	2.42856	8.52855	15.2463	4.24141	0.636969	0.549295	8.62386	1.23655	4.28289	2.05637
BATF2 ENSG00000168062	0.37818	0.0758312	8.34989	13.4724	2.83543	2.54373	0.535787	2.2141	5.44226	0.867309
BATF3 ENSG00000123685	9.80776	0.144048	7.04676	1.14834	3.55081	4.13332	1.31523	2.84795	21.9447	8.45925
BAX ENSG00000087088	0.0271861	2.51243	0.430489	2.26209	8.66794	5.00889	1.82129	1.34874	5.56435	2.29211
BAZ1A ENSG00000198604	0.306944	32.4605	0.717814	2.05965	2.67343	10.505	1.76893	3.81014	0.0634106	10.2147
BAZ1B ENSG00000009954	4.03899	103.553	70.9047	107.288	2.85454	14.177	67.6811	4.28316	54.0362	10.7202
BAZ2A ENSG00000076108	12.1455	140.948	23.3871	5.65249	33.0878	2.56739	21.3145	15.8438	35.0453	5.98465
BAZ2B ENSG00000123636	28.5309	25.8354	2.00261	1.40799	6.55216	0.154437	20.3349	2.17928	0.853253	5.65179
BBC3 ENSG00000105327	4.09596	17.9891	2.79321	0.993626	2.38142	2.7272	2.25485	23.895	1.41641	4.17417
BBIP1 ENSG00000214413	0.0507369	2.7095	0.411208	0.566568	4.91416	0.556937	0.0116944	4.31214	7.0081	0.395158
BBOF1 ENSG00000119636	0.513683	0.237483	1.28088	0.00331981	0.495051	0.565551	1.62365	0.469987	0.85908	0.142191
BBOX1 ENSG00000129151	0.837327	0.521536	0.437309	0.671233	1.37233	0.92873	1.71893	0.660569	0.0304223	0.0107794
BBS1 ENSG00000174483	6.55601	0.196817	1.23365	5.78911	0.0742908	0.0607079	0.0498722	1.75882	1.37616	3.1928
BBS10 ENSG00000179941	2.34042	1.17119	0.146395	0.963387	0.596444	3.29989	0.591064	0.00770653	1.0048	1.68421
BBS12 ENSG00000181004	1.31792	0.401512	1.0494	0.302304	0.168576	0.796883	1.61627	0.617218	0.855464	0.304981
BBS2 ENSG00000125124	23.6754	6.34086	1.11505	10.7102	23.2565	9.05534	1.7798	0.37662	65.3068	2.4565
BBS4 ENSG00000140463	8.15853	1.26729	1.93694	33.1889	9.59254	11.3193	11.2782	0.724782	9.18613	18.3675
BBS5 ENSG00000163093	10.2899	0.0262726	6.85144	0.0786636	0.369508	14.3713	0.793943	0.896872	1.31819	1.04072
BBS7 ENSG00000138686	18.2206	0.0363472	2.04336	2.04777	0.174764	1.31075	0.983332	6.52432	0.495063	0.133873
BBS9 ENSG00000122507	1.02854	22.8123	5.9946	2.04704	0.687832	4.57613	3.81675	2.77781	4.46814	5.42692
BBX ENSG00000114439	4.15287	8.82563	8.11646	39.236	1.71133	42.0777	6.97948	2.89321	16.3342	18.9573
BCAM ENSG00000187244	1.07302	90.9143	58.8779	10.3312	143.408	136.676	86.1626	314.74	511.775	37.455
BCAN ENSG00000132692	0.00528228	0.00348653	0.00756946	3.62856	0.229426	0.176867	0.296573	0.197101	0.781416	0.772844
BCAP29 ENSG00000075790	2.71398	25.0182	0.214035	0.931422	18.9409	4.26412	19.8061	71.2836	32.8426	33.8962
BCAP31 ENSG00000185825	490.079	118.838	929.137	72.8089	74.8758	24.6927	12.1182	258.075	65.9881	80.7123
BCAR1 ENSG00000050820	211.987	188.657	137.802	18.7888	46.4008	89.4837	137.386	12.5025	65.423	102.665
BCAR3 ENSG00000137936	0.335931	12.1427	0.816881	0.64369	0.296408	9.57559	0.0130782	0.555233	0.857175	1.47524
BCAS1 ENSG00000064787	1.18029	39.5364	8.6134	2.92623	20.166	9.32831	21.184	36.988	0.275272	2.0401
BCAS2 ENSG00000116752	0.966051	6.8266	2.07731	0.929906	0.110754	1.04784	16.6535	0.153034	27.1452	0.288985
BCAS3 ENSG00000141376	0.335635	6.77685	8.59742	48.242	0.108383	4.06527	0.666932	3.98682	7.75118	0.954548
BCAS4 ENSG00000124243	1.78353	23.0945	80.399	3.51554	11.9419	14.1437	3.22603	1.32475	4.24865	10.7556
BCAT1 ENSG00000060982	0.168425	0.313939	1.70074	0.57004	0.200431	0.145166	0.0872512	0.555674	0.562699	1.0451
BCAT2 ENSG00000105552	94.2805	135.584	56.3809	17.4787	19.4977	1.10462	84.6485	12.3611	71.0381	14.5204
BCCIP ENSG00000107949	3.57929	9.15785	1.46908	65.3338	8.36962	2.88838	0.250769	7.12143	0.818452	5.03106
BCDIN3D ENSG00000186666	5.82654	0.0906812	0.85478	1.86336	9.12215	6.79448	0.475513	0.134882	2.03518	1.27001
BCHE ENSG00000114200	0.000138972	0.0556356	0.270243	0.0017927	0.00474646	0.122839	0.0689128	0.204787	1.84945	0.140171
BCKDHA ENSG00000248098	1.29564	5.69701	6.23552	7.53531	0.853615	4.85428	14.2166	0.773421	2.84001	0.921429
BCKDHB ENSG00000083123	0.949607	0.187363	0.0427061	0.117162	0.29801	0.246127	1.87942	6.88199	1.58455	0.149913
BCKDK ENSG00000103507	65.5198	12.9989	18.0866	16.686	8.02232	7.98896	27.6751	15.7922	8.275	28.261
BCL10 ENSG00000142867	7.47808	188.9	0.927174	3.98053	4.36768	136.206	2.9684	2.73335	0.970872	13.9441
BCL11A ENSG00000119866	1.64793	8.37687	6.96589	0.359003	13.2386	9.38069	3.42492	16.6204	12.435	8.95975
BCL11B ENSG00000127152	0.439665	3.51636	0.0610372	1.23192	0.403816	0.475987	0.0146884	3.48543	1.28123	0.0421581
BCL2 ENSG00000171791	0.449315	18.3352	7.42086	1.47617	18.9156	5.22209	4.52395	0.241239	17.57	5.63196
BCL2A1 ENSG00000140379	0.228273	0.0262829	0.213528	0.662197	0.296711	0.0666953	0.482364	0.0301332	0.250148	0.276905
BCL2L1 ENSG00000171552	19.1479	50.2626	7.50022	3.51724	36.4087	0.114993	0.0795629	7.19063	53.193	27.1782
BCL2L10 ENSG00000137875	0.0798085	0.244685	0.0390765	0.277387	0.0863707	0.777192	0.763746	1.11351	0.988513	0.0542682
BCL2L11 ENSG00000153094	0.581774	1.16591	0.205341	0.674707	13.5825	0.0312876	0.861444	0.230311	3.08772	0.416815
BCL2L12 ENSG00000126453	3.64242	13.1137	46.8215	13.5365	3.87009	14.9841	0.537461	42.0638	4.30593	12.7272
BCL2L13 ENSG00000099968	6.25297	71.6769	34.4669	7.99181	4.63509	22.918	2.40847	20.3038	11.6653	0.00466641
BCL2L14 ENSG00000121380	0.563676	5.00086	1.3042	2.74223	0.14309	0.292388	0.0734714	8.05871	2.36615	2.81898
BCL2L15 ENSG00000188761	1.05156	10.3706	0.943073	0.675894	0.768903	0.446089	0.783648	0.0856388	2.7584	0.0272694
BCL2L2 ENSG00000129473	29.6803	62.8942	2.58914	10.6314	67.3934	50.9783	3.9749	29.2784	44.1612	3.22721
BCL3 ENSG00000069399	1.04649	80.8378	7.7677	7.96417	0.390659	61.926	37.4152	145.449	8.81585	97.701
BCL6 ENSG00000113916	90.5824	1.04797	8.42545	3.89686	0.3533	49.1859	9.73745	49.0548	13.912	26.7449
BCL6B ENSG00000161940	1.23603	2.21911	0.944628	4.37805	1.50418	0.620121	18.5802	0.0724088	0.722489	0.457629
BCL7A ENSG00000110987	0.940556	18.5217	1.31913	0.291203	19.9914	2.08956	6.16414	10.858	28.3767	8.33308
BCL7B ENSG00000106635	33.9647	45.2015	0.948468	15.4552	17.3196	0.552369	1.96961	14.3234	1.7766	52.1822
BCL7C ENSG00000099385	38.535	18.3005	7.56686	151.156	0.932107	21.3634	12.7667	2.92703	32.6997	0.641373
BCL9 ENSG00000116128	3.74972	2.38176	0.101236	0.354913	0.350923	1.46785	0.974621	3.21337	7.31831	19.7588
BCL9L ENSG00000186174	0.104976	16.5494	4.13235	15.2637	28.8829	81.6132	4.02708	44.109	82.3444	39.5637
BCLAF1 ENSG00000029363	3.01753	10.3619	3.86173	17.3235	2.07399	20.5615	35.9409	7.48973	5.00188	2.3839
BCO1 ENSG00000135697	0.00217845	1.34945	0.0585118	0.747519	0.336992	8.51117e-05	0.147081	0.157144	0.346819	0.904813
BCO2 ENSG00000197580	14.7385	0.798577	0.83817	5.23663	0.287241	1.40888	0.150345	1.05914	0.309413	1.17125
BCOR ENSG00000183337	0.890617	18.3516	0.469491	2.02545	2.9032	4.29579	0.0580146	3.48096	5.28606	0.538406
BCORL1 ENSG00000085185	5.91639	0.366663	0.932894	49.9215	7.58424	1.8253	5.72575	1.60286	1.36702	2.39913
BCR ENSG00000186716	13.4419	31.5105	39.6074	138.26	7.36394	41.1048	1.64697	29.5002	6.97099	12.1915
BCS1L ENSG00000074582	72.7238	9.45001	25.2935	26.3099	24.9209	2.19668	14.9665	25.9704	18.6442	5.43147
BDH1 ENSG00000161267	0.9876	26.8467	58.1478	10.5602	2.38424	19.0779	15.4857	8.33692	18.7036	5.5409
BDH2 ENSG00000164039	0.831809	31.6994	45.5757	55.3754	36.736	67.4892	8.32528	8.28288	22.5701	52.3443
BDKRB1 ENSG00000100739	5.01764	2.00192	1.73864	0.0919186	0.000316021	0.162908	0.502417	3.74963	1.0217	0.838021
BDKRB2 ENSG00000168398	2.73953	72.779	1.82395	4.59309	2.91568e-06	39.9379	128.462	30.8686	5.16759	8.91133
BDNF ENSG00000176697	0.00300792	0.0975455	0.0299558	0.375163	0.211476	0.550698	2.82324	0.157727	0.811426	0.00700904
BDP1 ENSG00000145734	1.23164	13.6648	6.11495	3.47609	0.174512	2.66128	0.00344952	23.2132	3.68387	2.13706
BEAN1 ENSG00000166546	2.49398	3.32874	1.54857	0.0461713	0.001083	0.0324142	2.52387e-05	0.204769	1.44406	0.750758
BECN1 ENSG00000126581	0.533352	14.132	1.21954	13.4835	1.14515	1.30643	19.6033	9.82908	12.7569	0.642533
BEGAIN ENSG00000183092	12.3255	0.0946588	3.58754	8.40133	3.56696	6.36773	19.6364	1.32911	1.75756	2.89074
BEND2 ENSG00000177324	0.184779	0.174344	1.51742	0.569602	0.510538	0.0791049	0.000327026	1.29454	0.0710317	0.237931
BEND3 ENSG00000178409	4.65134	0.171568	0.632331	0.603872	0.430433	0.218822	0.197842	1.4179	6.44484	0.0414091
BEND4 ENSG00000188848	0.172185	0.16446	0.523321	0.272393	3.09507	0.0430134	0.0083283	1.10284	0.753071	2.41189
BEND5 ENSG00000162373	0.932111	5.34071	8.93186	3.62247	0.551819	0.0486376	10.7373	2.36212	0.109113	1.47396
BEND6 ENSG00000151917	6.43391	0.16243	1.01011	0.196129	2.65742	0.00849084	0.024868	0.179761	0.00133946	0.0414964
BEND7 ENSG00000165626	2.82295	39.918	0.614173	0.0230172	2.45716	1.04162	0.860986	8.80143	0.0531543	6.67835
BEST1 ENSG00000167995	0.838545	30.8629	4.06776	5.0874	3.99245	1.45781	6.93757	0.618718	5.17565	0.0514738
BEST3 ENSG00000127325	5.53676	3.14024	0.899248	3.69251	0.0022116	0.0485755	0.0807476	0.000316094	0.139017	1.45749
BEST4 ENSG00000142959	0.100117	0.471407	0.614584	0.486332	0.0297289	0.00770682	0.959998	0.0652376	0.124694	0.194624
BET1 ENSG00000105829	1.23021	27.1143	0.405871	0.185272	0.331526	0.693145	9.27862	1.06011	5.89504	3.59323
BET1L ENSG00000177951	97.3649	122.553	4.95043	4.18136	30.6166	25.8173	9.44005	27.6023	33.3735	18.956
BEX1 ENSG00000133169	0.977892	0.483788	3.90317	0.903707	1.09176	1.89337	2.30733	0.933873	3.21219	0.903549
BEX2 ENSG00000133134	11.8594	6.12275	2.74704	4.83288	16.1251	5.37511	20.3664	0.00769584	32.2098	7.6267
BEX3 ENSG00000166681	0.0326116	14.5314	44.7704	110.801	18.7267	19.4716	20.7515	3.75287	56.5988	5.59141
BEX4 ENSG00000102409	8.06974	82.9063	19.2658	116.837	14.1144	64.4722	22.8282	7.96449	49.6813	12.2251
BEX5 ENSG00000184515	1.39879	0.102696	4.38127	10.2015	0.347921	16.2902	0.80904	1.5034	0.236285	0.070453
BFAR ENSG00000103429	23.1938	23.5351	5.57288	31.1357	0.0237107	2.99169	23.7858	12.427	0.999916	21.0716
BFSP1 ENSG00000125864	2.45558	0.246691	0.956453	0.11199	0.329103	0.407219	1.34713	1.39542	0.0451395	1.64263
BFSP2 ENSG00000170819	0.494605	1.83927	0.543818	0.0196361	0.0846154	0.0833153	0.0416916	1.10427	0.348984	0.354693
BGLAP ENSG00000242252	0.365303	1.75416	0.00256907	0.269881	0.0811122	0.313787	0.500103	1.10224	2.90192	0.797136
BGN ENSG00000182492	655.896	5.18634	341.139	25.6588	35.0707	1.0561	297.948	8.37344	1.66909	2.54661
BHLHB9 ENSG00000198908	2.11377	0.807028	0.00128124	3.27409	0.973428	0.333501	0.241593	0.169197	0.657132	0.60615
BHLHE22 ENSG00000180828	0.565124	0.8231	1.22102	0.123506	0.110992	0.00226378	0.664111	0.21819	0.453549	0.292865
BHLHE40 ENSG00000134107	4.57969	123.656	1.46038	0.0048739	20.6469	71.6092	0.329072	99.5424	81.5207	44.5256
BHLHE41 ENSG00000123095	14.7886	61.9034	2.37622	1.47926	1.04884	2.70798	9.96285	0.984393	2.88154	12.7213
BHMT ENSG00000145692	0.193111	1.6905	1.51678	0.040574	0.0189372	0.509382	0.0188927	1.0547	1.69064	0.620132
BHMT2 ENSG00000132840	0.264804	1.05649	2.02426	19.7498	1.25854	0.424892	1.53339	1.31007	0.612556	0.12247
BICC1 ENSG00000122870	0.203715	1.45035	0.38139	0.418562	1.28336	3.7402	1.61376	1.34988	0.0521305	0.160314
BICD1 ENSG00000151746	2.96994	0.559986	1.41749	6.66641	0.220575	0.141414	0.777407	2.679	0.470709	0.111476
BICD2 ENSG00000185963	15.288	24.0275	46.5869	3.59102	26.8166	10.7158	12.3731	3.79211	0.965494	3.56124
BICDL1 ENSG00000135127	0.189682	54.7333	1.16421	0.347315	6.47803	2.78428	1.30113	2.70716	4.66191	0.584747
BICDL2 ENSG00000162069	22.8286	118.016	37.0422	7.31659	2.86945	38.5857	3.30294	14.54	0.518369	37.657
BID ENSG00000015475	29.5921	117.479	6.72602	14.9589	6.18809	16.6097	52.6253	26.8048	3.76448	30.2313
BIK ENSG00000100290	5.18299	121.002	7.82963	6.80246	36.2316	18.9737	3.42661	39.0507	50.9416	24.0145
BIN1 ENSG00000136717	57.9966	16.0633	1099.67	217.937	33.6625	22.4185	0.945177	36.5565	30.5723	20.2822
BIN2 ENSG00000110934	1.18044	0.0942861	0.283615	9.15066	0.240888	0.336997	3.94198	8.98494	0.941544	0.358205
BIN3 ENSG00000147439	2.22545	58.2306	60.0331	21.4657	3.16023	5.48936	220.574	19.0762	0.858261	68.786
BIRC2 ENSG00000110330	8.79482	19.2326	16.3764	11.5179	22.7698	2.19687	9.77601	0.760483	19.1092	7.68593
BIRC3 ENSG00000023445	7.19356	46.4872	1.81928	4.18536	1.55608	8.86525	7.76966	7.61935	18.5578	7.14295
BIRC5 ENSG00000089685	0.173009	0.0321671	4.98582	5.4922	0.340344	0.219608	0.292801	0.00655893	4.76858	0.000868152
BIRC6 ENSG00000115760	1.63821	9.30221	0.493401	6.7778	1.25053	2.59428	8.32191	6.05311	8.46814	0.190533
BIRC7 ENSG00000101197	0.543454	0.00808142	0.0702598	2.98127	0.467438	0.42853	1.3188	0.428142	0.335248	0.395499
BIVM ENSG00000134897	1.00534	0.0240701	1.16887	13.5206	6.87349	3.1089	1.18177	2.10775	6.06375	0.186761
BLCAP ENSG00000166619	56.7019	186.314	32.8809	111.717	16.8733	31.0144	11.3804	6.78293	15.7623	84.7686
BLK ENSG00000136573	1.08039	0.0603484	2.32045	1.52725	0.0637155	0.151375	4.46456	1.56885	0.724098	0.567206
BLM ENSG00000197299	0.0438819	0.0134117	0.410739	2.16833	0.0718054	1.00232	0.745522	0.656621	0.413349	0.0875855
BLMH ENSG00000108578	10.9054	7.37823	10.6323	19.2549	34.2825	3.54067	58.119	0.0299147	10.8741	34.6037
BLNK ENSG00000095585	0.852218	1.34968	2.36467	0.210398	0.876441	2.46832	0.7184	0.0155027	9.59255	0.58934
BLOC1S1 ENSG00000135441	48.4455	2.33467	195.033	82.3261	34.641	4.35284	0.162949	27.9031	10.7397	34.9724
BLOC1S2 ENSG00000196072	1.06508	6.43355	1.14161	0.109524	0.144248	0.330108	0.342722	0.484483	0.998249	0.780694
BLOC1S3 ENSG00000189114	2.86918	0.357589	2.05927	1.36104	0.0560831	1.54833	0.348232	1.12961	0.0983256	10.1238
BLOC1S4 ENSG00000186222	2.47063	34.7608	5.44902	59.3791	0.218174	0.298437	1.28239	2.94319	17.4068	7.2048
BLOC1S5 ENSG00000188428	0.16027	8.09083	1.4238	12.7371	0.0197304	1.14744	0.480615	0.12249	2.9157	5.05745
BLOC1S6 ENSG00000104164	6.11198	7.63412	4.93819	6.97643	9.37063	14.7658	19.9605	5.49986	8.44343	0.646901
BLVRA ENSG00000106605	32.2733	1.04332	2.5654	62.4267	9.61284	4.35422	49.4838	21.1501	7.34196	24.495
BLVRB ENSG00000090013	79.7395	0.306118	83.3321	72.3495	57.5922	22.8166	38.1804	53.8938	17.5333	33.8395
BLZF1 ENSG00000117475	23.0588	6.43348	5.90557	4.8465	2.45788	11.2195	1.49822	10.0696	3.34261	1.4448
BMF ENSG00000104081	23.2428	15.3296	47.9686	6.57024	0.898403	4.7703	3.72863	12.1697	5.47467	10.1034
BMI1 ENSG00000168283	2.09737	0.280839	5.56117	1.71485	0.197795	0.517069	4.41211	35.2814	17.5121	3.80581
BMP1 ENSG00000168487	14.8255	10.8386	58.4936	0.805214	0.83884	24.8164	71.1892	23.853	2.51852	9.69768
BMP10 ENSG00000163217	0.100195	0.216384	2.90328	0.0307816	0.0701725	0.0275273	0.540422	0.171766	0.0202831	0.0276486
BMP2 ENSG00000125845	0.515895	9.29713	0.796049	0.0561857	0.0291225	2.90493	3.23615	4.64482	3.11651	1.0684
BMP2K ENSG00000138756	0.174126	0.373697	0.679903	13.4731	0.229217	0.689043	1.12034	0.822527	0.0935532	0.105468
BMP3 ENSG00000152785	0.0155351	0.0481994	0.115353	1.51556	0.805985	4.70846	0.487308	3.65635	0.133003	0.902297
BMP4 ENSG00000125378	15.7071	0.752566	1.31137	92.9405	1.80343	0.507517	0.701243	2.23781	1.36502	5.9239
BMP5 ENSG00000112175	3.27886	0.487536	2.5039	116.095	0.522438	9.72741	3.22909	6.56094	0.00377728	1.69821
BMP6 ENSG00000153162	0.0061161	0.095475	0.239397	0.230579	0.529695	0.716213	2.52775	0.364784	0.417398	0.646794
BMP7 ENSG00000101144	26.5816	6.47236	9.57757	36.1606	0.867669	1.52381	18.0325	16.6501	7.54616	22.1072
BMP8B ENSG00000116985	0.685277	0.351061	0.124625	0.0682535	0.728937	0.32782	1.73344	0.501442	2.42972	0.0814434
BMPER ENSG00000164619	3.1897	0.760192	0.0302152	0.106395	1.1129	1.91702	0.786077	0.271026	1.32458	0.632568
BMPR1A ENSG00000107779	0.701387	29.3814	0.47594	0.761409	5.85772	0.523906	3.83027	0.203725	5.29474	0.324243
BMPR1B ENSG00000138696	0.276389	0.096205	3.18526	0.336065	7.17711	1.18138	1.21341	2.89862	0.278585	2.81951
BMPR2 ENSG00000204217	0.0180815	1.40255	4.42862	6.51983	1.27031	0.721661	1.84171	24.1381	5.91665	5.09353
BMS1 ENSG00000165733	3.31365	35.5745	0.00475125	52.9995	2.9691	3.54659	1.04169	1.07961	13.9944	18.0817
BMT2 ENSG00000164603	5.053	0.43119	0.889209	1.85102	3.9726	0.644745	0.284237	10.9372	1.74027	0.348499
BMX ENSG00000102010	0.114791	0.826986	0.0455952	1.11121	0.0337869	0.802126	0.0986488	1.65425	0.0184593	0.153709
BNC1 ENSG00000169594	0.0502405	0.781634	0.788981	0.0626458	1.4652	0.643541	0.523792	0.93409	0.326163	0.204005
BNC2 ENSG00000173068	19.8692	2.40111	0.497078	7.62255	2.1653	0.607355	0.346134	0.0587938	0.190862	0.545596
BNIP1 ENSG00000113734	0.242714	14.6499	17.4368	1.68323	0.376096	9.01767	12.0517	1.61207	4.60369	1.42055
BNIP2 ENSG00000140299	9.54288	16.7523	0.0436171	1.25485	2.94424	4.21765	1.52041	51.9215	8.23311	0.99692
BNIP3 ENSG00000176171	6.16274	0.146478	7.04334	18.0058	5.82467	5.44752	1.96866	0.567641	35.7138	0.526817
BNIP3L ENSG00000104765	1.74926	3.9819	1.97837	0.090074	11.6628	9.70632	4.39547	1.65958	8.32764	0.437152
BNIPL ENSG00000163141	0.564279	1.71429	2.87192	1.0244	9.65269	6.17031	0.00741309	6.11497	11.6527	3.45619
BOC ENSG00000144857	34.0383	0.414643	1.62242	121.877	4.13137	4.01747	7.70091	6.53733	2.90388	6.20897
BOD1 ENSG00000145919	181.238	43.3124	40.765	3.34606	109.316	8.74051	18.9068	89.9197	1.0059	39.8185
BOD1L1 ENSG00000038219	4.33637	9.52497	7.98715	11.0901	1.6583	24.6704	4.86976	1.0887	5.40535	21.9387
BOD1L2 ENSG00000228075	0.241622	0.892571	1.49017	0.48017	1.25831	0.519049	0.588991	0.336762	0.705016	0.160091
BOK ENSG00000176720	70.0136	48.7596	2.79696	0.161216	6.11512	3.0515	37.4104	0.678945	1.3531	9.37389
BOLA1 ENSG00000178096	73.8081	0.465451	1.95816	40.8389	0.780375	20.5618	0.47535	1.83552	10.1634	2.34077
BOLA2B ENSG00000169627	38.7475	51.5483	107.363	10.9783	4.44399	35.6217	4.27066	22.4837	1.34573	32.3614
BOLA3 ENSG00000163170	0.24354	44.8728	7.23472	0.406611	0.701519	22.2919	0.838354	17.9173	31.9814	2.05559
BOLL ENSG00000152430	1.62009	0.842691	0.430965	1.03449	0.512816	0.115018	2.313	0.26069	0.496514	0.343255
BOP1 ENSG00000261236	13.0799	1.84536	9.98271	47.1212	7.74966	8.86533	0.576278	4.59267	1.39096	1.67502
BORA ENSG00000136122	1.32423	0.201472	0.435232	0.682759	1.40338	0.635283	4.09638	0.953217	0.914952	0.00385957
BORCS5 ENSG00000165714	0.596846	3.15174	0.822619	1.83819	0.637058	0.25291	8.16552	0.778395	3.78895	2.73692
BORCS6 ENSG00000196544	12.5891	6.39676	24.3222	26.4748	4.33919	0.0432309	1.75632	11.1445	4.42065	24.3381
BORCS7 ENSG00000166275	3.63041	8.62722	13.4069	0.529966	11.4389	18.7698	1.98263	0.438343	2.904	9.72669
BORCS8 ENSG00000254901	8.23	12.084	7.15075	5.82228	2.97346	13.4178	0.872433	18.2731	36.5009	16.8518
BORCS8-MEF2B ENSG00000064489	0.36278	0.0558789	0.718389	1.08502	0.125287	0.0553381	0.523437	0.166354	0.248997	0.30083
BPGM ENSG00000172331	1.186	2.17737	0.0436441	1.4108	1.04583	0.0648715	1.14489	9.05813	17.5648	1.42242
BPHL ENSG00000137274	9.76202	2.96879	0.855784	3.85351	0.138203	0.565756	32.8251	17.4086	9.52648	2.54868
BPI ENSG00000101425	39.4549	1.17943	0.650431	0.104321	0.752515	5.45787	0.77325	1.2421	2.34044	2.63241
BPIFA1 ENSG00000198183	0.0481558	0.254013	1.64001	0.798665	1.23275	0.0445452	0.0290288	0.151717	0.0562215	1.16753
BPIFB1 ENSG00000125999	224.643	7.43697	16.8152	3.16806	8.28627	2.74471	6.87494	2.12597	3.71564	0.184758
BPIFB2 ENSG00000078898	0.576224	2.03344	2.47949	1.05255	0.902145	1.99085	12.0343	0.00782761	2.45214	0.0123655
BPIFB4 ENSG00000186191	0.0387541	0.732419	0.286038	0.69094	0.116157	0.749819	0.358211	0.60229	0.00507942	0.193704
BPIFC ENSG00000184459	0.356237	0.0025669	0.103973	0.0898618	0.287522	0.0613087	0.952787	0.3917	0.36706	0.0684004
BPNT1 ENSG00000162813	0.316855	52.5394	0.0240116	4.10595	4.22865	13.152	0.544804	0.25455	15.78	2.92388
BPTF ENSG00000171634	2.23965	1.00762	0.00684933	43.1332	3.39357	5.92611	20.6186	13.08	6.08139	4.2006
BRAF ENSG00000157764	1.2405	6.4356	1.78587	0.379325	0.273878	25.3877	8.01198	1.17358	10.6903	0.51838
BRAP ENSG00000089234	3.55985	11.3975	32.0822	5.28828	0.591326	21.724	3.20162	0.77787	0.610761	1.29585
BRAT1 ENSG00000106009	3.7491	1.94736	81.8548	40.119	2.02081	55.2482	1.67798	60.4784	22.887	25.7913
BRCA1 ENSG00000012048	14.9191	5.22185	1.21308	10.9773	3.54359	0.0772126	1.40657	1.95345	14.3083	0.671051
BRCA2 ENSG00000139618	0.124252	1.7058	0.0724128	1.91202	1.56973	0.104091	0.0325808	0.0353223	0.719411	1.0515
BRCC3 ENSG00000185515	0.0764443	9.21636	1.54267	6.6693	0.425339	12.4616	0.231284	3.33357	2.68004	0.119169
BRD1 ENSG00000100425	2.52011	3.38396	3.48451	1.64405	0.85733	4.71416	2.736	13.096	7.43262	20.2683
BRD2 ENSG00000204256	49.457	364.402	5.11638	202.011	286.264	300.138	552.111	292.91	220.669	152.112
BRD3 ENSG00000169925	7.17087	0.897589	1.06421	4.948	15.5067	3.01223	2.56324	9.26367	19.519	15.8319
BRD4 ENSG00000141867	183.322	119.509	36.1017	52.1873	6.5464	176.304	22.7955	47.3041	3.38925	22.7157
BRD7 ENSG00000166164	39.284	33.706	8.35003	2.01639	1.93755	32.3773	18.0543	0.157998	8.67033	9.49312
BRD8 ENSG00000112983	22.8079	20.7018	23.8948	136.515	23.0893	2.40931	3.26681	3.379	3.2506	0.587197
BRD9 ENSG00000028310	64.7886	35.6615	7.22465	6.01044	3.88747	3.63055	5.00305	63.4307	8.81818	9.03835
BRE ENSG00000158019	9.36906	5.75903	47.3063	17.6078	1.11254	1.14521	5.73128	16.5344	1.65765	9.03064
BRF1 ENSG00000185024	17.0451	4.51439	9.82928	1.52902	15.5111	6.12396	51.1057	5.69415	34.5174	6.12043
BRF2 ENSG00000104221	3.24309	29.5374	3.1852	47.9937	2.01673	20.0713	1.48875	0.347033	0.869077	3.06047
BRI3 ENSG00000164713	199.626	157.005	224.823	105.991	148.768	174.164	131.037	4.97256	107.541	89.4374
BRI3BP ENSG00000184992	1.35332	0.0587201	1.41914	0.0565141	3.41439	0.383687	0.563212	0.288559	2.82357	0.167648
BRICD5 ENSG00000182685	20.9508	0.668948	1.2785	0.514572	2.25299	0.0394775	0.0648354	0.0595898	0.596965	4.07313
BRINP1 ENSG00000078725	0.922251	0.0614652	6.11202	22.4086	0.36703	0.0936801	0.352056	0.995153	0.129419	0.599302
BRINP3 ENSG00000162670	0.242163	2.04115	0.0165965	0.0293225	1.07902	3.14182	0.175255	2.06158	0.799338	0.883386
BRIP1 ENSG00000136492	0.945678	0.190397	0.0543841	0.0888465	0.538789	0.734406	0.488649	0.704784	0.028784	0.201623
BRIX1 ENSG00000113460	0.777276	9.97947	2.68687	3.14918	2.53988	1.03736	0.0643951	0.2105	11.7208	1.03188
BRK1 ENSG00000254999	104.156	38.267	61.5327	83.4054	33.9335	31.127	35.0357	21.5003	42.6882	10.4973
BRMS1 ENSG00000174744	13.0917	8.10818	50.2132	36.304	0.0284926	15.9109	11.0518	0.889704	5.61919	6.37804
BRMS1L ENSG00000100916	0.358095	0.543758	0.00800048	1.21087	3.01015	3.59426	0.69219	1.58192	0.806478	0.0169263
BROX ENSG00000162819	3.78584	5.23613	0.548741	1.02617	9.8062	5.59468	1.87538	1.32686	0.37574	4.61408
BRPF1 ENSG00000156983	20.4959	21.4842	33.751	0.475726	8.05941	25.3186	2.98355	0.329554	5.60856	12.9002
BRPF3 ENSG00000096070	2.2043	23.6222	4.94959	27.7312	4.84565	95.9584	0.117318	31.2812	39.9937	0.628358
BRSK1 ENSG00000160469	2.56577	0.00278874	4.00008	15.995	1.90273	0.695823	0.472796	1.57081	0.456427	1.31263
BRSK2 ENSG00000174672	21.4582	0.999977	8.93379	0.264491	0.70896	0.939592	1.65845	2.78673	0.378059	1.2938
BRWD1 ENSG00000185658	1.94885	9.78813	4.14593	22.8738	11.4678	7.09265	0.127652	8.83653	11.7422	0.168086
BRWD3 ENSG00000165288	0.00967266	12.5705	0.683824	11.51	0.875828	0.254771	10.6888	0.977037	0.0259	0.0918229
BSCL2 ENSG00000168000	0.835278	0.192383	0.144351	1.20943	0.332347	0.140162	0.122905	0.430942	0.0286337	0.337938
BSDC1 ENSG00000160058	15.2722	5.88382	4.96784	20.946	5.09359	7.62304	2.75108	2.97148	48.366	10.9208
BSG ENSG00000172270	204.576	12.0859	56.6949	333.522	78.5945	17.7927	42.8855	45.4705	103.011	15.7455
BSN ENSG00000164061	0.470548	0.751633	1.5151	0.405757	0.230421	3.59432	1.32372	1.11057	0.121105	0.391146
BSND ENSG00000162399	0.57578	0.685817	0.000501359	0.0138441	1.47793	0.385232	0.154797	0.00894537	0.646877	0.151571
BSPH1 ENSG00000188334	0.0208591	0.0162645	0.0142175	0.028683	0.120764	0.100274	0.0481788	0.559655	0.276086	0.405957
BSPRY ENSG00000119411	14.2772	19.0606	0.0335158	0.53251	12.475	6.15861	20.3764	1.78844	10.7052	11.7139
BST1 ENSG00000109743	3.23677	1.64175	1.08953	14.988	3.264	0.0030918	1.44182	0.134713	0.532533	0.494975
BST2 ENSG00000130303	510.528	10.2556	34.8829	449.731	0.890662	52.0714	118.455	5.6366	23.988	3.06219
BTAF1 ENSG00000095564	4.66861	15.9724	1.95945	8.56275	2.19149	0.320049	3.04363	9.75206	0.311531	0.950033
BTBD1 ENSG00000064726	18.2549	55.5318	8.26898	9.41044	3.20303	1.71518	2.14535	19.1086	8.09965	18.6862
BTBD10 ENSG00000148925	14.8594	24.5232	0.335679	1.35548	4.62153	3.0113	3.64944	2.29627	3.36913	0.407751
BTBD11 ENSG00000151136	0.00885722	27.1728	1.69499	1.63403	3.74075	9.94385	0.502655	0.461401	0.00127581	19.0642
BTBD16 ENSG00000138152	0.0218668	0.518165	0.18055	1.84437	5.2759	1.18409	0.0574788	0.32157	0.0259975	0.679898
BTBD19 ENSG00000222009	0.119459	0.539806	4.33418	0.124271	0.955959	0.166948	1.8356	0.527148	0.267139	0.0418358
BTBD2 ENSG00000133243	207.499	49.217	166.695	27.377	3.79615	44.9676	0.166232	63.7139	123.959	53.0078
BTBD3 ENSG00000132640	2.99008	13.815	2.10604	55.7297	1.6258	10.7639	9.28368	0.475177	2.54018	4.08991
BTBD6 ENSG00000184887	116.515	40.0018	38.2144	48.5453	1.35836	67.3399	4.86437	20.8315	22.2298	37.6802
BTBD7 ENSG00000011114	2.08089	52.1855	8.18016	61.6899	2.43323	0.710664	3.12234	9.24878	2.25906	2.18466
BTBD8 ENSG00000189195	1.14843	0.305709	0.146441	0.170164	1.8109	0.816828	0.743248	0.110864	0.905392	0.388366
BTBD9 ENSG00000183826	0.311303	27.2152	20.943	12.3625	2.06062	11.8339	0.25346	5.00513	2.92706	2.50504
BTC ENSG00000174808	6.53441	5.49714	0.132244	1.01499	0.995921	0.00721773	0.414681	1.27791	0.0432957	1.75745
BTD ENSG00000169814	6.55193	20.7475	11.6948	71.59	15.4502	0.884472	1.56453	9.41023	7.57036	4.6434
BTF3 ENSG00000145741	63.1601	30.4685	3.95095	159.277	23.4987	74.6019	5.4459	14.8316	9.7961	35.4676
BTF3L4 ENSG00000134717	3.45694	43.8787	2.99998	1.35223	0.924231	21.2908	0.0629925	2.29797	6.08524	4.46229
BTG1 ENSG00000133639	1.27203	127.493	1.45916	98.877	28.2997	7.70912	6.49688	12.8421	5.66998	12.1258
BTG2 ENSG00000159388	118.309	65.0899	0.142567	39.7406	11.9988	53.5796	458.346	36.3398	39.972	171.938
BTG3 ENSG00000154640	2.16373	92.3366	0.0997916	2.30944	2.16916	29.5026	0.138088	4.4844	16.407	0.737346
BTK ENSG00000010671	0.00832617	0.124578	0.271408	6.24318	1.66028	0.866419	0.141845	0.429045	0.869836	0.378586
BTN2A1 ENSG00000112763	1.83709	10.6624	3.5104	22.3207	11.4696	0.882708	1.86029	0.422618	10.4876	4.50723
BTN2A2 ENSG00000124508	2.15388	2.9942	3.95177	15.5824	0.305064	11.3463	1.75267	0.330216	2.73793	2.56591
BTN3A1 ENSG00000026950	0.206962	2.45121	4.35417	17.6639	5.74791	2.36373	7.18726	11.3472	0.159314	36.6262
BTN3A2 ENSG00000186470	0.54115	5.12012	3.28612	4.9556	5.01268	0.197218	5.93031	2.23483	2.09106	8.30306
BTN3A3 ENSG00000111801	0.0444405	0.295811	14.0437	1.08475	6.8892	1.05878	0.0218242	0.512467	0.248565	0.455829
BTNL3 ENSG00000168903	3.64182	0.641675	0.291072	0.0391232	2.17576	0.0770625	0.0207932	1.42059	0.029745	0.179841
BTNL9 ENSG00000165810	0.94682	3.25939	1.83276	0.720366	0.12498	1.50343	0.574042	0.607764	1.594	0.712626
BTRC ENSG00000166167	3.93312	2.30885	10.2934	5.08552	18.0704	2.38357	35.477	31.1842	0.355999	7.1448
BUB1 ENSG00000169679	0.0898047	0.162709	1.31525	0.349266	0.401505	1.39149	2.24382	0.000529385	0.254187	0.0704378
BUB1B ENSG00000156970	0.303285	0.82561	0.607004	0.28511	0.065264	0.836305	0.0131936	0.467013	0.001907	0.815755
BUB3 ENSG00000154473	2.73385	4.40297	4.68444	0.705385	3.21403	3.31156e-07	0.794862	11.5079	3.75937	5.36372
BUD13 ENSG00000137656	8.06242	0.567155	0.903768	1.87925	1.56008	0.321266	1.1172	0.281003	0.536002	1.46935
BUD31 ENSG00000106245	198.007	184.442	3.25141	67.0303	86.4025	8.08668	81.6575	21.3934	97.3055	54.7689
BVES ENSG00000112276	4.42518	0.870881	0.351917	6.12133	0.413569	0.468835	12.8901	0.177837	3.84905	0.575172
BYSL ENSG00000112578	29.9747	27.0808	19.6525	0.212292	5.2141	51.8872	1.16238	0.153568	1.22636	0.288629
BZW1 ENSG00000082153	0.532636	114.791	2.15739	1.5528	9.8026	22.7991	30.9549	36.7951	1.80105	0.634144
BZW2 ENSG00000136261	1.11638	2.0208	2.31464	0.0429268	2.1526	0.516243	0.100335	43.721	0.244695	11.6794
C10orf10 ENSG00000165507	3.52579	7.28547	0.0196256	0.55363	0.986334	112.557	56.668	13.2995	0.629574	0.00661571
C10orf105 ENSG00000214688	0.337603	0.109704	0.493853	0.021939	0.0965725	0.210691	0.191984	1.64342	0.166762	0.0712665
C10orf107 ENSG00000183346	0.0943486	1.61891	0.369116	1.11997	0.214335	0.0155134	0.390527	0.507161	0.394936	0.279943
C10orf11 ENSG00000148655	16.4697	1.36047	2.18169	3.14488	2.26232	0.222513	24.9157	4.07465	2.74919	31.6603
C10orf128 ENSG00000204161	1.64521	1.58981	2.07939	0.712886	0.254751	0.00273268	4.85546	0.249656	0.370309	1.54568
C10orf2 ENSG00000107815	10.4803	10.7417	0.852742	30.1677	0.164448	4.72558	13.6917	3.76599	1.46447	9.24928
C10orf35 ENSG00000171224	0.950644	9.11052	16.0954	6.31473	0.266445	0.583137	14.4921	0.930346	1.25001	3.33422
C10orf54 ENSG00000107738	146.94	88.6802	44.0178	186.534	8.18571	4.0029	149.401	47.7163	6.10412	2.78111
C10orf55 ENSG00000222047	1.40138	0.807797	0.0331845	0.0319808	0.401646	0.533437	0.121295	0.651466	0.228991	0.0689726
C10orf67 ENSG00000179133	2.75074	0.288207	0.717807	0.630323	0.242953	1.79598	1.25263	0.289019	0.0113845	0.861133
C10orf71 ENSG00000177354	1.14669	0.0611387	0.390785	0.133513	0.839519	1.23571	0.0168383	0.0766961	1.25801	0.121335
C10orf76 ENSG00000120029	40.1751	11.3711	7.32623	5.2241	6.18524	5.99042	9.93463	3.15629	11.276	12.3524
C10orf82 ENSG00000165863	0.594896	0.318085	0.230802	3.87881	0.584995	1.30997	0.118452	0.742501	0.00786648	1.04215
C10orf88 ENSG00000119965	3.07672	0.376897	0.468253	0.337636	0.0460162	2.71734	0.252038	3.81448	1.35147	0.556136
C10orf95 ENSG00000120055	0.516969	1.12844	0.304248	0.452389	0.16213	0.0154953	0.0105038	0.108528	0.237747	1.49457
C10orf99 ENSG00000188373	87.7399	129.783	68.0071	1.11244	0.530449	1.40782	0.00158676	8.88539	16.2783	4.78439
C11orf1 ENSG00000137720	5.78168	36.6078	9.53935	28.3338	3.46391	4.16628	2.75236	6.56394	0.481383	4.4072
C11orf16 ENSG00000176029	1.24843	0.234434	0.547488	0.973357	0.0268605	1.32019	0.000270158	0.731211	0.288999	0.263797
C11orf21 ENSG00000110665	1.70042	5.13651	1.83392	4.57932	0.105548	0.0930592	0.0209055	0.134618	0.0613021	0.134057
C11orf24 ENSG00000171067	53.3909	8.44052	8.91289	1.46761	22.8213	23.5057	16.7814	29.1308	35.9109	38.7823
C11orf31 ENSG00000211450	78.6607	94.7338	74.2651	129.472	27.6867	136.945	4.92372	55.5688	76.285	19.2136
C11orf42 ENSG00000180878	0.863892	0.855636	0.616355	0.149121	0.0517766	0.282085	0.000272731	0.58414	0.298781	0.111108
C11orf45 ENSG00000174370	8.70041	0.934086	0.0471133	1.58123	0.163453	0.32409	0.38049	0.0461631	0.0808084	0.0647515
C11orf49 ENSG00000149179	2.52684	3.50785	78.0817	8.93823	0.964129	0.778297	3.99914	5.26029	45.2911	0.0357592
C11orf52 ENSG00000149300	0.484845	1.20859	0.104937	1.64585	1.00377	0.734001	0.031849	0.00801821	0.206346	0.114227
C11orf53 ENSG00000150750	1.69915	3.37629	0.405989	0.490363	0.380955	1.2402	1.22014	0.0821902	0.00236209	0.108675
C11orf54 ENSG00000182919	2.20366	0.428887	2.92194	4.7671	0.0902648	0.474399	0.866116	1.02998	11.6528	5.64604
C11orf57 ENSG00000150776	4.44839	5.6316	0.0154645	6.73752	0.290321	0.193299	0.335305	0.352248	0.000826392	0.184521
C11orf58 ENSG00000110696	14.3771	35.1221	9.59765	119.593	19.1324	41.37	14.0609	4.7185	15.987	30.1852
C11orf63 ENSG00000109944	5.43119	0.0131049	0.060754	0.273835	0.168678	0.345632	0.461951	0.265191	0.73248	0.135179
C11orf65 ENSG00000166323	3.97887	0.111346	0.0584758	1.18773	1.95283	0.796632	0.538477	1.81335	0.764521	0.0228957
C11orf68 ENSG00000175573	1.95237	18.28	70.0754	103.553	13.639	0.603723	1.62342	11.0193	0.880209	1.67975
C11orf70 ENSG00000137691	1.80645	0.380805	0.0792604	1.28792	0.326681	0.484626	0.221575	0.826178	0.00907557	0.134932
C11orf71 ENSG00000180425	1.37189	0.202802	0.671015	3.60345	9.041	3.89009	8.61475	1.02307	0.586163	0.571068
C11orf74 ENSG00000166352	0.819787	1.45617	0.00567734	1.28578	0.202355	5.31597	0.181724	0.00944196	2.18825	2.99178
C11orf80 ENSG00000173715	0.0125318	0.800115	0.484637	0.0230957	0.0390648	2.02926	0.728599	5.61154	1.32604	2.24488
C11orf84 ENSG00000168005	3.5341	0.0644817	2.1347	1.34858	9.03438	0.214451	1.92163	0.892966	2.27842	16.1945
C11orf87 ENSG00000185742	0.414305	0.606191	0.710772	0.426493	0.623276	0.0693253	0.0127172	0.18062	0.401756	1.22995
C11orf88 ENSG00000183644	0.000330469	1.66579	0.0162045	0.00708067	0.231487	0.510164	0.342728	0.0295798	1.75116	0.699169
C11orf95 ENSG00000188070	19.6935	1.01441	10.7135	66.0588	6.15282	16.18	2.14968	0.300274	16.0585	24.1427
C11orf96 ENSG00000187479	173.266	30.1414	109.34	51.556	44.3977	3.95731	8391.53	36.0048	0.321985	48.771
C11orf98 ENSG00000278615	0.0245036	0.139827	0.0180899	0.220937	0.301819	0.0129941	0.393774	0.675152	0.161769	0.0183997
C12orf10 ENSG00000139637	79.6922	8.47886	34.929	52.138	19.3707	0.197729	23.9234	9.68891	3.51715	14.8222
C12orf29 ENSG00000133641	3.08949	2.23523	1.92447	2.39194	1.22091	2.71145	0.369069	1.50144	0.989303	1.14559
C12orf4 ENSG00000047621	13.3812	6.6855	0.104258	11.1681	1.21813	0.0395888	0.348992	19.7442	0.31087	0.511366
C12orf40 ENSG00000180116	0.591085	0.00139166	0.100413	2.05828	0.376069	0.201876	0.617378	0.439924	0.00933592	0.0559669
C12orf42 ENSG00000179088	0.101484	1.55941	1.10314	1.31228	0.103459	0.597747	0.125312	0.316195	1.3747	0.327392
C12orf43 ENSG00000157895	5.197	0.421912	6.4085	58.7568	6.72127	35.2319	13.4949	1.02704	1.31308	1.7798
C12orf45 ENSG00000151131	2.45229	9.51904	11.3411	1.39862	7.13564	0.101652	4.48748	1.70984	9.03193	1.14736
C12orf49 ENSG00000111412	0.0587818	35.0536	0.702362	0.124935	0.0922119	13.835	1.78222	5.30162	10.3406	1.863
C12orf50 ENSG00000165805	2.55245	0.0281812	4.26055	0.164556	0.233186	0.500124	0.646199	0.0732898	0.0324195	0.274936
C12orf54 ENSG00000177627	0.592754	2.94892	4.18147	7.07191	1.18766	8.97235	2.022	0.173976	0.0937494	3.50001
C12orf56 ENSG00000185306	0.0987256	2.94643	1.54388	0.419946	0.278661	0.00607606	1.54601	0.00490615	0.0218947	0.0189911
C12orf57 ENSG00000111678	201.332	0.805732	515.224	331.398	45.942	52.6539	78.149	26.3783	54.8369	28.6151
C12orf60 ENSG00000182993	0.0368773	0.472703	1.01963	0.975006	0.492093	0.461221	0.114607	0.663909	2.5605	0.186039
C12orf65 ENSG00000130921	3.18973	0.345603	9.56422	6.80482	0.902975	0.0124912	1.13819	3.37835	5.73717	8.69718
C12orf66 ENSG00000174206	0.126666	1.09982	0.00152615	1.45806	1.30885	4.41033	5.76619	3.51144	0.904989	0.134068
C12orf73 ENSG00000204954	0.019978	0.178818	0.714563	4.24782	0.00828	0.0128489	0.638987	1.68314	6.09746	8.38942
C12orf75 ENSG00000235162	5.42091	1.36955	15.3793	48.6965	1.04534	2.70899	4.17699	0.558708	6.54957	0.866096
C12orf76 ENSG00000174456	2.29032	3.25968	0.0080322	12.2846	3.22016	1.10061	3.55211	45.8561	5.63014	0.106563
C14orf1 ENSG00000133935	61.8768	42.2455	162.89	32.261	76.3002	18.2663	111.822	36.7914	41.5597	9.34418
C14orf105 ENSG00000100557	1.75756	0.33927	0.356329	0.930604	0.629959	0.231904	0.204413	0.256569	0.167508	0.185028
C14orf119 ENSG00000179933	4.12741	0.848643	0.414316	13.6771	0.646037	11.347	1.61523	0.564651	8.52001	3.72186
C14orf132 ENSG00000227051	0.560596	0.907301	1.16879	0.0982392	11.2999	6.89574	1.43671	0.0243802	0.3169	1.06659
C14orf142 ENSG00000170270	0.633755	0.44259	0.929631	3.31075	0.793308	7.24461	0.463244	3.5115	0.00937659	0.769324
C14orf159 ENSG00000133943	19.565	13.0322	33.6087	38.3654	6.65898	5.75543	6.37521	1.7437	38.7847	5.17191
C14orf166 ENSG00000087302	5.67437	27.1957	17.6514	15.6421	16.3012	9.48901	17.4826	38.9284	31.8496	13.0589
C14orf169 ENSG00000170468	0.475554	15.2945	2.1724	0.122327	0.981968	0.52922	0.471388	3.0227	0.751992	2.93781
C14orf178 ENSG00000197734	0.517179	0.0130331	0.87888	2.29426	0.452708	0.110585	0.0984062	5.63035	0.393658	0.147435
C14orf180 ENSG00000184601	0.223688	0.00564704	0.219674	0.00968261	0.981805	1.61331	0.0900526	0.147248	0.000421931	0.417036
C14orf2 ENSG00000156411	131.022	167.718	266.93	67.9658	79.655	95.028	46.059	5.15114	66.6736	111.916
C14orf28 ENSG00000179476	0.620602	1.54955	0.828997	1.89518	0.103117	0.59395	1.00696	1.71174	2.70167	0.280303
C14orf37 ENSG00000139971	0.0104085	0.615134	0.146649	0.580709	0.330701	0.795827	0.306855	1.87487	0.7871	0.249858
C14orf39 ENSG00000179008	2.8858	1.4346	2.42328	1.18698	0.160656	2.63399	0.370421	1.25144	0.650535	0.649898
C14orf79 ENSG00000140104	8.67192	1.03836	4.10041	20.9679	0.0145492	34.3859	0.54808	7.478	0.721493	11.975
C14orf80 ENSG00000185347	5.41283	4.35872	0.880038	0.975206	3.70587	3.76425	4.49296	16.7456	15.4704	2.2478
C14orf93 ENSG00000100802	13.6807	0.350003	2.0953	6.58822	10.5347	3.64565	24.0982	2.16623	5.05191	10.1815
C15orf39 ENSG00000167173	25.3196	10.6725	8.17523	24.4172	30.7192	0.10357	37.4808	13.2394	5.58809	10.7334
C15orf40 ENSG00000169609	43.4918	13.2591	0.0891491	10.9903	42.2322	4.31424	1.52748	1.01005	0.0199769	1.68603
C15orf41 ENSG00000186073	0.390098	14.1562	1.71109	0.49809	2.70012	1.30581	0.00998793	3.28849	0.400771	2.79238
C15orf48 ENSG00000166920	2.59531	33.6124	0.753088	0.518372	1.9795	18.4076	0.577963	11.6397	12.0992	2.39602
C15orf52 ENSG00000188549	122.168	36.9076	1.61439	18.8224	15.783	7.74513	2.81892	1.90871	3.34721	1.85384
C15orf57 ENSG00000128891	6.75857	21.7229	32.806	3.5093	2.13264	2.1334	1.38388	3.5321	1.91905	0.572672
C15orf59 ENSG00000205363	19.4967	1.22188	102.057	7.7135	1.59532	10.8502	4.16643	9.06506	2.04353	70.3613
C15orf61 ENSG00000189227	8.8216	0.870805	12.7996	2.83475	6.63059	7.4291	2.04955	0.882556	43.4254	0.571338
C15orf62 ENSG00000188277	0.167302	3.77934	0.570666	1.52026	1.36453	1.63969	3.44142	0.118671	0.284208	1.58377
C15orf65 ENSG00000261652	0.117406	0.145624	2.16544	0.577594	0.0220735	0.652126	0.589573	0.172589	0.712273	0.689435
C16orf13 ENSG00000130731	196.826	2.31985	59.8548	13.8881	4.68983	11.5157	71.6185	3.6354	14.5046	13.1599
C16orf45 ENSG00000166780	9.91797	43.5898	13.5931	34.347	0.802028	2.34439	0.00676431	2.28869	1.54792	0.925966
C16orf46 ENSG00000166455	0.415126	0.946661	0.0437984	1.88884	0.159504	0.787721	0.578612	1.96332	1.09081	0.303521
C16orf52 ENSG00000185716	5.09413	13.3082	0.226744	4.45958	0.217959	4.6655	4.03268	0.128541	0.499953	12.9894
C16orf54 ENSG00000185905	8.43067	0.606251	1.06234	0.135505	0.660929	5.87603	0.564439	0.539852	0.345716	8.66931
C16orf58 ENSG00000140688	264.252	44.6907	0.792457	70.0363	85.6464	67.1452	51.277	25.2824	118.613	77.5169
C16orf59 ENSG00000162062	1.63354	0.735947	0.946754	0.0056619	0.309053	0.515888	0.116487	0.673245	1.35536	1.84611
C16orf62 ENSG00000103544	129.704	3.60271	19.4813	2.73849	18.6739	12.8031	3.29994	35.1396	6.37193	1.13218
C16orf70 ENSG00000125149	21.4239	0.749695	2.79888	5.82925	4.30125	1.29652	28.7578	2.51141	20.7623	3.62461
C16orf71 ENSG00000166246	0.00220159	0.529953	3.40077e-07	0.445861	4.51812	1.32392	0.345843	0.261042	1.7026	1.52091
C16orf72 ENSG00000182831	7.31039	4.89628	0.523124	20.8667	4.57059	6.52048	0.829957	0.985648	5.34251	0.594658
C16orf74 ENSG00000154102	1.76496	16.4852	0.775118	68.4998	2.09761	10.5922	3.99309	7.83908	8.8432	6.10651
C16orf86 ENSG00000159761	4.58407	0.0517998	3.47058	4.47497	4.99269	0.595283	0.151545	0.442839	1.20098	3.38594
C16orf87 ENSG00000155330	0.0508502	0.419793	0.0403226	0.0237089	2.14887	0.10053	0.360365	0.205898	0.357273	1.68991
C16orf89 ENSG00000153446	10.5504	1.96646	13.0484	91.8933	34.0389	4.79802	12.3746	2.55982	9.33218	8.13065
C16orf91 ENSG00000174109	3.0102	17.2822	1.16754	32.8446	2.01417	4.60078	2.66562	17.6017	0.710036	1.15553
C16orf95 ENSG00000260456	0.43376	0.0601181	0.0910652	0.588137	0.0873641	0.648536	0.122581	0.722842	0.012726	0.40475
C16orf96 ENSG00000205832	2.95046	1.49267	0.445031	0.356142	0.123242	0.196401	5.84074	0.289939	0.17857	0.1165
C17orf107 ENSG00000205710	0.298772	20.2338	6.7346	1.47515	26.2029	23.2352	14.2064	17.8398	2.19295	0.042235
C17orf49 ENSG00000258315	0.456107	6.95552	2.40616	0.159354	1.78876	0.0709785	2.20124	0.0120397	6.68623	6.39483
C17orf50 ENSG00000270806	0.0555303	0.109611	0.120583	0.350475	0.463767	0.781618	0.263149	0.051279	0.0420689	0.193476
C17orf51 ENSG00000212719	6.35914	3.00045	14.6242	3.10075	2.48734	7.23226	3.23806	0.846346	2.19039	3.49244
C17orf53 ENSG00000125319	0.0275367	0.400712	0.981049	0.00359784	0.322374	0.79349	1.45562	3.34797	0.627434	1.77387
C17orf58 ENSG00000186665	0.240375	1.68142	0.0480906	0.930785	0.189025	1.86729	0.674286	0.326932	0.0875021	0.48769
C17orf62 ENSG00000178927	21.5075	17.4223	2.35475	15.5039	7.12767	18.288	3.91533	6.72082	3.55253	15.0013
C17orf67 ENSG00000214226	0.517753	0.23586	0.167328	12.72	0.925538	0.0512205	2.89618	2.48211	0.243554	2.5715
C17orf74 ENSG00000184560	2.03152	1.56295	0.461836	0.0135518	0.0230946	0.126979	0.407092	0.442519	0.153826	0.339362
C17orf75 ENSG00000108666	1.20064	12.9974	6.24748	8.68835	0.325355	0.634094	0.422481	0.384425	1.90961	1.34913
C17orf78 ENSG00000278505	3.71661	0.0305081	0.615874	0.903931	0.500342	0.127295	0.0489147	0.409806	0.837067	0.136392
C17orf80 ENSG00000141219	17.5575	8.16427	39.1554	25.8844	1.94837	1.04229	50.7935	0.205395	5.15893	1.025
C17orf89 ENSG00000224877	4.28755	36.659	42.8642	139.637	31.9066	2.47566	1.46336	74.0928	7.18062	32.0962
C17orf96 ENSG00000273604	0.366908	3.27865	0.200346	0.409186	0.192962	11.7072	5.09099	2.85185	0.840336	0.446361
C17orf97 ENSG00000187624	2.37063	0.285958	0.468842	3.8198	2.00378	0.426017	0.0710221	12.9139	0.0445258	0.196573
C17orf99 ENSG00000187997	0.0229045	0.126769	0.897013	0.305717	0.0897041	0.224407	0.277839	0.20242	1.20073	0.308243
C18orf21 ENSG00000141428	7.30812	22.2136	0.712628	3.99281	1.45423	4.74338	1.03596	0.163895	0.347172	0.312744
C18orf25 ENSG00000152242	2.38819	7.92896	1.03417	6.54879	0.0320886	0.635693	2.35823	8.59775	7.36752	0.402782
C18orf32 ENSG00000177576	40.5011	23.2706	8.70086	0.460289	3.45863	2.0898	1.75067	12.0173	23.6137	7.39481
C18orf54 ENSG00000166845	0.997747	0.0049388	0.44968	9.64204e-05	2.10077	0.186152	1.12386	0.0983919	0.0335334	0.19736
C18orf63 ENSG00000206043	0.0521946	0.25496	0.536096	0.0391995	1.24235	0.179488	0.305741	0.0462684	0.262218	0.0205257
C18orf8 ENSG00000141452	31.7063	50.0391	1.32029	0.576536	2.9906	86.8847	18.7424	3.31435	1.66136	0.777704
C19orf12 ENSG00000131943	248.033	8.57966	4.2969	3.35469	23.5826	53.1376	1.93361	4.15606	27.7007	11.6819
C19orf18 ENSG00000177025	2.72502	1.14196	6.94865	0.155946	5.97313	4.92418	0.0509153	0.77343	0.0445304	1.49343
C19orf24 ENSG00000228300	4.33679	1.82809	160.097	27.877	26.3261	4.10939	3.14427	42.0277	0.625256	10.1999
C19orf25 ENSG00000119559	8.15936	18.3564	0.427048	73.45	18.0337	15.6373	11.3119	10.3393	5.09651	1.51912
C19orf33 ENSG00000167644	4.3974	138.734	279.571	58.5272	0.74823	8.07559	97.2007	77.1282	23.1386	8.43863
C19orf35 ENSG00000188305	1.98617e-05	0.258268	0.154159	0.614646	0.263023	0.00659418	0.2315	0.680877	0.45954	0.0569365
C19orf38 ENSG00000214212	1.71644	2.97737	1.41525	24.3494	2.10188	0.975169	6.05937	4.99801	0.930236	0.0776455
C19orf43 ENSG00000123144	160.472	186.394	114.545	55.7014	107.324	160.452	251.971	269.899	191.058	134.022
C19orf44 ENSG00000105072	25.9533	0.00296202	0.373896	13.3247	0.586329	4.30337	13.6381	0.0990882	10.396	0.244847
C19orf45 ENSG00000198723	1.20107	0.0394901	2.88766	0.745361	1.23933	0.00652503	0.0214016	0.195702	0.247739	0.00553238
C19orf47 ENSG00000160392	6.44221	5.62859	9.92375	0.364551	2.30297	1.58362	0.903368	1.80149	4.30146	1.2089
C19orf48 ENSG00000167747	0.988071	2.37751	16.6737	23.6916	13.3167	3.21316	0.303724	8.72767	10.2635	0.523264
C19orf52 ENSG00000142444	61.4377	4.0635	4.29617	3.33102	29.1358	6.52725	0.713647	6.13229	14.6368	2.03898
C19orf53 ENSG00000104979	137.644	28.3817	76.8149	236.188	70.4072	47.7928	171.8	8.74209	2.75224	25.5459
C19orf54 ENSG00000188493	14.1461	2.22536	6.88038	2.55634	5.22996	0.368329	0.474068	2.23159	13.7508	5.78642
C19orf57 ENSG00000132016	0.47243	3.43835	4.45344	2.919	0.180876	0.401705	5.56193	0.0215323	3.03051	0.105949
C19orf60 ENSG00000006015	54.0219	13.2837	68.222	0.467411	24.8453	0.128218	7.85406	7.01488	2.66825	18.7581
C19orf66 ENSG00000130813	34.9575	6.03867	12.6826	58.0717	23.9701	47.3187	38.7062	43.2544	2.77806	12.4781
C19orf68 ENSG00000185453	1.9747	1.91219	6.99545	11.9706	3.82351	6.95934	2.75439	3.38726	0.586072	0.0335192
C19orf70 ENSG00000174917	231.478	10.6622	59.588	14.8342	16.7823	35.4755	17.8016	22.2761	15.5339	31.2634
C19orf71 ENSG00000183397	0.00349745	0.795749	0.983694	1.22182	0.448159	1.65926	0.227003	0.0286595	2.18349	4.20781
C19orf73 ENSG00000221916	7.96106	3.10669	2.96259	0.203671	1.03513	1.3924	2.36997	1.83071	0.189549	2.35763
C19orf81 ENSG00000235034	1.63067	0.398018	1.07776	1.17098	14.9938	0.279494	0.00149765	0.109711	2.40792	1.76749
C1D ENSG00000197223	0.830565	7.30712	1.28287	6.88802	3.17566	12.2404	0.0662978	1.32651	11.0444	1.78843
C1GALT1 ENSG00000106392	0.456803	15.1775	2.28853	0.387331	2.91888	12.1387	0.580321	0.551707	16.4384	1.81718
C1GALT1C1 ENSG00000171155	0.454167	0.489119	2.80233	1.36389	1.11135	0.83758	19.1147	2.88226	0.559758	0.999206
C1QA ENSG00000173372	670.379	45.4358	872.24	415.841	36.113	8.56451	138.052	82.8348	47.6797	40.271
C1QB ENSG00000173369	8.74855	5.7622	312.098	202.087	65.5984	2.26128	88.6711	23.8998	11.1609	10.7614
C1QBP ENSG00000108561	2.08396	150.918	28.0477	15.7559	2.51583	18.043	0.618199	8.62479	91.7186	24.8382
C1QC ENSG00000159189	61.001	22.9023	106.226	155.595	0.0425602	0.624026	6.03021	65.0713	0.380062	0.899376
C1QL1 ENSG00000131094	311.011	7.76646	1.04289	165.655	7.01033	1.53501	18.2783	12.6211	1.33123	1.36698
C1QL4 ENSG00000186897	0.0110106	0.422107	0.383812	0.101414	0.21	0.193297	0.150645	0.79847	0.146221	0.1653
C1QTNF1 ENSG00000173918	1763	0.863147	8.58242	1172.28	0.896993	4.68887	37.5426	3.69792	4.87002	3.69568
C1QTNF2 ENSG00000145861	77.4396	0.914811	13.6115	4.25881	4.08825	1.10724	0.0510356	4.42054	0.212792	0.0351686
C1QTNF3 ENSG00000082196	10.3379	3.06992	0.105778	0.744499	0.997057	5.03	15.509	0.781246	0.447934	1.50695
C1QTNF4 ENSG00000172247	10.2874	3.95559	2.93502	5.05298	0.390406	0.192469	2.44069	1.56559	0.806121	0.204939
C1QTNF5 ENSG00000223953	0.994265	0.270338	1.30179	1.5959	0.114357	0.146778	0.846162	1.03011	0.207366	0.0222316
C1QTNF6 ENSG00000133466	10.6645	0.594153	9.02572	0.647015	4.78505	6.7872	1.23599	2.72038	0.21451	3.14376
C1QTNF7 ENSG00000163145	22.0163	0.45843	1.70565	4.15783	1.864	1.10563	2.31541	0.0601122	2.87043	0.323083
C1R ENSG00000159403	2239.72	57.0747	6.42808	1009.88	37.6064	60.5646	564.25	129.979	38.4495	37.3102
C1RL ENSG00000139178	52.5579	4.18271	0.972994	183.63	2.17799	11.7441	4.88222	2.26112	27.9922	6.34313
C1S ENSG00000182326	371.683	28.2267	3.25188	914.622	18.126	132.879	153.662	3.7241	7.83279	125.073
C1orf105 ENSG00000180999	0.295152	0.16146	0.11627	0.323364	0.0588818	0.523442	0.421917	0.783707	0.0356851	1.97627
C1orf106 ENSG00000163362	3.8196	117.728	48.7067	0.948905	1.89086	32.8269	1.40905	5.17521	31.4224	45.2383
C1orf109 ENSG00000116922	15.6943	4.69085	1.73338	1.07026	0.519893	0.718792	0.355396	0.703536	2.10396	3.58068
C1orf112 ENSG00000000460	7.81732	3.85351	1.61792	1.04063	0.900957	1.00501	4.93344	2.09307	0.4105	1.44175
C1orf115 ENSG00000162817	0.260132	12.4164	7.13492	0.755509	6.9797	0.051844	11.547	6.2696	19.7219	0.247162
C1orf116 ENSG00000182795	0.128421	196.583	248.943	9.38855	80.543	31.7718	36.3824	2.05649	76.9498	1.95488
C1orf122 ENSG00000197982	78.3755	40.0586	142.642	9.94859	64.5471	12.7986	59.8812	4.22109	32.848	13.5405
C1orf123 ENSG00000162384	28.2066	19.4835	2.20906	115.64	16.7839	32.2839	1.13574	27.648	30.9851	13.0144
C1orf127 ENSG00000175262	0.0942903	0.418898	0.825721	0.717708	0.555747	0.0418465	0.144163	0.455498	0.299482	0.28764
C1orf131 ENSG00000143633	0.21728	1.24198	0.269261	0.22735	0.405432	0.30185	2.11061	0.765118	9.91295	1.9453
C1orf141 ENSG00000203963	0.536297	0.841638	0.373615	2.00158	0.0692329	0.0447472	0.0157385	0.425019	0.509697	0.0318295
C1orf145 ENSG00000162913	0.0168252	0.104586	0.0739752	1.17421	0.27567	0.0385057	4.07771	0.884609	0.379874	4.40986
C1orf158 ENSG00000157330	0.0792539	0.124377	0.499018	0.902879	0.0282926	0.0963693	1.28134	0.0280476	0.288785	0.806683
C1orf159 ENSG00000131591	8.63759	11.9536	51.0896	0.278667	7.86558	0.456901	3.77317	2.61922	4.93527	9.50678
C1orf162 ENSG00000143110	2.56926	1.07108	11.5786	29.1809	7.92705	1.02934	29.6827	1.66034	0.331073	0.0513219
C1orf167 ENSG00000215910	4.7539	2.13244	0.115066	2.40236	0.388934	1.22891	0.419278	1.30949	0.317422	0.627257
C1orf168 ENSG00000187889	0.142155	0.438188	0.486014	0.0564559	1.55839	0.383148	0.0100297	0.074353	0.648687	0.0588104
C1orf174 ENSG00000198912	1.13571	10.827	1.04271	13.8214	13.0652	1.22778	2.48051	5.50951	10.6957	0.350586
C1orf186 ENSG00000263961	2.56049	0.672199	1.59468	1.56908	0.0897273	0.688401	0.324077	19.2249	0.379734	1.82075
C1orf194 ENSG00000179902	0.0137932	0.63263	0.18892	4.71451	0.0343249	0.820033	0.544272	1.92409	2.28986	0.0386232
C1orf198 ENSG00000119280	20.5037	42.9208	14.1851	19.8393	24.0088	16.0301	8.84649	14.2508	32.9834	38.7454
C1orf204 ENSG00000188004	3.15581	3.20886	0.885838	0.302525	0.404338	0.524703	0.343829	1.75399	0.842976	0.367236
C1orf21 ENSG00000116667	27.0272	19.5555	7.31254	172.788	3.52317	31.7263	1.8722	3.56033	98.1755	35.6731
C1orf210 ENSG00000253313	0.0167998	8.49612	22.145	0.829556	7.39784	3.25225	0.246921	13.2992	0.377512	5.28998
C1orf216 ENSG00000142686	18.7872	1.87708	2.90704	8.3085	0.816259	6.01956	0.273714	3.6506	0.0122236	0.263884
C1orf226 ENSG00000239887	4.66392	7.37119	1.1012	2.10822	3.37944	4.32506	6.27146	3.29407	0.0561129	4.24823
C1orf228 ENSG00000198520	3.26305	1.82977	3.72428	1.49476	0.0288699	0.139058	2.40108	0.644047	1.93379	0.37643
C1orf234 ENSG00000227868	0.031933	1.97405	0.0491058	1.39628	0.569675	0.598374	0.211942	0.937754	0.0698953	0.250609
C1orf27 ENSG00000157181	1.13581	0.657202	0.40212	16.1871	7.01409	3.77427	6.26708	0.570084	1.96963	4.06111
C1orf35 ENSG00000143793	1.99614	0.0788831	10.2211	27.4069	10.2329	4.34644	16.5555	10.6569	16.7022	9.61321
C1orf43 ENSG00000143612	0.220141	115.243	150.069	51.6476	61.9746	55.8955	65.7735	202.241	7.20879	23.2055
C1orf50 ENSG00000164008	3.38066	0.436091	0.32714	6.18182	3.09849	1.21489	1.9695	3.27863	1.05853	4.65561
C1orf52 ENSG00000162642	29.6627	3.76745	0.0298335	9.76739	0.0470907	0.396447	0.948265	3.37125	1.60383	9.50227
C1orf53 ENSG00000203724	1.02723	0.00719929	0.0826325	3.83971	3.49154	0.761297	1.11147	0.0737731	0.0446234	0.390953
C1orf54 ENSG00000118292	103.378	20.2603	18.9203	91.4028	0.523654	2.65243	0.102778	16.9604	2.63699	6.527
C1orf56 ENSG00000143443	30.212	7.62035	0.0584588	2.54554	15.1219	7.06319	12.5223	3.57372	3.22592	3.17165
C1orf61 ENSG00000125462	2.54878	1.39213	1.98088	0.194399	2.02041	0.03454	0.340009	0.832396	0.677315	0.248243
C1orf64 ENSG00000183888	0.612144	0.627074	1.96354	0.0603808	0.411921	1.93233	1.72606	0.00925835	0.250808	0.000829179
C1orf74 ENSG00000162757	4.13359	31.5198	10.1584	0.0149355	1.90809	20.5488	4.6053	2.73182	5.55651	18.9071
C1orf87 ENSG00000162598	4.88823e-05	0.159026	0.903963	0.0240127	0.0183071	0.00418249	0.0267711	0.25075	0.015864	0.0766599
C2 ENSG00000166278	0.124183	1.87178	0.0928053	101.899	1.31867	14.0443	8.36432	38.5774	40.7312	11.9036
C20orf144 ENSG00000149609	0.475033	0.029616	1.18322	0.0389521	0.0444032	0.098211	1.1025	0.0835194	0.292975	0.341735
C20orf194 ENSG00000088854	3.02807	7.56754	0.0231874	5.33636	3.25012	3.74618	12.4162	4.65183	1.87037	0.174603
C20orf196 ENSG00000171984	2.28345	1.84716	5.21063	1.78822	0.278473	1.99779	0.131918	0.150766	0.155189	5.41906
C20orf24 ENSG00000101084	94.4964	71.5325	15.5185	10.8424	8.17399	2.09822	16.4726	3.50961	12.1546	0.617364
C20orf27 ENSG00000101220	0.322451	8.65303	20.8143	84.0648	0.0501998	4.27462	42.0278	8.65405	19.4098	73.3395
C20orf85 ENSG00000124237	0.0266175	0.035131	2.04238	0.886688	0.810147	0.0278303	1.10521	0.0348035	0.180844	0.650487
C20orf96 ENSG00000196476	1.82321	17.0275	40.1126	1.83411	5.81107	1.1577	3.37604	12.3488	3.75185	1.37663
C21orf2 ENSG00000160226	0.109632	0.536871	17.9461	0.0432833	0.0715228	9.26201	0.130771	0.514752	0.199298	3.73851
C21orf33 ENSG00000160221	3.47713	6.91323	7.2286	0.962784	3.75633	1.64496	4.33143	8.46372	8.71627	5.97993
C21orf58 ENSG00000160298	4.67444	0.0232924	6.48982	6.6124	0.0284016	18.3557	5.32974	3.84796	8.66045	0.778576
C21orf59 ENSG00000159079	0.103988	11.7974	6.63755	0.1012	0.150645	2.00887	13.9928	1.45981	0.385946	3.66393
C21orf91 ENSG00000154642	0.624894	0.0154075	0.17942	1.03837	0.0374133	10.144	0.308761	2.46695	1.32741	4.46809
C22orf15 ENSG00000169314	6.57595	0.712929	1.22318	7.52262	0.309336	1.86429	2.24961	0.889962	0.234942	1.52727
C22orf23 ENSG00000128346	1.82819	0.134837	1.11351	0.0518023	0.0828793	0.621849	0.0180658	1.84607	0.808544	2.78575
C22orf29 ENSG00000215012	11.17	0.669556	3.62236	3.83197	6.79011	1.58942	24.8781	47.9449	37.6924	14.4013
C22orf31 ENSG00000100249	1.02983	1.17587	0.71099	1.26269	0.151101	0.0839796	0.0366034	0.00136034	0.159405	0.733001
C22orf39 ENSG00000242259	2.88905	31.3063	2.90798	33.6861	90.4028	19.0638	220.498	6.16878	8.19771	61.8447
C22orf46 ENSG00000184208	0.013106	2.14051	0.903112	1.46858	3.2766	6.94353	2.39057	3.17625	0.146957	0.199267
C2CD2 ENSG00000157617	172.394	137.422	35.8974	246.215	40.0334	40.4779	62.1729	93.6865	28.3196	67.182
C2CD2L ENSG00000172375	8.30517	1.41341	7.00289	33.7902	0.407192	0.869308	17.9306	0.236699	3.52918	1.98488
C2CD3 ENSG00000168014	3.55494	7.70059	0.411521	1.63668	1.25748	5.0494	0.195643	22.2359	1.32881	0.459975
C2CD4A ENSG00000198535	0.0826	0.730365	0.323187	0.128024	0.189283	0.678462	7.64519	0.68414	0.00377691	1.46314
C2CD4B ENSG00000205502	0.700931	4.011	52.8253	6.14932	21.5206	6.39739	37.754	1.00052	1.22725	0.173619
C2CD4C ENSG00000183186	0.952289	4.15314	1.23962	0.562868	0.39228	0.228893	1.56458	0.78817	0.0665426	0.656149
C2CD4D ENSG00000225556	0.952819	1.06549	3.36742	1.52639	0.129354	2.12861	3.70991	7.6171	6.833	0.198996
C2CD5 ENSG00000111731	0.0742721	3.67941	0.00404931	1.34809	1.65808	1.05998	1.65197	0.624468	2.54068	0.276014
C2orf15 ENSG00000273045	0.00762	0.261327	1.25988	0.116611	0.575541	0.410972	0.203891	0.996617	0.638607	0.381359
C2orf40 ENSG00000119147	48.5432	2.81281	2.16958	2.97359	0.303289	0.184973	3.3379	2.46669	1.8293	0.691
C2orf42 ENSG00000115998	12.4418	1.08332	2.14109	2.71337	0.439547	3.44586	2.54471e-05	1.77532	1.19057	9.70075
C2orf47 ENSG00000162972	0.295161	6.24529	0.466515	0.999989	0.982896	0.0665617	0.835243	0.224488	5.92339	1.57015
C2orf49 ENSG00000135974	8.13052	5.38659	0.242035	6.82645	11.3564	17.101	1.29973	0.262691	0.587937	1.52229
C2orf50 ENSG00000150873	1.01289	0.125425	0.000497954	1.47898	1.44333	0.508448	2.70997	0.219038	0.419381	1.12641
C2orf54 ENSG00000172478	0.148382	1.18869	13.6808	0.427638	1.6041	2.94457	0.471964	3.42211	0.311994	1.03334
C2orf68 ENSG00000168887	0.13433	25.228	0.00847611	38.8752	12.1461	13.5891	13.0227	0.0937816	6.31828	2.77605
C2orf69 ENSG00000178074	0.341136	0.330441	2.26638	1.60064	0.0815489	0.420464	0.667661	0.229413	1.23106	0.0503329
C2orf70 ENSG00000173557	0.833243	0.144831	0.897338	0.152683	0.349722	0.000150482	0.172049	0.662927	1.48073	0.515695
C2orf71 ENSG00000179270	1.107	0.165739	0.289084	0.124496	0.538004	0.14248	0.809776	0.676014	1.04899	2.92239
C2orf72 ENSG00000204128	3.34311	4.96135	0.168931	0.456513	0.231685	16.9119	0.133661	25.29	9.49282	0.311596
C2orf73 ENSG00000177994	0.387233	0.0106413	0.221217	0.0155856	0.970568	0.288397	0.0332353	0.0381121	0.274286	0.0519597
C2orf74 ENSG00000237651	0.0328532	0.776149	0.000271168	0.088522	0.0964835	0.0783217	1.02094	0.000520446	0.423436	0.186669
C2orf76 ENSG00000186132	0.364904	0.00510202	0.0365945	0.695283	0.257689	0.03145	0.578188	1.4294	0.147163	0.0676018
C2orf78 ENSG00000187833	0.766292	2.49216	1.19661	0.0253483	0.00297447	0.335487	0.0288826	0.339603	0.00150445	0.0629641
C2orf80 ENSG00000188674	0.122085	0.921754	0.414401	1.47732	0.0264655	0.0558115	0.292538	0.92469	1.31482	0.338082
C2orf81 ENSG00000159239	1.74855	2.33616	0.181694	4.56264	0.0731789	2.81204	1.96782	1.31473	0.269617	0.129241
C2orf82 ENSG00000182600	0.820475	0.51757	0.180141	2.84233	4.29628	0.83075	1.32821	0.168374	2.18613	2.22466
C2orf83 ENSG00000042304	0.37398	0.0122734	0.160035	1.27294	0.188824	0.00137251	0.241174	0.0284214	0.0234563	0.916928
C2orf88 ENSG00000187699	10.5175	3.53678	0.425902	8.6416	1.0888e-06	0.480936	2.26511	5.39029	0.192228	1.56435
C3 ENSG00000125730	574.33	116.191	691.116	913.913	53.4921	5.92085	191.729	127.147	42.6597	10.4591
C3AR1 ENSG00000171860	0.251933	9.79519	0.861024	103.109	0.192718	0.225189	1.40307	3.8483	3.53163	1.88825
C3orf14 ENSG00000114405	5.27426	2.35608	1.25353	0.0081403	0.160231	1.57058	0.554714	0.223483	1.11315	0.670776
C3orf18 ENSG00000088543	1.81783	1.12228	22.6357	63.2247	15.8044	1.12015	2.47229	5.36923	4.69441	20.4366
C3orf33 ENSG00000174928	10.9793	23.1995	1.06009	1.09302	0.495452	9.74214	0.0784999	2.57967	3.29678	4.59606
C3orf36 ENSG00000221972	8.11334	0.782473	0.628033	0.561695	0.197195	0.441209	1.02321	0.00175132	0.0990086	0.440302
C3orf38 ENSG00000179021	0.758408	0.740677	2.50429	1.31386	0.0447997	0.200927	0.0229634	0.215319	0.609608	1.55343
C3orf52 ENSG00000114529	1.10077	135.002	0.507882	0.116107	4.97674	17.2984	1.83215	0.587863	0.585561	1.19628
C3orf58 ENSG00000181744	0.0528436	0.314763	1.15331	12.1925	3.82976	2.03628	6.86618	7.26958	0.219723	0.43218
C3orf62 ENSG00000188315	12.9762	26.2241	3.60772	71.6362	4.3702	5.16765	4.87615	0.763897	6.91075	29.9882
C3orf70 ENSG00000187068	5.40551	1.52028	0.797769	6.97622	3.20522	0.389175	0.833571	0.689932	0.0150485	0.358263
C3orf80 ENSG00000180044	0.0468551	0.511806	0.444763	0.0068187	0.0606689	0.350371	0.108901	0.0532609	0.0330786	0.522852
C4A ENSG00000244731	19.1137	12.1171	16.3963	13.7972	0.270909	0.45348	0.622821	2.03927	0.277032	0.305113
C4B ENSG00000224389	362.396	36.1226	6.22707	98.5073	10.7637	1.20688	9.30253	3.35343	10.917	3.18436
C4BPA ENSG00000123838	0.800175	0.0173287	0.000669474	0.95371	0.0160384	0.0195658	0.0680749	0.198419	0.188698	0.120748
C4BPB ENSG00000123843	0.918916	0.272717	0.299544	0.611673	1.20402	0.994005	0.445876	0.503156	0.256229	0.247834
C4orf17 ENSG00000138813	0.181776	4.92749	0.0796715	1.18605	0.407075	0.489454	0.234264	0.157245	0.1914	1.4497
C4orf19 ENSG00000154274	1.64488	3.86352	0.522355	4.59258	0.680175	0.631812	0.351938	0.394996	0.56787	1.52637
C4orf22 ENSG00000197826	0.094931	0.862258	0.0422558	1.29158	0.0366226	1.03015	0.576054	0.000193173	1.02319	0.0191361
C4orf26 ENSG00000174792	1.24591	0.00122196	0.334174	0.00925324	1.64889	0.108207	0.95937	0.131937	0.430326	0.298041
C4orf3 ENSG00000164096	39.9705	68.4548	51.6252	79.2643	2.6857	52.6353	26.9875	64.821	27.6302	53.4813
C4orf32 ENSG00000174749	0.334576	0.166037	3.66018	2.88635	0.301738	14.4255	1.44948	4.37671	2.63419	1.23311
C4orf33 ENSG00000151470	1.31659	0.163006	0.50477	0.472071	0.085551	0.561362	0.865309	0.460351	0.701184	1.28455
C4orf36 ENSG00000163633	0.560663	2.09324	0.0897618	0.0145389	0.458586	2.65163	5.10915	0.103438	0.978847	1.49349
C4orf45 ENSG00000164123	0.144102	0.0820625	0.01379	0.0958067	0.193124	0.394593	0.451721	0.0447082	0.118399	0.507005
C4orf46 ENSG00000205208	0.20033	2.61362	0.0638143	0.175386	0.487723	1.05559	0.477914	0.31619	0.0297797	0.0333498
C4orf47 ENSG00000205129	0.0216369	0.00732089	0.135723	0.563439	0.00971292	0.00857663	0.697433	0.0269607	0.285794	0.458178
C4orf48 ENSG00000243449	17.7346	0.684036	13.8812	126.983	14.2551	1.40902	0.354636	2.78574	3.01558	4.21021
C4orf50 ENSG00000181215	0.563389	0.168153	0.460088	0.433999	0.11426	0.680327	0.279588	0.276065	1.20822	0.728938
C5 ENSG00000106804	15.2495	4.27667	3.88674	0.302349	0.440259	6.51432	0.121451	2.43069	3.99048	0.279397
C5AR1 ENSG00000197405	3.18595	23.7719	1.07361	7.54272	4.39313	4.84127	0.749019	16.506	0.0894735	2.89928
C5AR2 ENSG00000134830	0.108632	0.114419	0.932701	0.252244	3.93226	0.0970869	0.454488	0.120644	0.219582	0.759438
C5orf15 ENSG00000113583	21.9968	205.838	12.7121	5.26587	59.3236	227.286	3.78577	43.8691	180.552	6.50227
C5orf22 ENSG00000082213	19.1988	0.590979	1.05551	3.17502	0.439025	2.2153	0.127691	4.82665	0.948256	3.38038
C5orf24 ENSG00000181904	11.2511	2.47286	31.5524	14.1798	4.20343	1.60799	13.4078	0.418786	5.78874	0.144838
C5orf30 ENSG00000181751	0.000484432	1.32039	1.36475	3.1466	1.53384	0.0484533	0.47166	1.85522	0.0692326	1.34212
C5orf34 ENSG00000172244	0.0191882	0.640626	1.83131	11.1771	0.954819	1.37053	0.00957519	0.785786	0.153207	0.454022
C5orf38 ENSG00000186493	15.6847	0.0169294	6.88118	15.5346	15.6113	0.768149	9.89688	6.79649	3.0672	0.84834
C5orf42 ENSG00000197603	8.25392	30.0836	2.58536	1.3948	1.82491	0.44186	0.136984	5.85547	17.7673	11.2059
C5orf45 ENSG00000161010	1.276	17.6194	22.5859	87.5793	7.86889	30.9322	28.2689	0.488729	1.02979	11.0074
C5orf46 ENSG00000178776	0.910652	1.59748	0.570441	0.533317	0.0226769	0.0129813	1.97425	0.680621	0.0529389	0.371883
C5orf49 ENSG00000215217	0.273808	0.155073	3.65141	22.0301	0.248653	1.37957	3.13988	1.49672	0.122725	0.459961
C5orf51 ENSG00000205765	0.184035	0.280635	0.308527	4.12194	1.17606	4.62802	1.03045	7.01476	0.106055	2.88544
C5orf52 ENSG00000187658	0.194969	0.385704	0.0283863	0.411127	0.0668528	0.351614	0.435191	0.32242	0.329539	0.075346
C5orf56 ENSG00000197536	15.1	3.55243	1.2175	1.95874	2.25492	9.51433	10.6508	0.994015	0.0027805	0.322112
C5orf63 ENSG00000164241	4.45391	0.047019	5.20145	1.11367	1.22094	10.1857	3.25347	5.3669	1.35697	1.43642
C6 ENSG00000039537	0.197593	0.402137	0.173288	7.72096	0.466748	0.467803	0.289224	0.0269845	0.618725	1.74742
C6orf1 ENSG00000186577	35.4583	28.6375	8.11699	47.5049	51.1871	3.04416	29.7153	18.7531	8.04137	2.244
C6orf106 ENSG00000196821	0.0961534	27.5453	6.44855	432.97	17.0573	29.089	198.356	13.0964	6.59091	13.1617
C6orf120 ENSG00000185127	1.02315	0.056985	26.6156	0.547492	0.0530002	0.0179663	3.44388	0.0114404	0.870938	1.62211e-05
C6orf132 ENSG00000188112	0.0607929	86.0441	1.42349	26.981	39.6621	3.1996	5.00741	7.23309	17.7965	20.1515
C6orf136 ENSG00000204564	3.65023	17.3351	8.14313	11.3083	2.59444	3.27157	1.69609	18.2161	2.20987	15.1284
C6orf141 ENSG00000197261	0.259793	38.1398	0.392501	2.03222	0.0175674	0.626009	1.71798	1.17178	1.96297	0.16679
C6orf163 ENSG00000203872	0.011221	0.112761	0.926878	0.174386	1.40417	5.17589	0.220091	0.120643	0.217488	0.121307
C6orf201 ENSG00000185689	0.254483	0.998447	0.563941	1.68473	0.750482	0.40566	0.545462	0.549802	0.682432	2.02386
C6orf203 ENSG00000130349	0.00576696	1.85461	4.03181	9.9084	0.330481	2.82797	0.76538	6.55239	0.569134	0.147676
C6orf223 ENSG00000181577	0.401404	4.82535	0.595277	0.875847	0.213956	0.0215169	3.43071	0.627601	0.262769	1.7012e-06
C6orf226 ENSG00000221821	47.9263	0.867064	5.94847	10.3445	15.4513	8.12645	0.305506	2.11234	3.33415	1.75584
C6orf25 ENSG00000204420	3.78648	0.153478	0.291772	0.453242	0.18115	0.276934	0.219174	0.229856	0.299522	0.284803
C6orf47 ENSG00000204439	6.15265	46.4319	22.8248	52.3005	28.5936	0.777952	16.3952	3.93236	13.5762	20.2397
C6orf48 ENSG00000204387	12.1546	73.2782	1.80315	94.0936	9.75273	8.98521	3.63778	7.20055	93.057	22.7064
C6orf52 ENSG00000137434	0.128934	0.370941	10.1305	1.13429	0.0164446	0.0789556	0.0433289	0.0280071	0.149007	0.100924
C6orf58 ENSG00000184530	0.569426	1.00012	0.623991	0.0541543	0.305735	0.347453	2.9984	0.334307	1.30952	0.839165
C6orf62 ENSG00000112308	19.8374	12.9125	0.0025967	80.5299	9.89036	54.511	21.0933	5.7942	80.8756	14.7991
C6orf89 ENSG00000198663	18.7916	30.7876	66.9269	103.825	31.1389	9.76743	3.45512	21.5899	47.4484	17.6449
C7 ENSG00000112936	230.995	0.375018	2.29821	546.467	1.18323	0.146313	0.825047	2.98357	0.290987	0.44735
C7orf25 ENSG00000136197	0.290139	0.536536	0.0960271	0.31126	0.722693	0.0968631	0.205548	0.0196217	0.121169	0.0868025
C7orf26 ENSG00000146576	61.7166	6.93192	1.80151	259.132	41.7888	15.1735	4.28466	140.298	74.9847	26.458
C7orf31 ENSG00000153790	0.0710367	1.43403	0.0402984	1.64723	0.0754945	1.10034	0.0196186	1.55072	0.945199	0.215584
C7orf43 ENSG00000146826	10.9832	0.49763	0.712959	8.63535	6.30144	50.4229	14.2902	0.729513	0.47723	5.91183
C7orf49 ENSG00000122783	3.21471	5.56469	60.7643	12.4686	65.474	12.1304	1.70108	12.474	30.0139	0.061908
C7orf50 ENSG00000146540	110.577	10.6076	35.4957	13.0057	47.9423	5.58332	22.0778	2.33302	0.750525	5.426
C7orf61 ENSG00000185955	5.0666	0.222785	0.232653	0.311175	0.105962	9.70237	0.874797	1.46039	0.0295056	0.0384944
C7orf72 ENSG00000164500	0.336146	0.00963866	0.00237812	1.13008	0.00318392	0.24156	0.923483	0.593663	0.356166	0.0551901
C7orf73 ENSG00000243317	2.77913	10.4882	1.33754	16.3201	19.2927	23.1797	1.21843	1.51782	1.43165	4.94372
C8A ENSG00000157131	0.037438	0.533376	0.0302286	0.352742	0.73608	0.000333686	0.0154814	0.271009	0.0822824	0.875681
C8G ENSG00000176919	0.457421	0.652935	0.0409177	0.233288	1.14945	1.0307	4.70866	0.00195397	0.292563	1.58764
C8orf33 ENSG00000182307	7.23752	11.3477	53.0705	91.7047	16.4884	1.18596	0.940343	13.5136	3.42292	7.38844
C8orf34 ENSG00000165084	5.74079	0.866816	0.0887041	0.0362181	0.612002	1.10201	0.00122862	0.120483	0.0194152	0.000517937
C8orf37 ENSG00000156172	11.7796	0.281409	1.73471	2.7239	0.0142136	0.279182	1.88965	0.495293	1.64172	1.04776
C8orf4 ENSG00000176907	11.1984	834.497	9.54942	0.0549141	16.6867	4.35201	4.18092	1.18849	4.6836	0.112482
C8orf44 ENSG00000213865	5.44038	2.95781	0.595265	0.397558	0.36126	6.55575	1.59521	0.389995	12.9065	0.142937
C8orf44-SGK3 ENSG00000270024	0.026854	0.0480715	1.34683	0.642317	0.423114	0.0182342	0.188484	1.77301	0.59535	0.673491
C8orf46 ENSG00000169085	0.389189	0.042745	1.07987	3.89941	1.83277	3.20697	0.00957765	1.69068	6.02237	0.0473221
C8orf58 ENSG00000241852	0.891817	6.82633	1.00022	1.79599	0.840923	1.89533	1.58612	0.322035	1.34035	0.969693
C8orf59 ENSG00000176731	2.57085	53.6058	3.50765	50.7854	6.82396	6.5234	9.06714	14.4814	31.5283	13.6663
C8orf76 ENSG00000189376	0.718734	1.0075	0.110395	0.423775	0.138473	4.93431	9.45783	1.03891	2.45966	0.0502711
C8orf82 ENSG00000213563	23.7382	5.34819	9.23178	3.13766	26.7595	19.2595	0.460434	10.1669	12.5955	10.237
C8orf88 ENSG00000253250	0.0278676	1.26295	0.40636	0.096182	1.14707	0.0302495	0.792287	0.308513	0.556753	0.780804
C8orf89 ENSG00000274443	0.00771028	0.683391	0.286419	0.307644	0.00111134	0.01357	0.263844	0.104602	0.0540444	0.092579
C9 ENSG00000113600	0.487805	0.0380221	0.306472	1.59554	0.0210173	0.00368772	0.429976	0.529515	3.91214	0.0250701
C9orf114 ENSG00000198917	9.63241	3.16129	8.80584	2.80885	11.4707	13.9782	0.357105	3.93765	13.4863	0.992895
C9orf116 ENSG00000160345	1.12455	19.1293	12.9342	2.09805	0.359889	0.401382	0.832856	0.800012	0.626061	0.214598
C9orf135 ENSG00000204711	0.533991	0.0322502	0.263114	0.298542	0.114427	0.300178	0.0888037	0.5132	2.64714	0.0476659
C9orf142 ENSG00000148362	11.9118	14.1997	50.2997	1.23186	5.29957	1.48732	27.7817	5.27311	6.71403	8.11412
C9orf152 ENSG00000188959	4.04332	10.7076	1.67964	3.22765	6.07801	0.100144	0.177728	2.45121	0.160024	0.439162
C9orf16 ENSG00000171159	204.643	81.9679	80.8864	79.1161	32.039	5.82632	139.972	7.62813	10.7462	137.651
C9orf172 ENSG00000232434	3.49759	0.0515773	1.21112	26.214	0.68714	1.23801	0.42954	2.79192	1.71159	0.292513
C9orf24 ENSG00000164972	8.54147	1.35357	0.223508	0.690442	0.271891	0.00499781	1.20421	0.851568	5.21149	0.146621
C9orf3 ENSG00000148120	290.42	0.244651	43.6359	25.1084	0.685287	6.83566	18.7976	0.968725	24.4943	1.22952
C9orf40 ENSG00000135045	0.00232992	0.199537	0.064123	0.557266	0.00309762	0.467085	0.0730765	0.385799	0.816048	3.34227
C9orf43 ENSG00000157653	0.693402	0.0442304	2.46255	0.438403	0.369809	1.10916	0.240443	0.0607457	0.622267	0.112326
C9orf47 ENSG00000186354	2.26079	0.158427	2.36163	0.528014	0.186796	1.27069	0.447087	0.255752	0.255455	0.0178098
C9orf50 ENSG00000179058	5.26333	0.937302	0.0176409	0.375265	0.217238	0.420422	0.456678	0.177409	0.669	0.0110936
C9orf57 ENSG00000204669	0.0157594	0.602703	0.307727	0.235311	0.239243	0.370133	1.31408	0.948876	0.559559	0.583975
C9orf64 ENSG00000165118	1.15113	5.79024	0.0734331	0.355641	0.163773	7.81386	1.78739	1.91747	0.31352	8.66349
C9orf66 ENSG00000183784	0.551655	0.43539	0.120386	0.270678	0.000215161	0.0600347	0.117797	0.316362	0.518583	2.01435
C9orf69 ENSG00000238227	24.428	16.3977	13.3123	29.518	0.610964	4.96317	0.330349	15.5926	11.3655	22.2034
C9orf72 ENSG00000147894	2.15837	2.96656	3.25981	1.94405	0.0904279	0.350403	0.109132	0.59308	0.242426	0.147742
C9orf78 ENSG00000136819	41.7056	3.6465	14.0786	13.889	3.91514	0.485265	1.71728	19.8117	12.8085	30.4832
C9orf85 ENSG00000155621	3.00426	1.6065	1.58718	2.4868	11.5107	6.20898	1.66373	0.0918229	2.32182	0.13368
C9orf91 ENSG00000157693	1.64489	4.4842	2.22814	10.8844	41.2526	10.3408	19.8633	2.86076	7.22539	0.65571
C9orf92 ENSG00000205549	0.140855	0.307655	0.413908	0.0444973	0.0861569	0.561919	0.366292	0.0808519	1.02166	0.639197
CA1 ENSG00000133742	0.402356	0.575969	0.312638	0.108409	0.00995567	0.263766	0.223166	0.936674	0.420582	0.142236
CA11 ENSG00000063180	24.3092	22.533	0.00128505	29.2075	2.36845	0.142363	1.72117	5.03302	1.06687	12.4421
CA12 ENSG00000074410	7.17523	161.256	21.2317	3.5684	19.4093	58.9333	0.59708	2.08981	0.0336088	23.5423
CA13 ENSG00000185015	0.291808	0.208954	3.21179	3.16535	0.985649	0.642811	1.01714	0.193541	0.336745	1.27728
CA14 ENSG00000118298	0.207837	0.694193	0.733912	0.443365	0.354734	0.762038	0.822798	0.692265	0.213179	0.031221
CA2 ENSG00000104267	0.259487	0.0176704	0.658312	0.0142759	0.00826163	4.23326	7.04874	3.25442	0.306669	0.322547
CA3 ENSG00000164879	0.283497	0.0240523	1.17098	7.56652	1.22198	0.876709	0.298002	0.903334	0.274134	1.57643
CA4 ENSG00000167434	50.6053	0.838082	3.34539	4.10024	1.17118	11.8721	0.69796	0.285836	11.2428	2.90277
CA5A ENSG00000174990	0.725559	0.0446328	0.115789	0.398088	0.0246619	0.334697	0.970898	0.130705	0.0958395	0.341889
CA5B ENSG00000169239	0.468973	1.54107	1.41586	3.09242	1.47177	15.5789	1.58855	0.290801	0.166465	10.1877
CA7 ENSG00000168748	0.143719	4.36264	0.00254923	0.1871	0.187834	0.239739	0.482584	1.3539	0.0274324	7.45725e-07
CA8 ENSG00000178538	2.41727	1.09597	0.684058	2.2906	0.253238	37.3023	0.00604665	0.965654	0.762646	0.248253
CA9 ENSG00000107159	0.0446913	7.27452	1.06258	0.883749	0.0787342	1.31179	0.296277	0.0253413	0.261871	0.00924899
CAAP1 ENSG00000120159	4.09808	4.04467	0.85354	0.153728	0.0571457	3.14505	0.138414	0.172514	12.8413	0.101291
CAB39 ENSG00000135932	1.10298	65.0531	0.102963	0.078541	7.64929	66.8125	1.11675	44.6027	0.304661	4.43047
CAB39L ENSG00000102547	4.38307	99.0421	8.47419	17.7553	10.3645	20.0976	0.743019	18.3073	60.0889	31.5525
CABIN1 ENSG00000099991	118.437	20.9319	27.4064	11.262	34.7647	1.80755	26.8277	3.6524	7.69391	0.170666
CABLES1 ENSG00000134508	44.4113	18.5818	0.0918333	9.61461	0.959016	0.776013	41.8179	14.4055	0.524938	9.62489
CABLES2 ENSG00000149679	44.4419	0.561104	0.212716	0.0369535	8.29853	0.337069	0.611585	3.8054	6.51118	10.5444
CABP1 ENSG00000157782	6.22301	0.647822	9.59302	24.4885	0.956803	3.42697	0.48456	0.736553	1.44757	1.4687
CABP4 ENSG00000175544	7.12047	0.0257349	0.333427	0.10266	0.885043	0.587622	2.64668	2.31947	1.16167	0.168411
CABP7 ENSG00000100314	0.0121021	0.184312	0.460891	0.587527	1.41052	0.0151982	0.789192	2.25288	0.487621	0.245644
CABYR ENSG00000154040	0.273268	0.00409721	0.850279	1.27641	0.0686151	0.00213189	3.40166	1.54601	1.05468	0.306254
CACFD1 ENSG00000160325	0.615925	16.4373	4.53074	115.838	0.894056	18.8535	0.264488	15.7969	0.255542	2.27521
CACHD1 ENSG00000158966	0.337103	1.28466	1.06427	4.23127	0.937914	3.49745	13.0111	3.99151	2.36278	0.520572
CACNA1A ENSG00000141837	11.1613	0.254753	1.12911	1.27069	0.588763	4.96486	0.223254	0.0691168	1.11015	0.0569101
CACNA1B ENSG00000148408	0.826895	1.52407	1.01975	0.247582	0.19136	0.0150135	0.655274	0.605628	1.9858	0.123398
CACNA1C ENSG00000151067	10.0557	4.37999	0.650711	38.8924	0.779441	14.1856	4.25204	17.3615	0.171059	1.08362
CACNA1D ENSG00000157388	0.884529	8.6772	2.34044	1.40334	1.90557	4.7994	13.8101	0.34292	1.20519	5.11864
CACNA1E ENSG00000198216	0.439908	0.243654	0.0620807	0.108658	0.150207	0.346178	0.769327	0.003763	0.130407	0.681654
CACNA1F ENSG00000102001	0.833982	0.0107003	0.16058	0.352912	0.716714	1.06682	5.39641	0.0161602	0.388083	1.28007
CACNA1G ENSG00000006283	2.22729	1.41255	0.691535	20.4919	0.575125	7.74847	6.10746	4.18752	4.9211	4.44959
[truncated: 14,365 more rows]
