# Supplementary material for: Spatial maps of prostate cancer transcriptomes reveal an unexplored landscape of heterogeneity
Source: Nat Commun. 2018 Jun 20;9:2419. doi: 10.1038/s41467-018-04724-5 (PMC6010471; doi:10.1038/s41467-018-04724-5)
Supplement: Supplementary file 10 — Supplementary Data 7 [file 41467_2018_4724_MOESM10_ESM.zip › Supplementary Dataset 4/experiment0001-mix-hiergamma_prior-r.tsv]

Factor 1	197.133
Factor 2	174.52
Factor 3	206.408
Factor 4	173.311
Factor 5	175.975
Factor 6	150.173
Factor 7	176.456
Factor 8	149.482
Factor 9	152.317
Factor 10	160.745
