# Supplementary material for: Spatial maps of prostate cancer transcriptomes reveal an unexplored landscape of heterogeneity
Source: Nat Commun. 2018 Jun 20;9:2419. doi: 10.1038/s41467-018-04724-5 (PMC6010471; doi:10.1038/s41467-018-04724-5)
Supplement: Supplementary file 10 — Supplementary Data 7 [file 41467_2018_4724_MOESM10_ESM.zip › Supplementary Dataset 4/feature-gamma.tsv]

	Factor 1	Factor 2	Factor 3	Factor 4	Factor 5	Factor 6	Factor 7	Factor 8	Factor 9	Factor 10
A1BG ENSG00000121410	0.0178513	0.00200027	0.006374	0.00848101	0.0672597	0.141304	0.167631	0.00232694	0.296412	0.00801747
A1CF ENSG00000148584	0.000879131	0.0430125	0.0153475	0.00278485	0.0154669	0.0484187	0.032455	0.0337633	0.0203707	0.0155192
A2M ENSG00000175899	3.49189	3.89419	3.35033	6.94853	0.118077	0.548887	16.626	0.821673	0.249325	0.080372
A2ML1 ENSG00000166535	0.00548419	0.210247	0.995728	0.230346	0.00760962	0.00582008	0.0364999	0.218379	0.122193	0.00328139
A4GALT ENSG00000128274	1.77757	1.62907	4.67164	2.11213	2.13183	0.06497	0.970392	0.818597	0.190584	0.618566
AAAS ENSG00000094914	4.26881	0.144641	0.646288	1.10432	0.103127	2.48434	0.195613	1.3842	0.797088	0.0474429
AACS ENSG00000081760	0.180342	0.246037	0.170559	2.07227	0.975748	0.0375012	0.278377	0.749063	0.050955	0.27658
AADACL2 ENSG00000197953	0.00743524	0.000585787	0.0282142	0.0501041	0.00196902	0.0162037	0.00568778	0.0580361	0.00466751	0.00493472
AADAT ENSG00000109576	0.0182329	0.00223307	0.273075	1.66084	0.187826	0.00011353	0.483895	0.0504724	0.0229605	0.0191785
AAED1 ENSG00000158122	0.0659714	0.198187	0.0265861	0.0624493	0.456192	0.327268	1.97264	0.347829	0.00896373	0.82603
AAGAB ENSG00000103591	0.0543728	1.45677	0.00799146	0.0418737	1.32778	0.0481414	1.29587	0.251408	0.617957	0.675845
AAK1 ENSG00000115977	1.44534	0.678419	0.0763707	0.260798	0.120467	0.693627	4.15228	2.0441	0.0407048	0.00182046
AAMDC ENSG00000087884	1.20576	1.28125	4.45585	3.20904	0.508687	1.07506	0.96276	1.08863	0.120163	1.57721
AAMP ENSG00000127837	3.41803	3.93402	0.546435	5.72534	4.71081	4.07969	0.00576073	7.52926	3.47793	0.959043
AAR2 ENSG00000131043	2.34347	0.238714	0.0441701	0.198433	0.63966	0.971788	0.0955551	0.848587	1.29852	1.41431
AARD ENSG00000205002	0.024024	0.0247786	0.0223715	0.0256683	0.104641	0.00763195	0.0127004	0.00215081	0.0032611	0.00591253
AARS ENSG00000090861	3.48768	0.19025	1.76306	0.710982	3.58709	2.62042	1.81822	2.27164	0.735236	0.0899575
AARSD1 ENSG00000266967	0.366773	0.0474482	0.169587	0.0795186	0.119547	0.0106976	0.0450972	0.0627496	0.110383	0.310648
AASDH ENSG00000157426	0.133452	0.0350001	0.0806904	0.0178172	0.0047463	0.0991055	0.0454528	0.141018	0.136915	0.0269024
AASDHPPT ENSG00000149313	0.156135	0.203444	0.282149	0.0231834	0.105863	0.250927	0.10249	0.0478629	0.118575	0.0117892
AASS ENSG00000008311	0.0224087	5.16399e-05	8.92154e-07	0.0543946	0.159598	0.0890794	0.0267349	0.111047	0.040036	0.0971878
AATF ENSG00000275700	1.69549	0.321435	1.02482	0.529155	0.929743	0.609502	1.97945	1.381	0.215747	1.80371
AATK ENSG00000181409	0.210409	0.061801	0.0307539	0.312475	0.226309	0.0373216	0.00822184	0.0188481	0.0386562	0.0368978
AATK-AS1 ENSG00000225180	0.0278808	0.0459696	0.000324266	0.00563924	0.0559986	0.0167921	0.0571971	0.00393105	0.0288997	0.0104369
ABAT ENSG00000183044	0.0884864	0.0271965	1.1763	0.266065	0.365909	0.384217	0.0093891	0.0314164	0.0252753	0.471095
ABC13-47488600E17.1 ENSG00000283199	0.0346759	0.267498	0.220888	0.00225288	0.0238949	0.269198	0.000180952	0.144238	0.0753499	0.0271398
ABC13-47656900H15.1 ENSG00000283566	0.0443835	0.0686856	0.00984272	0.017616	0.0605277	0.0189632	0.0720605	0.171156	0.0313196	0.0499989
ABC7-42404400C24.1 ENSG00000277758	0.0108988	0.0049736	0.100359	0.00242389	0.0114709	0.0635736	0.229241	0.0383658	0.0205388	0.0183061
ABCA1 ENSG00000165029	0.0969802	0.0518713	0.0225651	0.348636	0.00577679	0.0241323	0.0910428	0.0165706	0.038335	0.0559536
ABCA10 ENSG00000154263	0.165657	0.00482428	0.0566625	0.425913	0.00133236	0.399711	0.0981832	0.0035782	0.0193794	0.242577
ABCA12 ENSG00000144452	0.173987	0.0250735	0.093686	0.0504332	0.0249223	0.0736846	0.197668	0.0509612	0.0200679	0.0633704
ABCA13 ENSG00000179869	0.106269	0.0105205	0.0034179	0.00625814	0.0151637	0.00197587	0.00506156	0.019919	0.00631451	0.0277073
ABCA2 ENSG00000107331	3.25603	0.090591	0.264299	2.15018	0.121355	0.427207	4.81193	0.197257	0.659743	0.45752
ABCA3 ENSG00000167972	0.75296	0.0044721	0.0422883	1.22239	1.04209	7.24487e-06	0.0409654	0.0855309	0.262058	0.0778501
ABCA4 ENSG00000198691	0.000567655	0.00698952	0.339811	0.00118456	0.008655	0.00286646	0.0254273	0.0550489	0.0182049	0.00698119
ABCA5 ENSG00000154265	0.122906	0.714505	0.232293	0.0786998	0.0808593	0.00387266	0.969012	0.00206047	0.087346	0.0493432
ABCA6 ENSG00000154262	0.214804	0.0153882	0.505537	0.0043418	0.0587144	0.0811961	0.0117394	0.031858	0.0295857	0.00713892
ABCA7 ENSG00000064687	0.742536	0.860137	0.626658	0.435189	0.151283	0.0652814	0.0209386	0.0282274	0.0768647	0.15673
ABCA8 ENSG00000141338	0.748245	0.192702	0.0311244	2.8852	0.100575	0.119158	1.33561	0.185995	0.360478	0.037531
ABCA9 ENSG00000154258	0.839881	0.02313	0.0503769	0.0450174	0.0829596	0.110612	0.0114375	0.0044766	0.00943763	0.409736
ABCB1 ENSG00000085563	0.128215	0.0799621	0.0151413	0.021886	0.0645187	0.117459	0.196393	0.209704	0.0143279	0.0247424
ABCB10 ENSG00000135776	0.000890824	0.165357	0.0819882	1.01704	0.0141804	0.0708999	0.0216955	0.0141933	0.0462733	0.059985
ABCB11 ENSG00000073734	0.068125	9.33185e-05	0.0115253	0.576786	0.00882518	0.019134	0.0202964	0.00027025	0.0236767	0.0191631
ABCB4 ENSG00000005471	0.147752	1.86396e-05	0.0886147	0.0182112	0.000397337	0.0647216	0.103666	0.0629897	0.0105222	0.0769242
ABCB5 ENSG00000004846	0.0264956	0.00130575	0.00313589	0.0202518	0.039156	0.0222609	0.00723532	0.0165469	0.0410212	0.0151841
ABCB6 ENSG00000115657	0.000379047	0.00738981	0.0177891	0.0912408	0.0142642	0.025764	0.00417498	0.024458	0.0451325	0.0026738
ABCB7 ENSG00000131269	0.0835716	1.02635	0.625473	0.199169	0.488688	0.114084	0.00153193	0.00148706	1.44356	0.050374
ABCB8 ENSG00000197150	0.0180797	0.260862	1.87683	0.755043	0.113708	0.414307	0.225652	0.440383	0.369075	0.305409
ABCB9 ENSG00000150967	1.22007	0.319804	0.569739	0.128742	0.00427065	2.44495e-06	0.0640236	0.136572	0.300353	0.00583679
ABCC1 ENSG00000103222	1.49189	0.329812	0.754243	0.891463	0.0234408	0.156053	0.23245	1.36914	0.0263176	0.337273
ABCC10 ENSG00000124574	1.17237	0.0985585	1.59205	0.322767	1.31351	0.477003	0.0559198	0.152786	0.0392078	0.25163
ABCC3 ENSG00000108846	2.49271	4.66848	0.0449891	0.285153	1.286	0.206611	1.37569	2.44971	0.324269	0.302861
ABCC4 ENSG00000125257	0.0169961	0.017114	0.54296	0.603639	0.669476	0.00757492	0.00350133	0.390937	3.1229	0.190165
ABCC5 ENSG00000114770	0.107641	2.92394	0.523024	1.04091	0.962561	0.999529	0.984058	0.896823	0.902566	4.28808
ABCC6 ENSG00000091262	0.0556198	0.00284832	0.161816	0.170486	0.337325	0.000541278	0.000635719	0.100896	0.124166	0.0075265
ABCC8 ENSG00000006071	0.0441173	0.0904431	0.0412681	7.62871	0.0552744	0.306235	0.119403	0.0961752	0.912462	0.478607
ABCC9 ENSG00000069431	0.801979	0.00145883	0.00535494	0.136504	0.0952503	0.0677591	0.0597407	0.0278143	0.0310582	0.0139725
ABCD1 ENSG00000101986	1.77323	0.139463	1.38631	0.555456	0.540512	0.032255	0.475708	0.185465	0.0229088	0.226822
ABCD2 ENSG00000173208	0.138158	0.0394878	0.166042	0.198725	0.0207194	0.0436183	0.00312035	0.0425798	0.0101959	0.0157187
ABCD3 ENSG00000117528	0.121993	0.26676	0.0996855	0.327981	0.0395314	0.387578	0.240135	0.0104531	0.0330661	0.0530308
ABCD4 ENSG00000119688	0.396735	0.0222097	0.0408245	0.266463	0.5093	0.85936	1.65013	0.146061	0.524467	0.244111
ABCE1 ENSG00000164163	0.0448076	0.830056	0.0030077	0.0329593	0.00149736	0.004025	0.0446972	0.0393372	0.0136652	0.00215321
ABCF1 ENSG00000204574	0.00287805	2.03189	3.48958	8.31358	0.520462	1.09909	7.3226	0.780472	3.00023	0.760643
ABCF2 ENSG00000033050	2.96333	2.50644	0.848123	3.24057	0.317654	2.8961	4.19191	3.59735	0.447154	0.620918
ABCF3 ENSG00000161204	2.31198	0.0373202	0.868824	0.169107	1.45885	0.356072	1.02529	0.371145	0.740442	0.86465
ABCG1 ENSG00000160179	0.321623	0.0218505	0.0304672	0.0370258	1.16111	1.39538	0.134401	0.579917	0.0340327	0.405866
ABCG2 ENSG00000118777	0.0483085	1.11308	0.198714	0.00824418	1.66589	0.0828789	0.438612	0.0524538	0.30614	0.0259455
ABCG4 ENSG00000172350	0.0600869	0.00444693	0.0247414	0.0187348	0.0164236	0.00347967	0.0019751	0.0325203	0.0144487	0.0108162
ABCG5 ENSG00000138075	0.00433912	0.0353958	0.0119777	0.0179138	0.000507883	0.00835352	0.00245552	0.0356135	0.00114147	0.0307048
ABHD1 ENSG00000143994	0.00864501	0.140754	0.168844	0.00885733	0.195775	0.076958	0.00611085	0.0283683	0.061364	0.07643
ABHD10 ENSG00000144827	1.87263	0.0916984	0.0300806	0.0734179	0.365485	0.751432	0.0663711	1.61443	1.21187	0.148221
ABHD11 ENSG00000106077	0.0458397	3.85812	8.91502	0.707779	1.2489	4.09711	0.0881181	4.75127	0.0230105	3.68949
ABHD12 ENSG00000100997	2.70189	7.4577	0.0639964	7.57029	0.849531	4.54421	1.14924	2.13465	1.19288	0.233859
ABHD12B ENSG00000131969	0.0464291	0.00533016	0.0102082	0.00470123	0.00196281	0.00292645	0.014247	0.0312047	0.00810795	0.00137803
ABHD13 ENSG00000139826	0.381189	0.210062	0.448073	0.247118	0.509982	0.262271	0.39879	0.218524	0.299357	0.164924
ABHD14A ENSG00000248487	0.3733	0.0167814	2.86364	0.510372	0.832522	0.459063	0.673282	0.0295531	0.0047405	0.840296
ABHD14A-ACY1 ENSG00000114786	0.0153428	0.000938644	0.0371074	0.0036688	0.0397535	0.0111474	0.00121097	5.59627e-07	0.0214088	0.00651339
ABHD14B ENSG00000114779	2.16767	0.261614	16.2107	5.37283	0.433531	2.14636	2.51116	1.42872	1.00927	0.776395
ABHD15 ENSG00000168792	1.657	0.733112	0.0502525	0.0254238	0.052008	0.298023	0.0367949	0.00437296	0.172218	0.42168
ABHD16A ENSG00000204427	0.687517	0.312264	0.0522385	0.539887	0.0108807	0.618223	0.394301	0.149015	0.157807	0.0537406
ABHD17A ENSG00000129968	0.403545	0.161941	3.20311	4.78224	0.378126	0.122279	0.487496	0.103461	1.28011	0.481983
ABHD17B ENSG00000107362	0.264522	0.425716	1.86738	0.0439517	0.0965591	0.185975	0.462128	0.103382	0.750486	0.638185
ABHD17C ENSG00000136379	0.000439232	1.47075	0.0901149	0.00489147	0.0197922	0.10031	0.0525593	0.0409892	0.0494371	0.18205
ABHD18 ENSG00000164074	0.0204341	0.196246	0.214064	0.0619738	0.531861	0.219826	0.122912	0.00904532	0.0276316	0.230043
ABHD2 ENSG00000140526	0.0257532	0.997376	0.100815	0.240072	2.90687	1.07675	0.470406	1.3064	0.106889	0.0164547
ABHD3 ENSG00000158201	0.205121	0.0765216	0.060445	0.0604453	0.0164787	0.172321	0.120867	0.0486776	0.653717	0.0653997
ABHD4 ENSG00000100439	2.88617e-06	0.243919	1.35794	4.63167	0.697065	0.396802	0.141857	0.678751	0.157551	0.186711
ABHD5 ENSG00000011198	0.00996357	0.00135805	0.0745657	0.022728	0.18341	0.0951566	0.127373	0.0356589	0.0820908	0.0211536
ABHD6 ENSG00000163686	0.0952276	1.41367	0.040906	0.0855266	0.0658711	0.0547698	0.530294	0.0213887	0.00309642	0.338009
ABHD8 ENSG00000127220	0.966406	0.0739035	0.561192	2.33798	0.41033	0.233074	0.211526	0.45222	0.826586	1.29509
ABI1 ENSG00000136754	0.0478273	1.08458	0.215044	0.0367382	0.110686	1.36332	0.421138	0.207279	0.780311	0.208913
ABI2 ENSG00000138443	2.19024	2.00537	1.98503	0.287998	0.570861	1.06187	0.512495	0.966214	0.329453	0.0884197
ABI3 ENSG00000108798	0.0758546	0.0950851	0.604961	0.18176	0.054451	0.908802	1.05358	0.607584	0.198236	0.0458874
ABI3BP ENSG00000154175	0.0202847	0.00163821	0.0623221	0.000367334	0.00738065	0.0435693	0.0698063	0.0117182	0.00324121	0.0782001
ABL1 ENSG00000097007	0.867855	0.105574	2.12823	5.66222	2.03122	0.449044	7.06652	1.69203	1.12071	1.20031
ABL2 ENSG00000143322	0.596057	0.0817781	5.09169	0.104339	0.0980972	0.184011	1.0179	1.02607	0.0659015	0.761862
ABLIM1 ENSG00000099204	0.987835	8.39124	9.73718	1.11442	3.07315	0.613886	1.53818	2.70365	0.0444093	0.183945
ABLIM2 ENSG00000163995	0.729563	0.0156648	0.144984	0.0519416	0.0701852	0.185775	0.299635	0.0639968	0.000298592	0.123603
ABLIM3 ENSG00000173210	0.388206	2.60447	2.31083	0.261799	0.733651	0.0158457	0.670194	0.0340924	0.00443192	0.0116726
ABO ENSG00000175164	0.000920969	0.896486	0.0625246	0.163317	0.192107	1.02371	0.326248	2.54371	0.134551	1.40782
ABR ENSG00000159842	0.234677	3.70465	0.437906	1.19875	4.28576	2.47438	0.173453	0.0837755	0.91299	1.84303
ABRA ENSG00000174429	0.0142688	0.00689754	0.0924555	0.0294637	0.00184548	5.44758e-05	0.012439	0.0396781	0.00856531	0.0800267
ABRACL ENSG00000146386	6.07397e-05	0.134885	0.0888746	0.048404	0.107259	0.0100896	0.00134413	0.564959	0.00886541	0.00686619
ABT1 ENSG00000146109	0.558565	0.783938	0.0832529	0.0213936	0.812044	1.2574	1.02906	0.386475	1.08893	0.150281
ABTB1 ENSG00000114626	6.12476	0.480482	8.07479	0.433175	0.0986918	0.20509	1.04323	1.12525	0.50752	0.0532331
ABTB2 ENSG00000166016	1.19716	0.672692	0.568971	0.0181678	0.141607	1.64145	0.130495	0.16542	0.245609	0.0593372
AC002429.5 ENSG00000236197	0.000852797	0.000210079	0.0322514	0.0255219	0.00750324	0.00876587	0.00156526	0.0204032	0.0194467	0.0319337
AC004381.6 ENSG00000005189	0.386268	0.0297249	0.810879	0.0104165	1.16806	0.269681	0.36959	0.442348	0.185194	0.0842295
AC004754.3 ENSG00000269881	0.111049	0.0761692	0.000190155	0.0435834	0.0325039	0.0115708	0.0250296	0.0751508	0.02647	0.0904974
AC004813.1 ENSG00000279777	0.0243873	0.000558298	0.0661538	0.206107	0.0536353	0.0317536	0.049325	0.0047211	0.0425094	0.00936384
AC005281.1 ENSG00000226690	0.00633926	0.0114767	0.248513	0.0229461	0.0292841	0.0533375	0.0392083	0.0316625	0.0689684	0.00528818
AC005480.1 ENSG00000279461	0.0347955	0.094769	0.0580852	0.0431269	0.00519986	0.0034283	0.0765066	0.0114935	0.0250984	0.0169896
AC006116.20 ENSG00000267710	0.0155052	0.000520852	0.00918137	0.0220646	0.0606213	0.012533	0.110796	0.0163614	0.0434524	0.033865
AC006386.1 ENSG00000279115	0.183257	0.0224374	0.0049758	0.188498	0.00574589	0.00721949	0.0176161	0.274008	0.0133223	0.000986367
AC006994.3 ENSG00000279317	0.0427599	0.00545513	0.0176946	1.56469e-05	9.36128e-06	0.0245295	0.0864258	0.014251	0.0280607	4.12003e-05
AC008522.1 ENSG00000279232	0.00406035	0.0303129	0.00148778	0.0016231	0.0717942	0.0172122	0.110643	0.0493035	0.0474814	0.0364218
AC008759.1 ENSG00000279471	0.00414691	0.0992403	0.0170697	0.0219617	0.00526678	0.0110629	0.00183758	0.0152805	0.0311023	2.48847e-05
AC009014.3 ENSG00000271824	0.0195836	0.0180934	0.0183147	0.0480132	0.00531782	0.138551	0.0528161	0.00156626	0.0414278	0.00215484
AC010731.4 ENSG00000235118	0.0287794	0.0253787	0.002934	0.00293657	0.024446	0.0300013	0.0696129	0.0757564	0.000377607	0.0600791
AC012005.1 ENSG00000279274	0.295415	0.0336694	0.28962	0.0425368	0.327725	0.235518	0.0518481	0.0896723	0.0622854	0.102152
AC013269.5 ENSG00000184761	0.00159157	0.0281493	0.00750096	0.000373099	0.00147999	0.00066052	0.0248152	0.00309116	0.00354482	0.0117797
AC013461.1 ENSG00000091436	2.54702	0.103564	0.343658	1.32432	0.170597	0.32026	0.919933	0.176171	0.1185	0.0453214
AC018512.1 ENSG00000279808	0.0263677	0.00985807	0.0185778	0.0942378	0.0159645	0.0290705	0.0186748	0.0150807	1.89018e-08	0.0114509
AC021106.1 ENSG00000279386	0.0338323	0.0316147	0.168924	0.000441937	0.0141033	0.00258161	0.0579984	0.00707026	0.0340719	0.00563885
AC024592.12 ENSG00000267740	0.00592222	0.0715737	0.000723136	0.0241239	0.0013114	0.00676002	0.0105202	0.0200195	0.0108793	0.0163847
AC025335.1 ENSG00000179859	0.893654	0.035306	0.578606	0.0534435	0.141734	0.663798	0.167004	0.301254	0.100108	0.730368
AC074033.1 ENSG00000281137	0.0390375	0.00238465	0.0110613	0.0539106	0.0678135	0.0408506	0.0054106	0.0164165	0.0901512	0.00167247
AC087350.1 ENSG00000281527	0.0172159	0.00566239	0.102736	0.0199586	0.00939499	0.00146564	0.0394933	0.0214677	0.0846645	0.0124873
AC090498.1 ENSG00000279483	5.61728	2.14809	9.15207	9.13299	2.30602	0.00077334	0.741314	3.3542	2.98169	2.12195
AC092835.2 ENSG00000233757	0.00830979	0.00422118	0.0256386	0.0206742	0.060876	0.0479201	0.000523458	0.00278038	1.88191e-05	0.0156758
AC105052.1 ENSG00000279168	0.00511255	0.0916085	0.0618393	0.0353573	0.0344383	0.000758293	0.0449504	0.00146766	0.0010693	0.05432
AC110615.1 ENSG00000279909	0.298769	0.00144313	0.0493797	0.180913	0.0156371	0.000775241	0.341564	0.00625869	0.0979984	0.415058
AC113404.1 ENSG00000254893	0.000319317	0.5355	0.053973	0.0018915	0.0204839	0.538131	0.145192	0.44717	0.305522	0.176046
AC131097.4 ENSG00000216921	0.0860783	0.0169752	0.0982482	0.0292371	0.0656112	0.014524	0.0008607	0.0165088	0.00321645	0.0633726
AC138517.6 ENSG00000283288	0.0246978	0.0320154	0.0376086	0.0730273	0.00163781	0.0274502	0.0624888	0.0293471	4.8538e-09	0.074964
AC138969.4 ENSG00000183889	0.701702	0.794586	8.08733	0.0386451	0.166105	0.211551	1.2013	0.676308	2.27832	0.324691
AC241377.1 ENSG00000281741	1.06536	0.131108	0.0165331	0.113496	0.0548112	0.185759	0.565388	0.0237346	0.0187596	0.00409831
AC241585.1 ENSG00000281571	0.0183054	0.080765	0.194651	0.0796297	0.013828	0.182304	0.409589	0.010912	0.0307276	0.0392008
AC242988.1 ENSG00000278939	0.0694879	0.0150429	0.0229068	0.00265615	0.0269611	0.0364272	0.0317901	0.0450977	0.0420574	0.00130538
AC243756.1 ENSG00000270339	0.04075	0.00653425	0.0222017	0.0710583	0.0262268	0.00398589	0.0102547	0.000212037	0.00187341	0.00254171
AC245100.1 ENSG00000280649	0.558742	0.0182184	0.347829	0.019417	0.1909	0.010958	0.104759	0.0223326	0.258571	0.161038
ACAA1 ENSG00000060971	1.98021	2.89889	12.8972	2.496	5.49603	2.51024	3.47543	1.981	2.05913	2.13459
ACAA2 ENSG00000167315	0.0566543	0.164484	0.721457	2.57417	0.0297942	1.48994	0.0624601	0.178255	0.0199012	0.0201977
ACACA ENSG00000278540	1.45599	1.40083	0.663861	0.0501185	2.75801	0.345171	0.026716	1.60051	0.97989	0.355813
ACACB ENSG00000076555	0.630662	0.187189	0.206024	0.754245	5.23718	0.0161594	1.0262	0.32516	0.293295	0.170216
ACAD10 ENSG00000111271	0.429961	0.0028395	0.44944	0.212228	1.56368	0.00332929	0.299734	0.36819	0.0570649	0.0792772
ACAD11 ENSG00000240303	0.0129199	0.0226063	0.0385216	0.00066476	0.00435183	0.00183075	0.067335	0.0490963	0.0667006	0.0278901
ACAD8 ENSG00000151498	0.0508721	0.0519035	0.0442544	0.161517	0.109435	0.0310405	0.615418	0.13726	0.430628	0.0069355
ACAD9 ENSG00000177646	0.250159	1.50203	4.39489	0.368773	0.964567	0.133356	2.02536	0.4419	1.29287	0.910719
ACADL ENSG00000115361	0.0991004	0.0407234	1.68058	1.02121	0.190357	0.00393607	0.0151819	0.068018	0.513478	0.0488806
ACADM ENSG00000117054	0.607009	0.424761	0.0113893	1.08132	0.249202	0.143517	0.428031	0.622038	0.744598	0.116586
ACADS ENSG00000122971	2.47045	0.286168	0.299222	0.407882	0.622676	0.441623	0.0302579	0.182132	0.252241	0.927434
ACADSB ENSG00000196177	0.0309131	0.481734	0.014492	0.0343526	0.442134	0.594976	0.00271557	0.435517	0.143798	0.616515
ACADVL ENSG00000072778	15.3293	10.9278	16.6116	1.86026	15.8433	3.94828	7.35855	12.6009	2.81666	4.58828
ACAN ENSG00000157766	0.142894	0.00219741	0.025441	0.0144647	0.178955	0.0543646	0.175622	0.0839035	0.000528881	0.060617
ACAP1 ENSG00000072818	0.188164	0.0109053	0.0965071	0.177256	0.108718	0.0863019	1.96869	0.511329	0.215492	0.101139
ACAP2 ENSG00000114331	0.052392	0.661873	0.020244	0.944285	0.630617	0.0150328	0.47495	0.00119302	0.165756	0.000311085
ACAP3 ENSG00000131584	6.87503	0.289632	2.54793	3.72244	1.31869	0.458479	0.867865	4.27956	0.770539	0.00456549
ACAT1 ENSG00000075239	3.62259	0.00590131	0.332153	0.173003	0.00193038	0.0314899	1.51502	0.247952	1.68943	0.885058
ACAT2 ENSG00000120437	0.726951	1.76016	0.725499	0.0590856	0.448058	0.410933	1.70088	0.00670991	2.41108	0.530512
ACBD3 ENSG00000182827	0.149406	1.9014	0.411187	0.247826	0.39958	0.0777496	0.40721	0.0404769	0.0665843	0.400098
ACBD4 ENSG00000181513	1.16595	0.0709235	2.38904	1.19181	3.17846	0.966004	1.67692	0.593636	1.99201	0.71561
ACBD5 ENSG00000107897	0.131167	0.0449069	0.128584	0.841482	0.00413223	0.0319902	0.238693	0.299296	0.0126726	0.168259
ACBD6 ENSG00000230124	1.89219	0.758209	0.628799	1.67055	0.000762226	0.177855	0.0100047	0.47635	0.775401	0.0840966
ACCS ENSG00000110455	2.5118	0.304283	1.44243	1.60438	0.216716	0.329515	0.336975	0.377757	0.017835	0.0260929
ACCSL ENSG00000205126	0.0358237	0.00238637	0.0131045	0.011699	0.000564172	0.074426	0.0260239	0.106859	0.000458744	0.00373364
ACD ENSG00000102977	0.283171	0.0157324	0.137277	1.46275	2.67103	2.36229	0.293754	0.655171	0.939149	0.223021
ACE ENSG00000159640	0.164243	0.388823	0.536501	0.448744	0.62979	0.0340424	0.641945	1.27227	0.918379	0.028574
ACE2 ENSG00000130234	0.0647275	0.000949919	0.135268	0.11858	0.000419848	0.0025527	0.000565605	0.0862231	0.00667357	0.109152
ACER1 ENSG00000167769	0.0094659	0.00335087	0.0312434	0.00286654	0.098052	0.0138577	0.0984291	0.277798	0.159228	0.00563244
ACER2 ENSG00000177076	0.0161771	0.118854	0.0817743	0.00773813	0.0287684	0.0358025	0.00137797	0.000312126	0.0232207	0.0184615
ACER3 ENSG00000078124	2.15337	0.215147	0.500451	0.342484	0.359817	0.0161799	0.0674364	0.254945	0.244011	0.900125
ACHE ENSG00000087085	0.0479037	0.047748	0.137129	0.0604303	0.0265447	5.41982	0.109876	7.96193	0.108151	0.0879146
ACIN1 ENSG00000100813	0.224501	2.88163	0.106947	2.62785	0.395483	1.12317	3.10523	4.31499	1.01971	1.86411
ACKR1 ENSG00000213088	1.27472	0.795419	3.30233	0.537425	0.0921108	0.232343	3.53579	0.479706	0.00801087	0.0268775
ACKR2 ENSG00000144648	0.0557548	0.0632221	0.00206742	0.0162419	0.59474	0.0252755	0.28722	0.0276763	0.00658394	0.00955756
ACKR3 ENSG00000144476	2.30829	0.610379	0.429038	0.629889	0.279433	0.28202	2.92223	0.00672396	0.0127328	0.0252443
ACKR4 ENSG00000129048	0.013592	0.0174983	0.151319	0.0223217	0.0188783	0.00221317	0.0312443	0.00121633	0.0353752	0.000847874
ACLY ENSG00000131473	0.644448	0.602357	0.118581	0.0196623	0.00321572	1.53545	1.02573	0.0810799	2.29838	0.0119026
ACMSD ENSG00000153086	0.0516845	0.00660342	0.0319869	0.0595828	0.0158541	0.0652001	0.0397389	0.0256848	0.0127803	0.0166597
ACO1 ENSG00000122729	0.00909253	0.0780628	0.471253	0.209142	0.113451	0.0369666	0.357736	0.217685	0.320798	0.168704
ACO2 ENSG00000100412	2.01373	1.09182	2.7076	1.72082	1.23323	0.0377731	0.0149479	2.9745	0.301699	1.71853
ACOD1 ENSG00000102794	0.0117561	0.00745874	0.0224932	0.000564413	0.000174982	0.0623479	0.054029	0.050435	0.0215689	0.000794479
ACOT1 ENSG00000184227	0.0209945	0.012418	0.26232	0.914229	0.94988	0.191591	1.49167	0.300565	1.28695	0.00481178
ACOT11 ENSG00000162390	3.13968	0.661494	0.783627	0.0737797	0.466698	0.130531	0.104206	0.00202328	0.348213	0.0184422
ACOT13 ENSG00000112304	1.42193	0.0802938	0.0177045	0.102881	0.548268	0.0765765	0.744252	0.0243554	1.34726	0.20111
ACOT2 ENSG00000119673	1.96097	0.160508	0.257698	1.04432	0.864285	0.270493	0.239247	0.29227	0.0108574	1.12523
ACOT4 ENSG00000177465	0.00632319	0.0716417	0.0107005	0.0146158	0.0334942	0.0730507	0.0152209	0.0142924	0.037786	0.0541483
ACOT7 ENSG00000097021	0.824829	0.220752	0.111281	4.49346	0.151045	0.193518	2.07814	1.20027	0.927297	0.596159
ACOT8 ENSG00000101473	1.17477	0.0250047	1.70348	0.80446	0.511922	2.19061	0.374108	0.560048	0.476615	0.372841
ACOT9 ENSG00000123130	3.19021	0.333718	0.396751	0.178058	0.644235	0.97411	0.0128179	0.877946	0.50099	0.499325
ACOX1 ENSG00000161533	3.24685	3.56752	3.59247	1.06298	1.03066	1.01245	0.0306845	3.98834	1.21815	0.653471
ACOX2 ENSG00000168306	0.509709	0.000238405	0.0995611	1.90729	0.030414	0.000459529	0.344526	0.00793989	1.61816	0.133129
ACOX3 ENSG00000087008	1.69785	0.200953	0.0543779	1.41968	0.24132	0.00439587	2.06402	1.97744	0.159294	1.69902
ACOXL ENSG00000153093	1.12824	5.27729e-05	0.021772	0.0159539	0.0663681	0.0478883	0.00685948	0.0121493	0.103865	0.0448054
ACP1 ENSG00000143727	0.0924719	0.317245	0.514069	0.705502	2.16565	1.06274	0.323501	1.12935	1.03782	0.0244097
ACP2 ENSG00000134575	1.39081	0.110441	4.84922	1.96848	3.5357	0.278222	0.112822	1.96456	0.235118	0.799727
ACP5 ENSG00000102575	0.0157121	0.0457261	1.35668	0.0967739	0.632547	0.333166	0.575324	0.222561	1.22682	0.858355
ACP6 ENSG00000162836	0.918898	0.31303	0.0172839	1.59013	0.0466774	0.376779	1.7859	0.25528	0.766984	0.1952
ACP7 ENSG00000183760	0.00159874	0.00281493	0.0171789	0.0246625	0.016884	0.0117905	0.0396563	0.00281469	0.0246808	1.82955e-05
ACPP ENSG00000014257	0.144065	0.0788835	0.123332	0.103623	32.6792	12.9692	0.422796	4.02503	25.4327	0.0200266
ACPT ENSG00000142513	0.0020281	0.0137018	0.0171063	0.00324909	0.000546591	0.0178625	0.00697018	0.00749709	0.00651326	0.0190789
ACR ENSG00000100312	0.0721437	0.00894307	0.0271963	0.219814	0.0422384	0.0017107	0.00649911	0.0273249	0.0194148	0.038045
ACRBP ENSG00000111644	0.308534	0.113965	0.0128679	0.0927181	0.0553224	0.0600443	0.128901	0.108099	0.0302663	0.0298356
ACRC ENSG00000147174	0.00384297	0.000529991	0.0375712	0.00194703	0.0213197	0.00351797	0.030867	0.0580987	0.0430981	0.00125589
ACSBG1 ENSG00000103740	0.053593	0.0767265	0.042577	2.53529	0.109773	0.071416	0.0272067	0.686883	0.026887	0.0821535
ACSBG2 ENSG00000130377	0.0121178	0.0206917	0.00684242	0.119097	0.0182045	0.00821923	0.0178509	0.00262588	0.0528044	0.0124017
ACSF2 ENSG00000167107	0.562171	0.639201	5.35929	0.931073	0.424486	0.000399173	0.798665	1.80987	0.0555348	0.698892
ACSF3 ENSG00000176715	5.36737	0.0179734	2.67935	0.826111	4.23206	0.464997	0.256997	0.37596	0.26262	3.81432
ACSL1 ENSG00000151726	0.14133	0.591486	0.315127	0.17167	0.275045	2.21281	0.0358239	1.56513	0.205033	0.201614
ACSL3 ENSG00000123983	0.184639	3.32408	0.118842	0.100952	0.284285	0.0316373	0.169177	0.138197	2.0271	0.121608
ACSL4 ENSG00000068366	0.0870106	2.84328	0.0136395	0.591422	0.958711	0.929511	0.193037	0.110198	0.21773	0.247839
ACSL5 ENSG00000197142	0.732922	4.66841	3.67405	0.00639017	0.562112	1.55288	1.7589	4.431	0.442379	0.382626
ACSL6 ENSG00000164398	0.0109272	0.018242	0.0260939	0.0209039	0.0195731	0.00556038	0.0549046	0.0512962	0.0997462	0.0265861
ACSM1 ENSG00000166743	0.00747435	0.00413251	0.0250547	0.152521	0.590923	0.130601	0.210719	0.092378	0.404085	0.0213341
ACSM2A ENSG00000183747	0.0675942	0.00884307	0.0295753	0.00468141	0.120108	0.0628614	0.0101231	0.0441875	0.0551386	0.00314302
ACSM2B ENSG00000066813	0.0476493	0.00477278	0.0509704	0.00578132	0.0209483	0.0570064	0.0087455	0.0330955	0.0924728	0.0225867
ACSM3 ENSG00000005187	0.0949796	0.031981	0.399117	0.0196126	3.0294	0.0361631	0.109865	0.00870663	0.540498	0.434123
ACSM4 ENSG00000215009	0.00270781	0.00749422	0.0409648	0.0423387	7.20546e-05	0.046495	0.00376712	0.331851	0.00182286	0.022414
ACSM5 ENSG00000183549	0.0669639	0.0224719	0.00306474	0.0737664	0.108175	0.037056	0.0246701	0.00793908	0.0343247	0.00784523
ACSM6 ENSG00000173124	0.0219166	0.108877	0.0589977	0.000436666	0.0421055	0.061407	0.00599252	0.0142044	0.0910263	0.027205
ACSS1 ENSG00000154930	2.33181	1.3204	1.72834	0.194341	0.415498	2.65165	0.221706	3.51097	6.27626	0.601021
ACSS2 ENSG00000131069	1.79344	1.34319	1.88176	5.52369	1.12749	1.2543	3.09948	1.59335	0.0015281	1.26722
ACSS3 ENSG00000111058	0.0721408	0.217134	0.158048	0.856014	0.0616433	0.0233615	0.0128019	0.0248437	0.0784476	0.000468443
ACTA1 ENSG00000143632	0.0475919	0.0378333	0.0160066	1.48174	0.00266524	0.0113405	0.101188	0.0192202	0.111439	0.0111303
ACTA2 ENSG00000107796	63.2709	0.0190459	0.0874247	0.551119	0.0576161	0.0360915	0.134	0.0595169	0.235572	0.0894233
ACTB ENSG00000075624	81.1467	27.565	62.5196	17.8559	9.93167	24.4552	46.6452	8.14468	8.66519	23.9156
ACTBL2 ENSG00000169067	0.0134403	0.0173237	0.00180872	0.128336	0.0085917	0.0133842	0.0193336	0.00164235	0.0948724	0.00142193
ACTC1 ENSG00000159251	3.19422	0.000538262	0.0068489	0.0880944	0.00179259	0.0292469	0.00173675	0.0369437	0.0309615	0.0340398
ACTG1 ENSG00000184009	10.9483	61.45	0.0398495	0.0453213	5.20038	51.7992	16.9184	15.0014	11.3264	15.1408
ACTG2 ENSG00000163017	104.305	0.0512694	0.929565	5.29295	0.130054	0.098199	0.0869287	0.00443177	0.121314	0.366042
ACTL10 ENSG00000182584	0.0158923	0.012858	0.813565	0.425666	0.33723	0.166107	0.0575341	0.0687923	0.271071	0.00696892
ACTL6A ENSG00000136518	0.0203132	0.026336	0.0148026	0.00228066	0.286776	0.0586719	0.710794	0.00511808	0.0929772	0.436814
ACTN1 ENSG00000072110	22.5092	11.4283	0.0339983	6.28185	1.58183	11.7346	11.9822	1.15551	0.742062	1.73809
ACTN2 ENSG00000077522	0.116016	0.00265905	0.025858	0.0346047	1.26135e-06	0.0374626	0.0275128	0.00144917	0.0150383	0.0381802
ACTN3 ENSG00000248746	0.00666455	0.00697737	0.0604659	0.0164176	0.0103385	0.0420106	0.000257631	0.0242832	0.0142076	0.00456304
ACTN4 ENSG00000130402	20.4897	14.1739	1.66785	0.0243354	3.92519	11.2387	0.280449	4.10199	1.1991	4.32765
ACTR10 ENSG00000131966	0.384244	0.511965	0.0663367	0.021319	0.132301	0.339843	0.0346539	0.128173	0.772702	0.139352
ACTR1A ENSG00000138107	10.7548	0.838456	1.31954	2.28078	1.90057	0.0177896	3.2537	1.68703	0.375091	0.96976
ACTR1B ENSG00000115073	2.57286	2.71429	0.215654	1.39232	5.90593	1.49595	0.563435	2.6143	5.89862	2.49819
ACTR2 ENSG00000138071	0.244279	3.86335	0.0183736	0.567524	0.33646	1.83378	0.152853	2.63682	2.57499	1.36898
ACTR3 ENSG00000115091	0.601188	2.09898	0.124861	0.0331669	0.912766	0.929949	0.0210033	0.0104766	0.378663	0.0601077
ACTR3B ENSG00000133627	0.0955553	0.0486691	0.0527673	0.120202	0.201574	0.0270622	0.04347	0.51388	0.0876068	0.712345
ACTR3C ENSG00000106526	0.027698	0.0408699	0.220771	0.0840426	0.0225851	0.00143095	0.638313	0.240743	0.249309	0.0322926
ACTR5 ENSG00000101442	0.586009	0.12571	0.100276	0.220055	0.00194117	0.211899	0.0485841	0.0149213	0.00941544	0.0131262
ACTR6 ENSG00000075089	0.00754259	0.183649	0.00944546	0.141229	0.202074	0.0571474	0.15705	0.952829	0.0150521	0.174948
ACTR8 ENSG00000113812	0.0347445	0.0872016	0.0558232	0.0209229	1.22725	0.119831	0.111608	0.125899	0.448102	0.0130804
ACTRT3 ENSG00000184378	0.0642531	0.0043742	0.0128542	0.0552983	0.0174495	0.0196362	0.050326	0.0811056	0.0140706	0.0218103
ACVR1 ENSG00000115170	0.0203187	0.72025	0.0369198	1.00432	0.0174296	0.0407121	0.036059	0.0990601	0.0614607	0.112179
ACVR1B ENSG00000135503	0.0538238	0.66219	0.0398346	0.0522183	0.661029	1.13206	0.335994	0.34408	0.998943	1.21212
ACVR1C ENSG00000123612	0.03986	0.0516084	0.0792057	0.0545184	0.00506202	0.0283236	5.8231e-08	0.00536737	0.00578793	0.000582241
ACVR2A ENSG00000121989	0.110947	0.0487048	3.61754e-05	0.0383048	0.195417	0.874819	0.00975456	0.267691	0.0978469	0.0859853
ACVR2B ENSG00000114739	0.00910024	0.0225108	0.00518633	0.00580712	0.00728282	0.0338529	0.00522192	0.277952	0.00471474	0.0572914
ACVRL1 ENSG00000139567	4.13751	0.0393112	6.33314	0.00167047	0.102098	0.278993	0.585472	0.275205	0.766318	0.569192
ACY1 ENSG00000243989	0.470095	0.148249	2.10281	0.0628497	0.0870998	0.0399021	0.0576363	0.789229	0.0438284	0.0274284
ACY3 ENSG00000132744	0.0551005	0.0031217	0.996801	0.0144339	0.0323244	0.00873274	0.0509518	0.00746645	0.068348	0.000695713
ACYP1 ENSG00000119640	0.0186882	0.0166855	0.0375738	0.361475	0.0643168	0.0460471	0.0155923	0.602658	1.10708	0.168941
ACYP2 ENSG00000170634	0.271444	0.408417	0.466359	1.26887	0.273157	0.840147	0.0213942	0.0034724	0.0987128	0.188301
ADA ENSG00000196839	0.841972	0.0442262	0.0107373	1.10136	0.754683	0.0388726	0.0616174	0.0525489	0.150073	0.0108447
ADAD1 ENSG00000164113	0.0541757	0.028234	3.20048e-07	0.172532	0.00315831	0.0167571	0.00283005	0.00497478	0.0157642	0.0142158
ADAD2 ENSG00000140955	0.122187	0.0335754	0.141375	0.00808737	0.00104383	0.0173041	0.0163787	0.00851888	0.000960692	0.00337905
ADAL ENSG00000168803	0.357995	0.0479249	0.392005	0.668242	0.0261281	0.00680263	0.0566954	0.0262669	0.0030113	0.16187
ADAM10 ENSG00000137845	0.0315696	0.869834	0.022181	0.116315	0.662979	1.38984	0.83158	1.43114	0.465541	1.17543
ADAM11 ENSG00000073670	0.0539544	3.23044e-05	0.208015	0.821896	0.0102499	0.0188181	0.0412182	0.0381107	0.0866382	0.0807237
ADAM12 ENSG00000148848	0.312504	0.0281463	0.175457	0.274272	0.0199548	0.0104258	0.0524572	0.00914451	0.0378604	0.125051
ADAM15 ENSG00000143537	1.62638	0.866252	6.0149	1.84158	0.267742	0.514045	1.26449	1.50199	0.295719	0.988143
ADAM17 ENSG00000151694	0.112979	0.450547	0.846762	0.0269087	0.155339	0.0908253	0.081356	0.145976	0.779577	0.442966
ADAM18 ENSG00000168619	0.0262986	0.00211033	0.0256159	0.00114472	0.0325342	0.00706143	0.0202191	0.00139835	0.000458429	0.000288305
ADAM19 ENSG00000135074	0.474115	0.0800823	0.0248836	1.12056	0.0391148	0.0829096	0.142465	0.0454958	0.165763	0.582709
ADAM2 ENSG00000104755	0.0811494	0.00143035	0.045846	0.102121	0.613209	0.0263532	0.0106849	0.0157073	0.000523206	0.0257607
ADAM20 ENSG00000134007	0.0230029	0.0724732	0.0387349	0.0224685	0.0203566	0.0388585	0.0314171	0.0107789	0.0106473	0.00210529
ADAM22 ENSG00000008277	0.820674	0.0313137	0.156165	0.0178116	0.701887	0.0458414	0.0970677	0.00939507	0.0240789	0.0255612
ADAM23 ENSG00000114948	0.331585	0.0477588	0.0864214	0.260059	0.015768	0.0227844	0.25248	0.00562515	0.0296819	0.070545
ADAM28 ENSG00000042980	0.0143073	0.154606	0.177938	0.445862	0.0263134	0.0137549	0.692925	0.0776955	0.00675955	0.0202031
ADAM29 ENSG00000168594	0.0727941	0.00894087	0.0379203	0.0250961	0.0113746	0.0366377	0.0767212	0.0144591	0.000719041	0.00422285
ADAM32 ENSG00000197140	0.10612	0.0284061	0.0521272	0.00220855	0.00919768	0.0069471	0.000330569	0.0175616	0.002585	0.0170062
ADAM33 ENSG00000149451	14.5129	0.191264	10.8146	0.527841	0.091926	0.0242992	7.68388	0.670767	1.14466	0.471764
ADAM7 ENSG00000069206	0.0240623	0.00436916	0.213565	0.00424258	0.0032521	0.0126397	0.0965452	0.00125628	0.00149884	0.0169857
ADAM8 ENSG00000151651	0.100414	3.03409	0.255688	0.107453	0.0407249	0.214597	2.74181	0.192393	0.344782	0.247205
ADAM9 ENSG00000168615	0.186232	3.63381	0.427629	1.06278	1.43967	4.28292	0.0546898	1.6437	2.49319	0.0866839
ADAMDEC1 ENSG00000134028	0.00907441	0.00566692	0.0225472	0.00593867	0.0153697	3.73013e-06	0.0198585	0.0665359	0.0202753	0.0190687
ADAMTS1 ENSG00000154734	2.54043	3.53684	0.326753	0.0377199	0.792738	0.802159	17.506	0.235849	0.704486	5.12982
ADAMTS10 ENSG00000142303	5.87898	0.00144482	0.157678	1.97093	0.470966	1.26153	0.937833	0.73023	0.0219441	0.293445
ADAMTS12 ENSG00000151388	0.767649	0.0241615	0.0976942	0.00264649	0.0857386	0.282887	0.0746747	0.0260138	0.033221	0.0118322
ADAMTS13 ENSG00000160323	0.837465	0.0850102	0.162289	0.0215181	0.0208036	0.666416	0.0807907	0.352077	0.304271	0.931354
ADAMTS14 ENSG00000138316	0.0991292	0.000819455	0.796845	0.0744842	0.308027	0.00576155	0.0230321	0.00828656	0.0167799	0.115421
ADAMTS15 ENSG00000166106	0.413582	0.00712769	0.300123	0.41636	0.00422359	0.0258313	1.15633	0.0603816	0.0434097	0.0557027
ADAMTS17 ENSG00000140470	0.223843	0.0234126	0.138773	0.11831	0.0213016	0.0113156	0.518953	0.00236119	0.0357781	0.181731
ADAMTS18 ENSG00000140873	0.0098571	0.0232282	0.0951134	0.000664996	0.0245907	0.0314458	0.000133196	0.00670422	0.0406155	0.0153646
ADAMTS19 ENSG00000145808	0.000100693	0.000463058	0.00642512	0.00547823	0.00315858	0.0029259	0.0168795	0.040996	0.00130119	0.000935053
ADAMTS2 ENSG00000087116	0.601772	0.0168855	0.206951	0.0348077	0.150995	0.0352134	0.145825	0.00930158	0.0127932	0.0753996
ADAMTS20 ENSG00000173157	0.0576142	0.00362369	0.0468676	0.0384801	0.00945675	0.00789308	0.000125734	0.0358645	0.0398683	0.0509225
ADAMTS3 ENSG00000156140	0.0174998	0.00330586	0.0144041	0.0403622	0.00866992	0.010269	0.103932	0.00570626	0.0405251	0.0211899
ADAMTS4 ENSG00000158859	0.00212454	0.101457	0.0619435	0.024951	0.495894	0.0918925	8.67643	1.58493	0.118925	0.041465
ADAMTS5 ENSG00000154736	0.155654	0.0905499	0.0323927	0.601395	0.0299411	0.0177268	0.0628278	0.00620232	0.00941874	0.0369372
ADAMTS6 ENSG00000049192	0.0168355	0.0314114	0.0259809	0.0316271	0.0501052	0.0230328	0.050749	0.000337585	0.000465922	0.104991
ADAMTS7 ENSG00000136378	0.283346	0.171543	0.0776433	0.81463	0.0697622	0.0146137	0.578201	0.025694	0.0715314	0.0759531
ADAMTS8 ENSG00000134917	1.37661	1.40877	0.253119	0.297282	0.0281912	1.58431	0.156035	0.136515	0.00376756	0.135569
ADAMTS9 ENSG00000163638	0.102318	0.0524742	0.508839	0.0525791	0.504771	0.0138018	1.97754	0.33459	0.414455	0.141064
ADAMTSL1 ENSG00000178031	0.080212	0.617834	0.297259	0.0428685	0.0648614	0.0926623	2.2367	0.354247	0.0593156	0.0282012
ADAMTSL2 ENSG00000197859	1.16127	0.024687	0.00604767	3.39985	0.0140063	0.0646835	0.118157	0.218245	0.00271223	0.0238581
ADAMTSL3 ENSG00000156218	0.0192747	0.0833293	0.000355752	0.0139143	0.185039	0.163839	0.0304958	0.321119	0.149386	0.0240556
ADAMTSL4 ENSG00000143382	0.38183	0.00148001	0.119731	3.38025	0.151709	0.022802	0.140761	0.0089794	0.0726791	0.00963995
ADAMTSL5 ENSG00000185761	0.777612	0.00824603	0.00663803	0.728047	0.211397	0.000346893	0.416509	0.898325	0.0149619	0.0656496
ADAP1 ENSG00000105963	0.0927578	0.171804	0.222266	1.11667	0.0420277	0.0983334	0.28164	0.204327	0.420651	0.256787
ADAP2 ENSG00000184060	0.168747	0.000707996	0.281245	0.165072	0.00720936	0.0202088	0.123554	0.00211596	0.00570665	0.000674132
ADAR ENSG00000160710	10.5392	2.0088	13.3493	5.20699	1.20705	0.729511	3.50859	7.81881	2.93495	7.02434
ADARB1 ENSG00000197381	2.10534	0.216662	1.11023	0.119923	0.0123279	0.65122	0.04739	0.058258	0.996911	0.0400213
ADARB2 ENSG00000185736	0.106438	0.605228	0.00521437	0.0842169	0.0322297	0.0186492	0.142172	0.0494797	0.00764086	0.0169994
ADAT1 ENSG00000065457	0.0465963	0.720194	1.04305	0.00972392	0.0794408	2.32186	3.98538e-05	0.2881	0.133517	0.0282918
ADAT2 ENSG00000189007	0.0633955	0.0129519	0.0590801	0.0268996	1.0551	0.00854019	0.565967	0.0403512	0.546116	0.0249983
ADAT3 ENSG00000213638	0.0587919	0.0039254	0.119294	0.0100159	0.0746356	0.00670814	0.00177083	0.0323216	0.00139708	0.049095
ADCK1 ENSG00000063761	0.333568	1.0583	0.487878	0.120615	0.296177	0.0652005	0.093905	0.178695	0.0145556	0.130997
ADCK2 ENSG00000133597	0.59303	0.945857	3.87391	0.683138	0.253272	0.000837603	0.871751	1.75947	0.898546	0.124657
ADCK3 ENSG00000163050	2.25859	0.0241994	1.92435	4.46169	0.250002	1.40478	2.35024	1.56497	1.73811	3.08964
ADCK4 ENSG00000123815	4.74378	0.361366	0.171838	0.19315	1.28936	0.603498	0.370539	0.0235796	0.827084	0.171181
ADCK5 ENSG00000173137	1.14227	0.0113051	0.936764	0.653554	0.539733	0.169858	0.356292	0.284999	0.220261	0.213053
ADCY1 ENSG00000164742	0.513636	0.125685	0.293136	0.114007	0.139336	0.0445602	0.210899	0.00365479	0.0471662	0.0610589
ADCY2 ENSG00000078295	3.3098	0.116106	0.252627	0.303254	0.0611445	0.336139	0.0979227	0.569788	0.655637	0.45307
ADCY3 ENSG00000138031	0.211309	0.780908	1.12992	0.388447	0.140209	1.24477	4.48733	0.682008	0.778438	0.245058
ADCY4 ENSG00000129467	0.109673	0.464778	3.08855	0.210137	0.408944	0.147541	1.89923	0.00144897	0.0148083	2.39429
ADCY5 ENSG00000173175	14.5895	0.206989	0.0222748	2.45445	0.0727741	0.00690649	0.149812	0.0809792	0.106484	0.00182216
ADCY6 ENSG00000174233	2.31949	1.75792	0.230612	0.428771	3.79993	0.0273421	3.07616	1.69026	1.10187	1.05479
ADCY7 ENSG00000121281	0.130683	0.130514	0.113936	0.326128	0.0841001	0.0114242	0.244017	0.259359	0.0671589	0.0882571
ADCY8 ENSG00000155897	0.0328422	0.025996	0.0391111	0.00401454	0.0104177	0.00255983	0.0581109	2.05278e-05	0.117718	0.00700845
ADCY9 ENSG00000162104	0.276758	0.0343612	0.0463375	1.41869	0.363662	0.203962	0.00156645	0.663931	0.217353	0.212229
ADCYAP1R1 ENSG00000078549	0.0680106	0.327915	0.0675816	0.506628	0.0661994	0.0205338	0.188981	0.0215702	0.112043	0.155431
ADD1 ENSG00000087274	2.25509	1.39295	0.528902	6.13317	0.311411	3.24079	0.359124	0.0423342	1.67145	2.32923
ADD2 ENSG00000075340	0.212956	0.0384008	0.0109218	0.13042	0.187496	0.106228	0.00337385	1.07789	0.20207	0.247756
ADD3 ENSG00000148700	0.0753671	0.353737	0.255183	0.131057	0.0102066	0.229597	0.215174	1.55675	0.023599	0.130869
ADGB ENSG00000118492	0.07105	0.00450185	0.0288985	0.110713	0.0478335	0.0122033	0.0475876	0.0223169	0.0321663	0.00367138
ADGRA2 ENSG00000020181	13.447	0.0255507	0.226588	11.6319	1.75981	0.593461	2.42961	1.02257	0.783317	0.00417213
ADGRA3 ENSG00000152990	0.0162658	0.220336	0.0227006	0.1042	0.0161697	0.524205	0.126442	0.0747753	0.779019	0.0926357
ADGRB1 ENSG00000181790	0.0690098	0.280451	0.0421832	0.12683	0.00190892	0.133514	0.114368	0.333018	0.0678853	0.0163279
ADGRB2 ENSG00000121753	0.236626	0.0191276	0.0449618	0.213054	0.166131	0.0153784	0.123308	0.000224716	0.387151	0.0590999
ADGRB3 ENSG00000135298	0.0394689	0.0259839	0.0828909	0.0722282	0.00459144	0.0338491	0.0477686	0.0329529	0.0021826	0.014582
ADGRD1 ENSG00000111452	0.304761	0.0477634	0.0402194	0.246665	0.0310948	0.106904	0.135882	0.00266491	0.0927861	0.034888
ADGRD2 ENSG00000180264	0.107942	0.000363806	0.00532709	0.234254	0.00258481	0.0373769	0.0674701	0.00106679	0.00450581	0.000276971
ADGRE1 ENSG00000174837	0.057874	0.0212061	0.120996	0.0593906	0.0654865	0.0708171	0.00143589	4.93188e-05	0.0436171	0.022772
ADGRE2 ENSG00000127507	0.591987	0.00871284	0.0285221	0.00213341	0.317118	0.132755	0.0235488	0.0194449	0.345624	0.00318914
ADGRE3 ENSG00000131355	0.00223258	0.0115078	0.00413511	0.00208368	0.062527	0.0196894	0.00850008	0.0208615	0.0039883	0.00406103
ADGRE5 ENSG00000123146	3.31974	3.14957	6.5236	0.158787	0.028322	2.89061	1.09455	2.31819	0.00695979	0.442606
ADGRF1 ENSG00000153292	3.03284	4.08303	0.0192733	0.0488384	0.184654	0.324327	0.85631	0.0230383	0.23729	0.0423495
ADGRF3 ENSG00000173567	0.0512786	8.53994e-05	0.000122723	0.0182265	0.00288722	0.0114664	4.66399e-05	0.00264989	0.0326451	0.0021919
ADGRF4 ENSG00000153294	0.00689045	0.24499	0.0816877	0.0203908	0.0421832	0.0435887	0.0147721	0.000729279	0.000694599	0.0388329
ADGRF5 ENSG00000069122	0.090655	0.00493129	0.106456	0.0284975	0.0322343	0.00896658	0.840311	0.225387	0.0258393	0.0236514
ADGRG1 ENSG00000205336	2.96587	2.88179	3.91864	2.70066	0.0498568	1.76074	1.09133	0.182229	5.482	1.56759
ADGRG2 ENSG00000173698	0.0539587	0.0337007	0.00190143	0.0921741	0.0427117	0.0528356	0.00818162	0.000779855	0.00827126	0.0330253
ADGRG3 ENSG00000182885	0.00117993	0.0126069	0.0160425	0.0385139	0.151094	0.068997	0.453756	8.63232e-05	0.0228171	0.00304405
ADGRG4 ENSG00000156920	0.0128509	0.010619	0.0927464	0.0111191	0.022582	0.0260356	0.000316199	0.00940807	0.00115742	0.0121412
ADGRG5 ENSG00000159618	0.0493465	0.0019491	0.0293888	0.375608	0.0462393	0.060011	0.112974	0.0435196	0.0123596	0.0712503
ADGRG6 ENSG00000112414	0.0604101	0.482462	0.0140119	0.11505	0.0826025	0.326904	0.0443693	0.345079	0.23578	0.00151911
ADGRG7 ENSG00000144820	0.0157465	0.0197859	0.00904111	0.0510528	0.0559585	0.00669244	0.0287979	0.00326105	0.0316201	0.00853233
ADGRL1 ENSG00000072071	4.92424	0.160475	1.90276	0.0688411	0.408781	1.00439	2.50641	0.0439388	0.489214	0.00539831
ADGRL2 ENSG00000117114	0.132345	0.0719159	1.14515	0.618407	0.449473	0.0603853	0.42149	0.204326	0.0604369	0.0666307
ADGRL3 ENSG00000150471	0.00408476	0.0212088	0.12637	0.0672833	0.0589781	0.105756	0.0290222	0.00549851	0.0224529	0.00446271
ADGRL4 ENSG00000162618	0.135395	0.00149724	0.0400653	0.0205401	3.06261e-08	0.0344046	0.291344	1.0542	0.0159889	0.0258503
ADGRV1 ENSG00000164199	0.052815	0.39036	0.219436	0.118783	0.106459	0.179374	0.121398	0.00235164	0.0522575	0.047564
ADH1B ENSG00000196616	0.321208	0.0218896	0.0118339	0.423831	0.0207229	0.193645	0.0260274	0.4199	0.022561	0.0572059
ADH1C ENSG00000248144	0.116224	0.00426161	0.32453	0.0659923	0.0382241	0.0725445	0.000364759	0.0727925	0.00131537	0.0576147
ADH4 ENSG00000198099	0.000355798	0.0219669	0.00812773	0.000869205	0.00780777	0.00779715	0.0199056	0.00125799	0.00211213	0.00439403
ADH5 ENSG00000197894	0.249197	0.804679	0.134173	9.62858	4.66395	0.884815	0.156203	1.147	3.17517	2.17477
ADH6 ENSG00000172955	0.0728448	0.00733141	0.138551	0.0846084	0.00473925	0.0145276	0.0118042	0.0188735	0.00587528	0.00954489
ADHFE1 ENSG00000147576	0.0372603	0.633653	1.67144	0.348942	0.277649	0.0584905	1.16862	0.00269442	0.977494	0.437815
ADI1 ENSG00000182551	2.40817	0.0791566	13.3411	3.98091	6.66243	5.58686	1.58332	1.81569	2.38724	2.46167
ADIPOR1 ENSG00000159346	0.400124	3.29333	0.299409	0.653495	0.0456768	0.0159096	0.101194	0.0335333	0.947373	1.90442
ADIPOR2 ENSG00000006831	0.179126	0.804773	2.02733	0.689306	0.211924	1.16235	0.711462	0.241601	1.09248	1.17665
ADIRF ENSG00000148671	23.9649	13.3317	23.4614	11.4048	9.40815	0.986206	3.68461	2.73565	7.54057	1.43233
ADK ENSG00000156110	0.451715	1.40146	0.0913902	1.87008	0.417056	0.391364	0.411867	0.0795011	0.480998	0.255004
ADM ENSG00000148926	0.0537694	3.08499	0.00606934	0.159431	0.0985369	0.751407	1.62944	0.723114	0.163005	0.151065
ADM2 ENSG00000128165	0.0435221	0.0709845	0.325751	0.00339333	0.00173685	0.00787628	0.248717	0.00021226	0.143473	0.0926752
ADM5 ENSG00000224420	0.10766	0.0119974	0.0610925	0.195261	0.057633	0.150529	0.346842	0.145867	0.0443436	0.157146
ADNP ENSG00000101126	1.03013	0.0343588	2.22235	0.109081	2.02298	2.4311	0.626626	1.28677	0.428729	0.0112818
ADNP2 ENSG00000101544	0.244439	0.446826	0.0470662	0.023168	0.4835	0.144623	0.135462	0.300182	0.39246	0.0247506
ADO ENSG00000181915	0.207336	0.0174787	0.158598	0.073795	0.478798	0.57809	0.0653509	0.135552	0.665161	0.0262843
ADORA1 ENSG00000163485	0.357733	0.0279548	0.0855425	0.0903039	0.0439869	0.14988	0.091936	0.0502723	0.0748781	0.0937264
ADORA2B ENSG00000170425	0.0143559	0.72238	0.133424	0.125674	0.000113456	0.0161553	0.041718	0.000184762	0.083342	0.13374
ADORA3 ENSG00000282608	0.24032	0.109297	0.0482616	0.558656	0.0265448	0.0446814	0.257282	0.308003	0.0121373	0.100959
ADPGK ENSG00000159322	0.05928	2.9361	0.0497216	0.102213	5.01738	4.05832	0.722201	0.136958	0.246824	0.670897
ADPRH ENSG00000144843	0.788243	0.007909	0.300125	0.183533	0.129158	0.0076365	0.676942	0.128667	0.0227783	0.0225812
ADPRHL1 ENSG00000153531	0.170332	0.366875	0.118015	0.00514667	0.0711248	0.18086	0.667239	0.107076	0.0181706	0.00498121
ADPRHL2 ENSG00000116863	0.102114	0.400905	2.47854	1.89019	0.452414	2.30022	2.56757	0.255737	1.26224	1.08347
ADPRM ENSG00000170222	0.130456	0.0772662	0.960093	0.0388895	0.190923	0.18639	0.0519073	0.264579	0.0879871	0.293005
ADRA1A ENSG00000120907	0.040791	2.09118e-07	0.00855819	0.143334	0.0220911	0.0564169	0.154559	0.00521927	0.0511304	0.00865851
ADRA1D ENSG00000171873	0.0709955	0.0169	0.0553334	0.226901	0.0665295	0.0473158	0.0172939	0.0361558	0.0340175	0.0556701
ADRA2A ENSG00000150594	1.59234	0.00404065	0.0963185	1.88916	0.0748074	0.207695	0.0756645	0.133652	0.0724423	3.03079e-09
ADRA2B ENSG00000274286	0.1322	0.323626	0.0427046	0.00920123	0.0812545	0.0495139	0.157938	0.0123475	0.0119514	0.0140985
ADRA2C ENSG00000184160	2.71297	0.0292914	0.554815	0.593205	0.000301094	0.0318598	0.633384	0.638135	0.00303721	0.0433892
ADRB1 ENSG00000043591	0.0850299	0.0459961	0.0880377	0.0329524	0.358036	0.0626638	0.201172	0.0113132	0.206149	0.0145572
ADRB2 ENSG00000169252	0.116331	0.0781436	0.000280107	0.371467	0.434007	1.09161e-06	0.222871	0.239272	0.283307	0.0635689
ADRB3 ENSG00000188778	0.509744	0.059988	0.000544008	0.438779	0.0913306	0.0649876	0.593062	0.0117961	0.112072	0.0106213
ADRM1 ENSG00000130706	3.05943	1.90057	2.09193	0.00425817	0.171531	2.03241	2.1133	0.121723	1.03878	1.32168
ADSL ENSG00000239900	0.92217	0.0563549	1.40802	0.292011	1.2819	0.654442	0.526954	0.143107	0.802496	0.0732336
ADSS ENSG00000035687	0.0379443	1.09893	0.0294804	1.52043	0.244988	2.61073	0.012326	0.109717	0.0424541	0.0587922
ADSSL1 ENSG00000185100	1.44819	0.223821	0.385301	1.05871	0.21009	0.0517179	0.00791632	0.112392	0.00676924	0.0124669
ADTRP ENSG00000111863	0.00798094	0.00256404	0.0927416	0.04392	0.0377736	0.0760704	0.121077	0.0104904	0.0900594	0.032234
AEBP1 ENSG00000106624	39.0183	0.0387199	15.6323	9.91236	0.133702	0.181833	4.66338	1.20444	0.0252401	2.98143
AEBP2 ENSG00000139154	0.718786	0.306639	0.215888	0.0118192	0.0442999	0.861124	0.0844075	0.00144614	0.725155	0.28889
AEN ENSG00000181026	0.328282	0.455673	0.245639	1.32717	1.29204	1.69472	3.69558	0.0313333	0.564831	0.0747801
AES ENSG00000104964	11.328	8.17094	16.6865	2.06384	11.2665	0.465171	9.17284	3.94055	5.62655	7.33254
AF011889.5 ENSG00000241489	0.133401	0.0154734	0.149493	0.066269	0.0107916	0.0381668	0.010631	0.00397491	0.00216538	0.0781181
AFAP1 ENSG00000196526	0.00612884	0.0900527	0.134494	0.206372	0.660981	0.7243	0.0407765	0.682145	0.00422749	0.0305796
AFAP1L1 ENSG00000157510	0.418066	0.0253391	0.10682	0.0569163	0.327833	0.00960921	0.966859	0.00282009	0.186037	0.0101117
AFAP1L2 ENSG00000169129	0.100758	0.141189	0.0271714	1.75346e-05	0.0147309	0.13858	0.0615764	0.648676	0.0149497	0.0286759
AFF1 ENSG00000172493	0.498134	0.046128	0.124176	0.238668	0.0129257	0.132652	0.0269376	0.890656	0.0643276	0.712398
AFF2 ENSG00000155966	0.0129041	0.05846	0.108186	0.11603	0.00137599	0.0409961	0.0349468	0.0290605	0.0327099	0.0566674
AFF3 ENSG00000144218	0.145684	0.0456067	0.0139059	0.0473411	0.0833512	0.329486	0.0519632	0.0167457	0.589482	0.0190143
AFF4 ENSG00000072364	0.189614	1.1261	1.96126	0.257983	0.18927	0.781128	0.00164858	0.239368	0.387025	0.926304
AFG3L2 ENSG00000141385	0.621747	6.20733	0.263823	0.00533198	0.392984	0.129378	2.06192	0.88994	2.28222	0.727693
AFM ENSG00000079557	0.0990716	0.0421204	0.0231572	0.219435	0.0237625	0.000204764	0.00943058	0.0388569	0.0793352	0.0533404
AFMID ENSG00000183077	0.220969	1.02015	3.76125	0.863227	1.36343	1.06612	0.424116	0.749048	1.17702	0.129432
AFP ENSG00000081051	0.0107177	0.00280673	0.102958	0.0283498	0.00188782	0.00991878	0.0560541	0.00130986	0.0660183	0.012127
AFTPH ENSG00000119844	0.0535656	0.835051	0.0300834	0.737324	0.457662	0.747921	1.15236	0.134274	0.308136	0.0395917
AGA ENSG00000038002	0.0323877	0.275976	0.0563401	0.0381732	0.0994753	0.0174365	0.00411031	0.0163373	0.0887943	0.0204179
AGAP1 ENSG00000157985	0.0990596	0.654045	0.0280892	1.05776	0.448339	0.000206576	0.193471	0.00283689	0.0965713	0.713234
AGAP14P ENSG00000279058	0.143605	0.000329232	0.0106927	0.023938	0.0650899	0.0132781	0.0195909	0.012758	0.0236785	0.0342609
AGAP2 ENSG00000135439	0.0723881	0.582205	0.00303727	0.0187137	0.116831	0.105341	0.298004	0.165503	0.0314255	0.068247
AGAP3 ENSG00000133612	0.0465269	1.92052	0.128109	0.426412	2.77595	0.700462	3.02868	1.14374	1.31631	0.0730237
AGAP4 ENSG00000188234	0.00213645	0.0132963	0.0796618	0.0568287	0.0464134	0.270144	0.0439401	0.287043	0.00425578	0.482407
AGAP5 ENSG00000172650	0.0163063	0.0040552	0.0187685	0.0344111	0.000313759	0.0520097	0.120406	0.023408	0.0306983	0.000786804
AGAP6 ENSG00000204149	0.0978183	0.204217	0.39873	0.241152	0.14918	0.0577278	0.961598	0.485557	0.44775	0.642735
AGAP9 ENSG00000204172	0.621859	0.00613553	0.0141878	0.00293846	0.1917	0.0235002	0.0969562	0.0673195	0.0171206	0.53328
AGBL1 ENSG00000273540	0.027287	0.0052666	0.00452834	0.0266285	0.0580027	0.16496	0.0209087	0.0413725	0.022729	0.00925941
AGBL2 ENSG00000165923	0.0413163	0.0205641	0.0105399	0.0133201	0.00101738	0.0220452	0.0883255	0.0175428	0.00324727	0.00206002
AGBL3 ENSG00000146856	0.0320777	0.0239599	0.0783389	0.00761017	0.0650253	0.0663034	0.085369	0.177533	0.0156638	0.0796733
AGBL4 ENSG00000186094	0.135024	0.021786	0.00320657	0.0406168	0.014388	0.00672691	0.0408732	0.0661232	0.0296317	0.0285827
AGBL5 ENSG00000084693	2.3206	0.00130738	1.58259	0.0270824	3.37308	1.28157	0.480733	0.18973	0.201615	0.367678
AGER ENSG00000204305	0.679482	1.1694	0.123369	0.281818	0.550079	0.151077	0.54374	1.24194	0.0252411	0.141407
AGFG1 ENSG00000173744	0.0527155	0.198807	0.00190097	0.00080996	1.18649	0.360925	0.0123125	0.0950364	0.348269	0.315983
AGFG2 ENSG00000106351	0.949699	0.720425	1.11418	1.60803	0.178442	0.2076	0.579682	0.180452	0.403886	0.822565
AGGF1 ENSG00000164252	0.169864	0.0348495	0.0290292	0.0824559	0.272171	0.0400831	0.0281892	0.229844	0.313598	0.510058
AGK ENSG00000006530	0.107272	0.204789	0.181562	0.0834413	0.0233368	0.208944	0.329517	0.0865851	0.046253	0.0896493
AGL ENSG00000162688	0.0957892	0.00850107	0.20213	0.0295319	0.198664	0.292996	0.0961858	0.00435682	1.09597	0.0358596
AGMAT ENSG00000116771	1.56023e-05	0.00619188	0.0145771	0.0389939	0.0159863	4.40348e-05	0.0186334	0.00384747	0.0110306	0.000332615
AGO1 ENSG00000092847	0.283175	2.07148	0.205241	1.24173	2.23426	0.0325101	0.346471	0.243209	0.142726	0.181997
AGO2 ENSG00000123908	0.0560722	0.484084	0.346883	0.0134948	0.0425606	1.0933	4.83113	1.31496	0.69074	0.107128
AGO3 ENSG00000126070	0.20259	0.00301733	0.920372	0.380143	0.0983216	0.0214296	0.188638	0.531395	0.1587	0.0536545
AGO4 ENSG00000134698	0.752453	0.266305	0.157556	0.272872	0.0402745	0.228657	0.0334418	0.176555	0.316808	0.0323775
AGPAT1 ENSG00000204310	3.68892	1.27569	8.20741	5.65337	2.01379	0.76906	0.017517	0.263104	2.0697	1.28689
AGPAT2 ENSG00000169692	1.1556	1.66225	3.61034	2.91377	0.636504	0.539848	0.214432	0.767294	2.72294	0.528947
AGPAT3 ENSG00000160216	0.60798	2.98788	0.437618	3.17479	1.63438	3.66508	1.02204	7.3013e-06	1.02008	0.676089
AGPAT4 ENSG00000026652	0.161112	0.00691277	0.164771	0.599609	0.322523	0.595428	0.32683	0.148594	0.0427912	0.0562654
AGPAT5 ENSG00000155189	0.340483	0.0367262	0.0834561	0.89215	0.0122887	0.0194284	0.167784	0.0562389	0.00265741	0.0141342
AGPS ENSG00000018510	0.249173	0.777262	0.00544677	0.39197	0.0627537	0.0594898	0.13062	0.0136944	0.0191291	0.00884622
AGR2 ENSG00000106541	0.137427	11.9505	7.83861	0.0843971	0.376779	4.92567	0.295896	6.6346	1.57334	0.102
AGR3 ENSG00000173467	0.0703702	1.87835	0.0333707	0.0346283	0.233348	1.29291	0.00780125	0.523335	0.00996532	0.208403
AGRN ENSG00000188157	0.322106	1.92407	0.340456	0.274601	0.675504	3.39491	0.528316	2.70008	0.934205	0.00180352
AGRP ENSG00000159723	0.0595265	0.0115138	0.0056333	0.0972099	0.0195517	0.000573455	0.00501845	0.0157283	0.021871	0.00346981
AGT ENSG00000135744	0.503495	0.0106947	0.0598188	0.00049672	0.210599	0.0188872	1.90577	0.12746	0.217465	0.210841
AGTPBP1 ENSG00000135049	0.0155958	0.0102391	0.0121157	0.0374819	0.0467941	0.000772786	0.00226365	0.0622692	0.0222963	0.0332496
AGTR1 ENSG00000144891	0.254909	0.00296206	0.0892226	0.433918	0.145783	0.0372326	0.15456	0.0873294	0.00452557	0.119055
AGTRAP ENSG00000177674	3.83014	0.0987662	3.86159	5.73393	6.93661	0.147982	0.145928	2.60413	3.61356	0.110026
AGXT ENSG00000172482	0.0305829	0.00932494	0.00828118	0.0123925	0.00155504	0.0153773	0.0137847	0.000417817	0.00252913	0.00289664
AHCTF1 ENSG00000153207	0.111155	0.722778	0.212967	0.956688	0.332931	1.24941	0.0971924	0.0650458	0.127137	0.0818654
AHCY ENSG00000101444	0.0892592	0.911766	2.57271	5.71702	5.38467	1.52993	4.52157	0.177009	3.75606	0.257821
AHCYL1 ENSG00000168710	1.4717	3.83026	8.4509	3.4686	4.66918	0.757317	0.0737325	1.49016	2.3376	0.833718
AHCYL2 ENSG00000158467	0.00173369	0.510375	0.130883	0.572447	0.00489081	0.100083	2.67338	0.483445	0.0776832	0.184403
AHDC1 ENSG00000126705	1.18053	0.0465041	0.311089	1.57069	0.410576	0.407419	2.15118	0.0442338	2.00251	1.43198
AHI1 ENSG00000135541	0.451565	0.019215	0.663034	0.684211	1.4745	0.0892306	1.38376	2.25822	0.19442	0.160077
AHNAK ENSG00000124942	9.34425	5.58156	2.87476	1.98629	4.21376	11.0066	6.5218	9.38328	5.76192	7.59051
AHNAK2 ENSG00000185567	4.48871	0.000205051	0.261022	4.75498	0.0226639	0.0366	0.398195	0.0573009	0.0334291	0.0148272
AHR ENSG00000106546	0.112188	3.71334	0.291541	5.78619e-05	0.118819	3.16915	0.0275546	0.259705	0.0435692	1.11307
AHRR ENSG00000063438	0.0376992	0.334851	0.0123081	0.015161	0.0140071	0.0134648	0.201806	0.0715891	0.00868622	0.0918807
AHSA1 ENSG00000100591	8.03664	1.9078	0.0592724	0.306576	0.608635	1.16154	0.519071	0.679595	1.2804	0.797818
AHSA2 ENSG00000173209	0.387149	0.0162502	0.0809282	1.96623	0.501375	0.483956	0.123681	0.982515	0.00822912	0.723576
AICDA ENSG00000111732	0.0292159	0.018509	0.0386979	0.00584432	0.00351278	0.020855	0.00999319	0.0144627	0.000872065	9.06732e-05
AIDA ENSG00000186063	0.0467174	0.00694353	0.0477506	0.0387856	0.601656	0.00694452	0.354226	0.0307229	0.0601886	0.222639
AIF1 ENSG00000204472	0.529266	0.00666364	0.291489	1.93675	0.352973	0.162878	0.007293	1.39754	0.191401	0.712817
AIF1L ENSG00000126878	0.0584373	8.85995e-05	2.21889	0.362742	0.266682	0.120121	0.109544	0.043224	0.0250937	0.146631
AIFM1 ENSG00000156709	1.70034	2.01758	0.48285	0.836205	1.23977	0.910718	0.757942	0.686149	1.2786	0.0771519
AIFM2 ENSG00000042286	0.765366	0.239494	1.90125	0.708815	0.0188836	0.32605	0.0344268	0.204167	0.192798	0.101379
AIFM3 ENSG00000183773	0.0430067	0.249302	0.00858318	0.0271298	0.190116	1.91134	0.0443445	0.0322286	0.0280314	0.00316079
AIG1 ENSG00000146416	0.0777494	0.797738	0.122048	2.96807	2.82091	0.0575912	1.28885	0.912123	0.109677	0.25612
AIM1 ENSG00000112297	0.135917	0.916738	0.0704241	0.283675	0.261953	0.344294	0.0120425	0.0493401	0.026294	0.125582
AIM1L ENSG00000176092	0.00478222	1.9092	0.0563335	0.138087	0.00145028	0.134429	0.0126727	0.0159413	0.297201	0.169649
AIM2 ENSG00000163568	0.0225148	0.0259218	0.0161184	0.00312849	0.0102797	0.0500368	0.0741844	0.0162983	0.0502524	0.00763714
AIMP1 ENSG00000164022	0.980779	1.30918	0.163948	0.2563	1.39673	0.273265	0.56263	1.12767	0.352336	0.048826
AIMP2 ENSG00000106305	0.168457	0.512717	0.0636374	0.0378071	0.641022	0.0976018	0.124487	0.102865	0.995579	0.737042
AIP ENSG00000110711	0.482921	0.354475	14.4766	2.05147	3.41686	1.98931	0.0156665	0.241265	1.17916	0.27475
AIPL1 ENSG00000129221	0.0647334	0.0155483	0.0193282	0.0535899	0.0441432	0.00724382	0.0258303	0.0185514	0.0075129	0.10439
AIRE ENSG00000160224	0.10372	0.00305345	0.0181605	0.0329786	0.0113194	0.0274097	0.0147259	0.0569388	0.080728	0.00150417
AJ239318.1 ENSG00000280108	0.00390044	0.108771	0.00745943	0.0822574	0.0072984	0.00124175	0.012992	0.0811939	0.00543859	0.021131
AJAP1 ENSG00000196581	0.022293	0.0407739	0.17873	0.0489954	0.0583563	0.00272874	0.101262	0.0175069	0.0288727	0.0698679
AJUBA ENSG00000129474	0.29536	0.226122	0.245211	0.0372121	0.429389	0.934354	0.358342	0.128314	0.203162	0.528606
AK1 ENSG00000106992	2.06274	0.0286648	1.12053	1.91776	2.28314	0.00336403	0.190917	0.164419	0.0762798	0.0164933
AK2 ENSG00000004455	0.949248	3.11661	0.0915773	0.169902	1.0974	0.241218	9.26896	1.08589	4.23578	3.71226
AK3 ENSG00000147853	0.0225802	0.816401	0.215059	0.136418	0.341182	0.392533	0.111676	1.16603	0.393252	0.00589186
AK4 ENSG00000162433	0.00422021	0.0870001	0.0633992	0.0615397	0.129283	0.0670146	0.136892	0.230147	0.46783	0.00293464
AK5 ENSG00000154027	0.200453	0.0011072	0.0667653	0.0405296	0.014349	0.00442971	0.0250618	0.0756528	0.000321294	0.118417
AK6 ENSG00000085231	0.0497732	0.4903	0.419818	0.179224	0.549143	0.264527	0.117436	0.0113376	0.283181	0.382196
AK7 ENSG00000140057	0.0123603	0.00284122	4.55999e-05	0.0243434	0.104732	0.0646746	6.53788e-05	0.00597093	0.0106616	0.0509405
AK8 ENSG00000165695	0.379167	0.0108208	0.333882	0.146151	0.00195508	0.0239134	0.014924	0.0396238	0.0162496	0.000135872
AK9 ENSG00000155085	0.00828304	0.0169774	0.00123347	0.0153917	0.114186	0.222866	0.130471	0.355616	0.00647667	0.0360816
AKAP1 ENSG00000121057	3.8444	1.31895	0.00545594	0.782285	4.97499	0.869971	0.026026	1.54669	1.60875	1.20873
AKAP10 ENSG00000108599	0.0203342	0.437582	0.74014	0.0560695	1.59629	0.0064355	0.0507267	0.150833	0.582603	0.0333548
AKAP11 ENSG00000023516	0.118868	0.379026	0.272093	0.58094	0.101013	0.917709	0.0438976	0.298902	1.37328	0.126888
AKAP12 ENSG00000131016	0.199508	0.732688	0.0165186	0.233361	0.00328413	0.178986	2.30905	0.59813	0.0584191	0.0231437
AKAP13 ENSG00000170776	0.103065	0.342755	1.0682	2.88156	3.11523	2.56909	0.0238618	0.0498133	1.26625	0.489609
AKAP14 ENSG00000186471	0.0381339	0.00453139	0.00450113	0.0373341	0.0266902	0.0137567	0.00883846	0.0313105	0.0179425	0.0137605
AKAP17A ENSG00000197976	0.634967	1.17797	0.52621	0.805017	1.66253	0.11121	1.02364	0.355539	1.93066	0.238743
AKAP3 ENSG00000111254	0.255581	0.0280379	0.0156888	0.190289	0.0182004	0.0647862	0.0211084	0.22495	0.0483982	0.0150646
AKAP5 ENSG00000179841	0.343758	0.0493328	0.00277673	0.0249273	0.110696	0.00378043	0.000243278	0.00193383	0.0207612	0.0134412
AKAP6 ENSG00000151320	0.0105886	0.0312222	0.0567052	0.00578912	0.0289302	0.118637	0.0136613	0.0502599	0.029229	0.0111898
AKAP7 ENSG00000118507	0.0175542	0.0443546	0.310517	0.0909489	0.226113	0.0102958	0.0956747	0.0438488	0.0895895	0.0302798
AKAP8 ENSG00000105127	2.50554	3.39031	0.0275914	4.53856	0.864161	1.803	1.35358	3.91339	2.26955	0.00806197
AKAP8L ENSG00000011243	7.3553	2.95346	0.253526	0.696459	5.21332	0.467835	0.875319	1.15994	2.41815	0.846344
AKAP9 ENSG00000127914	0.0302003	0.201415	0.620013	0.710355	0.608229	0.301071	0.0120021	0.801727	0.51676	1.13241
AKIP1 ENSG00000166452	1.68825	0.324383	0.335443	1.87358	1.10475	0.604473	0.0705536	0.78919	0.585517	0.0710535
AKIRIN1 ENSG00000174574	0.0481586	1.70923	0.387573	1.0957	0.236676	0.935543	0.0106639	0.698529	1.14674	0.745284
AKIRIN2 ENSG00000135334	0.0455765	0.670438	0.0839695	2.8313	0.0147191	0.347962	0.194677	0.0645372	0.00146882	0.160832
AKNA ENSG00000106948	1.1321	0.05585	2.50761	0.174288	5.05461	0.0639786	3.93677	4.12556	0.0645342	2.49867
AKNAD1 ENSG00000162641	0.0195043	0.0202937	0.0511901	0.89982	0.0094293	0.0436444	0.00395716	0.00455948	0.0517708	0.000550388
AKR1A1 ENSG00000117448	5.40103	0.776619	5.59937	2.40933	2.57581	1.4553	0.911308	2.17585	2.52359	3.16965
AKR1B1 ENSG00000085662	7.42706	0.0853914	0.527724	11.6535	0.0633888	0.225375	0.750617	0.0483237	0.910922	0.0352595
AKR1C1 ENSG00000187134	0.910383	0.346552	3.4925	3.51214	0.365828	0.0175931	3.32408	0.101075	0.0702623	0.0498605
AKR1C2 ENSG00000151632	4.61339	3.78757	2.77965	3.27496	0.0731163	0.665688	0.419695	0.0354352	0.0787712	1.11437
AKR1C3 ENSG00000196139	0.300967	1.00709	1.81147	0.958159	0.0763033	0.177047	0.183579	0.111858	0.0260678	0.0166638
AKR1C4 ENSG00000198610	0.000753686	0.0282823	0.0252343	0.00610456	0.00708743	0.0362257	0.0626337	0.00417085	0.00153931	0.0306172
AKR1D1 ENSG00000122787	0.051803	0.00680922	0.0414949	0.0265883	0.0126342	0.0962098	0.00390294	0.017984	0.00972278	0.0561732
AKR1E2 ENSG00000165568	0.0538801	0.0073453	0.0227265	0.110617	0.0486758	0.0281783	0.0252392	0.0984549	0.0660555	0.156437
AKR7A2 ENSG00000053371	16.6841	1.85005	5.2322	1.16329	3.53748	0.624988	2.14698	0.786835	1.63311	4.0911
AKR7A3 ENSG00000162482	0.0417881	0.00133632	0.0534849	0.465254	0.00639052	0.00535574	0.00674855	0.0133486	0.00437292	0.0208513
AKR7L ENSG00000211454	0.0167783	0.0229978	0.0216352	0.0127403	0.0348247	0.000784273	0.0219002	0.0290356	0.103354	0.00612827
AKT1 ENSG00000142208	3.05391	3.97459	1.47665	5.3834	7.56263	10.8381	0.065013	1.84109	3.3913	4.13348
AKT1S1 ENSG00000204673	2.86578	1.90798	5.10781	0.429121	3.66678	1.26276	0.00485615	0.361815	2.19506	0.907387
AKT2 ENSG00000105221	4.30624	2.18441	0.446834	0.977601	8.98102	1.03654	3.0013	3.72751	0.558762	3.42039
AKT3 ENSG00000117020	0.373665	0.131158	5.9489	1.05027	0.539689	1.14345	0.144442	0.00208136	0.261735	0.00597049
AKTIP ENSG00000166971	0.032164	0.107197	0.0182049	0.9775	0.0567778	0.0982854	0.0880569	1.26928	0.234549	0.0267825
AL023806.1 ENSG00000280184	0.00697307	0.00773275	0.0193322	0.00152656	0.0354123	0.026084	0.0603344	0.0221236	0.0497557	0.0657633
AL049794.1 ENSG00000280240	0.0794615	0.00109165	0.00751699	0.0385778	0.19302	0.000980649	0.0432698	0.0216417	0.00771629	0.0183176
AL133475.1 ENSG00000281602	0.0809635	0.00316727	0.00314737	0.0300958	0.0185205	0.00225085	0.00254943	0.00458799	0.00177964	0.000714212
AL356053.1 ENSG00000150076	0.0807624	0.0187694	0.0340444	0.024946	0.0452488	0.00309824	0.0825817	0.0186728	0.00528603	0.0259827
AL358852.1 ENSG00000278899	0.00156311	0.00291143	0.00184895	0.0252093	0.0225985	0.0530654	0.0553277	0.00429961	0.0172704	0.160893
AL365181.1 ENSG00000280316	0.0970425	0.0225386	0.0184938	0.0402233	0.0238703	0.0283184	0.198189	0.0967579	0.00266526	0.0904744
AL513523.2 ENSG00000279767	0.600237	0.0984012	0.0195126	0.731329	0.214878	0.218755	0.0933663	0.237441	0.177149	0.116652
AL589743.1 ENSG00000279508	0.0123203	0.000823385	0.00143431	0.209368	1.724	0.198117	0.0291822	0.127875	0.0790186	0.582322
ALAD ENSG00000148218	1.26246	1.66802	0.00521576	1.37857	0.23263	0.115374	0.0536961	0.336359	1.21736	0.713238
ALAS1 ENSG00000023330	0.0593581	1.21517	0.0476192	2.11226	0.965169	1.05853	1.08218	1.51637	2.59275	0.296879
ALAS2 ENSG00000158578	0.0139074	0.0254345	0.00467009	2.92511e-07	0.054623	0.0132288	0.060129	0.0262819	0.0737843	0.00012618
ALB ENSG00000163631	0.00189561	0.0222112	0.0357774	0.00394833	0.047405	0.00404618	0.0873553	0.010612	0.000432766	0.0382984
ALCAM ENSG00000170017	0.159699	1.36833	0.153141	0.0313879	0.30096	0.407721	0.970438	1.00371	0.0364923	0.123722
ALDH16A1 ENSG00000161618	0.458418	0.747064	3.70179	1.28709	0.218135	0.278867	0.167845	0.686279	0.156755	0.61415
ALDH18A1 ENSG00000059573	0.0465054	0.267029	2.85541	0.188472	1.79932	1.38256	2.20287	0.0317553	3.52135	0.214778
ALDH1A1 ENSG00000165092	0.00282923	0.412712	0.59351	6.29159	0.0840727	0.0262626	0.317786	0.31456	0.020286	0.195988
ALDH1A2 ENSG00000128918	2.81049	1.34075	0.0761024	4.0874	0.329819	2.02271	0.203168	0.113083	0.00752581	1.14981
ALDH1A3 ENSG00000184254	0.0950301	5.95274	0.114659	0.0459514	1.15414	3.31055	0.0463511	0.00550653	1.12054	0.535843
ALDH1B1 ENSG00000137124	14.0858	0.049483	1.07822	0.486799	0.182667	0.168522	0.0465065	0.0231707	0.86582	0.0372646
ALDH1L1 ENSG00000144908	1.90131	2.00825	5.13347	4.10222	0.410521	1.018	0.030968	0.010648	0.0127943	0.306976
ALDH1L2 ENSG00000136010	0.624393	0.344154	0.171772	0.907447	0.0763897	0.00864686	0.00867855	0.0975918	1.69263e-06	0.204671
ALDH3A1 ENSG00000108602	0.0589744	0.0150752	0.0228686	0.0366581	0.138588	0.0343198	0.118944	0.315171	0.258905	0.0235309
ALDH3A2 ENSG00000072210	5.44277	0.00881624	1.29882	0.114779	2.96667	3.11361	1.49613	0.178866	0.711857	3.55083
ALDH3B1 ENSG00000006534	2.70699	0.358634	1.28752	1.94226	0.0299164	0.0696725	0.0561992	0.228126	0.353057	0.446378
ALDH3B2 ENSG00000132746	0.237151	1.21308	0.178571	0.0876331	0.0830344	0.403259	0.204437	0.363931	0.00751996	1.231
ALDH4A1 ENSG00000159423	0.280807	0.636247	5.59789	0.0782839	1.50912	0.0216727	0.669916	0.220745	1.75508	0.0320792
ALDH5A1 ENSG00000112294	0.100763	0.172659	0.0456312	0.0635517	0.380113	0.294691	0.117468	0.273296	0.0859658	0.0407314
ALDH6A1 ENSG00000119711	0.417863	0.149635	0.0850664	0.665394	2.88684	0.29319	0.219878	0.0821313	1.45981	0.103164
ALDH7A1 ENSG00000164904	0.0508808	0.252234	0.0152354	4.61842	2.04582	1.02052	1.10875	0.641196	1.38712	1.19915
ALDH9A1 ENSG00000143149	0.763158	0.570973	0.403356	0.331609	0.034995	0.099332	0.590284	1.48421	1.02905	1.39938
ALDOA ENSG00000149925	24.5043	11.098	9.73501	5.66427	4.6035	3.19212	1.25546	1.5764	2.60203	2.3498
ALDOC ENSG00000109107	4.46598	1.12797	0.00244042	0.291231	3.86685	0.345871	0.846052	1.52878	0.455744	0.165836
ALG1 ENSG00000033011	2.41624	0.299472	0.003445	0.713344	1.6038	0.361722	0.878077	0.220755	0.0212333	0.0622183
ALG10 ENSG00000139133	0.355627	0.0594462	0.0274653	0.138719	0.0641739	0.0220242	0.0197553	0.159425	0.0504423	0.0525393
ALG10B ENSG00000175548	0.0230675	0.0386323	0.0217726	0.00194883	0.286765	0.0273132	0.0129537	0.122037	0.0204702	0.00314504
ALG11 ENSG00000253710	0.0485293	0.00581305	0.00231286	0.0274988	0.037667	0.0150372	0.00427889	0.00514812	0.00212145	3.70432e-05
ALG12 ENSG00000182858	0.557589	0.622437	5.3147	0.0888337	0.681737	0.448149	0.267437	0.825855	0.201454	0.609532
ALG13 ENSG00000101901	0.0014015	0.721027	0.372962	0.0736266	0.0431987	0.108817	0.475457	0.618415	1.53067	0.112897
ALG14 ENSG00000172339	1.29651	3.53974e-05	0.104924	0.203925	0.0071773	1.16231	0.011428	0.0575765	0.0449681	0.115203
ALG1L ENSG00000189366	0.464408	0.234855	0.0309573	0.0572553	0.312674	0.115613	0.144335	0.0853227	0.0617137	0.0350274
ALG1L2 ENSG00000251287	0.000133261	0.0149356	0.036553	0.0429463	0.00291607	0.00664489	0.000361422	0.0552511	0.0528451	0.0515944
ALG2 ENSG00000119523	0.00281127	0.375865	0.342541	0.000829067	0.0620612	0.532011	0.229464	0.717784	0.35394	0.202832
ALG3 ENSG00000214160	0.718038	0.766526	3.2482	1.43795	1.89133	0.075893	0.475477	1.79927	1.00176	0.147067
ALG5 ENSG00000120697	0.277343	0.101137	0.957581	0.317263	0.0036514	0.0120884	0.0992642	0.0538388	0.0239018	0.0161991
ALG6 ENSG00000088035	0.049677	0.106229	0.0218362	0.205269	0.121798	0.0153987	2.96135e-14	0.0632132	0.0127691	0.0136399
ALG8 ENSG00000159063	0.246146	0.333507	0.632282	0.00768403	0.196429	0.0137224	0.760697	0.46295	0.416984	0.00743177
ALG9 ENSG00000086848	0.113222	0.0111995	0.0172768	0.000491146	0.902583	0.0661982	0.0395445	0.070148	0.0122475	0.204782
ALK ENSG00000171094	0.0399144	0.0206452	0.00682563	0.0147581	0.00851781	0.00468848	0.0410783	0.00436147	0.0198147	0.132414
ALKBH1 ENSG00000100601	0.00547456	0.000644962	0.111254	0.012293	0.0201861	0.00121549	0.201714	0.0443597	0.0298843	0.010334
ALKBH2 ENSG00000189046	0.0389554	0.0192431	0.0132944	0.0876718	0.0969695	0.237248	4.46568	0.0435469	0.538827	0.0876833
ALKBH3 ENSG00000166199	1.49691	0.411139	0.321904	3.1763	1.20854	1.07515	0.45362	0.397781	0.0299757	0.0873305
ALKBH4 ENSG00000160993	0.0161764	0.306592	2.41129	1.25953	0.917187	0.564503	0.068532	0.204174	0.745086	0.0442279
ALKBH5 ENSG00000091542	3.34588	1.65105	0.375692	4.73313	2.46896	1.32906	2.53162	0.103626	0.98049	3.11615
ALKBH6 ENSG00000239382	0.231171	0.00408914	1.43515	0.980689	0.13262	0.404041	0.692943	0.297124	0.0439888	0.429939
ALKBH7 ENSG00000125652	2.93531	0.00187629	11.3962	2.6152	3.47829	1.17445	0.124334	0.133842	0.966846	0.0825513
ALKBH8 ENSG00000137760	0.08712	0.0805994	0.00636961	0.000413949	0.0183655	0.00660173	0.000343031	0.000162525	0.111419	0.0510878
ALLC ENSG00000151360	0.0300593	0.00969683	0.0665368	0.00569851	0.00176569	0.0464604	0.0339646	0.0187428	0.00154409	0.00958515
ALMS1 ENSG00000116127	0.41345	0.202664	0.0100408	0.683258	0.0393946	0.0164835	0.0966557	0.045565	0.0253236	0.0543403
ALOX12 ENSG00000108839	0.00656114	0.0309421	0.0258797	0.0634377	0.00646618	0.0171364	0.0394814	0.00955258	0.0575314	0.0212926
ALOX12B ENSG00000179477	0.0136406	0.0374923	0.0202577	0.00202169	0.0310372	0.00333456	0.154707	0.0202136	0.146021	0.0160737
ALOX15 ENSG00000161905	0.0192304	0.0190543	0.0146754	0.0985741	0.0214452	0.0306752	0.00634106	0.0203006	0.00238923	0.00592967
ALOX15B ENSG00000179593	0.0066992	0.254517	1.29	0.0278776	2.90734	0.229294	0.11871	0.843678	2.24605	0.121879
ALOX5 ENSG00000012779	0.112699	1.16417	0.0158729	0.0157876	0.0805652	0.646651	0.00205712	1.65249	0.0191403	0.873528
ALOX5AP ENSG00000132965	0.164509	0.384069	0.0773493	0.439437	1.1598	0.220474	0.1436	0.123399	0.575814	0.913391
ALOXE3 ENSG00000179148	0.0171615	0.0173863	0.0649028	0.00810679	0.0292547	0.0267042	0.000176279	0.0650623	0.00686521	0.0185449
ALPK1 ENSG00000073331	0.0243505	0.342714	0.0462971	0.00564345	0.142015	0.663127	0.0665213	0.0606601	0.0302273	0.725124
ALPK2 ENSG00000198796	0.0332694	0.000135522	0.0276189	0.0127957	0.0418283	0.00950983	0.00829088	0.0427679	0.00734528	0.0197149
ALPK3 ENSG00000136383	0.866706	0.0466296	0.21306	0.0850785	0.437333	0.0751608	0.131726	0.0534066	0.018399	0.0365488
ALPL ENSG00000162551	0.0993295	0.0702361	0.868869	0.0366919	0.203637	0.242096	0.338628	0.0331692	0.00612478	0.0343567
ALS2 ENSG00000003393	0.00587816	0.0742133	0.00488055	0.00154429	0.00239646	0.13991	0.000265642	0.086144	0.0917995	0.147661
ALS2CL ENSG00000178038	0.953116	2.26644	3.64061	2.58039	0.101354	2.02393	2.65005	0.70517	0.0105466	1.55597
ALS2CR11 ENSG00000155754	0.0746982	0.0110007	0.0229609	0.02693	0.0324944	0.00758369	0.012809	0.021783	0.020349	0.0312258
ALS2CR12 ENSG00000155749	0.00513772	0.0517905	0.0135052	0.137519	0.037152	0.0318989	0.00457304	0.191057	0.00383931	0.0148402
ALX1 ENSG00000180318	0.000598628	0.00119472	0.0345401	1.63188e-05	0.0100879	0.00170711	0.0559652	0.00470285	0.0371827	0.0242962
ALX3 ENSG00000156150	0.0204535	0.016397	0.0142911	0.0463854	0.0557259	0.0462036	0.0921778	0.0473692	0.0106625	0.0497238
ALYREF ENSG00000183684	0.0114302	1.19353	0.386218	0.243753	0.67302	1.51945	0.0542458	0.35554	0.477841	0.000282902
AMACR ENSG00000242110	1.40328	0.010818	0.173432	0.67223	1.65366	0.059751	0.351855	1.02563	0.415833	0.169753
AMBN ENSG00000178522	0.00801785	0.00297938	0.0169261	0.0124519	0.000821956	0.000165598	0.0238822	0.033758	0.00668084	0.00912531
AMBP ENSG00000106927	0.077623	0.00291691	0.000477361	0.000511403	0.0108856	0.164251	0.0740812	0.105137	0.00564248	0.000983565
AMBRA1 ENSG00000110497	0.892726	0.396982	0.0267373	0.0650429	2.23432	0.379816	0.0130351	0.0991246	0.446294	1.26653
AMD1 ENSG00000123505	0.0958865	1.82059	0.111773	0.00538044	0.710718	1.18969	0.0680809	0.383355	0.960005	1.32585
AMDHD1 ENSG00000139344	0.0472959	0.00507032	6.43162e-05	0.0609321	0.0562895	0.00996534	0.000231446	0.0166771	0.000468352	0.00892749
AMDHD2 ENSG00000162066	0.308914	0.401712	0.253397	1.19256	0.819933	0.2298	0.478628	0.26791	0.861088	0.804782
AMER1 ENSG00000184675	0.140738	0.0473768	0.0452454	1.32639	0.148073	0.0319118	0.0566956	0.0201993	0.023678	0.643508
AMER3 ENSG00000178171	0.0871969	0.00218666	0.00243389	0.024513	0.0820895	0.0488444	0.00303138	0.0553842	0.0204969	0.0342092
AMFR ENSG00000159461	2.17211	0.116916	4.34664	0.00836642	0.0308115	1.53969	0.0191882	0.32952	0.644777	0.134823
AMH ENSG00000104899	0.0539353	0.0100967	0.148757	0.0773139	0.0799347	0.0125411	0.000701405	0.141228	0.066066	0.00546037
AMHR2 ENSG00000135409	0.0481318	0.014822	0.0636815	0.0439504	0.0188172	0.00366447	0.00986853	0.0226242	0.00409134	0.000927675
AMIGO1 ENSG00000181754	0.0248055	0.0632405	0.129429	3.1116	0.844334	0.0224689	0.476835	0.0880207	0.533161	0.0610866
AMIGO2 ENSG00000139211	0.0681482	1.22121	0.141681	0.189601	0.0403471	0.342417	0.00396417	0.137687	1.04638	0.0178526
AMIGO3 ENSG00000176020	0.00945142	0.0096533	0.140381	0.00232644	0.0659167	0.00476046	0.0340119	0.0801314	0.0282415	0.0780595
AMMECR1 ENSG00000101935	0.000711685	0.167938	0.00750251	0.0214547	0.0121696	0.155385	0.0307442	0.0233753	0.0690877	0.0282866
AMMECR1L ENSG00000144233	0.0295415	0.143832	0.936453	0.0874695	0.175751	1.45209	0.0157792	0.0828118	0.480757	0.000952463
AMN ENSG00000166126	0.442274	0.0689154	0.553184	0.0396875	0.689817	0.904163	0.437392	0.683092	0.00493659	0.580719
AMN1 ENSG00000151743	0.155128	0.222928	0.138965	0.216138	0.0530113	0.00061692	0.0576068	0.0793542	0.0308357	0.0072525
AMOT ENSG00000126016	0.0526552	0.318039	0.244263	1.90159	0.000345294	0.0141176	0.167566	0.270751	0.0581576	0.0700962
AMOTL1 ENSG00000166025	2.22057	0.0185801	0.0308729	2.09597	4.58859	0.407138	3.05148	0.0237225	2.00459	0.732384
AMOTL2 ENSG00000114019	0.179676	1.66616	0.607172	2.22302	0.00316196	1.08892	0.505675	0.412211	0.00604829	0.0912997
AMPD1 ENSG00000116748	0.0824512	0.0128629	1.11371	0.0089868	0.128415	0.501031	0.0449936	0.0183927	0.00789942	0.00244474
AMPD2 ENSG00000116337	12.6971	0.243778	0.394447	1.0862	2.64622	0.46039	1.29815	0.130757	0.000528178	0.43885
AMPD3 ENSG00000133805	0.0912631	0.0978726	0.0429314	0.615922	0.00440696	0.00976401	0.105636	0.146261	0.0518331	0.00165005
AMPH ENSG00000078053	0.00206876	0.0167053	0.0198996	0.00307484	0.0259857	0.0274729	0.0374843	0.0398535	0.0237594	0.0509909
AMT ENSG00000145020	0.309865	0.0833069	0.0105409	0.150041	0.0287547	0.0150095	0.00253552	0.144851	0.044418	0.0152695
AMTN ENSG00000187689	0.0194644	0.065673	0.0139615	0.0851406	0.011077	0.0265998	0.00358947	0.00334376	0.00802598	0.00755297
AMY1A ENSG00000237763	0.0183903	0.135937	0.31986	0.0225623	0.0303291	0.0110592	0.301129	0.0367697	0.243213	0.00132956
AMY1B ENSG00000174876	0.148456	0.0300832	0.0337282	0.0149471	0.0346126	0.0420458	0.0943661	0.0862843	0.188292	0.0301224
AMY1C ENSG00000187733	0.280446	0.00418954	0.112387	0.0875152	0.00435787	0.0441546	0.017016	0.0540368	0.0936925	0.0110234
AMY2B ENSG00000240038	0.254674	0.965668	0.561436	0.15603	0.0094613	1.02608	0.40503	0.670821	0.00583323	0.0197835
AMZ1 ENSG00000174945	0.030849	0.0134482	0.00535294	0.0474747	0.0809659	0.00676062	0.0275207	0.0397576	0.000124765	0.0357316
AMZ2 ENSG00000196704	0.00333373	0.010637	1.03683	0.0307881	0.586802	0.676943	0.138931	0.00507471	1.10974	0.14124
ANAPC1 ENSG00000153107	0.054167	0.786534	0.54564	0.699198	1.05321	0.0698714	0.31548	1.35629	0.355844	0.141567
ANAPC10 ENSG00000164162	0.0035693	0.00102547	0.0432511	0.0264519	0.00546599	0.0241627	0.0155101	0.0917194	0.0873838	0.00285562
ANAPC11 ENSG00000141552	12.0236	2.16569	7.64565	8.07119	7.63897	3.0605	1.8055	1.18512	1.25027	3.45546
ANAPC13 ENSG00000129055	0.338537	0.0743104	0.0128351	0.214859	0.0359591	0.179015	0.0630343	0.68751	0.642611	0.0477017
ANAPC15 ENSG00000110200	0.0317928	0.333522	9.71933	0.106419	3.25354	2.43243	0.220046	0.590787	0.0114631	1.52037
ANAPC16 ENSG00000166295	0.776974	4.5658	0.4576	11.365	3.15784	3.57623	4.54781	1.83128	2.65517	2.86272
ANAPC2 ENSG00000176248	0.860965	0.665521	5.94168	0.397035	0.40013	0.112472	0.431414	1.15152	1.26473	0.0907605
ANAPC4 ENSG00000053900	0.376553	0.210816	0.0762071	0.639667	0.135908	0.0240928	0.0343807	1.07849	0.0881665	0.493337
ANAPC5 ENSG00000089053	0.253925	0.540539	1.4551	0.466306	2.17814	2.64814	8.82554	2.45582	0.831981	0.736197
ANAPC7 ENSG00000196510	7.40212	0.00932581	5.05284	3.43868	0.315825	0.717828	0.533945	1.78573	1.97944	0.761197
ANG ENSG00000214274	1.12905	1.15603	0.505837	0.144538	0.194247	2.24119	0.325982	3.29727	1.71778	0.120367
ANGEL1 ENSG00000013523	0.561802	0.00391335	1.17637	2.37771	0.0497748	0.188779	1.67851	0.0353537	0.0495005	0.153886
ANGEL2 ENSG00000174606	0.0453353	0.112481	0.302407	0.11228	0.184328	0.0169349	0.0177023	0.150292	0.887149	0.219973
ANGPT1 ENSG00000154188	1.01703	0.012792	0.147687	0.609041	0.0469689	0.0510601	0.00992834	0.015447	0.0956296	0.775377
ANGPT2 ENSG00000091879	0.420181	0.0220423	0.10257	0.200614	0.0545109	0.0751262	0.11755	0.0012583	0.0205418	0.0752407
ANGPT4 ENSG00000101280	0.00334409	0.0547125	0.0725091	0.0117157	0.0185272	0.0849411	0.0866244	0.126904	0.0405778	0.00919001
ANGPTL1 ENSG00000116194	0.18168	0.0336265	0.0137293	0.208178	0.000540742	0.0127118	0.0604442	0.0507347	0.034008	0.0168064
ANGPTL2 ENSG00000136859	6.44358	0.344196	1.41583	10.4864	0.329019	0.382196	0.210819	3.76685e-07	0.210097	0.0539645
ANGPTL3 ENSG00000132855	0.00647322	0.055058	0.00328537	0.0332647	0.0184262	1.52999e-05	2.25769e-08	0.072035	0.0310393	0.0152042
ANGPTL4 ENSG00000167772	0.721726	5.30107	11.322	0.256016	0.0314221	0.0473113	2.25258	0.117263	0.177888	0.604521
ANGPTL6 ENSG00000130812	0.0504883	0.000662819	0.260607	0.0659399	0.0188985	0.189871	0.0784877	0.0193521	0.0231379	0.0144858
ANGPTL7 ENSG00000171819	0.0130719	0.0255458	0.0312593	0.00626343	0.0387017	0.00304776	0.0109528	0.0299997	0.00374637	0.00405113
ANGPTL8 ENSG00000130173	0.013288	0.00634299	0.0522419	0.0302522	0.0437889	0.0224155	3.85003e-05	0.0331455	0.0753631	0.00136314
ANK1 ENSG00000029534	0.0502694	0.507531	0.043092	0.00158806	0.00902232	0.024695	0.150077	0.00522582	0.0788551	0.0171271
ANK2 ENSG00000145362	0.194877	0.0690721	0.00687848	0.094683	0.190011	0.003997	0.526763	0.135857	0.051505	0.00328354
ANK3 ENSG00000151150	0.00270498	0.0430995	0.622718	0.122817	0.0689052	1.42034	0.135752	0.379798	0.135629	1.75873
ANKAR ENSG00000151687	0.256583	0.0618334	0.0648555	0.0738615	0.0151982	0.0432798	0.086185	0.019028	0.020077	0.108851
ANKDD1A ENSG00000166839	0.0699244	0.312439	0.356424	0.235118	0.138618	0.0188934	0.000543655	0.0378141	0.0426148	0.0604729
ANKDD1B ENSG00000189045	0.0503157	0.205483	0.148761	0.338355	0.0389721	0.00648783	0.00844963	0.0047367	0.0371611	0.0237629
ANKEF1 ENSG00000132623	0.00929922	5.54656e-05	0.057497	0.0190529	0.489437	0.109191	0.002638	0.0483325	0.176823	0.30564
ANKFN1 ENSG00000153930	0.133433	0.103968	0.00175541	0.0347551	0.00165338	0.00970845	0.104909	0.102645	0.00235299	0.0117086
ANKFY1 ENSG00000185722	0.26005	1.89226	1.33464	0.517002	1.82252	0.534335	0.197897	0.405254	1.84487	2.01573
ANKH ENSG00000154122	0.543714	0.278945	0.0376619	0.973427	2.68588	0.797843	0.656982	2.50747	2.40584	0.758337
ANKHD1 ENSG00000131503	0.0285666	0.154409	0.462784	0.0083635	0.0789687	0.79284	0.0236357	0.182259	0.597907	0.112051
ANKHD1-EIF4EBP3 ENSG00000254996	0.0992947	0.00674006	0.0119496	0.00970371	0.0909797	0.0544916	0.0248479	0.0189533	0.00220768	0.0508584
ANKIB1 ENSG00000001629	0.053068	0.357977	0.107387	0.148518	0.167966	0.00692953	0.145973	0.173135	0.0301459	0.370364
ANKK1 ENSG00000170209	0.0804921	0.0626547	0.0730043	0.0201772	0.051597	0.0773178	6.76532e-05	0.0209363	0.0784038	0.053098
ANKLE1 ENSG00000160117	0.0174511	0.0111693	0.0114444	0.168721	0.0650144	0.103124	0.0207018	0.0186116	0.0293648	7.75529e-05
ANKLE2 ENSG00000176915	0.232328	3.00981	1.80546	0.678178	3.67993	2.75604	0.453582	1.20582	1.06579	0.191474
ANKMY1 ENSG00000144504	1.10931	0.864977	0.134873	0.0105518	1.90935	0.603623	0.119981	0.351436	0.0876461	2.06071
ANKMY2 ENSG00000106524	0.475158	0.199398	0.0105246	0.18518	0.0231251	0.0155432	0.0194952	0.0675555	0.0494215	0.460019
ANKRA2 ENSG00000164331	0.587487	0.420165	0.57252	0.164748	0.00431545	0.0202116	0.263978	0.432716	0.153632	0.18041
ANKRD1 ENSG00000148677	0.208105	0.00603429	0.0161819	0.000747805	0.0422566	0.00899398	0.010322	0.35418	0.0313124	0.0128391
ANKRD10 ENSG00000088448	0.00251454	4.13324	0.01201	0.635287	0.487633	9.46639	0.656462	0.108066	1.86151	2.39065
ANKRD11 ENSG00000167522	0.495093	0.48994	2.90877	1.76529	3.48137	1.26562	0.0399176	1.76651	0.47921	2.64383
ANKRD12 ENSG00000101745	0.0770693	0.199297	0.154166	0.239122	0.00312684	0.546191	0.264829	0.347872	0.410604	0.373222
ANKRD13A ENSG00000076513	0.257047	0.00769583	0.471679	0.345692	0.00860798	0.653255	0.0617264	0.397388	0.256194	0.392327
ANKRD13B ENSG00000198720	0.375917	0.257829	0.732646	0.787559	0.0036886	0.000680002	0.00776324	0.0046046	0.0123826	0.299361
ANKRD13C ENSG00000118454	0.151977	0.0794586	0.365375	0.017037	1.2746	0.0203494	0.0477222	0.0365732	0.149568	0.139216
ANKRD13D ENSG00000172932	2.91767	0.639901	1.09849	0.705793	0.294776	1.1667	4.30164	3.06336	0.277152	0.695985
ANKRD16 ENSG00000134461	0.440833	0.203433	2.25602	0.188321	0.520205	0.326718	0.0159726	0.643768	0.0682737	0.600164
ANKRD17 ENSG00000132466	8.04173e-05	0.129407	0.019935	0.0972659	0.433098	0.00064059	0.704345	0.260498	0.175089	0.49254
ANKRD18A ENSG00000180071	0.394049	0.0912461	0.0510864	0.928855	0.027342	0.0430789	0.0403179	0.0315883	0.0200928	1.63292e-05
ANKRD18B ENSG00000230453	0.00106355	0.0187665	0.130116	0.00410112	0.0227704	0.0286575	0.0737329	0.00111606	0.0162017	0.00890099
ANKRD2 ENSG00000165887	0.0066126	0.0208643	0.00205215	0.0211074	0.000173479	0.0104354	0.0292679	0.271833	0.00669615	3.10832e-06
ANKRD20A1 ENSG00000260691	0.0252723	0.0360246	0.00270368	0.00189365	0.00604015	0.0928942	0.0197635	0.0186073	0.0129597	0.000158753
ANKRD20A2 ENSG00000183148	0.105802	0.0061	0.0082203	0.00927288	0.0222532	0.000613985	0.015251	0.0024828	0.0284952	0.00443711
ANKRD20A3 ENSG00000276203	0.0112365	0.0135826	0.0524155	0.000399649	0.0481475	5.85517e-05	0.000581616	0.00553245	0.0168342	0.00427813
ANKRD20A4 ENSG00000172014	0.000390792	0.00432678	0.000409444	0.00542804	0.0108571	0.00227024	0.0123941	0.000569166	0.0186708	0.0500184
ANKRD22 ENSG00000152766	0.104518	0.789369	0.00489829	0.0894645	0.0227612	0.0267472	0.00147684	0.0387004	0.025828	0.0282626
ANKRD23 ENSG00000163126	0.0490611	0.0276242	0.609391	2.35862	0.675006	0.0209513	0.0577092	0.691026	0.132118	0.187541
ANKRD24 ENSG00000089847	0.3026	0.0460727	0.208783	0.0918347	0.197911	0.0257025	0.0751702	0.0431367	0.0427306	0.100735
ANKRD26 ENSG00000107890	0.0887304	0.0145936	0.0901738	0.385708	0.0396965	0.10715	0.0139079	0.0273933	0.0519398	0.167289
ANKRD27 ENSG00000105186	0.00598016	0.0553386	0.0217817	0.206883	0.0392885	0.779085	0.0221853	0.530115	0.0942217	0.30036
ANKRD28 ENSG00000206560	0.0454838	0.0109252	0.0164307	0.110156	0.0397358	0.000766039	0.501773	0.195678	0.00855994	0.0034186
ANKRD29 ENSG00000154065	0.783775	0.591935	0.0467903	0.0115668	0.00120463	0.00677195	0.0194142	0.0875422	0.0324989	0.0831884
ANKRD30A ENSG00000148513	0.00900403	0.00191309	0.15343	0.0559698	0.0459131	0.00800059	0.0611212	0.0165758	0.0160812	0.0213341
ANKRD30BL ENSG00000163046	0.0493176	0.0117252	0.058497	0.0819167	0.0522088	0.0093599	0.0055207	0.00818959	0.0218578	0.0101487
ANKRD31 ENSG00000145700	0.0050001	0.0492238	0.00431272	0.043843	0.120781	0.00406803	0.0272214	0.0278348	0.00504004	0.0294093
ANKRD33 ENSG00000167612	0.042287	0.0283008	0.0760114	0.102194	0.0100697	0.0167316	0.000144414	0.039581	0.00281427	5.70947e-07
ANKRD33B ENSG00000164236	0.631377	0.0281259	0.0424557	0.594776	0.0629621	0.00233375	0.023349	0.12363	0.0110238	0.0238191
ANKRD34A ENSG00000272031	0.353805	0.0270126	0.0403316	0.150161	0.148894	0.257455	0.147333	0.00194898	0.00807019	0.0192882
ANKRD34B ENSG00000189127	0.0118933	0.00971568	0.0785713	0.0120309	0.0491156	0.00131968	0.0273954	0.0107129	0.013611	0.00217104
ANKRD35 ENSG00000198483	3.86601	0.219303	1.03278	0.655667	0.218463	0.94342	0.000398579	0.000582083	0.0556136	0.333881
ANKRD36 ENSG00000135976	0.180681	0.105419	0.806684	0.0238871	0.0302624	0.0794993	0.0226465	0.044177	0.00560152	0.00494003
ANKRD36B ENSG00000196912	0.659992	0.148175	0.439159	0.136501	0.0723027	0.763175	0.0433745	0.0496878	0.0754842	0.240701
ANKRD36C ENSG00000174501	0.427469	0.15687	0.0571563	0.0613338	0.173213	0.000145215	0.103492	0.282114	0.0331041	0.0766194
ANKRD37 ENSG00000186352	0.0106108	0.0090044	0.0972147	0.000611884	0.424102	1.99078	0.928527	0.00141082	0.729366	4.10329
ANKRD39 ENSG00000213337	0.103181	0.168595	2.56608	0.810665	0.266326	0.150429	0.0022886	0.0785695	0.0592476	0.604253
ANKRD40 ENSG00000154945	0.204158	0.829638	0.814886	1.9276	0.490153	4.21621	1.00696	0.0904375	0.307876	0.473213
ANKRD42 ENSG00000137494	0.0599192	0.0620742	0.0304973	0.291107	0.0810966	0.192448	0.0778889	0.106164	0.0154916	0.218127
ANKRD44 ENSG00000065413	0.0192074	0.0137134	0.0709817	0.0211729	0.0181356	0.000939564	0.0378054	0.0473273	0.487108	0.0370287
ANKRD45 ENSG00000183831	0.543461	0.036884	0.00334982	0.0148964	0.0791633	0.00779989	0.0403485	0.0315932	0.00098891	0.00228547
ANKRD46 ENSG00000186106	0.0416817	0.132561	0.145675	1.097	0.561485	0.310217	0.00147121	0.228137	0.00794787	0.0156593
ANKRD49 ENSG00000168876	0.0084067	0.0139743	0.0340703	0.234019	0.15013	0.0191867	0.0667579	0.00416609	0.0130263	0.000936533
ANKRD50 ENSG00000151458	0.0863463	0.57664	0.0296625	0.0286426	0.0407308	0.174839	0.044336	0.158132	0.0187623	0.437963
ANKRD52 ENSG00000139645	2.99179e-05	2.44907	0.459238	1.51591	2.94715	0.415419	0.151808	0.701218	1.67946	0.42517
ANKRD53 ENSG00000144031	0.171481	0.082358	0.214943	0.283954	0.00402149	0.0493098	0.0517663	0.112404	0.00472886	0.00154869
ANKRD54 ENSG00000100124	0.0493184	0.886807	0.246898	3.05687	0.0268758	0.941762	0.0107734	1.50306	1.81588	1.40332
ANKRD6 ENSG00000135299	0.141336	0.0811299	0.123224	0.0320653	0.0317195	0.0608554	0.445967	0.148699	0.00354141	0.641337
ANKRD62 ENSG00000181626	0.0166189	0.000127598	0.0832234	0.0177644	0.00113851	0.0606484	4.74289e-05	4.94559e-05	0.00760533	0.0278266
ANKRD65 ENSG00000235098	0.25227	0.271301	2.0588	0.855023	1.25877	0.0224744	0.000940368	0.0763663	0.247736	0.474959
ANKRD7 ENSG00000106013	0.120251	0.0119002	0.0197544	0.151085	0.0365479	0.0126596	0.00369175	0.00390233	0.00384754	0.00107833
ANKRD9 ENSG00000156381	0.821325	1.57811	0.314205	0.0997837	0.0831025	0.318403	0.157114	3.57939	0.549528	1.54754
ANKS1A ENSG00000064999	0.227677	0.0173514	0.248528	0.00211922	0.0797636	0.00366496	0.124315	0.563094	0.332762	0.749102
ANKS1B ENSG00000185046	0.309896	0.00492871	0.055585	0.0204159	0.119712	0.0966328	0.103392	0.268004	0.0224225	0.00980056
ANKS3 ENSG00000168096	1.03752	0.0173553	0.435676	0.250592	1.94993	0.0100873	2.28828	1.54315	0.151926	0.145387
ANKS6 ENSG00000165138	0.14578	0.0482379	1.2877	1.08794	0.00923204	0.0515905	1.17541	0.0478825	0.0991505	0.0109587
ANKUB1 ENSG00000206199	0.0544568	0.0106574	0.0733393	0.0348278	0.0364672	0.0224472	0.0873153	0.0228568	0.000140273	0.0309159
ANKZF1 ENSG00000163516	1.06145	0.297432	3.47265	1.31591	1.11805	0.000505933	1.56196	3.06101	0.0631093	0.884196
ANLN ENSG00000011426	0.000210445	0.0195157	0.0223382	0.00858458	0.136491	0.0239637	0.115086	0.0190944	0.00833181	0.0819074
ANO1 ENSG00000131620	0.332258	0.170431	0.0102935	0.886368	0.0324479	0.272527	0.03552	0.327207	0.0472232	0.655896
ANO10 ENSG00000160746	0.113494	1.44097	0.705711	1.39216	0.63235	0.0712321	0.914668	0.00495038	0.903953	0.162985
ANO2 ENSG00000047617	0.0499203	0.0073595	0.684527	0.000939103	0.0127867	0.0909866	0.0663124	0.105669	0.0101329	0.093986
ANO3 ENSG00000134343	0.00341845	0.00123744	0.00183931	0.00498463	0.0227443	0.0128177	0.0130921	0.0160831	0.0130422	0.00119083
ANO4 ENSG00000151572	0.0418565	0.00968681	0.0137482	0.322591	0.0473694	3.3801e-10	0.00919428	0.0496654	0.00324602	0.0713066
ANO5 ENSG00000171714	0.177448	0.000763613	0.0107606	0.458387	0.0192694	0.155816	0.000292018	0.00956943	0.0276802	0.0044187
ANO6 ENSG00000177119	0.0634431	0.227453	0.990137	0.165717	0.130505	0.0519841	0.0472161	0.309222	0.0659983	0.0727877
ANO7 ENSG00000146205	1.18824	0.109073	0.00013163	0.258855	3.62854	0.000558437	0.0801315	0.0410721	5.61761	0.385171
ANO8 ENSG00000074855	0.00920468	0.529462	0.194994	3.63257	0.0377182	0.126325	0.42535	0.780794	0.0692413	0.18534
ANO9 ENSG00000185101	0.0163793	0.59941	1.90597	0.109351	0.0912481	0.993611	0.775448	0.776865	1.94796	0.205589
ANOS1 ENSG00000011201	0.0256424	0.126426	0.0199201	0.0144461	0.0873808	0.0382583	0.107683	0.194899	0.00503311	0.0263357
ANP32A ENSG00000140350	1.83257	0.79353	7.15768	0.735009	2.04924	3.28651	0.479959	0.296121	7.46148	0.101513
ANP32B ENSG00000136938	2.51077	0.126458	0.273349	0.434656	0.539245	3.22506	0.89498	4.26864	0.971118	1.54625
ANP32D ENSG00000139223	0.0188445	4.03865e-05	0.0334763	0.0148975	4.20556e-06	0.0204153	0.0200028	0.0675394	0.00175571	0.00355578
ANP32E ENSG00000143401	0.124564	0.0204723	0.190965	2.29162	0.253682	0.479788	0.00011666	0.0148303	0.331547	0.112994
ANPEP ENSG00000166825	0.877578	0.0234036	0.355701	0.274027	6.4675	0.00619994	0.488427	1.19278	7.12237	1.52709
ANTXR1 ENSG00000169604	3.02334	0.0232461	0.366862	0.28751	3.2804	0.331593	0.937402	1.10801	0.0110426	0.0929968
ANTXR2 ENSG00000163297	4.02456	0.0351515	0.142434	0.308536	5.14783	0.0373081	0.142049	0.375174	7.97526	0.571398
ANTXRL ENSG00000274209	0.0666166	0.00226275	0.00251924	0.0205845	0.00588353	0.00344663	0.0144072	0.00162271	0.0301378	0.0437564
ANXA1 ENSG00000135046	0.00512453	6.68275	0.0302764	0.111706	1.63002	6.01096	2.81884	3.63102	2.17479	0.968131
ANXA11 ENSG00000122359	7.25074	20.2081	10.7789	0.0370416	9.02363	6.43276	9.59121	0.578874	2.37268	1.34426
ANXA13 ENSG00000104537	0.0286238	0.0028074	0.000756541	0.000491115	0.0940487	0.0172474	0.0471184	0.000371994	0.0875587	0.0101125
ANXA2 ENSG00000182718	7.5408	27.559	16.2103	0.0724236	3.5155	15.6517	3.07245	11.1251	4.70874	10.1504
ANXA2R ENSG00000177721	0.0519159	0.101782	0.0112236	0.0509003	0.304182	0.015538	0.143257	0.243721	0.0579492	0.0505379
ANXA3 ENSG00000138772	0.137892	0.488949	0.0137343	0.0746246	0.0356214	0.433524	0.165822	0.000801513	0.00200413	0.182812
ANXA4 ENSG00000196975	0.77541	0.364687	0.00546819	1.70644	0.0278347	0.174746	0.0450252	0.136982	1.29854	0.069247
ANXA5 ENSG00000164111	0.570838	1.81529	2.32982	4.70266	2.02864	3.4203	0.971211	3.39225	1.14168	2.20996
ANXA6 ENSG00000197043	20.9292	0.192927	2.82897	4.97016	0.44803	0.830638	2.4701	0.313637	0.10844	0.0162145
ANXA7 ENSG00000138279	0.372332	1.35517	0.721986	3.54144	1.09714	2.13382	0.261944	3.1886	0.039541	0.842926
ANXA8 ENSG00000265190	0.174081	7.70444	0.773839	0.0980066	0.0462813	0.547076	0.249013	0.109981	0.985495	3.72322
ANXA8L1 ENSG00000264230	0.208493	7.89888	0.0670274	0.0704519	0.0606881	0.258719	0.238653	0.0619501	0.176555	4.11673
ANXA9 ENSG00000143412	0.513737	0.971903	0.439745	0.0984642	0.125455	0.0128048	0.0990723	0.0311098	0.0770074	0.00152658
AOAH ENSG00000136250	1.21533	0.0834505	0.622707	0.847475	0.0236169	0.185254	0.820729	0.221494	0.231068	0.135374
AOC1 ENSG00000002726	0.00976328	0.0608349	3.15361	0.407219	5.58276	0.0164041	0.0208452	0.00253522	0.866737	0.00555297
AOC2 ENSG00000131480	0.00372899	0.000656147	0.0247966	0.0123956	0.0357491	0.00883339	0.0581331	0.00973738	0.33445	0.0579646
AOC3 ENSG00000131471	12.2772	0.0304272	0.0670151	0.00758434	0.0572822	0.617386	0.268291	0.0669049	0.0900813	0.0265887
AOX1 ENSG00000138356	0.171607	0.0296639	0.0846278	0.22749	0.443656	0.00314647	0.381927	0.0254937	0.171277	0.0431829
AP000350.10 ENSG00000251357	0.0022818	0.00964294	0.126968	0.0233622	0.00792398	0.00934853	0.0362985	0.00571084	0.00125159	9.90206e-06
AP000769.1 ENSG00000279576	0.0306097	1.14612	0.129858	4.36955	0.0885697	0.0140767	0.000627835	0.0077696	0.510727	0.0690715
AP000866.1 ENSG00000279342	0.0269577	0.0142607	0.123639	0.0353274	0.028675	0.00983155	0.0106167	0.034021	0.0380153	0.00864371
AP001888.1 ENSG00000281781	0.0321733	0.0029473	0.0105493	0.018914	0.0396512	0.0826802	0.0172907	0.0178115	0.0175075	0.00729601
AP006285.2 ENSG00000278919	0.0999558	0.0550345	0.0957471	0.136517	0.0627379	0.0041827	0.0105085	0.000286829	0.00903101	0.0151201
AP1AR ENSG00000138660	0.418235	0.444984	0.58594	0.0511201	0.00569708	0.783475	0.000498266	0.121066	0.202783	0.00679003
AP1B1 ENSG00000100280	0.125671	2.19937	1.65668	2.47499	6.13725	1.27261	2.18514	1.87459	2.12813	1.07175
AP1G1 ENSG00000166747	0.0822081	1.28153	0.0826464	0.493847	0.15148	0.595682	0.232668	0.0624709	0.0345374	0.0615733
AP1G2 ENSG00000213983	2.12508	2.18749	4.07008	2.7835	1.46095	3.02335	3.6809	3.58444	0.755915	4.83518
AP1M1 ENSG00000072958	11.8011	0.0979791	3.68951	2.23146	1.60072	0.039452	0.158614	0.0538219	0.469971	0.892745
AP1M2 ENSG00000129354	3.46654	1.23341	1.16045	0.729705	2.76575	2.27737	6.06622	3.51865	1.84516	0.21402
AP1S1 ENSG00000106367	0.561903	0.215523	4.37294	1.44882	1.04504	0.0137854	0.781281	0.966108	0.766023	0.770444
AP1S2 ENSG00000182287	0.588369	0.365037	0.20599	0.0141626	0.00193339	0.0860138	0.32181	0.343103	0.0672793	0.0383031
AP1S3 ENSG00000152056	0.270357	0.13316	0.000334326	0.233913	0.26667	0.00565113	0.194881	0.0188587	0.00248177	0.0281348
AP2A1 ENSG00000196961	4.19354	0.229616	0.230676	3.40262	1.18914	0.120233	0.641349	0.225612	2.70921	0.765637
AP2A2 ENSG00000183020	0.112145	0.830238	9.49151	0.0501933	2.74134	0.240231	0.135315	2.63375	0.000637479	3.80334
AP2B1 ENSG00000006125	0.423475	3.34185	3.14967	5.87665	2.34235	0.529586	0.0745795	1.75811	1.02255	0.523779
AP2M1 ENSG00000161203	12.5539	2.43697	7.94355	3.20514	5.5412	0.463088	4.97731	3.41801	0.253742	1.35843
AP2S1 ENSG00000042753	6.41271	0.267276	11.9673	2.5615	2.35339	1.64686	4.80731	0.63305	1.65782	0.413224
AP3B1 ENSG00000132842	0.321291	0.195898	0.551485	0.110331	0.0190547	0.614727	1.28018	0.130537	0.049369	0.0423401
AP3B2 ENSG00000103723	0.278978	0.0823594	0.0639329	0.135303	0.0280133	0.123945	0.119997	0.0458769	0.0649131	0.00384268
AP3D1 ENSG00000065000	2.17353	3.08039	0.280933	0.135042	0.630505	3.39814	0.147826	2.46527	2.40774	3.71962
AP3M1 ENSG00000185009	4.3454	0.132347	0.282595	0.337161	0.0365726	0.975433	0.0391569	0.853051	0.372344	0.123533
AP3M2 ENSG00000070718	0.235925	0.429775	0.169777	3.90807	0.0378583	0.0279393	0.616262	0.0885238	0.785759	0.744011
AP3S1 ENSG00000177879	0.0633978	0.99999	0.0313043	0.0525072	0.170902	0.0135168	0.14844	0.176614	0.867407	0.061422
AP3S2 ENSG00000157823	0.304957	0.072675	1.08103	1.10997	1.86443	0.0141878	0.0684405	1.37886	0.0855741	0.40972
AP4B1 ENSG00000134262	0.417416	0.304615	0.127371	0.116786	0.427133	0.00678096	0.772645	1.61098	0.34702	1.62105
AP4E1 ENSG00000081014	0.043665	0.179613	0.0574976	1.15128	0.0419144	0.116301	0.125627	0.093832	0.0375732	0.0649389
AP4M1 ENSG00000221838	0.097035	0.453341	0.523144	2.49893	0.00253898	0.105787	0.158221	1.64253	0.669862	0.464302
AP4S1 ENSG00000100478	0.405455	0.187797	0.585014	0.504418	0.00123475	0.00689726	0.128299	0.0787828	0.0407094	0.0433399
AP5B1 ENSG00000254470	0.394987	0.136406	0.0102216	0.810089	0.706279	2.1767	0.0210846	0.763736	1.84098	0.032925
AP5M1 ENSG00000053770	0.0603647	0.0123632	0.0695491	0.0816619	0.00235011	0.0378477	1.39688	0.326498	0.601192	0.000561195
AP5S1 ENSG00000125843	0.0819483	0.140009	2.54639	0.0271663	0.266358	0.000872488	0.539156	0.101848	0.0932748	0.0301491
AP5Z1 ENSG00000242802	0.961117	0.400448	4.60131	1.28077	0.0078007	0.308928	0.189668	0.532525	0.751015	0.707583
APAF1 ENSG00000120868	0.065912	0.512059	0.0603026	0.000200948	0.0222716	0.325608	0.174034	0.189725	0.00306846	0.725493
APBA1 ENSG00000107282	0.276804	0.267968	0.030995	0.0285683	0.146655	0.212519	0.00684672	0.153307	0.186072	0.112967
APBA2 ENSG00000034053	0.233042	0.00181927	1.23235	0.750687	0.11964	0.389223	0.0558275	0.0940941	0.0123091	0.237736
APBA3 ENSG00000011132	0.00840021	0.252226	1.13889	0.360067	0.919259	0.026679	4.44769	0.825476	2.57992	1.41951
APBB1 ENSG00000166313	0.817381	0.00338509	5.84874	2.72266	2.62494	0.681332	1.4337	1.4046	1.89658	0.185863
APBB1IP ENSG00000077420	0.00813458	0.165166	0.0845226	0.0290257	0.0509633	0.217996	0.0176688	0.0303695	0.0694908	0.00103304
APBB2 ENSG00000163697	0.231042	0.00952899	0.284756	1.80954	0.457243	0.392499	0.603311	0.474418	0.0301514	0.279746
APBB3 ENSG00000113108	0.0301377	0.0302798	2.08318	0.451696	1.72911	0.899851	2.47304	5.5979	1.54211	1.66678
APC ENSG00000134982	0.727754	0.0278393	0.0819047	0.185031	0.00226528	0.0188234	0.125771	0.0602785	0.0891801	0.150158
APC2 ENSG00000115266	0.0224956	0.0293856	6.0424e-05	0.0151804	0.014043	0.00113013	0.00287581	0.0518699	0.0464966	0.0529275
APCDD1 ENSG00000154856	0.226899	0.878782	0.155951	5.25222	0.46416	0.878031	0.0361676	2.30122	0.347155	0.314295
APCDD1L ENSG00000198768	0.0157356	0.000295502	0.14031	0.0697088	0.0520114	0.508351	0.235836	0.00864962	0.000781187	0.0137074
APEH ENSG00000164062	3.19517	1.24114	1.96656	2.67396	4.46343	0.909205	0.205478	2.26166	1.34968	0.975156
APELA ENSG00000248329	0.0561617	0.0483542	0.00482312	0.00337282	0.00996264	0.0465316	0.0160478	0.000342622	0.108299	0.0259839
APEX1 ENSG00000100823	0.679135	1.12353	0.229762	0.290816	16.9632	1.45062	0.141857	2.46012	3.27573	2.49862
APEX2 ENSG00000169188	0.204568	0.251183	0.143076	2.72511	0.819516	0.447038	0.109948	0.0888195	0.580452	0.0501621
APH1A ENSG00000117362	4.60521	6.40508	6.75768	1.48014	2.19772	4.80911	0.688999	2.00762	1.8256	3.38168
APH1B ENSG00000138613	0.553608	0.331106	0.0288822	0.0045152	1.24307	0.154998	1.00126	0.330927	1.84204	0.211103
API5 ENSG00000166181	0.073634	0.730497	0.0281695	0.314193	0.0092522	0.00047413	0.711337	0.128837	0.0396813	0.0496262
APIP ENSG00000149089	0.0791168	0.0510986	0.341805	0.233059	0.19625	0.177637	0.000198314	0.588024	0.0214512	0.224357
APITD1 ENSG00000175279	0.803934	0.560287	0.195282	0.0375294	0.0488159	0.00679614	0.00691567	0.0311665	0.318309	0.0424685
APLF ENSG00000169621	0.0043124	0.00872888	0.161697	0.0719591	0.0259201	0.244747	0.00218509	0.062178	0.0434097	0.0256322
APLN ENSG00000171388	0.00542836	0.13226	0.00381244	0.0307405	0.0602566	0.0230939	0.0120284	0.00199061	0.268047	0.0074385
APLNR ENSG00000134817	1.0865	0.0428657	0.0454076	0.0262061	0.000718473	0.0383197	0.262631	0.0511087	0.0212442	0.0589219
APLP1 ENSG00000105290	0.0201218	0.0310422	1.05017	0.574637	0.0905791	0.0237947	0.110355	0.0156633	0.0132842	0.0516791
APLP2 ENSG00000084234	0.338134	7.01286	0.380484	0.150098	14.2241	7.59255	1.03037	1.97659	12.3241	6.39656
APMAP ENSG00000101474	2.98656	4.80659	0.837499	0.115799	2.83093	0.495585	0.654458	0.851616	1.15536	0.479017
APOA1 ENSG00000118137	0.210977	0.0132066	0.0333772	0.364586	0.0762734	0.0205023	0.0115695	0.0196904	0.0161269	0.00211174
APOB ENSG00000084674	0.0842381	0.112319	8.97056e-06	0.029089	0.010046	0.0255791	0.0189329	0.0137481	0.0656455	0.0377541
APOBEC3A ENSG00000128383	0.0347937	0.407863	0.149119	0.113389	0.00669003	0.806643	0.00559274	0.0742452	0.119977	0.0716942
APOBEC3B ENSG00000179750	0.0162338	0.00577978	0.000241053	0.00199322	0.00187204	0.00449138	0.00011659	0.000370935	0.066135	0.0275573
APOBEC3C ENSG00000244509	6.38396	2.60836	1.15594	4.68067	5.8467	0.453695	1.60293	0.573477	0.869979	2.12464
APOBEC3D ENSG00000243811	0.0257058	0.463499	0.265545	1.17179	0.0675784	0.371287	0.153831	0.0752521	0.0162774	0.142316
APOBEC3F ENSG00000128394	0.201632	0.157856	0.0949845	1.01585	0.136562	0.189822	0.231632	0.0409545	0.898256	0.235534
APOBEC3G ENSG00000239713	0.85508	1.22428	1.9642	0.473965	0.0082472	0.0659377	0.0627206	0.394059	0.83266	0.146137
APOBEC3H ENSG00000100298	0.00436848	0.144195	0.283184	0.074655	0.00314719	0.0798865	0.00845801	0.550855	0.0244084	0.119482
APOBR ENSG00000184730	1.13246	0.433228	0.157564	1.32278	0.190563	0.133526	0.293223	0.0581448	0.073991	0.932963
APOC1 ENSG00000130208	3.41364	0.352151	2.05177	2.71618	2.016	0.0106358	1.64308	0.104853	0.0194042	0.759908
APOD ENSG00000189058	13.4164	0.222667	0.0986448	9.06766	7.11627	9.90968	19.0272	4.56744	3.66697	1.00498
APOE ENSG00000130203	0.581393	0.00667502	17.1189	38.9982	2.45825	4.03857	13.2739	1.51327	0.399194	0.994707
APOF ENSG00000175336	0.0589265	0.0156885	0.0217313	0.104139	0.0178946	0.00903179	0.544328	0.0209984	0.01258	0.0203156
APOL1 ENSG00000100342	0.654343	6.00059	9.41282	0.356454	0.845963	0.147014	0.0712469	0.454447	0.310719	1.21493
APOL2 ENSG00000128335	5.34356	0.0302343	0.295994	1.21428	0.748374	0.340393	0.888481	2.43018	1.37192	0.671827
APOL3 ENSG00000128284	0.308772	1.33371	8.06639	3.38108	0.00879919	0.0257768	0.122618	1.1829	0.75907	0.609306
APOL4 ENSG00000100336	0.646088	0.345368	1.09007	0.981723	0.160523	1.60189	0.0986721	2.2997	1.21983	0.15389
APOL6 ENSG00000221963	1.6814	0.062384	2.27535	0.0837796	0.140017	0.188294	0.000382858	0.256613	0.0823649	0.77808
APOLD1 ENSG00000178878	0.11614	0.354335	0.190919	0.0494851	0.0847178	0.00453628	1.97366	0.062263	0.0140275	0.0128917
APOM ENSG00000204444	0.452487	0.0151102	0.0324262	0.230551	0.00334276	0.0252797	0.00524502	0.0642257	0.0673182	0.135864
APOO ENSG00000184831	0.00869388	0.00778507	0.0499793	0.0794687	0.15099	0.00606151	0.0367759	0.231048	0.0450263	0.252296
APOOL ENSG00000155008	0.224306	0.399962	0.0805054	0.967579	0.231868	0.0874323	0.422532	0.0220289	0.302952	0.489617
APP ENSG00000142192	14.3551	6.75757	1.65845	2.76059	2.71341	11.9929	0.0245013	11.0413	3.96187	3.64375
APPBP2 ENSG00000062725	0.00010281	0.00434559	0.0610457	0.0361321	0.0522657	0.600131	0.0361827	0.337235	1.48569	0.94417
APPL1 ENSG00000157500	0.0973089	0.0193417	0.00150571	0.443708	0.0176139	0.887621	0.0593903	0.31497	0.478874	0.282623
APPL2 ENSG00000136044	0.00225855	0.934646	0.299369	0.0929661	3.38481	0.517515	0.483111	1.81338	0.998013	1.75839
APRT ENSG00000198931	8.56111	0.683097	9.7872	8.822	5.40655	2.99819	1.79558	0.6093	1.74314	2.03058
APTX ENSG00000137074	0.455458	1.17287	4.11986	1.93938	0.56791	0.511579	0.00686158	0.49523	3.70698	0.0683663
AQP1 ENSG00000240583	12.6707	1.80892	8.00434	0.457637	0.278666	0.0157998	11.3185	0.86893	0.184463	0.101341
AQP10 ENSG00000143595	0.0249625	0.0282655	0.0551885	0.0730639	0.112134	0.0072344	0.0385263	0.00462736	0.00315062	0.0569347
AQP11 ENSG00000178301	0.0123926	0.0509887	1.31099e-05	0.0145112	0.000943559	0.00808956	0.0553553	0.0242893	0.0657284	0.00289384
AQP2 ENSG00000167580	3.3306	0.00648422	0.609596	5.81595	0.000949389	0.0315877	0.201119	0.0234897	0.0009224	0.186344
AQP3 ENSG00000165272	0.0180877	71.4321	10.747	0.990506	0.556536	8.05386	8.69254	3.21973	3.2683	6.53832
AQP4 ENSG00000171885	0.00155368	0.000483715	0.00676819	0.00352893	0.0312506	0.111319	0.00336415	0.00738329	0.0164901	0.194694
AQP5 ENSG00000161798	0.00863903	0.0781434	0.123471	1.16159	0.0496944	0.00777152	0.110214	0.0317828	0.135756	0.0282986
AQP6 ENSG00000086159	0.0208079	0.0368868	0.00718185	0.152252	0.00842965	0.0241002	0.00815601	0.0027899	0.0496053	0.0201976
AQP7 ENSG00000165269	0.00957128	0.0987615	0.124325	0.00449241	0.160659	0.0626644	0.0178461	0.0444124	0.018173	0.00222706
AQP9 ENSG00000103569	0.000640463	0.015593	0.0695156	0.015665	0.010168	0.00180398	0.00835551	0.00785485	0.0158189	0.00369227
AQR ENSG00000021776	0.0390525	0.594039	0.0186764	0.0792191	0.818197	0.230302	3.23037	1.42536	0.141035	1.40754
AR ENSG00000169083	5.3754	0.255411	0.412549	11.4122	8.32361	0.225373	2.36393	0.336926	3.15525	0.565059
ARAF ENSG00000078061	2.35781	0.669239	8.95663	0.0626959	3.01167	1.74255	0.892774	0.266936	0.105126	1.3166
ARAP1 ENSG00000186635	3.88555	0.107572	0.292679	0.415256	1.20754	0.67686	0.0882045	1.37274	0.94983	0.874345
ARAP2 ENSG00000047365	0.000444773	0.064628	0.030946	0.0223653	0.048208	0.357954	0.123128	0.0218508	0.160655	0.0580157
ARAP3 ENSG00000120318	1.59519	0.663264	4.10937	0.484045	0.357347	0.05649	0.737875	0.12041	0.0487128	3.35553
ARC ENSG00000198576	0.0142372	0.0970263	0.0196671	0.160345	0.171075	0.0128336	1.8106	0.0385632	0.000100628	0.000453486
ARCN1 ENSG00000095139	0.0371085	1.03826	0.402937	0.557121	0.207298	0.172787	0.303453	1.07585	1.84928	1.38133
AREG ENSG00000109321	0.0343543	2.82539	0.0581247	0.0214753	0.000359966	0.101907	0.137007	0.00493711	0.0227466	0.0291952
AREL1 ENSG00000119682	1.00829	0.989787	2.22921	0.831124	0.347634	0.290723	0.424148	0.270681	1.73833	1.45104
ARF1 ENSG00000143761	1.2694	4.62821	0.257585	0.040736	2.63696	2.30439	2.95561	2.11803	3.19642	2.25358
ARF3 ENSG00000134287	1.42861	4.04839	0.0636673	10.8367	5.25751	0.577786	10.3826	2.11326	5.09885	1.25627
ARF4 ENSG00000168374	1.25197	6.9749	0.060996	0.774514	4.48785	0.622643	0.515722	4.12131	1.5189	0.0757291
ARF5 ENSG00000004059	0.0989011	0.214626	0.482693	0.108188	0.0703096	0.457212	0.000859313	0.175531	0.267603	0.467043
ARF6 ENSG00000165527	0.0123362	3.7423	0.225729	0.0339713	0.655598	4.73005	0.757877	0.803134	0.141686	0.0300604
ARFGAP1 ENSG00000101199	0.402148	0.688258	2.64253	3.37509	2.21841	1.98554	1.19684	0.579609	0.16362	0.258434
ARFGAP2 ENSG00000149182	0.0926146	1.65856	12.8356	0.707591	1.83967	0.335788	1.36358	0.694937	2.28841	1.39419
ARFGAP3 ENSG00000242247	0.045089	0.656669	0.00497577	0.0431049	0.626382	1.06045	0.368214	0.801157	0.364812	0.0139948
ARFGEF1 ENSG00000066777	1.56824	0.446474	0.0504995	0.0162566	0.192919	0.00225986	0.0298473	0.270676	0.00948433	0.157745
ARFGEF2 ENSG00000124198	0.0199193	0.00587739	0.231975	0.170632	0.762949	0.00324182	0.190119	0.0107325	0.223411	0.124578
ARFGEF3 ENSG00000112379	0.0148054	0.139479	0.0406291	0.437817	0.764845	0.222268	1.02319	2.23443	0.499795	0.247498
ARFIP1 ENSG00000164144	0.0872043	0.651067	0.370487	0.0838488	0.0316514	0.0220285	0.0836158	0.111254	0.541677	0.0964908
ARFIP2 ENSG00000132254	4.76415	2.38811	0.504348	1.17903	0.686223	1.18485	0.0297316	1.80562	1.06929	0.539867
ARFRP1 ENSG00000101246	4.30693	0.138288	4.77926	0.0741817	0.145078	0.118985	4.48533	1.3962	1.90791	1.22591
ARG2 ENSG00000081181	0.0516526	0.366983	0.0741046	0.0345319	1.04035	2.94953	0.0533601	1.47143	1.43026	0.140565
ARGFX ENSG00000186103	0.000464715	0.007612	0.0267902	0.080487	0.0234049	0.000575275	0.00863251	0.0012658	0.0081988	0.00322963
ARGLU1 ENSG00000134884	0.00792544	2.13821	0.00506728	0.332867	3.44161	2.32898	0.616788	1.7241	2.68475	4.24987
ARHGAP1 ENSG00000175220	19.2644	0.215801	0.339394	0.363902	3.38168	1.06299	3.08179	10.9468	2.01459	3.67876
ARHGAP10 ENSG00000071205	2.89741	0.0144085	3.29117	0.00185255	0.151178	0.0425412	0.201059	0.107088	0.175374	0.0386912
ARHGAP11A ENSG00000198826	0.019346	0.0281898	0.0266932	0.0123048	0.00548539	0.0120607	0.0920038	0.0228707	0.0157306	0.0129354
ARHGAP11B ENSG00000187951	0.00408516	0.0414814	0.0388422	0.0770513	0.0355892	0.00136588	0.00760429	0.063697	0.0890467	0.0578538
ARHGAP12 ENSG00000165322	0.0875117	0.227449	0.0702987	0.163228	0.0705591	0.587045	0.0487739	0.935611	0.00830478	0.130126
ARHGAP15 ENSG00000075884	0.0476022	0.0309336	0.0871355	0.0508923	0.131312	0.0478329	0.0160827	0.0110838	0.0425362	0.445358
ARHGAP17 ENSG00000140750	1.22324	1.85993	0.075016	0.268711	1.48214	0.324314	0.361756	0.276715	1.59436	0.142904
ARHGAP18 ENSG00000146376	0.00399253	0.115362	0.00522568	0.0258997	4.42569e-05	0.00311394	0.292455	0.586798	0.0131013	0.128995
ARHGAP19 ENSG00000213390	0.0631339	0.4527	0.163416	0.0282597	0.581716	0.592389	0.136466	0.123475	0.00950542	0.0374629
ARHGAP20 ENSG00000137727	0.0144565	0.0576387	0.0107023	0.193649	0.126718	0.0841727	0.595169	0.0649402	0.039852	0.0433191
ARHGAP21 ENSG00000107863	0.0999474	0.0398137	0.0403861	1.52833	0.071196	0.153788	0.141435	0.122243	0.119727	0.380831
ARHGAP22 ENSG00000128805	0.0223707	0.00414609	0.0109079	0.25996	0.000411134	0.0104049	0.0510871	0.176582	0.148177	0.0631558
ARHGAP23 ENSG00000275832	0.227173	2.11211	0.128251	3.46982	0.140864	0.00520849	3.06597	0.0308814	0.133771	0.430637
ARHGAP24 ENSG00000138639	0.125193	0.100352	0.00806491	0.033139	0.0381088	0.104715	0.00102483	0.000528013	0.0946017	0.030442
ARHGAP25 ENSG00000163219	0.0626686	0.227407	1.05195	0.0404533	0.167076	0.164453	0.113834	0.140988	0.331422	0.2294
ARHGAP26 ENSG00000145819	0.0126423	0.541665	3.36473	0.0670868	0.0220835	0.0386562	0.131269	1.07774	0.274911	0.147914
ARHGAP27 ENSG00000159314	0.581234	5.70944	2.20927	0.978807	1.59109	1.3766	0.407708	7.58023	0.720208	1.19425
ARHGAP28 ENSG00000088756	0.109928	0.0317145	0.419546	0.0634876	0.206331	0.0431238	0.118532	0.0234816	0.00018991	0.0504268
ARHGAP29 ENSG00000137962	0.0679823	0.00623313	0.167128	0.141993	0.457218	0.0419451	0.228887	0.361055	0.621191	0.190896
ARHGAP30 ENSG00000186517	0.0354231	0.0782899	0.00920912	2.2827	0.19114	0.026098	1.47186	0.0373311	0.0604721	0.473217
ARHGAP31 ENSG00000031081	0.856778	0.189473	1.41998	0.137328	0.0848642	0.0943195	0.407711	0.0229019	0.0136153	0.0334061
ARHGAP32 ENSG00000134909	0.0750525	6.52485	0.20907	0.09651	2.6753	4.35544	0.146347	3.69483	0.206791	0.0737034
ARHGAP33 ENSG00000004777	0.378959	0.200795	0.122306	0.707685	0.0280236	0.0490506	0.225703	1.68507	0.729887	0.58441
ARHGAP35 ENSG00000160007	0.0151479	0.0656495	5.76262	0.626687	0.00510179	1.06333	0.0600218	0.919423	0.112061	1.56202
ARHGAP36 ENSG00000147256	0.0205252	0.0346297	0.013747	0.0452509	0.0117469	0.00451587	0.0183791	0.0172704	0.00517449	0.0357511
ARHGAP39 ENSG00000147799	0.126848	0.0181528	0.218186	0.285955	1.53193	0.091925	0.986053	0.784694	0.607127	0.0141543
ARHGAP4 ENSG00000089820	3.97165	0.0699326	3.1212	0.478294	0.0713977	0.136303	1.54072	1.52105	0.0435686	1.67332
ARHGAP40 ENSG00000124143	0.0712491	0.00455054	0.217278	0.0837264	0.0737048	0.0189722	1.00669	1.14111	0.753969	0.0229579
ARHGAP42 ENSG00000165895	0.0789401	0.036404	0.00449219	0.01692	0.0057613	0.121307	0.00151613	0.138591	0.0663163	0.0207002
ARHGAP44 ENSG00000006740	0.0534297	1.66942	0.0198727	0.47683	0.299835	0.0820675	0.0706477	0.0119052	0.166954	0.594042
ARHGAP45 ENSG00000180448	0.0331947	0.00720047	3.01015	1.10073	0.0765935	1.47208	1.99446	0.167855	0.0668766	0.0952562
ARHGAP5 ENSG00000100852	0.15174	0.847318	0.400744	0.0604674	0.00840083	1.21331	0.61571	0.334632	5.7934e-06	0.273713
ARHGAP6 ENSG00000047648	0.325897	0.0248038	0.183081	0.0247252	1.4859	4.26835	0.153301	0.308054	0.639959	0.1573
ARHGAP8 ENSG00000241484	0.0143614	0.0454328	0.234838	0.120345	0.00643732	0.184683	0.105085	1.71812	1.01181	0.107934
ARHGAP9 ENSG00000123329	0.195747	0.0166368	0.109229	0.387895	0.0401191	0.019448	2.93839	0.889323	0.0444235	0.0188731
ARHGDIA ENSG00000141522	9.45319	5.53575	11.9536	6.67044	6.99427	4.53425	11.7198	9.09798	4.92506	2.65547
ARHGDIB ENSG00000111348	12.8147	8.10295	1.13172	4.18148	0.210475	2.86184	3.39372	9.21129	0.558097	0.470094
ARHGDIG ENSG00000242173	0.0217482	0.0871583	0.000454041	0.0273637	0.0301717	0.000152706	0.05846	0.094533	0.0179545	0.0126481
ARHGEF1 ENSG00000076928	0.465918	0.588865	1.64116	2.98052	1.66051	0.465168	0.357896	3.41019	0.431491	1.01927
ARHGEF10 ENSG00000104728	0.0330699	0.131463	0.00812271	0.904574	0.079076	0.0104767	0.0797057	0.0240841	0.510909	0.02645
ARHGEF10L ENSG00000074964	0.440388	4.93487	0.532541	0.254312	0.136373	1.01504	0.415692	0.171201	0.135508	0.90333
ARHGEF11 ENSG00000132694	0.922362	0.102373	0.559867	0.0875495	0.123473	2.09377	1.00332	1.80736	1.18826	0.524538
ARHGEF12 ENSG00000196914	0.104889	0.562066	0.118079	0.22148	0.546467	0.72463	0.0618876	1.77071	1.00927	0.013095
ARHGEF15 ENSG00000198844	1.10594	0.016083	0.173802	0.0609339	0.0589621	0.00463663	0.000380223	0.0494314	0.0430822	0.338341
ARHGEF16 ENSG00000130762	0.166294	0.552313	0.441809	0.00518816	0.974822	0.133732	3.35478	1.93871	2.02867	0.106088
ARHGEF17 ENSG00000110237	3.43761	0.0634402	0.0893775	0.715092	0.794154	0.897087	4.58828	2.6699	0.0426593	0.0142383
ARHGEF19 ENSG00000142632	0.0526212	0.443794	0.216371	0.311207	0.663176	0.160967	0.296044	0.164571	0.267788	1.71122
ARHGEF2 ENSG00000116584	3.15068	1.41897	6.07338	6.33053	0.442942	5.11391	0.165381	0.132288	0.44666	0.604973
ARHGEF25 ENSG00000240771	2.26546	0.000246717	0.0241399	4.89114	0.0540381	0.00992431	0.0105753	0.252195	0.234357	0.00685571
ARHGEF26 ENSG00000114790	0.0283264	0.300771	0.000285666	0.131978	0.00602769	0.0455342	0.0991943	0.0158101	0.084267	0.289025
ARHGEF28 ENSG00000214944	0.117192	0.884615	0.271202	0.0399235	1.97973	0.188905	0.404195	0.637715	0.0287379	0.402025
ARHGEF3 ENSG00000163947	0.0669352	0.0777412	0.0723675	0.0560122	0.27433	0.26017	0.000554845	1.3003	0.289491	0.530882
ARHGEF33 ENSG00000214694	0.0293563	0.00705362	0.0598024	0.183453	0.0720854	0.00943524	0.00389934	0.0215126	0.0245723	0.00942009
ARHGEF35 ENSG00000213214	0.0328397	0.0584448	0.0622238	0.11084	0.0660425	0.0966986	0.0300775	2.72706e-05	0.0106419	0.00850893
ARHGEF37 ENSG00000183111	0.694422	0.382169	0.437533	0.889347	1.99087	0.197841	0.0235659	1.10404	2.93653	0.250596
ARHGEF38 ENSG00000236699	0.137429	0.0354244	0.0520432	0.0176414	0.0443639	0.0104169	0.000421888	0.0849388	0.0298684	0.0570946
ARHGEF39 ENSG00000137135	0.0158147	0.125088	0.00169694	0.109358	0.00618734	0.144985	0.000228782	0.0153492	0.107675	0.0063215
ARHGEF4 ENSG00000136002	0.0583863	0.0220253	1.54657	3.06441	0.356899	0.0674364	0.010761	0.0800061	0.0195085	0.0337521
ARHGEF40 ENSG00000165801	10.3015	0.10158	0.394288	1.64091	0.354013	0.357798	0.719527	0.0720367	0.261389	2.1866
ARHGEF5 ENSG00000050327	0.0820158	0.803841	0.0193105	0.580338	0.474588	1.04783	0.970717	0.632648	0.613824	0.967702
ARHGEF6 ENSG00000129675	0.00661088	0.232799	0.0576434	0.0108945	0.0189604	0.0548307	0.0477742	0.11803	0.047015	0.345866
ARHGEF7 ENSG00000102606	0.544106	2.69094	2.66876	1.86544	3.74976	5.29216	0.917905	0.457896	2.85354	0.574206
ARHGEF9 ENSG00000131089	4.48262	0.0781123	0.212824	0.0103861	0.3984	0.101407	0.071226	0.0133542	0.567218	0.0003921
ARID1A ENSG00000117713	0.00791034	0.943219	0.0498958	2.8887	1.7205	0.0139981	0.572755	1.83695	1.03452	0.0416877
ARID1B ENSG00000049618	0.619653	0.18704	2.84331	1.19741	0.236427	0.357292	0.852901	1.70536	0.00155493	0.0425501
ARID2 ENSG00000189079	0.399343	0.104949	0.0317368	0.0413478	0.177727	0.0145664	0.000669997	0.152133	0.119997	0.135305
ARID3A ENSG00000116017	2.00157	0.149418	0.245979	0.0461172	0.0760792	0.0175027	0.00559096	0.0634034	0.00267822	0.0407699
ARID3B ENSG00000179361	0.221828	0.0401033	0.713206	0.874306	0.0439084	0.0565925	0.0283348	0.0378722	0.0254971	0.871735
ARID4A ENSG00000032219	0.00520571	0.443012	0.360434	0.0486261	0.257203	0.203858	0.176963	0.099829	0.238293	0.0609356
ARID4B ENSG00000054267	0.229698	0.504797	0.00153116	0.101311	0.0454951	0.0896539	0.322539	0.307576	1.06281	0.136043
ARID5A ENSG00000196843	12.0118	1.13184	3.97871	1.03225	0.00299871	1.79037	12.9446	3.89086	0.0467222	0.202038
ARID5B ENSG00000150347	0.0872285	1.07324	0.00616009	0.111302	0.0265944	0.507323	1.14674	0.714096	1.13168	0.284202
ARIH1 ENSG00000166233	1.81733	3.31624	0.148415	0.366256	1.27719	0.576997	0.360921	0.370938	1.52328	1.4658
ARIH2 ENSG00000177479	0.39824	1.64459	2.45072	2.93427	1.04815	4.33606	0.0119186	1.46151	0.856091	1.94795
ARIH2OS ENSG00000221883	0.901867	0.00360469	0.221647	0.0761436	0.0234459	0.00127333	0.234238	0.0567362	0.115386	0.000746146
ARL1 ENSG00000120805	1.72984	2.23481	0.581377	1.11463	4.83739	6.69444	0.0589462	2.05023	0.241431	0.182107
ARL10 ENSG00000175414	0.234545	0.052395	0.00502424	1.26364	0.0119955	0.0547238	0.118861	0.103539	0.152291	0.00650184
ARL11 ENSG00000152213	0.00106567	0.0127782	0.012717	0.14922	0.0060683	0.102656	0.0903643	0.0135208	0.000336014	0.00797782
ARL13B ENSG00000169379	0.988783	0.0759949	0.401195	0.0287628	0.0730437	0.0131446	0.105932	0.268517	0.0601919	0.171833
ARL14 ENSG00000179674	0.0914408	0.939481	0.0116495	0.00363467	0.000902035	0.0296703	0.0452941	0.10274	0.000422591	0.020369
ARL14EP ENSG00000152219	0.319237	0.0428027	0.395274	0.000237807	0.153601	0.459091	0.500068	0.00293734	0.00953275	0.994892
ARL15 ENSG00000185305	0.582901	0.0352492	0.0197214	0.0554833	0.26844	0.466603	0.0297573	0.116542	0.00786948	0.00302269
ARL16 ENSG00000214087	9.07252	1.04744	11.1569	0.990612	3.48097	1.09562	0.280041	0.260225	0.493795	0.113183
ARL17A ENSG00000185829	0.0774481	0.128766	0.00586979	0.0393527	0.356376	0.192118	0.0560035	0.00051041	1.41102	0.179872
ARL17B ENSG00000228696	0.0354438	0.203814	0.0420665	0.0650933	0.43701	0.0122677	0.173165	0.239493	0.0479933	0.0187579
ARL2 ENSG00000213465	5.26891	0.0176381	1.01877	5.65086	1.8092	0.989332	1.04322	0.123851	0.236585	1.0288
ARL2BP ENSG00000102931	0.177555	0.145718	0.0214257	0.00513966	0.679835	0.0618224	0.981119	0.114634	0.210055	0.0220176
ARL3 ENSG00000138175	0.382201	0.0265193	6.21596	7.36165	2.20237	0.672199	0.0610242	0.781049	1.6231	1.3224
ARL4A ENSG00000122644	0.158681	0.236589	0.00114276	0.0280784	0.027064	0.0113083	0.000251079	0.0736587	0.00880623	0.0621319
ARL4C ENSG00000188042	0.0280323	0.0684286	0.208919	3.39429	0.934201	0.980321	0.0205561	1.94329	0.264813	0.402285
ARL4D ENSG00000175906	0.581375	1.39405	0.113525	0.0030873	0.0752723	0.0955297	0.416554	0.225406	0.255172	3.81263
ARL5A ENSG00000162980	0.316987	7.51641e-05	0.276238	0.238527	0.0119135	0.19557	0.388052	0.0241889	0.243919	0.252518
ARL5B ENSG00000165997	0.386247	0.180402	0.0995948	0.194316	0.174629	0.0134883	0.138927	0.0160228	0.141019	0.148589
ARL6 ENSG00000113966	0.0212378	0.0693254	0.0507848	0.0450558	0.091027	0.111629	0.0162891	0.0685061	0.0161237	0.000179036
ARL6IP1 ENSG00000170540	1.71604e-07	1.1483	0.00249833	0.0899772	0.885248	0.586552	0.00108698	0.674387	0.217051	0.414404
ARL6IP4 ENSG00000182196	1.66593	0.959439	0.440707	6.87499	1.22577	0.990508	0.299248	0.415938	1.24392	1.3156
ARL6IP5 ENSG00000144746	0.118476	0.314269	0.265648	1.68666	1.14501	0.108163	0.128784	0.35073	0.277107	0.497707
ARL6IP6 ENSG00000177917	0.0794727	0.222099	0.0776171	0.116541	0.378998	0.0243666	0.0123148	0.798673	0.0190212	0.287181
ARL8A ENSG00000143862	1.101	0.333325	4.15447	0.0389985	0.0552179	0.3632	0.108743	1.26235	2.0049	2.7235
ARL8B ENSG00000134108	0.748529	0.422336	0.135596	1.09417	0.0208513	0.00683808	0.86116	6.54849e-05	1.12406	0.0835231
ARL9 ENSG00000196503	0.499335	0.0517665	0.020709	0.149169	0.0557682	0.015742	0.0207067	0.0080664	0.00901555	2.39824e-05
ARMC1 ENSG00000104442	0.00720925	0.000183372	0.888432	0.00561471	0.0232227	0.0919701	0.187783	0.0172724	0.02527	0.0262532
ARMC10 ENSG00000170632	0.272202	0.659439	0.0239289	0.800974	0.140043	0.330704	0.0890945	0.154889	0.450439	0.195561
ARMC12 ENSG00000157343	0.434682	0.0375831	0.104724	0.120942	0.0456702	0.0121429	0.00154606	0.0335246	0.0211584	8.33578e-05
ARMC2 ENSG00000118690	0.0645218	0.113772	0.00847388	0.00223197	0.062584	0.00457937	0.0361842	0.0707807	0.0348741	0.00764659
ARMC4 ENSG00000169126	0.102965	0.00739886	0.0570441	0.181527	0.00423552	0.0244421	0.329267	0.0442654	0.0482137	0.183947
ARMC5 ENSG00000140691	0.0243041	0.0574543	1.58938	0.196149	0.543204	1.05035	1.25338	0.248189	0.125725	0.0214725
ARMC6 ENSG00000105676	0.944751	0.506861	3.20854	1.70605	0.255785	1.33999	0.465318	0.0766895	0.333885	0.815383
ARMC7 ENSG00000125449	1.72186	0.0105592	1.28735	0.942964	0.558183	0.113143	0.205785	0.751536	0.572633	0.139622
ARMC8 ENSG00000114098	0.0132077	0.266017	0.0343831	0.153044	1.30836	0.204738	1.41881	0.341237	0.309901	0.63869
ARMC9 ENSG00000135931	0.955806	0.0127359	0.493562	2.21292	0.238658	0.0617977	0.000268516	0.00318217	0.188306	0.0741581
ARMCX1 ENSG00000126947	0.272942	0.114433	0.000934787	0.535303	0.130128	0.00700588	0.0447992	0.319003	0.0240847	0.043193
ARMCX2 ENSG00000184867	1.24047	0.209226	0.26866	0.0419095	0.420321	0.343094	0.0798528	0.000420817	0.456692	0.0763774
ARMCX3 ENSG00000102401	0.204906	1.26354	1.14042	0.100984	0.197097	0.290123	0.397771	0.612185	0.113845	0.0269392
ARMCX4 ENSG00000196440	0.205559	0.555916	0.0986121	0.0662458	0.376431	0.42261	0.0956931	0.236817	0.254011	0.737045
ARMCX5 ENSG00000125962	0.00152242	0.044254	0.133658	0.0223161	0.529893	0.0439758	0.0466318	0.0435604	0.0464954	0.0525154
ARMCX6 ENSG00000198960	0.182854	0.112337	0.221039	0.033675	0.867952	0.377966	0.635519	0.904535	0.0563901	0.0399753
ARMT1 ENSG00000146476	0.205025	0.0631368	0.0365582	0.0874793	0.0019685	0.843776	0.134689	0.091618	0.0225943	0.446515
ARNT ENSG00000143437	1.05569	0.132563	0.465668	1.63982	2.21039	2.49498	4.75216	0.0927293	1.1755	0.0821569
ARNT2 ENSG00000172379	0.0452182	0.0124519	0.117972	0.126731	0.306192	0.0399476	0.0395097	0.675493	0.00744509	0.0347636
ARNTL ENSG00000133794	0.00127995	0.00654757	0.000538743	0.0149283	0.00163828	0.113901	0.0362262	0.000240401	0.0119467	0.0279903
ARNTL2 ENSG00000029153	0.0242417	0.810067	0.0053312	0.0771466	0.00453496	0.00523101	0.0390626	0.00922309	0.158542	0.0570543
ARPC1A ENSG00000241685	0.19263	3.13949	0.0355298	0.260946	0.0434502	1.92423	0.454617	0.879283	2.13542	1.94564
ARPC1B ENSG00000130429	1.06664	1.4045	5.67131	0.586787	1.33488	0.810393	3.21953	1.83259	0.0926414	0.326512
ARPC2 ENSG00000163466	5.51949	4.33183	1.19062	2.64288	1.06215	1.43214	1.93435	0.200231	1.94217	0.643304
ARPC3 ENSG00000111229	0.465246	3.41468	0.00194327	1.84047	4.81396	2.72675	0.0591981	12.1953	4.28188	6.22436
ARPC4 ENSG00000241553	7.96379	3.24215	0.707648	0.380259	1.85906	0.610302	3.87226	2.28388	1.04572	1.29619
ARPC5 ENSG00000162704	0.162812	0.86513	0.0178055	0.0561008	0.152898	0.893043	3.0282	2.37362	0.0152637	0.035823
ARPC5L ENSG00000136950	0.375003	3.8773	3.13671	0.104192	0.28232	1.49487	3.44005	2.55624	0.154464	0.232387
ARPIN ENSG00000242498	0.0180811	0.241601	2.46067	0.259169	0.907165	0.0658022	0.687	0.751769	0.0890154	0.746625
ARPP19 ENSG00000128989	0.148618	1.34457	1.15914	0.0316104	0.104011	0.140433	2.323	0.675075	0.397152	0.0601429
ARRB1 ENSG00000137486	0.479159	0.0476062	1.49636	4.37446	1.79121	0.0148408	0.0635001	4.73154	0.10035	2.2539
ARRB2 ENSG00000141480	0.0886593	0.942061	2.9278	0.523718	0.0511223	1.09501	3.58462	1.74671	0.295492	0.318607
ARRDC1 ENSG00000197070	4.83318	2.57221	0.0236787	1.83183	0.803683	2.50392	3.71488	2.14653	1.11749	2.14009
ARRDC2 ENSG00000105643	1.77755	1.51844	2.24918	0.113474	0.484257	1.30428	3.34587	1.74105	0.374456	0.474482
ARRDC3 ENSG00000113369	0.436504	3.1439	0.00715558	1.52076	0.0541667	1.00169	2.19389	0.0457075	0.0217064	0.0632181
ARRDC4 ENSG00000140450	0.0489293	0.444979	0.0888774	0.523153	0.0409112	0.0172664	0.22842	0.000440926	0.611866	0.0391923
ARRDC5 ENSG00000205784	0.0109757	0.0103466	0.0139444	0.0068259	0.117631	0.00406881	0.0788577	0.0221891	0.0280652	0.01148
ARSA ENSG00000100299	2.12961	0.0216355	6.29217	1.80592	1.37531	0.117907	0.201074	3.62745	1.24945	1.26561
ARSB ENSG00000113273	0.469086	0.00213377	0.019795	1.42016	0.0197163	0.161074	0.0221586	0.19264	0.0384524	0.111873
ARSD ENSG00000006756	2.00386	3.30478	0.305702	6.44832	2.17061	0.888115	1.77449	3.01219	2.08878	0.905781
ARSE ENSG00000157399	0.156972	0.00981245	0.0662848	0.0134004	0.00933315	0.0585717	0.00927899	0.00140823	0.0625521	0.0326355
ARSG ENSG00000141337	0.639081	0.00532785	0.25389	0.166441	0.0585847	0.473477	0.268263	0.0330341	0.13818	0.00954365
ARSI ENSG00000183876	0.118159	0.000172737	1.11024	0.0340141	0.114182	0.0141454	0.066802	0.151744	0.011204	0.0134954
ARSJ ENSG00000180801	0.0179357	0.14162	0.23518	0.0112108	0.340933	0.00231837	0.0907292	1.8557	0.370875	0.0418273
ARSK ENSG00000164291	0.127631	0.0146579	0.0182061	0.254491	0.0935735	0.104896	0.227542	0.0144329	0.0795389	0.0302621
ART3 ENSG00000156219	0.0027156	0.0274221	0.038695	0.0430328	0.00851785	0.0328188	0.0430136	0.00142047	7.66321e-06	0.0901497
ART4 ENSG00000111339	0.00810962	0.00427298	0.0409983	0.00447796	0.0027097	0.0145609	1.96729e-05	0.115118	0.0553667	0.0337145
ART5 ENSG00000167311	0.0445075	0.00870886	0.243134	0.027983	0.0176667	0.0929168	0.000745046	0.0668699	0.00645311	0.136274
ARTN ENSG00000117407	0.00419197	0.396733	0.152967	0.37235	0.0114231	0.137489	0.0940279	0.0304863	0.0988453	0.0341709
ARV1 ENSG00000173409	0.0184136	0.828209	0.541456	0.251129	0.187463	0.0450311	0.0337163	0.257048	0.240553	0.175642
ARVCF ENSG00000099889	1.58585	0.593109	3.70278	0.10832	0.493766	0.29573	0.31	1.09568	0.122707	1.01048
ARX ENSG00000004848	0.0143977	0.22005	0.0334806	0.15558	0.00637462	0.0196132	0.0271255	0.0024903	0.414518	0.0312174
ASAH1 ENSG00000104763	1.1597	4.46096	0.0376186	1.45702	3.37563	2.62139	0.912625	10.3311	0.0580474	1.40758
ASAH2 ENSG00000188611	0.0572657	0.0275369	0.0146407	4.62414e-05	0.0085263	0.0280998	0.0193834	0.0246183	0.0352114	0.0195142
ASAH2B ENSG00000204147	0.0327609	0.267589	0.0129825	0.016956	0.0303287	0.0327149	0.0260046	0.0652699	0.0480577	0.000202227
ASAP1 ENSG00000153317	0.092646	0.122058	0.0754784	2.49423	0.0259831	0.201646	0.0866737	0.0426927	0.00646047	0.155897
ASAP2 ENSG00000151693	0.367271	0.710239	0.193132	0.0361476	0.0688754	0.0520128	0.232764	0.25163	0.0499075	0.0695184
ASAP3 ENSG00000088280	0.442922	0.117865	4.19183	0.215151	0.518416	0.412621	0.256985	1.63475	0.745573	0.700682
ASB1 ENSG00000065802	0.258141	1.28836	1.54447	2.09862	0.951536	0.0766939	0.309504	2.0631	0.00111241	1.92874e-05
ASB11 ENSG00000165192	0.00924859	0.0506792	0.0377456	0.0838895	0.0282084	0.00912194	0.0047585	0.00270723	0.0102635	0.105135
ASB12 ENSG00000198881	0.0748795	0.0508789	0.00311842	0.00588804	0.00752426	0.000431128	0.0268481	0.0139951	1.25755e-07	0.1984
ASB13 ENSG00000196372	1.26503	0.368333	1.16458	0.0159221	0.835197	0.069613	0.161264	0.220693	0.125417	0.0677457
ASB14 ENSG00000239388	0.000416298	0.0565922	0.038275	0.0286032	0.00172452	0.00227198	0.00226759	0.0117957	0.0624359	0.000249751
ASB18 ENSG00000182177	0.0159752	0.0282132	0.00476098	0.101419	0.0201184	0.000254492	0.0256611	0.00571473	0.0182831	1.50179
ASB2 ENSG00000100628	5.83876	0.231989	0.105847	0.0605381	0.375564	1.04145	0.70207	1.12354	0.0376095	0.35255
ASB3 ENSG00000115239	0.100818	0.0149551	0.069818	0.101499	0.11825	0.334345	0.0492134	0.363325	1.16699	0.0642686
ASB4 ENSG00000005981	0.0565262	0.00747338	0.0697173	0.00887363	0.0178273	0.0275694	0.0567366	0.0677251	0.0298895	0.00221923
ASB5 ENSG00000164122	0.0156696	0.0287501	0.0423237	0.0317494	0.00719981	0.00115563	0.0453498	0.00931327	0.0165474	0.0243262
ASB6 ENSG00000148331	0.0190374	0.520561	3.79202	0.68672	0.0502908	0.0864485	0.694485	0.106185	1.40101	1.08844
ASB7 ENSG00000183475	0.237132	0.000174213	0.0782237	0.0123603	0.0198538	0.0327274	0.0104972	1.2402	0.00584454	0.0970915
ASB8 ENSG00000177981	0.205369	0.0618014	0.014285	3.08227	1.45274	0.498953	0.220863	1.68457	1.27522	1.0239
ASB9 ENSG00000102048	0.0367726	0.016853	0.00107319	0.101087	0.00444529	0.0776348	0.0892404	0.000670676	0.00886793	0.00199588
ASCC1 ENSG00000138303	0.0182043	0.128508	0.034862	0.0188595	0.785605	4.77313e-07	1.11439	0.278315	0.0238965	0.118791
ASCC2 ENSG00000100325	0.539722	2.24221	5.34205	2.77525	3.0922	1.47689	0.183532	0.00479934	1.14536	0.101068
ASCC3 ENSG00000112249	0.260517	0.660205	0.0247139	0.0544889	2.02693	0.130444	0.0235476	0.148949	0.0748447	0.106741
ASCL1 ENSG00000139352	0.215738	0.102702	0.0119832	0.0558899	0.0254954	0.0364297	0.118317	0.063057	0.142529	0.0273962
ASCL2 ENSG00000183734	0.628064	0.00444623	0.444674	0.0535332	0.101263	0.105708	0.763284	0.226981	0.0737274	0.604944
ASCL3 ENSG00000176009	0.0467802	0.0308622	2.4117e-05	0.00163196	0.0231097	0.00561354	0.0226503	0.00960969	0.00712504	0.0067928
ASCL5 ENSG00000232237	0.0132547	0.0900154	0.0231533	0.0342656	0.0312987	0.00699224	0.000747829	4.3639e-05	0.0312521	0.023183
ASF1A ENSG00000111875	0.00601766	0.04939	0.0578748	0.0388511	0.130286	0.0552421	0.0863223	0.032868	0.232309	0.0110747
ASF1B ENSG00000105011	0.0289521	0.138057	0.00136067	0.00251288	0.00694403	0.00981894	0.141628	0.0256905	0.00562654	0.195264
ASGR1 ENSG00000141505	0.155298	0.356827	0.0582944	0.100937	0.0136636	0.144871	1.70506	0.0194129	0.0937775	0.299797
ASGR2 ENSG00000161944	0.0428877	3.27777e-05	0.00902733	0.00314759	0.0508933	0.0883242	0.0208266	0.289568	0.031646	0.0617655
ASH1L ENSG00000116539	4.96811	1.89477	0.1316	0.182095	3.24634	3.53181	0.180999	2.36321	0.468187	2.28876
ASH2L ENSG00000129691	2.62153	0.200775	0.166063	0.145504	0.0670904	0.0728655	0.0132522	0.207583	0.227944	0.436705
ASIC1 ENSG00000110881	2.08666	0.161526	0.682948	0.647805	0.362223	0.156251	0.455393	0.0438587	0.484452	0.387247
ASIC3 ENSG00000213199	0.20385	0.00971708	0.0226682	0.296749	0.0592526	0.193738	0.0774337	0.367192	0.146214	0.0555907
ASIC4 ENSG00000072182	0.00130945	0.0212661	0.0304756	0.0142244	0.0148013	0.0706106	0.0100575	0.0272209	0.0205866	0.0586671
ASIP ENSG00000101440	0.179952	0.0122324	0.027545	0.612361	0.0273842	0.00299362	0.22288	0.139162	0.0763511	0.0423368
ASL ENSG00000126522	1.17201	0.612386	1.23443	0.238701	0.781523	0.159143	3.00386	0.41365	1.47343	0.382018
ASMT ENSG00000196433	0.0131547	0.0415759	0.0579669	0.14526	0.00864999	0.00594911	0.00311239	0.0209351	0.004277	0.00205901
ASMTL ENSG00000169093	7.52067	0.128318	0.997741	0.231279	1.58338	0.0128859	4.42533	2.32666	0.0601208	0.582461
ASNA1 ENSG00000198356	6.82219	0.461801	1.52157	0.250243	3.05951	2.19358	0.175379	0.461204	0.0619574	1.58724
ASNS ENSG00000070669	6.60837	0.0078108	0.777427	0.818272	1.82736	0.973677	4.34263	0.915719	0.425125	0.277232
ASNSD1 ENSG00000138381	0.0679562	0.0901027	0.0632081	0.215354	0.063883	1.336	0.0801607	0.102704	0.719203	0.0149689
ASPA ENSG00000108381	2.74046	0.03768	0.416291	0.167698	0.00853257	0.0103648	0.0221536	0.0257463	0.0211745	0.155618
ASPG ENSG00000166183	0.0808843	0.0108889	0.200286	0.389108	0.0677499	0.0534445	0.349727	0.396764	0.00125398	0.0031282
ASPH ENSG00000198363	0.0666243	1.7792	0.145938	0.0446893	0.132355	0.0671238	0.0362795	0.465795	1.0358	0.978562
ASPHD1 ENSG00000174939	0.527445	0.000973193	0.333188	0.359943	0.0720142	0.000244785	0.085703	0.00900819	0.0696669	0.0167718
ASPHD2 ENSG00000128203	0.058587	0.00538052	0.103803	0.0291054	0.00526884	0.123721	0.0311254	0.462735	0.0338336	0.491712
ASPM ENSG00000066279	0.038579	0.0204503	0.00249058	0.0215591	0.0178791	0.00154985	0.00468227	0.00600958	0.0215477	0.0198492
ASPN ENSG00000106819	5.26595e-06	0.0389576	9.8506e-05	0.0012093	0.0215001	0.0274731	0.0123343	0.00298382	0.00524512	0.0477779
ASPRV1 ENSG00000244617	0.0103923	0.0265178	0.232148	0.384918	0.0242456	0.0579329	0.153618	0.324972	0.0231686	0.0476355
ASPSCR1 ENSG00000169696	3.55188	2.29342	4.74875	0.791355	1.12449	0.462879	0.582023	1.05357	0.0268162	0.716999
ASRGL1 ENSG00000162174	0.0346196	0.0461848	0.619162	0.142499	1.36024	1.28222	0.824553	2.13107	0.750878	0.0409083
ASS1 ENSG00000130707	2.56347	20.2167	29.4405	2.69984	0.0242811	0.145343	2.95795	1.59148	0.808882	3.26794
ASTE1 ENSG00000034533	0.19633	0.294198	0.156729	0.0468539	0.404515	0.0107565	0.0671386	0.398058	0.379669	0.0336267
ASTN2 ENSG00000148219	1.8115	0.0501888	0.492056	0.207458	0.0942265	0.0352368	1.5802	1.34817	2.21716	0.255867
ASUN ENSG00000064102	0.0844151	0.133876	0.00859831	0.306507	0.117879	0.00561445	0.081707	0.0385708	0.131859	0.0687704
ASXL1 ENSG00000171456	3.72367	0.549449	0.164475	0.13115	3.69946	2.41007	1.93456	1.30346	0.943733	0.0363602
ASXL2 ENSG00000143970	0.152374	0.325683	0.111441	0.823949	0.169316	0.0596864	0.01438	0.0250454	0.00194949	0.555308
ASXL3 ENSG00000141431	0.00922042	0.0109879	0.0496675	0.162478	0.0228454	0.0608118	0.298542	0.115332	0.000343469	0.00144814
ASZ1 ENSG00000154438	0.0072079	0.0169782	0.0105295	0.0592515	0.0208942	6.82356e-07	0.0150433	0.0165645	0.0093362	0.0253471
ATAD1 ENSG00000138138	0.160048	0.500619	0.0684244	0.00988638	0.0266186	0.15996	0.20869	0.0270406	0.426855	0.0658525
ATAD2 ENSG00000156802	0.0196615	0.150354	0.0844459	0.0813995	0.0950377	0.0524719	0.102833	0.70192	0.0120833	0.0108453
ATAD2B ENSG00000119778	0.205528	0.195143	0.206662	0.18695	0.080808	3.72855e-05	0.096999	0.270953	0.683037	0.221783
ATAD3A ENSG00000197785	0.120956	0.192416	0.398144	2.80601	0.00139661	0.922158	0.695316	3.20479	1.14592	0.115679
ATAD3B ENSG00000160072	0.0887096	1.59855	3.0714	1.48373	0.0716412	0.204265	1.77856	0.209251	1.77041	1.41455
ATAD3C ENSG00000215915	0.705306	0.0566508	0.0534048	0.822226	0.0167081	0.0275058	0.00258567	0.0392827	0.0327272	0.0526257
ATAD5 ENSG00000176208	0.0332328	0.012032	0.158715	0.0259097	0.165205	0.0231558	0.060523	0.0789022	0.0642241	0.00382225
ATAT1 ENSG00000137343	0.712572	0.933357	0.0837969	0.329219	2.2412	0.0235232	0.0535701	0.0418164	0.919082	0.0662227
ATCAY ENSG00000167654	0.14668	0.000905174	0.0185401	0.086845	0.0157435	0.027024	0.0122631	0.00958341	0.0360797	0.0305092
ATE1 ENSG00000107669	0.0869932	0.460889	0.244892	0.00404346	0.147598	0.8542	0.0352789	0.185277	0.00687254	0.0318353
ATF1 ENSG00000123268	0.107814	0.0167544	0.0288019	0.0158854	0.0604754	0.0224575	0.0164584	0.0277595	0.0247164	0.187417
ATF2 ENSG00000115966	0.232571	0.28126	0.127216	0.150465	0.476605	0.00171836	0.0115575	0.0767366	0.283381	0.206789
ATF3 ENSG00000162772	0.886489	13.1174	0.0550645	0.0825549	1.26831	46.9824	20.6187	23.3415	0.286795	15.9187
ATF4 ENSG00000128272	1.9494	8.46993	0.623884	4.03466	9.09918	7.56683	10.6868	7.70667	1.41027	3.4668
ATF5 ENSG00000169136	0.132542	1.17321	0.259709	0.65248	0.192046	1.40146	0.931223	1.62854	1.11264	0.251243
ATF6 ENSG00000118217	0.21961	0.767364	0.860339	0.18715	0.142879	2.3945	0.108864	0.462126	0.512503	0.0592014
ATF6B ENSG00000213676	0.148139	0.955294	0.126738	0.000146012	1.99464	0.0152753	0.272899	1.34185	2.66709	0.0320185
ATF7 ENSG00000170653	0.0245911	0.19737	0.163914	0.513129	0.14014	0.0382519	0.764361	0.0055339	1.3426	0.501455
ATF7IP ENSG00000171681	0.0517041	0.453807	0.121704	0.275892	1.15249	0.0586849	0.122477	0.236687	0.0281896	0.483373
ATF7IP2 ENSG00000166669	0.0607651	0.491074	0.284631	1.20615	0.0465862	0.00165274	0.365765	0.0693212	0.0146589	0.507226
ATG10 ENSG00000152348	0.141822	0.358496	1.66581	1.10428	0.326891	0.0836962	0.0642599	0.195425	0.239926	0.336558
ATG101 ENSG00000123395	2.63726	3.28432	6.67202	8.70991	0.561955	2.89091	1.74628	2.29974	0.898842	0.748625
ATG12 ENSG00000145782	0.0139595	1.50574	0.159419	0.873881	0.376961	0.560964	0.608668	0.0615642	0.0070461	0.520949
ATG13 ENSG00000175224	0.51725	1.30786	4.96498	0.844955	1.19721	1.19034	0.00134329	0.0232874	2.44024	1.18605
ATG14 ENSG00000126775	0.711964	1.28698	0.0231661	1.00275	0.924043	0.00631069	0.190436	0.0202411	1.07383	0.181865
ATG16L1 ENSG00000085978	1.73353	0.614709	0.0606134	0.233907	1.54737	1.76778	1.82558	0.411699	3.42405	1.05964
ATG16L2 ENSG00000168010	0.612155	1.1948	1.27043	0.135723	0.496576	0.652521	0.656449	0.372307	0.00143819	0.334301
ATG2A ENSG00000110046	1.84711	3.44878	1.79916	1.38697	0.37208	0.931226	2.13609	1.29303	0.214927	1.95156
ATG2B ENSG00000066739	0.0099058	0.000160633	0.17731	0.351951	0.163616	0.730938	0.155189	0.103494	0.396847	0.0191372
ATG3 ENSG00000144848	0.0117041	0.9101	0.371313	1.06358	0.158751	0.117332	0.0861056	0.431033	1.94689	0.00538132
ATG4A ENSG00000101844	0.241045	1.16045	0.103314	0.483262	1.14097	0.525339	0.0625	0.0178859	0.0347667	0.0334363
ATG4B ENSG00000168397	0.203453	0.77373	3.3742	0.240332	4.60465	0.35602	1.99847	3.54079	1.35123	2.884
ATG4C ENSG00000125703	0.0692219	0.187685	0.0227051	0.0811343	0.0117037	0.0802849	0.056356	0.0200886	0.229547	0.0185281
ATG4D ENSG00000130734	0.567536	0.0598463	0.23012	0.0208778	0.192902	0.882418	0.163625	1.66872	1.83079	1.24023
ATG5 ENSG00000057663	0.0675642	0.428834	0.121934	0.190561	0.438547	0.0600856	0.210463	0.144982	0.0194139	0.765386
ATG7 ENSG00000197548	1.08848	0.571279	4.03793	1.13869	0.732687	1.99972	0.295418	0.0339369	0.227277	0.0904993
ATG9A ENSG00000198925	4.24115	0.902637	0.0499862	2.33845	0.896197	0.0965867	3.47785	1.58161	2.16136	1.03246
ATG9B ENSG00000181652	0.00926205	0.046426	0.0315116	0.00778535	0.000727856	0.011239	0.00141637	0.0232909	0.00983856	0.00714253
ATHL1 ENSG00000142102	0.937218	0.117775	3.49541	0.185274	0.957458	0.578092	1.97027	2.61341	0.512499	0.349078
ATIC ENSG00000138363	2.3769	0.00670897	0.444852	0.0536276	1.16151	0.288435	0.49822	0.156492	0.0878037	2.32111
ATL1 ENSG00000198513	0.0562136	0.170417	0.072504	0.0629735	0.130059	0.699292	0.264029	0.0130192	0.0570956	0.144799
ATL2 ENSG00000119787	1.24505	1.29527	0.686115	0.146839	0.163453	1.08894	2.62541	1.95151	0.0274945	2.09635
ATL3 ENSG00000184743	2.19161	0.007111	0.0554773	0.179221	0.139345	0.467048	3.25421	1.10076	0.122233	1.12711
ATM ENSG00000149311	0.397274	0.532059	1.08149	0.283895	0.504705	0.502142	0.802735	0.288864	0.488126	0.540025
ATMIN ENSG00000166454	0.0224378	0.0680472	0.078867	1.31173	0.555518	0.259506	0.215083	0.796397	0.276858	0.0199331
ATN1 ENSG00000111676	1.25889	2.60269	12.8577	11.2108	0.0940357	5.66138	3.05856	3.89626	3.47175	1.40775
ATOH1 ENSG00000172238	0.0184466	0.0304115	0.00824513	0.00180067	0.111204	0.000372913	0.0712441	0.0119599	8.34163e-05	0.00686449
ATOH7 ENSG00000179774	0.102788	0.00491997	0.102988	0.0183607	0.00985826	0.00952272	0.00158565	0.0292509	0.0302841	0.0577717
ATOH8 ENSG00000168874	0.0655839	1.27852	14.047	0.067061	0.190051	4.23934	0.0282723	1.35661	0.115462	0.293353
ATOX1 ENSG00000177556	3.5342	0.641384	1.85067	7.79242	3.39127	0.369016	5.61304	0.41543	2.91862	0.875928
ATP10A ENSG00000206190	0.885577	0.0375079	0.981305	0.0555278	0.346249	0.0342393	0.0579989	0.0769205	0.107325	0.0108774
ATP10B ENSG00000118322	0.01062	0.0712356	0.0242962	0.0103354	0.0176874	0.00267029	0.00629806	0.0735848	0.00890072	0.0104584
ATP10D ENSG00000145246	0.0475039	0.0136128	0.410512	0.0505815	0.0187682	0.0477185	0.0623525	0.182281	0.00800121	0.00272071
ATP11A ENSG00000068650	0.318538	0.0408608	1.67381e-05	0.0256744	0.107765	0.124606	0.266519	0.283324	0.0349394	0.443504
ATP11B ENSG00000058063	0.100864	1.1082	0.0193081	0.0627989	0.258157	0.273611	0.262247	0.0477379	0.0727766	0.33052
ATP11C ENSG00000101974	0.0139387	0.00881899	0.0432781	0.00410486	0.254483	0.159699	0.00939836	0.0499401	0.0250427	0.00863037
ATP12A ENSG00000075673	0.100222	1.30069	0.159846	0.0288716	0.0453838	0.654328	0.00593655	3.53507	0.0317548	0.0045397
ATP13A1 ENSG00000105726	0.261834	0.748922	3.11549	0.477057	0.37811	0.0910773	0.49307	0.159411	2.9739	0.708695
ATP13A2 ENSG00000159363	1.12172	0.600967	0.378433	1.26494	0.487587	0.351357	0.147094	0.427306	0.977712	0.63595
ATP13A3 ENSG00000133657	0.0469258	2.10345	0.0090347	0.0218024	0.000257711	2.96898	0.0667591	0.0715806	0.0573845	0.182519
ATP1A1 ENSG00000163399	0.974583	8.18374	11.5315	11.7588	6.1638	10.9008	6.81914	9.43078	10.3624	7.66496
ATP1A2 ENSG00000018625	2.74381	0.0598185	0.178025	0.00339826	0.00892915	0.00739848	0.0348841	0.15583	0.0282796	0.000134416
ATP1A3 ENSG00000105409	0.0358913	1.93409e-05	0.0354472	0.053809	0.0246493	0.0331604	0.0194715	0.00115224	0.00318418	0.0483765
ATP1A4 ENSG00000132681	0.0173796	0.140894	0.0103173	0.281766	0.0752779	0.044919	0.582119	0.0853161	0.137214	0.0232866
ATP1B1 ENSG00000143153	0.0289388	6.40191	0.296545	0.032324	0.299117	2.91856	0.929256	3.43323	0.671395	0.796047
ATP1B2 ENSG00000129244	0.189897	0.000181346	0.00792614	1.24993	0.142488	0.00105146	0.0139976	0.0125794	0.00430821	0.597657
ATP1B3 ENSG00000069849	1.91157	2.66768	5.48891	0.258408	0.00599883	2.98217	2.12035	0.313281	1.07708	1.04779
ATP23 ENSG00000166896	0.00458188	0.00293559	0.000158058	0.0121895	0.0250244	0.0179286	0.0508072	0.045594	0.0210676	0.0615551
ATP2A1 ENSG00000196296	0.00524456	0.00157107	0.0127598	0.0300636	0.0152021	0.0040022	0.0739991	0.00877029	0.00109783	0.0765003
ATP2A2 ENSG00000174437	0.00358019	4.1479	0.00725373	0.473972	1.63108	4.10909	4.71624	2.25391	3.41314	0.365753
ATP2A3 ENSG00000074370	0.956533	2.53811	3.50815	3.55848	1.02301	0.285753	1.36136	1.43689	0.254232	0.437029
ATP2B1 ENSG00000070961	0.049433	5.61485	0.00201062	0.0883078	0.123976	0.58614	0.129965	0.0639397	0.174003	0.424384
ATP2B2 ENSG00000157087	0.0873073	0.0378997	0.00349771	0.00242654	0.0826008	0.0111613	0.0320538	0.0376324	0.0194967	0.0243893
ATP2B4 ENSG00000058668	0.02731	0.160439	0.281397	0.497813	0.214788	0.607922	1.06687	0.080848	0.0385088	0.086292
ATP2C1 ENSG00000017260	0.578266	1.41259	0.0981171	0.0134004	0.503965	0.199689	0.204011	0.860223	1.46878	0.852056
ATP2C2 ENSG00000064270	0.292724	1.18732	0.702537	0.0689611	1.32644	0.0918765	0.154436	0.467574	0.949572	0.507537
ATP5SL ENSG00000105341	0.6486	0.593973	0.0704381	1.70188	1.03167	0.0593849	0.119476	1.93838	0.54872	0.0366084
ATP6AP1 ENSG00000071553	8.49877	2.12252	13.6902	1.07001	6.09814	0.684935	8.17753	1.43156	3.64388	3.86245
ATP6AP1L ENSG00000205464	1.06227	0.0336325	0.0121388	0.188286	0.394384	0.0109163	0.120907	0.120248	0.216613	0.0177206
ATP6AP2 ENSG00000182220	1.61337	4.96734e-05	0.0191825	0.648628	0.352991	1.08452	0.109377	1.96196	0.659887	1.18069
ATP6V0A1 ENSG00000033627	0.578114	1.1407	6.42559	1.80281	3.01913	1.02824	1.43826	0.412878	0.304099	0.638209
ATP6V0A2 ENSG00000185344	0.0276982	0.450423	0.017226	0.0949342	0.171051	6.80632e-06	0.211438	0.665302	1.50621	0.170238
ATP6V0A4 ENSG00000105929	0.00296498	0.0784818	0.0300024	0.0707494	0.0350948	0.0201994	0.217234	0.0390082	0.0615395	0.00328501
ATP6V0B ENSG00000117410	2.81212	3.1954	7.71741	2.66018	7.47051	4.76543	1.47336	1.95933	2.5918	1.98002
ATP6V0D1 ENSG00000159720	1.89955	0.560753	7.64258	0.286195	4.55832	0.139066	0.530031	2.67774	1.12195	0.980638
ATP6V0D2 ENSG00000147614	9.80523e-05	0.10331	0.00638627	0.0810535	0.0485646	0.693499	0.0151086	0.0812298	0.00196208	0.0424261
ATP6V0E1 ENSG00000113732	13.7948	2.27159	2.55875	6.20996	6.67967	5.10021	0.218705	0.0326241	4.50112	0.719063
ATP6V0E2 ENSG00000171130	0.513236	0.015676	3.54997	0.107626	1.66597	1.03253	0.367733	0.278775	0.96035	0.0193368
ATP6V1A ENSG00000114573	0.0393483	0.00603522	0.222585	0.702606	0.865374	0.125858	0.0686782	0.0368271	0.128885	0.0350283
ATP6V1B1 ENSG00000116039	0.126352	0.0237783	0.000211765	0.145829	0.026099	1.5826	0.0282286	0.140715	0.0705902	0.0333946
ATP6V1B2 ENSG00000147416	1.68364	1.00349	2.91959	3.28938	1.24824	1.17072	0.583198	0.725972	0.701603	0.640055
ATP6V1C1 ENSG00000155097	0.119344	0.0142143	0.160214	0.365655	0.334753	0.059263	0.279543	0.0134843	0.771252	0.0726243
ATP6V1C2 ENSG00000143882	0.0242263	0.249855	0.119056	1.01062	0.163865	0.253011	0.182593	0.162217	0.42968	0.0144083
ATP6V1D ENSG00000100554	0.194097	0.64561	2.12228	0.539674	0.0193542	0.439963	0.410948	0.415567	0.24377	0.210622
ATP6V1E1 ENSG00000131100	9.79316	2.63749	1.16381	1.01498	1.81776	0.349276	1.80389	4.23362	1.40027	3.08728
ATP6V1E2 ENSG00000250565	0.241298	0.456905	0.581834	0.167675	0.0208772	0.306896	0.0551243	0.0225258	0.228563	0.0222187
ATP6V1F ENSG00000128524	0.00543545	1.73673	4.11391	9.68821	0.836375	2.11395	6.73387	2.30735	0.900543	0.782782
ATP6V1G1 ENSG00000136888	0.105266	2.01473	0.00954982	0.0535173	0.44726	0.476072	0.818641	0.270021	2.27144	0.727282
ATP6V1G3 ENSG00000151418	0.0293336	0.0134452	0.150138	0.0329434	0.0149462	0.0060678	0.0517996	0.00316955	0.013067	0.0213437
ATP6V1H ENSG00000047249	3.10259	1.01139	0.390527	0.124226	2.12105	0.555609	0.0547327	0.0656897	3.77669	3.00975
ATP7A ENSG00000165240	0.0531809	1.16732	0.0584333	0.274982	0.0739699	0.0700612	0.0333097	0.586366	0.0490462	0.0886536
ATP7B ENSG00000123191	0.00662256	0.167282	0.136278	0.0461725	0.0498654	0.00255697	0.000299577	0.383593	0.18592	0.0232194
ATP8A1 ENSG00000124406	0.0305182	0.0160661	0.000154062	0.164479	0.767701	0.397967	0.0653006	0.115016	0.0742809	0.0464414
ATP8A2 ENSG00000132932	0.120593	0.0614272	0.0170502	0.00579799	0.01328	0.0319475	0.00749284	0.0230101	0.0230756	0.0396847
ATP8B1 ENSG00000081923	0.0929137	4.84571	0.133642	0.0223086	0.435872	1.10036	0.0445385	0.706603	0.481155	0.959101
ATP8B2 ENSG00000143515	1.03253	0.00783345	0.236982	0.335713	0.390125	1.59902	0.623987	1.30789	0.180043	0.043289
ATP8B3 ENSG00000130270	0.0196325	0.301767	0.132833	0.276949	0.0300002	0.0839925	0.0223	0.0200326	0.0477297	0.353311
ATP8B4 ENSG00000104043	0.0393521	0.000303608	0.0118308	0.00656143	0.0269111	0.012772	0.0132935	0.00586229	0.014997	0.017595
ATP9A ENSG00000054793	0.316995	2.04868	0.038044	0.0154212	0.0257292	2.30606	0.0357424	0.275123	0.538205	0.245759
ATP9B ENSG00000166377	1.71036	0.827441	0.225027	0.0115558	0.303517	0.0657153	0.141076	0.422726	1.46435	0.000771808
ATPIF1 ENSG00000130770	0.437952	3.05948	0.921703	0.175678	1.32985	0.973026	0.445745	2.0052	3.91861	2.66491
ATR ENSG00000175054	0.129102	0.010604	0.0403708	0.905964	0.0585529	0.158585	0.558932	0.00780003	0.00840277	0.0334516
ATRAID ENSG00000138085	11.1914	0.328247	0.917777	1.51307	2.11092	0.154068	0.0605863	1.99167	0.0781293	0.704792
ATRIP ENSG00000164053	8.47645e-06	0.00115598	0.0111383	0.00311984	0.041489	0.0141171	0.00340135	0.0265748	0.00990323	0.00265362
ATRIP ENSG00000282827	0.0716455	0.0416337	0.0294879	0.00729007	0.00345005	0.0127268	0.0566309	0.0147843	0.111132	0.00871282
ATRN ENSG00000088812	0.895951	0.120724	0.0654977	0.198758	0.00588402	0.169168	0.449397	0.00780851	0.222483	0.205407
ATRNL1 ENSG00000107518	0.0885722	0.00683203	0.259956	0.661071	0.0152017	0.00108435	0.00855744	0.00408668	0.0160261	0.0295787
ATRX ENSG00000085224	0.857457	0.0903336	0.0108371	0.224476	0.0758182	0.0211579	1.18838	0.361298	0.445373	0.0743632
ATXN1 ENSG00000124788	0.477307	0.38467	0.150845	0.141938	0.0101843	0.392028	0.607116	0.00216989	1.00077	0.00516053
ATXN10 ENSG00000130638	0.00230365	1.81744	0.0337486	0.97441	0.175346	0.144266	0.105935	1.29093	0.358941	1.30977
ATXN1L ENSG00000224470	0.00163985	0.899358	0.174245	0.184412	0.00723953	0.483945	0.0211021	0.434352	0.0887347	0.000147793
ATXN2 ENSG00000204842	1.28265	2.84694	1.21116	0.644873	0.306293	0.0227421	0.216297	0.180931	0.307207	0.485252
ATXN2L ENSG00000168488	6.67073	3.54337	8.51421	4.46396	3.07472	2.83772	0.406564	0.928934	0.449849	2.53991
ATXN3 ENSG00000066427	1.56843	0.363067	0.132146	0.219794	0.170595	2.93536	0.388197	1.85864	1.44447	1.48289
ATXN7 ENSG00000163635	0.781329	0.0205201	0.00570076	0.122049	0.0395501	0.40763	0.0242985	0.238104	0.00563733	0.0742467
ATXN7L1 ENSG00000146776	0.0121372	0.125871	0.00330815	0.0246129	0.0553126	8.05428e-05	0.00573	0.791077	0.158651	0.0840809
ATXN7L2 ENSG00000162650	1.15737	0.0678286	0.0117055	1.01719	0.121622	0.0279927	0.124318	0.0135563	0.578989	0.151584
ATXN7L3 ENSG00000087152	0.553779	0.32704	4.14753	0.080895	1.3531	0.158577	1.02295	0.696045	1.06643	0.911494
ATXN7L3B ENSG00000253719	0.74712	1.25038	6.39348	7.49114	0.0173217	2.17434	0.776347	0.401594	3.80796	1.25409
AUH ENSG00000148090	0.0204736	0.000340939	0.089441	0.0088461	0.00466068	0.0151347	1.16782	0.0156415	0.397697	0.0150268
AUNIP ENSG00000127423	0.0131764	0.000315869	0.0229618	0.00249401	0.0439589	0.0023458	0.0312701	6.42085e-05	0.0057746	0.0014469
AUP1 ENSG00000115307	2.87698	6.54038	1.11664	5.3285	2.10403	0.710414	8.10616	3.75395	0.985357	3.59575
AURKA ENSG00000087586	0.0386904	0.0314917	0.0585345	0.0234626	0.0887307	0.0220363	0.273173	0.0631795	0.0655605	0.0014191
AURKAIP1 ENSG00000175756	5.35991	2.45073	4.68647	1.39092	3.51926	2.50944	0.737394	1.41049	1.83233	0.0769281
AURKB ENSG00000178999	0.00351288	0.00380636	0.00361988	0.0495951	0.0160175	0.000444344	0.0632189	0.12747	0.0373209	0.0809262
AURKC ENSG00000105146	0.0135157	0.0584444	0.0610549	0.130137	0.0770226	0.0126403	0.0439659	0.173951	0.0260216	8.18634e-05
AUTS2 ENSG00000158321	0.646216	0.439237	1.84712	0.61045	0.226092	1.63894	0.0133771	0.948797	0.360699	0.227761
AVEN ENSG00000169857	0.0883268	0.533984	1.36372	0.13728	0.213977	0.085819	0.18382	0.0057507	0.161188	0.0121909
AVIL ENSG00000135407	0.00525761	0.0898573	0.0826491	0.0406847	0.0691564	0.0781985	0.00437274	0.0512681	0.187049	0.0426291
AVL9 ENSG00000105778	0.100377	0.0125063	0.294751	0.172934	0.023619	0.889249	0.806785	1.08835	0.0573843	0.00608256
AVP ENSG00000101200	0.00998878	0.0626567	0.0184704	2.03719e-05	0.00550296	0.011357	0.00771727	0.0182966	0.0259817	0.0471762
AVPI1 ENSG00000119986	3.59249	2.76947	3.38872	2.52212	2.96078	2.5077	0.749047	2.4691	3.34992	2.17148
AVPR1A ENSG00000166148	0.00919746	0.042449	0.229798	0.0989459	0.017071	0.00520553	0.00839686	3.39117e-05	0.00681177	0.0262731
AVPR2 ENSG00000126895	0.0472052	0.0838696	0.0034027	0.0199964	0.0153281	0.0190474	0.00392008	0.104274	0.00258589	0.0220676
AXDND1 ENSG00000162779	0.00197827	0.0990131	0.0481138	0.299604	0.0813515	0.104979	0.000998659	2.84723e-05	0.000203008	0.0255019
AXIN1 ENSG00000103126	2.91014	3.5559	0.415257	0.84717	0.0431671	3.97967	0.627128	1.62957	1.44535	2.52289
AXIN2 ENSG00000168646	0.193889	0.720195	0.0100441	0.0115829	1.04773	0.0730611	0.0139528	0.941005	0.102928	0.77593
AXL ENSG00000167601	10.6053	0.494994	6.73998	0.931557	0.170806	1.46461	11.3937	0.253144	0.217138	0.755926
AZGP1 ENSG00000160862	10.2691	0.0042717	25.221	0.0981167	14.0468	17.2118	9.95242	27.631	24.2325	1.20529
AZI2 ENSG00000163512	0.0311021	0.000674184	0.13761	0.292475	0.0919213	0.124952	0.0784694	0.237724	0.0343049	0.77263
AZIN1 ENSG00000155096	0.242973	1.72015	0.0150183	0.00230586	0.0606729	1.57332	0.086773	0.00799903	0.00358203	0.15159
AZIN2 ENSG00000142920	1.01511	0.00157833	0.00209857	0.163497	0.194344	0.29662	0.413214	0.0454299	0.268097	0.00173473
AZU1 ENSG00000172232	0.0650915	0.0648102	0.0468506	0.0706559	0.0119815	0.209822	0.0257208	0.00333184	0.00363404	0.000249706
B2M ENSG00000166710	0.0355374	16.0926	0.302026	4.9444	24.4692	16.1443	8.22323	11.0931	14.9568	17.9352
B3GALNT1 ENSG00000169255	0.00351663	0.0129417	0.00601378	0.0254667	0.109213	0.0357143	0.128051	0.00662728	0.142701	0.00296907
B3GALNT2 ENSG00000162885	0.013946	0.0850738	1.35618	0.222169	0.0243688	0.0811809	0.0469704	0.155448	0.0861971	0.0805357
B3GALT1 ENSG00000172318	0.0362602	0.0102911	0.0164828	0.0481744	0.000398009	0.029635	0.00753648	0.016476	0.000109619	0.0304371
B3GALT2 ENSG00000162630	0.137831	0.00948999	0.0124824	0.00631607	0.0306237	0.000417982	0.0666104	0.00429081	0.012377	0.0256665
B3GALT4 ENSG00000235863	1.76856	0.823607	2.31567	0.606972	1.19423	0.328641	0.30281	0.13905	0.0828401	0.000958649
B3GALT5 ENSG00000183778	0.0508896	0.486271	0.0116293	0.00746139	4.20076e-05	0.0432204	0.0216851	0.237216	0.354291	0.708297
B3GALT6 ENSG00000176022	1.57305	0.354601	0.630466	0.180523	0.26286	0.566116	1.46132	0.75065	0.613813	0.674131
B3GAT1 ENSG00000109956	0.167085	0.0330678	0.0124851	0.182607	0.547748	0.0886619	0.0294174	0.174813	0.353208	0.0549969
B3GAT2 ENSG00000112309	3.77791e-05	7.73082e-05	0.00180975	0.00202719	0.0421898	0.0323634	0.00510222	0.0203141	0.0216726	0.032971
B3GAT3 ENSG00000149541	2.30118	0.206685	4.71238	0.453948	2.77178	0.323321	1.17745	0.00283348	1.20837	1.83071
B3GLCT ENSG00000187676	0.0747012	0.195783	0.370053	0.0855992	0.00506908	0.0508824	0.244015	0.47309	0.0208109	0.0435506
B3GNT2 ENSG00000170340	0.00821824	0.0384594	0.0530297	0.0120124	0.0304352	0.0236191	0.0349321	0.21559	0.0342487	0.0102483
B3GNT3 ENSG00000179913	0.432242	3.18087	1.04302	0.652362	0.224485	0.345059	0.185256	1.20556	0.105269	0.0215003
B3GNT4 ENSG00000176383	0.0107279	0.246337	0.000792587	0.0461351	0.00205953	0.113024	0.0048385	0.00945559	0.0724892	0.0459749
B3GNT5 ENSG00000176597	0.81916	0.933257	0.301211	0.302868	0.0821584	0.56277	0.0371381	0.0951757	0.000124327	0.0596228
B3GNT7 ENSG00000156966	0.0359324	0.0600299	0.183633	1.04546	0.249898	0.0858227	1.9698	0.736056	0.00298799	0.184652
B3GNT8 ENSG00000177191	0.209801	0.134327	0.0671321	1.17215	0.0557913	0.136251	0.753169	0.0526666	0.288175	0.0463838
B3GNT9 ENSG00000237172	1.72592	0.0696717	0.0861664	2.90228	0.515746	0.00541694	0.12844	2.11588e-06	0.23248	0.400691
B3GNTL1 ENSG00000175711	0.88578	0.0109092	0.201231	0.029705	1.47932	0.0836786	0.396395	0.0050653	0.0579278	0.114686
B4GALNT1 ENSG00000135454	0.0258605	0.0350505	0.0833151	1.46701	0.0629617	0.26896	0.17282	0.0367285	0.000138279	0.122758
B4GALNT3 ENSG00000139044	3.41912	2.20228	0.461561	0.137624	0.0895573	0.459382	0.0688288	0.00403499	0.597012	0.00930897
B4GALNT4 ENSG00000182272	0.0181836	0.0849382	0.11197	0.0322881	0.118052	0.613589	0.0797707	0.752723	0.000265629	4.13425e-06
B4GALT1 ENSG00000086062	0.63288	8.84989	1.96316	0.357304	0.522726	0.619638	5.2735	2.45119	3.05739	0.0302194
B4GALT2 ENSG00000117411	2.48667	1.3624	1.51318	10.9347	0.160793	0.420535	0.000169482	0.442835	0.00384475	0.611579
B4GALT3 ENSG00000158850	0.49103	0.775597	4.23282	1.85728	1.20524	0.0163687	0.205583	1.99062	0.982329	1.55531
B4GALT4 ENSG00000121578	0.0602795	15.5732	0.226665	0.497336	0.461035	0.264452	0.106	0.293667	0.0914455	1.10219
B4GALT5 ENSG00000158470	0.0564282	6.25168	0.0816393	0.197635	0.387425	2.05735	0.433743	0.382522	0.0694293	0.284314
B4GALT6 ENSG00000118276	0.00685803	0.0146346	0.00558302	0.772488	0.00993064	0.0693021	0.0833405	0.0404268	0.115818	0.200918
B4GALT7 ENSG00000027847	1.08815	0.875723	2.80004	1.55671	2.24185	0.0655077	1.90707	0.0683649	0.630708	0.0118274
B4GAT1 ENSG00000174684	9.89142	0.0173295	0.871595	11.9159	1.40095	0.119668	0.391532	0.367685	0.39439	0.041133
B9D1 ENSG00000108641	0.531894	0.0910721	0.310093	3.04279	1.04716	0.0887672	0.48361	0.0507188	0.904823	0.0889613
B9D2 ENSG00000123810	1.12344	0.0951654	0.32339	0.286025	0.800344	0.371376	0.65198	1.05292	0.209941	0.428653
BAALC ENSG00000164929	0.0645558	0.0106269	0.0227248	0.028426	0.0295703	0.0744845	0.352888	0.0189977	0.0462009	0.0605159
BAAT ENSG00000136881	0.0115975	0.055275	0.0237307	0.00749645	0.0228	0.00267768	0.0127633	0.0353526	0.00316552	0.000288495
BABAM1 ENSG00000105393	0.449953	1.24043	3.69693	4.89467	0.420911	0.362652	2.65537	1.03745	1.47879	0.122492
BACE1 ENSG00000186318	6.53786	0.219278	1.03131	0.626987	0.277008	1.14438	0.33863	0.400114	0.420476	0.469021
BACE2 ENSG00000182240	0.316037	3.27628	4.02165	0.94402	0.963255	0.730204	0.0905675	6.32456	1.77733	0.808393
BACH1 ENSG00000156273	0.00399499	0.00511373	0.237119	0.119755	4.53502e-05	0.282314	0.396111	0.334996	0.197108	0.180919
BACH2 ENSG00000112182	0.141952	0.0111012	0.0545938	1.60981	0.0055866	0.018047	0.0235587	0.0168804	0.0769168	0.000364799
BAD ENSG00000002330	2.8415	2.08699	4.68608	6.31201	2.85356	0.597587	2.97189	1.07771	0.504466	0.493276
BAG1 ENSG00000107262	0.410236	15.519	12.0123	0.637139	0.423235	5.71239	5.47897	10.3494	3.03861	2.95138
BAG2 ENSG00000112208	0.421347	0.136068	0.127505	0.408131	0.0271497	0.0324873	0.307784	0.154384	0.0849492	0.300474
BAG3 ENSG00000151929	0.889548	2.75101	1.21036	0.668304	0.210949	4.46951	2.76204	2.0496	0.132647	2.06341
BAG4 ENSG00000156735	0.110601	0.00702012	0.242806	0.0441833	0.00694538	0.032107	0.339285	0.0195545	0.0164779	0.0177264
BAG5 ENSG00000166170	0.157443	1.63774	0.527541	0.0207464	1.61582	0.351265	0.311916	0.0849226	0.0116639	0.0723355
BAG6 ENSG00000204463	8.42181	3.30322	6.75879	0.0471654	2.98043	3.02547	0.77652	3.39028	2.19334	4.57611
BAHCC1 ENSG00000266074	0.735632	0.108282	0.377073	0.172055	0.411886	0.627509	1.38766	0.212153	0.0968449	0.0135935
BAHD1 ENSG00000140320	1.78208	0.679356	0.414177	1.02896	1.19955	0.810621	0.374133	0.799498	0.195961	0.00248404
BAIAP2 ENSG00000175866	0.509715	5.57007	6.76192	0.326311	0.171662	8.71905	0.390925	6.29459	1.25124	0.571099
BAIAP2L1 ENSG00000006453	0.95636	11.6207	7.30976	1.46528	4.37223	1.43538	0.0927303	1.28105	1.59981	0.808759
BAIAP2L2 ENSG00000128298	0.0070883	0.558004	0.000331675	0.0526057	0.0565867	0.0867917	0.0493414	0.186007	0.449758	0.0994077
BAIAP3 ENSG00000007516	0.156955	0.146699	0.202548	0.0212619	0.248623	0.0457257	2.7145	0.0873602	1.80558	0.37847
BAK1 ENSG00000030110	0.211886	1.01424	3.17229	1.98518	0.054216	0.0527013	0.0685119	0.784303	0.166485	0.427561
BAMBI ENSG00000095739	5.00394e-05	0.85046	0.00238247	0.141688	0.18326	0.0257052	0.0350565	0.0940506	0.250489	0.0909165
BANF1 ENSG00000175334	4.98271	4.69009	1.3707	4.13026	1.29189	0.693461	0.225435	2.79372	3.56045	3.57288
BANK1 ENSG00000153064	0.0327185	0.00863613	0.00216334	0.00130185	0.01067	0.248153	0.00230084	0.00745531	0.00991833	0.16902
BANP ENSG00000172530	4.6694	0.00063567	0.00891234	0.0730017	0.508634	0.456471	1.38597	0.472253	0.377507	0.188897
BAP1 ENSG00000163930	1.91103	1.62138	3.94221	1.11348	0.823985	1.91687	1.38834	2.61203	3.66368	2.74686
BARD1 ENSG00000138376	0.0384109	0.169948	0.0050525	0.0277425	0.198463	0.224648	0.081318	0.179607	0.00469948	0.0999527
BARX1 ENSG00000131668	0.00123618	0.00658659	0.0909997	0.00827622	0.00244675	0.0491254	0.00893212	0.0776623	0.0142908	0.00804663
BARX2 ENSG00000043039	0.383852	0.535147	0.00371322	0.00298739	0.00613816	0.0772898	0.362657	0.0626328	0.0279175	2.08789
BASP1 ENSG00000176788	0.0116719	0.072291	0.0200342	0.232839	1.48869	1.09163	0.0799937	1.23028	0.545268	0.0983944
BATF ENSG00000156127	0.131665	0.394878	0.814752	0.285626	0.0428746	0.0307071	0.589194	0.0785711	0.167635	0.114101
BATF2 ENSG00000168062	0.0171211	0.00226074	0.48668	0.724394	0.154656	0.118713	0.0311775	0.101635	0.314368	0.0514166
BATF3 ENSG00000123685	0.496926	0.00457396	0.413242	0.0560322	0.266819	0.184275	0.0850252	0.137032	0.919851	0.693851
BAX ENSG00000087088	0.00265614	0.112237	0.0453808	0.178033	1.10331	0.471546	0.199659	0.111925	0.509885	0.20558
BAZ1A ENSG00000198604	0.0195911	1.58325	0.0495091	0.13224	0.207059	0.496882	0.139956	0.192961	0.00340483	0.651266
BAZ1B ENSG00000009954	0.200777	3.13616	3.21836	4.18937	0.135337	0.542313	5.0845	0.270499	2.35152	0.73296
BAZ2A ENSG00000076108	0.748002	5.69884	1.99843	0.389427	2.98008	0.149971	1.8018	0.836662	2.15584	0.366899
BAZ2B ENSG00000123636	1.5093	1.08211	0.128815	0.0620723	0.451914	0.00663339	1.33938	0.136501	0.0470577	0.501685
BBC3 ENSG00000105327	0.196188	0.696703	0.173003	0.05472	0.164862	0.128701	0.147535	1.01983	0.0687121	0.23472
BBIP1 ENSG00000214413	0.00404695	0.157427	0.0439695	0.0409176	0.599847	0.0385445	0.00117592	0.377218	0.558798	0.0358128
BBOF1 ENSG00000119636	0.0311983	0.00958527	0.0971429	0.000240311	0.0354542	0.0375424	0.0947358	0.0250421	0.0407469	0.00848301
BBOX1 ENSG00000129151	0.0368248	0.0169811	0.0232684	0.0418435	0.0934148	0.0367356	0.0997339	0.0363473	0.00140675	0.000740018
BBS1 ENSG00000174483	0.501252	0.00993836	0.0708771	0.295162	0.00488442	0.00325064	0.00315422	0.0971239	0.087169	0.225175
BBS10 ENSG00000179941	0.177995	0.0490115	0.00876205	0.0546473	0.0579296	0.250658	0.0316692	0.000446611	0.0591524	0.157875
BBS12 ENSG00000181004	0.0699191	0.0135788	0.0611581	0.01238	0.0110106	0.0329247	0.0826055	0.031425	0.0410861	0.0135668
BBS2 ENSG00000125124	1.2848	0.185226	0.0704326	0.571783	1.56675	0.384255	0.0963268	0.0229976	2.72604	0.173281
BBS4 ENSG00000140463	0.547569	0.0575293	0.16814	2.19449	0.716273	0.619908	0.778935	0.0534935	0.746232	1.44575
BBS5 ENSG00000163093	0.648327	0.00117043	0.475478	0.00442043	0.033637	0.993342	0.0577188	0.050174	0.0908203	0.0872864
BBS7 ENSG00000138686	0.904772	0.0010681	0.113443	0.0853464	0.0163771	0.0513012	0.0642413	0.351494	0.0260741	0.00637134
BBS9 ENSG00000122507	0.0585144	0.809045	0.400383	0.107267	0.0423402	0.257473	0.200432	0.185718	0.266789	0.410652
BBX ENSG00000114439	0.22167	0.257552	0.317145	1.4574	0.0833346	1.35133	0.305526	0.122093	0.475806	0.851668
BCAM ENSG00000187244	0.0346839	2.02377	1.9744	0.298384	7.43802	3.44909	2.05706	8.53457	10.0748	1.68366
BCAN ENSG00000132692	0.000288607	0.000135187	0.000537521	0.129456	0.015372	0.010679	0.0211286	0.0108149	0.045451	0.0460557
BCAP29 ENSG00000075790	0.177253	0.599176	0.014991	0.0460932	1.32819	0.193054	1.37832	3.16138	1.69007	1.85441
BCAP31 ENSG00000185825	18.9439	4.03049	33.9054	3.00707	3.50115	0.902107	0.586134	8.29427	1.79223	3.62754
BCAR1 ENSG00000050820	6.82467	4.78062	4.70183	0.628449	2.23572	2.86686	4.43224	0.417834	2.33761	5.46564
BCAR3 ENSG00000137936	0.0182667	0.511302	0.0860601	0.0538465	0.0284288	0.580997	0.00136022	0.042614	0.060539	0.127532
BCAS1 ENSG00000064787	0.0750451	1.3277	0.404345	0.131388	1.57739	0.47307	1.77027	2.34329	0.0182741	0.119205
BCAS2 ENSG00000116752	0.0651652	0.305728	0.151714	0.0530003	0.00889206	0.0720207	1.08769	0.00870787	2.15997	0.0260792
BCAS3 ENSG00000141376	0.0240046	0.286737	0.92391	5.6736	0.00892552	0.246375	0.0475774	0.2577	0.648878	0.0893579
BCAS4 ENSG00000124243	0.101202	0.841143	5.62861	0.17828	0.74129	0.732994	0.209132	0.0706185	0.222454	0.772656
BCAT1 ENSG00000060982	0.0125604	0.0165578	0.167635	0.0339818	0.0196755	0.0109116	0.00857797	0.0311182	0.0354074	0.085669
BCAT2 ENSG00000105552	3.5117	4.71912	3.01227	0.656021	0.916835	0.0513548	4.82492	0.518151	2.54329	0.898246
BCCIP ENSG00000107949	0.20234	0.257864	0.0849667	3.84737	0.610752	0.138379	0.0191905	0.395197	0.0394844	0.259597
BCDIN3D ENSG00000186666	0.230988	0.00271216	0.0381983	0.103243	0.494039	0.290133	0.0227463	0.00649331	0.0828586	0.0599819
BCHE ENSG00000114200	9.68739e-06	0.00222174	0.0215687	0.000134869	0.000443721	0.0088123	0.00436164	0.0133074	0.0993043	0.0109089
BCKDHA ENSG00000248098	0.0591102	0.209281	0.487575	0.351171	0.0497645	0.248876	0.88303	0.0473169	0.148824	0.0646712
BCKDHB ENSG00000083123	0.075577	0.00878038	0.00414787	0.00916519	0.0270094	0.0193977	0.15339	0.580022	0.126762	0.0145599
BCKDK ENSG00000103507	4.31592	0.543368	1.07136	0.842563	0.721742	0.366036	1.70012	1.20483	0.491159	2.11949
BCL10 ENSG00000142867	0.359641	5.03239	0.0399139	0.144684	0.223719	4.02211	0.159425	0.115951	0.0329465	0.710598
BCL11A ENSG00000119866	0.117698	0.333287	0.508766	0.0230501	1.05146	0.556844	0.240937	1.26451	0.861505	0.822766
BCL11B ENSG00000127152	0.0221035	0.106527	0.00323983	0.0641702	0.0236358	0.0204335	0.00109587	0.188872	0.0624003	0.00286812
BCL2 ENSG00000171791	0.0388207	0.697782	0.674174	0.095957	1.82061	0.337335	0.376332	0.0166332	1.09769	0.432102
BCL2A1 ENSG00000140379	0.0106411	0.000718209	0.0123828	0.0277885	0.0187215	0.00274946	0.0332807	0.00158361	0.0119809	0.01848
BCL2L1 ENSG00000171552	1.51358	4.22655	0.70657	0.25676	5.05498	0.0130478	0.00944634	0.629878	4.15082	2.54104
BCL2L10 ENSG00000137875	0.00353516	0.00855194	0.00293585	0.0125473	0.00598478	0.0423315	0.0474744	0.052261	0.0473697	0.00333755
BCL2L11 ENSG00000153094	0.0325758	0.0312576	0.0129612	0.0338509	0.663423	0.00149708	0.0427715	0.0117296	0.16231	0.0240645
BCL2L12 ENSG00000126453	0.173459	0.39781	1.74863	0.552485	0.224	0.607953	0.0308057	1.5337	0.168634	0.78401
BCL2L13 ENSG00000099968	0.269217	2.24608	2.12652	0.314583	0.279015	1.18383	0.13558	0.764261	0.404406	0.000228636
BCL2L14 ENSG00000121380	0.0373164	0.206121	0.0866221	0.150293	0.0100169	0.0158639	0.00609474	0.493615	0.145339	0.213123
BCL2L15 ENSG00000188761	0.0517437	0.41177	0.0677161	0.0316031	0.0481855	0.0211091	0.0549628	0.00466966	0.143431	0.00192723
BCL2L2 ENSG00000129473	1.25473	1.403	0.145086	0.388203	2.97066	2.03854	0.159327	0.989944	2.00526	0.140792
BCL3 ENSG00000069399	0.084125	5.67738	0.696265	0.667963	0.0507915	5.29293	3.75926	9.47645	0.880648	10.1077
BCL6 ENSG00000113916	5.943	0.0417521	0.460744	0.198117	0.022893	2.63224	0.658245	2.82567	0.612546	2.29771
BCL6B ENSG00000161940	0.0939299	0.0717065	0.0535977	0.313821	0.11888	0.0361166	1.15242	0.00374434	0.0417246	0.0367933
BCL7A ENSG00000110987	0.0573499	0.82705	0.0902217	0.0136553	1.55708	0.112594	0.494228	0.696915	1.36747	0.608014
BCL7B ENSG00000106635	1.63863	1.90103	0.0513843	0.652361	1.29234	0.0279353	0.139882	0.794742	0.0738328	3.0595
BCL7C ENSG00000099385	2.85793	0.771672	0.540172	7.77181	0.0694241	1.03474	0.98299	0.244716	2.09988	0.0428268
BCL9 ENSG00000116128	0.198356	0.112468	0.00648699	0.0218541	0.0268866	0.0950817	0.0594322	0.233586	0.366695	1.51651
BCL9L ENSG00000186174	0.00470864	0.441885	0.177742	0.638224	1.73969	2.92725	0.183724	2.33251	3.27574	2.02856
BCLAF1 ENSG00000029363	0.197262	0.440283	0.230896	1.00062	0.146632	1.17111	1.86075	0.436433	0.255705	0.177052
BCO1 ENSG00000135697	6.63001e-05	0.0358788	0.00319403	0.0325519	0.0142964	5.14349e-06	0.00965678	0.00695875	0.0120537	0.0636909
BCO2 ENSG00000197580	1.09564	0.0390182	0.0588756	0.242293	0.0306457	0.0823168	0.00933096	0.0623187	0.016377	0.0785876
BCOR ENSG00000183337	0.0700108	0.902465	0.0416741	0.149716	0.259535	0.339825	0.00421483	0.223816	0.275487	0.034236
BCORL1 ENSG00000085185	0.279594	0.0145493	0.0700529	2.23905	0.459176	0.0859477	0.304865	0.0959876	0.0664949	0.184376
BCR ENSG00000186716	0.573256	0.999523	2.77994	6.80518	0.447987	1.76484	0.102621	1.44848	0.324301	1.00149
BCS1L ENSG00000074582	3.00534	0.383257	1.31164	1.60082	2.1338	0.0954553	0.792473	1.91922	0.792159	0.279304
BDH1 ENSG00000161267	0.0462162	1.02016	3.97857	0.540026	0.162043	0.834133	0.940082	0.577757	0.83519	0.452754
BDH2 ENSG00000164039	0.0487568	0.951363	2.43104	2.59184	2.35836	3.53125	0.507218	0.588454	1.362	4.40192
BDKRB1 ENSG00000100739	0.302143	0.0743414	0.116391	0.00459523	1.6553e-05	0.00812369	0.0306178	0.226253	0.0500448	0.0565618
BDKRB2 ENSG00000168398	0.109293	1.9455	0.0958642	0.153392	1.44989e-07	1.39354	5.11033	1.37329	0.189082	0.411959
BDNF ENSG00000176697	0.000118123	0.00337161	0.0017711	0.0162091	0.0145504	0.0390381	0.140539	0.00870058	0.037464	0.00035858
BDP1 ENSG00000145734	0.052381	0.318816	0.280105	0.121247	0.0101191	0.0767199	0.000120986	0.765733	0.129366	0.11092
BEAN1 ENSG00000166546	0.146302	0.146089	0.0926121	0.00243184	7.57252e-05	0.00262762	1.96467e-06	0.0145784	0.106471	0.0463813
BECN1 ENSG00000126581	0.0400555	0.502416	0.0816103	0.92841	0.0830478	0.0876772	1.95733	0.565869	0.678065	0.0536489
BEGAIN ENSG00000183092	0.693147	0.00288228	0.187052	0.448414	0.217452	0.301456	1.15359	0.0744691	0.0553787	0.173002
BEND2 ENSG00000177324	0.0172138	0.00906904	0.140188	0.0397166	0.0411695	0.00546618	2.60654e-05	0.108018	0.006272	0.0177775
BEND3 ENSG00000178409	0.271137	0.00805565	0.0373025	0.025467	0.0306258	0.0104196	0.0120097	0.0956771	0.313654	0.00285463
BEND4 ENSG00000188848	0.00796747	0.00530738	0.0323973	0.0120304	0.232093	0.00177043	0.000322214	0.053784	0.0321697	0.175269
BEND5 ENSG00000162373	0.0538142	0.310535	0.610113	0.260318	0.044296	0.00311428	0.869428	0.147151	0.00555106	0.154814
BEND6 ENSG00000151917	0.28606	0.004898	0.0578622	0.00639122	0.170367	0.000400486	0.00121438	0.00979375	6.45712e-05	0.00232058
BEND7 ENSG00000165626	0.176901	1.571	0.0375844	0.00123429	0.184062	0.0475543	0.0570161	0.495384	0.00287597	0.486408
BEST1 ENSG00000167995	0.0475541	1.12838	0.219305	0.298103	0.273521	0.0650835	0.531664	0.0284617	0.319262	0.00325772
BEST3 ENSG00000127325	0.317739	0.118073	0.062502	0.24438	0.000141	0.00291752	0.00582846	1.77223e-05	0.00851926	0.130896
BEST4 ENSG00000142959	0.0047895	0.0168447	0.0351956	0.0178148	0.00160559	0.000326517	0.0426874	0.00349266	0.0047821	0.0101611
BET1 ENSG00000105829	0.10094	1.08133	0.0236591	0.0139756	0.0280965	0.0278639	0.721858	0.0593418	0.328785	0.323514
BET1L ENSG00000177951	5.24835	3.94645	0.375074	0.224797	1.97624	1.3729	0.548174	1.34522	1.61778	1.32572
BEX1 ENSG00000133169	0.0713896	0.0181167	0.249071	0.0393631	0.0739647	0.0797159	0.1998	0.0643318	0.176539	0.0766309
BEX2 ENSG00000133134	1.01749	0.343412	0.234656	0.369716	1.25866	0.374098	1.81926	0.000429591	2.31967	0.875696
BEX3 ENSG00000166681	0.0015162	0.346212	2.47295	4.4093	1.01613	0.643306	0.973316	0.19382	1.67252	0.23428
BEX4 ENSG00000102409	0.398419	2.55475	1.26212	5.98852	0.953725	2.61351	1.08936	0.387617	2.17625	0.568888
BEX5 ENSG00000184515	0.078246	0.00439036	0.276454	0.69345	0.0271473	1.05633	0.0588048	0.110479	0.0159644	0.00549041
BFAR ENSG00000103429	1.12686	0.707903	0.31962	1.74578	0.00151484	0.115119	1.55968	0.516164	0.0388875	1.29641
BFSP1 ENSG00000125864	0.0949057	0.00801888	0.0669116	0.00606609	0.0159086	0.0184879	0.0717683	0.0700272	0.00227556	0.0966708
BFSP2 ENSG00000170819	0.0382765	0.0752234	0.0302954	0.00112158	0.00561023	0.00499084	0.00271008	0.0656799	0.0229633	0.0263735
BGLAP ENSG00000242252	0.0229127	0.0717069	0.000170592	0.0124135	0.00523479	0.0152287	0.0278257	0.0718788	0.186683	0.0740777
BGN ENSG00000182492	25.1617	0.143657	11.2977	1.04382	1.56543	0.0355892	10.5722	0.355119	0.0692757	0.145201
BHLHB9 ENSG00000198908	0.110609	0.0276935	6.7931e-05	0.147077	0.0541159	0.0119211	0.0153113	0.00876766	0.0345789	0.0407597
BHLHE22 ENSG00000180828	0.03483	0.0268714	0.0721377	0.00672707	0.00539362	0.000122587	0.0446171	0.0145174	0.0175249	0.0190833
BHLHE40 ENSG00000134107	0.189162	3.0692	0.0579135	0.000253263	1.52896	3.1676	0.0163784	3.54424	3.2253	2.70645
BHLHE41 ENSG00000123095	0.512554	1.67803	0.114871	0.0816892	0.0489368	0.0868381	0.438356	0.045244	0.126353	0.517636
BHMT ENSG00000145692	0.00989879	0.0768057	0.0684909	0.00191337	0.00137589	0.0300785	0.00118638	0.0635745	0.115317	0.0512375
BHMT2 ENSG00000132840	0.0119397	0.0341893	0.118555	0.951278	0.0941801	0.0195897	0.0841514	0.0645006	0.0272253	0.00849373
BICC1 ENSG00000122870	0.0101747	0.0424556	0.0172075	0.0183666	0.0758868	0.151239	0.0724915	0.0513802	0.00230996	0.00851738
BICD1 ENSG00000151746	0.143867	0.0150817	0.0693751	0.312075	0.016099	0.00660512	0.0480767	0.167895	0.0229087	0.00841954
BICD2 ENSG00000185963	1.29905	1.14431	3.8742	0.253802	2.55722	0.674439	1.04167	0.257654	0.0551576	0.286348
BICDL1 ENSG00000135127	0.0108901	1.93818	0.0598391	0.0178538	0.451721	0.120386	0.0864709	0.123317	0.283935	0.0465355
BICDL2 ENSG00000162069	1.55985	5.31507	2.28211	0.418729	0.273198	2.21735	0.264093	0.818298	0.0288873	2.85276
BID ENSG00000015475	0.837538	2.23651	0.289196	0.458102	0.265658	0.545161	1.73316	0.820847	0.122662	1.31091
BIK ENSG00000100290	0.449973	6.93353	0.66662	0.410461	3.15369	1.33004	0.34025	2.67197	3.68013	1.69687
BIN1 ENSG00000136717	2.11193	0.28486	20.755	4.74789	1.05576	0.493435	0.0350066	1.32768	0.975633	0.926877
BIN2 ENSG00000110934	0.0655338	0.00362503	0.0242882	0.44934	0.0161712	0.0150777	0.252395	0.406863	0.0443239	0.0235643
BIN3 ENSG00000147439	0.0862888	1.71531	2.33803	0.857396	0.152176	0.192349	6.31844	0.757183	0.0250069	2.97299
BIRC2 ENSG00000110330	0.480266	0.589312	0.892643	0.578604	1.27941	0.088584	0.511161	0.0418002	0.834796	0.402701
BIRC3 ENSG00000023445	0.365789	1.74547	0.108184	0.293637	0.0784457	0.419468	0.509465	0.464864	0.831876	0.544788
BIRC5 ENSG00000089685	0.0100829	0.00117008	0.381304	0.298827	0.030144	0.0100242	0.0170171	0.000330347	0.343614	6.14418e-05
BIRC6 ENSG00000115760	0.0735143	0.383086	0.024677	0.245876	0.0864682	0.143665	0.552872	0.240386	0.421227	0.0119942
BIRC7 ENSG00000101197	0.032603	0.000274553	0.00441799	0.126997	0.0295509	0.0213523	0.0582624	0.0204727	0.0157046	0.0203247
BIVM ENSG00000134897	0.0431575	0.000784021	0.0653113	0.594447	0.282603	0.0986023	0.0601051	0.116375	0.249086	0.00950023
BLCAP ENSG00000166619	2.45055	5.66435	2.00917	5.56555	0.905489	1.66645	0.649269	0.336562	0.80937	5.3574
BLK ENSG00000136573	0.0729773	0.00253885	0.15906	0.0714186	0.00455845	0.00726676	0.284202	0.0793567	0.0476195	0.0495882
BLM ENSG00000197299	0.00282194	0.000650073	0.0266359	0.136779	0.00502828	0.0429586	0.0490021	0.0462587	0.0223364	0.00527741
BLMH ENSG00000108578	0.432605	0.193669	0.73325	0.753642	1.65627	0.125745	2.76454	0.00125265	0.443806	1.73551
BLNK ENSG00000095585	0.0431587	0.0478562	0.129946	0.0100377	0.0691364	0.123711	0.0384061	0.000667995	0.523396	0.0446676
BLOC1S1 ENSG00000135441	2.43949	0.0709943	9.50871	4.40482	1.79943	0.144789	0.0083588	1.32631	0.477295	1.95804
BLOC1S2 ENSG00000196072	0.0574087	0.20223	0.0854687	0.0049791	0.00901627	0.0165433	0.0228716	0.0247908	0.0591554	0.061769
BLOC1S3 ENSG00000189114	0.226661	0.0159638	0.136075	0.081396	0.00469387	0.110945	0.0256044	0.0774569	0.00721336	0.965509
BLOC1S4 ENSG00000186222	0.145305	1.89489	0.418516	3.51086	0.0123087	0.0162436	0.0706076	0.171691	0.954484	0.463556
BLOC1S5 ENSG00000188428	0.00737215	0.257528	0.0818958	0.531554	0.00114739	0.0458071	0.0218339	0.00452082	0.112076	0.280878
BLOC1S6 ENSG00000104164	0.308386	0.343648	0.305773	0.397093	0.661779	0.786929	1.31504	0.344221	0.477257	0.048941
BLVRA ENSG00000106605	1.97315	0.0367327	0.134923	2.26116	0.506001	0.180505	2.31817	0.977929	0.337622	1.31781
BLVRB ENSG00000090013	4.50932	0.00909832	4.35683	3.07524	3.61902	1.14788	2.91701	3.55083	0.986903	2.5369
BLZF1 ENSG00000117475	0.84039	0.178351	0.273057	0.203745	0.100784	0.414018	0.0680865	0.453169	0.115923	0.0731615
BMF ENSG00000104081	1.63062	0.445315	2.04357	0.264348	0.0464981	0.200014	0.116509	0.44414	0.195099	0.557315
BMI1 ENSG00000168283	0.110079	0.0104778	0.310365	0.088836	0.0120425	0.0225638	0.190219	1.53714	0.757951	0.17537
BMP1 ENSG00000168487	0.601915	0.408226	3.88579	0.0323829	0.0567448	1.04586	3.9317	1.58711	0.116255	0.480138
BMP10 ENSG00000163217	0.00545368	0.0101099	0.172172	0.0018214	0.00396439	0.00161295	0.0324412	0.00695345	0.00106863	0.00143338
BMP2 ENSG00000125845	0.0333365	0.458306	0.059841	0.00313984	0.00225433	0.127473	0.217947	0.304959	0.17036	0.0897963
BMP2K ENSG00000138756	0.00835101	0.00974937	0.0259044	0.615989	0.0137126	0.0317151	0.0543116	0.0347388	0.00264145	0.00503774
BMP3 ENSG00000152785	0.000678091	0.00139801	0.005987	0.0576796	0.0527271	0.179024	0.0196535	0.165651	0.00474221	0.0420944
BMP4 ENSG00000125378	0.685292	0.022533	0.0503905	2.87814	0.11235	0.020145	0.0306609	0.0923337	0.0516225	0.367718
BMP5 ENSG00000112175	0.155505	0.0136932	0.127768	3.40949	0.025747	0.330479	0.172962	0.218646	0.000144989	0.0858736
BMP6 ENSG00000153162	0.000332707	0.00407424	0.0120975	0.01113	0.0336118	0.0308491	0.134504	0.0233011	0.0224319	0.0380326
BMP7 ENSG00000101144	1.33012	0.257049	0.526041	2.51332	0.0646985	0.0702982	0.922026	0.870762	0.329269	1.85665
BMP8B ENSG00000116985	0.042177	0.0179656	0.00771689	0.00329194	0.0550346	0.0167514	0.117	0.0393208	0.132419	0.00663017
BMPER ENSG00000164619	0.157275	0.0179186	0.00211045	0.00435419	0.0590012	0.087385	0.0399486	0.0145436	0.0542674	0.0386472
BMPR1A ENSG00000107779	0.0385601	1.09322	0.0288099	0.035398	0.508266	0.0256649	0.260932	0.0136302	0.245529	0.0219154
BMPR1B ENSG00000138696	0.0155304	0.00454461	0.326515	0.0244665	0.747782	0.078848	0.132164	0.291047	0.0235264	0.263066
BMPR2 ENSG00000204217	0.00102495	0.0433005	0.240376	0.330274	0.074274	0.0333477	0.0949995	1.20089	0.216246	0.315156
BMS1 ENSG00000165733	0.169876	1.20033	0.000264231	2.13122	0.177007	0.149299	0.0477176	0.0478663	0.596447	1.2007
BMT2 ENSG00000164603	0.259033	0.014816	0.0504071	0.0918543	0.263817	0.0313202	0.022906	0.582909	0.0845117	0.0207255
BMX ENSG00000102010	0.00611132	0.0220364	0.00291072	0.0496352	0.00211921	0.0379515	0.00799702	0.0834407	0.000637289	0.0110702
BNC1 ENSG00000169594	0.00339533	0.0231265	0.0400301	0.00317241	0.0963243	0.0288222	0.029952	0.044058	0.0198827	0.0144703
BNC2 ENSG00000173068	1.77325	0.0921505	0.0340016	0.376585	0.180393	0.0363123	0.0298407	0.00373709	0.0122541	0.0490375
BNIP1 ENSG00000113734	0.0157905	0.43144	0.980807	0.0825667	0.0265321	0.412775	0.771346	0.0699651	0.256607	0.0985068
BNIP2 ENSG00000140299	0.411963	0.750876	0.00258969	0.0814636	0.195052	0.159516	0.0686612	2.08743	0.338686	0.0711746
BNIP3 ENSG00000176171	0.356085	0.00544551	0.416133	0.904024	0.409941	0.232503	0.109297	0.0317649	1.95692	0.0429372
BNIP3L ENSG00000104765	0.0809342	0.141097	0.128729	0.00428991	0.754791	0.414211	0.269974	0.0909902	0.422766	0.0362533
BNIPL ENSG00000163141	0.0495246	0.0811025	0.220157	0.0601809	0.965576	0.476129	0.000734307	0.631549	0.816912	0.338058
BOC ENSG00000144857	2.26624	0.0174483	0.100115	3.65407	0.256622	0.17611	0.540862	0.319741	0.169694	0.386795
BOD1 ENSG00000145919	6.5968	1.40459	2.05746	0.145009	6.11923	0.297862	0.86322	3.21085	0.042186	1.89142
BOD1L1 ENSG00000038219	0.181624	0.286103	0.39856	0.564213	0.0924168	0.917445	0.28505	0.0531871	0.171478	1.46548
BOD1L2 ENSG00000228075	0.013374	0.0247928	0.0784346	0.0207231	0.0803662	0.024369	0.0311658	0.0187367	0.0317622	0.00960523
BOK ENSG00000176720	3.35597	1.55155	0.166696	0.00833862	0.399693	0.17619	2.54199	0.0461487	0.0721247	0.55467
BOLA1 ENSG00000178096	3.34782	0.0152733	0.134229	1.89518	0.0462091	0.791593	0.0276012	0.087633	0.450338	0.177162
BOLA2B ENSG00000169627	2.05826	2.16482	6.74638	0.449803	0.252091	1.89106	0.195491	1.29038	0.0536398	2.16446
BOLA3 ENSG00000163170	0.0149658	1.39341	0.431484	0.0225485	0.0463385	1.4271	0.0441782	0.941762	1.73236	0.107872
BOLL ENSG00000152430	0.0960859	0.0337598	0.0368768	0.0568571	0.0354598	0.00695086	0.145032	0.0159581	0.0260029	0.0349446
BOP1 ENSG00000261236	0.788445	0.0748866	0.744413	2.80423	0.607202	0.414321	0.0324499	0.246587	0.0988142	0.132352
BORA ENSG00000136122	0.0835124	0.00773654	0.031114	0.0456391	0.0716822	0.0309011	0.249346	0.0504126	0.0447343	0.000338698
BORCS5 ENSG00000165714	0.0396262	0.120304	0.0521934	0.0925318	0.0425973	0.0161481	0.472239	0.0408168	0.163548	0.212923
BORCS6 ENSG00000196544	0.728851	0.221546	1.33147	1.33729	0.272556	0.00202568	0.119903	0.502275	0.223642	1.42711
BORCS7 ENSG00000166275	0.271675	0.420754	1.24722	0.028319	1.18322	1.28818	0.161869	0.02521	0.223621	0.834725
BORCS8 ENSG00000254901	0.543866	0.39251	0.449446	0.250839	0.217803	0.571801	0.045929	0.934794	1.57511	0.944736
BORCS8-MEF2B ENSG00000064489	0.0231502	0.00195096	0.0426583	0.0512813	0.00932348	0.00295695	0.0374329	0.00809875	0.0135971	0.0213133
BPGM ENSG00000172331	0.0797927	0.0797186	0.00361964	0.073342	0.0818722	0.00313023	0.0910715	0.42473	1.04187	0.0978254
BPHL ENSG00000137274	0.563674	0.0880587	0.0469347	0.207024	0.00843094	0.0354492	2.35338	0.980602	0.487016	0.231296
BPI ENSG00000101425	1.84528	0.0508973	0.0321084	0.00468618	0.0568791	0.255272	0.0599714	0.059241	0.0986998	0.155178
BPIFA1 ENSG00000198183	0.00331632	0.0067972	0.0896506	0.0415808	0.0750837	0.00233084	0.00193181	0.00857765	0.00222151	0.0748032
BPIFB1 ENSG00000125999	5.84091	0.17017	0.574835	0.106316	0.348748	0.0855932	0.241935	0.0600467	0.0826974	0.00811892
BPIFB2 ENSG00000078898	0.032689	0.0734495	0.14287	0.0493196	0.0476044	0.0769297	0.4063	0.000378482	0.113042	0.000608417
BPIFB4 ENSG00000186191	0.00176323	0.0248084	0.0147796	0.0321538	0.00631346	0.0294825	0.0176279	0.0286561	0.000234132	0.0166723
BPIFC ENSG00000184459	0.0215665	0.000100888	0.00730754	0.00485426	0.0229067	0.00303863	0.0771044	0.0273536	0.0188513	0.00551823
BPNT1 ENSG00000162813	0.0169779	1.78177	0.00171455	0.263066	0.407213	0.520669	0.0368011	0.0130479	0.929527	0.323043
BPTF ENSG00000171634	0.113414	0.0359212	0.000497936	2.44592	0.302275	0.334268	1.61185	0.656942	0.290261	0.308936
BRAF ENSG00000157764	0.0473386	0.185452	0.0985195	0.0179009	0.0141684	0.967439	0.417653	0.0614826	0.481963	0.0298253
BRAP ENSG00000089234	0.235778	0.471381	1.82733	0.400727	0.0448904	1.71655	0.247332	0.0611963	0.0356159	0.143428
BRAT1 ENSG00000106009	0.229872	0.063401	4.65025	2.04699	0.14604	3.23962	0.109206	2.87081	1.08988	1.99073
BRCA1 ENSG00000012048	0.695525	0.221497	0.0593343	0.534224	0.214446	0.00330193	0.102739	0.117308	1.28947	0.0329417
BRCA2 ENSG00000139618	0.00587231	0.0424454	0.00492431	0.111918	0.106288	0.00387813	0.00195277	0.00156273	0.0309194	0.0616466
BRCC3 ENSG00000185515	0.00416011	0.298908	0.106415	0.333518	0.0294894	0.675716	0.013254	0.187453	0.145712	0.00981056
BRD1 ENSG00000100425	0.156955	0.0901773	0.224322	0.0767465	0.0510844	0.247254	0.157382	0.638831	0.354979	1.3467
BRD2 ENSG00000204256	1.63774	8.4948	0.15832	8.89976	7.93697	9.52922	20.9762	7.61222	5.39749	4.93128
BRD3 ENSG00000169925	0.298362	0.0303374	0.0605803	0.215872	1.09864	0.120683	0.140427	0.360172	0.916154	1.07706
BRD4 ENSG00000141867	6.43402	2.99915	1.27673	1.93746	0.386033	5.3215	1.41704	1.56293	0.114683	1.06029
BRD7 ENSG00000166164	1.93043	1.18762	0.655738	0.0959387	0.13644	1.41431	1.0618	0.00721397	0.429916	0.666794
BRD8 ENSG00000112983	1.32306	0.735546	1.79174	7.32195	1.62812	0.119943	0.200683	0.17184	0.159189	0.0477179
BRD9 ENSG00000028310	5.51555	1.26026	0.556417	0.287789	0.332067	0.185574	0.336951	3.04773	0.432382	0.690701
BRE ENSG00000158019	0.731996	0.18659	2.86765	1.11511	0.097281	0.0680925	0.313853	1.2445	0.0957365	0.509682
BRF1 ENSG00000185024	1.70218	0.302991	0.861027	0.0990928	1.44977	0.467053	4.64809	0.40063	2.85217	0.808306
BRF2 ENSG00000104221	0.137862	0.99155	0.182971	2.21144	0.116635	0.971431	0.0667145	0.0198553	0.0413591	0.187058
BRI3 ENSG00000164713	6.1959	2.60777	12.4004	3.39262	5.35561	4.61034	4.72449	0.146117	2.77089	2.64486
BRI3BP ENSG00000184992	0.113695	0.00234841	0.0840273	0.00367636	0.248917	0.0197257	0.0350893	0.0157904	0.146886	0.0139756
BRICD5 ENSG00000182685	2.8345	0.0410294	0.162309	0.0479633	0.290248	0.00376874	0.00867073	0.00594089	0.0573188	0.528415
BRINP1 ENSG00000078725	0.0558968	0.00200398	0.371333	0.943293	0.0246432	0.00372588	0.0199315	0.0493295	0.00486639	0.0384625
BRINP3 ENSG00000162670	0.0113357	0.0791442	0.000809248	0.00218567	0.0854423	0.156946	0.0124993	0.0947563	0.0398653	0.0508427
BRIP1 ENSG00000136492	0.0631018	0.00563032	0.00307037	0.00464659	0.0316663	0.0306798	0.033677	0.0378185	0.00144162	0.0131094
BRIX1 ENSG00000113460	0.0375305	0.300059	0.131442	0.132116	0.154446	0.0486786	0.00350796	0.00918757	0.521172	0.0675419
BRK1 ENSG00000254999	6.02534	1.51792	4.12032	4.11309	3.25472	1.23588	1.52481	0.955273	1.80133	0.625173
BRMS1 ENSG00000174744	0.788546	0.418625	3.77701	3.24213	0.00265038	0.695467	1.02048	0.0679814	0.44836	0.66143
BRMS1L ENSG00000100916	0.0147392	0.0142747	0.000513963	0.044906	0.157374	0.138531	0.0250004	0.0799532	0.041863	0.000894957
BROX ENSG00000162819	0.175942	0.163444	0.0267379	0.0556862	0.604168	0.245239	0.110359	0.0669134	0.0176757	0.327697
BRPF1 ENSG00000156983	0.844736	0.691101	1.94545	0.0238243	0.479301	1.08961	0.191511	0.0167422	0.301935	1.06831
BRPF3 ENSG00000096070	0.0987916	0.637398	0.208741	1.24541	0.264214	3.91334	0.00552867	1.29001	1.66717	0.0306515
BRSK1 ENSG00000160469	0.135098	0.000103693	0.191955	0.638432	0.125391	0.0304781	0.0249572	0.0971673	0.02303	0.105712
BRSK2 ENSG00000174672	0.909963	0.0466755	0.428528	0.00976496	0.0425159	0.0455157	0.0819401	0.109481	0.0161517	0.0653562
BRWD1 ENSG00000185658	0.1157	0.326405	0.214068	1.37038	0.586651	0.390477	0.00790103	0.648544	0.548136	0.00940993
BRWD3 ENSG00000165288	0.000410126	0.334005	0.0497141	0.49892	0.0562815	0.00994562	0.38506	0.0493494	0.00122895	0.00585592
BSCL2 ENSG00000168000	0.0470377	0.0060257	0.00667777	0.0677065	0.024677	0.0052718	0.00707356	0.023368	0.00132011	0.0225781
BSDC1 ENSG00000160058	1.09797	0.348099	0.399683	1.04679	0.489262	0.306153	0.190749	0.151202	2.93176	0.729116
BSG ENSG00000172270	8.14306	0.467364	2.41835	11.6866	4.10879	0.771029	3.18435	2.1077	3.66403	1.097
BSN ENSG00000164061	0.0319155	0.0266784	0.107865	0.0209458	0.021003	0.179549	0.0902128	0.0588433	0.00826496	0.0253586
BSND ENSG00000162399	0.0376559	0.0272864	2.86562e-05	0.000582513	0.121187	0.020636	0.0108352	0.000495247	0.0435465	0.0117916
BSPH1 ENSG00000188334	0.00117187	0.000592003	0.000990104	0.00157148	0.00909237	0.00521164	0.00338345	0.0306154	0.0138295	0.0341798
BSPRY ENSG00000119411	0.779614	0.890094	0.00199118	0.028473	0.751236	0.268702	1.13584	0.102731	0.501234	0.778992
BST1 ENSG00000109743	0.147381	0.0450205	0.0667761	0.645845	0.180548	0.000130183	0.0762445	0.0093212	0.0251317	0.0333964
BST2 ENSG00000130303	15.3461	0.221972	1.35156	16.3236	0.038957	1.60169	4.33628	0.200553	0.706813	0.118461
BTAF1 ENSG00000095564	0.196788	0.628404	0.110411	0.424564	0.161062	0.0144765	0.184938	0.670444	0.0150788	0.0548087
BTBD1 ENSG00000064726	0.850564	1.48175	0.402677	0.342281	0.186047	0.0712723	0.107701	1.00555	0.342484	1.10535
BTBD10 ENSG00000148925	1.08869	0.805827	0.0175934	0.0764076	0.245457	0.115163	0.167253	0.106734	0.142385	0.0168169
BTBD11 ENSG00000151136	0.000414588	0.753417	0.0818029	0.059529	0.231268	0.459	0.0233862	0.0198474	5.25027e-05	1.19024
BTBD16 ENSG00000138152	0.00134282	0.023764	0.0116121	0.0990883	0.509252	0.0634445	0.00486973	0.0191013	0.00134138	0.0479905
BTBD19 ENSG00000222009	0.00627765	0.0238447	0.274394	0.00534948	0.0810433	0.00579151	0.0971879	0.0282894	0.0141834	0.00312645
BTBD2 ENSG00000133243	9.18047	1.87449	8.08902	1.04514	0.235912	1.68867	0.00938411	2.70634	3.98032	3.47106
BTBD3 ENSG00000132640	0.174465	0.565274	0.108575	2.23639	0.10865	0.497612	0.601119	0.024508	0.100346	0.223844
BTBD6 ENSG00000184887	4.17752	1.25934	2.28538	2.253	0.069353	2.25049	0.220639	0.818079	1.06475	1.67687
BTBD7 ENSG00000011114	0.137534	1.73659	0.650824	3.09895	0.189026	0.0291786	0.185418	0.718356	0.0893538	0.157485
BTBD8 ENSG00000189195	0.0527843	0.0115261	0.0090097	0.00779013	0.127614	0.0289349	0.0377217	0.00448777	0.0354493	0.0205148
BTBD9 ENSG00000183826	0.0172402	0.934239	1.5545	0.755238	0.140113	0.636529	0.0157416	0.328076	0.158647	0.250977
BTC ENSG00000174808	0.469106	0.207004	0.00811812	0.0521915	0.0572839	0.000432473	0.0345966	0.0664117	0.00178628	0.118102
BTD ENSG00000169814	0.291808	0.555296	0.424733	2.67437	0.870572	0.0365514	0.0694163	0.447643	0.301172	0.343593
BTF3 ENSG00000145741	4.22801	1.56991	0.289317	8.47166	1.67681	4.37783	0.398425	0.918116	0.465828	2.90226
BTF3L4 ENSG00000134717	0.213601	1.29339	0.206793	0.0755791	0.0670291	0.911377	0.0028442	0.161872	0.273779	0.229687
BTG1 ENSG00000133639	0.0668478	5.3164	0.0672284	3.03452	1.47631	0.330435	0.256581	0.558905	0.214942	0.595856
BTG2 ENSG00000159388	6.15495	1.58545	0.00915224	1.51457	0.656146	2.63469	19.9573	1.55487	1.88595	9.43075
BTG3 ENSG00000154640	0.15224	3.15846	0.00590931	0.106177	0.153432	1.20882	0.00985723	0.289329	0.842787	0.0440523
BTK ENSG00000010671	0.000423794	0.00400386	0.0143522	0.294391	0.108887	0.0367378	0.00680766	0.0170153	0.0325485	0.0208455
BTN2A1 ENSG00000112763	0.0909759	0.315144	0.16955	1.01334	0.571282	0.0347905	0.0891248	0.0177029	0.475778	0.292449
BTN2A2 ENSG00000124508	0.138278	0.123598	0.279512	0.799556	0.0280852	0.604937	0.123936	0.0184845	0.132826	0.152074
BTN3A1 ENSG00000026950	0.01044	0.124025	0.288147	0.95348	0.359629	0.131136	0.465338	0.655737	0.00943445	2.52482
BTN3A2 ENSG00000186470	0.0359942	0.155788	0.219087	0.227427	0.386215	0.0111875	0.376585	0.131306	0.129398	0.636388
BTN3A3 ENSG00000111801	0.00197093	0.00833101	0.787056	0.0560576	0.432565	0.0422795	0.00104819	0.0270164	0.0122144	0.0312343
BTNL3 ENSG00000168903	0.157582	0.022981	0.0147713	0.00186301	0.160505	0.00407004	0.00152529	0.053652	0.00124584	0.0110387
BTNL9 ENSG00000165810	0.0722293	0.137736	0.109581	0.0419011	0.011226	0.0904913	0.0470739	0.039775	0.0871423	0.0736687
BTRC ENSG00000166167	0.244156	0.0640055	0.756989	0.249209	1.36646	0.11641	2.2003	1.94836	0.0156038	0.587898
BUB1 ENSG00000169679	0.00605162	0.0086112	0.0716321	0.0179202	0.030094	0.0665469	0.15087	3.25931e-05	0.0134987	0.00679463
BUB1B ENSG00000156970	0.0167613	0.0365921	0.0433204	0.0151441	0.00574493	0.0545937	0.00111836	0.022723	0.000146721	0.0590563
BUB3 ENSG00000154473	0.169693	0.1854	0.345899	0.0357441	0.284458	2.09655e-08	0.0594582	0.920494	0.238267	0.389587
BUD13 ENSG00000137656	0.492955	0.0164211	0.0474668	0.0952267	0.103659	0.0157796	0.0638825	0.0163932	0.0264713	0.104314
BUD31 ENSG00000106245	8.92539	4.03484	0.173183	2.15602	3.71863	0.327163	4.88065	0.666752	3.26503	2.41413
BVES ENSG00000112276	0.187196	0.0205949	0.0164229	0.184164	0.022986	0.0203166	0.480193	0.00671112	0.162411	0.0270456
BYSL ENSG00000112578	1.45599	0.783555	0.819373	0.00807419	0.246818	1.88371	0.0729823	0.00651485	0.0425825	0.0179379
BZW1 ENSG00000082153	0.021923	2.54643	0.121212	0.0700569	0.627582	1.00845	1.51745	1.70383	0.0686896	0.0345146
BZW2 ENSG00000136261	0.0544052	0.067651	0.11808	0.00186258	0.133307	0.0176882	0.00437805	1.93768	0.0086879	0.620842
C10orf10 ENSG00000165507	0.230356	0.321219	0.00140113	0.036984	0.0664545	8.45885	3.64519	0.906931	0.0377668	0.000498068
C10orf105 ENSG00000214688	0.0120609	0.00291246	0.0271903	0.000646121	0.00714882	0.00833729	0.0150128	0.0895231	0.00858698	0.00416744
C10orf107 ENSG00000183346	0.00612273	0.0558797	0.0272323	0.0510804	0.0128612	0.000927558	0.0208497	0.0225479	0.0177584	0.0177313
C10orf11 ENSG00000148655	0.602324	0.0325804	0.0953772	0.111798	0.105363	0.00654852	0.945894	0.167982	0.0963661	1.08222
C10orf128 ENSG00000204161	0.0973021	0.0542284	0.115748	0.041173	0.0213303	0.000132593	0.310698	0.0161847	0.0234817	0.118329
C10orf2 ENSG00000107815	0.619566	0.386411	0.0538903	1.33598	0.0107092	0.221362	0.731904	0.249322	0.0714255	0.509223
C10orf35 ENSG00000171224	0.0444184	0.239829	0.955334	0.226679	0.0175083	0.0221635	0.616765	0.0367436	0.0630495	0.145572
C10orf54 ENSG00000107738	5.95826	2.84031	2.16473	6.94252	0.454691	0.147787	6.00022	1.83418	0.274559	0.131451
C10orf55 ENSG00000222047	0.0850585	0.0332628	0.00284951	0.00189834	0.0297757	0.0352456	0.00857531	0.0419614	0.0128329	0.00702528
C10orf67 ENSG00000179133	0.199849	0.0117122	0.066986	0.0388395	0.0213641	0.108183	0.088806	0.020896	0.000681688	0.0702782
C10orf71 ENSG00000177354	0.067106	0.00225081	0.0219952	0.00742977	0.0693751	0.0616474	0.00106726	0.00436138	0.0571424	0.0109307
C10orf76 ENSG00000120029	2.56372	0.60905	0.571412	0.379023	0.507698	0.341514	0.679676	0.227471	0.728473	0.921092
C10orf82 ENSG00000165863	0.0357424	0.0104341	0.0196225	0.233909	0.0566962	0.0727692	0.00747384	0.05026	0.000420175	0.0812504
C10orf88 ENSG00000119965	0.170078	0.0121812	0.03454	0.0190284	0.00373466	0.134399	0.0147301	0.208172	0.0697752	0.0340754
C10orf95 ENSG00000120055	0.028619	0.0533982	0.0224247	0.0327513	0.0142236	0.000819913	0.000847446	0.00774081	0.0146878	0.117175
C10orf99 ENSG00000188373	2.90706	3.36694	2.44614	0.0423349	0.0257228	0.0538299	6.81294e-05	0.36408	0.516731	0.196282
C11orf1 ENSG00000137720	0.238527	1.04292	0.584583	1.1689	0.175143	0.156191	0.169213	0.236281	0.0207467	0.206895
C11orf16 ENSG00000176029	0.0750073	0.00988854	0.0313957	0.0515568	0.0025655	0.0949714	1.76775e-05	0.0486918	0.0163592	0.023513
C11orf21 ENSG00000110665	0.096185	0.152204	0.103766	0.187041	0.00799841	0.0038893	0.00114644	0.00598438	0.002618	0.00740172
C11orf24 ENSG00000171067	3.17675	0.324043	0.517863	0.0987954	2.24578	1.51952	1.18436	1.61559	1.57929	3.24118
C11orf31 ENSG00000211450	2.48637	2.85016	2.8481	4.93201	1.57129	4.10277	0.27337	1.71714	2.69754	0.761492
C11orf42 ENSG00000180878	0.0625038	0.039228	0.0371342	0.00749389	0.00351061	0.0124487	2.23739e-05	0.0256243	0.0158544	0.00836709
C11orf45 ENSG00000174370	0.992025	0.0517949	0.00389415	0.0931383	0.0156925	0.0197344	0.036326	0.0033563	0.00448354	0.00474513
C11orf49 ENSG00000149179	0.114917	0.0917859	3.7448	0.408817	0.0456817	0.0284067	0.218694	0.200301	1.44347	0.00198303
C11orf52 ENSG00000149300	0.0221481	0.0375017	0.00660563	0.076899	0.0773871	0.0327433	0.0017282	0.000425292	0.00975707	0.00645561
C11orf53 ENSG00000150750	0.0589624	0.0896967	0.0201438	0.0255472	0.0237153	0.067534	0.0705458	0.00369874	9.24307e-05	0.00580263
C11orf54 ENSG00000182919	0.132103	0.0193634	0.200426	0.380213	0.00908118	0.0305218	0.0460403	0.0642846	0.542757	0.559633
C11orf57 ENSG00000150776	0.259719	0.209433	0.000868422	0.365384	0.0177901	0.00914622	0.0143377	0.0156635	3.83603e-05	0.0104289
C11orf58 ENSG00000110696	0.538144	0.835731	0.385588	3.56579	0.703268	1.22758	0.534217	0.178041	0.47803	1.52761
C11orf63 ENSG00000109944	0.375702	0.000508509	0.00472894	0.0135833	0.0149381	0.0195443	0.0306084	0.021732	0.0553631	0.0123816
C11orf65 ENSG00000166323	0.211504	0.00488574	0.00370793	0.0566122	0.120867	0.0296614	0.0238577	0.0864505	0.033646	0.00130908
C11orf68 ENSG00000175573	0.116318	0.653042	4.80132	4.56501	1.02341	0.0294361	0.122346	0.832881	0.0368861	0.102616
C11orf70 ENSG00000137691	0.0991371	0.0124451	0.00400031	0.0567449	0.0220832	0.0146555	0.0149782	0.0370553	0.000525832	0.00682217
C11orf71 ENSG00000180425	0.0704194	0.00669805	0.0456147	0.209914	0.748092	0.206623	0.598677	0.0465016	0.0295384	0.0436841
C11orf74 ENSG00000166352	0.0543744	0.0533916	0.000377494	0.070951	0.0125215	0.25903	0.0141363	0.000553436	0.137295	0.213186
C11orf80 ENSG00000173715	0.000796417	0.0250457	0.0368866	0.00137955	0.00364718	0.166165	0.0506876	0.312332	0.120781	0.179154
C11orf84 ENSG00000168005	0.175986	0.00232328	0.0762549	0.0599295	0.492367	0.00850509	0.0900603	0.0492646	0.0927884	0.748168
C11orf87 ENSG00000185742	0.0223177	0.0221897	0.0420416	0.0202833	0.048279	0.00306977	0.000757138	0.00924148	0.0172952	0.0611975
C11orf88 ENSG00000183644	1.64648e-05	0.0640932	0.000953887	0.00031127	0.0200021	0.0248429	0.0162912	0.00164091	0.123515	0.0471419
C11orf95 ENSG00000188070	0.978516	0.0384574	0.686647	3.93863	0.458819	0.66261	0.11866	0.0130403	1.03594	1.91793
C11orf96 ENSG00000187479	4.96328	0.353234	2.87557	1.27248	1.53548	0.094279	93.5746	0.93588	0.00836425	1.74873
C11orf98 ENSG00000278615	0.001256	0.00467358	0.00164815	0.0107112	0.0215149	0.000568392	0.0292092	0.0310629	0.00723835	0.00106949
C12orf10 ENSG00000139637	4.27051	0.261505	1.80021	2.84087	1.25322	0.00945642	1.19269	0.441928	0.150422	0.973926
C12orf29 ENSG00000133641	0.149982	0.0753199	0.104158	0.0977859	0.113131	0.0991484	0.0214136	0.0670537	0.0414736	0.0781072
C12orf4 ENSG00000047621	0.999517	0.342507	0.00826178	0.662555	0.0903117	0.0023277	0.0369035	1.29911	0.0188709	0.041739
C12orf40 ENSG00000180116	0.0300117	3.70283e-05	0.00490045	0.089048	0.0190157	0.00851582	0.0536521	0.0205151	0.000447859	0.00432133
C12orf42 ENSG00000179088	0.00622542	0.0574642	0.0765278	0.0761032	0.00713287	0.0288357	0.00960017	0.0162857	0.0617593	0.0257292
C12orf43 ENSG00000157895	0.288656	0.0167938	0.443022	4.25477	0.418248	1.70973	0.982177	0.0603703	0.0601288	0.116549
C12orf45 ENSG00000151131	0.116261	0.25951	0.670682	0.0579189	0.357052	0.00448553	0.248121	0.0814443	0.349232	0.0625254
C12orf49 ENSG00000111412	0.00446029	1.54265	0.0637766	0.00628216	0.00755647	1.01828	0.124215	0.411238	0.91148	0.152685
C12orf50 ENSG00000165805	0.131933	0.000922787	0.233671	0.00888552	0.0220077	0.0260095	0.037368	0.00433306	0.00136744	0.0219212
C12orf54 ENSG00000177627	0.0250456	0.10805	0.184682	0.278674	0.0758029	0.414552	0.13658	0.00684604	0.00442775	0.20299
C12orf56 ENSG00000185306	0.00501595	0.084656	0.0904515	0.0168895	0.0207057	0.000204889	0.0911964	0.000320595	0.00116256	0.00122338
C12orf57 ENSG00000111678	7.25308	0.0203816	17.9435	14.9703	2.10954	1.64102	2.44702	0.751621	1.68544	1.70442
C12orf60 ENSG00000182993	0.00140057	0.00979942	0.0412973	0.0311935	0.0196036	0.0155772	0.00513626	0.0254125	0.0957196	0.00973612
C12orf65 ENSG00000130921	0.229382	0.0187778	0.615417	0.508726	0.0913005	0.000814451	0.101516	0.233894	0.337642	0.610733
C12orf66 ENSG00000174206	0.00587632	0.0444004	0.000103989	0.0507141	0.0870802	0.174626	0.310519	0.149935	0.041317	0.00709937
C12orf73 ENSG00000204954	0.00124562	0.00652162	0.0551565	0.306495	0.000713697	0.000717292	0.0475646	0.117205	0.439988	0.70306
C12orf75 ENSG00000235162	0.261055	0.035026	0.681769	2.13012	0.0456937	0.0989178	0.206711	0.0301566	0.262526	0.0447866
C12orf76 ENSG00000174456	0.124911	0.173188	0.000617797	0.846401	0.320079	0.0887886	0.252489	2.25036	0.422416	0.00842906
C14orf1 ENSG00000133935	2.13251	1.44483	6.67242	1.44555	4.02868	0.784497	5.92183	1.46189	1.42032	0.555588
C14orf105 ENSG00000100557	0.0823413	0.01366	0.0216759	0.056402	0.0484267	0.0113551	0.0123179	0.016037	0.0083476	0.0129824
C14orf119 ENSG00000179933	0.306402	0.0340543	0.0297233	0.859853	0.0476693	0.588863	0.0908558	0.0359562	0.363445	0.284378
C14orf132 ENSG00000227051	0.0324363	0.0328011	0.0976276	0.00546963	0.970871	0.354117	0.100641	0.00150079	0.0191254	0.0800496
C14orf142 ENSG00000170270	0.0343422	0.0196018	0.0647853	0.204888	0.0666233	0.427205	0.029867	0.162812	0.000508492	0.0819468
C14orf159 ENSG00000133943	0.865916	0.456588	1.67952	1.92473	0.385808	0.281029	0.422523	0.10658	1.3582	0.298338
C14orf166 ENSG00000087302	0.285994	0.805162	1.13987	0.810394	1.07904	0.525132	0.914867	2.13644	1.47582	0.964581
C14orf169 ENSG00000170468	0.0261866	0.540557	0.121547	0.00544397	0.0564432	0.0317145	0.0269177	0.242523	0.0412834	0.242693
C14orf178 ENSG00000197734	0.0266107	0.000325242	0.0411949	0.149469	0.022955	0.00358142	0.00411496	0.234691	0.0175864	0.00882182
C14orf180 ENSG00000184601	0.0117949	0.00019955	0.0171684	0.000487346	0.0828876	0.0736164	0.0053054	0.00743197	2.19673e-05	0.0234985
C14orf2 ENSG00000156411	5.31638	4.52988	11.2914	2.58481	3.69567	4.19278	1.50738	0.254407	2.81611	4.36017
C14orf28 ENSG00000179476	0.042176	0.0616022	0.0462469	0.084723	0.00818031	0.0338652	0.0623304	0.0874868	0.128168	0.0185593
C14orf37 ENSG00000139971	0.00075859	0.0217961	0.00968958	0.0277679	0.0249964	0.0391426	0.0159328	0.0985062	0.0308246	0.0137421
C14orf39 ENSG00000179008	0.155872	0.0550138	0.138093	0.0700289	0.0117363	0.136878	0.0254977	0.0549564	0.0305714	0.0398659
C14orf79 ENSG00000140104	0.458545	0.0341541	0.216542	1.07517	0.000804954	1.71274	0.039437	0.342832	0.0356226	0.725881
C14orf80 ENSG00000185347	0.310057	0.19377	0.066485	0.0744617	0.270976	0.273182	0.344678	1.0705	1.33569	0.213063
C14orf93 ENSG00000100802	0.681666	0.0138721	0.131881	0.344457	0.680194	0.165151	1.15786	0.103459	0.195599	0.572393
C15orf39 ENSG00000167173	1.36285	0.314282	0.420289	1.17847	1.55144	0.00432653	1.41183	0.720908	0.238588	0.61453
C15orf40 ENSG00000169609	1.31549	0.351446	0.00374286	0.375855	2.18722	0.130616	0.089424	0.0426023	0.000682246	0.0892444
C15orf41 ENSG00000186073	0.0228528	0.433257	0.138101	0.020123	0.199918	0.066836	0.000560886	0.225265	0.022795	0.159302
C15orf48 ENSG00000166920	0.110453	0.838489	0.0402718	0.0220569	0.100987	0.514581	0.029141	0.427392	0.508255	0.108737
C15orf52 ENSG00000188549	5.72765	0.922196	0.114584	0.667145	0.923534	0.318459	0.14498	0.0923701	0.156529	0.120143
C15orf57 ENSG00000128891	0.361813	0.634243	1.39018	0.138811	0.115609	0.0975437	0.0647557	0.150805	0.0735456	0.0353207
C15orf59 ENSG00000205363	0.674642	0.0278957	4.42383	0.255352	0.0662127	0.395866	0.220927	0.312756	0.075884	3.22347
C15orf61 ENSG00000189227	0.361343	0.0267866	0.593629	0.0958043	0.321589	0.342725	0.12618	0.0377963	1.51702	0.0265692
C15orf62 ENSG00000188277	0.0102133	0.131902	0.0272004	0.0876842	0.116518	0.0729146	0.199758	0.00624812	0.015048	0.106173
C15orf65 ENSG00000261652	0.00606286	0.0056062	0.0851416	0.0206392	0.00161853	0.0262474	0.0285478	0.00781181	0.023247	0.0376887
C16orf13 ENSG00000130731	9.22606	0.0893797	3.49828	0.695267	0.276923	0.581066	4.55308	0.218117	0.795907	1.04875
C16orf45 ENSG00000166780	0.480575	2.96944	1.14123	1.82115	0.0733132	0.103798	0.000477444	0.130922	0.0839237	0.0707287
C16orf46 ENSG00000166455	0.0231951	0.0361489	0.00220866	0.0866638	0.0108758	0.0362592	0.0320741	0.108713	0.0562141	0.0208439
C16orf52 ENSG00000185716	0.227496	0.560878	0.0102244	0.214152	0.0178365	0.211232	0.215443	0.00576263	0.0244029	0.810217
C16orf54 ENSG00000185905	0.439686	0.0178541	0.0466701	0.00774679	0.0376756	0.332493	0.0263305	0.0236485	0.0163174	0.471347
C16orf58 ENSG00000140688	9.10567	1.13916	0.0403265	2.60762	3.60345	2.3042	1.80172	1.16063	3.96398	3.17853
C16orf59 ENSG00000162062	0.0729925	0.0305742	0.0693271	0.000414142	0.0206884	0.0252858	0.00774076	0.0483151	0.0721577	0.124861
C16orf62 ENSG00000103544	8.35823	0.106285	1.01466	0.134541	1.28872	0.529217	0.174915	1.57059	0.323244	0.0754052
C16orf70 ENSG00000125149	0.866337	0.0200311	0.16441	0.221399	0.215319	0.0514391	1.12526	0.074221	0.81838	0.134099
C16orf71 ENSG00000166246	0.00015619	0.0159097	1.3904e-08	0.0191451	0.438335	0.0691989	0.0215761	0.0114176	0.0792561	0.0943445
C16orf72 ENSG00000182831	0.427872	0.148195	0.0266798	0.997257	0.220911	0.271405	0.0471499	0.0526055	0.206045	0.0336124
C16orf74 ENSG00000154102	0.0599846	0.503134	0.0384341	2.07858	0.106063	0.522409	0.281019	0.345488	0.315791	0.341009
C16orf86 ENSG00000159761	0.27111	0.00242063	0.21186	0.276389	0.332138	0.0358042	0.00938709	0.0277052	0.0563987	0.214638
C16orf87 ENSG00000155330	0.0036444	0.0141843	0.00292746	0.00172364	0.146295	0.00407372	0.0183663	0.0185398	0.0189301	0.12005
C16orf89 ENSG00000153446	0.543469	0.0599569	0.599992	3.83288	2.20229	0.217152	0.709705	0.1636	0.461054	0.439163
C16orf91 ENSG00000174109	0.101712	0.334735	0.0595176	0.975788	0.124933	0.133577	0.0897837	0.640998	0.0275624	0.0509072
C16orf95 ENSG00000260456	0.0199736	0.00218811	0.00441491	0.0260152	0.00479756	0.0303295	0.00737188	0.0312219	0.000692887	0.0228287
C16orf96 ENSG00000205832	0.186567	0.0668799	0.0277121	0.0200469	0.0100992	0.00863871	0.387223	0.0189073	0.0118891	0.00743584
C17orf107 ENSG00000205710	0.0141935	0.646302	0.319938	0.0522545	1.73104	1.04746	0.820311	0.532603	0.0761994	0.00225861
C17orf49 ENSG00000258315	0.0301505	0.299127	0.130672	0.00749714	0.122478	0.00369169	0.148161	0.000746291	0.37187	0.467241
C17orf50 ENSG00000270806	0.00286233	0.00435405	0.00846859	0.0247573	0.0318806	0.0422293	0.0166608	0.00366718	0.00292809	0.0181086
C17orf51 ENSG00000212719	0.298975	0.0815381	0.578794	0.103631	0.127432	0.234088	0.134358	0.0321517	0.0784385	0.17417
C17orf53 ENSG00000125319	0.00194484	0.0160901	0.0808072	0.000220281	0.0291267	0.0418813	0.097887	0.208612	0.0370164	0.142093
C17orf58 ENSG00000186665	0.0152792	0.0808678	0.00322866	0.0514739	0.0156153	0.0810314	0.0397841	0.027613	0.00402979	0.0297839
C17orf62 ENSG00000178927	2.45699	0.83811	0.268236	1.21738	0.646045	1.32831	0.353394	0.487465	0.273867	1.79315
C17orf67 ENSG00000214226	0.0421531	0.0108529	0.0154059	0.862289	0.0875703	0.00351253	0.186918	0.165101	0.0124321	0.199113
C17orf74 ENSG00000184560	0.0967507	0.0464271	0.0222999	0.000571465	0.00116066	0.00704363	0.024718	0.0225347	0.00754959	0.0231444
C17orf75 ENSG00000108666	0.0763485	0.383537	0.423542	0.458154	0.0213217	0.0334818	0.0243638	0.0176676	0.100657	0.071644
C17orf78 ENSG00000278505	0.273075	0.00112654	0.0350244	0.0458181	0.0249383	0.00593546	0.00273067	0.0259786	0.0437519	0.00993903
C17orf80 ENSG00000141219	0.899913	0.231894	1.81253	1.33136	0.163223	0.0376217	2.16751	0.00849825	0.212067	0.0581206
C17orf89 ENSG00000224877	0.306991	0.929859	2.32759	6.78245	1.88166	0.107198	0.0853538	3.96885	0.471795	2.26327
C17orf96 ENSG00000273604	0.0156348	0.0856968	0.0133254	0.0183963	0.0104727	0.484587	0.248108	0.158597	0.0347257	0.0224223
C17orf97 ENSG00000187624	0.166638	0.0113256	0.02788	0.201922	0.194538	0.0220525	0.00472736	0.682072	0.00265387	0.0121489
C17orf99 ENSG00000187997	0.0016531	0.00471226	0.0593651	0.0202176	0.00893783	0.0149642	0.0204583	0.0117048	0.0645894	0.0245778
C18orf21 ENSG00000141428	0.283227	0.902875	0.0540277	0.2079	0.0957944	0.211906	0.0556982	0.00708007	0.0148481	0.0226526
C18orf25 ENSG00000152242	0.0997512	0.200672	0.0510213	0.249909	0.00183227	0.0262523	0.130648	0.314978	0.304304	0.0171641
C18orf32 ENSG00000177576	1.41493	0.636806	0.401287	0.0173448	0.186643	0.0765363	0.0705161	0.421306	1.00328	0.362479
C18orf54 ENSG00000166845	0.0451965	0.000170527	0.0248428	5.51279e-06	0.142251	0.00747129	0.0596038	0.00511609	0.00170694	0.0171836
C18orf63 ENSG00000206043	0.00242599	0.00689703	0.026926	0.00212564	0.0759205	0.00844061	0.0179866	0.00263282	0.00981331	0.00122436
C18orf8 ENSG00000141452	1.5647	1.36452	0.0696329	0.0250638	0.156251	2.76806	0.86941	0.127415	0.0562856	0.0437313
C19orf12 ENSG00000131943	9.20756	0.255865	0.320763	0.146301	1.65678	2.59231	0.0952918	0.178765	1.62193	0.707562
C19orf18 ENSG00000177025	0.154224	0.0367278	0.43525	0.00837898	0.443002	0.303633	0.0025172	0.0444489	0.00202711	0.102295
C19orf24 ENSG00000228300	0.239704	0.0616743	7.52015	1.19965	1.60132	0.166768	0.187485	2.15212	0.0268523	0.599985
C19orf25 ENSG00000119559	0.670987	0.837635	0.0391678	4.24392	1.6054	1.14995	0.758168	0.569623	0.331624	0.14059
C19orf33 ENSG00000167644	0.208623	3.9273	14.8431	2.29489	0.04216	0.321041	5.05211	3.14009	0.781793	0.417343
C19orf35 ENSG00000188305	1.65086e-06	0.0107842	0.0123095	0.0346293	0.0165021	0.000299385	0.0168361	0.0461399	0.0243345	0.00472543
C19orf38 ENSG00000214212	0.0722822	0.0711179	0.0495227	0.677646	0.0667173	0.0286953	0.280206	0.174701	0.0267997	0.00298935
C19orf43 ENSG00000123144	4.93799	3.93343	3.76514	2.07547	4.66642	7.24826	9.05945	8.49699	6.99198	4.52871
C19orf44 ENSG00000105072	2.17108	0.000107099	0.0231319	0.734429	0.0354509	0.207898	0.926639	0.00701467	0.554938	0.0172405
C19orf45 ENSG00000198723	0.0623578	0.00139628	0.159648	0.0486488	0.0952497	0.000316024	0.00143624	0.0110288	0.0127342	0.000357434
C19orf47 ENSG00000160392	0.527191	0.311499	0.849415	0.0267652	0.221212	0.167209	0.0696817	0.150492	0.390329	0.13932
C19orf48 ENSG00000167747	0.0843026	0.131262	2.11905	1.39355	1.28866	0.192719	0.0305422	0.878439	0.739352	0.0524806
C19orf52 ENSG00000142444	2.97085	0.11852	0.295646	0.149505	1.51248	0.323353	0.0433862	0.280555	0.781624	0.121948
C19orf53 ENSG00000104979	5.39194	0.884218	4.01961	8.68517	4.86347	2.22547	9.11211	0.408325	0.108947	1.3999
C19orf54 ENSG00000188493	0.820163	0.0730075	0.528392	0.153274	0.42048	0.0265657	0.0428647	0.169016	0.920637	0.571954
C19orf57 ENSG00000132016	0.0409626	0.164558	0.463233	0.240831	0.0206259	0.0227674	0.544145	0.00320385	0.241416	0.0112926
C19orf60 ENSG00000006015	4.45563	0.799052	6.2879	0.0265753	2.70382	0.0146079	0.681637	0.542224	0.209068	2.19041
C19orf66 ENSG00000130813	1.46152	0.155133	0.530019	2.06152	1.14928	1.79636	1.93226	1.63033	0.108844	0.697605
C19orf68 ENSG00000185453	0.102485	0.100227	0.377702	0.439486	0.232703	0.314872	0.104308	0.205214	0.0203966	0.00174149
C19orf70 ENSG00000174917	12.5498	0.375887	3.53682	0.692589	1.24566	1.93936	1.08579	1.14768	1.0071	1.69312
C19orf71 ENSG00000183397	0.0002454	0.0231741	0.0560684	0.0615435	0.0291549	0.0823401	0.0122485	0.00158966	0.10701	0.312578
C19orf73 ENSG00000221916	0.472099	0.116003	0.219772	0.0138545	0.103112	0.091861	0.186211	0.121766	0.0127586	0.189978
C19orf81 ENSG00000235034	0.118537	0.0174732	0.0776615	0.0682384	1.67681	0.016265	0.0001037	0.0078109	0.178296	0.143337
C1D ENSG00000197223	0.038143	0.250563	0.0720869	0.494496	0.242132	0.444914	0.00413169	0.0657536	0.404132	0.1569
C1GALT1 ENSG00000106392	0.026739	0.5008	0.173618	0.0203907	0.157368	0.566595	0.0312511	0.0261718	1.01669	0.155121
C1GALT1C1 ENSG00000171155	0.0383078	0.0271952	0.251397	0.0920019	0.0962882	0.0521836	2.08171	0.157305	0.0440564	0.0713071
C1QA ENSG00000173372	13.0092	0.703613	14.4763	9.96418	0.987996	0.146741	3.68871	2.14184	1.19945	1.12176
C1QB ENSG00000173369	0.198571	0.127685	9.5504	4.87212	2.52857	0.0612655	2.63491	0.874513	0.355512	0.461649
C1QBP ENSG00000108561	0.133389	5.20766	1.23647	0.876671	0.201839	0.86274	0.0485157	0.432062	4.22888	1.56365
C1QC ENSG00000159189	2.02137	0.599194	3.63636	4.95435	0.00200676	0.0269628	0.23122	2.31501	0.018528	0.0433916
C1QL1 ENSG00000131094	7.90531	0.162825	0.043199	4.10454	0.318136	0.0514219	0.755588	0.480245	0.0526305	0.057181
C1QL4 ENSG00000186897	0.000572974	0.0136332	0.0217189	0.0045373	0.0141354	0.00805225	0.00744915	0.0369831	0.0064789	0.0149701
C1QTNF1 ENSG00000173918	30.0967	0.0147839	0.202637	14.597	0.0286975	0.113648	1.20652	0.109566	0.12007	0.132575
C1QTNF2 ENSG00000145861	3.36622	0.0300286	0.779812	0.170199	0.270376	0.0554985	0.00229681	0.168358	0.00907342	0.0024436
C1QTNF3 ENSG00000082196	0.809924	0.154998	0.00737004	0.0452285	0.0910619	0.358451	1.30831	0.0418447	0.0245224	0.114101
C1QTNF4 ENSG00000172247	0.720111	0.182261	0.210712	0.288257	0.0291098	0.00875816	0.178284	0.100911	0.0568552	0.0155143
C1QTNF5 ENSG00000223953	0.0835395	0.012151	0.104337	0.121334	0.0113918	0.0105292	0.0793826	0.0913583	0.0161599	0.00296191
C1QTNF6 ENSG00000133466	0.933975	0.0313206	0.839206	0.0370833	0.589608	0.642739	0.104868	0.237417	0.0135151	0.324268
C1QTNF7 ENSG00000163145	1.18666	0.0154296	0.0991212	0.207821	0.104494	0.0631565	0.148711	0.00342998	0.138829	0.0187553
C1R ENSG00000159403	41.0202	0.809335	0.19048	18.2983	1.14097	1.733	11.3397	3.01486	1.00101	0.879267
C1RL ENSG00000139178	3.06005	0.154681	0.0614415	6.62453	0.147874	0.570276	0.43077	0.124191	1.86625	0.428942
C1S ENSG00000182326	8.07388	0.534442	0.102084	14.043	0.533626	3.97941	5.36826	0.0934092	0.209774	3.40237
C1orf105 ENSG00000180999	0.012857	0.00591268	0.00617879	0.0156268	0.00390488	0.0224335	0.0185204	0.0459619	0.00145542	0.152205
C1orf106 ENSG00000163362	0.241287	4.87126	2.99457	0.0473768	0.165617	1.51687	0.103165	0.28771	1.31979	2.7751
C1orf109 ENSG00000116922	1.26353	0.233383	0.122921	0.0773323	0.0545413	0.0360135	0.0284055	0.0446422	0.141527	0.291941
C1orf112 ENSG00000000460	0.673344	0.196097	0.15292	0.0690539	0.0790719	0.0661156	0.562728	0.19321	0.0413079	0.110162
C1orf115 ENSG00000162817	0.0250478	0.479536	0.544813	0.0436012	0.676816	0.00302807	0.761094	0.394075	1.45184	0.0207139
C1orf116 ENSG00000182795	0.00754246	6.36625	14.5088	0.497639	5.84922	1.52412	2.83924	0.119249	4.2012	0.186362
C1orf122 ENSG00000197982	4.12677	1.02757	9.28584	0.463553	4.80224	0.610236	2.98687	0.209185	1.4809	0.906064
C1orf123 ENSG00000162384	2.02986	0.825266	0.135601	8.46567	1.10987	2.28319	0.0912042	1.73632	1.64566	1.05231
C1orf127 ENSG00000175262	0.00502396	0.0147358	0.0575474	0.0458155	0.0443414	0.00282782	0.00834946	0.0233627	0.0140195	0.0193246
C1orf131 ENSG00000143633	0.016943	0.0464975	0.0184678	0.014212	0.0290853	0.0170302	0.105683	0.0532846	0.609989	0.132166
C1orf141 ENSG00000203963	0.0317141	0.0343708	0.0303786	0.112934	0.00617537	0.00257704	0.00101214	0.0337574	0.035663	0.00255202
C1orf145 ENSG00000162913	0.000866062	0.00356184	0.00435356	0.0513711	0.0169201	0.00214823	0.290194	0.0418635	0.018946	0.304846
C1orf158 ENSG00000157330	0.0037066	0.00367615	0.0247818	0.0486557	0.00197389	0.00507892	0.0823011	0.00109306	0.015772	0.0546339
C1orf159 ENSG00000131591	0.72101	0.577495	4.76205	0.023284	0.854714	0.0296507	0.277399	0.180211	0.325212	0.792169
C1orf162 ENSG00000143110	0.140565	0.0356256	0.567277	1.41079	0.359872	0.0399114	1.4907	0.0730006	0.0142082	0.00373259
C1orf167 ENSG00000215910	0.291568	0.0859291	0.00904707	0.134855	0.0256689	0.0576263	0.0282718	0.0888935	0.0185167	0.0621487
C1orf168 ENSG00000187889	0.0124202	0.0183435	0.0349946	0.00272707	0.119886	0.0240514	0.000655151	0.00500995	0.0351475	0.00397242
C1orf174 ENSG00000198912	0.0570767	0.515929	0.0687251	0.659234	0.911872	0.0886687	0.189988	0.294753	0.407816	0.0216419
C1orf186 ENSG00000263961	0.145187	0.0290844	0.151698	0.0952266	0.00607992	0.0421875	0.0247411	1.27652	0.0265921	0.108316
C1orf194 ENSG00000179902	0.000615503	0.0158318	0.0124196	0.20013	0.0019162	0.0309876	0.0385672	0.0813825	0.0929383	0.00220923
C1orf198 ENSG00000119280	0.924524	2.35141	0.848282	1.32956	1.65627	0.672215	0.634523	0.833554	1.82393	2.37986
C1orf204 ENSG00000188004	0.212155	0.161386	0.0549314	0.0176718	0.0304475	0.0280569	0.0220042	0.114283	0.0442933	0.0307465
C1orf21 ENSG00000116667	1.31386	0.596999	0.448636	7.75608	0.237908	1.44793	0.147922	0.151681	4.30916	2.12931
C1orf210 ENSG00000253313	0.00187641	0.610054	2.36881	0.0584342	1.04843	0.324376	0.0256067	1.06345	0.0303497	0.698769
C1orf216 ENSG00000142686	1.2989	0.0610073	0.127305	0.37462	0.0576565	0.256353	0.0127057	0.239037	0.000533524	0.0178449
C1orf226 ENSG00000239887	0.237209	0.22901	0.0922369	0.112272	0.152267	0.249492	0.333603	0.15325	0.00254973	0.289326
C1orf228 ENSG00000198520	0.174973	0.067566	0.181237	0.104103	0.0017608	0.00717636	0.125884	0.0507373	0.108344	0.0265496
C1orf234 ENSG00000227868	0.001708	0.0650303	0.00284371	0.0682401	0.0321735	0.0274881	0.0110649	0.0520152	0.00454439	0.0161335
C1orf27 ENSG00000157181	0.087853	0.0224356	0.0361007	0.931412	0.525193	0.257705	0.385814	0.0345453	0.114728	0.346534
C1orf35 ENSG00000143793	0.219576	0.00543708	1.01512	2.41126	0.89984	0.380448	1.16338	0.756792	1.30577	1.21194
C1orf43 ENSG00000143612	0.0095709	2.71964	7.00318	2.84681	3.71094	1.93333	3.55846	6.62697	0.280641	1.28801
C1orf50 ENSG00000164008	0.138039	0.0158675	0.0190936	0.258717	0.185551	0.0499016	0.0766621	0.128508	0.0499615	0.20519
C1orf52 ENSG00000162642	1.86703	0.138689	0.00158934	0.558416	0.00274859	0.0220531	0.056538	0.156467	0.0784732	0.725003
C1orf53 ENSG00000203724	0.0453555	0.000260064	0.00470545	0.188546	0.244461	0.0398422	0.063015	0.00439935	0.00218123	0.0213098
C1orf54 ENSG00000118292	3.32704	0.43227	0.685426	3.5372	0.0209347	0.0790043	0.00341809	0.510881	0.110164	0.197336
C1orf56 ENSG00000143443	1.67009	0.256906	0.00266932	0.142134	0.674882	0.306393	0.879995	0.21193	0.189364	0.148108
C1orf61 ENSG00000125462	0.172583	0.0576405	0.111894	0.010739	0.145361	0.0016186	0.0238358	0.0403815	0.0391424	0.0190068
C1orf64 ENSG00000183888	0.0434154	0.0266798	0.108708	0.00349073	0.0247699	0.0773653	0.104737	0.000628045	0.0187592	4.85966e-05
C1orf74 ENSG00000162757	0.272	1.04868	0.691703	0.000880732	0.131009	1.16229	0.23856	0.141789	0.369634	1.44203
C1orf87 ENSG00000162598	3.40023e-06	0.00814057	0.0710294	0.00128907	0.00173081	0.000258177	0.00210003	0.017397	0.00107886	0.00557714
C2 ENSG00000166278	0.00513913	0.0580367	0.00544178	3.65453	0.0654095	0.534471	0.418643	2.02078	1.49055	0.621683
C20orf144 ENSG00000149609	0.0255702	0.000924677	0.0633179	0.00256321	0.00294641	0.00434139	0.0606374	0.00482942	0.0148996	0.021532
C20orf194 ENSG00000088854	0.193121	0.294284	0.00159669	0.328282	0.225867	0.204133	1.05353	0.216378	0.109347	0.010283
C20orf196 ENSG00000171984	0.129747	0.0658243	0.327631	0.0882065	0.0221324	0.0878979	0.0085482	0.00845615	0.0098989	0.337587
C20orf24 ENSG00000101084	2.5544	1.25579	0.743266	0.382288	0.353968	0.0527625	0.739727	0.149791	0.44179	0.022696
C20orf27 ENSG00000101220	0.0241299	0.395325	1.35729	4.19419	0.00367763	0.325622	2.89635	0.508683	1.03993	4.79502
C20orf85 ENSG00000124237	0.00100202	0.00114009	0.100214	0.0351664	0.0652867	0.00114392	0.0589192	0.00137524	0.00829587	0.0444645
C20orf96 ENSG00000196476	0.0719083	0.430972	1.68553	0.0689258	0.345604	0.0418673	0.151153	0.471352	0.176384	0.0489098
C21orf2 ENSG00000160226	0.0132345	0.0420879	3.97256	0.00532386	0.0128992	1.36351	0.0194642	0.0719064	0.0224824	0.530615
C21orf33 ENSG00000160221	0.301619	0.493435	0.824243	0.0939104	0.377878	0.132005	0.408378	0.865092	0.785628	0.710667
C21orf58 ENSG00000160298	0.162635	0.000969163	0.315831	0.319112	0.00163754	0.838643	0.347738	0.171766	0.366714	0.0478593
C21orf59 ENSG00000159079	0.00475827	0.367131	0.448482	0.00402934	0.00808667	0.0764009	0.70931	0.0601523	0.0143567	0.278097
C21orf91 ENSG00000154642	0.0350185	0.00051817	0.00970824	0.0429926	0.00248351	0.516291	0.0207856	0.158452	0.0643754	0.34092
C22orf15 ENSG00000169314	0.364536	0.0294669	0.0925147	0.367708	0.0203169	0.0963605	0.159253	0.0468746	0.0146752	0.118854
C22orf23 ENSG00000128346	0.0847458	0.00359506	0.0665299	0.00234691	0.00552275	0.0363526	0.000991909	0.0877496	0.03457	0.167139
C22orf29 ENSG00000215012	0.57469	0.0276387	0.238781	0.125178	0.385116	0.0577302	1.27948	2.82308	1.78427	0.85266
C22orf31 ENSG00000100249	0.0505016	0.0387253	0.0405524	0.0676746	0.00950998	0.00406004	0.00239388	8.01233e-05	0.00606027	0.0469974
C22orf39 ENSG00000242259	0.0969151	1.18156	0.113961	1.32123	5.04863	0.580691	7.88047	0.238934	0.3123	2.47682
C22orf46 ENSG00000184208	0.00103403	0.112449	0.101772	0.148494	0.392129	0.633139	0.260452	0.269699	0.0170265	0.0347346
C2CD2 ENSG00000157617	6.91933	4.11202	1.21869	7.73238	1.76857	1.5546	2.86417	4.16146	1.29064	3.18361
C2CD2L ENSG00000172375	0.387959	0.0620708	0.389929	1.4441	0.0238497	0.0338691	0.978482	0.0136402	0.121796	0.122754
C2CD3 ENSG00000168014	0.241414	0.267622	0.0251555	0.0862602	0.0931258	0.25896	0.0122107	1.65289	0.0840945	0.0335235
C2CD4A ENSG00000198535	0.00366392	0.0253558	0.0256908	0.0077777	0.0149793	0.0502008	0.444773	0.0531629	0.000172593	0.09302
C2CD4B ENSG00000205502	0.0327073	0.0951633	2.12411	0.221748	1.14617	0.185641	1.66984	0.0500944	0.0409521	0.00942399
C2CD4C ENSG00000183186	0.073965	0.176801	0.104905	0.0361218	0.0370727	0.0178694	0.130849	0.054614	0.00555888	0.0461115
C2CD4D ENSG00000225556	0.0425979	0.0306553	0.128722	0.0838436	0.00644102	0.147714	0.14564	0.325065	0.337566	0.0118617
C2CD5 ENSG00000111731	0.00500415	0.179912	0.000302753	0.0889749	0.147879	0.0763444	0.126637	0.0391527	0.164667	0.0220826
C2orf15 ENSG00000273045	0.000634085	0.0164788	0.145502	0.00963875	0.0661533	0.0277201	0.017949	0.0884515	0.0417027	0.0359559
C2orf40 ENSG00000119147	2.44849	0.0845531	0.141202	0.111746	0.0183276	0.00896293	0.2568	0.13367	0.0943615	0.0351058
C2orf42 ENSG00000115998	0.585722	0.0564407	0.15903	0.169098	0.0367566	0.266304	2.05043e-06	0.122077	0.0665235	0.70388
C2orf47 ENSG00000162972	0.0172599	0.199489	0.0267808	0.0535427	0.0634301	0.00328325	0.0502657	0.0108479	0.206671	0.0899109
C2orf49 ENSG00000135974	0.309574	0.15776	0.0116969	0.324417	0.700676	0.886396	0.0652105	0.0124853	0.0277259	0.0678611
C2orf50 ENSG00000150873	0.0696228	0.00505346	3.76448e-05	0.111095	0.0956951	0.0407709	0.17771	0.0126028	0.0238741	0.114424
C2orf54 ENSG00000172478	0.00966502	0.0568566	1.18464	0.029631	0.118726	0.178809	0.0354622	0.248711	0.0246083	0.0655836
C2orf68 ENSG00000168887	0.0133757	1.92228	0.000806863	2.58923	1.46121	0.99361	1.34429	0.00686498	0.478886	0.324188
C2orf69 ENSG00000178074	0.0181237	0.0100798	0.144231	0.0897477	0.0062998	0.0194955	0.0383123	0.0130834	0.0519892	0.00300205
C2orf70 ENSG00000173557	0.0461537	0.00515398	0.0476005	0.0119135	0.0253572	6.912e-06	0.0123558	0.0369106	0.0765419	0.0349404
C2orf71 ENSG00000179270	0.07249	0.00749114	0.0223306	0.00681881	0.0557477	0.00724519	0.0692164	0.0540565	0.0667403	0.218343
C2orf72 ENSG00000204128	0.250762	0.268796	0.0130804	0.0262468	0.0202282	1.18447	0.0104099	3.10766	0.555882	0.0310468
C2orf73 ENSG00000177994	0.0292912	0.000444362	0.0242133	0.00116915	0.146572	0.014085	0.00270559	0.00300144	0.0186226	0.00334503
C2orf74 ENSG00000237651	0.00143903	0.0256366	1.33138e-05	0.00373863	0.00501909	0.00394626	0.0564968	2.87057e-05	0.0205561	0.0116517
C2orf76 ENSG00000186132	0.0228391	0.000249384	0.00252795	0.0398232	0.0251342	0.00206076	0.0462498	0.0964716	0.00942979	0.0073518
C2orf78 ENSG00000187833	0.0542745	0.0988247	0.0720329	0.0014887	0.000192836	0.0161946	0.00206576	0.0159867	6.43895e-05	0.00404271
C2orf80 ENSG00000188674	0.00641619	0.0317159	0.0252207	0.0562845	0.00173735	0.00322387	0.0150126	0.0530201	0.0744155	0.0225825
C2orf81 ENSG00000159239	0.125294	0.0871181	0.0132123	0.275118	0.005995	0.154083	0.142699	0.09146	0.0138594	0.0113355
C2orf82 ENSG00000182600	0.0445689	0.0157524	0.008521	0.126703	0.291903	0.0298162	0.0705943	0.00647124	0.098529	0.1501
C2orf83 ENSG00000042304	0.0254681	0.000394636	0.0109125	0.0827999	0.0172388	8.37258e-05	0.0146424	0.00162486	0.00121688	0.0760309
C2orf88 ENSG00000187699	0.332601	0.0930224	0.0245559	0.289858	3.98937e-08	0.0176554	0.116175	0.187715	0.00672891	0.0606012
C3 ENSG00000125730	10.6451	2.18149	16.7834	12.9775	1.51587	0.129488	6.30491	3.12303	1.17367	0.261065
C3AR1 ENSG00000171860	0.0152262	0.391842	0.0576602	5.04528	0.0123753	0.00945787	0.0846015	0.242782	0.172458	0.104104
C3orf14 ENSG00000114405	0.348367	0.0916181	0.0916462	0.000391618	0.0130181	0.09116	0.039037	0.0136095	0.0531132	0.0331307
C3orf18 ENSG00000088543	0.0747149	0.0341782	1.06956	2.23152	0.946132	0.0354506	0.123667	0.197558	0.211296	1.06065
C3orf33 ENSG00000174928	0.663494	1.06257	0.0873501	0.0639818	0.0371333	0.483598	0.00583304	0.164722	0.260348	0.458405
C3orf36 ENSG00000221972	0.427272	0.032115	0.0436967	0.0253092	0.0131004	0.0223006	0.0777041	0.000104494	0.00815634	0.0269138
C3orf38 ENSG00000179021	0.0466797	0.0313165	0.151671	0.0691977	0.00327025	0.00888186	0.00148352	0.0121166	0.0246958	0.0899052
C3orf52 ENSG00000114529	0.0592561	4.18883	0.0285032	0.0050888	0.311395	0.871627	0.137032	0.0317246	0.0318333	0.0967318
C3orf58 ENSG00000181744	0.00302054	0.00988557	0.0553813	0.60664	0.224718	0.102876	0.382107	0.344743	0.00975758	0.0256677
C3orf62 ENSG00000188315	0.731463	0.59702	0.243492	4.23837	0.302758	0.203173	0.311083	0.031204	0.321935	1.89202
C3orf70 ENSG00000187068	0.224267	0.0604816	0.0400741	0.313978	0.187358	0.0177039	0.0464495	0.0303237	0.000763167	0.0179796
C3orf80 ENSG00000180044	0.00248654	0.0130801	0.0217718	0.000308491	0.00332002	0.0134853	0.00571281	0.00209821	0.00128788	0.0274527
C4A ENSG00000244731	1.43191	0.373851	1.12181	0.797535	0.024927	0.0254677	0.0515761	0.108545	0.0178769	0.032989
C4B ENSG00000224389	15.0184	1.22044	0.297837	5.24362	0.799887	0.0498196	0.562009	0.168981	0.486343	0.213296
C4BPA ENSG00000123838	0.0542733	0.000643522	4.53262e-05	0.0535395	0.00159544	0.00118131	0.00401936	0.0120132	0.0105968	0.00941229
C4BPB ENSG00000123843	0.0663425	0.0109184	0.0176367	0.0362075	0.0690162	0.0607928	0.0318992	0.0265189	0.0121246	0.0131033
C4orf17 ENSG00000138813	0.0124261	0.18616	0.00481212	0.0562583	0.0387263	0.0284002	0.019505	0.00735425	0.00963569	0.110637
C4orf19 ENSG00000154274	0.114986	0.192437	0.0299568	0.283789	0.0441467	0.0344019	0.0200742	0.0313438	0.0273834	0.131202
C4orf22 ENSG00000197826	0.00727391	0.0334918	0.00298329	0.0791171	0.00295813	0.0465623	0.034505	9.42933e-06	0.0613543	0.00147759
C4orf26 ENSG00000174792	0.0612977	3.59469e-05	0.018669	0.000414597	0.103945	0.00483899	0.0535948	0.00520395	0.0255861	0.0194934
C4orf3 ENSG00000164096	1.85532	1.47011	2.55908	3.60247	0.123963	2.55123	1.29285	2.3147	1.05585	3.42366
C4orf32 ENSG00000174749	0.0216979	0.00699099	0.338656	0.153036	0.0255624	0.954704	0.121829	0.267275	0.131271	0.0809996
C4orf33 ENSG00000151470	0.0695141	0.00592113	0.0309289	0.0218056	0.00480334	0.0259561	0.0431904	0.0214508	0.0310456	0.0745785
C4orf36 ENSG00000163633	0.0380632	0.0598821	0.00657423	0.00083612	0.037554	0.144963	0.315828	0.00549329	0.059596	0.102655
C4orf45 ENSG00000164123	0.00757377	0.00317526	0.00109707	0.00563403	0.0123696	0.0169928	0.0321152	0.00262415	0.00711543	0.0375478
C4orf46 ENSG00000205208	0.0100345	0.09129	0.00326015	0.00917433	0.0320893	0.0450205	0.0308594	0.0196228	0.00156522	0.00208942
C4orf47 ENSG00000205129	0.00123451	0.000272643	0.00814278	0.0217186	0.000709317	0.000450912	0.0390206	0.00151186	0.0116485	0.0341794
C4orf48 ENSG00000243449	0.774972	0.0212699	0.726148	3.52845	0.868275	0.0678051	0.0156561	0.103089	0.120852	0.20338
C4orf50 ENSG00000181215	0.0283673	0.00589872	0.0322775	0.018085	0.0081337	0.0306374	0.01173	0.0127035	0.0636868	0.041496
C5 ENSG00000106804	1.02732	0.154319	0.326647	0.017447	0.0332057	0.351054	0.00665423	0.1394	0.183107	0.0194199
C5AR1 ENSG00000197405	0.138974	0.765677	0.06525	0.356444	0.202683	0.187266	0.0363935	0.4838	0.00414486	0.171541
C5AR2 ENSG00000134830	0.00502019	0.00460386	0.0626337	0.0147926	0.280223	0.00406433	0.0287022	0.00605016	0.0121106	0.0537786
C5orf15 ENSG00000113583	1.08986	5.91122	0.496481	0.246443	3.19698	9.59445	0.233058	1.84069	5.84898	0.406344
C5orf22 ENSG00000082213	0.706972	0.0141494	0.0593889	0.126229	0.0258525	0.0840209	0.00792944	0.200967	0.0346887	0.172358
C5orf24 ENSG00000181904	0.678386	0.0963985	1.99621	0.652853	0.253472	0.0672545	0.893378	0.0268767	0.298845	0.00873166
C5orf30 ENSG00000181751	2.62816e-05	0.0526394	0.088542	0.135077	0.16461	0.00207646	0.0386601	0.0890108	0.0042318	0.0966999
C5orf34 ENSG00000172244	0.0011995	0.0204515	0.0858651	0.545488	0.0547773	0.0558422	0.000482735	0.0373668	0.00845596	0.0299409
C5orf38 ENSG00000186493	0.893831	0.000591052	0.344092	0.798079	1.04665	0.0448746	0.55942	0.46795	0.150836	0.0462087
C5orf42 ENSG00000197603	0.383831	0.99507	0.191005	0.0665692	0.110078	0.0169723	0.007791	0.280445	0.882356	0.676099
C5orf45 ENSG00000161010	0.0781847	0.787077	1.06567	3.50739	0.495436	2.20187	1.90785	0.0310512	0.0500239	0.556615
C5orf46 ENSG00000178776	0.0485226	0.0569562	0.0374527	0.027952	0.00144206	0.000597355	0.122446	0.0428976	0.00320175	0.0247586
C5orf49 ENSG00000215217	0.0123259	0.00491164	0.170934	0.585453	0.0147742	0.0472851	0.168105	0.0532764	0.00388965	0.0301654
C5orf51 ENSG00000205765	0.00889446	0.00706305	0.0168356	0.169638	0.0696743	0.184712	0.0650544	0.328449	0.00418896	0.203677
C5orf52 ENSG00000187658	0.00985568	0.0121058	0.00172333	0.019595	0.00574204	0.0166209	0.0287419	0.0156046	0.0163457	0.00609866
C5orf56 ENSG00000197536	0.871582	0.181529	0.0688842	0.0923089	0.190585	0.439717	0.764071	0.0496414	0.000133736	0.0215249
C5orf63 ENSG00000164241	0.332843	0.00224877	0.486637	0.0847586	0.130643	0.616437	0.238429	0.424012	0.105604	0.125733
C6 ENSG00000039537	0.00825124	0.00846209	0.00643804	0.257558	0.0236673	0.0192031	0.0150029	0.00130496	0.0298582	0.0803562
C6orf1 ENSG00000186577	1.54241	0.845529	0.355028	2.02419	2.94233	0.107277	1.55436	0.780616	0.294612	0.100986
C6orf106 ENSG00000196821	0.00305805	0.914298	0.242988	9.48448	0.707625	0.816309	7.83617	0.426736	0.214243	0.489655
C6orf120 ENSG00000185127	0.0744578	0.00203712	2.88957	0.0367342	0.00527359	0.00118246	0.266768	0.000685062	0.0492485	1.13846e-06
C6orf132 ENSG00000188112	0.00476387	5.28873	0.128535	1.99959	3.74285	0.191572	0.372176	0.445255	1.50236	1.80716
C6orf136 ENSG00000204564	0.194652	0.611824	0.394943	0.498109	0.195482	0.132298	0.112533	0.912047	0.102629	1.08469
C6orf141 ENSG00000197261	0.0104013	1.05007	0.0131557	0.0864736	0.000960843	0.0218201	0.0798784	0.0482922	0.0587807	0.010524
C6orf163 ENSG00000203872	0.000601639	0.00320518	0.0549096	0.00853421	0.0676517	0.217873	0.0095188	0.00493303	0.00868945	0.00633721
C6orf201 ENSG00000185689	0.0132215	0.0338684	0.0302191	0.0782351	0.044889	0.0225217	0.0293656	0.0263491	0.0413265	0.143434
C6orf203 ENSG00000130349	0.000307123	0.0852365	0.256391	0.645065	0.0289656	0.165878	0.0458205	0.397489	0.0292516	0.0121439
C6orf223 ENSG00000181577	0.0208979	0.162977	0.0319644	0.0378077	0.0139544	0.0011514	0.200878	0.0409464	0.0146264	1.04448e-07
C6orf226 ENSG00000221821	1.94654	0.0248184	0.315348	0.394597	0.706598	0.314141	0.0129667	0.0984677	0.132593	0.0925052
C6orf25 ENSG00000204420	0.273841	0.00880483	0.0195275	0.0251555	0.0210835	0.0205374	0.0189549	0.0158618	0.0222572	0.0322769
C6orf47 ENSG00000204439	0.385844	2.0644	1.72983	2.71884	2.85064	0.0594622	1.05262	0.287215	0.836239	1.55153
C6orf48 ENSG00000204387	0.734242	3.04223	0.0909962	5.43114	0.615436	0.432228	0.225784	0.432236	3.35149	1.71889
C6orf52 ENSG00000137434	0.00593226	0.00916295	0.594299	0.0413441	0.00111121	0.00323643	0.00210894	0.00116894	0.00700856	0.00747007
C6orf58 ENSG00000184530	0.046207	0.0506351	0.0493354	0.00359735	0.0314987	0.0209033	0.171999	0.0217562	0.0750229	0.0703192
C6orf62 ENSG00000112308	0.959452	0.287656	9.65442e-05	2.60297	0.5608	1.64412	0.95771	0.334719	2.82173	0.857511
C6orf89 ENSG00000198663	0.922254	0.789262	3.37367	4.11913	2.02962	0.560407	0.181578	0.908933	1.74098	1.12441
C7 ENSG00000112936	4.74869	0.00851898	0.0777884	9.46213	0.0529438	0.00474911	0.0339442	0.0884083	0.0063009	0.0146565
C7orf25 ENSG00000136197	0.0149854	0.017103	0.00758388	0.0170225	0.0652166	0.0054996	0.0127172	0.000936178	0.0073978	0.00707645
C7orf26 ENSG00000146576	2.13601	0.223338	0.0607853	7.06221	1.79202	0.381431	0.222739	6.33072	2.33295	0.968094
C7orf31 ENSG00000153790	0.00241849	0.0401869	0.00138247	0.0546567	0.00299928	0.0311511	0.000813867	0.0598692	0.0330848	0.0113922
C7orf43 ENSG00000146826	0.748132	0.0278496	0.0476284	0.444608	0.629519	2.9297	0.900813	0.0419219	0.0269828	0.570165
C7orf49 ENSG00000122783	0.15189	0.204475	2.74432	0.668209	2.77507	0.511313	0.0768267	0.684444	1.08986	0.00283861
C7orf50 ENSG00000146540	8.20571	0.606422	3.22972	1.00459	4.62626	0.413633	2.16991	0.171142	0.0546743	0.492646
C7orf61 ENSG00000185955	0.289964	0.00863713	0.0171821	0.0149774	0.00647458	0.627286	0.067635	0.0883297	0.00116172	0.00262418
C7orf72 ENSG00000164500	0.0227768	0.000405663	0.000134156	0.0599995	0.000247524	0.0136665	0.0624265	0.0387995	0.0193026	0.00432091
C7orf73 ENSG00000243317	0.215464	0.509499	0.115223	1.32277	1.56603	1.77499	0.0999253	0.112367	0.092858	0.496119
C8A ENSG00000157131	0.0019636	0.0187468	0.0014488	0.0195197	0.0501432	1.51281e-05	0.0009384	0.0169174	0.00389141	0.0657642
C8G ENSG00000176919	0.0235168	0.017402	0.0031038	0.0105565	0.0694807	0.045515	0.203354	9.74907e-05	0.0121205	0.0851576
C8orf33 ENSG00000182307	0.372909	0.368366	2.4565	3.47052	1.00858	0.0410969	0.0504271	0.573681	0.113027	0.431054
C8orf34 ENSG00000165084	0.245528	0.0238312	0.00390683	0.00164792	0.0334692	0.05282	5.90275e-05	0.00631177	0.000991011	3.25439e-05
C8orf37 ENSG00000156172	0.4902	0.00789707	0.0791857	0.107211	0.00068327	0.0128469	0.0981744	0.0242746	0.0517169	0.067266
C8orf4 ENSG00000176907	0.403764	13.9488	0.309594	0.00159443	0.583667	0.10778	0.147935	0.0408336	0.105779	0.00425235
C8orf44 ENSG00000213865	0.186221	0.0947887	0.0265019	0.0109279	0.0193637	0.22832	0.0751489	0.0157797	0.414909	0.00792218
C8orf44-SGK3 ENSG00000270024	0.00153456	0.0016705	0.067581	0.0448991	0.0275182	0.00104266	0.0153967	0.0751116	0.0395951	0.0556254
C8orf46 ENSG00000169085	0.0265234	0.00182069	0.0861459	0.169164	0.13367	0.146751	0.000544997	0.0799429	0.24783	0.00307805
C8orf58 ENSG00000241852	0.0477158	0.204137	0.0534874	0.0871301	0.0492319	0.106597	0.0880107	0.0163033	0.0807388	0.068413
C8orf59 ENSG00000176731	0.144347	2.26263	0.274564	2.34528	0.457848	0.343677	0.595573	0.950574	1.40782	1.02528
C8orf76 ENSG00000189376	0.0467114	0.0377732	0.00804877	0.01982	0.00972085	0.269649	0.693039	0.0540399	0.10412	0.00405809
C8orf82 ENSG00000213563	1.50478	0.193957	0.624246	0.17464	2.45337	1.21227	0.0297312	0.4301	0.930117	0.859513
C8orf88 ENSG00000253250	0.00153427	0.0393085	0.021897	0.00426583	0.0778511	0.00150914	0.0340409	0.0126674	0.0215005	0.0374237
C8orf89 ENSG00000274443	0.000432256	0.0267912	0.0166722	0.018028	7.56782e-05	0.000561348	0.0133257	0.00425066	0.00246456	0.00567931
C9 ENSG00000113600	0.0395801	0.00145941	0.0261513	0.105394	0.00180266	0.000245697	0.0292795	0.0449102	0.246861	0.00200395
C9orf114 ENSG00000198917	0.777572	0.150045	0.875419	0.245537	1.41597	1.06119	0.0332837	0.337412	1.19053	0.124217
C9orf116 ENSG00000160345	0.0731596	0.867174	1.49141	0.157628	0.0290194	0.0278791	0.0528538	0.0679182	0.0582441	0.0219251
C9orf135 ENSG00000204711	0.0272222	0.000948894	0.0140706	0.0173997	0.00764121	0.0140102	0.00598764	0.0325793	0.155249	0.00280065
C9orf142 ENSG00000148362	1.38106	0.919024	4.1896	0.134296	0.81853	0.0977795	2.95995	0.47215	0.598605	0.762996
C9orf152 ENSG00000188959	0.34013	0.567951	0.144454	0.282883	0.90539	0.00995785	0.0155347	0.200134	0.0117538	0.0657711
C9orf16 ENSG00000171159	10.2318	2.09584	3.92702	3.8769	1.74372	0.259173	7.16346	0.368064	0.47074	6.04376
C9orf172 ENSG00000232434	0.229084	0.00241821	0.0888043	1.49047	0.0607271	0.0722538	0.0278201	0.174258	0.0916121	0.0186599
C9orf24 ENSG00000164972	0.515013	0.0531894	0.0159949	0.0425495	0.023095	0.000281769	0.0710926	0.0669958	0.350232	0.0112379
C9orf3 ENSG00000148120	8.77967	0.00882392	1.61136	0.87965	0.0333206	0.25985	0.800054	0.0334187	1.49992	0.0677587
C9orf40 ENSG00000135045	0.000170536	0.0108647	0.00430836	0.0340176	0.000205726	0.0277829	0.00578413	0.0256199	0.0487035	0.292892
C9orf43 ENSG00000157653	0.0303389	0.00156506	0.0851478	0.0193516	0.0181387	0.0309495	0.0127932	0.00243912	0.0217139	0.00514454
C9orf47 ENSG00000186354	0.0920176	0.00417898	0.159579	0.0244923	0.0123682	0.0346732	0.0244931	0.0111776	0.011076	0.00132754
C9orf50 ENSG00000179058	0.354213	0.0384531	0.00143956	0.0221155	0.0181714	0.0255247	0.0325029	0.0111161	0.0402696	0.000857821
C9orf57 ENSG00000204669	0.000841368	0.0253903	0.0203145	0.00931034	0.0167631	0.0134006	0.0663928	0.0518222	0.0239526	0.0326778
C9orf64 ENSG00000165118	0.0614897	0.204639	0.00415309	0.0173795	0.00707512	0.322069	0.0896014	0.0800858	0.0135943	0.510859
C9orf66 ENSG00000183784	0.0319057	0.0144678	0.00877033	0.0174792	1.93016e-05	0.00332684	0.00879049	0.020176	0.0292311	0.176621
C9orf69 ENSG00000238227	1.81856	0.968862	1.00159	2.1739	0.0588958	0.341229	0.0358491	1.18895	0.80072	2.19051
C9orf72 ENSG00000147894	0.106928	0.102437	0.189109	0.142507	0.00679118	0.0202555	0.00678955	0.0316672	0.0122523	0.0111616
C9orf78 ENSG00000136819	2.27095	0.130877	0.783861	0.623425	0.21669	0.017078	0.088943	0.911995	0.439839	1.84847
C9orf85 ENSG00000155621	0.189843	0.0647137	0.111495	0.13372	0.757949	0.315391	0.115774	0.005875	0.117063	0.0128721
C9orf91 ENSG00000157693	0.0816322	0.221099	0.135392	0.659064	3.74552	0.578497	1.22291	0.18523	0.514093	0.0586262
C9orf92 ENSG00000205549	0.00694188	0.010293	0.0309817	0.00240386	0.00557753	0.0258047	0.0201403	0.00340023	0.048983	0.0417883
CA1 ENSG00000133742	0.0271663	0.0186855	0.017046	0.00576282	0.000660446	0.0128672	0.0131547	0.0467772	0.0224498	0.00974393
CA11 ENSG00000063180	1.6379	1.03089	0.000112513	1.68391	0.26128	0.00970622	0.137283	0.502616	0.0942508	1.07606
CA12 ENSG00000074410	0.358665	4.34085	1.33645	0.14751	1.36012	3.20706	0.0289252	0.0927232	0.0017635	1.52285
CA13 ENSG00000185015	0.0172899	0.00602465	0.166784	0.159147	0.0669236	0.0369563	0.0622519	0.00783548	0.0168717	0.0594838
CA14 ENSG00000118298	0.0148089	0.0314426	0.0576165	0.0279693	0.038326	0.0445853	0.0760539	0.050107	0.0122528	0.00229103
CA2 ENSG00000104267	0.0108086	0.000498063	0.0263462	0.000473604	0.000459296	0.164688	0.370515	0.140794	0.00981485	0.0145805
CA3 ENSG00000164879	0.0150669	0.00082814	0.0651584	0.346692	0.0801004	0.0383509	0.0181406	0.046053	0.0109936	0.0808938
CA4 ENSG00000167434	3.92923	0.0347165	0.250879	0.250923	0.0751803	0.691	0.0531778	0.0183592	0.599709	0.204417
CA5A ENSG00000174990	0.0504394	0.0019266	0.00669409	0.0203911	0.00195775	0.0218737	0.0652605	0.00739379	0.00602466	0.0239853
CA5B ENSG00000169239	0.0230961	0.0457163	0.0931091	0.157267	0.106238	0.845702	0.101313	0.0154525	0.00781367	0.641976
CA7 ENSG00000168748	0.00808911	0.14946	0.000158221	0.0119233	0.0179583	0.00920914	0.0340036	0.0654713	0.00139506	4.93375e-08
CA8 ENSG00000178538	0.111954	0.0318807	0.0267505	0.0931485	0.0126279	1.22946	0.000333568	0.0385066	0.0317565	0.0162581
CA9 ENSG00000107159	0.00344071	0.316305	0.080068	0.0475498	0.00722445	0.0614423	0.0240655	0.00172074	0.0200144	0.000701737
CAAP1 ENSG00000120159	0.273984	0.200156	0.0639076	0.00848819	0.0038345	0.176206	0.0106854	0.0134743	0.793801	0.00957488
CAB39 ENSG00000135932	0.0447327	2.34505	0.00548513	0.00378013	0.402473	2.87819	0.0870786	2.12212	0.0101659	0.249037
CAB39L ENSG00000102547	0.220625	2.68015	0.519229	0.969084	0.693387	1.15016	0.042221	1.32187	3.04189	2.35859
CABIN1 ENSG00000099991	7.20318	0.886687	2.62038	0.752685	3.07747	0.0997641	2.48526	0.25485	0.487312	0.0125064
CABLES1 ENSG00000134508	1.71016	0.63179	0.00400274	0.350064	0.0525368	0.0355119	1.97533	0.710342	0.0203105	0.524779
CABLES2 ENSG00000149679	2.19827	0.020367	0.0125406	0.00222458	0.687146	0.0148881	0.045338	0.225376	0.30887	0.82201
CABP1 ENSG00000157782	0.617218	0.0294061	0.704125	1.71549	0.0730702	0.250331	0.0363139	0.0528202	0.106752	0.148266
CABP4 ENSG00000175544	0.53201	0.000791741	0.0215405	0.00790998	0.0915995	0.031249	0.213482	0.179652	0.0625719	0.0180895
CABP7 ENSG00000100314	0.000737692	0.00724596	0.0289527	0.031937	0.103946	0.000886597	0.0466545	0.131895	0.0326363	0.0162368
CABYR ENSG00000154040	0.0170847	0.00014287	0.0499012	0.0876772	0.00396599	0.000149746	0.227177	0.0904594	0.0545419	0.0193304
CACFD1 ENSG00000160325	0.0390553	0.747166	0.252335	3.53235	0.0579554	0.893406	0.0221921	0.835452	0.0106543	0.161169
CACHD1 ENSG00000158966	0.0223862	0.0514209	0.0648911	0.214406	0.052399	0.14083	0.655061	0.236486	0.114388	0.0355059
CACNA1A ENSG00000141837	1.04181	0.0165221	0.0888461	0.121595	0.0603773	0.545946	0.0207857	0.00552207	0.119864	0.00531249
CACNA1B ENSG00000148408	0.0588303	0.0689266	0.0866334	0.010998	0.0155368	0.00102159	0.0345429	0.0373407	0.116223	0.00859672
CACNA1C ENSG00000151067	0.47745	0.138591	0.0327349	1.61025	0.0372258	0.641639	0.266853	0.703884	0.00583792	0.0659131
CACNA1D ENSG00000157388	0.0365923	0.218178	0.0901212	0.0423152	0.114052	0.16483	0.638396	0.00962706	0.0455419	0.224949
CACNA1E ENSG00000198216	0.0248422	0.0120405	0.00337461	0.00496656	0.0115138	0.0198291	0.0607068	0.000211593	0.00643824	0.0590455
CACNA1F ENSG00000102001	0.0308705	0.000289951	0.00800228	0.0138855	0.0353519	0.041446	0.253882	0.000706759	0.013498	0.0570081
CACNA1G ENSG00000006283	0.099982	0.0302042	0.0266458	0.797785	0.0297266	0.307358	0.22298	0.191195	0.156979	0.205904
[truncated: 14,365 more rows]
