# Supplementary material for: Spatial maps of prostate cancer transcriptomes reveal an unexplored landscape of heterogeneity
Source: Nat Commun. 2018 Jun 20;9:2419. doi: 10.1038/s41467-018-04724-5 (PMC6010471; doi:10.1038/s41467-018-04724-5)
Supplement: Supplementary file 10 — Supplementary Data 7 [file 41467_2018_4724_MOESM10_ESM.zip › Supplementary Dataset 4/experiment0001-mix-hiergamma_prior-p.tsv]

Factor 1	197.607
Factor 2	178.382
Factor 3	206.75
Factor 4	175.946
Factor 5	179.609
Factor 6	156.034
Factor 7	179.263
Factor 8	153.574
Factor 9	157.178
Factor 10	165.376
