# Supplementary material for: Spatial maps of prostate cancer transcriptomes reveal an unexplored landscape of heterogeneity
Source: Nat Commun. 2018 Jun 20;9:2419. doi: 10.1038/s41467-018-04724-5 (PMC6010471; doi:10.1038/s41467-018-04724-5)
Supplement: Supplementary file 10 — Supplementary Data 7 [file 41467_2018_4724_MOESM10_ESM.zip › Supplementary Dataset 4/feature-gamma_prior-p.tsv]

	Factor 1	Factor 2	Factor 3	Factor 4	Factor 5	Factor 6	Factor 7	Factor 8	Factor 9	Factor 10
A1BG ENSG00000121410	10.872	2.73793	0.473981	2.95686	0.15728	0.732603	1.26213	15.9783	4.71332	4.06653
A1CF ENSG00000148584	2.47047	0.813524	3.09894	0.71208	0.0844895	0.118592	2.56422	9.46104	124.5	0.972038
A2M ENSG00000175899	0.41166	0.425183	1.41727	0.84843	0.386415	1.17342	4.46382	0.916227	2.71191	0.75377
A2ML1 ENSG00000166535	0.172844	2.09789	0.974246	0.287086	0.774485	1.79256	1.23082	4.36329	0.0896607	0.743163
A4GALT ENSG00000128274	0.0841808	0.692295	0.832603	0.154144	0.89115	0.580636	1.69904	1.61603	0.756919	0.886112
AAAS ENSG00000094914	1.53684	0.642613	0.659946	0.212314	0.750815	0.740239	0.203574	0.860283	0.441767	0.385187
AACS ENSG00000081760	1.03313	0.590795	1.60537	0.113226	0.817658	0.468843	0.57452	2.24956	0.190489	4.15682
AADACL2 ENSG00000197953	0.933138	3.07703	1.19068	6.87399	2.11117	9.41228	2.78188	2.82704	3.67425	0.763642
AADAT ENSG00000109576	0.442305	2.83014	0.138112	0.482294	0.575402	2.71116	0.221619	3.1102	2.02801	2.61736
AAED1 ENSG00000158122	4.21727	0.37583	0.402546	0.532572	0.350703	1.18516	0.141661	1.71641	0.279053	0.669059
AAGAB ENSG00000103591	0.426971	0.692858	1.39405	5.49323	0.453856	8.36312	0.946898	0.84037	2.22488	2.11743
AAK1 ENSG00000115977	0.47656	0.720068	0.70554	1.64487	0.713775	2.72122	0.194942	3.16467	0.00186704	3.12555
AAMDC ENSG00000087884	0.896977	0.800901	1.73324	2.43223	1.21639	1.9918	1.80379	0.913552	0.663581	0.35312
AAMP ENSG00000127837	1.28811	0.92239	1.19788	0.536036	1.34251	0.237564	0.276983	0.173331	0.417854	1.64967
AAR2 ENSG00000131043	2.51393	0.0312359	0.263231	8.8685	1.25859	1.11714	4.11524	1.17348	0.764827	0.556306
AARD ENSG00000205002	0.497799	19.795	1.56085	3.31846	0.600818	1.82084	0.172552	5.24568	0.859334	2.55114
AARS ENSG00000090861	0.683239	1.29277	1.92073	4.41995	0.962705	1.19279	1.16298	1.37644	0.87787	2.33515
AARSD1 ENSG00000266967	4.56748	2.80055	1.83354	0.237472	0.566289	1.50609	0.150802	4.17497	0.382513	0.403692
AASDH ENSG00000157426	0.86144	1.39728	0.934127	1.41708	0.665869	0.635316	1.84933	0.360831	1.12595	0.882002
AASDHPPT ENSG00000149313	1.24443	2.64923	0.441966	1.35141	0.430161	0.246883	1.22887	0.711371	4.13964	0.465017
AASS ENSG00000008311	0.339551	0.284471	1.83767	0.967776	0.358718	2.10695	1.46358	0.442797	2.00737	3.00074
AATF ENSG00000275700	0.564495	2.91729	0.0159229	0.255356	1.3231	0.260158	0.713205	0.0995569	2.21658	0.0938395
AATK ENSG00000181409	0.30609	0.558451	0.926624	0.105832	0.936543	0.319374	1.49647	5.73768	6.8775	0.170063
AATK-AS1 ENSG00000225180	4.84315	0.255908	25.4198	1.81947	0.892312	2.23953	0.801836	0.981045	1.14834	29.0847
ABAT ENSG00000183044	0.377286	1.49828	0.77255	0.8449	1.13361	0.520442	0.756735	0.841123	1.82184	5.47468
ABC13-47488600E17.1 ENSG00000283199	0.211549	0.606164	2.27493	0.883952	1.44906	0.785904	1.12762	0.68657	5.29823	6.94667
ABC13-47656900H15.1 ENSG00000283566	1.57722	0.257876	11.1286	2.49467	0.65052	0.48133	0.431115	0.808338	0.6671	0.580485
ABC7-42404400C24.1 ENSG00000277758	0.873948	21.1256	2.61582	17.376	0.264631	1.18378	0.306064	1.0422	0.345687	1.31915
ABCA1 ENSG00000165029	1.73606	0.484988	7.05902	0.493808	0.783169	0.574286	0.303305	2.8206	10.2237	3.59663
ABCA10 ENSG00000154263	0.739903	0.751284	0.342942	2.67259	5.45699	0.294691	0.602551	1.80505	0.123705	0.464976
ABCA12 ENSG00000144452	0.502871	26.7831	0.676694	0.482017	2.70775	2.85972	0.260873	4.29066	0.435925	0.209529
ABCA13 ENSG00000179869	0.895495	1.23247	3.88686	14.9565	0.781312	1.96612	19.4322	2.45328	0.00565057	0.658417
ABCA2 ENSG00000107331	0.902763	3.90686	0.511091	0.803436	0.342329	1.57363	0.381601	0.512661	0.312989	0.686851
ABCA3 ENSG00000167972	2.11738	8.20107	0.999895	1.11366	0.848224	0.0403336	1.15538	2.33237	1.55121	0.567541
ABCA4 ENSG00000198691	8.15216	11.3906	0.998589	0.1024	0.675265	3.10922	0.890001	2.05003	0.718321	0.646112
ABCA5 ENSG00000154265	0.933611	0.50084	1.40441	1.73307	1.66346	0.30705	0.608152	2.09338	1.02713	3.09209
ABCA6 ENSG00000154262	1.20312	8.44983	1.72611	1.30898	0.797906	1.50735	0.398164	0.552972	2.61093	4.14131
ABCA7 ENSG00000064687	0.728723	0.304697	2.2709	0.850224	0.327449	0.187696	1.7889	6.54381	2.59023	0.112279
ABCA8 ENSG00000141338	1.09421	2.00253	0.605093	0.543711	1.99373	1.71956	0.306781	0.333708	2.55599	4.53298
ABCA9 ENSG00000154258	0.321407	0.717472	1.03175	1.46034	0.295821	1.44932	0.479568	1.25916	4.86661	0.488902
ABCB1 ENSG00000085563	3.9881	0.510985	3.15196	1.02859	6.40375	3.18309	3.01738	1.42066	7.76581	2.18768
ABCB10 ENSG00000135776	0.373197	0.182352	1.3329	0.279473	6.7595	2.55577	0.384145	0.262986	0.68039	1.18958
ABCB11 ENSG00000073734	1.82659	0.179649	1.34177	2.21345	43.9078	1.83876	7.09266	0.213706	4.70786	2.61707
ABCB4 ENSG00000005471	1.05225	0.699689	2.64451	0.0841827	0.104869	0.320634	0.865251	4.41164	6.29817	1.12111
ABCB5 ENSG00000004846	8.96753	0.558122	96.613	18.1943	0.152624	11.5008	27.301	0.427191	17.327	4.70371
ABCB6 ENSG00000115657	1.05255	4.71189	1.15131	3.73573	4.84443	1.85791	1.98861	2.63427	1.14108	3.0841
ABCB7 ENSG00000131269	1.71413	1.23225	0.0612879	0.227145	1.14091	0.804509	1.18918	36.0627	1.59104	2.69219
ABCB8 ENSG00000197150	6.41526	0.94571	1.47317	0.747522	0.517303	0.809694	0.369487	0.203555	1.18845	2.2088
ABCB9 ENSG00000150967	1.20596	0.965127	2.83346	3.92405	12.923	2.37233	3.58745	1.16815	0.131789	14.3181
ABCC1 ENSG00000103222	1.8317	4.9969	1.04603	1.94158	0.159226	0.324131	1.82361	0.520754	0.457714	0.837253
ABCC10 ENSG00000124574	2.05999	1.02103	0.666779	0.238891	0.267932	1.45612	0.227961	0.494242	0.113749	0.612135
ABCC3 ENSG00000108846	0.360124	0.937902	0.539588	0.181052	0.301072	0.458008	1.78272	1.60069	0.101907	0.222844
ABCC4 ENSG00000125257	3.5686	1.88613	2.60716	1.79367	0.697619	1.00518	56.1291	2.1513	0.388714	0.0101656
ABCC5 ENSG00000114770	2.09947	1.08137	7.12508	1.94641	0.0921277	0.758583	0.356516	1.02407	0.765087	0.471964
ABCC6 ENSG00000091262	15.3964	0.570859	0.510617	0.274451	0.371076	67.8105	64.4514	0.0399126	0.26004	0.704783
ABCC8 ENSG00000006071	4.66913	0.585504	1.66508	0.612094	0.156345	2.23118	0.389785	1.30401	0.999668	1.48625
ABCC9 ENSG00000069431	0.607375	0.663887	23.2514	0.506794	1.44848	1.22473	2.3672	0.709501	2.01503	0.0499795
ABCD1 ENSG00000101986	1.11448	0.841662	1.92407	0.0196577	0.141009	0.539893	3.25142	0.35788	0.512665	2.60693
ABCD2 ENSG00000173208	5.0276	24.7709	0.589079	0.959876	1.83185	5.95629	0.798476	0.109285	1.04313	10.4082
ABCD3 ENSG00000117528	0.654251	2.01226	0.142765	1.79467	5.42463	1.12525	0.609247	0.629337	0.46496	3.49761
ABCD4 ENSG00000119688	0.668718	0.0816266	5.56836	0.939519	1.01589	2.28743	1.97783	0.122019	4.91609	1.55644
ABCE1 ENSG00000164163	10.1033	1.64488	0.0442259	2.51693	2.46206	1.3426	2.75623	1.12837	4.77717	3.06266
ABCF1 ENSG00000204574	2.69808	1.98874	0.194692	0.626864	2.02432	1.17965	1.02072	1.66296	0.674127	1.71496
ABCF2 ENSG00000033050	0.376688	0.853349	1.7133	0.270906	0.398742	0.265867	0.991266	0.119809	1.47606	0.806263
ABCF3 ENSG00000161204	2.65107	1.65123	2.20437	0.553358	3.10591	0.340789	1.11664	0.576859	0.379268	0.73041
ABCG1 ENSG00000160179	3.09562	0.579507	17.1712	1.11814	0.178623	0.742548	5.24363	0.0489879	5.32809	0.674702
ABCG2 ENSG00000118777	0.600886	0.770054	0.55986	0.464019	0.949101	0.355745	0.170042	1.82519	3.83035	0.324677
ABCG4 ENSG00000172350	0.738933	1.82171	0.640744	0.645709	1.84973	1.14644	0.97708	0.0586749	6.0284	1.30548
ABCG5 ENSG00000138075	3.98837	0.360746	0.899068	0.376541	0.156092	0.946454	0.798402	0.742494	1.31783	6.99143
ABHD1 ENSG00000143994	42.0538	1.91733	0.316624	9.59938	1.31313	0.706567	2.20365	0.919699	2.57323	1.24434
ABHD10 ENSG00000144827	0.234426	3.11704	0.198104	7.77881	0.47896	0.179583	0.351554	0.428003	4.1066	0.646486
ABHD11 ENSG00000106077	0.972747	0.304087	0.728878	0.982053	1.19865	0.45125	4.16632	3.22638	0.172441	0.413133
ABHD12 ENSG00000100997	1.50227	0.627116	3.77963	1.80615	0.393019	0.204189	0.668517	0.616085	0.595204	2.08255
ABHD12B ENSG00000131969	0.470771	0.460513	1.31192	10.6401	0.297332	0.96858	0.98528	3.77741	0.304639	1.46347
ABHD13 ENSG00000139826	0.500153	0.282466	0.599566	0.476925	0.568759	0.289162	0.764412	2.52007	1.24644	0.752586
ABHD14A ENSG00000248487	0.49021	1.35554	0.245954	1.55195	1.65613	1.43386	0.882584	0.397291	1.34376	0.0293112
ABHD14A-ACY1 ENSG00000114786	0.712079	159.769	3.86108	0.740948	0.849307	3.16194	1.66034	0.664995	0.803578	0.51762
ABHD14B ENSG00000114779	1.13309	2.64524	1.84382	0.242983	0.603385	0.656762	0.252326	1.02027	0.308507	0.377184
ABHD15 ENSG00000168792	0.297623	0.561059	0.496822	2.92164	1.7335	2.38933	1.09137	1.16702	0.26134	0.0919827
ABHD16A ENSG00000204427	0.464188	2.3468	6.17541	1.2132	0.361814	1.5863	1.73782	0.24434	3.21826	1.75805
ABHD17A ENSG00000129968	0.329145	0.503255	3.62655	1.4145	1.05301	0.471376	0.79521	0.230773	2.032	2.39991
ABHD17B ENSG00000107362	0.418245	2.25052	0.677269	1.81046	0.0659275	0.612986	1.44499	6.28269	0.580031	0.128971
ABHD17C ENSG00000136379	0.839092	1.58994	0.187627	0.165936	4.00091	0.858848	1.21291	2.01136	3.25151	0.408942
ABHD18 ENSG00000164074	4.61971	2.08994	6.02376	5.19449	0.431499	0.689491	11.561	5.7787	0.394595	0.825255
ABHD2 ENSG00000140526	1.93989	0.439077	0.52796	3.90925	0.582791	0.0739655	2.02952	0.584852	1.10724	1.34583
ABHD3 ENSG00000158201	0.234392	6.35713	0.148356	0.0609127	4.25475	0.880058	1.17859	0.745833	0.287977	0.646972
ABHD4 ENSG00000100439	190.576	0.834521	1.81472	0.148813	1.01867	0.273132	0.219545	0.809603	1.1224	1.07442
ABHD5 ENSG00000011198	31.6811	3.49419	5.29377	0.691182	9.88468	1.60569	1.28373	2.0309	0.817688	1.55073
ABHD6 ENSG00000163686	2.97577	0.897082	0.288994	1.14864	1.35388	0.479223	0.64897	1.30674	0.449043	0.325765
ABHD8 ENSG00000127220	1.03683	1.42757	0.310659	2.92979	0.33764	1.26718	0.984747	0.971213	2.08193	2.36922
ABI1 ENSG00000136754	2.30306	1.36319	4.53342	1.04539	0.495252	0.244446	5.22113	0.446294	1.06463	2.57053
ABI2 ENSG00000138443	1.31824	0.427007	1.2167	0.370234	2.04147	1.68265	4.32821	0.675499	1.02102	1.82992
ABI3 ENSG00000108798	0.467162	1.79653	0.632229	1.35668	0.383793	0.973458	0.444453	0.331757	0.0461125	2.13838
ABI3BP ENSG00000154175	1.42393	0.163439	2.29183	0.728217	0.252157	0.832749	0.363435	0.415469	28.3624	1.09151
ABL1 ENSG00000097007	1.2848	0.327677	0.857426	0.739247	0.641602	0.311409	0.297608	2.1132	0.485957	1.24504
ABL2 ENSG00000143322	2.99959	0.713127	0.358954	2.50564	0.104865	0.510533	1.38979	1.8666	1.50461	1.57667
ABLIM1 ENSG00000099204	2.00026	0.607849	0.404611	0.114739	0.334164	0.39394	0.52898	2.92311	0.189076	1.57627
ABLIM2 ENSG00000163995	3.79093	0.999609	0.416284	2.49499	3.20838	2.19583	5.37181	3.52122	1.24604	1.17787
ABLIM3 ENSG00000173210	0.869846	1.36855	0.419005	1.04514	0.438004	0.527054	0.83199	1.08386	0.145178	1.60133
ABO ENSG00000175164	5.62762	2.27002	0.335195	5.71864	2.89626	0.718178	0.78163	1.13181	0.351812	0.234116
ABR ENSG00000159842	0.138939	0.607755	0.577674	0.487316	2.47311	1.22878	1.34585	2.36569	0.601177	0.372232
ABRA ENSG00000174429	1.24899	0.6455	0.465324	3.23177	0.603311	17.6336	1.46018	6.13997	0.354756	7.3263
ABRACL ENSG00000146386	3.59915	0.76371	0.112266	0.661688	0.262458	0.245822	2.82741	1.43097	4.79629	0.709235
ABT1 ENSG00000146109	1.67531	0.992141	5.0525	0.463087	0.329331	1.5387	0.298071	1.13195	0.263571	0.230965
ABTB1 ENSG00000114626	0.41899	1.28998	1.61381	0.674311	0.522791	0.560601	1.12996	2.03382	1.71006	1.63932
ABTB2 ENSG00000166016	0.427053	2.08791	1.23913	0.0636718	0.564891	0.554665	1.16822	0.624381	0.498818	0.431106
AC002429.5 ENSG00000236197	1.54108	0.124776	0.234458	1.08921	1.91788	0.398033	4.84743	8.30732	0.854669	1.36147
AC004381.6 ENSG00000005189	2.43208	1.79776	0.629189	0.227852	0.947844	1.33418	0.261549	0.479219	0.684673	2.12583
AC004754.3 ENSG00000269881	1.8617	0.468814	3.3026	1.42541	1.92537	0.499479	2.28564	0.59828	2.38547	2.37171
AC004813.1 ENSG00000279777	10.1037	7.80388	0.53244	0.680521	6.7212	3.64617	0.983151	0.944717	0.636686	0.590332
AC005281.1 ENSG00000226690	0.214096	1.23876	0.376331	11.9149	0.235947	0.796788	1.00512	1.69635	0.188174	3.65826
AC005480.1 ENSG00000279461	0.568584	5.29316	9.27641	1.03476	1.1028	1.63894	1.10618	5.94569	2.41737	17.4968
AC006116.20 ENSG00000267710	0.670333	0.675795	1.44202	1.65916	1.88532	0.656442	1.65149	2.53979	0.406821	1.13149
AC006386.1 ENSG00000279115	1.44461	99.6849	1.20463	1.14007	0.323757	0.553843	2.3661	0.756294	6.11619	5.51879
AC006994.3 ENSG00000279317	12.9246	0.197188	69.1329	2.35527	0.948137	3.94169	5.07372	1.30494	1.95832	7.0821
AC008522.1 ENSG00000279232	0.883104	3.51608	1.15524	5.87013	0.339294	0.62605	0.781207	6.90203	1.18038	0.772063
AC008759.1 ENSG00000279471	0.0626686	0.775375	3.15912	0.669182	0.891603	15.9713	477.785	1.45193	0.113345	0.677665
AC009014.3 ENSG00000271824	10.2319	7.89656	4.74201	0.121271	0.0793619	0.895641	0.649573	5.45747	0.32831	2.4621
AC010731.4 ENSG00000235118	1.66757	0.119408	0.162124	68.2193	3.29407	0.451101	3.69733	2.64514	0.05348	24.7512
AC012005.1 ENSG00000279274	1.14295	0.724439	0.500234	1.23346	1.72824	0.911857	2.0762	0.961891	0.844149	0.306786
AC013269.5 ENSG00000184761	0.205555	0.625255	4.1799	0.388162	2.62628	1.8785	3.86577	6.34087	1.38354	4.43156
AC013461.1 ENSG00000091436	4.62552	0.739638	1.31202	2.43456	0.447302	2.41459	1.53748	0.0742168	0.0701767	0.518242
AC018512.1 ENSG00000279808	2.49463	6.1855	4.15553	0.67363	0.435814	0.776648	62.5688	1.36385	5.83521	0.599015
AC021106.1 ENSG00000279386	34.7705	0.941268	0.782538	9.04086	3.55277	9.86451	0.0866032	13.8464	2.72958	3.23277
AC024592.12 ENSG00000267740	15.4103	62.5739	0.0864039	1.22977	2.16588	0.578486	1.87012	8.54323	0.550543	1.49041
AC025335.1 ENSG00000179859	0.429763	0.248485	0.88666	4.37993	3.10986	0.970994	0.311153	0.94875	1.4319	0.471694
AC074033.1 ENSG00000281137	2.41215	1.22258	2.00243	5.30086	5.66871	0.241379	3.00152	1.06415	1.70718	11.5412
AC087350.1 ENSG00000281527	0.122598	2.88925	1.93874	21.939	5.06427	466.091	0.0597534	2.45541	0.146981	11.3166
AC090498.1 ENSG00000279483	0.386521	0.35615	0.179943	1.72905	3.46515	1.92339	0.10823	0.501573	0.0432783	0.424976
AC092835.2 ENSG00000233757	0.534566	0.0973046	1.23564	0.847013	3.14842	3.7744	4.76713	1.52549	2.2608	1.4238
AC105052.1 ENSG00000279168	2.28104	5.31362	2.54953	0.15121	4.18343	3.07264	0.67419	3.39006	5.3834	4.53671
AC110615.1 ENSG00000279909	0.215179	1.93659	1.3895	0.967701	5.62968	31.7083	0.11775	4.23226	1.92495	9.11376
AC113404.1 ENSG00000254893	10.2473	0.674809	1.46102	0.814755	2.87272	0.617286	0.597374	4.44815	1.84458	5.73974
AC131097.4 ENSG00000216921	3.07799	0.313726	0.34638	1.59664	1.06082	1.43578	18.7493	17.1826	8.00626	1.88994
AC138517.6 ENSG00000283288	0.225206	1.81335	1.9709	0.883513	4.12769	28.0043	59.1152	9.39908	17.0995	0.794404
AC138969.4 ENSG00000183889	2.90497	0.600094	0.284679	0.714437	7.0834	1.46013	0.118676	2.79404	1.12777	0.363313
AC241377.1 ENSG00000281741	2.38744	1.13262	5.70268	0.68317	4.56326	0.11176	1.24718	4.9122	1.14042	23.2829
AC241585.1 ENSG00000281571	5.27018	1.37527	1.00627	1.55532	0.183961	3.5857	1.70064	3.37962	5.81811	2.46794
AC242988.1 ENSG00000278939	1.52738	1.80219	1.16029	116.081	17.3781	0.238926	0.201607	4.70996	7.67155	0.821761
AC243756.1 ENSG00000270339	1.24563	2.36826	0.0287968	1.10586	5.56869	19.3473	1.9673	3.74775	0.909777	70.5902
AC245100.1 ENSG00000280649	0.552497	1.18092	2.6491	7.14062	0.408872	0.0707295	2.72267	1.9272	1.93596	0.246388
ACAA1 ENSG00000060971	0.0828795	1.30402	2.84339	0.964348	0.203046	0.569786	1.11826	0.489925	0.533101	0.175615
ACAA2 ENSG00000167315	2.02445	0.0444954	1.08993	0.794112	1.12715	0.351309	1.50412	0.105373	2.88149	1.51547
ACACA ENSG00000278540	3.1096	3.40492	0.200499	1.23273	1.14764	3.7367	0.269222	0.342759	1.61874	1.15159
ACACB ENSG00000076555	1.8232	0.280529	4.30316	0.912129	0.559851	2.14258	0.526997	1.44892	1.62398	0.786268
ACAD10 ENSG00000111271	0.347662	7.48509	0.0833631	0.423279	0.884534	1.10349	0.444294	2.69023	0.481044	1.46517
ACAD11 ENSG00000240303	1.83559	5.44544	1.07968	0.956644	5.1322	2.13637	0.210438	3.18794	0.393982	1.64476
ACAD8 ENSG00000151498	17.8422	1.57389	0.152383	7.70453	5.57289	3.12691	0.431207	0.394076	0.0517575	15.4792
ACAD9 ENSG00000177646	0.408832	0.266734	0.301396	1.73486	0.853139	0.223528	0.948116	2.22105	0.717096	0.837647
ACADL ENSG00000115361	1.41417	18.5079	0.143848	0.881452	0.163145	39.4799	4.14223	0.0859278	0.511022	0.715399
ACADM ENSG00000117054	0.916155	1.98602	1.29476	1.07744	1.34405	8.60074	1.8131	5.38069	1.24584	0.506535
ACADS ENSG00000122971	0.428531	0.440505	0.66034	2.45706	2.98092	1.15279	1.09169	1.182	2.00734	0.456742
ACADSB ENSG00000196177	5.23686	1.21523	2.9842	1.79243	1.35669	1.3363	0.653969	0.504842	0.253206	0.286519
ACADVL ENSG00000072778	1.46781	0.414761	0.530297	0.62003	0.122316	0.186802	1.37262	0.21046	0.464147	1.57332
ACAN ENSG00000157766	4.96791	0.320384	2.13847	0.241219	1.03911	2.59221	2.29284	1.93436	1.11368	0.959225
ACAP1 ENSG00000072818	2.98711	1.46604	2.01973	0.456253	2.74212	3.33462	5.57194	1.14451	0.918897	2.59743
ACAP2 ENSG00000114331	0.329604	0.15711	1.53163	1.23982	0.10337	1.80617	0.283664	1.06201	0.549869	0.347993
ACAP3 ENSG00000131584	0.375553	1.49743	2.03939	1.26838	0.461931	0.193082	0.222732	0.249495	1.14592	0.369209
ACAT1 ENSG00000075239	4.22875	1.69889	0.595182	0.891882	2.55952	0.448037	0.716478	0.257425	0.484937	0.253443
ACAT2 ENSG00000120437	0.595463	0.588514	0.987677	0.228009	0.287856	0.300556	0.582002	3.82413	0.798885	0.548156
ACBD3 ENSG00000182827	0.576388	1.55247	0.881642	0.632084	0.223869	0.42527	0.250673	1.01977	0.540658	1.03301
ACBD4 ENSG00000181513	0.45064	0.87852	0.293475	5.2789	3.17753	2.85831	0.897824	1.00249	1.4411	1.31702
ACBD5 ENSG00000107897	1.68828	1.99152	0.315296	0.906999	0.97237	6.04741	0.0533535	1.38794	1.70001	0.156116
ACBD6 ENSG00000230124	0.25709	2.26242	1.98324	0.235957	1.7827	0.527501	3.41964	0.423599	0.741698	2.67025
ACCS ENSG00000110455	2.30673	0.364567	3.61664	0.690903	0.707537	0.638516	1.23012	0.293015	0.309793	0.341992
ACCSL ENSG00000205126	3.87122	0.53542	12.1298	6.38649	0.0798139	3.52926	3.17298	0.20878	0.193528	1.26831
ACD ENSG00000102977	0.328945	0.813424	1.42178	1.09148	1.44063	0.844435	0.333687	2.28066	0.471906	0.325515
ACE ENSG00000159640	1.67968	0.290657	0.764214	1.15544	0.0683016	1.34953	0.498748	0.814175	0.393801	0.849206
ACE2 ENSG00000130234	0.375361	1.75259	3.30465	2.80196	0.0528784	2.94413	3.65991	1.33002	1.22347	2.42794
ACER1 ENSG00000167769	2.07286	8.40359	30.2006	1.61522	2.38698	13.6658	1.87457	4.2563	0.607601	1.53355
ACER2 ENSG00000177076	0.773786	0.416736	7.59926	1.10639	5.55398	3.25968	0.149697	0.119192	1.83661	1.06603
ACER3 ENSG00000078124	0.327229	0.659793	0.890961	1.81497	0.313742	0.111517	0.813949	0.835299	3.13504	1.32644
ACHE ENSG00000087085	2.39959	2.8231	4.77403	5.84948	2.17035	1.18881	1.10393	2.08293	0.111517	0.557094
ACIN1 ENSG00000100813	0.632331	1.69652	0.926058	0.200964	0.089194	0.737735	1.77339	1.92299	0.948929	0.502362
ACKR1 ENSG00000213088	0.253795	0.792526	0.708577	0.332938	3.19125	0.419204	0.648786	0.639752	1.45786	1.03536
ACKR2 ENSG00000144648	0.605115	0.351623	0.861675	0.879499	1.61222	3.26637	0.522807	0.389052	1.38266	0.750808
ACKR3 ENSG00000144476	1.71983	0.19205	1.15367	0.457387	2.18836	0.150927	0.657859	0.263267	1.52567	18.5546
ACKR4 ENSG00000129048	0.740312	0.529443	2.71222	0.634915	0.528038	0.0343571	9.18444	0.939285	0.436343	0.133372
ACLY ENSG00000131473	0.876125	0.221974	0.697272	0.36651	0.542283	0.352785	0.590799	0.0674772	0.640335	0.941274
ACMSD ENSG00000153086	2.83332	0.10692	5.39059	5.28402	0.599439	1.22543	1.32372	1.48602	18.3557	3.39907
ACO1 ENSG00000122729	1.33066	1.32004	0.336974	0.495177	0.409696	1.61585	1.35556	0.697895	1.30791	3.04585
ACO2 ENSG00000100412	0.903218	0.63932	0.212029	1.45049	2.07064	0.246032	0.877594	1.48528	1.00441	0.0234465
ACOD1 ENSG00000102794	20.6249	9.26696	1.21604	0.926211	1.12115	2.36862	0.841449	0.994828	0.413306	4.64924
ACOT1 ENSG00000184227	5.19389	1.76282	0.764091	0.553181	0.423885	0.317609	0.650605	0.38567	0.658853	108.983
ACOT11 ENSG00000162390	1.89803	1.45903	0.21658	7.21507	1.55991	0.310158	1.88802	1.76372	0.277154	0.0979976
ACOT13 ENSG00000112304	1.0646	0.158275	0.0821919	4.18022	1.11073	0.936464	2.36282	3.26462	2.24292	2.81848
ACOT2 ENSG00000119673	1.09976	0.425199	0.542598	0.101556	0.187913	0.568532	1.62581	0.425219	0.29712	1.25818
ACOT4 ENSG00000177465	2.11201	2.94833	7.24749	0.483329	0.490243	3.16317	0.887504	2.35897	0.575001	0.0552059
ACOT7 ENSG00000097021	0.783451	1.54931	1.39321	0.0570355	0.934626	0.0469369	2.32461	0.701375	0.0673085	0.373076
ACOT8 ENSG00000101473	1.80402	0.378315	0.904479	1.412	0.547069	0.150313	1.688	0.391993	1.14017	1.18041
ACOT9 ENSG00000123130	0.52326	0.896061	0.411571	1.52663	2.28115	0.487471	4.70368	1.39365	0.129111	0.277216
ACOX1 ENSG00000161533	0.791883	1.01804	1.03895	1.84299	0.149103	0.202508	2.06184	1.72826	0.393157	1.78525
ACOX2 ENSG00000168306	0.45172	1.31499	0.190506	0.14117	3.61527	0.55781	2.201	0.332959	3.28882	0.273033
ACOX3 ENSG00000087008	0.82792	0.429317	0.301875	0.0322316	1.1743	102.596	0.336485	0.525046	1.85295	0.227387
ACOXL ENSG00000153093	1.6528	0.392957	1.13233	1.59602	0.0679722	3.27397	0.877272	2.97382	0.293204	22.558
ACP1 ENSG00000143727	1.46603	0.0987474	0.758804	1.58642	1.76744	2.72238	0.936698	0.499362	0.0611195	0.520659
ACP2 ENSG00000134575	2.17484	0.843262	1.3378	0.195878	0.389617	0.328364	0.134191	0.532181	0.240793	0.428863
ACP5 ENSG00000102575	0.0911737	4.48588	0.22227	0.284007	0.748555	0.104467	0.599255	2.0843	3.15631	0.218578
ACP6 ENSG00000162836	0.238485	1.10606	3.85184	0.0519892	0.450573	0.243054	1.71745	0.157412	1.10968	3.33876
ACP7 ENSG00000183760	24.1996	2.88509	0.166712	2.07595	34.3884	0.729087	0.979351	0.188419	0.434254	0.0517607
ACPP ENSG00000014257	0.496273	1.63966	0.789394	2.40178	1.2447	0.249425	0.657242	0.804811	0.357336	2.72446
ACPT ENSG00000142513	2.89903	1.99082	0.877014	0.627934	1.66158	0.326928	1.8465	27.6976	6.30579	2.35636
ACR ENSG00000100312	4.31365	3.61483	0.77007	1.74727	4.70762	0.652594	0.371252	0.128943	1.556	17.7124
ACRBP ENSG00000111644	0.357547	14.836	0.237111	0.152583	0.178345	1.36275	1.62658	0.647459	0.647273	1.27748
ACRC ENSG00000147174	9.37617	0.535549	1.39701	7.90939	2.19667	2.49629	4.59986	0.700762	0.554221	113.655
ACSBG1 ENSG00000103740	1.19771	1.69849	0.824157	1.69996	0.629014	0.236309	9.25224	2.10394	1.1748	0.110296
ACSBG2 ENSG00000130377	0.741189	1.13226	18.183	2.83204	20.7992	0.796555	0.218143	0.149791	1.30137	2.12385
ACSF2 ENSG00000167107	3.5821	3.91466	0.370717	1.61357	0.420886	0.947842	2.10267	0.675879	3.62705	0.236459
ACSF3 ENSG00000176715	0.532156	2.17739	1.58508	0.762446	0.0711297	0.994085	0.244071	0.376754	0.680427	0.487473
ACSL1 ENSG00000151726	1.2178	0.260562	1.75582	0.348628	0.184294	0.764758	0.16618	0.458275	0.350387	0.100475
ACSL3 ENSG00000123983	4.04596	1.07623	0.676662	3.03848	1.28225	0.680358	0.824036	0.202458	1.30686	0.337095
ACSL4 ENSG00000068366	2.20862	0.359524	4.80016	0.99987	1.44316	1.0835	2.81731	0.387151	0.748601	1.28074
ACSL5 ENSG00000197142	0.156385	0.156302	0.517108	0.0941193	0.874191	0.266197	0.70405	0.505476	0.371226	0.46433
ACSL6 ENSG00000164398	1.70829	2.69275	1.04366	7.6498	0.716455	2.21747	0.682515	1.47249	5.01154	0.206469
ACSM1 ENSG00000166743	1.13184	1.21284	1.96142	0.236127	2.49799	2.36814	0.0844577	2.88123	0.210849	6.18666
ACSM2A ENSG00000183747	0.675886	0.278586	1.2075	2.79359	5.88018	1.48496	1.29328	4.35122	0.853883	20.7107
ACSM2B ENSG00000066813	6.27364	0.297492	0.692698	0.471965	0.803317	0.867393	4.00255	14.5015	0.591197	0.887345
ACSM3 ENSG00000005187	1.35051	0.688718	2.76302	2.16628	0.430051	1.84791	1.51374	0.206854	1.07206	2.49457
ACSM4 ENSG00000215009	4.06289	271.822	0.393853	6.15555	129.315	1.42905	5.27329	8.85171	2.92714	2.96025
ACSM5 ENSG00000183549	7.35237	3.28051	3.62358	1.1622	7.16602	7.48541	0.907276	2.70464	3.00353	0.708233
ACSM6 ENSG00000173124	1.68168	1.67407	12.6681	151.556	7.51488	16.6837	1.38908	2.89595	2.43577	0.564224
ACSS1 ENSG00000154930	0.960672	0.907844	0.82856	0.540683	1.17719	1.96252	1.98732	1.57167	0.974478	1.17037
ACSS2 ENSG00000131069	0.469096	0.596887	0.297632	0.0862492	0.948818	0.268757	0.825302	1.00619	1.60787	0.76389
ACSS3 ENSG00000111058	2.6907	0.72041	0.0340714	2.11722	0.268875	0.21956	0.205033	8.4089	0.515918	43.2358
ACTA1 ENSG00000143632	2.98203	1.17218	7.44597	0.209936	0.406482	8.68199	0.955042	6.61549	0.203729	0.859745
ACTA2 ENSG00000107796	0.689767	6.76728	0.407997	0.21353	0.498298	5.64112	0.182142	2.66085	0.468221	0.224149
ACTB ENSG00000075624	0.275737	0.465443	0.355122	0.922395	1.03134	0.778813	0.539131	0.0673749	0.114445	4.80019
ACTBL2 ENSG00000169067	0.99166	0.229136	1.01511	7.69095	3.04065	11.2472	25.7674	2.63556	0.813876	4.76871
ACTC1 ENSG00000159251	1.0761	5.31934	1.19164	0.47322	23.7168	0.545781	0.171519	0.644517	0.733808	0.322305
ACTG1 ENSG00000184009	0.136654	0.127878	0.400754	0.687381	0.555348	0.498999	2.53204	0.612467	1.65798	2.21239
ACTG2 ENSG00000163017	0.735525	3.28548	0.505097	0.607176	0.633393	0.147113	0.15719	1.06736	0.0102586	3.22855
ACTL10 ENSG00000182584	1.68687	2.48448	0.28976	0.898425	1.25605	0.533899	2.28312	3.1827	2.16446	0.107309
ACTL6A ENSG00000136518	0.959277	0.38515	0.152348	1.24869	0.561273	0.879648	0.0779619	0.982801	0.531569	4.33789
ACTN1 ENSG00000072110	0.394188	0.124567	0.495433	0.325496	2.37797	1.862	0.104293	2.35462	2.3351	0.722713
ACTN2 ENSG00000077522	0.573177	3.41928	0.465945	4.52196	4.8718	3.44286	1.49275	74.7014	17.5313	20.4735
ACTN3 ENSG00000248746	0.2213	24.0221	15.332	0.473302	0.149913	2.28335	1.69226	0.170241	2.80578	0.434483
ACTN4 ENSG00000130402	0.245839	3.13703	0.400397	0.59206	0.417113	0.670141	0.968037	0.868024	0.502695	0.452724
ACTR10 ENSG00000131966	1.92244	0.411661	2.23795	0.136398	0.110342	1.74887	0.14463	0.0626721	2.22018	0.839277
ACTR1A ENSG00000138107	0.233131	0.791186	0.430684	1.21372	2.30535	1.64708	0.615616	0.33697	0.249024	0.445872
ACTR1B ENSG00000115073	0.781444	3.061	1.48433	1.46874	0.64528	0.682014	0.376014	0.255636	1.50373	0.161925
ACTR2 ENSG00000138071	1.74629	1.2492	0.313994	0.160877	0.239267	3.6451	0.760445	0.158067	1.4245	0.683875
ACTR3 ENSG00000115091	2.09687	0.857926	1.22381	1.24803	0.905768	2.84961	0.348985	1.26823	0.507061	2.20551
ACTR3B ENSG00000133627	0.581217	1.25981	0.166361	0.575063	0.962748	0.876726	0.0765529	0.472579	6.5497	0.181827
ACTR3C ENSG00000106526	0.39658	1.12752	1.46789	0.0891997	0.94956	4.32754	3.07802	0.986883	0.0514204	0.206665
ACTR5 ENSG00000101442	2.9322	1.32246	0.383114	1.66579	35.2058	0.128958	2.4204	1.26755	3.08188	0.345114
ACTR6 ENSG00000075089	2.36254	0.0228942	0.52447	0.330158	0.0602421	3.30298	1.72607	0.974136	0.373039	2.50549
ACTR8 ENSG00000113812	1.75919	4.94415	2.10018	60.2266	0.436107	0.0670748	3.80761	2.03716	0.82685	0.538634
ACTRT3 ENSG00000184378	0.711903	1.23808	1.40957	0.37632	0.848049	2.19656	5.27853	2.43681	8.74542	0.297043
ACVR1 ENSG00000115170	2.50578	0.617606	3.65816	0.279539	1.35245	1.29475	0.700481	1.24657	1.09895	4.61265
ACVR1B ENSG00000135503	4.48185	1.08175	0.772094	0.965716	0.969726	1.94901	0.407011	3.19354	0.0626712	0.742492
ACVR1C ENSG00000123612	1.71285	0.0849861	2.3706	0.625039	56.6186	0.741796	0.848579	0.423135	113.832	22.5337
ACVR2A ENSG00000121989	0.958056	0.289857	12.7298	0.63106	1.38005	0.557148	0.37076	0.485388	0.652875	0.181955
ACVR2B ENSG00000114739	3.60818	0.50237	65.5985	153.736	0.788793	0.390176	0.63241	1.07016	0.886791	0.297908
ACVRL1 ENSG00000139567	0.750126	5.94544	1.37278	0.777657	1.93921	1.90341	0.738759	0.301453	0.535784	1.10126
ACY1 ENSG00000243989	1.00289	2.95884	0.317928	0.891376	1.71806	0.107393	1.89377	0.150983	0.243525	2.57521
ACY3 ENSG00000132744	0.184757	34.2665	0.392678	17.0949	1.97322	86.4595	0.617714	24.4144	0.273395	4.04098
ACYP1 ENSG00000119640	3.82226	0.355724	0.040428	1.07507	0.603734	3.95213	1.14443	0.949076	0.871726	0.27462
ACYP2 ENSG00000170634	0.354077	1.31048	0.765506	1.22375	0.106669	0.608219	0.39162	1.1435	0.68434	1.38128
ADA ENSG00000196839	1.65391	0.403581	0.335626	1.42507	0.467139	1.03242	0.998509	4.4901	0.508362	0.166833
ADAD1 ENSG00000164113	0.0907488	8.98891	0.264382	3.44382	2.3085	2.45467	1.78742	1.53037	13.6221	4.83094
ADAD2 ENSG00000140955	2.71481	2.89409	1.02808	0.289118	0.0793516	38.0353	1.77869	12.886	5.42826	79.3917
ADAL ENSG00000168803	1.2489	0.937949	0.132523	0.601168	0.982173	0.490701	8.06243	0.131299	1.48896	0.146415
ADAM10 ENSG00000137845	3.5353	0.38283	0.728378	0.463915	1.54047	2.48575	0.340908	0.38121	0.278748	0.728689
ADAM11 ENSG00000073670	0.272141	3.97853	0.888741	3.83662	0.140045	0.510057	0.489271	0.160796	0.641907	3.80792
ADAM12 ENSG00000148848	1.38356	2.77522	0.618054	1.24834	75.6192	3.5996	3.96148	8.69207	0.0568355	4.07939
ADAM15 ENSG00000143537	0.154261	0.944275	0.256753	1.07076	0.489106	0.553643	0.165808	0.693712	1.38119	1.20263
ADAM17 ENSG00000151694	2.17653	1.66763	0.525508	4.29807	1.62871	1.54586	0.536734	1.57046	0.162459	0.685556
ADAM18 ENSG00000168619	2.42218	1.53172	2.53421	2.88298	8.41109	0.871055	2.19342	3.48774	0.159838	1.30333
ADAM19 ENSG00000135074	1.64451	10.4244	11.6365	2.41077	3.15104	1.81434	2.32088	0.452733	3.43173	0.212302
ADAM2 ENSG00000104755	0.789564	0.240198	0.297565	1.17637	1.933	0.808392	0.527731	34.148	4.9694	1.29644
ADAM20 ENSG00000134007	0.790817	1.0489	0.501058	0.754254	0.270037	0.251818	1.32001	4.23592	0.718694	86.7035
ADAM22 ENSG00000008277	0.505005	2.71979	2.27691	0.556813	3.16932	1.63533	0.484982	0.0905375	0.527309	0.529524
ADAM23 ENSG00000114948	3.10975	0.21518	1.13732	0.666659	0.014413	20.9266	2.37238	1.79274	1.95148	9.75313
ADAM28 ENSG00000042980	0.954309	4.50541	0.565697	0.353288	0.874961	0.635973	0.588093	0.379116	2.15099	2.98047
ADAM29 ENSG00000168594	3.49486	0.495188	1.41489	0.766427	1.35462	85.426	0.828313	119.382	0.72189	33.1486
ADAM32 ENSG00000197140	2.1254	0.803237	38.6333	0.508012	6.38481	0.286125	0.492497	9.85591	0.205641	20.3086
ADAM33 ENSG00000149451	0.0876942	1.3299	1.46086	3.24896	0.667708	0.224311	0.508376	0.0212176	1.54743	1.20882
ADAM7 ENSG00000069206	7.87822	1.96556	1.64585	0.35663	1.53205	9.34993	0.866015	0.259087	0.508355	3.30114
ADAM8 ENSG00000151651	0.648792	0.549771	0.646091	0.556296	2.06561	0.104575	0.117464	0.395506	0.441393	1.13379
ADAM9 ENSG00000168615	1.14712	0.920465	0.333495	0.250527	0.535154	1.84389	21.1677	0.902133	0.102166	0.684992
ADAMDEC1 ENSG00000134028	11.7021	1.48775	0.492789	18.9502	1.93476	2.43745	2.94851	19.12	9.05583	2.4014
ADAMTS1 ENSG00000154734	0.131097	1.07393	1.79625	1.48842	0.937998	0.671874	0.724749	1.21227	0.21721	3.73802
ADAMTS10 ENSG00000142303	0.0433918	0.150779	1.53151	1.17493	0.43407	0.281233	1.03106	0.237784	17.9848	0.494905
ADAMTS12 ENSG00000151388	0.318219	0.167009	0.0626551	1.14436	1.26551	0.312495	0.826436	0.827025	3.03256	1.16316
ADAMTS13 ENSG00000160323	0.57293	1.05464	1.02793	0.215318	1.98102	1.6438	0.178979	0.923853	0.480926	2.27018
ADAMTS14 ENSG00000138316	0.692204	1.64051	0.209492	7.63554	0.589656	1.84384	0.359471	0.520239	0.539507	2.92825
ADAMTS15 ENSG00000166106	0.398183	1.01467	1.41053	0.147793	3.66434	0.54059	0.674878	4.62406	5.18052	9.28076
ADAMTS17 ENSG00000140470	0.764891	1.47491	1.07094	0.363355	6.07587	1.93353	1.76312	10.4868	0.360722	0.40868
ADAMTS18 ENSG00000140873	3.10047	3.17353	0.185124	0.916647	0.617595	3.05239	0.411102	0.984206	0.316997	8.71819
ADAMTS19 ENSG00000145808	0.464159	128.446	3.26164	0.353149	0.481273	3.51865	0.86217	3.76877	0.265703	0.400261
ADAMTS2 ENSG00000087116	0.714609	0.196201	0.428028	0.559402	0.532411	0.407874	0.90639	0.601909	4.21602	0.608888
ADAMTS20 ENSG00000173157	0.516307	3.87669	11.8244	0.294141	6.01787	1.79732	0.175946	1.51096	0.764481	1.26185
ADAMTS3 ENSG00000156140	2.14726	0.269586	4.44741	0.27291	1.73055	0.31682	3.42718	2.81524	4.7233	2.61808
ADAMTS4 ENSG00000158859	0.672597	0.118043	0.9965	0.662147	0.272464	1.33302	0.138413	0.373991	0.111094	0.327734
ADAMTS5 ENSG00000154736	1.37683	0.257433	1.00822	2.32363	3.18173	0.477588	9.39175	0.684863	4.00514	3.31263
ADAMTS6 ENSG00000049192	0.552229	33.7615	0.574198	0.11198	0.332344	0.114163	2.59292	17.3162	3.46654	4.53344
ADAMTS7 ENSG00000136378	0.770903	0.222746	1.71772	0.155685	1.47755	0.188084	0.556142	5.03032	0.358711	1.12489
ADAMTS8 ENSG00000134917	3.65707	0.0713836	0.210399	0.312975	2.15597	2.85785	3.32074	1.08834	1.5462	4.34978
ADAMTS9 ENSG00000163638	0.791808	1.61189	0.222408	14.0442	0.628408	2.02759	0.284238	1.63486	0.267164	0.348844
ADAMTSL1 ENSG00000178031	0.291305	0.989782	1.48647	0.438295	0.870906	0.650411	0.859473	1.10131	0.491837	1.18294
ADAMTSL2 ENSG00000197859	0.289119	0.572088	4.43825	2.43517	0.693545	1.26093	0.91528	0.497627	0.284442	0.567756
ADAMTSL3 ENSG00000156218	0.935937	2.27859	2.13097	1.22671	0.423805	0.711259	1.17754	2.11787	6.72439	0.734968
ADAMTSL4 ENSG00000143382	1.15524	1.743	4.57696	0.1306	0.731169	4.95743	0.89554	2.75923	1.36953	3.1694
ADAMTSL5 ENSG00000185761	0.716533	1.20598	3.5926	0.543508	4.76742	0.131507	1.6742	1.18699	0.751508	1.32452
ADAP1 ENSG00000105963	15.9396	0.31547	1.38724	0.638885	0.0338119	0.615527	1.98539	0.347768	0.945262	1.06065
ADAP2 ENSG00000184060	0.326251	1.40355	0.570927	0.198971	0.461354	5.50926	2.07407	1.51563	0.153361	0.815885
ADAR ENSG00000160710	0.195142	0.0877843	0.112401	3.09247	0.398008	1.96258	2.35186	1.35693	0.911981	0.413639
ADARB1 ENSG00000197381	2.23746	1.32903	0.708977	3.98475	0.829914	2.18692	0.713066	7.29899	1.56447	0.846564
ADARB2 ENSG00000185736	0.430796	1.48295	122.512	2.49441	1.2462	0.970259	4.82094	1.48056	0.343517	0.299325
ADAT1 ENSG00000065457	1.07122	0.960913	1.20601	0.134644	1.22758	0.224823	6904.41	0.452033	0.898572	0.736533
ADAT2 ENSG00000189007	15.2597	1.03665	1.23926	20.791	4.1394	0.409965	0.833519	0.918	0.47726	177.494
ADAT3 ENSG00000213638	0.542353	0.517927	2.76681	11.2463	0.256614	0.497069	0.222057	3.16943	1.01724	0.364844
ADCK1 ENSG00000063761	0.285109	0.66356	1.77114	0.706495	0.718963	1.82979	1.33615	2.28235	6.08888	4.64183
ADCK2 ENSG00000133597	2.25569	1.33455	0.667261	0.343694	1.56903	0.242815	1.18785	0.306286	0.0478859	0.574597
ADCK3 ENSG00000163050	1.36307	0.99242	1.01215	0.299312	3.60919	0.751031	0.766221	1.83896	0.858413	0.711182
ADCK4 ENSG00000123815	0.815723	4.20326	0.987573	2.45592	1.14735	0.155625	0.455401	0.214241	1.22811	0.439744
ADCK5 ENSG00000173137	2.89572	0.855769	0.57841	1.79492	0.258391	0.865768	1.96358	0.693008	0.69643	0.556496
ADCY1 ENSG00000164742	0.672687	0.131619	1.23003	1.37711	0.391392	4.16828	0.548477	0.14479	1.76596	2.03857
ADCY2 ENSG00000078295	0.0431067	0.207014	1.49948	1.3368	0.698813	3.15162	0.432457	0.610508	1.08649	1.23693
ADCY3 ENSG00000138031	0.86606	0.72048	0.579999	0.621371	4.58566	0.16421	0.47645	0.379418	1.36208	0.750853
ADCY4 ENSG00000129467	1.49257	0.445195	0.120126	0.59894	2.07498	0.0944685	1.02968	5.47939	2.32578	0.422604
ADCY5 ENSG00000173175	1.16085	1.74101	0.528363	0.377075	0.114024	1.1061	1.57543	0.150125	0.680078	3.15252
ADCY6 ENSG00000174233	0.45446	1.06461	0.358752	0.7987	1.4099	0.333261	1.95696	0.802919	1.37898	0.396786
ADCY7 ENSG00000121281	0.52697	2.93348	0.400524	0.221423	0.616032	1.61979	0.725687	0.338868	1.48064	1.14937
ADCY8 ENSG00000155897	4.82292	1.23377	0.413212	110.272	0.669331	7.98785	0.480759	0.562652	1.35455	2.10627
ADCY9 ENSG00000162104	1.57196	0.575082	0.35134	0.415844	0.333448	1.26672	0.550172	5.01965	2.08783	0.847316
ADCYAP1R1 ENSG00000078549	0.552467	2.74436	1.30242	0.957987	3.32149	0.386495	0.533888	0.110131	1.36303	0.676154
ADD1 ENSG00000087274	1.03119	1.21061	0.884856	1.06368	0.644473	0.215913	1.84991	0.790385	0.261133	0.562541
ADD2 ENSG00000075340	1.1207	0.0776792	0.295872	1.20382	5.78904	0.249645	1.01524	0.411546	0.281992	1.28038
ADD3 ENSG00000148700	1.31063	1.06146	1.17288	0.147174	8.88112	7.11065	0.657069	1.53426	0.948914	0.471017
ADGB ENSG00000118492	0.813668	31.5599	1.02	1.54063	7.11581	4.95799	2.17434	5.567	0.514956	0.380401
ADGRA2 ENSG00000020181	3.746	0.742489	0.349826	1.90531	0.479931	1.80903	1.09861	1.22292	4.50993	0.690054
ADGRA3 ENSG00000152990	0.175976	0.433706	0.539189	0.124373	3.3887	0.977763	0.308735	2.25439	0.368166	0.204223
ADGRB1 ENSG00000181790	2.05834	0.110955	0.539149	3.53937	0.401646	1.99805	0.118761	3.29615	0.698981	6.50619
ADGRB2 ENSG00000121753	0.955315	1.26571	0.655798	0.340526	10.428	0.910422	1.10896	0.0475289	0.619106	1.20018
ADGRB3 ENSG00000135298	0.753839	0.749692	0.833908	0.210387	4.18047	1.10792	0.0971608	1.81632	1.65716	1.08179
ADGRD1 ENSG00000111452	1.0424	0.0428871	0.509997	1.12483	11.7151	0.992263	6.90456	0.970301	1.33081	7.66552
ADGRD2 ENSG00000180264	4.45348	0.0319261	0.426588	1.20814	2.55959	7.23236	0.565528	1.04766	1.80408	0.256817
ADGRE1 ENSG00000174837	0.188446	0.26929	1.04441	0.192233	1.4564	0.929675	3.67319	24.2291	0.0225249	2.92377
ADGRE2 ENSG00000127507	0.254374	2.92955	2.90065	0.506985	0.258648	3.61135	0.134826	0.781596	0.346257	2.39162
ADGRE3 ENSG00000131355	7.40173	0.271296	1.91782	0.122336	0.161873	0.149835	2.2853	0.24766	5.95478	0.415803
ADGRE5 ENSG00000123146	1.15666	0.249733	0.473513	0.572079	0.0474773	0.301258	3.11907	0.726433	3.64943	1.38294
ADGRF1 ENSG00000153292	1.58206	0.72067	0.418045	1.39603	6.6937	0.157716	0.194376	0.803595	1.4764	0.418441
ADGRF3 ENSG00000173567	2.25539	0.332896	1.60628	41.52	3.79985	10.0873	0.913268	1.18359	0.748652	0.101511
ADGRF4 ENSG00000153294	3.18964	5.28486	1.82226	2.56829	2.48904	3.17752	0.792368	9.3835	0.067039	4.65985
ADGRF5 ENSG00000069122	10.9363	6.91037	1.39638	1.20508	0.170127	0.875492	1.06603	1.58919	0.207572	8.8404
ADGRG1 ENSG00000205336	0.805518	0.555066	2.73554	2.31059	0.827624	0.401423	0.792959	0.196532	1.01123	1.90764
ADGRG2 ENSG00000173698	10.038	4.11815	23.4212	0.732392	2.25735	1.45993	0.117825	116.048	8.45307	3.63222
ADGRG3 ENSG00000182885	1.25501	0.332054	0.438827	0.179777	1.18813	5.91121	0.562056	2.25959	0.521048	6.41809
ADGRG4 ENSG00000156920	0.572139	0.654604	0.643739	0.311793	2.31609	0.703982	0.55728	1.72988	8.71578	3.10137
ADGRG5 ENSG00000159618	1.02061	0.543657	9.40657	0.477146	1.9188	3.1258	1.03822	1.8653	8.9476	0.543805
ADGRG6 ENSG00000112414	0.620774	0.863228	0.15825	0.22259	1.44051	0.648945	0.115016	0.273851	0.236923	3.48215
ADGRG7 ENSG00000144820	3.90465	9.61105	0.0433494	0.314453	2.57622	0.147696	5.1448	394.577	2.23343	0.39303
ADGRL1 ENSG00000072071	0.637795	3.46972	0.767134	1.63117	0.580964	0.224686	1.6726	1.23277	1.46154	0.0510845
ADGRL2 ENSG00000117114	3.46215	1.22927	0.589739	0.238244	0.347064	2.47476	1.9219	0.915371	1.7385	0.0661216
ADGRL3 ENSG00000150471	0.826643	12.7429	0.5108	1.79986	4.24402	3.00004	0.582918	0.898915	3.97904	0.687467
ADGRL4 ENSG00000162618	0.411248	183.557	0.217911	2.4863	2.44341	0.96713	0.678357	0.39543	1.75865	1.4708
ADGRV1 ENSG00000164199	1.18763	0.155466	0.27523	1.413	1.09963	0.0842519	2.10866	687.126	0.365217	1.19701
ADH1B ENSG00000196616	3.01974	0.0357047	0.436619	0.633819	3.03918	2.83132	15.8011	0.402046	1.72767	3.98362
ADH1C ENSG00000248144	0.212369	0.676457	0.694533	1.5419	7.70198	0.0805265	0.237391	0.51096	3.97854	2.83696
ADH4 ENSG00000198099	0.192266	5.25246	5.41696	0.155216	0.383956	20.8006	1.73543	2.67694	33.6872	1.0974
ADH5 ENSG00000197894	2.94184	1.10907	1.64008	0.379419	1.74692	0.620269	1.12213	1.58615	0.212772	0.295222
ADH6 ENSG00000172955	1.6175	4.64869	2.76997	0.325973	0.760137	2.41481	0.242892	9.42736	0.219144	0.989723
ADHFE1 ENSG00000147576	1.23011	0.516319	1.13775	0.735941	2.69323	1.50576	1.50447	0.309119	0.428705	1.42433
ADI1 ENSG00000182551	0.787092	0.1575	0.376102	0.723019	0.867085	0.668	1.77272	4.9257	0.298571	0.449842
ADIPOR1 ENSG00000159346	1.02193	1.76807	0.361065	0.330444	0.849303	0.219795	0.305796	1.5507	0.895286	1.23615
ADIPOR2 ENSG00000006831	1.45218	0.44563	2.19623	1.40515	0.449336	1.86104	0.712493	0.912525	0.395271	0.62841
ADIRF ENSG00000148671	0.470805	0.0749812	1.54071	0.323991	1.72869	0.159144	1.14321	1.19192	0.889634	0.66354
ADK ENSG00000156110	3.22445	2.01658	0.43217	0.316111	0.498163	0.980217	1.15397	0.433889	0.36356	0.682003
ADM ENSG00000148926	2.51412	0.619514	0.130847	0.399186	2.08395	0.888523	0.959819	0.332164	0.984663	1.04967
ADM2 ENSG00000128165	1.0126	0.805732	4.71093	8.46625	1.3184	1.16006	2.29627	3.29669	1.6873	7.81727
ADM5 ENSG00000224420	0.259974	2.11432	0.469777	0.971419	15.5283	4.00318	1.55775	1.06133	8.23907	0.20584
ADNP ENSG00000101126	0.631802	0.549883	0.588986	1.52637	0.917183	0.603305	1.44664	1.27245	1.19521	1.55367
ADNP2 ENSG00000101544	2.60579	1.78636	0.271411	0.181229	2.08886	1.98763	2.31459	0.329934	0.365285	0.0958154
ADO ENSG00000181915	0.280735	4.8925	3.53754	0.169605	0.318223	1.25784	4.56447	0.0625555	1.01445	1.19185
ADORA1 ENSG00000163485	0.415421	36.4204	0.599036	1.65818	1.74787	0.868874	1.44652	1.1424	1.52001	1.78672
ADORA2B ENSG00000170425	1.09223	0.98588	0.735766	1.12462	2.10602	4.41368	0.743276	0.363428	0.128833	0.41818
ADORA3 ENSG00000282608	5.75075	1.69542	1.04389	1.57009	2.3566	1.9088	1.50742	3.64377	0.307757	0.29362
ADPGK ENSG00000159322	2.3718	0.44459	2.60355	0.987315	0.734084	5.30192	3.38118	1.16636	0.58376	0.188414
ADPRH ENSG00000144843	1.39629	3.52893	0.192837	2.94541	4.29275	2.77101	0.992246	0.797272	1.30367	5.21852
ADPRHL1 ENSG00000153531	0.296397	0.850101	7.26663	5.53155	1.11062	1.15094	0.98957	1.36697	0.663056	0.292996
ADPRHL2 ENSG00000116863	0.968951	1.20183	1.3464	2.26311	0.196786	0.807324	0.28025	0.692806	2.03434	0.594062
ADPRM ENSG00000170222	5.61841	0.902029	0.286687	0.707424	2.08963	1.66869	21.3809	0.741982	1.65407	0.244673
ADRA1A ENSG00000120907	5.02296	6.42148	1.37168	0.981329	0.0323205	0.331274	0.826019	5.70821	1.09265	0.353178
ADRA1D ENSG00000171873	0.900077	8.33338	0.593262	1.73892	2.17829	1.07667	0.082076	2.63055	1.14066	0.418183
ADRA2A ENSG00000150594	1.10695	0.742983	3.04884	0.217193	0.239102	1.19103	0.179549	2.98562	0.523867	1.4979
ADRA2B ENSG00000274286	1.33172	1.65398	1.16524	5.08183	0.801865	1.24054	2.24557	0.197528	4.28569	0.783177
ADRA2C ENSG00000184160	0.855463	0.200669	0.413914	0.817254	4.18076	3.07987	1.14339	4.27276	0.12665	0.172435
ADRB1 ENSG00000043591	3.98799	1.79028	1.77304	0.150384	0.379159	8.2252	0.505078	2.09771	0.156525	2.15104
ADRB2 ENSG00000169252	0.692093	1.22929	3.48295	7.33722	1.19038	0.70786	3.87912	0.610897	1.11617	0.339671
ADRB3 ENSG00000188778	0.431827	0.793567	1.08861	0.815806	1.21418	0.503592	0.506953	2.33355	2.26663	1.27302
ADRM1 ENSG00000130706	0.347994	0.145805	0.777518	3.5183	0.998942	0.640128	0.454987	0.294673	0.769476	1.00929
ADSL ENSG00000239900	1.58225	0.49262	4.31318	1.09616	4.77994	1.08236	0.311647	0.812999	0.792048	0.824846
ADSS ENSG00000035687	0.74122	0.436709	1.67214	0.312606	2.89124	1.54039	0.425933	0.248486	0.399582	2.67112
ADSSL1 ENSG00000185100	0.429203	0.94126	1.92657	2.2455	1.04941	0.186436	1.44754	0.830611	0.327252	0.176815
ADTRP ENSG00000111863	9.24363	50.8552	3.33433	0.24726	0.154714	13.1715	0.407261	0.798294	5.30349	0.51912
AEBP1 ENSG00000106624	2.37893	0.377175	0.3549	0.477135	0.569752	0.623942	0.79188	1.45155	1.82907	0.345622
AEBP2 ENSG00000139154	0.23012	4.0311	2.39727	1.54724	1.5547	0.0194561	0.614782	0.378933	0.233544	1.03328
AEN ENSG00000181026	1.95676	1.21588	1.37386	0.305663	0.417993	0.37361	0.0945508	27.1959	1.54488	1.66345
AES ENSG00000104964	0.117973	2.15371	0.220108	0.854788	1.66011	0.324527	0.936223	0.0540997	0.234208	0.367563
AF011889.5 ENSG00000241489	1.6016	21.812	0.299599	1.37639	1.68732	1.43904	0.735135	7.90749	0.533767	1.59454
AFAP1 ENSG00000196526	0.719121	0.410639	0.840782	1.90891	0.138338	0.472425	0.98196	4.05309	0.472928	0.896299
AFAP1L1 ENSG00000157510	0.507806	6.21512	0.184694	1.57673	0.0612049	3.83782	3.09515	0.742491	0.252844	0.54154
AFAP1L2 ENSG00000169129	2.31303	0.134943	1.35845	306.506	1.36678	0.614812	8.25066	0.850081	2.27105	0.339191
AFF1 ENSG00000172493	1.96991	0.45026	0.4097	2.52461	0.0769271	0.145314	0.302877	0.371678	1.52904	2.20673
AFF2 ENSG00000155966	0.808722	0.366681	1.47467	3.59664	1.94332	56.0385	0.836104	0.881021	0.225098	0.326207
AFF3 ENSG00000144218	0.295356	2.17999	18.6976	0.877768	0.669309	0.700286	10.5416	21.6337	0.386455	1.80922
AFF4 ENSG00000072364	1.36513	1.37999	1.09006	0.677513	1.30259	1.43466	0.42921	0.658793	0.408542	0.342307
AFG3L2 ENSG00000141385	0.271848	0.726312	1.47877	1.95264	2.31094	0.269033	0.199106	0.904919	0.499904	2.79853
AFM ENSG00000079557	1.22041	8.39758	1.58782	0.428403	5.2172	0.149677	1.63045	1.0259	8.92578	2.25984
AFMID ENSG00000183077	0.334757	0.633634	0.259901	0.697083	0.397542	0.988088	2.28487	0.0939859	0.408228	1.10823
AFP ENSG00000081051	0.623409	1.32982	1.35562	0.900862	2.10377	8.8173	5.89882	1.02766	3.66398	2.77694
AFTPH ENSG00000119844	2.50536	1.45775	1.07488	0.147078	0.0729287	0.950022	1.89558	0.4732	0.862846	0.505077
AGA ENSG00000038002	0.0420996	0.206188	13.4423	5.42552	1.97068	1.91756	0.670001	2.78067	18.2504	1.27194
AGAP1 ENSG00000157985	0.569574	0.871143	3.50078	3.68862	0.155362	0.312067	1.77947	3.90181	0.317544	2.18896
AGAP14P ENSG00000279058	0.831805	0.491714	1.25413	0.235013	0.683103	5.7504	0.807607	0.4854	0.960168	1.15315
AGAP2 ENSG00000135439	0.181613	1.20949	1.09699	0.582246	4.70368	0.46009	1.63418	0.256467	54.4945	1.02058
AGAP3 ENSG00000133612	0.108101	0.55298	0.938855	1.58967	1.97399	0.640179	0.836879	1.51336	0.975641	3.59318
AGAP4 ENSG00000188234	5.12938	0.106749	0.638918	0.572176	7.56247	0.735155	3.04987	0.485836	0.0379482	0.126765
AGAP5 ENSG00000172650	2.76609	0.281094	1.90447	21.9426	6.45439	1.56373	0.219986	0.347156	6.35768	5.36262
AGAP6 ENSG00000204149	0.908753	0.713848	2.01034	0.496997	1.70316	1.59888	0.186581	0.152914	3.65425	0.729353
AGAP9 ENSG00000204172	0.714392	0.749875	8.41758	6.72891	1.47315	0.676506	0.635782	0.0593747	1.8701	0.327069
AGBL1 ENSG00000273540	0.281216	3.74866	0.0460195	2.68412	2.36908	2.98421	10.4653	6.11166	0.226685	2.4911
AGBL2 ENSG00000165923	1.89379	0.958845	9.67952	0.67771	4.38242	2.66554	0.283249	1.33943	2.75056	1.30816
AGBL3 ENSG00000146856	9.40756	3.36253	0.218803	1.40589	0.361035	0.428067	0.788397	2.88865	6.2883	0.723419
AGBL4 ENSG00000186094	0.0881817	10.4167	1.77221	0.301972	1.81397	28.6386	1.48427	2.88096	0.199994	1.70373
AGBL5 ENSG00000084693	1.53015	1.84909	4.1267	0.121035	0.220083	0.0630792	1.52816	0.189509	2.52859	0.888707
AGER ENSG00000204305	0.924099	0.0605926	0.117318	1.39484	0.755307	0.37819	1.05034	0.236905	2.29059	0.351935
AGFG1 ENSG00000173744	0.102719	1.16391	14.321	1.10562	1.93421	1.36783	2.13236	0.758141	0.691308	1.19128
AGFG2 ENSG00000106351	1.84493	0.972675	0.525024	1.68565	0.550777	2.12153	2.62089	0.631296	0.147155	0.262799
AGGF1 ENSG00000164252	0.735829	1.28933	2.21353	2.34719	4.96902	1.40049	0.340657	0.800585	0.573681	1.94398
AGK ENSG00000006530	0.287833	6.50393	0.955072	1.26781	22.7836	0.959264	0.179021	1.02632	4.73244	0.985273
AGL ENSG00000162688	0.915835	0.225612	3.68057	0.0758697	0.194272	3.0837	4.06431	90.808	0.355933	0.335411
AGMAT ENSG00000116771	2.73102	2.02786	4.63968	1.36854	6.98605	0.582148	1.1893	2.31538	1.46927	0.353598
AGO1 ENSG00000092847	0.55631	1.91907	0.6596	0.60837	0.78814	0.511836	0.952717	0.689056	1.70058	1.5295
AGO2 ENSG00000123908	1.93565	0.745809	0.217853	0.655509	0.219359	0.277909	0.537596	1.11544	0.542381	6.65927
AGO3 ENSG00000126070	3.7235	0.761818	1.20299	0.584142	0.818877	3.02258	0.549169	0.195957	0.573613	0.644412
AGO4 ENSG00000134698	2.30337	2.71907	0.604131	0.345529	0.687157	1.32513	0.538142	0.819746	0.262028	1.14385
AGPAT1 ENSG00000204310	1.32926	0.739841	0.91398	0.805817	3.24461	1.35457	0.667365	0.792306	0.812152	3.56146
AGPAT2 ENSG00000169692	1.3586	3.92458	0.260174	0.357571	0.456013	1.29634	0.684257	2.41269	0.408613	3.85349
AGPAT3 ENSG00000160216	0.925171	2.36113	0.835639	1.1985	2.62104	0.43247	0.654849	0.00411428	2.93456	0.487262
AGPAT4 ENSG00000026652	0.153657	1.00651	5.3842	0.281677	0.307018	0.269529	0.174107	0.470737	1.20715	1.19151
AGPAT5 ENSG00000155189	0.476728	0.463224	6.61037	1.63837	4.02543	3.4884	0.260673	0.564639	0.574008	2.38888
AGPS ENSG00000018510	0.271719	0.475109	2.26816	0.271254	1.02261	0.812266	0.0521828	5.14046	4.33996	5.45511
AGR2 ENSG00000106541	0.634734	0.542389	0.259035	4.53157	1.42688	0.976739	0.667988	4.539	0.487815	1.40649
AGR3 ENSG00000173467	6.01086	0.354867	0.433545	0.87677	5.77265	0.78149	0.296102	0.489	3.3189	5.65275
AGRN ENSG00000188157	0.909016	1.99038	0.803301	0.491836	2.02277	0.944731	0.630056	0.203271	0.124273	91.045
AGRP ENSG00000159723	2.1677	4.19737	0.689851	0.510323	7.85493	0.107239	35.7625	3.07876	12.3202	32.1889
AGT ENSG00000135744	1.34412	2.29699	0.757362	8.5192	0.389837	5.77553	0.290876	1.28657	0.551708	1.69346
AGTPBP1 ENSG00000135049	0.479205	1.50039	7.41379	0.527801	1.3471	0.0795995	0.427649	4.14649	1.66673	0.193526
AGTR1 ENSG00000144891	1.43192	0.47931	3.34832	1.29416	0.636968	0.310171	0.830886	0.45262	4.92408	3.51087
AGTRAP ENSG00000177674	2.72211	0.837346	0.545514	0.987906	0.620494	0.54239	0.840714	0.22267	0.434826	0.860984
AGXT ENSG00000172482	57.8013	0.146762	27.094	0.54827	21.551	15.7924	2.26637	0.773088	13.4802	0.102489
AHCTF1 ENSG00000153207	0.152765	2.07103	0.799379	0.234101	0.484034	0.25295	0.261585	11.1968	0.663225	0.684495
AHCY ENSG00000101444	2.00568	1.02093	0.511926	0.578134	0.389282	0.49875	0.761908	0.66047	2.24214	1.9682
AHCYL1 ENSG00000168710	2.00376	1.39181	0.212729	0.733769	1.13876	1.52775	0.554224	1.93973	0.532224	0.810093
AHCYL2 ENSG00000158467	1.14593	0.220395	0.201147	0.49278	0.670186	0.37559	0.314593	0.974091	1.60028	2.40264
AHDC1 ENSG00000126705	0.606066	0.0728232	0.112749	1.82067	1.53569	2.50348	2.10614	1.77182	1.18945	0.608696
AHI1 ENSG00000135541	0.306806	2.68308	1.2742	1.35559	1.64928	0.218064	0.0127684	0.393711	0.837884	0.570824
AHNAK ENSG00000124942	3.53739	0.666196	1.93997	0.642765	0.585724	0.32699	0.532842	0.462677	1.0357	2.42016
AHNAK2 ENSG00000185567	1.99769	1.80913	0.450095	1.22442	2.25704	0.499108	1.1641	0.887653	4.59541	0.0989965
AHR ENSG00000106546	0.228973	0.624899	5.00669	0.44508	0.77524	0.609494	3.38721	1.70203	0.836332	0.0315348
AHRR ENSG00000063438	0.553251	1.13554	4.72463	34.2791	1.36932	1.14479	1.00064	3.24308	0.230886	11.9977
AHSA1 ENSG00000100591	0.133403	0.271419	0.596928	1.9071	2.6621	1.55218	3.26961	1.03186	0.105651	0.497159
AHSA2 ENSG00000173209	7.06885	0.824491	0.19243	0.126437	0.477666	2.85016	0.979739	1.75808	0.956977	2.11899
AICDA ENSG00000111732	0.880628	0.350583	0.226826	0.848131	6.49226	1.3123	0.793763	1.08354	3.19206	3.96165
AIDA ENSG00000186063	0.387014	0.863337	1.1459	0.166268	1.22729	1.26393	1.65133	2.09263	0.140272	0.168907
AIF1 ENSG00000204472	1.19792	0.954516	1.39447	0.681842	0.0688778	0.0702483	1.25993	0.915132	4.02573	1.34476
AIF1L ENSG00000126878	0.805939	1.01578	0.364716	0.35466	0.842721	1.04848	0.81336	20.3993	1.71006	0.247959
AIFM1 ENSG00000156709	0.833564	1.31567	3.30649	0.586322	0.531783	2.30222	1.70915	0.614997	0.582397	0.553639
AIFM2 ENSG00000042286	1.41375	0.585994	1.42406	0.672852	2.79823	0.122602	1.73102	1.1978	0.841212	1.34057
AIFM3 ENSG00000183773	2.36498	1.12483	1.42055	1.42156	1.69368	1.10033	2.53854	2.42029	0.507928	2.1319
AIG1 ENSG00000146416	0.0797569	0.114774	0.811683	1.5338	1.53623	1.21689	1.74183	0.704638	2.2866	0.319548
AIM1 ENSG00000112297	0.326356	2.97356	3.04723	2.41694	1.22664	0.981012	28.4589	0.362533	3.31953	2.83656
AIM1L ENSG00000176092	1.96207	1.55237	0.641602	1.06803	0.58279	0.128085	0.0609746	0.897542	0.793598	0.990561
AIM2 ENSG00000163568	1.68741	11.1884	12.0659	0.570727	11.0685	3.26697	0.941148	0.492946	0.774011	0.618349
AIMP1 ENSG00000164022	0.374528	0.433063	0.785429	2.10972	0.451378	1.37008	1.36519	1.46512	0.00324217	0.487196
AIMP2 ENSG00000106305	1.65782	0.858778	1.94009	0.833378	1.03398	0.198937	0.684523	1.11913	0.307995	0.053805
AIP ENSG00000110711	0.505862	2.19389	1.67591	0.20099	1.08375	1.55084	0.689504	0.995373	1.52747	1.3135
AIPL1 ENSG00000129221	17.833	0.0944136	3.85859	2.78885	0.119613	3.88117	6.05865	13.065	3.29183	7.51329
AIRE ENSG00000160224	0.338244	1.45509	2.03247	7.9385	0.201303	0.45334	18.1686	0.325588	2.30602	14.6211
AJ239318.1 ENSG00000280108	1.54527	1.03103	232.115	1.07164	2.66647	1.58895	0.151833	4.26298	31.7569	0.065147
AJAP1 ENSG00000196581	1.38039	0.477162	0.318027	0.355835	9.66762	3.83246	0.993038	4.90785	3.94264	0.414513
AJUBA ENSG00000129474	0.638564	0.720588	5.09617	2.97212	0.888234	0.69507	0.307209	1.09139	0.938087	0.892032
AK1 ENSG00000106992	2.03659	2.52197	0.364166	1.32986	0.348659	0.386605	0.491933	1.60318	1.03915	1.93515
AK2 ENSG00000004455	0.268235	1.14904	0.212692	1.11241	1.08777	2.09188	0.930568	1.05596	0.727108	0.0705068
AK3 ENSG00000147853	1.35424	0.409474	1.02151	0.182708	0.365803	1.23526	0.825649	0.652045	0.103525	6.22931
AK4 ENSG00000162433	1.62518	4.96829	1.74433	1.76658	1.19664	0.693906	1.3774	0.0861455	0.948314	0.675904
AK5 ENSG00000154027	7.71607	0.917175	0.407005	8.86822	0.62109	0.802457	1.83607	0.588001	0.493847	1.6476
AK6 ENSG00000085231	4.11924	1.57337	0.458199	0.851481	0.603571	0.924574	1.16111	0.419901	5.39634	0.16967
AK7 ENSG00000140057	0.162324	30.758	0.309097	10.4523	1.60936	0.15682	20.1902	4.90883	0.380161	0.161618
AK8 ENSG00000165695	2.43987	1.37622	1.5646	0.486891	0.243416	5.13509	0.105343	1.7709	1.61364	0.559843
AK9 ENSG00000155085	0.642093	0.171114	0.463487	0.292929	18.7738	0.457771	0.394682	0.886404	0.0498178	5.27179
AKAP1 ENSG00000121057	1.34236	1.74438	1.91699	2.94076	1.39954	0.400353	1.89107	1.68625	0.306504	0.982373
AKAP10 ENSG00000108599	1.86684	1.33073	2.14764	1.17151	0.260447	1.2191	1.04271	0.366326	0.566491	4.873
AKAP11 ENSG00000023516	3.03791	1.66907	0.777433	1.23815	1.28153	1.27591	0.215641	0.77117	0.846467	0.310262
AKAP12 ENSG00000131016	1.0284	1.33074	0.727556	1.72871	3.57859	2.03795	0.301113	3.3544	2.40219	1.79854
AKAP13 ENSG00000170776	7.3696	1.23464	1.61499	0.614176	0.421327	0.642753	1.94977	1.21213	0.156368	0.366805
AKAP14 ENSG00000186471	10.3048	0.164802	0.680947	2.71028	6.96504	11.5456	7.29722	4.60516	0.115239	0.417693
AKAP17A ENSG00000197976	0.250744	1.34187	0.857765	0.366736	2.83414	0.305506	0.613545	2.74885	1.19258	0.635397
AKAP3 ENSG00000111254	0.783107	3.29194	3.55935	0.754233	0.170606	1.37749	1.80781	1.45011	1.14642	6.58041
AKAP5 ENSG00000179841	0.403143	3.82185	0.41256	5.92384	3.96178	0.784888	4.34163	4.74839	0.912696	1.7128
AKAP6 ENSG00000151320	3.17146	3.2389	6.75434	0.47909	1.60879	1.14381	0.446986	0.554467	1.11825	1.79803
AKAP7 ENSG00000118507	0.232262	7.92884	1.67867	1.76621	1.61031	214.858	0.281648	0.1786	0.928024	4.15674
AKAP8 ENSG00000105127	0.0931749	0.15096	1.70505	0.934206	0.733604	0.0130217	1.59157	1.89543	2.85882	2.30778
AKAP8L ENSG00000011243	1.31143	3.5815	2.28727	1.8968	0.898503	2.36801	0.391478	0.206671	1.91332	1.14365
AKAP9 ENSG00000127914	0.291059	0.126703	1.51091	2.22657	0.692048	1.66053	4.42477	0.683581	0.622675	3.20025
AKIP1 ENSG00000166452	1.49774	0.197621	1.09954	0.636421	0.112519	2.14888	0.862948	2.22028	1.14455	1.53651
AKIRIN1 ENSG00000174574	0.280915	1.4347	2.38838	1.18856	1.13449	0.711117	1.40248	0.667067	2.39639	0.426195
AKIRIN2 ENSG00000135334	0.921998	0.374412	29.7706	0.139398	2.84049	1.22774	0.645178	0.433557	0.304691	2.85226
AKNA ENSG00000106948	0.967274	0.840372	0.200441	1.45697	1.918	2.96522	0.431126	0.801568	2.71549	0.249461
AKNAD1 ENSG00000162641	2.18785	1.20618	1.34808	0.426131	3.5636	0.20047	2.93663	1.82265	1.15235	1.94491
AKR1A1 ENSG00000117448	0.0791204	0.611114	0.218394	0.356267	1.22177	0.199756	0.227624	1.02716	0.647235	1.55115
AKR1B1 ENSG00000085662	0.835995	7.03961	1.66777	0.171276	0.339166	1.87133	0.461682	0.935444	0.0324735	6.37595
AKR1C1 ENSG00000187134	0.931339	0.111003	0.0492717	1.42369	0.624509	1.53427	0.778824	0.635739	0.97972	0.983762
AKR1C2 ENSG00000151632	0.471844	0.420791	3.73923	0.139986	0.258838	0.177437	0.089648	1.29476	0.952006	0.546453
AKR1C3 ENSG00000196139	0.195309	0.18856	3.71269	1.88251	0.347344	0.261013	0.559327	0.438448	0.229042	0.266895
AKR1C4 ENSG00000198610	0.486937	25.044	1.90033	2.09228	5.91971	6.47472	1.04665	0.198154	2.81199	9.79273
AKR1D1 ENSG00000122787	0.540615	0.233143	3.48673	0.339229	0.261919	2.01143	5.00726	0.266629	0.0121649	6.37866
AKR1E2 ENSG00000165568	0.182285	0.141654	0.25035	1.3668	2.49516	1.34688	0.979379	0.324336	3.04203	4.35969
AKR7A2 ENSG00000053371	0.0234514	1.10222	0.342306	0.62431	0.107344	0.146258	0.246928	0.924786	0.864024	0.887708
AKR7A3 ENSG00000162482	0.676638	0.72525	1.24028	0.481797	0.0645359	0.468587	6.52229	8.9237	0.0893331	1.41297
AKR7L ENSG00000211454	18.6604	0.664716	3.19366	0.896026	1.5247	17.2977	10.2381	3.17284	3.82293	1.74067
AKT1 ENSG00000142208	0.475998	1.09432	0.249602	0.376525	1.53089	1.6734	5.6764	0.481473	0.727889	2.65292
AKT1S1 ENSG00000204673	0.925115	0.208898	1.78465	1.74654	0.360602	0.739329	0.722453	1.08153	0.86445	0.853028
AKT2 ENSG00000105221	1.03709	4.08564	0.498129	0.19997	1.35287	0.735487	0.565649	0.273066	0.684169	1.0277
AKT3 ENSG00000117020	2.37914	0.320672	0.734139	1.17625	4.22633	1.45284	2.03511	1.58959	2.01022	1.30948
AKTIP ENSG00000166971	1.30589	0.60306	1.01776	0.548602	2.98247	0.569671	1.65111	0.584638	0.208166	0.78032
AL023806.1 ENSG00000280184	3.62674	7.74295	1.29797	1.43802	0.246154	1.48969	0.47962	1.38993	3.98934	0.688781
AL049794.1 ENSG00000280240	6.02065	1.83803	1.16536	1.36964	0.181486	0.479773	1.97913	39.398	0.988796	12.6655
AL133475.1 ENSG00000281602	4.9082	0.540948	0.476226	0.0979775	0.412141	0.0809753	0.393944	1.64948	1.07201	1.4745
AL356053.1 ENSG00000150076	0.807004	4.88148	1.86203	0.120316	1.15747	2.41029	0.477544	3.78016	1.97306	8.03226
AL358852.1 ENSG00000278899	1.29804	0.746331	0.916632	2.14379	0.159726	3.19838	7.70889	26.5951	0.73415	0.379906
AL365181.1 ENSG00000280316	0.555199	1.66912	0.719447	8.79267	10.0408	3.64796	6.6462	0.159006	1.4322	0.599905
AL513523.2 ENSG00000279767	0.0419172	12.7375	0.753367	0.376506	3.0582	0.100535	0.152236	1.91743	2.66673	0.678933
AL589743.1 ENSG00000279508	1.15974	2.37095	4.75223	1.63027	0.389754	0.36653	4.88162	1.71625	0.0767831	0.0512809
ALAD ENSG00000148218	0.217043	0.119499	0.226246	3.62427	1.00146	1.68071	1.19032	2.51557	0.441328	1.37045
ALAS1 ENSG00000023330	0.786626	1.4745	0.797647	1.15409	0.109351	0.471557	1.078	0.606822	2.45365	0.244626
ALAS2 ENSG00000158578	0.469461	0.927961	2.18071	2.82718	2.3531	0.973344	4.10785	0.708413	0.326456	0.138377
ALB ENSG00000163631	3.87432	0.00481621	2.01214	26.6957	1.96706	284.831	9.13226	0.495041	1.5677	4.95023
ALCAM ENSG00000170017	4.82143	0.459831	0.690188	0.238572	1.03657	0.727921	0.359368	0.402822	0.897818	1.22431
ALDH16A1 ENSG00000161618	2.01162	0.822344	0.226855	0.394452	0.216847	0.434834	0.803173	0.0429949	0.978105	0.53771
ALDH18A1 ENSG00000059573	2.47922	0.59935	1.62118	1.86062	0.37732	0.923227	1.94139	0.247198	2.15281	1.59888
ALDH1A1 ENSG00000165092	0.513508	0.341357	1.04091	0.276932	0.336424	5.64612	0.40185	0.0286306	0.150788	3.80828
ALDH1A2 ENSG00000128918	0.305338	0.536738	0.470755	0.901624	0.164634	0.801145	1.25016	0.286176	1.13041	0.581437
ALDH1A3 ENSG00000184254	0.252453	0.577498	0.998031	0.671119	0.39021	0.990935	1.67437	1.64519	0.326423	3.56683
ALDH1B1 ENSG00000137124	0.36727	2.80442	0.503698	1.38439	3.82982	0.799535	1.94233	0.0649054	1.18998	1.11854
ALDH1L1 ENSG00000144908	2.02843	0.332763	0.290454	1.59997	0.81372	1.84797	3.51866	0.696416	0.423395	0.304203
ALDH1L2 ENSG00000136010	1.10652	1.06997	0.914786	0.222942	1.69984	15.4781	0.488377	0.891106	0.905966	0.267549
ALDH3A1 ENSG00000108602	1.00353	1.79344	12.0868	2.27835	1.87873	0.822006	0.671104	0.117839	0.508559	2.79586
ALDH3A2 ENSG00000072210	1.19819	0.677589	1.09491	2.39906	1.51555	0.0810774	0.670197	2.7902	1.99402	0.116728
ALDH3B1 ENSG00000006534	0.760932	0.554843	2.37326	0.629811	5.97005	1.09338	0.671857	0.446697	0.249987	0.0404072
ALDH3B2 ENSG00000132746	0.117316	1.22663	0.384385	1.58268	2.1191	0.824466	0.163592	0.294123	1.16737	0.995381
ALDH4A1 ENSG00000159423	0.451854	0.437076	1.09396	1.31493	0.650498	0.950551	1.29247	0.67214	0.717364	0.124515
ALDH5A1 ENSG00000112294	0.675857	1.18775	1.54573	4.07304	0.0585234	0.157218	1.47417	1.40998	3.26694	1.00998
ALDH6A1 ENSG00000119711	0.27298	0.2577	0.419932	0.2347	0.682451	1.23499	0.519471	3.37582	0.931617	0.334302
ALDH7A1 ENSG00000164904	1.01441	2.11277	1.04275	0.82624	0.722599	0.700726	1.76135	1.1306	0.249568	3.23622
ALDH9A1 ENSG00000143149	0.323884	0.484696	5.37276	1.70473	0.187318	0.318494	0.143716	0.783856	1.21967	1.60306
ALDOA ENSG00000149925	0.215661	3.29066	1.11408	0.411698	0.332287	0.227161	0.0398656	0.586023	1.67144	1.64991
ALDOC ENSG00000109107	0.349398	2.54872	3.38098	1.12387	0.491972	4.27699	0.455894	2.22736	0.790841	0.213382
ALG1 ENSG00000033011	0.179384	0.461676	3.16668	1.19348	0.745388	0.715878	2.72405	3.33006	0.189503	1.98767
ALG10 ENSG00000139133	3.07094	5.95878	1.49252	0.960071	2.44646	0.450031	0.132511	1.27895	3.09963	0.125961
ALG10B ENSG00000175548	2.97561	5.98479	0.413102	0.392391	0.40187	1.82601	0.215313	0.705488	8.49341	1.18821
ALG11 ENSG00000253710	1.26638	2.0139	0.227613	5.57379	1.89405	1.26211	0.526706	0.90298	0.774012	0.938913
ALG12 ENSG00000182858	0.293238	0.955414	0.220185	1.25493	2.31392	1.13829	0.314596	2.70583	1.9281	0.845524
ALG13 ENSG00000101901	0.650395	0.462435	0.322273	0.0987356	0.392726	3.23706	0.492016	1.13062	0.346624	0.46795
ALG14 ENSG00000172339	2.26767	3.15045	3.04797	0.243616	4.40865	1.07338	78.6817	0.359033	0.221158	4.01178
ALG1L ENSG00000189366	1.52106	0.931791	0.688732	0.826982	0.704489	0.291715	1.79896	3.18073	0.426289	0.797506
ALG1L2 ENSG00000251287	5.2117	0.939031	0.274217	1.72266	9.03281	0.517048	5.68397	1.77417	3.87318	0.635499
ALG2 ENSG00000119523	0.116736	0.22637	0.313241	0.896052	0.447506	1.17268	0.401142	0.0647323	2.08959	0.292386
ALG3 ENSG00000214160	0.232289	0.340856	2.67443	0.307463	4.17521	0.735623	0.0150381	1.78945	0.643175	0.574041
ALG5 ENSG00000120697	0.776327	1.72306	0.613696	0.653579	17.3014	0.215604	0.800541	0.446109	2.4254	8.16163
ALG6 ENSG00000088035	3.4641	3.51594	0.775656	4.78903	1.00131	0.312588	0.647642	0.0997073	1.08904	0.0259512
ALG8 ENSG00000159063	3.22572	2.03854	1.87069	1.53687	1.24392	0.625651	0.794872	1.18985	0.428346	0.495002
ALG9 ENSG00000086848	1.26155	0.0289044	3.3623	0.423528	0.610451	1.23431	0.753232	0.545653	0.120248	2.30277
ALK ENSG00000171094	19.8758	0.567389	0.543255	46.0905	79.0672	1.46056	0.49172	0.440931	2.60373	1.34875
ALKBH1 ENSG00000100601	38.9941	0.356411	4.28665	0.495228	1.45086	2.07749	0.190169	1.53393	3.38531	5.25982
ALKBH2 ENSG00000189046	1.20212	0.411134	4.83693	0.539372	0.555378	1.13266	0.315938	0.854877	1.77286	2.35662
ALKBH3 ENSG00000166199	0.424137	1.25604	0.702155	1.39453	1.43564	0.0540305	2.78182	0.261249	9.86928	0.331502
ALKBH4 ENSG00000160993	4.78937	0.126643	2.31176	1.45647	0.551666	0.71464	1.82941	3.60369	0.749153	0.976922
ALKBH5 ENSG00000091542	0.0149439	0.727778	0.98487	1.44013	0.375248	2.24322	0.50973	0.66015	0.14855	0.419937
ALKBH6 ENSG00000239382	4.36729	3.03093	0.951744	0.481757	0.33667	1.07934	2.65305	0.437787	2.00659	0.675223
ALKBH7 ENSG00000125652	1.11084	1.45807	0.176882	4.34018	1.15227	0.631444	0.573178	0.650985	3.069	0.594362
ALKBH8 ENSG00000137760	3.46764	3.11183	0.556062	1.18955	1.43392	7.21043	0.429458	0.202101	0.281731	0.236828
ALLC ENSG00000151360	1.19233	6.17289	0.143467	180.914	0.0119158	6.33765	1.24412	9.68686	1.13237	1.04665
ALMS1 ENSG00000116127	2.0211	0.489536	4.69306	5.72738	1.1243	3.05716	2.53999	1.00732	0.744918	0.699084
ALOX12 ENSG00000108839	0.51531	2.24203	0.382167	10.693	0.188924	4.02959	0.29501	10.4585	0.458118	11.5546
ALOX12B ENSG00000179477	21.3088	6.83979	17.1458	5.4104	6.22723	3.6215	3.73005	0.882433	0.49086	4.05686
ALOX15 ENSG00000161905	0.822531	0.698643	1.50341	6.70099	1.30783	5.66708	0.631901	0.559796	2.30114	5.07015
ALOX15B ENSG00000179593	0.10257	3.11475	0.0691959	2.33915	0.987953	0.156335	0.66053	0.0362758	0.11521	0.392505
ALOX5 ENSG00000012779	0.342877	1.6636	4.26377	0.982798	1.22493	1.16599	0.746439	1.11238	0.098044	0.320181
ALOX5AP ENSG00000132965	0.606097	1.53376	1.64597	3.01062	1.05167	1.45929	2.19263	2.34669	0.312607	0.564402
ALOXE3 ENSG00000179148	1.58401	0.413861	1.40626	0.208166	0.502469	12.4078	0.320605	2.13688	15.918	0.516385
ALPK1 ENSG00000073331	6.53867	0.236158	0.930149	2.74305	0.408966	0.768865	2.05946	0.183575	13.8405	0.395908
ALPK2 ENSG00000198796	0.722307	0.129327	0.300071	0.772543	1.14387	14.7659	30.4919	5.53904	0.400871	0.689321
ALPK3 ENSG00000136383	0.303485	10.5514	0.182816	0.45223	0.208111	0.960993	1.10846	2.80936	0.745891	0.172249
ALPL ENSG00000162551	1.09837	0.0422589	2.64868	0.740248	9.88684	0.196491	4.35538	0.277482	9.89124	3.04801
ALS2 ENSG00000003393	2.24266	1.54644	3.69316	6.47165	0.46761	1.6	5.87862	0.467624	2.90959	4.01504
ALS2CL ENSG00000178038	0.575288	1.6249	0.969998	0.825458	0.352228	2.5296	0.382081	0.969205	3.00049	0.380047
ALS2CR11 ENSG00000155754	2.55112	1.87422	3.76455	0.707849	1.19161	2.71847	0.944137	4.41864	11.589	6.22082
ALS2CR12 ENSG00000155749	1.58481	2.53996	8.91746	2.51486	4.67818	0.630681	0.745421	4.78385	12.5205	4.17145
ALX1 ENSG00000180318	7.97751	12.8187	4.2414	0.162796	5.23642	2.86906	12.3817	1.12053	0.333069	1.40924
ALX3 ENSG00000156150	4.03868	1.48631	2.40051	2.91064	0.126263	4.02995	1.58441	5.27057	1.98652	0.922542
ALYREF ENSG00000183684	0.162084	0.917195	1.68632	2.40583	0.710522	0.654933	2.08506	0.0215875	0.177468	13.6274
AMACR ENSG00000242110	1.02358	2.16843	0.372864	5.26845	0.258603	0.80526	2.00941	0.412295	0.737151	1.5455
AMBN ENSG00000178522	4.37446	0.978174	2.7318	0.16756	1.62374	3.363	2.05568	0.830135	0.229871	42.8858
AMBP ENSG00000106927	0.400829	124.218	1166.18	1.11575	3.38769	2.00717	0.467178	0.460229	0.672659	1.28605
AMBRA1 ENSG00000110497	0.64922	1.56427	0.0432327	1.05807	1.69879	4.0287	0.236573	0.822981	1.45342	0.0364723
AMD1 ENSG00000123505	9.08332	0.637832	1.8151	2.66332	1.39782	0.144253	0.193441	0.432289	0.439306	0.877231
AMDHD1 ENSG00000139344	5.53164	1.19201	0.50776	1.78878	0.374071	7.23976	9.89097	3.16712	4.69028	4.26929
AMDHD2 ENSG00000162066	0.906964	0.556602	0.339018	1.34364	0.87603	0.0186467	0.215065	1.38112	1.18489	0.143894
AMER1 ENSG00000184675	1.96486	1.57826	0.568413	1.48826	1.41154	0.650731	0.426991	1.6828	6.02609	0.138842
AMER3 ENSG00000178171	2.92981	2.06647	2.32884	16.1285	0.0504554	0.52277	14.1981	0.27947	3.07862	13.8153
AMFR ENSG00000159461	0.310891	1.43068	1.06812	0.321669	0.956632	2.37182	3.35118	1.3182	1.03192	0.860258
AMH ENSG00000104899	1.29754	0.159621	1.88982	0.37045	1.49339	4.35856	1.68265	2.58082	0.922074	0.617686
AMHR2 ENSG00000135409	9.03004	0.525313	3.25859	1.58479	3.93566	1.91894	1.91948	1.4119	1.60078	12.606
AMIGO1 ENSG00000181754	110.433	2.44881	0.820957	0.579868	0.352444	0.312866	2.03859	0.674262	0.792704	0.780051
AMIGO2 ENSG00000139211	0.21683	0.248809	0.510464	0.994108	0.88189	0.952749	12.8569	0.0409229	0.657995	0.913839
AMIGO3 ENSG00000176020	0.578917	1.17943	2.20917	8.33218	0.458965	1.17605	1.46981	0.450287	0.760251	78.5592
AMMECR1 ENSG00000101935	4.48872	0.202513	1.73332	1.66948	1.04385	3.19314	0.762456	0.689039	4.17939	1.02518
AMMECR1L ENSG00000144233	0.51402	1.12565	0.985897	0.858587	1.27558	1.54985	0.30501	1.10381	0.281909	0.0332905
AMN ENSG00000166126	0.0852313	2.62429	2.06108	1.43349	0.903734	2.43374	2.12293	0.679491	2.23801	0.430991
AMN1 ENSG00000151743	5.16842	0.739914	0.363449	0.333278	1.63453	317.386	5.46675	2.44722	0.0932792	1.21908
AMOT ENSG00000126016	1.82161	0.789568	0.0417714	1.11268	0.191334	3.01691	0.0353395	1.22587	1.35197	0.424184
AMOTL1 ENSG00000166025	1.38787	2.29332	2.22046	1.97883	1.37383	0.370902	0.863812	1.32224	0.589493	0.129208
AMOTL2 ENSG00000114019	0.653941	0.423326	0.0860426	0.834263	3.36874	0.998376	0.823417	1.18433	0.600354	2.41844
AMPD1 ENSG00000116748	2.45445	0.114152	1.54834	4.60155	2.66881	0.0314932	3.96011	2.47251	2.5267	2.98095
AMPD2 ENSG00000116337	0.272676	1.03731	3.66098	0.971545	1.3549	4.68526	0.914053	3.22543	1.82229	2.4567
AMPD3 ENSG00000133805	1.62042	1.95241	0.133442	0.355121	1.07519	4.80378	1.14114	0.713537	0.597492	0.744154
AMPH ENSG00000078053	2.0291	1.01726	0.496686	6.2399	1.79979	1.21819	1.82613	0.461733	5.09978	0.483107
AMT ENSG00000145020	1.50985	0.905353	0.572567	2.61355	0.213939	4.44553	0.0916377	0.698278	2.88478	1.23914
AMTN ENSG00000187689	1.80996	0.909462	2.08849	0.841924	0.942319	0.321432	23.0963	0.543361	3.3663	57.1984
AMY1A ENSG00000237763	0.348348	0.344849	0.425373	0.0676361	1.13747	0.440666	1.43421	0.850752	2.35069	0.899446
AMY1B ENSG00000174876	3.89562	0.622382	0.616477	5.68955	20.7592	0.706484	2.28204	2.76998	0.688932	0.220782
AMY1C ENSG00000187733	0.170197	0.384747	0.205067	2.85949	2.24131	1.42999	1.71761	0.24298	5.43309	10.3203
AMY2B ENSG00000240038	0.582097	0.683673	0.772539	1.37699	1.03566	0.122768	0.22455	0.713888	0.137931	0.293402
AMZ1 ENSG00000174945	12.3332	0.386609	3.55255	0.154733	1.02963	65.1408	1.42496	11.8465	0.300226	0.244277
AMZ2 ENSG00000196704	0.242887	0.33839	0.598059	0.404024	1.56143	0.745051	0.556573	0.773601	1.38013	0.222773
ANAPC1 ENSG00000153107	0.0744588	0.464368	0.267998	0.378112	2.79361	0.61339	2.11146	1.01714	1.40289	0.680789
ANAPC10 ENSG00000164162	1.65136	1.52526	1.75896	5.69442	1.16991	2.36358	2.06067	3.8136	1.49502	0.677539
ANAPC11 ENSG00000141552	0.948614	1.33022	0.0689916	0.211487	0.341863	0.0722628	0.731451	0.210453	0.314443	0.649627
ANAPC13 ENSG00000129055	0.828198	2.66851	0.337857	0.65522	1.48275	0.245252	0.283987	0.311821	1.49814	1.00479
ANAPC15 ENSG00000110200	1.35109	2.23969	0.595241	0.842765	0.12542	0.131895	0.379699	0.33625	1.67478	0.908734
ANAPC16 ENSG00000166295	0.65691	2.77326	1.70582	0.234029	0.892879	0.313618	2.52427	1.46896	1.14978	0.450054
ANAPC2 ENSG00000176248	1.32951	0.419343	0.259313	0.884374	0.545526	1.50298	1.48729	0.528968	0.761086	0.436731
ANAPC4 ENSG00000053900	2.00027	3.02284	0.625886	0.59682	2.23593	0.553473	2.87185	0.634801	0.369971	2.12397
ANAPC5 ENSG00000089053	0.298069	1.4665	0.271703	0.487312	2.61557	1.71331	2.09526	0.339611	1.52899	0.257862
ANAPC7 ENSG00000196510	2.79787	4.79659	0.562196	1.19335	0.185596	3.05121	1.56677	1.36287	1.3212	1.31082
ANG ENSG00000214274	0.921719	1.18782	1.5654	1.72554	0.566909	2.84821	0.54862	0.233002	1.17895	2.28174
ANGEL1 ENSG00000013523	0.135289	1.34887	0.313117	1.7881	1.46987	2.36213	0.827105	2.51165	4.89049	0.791588
ANGEL2 ENSG00000174606	1.95507	0.511697	0.847119	1.87734	2.24321	0.839945	28.6944	1.8414	0.0206824	0.35932
ANGPT1 ENSG00000154188	0.7357	0.794822	3.45247	2.67239	1.66397	0.99869	1.61335	4.02332	0.384266	4.09203
ANGPT2 ENSG00000091879	0.40011	10.4924	3.61712	1.94367	4.39978	2.82608	2.72842	0.323774	1.99694	2.15423
ANGPT4 ENSG00000101280	0.346535	3.00259	5.31429	2.61499	0.583656	0.289221	2.33552	1.38883	1.10598	4.71983
ANGPTL1 ENSG00000116194	0.799885	0.306796	0.861286	3.37553	2.16727	1.75949	0.402379	0.159736	0.301066	19.2324
ANGPTL2 ENSG00000136859	3.23963	0.986742	1.39669	0.28954	1.26119	2.16424	3.26724	0.217338	1.3882	0.379578
ANGPTL3 ENSG00000132855	15.464	0.161974	49.4135	0.306997	1.08381	0.0523139	0.563546	0.62458	1.10028	10.3108
ANGPTL4 ENSG00000167772	2.17112	0.251397	2.13101	0.427902	1.63964	1.30042	0.281925	2.29403	4.28499	1.13784
ANGPTL6 ENSG00000130812	0.660492	0.0921934	1.59127	1.43749	1.02325	0.546257	35.2457	4.42298	2.66557	0.131882
ANGPTL7 ENSG00000171819	5.43904	0.36552	5.56902	1.23522	9.49224	1.6378	43.5882	32.1218	1.81687	3.81427
ANGPTL8 ENSG00000130173	8.18167	0.46535	1.58638	1.4368	2.01186	0.749485	0.382734	5.43678	0.593495	1.44643
ANK1 ENSG00000029534	0.312776	0.389831	1.66366	4.42381	0.0232152	1.21084	1.32517	0.559418	2.8853	5.65005
ANK2 ENSG00000145362	0.85448	4.00123	0.0351493	0.376521	1.22712	7.40497	0.700154	0.305947	1.79081	12.605
ANK3 ENSG00000151150	0.478364	0.749889	0.228802	3.64328	1.06912	1.28909	1.44922	2.08576	0.211569	4.57808
ANKAR ENSG00000151687	7.38125	0.825751	2.36199	1.35978	0.294607	0.518827	8.2104	0.665938	2.96513	0.860308
ANKDD1A ENSG00000166839	0.385795	3.7974	0.965098	0.422213	0.556401	0.263923	1.01052	0.0667407	1.69913	4.04046
ANKDD1B ENSG00000189045	10.4324	1.2938	0.913163	0.369201	8.49886	3.1641	1.61994	0.517943	2.24401	3.23584
ANKEF1 ENSG00000132623	5.83509	6.62411	0.692987	1.49134	1.54947	0.673561	0.803512	2.65409	0.254009	0.145414
ANKFN1 ENSG00000153930	0.852409	0.89607	0.159557	0.245043	11.0934	2.23175	0.390415	0.461842	2.22591	1.2694
ANKFY1 ENSG00000185722	0.545091	1.68402	0.185813	0.641102	0.942196	0.278866	0.0954218	2.46622	1.83601	0.605887
ANKH ENSG00000154122	0.64527	0.870403	3.19869	0.281146	1.8959	0.0139156	0.661123	2.1791	0.101041	0.340423
ANKHD1 ENSG00000131503	1.88287	0.580255	3.39402	5.42054	0.517488	1.0657	1.11996	1.3942	1.13737	2.81235
ANKHD1-EIF4EBP3 ENSG00000254996	0.672824	3.16841	1.9466	4.5252	2.16737	0.496259	2.28264	25.8017	0.199732	0.0737403
ANKIB1 ENSG00000001629	4.16406	1.48972	0.620643	2.52093	1.11519	1.12595	1.55223	2.68307	1.59249	1.71365
ANKK1 ENSG00000170209	4.22915	0.353577	1.03766	0.407645	1.89206	2.05416	23.822	2.71373	4.40851	0.487193
ANKLE1 ENSG00000160117	0.417969	0.126561	0.672361	0.266784	0.205201	6.63991	4.81707	0.672988	2.67035	0.129947
ANKLE2 ENSG00000176915	1.20097	2.32477	0.0112111	0.769462	0.673366	1.69123	3.17621	0.476992	4.06043	3.99838
ANKMY1 ENSG00000144504	0.205331	1.53404	0.0747813	0.111006	0.577625	0.615633	0.613219	0.251757	1.15286	0.658862
ANKMY2 ENSG00000106524	0.855716	0.327224	0.0631087	2.01295	1.03032	2.15271	0.244076	2.92852	0.368323	0.0839235
ANKRA2 ENSG00000164331	5.10753	0.704524	6.52578	4.70078	0.564003	0.714957	1.60716	0.317303	2.34266	5.5593
ANKRD1 ENSG00000148677	2.05408	3.63127	142.932	0.908856	0.590697	0.247147	8.15684	0.314546	0.675034	0.607307
ANKRD10 ENSG00000088448	0.683139	0.549843	6.3739	0.67332	1.05492	0.102426	1.73445	0.339812	0.630091	1.21709
ANKRD11 ENSG00000167522	2.31366	0.554429	0.586071	1.04178	0.496427	1.10836	0.719911	1.32956	0.805038	1.26527
ANKRD12 ENSG00000101745	0.140375	0.120497	0.729154	0.433588	0.540105	1.35133	1.50068	1.82012	0.9021	0.544111
ANKRD13A ENSG00000076513	4.07086	8.94735	0.771266	0.199865	0.415823	3.68613	0.49874	0.299447	0.986939	0.573763
ANKRD13B ENSG00000198720	0.55993	0.100868	0.584248	0.756654	3.3235	23.2719	1.52598	1.25379	0.906575	0.132871
ANKRD13C ENSG00000118454	1.89569	1.80331	0.115052	410.659	0.241418	0.798067	3.58723	1.01341	0.510313	1.4679
ANKRD13D ENSG00000172932	1.11953	0.163553	0.175353	0.267727	0.453925	1.10787	1.28163	1.92464	0.179957	0.968914
ANKRD16 ENSG00000134461	0.575067	1.65218	0.788642	7.03407	0.435546	0.143637	3.73059	3.29072	7.84753	1.01355
ANKRD17 ENSG00000132466	5.2842	0.204999	3.0873	0.672621	1.45902	1.58222	0.165943	0.324552	0.561564	1.05678
ANKRD18A ENSG00000180071	0.405521	0.397017	7.89731	0.0925277	12.603	1.45361	3.30007	1.19099	4.39766	0.711436
ANKRD18B ENSG00000230453	3.31341	1.59501	1.55587	0.976516	0.357317	0.186568	0.0613188	1.95769	1.55339	0.758416
ANKRD2 ENSG00000165887	0.675138	2.18018	3.7775	2.69262	6.33173	12.2691	1.97074	0.464448	1.76897	0.0236503
ANKRD20A1 ENSG00000260691	13.9306	6.84319	4.01107	3.1589	1.50597	2.48546	6.6256	0.0563443	0.389221	0.554797
ANKRD20A2 ENSG00000183148	0.455629	0.982892	0.20364	0.256012	5.58509	2.92887	5.32968	41.8049	2.2392	11.6733
ANKRD20A3 ENSG00000276203	0.5893	0.439451	0.18163	1.2588	0.474443	4.09414	30.7369	6.92503	0.120658	1.08182
ANKRD20A4 ENSG00000172014	0.442021	0.329656	2.57	1.51232	17.6295	1.30082	0.0443253	1.58237	0.181655	0.721332
ANKRD22 ENSG00000152766	1.11773	0.51333	0.978783	4.51019	2.19285	0.353208	32.9303	0.635007	3.14319	0.139817
ANKRD23 ENSG00000163126	3.69845	1.2934	1.39145	0.462189	0.340191	1.08583	0.236905	2.87073	0.0209218	3.67775
ANKRD24 ENSG00000089847	0.450117	1.477	1.17653	2.04696	0.832709	0.727328	2.03561	0.318447	1.33677	0.0881485
ANKRD26 ENSG00000107890	2.3248	0.454422	3.18753	1.65442	2.33595	3.52632	10.8048	1.35348	1.00242	0.498947
ANKRD27 ENSG00000105186	1.30974	4.42213	0.412105	0.249807	0.0463955	1.05592	3.23389	2.53006	0.780246	0.975676
ANKRD28 ENSG00000206560	1.0629	4.25999	0.471553	0.418719	0.273715	16.3333	0.521276	4.33174	0.230851	1.79285
ANKRD29 ENSG00000154065	0.718845	0.435507	0.631433	2.19445	0.584414	1.035	2.37228	1.16852	0.661376	0.604103
ANKRD30A ENSG00000148513	0.794675	0.490906	0.160842	0.718066	1.43269	1.4585	0.893316	0.293965	1.85602	2.44362
ANKRD30BL ENSG00000163046	0.411693	0.34896	5.62682	1.41104	3.6807	12.6534	1.15315	0.301495	6.0284	6.13657
ANKRD31 ENSG00000145700	9.15395	2.61493	26.3396	5.71174	1.59791	0.114039	0.921979	3.32902	15.682	1.35026
ANKRD33 ENSG00000167612	0.303511	1.06738	0.248169	0.229764	0.801585	1.26259	0.799109	0.607242	1.9933	4.1926
ANKRD33B ENSG00000164236	2.05887	18.4581	1.40766	1.83139	4.23317	10.6262	0.20548	7.53907	2.37074	0.360618
ANKRD34A ENSG00000272031	3.41732	8.38159	0.60345	1.02352	3.54942	0.573986	0.0463055	1.8709	1.16186	0.635305
ANKRD34B ENSG00000189127	14.6338	6.75232	0.583158	0.827955	1.57246	27.7884	1.17902	2.43667	4.99614	1.63426
ANKRD35 ENSG00000198483	2.89895	1.12332	0.596215	0.650999	2.13077	0.282448	4.61249	0.156079	1.5384	0.779927
ANKRD36 ENSG00000135976	1.26235	2.24077	0.487502	2.93376	4.48784	0.819444	15.3437	0.82089	1.14873	0.663652
ANKRD36B ENSG00000196912	2.73464	0.50663	0.457406	1.11084	1.62337	1.69873	2.60924	2.67947	6.64652	0.486644
ANKRD36C ENSG00000174501	0.901217	2.23558	8.03508	1.38043	3.17168	13.1586	0.827065	2.98264	0.330222	1.98929
ANKRD37 ENSG00000186352	7.50344	0.207959	0.542242	0.426212	3.00319	0.975599	0.0559771	0.279064	2.44319	2.06754
ANKRD39 ENSG00000213337	3.42943	0.0917585	0.124553	0.459525	1.00738	0.307824	1.18606	1.29757	0.461857	2.40035
ANKRD40 ENSG00000154945	1.35669	0.436919	0.688541	2.17975	3.56121	0.123019	0.664924	5.0429	3.08113	0.311683
ANKRD42 ENSG00000137494	3.2109	30.9685	2.10323	1.51137	0.523019	1.34204	3.48774	0.288857	0.194657	2.41766
ANKRD44 ENSG00000065413	2.97053	1.88876	1.71139	0.785794	2.64971	39.4747	0.731025	2.27154	1.04013	10.4462
ANKRD45 ENSG00000183831	1.81694	3.23419	1.23476	0.621803	0.648604	3.33426	14.9931	11.9802	0.161341	1.09713
ANKRD46 ENSG00000186106	0.333489	1.29398	0.429077	1.54814	0.431977	0.116618	0.377687	4.62633	0.0531543	4.70906
ANKRD49 ENSG00000168876	0.37354	0.465137	5.61137	1.13359	1.83727	2.70439	0.324619	1.83246	0.0607787	1.36418
ANKRD50 ENSG00000151458	0.83327	0.322887	1.34413	0.397485	6.62477	0.642305	0.930513	0.30057	0.323055	1.08802
ANKRD52 ENSG00000139645	2.8432	0.263256	0.462895	0.132824	0.32284	1.87863	1.01656	2.7079	2.889	3.14818
ANKRD53 ENSG00000144031	0.0677416	2.56867	0.457707	0.138939	1.83922	0.935614	5.38591	1.37603	0.806021	9.35477
ANKRD54 ENSG00000100124	0.0723318	1.53235	1.48122	1.1966	0.294224	0.830945	0.90504	0.169448	1.11408	0.265442
ANKRD6 ENSG00000135299	0.903022	3.21363	0.121985	0.48948	0.548719	0.660861	1.45892	0.0504642	2.51861	3.70835
ANKRD62 ENSG00000181626	2.551	0.355049	1.01807	0.746525	0.760122	0.298719	4.01657	14.568	7.52293	0.953513
ANKRD65 ENSG00000235098	0.114044	0.388523	0.138801	0.270437	0.289217	6.03466	1.08448	1.28665	0.224008	1.67283
ANKRD7 ENSG00000106013	0.704482	1.89917	0.198312	2.10721	4.64757	0.181199	0.111053	0.152322	4.23463	1.38162
ANKRD9 ENSG00000156381	0.404447	3.48229	0.479069	3.28413	1.77175	0.124716	0.39628	0.122691	0.226725	0.194982
ANKS1A ENSG00000064999	1.48969	0.740091	0.361319	165.505	2.92357	6.23668	0.949468	1.75722	0.382007	0.733252
ANKS1B ENSG00000185046	1.4713	21.3041	0.16394	1.00081	0.977409	2.47834	0.132224	2.31266	0.229394	86.1666
ANKS3 ENSG00000168096	0.237147	3.70182	2.62553	1.17277	0.179118	2.0681	1.80278	1.97537	0.598423	3.88797
ANKS6 ENSG00000165138	1.56536	2.41072	0.342751	1.11546	2.45474	0.319012	1.13713	3.47042	0.145928	0.054462
ANKUB1 ENSG00000206199	1.42411	9.54451	2.31078	4.73184	0.404893	0.331858	1.20608	4.56572	18.1726	0.25102
ANKZF1 ENSG00000163516	0.280107	0.485362	0.788218	0.360711	0.577927	4.73602	0.950961	0.628248	1.02777	0.713601
ANLN ENSG00000011426	8.47869	20.0883	0.299821	2.78578	0.264054	2.54914	1.77748	3.40535	0.313987	1.00844
ANO1 ENSG00000131620	0.229865	0.164821	0.34694	1.77973	1.66614	1.02566	2.12193	0.115062	1.2262	0.818954
ANO10 ENSG00000160746	0.59515	1.31105	0.125878	0.868523	1.90195	0.733225	0.299088	0.206851	0.278199	0.660433
ANO2 ENSG00000047617	30.552	0.618141	1.76899	1.18288	1.9077	0.261227	0.395723	1.08959	0.0564375	3.08981
ANO3 ENSG00000134343	1.77641	0.394562	6.84924	2.29433	1.82221	0.262243	25.3392	3.69217	2.11152	421.356
ANO4 ENSG00000151572	0.128505	4.0394	2.75333	3.05144	0.127644	0.085153	3.18135	0.830226	5.50956	1.09161
ANO5 ENSG00000171714	0.132298	0.145103	2.91486	0.872318	3.96991	0.889917	0.155965	4.08238	0.100889	4.43236
ANO6 ENSG00000177119	0.255968	0.753715	0.163113	0.933834	0.596724	0.591518	0.302584	0.428918	0.161433	5.04026
ANO7 ENSG00000146205	0.174667	0.664539	5.23917	1.55248	0.438486	0.295604	0.380952	0.361509	0.630819	2.78627
ANO8 ENSG00000074855	4.61844	0.582672	0.545013	0.875061	2.8143	4.15242	0.684816	1.37109	1.63179	0.198637
ANO9 ENSG00000185101	1.05868	1.41415	1.01328	4.92397	0.58342	1.87945	0.401996	0.14612	0.0594195	0.748532
ANOS1 ENSG00000011201	0.467759	1.57288	0.180331	2.41788	1.88693	1.64652	1.53895	0.141096	1.37798	0.443536
ANP32A ENSG00000140350	4.54904	2.0474	1.22297	0.716892	0.428246	0.358213	0.982982	0.586422	2.20041	0.230647
ANP32B ENSG00000136938	0.590879	0.0774998	0.437917	1.08326	0.401144	1.32629	0.420204	0.203139	1.45644	1.76255
ANP32D ENSG00000139223	0.929111	0.855791	1.7162	1.70394	1.46012	3.50261	6.10773	2.80478	3.35992	2.7191
ANP32E ENSG00000143401	3.79899	2.38635	2.67047	0.937424	2.47627	0.375473	0.0223928	1.724	0.734971	0.275035
ANPEP ENSG00000166825	4.04377	0.793845	1.27445	0.627436	0.491478	2.37788	0.871734	0.053338	1.19879	1.69498
ANTXR1 ENSG00000169604	1.25262	0.583337	6.29712	0.174394	0.360766	1.01377	0.611064	1.3131	1.5759	0.351221
ANTXR2 ENSG00000163297	1.40723	2.06973	2.45392	0.0559938	0.500244	0.467368	0.55565	0.586425	0.932837	1.0747
ANTXRL ENSG00000274209	5.4341	7.99589	18.6126	0.663666	16.7509	0.372547	7.90209	0.286827	5.29519	1.37084
ANXA1 ENSG00000135046	4.95602	0.423247	1.43579	3.38633	0.586277	3.11633	1.25145	0.286612	1.81411	0.611675
ANXA11 ENSG00000122359	0.672061	1.7964	1.14295	0.842321	1.17548	1.3609	0.137031	0.98262	1.18989	1.39663
ANXA13 ENSG00000104537	0.181802	5.13987	1.22558	1.17467	2.91223	0.684284	1.41197	7.79466	0.129261	10.4421
ANXA2 ENSG00000182718	1.16142	1.20169	2.02924	0.656357	2.70496	0.524968	0.191814	0.847415	1.02838	1.96483
ANXA2R ENSG00000177721	1.61213	1.5929	0.188259	2.84205	3.73467	1.40771	0.356381	0.753361	8.0197	2.69063
ANXA3 ENSG00000138772	0.426742	0.782303	154.418	2.55086	1.38404	0.454054	0.0572094	2.26368	0.285756	3.99924
ANXA4 ENSG00000196975	0.241056	0.333997	2.12731	1.00262	0.910946	1.73382	0.364527	0.696297	0.821235	1.52247
ANXA5 ENSG00000164111	0.753169	0.738374	1.80257	0.152335	0.883353	0.830995	0.119476	0.514331	0.572742	1.25643
ANXA6 ENSG00000197043	0.900562	0.0660888	1.03472	2.61238	0.375623	2.7947	0.195126	0.143299	2.28861	0.573583
ANXA7 ENSG00000138279	2.29474	0.865742	2.89205	1.0224	3.15559	0.931286	0.497437	0.247447	0.321829	2.09033
ANXA8 ENSG00000265190	2.43946	2.471	3.56861	0.560036	0.360291	1.26743	1.16004	1.12829	1.03782	0.537677
ANXA8L1 ENSG00000264230	0.601823	0.163851	0.0400924	0.8785	1.10908	0.312445	1.7241	0.203316	0.550003	1.92993
ANXA9 ENSG00000143412	0.381287	0.3067	1.449	7.38692	1.09486	0.218555	0.185046	0.47436	4.98764	0.45409
AOAH ENSG00000136250	2.83622	1.41823	0.969034	1.22751	7.20423	0.0832523	0.262684	0.902338	2.17109	1.27755
AOC1 ENSG00000002726	0.80659	1.3988	0.7208	0.0457106	1.66444	0.349208	1.04174	2.05287	0.681039	1.01577
AOC2 ENSG00000131480	1.26887	0.683962	1.36376	10.5511	17.7178	6.4219	1.99135	0.181959	0.513691	1.11002
AOC3 ENSG00000131471	1.52732	1.74074	2.4553	4.42856	2.5714	1.06838	2.27332	0.0467995	1.2094	0.795924
AOX1 ENSG00000138356	0.576501	2.46029	0.998182	0.664725	0.177698	1028.78	1.33156	2.21183	0.270169	0.423779
AP000350.10 ENSG00000251357	2.82644	1.99278	0.372352	1.59969	0.916616	1.24921	1.06124	1.95991	2.70449	3.51199
AP000769.1 ENSG00000279576	1.82321	0.176395	0.995992	0.549224	1.76531	0.577669	0.207959	1.61616	0.899223	2.81629
AP000866.1 ENSG00000279342	1.14736	8.96702	0.673289	2.14094	114.86	5.2627	3.71314	0.9361	2.36875	1.31776
AP001888.1 ENSG00000281781	5.09038	7.38089	0.194111	1.12441	3.79149	2.41517	1.73557	4.87836	25.6895	2.20664
AP006285.2 ENSG00000278919	0.890084	1.40586	1.32174	1.59151	2.6279	0.456701	1.11376	2.6729	0.681568	33.2859
AP1AR ENSG00000138660	0.38488	1.57797	0.406326	0.020051	0.184219	0.416895	0.645976	0.65588	1.40394	0.484979
AP1B1 ENSG00000100280	0.621791	1.30144	1.19813	0.0728161	0.148176	1.75248	0.0715737	0.869901	0.909725	1.15076
AP1G1 ENSG00000166747	0.302264	1.47428	1.91346	4.80888	0.848986	0.894244	0.441307	1.0902	0.927585	0.281241
AP1G2 ENSG00000213983	2.03675	0.643482	0.103021	1.29057	0.625772	0.0169413	1.53185	5.63496	0.410177	0.895723
AP1M1 ENSG00000072958	1.42323	0.454425	0.731044	0.674624	3.53294	0.383333	0.863283	1.69002	1.23461	0.106119
AP1M2 ENSG00000129354	0.68362	3.41499	0.481488	0.760723	1.99999	0.615178	0.0295914	1.60707	1.05597	1.13471
AP1S1 ENSG00000106367	1.99235	0.64611	1.11894	2.11844	0.0828665	0.896085	0.280218	0.604236	0.410088	0.186521
AP1S2 ENSG00000182287	2.42925	1.08881	1.42136	0.263829	14.6135	0.795856	0.644972	0.487276	1.6612	1.14442
AP1S3 ENSG00000152056	0.36285	1.09177	6.81207	4.12585	0.26606	3.29618	0.195169	3.82704	0.171707	0.811656
AP2A1 ENSG00000196961	1.05397	0.513497	1.70973	0.230317	2.03728	0.107801	2.22492	1.73173	0.10204	1.76647
AP2A2 ENSG00000183020	0.344309	1.43273	3.21438	1.75654	0.266066	3.07277	0.268186	0.556496	1.02864	0.513151
AP2B1 ENSG00000006125	0.182891	0.961325	1.54382	0.214233	1.24186	0.304757	0.312762	2.37303	0.957437	4.44877
AP2M1 ENSG00000161203	0.289853	0.370085	1.68338	1.11589	1.62609	0.769568	1.06774	0.489196	0.502998	0.546443
AP2S1 ENSG00000042753	0.253811	1.32801	0.630185	0.93856	0.339216	0.251322	3.60039	0.0922727	0.331466	0.0493281
AP3B1 ENSG00000132842	0.139468	2.35733	0.147114	0.625597	3.2121	2.49759	1.12573	1.11581	2.23223	0.274435
AP3B2 ENSG00000103723	0.225276	0.23734	2.10146	0.314936	0.307925	1.50155	1.04581	3.39124	0.841401	2.18944
AP3D1 ENSG00000065000	1.295	1.68369	0.560323	0.773804	1.27166	0.491279	0.244332	1.51311	0.16922	1.57972
AP3M1 ENSG00000185009	0.0557612	1.66353	1.09653	0.590661	12.1932	0.715949	0.624341	1.65472	2.38691	5.72312
AP3M2 ENSG00000070718	0.476603	0.713973	0.298402	1.51826	16.702	1.8189	0.85271	0.930171	0.758982	3.31468
AP3S1 ENSG00000177879	3.77071	2.75569	0.207824	0.478492	1.92745	0.650773	1.28974	0.230793	0.743328	3.27791
AP3S2 ENSG00000157823	0.278643	0.0768756	2.70966	2.41275	0.697599	1.68462	1.99848	0.650174	0.519391	1.01611
AP4B1 ENSG00000134262	0.29461	0.250893	2.11844	1.90524	1.40462	0.925048	1.50662	1.01416	0.576845	0.55957
AP4E1 ENSG00000081014	0.024405	0.225314	0.894422	0.434899	7.03802	6.38255	0.36538	7.31368	0.732634	9.59972
AP4M1 ENSG00000221838	0.580595	0.13336	0.217609	0.379661	0.370528	1.4762	0.115277	0.283132	0.727672	1.34491
AP4S1 ENSG00000100478	0.323511	0.882321	1.3563	2.18776	1.69732	2.40426	0.0555214	1.82849	0.781252	0.904361
AP5B1 ENSG00000254470	0.114881	0.532668	0.454983	0.866105	0.389035	0.796998	0.255045	0.424066	0.088711	0.629785
AP5M1 ENSG00000053770	0.722538	0.328228	0.248964	2.40249	1.97498	1.35603	0.217571	2.44224	0.663467	2.31218
AP5S1 ENSG00000125843	0.825173	1.13171	0.706759	1.7985	1.54277	2.93798	0.583917	0.659437	0.935734	0.552734
AP5Z1 ENSG00000242802	0.239214	1.34746	0.46987	1.13994	16.3068	3.20156	3.1456	0.222065	0.0409838	0.78206
APAF1 ENSG00000120868	0.852474	0.133872	0.372179	0.230566	0.912012	5.5	0.475484	0.218251	0.270307	1.58405
APBA1 ENSG00000107282	1.4365	2.12107	0.352563	1.32256	0.387111	0.306232	7.31585	0.818281	0.14685	3.32042
APBA2 ENSG00000034053	0.482299	3.59273	2.42078	1.1608	0.140006	1.22867	2.38017	0.199225	0.603046	3.01569
APBA3 ENSG00000011132	0.517113	2.19173	0.577281	0.0948938	2.32881	0.785598	0.201302	2.70097	1.24822	0.584283
APBB1 ENSG00000166313	0.418573	1.53981	0.16609	0.545812	3.80535	1.69442	0.10375	1.07602	0.140829	2.54084
APBB1IP ENSG00000077420	0.606515	1.28215	0.546854	10.5351	0.124261	1.2078	0.391835	1.21267	0.332852	0.260386
APBB2 ENSG00000163697	0.516537	0.336738	0.0312538	0.165984	5.23791	0.0869349	0.773347	2.70656	4.09497	1.04477
APBB3 ENSG00000113108	0.264888	0.304336	0.72901	1.35982	0.278924	0.749102	2.6522	0.646193	2.71584	1.19851
APC ENSG00000134982	1.00673	6.86129	0.499127	7.39326	1.78071	3.08217	0.250634	2.28948	1.96178	3.35811
APC2 ENSG00000115266	0.682461	4.49494	676.913	3.48969	0.834038	0.243258	0.124744	0.0748972	1.39181	3.1821
APCDD1 ENSG00000154856	0.786341	0.9717	1.75384	0.595886	0.562699	0.270734	1.96203	1.49099	1.00095	1.33597
APCDD1L ENSG00000198768	0.104218	1.58705	0.276779	0.834968	0.273169	1.48174	2.82078	9.71155	15.7528	0.568892
APEH ENSG00000164062	0.782753	1.12969	2.82383	0.562941	1.28473	1.39334	1.41108	0.205978	4.61401	0.850667
APELA ENSG00000248329	5.99959	19.0351	1.86899	0.658623	0.239821	0.223424	5.74408	1.2992	0.223678	0.690661
APEX1 ENSG00000100823	0.278083	0.584981	0.474357	0.126538	1.7059	0.418388	0.24351	0.081342	0.292808	0.47877
APEX2 ENSG00000169188	0.195246	8.40409	2.51483	2.13274	0.354197	1.79964	6.53947	0.485744	1.36448	0.60665
APH1A ENSG00000117362	0.866235	1.33151	0.0235459	0.937246	2.92229	0.483893	0.9997	0.035083	0.593595	3.04351
APH1B ENSG00000138613	3.86023	0.972044	0.458861	0.368768	0.263323	2.67653	0.200937	1.39127	0.782104	0.13195
API5 ENSG00000166181	6.26012	2.15249	1.1322	0.397013	6.91764	0.0466714	0.196822	0.635087	0.736373	3.85736
APIP ENSG00000149089	4.27445	1.83808	2.34712	0.285166	4.61486	0.568949	1.55101	0.893448	0.0787993	1.01427
APITD1 ENSG00000175279	0.189708	1.11723	4.4575	0.95916	2.38486	0.691117	1.00874	1.69393	0.70848	0.691394
APLF ENSG00000169621	5.53035	54.7411	3.17961	0.391887	3.99118	1.47951	1.37126	6.21659	0.713825	8.21707
APLN ENSG00000171388	1.02298	0.39112	2.23019	107.171	0.778559	1.14119	0.1443	2.28065	0.505721	0.762782
APLNR ENSG00000134817	0.357503	0.682555	1.85294	0.0878924	0.950217	0.293056	2.65691	0.548381	0.540908	1.81959
APLP1 ENSG00000105290	3.53134	0.403385	0.999716	0.0934238	2.3378	0.235209	1.94038	2.28491	19.7365	2.16867
APLP2 ENSG00000084234	0.642802	1.86591	1.94529	1.12857	0.866132	0.656049	0.122855	0.724971	1.77036	0.126335
APMAP ENSG00000101474	1.22191	1.61183	0.950753	0.17205	2.04754	2.299	0.082005	0.70218	0.42615	0.570724
APOA1 ENSG00000118137	1.12505	1.64114	19.657	2.58378	0.872011	0.529169	1.20353	1.51229	2.74413	1.16725
APOB ENSG00000084674	0.203173	0.613721	5950.44	0.0935773	0.334854	1.22641	1.46502	0.47293	0.392316	0.989948
APOBEC3A ENSG00000128383	3.49806	1.52732	0.249263	1.71153	0.492356	0.814295	1.7406	0.846801	1.12114	7.50076
APOBEC3B ENSG00000179750	26.3652	0.714739	6.39671	202.439	0.778024	0.185049	18.5009	2.23234	10.6423	0.622295
APOBEC3C ENSG00000244509	0.654786	0.65883	1.51431	1.39716	0.614539	1.58103	1.64497	1.23945	0.471259	1.24302
APOBEC3D ENSG00000243811	0.485597	1.3908	0.0931902	1.76232	1.34826	0.159685	0.414021	0.206626	2.21244	2.86638
APOBEC3F ENSG00000128394	0.97668	0.226145	5.28085	0.481379	1.48891	0.33149	0.249388	0.671066	3.87028	2.13939
APOBEC3G ENSG00000239713	0.378273	0.743482	4.50937	0.269599	0.696395	0.195073	0.739706	0.88683	1.1463	0.263683
APOBEC3H ENSG00000100298	0.178002	0.38885	0.658147	2.21744	0.544799	0.306011	0.587614	0.396663	7.60757	2.96137
APOBR ENSG00000184730	1.65058	0.969331	2.61643	1.56847	1.03058	2.40855	0.978287	0.469128	2.47823	0.520842
APOC1 ENSG00000130208	0.203904	1.88866	1.54286	1.16448	0.651639	0.755442	2.43966	2.77664	2.80552	0.707473
APOD ENSG00000189058	0.67267	0.12264	0.459941	0.546627	0.499019	1.10742	0.426363	0.304133	0.322317	1.11916
APOE ENSG00000130203	0.377859	2.77404	0.568713	1.49453	0.0539981	0.606304	1.2283	0.465131	2.18314	3.25721
APOF ENSG00000175336	0.439671	0.0971114	2.67446	2.00443	0.413692	19.5156	2.37506	18.5111	0.645371	73.0188
APOL1 ENSG00000100342	1.15571	0.163715	1.26879	1.47197	1.05396	0.281258	1.14763	0.233529	1.79457	1.38724
APOL2 ENSG00000128335	0.292814	0.234157	1.61999	0.391125	0.269884	0.570403	2.22272	1.86872	0.859424	1.327
APOL3 ENSG00000128284	0.647459	0.565603	0.403747	0.680562	0.604564	0.290433	0.350236	0.190861	0.491604	1.09685
APOL4 ENSG00000100336	0.227919	0.735769	0.589942	0.155696	0.375641	0.344172	15.8364	1.95681	0.795962	0.456434
APOL6 ENSG00000221963	0.153379	0.116704	1.28984	0.745876	1.34111	3.93575	2.72055	0.702713	0.228815	0.338858
APOLD1 ENSG00000178878	0.0840844	0.172465	1.06176	2.37129	0.539128	7.93064	0.178764	2.06066	18.9021	2.22946
APOM ENSG00000204444	0.96579	2.07333	1.3767	1.287	0.705139	19.8858	0.732791	2.42409	0.736859	1.24311
APOO ENSG00000184831	2.4626	0.605345	0.421972	0.857577	0.39995	49.4088	0.536438	0.494191	7.06149	1.03658
APOOL ENSG00000155008	4.98039	0.323065	2.01785	0.377351	0.88439	1.56554	0.298136	0.848233	0.195503	0.186536
APP ENSG00000142192	1.22114	0.413218	0.295295	0.431617	1.0504	1.38497	0.307075	0.391358	0.314466	0.883832
APPBP2 ENSG00000062725	3.36341	0.357165	4.75999	0.641563	2.91518	0.667698	0.301633	0.899899	0.577547	0.311641
APPL1 ENSG00000157500	0.728477	5.97817	0.87766	0.262388	1.14899	0.231121	0.805822	0.589125	1.16898	1.20783
APPL2 ENSG00000136044	25.4455	0.270745	0.453555	4.8443	1.50942	0.100577	0.951259	0.139326	1.74943	0.373976
APRT ENSG00000198931	1.94956	0.549573	3.57633	1.37073	6.37095	1.18628	1.2776	0.635276	0.453033	1.14587
APTX ENSG00000137074	0.593432	0.109725	0.0909086	0.224501	1.20371	0.71298	0.420536	1.58321	0.0826323	11.0677
AQP1 ENSG00000240583	8.88794	2.05844	0.203889	0.413289	1.04029	0.283821	0.326208	0.92968	0.77376	0.50942
AQP10 ENSG00000143595	1.11105	1.4619	0.47142	1.2106	1.10382	7.1127	2.56875	110.457	1.66361	2.17561
AQP11 ENSG00000178301	3.1468	0.175702	1.51563	0.242345	14.9881	0.433771	2.05186	0.995282	0.79936	9.21829
AQP2 ENSG00000167580	0.918705	1.86055	2.23556	1.6529	30.439	14.7545	1.73587	1.74524	0.0207902	0.124757
AQP3 ENSG00000165272	1.70457	0.336498	2.42969	0.338411	1.437	1.41815	0.312012	1.13958	1.11514	2.05241
AQP4 ENSG00000171885	0.534867	312.952	0.198764	1.06613	43.9372	0.635707	0.313539	0.328905	8.53834	0.52293
AQP5 ENSG00000161798	1.64425	6.95928	0.125028	0.608802	3.01887	0.184577	2.76622	0.663732	1.17401	1.5597
AQP6 ENSG00000086159	1.7622	16.4647	4.62123	1.39604	5.52092	4.6048	2.26623	7.61718	1.57735	5.88435
AQP7 ENSG00000165269	16.1483	0.404334	2.7545	1.4006	0.500934	0.96788	0.268894	0.935162	3.55882	0.103834
AQP9 ENSG00000103569	15.8976	6.95904	1.56832	2.09612	1.64646	0.0146615	0.672697	0.222533	6.43838	1.2039
AQR ENSG00000021776	1.61051	2.48769	0.376512	0.654381	0.508936	1.17789	1.06944	0.0448632	1.80255	0.425317
AR ENSG00000169083	2.40384	0.892567	3.45941	0.597252	0.528874	1.42177	4.34538	0.202395	5.64846	1.99122
ARAF ENSG00000078061	2.37857	0.115713	0.698182	1.32949	0.609759	1.51743	0.765105	0.308871	0.118615	0.299275
ARAP1 ENSG00000186635	0.11416	3.66628	0.0641806	0.782868	2.12028	0.144919	2.18615	0.385123	0.541129	0.243304
ARAP2 ENSG00000047365	0.430708	0.635761	3.83316	1.67065	3.19557	0.617462	0.347476	1.39217	2.13197	0.40422
ARAP3 ENSG00000120318	1.47279	0.44189	1.62658	0.905518	2.24783	1.25306	0.410816	0.0721872	0.59517	1.11473
ARC ENSG00000198576	10.8335	0.157298	1.16383	1.03856	0.373949	0.379787	0.274095	0.84991	0.0625733	11.2802
ARCN1 ENSG00000095139	8.36502	0.792828	0.524668	0.835744	2.52126	0.259723	1.64461	4.70729	1.28268	4.13177
AREG ENSG00000109321	3.68405	0.414213	0.730535	215.385	78.2067	1.62031	0.359848	4.52653	0.849694	1.20743
AREL1 ENSG00000119682	0.965009	2.68837	0.75618	0.0868941	1.92893	0.040943	1.67268	4.53271	0.251492	0.881279
ARF1 ENSG00000143761	3.25808	0.367811	0.174999	0.129889	0.736336	0.2606	1.58517	0.342435	0.7707	5.67814
ARF3 ENSG00000134287	2.30698	0.548857	0.416688	0.953374	0.399275	0.629259	0.344312	0.773962	1.99476	0.466141
ARF4 ENSG00000168374	0.54442	0.994912	1.4373	0.913159	0.0996683	1.30683	0.459064	1.09584	0.357198	1.54931
ARF5 ENSG00000004059	0.206811	0.166809	2.69928	2.44917	4.9806	0.821033	0.238607	0.369901	1.18644	0.579096
ARF6 ENSG00000165527	3.64743	0.252794	0.788037	0.665594	0.945814	1.65141	2.68791	5.4408	1.99686	1.09237
ARFGAP1 ENSG00000101199	0.16503	0.230193	2.78603	1.18326	1.47784	5.25511	2.38055	0.398081	3.76354	3.0252
ARFGAP2 ENSG00000149182	0.601292	0.316028	0.929997	1.09696	0.576645	0.156086	0.765257	0.467657	2.45753	0.0764203
ARFGAP3 ENSG00000242247	12.9856	0.379795	2.45863	5.25929	0.204195	2.21125	3.06147	3.40088	1.81388	4.89656
ARFGEF1 ENSG00000066777	0.945707	0.253591	0.284571	0.9309	1.45401	12.1656	2.93837	3.25464	1.09961	0.179195
ARFGEF2 ENSG00000124198	12.6759	1.63601	1.4578	1.18264	0.980319	0.355972	0.542428	0.805213	0.23493	0.83017
ARFGEF3 ENSG00000112379	1.36673	0.103221	5.77927	0.5553	1.33567	1.09469	2.50299	0.29269	0.54021	0.930461
ARFIP1 ENSG00000164144	1.31288	0.321535	2.01483	1.81982	1.22846	0.749048	1.56576	2.477	0.918266	1.34543
ARFIP2 ENSG00000132254	3.09009	0.116417	0.954554	0.529935	0.396341	0.729177	3.52427	3.09977	0.337464	0.606756
ARFRP1 ENSG00000101246	0.363222	2.58035	1.09526	1.50785	0.0841744	0.196096	0.0899417	1.01528	0.290407	2.17184
ARG2 ENSG00000081181	0.228407	0.672506	1.2736	0.662565	0.439941	1.04409	0.811459	0.440189	1.00344	1.7916
ARGFX ENSG00000186103	1.35559	19.4425	3.01452	1.58199	1.72996	13.9387	5.96779	1.1392	11.2823	2.39436
ARGLU1 ENSG00000134884	14.562	1.04691	1.52918	1.26686	0.653206	0.507303	8.24625	1.47109	0.395785	0.539407
ARHGAP1 ENSG00000175220	3.5264	0.415458	1.62088	2.53825	0.574072	1.31894	1.16424	0.151318	0.131155	0.342256
ARHGAP10 ENSG00000071205	0.304072	2.63187	2.18704	0.316017	1.49171	0.577214	0.354809	1.16161	1.63928	0.300453
ARHGAP11A ENSG00000198826	0.0686026	2.28475	1.0091	4.50886	0.547943	1.30233	2.4816	8.60577	10.3399	11.553
ARHGAP11B ENSG00000187951	0.477221	15.8091	2.02876	0.907421	2.86203	5.37672	3.09782	4.66518	1.38467	1.18758
ARHGAP12 ENSG00000165322	1.73338	1.45099	2.64519	1.28957	2.35419	0.602653	0.396822	0.33648	0.813746	0.838352
ARHGAP15 ENSG00000075884	2.13958	4.96583	1.96648	0.367666	2.87169	3.95167	0.625965	4.01558	9.04067	0.273728
ARHGAP17 ENSG00000140750	0.135593	3.02106	0.201703	0.953465	0.131153	1.61803	0.292821	0.837424	0.28521	0.857506
ARHGAP18 ENSG00000146376	2.51263	0.0367202	0.911757	1.94401	0.549817	2.34934	2.04359	0.260184	2.18229	0.272513
ARHGAP19 ENSG00000213390	0.519791	0.549911	1.27218	0.41875	0.551115	0.248747	0.821657	1.27373	19.2065	1.54843
ARHGAP20 ENSG00000137727	0.618508	0.448706	0.192497	0.405834	1.94751	1.05758	0.245488	6.06667	2.66823	0.563123
ARHGAP21 ENSG00000107863	0.727047	0.351815	0.746786	0.17765	0.812508	3.79214	0.545414	3.35073	3.98494	0.587311
ARHGAP22 ENSG00000128805	3.15088	1.04541	0.146724	2.62968	0.343192	7.70671	1.37334	3.18128	0.567418	1.14455
ARHGAP23 ENSG00000275832	1.2232	0.168106	1.53719	0.156125	2.49147	2.4673	2.05418	0.546329	0.107819	0.63355
ARHGAP24 ENSG00000138639	1.69382	0.293884	0.917197	2.31725	0.473535	0.420617	0.362897	0.24568	4.48676	5.32884
ARHGAP25 ENSG00000163219	2.50693	0.666348	0.800391	0.901469	1.94061	0.115063	1.79154	0.799767	1.48194	1.20884
ARHGAP26 ENSG00000145819	26.4167	0.624167	0.694376	0.387249	3.02143	1.18858	0.181738	0.613716	0.762946	0.474735
ARHGAP27 ENSG00000159314	1.37568	0.499701	1.38839	0.731766	3.52558	2.2537	0.332964	0.423557	1.19684	0.265285
ARHGAP28 ENSG00000088756	0.364222	5.88736	0.0349578	1.80753	1.67731	6.2017	0.14652	0.281235	3.82977	2.42681
ARHGAP29 ENSG00000137962	2.63386	2.90012	0.240683	0.201014	0.920756	1.64101	1.98745	3.46038	0.256716	0.60911
ARHGAP30 ENSG00000186517	2.98258	5.04023	1.39167	0.243478	0.387022	0.681752	0.176442	0.719125	2.02558	2.18172
ARHGAP31 ENSG00000031081	2.08109	5.37542	1.40538	0.297925	0.304194	3.86421	0.860714	0.561002	0.14055	0.931594
ARHGAP32 ENSG00000134909	33.7644	0.652469	1.63779	0.847013	2.87114	1.17642	0.156834	0.178283	0.470509	0.628438
ARHGAP33 ENSG00000004777	0.962992	5.56127	0.580196	1.20335	1.68307	0.311265	3.85984	1.5356	0.0636418	0.151457
ARHGAP35 ENSG00000160007	2.03789	0.766232	0.442822	0.310714	56.5918	0.143465	9.36992	0.526787	0.959896	0.518351
ARHGAP36 ENSG00000147256	0.179541	0.493163	3.40285	0.143934	0.174223	15.7887	7.38348	7.55582	0.800203	5.06304
ARHGAP39 ENSG00000147799	1.74129	0.40696	0.443473	1.27629	1.97834	5.97415	0.822165	0.160747	0.365327	1.28108
ARHGAP4 ENSG00000089820	0.637878	1.86877	0.102805	1.70754	2.64354	1.68854	0.431055	0.410845	0.558724	1.14493
ARHGAP40 ENSG00000124143	1.4834	0.81039	0.366712	0.90765	2.71168	1.77553	1.62201	1.13084	1.09344	0.386284
ARHGAP42 ENSG00000165895	2.49742	10.6567	0.917321	3.39649	1.1884	0.236382	1.67026	0.469349	8.31688	1.652
ARHGAP44 ENSG00000006740	3.33279	0.152697	0.280476	1.47859	0.571035	2.46575	2.2504	0.577398	0.355983	0.298206
ARHGAP45 ENSG00000180448	1.16366	7.53359	3.2369	0.546408	2.53651	2.30447	0.861498	0.106352	0.93378	0.399218
ARHGAP5 ENSG00000100852	0.171495	0.474047	0.97865	1.41084	0.492094	0.851117	0.162217	0.552527	0.914144	1.13442
ARHGAP6 ENSG00000047648	0.704641	1.33459	0.275735	0.277402	0.613578	1.23875	6.73815	2.216	0.30681	0.25778
ARHGAP8 ENSG00000241484	7.27554	0.488529	1.38859	6.43222	12.4712	2.12752	23.3529	0.422353	0.647358	1.87175
ARHGAP9 ENSG00000123329	0.488801	1.02061	5.20876	0.0786102	4.5817	0.878915	0.169611	0.367811	6.20731	0.511223
ARHGDIA ENSG00000141522	0.335924	0.941672	0.527855	0.76011	0.573801	0.909929	0.0526416	0.827449	1.11005	0.263703
ARHGDIB ENSG00000111348	0.497508	0.0798736	0.180842	2.10484	1.83088	0.730346	1.23032	0.365859	1.35672	3.87061
ARHGDIG ENSG00000242173	1.53534	0.993341	5.65215	4.14298	3.9619	2.42444	42.7537	0.41428	1.71182	4.89828
ARHGEF1 ENSG00000076928	0.0130891	0.337604	1.06702	0.633763	1.11575	1.51055	1.84282	0.428351	0.954104	1.34795
ARHGEF10 ENSG00000104728	0.84279	6.03304	1.27461	0.0675367	0.364424	0.429781	9.94291	1.76686	2.90417	0.610623
ARHGEF10L ENSG00000074964	3.6856	0.775879	3.10183	4.18199	0.425502	1.9959	2.12647	1.19296	0.412663	0.54208
ARHGEF11 ENSG00000132694	1.83992	0.672404	0.811363	0.54036	2.61914	0.196165	2.2825	0.219347	4.02705	0.316371
ARHGEF12 ENSG00000196914	2.20488	1.02505	1.57067	1.07437	0.156147	0.461508	1.81839	0.742778	0.175497	0.450994
ARHGEF15 ENSG00000198844	0.738674	0.72979	0.379636	3.43937	0.999397	0.406625	0.0841368	1.02145	3.59141	0.438563
ARHGEF16 ENSG00000130762	1.64855	1.56702	0.781527	0.100561	1.01057	1.39673	1.01837	1.65913	0.720106	0.202656
ARHGEF17 ENSG00000110237	1.3834	0.595014	1.69709	0.543704	1.5504	1.02316	0.431047	1.27373	1.90677	5.67022
ARHGEF19 ENSG00000142632	0.28137	0.197259	4.09603	1.16354	0.736458	1.24009	2.46026	0.0543014	1.12003	0.452084
ARHGEF2 ENSG00000116584	1.90297	0.539209	1.27481	2.24175	0.505834	1.20893	2.66771	0.89394	1.78297	0.282283
ARHGEF25 ENSG00000240771	1.00162	0.972765	0.216795	0.88337	3.28629	0.204852	0.586565	0.285363	0.990094	9.0252
ARHGEF26 ENSG00000114790	1.17859	0.423812	0.813617	9.0434	0.101151	0.22313	0.0419554	1.04136	3.47663	0.761156
ARHGEF28 ENSG00000214944	0.598712	2.38461	0.69853	0.563892	0.259895	0.207032	0.6344	0.487776	0.216706	0.442928
ARHGEF3 ENSG00000163947	0.553529	0.631	0.473697	0.143117	0.303096	0.422516	2.77646	0.437184	1.08883	5.06313
ARHGEF33 ENSG00000214694	0.535557	0.806929	2.50766	1.56273	10.793	0.232086	0.390232	0.933664	2.08669	27.5854
ARHGEF35 ENSG00000213214	30.6872	2.85533	0.407188	0.640905	0.689674	0.839431	0.273299	0.175335	31.1861	6.01611
ARHGEF37 ENSG00000183111	0.998666	0.0474133	1.50194	0.716742	1.12098	1.04663	0.105881	1.09752	1.02156	1.26995
ARHGEF38 ENSG00000236699	1.14497	2.0218	0.857084	0.991482	8.03419	2.56595	2.90993	0.177595	1.23894	0.145933
ARHGEF39 ENSG00000137135	1.81021	0.890325	0.390275	0.619916	10.5305	1.03793	0.788181	0.846904	1.71817	0.572488
ARHGEF4 ENSG00000136002	1.3282	0.251765	0.0863632	0.223724	0.698333	0.15188	0.0482003	1.13564	70.432	0.192056
ARHGEF40 ENSG00000165801	1.06713	2.33178	1.17153	0.823644	0.398951	1.42558	0.794569	0.570662	2.01276	0.970724
ARHGEF5 ENSG00000050327	0.656001	0.481161	0.641435	0.135452	1.19651	1.00784	0.393852	0.433806	0.230163	1.47919
ARHGEF6 ENSG00000129675	1.45054	1.07066	0.378554	0.931427	0.164331	2.18872	1.04952	0.779943	1.26146	0.57489
ARHGEF7 ENSG00000102606	2.75014	1.07714	1.70526	1.19393	0.294847	1.3615	0.0637339	3.10224	0.907345	0.272458
ARHGEF9 ENSG00000131089	0.302523	0.616069	1.02227	0.871086	0.35204	0.640328	1.15491	0.323515	0.43887	0.243351
ARID1A ENSG00000117713	3.53415	0.343893	2.24902	1.17981	0.363333	12.0312	0.831755	0.514371	0.743527	0.336472
ARID1B ENSG00000049618	0.910329	1.31525	0.55245	0.195446	1.66893	0.00848075	0.60388	0.686883	4.12851	4.31456
ARID2 ENSG00000189079	1.95953	1.09232	3.40845	1.24042	0.474189	0.209868	4.51431	2.39111	1.80475	5.63103
ARID3A ENSG00000116017	0.895359	1.92772	0.562242	3.15474	0.56596	8.68754	0.284644	0.60551	6.42418	0.65312
ARID3B ENSG00000179361	1.54139	0.0661666	0.509674	0.183728	3.13932	0.78767	0.931201	2.82025	0.162777	0.305631
ARID4A ENSG00000032219	2.57019	2.76732	0.316555	5.13201	0.141388	0.21768	0.704908	2.1984	0.533176	1.39004
ARID4B ENSG00000054267	3.47889	0.349837	0.23323	1.12531	0.0915817	0.248415	0.644618	0.499014	0.167634	4.0329
ARID5A ENSG00000196843	1.20193	1.21085	2.09573	2.07074	2.5945	1.65958	0.152531	0.13769	2.14086	0.893031
ARID5B ENSG00000150347	0.0613766	0.969512	0.045078	0.643795	4.528	2.43001	0.682096	1.09781	4.67161	0.998905
ARIH1 ENSG00000166233	0.684841	1.89198	1.47248	0.993999	1.32011	0.900918	0.922962	0.330053	0.284561	0.317797
ARIH2 ENSG00000177479	2.54439	0.223119	0.0562419	2.19059	0.230535	0.217552	0.32207	1.61224	1.18883	0.759191
ARIH2OS ENSG00000221883	1.14266	3.99516	4.07742	0.00539094	48.7535	0.5515	0.817874	0.997915	0.146111	9.4568
ARL1 ENSG00000120805	0.140028	0.335617	0.20143	2.04932	0.400233	1.57558	2.01876	0.234438	1.85578	0.291792
ARL10 ENSG00000175414	2.65126	0.535992	0.724289	0.284253	0.532455	2.56156	0.993129	2.47212	0.342552	0.486189
ARL11 ENSG00000152213	1.62081	0.176802	0.116771	2.33527	8.07106	0.197769	0.414048	0.0367793	9.33478	6.84339
ARL13B ENSG00000169379	0.883179	0.160283	0.891082	0.354983	0.285937	1.98073	2.69083	0.899675	0.925801	0.73207
ARL14 ENSG00000179674	0.0662079	0.171359	1.87633	7.55845	0.36917	2.13546	0.681913	0.675552	0.987498	2.03216
ARL14EP ENSG00000152219	0.100344	1.09438	0.158084	2.38319	0.645625	0.200434	0.239827	0.203652	0.542567	0.681749
ARL15 ENSG00000185305	2.05951	0.594279	0.222642	0.529749	0.1324	0.654021	1.49967	3.25217	5.35596	4.59052
ARL16 ENSG00000214087	0.13114	0.289226	1.01244	0.18321	1.22655	0.926559	0.631553	0.386748	0.549001	0.201924
ARL17A ENSG00000185829	0.460538	0.286721	0.633222	0.0310953	0.0999327	0.453854	6.38423	1.09377	0.485264	0.456905
ARL17B ENSG00000228696	0.553793	0.414236	1.79004	0.177965	0.430802	0.513837	0.376585	0.812026	0.747854	1.93452
ARL2 ENSG00000213465	1.18821	0.334256	0.901215	0.843208	0.708613	0.392478	0.725048	1.84989	0.72731	1.67942
ARL2BP ENSG00000102931	0.219816	1.22577	0.250413	1.24001	1.27872	1.96033	1.37938	6.04814	1.61454	0.952583
ARL3 ENSG00000138175	1.00592	0.539237	0.176013	0.842633	3.58158	0.440627	0.743355	0.705306	0.31788	0.740027
ARL4A ENSG00000122644	1.29494	1.72292	3.03808	1.23399	5.84263	1.6622	1.21975	2.55117	2.88314	1.64287
ARL4C ENSG00000188042	3.495	0.954489	3.28932	0.977903	1.16978	0.161978	2.89922	0.467287	0.481737	0.640238
ARL4D ENSG00000175906	1.08242	0.0839172	8.40525	1.82763	1.69282	0.650959	1.44976	0.515465	0.287145	1.22631
ARL5A ENSG00000162980	0.188573	4.66664	0.436656	1.94797	0.461493	0.589686	1.21629	0.487795	0.800731	0.502227
ARL5B ENSG00000165997	2.29095	0.778655	0.869388	5.12973	0.18117	0.179723	0.255256	0.581566	0.83217	0.774933
ARL6 ENSG00000113966	8.56795	2.87919	3.89203	1.80747	2.02061	1.29359	2.23651	0.191766	1.52102	2.37112
ARL6IP1 ENSG00000170540	3.27774	0.998974	0.906176	2.15642	0.99443	1.89304	0.326236	1.28263	0.27183	0.780979
ARL6IP4 ENSG00000182196	1.01731	0.836376	1.10852	0.319274	1.5353	1.36853	0.55225	0.409645	1.22507	0.780598
ARL6IP5 ENSG00000144746	4.53916	1.59716	0.325006	0.721849	0.501064	0.927372	0.216852	0.290269	0.52004	0.594038
ARL6IP6 ENSG00000177917	0.17541	0.525814	0.199504	1.32151	0.826717	6.84893	3.09866	1.3369	2.42432	2.32043
ARL8A ENSG00000143862	0.143163	1.06238	0.979403	0.613739	3.13282	0.404107	0.273577	1.0319	0.890401	1.29482
ARL8B ENSG00000134108	1.29868	0.331696	1.02401	0.0163549	0.790056	0.182846	0.292935	4.15147	0.41416	0.0535867
ARL9 ENSG00000196503	0.702105	0.154635	5.80707	2.92659	0.447956	3.72098	0.238666	32.2147	0.284364	1.99152
ARMC1 ENSG00000104442	0.486876	0.0267149	0.547852	3.55744	8.40109	0.308686	4.7856	0.819649	1.63682	0.65189
ARMC10 ENSG00000170632	0.440354	0.0665776	1.39806	0.169949	1.1013	0.205204	8.53832	0.173007	0.71851	4.15279
ARMC12 ENSG00000157343	1.62668	2.98214	2.11376	2.76726	8.62288	2.46477	5.03355	0.84208	2.69428	2.84903
ARMC2 ENSG00000118690	9.23923	3.00296	11.627	0.218616	1.55779	2.08038	1.12752	1.71819	4.60779	9.08703
ARMC4 ENSG00000169126	7.60482	0.359373	0.712534	0.75753	12.9882	76.5297	1.64975	1.24632	8.70295	2.04493
ARMC5 ENSG00000140691	10.6253	0.40902	0.0957734	6.83949	0.292678	0.250125	2.31594	0.341578	2.11786	1.68675
ARMC6 ENSG00000105676	0.314419	0.262089	0.677523	0.424894	0.371378	0.853775	0.487711	0.790318	1.48857	0.289772
ARMC7 ENSG00000125449	2.87584	1.95663	0.0627282	0.0599833	0.39852	1.39049	0.298646	1.25791	1.37106	0.113085
ARMC8 ENSG00000114098	4.16907	0.978408	4.73355	3.01568	0.516462	1.84611	0.252188	1.59688	1.45218	0.856689
ARMC9 ENSG00000135931	0.286287	1.65741	0.131137	0.354725	1.31426	0.36663	0.585276	2.84216	0.387717	0.584368
ARMCX1 ENSG00000126947	1.8945	4.39158	1.32094	0.889477	0.930169	0.323816	0.47183	3.02764	0.482346	1.33709
ARMCX2 ENSG00000184867	1.02361	0.593295	1.68126	0.628734	1.15387	1.22475	1.04973	16.005	0.215269	0.248648
ARMCX3 ENSG00000102401	0.789684	0.4993	0.292072	1.64753	1.51884	0.172365	0.152387	0.0160748	2.134	1.22669
ARMCX4 ENSG00000196440	0.245968	0.973645	1.51191	1.01101	4.66978	0.126067	0.630174	1.60976	0.554618	1.53183
ARMCX5 ENSG00000125962	2.20947	0.413144	8.11026	8.83577	0.524654	0.724394	2.62107	1.37235	2.59051	0.528484
ARMCX6 ENSG00000198960	5.2585	3.83741	0.192758	0.720529	1.27196	2.88237	0.266624	0.528126	0.187978	0.457284
ARMT1 ENSG00000146476	3.68087	2.15898	1.87884	1.55732	22.5093	0.3461	2.05708	0.419457	2.87084	0.707089
ARNT ENSG00000143437	0.669978	0.137427	0.363799	0.868944	0.181739	0.52112	0.216973	1.12066	0.368518	0.195487
ARNT2 ENSG00000172379	0.0663655	1.41148	0.0819136	1.03414	1.20775	0.315634	0.51126	0.458794	0.508648	0.0551876
ARNTL ENSG00000133794	1.68253	6.18469	0.657577	0.948823	0.16251	0.0895575	5.34933	1.82667	0.44233	0.406771
ARNTL2 ENSG00000029153	2.43088	0.0959942	1.42114	0.0818945	0.330559	3.34181	0.16745	7.53496	2.11906	2.53911
ARPC1A ENSG00000241685	0.420322	0.490039	0.897517	0.227207	0.147686	0.121327	1.76098	1.73878	1.09734	0.195194
ARPC1B ENSG00000130429	0.163103	0.309589	0.458497	0.64585	0.922145	0.514089	0.243344	1.83982	0.668662	2.66567
ARPC2 ENSG00000163466	1.10747	5.82282	3.72428	0.327099	1.02964	0.775176	0.00907679	0.340268	0.283715	2.24092
ARPC3 ENSG00000111229	0.32806	0.749359	1.90012	1.47621	0.88059	0.259285	0.888355	1.66788	0.682347	2.26221
ARPC4 ENSG00000241553	1.35523	1.10306	3.02114	0.439161	0.818568	0.0480326	1.77234	0.311116	0.107264	0.923503
ARPC5 ENSG00000162704	0.44549	0.875189	0.368246	5.0902	0.702329	0.306529	1.44921	1.21658	42.67	1.16901
ARPC5L ENSG00000136950	1.61668	1.34943	1.74471	0.895897	0.61123	1.38478	0.831533	0.327829	1.23369	0.300539
ARPIN ENSG00000242498	0.860502	0.391148	0.547873	0.677711	0.44472	7.68506	0.212481	0.881148	0.136031	3.12121
ARPP19 ENSG00000128989	0.513807	0.69722	1.74769	8.61609	0.877621	3.14974	4.01107	0.176383	4.29968	0.442178
ARRB1 ENSG00000137486	2.0913	0.293041	0.181916	1.49584	1.73977	1.63818	0.520562	1.63889	4.30023	0.237247
ARRB2 ENSG00000141480	0.683209	0.517485	0.288201	2.32709	0.485652	0.532452	0.462857	0.0459139	1.03761	1.39617
ARRDC1 ENSG00000197070	0.783704	2.19045	3.42199	0.651736	2.10177	0.526283	1.46232	0.0774538	0.456226	1.69693
ARRDC2 ENSG00000105643	1.59831	2.06127	1.95468	0.425144	0.498258	0.445029	1.11549	1.05944	1.17869	1.8293
ARRDC3 ENSG00000113369	0.980576	1.03517	0.848105	2.92444	2.98283	0.537443	0.626341	0.0699084	0.400935	0.401645
ARRDC4 ENSG00000140450	47.7189	0.400082	0.737946	0.106886	1.81119	0.163107	1.58895	0.0965635	0.992715	0.362823
ARRDC5 ENSG00000205784	1.84052	0.11121	0.13555	2.8166	0.485079	4.83493	0.352445	0.257996	3.40101	0.703758
ARSA ENSG00000100299	0.0467562	9.60596	0.483728	1.95061	1.55812	0.0866488	1.20451	0.294728	0.929089	2.15182
ARSB ENSG00000113273	0.487327	13.5445	3.42273	0.771331	2.12499	0.776434	0.712764	1.02074	0.585923	2.71335
ARSD ENSG00000006756	0.638183	0.477883	0.478343	2.30275	0.0566153	0.772266	0.405063	0.935057	1.16014	1.65025
ARSE ENSG00000157399	2.09301	0.0542669	0.743978	1.81447	0.226655	0.198205	0.115888	0.345535	2.86688	6.84644
ARSG ENSG00000141337	0.253221	14.4092	4.24614	0.452094	0.563864	0.93353	0.462885	6.40116	1.36436	0.239402
ARSI ENSG00000183876	4.9256	7.75191	0.548831	0.340429	0.250037	0.740276	5.58786	0.213761	13.344	0.659572
ARSJ ENSG00000180801	3.73405	0.850334	4.96012	0.840351	1.28938	2.72707	7.01565	1.03431	1.71416	0.413131
ARSK ENSG00000164291	4.06281	0.0486088	0.470923	7.61924	1.81144	0.616334	1.33138	1.25067	1.2746	0.701531
ART3 ENSG00000156219	37.7951	0.0981569	6.07725	0.441834	0.754383	1.2056	1.58674	3.16168	0.38194	1.13553
ART4 ENSG00000111339	0.798401	0.49284	2.41601	7.16179	3.16392	52.8063	122.603	3.21134	6.69891	1.78671
ART5 ENSG00000167311	0.36901	0.169614	0.384532	0.424717	0.673919	1.04455	7.87468	0.906739	5.14491	0.208691
ARTN ENSG00000117407	0.167947	0.523724	0.526304	2.47846	1.98764	0.656716	4.75088	0.510412	0.651366	0.199418
ARV1 ENSG00000173409	0.179827	1.19545	0.4969	1.699	3.22615	0.514257	0.853739	1.28911	0.742673	0.160166
ARVCF ENSG00000099889	1.95241	0.126555	0.0889112	31.1431	4.06721	1.33686	0.247827	1.66574	0.250179	0.934983
ARX ENSG00000004848	0.469291	1.38013	1.14764	3.4752	0.557447	8.92814	0.0402148	5.30292	1.60989	0.090321
ASAH1 ENSG00000104763	1.84953	0.898914	3.30989	0.652331	1.93754	0.627853	0.363818	0.832072	0.109094	0.161593
ASAH2 ENSG00000188611	0.407325	1.48483	15.1137	0.76343	1.31771	4.29684	1.12096	2.42718	0.480488	5.84631
ASAH2B ENSG00000204147	0.440195	1.53468	0.293199	2.73729	0.16685	0.59686	2.05735	6.62229	0.541577	5.17344
ASAP1 ENSG00000153317	0.659707	0.442918	7.66442	1.83414	1.07913	0.808291	9.38235	0.0627097	3.37707	1.75788
ASAP2 ENSG00000151693	0.2801	0.922615	0.352195	0.0907685	1.09179	0.325414	0.575872	2.49092	0.937429	2.06145
ASAP3 ENSG00000088280	0.167544	2.25912	0.399286	4.07867	0.258568	1.1971	1.31304	0.660464	0.896276	0.354538
ASB1 ENSG00000065802	0.179823	0.406318	1.79503	1.21149	0.246598	1.61125	0.741723	0.643832	0.355567	0.497826
ASB11 ENSG00000165192	5.92862	0.218549	2.15916	2.03619	4.11859	14.4857	1.11959	4.56614	2.04858	0.819946
ASB12 ENSG00000198881	1.00542	1.27453	6.16849	0.707439	1.83077	0.109693	4.09066	13.4188	93.0534	0.54835
ASB13 ENSG00000196372	0.0411555	0.733489	0.594316	11.3842	1.52685	3.23559	0.280913	1.11855	6.34279	0.729631
ASB14 ENSG00000239388	0.0755508	2.5151	0.0206174	1.54865	0.694703	0.479125	1.22586	1.0399	1.95096	4.33125
ASB18 ENSG00000182177	0.186336	2.08	1.28609	1.72242	0.666318	0.876351	1.15835	6.4326	0.969709	1.55355
ASB2 ENSG00000100628	0.105878	0.490221	1.47783	0.981343	1.08848	4.07379	0.0818606	1.43663	3.16493	4.98786
ASB3 ENSG00000115239	3.93654	0.559929	1.24816	1.36551	1.05753	0.382331	1.94342	0.275884	3.82454	0.724056
ASB4 ENSG00000005981	0.82812	0.738175	0.416289	3.59855	19.2231	32.125	5.3836	1.9523	0.90448	0.833124
ASB5 ENSG00000164122	6.22282	1.77351	0.254898	6.39089	3.43512	27.5894	17.5785	3.75948	0.258652	0.798203
ASB6 ENSG00000148331	1.13724	1.35411	0.162334	0.635634	14.6487	7.34819	1.99325	0.092711	0.597656	1.32787
ASB7 ENSG00000183475	0.390667	1.0718	0.0327553	3.83023	0.234974	0.463911	1.25343	2.3114	0.679995	2.59513
ASB8 ENSG00000177981	1.46581	2.7497	0.50249	2.53502	3.65212	0.334345	1.45861	4.35965	1.35021	1.33757
ASB9 ENSG00000102048	18.0557	0.542741	7.18711	2.05209	9.84705	21.2321	2.89024	1.02297	15.3221	6.90602
ASCC1 ENSG00000138303	0.141874	1.77044	5.37613	0.656099	0.67849	0.432709	1.2368	3.82352	1.30436	0.949468
ASCC2 ENSG00000100325	1.82042	1.41156	0.720327	0.327962	0.414879	3.31191	0.968925	0.0688035	1.16812	1.14149
ASCC3 ENSG00000112249	0.322996	2.4475	7.45965	0.662086	0.119815	0.167187	0.18053	0.749377	0.775221	2.54709
ASCL1 ENSG00000139352	0.0189676	0.602019	0.797443	0.0471095	5.20195	0.163667	0.349637	0.495593	0.19496	0.805972
ASCL2 ENSG00000183734	0.164673	0.664642	0.442168	0.468717	0.336239	0.934604	0.604308	1.13158	1.39025	1.45177
ASCL3 ENSG00000176009	3.16456	1.1724	26.3655	5.50989	3.59766	0.540248	0.695303	2.08095	4.20529	1.02545
ASCL5 ENSG00000232237	6.61232	2.0429	0.0353996	1.90721	30.6595	2.64011	1.17638	1.1111	0.987539	4.76872
ASF1A ENSG00000111875	0.735891	4.17131	0.115554	2.7537	0.568553	1.45161	1.37841	1.30288	1.54605	0.148613
ASF1B ENSG00000105011	2.7749	1.65781	2.50533	0.314335	2.55921	1.07815	0.529665	0.329759	3.91596	0.521535
ASGR1 ENSG00000141505	1.51893	1.81791	0.794446	0.242481	6.65636	0.0219433	2.04088	1.60627	0.495273	0.875949
ASGR2 ENSG00000161944	0.707615	1.50414	4.09947	0.110102	1.15102	8.55349	0.225387	1.23763	29.7095	0.306882
ASH1L ENSG00000116539	0.636633	2.46509	0.744789	0.525391	0.423421	0.450949	0.594897	1.17908	1.6017	0.171413
ASH2L ENSG00000129691	0.440521	0.0587196	0.952084	0.887558	2.51885	1.07209	2.38015	1.72437	2.56822	1.99073
ASIC1 ENSG00000110881	0.260864	0.324381	0.406492	2.34524	0.0718578	0.603131	2.89661	6.22273	0.517934	1.6657
ASIC3 ENSG00000213199	3.29804	0.148887	26.6074	4.7121	1.53543	0.301308	0.503517	0.392972	2.23317	2.38787
ASIC4 ENSG00000072182	1.07384	1.43846	9.71354	1.46745	17.6509	0.680812	1.02844	2.58812	2.92612	0.522345
ASIP ENSG00000101440	1.90667	8.41028	0.141922	0.649873	2.90387	0.169151	2.69439	0.7334	3.12073	0.16163
ASL ENSG00000126522	0.868689	0.814713	0.997303	0.593508	0.228703	1.83514	0.424354	2.50658	2.75529	0.743456
ASMT ENSG00000196433	1.80994	22.9379	9.95014	0.359107	1.6903	0.728213	0.260912	2.54808	25.5441	6.97879
ASMTL ENSG00000169093	0.314135	1.92955	0.573168	2.49942	3.44815	0.497347	2.98684	0.340855	0.736204	0.133545
ASNA1 ENSG00000198356	0.470645	5.06679	1.95189	1.16779	0.0936368	0.168972	2.43436	1.04318	4.50343	3.30325
ASNS ENSG00000070669	0.511595	0.806172	1.12841	0.908177	0.59334	0.310514	0.565086	0.940652	0.310694	1.5488
ASNSD1 ENSG00000138381	2.37941	5.80718	2.81457	0.404106	0.0760638	2.26714	2.30631	1.03759	0.0982226	13.977
ASPA ENSG00000108381	1.38445	3.66737	0.409722	2.04329	4.46215	0.239572	0.577698	3.1073	1.08823	1.27589
ASPG ENSG00000166183	0.613754	1.12667	0.0157132	0.410169	3.31275	2.12857	0.653118	0.545506	0.218583	0.645174
ASPH ENSG00000198363	0.648376	0.70176	0.290344	4.48784	2.05433	0.911069	1.53565	1.14317	1.10766	0.0661157
ASPHD1 ENSG00000174939	0.216001	4.47301	0.422858	0.322305	2.59919	3.20878	2.21386	1.08234	0.73709	0.133818
ASPHD2 ENSG00000128203	2.65101	1.02769	1.8763	23.849	1.43993	0.597778	0.0622405	0.379349	0.560543	0.773914
ASPM ENSG00000066279	1.75496	0.707488	0.764817	1.00315	0.302913	7.98442	0.728598	2.83956	0.735951	7.3681
ASPN ENSG00000106819	6.08886	1.41899	1.00434	0.581868	8.18413	0.425648	2.68782	88.0685	193.866	2.36007
ASPRV1 ENSG00000244617	4.61901	0.3789	1.30903	0.120932	2.87445	1.01766	1.17703	0.73868	0.292153	2.7507
ASPSCR1 ENSG00000169696	1.09328	0.111394	1.04405	0.55837	3.48445	2.1736	1.00101	0.0538282	0.309234	0.1462
ASRGL1 ENSG00000162174	0.577945	0.292868	1.90945	0.845816	0.247153	0.922304	0.411274	0.465056	1.692	0.819586
ASS1 ENSG00000130707	0.630506	0.890599	0.543504	1.30391	1.25736	1.46631	0.541841	1.53119	0.188335	4.28109
ASTE1 ENSG00000034533	0.014799	0.705689	0.248862	1.98253	1.99396	1.46575	1.70969	0.128502	1.68095	2.5031
ASTN2 ENSG00000148219	0.509427	0.874019	1.57543	1.34625	0.311487	0.119247	0.512802	1.71946	1.29608	0.521076
ASUN ENSG00000064102	3.86105	0.487495	0.154406	5.53069	0.47165	0.543398	2.14749	0.423293	0.35671	2.03766
ASXL1 ENSG00000171456	0.43537	0.546085	0.530548	0.573127	0.819269	0.914689	1.68937	2.87451	0.430137	11.7732
ASXL2 ENSG00000143970	2.88052	0.853261	0.678438	0.38549	0.84535	3.67179	2.74398	3.60023	1.21945	0.859157
ASXL3 ENSG00000141431	2.81476	4.32681	0.0768608	0.141313	4.69781	0.724424	9.16558	0.714896	0.04856	6.68569
ASZ1 ENSG00000154438	95.9515	1.99388	0.232838	3.30186	6.68318	0.726066	1.11154	0.546611	8.62026	0.870393
ATAD1 ENSG00000138138	1.02442	0.700202	1.75511	12.303	19.5189	0.789037	0.220031	7.09855	2.6274	1.20351
ATAD2 ENSG00000156802	5.38223	0.182735	0.493784	0.381685	0.280627	0.160625	0.138604	2.6275	0.949922	0.436562
ATAD2B ENSG00000119778	0.0975662	0.428533	0.888761	1.76336	2.01315	5.7078	0.563889	0.184171	0.559354	0.278021
ATAD3A ENSG00000197785	0.352902	2.90557	0.226234	0.496317	0.917744	0.984477	0.570854	1.25218	1.40297	0.8651
ATAD3B ENSG00000160072	4.4822	2.11485	2.44265	1.21574	6.57489	0.449972	1.44896	2.85513	0.175965	0.0244714
ATAD3C ENSG00000215915	0.623775	0.939974	0.749023	3.37497	0.253449	2.31881	7.03564	0.0315258	5.51419	0.0352438
ATAD5 ENSG00000176208	6.16753	0.557493	2.54052	2.01536	2.30771	5.93902	5.13427	0.875039	0.573127	3.23427
ATAT1 ENSG00000137343	0.417432	0.612094	7.0271	0.353924	0.717064	4.11438	0.282315	2.50991	0.622941	0.113589
ATCAY ENSG00000167654	0.188456	1.00093	0.257776	2.06608	0.0304755	1.18361	0.165939	2.01264	5.0829	7.1098
ATE1 ENSG00000107669	2.7433	0.714507	0.846005	3.33265	0.487954	5.15748	2.14144	0.767475	1.39344	8.10966
ATF1 ENSG00000123268	0.993688	30.6861	5.03396	1.15481	1.68692	49.7747	0.102064	0.875674	3.31555	0.953748
ATF2 ENSG00000115966	1.79912	0.214597	7.96441	1.66309	0.487018	2.08243	4.27191	0.381024	2.04433	0.791938
ATF3 ENSG00000162772	0.301044	0.267786	0.990452	1.91491	2.61787	0.342421	0.718855	1.84934	0.486436	0.844715
ATF4 ENSG00000128272	1.43513	0.566707	2.86919	0.881848	0.46333	0.834043	0.445314	2.4436	0.525665	0.531039
ATF5 ENSG00000169136	0.619582	1.08582	1.88314	0.241794	1.35315	2.44075	0.524781	0.313544	0.310795	1.43209
ATF6 ENSG00000118217	0.545725	0.256431	0.169511	1.00461	8.93054	1.53484	0.509321	0.683618	0.97302	1.05312
ATF6B ENSG00000213676	1.99024	0.592072	0.168079	2.39559	1.2154	0.0717817	1.02016	1.90416	0.634239	0.583351
ATF7 ENSG00000170653	0.180113	0.220707	1.04124	0.28706	0.679745	2.14166	1.2903	0.931326	0.0499415	0.358545
ATF7IP ENSG00000171681	0.702383	0.278531	1.243	0.983119	0.230239	1.57716	0.569486	0.123297	1.90469	0.890888
ATF7IP2 ENSG00000166669	1.28139	0.302721	0.281763	0.287344	11.9589	2.90524	0.3542	0.514266	1.97221	1.29188
ATG10 ENSG00000152348	0.381841	0.940303	0.266822	0.43332	0.459911	1.10682	1.2852	0.524839	1.98364	0.60889
ATG101 ENSG00000123395	0.993878	0.496486	0.334932	2.44148	3.16899	1.91118	2.27841	0.135392	0.547918	0.423329
ATG12 ENSG00000145782	0.101945	0.327144	0.434491	1.86196	1.54215	0.282602	0.496583	0.318447	2.04366	0.863925
ATG13 ENSG00000175224	0.77345	0.178108	0.814265	1.38817	0.906621	4.158	5.67653	0.622897	0.217533	5.19214
ATG14 ENSG00000126775	1.75705	0.724386	0.758139	3.17521	0.338497	1.10594	3.07367	0.501364	0.270983	1.4594
ATG16L1 ENSG00000085978	1.18418	0.483717	7.55491	0.861901	0.753059	2.15973	2.44373	0.526555	3.43475	0.486561
ATG16L2 ENSG00000168010	5.27964	0.587665	0.289605	0.64674	0.734573	0.614332	0.406218	0.29845	0.829863	0.81058
ATG2A ENSG00000110046	0.153793	0.59485	1.18478	0.421745	0.967597	1.99721	1.59235	1.934	1.96808	0.643476
ATG2B ENSG00000066739	0.479748	4.87018	3.99721	2.04046	1.24442	0.247699	1.68429	0.0331927	0.807389	0.948224
ATG3 ENSG00000144848	1.59894	4.0471	3.39473	1.61197	0.422443	1.24431	0.364766	3.1598	0.421891	2.00633
ATG4A ENSG00000101844	0.996753	2.48187	0.219951	0.256982	0.0754457	0.528379	2.32445	0.922794	10.5775	5.46258
ATG4B ENSG00000168397	0.563111	0.50487	0.722787	1.67149	1.15589	0.194323	1.11432	0.532	0.749808	3.77673
ATG4C ENSG00000125703	19.9671	0.884005	0.591368	1.29762	0.329644	5.44315	0.615815	0.26487	2.52736	13.7551
ATG4D ENSG00000130734	0.921572	0.754988	0.470065	3.2306	0.639107	0.964712	0.330305	0.360736	0.224156	0.343656
ATG5 ENSG00000057663	0.218549	0.327316	1.98981	1.13097	1.22114	2.35902	2.85254	10.9612	0.174514	0.246969
ATG7 ENSG00000197548	2.02078	0.257998	1.73435	0.808361	0.534032	0.11935	1.42656	2.95587	0.829558	0.455786
ATG9A ENSG00000198925	0.540008	1.04523	1.36715	0.971139	1.10726	1.18929	1.16138	0.765421	1.48023	0.676525
ATG9B ENSG00000181652	2.86305	7.78337	5.28831	2.55388	2.26631	1.1397	0.0248714	5.36591	0.096109	0.660909
ATHL1 ENSG00000142102	2.05443	2.83737	1.54585	0.817796	0.32603	0.676644	4.25915	0.612761	6.41802	0.316258
ATIC ENSG00000138363	0.614965	1.43443	0.626415	3.18541	0.541118	2.16221	1.62262	0.145064	9.75604	0.387944
ATL1 ENSG00000198513	0.0652205	0.795216	0.341639	1.74735	0.771261	1.01338	0.923148	1.51587	3.61778	0.277155
ATL2 ENSG00000119787	0.655783	1.96381	0.592782	1.88685	1.50038	1.50714	0.51453	0.837076	4.16961	0.509516
ATL3 ENSG00000184743	0.302125	2.51963	0.117437	2.7607	1.34509	0.277903	0.0925992	0.295984	1.30538	0.579627
ATM ENSG00000149311	1.36902	0.161844	0.12123	0.310227	2.88583	0.369536	1.83152	0.537568	0.0959527	0.516515
ATMIN ENSG00000166454	9.78416	3.00308	15.479	0.549025	0.815738	0.741767	0.799742	0.24097	4.06283	0.64604
ATN1 ENSG00000111676	0.647203	0.94686	0.094456	1.1975	0.475728	0.94815	1.15355	0.89691	1.973	1.98267
ATOH1 ENSG00000172238	7.27982	4.41285	3.36988	0.645495	2.85811	12.0384	1.96096	1.17587	2.20433	4.64361
ATOH7 ENSG00000179774	5.41165	1.66835	0.35543	10.8484	3.94075	0.425314	1.65061	0.311778	13.9827	0.773028
ATOH8 ENSG00000168874	0.377691	0.43731	2.41282	1.29713	0.0649539	0.587685	4.21598	1.38526	1.16096	1.07753
ATOX1 ENSG00000177556	3.23824	2.70616	0.440225	0.63984	1.23674	0.965955	1.10549	0.147077	1.5459	0.307007
ATP10A ENSG00000206190	2.86615	2.66714	1.06309	0.764901	3.33237	0.304498	5.61454	0.336236	0.437802	2.86057
ATP10B ENSG00000118322	1.94968	4.15562	0.127442	2.08286	0.18588	8.99364	8.00234	10.7007	3.14652	0.508959
ATP10D ENSG00000145246	2.01901	0.215079	3.95076	0.4598	2.07177	0.612048	0.950764	8.9338	0.245776	0.443714
ATP11A ENSG00000068650	1.26002	4.16104	1.97762	0.808084	4.2821	0.277835	0.321946	0.669614	0.732517	0.340312
ATP11B ENSG00000058063	0.372141	0.45765	0.829694	0.200129	0.392859	2.8272	1.59292	2.49308	0.14295	0.800274
ATP11C ENSG00000101974	1.46293	2.8634	0.366746	0.623063	0.566591	0.492341	1.08402	2.0118	0.0811382	3.77799
ATP12A ENSG00000075673	1.7965	2.23612	0.146955	0.332044	0.171491	1.3589	2.26088	2.01721	0.769306	0.718468
ATP13A1 ENSG00000105726	1.19121	0.542025	0.895889	0.303527	0.572922	0.984399	1.10414	13.3744	0.431921	0.137677
ATP13A2 ENSG00000159363	0.446463	1.10956	0.980583	0.832614	0.534034	0.194516	0.0801151	0.670685	0.132944	0.112243
ATP13A3 ENSG00000133657	0.621587	0.21117	0.141836	1.34987	1.93867	3.29123	7.26585	2.1625	2.30897	1.10847
ATP1A1 ENSG00000163399	0.526281	3.44729	0.118265	0.650723	0.241876	0.941221	2.53372	3.07576	0.384375	1.06733
ATP1A2 ENSG00000018625	0.971489	1.2294	0.408969	0.524128	3.20466	0.0365711	3.19879	2.36193	4.23688	5.47797
ATP1A3 ENSG00000105409	2.4568	11.6332	1.6846	0.417109	1.28774	2.81311	55.2238	528.966	14.2005	1.53627
ATP1A4 ENSG00000132681	5.30976	0.780466	0.0631964	0.504296	0.363852	0.372848	1.20929	0.382353	1.50906	1.79271
ATP1B1 ENSG00000143153	24.8972	2.64751	2.25614	0.85772	1.85221	0.592352	1.74028	0.646676	0.075144	1.05051
ATP1B2 ENSG00000129244	1.52429	6.05393	5.21545	0.265532	0.966377	0.178003	0.0856466	1.93531	8.08438	1.85783
ATP1B3 ENSG00000069849	1.43627	0.927542	0.40306	2.09708	2.5006	0.363142	0.108342	0.700836	0.254016	3.44021
ATP23 ENSG00000166896	0.426398	0.0503882	4.51262	3.80441	0.146215	0.486975	0.927829	2.39623	1.48119	1.56837
ATP2A1 ENSG00000196296	0.269355	118.99	0.278172	1.92006	0.157488	1.02543	0.0914719	0.623399	5.46628	1.42372
ATP2A2 ENSG00000174437	1.5784	0.553899	3.43446	1.73903	1.87056	0.189281	2.66842	2.23003	2.93683	0.784482
ATP2A3 ENSG00000074370	0.58336	1.0002	0.619458	1.49502	0.631407	0.463277	2.02686	0.988847	1.1522	7.48795
ATP2B1 ENSG00000070961	0.514141	0.351393	4.83319	0.35163	0.814037	0.24845	0.227535	0.701904	0.487345	3.67323
ATP2B2 ENSG00000157087	4.21417	1.12995	1.42398	0.684984	0.975838	0.231004	4.83753	0.440842	1.05952	1.05035
ATP2B4 ENSG00000058668	2.25852	1.53624	0.598137	1.01651	0.745801	0.337811	0.921159	0.418095	0.0292679	3.00794
ATP2C1 ENSG00000017260	1.34876	0.176072	0.83745	9.27275	0.816633	2.88782	1.45604	0.488933	0.277903	1.31679
ATP2C2 ENSG00000064270	0.444392	1.53243	1.03599	1.00235	0.80959	0.0423821	1.01847	4.10118	0.758378	0.9015
ATP5SL ENSG00000105341	0.92476	0.0425809	0.174542	0.805011	0.967993	2.16004	0.341843	0.484622	0.0376197	1.4726
ATP6AP1 ENSG00000071553	0.416893	1.47707	0.923178	1.27636	0.707966	1.34924	0.771169	0.11102	0.411508	0.646922
ATP6AP1L ENSG00000205464	0.439262	0.294617	2.5432	2.11621	1.06301	0.121142	0.643979	3.29916	1.16097	3.05244
ATP6AP2 ENSG00000182220	0.0879465	0.937766	1.46674	0.765223	1.15784	0.24887	0.300295	0.9986	0.521789	0.283053
ATP6V0A1 ENSG00000033627	0.375254	0.226751	1.79328	0.367054	0.540755	0.490029	2.25295	0.0504549	0.385958	3.327
ATP6V0A2 ENSG00000185344	0.0252107	0.220469	3.45086	1.18855	0.388644	0.374374	0.664669	0.32462	1.10018	1.36597
ATP6V0A4 ENSG00000105929	0.577748	2.02405	2.73669	0.0294957	7.91331	0.153318	0.411391	0.163821	5.03816	41.6011
ATP6V0B ENSG00000117410	0.670214	0.0861365	0.450406	1.29628	0.466439	0.303312	0.898287	2.04767	1.9592	0.194047
ATP6V0D1 ENSG00000159720	1.77487	1.56137	0.976399	0.419772	4.5599	1.66353	2.63884	0.348755	0.260442	0.207229
ATP6V0D2 ENSG00000147614	101.855	0.154447	0.193481	0.438717	1.91023	1.74912	53.5793	2.44433	0.196929	17.4209
ATP6V0E1 ENSG00000113732	0.363204	0.388905	0.766779	0.0496041	0.253395	0.362559	2.72119	0.156358	1.78171	1.84162
ATP6V0E2 ENSG00000171130	0.810993	0.158104	2.44372	1.27859	0.117457	0.711367	0.624458	0.438175	0.121478	1.11182
ATP6V1A ENSG00000114573	0.864459	18.567	0.327513	0.592408	0.397286	0.231408	0.879556	2.94432	2.54548	0.411223
ATP6V1B1 ENSG00000116039	1.71319	1.58839	0.686945	0.309015	0.244351	0.472686	0.275536	1.49295	0.36374	0.568433
ATP6V1B2 ENSG00000147416	0.423678	3.00083	0.152486	1.41205	0.467989	0.148446	2.2712	1.45116	2.58748	0.493423
ATP6V1C1 ENSG00000155097	1.29723	1.32384	0.822548	0.0329304	0.196775	0.356576	3.41159	1.55495	0.197089	0.657318
ATP6V1C2 ENSG00000143882	0.322906	0.29271	0.439114	0.811648	0.505637	4.9109	0.936472	0.151989	0.644648	0.708466
ATP6V1D ENSG00000100554	1.05778	0.47491	0.279543	0.816083	0.0819099	0.464417	3.11047	0.228859	0.570886	2.26369
ATP6V1E1 ENSG00000131100	0.162171	0.926035	0.244765	0.129459	0.334651	1.70612	1.6186	0.587479	0.479164	0.276488
ATP6V1E2 ENSG00000250565	0.264408	0.911196	0.928615	0.999134	24.3939	0.258247	1.56739	11.3914	2.4453	2.45087
ATP6V1F ENSG00000128524	1.09989	1.57357	1.01486	0.360049	0.61279	3.20411	0.519164	0.203209	0.299786	0.353774
ATP6V1G1 ENSG00000136888	0.13257	0.260262	0.715488	1.46953	0.146025	0.134522	0.413565	0.941931	0.2202	0.576562
ATP6V1G3 ENSG00000151418	29.5987	0.411974	4.39193	1.39828	26.7466	1.61251	0.883427	0.527505	62.8498	0.277704
ATP6V1H ENSG00000047249	1.08896	0.80672	0.995416	1.04621	0.873073	0.622574	3.2388	1.45861	1.34824	1.02119
ATP7A ENSG00000165240	1.18862	0.615681	1.58381	0.410844	1.08528	3.52091	1.49222	0.521985	0.22878	3.40371
ATP7B ENSG00000123191	0.168132	2.15973	3.15719	3.11475	13.7091	2.11488	9.00172	0.640636	1.59044	0.0864052
ATP8A1 ENSG00000124406	0.143166	6.50608	0.172356	0.696707	0.0995473	0.239108	0.998243	2.44782	0.339378	0.938952
ATP8A2 ENSG00000132932	0.275435	2.4319	16.3712	1.38602	1.07965	4.5057	0.431514	0.0699079	1.64678	1.82765
ATP8B1 ENSG00000081923	0.243364	0.516105	1.84837	1.45736	0.245107	1.77001	0.228773	1.38783	1.63222	0.288149
ATP8B2 ENSG00000143515	1.31807	0.400617	0.944852	1.32434	0.732891	1.90927	3.10146	1.47131	0.636381	0.220549
ATP8B3 ENSG00000130270	13.152	0.928391	3.42022	1.15439	1.82254	0.857605	1.13356	0.164519	1.42469	0.557528
ATP8B4 ENSG00000104043	0.530967	17.1924	2.60966	1.07772	1.30964	39.2324	1.73995	8.36124	1.41909	0.0705982
ATP9A ENSG00000054793	0.693124	1.3276	0.218615	6.1842	0.781665	0.691605	2.59984	1.4349	1.37114	0.259088
ATP9B ENSG00000166377	0.181168	0.848601	0.197022	1.26146	0.659837	2.26823	1.07897	0.0789619	0.362045	3.6314
ATPIF1 ENSG00000130770	0.819748	0.336508	1.76516	3.21947	0.287208	1.04956	0.173933	5.80733	0.173549	1.02483
ATR ENSG00000175054	5.59265	0.572307	0.875861	0.610378	1.91178	0.0758154	0.458551	1.08759	1.39529	0.397952
ATRAID ENSG00000138085	0.999246	0.639231	0.617086	0.299774	0.659361	0.412662	0.739687	0.388961	1.4555	0.989045
ATRIP ENSG00000164053	1.30672	0.368363	9.87551	1.42354	61.3389	0.358677	78.339	0.0897425	20.9753	0.896839
ATRIP ENSG00000282827	1.95047	1.26851	10.8315	1.87893	4.11612	1.01541	1.31501	0.0230331	0.179096	1.10534
ATRN ENSG00000088812	0.135159	0.189064	0.780536	0.738224	6.65852	2.0999	1.13061	2.64042	0.392804	1.72913
ATRNL1 ENSG00000107518	0.745685	0.936331	0.113755	0.719798	1.36538	13.4743	26.5399	1.02196	6.93832	0.153603
ATRX ENSG00000085224	0.153647	1.20971	1.60927	3.86359	2.66101	1.90602	2.25419	0.960261	4.17797	3.66234
ATXN1 ENSG00000124788	1.15357	1.50278	1.23515	3.51129	2.34147	0.991714	0.690953	0.988202	0.0661356	0.17309
ATXN10 ENSG00000130638	1.75445	2.79816	2.09955	0.593624	5.56011	0.877758	2.92151	0.453977	1.04814	0.361569
ATXN1L ENSG00000224470	0.482136	1.56675	0.329378	0.0837573	2.17112	1.60812	1.2611	0.232592	0.807961	2.96989
ATXN2 ENSG00000204842	0.317583	0.358735	0.375132	1.0146	0.386747	0.275209	1.16814	0.090886	0.572116	2.59595
ATXN2L ENSG00000168488	0.418331	2.16796	0.792037	0.888107	0.348573	0.624082	0.426813	0.763732	1.27812	0.387757
ATXN3 ENSG00000066427	0.0425747	0.937282	1.00081	0.0427308	1.52921	0.77476	0.926883	0.705399	1.23379	0.415939
ATXN7 ENSG00000163635	0.695455	1.16117	12.0248	0.843865	0.2354	0.397547	0.0731241	0.717362	3.28198	0.988166
ATXN7L1 ENSG00000146776	6.86869	0.137244	1.91671	0.759211	0.602023	0.189929	1.78532	0.563941	1.26695	0.814088
ATXN7L2 ENSG00000162650	0.851854	0.203373	0.256787	0.850365	1.55438	0.761082	0.357513	17.7278	3.00169	0.326431
ATXN7L3 ENSG00000087152	0.69245	0.328279	0.445695	0.0490811	0.216466	1.55477	0.166116	0.534783	1.38731	0.901038
ATXN7L3B ENSG00000253719	0.365317	0.722713	0.633245	0.461472	11.3239	3.4646	1.79751	0.158338	0.412979	0.313618
AUH ENSG00000148090	0.290594	0.2066	0.93235	59.4019	0.197972	4.28681	1.62603	0.299623	0.948838	1.42331
AUNIP ENSG00000127423	1.6307	0.123431	0.682535	1.74655	17.0238	0.177264	6.82277	6.17025	15.7428	0.54174
AUP1 ENSG00000115307	1.77464	0.881585	0.542247	0.282414	0.473076	0.222946	3.73238	0.75349	0.844084	0.445505
AURKA ENSG00000087586	1.31713	1.4732	7.83793	26.3709	1.38241	1.82358	1.69449	14.8877	1.28757	1.49635
AURKAIP1 ENSG00000175756	0.381325	0.749313	0.459009	0.67407	0.727524	0.646134	0.579583	1.41812	0.572041	0.901595
AURKB ENSG00000178999	1.5984	0.121041	3.98041	0.253462	1.43997	0.0298763	0.495396	0.616671	0.982649	0.563766
AURKC ENSG00000105146	1.1732	1.42006	10.9442	5.45376	0.122387	0.134525	0.416337	0.222878	2.19164	6.42525
AUTS2 ENSG00000158321	2.78245	0.27714	0.576258	0.217689	0.442465	0.912534	1.00384	0.724465	0.114802	1.73604
AVEN ENSG00000169857	0.131334	1.94209	1.44126	2.12646	1.10908	2.95252	0.329615	1.17445	2.79174	7.06575
AVIL ENSG00000135407	3.61193	1.1967	2.44895	0.74139	0.244309	0.103712	14.995	2.85669	7.4185	0.739912
AVL9 ENSG00000105778	0.454875	1.76943	0.546915	0.34632	9.45132	0.624276	0.691794	0.441616	1.68649	0.735562
AVP ENSG00000101200	1.43911	4.99504	4.44	13.4998	11.4892	6.98527	10.0254	1.76195	0.255272	0.891498
AVPI1 ENSG00000119986	0.0606149	2.77672	0.508815	0.153272	0.249241	1.09342	0.605208	0.181636	0.79453	0.271016
AVPR1A ENSG00000166148	0.305081	4.24697	10.665	17.3521	3.37983	0.420783	5.5638	0.0200614	2.89927	0.403451
AVPR2 ENSG00000126895	0.69387	3.44972	2.63987	19.369	2.43109	0.419612	0.74328	1.36439	0.346881	0.45156
AXDND1 ENSG00000162779	1.23268	1.46	0.804947	0.389003	0.775541	1.42149	2.76529	6.5473	3.78586	6.57467
AXIN1 ENSG00000103126	0.168758	0.771727	1.03683	1.74712	1.06025	0.641166	1.77219	0.117614	0.594161	0.45143
AXIN2 ENSG00000168646	0.770977	1.25253	0.651108	2.36582	0.559333	1.95917	0.484829	0.530042	3.30078	0.14395
AXL ENSG00000167601	1.11736	1.2265	0.420935	0.525198	0.292546	1.79219	0.354451	0.340828	0.663254	0.444207
AZGP1 ENSG00000160862	1.60276	0.663523	0.244181	0.0555799	1.3651	1.18166	1.50136	0.869195	0.483635	0.468571
AZI2 ENSG00000163512	1.20004	0.30458	0.400966	1.46056	1.83819	1.01267	0.343698	1.28303	1.3153	0.141165
AZIN1 ENSG00000155096	0.400026	0.421782	3.83732	1.88694	0.62739	0.717972	0.0276811	0.944726	1.97999	0.382711
AZIN2 ENSG00000142920	1.60306	0.0417901	2.02843	0.670975	0.681311	1.06483	1.09418	3.84588	0.248638	4.32502
AZU1 ENSG00000172232	12.1294	2.2426	6.70982	1.33385	1.76548	2.27234	0.290117	0.243191	4.44574	5.60443
B2M ENSG00000166710	2.6203	1.07658	1.77049	0.683275	1.24026	1.38418	3.70174	0.141878	0.89853	1.49711
B3GALNT1 ENSG00000169255	2.43782	0.0369647	2.78382	3.75763	3.54671	4.10737	1.39144	0.314425	1.87676	0.205938
B3GALNT2 ENSG00000162885	0.991242	2.37243	1.7	0.721633	0.288318	1.77332	1.56495	0.518522	0.801729	4.43039
B3GALT1 ENSG00000172318	0.177385	0.51368	1.70589	0.49632	0.587132	3.65205	0.355254	2.45315	0.980846	1.17376
B3GALT2 ENSG00000162630	0.552237	0.71372	0.144737	2.46249	0.234332	29.3192	0.236954	2.8951	0.652201	3.09225
B3GALT4 ENSG00000235863	1.66223	0.855805	0.503409	0.386368	3.12322	1.39731	0.285981	1.80688	1.59639	1.05219
B3GALT5 ENSG00000183778	1.03822	0.238672	0.411713	0.427117	0.902861	5.28148	1.29297	0.38865	1.57997	1.43212
B3GALT6 ENSG00000176022	0.32677	0.140383	1.66323	0.316664	2.59826	0.598945	0.603402	0.998772	6.26673	0.362012
B3GAT1 ENSG00000109956	1.15107	0.93294	2.16856	0.723085	1.56256	0.279265	0.758518	0.683383	0.317837	0.792637
B3GAT2 ENSG00000112309	2.05564	4.70496	0.201723	7.584	0.360774	0.972318	1.99536	4.50292	4.17874	8.42841
B3GAT3 ENSG00000149541	0.453504	0.84155	0.1422	1.57878	0.358009	0.570886	0.384465	12.1522	0.939484	1.2358
B3GLCT ENSG00000187676	4.43612	4.53892	2.18138	1.09716	0.450067	0.43136	0.228455	0.705924	0.0667785	2.1455
B3GNT2 ENSG00000170340	2.95337	0.422442	2.39745	0.537977	0.856592	9.9963	5.5146	0.165298	2.23824	1.40157
B3GNT3 ENSG00000179913	0.763132	1.29328	0.334312	0.191044	0.266412	1.59428	0.733117	0.381675	0.529571	1.43619
B3GNT4 ENSG00000176383	1.55458	1.74686	0.643422	0.827245	32.4164	1.16672	2.30424	4.01104	0.258766	0.0341008
B3GNT5 ENSG00000176597	2.43074	0.0324831	0.435026	1.93435	0.175259	0.29014	3.26247	4.49085	0.576603	1.47622
B3GNT7 ENSG00000156966	1.75831	1.87273	2.2145	0.646464	1.11369	2.39367	1.17791	0.0550586	0.111	3.66977
B3GNT8 ENSG00000177191	0.54165	6.2076	3.48352	0.514484	0.430879	0.607863	1.01255	2.21044	0.780733	2.99416
B3GNT9 ENSG00000237172	2.68862	2.7183	0.501875	0.410775	0.256648	1.07866	1.03618	2.43599	0.209566	1.50706
B3GNTL1 ENSG00000175711	0.564865	1.65048	2.57213	1.64093	1.02708	2.63286	0.586047	2.61172	0.78652	0.38615
B4GALNT1 ENSG00000135454	1.66499	0.553852	0.636516	3.79105	0.650654	0.595756	0.340471	1.42755	29.088	0.761493
B4GALNT3 ENSG00000139044	0.873156	1.7575	0.373265	3.92564	5.39873	0.906366	1.34214	0.383656	0.574617	1.29703
B4GALNT4 ENSG00000182272	0.476498	0.455645	2.19119	1.10437	0.696673	1.4418	10.6886	1.35409	544.895	1.09071
B4GALT1 ENSG00000086062	0.200217	0.439639	0.648396	0.639297	0.922922	0.191555	0.438215	0.929079	0.478735	0.970262
B4GALT2 ENSG00000117411	0.989957	1.43076	0.615562	0.953791	2.08974	1.57627	1.14754	0.376682	1.18794	2.53863
B4GALT3 ENSG00000158850	1.86127	0.705446	0.422496	0.485987	0.340169	1.73074	1.15415	0.564068	1.55181	0.276169
B4GALT4 ENSG00000121578	0.252914	0.11448	0.354035	1.72141	0.887443	2.56735	1.12807	3.60079	1.40532	3.46662
B4GALT5 ENSG00000158470	0.314576	0.845978	0.714163	0.666295	0.312474	0.501023	1.10595	0.289879	0.565343	0.896213
B4GALT6 ENSG00000118276	0.896623	2.33207	8.62695	2.05558	0.371087	5.9467	1.89827	0.18857	1.46484	0.0214659
B4GALT7 ENSG00000027847	0.115854	2.22299	5.06818	0.142625	0.531553	2.65531	0.423522	2.89324	0.547532	3.51128
B4GAT1 ENSG00000174684	0.982333	0.618822	0.560587	0.663884	1.19235	2.00132	1.62711	0.488547	0.943993	2.13459
B9D1 ENSG00000108641	1.27306	0.852819	0.615848	1.6876	0.672236	9.28897	1.27522	0.258654	0.763536	0.841821
B9D2 ENSG00000123810	1.64861	0.506668	0.118935	0.37141	0.569277	3.43423	2.60542	0.387998	0.774428	3.44463
BAALC ENSG00000164929	6.15888	5.2238	1.00407	2.09041	0.218087	0.850711	0.968914	13.8745	0.806443	16.1326
BAAT ENSG00000136881	7.96348	0.847342	2.42327	0.543598	17.3163	1.01635	0.123658	2.71402	4.26107	3.00334
BABAM1 ENSG00000105393	0.847979	0.0937889	1.71228	0.801378	0.812709	1.33462	0.236568	0.686856	0.174353	1.07383
BACE1 ENSG00000186318	0.610498	0.492372	2.54365	1.50535	0.855953	1.20665	1.13416	0.16044	0.19875	0.775953
BACE2 ENSG00000182240	0.714723	0.448864	0.368193	0.239706	0.352141	0.95341	5.39146	0.648776	1.08553	1.3506
BACH1 ENSG00000156273	3.23784	7.41069	0.526604	0.996601	11.2768	1.07615	0.838692	0.152104	0.252634	0.712693
BACH2 ENSG00000112182	0.18399	5.29737	4.9594	1.34858	2.60617	0.0296572	13.8398	0.502097	0.916096	1.34513
BAD ENSG00000002330	1.24646	0.492698	2.28121	0.608166	2.23648	0.611525	0.284358	0.560895	2.54594	2.85015
BAG1 ENSG00000107262	1.72213	0.330776	1.244	0.521538	1.90951	0.547058	2.23682	1.9284	0.74429	0.304872
BAG2 ENSG00000112208	3.67086	0.10072	0.750535	2.61349	0.0519509	0.0401968	1.28747	0.336804	3.34453	1.45683
BAG3 ENSG00000151929	0.469861	1.11443	3.03587	0.03283	1.89859	0.593602	0.401922	0.755086	1.89056	2.0548
BAG4 ENSG00000156735	0.484631	1.28439	1.81619	2.68506	4.03124	4.4845	0.373087	1.11598	0.207361	5.12754
BAG5 ENSG00000166170	5.2447	1.5516	0.568301	2.4006	0.190984	1.2585	3.93071	0.326326	18.6894	0.378457
BAG6 ENSG00000204463	0.595061	1.90873	1.38648	5.05209	0.455295	0.518629	0.540958	0.287732	0.615728	0.863606
BAHCC1 ENSG00000266074	0.322005	1.05536	2.99306	0.997577	1.32752	2.98571	0.334144	0.276699	0.0577207	0.932772
BAHD1 ENSG00000140320	0.573681	0.630102	0.964161	0.42117	0.0515471	0.538152	0.0583983	0.179954	0.097315	0.758598
BAIAP2 ENSG00000175866	0.764639	0.937492	0.738265	0.774483	1.21316	1.36979	0.735984	2.64881	2.60283	0.936586
BAIAP2L1 ENSG00000006453	1.28189	0.0709855	1.48027	0.152438	0.259617	0.694609	0.39207	1.64032	0.321892	0.155954
BAIAP2L2 ENSG00000128298	0.366954	0.785903	0.689735	1.49596	1.46586	0.845585	0.235617	0.262441	0.76217	2.18138
BAIAP3 ENSG00000007516	7.29626	0.43825	2.434	0.385247	0.240368	8.06921	0.972409	0.561962	0.441861	1.35145
BAK1 ENSG00000030110	0.553686	1.07004	0.899317	2.1863	4.70231	0.535725	0.165685	1.42869	4.45191	0.431536
BAMBI ENSG00000095739	1.40219	1.92179	15.1851	2.80741	3.36971	1.07229	0.61807	0.448802	1.12482	0.57569
BANF1 ENSG00000175334	0.430883	1.13178	0.714929	1.80285	0.0654099	0.476306	1.95665	0.182907	0.861746	1.05137
BANK1 ENSG00000153064	0.353833	0.00587957	53.9635	2.98047	2.4418	0.157557	0.902275	7.71314	0.214968	1.18611
BANP ENSG00000172530	1.51283	0.202322	5.97942	0.818503	0.226563	1.03747	0.459938	0.507333	1.27467	0.26123
BAP1 ENSG00000163930	0.626629	0.297079	1.23074	0.793938	2.59623	0.555279	0.539123	0.58997	0.213526	0.584708
BARD1 ENSG00000138376	0.129711	0.843363	2.03872	4.03461	2.81423	0.111666	3.23931	0.694785	0.132032	0.797335
BARX1 ENSG00000131668	0.3848	1.74129	0.070931	0.086792	0.365806	1.15786	23.7234	4.15814	0.506394	0.643419
BARX2 ENSG00000043039	1.02385	0.625333	1.8831	4.39307	0.795917	0.679771	0.221016	2.64828	0.154327	4.84939
BASP1 ENSG00000176788	0.732677	1.12785	2.15986	1.1401	0.818188	1.48627	0.540076	0.539496	0.361907	0.930568
BATF ENSG00000156127	0.206335	1.55448	0.224438	0.49268	0.778957	2.16503	0.162116	2.3876	3.78244	0.654409
BATF2 ENSG00000168062	0.599594	0.818679	0.318639	0.599432	0.618023	2.87987	6.1939	2.28868	1.10108	4.69185
BATF3 ENSG00000123685	1.56433	0.838812	4.50863	1.39625	0.811928	0.193688	0.746516	2.21635	0.337547	0.398389
BAX ENSG00000087088	3.4157	0.546216	2.09049	2.44575	0.430094	2.24258	1.02274	1.0646	0.287413	1.32147
BAZ1A ENSG00000198604	10.6853	0.811013	1.18675	0.564487	0.683778	0.336453	0.19792	0.57006	1.9953	0.497312
BAZ1B ENSG00000009954	0.462715	0.861117	1.34987	0.31784	10.1492	3.37307	0.728237	2.03978	0.192175	0.346604
BAZ2A ENSG00000076108	0.500142	0.114593	1.97961	0.348476	0.599063	0.167486	0.411545	0.919757	0.547205	0.22123
BAZ2B ENSG00000123636	0.392766	0.265874	0.789572	0.182724	0.240327	0.980376	3.2077	0.781949	0.793359	1.22741
BBC3 ENSG00000105327	2.86965	0.211217	0.207818	3.84424	0.752741	0.721603	0.0621578	3.46206	0.668957	1.23291
BBIP1 ENSG00000214413	0.570689	0.856438	1.68559	1.79692	0.634112	15.006	0.814479	0.175941	0.808291	2.69283
BBOF1 ENSG00000119636	1.32582	3.19067	0.32093	1.58768	0.727836	3.50522	8.09925	1.46877	0.608419	1.15919
BBOX1 ENSG00000129151	4.16452	3.40315	1.38376	2.50079	0.998188	17.664	4.75272	2.5818	0.703457	2.0282
BBS1 ENSG00000174483	4.76254	8.5888	0.0641559	0.370383	1.50037	0.776157	0.0771341	2.02231	1.45403	1.46004
BBS10 ENSG00000179941	0.16319	2.20561	0.365257	2.7284	3.9929	1.45158	0.136663	14.9684	0.626007	0.489595
BBS12 ENSG00000181004	2.21262	4.14376	0.58603	1.48501	1.58598	3.01032	1.12897	0.127633	4.91176	0.014899
BBS2 ENSG00000125124	1.42889	2.44437	0.896489	1.5816	2.47896	0.399834	1.87308	1.31876	0.20163	0.567815
BBS4 ENSG00000140463	0.608274	0.253392	0.528221	0.649511	0.723239	1.08055	3.85454	0.235083	0.337222	1.0047
BBS5 ENSG00000163093	0.209237	1.44867	1.46819	2.98709	0.580831	2.30393	15.8762	7.49324	0.640799	2.0868
BBS7 ENSG00000138686	1.7804	0.665635	0.618401	2.16725	0.527798	0.93242	1.46587	2.09041	0.809914	3.73118
BBS9 ENSG00000122507	1.41499	2.57294	0.238539	0.608805	0.366335	0.140927	0.424387	0.115646	1.13472	3.06969
BBX ENSG00000114439	0.868447	1.52578	0.162323	2.29805	3.06786	0.382958	5.3173	2.82728	0.787637	1.73602
BCAM ENSG00000187244	0.329748	0.31041	0.483166	0.513933	0.387309	0.760352	0.288179	0.489196	1.15219	1.51791
BCAN ENSG00000132692	0.715205	1.21428	4.44688	0.444808	0.779599	11.0187	3.38667	0.734294	3.68393	6.08141
BCAP29 ENSG00000075790	2.83907	0.0359382	0.155069	0.193734	0.254329	2.06522	0.121099	0.260241	0.476868	0.0923542
BCAP31 ENSG00000185825	0.938534	1.54823	0.962898	0.403047	2.34085	0.687041	0.594652	0.131497	0.0597438	1.35725
BCAR1 ENSG00000050820	2.44369	1.0804	1.97765	0.318	0.601405	0.125767	0.119182	1.55863	0.631377	0.601886
BCAR3 ENSG00000137936	0.2234	0.66275	0.970839	10.7328	3.05861	3.60015	0.972568	4.15775	1.54869	0.790414
BCAS1 ENSG00000064787	1.53941	0.528222	0.969966	3.48486	0.455008	1.83002	1.62028	0.055665	15.8776	1.73554
BCAS2 ENSG00000116752	3.86361	1.12739	0.161839	7.81939	0.489802	0.377004	0.908183	34.8028	0.459725	0.560954
BCAS3 ENSG00000141376	0.648226	0.22159	0.396507	1.43488	10.3875	0.156154	3.2644	0.118002	1.25381	18.4894
BCAS4 ENSG00000124243	0.549156	0.326813	0.151811	1.15496	2.0293	0.859234	1.60051	0.883814	0.635136	0.146644
BCAT1 ENSG00000060982	0.621184	0.39101	1.84215	3.42475	1.2655	30.6332	5.8235	1.9399	6.31051	5.5877
BCAT2 ENSG00000105552	1.01289	0.0435485	0.199959	2.49598	2.70863	0.747175	0.790385	0.744962	0.430097	0.609186
BCCIP ENSG00000107949	1.81994	0.721909	0.471393	2.40771	0.4637	2.29299	0.416196	0.396464	4.35471	0.441824
BCDIN3D ENSG00000186666	1.05411	0.615262	0.294992	1.4301	1.81587	0.203193	1.11617	1.82999	1.7605	0.299961
BCHE ENSG00000114200	1.63607	0.0214654	2.75421	8.73237	3.14446	4.12179	11.4505	0.176311	0.252278	1.31348
BCKDHA ENSG00000248098	1.17366	0.328376	0.718577	0.6099	0.456289	1.96185	0.588909	1.30337	1.23407	1.09824
BCKDHB ENSG00000083123	7.44408	5.27918	0.138415	0.626281	0.973364	0.651696	0.989533	0.15325	0.286592	0.747491
BCKDK ENSG00000103507	0.227236	1.24183	1.40467	1.59647	0.390525	0.281355	0.524707	1.0902	0.181844	0.35517
BCL10 ENSG00000142867	3.47106	2.87759	3.43314	0.773971	1.13023	0.174173	0.0463561	0.618864	1.60968	0.221252
BCL11A ENSG00000119866	0.224458	2.78359	0.897564	0.145637	0.600697	1.84761	1.78249	0.427016	1.45803	0.805769
BCL11B ENSG00000127152	3.63029	0.334876	1.88625	1.16407	0.84975	3.72249	0.870356	0.373088	2.03899	0.365306
BCL2 ENSG00000171791	0.51708	0.59102	0.453902	0.131389	3.76508	0.718477	0.607226	0.999598	0.312449	0.597656
BCL2A1 ENSG00000140379	1.6451	4.93403	0.551677	1.44752	0.620714	5.55874	1.58405	4.31787	3.01451	0.248414
BCL2L1 ENSG00000171552	1.18519	0.603816	2.57257	0.467001	0.336685	0.158499	10.2648	0.277444	0.836778	0.23987
BCL2L10 ENSG00000137875	8.19947	1.53028	11.6184	0.692978	52.5649	3.8822	9.33762	13.0553	1.6921	2.68074
BCL2L11 ENSG00000153094	0.12727	0.74175	0.0658422	0.928031	0.354106	9.09338	0.688528	2.77283	0.266868	0.641154
BCL2L12 ENSG00000126453	0.809856	1.33097	0.67393	0.13534	1.81573	1.09745	2.56742	1.89489	2.96184	1.11324
BCL2L13 ENSG00000099968	0.904365	0.431961	1.23887	1.61412	0.598744	1.40422	0.880555	0.972514	3.67308	0.771424
BCL2L14 ENSG00000121380	20.1372	0.72488	0.278823	0.251206	0.142848	1.16952	0.438658	3.0285	10.6182	0.221926
BCL2L15 ENSG00000188761	0.177565	1.23698	0.738907	0.52582	2.57698	0.155626	0.858243	0.62991	1.47178	1.82896
BCL2L2 ENSG00000129473	0.204983	1.45321	3.47301	0.00293782	1.67826	1.90356	0.676302	0.500279	0.392164	1.8048
BCL3 ENSG00000069399	13.539	0.753473	0.628006	0.230851	0.260121	1.21088	1.40956	0.0623014	1.18807	0.438602
BCL6 ENSG00000113916	0.134002	1.28527	1.75725	0.805611	0.977214	0.362673	1.99979	0.0987835	0.665397	0.406708
BCL6B ENSG00000161940	0.854779	1.07417	4.10049	0.0938728	0.98282	2.558	0.879557	2.16021	5.78338	2.34022
BCL7A ENSG00000110987	1.04233	1.76722	1.11823	4.7463	0.392116	0.380996	0.0843652	2.20223	0.146384	0.182652
BCL7B ENSG00000106635	0.583419	4.76051	1.2018	0.77858	0.342166	5.73513	3.45757	0.412103	0.566814	5.83333
BCL7C ENSG00000099385	1.02626	1.0573	0.382644	0.207087	1.07095	1.70545	1.04878	0.113334	1.54143	0.0705279
BCL9 ENSG00000116128	0.717226	6.00982	0.0325099	0.274591	1.05913	1.27255	2.85918	0.463767	0.321809	0.922645
BCL9L ENSG00000186174	549.453	0.508787	0.559029	0.673035	0.569891	1.72788	0.274315	1.16435	2.20169	0.777808
BCLAF1 ENSG00000029363	0.566468	1.42589	0.370437	1.19527	2.06168	0.797919	0.450993	0.595319	0.822559	0.290649
BCO1 ENSG00000135697	0.793881	1.87725	0.269006	3.60857	11.4767	0.25744	2.60187	1.67886	49.1614	0.551534
BCO2 ENSG00000197580	0.673614	0.119895	2.20453	0.731097	0.444687	4.67844	20.2001	0.0827357	4.12309	4.2084
BCOR ENSG00000183337	0.164178	1.21577	0.573908	2.15768	3.4881	1.46165	0.18151	0.899038	0.542695	2.75603
BCORL1 ENSG00000085185	0.270338	0.0560888	0.355199	0.764433	0.89155	0.553528	2.16595	1.01182	2.07781	0.283817
BCR ENSG00000186716	0.293911	1.35085	0.753835	0.980166	0.179279	0.396333	0.206001	5.93041	0.551961	0.965092
BCS1L ENSG00000074582	1.31684	1.13503	0.684944	1.7224	0.122069	0.32835	0.647718	0.24692	2.41109	0.219703
BDH1 ENSG00000161267	2.56009	0.878625	0.29415	0.773733	3.41239	1.75807	0.439809	2.04871	0.439408	1.22526
BDH2 ENSG00000164039	5.02505	1.3726	0.400403	0.407871	0.214559	1.63987	0.697119	2.0056	0.172877	1.07823
BDKRB1 ENSG00000100739	0.0347888	3.0443	0.202129	0.249834	0.191042	0.531269	0.375888	0.724682	0.337176	1.2821
BDKRB2 ENSG00000168398	0.35877	0.393489	0.0416613	1.13018	36.217	2.44415	2.01997	0.182977	0.205036	0.29169
BDNF ENSG00000176697	0.34658	13.1404	0.702734	1.43367	0.696233	1.93226	0.832235	0.195464	3.89204	0.0563285
BDP1 ENSG00000145734	0.300933	0.785055	2.52495	1.37749	0.204034	1.09764	0.566569	0.576803	2.35618	7.78042
BEAN1 ENSG00000166546	0.814428	1.1897	6.23426	13.7246	38.2993	1.96964	0.260514	1.12951	2.40064	0.826201
BECN1 ENSG00000126581	1.07199	1.73915	0.57614	2.49829	0.703844	0.924307	0.922695	3.37524	0.718125	2.80623
BEGAIN ENSG00000183092	0.078094	1.13557	0.25016	1.5301	0.250698	2.66876	1.20112	0.983375	0.624567	0.87443
BEND2 ENSG00000177324	4.46171	2.30953	2.7619	1.11086	1.29672	5.01547	9.57864	2.93368	278.48	1.7853
BEND3 ENSG00000178409	0.178679	1.78145	1.21975	1.74593	5.08015	1.81585	1.8269	0.773532	0.847413	0.15558
BEND4 ENSG00000188848	1.42286	0.983795	10.426	4.15378	0.595334	1416.1	15.2816	0.162431	2.55339	1.03691
BEND5 ENSG00000162373	1.13692	0.979839	0.484318	0.235208	0.472677	1.1141	1.24374	1.26437	5.50962	3.06658
BEND6 ENSG00000151917	1.19259	3.81661	3.29025	9.58779	0.182312	1.99323	1.58718	5.89753	0.158415	17.8991
BEND7 ENSG00000165626	0.0280585	0.184576	2.56346	4.05387	3.68222	0.626285	0.804441	0.0984763	1.3567	0.623565
BEST1 ENSG00000167995	2.11214	1.37836	0.437199	0.517982	0.571386	0.676987	0.946155	6.12289	0.358774	22.7692
BEST3 ENSG00000127325	0.21307	0.212813	0.961014	0.781909	4.14277	2.46989	2.94721	3.7028	0.364626	4.04408
BEST4 ENSG00000142959	1.25432	8.80788	47.8909	0.342189	0.229037	16.5309	0.17932	0.475255	0.217886	2.81653
BET1 ENSG00000105829	0.375826	1.30622	1.7911	2.01761	3.05505	1.05709	1.18486	3.30378	1.78991	1.35654
BET1L ENSG00000177951	2.38186	1.88943	4.20472	1.66281	0.230019	0.0851851	2.81626	0.366031	1.49476	0.669892
BEX1 ENSG00000133169	2.19894	7.16278	7.00643	0.11951	0.667653	8.42244	3.02614	0.896744	1.17425	1.56805
BEX2 ENSG00000133134	0.804617	1.77147	0.969074	1.63055	0.399702	0.644144	0.697281	1.47203	0.713454	0.411044
BEX3 ENSG00000166681	0.604376	1.21651	2.44107	0.750396	0.401542	0.212449	1.99388	0.297726	0.193102	1.411
BEX4 ENSG00000102409	0.558032	1.70844	0.407468	0.0213994	0.87407	0.122035	1.06043	1.58839	0.134835	0.374094
BEX5 ENSG00000184515	0.404961	0.0785241	0.247186	0.540802	0.774399	0.531089	0.447356	0.288001	28.9269	3.60355
BFAR ENSG00000103429	1.4353	1.38435	2.75421	0.537017	1.21058	0.939207	3.42093	1.48251	0.304498	0.17542
BFSP1 ENSG00000125864	3.57819	0.309408	0.917428	0.529235	0.139859	0.373186	0.102703	2.17303	0.323813	1.93772
BFSP2 ENSG00000170819	0.857489	1.60052	0.750339	7.11654	4.27795	2.50969	1134.29	2.51702	9.15286	4.33452
BGLAP ENSG00000242252	8.69117	1.85075	0.159535	9.72794	0.153661	2.92129	1.93676	0.290302	1.61904	10.8674
BGN ENSG00000182492	0.266235	0.135936	0.633104	0.629464	0.114617	1.70084	0.0572403	2.41176	1.05884	1.69046
BHLHB9 ENSG00000198908	0.258887	2.88936	0.140323	0.50797	1.29803	0.048267	0.121259	2.72816	1.71525	10.4791
BHLHE22 ENSG00000180828	3.68133	12.8042	0.459942	5.14146	2.60031	4.99402	4.46282	7.69171	2.34814	0.683711
BHLHE40 ENSG00000134107	0.0194033	0.876325	0.571597	0.176745	0.360789	0.493314	1.9134	0.802281	0.271675	0.0347817
BHLHE41 ENSG00000123095	0.638706	1.07997	0.268015	19.5386	1.01177	2.26088	0.237474	0.606514	0.838639	0.143171
BHMT ENSG00000145692	2.29994	4.33757	0.0434086	7.44691	0.953061	1.43112	41.7721	0.865687	27.4898	4.80356
BHMT2 ENSG00000132840	0.484125	2.0835	1.53788	0.200987	5.04483	1.41496	0.32604	0.277334	1.55237	1.04792
BICC1 ENSG00000122870	0.685244	1.05585	2.04992	0.768029	2.0839	3.12723	1.96092	0.615351	1.12321	1.2539
BICD1 ENSG00000151746	1.64767	0.584015	0.314969	1.21474	13.9302	8.52983	2.91739	0.413707	0.155715	0.725136
BICD2 ENSG00000185963	0.494961	0.48779	0.371005	1.79457	0.251479	0.540029	0.101809	0.206958	1.65922	0.462841
BICDL1 ENSG00000135127	2.71402	2.03732	2.11848	0.827204	0.902557	1.29892	1.58199	1.43164	0.882156	11.5832
BICDL2 ENSG00000162069	0.188329	0.183898	0.574436	0.747534	0.812584	2.06097	0.962733	0.534713	0.971819	4.04545
BID ENSG00000015475	1.60988	0.563879	1.77196	0.611103	0.157157	0.34303	0.294111	0.118716	0.549531	1.4321
BIK ENSG00000100290	0.748017	0.28052	1.47692	0.281179	1.26774	0.145376	1.03949	1.81464	0.517331	0.49675
BIN1 ENSG00000136717	1.05008	0.324278	0.653594	3.24579	1.05178	0.302388	0.104473	0.412235	0.9359	0.168985
BIN2 ENSG00000110934	0.0530856	14.4131	6.17214	1.24406	0.585083	5.78085	0.100991	0.289071	4.53504	0.448247
BIN3 ENSG00000147439	0.158299	0.52103	0.180533	2.38902	3.4911	1.17131	1.72011	0.209813	0.72611	0.39051
BIRC2 ENSG00000110330	1.50909	0.535194	0.257548	0.125898	0.412113	1.79644	1.07248	2.62985	0.799729	0.327327
BIRC3 ENSG00000023445	0.388159	5.08381	0.526616	1.34506	0.0934661	0.665621	3.91331	1.37084	5.19605	0.280422
BIRC5 ENSG00000089685	3.48218	1.889	1.07799	3.44628	0.653699	0.511709	1.073	19.9267	0.950139	0.432731
BIRC6 ENSG00000115760	5.11036	0.412119	4.38912	0.471266	0.751594	1.4533	0.511717	1.85523	0.178477	1.06681
BIRC7 ENSG00000101197	1.48483	0.122526	0.468265	0.418606	2.22874	0.496228	0.85963	0.310284	2.91741	0.108249
BIVM ENSG00000134897	3.62578	3.53562	0.102368	1.66124	2.15112	0.301273	1.98517	0.677789	1.09258	0.769185
BLCAP ENSG00000166619	1.31602	0.543181	0.80695	0.0812032	0.897888	0.464907	3.73998	2.29068	1.44811	0.123085
BLK ENSG00000136573	0.508972	4.46052	1.42092	3.32077	1.95652	0.589387	0.586712	5.65866	0.793514	0.891546
BLM ENSG00000197299	0.533132	9.10873	2.00424	0.592022	0.69622	1.23088	0.667914	0.197648	0.280732	29.7319
BLMH ENSG00000108578	0.510553	1.97699	1.48901	1.14577	0.244631	2.15451	4.44835	0.172215	0.0619827	0.633985
BLNK ENSG00000095585	5.91921	3.82042	0.395595	10.3086	0.992442	0.617244	0.0951219	0.267462	2.14664	8.08014
BLOC1S1 ENSG00000135441	0.3038	0.767311	1.31758	0.94339	0.694952	0.176044	1.40868	0.991399	0.979801	0.119171
BLOC1S2 ENSG00000196072	10.4065	0.794047	0.566896	0.605836	3.80454	0.104892	3.34635	0.106157	23.7352	4.4638
BLOC1S3 ENSG00000189114	0.368769	4.24302	0.428401	0.658493	20.8012	0.954506	5.98847	0.317416	0.653186	0.331835
BLOC1S4 ENSG00000186222	0.335476	0.23496	1.57676	0.939987	0.752536	1.4339	2.66228	0.526664	1.31983	1.71623
BLOC1S5 ENSG00000188428	1.06152	1.99476	0.153771	2.76679	1.21937	0.58675	31.1447	0.199799	0.104086	0.252482
BLOC1S6 ENSG00000104164	3.63332	0.225026	0.647319	2.07296	0.459349	1.61677	1.44183	0.341852	0.184293	1.87626
BLVRA ENSG00000106605	1.04629	13.6476	3.98565	1.30242	0.679996	10.4294	0.375876	0.33046	2.35431	0.343289
BLVRB ENSG00000090013	0.858607	0.516865	0.94298	0.300763	0.861855	0.408458	0.325042	1.69571	1.23369	2.52721
BLZF1 ENSG00000117475	0.342358	2.35018	0.389554	1.1467	0.916793	0.553454	2.20805	0.427526	0.538474	1.26286
BMF ENSG00000104081	0.227103	0.66779	2.74968	0.628703	0.576393	1.81914	0.420857	0.217664	0.455065	1.23445
BMI1 ENSG00000168283	1.42732	2.23157	0.455548	2.77788	0.667128	2.34937	0.922516	2.18237	0.780836	4.49781
BMP1 ENSG00000168487	1.12029	0.789542	0.714379	0.453134	0.421289	1.45512	0.102212	1.98299	1.7765	2.97068
BMP10 ENSG00000163217	3.53872	6.56389	11.1792	0.586623	4.34582	0.65182	4.86992	2.87839	0.827413	4.59697
BMP2 ENSG00000125845	0.393452	3.14717	1.4934	1.0879	31.0267	0.215899	1.19937	1.83991	1.44632	2.29463
BMP2K ENSG00000138756	0.641852	0.441251	3.15256	0.715449	1.95836	0.743857	0.606467	3.30483	0.121526	0.459055
BMP3 ENSG00000152785	57.5163	2.62085	0.480347	0.115505	18.5065	2.34804	9.68078	1.56283	1.62372	0.550008
BMP4 ENSG00000125378	1.24476	0.446793	2.12164	0.0550428	0.588631	0.256124	8.68229	2.06458	1.28117	0.611897
BMP5 ENSG00000112175	1.00856	1.46881	1.28881	0.670178	1.52404	1.2055	0.845667	0.265847	8.2804	4.27769
BMP6 ENSG00000153162	0.257601	1.00964	1.24071	0.880387	1.49195	2.0858	0.392978	1.66098	0.307119	2.60394
BMP7 ENSG00000101144	3.37179	1.65947	2.3066	1.8999	0.923564	4.39156	0.998009	0.604373	0.128152	1.17109
BMP8B ENSG00000116985	8.86344	0.592008	1.30522	1.83122	0.316165	0.487532	0.390596	2.09181	2.27976	4.90997
BMPER ENSG00000164619	4.13958	4.3661	1.26849	0.153566	0.0820293	0.986217	2.46216	7.36346	1.17504	32.6952
BMPR1A ENSG00000107779	2.42177	0.518673	0.3287	1.26525	0.790618	3.2186	5.1037	1.10771	0.658908	0.442062
BMPR1B ENSG00000138696	1.43484	0.979105	0.499667	0.404362	0.859149	1.10633	4.39913	0.491085	0.234964	3.15649
BMPR2 ENSG00000204217	0.743915	2.43998	0.897825	2.74676	0.60461	0.38196	2.26261	0.913902	2.00788	0.97005
BMS1 ENSG00000165733	1.62988	0.92896	26.7655	1.78658	1.45402	0.834769	0.148861	1.39727	2.24771	0.708811
BMT2 ENSG00000164603	2.37701	0.774627	2.99145	0.997502	0.35702	1.61986	0.454352	0.157935	0.962529	4.57332
BMX ENSG00000102010	8.02609	1.76767	0.593542	5.2453	72.7491	8.84183	0.473818	1.26883	1.68892	1.13656
BNC1 ENSG00000169594	5.2972	0.259515	4.20667	0.760874	0.775546	2.64957	5.82172	1.25208	0.136596	1.85109
BNC2 ENSG00000173068	0.464321	0.151155	0.44422	2.15505	1.90074	0.989126	3.22281	0.831977	1.43105	7.60902
BNIP1 ENSG00000113734	2.00228	1.32876	1.45682	2.1661	4.00248	0.140596	0.166337	1.35563	0.440053	2.47755
BNIP2 ENSG00000140299	1.64902	0.960625	1.48137	4.8942	0.281591	3.54358	0.172096	1.6507	0.0887449	0.122464
BNIP3 ENSG00000176171	0.458298	8.79262	0.527348	3.01496	0.992064	2.23907	0.146241	1.01166	0.913899	1.27765
BNIP3L ENSG00000104765	4.16261	1.67599	0.830664	0.388842	0.591602	2.26327	1.03689	0.575284	0.114322	0.631755
BNIPL ENSG00000163141	0.267687	0.231227	0.85495	0.553691	0.38563	0.0937957	0.182096	1.53451	0.141685	0.972041
BOC ENSG00000144857	0.45696	0.917224	3.10535	3.68657	1.05092	0.140729	0.74489	0.412798	0.689957	1.00509
BOD1 ENSG00000145919	0.630521	0.403811	1.16075	0.0463748	0.226846	4.79085	1.29881	0.736943	0.316782	0.903798
BOD1L1 ENSG00000038219	0.558669	0.274324	1.02188	0.032884	4.76493	0.199516	0.118059	0.206999	1.28918	0.140198
BOD1L2 ENSG00000228075	0.613757	3.16138	0.370572	1.30465	0.769116	0.0833647	33.61	0.416892	0.234817	9.7605
BOK ENSG00000176720	0.159154	0.454127	2.3091	0.567361	0.949924	0.650993	0.229004	0.259807	0.144672	0.986144
BOLA1 ENSG00000178096	2.01849	1.03881	0.178847	0.476298	2.575	0.842454	4.41721	1.71644	0.793425	2.82549
BOLA2B ENSG00000169627	2.11388	0.278346	0.151645	1.43058	0.386482	0.896065	1.43422	0.879227	2.18539	0.481636
BOLA3 ENSG00000163170	0.390265	0.277427	1.149	1.14228	0.566851	0.620538	3.21781	2.49798	2.98361	0.273248
BOLL ENSG00000152430	0.94184	0.225234	4.26761	1.09974	3.41913	1.99632	0.249439	10.0171	3.37025	1.15803
BOP1 ENSG00000261236	2.75736	4.92712	0.133495	0.873393	0.927629	7.52403	0.590547	0.3679	0.133989	0.148291
BORA ENSG00000136122	1.7431	3.03013	0.454423	0.29484	0.706892	0.125807	0.578935	1.38746	1.20681	2.8877
BORCS5 ENSG00000165714	0.235594	0.266715	0.845616	0.847268	0.350759	0.0922718	1.59208	36.5697	0.7235	0.301643
BORCS6 ENSG00000196544	0.564874	1.38413	0.200561	0.182921	0.293803	1.256	0.950535	1.31226	1.63031	1.24225
BORCS7 ENSG00000166275	0.281916	0.519763	0.629477	0.833302	0.361807	5.04667	0.3872	2.09327	0.563711	1.59063
BORCS8 ENSG00000254901	0.334799	1.29726	0.465773	2.94462	2.73706	1.29365	1.35198	2.24851	2.40699	0.422391
BORCS8-MEF2B ENSG00000064489	4.33003	17.1933	2.27007	1.29886	18.5575	3.32574	0.493655	2.34182	11.5705	2.82874
BPGM ENSG00000172331	2.8611	0.349693	1.67026	0.363059	1.66217	13.0789	4.22395	0.593242	0.799594	0.40796
BPHL ENSG00000137274	0.911676	1.01335	0.553456	2.28356	10.328	0.58544	0.922431	1.10124	0.351618	0.40325
BPI ENSG00000101425	0.166376	1.14058	0.227865	0.933552	1.64814	9.70784	3.12611	3.6133	0.998332	3.33469
BPIFA1 ENSG00000198183	1.35203	1.25384	0.858555	0.0112256	0.611739	0.0637456	3.6811	0.288507	0.0606637	9.95986
BPIFB1 ENSG00000125999	0.944423	1.29993	0.705287	0.450117	0.795983	1.92328	1.15421	1.48211	0.833102	0.769888
BPIFB2 ENSG00000078898	3.14068	3.07593	0.256397	0.995639	4.04782	0.629899	0.0799276	5.67031	0.307282	0.0327706
BPIFB4 ENSG00000186191	1.17011	0.75277	0.735471	0.276997	0.260495	0.198252	12.7254	0.360562	3.98173	1.07479
BPIFC ENSG00000184459	0.380223	5.34246	1.08341	119.762	0.495163	13.7358	28.022	1.813	4.62457	0.287649
BPNT1 ENSG00000162813	1.30933	0.263393	3.89782	0.0967944	1.35763	1.02196	4.43239	3.79203	0.49313	0.083991
BPTF ENSG00000171634	0.337637	0.378828	0.292701	0.503023	1.39927	2.33255	0.38686	2.68492	0.83581	0.416423
BRAF ENSG00000157764	0.184789	1.71495	0.39774	0.662857	0.296473	0.933643	4.29253	0.950255	1.56401	3.54148
BRAP ENSG00000089234	7.66048	0.609837	0.492355	0.316168	0.216402	0.314204	0.631587	2.10077	19.603	4.40507
BRAT1 ENSG00000106009	0.161596	0.0745907	0.944145	0.752279	0.319559	1.38465	0.0800377	0.055178	1.14343	1.20834
BRCA1 ENSG00000012048	1.90625	6.99571	0.104111	0.945955	0.45378	3.17141	13.9382	0.265753	1.80729	1.48783
BRCA2 ENSG00000139618	3.34072	0.978745	0.477828	1.10478	0.19307	1.02397	0.249058	2.05113	37.5643	2.7111
BRCC3 ENSG00000185515	12.3553	0.561289	0.110264	2.09348	1.71936	0.291981	6.77578	0.0635123	0.950266	0.463941
BRD1 ENSG00000100425	3.40514	1.02522	0.900914	2.90435	0.620135	0.967014	0.412377	0.712352	0.560629	0.353461
BRD2 ENSG00000204256	0.807126	0.275569	1.15854	0.724423	2.06212	0.502205	0.532694	0.583578	2.40249	1.40269
BRD3 ENSG00000169925	3.97465	4.96045	0.141685	0.37361	2.18753	1.06652	0.117965	0.0289836	0.61683	0.660881
BRD4 ENSG00000141867	0.241397	2.85287	2.70169	3.04579	0.245842	3.35803	0.5859	0.439192	2.20082	1.32056
BRD7 ENSG00000166164	2.67825	1.4157	0.637268	0.359664	2.43263	2.86744	0.791359	0.468883	0.0876243	0.0823827
BRD8 ENSG00000112983	0.678173	2.59562	0.478634	0.467391	1.24931	0.569695	0.378898	2.66525	1.47498	0.956842
BRD9 ENSG00000028310	0.450878	2.22999	1.263	0.408817	1.31105	0.472724	3.4775	1.53794	0.533489	0.594295
BRE ENSG00000158019	0.825096	0.758924	2.50401	1.518	0.227342	1.31193	2.32884	1.18321	1.13266	0.318948
BRF1 ENSG00000185024	0.643493	0.957667	1.9424	0.253759	0.664995	0.441566	0.279379	0.229561	0.160232	2.75745
BRF2 ENSG00000104221	1.41996	1.03807	0.674404	0.106339	0.351176	1.27456	2.12961	0.260696	2.54665	0.95291
BRI3 ENSG00000164713	1.44221	2.10805	0.563097	0.47655	0.489771	4.80293	0.619232	0.153184	0.257147	3.1872
BRI3BP ENSG00000184992	1.50756	1.51503	1.12396	2.99438	0.823999	6.38852	2.80959	2.34324	0.562735	0.409015
BRICD5 ENSG00000182685	0.486131	0.47016	0.356101	0.154473	1.16458	1.11672	1.8656	24.9537	2.71634	3.92946
BRINP1 ENSG00000078725	0.23776	0.303324	1.53177	1.18257	1.30596	26.637	0.520264	4.95208	0.918258	1.2693
BRINP3 ENSG00000162670	1.36169	3.32215	1.67297	0.4847	0.478727	0.536604	4.04635	0.408571	3.4362	1.15428
BRIP1 ENSG00000136492	4.86241	1.50643	1.52388	4.01397	4.8034	3.7381	6.16859	3.18794	0.0271359	2.67046
BRIX1 ENSG00000113460	1.68957	0.230208	0.938526	0.485434	2.62693	3.67756	0.524891	0.131703	0.160118	0.683668
BRK1 ENSG00000254999	0.224084	3.12565	0.896506	1.089	1.08021	0.429154	2.39331	0.804803	1.5593	0.488241
BRMS1 ENSG00000174744	0.611913	1.04372	1.9841	1.31913	1.59683	1.20426	0.535398	3.0573	0.281776	0.169485
BRMS1L ENSG00000100916	3.2654	0.82853	0.123486	0.657041	0.212944	1.58181	0.219266	0.094927	1.4582	4.76949
BROX ENSG00000162819	0.504836	0.167343	12.1386	3.03322	0.27756	1.36546	2.30164	0.117465	0.501264	1.00336
BRPF1 ENSG00000156983	0.688987	0.338731	0.715062	0.431578	0.294514	0.915817	0.386949	0.470608	1.90437	3.64099
BRPF3 ENSG00000096070	1.68749	0.262824	0.311091	0.567078	2.47441	0.262774	0.734615	1.3624	0.842337	4.47913
BRSK1 ENSG00000160469	0.606732	1.41896	1.78405	0.894533	1.99226	0.139638	0.133132	1.87133	1.15717	0.259956
BRSK2 ENSG00000174672	0.331419	0.589984	0.534303	0.33549	2.51097	0.261128	0.405165	1.2705	3.95586	1.32418
BRWD1 ENSG00000185658	3.17168	4.36815	2.63011	0.607944	1.75053	2.36267	0.543507	0.303894	0.135055	0.218028
BRWD3 ENSG00000165288	0.894074	0.480668	13.6867	1.52538	0.472959	17.6145	1.31548	1.81403	6.16534	0.537369
BSCL2 ENSG00000168000	0.136623	3.41608	2.59775	2.74161	0.531682	3.43398	0.260317	3.50463	1.82639	0.829595
BSDC1 ENSG00000160058	3.60401	1.10803	0.0659736	0.0764393	0.729693	0.764748	1.03412	0.884955	0.204848	0.0393944
BSG ENSG00000172270	0.689601	0.125184	0.34835	2.50272	0.322996	1.01199	0.571675	1.09615	1.35212	1.70031
BSN ENSG00000164061	0.241535	7.27519	9.85795	0.944277	1.56407	1.36146	8.34355	0.316676	55.0906	2.25814
BSND ENSG00000162399	2.09745	0.835919	1.80538	27.4309	0.236115	2.31867	0.149747	22.1622	5.09454	2.86409
BSPH1 ENSG00000188334	10.6178	1.09411	10.8492	0.837097	0.297191	0.706007	0.408761	4.39508	1.08782	0.585702
BSPRY ENSG00000119411	1.47068	0.182652	0.157912	4.22746	1.35522	0.285354	0.983365	2.24189	0.407833	3.67928
BST1 ENSG00000109743	2.987	0.64717	2.22536	0.624098	0.613428	0.19604	0.990033	0.627261	0.645786	0.812605
BST2 ENSG00000130303	0.36478	1.20492	0.625794	1.02556	2.04771	0.0983528	0.53254	0.389155	1.52492	3.49284
BTAF1 ENSG00000095564	0.326997	1.30189	0.964503	2.34423	2.02837	0.818998	0.591294	0.330246	4.39845	1.72896
BTBD1 ENSG00000064726	1.01957	0.688613	2.57295	0.068045	0.992336	0.0579527	0.476936	2.84293	1.48978	1.19375
BTBD10 ENSG00000148925	0.413803	2.31707	0.647926	0.589675	0.37145	0.428571	0.401279	0.992644	0.962863	0.519109
BTBD11 ENSG00000151136	1.131	0.226611	4.81851	0.702464	0.410383	0.135828	0.336154	0.0842889	0.535569	1.69823
BTBD16 ENSG00000138152	4.52384	0.998315	0.647162	1.42857	0.321584	1.626	5.71317	0.679425	28.1305	0.501643
BTBD19 ENSG00000222009	0.343128	1.27637	0.493278	2.11409	0.181772	0.210267	2.46613	5.1564	0.641483	0.650104
BTBD2 ENSG00000133243	1.40351	3.87622	0.188959	0.349859	0.368502	1.21461	1.13133	0.51012	0.187651	0.380587
BTBD3 ENSG00000132640	5.33876	0.19213	0.758911	0.618861	0.329181	2.76862	1.0888	0.0933993	0.488051	0.233823
BTBD6 ENSG00000184887	1.34127	0.779798	0.882404	0.17703	0.169975	0.546612	3.98706	2.08508	1.26686	0.285824
BTBD7 ENSG00000011114	1.41605	0.0297848	0.438814	0.0381876	1.38763	0.932516	0.288311	0.275274	7.50142	0.479212
BTBD8 ENSG00000189195	0.93357	0.075074	6.24051	1.3034	4.84045	34.4592	1.18692	0.832567	3.11905	1.66018
BTBD9 ENSG00000183826	0.849907	1.22413	2.47952	0.213354	0.0800003	0.536419	2.66094	1.25519	0.256817	1.65114
BTC ENSG00000174808	0.727035	0.793116	1.82315	0.197319	1.55898	3.86701	1.39957	0.568363	538.517	1.14407
BTD ENSG00000169814	1.02682	0.686121	0.734045	0.33169	0.279448	1.88185	5.28797	1.59598	2.49826	0.87542
BTF3 ENSG00000145741	0.328293	0.503401	0.692927	0.366947	1.16465	0.521191	0.75428	1.68155	0.765118	1.91002
BTF3L4 ENSG00000134717	2.06498	1.32469	0.402913	5.06088	0.588378	0.359569	0.0634625	0.852173	1.45631	1.30201
BTG1 ENSG00000133639	0.222476	0.897441	4.26815	2.60801	0.26365	0.262615	0.0710729	0.424173	1.59546	0.301648
BTG2 ENSG00000159388	0.353105	2.14806	0.424551	2.66879	0.594352	1.49947	0.0838409	1.84175	0.400401	1.29581
BTG3 ENSG00000154640	0.331559	2.18701	0.616709	0.204646	0.855191	0.222475	10.71	0.455226	1.14746	0.821059
BTK ENSG00000010671	15.0998	1.44145	3.93695	0.923335	0.68926	0.343617	39.368	0.178067	4.64146	0.0527772
BTN2A1 ENSG00000112763	3.01534	2.84446	1.27688	1.117	5.37193	9.45106	6.96316	23.6398	0.992105	1.344
BTN2A2 ENSG00000124508	0.900379	1.32842	1.33938	0.145771	1.04068	0.306891	4.93947	0.569345	0.970021	0.96122
BTN3A1 ENSG00000026950	0.42499	0.636545	0.990049	0.8036	0.11602	3.73145	0.59442	0.433341	0.703799	1.23325
BTN3A2 ENSG00000186470	1.67384	0.632267	8.11094	0.278905	0.488995	7.00688	0.765028	0.224582	0.449409	1.89083
BTN3A3 ENSG00000111801	0.362546	2.99343	0.880567	0.546365	1.19891	0.373586	6.42507	0.252143	0.913255	8.78316
BTNL3 ENSG00000168903	4.07843	4.43116	6.44206	1153.86	1.18302	30.1602	13.7707	0.532835	0.232924	0.984272
BTNL9 ENSG00000165810	0.677581	5.62005	2.61174	0.102256	1.62829	0.42255	0.801862	0.296551	0.214912	1.62139
BTRC ENSG00000166167	3.98129	0.456597	1.10234	0.568753	2.75642	0.465801	1.04348	0.623116	0.439867	1.46163
BUB1 ENSG00000169679	0.129589	0.245316	0.171059	0.224438	0.277057	0.371098	1.31696	5.31279	1.11511	5.77469
BUB1B ENSG00000156970	0.31961	3.47696	1.45162	0.426749	1.60334	0.214186	2.92051	0.0545192	11.1736	1.57619
BUB3 ENSG00000154473	1.00857	0.23241	2.51561	11.1277	0.617976	4.77655	0.637591	1.96345	0.506776	1.19045
BUD13 ENSG00000137656	0.339727	0.698876	3.39427	0.569622	1.08274	0.454136	0.594759	1.83867	0.702569	0.700036
BUD31 ENSG00000106245	0.0320397	0.458417	1.22195	1.36308	1.00253	0.319086	1.30539	0.640692	0.79275	2.13455
BVES ENSG00000112276	2.13574	1.18287	0.23527	0.33811	1.34279	0.104555	1.17533	4.20637	0.64171	0.25845
BYSL ENSG00000112578	0.60169	0.518819	0.221357	1.46088	1.72106	0.566939	0.321614	0.621917	0.0823075	2.0659
BZW1 ENSG00000082153	2.32991	1.88404	9.68375	0.178843	0.568597	1.08836	0.365428	0.822556	0.94017	0.107955
BZW2 ENSG00000136261	0.375408	0.652011	1.12712	1.73864	0.485217	1.87118	3.94669	0.101672	1.95882	1.05407
C10orf10 ENSG00000165507	0.846998	0.0988061	2.70531	6.19412	0.197071	0.0619403	0.667956	1.35035	1.00928	0.141946
C10orf105 ENSG00000214688	3.47018	10.8346	0.248331	3.03105	0.131038	1.90467	2.80329	1.33592	11.3886	0.328638
C10orf107 ENSG00000183346	0.40811	0.720398	17.0392	22.4808	0.387359	2.13491	0.513017	2.82012	5.01026	4.26047
C10orf11 ENSG00000148655	0.39262	0.455429	0.367563	0.41941	0.886017	0.742939	0.607088	4.50657	8.09279	1.86097
C10orf128 ENSG00000204161	0.635022	3.02299	4.04355	0.181251	1.50282	65.8576	0.675521	0.134222	0.152675	1.18141
C10orf2 ENSG00000107815	3.46928	0.478459	3.5486	0.733502	37.0574	0.48409	0.80566	0.910823	0.788143	1.79804
C10orf35 ENSG00000171224	0.662164	0.467527	1.36223	2.58646	0.205951	1.56776	0.39811	0.235121	1.91423	0.410224
C10orf54 ENSG00000107738	0.350777	0.917467	0.290942	0.133362	1.87113	0.375593	0.567552	0.189276	1.59035	1.1927
C10orf55 ENSG00000222047	0.267689	2.48514	0.753749	1.11139	3.06788	222.065	0.231566	0.841121	2.03049	0.451819
C10orf67 ENSG00000179133	1.58708	0.479774	14.3129	8.98713	0.518423	0.25935	0.644119	1.33238	22.3936	6.51258
C10orf71 ENSG00000177354	1.23026	9.24629	1.16457	0.352278	0.513834	1.02307	1.18458	0.359221	2.2501	0.184303
C10orf76 ENSG00000120029	0.329203	1.46794	1.85002	0.15972	1.17436	0.557335	0.522665	0.0186677	0.0996633	0.0843463
C10orf82 ENSG00000165863	1.80785	0.918206	1.38245	0.971746	3.85846	0.575883	1.5387	5.60655	16.3402	0.469569
C10orf88 ENSG00000119965	0.853677	1.16629	2.78301	8.90572	0.290873	1.23817	6.73682	0.615067	25.9312	0.474086
C10orf95 ENSG00000120055	0.635053	1.02524	1.453	2.56549	61.804	0.0598556	0.37336	1.15672	89.7177	0.869988
C10orf99 ENSG00000188373	2.69645	0.281833	0.0348907	0.426251	1.84502	1.03619	0.180086	0.0967661	0.733173	2.33533
C11orf1 ENSG00000137720	0.999284	0.612415	2.74987	0.696247	3.52054	2.28325	2.4274	2.99432	0.271149	0.459516
C11orf16 ENSG00000176029	1.74256	1.46278	0.481422	0.751651	0.64103	0.554095	2.41953	2.46033	0.0365632	2.80443
C11orf21 ENSG00000110665	1.39729	2.14476	0.438771	1.18994	0.567995	3.62802	1.22167	0.628026	1.04743	7.23073
C11orf24 ENSG00000171067	0.252216	0.442368	0.584864	3.66716	1.20478	0.843324	1.44008	0.301384	0.684438	0.909423
C11orf31 ENSG00000211450	1.45446	0.268365	0.314086	1.02534	0.50768	1.80196	2.96486	1.47854	0.8157	3.23313
C11orf42 ENSG00000180878	9.09525	7.6103	14.4212	8.65812	0.148189	4.57895	4.34721	0.509459	0.23702	1.16506
C11orf45 ENSG00000174370	1.24894	12.5077	12.0114	1.3203	48.4424	0.0412943	94.4908	0.12566	1.62893	3.96431
C11orf49 ENSG00000149179	3.83522	1.99155	0.106508	0.272781	0.276602	0.974118	0.6097	3.17744	1.62483	0.774139
C11orf52 ENSG00000149300	0.192085	1.95134	1.84605	0.328505	0.212069	1.21016	3.63615	0.954046	0.906029	3.21763
C11orf53 ENSG00000150750	4.37829	0.253209	0.561828	1.88204	0.297699	0.242685	21.7396	0.918894	3.49926	4.15004
C11orf54 ENSG00000182919	2.80455	1.83574	0.529338	1.36024	0.470561	0.357197	0.492433	0.713234	2.08652	0.464267
C11orf57 ENSG00000150776	0.553155	0.36971	0.891524	0.6482	0.805036	4.10197	0.0674724	2.21	0.158831	0.0883373
C11orf58 ENSG00000110696	0.858067	0.328965	0.00816539	2.60218	2.55592	0.388545	0.525324	4.92663	1.25956	0.387517
C11orf63 ENSG00000109944	0.162119	5.17428	1.05914	0.496577	0.588055	4.24784	0.14691	1.0709	0.130515	0.863128
C11orf65 ENSG00000166323	0.178454	5.88702	0.123783	0.585925	1.04065	0.704362	2.3591	1.28589	5.25764	2.31801
C11orf68 ENSG00000175573	10.5687	2.90477	0.542331	1.3051	0.352476	0.304103	0.596041	0.299258	0.620196	2.71924
C11orf70 ENSG00000137691	0.73081	2.15005	3.28914	0.29769	6.18807	4.43257	0.801912	1.59386	16.6558	0.0198664
C11orf71 ENSG00000180425	5.0502	0.828067	0.241375	0.494199	0.438225	1.88149	1.84104	1.07787	5.53456	0.058044
C11orf74 ENSG00000166352	1.25069	3.5776	2.20999	0.122006	0.73371	0.80076	8.18009	6.57715	0.243316	1.58231
C11orf80 ENSG00000173715	0.0308497	0.588147	0.258197	24.845	11.089	0.731072	1.78418	0.645569	4.9971	0.465449
C11orf84 ENSG00000168005	1.21122	0.987545	5.72418	1.16922	0.090826	1.26619	1.03554	1.96848	1.54031	0.659452
C11orf87 ENSG00000185742	7.06885	0.162727	1.40349	1.88064	0.833629	1.07065	2.13785	0.57393	2.49722	0.054748
C11orf88 ENSG00000183644	43.1605	0.907627	1.3364	12.9351	0.236934	9.76738	2.09848	0.518575	0.378686	0.833294
C11orf95 ENSG00000188070	2.40052	0.29256	1.18786	1.1016	2.01774	2.94649	2.47346	0.260843	1.33501	0.828881
C11orf96 ENSG00000187479	0.175581	0.167376	0.349589	0.25072	1.38403	3.54046	0.280611	1.22336	5.61558	4.29225
C11orf98 ENSG00000278615	9.09768	0.813496	4.481	1.15135	1.39818	2.23198	0.102401	2.71246	1.01817	0.336545
C12orf10 ENSG00000139637	0.161017	1.78638	1.53679	0.0433854	1.09995	3.90875	0.405833	2.3012	0.837132	0.494066
C12orf29 ENSG00000133641	1.22859	0.133877	0.905945	0.713868	0.379962	1.63546	2.54426	4.6197	0.41716	5.83004
C12orf4 ENSG00000047621	1.71147	8.80702	3.78195	2.52091	0.97654	0.353723	1.68585	0.213949	0.703236	1.02737
C12orf40 ENSG00000180116	0.796019	2.04994	3.63186	0.284166	0.713325	1.03226	3.66013	4.22922	0.662615	16.3707
C12orf42 ENSG00000179088	0.792718	7.5096	4.05207	4.28886	20.0672	1.88244	1.4305	0.14367	3.95609	0.46245
C12orf43 ENSG00000157895	4.10514	1.23656	0.52853	0.376512	0.482234	0.425329	1.4296	10.8747	1.04004	0.167565
C12orf45 ENSG00000151131	2.5123	0.44585	0.384856	0.629266	7.22774	0.487016	1.02175	0.30659	0.858416	2.38332
C12orf49 ENSG00000111412	3.12171	2.56191	0.471553	0.552937	0.564609	2.60142	2.99706	1.11518	0.375026	0.702137
C12orf50 ENSG00000165805	0.505824	0.386987	2.71776	3.95388	21.5514	2.42265	2.49597	1.57833	1.61553	2.55342
C12orf54 ENSG00000177627	5.18683	0.217216	0.162835	0.481333	2.18816	0.330545	1.12041	0.266751	1.48886	0.583517
C12orf56 ENSG00000185306	0.282867	0.412114	0.527232	0.830579	0.2756	8.04652	0.152117	0.54229	1.35271	1.48096
C12orf57 ENSG00000111678	1.49298	1.17822	1.37229	0.428977	2.26538	0.0214307	1.72319	3.6784	1.12532	1.34465
C12orf60 ENSG00000182993	251.961	0.199689	0.296441	11.2069	12.9413	0.0258864	0.407311	1.54078	3.42085	0.318786
C12orf65 ENSG00000130921	1.36856	2.25037	0.841285	0.8213	1.64179	1.00779	0.303506	0.634718	0.696595	2.60988
C12orf66 ENSG00000174206	1.83727	1.03536	2.15749	0.95448	0.184771	0.185693	0.90682	0.76417	0.641136	0.0672564
C12orf73 ENSG00000204954	1.18897	10.7832	1.3598	0.806834	1261.48	1.84827	1.97783	2.10406	1.91337	1.47399
C12orf75 ENSG00000235162	0.91271	60.0298	0.284807	0.493611	0.24402	0.0566773	1.11491	3.05255	0.554468	0.302223
C12orf76 ENSG00000174456	2.29122	1.09302	3.59493	0.314052	0.065865	0.975631	1.21101	1.47334	1.38185	2.20429
C14orf1 ENSG00000133935	0.194146	0.291751	0.620043	0.880251	0.372665	0.634051	0.242158	0.809692	1.8376	2.9511
C14orf105 ENSG00000100557	0.996507	0.379017	0.32237	3.0856	1.04109	4.806	0.455827	1.09056	0.599755	0.0751586
C14orf119 ENSG00000179933	0.308999	1.12715	0.231686	1.34433	0.808566	1.04569	0.294131	29.0764	1.57283	0.481367
C14orf132 ENSG00000227051	3.6854	4.30919	0.174901	2.50042	0.53498	1.17261	0.0498746	0.292123	2.30177	2.58513
C14orf142 ENSG00000170270	1.29414	20.4462	1.92981	0.598338	0.0989126	0.925578	0.356595	1.71974	4.69186	10.1058
C14orf159 ENSG00000133943	0.719535	1.36357	0.210241	4.38748	0.381253	0.789635	0.69512	0.721356	2.19514	4.03555
C14orf166 ENSG00000087302	0.126715	1.95007	0.25748	0.444501	0.396314	0.384608	0.152301	0.848056	1.85882	1.60977
C14orf169 ENSG00000170468	0.198596	1.23448	11.9726	0.389864	1.07258	0.864497	0.201151	0.641119	0.882957	0.781345
C14orf178 ENSG00000197734	5.92289	1.08334	0.854376	6.58052	7.99194	7.49315	0.122291	0.14759	2.08504	1.19653
C14orf180 ENSG00000184601	0.966593	14.1817	1.06062	1.39137	1.26721	8.07416	0.230232	0.487594	0.25649	0.411231
C14orf2 ENSG00000156411	1.22096	1.04625	1.15435	0.546554	1.24845	0.538441	0.245583	1.42896	0.1363	0.659772
C14orf28 ENSG00000179476	2.89715	1.07259	1.11916	0.590694	5.46869	1.07494	0.854417	0.818614	0.118834	7.93484
C14orf37 ENSG00000139971	0.505842	0.726611	20.5418	0.710978	11.0142	2.4041	0.756297	0.248896	44.2971	13.6028
C14orf39 ENSG00000179008	1.05362	0.419781	0.434052	0.666195	1.33719	1.5114	3.51651	0.218737	2.65453	27.75
C14orf79 ENSG00000140104	1.33596	5.56135	0.870567	0.0990266	30.9982	2.92838	1.28125	2.11102	61.3083	1.23504
C14orf80 ENSG00000185347	2.85555	1.07872	4.76647	1.46995	0.976725	1.61358	0.419146	3.11678	0.910546	0.20878
C14orf93 ENSG00000100802	0.295127	0.108675	0.43232	2.48769	1.43259	0.118224	2.55657	2.01311	0.696714	4.07171
C15orf39 ENSG00000167173	0.136604	0.689218	0.556978	0.724056	1.98342	0.719302	2.20137	0.692352	3.88215	1.19938
C15orf40 ENSG00000169609	0.608309	1.09164	1.45867	1.3348	0.655847	0.300939	0.897555	0.20043	114.639	1.31721
C15orf41 ENSG00000186073	0.727546	0.838033	8.52067	0.107357	1.59962	0.301169	0.481002	0.0500927	0.316529	0.829806
C15orf48 ENSG00000166920	0.489787	0.0982685	1.15416	3.23449	1.21212	0.480413	1.24575	0.200216	0.535848	0.697046
C15orf52 ENSG00000188549	0.303115	0.280605	1.52642	0.655465	0.265363	0.706167	0.0937248	5.61855	0.947363	1.7136
C15orf57 ENSG00000128891	0.302051	0.0786718	1.40502	1.50014	1.30186	2.98637	0.258525	1.10629	14.4895	0.701076
C15orf59 ENSG00000205363	0.0614895	0.5733	1.35872	0.247204	0.430019	4.41221	3.81769	0.0928347	0.341166	0.62944
C15orf61 ENSG00000189227	0.292578	2.32052	1.14007	2.02245	0.268797	0.486827	1.34121	0.404722	1.50065	0.219414
C15orf62 ENSG00000188277	2.15612	0.58443	14.5709	0.90927	0.892057	0.582853	0.340673	2.53719	0.687365	0.781919
C15orf65 ENSG00000261652	3.683	0.0792935	1.74116	2.33872	2.20621	2.17395	130.695	2.87454	5.72058	13.436
C16orf13 ENSG00000130731	0.326378	0.757439	0.652888	0.594623	3.16753	0.433999	0.935436	4.31855	0.860161	0.332713
C16orf45 ENSG00000166780	2.45329	0.275545	1.83127	2.16084	2.02814	0.775383	2.82774	0.679145	0.149535	0.67335
C16orf46 ENSG00000166455	10.6584	1.41026	0.256	2.62092	0.710757	4.86887	0.236378	2.44282	2.78593	2.5882
C16orf52 ENSG00000185716	0.650593	0.192687	4.09771	0.308716	0.687438	0.75665	1.24985	0.649933	1.50522	0.73534
C16orf54 ENSG00000185905	0.384675	3.39863	0.32892	75.4641	3.78732	0.263676	0.141822	0.850628	1.36844	0.0823246
C16orf58 ENSG00000140688	1.36938	1.21352	1.18678	0.486073	1.62744	0.575907	0.679068	5.2109	1.56032	1.74726
C16orf59 ENSG00000162062	2.59363	3.63845	0.896135	0.216011	2.3553	0.839298	0.535771	0.196426	16.5839	0.296151
C16orf62 ENSG00000103544	2.57557	0.7043	2.3393	1.28536	0.995636	0.44213	0.884568	1.85934	0.714811	1.60256
C16orf70 ENSG00000125149	1.27546	0.569514	0.541479	0.582319	1.049	0.761174	1.49067	0.689794	2.95706	4.97862
C16orf71 ENSG00000166246	0.835224	7.90234	0.352269	6.08189	0.255455	1.42281	0.587396	0.379822	1.92615	3.06585
C16orf72 ENSG00000182831	0.592388	1.06054	0.155105	0.0965336	2.7213	1.14888	0.413496	2.81348	3.115	0.247969
C16orf74 ENSG00000154102	3.91429	1.43491	0.391333	2.10518	1.81023	0.418112	0.955452	0.442141	1.08699	0.688227
C16orf86 ENSG00000159761	0.719593	0.427726	1.65938	1.30076	0.0463872	7.75605	1.23223	1.68359	2.9522	1.99466
C16orf87 ENSG00000155330	1.90175	5.29785	12.8775	4.51394	0.148635	0.226847	0.501532	0.209926	0.748905	1.15989
C16orf89 ENSG00000153446	2.15845	0.441751	1.18978	0.394842	1.29867	0.228542	1.1105	1.36792	0.557277	0.711424
C16orf91 ENSG00000174109	2.58946	0.725606	1.47116	1.47633	0.6496	0.974606	0.242108	0.595283	9.33884	5.20684
C16orf95 ENSG00000260456	6.44971	1.15347	48.6673	6.32429	2.29608	0.822446	98.4192	6.9329	4.22959	0.358995
C16orf96 ENSG00000205832	1.14203	5.20416	2.09084	0.185677	2.65848	28.4763	1.57563	2.35638	4.09225	1.95855
C17orf107 ENSG00000205710	0.356234	0.0255943	1.89397	0.528398	0.4388	1.69031	0.738247	0.277103	0.155768	7.1943
C17orf49 ENSG00000258315	0.12992	3.03599	0.790878	1.43952	0.137297	2.49955	0.288828	0.171688	1.46999	0.587038
C17orf50 ENSG00000270806	2.14048	2.33823	0.690096	0.21372	0.836288	30.6273	2.62397	2.49008	0.288774	0.605162
C17orf51 ENSG00000212719	0.608673	16.1516	1.28672	1.5516	0.809635	1.27569	1.13187	1.18437	1.26166	10.712
C17orf53 ENSG00000125319	1.46038	1.09917	1.37944	0.415088	0.855002	0.768538	0.242037	0.290902	0.659369	8.46694
C17orf58 ENSG00000186665	0.865085	2.49664	1.40341	9.08654	0.813716	0.35303	15.3118	1.044	8.517	2.17842
C17orf62 ENSG00000178927	0.128643	3.0545	0.646461	2.61457	1.02959	0.246947	0.872116	0.169662	3.96689	0.357379
C17orf67 ENSG00000214226	1.45159	0.395936	5.85446	0.669382	2.60265	6.21972	1.08743	0.206566	1.72798	0.97113
C17orf74 ENSG00000184560	0.358785	3.13964	2.36305	0.72604	5.60934	1.93134	2.64352	85.3307	0.108829	0.723015
C17orf75 ENSG00000108666	1.50532	0.126067	1.1022	1.77253	4.73382	0.599727	1.97982	0.677181	0.690618	1.18908
C17orf78 ENSG00000278505	1.94167	1.68597	2.83453	4.65815	1.75293	1.77747	0.100543	1.92217	0.620637	1.44292
C17orf80 ENSG00000141219	1.84341	3.08787	0.766708	0.77647	0.692884	0.229558	1.01062	1.34158	2.21971	1.54055
C17orf89 ENSG00000224877	2.67954	0.460492	1.5979	0.289721	0.215658	0.86982	0.388618	0.94696	0.52521	0.754545
C17orf96 ENSG00000273604	5.65266	0.575766	1.21796	0.477669	2.83212	0.455099	7.40899	1.25894	1.16552	0.262629
C17orf97 ENSG00000187624	2.04147	7.10704	0.833285	1.96756	1.15665	1.76265	2.95407	0.28064	0.778564	0.577766
C17orf99 ENSG00000187997	44.8845	5.60191	1.51057	3.41795	0.796498	3.36407	2.5616	7.57793	1.50937	0.0858279
C18orf21 ENSG00000141428	0.26663	1.09392	1.31694	3.76422	1.58498	0.772425	0.88458	1.59065	1.69768	0.375721
C18orf25 ENSG00000152242	0.426721	1.39558	0.798511	0.6632	14.8506	3.03575	1.79041	0.335275	2.14441	0.351251
C18orf32 ENSG00000177576	1.47602	0.203714	2.38942	2.04937	0.944256	1.21223	0.610265	0.0926661	0.187605	2.19829
C18orf54 ENSG00000166845	2.66666	2.57104	6.76281	0.381974	0.274223	22.5875	21.4573	0.214299	1.99641	2.14591
C18orf63 ENSG00000206043	0.0738997	2.98104	0.77758	12.3088	0.140443	1.90824	1.03332	1.93915	5.83575	0.22607
C18orf8 ENSG00000141452	0.154483	0.723983	0.60419	2.18255	0.550988	0.603141	0.0715429	0.16881	1.54011	0.768702
C19orf12 ENSG00000131943	2.05303	1.26892	0.934369	0.00775699	0.30892	0.25991	0.511362	0.187249	0.378522	0.489125
C19orf18 ENSG00000177025	2.50987	0.587491	13.1527	1.25219	1.32834	0.756419	1.23317	0.0173639	109.755	0.70542
C19orf24 ENSG00000228300	0.0514214	1.29753	1.07239	0.733439	0.644381	2.89337	0.503872	0.53688	0.508672	0.831338
C19orf25 ENSG00000119559	0.82736	1.08868	1.4621	1.01954	0.455342	0.433902	1.33444	0.437479	0.92184	1.10434
C19orf33 ENSG00000167644	2.1313	1.27944	0.392965	2.75877	0.629054	0.433007	1.05694	1.28058	0.238785	0.928415
C19orf35 ENSG00000188305	12.8427	1.56397	0.772679	0.319851	19.1894	1.57406	2.14356	0.395028	0.327198	5.48734
C19orf38 ENSG00000214212	0.594369	1.85418	0.62103	0.222312	1.083	1.08227	1.22562	0.330001	0.364237	46.9847
C19orf43 ENSG00000123144	1.43384	0.711836	0.749803	0.0287832	0.0407516	0.111232	3.93593	1.1719	3.00705	0.746636
C19orf44 ENSG00000105072	1.09657	10727.1	0.107451	0.301072	0.697414	2.84615	0.0995979	1.28012	0.68751	5.70403
C19orf45 ENSG00000198723	7.07803	0.431642	0.733818	2.64562	1.08433	5.59005	1.86655	4.21952	1.27338	0.357129
C19orf47 ENSG00000160392	0.56853	1.33411	1.03137	0.264499	0.617757	1.2193	2.80651	0.228873	1.60041	1.0195
C19orf48 ENSG00000167747	0.350972	4.38967	0.280035	0.287713	0.43162	5.4318	0.405899	1.79093	1.41239	0.108806
C19orf52 ENSG00000142444	1.43456	1.04045	0.0580453	1.91847	0.935746	1.67321	1.84192	1.60885	0.267084	0.834865
C19orf53 ENSG00000104979	2.40891	3.08266	0.70032	0.412682	0.345369	1.72947	0.679326	1.0463	1.04969	1.61181
C19orf54 ENSG00000188493	2.16101	1.40464	1.93738	1.52072	0.421735	3.03484	8.09966	2.3433	1.08726	1.99931
C19orf57 ENSG00000132016	2.41673	0.579926	0.331701	2.42177	0.378025	4.28997	0.350434	0.161576	1.23386	5.94933
C19orf60 ENSG00000006015	0.200892	0.935542	0.0693224	1.18125	0.365485	0.30865	0.412466	0.568655	0.471429	0.628837
C19orf66 ENSG00000130813	0.809943	0.602572	2.24298	0.439425	0.112511	0.0885396	0.326725	4.32774	5.96079	0.331604
C19orf68 ENSG00000185453	2.2602	3.37487	0.804599	1.60719	1.02761	0.948074	0.508983	0.81948	7.30073	4.23644
C19orf70 ENSG00000174917	0.359349	1.2841	3.23003	0.155781	0.464853	0.505867	0.733665	0.355859	0.435072	1.62824
C19orf71 ENSG00000183397	0.385704	0.12254	0.326179	0.883707	0.588788	3.24357	0.0325769	0.424838	20.6274	6.74634
C19orf73 ENSG00000221916	2.88401	1.11269	0.536954	12.6051	6.90875	1.01891	2.61385	1.73219	3.88172	2.98721
C19orf81 ENSG00000235034	0.40954	2.17814	1.30984	10.9264	0.235154	3.15909	2.68791	0.259413	0.197085	2.37238
C1D ENSG00000197223	4.18517	0.703368	1.63814	1.17975	2.09125	2.30396	24.4207	0.590029	0.753078	3.02102
C1GALT1 ENSG00000106392	0.572485	0.315625	27.8847	3.50761	2.51354	0.333752	0.802056	5.83348	0.372384	0.658005
C1GALT1C1 ENSG00000171155	1.08606	0.722385	0.339226	0.09598	4.01779	1.24157	3.21135	0.446259	1.41723	0.411808
C1QA ENSG00000173372	1.05812	0.497724	1.19454	1.05681	1.27631	1.12995	1.16983	1.10096	1.22985	0.0878334
C1QB ENSG00000173369	2.1992	0.275755	0.853566	1.09628	0.255779	0.523216	1.04668	2.40965	0.427652	1.71341
C1QBP ENSG00000108561	0.823131	0.337111	4.1899	2.36436	1.88006	0.338858	1.37752	1.77528	0.972763	1.35526
C1QC ENSG00000159189	0.741332	0.960951	0.568079	2.39264	0.105561	1.14139	0.449484	0.152996	0.0688019	2.5881
C1QL1 ENSG00000131094	0.10334	0.0427929	1.92775	0.628768	0.543959	1.20863	1.41785	0.170568	0.463616	1.08991
C1QL4 ENSG00000186897	0.506634	29.8136	2.13752	0.723173	5.47905	1.31319	6.45979	0.697361	0.460792	2.26338
C1QTNF1 ENSG00000173918	0.939057	3.61436	1.12202	0.0590537	1.18779	0.696446	1.6285	0.626062	1.87851	3.39613
C1QTNF2 ENSG00000145861	0.334239	2.92723	2.30849	0.596899	1.43146	1.25669	1.64226	0.0988847	0.592596	1.19254
C1QTNF3 ENSG00000082196	1.18069	4.11666	3.46383	0.69973	0.309288	1.93329	0.53361	0.0432046	0.173005	1.86859
C1QTNF4 ENSG00000172247	1.03459	1.49828	2.44797	1.18032	0.467173	0.750714	7.55089	2.45796	4.62701	0.679829
C1QTNF5 ENSG00000223953	14.2535	0.277431	7.38991	0.757196	30.6889	2.04767	8.46279	1.11802	4.66122	16.0102
C1QTNF6 ENSG00000133466	0.476319	0.540497	0.263854	1.8234	0.184588	0.766767	3.61542	0.102063	0.205182	0.399471
C1QTNF7 ENSG00000163145	0.200018	1.13413	0.484685	0.19104	1.6677	3.1555	4.94958	3.92916	0.416346	0.558001
C1R ENSG00000159403	0.136338	0.691405	0.458636	1.13645	0.313088	0.335857	0.938363	4.51208	0.232412	1.03291
C1RL ENSG00000139178	1.33418	0.120586	2.81354	1.18415	1.19431	0.61216	0.500082	1.2456	0.953897	0.604759
C1S ENSG00000182326	0.501811	0.0900374	2.71171	6.20532	0.461033	0.836336	1.14465	2.22973	1.52731	1.89869
C1orf105 ENSG00000180999	1.60537	5.49637	0.363443	3.70512	0.43437	0.30738	0.568133	1.73917	1.47892	3.58274
C1orf106 ENSG00000163362	0.595215	0.0812873	0.728432	0.786831	1.78795	0.81833	2.05508	1.41518	1.22259	0.358989
C1orf109 ENSG00000116922	0.550204	0.960113	0.0656604	0.520444	0.181635	2.92639	1.73845	0.928485	2.97031	1.32719
C1orf112 ENSG00000000460	1.04029	0.716997	5.31536	0.514643	2.8309	2.87304	1.19467	1.32086	21.6657	0.941273
C1orf115 ENSG00000162817	2.22758	0.406733	1.62765	0.511869	1.36932	0.316526	0.236932	0.489383	0.68583	4.03777
C1orf116 ENSG00000182795	0.202384	0.694808	0.855204	1.45362	2.63282	0.932608	2.45694	1.34067	0.270237	0.879778
C1orf122 ENSG00000197982	0.879828	1.31637	0.377869	0.731828	3.1691	0.778841	0.432669	1.26547	0.560702	0.495014
C1orf123 ENSG00000162384	0.595261	0.174873	0.375737	0.54133	0.388373	0.934608	0.969329	0.334927	0.601658	0.89101
C1orf127 ENSG00000175262	0.489661	0.220823	1.85876	4.63886	4.62351	5.48029	80.2386	0.307992	7.41063	3.94816
C1orf131 ENSG00000143633	0.139917	1.61052	2.14776	81.5471	2.93727	0.123237	0.540522	2.98874	0.099179	0.660231
C1orf141 ENSG00000203963	0.931316	0.443313	1.14272	1.65275	2.55145	0.333589	7.83362	0.414947	2.76159	1.65097
C1orf145 ENSG00000162913	0.289299	0.455948	0.571826	3.30508	0.388942	3.31003	2.37176	0.680367	1.61116	1.17722
C1orf158 ENSG00000157330	29.1649	0.779288	5.14635	1.15999	0.927242	122.872	2.8095	4.26298	1.4823	1.06734
C1orf159 ENSG00000131591	0.125369	0.469895	0.564759	0.159393	0.971746	4.01668	0.972964	2.37512	0.581069	0.666281
C1orf162 ENSG00000143110	0.00159353	3.4981	0.206963	0.706351	1.75593	2.59301	0.563884	2.76289	0.793642	0.0703325
C1orf167 ENSG00000215910	2.7113	5.10721	0.295172	0.374214	3.83631	3.23592	1.3505	0.18566	0.13977	0.585519
C1orf168 ENSG00000187889	0.203453	17.1802	0.320995	2.81302	1.95774	1.77176	15.2018	0.796882	14.4724	4.09018
C1orf174 ENSG00000198912	0.662966	1.27306	4.26777	0.705175	0.494245	1.78438	1.79611	1.98391	2.28211	0.582487
C1orf186 ENSG00000263961	0.293903	1.25998	3.27006	0.818113	0.416715	2.50495	0.496207	0.389035	1.16255	0.237012
C1orf194 ENSG00000179902	5.88613	2.3477	13.7067	1.19023	0.54513	0.084726	0.401142	0.311068	0.448123	0.746534
C1orf198 ENSG00000119280	0.379455	0.262908	2.11997	1.67147	0.593314	1.32387	0.912058	0.568814	1.11365	3.44477
C1orf204 ENSG00000188004	0.255946	2.46582	1.05974	13.71	46.9809	2.08147	0.0445627	0.712353	0.27169	0.534729
C1orf21 ENSG00000116667	0.0578197	1.32904	2.7655	0.86155	4.70858	0.668198	0.18044	0.874	4.57412	0.884893
C1orf210 ENSG00000253313	2.45706	0.687873	1.59546	2.77788	0.453226	0.250332	0.663043	0.487321	8.05879	0.176435
C1orf216 ENSG00000142686	1.6955	1.7873	0.92588	0.486442	6.28183	0.357411	4.91896	0.621887	0.085041	0.224715
C1orf226 ENSG00000239887	0.552314	6.1599	0.62696	0.328184	0.354599	0.516424	3.28733	0.204283	0.18317	0.359696
C1orf228 ENSG00000198520	3.50205	1.14945	0.805526	0.352549	1.07131	0.325465	0.662497	3.45464	0.687584	1.39416
C1orf234 ENSG00000227868	0.179038	6.8292	125.382	1.25503	2.518	0.359686	23.0116	2.26647	1.48461	9.73821
C1orf27 ENSG00000157181	0.65526	1.80841	1.24564	0.695163	1.00371	1.15988	0.268691	0.806247	0.604719	0.223816
C1orf35 ENSG00000143793	0.0924682	3.436	2.6744	1.3842	2.32214	1.02151	1.74361	0.0444202	2.66514	1.4721
C1orf43 ENSG00000143612	0.192007	1.06783	0.874893	0.706129	1.8534	0.994309	0.618684	0.387998	0.259131	0.197977
C1orf50 ENSG00000164008	0.252531	10.4085	16.6115	0.281511	0.0892383	1.47005	3.23619	0.511232	1.64147	0.689208
C1orf52 ENSG00000162642	0.378205	0.548476	0.811779	3.12814	0.78774	0.505565	0.62689	1.15703	0.646931	1.22508
C1orf53 ENSG00000203724	0.371484	1.48249	4.37961	3.74114	6.70187	4.75102	0.0140328	4.67683	21.6717	2.39777
C1orf54 ENSG00000118292	0.296156	0.414837	0.196286	0.309815	43.6703	0.412211	1.62439	1.04202	0.0660859	0.79193
C1orf56 ENSG00000143443	0.673519	1.7002	2.24047	2.16677	2.8243	1.52154	0.0679178	1.97287	0.528516	1.38106
C1orf61 ENSG00000125462	0.677908	3.36791	0.198951	16.8203	4.15803	1.00736	11.1948	1.00587	0.153652	3.1461
C1orf64 ENSG00000183888	2.38856	0.407532	1.25491	1.50547	2.85507	0.457021	1.08948	15.0446	0.886732	17.9634
C1orf74 ENSG00000162757	0.777411	0.829975	0.466572	1.05844	4.1465	0.488555	0.932611	1.66208	0.638548	0.949254
C1orf87 ENSG00000162598	114.52	7.94384	5.8199	31.066	3.9379	1.04721	0.537017	2.19777	0.00999597	0.836597
C2 ENSG00000166278	0.0789232	0.419371	3.64363	1.51129	0.393066	1.16777	2.40751	0.288531	0.281282	2.71347
C20orf144 ENSG00000149609	1.38554	1.2158	0.944922	115.526	8.47878	0.119517	2.58295	1.33637	0.399496	0.459282
C20orf194 ENSG00000088854	0.851546	1.17596	10.1464	1.197	0.776288	0.877619	1.25393	0.785156	1.32867	1.27676
C20orf196 ENSG00000171984	0.505338	0.20028	0.464535	2.93374	1.50112	1.07956	4.77649	0.647867	1.05165	0.904927
C20orf24 ENSG00000101084	0.906579	2.45512	1.31222	0.815008	0.687395	0.241432	0.189928	0.682299	1.13147	10.4639
C20orf27 ENSG00000101220	2.26941	1.27928	1.45466	0.346829	2.71522	0.219464	0.889314	1.53934	0.539992	0.392833
C20orf85 ENSG00000124237	75.8829	1.11397	0.661305	5.57588	5.25018	0.100605	2.92592	1.92047	0.0979046	1.85829
C20orf96 ENSG00000196476	2.88481	0.15464	0.341356	0.542503	0.631152	11.5471	0.307586	2.56114	1.17868	0.0545181
C21orf2 ENSG00000160226	0.387555	5.11667	1.43323	0.397935	0.841737	0.931249	0.094613	2.13858	2.24831	1.55847
C21orf33 ENSG00000160221	0.709172	0.531892	1.8349	0.273903	1.50791	6.30491	4.09742	0.417222	0.92756	0.583184
C21orf58 ENSG00000160298	0.168952	0.597718	1.55538	1.10696	0.331736	1.1002	0.300086	2.57194	1.14643	0.623143
C21orf59 ENSG00000159079	0.00930083	0.953877	0.836967	8.42535	0.189408	0.239805	0.882285	0.438265	0.546838	1.30881
C21orf91 ENSG00000154642	1.03304	65.5137	3.62557	0.46861	0.345491	1.61077	1.32508	2.32397	0.175053	0.884682
C22orf15 ENSG00000169314	0.405963	1.87435	4.83447	0.128027	0.508974	1.3148	0.4357	1.67476	0.0599793	0.418623
C22orf23 ENSG00000128346	2.83522	0.787479	0.295368	3.94796	0.516419	2.05818	1.1747	0.261474	1.78413	2.04268
C22orf29 ENSG00000215012	0.321671	7.61318	2.22104	1.08714	1.29337	3.55573	1.97969	0.596097	0.610209	0.842711
C22orf31 ENSG00000100249	6.15108	0.529872	0.554593	7.89445	0.7719	4.81003	2.17325	0.129842	0.983559	0.283017
C22orf39 ENSG00000242259	0.707132	1.50748	1.04137	0.265819	0.825444	1.86983	1.5977	1.66819	0.236286	0.216295
C22orf46 ENSG00000184208	1.48229	1.94182	2.12939	0.237672	0.563622	0.803917	1.69983	0.224557	0.742832	1.43768
C2CD2 ENSG00000157617	0.15278	0.420328	2.69885	0.509881	1.15249	2.73455	0.590664	1.25261	0.520158	0.288898
C2CD2L ENSG00000172375	1.11516	0.658347	0.231557	0.310363	0.987747	3.96664	1.61784	19.4809	0.71557	2.84592
C2CD3 ENSG00000168014	0.542925	0.84552	1.60877	1.43316	0.067762	0.779954	1.45674	0.678468	3.68406	0.200928
C2CD4A ENSG00000198535	0.296426	1.23584	0.335495	2.09185	3.79201	1.50035	0.696805	30.7619	4.27723	0.849945
C2CD4B ENSG00000205502	26.4961	1.31324	2.99438	0.813562	0.253389	1.1232	0.157662	1.11994	0.688487	0.42778
C2CD4C ENSG00000183186	1.99359	1.15532	0.265435	2.79324	7.91505	4.4863	0.470265	12.8606	0.125512	3.39061
C2CD4D ENSG00000225556	0.408265	1.80459	1.08209	14.0527	0.623564	0.394221	0.464002	0.871715	0.512221	0.79338
C2CD5 ENSG00000111731	1.52153	2.46856	0.986181	0.843285	0.397675	0.624691	3.67404	0.528185	2.49321	0.561143
C2orf15 ENSG00000273045	4.04977	10.2795	1.70442	2.30421	0.266315	2.29312	4.19765	2.15543	0.581683	0.256838
C2orf40 ENSG00000119147	1.78809	0.362701	0.746521	1.31432	14.2551	0.928204	0.212449	4.0788	0.566549	0.10561
C2orf42 ENSG00000115998	2.06504	2.46025	0.430817	1.06786	0.233531	0.274391	0.818778	2.26275	0.181682	0.91028
C2orf47 ENSG00000162972	3.28497	1.87868	3.3515	0.0775839	0.800915	4.18676	0.394067	1.71574	3.02837	0.57556
C2orf49 ENSG00000135974	0.060857	3.72992	14.0332	0.653364	0.533116	0.900609	0.919021	4.10311	0.649911	18.8147
C2orf50 ENSG00000150873	1.12736	32.3594	0.0750349	0.0319763	0.117356	8.03383	0.696229	0.132104	0.348253	1.56887
C2orf54 ENSG00000172478	0.30705	1.59187	0.428557	0.0369934	1.54916	0.356882	0.0355353	1.64869	0.231728	1.2184
C2orf68 ENSG00000168887	0.158488	1.12054	4.8669	0.857845	0.645436	1.73249	0.108791	0.280471	0.320686	0.524541
C2orf69 ENSG00000178074	1.43054	0.64808	1.0905	0.356081	3.74793	0.784552	5.75354	1.21606	0.674649	2.27409
C2orf70 ENSG00000173557	0.115157	0.748419	0.753451	0.739728	10.8334	3947.63	76.9576	0.318055	1.08844	0.551769
C2orf71 ENSG00000179270	0.440613	1.57358	0.669932	15.5483	1.86768	0.348213	2.93948	0.321222	0.114746	1.17431
C2orf72 ENSG00000204128	7.73294	0.136138	19.9214	2.12808	0.848614	0.3487	0.261684	1.28352	0.0935444	4.02981
C2orf73 ENSG00000177994	0.6205	0.852307	1.39888	1.30431	3.08128	4.26403	0.33528	1.89738	0.921344	1.23167
C2orf74 ENSG00000237651	1.37985	0.0736248	0.717112	147.27	3.15899	0.622459	4.34883	125.75	2.89436	5.62712
C2orf76 ENSG00000186132	2.99286	0.325234	0.725478	19.3349	0.84561	0.40677	1.88309	1.18669	0.735818	0.374183
C2orf78 ENSG00000187833	3.44095	0.0353107	0.713992	3.57825	0.571192	3.90643	0.311504	2.82346	0.469733	2.70976
C2orf80 ENSG00000188674	0.84008	7.51461	1.27223	2.01666	0.304156	15.1527	1.10282	9.4534	0.720037	2.35689
C2orf81 ENSG00000159239	1.51196	0.72376	0.0508777	0.328609	2.24513	2.2554	0.0866079	0.439795	1.65028	0.201723
C2orf82 ENSG00000182600	2.95238	0.036016	0.277609	5.56246	3.95393	99.2703	1.0858	1.94118	0.18523	1.28239
C2orf83 ENSG00000042304	6.0751	8.40214	3.09379	4.80632	2.94623	35.0319	0.546858	2.50273	0.420315	6.81845
C2orf88 ENSG00000187699	2.02856	4.69762	0.571093	0.395624	0.702421	0.116464	0.231445	0.75727	1.04286	2.62856
C3 ENSG00000125730	1.21197	0.567736	0.116561	1.20894	0.553756	0.855482	0.536432	0.305373	0.311255	0.732182
C3AR1 ENSG00000171860	6.79456	0.264532	1.05947	2.1675	0.623828	1.64349	0.34669	1.25429	0.326456	0.675742
C3orf14 ENSG00000114405	0.364954	1.03093	1.273	0.823889	1.14859	0.644767	2.27715	1.68442	0.491767	2.40587
C3orf18 ENSG00000088543	2.93804	1.10834	3.55445	0.457625	0.161409	0.901809	5.1057	0.539614	1.38117	0.752954
C3orf33 ENSG00000174928	1.19978	1.44319	8.83095	1.72147	2.12794	1.14477	7.41974	5.8569	0.158837	0.49127
C3orf36 ENSG00000221972	0.723334	5.88296	0.318336	0.182926	4.62525	0.49487	0.776301	2.81181	0.553063	0.367231
C3orf38 ENSG00000179021	0.437702	0.641983	5.13125	0.373118	1.9429	8.47659	0.837518	0.940253	2.06621	0.615008
C3orf52 ENSG00000114529	0.237622	0.186112	1.06124	7.09353	0.191878	2.8235	1.71392	1.42636	1.84434	0.519199
C3orf58 ENSG00000181744	0.557236	5.15079	0.997665	0.173133	1.30276	3.25793	0.107064	0.452534	0.638847	0.673488
C3orf62 ENSG00000188315	0.958637	0.731727	0.719376	2.33952	0.26965	1.29718	2.14908	0.0184141	1.01876	0.338077
C3orf70 ENSG00000187068	0.865662	2.02038	9.36929	0.127986	1.87027	2.89697	0.272379	0.862609	0.705138	13.3744
C3orf80 ENSG00000180044	1.5797	6.43571	3.6974	0.0858661	0.701311	7.25437	3.14019	16.2645	0.604615	3.71204
C4A ENSG00000244731	1.21176	0.658613	0.133595	0.195845	7.32856	1.86643	2.30482	4.0574	0.405074	1.5197
C4B ENSG00000224389	0.259237	2.04331	0.854029	0.879108	2.798	0.515306	0.54164	0.175459	0.664299	0.814603
C4BPA ENSG00000123838	4.20737	0.504861	30.4142	1.24293	0.227416	1.77167	6.27247	3.47049	0.6465	0.316358
C4BPB ENSG00000123843	2.04416	12.0949	3.39735	1.04756	2.38722	3.0055	1.59352	2.78062	20.8175	1.09108
C4orf17 ENSG00000138813	0.525916	0.322028	0.208909	10.6551	3.31873	0.79372	0.584305	8.08404	9.25465	0.885705
C4orf19 ENSG00000154274	0.809849	0.941996	0.678033	0.542874	7.51024	2.28299	2.86241	2.68554	1.88511	1.69311
C4orf22 ENSG00000197826	2.86774	0.368492	109.472	26.9404	373.843	8.70005	0.548358	1.48976	1.06795	5.55183
C4orf26 ENSG00000174792	1.19766	0.525246	30.8438	1.12627	7.18872	0.990672	0.977217	11.2667	0.30041	9.81528
C4orf3 ENSG00000164096	0.490422	0.549574	0.136728	0.839827	0.342244	0.585352	0.409738	0.102373	1.44222	0.615075
C4orf32 ENSG00000174749	1.75597	2.09559	2.10436	0.568251	4.89786	0.944878	0.863799	0.435672	1.05067	0.311922
C4orf33 ENSG00000151470	1.50918	16.6278	0.309049	38.2333	0.730752	0.945505	1.69131	1.60771	1.02576	0.117605
C4orf36 ENSG00000163633	1.06903	1.34098	0.40371	104.674	0.330669	2.08844	0.500372	0.396401	0.977268	0.61969
C4orf45 ENSG00000164123	5.13817	3.12809	3.16986	204.839	6.2878	8.92203	2.81973	70.7157	0.0795577	0.308807
C4orf46 ENSG00000205208	0.267666	1.1875	18.7895	0.712971	0.153851	1.93224	1.71752	0.881043	6.43766	2.68535
C4orf47 ENSG00000205129	9.21165	29.6302	5.89328	6.57302	0.697175	2.2618	1.68919	0.272206	0.369193	0.0228881
C4orf48 ENSG00000243449	1.41498	1.63748	0.392829	3.02126	2.92711	2.15013	0.561792	1.81895	0.778456	0.149822
C4orf50 ENSG00000181215	2.43547	6.01731	0.350248	1.07416	0.763676	0.837428	4.30095	0.313541	0.255644	0.203968
C5 ENSG00000106804	0.586572	1.60795	0.116211	0.686053	0.0767696	0.460416	2.18051	0.493796	1.15853	3.32432
C5AR1 ENSG00000197405	0.688112	1.77584	1.42894	0.529249	3.54246	1.62465	1.99786	0.51722	0.377361	0.317471
C5AR2 ENSG00000134830	0.161427	1.81158	1.16267	0.251382	0.407113	0.692379	0.135772	1.56513	13.6831	3.03
C5orf15 ENSG00000113583	1.12577	0.423643	1.04713	0.604741	2.61467	1.17259	4.53161	2.61839	0.452324	1.05575
C5orf22 ENSG00000082213	0.720858	0.212972	1.77968	1.14343	33.2054	0.422673	326.571	0.346309	7.91356	1.74207
C5orf24 ENSG00000181904	0.767473	0.210954	0.203442	1.08668	0.350876	0.446688	0.854886	0.98343	0.32145	0.0153091
C5orf30 ENSG00000181751	0.16652	0.294568	0.347055	2.72958	1.60029	0.33529	1.27266	1.52247	1.73868	0.00446565
C5orf34 ENSG00000172244	0.473724	0.157873	0.745003	0.550345	0.615558	0.440282	15.9646	0.492466	0.369954	18.4984
C5orf38 ENSG00000186493	0.141385	1.99519	0.446092	0.51061	1.61085	1.14123	0.434323	5.21126	1.72603	0.184174
C5orf42 ENSG00000197603	0.652645	0.46252	0.445797	0.00907956	0.757406	0.194485	1.56062	1.90739	0.820512	0.789541
C5orf45 ENSG00000161010	0.811341	0.581161	1.35543	0.946992	2.44841	0.686067	1.34602	0.232003	0.690325	1.20407
C5orf46 ENSG00000178776	0.949377	4.44394	12.6554	1.57224	0.456359	1.35107	0.94126	0.375411	4.60936	0.528607
C5orf49 ENSG00000215217	0.145761	2.11458	0.373496	1.62999	0.66455	0.685513	0.383734	0.061934	1.96558	3.58115
C5orf51 ENSG00000205765	2.69533	0.300797	4.41031	0.25711	0.902335	2.46486	8.60977	0.777345	0.430124	1.2167
C5orf52 ENSG00000187658	16.2721	0.242205	0.37513	1.07419	0.693366	8.45637	1.84738	2.44379	0.600779	16.201
C5orf56 ENSG00000197536	0.130417	0.18174	5.79423	2.93465	0.104239	1.92674	1.15982	0.836101	11.9127	3.27933
C5orf63 ENSG00000164241	1.91008	0.333614	0.676764	1.69939	1.42551	0.452698	0.826064	1.13282	1.6601	0.720065
C6 ENSG00000039537	0.11025	3.09314	1.15366	0.739092	14.3403	9.33408	1.51035	1.89657	0.645901	0.137401
C6orf1 ENSG00000186577	0.499093	0.643349	1.19274	0.317545	0.857286	0.243603	0.0607966	0.605263	0.312919	0.196828
C6orf106 ENSG00000196821	1.10419	0.802806	3.7031	1.62411	0.149667	0.548531	0.308226	0.446221	0.972776	0.342406
C6orf120 ENSG00000185127	2.67738	0.243071	0.129373	0.463069	3.30756	1.55781	0.319138	7.58917	0.570953	5.40922
C6orf132 ENSG00000188112	1.24948	1.60913	0.904541	3.49389	1.52029	1.23937	0.345204	0.327543	0.922803	2.11206
C6orf136 ENSG00000204564	0.684559	0.491638	0.294596	0.67958	2.82205	0.630124	0.371352	1.52396	0.311687	0.666789
C6orf141 ENSG00000197261	5.46079	0.355238	8.00796	0.531269	0.310576	0.197164	0.763552	7.81606	12.3481	1.08276
C6orf163 ENSG00000203872	0.22398	7.11265	0.605019	2.30184	1.81081	0.716181	0.358628	0.138062	16.2192	0.181239
C6orf201 ENSG00000185689	0.212131	1.57955	1.80273	2.34819	0.385777	0.0631782	29.9993	1.7181	1.29519	0.22967
C6orf203 ENSG00000130349	9.90694	0.908657	0.0850632	0.42319	1.6846	2.08723	1.33893	0.72954	5.09315	6.66459
C6orf223 ENSG00000181577	0.71556	0.291907	0.120195	1.02465	12.7664	0.460004	0.584535	0.340725	1.53546	0.541377
C6orf226 ENSG00000221821	0.429358	1.14595	1.3766	1.45787	0.23485	0.461051	2.19778	0.0606493	0.577439	0.926427
C6orf25 ENSG00000204420	0.0550543	1.11473	0.872746	0.23434	0.817026	0.114676	0.224195	0.581371	0.452133	1.26704
C6orf47 ENSG00000204439	1.43145	0.792041	0.34094	0.440729	0.474106	2.22186	0.0973209	0.568712	0.343067	0.0546666
C6orf48 ENSG00000204387	0.645383	1.18417	0.705749	0.459153	2.05432	1.06887	1.38341	3.81056	1.7217	0.317233
C6orf52 ENSG00000137434	5.51398	15.8795	1.02335	1.61404	1.07582	139.774	2.06166	1.07171	1.03249	18.6068
C6orf58 ENSG00000184530	0.707845	3.2634	1.03873	0.658157	1.22187	0.923526	0.573088	9.54346	2.07226	0.29245
C6orf62 ENSG00000112308	0.269762	0.80887	0.88648	0.905461	2.53572	1.47164	0.201035	1.17803	0.693692	0.817974
C6orf89 ENSG00000198663	0.198393	2.99027	0.139395	2.91114	0.889209	1.06485	0.69129	1.24129	0.917218	0.21796
C7 ENSG00000112936	0.457807	28.5984	11.2332	0.757326	0.437139	0.328872	3.06647	0.845933	1.02734	0.352457
C7orf25 ENSG00000136197	0.445446	0.0680781	4.24363	13.4333	57.2966	26.9162	1.64432	1.85316	2.73651	1.80839
C7orf26 ENSG00000146576	1.02781	0.727792	0.230815	0.107194	0.491108	0.756572	4.53632	0.0124931	0.772112	0.369201
C7orf31 ENSG00000153790	13.1241	5.9773	1.02736	0.6106	1.10601	0.313539	0.3457	10.6903	4.03359	1.56777
C7orf43 ENSG00000146826	3.4397	0.409426	0.764512	2.09123	0.711672	0.813779	0.61787	0.23784	0.295898	1.30402
C7orf49 ENSG00000122783	2.02692	3.00792	0.396839	2.1849	0.497757	0.691674	1.01737	0.749869	0.656483	2.56225
C7orf50 ENSG00000146540	0.269385	0.314533	0.298169	0.489014	1.23016	0.595495	0.891035	0.0841572	0.227521	0.617198
C7orf61 ENSG00000185955	1.70099	1.76189	1.31606	1.54708	0.496657	0.695299	1.74806	0.992367	1.31733	4.49007
C7orf72 ENSG00000164500	1.90507	0.580889	33.5075	0.724657	1.14251	2.11191	0.985471	2.02904	0.790334	0.702584
C7orf73 ENSG00000243317	1.65662	3.97757	5.06102	0.450218	0.119065	0.450392	0.914042	0.0800724	0.585282	0.339064
C8A ENSG00000157131	6.43503	5.79764	32.1834	4.56021	16.7328	0.465094	0.197956	3.86035	0.179654	1.87443
C8G ENSG00000176919	2.91001	1.34146	1.12345	0.572324	2.10839	0.200226	1.58384	1.30884	0.362783	4.5144
C8orf33 ENSG00000182307	1.64717	1.85535	0.460557	1.34768	0.455661	0.608247	0.762384	1.10019	0.765802	0.215768
C8orf34 ENSG00000165084	1.15916	1.08862	0.315141	9.42976	0.900928	4.95227	10.33	0.74085	0.850712	3.06039
C8orf37 ENSG00000156172	1.75928	1.2142	0.0419453	0.534729	0.222903	7.15192	12.0614	7.7306	0.397616	1.72098
C8orf4 ENSG00000176907	0.898093	1.88073	1.4643	189.76	1.79977	13.7562	0.577238	3.11413	0.678191	55.3017
C8orf44 ENSG00000213865	1.15835	2.47214	0.700308	8.20376	2.14684	0.063754	2.38628	1.64423	0.243302	0.472956
C8orf44-SGK3 ENSG00000270024	39.3938	0.261533	0.025442	0.263214	0.690191	0.369352	2.43462	4.94089	2.70118	0.775128
C8orf46 ENSG00000169085	1.21295	0.426425	0.533265	4.14799	1.15398	2.08305	1.5059	0.780477	1.04482	0.64214
C8orf58 ENSG00000241852	0.90689	1.23248	2.35202	0.645658	1.01206	0.134251	0.90589	13.268	0.131836	2.02105
C8orf59 ENSG00000176731	0.442365	0.0747053	3.79899	0.236066	0.821732	4.76014	1.04865	0.117287	0.941553	1.99276
C8orf76 ENSG00000189376	1.42685	0.532966	0.230783	0.168996	11.2312	2.9164	1.98866	4.55532	0.289487	0.220671
C8orf82 ENSG00000213563	0.77444	2.83242	2.05554	1.09024	0.729156	1.8798	1.97556	0.288345	0.51117	0.750734
C8orf88 ENSG00000253250	4.53776	0.0457761	0.485223	64.873	2.35952	1.55224	0.398096	1.47643	4.73157	0.156646
C8orf89 ENSG00000274443	4.70041	4.29512	0.636153	0.598618	0.360124	13.2547	0.641489	1.27395	21.6822	6.31916
C9 ENSG00000113600	1.35524	48.7581	2.24001	0.617034	2.28222	0.379001	0.98358	0.224135	0.0771685	1.01452
C9orf114 ENSG00000198917	0.376833	0.122023	0.251577	0.594324	0.962536	1.26123	0.715256	1.59813	0.529489	0.216512
C9orf116 ENSG00000160345	2.69031	2.24371	1.68964	3.11147	0.0543814	0.316599	2.188	0.865455	1.6573	2.89296
C9orf135 ENSG00000204711	0.84072	0.954511	4.45987	0.359584	6.29847	2.19702	271.389	0.986122	0.118949	2.00141
C9orf142 ENSG00000148362	1.26577	0.432798	0.354344	2.40806	0.441113	3.08769	0.841872	0.42575	0.466082	0.9324
C9orf152 ENSG00000188959	0.110883	0.798155	5.38826	0.495643	0.328179	1.13719	0.145815	1.18067	0.157283	1.56355
C9orf16 ENSG00000171159	0.205252	1.28619	0.147827	1.87507	0.513266	0.633229	0.993824	1.411	0.703817	0.424015
C9orf172 ENSG00000232434	1.1262	0.918018	0.369971	0.345292	1.04576	0.333498	0.463874	1.74159	0.154438	5.47243
C9orf24 ENSG00000164972	0.165124	15.3334	7.3752	0.387428	3.10251	0.101528	2.91693	0.966832	0.192315	1.95233
C9orf3 ENSG00000148120	1.49482	0.821046	1.53959	2.23636	0.779606	1.33393	0.14308	0.422904	2.01102	0.947137
C9orf40 ENSG00000135045	0.215202	1.74975	0.538562	16.2935	0.143303	0.346728	8.61098	0.11255	3.18502	3.51837
C9orf43 ENSG00000157653	1.5526	5.20966	0.115442	1.74864	0.245995	0.0923011	0.333356	0.855369	0.0691592	1.06813
C9orf47 ENSG00000186354	2.3111	0.362789	4.85795	0.31953	2.05604	0.932118	0.295133	1.10607	2.4473	1.34271
C9orf50 ENSG00000179058	1.2762	1.56591	3.64615	3.15296	12.748	0.190748	0.313622	0.842407	18.5099	0.516365
C9orf57 ENSG00000204669	0.200906	8.37506	0.57474	9.25407	69.2154	0.839471	0.487172	0.534786	0.593971	5.1741
C9orf64 ENSG00000165118	6.33607	0.630865	0.402054	3.75725	1.06265	0.821034	0.85013	1.51913	0.0221668	0.390049
C9orf66 ENSG00000183784	0.239826	2.0007	6.99044	1.07603	1.96716	0.169204	0.730583	3.52419	4.8666	0.302737
C9orf69 ENSG00000238227	0.551944	0.22655	0.413258	1.47894	1.23469	1.08991	0.0921447	0.699364	0.815919	0.535759
C9orf72 ENSG00000147894	0.978534	11.8365	0.101305	0.375683	0.245905	2.41454	1.94144	0.444497	0.197732	1.83369
C9orf78 ENSG00000136819	0.394047	0.420824	2.52576	1.19648	0.274222	0.164245	0.338814	1.04577	1.25145	0.273005
C9orf85 ENSG00000155621	0.719849	1.40131	1.85088	0.139835	1.21966	0.272118	5.23487	21.2262	1.6999	2.68359
C9orf91 ENSG00000157693	1.04639	0.381056	0.568617	0.645651	0.0414974	1.68221	0.961965	4.82189	1.54327	0.65897
C9orf92 ENSG00000205549	1.98596	0.126158	2.03632	346.193	6.54542	25.658	2.372	13.1634	0.2337	2.55621
CA1 ENSG00000133742	5.58085	1.72572	5.11928	0.650987	6.3638	3.27916	4.87399	1.2573	8.21786	0.255793
CA11 ENSG00000063180	0.707972	1.6706	0.456963	4.0237	0.569782	1.35694	0.533371	0.897539	0.545631	0.505712
CA12 ENSG00000074410	0.598585	0.55303	1.04958	0.221256	1.68186	0.53954	8.53983	0.0395155	0.487508	2.08036
CA13 ENSG00000185015	0.581543	5.09459	1.69811	0.731475	0.58305	6.84673	1.53489	4.37309	2.94027	12.3736
CA14 ENSG00000118298	4.53434	0.234008	2.3688	5.36334	0.554549	1.77713	0.105455	0.49639	0.316947	2.04565
CA2 ENSG00000104267	24.2815	11.124	1.38811	1.02059	0.8344	0.0574664	1.2216	3.42618	0.148301	4.70577
CA3 ENSG00000164879	12.4243	10.7684	1.36738	5.44308	1.09432	9.37772	8.4822	26.723	1.35281	2.00648
CA4 ENSG00000167434	2.5448	2.12254	0.230396	0.765873	0.0943043	1.8718	0.0393453	0.123833	0.305853	1.37597
CA5A ENSG00000174990	0.210475	1.76494	1.93445	0.25607	1.86223	0.136959	6.71507	10.1069	4.11087	1.12015
CA5B ENSG00000169239	14.061	0.442852	1.26702	2.71344	3.01279	0.584942	0.450408	2.28915	16.1719	1.86365
CA7 ENSG00000168748	4.72299	3.08191	7.26824	0.698395	0.647583	0.375826	1.66605	3.8683	0.9369	1.93073
CA8 ENSG00000178538	0.379717	1.19153	6.31832	0.867012	0.303009	3.13602	2.45012	0.359779	0.165939	7.55246
CA9 ENSG00000107159	0.147561	0.775161	2.78311	11.9509	1.43459	1.28908	10.3443	0.489041	1.18594	0.993786
CAAP1 ENSG00000120159	0.358488	1.15422	0.0153443	0.790595	1.09828	1.00446	15.2355	0.53531	2.32425	0.464913
CAB39 ENSG00000135932	1.20205	0.38812	17.7052	0.411019	0.972273	0.99139	0.597052	1.32686	0.966628	1.06903
CAB39L ENSG00000102547	1.68145	0.250755	0.442958	0.737159	0.354173	1.14995	10.3684	0.478848	0.101801	0.921358
CABIN1 ENSG00000099991	3.30845	0.257956	2.83282	2.01302	1.20128	2.9622	1.94021	0.362793	0.269526	7.58042
CABLES1 ENSG00000134508	0.2865	2.03331	0.126885	2.2571	0.37007	0.295235	0.674068	0.623951	0.690933	1.08355
CABLES2 ENSG00000149679	0.484941	0.721321	73.8169	18.4147	0.738829	41.8721	1.09145	0.599685	0.419416	2.54864
CABP1 ENSG00000157782	0.500014	0.991494	1.17202	3.89085	2.56701	1.94611	1.10547	3.37574	0.51889	0.620758
CABP4 ENSG00000175544	2.62901	2.79879	3.61417	0.800385	0.0257039	0.763629	0.746003	0.0180921	0.392018	0.902828
CABP7 ENSG00000100314	9.46619	9.45653	0.270636	0.1186	1.44065	2.24843	0.878976	12.3067	30.9348	3.58539
CABYR ENSG00000154040	2.55448	0.347519	1.26896	0.254027	0.866133	0.131117	1.45242	1.09048	0.962347	2.11587
CACFD1 ENSG00000160325	1.49008	3.07726	0.738842	0.0943163	0.760858	0.241256	1.64158	0.543733	1.66109	2.75195
CACHD1 ENSG00000158966	9.63859	1.00861	4.11106	0.151061	0.211021	1.84439	1.49617	2.50816	1.62139	1.52342
CACNA1A ENSG00000141837	0.342435	2.86564	0.536609	0.1881	0.526014	0.758686	11.3155	9.44245	2.9531	0.846321
CACNA1B ENSG00000148408	0.676456	7.49076	0.182324	1.00165	1.70135	0.624161	0.335474	18.0858	0.11111	0.41425
CACNA1C ENSG00000151067	0.0525779	0.729244	0.0444244	0.80224	0.346623	0.325785	1.66512	0.356153	0.565168	3.10519
CACNA1D ENSG00000157388	1.68387	2.08225	1.52429	1.14542	0.106135	2.0079	0.488435	2.42538	1.54866	4.56742
CACNA1E ENSG00000198216	0.365772	0.27855	3.46894	151.453	140.539	0.702204	21.1041	3.38014	0.463819	2.41504
CACNA1F ENSG00000102001	3.35515	1.12821	1.04343	0.67181	3.75252	0.873438	0.440923	11.6959	2.74219	0.181076
CACNA1G ENSG00000006283	0.570355	0.647625	0.312251	0.950774	2.76084	0.351666	0.582222	0.492637	2.26749	0.695928
[truncated: 14,365 more rows]
