# Supplementary material for: Spatial maps of prostate cancer transcriptomes reveal an unexplored landscape of heterogeneity
Source: Nat Commun. 2018 Jun 20;9:2419. doi: 10.1038/s41467-018-04724-5 (PMC6010471; doi:10.1038/s41467-018-04724-5)
Supplement: Supplementary file 10 — Supplementary Data 7 [file 41467_2018_4724_MOESM10_ESM.zip › Supplementary Dataset 4/experiment0001-baselinefeature-gamma.tsv]

	Baseline
A1BG ENSG00000121410	0.728994
A1CF ENSG00000148584	1.0442
A2M ENSG00000175899	1.1598
A2ML1 ENSG00000166535	0.913781
A4GALT ENSG00000128274	1.17214
AAAS ENSG00000094914	1.11546
AACS ENSG00000081760	0.862655
AADACL2 ENSG00000197953	0.76565
AADAT ENSG00000109576	0.830752
AAED1 ENSG00000158122	0.808275
AAGAB ENSG00000103591	1.11921
AAK1 ENSG00000115977	1.01144
AAMDC ENSG00000087884	1.05329
AAMP ENSG00000127837	1.38248
AAR2 ENSG00000131043	0.927657
AARD ENSG00000205002	0.767275
AARS ENSG00000090861	1.32123
AARSD1 ENSG00000266967	1.04948
AASDH ENSG00000157426	1.06586
AASDHPPT ENSG00000149313	1.03591
AASS ENSG00000008311	1.11796
AATF ENSG00000275700	1.19376
AATK ENSG00000181409	0.841531
AATK-AS1 ENSG00000225180	1.21004
ABAT ENSG00000183044	0.975865
ABC13-47488600E17.1 ENSG00000283199	1.21615
ABC13-47656900H15.1 ENSG00000283566	0.739499
ABC7-42404400C24.1 ENSG00000277758	0.920435
ABCA1 ENSG00000165029	1.11515
ABCA10 ENSG00000154263	1.00525
ABCA12 ENSG00000144452	0.660882
ABCA13 ENSG00000179869	0.877472
ABCA2 ENSG00000107331	1.37903
ABCA3 ENSG00000167972	1.35122
ABCA4 ENSG00000198691	0.932554
ABCA5 ENSG00000154265	0.570466
ABCA6 ENSG00000154262	0.892252
ABCA7 ENSG00000064687	0.876647
ABCA8 ENSG00000141338	1.11306
ABCA9 ENSG00000154258	1.20618
ABCB1 ENSG00000085563	1.23439
ABCB10 ENSG00000135776	1.06906
ABCB11 ENSG00000073734	0.729468
ABCB4 ENSG00000005471	0.780915
ABCB5 ENSG00000004846	0.6511
ABCB6 ENSG00000115657	1.01802
ABCB7 ENSG00000131269	0.9883
ABCB8 ENSG00000197150	0.942719
ABCB9 ENSG00000150967	0.983813
ABCC1 ENSG00000103222	0.996604
ABCC10 ENSG00000124574	1.17655
ABCC3 ENSG00000108846	0.990438
ABCC4 ENSG00000125257	0.900567
ABCC5 ENSG00000114770	1.19552
ABCC6 ENSG00000091262	0.940812
ABCC8 ENSG00000006071	0.590472
ABCC9 ENSG00000069431	0.752847
ABCD1 ENSG00000101986	1.03996
ABCD2 ENSG00000173208	0.778324
ABCD3 ENSG00000117528	1.05299
ABCD4 ENSG00000119688	1.05983
ABCE1 ENSG00000164163	0.977396
ABCF1 ENSG00000204574	1.43452
ABCF2 ENSG00000033050	1.13833
ABCF3 ENSG00000161204	1.40561
ABCG1 ENSG00000160179	1.29624
ABCG2 ENSG00000118777	0.631655
ABCG4 ENSG00000172350	0.735852
ABCG5 ENSG00000138075	1.12151
ABHD1 ENSG00000143994	0.96954
ABHD10 ENSG00000144827	0.867956
ABHD11 ENSG00000106077	2.18753
ABHD12 ENSG00000100997	1.02535
ABHD12B ENSG00000131969	0.918528
ABHD13 ENSG00000139826	0.903621
ABHD14A ENSG00000248487	1.00412
ABHD14A-ACY1 ENSG00000114786	1.03796
ABHD14B ENSG00000114779	1.20862
ABHD15 ENSG00000168792	1.10297
ABHD16A ENSG00000204427	0.745939
ABHD17A ENSG00000129968	1.03642
ABHD17B ENSG00000107362	1.27212
ABHD17C ENSG00000136379	1.08627
ABHD18 ENSG00000164074	0.832278
ABHD2 ENSG00000140526	1.19144
ABHD3 ENSG00000158201	1.28026
ABHD4 ENSG00000100439	0.759735
ABHD5 ENSG00000011198	0.886502
ABHD6 ENSG00000163686	0.6961
ABHD8 ENSG00000127220	0.860158
ABI1 ENSG00000136754	0.95314
ABI2 ENSG00000138443	0.874446
ABI3 ENSG00000108798	0.869898
ABI3BP ENSG00000154175	0.8777
ABL1 ENSG00000097007	1.21508
ABL2 ENSG00000143322	0.911978
ABLIM1 ENSG00000099204	1.427
ABLIM2 ENSG00000163995	1.05998
ABLIM3 ENSG00000173210	0.833461
ABO ENSG00000175164	0.954055
ABR ENSG00000159842	1.09551
ABRA ENSG00000174429	0.977814
ABRACL ENSG00000146386	1.0903
ABT1 ENSG00000146109	0.844173
ABTB1 ENSG00000114626	0.966687
ABTB2 ENSG00000166016	0.773051
AC002429.5 ENSG00000236197	0.857589
AC004381.6 ENSG00000005189	0.864654
AC004754.3 ENSG00000269881	0.87104
AC004813.1 ENSG00000279777	1.12345
AC005281.1 ENSG00000226690	0.957086
AC005480.1 ENSG00000279461	0.765975
AC006116.20 ENSG00000267710	0.71862
AC006386.1 ENSG00000279115	1.24844
AC006994.3 ENSG00000279317	0.838744
AC008522.1 ENSG00000279232	0.993667
AC008759.1 ENSG00000279471	1.13685
AC009014.3 ENSG00000271824	1.06889
AC010731.4 ENSG00000235118	1.16766
AC012005.1 ENSG00000279274	1.03714
AC013269.5 ENSG00000184761	1.0752
AC013461.1 ENSG00000091436	0.867835
AC018512.1 ENSG00000279808	0.862821
AC021106.1 ENSG00000279386	0.697747
AC024592.12 ENSG00000267740	0.901824
AC025335.1 ENSG00000179859	0.953689
AC074033.1 ENSG00000281137	0.978621
AC087350.1 ENSG00000281527	0.88384
AC090498.1 ENSG00000279483	2.02845
AC092835.2 ENSG00000233757	0.809196
AC105052.1 ENSG00000279168	0.906278
AC110615.1 ENSG00000279909	0.726459
AC113404.1 ENSG00000254893	0.949609
AC131097.4 ENSG00000216921	0.916967
AC138517.6 ENSG00000283288	0.635112
AC138969.4 ENSG00000183889	0.581293
AC241377.1 ENSG00000281741	1.32925
AC241585.1 ENSG00000281571	0.936256
AC242988.1 ENSG00000278939	1.09058
AC243756.1 ENSG00000270339	1.17724
AC245100.1 ENSG00000280649	1.00778
ACAA1 ENSG00000060971	1.15868
ACAA2 ENSG00000167315	0.968653
ACACA ENSG00000278540	1.40823
ACACB ENSG00000076555	0.598489
ACAD10 ENSG00000111271	1.23995
ACAD11 ENSG00000240303	0.972344
ACAD8 ENSG00000151498	0.788452
ACAD9 ENSG00000177646	1.01389
ACADL ENSG00000115361	0.988499
ACADM ENSG00000117054	0.620117
ACADS ENSG00000122971	1.05618
ACADSB ENSG00000196177	0.890082
ACADVL ENSG00000072778	1.81454
ACAN ENSG00000157766	0.775675
ACAP1 ENSG00000072818	0.968125
ACAP2 ENSG00000114331	0.742552
ACAP3 ENSG00000131584	1.41321
ACAT1 ENSG00000075239	0.735575
ACAT2 ENSG00000120437	1.12027
ACBD3 ENSG00000182827	0.803477
ACBD4 ENSG00000181513	1.24895
ACBD5 ENSG00000107897	0.870517
ACBD6 ENSG00000230124	1.15122
ACCS ENSG00000110455	1.24021
ACCSL ENSG00000205126	0.839902
ACD ENSG00000102977	0.923953
ACE ENSG00000159640	0.915715
ACE2 ENSG00000130234	0.998263
ACER1 ENSG00000167769	0.889046
ACER2 ENSG00000177076	0.96703
ACER3 ENSG00000078124	0.681783
ACHE ENSG00000087085	1.27525
ACIN1 ENSG00000100813	1.51176
ACKR1 ENSG00000213088	0.968462
ACKR2 ENSG00000144648	0.933546
ACKR3 ENSG00000144476	0.607618
ACKR4 ENSG00000129048	0.887882
ACLY ENSG00000131473	0.906885
ACMSD ENSG00000153086	0.687882
ACO1 ENSG00000122729	0.580795
ACO2 ENSG00000100412	0.993349
ACOD1 ENSG00000102794	0.892271
ACOT1 ENSG00000184227	0.810901
ACOT11 ENSG00000162390	0.882903
ACOT13 ENSG00000112304	1.06638
ACOT2 ENSG00000119673	0.686801
ACOT4 ENSG00000177465	1.20557
ACOT7 ENSG00000097021	1.02532
ACOT8 ENSG00000101473	1.35406
ACOT9 ENSG00000123130	1.02437
ACOX1 ENSG00000161533	1.43764
ACOX2 ENSG00000168306	0.903964
ACOX3 ENSG00000087008	1.07741
ACOXL ENSG00000153093	1.33077
ACP1 ENSG00000143727	0.981793
ACP2 ENSG00000134575	1.22954
ACP5 ENSG00000102575	1.03291
ACP6 ENSG00000162836	1.33877
ACP7 ENSG00000183760	1.07041
ACPP ENSG00000014257	1.94134
ACPT ENSG00000142513	0.850553
ACR ENSG00000100312	0.947772
ACRBP ENSG00000111644	1.16973
ACRC ENSG00000147174	0.965509
ACSBG1 ENSG00000103740	1.09534
ACSBG2 ENSG00000130377	0.860042
ACSF2 ENSG00000167107	1.00472
ACSF3 ENSG00000176715	1.17096
ACSL1 ENSG00000151726	1.00789
ACSL3 ENSG00000123983	1.15717
ACSL4 ENSG00000068366	0.753803
ACSL5 ENSG00000197142	1.46203
ACSL6 ENSG00000164398	1.07922
ACSM1 ENSG00000166743	1.12992
ACSM2A ENSG00000183747	0.871175
ACSM2B ENSG00000066813	0.675554
ACSM3 ENSG00000005187	0.816571
ACSM4 ENSG00000215009	1.02035
ACSM5 ENSG00000183549	0.611166
ACSM6 ENSG00000173124	0.649008
ACSS1 ENSG00000154930	1.10866
ACSS2 ENSG00000131069	1.05482
ACSS3 ENSG00000111058	0.675946
ACTA1 ENSG00000143632	0.750056
ACTA2 ENSG00000107796	1.31935
ACTB ENSG00000075624	4.13192
ACTBL2 ENSG00000169067	0.832615
ACTC1 ENSG00000159251	0.862931
ACTG1 ENSG00000184009	2.90708
ACTG2 ENSG00000163017	1.34877
ACTL10 ENSG00000182584	1.25694
ACTL6A ENSG00000136518	0.844061
ACTN1 ENSG00000072110	1.26014
ACTN2 ENSG00000077522	0.785778
ACTN3 ENSG00000248746	0.729157
ACTN4 ENSG00000130402	1.92591
ACTR10 ENSG00000131966	0.689175
ACTR1A ENSG00000138107	1.23921
ACTR1B ENSG00000115073	1.08233
ACTR2 ENSG00000138071	0.791978
ACTR3 ENSG00000115091	0.684681
ACTR3B ENSG00000133627	0.825255
ACTR3C ENSG00000106526	0.824238
ACTR5 ENSG00000101442	1.03278
ACTR6 ENSG00000075089	0.767217
ACTR8 ENSG00000113812	0.759205
ACTRT3 ENSG00000184378	1.05646
ACVR1 ENSG00000115170	1.33194
ACVR1B ENSG00000135503	0.728901
ACVR1C ENSG00000123612	0.784013
ACVR2A ENSG00000121989	0.807537
ACVR2B ENSG00000114739	0.878531
ACVRL1 ENSG00000139567	1.0139
ACY1 ENSG00000243989	1.07256
ACY3 ENSG00000132744	1.12952
ACYP1 ENSG00000119640	0.773307
ACYP2 ENSG00000170634	1.16861
ADA ENSG00000196839	0.866005
ADAD1 ENSG00000164113	0.922958
ADAD2 ENSG00000140955	1.1671
ADAL ENSG00000168803	0.866008
ADAM10 ENSG00000137845	0.865571
ADAM11 ENSG00000073670	0.865411
ADAM12 ENSG00000148848	0.701504
ADAM15 ENSG00000143537	1.31362
ADAM17 ENSG00000151694	1.33856
ADAM18 ENSG00000168619	0.938046
ADAM19 ENSG00000135074	0.685982
ADAM2 ENSG00000104755	0.773973
ADAM20 ENSG00000134007	1.02554
ADAM22 ENSG00000008277	0.637329
ADAM23 ENSG00000114948	0.61319
ADAM28 ENSG00000042980	0.797068
ADAM29 ENSG00000168594	0.936682
ADAM32 ENSG00000197140	1.06342
ADAM33 ENSG00000149451	1.21833
ADAM7 ENSG00000069206	0.807361
ADAM8 ENSG00000151651	1.02559
ADAM9 ENSG00000168615	0.754942
ADAMDEC1 ENSG00000134028	0.888068
ADAMTS1 ENSG00000154734	1.0128
ADAMTS10 ENSG00000142303	0.774915
ADAMTS12 ENSG00000151388	0.867233
ADAMTS13 ENSG00000160323	1.13765
ADAMTS14 ENSG00000138316	0.741451
ADAMTS15 ENSG00000166106	0.669908
ADAMTS17 ENSG00000140470	1.05401
ADAMTS18 ENSG00000140873	0.843728
ADAMTS19 ENSG00000145808	0.871419
ADAMTS2 ENSG00000087116	0.774119
ADAMTS20 ENSG00000173157	0.625388
ADAMTS3 ENSG00000156140	1.086
ADAMTS4 ENSG00000158859	0.981833
ADAMTS5 ENSG00000154736	0.780775
ADAMTS6 ENSG00000049192	0.887838
ADAMTS7 ENSG00000136378	0.643201
ADAMTS8 ENSG00000134917	0.620688
ADAMTS9 ENSG00000163638	0.97024
ADAMTSL1 ENSG00000178031	0.994041
ADAMTSL2 ENSG00000197859	0.967599
ADAMTSL3 ENSG00000156218	0.968688
ADAMTSL4 ENSG00000143382	0.711228
ADAMTSL5 ENSG00000185761	1.24088
ADAP1 ENSG00000105963	1.28569
ADAP2 ENSG00000184060	0.927199
ADAR ENSG00000160710	1.60895
ADARB1 ENSG00000197381	1.08801
ADARB2 ENSG00000185736	1.06859
ADAT1 ENSG00000065457	0.924438
ADAT2 ENSG00000189007	1.21509
ADAT3 ENSG00000213638	0.870199
ADCK1 ENSG00000063761	1.04735
ADCK2 ENSG00000133597	0.744943
ADCK3 ENSG00000163050	1.29484
ADCK4 ENSG00000123815	1.38515
ADCK5 ENSG00000173137	1.09203
ADCY1 ENSG00000164742	0.719472
ADCY2 ENSG00000078295	0.788241
ADCY3 ENSG00000138031	0.976062
ADCY4 ENSG00000129467	1.00908
ADCY5 ENSG00000173175	0.891244
ADCY6 ENSG00000174233	1.01916
ADCY7 ENSG00000121281	0.937719
ADCY8 ENSG00000155897	0.958704
ADCY9 ENSG00000162104	1.2449
ADCYAP1R1 ENSG00000078549	1.22528
ADD1 ENSG00000087274	1.11808
ADD2 ENSG00000075340	1.04954
ADD3 ENSG00000148700	0.887308
ADGB ENSG00000118492	0.795687
ADGRA2 ENSG00000020181	0.907898
ADGRA3 ENSG00000152990	0.99468
ADGRB1 ENSG00000181790	0.91332
ADGRB2 ENSG00000121753	0.943855
ADGRB3 ENSG00000135298	1.07653
ADGRD1 ENSG00000111452	1.01162
ADGRD2 ENSG00000180264	1.13957
ADGRE1 ENSG00000174837	0.962006
ADGRE2 ENSG00000127507	1.26196
ADGRE3 ENSG00000131355	0.967685
ADGRE5 ENSG00000123146	1.23083
ADGRF1 ENSG00000153292	1.03181
ADGRF3 ENSG00000173567	0.911108
ADGRF4 ENSG00000153294	0.75636
ADGRF5 ENSG00000069122	0.948752
ADGRG1 ENSG00000205336	1.53715
ADGRG2 ENSG00000173698	1.10128
ADGRG3 ENSG00000182885	0.948335
ADGRG4 ENSG00000156920	0.744724
ADGRG5 ENSG00000159618	0.795705
ADGRG6 ENSG00000112414	0.809631
ADGRG7 ENSG00000144820	0.910448
ADGRL1 ENSG00000072071	0.871841
ADGRL2 ENSG00000117114	0.730566
ADGRL3 ENSG00000150471	0.990954
ADGRL4 ENSG00000162618	0.633911
ADGRV1 ENSG00000164199	1.06221
ADH1B ENSG00000196616	0.577401
ADH1C ENSG00000248144	0.815867
ADH4 ENSG00000198099	1.08378
ADH5 ENSG00000197894	1.31382
ADH6 ENSG00000172955	0.935449
ADHFE1 ENSG00000147576	1.01987
ADI1 ENSG00000182551	1.49931
ADIPOR1 ENSG00000159346	1.2666
ADIPOR2 ENSG00000006831	1.17925
ADIRF ENSG00000148671	2.22027
ADK ENSG00000156110	0.953838
ADM ENSG00000148926	1.04802
ADM2 ENSG00000128165	0.982371
ADM5 ENSG00000224420	0.923286
ADNP ENSG00000101126	1.12964
ADNP2 ENSG00000101544	1.03473
ADO ENSG00000181915	0.722306
ADORA1 ENSG00000163485	0.774612
ADORA2B ENSG00000170425	0.843297
ADORA3 ENSG00000282608	0.804965
ADPGK ENSG00000159322	1.08646
ADPRH ENSG00000144843	0.981289
ADPRHL1 ENSG00000153531	1.07856
ADPRHL2 ENSG00000116863	0.972859
ADPRM ENSG00000170222	0.933073
ADRA1A ENSG00000120907	0.839116
ADRA1D ENSG00000171873	0.644309
ADRA2A ENSG00000150594	0.721377
ADRA2B ENSG00000274286	1.10148
ADRA2C ENSG00000184160	1.16866
ADRB1 ENSG00000043591	1.29359
ADRB2 ENSG00000169252	1.16683
ADRB3 ENSG00000188778	0.51513
ADRM1 ENSG00000130706	0.893485
ADSL ENSG00000239900	1.1569
ADSS ENSG00000035687	0.769821
ADSSL1 ENSG00000185100	0.885786
ADTRP ENSG00000111863	1.25072
AEBP1 ENSG00000106624	1.65868
AEBP2 ENSG00000139154	1.09801
AEN ENSG00000181026	0.947554
AES ENSG00000104964	1.92717
AF011889.5 ENSG00000241489	1.06787
AFAP1 ENSG00000196526	0.652029
AFAP1L1 ENSG00000157510	0.83187
AFAP1L2 ENSG00000169129	0.974733
AFF1 ENSG00000172493	0.940524
AFF2 ENSG00000155966	1.03321
AFF3 ENSG00000144218	0.637406
AFF4 ENSG00000072364	1.13453
AFG3L2 ENSG00000141385	1.09649
AFM ENSG00000079557	0.791534
AFMID ENSG00000183077	1.54507
AFP ENSG00000081051	0.88669
AFTPH ENSG00000119844	0.756475
AGA ENSG00000038002	0.890085
AGAP1 ENSG00000157985	0.893768
AGAP14P ENSG00000279058	0.912076
AGAP2 ENSG00000135439	0.842393
AGAP3 ENSG00000133612	1.12143
AGAP4 ENSG00000188234	1.2375
AGAP5 ENSG00000172650	0.922632
AGAP6 ENSG00000204149	0.953832
AGAP9 ENSG00000204172	0.874754
AGBL1 ENSG00000273540	0.759477
AGBL2 ENSG00000165923	1.10076
AGBL3 ENSG00000146856	0.947986
AGBL4 ENSG00000186094	0.871409
AGBL5 ENSG00000084693	0.930947
AGER ENSG00000204305	0.818533
AGFG1 ENSG00000173744	0.835451
AGFG2 ENSG00000106351	1.20464
AGGF1 ENSG00000164252	0.966878
AGK ENSG00000006530	0.999401
AGL ENSG00000162688	0.919515
AGMAT ENSG00000116771	0.801228
AGO1 ENSG00000092847	0.798129
AGO2 ENSG00000123908	0.575516
AGO3 ENSG00000126070	1.14099
AGO4 ENSG00000134698	1.11384
AGPAT1 ENSG00000204310	1.05745
AGPAT2 ENSG00000169692	1.30602
AGPAT3 ENSG00000160216	0.975886
AGPAT4 ENSG00000026652	1.11113
AGPAT5 ENSG00000155189	0.689276
AGPS ENSG00000018510	1.115
AGR2 ENSG00000106541	1.68555
AGR3 ENSG00000173467	0.903801
AGRN ENSG00000188157	1.18798
AGRP ENSG00000159723	1.12349
AGT ENSG00000135744	0.680346
AGTPBP1 ENSG00000135049	0.923045
AGTR1 ENSG00000144891	0.653808
AGTRAP ENSG00000177674	1.52351
AGXT ENSG00000172482	1.01254
AHCTF1 ENSG00000153207	0.820222
AHCY ENSG00000101444	1.54748
AHCYL1 ENSG00000168710	1.06364
AHCYL2 ENSG00000158467	1.12829
AHDC1 ENSG00000126705	1.1583
AHI1 ENSG00000135541	1.14836
AHNAK ENSG00000124942	1.84552
AHNAK2 ENSG00000185567	0.752361
AHR ENSG00000106546	0.948794
AHRR ENSG00000063438	1.06333
AHSA1 ENSG00000100591	1.09351
AHSA2 ENSG00000173209	0.985253
AICDA ENSG00000111732	0.934648
AIDA ENSG00000186063	1.23046
AIF1 ENSG00000204472	0.838722
AIF1L ENSG00000126878	1.21975
AIFM1 ENSG00000156709	0.924486
AIFM2 ENSG00000042286	1.01145
AIFM3 ENSG00000183773	1.2458
AIG1 ENSG00000146416	1.20271
AIM1 ENSG00000112297	0.974704
AIM1L ENSG00000176092	0.914464
AIM2 ENSG00000163568	0.958072
AIMP1 ENSG00000164022	0.855794
AIMP2 ENSG00000106305	0.912798
AIP ENSG00000110711	0.884798
AIPL1 ENSG00000129221	0.723364
AIRE ENSG00000160224	0.875641
AJ239318.1 ENSG00000280108	0.756887
AJAP1 ENSG00000196581	0.864144
AJUBA ENSG00000129474	1.18775
AK1 ENSG00000106992	0.679394
AK2 ENSG00000004455	1.16125
AK3 ENSG00000147853	0.658372
AK4 ENSG00000162433	0.697096
AK5 ENSG00000154027	0.707549
AK6 ENSG00000085231	0.887396
AK7 ENSG00000140057	1.06838
AK8 ENSG00000165695	1.10607
AK9 ENSG00000155085	0.825302
AKAP1 ENSG00000121057	1.2427
AKAP10 ENSG00000108599	0.909064
AKAP11 ENSG00000023516	0.869641
AKAP12 ENSG00000131016	0.637592
AKAP13 ENSG00000170776	0.846549
AKAP14 ENSG00000186471	0.770571
AKAP17A ENSG00000197976	0.945783
AKAP3 ENSG00000111254	0.976051
AKAP5 ENSG00000179841	0.862431
AKAP6 ENSG00000151320	0.737166
AKAP7 ENSG00000118507	0.869969
AKAP8 ENSG00000105127	1.06008
AKAP8L ENSG00000011243	1.32723
AKAP9 ENSG00000127914	0.858741
AKIP1 ENSG00000166452	1.04069
AKIRIN1 ENSG00000174574	0.832722
AKIRIN2 ENSG00000135334	1.18738
AKNA ENSG00000106948	0.938101
AKNAD1 ENSG00000162641	0.716115
AKR1A1 ENSG00000117448	1.22203
AKR1B1 ENSG00000085662	1.46975
AKR1C1 ENSG00000187134	0.844212
AKR1C2 ENSG00000151632	0.550733
AKR1C3 ENSG00000196139	0.630319
AKR1C4 ENSG00000198610	0.802976
AKR1D1 ENSG00000122787	0.986296
AKR1E2 ENSG00000165568	1.10972
AKR7A2 ENSG00000053371	1.23348
AKR7A3 ENSG00000162482	0.946552
AKR7L ENSG00000211454	1.17632
AKT1 ENSG00000142208	1.38279
AKT1S1 ENSG00000204673	1.08082
AKT2 ENSG00000105221	1.06431
AKT3 ENSG00000117020	0.916838
AKTIP ENSG00000166971	0.829313
AL023806.1 ENSG00000280184	0.675623
AL049794.1 ENSG00000280240	0.802692
AL133475.1 ENSG00000281602	1.03064
AL356053.1 ENSG00000150076	0.82664
AL358852.1 ENSG00000278899	1.08261
AL365181.1 ENSG00000280316	0.834169
AL513523.2 ENSG00000279767	0.698886
AL589743.1 ENSG00000279508	0.949701
ALAD ENSG00000148218	0.762397
ALAS1 ENSG00000023330	0.896953
ALAS2 ENSG00000158578	0.939812
ALB ENSG00000163631	0.953293
ALCAM ENSG00000170017	0.83409
ALDH16A1 ENSG00000161618	1.19955
ALDH18A1 ENSG00000059573	1.64193
ALDH1A1 ENSG00000165092	0.75603
ALDH1A2 ENSG00000128918	0.544103
ALDH1A3 ENSG00000184254	0.571989
ALDH1B1 ENSG00000137124	0.871724
ALDH1L1 ENSG00000144908	1.47745
ALDH1L2 ENSG00000136010	0.512411
ALDH3A1 ENSG00000108602	1.09498
ALDH3A2 ENSG00000072210	0.956145
ALDH3B1 ENSG00000006534	0.846668
ALDH3B2 ENSG00000132746	1.00921
ALDH4A1 ENSG00000159423	1.04335
ALDH5A1 ENSG00000112294	0.987603
ALDH6A1 ENSG00000119711	0.995346
ALDH7A1 ENSG00000164904	1.01558
ALDH9A1 ENSG00000143149	1.04087
ALDOA ENSG00000149925	2.2946
ALDOC ENSG00000109107	0.790226
ALG1 ENSG00000033011	1.17361
ALG10 ENSG00000139133	1.02215
ALG10B ENSG00000175548	0.702297
ALG11 ENSG00000253710	0.857452
ALG12 ENSG00000182858	0.951856
ALG13 ENSG00000101901	0.744557
ALG14 ENSG00000172339	0.849049
ALG1L ENSG00000189366	1.105
ALG1L2 ENSG00000251287	1.08449
ALG2 ENSG00000119523	1.0808
ALG3 ENSG00000214160	1.18197
ALG5 ENSG00000120697	0.903956
ALG6 ENSG00000088035	1.00879
ALG8 ENSG00000159063	0.717543
ALG9 ENSG00000086848	1.07093
ALK ENSG00000171094	0.956172
ALKBH1 ENSG00000100601	1.31226
ALKBH2 ENSG00000189046	0.928178
ALKBH3 ENSG00000166199	0.995696
ALKBH4 ENSG00000160993	0.785927
ALKBH5 ENSG00000091542	1.29255
ALKBH6 ENSG00000239382	0.955735
ALKBH7 ENSG00000125652	1.25594
ALKBH8 ENSG00000137760	0.898765
ALLC ENSG00000151360	1.03184
ALMS1 ENSG00000116127	0.95635
ALOX12 ENSG00000108839	0.745086
ALOX12B ENSG00000179477	1.03117
ALOX15 ENSG00000161905	0.75605
ALOX15B ENSG00000179593	1.11064
ALOX5 ENSG00000012779	0.89124
ALOX5AP ENSG00000132965	0.569611
ALOXE3 ENSG00000179148	1.27018
ALPK1 ENSG00000073331	1.09924
ALPK2 ENSG00000198796	1.07534
ALPK3 ENSG00000136383	0.935536
ALPL ENSG00000162551	0.797709
ALS2 ENSG00000003393	1.01458
ALS2CL ENSG00000178038	1.19274
ALS2CR11 ENSG00000155754	1.26295
ALS2CR12 ENSG00000155749	0.839443
ALX1 ENSG00000180318	1.04941
ALX3 ENSG00000156150	0.805993
ALYREF ENSG00000183684	0.938357
AMACR ENSG00000242110	1.16444
AMBN ENSG00000178522	1.20222
AMBP ENSG00000106927	0.804595
AMBRA1 ENSG00000110497	0.709483
AMD1 ENSG00000123505	1.0845
AMDHD1 ENSG00000139344	1.07011
AMDHD2 ENSG00000162066	1.07903
AMER1 ENSG00000184675	0.781003
AMER3 ENSG00000178171	0.863205
AMFR ENSG00000159461	1.11182
AMH ENSG00000104899	0.972192
AMHR2 ENSG00000135409	0.974704
AMIGO1 ENSG00000181754	1.01327
AMIGO2 ENSG00000139211	0.742641
AMIGO3 ENSG00000176020	1.18243
AMMECR1 ENSG00000101935	0.816896
AMMECR1L ENSG00000144233	0.93346
AMN ENSG00000166126	1.19959
AMN1 ENSG00000151743	0.63173
AMOT ENSG00000126016	1.56743
AMOTL1 ENSG00000166025	1.33966
AMOTL2 ENSG00000114019	1.00928
AMPD1 ENSG00000116748	0.974421
AMPD2 ENSG00000116337	0.813271
AMPD3 ENSG00000133805	0.894667
AMPH ENSG00000078053	1.06695
AMT ENSG00000145020	0.556851
AMTN ENSG00000187689	0.799529
AMY1A ENSG00000237763	0.79107
AMY1B ENSG00000174876	0.782809
AMY1C ENSG00000187733	0.759914
AMY2B ENSG00000240038	0.699901
AMZ1 ENSG00000174945	0.913028
AMZ2 ENSG00000196704	1.10338
ANAPC1 ENSG00000153107	1.19849
ANAPC10 ENSG00000164162	1.1872
ANAPC11 ENSG00000141552	1.01133
ANAPC13 ENSG00000129055	1.02083
ANAPC15 ENSG00000110200	1.10137
ANAPC16 ENSG00000166295	0.77729
ANAPC2 ENSG00000176248	0.971018
ANAPC4 ENSG00000053900	1.08398
ANAPC5 ENSG00000089053	1.29653
ANAPC7 ENSG00000196510	1.22224
ANG ENSG00000214274	1.21573
ANGEL1 ENSG00000013523	1.26758
ANGEL2 ENSG00000174606	0.704138
ANGPT1 ENSG00000154188	0.620008
ANGPT2 ENSG00000091879	0.79104
ANGPT4 ENSG00000101280	1.09587
ANGPTL1 ENSG00000116194	0.741102
ANGPTL2 ENSG00000136859	1.02995
ANGPTL3 ENSG00000132855	0.924809
ANGPTL4 ENSG00000167772	1.38424
ANGPTL6 ENSG00000130812	0.713191
ANGPTL7 ENSG00000171819	0.948106
ANGPTL8 ENSG00000130173	0.972779
ANK1 ENSG00000029534	0.863595
ANK2 ENSG00000145362	0.763446
ANK3 ENSG00000151150	1.14375
ANKAR ENSG00000151687	1.12799
ANKDD1A ENSG00000166839	1.01606
ANKDD1B ENSG00000189045	0.824738
ANKEF1 ENSG00000132623	0.929355
ANKFN1 ENSG00000153930	0.785476
ANKFY1 ENSG00000185722	0.738867
ANKH ENSG00000154122	1.15666
ANKHD1 ENSG00000131503	1.00524
ANKHD1-EIF4EBP3 ENSG00000254996	0.967083
ANKIB1 ENSG00000001629	0.793867
ANKK1 ENSG00000170209	1.0539
ANKLE1 ENSG00000160117	0.822757
ANKLE2 ENSG00000176915	0.993006
ANKMY1 ENSG00000144504	1.0245
ANKMY2 ENSG00000106524	0.946867
ANKRA2 ENSG00000164331	0.778826
ANKRD1 ENSG00000148677	1.0348
ANKRD10 ENSG00000088448	1.11186
ANKRD11 ENSG00000167522	1.35807
ANKRD12 ENSG00000101745	0.942535
ANKRD13A ENSG00000076513	0.940378
ANKRD13B ENSG00000198720	0.947115
ANKRD13C ENSG00000118454	0.715897
ANKRD13D ENSG00000172932	1.71174
ANKRD16 ENSG00000134461	0.730151
ANKRD17 ENSG00000132466	0.743307
ANKRD18A ENSG00000180071	0.884123
ANKRD18B ENSG00000230453	0.941441
ANKRD2 ENSG00000165887	1.04603
ANKRD20A1 ENSG00000260691	0.877938
ANKRD20A2 ENSG00000183148	0.919223
ANKRD20A3 ENSG00000276203	0.87229
ANKRD20A4 ENSG00000172014	0.803636
ANKRD22 ENSG00000152766	0.82948
ANKRD23 ENSG00000163126	1.04875
ANKRD24 ENSG00000089847	0.992762
ANKRD26 ENSG00000107890	0.764858
ANKRD27 ENSG00000105186	0.758682
ANKRD28 ENSG00000206560	1.11784
ANKRD29 ENSG00000154065	1.12411
ANKRD30A ENSG00000148513	0.82474
ANKRD30BL ENSG00000163046	0.749558
ANKRD31 ENSG00000145700	1.02471
ANKRD33 ENSG00000167612	1.04416
ANKRD33B ENSG00000164236	0.910259
ANKRD34A ENSG00000272031	1.15212
ANKRD34B ENSG00000189127	1.25559
ANKRD35 ENSG00000198483	0.959935
ANKRD36 ENSG00000135976	0.800264
ANKRD36B ENSG00000196912	0.641091
ANKRD36C ENSG00000174501	0.725514
ANKRD37 ENSG00000186352	1.26059
ANKRD39 ENSG00000213337	0.772596
ANKRD40 ENSG00000154945	0.653306
ANKRD42 ENSG00000137494	0.660838
ANKRD44 ENSG00000065413	0.804618
ANKRD45 ENSG00000183831	0.780173
ANKRD46 ENSG00000186106	0.873897
ANKRD49 ENSG00000168876	0.904184
ANKRD50 ENSG00000151458	0.867117
ANKRD52 ENSG00000139645	1.14084
ANKRD53 ENSG00000144031	0.785782
ANKRD54 ENSG00000100124	0.899708
ANKRD6 ENSG00000135299	0.791398
ANKRD62 ENSG00000181626	0.963121
ANKRD65 ENSG00000235098	1.5282
ANKRD7 ENSG00000106013	0.766645
ANKRD9 ENSG00000156381	1.48896
ANKS1A ENSG00000064999	0.852453
ANKS1B ENSG00000185046	1.14587
ANKS3 ENSG00000168096	1.14705
ANKS6 ENSG00000165138	0.826067
ANKUB1 ENSG00000206199	0.827599
ANKZF1 ENSG00000163516	0.978613
ANLN ENSG00000011426	0.733723
ANO1 ENSG00000131620	1.05377
ANO10 ENSG00000160746	0.834605
ANO2 ENSG00000047617	0.994906
ANO3 ENSG00000134343	0.906079
ANO4 ENSG00000151572	0.722958
ANO5 ENSG00000171714	1.03179
ANO6 ENSG00000177119	0.962134
ANO7 ENSG00000146205	1.25068
ANO8 ENSG00000074855	0.661797
ANO9 ENSG00000185101	1.43314
ANOS1 ENSG00000011201	1.06431
ANP32A ENSG00000140350	1.08882
ANP32B ENSG00000136938	1.01051
ANP32D ENSG00000139223	1.10703
ANP32E ENSG00000143401	0.703019
ANPEP ENSG00000166825	1.81067
ANTXR1 ENSG00000169604	0.973429
ANTXR2 ENSG00000163297	0.974552
ANTXRL ENSG00000274209	0.88909
ANXA1 ENSG00000135046	1.38815
ANXA11 ENSG00000122359	1.45805
ANXA13 ENSG00000104537	0.988728
ANXA2 ENSG00000182718	1.8104
ANXA2R ENSG00000177721	0.987778
ANXA3 ENSG00000138772	0.929267
ANXA4 ENSG00000196975	0.889581
ANXA5 ENSG00000164111	0.955063
ANXA6 ENSG00000197043	1.23607
ANXA7 ENSG00000138279	1.18958
ANXA8 ENSG00000265190	1.28644
ANXA8L1 ENSG00000264230	1.03321
ANXA9 ENSG00000143412	0.810669
AOAH ENSG00000136250	0.650861
AOC1 ENSG00000002726	1.41536
AOC2 ENSG00000131480	1.0427
AOC3 ENSG00000131471	0.706068
AOX1 ENSG00000138356	0.765286
AP000350.10 ENSG00000251357	1.0231
AP000769.1 ENSG00000279576	0.787905
AP000866.1 ENSG00000279342	0.813517
AP001888.1 ENSG00000281781	0.886404
AP006285.2 ENSG00000278919	1.308
AP1AR ENSG00000138660	0.80447
AP1B1 ENSG00000100280	1.26781
AP1G1 ENSG00000166747	0.916129
AP1G2 ENSG00000213983	1.53682
AP1M1 ENSG00000072958	1.01921
AP1M2 ENSG00000129354	1.69491
AP1S1 ENSG00000106367	1.28758
AP1S2 ENSG00000182287	0.670145
AP1S3 ENSG00000152056	0.798452
AP2A1 ENSG00000196961	0.817762
AP2A2 ENSG00000183020	1.32428
AP2B1 ENSG00000006125	1.35435
AP2M1 ENSG00000161203	1.44162
AP2S1 ENSG00000042753	1.34147
AP3B1 ENSG00000132842	0.609838
AP3B2 ENSG00000103723	1.05691
AP3D1 ENSG00000065000	1.01112
AP3M1 ENSG00000185009	0.872329
AP3M2 ENSG00000070718	1.09055
AP3S1 ENSG00000177879	0.711748
AP3S2 ENSG00000157823	1.12587
AP4B1 ENSG00000134262	0.947298
AP4E1 ENSG00000081014	0.57894
AP4M1 ENSG00000221838	0.865196
AP4S1 ENSG00000100478	1.01342
AP5B1 ENSG00000254470	0.84915
AP5M1 ENSG00000053770	0.7901
AP5S1 ENSG00000125843	0.813675
AP5Z1 ENSG00000242802	1.23281
APAF1 ENSG00000120868	0.807416
APBA1 ENSG00000107282	0.943929
APBA2 ENSG00000034053	0.755116
APBA3 ENSG00000011132	0.809643
APBB1 ENSG00000166313	1.29911
APBB1IP ENSG00000077420	0.764005
APBB2 ENSG00000163697	0.776616
APBB3 ENSG00000113108	1.14511
APC ENSG00000134982	0.877923
APC2 ENSG00000115266	0.770975
APCDD1 ENSG00000154856	1.02462
APCDD1L ENSG00000198768	0.804167
APEH ENSG00000164062	1.28765
APELA ENSG00000248329	1.11
APEX1 ENSG00000100823	0.599332
APEX2 ENSG00000169188	1.22291
APH1A ENSG00000117362	0.938648
APH1B ENSG00000138613	0.830057
API5 ENSG00000166181	1.03765
APIP ENSG00000149089	0.66784
APITD1 ENSG00000175279	0.964724
APLF ENSG00000169621	0.818717
APLN ENSG00000171388	0.892747
APLNR ENSG00000134817	1.11035
APLP1 ENSG00000105290	0.667671
APLP2 ENSG00000084234	1.21626
APMAP ENSG00000101474	1.0147
APOA1 ENSG00000118137	1.07015
APOB ENSG00000084674	0.976852
APOBEC3A ENSG00000128383	0.921476
APOBEC3B ENSG00000179750	1.01473
APOBEC3C ENSG00000244509	0.832984
APOBEC3D ENSG00000243811	1.40642
APOBEC3F ENSG00000128394	0.946496
APOBEC3G ENSG00000239713	1.09807
APOBEC3H ENSG00000100298	0.944719
APOBR ENSG00000184730	0.916606
APOC1 ENSG00000130208	0.746772
APOD ENSG00000189058	2.00916
APOE ENSG00000130203	1.10238
APOF ENSG00000175336	0.849241
APOL1 ENSG00000100342	1.23552
APOL2 ENSG00000128335	1.16865
APOL3 ENSG00000128284	0.730582
APOL4 ENSG00000100336	0.975026
APOL6 ENSG00000221963	1.16195
APOLD1 ENSG00000178878	0.811586
APOM ENSG00000204444	1.00423
APOO ENSG00000184831	0.767374
APOOL ENSG00000155008	0.779546
APP ENSG00000142192	1.82759
APPBP2 ENSG00000062725	0.942344
APPL1 ENSG00000157500	0.931806
APPL2 ENSG00000136044	1.29653
APRT ENSG00000198931	1.68597
APTX ENSG00000137074	0.874931
AQP1 ENSG00000240583	1.49394
AQP10 ENSG00000143595	1.12427
AQP11 ENSG00000178301	1.18129
AQP2 ENSG00000167580	1.47382
AQP3 ENSG00000165272	1.78367
AQP4 ENSG00000171885	0.641734
AQP5 ENSG00000161798	0.691535
AQP6 ENSG00000086159	0.939032
AQP7 ENSG00000165269	1.07461
AQP9 ENSG00000103569	0.777263
AQR ENSG00000021776	1.00647
AR ENSG00000169083	1.02637
ARAF ENSG00000078061	1.32395
ARAP1 ENSG00000186635	1.37784
ARAP2 ENSG00000047365	0.938118
ARAP3 ENSG00000120318	0.831697
ARC ENSG00000198576	1.01382
ARCN1 ENSG00000095139	0.940581
AREG ENSG00000109321	1.16678
AREL1 ENSG00000119682	1.09925
ARF1 ENSG00000143761	1.38098
ARF3 ENSG00000134287	1.16766
ARF4 ENSG00000168374	0.75129
ARF5 ENSG00000004059	1.38919
ARF6 ENSG00000165527	0.890252
ARFGAP1 ENSG00000101199	1.41209
ARFGAP2 ENSG00000149182	1.17904
ARFGAP3 ENSG00000242247	1.1533
ARFGEF1 ENSG00000066777	0.794525
ARFGEF2 ENSG00000124198	1.04873
ARFGEF3 ENSG00000112379	1.3656
ARFIP1 ENSG00000164144	0.791925
ARFIP2 ENSG00000132254	1.54821
ARFRP1 ENSG00000101246	1.29822
ARG2 ENSG00000081181	1.07797
ARGFX ENSG00000186103	0.744218
ARGLU1 ENSG00000134884	0.850209
ARHGAP1 ENSG00000175220	1.17196
ARHGAP10 ENSG00000071205	0.73086
ARHGAP11A ENSG00000198826	0.697821
ARHGAP11B ENSG00000187951	0.914704
ARHGAP12 ENSG00000165322	0.717311
ARHGAP15 ENSG00000075884	0.809627
ARHGAP17 ENSG00000140750	0.958382
ARHGAP18 ENSG00000146376	0.978361
ARHGAP19 ENSG00000213390	1.00258
ARHGAP20 ENSG00000137727	0.71576
ARHGAP21 ENSG00000107863	0.681551
ARHGAP22 ENSG00000128805	0.870898
ARHGAP23 ENSG00000275832	1.41867
ARHGAP24 ENSG00000138639	0.829524
ARHGAP25 ENSG00000163219	0.942359
ARHGAP26 ENSG00000145819	1.46855
ARHGAP27 ENSG00000159314	1.27398
ARHGAP28 ENSG00000088756	0.698282
ARHGAP29 ENSG00000137962	0.766344
ARHGAP30 ENSG00000186517	0.85497
ARHGAP31 ENSG00000031081	1.1416
ARHGAP32 ENSG00000134909	1.13436
ARHGAP33 ENSG00000004777	1.09473
ARHGAP35 ENSG00000160007	0.996731
ARHGAP36 ENSG00000147256	1.14436
ARHGAP39 ENSG00000147799	0.983288
ARHGAP4 ENSG00000089820	0.703065
ARHGAP40 ENSG00000124143	1.44731
ARHGAP42 ENSG00000165895	0.968662
ARHGAP44 ENSG00000006740	1.1661
ARHGAP45 ENSG00000180448	0.628642
ARHGAP5 ENSG00000100852	0.828526
ARHGAP6 ENSG00000047648	1.01704
ARHGAP8 ENSG00000241484	0.763451
ARHGAP9 ENSG00000123329	0.715638
ARHGDIA ENSG00000141522	1.77752
ARHGDIB ENSG00000111348	0.872792
ARHGDIG ENSG00000242173	1.1027
ARHGEF1 ENSG00000076928	1.13693
ARHGEF10 ENSG00000104728	0.875709
ARHGEF10L ENSG00000074964	1.16407
ARHGEF11 ENSG00000132694	0.962698
ARHGEF12 ENSG00000196914	1.05997
ARHGEF15 ENSG00000198844	1.24458
ARHGEF16 ENSG00000130762	0.929886
ARHGEF17 ENSG00000110237	0.9047
ARHGEF19 ENSG00000142632	1.11921
ARHGEF2 ENSG00000116584	1.20161
ARHGEF25 ENSG00000240771	0.852417
ARHGEF26 ENSG00000114790	1.28945
ARHGEF28 ENSG00000214944	0.922991
ARHGEF3 ENSG00000163947	1.07485
ARHGEF33 ENSG00000214694	1.00958
ARHGEF35 ENSG00000213214	0.906036
ARHGEF37 ENSG00000183111	1.47133
ARHGEF38 ENSG00000236699	0.997316
ARHGEF39 ENSG00000137135	1.06622
ARHGEF4 ENSG00000136002	1.12281
ARHGEF40 ENSG00000165801	0.826361
ARHGEF5 ENSG00000050327	0.988329
ARHGEF6 ENSG00000129675	0.582615
ARHGEF7 ENSG00000102606	0.882249
ARHGEF9 ENSG00000131089	1.08531
ARID1A ENSG00000117713	1.0148
ARID1B ENSG00000049618	0.771068
ARID2 ENSG00000189079	1.07152
ARID3A ENSG00000116017	0.92461
ARID3B ENSG00000179361	0.833513
ARID4A ENSG00000032219	0.929961
ARID4B ENSG00000054267	0.59632
ARID5A ENSG00000196843	1.3473
ARID5B ENSG00000150347	0.885593
ARIH1 ENSG00000166233	0.973162
ARIH2 ENSG00000177479	0.969975
ARIH2OS ENSG00000221883	1.22372
ARL1 ENSG00000120805	1.06835
ARL10 ENSG00000175414	1.19494
ARL11 ENSG00000152213	0.958328
ARL13B ENSG00000169379	1.03076
ARL14 ENSG00000179674	0.843377
ARL14EP ENSG00000152219	0.719692
ARL15 ENSG00000185305	1.18403
ARL16 ENSG00000214087	0.828296
ARL17A ENSG00000185829	1.05874
ARL17B ENSG00000228696	1.16788
ARL2 ENSG00000213465	1.18989
ARL2BP ENSG00000102931	0.977812
ARL3 ENSG00000138175	0.959377
ARL4A ENSG00000122644	0.943258
ARL4C ENSG00000188042	0.991314
ARL4D ENSG00000175906	1.20577
ARL5A ENSG00000162980	0.873219
ARL5B ENSG00000165997	1.04619
ARL6 ENSG00000113966	1.02383
ARL6IP1 ENSG00000170540	0.859192
ARL6IP4 ENSG00000182196	0.734543
ARL6IP5 ENSG00000144746	0.926937
ARL6IP6 ENSG00000177917	0.8758
ARL8A ENSG00000143862	1.03229
ARL8B ENSG00000134108	1.0652
ARL9 ENSG00000196503	0.863713
ARMC1 ENSG00000104442	1.07094
ARMC10 ENSG00000170632	0.951087
ARMC12 ENSG00000157343	0.695595
ARMC2 ENSG00000118690	0.976413
ARMC4 ENSG00000169126	0.644838
ARMC5 ENSG00000140691	1.1972
ARMC6 ENSG00000105676	0.991295
ARMC7 ENSG00000125449	1.27389
ARMC8 ENSG00000114098	0.986713
ARMC9 ENSG00000135931	0.776214
ARMCX1 ENSG00000126947	0.709258
ARMCX2 ENSG00000184867	0.938279
ARMCX3 ENSG00000102401	0.768864
ARMCX4 ENSG00000196440	1.014
ARMCX5 ENSG00000125962	1.13553
ARMCX6 ENSG00000198960	1.26747
ARMT1 ENSG00000146476	0.747873
ARNT ENSG00000143437	1.24072
ARNT2 ENSG00000172379	0.668844
ARNTL ENSG00000133794	0.897872
ARNTL2 ENSG00000029153	0.87187
ARPC1A ENSG00000241685	1.03326
ARPC1B ENSG00000130429	1.24889
ARPC2 ENSG00000163466	0.870616
ARPC3 ENSG00000111229	1.08152
ARPC4 ENSG00000241553	1.74396
ARPC5 ENSG00000162704	0.891423
ARPC5L ENSG00000136950	1.03798
ARPIN ENSG00000242498	0.95268
ARPP19 ENSG00000128989	0.867692
ARRB1 ENSG00000137486	0.944049
ARRB2 ENSG00000141480	1.11595
ARRDC1 ENSG00000197070	1.46881
ARRDC2 ENSG00000105643	1.02929
ARRDC3 ENSG00000113369	1.00891
ARRDC4 ENSG00000140450	0.92195
ARRDC5 ENSG00000205784	1.05638
ARSA ENSG00000100299	1.49048
ARSB ENSG00000113273	0.76881
ARSD ENSG00000006756	1.23237
ARSE ENSG00000157399	1.09128
ARSG ENSG00000141337	1.00154
ARSI ENSG00000183876	0.973427
ARSJ ENSG00000180801	0.888807
ARSK ENSG00000164291	0.702024
ART3 ENSG00000156219	0.87407
ART4 ENSG00000111339	1.08667
ART5 ENSG00000167311	0.895341
ARTN ENSG00000117407	1.05868
ARV1 ENSG00000173409	1.20814
ARVCF ENSG00000099889	1.16165
ARX ENSG00000004848	1.10706
ASAH1 ENSG00000104763	0.911144
ASAH2 ENSG00000188611	1.07333
ASAH2B ENSG00000204147	0.891388
ASAP1 ENSG00000153317	1.4242
ASAP2 ENSG00000151693	0.98682
ASAP3 ENSG00000088280	1.06038
ASB1 ENSG00000065802	1.00153
ASB11 ENSG00000165192	0.817207
ASB12 ENSG00000198881	1.03143
ASB13 ENSG00000196372	1.12105
ASB14 ENSG00000239388	0.970027
ASB18 ENSG00000182177	0.533882
ASB2 ENSG00000100628	0.595368
ASB3 ENSG00000115239	0.788976
ASB4 ENSG00000005981	0.860611
ASB5 ENSG00000164122	0.651995
ASB6 ENSG00000148331	1.14317
ASB7 ENSG00000183475	1.26112
ASB8 ENSG00000177981	0.723917
ASB9 ENSG00000102048	0.933264
ASCC1 ENSG00000138303	0.977852
ASCC2 ENSG00000100325	1.24735
ASCC3 ENSG00000112249	0.98243
ASCL1 ENSG00000139352	0.970934
ASCL2 ENSG00000183734	1.00249
ASCL3 ENSG00000176009	0.950564
ASCL5 ENSG00000232237	0.8276
ASF1A ENSG00000111875	1.08685
ASF1B ENSG00000105011	0.759426
ASGR1 ENSG00000141505	0.732612
ASGR2 ENSG00000161944	0.930821
ASH1L ENSG00000116539	0.900763
ASH2L ENSG00000129691	0.539483
ASIC1 ENSG00000110881	0.686597
ASIC3 ENSG00000213199	0.916985
ASIC4 ENSG00000072182	0.716332
ASIP ENSG00000101440	0.852526
ASL ENSG00000126522	1.34778
ASMT ENSG00000196433	0.865574
ASMTL ENSG00000169093	1.31671
ASNA1 ENSG00000198356	1.03723
ASNS ENSG00000070669	1.13442
ASNSD1 ENSG00000138381	0.861906
ASPA ENSG00000108381	0.576486
ASPG ENSG00000166183	0.678087
ASPH ENSG00000198363	0.825567
ASPHD1 ENSG00000174939	0.851915
ASPHD2 ENSG00000128203	1.05128
ASPM ENSG00000066279	1.19393
ASPN ENSG00000106819	1.04384
ASPRV1 ENSG00000244617	0.751377
ASPSCR1 ENSG00000169696	1.06751
ASRGL1 ENSG00000162174	0.864932
ASS1 ENSG00000130707	1.8441
ASTE1 ENSG00000034533	0.795958
ASTN2 ENSG00000148219	1.1938
ASUN ENSG00000064102	0.79551
ASXL1 ENSG00000171456	1.09451
ASXL2 ENSG00000143970	0.879783
ASXL3 ENSG00000141431	0.587453
ASZ1 ENSG00000154438	1.03579
ATAD1 ENSG00000138138	0.953974
ATAD2 ENSG00000156802	0.949185
ATAD2B ENSG00000119778	0.763176
ATAD3A ENSG00000197785	0.912464
ATAD3B ENSG00000160072	1.16756
ATAD3C ENSG00000215915	0.825258
ATAD5 ENSG00000176208	1.0228
ATAT1 ENSG00000137343	0.954619
ATCAY ENSG00000167654	0.891378
ATE1 ENSG00000107669	1.22525
ATF1 ENSG00000123268	1.04079
ATF2 ENSG00000115966	0.916563
ATF3 ENSG00000162772	2.70547
ATF4 ENSG00000128272	1.49741
ATF5 ENSG00000169136	0.915489
ATF6 ENSG00000118217	0.89177
ATF6B ENSG00000213676	0.887692
ATF7 ENSG00000170653	0.706381
ATF7IP ENSG00000171681	1.01146
ATF7IP2 ENSG00000166669	0.917255
ATG10 ENSG00000152348	0.920195
ATG101 ENSG00000123395	0.901172
ATG12 ENSG00000145782	0.752276
ATG13 ENSG00000175224	1.14057
ATG14 ENSG00000126775	1.41236
ATG16L1 ENSG00000085978	1.11188
ATG16L2 ENSG00000168010	1.11883
ATG2A ENSG00000110046	0.973962
ATG2B ENSG00000066739	1.01055
ATG3 ENSG00000144848	0.957551
ATG4A ENSG00000101844	1.31194
ATG4B ENSG00000168397	1.09811
ATG4C ENSG00000125703	0.984527
ATG4D ENSG00000130734	1.3846
ATG5 ENSG00000057663	0.686791
ATG7 ENSG00000197548	0.64208
ATG9A ENSG00000198925	1.17662
ATG9B ENSG00000181652	0.899291
ATHL1 ENSG00000142102	1.20464
ATIC ENSG00000138363	0.84126
ATL1 ENSG00000198513	0.885867
ATL2 ENSG00000119787	0.77885
ATL3 ENSG00000184743	0.956993
ATM ENSG00000149311	0.953359
ATMIN ENSG00000166454	1.02055
ATN1 ENSG00000111676	1.18078
ATOH1 ENSG00000172238	0.843368
ATOH7 ENSG00000179774	0.83843
ATOH8 ENSG00000168874	1.25399
ATOX1 ENSG00000177556	1.58653
ATP10A ENSG00000206190	0.800066
ATP10B ENSG00000118322	0.928787
ATP10D ENSG00000145246	0.855383
ATP11A ENSG00000068650	1.06544
ATP11B ENSG00000058063	1.1373
ATP11C ENSG00000101974	1.067
ATP12A ENSG00000075673	1.03451
ATP13A1 ENSG00000105726	1.43235
ATP13A2 ENSG00000159363	1.25056
ATP13A3 ENSG00000133657	0.66002
ATP1A1 ENSG00000163399	2.16727
ATP1A2 ENSG00000018625	0.790068
ATP1A3 ENSG00000105409	0.986981
ATP1A4 ENSG00000132681	0.721214
ATP1B1 ENSG00000143153	1.28638
ATP1B2 ENSG00000129244	1.03311
ATP1B3 ENSG00000069849	0.950721
ATP23 ENSG00000166896	0.902456
ATP2A1 ENSG00000196296	1.03423
ATP2A2 ENSG00000174437	1.0355
ATP2A3 ENSG00000074370	1.62762
ATP2B1 ENSG00000070961	0.920943
ATP2B2 ENSG00000157087	0.912671
ATP2B4 ENSG00000058668	0.787991
ATP2C1 ENSG00000017260	1.20494
ATP2C2 ENSG00000064270	1.50411
ATP5SL ENSG00000105341	1.09048
ATP6AP1 ENSG00000071553	1.26504
ATP6AP1L ENSG00000205464	0.859925
ATP6AP2 ENSG00000182220	0.76045
ATP6V0A1 ENSG00000033627	1.14889
ATP6V0A2 ENSG00000185344	0.807652
ATP6V0A4 ENSG00000105929	0.947467
ATP6V0B ENSG00000117410	1.68951
ATP6V0D1 ENSG00000159720	1.21532
ATP6V0D2 ENSG00000147614	1.00931
ATP6V0E1 ENSG00000113732	1.14338
ATP6V0E2 ENSG00000171130	1.1741
ATP6V1A ENSG00000114573	1.09339
ATP6V1B1 ENSG00000116039	1.15481
ATP6V1B2 ENSG00000147416	1.24392
ATP6V1C1 ENSG00000155097	1.33663
ATP6V1C2 ENSG00000143882	1.20256
ATP6V1D ENSG00000100554	0.835417
ATP6V1E1 ENSG00000131100	1.27689
ATP6V1E2 ENSG00000250565	0.945637
ATP6V1F ENSG00000128524	1.05172
ATP6V1G1 ENSG00000136888	1.13732
ATP6V1G3 ENSG00000151418	1.10254
ATP6V1H ENSG00000047249	1.22272
ATP7A ENSG00000165240	0.993008
ATP7B ENSG00000123191	1.06946
ATP8A1 ENSG00000124406	0.977688
ATP8A2 ENSG00000132932	0.812322
ATP8B1 ENSG00000081923	1.03275
ATP8B2 ENSG00000143515	0.76281
ATP8B3 ENSG00000130270	0.945037
ATP8B4 ENSG00000104043	1.0153
ATP9A ENSG00000054793	1.14799
ATP9B ENSG00000166377	0.992006
ATPIF1 ENSG00000130770	1.00097
ATR ENSG00000175054	0.958973
ATRAID ENSG00000138085	0.850528
ATRIP ENSG00000164053	0.839639
ATRIP ENSG00000282827	1.11783
ATRN ENSG00000088812	1.00973
ATRNL1 ENSG00000107518	0.68232
ATRX ENSG00000085224	1.13067
ATXN1 ENSG00000124788	1.08988
ATXN10 ENSG00000130638	1.35767
ATXN1L ENSG00000224470	0.864561
ATXN2 ENSG00000204842	1.05641
ATXN2L ENSG00000168488	0.877071
ATXN3 ENSG00000066427	1.16195
ATXN7 ENSG00000163635	0.931006
ATXN7L1 ENSG00000146776	1.0229
ATXN7L2 ENSG00000162650	0.875981
ATXN7L3 ENSG00000087152	1.01733
ATXN7L3B ENSG00000253719	1.00598
AUH ENSG00000148090	0.900283
AUNIP ENSG00000127423	1.24452
AUP1 ENSG00000115307	1.78329
AURKA ENSG00000087586	0.868401
AURKAIP1 ENSG00000175756	1.70436
AURKB ENSG00000178999	0.977045
AURKC ENSG00000105146	0.950484
AUTS2 ENSG00000158321	1.06468
AVEN ENSG00000169857	0.626104
AVIL ENSG00000135407	0.808194
AVL9 ENSG00000105778	1.13934
AVP ENSG00000101200	0.768785
AVPI1 ENSG00000119986	1.49833
AVPR1A ENSG00000166148	0.954977
AVPR2 ENSG00000126895	1.03515
AXDND1 ENSG00000162779	0.683056
AXIN1 ENSG00000103126	0.826205
AXIN2 ENSG00000168646	0.923207
AXL ENSG00000167601	1.32555
AZGP1 ENSG00000160862	2.93712
AZI2 ENSG00000163512	0.932311
AZIN1 ENSG00000155096	0.912728
AZIN2 ENSG00000142920	0.964709
AZU1 ENSG00000172232	0.958779
B2M ENSG00000166710	1.92193
B3GALNT1 ENSG00000169255	1.17741
B3GALNT2 ENSG00000162885	0.719716
B3GALT1 ENSG00000172318	0.923442
B3GALT2 ENSG00000162630	0.892102
B3GALT4 ENSG00000235863	1.2166
B3GALT5 ENSG00000183778	0.937945
B3GALT6 ENSG00000176022	0.834035
B3GAT1 ENSG00000109956	0.800307
B3GAT2 ENSG00000112309	0.559924
B3GAT3 ENSG00000149541	0.984246
B3GLCT ENSG00000187676	0.748413
B3GNT2 ENSG00000170340	1.08622
B3GNT3 ENSG00000179913	1.15052
B3GNT4 ENSG00000176383	1.24625
B3GNT5 ENSG00000176597	0.938493
B3GNT7 ENSG00000156966	0.841352
B3GNT8 ENSG00000177191	1.01182
B3GNT9 ENSG00000237172	1.15845
B3GNTL1 ENSG00000175711	0.864215
B4GALNT1 ENSG00000135454	0.745292
B4GALNT3 ENSG00000139044	1.20945
B4GALNT4 ENSG00000182272	0.893848
B4GALT1 ENSG00000086062	1.47868
B4GALT2 ENSG00000117411	0.980837
B4GALT3 ENSG00000158850	1.35691
B4GALT4 ENSG00000121578	1.0714
B4GALT5 ENSG00000158470	0.784886
B4GALT6 ENSG00000118276	0.734198
B4GALT7 ENSG00000027847	1.03086
B4GAT1 ENSG00000174684	1.05148
B9D1 ENSG00000108641	0.948303
B9D2 ENSG00000123810	0.915383
BAALC ENSG00000164929	0.781108
BAAT ENSG00000136881	0.98824
BABAM1 ENSG00000105393	1.20875
BACE1 ENSG00000186318	0.992916
BACE2 ENSG00000182240	1.70718
BACH1 ENSG00000156273	0.886044
BACH2 ENSG00000112182	0.659086
BAD ENSG00000002330	1.58861
BAG1 ENSG00000107262	1.66916
BAG2 ENSG00000112208	0.811443
BAG3 ENSG00000151929	1.38141
BAG4 ENSG00000156735	0.796629
BAG5 ENSG00000166170	1.18524
BAG6 ENSG00000204463	1.25813
BAHCC1 ENSG00000266074	0.883104
BAHD1 ENSG00000140320	1.21797
BAIAP2 ENSG00000175866	1.45124
BAIAP2L1 ENSG00000006453	1.11076
BAIAP2L2 ENSG00000128298	0.896145
BAIAP3 ENSG00000007516	1.01577
BAK1 ENSG00000030110	0.752337
BAMBI ENSG00000095739	1.03613
BANF1 ENSG00000175334	0.66294
BANK1 ENSG00000153064	0.747129
BANP ENSG00000172530	1.00086
BAP1 ENSG00000163930	1.1955
BARD1 ENSG00000138376	0.954843
BARX1 ENSG00000131668	1.00287
BARX2 ENSG00000043039	0.988705
BASP1 ENSG00000176788	1.02866
BATF ENSG00000156127	0.82979
BATF2 ENSG00000168062	0.765579
BATF3 ENSG00000123685	0.838732
BAX ENSG00000087088	1.44286
BAZ1A ENSG00000198604	0.829427
BAZ1B ENSG00000009954	0.750477
BAZ2A ENSG00000076108	1.16329
BAZ2B ENSG00000123636	0.998224
BBC3 ENSG00000105327	0.698301
BBIP1 ENSG00000214413	1.36623
BBOF1 ENSG00000119636	1.13363
BBOX1 ENSG00000129151	0.781389
BBS1 ENSG00000174483	0.979021
BBS10 ENSG00000179941	1.03041
BBS12 ENSG00000181004	0.909447
BBS2 ENSG00000125124	1.15038
BBS4 ENSG00000140463	1.09238
BBS5 ENSG00000163093	0.659746
BBS7 ENSG00000138686	0.850357
BBS9 ENSG00000122507	0.596898
BBX ENSG00000114439	0.660611
BCAM ENSG00000187244	1.04962
BCAN ENSG00000132692	1.09374
BCAP29 ENSG00000075790	1.14891
BCAP31 ENSG00000185825	1.47353
BCAR1 ENSG00000050820	1.04561
BCAR3 ENSG00000137936	0.907386
BCAS1 ENSG00000064787	1.46618
BCAS2 ENSG00000116752	0.86799
BCAS3 ENSG00000141376	1.18089
BCAS4 ENSG00000124243	0.902212
BCAT1 ENSG00000060982	0.73111
BCAT2 ENSG00000105552	1.21455
BCCIP ENSG00000107949	1.22081
BCDIN3D ENSG00000186666	0.911561
BCHE ENSG00000114200	1.06868
BCKDHA ENSG00000248098	0.849149
BCKDHB ENSG00000083123	0.770654
BCKDK ENSG00000103507	1.53847
BCL10 ENSG00000142867	1.11071
BCL11A ENSG00000119866	1.22023
BCL11B ENSG00000127152	1.01274
BCL2 ENSG00000171791	1.34504
BCL2A1 ENSG00000140379	1.40288
BCL2L1 ENSG00000171552	1.60384
BCL2L10 ENSG00000137875	0.620703
BCL2L11 ENSG00000153094	0.895921
BCL2L12 ENSG00000126453	0.896212
BCL2L13 ENSG00000099968	1.02463
BCL2L14 ENSG00000121380	0.863955
BCL2L15 ENSG00000188761	0.884424
BCL2L2 ENSG00000129473	0.9117
BCL3 ENSG00000069399	1.88883
BCL6 ENSG00000113916	1.0582
BCL6B ENSG00000161940	0.908941
BCL7A ENSG00000110987	0.876698
BCL7B ENSG00000106635	0.875484
BCL7C ENSG00000099385	1.3307
BCL9 ENSG00000116128	0.893066
BCL9L ENSG00000186174	0.90053
BCLAF1 ENSG00000029363	1.19261
BCO1 ENSG00000135697	0.871232
BCO2 ENSG00000197580	0.885563
BCOR ENSG00000183337	1.08816
BCORL1 ENSG00000085185	0.951979
BCR ENSG00000186716	1.17107
BCS1L ENSG00000074582	0.985719
BDH1 ENSG00000161267	0.982419
BDH2 ENSG00000164039	0.905805
BDKRB1 ENSG00000100739	0.847333
BDKRB2 ENSG00000168398	0.874663
BDNF ENSG00000176697	0.817657
BDP1 ENSG00000145734	0.73909
BEAN1 ENSG00000166546	1.03849
BECN1 ENSG00000126581	0.898718
BEGAIN ENSG00000183092	0.963594
BEND2 ENSG00000177324	0.764759
BEND3 ENSG00000178409	1.08085
BEND4 ENSG00000188848	0.971851
BEND5 ENSG00000162373	0.832328
BEND6 ENSG00000151917	1.08084
BEND7 ENSG00000165626	1.04682
BEST1 ENSG00000167995	0.824623
BEST3 ENSG00000127325	0.789048
BEST4 ENSG00000142959	0.842116
BET1 ENSG00000105829	1.01108
BET1L ENSG00000177951	0.987369
BEX1 ENSG00000133169	0.81294
BEX2 ENSG00000133134	1.21999
BEX3 ENSG00000166681	1.1835
BEX4 ENSG00000102409	1.01241
BEX5 ENSG00000184515	0.988421
BFAR ENSG00000103429	1.02613
BFSP1 ENSG00000125864	0.869786
BFSP2 ENSG00000170819	0.872569
BGLAP ENSG00000242252	0.938778
BGN ENSG00000182492	1.44824
BHLHB9 ENSG00000198908	0.960758
BHLHE22 ENSG00000180828	0.702272
BHLHE40 ENSG00000134107	0.990664
BHLHE41 ENSG00000123095	0.902402
BHMT ENSG00000145692	0.889206
BHMT2 ENSG00000132840	0.838659
BICC1 ENSG00000122870	0.828881
BICD1 ENSG00000151746	0.968595
BICD2 ENSG00000185963	1.07385
BICDL1 ENSG00000135127	0.847099
BICDL2 ENSG00000162069	1.15089
BID ENSG00000015475	1.00276
BIK ENSG00000100290	1.53287
BIN1 ENSG00000136717	0.977945
BIN2 ENSG00000110934	1.12035
BIN3 ENSG00000147439	1.09662
BIRC2 ENSG00000110330	0.949234
BIRC3 ENSG00000023445	1.01807
BIRC5 ENSG00000089685	1.19528
BIRC6 ENSG00000115760	0.874959
BIRC7 ENSG00000101197	1.23259
BIVM ENSG00000134897	0.832919
BLCAP ENSG00000166619	1.12193
BLK ENSG00000136573	0.742873
BLM ENSG00000197299	1.18858
BLMH ENSG00000108578	1.02111
BLNK ENSG00000095585	0.810153
BLOC1S1 ENSG00000135441	1.27209
BLOC1S2 ENSG00000196072	1.01803
BLOC1S3 ENSG00000189114	0.730213
BLOC1S4 ENSG00000186222	1.25115
BLOC1S5 ENSG00000188428	0.96459
BLOC1S6 ENSG00000104164	1.09956
BLVRA ENSG00000106605	1.10055
BLVRB ENSG00000090013	1.64123
BLZF1 ENSG00000117475	0.751487
BMF ENSG00000104081	0.826179
BMI1 ENSG00000168283	0.943621
BMP1 ENSG00000168487	1.30904
BMP10 ENSG00000163217	0.814488
BMP2 ENSG00000125845	0.954923
BMP2K ENSG00000138756	1.00076
BMP3 ENSG00000152785	0.735841
BMP4 ENSG00000125378	0.765274
BMP5 ENSG00000112175	0.557364
BMP6 ENSG00000153162	0.942332
BMP7 ENSG00000101144	1.11252
BMP8B ENSG00000116985	1.04109
BMPER ENSG00000164619	0.935516
BMPR1A ENSG00000107779	0.855121
BMPR1B ENSG00000138696	0.881406
BMPR2 ENSG00000204217	0.986849
BMS1 ENSG00000165733	1.15943
BMT2 ENSG00000164603	0.69214
BMX ENSG00000102010	0.799337
BNC1 ENSG00000169594	0.944572
BNC2 ENSG00000173068	1.13012
BNIP1 ENSG00000113734	0.820966
BNIP2 ENSG00000140299	0.723654
BNIP3 ENSG00000176171	1.22097
BNIP3L ENSG00000104765	0.989093
BNIPL ENSG00000163141	1.37299
BOC ENSG00000144857	0.731602
BOD1 ENSG00000145919	0.880857
BOD1L1 ENSG00000038219	0.723595
BOD1L2 ENSG00000228075	1.0245
BOK ENSG00000176720	1.42853
BOLA1 ENSG00000178096	0.658301
BOLA2B ENSG00000169627	1.15241
BOLA3 ENSG00000163170	1.0413
BOLL ENSG00000152430	0.807904
BOP1 ENSG00000261236	0.895811
BORA ENSG00000136122	1.10881
BORCS5 ENSG00000165714	1.12977
BORCS6 ENSG00000196544	0.791289
BORCS7 ENSG00000166275	0.946291
BORCS8 ENSG00000254901	1.16212
BORCS8-MEF2B ENSG00000064489	1.0857
BPGM ENSG00000172331	0.851054
BPHL ENSG00000137274	0.759823
BPI ENSG00000101425	0.546616
BPIFA1 ENSG00000198183	0.872878
BPIFB1 ENSG00000125999	0.381254
BPIFB2 ENSG00000078898	0.745973
BPIFB4 ENSG00000186191	1.10475
BPIFC ENSG00000184459	1.2195
BPNT1 ENSG00000162813	0.873878
BPTF ENSG00000171634	1.04661
BRAF ENSG00000157764	0.899123
BRAP ENSG00000089234	1.08967
BRAT1 ENSG00000106009	1.21613
BRCA1 ENSG00000012048	0.956647
BRCA2 ENSG00000139618	0.748499
BRCC3 ENSG00000185515	1.3826
BRD1 ENSG00000100425	0.742043
BRD2 ENSG00000204256	1.34708
BRD3 ENSG00000169925	0.881442
BRD4 ENSG00000141867	1.01422
BRD7 ENSG00000166164	1.10078
BRD8 ENSG00000112983	1.3045
BRD9 ENSG00000028310	1.28203
BRE ENSG00000158019	1.06973
BRF1 ENSG00000185024	0.942088
BRF2 ENSG00000104221	0.933285
BRI3 ENSG00000164713	1.31382
BRI3BP ENSG00000184992	0.871586
BRICD5 ENSG00000182685	1.06058
BRINP1 ENSG00000078725	0.894341
BRINP3 ENSG00000162670	0.62618
BRIP1 ENSG00000136492	1.02076
BRIX1 ENSG00000113460	0.687931
BRK1 ENSG00000254999	1.50173
BRMS1 ENSG00000174744	1.62801
BRMS1L ENSG00000100916	0.879075
BROX ENSG00000162819	1.00396
BRPF1 ENSG00000156983	0.725934
BRPF3 ENSG00000096070	1.08017
BRSK1 ENSG00000160469	1.04342
BRSK2 ENSG00000174672	0.968255
BRWD1 ENSG00000185658	0.827584
BRWD3 ENSG00000165288	0.851358
BSCL2 ENSG00000168000	0.97361
BSDC1 ENSG00000160058	1.13718
BSG ENSG00000172270	1.6931
BSN ENSG00000164061	0.94134
BSND ENSG00000162399	0.668647
BSPH1 ENSG00000188334	0.914733
BSPRY ENSG00000119411	1.17076
BST1 ENSG00000109743	1.25088
BST2 ENSG00000130303	1.38589
BTAF1 ENSG00000095564	0.79812
BTBD1 ENSG00000064726	0.830191
BTBD10 ENSG00000148925	1.03271
BTBD11 ENSG00000151136	0.774114
BTBD16 ENSG00000138152	0.800477
BTBD19 ENSG00000222009	1.09658
BTBD2 ENSG00000133243	1.25356
BTBD3 ENSG00000132640	0.775015
BTBD6 ENSG00000184887	1.02544
BTBD7 ENSG00000011114	0.949317
BTBD8 ENSG00000189195	0.878655
BTBD9 ENSG00000183826	1.24824
BTC ENSG00000174808	0.788218
BTD ENSG00000169814	0.854619
BTF3 ENSG00000145741	1.37316
BTF3L4 ENSG00000134717	0.953736
BTG1 ENSG00000133639	1.00108
BTG2 ENSG00000159388	1.6099
BTG3 ENSG00000154640	0.657554
BTK ENSG00000010671	0.744305
BTN2A1 ENSG00000112763	1.00242
BTN2A2 ENSG00000124508	0.848701
BTN3A1 ENSG00000026950	0.985915
BTN3A2 ENSG00000186470	0.742539
BTN3A3 ENSG00000111801	0.881396
BTNL3 ENSG00000168903	0.790876
BTNL9 ENSG00000165810	0.895681
BTRC ENSG00000166167	0.658391
BUB1 ENSG00000169679	0.875301
BUB1B ENSG00000156970	0.697802
BUB3 ENSG00000154473	1.09983
BUD13 ENSG00000137656	1.2581
BUD31 ENSG00000106245	1.25212
BVES ENSG00000112276	0.744264
BYSL ENSG00000112578	0.669723
BZW1 ENSG00000082153	1.40011
BZW2 ENSG00000136261	0.836613
C10orf10 ENSG00000165507	0.905093
C10orf105 ENSG00000214688	1.03441
C10orf107 ENSG00000183346	0.991685
C10orf11 ENSG00000148655	0.8946
C10orf128 ENSG00000204161	1.05107
C10orf2 ENSG00000107815	0.765479
C10orf35 ENSG00000171224	0.906512
C10orf54 ENSG00000107738	1.38891
C10orf55 ENSG00000222047	1.19645
C10orf67 ENSG00000179133	1.16291
C10orf71 ENSG00000177354	1.00033
C10orf76 ENSG00000120029	1.37913
C10orf82 ENSG00000165863	0.88192
C10orf88 ENSG00000119965	0.91537
C10orf95 ENSG00000120055	1.13675
C10orf99 ENSG00000188373	0.856882
C11orf1 ENSG00000137720	0.902407
C11orf16 ENSG00000176029	0.802409
C11orf21 ENSG00000110665	0.93326
C11orf24 ENSG00000171067	1.09527
C11orf31 ENSG00000211450	1.34361
C11orf42 ENSG00000180878	0.908693
C11orf45 ENSG00000174370	1.13742
C11orf49 ENSG00000149179	1.13094
C11orf52 ENSG00000149300	0.994775
C11orf53 ENSG00000150750	1.19129
C11orf54 ENSG00000182919	0.957443
C11orf57 ENSG00000150776	1.23682
C11orf58 ENSG00000110696	0.86035
C11orf63 ENSG00000109944	0.86858
C11orf65 ENSG00000166323	0.974503
C11orf68 ENSG00000175573	0.978283
C11orf70 ENSG00000137691	1.153
C11orf71 ENSG00000180425	1.21571
C11orf74 ENSG00000166352	0.835434
C11orf80 ENSG00000173715	1.34733
C11orf84 ENSG00000168005	0.784289
C11orf87 ENSG00000185742	1.04662
C11orf88 ENSG00000183644	1.14658
C11orf95 ENSG00000188070	1.19615
C11orf96 ENSG00000187479	1.04672
C11orf98 ENSG00000278615	1.16981
C12orf10 ENSG00000139637	1.05558
C12orf29 ENSG00000133641	0.751945
C12orf4 ENSG00000047621	1.09874
C12orf40 ENSG00000180116	0.808962
C12orf42 ENSG00000179088	0.79358
C12orf43 ENSG00000157895	1.03638
C12orf45 ENSG00000151131	0.978618
C12orf49 ENSG00000111412	0.897546
C12orf50 ENSG00000165805	0.967093
C12orf54 ENSG00000177627	0.953784
C12orf56 ENSG00000185306	0.988849
C12orf57 ENSG00000111678	1.77902
C12orf60 ENSG00000182993	0.845791
C12orf65 ENSG00000130921	1.08435
C12orf66 ENSG00000174206	0.750434
C12orf73 ENSG00000204954	1.02353
C12orf75 ENSG00000235162	0.650166
C12orf76 ENSG00000174456	0.7754
C14orf1 ENSG00000133935	1.04662
C14orf105 ENSG00000100557	0.871858
C14orf119 ENSG00000179933	0.798266
C14orf132 ENSG00000227051	0.925366
C14orf142 ENSG00000170270	0.889023
C14orf159 ENSG00000133943	0.822323
C14orf166 ENSG00000087302	1.016
C14orf169 ENSG00000170468	1.09145
C14orf178 ENSG00000197734	0.815945
C14orf180 ENSG00000184601	0.972596
C14orf2 ENSG00000156411	1.16055
C14orf28 ENSG00000179476	0.749657
C14orf37 ENSG00000139971	0.916641
C14orf39 ENSG00000179008	0.80109
C14orf79 ENSG00000140104	0.76959
C14orf80 ENSG00000185347	1.25056
C14orf93 ENSG00000100802	0.84905
C15orf39 ENSG00000167173	1.00157
C15orf40 ENSG00000169609	0.879108
C15orf41 ENSG00000186073	0.746366
C15orf48 ENSG00000166920	0.994
C15orf52 ENSG00000188549	0.992148
C15orf57 ENSG00000128891	1.21639
C15orf59 ENSG00000205363	0.689575
C15orf61 ENSG00000189227	0.940459
C15orf62 ENSG00000188277	1.22192
C15orf65 ENSG00000261652	0.843739
C16orf13 ENSG00000130731	0.981691
C16orf45 ENSG00000166780	1.32153
C16orf46 ENSG00000166455	0.938915
C16orf52 ENSG00000185716	0.834047
C16orf54 ENSG00000185905	0.831164
C16orf58 ENSG00000140688	1.09975
C16orf59 ENSG00000162062	0.779709
C16orf62 ENSG00000103544	1.22794
C16orf70 ENSG00000125149	1.13404
C16orf71 ENSG00000166246	1.12825
C16orf72 ENSG00000182831	1.0572
C16orf74 ENSG00000154102	1.52827
C16orf86 ENSG00000159761	0.758017
C16orf87 ENSG00000155330	0.866102
C16orf89 ENSG00000153446	0.76913
C16orf91 ENSG00000174109	0.723324
C16orf95 ENSG00000260456	1.08908
C16orf96 ENSG00000205832	1.06638
C17orf107 ENSG00000205710	0.674504
C17orf49 ENSG00000258315	0.783474
C17orf50 ENSG00000270806	1.14093
C17orf51 ENSG00000212719	0.672849
C17orf53 ENSG00000125319	1.00949
C17orf58 ENSG00000186665	0.822994
C17orf62 ENSG00000178927	1.32638
C17orf67 ENSG00000214226	0.915396
C17orf74 ENSG00000184560	0.933049
C17orf75 ENSG00000108666	0.865013
C17orf78 ENSG00000278505	0.805021
C17orf80 ENSG00000141219	1.07677
C17orf89 ENSG00000224877	1.1799
C17orf96 ENSG00000273604	0.784637
C17orf97 ENSG00000187624	0.845692
C17orf99 ENSG00000187997	0.827452
C18orf21 ENSG00000141428	0.784201
C18orf25 ENSG00000152242	0.917589
C18orf32 ENSG00000177576	0.955172
C18orf54 ENSG00000166845	1.08343
C18orf63 ENSG00000206043	0.885665
C18orf8 ENSG00000141452	0.95528
C19orf12 ENSG00000131943	1.23636
C19orf18 ENSG00000177025	0.845177
C19orf24 ENSG00000228300	0.93319
C19orf25 ENSG00000119559	1.23218
C19orf33 ENSG00000167644	1.19466
C19orf35 ENSG00000188305	0.960575
C19orf38 ENSG00000214212	0.963442
C19orf43 ENSG00000123144	1.19776
C19orf44 ENSG00000105072	1.18646
C19orf45 ENSG00000198723	0.793631
C19orf47 ENSG00000160392	1.33247
C19orf48 ENSG00000167747	1.31623
C19orf52 ENSG00000142444	1.1
C19orf53 ENSG00000104979	1.48667
C19orf54 ENSG00000188493	0.851293
C19orf57 ENSG00000132016	0.998738
C19orf60 ENSG00000006015	1.37074
C19orf66 ENSG00000130813	0.764622
C19orf68 ENSG00000185453	1.17612
C19orf70 ENSG00000174917	1.63951
C19orf71 ENSG00000183397	0.624311
C19orf73 ENSG00000221916	0.758876
C19orf81 ENSG00000235034	0.928354
C1D ENSG00000197223	0.982754
C1GALT1 ENSG00000106392	0.704
C1GALT1C1 ENSG00000171155	0.781049
C1QA ENSG00000173372	0.70402
C1QB ENSG00000173369	0.843318
C1QBP ENSG00000108561	1.13573
C1QC ENSG00000159189	0.597537
C1QL1 ENSG00000131094	0.430025
C1QL4 ENSG00000186897	0.875842
C1QTNF1 ENSG00000173918	0.776761
C1QTNF2 ENSG00000145861	0.780015
C1QTNF3 ENSG00000082196	0.956731
C1QTNF4 ENSG00000172247	1.06605
C1QTNF5 ENSG00000223953	0.974539
C1QTNF6 ENSG00000133466	0.914283
C1QTNF7 ENSG00000163145	0.812746
C1R ENSG00000159403	1.33364
C1RL ENSG00000139178	1.38099
C1S ENSG00000182326	0.696639
C1orf105 ENSG00000180999	0.864936
C1orf106 ENSG00000163362	1.04117
C1orf109 ENSG00000116922	0.739509
C1orf112 ENSG00000000460	0.74578
C1orf115 ENSG00000162817	0.936447
C1orf116 ENSG00000182795	1.64799
C1orf122 ENSG00000197982	1.18661
C1orf123 ENSG00000162384	1.06769
C1orf127 ENSG00000175262	1.04595
C1orf131 ENSG00000143633	1.22313
C1orf141 ENSG00000203963	0.663032
C1orf145 ENSG00000162913	0.886488
C1orf158 ENSG00000157330	0.705735
C1orf159 ENSG00000131591	1.29853
C1orf162 ENSG00000143110	0.650522
C1orf167 ENSG00000215910	0.982637
C1orf168 ENSG00000187889	0.981295
C1orf174 ENSG00000198912	1.04604
C1orf186 ENSG00000263961	1.17518
C1orf194 ENSG00000179902	0.924161
C1orf198 ENSG00000119280	0.936923
C1orf204 ENSG00000188004	0.937172
C1orf21 ENSG00000116667	1.19489
C1orf210 ENSG00000253313	0.989398
C1orf216 ENSG00000142686	0.927785
C1orf226 ENSG00000239887	1.4334
C1orf228 ENSG00000198520	0.914263
C1orf234 ENSG00000227868	0.815089
C1orf27 ENSG00000157181	0.589249
C1orf35 ENSG00000143793	1.52765
C1orf43 ENSG00000143612	0.734792
C1orf50 ENSG00000164008	0.740606
C1orf52 ENSG00000162642	0.691685
C1orf53 ENSG00000203724	0.713876
C1orf54 ENSG00000118292	0.522921
C1orf56 ENSG00000143443	1.01092
C1orf61 ENSG00000125462	0.902861
C1orf64 ENSG00000183888	0.769253
C1orf74 ENSG00000162757	1.07123
C1orf87 ENSG00000162598	1.07024
C2 ENSG00000166278	0.956456
C20orf144 ENSG00000149609	0.86426
C20orf194 ENSG00000088854	0.83368
C20orf196 ENSG00000171984	0.91185
C20orf24 ENSG00000101084	0.68869
C20orf27 ENSG00000101220	0.82212
C20orf85 ENSG00000124237	0.731058
C20orf96 ENSG00000196476	0.987911
C21orf2 ENSG00000160226	1.57047
C21orf33 ENSG00000160221	1.38563
C21orf58 ENSG00000160298	0.850487
C21orf59 ENSG00000159079	1.00298
C21orf91 ENSG00000154642	0.948538
C22orf15 ENSG00000169314	0.770873
C22orf23 ENSG00000128346	0.801842
C22orf29 ENSG00000215012	1.0255
C22orf31 ENSG00000100249	0.820474
C22orf39 ENSG00000242259	1.27864
C22orf46 ENSG00000184208	0.95174
C2CD2 ENSG00000157617	1.20179
C2CD2L ENSG00000172375	0.912754
C2CD3 ENSG00000168014	1.11393
C2CD4A ENSG00000198535	1.11055
C2CD4B ENSG00000205502	1.10752
C2CD4C ENSG00000183186	1.14509
C2CD4D ENSG00000225556	1.30026
C2CD5 ENSG00000111731	0.965942
C2orf15 ENSG00000273045	1.03419
C2orf40 ENSG00000119147	0.735353
C2orf42 ENSG00000115998	1.12089
C2orf47 ENSG00000162972	1.11301
C2orf49 ENSG00000135974	0.974523
C2orf50 ENSG00000150873	1.03989
C2orf54 ENSG00000172478	1.06002
C2orf68 ENSG00000168887	1.29886
C2orf69 ENSG00000178074	1.21554
C2orf70 ENSG00000173557	1.02728
C2orf71 ENSG00000179270	0.782538
C2orf72 ENSG00000204128	1.3902
C2orf73 ENSG00000177994	1.12715
C2orf74 ENSG00000237651	0.901688
C2orf76 ENSG00000186132	1.20765
C2orf78 ENSG00000187833	0.658731
C2orf80 ENSG00000188674	0.805543
C2orf81 ENSG00000159239	0.924512
C2orf82 ENSG00000182600	1.16644
C2orf83 ENSG00000042304	0.84088
C2orf88 ENSG00000187699	0.859509
C3 ENSG00000125730	0.896062
C3AR1 ENSG00000171860	0.777356
C3orf14 ENSG00000114405	0.935238
C3orf18 ENSG00000088543	0.837756
C3orf33 ENSG00000174928	0.880706
C3orf36 ENSG00000221972	1.11311
C3orf38 ENSG00000179021	0.925089
C3orf52 ENSG00000114529	1.0178
C3orf58 ENSG00000181744	0.697886
C3orf62 ENSG00000188315	1.02564
C3orf70 ENSG00000187068	0.82976
C3orf80 ENSG00000180044	0.953488
C4A ENSG00000244731	0.818085
C4B ENSG00000224389	0.835115
C4BPA ENSG00000123838	0.941305
C4BPB ENSG00000123843	1.11487
C4orf17 ENSG00000138813	0.653674
C4orf19 ENSG00000154274	1.28311
C4orf22 ENSG00000197826	0.888669
C4orf26 ENSG00000174792	0.940091
C4orf3 ENSG00000164096	0.934458
C4orf32 ENSG00000174749	0.741677
C4orf33 ENSG00000151470	0.914955
C4orf36 ENSG00000163633	1.00731
C4orf45 ENSG00000164123	1.06988
C4orf46 ENSG00000205208	1.05878
C4orf47 ENSG00000205129	0.844088
C4orf48 ENSG00000243449	0.685942
C4orf50 ENSG00000181215	1.28226
C5 ENSG00000106804	1.06974
C5AR1 ENSG00000197405	0.828698
C5AR2 ENSG00000134830	0.803988
C5orf15 ENSG00000113583	0.998129
C5orf22 ENSG00000082213	0.708088
C5orf24 ENSG00000181904	1.08479
C5orf30 ENSG00000181751	0.870167
C5orf34 ENSG00000172244	0.892957
C5orf38 ENSG00000186493	0.975815
C5orf42 ENSG00000197603	0.682691
C5orf45 ENSG00000161010	1.17878
C5orf46 ENSG00000178776	0.981841
C5orf49 ENSG00000215217	1.12584
C5orf51 ENSG00000205765	0.72395
C5orf52 ENSG00000187658	0.976046
C5orf56 ENSG00000197536	0.913366
C5orf63 ENSG00000164241	1.05606
C6 ENSG00000039537	0.916749
C6orf1 ENSG00000186577	0.904459
C6orf106 ENSG00000196821	1.15782
C6orf120 ENSG00000185127	1.22277
C6orf132 ENSG00000188112	1.06977
C6orf136 ENSG00000204564	0.902288
C6orf141 ENSG00000197261	0.762834
C6orf163 ENSG00000203872	1.41083
C6orf201 ENSG00000185689	0.877526
C6orf203 ENSG00000130349	1.00171
C6orf223 ENSG00000181577	0.724479
C6orf226 ENSG00000221821	0.870847
C6orf25 ENSG00000204420	0.705642
C6orf47 ENSG00000204439	1.26025
C6orf48 ENSG00000204387	0.893197
C6orf52 ENSG00000137434	0.889744
C6orf58 ENSG00000184530	0.784525
C6orf62 ENSG00000112308	1.07272
C6orf89 ENSG00000198663	1.30145
C7 ENSG00000112936	0.457051
C7orf25 ENSG00000136197	0.942932
C7orf26 ENSG00000146576	0.90849
C7orf31 ENSG00000153790	1.17656
C7orf43 ENSG00000146826	1.20391
C7orf49 ENSG00000122783	0.778035
C7orf50 ENSG00000146540	1.13048
C7orf61 ENSG00000185955	0.985962
C7orf72 ENSG00000164500	1.03455
C7orf73 ENSG00000243317	1.03497
C8A ENSG00000157131	1.19974
C8G ENSG00000176919	0.709735
C8orf33 ENSG00000182307	1.14699
C8orf34 ENSG00000165084	0.940403
C8orf37 ENSG00000156172	0.685828
C8orf4 ENSG00000176907	0.975577
C8orf44 ENSG00000213865	1.01203
C8orf44-SGK3 ENSG00000270024	0.974773
C8orf46 ENSG00000169085	0.690042
C8orf58 ENSG00000241852	0.955046
C8orf59 ENSG00000176731	0.960956
C8orf76 ENSG00000189376	1.05416
C8orf82 ENSG00000213563	1.44367
C8orf88 ENSG00000253250	0.820026
C8orf89 ENSG00000274443	0.809305
C9 ENSG00000113600	0.692124
C9orf114 ENSG00000198917	1.25287
C9orf116 ENSG00000160345	1.00161
C9orf135 ENSG00000204711	1.11866
C9orf142 ENSG00000148362	1.27615
C9orf152 ENSG00000188959	1.02813
C9orf16 ENSG00000171159	1.40874
C9orf172 ENSG00000232434	0.971523
C9orf24 ENSG00000164972	1.11449
C9orf3 ENSG00000148120	0.93813
C9orf40 ENSG00000135045	0.926868
C9orf43 ENSG00000157653	0.961688
C9orf47 ENSG00000186354	0.856795
C9orf50 ENSG00000179058	0.955482
C9orf57 ENSG00000204669	1.02807
C9orf64 ENSG00000165118	0.987323
C9orf66 ENSG00000183784	0.984207
C9orf69 ENSG00000238227	1.15084
C9orf72 ENSG00000147894	0.985725
C9orf78 ENSG00000136819	1.13249
C9orf85 ENSG00000155621	0.831131
C9orf91 ENSG00000157693	0.940711
C9orf92 ENSG00000205549	0.983497
CA1 ENSG00000133742	1.04312
CA11 ENSG00000063180	1.31971
CA12 ENSG00000074410	0.636452
CA13 ENSG00000185015	0.771647
CA14 ENSG00000118298	0.804654
CA2 ENSG00000104267	0.944042
CA3 ENSG00000164879	0.725199
CA4 ENSG00000167434	1.12821
CA5A ENSG00000174990	0.919629
CA5B ENSG00000169239	0.981346
CA7 ENSG00000168748	1.06134
CA8 ENSG00000178538	0.783505
CA9 ENSG00000107159	0.735519
CAAP1 ENSG00000120159	1.16272
CAB39 ENSG00000135932	0.801677
CAB39L ENSG00000102547	1.18204
CABIN1 ENSG00000099991	1.39515
CABLES1 ENSG00000134508	0.833019
CABLES2 ENSG00000149679	1.30102
CABP1 ENSG00000157782	1.23268
CABP4 ENSG00000175544	0.986588
CABP7 ENSG00000100314	0.932368
CABYR ENSG00000154040	0.828864
CACFD1 ENSG00000160325	1.00429
CACHD1 ENSG00000158966	0.755037
CACNA1A ENSG00000141837	1.23284
CACNA1B ENSG00000148408	0.933576
CACNA1C ENSG00000151067	0.894726
CACNA1D ENSG00000157388	0.76504
CACNA1E ENSG00000198216	1.11089
CACNA1F ENSG00000102001	0.73005
CACNA1G ENSG00000006283	0.781429
[truncated: 14,365 more rows]
