# Supplementary material for: Spatial maps of prostate cancer transcriptomes reveal an unexplored landscape of heterogeneity
Source: Nat Commun. 2018 Jun 20;9:2419. doi: 10.1038/s41467-018-04724-5 (PMC6010471; doi:10.1038/s41467-018-04724-5)
Supplement: Supplementary file 10 — Supplementary Data 7 [file 41467_2018_4724_MOESM10_ESM.zip › Supplementary Dataset 4/feature-gamma_prior-r.tsv]

	Factor 1	Factor 2	Factor 3	Factor 4	Factor 5	Factor 6	Factor 7	Factor 8	Factor 9	Factor 10
A1BG ENSG00000121410	0.859454	1.15302	1.09004	0.712449	1.08466	0.952972	1.01107	0.762812	1.01547	0.517475
A1CF ENSG00000148584	0.608285	1.01429	0.857032	0.789445	0.55435	0.414435	1.23303	1.11636	2.10285	1.27831
A2M ENSG00000175899	0.45401	0.551351	1.00475	1.04698	0.89494	0.547332	1.16103	0.963173	1.10087	1.44425
A2ML1 ENSG00000166535	0.81103	0.975699	0.398592	0.463729	0.520178	0.782103	1.78548	0.687021	1.31826	0.738362
A4GALT ENSG00000128274	0.403533	1.36497	1.01511	1.28283	0.579593	0.983221	0.956783	2.02262	0.802333	1.187
AAAS ENSG00000094914	0.717506	1.09203	0.727327	1.17142	0.96567	0.749125	0.845327	0.624655	0.991186	0.946318
AACS ENSG00000081760	1.1654	0.902479	1.19039	0.560686	0.747242	1.13125	0.422724	1.16569	0.685774	0.813805
AADACL2 ENSG00000197953	0.852526	1.49947	0.700151	0.836568	1.43036	0.536172	0.820119	0.542347	0.749464	1.29805
AADAT ENSG00000109576	0.651535	1.44787	0.682471	1.01391	1.34585	1.01054	0.488273	1.69779	1.52817	0.972275
AAED1 ENSG00000158122	1.84762	0.478934	0.799835	1.17966	0.821586	1.17221	0.587404	0.551985	0.831507	0.799272
AAGAB ENSG00000103591	0.66134	0.651055	1.04529	0.707268	0.718014	0.822877	1.08553	0.797584	0.671609	1.16258
AAK1 ENSG00000115977	0.809539	0.461909	1.12146	0.864959	1.15832	1.47892	0.711559	0.96537	0.498399	1.1223
AAMDC ENSG00000087884	0.77744	0.672072	0.744242	1.37392	0.586286	0.769064	1.2729	0.970117	0.879098	0.970126
AAMP ENSG00000127837	0.844971	0.881304	0.972659	0.624938	1.04441	0.751732	1.02002	1.04127	1.34731	1.118
AAR2 ENSG00000131043	1.19168	0.350415	0.57473	0.923152	0.764823	0.546517	0.571158	0.99819	0.874636	0.628837
AARD ENSG00000205002	1.27222	1.54805	1.02693	0.74048	0.712885	0.824243	0.988228	1.36107	0.871513	2.01662
AARS ENSG00000090861	0.745433	1.14336	1.66448	0.869768	1.37284	0.661479	1.09727	1.02081	1.47159	0.985757
AARSD1 ENSG00000266967	0.940561	1.15002	0.657227	1.32183	1.63831	0.749217	0.940126	1.01211	0.895603	1.44925
AASDH ENSG00000157426	1.16337	1.23675	0.593187	0.904812	1.15277	0.872781	0.387741	1.07016	1.61533	0.985467
AASDHPPT ENSG00000149313	0.651968	1.32522	0.824446	0.851394	1.52271	1.5602	1.41266	0.541451	0.911305	0.523885
AASS ENSG00000008311	0.38867	0.356684	0.372596	0.98176	1.07835	0.194361	1.12452	1.05707	0.66826	0.888203
AATF ENSG00000275700	0.466038	0.997554	0.895186	1.22633	1.46042	1.23681	0.549832	0.653415	0.976217	0.826878
AATK ENSG00000181409	0.884843	0.612437	1.16119	0.343592	0.515314	1.14215	0.831696	0.591745	0.67255	1.23936
AATK-AS1 ENSG00000225180	1.03376	0.572419	1.47989	0.710731	0.935202	0.685131	0.644707	0.627677	0.874876	1.65481
ABAT ENSG00000183044	1.1264	0.616748	1.66299	0.88137	0.597232	0.780742	1.05941	1.1648	0.782629	0.889961
ABC13-47488600E17.1 ENSG00000283199	0.679998	1.35865	0.572838	0.585171	0.572161	0.864901	0.994562	1.26898	0.7644	0.779698
ABC13-47656900H15.1 ENSG00000283566	0.917906	0.940616	0.841281	0.405386	1.26977	1.61042	0.767249	0.75618	1.3069	1.05495
ABC7-42404400C24.1 ENSG00000277758	0.47813	1.77597	1.17469	0.972947	0.713392	0.547289	1.34035	0.330407	0.395319	1.12034
ABCA1 ENSG00000165029	0.956919	0.90784	0.718957	0.784975	0.655367	2.19335	0.643162	0.820883	1.23862	1.08541
ABCA10 ENSG00000154263	1.43447	1.35606	0.745591	1.51534	0.602452	0.540512	0.88994	1.17389	0.595839	0.478009
ABCA12 ENSG00000144452	0.496968	1.10834	1.11946	0.970816	0.96929	0.964722	1.14436	1.23569	0.569025	1.2226
ABCA13 ENSG00000179869	1.25838	0.855689	0.576215	1.07	0.558037	0.959212	1.25307	1.84468	0.678907	0.73767
ABCA2 ENSG00000107331	1.16272	1.06394	1.48859	0.80044	1.15124	1.68808	0.916753	0.805894	1.05476	0.640442
ABCA3 ENSG00000167972	1.11429	0.631887	0.641846	1.72739	1.12809	0.866799	0.557807	1.26037	0.833578	0.873129
ABCA4 ENSG00000198691	0.841086	0.909589	1.09833	1.01548	0.886436	0.566611	0.523827	1.08304	0.739344	0.699664
ABCA5 ENSG00000154265	0.512871	0.446998	1.78127	1.47341	0.88569	0.981349	0.603989	1.00391	0.823234	1.22992
ABCA6 ENSG00000154262	0.981946	0.891887	1.05352	1.03074	0.890595	0.698079	0.461098	0.590363	1.22477	0.936519
ABCA7 ENSG00000064687	1.0985	0.647262	1.37594	1.39369	1.14629	0.922752	0.793923	1.02376	0.973513	0.649775
ABCA8 ENSG00000141338	0.815612	0.610378	0.602529	1.02237	1.47712	0.691536	0.894299	0.891124	2.03795	0.554738
ABCA9 ENSG00000154258	0.678513	1.51947	0.7734	0.912391	0.849465	0.665885	0.545344	0.855084	0.632722	0.995948
ABCB1 ENSG00000085563	1.57442	0.820188	1.15159	0.55829	1.02364	0.75225	1.24143	1.78947	0.835892	0.592307
ABCB10 ENSG00000135776	1.15232	1.14949	0.751165	1.61703	1.29829	1.37696	0.740249	0.964575	2.06541	0.855749
ABCB11 ENSG00000073734	0.886709	0.826267	0.651854	0.942568	0.910622	0.548323	1.00523	1.04594	0.715135	0.917876
ABCB4 ENSG00000005471	0.871805	0.408667	0.997527	1.26562	0.719265	1.33752	0.90954	0.55664	1.1076	0.767413
ABCB5 ENSG00000004846	1.46415	0.427121	0.795083	0.86744	0.912315	0.724401	0.806326	0.887622	1.18488	1.36155
ABCB6 ENSG00000115657	0.543953	0.757295	1.14176	0.850016	0.899872	1.13865	0.473501	0.778346	1.17242	0.455563
ABCB7 ENSG00000131269	1.05832	0.282959	0.672959	0.994241	1.40836	0.50042	1.24452	0.739958	1.15948	0.82397
ABCB8 ENSG00000197150	1.39579	1.60718	0.822416	0.683824	1.08142	0.693376	0.881161	0.744239	1.66256	0.807916
ABCB9 ENSG00000150967	1.28902	0.822802	1.47493	0.855146	0.606093	0.474848	0.463466	1.10299	0.897163	1.10692
ABCC1 ENSG00000103222	0.652406	1.05029	0.757399	0.907843	0.34244	0.918891	1.66093	1.28147	0.76603	1.04571
ABCC10 ENSG00000124574	0.758545	1.20606	0.596402	0.857235	0.480053	1.28502	1.14945	1.10581	0.725052	0.997366
ABCC3 ENSG00000108846	0.879366	0.558785	0.879499	1.00823	0.929612	1.4955	0.552331	0.590581	0.408062	1.06947
ABCC4 ENSG00000125257	1.05349	0.673929	0.994085	0.690526	1.27481	0.992275	0.89315	1.31409	0.628768	0.516295
ABCC5 ENSG00000114770	0.709909	1.56637	0.625656	1.23798	0.719195	0.699944	1.48042	0.507702	0.732546	1.51113
ABCC6 ENSG00000091262	0.89567	0.818579	0.485237	0.605362	1.03421	0.694291	1.22548	0.526888	0.606895	0.386866
ABCC8 ENSG00000006071	0.641384	0.764724	0.586486	1.10964	1.34538	0.701141	1.74645	1.11486	1.52183	1.58031
ABCC9 ENSG00000069431	0.806917	0.624631	1.4602	0.576841	1.3115	0.567242	0.77414	0.676117	0.512224	0.5912
ABCD1 ENSG00000101986	0.368402	0.571246	1.3009	0.707519	0.759172	0.786379	0.870885	0.8663	0.763804	0.84712
ABCD2 ENSG00000173208	1.39114	1.09485	2.20805	1.14613	0.455455	0.843015	0.822914	0.987209	0.930158	0.542737
ABCD3 ENSG00000117528	0.831535	0.963003	1.06092	0.748974	1.5577	1.38698	0.874937	0.959044	0.515102	1.45179
ABCD4 ENSG00000119688	1.01097	0.646162	0.45721	1.57134	0.767636	0.696482	0.561896	0.580252	1.17102	1.11408
ABCE1 ENSG00000164163	0.585583	0.548064	0.215769	1.82301	0.755811	0.875736	0.447728	1.26144	0.832208	0.705629
ABCF1 ENSG00000204574	1.17398	0.900335	0.41102	1.17521	1.3591	0.941809	0.630043	0.779421	1.52863	0.672428
ABCF2 ENSG00000033050	0.772832	0.59591	1.24323	1.06486	1.09056	0.719779	0.730268	0.375727	0.281561	0.901879
ABCF3 ENSG00000161204	0.523739	1.16493	0.49692	0.838601	1.56654	0.866182	1.23685	0.592435	1.05962	0.346763
ABCG1 ENSG00000160179	0.54649	1.10811	1.44981	0.99437	0.578858	0.984445	0.712153	0.739799	0.766282	1.3275
ABCG2 ENSG00000118777	0.80736	0.838331	1.02006	0.928656	0.485837	0.385344	1.21945	1.06028	0.675199	0.456064
ABCG4 ENSG00000172350	1.29226	0.723561	0.841552	1.53204	1.16778	0.827417	0.640162	0.462746	0.732874	0.434109
ABCG5 ENSG00000138075	0.474132	1.61285	0.879916	0.57594	0.655787	0.947945	1.34537	1.43883	1.32518	0.529481
ABHD1 ENSG00000143994	0.442984	0.793662	0.769918	0.921289	0.301136	0.94599	0.456388	1.14267	0.778025	0.852715
ABHD10 ENSG00000144827	0.964561	0.822783	0.516925	1.15812	0.867457	1.31298	0.700418	0.970834	0.904967	1.68401
ABHD11 ENSG00000106077	1.13807	0.281342	2.05729	1.70603	0.618023	0.400986	1.09196	0.622433	1.11052	0.508045
ABHD12 ENSG00000100997	0.792671	1.19016	0.884438	1.01525	0.820495	0.878037	0.958999	0.736063	1.0638	0.755397
ABHD12B ENSG00000131969	0.571854	0.755354	0.957856	0.762388	0.905634	0.562666	0.820629	1.37474	1.12448	0.597821
ABHD13 ENSG00000139826	0.740543	0.809876	1.7401	0.848129	0.505564	0.823383	0.676153	0.597692	0.932656	0.863271
ABHD14A ENSG00000248487	1.19358	0.473416	0.8566	0.5332	1.08695	1.28841	1.09785	0.57715	0.850936	1.02777
ABHD14A-ACY1 ENSG00000114786	0.503326	0.531618	0.68331	1.60241	1.23079	1.1375	0.618476	0.596738	0.608036	0.798404
ABHD14B ENSG00000114779	1.22901	1.19696	1.11708	0.926732	0.691315	0.850747	0.896202	1.02257	1.24581	0.476393
ABHD15 ENSG00000168792	0.489454	1.1194	0.399676	0.702773	1.28778	1.48398	0.889597	0.925968	1.21014	0.608673
ABHD16A ENSG00000204427	1.18902	1.18503	0.822316	1.15508	1.19969	1.23719	0.658345	1.14454	0.394265	0.388791
ABHD17A ENSG00000129968	0.875125	0.55269	1.14058	1.32547	0.644069	0.980326	0.39075	0.586961	1.27558	1.05795
ABHD17B ENSG00000107362	0.808678	1.0365	0.563482	0.989327	0.571095	1.26883	1.02276	1.64125	0.713845	0.573652
ABHD17C ENSG00000136379	0.550913	0.999206	1.97924	0.533203	0.504544	1.43269	0.683755	0.891563	0.863707	0.813243
ABHD18 ENSG00000164074	0.983753	0.893393	1.01936	1.13865	0.664025	0.620742	1.2426	0.727179	0.946011	1.41794
ABHD2 ENSG00000140526	1.5481	1.06023	0.4732	1.61878	0.621132	1.14155	1.12247	0.486236	1.10831	1.18124
ABHD3 ENSG00000158201	0.773599	0.798617	1.07552	0.762864	0.504785	1.10585	1.6171	0.461466	0.606269	0.958456
ABHD4 ENSG00000100439	0.91091	1.33392	0.57314	0.502923	0.644729	0.478404	0.558092	0.850368	0.899835	1.08759
ABHD5 ENSG00000011198	0.403326	1.4135	1.54668	0.741325	0.662203	1.22135	0.917802	0.936907	0.474372	1.3603
ABHD6 ENSG00000163686	1.61516	1.02224	0.523513	1.45965	0.666548	0.914027	0.703158	0.5888	1.15937	0.527456
ABHD8 ENSG00000127220	0.477705	1.22882	0.887797	0.548549	0.828554	0.682142	0.883	0.66578	1.04055	0.872347
ABI1 ENSG00000136754	1.07242	0.651201	0.868601	0.580226	0.964239	0.72543	0.757463	0.530589	1.15066	1.27065
ABI2 ENSG00000138443	1.59721	1.06668	1.24093	0.700225	0.841791	1.544	0.684037	0.980474	1.42477	0.751546
ABI3 ENSG00000108798	0.518026	0.734729	1.38432	0.955481	1.34339	1.27139	0.676625	0.44942	0.505756	0.486841
ABI3BP ENSG00000154175	0.539999	0.719293	0.461761	1.00387	1.02358	0.498902	0.652265	0.624068	1.29667	0.593316
ABL1 ENSG00000097007	0.990366	0.789609	0.939622	0.928944	1.13269	0.978232	0.465159	0.728509	0.646323	1.05177
ABL2 ENSG00000143322	1.38346	1.63822	0.590132	1.88994	0.598217	0.642077	0.847692	0.70652	1.19074	1.02034
ABLIM1 ENSG00000099204	1.98023	1.43569	1.07362	0.406321	0.828739	1.40787	1.17239	1.00189	0.591893	1.10159
ABLIM2 ENSG00000163995	0.990674	1.00199	1.35162	1.73487	0.882854	0.976402	1.53376	0.783553	1.22785	0.767198
ABLIM3 ENSG00000173210	0.539967	1.26238	0.422801	0.429863	1.09773	0.917979	1.04306	0.799639	0.415695	0.809981
ABO ENSG00000175164	1.95551	0.821418	0.517076	1.099	0.847872	1.64161	0.50689	0.62028	0.646883	1.05214
ABR ENSG00000159842	0.668261	0.791598	1.05213	1.19744	0.963136	1.22842	1.07866	0.913064	0.748408	1.53141
ABRA ENSG00000174429	0.505756	1.48943	0.482358	0.598584	1.26629	1.40853	1.25749	1.74238	1.17705	0.552033
ABRACL ENSG00000146386	1.16126	0.547113	0.576417	1.73442	0.529552	0.913373	1.42179	0.860954	0.340417	0.885863
ABT1 ENSG00000146109	0.553853	0.899435	1.58614	0.670883	0.33682	1.10698	1.40342	0.940456	0.893518	0.769072
ABTB1 ENSG00000114626	0.644123	0.951372	0.847915	1.05327	0.668951	0.863876	0.900401	1.05255	1.32987	1.13723
ABTB2 ENSG00000166016	1.20698	1.01582	1.22355	0.821115	0.812267	0.835977	0.946045	1.55101	1.2611	1.14541
AC002429.5 ENSG00000236197	1.19885	1.05322	0.932843	0.665649	0.895473	0.641495	0.989717	1.16456	0.745139	1.2311
AC004381.6 ENSG00000005189	0.846437	0.540481	0.785841	1.30798	1.46124	0.437308	0.714766	0.396544	0.751866	1.06675
AC004754.3 ENSG00000269881	0.94666	0.73389	0.985381	1.31867	0.991326	0.799035	1.47584	1.10987	0.354074	0.729137
AC004813.1 ENSG00000279777	0.989935	0.961096	0.441003	0.640417	1.03554	0.599235	1.3187	0.546052	1.01883	0.583175
AC005281.1 ENSG00000226690	0.628553	0.632319	0.800136	1.79518	0.610668	0.738434	1.20811	0.854672	1.17087	1.51268
AC005480.1 ENSG00000279461	0.486198	1.00028	0.550712	0.836643	0.979713	0.848607	0.905202	0.667427	1.14221	0.637645
AC006116.20 ENSG00000267710	0.655736	0.564241	0.647331	1.11257	1.05091	1.19222	1.69334	0.935082	0.780662	1.29318
AC006386.1 ENSG00000279115	1.48455	1.53077	1.18097	1.2056	0.764646	0.756306	0.615359	1.25916	0.80319	0.806692
AC006994.3 ENSG00000279317	1.33923	0.702792	0.475848	1.47358	0.954163	0.634949	0.854266	1.36555	0.837922	0.69187
AC008522.1 ENSG00000279232	0.656933	1.11711	1.14723	1.09486	0.684858	0.677277	0.767969	0.591356	0.328955	0.814895
AC008759.1 ENSG00000279471	0.669272	0.600198	0.681913	0.678498	0.748404	0.478733	1.47591	0.668415	0.707923	0.254666
AC009014.3 ENSG00000271824	1.64705	1.24556	0.758219	1.19303	2.04401	1.16818	1.0025	0.576445	0.949006	0.60149
AC010731.4 ENSG00000235118	1.2185	0.942983	0.776748	1.30154	0.30142	0.958613	0.949865	0.522973	0.868088	0.659406
AC012005.1 ENSG00000279274	0.780643	0.731701	1.06861	0.469061	1.0621	1.25326	1.73886	1.09067	0.810271	0.44586
AC013269.5 ENSG00000184761	0.59337	0.720637	1.36166	0.774869	0.973275	1.40615	1.8102	0.994337	0.906028	0.678257
AC013461.1 ENSG00000091436	0.94597	0.751599	0.675035	0.58716	1.0741	0.89083	0.443446	0.762949	1.2193	1.26899
AC018512.1 ENSG00000279808	1.20716	1.71345	0.705235	0.627725	0.664818	0.761844	0.771916	0.707705	0.78961	0.558898
AC021106.1 ENSG00000279386	1.095	1.11816	0.543742	0.571312	0.515027	0.883712	0.597397	1.23946	1.29175	0.825566
AC024592.12 ENSG00000267740	0.430222	0.796233	1.25195	0.485911	0.584834	0.614484	0.959019	1.04981	0.660636	0.558674
AC025335.1 ENSG00000179859	0.263761	0.585015	0.806885	0.634493	1.2314	0.759506	1.51755	1.04069	0.618693	0.625339
AC074033.1 ENSG00000281137	0.331816	1.28428	0.727193	1.1318	0.873895	1.3305	0.682225	0.902756	0.805765	0.91576
AC087350.1 ENSG00000281527	0.691937	0.820148	0.843788	1.57372	0.851731	0.934707	1.00268	0.419998	0.714124	1.51575
AC090498.1 ENSG00000279483	0.684908	0.435909	1.04629	0.806087	0.826291	0.642548	1.04931	0.895732	0.660368	0.634266
AC092835.2 ENSG00000233757	0.796376	0.924002	0.885491	0.984146	1.3946	0.836109	1.26327	0.494009	0.855485	1.43065
AC105052.1 ENSG00000279168	0.901929	0.558525	1.74872	0.528165	0.84126	1.44623	0.460647	1.27681	0.817613	0.66466
AC110615.1 ENSG00000279909	0.398319	0.644187	1.40569	1.49607	0.794882	0.799762	0.497049	0.902258	0.760824	1.0352
AC113404.1 ENSG00000254893	0.791676	1.10897	0.5791	0.952834	0.349096	1.01339	0.631382	0.767055	1.01805	0.936224
AC131097.4 ENSG00000216921	0.846337	0.620988	1.0114	0.51243	0.85669	1.5246	0.776422	0.638542	0.65639	0.668757
AC138517.6 ENSG00000283288	1.00463	0.451482	0.821476	0.570257	0.58719	0.544792	1.48596	0.70528	0.15636	1.43866
AC138969.4 ENSG00000183889	1.32654	0.609155	0.480996	0.967513	1.06713	0.686386	0.758143	1.29733	0.506585	0.739248
AC241377.1 ENSG00000281741	0.715987	0.517854	0.77532	0.507226	0.620966	0.566137	1.34537	0.912833	0.58324	0.635613
AC241585.1 ENSG00000281571	0.934975	1.05255	0.302208	1.34436	0.620357	0.784682	0.77652	0.277403	1.44884	0.821854
AC242988.1 ENSG00000278939	1.0265	0.856379	1.64262	0.974074	0.489841	0.530407	0.602481	0.942878	0.691736	0.997561
AC243756.1 ENSG00000270339	0.57852	0.562731	0.9556	0.670605	0.917431	0.792802	1.40208	0.588254	0.50854	0.666629
AC245100.1 ENSG00000280649	0.966829	1.41386	0.535337	0.747668	1.26328	1.66593	0.923562	1.29177	0.482881	0.91085
ACAA1 ENSG00000060971	1.06159	1.34484	0.620006	0.74991	0.812663	0.419966	0.893878	1.16613	0.569389	1.36347
ACAA2 ENSG00000167315	0.475522	0.568611	1.6397	0.580738	1.39093	1.38464	1.33027	1.33813	0.563992	0.624796
ACACA ENSG00000278540	0.956204	1.90141	0.64438	0.905655	1.47595	0.903088	0.554549	0.739942	1.00711	1.59872
ACACB ENSG00000076555	0.880602	0.372091	1.55709	1.73193	0.573371	1.30803	1.0081	1.10665	1.0101	1.36509
ACAD10 ENSG00000111271	1.30567	0.987089	0.846814	1.07029	0.748076	1.17662	0.37758	1.08186	1.16841	1.15983
ACAD11 ENSG00000240303	1.22399	0.432514	1.55428	0.872037	0.648069	0.816105	0.949125	1.0366	1.06736	0.576565
ACAD8 ENSG00000151498	0.695864	0.64062	1.08878	0.935815	0.92922	1.08819	0.745728	1.17703	0.80361	0.703335
ACAD9 ENSG00000177646	0.74678	0.846256	1.23537	0.875731	0.760449	0.781803	1.36502	0.862401	0.419867	0.84496
ACADL ENSG00000115361	0.790465	1.02573	1.57486	1.06505	0.67892	0.835574	0.579148	0.996235	0.98466	0.882005
ACADM ENSG00000117054	0.793092	1.25846	0.74961	0.740489	0.480836	0.901195	0.880851	0.518284	0.486046	0.799353
ACADS ENSG00000122971	0.624711	1.55223	1.01713	1.48205	0.586633	0.835342	0.913232	0.664991	0.514779	0.802001
ACADSB ENSG00000196177	0.543269	0.742485	1.49491	1.27407	1.31603	0.72853	0.811158	0.924522	1.08307	0.885333
ACADVL ENSG00000072778	1.53385	0.894244	0.314413	1.48779	0.679442	0.54423	1.02853	0.867602	0.512023	0.808385
ACAN ENSG00000157766	0.315108	0.399957	0.841158	1.12341	1.008	1.09875	0.918482	1.07661	0.381563	1.11844
ACAP1 ENSG00000072818	0.963359	0.966873	1.26001	1.43481	0.25152	1.08622	0.77245	0.612469	0.509609	1.12717
ACAP2 ENSG00000114331	0.723051	1.29941	1.36915	1.69654	0.960503	0.919947	0.849096	0.729552	0.688721	0.472268
ACAP3 ENSG00000131584	0.606546	1.62337	1.26089	0.569625	1.46397	1.06263	1.02055	0.911489	0.419133	0.383979
ACAT1 ENSG00000075239	0.800197	0.643164	0.652371	1.67915	0.930857	0.565757	1.05071	0.680081	0.777201	1.34811
ACAT2 ENSG00000120437	0.991403	0.856733	0.873336	1.12205	0.570753	1.05948	0.612169	0.681098	1.58332	0.662973
ACBD3 ENSG00000182827	0.820422	0.788129	1.37954	1.14778	0.573287	0.503714	0.461432	2.00307	1.11421	1.47975
ACBD4 ENSG00000181513	1.22621	0.750823	1.26665	0.937984	0.874378	1.27707	0.467562	1.143	0.563204	1.57182
ACBD5 ENSG00000107897	1.11614	0.780776	1.42322	0.980613	0.743869	0.807888	0.931147	0.759943	0.597628	0.71504
ACBD6 ENSG00000230124	0.634896	0.787766	0.743859	1.23456	1.19588	1.19958	0.501134	1.06997	0.752397	0.85716
ACCS ENSG00000110455	0.908115	1.20804	1.04364	0.760985	1.23901	0.742796	0.822539	0.766928	2.05842	0.967967
ACCSL ENSG00000205126	0.807747	0.574174	0.741489	1.09516	1.26598	1.0277	0.949734	0.564966	0.576737	1.17984
ACD ENSG00000102977	1.02672	1.21041	0.657925	1.16309	0.582845	0.986053	0.749787	0.413178	0.974592	0.938656
ACE ENSG00000159640	0.922934	0.613362	1.2588	0.772853	1.04147	0.34099	0.536186	0.77641	0.562536	1.56961
ACE2 ENSG00000130234	0.5554	0.706141	1.02159	0.854404	0.746335	1.42608	1.09673	0.587075	1.10122	1.23148
ACER1 ENSG00000167769	1.05339	0.463088	1.19113	1.21931	0.866089	0.937586	0.629357	0.735394	0.774043	0.723822
ACER2 ENSG00000177076	1.0167	0.45498	1.4618	1.38093	1.04516	0.579177	0.460913	0.495143	1.13087	1.27155
ACER3 ENSG00000078124	0.466663	1.41968	0.833875	1.3232	0.484185	0.374417	1.72067	0.658137	1.95576	0.618956
ACHE ENSG00000087085	0.565449	0.993976	0.973321	0.637895	2.03372	0.537129	1.09746	1.24934	0.658068	0.62531
ACIN1 ENSG00000100813	0.577504	1.4816	0.844168	0.420385	0.805345	1.60061	0.670182	0.769359	0.509764	1.08517
ACKR1 ENSG00000213088	1.30699	1.34884	0.669798	0.802163	1.26123	0.487913	0.466653	1.52137	0.748366	0.351134
ACKR2 ENSG00000144648	0.614542	0.692312	0.958065	0.88612	0.81409	0.432589	1.35998	1.56124	0.67718	1.9995
ACKR3 ENSG00000144476	1.00952	0.694123	1.19711	1.16352	0.771044	0.852883	1.00589	1.45506	1.03121	0.627928
ACKR4 ENSG00000129048	0.799077	0.871743	1.05738	0.534451	1.09774	0.906495	0.754699	0.445514	0.729216	1.03578
ACLY ENSG00000131473	0.529508	0.946899	0.790608	0.545119	1.14788	1.45583	1.80291	0.390915	1.21924	0.416184
ACMSD ENSG00000153086	0.627361	1.0112	0.523054	0.865836	1.25296	0.931409	0.446799	0.655451	1.08216	1.31359
ACO1 ENSG00000122729	1.09023	1.00125	0.879353	1.29216	1.02578	0.835161	0.857167	0.977515	1.69431	0.806347
ACO2 ENSG00000100412	1.05853	0.725321	0.679658	0.95394	1.14322	0.865729	0.62313	0.412448	0.961267	0.75292
ACOD1 ENSG00000102794	0.577339	0.634878	1.31104	1.30542	0.58648	1.25159	1.52819	1.23907	0.632633	1.31597
ACOT1 ENSG00000184227	1.19888	0.794617	0.515724	1.3205	0.768579	0.857942	0.543742	1.33368	1.43939	1.12575
ACOT11 ENSG00000162390	1.27638	0.682807	0.827121	1.13692	0.421365	0.898856	0.53051	0.790747	0.829682	0.488908
ACOT13 ENSG00000112304	0.515142	0.942888	1.16491	1.2946	0.725533	0.951751	0.795305	1.08214	0.479805	0.868668
ACOT2 ENSG00000119673	1.08232	1.28289	0.396415	0.943356	1.273	0.973242	0.714866	0.706076	0.698813	1.46868
ACOT4 ENSG00000177465	0.649506	1.26018	0.996548	0.93866	0.413628	1.19232	0.510694	0.477505	1.17771	0.386223
ACOT7 ENSG00000097021	0.549067	0.610377	1.02748	0.810194	0.560729	0.568688	0.585058	0.992478	0.981582	0.835881
ACOT8 ENSG00000101473	1.11963	0.836915	1.08345	0.419996	0.780753	0.674063	1.50115	0.885465	1.49731	1.2405
ACOT9 ENSG00000123130	0.680982	1.57867	0.899775	1.49766	0.587299	1.11289	0.611252	1.19551	0.680722	0.563318
ACOX1 ENSG00000161533	1.23423	1.15026	0.779655	0.923071	0.553273	1.10484	0.290071	1.61722	0.802393	1.22154
ACOX2 ENSG00000168306	1.07233	1.10581	0.64111	0.569308	0.816801	1.1511	0.873739	1.09416	1.07051	0.484098
ACOX3 ENSG00000087008	0.72187	1.31642	0.797549	0.555544	1.11213	0.535746	0.820385	0.741581	1.0662	0.967635
ACOXL ENSG00000153093	1.11161	0.787536	1.07655	1.20064	0.829752	1.26467	0.559667	0.679794	0.877979	0.899911
ACP1 ENSG00000143727	0.953141	0.686803	1.01974	0.88873	0.634333	0.869673	0.912856	0.567695	0.915876	0.373702
ACP2 ENSG00000134575	1.17492	0.774076	2.16507	0.696774	0.609977	1.0695	0.786116	1.47403	0.836154	0.522202
ACP5 ENSG00000102575	0.982808	0.733485	0.455191	0.711301	1.66022	0.490924	0.689401	1.11271	0.597279	0.701596
ACP6 ENSG00000162836	0.57806	1.30872	1.10813	0.919777	0.45443	0.839809	0.891299	0.915307	1.51376	0.393353
ACP7 ENSG00000183760	0.785519	0.680407	1.04535	1.54234	1.43169	0.914719	0.619065	0.751356	0.496832	0.415141
ACPP ENSG00000014257	0.497091	0.833242	0.513847	0.671498	0.657221	0.64873	0.860123	1.78724	0.588628	0.9512
ACPT ENSG00000142513	0.40114	0.624327	0.811352	1.20061	0.196302	0.756077	0.49816	0.747179	0.709999	0.978359
ACR ENSG00000100312	1.42271	0.965861	0.66915	1.50712	1.64516	0.899596	0.75994	0.782393	0.539775	0.592724
ACRBP ENSG00000111644	0.739411	0.814896	0.7749	0.280759	0.893818	1.48541	1.12776	0.61747	1.17569	0.651315
ACRC ENSG00000147174	1.17242	0.849077	0.435793	0.788463	1.16359	1.08988	1.02141	1.17832	0.852999	1.51356
ACSBG1 ENSG00000103740	1.69518	1.02577	1.05372	0.950282	0.425592	0.906736	1.74807	1.05303	1.15836	0.5774
ACSBG2 ENSG00000130377	0.561866	1.32152	1.3791	1.12462	0.701359	0.671811	0.833217	0.296154	0.682241	1.26461
ACSF2 ENSG00000167107	1.24657	1.19928	0.838127	0.855994	0.687511	1.11359	0.858514	1.48704	0.696522	0.638853
ACSF3 ENSG00000176715	1.11802	1.11909	1.8174	0.498404	0.651424	1.5087	0.712237	0.697491	1.28214	0.887109
ACSL1 ENSG00000151726	1.34405	0.793384	0.711204	0.292918	0.687148	0.681282	0.619976	1.10491	0.486352	0.599047
ACSL3 ENSG00000123983	1.17102	0.447742	0.838525	0.616245	1.42155	1.08943	0.715474	0.998321	1.46172	0.839402
ACSL4 ENSG00000068366	0.728595	0.717586	1.15685	0.732918	1.22858	1.41616	1.06389	0.592075	1.28455	1.22612
ACSL5 ENSG00000197142	1.05284	0.883965	0.325473	0.525812	1.53465	0.535362	0.730324	1.4233	0.91193	0.583794
ACSL6 ENSG00000164398	0.581745	0.689675	1.45039	0.549212	0.507799	0.422451	0.434487	0.863828	0.863947	0.568214
ACSM1 ENSG00000166743	0.693856	0.369017	0.325454	0.550513	0.526202	1.51019	0.749999	0.840251	0.566586	0.599533
ACSM2A ENSG00000183747	0.461373	0.746502	0.517414	0.384996	0.877243	0.806677	1.13685	0.378887	0.817999	0.668863
ACSM2B ENSG00000066813	0.792792	0.585728	0.672102	0.968424	1.39411	0.744561	1.24491	1.94724	1.11777	0.957288
ACSM3 ENSG00000005187	0.851687	0.958233	1.03563	1.08466	0.903258	0.419719	0.969648	0.441844	0.901052	1.63753
ACSM4 ENSG00000215009	0.79889	0.921197	0.71786	0.576624	0.332201	1.89181	0.708251	1.01644	1.28532	1.49827
ACSM5 ENSG00000183549	0.726913	0.706402	0.895308	1.86117	1.17609	0.481327	0.846995	1.07683	1.179	0.812707
ACSM6 ENSG00000173124	0.415391	1.05997	0.862092	0.648502	1.09627	0.860984	0.643964	0.769871	0.981061	0.44432
ACSS1 ENSG00000154930	0.493021	0.872579	0.633574	0.754106	0.917839	1.07393	1.57954	0.823107	0.636874	0.624377
ACSS2 ENSG00000131069	0.723026	0.690855	0.981962	0.704748	0.94921	0.636379	1.24873	0.461078	1.03358	0.378774
ACSS3 ENSG00000111058	0.968921	0.908242	0.570859	1.24271	1.45992	0.54859	1.06252	0.565834	0.869058	1.04883
ACTA1 ENSG00000143632	1.31843	0.606152	1.30942	0.958275	0.445303	0.84522	0.627401	1.09972	0.678812	1.10402
ACTA2 ENSG00000107796	0.421104	1.6371	0.895432	0.803105	0.81433	0.470185	0.837884	0.602098	0.792858	0.870672
ACTB ENSG00000075624	0.877691	0.674685	1.24171	1.06895	1.24061	1.17201	0.750218	0.337107	0.923018	0.820156
ACTBL2 ENSG00000169067	0.569878	0.482571	0.965436	1.40276	1.4581	1.01718	1.01487	1.42738	1.6727	0.57168
ACTC1 ENSG00000159251	1.99642	0.850147	0.730407	1.05404	0.472648	0.77507	0.644688	0.809864	0.770542	0.870341
ACTG1 ENSG00000184009	0.648662	0.620868	0.672606	0.956836	0.668884	0.811239	0.75569	0.58802	0.99068	1.17195
ACTG2 ENSG00000163017	1.25793	1.11506	0.711791	0.839616	0.665256	0.509985	0.521706	1.09316	0.746604	0.952992
ACTL10 ENSG00000182584	0.795639	1.22566	1.00138	0.65326	1.31218	1.55428	1.23845	1.12654	1.13532	0.563027
ACTL6A ENSG00000136518	0.915371	1.131	0.836101	0.873104	0.809125	0.816133	1.41963	0.716465	0.882202	1.22418
ACTN1 ENSG00000072110	0.482958	0.812968	0.653516	1.15776	0.680413	1.56409	0.997588	0.669226	0.693111	1.71054
ACTN2 ENSG00000077522	0.94743	0.348232	0.978705	0.692493	0.449284	1.07438	0.910686	0.515625	0.893257	2.48471
ACTN3 ENSG00000248746	0.436318	0.50189	0.953411	0.646985	0.760472	1.32224	1.14834	1.58309	0.496971	0.727058
ACTN4 ENSG00000130402	1.50296	1.15609	1.05264	0.326149	0.744044	0.506519	0.922846	0.769249	1.1483	0.822731
ACTR10 ENSG00000131966	0.553829	0.787749	1.68768	0.372711	0.539521	0.756938	0.593831	0.569903	1.15568	1.13557
ACTR1A ENSG00000138107	0.57555	0.908642	0.490309	0.50227	0.524597	0.958857	1.1107	1.04239	1.33219	0.966591
ACTR1B ENSG00000115073	1.13172	1.38856	1.39837	1.22022	1.48289	1.4151	0.904248	0.539767	0.974193	0.887255
ACTR2 ENSG00000138071	1.37596	0.486495	0.733486	1.05023	0.595252	0.849393	0.920173	0.857676	0.979266	0.460234
ACTR3 ENSG00000115091	0.905469	0.926788	0.95489	0.568505	0.788783	1.30656	0.48458	0.428735	1.29596	1.01385
ACTR3B ENSG00000133627	1.56183	0.686421	0.851529	0.983473	0.938979	1.70443	1.10277	0.453335	0.565794	0.840801
ACTR3C ENSG00000106526	0.712076	0.988131	1.41427	0.748694	0.697315	0.8658	0.528748	0.816803	0.79762	1.11516
ACTR5 ENSG00000101442	1.799	1.0229	1.16044	0.417727	0.696502	0.91167	0.781047	0.517203	0.639593	0.590577
ACTR6 ENSG00000075089	0.66469	1.03304	0.91848	1.57995	0.622396	0.431045	1.12128	0.68732	0.833149	1.25714
ACTR8 ENSG00000113812	1.30561	1.47666	1.29773	1.13969	0.675229	0.494576	0.804165	0.971283	1.41832	0.860178
ACTRT3 ENSG00000184378	1.16491	1.00465	0.801936	0.658889	0.637101	0.758605	0.408818	1.49675	1.17038	0.880454
ACVR1 ENSG00000115170	0.90643	0.888071	0.542314	1.24301	0.307453	1.22646	0.971571	0.697627	1.73744	1.05326
ACVR1B ENSG00000135503	0.56805	1.69378	0.897185	0.557938	0.46505	1.22415	0.399243	2.02703	0.65878	0.828106
ACVR1C ENSG00000123612	0.706132	1.46842	1.01938	0.630953	0.997994	0.662881	0.56962	0.955607	1.43798	0.849065
ACVR2A ENSG00000121989	0.829684	1.69474	0.954731	0.637912	0.866235	1.18868	0.859303	1.01721	0.515327	1.20257
ACVR2B ENSG00000114739	0.750052	1.298	0.894457	0.802334	0.551852	0.339141	1.08599	0.661339	1.10806	1.13488
ACVRL1 ENSG00000139567	0.915846	1.8936	1.38495	0.659034	0.619356	0.960191	0.739633	0.718685	1.12294	0.976445
ACY1 ENSG00000243989	0.641873	0.734629	0.633925	1.41724	0.870116	0.478519	0.861111	1.10892	0.373221	1.31484
ACY3 ENSG00000132744	0.586119	1.16341	0.766875	0.514745	0.590978	0.600432	0.484904	0.524505	0.959308	1.4978
ACYP1 ENSG00000119640	0.888484	0.912977	1.48236	1.4898	0.913583	0.661647	0.698941	0.822572	1.25559	1.35696
ACYP2 ENSG00000170634	0.40127	0.490882	0.468897	0.709609	0.433447	0.803302	0.485332	0.623816	0.872327	1.29981
ADA ENSG00000196839	0.901687	1.51511	0.924028	1.38122	1.03929	0.894322	1.13743	1.3674	1.16039	0.718109
ADAD1 ENSG00000164113	1.45516	0.625513	0.647808	1.37053	0.87959	0.570002	0.54115	0.91674	0.637194	0.858705
ADAD2 ENSG00000140955	1.95909	0.926004	0.602817	0.362406	0.549673	0.427133	1.00506	0.810343	0.924052	0.702876
ADAL ENSG00000168803	1.16783	1.03253	0.769067	1.16852	0.56692	0.644975	0.858647	1.06331	0.919181	1.21377
ADAM10 ENSG00000137845	0.624929	1.36979	0.806481	0.618513	1.88004	0.485488	1.01395	0.64194	0.276037	0.453465
ADAM11 ENSG00000073670	0.732261	0.910851	0.68794	1.07476	0.484735	1.1897	0.521715	0.761383	0.877651	1.01044
ADAM12 ENSG00000148848	0.767606	0.911118	1.20513	0.656972	1.02131	1.20252	1.1923	1.02988	0.771308	1.37233
ADAM15 ENSG00000143537	0.407801	0.605747	0.996488	0.743571	0.823921	0.774815	0.970148	1.52373	1.1314	1.11575
ADAM17 ENSG00000151694	0.765773	0.784043	0.556518	0.42333	1.0407	1.95427	0.552116	1.06357	0.452508	0.660274
ADAM18 ENSG00000168619	1.13477	0.646161	0.626104	0.689194	0.901486	0.410319	1.1003	0.465464	0.607955	0.687434
ADAM19 ENSG00000135074	1.35159	0.703128	0.847399	1.87356	0.612844	1.28894	0.785578	0.525504	0.490281	1.07238
ADAM2 ENSG00000104755	0.766957	1.05888	1.0677	1.89405	1.16472	1.28966	0.743007	1.31492	1.11921	0.589856
ADAM20 ENSG00000134007	0.5727	0.929175	0.698067	0.586784	1.01203	0.456646	0.522486	0.651668	1.22984	1.37429
ADAM22 ENSG00000008277	0.859702	0.901129	1.36313	0.877602	1.05136	0.620497	0.48375	0.818307	0.667662	0.461621
ADAM23 ENSG00000114948	0.638836	0.549627	1.21941	0.727549	0.568015	1.43072	0.521952	1.13787	1.38189	1.3773
ADAM28 ENSG00000042980	1.17467	0.621451	0.628542	0.667906	0.816485	0.719542	1.24464	1.23284	1.17157	0.611558
ADAM29 ENSG00000168594	1.06246	0.826977	0.439467	0.620075	0.608056	0.80984	0.404042	0.529285	0.694502	0.699784
ADAM32 ENSG00000197140	1.47504	1.29658	0.62354	0.76358	0.675889	0.763371	0.880943	1.25136	0.978734	1.70788
ADAM33 ENSG00000149451	0.995289	1.05657	0.894353	1.35763	0.309067	1.11017	1.04869	0.555581	1.25032	0.672492
ADAM7 ENSG00000069206	0.44112	0.899671	0.823072	1.02249	1.2255	0.754164	0.749653	0.632798	1.38103	0.674847
ADAM8 ENSG00000151651	1.83243	1.00524	0.674761	0.445273	0.802423	0.778136	0.535308	0.557631	0.813925	0.926084
ADAM9 ENSG00000168615	0.842763	0.727826	0.491356	0.726794	0.799148	0.406299	1.08367	1.22221	0.797753	0.70677
ADAMDEC1 ENSG00000134028	0.797705	0.847584	0.993893	0.90073	1.02761	1.42108	0.797074	0.676661	0.838085	0.61994
ADAMTS1 ENSG00000154734	1.33983	1.16241	0.992198	1.0884	0.75593	0.717232	0.873311	1.02556	0.494393	1.25869
ADAMTS10 ENSG00000142303	0.599185	0.915174	0.840764	0.780503	0.825864	0.997571	1.34964	0.280182	1.45002	1.40909
ADAMTS12 ENSG00000151388	1.19414	0.622108	0.945699	0.959154	1.81906	0.648138	1.38761	0.595785	1.00765	1.21082
ADAMTS13 ENSG00000160323	0.827429	1.08524	0.959442	0.486057	0.699315	0.66545	1.2107	1.27479	1.05227	1.28335
ADAMTS14 ENSG00000138316	0.580456	1.31621	0.561491	1.40628	1.1629	1.34424	1.50279	0.562165	0.789936	0.460654
ADAMTS15 ENSG00000166106	0.530474	0.878449	1.79823	0.825883	1.4366	1.03139	1.13031	0.576175	0.506838	1.0848
ADAMTS17 ENSG00000140470	0.550442	1.10592	0.568107	0.714421	0.518677	0.58402	0.817442	0.93981	0.972672	0.535155
ADAMTS18 ENSG00000140873	0.943337	0.940065	0.898147	0.969809	1.30374	0.622984	0.933835	1.06498	0.895084	1.18543
ADAMTS19 ENSG00000145808	0.871598	0.651734	0.677812	0.955256	0.794478	0.356342	1.07231	0.536499	1.17696	0.729255
ADAMTS2 ENSG00000087116	0.724751	0.889856	0.895496	0.472961	0.478131	0.855382	1.35633	0.5407	0.51895	0.996432
ADAMTS20 ENSG00000173157	0.309546	1.04878	0.87209	1.00329	1.29938	1.29328	0.640996	1.33566	0.953542	0.80411
ADAMTS3 ENSG00000156140	0.874107	0.932246	0.709394	1.16942	0.702458	0.664885	1.38918	0.645346	0.935946	1.32394
ADAMTS4 ENSG00000158859	1.10492	0.538001	1.66613	0.758385	0.460641	1.4529	1.04026	1.22193	0.675659	0.589349
ADAMTS5 ENSG00000154736	0.896998	0.62333	0.890247	1.08994	1.22203	0.539358	0.698938	0.9598	0.383885	0.820447
ADAMTS6 ENSG00000049192	1.16158	0.444082	1.16615	0.907738	0.88323	0.640707	0.522277	0.4931	1.18423	1.08246
ADAMTS7 ENSG00000136378	0.545601	1.39115	0.635857	1.17206	0.446169	0.299269	0.705446	0.91586	0.563644	0.817183
ADAMTS8 ENSG00000134917	0.644815	0.965737	0.901094	1.24359	0.884768	1.34072	0.886583	0.89363	1.26898	0.786071
ADAMTS9 ENSG00000163638	0.697982	1.2413	0.938752	0.481823	0.767796	1.09805	0.65201	0.755459	1.20969	0.992018
ADAMTSL1 ENSG00000178031	1.32682	0.940536	0.912367	0.427539	1.3403	1.14404	1.21239	1.05005	0.382217	1.23246
ADAMTSL2 ENSG00000197859	0.564269	0.706829	0.449747	0.716274	1.11599	0.574357	0.696123	0.471342	1.08366	1.0524
ADAMTSL3 ENSG00000156218	0.805408	1.18216	0.843436	0.805717	1.19086	0.735678	0.49813	1.81016	0.831483	1.19981
ADAMTSL4 ENSG00000143382	0.821443	1.12034	0.965872	0.694854	1.13337	0.523849	1.23884	1.059	0.838827	0.483108
ADAMTSL5 ENSG00000185761	0.523861	0.941219	0.848883	0.951826	1.49044	0.64416	0.738049	0.976804	0.803395	1.84506
ADAP1 ENSG00000105963	1.29107	0.770257	1.41246	1.68823	0.380008	1.12194	1.09152	1.11385	0.842456	0.384761
ADAP2 ENSG00000184060	1.28385	0.675801	1.09353	0.67752	0.541951	1.04238	1.55201	0.773989	0.669611	1.13622
ADAR ENSG00000160710	0.734649	0.70468	1.10599	1.19636	1.3374	1.06749	0.980823	0.870615	0.977427	1.35622
ADARB1 ENSG00000197381	0.761963	1.4206	0.783382	1.34588	0.798108	0.500782	0.348814	0.722113	0.577571	1.61182
ADARB2 ENSG00000185736	1.03489	0.370313	1.0081	1.23136	1.6556	0.540335	0.711785	0.6522	1.11363	0.678286
ADAT1 ENSG00000065457	0.769551	0.449189	0.845191	1.03703	0.537035	0.749297	1.37122	1.08402	0.375519	0.391702
ADAT2 ENSG00000189007	0.761463	0.535236	1.45611	1.50031	1.31747	0.447022	0.809927	1.72685	0.691677	0.481051
ADAT3 ENSG00000213638	1.18491	0.756648	1.30829	0.60491	0.553534	1.50499	0.769001	0.688992	1.25616	0.507406
ADCK1 ENSG00000063761	0.990425	0.781823	1.30371	1.32971	1.16033	0.718183	1.1063	0.982215	1.66148	0.752384
ADCK2 ENSG00000133597	0.28128	1.20043	0.799265	1.30852	0.783386	0.436175	0.680731	0.858647	0.522752	1.12717
ADCK3 ENSG00000163050	0.789866	0.796969	0.504606	1.37439	0.967087	1.1004	1.1687	0.983145	1.02144	0.657314
ADCK4 ENSG00000123815	1.45096	1.65596	0.71523	1.03973	0.661897	0.644984	1.1973	0.575172	0.895466	1.26777
ADCK5 ENSG00000173137	0.593919	0.59446	1.98041	0.89553	0.808789	0.752465	0.47871	0.787008	1.13052	0.813807
ADCY1 ENSG00000164742	0.568448	0.6696	0.670089	1.0859	0.419037	0.555122	0.52938	0.622475	0.909018	0.675438
ADCY2 ENSG00000078295	0.645675	0.625599	1.21352	0.59971	1.1377	1.16878	1.71628	0.475687	0.510954	1.47792
ADCY3 ENSG00000138031	1.12759	1.21358	0.953541	0.438892	1.42241	0.83898	1.00405	1.08864	0.817518	0.87391
ADCY4 ENSG00000129467	0.725253	0.751581	1.1411	1.1319	1.72124	0.256782	0.569935	0.578266	1.42258	0.801831
ADCY5 ENSG00000173175	0.650407	0.525781	1.61956	0.88144	0.542503	1.12681	1.14916	0.508994	0.868586	0.902626
ADCY6 ENSG00000174233	1.27953	1.47846	0.815838	0.602497	0.892105	0.644221	0.784748	0.600922	0.522747	1.11602
ADCY7 ENSG00000121281	0.767262	0.594076	0.759534	0.780327	1.75014	2.07708	0.483742	0.386361	0.978695	0.711657
ADCY8 ENSG00000155897	1.15424	1.11183	0.961126	1.0083	0.570739	1.52377	0.565666	1.26427	0.340353	0.642459
ADCY9 ENSG00000162104	0.833569	0.83477	0.837151	0.762732	0.792045	1.23693	0.538916	0.660301	0.59511	0.344711
ADCYAP1R1 ENSG00000078549	0.83942	1.54852	1.22489	0.602338	0.707389	1.01535	1.12371	0.670317	0.570682	0.688576
ADD1 ENSG00000087274	0.762548	1.37987	0.661041	1.02926	0.805811	0.978891	1.07307	0.671503	0.684885	1.28535
ADD2 ENSG00000075340	0.719313	0.709965	0.590807	1.16622	1.17531	1.21125	0.716355	0.776722	1.31318	0.894236
ADD3 ENSG00000148700	1.5495	0.803513	0.852253	1.5006	1.28345	0.608776	0.739007	0.659769	1.31803	0.598067
ADGB ENSG00000118492	0.878861	1.15919	1.03435	1.07783	0.621896	0.687255	1.37801	0.64337	0.846552	0.754606
ADGRA2 ENSG00000020181	0.901087	0.557132	1.2201	1.36164	0.836322	1.59951	0.80402	0.79097	1.53467	0.742493
ADGRA3 ENSG00000152990	1.02119	1.59049	0.527248	0.402797	0.875653	1.27978	0.42412	0.816124	0.750501	0.925606
ADGRB1 ENSG00000181790	0.399294	0.721202	1.18199	1.3023	0.923176	1.14544	0.99474	0.708952	0.606259	1.17039
ADGRB2 ENSG00000121753	0.787894	0.575728	0.830656	1.25908	1.11033	0.745264	0.665687	1.26182	0.779863	0.365681
ADGRB3 ENSG00000135298	0.503563	0.502529	0.61842	0.475639	1.00682	1.02197	0.742426	0.530956	0.840825	0.541023
ADGRD1 ENSG00000111452	1.04557	1.03954	1.52356	0.814043	0.645318	1.28002	1.10482	0.797874	1.05139	0.841437
ADGRD2 ENSG00000180264	0.927411	0.297148	0.604452	0.880643	0.632492	1.09533	0.44254	1.02341	0.902679	0.515658
ADGRE1 ENSG00000174837	0.755488	1.04074	1.46504	0.598962	1.44741	1.65214	1.07668	1.70066	1.03713	0.797352
ADGRE2 ENSG00000127507	0.783045	1.36523	0.409983	0.692533	1.3365	1.13575	0.449597	0.643034	0.687016	0.734116
ADGRE3 ENSG00000131355	0.612852	0.862586	0.819562	0.465045	1.67892	0.395092	1.46083	1.13407	0.719445	0.674258
ADGRE5 ENSG00000123146	0.917079	0.984833	1.1503	0.588835	1.11216	0.705782	0.720169	0.941511	1.11517	0.56191
ADGRF1 ENSG00000153292	1.37505	0.673699	1.02641	1.16647	0.881159	0.573142	0.619062	0.977597	0.622945	0.502651
ADGRF3 ENSG00000173567	1.01864	1.51769	1.28492	1.15453	0.41685	1.13258	0.645436	0.76999	1.67034	1.30321
ADGRF4 ENSG00000153294	0.900066	0.938175	0.58551	0.909505	0.898202	0.569141	1.40629	1.0577	0.639613	0.660856
ADGRF5 ENSG00000069122	1.55996	0.722952	0.549833	0.750068	0.921492	0.502747	1.22388	1.991	0.420454	0.727828
ADGRG1 ENSG00000205336	0.72074	1.41513	0.814515	1.04291	0.764305	0.708517	0.534484	0.477006	0.393971	1.61954
ADGRG2 ENSG00000173698	1.58172	1.50448	0.661661	0.903201	0.631547	0.562173	0.560561	1.00512	1.44807	0.908812
ADGRG3 ENSG00000182885	0.966677	1.07369	1.33987	0.65135	1.26699	1.24909	0.843532	0.500126	0.726171	1.34572
ADGRG4 ENSG00000156920	1.68267	0.461918	1.41166	0.932353	0.577787	0.979924	0.749975	0.881985	0.485469	1.11114
ADGRG5 ENSG00000159618	0.834353	0.364869	1.03925	1.15944	0.834157	0.505519	0.570594	1.24565	0.975824	1.09141
ADGRG6 ENSG00000112414	0.49613	1.54956	0.982134	0.58063	1.13357	1.31357	0.81794	1.39979	1.49102	1.32678
ADGRG7 ENSG00000144820	0.747542	0.769856	1.68008	0.679479	1.64392	0.628818	1.33141	0.969864	0.381959	0.814785
ADGRL1 ENSG00000072071	1.58194	1.14988	0.494762	1.006	0.47663	0.698941	0.757692	1.10736	0.638665	0.600047
ADGRL2 ENSG00000117114	1.86196	1.31801	1.04579	1.09104	0.67843	1.27335	0.86134	0.373294	0.679992	0.60617
ADGRL3 ENSG00000150471	1.16217	1.33775	0.254673	0.729806	0.975095	0.939211	1.13741	0.913497	1.71263	1.73641
ADGRL4 ENSG00000162618	0.874781	1.33016	0.762556	0.525581	0.489473	1.17725	0.866944	1.07876	0.560127	0.983943
ADGRV1 ENSG00000164199	0.603356	0.937006	1.2608	0.696745	1.56201	0.698341	1.24631	1.06149	0.81313	1.27016
ADH1B ENSG00000196616	0.6674	0.481343	1.65343	0.981867	1.09603	0.903157	0.355786	0.929751	0.558854	1.12152
ADH1C ENSG00000248144	1.17308	1.34697	1.01668	1.3108	0.941556	0.537798	0.650983	0.974522	0.845159	1.2368
ADH4 ENSG00000198099	0.600493	0.771704	0.876104	0.602587	0.65484	0.773692	0.93244	1.38077	0.49738	0.820855
ADH5 ENSG00000197894	0.851745	0.602793	0.550175	0.650538	1.30562	1.29659	1.54385	0.682061	0.961039	1.24271
ADH6 ENSG00000172955	0.368041	1.29175	0.940921	1.44524	0.883641	0.71012	1.16136	0.896726	0.88364	0.90133
ADHFE1 ENSG00000147576	0.626771	0.806454	1.25428	1.01035	0.924639	1.44961	0.846217	0.97116	0.59979	1.05854
ADI1 ENSG00000182551	0.92216	1.13785	0.793837	0.983763	0.880243	0.509301	0.577268	1.5778	0.793069	1.53535
ADIPOR1 ENSG00000159346	1.00288	1.31814	0.885344	0.698189	0.836976	1.11542	0.44415	0.773937	1.13482	1.3285
ADIPOR2 ENSG00000006831	0.988492	1.02926	1.08399	0.99016	0.744137	0.575878	1.23827	1.26396	1.29179	0.37248
ADIRF ENSG00000148671	1.12931	1.23075	1.16842	0.721822	0.901891	0.462894	0.813849	0.48386	1.61313	0.476269
ADK ENSG00000156110	0.944402	0.795983	0.751151	0.85844	0.999571	1.25361	0.783662	0.826053	0.447223	1.3755
ADM ENSG00000148926	0.806988	0.342615	0.584154	0.914921	2.02744	0.853714	0.342621	0.501549	0.821125	1.5534
ADM2 ENSG00000128165	1.56123	0.639689	1.09364	0.987604	0.879249	0.6092	0.894338	1.07834	0.783449	0.811482
ADM5 ENSG00000224420	0.369463	0.670356	0.549631	1.24416	0.748466	0.339461	1.17025	1.06694	0.490889	0.993833
ADNP ENSG00000101126	1.1954	0.894605	1.00649	1.05528	0.579394	0.400002	0.814448	1.12019	0.526875	0.76818
ADNP2 ENSG00000101544	1.00909	1.07373	0.823378	1.18135	0.83912	1.02873	1.18379	0.837553	0.811119	0.721305
ADO ENSG00000181915	0.436075	1.70956	1.41654	0.660245	0.956084	0.579074	0.971881	0.56234	1.0212	0.852279
ADORA1 ENSG00000163485	1.36513	1.34927	1.05825	0.314721	0.908612	1.38568	0.823583	1.19891	0.790121	1.36013
ADORA2B ENSG00000170425	1.1674	0.76695	1.35908	0.62783	0.895396	1.43095	0.691597	0.638641	1.10509	1.15816
ADORA3 ENSG00000282608	0.795096	0.813165	0.61206	0.505617	0.94698	0.887806	1.29178	1.3937	0.59679	1.12449
ADPGK ENSG00000159322	1.66341	0.486881	0.548679	0.615252	1.3034	1.59243	1.38699	0.750389	1.24185	1.44486
ADPRH ENSG00000144843	1.72402	1.10455	0.85593	1.09209	0.461627	0.871032	0.781054	0.766894	2.07301	0.343631
ADPRHL1 ENSG00000153531	0.415989	0.725994	2.21586	1.21425	0.910205	1.52517	0.825086	1.314	0.640674	0.778827
ADPRHL2 ENSG00000116863	1.86397	1.67225	1.11486	0.822925	1.03446	1.16808	0.938869	0.645939	1.20378	0.801801
ADPRM ENSG00000170222	1.00746	1.46257	0.863426	1.33878	0.73828	0.894115	2.2639	0.733655	0.82746	0.436362
ADRA1A ENSG00000120907	1.0003	1.07833	0.666316	0.324379	0.491013	0.416498	0.427445	0.723578	0.860615	1.11178
ADRA1D ENSG00000171873	0.683673	1.45479	2.20678	1.07184	0.938094	1.04952	0.624516	1.29378	0.567154	0.732271
ADRA2A ENSG00000150594	0.487072	1.65722	1.18666	0.632226	0.614985	0.515448	0.867152	0.556942	0.850596	0.245691
ADRA2B ENSG00000274286	0.614029	0.503317	0.950108	0.655245	1.02781	0.65802	1.30723	1.064	0.566017	1.52712
ADRA2C ENSG00000184160	0.904774	1.13483	0.479912	0.848079	0.677101	0.588032	0.808118	1.37613	0.975895	1.17926
ADRB1 ENSG00000043591	1.23282	0.749594	1.12272	0.819142	1.15509	0.417929	0.774624	1.25785	0.615409	0.984828
ADRB2 ENSG00000169252	1.96886	0.597051	0.331164	0.644719	0.838907	1.11352	0.707357	0.578384	1.57749	0.687563
ADRB3 ENSG00000188778	1.15468	0.750933	0.943922	0.692394	0.967926	0.953959	1.00663	1.09982	1.06583	1.49869
ADRM1 ENSG00000130706	1.00312	0.714011	0.944178	1.02994	1.03232	0.82278	1.47365	0.490126	1.49584	0.5571
ADSL ENSG00000239900	0.635618	1.05747	1.14287	1.69422	1.60367	0.790425	0.658597	0.902451	1.51079	0.935588
ADSS ENSG00000035687	0.720231	0.488806	0.75807	1.09939	1.02716	0.660779	0.666491	1.17172	0.620887	1.70872
ADSSL1 ENSG00000185100	1.07404	0.751561	1.11259	0.765934	0.721567	1.14775	0.608455	0.575392	0.681349	0.419897
ADTRP ENSG00000111863	0.372602	1.33831	0.432157	0.674618	0.784181	0.84795	1.1394	1.67584	1.64749	1.28324
AEBP1 ENSG00000106624	1.28958	0.829914	1.1218	0.605154	1.31314	0.584783	1.38496	1.82419	1.116	0.580469
AEBP2 ENSG00000139154	0.639523	1.70252	1.06182	1.0575	0.974877	0.556848	0.573326	0.447483	0.467052	1.28082
AEN ENSG00000181026	1.71729	1.11682	0.795113	0.456779	0.600029	0.903435	0.813448	1.0754	0.925818	0.608738
AES ENSG00000104964	0.879372	0.511154	0.822325	0.742537	0.775207	0.650757	1.02186	0.297163	1.53216	0.559243
AF011889.5 ENSG00000241489	0.738866	0.558446	1.20964	0.661088	1.11418	1.38257	0.766899	0.877951	1.18118	1.02527
AFAP1 ENSG00000196526	0.925328	0.942117	1.04615	1.29351	0.495669	0.932023	1.02636	0.770585	1.07049	0.468272
AFAP1L1 ENSG00000157510	0.853524	0.687467	1.04049	1.1129	0.737724	0.850926	1.1719	1.05213	0.694504	1.35849
AFAP1L2 ENSG00000169129	0.691301	0.562859	0.937881	0.689086	1.13378	1.35671	0.615785	0.759463	0.981434	0.652416
AFF1 ENSG00000172493	1.01548	0.570956	0.627624	0.91955	0.788447	0.867498	0.953567	1.13089	1.13971	1.40062
AFF2 ENSG00000155966	0.596353	0.729877	1.09456	0.925944	1.08163	0.947504	1.5376	0.797877	1.47353	0.509315
AFF3 ENSG00000144218	1.02161	0.611373	0.961778	1.42199	0.424589	1.29393	0.734904	0.623658	1.43887	1.24054
AFF4 ENSG00000072364	0.733975	1.07035	0.516186	0.838245	1.4762	0.986315	0.712342	1.43485	0.936932	0.82297
AFG3L2 ENSG00000141385	0.554285	1.54566	0.791596	0.735413	1.01394	0.789574	0.633334	1.63022	0.925403	1.55565
AFM ENSG00000079557	0.566229	1.10087	1.24852	0.796926	1.05298	0.604025	1.31431	1.33622	1.00678	0.819683
AFMID ENSG00000183077	0.670904	0.601459	0.914395	1.52736	0.785731	1.07932	1.01839	0.782553	0.782995	0.407458
AFP ENSG00000081051	0.755395	0.709227	0.303902	0.391636	0.841273	1.46901	1.24354	1.31067	0.746008	0.897542
AFTPH ENSG00000119844	0.83046	1.07727	0.758168	0.320175	0.640419	0.594533	1.05051	0.472213	1.14175	1.30499
AGA ENSG00000038002	0.841773	0.986158	1.32705	1.13494	1.04254	1.08837	0.968511	1.46538	0.80742	1.38639
AGAP1 ENSG00000157985	0.741793	0.673794	0.776281	1.03619	0.824507	0.54407	1.13288	0.777854	0.529289	1.3818
AGAP14P ENSG00000279058	1.31058	1.02167	0.696475	0.79061	0.99714	0.582518	1.78112	0.550345	0.64218	0.878556
AGAP2 ENSG00000135439	0.829036	1.97916	0.466883	0.468278	0.947859	0.656329	1.39711	1.75416	0.594157	0.687187
AGAP3 ENSG00000133612	0.61456	0.669042	0.76664	0.579719	1.30159	1.25315	0.786679	0.909329	1.47554	0.495692
AGAP4 ENSG00000188234	0.394053	1.1183	1.09457	0.41767	0.98742	0.450827	1.20766	1.10957	0.920513	0.762053
AGAP5 ENSG00000172650	1.08446	1.06036	1.02879	0.624022	0.722166	1.20962	0.855525	0.758561	1.39718	1.18167
AGAP6 ENSG00000204149	0.929937	1.12263	1.24161	0.859046	1.1473	0.83129	1.25158	0.920358	0.858723	1.05405
AGAP9 ENSG00000204172	0.845925	0.709989	1.12129	0.968626	1.17157	0.729801	0.967926	0.479363	0.466172	0.772345
AGBL1 ENSG00000273540	0.564939	0.434525	0.480888	0.616086	0.724688	0.856915	0.582049	0.912927	0.52249	1.3313
AGBL2 ENSG00000165923	0.446054	0.474335	1.08322	0.422952	0.644613	0.593103	1.01528	1.32092	0.554301	1.25939
AGBL3 ENSG00000146856	0.637586	0.471093	1.01212	0.792828	0.785069	0.64678	1.3733	0.682092	0.880293	0.967331
AGBL4 ENSG00000186094	1.05641	0.574258	1.54068	0.836873	0.871248	0.410392	0.65275	1.76694	0.538338	0.76133
AGBL5 ENSG00000084693	0.892409	1.13079	0.635144	0.297246	1.05751	0.770723	1.4334	0.717453	1.1196	1.24522
AGER ENSG00000204305	0.662731	0.660506	1.067	0.803605	0.532884	0.641841	1.52156	0.676046	0.975837	0.992942
AGFG1 ENSG00000173744	0.992939	0.987593	0.637099	0.783659	1.08514	1.2814	0.956435	0.362026	0.619187	1.27344
AGFG2 ENSG00000106351	0.684457	1.08103	0.525277	0.337561	0.704393	0.535368	1.13476	0.85145	1.02902	1.02207
AGGF1 ENSG00000164252	0.751242	0.346077	1.61276	0.485073	1.01929	1.40867	1.35531	1.3561	0.98315	0.855381
AGK ENSG00000006530	1.2019	0.893685	0.80237	1.29008	0.829155	1.04388	0.391324	0.884365	1.18871	0.735049
AGL ENSG00000162688	0.929417	1.0472	0.683015	0.447468	1.24804	1.48879	0.869499	0.57632	1.13257	0.753397
AGMAT ENSG00000116771	1.06856	0.628261	0.927023	1.36386	0.716958	0.465128	1.30347	1.53477	1.03359	0.546167
AGO1 ENSG00000092847	0.554304	0.969506	0.987313	0.572833	1.18456	0.994093	0.712104	0.687973	1.01466	1.48133
AGO2 ENSG00000123908	1.19276	1.54001	0.975235	0.846588	0.507861	0.89893	0.780844	1.41481	0.817719	0.744666
AGO3 ENSG00000126070	1.09722	0.45428	1.18947	0.952652	0.976832	0.375043	1.33394	0.90389	0.57563	0.693646
AGO4 ENSG00000134698	1.03296	0.808012	1.12438	0.852464	0.844264	0.919387	1.11049	1.21372	0.508634	1.33765
AGPAT1 ENSG00000204310	1.06261	1.21878	0.58878	0.967415	1.69934	0.87201	0.881332	0.415946	1.01094	0.694922
AGPAT2 ENSG00000169692	0.654444	1.0879	1.04828	0.628066	0.483365	1.58337	0.582103	0.877917	0.636594	0.731285
AGPAT3 ENSG00000160216	0.611183	1.23163	0.760426	0.762534	1.17835	0.381985	0.289005	0.664012	0.672466	0.499452
AGPAT4 ENSG00000026652	0.372723	0.794569	1.11881	0.674987	1.05817	0.726776	1.0735	1.02015	0.800719	0.489704
AGPAT5 ENSG00000155189	0.337847	0.871763	0.709585	0.676422	0.832888	0.652395	0.927163	0.792429	1.0345	0.916231
AGPS ENSG00000018510	0.865211	1.04617	1.56124	1.11201	1.41827	0.736791	1.21622	0.512942	0.988006	0.612694
AGR2 ENSG00000106541	0.893943	0.771885	0.75252	0.874953	0.686848	0.721598	0.759462	0.956597	0.912987	0.882096
AGR3 ENSG00000173467	0.793326	0.979167	0.505589	1.03	0.886259	0.934828	0.913936	1.18954	0.763259	1.40006
AGRN ENSG00000188157	1.24329	1.05476	1.70729	1.78561	0.759774	1.02034	1.43131	1.2527	0.615572	0.79359
AGRP ENSG00000159723	1.43116	0.940428	1.54329	1.18318	0.575838	0.748272	1.15721	0.843277	1.15876	0.724065
AGT ENSG00000135744	0.7647	0.635572	1.35927	0.827222	0.919391	1.26809	0.981267	0.633761	1.14528	0.836358
AGTPBP1 ENSG00000135049	0.721985	1.54643	1.4658	0.56007	1.38165	0.860723	0.6632	1.42827	1.18114	0.908346
AGTR1 ENSG00000144891	0.531191	0.922759	0.934588	1.30742	0.621685	0.926486	0.689899	0.864532	1.07605	0.668298
AGTRAP ENSG00000177674	1.23752	0.931898	1.13457	0.498103	1.12807	0.55467	0.469318	1.12522	1.08716	0.374724
AGXT ENSG00000172482	0.588758	0.865646	0.641084	0.909649	0.695008	1.59817	0.749671	0.663097	0.755384	0.591521
AHCTF1 ENSG00000153207	1.09978	0.834737	0.921538	0.900796	0.691838	0.909411	0.822974	1.2582	1.29606	0.570481
AHCY ENSG00000101444	1.56076	1.33182	0.949679	0.824475	0.709291	1.75744	0.731921	0.810827	1.17487	0.649104
AHCYL1 ENSG00000168710	0.679903	0.67721	0.263628	1.0104	1.35822	1.70989	2.3666	0.812254	0.692063	0.79232
AHCYL2 ENSG00000158467	0.977605	1.36437	0.484258	0.857419	1.59158	1.10517	1.49564	0.448444	0.494342	0.82677
AHDC1 ENSG00000126705	0.526374	0.881371	0.325489	0.568181	1.51762	0.641184	1.08635	1.50802	1.19319	0.547225
AHI1 ENSG00000135541	0.585584	0.558538	1.08475	1.08316	0.544084	1.09452	1.05443	0.900247	0.625237	0.951094
AHNAK ENSG00000124942	1.79359	0.967211	0.807769	1.23758	0.492476	0.47727	1.02015	0.537658	0.671537	1.00047
AHNAK2 ENSG00000185567	0.804983	0.569171	1.01468	0.986096	1.00438	0.47135	1.01098	1.06699	0.839093	0.826551
AHR ENSG00000106546	0.223735	0.980626	1.04913	1.87652	1.17068	1.01607	0.927126	0.640015	0.694004	1.22798
AHRR ENSG00000063438	1.13307	1.25957	2.08955	0.763932	1.03933	0.835004	1.1643	1.45476	1.08148	0.562299
AHSA1 ENSG00000100591	0.532995	0.919548	1.16632	1.19446	0.457575	0.334806	0.744202	0.873937	0.604543	0.874481
AHSA2 ENSG00000173209	1.34959	1.20331	0.539787	0.467605	0.958852	1.28517	1.13717	0.70013	0.78826	1.28395
AICDA ENSG00000111732	0.726424	0.524618	0.647796	0.583512	1.06246	0.731956	0.405	1.25905	0.507283	0.610572
AIDA ENSG00000186063	1.01387	0.786711	0.581742	0.449529	0.690951	1.19088	0.511828	0.793926	1.21066	0.923346
AIF1 ENSG00000204472	1.5745	0.917916	0.560359	1.00412	0.643349	0.52002	0.691038	1.06824	1.20452	0.982924
AIF1L ENSG00000126878	0.685033	1.00054	1.37778	1.11194	0.60744	0.900781	0.732592	0.87386	1.14415	0.583194
AIFM1 ENSG00000156709	0.725264	0.614068	1.20295	1.02305	0.464538	1.0542	0.703503	0.531383	0.679299	0.737779
AIFM2 ENSG00000042286	1.65523	1.17655	1.47282	0.655006	0.700161	0.552913	1.14592	1.08361	0.600058	0.721039
AIFM3 ENSG00000183773	1.26673	0.702845	1.01607	0.875318	1.05918	0.813602	0.727402	0.305848	0.370353	0.563009
AIG1 ENSG00000146416	0.575058	1.19878	0.920661	0.672352	0.626915	1.20119	1.28632	1.07858	1.14238	0.774791
AIM1 ENSG00000112297	1.04288	0.721443	0.682043	0.3641	1.58035	1.04355	0.787869	1.10991	0.897871	1.12874
AIM1L ENSG00000176092	1.4288	0.703854	0.920705	0.81764	0.772288	0.784851	0.770958	0.795882	1.17707	0.658635
AIM2 ENSG00000163568	0.641309	1.26994	1.05521	0.661837	0.525871	0.48149	0.132151	0.993514	0.607921	0.581614
AIMP1 ENSG00000164022	1.28764	0.963249	1.55519	1.08686	0.61466	1.39901	0.984246	0.533838	0.520227	1.53761
AIMP2 ENSG00000106305	0.661054	0.555593	1.48301	0.603627	0.711213	0.757853	0.543764	2.63273	0.527752	0.716647
AIP ENSG00000110711	1.27478	1.43655	0.875136	0.750588	0.664415	0.997881	0.513955	1.56904	0.853173	0.618117
AIPL1 ENSG00000129221	0.591896	0.938422	1.19573	1.02684	0.883852	1.59795	0.791965	0.821285	0.300723	0.669919
AIRE ENSG00000160224	0.705424	0.797248	0.573931	0.85356	0.844278	0.94878	1.49676	0.84436	0.649706	0.203784
AJ239318.1 ENSG00000280108	0.277758	0.81211	0.655601	0.464259	0.505783	0.493599	0.791839	0.609429	1.47025	0.640374
AJAP1 ENSG00000196581	0.920711	0.8113	0.435695	0.623478	0.697319	1.13071	1.15131	0.302612	1.58009	1.20031
AJUBA ENSG00000129474	1.2415	0.457717	2.06078	1.34412	1.13099	1.10241	1.05719	1.03449	0.573321	0.566076
AK1 ENSG00000106992	1.05425	0.676165	0.925618	0.636541	1.3044	1.0559	0.623125	0.866593	1.38661	1.08136
AK2 ENSG00000004455	1.06625	1.43634	1.26931	0.482763	0.750618	0.570178	1.21027	1.45694	0.963651	1.16848
AK3 ENSG00000147853	0.978822	1.05822	1.4086	1.42337	0.449252	1.02742	1.6988	1.03099	0.729162	0.636086
AK4 ENSG00000162433	1.04518	1.11565	1.75461	0.818426	0.716636	1.00032	0.462234	0.802169	0.856921	1.06254
AK5 ENSG00000154027	0.626901	0.65403	0.594542	1.21946	1.03331	0.385433	0.721651	0.560696	0.983995	1.10716
AK6 ENSG00000085231	1.19296	1.15059	1.16706	1.33005	0.404083	1.58469	1.15211	1.55521	1.40619	0.869592
AK7 ENSG00000140057	0.72169	1.49891	1.0341	0.665617	1.11001	0.368513	0.873687	1.03483	0.702029	0.685027
AK8 ENSG00000165695	1.10266	0.806711	1.04547	1.38466	1.4663	0.753472	0.782634	0.760661	0.282678	0.759663
AK9 ENSG00000155085	1.05213	0.931199	0.756724	1.00102	0.660289	0.481337	0.580605	0.394686	0.814206	1.53518
AKAP1 ENSG00000121057	0.72033	1.78	1.42846	1.28136	1.23584	0.769942	0.915814	0.565651	0.534465	1.17277
AKAP10 ENSG00000108599	2.30666	1.27167	0.927992	0.880972	1.06659	0.388407	0.847752	1.09591	0.845176	1.12219
AKAP11 ENSG00000023516	0.376554	0.787838	0.66407	1.66109	1.27756	0.827941	1.02275	0.651773	0.68904	0.813629
AKAP12 ENSG00000131016	0.643646	0.786031	0.81469	0.652109	0.730921	1.42538	0.558109	0.552841	0.701886	0.545435
AKAP13 ENSG00000170776	1.87277	1.43023	1.25133	0.921539	1.02887	0.772081	0.636872	0.908447	1.45545	0.86825
AKAP14 ENSG00000186471	0.525414	0.688087	0.877672	0.655934	1.69094	0.557753	0.440112	0.575466	0.264429	1.11408
AKAP17A ENSG00000197976	0.852493	0.746797	0.494181	0.724096	1.16657	0.607615	0.82647	1.23773	1.06545	1.71996
AKAP3 ENSG00000111254	0.611632	1.12701	0.67374	0.914527	0.698451	0.921719	1.11297	0.967414	0.985599	0.414523
AKAP5 ENSG00000179841	0.958339	0.751677	0.690419	0.738188	0.530913	0.784347	0.738235	0.980325	1.03976	1.09869
AKAP6 ENSG00000151320	0.857445	0.895498	1.72321	0.902518	0.453595	0.445097	1.62874	0.546131	1.89311	0.681871
AKAP7 ENSG00000118507	0.681731	0.342648	0.56919	0.646189	0.570843	1.2075	0.814178	0.507522	1.18715	0.677469
AKAP8 ENSG00000105127	0.81967	0.709271	0.944948	0.836417	1.67828	0.835167	1.38932	1.81732	1.22121	0.57674
AKAP8L ENSG00000011243	0.893861	1.41614	1.25054	0.930773	0.793588	0.826027	1.05271	0.792176	0.854494	0.851224
AKAP9 ENSG00000127914	0.52931	0.797091	0.661613	1.29917	0.766784	0.466494	1.24061	0.840484	0.696665	1.35851
AKIP1 ENSG00000166452	1.14367	0.836061	1.05763	1.01071	0.914853	1.24281	1.10011	1.85462	0.73396	0.678495
AKIRIN1 ENSG00000174574	0.770877	1.21519	0.728458	0.643754	1.45243	1.30623	0.751792	0.69243	1.21081	0.760946
AKIRIN2 ENSG00000135334	0.708205	0.690242	0.755679	0.81071	0.6279	0.673078	0.880028	1.19848	0.684818	1.09505
AKNA ENSG00000106948	0.740171	1.61448	1.02941	0.953131	1.79203	0.474542	0.598358	1.46436	1.32864	0.846912
AKNAD1 ENSG00000162641	0.699112	0.313463	0.724216	0.742167	0.725418	0.704533	1.18693	1.16502	0.648074	1.11541
AKR1A1 ENSG00000117448	1.10119	0.724466	0.422402	0.462474	1.0255	1.05079	0.414025	0.908808	1.55886	1.01115
AKR1B1 ENSG00000085662	1.24033	0.838787	0.673537	0.985854	1.5853	0.738468	1.42283	1.14959	0.485476	0.875189
AKR1C1 ENSG00000187134	0.987419	0.936878	0.746096	1.25676	0.825708	1.2778	0.597293	0.573217	1.77741	0.70801
AKR1C2 ENSG00000151632	1.70549	0.845257	0.97516	0.620605	0.531026	0.919962	0.587083	0.703862	0.691929	0.746471
AKR1C3 ENSG00000196139	0.521226	0.547306	0.912918	0.87375	0.82895	1.10044	0.878985	0.741452	0.886375	0.286119
AKR1C4 ENSG00000198610	1.16897	1.17536	1.62226	1.01681	0.486826	1.34433	0.544695	0.524853	0.734528	1.33322
AKR1D1 ENSG00000122787	0.754436	0.307757	0.742537	1.53158	1.13328	1.80516	0.774821	1.27974	0.402782	0.731672
AKR1E2 ENSG00000165568	0.352622	0.940138	0.69102	1.6262	0.819061	1.02321	0.806123	0.53818	0.598872	0.826914
AKR7A2 ENSG00000053371	0.728184	1.2711	0.994368	0.470918	0.929977	0.441362	0.969142	1.5435	1.03655	1.14152
AKR7A3 ENSG00000162482	0.914479	0.933345	0.6064	0.597571	0.918083	1.33717	0.83003	1.18338	0.812704	0.804845
AKR7L ENSG00000211454	0.757536	1.09846	1.19271	1.2169	0.580497	0.493051	0.427877	0.402243	0.929129	1.07746
AKT1 ENSG00000142208	1.23978	0.841678	1.03268	0.712177	0.893739	1.11196	1.16342	0.407778	1.1109	1.73917
AKT1S1 ENSG00000204673	0.95537	0.812528	1.28586	1.04499	1.17374	0.743808	0.843081	1.0623	0.607885	0.326947
AKT2 ENSG00000105221	0.973994	1.34328	0.456828	0.999683	0.69903	0.930186	0.683422	0.62319	1.47162	0.882021
AKT3 ENSG00000117020	1.27637	0.483108	0.891587	0.925389	0.941362	0.984446	0.995667	0.952999	1.39516	0.374228
AKTIP ENSG00000166971	0.619594	0.888902	0.789701	0.758468	0.695858	0.685667	0.80307	1.02978	1.07052	0.525874
AL023806.1 ENSG00000280184	0.914611	1.18134	0.692702	0.465177	0.610149	1.13513	0.767958	1.32701	0.46859	0.42337
AL049794.1 ENSG00000280240	1.4428	1.0298	1.3156	1.43466	0.495863	0.649282	0.659069	0.862671	0.498763	0.647078
AL133475.1 ENSG00000281602	1.09491	0.527179	0.774302	0.740555	0.517045	0.446344	0.783227	0.77494	0.514917	0.608607
AL356053.1 ENSG00000150076	0.601849	1.04558	1.1627	0.635026	0.935475	1.34778	0.815594	0.695582	0.617656	0.793729
AL358852.1 ENSG00000278899	0.52538	0.596598	1.23863	0.553959	0.782594	1.15245	1.32538	0.692936	1.31727	0.827517
AL365181.1 ENSG00000280316	0.855435	0.371451	0.880976	0.563466	1.17865	0.90486	0.839186	1.04561	1.47142	0.537092
AL513523.2 ENSG00000279767	0.701274	1.19636	0.52303	1.06073	1.32189	0.757174	0.694958	0.880399	1.08821	0.893991
AL589743.1 ENSG00000279508	0.68068	1.7437	0.877761	0.596124	1.28121	1.20368	0.772799	0.6991	1.23037	0.631748
ALAD ENSG00000148218	0.853108	0.289606	0.996685	1.32533	1.19	1.24602	0.782167	0.628385	0.964171	0.892182
ALAS1 ENSG00000023330	1.01098	1.53208	0.653704	0.63324	0.631235	0.576039	0.984742	0.620863	0.96517	1.37407
ALAS2 ENSG00000158578	0.965343	0.845607	0.654487	0.785134	0.98109	1.19092	1.75979	1.03766	1.2835	0.99269
ALB ENSG00000163631	1.02064	0.76897	1.45457	0.734424	1.13355	1.84561	0.66002	0.815309	0.437831	1.43509
ALCAM ENSG00000170017	0.948626	0.879199	0.268509	0.973499	0.817432	1.04144	0.834489	0.937373	1.27515	0.61984
ALDH16A1 ENSG00000161618	1.86743	1.21381	0.709384	0.872441	1.11406	1.16772	1.02894	1.02246	1.69121	0.667283
ALDH18A1 ENSG00000059573	0.829089	1.63347	0.968655	1.01021	0.504572	1.09031	1.71591	0.53197	0.541323	0.564803
ALDH1A1 ENSG00000165092	0.654461	1.01505	1.15328	0.482916	0.826767	0.506538	0.918776	0.831771	1.11601	1.15937
ALDH1A2 ENSG00000128918	0.760369	0.52493	1.10225	0.630997	1.18582	1.19033	0.613574	0.343493	0.708486	1.21062
ALDH1A3 ENSG00000184254	1.14937	1.34369	1.13494	1.18047	1.00548	1.15687	0.770451	1.42536	0.693999	1.10051
ALDH1B1 ENSG00000137124	1.18305	0.9746	0.515119	1.4273	0.802856	0.776229	1.13002	0.890171	0.881977	0.853122
ALDH1L1 ENSG00000144908	0.392299	0.776002	0.652947	1.04022	0.538597	1.18161	0.583337	0.882932	1.81209	0.763433
ALDH1L2 ENSG00000136010	1.58638	1.45567	0.638004	0.573308	1.36974	1.35569	0.952714	0.539997	0.602517	1.45608
ALDH3A1 ENSG00000108602	0.965946	0.716852	0.68158	0.593319	0.520647	0.706248	0.486176	0.803496	1.7795	1.15178
ALDH3A2 ENSG00000072210	1.70554	1.2927	1.58554	0.693482	0.410287	0.787452	1.24742	0.69764	1.1915	0.762353
ALDH3B1 ENSG00000006534	1.25236	1.22083	1.25565	1.82442	1.30022	0.888636	1.57684	0.806563	0.822544	0.809899
ALDH3B2 ENSG00000132746	0.934564	1.01112	0.677052	1.18166	0.665387	0.886041	0.796646	1.53715	1.05145	1.09802
ALDH4A1 ENSG00000159423	1.6595	0.919022	0.913677	0.747626	0.415902	1.14571	0.484153	1.00911	0.510593	0.47004
ALDH5A1 ENSG00000112294	0.352374	0.787783	1.20659	0.857226	0.683313	0.688746	0.935814	0.806122	1.573	1.16111
ALDH6A1 ENSG00000119711	0.673093	0.544387	0.646703	1.39811	1.66764	0.351598	1.31164	1.53963	0.742029	0.821582
ALDH7A1 ENSG00000164904	0.944475	0.763344	1.56553	1.32988	0.993107	0.66353	0.920246	0.837618	0.746317	1.41483
ALDH9A1 ENSG00000143149	0.791134	0.881968	1.18445	0.8159	1.23325	1.19603	0.895642	1.4391	1.13997	0.604549
ALDOA ENSG00000149925	1.07662	0.586642	0.911077	1.16991	0.766483	1.32847	0.538973	0.555898	1.2008	0.756822
ALDOC ENSG00000109107	0.8675	0.72523	1.04363	0.86282	1.14012	0.750868	0.629485	0.572069	0.783639	0.539209
ALG1 ENSG00000033011	0.487053	1.15933	0.80885	1.32913	1.06113	1.47779	1.79517	1.10254	0.719077	1.15944
ALG10 ENSG00000139133	0.870778	1.10658	0.593521	1.23357	0.819652	0.674466	1.35548	1.32482	1.16253	0.64683
ALG10B ENSG00000175548	0.72067	0.350888	1.74948	0.644793	0.404549	1.14728	0.638758	0.956901	0.917796	0.862127
ALG11 ENSG00000253710	0.684349	1.51906	0.630787	0.956297	1.63848	1.04302	1.01399	0.611469	0.560116	0.834214
ALG12 ENSG00000182858	1.03356	1.1398	0.486439	0.619114	1.07662	0.946435	0.653434	1.18506	0.786357	0.940061
ALG13 ENSG00000101901	1.27007	1.26749	0.887982	1.45422	0.650102	1.05792	0.619009	1.00907	0.665687	1.28495
ALG14 ENSG00000172339	1.68403	0.828595	0.796399	0.460635	1.47055	0.736061	0.828994	0.545476	0.570584	0.463922
ALG1L ENSG00000189366	0.811649	0.596279	1.39481	1.69494	1.43834	0.793452	0.52527	0.886551	1.08926	0.933574
ALG1L2 ENSG00000251287	0.835883	0.700295	0.891587	0.463632	0.637453	0.454826	0.653259	1.78931	0.81684	0.641912
ALG2 ENSG00000119523	1.02072	1.12372	1.07694	1.33135	0.619968	1.02071	0.510222	0.607855	0.704913	0.726086
ALG3 ENSG00000214160	0.824616	0.907269	1.07278	0.892328	0.830794	1.18178	0.550934	1.63306	0.856345	1.74886
ALG5 ENSG00000120697	0.96176	0.96078	0.645662	0.543902	0.467633	0.291714	1.34743	0.613051	1.05269	0.722927
ALG6 ENSG00000088035	1.04481	0.985602	0.689723	1.35104	0.93167	0.465133	1.24926	0.995573	1.22321	1.11059
ALG8 ENSG00000159063	0.708704	0.438395	0.893449	0.945361	1.49	1.20512	0.506701	1.06885	0.763427	0.851143
ALG9 ENSG00000086848	0.581755	0.643866	0.570567	1.46034	0.891611	1.02141	0.52533	0.892192	0.720764	1.74868
ALK ENSG00000171094	0.751141	0.781765	0.938511	0.932799	0.847951	0.726294	1.29734	0.948472	0.388097	0.526582
ALKBH1 ENSG00000100601	0.473783	1.16189	1.00936	0.924256	0.716665	0.68501	1.31086	1.24404	1.00585	0.628376
ALKBH2 ENSG00000189046	0.260116	1.16889	1.03155	0.3508	1.17708	1.21454	0.499521	1.24485	0.628059	1.55052
ALKBH3 ENSG00000166199	0.946153	0.794625	1.28438	0.735523	1.13759	0.677263	1.00716	0.893614	0.830022	0.687418
ALKBH4 ENSG00000160993	0.552806	0.942614	0.839215	1.50846	0.704573	1.0403	0.64778	0.577396	1.09922	0.962888
ALKBH5 ENSG00000091542	0.984931	1.80653	0.920112	1.03824	1.38546	0.915936	1.19769	0.998958	0.79099	0.879044
ALKBH6 ENSG00000239382	0.742776	0.957808	0.707202	0.681838	0.6766	1.17373	0.95408	0.723556	1.03354	0.645096
ALKBH7 ENSG00000125652	0.98971	0.3648	0.603338	0.862612	0.611811	1.42316	0.825918	1.20096	0.923638	0.639178
ALKBH8 ENSG00000137760	0.58975	0.974575	1.04055	0.625087	0.572395	0.758653	0.782544	1.93649	0.698944	1.19266
ALLC ENSG00000151360	0.926518	0.402856	0.617541	0.593819	1.26799	0.797598	0.81189	0.594216	0.723814	1.60669
ALMS1 ENSG00000116127	0.483802	0.499491	1.11854	1.35953	1.30567	0.709426	0.831229	0.441324	0.506403	0.633103
ALOX12 ENSG00000108839	1.35207	1.06093	0.577211	0.810359	0.755751	1.20286	0.855564	0.505594	0.412085	0.687975
ALOX12B ENSG00000179477	0.31932	1.18529	0.954294	0.889708	0.908095	0.55621	1.32239	0.849388	0.669497	0.457452
ALOX15 ENSG00000161905	0.422658	0.375724	0.640402	0.567298	1.07864	0.563224	0.47486	0.98602	0.911873	0.354419
ALOX15B ENSG00000179593	1.22303	1.01222	1.27399	0.716338	0.516542	0.786749	1.03516	0.445521	0.785179	0.754254
ALOX5 ENSG00000012779	0.523391	1.53828	1.14119	1.22992	1.49878	1.2886	0.446377	1.17906	0.808779	0.989408
ALOX5AP ENSG00000132965	0.782172	1.72358	0.556135	0.93357	0.442353	0.638802	0.917351	0.637766	0.684821	1.02944
ALOXE3 ENSG00000179148	1.08335	0.564133	0.629672	0.706958	1.23275	1.22259	0.641075	1.33702	1.13333	0.758952
ALPK1 ENSG00000073331	0.644602	1.24613	1.14756	0.521393	0.729911	0.568258	0.845551	0.616217	1.01436	0.699016
ALPK2 ENSG00000198796	0.755935	0.644475	1.10878	1.00263	0.798782	0.583494	1.08222	0.686875	0.402388	1.11429
ALPK3 ENSG00000136383	1.12622	0.538531	0.747727	1.08159	0.511159	0.995886	0.862131	1.1657	0.956762	0.63839
ALPL ENSG00000162551	0.375789	0.430159	1.52561	0.388114	1.0637	1.35438	1.10599	0.559935	1.46572	0.805703
ALS2 ENSG00000003393	0.81683	0.499859	1.33425	1.1276	0.855265	1.56213	1.31358	1.0251	2.16823	0.939798
ALS2CL ENSG00000178038	0.687754	1.20103	1.37234	0.565685	0.554108	1.27101	0.435222	0.578775	0.403709	0.927504
ALS2CR11 ENSG00000155754	1.48463	0.663838	0.511867	0.356861	0.204808	0.830055	1.00844	0.590802	0.904156	0.914252
ALS2CR12 ENSG00000155749	0.345266	1.59398	0.773675	1.33088	0.52168	0.441672	0.797286	1.4422	0.895202	1.30739
ALX1 ENSG00000180318	0.586849	1.13098	0.315499	0.804166	0.643718	0.722567	0.845541	0.693578	1.16138	0.839629
ALX3 ENSG00000156150	0.824474	0.879267	0.658565	0.268708	1.03523	0.494487	0.920652	1.59193	0.59018	0.454238
ALYREF ENSG00000183684	0.792399	1.43026	1.08176	1.47369	0.38745	1.24049	0.734061	0.97561	1.04956	0.873857
AMACR ENSG00000242110	1.68079	0.961659	0.69691	0.68783	0.614268	1.31797	1.1837	1.00991	0.619705	0.716757
AMBN ENSG00000178522	1.40313	0.717244	0.492025	1.23396	1.46819	0.669224	1.09844	0.899406	0.912747	0.671931
AMBP ENSG00000106927	1.23085	0.637124	1.48232	1.16487	0.503465	0.51837	1.06545	0.66281	0.622905	1.20686
AMBRA1 ENSG00000110497	0.50164	0.617816	0.830423	1.83702	0.853797	0.713587	0.699806	0.689398	0.7731	1.24066
AMD1 ENSG00000123505	1.01995	0.832944	1.39964	0.593025	1.13985	0.913329	0.507237	0.747299	0.760899	1.50278
AMDHD1 ENSG00000139344	1.03759	0.687827	0.53712	0.639702	1.02489	0.681499	1.08537	0.801481	0.593302	0.821269
AMDHD2 ENSG00000162066	1.38565	1.08605	0.637816	1.13937	1.04487	0.683766	0.503011	0.918594	0.532274	0.953166
AMER1 ENSG00000184675	0.512986	0.918537	0.411021	0.679656	1.03139	1.16502	0.545893	0.445828	0.968738	0.926701
AMER3 ENSG00000178171	0.803818	0.490655	0.709004	0.813409	0.961947	1.30264	1.23484	0.712627	0.960148	1.11787
AMFR ENSG00000159461	0.480213	0.666266	1.41153	0.419666	0.793524	1.45724	0.496948	1.33396	0.583656	0.541579
AMH ENSG00000104899	0.673313	0.828041	1.24803	0.756801	1.13745	1.3052	0.789959	1.00717	0.910708	0.527869
AMHR2 ENSG00000135409	0.778367	0.673568	0.787981	1.02985	0.743732	0.967514	0.875912	0.971959	0.432287	1.1706
AMIGO1 ENSG00000181754	0.966811	0.689508	1.7454	0.604026	0.71176	1.03011	0.925726	0.839891	1.3098	1.18547
AMIGO2 ENSG00000139211	1.00756	0.600245	0.736036	1.10107	1.18931	0.656792	1.26709	0.664405	0.566186	0.488939
AMIGO3 ENSG00000176020	0.426367	0.753431	0.696563	0.976155	0.930785	0.885985	0.70463	0.65368	0.996314	0.475534
AMMECR1 ENSG00000101935	1.30011	0.662673	0.824628	0.63483	0.667735	0.495543	0.518661	0.420498	1.7956	0.978122
AMMECR1L ENSG00000144233	1.60824	1.18007	0.760567	1.34219	1.03868	1.27635	1.1138	0.697171	0.869908	0.879058
AMN ENSG00000166126	0.645948	0.944081	1.13583	0.708093	1.09227	1.69939	1.09566	0.863495	0.58929	0.99918
AMN1 ENSG00000151743	1.02423	1.56957	1.20026	1.22905	0.754052	1.15791	1.88836	1.08495	0.540788	0.733372
AMOT ENSG00000126016	1.34995	1.06202	0.764748	1.29049	0.312797	0.365575	0.931884	1.16277	0.711295	0.579969
AMOTL1 ENSG00000166025	1.00373	1.29608	1.00412	1.07997	0.526349	0.992101	0.856723	1.17627	0.635633	0.627846
AMOTL2 ENSG00000114019	0.665863	0.920421	0.782149	0.621373	0.661492	1.52704	0.587789	0.76689	0.990007	0.678089
AMPD1 ENSG00000116748	1.5639	0.767569	0.686611	0.576986	1.26736	0.503362	1.42251	1.01036	1.06785	0.52461
AMPD2 ENSG00000116337	0.601382	1.24959	1.48407	0.438043	1.15691	1.36614	0.792389	0.689123	0.517931	1.20804
AMPD3 ENSG00000133805	0.586748	1.04045	1.34482	0.3939	0.647733	1.19962	0.694645	1.26134	0.769524	0.615572
AMPH ENSG00000078053	0.843099	0.626665	1.61719	1.1994	1.12484	1.25592	1.76249	0.925131	1.0919	0.980288
AMT ENSG00000145020	0.867868	0.755905	0.637402	0.467686	1.03092	1.02922	0.974257	1.22456	0.696426	1.34585
AMTN ENSG00000187689	0.674043	1.01006	1.03436	1.02308	0.659659	0.875992	0.584041	0.770217	1.20196	0.739163
AMY1A ENSG00000237763	0.543278	0.575638	0.83443	0.599932	0.962834	0.813036	0.918816	0.769759	0.702383	0.76976
AMY1B ENSG00000174876	0.722847	1.30585	0.822035	0.471353	1.30366	1.00488	1.66829	1.01589	0.421872	1.21989
AMY1C ENSG00000187733	0.836055	0.616552	1.23236	0.64981	0.379858	0.680029	0.524376	0.554749	1.10509	0.739304
AMY2B ENSG00000240038	0.870788	0.828901	0.824731	0.916725	1.53251	0.539506	0.755132	1.23239	1.20262	1.02936
AMZ1 ENSG00000174945	0.807321	0.461648	1.42013	0.445575	0.446093	1.3352	0.960565	1.3049	0.402669	0.381001
AMZ2 ENSG00000196704	1.01583	0.328101	0.596645	0.618343	0.752939	1.07301	0.675467	0.736467	0.612001	0.444257
ANAPC1 ENSG00000153107	0.616146	1.17439	1.22918	0.813547	1.00923	1.14017	0.922178	0.760655	1.66573	1.01803
ANAPC10 ENSG00000164162	0.471887	1.33129	0.508174	1.16544	1.0273	0.815311	1.0259	0.660367	0.858163	1.20705
ANAPC11 ENSG00000141552	0.870216	1.0668	0.598799	1.06129	0.953781	0.856776	0.755399	0.721672	1.47833	0.663801
ANAPC13 ENSG00000129055	0.778365	0.766588	1.24359	1.11246	1.22741	0.46962	0.949165	1.40231	0.603874	1.46481
ANAPC15 ENSG00000110200	0.677156	0.902308	1.50353	0.85697	0.855176	0.85994	1.20947	0.431595	0.763835	0.717367
ANAPC16 ENSG00000166295	0.913193	0.771811	0.998305	0.910486	0.636792	1.02436	0.470538	0.490034	1.11158	0.926383
ANAPC2 ENSG00000176248	0.788329	0.953871	0.777246	1.19352	0.619871	0.806413	1.01398	0.585018	0.470706	0.68781
ANAPC4 ENSG00000053900	0.967351	1.08007	1.04897	0.828696	0.783099	0.50324	1.26255	0.532611	0.92921	0.596215
ANAPC5 ENSG00000089053	0.911387	1.48689	0.702719	0.552899	1.30961	0.933468	1.1351	0.551175	1.64799	0.965113
ANAPC7 ENSG00000196510	1.05003	0.774719	1.00935	0.744462	0.73	0.645356	1.37425	0.758342	1.05909	0.450844
ANG ENSG00000214274	0.984087	0.576382	1.23177	0.675653	0.660125	1.61104	0.518007	0.423323	0.949185	0.931275
ANGEL1 ENSG00000013523	0.758802	0.758245	1.03966	0.853526	0.666819	1.16299	0.804723	0.643622	0.829171	0.564011
ANGEL2 ENSG00000174606	0.749311	0.650533	0.712612	1.27385	0.942638	0.327383	0.648006	1.87181	0.668416	0.679673
ANGPT1 ENSG00000154188	1.53761	0.660279	1.046	1.34467	0.236468	0.908262	0.749121	1.00406	0.541804	0.882675
ANGPT2 ENSG00000091879	0.728606	0.734214	2.02492	1.06508	0.858501	0.770042	0.836701	1.54596	0.867718	1.12576
ANGPT4 ENSG00000101280	1.02305	1.22845	0.501207	0.592162	0.667262	0.485802	0.432187	0.580468	0.55907	1.18783
ANGPTL1 ENSG00000116194	1.56841	0.551836	0.523942	1.99691	0.448147	1.01592	1.14262	1.41042	1.09366	1.25469
ANGPTL2 ENSG00000136859	0.932216	1.59466	0.586791	0.850681	0.839649	0.700691	0.648279	1.60566	0.822421	1.59877
ANGPTL3 ENSG00000132855	1.28206	0.847353	0.966846	0.774757	0.892662	0.932303	0.671726	0.777195	0.572079	0.326596
ANGPTL4 ENSG00000167772	1.05829	0.683404	0.572245	0.385888	1.25797	0.924999	0.977217	1.04986	1.05909	0.807641
ANGPTL6 ENSG00000130812	0.854809	0.716656	1.57366	0.898292	1.08923	1.05692	0.958505	0.825201	0.926873	1.13164
ANGPTL7 ENSG00000171819	0.896859	0.848771	0.533275	0.30282	0.661592	0.81924	1.44439	0.703249	1.19599	0.727908
ANGPTL8 ENSG00000130173	1.14209	0.634055	1.29139	0.563552	1.09856	0.683521	0.16984	0.836459	0.953792	0.553549
ANK1 ENSG00000029534	1.20791	0.799901	0.715847	0.833878	1.48689	0.773621	1.17512	1.00857	0.993027	0.792384
ANK2 ENSG00000145362	1.55981	0.874362	0.370135	0.855234	0.948077	0.541985	0.888859	0.726453	0.730988	1.07814
ANK3 ENSG00000151150	1.26795	0.784619	0.628361	0.749531	0.836437	0.770246	1.45941	1.45068	0.402282	1.00539
ANKAR ENSG00000151687	0.790893	0.508923	0.650278	0.702507	0.444055	1.11573	1.07566	1.26751	0.895424	0.92336
ANKDD1A ENSG00000166839	0.333311	0.554486	1.04906	0.974002	1.32434	0.556054	0.629076	0.848974	0.550334	0.943769
ANKDD1B ENSG00000189045	0.853574	0.970428	0.84902	0.650561	0.831456	0.757387	0.75775	0.712442	0.620383	1.37817
ANKEF1 ENSG00000132623	1.02479	0.521529	0.471217	0.972648	1.25753	0.64379	0.910539	0.956175	0.800733	1.2897
ANKFN1 ENSG00000153930	0.652116	0.89595	0.719868	1.415	0.637246	0.985021	1.00007	0.317953	0.463276	0.466486
ANKFY1 ENSG00000185722	0.722318	1.18762	0.904548	0.40199	1.59003	0.58211	1.41152	1.07051	0.704433	0.684748
ANKH ENSG00000154122	0.780073	1.02342	1.36707	0.341837	1.22957	0.705308	0.863034	1.48949	0.50439	0.85951
ANKHD1 ENSG00000131503	1.3134	0.908034	0.68957	0.989881	0.54981	1.91179	0.843799	1.04716	1.12716	1.1644
ANKHD1-EIF4EBP3 ENSG00000254996	0.807741	1.03082	0.980708	1.17921	1.11325	0.725989	0.457617	1.35354	0.774661	0.642036
ANKIB1 ENSG00000001629	1.06537	0.530458	1.02756	1.35268	0.765428	0.810482	0.961643	0.649745	0.932991	0.583704
ANKK1 ENSG00000170209	1.27496	0.601993	0.766089	1.46748	1.80617	1.20797	0.544758	1.04166	1.04773	0.616996
ANKLE1 ENSG00000160117	1.05418	0.50869	0.710172	0.860959	0.323307	1.01699	0.566972	0.535596	0.564711	0.596211
ANKLE2 ENSG00000176915	0.532681	1.08062	0.712486	0.948195	1.53378	0.827514	0.782192	1.04997	1.56736	0.999987
ANKMY1 ENSG00000144504	0.869919	0.612085	0.599389	0.710862	0.711483	1.11914	0.806171	1.11941	1.36134	1.09024
ANKMY2 ENSG00000106524	0.431927	1.14744	0.84359	0.962011	1.11076	0.722731	0.835958	1.22749	0.344036	0.152318
ANKRA2 ENSG00000164331	1.58579	0.568238	0.800824	0.596892	1.41496	0.477264	0.89259	0.71881	0.772714	1.25716
ANKRD1 ENSG00000148677	0.889688	1.28965	0.694221	0.664629	1.33029	0.577505	0.647517	0.393803	1.0304	0.642853
ANKRD10 ENSG00000088448	0.380008	0.761348	0.57897	0.925256	0.914814	0.813637	1.06882	1.10261	0.719812	1.00533
ANKRD11 ENSG00000167522	1.24569	1.27949	0.673087	0.863751	0.769278	0.325517	1.38934	0.811198	0.468832	1.16524
ANKRD12 ENSG00000101745	0.972009	0.698351	0.69331	0.688842	0.72773	0.729747	1.01459	1.48157	0.642595	0.57319
ANKRD13A ENSG00000076513	0.588066	0.97999	0.90887	1.14356	0.357203	1.01069	1.01938	1.41274	1.03671	1.24114
ANKRD13B ENSG00000198720	0.70677	1.20146	0.844126	0.628905	0.722999	1.19838	0.503056	0.704663	1.19802	1.05682
ANKRD13C ENSG00000118454	1.3533	1.84602	0.459492	0.861223	0.511758	1.28509	1.38084	0.859324	0.679692	0.657057
ANKRD13D ENSG00000172932	0.745433	1.20421	0.688131	0.874326	0.752736	1.25669	1.18125	1.05221	0.696883	1.27877
ANKRD16 ENSG00000134461	0.56598	0.626953	0.760914	1.14676	1.03945	0.486632	0.761746	0.701552	0.779804	1.22429
ANKRD17 ENSG00000132466	0.896715	0.493401	0.574417	1.13291	0.900462	1.10316	0.86938	0.972486	1.0145	0.809826
ANKRD18A ENSG00000180071	0.526384	0.437769	1.00817	0.45943	1.44943	0.599566	0.580909	0.547146	1.20153	1.41175
ANKRD18B ENSG00000230453	0.314489	1.18049	1.48424	1.32173	0.774806	0.458116	0.779624	0.779482	1.10591	0.673152
ANKRD2 ENSG00000165887	1.22012	0.533877	0.654244	1.19823	1.33892	0.645481	0.565145	0.726023	2.03142	0.65037
ANKRD20A1 ENSG00000260691	0.521487	1.01064	0.400643	0.412999	0.696986	1.27742	0.857599	0.547217	1.08758	1.02213
ANKRD20A2 ENSG00000183148	0.785265	0.726657	0.547727	1.15879	0.910244	0.900597	0.509588	0.341164	1.1478	0.445465
ANKRD20A3 ENSG00000276203	1.16906	0.444076	0.55186	1.10872	0.701159	0.892319	0.947476	1.41648	0.825141	0.944295
ANKRD20A4 ENSG00000172014	0.8464	0.792629	0.56964	0.815954	0.954198	1.07394	1.87569	0.689468	0.634109	0.588692
ANKRD22 ENSG00000152766	0.680649	0.347833	1.10664	0.818886	1.10142	0.739305	0.77113	1.2232	1.45298	0.272114
ANKRD23 ENSG00000163126	1.08667	1.0243	1.3291	0.501032	1.04291	0.799107	0.847596	1.84789	0.619438	2.01433
ANKRD24 ENSG00000089847	0.866692	1.1154	0.97303	1.11889	0.98996	0.841863	0.360786	0.894689	0.888101	0.799983
ANKRD26 ENSG00000107890	1.22282	0.560175	0.927381	0.46009	0.893446	0.456555	1.55252	0.731763	0.888689	0.859496
ANKRD27 ENSG00000105186	0.503892	1.3141	0.761582	0.458139	0.479634	0.728374	1.43179	0.777528	1.38779	1.25123
ANKRD28 ENSG00000206560	1.3407	1.34893	0.443798	0.809569	0.578163	1.05111	0.89102	1.3097	0.973493	0.896584
ANKRD29 ENSG00000154065	0.553216	1.19704	1.58277	0.722662	1.48727	1.70807	1.03377	1.33529	0.835331	1.5684
ANKRD30A ENSG00000148513	0.594739	0.541671	0.754653	0.723458	0.848583	0.819061	1.03526	0.664342	0.401201	0.969678
ANKRD30BL ENSG00000163046	0.931792	0.80767	0.814191	1.28427	1.08852	0.652083	0.509764	1.08702	0.80928	0.79771
ANKRD31 ENSG00000145700	1.41551	0.886236	1.12437	0.595511	1.21724	0.931641	0.540128	0.717203	0.745127	0.776963
ANKRD33 ENSG00000167612	0.675288	0.764618	0.674163	0.448028	0.427098	0.392743	0.956576	1.49279	1.65506	0.958779
ANKRD33B ENSG00000164236	1.0735	1.46803	0.814084	1.52689	0.858442	1.02087	1.07387	0.819301	0.498844	0.702446
ANKRD34A ENSG00000272031	0.924944	0.868404	0.698166	0.918561	0.542179	0.65781	0.590979	1.23491	1.09568	0.513886
ANKRD34B ENSG00000189127	1.0391	0.856095	0.51502	1.38432	0.477505	0.759187	1.17513	0.443648	0.788579	0.804559
ANKRD35 ENSG00000198483	1.08911	1.20463	1.00392	0.983675	0.731973	0.767382	0.787965	0.637389	0.812012	1.58548
ANKRD36 ENSG00000135976	0.524024	1.4478	0.469507	0.593042	1.39467	1.23382	1.11478	0.695161	0.834998	0.938264
ANKRD36B ENSG00000196912	1.50787	1.16841	0.764681	0.763788	1.01151	1.21757	1.37383	1.14841	0.826482	0.553195
ANKRD36C ENSG00000174501	1.03871	0.73615	0.871815	1.67242	1.3938	0.729674	0.385392	0.788453	0.571083	0.921445
ANKRD37 ENSG00000186352	1.93589	0.904016	0.732697	0.631452	1.36604	1.08395	0.976453	0.923719	1.38981	1.22588
ANKRD39 ENSG00000213337	0.614314	0.802428	1.38809	0.891073	0.711277	0.392168	1.21742	0.551706	0.722519	1.28819
ANKRD40 ENSG00000154945	0.760285	1.46312	0.940416	1.29252	1.43871	0.670919	0.840913	0.9804	1.14776	0.650299
ANKRD42 ENSG00000137494	0.742492	0.748982	1.11885	0.410637	0.906547	0.686565	0.793364	0.603244	0.653947	1.14276
ANKRD44 ENSG00000065413	0.812048	1.53982	0.585577	0.661614	1.58221	0.354445	1.11871	1.33434	1.06423	0.825412
ANKRD45 ENSG00000183831	0.972312	1.29422	1.24762	1.12885	0.694535	0.825357	0.846338	0.754068	0.615071	1.00996
ANKRD46 ENSG00000186106	0.57864	0.706671	0.500619	0.384376	0.869294	0.855549	1.35545	0.793449	1.14146	1.20023
ANKRD49 ENSG00000168876	0.500659	0.821542	0.682452	1.02833	0.997766	0.408667	0.485697	1.09728	0.419649	0.730375
ANKRD50 ENSG00000151458	0.373497	1.25503	0.3466	1.03501	0.960901	0.432553	0.926534	0.694664	1.14848	1.37776
ANKRD52 ENSG00000139645	1.01128	0.626661	1.1777	0.772362	0.783979	1.06908	1.00792	1.51009	1.49352	1.39863
ANKRD53 ENSG00000144031	0.370972	1.58948	1.08557	0.565427	0.778119	1.22136	0.989148	0.829826	0.57799	1.38046
ANKRD54 ENSG00000100124	1.14267	0.479336	1.54963	0.682864	0.624004	0.586212	0.473262	0.833128	1.13311	0.85142
ANKRD6 ENSG00000135299	0.971698	0.969862	1.19348	0.99614	0.927199	0.98711	0.202169	1.23424	1.21844	0.73786
ANKRD62 ENSG00000181626	0.805855	0.452089	0.669685	0.450656	0.672106	0.494862	0.343543	0.755466	0.91585	1.17202
ANKRD65 ENSG00000235098	1.04509	0.459699	0.818962	1.22552	1.18061	0.763994	0.689749	0.640218	0.733279	1.46386
ANKRD7 ENSG00000106013	0.880117	1.22975	0.701907	1.17852	0.575719	0.469942	0.444943	0.687467	0.82273	1.39274
ANKRD9 ENSG00000156381	1.22456	0.692115	1.08883	0.612217	1.86544	1.3201	0.662927	0.48951	0.801914	1.14741
ANKS1A ENSG00000064999	0.604597	1.20671	1.01377	0.587462	1.06385	1.14268	1.36932	0.541342	0.538041	0.64681
ANKS1B ENSG00000185046	0.567309	0.519089	0.726345	1.20392	0.839757	1.06679	0.338372	0.883763	0.778747	0.732734
ANKS3 ENSG00000168096	0.460647	0.78299	1.20735	0.627272	0.775105	1.30184	2.06478	1.1724	0.737153	1.17595
ANKS6 ENSG00000165138	1.07789	0.867583	1.36805	0.966248	1.09489	1.58874	1.18173	1.41446	1.10369	0.846542
ANKUB1 ENSG00000206199	0.554193	0.69238	1.51649	0.647063	0.911696	0.631438	0.778896	0.827601	0.658504	0.940269
ANKZF1 ENSG00000163516	0.828331	0.844056	1.56648	0.711771	0.590915	0.766456	0.6406	1.70963	0.480202	0.653336
ANLN ENSG00000011426	0.676991	0.57164	0.63642	1.45049	2.09263	0.619137	1.041	0.529086	0.737776	0.993182
ANO1 ENSG00000131620	0.405337	0.891424	0.933108	0.938044	0.747612	1.06969	1.02068	0.957644	0.555649	0.927187
ANO10 ENSG00000160746	1.30754	1.25782	0.642996	0.985578	0.505861	0.861997	0.864448	0.388314	0.627735	0.827619
ANO2 ENSG00000047617	1.64416	1.00313	0.797317	0.826697	1.06071	0.506236	1.186	1.17308	0.384661	2.26327
ANO3 ENSG00000134343	1.30323	0.652526	0.852841	1.32613	0.824029	1.42362	1.05541	0.657741	1.24617	1.14225
ANO4 ENSG00000151572	0.984999	1.20224	1.04534	0.474221	0.961554	0.334632	0.567478	1.94323	1.01945	1.15107
ANO5 ENSG00000171714	0.785342	0.53694	1.1579	1.54381	0.586633	0.632748	1.23776	1.38426	0.419926	1.26645
ANO6 ENSG00000177119	0.817922	0.692832	0.631151	0.583636	0.676772	1.33356	0.760973	0.652121	0.763725	0.816204
ANO7 ENSG00000146205	0.592985	1.21926	0.660709	1.17775	0.596464	0.667339	1.11921	0.490597	0.771141	0.937123
ANO8 ENSG00000074855	1.64493	1.28508	0.819511	0.447193	0.862875	0.903509	0.380637	0.628476	1.43279	0.8891
ANO9 ENSG00000185101	0.425871	0.71314	0.786086	0.842348	0.938341	0.666894	1.04095	0.95416	1.09899	1.04879
ANOS1 ENSG00000011201	1.23043	1.15515	0.657926	1.27286	0.616425	0.986302	0.704711	0.651425	0.631769	1.32582
ANP32A ENSG00000140350	1.44963	0.536622	1.33508	0.607414	0.548279	1.10352	0.770754	0.649565	0.800791	1.22298
ANP32B ENSG00000136938	0.603726	0.760049	0.978415	0.6567	0.879351	1.33769	0.452573	1.51333	0.968963	1.19183
ANP32D ENSG00000139223	0.587742	0.660992	1.09184	0.738423	1.29365	0.796012	0.777081	1.5185	0.432726	0.470572
ANP32E ENSG00000143401	0.53209	1.01997	1.50074	1.81048	0.861657	1.03579	0.596812	0.870777	0.880569	0.496924
ANPEP ENSG00000166825	1.08605	0.905508	0.686544	0.905376	0.801951	0.765465	0.513736	0.592547	1.58815	0.798987
ANTXR1 ENSG00000169604	0.720651	0.632395	0.85995	1.17139	0.800179	1.51388	0.563772	1.18994	1.04042	1.61919
ANTXR2 ENSG00000163297	0.739739	0.706112	1.31994	0.41883	0.63445	1.39942	1.28938	1.06742	0.769608	0.935018
ANTXRL ENSG00000274209	0.715533	1.295	0.709836	1.94513	0.900381	0.84417	1.00537	1.38056	1.33734	0.953885
ANXA1 ENSG00000135046	0.466375	1.0402	0.387775	0.693241	0.856723	1.25155	1.03978	0.813694	1.19317	0.801035
ANXA11 ENSG00000122359	0.607136	1.06873	1.29993	0.547387	1.10144	0.533434	1.20561	0.729366	0.702318	1.1801
ANXA13 ENSG00000104537	0.425304	0.687848	0.781934	0.349496	0.908659	0.49161	1.2562	0.401074	0.716844	0.926293
ANXA2 ENSG00000182718	1.51515	1.19836	1.52047	1.25027	0.702953	0.832295	0.74637	1.17716	0.967463	0.709749
ANXA2R ENSG00000177721	1.20985	1.1863	0.771532	0.450387	2.8687	0.653372	0.860266	0.52731	0.499108	0.65384
ANXA3 ENSG00000138772	0.86741	0.953093	1.10378	0.666726	1.07687	1.05005	0.485445	0.856142	0.436134	0.972373
ANXA4 ENSG00000196975	0.593945	0.405461	0.740098	1.06357	0.392262	0.868949	1.25837	1.40552	1.35001	1.68806
ANXA5 ENSG00000164111	0.849192	0.863215	1.827	1.14227	0.763791	1.2327	0.849042	0.368223	0.72818	1.20839
ANXA6 ENSG00000197043	0.953692	0.828282	1.1278	1.28617	1.04501	1.24727	0.930043	1.01819	1.1205	0.614394
ANXA7 ENSG00000138279	1.06316	0.592806	0.958029	0.518233	0.714866	0.907558	1.04084	0.536255	1.10735	1.42866
ANXA8 ENSG00000265190	1.12485	1.2043	0.93131	0.856691	0.914056	1.00025	0.663081	0.914045	1.36048	0.974263
ANXA8L1 ENSG00000264230	0.60776	1.23718	0.690734	0.529374	0.523858	0.862238	1.59518	0.533606	0.823391	0.879558
ANXA9 ENSG00000143412	0.74502	0.640388	0.489041	1.16032	1.43908	0.488297	0.579717	0.874152	1.0421	1.05077
AOAH ENSG00000136250	1.26794	1.33696	0.577189	0.617363	1.06718	0.642816	1.11458	0.917129	1.21121	1.08542
AOC1 ENSG00000002726	0.609162	1.45478	0.838933	0.983289	0.855094	0.698311	0.853971	1.17677	0.728991	0.995629
AOC2 ENSG00000131480	0.657332	0.403058	1.14841	1.67568	1.40338	0.734185	0.955249	0.749765	0.851081	0.490126
AOC3 ENSG00000131471	0.628941	0.516961	0.473358	0.982215	0.970382	0.68408	0.76423	1.00888	0.801031	0.552941
AOX1 ENSG00000138356	1.13918	0.672719	1.08158	1.2213	0.693522	0.618781	1.09962	1.27978	1.24394	0.532706
AP000350.10 ENSG00000251357	0.897182	1.02379	0.838648	0.582332	0.716101	1.14922	0.828425	1.10155	0.566146	1.30564
AP000769.1 ENSG00000279576	1.79436	0.624743	0.43662	1.38309	0.983419	1.53114	1.5923	0.734104	0.681385	0.35048
AP000866.1 ENSG00000279342	0.857987	0.447826	0.833677	1.35312	0.92717	0.66996	0.990925	1.53694	1.11036	0.441082
AP001888.1 ENSG00000281781	0.949191	1.02511	1.02585	1.66955	0.797237	1.39398	0.598191	1.01512	0.738377	0.726282
AP006285.2 ENSG00000278919	0.670843	0.415258	1.15442	1.23885	0.874106	0.952099	0.997654	0.927516	0.640356	0.790977
AP1AR ENSG00000138660	1.03593	0.517853	1.21851	0.366447	1.31349	0.573099	0.754094	1.56206	0.491068	0.644488
AP1B1 ENSG00000100280	0.681852	0.662159	0.849161	0.487622	0.813369	1.44945	0.286938	0.516164	0.56875	1.29456
AP1G1 ENSG00000166747	0.770717	1.17553	0.86545	1.07948	0.51869	1.45265	1.10485	0.667224	0.963996	1.14809
AP1G2 ENSG00000213983	1.55107	0.872546	0.316738	1.34965	0.835687	0.729001	0.850259	1.33967	0.84566	1.20466
AP1M1 ENSG00000072958	0.620496	0.868837	1.40694	0.665955	1.09314	0.783797	0.748792	0.76856	1.57063	0.85435
AP1M2 ENSG00000129354	1.26584	1.62525	1.20485	1.43541	0.922562	1.12628	0.525019	0.915492	1.06271	0.998101
AP1S1 ENSG00000106367	0.743964	0.841375	1.02665	1.49598	0.57571	0.937267	0.875134	0.878387	0.602123	0.745239
AP1S2 ENSG00000182287	0.656942	0.458356	0.915207	0.754397	0.913442	0.78483	1.2502	0.930662	1.1525	0.759914
AP1S3 ENSG00000152056	0.924811	1.18552	0.834832	0.637505	0.512676	0.76822	0.679457	0.589432	0.639709	1.41692
AP2A1 ENSG00000196961	1.36047	0.876064	2.5366	0.63488	1.30176	0.642992	1.3441	0.880575	0.889767	0.642087
AP2A2 ENSG00000183020	1.41872	0.414667	1.10995	1.10408	0.811356	0.992617	0.672653	0.688439	1.04676	1.3188
AP2B1 ENSG00000006125	0.545221	1.26128	1.5989	1.13698	0.744721	1.09807	1.23042	0.924604	0.877617	0.864707
AP2M1 ENSG00000161203	1.19568	0.404321	0.832749	0.827369	1.16693	0.523299	0.849178	0.51544	0.691651	0.899322
AP2S1 ENSG00000042753	0.896465	0.909856	1.54992	1.05962	0.716625	0.94457	0.943312	0.7387	1.50023	0.597542
AP3B1 ENSG00000132842	0.578831	0.706344	0.914657	0.871162	0.517428	0.823806	0.542145	0.800539	0.571639	0.601218
AP3B2 ENSG00000103723	1.07198	0.772761	0.621682	0.99637	0.996755	0.700686	0.734888	0.366494	0.899262	0.551115
AP3D1 ENSG00000065000	1.62792	1.16666	1.27804	0.433594	0.702605	0.740645	0.962162	0.960885	0.729535	0.904702
AP3M1 ENSG00000185009	0.479654	2.40789	1.2056	0.641771	1.28447	1.18186	0.488592	0.546556	0.599432	0.752264
AP3M2 ENSG00000070718	0.843977	1.09927	1.35587	0.815882	1.1132	0.456988	0.607351	0.779057	0.868447	0.922992
AP3S1 ENSG00000177879	0.656956	1.12118	0.507831	0.885475	0.536739	0.59441	1.77214	1.15271	0.945977	1.09102
AP3S2 ENSG00000157823	0.94306	0.605716	0.79046	1.48242	1.03658	1.21194	0.537421	0.94893	1.22415	0.754141
AP4B1 ENSG00000134262	1.1891	1.11059	1.23626	1.06611	0.302053	1.40636	1.26146	1.18779	0.385212	0.769751
AP4E1 ENSG00000081014	0.440526	1.09656	0.952608	0.62123	0.829186	1.18838	1.21198	1.13597	1.56806	0.898345
AP4M1 ENSG00000221838	0.676015	0.84347	0.572101	1.54386	0.943577	1.35672	1.35653	1.08379	1.10067	1.37901
AP4S1 ENSG00000100478	0.713943	1.08954	0.765554	0.702061	0.448157	0.788059	0.973807	0.702677	1.05223	0.563763
AP5B1 ENSG00000254470	0.43957	0.853769	0.725006	0.41967	0.523792	1.28887	1.43269	1.13879	0.64419	0.704501
AP5M1 ENSG00000053770	0.70285	0.901734	0.337448	0.895438	1.07166	0.893782	0.508819	1.11502	1.14228	0.74586
AP5S1 ENSG00000125843	0.970006	0.685148	0.547105	1.10167	0.88848	0.824485	0.69602	0.543902	1.45572	0.969976
AP5Z1 ENSG00000242802	0.955729	0.549745	0.935595	1.06449	0.725866	1.10223	1.37573	0.776407	1.57152	0.746508
APAF1 ENSG00000120868	1.03686	0.699106	0.628278	0.935834	1.25742	0.633732	0.878386	0.62969	1.35453	1.66723
APBA1 ENSG00000107282	0.598264	1.41083	0.626944	1.48281	0.702573	0.920968	1.01621	0.564322	0.753758	0.932409
APBA2 ENSG00000034053	0.917751	1.92446	1.03957	1.309	1.19341	1.05442	1.71217	1.90724	0.987361	0.852743
APBA3 ENSG00000011132	1.15481	0.463624	1.05025	0.688859	1.51693	0.702764	0.372142	0.931461	1.51483	0.689702
APBB1 ENSG00000166313	0.648268	1.46184	0.623734	0.90046	1.50711	1.08007	0.894567	0.696183	1.12051	1.29736
APBB1IP ENSG00000077420	0.593287	1.0747	0.457299	1.05103	0.593165	0.753435	1.27929	1.39038	0.919872	0.797461
APBB2 ENSG00000163697	0.974636	0.550994	0.65995	0.470812	1.00722	0.506998	0.706617	1.16101	1.39588	0.717358
APBB3 ENSG00000113108	0.597275	0.571897	0.448122	1.26986	1.12786	1.12821	0.90458	1.18624	0.254905	1.29719
APC ENSG00000134982	0.867423	1.12106	0.814023	1.08254	1.16472	1.74939	0.495158	0.904386	0.923412	1.43773
APC2 ENSG00000115266	0.840521	0.855772	1.18851	0.949479	0.587724	1.01559	0.550338	0.648626	0.612006	0.607226
APCDD1 ENSG00000154856	0.964647	0.651557	1.19957	0.713188	0.273949	0.579529	1.21626	1.39098	1.71066	1.33875
APCDD1L ENSG00000198768	0.735705	0.85706	0.468801	1.07407	0.657696	0.710804	0.525588	0.897642	0.786355	1.05005
APEH ENSG00000164062	0.729759	1.26431	1.22745	1.27983	0.853349	1.4406	1.14777	0.872906	0.903045	0.69072
APELA ENSG00000248329	1.24228	1.04462	0.508822	0.975746	1.05331	1.13272	0.599335	0.624693	1.24626	0.813294
APEX1 ENSG00000100823	0.392005	0.850329	1.11948	1.0034	1.55646	0.789913	0.505677	0.84954	1.60106	0.974881
APEX2 ENSG00000169188	0.521107	1.01116	0.442737	1.42172	0.697828	1.3114	1.11228	0.483614	1.43835	0.667789
APH1A ENSG00000117362	0.64194	1.5787	0.755997	0.758222	0.809082	0.818657	0.527723	0.933633	1.70908	0.834155
APH1B ENSG00000138613	1.34208	0.441973	1.55462	0.59331	1.2905	1.42149	0.792276	0.913991	0.671151	0.992318
API5 ENSG00000166181	1.34043	1.12706	0.586224	0.559788	0.811299	0.689744	0.814914	0.847344	1.34709	0.907742
APIP ENSG00000149089	0.689122	0.811545	1.83915	0.982273	1.0285	0.681023	0.62713	0.814122	0.857352	1.35309
APITD1 ENSG00000175279	0.931473	1.33431	0.951217	1.06639	2.12312	1.14099	0.613504	1.11292	0.778187	0.632805
APLF ENSG00000169621	0.866162	1.18639	0.849778	1.3183	1.44833	0.541478	0.561916	1.0306	0.70367	1.25125
APLN ENSG00000171388	1.043	0.592688	0.878759	0.835192	1.13854	0.91187	0.578587	0.636936	0.697236	0.603979
APLNR ENSG00000134817	0.586255	0.674746	0.842382	0.446584	0.708893	0.558982	1.34036	0.735207	0.406309	0.88253
APLP1 ENSG00000105290	1.30361	1.07374	0.419141	0.82258	1.30427	0.59523	1.25125	0.943587	1.6166	1.5015
APLP2 ENSG00000084234	1.41176	1.59027	0.964651	0.598331	0.76783	1.39959	0.378772	1.44142	1.51075	0.712898
APMAP ENSG00000101474	0.603644	1.0831	0.928626	1.0699	0.965722	1.31434	0.471058	0.472929	0.60687	0.77649
APOA1 ENSG00000118137	0.484819	0.710315	0.591812	0.992328	0.858034	0.898378	0.764293	1.01356	0.749277	0.643584
APOB ENSG00000084674	1.69135	1.32739	1.35967	0.707057	0.969744	0.552875	0.846975	0.710623	1.19601	1.10654
APOBEC3A ENSG00000128383	0.834893	0.66014	0.805419	0.854605	0.678134	0.564206	0.854705	0.998013	1.04166	0.497669
APOBEC3B ENSG00000179750	0.913229	1.01679	0.616774	1.24676	1.1541	0.998647	1.13855	0.622053	0.807118	0.949295
APOBEC3C ENSG00000244509	1.44575	0.811583	0.62246	0.659357	0.851078	1.48349	1.18412	0.989709	0.867594	1.05354
APOBEC3D ENSG00000243811	0.716528	0.6583	1.06076	1.13591	0.537548	1.20644	1.10795	0.756179	0.641353	0.905103
APOBEC3F ENSG00000128394	0.609176	1.2075	0.985463	1.01371	0.580757	0.994008	0.837469	0.638716	0.651978	1.19417
APOBEC3G ENSG00000239713	0.483576	0.75168	1.39398	0.786438	0.862598	1.40858	0.70581	0.845456	0.54405	0.841606
APOBEC3H ENSG00000100298	1.7007	0.534851	1.01032	1.25809	0.879323	0.998339	1.25257	0.663321	0.688001	1.02928
APOBR ENSG00000184730	1.36697	1.28105	1.35928	0.928226	1.80802	0.618082	1.23152	0.661113	0.858101	0.883883
APOC1 ENSG00000130208	0.879391	0.85425	0.517702	1.33498	1.01729	1.61131	0.662745	1.16974	0.928316	1.07804
APOD ENSG00000189058	1.03314	0.433343	0.746681	0.846079	1.36373	0.83558	0.990225	0.730054	0.515295	1.07439
APOE ENSG00000130203	0.549518	0.975641	1.51584	0.598286	0.619759	0.773615	0.922485	0.682164	0.519878	0.837497
APOF ENSG00000175336	0.884846	0.599007	0.518765	1.49057	0.408655	0.636927	1.06769	0.938064	0.611175	0.834844
APOL1 ENSG00000100342	0.982109	0.547676	1.02114	0.967712	1.35174	1.06172	0.996526	0.925098	1.29569	0.921692
APOL2 ENSG00000128335	1.95556	0.323797	0.948507	0.582109	0.876911	0.70162	1.04966	0.868861	0.966552	0.800627
APOL3 ENSG00000128284	0.456534	0.949259	2.05341	0.939245	0.92027	1.14791	1.15561	0.515937	0.979432	0.976234
APOL4 ENSG00000100336	0.423318	0.760378	1.00505	1.0411	1.37284	0.966524	1.49399	0.596502	0.796027	0.50913
APOL6 ENSG00000221963	0.96483	0.399266	1.38877	0.977954	0.556871	1.4705	0.413601	0.667771	0.737269	1.08402
APOLD1 ENSG00000178878	1.23402	0.473031	0.835912	1.19203	1.2966	0.532996	1.26576	0.47875	0.696152	1.65413
APOM ENSG00000204444	0.695163	0.767764	1.01902	0.718364	0.723723	1.47968	0.397416	1.59071	1.52344	1.19789
APOO ENSG00000184831	1.0549	0.733066	0.585502	0.515551	1.133	0.911882	1.53529	1.26014	1.1008	0.601813
APOOL ENSG00000155008	1.23188	1.39046	1.62343	0.763015	1.25296	0.484813	0.889819	0.516064	1.05073	0.712224
APP ENSG00000142192	0.523114	0.654655	1.58984	0.705702	1.13555	0.848543	0.55433	0.939588	1.31263	1.80329
APPBP2 ENSG00000062725	0.590314	1.14372	0.775195	0.528813	1.12852	0.668629	0.532321	1.06445	0.553649	1.29264
APPL1 ENSG00000157500	1.68298	1.06739	0.618602	0.503454	1.11512	0.723347	0.819672	0.36431	0.634215	0.787863
APPL2 ENSG00000136044	0.746904	1.00146	0.728066	1.23496	1.09059	0.559621	1.27304	0.528057	1.66785	0.551035
APRT ENSG00000198931	0.653026	0.993622	1.32837	1.27518	1.14388	1.03339	1.74097	0.641129	0.794181	0.83232
APTX ENSG00000137074	1.32576	0.736096	0.573567	0.64602	0.574564	1.30514	0.612007	0.969989	0.758382	0.867632
AQP1 ENSG00000240583	1.35871	0.805541	0.726596	0.849763	1.26243	0.712371	0.468308	0.398332	0.953264	1.03191
AQP10 ENSG00000143595	1.09668	0.648931	0.866767	0.957258	0.854148	0.932813	1.84798	1.11147	0.486637	0.624947
AQP11 ENSG00000178301	0.851474	0.93682	0.335529	0.760231	0.769828	0.390486	0.832343	0.861365	0.921473	0.741882
AQP2 ENSG00000167580	1.09252	1.0053	1.33865	0.875711	0.435064	0.400163	0.932923	1.0667	0.548838	1.00619
AQP3 ENSG00000165272	0.964961	1.04113	0.880592	0.451243	0.592707	0.640587	0.542364	1.4039	1.12601	0.935613
AQP4 ENSG00000171885	1.19471	1.04613	0.769759	0.31164	0.790463	1.34902	0.568457	0.622832	1.0547	1.6168
AQP5 ENSG00000161798	0.478686	0.641159	0.516877	1.11364	1.44657	1.23757	0.493574	0.716494	0.484914	1.02502
AQP6 ENSG00000086159	0.539675	0.95592	1.11805	1.27258	0.519853	0.93019	0.973572	0.546897	0.716422	0.834458
AQP7 ENSG00000165269	0.850105	0.640603	1.19784	0.673192	0.65806	1.26267	0.673872	0.707547	1.04601	0.904322
AQP9 ENSG00000103569	0.516087	0.777531	0.677814	1.62405	0.510928	0.43871	1.46685	0.574864	0.743723	0.710962
AQR ENSG00000021776	0.756249	1.2549	0.651282	0.657805	0.633054	1.29996	1.01513	0.935431	1.3266	0.667743
AR ENSG00000169083	1.11965	0.967701	0.508325	1.22136	1.52873	0.687183	0.657197	0.919664	0.850185	1.60761
ARAF ENSG00000078061	0.919287	0.544012	0.504768	1.7016	1.10111	0.680861	0.781146	0.804912	0.709506	0.853697
ARAP1 ENSG00000186635	0.983964	1.01392	0.648735	0.38313	0.533384	1.03187	1.5433	0.896152	1.04447	0.436239
ARAP2 ENSG00000047365	0.959059	0.929672	1.23372	1.65623	0.511452	0.982339	1.02363	0.640462	0.49133	0.702585
ARAP3 ENSG00000120318	0.659619	1.42307	0.623828	1.11528	0.592084	0.618361	0.929309	1.07811	0.914146	1.33758
ARC ENSG00000198576	0.645624	0.657238	0.587759	0.923317	0.909008	0.793937	0.605952	0.524916	0.436725	1.63193
ARCN1 ENSG00000095139	0.862949	0.526876	0.556543	1.04132	0.983002	1.13291	1.52338	0.513919	0.617832	1.23414
AREG ENSG00000109321	0.903209	0.612269	0.562907	0.9026	1.0728	1.03379	1.39735	0.602033	0.611852	1.0531
AREL1 ENSG00000119682	1.75732	0.702315	0.646194	1.17265	1.01103	0.723817	0.658666	1.06387	0.660199	1.09669
ARF1 ENSG00000143761	1.69727	0.934474	1.13985	1.45981	0.830564	1.37682	0.732302	0.962896	0.654532	1.20779
ARF3 ENSG00000134287	0.480802	1.18953	0.222737	1.05062	0.998463	0.996686	0.989886	0.686847	1.20005	0.75341
ARF4 ENSG00000168374	0.819265	0.677199	0.876823	1.5005	1.40588	0.804391	1.19965	1.38343	0.985676	0.580279
ARF5 ENSG00000004059	0.748499	0.755181	0.78421	1.08768	1.32642	1.31348	1.08598	1.44462	0.577851	1.3803
ARF6 ENSG00000165527	0.885269	0.83525	0.997742	1.13079	1.41006	1.14296	0.973187	2.57208	1.61566	0.652241
ARFGAP1 ENSG00000101199	0.282254	1.16634	0.746729	0.949296	0.695322	1.34206	0.720756	0.529501	1.30258	0.936477
ARFGAP2 ENSG00000149182	0.820732	1.14242	0.720644	1.18633	0.761952	0.861539	0.667219	0.69783	1.20135	0.744459
ARFGAP3 ENSG00000242247	0.657975	0.923386	1.16147	0.65195	1.00889	0.491743	0.957037	2.04378	1.31773	0.908742
ARFGEF1 ENSG00000066777	0.823104	0.587801	1.09161	1.12119	1.75505	0.790774	0.811417	0.731087	0.57666	0.807478
ARFGEF2 ENSG00000124198	0.853753	0.760067	1.18893	0.981983	0.229025	1.35644	1.09856	0.919526	0.691712	0.969079
ARFGEF3 ENSG00000112379	1.06212	1.17652	0.469174	1.37274	0.808672	0.805253	0.788969	1.47557	0.459401	1.42333
ARFIP1 ENSG00000164144	1.68323	0.627086	1.10683	1.13403	0.466669	0.835129	0.57081	0.892474	1.00592	0.885302
ARFIP2 ENSG00000132254	1.71721	0.429725	1.14221	1.96639	0.745926	0.803329	0.540375	0.690566	0.649762	1.25006
ARFRP1 ENSG00000101246	0.41637	0.591489	1.05811	1.0417	0.398969	1.11832	0.902607	1.1562	0.723353	1.33247
ARG2 ENSG00000081181	0.630762	0.729538	1.8814	0.853415	0.362578	0.896551	0.79048	0.660858	1.93458	0.940645
ARGFX ENSG00000186103	0.906781	0.709321	0.880875	1.05059	1.53641	0.958812	0.524333	0.484381	1.51199	0.616581
ARGLU1 ENSG00000134884	1.55501	1.0769	0.904184	0.395386	1.00516	1.00973	1.32287	1.34833	0.515151	0.932972
ARHGAP1 ENSG00000175220	1.14038	0.489851	0.77419	0.513421	0.877492	0.779362	0.891379	0.47926	0.531463	1.17813
ARHGAP10 ENSG00000071205	0.507162	0.560749	1.46571	0.737669	1.62167	1.53214	1.13032	0.657332	1.39927	0.690496
ARHGAP11A ENSG00000198826	1.13762	0.786919	0.957319	0.409987	0.762897	0.537737	1.00131	0.75753	1.01271	0.884121
ARHGAP11B ENSG00000187951	0.558496	0.710178	0.96657	0.703926	0.612595	0.932443	0.450816	0.825576	0.983678	0.681632
ARHGAP12 ENSG00000165322	0.772915	0.609919	1.4268	0.791807	0.628061	0.67615	0.965414	0.55951	0.966602	0.397092
ARHGAP15 ENSG00000075884	1.35697	0.983712	0.481778	0.487306	0.724365	0.80534	0.823881	1.03928	0.690656	1.40636
ARHGAP17 ENSG00000140750	0.444925	0.968589	0.589951	0.983395	0.622613	0.678885	0.508523	0.682427	1.00555	0.520745
ARHGAP18 ENSG00000146376	1.6215	0.996078	1.29049	0.993622	0.42436	1.20455	1.32605	0.403118	1.1063	0.618249
ARHGAP19 ENSG00000213390	1.44315	0.736929	1.47212	1.24989	0.55284	1.11309	1.15312	0.676635	0.764629	1.38506
ARHGAP20 ENSG00000137727	0.843775	0.729911	1.32146	0.664969	0.979396	0.795491	0.753035	0.726731	2.13141	0.640761
ARHGAP21 ENSG00000107863	0.796515	1.42027	0.624682	0.57295	1.22653	1.701	0.912622	0.703762	0.991881	0.953617
ARHGAP22 ENSG00000128805	0.472894	0.633519	1.11044	0.478501	1.63516	0.34723	0.59297	1.11235	1.17846	0.32639
ARHGAP23 ENSG00000275832	0.851852	1.37724	0.787474	1.15677	0.825598	1.53752	0.889641	0.84717	0.452056	1.04188
ARHGAP24 ENSG00000138639	0.803728	0.960476	0.768913	0.493427	0.342997	0.517323	0.684448	0.970876	0.531262	0.90803
ARHGAP25 ENSG00000163219	1.34745	1.08642	0.863409	1.46639	0.597859	1.37926	0.666629	0.961799	0.635347	0.67038
ARHGAP26 ENSG00000145819	0.541592	1.15021	0.879296	1.09277	0.670104	0.688916	0.584369	1.20508	1.05229	0.669921
ARHGAP27 ENSG00000159314	0.609204	0.862937	0.60918	1.09746	0.429916	0.749314	1.00622	0.626485	0.961403	0.551002
ARHGAP28 ENSG00000088756	1.07821	1.15463	0.432979	1.32516	1.10108	1.01097	0.802623	0.801419	1.65363	0.567636
ARHGAP29 ENSG00000137962	1.33139	0.660661	0.57761	0.849767	0.93533	0.726109	1.06287	1.18908	0.866702	1.05753
ARHGAP30 ENSG00000186517	0.93049	0.873168	1.60598	0.798558	1.02294	1.23906	0.63245	0.674976	0.476671	0.823272
ARHGAP31 ENSG00000031081	1.05593	0.668163	1.10135	1.19014	0.591764	0.740448	1.2329	1.06558	0.74552	1.20173
ARHGAP32 ENSG00000134909	0.712574	0.733252	0.879181	0.720898	1.2058	0.801066	0.923921	0.301827	0.991637	0.550604
ARHGAP33 ENSG00000004777	0.755175	0.686411	0.863056	1.13182	0.873431	1.11027	0.874995	1.74984	1.2662	0.881736
ARHGAP35 ENSG00000160007	1.2178	0.723943	0.44355	0.79414	0.914722	0.847756	0.84718	0.792423	0.873025	1.38694
ARHGAP36 ENSG00000147256	0.4293	1.0579	0.580127	1.19822	0.593225	0.399156	0.630372	0.942085	0.957644	0.948343
ARHGAP39 ENSG00000147799	1.66979	1.1109	0.686403	0.783771	1.82052	1.49277	1.36271	1.19565	0.619504	1.10828
ARHGAP4 ENSG00000089820	0.626764	1.074	0.678149	1.23563	1.46387	1.8335	0.526648	0.952493	0.841193	1.08861
ARHGAP40 ENSG00000124143	1.02892	0.858195	1.03047	1.35238	1.03372	0.714885	0.958641	0.836426	1.3645	0.900117
ARHGAP42 ENSG00000165895	1.16877	0.552365	0.334144	0.792081	0.747632	1.05083	0.533614	0.315855	0.72555	1.17716
ARHGAP44 ENSG00000006740	1.30571	0.420418	1.15452	0.650299	1.03897	1.57689	1.03887	0.579102	0.880366	0.699118
ARHGAP45 ENSG00000180448	1.62602	1.4544	1.89815	1.2556	0.563377	0.579918	0.841107	1.09898	0.958455	1.08654
ARHGAP5 ENSG00000100852	0.835618	0.688735	0.660591	0.779282	0.752858	0.691802	0.972303	0.63698	1.05252	0.968931
ARHGAP6 ENSG00000047648	0.665138	0.752257	0.630469	0.787444	0.574939	0.838593	1.53265	0.885328	0.493955	0.587638
ARHGAP8 ENSG00000241484	0.820995	0.880322	0.733539	0.630743	0.847603	1.40639	1.74948	0.655918	1.13767	0.788477
ARHGAP9 ENSG00000123329	1.10962	1.55298	0.473784	0.415134	0.723881	0.944949	0.485483	0.965158	1.30679	0.98004
ARHGDIA ENSG00000141522	0.564082	1.76528	1.08277	1.02181	0.492009	0.773736	0.618757	1.08287	1.51676	0.965138
ARHGDIB ENSG00000111348	0.510648	1.04033	0.908689	0.720222	1.3754	1.35857	0.734027	0.836129	1.34606	0.978307
ARHGDIG ENSG00000242173	0.59414	0.406135	0.660675	0.618751	0.622615	0.73787	1.18472	1.27279	0.629085	0.510609
ARHGEF1 ENSG00000076928	0.42903	0.774975	0.623004	0.66874	0.639658	0.764967	1.00985	0.441196	1.44415	0.772911
ARHGEF10 ENSG00000104728	0.833021	0.513133	0.776396	1.15138	0.915102	0.907867	0.696473	0.741534	0.714815	0.492978
ARHGEF10L ENSG00000074964	0.709157	0.866997	1.06287	0.598725	0.806542	0.782663	1.18443	0.586968	1.13061	0.493399
ARHGEF11 ENSG00000132694	0.7548	0.993221	1.60189	1.49006	0.97061	0.616986	0.683045	0.918319	0.803263	0.868904
ARHGEF12 ENSG00000196914	0.909425	0.807597	0.994579	1.07568	0.556157	1.12573	0.543254	0.449664	0.630674	0.400664
ARHGEF15 ENSG00000198844	1.11591	0.707085	0.832889	1.6012	0.93919	1.02429	0.603705	0.476727	0.827516	1.02366
ARHGEF16 ENSG00000130762	0.672955	0.772662	0.666087	0.881313	0.725155	1.30549	0.801261	0.712498	1.05742	0.733628
ARHGEF17 ENSG00000110237	1.31952	1.07405	0.896556	0.850602	0.614551	1.03147	1.27947	0.812817	0.890906	0.816515
ARHGEF19 ENSG00000142632	0.543842	1.45434	1.16625	0.973784	0.84197	0.624088	1.34944	0.633233	1.34574	0.527235
ARHGEF2 ENSG00000116584	0.885968	0.563759	0.782387	1.02924	0.734775	0.53874	1.33953	0.980222	1.52001	0.659539
ARHGEF25 ENSG00000240771	0.740978	0.974617	0.923931	1.06272	0.959499	1.38001	0.599807	0.893779	0.589791	0.903478
ARHGEF26 ENSG00000114790	0.641545	0.744962	0.913004	0.842435	0.816678	0.740899	0.472114	0.720867	1.12093	0.949313
ARHGEF28 ENSG00000214944	0.882933	1.10763	0.578429	0.804425	1.42695	1.17042	1.39993	1.11397	1.16823	0.780305
ARHGEF3 ENSG00000163947	0.674775	1.10804	1.10664	1.24578	1.06922	0.998164	0.536396	1.01265	1.09448	0.473054
ARHGEF33 ENSG00000214694	1.15664	0.951961	0.487548	0.975397	1.24704	0.528136	1.33611	0.506135	1.21612	0.613274
ARHGEF35 ENSG00000213214	1.03483	0.505624	1.03719	0.961522	0.520327	0.974825	0.984515	1.08576	1.01252	1.26928
ARHGEF37 ENSG00000183111	0.982069	0.81179	0.762395	0.74492	0.676812	0.508142	0.567634	0.797183	0.694886	1.3463
ARHGEF38 ENSG00000236699	1.45159	1.35158	0.341601	0.986991	0.886477	1.20309	1.46362	0.848875	1.4276	1.12575
ARHGEF39 ENSG00000137135	0.754313	0.743254	0.751086	0.608099	0.556709	1.19641	0.543307	1.33198	1.75074	0.54951
ARHGEF4 ENSG00000136002	1.28426	0.737697	0.483285	0.900663	1.7773	0.743749	0.510385	1.05598	1.01178	0.581224
ARHGEF40 ENSG00000165801	0.467743	1.63494	1.34623	0.780728	0.509596	0.95887	0.914619	0.435193	0.899583	0.783386
ARHGEF5 ENSG00000050327	1.25186	0.783621	1.24021	0.601109	0.946587	0.621996	0.91451	1.53986	1.08011	0.547165
ARHGEF6 ENSG00000129675	1.30616	1.68834	1.18738	0.732722	0.642697	1.00763	0.734477	0.900987	1.31088	0.516034
ARHGEF7 ENSG00000102606	0.58136	1.16785	1.29782	1.03833	0.879512	0.656016	0.729063	0.760319	0.556623	0.969752
ARHGEF9 ENSG00000131089	1.02522	0.926318	0.698536	1.27448	1.27782	0.771088	1.00222	0.287119	0.818307	0.663497
ARID1A ENSG00000117713	0.893923	0.573682	0.615587	0.724954	0.636801	0.827601	0.586263	0.664375	0.902934	0.391289
ARID1B ENSG00000049618	1.29482	1.00972	0.504743	1.02262	0.875173	0.459433	0.642503	0.901687	0.950505	0.978738
ARID2 ENSG00000189079	0.559306	0.721206	1.22703	0.621233	0.551232	0.512291	0.892069	0.814576	0.872738	0.725609
ARID3A ENSG00000116017	0.620857	0.76474	0.861699	0.678807	0.857847	1.42767	1.31882	0.803633	0.864154	1.0365
ARID3B ENSG00000179361	1.15133	0.680989	0.469527	0.832961	0.891663	1.09783	0.337136	1.32463	0.360404	1.19575
ARID4A ENSG00000032219	0.571688	0.903552	0.701046	0.594639	0.434686	0.664345	1.04379	1.3267	0.517311	0.922003
ARID4B ENSG00000054267	0.8086	0.67152	0.717562	0.586714	0.6186	0.93883	0.979329	0.720121	0.716188	0.983183
ARID5A ENSG00000196843	0.924414	1.02871	1.42749	1.02668	1.45695	0.610051	0.782362	0.759763	0.765787	0.967334
ARID5B ENSG00000150347	0.923137	1.36321	1.31002	0.755743	1.25441	0.773317	0.594306	0.716536	1.02324	1.1312
ARIH1 ENSG00000166233	1.32699	1.47562	1.42547	0.988273	1.41967	1.13744	0.976697	0.970552	1.09125	0.917843
ARIH2 ENSG00000177479	1.59787	0.891025	1.07223	0.802087	1.31072	0.42055	0.832773	1.36226	1.14273	0.670376
ARIH2OS ENSG00000221883	1.36646	0.684692	1.09213	0.752431	0.802796	1.1591	1.06401	0.56489	0.591129	0.603937
ARL1 ENSG00000120805	1.00347	0.650779	0.951039	0.544458	0.684752	0.735426	0.531739	0.591668	0.649126	1.469
ARL10 ENSG00000175414	1.16626	0.755427	1.20662	0.550225	0.910051	0.781916	0.472857	1.17068	0.593564	0.720759
ARL11 ENSG00000152213	1.39919	0.868283	0.393383	1.10248	1.32531	0.633769	0.455582	0.932232	1.02037	0.858596
ARL13B ENSG00000169379	0.746545	1.26054	0.619417	1.0309	0.972942	0.763521	0.853771	0.96486	0.890681	0.72113
ARL14 ENSG00000179674	0.804597	0.577616	0.676506	0.663444	0.406789	1.58987	0.615762	1.62118	0.87619	1.01984
ARL14EP ENSG00000152219	0.845698	0.357145	1.06623	0.61991	0.731442	1.06007	1.26946	0.513847	1.06643	0.896029
ARL15 ENSG00000185305	0.821171	0.443381	0.29102	0.879107	0.656295	0.500135	0.638396	1.43745	1.15209	0.632862
ARL16 ENSG00000214087	0.790645	0.959825	2.31362	0.386559	0.822039	2.26057	0.867738	0.477911	0.950672	1.31249
ARL17A ENSG00000185829	1.13357	1.28682	0.765831	0.403801	0.95028	1.57555	1.43879	1.02649	0.942691	1.00322
ARL17B ENSG00000228696	1.32894	0.910643	0.559534	0.521008	0.904031	0.802985	1.14422	1.20556	0.933884	0.469282
ARL2 ENSG00000213465	0.700735	0.682935	1.51299	0.50938	0.806084	0.450777	0.608026	0.625099	0.667385	2.18781
ARL2BP ENSG00000102931	0.319198	1.8699	0.329996	0.834315	1.2637	0.402545	1.18517	0.540466	1.4052	0.83956
ARL3 ENSG00000138175	0.973506	1.57686	1.04071	0.628747	0.90457	0.716678	0.480632	0.695368	0.627457	1.09086
ARL4A ENSG00000122644	0.788171	1.43401	1.38409	0.64086	0.932547	0.452364	0.526789	0.442613	0.473137	0.540884
ARL4C ENSG00000188042	0.623786	1.45783	0.906856	1.0773	1.40553	0.661262	1.03208	0.990316	1.12027	0.895238
ARL4D ENSG00000175906	1.16985	0.70857	1.18388	0.742992	0.764297	0.759332	0.874184	0.586113	0.711721	0.712982
ARL5A ENSG00000162980	0.543977	0.468823	0.464547	0.643616	0.765768	0.631205	1.40171	0.641094	0.630849	1.46018
ARL5B ENSG00000165997	1.03597	0.711023	1.08417	1.06459	0.982277	1.13422	0.770627	0.945456	1.17382	0.617574
ARL6 ENSG00000113966	1.37729	0.788449	0.601247	0.857538	0.548337	1.83383	1.28533	0.647008	1.42008	1.14604
ARL6IP1 ENSG00000170540	0.482805	0.400725	0.837072	0.878469	0.645153	0.600178	1.61754	0.876823	0.916415	1.15562
ARL6IP4 ENSG00000182196	0.711007	0.637829	0.936405	0.839191	0.704106	0.619242	0.608524	1.22609	0.283513	1.353
ARL6IP5 ENSG00000144746	1.50509	1.92264	0.62342	0.438737	1.2595	1.09703	0.978609	1.17351	0.460354	1.75785
ARL6IP6 ENSG00000177917	0.784202	0.924836	0.737116	1.08672	1.00239	0.985867	0.468989	0.879014	0.838009	0.505052
ARL8A ENSG00000143862	1.18032	1.15908	1.09552	0.834993	1.00988	1.19368	1.12961	0.668171	1.43397	1.06047
ARL8B ENSG00000134108	0.769226	0.788059	0.630738	1.05882	1.49244	0.949321	1.6067	0.529111	0.832722	0.680304
ARL9 ENSG00000196503	0.964332	1.17396	1.2411	0.895542	0.788602	0.854691	0.995183	0.804213	0.616673	0.785187
ARMC1 ENSG00000104442	0.953593	1.25786	0.657355	1.06297	0.600203	0.614562	0.588412	0.912974	0.830686	1.03749
ARMC10 ENSG00000170632	1.37718	0.401402	0.577318	0.481293	0.622429	0.853194	0.814568	0.766135	1.29235	1.09584
ARMC12 ENSG00000157343	0.58557	1.34731	0.602032	0.819709	1.15027	0.464502	1.15211	0.639468	0.956174	0.494263
ARMC2 ENSG00000118690	0.99014	1.32789	0.887753	0.420166	1.12018	0.892471	0.919571	1.20355	0.990615	0.445314
ARMC4 ENSG00000169126	1.04694	0.959263	1.42084	0.584086	1.18497	1.06609	1.19856	0.887449	0.344942	0.869589
ARMC5 ENSG00000140691	0.477667	0.757375	0.859871	1.59404	0.637044	0.720242	0.729382	0.567305	0.4985	1.55236
ARMC6 ENSG00000105676	0.945291	1.20774	0.595399	1.61677	0.560549	1.50364	0.347916	0.85422	0.446473	0.909069
ARMC7 ENSG00000125449	0.808865	0.992835	0.930808	0.954203	0.438184	1.06595	0.987961	0.80341	1.0501	1.05163
ARMC8 ENSG00000114098	1.01867	0.664914	1.56727	0.698498	1.04769	1.25849	1.08981	0.908728	1.21463	0.817367
ARMC9 ENSG00000135931	0.578127	0.616961	0.484457	1.058	0.616717	1.18972	0.790637	0.800557	0.670315	0.744905
ARMCX1 ENSG00000126947	0.875477	0.757181	0.438556	0.658348	1.18615	1.19848	0.764822	0.81283	0.624685	0.444544
ARMCX2 ENSG00000184867	0.669186	0.623123	1.07632	0.844535	0.6646	1.56365	0.670981	0.877105	0.82665	0.742239
ARMCX3 ENSG00000102401	0.826904	0.522782	1.06282	0.630425	1.03351	1.50283	0.572941	0.390001	1.36198	0.893195
ARMCX4 ENSG00000196440	1.66927	0.733992	0.970087	0.417399	0.93549	0.987503	0.544106	0.687317	0.596708	0.715008
ARMCX5 ENSG00000125962	0.572208	1.09626	1.40742	0.678644	0.757263	0.634896	0.530198	0.610263	0.796076	0.760523
ARMCX6 ENSG00000198960	0.291316	0.809058	1.53408	1.30763	0.953544	0.950615	1.11959	1.0293	0.477106	0.462222
ARMT1 ENSG00000146476	1.187	0.825769	0.702273	0.897014	0.584495	0.359642	0.769539	1.29888	1.47175	1.57073
ARNT ENSG00000143437	0.688914	0.685814	0.488869	1.0199	0.759996	1.3824	0.769151	1.15625	0.455694	1.4099
ARNT2 ENSG00000172379	0.657052	0.540341	0.89822	0.775233	0.508187	1.05941	1.27081	0.580784	0.593602	0.657189
ARNTL ENSG00000133794	0.582988	0.841813	1.68995	1.61704	0.685713	0.873571	0.376003	0.694219	0.704298	1.22727
ARNTL2 ENSG00000029153	1.2164	0.732366	1.16877	0.62741	0.513927	0.989095	0.714601	1.20201	0.679597	1.19641
ARPC1A ENSG00000241685	0.763412	0.833048	1.2053	0.808989	0.546566	0.528703	1.41592	0.61653	1.14097	0.938542
ARPC1B ENSG00000130429	0.434108	0.760679	1.51909	1.00993	1.00452	0.407901	1.05356	0.991419	1.20871	2.13535
ARPC2 ENSG00000163466	0.706471	1.72197	0.663661	0.677289	0.981031	1.04355	0.514177	0.750713	1.01757	0.728431
ARPC3 ENSG00000111229	0.985598	1.03944	0.660117	1.22652	1.22842	0.787033	1.16583	0.832201	0.375501	0.558723
ARPC4 ENSG00000241553	0.686221	1.12787	0.340363	0.929196	0.788285	0.667428	1.34679	1.16237	0.89548	0.942184
ARPC5 ENSG00000162704	1.11051	0.89097	0.803535	1.79194	1.03706	0.869502	0.523765	0.901044	0.93922	1.33821
ARPC5L ENSG00000136950	0.575888	1.20336	0.706248	0.356754	0.509227	0.56608	0.870098	1.14452	0.962589	0.609696
ARPIN ENSG00000242498	0.439642	0.596116	0.815147	1.20603	0.651138	0.848606	0.730755	1.55632	0.829172	0.646079
ARPP19 ENSG00000128989	1.10259	0.777676	1.34374	0.753879	0.919999	0.526415	0.793235	0.747291	1.0815	0.548476
ARRB1 ENSG00000137486	1.7723	0.880179	0.846124	1.05551	1.22567	1.01933	1.01793	0.547936	1.72111	0.992093
ARRB2 ENSG00000141480	1.15211	1.25499	0.479401	1.37521	0.686287	1.1051	0.743729	0.401896	0.922642	1.62554
ARRDC1 ENSG00000197070	1.2603	1.42258	0.317012	0.658978	0.89932	1.83086	1.06486	0.624482	1.30615	0.971434
ARRDC2 ENSG00000105643	0.987865	0.584749	0.905842	0.761454	0.618252	1.13231	1.05527	1.1502	0.875392	0.543134
ARRDC3 ENSG00000113369	1.33959	1.34913	0.84776	0.80039	0.450161	0.416666	1.37099	0.959577	0.9993	0.477964
ARRDC4 ENSG00000140450	0.878732	0.927585	1.56839	0.700125	1.22638	0.700608	0.807664	1.49636	0.93622	1.94097
ARRDC5 ENSG00000205784	0.378154	1.06193	1.143	1.04998	0.937422	0.733715	1.02336	0.750291	1.052	1.31093
ARSA ENSG00000100299	0.53299	0.661515	0.712793	1.32017	1.74231	0.67053	0.584025	1.1142	1.13882	1.09514
ARSB ENSG00000113273	0.613277	0.683919	0.935609	0.747687	0.558245	1.24376	0.952204	0.83799	0.607588	0.753284
ARSD ENSG00000006756	0.548335	1.10497	0.741635	0.748098	0.564042	0.956634	0.758736	0.441509	0.588995	1.50259
ARSE ENSG00000157399	0.846229	0.86139	1.21501	1.36019	0.675234	0.608232	0.718504	0.650698	1.56548	0.693591
ARSG ENSG00000141337	0.92297	0.807726	0.895092	0.898928	0.895553	0.586961	1.27874	0.487702	0.893636	0.649513
ARSI ENSG00000183876	0.781665	1.03097	1.58675	0.397447	1.11341	1.54446	1.04229	0.36881	0.649353	0.752026
ARSJ ENSG00000180801	1.15019	0.970308	1.62584	0.530963	1.34172	0.652248	1.36301	1.02361	0.786122	1.04004
ARSK ENSG00000164291	1.54506	1.17186	0.625149	1.61319	0.687204	0.978306	1.57749	0.932415	0.641831	0.664028
ART3 ENSG00000156219	1.43339	0.723359	0.863991	1.82342	1.31952	0.842494	0.931412	0.603804	0.483493	0.964337
ART4 ENSG00000111339	1.27034	0.652642	1.12558	0.685814	0.477077	1.26175	0.823415	0.83561	0.657589	0.753216
ART5 ENSG00000167311	0.482424	1.02756	0.710051	0.45643	1.03728	0.66687	0.709197	1.30902	0.937136	0.798845
ARTN ENSG00000117407	0.953912	0.485674	0.904997	1.18409	0.636853	0.660188	0.590141	0.890686	0.733968	1.23116
ARV1 ENSG00000173409	1.19188	1.03009	0.57318	0.694169	1.0354	0.80682	1.18049	0.789726	1.12103	1.03223
ARVCF ENSG00000099889	1.28809	0.386384	0.956092	0.399356	1.30905	1.02578	0.597955	0.447942	0.573778	0.643108
ARX ENSG00000004848	1.27695	1.36859	0.5901	1.17311	0.324788	1.2531	0.473303	0.597653	1.00307	1.19433
ASAH1 ENSG00000104763	0.832695	1.1381	1.41837	0.886332	0.506632	0.912331	0.66388	1.43285	0.459872	0.429692
ASAH2 ENSG00000188611	0.688719	0.916923	0.462021	1.09232	1.12088	0.517049	0.638681	1.23334	0.616924	0.609117
ASAH2B ENSG00000204147	0.523091	1.10675	1.24012	0.554918	0.546729	1.15322	0.718307	0.87957	0.454823	1.04633
ASAP1 ENSG00000153317	0.575349	0.578194	0.922822	0.762412	0.968209	1.6135	1.01945	0.514757	0.654471	1.26962
ASAP2 ENSG00000151693	1.09787	1.18281	1.25409	0.684564	0.635994	0.664908	0.965121	1.10953	0.571641	1.09045
ASAP3 ENSG00000088280	0.50694	0.624902	0.932753	1.25676	0.775129	0.669251	1.22379	0.79361	0.769787	0.967966
ASB1 ENSG00000065802	1.15425	1.03771	0.865786	0.609939	0.789685	0.445527	0.956856	0.635825	0.56677	1.11685
ASB11 ENSG00000165192	1.61954	0.417248	1.00671	0.689579	0.808094	0.974237	0.679782	1.23596	0.595902	0.889501
ASB12 ENSG00000198881	0.804531	0.777389	0.467126	0.650877	0.881893	0.556561	0.753202	1.5097	0.741256	1.14892
ASB13 ENSG00000196372	0.758016	0.81553	0.75251	0.697882	1.57606	1.5406	0.918362	0.841108	1.19261	0.663335
ASB14 ENSG00000239388	1.44481	0.478715	0.519386	0.720783	0.578518	1.35057	1.00229	0.453421	0.420248	1.51877
ASB18 ENSG00000182177	0.510432	0.521061	0.483497	0.705188	0.921886	1.109	0.918792	1.18269	0.588225	0.805114
ASB2 ENSG00000100628	0.404093	0.616883	0.742478	0.708873	1.15787	1.32879	1.35574	0.941176	1.00431	0.901571
ASB3 ENSG00000115239	1.23093	0.468741	1.04726	0.750083	1.2156	0.982401	0.630911	1.12955	0.92169	0.675665
ASB4 ENSG00000005981	0.777972	1.25692	0.875097	0.74376	0.94782	1.16908	1.57858	1.11619	0.593142	0.561819
ASB5 ENSG00000164122	0.667032	0.987546	0.91864	1.14961	1.03027	0.557973	1.47778	0.681921	1.09885	1.73823
ASB6 ENSG00000148331	0.938856	0.539487	0.864619	0.63876	1.10433	1.79155	0.651357	1.16789	1.18123	0.729822
ASB7 ENSG00000183475	0.736024	0.576679	0.717659	1.11206	0.819662	0.614568	0.761032	1.19215	0.621141	0.79512
ASB8 ENSG00000177981	1.66486	0.90183	0.716782	1.10391	1.43886	0.588467	1.57973	1.95166	1.22246	1.13896
ASB9 ENSG00000102048	0.891467	0.530632	0.280108	1.06173	1.21803	1.41292	1.01868	0.78837	1.05959	0.741198
ASCC1 ENSG00000138303	1.06913	0.410304	0.975648	0.973579	0.866727	0.620405	1.04567	1.58264	0.588438	1.08282
ASCC2 ENSG00000100325	0.806116	1.71242	0.76759	1.27064	0.744956	0.937313	0.609457	0.333565	0.57971	0.99625
ASCC3 ENSG00000112249	0.87743	1.06779	1.14706	0.961669	0.551237	0.913501	0.94197	1.47512	1.01609	1.79667
ASCL1 ENSG00000139352	0.739044	1.11303	0.499542	1.0307	0.697877	0.627528	0.897384	1.0519	1.06035	0.461408
ASCL2 ENSG00000183734	0.913025	1.18901	0.712997	1.09847	0.742094	0.845531	0.258301	1.19723	0.740859	1.30113
ASCL3 ENSG00000176009	0.805172	0.935688	1.65687	1.07948	0.424932	1.1928	0.738235	1.36403	0.450011	1.10673
ASCL5 ENSG00000232237	1.19898	1.05088	0.436934	1.13238	1.53469	0.94046	0.596896	0.910653	0.809381	0.984206
ASF1A ENSG00000111875	0.967245	0.606919	0.769323	0.546818	1.21873	0.987414	1.60772	0.669332	1.08382	0.905355
ASF1B ENSG00000105011	1.49882	0.954696	0.723339	0.833322	0.959081	1.1188	0.655152	1.3853	0.785865	0.652673
ASGR1 ENSG00000141505	1.16616	0.919025	1.10245	0.550248	1.0328	0.627435	0.626531	0.926911	1.67738	0.893498
ASGR2 ENSG00000161944	0.904998	0.518562	1.01727	0.384704	1.58368	0.677601	0.607673	0.977441	1.06109	0.179677
ASH1L ENSG00000116539	1.00627	0.780749	0.890357	0.573867	0.912844	0.974333	1.26705	0.803204	1.39547	0.685939
ASH2L ENSG00000129691	1.48641	0.877083	0.621266	1.42169	0.650134	0.796321	0.754957	1.19517	0.571251	1.32082
ASIC1 ENSG00000110881	1.22155	0.475226	0.488893	1.13961	0.728348	1.203	1.32059	1.49354	0.605231	0.792002
ASIC3 ENSG00000213199	0.780226	0.884812	0.515878	0.717056	0.674131	0.876387	0.600135	1.0915	1.83987	1.27636
ASIC4 ENSG00000072182	0.571627	0.979992	0.912668	0.711998	1.0593	1.08139	1.35276	0.725364	0.769819	1.55623
ASIP ENSG00000101440	0.836368	1.17857	0.710079	0.640871	0.622853	1.10523	0.854777	1.25229	0.715548	0.398564
ASL ENSG00000126522	1.16784	0.730424	0.726668	0.573943	0.351116	1.69567	0.965087	0.819651	0.907576	0.972426
ASMT ENSG00000196433	0.554704	1.59827	0.605827	1.16231	0.620291	0.842917	0.63652	1.38654	0.864035	0.632243
ASMTL ENSG00000169093	0.994457	1.03353	0.66773	0.731647	1.26481	0.656771	1.05682	0.604984	0.206562	0.931532
ASNA1 ENSG00000198356	1.05381	0.935844	1.32727	1.35668	0.621209	1.17038	0.691024	0.554254	0.856	0.600278
ASNS ENSG00000070669	0.450113	1.06813	0.967022	2.38042	1.25943	0.588796	1.10317	0.690862	0.73509	1.33301
ASNSD1 ENSG00000138381	1.01577	0.679267	0.47893	0.781873	1.29482	0.397917	1.14178	0.818303	1.06431	1.4177
ASPA ENSG00000108381	0.57785	0.687476	0.604734	1.36602	0.705996	1.28565	0.782872	1.10491	0.869504	0.831226
ASPG ENSG00000166183	0.613583	0.678291	0.550099	1.07325	0.73173	0.650551	0.546496	1.19143	0.4026	0.955107
ASPH ENSG00000198363	0.727051	0.492994	0.786639	1.45079	0.542175	0.965645	0.725613	0.551054	0.868448	0.681432
ASPHD1 ENSG00000174939	0.937298	1.11257	0.76137	0.992509	1.02199	0.60559	1.29804	0.864307	0.998299	0.764528
ASPHD2 ENSG00000128203	0.438308	0.815411	0.810545	1.11836	1.16611	1.44026	0.784786	0.798811	0.695064	1.15786
ASPM ENSG00000066279	0.977423	1.24961	0.557313	0.771934	1.86164	0.549071	0.861738	0.761575	1.69563	1.09122
ASPN ENSG00000106819	1.65661	0.555292	0.9947	1.17303	0.567591	0.659119	0.855264	1.94896	1.23729	1.20253
ASPRV1 ENSG00000244617	0.764656	0.687567	1.0196	0.619024	0.659333	1.0053	1.29793	0.589383	0.930819	0.752507
ASPSCR1 ENSG00000169696	0.962291	0.636657	0.629786	0.652475	1.31321	1.78734	0.473505	0.523818	0.343371	1.09557
ASRGL1 ENSG00000162174	1.17403	0.511007	0.412205	0.409512	0.730917	0.98588	0.610805	1.09075	0.577477	0.772701
ASS1 ENSG00000130707	1.25552	1.25458	1.26468	1.18747	0.748749	1.00298	0.779542	1.01834	0.847157	1.03825
ASTE1 ENSG00000034533	0.500322	0.766464	0.863995	1.23861	0.883299	0.913605	1.25325	1.03019	1.05231	0.698698
ASTN2 ENSG00000148219	0.644004	0.64576	1.73338	0.889118	0.794324	0.679447	1.1315	0.517208	1.24725	0.480779
ASUN ENSG00000064102	0.75898	0.759814	0.488855	0.891	1.16065	0.715344	1.825	0.979498	0.983966	1.04062
ASXL1 ENSG00000171456	1.04479	0.850413	1.00073	1.1669	1.34733	1.13806	1.91858	1.08302	0.897077	0.774015
ASXL2 ENSG00000143970	1.03982	0.816802	0.457903	1.31147	1.4829	1.04545	1.63874	0.538563	1.56238	1.17439
ASXL3 ENSG00000141431	0.330545	0.855706	0.893644	0.783694	0.582365	0.723883	1.2733	0.700405	0.9417	1.36877
ASZ1 ENSG00000154438	0.992644	1.51822	0.559604	0.956906	1.02376	0.623999	0.788204	0.755228	0.754959	0.82244
ATAD1 ENSG00000138138	1.24864	1.00834	0.703757	0.950337	1.3144	0.869791	0.797484	0.709531	1.00404	0.471798
ATAD2 ENSG00000156802	0.465615	0.96737	0.702167	1.08571	0.668407	0.736321	1.18786	0.398595	0.846911	0.531874
ATAD2B ENSG00000119778	0.809622	1.00577	1.31927	0.671789	0.693437	0.646426	1.50774	0.98725	0.553882	1.23209
ATAD3A ENSG00000197785	0.835878	0.983985	1.08774	1.2589	1.29631	0.813549	1.3159	1.44251	0.563132	1.07014
ATAD3B ENSG00000160072	1.15122	1.25095	0.815935	1.02404	1.17359	0.782258	0.660181	1.15118	1.16674	0.870568
ATAD3C ENSG00000215915	0.717904	0.59461	1.34755	0.962044	0.395859	0.559435	0.750604	0.380179	0.42326	0.336204
ATAD5 ENSG00000176208	0.731551	0.864084	0.561596	0.892959	0.489198	1.14484	1.24592	0.841725	1.18076	1.02337
ATAT1 ENSG00000137343	0.871481	1.47356	1.0793	0.743644	0.623831	0.574914	0.471717	0.727444	0.787918	1.21414
ATCAY ENSG00000167654	0.864322	1.01959	1.24057	1.59228	0.60037	0.858604	1.36551	0.715253	1.41564	0.681458
ATE1 ENSG00000107669	0.841419	0.642934	1.62171	1.51717	1.40405	0.700395	0.60956	1.50892	1.24519	1.0823
ATF1 ENSG00000123268	0.451092	0.929386	1.61986	0.870302	0.581523	0.518195	0.478622	1.17591	0.437865	0.824028
ATF2 ENSG00000115966	1.12902	0.493952	0.830911	0.74264	1.27824	1.06593	1.11868	1.3105	1.03014	0.662889
ATF3 ENSG00000162772	0.846419	0.819953	0.890917	0.561661	1.24059	0.699409	0.699284	0.632942	1.40441	0.454509
ATF4 ENSG00000128272	1.41574	0.684385	0.622126	1.44827	0.697203	1.0169	0.827132	1.11691	1.23083	1.46211
ATF5 ENSG00000169136	1.1128	0.730934	0.788345	0.661573	1.38945	1.06909	0.675017	0.664328	0.738791	1.42756
ATF6 ENSG00000118217	1.79348	0.505597	0.982274	0.820892	0.903457	1.66809	1.71787	1.46331	0.81494	0.800805
ATF6B ENSG00000213676	1.30739	0.696817	1.06604	0.471657	0.562166	0.438737	0.854761	0.674209	0.659333	0.837732
ATF7 ENSG00000170653	0.665721	0.449826	0.554901	0.540131	0.719117	1.0324	0.678516	1.83407	0.252601	0.613957
ATF7IP ENSG00000171681	0.704337	0.919151	1.04022	0.430173	0.546834	0.409133	0.46635	0.321843	1.1419	1.53812
ATF7IP2 ENSG00000166669	0.911461	1.15171	0.564703	0.711065	0.773533	0.48005	0.947569	0.454083	0.437934	1.02174
ATG10 ENSG00000152348	0.94569	1.14287	1.03592	0.885356	0.468637	1.87113	0.720271	1.36208	0.591286	1.70458
ATG101 ENSG00000123395	1.00354	0.869519	1.27588	1.93682	0.489553	0.875297	0.793227	0.981145	1.08484	0.834974
ATG12 ENSG00000145782	0.865495	0.790153	0.585373	0.698309	0.669341	1.03002	0.53733	1.21838	1.17097	1.35385
ATG13 ENSG00000175224	1.38382	0.467629	1.07537	1.67561	0.848138	0.805125	0.75275	0.688258	1.0397	1.43056
ATG14 ENSG00000126775	1.15617	1.48756	1.54951	0.759051	1.18378	1.23685	0.625285	1.11794	0.632037	1.23128
ATG16L1 ENSG00000085978	0.639429	0.925016	1.31531	0.791245	1.54013	0.829659	0.579298	0.991449	0.673236	0.784752
ATG16L2 ENSG00000168010	1.39705	0.970811	0.387842	0.807915	0.608254	0.414386	1.60021	0.95233	0.656863	1.05831
ATG2A ENSG00000110046	0.734881	1.15572	0.561738	0.81102	0.911391	1.02357	1.02475	1.39705	1.2824	1.4814
ATG2B ENSG00000066739	0.460176	0.901086	0.84706	0.795111	1.42607	1.66706	0.623169	0.446504	1.41509	0.549786
ATG3 ENSG00000144848	0.982369	0.850398	1.00435	0.685701	0.663725	0.791466	0.986788	0.562819	0.631255	0.774244
ATG4A ENSG00000101844	1.34352	0.708115	0.638176	1.25943	0.613857	0.677983	1.2368	0.74015	1.14699	0.897271
ATG4B ENSG00000168397	0.676031	0.699681	0.731828	0.585397	0.495184	0.847378	0.815679	0.814673	0.578252	0.932368
ATG4C ENSG00000125703	1.1358	1.67789	0.794609	1.15133	0.456552	0.80102	1.10322	0.793773	1.03364	0.881855
ATG4D ENSG00000130734	0.492354	0.660836	0.624751	0.796714	0.338045	0.439597	0.819619	0.817535	1.28149	0.92783
ATG5 ENSG00000057663	0.43791	0.60072	1.14618	0.812279	0.715029	0.554428	1.63755	1.48418	0.671283	0.573443
ATG7 ENSG00000197548	1.56443	0.575096	1.27381	0.609227	0.966314	1.09878	1.30481	0.459637	0.65945	0.553946
ATG9A ENSG00000198925	0.994925	0.551717	0.738519	0.649729	1.49208	1.54601	1.52375	0.497388	1.25906	0.601415
ATG9B ENSG00000181652	0.30742	1.13014	0.854551	1.16015	0.692898	0.766142	1.16143	0.982355	0.729458	1.37851
ATHL1 ENSG00000142102	1.16617	0.898623	0.651661	0.753974	0.902717	0.822646	0.714617	1.01801	0.71712	0.938431
ATIC ENSG00000138363	0.677981	0.913552	0.706255	0.688043	0.815255	0.875316	1.46309	0.677853	0.390058	1.25736
ATL1 ENSG00000198513	0.942081	1.47166	0.54441	0.891266	0.296085	1.6272	1.16032	0.511953	1.32123	0.857033
ATL2 ENSG00000119787	0.726566	0.955871	1.38008	0.710559	1.03982	1.04442	0.729614	1.14735	0.768702	0.871253
ATL3 ENSG00000184743	1.05573	0.920508	0.923874	1.39815	0.419726	0.491074	0.997619	0.954728	0.750208	0.884999
ATM ENSG00000149311	1.15494	0.734104	0.917975	1.03709	0.910135	0.957743	1.08745	1.16459	0.859118	0.79334
ATMIN ENSG00000166454	0.810105	1.3483	1.05319	0.700233	0.915428	1.03824	1.15779	1.41933	2.00807	0.497835
ATN1 ENSG00000111676	1.58436	0.623636	0.484969	0.843527	1.32951	0.933123	1.75078	0.568787	1.0724	0.733931
ATOH1 ENSG00000172238	0.676232	0.439784	1.19946	0.448866	1.29213	0.445395	1.00696	1.16288	0.394035	0.962226
ATOH7 ENSG00000179774	1.53232	0.637866	0.525002	0.795766	0.853897	1.44561	0.420058	1.19561	0.540655	0.540197
ATOH8 ENSG00000168874	0.996966	1.39234	0.628127	0.942292	0.365811	1.1465	0.875448	0.905635	0.764704	0.938866
ATOX1 ENSG00000177556	0.914598	0.840441	0.600887	0.902303	0.698422	0.685561	0.567093	0.987134	0.72204	0.694872
ATP10A ENSG00000206190	1.46162	0.543716	0.808837	0.962639	0.705225	0.621242	1.03267	1.06015	1.37489	0.55062
ATP10B ENSG00000118322	0.59732	0.859536	0.480516	0.721963	0.503084	1.10528	1.0918	0.936519	0.623763	0.610285
ATP10D ENSG00000145246	1.2953	1.00887	0.694651	0.610936	0.490192	1.4918	1.12381	0.508567	0.964379	0.941235
ATP11A ENSG00000068650	1.1893	0.705183	0.495387	0.570476	0.806834	0.748938	0.493021	0.972355	1.10969	0.767885
ATP11B ENSG00000058063	1.24948	1.02829	1.86684	0.520316	0.763813	0.817609	0.883042	0.673556	0.628146	1.06703
ATP11C ENSG00000101974	1.00458	0.724556	0.598807	0.525742	0.699156	0.516079	0.625413	0.748481	0.70677	0.747342
ATP12A ENSG00000075673	0.620013	0.854466	0.600227	1.09112	1.26307	0.688359	0.587495	0.650181	1.1972	0.992121
ATP13A1 ENSG00000105726	1.21239	0.530961	1.30498	0.806807	0.980904	1.30404	0.821422	1.13499	1.34265	0.8906
ATP13A2 ENSG00000159363	0.785278	0.549265	1.1187	1.89925	0.683994	0.889386	0.402695	0.568602	0.644049	0.392843
ATP13A3 ENSG00000133657	0.742804	0.642234	0.596428	0.329238	0.610733	0.723138	1.22696	0.986257	1.17265	1.21727
ATP1A1 ENSG00000163399	0.830551	1.05229	0.646933	0.693512	0.577458	0.619273	0.525214	1.72289	0.895786	0.548161
ATP1A2 ENSG00000018625	0.938968	1.09213	0.825852	0.531252	0.552533	0.797879	0.383131	0.71915	1.08103	1.6224
ATP1A3 ENSG00000105409	0.634858	1.13699	0.507437	1.02811	1.06111	0.483041	0.882753	0.83424	1.60258	1.24741
ATP1A4 ENSG00000132681	1.52483	1.40438	0.626028	1.01966	1.271	0.552891	0.537077	0.778028	0.959495	1.38897
ATP1B1 ENSG00000143153	0.811544	0.850647	1.6294	0.760184	0.916257	0.995463	0.370606	0.733269	0.885989	1.35766
ATP1B2 ENSG00000129244	0.846034	0.405592	1.10955	1.16029	0.975867	0.656975	0.517776	0.843214	0.995353	1.63845
ATP1B3 ENSG00000069849	0.790591	0.748794	0.768172	0.460674	0.775492	0.841319	0.752838	0.584338	1.02923	1.01936
ATP23 ENSG00000166896	0.87069	0.41534	1.19668	0.620522	0.912353	0.96468	0.433672	0.733367	0.999031	1.39286
ATP2A1 ENSG00000196296	0.278311	0.460174	1.00357	0.799536	0.354185	0.954458	1.18386	0.637085	0.968208	1.05115
ATP2A2 ENSG00000174437	0.439803	0.72523	0.733294	1.24152	0.694356	1.24863	0.483808	0.978932	0.762504	1.08102
ATP2A3 ENSG00000074370	0.736022	1.21476	1.1803	1.37292	0.686324	0.751407	1.18714	0.759455	1.2332	0.457102
ATP2B1 ENSG00000070961	0.699123	0.476064	0.503033	0.809732	1.24572	0.916574	0.963198	0.962237	1.13397	0.704391
ATP2B2 ENSG00000157087	0.924536	0.962108	0.542421	1.04489	0.704052	1.09298	0.660572	0.64112	0.879735	1.28392
ATP2B4 ENSG00000058668	1.74344	0.537931	1.2186	0.415759	1.06536	1.46805	0.650123	1.79138	0.702787	1.46784
ATP2C1 ENSG00000017260	0.735938	0.399556	0.988832	0.855676	0.781842	0.61782	1.27598	0.71029	1.16466	1.49632
ATP2C2 ENSG00000064270	1.03689	1.50999	0.991153	0.987351	1.25613	0.525876	0.855061	1.06871	0.692744	0.930682
ATP5SL ENSG00000105341	0.543473	1.23185	0.729512	1.40075	1.42946	0.915438	0.642063	0.927228	0.948274	0.936343
ATP6AP1 ENSG00000071553	0.961881	1.16814	0.915422	1.03046	0.825345	0.991488	0.858558	0.54474	0.858625	0.586779
ATP6AP1L ENSG00000205464	0.594881	0.88315	0.440995	1.04512	1.30684	0.530133	0.937768	1.12032	2.21915	1.20397
ATP6AP2 ENSG00000182220	0.802023	0.656544	0.870712	0.944289	0.846358	0.758507	1.15478	1.24069	0.613959	1.10271
ATP6V0A1 ENSG00000033627	0.692227	0.756723	1.08563	0.885128	1.34528	0.535243	1.09998	0.965881	1.3127	0.839757
ATP6V0A2 ENSG00000185344	0.7201	0.613843	0.977743	1.10791	0.510351	1.13449	1.18999	0.540101	0.628455	1.45357
ATP6V0A4 ENSG00000105929	0.672754	0.784491	0.753296	0.292922	0.707179	0.488465	0.539207	1.28817	0.806157	0.684579
ATP6V0B ENSG00000117410	1.41702	0.561627	0.449117	1.63653	0.618776	0.943862	0.958661	1.30484	1.28304	0.418178
ATP6V0D1 ENSG00000159720	1.02103	0.707967	1.22111	0.456757	0.885299	1.00922	1.10073	0.576677	1.29427	0.941377
ATP6V0D2 ENSG00000147614	0.724949	0.455968	1.27991	0.876124	1.1119	0.58237	1.16537	0.818788	1.33841	0.675627
ATP6V0E1 ENSG00000113732	0.290878	0.485185	0.670553	0.600819	1.07969	0.73224	0.855579	1.25987	0.80551	0.810662
ATP6V0E2 ENSG00000171130	0.477994	0.746044	1.00914	0.66633	0.43075	1.58325	0.652613	0.408706	0.92079	0.877278
ATP6V1A ENSG00000114573	0.662815	0.617914	0.997998	0.785504	0.842539	1.18286	1.04999	1.4125	1.39112	1.61625
ATP6V1B1 ENSG00000116039	0.840643	0.793235	0.592354	0.512715	1.26966	1.01259	1.21674	1.08764	0.481515	0.748516
ATP6V1B2 ENSG00000147416	0.955611	0.716037	0.474165	0.978634	0.343339	0.785494	0.996102	0.968791	0.943429	0.670884
ATP6V1C1 ENSG00000155097	1.01825	0.754513	0.838199	1.08031	1.46418	1.1142	0.871322	0.422769	0.588045	0.580824
ATP6V1C2 ENSG00000143882	0.595022	0.659752	0.957007	1.66177	0.516238	0.693129	0.608218	0.788628	0.783886	0.505603
ATP6V1D ENSG00000100554	0.56778	0.968968	0.893544	1.15896	0.642868	0.936477	0.686315	0.403054	0.503385	1.35424
ATP6V1E1 ENSG00000131100	0.957507	0.835374	1.37538	1.16355	1.05107	1.13668	0.500814	1.61098	1.17952	0.773887
ATP6V1E2 ENSG00000250565	0.641711	0.739232	0.434598	0.671273	0.86529	0.485618	1.39352	1.52577	0.840144	0.982862
ATP6V1F ENSG00000128524	0.898306	0.728723	0.61865	0.757699	0.569258	0.817632	0.2915	0.912552	0.522723	0.557304
ATP6V1G1 ENSG00000136888	0.898903	0.748016	0.83824	1.26841	1.12262	0.802987	0.977034	1.14931	0.652119	0.673527
ATP6V1G3 ENSG00000151418	0.994919	1.53419	0.446256	1.11679	0.512764	0.822499	1.08297	0.935035	1.13224	1.38191
ATP6V1H ENSG00000047249	0.92812	0.292559	1.24067	0.807211	2.1204	0.605193	0.959422	0.886539	1.07257	0.628371
ATP7A ENSG00000165240	0.971647	1.15446	1.26321	0.923529	0.90389	1.25584	1.21872	1.1401	0.929597	1.79063
ATP7B ENSG00000123191	0.839036	0.944174	1.14421	1.05115	0.873896	1.40714	0.349634	0.554038	0.520823	0.604093
ATP8A1 ENSG00000124406	0.656444	1.21784	1.47098	0.566059	0.389404	0.353644	1.31818	1.3228	0.958897	0.582066
ATP8A2 ENSG00000132932	0.83666	0.914646	0.592454	0.871341	1.76613	0.744007	0.578009	1.15655	1.45729	0.841286
ATP8B1 ENSG00000081923	0.922594	1.38683	1.39566	0.634385	0.725204	1.4286	1.18289	0.751222	1.87486	0.622842
ATP8B2 ENSG00000143515	0.658587	0.876938	0.499714	0.783714	1.20598	1.02398	0.774074	0.537448	0.346998	1.02645
ATP8B3 ENSG00000130270	1.00462	1.02475	1.40306	1.27125	1.47685	1.11193	0.577143	1.42288	1.13501	0.404045
ATP8B4 ENSG00000104043	0.87725	0.72988	1.05599	0.571784	0.763858	1.01193	0.697149	0.570492	0.772056	0.651305
ATP9A ENSG00000054793	0.601226	1.11215	0.714743	0.476702	1.33129	0.601683	0.701243	0.476927	0.647501	0.901229
ATP9B ENSG00000166377	1.03511	0.504354	0.425809	0.656182	0.562354	0.504529	0.693042	0.792257	1.31432	0.587746
ATPIF1 ENSG00000130770	1.18541	1.17689	1.29977	0.847316	0.514504	0.772612	0.531295	0.883013	0.982718	0.605487
ATR ENSG00000175054	0.900974	0.662977	1.34531	0.686595	0.885926	0.444084	1.05152	0.92515	0.841831	0.59078
ATRAID ENSG00000138085	1.07362	0.397307	0.895286	0.503792	1.5362	1.75372	1.22933	0.9004	0.750762	0.795359
ATRIP ENSG00000164053	1.55656	1.28039	0.806998	0.51601	0.954839	0.580485	1.11637	0.299948	0.451419	0.770279
ATRIP ENSG00000282827	0.947864	0.609038	1.30739	1.56014	0.988208	0.774963	0.675629	0.678858	0.527905	0.510972
ATRN ENSG00000088812	0.896712	0.596643	0.719621	0.44902	0.894389	0.811855	0.73791	0.863262	0.906291	0.909646
ATRNL1 ENSG00000107518	0.403488	1.16863	1.03255	1.23945	0.84464	0.75537	1.44426	0.503125	0.764883	0.535017
ATRX ENSG00000085224	0.871015	0.398927	1.03928	0.615476	0.853513	1.29255	0.950055	0.421209	0.362629	1.72223
ATXN1 ENSG00000124788	0.872145	0.699005	0.542926	1.14933	1.22092	0.676417	1.07159	0.733475	0.832997	0.835807
ATXN10 ENSG00000130638	1.37027	1.58335	0.8068	0.624873	1.57472	0.83316	0.531376	1.22504	0.682762	0.433357
ATXN1L ENSG00000224470	0.971221	0.912147	0.562765	1.14777	0.862991	0.317394	0.468867	0.912849	0.675534	0.780546
ATXN2 ENSG00000204842	0.695668	0.27057	0.670146	0.857009	0.60309	1.01111	1.05633	0.490901	0.49946	0.874833
ATXN2L ENSG00000168488	0.614038	0.697846	0.75613	1.18401	1.03505	1.19576	1.07796	1.70234	1.26763	0.994337
ATXN3 ENSG00000066427	0.843903	0.755356	1.48207	1.80243	0.704989	0.951633	0.913889	1.10443	0.806061	1.2946
ATXN7 ENSG00000163635	0.521895	0.552837	0.905818	1.52231	0.491829	1.27946	0.536954	1.17604	1.50541	0.909198
ATXN7L1 ENSG00000146776	0.995419	1.20804	0.726023	0.802673	1.02556	1.1981	0.58199	1.13376	0.448739	1.11735
ATXN7L2 ENSG00000162650	0.763218	0.858	1.51378	1.31379	1.17287	0.711513	0.965799	0.688141	1.39898	1.13096
ATXN7L3 ENSG00000087152	1.09138	0.398075	0.529602	1.09021	1.10693	0.666357	0.914813	0.689251	0.371237	1.16207
ATXN7L3B ENSG00000253719	0.33006	1.18405	0.645238	1.00386	0.504096	0.947193	1.20337	0.608836	0.274603	1.0038
AUH ENSG00000148090	0.621522	0.40809	0.762099	0.928444	0.734126	1.12086	0.750414	1.13655	0.45933	0.496592
AUNIP ENSG00000127423	1.19657	0.376104	0.518103	0.482757	0.760906	0.419797	1.18378	0.95463	1.2196	0.358338
AUP1 ENSG00000115307	1.03769	1.22263	0.427462	1.03223	0.74785	0.886168	0.822858	0.5855	1.08564	0.515445
AURKA ENSG00000087586	0.842174	0.761645	1.10921	0.399247	1.1252	0.647361	0.547538	0.355178	1.2717	1.08618
AURKAIP1 ENSG00000175756	0.453926	1.21923	0.764242	0.848709	0.906169	0.301713	0.573833	0.581682	0.540978	1.26555
AURKB ENSG00000178999	1.30772	0.554173	0.660599	0.368113	1.0386	0.751195	0.55964	0.82752	0.67376	0.979818
AURKC ENSG00000105146	0.632445	0.468078	0.939911	0.600393	0.459238	0.428784	0.901891	0.698654	0.875001	0.395583
AUTS2 ENSG00000158321	1.79485	0.744675	0.475581	0.718566	0.621191	0.642907	1.02178	0.665889	1.34527	0.311417
AVEN ENSG00000169857	0.582286	0.573524	0.722813	0.816249	1.27928	0.714878	1.33037	0.501816	1.25192	1.94598
AVIL ENSG00000135407	1.45265	1.61177	0.503469	0.995845	0.8675	0.48471	0.479493	1.20317	0.76068	1.68051
AVL9 ENSG00000105778	1.01612	0.719417	0.913057	1.46757	0.47135	1.51995	1.44951	0.768094	0.694585	0.962841
AVP ENSG00000101200	0.815878	0.850235	0.849404	0.628846	0.585664	0.689627	0.650223	1.20838	0.767155	1.42661
AVPI1 ENSG00000119986	1.00391	0.784129	0.806008	1.10258	0.868746	0.996133	1.73493	0.854276	1.44254	0.914669
AVPR1A ENSG00000166148	1.03246	1.83779	1.29471	0.563192	0.284592	2.2404	0.684734	1.27154	1.05559	0.652182
AVPR2 ENSG00000126895	1.13489	1.21576	1.20607	0.337369	0.524586	0.799645	1.03898	0.426716	0.806112	0.698129
AXDND1 ENSG00000162779	0.392188	0.593879	1.20331	1.2375	0.335064	0.459689	0.80972	0.488801	1.01186	0.667574
AXIN1 ENSG00000103126	0.886238	0.767911	0.712061	1.41975	0.782366	0.474907	0.974319	1.33714	0.63324	0.740969
AXIN2 ENSG00000168646	0.956389	0.878329	0.890604	0.792769	0.990858	1.42771	0.527564	1.32609	1.54847	0.465842
AXL ENSG00000167601	1.14726	0.708273	0.540196	1.35595	0.625124	1.31011	1.14788	1.15009	0.79044	0.49319
AZGP1 ENSG00000160862	0.784755	0.867751	0.991807	0.476866	0.829935	1.23435	0.59683	0.679671	0.650112	1.09067
AZI2 ENSG00000163512	1.02851	1.20513	0.443008	1.85561	0.563672	1.34348	1.23406	1.08139	1.32631	0.821093
AZIN1 ENSG00000155096	1.13173	0.841348	1.39783	1.10825	1.19963	0.825467	0.731891	0.816799	0.650582	1.08365
AZIN2 ENSG00000142920	1.11306	0.286187	0.874515	0.427278	1.03136	0.315748	0.934164	1.09089	0.457128	0.908791
AZU1 ENSG00000172232	0.775657	1.18921	0.872407	1.28478	1.14725	0.543843	0.983344	0.543652	0.709109	0.594895
B2M ENSG00000166710	1.4386	0.843578	1.39756	1.25129	0.541513	0.550619	1.63817	0.84082	0.774152	0.757053
B3GALNT1 ENSG00000169255	0.8003	0.999678	1.06958	1.13141	1.51359	0.483057	1.05428	1.27841	0.514907	0.587637
B3GALNT2 ENSG00000162885	0.575366	0.829543	1.39913	0.436674	0.831549	0.702157	1.19297	1.00112	0.623969	1.11438
B3GALT1 ENSG00000172318	0.843662	0.934996	0.878016	0.508714	0.583207	1.07678	0.621925	1.04812	0.892625	0.5626
B3GALT2 ENSG00000162630	0.787491	0.44451	0.396108	0.868032	0.441877	1.14777	1.62698	1.22929	0.988782	0.661558
B3GALT4 ENSG00000235863	0.624088	1.21437	1.1137	0.4699	0.766875	0.929854	1.59886	1.02183	1.02518	0.9803
B3GALT5 ENSG00000183778	1.40986	0.659916	0.971001	1.3888	0.783174	1.29805	1.29122	0.972032	1.00321	0.989774
B3GALT6 ENSG00000176022	0.657838	0.431527	0.740228	1.06661	0.718768	0.350705	0.75298	1.18402	0.744377	0.636085
B3GAT1 ENSG00000109956	0.90456	0.410515	1.33772	1.07286	0.876507	0.664857	1.14005	0.706052	0.63934	1.35929
B3GAT2 ENSG00000112309	0.701995	1.01432	1.14482	0.891851	0.656044	0.726146	1.31068	1.44672	0.582202	1.08357
B3GAT3 ENSG00000149541	0.647074	0.906999	1.13444	1.07441	0.910799	0.614232	1.08316	1.19423	1.55024	0.689483
B3GLCT ENSG00000187676	0.942552	0.597336	1.07432	0.791391	1.32581	0.333068	0.700446	0.541427	0.870013	0.853388
B3GNT2 ENSG00000170340	0.925346	0.642623	1.08347	0.489667	2.06277	0.537305	1.02938	0.549067	0.574887	1.47163
B3GNT3 ENSG00000179913	0.795046	0.86434	0.898225	0.690558	0.808109	1.02446	1.22551	0.88922	1.13902	1.67453
B3GNT4 ENSG00000176383	0.790213	0.339751	1.28637	1.09223	0.569818	0.746013	0.949765	0.775359	1.00893	0.352196
B3GNT5 ENSG00000176597	1.30394	0.950699	0.935	0.869601	0.733773	0.962433	0.562262	0.672003	0.69082	1.06916
B3GNT7 ENSG00000156966	0.977949	0.621629	0.946115	0.537425	1.25216	0.802917	1.01377	0.53716	0.89577	1.19693
B3GNT8 ENSG00000177191	0.576313	0.693324	1.25239	0.382626	0.995021	0.509278	1.09558	1.49082	1.07629	1.22311
B3GNT9 ENSG00000237172	2.0238	1.17636	1.3631	1.33248	0.453219	0.987756	0.436908	0.836892	0.552411	0.919546
B3GNTL1 ENSG00000175711	0.546078	1.41079	1.00816	0.65093	0.839788	1.19267	0.637422	1.14012	1.1572	0.487419
B4GALNT1 ENSG00000135454	0.53864	0.759386	0.86317	0.694935	0.625305	0.605779	1.02161	0.978072	1.03262	1.36378
B4GALNT3 ENSG00000139044	0.576298	1.03195	0.715608	1.20462	1.02296	0.53599	0.611476	0.451905	0.592471	0.951034
B4GALNT4 ENSG00000182272	0.85283	0.806509	1.18429	0.639476	0.586335	0.76398	0.9306	1.57595	1.06141	0.992017
B4GALT1 ENSG00000086062	0.680482	1.36278	0.951496	0.866748	0.812168	0.4849	0.805328	0.957939	1.33144	1.47844
B4GALT2 ENSG00000117411	0.861936	0.577056	1.1996	0.476374	0.819227	0.648556	0.839418	0.337639	1.22821	1.14609
B4GALT3 ENSG00000158850	1.31843	0.985686	0.635761	0.573358	1.12884	0.779867	1.30489	1.4245	1.19547	0.876238
B4GALT4 ENSG00000121578	1.07768	1.0035	0.390812	0.749525	0.98784	1.07435	0.767616	1.12316	0.809189	0.812046
B4GALT5 ENSG00000158470	0.400207	1.03908	1.02762	0.683073	1.3018	0.813564	0.457768	1.02539	1.80352	0.899235
B4GALT6 ENSG00000118276	0.718876	0.691714	0.633725	0.787398	0.344986	1.98944	0.902388	0.406378	0.478844	0.409003
B4GALT7 ENSG00000027847	1.05408	1.41418	0.963382	1.26961	0.708539	0.557862	0.90099	1.1181	1.41284	0.859373
B4GAT1 ENSG00000174684	1.14655	0.673277	1.04943	0.489267	1.72431	0.460407	0.722708	1.26872	1.42532	1.93062
B9D1 ENSG00000108641	0.902808	0.656022	0.869662	0.738525	0.559639	0.785283	0.780169	0.64308	1.46047	0.573369
B9D2 ENSG00000123810	1.18393	0.705927	0.856598	1.16609	0.710212	0.873424	1.23343	0.401366	1.03994	1.69144
BAALC ENSG00000164929	0.54616	1.55937	1.02496	0.560305	0.840723	1.9533	0.819217	0.870366	0.787667	1.51949
BAAT ENSG00000136881	0.811239	0.466097	0.74912	1.03484	0.56606	1.29333	0.627425	1.10942	0.670607	1.29708
BABAM1 ENSG00000105393	0.464671	0.494137	1.52228	1.10168	0.609432	0.78249	1.37816	0.557167	0.96225	1.39058
BACE1 ENSG00000186318	1.33732	0.62862	0.516404	1.49751	1.13541	1.34675	0.572982	0.693506	0.483759	0.454068
BACE2 ENSG00000182240	1.36829	1.08958	0.605108	0.568122	1.10088	1.71839	0.942803	0.665788	0.654261	0.966315
BACH1 ENSG00000156273	1.57672	0.982115	1.0528	1.40853	0.493983	1.38109	1.61987	0.322458	0.927524	1.0564
BACH2 ENSG00000112182	0.979446	0.449271	0.883109	1.12076	0.779948	0.875795	1.22975	0.807027	0.533874	0.794152
BAD ENSG00000002330	0.882202	0.978572	1.01756	1.67361	1.14096	1.28703	0.378258	0.663209	0.576616	2.3664
BAG1 ENSG00000107262	0.801235	0.709811	0.831467	0.658901	1.17297	1.09724	1.10242	0.73233	1.52271	1.19965
BAG2 ENSG00000112208	1.65066	0.651235	1.05333	0.634515	1.51236	1.10558	0.556039	1.42982	1.43471	0.836372
BAG3 ENSG00000151929	1.48037	1.83671	1.51956	0.428157	0.634035	0.716049	0.689688	0.6991	0.742397	1.16621
BAG4 ENSG00000156735	1.40954	0.859955	1.23076	1.06375	0.729488	0.7421	0.981617	1.17923	0.780331	0.483289
BAG5 ENSG00000166170	1.32874	1.03782	0.87421	0.65631	0.29534	1.00896	1.45728	0.324262	0.954776	0.581843
BAG6 ENSG00000204463	1.58731	1.52522	1.03569	1.35052	0.826682	0.562288	1.48339	1.49448	1.37004	0.935679
BAHCC1 ENSG00000266074	0.798953	1.17655	1.54161	1.41798	0.592648	0.567844	0.418013	0.628761	0.71918	0.69541
BAHD1 ENSG00000140320	1.5827	1.13084	0.437888	0.996679	0.335758	1.02549	0.568822	1.31001	1.30172	0.76719
BAIAP2 ENSG00000175866	1.43079	1.08328	0.911281	0.660923	0.691465	0.674861	0.551824	0.922248	0.695308	0.830594
BAIAP2L1 ENSG00000006453	0.767675	0.973291	0.89144	0.539477	0.738193	0.774593	1.4062	0.379922	0.753264	0.6008
BAIAP2L2 ENSG00000128298	0.470671	1.40905	0.768814	0.449731	1.23484	0.460743	0.709967	0.880714	1.27146	1.41829
BAIAP3 ENSG00000007516	1.98045	1.05281	0.939188	0.97104	1.2356	1.76106	0.536741	1.26255	0.825413	0.902941
BAK1 ENSG00000030110	0.887495	1.68293	1.17578	0.476507	0.833328	0.686234	0.966851	0.616034	1.05969	1.66933
BAMBI ENSG00000095739	0.785737	0.990028	1.32076	0.774903	1.22652	0.678664	0.461394	1.30884	1.58117	1.138
BANF1 ENSG00000175334	0.55743	0.647512	1.24629	1.38889	1.26911	1.15293	1.18649	0.461359	0.78066	1.23669
BANK1 ENSG00000153064	0.698647	0.735314	0.812177	1.55748	1.26205	1.06275	0.768881	0.641625	1.00837	1.30308
BANP ENSG00000172530	0.704282	1.16385	0.434138	0.806971	1.26295	0.634005	1.07165	0.726156	0.652302	0.866899
BAP1 ENSG00000163930	1.24845	1.01362	1.32241	1.2236	1.07729	0.941794	0.552305	1.83749	0.85082	1.14154
BARD1 ENSG00000138376	0.649896	0.936597	0.919584	1.4348	0.573743	1.15262	0.503519	1.41285	0.662345	0.846385
BARX1 ENSG00000131668	0.621635	1.07478	0.657476	0.700352	0.654057	1.30527	0.699505	0.652294	1.13922	1.95459
BARX2 ENSG00000043039	1.20202	0.880499	1.44621	0.986529	1.04148	0.736909	0.668595	0.732015	0.350063	1.94665
BASP1 ENSG00000176788	0.397322	0.71286	0.551276	0.601402	0.823271	1.41102	0.713636	0.569022	0.644161	1.0406
BATF ENSG00000156127	0.789451	1.4524	1.46016	0.644266	1.12822	0.770647	0.92196	0.590121	0.702163	1.86036
BATF2 ENSG00000168062	0.561266	0.996283	0.581568	0.598015	0.747244	0.519889	1.69011	0.637352	0.925092	1.27255
BATF3 ENSG00000123685	0.68089	0.920288	0.836336	1.00409	0.688663	0.997064	1.25157	0.491409	0.927631	1.22564
BAX ENSG00000087088	0.359643	0.540378	0.998152	0.995704	1.00863	0.563679	0.99809	1.30512	0.493336	0.650413
BAZ1A ENSG00000198604	1.12523	1.02945	0.54108	1.39468	0.386763	0.481805	0.909859	0.588903	0.707627	0.650839
BAZ1B ENSG00000009954	0.775609	0.675634	1.21755	0.688432	0.811763	0.98967	1.5362	0.88973	0.953274	0.553536
BAZ2A ENSG00000076108	0.540241	1.16951	0.869546	1.5118	0.651737	0.630471	0.751771	1.67118	0.824751	0.515042
BAZ2B ENSG00000123636	1.20635	0.351715	0.740882	0.716298	1.09355	0.61761	1.11592	0.681393	1.66979	1.13556
BBC3 ENSG00000105327	0.905686	0.618873	0.691449	1.10533	1.22401	1.75168	1.01679	0.743385	1.05762	1.19657
BBIP1 ENSG00000214413	0.774244	1.41279	0.730469	1.11656	0.614939	0.640994	0.798695	0.836199	0.821771	0.785069
BBOF1 ENSG00000119636	0.65178	0.409103	0.809765	0.91535	1.37947	1.00237	1.29688	0.852278	0.4503	0.922926
BBOX1 ENSG00000129151	0.574728	0.808352	0.575924	0.788944	0.531586	1.18854	1.39007	0.798627	0.341112	0.768749
BBS1 ENSG00000174483	0.622654	0.75116	0.729806	0.957806	0.288945	0.655816	0.467546	0.797704	1.01854	0.787069
BBS10 ENSG00000179941	0.557407	0.49289	0.520738	0.7499	1.14814	1.26043	1.3304	0.961075	0.853281	0.846422
BBS12 ENSG00000181004	1.23432	0.633747	0.484756	0.940283	0.693726	0.590606	0.482761	0.980416	0.928226	0.422628
BBS2 ENSG00000125124	0.927403	1.48827	1.65924	1.1068	1.64222	0.951575	0.806765	1.0996	0.806812	0.429627
BBS4 ENSG00000140463	0.555917	0.644885	1.00802	0.985827	1.25377	1.00946	0.979798	0.537831	0.5357	0.520265
BBS5 ENSG00000163093	0.837099	0.532192	0.35274	0.786896	0.656789	0.93976	1.22492	1.56677	0.70036	1.18564
BBS7 ENSG00000138686	1.02482	0.463014	0.658004	0.753642	0.772809	1.27393	0.974041	1.04265	1.92891	0.696724
BBS9 ENSG00000122507	1.08427	1.91916	0.837653	0.435624	0.835918	0.454934	0.881219	0.455254	1.23944	1.30124
BBX ENSG00000114439	1.06625	1.16325	0.685446	0.6104	1.42981	1.2627	1.51175	1.00146	0.598848	0.734533
BCAM ENSG00000187244	0.51232	1.07292	0.635474	0.714093	0.949348	0.364823	0.670438	0.572215	0.525033	0.846763
BCAN ENSG00000132692	0.636155	1.32496	0.520265	0.464359	0.948526	0.38895	0.770791	0.467151	0.568426	1.13147
BCAP29 ENSG00000075790	1.08566	0.832919	0.651463	0.947649	0.477812	1.1222	1.18782	1.26191	0.630781	0.718662
BCAP31 ENSG00000185825	0.731289	1.47686	1.10513	0.799107	1.4164	0.757505	0.929566	1.21099	0.591171	0.95026
BCAR1 ENSG00000050820	1.10918	0.652661	1.38799	0.59763	0.867978	0.401046	0.707994	0.755851	1.23285	1.19055
BCAR3 ENSG00000137936	0.78666	0.449506	0.844105	1.16798	1.24626	1.03087	0.485737	0.964364	0.869167	1.14288
BCAS1 ENSG00000064787	1.37726	1.0778	1.03996	1.3079	0.886631	1.06062	0.694116	0.591269	0.647404	0.484622
BCAS2 ENSG00000116752	0.988788	0.713895	0.905553	0.350732	0.484371	0.947606	1.29785	0.449216	0.977022	0.610118
BCAS3 ENSG00000141376	0.803765	0.519437	0.843769	0.723454	0.47642	0.647536	0.709765	0.408127	0.886761	1.05615
BCAS4 ENSG00000124243	0.670601	0.450334	0.657004	1.58	0.718461	0.587683	0.765404	0.532361	1.09114	0.707774
BCAT1 ENSG00000060982	1.61219	1.04029	0.89245	1.57275	0.637954	0.769438	1.49444	1.28034	0.991833	0.58409
BCAT2 ENSG00000105552	1.01855	0.894114	0.324956	0.704888	0.80268	1.269	0.806302	0.830434	0.805338	1.40952
BCCIP ENSG00000107949	0.495824	0.689086	0.525317	1.0622	1.50145	1.16916	1.01918	1.35759	1.11267	0.888173
BCDIN3D ENSG00000186666	1.0379	0.497219	1.38886	0.929103	1.31867	0.401577	0.759418	0.86235	0.695274	0.838603
BCHE ENSG00000114200	0.568107	0.679947	0.425088	0.798268	0.482168	0.865678	1.54484	0.669209	1.17387	0.9448
BCKDHA ENSG00000248098	1.53634	0.566787	0.84382	0.571086	0.81782	1.16875	1.67124	0.999679	0.902321	0.947226
BCKDHB ENSG00000083123	0.481887	0.998807	0.639424	1.10299	0.830887	1.00463	0.731888	0.494855	0.785034	1.91466
BCKDK ENSG00000103507	0.794665	0.496011	0.822527	0.730548	1.30401	0.80091	0.92551	0.78006	0.540829	0.847943
BCL10 ENSG00000142867	1.0794	0.981156	1.71027	0.758375	1.4114	0.508655	1.19344	0.710037	1.27546	1.38508
BCL11A ENSG00000119866	0.7827	0.983866	1.78388	0.562867	0.797022	2.14845	1.06257	0.896652	0.520169	0.482928
BCL11B ENSG00000127152	0.960544	0.635513	0.630682	1.56062	2.16347	0.68693	1.05778	0.567287	0.605535	1.39456
BCL2 ENSG00000171791	1.04971	0.85611	0.476302	0.623046	0.958367	1.32177	1.15681	1.00369	0.582064	0.848943
BCL2A1 ENSG00000140379	0.983046	0.471633	1.39309	0.757875	1.38464	0.972628	1.41659	2.03559	0.593239	0.472931
BCL2L1 ENSG00000171552	0.995452	1.26723	0.430962	0.985523	1.19354	1.49774	0.365139	0.688174	1.07568	0.653729
BCL2L10 ENSG00000137875	0.432466	0.286885	1.55765	1.5972	1.48874	0.484996	0.643192	0.423316	0.836673	1.00602
BCL2L11 ENSG00000153094	1.30235	0.40727	1.18736	1.07579	1.29113	0.828251	1.30395	0.822527	1.05708	0.429844
BCL2L12 ENSG00000126453	0.928037	1.03642	1.05354	1.14824	0.948121	0.856696	1.30167	1.64571	0.97836	1.03804
BCL2L13 ENSG00000099968	0.817494	1.10409	0.877129	1.58519	1.34616	1.04267	1.22218	1.92735	0.726035	1.0388
BCL2L14 ENSG00000121380	0.481148	0.779141	0.442385	0.246286	0.526726	1.35301	0.721975	1.22935	1.2305	0.761849
BCL2L15 ENSG00000188761	0.755071	1.02462	0.80851	1.11424	1.0073	0.774812	0.276349	0.503189	1.13328	1.09932
BCL2L2 ENSG00000129473	0.902047	0.565767	1.27532	0.420754	0.598794	1.21608	0.766351	0.788746	1.33614	0.602059
BCL3 ENSG00000069399	1.46017	1.0854	0.910518	0.746872	1.03648	1.42521	0.380122	0.6465	1.63591	0.851687
BCL6 ENSG00000113916	0.585821	0.787539	1.2278	0.895437	0.730296	0.643926	0.57963	1.06822	1.1702	1.41723
BCL6B ENSG00000161940	0.96011	0.545305	0.821998	1.0218	0.917917	0.938017	1.03323	1.32844	0.655324	0.924769
BCL7A ENSG00000110987	0.743359	1.35577	0.499686	1.03549	0.821518	1.00872	0.999496	0.530301	0.738247	0.998712
BCL7B ENSG00000106635	1.10231	1.0738	1.02919	0.544416	0.53951	0.702105	0.688712	1.02658	0.813735	2.25602
BCL7C ENSG00000099385	1.0572	1.58039	1.05973	1.52835	1.44201	1.19885	0.591096	0.864116	1.32741	0.938621
BCL9 ENSG00000116128	0.756428	1.02868	0.450708	0.631353	1.02462	0.462567	1.00448	0.409635	0.420629	0.569605
BCL9L ENSG00000186174	0.727317	0.596057	0.990556	0.620359	0.80969	0.958544	0.695001	1.02262	0.726006	1.31949
BCLAF1 ENSG00000029363	0.766713	1.03925	1.24017	0.759974	2.27549	1.22006	1.35978	1.37235	0.713953	0.443344
BCO1 ENSG00000135697	1.4016	1.23817	1.18611	1.06086	0.876696	0.826677	0.701867	1.04674	0.948059	0.6098
BCO2 ENSG00000197580	0.845998	0.291118	0.911351	0.57189	0.67553	1.35964	0.94433	0.484004	0.572574	1.33483
BCOR ENSG00000183337	0.723967	0.712841	0.945661	0.590183	1.05158	0.712904	0.550035	1.33723	0.952743	0.494257
BCORL1 ENSG00000085185	0.462175	0.726469	0.542673	1.31129	0.340676	0.403722	0.600415	0.467199	1.13249	0.658453
BCR ENSG00000186716	0.577183	0.564529	0.619278	0.946821	0.543461	1.06379	0.707507	1.70886	1.09566	0.618248
BCS1L ENSG00000074582	0.648688	1.17902	0.916385	1.35056	0.556278	0.523644	0.812202	0.918501	1.33147	0.945209
BDH1 ENSG00000161267	0.571045	1.16971	1.5965	0.717537	0.585401	0.91405	1.17795	1.08034	1.07458	0.922483
BDH2 ENSG00000164039	1.33663	0.486219	0.579693	0.856882	1.27804	1.19999	0.929563	0.756339	1.40522	0.893229
BDKRB1 ENSG00000100739	0.683825	0.872344	0.474434	0.394009	0.371039	0.834118	1.1666	0.728623	1.04795	0.641279
BDKRB2 ENSG00000168398	0.908452	0.714626	0.859874	0.904166	0.802089	0.632407	0.566623	1.31458	0.758563	0.76295
BDNF ENSG00000176697	0.491419	1.2394	0.664323	0.947109	0.386436	1.63826	1.57839	0.899018	0.482411	0.96238
BDP1 ENSG00000145734	0.594721	0.921963	0.949612	1.04976	1.20429	1.43218	1.12375	0.853482	0.719553	0.795676
BEAN1 ENSG00000166546	0.571571	0.672649	0.789081	0.552817	0.858685	0.95402	0.452723	1.0982	0.592261	0.327219
BECN1 ENSG00000126581	1.38772	0.754541	0.741505	1.2446	0.761645	1.35589	0.702433	0.625901	1.60188	0.547874
BEGAIN ENSG00000183092	0.653968	1.10746	0.335511	1.50475	0.545967	1.42604	0.54456	1.73659	1.07657	0.442385
BEND2 ENSG00000177324	1.12628	0.923509	1.09419	1.01186	0.374448	0.922052	0.847838	0.836156	0.62743	0.765917
BEND3 ENSG00000178409	1.41666	1.3334	0.678294	0.81059	0.962321	0.894679	0.91698	0.564611	0.977171	0.395675
BEND4 ENSG00000188848	0.972235	0.749591	0.888443	1.04582	0.890524	1.37832	0.622077	0.875614	0.984023	1.11827
BEND5 ENSG00000162373	0.558918	0.526103	1.21345	0.506884	1.15656	1.99306	0.788268	1.28312	0.680167	1.60014
BEND6 ENSG00000151917	0.61395	0.863052	0.896113	0.463769	0.665211	1.06539	0.626968	0.930592	0.950529	0.688703
BEND7 ENSG00000165626	0.826163	1.16026	0.792353	0.835232	1.06718	0.963091	1.09466	0.707227	1.41605	0.812401
BEST1 ENSG00000167995	1.62098	1.23512	0.734906	0.623644	1.36581	0.936197	1.36922	0.40764	0.959603	0.396039
BEST3 ENSG00000127325	1.0461	1.42779	0.982504	1.36623	0.549231	0.81673	0.566591	0.43062	0.848194	0.877783
BEST4 ENSG00000142959	0.682663	0.497335	0.794268	0.482775	1.45477	0.58112	0.4232	0.425558	0.878457	1.52723
BET1 ENSG00000105829	0.610971	1.41741	0.981034	1.46074	0.544943	0.553781	1.28557	0.792509	0.493548	0.375224
BET1L ENSG00000177951	0.730351	0.68841	1.4008	0.879094	0.866151	0.910406	1.08915	0.602	1.54117	0.674335
BEX1 ENSG00000133169	0.899763	1.14086	0.714079	0.747906	0.956288	0.866058	0.958337	0.630913	1.24834	0.877454
BEX2 ENSG00000133134	0.994214	0.676416	0.709332	1.40481	1.15344	0.522503	0.899226	0.646434	0.693979	0.529226
BEX3 ENSG00000166681	0.805146	2.30439	0.913452	1.29287	0.608964	1.07097	0.701132	1.15537	0.623197	0.570156
BEX4 ENSG00000102409	0.740615	1.41816	0.802489	0.556617	1.39024	0.855085	0.654075	1.18634	0.534719	0.696693
BEX5 ENSG00000184515	0.904317	1.07273	1.31245	0.539604	1.50399	0.579828	0.866038	0.547277	0.575512	0.803922
BFAR ENSG00000103429	1.23115	0.548248	1.18751	0.742836	0.709492	0.521515	1.59366	1.63199	0.886308	0.309324
BFSP1 ENSG00000125864	1.21693	1.65424	0.87473	0.948987	0.400672	0.402629	0.661814	0.623935	1.41409	1.55077
BFSP2 ENSG00000170819	0.948894	0.382568	0.676906	1.39618	0.998748	0.720188	0.731121	0.414386	0.572734	0.898486
BGLAP ENSG00000242252	0.436841	0.46953	1.8257	0.779346	0.602196	0.996813	0.535561	0.32589	1.61685	1.89082
BGN ENSG00000182492	0.522115	0.751109	0.928451	0.921715	1.08606	1.33931	0.624205	1.78212	0.382754	1.17206
BHLHB9 ENSG00000198908	0.566087	1.83026	0.44238	0.594759	0.61901	0.571138	1.03496	0.467081	1.08792	0.583071
BHLHE22 ENSG00000180828	1.38759	0.69397	0.938329	0.263206	0.344729	0.628801	0.605589	0.597551	0.520071	0.908108
BHLHE40 ENSG00000134107	0.682084	1.44943	0.641477	0.501936	0.936504	1.21651	0.942823	1.16999	1.03427	0.609952
BHLHE41 ENSG00000123095	1.2973	1.71074	0.586573	0.859285	1.0436	0.740139	0.71663	0.622541	0.88908	0.537962
BHMT ENSG00000145692	0.970228	1.15519	0.577794	0.715912	1.08783	0.639678	0.966217	0.591508	0.900477	1.26772
BHMT2 ENSG00000132840	0.886676	0.505101	0.817832	0.649914	0.941072	0.59163	0.480699	0.54352	1.15274	0.831352
BICC1 ENSG00000122870	0.785093	0.625451	0.532373	0.981602	0.615122	1.60471	1.00552	1.08745	1.14287	1.02635
BICD1 ENSG00000151746	1.12408	1.25033	0.625099	0.952268	1.19889	0.718557	0.714519	0.497424	0.630173	0.734359
BICD2 ENSG00000185963	0.478592	1.27712	1.67964	0.974334	0.607571	1.01253	0.517754	1.37982	0.818147	1.21368
BICDL1 ENSG00000135127	0.760127	0.606063	0.567306	0.848059	0.827772	0.635621	0.443664	0.989605	0.918061	1.49081
BICDL2 ENSG00000162069	1.92563	0.733947	0.682444	1.16375	0.612727	1.00444	1.05172	0.979279	0.494206	0.922218
BID ENSG00000015475	0.592449	0.995163	1.63608	1.56057	0.959007	0.910662	1.47343	0.558983	0.512642	1.26447
BIK ENSG00000100290	1.12578	0.545576	0.749144	1.28169	0.82353	0.649413	0.983201	0.805108	0.801769	1.60291
BIN1 ENSG00000136717	0.814716	0.55592	0.479812	1.22273	0.523589	0.734136	1.0932	1.60728	1.39486	0.806697
BIN2 ENSG00000110934	0.613333	1.77462	1.17328	1.23592	0.609448	1.03153	1.05891	1.01025	0.776918	0.747033
BIN3 ENSG00000147439	0.465505	1.66248	1.10567	0.935268	0.979981	0.681213	0.482072	0.813206	0.92203	0.473832
BIRC2 ENSG00000110330	2.03502	1.25234	0.734913	0.366528	0.985506	2.45586	0.976409	0.546564	1.18415	1.24694
BIRC3 ENSG00000023445	0.604704	0.737668	1.22353	0.507053	0.431451	0.957644	0.786369	0.921747	0.852852	0.567755
BIRC5 ENSG00000089685	0.554138	0.636751	0.934101	0.915802	1.01734	1.50355	0.363032	0.803281	0.593224	0.581896
BIRC6 ENSG00000115760	0.723629	0.861722	1.48632	0.835193	1.79752	1.12967	0.652208	0.663831	0.804276	0.292131
BIRC7 ENSG00000101197	0.462784	1.449	0.841926	0.890085	1.56894	0.609736	1.34383	0.496998	0.937302	0.497185
BIVM ENSG00000134897	0.635181	1.27643	0.46774	1.0117	0.674718	0.811095	0.786335	1.29798	0.588311	0.742183
BLCAP ENSG00000166619	1.14047	0.689721	0.676863	0.829169	1.02392	0.706291	1.77886	0.773246	1.49875	0.618181
BLK ENSG00000136573	1.944	0.604019	0.670876	1.09825	0.765607	0.546922	1.03018	0.874796	0.588857	0.317349
BLM ENSG00000197299	0.369925	0.697542	0.631507	0.81581	0.799603	0.593858	0.666754	0.717244	1.05855	0.968173
BLMH ENSG00000108578	0.70964	0.865842	0.679463	0.828486	1.2978	0.66554	1.42131	1.62759	0.927002	0.503397
BLNK ENSG00000095585	0.877313	0.803402	0.666055	1.1915	0.842933	0.767554	0.630781	0.466276	0.380829	1.23812
BLOC1S1 ENSG00000135441	0.493079	0.834652	0.709786	0.629426	0.930218	0.830852	0.893752	1.30009	1.03938	0.632041
BLOC1S2 ENSG00000196072	0.713954	1.50514	1.34534	0.820012	0.363739	0.421189	0.912825	0.349052	0.831137	0.996383
BLOC1S3 ENSG00000189114	0.482713	1.13664	0.321549	0.311418	0.938305	0.845593	0.379142	1.21619	0.362889	0.516437
BLOC1S4 ENSG00000186222	0.411188	0.505352	1.449	0.738933	0.640653	0.841986	0.935278	0.57152	0.961425	1.41132
BLOC1S5 ENSG00000188428	0.469835	0.309349	1.13134	1.08655	1.51127	0.85435	1.24549	0.932172	0.966961	0.550379
BLOC1S6 ENSG00000104164	0.435984	0.607717	1.41279	1.1086	1.28915	1.02108	1.01895	0.939294	0.993152	0.438876
BLVRA ENSG00000106605	1.53701	0.730405	0.56841	0.70006	0.727647	1.56154	0.657767	1.35133	0.442624	0.404969
BLVRB ENSG00000090013	0.411694	0.92298	1.05812	0.426024	1.57095	0.658874	0.555728	0.875508	0.544149	1.15528
BLZF1 ENSG00000117475	0.815481	1.13331	0.487867	1.13979	0.870572	1.33936	0.716128	1.10975	0.866546	0.862632
BMF ENSG00000104081	0.86451	0.449255	1.08396	0.531332	0.509108	1.67092	1.13093	1.19608	0.689961	1.6838
BMI1 ENSG00000168283	0.949122	0.605676	0.792606	0.775358	1.23335	1.0226	0.769086	1.22396	1.64897	0.646583
BMP1 ENSG00000168487	0.61845	0.626528	0.998951	0.971857	0.600082	1.06774	0.670153	0.607892	1.07117	1.85551
BMP10 ENSG00000163217	0.973668	0.884669	0.802737	0.575733	0.896773	0.667008	1.5822	0.481418	1.4588	1.42368
BMP2 ENSG00000125845	0.731431	1.26795	1.32081	1.15617	0.640833	0.729953	0.861129	0.609137	0.534912	0.948296
BMP2K ENSG00000138756	0.611373	1.56127	0.53957	0.672822	1.00964	1.22043	1.30379	0.674015	0.708155	1.07119
BMP3 ENSG00000152785	1.15283	1.01486	0.994055	0.78398	1.17047	0.651847	1.43104	0.624135	0.490429	1.05113
BMP4 ENSG00000125378	1.47876	1.14374	1.42809	1.12036	0.817645	1.06818	0.611842	0.882106	0.623936	0.491906
BMP5 ENSG00000112175	1.19372	0.882986	0.675015	0.836931	0.359729	1.3377	0.725373	1.36143	0.822879	1.00705
BMP6 ENSG00000153162	0.612627	0.451107	0.906015	1.19815	0.988773	0.919662	1.07253	1.21054	1.49688	1.60847
BMP7 ENSG00000101144	1.09327	0.914859	1.14029	0.982871	1.45715	0.590352	0.905209	0.445666	1.19855	0.855049
BMP8B ENSG00000116985	1.14383	0.463657	1.53452	0.641089	1.13529	0.865629	0.901909	0.693375	1.25314	1.52506
BMPER ENSG00000164619	0.77521	0.910889	0.690529	0.834574	0.575358	0.591842	0.545689	1.2887	0.678863	1.09633
BMPR1A ENSG00000107779	0.885811	0.392939	0.8992	0.703969	0.579276	0.603426	0.852126	1.33981	0.768861	0.888167
BMPR1B ENSG00000138696	1.02104	0.800715	0.496294	0.915077	1.14792	1.23956	1.40076	1.03382	0.647405	1.10437
BMPR2 ENSG00000204217	0.64605	1.10622	0.574556	1.03365	0.731186	1.10217	1.32642	0.237577	1.02839	1.57782
BMS1 ENSG00000165733	1.05915	0.584413	0.259303	2.22523	0.558285	0.464415	0.7221	1.39631	0.747167	0.745858
BMT2 ENSG00000164603	0.417082	0.437541	0.777167	0.509314	0.947114	1.50758	1.19641	0.754089	0.849169	1.69745
BMX ENSG00000102010	0.653433	0.480031	0.837505	0.85261	1.27902	0.823596	0.512425	0.966117	0.513929	0.37076
BNC1 ENSG00000169594	0.535781	0.635489	0.818506	0.671007	0.717345	1.47037	1.47239	1.2789	1.65533	2.09982
BNC2 ENSG00000173068	0.668243	0.705757	0.629979	0.452466	1.31922	0.749388	0.882708	0.890963	0.958332	1.2444
BNIP1 ENSG00000113734	0.952735	0.955772	0.841876	0.989458	0.497496	0.787039	0.415468	1.40223	0.760678	0.849692
BNIP2 ENSG00000140299	1.0514	1.24889	0.589036	1.75774	0.75672	0.411796	0.395986	0.808699	1.20236	0.616426
BNIP3 ENSG00000176171	1.00909	0.784675	0.769191	1.03277	1.44267	0.981104	0.824525	0.350145	0.707354	0.765739
BNIP3L ENSG00000104765	0.845029	1.29683	1.02771	0.73416	1.12319	0.738464	0.59869	0.630229	1.38316	0.594433
BNIPL ENSG00000163141	0.378734	1.26351	0.677642	1.03568	0.630941	0.682181	0.598056	1.21486	0.657869	1.38033
BOC ENSG00000144857	0.866084	1.45904	0.7899	1.30338	0.844574	0.437742	0.688626	0.841593	1.08417	0.812208
BOD1 ENSG00000145919	1.53486	0.790036	1.17829	0.386814	0.669235	0.752365	0.852176	0.779366	1.19993	1.00469
BOD1L1 ENSG00000038219	0.880538	0.926299	0.511716	0.837711	0.912962	0.358513	0.358605	1.15487	0.530804	0.694873
BOD1L2 ENSG00000228075	0.588917	0.754448	1.15624	0.488675	0.494584	0.506841	1.1763	0.691983	1.12891	0.536818
BOK ENSG00000176720	1.38685	0.797301	0.972948	1.7482	0.716436	1.22693	1.05689	0.562984	1.03981	1.59135
BOLA1 ENSG00000178096	0.927745	1.05009	1.11416	0.664622	1.27873	0.882469	0.757773	1.4752	1.31745	0.897655
BOLA2B ENSG00000169627	0.536859	0.880464	1.14179	0.627724	0.942526	1.43009	1.42322	1.25809	1.03607	0.990616
BOLA3 ENSG00000163170	0.542698	0.637151	1.26089	0.615463	0.837492	0.886342	0.799995	1.06441	1.77638	0.952856
BOLL ENSG00000152430	0.502694	1.14512	0.495993	0.88958	0.412981	1.00502	1.15889	1.11998	1.49539	1.33253
BOP1 ENSG00000261236	1.07671	0.889225	0.851394	0.509624	0.699941	2.04449	1.08184	1.0665	0.462911	0.529729
BORA ENSG00000136122	0.668534	1.08539	0.996248	0.75058	0.93873	1.22102	1.09225	0.42367	1.33052	1.12231
BORCS5 ENSG00000165714	1.32372	0.857455	0.551617	0.551534	1.51793	0.819064	0.874449	0.768097	0.847366	0.598098
BORCS6 ENSG00000196544	0.667991	0.81081	0.730281	0.966567	0.903519	0.608413	0.893486	0.664153	0.45108	0.833505
BORCS7 ENSG00000166275	0.720075	0.674672	1.04825	0.541385	0.862379	0.908769	0.916019	0.950314	1.44012	1.52676
BORCS8 ENSG00000254901	0.840427	0.47922	0.924181	1.21593	1.49223	1.22054	0.721136	0.797123	0.478987	0.183066
BORCS8-MEF2B ENSG00000064489	1.24147	0.654463	0.933721	0.511341	0.534129	0.645876	1.82963	1.33865	0.722205	0.605227
BPGM ENSG00000172331	0.70541	0.902697	0.535703	1.12497	0.751684	1.08671	1.34024	1.09873	0.765896	0.585557
BPHL ENSG00000137274	0.893426	0.842104	1.03462	1.0841	0.829371	0.476651	0.801898	1.14961	1.18618	0.787695
BPI ENSG00000101425	0.623156	0.63134	0.800401	1.60586	1.04731	1.06501	1.02525	0.893868	0.768166	0.449172
BPIFA1 ENSG00000198183	0.872154	0.542043	1.16123	0.435177	0.605334	0.656193	0.62617	0.850142	1.09392	1.33535
BPIFB1 ENSG00000125999	1.2979	0.670292	0.755015	0.987889	1.21954	1.51701	1.04222	0.790129	1.16542	0.746192
BPIFB2 ENSG00000078898	0.575158	0.560925	1.02134	0.883058	0.61896	0.413275	0.563245	0.870673	0.425486	0.612223
BPIFB4 ENSG00000186191	0.858471	0.722481	0.441995	0.735093	1.2802	1.13775	0.607091	0.402338	0.724742	0.624032
BPIFC ENSG00000184459	0.964395	0.958601	0.65293	0.647884	0.717377	0.710726	0.698624	0.704596	1.36648	0.453347
BPNT1 ENSG00000162813	1.29643	0.936865	0.461036	0.679534	1.05667	1.3941	1.0451	0.729603	0.88905	0.710613
BPTF ENSG00000171634	0.633792	0.616944	1.2455	0.777763	0.413242	1.19198	0.554253	1.32873	0.838479	0.475375
BRAF ENSG00000157764	0.818211	1.4936	0.476439	0.985818	0.668179	0.573906	0.549411	0.482135	1.24766	0.683062
BRAP ENSG00000089234	1.13031	1.2101	1.04532	1.07465	1.32578	1.31779	0.938983	0.67919	0.720094	1.08348
BRAT1 ENSG00000106009	0.461015	0.453245	1.08552	0.625015	1.13561	1.03074	1.58445	0.781387	1.24785	1.60084
BRCA1 ENSG00000012048	1.13525	0.728151	1.00496	1.24029	0.482692	1.36223	0.925664	0.416639	1.56266	1.3791
BRCA2 ENSG00000139618	0.964151	0.9628	0.544454	0.822296	0.659278	0.294537	0.847041	0.657716	0.80793	1.09406
BRCC3 ENSG00000185515	1.01539	0.837655	0.970888	0.667847	1.16041	0.550865	0.604501	0.680791	0.598442	0.747895
BRD1 ENSG00000100425	1.66496	1.14981	0.686861	0.687691	0.942089	0.566882	0.640714	1.23817	0.965388	1.28552
BRD2 ENSG00000204256	0.920489	0.502727	0.707448	0.845893	1.30746	1.00901	1.24162	0.973932	0.828818	0.479205
BRD3 ENSG00000169925	0.980474	1.0399	0.603446	0.966163	1.47811	0.741876	0.873899	0.403538	1.02693	0.832492
BRD4 ENSG00000141867	0.870538	0.673829	0.881291	0.995413	1.19566	0.743814	0.772964	1.03307	1.70359	1.44232
BRD7 ENSG00000166164	0.612826	0.440678	0.638471	0.571046	0.652016	1.70368	0.894222	0.482398	1.10283	1.0153
BRD8 ENSG00000112983	1.09553	0.749239	1.47227	1.14816	1.32299	0.446354	0.514035	0.643739	0.895563	1.42805
BRD9 ENSG00000028310	0.880101	0.741103	1.83758	1.36806	1.56265	1.39863	1.66671	1.16917	1.3776	0.706214
BRE ENSG00000158019	0.649569	0.409934	0.848449	1.3987	1.03702	1.26104	0.808484	0.492899	0.353224	0.926436
BRF1 ENSG00000185024	1.09006	0.51863	1.11687	0.665992	0.871659	0.43953	1.39965	1.01227	1.10384	1.59068
BRF2 ENSG00000104221	1.04104	1.74528	0.569993	0.922418	0.54922	1.17349	0.83455	0.805857	1.10597	0.48255
BRI3 ENSG00000164713	1.36443	0.648281	1.22275	0.913341	1.01503	1.82324	0.671996	0.734586	0.724491	0.901146
BRI3BP ENSG00000184992	0.515133	0.634591	1.08187	0.776949	0.368691	0.874865	0.990163	0.602778	0.894602	0.703539
BRICD5 ENSG00000182685	0.489651	0.98236	0.351832	0.666419	0.731788	0.632582	0.598203	0.578337	1.98018	0.894584
BRINP1 ENSG00000078725	1.05679	0.541555	0.501034	0.956197	0.553033	1.48718	0.657126	0.514382	0.766069	1.91168
BRINP3 ENSG00000162670	0.755333	0.609419	0.739096	0.854765	0.756347	0.758425	0.724415	0.510926	0.674838	1.31768
BRIP1 ENSG00000136492	1.32858	0.564311	0.686418	0.730003	0.914319	0.398409	1.7198	0.918632	1.34015	0.559373
BRIX1 ENSG00000113460	1.68628	1.05047	0.758681	1.19082	1.00984	0.723655	1.21344	0.919912	0.802666	0.958705
BRK1 ENSG00000254999	0.936915	0.607106	0.890634	1.05342	1.37924	1.11544	0.513215	0.655805	0.706052	1.09135
BRMS1 ENSG00000174744	0.491573	1.05229	1.3437	1.39023	1.19722	0.539911	0.837679	0.570481	0.502995	0.977086
BRMS1L ENSG00000100916	0.398088	0.634602	0.697196	1.17976	0.926191	1.07265	1.27082	0.822802	0.48374	0.604394
BROX ENSG00000162819	0.977603	0.897988	1.33269	0.791609	0.659792	0.92556	1.09078	0.833352	0.539241	0.536077
BRPF1 ENSG00000156983	0.626234	1.17363	1.03203	0.6056	0.578909	0.889972	0.748131	0.783174	0.946416	0.845829
BRPF3 ENSG00000096070	0.923487	0.827129	1.13037	0.714441	0.906502	0.442016	0.596887	1.08106	1.11848	1.43653
BRSK1 ENSG00000160469	0.401671	1.52945	0.581522	0.976813	1.49516	1.98595	1.19265	0.586472	0.971083	1.16645
BRSK2 ENSG00000174672	0.87635	0.957625	0.529514	1.22246	0.889863	1.09977	1.05499	0.706909	1.66504	1.60485
BRWD1 ENSG00000185658	1.45791	0.674834	0.496593	0.706663	1.29239	1.16207	1.00646	1.18246	1.04351	1.2121
BRWD3 ENSG00000165288	0.562452	0.742548	0.726363	0.381982	0.983184	0.768653	0.85595	1.00853	1.14446	0.639705
BSCL2 ENSG00000168000	1.18645	0.777868	0.842202	0.86308	0.789232	0.593568	0.681618	0.563574	0.788526	1.03838
BSDC1 ENSG00000160058	0.757712	1.08417	0.948681	0.655661	0.871284	1.092	0.413132	1.01753	1.12487	0.511468
BSG ENSG00000172270	1.25329	0.540751	1.28976	1.1302	0.478414	0.715967	1.60533	0.912542	0.905422	1.80392
BSN ENSG00000164061	0.841778	1.0211	0.673336	0.774009	0.953634	1.11028	0.693177	0.404203	0.971104	0.865436
BSND ENSG00000162399	0.905302	0.823999	0.783801	0.770438	0.756656	0.560938	0.740524	0.469778	1.1981	0.861321
BSPH1 ENSG00000188334	0.841056	0.46719	0.677518	1.07795	0.712188	0.858008	0.418211	1.05445	0.891038	0.811489
BSPRY ENSG00000119411	0.715523	0.962135	0.559205	0.602564	1.28887	0.723163	0.61604	0.802706	0.54276	1.34714
BST1 ENSG00000109743	0.850169	0.589715	1.00322	1.00179	0.609973	1.43726	0.680748	0.775027	0.689619	0.882713
BST2 ENSG00000130303	0.535351	1.45818	1.28035	0.551256	0.349961	0.337261	1.03222	0.532889	1.46773	0.859791
BTAF1 ENSG00000095564	0.755726	0.967121	0.741512	0.772035	0.991523	0.917868	0.909643	0.824308	1.61026	1.14135
BTBD1 ENSG00000064726	0.569113	0.562921	0.766945	0.580821	0.578339	0.556614	1.12613	1.10731	0.642191	1.72641
BTBD10 ENSG00000148925	0.936553	0.378411	0.954776	1.34114	0.370698	1.01688	1.04966	1.06509	0.816625	0.66633
BTBD11 ENSG00000151136	1.67616	1.02075	0.792574	0.576881	1.07054	0.647742	0.705066	0.457994	1.14976	0.755038
BTBD16 ENSG00000138152	0.867548	0.61751	0.513924	0.600255	1.25653	1.00863	0.794253	1.2914	0.448594	0.888601
BTBD19 ENSG00000222009	0.723023	1.3976	0.828636	1.02507	1.18578	1.26921	0.987434	1.19991	1.34866	0.504921
BTBD2 ENSG00000133243	0.903745	0.913103	1.13487	1.11146	0.548095	0.691267	0.558178	0.848495	1.10529	0.74618
BTBD3 ENSG00000132640	0.693779	0.586119	1.44254	0.893597	0.828951	0.531628	1.1495	0.661938	0.632813	0.947023
BTBD6 ENSG00000184887	0.239525	0.43782	0.826353	0.560591	0.725542	0.365744	1.32726	1.23992	1.0656	0.884309
BTBD7 ENSG00000011114	0.638158	0.709085	1.11654	1.16898	0.897737	0.404633	0.894201	0.916376	0.690873	0.763054
BTBD8 ENSG00000189195	1.09096	1.0449	0.632199	0.826255	1.00938	0.730319	0.470287	0.611767	0.892512	0.985276
BTBD9 ENSG00000183826	0.658471	0.689089	1.28755	0.826607	0.536173	1.07484	1.75106	1.02059	0.870919	1.18526
BTC ENSG00000174808	0.997478	0.440585	0.46387	1.50719	1.45825	0.533123	0.718652	1.23668	0.548379	0.886991
BTD ENSG00000169814	0.98397	0.696712	1.08357	0.6534	0.58525	0.422613	1.04469	0.681097	1.14194	0.823461
BTF3 ENSG00000145741	0.478526	1.10228	0.369866	0.63192	1.11151	0.720898	0.77495	0.738848	1.34905	0.807938
BTF3L4 ENSG00000134717	1.20588	1.18962	0.719086	0.710228	0.752302	1.15604	1.60344	0.525597	0.836437	0.828819
BTG1 ENSG00000133639	0.391503	1.1088	0.519659	0.812577	0.730813	1.16115	1.18869	1.33933	0.733263	1.0162
BTG2 ENSG00000159388	0.9553	1.09376	1.89178	1.3528	0.867895	0.534252	0.914581	1.72538	0.919935	1.12511
BTG3 ENSG00000154640	0.702928	0.651725	1.1614	0.63513	0.825285	0.596095	1.49613	1.04122	1.38993	0.943795
BTK ENSG00000010671	0.851427	2.00818	0.963409	0.623222	0.425644	0.817279	0.903571	0.50162	0.523549	0.759555
BTN2A1 ENSG00000112763	0.295856	0.951628	1.00957	1.27131	1.55714	0.969271	0.399637	0.851047	0.764125	1.43368
BTN2A2 ENSG00000124508	0.911763	0.63746	1.38543	0.877688	0.904515	0.823905	1.76254	0.916737	0.742664	1.63381
BTN3A1 ENSG00000026950	0.845929	0.983383	1.16386	0.668935	0.766526	1.10385	0.867797	0.617028	0.674498	0.869654
BTN3A2 ENSG00000186470	0.859196	1.01634	1.63322	0.417815	0.972417	1.30988	0.702232	0.808924	1.25558	1.54757
BTN3A3 ENSG00000111801	0.413198	0.561873	0.647275	0.842678	1.71739	0.765979	0.97604	1.24638	0.937383	0.824542
BTNL3 ENSG00000168903	1.26292	1.22993	1.10122	0.432376	0.649111	0.770488	0.678478	0.751071	0.843401	0.381979
BTNL9 ENSG00000165810	0.493595	1.08784	0.670718	0.584233	0.631429	1.23891	0.712379	0.56984	0.673383	0.879076
BTRC ENSG00000166167	0.784316	0.674831	1.55365	0.870807	0.937146	0.762714	1.21128	0.796077	0.813414	0.818634
BUB1 ENSG00000169679	0.70648	0.568129	1.01494	0.849323	0.659585	0.474453	0.451849	0.301614	1.24439	0.932356
BUB1B ENSG00000156970	0.445244	1.29075	0.992824	1.254	1.12104	0.797539	1.19817	0.45092	0.391022	1.36452
BUB3 ENSG00000154473	0.887397	1.05234	1.24883	0.692546	1.43107	0.324556	0.659998	1.12847	1.02656	1.06178
BUD13 ENSG00000137656	0.800659	0.239146	1.19345	0.711131	0.451665	0.680691	0.862268	0.632567	0.836225	0.745789
BUD31 ENSG00000106245	0.643519	0.405145	0.700922	0.719666	1.05593	0.572497	1.22142	0.585965	0.878588	2.27633
BVES ENSG00000112276	0.745931	1.18107	1.26449	1.15156	1.02142	1.7483	0.84836	0.699272	0.71808	0.89679
BYSL ENSG00000112578	0.762122	1.36996	0.835273	1.0319	0.896313	0.835921	1.31138	1.3135	0.710309	1.07454
BZW1 ENSG00000082153	0.728112	0.515786	1.12458	0.910751	0.468897	0.548142	1.12889	0.51894	0.932409	0.370697
BZW2 ENSG00000136261	0.464102	0.950945	1.60474	1.26867	1.01704	0.986182	1.19338	0.512825	0.627258	0.471419
C10orf10 ENSG00000165507	1.11741	0.879511	0.680412	0.653238	0.740732	0.488808	1.91363	1.34572	0.556573	0.746314
C10orf105 ENSG00000214688	1.38232	0.71874	1.21291	0.493435	0.592861	0.508942	0.919816	1.0419	0.851981	0.414223
C10orf107 ENSG00000183346	1.0036	0.938136	1.35925	0.961354	1.151	0.649588	0.705712	0.927649	0.68482	0.994672
C10orf11 ENSG00000148655	0.954243	0.542533	0.533129	0.85438	0.785476	1.0429	0.658965	1.71306	1.37407	1.14052
C10orf128 ENSG00000204161	0.930245	1.16357	0.612739	0.535712	1.4156	0.758503	1.42939	1.18473	0.422283	1.02683
C10orf2 ENSG00000107815	0.833442	1.09077	1.42637	0.617068	1.30449	1.03324	0.717921	0.81946	1.69981	1.18231
C10orf35 ENSG00000171224	1.16437	0.515909	1.10761	1.05765	0.787328	0.527427	0.618677	0.707372	1.56854	1.04995
C10orf54 ENSG00000107738	1.0035	0.79367	0.871258	0.791945	0.447471	1.07938	1.29531	1.09071	0.89488	1.161
C10orf55 ENSG00000222047	0.433292	0.874013	1.31918	0.592497	1.20185	0.647428	0.937171	0.910808	1.34082	0.384257
C10orf67 ENSG00000179133	1.72153	1.0424	0.796962	1.45081	1.02294	0.833957	0.7568	0.813312	0.470171	1.17751
C10orf71 ENSG00000177354	0.382457	0.87792	0.70794	0.651344	0.609995	0.57948	0.65296	1.24017	0.686518	0.535171
C10orf76 ENSG00000120029	0.916124	0.641891	1.06069	0.861709	1.24658	0.298811	1.57091	0.754575	0.607083	0.520597
C10orf82 ENSG00000165863	1.06954	0.784452	1.15394	0.571715	0.939296	0.841958	0.723794	0.797301	1.41029	0.754856
C10orf88 ENSG00000119965	1.05967	0.608358	0.927917	1.05143	1.26657	0.680689	1.16835	0.56679	0.82666	0.74646
C10orf95 ENSG00000120055	0.667228	0.653691	0.885388	0.922696	0.902787	0.709638	1.04972	0.62615	0.883537	0.500376
C10orf99 ENSG00000188373	1.05424	0.957132	1.11793	0.591578	0.542221	0.709967	0.587922	0.902532	0.625745	0.259644
C11orf1 ENSG00000137720	1.15018	1.16756	0.70453	2.04776	1.67112	0.841616	1.28295	0.929132	1.10103	0.816602
C11orf16 ENSG00000176029	0.897021	0.611531	0.993205	0.256476	0.94455	1.09789	0.762332	1.42594	0.494573	1.11899
C11orf21 ENSG00000110665	0.688398	1.02233	1.37779	0.651647	0.967966	0.773334	0.493062	0.713634	1.48013	1.0779
C11orf24 ENSG00000171067	0.960636	0.473567	0.879208	0.584131	1.07689	1.20771	0.554048	1.2097	1.28608	1.24993
C11orf31 ENSG00000211450	0.490694	0.434567	0.55328	1.44292	1.17163	0.953222	0.682117	1.28839	0.595596	1.43278
C11orf42 ENSG00000180878	0.833638	0.795982	0.571097	0.703026	1.23381	1.0847	0.516799	1.18902	1.72632	0.588517
C11orf45 ENSG00000174370	1.16385	0.790057	1.7762	1.37656	1.41782	0.609532	0.734783	1.26346	1.17895	0.799375
C11orf49 ENSG00000149179	0.747248	0.776696	0.546239	1.32146	1.3098	1.24567	1.07613	1.00173	0.5752	1.06873
C11orf52 ENSG00000149300	0.903749	0.509297	1.21452	0.957134	0.834632	0.661747	0.832401	1.31736	0.9009	1.0778
C11orf53 ENSG00000150750	0.466697	0.342007	1.20376	0.835165	0.704737	0.661965	0.486897	0.700548	1.15828	0.820417
C11orf54 ENSG00000182919	1.5458	0.735838	0.975078	0.775569	1.12175	0.986277	0.90361	0.639114	1.59565	0.505717
C11orf57 ENSG00000150776	0.899709	0.680879	1.0936	1.44102	1.00617	0.885495	0.404479	0.878229	0.85817	0.653256
C11orf58 ENSG00000110696	0.860556	1.44299	0.734958	1.58694	1.15582	1.21523	0.911598	0.685214	0.556804	0.76799
C11orf63 ENSG00000109944	1.70869	0.819069	0.405366	0.938836	1.07896	0.705835	0.527482	0.986649	1.17089	0.850998
C11orf65 ENSG00000166323	0.816274	0.774424	0.576558	0.591875	1.19132	0.980214	0.442921	0.469434	0.91119	0.551041
C11orf68 ENSG00000175573	1.07717	0.908909	1.13484	0.774479	0.776149	1.19974	0.494548	0.801304	0.749191	1.2961
C11orf70 ENSG00000137691	0.885189	0.341005	0.553805	0.935916	1.15788	1.38307	1.04816	0.730208	0.592932	0.752672
C11orf71 ENSG00000180425	1.05021	0.950418	0.684631	0.41848	1.027	1.6434	0.88172	0.758908	0.830598	0.864688
C11orf74 ENSG00000166352	1.07442	0.75114	0.459994	0.756438	1.01437	1.46637	0.652958	1.62886	0.589581	1.28681
C11orf80 ENSG00000173715	0.929923	0.736338	0.468808	0.704108	0.48081	0.686082	1.15568	0.678098	1.68876	1.16679
C11orf84 ENSG00000168005	0.600306	0.8877	1.21325	2.52774	0.537983	0.784829	0.506617	0.43767	0.635948	0.787728
C11orf87 ENSG00000185742	0.835843	0.365974	0.927681	0.717229	0.398157	1.40315	0.834995	0.674055	0.908053	0.519745
C11orf88 ENSG00000183644	0.927206	0.457905	1.38816	1.20929	0.877759	1.47251	0.850176	0.535993	0.972597	0.453476
C11orf95 ENSG00000188070	0.596369	0.965008	0.574386	0.640678	1.28087	1.03033	0.674926	0.632184	1.83697	1.23267
C11orf96 ENSG00000187479	0.531793	0.738849	0.601915	1.21415	0.507963	0.442974	1.75216	1.19641	0.960792	1.27766
C11orf98 ENSG00000278615	1.36469	0.463517	1.12861	0.957278	0.72508	1.05659	0.544945	0.986849	0.559766	0.814509
C12orf10 ENSG00000139637	0.93571	0.75242	1.01123	0.618903	1.41659	0.570378	0.606363	0.864883	0.468028	0.609436
C12orf29 ENSG00000133641	1.97113	0.667902	1.42176	1.9474	0.948351	0.998719	0.425348	1.05784	0.635397	1.1438
C12orf4 ENSG00000047621	1.09841	1.39333	0.595923	0.65443	0.469678	0.546028	0.989879	0.997401	0.655249	0.443763
C12orf40 ENSG00000180116	0.209502	0.547653	0.696369	1.45451	1.26799	0.857477	0.904416	0.975365	0.799539	0.920587
C12orf42 ENSG00000179088	1.07453	1.17523	1.14944	0.608167	0.661131	0.726483	0.720552	1.20368	0.986433	0.965147
C12orf43 ENSG00000157895	1.41153	1.36583	0.54035	0.420695	0.988334	0.880232	1.16529	1.22225	1.46662	0.73138
C12orf45 ENSG00000151131	1.40926	1.14435	1.71831	1.92796	1.04015	1.16265	1.18792	0.965768	0.956789	0.387043
C12orf49 ENSG00000111412	0.852764	0.614978	1.01014	1.35657	0.666905	1.01308	1.16971	0.583624	1.26452	1.20565
C12orf50 ENSG00000165805	0.495206	0.659624	1.36293	0.649783	0.387464	1.10316	0.394682	0.778081	0.391301	1.4369
C12orf54 ENSG00000177627	1.62994	1.23166	0.973467	0.637664	0.737393	0.703468	0.502266	0.709463	0.218971	0.699946
C12orf56 ENSG00000185306	0.775282	1.22922	1.08388	0.908498	0.464843	0.906355	0.45877	1.18537	1.38762	0.858319
C12orf57 ENSG00000111678	0.996165	1.04282	0.942137	0.650708	1.36833	0.310426	1.44856	0.803571	0.457842	0.729045
C12orf60 ENSG00000182993	0.793405	0.787689	1.03127	1.3723	0.647906	0.919381	0.703422	1.53704	0.675056	0.768106
C12orf65 ENSG00000130921	0.751218	1.04073	0.962965	0.616249	0.91084	1.14844	1.36376	0.752892	0.545313	0.688284
C12orf66 ENSG00000174206	0.455735	0.64485	0.869822	0.55239	0.468472	0.793908	1.21704	0.659618	1.13643	0.40005
C12orf73 ENSG00000204954	0.53773	1.32075	0.937486	0.745297	1.66547	0.812772	1.00884	0.559025	1.60818	1.45814
C12orf75 ENSG00000235162	0.439954	1.08246	0.458226	0.565306	0.968617	0.435964	0.719653	0.911625	0.755527	0.422102
C12orf76 ENSG00000174456	0.807781	0.473553	0.453361	0.405313	0.495484	1.08662	1.48785	0.593647	0.975578	1.36799
C14orf1 ENSG00000133935	0.53295	0.753729	0.937882	1.31111	0.328507	0.485947	0.57828	0.593595	1.12569	1.03028
C14orf105 ENSG00000100557	0.342936	0.732955	0.760328	0.853163	1.61168	0.832535	1.45535	1.57907	0.510484	0.826397
C14orf119 ENSG00000179933	0.843377	1.47947	0.296736	1.20831	0.475866	1.42239	0.575079	0.67428	1.04706	0.78667
C14orf132 ENSG00000227051	0.728476	0.824677	0.4972	1.01079	1.57175	0.771749	0.865363	1.08284	0.703131	1.46659
C14orf142 ENSG00000170270	1.55488	0.686345	1.13425	0.780443	0.544313	0.796236	0.833989	0.98646	1.52779	0.389762
C14orf159 ENSG00000133943	0.71064	1.00398	0.756989	1.10106	0.634098	1.38388	1.06925	0.75354	0.928989	0.999892
C14orf166 ENSG00000087302	0.673383	0.720588	1.7725	1.02959	1.7474	0.689485	0.980632	1.38836	0.748054	0.543498
C14orf169 ENSG00000170468	0.468989	0.970293	1.59159	0.488656	0.575993	0.593788	0.614504	1.06278	0.513589	1.04759
C14orf178 ENSG00000197734	0.685023	1.43404	0.737626	0.819483	1.23234	0.589639	0.465316	0.630136	0.500261	1.18079
C14orf180 ENSG00000184601	1.38617	0.705429	1.36292	0.595823	1.06872	0.850015	0.40454	0.793752	1.00361	1.04016
C14orf2 ENSG00000156411	1.03284	0.398596	1.09479	0.683353	2.02265	1.02878	0.899658	0.550952	0.427296	0.790809
C14orf28 ENSG00000179476	1.41961	0.586746	0.616244	1.20692	0.996891	0.965695	1.73749	0.74092	0.651398	0.737816
C14orf37 ENSG00000139971	0.861005	1.18953	1.01432	1.15617	0.85183	1.03524	0.741021	1.26087	1.56958	0.785385
C14orf39 ENSG00000179008	0.751072	0.890013	0.74269	0.934695	0.371533	0.49697	0.709628	0.326137	1.12354	1.40542
C14orf79 ENSG00000140104	0.654141	1.75981	1.00295	1.08451	1.46979	1.29261	0.649558	0.703673	1.53985	1.38405
C14orf80 ENSG00000185347	1.14298	1.57974	1.98012	0.807244	1.00096	1.59604	0.658551	1.20106	1.79047	0.653745
C14orf93 ENSG00000100802	0.380613	0.58135	0.544397	1.20607	0.414432	0.752651	0.847194	1.48159	0.635703	0.519978
C15orf39 ENSG00000167173	0.614015	0.894584	0.6263	0.598863	1.55141	1.25773	0.691724	1.18214	1.78445	0.657622
C15orf40 ENSG00000169609	0.498152	0.980976	0.553552	0.591099	0.697993	1.65763	0.405312	1.09882	1.55059	0.504063
C15orf41 ENSG00000186073	0.931409	1.32736	0.650675	0.63077	0.751988	0.803666	1.23564	0.845458	0.38752	1.21541
C15orf48 ENSG00000166920	0.786466	0.65452	0.48064	1.06087	1.25498	0.824248	0.571816	0.633909	1.0835	0.716421
C15orf52 ENSG00000188549	0.395137	1.1161	0.904675	1.35889	1.40194	1.28255	0.804403	0.951412	0.915149	0.691093
C15orf57 ENSG00000128891	0.733788	1.25906	1.13827	0.713413	1.3022	0.89685	0.682355	1.13252	0.959109	0.34185
C15orf59 ENSG00000205363	1.14758	1.29686	1.73945	0.799752	0.920465	0.707686	0.827828	0.847215	0.574578	0.595214
C15orf61 ENSG00000189227	0.897563	0.775495	1.08298	0.746608	0.432461	0.847838	0.999129	1.11573	0.621216	0.254213
C15orf62 ENSG00000188277	1.34422	0.692806	0.864853	0.956329	0.566282	0.584861	0.253118	0.61493	0.421454	1.2373
C15orf65 ENSG00000261652	0.650241	1.801	0.473711	1.04478	0.617595	0.770056	0.50483	1.31331	0.573828	0.992217
C16orf13 ENSG00000130731	0.596579	1.00229	1.42471	0.969677	1.07161	1.46849	1.24699	1.63757	1.33384	1.2503
C16orf45 ENSG00000166780	0.931712	1.02787	0.831378	0.868159	1.06709	0.927852	0.502561	1.17003	0.572698	1.02516
C16orf46 ENSG00000166455	1.08693	0.707362	1.81152	1.06761	0.614774	1.0339	1.07451	1.6734	0.972262	0.430758
C16orf52 ENSG00000185716	0.968512	0.910029	1.24221	0.553487	0.575954	0.613713	1.43088	0.330118	0.872334	1.0993
C16orf54 ENSG00000185905	0.386561	0.97698	0.860701	1.22972	0.76475	0.796913	0.403615	0.619341	0.986842	0.653968
C16orf58 ENSG00000140688	0.879115	1.08802	0.626939	1.10096	1.64762	1.2954	0.543955	1.08018	1.25854	0.680078
C16orf59 ENSG00000162062	2.1849	1.24519	0.839367	1.22142	0.516329	0.348511	1.03271	0.58873	0.754721	0.908685
C16orf62 ENSG00000103544	0.871857	1.31252	1.42127	1.03866	0.712113	0.720816	0.995081	0.745972	1.44691	0.814192
C16orf70 ENSG00000125149	0.637439	0.640445	0.781697	0.993605	0.850568	0.583553	1.57603	0.267952	0.506039	1.01345
C16orf71 ENSG00000166246	1.16734	0.819461	0.757185	0.795377	0.72751	0.566757	0.615092	0.684149	1.90338	1.25456
C16orf72 ENSG00000182831	0.812016	1.85352	0.839046	0.565011	0.649742	1.73424	1.12492	0.805533	0.595429	0.931842
C16orf74 ENSG00000154102	1.69954	0.541828	0.892189	1.41924	1.0032	0.739958	0.42926	1.12163	0.556858	1.19356
C16orf86 ENSG00000159761	0.571125	1.35912	0.332541	0.849978	0.729177	1.20779	0.696528	1.58627	0.417993	0.92775
C16orf87 ENSG00000155330	0.87931	1.1113	0.717202	0.501356	1.30098	0.796243	0.969199	1.05758	0.922218	1.04655
C16orf89 ENSG00000153446	0.835717	1.14339	1.0964	1.05728	1.5926	1.00046	0.500229	1.35184	0.685982	1.36555
C16orf91 ENSG00000174109	1.10036	0.481215	1.92008	0.902593	0.392917	1.28298	0.810021	0.916961	0.702754	0.526345
C16orf95 ENSG00000260456	0.539257	0.705472	0.956702	0.868904	0.874405	1.01235	1.22136	0.915963	0.560003	0.968373
C16orf96 ENSG00000205832	0.885483	0.845953	1.75199	0.443029	0.480206	0.738886	0.729377	1.12186	1.10226	0.662517
C17orf107 ENSG00000205710	0.813726	0.974059	1.15054	0.930733	0.729666	0.800837	1.07962	0.800381	0.618086	0.716687
C17orf49 ENSG00000258315	1.15961	1.06362	0.461379	1.15826	0.553238	0.736933	0.706835	0.902968	0.738463	0.961742
C17orf50 ENSG00000270806	0.523986	0.781806	0.595949	0.602564	0.708243	0.802613	0.46574	1.57636	0.858294	0.697117
C17orf51 ENSG00000212719	1.03603	0.578279	0.830781	0.92005	0.512297	0.447781	1.05257	0.69607	1.4213	0.918064
C17orf53 ENSG00000125319	1.1261	0.401515	1.04585	0.388147	0.590354	0.855357	0.925592	0.889397	1.16489	0.848002
C17orf58 ENSG00000186665	0.833445	0.956499	0.677278	0.649809	0.754274	0.803013	1.08657	0.749777	1.0725	0.718736
C17orf62 ENSG00000178927	0.786411	0.783809	1.16605	0.675387	0.944949	0.602096	1.03171	0.755126	2.02646	1.08524
C17orf67 ENSG00000214226	1.51285	1.61007	0.701875	0.679909	0.697992	0.598006	0.456944	0.972926	0.787404	0.646868
C17orf74 ENSG00000184560	0.789436	1.1164	0.770937	0.746116	0.750291	0.462807	0.824373	1.29414	0.461528	0.653369
C17orf75 ENSG00000108666	0.254664	1.10037	0.745326	0.931454	0.81968	1.01417	0.557795	0.448891	0.76462	0.574132
C17orf78 ENSG00000278505	1.00171	1.34374	0.52602	0.730247	0.33184	0.343569	1.06958	1.70484	1.77131	1.01841
C17orf80 ENSG00000141219	1.02997	1.15373	1.45349	1.06501	0.456537	1.10112	0.976633	0.876918	1.15345	0.702962
C17orf89 ENSG00000224877	1.29987	1.15259	1.40744	1.05471	1.07729	1.44153	1.24591	0.474598	1.31396	1.16854
C17orf96 ENSG00000273604	1.27163	0.78809	0.641288	0.863777	0.938797	1.1061	0.818492	0.603643	0.60547	0.63427
C17orf97 ENSG00000187624	1.16828	1.12653	0.443107	1.08926	0.800516	1.00094	0.759008	0.806938	0.642186	0.950351
C17orf99 ENSG00000187997	0.527201	0.698477	0.743973	0.873227	1.16244	0.693643	0.776775	1.01049	0.810099	0.668183
C18orf21 ENSG00000141428	1.00715	0.608263	0.827467	0.756182	0.936044	0.574934	0.845744	1.33674	1.40154	0.948806
C18orf25 ENSG00000152242	0.74637	0.578299	1.35224	1.07148	0.516181	0.850093	1.49253	0.697466	0.741046	0.630096
C18orf32 ENSG00000177576	0.785921	0.993423	2.00344	1.20667	0.942801	0.58306	0.853827	0.510943	0.952429	0.663789
C18orf54 ENSG00000166845	1.0092	0.361187	1.25126	0.670972	0.630861	0.501644	0.66134	1.74357	0.757272	0.78188
C18orf63 ENSG00000206043	0.452062	1.13303	0.591768	0.878917	0.947667	0.786018	0.673172	0.709161	1.33343	0.594923
C18orf8 ENSG00000141452	0.651287	0.888284	0.565116	0.909532	1.45038	0.394185	1.1152	1.09425	1.16708	0.955912
C19orf12 ENSG00000131943	0.799192	1.21829	0.810575	0.684383	1.20724	1.15355	0.680657	1.62702	1.39765	0.673975
C19orf18 ENSG00000177025	1.17883	0.581285	0.806497	1.17137	1.42777	0.693672	1.02247	0.682372	0.583919	1.32973
C19orf24 ENSG00000228300	1.098	1.15159	1.53263	1.01082	1.01066	1.34717	0.656051	0.447753	0.982186	0.800999
C19orf25 ENSG00000119559	0.663457	0.907902	1.32131	0.962572	0.608327	0.915437	1.55781	0.940645	1.86944	1.08337
C19orf33 ENSG00000167644	0.791809	1.92131	1.26264	0.473416	0.438994	1.13531	0.635932	1.11537	0.651491	0.651407
C19orf35 ENSG00000188305	1.01599	1.19866	0.836088	0.369071	1.15496	0.710345	1.36962	0.554959	1.65582	0.798003
C19orf38 ENSG00000214212	0.507431	2.28066	1.75525	1.07966	0.477987	0.593353	1.64499	0.57806	0.740349	0.63597
C19orf43 ENSG00000123144	0.663088	0.648642	0.435106	0.541205	1.06163	1.61176	1.04113	0.999866	1.55314	1.19249
C19orf44 ENSG00000105072	0.811109	1.49661	0.781612	1.24551	1.10171	1.27538	0.757226	0.831487	0.61118	1.53634
C19orf45 ENSG00000198723	1.29482	0.993041	1.09572	0.783136	0.962755	0.366044	1.03868	0.405064	0.431499	0.41202
C19orf47 ENSG00000160392	1.61978	0.606146	0.739544	0.699748	0.669672	0.777889	1.02728	0.526598	0.642037	1.14869
C19orf48 ENSG00000167747	0.876799	0.807361	1.19871	0.939326	0.544705	0.587117	0.409129	0.739241	1.25201	0.574285
C19orf52 ENSG00000142444	0.474846	1.2699	0.761148	1.69177	0.580589	1.20639	1.28172	1.01278	0.471326	0.536041
C19orf53 ENSG00000104979	1.55905	0.868903	0.937054	0.595925	1.00031	0.692358	0.47851	0.986006	0.681903	0.838212
C19orf54 ENSG00000188493	1.18094	0.607015	1.13079	0.655441	1.40271	0.340005	0.660401	0.805142	0.870108	0.854843
C19orf57 ENSG00000132016	0.504778	0.786883	1.18294	0.965587	0.699202	0.628552	1.03995	0.659746	1.09244	1.39227
C19orf60 ENSG00000006015	0.523851	1.17887	1.11895	0.95874	0.38459	0.319576	1.45719	0.266518	1.34272	0.279829
C19orf66 ENSG00000130813	1.10955	0.487812	0.816977	0.317054	0.807171	0.38851	1.0036	1.37154	0.9937	1.16526
C19orf68 ENSG00000185453	0.806878	0.870707	0.83468	0.569918	1.62839	0.91633	0.912383	1.07686	0.496269	0.391972
C19orf70 ENSG00000174917	0.884749	1.28368	1.75598	0.706316	1.26788	0.45333	1.10407	0.739248	0.686751	0.545225
C19orf71 ENSG00000183397	1.33741	0.649605	0.461229	0.183546	0.829022	1.6768	0.541809	0.528851	1.08802	1.09899
C19orf73 ENSG00000221916	0.519967	1.62599	0.775353	1.37359	1.09003	0.628628	1.19666	1.06889	0.527419	1.88415
C19orf81 ENSG00000235034	0.763142	0.655551	0.799725	0.836239	0.738586	0.783485	0.445975	0.833422	0.8126	0.547293
C1D ENSG00000197223	0.638925	0.821817	0.585509	1.11005	1.16429	1.04741	1.46678	0.788677	1.62045	0.502005
C1GALT1 ENSG00000106392	0.72378	1.62683	0.784191	1.06943	0.447147	1.22567	1.27108	1.1491	1.11521	1.59668
C1GALT1C1 ENSG00000171155	0.970543	0.551612	0.61952	1.08112	0.75617	0.686993	0.957493	0.559855	0.913246	0.706939
C1QA ENSG00000173372	1.8606	0.746523	1.50372	0.9787	1.68585	0.773168	0.843194	0.697521	1.89674	0.703201
C1QB ENSG00000173369	1.57752	0.410061	1.17052	1.05174	0.850487	0.952846	1.00247	0.913023	0.649268	1.46507
C1QBP ENSG00000108561	0.751035	0.718838	0.698959	1.51049	1.00734	0.609345	1.03379	1.56806	1.53595	0.976265
C1QC ENSG00000159189	0.557428	0.415965	0.89499	0.748438	0.467923	0.764619	0.766532	0.332355	0.991745	1.11445
C1QL1 ENSG00000131094	0.536054	0.946274	1.06552	1.06751	1.15107	0.717722	0.298661	0.687545	1.08395	0.816037
C1QL4 ENSG00000186897	0.701414	1.05468	1.12424	1.38827	0.511931	1.22312	0.484325	0.764232	0.843047	0.624669
C1QTNF1 ENSG00000173918	1.38196	0.761621	1.4758	0.596499	0.477178	0.974315	0.887194	0.830754	1.62585	1.34881
C1QTNF2 ENSG00000145861	0.5693	1.50524	1.08042	0.849823	0.41377	0.780924	1.50643	0.981833	1.03893	0.584454
C1QTNF3 ENSG00000082196	0.699643	1.5188	0.720044	0.579787	0.747339	1.34874	0.502572	0.492836	1.30578	1.73502
C1QTNF4 ENSG00000172247	0.79526	0.751737	1.23205	1.07004	0.576614	0.27361	1.43409	1.81078	1.0158	0.687619
C1QTNF5 ENSG00000223953	0.928787	0.65835	1.21148	0.701452	1.04667	0.647274	0.680393	1.57537	1.6396	0.720618
C1QTNF6 ENSG00000133466	0.531244	0.845673	0.696951	1.23056	0.97744	1.31047	1.15413	0.752048	1.10902	0.641325
C1QTNF7 ENSG00000163145	0.654937	0.59982	1.40801	0.541851	0.48437	0.910706	0.676354	0.32838	0.984485	1.42847
C1R ENSG00000159403	0.77708	0.561328	0.963581	1.30401	0.539414	1.07989	1.39622	1.28639	0.882052	1.02666
C1RL ENSG00000139178	1.03673	0.864645	1.26341	0.435388	0.474487	0.855104	0.83668	1.00652	0.684004	0.568314
C1S ENSG00000182326	1.51373	0.717388	0.711747	1.24399	1.32549	1.12797	0.499719	1.32418	1.2995	0.542549
C1orf105 ENSG00000180999	0.831742	0.889288	0.885542	0.728485	0.458125	0.500889	0.868093	0.466092	1.54512	0.606846
C1orf106 ENSG00000163362	1.282	0.86036	1.02365	0.727125	0.979547	1.42958	0.816755	0.482111	0.725959	1.28398
C1orf109 ENSG00000116922	1.22056	0.873881	0.504828	0.556036	1.00201	0.829792	0.530793	0.85222	0.811497	1.56696
C1orf112 ENSG00000000460	1.03732	1.48382	0.787954	0.786881	1.16688	0.535176	0.619008	0.423596	1.84096	1.43736
C1orf115 ENSG00000162817	1.93008	0.33786	0.948279	0.75547	0.813433	0.934122	0.59186	0.330153	1.21147	0.996571
C1orf116 ENSG00000182795	0.587301	0.987157	0.746256	1.61985	0.528826	0.85602	0.766575	1.51956	0.950514	0.869158
C1orf122 ENSG00000197982	0.779462	2.04486	1.0614	1.34098	0.880298	0.537853	1.41348	0.765698	1.2618	0.612656
C1orf123 ENSG00000162384	1.37001	0.838948	0.949618	0.88084	0.91789	0.789986	1.05864	0.798221	1.35487	0.96978
C1orf127 ENSG00000175262	0.70871	0.668609	0.648574	1.50513	0.690469	2.69518	0.993943	1.2312	0.505119	1.41202
C1orf131 ENSG00000143633	0.30213	0.884279	0.606797	1.13731	1.04544	0.827133	0.312528	1.37761	1.08182	0.876299
C1orf141 ENSG00000203963	1.02684	1.33261	0.735345	1.21071	1.09098	0.907779	0.651118	0.862976	0.79723	1.05675
C1orf145 ENSG00000162913	0.618074	1.3011	0.674916	0.447066	0.739111	0.909803	1.25504	1.13437	0.625873	0.872567
C1orf158 ENSG00000157330	0.410059	0.771669	0.861335	1.16306	0.618672	1.01176	1.48315	0.836906	1.55393	1.78464
C1orf159 ENSG00000131591	1.01241	0.80084	0.666722	0.732328	0.448368	1.03019	1.00642	0.776637	0.887258	1.32127
C1orf162 ENSG00000143110	0.638397	0.811438	0.567263	0.894981	0.54499	1.42858	1.18312	0.831468	0.790981	0.430165
C1orf167 ENSG00000215910	0.788748	0.713321	2.67486	1.1595	0.948379	0.696061	0.904565	0.963958	1.06792	0.650516
C1orf168 ENSG00000187889	0.95011	1.18996	0.997508	0.813086	1.17285	1.15456	1.04934	1.0566	1.12773	0.615883
C1orf174 ENSG00000198912	0.571179	1.61178	0.683831	1.56515	1.44951	1.08567	1.1992	0.961292	0.832819	0.629022
C1orf186 ENSG00000263961	1.56885	0.720503	1.13289	0.952184	0.860388	0.517336	0.985597	0.715649	0.494466	0.975801
C1orf194 ENSG00000179902	0.39471	0.729091	0.859158	0.902262	1.05293	0.643991	1.0069	1.28637	1.6387	1.39357
C1orf198 ENSG00000119280	1.35677	0.603872	0.597031	1.2129	0.91843	1.2576	0.809122	0.982574	0.872636	1.49365
C1orf204 ENSG00000188004	0.831958	1.10896	0.809134	0.619655	0.520192	0.559805	0.971063	1.02931	0.417863	1.10715
C1orf21 ENSG00000116667	1.02655	1.0843	1.40357	1.17319	0.987186	0.652695	0.795877	0.655431	1.41501	1.28765
C1orf210 ENSG00000253313	0.853501	0.843276	0.652138	0.800717	1.32626	0.588206	0.717351	1.0303	1.29188	0.683762
C1orf216 ENSG00000142686	0.752224	0.950658	1.32268	0.51485	0.930099	0.776359	0.955675	1.15681	0.677989	1.05451
C1orf226 ENSG00000239887	1.00108	1.24421	1.19486	0.460846	0.905548	1.16385	0.634906	1.06369	0.907467	0.836786
C1orf228 ENSG00000198520	0.679249	1.30105	1.10392	0.920971	0.300129	1.36619	1.13612	0.811903	0.754128	0.899222
C1orf234 ENSG00000227868	0.677237	0.876563	0.487735	1.27408	1.06934	0.884274	0.418812	0.6827	1.08059	1.07474
C1orf27 ENSG00000157181	1.30005	0.703198	0.548124	1.07693	0.84995	0.934079	0.763187	0.961254	0.808171	0.876012
C1orf35 ENSG00000143793	0.473254	1.28037	1.18012	1.40843	0.862304	0.570037	0.774492	0.23905	1.28106	0.783667
C1orf43 ENSG00000143612	1.44998	0.813391	0.707645	0.632852	0.874881	0.488646	1.19841	0.659024	1.14217	0.678641
C1orf50 ENSG00000164008	1.25972	0.826402	1.62441	0.751445	0.463547	0.902516	0.653266	0.535554	1.14612	0.871609
C1orf52 ENSG00000162642	1.06306	0.960532	0.496331	1.09924	0.672204	0.613985	0.919147	0.801381	0.706144	1.22197
C1orf53 ENSG00000203724	0.745	0.424445	1.16419	0.821505	1.10359	0.739128	0.840798	0.464212	0.950592	0.834952
C1orf54 ENSG00000118292	1.13986	0.567263	0.551367	0.874185	0.890311	0.985618	0.426903	1.06358	0.482771	0.885493
C1orf56 ENSG00000143443	0.721342	1.21895	1.17405	1.45844	0.848749	1.47594	0.795002	0.376627	1.07351	0.480728
C1orf61 ENSG00000125462	0.911748	0.760616	0.95427	0.670901	0.720958	0.766996	0.769132	0.840268	0.739532	1.68668
C1orf64 ENSG00000183888	1.03957	1.11026	1.45355	1.07898	0.940219	0.653225	0.379842	0.618355	0.435338	0.935454
C1orf74 ENSG00000162757	1.63282	0.438416	1.13766	0.70364	1.06313	1.12453	0.762448	0.628113	0.803353	0.681613
C1orf87 ENSG00000162598	0.954227	1.70184	0.324157	1.45963	0.840505	1.29949	1.30965	0.557779	0.386328	0.839663
C2 ENSG00000166278	1.02084	0.965132	0.690432	0.97354	1.29899	0.801368	1.14751	0.714062	0.655843	1.03859
C20orf144 ENSG00000149609	0.471302	0.47575	0.502405	0.94117	1.2085	1.30642	0.815	0.449586	0.917005	0.902172
C20orf194 ENSG00000088854	0.684586	1.39065	0.790321	0.66413	1.57325	0.754749	0.692647	1.03037	0.616963	0.763147
C20orf196 ENSG00000171984	0.601545	0.701876	0.857249	1.32464	0.54383	0.658144	0.832954	0.659079	0.832526	0.746766
C20orf24 ENSG00000101084	1.2849	1.20165	1.06894	1.65027	0.498117	0.918768	0.855139	0.884931	0.843186	0.782381
C20orf27 ENSG00000101220	0.778683	0.410017	0.939603	1.28003	0.53982	1.34479	0.528316	0.40536	0.990033	0.775062
C20orf85 ENSG00000124237	1.11374	0.77508	0.847166	0.6568	0.764662	1.28502	0.603035	1.30218	0.897443	1.00291
C20orf96 ENSG00000196476	1.45513	0.687131	0.924644	1.38727	1.5219	0.674559	1.02032	1.68304	0.733416	0.523649
C21orf2 ENSG00000160226	1.05861	1.14485	0.516668	1.31027	0.582486	0.606455	0.532944	1.48232	1.54656	0.688584
C21orf33 ENSG00000160221	1.16537	1.29097	1.15625	0.716832	0.587094	0.783371	0.896061	1.47888	0.625874	1.23071
C21orf58 ENSG00000160298	1.26363	1.07075	1.32831	1.2691	0.810123	0.891053	0.604984	1.36277	0.932597	0.733786
C21orf59 ENSG00000159079	0.363871	0.831173	0.942821	0.712315	1.09641	0.577592	1.41549	0.822241	0.919879	1.31882
C21orf91 ENSG00000154642	1.25917	0.531002	0.655006	0.580088	0.702837	0.875516	0.986157	1.30233	1.61356	1.02674
C22orf15 ENSG00000169314	1.00306	0.327504	0.767263	0.842589	1.35102	0.876819	1.561	0.634827	1.0343	0.645702
C22orf23 ENSG00000128346	1.94903	0.950488	0.637031	0.8026	0.816786	1.37798	0.694544	0.63829	1.12936	0.674399
C22orf29 ENSG00000215012	0.512214	0.573043	1.29266	1.219	1.41686	1.75224	0.483618	0.81732	0.855845	0.70046
C22orf31 ENSG00000100249	0.924272	0.969148	0.612848	1.20985	1.18781	0.719151	1.1981	1.11366	1.24009	1.07814
C22orf39 ENSG00000242259	0.669375	1.48896	0.795466	0.813635	0.8854	0.706161	0.5726	1.07703	0.993248	0.609862
C22orf46 ENSG00000184208	0.731391	1.2107	0.895134	0.687668	1.27623	1.03736	1.31813	0.552862	0.555599	0.559137
C2CD2 ENSG00000157617	1.15277	1.23474	0.929225	0.529539	0.688991	0.923371	1.37981	1.04167	0.596665	0.528268
C2CD2L ENSG00000172375	0.623806	0.879627	1.34046	1.02115	0.383766	1.18047	0.63146	0.601202	0.78593	1.12721
C2CD3 ENSG00000168014	0.890208	0.72795	0.565021	1.48596	0.895633	0.701373	1.14509	0.77449	0.555274	0.70177
C2CD4A ENSG00000198535	1.46033	0.577816	0.543597	0.52135	0.902575	1.1358	1.01244	1.70565	1.02493	0.999532
C2CD4B ENSG00000205502	0.750491	0.940637	0.94859	1.20991	0.791212	0.725388	0.757147	1.21171	0.7731	0.69346
C2CD4C ENSG00000183186	0.620789	1.28938	0.900346	0.949	0.639343	0.808618	0.573958	1.26182	0.548131	0.967169
C2CD4D ENSG00000225556	0.914163	0.693289	0.701741	1.53034	0.891374	0.813077	1.20714	1.46085	1.11752	0.531351
C2CD5 ENSG00000111731	0.633614	1.50418	0.559078	0.916815	0.507957	0.882415	0.996019	1.5418	0.672869	0.953379
C2orf15 ENSG00000273045	0.952855	0.820454	0.40184	0.900851	0.64874	0.643017	0.964601	0.981101	0.977056	1.06357
C2orf40 ENSG00000119147	1.04989	0.769782	0.854876	1.73978	0.624357	0.682718	1.19527	0.896254	0.811417	0.424785
C2orf42 ENSG00000115998	1.07437	0.748705	0.764723	1.12067	0.926206	1.62284	0.526564	0.917769	0.560451	0.565135
C2orf47 ENSG00000162972	0.963484	1.31646	1.92196	0.685587	0.940127	1.12421	0.956337	0.566047	1.18585	0.73427
C2orf49 ENSG00000135974	0.608583	0.790614	0.898533	0.671114	0.333466	0.981346	0.97945	0.819368	0.79611	0.949015
C2orf50 ENSG00000150873	0.579389	0.766612	0.383815	0.530283	0.439386	1.09101	0.979371	0.640443	0.783338	0.548715
C2orf54 ENSG00000172478	0.715056	0.651525	0.997788	1.01808	1.24001	0.754776	1.08917	0.724074	0.686204	0.639098
C2orf68 ENSG00000168887	1.76557	1.1131	0.852998	0.722119	0.843366	1.18499	0.889044	0.755115	1.1	0.671488
C2orf69 ENSG00000178074	0.690728	0.613664	1.27001	0.69409	1.21281	1.23212	1.02117	0.542865	0.514075	1.23118
C2orf70 ENSG00000173557	1.39162	0.648306	0.530951	0.594406	1.36389	0.569443	0.931252	0.388559	0.600018	0.354153
C2orf71 ENSG00000179270	1.18257	0.559177	0.615687	1.02553	0.374746	1.16082	1.01444	0.985893	0.460009	1.224
C2orf72 ENSG00000204128	1.31028	0.74129	0.887346	1.50937	0.777663	0.431263	0.817112	1.22636	0.867807	0.772479
C2orf73 ENSG00000177994	0.480109	0.723909	0.779614	1.26957	0.733519	1.23074	0.588722	0.492678	0.55892	0.60283
C2orf74 ENSG00000237651	1.28162	1.05516	0.774887	0.410751	1.33521	0.383225	0.885115	1.77876	0.585607	0.532791
C2orf76 ENSG00000186132	0.57394	0.702086	0.74862	0.980711	1.12093	0.977616	0.380134	1.03035	1.02844	0.602358
C2orf78 ENSG00000187833	0.794466	0.755054	0.581637	0.980987	0.394141	1.28985	1.14339	1.09317	0.524315	0.971573
C2orf80 ENSG00000188674	0.401997	0.680605	0.766278	1.22062	0.75083	0.802014	1.27423	1.09966	1.10162	1.57744
C2orf81 ENSG00000159239	1.06661	0.906258	0.80651	0.543024	0.874318	0.919486	0.475139	1.29065	1.26321	0.552178
C2orf82 ENSG00000182600	0.521658	0.378006	0.65912	0.713397	2.09659	1.14076	0.691269	0.684872	1.23297	0.467002
C2orf83 ENSG00000042304	0.680598	0.79862	1.194	0.862243	0.604689	1.10048	1.28316	0.358939	0.796304	0.765314
C2orf88 ENSG00000187699	0.645777	0.799872	0.475353	0.629543	1.56058	1.16181	0.613257	1.34079	0.479008	0.821628
C3 ENSG00000125730	0.666286	0.43646	0.892692	0.792677	0.49422	1.0293	0.534502	2.01392	0.472616	1.21208
C3AR1 ENSG00000171860	0.86288	1.43376	1.07914	1.36918	0.478243	1.48088	0.453755	0.31315	1.29309	1.03274
C3orf14 ENSG00000114405	1.02207	1.21124	0.785123	0.964532	0.810792	0.800127	0.813335	1.09529	0.619944	0.961336
C3orf18 ENSG00000088543	0.958189	0.618864	1.09673	1.31278	0.558462	0.992291	1.02967	0.860711	1.36202	1.03314
C3orf33 ENSG00000174928	1.02538	0.49795	1.42213	1.19605	1.20918	0.711564	0.468213	1.47289	0.812923	0.42523
C3orf36 ENSG00000221972	0.954983	0.765699	0.802825	1.028	0.877897	0.599624	0.531219	0.694911	0.975386	0.586271
C3orf38 ENSG00000179021	1.01246	0.771961	1.06686	0.80538	0.538571	0.604691	1.26389	1.52982	0.624443	1.46082
C3orf52 ENSG00000114529	0.909602	0.69803	0.555776	0.657345	0.806891	1.07449	1.12284	0.961445	1.24005	0.983024
C3orf58 ENSG00000181744	0.384971	0.921911	0.63979	1.50082	0.64052	0.704245	0.313693	0.985003	1.46947	1.24823
C3orf62 ENSG00000188315	1.06877	1.76867	1.38043	2.11993	0.633964	0.48379	0.623589	0.645858	0.856317	1.00501
C3orf70 ENSG00000187068	1.52899	1.35383	0.632153	1.3944	0.947424	1.01435	0.611306	1.08932	0.921023	1.03897
C3orf80 ENSG00000180044	0.53467	0.922419	0.62225	0.791414	0.660735	0.826165	0.583289	0.956878	0.788288	0.801242
C4A ENSG00000244731	0.56551	1.21782	0.506158	1.13964	1.19639	0.88469	0.900069	0.592056	1.22914	0.765569
C4B ENSG00000224389	0.975795	0.65602	0.431262	1.15308	0.809515	0.477067	0.798958	0.614683	1.05544	0.72046
C4BPA ENSG00000123838	0.423865	0.895053	0.799957	0.406382	0.638801	1.71529	1.19558	0.815425	1.13662	0.863461
C4BPB ENSG00000123843	1.07882	0.688078	0.502924	0.73137	0.867762	0.914631	0.718425	1.34323	0.502365	0.505186
C4orf17 ENSG00000138813	0.679995	0.722641	0.497354	0.797094	1.40103	1.34659	1.86097	0.689594	0.7759	0.560126
C4orf19 ENSG00000154274	0.724226	1.2142	0.384124	0.903372	1.26165	0.94246	1.40667	0.653146	0.890622	0.515118
C4orf22 ENSG00000197826	0.804461	0.703464	0.843513	1.49191	1.06221	0.96968	0.908621	1.99285	1.13676	1.742
C4orf26 ENSG00000174792	0.805858	1.17034	0.872367	0.800831	1.5605	1.05854	0.612248	0.612418	0.599401	0.564818
C4orf3 ENSG00000164096	0.847443	0.814205	1.31683	0.602374	0.622402	0.653617	0.895491	0.311309	1.25377	0.810636
C4orf32 ENSG00000174749	0.655603	0.715562	1.09812	1.58434	0.651352	0.616137	0.821549	1.09493	1.15112	0.428352
C4orf33 ENSG00000151470	1.2527	1.41222	0.79979	0.686794	0.814915	1.30851	1.19503	0.608822	1.63941	1.21461
C4orf36 ENSG00000163633	0.939815	1.05242	0.861996	0.884755	1.14424	1.38235	0.269657	0.648976	1.11038	0.495939
C4orf45 ENSG00000164123	0.831888	1.33006	0.895223	0.794351	0.40579	0.443042	0.539001	1.18315	1.1829	0.939511
C4orf46 ENSG00000205208	1.03889	0.629149	0.650891	0.698859	1.15086	0.567963	0.666435	1.10709	0.882819	0.693409
C4orf47 ENSG00000205129	0.555154	0.56885	0.741781	0.923412	0.474718	0.916339	0.403028	0.472143	0.562652	0.753261
C4orf48 ENSG00000243449	1.03937	1.05871	0.528559	1.19419	0.95506	1.50607	0.851873	0.680236	0.865876	1.23086
C4orf50 ENSG00000181215	1.01251	0.715504	0.56906	0.439282	1.17266	0.490976	0.730183	0.963606	0.59106	0.631777
C5 ENSG00000106804	1.06754	1.22329	0.531456	1.62372	0.842526	0.92322	0.608962	0.368323	0.585327	0.919041
C5AR1 ENSG00000197405	0.808143	0.434028	0.461293	1.67333	1.12697	1.21735	1.15533	0.588357	1.3293	0.548282
C5AR2 ENSG00000134830	0.694045	0.659962	1.10627	1.04401	0.971896	0.397193	0.313748	0.483385	0.830249	1.29111
C5orf15 ENSG00000113583	1.5024	0.656779	0.65764	0.938576	0.574494	0.942185	1.45164	1.38401	0.976755	1.79756
C5orf22 ENSG00000082213	0.619935	0.35242	0.819562	0.866198	0.669808	0.671484	1.15624	0.719377	1.07616	0.591658
C5orf24 ENSG00000181904	1.70092	0.628617	0.515157	1.27905	1.56212	0.512267	1.178	0.493375	0.64799	0.993533
C5orf30 ENSG00000181751	0.688673	1.13344	0.407554	0.634188	0.679124	1.05532	0.489093	1.39995	1.3269	0.710115
C5orf34 ENSG00000172244	0.875426	0.614697	1.10215	0.928893	0.639598	0.663702	0.348501	0.836169	1.27143	0.584204
C5orf38 ENSG00000186493	0.535367	0.928797	0.932256	0.556807	1.22298	0.450842	0.620216	0.624105	0.610103	0.462353
C5orf42 ENSG00000197603	0.799084	1.41075	0.66462	0.694652	1.61163	1.1462	1.43772	0.762748	0.656594	0.894193
C5orf45 ENSG00000161010	1.47915	0.48047	1.33011	1.02097	1.30662	0.222241	0.462235	0.531417	0.480172	1.08491
C5orf46 ENSG00000178776	1.04866	1.49978	1.03099	1.29484	0.843772	1.20863	0.777578	0.557244	1.46073	0.719975
C5orf49 ENSG00000215217	0.786199	1.10167	0.746531	0.760199	0.885139	1.16761	0.779729	0.550346	0.431062	1.22111
C5orf51 ENSG00000205765	0.555907	0.655326	1.08719	0.4151	0.583101	1.09651	0.960217	0.984274	0.44942	0.954296
C5orf52 ENSG00000187658	2.39318	0.968058	1.31501	0.859828	1.05927	0.705733	0.752156	1.16873	1.44324	0.968832
C5orf56 ENSG00000197536	0.753091	1.00744	1.04899	1.10563	0.813433	0.785252	0.580358	1.57642	0.640612	0.765149
C5orf63 ENSG00000164241	1.60715	1.07495	0.746297	1.26959	0.954103	0.660957	1.34362	1.40592	1.33262	1.28675
C6 ENSG00000039537	0.581989	0.932952	1.09616	1.15155	1.43602	0.943068	0.525991	0.788552	0.948573	0.672408
C6orf1 ENSG00000186577	0.675731	0.836445	0.534252	0.808083	0.977656	0.602673	1.02088	1.0546	1.36028	0.550422
C6orf106 ENSG00000196821	0.94979	0.885054	1.82943	1.36263	0.925272	0.989631	0.829997	0.609766	0.993761	0.877067
C6orf120 ENSG00000185127	1.19436	0.492513	0.476866	1.08502	0.553952	0.965571	0.637588	1.23308	1.3493	0.620607
C6orf132 ENSG00000188112	0.461919	0.6829	0.774517	0.977605	0.754337	1.10913	0.609736	0.798319	1.38316	1.58993
C6orf136 ENSG00000204564	0.831188	0.999865	1.00765	1.21841	1.51108	0.795506	0.839136	0.865194	0.84734	0.631449
C6orf141 ENSG00000197261	1.47449	1.06646	0.48413	0.975579	1.51005	1.02683	1.11143	1.2387	0.911958	0.991158
C6orf163 ENSG00000203872	0.891365	1.22437	0.69913	1.21705	0.870244	1.50205	0.46659	0.493308	0.575897	0.889983
C6orf201 ENSG00000185689	1.08641	1.4566	0.767071	0.611408	0.626472	0.470459	1.05754	0.904836	1.38037	0.698402
C6orf203 ENSG00000130349	0.512716	1.45428	0.717542	0.912193	1.13722	0.962978	0.663475	0.989534	0.998504	0.450689
C6orf223 ENSG00000181577	1.14538	0.526555	0.365124	0.899304	0.751357	0.720267	0.943328	0.809965	0.614584	1.89765
C6orf226 ENSG00000221821	0.863597	0.711126	1.19983	0.894738	0.370819	1.23206	0.512149	0.407201	1.30397	0.490514
C6orf25 ENSG00000204420	0.421056	0.92464	0.756143	0.781322	0.637361	1.10931	0.782417	0.715889	0.568366	0.458412
C6orf47 ENSG00000204439	0.835072	0.472878	0.568083	0.848305	0.628338	1.01532	1.01492	0.436972	1.01346	0.677737
C6orf48 ENSG00000204387	1.30472	0.605577	0.824259	0.671548	1.55452	0.621787	1.30926	1.69148	0.436226	0.639335
C6orf52 ENSG00000137434	1.16638	0.961725	0.595212	0.464814	0.429932	0.77099	0.750389	0.550921	1.27453	0.773667
C6orf58 ENSG00000184530	1.25677	1.2377	0.933228	0.762966	0.728101	0.803042	0.570723	0.534332	0.852537	0.698775
C6orf62 ENSG00000112308	0.700283	1.14063	1.79806	0.682379	1.59639	0.419453	1.14509	0.97011	0.793195	1.49145
C6orf89 ENSG00000198663	0.825075	1.33123	0.461234	0.882386	0.79827	1.34933	1.31175	0.466519	0.494911	0.758241
C7 ENSG00000112936	1.74465	1.1424	0.837983	0.770489	1.38231	1.22642	0.586435	1.18525	1.26398	1.08724
C7orf25 ENSG00000136197	1.62751	0.731551	1.09127	1.10947	0.954203	1.39922	0.673959	0.317802	0.695077	0.815437
C7orf26 ENSG00000146576	0.489094	0.760295	1.56489	0.836107	0.499209	0.838359	0.877108	0.628052	1.07876	1.0288
C7orf31 ENSG00000153790	0.853497	0.572094	0.639052	0.550744	0.983943	0.715206	0.914571	0.679027	1.04972	0.754053
C7orf43 ENSG00000146826	0.724498	0.842039	1.04257	0.785458	0.723762	1.7367	1.24905	0.968793	0.595308	1.17217
C7orf49 ENSG00000122783	1.22012	0.759097	1.56596	0.715892	1.11793	1.13538	1.20773	1.14819	1.22653	0.745423
C7orf50 ENSG00000146540	0.601817	0.616132	0.482715	0.754663	0.393805	0.770362	1.19937	0.991072	0.779807	1.01122
C7orf61 ENSG00000185955	1.35357	0.308377	0.43815	0.578207	0.65142	0.671735	1.3232	1.03193	1.30671	1.38719
C7orf72 ENSG00000164500	1.03912	1.53685	1.06842	1.45986	0.399941	1.32276	1.113	0.688558	0.854379	1.10253
C7orf73 ENSG00000243317	1.12817	0.950767	1.86367	0.611416	0.895979	0.756364	0.80253	0.493805	0.81799	1.00718
C8A ENSG00000157131	0.496238	0.648861	1.11658	1.09091	1.32142	1.1911	1.10614	0.803939	0.542399	0.536235
C8G ENSG00000176919	0.895737	0.597199	0.993591	0.891279	1.13859	1.47386	1.50882	0.585701	0.507307	1.79628
C8orf33 ENSG00000182307	0.489234	0.874205	0.538281	0.584691	0.8832	0.464558	1.55512	0.457164	0.565339	0.45431
C8orf34 ENSG00000165084	0.674084	1.34877	1.3112	0.554164	1.02578	0.869015	0.374766	0.387734	0.56344	1.02743
C8orf37 ENSG00000156172	0.670775	0.652779	0.978235	0.952637	0.628469	1.10871	0.93312	1.05166	0.885509	1.30981
C8orf4 ENSG00000176907	0.740522	0.943387	1.40748	1.53573	0.946029	1.25186	0.616667	1.37446	0.544334	1.49534
C8orf44 ENSG00000213865	1.01822	0.597037	0.981476	0.759769	2.12222	0.622538	0.53031	0.913489	0.61302	0.836141
C8orf44-SGK3 ENSG00000270024	0.567559	0.79725	0.673434	0.423215	0.95115	0.81411	0.838135	0.634276	0.708192	0.502569
C8orf46 ENSG00000169085	0.780746	0.840752	0.585618	1.06725	1.33398	0.496481	0.995824	0.891928	1.45514	1.383
C8orf58 ENSG00000241852	1.09832	0.938699	0.557963	0.912627	0.923707	1.06628	1.41113	0.987394	1.49119	1.45328
C8orf59 ENSG00000176731	0.790842	0.319488	1.2993	0.91196	0.575198	1.49227	1.2064	0.562589	1.74559	0.702357
C8orf76 ENSG00000189376	0.862478	1.16595	0.732706	0.793665	1.53976	1.3057	0.805375	0.72557	1.05348	0.962309
C8orf82 ENSG00000213563	1.0609	0.749728	0.433927	0.743499	0.578233	1.32186	0.778716	0.911484	0.542158	0.513324
C8orf88 ENSG00000253250	0.353768	1.33327	1.56809	1.42116	1.03968	0.976269	0.552519	1.01357	1.07559	0.933294
C8orf89 ENSG00000274443	0.519604	0.753082	1.0539	0.441763	0.470219	0.50178	1.25196	0.649949	1.14949	0.462073
C9 ENSG00000113600	1.09233	1.23257	0.53741	1.47556	0.76577	1.18488	0.719698	1.12374	1.00771	0.812297
C9orf114 ENSG00000198917	0.852643	0.545433	0.771689	1.37341	0.579483	0.499235	1.74651	0.634341	1.12696	0.89209
C9orf116 ENSG00000160345	0.365052	0.626272	0.947318	0.959544	0.608165	0.910244	0.741455	0.66753	1.35048	0.919412
C9orf135 ENSG00000204711	0.528723	0.379253	0.896286	0.876316	0.943561	0.759247	1.21759	0.495188	0.664997	0.877279
C9orf142 ENSG00000148362	1.27391	0.745578	0.794624	0.577812	0.286396	1.00577	0.982888	1.37219	0.837078	0.678929
C9orf152 ENSG00000188959	0.82922	1.09439	1.31726	0.626434	0.967012	0.737416	0.907388	0.67033	0.485959	0.857351
C9orf16 ENSG00000171159	1.04606	1.14208	0.858027	1.58398	0.580116	1.34134	1.40487	0.503969	0.395043	0.52939
C9orf172 ENSG00000232434	1.16305	1.46105	0.769584	0.611555	0.78246	0.600536	0.726936	0.757889	0.837072	0.858125
C9orf24 ENSG00000164972	0.62686	0.759189	0.857435	1.35354	0.850104	0.664846	0.632288	1.45506	1.17078	0.321601
C9orf3 ENSG00000148120	0.51684	1.45933	0.504201	0.764235	1.01207	0.720232	0.651167	1.61564	1.90343	0.886114
C9orf40 ENSG00000135045	0.437741	0.694122	0.953253	0.992638	1.37975	1.22086	1.04126	1.26392	0.844616	1.06807
C9orf43 ENSG00000157653	1.42952	0.91311	1.08383	1.34017	0.312676	0.493124	0.443773	0.552807	0.825756	1.05901
C9orf47 ENSG00000186354	1.08977	0.757133	1.22232	1.23736	1.10914	1.25725	1.1204	0.688919	0.919726	1.43632
C9orf50 ENSG00000179058	1.15013	0.721645	1.58292	0.607835	1.20097	0.977457	0.465723	0.755741	0.864264	0.736596
C9orf57 ENSG00000204669	0.792577	0.518023	0.692028	1.37126	0.84138	1.23346	0.552318	0.609507	1.46131	0.453185
C9orf64 ENSG00000165118	0.978215	0.589144	1.12936	0.464449	0.48219	0.474161	1.37339	0.450911	0.314053	1.48074
C9orf66 ENSG00000183784	0.287439	0.958573	0.491843	0.957445	0.291343	1.07109	0.565003	0.469167	1.29087	0.944505
C9orf69 ENSG00000238227	1.04515	1.05068	0.617707	0.867449	1.26327	0.584292	1.0116	0.87192	1.6219	0.576009
C9orf72 ENSG00000147894	0.985664	0.700006	0.513787	1.18192	0.707162	0.530862	0.859235	0.944504	0.793296	1.04511
C9orf78 ENSG00000136819	0.955148	0.942695	1.79863	1.13895	0.634979	0.792169	0.704067	0.731003	0.825593	0.890949
C9orf85 ENSG00000155621	0.688907	0.811935	1.18352	0.572098	0.915749	1.10834	0.497193	0.701328	0.987693	1.03942
C9orf91 ENSG00000157693	1.23619	0.409936	0.571823	0.753528	0.457463	1.10173	0.818158	0.839933	1.35621	1.31804
C9orf92 ENSG00000205549	0.852486	0.606792	1.16335	0.85369	0.52396	0.867034	0.606006	0.373639	1.30821	0.68935
CA1 ENSG00000133742	0.622438	0.670437	0.670918	1.01322	0.572298	1.4011	0.890576	1.03982	0.837312	0.868927
CA11 ENSG00000063180	1.13204	0.611418	0.59335	1.57481	0.679454	0.57224	0.720982	1.31742	0.842535	0.679282
CA12 ENSG00000074410	1.08554	1.02222	0.759743	1.03817	1.24797	0.462931	0.347732	0.671864	0.671435	1.3237
CA13 ENSG00000185015	2.12323	1.43088	1.58219	0.801755	1.22567	0.65824	0.771526	0.723595	0.944439	0.885307
CA14 ENSG00000118298	0.894437	0.735372	0.344206	0.594334	0.42198	0.60909	0.250601	1.02049	0.395642	0.986761
CA2 ENSG00000104267	0.758084	0.554141	0.714167	0.645105	0.594306	0.652315	0.407058	0.475848	1.17929	0.694937
CA3 ENSG00000164879	0.916876	0.982683	1.22757	1.50471	0.965554	0.583726	0.803575	1.19	1.05582	0.644386
CA4 ENSG00000167434	1.2014	0.568075	0.796753	0.919282	0.306295	0.809896	0.70117	0.73446	0.600594	1.20112
CA5A ENSG00000174990	0.971676	1.16601	1.63349	1.00983	0.687089	0.884249	1.21239	0.554182	1.01384	0.46762
CA5B ENSG00000169239	1.42443	0.922514	1.20443	1.02364	0.584799	0.934561	1.15567	1.34005	0.788528	0.777211
CA7 ENSG00000168748	1.31005	1.28554	0.722828	0.603177	1.07714	0.444606	1.19144	1.60815	0.933827	1.00515
CA8 ENSG00000178538	0.883851	0.516201	0.843291	1.48517	0.619287	1.42481	0.965869	0.612322	1.14544	0.539176
CA9 ENSG00000107159	1.08233	1.06622	0.72209	0.488843	0.731987	1.06475	0.678873	1.4739	1.16008	0.572834
CAAP1 ENSG00000120159	0.730017	1.0365	0.950351	0.848602	0.426459	1.10089	0.71643	0.90094	2.37994	0.548935
CAB39 ENSG00000135932	1.01385	0.739897	0.83593	0.714781	0.756941	0.796472	0.657837	1.39528	1.09539	0.978917
CAB39L ENSG00000102547	0.423531	0.584076	0.82407	0.920869	1.21257	0.800321	0.939461	1.32946	0.646415	0.773148
CABIN1 ENSG00000099991	1.42766	1.19667	1.15895	1.0541	0.852332	1.47022	1.23326	0.468606	0.702512	1.12462
CABLES1 ENSG00000134508	0.850236	0.575474	0.824159	0.66391	1.33501	0.833144	1.0141	1.15268	0.530544	1.09837
CABLES2 ENSG00000149679	0.883192	0.617529	0.810703	0.766703	1.00749	0.537325	1.47799	0.422979	0.606826	0.760039
CABP1 ENSG00000157782	1.48562	0.964494	0.875332	0.880972	0.859582	0.928149	0.591659	1.20652	1.47057	0.695249
CABP4 ENSG00000175544	0.763785	0.887033	0.616247	0.993605	0.492628	1.74101	0.938949	0.651266	0.73927	1.28207
CABP7 ENSG00000100314	0.995365	1.01385	0.623385	0.549693	1.10007	1.10413	0.6397	1.13696	1.30454	0.980675
CABYR ENSG00000154040	0.493929	0.96778	1.30553	0.319438	0.83336	0.514554	0.84813	0.661292	0.987156	0.630659
CACFD1 ENSG00000160325	1.19261	1.16072	1.13578	1.04193	1.16177	1.03532	1.41652	1.03399	0.695558	1.05583
CACHD1 ENSG00000158966	0.629463	0.790786	0.523105	1.38889	0.54632	1.17749	1.26675	1.51097	0.420058	1.17104
CACNA1A ENSG00000141837	0.585276	0.711515	0.508012	1.01066	0.970498	1.21166	1.00804	0.978264	0.693576	1.00169
CACNA1B ENSG00000148408	0.963977	0.616092	0.604765	0.520299	0.71599	0.560868	1.55796	1.0294	0.483412	0.830653
CACNA1C ENSG00000151067	0.908738	0.928367	0.978383	0.919249	0.877053	0.847096	1.4107	0.897414	0.727383	0.543168
CACNA1D ENSG00000157388	0.810981	1.30618	1.01099	0.657776	0.940752	1.05365	0.780398	0.95553	1.17148	1.26387
CACNA1E ENSG00000198216	1.16608	0.916759	0.498543	1.42293	0.567189	0.568772	0.789282	0.827931	0.892464	0.51614
CACNA1F ENSG00000102001	0.910226	0.92884	1.07781	0.497667	1.07451	1.17221	1.57421	0.707452	0.342443	0.769181
CACNA1G ENSG00000006283	0.748359	0.74963	1.11821	0.750681	1.09782	1.17762	0.448191	0.516808	0.450131	0.336094
[truncated: 14,365 more rows]
