# Supplementary material for: Spatial maps of prostate cancer transcriptomes reveal an unexplored landscape of heterogeneity
Source: Nat Commun. 2018 Jun 20;9:2419. doi: 10.1038/s41467-018-04724-5 (PMC6010471; doi:10.1038/s41467-018-04724-5)
Supplement: Supplementary file 10 — Supplementary Data 7 [file 41467_2018_4724_MOESM10_ESM.zip › Supplementary Dataset 4/experiment0000-feature-gamma.tsv]

	Factor 1	Factor 2	Factor 3	Factor 4	Factor 5	Factor 6	Factor 7	Factor 8	Factor 9	Factor 10
A1BG ENSG00000121410	1.10326	1.24119	0.97963	0.958465	1.13066	0.942652	0.944037	0.60354	1.01373	0.961254
A1CF ENSG00000148584	0.803263	0.863406	0.864713	0.903921	1.05797	1.10598	0.853612	0.52885	1.04227	1.29884
A2M ENSG00000175899	1.12727	1.36426	0.885681	1.26256	1.09922	1.04753	1.43125	0.998448	0.94624	0.847854
A2ML1 ENSG00000166535	1.20977	0.983169	1.10306	0.945857	0.907071	1.09791	0.869861	1.11856	0.930209	1.00017
A4GALT ENSG00000128274	0.789471	1.12136	0.860593	0.936103	1.00084	0.871469	1.3336	0.896927	0.979206	0.944687
AAAS ENSG00000094914	0.970429	1.00396	0.870407	1.02993	0.847448	0.951675	0.857259	0.863956	1.04031	0.980064
AACS ENSG00000081760	1.21287	1.18557	0.809579	0.792556	0.905517	1.23308	1.27523	1.04044	0.950341	1.12785
AADACL2 ENSG00000197953	1.43699	1.28554	0.828426	0.783331	0.778068	1.096	0.855091	0.833668	0.991624	0.81276
AADAT ENSG00000109576	0.899438	1.16436	1.00145	1.14815	0.867522	0.853771	0.931066	0.934513	0.926033	0.895181
AAED1 ENSG00000158122	0.940555	0.998275	1.19833	1.04162	0.959524	1.00904	1.07784	0.983595	0.972388	0.841405
AAGAB ENSG00000103591	0.975665	1.16479	1.00068	1.12145	0.990311	1.33175	1.04528	0.933998	0.877316	0.987951
AAK1 ENSG00000115977	0.962468	1.2157	1.01482	0.950209	0.956349	0.98959	0.997861	0.817126	0.889878	0.897211
AAMDC ENSG00000087884	1.13633	0.842982	1.01058	1.21609	0.842669	0.851062	0.872978	0.766101	1.28476	0.720341
AAMP ENSG00000127837	1.18759	1.35621	1.25188	1.00074	0.894273	0.809691	1.12896	0.769829	1.2554	0.998612
AAR2 ENSG00000131043	0.795673	1.12973	1.07373	0.808541	1.10999	0.858951	1.18427	1.23688	1.12301	0.891413
AARD ENSG00000205002	1.11014	1.12996	0.988179	0.713941	0.668699	0.857921	0.860611	1.11001	1.19121	1.21734
AARS ENSG00000090861	0.943779	0.877752	1.18208	0.965346	0.978251	0.837348	0.707764	0.956057	0.963741	0.909488
AARSD1 ENSG00000266967	0.885858	1.09046	0.938532	0.978191	0.906738	1.14631	0.960831	0.94389	0.965823	0.840236
AASDH ENSG00000157426	1.07522	0.863123	0.955391	0.949764	0.889184	1.05872	0.866772	0.846553	0.80871	1.00739
AASDHPPT ENSG00000149313	0.956175	1.15365	0.809465	1.19969	0.988836	0.976589	0.823654	0.902014	1.23218	0.800223
AASS ENSG00000008311	1.121	0.96728	0.962919	0.842462	1.02626	0.974264	0.869359	0.898343	1.15463	0.892768
AATF ENSG00000275700	0.961375	0.899861	1.27494	0.913086	1.06754	1.07941	1.28502	1.22421	0.703408	0.857474
AATK ENSG00000181409	0.900242	0.917435	1.09921	0.791235	0.98324	1.1904	0.937704	0.947325	1.18353	0.855125
AATK-AS1 ENSG00000225180	0.950375	1.08931	0.946095	0.905075	0.925537	0.976546	0.775529	0.92558	1.06975	0.609217
ABAT ENSG00000183044	0.967537	1.09161	0.72957	1.07195	1.01594	1.06856	1.14628	0.895167	0.689733	0.843793
ABC13-47488600E17.1 ENSG00000283199	0.913262	0.890997	0.880056	0.94062	0.989465	0.788317	0.86751	1.13601	1.04212	0.786718
ABC13-47656900H15.1 ENSG00000283566	1.16194	1.1891	1.21291	0.840611	0.778158	0.948131	1.37418	1.16195	1.04346	1.04012
ABC7-42404400C24.1 ENSG00000277758	0.888243	1.01776	1.08089	0.973988	1.06394	0.732629	0.877963	0.985137	0.946957	1.17014
ABCA1 ENSG00000165029	0.853592	1.01889	0.94927	0.937932	0.933788	0.749774	0.997261	0.651774	0.948471	1.06627
ABCA10 ENSG00000154263	0.819377	0.972457	1.04683	0.910687	0.981749	0.915808	0.923521	1.14118	0.985999	1.00809
ABCA12 ENSG00000144452	0.892686	0.904824	1.22421	1.01058	0.956714	0.857387	0.934166	1.01304	1.16469	0.96374
ABCA13 ENSG00000179869	1.02784	1.4553	1.05827	0.682392	1.24325	0.859628	1.10815	0.853449	1.12058	0.982287
ABCA2 ENSG00000107331	1.04196	0.870608	1.07276	0.933367	0.947213	1.00082	0.867546	0.992294	1.03401	0.992587
ABCA3 ENSG00000167972	0.733835	1.12185	0.805947	0.853827	0.737875	0.890255	1.12781	1.19214	0.888006	1.12755
ABCA4 ENSG00000198691	1.23482	0.814824	0.837831	0.855846	0.814382	1.03005	1.34416	0.732916	1.01124	1.07336
ABCA5 ENSG00000154265	1.04195	1.01732	1.30035	0.8145	1.25475	0.79723	1.11626	1.04878	0.85622	1.12241
ABCA6 ENSG00000154262	1.11047	1.11086	0.915574	1.12687	0.978596	0.858407	0.876696	1.15712	1.01588	1.07398
ABCA7 ENSG00000064687	1.21049	1.00927	0.989848	0.911695	1.07648	1.08984	1.43528	0.845348	0.926269	1.15075
ABCA8 ENSG00000141338	0.987355	1.00318	0.979171	0.905208	0.884651	1.01015	0.885501	1.16553	1.14108	0.877105
ABCA9 ENSG00000154258	0.566307	0.995419	1.02405	0.855379	0.886289	1.00244	0.975114	0.808566	0.823683	0.966315
ABCB1 ENSG00000085563	1.03604	1.00917	1.02148	1.14199	1.13767	1.32079	1.05541	0.762913	1.07407	0.94524
ABCB10 ENSG00000135776	0.80237	0.948839	0.815555	0.992565	0.917063	1.08563	0.959292	0.763711	0.989475	0.94523
ABCB11 ENSG00000073734	1.07522	0.737873	0.942417	1.10945	0.702494	0.972651	1.05421	1.24053	1.05143	0.933978
ABCB4 ENSG00000005471	1.0889	1.12472	0.993982	0.683661	1.08213	1.11745	0.771473	0.896287	1.04004	0.925141
ABCB5 ENSG00000004846	0.588871	1.12912	1.08839	1.12198	0.890661	0.773776	1.17594	1.29284	0.86937	0.739876
ABCB6 ENSG00000115657	1.05076	0.915942	1.07256	1.0122	1.19633	1.13568	0.851639	0.965458	1.11341	1.01783
ABCB7 ENSG00000131269	1.0265	1.15449	1.12617	1.21219	0.786645	0.951645	1.12324	0.953832	0.775737	0.852222
ABCB8 ENSG00000197150	1.02498	0.76932	1.25718	0.914101	1.25499	0.763794	0.980398	0.838039	1.07164	0.846418
ABCB9 ENSG00000150967	0.965216	0.866074	0.803369	1.25614	1.07506	0.811669	1.10079	0.921363	0.967081	1.51176
ABCC1 ENSG00000103222	1.13272	0.850934	0.968088	0.835704	0.926632	0.92701	0.997491	1.06735	0.781859	0.952245
ABCC10 ENSG00000124574	0.896581	0.984167	1.07579	1.10568	0.916795	0.917496	0.993537	0.993142	1.09138	1.43341
ABCC3 ENSG00000108846	0.852453	1.44793	1.0186	1.05892	0.971039	1.18837	1.0027	1.12364	1.07565	1.10967
ABCC4 ENSG00000125257	0.87096	1.27294	0.782475	0.859303	0.91617	0.985517	0.915884	0.950036	1.05335	0.870851
ABCC5 ENSG00000114770	0.951232	1.28938	1.20948	1.2916	0.880065	0.994022	0.995225	0.947675	0.782226	1.24107
ABCC6 ENSG00000091262	0.843796	1.04964	0.853145	1.06606	0.875823	1.15668	1.33157	0.872651	0.669589	0.991998
ABCC8 ENSG00000006071	1.17008	0.966964	0.951981	1.33281	1.09702	1.01449	1.03635	0.820384	1.14003	0.936037
ABCC9 ENSG00000069431	0.812675	0.71124	0.844841	0.844781	1.06545	1.11215	0.885351	0.768523	0.777277	1.16254
ABCD1 ENSG00000101986	0.888036	1.1606	0.833819	1.08031	1.01084	1.08661	1.04976	0.852602	0.980962	1.46839
ABCD2 ENSG00000173208	0.858645	0.819023	1.09565	0.820058	1.10073	0.920269	1.15271	1.05197	0.919095	0.895858
ABCD3 ENSG00000117528	0.862431	0.772135	1.07582	1.14148	0.766472	0.84579	1.25733	0.803027	0.774089	0.892143
ABCD4 ENSG00000119688	0.963539	1.15734	0.821692	0.883899	0.962259	0.939244	0.779836	0.991411	0.706834	0.944437
ABCE1 ENSG00000164163	0.904398	1.13896	1.19192	1.02276	1.32358	0.982233	1.2264	0.714059	0.904791	1.2494
ABCF1 ENSG00000204574	0.865178	0.958298	0.999518	0.899503	1.15731	0.938239	1.04369	1.12828	0.960505	0.974541
ABCF2 ENSG00000033050	0.921395	1.04499	0.783392	0.923655	0.821441	1.08171	0.813467	1.04917	1.02401	1.08629
ABCF3 ENSG00000161204	0.889	0.862775	1.03119	1.00929	0.66466	0.944659	1.00687	0.830232	1.16203	0.846487
ABCG1 ENSG00000160179	0.687647	0.878364	0.930984	0.866795	0.934587	1.13848	0.921651	1.0007	0.992329	1.13978
ABCG2 ENSG00000118777	1.01608	1.26263	1.05787	0.764466	0.865638	0.997377	1.10874	1.16105	0.842959	0.836048
ABCG4 ENSG00000172350	1.31676	0.852956	0.895864	0.796293	0.926364	0.948308	0.85616	1.17057	1.04843	1.02834
ABCG5 ENSG00000138075	0.831219	0.906562	0.998135	0.963563	0.9768	1.03081	1.02244	0.893105	1.00437	1.05162
ABHD1 ENSG00000143994	0.748478	1.00209	1.02702	1.03596	1.08633	1.17731	0.906911	0.904801	1.23394	0.880637
ABHD10 ENSG00000144827	1.09726	1.34001	0.79598	0.987252	0.970819	0.831814	1.00093	1.02821	1.06603	1.2007
ABHD11 ENSG00000106077	0.739983	0.784265	1.0934	1.06169	1.10784	0.797259	1.1298	0.865167	0.865454	1.07509
ABHD12 ENSG00000100997	1.04994	0.989902	0.996738	0.998486	0.976766	0.857338	1.12355	1.04399	0.952803	0.981997
ABHD12B ENSG00000131969	0.968219	1.07903	0.911036	0.801331	1.22542	1.33756	1.28485	0.791057	1.02779	1.14528
ABHD13 ENSG00000139826	0.99491	1.11504	1.14622	0.982455	1.00072	1.02959	1.10232	0.701502	0.601894	1.22907
ABHD14A ENSG00000248487	0.956564	0.936194	1.29304	0.835146	0.939776	0.803974	0.906433	1.00191	1.09574	1.08218
ABHD14A-ACY1 ENSG00000114786	0.84048	1.0193	1.21779	0.995198	1.0198	1.12221	0.941461	1.00918	0.742097	1.17497
ABHD14B ENSG00000114779	1.06354	1.04592	1.11519	0.921262	0.807008	1.16727	0.923619	1.05769	0.986315	1.00893
ABHD15 ENSG00000168792	1.0138	1.04822	1.0849	0.984454	1.03908	0.920374	0.71832	0.89491	0.993703	0.933016
ABHD16A ENSG00000204427	1.00175	1.07141	1.18893	0.973228	0.738633	0.924541	1.28634	0.817477	1.18706	1.1857
ABHD17A ENSG00000129968	0.723693	0.966643	1.03954	0.874474	0.841221	0.913042	1.03129	0.963656	0.969306	1.17917
ABHD17B ENSG00000107362	0.95343	1.10516	0.650045	0.978736	0.965969	0.892653	1.06995	0.799483	0.977797	1.00551
ABHD17C ENSG00000136379	1.21039	0.809788	0.980258	1.07603	0.836242	0.705684	1.04994	0.83259	1.0256	1.10073
ABHD18 ENSG00000164074	0.920359	0.85888	0.935085	0.594326	1.27637	1.10363	1.24305	0.944553	1.15027	1.10821
ABHD2 ENSG00000140526	1.05237	1.19351	1.02779	0.915658	0.989992	1.22185	0.999176	0.899429	1.06191	1.00975
ABHD3 ENSG00000158201	0.961852	1.03462	0.870292	0.989587	0.970471	0.894656	1.30899	0.748189	0.735206	0.863145
ABHD4 ENSG00000100439	1.0393	1.04979	1.33588	1.04979	1.04102	0.725807	1.24059	0.835029	1.15106	0.839026
ABHD5 ENSG00000011198	1.10831	1.11284	1.05898	0.978646	1.15873	1.14002	0.990723	0.914932	1.20153	1.11174
ABHD6 ENSG00000163686	1.03902	1.04062	0.856007	1.17165	1.07283	1.01539	1.19997	1.07884	0.946069	1.11875
ABHD8 ENSG00000127220	0.913336	1.00884	1.03019	0.69319	1.19389	1.0766	0.911073	0.919909	0.802107	1.14884
ABI1 ENSG00000136754	0.998676	1.23638	0.765213	0.746865	0.963334	1.54115	0.949353	0.929449	1.18956	0.891586
ABI2 ENSG00000138443	0.852851	1.13111	0.920586	0.767138	0.921521	1.08443	0.95873	1.08836	1.04519	0.917067
ABI3 ENSG00000108798	1.03936	1.13587	1.03352	0.862341	1.00768	1.01856	0.932254	1.03994	0.973343	1.13168
ABI3BP ENSG00000154175	0.986216	0.96078	0.730652	1.03528	1.16739	0.88242	1.05852	0.915382	1.03428	0.81791
ABL1 ENSG00000097007	0.991423	0.997028	1.26012	1.1857	1.14473	0.723954	1.17292	1.15288	1.17321	1.0169
ABL2 ENSG00000143322	0.935571	0.902954	1.13257	1.16152	1.06032	0.834138	0.969541	0.821682	1.1371	0.91535
ABLIM1 ENSG00000099204	0.772765	0.856139	0.827916	1.21593	0.999375	1.02183	1.01162	0.9385	0.893613	0.986437
ABLIM2 ENSG00000163995	0.796527	0.965947	1.06607	0.96583	0.913586	1.00799	0.881424	0.992893	1.15272	1.16452
ABLIM3 ENSG00000173210	0.924859	1.30593	0.894041	0.824945	0.884289	1.00924	0.926901	1.11817	1.20118	1.0232
ABO ENSG00000175164	1.09808	1.05324	0.833743	1.00229	0.911819	1.10985	0.906118	1.01045	1.09879	0.946054
ABR ENSG00000159842	1.27069	1.14844	1.25823	1.22249	1.11817	0.731655	1.14759	0.94371	1.08496	0.816452
ABRA ENSG00000174429	0.808893	1.14278	0.805621	0.981558	0.875084	1.03915	0.76798	0.95843	1.0724	1.05375
ABRACL ENSG00000146386	0.86252	0.866111	0.844684	0.976315	1.01745	1.09801	0.980153	1.00576	0.965682	0.929084
ABT1 ENSG00000146109	1.06337	0.950202	0.669017	1.11165	1.06968	0.919056	0.883523	1.05949	1.07609	0.915214
ABTB1 ENSG00000114626	0.921148	1.21964	1.0968	1.24257	0.938688	0.742672	0.753827	0.893093	1.10225	1.07596
ABTB2 ENSG00000166016	1.09421	1.14131	1.29373	1.04346	0.901273	0.735219	0.772121	0.88071	1.27671	0.94468
AC002429.5 ENSG00000236197	1.11626	0.826904	1.21504	0.952959	0.981728	0.909942	0.924245	0.942214	0.950553	0.885953
AC004381.6 ENSG00000005189	0.833765	0.878189	1.05127	1.1067	0.985739	0.891517	1.01477	1.01107	1.13619	0.850224
AC004754.3 ENSG00000269881	0.941538	1.02609	1.15333	1.1396	0.954274	1.06979	0.992124	0.861095	1.14728	0.879929
AC004813.1 ENSG00000279777	1.08247	1.07071	0.899366	0.919016	1.08692	1.42022	1.19867	0.831634	1.09599	1.11552
AC005281.1 ENSG00000226690	1.02672	0.985714	0.877186	1.00109	1.02899	0.985486	1.13541	0.990121	0.90179	1.16637
AC005480.1 ENSG00000279461	0.850341	1.13814	1.12962	0.973105	0.903492	0.809112	0.87042	1.15913	0.962589	1.02003
AC006116.20 ENSG00000267710	1.22101	1.05539	0.981582	1.03814	0.958673	0.841019	1.04841	1.11145	1.14063	0.846351
AC006386.1 ENSG00000279115	0.946299	0.852756	0.990727	1.09297	0.816508	1.07389	1.0797	1.19895	1.08991	1.01519
AC006994.3 ENSG00000279317	0.784796	0.862636	0.908787	1.07779	0.873553	1.07725	0.84468	0.980632	1.05042	1.12659
AC008522.1 ENSG00000279232	1.19329	0.946893	0.930264	1.16589	0.877712	0.864184	0.835327	0.752489	0.888203	1.11826
AC008759.1 ENSG00000279471	1.10246	1.2685	1.18134	1.11224	0.870808	0.922455	0.91087	0.691917	0.785916	1.16806
AC009014.3 ENSG00000271824	1.13066	1.13695	0.930678	0.964742	1.07488	1.05236	1.05087	1.29949	0.921023	1.48088
AC010731.4 ENSG00000235118	1.20018	0.891132	1.00419	1.1653	0.78925	1.11991	1.10032	0.890689	0.914054	1.07936
AC012005.1 ENSG00000279274	1.08098	0.871593	1.20768	1.03698	1.33479	0.834666	0.912329	1.0878	0.915652	0.890831
AC013269.5 ENSG00000184761	0.939303	1.04533	1.16789	1.35357	1.0334	0.984609	1.13322	1.18325	1.18049	0.885074
AC013461.1 ENSG00000091436	1.24042	1.45582	0.917747	0.992361	1.01642	0.942007	0.899721	1.17499	0.948342	1.08464
AC018512.1 ENSG00000279808	0.910097	0.872605	1.06095	0.871565	1.02019	0.868477	1.35766	0.827053	0.902305	0.844888
AC021106.1 ENSG00000279386	0.771798	0.815174	0.931326	0.992221	0.992269	0.923136	0.729166	0.841398	0.919223	0.758008
AC024592.12 ENSG00000267740	0.968334	1.18207	1.09527	1.09096	0.898686	1.09178	0.932828	1.02052	0.936899	0.892522
AC025335.1 ENSG00000179859	1.11313	1.02526	1.14899	0.955826	0.736808	0.915809	0.837234	1.04352	0.988589	0.904704
AC074033.1 ENSG00000281137	0.932215	1.06573	0.947869	0.784806	0.866143	1.03584	0.709072	1.0939	0.729208	1.05136
AC087350.1 ENSG00000281527	0.930922	0.983968	1.04559	1.09092	0.911202	1.06368	1.03757	1.26479	0.731656	0.89619
AC090498.1 ENSG00000279483	1.06094	0.765886	0.983964	0.953429	1.01963	1.06176	1.12222	0.889209	0.863599	0.849065
AC092835.2 ENSG00000233757	1.1069	0.919945	1.14644	0.812351	0.946698	1.02142	1.07373	0.986669	0.883841	1.00304
AC105052.1 ENSG00000279168	1.01116	1.12186	0.950055	0.899346	0.873486	0.943322	0.901671	1.18646	1.20452	0.971851
AC110615.1 ENSG00000279909	0.760335	1.07384	0.96741	0.96823	1.09717	0.906528	0.829907	0.852823	0.955138	0.876688
AC113404.1 ENSG00000254893	0.916584	1.23943	1.11575	1.10152	1.06646	0.966136	1.1244	0.957558	0.997135	1.06409
AC131097.4 ENSG00000216921	0.884559	0.84832	0.962497	0.937733	0.997849	0.929713	1.07406	1.14846	0.89964	0.912691
AC138517.6 ENSG00000283288	0.817922	0.931848	1.32373	1.01522	0.768678	1.18922	0.876439	0.992826	1.00729	1.16016
AC138969.4 ENSG00000183889	0.938617	1.29776	1.20612	0.930156	1.10291	1.11739	1.09149	0.938343	0.845249	0.86339
AC241377.1 ENSG00000281741	0.935807	0.974851	1.05526	1.07939	1.08958	0.969048	0.894581	1.03085	1.14283	1.00406
AC241585.1 ENSG00000281571	1.0653	0.867781	0.978257	0.882137	1.10184	1.0566	0.902785	1.06155	1.10329	0.836517
AC242988.1 ENSG00000278939	0.920062	1.08104	0.969446	1.0823	1.04279	1.04149	0.929038	0.937896	1.12009	0.972217
AC243756.1 ENSG00000270339	0.760121	0.961225	0.937827	0.986379	0.708119	1.15638	0.898105	1.04379	0.751653	0.880896
AC245100.1 ENSG00000280649	0.977421	0.873477	0.920988	1.18141	0.961633	1.18515	0.942609	1.22928	0.86135	1.1905
ACAA1 ENSG00000060971	0.854404	0.959935	1.17191	1.17394	0.885822	0.85066	1.06627	0.822175	1.09125	0.824034
ACAA2 ENSG00000167315	0.763492	0.945912	1.10251	1.07168	1.08692	0.920802	0.961101	1.12666	1.05583	1.13647
ACACA ENSG00000278540	0.995056	1.10007	1.07798	0.943671	0.677162	0.853255	1.15124	0.82007	0.827945	0.943125
ACACB ENSG00000076555	1.05802	0.997731	0.867197	0.959211	1.2429	1.2701	0.822782	0.87798	1.01847	0.965255
ACAD10 ENSG00000111271	1.0366	0.890693	1.23396	1.16988	0.871055	1.01677	0.933663	0.915139	1.04815	0.975611
ACAD11 ENSG00000240303	1.13836	0.940791	1.09604	0.969207	0.739248	1.25983	1.02407	0.917033	1.13406	0.994522
ACAD8 ENSG00000151498	1.13927	1.32568	0.985349	1.24471	1.05491	0.967627	0.89053	0.993563	0.899463	1.13943
ACAD9 ENSG00000177646	1.03167	0.96023	0.829653	0.973233	1.14925	1.21195	0.901595	1.1889	1.16513	0.83807
ACADL ENSG00000115361	1.04132	0.720684	0.714424	1.03345	1.08314	1.09288	1.11719	1.10556	1.02758	1.14792
ACADM ENSG00000117054	0.822567	1.1991	1.04286	1.39597	1.01989	0.9272	1.02058	1.15167	0.713914	0.808905
ACADS ENSG00000122971	1.09963	0.950049	1.00239	1.0378	0.991103	1.00527	1.0489	1.18944	0.985533	0.888952
ACADSB ENSG00000196177	0.932011	1.01655	1.01246	1.00593	0.760895	1.04326	0.889714	0.976314	1.11126	1.12679
ACADVL ENSG00000072778	1.09437	1.08644	1.09186	0.902455	1.11127	1.52715	1.17045	1.47643	1.25385	0.92932
ACAN ENSG00000157766	1.08955	1.11622	1.05431	0.879565	1.13125	0.947144	0.71163	0.875689	0.946908	0.861067
ACAP1 ENSG00000072818	1.1098	0.93762	0.782337	0.948603	0.889447	1.04092	0.897737	1.06577	1.04446	1.21388
ACAP2 ENSG00000114331	1.14534	1.18909	1.04263	1.26993	1.13766	0.953376	0.977979	0.901111	0.986647	0.826369
ACAP3 ENSG00000131584	1.16329	0.991364	1.25026	1.07561	1.0312	0.957498	1.17617	0.873145	1.12629	1.01816
ACAT1 ENSG00000075239	1.02773	0.956052	0.995719	1.13738	1.02225	1.08933	0.872625	0.955269	1.3747	0.90921
ACAT2 ENSG00000120437	1.05816	1.32864	1.13414	0.915699	0.811482	0.979262	1.04874	1.00778	0.812332	0.906031
ACBD3 ENSG00000182827	0.901099	0.992817	1.38029	0.946037	1.08954	1.16341	1.00241	1.01	1.19792	1.00119
ACBD4 ENSG00000181513	1.08154	1.00514	0.942415	0.814542	1.03371	1.11247	0.711174	1.06966	1.10653	1.24209
ACBD5 ENSG00000107897	0.775632	0.845012	0.788543	1.26281	0.993843	1.13297	1.10226	0.83137	1.23677	1.24493
ACBD6 ENSG00000230124	0.866484	0.97326	1.10732	1.0386	0.968433	0.947627	1.03263	1.03789	0.870287	1.09835
ACCS ENSG00000110455	0.899071	0.946489	1.11512	0.858715	0.94784	0.92046	0.931023	0.928525	1.23677	1.06864
ACCSL ENSG00000205126	1.12247	0.752798	0.856004	0.632733	0.90451	0.960782	1.20731	1.14913	0.863443	1.129
ACD ENSG00000102977	0.679385	1.2082	1.03213	0.94911	1.08583	0.809086	0.934763	0.984302	0.950285	0.864607
ACE ENSG00000159640	0.965758	0.977951	1.04389	0.957182	0.884161	1.07847	0.949023	1.05992	0.861706	0.996174
ACE2 ENSG00000130234	1.1657	0.939945	1.17108	0.970026	0.995211	0.787475	1.03461	0.865161	0.920271	0.966106
ACER1 ENSG00000167769	0.80839	0.972259	1.09595	1.26568	0.95635	0.917593	0.922288	0.870635	1.06338	0.909015
ACER2 ENSG00000177076	0.935481	1.11555	0.812599	0.942244	1.26909	0.859919	1.09023	1.34394	1.10908	1.02588
ACER3 ENSG00000078124	1.02884	1.0101	0.893608	0.934451	0.853456	0.787395	1.06185	1.01757	1.03146	0.874754
ACHE ENSG00000087085	1.1388	0.883651	1.17454	0.806049	0.965847	1.20987	0.920168	0.64703	1.05538	1.04057
ACIN1 ENSG00000100813	0.988439	1.18184	1.03326	1.17887	0.987091	0.745805	1.04069	1.1423	0.800986	1.20587
ACKR1 ENSG00000213088	1.0942	0.809398	0.847514	0.884351	0.853819	0.835919	0.855307	1.06892	1.21429	0.985759
ACKR2 ENSG00000144648	1.0163	1.38561	1.03264	1.16847	0.859279	0.893446	0.849641	1.00683	0.761536	1.24314
ACKR3 ENSG00000144476	0.981036	0.917073	1.00237	0.963886	0.904788	0.887853	1.2586	1.08525	0.867882	1.00955
ACKR4 ENSG00000129048	1.19957	0.875254	0.853427	0.806113	0.958518	1.14098	0.939441	1.18751	1.31109	1.18713
ACLY ENSG00000131473	0.968322	1.02135	1.02018	1.10563	1.27207	0.820758	1.14981	0.866705	1.01147	1.14443
ACMSD ENSG00000153086	1.23709	0.958611	1.10929	0.956773	0.805726	0.949425	0.758519	0.94931	0.790358	0.964534
ACO1 ENSG00000122729	0.985189	0.862935	0.806255	0.961602	1.36123	0.834151	1.17127	1.1159	1.19773	0.901213
ACO2 ENSG00000100412	0.99663	0.856527	0.74082	1.24466	1.19422	1.29989	1.06462	0.798896	0.988716	0.903221
ACOD1 ENSG00000102794	0.979046	0.792162	0.825913	0.981572	1.15737	0.962207	0.96915	0.861777	0.902579	1.08273
ACOT1 ENSG00000184227	0.999817	1.01298	1.21405	1.16569	0.944872	0.741654	1.08595	1.11806	0.805914	0.975218
ACOT11 ENSG00000162390	0.843673	1.09531	0.758178	1.42724	1.12193	1.3322	0.995663	0.834602	1.03705	0.9448
ACOT13 ENSG00000112304	1.1652	1.00819	1.14071	1.01912	0.845655	0.85795	1.03394	1.32647	0.923865	0.970801
ACOT2 ENSG00000119673	1.30553	1.01043	0.935185	1.29201	1.04998	0.874374	1.15429	1.06653	0.977657	0.984387
ACOT4 ENSG00000177465	0.960109	1.03969	1.33403	1.15149	0.883509	0.825151	0.960931	1.09979	1.17243	0.903169
ACOT7 ENSG00000097021	1.12125	1.22383	0.943513	1.05005	1.03466	0.712591	1.06796	0.820009	0.62666	0.930271
ACOT8 ENSG00000101473	0.827079	0.969747	1.04857	1.04822	0.829085	1.18145	0.882497	1.14544	1.13648	1.16644
ACOT9 ENSG00000123130	0.814769	0.910433	1.01751	1.15993	1.22175	0.970515	1.04924	1.00147	0.990134	0.96252
ACOX1 ENSG00000161533	1.11808	0.803473	0.988243	1.16995	1.05378	1.0063	0.939196	1.28944	0.933595	1.4251
ACOX2 ENSG00000168306	0.887414	0.891095	0.83563	0.82776	1.00034	1.2204	1.10662	0.868005	1.23401	0.716946
ACOX3 ENSG00000087008	1.14168	0.851132	1.18216	0.911054	0.901104	1.08807	0.691687	1.1071	1.15841	0.909956
ACOXL ENSG00000153093	1.11704	0.875062	0.910662	0.924315	1.09196	1.13939	0.841834	1.07568	0.995595	1.27603
ACP1 ENSG00000143727	1.05251	1.05116	0.990337	0.96925	0.729106	0.76032	1.01588	0.897482	0.710936	0.983731
ACP2 ENSG00000134575	1.02665	0.766514	1.04089	1.08319	0.974105	1.05312	0.793375	0.800415	1.20731	1.01256
ACP5 ENSG00000102575	1.04276	0.91115	0.901813	0.976374	0.871919	0.853683	1.18955	1.00523	1.0306	1.05408
ACP6 ENSG00000162836	0.692983	1.06929	0.955986	0.978524	1.13809	0.716711	0.875651	0.935782	0.967959	0.909486
ACP7 ENSG00000183760	0.996718	1.14405	1.04094	0.863973	0.744734	1.16981	1.06757	0.906894	0.664916	1.02635
ACPP ENSG00000014257	0.979154	1.05788	1.00603	1.04523	0.325284	1.14204	1.00562	1.18305	1.4036	0.946694
ACPT ENSG00000142513	0.940835	1.06236	1.11182	1.08034	0.970482	1.00334	1.0102	0.821206	1.4033	0.879254
ACR ENSG00000100312	0.990766	1.09896	1.06386	0.958297	1.01985	1.2542	1.20034	1.02723	0.858569	1.08231
ACRBP ENSG00000111644	1.10119	0.95654	0.91789	1.10584	1.14432	0.858802	0.990256	0.682718	1.10443	0.933832
ACRC ENSG00000147174	0.979859	1.1558	0.845722	1.21582	0.801819	1.04338	0.942241	0.851177	1.04393	1.25186
ACSBG1 ENSG00000103740	1.00326	0.920893	1.27185	0.896085	1.13903	1.2151	0.959122	0.704521	0.80129	0.922301
ACSBG2 ENSG00000130377	1.03438	1.07472	0.69806	1.04674	0.810591	0.899874	0.881212	1.13716	0.807422	1.06122
ACSF2 ENSG00000167107	0.822296	1.32754	0.978945	1.02964	0.790553	1.1692	0.841664	1.03236	0.849532	1.06805
ACSF3 ENSG00000176715	0.88273	0.997915	0.984163	1.16699	1.14757	1.06195	1.20898	0.958523	0.903195	1.03659
ACSL1 ENSG00000151726	0.902642	1.16732	1.07078	0.719703	0.881939	1.09472	0.9361	1.1054	1.03319	0.792433
ACSL3 ENSG00000123983	0.844909	1.06065	0.910974	1.04031	1.27003	1.14404	1.07741	1.04833	1.3343	0.758456
ACSL4 ENSG00000068366	0.996889	1.15931	0.72327	0.967938	0.870785	1.16554	1.35128	0.771678	1.04121	1.08031
ACSL5 ENSG00000197142	0.947966	1.3346	1.10582	1.01834	1.17821	1.34186	1.02179	0.913351	0.97329	0.965547
ACSL6 ENSG00000164398	1.03491	0.840365	1.18784	1.02849	1.08716	0.909337	0.940245	1.0538	1.09175	0.852751
ACSM1 ENSG00000166743	0.888402	0.907798	0.911968	1.10895	0.851155	1.06257	0.89363	0.98051	1.01218	0.886978
ACSM2A ENSG00000183747	0.929768	0.78694	0.781189	0.908086	0.959384	0.91824	1.21685	0.973661	0.988646	0.972798
ACSM2B ENSG00000066813	1.14416	0.953178	0.88187	1.29446	0.81539	0.968229	1.10271	1.00676	1.033	0.972805
ACSM3 ENSG00000005187	0.923217	1.02968	0.740397	1.28521	1.16915	0.912435	1.09157	0.882177	0.730905	0.974673
ACSM4 ENSG00000215009	1.02237	1.15482	0.766238	0.924769	0.965308	0.957648	0.90264	0.823493	0.739629	1.18174
ACSM5 ENSG00000183549	1.04938	0.851392	0.965701	0.831085	1.03572	1.06649	0.857577	1.16503	1.08256	1.07739
ACSM6 ENSG00000173124	0.778019	0.945073	0.870458	0.842094	1.04444	1.14168	1.10495	0.809632	0.912315	0.769471
ACSS1 ENSG00000154930	0.841085	0.933027	1.0581	1.13226	1.04671	0.837225	0.8617	1.02008	0.867346	0.997621
ACSS2 ENSG00000131069	0.7451	1.23562	1.22671	1.10183	1.14546	0.935614	1.29915	0.835787	0.795875	1.4433
ACSS3 ENSG00000111058	0.853813	1.25774	0.954309	1.0182	1.15218	0.794059	1.00878	1.01161	0.941832	1.11052
ACTA1 ENSG00000143632	0.921679	0.931812	0.769485	1.2534	1.30028	1.16737	1.08049	1.10151	0.918261	0.911392
ACTA2 ENSG00000107796	2.07596	1.20338	1.2395	1.29818	1.04832	1.39189	1.23341	1.15268	0.990675	1.03092
ACTB ENSG00000075624	1.64544	1.12554	1.36522	1.33108	1.06863	1.13118	1.98275	1.2562	0.858214	1.27537
ACTBL2 ENSG00000169067	0.934028	0.907703	0.914031	1.31009	1.08037	0.890485	0.868267	1.1234	0.9693	1.11123
ACTC1 ENSG00000159251	1.12952	0.860932	1.00404	1.10418	1.10756	0.898226	0.7734	0.719582	1.26391	0.875171
ACTG1 ENSG00000184009	0.82335	1.71871	0.985056	0.955109	1.08025	1.36277	0.859109	1.6619	1.02449	0.783198
ACTG2 ENSG00000163017	2.87004	0.830469	1.10484	1.22263	0.939381	1.24296	1.11166	1.03791	0.946632	1.15734
ACTL10 ENSG00000182584	0.978444	1.22637	0.832699	1.20796	1.12374	0.97029	0.975003	1.0721	0.834541	1.05985
ACTL6A ENSG00000136518	0.985268	0.90673	0.93298	1.18523	1.01306	1.07781	1.28603	0.799035	0.929205	0.760283
ACTN1 ENSG00000072110	1.49093	1.02116	1.10371	1.21666	0.784607	1.44322	1.32776	0.941903	1.04293	1.23236
ACTN2 ENSG00000077522	0.926004	1.14471	1.26954	0.812817	1.00955	1.14135	1.01632	1.03115	0.840092	0.927858
ACTN3 ENSG00000248746	1.00668	1.0698	0.870444	0.980389	1.12567	1.18255	1.14225	1.03678	1.28021	0.849218
ACTN4 ENSG00000130402	1.10276	1.05416	0.89158	0.878324	1.20728	0.88194	0.957235	0.941181	1.23533	1.23612
ACTR10 ENSG00000131966	1.01479	1.13427	1.07398	0.82573	0.850609	0.82164	1.05348	1.14652	1.01775	1.11207
ACTR1A ENSG00000138107	0.993856	1.40618	0.840322	1.095	0.77841	1.19305	1.06433	0.926351	0.985761	0.92269
ACTR1B ENSG00000115073	0.964944	0.956382	1.23677	0.985021	1.2029	0.941659	1.19164	0.771159	0.968306	0.912092
ACTR2 ENSG00000138071	0.907649	0.898822	1.15756	1.26784	1.04717	0.863506	1.09393	1.01994	0.967954	1.18752
ACTR3 ENSG00000115091	1.30815	1.22088	0.974946	1.1159	1.07912	1.11948	0.783199	1.05907	1.0018	0.951052
ACTR3B ENSG00000133627	1.05392	0.859057	1.04558	0.838443	0.943769	1.05532	1.12669	0.987864	0.77677	0.945022
ACTR3C ENSG00000106526	0.983846	0.749334	0.950669	0.899207	1.08019	1.12737	1.06455	0.819614	0.759923	0.862898
ACTR5 ENSG00000101442	1.24378	0.990108	1.06741	1.11389	0.95041	0.794108	0.825177	1.11428	1.19417	0.974432
ACTR6 ENSG00000075089	1.06552	0.995413	1.12334	0.981294	1.00513	1.16673	1.04541	0.998224	0.953048	0.970836
ACTR8 ENSG00000113812	1.05551	1.06896	0.9689	1.1527	0.877177	1.04696	1.20493	1.06551	0.758234	0.882111
ACTRT3 ENSG00000184378	0.789057	1.05363	1.02646	0.858086	1.16544	0.864406	0.847097	1.18407	0.89075	1.00395
ACVR1 ENSG00000115170	1.12854	0.785606	0.94288	1.24936	0.88419	0.999672	0.868643	1.056	0.929905	0.94445
ACVR1B ENSG00000135503	0.990991	1.51166	0.946947	0.972225	0.825746	0.912199	0.878717	0.85324	1.03262	0.919805
ACVR1C ENSG00000123612	0.822818	1.0006	0.985367	1.1522	0.815257	0.881621	1.14278	0.84139	1.09257	0.936218
ACVR2A ENSG00000121989	1.15767	1.19397	0.881556	0.919497	0.938447	0.691962	1.08965	1.11328	0.805383	1.08311
ACVR2B ENSG00000114739	0.923553	1.07898	1.02872	1.13769	0.800551	0.842327	0.798746	0.772352	1.18079	0.978493
ACVRL1 ENSG00000139567	1.01422	0.961143	1.2553	1.01942	0.992215	1.10814	1.16974	1.11806	0.998753	1.01626
ACY1 ENSG00000243989	0.811907	0.869838	1.17674	0.998301	1.26461	1.47885	1.17856	1.04351	1.03728	1.17952
ACY3 ENSG00000132744	1.12242	0.810546	0.805691	0.980807	1.22724	0.894756	0.678414	0.97837	0.896992	0.84134
ACYP1 ENSG00000119640	0.986037	0.925407	0.826627	0.726794	0.93628	0.966449	1.06825	1.0195	1.06684	1.12881
ACYP2 ENSG00000170634	0.786859	1.09672	1.11383	0.863185	1.00781	0.991129	1.06716	1.22303	0.933248	0.841561
ADA ENSG00000196839	1.09086	1.22996	0.96584	1.09212	1.09333	1.11325	0.928665	0.985977	0.8987	1.01088
ADAD1 ENSG00000164113	1.05191	1.0812	0.982899	1.09641	0.865989	0.965233	1.04454	0.950353	0.914893	1.01052
ADAD2 ENSG00000140955	1.0729	1.10412	1.06127	0.786769	1.31698	1.0017	1.00108	0.952647	0.933457	0.743095
ADAL ENSG00000168803	1.19408	0.885559	1.10062	1.01126	1.2281	1.25149	1.22422	0.874029	0.968686	1.26939
ADAM10 ENSG00000137845	0.94772	0.828213	1.06943	0.870581	1.07195	0.796521	1.03705	1.17733	0.836591	0.851145
ADAM11 ENSG00000073670	0.976134	1.12879	0.962572	0.7714	0.958063	1.09088	1.11354	0.861127	1.06946	1.13629
ADAM12 ENSG00000148848	0.826606	1.19253	1.06455	0.97196	0.909609	1.18075	0.948618	1.06315	1.25113	0.91358
ADAM15 ENSG00000143537	0.930199	1.13056	0.949667	1.16116	0.981809	1.04521	1.09998	1.12568	1.15974	0.811406
ADAM17 ENSG00000151694	1.07409	1.16268	1.27174	0.908455	1.00345	0.940664	0.892182	0.865109	1.06786	0.907486
ADAM18 ENSG00000168619	1.26198	0.945164	0.831139	0.775885	0.938728	0.901984	1.02289	1.01999	0.963103	1.09208
ADAM19 ENSG00000135074	1.08257	1.00854	0.953871	0.894899	0.904294	1.14821	0.958932	0.957069	1.0097	0.879512
ADAM2 ENSG00000104755	0.859685	0.88019	0.841417	1.17009	0.940822	0.859704	1.05035	0.731507	0.757786	0.878471
ADAM20 ENSG00000134007	0.787323	0.968074	0.995301	1.0529	0.886769	1.05937	0.964133	0.941306	1.0106	1.10877
ADAM22 ENSG00000008277	0.703035	0.897277	0.948672	0.928345	0.961359	0.948741	0.664658	1.03232	0.847802	0.82555
ADAM23 ENSG00000114948	1.25682	1.02179	0.983612	1.23317	0.906167	1.1754	1.06304	1.0025	1.02972	1.24637
ADAM28 ENSG00000042980	0.959163	1.14869	1.16493	1.32729	1.26021	1.04136	1.03524	1.09422	0.70331	1.0757
ADAM29 ENSG00000168594	1.1197	0.935775	1.14059	1.10337	1.06083	0.748175	0.700995	0.873363	0.989134	0.94
ADAM32 ENSG00000197140	0.853534	0.982068	1.04563	0.9422	0.922617	0.99718	0.966879	0.816701	0.888058	1.09209
ADAM33 ENSG00000149451	0.869324	1.01797	1.26667	0.877828	0.924489	1.08815	1.36131	0.953744	0.935348	1.1858
ADAM7 ENSG00000069206	1.01497	0.889378	1.51894	0.95533	0.913467	0.834974	0.957914	0.87719	0.947553	1.0538
ADAM8 ENSG00000151651	0.97852	0.996447	0.872005	0.933164	0.994826	1.01358	0.931987	0.886827	0.916915	1.12682
ADAM9 ENSG00000168615	1.08893	1.4619	1.0563	1.12323	1.06927	1.0528	1.01004	0.93673	0.817502	0.826455
ADAMDEC1 ENSG00000134028	1.16276	1.29698	0.901209	1.04299	0.818493	0.966666	0.885169	1.03606	0.631512	0.865602
ADAMTS1 ENSG00000154734	0.980533	1.16615	0.988784	0.863606	1.18546	0.870524	1.34803	0.95183	0.93369	1.07926
ADAMTS10 ENSG00000142303	1.16129	1.08765	0.921255	0.985772	0.934719	0.837304	1.03692	1.16119	0.917925	0.942733
ADAMTS12 ENSG00000151388	0.72125	0.857613	1.11013	0.985453	1.07645	1.24495	1.08578	1.00123	1.08594	0.950982
ADAMTS13 ENSG00000160323	0.875087	1.21432	0.974639	1.00533	0.931405	0.685617	0.965083	0.883124	0.866006	0.958424
ADAMTS14 ENSG00000138316	0.776049	0.793028	1.05555	0.860899	1.01603	1.0014	0.886959	1.00856	1.06407	1.05882
ADAMTS15 ENSG00000166106	1.01602	1.10014	0.902467	0.811305	0.822735	0.876926	0.851919	1.05335	1.2657	0.876981
ADAMTS17 ENSG00000140470	0.820755	1.16672	0.932777	1.0591	0.93135	1.12652	1.01251	1.10626	0.819906	1.17685
ADAMTS18 ENSG00000140873	1.08991	0.805608	0.681534	1.06891	0.808789	1.12375	0.847463	0.94754	1.1385	0.731273
ADAMTS19 ENSG00000145808	1.19283	1.01056	0.852048	1.03567	0.776099	0.906836	0.971786	1.02553	0.935739	1.00912
ADAMTS2 ENSG00000087116	1.27218	1.25318	1.06252	0.912617	0.9355	0.854247	0.743853	1.14038	1.16073	1.03976
ADAMTS20 ENSG00000173157	0.850952	1.43351	1.28428	0.997592	0.935456	0.856094	0.944179	1.10879	1.08691	1.04502
ADAMTS3 ENSG00000156140	1.0283	0.743436	0.875021	0.90476	1.03337	1.1043	0.619252	1.00655	1.00885	0.779173
ADAMTS4 ENSG00000158859	0.816207	0.972534	1.0937	1.19227	0.729989	0.97434	1.31831	0.848126	0.9516	1.16189
ADAMTS5 ENSG00000154736	1.09084	0.953073	0.963089	0.892487	1.12895	0.840328	0.823474	1.03995	0.864301	0.882449
ADAMTS6 ENSG00000049192	0.774755	1.1114	1.25148	1.06562	0.932873	0.829824	1.12108	0.895143	0.902069	1.14635
ADAMTS7 ENSG00000136378	0.980332	0.991971	1.04024	1.12582	1.09599	0.7828	1.03595	0.980904	1.03296	1.04702
ADAMTS8 ENSG00000134917	1.1032	1.03896	1.03668	0.806717	0.830173	1.31671	0.88871	0.921804	0.973488	0.89281
ADAMTS9 ENSG00000163638	0.823368	0.744314	0.807272	0.822342	0.772553	1.20682	1.10143	1.02224	0.748321	1.10762
ADAMTSL1 ENSG00000178031	1.24949	1.05678	0.895224	0.929961	1.07057	1.24169	0.724934	0.986479	0.961033	1.1051
ADAMTSL2 ENSG00000197859	1.35072	1.21785	1.38799	1.52105	1.03087	0.9652	1.06713	0.98988	0.866678	1.12158
ADAMTSL3 ENSG00000156218	1.00411	0.827587	0.900651	1.19383	0.917209	1.03239	1.13458	1.0801	1.10128	1.12117
ADAMTSL4 ENSG00000143382	0.873947	1.20618	1.17942	0.956142	0.915885	1.08441	1.06975	1.13475	0.94495	0.927485
ADAMTSL5 ENSG00000185761	1.07207	0.902772	0.838268	1.11333	0.767972	1.30107	1.039	1.00313	0.741389	0.931287
ADAP1 ENSG00000105963	0.925241	0.918423	0.944841	0.946085	1.00307	0.805764	1.07767	0.918087	0.889317	0.900843
ADAP2 ENSG00000184060	1.01309	0.685885	0.765065	1.2211	1.0979	1.33753	1.06139	1.24699	0.920896	0.825065
ADAR ENSG00000160710	0.911701	1.01765	1.05734	1.06626	1.10155	0.716321	0.939839	0.91395	0.819808	1.27567
ADARB1 ENSG00000197381	0.970994	0.939536	0.973938	0.89103	0.910175	0.801883	0.886357	0.84535	0.848135	0.970468
ADARB2 ENSG00000185736	0.98726	0.892319	1.40118	0.92181	1.12823	0.853147	0.969447	0.886133	0.857408	0.773555
ADAT1 ENSG00000065457	0.926043	1.00125	0.903161	0.830376	0.948756	0.925561	0.76997	1.05672	0.871015	1.02838
ADAT2 ENSG00000189007	1.03859	1.16349	1.18474	0.77148	1.01144	0.86674	1.37803	1.20454	0.698897	1.1439
ADAT3 ENSG00000213638	0.933963	1.21482	0.87846	1.0608	0.981693	1.06786	1.01982	1.02403	0.979196	0.631195
ADCK1 ENSG00000063761	0.747864	1.16757	0.963566	1.19117	1.05834	1.21356	1.04695	1.20218	1.01587	0.83661
ADCK2 ENSG00000133597	1.07576	0.653138	1.20263	1.1744	0.93991	0.758845	1.18802	0.929891	1.16788	0.72427
ADCK3 ENSG00000163050	1.10791	1.25218	0.923322	1.03453	0.813435	0.970366	0.972344	0.930483	1.14583	0.893481
ADCK4 ENSG00000123815	0.742074	0.853145	0.982548	1.05465	0.939296	1.09806	0.891411	0.93329	0.821126	0.79495
ADCK5 ENSG00000173137	0.801858	1.0042	0.829302	1.12779	0.957135	0.995672	0.69618	0.903295	0.90104	0.702684
ADCY1 ENSG00000164742	0.862602	0.839841	0.985147	0.939388	1.1682	0.884743	0.887031	1.10861	1.07025	0.964987
ADCY2 ENSG00000078295	1.07233	0.928301	0.896617	0.769387	1.25359	1.1532	1.01438	0.873642	1.19696	0.84574
ADCY3 ENSG00000138031	1.14186	0.929948	0.868573	0.855997	1.12023	1.03161	1.56266	0.838615	1.06459	0.884152
ADCY4 ENSG00000129467	0.799125	0.79979	0.873759	0.904801	0.888497	0.96683	1.04389	0.996397	0.990693	1.05311
ADCY5 ENSG00000173175	1.32881	1.08437	1.30761	0.981218	1.02268	1.00146	0.951549	1.02071	0.779883	1.0101
ADCY6 ENSG00000174233	0.851929	1.03985	0.978705	1.04871	0.900396	0.849706	1.2086	1.06481	0.957521	0.942588
ADCY7 ENSG00000121281	1.03047	0.781429	1.02303	1.16698	1.03773	0.887617	0.916313	0.913667	1.13157	0.940759
ADCY8 ENSG00000155897	0.832204	1.0939	1.16418	1.09214	1.1124	0.732945	1.19904	1.45602	1.26565	0.990665
ADCY9 ENSG00000162104	0.805967	0.891578	0.857096	0.740991	0.860971	0.943901	1.06622	1.22624	0.811293	1.08438
ADCYAP1R1 ENSG00000078549	1.21908	0.928255	0.912759	0.905064	1.16511	0.888968	0.935435	0.970942	1.00423	0.926242
ADD1 ENSG00000087274	1.06466	0.984688	0.992996	1.27196	1.01112	0.779972	1.14163	0.896819	0.763201	0.79903
ADD2 ENSG00000075340	0.980095	1.00165	1.15616	0.935958	0.902977	1.08015	0.961514	0.960305	0.921939	0.798272
ADD3 ENSG00000148700	0.789451	0.998916	0.949781	1.05584	0.949616	0.922926	1.02465	1.01699	0.873564	1.32862
ADGB ENSG00000118492	0.71701	0.798991	1.29816	1.13448	0.974455	1.16841	1.08063	0.95025	0.828193	0.92068
ADGRA2 ENSG00000020181	1.38367	0.774853	0.839294	1.53715	0.84466	0.977617	1.22345	0.770719	1.10125	0.951064
ADGRA3 ENSG00000152990	1.04367	1.24926	1.07463	0.931051	0.972582	1.13854	0.95556	0.96621	0.84228	0.904883
ADGRB1 ENSG00000181790	0.864986	1.20467	0.874751	0.87298	1.11733	0.900004	0.931914	0.985231	1.00805	1.06904
ADGRB2 ENSG00000121753	1.09847	1.25025	0.966998	0.875418	1.11417	1.13323	1.2571	1.11245	0.930542	0.875868
ADGRB3 ENSG00000135298	1.04924	0.829459	0.980152	1.2573	1.05234	1.13777	1.00988	0.927428	1.09261	1.14133
ADGRD1 ENSG00000111452	1.39847	0.881164	1.08744	1.29723	1.09441	1.06695	0.950112	0.967323	0.764554	0.865019
ADGRD2 ENSG00000180264	0.982354	0.953088	1.01125	0.838391	1.14358	1.17434	0.735697	1.15136	0.789796	1.26623
ADGRE1 ENSG00000174837	0.891611	1.24965	1.05279	1.12585	1.11418	1.00198	0.920365	0.957304	1.16481	1.09974
ADGRE2 ENSG00000127507	1.31516	0.848332	0.984871	1.00369	1.0062	1.2198	0.840728	1.19282	1.06327	0.855047
ADGRE3 ENSG00000131355	0.930869	0.971811	0.948381	0.892931	0.953802	0.87947	1.25988	0.771768	1.10412	0.861302
ADGRE5 ENSG00000123146	1.13047	0.966918	0.894308	0.970425	1.08436	0.977389	0.881807	0.810148	1.26031	0.935342
ADGRF1 ENSG00000153292	0.856762	1.53461	0.80273	0.851084	0.880521	0.805018	0.869432	1.12279	0.907552	0.910928
ADGRF3 ENSG00000173567	1.05052	0.912208	1.0208	0.851736	1.15444	1.04848	1.07613	0.935522	1.007	0.926746
ADGRF4 ENSG00000153294	0.979127	1.06907	0.934511	0.993661	0.778769	1.09885	1.20664	0.8308	1.00705	0.831425
ADGRF5 ENSG00000069122	1.14105	1.07224	1.04535	0.969021	1.07156	0.959627	1.09128	0.967502	0.825892	0.912165
ADGRG1 ENSG00000205336	0.634061	1.22342	0.877368	0.91605	0.957221	0.862191	1.00345	1.09291	1.11523	0.87922
ADGRG2 ENSG00000173698	0.963671	0.990785	0.978237	0.815645	1.02086	0.82222	0.976518	1.09155	0.900773	0.925179
ADGRG3 ENSG00000182885	0.925385	1.17545	0.941503	0.722516	0.979627	1.07325	1.07055	1.33419	0.881864	1.0402
ADGRG4 ENSG00000156920	0.911075	1.00259	0.743893	1.20048	0.841595	0.784658	0.930186	0.94494	0.83635	1.28156
ADGRG5 ENSG00000159618	1.10159	1.00961	0.852858	1.06928	1.03438	1.16513	1.12022	1.13042	1.18526	0.845927
ADGRG6 ENSG00000112414	1.18556	0.954374	1.05192	0.789975	1.09608	0.741402	0.915741	1.0193	1.19926	1.08167
ADGRG7 ENSG00000144820	1.0395	0.853088	1.14035	0.729376	1.15526	0.655273	0.93766	0.964971	1.26937	0.95934
ADGRL1 ENSG00000072071	0.844183	0.725034	1.21636	0.896276	0.721986	1.00663	1.03139	0.885256	1.2527	1.03341
ADGRL2 ENSG00000117114	1.30431	0.886444	1.42275	0.936788	0.92642	0.982849	1.00305	0.752855	1.02994	0.967522
ADGRL3 ENSG00000150471	0.757648	1.00213	1.3855	0.946602	1.11695	0.890427	1.05874	0.896225	1.18235	0.6886
ADGRL4 ENSG00000162618	0.866181	1.0262	1.09032	1.00715	0.774189	0.985131	1.23887	1.20033	1.2314	0.993448
ADGRV1 ENSG00000164199	0.869554	0.984597	0.969807	1.13221	0.651503	0.937443	0.964141	1.10498	1.21401	1.07192
ADH1B ENSG00000196616	0.898593	0.77078	1.02397	1.13294	1.07384	0.948736	0.96649	0.946056	1.13642	1.08813
ADH1C ENSG00000248144	1.15561	0.851202	0.857045	1.01651	1.27022	1.0076	1.0094	0.891452	0.895401	0.838583
ADH4 ENSG00000198099	0.960715	1.06891	1.11913	1.11019	0.954548	0.906171	1.1733	0.931007	1.11349	1.11552
ADH5 ENSG00000197894	1.10148	0.873578	1.04556	1.02581	0.90277	1.02602	1.01332	1.21568	0.826782	0.940636
ADH6 ENSG00000172955	1.05918	0.995165	0.995458	1.07815	1.10679	1.10422	1.0914	1.10439	1.06956	0.888589
ADHFE1 ENSG00000147576	1.05954	0.831993	1.09565	1.12069	1.1704	1.10161	0.948524	1.11819	0.817035	1.17326
ADI1 ENSG00000182551	1.19964	1.08329	1.18523	0.886908	1.05634	0.713576	1.22149	0.982047	0.730005	0.986702
ADIPOR1 ENSG00000159346	0.867891	1.29391	0.926316	0.935428	1.0004	1.28758	0.905208	1.03494	0.866311	0.977614
ADIPOR2 ENSG00000006831	0.942816	0.945225	1.086	1.15565	1.08465	0.815816	0.871158	1.08055	0.970533	1.06119
ADIRF ENSG00000148671	1.61007	0.874392	1.25143	1.62221	1.15857	0.969964	0.93942	0.835952	0.690962	0.918902
ADK ENSG00000156110	0.884036	1.24953	0.95112	0.851291	0.956402	1.07361	0.994064	0.907527	0.984049	0.943799
ADM ENSG00000148926	0.938787	1.15961	0.892488	1.20773	0.862606	1.00146	0.792998	0.809635	1.09474	1.41209
ADM2 ENSG00000128165	1.01844	1.00627	0.882848	1.15224	1.11216	0.736304	1.07304	0.956641	1.21421	1.09784
ADM5 ENSG00000224420	1.06731	0.904845	0.909941	1.03916	0.961259	1.26923	1.1149	0.88907	1.04966	0.92202
ADNP ENSG00000101126	0.97589	1.08161	0.789774	1.0572	0.971829	0.774234	1.15852	1.16076	0.872768	0.939752
ADNP2 ENSG00000101544	1.06302	0.935518	0.908887	0.939862	0.880895	1.10053	1.04663	1.10511	1.18745	0.74402
ADO ENSG00000181915	1.07373	1.00906	0.870358	0.870293	1.05984	1.01982	1.27719	1.16435	1.2187	0.97572
ADORA1 ENSG00000163485	0.7596	0.791382	1.36699	1.08312	0.839806	1.24791	0.890384	1.11012	1.07131	0.870088
ADORA2B ENSG00000170425	1.04029	1.25367	0.95036	0.961634	1.00829	1.12252	0.929019	1.07349	0.647092	0.839666
ADORA3 ENSG00000282608	0.990599	0.87828	0.895451	0.905827	0.942547	1.04643	0.979264	1.33406	0.757968	1.01579
ADPGK ENSG00000159322	0.992887	0.809372	1.03218	0.840254	0.609785	1.3626	0.88714	0.899999	0.803104	0.923896
ADPRH ENSG00000144843	0.934682	1.37401	0.790943	0.967709	1.06413	1.29024	1.17171	1.11619	1.16716	0.998291
ADPRHL1 ENSG00000153531	1.00356	1.08205	0.994911	0.816827	0.973982	1.0683	1.02042	0.819282	1.12712	1.03299
ADPRHL2 ENSG00000116863	0.838494	0.941817	0.900992	1.11676	0.961341	0.91434	0.78677	0.959287	0.970611	0.930677
ADPRM ENSG00000170222	0.87252	0.92906	0.989585	1.10078	0.929425	1.02968	0.990565	0.831975	1.06757	0.964441
ADRA1A ENSG00000120907	1.00863	0.846561	0.953493	1.0141	1.09196	1.01878	0.882629	0.915618	1.04064	1.00993
ADRA1D ENSG00000171873	1.14483	0.858364	0.922878	1.30299	0.98996	1.29535	0.829002	0.889134	0.917258	1.00326
ADRA2A ENSG00000150594	1.27899	1.22907	0.921684	1.24818	1.05752	1.04432	1.08607	0.77297	0.95426	0.817914
ADRA2B ENSG00000274286	1.05125	0.977819	0.809054	0.943895	1.11608	0.969991	0.975651	0.879645	0.968306	0.91802
ADRA2C ENSG00000184160	0.886152	1.08533	1.09341	1.03715	0.87305	0.967535	0.927836	0.798517	1.09879	1.09111
ADRB1 ENSG00000043591	0.943169	0.876479	1.11899	0.900561	1.13665	0.795147	0.797928	0.662859	1.00934	1.02915
ADRB2 ENSG00000169252	0.707635	1.06477	1.01801	1.35448	0.856453	1.08162	0.937684	0.857168	0.872747	1.07018
ADRB3 ENSG00000188778	1.47076	0.661313	0.993605	0.57362	0.996837	1.06813	0.99982	0.986172	1.05992	1.20684
ADRM1 ENSG00000130706	1.08703	0.979131	1.18321	0.863912	0.932175	0.991996	0.899368	0.988145	0.915607	1.02442
ADSL ENSG00000239900	1.3074	0.794978	1.16422	0.909274	0.836324	1.02169	0.880645	0.878328	1.02926	1.02869
ADSS ENSG00000035687	1.08847	0.898485	1.12604	0.913486	0.820194	0.94024	0.915838	1.03995	1.12832	1.05777
ADSSL1 ENSG00000185100	1.37064	0.944974	0.923601	1.07071	0.765863	1.41701	0.917157	0.960112	0.856891	1.01725
ADTRP ENSG00000111863	0.778733	1.01519	0.971175	1.05368	0.95083	0.968312	0.986093	1.2282	0.743419	0.962383
AEBP1 ENSG00000106624	1.66668	0.92394	1.68164	0.941683	1.13466	1.02342	1.1442	0.949803	1.15453	1.41219
AEBP2 ENSG00000139154	0.976506	0.909336	1.11829	1.09777	1.06021	0.930151	1.0364	1.13314	1.15693	0.990385
AEN ENSG00000181026	1.17767	1.10717	0.795946	1.08876	0.991404	0.962434	0.959903	1.16363	0.922923	1.04633
AES ENSG00000104964	0.898212	0.620146	0.98639	0.570515	0.928403	1.09599	1.35064	1.10424	0.910259	0.991787
AF011889.5 ENSG00000241489	0.899998	1.00729	0.613329	1.07017	1.11498	1.10655	0.92397	1.08218	0.827137	0.798305
AFAP1 ENSG00000196526	0.986938	1.1651	0.837197	0.998018	1.08927	1.05756	1.25698	1.28117	1.14401	0.989181
AFAP1L1 ENSG00000157510	1.07425	0.914749	0.892739	0.80581	1.04292	1.05584	1.12725	1.05027	0.899415	0.914616
AFAP1L2 ENSG00000169129	0.998208	0.86858	0.956047	1.11288	1.1093	1.14785	0.764818	0.967818	0.949286	0.815372
AFF1 ENSG00000172493	1.09441	0.813489	0.984934	0.863675	1.02783	0.794554	0.909637	1.03774	0.802031	0.983132
AFF2 ENSG00000155966	1.11381	0.996649	0.964589	0.966717	1.50033	0.880667	0.970355	0.984613	0.904326	0.621178
AFF3 ENSG00000144218	1.36756	1.01412	0.970745	1.13244	1.03861	1.35184	0.970595	1.17847	1.39729	0.948203
AFF4 ENSG00000072364	1.36251	1.05314	0.950836	0.975207	1.09795	1.12955	1.02758	1.09593	0.671005	1.10281
AFG3L2 ENSG00000141385	0.973821	1.14178	0.991665	1.05251	0.94981	1.14488	0.97455	0.977411	0.886465	1.16169
AFM ENSG00000079557	1.05291	0.686773	1.08006	1.08169	0.917262	1.13831	1.01339	1.03672	1.08927	1.11433
AFMID ENSG00000183077	0.982665	0.897667	0.803237	1.33178	0.853613	1.14675	1.23278	0.971116	1.19324	1.07508
AFP ENSG00000081051	0.933859	0.994598	0.891004	1.11343	1.30234	1.32844	1.11239	0.939898	0.90077	1.03463
AFTPH ENSG00000119844	0.952447	1.05079	0.927605	0.971896	0.769719	0.831881	1.03281	1.16034	0.964758	0.977296
AGA ENSG00000038002	0.998746	1.19158	1.06404	0.746677	0.950895	1.1956	0.79196	1.01337	0.698772	1.03344
AGAP1 ENSG00000157985	0.85508	0.879234	1.01891	1.13615	0.965652	1.23232	0.899738	1.15627	0.949458	1.27991
AGAP14P ENSG00000279058	1.17452	0.858641	0.87999	0.76759	0.961116	0.822927	1.00288	0.95105	0.843335	0.906063
AGAP2 ENSG00000135439	0.857648	1.06165	0.944644	1.00023	1.34526	1.20468	0.84356	1.00973	0.982597	1.00907
AGAP3 ENSG00000133612	0.85212	1.04397	1.15248	1.20939	0.933299	0.910442	1.24286	1.04319	1.16722	0.825448
AGAP4 ENSG00000188234	0.829849	0.954822	0.897371	0.838866	1.07026	1.10941	0.78813	0.814041	1.32672	0.87374
AGAP5 ENSG00000172650	1.20087	0.844017	0.978925	0.733578	1.13721	0.812137	1.09134	0.986499	0.7721	1.16287
AGAP6 ENSG00000204149	1.02951	1.51752	0.699306	1.00577	0.814322	1.05847	1.11855	0.981875	0.956921	0.841139
AGAP9 ENSG00000204172	0.8802	1.0082	0.72424	1.06927	0.884322	1.02753	1.10757	1.0005	0.813288	0.816734
AGBL1 ENSG00000273540	1.11242	1.18746	0.873312	0.904808	0.797717	0.884621	0.970619	1.1295	1.00122	0.987257
AGBL2 ENSG00000165923	0.719862	1.09324	0.91747	1.21446	0.829815	0.823775	1.08548	1.03302	1.01122	1.05849
AGBL3 ENSG00000146856	1.05307	1.02343	0.994465	0.898949	0.894783	1.07349	1.21015	0.855282	1.04112	0.906938
AGBL4 ENSG00000186094	0.942729	0.922338	0.903252	1.1376	1.04894	1.05611	0.987055	1.09653	0.920303	1.02537
AGBL5 ENSG00000084693	0.946566	1.02828	0.73558	1.03875	0.735696	1.03532	0.947829	1.29763	0.946861	1.10788
AGER ENSG00000204305	0.998155	0.916938	0.883235	1.09582	0.760067	1.03607	1.16223	1.11135	1.05869	0.965449
AGFG1 ENSG00000173744	0.808782	1.34708	0.943344	1.25378	0.799672	0.763076	1.24882	0.98576	1.12369	1.11612
AGFG2 ENSG00000106351	0.890436	0.983541	1.0548	0.861875	0.977174	1.14983	1.04046	1.08914	0.996962	1.13843
AGGF1 ENSG00000164252	1.27931	0.772133	1.06244	0.950414	0.886369	0.832029	0.953102	1.09452	1.01957	1.10583
AGK ENSG00000006530	0.831831	0.979361	1.08026	0.872644	1.06817	1.05688	0.789105	0.907521	0.992293	0.913052
AGL ENSG00000162688	0.929237	0.88466	1.15799	0.966111	0.868221	0.980015	1.05425	0.912401	0.881011	0.969289
AGMAT ENSG00000116771	1.02755	1.01244	1.0702	1.07949	0.883995	1.08263	0.81521	0.898273	1.01548	1.25587
AGO1 ENSG00000092847	1.22719	1.14685	0.8241	1.02012	0.991187	1.0703	0.962628	1.21718	1.10408	1.04834
AGO2 ENSG00000123908	0.886538	1.21552	1.13661	1.17143	1.13722	0.872779	1.33162	0.915225	1.03698	1.00799
AGO3 ENSG00000126070	0.893043	0.866374	1.09358	1.22532	1.11015	0.810018	1.27044	0.961144	0.890377	0.921949
AGO4 ENSG00000134698	0.887553	0.986958	0.998455	1.12161	0.927681	1.00568	0.944182	0.996967	0.742045	0.838236
AGPAT1 ENSG00000204310	0.771748	0.682952	1.24332	0.993317	0.940302	0.840547	0.897551	1.15322	0.713879	0.947315
AGPAT2 ENSG00000169692	0.906869	0.897916	1.14958	0.959188	0.864386	1.19149	1.25877	1.01264	0.851504	1.19075
AGPAT3 ENSG00000160216	0.931843	1.24533	1.17514	1.03297	1.12825	0.875797	1.21522	1.29343	1.22965	0.950092
AGPAT4 ENSG00000026652	0.927139	1.0417	0.912209	1.14155	0.907159	1.22087	1.04595	1.00774	0.869894	1.24704
AGPAT5 ENSG00000155189	0.786607	1.03316	0.814387	0.819281	0.968857	0.9007	0.937873	0.907044	0.859096	0.978803
AGPS ENSG00000018510	1.1214	0.788701	0.900537	0.810585	1.02161	1.15842	1.06636	0.944325	1.20934	0.917757
AGR2 ENSG00000106541	0.799415	1.57574	0.605616	0.97937	1.06324	1.29921	0.923501	1.12433	1.07745	0.900734
AGR3 ENSG00000173467	0.891866	1.02072	1.01838	1.0907	0.891667	0.986678	1.18079	0.643945	1.30718	0.971339
AGRN ENSG00000188157	0.87902	0.879149	0.98094	1.2225	1.1274	1.13928	0.80828	0.890007	1.16228	1.18415
AGRP ENSG00000159723	0.908517	1.1846	0.881	1.08114	1.24658	0.794162	1.08934	0.906525	1.04788	1.12404
AGT ENSG00000135744	0.771638	1.09277	1.07458	1.02613	0.774756	1.13406	1.19931	0.896648	1.20069	0.912148
AGTPBP1 ENSG00000135049	1.05673	0.964654	1.05407	0.930459	0.770515	1.25605	1.01975	1.08198	0.985759	1.0584
AGTR1 ENSG00000144891	1.0321	0.943214	0.796315	1.01524	0.897685	1.15004	1.13651	0.978484	1.10203	0.982071
AGTRAP ENSG00000177674	1.41831	0.953215	1.10561	0.735263	0.815633	1.13289	1.17914	1.0599	1.08504	0.939457
AGXT ENSG00000172482	1.06282	1.16127	0.936634	1.06748	0.993287	0.828867	0.865101	1.11278	1.086	1.01574
AHCTF1 ENSG00000153207	0.978418	0.962433	0.990971	0.978659	0.868926	0.931672	1.129	1.18197	1.29636	1.08506
AHCY ENSG00000101444	1.00996	0.970211	1.05869	0.915381	0.834846	1.08805	1.32375	1.06881	1.04613	0.996612
AHCYL1 ENSG00000168710	0.890796	0.808841	0.992461	1.08309	1.23708	0.92815	1.00514	1.10473	1.12082	0.947031
AHCYL2 ENSG00000158467	1.04201	1.05181	1.02027	1.0719	1.12053	0.842413	0.933686	1.0384	1.00578	0.756866
AHDC1 ENSG00000126705	0.845794	0.826053	0.77544	0.767072	1.12959	1.17429	1.0129	0.924777	0.979701	1.04947
AHI1 ENSG00000135541	1.09635	1.1896	1.02086	1.11375	0.921742	1.09219	0.92319	0.881117	1.19999	0.856696
AHNAK ENSG00000124942	0.768471	1.01536	1.1002	0.876912	1.0333	1.26062	0.941419	1.00748	1.0476	1.0051
AHNAK2 ENSG00000185567	1.28026	0.921319	1.10433	1.07845	0.983662	0.883145	0.780948	1.0978	1.0698	0.923688
AHR ENSG00000106546	0.972402	1.02755	1.10065	1.08109	1.04938	0.858885	0.990645	0.785363	1.15222	1.03444
AHRR ENSG00000063438	1.0759	1.00444	0.914586	1.03163	1.01422	0.905749	1.00072	0.97667	0.987142	1.14848
AHSA1 ENSG00000100591	0.852164	0.901215	0.960302	1.05202	0.85768	1.14762	0.961058	0.856512	0.776266	0.954247
AHSA2 ENSG00000173209	0.901303	1.24599	1.08064	1.00301	1.11771	0.947903	0.878137	1.04949	0.703437	0.884324
AICDA ENSG00000111732	0.959401	1.13311	0.962466	1.08239	0.922434	1.04771	1.18435	0.908681	1.05976	0.863672
AIDA ENSG00000186063	0.862859	1.32617	0.924289	0.964177	0.848834	0.665507	0.786748	1.10294	0.947896	0.726159
AIF1 ENSG00000204472	1.02577	0.837064	0.997146	0.930729	1.13377	0.864143	1.00974	0.849835	0.854798	0.906196
AIF1L ENSG00000126878	1.06208	1.12557	0.74275	0.964122	1.07567	1.16968	1.05459	0.946286	1.17756	0.969738
AIFM1 ENSG00000156709	1.16448	0.808338	1.21426	0.987781	0.78478	1.36183	0.950296	1.06354	1.28927	0.859267
AIFM2 ENSG00000042286	0.819226	0.958818	0.937119	0.96972	0.844577	1.00879	0.687382	0.825888	1.12012	1.02501
AIFM3 ENSG00000183773	1.00603	0.816706	0.87924	0.9529	0.909286	0.796774	0.972404	0.917957	1.14314	1.03401
AIG1 ENSG00000146416	1.05049	0.918547	0.963383	1.08261	0.967034	0.979605	0.949697	0.843825	1.04274	0.929413
AIM1 ENSG00000112297	0.832276	0.986473	1.26539	0.867974	0.94506	0.996078	1.01754	0.826352	1.09679	1.00593
AIM1L ENSG00000176092	0.999893	0.772905	0.971001	0.871307	1.02891	0.817741	1.0064	1.15754	0.930758	1.04231
AIM2 ENSG00000163568	1.18932	1.21478	1.11795	1.02896	1.24192	0.9143	1.17362	0.999459	1.03698	1.1572
AIMP1 ENSG00000164022	1.0201	1.03737	0.915084	1.24721	0.988455	1.05961	1.09776	1.05656	1.11622	1.12514
AIMP2 ENSG00000106305	1.1572	1.26072	0.974073	1.30423	0.970016	0.963082	1.09576	0.919734	1.06688	0.912571
AIP ENSG00000110711	1.19945	1.06441	1.39366	1.20991	1.09339	0.846456	1.23983	1.24499	1.18214	0.930175
AIPL1 ENSG00000129221	0.964717	1.21856	1.15317	1.01142	1.0621	1.13104	1.15309	0.980869	0.940132	0.981494
AIRE ENSG00000160224	1.03298	0.899829	0.883203	1.07705	1.04436	1.02457	1.02375	0.929921	1.21813	1.27058
AJ239318.1 ENSG00000280108	1.03438	1.12755	1.18233	0.830204	0.957066	0.991649	0.86941	1.13694	1.10501	1.09395
AJAP1 ENSG00000196581	1.02998	1.02113	1.18676	1.08699	0.766777	1.12075	1.08199	0.912162	1.07632	1.31235
AJUBA ENSG00000129474	1.02048	0.948451	0.823817	0.879331	1.0333	1.00678	0.841917	0.8822	0.764921	0.976191
AK1 ENSG00000106992	1.16027	1.17966	0.994014	1.13316	1.28115	0.771419	1.15894	1.25396	1.36634	1.31901
AK2 ENSG00000004455	0.864896	1.08225	0.792024	0.985914	1.15354	0.96678	1.08533	1.04753	1.12282	0.887365
AK3 ENSG00000147853	0.866288	0.939799	0.905554	1.22684	0.696301	1.12758	1.1551	0.991823	0.960756	0.920823
AK4 ENSG00000162433	0.851314	0.952133	0.921255	0.924128	0.851139	0.655057	0.906941	0.871286	1.03009	1.15387
AK5 ENSG00000154027	0.943779	1.00047	0.974951	0.964549	1.05083	0.871938	1.16837	0.943725	1.02398	0.910541
AK6 ENSG00000085231	0.814503	1.24118	1.16108	0.823789	1.02365	0.973288	1.08731	0.937112	0.606998	1.37425
AK7 ENSG00000140057	0.747879	0.987703	0.902741	1.25253	1.12787	1.18803	0.751549	0.978658	1.09449	0.875856
AK8 ENSG00000165695	1.08238	0.860518	1.06603	0.804939	1.22817	1.00498	1.01565	0.74329	0.963438	0.95512
AK9 ENSG00000155085	1.05937	0.942542	0.804077	0.957091	1.21976	0.76344	0.967857	0.799211	1.04176	0.935207
AKAP1 ENSG00000121057	1.04476	1.06716	0.965679	0.914356	0.789412	0.986974	0.899099	1.21814	0.85463	1.18325
AKAP10 ENSG00000108599	0.924083	1.12078	0.932536	1.06296	0.83629	0.969453	1.10374	0.882503	1.08315	1.16797
AKAP11 ENSG00000023516	0.979133	0.895884	1.02305	1.16151	1.13636	1.39933	0.811056	1.08605	1.08909	0.93667
AKAP12 ENSG00000131016	1.10784	1.20691	0.981972	0.955148	0.928516	0.837167	1.02831	0.847024	0.879675	0.898564
AKAP13 ENSG00000170776	1.10929	1.08447	1.23479	0.852989	0.898325	1.03987	1.24544	0.944908	0.882135	1.17
AKAP14 ENSG00000186471	1.03766	0.960341	1.14241	1.03553	0.94779	1.21063	0.710819	0.956705	1.00201	0.894179
AKAP17A ENSG00000197976	0.934997	1.06056	0.890789	1.17861	0.857571	1.0935	1.37158	1.04269	0.999687	1.04413
AKAP3 ENSG00000111254	0.878555	0.724631	1.13382	0.922597	1.01496	0.975203	1.00273	0.920494	1.17602	1.01859
AKAP5 ENSG00000179841	0.997304	1.0774	1.02383	0.98183	0.909553	1.07147	1.02642	1.04165	1.00106	1.12258
AKAP6 ENSG00000151320	0.834297	1.01959	0.932724	0.973933	1.00121	1.13407	1.12573	0.890114	0.827227	0.870557
AKAP7 ENSG00000118507	1.07553	1.31345	1.16333	1.13302	0.92338	1.05651	0.89933	0.7875	1.18389	1.19657
AKAP8 ENSG00000105127	0.906988	1.05333	1.05397	1.05094	1.15874	1.33395	0.94783	1.06145	1.0049	1.03152
AKAP8L ENSG00000011243	0.798828	0.888426	0.931526	0.833055	0.90995	1.16408	0.795211	1.08507	0.8017	0.940453
AKAP9 ENSG00000127914	0.854574	1.00458	0.812131	0.93725	1.24021	1.03106	1.00674	0.896349	1.00381	1.19462
AKIP1 ENSG00000166452	1.20221	0.855953	0.990483	0.977304	1.01812	1.02703	0.924022	0.863927	1.19169	0.998533
AKIRIN1 ENSG00000174574	0.918844	0.991047	1.00051	0.872987	1.01946	0.967366	0.850063	0.825376	1.08724	1.23445
AKIRIN2 ENSG00000135334	0.852221	0.843574	1.07233	0.82397	1.01667	0.927389	1.13652	0.8957	0.89687	1.0047
AKNA ENSG00000106948	1.3099	1.10679	0.931621	0.827701	1.35051	1.2028	1.03892	0.952184	1.15671	1.0029
AKNAD1 ENSG00000162641	1.22969	0.935532	1.08291	0.978862	1.16273	1.17511	1.06713	0.822329	1.41979	1.0041
AKR1A1 ENSG00000117448	1.29841	0.938276	1.08835	0.992623	0.997974	0.841282	1.05955	1.08503	1.11733	1.22425
AKR1B1 ENSG00000085662	0.779173	0.972434	1.02951	0.841533	0.921452	1.10782	0.968267	0.815397	0.970485	1.08466
AKR1C1 ENSG00000187134	1.10201	0.949821	1.00663	0.931255	1.0395	0.8985	1.19741	1.21478	0.977734	1.12939
AKR1C2 ENSG00000151632	1.05694	1.03332	1.04104	1.05198	0.942214	1.28593	1.12317	0.994826	1.12594	1.12138
AKR1C3 ENSG00000196139	0.893166	1.10624	1.15357	0.923728	0.785808	1.22131	0.989812	1.27072	1.17537	1.11302
AKR1C4 ENSG00000198610	0.997729	1.01323	1.09106	1.11841	1.10389	1.00913	1.11279	0.910181	1.34103	0.889174
AKR1D1 ENSG00000122787	1.09875	1.0024	1.2373	1.10119	0.914232	0.973782	0.92737	0.758862	1.0944	0.928291
AKR1E2 ENSG00000165568	0.993168	0.893697	0.73828	1.10251	0.844748	1.05683	0.860389	1.19316	0.832514	1.17786
AKR7A2 ENSG00000053371	1.31535	0.961791	0.85673	1.07311	1.00787	1.27944	0.937111	0.750864	1.19962	1.0897
AKR7A3 ENSG00000162482	0.887705	0.943336	0.881821	1.2262	1.33395	1.17752	1.2044	1.17499	0.863415	0.968637
AKR7L ENSG00000211454	0.987818	0.983801	0.617929	0.901199	1.01338	0.900223	0.724155	1.16942	0.93543	0.886869
AKT1 ENSG00000142208	1.05729	1.33929	1.06246	1.04665	1.15718	0.824066	0.917527	0.928899	0.874647	1.01673
AKT1S1 ENSG00000204673	1.04905	0.790587	1.21485	0.843135	0.907409	1.13661	1.07291	0.891291	1.01058	0.991586
AKT2 ENSG00000105221	0.831817	0.902647	0.797757	0.922803	1.0961	0.911768	1.13077	1.23443	0.800971	0.816068
AKT3 ENSG00000117020	1.18418	0.883224	0.906193	1.04825	0.982507	1.09861	0.97511	0.974781	0.955141	0.828137
AKTIP ENSG00000166971	1.21498	0.944603	1.12174	0.926359	1.07139	0.956019	0.935134	0.605981	1.00446	1.09606
AL023806.1 ENSG00000280184	0.7984	0.956561	1.04164	0.975246	0.767481	0.963003	1.1363	1.07614	1.39747	1.10042
AL049794.1 ENSG00000280240	0.839856	1.02982	0.799906	0.98606	1.00688	0.942725	0.994264	0.95183	1.03599	0.851924
AL133475.1 ENSG00000281602	1.01133	1.01704	0.781025	1.00006	1.25422	0.970291	1.04823	0.903091	1.075	1.18185
AL356053.1 ENSG00000150076	0.888782	0.930067	0.961739	1.06586	1.60847	0.908665	0.954921	0.963647	1.11772	0.903742
AL358852.1 ENSG00000278899	0.877583	0.963126	0.88913	1.00202	0.984423	1.04174	0.991855	0.894853	0.995903	1.16852
AL365181.1 ENSG00000280316	0.82712	0.921929	0.896735	0.930592	0.929415	0.950499	0.947252	0.622575	1.30816	1.24354
AL513523.2 ENSG00000279767	1.03968	0.800422	0.837529	1.00532	1.06693	0.900112	0.788566	0.838412	0.785139	0.861165
AL589743.1 ENSG00000279508	0.768664	1.10927	0.851851	0.952513	0.973593	0.649735	0.978967	1.05285	0.925304	1.13275
ALAD ENSG00000148218	1.11518	1.09308	0.993187	0.921812	1.07723	1.03185	1.38141	1.16445	0.910121	1.06183
ALAS1 ENSG00000023330	1.11681	1.36391	0.843018	1.16916	0.755689	0.847706	0.892101	0.972562	0.776668	0.763149
ALAS2 ENSG00000158578	1.3016	1.10851	0.964385	1.08984	0.901514	0.842255	0.832417	1.05598	1.0622	0.803941
ALB ENSG00000163631	0.89814	1.18291	0.984964	1.17688	1.10537	1.09081	1.07728	0.968664	1.10277	1.05675
ALCAM ENSG00000170017	1.24172	0.933658	0.829976	0.931631	0.920542	1.12501	0.818946	0.985007	0.942472	1.06439
ALDH16A1 ENSG00000161618	1.11812	0.922829	1.04209	0.920878	0.929118	0.881863	1.02537	0.809321	1.0764	0.871202
ALDH18A1 ENSG00000059573	0.885596	1.02696	0.664711	0.720506	0.805488	0.785563	1.0262	1.08528	1.11799	0.91633
ALDH1A1 ENSG00000165092	0.952991	1.15161	0.918333	1.2829	1.22132	0.955113	1.07624	0.866942	0.896709	0.940238
ALDH1A2 ENSG00000128918	0.849318	1.08801	1.12738	1.18349	0.944319	1.21785	0.879416	0.987085	1.02085	0.917459
ALDH1A3 ENSG00000184254	1.12604	1.00407	0.796453	1.08395	0.874157	1.09747	0.853266	0.887652	0.942553	0.858084
ALDH1B1 ENSG00000137124	1.13927	0.846374	0.906058	1.14979	0.92385	1.04246	1.00481	0.896675	1.09368	1.04089
ALDH1L1 ENSG00000144908	0.938971	0.759772	0.996731	0.783813	1.02175	0.849724	1.01608	0.75675	0.956751	0.853574
ALDH1L2 ENSG00000136010	0.99286	1.16894	0.849466	1.062	0.915466	1.05318	0.689047	0.990274	1.13933	0.857971
ALDH3A1 ENSG00000108602	0.851962	1.11528	1.11076	1.12928	1.17294	0.963422	1.03556	0.906821	1.01332	0.888424
ALDH3A2 ENSG00000072210	1.11917	1.11586	1.27059	1.30096	1.02723	0.73353	0.976186	1.23468	1.12846	1.04249
ALDH3B1 ENSG00000006534	0.869583	0.708375	1.05981	1.49115	0.944927	0.974013	0.932952	1.02334	0.959002	0.868058
ALDH3B2 ENSG00000132746	1.16829	1.22497	1.11361	1.12047	1.02434	1.03772	1.07434	1.04861	1.06412	1.05111
ALDH4A1 ENSG00000159423	1.12518	0.945901	1.04767	1.30825	0.942916	0.805979	1.21207	1.15846	1.29916	0.944181
ALDH5A1 ENSG00000112294	1.05551	0.994773	1.13252	0.968639	1.05847	0.802721	0.825335	0.841903	0.894823	0.956497
ALDH6A1 ENSG00000119711	0.920043	0.762272	0.913358	0.966884	0.737141	0.865214	0.955596	0.956771	0.913057	0.887671
ALDH7A1 ENSG00000164904	0.723833	1.14527	1.00018	1.14139	0.965361	1.15978	0.889441	0.775754	1.05952	1.02573
ALDH9A1 ENSG00000143149	1.04288	0.785953	0.936102	0.990159	1.07731	1.00233	0.965309	0.735846	1.26895	1.10832
ALDOA ENSG00000149925	1.52922	0.808415	0.876981	0.911464	1.32297	0.809061	0.849483	0.556149	1.01781	0.85047
ALDOC ENSG00000109107	1.00707	1.24303	1.04371	0.877268	1.3306	1.12188	1.13806	0.915708	1.17095	0.811452
ALG1 ENSG00000033011	1.05211	0.978839	1.09652	0.87393	0.798807	0.90913	1.09276	0.710419	0.924396	0.96968
ALG10 ENSG00000139133	1.24113	0.86226	0.985714	0.81031	0.854942	0.884951	0.902068	0.889417	0.887972	1.1869
ALG10B ENSG00000175548	0.917275	0.824239	1.00681	0.868443	1.08635	0.856519	0.970713	0.869618	1.05009	1.15115
ALG11 ENSG00000253710	1.10456	0.874568	0.832419	1.01517	0.788829	1.06265	0.856654	0.934021	0.876698	0.936079
ALG12 ENSG00000182858	0.952704	1.01202	1.2681	1.09233	1.00322	0.886361	1.18421	1.32694	0.886799	1.00744
ALG13 ENSG00000101901	1.07408	0.693635	0.993903	1.07828	0.828602	0.867552	0.992109	0.896163	1.1761	1.12672
ALG14 ENSG00000172339	0.988064	0.949092	0.800909	0.783019	1.04893	0.952791	1.00929	1.12695	1.03636	1.1593
ALG1L ENSG00000189366	0.938085	0.854938	1.00815	0.688066	1.15432	0.675944	1.23371	0.879971	1.16861	0.850667
ALG1L2 ENSG00000251287	1.15453	0.757498	1.25593	1.02809	0.901195	1.04924	1.06126	1.09789	1.10688	0.908759
ALG2 ENSG00000119523	0.863475	0.953694	0.880037	1.12548	1.03221	0.992649	0.825421	0.999314	0.822841	1.35542
ALG3 ENSG00000214160	0.988164	1.04611	0.706522	0.950349	1.16569	0.88265	1.03601	0.80887	0.852058	1.10814
ALG5 ENSG00000120697	0.863977	1.00351	1.23155	1.08272	0.71031	1.08193	0.991787	1.03091	0.884647	1.20836
ALG6 ENSG00000088035	0.779104	1.00234	0.971208	1.06561	1.02222	0.854101	1.09927	1.09214	1.23106	1.08186
ALG8 ENSG00000159063	0.997309	1.12738	1.20767	0.821027	0.863899	0.990709	1.03637	0.848173	1.08066	1.06766
ALG9 ENSG00000086848	1.07068	1.06518	0.87183	0.998696	0.659201	0.637058	1.03771	1.15481	0.751246	1.2115
ALK ENSG00000171094	0.932379	0.91288	1.21827	1.15792	1.22534	0.943885	1.0983	1.15662	1.06084	0.88224
ALKBH1 ENSG00000100601	0.930434	0.824069	0.950209	0.891633	0.811543	1.01996	1.11181	1.043	1.07701	1.18936
ALKBH2 ENSG00000189046	1.01692	1.05447	1.03851	0.743187	0.84155	0.839705	0.689876	1.07198	1.18675	0.832958
ALKBH3 ENSG00000166199	1.03594	0.878005	1.29381	1.33909	0.98728	0.859674	0.831268	1.14066	0.980314	0.989388
ALKBH4 ENSG00000160993	1.12124	0.75124	1.10571	1.15537	0.962316	0.86379	0.996032	0.966508	0.863449	1.07136
ALKBH5 ENSG00000091542	1.17167	1.15552	1.10438	1.19668	1.24359	0.858858	1.06285	0.99017	0.938328	0.80995
ALKBH6 ENSG00000239382	0.892003	1.01142	1.09629	0.967929	0.97113	0.879894	0.866702	0.999688	1.40249	1.14286
ALKBH7 ENSG00000125652	0.793587	1.14441	1.13432	1.46094	0.925002	1.07205	0.955365	0.726639	1.09878	1.24247
ALKBH8 ENSG00000137760	0.6417	1.25267	0.90699	1.06605	0.982584	0.811614	1.07349	1.26219	1.13945	0.866602
ALLC ENSG00000151360	0.962449	0.941688	1.05141	1.12375	0.926712	0.887754	1.04079	0.579618	0.638603	1.0823
ALMS1 ENSG00000116127	0.977205	1.23202	1.10277	0.805932	1.07166	1.00189	1.09813	1.11302	0.866677	0.961734
ALOX12 ENSG00000108839	0.996985	0.81837	1.14835	1.21259	0.926058	1.04096	1.23637	1.0282	1.18249	1.42674
ALOX12B ENSG00000179477	1.02473	0.915481	0.724649	0.999021	1.1657	1.25112	0.75878	1.24037	0.678119	1.07659
ALOX15 ENSG00000161905	0.759197	0.753692	0.730215	0.968487	1.07926	0.82647	1.03016	0.833536	0.901878	0.878927
ALOX15B ENSG00000179593	0.92461	0.786947	1.06317	0.90776	1.12975	0.962756	0.966732	0.826225	0.83563	1.03952
ALOX5 ENSG00000012779	0.76614	1.08267	0.892304	0.996617	0.906057	1.0047	1.26669	1.07557	1.02777	0.903511
ALOX5AP ENSG00000132965	0.897663	1.08222	1.097	0.967323	0.984683	0.948255	1.05426	1.19731	0.984618	0.987725
ALOXE3 ENSG00000179148	1.15274	1.19287	0.772401	1.05732	0.805268	0.965287	0.932651	0.830752	1.36443	0.878332
ALPK1 ENSG00000073331	1.16229	0.837582	0.924998	1.01084	0.936879	0.863579	0.940284	1.12996	0.825323	0.680196
ALPK2 ENSG00000198796	0.950692	1.23527	1.01087	0.996822	1.01958	1.28551	1.04701	1.0385	0.991614	0.930491
ALPK3 ENSG00000136383	0.963373	0.930012	0.952964	0.791192	1.19789	1.01416	1.17329	1.12173	0.894698	1.0702
ALPL ENSG00000162551	1.26483	1.11579	0.747968	1.13399	1.17809	1.08185	0.767912	1.27075	0.989948	0.889644
ALS2 ENSG00000003393	1.0635	1.0306	0.819656	0.866025	0.955939	0.854752	0.978207	0.892282	0.973035	1.36534
ALS2CL ENSG00000178038	0.86571	0.635135	0.903211	0.896948	1.11842	0.844899	0.998924	1.04046	1.11112	0.88553
ALS2CR11 ENSG00000155754	0.986025	1.10022	0.914665	1.12324	1.03264	0.705849	1.14279	0.952097	1.13018	0.929415
ALS2CR12 ENSG00000155749	0.727699	1.06837	0.819391	0.937442	1.00261	1.02005	1.001	1.10036	1.03721	0.852379
ALX1 ENSG00000180318	0.892216	0.884354	0.859903	1.08447	0.895823	0.874063	0.942206	1.05196	1.14369	1.23371
ALX3 ENSG00000156150	1.10958	0.875658	1.07652	0.934972	1.22459	0.93755	1.06007	1.02098	0.842411	1.12147
ALYREF ENSG00000183684	0.970083	0.924554	0.812136	0.877801	1.02865	1.05248	0.868711	0.946794	0.966464	0.945007
AMACR ENSG00000242110	0.968808	0.846398	0.925398	1.17123	1.0487	0.948156	1.11767	0.799496	0.980306	0.916251
AMBN ENSG00000178522	1.02856	1.00161	0.786809	0.855895	1.13605	0.791828	0.884465	1.0161	0.926811	1.1228
AMBP ENSG00000106927	1.04269	1.23703	1.16814	1.17652	0.994704	0.956099	1.10661	1.42128	1.06354	0.743871
AMBRA1 ENSG00000110497	1.0357	0.993475	0.74796	1.28503	1.15224	1.03756	1.04344	0.863058	1.04304	0.820907
AMD1 ENSG00000123505	0.853485	1.2211	0.999856	0.930686	0.845296	0.910896	1.03243	0.8874	0.935216	0.915121
AMDHD1 ENSG00000139344	1.09367	0.795443	0.84645	1.20791	0.754555	0.902908	1.12485	0.813764	1.11495	0.857667
AMDHD2 ENSG00000162066	0.940792	1.00515	1.05404	0.923941	0.954094	1.14261	0.772284	1.38894	0.860902	1.11287
AMER1 ENSG00000184675	1.40328	0.889817	1.10209	1.02737	1.05016	1.03229	0.990346	0.969977	0.949758	0.754233
AMER3 ENSG00000178171	1.12094	1.00904	0.976746	0.912121	1.09622	0.985926	1.17982	1.10631	0.949178	0.939033
AMFR ENSG00000159461	0.932042	1.03567	1.23061	1.05123	0.848412	1.0471	1.11685	0.98136	1.16117	1.11955
AMH ENSG00000104899	0.810368	0.890802	1.06301	0.858822	0.73437	1.22526	1.0478	1.07851	0.943117	0.906641
AMHR2 ENSG00000135409	0.707662	1.10755	0.876621	1.0448	0.880943	0.853485	0.878683	1.12282	1.21723	1.00001
AMIGO1 ENSG00000181754	1.09884	1.0677	0.913744	1.09047	0.922704	0.798585	0.928717	0.888349	0.877011	1.00739
AMIGO2 ENSG00000139211	1.24605	1.00913	1.00984	1.00015	1.09827	1.18552	1.01221	0.813495	1.33738	1.03279
AMIGO3 ENSG00000176020	1.04371	1.0743	1.03385	0.884645	0.698428	0.970422	1.03944	0.769944	1.10145	0.997238
AMMECR1 ENSG00000101935	0.991499	1.11394	1.09249	1.01667	0.960571	0.967428	0.977201	0.805079	0.716896	1.01623
AMMECR1L ENSG00000144233	1.14082	0.921888	0.70131	1.03709	0.987698	1.04409	0.917671	0.969122	1.00564	0.836794
AMN ENSG00000166126	1.08289	1.08491	0.831827	0.753486	1.03999	0.870826	0.83908	0.948291	0.918435	0.937452
AMN1 ENSG00000151743	1.0803	1.139	0.994893	1.01088	1.25204	0.95855	0.958088	1.25685	0.935684	0.999533
AMOT ENSG00000126016	0.846954	1.02814	0.925002	0.659312	1.02483	1.08935	0.884239	0.845277	1.08879	0.94077
AMOTL1 ENSG00000166025	1.16467	1.1556	1.16272	1.24327	0.859252	1.23179	0.939762	0.751095	1.08181	0.615982
AMOTL2 ENSG00000114019	1.16302	0.984619	0.654379	0.798206	0.780341	0.990083	1.13863	0.719492	1.14834	1.08773
AMPD1 ENSG00000116748	1.11875	0.772363	1.05616	1.2066	0.763885	0.861537	0.686124	1.02373	0.921825	1.13821
AMPD2 ENSG00000116337	1.11081	0.692837	1.11748	1.18679	0.908163	0.903277	1.18385	0.814506	0.766284	0.91138
AMPD3 ENSG00000133805	1.04559	0.853349	1.14132	1.05082	0.987796	1.01901	1.09311	0.99976	1.17452	1.04346
AMPH ENSG00000078053	0.81702	1.12626	0.983677	0.827346	1.08708	1.01612	0.945161	1.18429	0.885739	0.979402
AMT ENSG00000145020	0.824457	1.12505	1.25001	0.907549	0.939053	0.866857	0.778223	0.948299	0.93474	1.08835
AMTN ENSG00000187689	1.33106	0.893633	1.0445	0.895984	0.783942	0.683717	1.22902	0.89501	1.21971	0.963055
AMY1A ENSG00000237763	1.01414	1.04862	1.07131	0.775567	0.973743	1.05733	1.16765	0.926819	1.16641	1.15088
AMY1B ENSG00000174876	0.792963	1.10291	1.24062	0.939607	0.739791	1.05747	0.937008	1.2779	1.17848	1.11797
AMY1C ENSG00000187733	0.940457	0.955774	1.20103	0.860963	1.06826	1.00439	1.11308	1.01472	0.938854	0.998913
AMY2B ENSG00000240038	0.981643	0.955643	1.27053	0.855032	1.20435	1.10584	0.913371	0.952919	1.17774	1.0681
AMZ1 ENSG00000174945	0.887785	0.961717	1.06692	0.971747	0.988851	0.820559	0.847313	1.0559	0.999609	0.700862
AMZ2 ENSG00000196704	1.62551	1.07208	0.815765	0.954579	1.05554	1.18443	1.15549	1.07136	0.971655	0.867082
ANAPC1 ENSG00000153107	0.970547	0.916879	0.951535	0.950676	1.00579	0.999183	0.934147	1.024	1.28364	0.801822
ANAPC10 ENSG00000164162	0.896478	0.722176	1.12635	1.15423	1.03762	0.95119	0.891851	0.978306	1.05864	0.927917
ANAPC11 ENSG00000141552	1.19166	0.861738	0.870046	0.701333	0.975466	0.812008	1.17033	0.73365	0.772505	0.973618
ANAPC13 ENSG00000129055	1.34521	1.10908	1.33563	0.977852	0.719871	0.904688	1.09568	1.11192	1.03897	0.741736
ANAPC15 ENSG00000110200	0.993086	1.19356	1.33353	1.12837	0.963772	0.917324	1.36232	1.10877	1.03869	1.09055
ANAPC16 ENSG00000166295	1.26981	1.03734	0.924624	0.853609	1.3656	1.13924	0.880371	1.11161	0.908435	0.966561
ANAPC2 ENSG00000176248	0.872407	0.948281	0.932815	1.05085	1.01479	1.02827	0.991505	0.910635	1.16666	0.929112
ANAPC4 ENSG00000053900	0.94546	0.974079	0.961405	0.881831	0.728403	0.952422	1.08465	1.0445	1.03786	0.842263
ANAPC5 ENSG00000089053	1.0397	1.05933	1.07417	0.802523	1.04084	0.758732	0.996982	0.877357	1.15277	1.1066
ANAPC7 ENSG00000196510	1.20769	0.872674	0.992888	1.0989	1.36735	0.930136	1.16023	0.945062	0.869757	0.884939
ANG ENSG00000214274	1.08291	1.0212	0.834471	1.09623	0.959059	1.13193	1.20751	1.0544	1.18416	0.943019
ANGEL1 ENSG00000013523	0.93976	0.991775	1.10882	0.839485	0.694972	1.05586	0.772282	0.76347	1.24562	0.829717
ANGEL2 ENSG00000174606	0.974453	0.794352	0.647436	1.05837	0.894244	1.10182	1.06244	0.872965	1.06461	1.10573
ANGPT1 ENSG00000154188	1.01407	0.939049	1.05624	1.05838	1.05078	1.28716	1.01297	1.09563	0.778954	1.15067
ANGPT2 ENSG00000091879	0.891384	0.984233	0.855061	1.04335	1.03345	1.00014	0.92906	0.896086	0.990889	0.970379
ANGPT4 ENSG00000101280	0.990355	0.941133	1.00075	0.974256	0.897189	0.80458	1.23491	0.922789	1.63955	0.89165
ANGPTL1 ENSG00000116194	1.28718	0.670123	1.08153	0.927284	0.879401	1.08127	1.10277	1.03839	1.00937	1.24062
ANGPTL2 ENSG00000136859	1.19197	1.02033	0.922807	1.4025	0.954801	1.13589	1.03441	0.925898	0.996182	1.22353
ANGPTL3 ENSG00000132855	0.914148	0.776157	0.958896	1.08527	1.03292	1.00134	1.02921	0.858504	0.961312	1.04911
ANGPTL4 ENSG00000167772	1.05707	1.02594	1.06355	0.840992	0.99858	0.771838	1.05571	0.941168	0.959541	0.985911
ANGPTL6 ENSG00000130812	0.878762	1.10161	0.953449	0.90235	0.962537	1.00559	0.903697	1.04108	0.837069	1.04163
ANGPTL7 ENSG00000171819	0.850467	1.16169	0.853512	0.782093	1.10716	0.830637	1.08206	0.972139	1.01863	1.11186
ANGPTL8 ENSG00000130173	0.983711	0.901076	1.35607	1.16237	1.09814	1.10661	0.788306	1.03361	0.863172	0.916233
ANK1 ENSG00000029534	1.01775	1.02023	1.00758	1.10266	0.79277	0.976702	1.13892	1.08006	1.14095	0.889291
ANK2 ENSG00000145362	1.03252	1.19452	0.878769	0.892187	0.808257	1.13433	1.09745	0.941534	0.975344	0.905807
ANK3 ENSG00000151150	1.28045	1.03619	1.07052	0.785926	0.91521	0.925863	1.16029	0.874578	0.920383	1.06638
ANKAR ENSG00000151687	1.0312	1.13471	1.10624	1.08448	1.08291	0.706422	1.08129	0.870072	0.944828	1.10362
ANKDD1A ENSG00000166839	1.25888	0.839228	1.05874	1.12542	0.800443	0.996897	1.12227	1.06945	0.890458	0.985134
ANKDD1B ENSG00000189045	1.13953	0.946445	0.833458	0.982737	1.03588	0.989246	1.21721	1.10317	1.03133	0.786286
ANKEF1 ENSG00000132623	0.961382	0.711924	0.890503	1.05412	0.895806	1.15078	1.03922	1.09916	0.792568	0.969073
ANKFN1 ENSG00000153930	0.925911	1.27582	1.02351	0.960445	1.16579	1.02531	1.05381	1.03594	1.17031	1.04789
ANKFY1 ENSG00000185722	0.940048	0.948065	0.977459	1.00099	1.16562	1.07295	0.881702	0.962535	0.935039	1.26739
ANKH ENSG00000154122	0.961779	1.04	0.79468	1.01573	1.04522	0.927892	0.926837	1.0903	1.16756	1.05467
ANKHD1 ENSG00000131503	0.878392	1.07408	1.09414	0.839675	1.02027	0.744957	0.968249	0.842326	0.953087	0.944666
ANKHD1-EIF4EBP3 ENSG00000254996	1.02146	0.984856	0.993569	1.11406	1.04119	0.801405	0.984639	0.972327	1.04258	0.905486
ANKIB1 ENSG00000001629	1.03393	1.11853	1.28236	0.793285	0.90834	0.969805	0.958539	1.12674	0.820807	1.27296
ANKK1 ENSG00000170209	0.90705	0.870152	0.977401	0.968336	1.14244	0.929448	0.940501	1.2381	1.10158	0.834631
ANKLE1 ENSG00000160117	0.808628	0.843757	0.947697	0.741202	0.837254	0.949895	0.898288	0.938642	0.92987	0.835432
ANKLE2 ENSG00000176915	1.20485	1.35046	1.12354	1.0063	1.05829	0.975609	0.921905	0.985235	1.00418	0.954471
ANKMY1 ENSG00000144504	0.847806	0.830376	1.29007	1.20341	1.13169	0.988671	0.859217	1.25823	1.05918	0.786722
ANKMY2 ENSG00000106524	1.04418	1.05329	1.14309	1.13124	0.938263	0.839677	0.903542	1.01754	1.11374	0.991776
ANKRA2 ENSG00000164331	0.91649	0.978267	1.17037	1.01178	1.11375	0.952133	0.946669	0.945845	0.883381	1.1762
ANKRD1 ENSG00000148677	0.848287	0.835371	0.909046	1.3325	0.963596	1.0646	1.23862	1.16525	0.888974	0.914759
ANKRD10 ENSG00000088448	1.19086	0.684247	0.939531	0.792954	0.946286	0.965379	1.2856	1.0433	0.860893	1.21712
ANKRD11 ENSG00000167522	0.899264	1.15527	1.07607	0.974852	0.84611	1.05419	1.08405	0.941093	0.824847	0.931561
ANKRD12 ENSG00000101745	0.922604	1.03119	1.1492	0.908861	0.895165	0.878997	1.28068	0.799017	0.843909	0.871626
ANKRD13A ENSG00000076513	1.14515	1.11925	0.905503	1.27134	0.979924	1.02067	0.883066	0.904843	0.911128	1.1406
ANKRD13B ENSG00000198720	0.846407	0.926468	0.964495	1.25825	1.17567	0.840233	0.884692	0.824512	1.10467	1.13301
ANKRD13C ENSG00000118454	0.795901	1.03513	0.902702	0.938118	1.11693	0.89613	0.98723	1.09322	0.86768	0.970921
ANKRD13D ENSG00000172932	0.792839	0.974548	0.912069	1.03786	1.05249	1.00668	1.01905	1.10805	1.12556	1.06582
ANKRD16 ENSG00000134461	1.29136	0.877116	1.30086	1.15972	0.829845	0.737338	0.876853	0.916295	1.13999	1.10078
ANKRD17 ENSG00000132466	1.27141	1.08503	0.979589	1.20821	0.882133	1.04421	0.787733	1.03944	0.913455	1.06396
ANKRD18A ENSG00000180071	1.00208	1.00386	0.77227	0.846225	0.892628	1.04963	0.941145	0.986199	0.948417	0.705764
ANKRD18B ENSG00000230453	1.04418	1.04595	0.969427	0.785289	0.922186	0.96924	0.825123	1.11156	0.97495	0.741391
ANKRD2 ENSG00000165887	1.11581	1.21099	0.961824	0.775586	0.956736	0.915254	1.05237	0.993197	0.835267	0.839117
ANKRD20A1 ENSG00000260691	0.76024	0.879445	0.968266	0.957042	1.00162	0.875259	1.23795	0.930296	0.882736	1.02851
ANKRD20A2 ENSG00000183148	0.993093	0.84801	0.89714	0.80531	0.826154	1.174	1.16845	0.785715	0.877861	0.991322
ANKRD20A3 ENSG00000276203	1.00051	1.14178	0.82712	1.17914	0.862013	1.02588	0.997123	0.844448	1.01176	0.87624
ANKRD20A4 ENSG00000172014	0.817601	1.28153	1.16152	1.04823	0.921866	1.174	1.01183	0.756154	0.945283	1.508
ANKRD22 ENSG00000152766	1.01634	1.06377	1.13574	0.930764	1.0027	1.37099	1.15853	1.18119	0.924452	0.987973
ANKRD23 ENSG00000163126	1.02899	0.974421	0.835261	0.791516	0.959142	1.06588	0.915989	1.22893	1.03091	1.31826
ANKRD24 ENSG00000089847	0.956444	1.14397	0.967597	0.980685	1.22333	0.79318	1.04581	0.939192	0.922875	1.00374
ANKRD26 ENSG00000107890	0.862265	0.9787	1.04583	1.0633	1.00828	1.10723	1.16173	0.946897	0.880968	1.01868
ANKRD27 ENSG00000105186	0.952424	0.895687	0.865103	0.999336	1.00558	0.930192	1.17613	1.10386	0.984381	0.769419
ANKRD28 ENSG00000206560	0.896551	0.849044	0.914062	1.02977	1.08898	0.749012	1.18754	0.939135	1.0397	0.886394
ANKRD29 ENSG00000154065	0.844879	1.03463	1.01381	1.08873	1.18828	1.21066	0.863279	0.954692	0.921581	0.8042
ANKRD30A ENSG00000148513	0.79027	0.939972	1.13222	0.891804	1.14013	1.19948	1.16846	1.02793	1.02034	1.178
ANKRD30BL ENSG00000163046	1.14963	1.02106	1.04628	1.19288	0.861349	0.972811	0.92265	1.05471	0.758778	1.06069
ANKRD31 ENSG00000145700	1.01841	1.01322	1.15979	1.36051	0.921398	1.07778	1.0073	1.18509	0.868897	1.10761
ANKRD33 ENSG00000167612	0.900173	1.05892	0.991064	1.14655	1.11599	1.03161	1.05267	0.951765	0.885977	1.25889
ANKRD33B ENSG00000164236	1.03549	1.39446	0.863501	0.883668	1.14143	0.903083	1.22512	0.942409	0.784573	1.07072
ANKRD34A ENSG00000272031	1.00126	1.04216	1.06596	0.909284	0.832512	0.962712	0.906443	0.865176	1.14535	0.928414
ANKRD34B ENSG00000189127	1.14665	1.12867	0.709693	0.824142	0.723827	1.01087	1.04027	0.827537	0.991737	0.777417
ANKRD35 ENSG00000198483	1.05106	1.02845	0.753898	0.847408	1.29487	1.17419	1.01027	1.28301	0.922398	0.991594
ANKRD36 ENSG00000135976	1.06445	0.912405	1.08118	1.23598	0.936014	1.13422	0.903025	1.12676	0.594489	0.798382
ANKRD36B ENSG00000196912	1.30706	1.05737	1.13318	1.12352	0.942762	1.47986	0.825608	0.957326	0.767234	0.657212
ANKRD36C ENSG00000174501	1.01349	0.866254	1.24934	0.863033	1.08638	1.06591	0.825622	0.864857	0.967309	1.21532
ANKRD37 ENSG00000186352	0.961273	0.866928	1.16242	1.00568	0.981189	0.897884	0.841712	0.880697	0.883615	0.744925
ANKRD39 ENSG00000213337	0.768304	0.810814	0.7861	1.18797	0.685212	1.04341	1.0853	1.15184	0.900777	0.801086
ANKRD40 ENSG00000154945	0.900834	0.987207	0.972141	1.10063	1.041	0.907158	1.10285	0.936493	0.99527	0.893778
ANKRD42 ENSG00000137494	0.948313	0.979402	0.878149	0.876433	1.02638	0.768172	0.842775	0.910127	0.92139	0.90105
ANKRD44 ENSG00000065413	1.05114	0.981716	0.892586	0.923331	0.954764	0.9943	1.13458	0.922008	1.06618	1.03723
ANKRD45 ENSG00000183831	1.04738	0.874194	1.19617	0.937776	1.05127	1.02397	1.05703	1.22513	0.916627	1.01998
ANKRD46 ENSG00000186106	1.09233	1.51069	0.907393	0.952178	0.917676	1.03182	0.99476	1.03667	0.904704	0.951332
ANKRD49 ENSG00000168876	1.015	1.02557	0.834295	1.15217	0.793771	0.956563	0.836362	0.836344	0.775101	1.03171
ANKRD50 ENSG00000151458	0.85179	1.14282	0.768055	0.935137	0.815925	0.86166	0.726527	1.10553	1.15191	1.04908
ANKRD52 ENSG00000139645	0.95862	0.897822	1.10443	1.16526	1.0544	0.648581	0.875663	0.911927	1.17416	0.843421
ANKRD53 ENSG00000144031	0.899258	1.12244	0.911225	1.11929	1.01242	0.836409	0.801297	0.920494	1.17314	1.11133
ANKRD54 ENSG00000100124	0.889504	1.00159	0.878542	1.38596	1.1777	0.998127	0.984648	0.877343	0.690118	0.993438
ANKRD6 ENSG00000135299	1.28475	1.37158	0.804518	1.1666	1.03005	1.06189	1.02856	1.21071	1.19621	1.02088
ANKRD62 ENSG00000181626	0.992041	0.932268	0.827344	0.849188	0.88168	0.774132	0.885866	1.29498	0.840999	0.745212
ANKRD65 ENSG00000235098	1.10774	0.799046	0.834596	0.849311	1.05032	1.1924	0.947505	0.754044	0.901516	1.00288
ANKRD7 ENSG00000106013	1.23913	1.29413	0.965129	0.908728	0.957298	0.782583	0.909172	1.0881	1.20111	1.01213
ANKRD9 ENSG00000156381	1.02184	0.752851	0.861192	0.991786	1.06826	1.05117	1.01746	0.970033	1.00214	1.13832
ANKS1A ENSG00000064999	0.76833	1.03246	0.926784	1.00292	1.24291	1.4213	0.88437	1.31711	0.790894	0.980388
ANKS1B ENSG00000185046	0.90592	1.02851	0.860119	1.18952	0.971788	0.7783	0.926242	1.03023	1.05754	0.95561
ANKS3 ENSG00000168096	1.11999	1.02507	1.14324	0.757446	0.9009	1.02974	0.99746	0.824087	0.98497	0.98375
ANKS6 ENSG00000165138	1.03295	1.02747	1.1022	0.831099	1.18076	0.932617	0.867012	0.748234	1.08124	1.09888
ANKUB1 ENSG00000206199	1.09599	0.915236	0.991938	0.697793	0.777669	0.976345	1.12079	0.949492	0.88846	0.949377
ANKZF1 ENSG00000163516	1.16909	1.10622	1.14814	0.636397	0.950281	0.798713	0.774318	0.679598	0.757929	0.968037
ANLN ENSG00000011426	1.00442	1.24317	0.973266	0.867497	0.783523	1.24278	1.05788	0.862042	0.809377	0.981415
ANO1 ENSG00000131620	0.832426	0.905642	0.950631	1.18355	0.848992	1.22302	1.02222	1.01652	0.768216	1.07077
ANO10 ENSG00000160746	0.878018	0.941312	1.01473	1.37474	0.984102	0.949974	1.02174	1.07782	1.00235	0.687771
ANO2 ENSG00000047617	1.28007	1.08456	1.12954	1.01206	0.972734	0.922855	1.12843	1.05207	1.14154	0.932386
ANO3 ENSG00000134343	0.968684	1.29451	1.13152	0.892417	1.02289	1.11999	0.928972	1.06402	0.8881	0.927607
ANO4 ENSG00000151572	1.0306	0.690758	1.25291	0.991938	1.03307	0.918206	1.03082	1.13092	0.767943	0.806368
ANO5 ENSG00000171714	1.04601	1.08189	1.13477	0.801134	0.697719	1.0622	0.959883	1.22341	1.02091	1.26633
ANO6 ENSG00000177119	1.10269	1.16481	0.932593	0.938967	0.876365	0.863399	1.26656	1.01104	1.02795	1.05856
ANO7 ENSG00000146205	0.927135	1.1212	1.11335	0.880915	0.813748	1.07899	1.38582	1.07263	1.40318	1.01089
ANO8 ENSG00000074855	0.909922	0.918914	1.00226	1.54512	0.949302	0.887597	0.913323	0.996631	1.14283	0.948889
ANO9 ENSG00000185101	0.960706	0.940133	0.778431	1.07444	1.08176	0.818958	1.01328	0.714647	1.04005	0.852327
ANOS1 ENSG00000011201	0.990769	1.06558	1.14832	1.15875	0.932757	0.933743	1.04963	1.17155	0.957913	1.11019
ANP32A ENSG00000140350	0.74754	1.27116	0.99395	1.01323	0.916907	1.11829	0.79438	1.17938	0.8969	0.937947
ANP32B ENSG00000136938	0.829924	1.23666	1.30347	0.87701	0.930841	1.04044	0.992047	0.9003	1.07524	1.22029
ANP32D ENSG00000139223	1.06715	0.701964	1.06448	0.648769	0.92817	1.41362	1.14805	1.01404	1.02634	1.07488
ANP32E ENSG00000143401	1.00172	0.882789	1.02197	1.53663	0.897214	1.13678	0.971131	1.09294	1.0132	1.05222
ANPEP ENSG00000166825	1.15578	0.752293	1.05382	0.89137	0.649421	0.755902	1.02165	0.851125	1.16397	0.905359
ANTXR1 ENSG00000169604	0.926001	1.01204	1.09935	0.934916	0.967249	0.977025	1.09633	0.956299	0.833485	1.03476
ANTXR2 ENSG00000163297	0.961454	1.04712	1.29293	0.978698	0.972095	1.05165	0.859308	0.813919	1.19246	0.928359
ANTXRL ENSG00000274209	1.03186	0.828835	0.934455	0.944501	0.933085	1.07204	0.818593	0.90448	1.0794	1.05073
ANXA1 ENSG00000135046	0.915471	1.23373	1.05898	0.896902	1.10225	1.02084	0.914408	0.671596	0.914417	0.913821
ANXA11 ENSG00000122359	1.13811	0.678901	1.2079	0.884729	0.935492	1.18743	1.32447	0.908817	0.976449	0.949992
ANXA13 ENSG00000104537	1.12957	0.994987	1.15899	0.963256	1.08887	0.968241	0.893561	0.961263	1.2241	0.874805
ANXA2 ENSG00000182718	1.26881	1.47376	1.15399	1.06883	0.980285	0.895422	1.09397	0.977987	1.16336	0.957663
ANXA2R ENSG00000177721	0.930764	0.785728	1.17217	1.01622	0.914124	0.979109	0.985916	1.03922	0.959492	0.798724
ANXA3 ENSG00000138772	0.793243	1.14127	0.853785	1.23816	1.01533	0.899359	0.912206	1.14511	1.19041	1.0425
ANXA4 ENSG00000196975	0.999241	1.00998	0.895814	0.976913	1.14343	0.943407	1.11983	0.821425	0.76231	1.15892
ANXA5 ENSG00000164111	1.01985	0.978791	0.991881	1.37173	1.06926	1.04629	0.814236	1.04265	0.905956	0.746441
ANXA6 ENSG00000197043	1.1993	1.10049	0.838619	1.29164	0.926225	1.06764	0.901172	1.0933	1.0392	1.37145
ANXA7 ENSG00000138279	0.954828	1.23915	0.864457	0.875686	1.07396	0.936273	0.815676	0.931863	0.833077	1.21655
ANXA8 ENSG00000265190	1.35799	0.973162	0.928422	0.986299	1.04513	1.0121	1.3079	1.13677	0.808421	0.782823
ANXA8L1 ENSG00000264230	1.32368	0.76527	1.2105	0.906449	0.924624	0.868348	1.01234	1.19913	0.901969	1.26525
ANXA9 ENSG00000143412	0.871172	1.09214	1.53427	1.02268	1.00866	0.954243	0.954483	1.00255	0.958379	1.2154
AOAH ENSG00000136250	1.02318	1.03854	0.936247	0.978692	1.21469	1.08871	1.19125	0.858913	1.1148	1.21202
AOC1 ENSG00000002726	0.690439	1.18204	0.911449	0.890401	0.705661	1.20965	1.08326	1.03007	1.07782	0.987067
AOC2 ENSG00000131480	0.993624	0.847808	1.12729	1.0149	1.19688	1.18787	1.11963	1.15825	1.17134	0.822204
AOC3 ENSG00000131471	1.1282	1.12	0.889199	0.995614	0.855676	0.879905	1.05021	1.0535	0.967265	1.00894
AOX1 ENSG00000138356	0.984802	0.756654	0.910609	1.03808	1.13839	0.99047	0.959811	1.05572	0.953397	0.990052
AP000350.10 ENSG00000251357	0.988953	0.797726	0.975807	0.613243	0.849053	1.16677	0.785687	0.623237	1.0888	1.12682
AP000769.1 ENSG00000279576	0.880512	1.03428	1.12456	1.24469	1.00231	1.03913	0.862931	1.03294	0.815202	1.27548
AP000866.1 ENSG00000279342	1.01825	0.959408	1.15208	1.10906	0.872017	1.01548	1.40945	0.930264	0.988621	0.870974
AP001888.1 ENSG00000281781	0.888589	0.982665	0.992475	0.745992	1.01431	1.13791	1.01863	1.00749	0.940155	1.00017
AP006285.2 ENSG00000278919	0.824098	0.926796	1.16777	0.747735	0.85906	0.877017	0.862429	1.01896	0.878158	0.987643
AP1AR ENSG00000138660	1.14995	1.02564	0.982478	0.708852	0.739354	1.27714	1.0614	0.913405	0.951492	1.02665
AP1B1 ENSG00000100280	1.01171	0.748792	1.18873	0.903591	1.40664	0.961518	1.11351	0.928875	1.17117	1.04978
AP1G1 ENSG00000166747	1.20592	1.13511	0.860755	0.919177	0.889619	0.882239	0.884786	1.08358	1.20981	0.892528
AP1G2 ENSG00000213983	0.890625	1.19999	0.905156	1.21319	0.762737	0.850384	1.01707	0.906147	1.15087	0.896597
AP1M1 ENSG00000072958	1.25067	1.00076	1.17924	0.886906	0.859849	1.00347	0.901784	0.995827	1.02233	1.01152
AP1M2 ENSG00000129354	0.900439	1.02017	0.885009	0.776398	0.922066	0.707237	0.884608	0.65023	0.787672	0.975193
AP1S1 ENSG00000106367	0.906159	0.918072	0.972436	1.19471	0.877985	1.12947	0.830557	1.14936	1.23581	0.975271
AP1S2 ENSG00000182287	0.953679	0.751331	0.743536	0.972273	1.04049	0.843203	0.951786	1.05089	1.03329	1.07834
AP1S3 ENSG00000152056	0.949906	1.20807	1.06207	1.02351	0.79151	1.0305	1.24328	0.965905	1.20403	0.839497
AP2A1 ENSG00000196961	1.1012	0.883951	1.26216	0.946786	1.29203	0.99168	1.10608	1.13545	0.9677	1.16584
AP2A2 ENSG00000183020	1.28642	1.27238	1.4704	0.86304	0.946518	0.973646	0.927896	1.16082	1.0355	0.812991
AP2B1 ENSG00000006125	1.11444	0.844234	1.01038	1.28268	1.17088	0.930386	0.790775	0.990441	1.05953	1.16354
AP2M1 ENSG00000161203	1.1139	0.685553	1.05236	1.24588	1.12128	0.721026	1.29337	0.760502	1.05697	1.02264
AP2S1 ENSG00000042753	1.05807	0.865349	1.05667	1.0218	0.87957	0.96062	1.00997	0.951492	0.929335	1.03766
AP3B1 ENSG00000132842	1.25144	1.06892	0.955969	0.939697	1.0478	0.893488	1.15954	0.779693	1.04671	0.895452
AP3B2 ENSG00000103723	0.957934	0.840539	0.922312	0.811768	1.09021	0.927793	0.945152	1.05004	1.19729	1.27135
AP3D1 ENSG00000065000	0.994175	1.37443	0.884974	0.983799	1.17557	1.10468	1.01214	0.838916	0.824609	0.894644
AP3M1 ENSG00000185009	0.869775	0.98565	1.22491	0.927835	0.990591	1.08671	0.801017	1.33695	1.02784	1.02556
AP3M2 ENSG00000070718	0.966504	0.923518	1.19485	1.12944	0.901051	1.14046	1.04189	0.957002	0.918795	0.818567
AP3S1 ENSG00000177879	1.21316	0.924897	1.09496	1.15196	0.907504	0.938773	1.15494	1.06905	1.0028	0.999322
AP3S2 ENSG00000157823	0.925631	0.876699	1.26646	1.07152	0.896929	0.921693	1.09779	0.851751	0.724952	0.939467
AP4B1 ENSG00000134262	1.16567	1.26206	0.923374	0.900384	1.13827	1.24212	0.933538	0.890597	0.829276	1.10765
AP4E1 ENSG00000081014	0.923236	0.800881	1.29037	0.962865	1.05116	0.976216	1.05616	1.06724	0.836122	1.00977
AP4M1 ENSG00000221838	0.93932	0.98899	0.790133	1.08698	1.02562	0.716953	0.950456	0.884664	1.44033	1.27334
AP4S1 ENSG00000100478	1.03583	1.14056	0.983577	0.888509	0.785524	0.938189	0.833015	1.22781	1.09342	0.880784
AP5B1 ENSG00000254470	0.868873	0.973659	0.931705	0.772446	1.29058	0.835615	1.03326	1.11511	0.710982	1.02846
AP5M1 ENSG00000053770	1.408	0.87749	1.12722	0.918328	1.06655	0.974227	1.02989	0.978414	1.10253	0.98485
AP5S1 ENSG00000125843	1.37573	1.14172	0.886096	0.871982	0.922859	0.895864	0.820756	0.698877	0.922584	1.17641
AP5Z1 ENSG00000242802	1.09396	1.09489	0.69895	0.783242	0.962541	0.82985	1.0846	1.07596	1.16593	1.10054
APAF1 ENSG00000120868	1.1266	0.796216	0.971641	0.981539	0.923015	0.974151	1.05101	1.00755	1.16652	0.95619
APBA1 ENSG00000107282	1.15074	0.94499	1.14271	0.963543	1.2175	1.13798	1.15346	0.946042	1.0133	1.06664
APBA2 ENSG00000034053	1.03308	1.16441	1.17348	0.976886	1.12508	0.829242	1.18574	0.990687	1.13264	1.10765
APBA3 ENSG00000011132	0.934212	0.927075	0.819409	0.858043	0.916102	0.833407	1.08583	0.957093	0.764554	0.952859
APBB1 ENSG00000166313	1.04388	0.882383	0.859482	1.26208	0.709095	1.01094	0.936736	0.882252	1.0817	0.92112
APBB1IP ENSG00000077420	1.30782	0.985367	1.15652	1.01904	1.05706	0.945155	1.08005	0.860284	1.07176	0.795327
APBB2 ENSG00000163697	1.07378	1.02205	0.924366	0.768033	0.941551	1.2247	0.881313	0.987515	0.913304	1.0292
APBB3 ENSG00000113108	1.05834	0.788766	0.817767	1.14224	1.26126	1.35866	1.17648	0.900102	1.0775	0.810767
APC ENSG00000134982	0.799544	1.01529	0.955716	0.869097	1.09741	0.989599	1.10629	0.697374	0.953837	1.04574
APC2 ENSG00000115266	0.794664	1.13189	1.13634	0.90606	1.05208	1.10447	1.25992	1.0587	1.03086	0.919961
APCDD1 ENSG00000154856	1.03499	1.05473	0.987508	1.04172	0.760422	0.967014	1.03547	0.790069	1.13022	0.998554
APCDD1L ENSG00000198768	1.04594	0.927284	0.832458	0.974975	1.00752	1.0945	1.0677	1.08484	0.898136	0.962139
APEH ENSG00000164062	1.02192	0.780137	1.18396	0.948904	1.1089	0.897008	0.998845	1.07382	1.12794	1.07288
APELA ENSG00000248329	0.925284	1.1152	0.909894	1.04403	1.16797	1.0305	1.07941	1.07416	1.10167	0.915489
APEX1 ENSG00000100823	0.9525	1.24017	0.926316	1.00692	0.999406	0.841525	0.777288	0.951854	0.94317	0.820379
APEX2 ENSG00000169188	0.992399	1.41779	1.19986	0.885818	1.17116	0.852568	0.835608	0.810667	0.926723	0.951499
APH1A ENSG00000117362	0.920564	1.03056	0.81237	1.21172	1.04216	1.37802	1.04437	1.4905	0.991106	1.3253
APH1B ENSG00000138613	1.10713	0.902656	1.05858	0.904094	0.880867	1.15957	1.09366	1.01782	1.21062	0.991665
API5 ENSG00000166181	1.05534	0.974094	0.849965	1.08892	1.20792	1.11519	0.945621	0.94056	0.867899	1.11404
APIP ENSG00000149089	0.924587	0.998025	0.89918	1.0764	0.961584	0.848623	0.944443	1.15152	0.818732	0.931519
APITD1 ENSG00000175279	0.961167	0.778334	1.10762	0.993458	1.14319	1.07744	1.0889	1.22533	1.06136	0.967117
APLF ENSG00000169621	0.881744	1.03083	0.939994	0.708527	0.920923	0.933474	0.915954	1.04728	0.90859	1.05195
APLN ENSG00000171388	1.27177	1.05166	1.16916	1.24716	1.00429	1.00714	1.48543	1.16127	0.775785	0.964674
APLNR ENSG00000134817	1.04976	0.81252	1.04821	0.900518	0.938693	0.938589	0.914275	0.996769	1.16901	0.912021
APLP1 ENSG00000105290	0.873884	0.920435	1.2322	1.19325	0.908253	1.07681	0.815974	0.841175	1.13167	1.11093
APLP2 ENSG00000084234	1.17364	0.940115	1.10116	0.998192	1.63787	1.03318	0.968229	0.8791	1.48185	0.822375
APMAP ENSG00000101474	1.16021	0.806166	0.971249	1.00935	1.1206	0.967779	0.739702	0.844443	1.31763	0.91857
APOA1 ENSG00000118137	1.10636	0.909931	0.964549	0.998869	1.05756	0.934773	1.01731	0.90175	0.808916	1.24021
APOB ENSG00000084674	1.08125	1.06782	0.942769	0.972125	1.0485	1.28208	0.842091	1.09636	1.01483	0.83242
APOBEC3A ENSG00000128383	0.901276	1.22559	1.38417	0.963434	1.03515	1.03255	0.878072	0.970754	0.950039	0.982727
APOBEC3B ENSG00000179750	1.02194	1.04443	1.12475	0.987884	1.20646	0.909432	1.02653	0.995894	1.19347	0.740013
APOBEC3C ENSG00000244509	1.18948	0.809536	0.720317	1.01032	0.972534	1.04281	0.863658	0.952657	1.21198	0.864608
APOBEC3D ENSG00000243811	0.998342	0.820901	1.24394	0.949493	1.06871	0.837606	0.999054	1.18941	0.91764	1.03234
APOBEC3F ENSG00000128394	0.808408	1.07152	0.944787	1.14288	0.869826	0.889039	1.01808	0.890346	0.872663	0.865019
APOBEC3G ENSG00000239713	0.943141	0.892534	0.757742	0.939019	1.01492	0.986072	1.11012	0.999367	1.01598	1.07061
APOBEC3H ENSG00000100298	1.08991	1.14845	0.763015	0.987595	0.732464	1.30878	0.83712	0.615891	0.890935	0.817944
APOBR ENSG00000184730	1.1899	0.865152	0.929887	0.822202	1.08451	1.02056	1.28074	0.813534	0.725821	0.964231
APOC1 ENSG00000130208	1.0773	0.928334	1.08682	0.906015	0.84748	1.04114	1.26218	1.03671	1.10633	0.930632
APOD ENSG00000189058	1.05554	1.14295	0.832686	0.830484	1.16906	1.20463	0.999486	1.14543	1.01168	1.19106
APOE ENSG00000130203	0.968405	1.08869	1.31569	2.12257	1.03093	0.73947	0.803197	1.00504	0.891766	1.0879
APOF ENSG00000175336	0.994354	0.889657	0.921291	0.971691	0.823087	1.00298	1.04262	1.00547	0.809565	0.724737
APOL1 ENSG00000100342	0.76598	0.989612	1.17688	0.801267	0.855782	1.01832	1.05215	1.00478	1.16786	0.870257
APOL2 ENSG00000128335	0.963501	1.22477	0.999548	1.34934	0.836431	0.932213	0.932071	1.28688	0.818343	0.8966
APOL3 ENSG00000128284	0.723079	0.857609	0.868001	1.10768	0.950125	1.14595	0.897655	0.92692	1.19024	1.05501
APOL4 ENSG00000100336	0.824989	0.952876	0.810591	1.23963	0.999579	0.819418	1.11364	1.07991	0.878637	1.0721
APOL6 ENSG00000221963	0.983747	0.917448	1.06248	1.02438	1.02776	0.894656	0.994712	0.988034	0.816912	0.918452
APOLD1 ENSG00000178878	1.22632	1.12696	1.16381	0.93168	0.996644	1.0138	0.917645	0.822121	1.02642	1.06385
APOM ENSG00000204444	1.19268	1.1107	1.28703	1.38794	0.809521	0.749665	1.02986	1.05943	0.957309	0.908261
APOO ENSG00000184831	1.01535	0.851551	1.02593	0.921194	0.943016	1.03582	1.04954	0.844768	1.05302	0.804171
APOOL ENSG00000155008	0.978801	1.00587	1.09472	1.03977	1.01115	1.07544	1.11865	0.587998	1.36519	0.905712
APP ENSG00000142192	0.797061	1.29254	0.976494	1.17632	1.04784	1.12113	0.847013	0.918685	1.20366	0.934609
APPBP2 ENSG00000062725	0.832343	1.07474	0.97778	1.11055	1.47936	1.07712	0.942442	1.05936	1.15818	0.982795
APPL1 ENSG00000157500	1.01317	0.979599	1.12231	0.930732	0.985144	1.08178	1.10518	0.870233	0.927764	1.02586
APPL2 ENSG00000136044	1.21328	0.869771	0.887006	1.05283	0.776866	1.11091	0.893846	1.05111	1.06828	0.886067
APRT ENSG00000198931	0.927078	1.08092	1.06686	1.44038	1.0073	0.773705	1.08291	0.999351	1.0226	1.27598
APTX ENSG00000137074	0.981235	0.940486	0.746419	1.2527	1.04068	1.12701	0.944657	0.809145	1.01134	1.24294
AQP1 ENSG00000240583	0.734559	0.936175	1.05565	0.931221	1.16218	1.09342	1.3252	0.965899	1.25453	1.15389
AQP10 ENSG00000143595	0.929545	0.873236	0.937569	1.19762	0.963226	0.86662	0.72831	1.00284	0.892644	1.12475
AQP11 ENSG00000178301	0.964565	0.725961	1.0684	0.84606	1.33773	1.1137	1.0501	0.957449	1.1882	0.88931
AQP2 ENSG00000167580	0.865697	0.869579	0.853642	0.583895	0.965782	1.02422	0.968458	1.10727	0.826073	0.820135
AQP3 ENSG00000165272	0.923139	1.8272	0.824813	0.999476	0.634405	1.20614	1.65758	1.21898	1.20167	0.847809
AQP4 ENSG00000171885	1.09987	0.886845	1.08961	1.16531	0.8929	0.983168	0.94866	1.19096	1.02277	1.02245
AQP5 ENSG00000161798	0.879755	0.960623	1.01251	0.982517	1.17617	1.01135	1.14472	0.941615	1.07511	1.06066
AQP6 ENSG00000086159	0.98242	0.927188	1.03014	0.949316	1.04153	0.861253	1.09249	1.02396	1.09167	0.906588
AQP7 ENSG00000165269	1.05183	0.989245	0.896761	0.90654	0.89643	1.03273	0.933448	1.15329	0.929146	1.00499
AQP9 ENSG00000103569	1.21414	1.20389	0.802589	0.963927	0.731071	1.12557	1.12284	1.10998	0.881974	0.875481
AQR ENSG00000021776	1.4209	0.888056	0.980087	0.963305	1.08256	1.05967	1.05401	1.25519	1.04188	0.924167
AR ENSG00000169083	1.35126	0.929192	0.971144	1.20436	1.10768	1.08704	0.858332	0.846562	0.972921	1.01197
ARAF ENSG00000078061	0.879649	1.0093	0.887822	0.983966	0.894994	0.828574	1.05033	0.642813	1.00203	1.26001
ARAP1 ENSG00000186635	0.82892	1.00328	0.988474	1.04565	1.31303	0.839256	0.821095	0.901279	1.03064	0.861938
ARAP2 ENSG00000047365	0.903772	1.20816	1.01887	0.990275	1.12231	1.08477	1.15132	0.964851	0.744655	1.03091
ARAP3 ENSG00000120318	0.773497	0.944191	1.41876	1.02413	0.894844	0.992266	0.922755	1.11371	0.931361	1.09722
ARC ENSG00000198576	1.19316	0.986392	1.33603	1.04573	0.776314	0.906481	0.853997	1.11791	0.929012	0.998513
ARCN1 ENSG00000095139	1.07039	0.928415	1.02083	1.17039	1.11323	0.880736	1.06728	1.1488	0.945543	1.40067
AREG ENSG00000109321	0.926002	1.1022	1.07017	1.01068	1.06415	0.970127	1.02042	1.27399	0.884425	1.05324
AREL1 ENSG00000119682	1.37168	1.21798	1.04924	1.16702	1.03782	0.875813	1.08072	1.06543	0.88021	1.34326
ARF1 ENSG00000143761	1.02411	1.00744	0.888001	0.956268	0.841298	0.776939	0.995815	1.01301	0.979137	1.05786
ARF3 ENSG00000134287	1.13501	1.01648	0.968479	1.33902	1.17948	1.06756	0.727263	1.10649	1.05683	0.832665
ARF4 ENSG00000168374	1.18298	1.34813	1.05042	0.952093	0.864074	1.03699	0.852861	0.908076	0.863789	1.19496
ARF5 ENSG00000004059	1.02664	0.931291	0.850125	0.959628	0.824648	0.963107	1.09938	0.99398	0.804531	0.94466
ARF6 ENSG00000165527	1.1175	0.73235	1.09391	1.02877	1.09455	1.0662	1.1194	0.973857	1.00714	1.22582
ARFGAP1 ENSG00000101199	0.918751	0.90619	1.09909	0.893579	1.08699	0.742445	0.772018	0.960128	0.975172	0.871849
ARFGAP2 ENSG00000149182	1.1976	0.915276	1.1256	1.24414	1.29582	0.74994	0.860317	0.949013	0.764204	1.07329
ARFGAP3 ENSG00000242247	0.846958	1.13551	0.957692	1.01267	1.00972	1.04332	0.912675	0.956574	0.927062	0.95033
ARFGEF1 ENSG00000066777	0.826162	1.01209	0.907452	1.11099	1.13014	1.11359	0.872256	0.937739	1.02477	0.990725
ARFGEF2 ENSG00000124198	1.02126	1.10767	1.14232	1.08686	1.15689	1.13572	0.976901	0.900433	0.88253	0.972159
ARFGEF3 ENSG00000112379	1.21831	1.17679	0.953547	1.03383	0.814604	1.24798	1.02214	1.08229	0.825976	1.08763
ARFIP1 ENSG00000164144	0.993109	0.913581	1.04866	1.07204	0.956777	0.886072	0.941897	1.01707	0.786757	0.809112
ARFIP2 ENSG00000132254	1.00447	0.679388	0.761085	1.11524	1.04392	0.785415	1.26158	0.913615	0.931112	0.825458
ARFRP1 ENSG00000101246	0.841535	0.740847	1.24647	0.684165	1.03625	0.807859	0.881082	0.989248	1.18654	1.00755
ARG2 ENSG00000081181	0.865398	1.02326	0.912161	1.20657	0.740324	0.813945	0.993971	1.19999	0.81167	0.999472
ARGFX ENSG00000186103	1.00968	0.774893	1.03454	1.01151	0.832974	1.28312	1.07831	1.06198	0.936565	1.09596
ARGLU1 ENSG00000134884	0.918283	0.985155	1.034	0.967859	0.892602	0.73911	0.785456	1.16797	1.11761	1.28578
ARHGAP1 ENSG00000175220	1.40711	1.04847	0.792827	0.824861	0.793896	0.95597	1.1009	0.751989	1.0609	1.06155
ARHGAP10 ENSG00000071205	0.997143	0.920735	1.05621	1.01135	0.857857	0.819828	1.23253	1.07212	1.09234	1.15779
ARHGAP11A ENSG00000198826	0.928839	0.854202	0.90576	1.02882	1.20823	0.985167	0.778195	0.941753	0.659225	0.818231
ARHGAP11B ENSG00000187951	1.04812	1.01543	1.01377	0.955556	1.03875	1.1478	1.03137	0.822188	0.922152	1.1264
ARHGAP12 ENSG00000165322	0.810229	1.19249	1.15466	0.753057	1.11685	1.39754	0.938287	1.1631	0.891748	1.13168
ARHGAP15 ENSG00000075884	1.1327	0.761074	1.08706	0.99011	1.20185	0.786514	1.03912	1.17089	0.939045	1.0607
ARHGAP17 ENSG00000140750	1.00714	1.12179	0.958877	1.21566	1.19751	0.908613	1.05656	0.953083	1.04473	0.972642
ARHGAP18 ENSG00000146376	0.913279	1.00642	0.777049	0.990351	1.01858	0.901851	0.848804	1.49222	0.98648	1.02576
ARHGAP19 ENSG00000213390	0.942074	0.975246	0.997256	1.12791	1.18239	1.06143	1.20723	0.936684	0.951851	1.22521
ARHGAP20 ENSG00000137727	0.845163	0.887855	0.940314	1.01217	0.854542	1.02067	1.14754	0.712081	0.811726	0.987535
ARHGAP21 ENSG00000107863	0.889042	1.00671	0.811786	1.09694	1.04981	0.981815	1.08174	0.82231	0.931287	0.951201
ARHGAP22 ENSG00000128805	0.845761	1.08482	1.00677	1.10273	0.940516	1.01086	0.822739	1.06167	1.21731	0.86501
ARHGAP23 ENSG00000275832	0.868654	1.06896	1.03899	0.854639	1.04092	1.12068	0.989316	1.00678	1.03112	0.952964
ARHGAP24 ENSG00000138639	1.033	0.961021	0.759751	0.892146	0.8928	1.04274	0.849028	0.858075	0.903057	1.02739
ARHGAP25 ENSG00000163219	1.11839	1.04847	1.04766	0.855931	1.07748	1.07187	0.942345	1.03089	0.947945	0.792978
ARHGAP26 ENSG00000145819	1.03792	1.06453	0.892752	0.988554	0.964143	0.880608	0.964368	1.0612	1.11798	0.889752
ARHGAP27 ENSG00000159314	1.12592	1.11724	0.835338	1.12513	0.937497	1.17342	1.05501	0.829505	0.862874	1.04251
ARHGAP28 ENSG00000088756	1.05093	0.929836	1.09414	0.79324	1.09442	1.03539	1.19817	1.27313	0.809915	1.02642
ARHGAP29 ENSG00000137962	0.866977	1.18048	0.926068	0.862049	0.924322	0.817115	0.972392	0.837566	1.07464	1.02591
ARHGAP30 ENSG00000186517	0.944579	0.986297	1.27608	1.13964	1.28783	0.978566	0.858821	0.817141	1.14191	0.981362
ARHGAP31 ENSG00000031081	1.01593	1.24685	1.01358	0.912166	1.06226	0.75247	0.930791	0.90732	1.04732	1.08529
ARHGAP32 ENSG00000134909	0.771597	0.97519	0.933578	0.898084	1.31637	0.858044	0.642439	1.04382	0.94434	0.975893
ARHGAP33 ENSG00000004777	1.06559	0.831757	1.32741	0.674402	1.04971	1.31161	0.961045	0.846565	0.805595	1.08115
ARHGAP35 ENSG00000160007	1.17256	0.941995	1.42761	0.906061	0.654536	0.895974	1.04766	1.26844	0.9644	0.93848
ARHGAP36 ENSG00000147256	1.06659	1.01718	1.09667	0.802856	1.02109	0.991033	0.901477	1.20694	0.826267	1.10146
ARHGAP39 ENSG00000147799	1.03845	0.906764	0.820238	0.969806	0.985606	0.975408	0.812148	0.822779	1.01479	1.26219
ARHGAP4 ENSG00000089820	1.04757	1.07721	0.887835	1.32543	1.36646	1.19906	0.992397	0.87869	1.08199	1.17439
ARHGAP40 ENSG00000124143	0.995016	0.893198	0.872495	0.908297	0.98942	0.863982	0.709864	1.01804	0.952892	0.914245
ARHGAP42 ENSG00000165895	1.06699	0.861623	0.934392	1.00307	0.976154	1.25184	1.00215	0.97858	1.03782	0.977833
ARHGAP44 ENSG00000006740	1.29538	0.895958	0.935797	1.20075	0.871838	0.872206	1.148	1.21205	0.924819	0.747386
ARHGAP45 ENSG00000180448	1.04579	0.774752	1.26717	1.11451	0.937382	1.07851	0.987835	1.02573	0.909253	0.945002
ARHGAP5 ENSG00000100852	1.20506	0.727187	1.01968	0.865146	1.02269	0.954749	0.897352	1.0271	0.972391	0.823173
ARHGAP6 ENSG00000047648	0.913255	1.22083	0.910387	0.913255	0.994098	1.09948	0.921989	1.228	0.950501	1.04043
ARHGAP8 ENSG00000241484	1.0475	0.994038	0.80179	1.15585	1.0413	1.04449	0.937894	0.991063	0.960636	0.800393
ARHGAP9 ENSG00000123329	0.761635	1.14331	1.04828	0.97582	1.22514	1.17887	0.902045	0.704748	1.2723	0.949278
ARHGDIA ENSG00000141522	1.05277	0.844946	1.1658	1.0048	0.882745	1.05345	1.37216	0.877698	0.784961	0.973037
ARHGDIB ENSG00000111348	1.239	1.11395	1.03475	0.947649	0.883552	0.794114	1.10119	1.04372	1.08878	1.11673
ARHGDIG ENSG00000242173	1.07949	0.873429	0.883862	0.816218	0.97581	0.948373	0.945168	1.02402	0.66159	1.0432
ARHGEF1 ENSG00000076928	1.06579	0.995805	0.877091	1.05778	1.03354	1.09254	0.962503	0.802109	0.956951	1.00076
ARHGEF10 ENSG00000104728	1.06919	1.14259	0.93598	0.688088	0.947135	1.08983	0.841746	1.30061	1.06519	0.979456
ARHGEF10L ENSG00000074964	0.926969	1.05423	1.15145	0.946223	1.13643	1.00764	0.861824	0.881042	1.05931	0.965557
ARHGEF11 ENSG00000132694	1.18236	1.06021	1.00509	1.07497	1.22037	1.05792	0.821554	0.880512	0.975009	1.21354
ARHGEF12 ENSG00000196914	1.24527	1.16388	1.19148	0.826497	1.05696	0.709698	0.985875	1.11565	1.15962	0.83755
ARHGEF15 ENSG00000198844	1.09787	0.901436	1.47582	1.09816	0.964144	1.15365	0.775635	1.09316	1.13892	0.88216
ARHGEF16 ENSG00000130762	0.854686	1.05917	0.95667	1.04508	1.08656	0.960018	1.0161	0.928662	0.936993	0.99239
ARHGEF17 ENSG00000110237	0.863826	0.83682	0.851124	1.01851	1.00067	1.01611	1.09159	1.09696	1.22885	0.87545
ARHGEF19 ENSG00000142632	1.03434	0.598793	0.844713	0.902457	0.7505	0.882641	0.835689	0.758091	1.20745	1.05978
ARHGEF2 ENSG00000116584	1.04211	0.972266	0.95934	1.27094	0.953474	0.642745	1.05046	0.882528	0.736576	0.966043
ARHGEF25 ENSG00000240771	0.971691	0.868826	1.05413	0.980184	1.13411	0.749238	1.20302	0.901832	1.18489	1.05315
ARHGEF26 ENSG00000114790	0.9838	1.26149	1.00211	0.807833	0.858103	1.02226	0.762478	0.99877	1.11654	1.10735
ARHGEF28 ENSG00000214944	1.00099	1.12073	0.876246	0.639698	0.83162	0.859382	0.836903	0.902884	1.04367	0.691967
ARHGEF3 ENSG00000163947	0.684366	1.23891	0.948461	0.898683	1.00325	1.0777	1.09262	0.798153	0.845101	1.01775
ARHGEF33 ENSG00000214694	1.09921	1.0556	0.968946	0.987478	0.90721	0.833069	1.23685	0.970858	0.894047	1.1661
ARHGEF35 ENSG00000213214	0.968334	0.858742	0.801667	0.956549	0.941961	1.14853	1.04611	1.08328	0.904517	1.11102
ARHGEF37 ENSG00000183111	0.949973	0.989138	1.08367	0.936568	1.01247	0.911374	0.902466	0.939704	0.861233	1.16034
ARHGEF38 ENSG00000236699	0.911024	1.20149	1.01338	0.956217	0.847593	0.963892	1.16832	0.738763	0.946733	0.728065
ARHGEF39 ENSG00000137135	0.985247	1.17992	0.825081	1.00095	1.07233	0.778086	1.27168	0.891108	1.13089	1.1746
ARHGEF4 ENSG00000136002	1.15823	1.2437	1.01544	1.30828	1.2246	1.04441	0.769661	0.904345	0.92309	1.0973
ARHGEF40 ENSG00000165801	1.26189	0.86935	0.858866	0.811694	0.925454	1.25725	0.92944	1.12485	1.00584	0.710105
ARHGEF5 ENSG00000050327	1.05411	0.917371	1.00538	0.812113	0.859454	0.934848	0.910847	1.11385	1.00686	1.00157
ARHGEF6 ENSG00000129675	1.06488	0.957896	0.967006	0.793809	1.22221	0.89547	0.909426	0.987428	0.892973	0.910638
ARHGEF7 ENSG00000102606	1.06974	1.27056	1.13109	0.9113	1.25208	1.0141	1.15073	0.876777	1.00341	0.977412
ARHGEF9 ENSG00000131089	0.780165	0.671194	1.23901	1.14949	1.03145	0.957234	1.29053	0.632009	1.36683	1.12717
ARID1A ENSG00000117713	0.893097	1.33065	0.816705	0.892679	0.867519	1.05782	0.939124	1.06414	1.20284	0.902437
ARID1B ENSG00000049618	0.986448	1.03073	1.11464	1.16453	1.1979	1.01393	0.994625	1.28036	1.06127	0.825257
ARID2 ENSG00000189079	1.04053	0.992323	0.785641	0.960415	0.832645	1.08544	1.07973	1.0069	1.07873	1.08401
ARID3A ENSG00000116017	0.928939	0.872323	1.14218	0.884674	1.21534	0.829561	0.682512	0.926194	0.99764	0.850457
ARID3B ENSG00000179361	0.863804	0.94183	0.842708	0.880574	0.990098	1.32801	0.876871	0.843491	1.06833	0.866217
ARID4A ENSG00000032219	1.30665	0.979966	1.29602	1.13972	0.965071	1.02091	1.05702	1.06577	1.04236	0.940562
ARID4B ENSG00000054267	0.712295	1.08125	1.04079	1.02487	0.821162	0.971538	0.997897	0.981142	1.19765	1.17635
ARID5A ENSG00000196843	1.31827	1.17442	0.869756	0.851494	1.18467	1.08263	1.24612	1.30256	1.15175	0.990132
ARID5B ENSG00000150347	1.08575	0.797247	0.853859	1.03461	0.948897	1.13158	1.01735	1.26576	0.962461	0.938412
ARIH1 ENSG00000166233	1.25639	1.249	1.02838	1.00636	1.30196	0.830529	0.972776	0.901968	0.995942	0.954547
ARIH2 ENSG00000177479	0.929536	0.889888	1.00087	0.969584	0.924464	1.00783	0.967036	1.19272	0.804182	0.975999
ARIH2OS ENSG00000221883	1.07315	1.02046	0.927022	0.887137	0.69087	1.0839	0.901776	1.10242	0.94293	0.783492
ARL1 ENSG00000120805	0.875501	1.17998	1.0859	0.944648	0.956031	0.959565	0.913476	0.869337	0.773288	1.00522
ARL10 ENSG00000175414	0.855264	1.07929	0.793505	0.926107	0.876518	1.15443	1.05196	1.0821	1.02341	1.02499
ARL11 ENSG00000152213	0.682847	1.07798	1.00474	1.14757	0.969083	1.18643	1.01014	1.26425	0.805035	1.38085
ARL13B ENSG00000169379	1.11121	0.851212	0.82072	1.17769	1.01369	1.06654	0.971071	0.765361	0.931995	0.906778
ARL14 ENSG00000179674	0.967028	1.30436	0.974673	0.91064	1.02825	0.957741	0.988522	0.932001	1.17303	0.947149
ARL14EP ENSG00000152219	0.931208	1.12262	1.07582	1.02175	1.05697	1.06168	0.785033	0.812618	1.08023	1.13191
ARL15 ENSG00000185305	0.856101	1.02068	0.874477	1.04031	1.12457	1.00608	0.978146	0.921037	0.815029	1.09152
ARL16 ENSG00000214087	1.30488	0.972744	0.897145	0.849832	1.63809	1.07035	0.888931	1.12528	1.03134	1.1089
ARL17A ENSG00000185829	1.01834	1.04391	1.0779	1.04082	1.02324	0.825666	0.900017	1.06068	0.808843	0.828982
ARL17B ENSG00000228696	0.891327	1.19521	0.809612	0.907866	0.851617	1.26518	1.01137	0.851028	0.736523	0.82961
ARL2 ENSG00000213465	0.909839	1.18824	1.22918	0.836396	1.05891	1.23932	1.14673	0.893046	0.914788	0.873737
ARL2BP ENSG00000102931	1.07038	1.23262	0.84483	0.957915	1.26968	0.963057	0.959692	1.26545	1.02647	1.25365
ARL3 ENSG00000138175	0.788702	0.977083	1.05136	1.495	1.19471	1.11758	0.915757	0.743159	0.834229	1.07392
ARL4A ENSG00000122644	0.975549	0.849109	0.926654	0.941808	0.811659	0.988688	1.12757	1.01464	0.835807	0.974638
ARL4C ENSG00000188042	0.914598	0.973792	0.896308	0.932549	0.979023	0.766912	0.928204	0.749339	0.997743	1.00057
ARL4D ENSG00000175906	1.00276	1.11181	0.857453	1.15102	1.00215	0.849512	1.01768	1.11546	1.13948	0.881837
ARL5A ENSG00000162980	0.842147	1.06395	0.860245	0.957163	0.849333	0.935021	0.961178	1.02353	1.14468	0.957849
ARL5B ENSG00000165997	0.720616	0.881906	0.825936	1.14481	1.01662	0.883706	0.855222	1.0542	1.01157	0.759071
ARL6 ENSG00000113966	0.887176	1.00814	1.14167	1.4434	0.799446	1.34797	1.09029	0.887993	1.20447	1.08262
ARL6IP1 ENSG00000170540	0.912463	0.992643	0.808728	0.833338	0.991966	0.947266	0.984347	0.945008	0.801979	1.01913
ARL6IP4 ENSG00000182196	0.935915	0.971827	0.784678	1.2405	1.04334	1.04388	1.12033	1.19349	1.28541	1.03315
ARL6IP5 ENSG00000144746	0.96173	1.03473	0.850397	1.31087	1.06589	1.22525	0.883842	0.919279	1.10569	0.756484
ARL6IP6 ENSG00000177917	0.818894	0.806787	0.924117	0.755647	0.96093	1.13686	0.936202	0.889978	1.17759	0.805168
ARL8A ENSG00000143862	0.981714	1.10416	0.812934	0.830109	1.05265	0.942844	0.878189	0.82246	1.13191	1.22556
ARL8B ENSG00000134108	1.20698	1.18871	0.970978	1.01749	1.16195	0.803019	1.02652	0.909952	1.1008	0.771761
ARL9 ENSG00000196503	0.998525	1	0.945475	1.16644	0.919923	1.3688	1.20865	0.809824	1.19184	0.947604
ARMC1 ENSG00000104442	0.847723	1.1226	1.043	1.04955	0.973666	1.0635	1.1321	1.0044	1.08701	0.838819
ARMC10 ENSG00000170632	0.932604	0.772108	0.791314	0.955247	1.11991	0.896403	1.19634	0.892149	0.871671	0.808984
ARMC12 ENSG00000157343	0.956847	0.84691	1.23088	1.14827	0.78741	0.921796	0.772875	1.1511	0.802231	1.06338
ARMC2 ENSG00000118690	0.951437	1.07137	1.24405	0.940697	0.929248	0.931438	0.916948	0.857617	1.04228	0.908864
ARMC4 ENSG00000169126	1.0111	0.975774	0.927043	0.941199	0.92045	1.0685	0.842766	0.974935	1.26958	0.821348
ARMC5 ENSG00000140691	0.89554	0.930286	0.966956	0.786144	0.853735	1.03697	1.0605	0.964081	0.911329	1.21895
ARMC6 ENSG00000105676	0.911946	1.00924	0.835322	1.20158	0.848289	1.04049	0.887244	0.944469	0.991482	1.17425
ARMC7 ENSG00000125449	1.06505	1.07111	1.07425	0.78795	1.1011	0.766238	1.09571	0.939963	1.02297	1.11749
ARMC8 ENSG00000114098	0.946337	1.02838	1.05275	0.942128	1.1115	0.745923	1.07612	1.0927	0.971026	1.0466
ARMC9 ENSG00000135931	0.807418	0.879414	0.687366	1.00423	0.940336	1.03697	0.911092	1.29262	0.791373	1.12248
ARMCX1 ENSG00000126947	0.887877	0.847051	1.09148	0.869528	0.870443	0.926617	1.12843	1.15762	1.06765	0.963095
ARMCX2 ENSG00000184867	0.67998	1.0241	0.953927	1.15943	0.851899	1.0462	0.612585	0.864453	0.794532	0.877039
ARMCX3 ENSG00000102401	0.941353	1.14342	0.991923	1.10803	0.879215	1.05616	1.11325	1.02263	0.853631	0.874944
ARMCX4 ENSG00000196440	1.12638	1.10759	0.81516	1.07152	1.03318	1.2352	1.11394	0.932461	1.08762	0.987782
ARMCX5 ENSG00000125962	1.00083	0.650732	1.04942	1.15063	1.01717	0.814435	0.824719	0.908798	1.00431	1.01833
ARMCX6 ENSG00000198960	0.914884	0.954011	1.07235	0.952929	0.812223	0.905197	0.800307	0.832918	0.793994	1.1343
ARMT1 ENSG00000146476	0.901311	0.88559	1.13626	1.22007	1.04292	0.885835	0.971283	0.963064	1.07547	1.15802
ARNT ENSG00000143437	0.873027	1.21177	1.18473	0.861624	0.932551	0.619915	1.1126	0.967732	0.751413	1.03667
ARNT2 ENSG00000172379	0.960949	1.11795	0.890866	0.86004	1.09346	1.12562	0.718022	1.08445	1.26278	1.0104
ARNTL ENSG00000133794	0.99993	1.06198	1.3126	1.46263	1.13149	1.05836	1.06677	1.0101	0.963309	1.15717
ARNTL2 ENSG00000029153	1.13423	1.47117	1.09593	1.17353	1.14475	0.916745	0.968573	0.92364	1	0.886725
ARPC1A ENSG00000241685	0.650629	0.98718	1.33477	0.910591	1.20171	1.07457	0.788083	1.01644	1.06589	0.978605
ARPC1B ENSG00000130429	0.989072	1.07804	1.15834	0.966275	1.02122	1.00917	1.26647	0.955744	0.926643	1.17449
ARPC2 ENSG00000163466	0.892648	1.38385	1.07851	1.07365	1.00771	1.17197	0.84534	0.981046	1.16066	1.09001
ARPC3 ENSG00000111229	1.44985	0.949112	0.980253	1.00279	1.0087	1.04567	0.957823	0.910947	1.21685	0.96405
ARPC4 ENSG00000241553	1.03959	0.896336	0.942702	1.12229	1.03539	0.974738	0.990997	1.11556	1.04642	0.893021
ARPC5 ENSG00000162704	1.09025	1.11626	1.00817	1.30188	0.947631	1.22428	0.782249	0.993829	0.676231	1.00031
ARPC5L ENSG00000136950	0.837336	0.80888	0.984808	0.939155	1.17867	1.37101	1.00749	0.785187	0.787339	1.01256
ARPIN ENSG00000242498	0.9881	0.850152	1.1174	0.922271	0.835826	0.766039	0.981814	1.41004	1.03884	1.08966
ARPP19 ENSG00000128989	0.861827	0.658957	1.12559	1.17385	1.23219	1.12714	0.90448	0.941201	1.04646	0.910187
ARRB1 ENSG00000137486	1.01801	1.24404	1.01242	1.32699	1.088	0.912391	1.11451	0.803026	0.969892	0.901957
ARRB2 ENSG00000141480	1.13386	0.829185	0.954469	0.983318	1.12705	0.998966	1.14436	1.31276	0.855491	1.33699
ARRDC1 ENSG00000197070	0.771058	0.98488	0.899965	0.950582	1.01604	1.0142	0.878965	0.958328	1.00339	0.956515
ARRDC2 ENSG00000105643	0.980255	1.05364	0.973994	0.981346	1.23257	1.01795	1.30156	0.760303	1.07205	0.862001
ARRDC3 ENSG00000113369	0.897482	0.987086	0.930556	1.01598	0.800084	0.891322	1.42665	0.910914	0.824993	1.16446
ARRDC4 ENSG00000140450	0.844795	1.14545	0.946111	0.900657	0.801426	1.12939	1.00155	0.786912	0.881894	1.05898
ARRDC5 ENSG00000205784	1.02039	0.874583	1.15363	0.989565	0.986192	1.24853	0.972341	1.09481	1.08367	1.0065
ARSA ENSG00000100299	0.997231	1.12681	1.11904	0.918533	0.716889	1.0094	0.911233	0.773668	1.08341	1.2741
ARSB ENSG00000113273	1.00895	1.14534	0.966911	1.28176	0.976034	1.09511	0.532501	1.08808	0.710805	0.881257
ARSD ENSG00000006756	0.959533	1.07573	0.976211	0.917352	0.98164	1.0898	0.928686	1.06228	0.869859	1.07262
ARSE ENSG00000157399	0.864909	0.991454	0.843824	0.863453	0.989332	0.861445	0.921185	1.07323	0.821149	0.870054
ARSG ENSG00000141337	1.08366	1.00085	0.912325	1.12646	1.22396	0.814495	1.00301	0.92703	0.948897	1.00809
ARSI ENSG00000183876	1.05439	1.16203	1.09794	0.873315	0.812131	0.972172	1.15925	0.984103	1.01843	0.841324
ARSJ ENSG00000180801	0.944406	0.801287	1.10383	1.06216	0.948167	1.11486	1.04385	0.874883	0.967252	1.18972
ARSK ENSG00000164291	0.877356	0.960538	1.05271	1.10709	0.889034	1.14793	1.08061	1.01247	1.03651	0.909071
ART3 ENSG00000156219	1.09174	1.17631	0.92865	0.765345	1.25608	0.841139	0.875582	0.939937	1.18276	1.09276
ART4 ENSG00000111339	0.998768	1.06917	1.03483	1.06443	1.01738	0.983286	1.10709	0.939081	0.748626	0.928927
ART5 ENSG00000167311	1.24223	0.875695	1.02176	0.568899	1.22378	1.112	1.22659	0.975961	0.993607	0.839697
ARTN ENSG00000117407	1.07417	1.06524	1.01844	1.01855	0.986842	0.963789	1.35705	1.05065	0.920065	1.04448
ARV1 ENSG00000173409	0.941922	0.902928	0.72888	0.795139	1.01197	1.12842	0.923865	1.22095	1.02361	0.793925
ARVCF ENSG00000099889	0.929656	0.772528	0.942407	0.856184	1.16855	1.1144	0.965809	0.871199	0.878463	1.23457
ARX ENSG00000004848	1.09195	1.13454	1.05544	1.1291	1.50154	0.920636	1.2129	1.2124	0.788951	0.873617
ASAH1 ENSG00000104763	0.90488	1.21402	0.973096	0.972282	0.763787	1.18005	1.23728	1.08095	1.08484	0.826928
ASAH2 ENSG00000188611	0.813899	1.172	0.902627	0.872367	1.17699	1.1508	0.960419	0.866936	0.996047	0.985462
ASAH2B ENSG00000204147	1.05526	0.984866	0.9427	1.04497	0.750817	1.0339	0.981707	1.1324	1.37273	1.02165
ASAP1 ENSG00000153317	1.16135	0.873333	0.994399	1.16213	0.814627	0.958792	0.792538	1.24605	0.942381	1.00555
ASAP2 ENSG00000151693	0.922819	0.948464	1.11251	1.07595	0.757721	0.813164	0.901256	0.978734	1.00574	0.794385
ASAP3 ENSG00000088280	0.942836	1.14553	0.832519	1.0059	1.10832	1.17506	1.09128	1.21727	0.904754	0.991056
ASB1 ENSG00000065802	0.921063	0.911644	0.881017	1.21998	1.15714	0.979322	1.10788	1.1462	0.837566	1.02335
ASB11 ENSG00000165192	0.778098	1.02803	0.768102	0.964194	1.30649	1.12549	0.731456	1.03867	1.0521	0.977345
ASB12 ENSG00000198881	0.9396	0.793156	0.820632	1.13018	1.16938	0.961489	0.747021	0.773047	0.772214	1.04088
ASB13 ENSG00000196372	0.819066	0.989414	0.761168	1.09312	1.26932	1.01886	1.23458	1.04893	0.869274	1.06238
ASB14 ENSG00000239388	1.05724	1.07079	1.11206	0.8465	0.864619	1.14961	1.06953	0.939437	0.910242	1.28029
ASB18 ENSG00000182177	0.942388	0.839658	1.26302	0.850362	0.954858	1.04015	0.897799	0.856477	1.04711	1.12295
ASB2 ENSG00000100628	1.16408	1.02909	0.858211	1.21774	1.04016	0.849143	0.941299	0.909198	0.868151	1.01309
ASB3 ENSG00000115239	1.03284	0.889889	0.93928	1.01971	1.02144	1.11333	0.882857	1.01521	0.918579	1.0322
ASB4 ENSG00000005981	0.998446	1.07715	0.861897	1.05782	0.87999	0.924994	0.783627	1.18084	1.01251	1.02919
ASB5 ENSG00000164122	0.880315	1.02065	1.21903	1.00681	0.79595	1.20409	0.912169	1.01715	1.03031	0.776067
ASB6 ENSG00000148331	0.867055	1.14174	0.961742	1.11568	0.926368	0.913002	1.26274	1.295	1.02918	1.0945
ASB7 ENSG00000183475	0.888374	1.08832	0.944108	1.20314	1.03009	1.19029	0.957957	0.960569	0.977436	1.11867
ASB8 ENSG00000177981	1.02056	0.898847	1.08738	1.10192	1.01114	0.922144	1.03129	0.760419	1.09167	0.965106
ASB9 ENSG00000102048	0.82414	0.801596	0.91606	0.825607	1.26792	1.23841	0.780345	1.18456	1.03398	0.961867
ASCC1 ENSG00000138303	0.776478	1.53821	0.860434	0.919385	0.913366	1.07851	0.949987	0.89679	1.29376	1.0925
ASCC2 ENSG00000100325	1.02346	0.990254	0.819584	1.16379	0.977233	0.820977	0.913811	0.882505	0.878104	1.08632
ASCC3 ENSG00000112249	1.02937	0.872189	0.995312	0.915241	0.94745	1.0231	0.861147	0.944674	0.812866	0.880446
ASCL1 ENSG00000139352	1.0283	0.694125	0.95149	1.05535	0.880279	0.901974	1.00045	1.05733	0.846963	0.986347
ASCL2 ENSG00000183734	0.955132	0.807068	0.990261	0.827762	0.866161	0.985626	0.728646	0.903407	0.974169	0.639528
ASCL3 ENSG00000176009	0.812009	0.894108	0.923823	0.818035	0.83137	0.809254	1.205	0.929844	1.03393	0.824729
ASCL5 ENSG00000232237	1.0001	1.01954	1.04683	0.952285	0.662125	1.21504	0.863391	1.05327	0.746646	1.12179
ASF1A ENSG00000111875	1.05918	0.945243	0.91841	1.03153	0.878102	0.993944	0.899327	0.918466	0.936309	0.762149
ASF1B ENSG00000105011	0.916561	0.712429	0.997749	0.885633	1.06396	0.833139	1.09205	0.832141	0.92287	1.02572
ASGR1 ENSG00000141505	0.905953	1.16353	1.01854	0.898061	0.926692	0.91497	0.966931	1.40102	0.960164	0.890511
ASGR2 ENSG00000161944	1.12294	0.908485	0.700674	1.00693	1.07344	0.964843	0.879394	0.907637	0.935632	1.18375
ASH1L ENSG00000116539	1.01651	1.15219	1.02381	1.06798	1.09177	0.831376	0.978705	0.90456	1.18594	0.976993
ASH2L ENSG00000129691	0.969105	0.801273	1.17851	0.799631	0.974884	1.01452	1.3524	0.88493	1.1659	1.16179
ASIC1 ENSG00000110881	1.2536	0.943488	1.0568	1.08912	0.925082	1.17021	0.836794	0.987873	0.823601	1.13245
ASIC3 ENSG00000213199	1.31862	1.0362	0.954083	0.82994	0.985436	0.965461	1.01011	1.18413	0.919532	0.835471
ASIC4 ENSG00000072182	1.15737	1.1505	0.967098	1.1457	1.19677	1.21947	0.944214	0.913676	1.40364	0.814074
ASIP ENSG00000101440	1.01633	1.01625	1.16389	0.957798	0.773955	0.795852	0.909081	0.808888	1.04207	0.857844
ASL ENSG00000126522	0.728898	1.22401	1.15903	0.877844	0.892175	1.0124	0.826223	0.924679	0.81243	0.918991
ASMT ENSG00000196433	1.06909	0.949798	1.14348	0.76498	1.00097	1.05998	1.13227	0.993472	1.14712	0.961168
ASMTL ENSG00000169093	1.11919	0.893233	1.03196	1.24656	1.19258	1.11521	0.940541	1.03822	1.43819	0.98284
ASNA1 ENSG00000198356	0.875809	1.06265	1.01443	1.13266	0.952816	1.00129	0.981575	1.03722	1.05337	0.927282
ASNS ENSG00000070669	1.11041	0.891468	0.982861	0.873425	1.06949	1.15175	0.930092	0.948465	0.824063	0.925691
ASNSD1 ENSG00000138381	0.877554	1.0424	1.40286	1.04806	1.18967	0.866272	0.978709	1.07224	1.00227	0.911743
ASPA ENSG00000108381	1.2063	0.843797	1.10869	0.937352	1.09012	0.948508	1.07908	1.027	1.01346	1.01441
ASPG ENSG00000166183	1.22274	1.10927	0.957968	0.859378	0.973274	0.987665	1.022	1.05931	1.27119	0.874352
ASPH ENSG00000198363	1.16078	1.1447	0.858993	0.740056	1.13439	0.71084	0.944967	1.14153	0.92014	0.825209
ASPHD1 ENSG00000174939	0.826385	1.0649	0.815216	1.13257	0.768114	1.02065	0.883222	0.811287	0.803005	0.972025
ASPHD2 ENSG00000128203	0.839231	0.903684	0.914995	0.914063	0.933706	1.03724	0.916458	0.989082	0.967324	0.915394
ASPM ENSG00000066279	1.07398	0.965774	0.803499	0.889994	1.09715	1.01202	0.980892	1.16878	0.892819	1.20754
ASPN ENSG00000106819	1.01557	1.01121	0.942654	1.01486	0.952487	0.835255	0.894566	0.822036	0.752864	1.08484
ASPRV1 ENSG00000244617	1.05121	1.00391	0.896033	0.941068	1.04271	0.874647	1.06974	0.951438	0.92444	1.09739
ASPSCR1 ENSG00000169696	0.800385	0.826022	0.809403	0.869013	0.805815	1.24245	1.17105	0.926702	1.01362	0.788672
ASRGL1 ENSG00000162174	1.13874	0.973282	0.966801	0.957234	1.11885	1.09466	0.981449	0.943095	0.770358	1.01729
ASS1 ENSG00000130707	0.854716	0.799871	1.30932	0.974667	0.883748	0.974779	1.1342	1.01859	1.09286	0.864506
ASTE1 ENSG00000034533	1.12714	1.36282	0.896744	0.947214	1.00326	0.817217	1.06355	1.21221	0.971037	0.816211
ASTN2 ENSG00000148219	0.943178	1.20456	1.10079	1.09797	1.41029	0.776893	1.01609	0.64484	0.959696	0.927995
ASUN ENSG00000064102	0.831819	1.09845	1.05323	0.921997	0.812804	0.857949	0.948225	1.1266	1.01425	0.907663
ASXL1 ENSG00000171456	0.974755	0.914746	1.17053	1.16534	1.00712	0.946061	0.958227	0.938368	0.984724	0.85539
ASXL2 ENSG00000143970	0.999566	0.880998	0.840511	1.2597	0.852549	1.13282	1.19855	0.92205	1.00274	1.04261
ASXL3 ENSG00000141431	1.31872	0.824612	0.782075	0.879359	0.844169	0.922487	1.10817	0.780451	0.901083	1.02565
ASZ1 ENSG00000154438	0.935728	0.906915	0.820248	1.09371	0.938272	1.09715	1.01486	0.85325	1.16994	1.18865
ATAD1 ENSG00000138138	0.863153	0.910456	1.08277	1.04565	1.07543	1.16131	1.12077	0.79404	0.86968	0.988351
ATAD2 ENSG00000156802	0.951771	0.937686	1.14102	1.18332	0.976587	0.996897	1.31201	0.731942	0.803506	0.988423
ATAD2B ENSG00000119778	1.06633	0.788114	0.884517	0.923043	0.955037	0.947523	1.0526	1.094	0.998686	0.923109
ATAD3A ENSG00000197785	0.923777	0.958686	0.905405	1.06003	1.02815	1.12665	0.967533	1.21892	1.0397	0.905649
ATAD3B ENSG00000160072	1.14698	1.3308	1.03497	0.978914	0.917434	0.942346	0.890362	1.25598	1.061	0.875286
ATAD3C ENSG00000215915	1.24254	1.1688	1.04185	1.21264	0.786521	0.931652	1.08831	0.935305	0.848344	1.13732
ATAD5 ENSG00000176208	0.954886	0.871375	1.14012	1.12094	1.31655	0.880742	0.994166	1.00735	1.21334	0.76869
ATAT1 ENSG00000137343	1.11413	1.15882	0.896195	1.11689	1.07227	0.958318	1.31114	0.903988	1.03406	1.09245
ATCAY ENSG00000167654	0.918735	1.17925	0.99224	1.11688	1.0028	1.02297	1.02637	1.03655	1.26008	0.994818
ATE1 ENSG00000107669	1.2672	0.930335	1.03376	0.990565	0.85587	1.22621	1.00533	0.906763	1.14843	0.783824
ATF1 ENSG00000123268	0.698876	1.1234	1.23314	0.998774	1.16624	0.815332	0.997345	0.838566	0.938853	1.01684
ATF2 ENSG00000115966	0.98347	1.00046	1.1105	1.2743	1.0102	1.09252	1.14605	1.02744	0.916924	1.01417
ATF3 ENSG00000162772	0.960335	0.736503	1.13582	0.858622	1.19263	1.16585	0.953473	1.81291	1.0715	0.684903
ATF4 ENSG00000128272	1.16115	1.02127	0.902378	1.12465	1.31099	1.06935	1.17858	0.937389	0.921542	1.04479
ATF5 ENSG00000169136	1.1088	0.789918	1.15548	0.965615	0.979425	1.27288	1.11072	0.90084	0.844469	0.968443
ATF6 ENSG00000118217	1.12971	0.641987	0.956884	1.00344	0.996946	1.00446	1.01404	0.757642	0.838963	0.977979
ATF6B ENSG00000213676	0.96969	1.14584	0.863755	1.3312	0.895462	1.01241	1.04626	0.796861	0.996334	1.20964
ATF7 ENSG00000170653	0.938099	1.05383	1.26449	1.11609	0.912692	1.15525	1.17504	0.96305	0.736819	0.723107
ATF7IP ENSG00000171681	0.959474	1.0628	1.10199	0.918183	0.841856	1.00289	0.985257	0.853274	0.982546	1.1037
ATF7IP2 ENSG00000166669	0.858529	1.1845	0.972722	1.09192	0.955941	0.935247	0.962315	1.2224	0.977761	1.13256
ATG10 ENSG00000152348	1.00411	0.971417	0.831204	1.29408	1.06217	1.00846	1.17263	0.831856	1.01029	0.958064
ATG101 ENSG00000123395	0.857687	1.02243	1.1383	1.04795	0.882136	0.890971	0.97765	0.888348	0.942414	1.23143
ATG12 ENSG00000145782	1.11311	0.974292	1.09593	1.21858	0.819784	0.755595	0.781586	1.0058	0.934597	1.16962
ATG13 ENSG00000175224	0.978192	0.685513	1.31585	0.981685	1.05069	1.09334	1.00145	1.20652	1.16774	1.25173
ATG14 ENSG00000126775	0.945615	1.33695	0.918739	1.06263	1.12557	1.01266	1.24252	1.12856	0.921129	1.16292
ATG16L1 ENSG00000085978	0.780503	1.12016	0.813529	1.17883	0.963099	1.24029	0.93137	1.12929	1.28208	1.21717
ATG16L2 ENSG00000168010	0.942347	0.915898	0.930762	0.983288	0.895095	0.823042	1.13407	0.865072	1.0001	0.978141
ATG2A ENSG00000110046	1.09667	1.18238	1.12996	0.924266	0.868171	0.846921	0.701043	1.01805	0.83722	0.928034
ATG2B ENSG00000066739	0.9061	0.983116	1.1836	1.04071	1.17307	1.1731	0.979751	1.03265	1.05532	0.912918
ATG3 ENSG00000144848	1.01455	1.27805	0.94274	1.13312	0.878903	1.08039	1.02814	1.05349	1.11324	0.764266
ATG4A ENSG00000101844	1.06545	0.849687	0.716212	0.888243	0.952143	0.958931	1.04655	0.882773	0.939265	1.38822
ATG4B ENSG00000168397	1.16983	0.888706	0.98904	0.78349	0.911449	1.29589	0.844833	1.26415	0.985293	1.02076
ATG4C ENSG00000125703	0.980728	1.03082	1.20707	0.833892	0.78597	1.22543	1.15958	1.27096	1.11072	1.34403
ATG4D ENSG00000130734	1.0743	1.22929	0.750094	0.794653	1.00984	0.839962	0.840188	1.07354	0.823861	1.00587
ATG5 ENSG00000057663	0.6875	0.966869	1.01334	1.11014	1.01479	1.02044	0.963616	1.07641	0.98947	1.21692
ATG7 ENSG00000197548	0.840176	1.00094	0.910308	0.995737	0.889047	1.03888	1.03591	0.997621	1.26625	0.819377
ATG9A ENSG00000198925	0.797917	0.80894	0.856499	0.919519	1.0696	1.02445	0.937811	0.941121	0.93239	0.905604
ATG9B ENSG00000181652	0.88047	1.04235	0.670694	1.04095	0.975464	0.795916	0.951285	0.97243	1.28986	0.771337
ATHL1 ENSG00000142102	1.09482	0.840284	1.01612	1.15547	1.33302	0.947671	0.930975	0.797015	0.826015	1.28724
ATIC ENSG00000138363	1.23896	0.980555	0.801455	1.01139	0.999341	1.19436	1.34096	1.20149	1.14121	1.06198
ATL1 ENSG00000198513	1.1145	1.07344	1.01343	0.873183	1.10072	1.07322	1.21541	0.967977	0.893466	0.817021
ATL2 ENSG00000119787	1.04696	1.02436	1.13891	0.685202	1.26373	0.980679	0.961464	0.831042	1.16532	1.15604
ATL3 ENSG00000184743	1.03567	0.996482	0.874259	1.19122	0.927642	1.02977	1.00172	1.04136	1.20257	0.921512
ATM ENSG00000149311	1.30032	0.892155	1.02376	0.969413	0.71586	1.26253	0.98511	0.716226	1.06014	1.0806
ATMIN ENSG00000166454	0.801095	0.95455	0.903834	0.824868	1.01554	1.26455	0.860463	0.897583	1.16853	0.773858
ATN1 ENSG00000111676	0.916651	0.783274	1.04731	1.27555	0.804069	0.963488	1.2161	0.942639	1.23487	0.82185
ATOH1 ENSG00000172238	1.06962	0.901076	0.926422	1.02771	0.804997	1.06696	0.885743	0.742295	0.886622	1.00621
ATOH7 ENSG00000179774	0.824976	0.843333	0.925306	0.841763	0.999536	1.0732	0.924492	0.872963	0.869763	0.982476
ATOH8 ENSG00000168874	1.04472	0.847085	1.18705	0.976349	1.02155	0.824636	1.03365	0.769998	0.998239	0.907134
ATOX1 ENSG00000177556	1.03596	0.989956	0.984221	0.827043	1.01627	1.18276	0.917197	0.754651	0.97575	1.01376
ATP10A ENSG00000206190	0.844222	1.0917	0.982224	0.981344	0.987687	1.00967	1.04754	1.15535	1.04084	1.06648
ATP10B ENSG00000118322	1.11926	0.929891	0.958007	1.02509	1.00261	0.933986	0.910499	0.947879	0.842587	1.08361
ATP10D ENSG00000145246	0.973483	0.909741	1.03413	0.735682	1.01312	0.928198	1.00106	0.869106	0.954513	0.963509
ATP11A ENSG00000068650	0.830582	0.938879	0.994481	0.839115	0.962752	1.13798	1.05356	1.07841	1.02567	0.86725
ATP11B ENSG00000058063	0.978827	1.04944	1.00591	1.12326	0.882453	1.08536	0.913751	1.03678	0.993971	0.93338
ATP11C ENSG00000101974	1.02566	0.943665	0.98996	0.823869	0.665208	0.890604	0.914758	1.33571	0.884413	1.08904
ATP12A ENSG00000075673	0.875443	0.722548	0.990245	1.06108	0.949824	1.1804	1.29935	0.858689	0.893762	0.999504
ATP13A1 ENSG00000105726	0.950111	1.02102	1.02155	0.985329	1.02936	1.26294	0.969966	1.0206	0.843436	1.00288
ATP13A2 ENSG00000159363	1.02284	0.965197	1.07054	0.868942	0.853926	0.979414	1.07178	1.20274	0.838731	1.12834
ATP13A3 ENSG00000133657	0.985378	1.36261	1.06635	1.29583	0.985152	1.35523	0.868756	0.800627	1.01999	1.11934
ATP1A1 ENSG00000163399	1.05573	1.42579	0.867967	0.527393	0.966035	1.40782	0.871236	1.49376	1.74325	0.984097
ATP1A2 ENSG00000018625	1.11897	0.944942	0.784583	0.883306	1.26937	0.969434	0.961764	0.935336	0.887799	0.909845
ATP1A3 ENSG00000105409	1.03116	1.08736	1.02798	1.12116	0.684094	0.843233	0.894272	1.06763	1.20683	0.795833
ATP1A4 ENSG00000132681	1.01508	1.26515	0.925763	0.92014	1.07879	0.742422	0.94135	1.01831	0.890562	0.976193
ATP1B1 ENSG00000143153	1.10638	1.03788	0.90406	1.0786	1.10236	1.30786	0.910162	1.30288	0.748928	0.812888
ATP1B2 ENSG00000129244	1.31552	0.824256	0.845373	1.10392	1.19444	0.779226	1.21559	1.02765	1.21241	1.11751
ATP1B3 ENSG00000069849	0.860848	0.801063	1.14548	0.97997	0.938964	1.1858	1.12423	0.721094	1.14089	0.899544
ATP23 ENSG00000166896	1.0779	0.987301	0.757562	1.15153	1.00856	1.00453	0.819679	0.985561	0.871472	0.997434
ATP2A1 ENSG00000196296	1.22995	0.911383	1.0296	0.810739	0.964104	1.03052	1.04407	1.11693	0.834969	0.832116
ATP2A2 ENSG00000174437	1.1167	0.988768	1.04099	1.03081	1.07878	1.1398	0.833149	1.0464	0.91994	1.00665
ATP2A3 ENSG00000074370	0.977641	0.716165	0.837279	0.778159	0.779747	0.968427	0.847357	1.24831	0.993915	0.856118
ATP2B1 ENSG00000070961	0.987519	1.22398	0.939549	0.692767	1.16804	0.964827	1.0034	1.0049	1.02572	0.85255
ATP2B2 ENSG00000157087	0.646427	0.972707	1.25612	1.2415	0.74593	0.991438	0.943432	0.978435	1.07222	0.980169
ATP2B4 ENSG00000058668	0.82551	0.943371	0.875722	0.937933	1.0432	0.809295	1.01286	1.02076	1.02735	0.95139
ATP2C1 ENSG00000017260	1.24976	1.03701	0.945098	1.3033	1.23874	0.869548	0.936022	1.01826	1.06217	0.913234
ATP2C2 ENSG00000064270	0.887436	0.751787	0.851475	0.889698	1.10567	1.05094	1.1606	0.961147	0.919914	1.09991
ATP5SL ENSG00000105341	1.1039	1.16722	0.946193	0.884338	1.34292	0.826582	0.914128	0.963811	1.02992	1.02956
ATP6AP1 ENSG00000071553	1.48912	1.13665	1.22436	0.963249	1.07392	0.999901	0.828922	0.8391	1.14922	0.774348
ATP6AP1L ENSG00000205464	0.960249	1.18578	0.794477	1.23626	1.35111	0.889392	0.956146	0.916344	1.3288	1.15314
ATP6AP2 ENSG00000182220	0.906038	0.810928	0.989407	1.05049	1.07282	0.687587	0.862615	1.23099	1.0462	1.02846
ATP6V0A1 ENSG00000033627	1.14984	0.836209	1.04575	1.11831	0.814157	0.963142	1.04353	0.827957	1.10241	0.800429
ATP6V0A2 ENSG00000185344	1.0335	0.747225	1.00282	0.882029	1.0369	0.749798	0.842134	0.891824	0.78955	1.03676
ATP6V0A4 ENSG00000105929	1.24579	0.968924	1.1388	1.08893	0.972155	0.978737	0.716047	1.05289	1.14382	1.02595
ATP6V0B ENSG00000117410	1.11166	0.892991	0.901969	0.975968	0.973397	0.857923	1.18165	0.918684	1.33017	0.895303
ATP6V0D1 ENSG00000159720	0.84315	1.0506	1.15413	1.12703	1.18244	0.857719	0.789791	0.873198	0.987099	0.791092
ATP6V0D2 ENSG00000147614	1.27755	0.746735	0.876235	0.941293	0.831318	0.756709	0.861543	1.05457	0.792281	0.937575
ATP6V0E1 ENSG00000113732	1.52491	0.941979	1.30123	1.23407	1.19213	0.869095	1.05071	0.778018	0.788967	1.13346
ATP6V0E2 ENSG00000171130	0.774911	0.926223	1.11602	0.939633	1.11848	0.709585	1.00005	0.789924	0.9295	1.06229
ATP6V1A ENSG00000114573	0.898182	0.939736	0.965476	1.00768	1.0059	0.872509	0.891079	0.981015	1.1189	0.953667
ATP6V1B1 ENSG00000116039	0.935586	1.08471	0.863801	0.749744	1.29888	0.950987	0.783888	1.04458	0.85261	1.00211
ATP6V1B2 ENSG00000147416	1.01819	0.822114	0.952133	0.922611	1.15676	0.885492	1.08915	1.04211	1.00995	0.972568
ATP6V1C1 ENSG00000155097	1.05298	0.932879	1.04844	1.04051	0.843734	0.925609	1.08183	0.96664	0.865602	0.837091
ATP6V1C2 ENSG00000143882	0.8403	0.889811	0.781641	0.866235	1.07788	0.849339	1.09065	0.968908	1.27245	1.13582
ATP6V1D ENSG00000100554	1.08965	1.02978	0.929359	0.947128	1.02489	1.17181	0.953559	0.898757	0.831736	0.908523
ATP6V1E1 ENSG00000131100	1.25668	0.994437	1.25899	0.833257	1.04437	1.10261	1.44186	0.952186	0.944221	0.96953
ATP6V1E2 ENSG00000250565	0.704983	1.01787	0.877584	0.902077	0.972183	0.868872	1.14021	1.16637	0.896593	0.837431
ATP6V1F ENSG00000128524	1.15646	0.864583	0.944703	1.30398	1.42354	1.09735	1.46881	1.00482	1.01273	0.811793
ATP6V1G1 ENSG00000136888	0.921875	0.989374	0.977865	0.846267	0.93718	1.33697	1.02058	0.998876	1.03769	1.09378
ATP6V1G3 ENSG00000151418	1.07115	0.930355	1.08118	0.918645	0.9966	0.881634	0.898044	0.784487	0.99326	1.03485
ATP6V1H ENSG00000047249	1.01538	0.928624	0.99505	0.956505	0.761921	1.17108	1.15867	1.10739	0.946577	1.13929
ATP7A ENSG00000165240	1.24513	1.06701	1.06937	0.712297	0.962257	1.00982	1.13081	1.0233	0.873149	1.07018
ATP7B ENSG00000123191	1.11338	0.789565	1.05398	0.982854	1.13013	1.13693	0.789475	1.10472	0.852472	0.868378
ATP8A1 ENSG00000124406	1.02728	0.740893	0.814053	0.874858	1.01208	1.01342	0.830824	1.1397	1.03782	0.950247
ATP8A2 ENSG00000132932	1.09794	0.865674	0.980895	0.964429	0.978657	1.03876	1.02516	1.15445	0.848741	1.11788
ATP8B1 ENSG00000081923	0.842075	1.10959	0.808669	0.825922	1.33732	1.18336	1.16367	1.18749	0.867798	0.868409
ATP8B2 ENSG00000143515	0.994795	0.963002	0.812009	0.99983	0.963041	1.10464	1.24415	1.14043	0.749066	1.07742
ATP8B3 ENSG00000130270	0.794163	1.25109	0.926309	0.882185	1.06494	0.865607	1.05495	1.00298	0.981722	0.816349
ATP8B4 ENSG00000104043	0.964337	1.25258	0.992237	1.01478	1.11101	0.963881	0.862214	0.975515	0.852768	0.953006
ATP9A ENSG00000054793	0.946761	1.21022	0.839533	0.802217	1.058	0.755684	0.946344	0.980646	1.02265	0.852345
ATP9B ENSG00000166377	1.14735	1.06375	0.928137	1.1709	1.31146	1.19282	1.047	0.987123	1.05377	0.978823
ATPIF1 ENSG00000130770	1.04701	1.29134	0.953864	0.933721	0.854561	0.959474	1.37816	0.892147	1.25275	1.16243
ATR ENSG00000175054	0.959327	0.698403	0.792275	0.96071	0.819505	1.21195	0.959902	1.07925	1.00276	1.12638
ATRAID ENSG00000138085	1.21546	1.16764	1.08566	1.04534	1.26696	0.955709	1.01717	0.75647	1.23147	1.02181
ATRIP ENSG00000164053	0.938848	0.885254	1.16624	0.999819	1.03953	1.1908	1.07526	1.09443	1.16839	1.0925
ATRIP ENSG00000282827	1.11456	1.06189	1.22062	1.055	0.990412	1.00925	0.895718	0.884771	0.934325	0.832947
ATRN ENSG00000088812	1.15854	0.938252	0.931632	0.853512	0.830898	1.04286	0.865901	0.861122	0.894655	0.899562
ATRNL1 ENSG00000107518	0.919225	0.837224	1.61331	1.19204	0.941037	1.10063	0.932012	0.920807	1.15395	1.10446
ATRX ENSG00000085224	1.02048	0.820954	1.04996	0.951444	0.873127	1.04724	0.879445	1.03918	1.08304	0.909254
ATXN1 ENSG00000124788	0.966487	1.22249	1.09641	1.30092	0.83265	0.818458	0.973642	0.874442	1.36053	0.952429
ATXN10 ENSG00000130638	0.935531	0.87988	1.05021	1.22982	0.850472	1.07236	1.27611	0.806498	0.993221	1.15561
ATXN1L ENSG00000224470	0.93333	0.935051	1.18739	0.827594	0.949811	1.15844	0.915745	1.26602	0.940413	0.941889
ATXN2 ENSG00000204842	0.978593	1.15189	1.1186	1.25553	0.865588	1.11244	0.986906	1.40635	1.08677	1.01894
ATXN2L ENSG00000168488	1.00974	0.977764	1.10174	1.18664	1.17536	1.07343	0.803932	1.01803	1.00282	0.908165
ATXN3 ENSG00000066427	1.00572	0.957785	1.00254	0.787281	0.98324	1.05335	0.856841	0.796333	0.890537	1.1553
ATXN7 ENSG00000163635	1.18175	1.15649	1.278	0.942652	0.961958	0.790548	1.05017	0.870461	1.01343	1.09734
ATXN7L1 ENSG00000146776	0.949787	1.14135	1.00591	1.18404	0.794023	0.96455	1.04323	0.715001	0.666621	1.20802
ATXN7L2 ENSG00000162650	0.890654	1.02296	1.3385	0.970066	0.845711	1.04949	1.28242	0.898132	1.15054	0.861155
ATXN7L3 ENSG00000087152	0.773662	0.938136	1.10258	1.05734	1.11328	1.14916	0.967337	1.15575	1.01828	0.922563
ATXN7L3B ENSG00000253719	0.949421	0.994563	1.08433	0.965232	1.03989	1.02724	0.914324	1.06952	0.992789	0.969823
AUH ENSG00000148090	0.896001	1.14749	1.04247	1.16655	0.942997	0.922817	0.840181	1.07737	1.01079	1.21731
AUNIP ENSG00000127423	0.865438	0.924099	1.08302	0.864503	0.864835	0.879982	0.868582	0.908329	1.02521	1.06945
AUP1 ENSG00000115307	0.6628	0.714678	1.01638	1.00721	0.971335	0.875482	1.02395	1.05652	0.68981	1.20586
AURKA ENSG00000087586	0.906981	0.897687	1.05579	0.827709	0.903433	0.862757	0.939942	1.0794	1.03948	1.15824
AURKAIP1 ENSG00000175756	0.866044	0.703087	1.03737	1.18619	0.85221	0.695186	0.923563	0.867679	0.907964	0.903671
AURKB ENSG00000178999	0.924643	0.991304	1.078	1.12703	1.11194	1.06985	1.14736	0.751952	0.960017	1.01505
AURKC ENSG00000105146	0.8913	0.917142	1.20468	0.817451	0.936909	1.10056	1.02035	0.785793	1.07308	1.16193
AUTS2 ENSG00000158321	1.17209	1.06528	0.686984	0.751557	0.655703	1.05093	0.824162	1.00195	0.815642	1.00309
AVEN ENSG00000169857	0.851228	0.835724	1.08788	0.892162	1.0796	0.970898	0.999645	1.17632	0.796314	1.11969
AVIL ENSG00000135407	0.920417	0.8621	0.848473	0.928627	1.00086	1.19691	1.05441	1.06914	0.728786	1.28843
AVL9 ENSG00000105778	1.16531	1.03441	0.911635	1.08208	0.997751	0.797973	0.853868	0.85649	1.22954	1.27322
AVP ENSG00000101200	0.974946	1.01493	0.977338	0.972379	0.756312	0.921597	0.922871	0.796584	0.956221	1.02006
AVPI1 ENSG00000119986	0.933774	1.0661	1.36664	1.02559	0.836518	0.933372	0.981268	0.82568	0.797835	1.05546
AVPR1A ENSG00000166148	1.02937	1.01809	1.00128	1.00833	0.721702	0.801549	0.961631	0.979408	1.04951	1.10263
AVPR2 ENSG00000126895	0.9152	1.18409	1.05593	0.970898	1.23359	1.14599	1.00973	0.942929	0.986218	0.915748
AXDND1 ENSG00000162779	0.959914	0.82354	0.803688	0.922268	0.935402	0.869537	1.09862	1.14228	0.74766	0.964381
AXIN1 ENSG00000103126	0.972458	1.07125	0.85474	0.879502	1.01136	1.10818	0.897893	0.914586	0.875759	0.90731
AXIN2 ENSG00000168646	1.18761	1.20699	1.00187	1.05717	1.10506	0.796412	0.9625	1.0864	0.999546	0.89322
AXL ENSG00000167601	1.05396	1.0708	0.863122	0.837121	0.782821	1.0342	1.21761	1.06046	1.03539	0.808426
AZGP1 ENSG00000160862	0.698847	1.12511	0.641942	1.44795	0.96492	1.53039	0.842454	1.82507	1.73326	0.802631
AZI2 ENSG00000163512	1.19288	1.05829	0.954503	0.936309	0.81302	0.896479	0.787047	0.821661	0.927218	0.957343
AZIN1 ENSG00000155096	0.896083	1.00123	1.08171	1.23195	0.961375	0.951491	1.11307	0.948385	0.871588	0.812474
AZIN2 ENSG00000142920	1.10739	1.2234	0.958116	1.01909	0.901089	0.792342	1.19136	0.951612	1.32736	1.27281
AZU1 ENSG00000172232	1.08788	1.04475	0.869502	1.01806	0.916524	0.837197	1.21522	1.04898	1.00337	0.92692
B2M ENSG00000166710	0.856791	1.49081	1.095	0.9753	1.27648	1.92112	1.20384	1.32501	0.932476	1.04316
B3GALNT1 ENSG00000169255	1.1091	0.754777	0.879634	0.897976	0.919792	1.34804	0.876764	1.03201	0.921835	1.06366
B3GALNT2 ENSG00000162885	0.804562	0.903699	1.25968	0.937357	1.04962	1.17758	0.997601	1.17633	0.894143	0.811732
B3GALT1 ENSG00000172318	0.924643	0.959474	1.06748	0.946096	1.19825	0.71202	1.00337	0.807659	0.733326	1.06192
B3GALT2 ENSG00000162630	0.875189	0.990842	0.813891	1.21629	0.945699	0.935064	1.06279	0.965689	1.02958	1.02987
B3GALT4 ENSG00000235863	1.04841	0.924543	0.672951	0.915408	1.1526	0.907188	1.0667	0.990328	0.926662	0.812599
B3GALT5 ENSG00000183778	0.88928	0.912963	1.05291	0.919794	0.902592	1.0542	0.967259	1.1392	0.883122	0.770959
B3GALT6 ENSG00000176022	1.00606	1.10971	0.831619	1.00324	1.47704	1.02094	0.972305	0.998284	1.07783	1.18414
B3GAT1 ENSG00000109956	1.33097	1.08137	1.11552	0.87299	1.04717	1.08205	0.920884	1.01051	0.965574	0.954097
B3GAT2 ENSG00000112309	0.864765	0.995757	0.993204	0.90668	0.886352	0.623747	1.15733	1.09723	0.912186	0.824838
B3GAT3 ENSG00000149541	1.1102	0.612885	1.09367	1.21274	0.923495	1.04014	0.87687	0.928454	0.750851	1.03347
B3GLCT ENSG00000187676	0.909047	1.09058	0.900629	0.952351	0.974904	0.831962	0.705982	0.923718	0.949781	1.06483
B3GNT2 ENSG00000170340	1.14113	0.986587	1.07697	0.901136	1.2215	1.28864	0.969846	0.960433	1.00983	0.962786
B3GNT3 ENSG00000179913	0.97737	0.969836	0.904127	0.70293	1.02278	0.950021	1.03179	0.874217	1.11735	1.36893
B3GNT4 ENSG00000176383	0.907472	0.721225	1.14287	0.854876	0.98039	0.842894	0.944268	1.07527	1.17302	1.09752
B3GNT5 ENSG00000176597	1.01526	0.974618	0.798379	1.10348	1.25677	0.973846	1.18221	0.98488	1.19416	0.957056
B3GNT7 ENSG00000156966	0.935174	1.13214	0.964341	0.699079	1.02147	1.08471	1.01019	0.977041	0.918049	0.814024
B3GNT8 ENSG00000177191	0.948231	1.06609	1.00109	0.85793	0.896251	0.742902	0.788417	0.705828	0.857305	0.874418
B3GNT9 ENSG00000237172	1.09916	1.26323	0.987647	0.999677	0.927205	1.06442	1.03367	0.901615	0.912988	0.948069
B3GNTL1 ENSG00000175711	1.03841	0.651051	1.09463	1.1153	0.836577	0.969846	0.934134	1.08592	1.03055	1.07461
B4GALNT1 ENSG00000135454	1.21832	1.14715	0.914906	1.311	0.853577	0.928898	1.19838	1.06154	1.26356	1.11156
B4GALNT3 ENSG00000139044	0.83218	1.01426	1.04171	0.731387	1.08653	1.17773	1.07096	0.966271	1.15775	0.897201
B4GALNT4 ENSG00000182272	0.990353	1.03756	0.967368	1.30612	0.843457	0.908106	1.12296	1.04741	0.769524	1.05654
B4GALT1 ENSG00000086062	0.756502	1.26693	1.00972	1.126	0.909685	1.32431	0.914942	0.836136	1.15008	1.02095
B4GALT2 ENSG00000117411	0.886975	0.968299	0.991639	1.11098	0.900173	1.18306	0.89773	1.00204	0.798694	0.848732
B4GALT3 ENSG00000158850	0.851075	1.08537	0.805615	1.29692	0.933678	0.933829	1.13599	0.729811	1.07151	1.06204
B4GALT4 ENSG00000121578	1.27931	1.21785	0.790763	1.13497	0.943364	0.96288	1.05832	0.900376	0.813801	0.964772
B4GALT5 ENSG00000158470	1.07925	1.18418	0.993199	1.15653	1.15686	1.28953	0.804191	0.865836	0.96237	1.10691
B4GALT6 ENSG00000118276	1.06518	1.16285	1.10575	1.14948	0.881941	0.95955	0.869385	0.932115	0.871396	1.08527
B4GALT7 ENSG00000027847	1.16069	0.886042	0.987082	1.17861	0.96608	1.06554	0.944064	0.835034	0.783526	0.945774
B4GAT1 ENSG00000174684	0.966917	1.11338	1.07075	1.21095	1.18186	1.12348	1.03614	0.911655	0.873405	0.836963
B9D1 ENSG00000108641	1.08143	0.880734	0.875967	1.16929	0.929804	1.05145	0.844539	1.0313	0.947633	1.15737
B9D2 ENSG00000123810	0.915579	0.812522	1.05996	1.35401	0.85422	0.955025	1.21338	0.938963	1.08112	0.844983
BAALC ENSG00000164929	1.01806	0.994965	0.923982	1.2462	0.971732	0.953062	1.12187	0.965276	1.28111	0.92693
BAAT ENSG00000136881	1.15193	1.11031	0.978781	0.993067	0.958461	1.03185	0.807677	0.981482	0.683577	1.09621
BABAM1 ENSG00000105393	1.03569	1.06532	1.07737	1.04005	0.922638	0.821281	0.916892	0.847847	0.819494	0.979254
BACE1 ENSG00000186318	0.939754	1.13165	0.872609	1.07549	1.25677	1.07244	0.982423	0.900923	0.865989	1.29039
BACE2 ENSG00000182240	1.09549	0.959475	0.956279	1.16861	1.08766	1.13759	0.997842	1.17204	0.769102	0.7365
BACH1 ENSG00000156273	0.687819	0.942245	1.04796	1.15147	1.06018	1.11283	1.12618	1.00709	1.23741	0.98792
BACH2 ENSG00000112182	1.28613	0.910634	0.945242	0.984727	1.0572	1.07756	0.867092	1.05621	0.907485	1.00493
BAD ENSG00000002330	1.09489	0.728257	1.13296	1.17051	0.770154	0.893225	1.14015	1.14581	1.04963	1.11138
BAG1 ENSG00000107262	0.995008	0.713044	1.27022	0.833362	0.962564	0.877471	1.29339	1.0673	0.755939	1.27613
BAG2 ENSG00000112208	1.19194	1.04161	1.2186	1.09875	1.07833	1.09076	1.05643	1.0923	0.868241	0.913697
BAG3 ENSG00000151929	0.834883	0.922354	0.955806	1.00307	0.74041	1.27238	1.48823	1.13167	1.04219	1.13677
BAG4 ENSG00000156735	1.00145	0.880569	1.23334	1.19823	0.979918	0.808311	0.839676	1.10225	1.02921	0.971902
BAG5 ENSG00000166170	0.826578	0.814111	0.950107	0.984286	0.874103	1.03199	0.711193	1.18293	0.754176	0.974731
BAG6 ENSG00000204463	1.41489	0.918816	0.988767	1.09633	1.11217	0.810727	0.870226	1.00433	1.19878	0.954167
BAHCC1 ENSG00000266074	0.907756	0.720264	0.838938	1.29111	1.05402	1.01511	0.688002	1.03749	0.84468	0.883304
BAHD1 ENSG00000140320	1.14618	0.991535	1.10085	1.20482	1.00388	1.11894	0.98068	0.908087	1.18688	0.956082
BAIAP2 ENSG00000175866	1.05557	0.864713	1.14405	0.948164	1.16399	1.24916	0.871671	0.783831	1.16735	1.32224
BAIAP2L1 ENSG00000006453	0.873577	1.04612	1.11312	0.804386	0.882884	1.26397	1.18977	0.830795	0.847367	1.23581
BAIAP2L2 ENSG00000128298	1.23267	1.10496	0.944225	0.992031	0.983885	0.903328	0.970149	1.21767	0.894429	1.01264
BAIAP3 ENSG00000007516	1.05714	1.17765	1.02794	0.887265	0.863606	0.908804	0.773481	1.12264	0.862608	0.935105
BAK1 ENSG00000030110	1.13836	0.894952	1.24922	1.18529	0.919477	0.963452	0.904314	0.96644	1.122	1.18222
BAMBI ENSG00000095739	1.05113	1.30692	1.00126	1.00688	0.936695	0.792085	1.23811	1.033	0.714861	0.945416
BANF1 ENSG00000175334	1.62557	0.844034	0.861448	1.07899	1.01584	0.987793	0.978975	1.19512	0.97392	0.945231
BANK1 ENSG00000153064	0.918472	0.902616	0.961471	1.21713	1.10511	1.21519	0.886173	0.969082	0.806781	0.883885
BANP ENSG00000172530	0.818884	0.967879	0.78362	1.00308	0.943763	0.892369	1.02445	1.30621	0.75033	1.11264
BAP1 ENSG00000163930	1.07825	0.85927	1.13444	0.991607	1.06716	0.939831	0.741046	1.17124	1.13116	0.786611
BARD1 ENSG00000138376	1.09713	0.713547	0.8429	1.14879	1.16796	1.11796	1.12004	1.29544	0.771412	1.33705
BARX1 ENSG00000131668	1.06657	0.828984	1.01846	0.918344	0.996342	0.910529	1.09545	0.826493	0.911949	0.666031
BARX2 ENSG00000043039	1.06653	0.995157	1.19802	0.803431	1.10523	1.46794	1.15271	0.786098	1.00755	0.917239
BASP1 ENSG00000176788	0.827486	1.32205	1.02014	1.18221	0.880302	0.849193	0.862566	1.31771	1.00838	0.878499
BATF ENSG00000156127	0.994452	0.745033	1.1079	0.734868	0.990949	0.846862	0.868117	0.827646	1.24206	1.16258
BATF2 ENSG00000168062	1.03617	1.00674	0.883811	0.800804	1.06401	0.882627	0.886838	0.996801	0.732267	0.946766
BATF3 ENSG00000123685	1.01956	1.0409	0.967338	0.97176	0.850501	1.01744	0.879061	1.04722	1.11125	0.753545
BAX ENSG00000087088	0.867059	1.2133	0.882477	0.987998	0.823384	0.790157	0.850109	0.995744	0.833607	1.1301
BAZ1A ENSG00000198604	0.995369	0.833391	1.01151	0.908256	1.01481	1.17942	0.883359	1.22362	1.06688	1.19224
BAZ1B ENSG00000009954	0.963498	1.01185	1.15876	1.12587	1.2498	1.09943	0.701363	0.739749	0.99242	0.838155
BAZ2A ENSG00000076108	1.06827	1.04112	0.845502	0.876549	0.903729	0.988997	0.856188	1.21526	0.964378	1.28402
BAZ2B ENSG00000123636	1.07195	0.866235	0.968106	1.18067	1.01717	1.15929	0.947117	0.883084	0.927143	0.76436
BBC3 ENSG00000105327	1.1532	0.91252	0.979331	0.920643	0.987114	1.02777	0.9287	1.26239	1.02669	1.1753
BBIP1 ENSG00000214413	1.00971	0.886896	0.827125	1.02362	0.816282	1.02185	0.881115	0.898038	0.910779	1.06327
BBOF1 ENSG00000119636	0.962458	0.926629	0.846399	0.741227	1.00979	0.773231	1.10212	1.0701	1.11128	1.17233
BBOX1 ENSG00000129151	1.24959	1.07992	1.13422	0.809195	0.998818	1.22	1.04198	0.974211	1.07166	0.957806
BBS1 ENSG00000174483	0.768495	0.7445	1.12307	1.0578	1.10563	0.963554	1.02201	1.03787	0.836434	0.996824
BBS10 ENSG00000179941	0.856412	0.995827	1.19502	1.05396	0.829649	0.752932	1.33729	1.09627	0.997625	0.831356
BBS12 ENSG00000181004	0.90002	0.903348	0.899717	1.07023	0.90443	1.01479	1.02777	0.914775	0.896462	1.28429
BBS2 ENSG00000125124	1.03064	1.22505	0.972358	0.961631	1.02712	1.15738	1.13685	0.893429	1.2082	0.948682
BBS4 ENSG00000140463	0.991645	0.938064	0.841957	0.923926	1.10273	1.06714	1.06011	0.879594	0.738769	1.0117
BBS5 ENSG00000163093	1.13387	1.02604	1.13046	1.16694	0.970916	0.907577	1.08106	1.24563	0.934986	1.01916
BBS7 ENSG00000138686	1.00544	1.08705	0.987549	1.09957	0.659135	1.12012	0.840714	0.903942	0.854768	1.25517
BBS9 ENSG00000122507	1.055	1.08281	0.986823	1.05135	1.2063	0.936707	1.25734	0.875664	0.906401	0.949038
BBX ENSG00000114439	0.79919	0.935299	1.19888	1.05416	1.08379	1.16639	1.07205	0.986033	1.32051	1.13612
BCAM ENSG00000187244	0.917034	0.851994	0.970693	0.94205	0.707051	1.03142	1.36587	1.06627	1.35772	0.788989
BCAN ENSG00000132692	1.08551	0.978677	0.917168	1.5259	1.09512	0.86254	0.915824	1.05433	0.919441	1.1908
BCAP29 ENSG00000075790	0.792932	1.38352	0.811966	0.960566	0.913683	1.00442	0.818662	1.13901	0.907449	1.13261
BCAP31 ENSG00000185825	1.02904	0.750402	1.19703	0.884036	1.05244	0.956066	0.904707	1.20725	1.32061	1.05894
BCAR1 ENSG00000050820	1.14925	0.934187	1.19079	1.01533	0.95	1.01406	1.26164	1.07987	0.933706	0.831529
BCAR3 ENSG00000137936	1.32542	1.09512	0.751244	0.79082	0.929664	1.04303	0.762316	0.915966	0.920162	0.997509
BCAS1 ENSG00000064787	0.89001	1.07816	1.32376	1.15684	0.895027	0.979822	0.744951	0.871273	0.768629	1.15876
BCAS2 ENSG00000116752	0.999439	0.963167	1.01369	1.08574	1.03887	0.861295	1.13555	1.15569	0.763982	0.893845
BCAS3 ENSG00000141376	1.06999	1.15721	0.781999	0.597267	1.14965	1.10877	1.18011	1.15482	0.824289	0.978099
BCAS4 ENSG00000124243	0.998892	0.995696	0.889071	1.02592	1.12965	0.960357	0.961849	1.03714	0.976122	0.944029
BCAT1 ENSG00000060982	1.00519	0.90939	0.835181	1.15425	0.944744	0.875719	0.838812	1.3057	1.07422	1.09418
BCAT2 ENSG00000105552	1.26179	0.863955	0.966009	1.14939	1.23653	0.887679	0.907076	1.09365	1.18371	0.909027
BCCIP ENSG00000107949	0.895791	1.15067	0.961494	0.789329	0.85854	0.928148	0.727962	0.890095	0.946504	1.17425
BCDIN3D ENSG00000186666	1.14156	0.968145	1.11211	0.749733	1.03382	0.930635	1.04079	0.91698	1.00233	1.1465
BCHE ENSG00000114200	0.970901	1.08436	0.9312	0.82574	0.895659	0.828405	1.17635	1.01591	1.13657	1.0405
BCKDHA ENSG00000248098	1.31361	1.04381	0.84166	1.18038	1.2718	1.02643	1.06144	0.955514	1.03124	1.02166
BCKDHB ENSG00000083123	1.00337	1.09028	0.902882	0.93701	1.09007	0.889729	1.07638	0.924205	0.900096	0.983782
BCKDK ENSG00000103507	0.927769	0.935432	1.13298	1.11092	0.840403	1.17125	1.09441	0.781355	0.928435	0.975001
BCL10 ENSG00000142867	0.94212	1.08819	1.1558	1.14419	1.09437	1.34732	0.928076	1.04184	1.20394	1.0638
BCL11A ENSG00000119866	0.977449	1.12266	1.04964	0.998029	1.08743	1.03268	1.0917	0.895025	0.908608	0.909606
BCL11B ENSG00000127152	0.993919	1.05532	1.03377	0.88051	1.05617	1.02208	0.73678	0.899442	0.925119	0.878788
BCL2 ENSG00000171791	0.818046	1.18827	0.854343	0.998033	0.908498	0.960762	0.934692	0.999893	1.02011	1.10223
BCL2A1 ENSG00000140379	1.06855	1.1663	0.943245	1.08954	0.976677	1.06101	0.794221	0.924524	0.937777	0.893032
BCL2L1 ENSG00000171552	1.14701	0.689871	1.05688	1.14004	0.807913	0.701657	0.840093	1.00961	1.0477	1.16029
BCL2L10 ENSG00000137875	1.28967	1.04578	0.834983	1.15922	1.01996	0.920966	1.01102	1.18726	1.07494	1.11138
BCL2L11 ENSG00000153094	0.931071	1.24421	0.907015	0.953811	1.32051	0.956736	1.15512	0.998502	0.894296	1.08044
BCL2L12 ENSG00000126453	0.878588	0.882475	1.23027	0.940967	0.894326	0.905518	0.803046	1.11932	0.96334	0.81267
BCL2L13 ENSG00000099968	1.11204	0.977574	0.852173	1.11645	0.984003	0.813892	0.935647	1.24069	1.24531	1.16919
BCL2L14 ENSG00000121380	0.963794	0.990458	1.05494	1.0686	1.12761	1.03264	0.846154	1.01607	0.936653	1.00978
BCL2L15 ENSG00000188761	1.20115	0.95242	0.903928	1.16028	1.16682	1.09677	0.927053	1.0573	1.02495	1.00063
BCL2L2 ENSG00000129473	0.962141	1.16664	0.797098	1.02247	1.14161	0.893163	1.11633	1.17342	0.807716	1.11553
BCL3 ENSG00000069399	1.04151	0.762745	1.02572	0.916295	0.796689	0.860146	0.916707	1.25346	0.755753	0.968296
BCL6 ENSG00000113916	0.871762	0.918526	1.14856	1.03263	1.09202	0.938462	0.930785	0.96853	1.17132	0.796554
BCL6B ENSG00000161940	0.862183	1.29734	1.26809	0.839008	1.02564	0.987838	1.1621	1.2359	1.02301	0.975053
BCL7A ENSG00000110987	0.949912	0.829931	0.929965	1.13376	0.920012	0.943871	0.794709	0.880226	1.08378	0.949801
BCL7B ENSG00000106635	1.06895	0.784577	1.04535	1.12148	0.855073	0.895423	0.798844	0.906613	1.11897	1.05243
BCL7C ENSG00000099385	0.80531	0.906252	0.918762	1.06625	0.992075	1.08278	0.853337	0.696813	0.838637	1.0702
BCL9 ENSG00000116128	1.05411	0.75555	0.955619	0.831224	0.900409	0.755897	1.00596	0.748239	1.00347	0.869278
BCL9L ENSG00000186174	1.0149	1.09085	1.16224	0.999336	0.935036	1.11448	1.09771	0.839704	1.03186	1.0623
BCLAF1 ENSG00000029363	0.857473	0.844075	1.02953	0.890783	0.980889	0.864196	1.19109	0.938325	0.988719	0.903046
BCO1 ENSG00000135697	1.43744	1.05278	0.880075	0.922138	1.27579	0.635667	0.733016	0.96364	1.13503	0.743613
BCO2 ENSG00000197580	0.857901	0.835143	0.99703	1.26519	0.739534	0.958473	1.13044	1.05726	1.08648	1.13725
BCOR ENSG00000183337	0.807636	0.826025	0.785436	0.788384	0.878617	0.704726	0.961343	0.963143	1.09847	1.19461
BCORL1 ENSG00000085185	1.13959	0.86837	0.787563	1.10214	1.10048	1.0043	1.11269	0.877187	0.998323	0.838455
BCR ENSG00000186716	1.13802	0.978952	0.759344	0.905085	0.98699	0.992588	0.856875	0.964146	0.9407	0.706901
BCS1L ENSG00000074582	1.29494	0.844246	1.13324	0.807306	0.773226	1.08137	1.11182	0.706338	1.1357	1.24514
BDH1 ENSG00000161267	1.18496	0.933685	0.889987	0.995336	1.00941	1.11366	1.00488	0.780494	1.11975	0.811979
BDH2 ENSG00000164039	0.998178	1.24734	1.20454	1.14742	1.12754	0.981903	1.05647	0.803306	0.874266	0.832448
BDKRB1 ENSG00000100739	0.937238	0.972389	0.925787	1.03623	1.33301	0.993791	1.01879	0.912325	1.03895	1.00047
BDKRB2 ENSG00000168398	1.04117	0.994193	0.867866	1.14165	1.0334	1.0453	1.14866	0.910716	1.02362	1.07506
BDNF ENSG00000176697	1.35362	0.983993	0.987323	1.12932	0.955824	0.658459	1.17475	0.939966	1.03816	1.24321
BDP1 ENSG00000145734	0.91967	1.07263	0.937682	1.02929	0.83452	1.19138	1.22681	1.15658	1.00433	0.901656
BEAN1 ENSG00000166546	1.06381	0.909794	1.14589	1.08756	1.10418	0.675984	0.881926	0.855003	0.763204	1.20862
BECN1 ENSG00000126581	0.828715	1.12009	1.02132	0.829677	1.06173	0.814317	0.685727	1.05449	1.05583	0.891861
BEGAIN ENSG00000183092	0.843926	0.997265	0.99959	0.816186	0.963143	0.880298	0.888727	0.826235	1.35819	0.948843
BEND2 ENSG00000177324	0.809547	0.927618	0.896434	0.99279	1.15703	0.958355	1.04091	0.881609	0.770152	1.20769
BEND3 ENSG00000178409	0.971021	0.771319	1.05367	1.23197	0.984209	1.0438	1.02579	0.81822	1.04874	0.982416
BEND4 ENSG00000188848	1.06884	0.980573	0.877319	1.02789	0.815978	1.05513	1.40632	0.989216	1.04398	0.814331
BEND5 ENSG00000162373	1.27369	0.809174	1.18218	0.939265	1.13333	1.00844	0.999047	1.1514	1.30335	0.837681
BEND6 ENSG00000151917	1.07332	1.01255	0.914834	1.3442	0.920901	0.888414	1.07505	0.854374	0.892618	1.02102
BEND7 ENSG00000165626	0.970594	0.98882	1.09146	1.0411	1.00453	1.16984	1.0104	1.05407	1.01364	0.999177
BEST1 ENSG00000167995	0.934606	0.927542	1.07959	0.830259	0.957124	1.04247	0.760838	1.12387	0.774772	1.00201
BEST3 ENSG00000127325	1.05147	1.0268	0.95336	0.836879	1.17093	0.88218	0.919643	1.04978	0.88786	0.803897
BEST4 ENSG00000142959	0.905234	0.775417	0.830417	1.08515	0.99201	0.897543	1.07138	0.788999	1.0182	0.992453
BET1 ENSG00000105829	0.826327	1.08776	1.27728	0.825026	0.98976	1.48102	0.958735	1.18146	1.09616	0.901023
BET1L ENSG00000177951	1.07933	1.15598	0.843258	0.993338	1.11512	0.960704	1.10221	1.16445	1.08224	0.995357
BEX1 ENSG00000133169	0.752009	0.938002	0.944761	1.15691	1.00254	1.14498	0.697448	0.777359	0.900726	0.774506
BEX2 ENSG00000133134	0.862284	0.843936	0.951068	0.887665	1.17258	0.933387	0.911103	1.29274	0.926284	0.770921
BEX3 ENSG00000166681	0.905222	1.13022	0.836708	0.970753	0.959582	1.11858	0.987112	0.79487	1.28423	1.20181
BEX4 ENSG00000102409	1.00176	1.02693	0.829066	0.885724	0.90555	1.07136	1.14019	0.991267	1.0181	1.27168
BEX5 ENSG00000184515	1.22751	1.02766	1.19501	0.927208	1.08873	0.929833	1.03926	0.911431	0.9164	1.05424
BFAR ENSG00000103429	1.09457	1.13122	1.01824	0.870577	1.0298	1.21354	0.89219	1.24886	1.233	1.03421
BFSP1 ENSG00000125864	1.22263	0.930109	0.741749	0.800754	1.20938	0.913939	0.975763	0.91847	0.845219	0.960701
BFSP2 ENSG00000170819	0.82396	0.997547	1.25695	1.02471	1.18981	0.934701	1.07914	1.04572	0.873809	1.02606
BGLAP ENSG00000242252	0.952767	0.935358	0.988292	1.19257	1.14558	1.08124	1.18156	0.893879	0.837641	0.769422
BGN ENSG00000182492	1.08948	0.965431	1.38588	0.94304	1.15842	1.08906	1.29578	0.961277	0.908011	0.877061
BHLHB9 ENSG00000198908	0.953791	0.930589	1.03373	1.01983	1.1107	1.22606	0.866345	0.939482	0.855253	0.888068
BHLHE22 ENSG00000180828	0.859731	1.03847	0.984895	0.892954	1.34901	0.85922	0.867646	0.776798	1.23654	0.97296
BHLHE40 ENSG00000134107	1.11667	1.18897	1.27723	0.814742	0.770567	0.915596	1.01947	1.26357	1.0512	0.907909
BHLHE41 ENSG00000123095	1.2343	1.00973	0.971779	0.711062	1.13432	1.17141	1.0696	0.90789	0.879704	1.25791
BHMT ENSG00000145692	1.22083	0.881277	1.52188	1.21808	1.06559	0.930597	1.09631	1.01268	0.827288	0.906229
BHMT2 ENSG00000132840	1.19223	1.06283	1.00794	1.02442	0.888718	1.02381	1.07758	1.06501	1.0906	0.927402
BICC1 ENSG00000122870	0.907851	0.99109	1.10364	0.948504	0.948697	0.984664	1.11045	1.162	0.922715	1.02115
BICD1 ENSG00000151746	1.02366	1.17803	1.11262	0.972296	0.840538	0.932237	0.882098	0.771789	0.918733	0.785552
BICD2 ENSG00000185963	0.896965	1.02395	1.00645	0.989849	0.988822	1.06335	0.995942	1.09418	1.20299	1.13415
BICDL1 ENSG00000135127	0.968664	1.00484	1.18818	0.993036	0.986687	1.12943	0.92058	1.19085	0.823356	0.836123
BICDL2 ENSG00000162069	0.917274	0.890422	1.11718	1.00525	0.814432	0.957718	0.862339	1.0863	1.01415	0.989903
BID ENSG00000015475	1.20822	1.14927	0.873373	1.02496	0.985456	0.914859	1.14225	1.08923	0.946315	0.94356
BIK ENSG00000100290	0.814879	0.789949	0.912476	1.07619	1.00554	0.886192	0.783786	1.00853	0.883028	1.19794
BIN1 ENSG00000136717	0.807665	1.06114	1.71122	1.23917	1.16015	1.17334	0.873577	0.7899	0.831024	0.770035
BIN2 ENSG00000110934	1.02407	0.946126	0.729032	1.06273	1.04775	1.1158	0.976827	1.22465	1.08898	1.03404
BIN3 ENSG00000147439	1.01445	0.854349	1.10909	0.903907	1.01057	0.985691	1.51057	0.966606	1.21728	1.08888
BIRC2 ENSG00000110330	0.894725	1.02023	0.984337	0.892753	1.07578	1.06398	1.02797	0.867057	1.00849	1.11575
BIRC3 ENSG00000023445	1.06317	0.921239	0.998366	0.707306	1.32673	1.00329	0.907006	0.864321	1.08749	0.848107
BIRC5 ENSG00000089685	0.995048	1.02003	0.832691	0.978316	0.810039	1.11558	1.09768	1.12309	0.725678	0.980394
BIRC6 ENSG00000115760	1.17174	0.816931	1.15452	1.33046	0.94081	0.833762	0.870694	1.29151	0.953176	0.999415
BIRC7 ENSG00000101197	0.879366	0.993544	0.921312	1.13676	1.0324	0.929702	1.31368	1.07614	1.01548	1.22827
BIVM ENSG00000134897	1.05879	0.892816	0.893283	0.948918	1.36767	1.25838	0.983117	0.802974	0.997719	1.06908
BLCAP ENSG00000166619	1.16562	1.06018	0.905339	0.928175	1.16137	0.823263	0.971374	0.990304	0.88463	0.953706
BLK ENSG00000136573	0.964741	0.991072	1.04397	1.27912	1.12687	1.19199	1.12616	1.25663	0.893501	0.891843
BLM ENSG00000197299	0.954428	0.810193	1.03935	0.893112	1.08436	1.25748	1.02727	0.849806	1.02418	1.21878
BLMH ENSG00000108578	1.10434	1.06784	0.697577	1.02737	1.12183	1.08316	1.01317	1.02047	0.967879	1.04511
BLNK ENSG00000095585	1.07116	0.97887	1.08402	1.0437	0.850783	0.950404	1.11627	1.228	0.896483	0.85636
BLOC1S1 ENSG00000135441	1.00458	1.06437	1.1394	0.867826	1.2048	1.3354	1.08484	1.03808	1.02636	1.08104
BLOC1S2 ENSG00000196072	1.06683	1.17046	0.843457	1.16103	1.13816	1.00755	0.947914	1.09616	0.874989	0.869584
BLOC1S3 ENSG00000189114	0.910754	1.03117	1.19568	1.10428	1.06353	0.881689	1.07648	1.02349	0.88433	0.902645
BLOC1S4 ENSG00000186222	1.01241	0.698868	0.851324	0.924363	1.30572	0.960599	1.18968	0.995618	0.979141	1.10728
BLOC1S5 ENSG00000188428	0.954558	0.882621	0.838288	0.96574	0.934106	0.96579	1.06327	1.16043	1.03001	0.945952
BLOC1S6 ENSG00000104164	1.19467	0.856769	1.06902	0.972062	1.05595	0.993169	1.00652	0.939433	0.961593	0.953309
BLVRA ENSG00000106605	0.772484	0.858286	0.986134	1.19685	1.11003	1.0004	1.10906	0.996334	0.926091	1.05036
BLVRB ENSG00000090013	0.964901	1.17465	1.1461	1.17834	1.07429	0.952392	0.785696	0.807834	0.874128	0.870864
BLZF1 ENSG00000117475	1.09508	0.921127	0.94789	0.871413	1.20417	0.949701	0.966131	0.865035	1.0377	0.943028
BMF ENSG00000104081	0.650078	1.0045	1.17559	1.04047	1.09017	0.955118	1.60564	1.21894	1.15398	0.989244
BMI1 ENSG00000168283	0.877751	0.790042	0.906478	0.816272	0.936119	0.927005	1.17552	1.03141	0.959766	1.1962
BMP1 ENSG00000168487	1.23187	0.849613	0.826759	1.14151	0.914687	1.04207	0.99622	0.733193	0.97699	1.20865
BMP10 ENSG00000163217	0.9566	0.713034	0.964182	0.807702	1.14023	0.78029	0.954202	1.25459	0.891136	1.2017
BMP2 ENSG00000125845	0.972637	0.81576	0.918143	1.03234	1.0045	1.25767	1.02664	0.933748	1.03676	0.894738
BMP2K ENSG00000138756	0.898436	1.05673	1.24193	0.865072	0.891082	0.822024	0.977805	0.995156	1.37609	1.07934
BMP3 ENSG00000152785	0.949328	0.914074	0.876735	0.999389	0.783633	0.956971	1.13028	0.892148	1.04794	1.06273
BMP4 ENSG00000125378	0.939398	0.87582	1.17129	1.21483	0.813926	0.906679	1.0312	0.968909	0.977223	0.790008
BMP5 ENSG00000112175	0.904597	0.977325	0.923281	1.34089	1.077	1.10885	0.881127	1.25573	1.00783	1.01512
BMP6 ENSG00000153162	0.902329	0.735961	1.06668	0.933404	0.957008	1.00068	1.0148	0.749552	0.823573	0.998784
BMP7 ENSG00000101144	1.15986	0.935025	1.16041	0.766477	0.962955	1.1047	1.24871	1.0825	1.19938	0.826857
BMP8B ENSG00000116985	0.936107	0.720339	1.02178	1.09648	0.944103	0.990059	0.939056	0.716681	0.953251	0.846791
BMPER ENSG00000164619	1.03698	1.3879	0.803879	1.14679	1.19318	0.984943	1.10681	0.929415	1.12534	1.00133
BMPR1A ENSG00000107779	1.03277	0.976355	1.03004	1.12103	0.809564	1.01775	0.916891	0.827787	1.10406	1.00511
BMPR1B ENSG00000138696	1.39773	1.06377	0.841368	0.990217	0.932588	1.0333	0.793253	0.762966	0.838598	1.00717
BMPR2 ENSG00000204217	0.873278	1.0259	1.00151	0.896962	1.04742	0.940648	1.05572	0.970532	1.22127	0.957241
BMS1 ENSG00000165733	0.894733	0.869796	0.905738	1.04703	0.951883	0.956789	1.10157	1.00914	0.97044	0.826483
BMT2 ENSG00000164603	1.02448	0.977928	1.01738	0.971437	0.978387	0.949326	0.716923	0.961182	0.975158	1.05661
BMX ENSG00000102010	1.004	1.28345	0.919473	1.09841	1.0543	0.99201	0.725364	1.03366	1.39606	0.888002
BNC1 ENSG00000169594	0.806731	1.17899	1.18004	0.98822	1.026	1.06893	1.04887	1.12749	0.806458	0.919666
BNC2 ENSG00000173068	0.769984	1.14563	1.10321	1.27674	1.02047	1.00926	0.876877	1.05454	0.965104	0.914795
BNIP1 ENSG00000113734	0.806376	1.13976	1.0242	0.981688	0.920017	1.00638	0.901719	1.17905	0.84868	0.905192
BNIP2 ENSG00000140299	1.10048	0.678152	0.878679	0.671716	0.887186	1.10299	1.15729	1.15263	1.04134	0.796171
BNIP3 ENSG00000176171	1.04842	1.04258	1.12596	1.1075	1.06487	1.24632	1.20036	1.05593	0.996886	0.889308
BNIP3L ENSG00000104765	1.11647	0.932733	0.871791	0.995563	0.98748	1.06292	0.925205	0.919008	0.917511	0.745277
BNIPL ENSG00000163141	0.880818	1.0455	1.10742	1.20787	0.956104	0.879707	0.858553	0.730117	0.994328	0.945648
BOC ENSG00000144857	0.767452	0.77691	0.909316	1.56432	1.0177	1.02353	0.800344	1.01902	0.788439	0.981382
BOD1 ENSG00000145919	1.13275	0.813465	0.897081	0.873271	0.911242	1.06238	0.993446	1.12628	0.886478	1.03854
BOD1L1 ENSG00000038219	1.1246	1.00334	1.03658	0.84983	1.04565	1.1122	0.885245	0.940464	1.33883	0.843697
BOD1L2 ENSG00000228075	0.883436	1.12636	1.02021	1.04	0.947205	0.914564	1.01663	0.857281	0.978709	0.975145
BOK ENSG00000176720	1.16608	1.12387	1.02987	0.991902	1.05796	0.850035	0.904923	0.802102	0.945526	1.1302
BOLA1 ENSG00000178096	1.09812	0.971203	0.797938	0.985201	1.04067	1.13608	0.943682	1.01763	1.01362	0.787419
BOLA2B ENSG00000169627	0.935433	0.757047	0.86839	1.11321	1.08372	0.821906	1.19418	0.844527	1.1241	0.888907
BOLA3 ENSG00000163170	0.919782	1.16461	1.04071	0.935557	1.05862	0.77526	1.17996	1.04891	0.940892	1.2887
BOLL ENSG00000152430	1.12186	1.06264	0.853899	1.11121	1.19046	0.966782	1.16735	1.06022	1.1456	0.781998
BOP1 ENSG00000261236	1.03654	0.985129	0.920131	0.963724	0.986586	1.17397	1.2207	1.13512	0.793077	0.946139
BORA ENSG00000136122	0.836162	0.878631	0.810034	0.724107	1.27724	0.951949	0.953032	0.972577	0.972528	0.718976
BORCS5 ENSG00000165714	0.85095	0.947008	0.97784	1.03019	1.04533	0.776983	1.07468	1.05094	1.18022	0.868908
BORCS6 ENSG00000196544	0.886922	0.948608	1.03006	0.933103	1.01138	0.96227	0.827433	1.11132	0.915226	1.04778
BORCS7 ENSG00000166275	0.9327	0.915666	0.823913	1.19894	0.834803	0.89302	0.940465	1.18377	0.817306	0.97312
BORCS8 ENSG00000254901	0.746669	0.971945	0.862094	1.05127	0.833388	1.01671	1.03109	0.940826	1.03105	1.05309
BORCS8-MEF2B ENSG00000064489	0.917361	1.07278	1.0826	1.1369	0.97322	0.961999	0.900523	1.17289	0.966644	0.988626
BPGM ENSG00000172331	0.922334	1.08442	0.821647	1.09565	0.980665	1.12924	0.85818	1.29087	0.943329	1.07957
BPHL ENSG00000137274	0.996544	1.24123	1.15217	0.983138	1.16696	0.806399	0.882939	0.996435	1.01494	0.758652
BPI ENSG00000101425	1.168	0.809924	1.2152	1.11622	0.894123	1.02557	0.77484	1.1172	1.16802	1.10876
BPIFA1 ENSG00000198183	0.749464	1.23409	1.03684	0.909966	1.04838	0.866143	0.853211	0.890464	1.17782	0.96387
BPIFB1 ENSG00000125999	1.29217	0.939469	1.07926	0.918965	0.98761	0.946039	1.05029	1.16029	1.36118	0.914796
BPIFB2 ENSG00000078898	0.866098	0.87032	0.936393	0.962486	1.15196	1.11651	1.60097	0.991183	0.961058	1.1948
BPIFB4 ENSG00000186191	1.18894	1.02182	1.14967	1.06697	1.23129	1.20806	1.20927	1.109	1.05821	0.751976
BPIFC ENSG00000184459	0.988296	0.973999	0.93484	1.01665	0.929105	1.06002	0.813345	0.835714	1.05048	0.887351
BPNT1 ENSG00000162813	1.17991	1.1928	0.972309	0.905767	0.81224	1.40232	1.02964	1.20309	0.9678	0.684672
BPTF ENSG00000171634	1.22908	1.11705	0.940159	1.00747	0.864474	0.968912	0.875857	1.20876	1.17584	1.01256
BRAF ENSG00000157764	1.19858	1.01556	0.910488	0.889646	1.09383	1.05397	0.965257	0.851609	0.914803	0.951171
BRAP ENSG00000089234	1.02936	1.05472	1.31445	0.82584	1.11107	0.757636	0.970862	0.845301	1.05422	0.737001
BRAT1 ENSG00000106009	0.946685	1.14071	1.122	1.04422	0.993686	0.869225	0.981156	1.19276	1.09911	0.899778
BRCA1 ENSG00000012048	1.22771	0.863342	1.28502	1.07952	1.17009	1.17524	0.86203	0.929679	0.572675	1.39503
BRCA2 ENSG00000139618	1.0363	1.25936	0.790901	0.768028	0.894871	1.15431	0.898947	1.07981	1.02755	0.999542
BRCC3 ENSG00000185515	1.03143	1.10734	0.893576	1.03028	1.00161	0.908975	1.07754	0.973669	0.930923	0.815789
BRD1 ENSG00000100425	0.873757	1.30657	0.928268	1.07003	1.12989	0.911064	1.04073	1.08815	1.02742	0.979944
BRD2 ENSG00000204256	0.932016	0.847087	1.09528	0.643029	1.37716	0.853585	0.893659	1.15839	1.13777	1.13908
BRD3 ENSG00000169925	1.1957	0.941791	0.959731	1.0467	0.868735	1.09039	0.998997	1.24813	0.955762	0.874981
BRD4 ENSG00000141867	1.1116	0.994668	1.21145	0.964586	0.818509	1.13498	0.690423	1.15178	1.03965	1.00006
BRD7 ENSG00000166164	1.05736	0.943527	0.726576	1.00239	0.912863	1.04448	0.971927	1.11002	0.944891	0.885095
BRD8 ENSG00000112983	0.91236	0.953058	0.775084	0.905749	0.928571	0.933513	0.947777	1.01512	0.974485	0.779243
BRD9 ENSG00000028310	0.714861	1.10182	0.867736	1.16664	0.88142	1.04546	0.994056	1.23545	1.11915	0.952841
BRE ENSG00000158019	0.724937	1.1185	1.02604	0.820905	0.801364	0.836451	1.13781	0.734003	0.884292	1.20072
BRF1 ENSG00000185024	0.884662	0.842196	1.10751	1.25126	1.16938	1.01717	1.06859	1.22479	0.964079	0.800387
BRF2 ENSG00000104221	1.14888	0.930844	0.933626	0.972888	1.04473	0.886061	1.19892	0.832617	0.925364	0.95605
BRI3 ENSG00000164713	1.00666	1.20357	0.622064	0.895974	1.07374	1.03642	0.953319	1.03714	1.09343	1.26413
BRI3BP ENSG00000184992	0.729791	0.98087	1.13711	0.86511	1.04046	1.04719	1.0826	1.09288	1.06273	0.879986
BRICD5 ENSG00000182685	0.769481	1.086	0.900512	1.02519	0.999751	0.957568	0.856369	1.01856	0.977666	0.960143
BRINP1 ENSG00000078725	0.755066	0.898088	0.827188	0.997897	0.843253	1.01038	0.889258	0.900531	1.09744	0.853182
BRINP3 ENSG00000162670	1.21234	0.93644	1.27808	0.698837	0.88665	0.997556	0.875349	1.20434	1.02604	1.17977
BRIP1 ENSG00000136492	0.84817	1.22453	1.10083	0.993301	1.19133	1.18962	0.903391	1.02879	1.01894	1.04147
BRIX1 ENSG00000113460	1.01858	1.04656	1.10402	1.07607	1.00062	0.920317	0.993195	1.09913	0.99735	0.89902
BRK1 ENSG00000254999	0.817455	0.762777	0.775529	0.880205	0.609969	1.04584	1.19534	1.03818	1.01052	0.950059
BRMS1 ENSG00000174744	1.22637	0.915404	1.07841	0.75923	0.982446	1.48394	0.880063	0.942979	0.83477	0.852252
BRMS1L ENSG00000100916	1.09411	1.09757	0.769803	1.11461	1.06567	1.02598	1.37166	0.869115	0.782283	1.01907
BROX ENSG00000162819	1.08223	1.03093	1.13352	0.850731	1.00995	1.00753	0.940242	0.972819	0.964062	0.847325
BRPF1 ENSG00000156983	1.26633	1.03809	0.994321	0.956602	1.08574	1.0649	0.894481	1.00209	0.874185	0.754062
BRPF3 ENSG00000096070	0.942098	1.00119	1.09943	0.86297	0.958012	0.909122	0.985646	0.998685	0.913319	1.03564
BRSK1 ENSG00000160469	0.97697	0.88518	1.17718	1.18298	0.965722	1.03126	1.07207	0.811164	0.9193	0.764265
BRSK2 ENSG00000174672	1.03701	0.602804	1.00677	1.09332	0.907224	0.797141	0.979159	1.09185	0.928157	1.04161
BRWD1 ENSG00000185658	0.913713	1.04081	1.15371	0.831107	1.31189	0.86521	0.964144	0.720943	1.04783	1.15937
BRWD3 ENSG00000165288	1.13016	1.15392	0.723832	1.01473	0.922564	1.07789	1.46334	0.92541	0.910631	0.899039
BSCL2 ENSG00000168000	0.883376	1.0162	1.18089	0.815652	0.828878	1.16138	0.950874	0.894851	0.972962	0.89088
BSDC1 ENSG00000160058	0.872709	0.678536	0.856383	1.15237	0.808107	1.37179	0.995472	1.20272	0.933329	1.1244
BSG ENSG00000172270	1.16892	0.76984	1.19785	1.21884	1.1011	0.942824	0.689347	0.979106	1.17953	0.799058
BSN ENSG00000164061	0.844458	1.03248	0.88348	1.01845	0.777402	1.00682	0.92456	1.05442	0.756768	1.05706
BSND ENSG00000162399	0.885853	0.931666	1.11308	1.26384	0.874104	0.949678	0.910528	1.02072	0.77602	0.891024
BSPH1 ENSG00000188334	1.08462	1.07112	0.96087	1.02087	1.00127	1.02949	0.95453	1.08651	1.0969	0.86593
BSPRY ENSG00000119411	1.00004	0.748198	1.00938	0.937437	1.12188	1.09903	1.0777	0.927296	1.05166	0.982501
BST1 ENSG00000109743	1.05003	1.11554	0.856652	1.01844	1.06934	0.997074	0.994631	0.673999	0.91352	0.847854
BST2 ENSG00000130303	1.18991	1.05734	1.01375	0.904531	1.0117	1.02107	1.07488	0.98056	1.09458	1.10627
BTAF1 ENSG00000095564	1.27848	0.876391	1.05024	0.997632	0.907157	1.04617	0.975675	0.764599	1.00394	1.11765
BTBD1 ENSG00000064726	1.01331	1.13213	1.06469	1.19149	1.00563	0.997702	1.03462	0.875162	1.00684	0.954994
BTBD10 ENSG00000148925	0.658032	0.938736	1.01014	0.785055	1.12302	1.10695	1.15726	1.01172	1.02865	1.39864
BTBD11 ENSG00000151136	1.02146	1.10331	1.08792	1.20466	0.956779	0.909544	1.13053	1.08419	1.04764	0.916287
BTBD16 ENSG00000138152	1.02541	0.878495	1.07516	1.07585	0.807093	1.03196	0.817644	1.03403	1.10047	1.0674
BTBD19 ENSG00000222009	0.945157	0.719431	0.861541	1.0591	0.724828	1.25723	1.032	0.902787	0.843543	0.795225
BTBD2 ENSG00000133243	0.999497	0.742891	1.00073	1.06326	0.880349	1.03402	0.861756	1.01549	1.24182	0.808014
BTBD3 ENSG00000132640	0.93882	0.856562	1.16682	1.25297	1.01408	1.04047	0.930675	1.03597	1.25037	1.19752
BTBD6 ENSG00000184887	1.23153	0.897384	0.810794	0.873299	1.06994	1.16016	1.07092	1.09673	0.831256	1.18715
BTBD7 ENSG00000011114	0.864112	1.0981	0.788294	1.04357	0.90954	1.22144	1.05801	0.717244	1.302	0.947946
BTBD8 ENSG00000189195	1.1044	0.86141	0.906017	1.01775	0.891151	1.25828	1.10027	1.22315	1.16901	1.14976
BTBD9 ENSG00000183826	1.14021	1.17695	0.934224	0.948769	1.14893	1.03086	1.1185	0.939674	1.05054	0.754111
BTC ENSG00000174808	0.776076	0.946647	0.996663	0.994546	1.19837	0.816494	0.734653	1.04572	1.21767	0.991986
BTD ENSG00000169814	1.05224	1.12032	1.41703	1.15151	1.02897	0.995783	1.16197	0.960955	1.06221	0.757781
BTF3 ENSG00000145741	0.915137	0.760705	0.918685	1.0572	1.06211	0.916669	0.921157	0.9653	1.16164	0.895745
BTF3L4 ENSG00000134717	0.845068	1.13341	0.83185	0.857521	0.890738	1.07112	1.27223	0.723048	1.04652	1.21376
BTG1 ENSG00000133639	0.833422	0.672021	1.04391	1.30994	1.03869	0.897254	1.22002	0.981618	1.04179	1.06643
BTG2 ENSG00000159388	0.840777	1.14897	0.748234	1.05347	0.989583	0.781084	1.10512	0.997163	0.835944	0.954158
BTG3 ENSG00000154640	0.817758	1.07624	1.06701	1.14874	1.00636	1.23308	0.886712	0.869869	1.01002	1.15229
BTK ENSG00000010671	0.91026	0.922351	0.962143	0.901885	0.873997	0.959471	1.062	1.13954	1.11647	1.00678
BTN2A1 ENSG00000112763	0.892372	0.956641	1.00476	0.893492	1.09767	0.98456	1.01475	1.02906	0.878375	0.814914
BTN2A2 ENSG00000124508	0.900074	0.895653	0.897144	1.03369	0.776524	0.951697	0.898974	1.00692	1.07403	1.16656
BTN3A1 ENSG00000026950	1.23861	0.790092	1.0368	1.06246	1.23547	0.988927	1.06163	1.05462	0.951369	1.08447
BTN3A2 ENSG00000186470	0.8446	1.18134	0.925321	1.1236	0.902062	0.869603	0.973221	0.932649	0.818596	0.876985
BTN3A3 ENSG00000111801	1.12227	1.13074	0.975266	0.88405	0.980696	1.09448	1.14004	0.920912	0.913314	0.869095
BTNL3 ENSG00000168903	1.17562	0.908783	1.10077	0.980543	0.853106	0.845745	0.762875	1.3138	1.09514	0.991592
BTNL9 ENSG00000165810	0.837525	0.967375	1.17347	1.00825	0.880009	0.932102	0.857115	0.952272	1.05383	0.73949
BTRC ENSG00000166167	0.91963	1.31759	0.852454	1.06932	0.933995	1.02641	1.01261	0.891252	1.17443	0.83012
BUB1 ENSG00000169679	0.891122	0.72597	1.21079	1.07428	0.991176	1.10257	0.982483	0.951367	1.01961	0.744833
BUB1B ENSG00000156970	1.19681	0.954836	1.01775	1.14299	0.929608	0.889704	0.858411	1.32598	0.775186	1.09316
BUB3 ENSG00000154473	1.031	0.972397	0.951738	1.15922	0.89456	0.887602	0.941153	0.7804	0.910469	1.05419
BUD13 ENSG00000137656	0.930844	1.2577	1.19	1.03095	1.05971	1.01749	1.09496	0.951606	1.03915	0.959205
BUD31 ENSG00000106245	0.819789	1.08079	0.76186	1.05454	1.06224	0.802044	0.680141	1.15653	0.993037	1.00307
BVES ENSG00000112276	0.94325	1.07957	0.938946	1.21738	0.88819	0.808542	1.17832	1.03136	0.852699	1.01532
BYSL ENSG00000112578	0.822783	0.883777	1.05266	0.964537	1.04453	0.96667	0.700246	0.918924	1.03787	0.769429
BZW1 ENSG00000082153	1.0981	1.30361	0.883394	0.919538	0.873395	0.897256	1.01428	0.952067	1.06859	0.993585
BZW2 ENSG00000136261	0.90236	0.840463	0.946619	0.930285	0.878512	1.12699	1.1087	0.967852	1.11682	0.98982
C10orf10 ENSG00000165507	1.05778	1.00289	1.06303	0.949595	1.26902	0.807502	1.18192	0.988537	1.03882	1.09834
C10orf105 ENSG00000214688	1.38012	1.18827	0.983409	1.53669	0.824024	1.09409	0.693629	0.882869	0.863401	1.00883
C10orf107 ENSG00000183346	0.868669	1.04494	0.839078	1.13451	1.16226	0.827887	1.16157	1.23679	1.13045	1.06488
C10orf11 ENSG00000148655	1.0246	1.00113	0.941258	0.967524	0.995397	1.11803	1.08583	0.886579	0.96393	1.31162
C10orf128 ENSG00000204161	1.0361	1.14942	1.20888	0.973873	0.905418	1.10894	1.05348	0.921996	0.871366	0.957721
C10orf2 ENSG00000107815	0.929536	0.977383	0.95488	1.13899	1.04396	1.03009	1.13088	0.809644	1.01596	1.19424
C10orf35 ENSG00000171224	0.951388	1.08045	0.822448	1.13669	0.836943	1.02701	1.14907	1.09789	0.794696	1.21823
C10orf54 ENSG00000107738	1.04203	0.844075	0.943507	1.04207	0.941087	1.00494	1.15739	1.07221	0.847057	1.06961
C10orf55 ENSG00000222047	1.01169	0.954145	0.785301	0.949558	1.02476	0.816078	0.955513	0.92992	0.988034	0.72133
C10orf67 ENSG00000179133	0.867259	0.992036	0.741455	0.938609	0.886481	0.918511	0.977721	0.850075	0.948844	0.923764
C10orf71 ENSG00000177354	1.00594	1.02311	1.14856	0.971019	0.881335	1.03617	1.02174	1.00978	1.16862	0.781864
C10orf76 ENSG00000120029	1.05364	0.803188	0.946669	0.850643	1.01342	1.03561	1.08116	0.910019	0.938454	1.07886
C10orf82 ENSG00000165863	1.02847	1.20526	0.798142	0.940549	0.788793	0.976771	1.07737	0.890437	1.04316	0.948313
C10orf88 ENSG00000119965	1.05639	1.15604	0.869361	0.951095	0.890167	1.03674	1.09919	1.04373	1.01989	1.14033
C10orf95 ENSG00000120055	1.17516	0.879629	0.969278	0.824832	0.917425	1.0796	0.887059	0.889685	0.949533	0.992833
C10orf99 ENSG00000188373	1.13412	0.926737	1.14722	0.906333	0.95867	0.862941	0.962772	0.894512	1.06739	1.0959
C11orf1 ENSG00000137720	1.08532	1.0056	0.802371	0.996237	1.09559	1.04876	0.801208	1.21331	0.936806	1.14121
C11orf16 ENSG00000176029	1.13702	1.03623	1.30819	1.18383	0.884867	0.833861	1.14851	1.00066	1.0882	0.91702
C11orf21 ENSG00000110665	0.845353	1.03251	0.928061	1.0746	0.780668	1.00466	0.959245	1.04922	1.00963	1.03623
C11orf24 ENSG00000171067	1.03773	1.02903	1.16698	0.841914	0.776252	0.83871	0.962445	1.08596	1.26599	0.883976
C11orf31 ENSG00000211450	1.30266	0.875656	1.17904	0.992163	0.897598	1.20684	0.815855	1.29974	1.04996	1.24306
C11orf42 ENSG00000180878	0.805946	0.813777	1.06284	1.06507	1.06398	1.16025	0.781945	1.29661	0.990878	0.926472
C11orf45 ENSG00000174370	0.623652	0.820513	0.94475	1.10812	0.916336	1.02544	0.819376	0.954009	1.15565	1.16101
C11orf49 ENSG00000149179	1.03642	1.15257	1.07925	0.945932	1.23074	1.134	0.948211	1.20743	1.33357	1.01698
C11orf52 ENSG00000149300	1.08449	1.02152	0.864235	0.973247	0.794978	0.975159	1.00436	0.911047	0.944713	1.04882
C11orf53 ENSG00000150750	1.3151	1.09907	1.01004	0.80403	0.90694	0.735891	0.868309	0.98915	1.0516	1.02263
C11orf54 ENSG00000182919	1.04935	0.891472	1.00708	0.723951	0.773559	0.858545	1.30184	0.983108	1.2178	0.759343
C11orf57 ENSG00000150776	0.787587	0.791125	0.899218	0.778294	0.928386	0.853353	1.18302	1.00867	0.893241	0.973455
C11orf58 ENSG00000110696	1.03493	1.04162	1.05886	1.19256	1.30381	1.14634	1.12167	1.00141	1.16819	0.915859
C11orf63 ENSG00000109944	0.956051	1.0905	0.933042	1.22379	0.923898	1.02699	1.09804	0.787194	0.78899	0.863911
C11orf65 ENSG00000166323	0.931628	0.722114	0.857639	0.953675	0.98989	1.16791	1.22962	1.01323	1.01466	1.03633
C11orf68 ENSG00000175573	0.905517	0.966222	0.864663	1.12331	0.889494	0.97159	0.787509	0.696221	1.16084	1.05663
C11orf70 ENSG00000137691	0.944945	1.01526	1.12834	1.08037	0.949092	1.50579	0.84394	1.1278	0.807068	1.22721
C11orf71 ENSG00000180425	1.10198	1.0958	0.913763	0.89129	0.845741	0.935126	0.895424	1.21389	1.01215	0.884752
C11orf74 ENSG00000166352	0.867744	1.00435	0.95056	0.957381	1.15073	1.03719	0.813942	0.957794	0.827167	0.966417
C11orf80 ENSG00000173715	1.05555	1.37115	0.967861	1.03084	0.888918	0.719357	1.06077	1.17561	0.66409	1.00573
C11orf84 ENSG00000168005	0.906154	0.8013	1.38716	0.93203	1.02433	0.999059	1.05917	0.797797	0.999092	1.16863
C11orf87 ENSG00000185742	0.965217	0.908805	0.965303	1.00351	0.830434	1.03106	0.96073	0.991219	1.08907	1.25031
C11orf88 ENSG00000183644	1.17747	0.975535	1.09439	1.22492	0.839953	1.05785	1.3577	1.03152	0.749976	1.04102
C11orf95 ENSG00000188070	1.12781	0.945753	0.960152	0.862704	0.929704	1.20156	1.11682	1.25865	0.783278	0.844006
C11orf96 ENSG00000187479	0.862641	1.34911	1.03181	0.918986	0.883959	0.91078	2.43781	0.927296	0.857748	0.824583
C11orf98 ENSG00000278615	0.962996	0.944898	0.594956	0.934561	0.856686	0.990889	0.732056	1.0465	0.994732	1.01608
C12orf10 ENSG00000139637	0.929749	1.03359	1.06158	0.839317	0.952744	0.91478	1.0994	1.06548	1.05045	0.907247
C12orf29 ENSG00000133641	1.06588	0.982502	1.04988	1.16179	0.690868	1.24257	0.981095	1.13016	1.11297	0.908049
C12orf4 ENSG00000047621	0.932958	0.870327	0.965727	1.07823	1.16289	1.04075	0.724999	1.0331	1.03517	1.02155
C12orf40 ENSG00000180116	0.996799	1.21705	1.13883	1.0738	1.23832	1.05353	0.640686	1.05863	0.951327	0.784281
C12orf42 ENSG00000179088	0.951743	1.01371	0.924186	0.924072	1.04767	1.06272	0.838368	1.10568	1.17182	0.888874
C12orf43 ENSG00000157895	1.09332	0.976133	0.964643	0.769754	1.20732	1.09882	0.917886	1.00771	1.19578	1.10955
C12orf45 ENSG00000151131	0.967016	1.07596	0.851326	1.01618	1.13352	0.912308	0.912153	0.93882	1.06913	1.00658
C12orf49 ENSG00000111412	0.907244	1.00085	0.832537	1.25664	1.0393	0.821297	1.08658	0.865669	0.704222	1.00501
C12orf50 ENSG00000165805	1.08025	1.09103	1.118	0.949171	0.73194	0.942773	1.06223	0.921213	1.19367	0.83791
C12orf54 ENSG00000177627	1.09827	0.810333	1.15379	1.08093	0.899496	0.881929	0.755772	1.15029	0.885963	0.957343
C12orf56 ENSG00000185306	1.01983	1.15385	0.971204	1.18256	0.862715	1.34927	0.966314	0.773444	0.879914	0.962385
C12orf57 ENSG00000111678	1.0878	0.991227	1.23568	0.796292	1.05587	1.10412	1.37682	1.34153	1.1497	0.787204
C12orf60 ENSG00000182993	0.989747	1.16016	1.01919	1.07847	1.16738	0.977309	0.922712	0.95791	0.906691	0.859407
C12orf65 ENSG00000130921	1.0087	0.854201	1.23796	0.890624	0.887565	0.976896	0.894701	1.02199	1.11141	1.23596
C12orf66 ENSG00000174206	1.01777	0.74832	0.760966	1.24605	0.877998	1.04713	0.964555	1.07862	0.932554	1.06686
C12orf73 ENSG00000204954	1.17084	1.2807	1.03857	0.928685	1.0478	1.14827	1.07888	1.02258	0.912232	1.04227
C12orf75 ENSG00000235162	0.926296	1.11598	1.10502	0.93605	1.26253	1.07272	0.991613	0.806129	1.0035	1.03214
C12orf76 ENSG00000174456	1.16789	0.767053	0.909401	0.848565	0.792788	0.693308	0.985785	1.26603	0.765511	0.963479
C14orf1 ENSG00000133935	1.29316	0.833755	1.19477	0.912963	1.04426	0.911207	0.925804	1.09406	1.17589	0.896836
C14orf105 ENSG00000100557	1.20603	0.89788	1.01999	0.855714	0.909329	1.01327	1.0315	0.881736	1.02236	0.963513
C14orf119 ENSG00000179933	0.757602	0.896746	0.860896	0.821147	0.942983	0.951624	1.09994	0.861498	1.18884	0.880701
C14orf132 ENSG00000227051	1.05993	1.08538	0.806276	1.01106	0.883081	1.04866	0.963129	0.971777	0.916297	0.977703
C14orf142 ENSG00000170270	1.08351	0.848217	0.925199	0.870853	0.86494	0.874303	1.00182	1.23521	0.976265	0.65952
C14orf159 ENSG00000133943	1.15906	0.936809	1.12727	0.938563	1.09538	0.922502	0.851481	0.818627	1.32087	1.06402
C14orf166 ENSG00000087302	1.11197	1.21118	0.95305	0.992939	1.04747	0.889253	1.17818	0.996092	1.0906	0.907836
C14orf169 ENSG00000170468	1.00949	1.00631	1.09103	1.14652	1.19645	0.814517	1.07091	0.675795	0.913027	0.805113
C14orf178 ENSG00000197734	0.927808	1.22399	1.11846	0.672604	1.16478	1.29437	1.25592	1.11713	0.963568	0.954612
C14orf180 ENSG00000184601	1.04734	0.999917	0.775968	1.00713	0.809284	1.06272	1.03121	1.06727	0.95646	1.17268
C14orf2 ENSG00000156411	1.05332	1.01248	1.10953	1.03154	1.13967	0.850596	1.43667	0.844108	0.912436	1.31259
C14orf28 ENSG00000179476	0.793506	0.867907	1.06153	1.10725	0.840992	0.830502	0.958395	1.02918	1.02499	0.974494
C14orf37 ENSG00000139971	0.719155	0.946438	0.871114	1.00612	0.857887	0.935735	1.11049	0.973063	1.20681	1.14023
C14orf39 ENSG00000179008	0.929836	0.837969	0.967834	0.781387	0.850555	0.848655	0.802667	1.11556	0.963674	0.979628
C14orf79 ENSG00000140104	1.02041	1.04956	1.12199	0.965856	1.20653	0.951202	0.824925	1.14799	0.985404	1.06503
C14orf80 ENSG00000185347	1.22124	1.00682	1.01685	0.840959	1.1836	0.846422	1.00316	1.06739	0.730598	0.88303
C14orf93 ENSG00000100802	1.0173	0.818281	0.884378	0.889897	0.971252	0.982539	1.16057	1.03524	1.1805	1.07879
C15orf39 ENSG00000167173	0.816598	0.95501	0.938883	0.835928	1.07672	0.923923	1.28368	0.78737	0.928283	0.918549
C15orf40 ENSG00000169609	1.40364	1.02483	1.11048	1.13952	1.01419	1.23136	0.797792	0.981833	1.12096	0.959693
C15orf41 ENSG00000186073	0.921381	1.12841	0.734412	1.22635	0.901911	0.926008	1.05739	0.768595	0.855711	1.13205
C15orf48 ENSG00000166920	1.01365	1.10646	0.885886	0.930602	1.04615	1.35506	0.941242	1.14599	0.926006	1.13736
C15orf52 ENSG00000188549	1.0185	1.22273	0.738794	1.23659	1.00959	1.01975	1.02137	0.962453	0.920729	0.881579
C15orf57 ENSG00000128891	0.932574	1.09405	1.29376	1.15852	1.13938	0.958802	1.17372	1.14057	1.17465	0.9685
C15orf59 ENSG00000205363	1.07483	1.04232	0.942227	1.03123	1.10863	0.895119	0.77161	1.0515	0.903124	0.971337
C15orf61 ENSG00000189227	1.13091	0.963525	1.09683	1.25812	1.18163	0.881724	0.827751	1.05508	1.19569	1.19186
C15orf62 ENSG00000188277	0.940184	1.05222	1.32235	0.913419	0.831574	1.13336	1.08779	1.06333	0.977471	1.02439
C15orf65 ENSG00000261652	0.910721	0.781621	1.31352	1.20808	0.793509	1.02603	1.06849	1.0135	1.29933	1.02935
C16orf13 ENSG00000130731	1.21249	0.943824	1.06786	1.04207	1.1908	0.98905	0.983472	0.923985	0.933944	0.853301
C16orf45 ENSG00000166780	1.20783	0.549688	0.765509	1.01317	0.792105	1.16072	0.912176	0.997955	0.973361	0.916758
C16orf46 ENSG00000166455	1.01438	0.949682	1.23426	1.13389	1.02839	1.08122	1.12482	0.998435	0.991721	0.987504
C16orf52 ENSG00000185716	1.16811	0.791947	1.27041	0.997128	0.788641	1.01173	1.07418	1.13501	0.963692	1.00065
C16orf54 ENSG00000185905	0.899023	1.01865	1.17202	0.752797	1.01759	0.727603	1.10571	1.04403	0.895744	1.03182
C16orf58 ENSG00000140688	1.14561	0.990882	0.851872	0.973201	1.16078	1.0101	1.23594	0.838777	1.06511	1.15188
C16orf59 ENSG00000162062	1.21574	0.836646	0.814674	0.681705	1.00398	0.973221	0.899321	0.738367	0.920081	0.961011
C16orf62 ENSG00000103544	0.782976	1.09428	1.06382	0.942669	0.90451	1.07184	1.04718	1.10112	0.896841	0.906428
C16orf70 ENSG00000125149	1.00416	0.972375	0.759114	0.98135	1.00354	0.89871	1.14163	1.34022	0.928923	1.31323
C16orf71 ENSG00000166246	0.758031	1.14614	1.44444	1.14958	0.685777	0.903453	0.948288	1.19931	1.04171	1.03729
C16orf72 ENSG00000182831	0.772869	0.956252	0.974005	0.868798	1.15788	0.954296	0.875961	0.826726	1.05762	0.957536
C16orf74 ENSG00000154102	1.27901	0.911273	0.962696	1.31491	1.06357	0.773919	0.679493	0.962062	1.09763	0.931357
C16orf86 ENSG00000159761	0.991874	0.803176	1.05527	0.871796	1.09093	0.856414	1.04182	0.914593	1.12638	1.10722
C16orf87 ENSG00000155330	0.820004	1.11285	0.888929	0.742007	1.06797	1.27349	1.26853	0.636635	1.00014	0.989831
C16orf89 ENSG00000153446	0.964349	1.04243	1.18635	1.09318	0.94988	0.963782	0.952849	0.758156	0.906642	1.10039
C16orf91 ENSG00000174109	1.12419	1.2548	0.81828	1.17359	0.757641	1.14884	1.24065	1.01744	0.882359	1.03164
C16orf95 ENSG00000260456	1.04855	0.848777	1.09367	1.00194	1.08778	0.906586	0.883227	1.09037	0.799632	1.02427
C16orf96 ENSG00000205832	0.99421	0.897743	1.10868	1.02516	0.94913	1.25505	1.04319	0.940358	0.851432	1.1785
C17orf107 ENSG00000205710	0.966491	0.919709	1.06134	1.18975	0.859846	0.894331	0.87475	1.50012	1.19149	1.02728
C17orf49 ENSG00000258315	0.863102	0.848837	1.1537	1.11314	1.03089	0.963241	0.932512	0.897823	0.925009	0.934303
C17orf50 ENSG00000270806	1.30978	1.08745	1.05566	0.877278	1.21504	1.09727	1.17308	0.920849	0.874645	0.863063
C17orf51 ENSG00000212719	0.953406	1.05536	1.24372	1.23107	1.08243	1.21605	1.18841	1.15093	1.12868	1.07542
C17orf53 ENSG00000125319	0.976306	1.09873	0.919303	1.03375	0.944185	1.14715	1.12801	1.07942	1.05389	1.02995
C17orf58 ENSG00000186665	0.905273	0.765516	0.941219	0.955099	0.861769	1.16437	1.0729	0.664552	1.12666	1.12736
C17orf62 ENSG00000178927	0.737281	1.12024	0.811957	0.984589	1.14964	1.01825	1.02656	1.13271	0.985164	0.84308
C17orf67 ENSG00000214226	0.845618	0.957304	0.821149	0.932199	0.90022	0.881553	1.17351	1.00959	1.21618	1.06384
C17orf74 ENSG00000184560	0.947595	0.972055	1.02636	0.98233	1.11094	0.71439	0.81765	0.86443	0.829142	0.79174
C17orf75 ENSG00000108666	0.88371	1.21845	0.910263	0.978181	1.06087	0.934516	1.07199	1.19269	0.961317	1.26614
C17orf78 ENSG00000278505	0.798471	1.01653	1.13285	1.0624	1.45621	1.10483	1.1561	0.902713	1.0121	0.963269
C17orf80 ENSG00000141219	0.868718	1.00301	1.05629	0.794609	0.65756	1.0832	1.14787	1.04971	0.976716	0.939551
C17orf89 ENSG00000224877	0.74918	1.35309	1.0848	1.0137	1.12531	1.0878	1.01173	0.976802	0.736168	0.910184
C17orf96 ENSG00000273604	1.0716	1.11779	0.753927	0.93229	1.0409	0.968704	1.03077	0.800924	0.996404	1.08764
C17orf97 ENSG00000187624	0.87631	0.995111	1.13753	1.06959	0.784952	1.04491	1.01806	1.13759	0.931895	1.19252
C17orf99 ENSG00000187997	0.90449	1.12364	1.08321	0.906081	0.810575	0.859622	0.975302	1.1012	1.09429	0.979588
C18orf21 ENSG00000141428	1.38419	0.844453	0.777015	0.945674	1.0075	1.05441	1.09763	1.21128	1.131	0.886143
C18orf25 ENSG00000152242	1.05605	1.11513	0.981833	1.06098	0.955708	0.937901	0.87589	1.17444	0.962974	1.2385
C18orf32 ENSG00000177576	1.22624	1.00162	1.02003	1.04352	0.982125	1.02712	1.17002	1.19192	0.909181	1.04568
C18orf54 ENSG00000166845	1.2289	1.03155	1.10653	0.893703	1.01708	1.21791	1.1547	1.04427	0.986109	0.764989
C18orf63 ENSG00000206043	1.07203	1.17853	1.08943	0.843441	1.00876	0.930411	0.931765	0.854136	1.20056	0.999469
C18orf8 ENSG00000141452	0.933116	1.08047	0.958816	0.972287	1.0904	1.26921	1.09208	1.1684	1.22561	0.979838
C19orf12 ENSG00000131943	1.40477	1.11882	0.767133	1.09759	0.918325	0.938637	1.16408	1.18258	0.803088	1.03014
C19orf18 ENSG00000177025	1.01179	1.13917	1.00391	0.978246	0.955207	0.815453	1.27419	0.971906	1.13427	1.00026
C19orf24 ENSG00000228300	0.864867	0.906592	1.11757	1.01963	0.972289	1.03434	0.881945	0.910582	1.00369	0.972353
C19orf25 ENSG00000119559	0.90086	1.03874	0.886996	1.17689	1.02955	0.88459	1.21595	1.31162	1.02662	0.957767
C19orf33 ENSG00000167644	0.872226	0.935284	0.8559	0.968689	0.90857	0.914009	0.875835	0.991421	1.10435	1.00111
C19orf35 ENSG00000188305	0.751521	0.957147	0.85906	1.01768	1.23174	1.20811	0.944883	0.899123	1.06365	0.900519
C19orf38 ENSG00000214212	0.849938	0.958747	1.12325	1.18051	1.39505	1.06808	0.851474	0.998814	1.12026	1.11235
C19orf43 ENSG00000123144	1.09881	1.02516	1.12961	0.832943	0.962088	0.657245	1.03455	1.04761	0.833111	1.19725
C19orf44 ENSG00000105072	0.692154	1.02459	1.02774	0.964243	1.18476	1.05241	0.93748	0.797798	0.978082	0.983877
C19orf45 ENSG00000198723	1.10439	1.03757	1.1389	0.806362	0.922983	1.03956	0.939924	0.992439	1.00584	1.06186
C19orf47 ENSG00000160392	1.03981	0.983767	1.0917	1.06383	1.09597	0.707654	1.21358	0.993573	0.845551	0.883435
C19orf48 ENSG00000167747	0.902657	0.892521	0.665465	1.20182	0.984606	1.12752	0.842531	0.74637	0.964018	0.918771
C19orf52 ENSG00000142444	1.02315	1.08531	0.789503	1.01182	1.1791	0.876961	0.895257	1.05483	0.835408	0.989761
C19orf53 ENSG00000104979	1.14247	0.919119	0.939188	1.11714	0.801553	0.843947	0.928258	0.934617	1.01946	0.977164
C19orf54 ENSG00000188493	1.11528	1.26106	0.924613	0.989892	0.995007	0.787228	0.786714	0.832764	0.870861	0.782713
C19orf57 ENSG00000132016	0.997409	1.15615	0.913018	0.962143	0.938256	1.33986	0.972447	0.566936	0.978904	0.970819
C19orf60 ENSG00000006015	0.944828	0.828891	0.928475	1.25808	0.885908	0.600612	0.987791	0.983391	0.896802	0.798483
C19orf66 ENSG00000130813	1.06951	1.11364	1.17496	1.15616	1.15377	1.03426	0.985359	1.15716	1.02908	0.956964
C19orf68 ENSG00000185453	0.966361	0.61222	1.02006	1.25391	1.01951	0.973364	1.45693	0.807484	1.29945	1.155
C19orf70 ENSG00000174917	0.926876	0.912006	0.929726	0.987942	0.837584	0.807162	0.906343	0.951392	0.698914	1.11021
C19orf71 ENSG00000183397	0.749565	1.15549	1.01329	0.958406	1.00019	0.930632	1.07229	0.924885	0.967659	0.847106
C19orf73 ENSG00000221916	1.12349	1.14162	0.986257	0.899009	0.827461	0.886763	0.932824	0.977055	0.892515	0.989268
C19orf81 ENSG00000235034	0.975614	1.03361	1.08079	1.11706	0.784553	1.0701	1.12675	0.971641	0.863635	1.04634
C1D ENSG00000197223	1.10288	0.945053	0.989815	0.647579	0.821825	1.22358	0.894067	0.996669	1.24811	0.690758
C1GALT1 ENSG00000106392	0.973167	1.10459	0.824565	0.993226	1.30717	1.07163	1.16369	1.1713	0.830501	0.798434
C1GALT1C1 ENSG00000171155	0.84392	0.819133	0.871347	0.968614	1.01644	1.00325	0.719038	1.2722	0.815511	1.19345
C1QA ENSG00000173372	1.23253	0.988222	1.58259	0.916242	1.0816	1.22581	0.984756	0.902295	0.857332	1.02738
C1QB ENSG00000173369	1.30437	0.854846	1.06245	1.12719	0.950229	0.959536	1.09604	0.789225	0.838093	0.825744
C1QBP ENSG00000108561	0.861728	1.02272	1.37396	0.909915	0.850562	1.01291	0.773175	1.07398	1.07869	1.04831
C1QC ENSG00000159189	1.12491	0.91159	1.19578	1.07456	0.978058	0.757545	1.06946	1.02202	0.689474	0.924429
C1QL1 ENSG00000131094	1.34334	1.04206	0.905216	1.26492	0.930863	0.895026	0.908684	0.8753	0.77877	0.976671
C1QL4 ENSG00000186897	1.00164	1.03258	1.01153	1.06938	0.958024	1.09872	1.15962	1.0977	1.06074	0.688642
C1QTNF1 ENSG00000173918	1.45779	0.929644	1.15747	1.83451	0.962353	0.90159	0.851888	0.819284	0.91017	0.830049
C1QTNF2 ENSG00000145861	0.984708	0.834342	0.820468	0.983133	0.800732	0.749878	1.04632	1.09628	0.905183	0.737092
C1QTNF3 ENSG00000082196	0.833377	0.827397	1.02905	0.986503	0.884433	0.804514	0.851447	1.18903	1.0754	1.03174
C1QTNF4 ENSG00000172247	0.9112	0.885697	0.975644	1.02629	1.05832	1.23083	0.960598	0.965253	0.815463	1.00811
C1QTNF5 ENSG00000223953	0.980768	1.17303	1.12907	0.994882	1.02343	1.0087	0.966308	0.90633	0.953502	0.740056
C1QTNF6 ENSG00000133466	0.926184	0.984508	0.957995	1.29904	0.81441	0.752123	1.05171	0.90657	1.16087	0.940903
C1QTNF7 ENSG00000163145	1.04374	1.06944	1.06306	1.03311	1.24154	0.864789	0.96359	0.9617	1.04884	1.15951
C1R ENSG00000159403	1.45121	1.19924	0.984973	1.34643	1.0838	0.815634	1.45491	1.11771	0.920552	1.34942
C1RL ENSG00000139178	0.926435	0.933226	0.938021	1.37242	0.982879	0.975397	0.672526	0.95792	0.729522	0.954375
C1S ENSG00000182326	1.28503	0.943288	0.97647	1.66878	1.17306	0.818471	0.878997	1.08555	0.939843	1.22776
C1orf105 ENSG00000180999	1.05572	0.803499	0.950317	0.873494	0.857923	0.942236	1.15254	0.764879	1.01674	0.714452
C1orf106 ENSG00000163362	0.895865	0.875099	1.01082	1.04042	0.799361	1.07543	0.850322	0.992939	1.21495	1.10381
C1orf109 ENSG00000116922	0.796302	0.824448	0.992774	0.814409	0.756032	1.12358	0.882396	0.985496	0.85938	0.940811
C1orf112 ENSG00000000460	0.926206	1.00307	0.926916	1.10354	1.1246	1.06487	0.769432	0.843014	0.714879	1.24927
C1orf115 ENSG00000162817	0.672197	1.07227	0.930838	1.02946	0.825787	0.973078	1.08027	1.00444	0.792811	0.92406
C1orf116 ENSG00000182795	1.02827	1.19318	1.13792	1.04583	1.02883	1.10547	0.851342	1.01589	0.997431	0.757976
C1orf122 ENSG00000197982	0.987305	1.29666	0.876936	1.02409	0.864457	0.957393	1.14653	1.02322	1.03976	0.929537
C1orf123 ENSG00000162384	0.924575	1.00506	1.19031	0.834252	1.24483	0.826121	0.911492	1.03343	1.12963	0.984572
C1orf127 ENSG00000175262	1.0161	0.984719	0.853069	0.778478	0.839487	0.703504	1.02836	1.02961	1.04285	0.964199
C1orf131 ENSG00000143633	0.768424	1.02404	0.959382	0.879849	1.03335	0.93258	1.31646	0.839252	0.878051	1.05523
C1orf141 ENSG00000203963	1.05287	0.97548	0.840892	1.01289	0.863579	0.949315	1.06507	0.764636	0.802385	0.929133
C1orf145 ENSG00000162913	1.08376	1.04805	1.04093	1.17043	1.12444	0.878027	0.862347	1.14982	1.00858	0.965553
C1orf158 ENSG00000157330	1.10942	1.1232	1.14734	0.883773	0.920088	0.864491	0.888675	1.29866	0.856653	0.916645
C1orf159 ENSG00000131591	0.884282	0.977571	0.869638	0.810888	0.840388	0.998778	1.10452	1.04646	1.01007	1.0599
C1orf162 ENSG00000143110	0.857532	0.902482	1.05157	0.890736	1.27853	1.06248	1.02769	1.04083	0.985753	0.771825
C1orf167 ENSG00000215910	0.994725	0.968698	0.852098	0.997603	1.14364	1.14245	0.995342	0.876631	0.943046	0.736742
C1orf168 ENSG00000187889	0.690039	0.921466	0.919495	1.14564	0.96957	0.843354	1.01536	0.872769	1.00334	1.06795
C1orf174 ENSG00000198912	1.08216	0.730234	0.906129	1.04662	0.964041	0.661265	0.781139	0.991587	1.28615	1.05413
C1orf186 ENSG00000263961	1.14685	0.961628	0.750696	0.983535	1.18731	0.931772	0.937067	0.955291	0.837342	1.3079
C1orf194 ENSG00000179902	1.08008	1.23226	0.805099	1.04217	1.06812	1.11997	0.748258	1.11149	1.07078	1.00818
C1orf198 ENSG00000119280	1.21267	0.638597	1.00411	0.74893	0.980614	1.14498	0.838655	0.911856	0.891624	1.06514
C1orf204 ENSG00000188004	0.972726	0.831913	1.15805	1.02756	1.07437	1.07386	1.12409	0.97897	1.12221	0.934527
C1orf21 ENSG00000116667	1.06446	1.08451	0.926216	1.05814	0.94805	0.995617	0.720491	1.18476	1.06305	1.03727
C1orf210 ENSG00000253313	0.85272	0.848678	0.977769	1.24109	0.831431	0.83851	1.01034	1.1618	1.06825	0.862702
C1orf216 ENSG00000142686	0.756323	1.0294	1.31126	1.06451	0.915867	1.07818	1.23924	0.778958	1.08028	0.925196
C1orf226 ENSG00000239887	1.0911	1.14285	0.727554	0.956495	1.52374	0.844737	1.14766	1.1635	1.10123	0.974932
C1orf228 ENSG00000198520	1.04053	0.966788	1.25909	0.735365	1.13179	0.949369	1.17076	0.690851	0.897993	0.946536
C1orf234 ENSG00000227868	1.03404	1.0742	1.0488	1.03875	1.21156	1.05719	1.16543	0.972603	0.767049	1.02793
C1orf27 ENSG00000157181	0.841273	1.21957	0.795949	1.03802	1.07515	0.836832	1.1628	1.04744	1.00732	0.912418
C1orf35 ENSG00000143793	0.814949	0.83215	0.991207	0.935262	1.26121	0.899299	1.40338	1.23132	1.03395	0.850784
C1orf43 ENSG00000143612	1.09907	1.2955	1.12443	0.795725	0.987268	1.21308	0.971621	1.42241	1.10676	1.03005
C1orf50 ENSG00000164008	1.06809	0.766895	0.820566	0.956515	0.900996	0.932333	1.23257	1.08533	0.833186	1.18396
C1orf52 ENSG00000162642	0.8464	0.925933	1.09816	0.855321	1.1292	0.840956	0.98296	1.11963	0.981787	0.835434
C1orf53 ENSG00000203724	1.2419	0.971223	1.05745	1.025	0.968917	0.920032	1.06398	0.896918	1.01153	1.20366
C1orf54 ENSG00000118292	1.09482	1.05663	1.06807	0.835726	1.09038	1.03874	1.16552	1.14098	0.760511	1.3944
C1orf56 ENSG00000143443	0.930943	0.976664	1.23764	0.84598	1.42657	1.04172	0.805605	0.846456	0.790509	1.31856
C1orf61 ENSG00000125462	0.803782	0.841045	1.05807	0.904332	0.935891	1.01984	0.85408	1.09432	0.849208	0.850516
C1orf64 ENSG00000183888	0.781535	0.833558	1.09945	0.880066	1.1404	1.21567	1.00491	0.797029	0.66824	1.13159
C1orf74 ENSG00000162757	0.846329	1.07098	0.898142	0.866861	1.00348	0.864563	1.18269	1.0466	0.754878	0.873657
C1orf87 ENSG00000162598	0.953213	0.828748	0.926658	1.13372	0.867657	0.943208	0.929867	0.932194	0.87915	1.09047
C2 ENSG00000166278	1.11857	0.955216	0.866922	1.18473	1.15455	1.06809	1.01744	0.861975	1.1406	1.06049
C20orf144 ENSG00000149609	0.956781	1.0554	1.05687	0.718394	0.960224	1.02305	1.03013	0.868774	0.913157	0.977995
C20orf194 ENSG00000088854	0.885266	0.928936	0.900385	0.842423	1.00511	0.90982	0.732007	1.18397	0.870814	1.14704
C20orf196 ENSG00000171984	0.991745	1.01178	0.984173	1.04863	0.877186	1.12466	0.956683	0.980007	0.79661	1.08232
C20orf24 ENSG00000101084	1.33007	1.31038	0.824353	0.936001	1.02718	1.2555	0.880784	0.8217	0.891944	1.17017
C20orf27 ENSG00000101220	0.851719	0.892611	1.07334	1.1726	1.07635	0.734706	1.01743	1.05768	1.07268	1.1664
C20orf85 ENSG00000124237	1.26298	0.937383	1.06407	1.10038	0.729917	1.01571	0.981122	1.17366	0.934572	0.832222
C20orf96 ENSG00000196476	1.04827	1.04515	1.08049	1.00984	0.860049	1.00388	1.01587	1.05655	0.792992	1.39235
C21orf2 ENSG00000160226	1.1194	1.10287	0.670366	1.00841	0.926968	0.806009	0.998756	0.943571	1.08014	1.13915
C21orf33 ENSG00000160221	1.02618	0.797946	0.857276	0.837668	1.09472	0.974028	1.03864	0.849482	0.890517	0.896194
C21orf58 ENSG00000160298	1.35198	0.723324	1.06143	0.894675	1.00934	0.904045	0.793122	1.02787	1.00169	0.915587
C21orf59 ENSG00000159079	1.06555	1.00246	0.792433	1.12404	1.12371	1.12573	1.05814	1.15419	1.1819	0.768599
C21orf91 ENSG00000154642	0.983923	1.049	1.11903	1.22238	1.02764	0.951283	0.901039	0.837349	1.02518	0.864631
C22orf15 ENSG00000169314	1.08016	0.926917	0.869375	1.12442	1.1279	1.01725	0.930508	1.10891	0.864395	0.920617
C22orf23 ENSG00000128346	1.08925	1.21168	0.928027	1.02299	0.937443	0.758431	1.01168	1.03614	1.06486	1.00693
C22orf29 ENSG00000215012	0.950554	0.758029	0.814721	1.37418	1.06677	1.18231	1.0461	0.810156	0.931569	0.988307
C22orf31 ENSG00000100249	1.08132	1.03019	1.02094	0.908154	1.04235	0.963118	0.891957	0.878164	1.25767	0.989542
C22orf39 ENSG00000242259	1.17687	0.66927	1.10627	0.923917	0.87459	1.13808	1.21521	0.994214	0.934441	1.17946
C22orf46 ENSG00000184208	1.27881	1.22883	0.983194	0.9159	1.04302	0.971607	1.01876	1.15903	0.785232	0.692547
C2CD2 ENSG00000157617	0.992223	0.851556	1.2882	1.16398	1.11528	0.910527	0.951014	0.874533	0.787952	1.00553
C2CD2L ENSG00000172375	1.06325	0.723625	0.979546	1.06675	1.04911	1.1194	1.00126	0.840699	1.29772	0.960907
C2CD3 ENSG00000168014	0.848097	1.06032	1.03465	1.00305	0.962133	0.986111	1.01515	0.755751	0.820611	0.945519
C2CD4A ENSG00000198535	1.27343	1.04103	0.780326	0.853438	0.883059	0.670342	1.06812	0.709035	1.1146	1.06306
C2CD4B ENSG00000205502	0.879901	1.10725	1.12132	1.04512	0.953756	1.24244	1.02123	0.799895	1.1095	0.905058
C2CD4C ENSG00000183186	0.940452	1.09786	0.947863	1.04478	0.95624	0.8216	0.96085	1.02826	0.788448	1.24365
C2CD4D ENSG00000225556	1.07236	1.06616	1.37728	0.801138	1.19116	0.606642	1.34348	1.09579	0.875055	0.96233
C2CD5 ENSG00000111731	1.08349	0.955228	1.07221	1.01525	1.01265	0.890001	1.04762	1.13571	1.01564	1.09174
C2orf15 ENSG00000273045	1.06073	0.895607	0.839307	0.980195	0.950067	1.1491	1.10304	0.970097	1.21881	1.12014
C2orf40 ENSG00000119147	0.973675	1.04533	0.828665	1.19957	1.00546	0.889985	0.702252	0.88401	0.858498	1.15663
C2orf42 ENSG00000115998	1.37084	0.792538	0.954132	0.950512	0.954757	0.733257	0.881091	0.915437	1.04145	1.06417
C2orf47 ENSG00000162972	0.869272	1.01819	0.972381	0.871411	0.974487	0.904893	0.929197	1.02607	1.31368	1.06212
C2orf49 ENSG00000135974	1.26087	1.04881	1.0909	0.927265	0.962654	0.813304	1.05265	0.985273	0.917971	1.28856
C2orf50 ENSG00000150873	0.929339	1.01442	0.927909	0.780593	1.19198	0.69952	1.07164	1.08294	1.01184	0.752407
C2orf54 ENSG00000172478	1.09757	0.956322	0.906647	0.947062	1.19501	1.03378	1.04672	0.959506	0.817309	1.34776
C2orf68 ENSG00000168887	0.842169	0.704152	0.967379	1.15568	0.862373	1.00706	0.893677	1.11741	0.997637	0.859173
C2orf69 ENSG00000178074	1.01716	1.13348	0.932492	0.884654	0.865429	1.0234	1.036	0.924274	1.15383	1.08406
C2orf70 ENSG00000173557	1.06792	1.06354	1.22455	0.695858	1.00931	1.13083	0.906122	1.03629	1.03185	1.0446
C2orf71 ENSG00000179270	0.995528	0.922824	0.926755	1.09251	0.778342	1.12571	0.839015	0.795211	0.923917	1.04398
C2orf72 ENSG00000204128	0.968034	0.857512	1.0298	1.15924	1.0289	0.91036	1.02564	0.576382	1.1181	0.871941
C2orf73 ENSG00000177994	1.04226	1.20797	0.790974	0.964689	0.645868	1.41748	1.06539	0.97648	1.04705	1.46526
C2orf74 ENSG00000237651	1.20084	1.01888	1.17645	1.14317	1.25093	0.916675	1.04565	0.9302	0.97699	1.00825
C2orf76 ENSG00000186132	1.11733	0.915411	1.1117	1.12073	0.887038	0.937166	0.961773	1.01071	0.984113	0.769406
C2orf78 ENSG00000187833	0.738788	0.844292	0.954556	0.817815	0.998554	0.951848	0.804841	1.08424	1.10243	0.975105
C2orf80 ENSG00000188674	1.03179	1.00833	0.978431	1.30643	1.02195	0.824321	1.16243	0.922478	0.863924	0.97133
C2orf81 ENSG00000159239	0.835674	1.02741	0.904302	0.911549	0.904307	0.959621	0.908417	0.839631	1.05041	0.816887
C2orf82 ENSG00000182600	0.89093	1.01741	1.12355	0.996535	0.88124	1.18406	1.0017	1.22826	0.96825	0.858231
C2orf83 ENSG00000042304	0.876134	1.18726	0.960876	0.841959	0.808531	0.858853	1.08111	1.01798	1.03704	0.860941
C2orf88 ENSG00000187699	1.28738	0.990366	0.775408	1.11409	1.37464	0.973797	0.873219	1.14031	1.04871	1.25741
C3 ENSG00000125730	1.34535	0.849774	1.1276	1.61188	1.08863	1.0012	0.834187	0.990256	0.817262	1.1953
C3AR1 ENSG00000171860	0.895064	0.86521	0.887071	1.01477	1.04221	1.13098	0.986945	0.836382	0.99889	1.17399
C3orf14 ENSG00000114405	0.884537	0.961304	0.877551	1.11471	0.889651	0.88387	0.913308	0.935804	1.1041	1.4153
C3orf18 ENSG00000088543	1.07625	0.929351	1.02805	1.1504	0.914162	1.22733	0.972848	1.17267	0.886184	1.01979
C3orf33 ENSG00000174928	1.16458	0.983135	0.937937	1.10357	1.16172	1.24493	1.04193	1.07507	0.803588	0.844265
C3orf36 ENSG00000221972	1.17151	0.96177	0.973739	1.2568	1.14892	1.07181	0.893721	1.0086	0.675293	1.20763
C3orf38 ENSG00000179021	0.888635	0.827685	0.991722	0.953232	0.926985	1.08649	0.931374	0.948077	1.21742	1.13074
C3orf52 ENSG00000114529	1.07741	1.19598	1.13487	1.21465	1.14678	1.01073	0.853076	1.04831	0.961993	0.858202
C3orf58 ENSG00000181744	0.849712	0.989474	1.11072	0.896019	1.02406	0.844163	0.960119	0.99901	0.986194	0.978475
C3orf62 ENSG00000188315	0.925495	1.46619	0.848843	0.809368	0.931652	1.16517	0.899603	1.24576	1.00981	0.989355
C3orf70 ENSG00000187068	1.12837	0.752906	1.02342	0.954765	0.99082	0.90365	0.924217	1.03896	0.83238	1.11612
C3orf80 ENSG00000180044	0.842504	1.11935	1.00301	0.907118	1.0108	1.02005	0.937615	1.10704	1.03549	1.01886
C4A ENSG00000244731	0.842741	1.30925	1.01333	1.00254	0.848883	0.98713	0.838708	1.15696	0.882201	0.69866
C4B ENSG00000224389	1.1802	0.926227	1.12295	0.843388	0.814251	1.04041	0.890606	0.946759	0.989968	0.873664
C4BPA ENSG00000123838	0.900436	1.05224	0.9906	0.998596	0.759562	0.88824	1.13793	0.983944	0.980651	0.937452
C4BPB ENSG00000123843	0.825536	0.952498	1.11161	0.9242	1.28637	0.855718	0.916468	1.10304	1.13574	1.34877
C4orf17 ENSG00000138813	0.860393	0.996077	1.06935	1.13816	0.764878	0.890075	0.777117	1.22666	1.05346	0.92211
C4orf19 ENSG00000154274	0.891205	0.800287	1.19295	0.925434	1.18752	1.0047	1.20157	0.765815	1.16498	0.867196
C4orf22 ENSG00000197826	0.773581	0.976395	0.921969	0.888202	0.90788	1.15153	1.08862	1.18447	0.89134	0.918494
C4orf26 ENSG00000174792	1.03381	1.10625	0.99979	1.04198	0.998194	0.998714	1.0016	1.25784	0.771362	0.930458
C4orf3 ENSG00000164096	0.955999	1.32206	0.983048	0.896207	1.18941	0.803908	1.01902	1.21213	1.04709	0.829389
C4orf32 ENSG00000174749	0.988234	0.973883	0.76065	1.1095	0.935921	0.85033	0.838834	1.02368	1.15964	1.16737
C4orf33 ENSG00000151470	0.879534	0.817962	0.832266	0.922796	1.02326	0.8819	1.0235	0.9721	0.945741	0.957021
C4orf36 ENSG00000163633	0.890992	1.35288	0.906951	0.965461	0.913844	0.971571	1.07648	1.11101	0.895862	1.05295
C4orf45 ENSG00000164123	1.10759	0.962599	0.803541	0.908637	1.12442	1.18699	0.900763	0.967409	0.87344	0.940496
C4orf46 ENSG00000205208	1.04204	0.956123	1.12195	0.915905	0.98147	1.07464	0.889258	0.820375	0.895455	0.99681
C4orf47 ENSG00000205129	1.04057	1.02	1.0867	1.41377	1.00579	0.9916	1.16737	1.03272	1.31347	0.952246
C4orf48 ENSG00000243449	0.949085	0.853381	0.870622	1.37002	0.842388	0.756775	1.03348	1.09318	0.933153	1.02725
C4orf50 ENSG00000181215	0.94338	0.866368	0.743527	1.04631	0.82553	0.926196	1.24551	1.00688	0.812566	0.998367
C5 ENSG00000106804	0.866923	1.03556	0.763122	0.928983	0.957973	0.951623	1.17263	0.993311	1.14766	1.00534
C5AR1 ENSG00000197405	1.04717	0.907384	0.825349	0.887243	1.22489	1.03695	1.03422	1.52013	0.889124	0.923726
C5AR2 ENSG00000134830	1.13554	0.83445	0.858138	0.821356	0.911028	1.10072	0.914115	1.02069	0.857945	0.886656
C5orf15 ENSG00000113583	0.92451	1.02054	1.28795	0.898399	1.05157	0.952832	0.818549	1.06486	1.275	0.877007
C5orf22 ENSG00000082213	1.15189	1.13353	0.827856	0.979306	0.89116	0.982032	0.751431	0.993693	1.04554	0.995369
C5orf24 ENSG00000181904	0.913867	0.904387	0.956425	1.09854	1.1305	1.15683	0.909744	0.837478	0.962432	1.09361
C5orf30 ENSG00000181751	1.10982	0.966323	1.01915	1.28743	0.694105	1.23371	0.808107	1.2241	0.888226	0.99988
C5orf34 ENSG00000172244	0.826111	1.03501	1.20951	0.971279	1.11367	1.11295	1.12688	1.0593	0.843698	0.936976
C5orf38 ENSG00000186493	1.03964	1.08577	1.3011	1.05855	1.09328	0.890531	1.15307	0.839343	1.08634	1.30142
C5orf42 ENSG00000197603	1.1325	1.01872	0.782801	1.01286	1.08016	1.20393	1.01865	1.07257	0.956226	1.04439
C5orf45 ENSG00000161010	0.887273	0.778685	1.26532	1.24606	1.06828	0.670641	0.886184	0.834661	1.00917	1.28637
C5orf46 ENSG00000178776	1.00078	0.956945	0.891908	0.933894	1.03744	1.01756	0.945844	0.82527	0.795032	0.958346
C5orf49 ENSG00000215217	0.857629	0.779901	0.905658	1.33349	0.803879	0.989084	0.793297	1.05796	1.09839	0.704357
C5orf51 ENSG00000205765	1.00554	1.23546	0.978007	1.0839	1.01486	1.0692	0.846835	1.01241	1.10945	0.823755
C5orf52 ENSG00000187658	1.11448	1.14846	1.01905	1.08498	0.81148	1.04653	0.938409	1.13542	1.02415	0.83278
C5orf56 ENSG00000197536	1.06063	0.766543	1.18825	1.19241	0.896129	1.16317	0.938806	1.19574	1.14772	1.09615
C5orf63 ENSG00000164241	1.00427	1.004	0.880899	0.905133	0.86773	1.08891	1.12659	0.926585	0.869563	1.02586
C6 ENSG00000039537	0.994351	1.26253	1.22733	1.14256	1.0131	0.888219	0.880598	0.837519	0.775867	1.08038
C6orf1 ENSG00000186577	0.954415	0.899675	1.04234	0.894332	0.893545	1.03447	0.873128	0.972853	1.02179	1.1038
C6orf106 ENSG00000196821	1.20181	0.736779	1.11392	1.60161	1.13987	1.19601	1.06436	1.1442	1.06029	1.22928
C6orf120 ENSG00000185127	0.941154	1.22584	0.692777	0.936981	0.85159	0.913787	0.972693	1.11566	1.09217	1.16762
C6orf132 ENSG00000188112	0.963951	0.786306	0.918662	0.935561	0.990294	1.10782	1.11804	1.19693	0.806846	1.00782
C6orf136 ENSG00000204564	0.971798	0.939454	1.17336	1.0799	0.850905	1.12528	0.859241	1.00959	1.00618	0.864794
C6orf141 ENSG00000197261	0.96179	0.894868	1.26161	0.830656	0.871013	0.970074	0.911088	0.911383	1.15953	0.730195
C6orf163 ENSG00000203872	0.848284	1.0238	0.843103	0.853076	1.16793	0.948792	1.15691	1.085	1.02649	1.04171
C6orf201 ENSG00000185689	0.963887	0.944578	1.02627	0.989853	1.03581	0.79205	1.02331	1.01925	0.745666	0.84545
C6orf203 ENSG00000130349	1.15685	0.857688	1.0639	0.868636	0.869635	0.922301	1.13212	0.990627	1.08087	0.896403
C6orf223 ENSG00000181577	0.963826	0.950567	1.0262	1.067	0.951841	0.823409	0.942767	0.750208	0.812877	0.977876
C6orf226 ENSG00000221821	1.05115	0.954317	0.884363	1.02732	1.15499	0.969782	1.10657	0.893341	0.968022	0.969582
C6orf25 ENSG00000204420	1.01811	0.821187	1.20813	1.21772	0.782678	0.87183	0.936605	1.04077	0.893474	0.777358
C6orf47 ENSG00000204439	1.20336	1.086	1.09348	1.33249	0.936488	0.866964	1.29308	1.00783	1.10474	1.17788
C6orf48 ENSG00000204387	0.884388	0.823351	1.16255	0.849582	1.04741	0.975213	0.946929	0.868119	1.33758	0.844406
C6orf52 ENSG00000137434	1.02892	1.2262	0.886169	1.19216	0.866736	1.01413	1.06999	1.10637	0.90756	0.765264
C6orf58 ENSG00000184530	0.824451	0.845467	0.929212	0.924443	0.803375	0.976473	1.28301	1.00274	1.05298	0.955252
C6orf62 ENSG00000112308	0.862341	1.19789	1.23189	1.18441	0.910021	1.21426	1.01056	0.704245	1.07792	0.861236
C6orf89 ENSG00000198663	0.937668	1.14855	1.00252	1.0647	0.873482	0.704295	0.963311	1.06622	1.13091	0.864051
C7 ENSG00000112936	1.59243	0.922055	1.0621	1.7354	0.905137	0.885618	0.87534	1.07763	1.36323	1.19553
C7orf25 ENSG00000136197	1.15143	1.19368	0.826917	0.998146	0.815313	0.919748	1.05744	1.21582	0.878322	0.872823
C7orf26 ENSG00000146576	1.13163	0.777784	1.27469	1.31911	1.12993	1.36811	0.828819	0.846635	1.13511	1.28073
C7orf31 ENSG00000153790	1.14333	0.888727	1.24603	1.07681	1.21217	1.20734	1.03224	0.983461	1.00276	0.881364
C7orf43 ENSG00000146826	0.904745	0.704567	1.01305	1.09868	0.763194	0.931368	1.0755	1.04606	0.982836	0.764548
C7orf49 ENSG00000122783	0.925986	0.761825	1.06382	0.749364	1.27708	0.911428	1.06571	0.777776	1.08645	1.14168
C7orf50 ENSG00000146540	1.1168	0.927532	1.00022	0.984842	1.06254	0.982303	0.927622	1.10199	1.02582	1.09214
C7orf61 ENSG00000185955	0.982027	0.927528	0.835685	1.07179	1.13794	0.763317	0.799683	0.906371	1.28712	0.986425
C7orf72 ENSG00000164500	0.912339	0.939793	1.20338	1.06875	0.983773	0.959472	1.00603	0.92263	1.02854	0.944749
C7orf73 ENSG00000243317	0.974662	0.99527	0.963267	0.855759	1.15171	0.866512	1.01363	0.995617	1.05052	0.900946
C8A ENSG00000157131	1.03923	0.992247	1.24888	0.904131	0.989909	1.05572	0.989249	0.851715	1.03925	0.868398
C8G ENSG00000176919	0.949189	1.17151	0.706469	0.989876	0.998783	0.970369	1.24306	0.954029	1.06214	1.08856
C8orf33 ENSG00000182307	0.87279	0.886362	1.06689	1.09072	0.909542	1.13953	0.922522	1.03328	1.22802	0.922259
C8orf34 ENSG00000165084	1.07049	1.0655	1.14155	0.923629	1.03574	0.838769	1.04835	0.852475	0.808802	0.871829
C8orf37 ENSG00000156172	1.0612	1.00687	1.06238	1.02987	1.13653	0.842696	0.93509	0.878906	1.26408	0.823029
C8orf4 ENSG00000176907	0.870335	1.20118	1.06293	0.99205	1.10992	1.11264	0.975643	0.890906	1.25287	0.993168
C8orf44 ENSG00000213865	1.18203	0.807798	0.997978	1.3511	0.933874	1.02011	0.94483	0.975397	1.13488	0.873448
C8orf44-SGK3 ENSG00000270024	1.01391	1.06678	1.26801	0.760815	1.10215	0.889734	0.78028	1.33404	0.785543	0.839346
C8orf46 ENSG00000169085	0.741646	0.759232	0.695764	1.06942	0.85737	0.969886	0.977153	1.04265	1.1075	0.929743
C8orf58 ENSG00000241852	0.998389	1.14291	1.09696	1.01068	1.12882	0.834002	1.05906	1.02922	0.799629	0.905923
C8orf59 ENSG00000176731	0.997702	0.849163	0.785896	1.11345	1.03295	0.93368	0.93821	0.832436	1.13123	0.893407
C8orf76 ENSG00000189376	0.861292	0.955277	0.843112	1.09858	0.986496	0.899447	0.840371	1.0497	1.19237	0.829683
C8orf82 ENSG00000213563	0.988786	1.10583	1.01793	1.03367	0.845811	0.874411	1.06786	1.44524	0.765369	0.893224
C8orf88 ENSG00000253250	0.814947	0.922335	0.914356	0.92857	0.817872	0.789697	1.1488	1.06588	1.04764	1.12004
C8orf89 ENSG00000274443	0.816216	0.746816	0.863266	0.716754	0.831345	0.971327	0.996699	1.09838	0.904801	0.892487
C9 ENSG00000113600	0.853515	1.15441	0.891249	0.962336	0.998928	0.91273	1.1188	0.796466	0.989622	1.03662
C9orf114 ENSG00000198917	1.04638	1.13867	0.933059	0.886952	0.846567	0.977005	0.99699	0.961533	0.862805	0.807842
C9orf116 ENSG00000160345	1.16297	1.06785	0.720547	0.924346	1.16083	0.95649	1.31155	0.869283	0.733312	0.886035
C9orf135 ENSG00000204711	1.04904	1.16294	1.09818	0.842249	0.990787	1.00614	0.87255	0.821713	0.822237	1.08904
C9orf142 ENSG00000148362	0.776486	0.889983	1.18692	0.757986	0.721115	1.20246	0.929555	0.980727	0.910496	1.14551
C9orf152 ENSG00000188959	1.06258	1.07823	1.14133	0.936141	0.742374	0.789352	1.12499	1.06787	1.09733	0.714112
C9orf16 ENSG00000171159	0.888131	1.11116	1.00439	0.831773	1.0094	0.876552	0.954506	0.89767	0.914047	1.21008
C9orf172 ENSG00000232434	0.98227	0.877975	0.963542	1.03863	0.900638	0.96797	1.09278	1.00545	1.08385	1.20671
C9orf24 ENSG00000164972	1.06324	1.04384	0.983759	0.954872	0.933738	0.998501	1.19462	0.794846	0.860182	1.00078
C9orf3 ENSG00000148120	1.36204	0.730441	1.22448	1.0788	1.04768	0.95113	1.06428	1.16424	0.606323	0.893961
C9orf40 ENSG00000135045	0.896471	0.77104	1.07244	0.986651	1.22231	0.968663	0.911975	0.963802	0.991362	0.89589
C9orf43 ENSG00000157653	0.952509	0.753589	1.32359	0.866631	1.0512	1.3115	0.861686	1.01242	1.07693	1.08875
C9orf47 ENSG00000186354	1.13462	1.12015	0.750511	0.913838	0.862882	1.4861	0.927342	1.03068	0.960409	0.741277
C9orf50 ENSG00000179058	0.917557	0.963041	0.830975	0.961768	0.913304	0.893109	0.954456	0.961287	0.925019	0.955482
C9orf57 ENSG00000204669	0.892752	0.723892	0.792861	1.10573	0.841573	1.15598	1.03779	0.851261	1.004	1.01913
C9orf64 ENSG00000165118	0.912904	0.882816	0.946851	0.915945	1.3965	1.03887	1.07013	1.13885	1.01409	0.989472
C9orf66 ENSG00000183784	1.07693	1.19929	0.938871	0.885345	0.85899	0.986963	0.918208	0.95264	0.996382	0.849945
C9orf69 ENSG00000238227	1.02583	0.826982	1.11465	0.951821	0.980111	0.975372	0.774178	0.976926	0.977437	0.926186
C9orf72 ENSG00000147894	1.1767	1.08016	1.1035	0.729958	0.960326	0.88552	1.0308	1.06495	1.04006	0.923254
C9orf78 ENSG00000136819	0.909292	0.882655	0.976554	1.0125	1.10676	1.23538	1.05167	1.04915	1.30013	0.976953
C9orf85 ENSG00000155621	0.971381	0.97497	0.959573	1.04782	1.15329	1.06111	0.970399	0.935798	1.09779	0.762731
C9orf91 ENSG00000157693	1.26457	0.814378	1.13417	0.951345	0.85514	0.985061	1.12139	0.945436	0.795341	0.839842
C9orf92 ENSG00000205549	1.03083	0.971571	0.745333	0.863196	0.970888	0.971425	1.01645	1.17833	0.955473	0.929782
CA1 ENSG00000133742	0.848297	1.12959	1.15357	0.988992	1.06814	1.03097	1.06893	1.1187	0.967545	1.00035
CA11 ENSG00000063180	1.069	1.00731	0.903381	1.14674	0.80776	0.927648	0.993422	0.703526	0.735167	0.996468
CA12 ENSG00000074410	1.00206	1.19055	0.873855	1.11223	0.88432	0.808247	1.13746	1.10118	0.860778	0.926511
CA13 ENSG00000185015	0.849302	1.1167	1.06416	0.9187	0.916916	0.768589	0.904514	1.21243	0.905659	1.29286
CA14 ENSG00000118298	0.965473	0.971763	0.962267	1.00095	0.78773	1.03244	0.818733	0.927055	1.07923	1.12167
CA2 ENSG00000104267	0.999983	0.94551	1.14293	1.15246	0.926931	0.940155	0.871731	0.939135	1.17354	1.10249
CA3 ENSG00000164879	0.92987	0.918351	0.975292	0.990018	0.932731	0.992017	0.893088	0.945538	1.11118	1.1523
CA4 ENSG00000167434	0.786091	0.942746	0.893769	0.915476	1.17634	0.92082	0.881283	0.926912	1.03178	1.03702
CA5A ENSG00000174990	0.816221	0.841058	1.0778	1.0168	0.884308	0.762389	0.928667	0.978416	0.813922	0.967732
CA5B ENSG00000169239	1.06817	1.1346	0.878453	0.949485	0.901618	0.850929	0.907402	0.965653	1.01057	0.998845
CA7 ENSG00000168748	0.93915	0.987203	0.935251	0.76137	0.68401	1.20833	0.825283	1.06623	0.937259	0.955948
CA8 ENSG00000178538	0.967798	0.9859	1.2587	1.01174	1.11206	1.19417	0.893847	1.09643	0.970639	0.818905
CA9 ENSG00000107159	0.847446	0.960055	0.95082	1.11304	0.879683	1.22314	0.883635	0.937226	0.769748	1.02889
CAAP1 ENSG00000120159	0.965661	0.834728	0.946895	1.07325	1.19035	1.01186	0.920011	0.806272	0.941748	0.817182
CAB39 ENSG00000135932	1.19553	0.860579	0.999467	0.924696	1.14006	0.988314	0.684054	0.994026	1.31025	1.03207
CAB39L ENSG00000102547	1.04967	1.24925	0.946953	0.888564	0.977081	0.810696	1.0229	0.713766	0.941121	0.845708
CABIN1 ENSG00000099991	1.07156	0.984355	0.748515	0.895054	0.910811	1.03684	0.77392	0.911046	0.927811	1.06409
CABLES1 ENSG00000134508	1.18358	0.857663	1.14827	1.149	1.02928	0.87454	1.06144	0.901561	1.06217	1.00016
CABLES2 ENSG00000149679	1.2288	1.07139	1.13217	0.926768	0.908135	1.20835	0.901977	1.00105	1.15537	0.932877
CABP1 ENSG00000157782	0.742478	1.03801	1.10176	0.964917	1.19298	0.885238	1.08101	1.00165	0.900432	0.872818
CABP4 ENSG00000175544	0.850267	1.32119	1.07987	0.756809	0.759396	1.04899	0.866439	0.800048	1.0635	0.707652
CABP7 ENSG00000100314	0.897604	0.89046	0.95646	0.923899	0.918539	0.823578	1.01817	0.911586	0.737131	0.990405
CABYR ENSG00000154040	0.936168	1.07394	1.09517	0.782112	1.25276	0.731683	0.964115	0.975712	1.02054	1.10948
CACFD1 ENSG00000160325	0.841345	0.75093	1.05191	1.60586	1.01819	0.988581	0.699465	0.983944	1.1538	0.901106
CACHD1 ENSG00000158966	0.813331	0.863362	0.972772	0.978392	1.19607	1.17783	1.18018	0.889219	1.00599	0.947492
CACNA1A ENSG00000141837	0.932727	0.858902	1.21503	0.835116	1.05033	0.695229	1.02871	1.06292	0.727089	1.11591
CACNA1B ENSG00000148408	0.86633	0.871993	0.796717	1.27361	0.939191	0.795395	1.28626	0.975103	0.949609	1.05857
CACNA1C ENSG00000151067	1.04387	1.00221	1.08192	1.09882	1.28389	0.962184	0.868791	1.19244	1.30952	0.97493
CACNA1D ENSG00000157388	0.905514	0.953239	1.06832	1.14034	0.77433	0.957779	0.891477	1.30156	0.893885	1.01989
CACNA1E ENSG00000198216	0.997583	0.7294	1.13807	1.1313	0.909239	0.863608	0.785386	0.977244	1.02891	0.778151
CACNA1F ENSG00000102001	1.09031	0.952948	0.889358	0.941536	1.01228	0.912203	0.94372	0.90013	1.04631	1.08429
CACNA1G ENSG00000006283	0.94082	1.26372	1.20364	0.995727	1.01088	0.934898	1.27256	0.902244	1.19382	1.09198
[truncated: 14,365 more rows]
