# Supplementary material for: Spatial maps of prostate cancer transcriptomes reveal an unexplored landscape of heterogeneity
Source: Nat Commun. 2018 Jun 20;9:2419. doi: 10.1038/s41467-018-04724-5 (PMC6010471; doi:10.1038/s41467-018-04724-5)
Supplement: Supplementary file 10 — Supplementary Data 7 [file 41467_2018_4724_MOESM10_ESM.zip › Supplementary Dataset 4/log.txt]

2017-01-16 11:06:29.735003 [info] std 0.2.1-385-g67df11f [master branch]
2017-01-16 11:06:29.735170 [info] Mon Jan 16 11:06:29 2017
2017-01-16 11:06:29.735191 [info] Working directory = /home/emelie.berglund/analysis
2017-01-16 11:06:29.735208 [info] Command = std -t 10 /home/emelie.berglund/count_data/inflammation/P3.1.tsv /home/emelie.berglund/count_data/inflammation/P4.2.tsv -o 170116_inflammation_4.2_3.1$/

2017-01-16 11:06:31.487020 [info] Using Gamma distribution for the features.
2017-01-16 11:06:31.487076 [info] Using HierGamma distribution for the mixing weights.
2017-01-16 11:06:31.921155 [info] Initial model
Poisson Factorization G = 16364 T = 10 E = 2
Experiment G = 16364 S = 625 T = 10
Experiment G = 16364 S = 323 T = 10

2017-01-16 11:06:31.921307 [info] Performing iteration 1
2017-01-16 11:06:33.862060 [info] Observed Log-likelihood = -4.88265e+08
2017-01-16 11:06:35.392010 [info] Performing iteration 2
2017-01-16 11:06:37.303103 [info] Observed Log-likelihood = -1.12816e+07
2017-01-16 11:06:38.707529 [info] Performing iteration 3
2017-01-16 11:06:40.643578 [info] Observed Log-likelihood = -1.10802e+07
2017-01-16 11:06:42.025310 [info] Performing iteration 4
2017-01-16 11:06:43.972252 [info] Observed Log-likelihood = -1.10254e+07
2017-01-16 11:06:45.373206 [info] Performing iteration 5
2017-01-16 11:06:47.325122 [info] Observed Log-likelihood = -1.10315e+07
2017-01-16 11:06:48.693488 [info] Performing iteration 6
2017-01-16 11:06:50.648762 [info] Observed Log-likelihood = -1.10107e+07
2017-01-16 11:06:52.023248 [info] Performing iteration 7
2017-01-16 11:06:53.985621 [info] Observed Log-likelihood = -1.0987e+07
2017-01-16 11:06:55.363336 [info] Performing iteration 8
2017-01-16 11:06:57.417168 [info] Observed Log-likelihood = -1.0988e+07
2017-01-16 11:06:58.806470 [info] Performing iteration 9
2017-01-16 11:07:00.782774 [info] Observed Log-likelihood = -1.0979e+07
2017-01-16 11:07:02.150082 [info] Performing iteration 10
2017-01-16 11:07:04.107358 [info] Observed Log-likelihood = -1.0968e+07
2017-01-16 11:07:05.483914 [info] Performing iteration 11
2017-01-16 11:07:07.454092 [info] Observed Log-likelihood = -1.09568e+07
2017-01-16 11:07:08.828050 [info] Performing iteration 12
2017-01-16 11:07:10.801649 [info] Observed Log-likelihood = -1.09444e+07
2017-01-16 11:07:12.193444 [info] Performing iteration 13
2017-01-16 11:07:14.168766 [info] Observed Log-likelihood = -1.09301e+07
2017-01-16 11:07:15.555034 [info] Performing iteration 14
2017-01-16 11:07:17.536815 [info] Observed Log-likelihood = -1.09149e+07
2017-01-16 11:07:18.928950 [info] Performing iteration 15
2017-01-16 11:07:20.887277 [info] Observed Log-likelihood = -1.08952e+07
2017-01-16 11:07:22.268016 [info] Performing iteration 16
2017-01-16 11:07:24.229635 [info] Observed Log-likelihood = -1.0878e+07
2017-01-16 11:07:25.625680 [info] Performing iteration 17
2017-01-16 11:07:27.513468 [info] Observed Log-likelihood = -1.08552e+07
2017-01-16 11:07:28.908389 [info] Performing iteration 18
2017-01-16 11:07:30.780654 [info] Observed Log-likelihood = -1.08341e+07
2017-01-16 11:07:32.173312 [info] Performing iteration 19
2017-01-16 11:07:34.043141 [info] Observed Log-likelihood = -1.08107e+07
2017-01-16 11:07:35.440471 [info] Performing iteration 20
2017-01-16 11:07:37.311340 [info] Observed Log-likelihood = -1.07882e+07
2017-01-16 11:07:38.696490 [info] Performing iteration 21
2017-01-16 11:07:40.562926 [info] Observed Log-likelihood = -1.07669e+07
2017-01-16 11:07:41.956634 [info] Performing iteration 22
2017-01-16 11:07:43.824684 [info] Observed Log-likelihood = -1.07466e+07
2017-01-16 11:07:45.217613 [info] Performing iteration 23
2017-01-16 11:07:47.088895 [info] Observed Log-likelihood = -1.07267e+07
2017-01-16 11:07:48.477337 [info] Performing iteration 24
2017-01-16 11:07:50.345124 [info] Observed Log-likelihood = -1.07114e+07
2017-01-16 11:07:51.739590 [info] Performing iteration 25
2017-01-16 11:07:53.608735 [info] Observed Log-likelihood = -1.06971e+07
2017-01-16 11:07:55.001519 [info] Performing iteration 26
2017-01-16 11:07:56.867045 [info] Observed Log-likelihood = -1.06819e+07
2017-01-16 11:07:58.258208 [info] Performing iteration 27
2017-01-16 11:08:00.129110 [info] Observed Log-likelihood = -1.06697e+07
2017-01-16 11:08:01.514516 [info] Performing iteration 28
2017-01-16 11:08:03.377347 [info] Observed Log-likelihood = -1.0658e+07
2017-01-16 11:08:04.778181 [info] Performing iteration 29
2017-01-16 11:08:06.697618 [info] Observed Log-likelihood = -1.0647e+07
2017-01-16 11:08:08.089993 [info] Performing iteration 30
2017-01-16 11:08:09.977832 [info] Observed Log-likelihood = -1.06367e+07
2017-01-16 11:08:11.384519 [info] Performing iteration 31
2017-01-16 11:08:13.293938 [info] Observed Log-likelihood = -1.06266e+07
2017-01-16 11:08:14.713725 [info] Performing iteration 32
2017-01-16 11:08:16.581871 [info] Observed Log-likelihood = -1.06191e+07
2017-01-16 11:08:17.993390 [info] Performing iteration 33
2017-01-16 11:08:19.854261 [info] Observed Log-likelihood = -1.06121e+07
2017-01-16 11:08:21.247387 [info] Performing iteration 34
2017-01-16 11:08:23.102638 [info] Observed Log-likelihood = -1.0604e+07
2017-01-16 11:08:24.495720 [info] Performing iteration 35
2017-01-16 11:08:26.351374 [info] Observed Log-likelihood = -1.05973e+07
2017-01-16 11:08:27.749625 [info] Performing iteration 36
2017-01-16 11:08:29.596846 [info] Observed Log-likelihood = -1.05911e+07
2017-01-16 11:08:30.987676 [info] Performing iteration 37
2017-01-16 11:08:32.838725 [info] Observed Log-likelihood = -1.05854e+07
2017-01-16 11:08:34.233147 [info] Performing iteration 38
2017-01-16 11:08:36.084565 [info] Observed Log-likelihood = -1.05808e+07
2017-01-16 11:08:37.479223 [info] Performing iteration 39
2017-01-16 11:08:39.328124 [info] Observed Log-likelihood = -1.05759e+07
2017-01-16 11:08:40.715243 [info] Performing iteration 40
2017-01-16 11:08:42.563268 [info] Observed Log-likelihood = -1.05718e+07
2017-01-16 11:08:43.956327 [info] Performing iteration 41
2017-01-16 11:08:45.805670 [info] Observed Log-likelihood = -1.05681e+07
2017-01-16 11:08:47.198450 [info] Performing iteration 42
2017-01-16 11:08:49.050728 [info] Observed Log-likelihood = -1.05653e+07
2017-01-16 11:08:50.450300 [info] Performing iteration 43
2017-01-16 11:08:52.302414 [info] Observed Log-likelihood = -1.05611e+07
2017-01-16 11:08:53.697790 [info] Performing iteration 44
2017-01-16 11:08:55.545247 [info] Observed Log-likelihood = -1.05575e+07
2017-01-16 11:08:56.945463 [info] Performing iteration 45
2017-01-16 11:08:58.786344 [info] Observed Log-likelihood = -1.05537e+07
2017-01-16 11:09:00.179195 [info] Performing iteration 46
2017-01-16 11:09:02.028072 [info] Observed Log-likelihood = -1.05508e+07
2017-01-16 11:09:03.423835 [info] Performing iteration 47
2017-01-16 11:09:05.275131 [info] Observed Log-likelihood = -1.05485e+07
2017-01-16 11:09:06.672446 [info] Performing iteration 48
2017-01-16 11:09:08.509561 [info] Observed Log-likelihood = -1.05466e+07
2017-01-16 11:09:09.918202 [info] Performing iteration 49
2017-01-16 11:09:11.760885 [info] Observed Log-likelihood = -1.05432e+07
2017-01-16 11:09:13.158474 [info] Performing iteration 50
2017-01-16 11:09:15.000730 [info] Observed Log-likelihood = -1.05412e+07
2017-01-16 11:09:16.395850 [info] Performing iteration 51
2017-01-16 11:09:18.238535 [info] Observed Log-likelihood = -1.05392e+07
2017-01-16 11:09:19.631999 [info] Performing iteration 52
2017-01-16 11:09:21.472791 [info] Observed Log-likelihood = -1.0536e+07
2017-01-16 11:09:22.867286 [info] Performing iteration 53
2017-01-16 11:09:24.712040 [info] Observed Log-likelihood = -1.05335e+07
2017-01-16 11:09:26.116722 [info] Performing iteration 54
2017-01-16 11:09:27.957857 [info] Observed Log-likelihood = -1.05323e+07
2017-01-16 11:09:29.352002 [info] Performing iteration 55
2017-01-16 11:09:31.195645 [info] Observed Log-likelihood = -1.05292e+07
2017-01-16 11:09:32.587676 [info] Performing iteration 56
2017-01-16 11:09:34.427768 [info] Observed Log-likelihood = -1.05267e+07
2017-01-16 11:09:35.823649 [info] Performing iteration 57
2017-01-16 11:09:37.662482 [info] Observed Log-likelihood = -1.05248e+07
2017-01-16 11:09:39.060871 [info] Performing iteration 58
2017-01-16 11:09:40.899874 [info] Observed Log-likelihood = -1.05227e+07
2017-01-16 11:09:42.295338 [info] Performing iteration 59
2017-01-16 11:09:44.133519 [info] Observed Log-likelihood = -1.05198e+07
2017-01-16 11:09:45.528483 [info] Performing iteration 60
2017-01-16 11:09:47.363483 [info] Observed Log-likelihood = -1.05179e+07
2017-01-16 11:09:48.759288 [info] Performing iteration 61
2017-01-16 11:09:50.603344 [info] Observed Log-likelihood = -1.05156e+07
2017-01-16 11:09:51.992824 [info] Performing iteration 62
2017-01-16 11:09:53.828104 [info] Observed Log-likelihood = -1.05144e+07
2017-01-16 11:09:55.221279 [info] Performing iteration 63
2017-01-16 11:09:57.052790 [info] Observed Log-likelihood = -1.05123e+07
2017-01-16 11:09:58.447387 [info] Performing iteration 64
2017-01-16 11:10:00.280023 [info] Observed Log-likelihood = -1.05108e+07
2017-01-16 11:10:01.680221 [info] Performing iteration 65
2017-01-16 11:10:03.514830 [info] Observed Log-likelihood = -1.05089e+07
2017-01-16 11:10:04.904569 [info] Performing iteration 66
2017-01-16 11:10:06.736997 [info] Observed Log-likelihood = -1.05062e+07
2017-01-16 11:10:08.129330 [info] Performing iteration 67
2017-01-16 11:10:09.961883 [info] Observed Log-likelihood = -1.05042e+07
2017-01-16 11:10:11.350594 [info] Performing iteration 68
2017-01-16 11:10:13.187622 [info] Observed Log-likelihood = -1.05038e+07
2017-01-16 11:10:14.579369 [info] Performing iteration 69
2017-01-16 11:10:16.411256 [info] Observed Log-likelihood = -1.05012e+07
2017-01-16 11:10:17.805552 [info] Performing iteration 70
2017-01-16 11:10:19.631113 [info] Observed Log-likelihood = -1.04997e+07
2017-01-16 11:10:21.019442 [info] Performing iteration 71
2017-01-16 11:10:22.843051 [info] Observed Log-likelihood = -1.04991e+07
2017-01-16 11:10:24.234302 [info] Performing iteration 72
2017-01-16 11:10:26.058974 [info] Observed Log-likelihood = -1.0496e+07
2017-01-16 11:10:27.443533 [info] Performing iteration 73
2017-01-16 11:10:29.259569 [info] Observed Log-likelihood = -1.04959e+07
2017-01-16 11:10:30.649928 [info] Performing iteration 74
2017-01-16 11:10:32.467339 [info] Observed Log-likelihood = -1.04933e+07
2017-01-16 11:10:33.860655 [info] Performing iteration 75
2017-01-16 11:10:35.678843 [info] Observed Log-likelihood = -1.0492e+07
2017-01-16 11:10:37.082220 [info] Performing iteration 76
2017-01-16 11:10:38.897897 [info] Observed Log-likelihood = -1.04893e+07
2017-01-16 11:10:40.292328 [info] Performing iteration 77
2017-01-16 11:10:42.105300 [info] Observed Log-likelihood = -1.04882e+07
2017-01-16 11:10:43.502055 [info] Performing iteration 78
2017-01-16 11:10:45.316426 [info] Observed Log-likelihood = -1.04877e+07
2017-01-16 11:10:46.702879 [info] Performing iteration 79
2017-01-16 11:10:48.516865 [info] Observed Log-likelihood = -1.0486e+07
2017-01-16 11:10:49.914336 [info] Performing iteration 80
2017-01-16 11:10:51.730802 [info] Observed Log-likelihood = -1.04841e+07
2017-01-16 11:10:53.129093 [info] Performing iteration 81
2017-01-16 11:10:54.944544 [info] Observed Log-likelihood = -1.04822e+07
2017-01-16 11:10:56.341069 [info] Performing iteration 82
2017-01-16 11:10:58.222655 [info] Observed Log-likelihood = -1.04821e+07
2017-01-16 11:10:59.619009 [info] Performing iteration 83
2017-01-16 11:11:01.514077 [info] Observed Log-likelihood = -1.04797e+07
2017-01-16 11:11:02.915934 [info] Performing iteration 84
2017-01-16 11:11:04.802745 [info] Observed Log-likelihood = -1.04796e+07
2017-01-16 11:11:06.190816 [info] Performing iteration 85
2017-01-16 11:11:08.079316 [info] Observed Log-likelihood = -1.04771e+07
2017-01-16 11:11:09.481929 [info] Performing iteration 86
2017-01-16 11:11:11.367226 [info] Observed Log-likelihood = -1.0476e+07
2017-01-16 11:11:12.764311 [info] Performing iteration 87
2017-01-16 11:11:14.649722 [info] Observed Log-likelihood = -1.04747e+07
2017-01-16 11:11:16.055415 [info] Performing iteration 88
2017-01-16 11:11:17.939308 [info] Observed Log-likelihood = -1.04734e+07
2017-01-16 11:11:19.341807 [info] Performing iteration 89
2017-01-16 11:11:21.226285 [info] Observed Log-likelihood = -1.04719e+07
2017-01-16 11:11:22.632160 [info] Performing iteration 90
2017-01-16 11:11:24.515361 [info] Observed Log-likelihood = -1.04709e+07
2017-01-16 11:11:25.922345 [info] Performing iteration 91
2017-01-16 11:11:27.805274 [info] Observed Log-likelihood = -1.04708e+07
2017-01-16 11:11:29.199774 [info] Performing iteration 92
2017-01-16 11:11:31.082567 [info] Observed Log-likelihood = -1.0469e+07
2017-01-16 11:11:32.483214 [info] Performing iteration 93
2017-01-16 11:11:34.370250 [info] Observed Log-likelihood = -1.04687e+07
2017-01-16 11:11:35.766465 [info] Performing iteration 94
2017-01-16 11:11:37.650508 [info] Observed Log-likelihood = -1.04667e+07
2017-01-16 11:11:39.063867 [info] Performing iteration 95
2017-01-16 11:11:40.943030 [info] Observed Log-likelihood = -1.04659e+07
2017-01-16 11:11:42.346170 [info] Performing iteration 96
2017-01-16 11:11:44.222414 [info] Observed Log-likelihood = -1.04639e+07
2017-01-16 11:11:45.619282 [info] Performing iteration 97
2017-01-16 11:11:47.500158 [info] Observed Log-likelihood = -1.04628e+07
2017-01-16 11:11:48.903967 [info] Performing iteration 98
2017-01-16 11:11:50.785219 [info] Observed Log-likelihood = -1.04618e+07
2017-01-16 11:11:52.184637 [info] Performing iteration 99
2017-01-16 11:11:54.066054 [info] Observed Log-likelihood = -1.04616e+07
2017-01-16 11:11:55.464372 [info] Performing iteration 100
2017-01-16 11:11:57.345190 [info] Observed Log-likelihood = -1.04589e+07
2017-01-16 11:11:58.748259 [info] Performing iteration 101
2017-01-16 11:12:00.632376 [info] Observed Log-likelihood = -1.04586e+07
2017-01-16 11:12:02.030854 [info] Performing iteration 102
2017-01-16 11:12:03.910418 [info] Observed Log-likelihood = -1.04578e+07
2017-01-16 11:12:05.303412 [info] Performing iteration 103
2017-01-16 11:12:07.181611 [info] Observed Log-likelihood = -1.04584e+07
2017-01-16 11:12:08.575949 [info] Performing iteration 104
2017-01-16 11:12:10.458541 [info] Observed Log-likelihood = -1.04558e+07
2017-01-16 11:12:11.847693 [info] Performing iteration 105
2017-01-16 11:12:13.725346 [info] Observed Log-likelihood = -1.04554e+07
2017-01-16 11:12:15.127094 [info] Performing iteration 106
2017-01-16 11:12:17.003426 [info] Observed Log-likelihood = -1.04556e+07
2017-01-16 11:12:18.392816 [info] Performing iteration 107
2017-01-16 11:12:20.269673 [info] Observed Log-likelihood = -1.04539e+07
2017-01-16 11:12:21.664010 [info] Performing iteration 108
2017-01-16 11:12:23.560897 [info] Observed Log-likelihood = -1.04522e+07
2017-01-16 11:12:24.966449 [info] Performing iteration 109
2017-01-16 11:12:26.846261 [info] Observed Log-likelihood = -1.04519e+07
2017-01-16 11:12:28.236915 [info] Performing iteration 110
2017-01-16 11:12:30.115916 [info] Observed Log-likelihood = -1.04511e+07
2017-01-16 11:12:31.516039 [info] Performing iteration 111
2017-01-16 11:12:33.395952 [info] Observed Log-likelihood = -1.04515e+07
2017-01-16 11:12:34.796612 [info] Performing iteration 112
2017-01-16 11:12:36.672865 [info] Observed Log-likelihood = -1.04494e+07
2017-01-16 11:12:38.073114 [info] Performing iteration 113
2017-01-16 11:12:39.952314 [info] Observed Log-likelihood = -1.04493e+07
2017-01-16 11:12:41.355370 [info] Performing iteration 114
2017-01-16 11:12:43.233440 [info] Observed Log-likelihood = -1.04479e+07
2017-01-16 11:12:44.634426 [info] Performing iteration 115
2017-01-16 11:12:46.505738 [info] Observed Log-likelihood = -1.04469e+07
2017-01-16 11:12:47.903562 [info] Performing iteration 116
2017-01-16 11:12:49.778510 [info] Observed Log-likelihood = -1.04469e+07
2017-01-16 11:12:51.171038 [info] Performing iteration 117
2017-01-16 11:12:53.044345 [info] Observed Log-likelihood = -1.0447e+07
2017-01-16 11:12:54.444346 [info] Performing iteration 118
2017-01-16 11:12:56.319205 [info] Observed Log-likelihood = -1.0445e+07
2017-01-16 11:12:57.712876 [info] Performing iteration 119
2017-01-16 11:12:59.584594 [info] Observed Log-likelihood = -1.04448e+07
2017-01-16 11:13:00.990619 [info] Performing iteration 120
2017-01-16 11:13:02.869083 [info] Observed Log-likelihood = -1.04432e+07
2017-01-16 11:13:04.269399 [info] Performing iteration 121
2017-01-16 11:13:06.144887 [info] Observed Log-likelihood = -1.04427e+07
2017-01-16 11:13:07.545200 [info] Performing iteration 122
2017-01-16 11:13:09.419242 [info] Observed Log-likelihood = -1.04428e+07
2017-01-16 11:13:10.823100 [info] Performing iteration 123
2017-01-16 11:13:12.697212 [info] Observed Log-likelihood = -1.04413e+07
2017-01-16 11:13:14.099299 [info] Performing iteration 124
2017-01-16 11:13:15.974888 [info] Observed Log-likelihood = -1.04408e+07
2017-01-16 11:13:17.372743 [info] Performing iteration 125
2017-01-16 11:13:19.247273 [info] Observed Log-likelihood = -1.04398e+07
2017-01-16 11:13:20.658347 [info] Performing iteration 126
2017-01-16 11:13:22.527241 [info] Observed Log-likelihood = -1.04392e+07
2017-01-16 11:13:23.934193 [info] Performing iteration 127
2017-01-16 11:13:25.806499 [info] Observed Log-likelihood = -1.04391e+07
2017-01-16 11:13:27.207370 [info] Performing iteration 128
2017-01-16 11:13:29.076326 [info] Observed Log-likelihood = -1.04384e+07
2017-01-16 11:13:30.481272 [info] Performing iteration 129
2017-01-16 11:13:32.283363 [info] Observed Log-likelihood = -1.04391e+07
2017-01-16 11:13:33.680570 [info] Performing iteration 130
2017-01-16 11:13:35.549204 [info] Observed Log-likelihood = -1.04378e+07
2017-01-16 11:13:36.947314 [info] Performing iteration 131
2017-01-16 11:13:38.819358 [info] Observed Log-likelihood = -1.04373e+07
2017-01-16 11:13:40.218841 [info] Performing iteration 132
2017-01-16 11:13:42.090925 [info] Observed Log-likelihood = -1.04374e+07
2017-01-16 11:13:43.493987 [info] Performing iteration 133
2017-01-16 11:13:45.361869 [info] Observed Log-likelihood = -1.04369e+07
2017-01-16 11:13:46.753491 [info] Performing iteration 134
2017-01-16 11:13:48.622530 [info] Observed Log-likelihood = -1.04353e+07
2017-01-16 11:13:50.016500 [info] Performing iteration 135
2017-01-16 11:13:51.883673 [info] Observed Log-likelihood = -1.04349e+07
2017-01-16 11:13:53.284800 [info] Performing iteration 136
2017-01-16 11:13:55.152926 [info] Observed Log-likelihood = -1.04342e+07
2017-01-16 11:13:56.534007 [info] Performing iteration 137
2017-01-16 11:13:58.401411 [info] Observed Log-likelihood = -1.04348e+07
2017-01-16 11:13:59.784755 [info] Performing iteration 138
2017-01-16 11:14:01.652741 [info] Observed Log-likelihood = -1.04342e+07
2017-01-16 11:14:03.033154 [info] Performing iteration 139
2017-01-16 11:14:04.898673 [info] Observed Log-likelihood = -1.04332e+07
2017-01-16 11:14:06.284438 [info] Performing iteration 140
2017-01-16 11:14:08.152292 [info] Observed Log-likelihood = -1.04322e+07
2017-01-16 11:14:09.540873 [info] Performing iteration 141
2017-01-16 11:14:11.406600 [info] Observed Log-likelihood = -1.04319e+07
2017-01-16 11:14:12.790842 [info] Performing iteration 142
2017-01-16 11:14:14.653703 [info] Observed Log-likelihood = -1.04312e+07
2017-01-16 11:14:16.036347 [info] Performing iteration 143
2017-01-16 11:14:17.900224 [info] Observed Log-likelihood = -1.04311e+07
2017-01-16 11:14:19.283591 [info] Performing iteration 144
2017-01-16 11:14:21.122268 [info] Observed Log-likelihood = -1.04302e+07
2017-01-16 11:14:22.505399 [info] Performing iteration 145
2017-01-16 11:14:24.287982 [info] Observed Log-likelihood = -1.04297e+07
2017-01-16 11:14:25.676848 [info] Performing iteration 146
2017-01-16 11:14:27.460177 [info] Observed Log-likelihood = -1.04296e+07
2017-01-16 11:14:28.844098 [info] Performing iteration 147
2017-01-16 11:14:30.627346 [info] Observed Log-likelihood = -1.043e+07
2017-01-16 11:14:32.009066 [info] Performing iteration 148
2017-01-16 11:14:33.790085 [info] Observed Log-likelihood = -1.04295e+07
2017-01-16 11:14:35.174762 [info] Performing iteration 149
2017-01-16 11:14:36.954571 [info] Observed Log-likelihood = -1.04279e+07
2017-01-16 11:14:38.338567 [info] Performing iteration 150
2017-01-16 11:14:40.120944 [info] Observed Log-likelihood = -1.04275e+07
2017-01-16 11:14:41.493490 [info] Performing iteration 151
2017-01-16 11:14:43.270545 [info] Observed Log-likelihood = -1.04289e+07
2017-01-16 11:14:44.653194 [info] Performing iteration 152
2017-01-16 11:14:46.433690 [info] Observed Log-likelihood = -1.04279e+07
2017-01-16 11:14:47.820227 [info] Performing iteration 153
2017-01-16 11:14:49.598992 [info] Observed Log-likelihood = -1.04277e+07
2017-01-16 11:14:50.982182 [info] Performing iteration 154
2017-01-16 11:14:52.759082 [info] Observed Log-likelihood = -1.04262e+07
2017-01-16 11:14:54.146350 [info] Performing iteration 155
2017-01-16 11:14:55.924948 [info] Observed Log-likelihood = -1.0426e+07
2017-01-16 11:14:57.306131 [info] Performing iteration 156
2017-01-16 11:14:59.083299 [info] Observed Log-likelihood = -1.04265e+07
2017-01-16 11:15:00.460703 [info] Performing iteration 157
2017-01-16 11:15:02.245188 [info] Observed Log-likelihood = -1.04254e+07
2017-01-16 11:15:03.623904 [info] Performing iteration 158
2017-01-16 11:15:05.403969 [info] Observed Log-likelihood = -1.04255e+07
2017-01-16 11:15:06.780537 [info] Performing iteration 159
2017-01-16 11:15:08.556611 [info] Observed Log-likelihood = -1.04246e+07
2017-01-16 11:15:09.943536 [info] Performing iteration 160
2017-01-16 11:15:11.720510 [info] Observed Log-likelihood = -1.04251e+07
2017-01-16 11:15:13.098593 [info] Performing iteration 161
2017-01-16 11:15:14.877739 [info] Observed Log-likelihood = -1.04238e+07
2017-01-16 11:15:16.259531 [info] Performing iteration 162
2017-01-16 11:15:18.042130 [info] Observed Log-likelihood = -1.04238e+07
2017-01-16 11:15:19.427038 [info] Performing iteration 163
2017-01-16 11:15:21.209553 [info] Observed Log-likelihood = -1.04224e+07
2017-01-16 11:15:22.592455 [info] Performing iteration 164
2017-01-16 11:15:24.372306 [info] Observed Log-likelihood = -1.04234e+07
2017-01-16 11:15:25.748374 [info] Performing iteration 165
2017-01-16 11:15:27.527442 [info] Observed Log-likelihood = -1.04223e+07
2017-01-16 11:15:28.907414 [info] Performing iteration 166
2017-01-16 11:15:30.684305 [info] Observed Log-likelihood = -1.04221e+07
2017-01-16 11:15:32.068595 [info] Performing iteration 167
2017-01-16 11:15:33.844486 [info] Observed Log-likelihood = -1.04226e+07
2017-01-16 11:15:35.227346 [info] Performing iteration 168
2017-01-16 11:15:37.001724 [info] Observed Log-likelihood = -1.04215e+07
2017-01-16 11:15:38.389299 [info] Performing iteration 169
2017-01-16 11:15:40.169317 [info] Observed Log-likelihood = -1.04209e+07
2017-01-16 11:15:41.555220 [info] Performing iteration 170
2017-01-16 11:15:43.329497 [info] Observed Log-likelihood = -1.04212e+07
2017-01-16 11:15:44.716132 [info] Performing iteration 171
2017-01-16 11:15:46.497867 [info] Observed Log-likelihood = -1.04213e+07
2017-01-16 11:15:47.884286 [info] Performing iteration 172
2017-01-16 11:15:49.664909 [info] Observed Log-likelihood = -1.04211e+07
2017-01-16 11:15:51.049613 [info] Performing iteration 173
2017-01-16 11:15:52.828918 [info] Observed Log-likelihood = -1.04204e+07
2017-01-16 11:15:54.215426 [info] Performing iteration 174
2017-01-16 11:15:55.992382 [info] Observed Log-likelihood = -1.042e+07
2017-01-16 11:15:57.376132 [info] Performing iteration 175
2017-01-16 11:15:59.152353 [info] Observed Log-likelihood = -1.04199e+07
2017-01-16 11:16:00.553929 [info] Performing iteration 176
2017-01-16 11:16:02.389414 [info] Observed Log-likelihood = -1.042e+07
2017-01-16 11:16:03.863933 [info] Performing iteration 177
2017-01-16 11:16:05.746894 [info] Observed Log-likelihood = -1.04185e+07
2017-01-16 11:16:07.145459 [info] Performing iteration 178
2017-01-16 11:16:08.965148 [info] Observed Log-likelihood = -1.04188e+07
2017-01-16 11:16:10.366680 [info] Performing iteration 179
2017-01-16 11:16:12.186358 [info] Observed Log-likelihood = -1.04193e+07
2017-01-16 11:16:13.586728 [info] Performing iteration 180
2017-01-16 11:16:15.405516 [info] Observed Log-likelihood = -1.0419e+07
2017-01-16 11:16:16.805430 [info] Performing iteration 181
2017-01-16 11:16:18.625226 [info] Observed Log-likelihood = -1.04183e+07
2017-01-16 11:16:20.025480 [info] Performing iteration 182
2017-01-16 11:16:21.835349 [info] Observed Log-likelihood = -1.04189e+07
2017-01-16 11:16:23.233601 [info] Performing iteration 183
2017-01-16 11:16:25.056259 [info] Observed Log-likelihood = -1.04188e+07
2017-01-16 11:16:26.450039 [info] Performing iteration 184
2017-01-16 11:16:28.223242 [info] Observed Log-likelihood = -1.04173e+07
2017-01-16 11:16:29.605673 [info] Performing iteration 185
2017-01-16 11:16:31.380701 [info] Observed Log-likelihood = -1.04178e+07
2017-01-16 11:16:32.773645 [info] Performing iteration 186
2017-01-16 11:16:34.543519 [info] Observed Log-likelihood = -1.04168e+07
2017-01-16 11:16:35.931875 [info] Performing iteration 187
2017-01-16 11:16:37.706376 [info] Observed Log-likelihood = -1.04172e+07
2017-01-16 11:16:39.092636 [info] Performing iteration 188
2017-01-16 11:16:40.893449 [info] Observed Log-likelihood = -1.04163e+07
2017-01-16 11:16:42.320910 [info] Performing iteration 189
2017-01-16 11:16:44.175541 [info] Observed Log-likelihood = -1.0417e+07
2017-01-16 11:16:45.604444 [info] Performing iteration 190
2017-01-16 11:16:47.458369 [info] Observed Log-likelihood = -1.04174e+07
2017-01-16 11:16:48.883340 [info] Performing iteration 191
2017-01-16 11:16:50.744922 [info] Observed Log-likelihood = -1.04165e+07
2017-01-16 11:16:52.174869 [info] Performing iteration 192
2017-01-16 11:16:54.029204 [info] Observed Log-likelihood = -1.0416e+07
2017-01-16 11:16:55.457729 [info] Performing iteration 193
2017-01-16 11:16:57.306771 [info] Observed Log-likelihood = -1.04151e+07
2017-01-16 11:16:58.727211 [info] Performing iteration 194
2017-01-16 11:17:00.578742 [info] Observed Log-likelihood = -1.04154e+07
2017-01-16 11:17:02.003082 [info] Performing iteration 195
2017-01-16 11:17:03.856505 [info] Observed Log-likelihood = -1.04156e+07
2017-01-16 11:17:05.281466 [info] Performing iteration 196
2017-01-16 11:17:07.103262 [info] Observed Log-likelihood = -1.04164e+07
2017-01-16 11:17:08.488888 [info] Performing iteration 197
2017-01-16 11:17:10.264463 [info] Observed Log-likelihood = -1.04158e+07
2017-01-16 11:17:11.640079 [info] Performing iteration 198
2017-01-16 11:17:13.417636 [info] Observed Log-likelihood = -1.04154e+07
2017-01-16 11:17:14.801166 [info] Performing iteration 199
2017-01-16 11:17:16.576726 [info] Observed Log-likelihood = -1.04154e+07
2017-01-16 11:17:17.957029 [info] Performing iteration 200
2017-01-16 11:17:19.726544 [info] Observed Log-likelihood = -1.04148e+07
2017-01-16 11:17:22.999187 [info] Performing iteration 201
2017-01-16 11:17:24.819173 [info] Observed Log-likelihood = -1.04144e+07
2017-01-16 11:17:26.249781 [info] Performing iteration 202
2017-01-16 11:17:28.098523 [info] Observed Log-likelihood = -1.0415e+07
2017-01-16 11:17:29.528936 [info] Performing iteration 203
2017-01-16 11:17:31.378253 [info] Observed Log-likelihood = -1.04139e+07
2017-01-16 11:17:32.816641 [info] Performing iteration 204
2017-01-16 11:17:34.670578 [info] Observed Log-likelihood = -1.04145e+07
2017-01-16 11:17:36.094065 [info] Performing iteration 205
2017-01-16 11:17:37.950237 [info] Observed Log-likelihood = -1.04133e+07
2017-01-16 11:17:39.383629 [info] Performing iteration 206
2017-01-16 11:17:41.236344 [info] Observed Log-likelihood = -1.04134e+07
2017-01-16 11:17:42.663308 [info] Performing iteration 207
2017-01-16 11:17:44.516013 [info] Observed Log-likelihood = -1.04123e+07
2017-01-16 11:17:45.946018 [info] Performing iteration 208
2017-01-16 11:17:47.799310 [info] Observed Log-likelihood = -1.04118e+07
2017-01-16 11:17:49.229554 [info] Performing iteration 209
2017-01-16 11:17:51.034628 [info] Observed Log-likelihood = -1.04133e+07
2017-01-16 11:17:52.420875 [info] Performing iteration 210
2017-01-16 11:17:54.196639 [info] Observed Log-likelihood = -1.04126e+07
2017-01-16 11:17:55.583891 [info] Performing iteration 211
2017-01-16 11:17:57.358058 [info] Observed Log-likelihood = -1.04132e+07
2017-01-16 11:17:58.738796 [info] Performing iteration 212
2017-01-16 11:18:00.513538 [info] Observed Log-likelihood = -1.04126e+07
2017-01-16 11:18:01.895691 [info] Performing iteration 213
2017-01-16 11:18:03.665913 [info] Observed Log-likelihood = -1.04121e+07
2017-01-16 11:18:05.049108 [info] Performing iteration 214
2017-01-16 11:18:06.824198 [info] Observed Log-likelihood = -1.04114e+07
2017-01-16 11:18:08.210123 [info] Performing iteration 215
2017-01-16 11:18:09.979888 [info] Observed Log-likelihood = -1.04112e+07
2017-01-16 11:18:11.363248 [info] Performing iteration 216
2017-01-16 11:18:13.132619 [info] Observed Log-likelihood = -1.04118e+07
2017-01-16 11:18:14.512324 [info] Performing iteration 217
2017-01-16 11:18:16.284097 [info] Observed Log-likelihood = -1.0411e+07
2017-01-16 11:18:17.670964 [info] Performing iteration 218
2017-01-16 11:18:19.441241 [info] Observed Log-likelihood = -1.04116e+07
2017-01-16 11:18:20.823199 [info] Performing iteration 219
2017-01-16 11:18:22.594388 [info] Observed Log-likelihood = -1.04107e+07
2017-01-16 11:18:23.976320 [info] Performing iteration 220
2017-01-16 11:18:25.754211 [info] Observed Log-likelihood = -1.04103e+07
2017-01-16 11:18:27.137681 [info] Performing iteration 221
2017-01-16 11:18:28.912577 [info] Observed Log-likelihood = -1.04115e+07
2017-01-16 11:18:30.297318 [info] Performing iteration 222
2017-01-16 11:18:32.071050 [info] Observed Log-likelihood = -1.0411e+07
2017-01-16 11:18:33.452311 [info] Performing iteration 223
2017-01-16 11:18:35.224076 [info] Observed Log-likelihood = -1.04109e+07
2017-01-16 11:18:36.605941 [info] Performing iteration 224
2017-01-16 11:18:38.377239 [info] Observed Log-likelihood = -1.04106e+07
2017-01-16 11:18:39.758868 [info] Performing iteration 225
2017-01-16 11:18:41.533090 [info] Observed Log-likelihood = -1.04109e+07
2017-01-16 11:18:42.916427 [info] Performing iteration 226
2017-01-16 11:18:44.688716 [info] Observed Log-likelihood = -1.04107e+07
2017-01-16 11:18:46.071639 [info] Performing iteration 227
2017-01-16 11:18:47.840431 [info] Observed Log-likelihood = -1.04096e+07
2017-01-16 11:18:49.218779 [info] Performing iteration 228
2017-01-16 11:18:50.990029 [info] Observed Log-likelihood = -1.04098e+07
2017-01-16 11:18:52.372971 [info] Performing iteration 229
2017-01-16 11:18:54.141142 [info] Observed Log-likelihood = -1.04094e+07
2017-01-16 11:18:55.524584 [info] Performing iteration 230
2017-01-16 11:18:57.298626 [info] Observed Log-likelihood = -1.04096e+07
2017-01-16 11:18:58.678122 [info] Performing iteration 231
2017-01-16 11:19:00.450912 [info] Observed Log-likelihood = -1.04091e+07
2017-01-16 11:19:01.835918 [info] Performing iteration 232
2017-01-16 11:19:03.607102 [info] Observed Log-likelihood = -1.04101e+07
2017-01-16 11:19:04.990399 [info] Performing iteration 233
2017-01-16 11:19:06.757471 [info] Observed Log-likelihood = -1.0409e+07
2017-01-16 11:19:08.140551 [info] Performing iteration 234
2017-01-16 11:19:09.915135 [info] Observed Log-likelihood = -1.0409e+07
2017-01-16 11:19:11.300727 [info] Performing iteration 235
2017-01-16 11:19:13.071100 [info] Observed Log-likelihood = -1.04095e+07
2017-01-16 11:19:14.456813 [info] Performing iteration 236
2017-01-16 11:19:16.230131 [info] Observed Log-likelihood = -1.04094e+07
2017-01-16 11:19:17.617212 [info] Performing iteration 237
2017-01-16 11:19:19.386584 [info] Observed Log-likelihood = -1.04095e+07
2017-01-16 11:19:20.780278 [info] Performing iteration 238
2017-01-16 11:19:22.552842 [info] Observed Log-likelihood = -1.04087e+07
2017-01-16 11:19:23.938805 [info] Performing iteration 239
2017-01-16 11:19:25.715804 [info] Observed Log-likelihood = -1.04091e+07
2017-01-16 11:19:27.098770 [info] Performing iteration 240
2017-01-16 11:19:28.867604 [info] Observed Log-likelihood = -1.04091e+07
2017-01-16 11:19:30.252598 [info] Performing iteration 241
2017-01-16 11:19:32.022576 [info] Observed Log-likelihood = -1.04089e+07
2017-01-16 11:19:33.411291 [info] Performing iteration 242
2017-01-16 11:19:35.176717 [info] Observed Log-likelihood = -1.04086e+07
2017-01-16 11:19:36.553999 [info] Performing iteration 243
2017-01-16 11:19:38.323251 [info] Observed Log-likelihood = -1.04085e+07
2017-01-16 11:19:39.710214 [info] Performing iteration 244
2017-01-16 11:19:41.479831 [info] Observed Log-likelihood = -1.04081e+07
2017-01-16 11:19:42.855243 [info] Performing iteration 245
2017-01-16 11:19:44.623975 [info] Observed Log-likelihood = -1.04089e+07
2017-01-16 11:19:46.011398 [info] Performing iteration 246
2017-01-16 11:19:47.783185 [info] Observed Log-likelihood = -1.04084e+07
2017-01-16 11:19:49.163102 [info] Performing iteration 247
2017-01-16 11:19:50.935981 [info] Observed Log-likelihood = -1.04085e+07
2017-01-16 11:19:52.322930 [info] Performing iteration 248
2017-01-16 11:19:54.096615 [info] Observed Log-likelihood = -1.04075e+07
2017-01-16 11:19:55.482768 [info] Performing iteration 249
2017-01-16 11:19:57.254116 [info] Observed Log-likelihood = -1.04078e+07
2017-01-16 11:19:58.633849 [info] Performing iteration 250
2017-01-16 11:20:00.396941 [info] Observed Log-likelihood = -1.0408e+07
2017-01-16 11:20:01.790118 [info] Performing iteration 251
2017-01-16 11:20:03.563250 [info] Observed Log-likelihood = -1.04074e+07
2017-01-16 11:20:04.935843 [info] Performing iteration 252
2017-01-16 11:20:06.705933 [info] Observed Log-likelihood = -1.04073e+07
2017-01-16 11:20:08.090854 [info] Performing iteration 253
2017-01-16 11:20:09.859757 [info] Observed Log-likelihood = -1.04076e+07
2017-01-16 11:20:11.247262 [info] Performing iteration 254
2017-01-16 11:20:13.020031 [info] Observed Log-likelihood = -1.04076e+07
2017-01-16 11:20:14.399741 [info] Performing iteration 255
2017-01-16 11:20:16.166759 [info] Observed Log-likelihood = -1.04075e+07
2017-01-16 11:20:17.551572 [info] Performing iteration 256
2017-01-16 11:20:19.326471 [info] Observed Log-likelihood = -1.04068e+07
2017-01-16 11:20:20.708825 [info] Performing iteration 257
2017-01-16 11:20:22.484677 [info] Observed Log-likelihood = -1.04074e+07
2017-01-16 11:20:23.867232 [info] Performing iteration 258
2017-01-16 11:20:25.640083 [info] Observed Log-likelihood = -1.04065e+07
2017-01-16 11:20:27.025597 [info] Performing iteration 259
2017-01-16 11:20:28.794743 [info] Observed Log-likelihood = -1.04066e+07
2017-01-16 11:20:30.181819 [info] Performing iteration 260
2017-01-16 11:20:31.955205 [info] Observed Log-likelihood = -1.0406e+07
2017-01-16 11:20:33.343753 [info] Performing iteration 261
2017-01-16 11:20:35.114016 [info] Observed Log-likelihood = -1.04065e+07
2017-01-16 11:20:36.500359 [info] Performing iteration 262
2017-01-16 11:20:38.271990 [info] Observed Log-likelihood = -1.04056e+07
2017-01-16 11:20:39.655682 [info] Performing iteration 263
2017-01-16 11:20:41.421936 [info] Observed Log-likelihood = -1.04058e+07
2017-01-16 11:20:42.808800 [info] Performing iteration 264
2017-01-16 11:20:44.578501 [info] Observed Log-likelihood = -1.04059e+07
2017-01-16 11:20:45.964139 [info] Performing iteration 265
2017-01-16 11:20:47.732705 [info] Observed Log-likelihood = -1.04059e+07
2017-01-16 11:20:49.119117 [info] Performing iteration 266
2017-01-16 11:20:50.887275 [info] Observed Log-likelihood = -1.04056e+07
2017-01-16 11:20:52.262530 [info] Performing iteration 267
2017-01-16 11:20:54.032324 [info] Observed Log-likelihood = -1.04061e+07
2017-01-16 11:20:55.417847 [info] Performing iteration 268
2017-01-16 11:20:57.185497 [info] Observed Log-likelihood = -1.04058e+07
2017-01-16 11:20:58.573456 [info] Performing iteration 269
2017-01-16 11:21:00.344507 [info] Observed Log-likelihood = -1.04051e+07
2017-01-16 11:21:01.729347 [info] Performing iteration 270
2017-01-16 11:21:03.496325 [info] Observed Log-likelihood = -1.04056e+07
2017-01-16 11:21:04.875889 [info] Performing iteration 271
2017-01-16 11:21:06.646966 [info] Observed Log-likelihood = -1.04063e+07
2017-01-16 11:21:08.032792 [info] Performing iteration 272
2017-01-16 11:21:09.805821 [info] Observed Log-likelihood = -1.0405e+07
2017-01-16 11:21:11.189144 [info] Performing iteration 273
2017-01-16 11:21:12.967031 [info] Observed Log-likelihood = -1.04051e+07
2017-01-16 11:21:14.355711 [info] Performing iteration 274
2017-01-16 11:21:16.124089 [info] Observed Log-likelihood = -1.04046e+07
2017-01-16 11:21:17.510101 [info] Performing iteration 275
2017-01-16 11:21:19.278923 [info] Observed Log-likelihood = -1.04043e+07
2017-01-16 11:21:20.664798 [info] Performing iteration 276
2017-01-16 11:21:22.436218 [info] Observed Log-likelihood = -1.04042e+07
2017-01-16 11:21:23.821938 [info] Performing iteration 277
2017-01-16 11:21:25.590984 [info] Observed Log-likelihood = -1.04045e+07
2017-01-16 11:21:26.977400 [info] Performing iteration 278
2017-01-16 11:21:28.744755 [info] Observed Log-likelihood = -1.04051e+07
2017-01-16 11:21:30.135236 [info] Performing iteration 279
2017-01-16 11:21:31.903728 [info] Observed Log-likelihood = -1.04052e+07
2017-01-16 11:21:33.290801 [info] Performing iteration 280
2017-01-16 11:21:35.060115 [info] Observed Log-likelihood = -1.04052e+07
2017-01-16 11:21:36.441553 [info] Performing iteration 281
2017-01-16 11:21:38.203935 [info] Observed Log-likelihood = -1.04045e+07
2017-01-16 11:21:39.589707 [info] Performing iteration 282
2017-01-16 11:21:41.355646 [info] Observed Log-likelihood = -1.04046e+07
2017-01-16 11:21:42.741069 [info] Performing iteration 283
2017-01-16 11:21:44.509335 [info] Observed Log-likelihood = -1.04044e+07
2017-01-16 11:21:45.895351 [info] Performing iteration 284
2017-01-16 11:21:47.657431 [info] Observed Log-likelihood = -1.04044e+07
2017-01-16 11:21:49.043176 [info] Performing iteration 285
2017-01-16 11:21:50.803731 [info] Observed Log-likelihood = -1.04041e+07
2017-01-16 11:21:52.194123 [info] Performing iteration 286
2017-01-16 11:21:53.959566 [info] Observed Log-likelihood = -1.04039e+07
2017-01-16 11:21:55.347775 [info] Performing iteration 287
2017-01-16 11:21:57.112547 [info] Observed Log-likelihood = -1.04042e+07
2017-01-16 11:21:58.499233 [info] Performing iteration 288
2017-01-16 11:22:00.265147 [info] Observed Log-likelihood = -1.04042e+07
2017-01-16 11:22:01.649547 [info] Performing iteration 289
2017-01-16 11:22:03.410073 [info] Observed Log-likelihood = -1.04037e+07
2017-01-16 11:22:04.789447 [info] Performing iteration 290
2017-01-16 11:22:06.553403 [info] Observed Log-likelihood = -1.04034e+07
2017-01-16 11:22:07.938804 [info] Performing iteration 291
2017-01-16 11:22:09.700653 [info] Observed Log-likelihood = -1.04037e+07
2017-01-16 11:22:11.086321 [info] Performing iteration 292
2017-01-16 11:22:12.848807 [info] Observed Log-likelihood = -1.04034e+07
2017-01-16 11:22:14.232135 [info] Performing iteration 293
2017-01-16 11:22:15.998410 [info] Observed Log-likelihood = -1.04041e+07
2017-01-16 11:22:17.395563 [info] Performing iteration 294
2017-01-16 11:22:19.158711 [info] Observed Log-likelihood = -1.04034e+07
2017-01-16 11:22:20.546041 [info] Performing iteration 295
2017-01-16 11:22:22.307804 [info] Observed Log-likelihood = -1.04036e+07
2017-01-16 11:22:23.691325 [info] Performing iteration 296
2017-01-16 11:22:25.460257 [info] Observed Log-likelihood = -1.04038e+07
2017-01-16 11:22:26.843752 [info] Performing iteration 297
2017-01-16 11:22:28.601721 [info] Observed Log-likelihood = -1.04031e+07
2017-01-16 11:22:29.985612 [info] Performing iteration 298
2017-01-16 11:22:31.752451 [info] Observed Log-likelihood = -1.04025e+07
2017-01-16 11:22:33.139669 [info] Performing iteration 299
2017-01-16 11:22:34.905187 [info] Observed Log-likelihood = -1.04023e+07
2017-01-16 11:22:36.291104 [info] Performing iteration 300
2017-01-16 11:22:38.054256 [info] Observed Log-likelihood = -1.04022e+07
2017-01-16 11:22:39.441255 [info] Performing iteration 301
2017-01-16 11:22:41.204461 [info] Observed Log-likelihood = -1.04022e+07
2017-01-16 11:22:42.592065 [info] Performing iteration 302
2017-01-16 11:22:44.356026 [info] Observed Log-likelihood = -1.04023e+07
2017-01-16 11:22:45.738966 [info] Performing iteration 303
2017-01-16 11:22:47.504092 [info] Observed Log-likelihood = -1.04023e+07
2017-01-16 11:22:48.886972 [info] Performing iteration 304
2017-01-16 11:22:50.645245 [info] Observed Log-likelihood = -1.04029e+07
2017-01-16 11:22:52.026814 [info] Performing iteration 305
2017-01-16 11:22:53.786985 [info] Observed Log-likelihood = -1.04026e+07
2017-01-16 11:22:55.171860 [info] Performing iteration 306
2017-01-16 11:22:56.933460 [info] Observed Log-likelihood = -1.04017e+07
2017-01-16 11:22:58.320672 [info] Performing iteration 307
2017-01-16 11:23:00.079918 [info] Observed Log-likelihood = -1.04022e+07
2017-01-16 11:23:01.463874 [info] Performing iteration 308
2017-01-16 11:23:03.231131 [info] Observed Log-likelihood = -1.04027e+07
2017-01-16 11:23:04.617195 [info] Performing iteration 309
2017-01-16 11:23:06.386322 [info] Observed Log-likelihood = -1.04016e+07
2017-01-16 11:23:07.792480 [info] Performing iteration 310
2017-01-16 11:23:09.555396 [info] Observed Log-likelihood = -1.04021e+07
2017-01-16 11:23:10.941655 [info] Performing iteration 311
2017-01-16 11:23:12.700954 [info] Observed Log-likelihood = -1.04014e+07
2017-01-16 11:23:14.084667 [info] Performing iteration 312
2017-01-16 11:23:15.849830 [info] Observed Log-likelihood = -1.04009e+07
2017-01-16 11:23:17.233802 [info] Performing iteration 313
2017-01-16 11:23:18.995086 [info] Observed Log-likelihood = -1.04018e+07
2017-01-16 11:23:20.385060 [info] Performing iteration 314
2017-01-16 11:23:22.149665 [info] Observed Log-likelihood = -1.04004e+07
2017-01-16 11:23:23.535431 [info] Performing iteration 315
2017-01-16 11:23:25.298056 [info] Observed Log-likelihood = -1.04008e+07
2017-01-16 11:23:26.687125 [info] Performing iteration 316
2017-01-16 11:23:28.445746 [info] Observed Log-likelihood = -1.04014e+07
2017-01-16 11:23:29.841719 [info] Performing iteration 317
2017-01-16 11:23:31.601470 [info] Observed Log-likelihood = -1.04014e+07
2017-01-16 11:23:32.987801 [info] Performing iteration 318
2017-01-16 11:23:34.748878 [info] Observed Log-likelihood = -1.04014e+07
2017-01-16 11:23:36.130363 [info] Performing iteration 319
2017-01-16 11:23:37.892588 [info] Observed Log-likelihood = -1.04011e+07
2017-01-16 11:23:39.276683 [info] Performing iteration 320
2017-01-16 11:23:41.038675 [info] Observed Log-likelihood = -1.04009e+07
2017-01-16 11:23:42.424965 [info] Performing iteration 321
2017-01-16 11:23:44.186684 [info] Observed Log-likelihood = -1.0401e+07
2017-01-16 11:23:45.572871 [info] Performing iteration 322
2017-01-16 11:23:47.332953 [info] Observed Log-likelihood = -1.04001e+07
2017-01-16 11:23:48.709092 [info] Performing iteration 323
2017-01-16 11:23:50.459278 [info] Observed Log-likelihood = -1.0401e+07
2017-01-16 11:23:51.848306 [info] Performing iteration 324
2017-01-16 11:23:53.613883 [info] Observed Log-likelihood = -1.0401e+07
2017-01-16 11:23:54.996644 [info] Performing iteration 325
2017-01-16 11:23:56.760051 [info] Observed Log-likelihood = -1.04006e+07
2017-01-16 11:23:58.146708 [info] Performing iteration 326
2017-01-16 11:23:59.914787 [info] Observed Log-likelihood = -1.0401e+07
2017-01-16 11:24:01.296905 [info] Performing iteration 327
2017-01-16 11:24:03.058527 [info] Observed Log-likelihood = -1.04003e+07
2017-01-16 11:24:04.445315 [info] Performing iteration 328
2017-01-16 11:24:06.209426 [info] Observed Log-likelihood = -1.04008e+07
2017-01-16 11:24:07.598092 [info] Performing iteration 329
2017-01-16 11:24:09.362918 [info] Observed Log-likelihood = -1.04013e+07
2017-01-16 11:24:10.752115 [info] Performing iteration 330
2017-01-16 11:24:12.514434 [info] Observed Log-likelihood = -1.04013e+07
2017-01-16 11:24:13.903892 [info] Performing iteration 331
2017-01-16 11:24:15.661711 [info] Observed Log-likelihood = -1.04006e+07
2017-01-16 11:24:17.044903 [info] Performing iteration 332
2017-01-16 11:24:18.802534 [info] Observed Log-likelihood = -1.04003e+07
2017-01-16 11:24:20.190461 [info] Performing iteration 333
2017-01-16 11:24:21.949242 [info] Observed Log-likelihood = -1.04e+07
2017-01-16 11:24:23.333883 [info] Performing iteration 334
2017-01-16 11:24:25.104346 [info] Observed Log-likelihood = -1.04009e+07
2017-01-16 11:24:26.490327 [info] Performing iteration 335
2017-01-16 11:24:28.257506 [info] Observed Log-likelihood = -1.04003e+07
2017-01-16 11:24:29.642167 [info] Performing iteration 336
2017-01-16 11:24:31.403996 [info] Observed Log-likelihood = -1.04e+07
2017-01-16 11:24:32.784723 [info] Performing iteration 337
2017-01-16 11:24:34.538666 [info] Observed Log-likelihood = -1.04009e+07
2017-01-16 11:24:35.930571 [info] Performing iteration 338
2017-01-16 11:24:37.692053 [info] Observed Log-likelihood = -1.04001e+07
2017-01-16 11:24:39.078246 [info] Performing iteration 339
2017-01-16 11:24:40.838693 [info] Observed Log-likelihood = -1.04001e+07
2017-01-16 11:24:42.228886 [info] Performing iteration 340
2017-01-16 11:24:43.992718 [info] Observed Log-likelihood = -1.04001e+07
2017-01-16 11:24:45.379592 [info] Performing iteration 341
2017-01-16 11:24:47.139153 [info] Observed Log-likelihood = -1.03995e+07
2017-01-16 11:24:48.536700 [info] Performing iteration 342
2017-01-16 11:24:50.305594 [info] Observed Log-likelihood = -1.03998e+07
2017-01-16 11:24:51.700286 [info] Performing iteration 343
2017-01-16 11:24:53.459704 [info] Observed Log-likelihood = -1.04003e+07
2017-01-16 11:24:54.847703 [info] Performing iteration 344
2017-01-16 11:24:56.608213 [info] Observed Log-likelihood = -1.04e+07
2017-01-16 11:24:57.992542 [info] Performing iteration 345
2017-01-16 11:24:59.755224 [info] Observed Log-likelihood = -1.03998e+07
2017-01-16 11:25:01.145317 [info] Performing iteration 346
2017-01-16 11:25:02.905188 [info] Observed Log-likelihood = -1.03998e+07
2017-01-16 11:25:04.289375 [info] Performing iteration 347
2017-01-16 11:25:06.049698 [info] Observed Log-likelihood = -1.04006e+07
2017-01-16 11:25:07.437286 [info] Performing iteration 348
2017-01-16 11:25:09.198705 [info] Observed Log-likelihood = -1.03999e+07
2017-01-16 11:25:10.592836 [info] Performing iteration 349
2017-01-16 11:25:12.407989 [info] Observed Log-likelihood = -1.04e+07
2017-01-16 11:25:13.803264 [info] Performing iteration 350
2017-01-16 11:25:15.659519 [info] Observed Log-likelihood = -1.04002e+07
2017-01-16 11:25:17.048961 [info] Performing iteration 351
2017-01-16 11:25:18.901087 [info] Observed Log-likelihood = -1.04e+07
2017-01-16 11:25:20.291957 [info] Performing iteration 352
2017-01-16 11:25:22.144847 [info] Observed Log-likelihood = -1.03994e+07
2017-01-16 11:25:23.532569 [info] Performing iteration 353
2017-01-16 11:25:25.386355 [info] Observed Log-likelihood = -1.03999e+07
2017-01-16 11:25:26.789080 [info] Performing iteration 354
2017-01-16 11:25:28.640882 [info] Observed Log-likelihood = -1.03999e+07
2017-01-16 11:25:30.032034 [info] Performing iteration 355
2017-01-16 11:25:31.885313 [info] Observed Log-likelihood = -1.03991e+07
2017-01-16 11:25:33.274807 [info] Performing iteration 356
2017-01-16 11:25:35.127508 [info] Observed Log-likelihood = -1.0399e+07
2017-01-16 11:25:36.515580 [info] Performing iteration 357
2017-01-16 11:25:38.369713 [info] Observed Log-likelihood = -1.03987e+07
2017-01-16 11:25:39.755322 [info] Performing iteration 358
2017-01-16 11:25:41.607519 [info] Observed Log-likelihood = -1.03984e+07
2017-01-16 11:25:43.000230 [info] Performing iteration 359
2017-01-16 11:25:44.853003 [info] Observed Log-likelihood = -1.03984e+07
2017-01-16 11:25:46.242296 [info] Performing iteration 360
2017-01-16 11:25:48.094429 [info] Observed Log-likelihood = -1.0399e+07
2017-01-16 11:25:49.483080 [info] Performing iteration 361
2017-01-16 11:25:51.336417 [info] Observed Log-likelihood = -1.03985e+07
2017-01-16 11:25:52.726763 [info] Performing iteration 362
2017-01-16 11:25:54.579531 [info] Observed Log-likelihood = -1.03991e+07
2017-01-16 11:25:55.967206 [info] Performing iteration 363
2017-01-16 11:25:57.820644 [info] Observed Log-likelihood = -1.03993e+07
2017-01-16 11:25:59.209649 [info] Performing iteration 364
2017-01-16 11:26:01.062453 [info] Observed Log-likelihood = -1.03989e+07
2017-01-16 11:26:02.447586 [info] Performing iteration 365
2017-01-16 11:26:04.302606 [info] Observed Log-likelihood = -1.03983e+07
2017-01-16 11:26:05.690422 [info] Performing iteration 366
2017-01-16 11:26:07.542131 [info] Observed Log-likelihood = -1.03981e+07
2017-01-16 11:26:08.933206 [info] Performing iteration 367
2017-01-16 11:26:10.786298 [info] Observed Log-likelihood = -1.03988e+07
2017-01-16 11:26:12.180447 [info] Performing iteration 368
2017-01-16 11:26:14.033220 [info] Observed Log-likelihood = -1.03983e+07
2017-01-16 11:26:15.423525 [info] Performing iteration 369
2017-01-16 11:26:17.272736 [info] Observed Log-likelihood = -1.03989e+07
2017-01-16 11:26:18.660643 [info] Performing iteration 370
2017-01-16 11:26:20.512213 [info] Observed Log-likelihood = -1.03982e+07
2017-01-16 11:26:21.895953 [info] Performing iteration 371
2017-01-16 11:26:23.746593 [info] Observed Log-likelihood = -1.03987e+07
2017-01-16 11:26:25.135996 [info] Performing iteration 372
2017-01-16 11:26:26.986107 [info] Observed Log-likelihood = -1.03982e+07
2017-01-16 11:26:28.370693 [info] Performing iteration 373
2017-01-16 11:26:30.221215 [info] Observed Log-likelihood = -1.03981e+07
2017-01-16 11:26:31.607647 [info] Performing iteration 374
2017-01-16 11:26:33.464272 [info] Observed Log-likelihood = -1.03978e+07
2017-01-16 11:26:34.851782 [info] Performing iteration 375
2017-01-16 11:26:36.703752 [info] Observed Log-likelihood = -1.03981e+07
2017-01-16 11:26:38.088066 [info] Performing iteration 376
2017-01-16 11:26:39.940852 [info] Observed Log-likelihood = -1.03981e+07
2017-01-16 11:26:41.326064 [info] Performing iteration 377
2017-01-16 11:26:43.176051 [info] Observed Log-likelihood = -1.03988e+07
2017-01-16 11:26:44.565174 [info] Performing iteration 378
2017-01-16 11:26:46.416340 [info] Observed Log-likelihood = -1.03976e+07
2017-01-16 11:26:47.801928 [info] Performing iteration 379
2017-01-16 11:26:49.653325 [info] Observed Log-likelihood = -1.0398e+07
2017-01-16 11:26:51.045188 [info] Performing iteration 380
2017-01-16 11:26:52.899321 [info] Observed Log-likelihood = -1.03978e+07
2017-01-16 11:26:54.290790 [info] Performing iteration 381
2017-01-16 11:26:56.143918 [info] Observed Log-likelihood = -1.0398e+07
2017-01-16 11:26:57.530817 [info] Performing iteration 382
2017-01-16 11:26:59.383965 [info] Observed Log-likelihood = -1.03975e+07
2017-01-16 11:27:00.779563 [info] Performing iteration 383
2017-01-16 11:27:02.633527 [info] Observed Log-likelihood = -1.03968e+07
2017-01-16 11:27:04.021362 [info] Performing iteration 384
2017-01-16 11:27:05.874682 [info] Observed Log-likelihood = -1.03971e+07
2017-01-16 11:27:07.260897 [info] Performing iteration 385
2017-01-16 11:27:09.112934 [info] Observed Log-likelihood = -1.03965e+07
2017-01-16 11:27:10.499879 [info] Performing iteration 386
2017-01-16 11:27:12.350966 [info] Observed Log-likelihood = -1.03974e+07
2017-01-16 11:27:13.735346 [info] Performing iteration 387
2017-01-16 11:27:15.590528 [info] Observed Log-likelihood = -1.03964e+07
2017-01-16 11:27:16.970711 [info] Performing iteration 388
2017-01-16 11:27:18.825497 [info] Observed Log-likelihood = -1.03965e+07
2017-01-16 11:27:20.208115 [info] Performing iteration 389
2017-01-16 11:27:22.059826 [info] Observed Log-likelihood = -1.0396e+07
2017-01-16 11:27:23.451342 [info] Performing iteration 390
2017-01-16 11:27:25.301270 [info] Observed Log-likelihood = -1.03959e+07
2017-01-16 11:27:26.689996 [info] Performing iteration 391
2017-01-16 11:27:28.535950 [info] Observed Log-likelihood = -1.03965e+07
2017-01-16 11:27:29.924269 [info] Performing iteration 392
2017-01-16 11:27:31.774498 [info] Observed Log-likelihood = -1.03961e+07
2017-01-16 11:27:33.162943 [info] Performing iteration 393
2017-01-16 11:27:35.014502 [info] Observed Log-likelihood = -1.03962e+07
2017-01-16 11:27:36.402314 [info] Performing iteration 394
2017-01-16 11:27:38.256175 [info] Observed Log-likelihood = -1.0396e+07
2017-01-16 11:27:39.645755 [info] Performing iteration 395
2017-01-16 11:27:41.499274 [info] Observed Log-likelihood = -1.03964e+07
2017-01-16 11:27:42.892913 [info] Performing iteration 396
2017-01-16 11:27:44.745694 [info] Observed Log-likelihood = -1.03961e+07
2017-01-16 11:27:46.132374 [info] Performing iteration 397
2017-01-16 11:27:47.983992 [info] Observed Log-likelihood = -1.03964e+07
2017-01-16 11:27:49.374895 [info] Performing iteration 398
2017-01-16 11:27:51.227630 [info] Observed Log-likelihood = -1.03961e+07
2017-01-16 11:27:52.609110 [info] Performing iteration 399
2017-01-16 11:27:54.460026 [info] Observed Log-likelihood = -1.03962e+07
2017-01-16 11:27:55.847996 [info] Performing iteration 400
2017-01-16 11:27:57.700443 [info] Observed Log-likelihood = -1.03967e+07
2017-01-16 11:28:00.950556 [info] Performing iteration 401
2017-01-16 11:28:02.810239 [info] Observed Log-likelihood = -1.03964e+07
2017-01-16 11:28:04.198942 [info] Performing iteration 402
2017-01-16 11:28:06.055557 [info] Observed Log-likelihood = -1.03965e+07
2017-01-16 11:28:07.441713 [info] Performing iteration 403
2017-01-16 11:28:09.293795 [info] Observed Log-likelihood = -1.03965e+07
2017-01-16 11:28:10.686039 [info] Performing iteration 404
2017-01-16 11:28:12.535296 [info] Observed Log-likelihood = -1.03961e+07
2017-01-16 11:28:13.923698 [info] Performing iteration 405
2017-01-16 11:28:15.777450 [info] Observed Log-likelihood = -1.0396e+07
2017-01-16 11:28:17.156979 [info] Performing iteration 406
2017-01-16 11:28:19.008651 [info] Observed Log-likelihood = -1.03957e+07
2017-01-16 11:28:20.398043 [info] Performing iteration 407
2017-01-16 11:28:22.247653 [info] Observed Log-likelihood = -1.03959e+07
2017-01-16 11:28:23.638341 [info] Performing iteration 408
2017-01-16 11:28:25.492603 [info] Observed Log-likelihood = -1.03954e+07
2017-01-16 11:28:26.881000 [info] Performing iteration 409
2017-01-16 11:28:28.736396 [info] Observed Log-likelihood = -1.03957e+07
2017-01-16 11:28:30.127318 [info] Performing iteration 410
2017-01-16 11:28:31.980266 [info] Observed Log-likelihood = -1.03953e+07
2017-01-16 11:28:33.367513 [info] Performing iteration 411
2017-01-16 11:28:35.220307 [info] Observed Log-likelihood = -1.03957e+07
2017-01-16 11:28:36.607954 [info] Performing iteration 412
2017-01-16 11:28:38.461074 [info] Observed Log-likelihood = -1.03952e+07
2017-01-16 11:28:39.866701 [info] Performing iteration 413
2017-01-16 11:28:41.719173 [info] Observed Log-likelihood = -1.03949e+07
2017-01-16 11:28:43.105250 [info] Performing iteration 414
2017-01-16 11:28:44.958146 [info] Observed Log-likelihood = -1.03951e+07
2017-01-16 11:28:46.347559 [info] Performing iteration 415
2017-01-16 11:28:48.202156 [info] Observed Log-likelihood = -1.03949e+07
2017-01-16 11:28:49.589689 [info] Performing iteration 416
2017-01-16 11:28:51.441530 [info] Observed Log-likelihood = -1.03947e+07
2017-01-16 11:28:52.837689 [info] Performing iteration 417
2017-01-16 11:28:54.686474 [info] Observed Log-likelihood = -1.03949e+07
2017-01-16 11:28:56.074719 [info] Performing iteration 418
2017-01-16 11:28:57.926279 [info] Observed Log-likelihood = -1.03941e+07
2017-01-16 11:28:59.320616 [info] Performing iteration 419
2017-01-16 11:29:01.180609 [info] Observed Log-likelihood = -1.03941e+07
2017-01-16 11:29:02.569151 [info] Performing iteration 420
2017-01-16 11:29:04.423132 [info] Observed Log-likelihood = -1.03938e+07
2017-01-16 11:29:05.816638 [info] Performing iteration 421
2017-01-16 11:29:07.669596 [info] Observed Log-likelihood = -1.03941e+07
2017-01-16 11:29:09.057744 [info] Performing iteration 422
2017-01-16 11:29:10.909935 [info] Observed Log-likelihood = -1.03941e+07
2017-01-16 11:29:12.297724 [info] Performing iteration 423
2017-01-16 11:29:14.147021 [info] Observed Log-likelihood = -1.03946e+07
2017-01-16 11:29:15.542405 [info] Performing iteration 424
2017-01-16 11:29:17.391817 [info] Observed Log-likelihood = -1.03945e+07
2017-01-16 11:29:18.798873 [info] Performing iteration 425
2017-01-16 11:29:20.650086 [info] Observed Log-likelihood = -1.03939e+07
2017-01-16 11:29:22.042700 [info] Performing iteration 426
2017-01-16 11:29:23.895585 [info] Observed Log-likelihood = -1.03943e+07
2017-01-16 11:29:25.289075 [info] Performing iteration 427
2017-01-16 11:29:27.143534 [info] Observed Log-likelihood = -1.03942e+07
2017-01-16 11:29:28.528029 [info] Performing iteration 428
2017-01-16 11:29:30.378146 [info] Observed Log-likelihood = -1.03946e+07
2017-01-16 11:29:31.761815 [info] Performing iteration 429
2017-01-16 11:29:33.608829 [info] Observed Log-likelihood = -1.03948e+07
2017-01-16 11:29:34.999095 [info] Performing iteration 430
2017-01-16 11:29:36.846817 [info] Observed Log-likelihood = -1.03939e+07
2017-01-16 11:29:38.238004 [info] Performing iteration 431
2017-01-16 11:29:40.086620 [info] Observed Log-likelihood = -1.03947e+07
2017-01-16 11:29:41.468355 [info] Performing iteration 432
2017-01-16 11:29:43.317594 [info] Observed Log-likelihood = -1.03945e+07
2017-01-16 11:29:44.707957 [info] Performing iteration 433
2017-01-16 11:29:46.552252 [info] Observed Log-likelihood = -1.03939e+07
2017-01-16 11:29:47.942126 [info] Performing iteration 434
2017-01-16 11:29:49.794574 [info] Observed Log-likelihood = -1.03951e+07
2017-01-16 11:29:51.179984 [info] Performing iteration 435
2017-01-16 11:29:53.028187 [info] Observed Log-likelihood = -1.03944e+07
2017-01-16 11:29:54.419865 [info] Performing iteration 436
2017-01-16 11:29:56.269557 [info] Observed Log-likelihood = -1.03946e+07
2017-01-16 11:29:57.656374 [info] Performing iteration 437
2017-01-16 11:29:59.507490 [info] Observed Log-likelihood = -1.03948e+07
2017-01-16 11:30:00.897032 [info] Performing iteration 438
2017-01-16 11:30:02.752612 [info] Observed Log-likelihood = -1.03941e+07
2017-01-16 11:30:04.140612 [info] Performing iteration 439
2017-01-16 11:30:05.991337 [info] Observed Log-likelihood = -1.03942e+07
2017-01-16 11:30:07.378138 [info] Performing iteration 440
2017-01-16 11:30:09.227516 [info] Observed Log-likelihood = -1.03943e+07
2017-01-16 11:30:10.617221 [info] Performing iteration 441
2017-01-16 11:30:12.469297 [info] Observed Log-likelihood = -1.03939e+07
2017-01-16 11:30:13.860097 [info] Performing iteration 442
2017-01-16 11:30:15.710626 [info] Observed Log-likelihood = -1.0394e+07
2017-01-16 11:30:17.100473 [info] Performing iteration 443
2017-01-16 11:30:18.949989 [info] Observed Log-likelihood = -1.03941e+07
2017-01-16 11:30:20.336934 [info] Performing iteration 444
2017-01-16 11:30:22.189234 [info] Observed Log-likelihood = -1.03937e+07
2017-01-16 11:30:23.590376 [info] Performing iteration 445
2017-01-16 11:30:25.446325 [info] Observed Log-likelihood = -1.03931e+07
2017-01-16 11:30:26.844959 [info] Performing iteration 446
2017-01-16 11:30:28.695184 [info] Observed Log-likelihood = -1.03931e+07
2017-01-16 11:30:30.085360 [info] Performing iteration 447
2017-01-16 11:30:31.932280 [info] Observed Log-likelihood = -1.03934e+07
2017-01-16 11:30:33.325152 [info] Performing iteration 448
2017-01-16 11:30:35.175241 [info] Observed Log-likelihood = -1.03929e+07
2017-01-16 11:30:36.562359 [info] Performing iteration 449
2017-01-16 11:30:38.413698 [info] Observed Log-likelihood = -1.0393e+07
2017-01-16 11:30:39.801805 [info] Performing iteration 450
2017-01-16 11:30:41.650150 [info] Observed Log-likelihood = -1.03928e+07
2017-01-16 11:30:43.037731 [info] Performing iteration 451
2017-01-16 11:30:44.886395 [info] Observed Log-likelihood = -1.03929e+07
2017-01-16 11:30:46.272683 [info] Performing iteration 452
2017-01-16 11:30:48.124222 [info] Observed Log-likelihood = -1.03932e+07
2017-01-16 11:30:49.510331 [info] Performing iteration 453
2017-01-16 11:30:51.359476 [info] Observed Log-likelihood = -1.03938e+07
2017-01-16 11:30:52.751196 [info] Performing iteration 454
2017-01-16 11:30:54.602412 [info] Observed Log-likelihood = -1.03935e+07
2017-01-16 11:30:55.990414 [info] Performing iteration 455
2017-01-16 11:30:57.845175 [info] Observed Log-likelihood = -1.03939e+07
2017-01-16 11:30:59.229774 [info] Performing iteration 456
2017-01-16 11:31:01.080880 [info] Observed Log-likelihood = -1.03936e+07
2017-01-16 11:31:02.480807 [info] Performing iteration 457
2017-01-16 11:31:04.329385 [info] Observed Log-likelihood = -1.03936e+07
2017-01-16 11:31:05.725782 [info] Performing iteration 458
2017-01-16 11:31:07.589564 [info] Observed Log-likelihood = -1.03933e+07
2017-01-16 11:31:08.978702 [info] Performing iteration 459
2017-01-16 11:31:10.829090 [info] Observed Log-likelihood = -1.03934e+07
2017-01-16 11:31:12.219829 [info] Performing iteration 460
2017-01-16 11:31:14.070062 [info] Observed Log-likelihood = -1.03936e+07
2017-01-16 11:31:15.458601 [info] Performing iteration 461
2017-01-16 11:31:17.310559 [info] Observed Log-likelihood = -1.03932e+07
2017-01-16 11:31:18.699550 [info] Performing iteration 462
2017-01-16 11:31:20.545366 [info] Observed Log-likelihood = -1.03936e+07
2017-01-16 11:31:21.932228 [info] Performing iteration 463
2017-01-16 11:31:23.781063 [info] Observed Log-likelihood = -1.03934e+07
2017-01-16 11:31:25.163794 [info] Performing iteration 464
2017-01-16 11:31:27.016687 [info] Observed Log-likelihood = -1.03934e+07
2017-01-16 11:31:28.401591 [info] Performing iteration 465
2017-01-16 11:31:30.254139 [info] Observed Log-likelihood = -1.03923e+07
2017-01-16 11:31:31.638899 [info] Performing iteration 466
2017-01-16 11:31:33.492122 [info] Observed Log-likelihood = -1.03929e+07
2017-01-16 11:31:34.883130 [info] Performing iteration 467
2017-01-16 11:31:36.736637 [info] Observed Log-likelihood = -1.03928e+07
2017-01-16 11:31:38.126907 [info] Performing iteration 468
2017-01-16 11:31:39.976250 [info] Observed Log-likelihood = -1.0393e+07
2017-01-16 11:31:41.365513 [info] Performing iteration 469
2017-01-16 11:31:43.215121 [info] Observed Log-likelihood = -1.03932e+07
2017-01-16 11:31:44.599962 [info] Performing iteration 470
2017-01-16 11:31:46.449543 [info] Observed Log-likelihood = -1.0393e+07
2017-01-16 11:31:47.835231 [info] Performing iteration 471
2017-01-16 11:31:49.684333 [info] Observed Log-likelihood = -1.03938e+07
2017-01-16 11:31:51.069665 [info] Performing iteration 472
2017-01-16 11:31:52.919994 [info] Observed Log-likelihood = -1.03935e+07
2017-01-16 11:31:54.309306 [info] Performing iteration 473
2017-01-16 11:31:56.160235 [info] Observed Log-likelihood = -1.03931e+07
2017-01-16 11:31:57.549589 [info] Performing iteration 474
2017-01-16 11:31:59.403503 [info] Observed Log-likelihood = -1.0393e+07
2017-01-16 11:32:00.790810 [info] Performing iteration 475
2017-01-16 11:32:02.642148 [info] Observed Log-likelihood = -1.03933e+07
2017-01-16 11:32:04.029298 [info] Performing iteration 476
2017-01-16 11:32:05.877858 [info] Observed Log-likelihood = -1.03924e+07
2017-01-16 11:32:07.266276 [info] Performing iteration 477
2017-01-16 11:32:09.113185 [info] Observed Log-likelihood = -1.03929e+07
2017-01-16 11:32:10.501801 [info] Performing iteration 478
2017-01-16 11:32:12.351950 [info] Observed Log-likelihood = -1.03924e+07
2017-01-16 11:32:13.742904 [info] Performing iteration 479
2017-01-16 11:32:15.594115 [info] Observed Log-likelihood = -1.0392e+07
2017-01-16 11:32:16.976930 [info] Performing iteration 480
2017-01-16 11:32:18.828083 [info] Observed Log-likelihood = -1.03931e+07
2017-01-16 11:32:20.229490 [info] Performing iteration 481
2017-01-16 11:32:22.082496 [info] Observed Log-likelihood = -1.0393e+07
2017-01-16 11:32:23.484338 [info] Performing iteration 482
2017-01-16 11:32:25.333327 [info] Observed Log-likelihood = -1.03923e+07
2017-01-16 11:32:26.738558 [info] Performing iteration 483
2017-01-16 11:32:28.593298 [info] Observed Log-likelihood = -1.03929e+07
2017-01-16 11:32:29.996829 [info] Performing iteration 484
2017-01-16 11:32:31.845371 [info] Observed Log-likelihood = -1.03922e+07
2017-01-16 11:32:33.241521 [info] Performing iteration 485
2017-01-16 11:32:35.090480 [info] Observed Log-likelihood = -1.03921e+07
2017-01-16 11:32:36.498100 [info] Performing iteration 486
2017-01-16 11:32:38.347228 [info] Observed Log-likelihood = -1.03924e+07
2017-01-16 11:32:39.752396 [info] Performing iteration 487
2017-01-16 11:32:41.601051 [info] Observed Log-likelihood = -1.03921e+07
2017-01-16 11:32:43.008245 [info] Performing iteration 488
2017-01-16 11:32:44.859811 [info] Observed Log-likelihood = -1.03924e+07
2017-01-16 11:32:46.260556 [info] Performing iteration 489
2017-01-16 11:32:48.107507 [info] Observed Log-likelihood = -1.03923e+07
2017-01-16 11:32:49.518024 [info] Performing iteration 490
2017-01-16 11:32:51.369388 [info] Observed Log-likelihood = -1.03919e+07
2017-01-16 11:32:52.771023 [info] Performing iteration 491
2017-01-16 11:32:54.621180 [info] Observed Log-likelihood = -1.0392e+07
2017-01-16 11:32:56.025974 [info] Performing iteration 492
2017-01-16 11:32:57.873252 [info] Observed Log-likelihood = -1.03921e+07
2017-01-16 11:32:59.274741 [info] Performing iteration 493
2017-01-16 11:33:01.126604 [info] Observed Log-likelihood = -1.03922e+07
2017-01-16 11:33:02.530430 [info] Performing iteration 494
2017-01-16 11:33:04.380326 [info] Observed Log-likelihood = -1.03916e+07
2017-01-16 11:33:05.781205 [info] Performing iteration 495
2017-01-16 11:33:07.631897 [info] Observed Log-likelihood = -1.03914e+07
2017-01-16 11:33:09.034210 [info] Performing iteration 496
2017-01-16 11:33:10.882446 [info] Observed Log-likelihood = -1.03911e+07
2017-01-16 11:33:12.286292 [info] Performing iteration 497
2017-01-16 11:33:14.134466 [info] Observed Log-likelihood = -1.03919e+07
2017-01-16 11:33:15.552243 [info] Performing iteration 498
2017-01-16 11:33:17.401184 [info] Observed Log-likelihood = -1.03911e+07
2017-01-16 11:33:18.806916 [info] Performing iteration 499
2017-01-16 11:33:20.657279 [info] Observed Log-likelihood = -1.0392e+07
2017-01-16 11:33:22.060410 [info] Performing iteration 500
2017-01-16 11:33:23.912377 [info] Observed Log-likelihood = -1.03922e+07
2017-01-16 11:33:25.312403 [info] Performing iteration 501
2017-01-16 11:33:27.163051 [info] Observed Log-likelihood = -1.0392e+07
2017-01-16 11:33:28.565136 [info] Performing iteration 502
2017-01-16 11:33:30.414686 [info] Observed Log-likelihood = -1.03912e+07
2017-01-16 11:33:31.822212 [info] Performing iteration 503
2017-01-16 11:33:33.673369 [info] Observed Log-likelihood = -1.03913e+07
2017-01-16 11:33:35.081066 [info] Performing iteration 504
2017-01-16 11:33:36.931041 [info] Observed Log-likelihood = -1.03915e+07
2017-01-16 11:33:38.335239 [info] Performing iteration 505
2017-01-16 11:33:40.184087 [info] Observed Log-likelihood = -1.03921e+07
2017-01-16 11:33:41.585913 [info] Performing iteration 506
2017-01-16 11:33:43.435312 [info] Observed Log-likelihood = -1.03924e+07
2017-01-16 11:33:44.843782 [info] Performing iteration 507
2017-01-16 11:33:46.692755 [info] Observed Log-likelihood = -1.03926e+07
2017-01-16 11:33:48.094189 [info] Performing iteration 508
2017-01-16 11:33:49.950681 [info] Observed Log-likelihood = -1.0392e+07
2017-01-16 11:33:51.379442 [info] Performing iteration 509
2017-01-16 11:33:53.235944 [info] Observed Log-likelihood = -1.03924e+07
2017-01-16 11:33:54.668487 [info] Performing iteration 510
2017-01-16 11:33:56.523293 [info] Observed Log-likelihood = -1.03921e+07
2017-01-16 11:33:57.949725 [info] Performing iteration 511
2017-01-16 11:33:59.805802 [info] Observed Log-likelihood = -1.03919e+07
2017-01-16 11:34:01.225411 [info] Performing iteration 512
2017-01-16 11:34:03.081427 [info] Observed Log-likelihood = -1.03925e+07
2017-01-16 11:34:04.505152 [info] Performing iteration 513
2017-01-16 11:34:06.354490 [info] Observed Log-likelihood = -1.03922e+07
2017-01-16 11:34:07.776329 [info] Performing iteration 514
2017-01-16 11:34:09.624680 [info] Observed Log-likelihood = -1.03916e+07
2017-01-16 11:34:11.029666 [info] Performing iteration 515
2017-01-16 11:34:12.876717 [info] Observed Log-likelihood = -1.03921e+07
2017-01-16 11:34:14.285397 [info] Performing iteration 516
2017-01-16 11:34:16.136371 [info] Observed Log-likelihood = -1.03919e+07
2017-01-16 11:34:17.549471 [info] Performing iteration 517
2017-01-16 11:34:19.401330 [info] Observed Log-likelihood = -1.0392e+07
2017-01-16 11:34:20.808074 [info] Performing iteration 518
2017-01-16 11:34:22.659600 [info] Observed Log-likelihood = -1.03915e+07
2017-01-16 11:34:24.069151 [info] Performing iteration 519
2017-01-16 11:34:25.929136 [info] Observed Log-likelihood = -1.03913e+07
2017-01-16 11:34:27.328989 [info] Performing iteration 520
2017-01-16 11:34:29.182621 [info] Observed Log-likelihood = -1.03911e+07
2017-01-16 11:34:30.588949 [info] Performing iteration 521
2017-01-16 11:34:32.441071 [info] Observed Log-likelihood = -1.03914e+07
2017-01-16 11:34:33.849933 [info] Performing iteration 522
2017-01-16 11:34:35.702393 [info] Observed Log-likelihood = -1.03918e+07
2017-01-16 11:34:37.125032 [info] Performing iteration 523
2017-01-16 11:34:39.026698 [info] Observed Log-likelihood = -1.03918e+07
2017-01-16 11:34:40.525750 [info] Performing iteration 524
2017-01-16 11:34:42.412340 [info] Observed Log-likelihood = -1.03911e+07
2017-01-16 11:34:43.858747 [info] Performing iteration 525
2017-01-16 11:34:45.714327 [info] Observed Log-likelihood = -1.03916e+07
2017-01-16 11:34:47.148318 [info] Performing iteration 526
2017-01-16 11:34:49.004054 [info] Observed Log-likelihood = -1.03915e+07
2017-01-16 11:34:50.424121 [info] Performing iteration 527
2017-01-16 11:34:52.282604 [info] Observed Log-likelihood = -1.03919e+07
2017-01-16 11:34:53.718638 [info] Performing iteration 528
2017-01-16 11:34:55.580319 [info] Observed Log-likelihood = -1.03913e+07
2017-01-16 11:34:57.013148 [info] Performing iteration 529
2017-01-16 11:34:58.875008 [info] Observed Log-likelihood = -1.03907e+07
2017-01-16 11:35:00.278294 [info] Performing iteration 530
2017-01-16 11:35:02.131261 [info] Observed Log-likelihood = -1.03912e+07
2017-01-16 11:35:03.535823 [info] Performing iteration 531
2017-01-16 11:35:05.389088 [info] Observed Log-likelihood = -1.0391e+07
2017-01-16 11:35:06.791326 [info] Performing iteration 532
2017-01-16 11:35:08.643992 [info] Observed Log-likelihood = -1.03913e+07
2017-01-16 11:35:10.051389 [info] Performing iteration 533
2017-01-16 11:35:11.902658 [info] Observed Log-likelihood = -1.03907e+07
2017-01-16 11:35:13.300874 [info] Performing iteration 534
2017-01-16 11:35:15.155483 [info] Observed Log-likelihood = -1.03906e+07
2017-01-16 11:35:16.571099 [info] Performing iteration 535
2017-01-16 11:35:18.425350 [info] Observed Log-likelihood = -1.03907e+07
2017-01-16 11:35:19.833321 [info] Performing iteration 536
2017-01-16 11:35:21.683839 [info] Observed Log-likelihood = -1.03904e+07
2017-01-16 11:35:23.089537 [info] Performing iteration 537
2017-01-16 11:35:24.940416 [info] Observed Log-likelihood = -1.03902e+07
2017-01-16 11:35:26.344848 [info] Performing iteration 538
2017-01-16 11:35:28.204234 [info] Observed Log-likelihood = -1.03905e+07
2017-01-16 11:35:29.607858 [info] Performing iteration 539
2017-01-16 11:35:31.458524 [info] Observed Log-likelihood = -1.03912e+07
2017-01-16 11:35:32.865304 [info] Performing iteration 540
2017-01-16 11:35:34.714469 [info] Observed Log-likelihood = -1.03902e+07
2017-01-16 11:35:36.120961 [info] Performing iteration 541
2017-01-16 11:35:37.972740 [info] Observed Log-likelihood = -1.03912e+07
2017-01-16 11:35:39.375524 [info] Performing iteration 542
2017-01-16 11:35:41.227846 [info] Observed Log-likelihood = -1.03907e+07
2017-01-16 11:35:42.632353 [info] Performing iteration 543
2017-01-16 11:35:44.479759 [info] Observed Log-likelihood = -1.03912e+07
2017-01-16 11:35:45.881874 [info] Performing iteration 544
2017-01-16 11:35:47.730975 [info] Observed Log-likelihood = -1.03908e+07
2017-01-16 11:35:49.135819 [info] Performing iteration 545
2017-01-16 11:35:50.993421 [info] Observed Log-likelihood = -1.03908e+07
2017-01-16 11:35:52.391773 [info] Performing iteration 546
2017-01-16 11:35:54.242458 [info] Observed Log-likelihood = -1.03904e+07
2017-01-16 11:35:55.641386 [info] Performing iteration 547
2017-01-16 11:35:57.492636 [info] Observed Log-likelihood = -1.03898e+07
2017-01-16 11:35:58.901659 [info] Performing iteration 548
2017-01-16 11:36:00.756207 [info] Observed Log-likelihood = -1.03901e+07
2017-01-16 11:36:02.164117 [info] Performing iteration 549
2017-01-16 11:36:04.013776 [info] Observed Log-likelihood = -1.03897e+07
2017-01-16 11:36:05.414057 [info] Performing iteration 550
2017-01-16 11:36:07.266332 [info] Observed Log-likelihood = -1.03902e+07
2017-01-16 11:36:08.665056 [info] Performing iteration 551
2017-01-16 11:36:10.517195 [info] Observed Log-likelihood = -1.03901e+07
2017-01-16 11:36:11.915725 [info] Performing iteration 552
2017-01-16 11:36:13.768204 [info] Observed Log-likelihood = -1.03897e+07
2017-01-16 11:36:15.165578 [info] Performing iteration 553
2017-01-16 11:36:17.015609 [info] Observed Log-likelihood = -1.03896e+07
2017-01-16 11:36:18.419282 [info] Performing iteration 554
2017-01-16 11:36:20.271781 [info] Observed Log-likelihood = -1.03896e+07
2017-01-16 11:36:21.671387 [info] Performing iteration 555
2017-01-16 11:36:23.526145 [info] Observed Log-likelihood = -1.03895e+07
2017-01-16 11:36:24.937327 [info] Performing iteration 556
2017-01-16 11:36:26.793442 [info] Observed Log-likelihood = -1.039e+07
2017-01-16 11:36:28.180577 [info] Performing iteration 557
2017-01-16 11:36:30.038642 [info] Observed Log-likelihood = -1.039e+07
2017-01-16 11:36:31.433722 [info] Performing iteration 558
2017-01-16 11:36:33.288551 [info] Observed Log-likelihood = -1.03895e+07
2017-01-16 11:36:34.680406 [info] Performing iteration 559
2017-01-16 11:36:36.536284 [info] Observed Log-likelihood = -1.03902e+07
2017-01-16 11:36:37.943107 [info] Performing iteration 560
2017-01-16 11:36:39.797308 [info] Observed Log-likelihood = -1.03889e+07
2017-01-16 11:36:41.187961 [info] Performing iteration 561
2017-01-16 11:36:43.043340 [info] Observed Log-likelihood = -1.03902e+07
2017-01-16 11:36:44.439839 [info] Performing iteration 562
2017-01-16 11:36:46.297050 [info] Observed Log-likelihood = -1.03905e+07
2017-01-16 11:36:47.693863 [info] Performing iteration 563
2017-01-16 11:36:49.543393 [info] Observed Log-likelihood = -1.039e+07
2017-01-16 11:36:50.940820 [info] Performing iteration 564
2017-01-16 11:36:52.796411 [info] Observed Log-likelihood = -1.03899e+07
2017-01-16 11:36:54.191874 [info] Performing iteration 565
2017-01-16 11:36:56.050453 [info] Observed Log-likelihood = -1.03902e+07
2017-01-16 11:36:57.445416 [info] Performing iteration 566
2017-01-16 11:36:59.299078 [info] Observed Log-likelihood = -1.03898e+07
2017-01-16 11:37:00.698268 [info] Performing iteration 567
2017-01-16 11:37:02.546482 [info] Observed Log-likelihood = -1.03902e+07
2017-01-16 11:37:03.950108 [info] Performing iteration 568
2017-01-16 11:37:05.805913 [info] Observed Log-likelihood = -1.03907e+07
2017-01-16 11:37:07.198285 [info] Performing iteration 569
2017-01-16 11:37:09.053722 [info] Observed Log-likelihood = -1.03906e+07
2017-01-16 11:37:10.451660 [info] Performing iteration 570
2017-01-16 11:37:12.308267 [info] Observed Log-likelihood = -1.03898e+07
2017-01-16 11:37:13.702096 [info] Performing iteration 571
2017-01-16 11:37:15.560297 [info] Observed Log-likelihood = -1.03903e+07
2017-01-16 11:37:16.955680 [info] Performing iteration 572
2017-01-16 11:37:18.812794 [info] Observed Log-likelihood = -1.03903e+07
2017-01-16 11:37:20.206550 [info] Performing iteration 573
2017-01-16 11:37:22.063612 [info] Observed Log-likelihood = -1.03907e+07
2017-01-16 11:37:23.458505 [info] Performing iteration 574
2017-01-16 11:37:25.318315 [info] Observed Log-likelihood = -1.03899e+07
2017-01-16 11:37:26.715853 [info] Performing iteration 575
2017-01-16 11:37:28.570360 [info] Observed Log-likelihood = -1.039e+07
2017-01-16 11:37:29.963585 [info] Performing iteration 576
2017-01-16 11:37:31.822819 [info] Observed Log-likelihood = -1.039e+07
2017-01-16 11:37:33.219853 [info] Performing iteration 577
2017-01-16 11:37:35.074465 [info] Observed Log-likelihood = -1.03901e+07
2017-01-16 11:37:36.466169 [info] Performing iteration 578
2017-01-16 11:37:38.320018 [info] Observed Log-likelihood = -1.03897e+07
2017-01-16 11:37:39.717863 [info] Performing iteration 579
2017-01-16 11:37:41.572368 [info] Observed Log-likelihood = -1.03897e+07
2017-01-16 11:37:42.963226 [info] Performing iteration 580
2017-01-16 11:37:44.816040 [info] Observed Log-likelihood = -1.03889e+07
2017-01-16 11:37:46.210123 [info] Performing iteration 581
2017-01-16 11:37:48.069281 [info] Observed Log-likelihood = -1.03888e+07
2017-01-16 11:37:49.465080 [info] Performing iteration 582
2017-01-16 11:37:51.319341 [info] Observed Log-likelihood = -1.03885e+07
2017-01-16 11:37:52.715352 [info] Performing iteration 583
2017-01-16 11:37:54.571009 [info] Observed Log-likelihood = -1.03897e+07
2017-01-16 11:37:55.970852 [info] Performing iteration 584
2017-01-16 11:37:57.827204 [info] Observed Log-likelihood = -1.03893e+07
2017-01-16 11:37:59.220594 [info] Performing iteration 585
2017-01-16 11:38:01.077438 [info] Observed Log-likelihood = -1.03888e+07
2017-01-16 11:38:02.474040 [info] Performing iteration 586
2017-01-16 11:38:04.330666 [info] Observed Log-likelihood = -1.03886e+07
2017-01-16 11:38:05.748990 [info] Performing iteration 587
2017-01-16 11:38:07.640352 [info] Observed Log-likelihood = -1.03886e+07
2017-01-16 11:38:09.038122 [info] Performing iteration 588
2017-01-16 11:38:10.924969 [info] Observed Log-likelihood = -1.03893e+07
2017-01-16 11:38:12.330806 [info] Performing iteration 589
2017-01-16 11:38:14.229090 [info] Observed Log-likelihood = -1.03899e+07
2017-01-16 11:38:15.654378 [info] Performing iteration 590
2017-01-16 11:38:17.530381 [info] Observed Log-likelihood = -1.039e+07
2017-01-16 11:38:18.929190 [info] Performing iteration 591
2017-01-16 11:38:20.783928 [info] Observed Log-likelihood = -1.03899e+07
2017-01-16 11:38:22.177302 [info] Performing iteration 592
2017-01-16 11:38:24.033180 [info] Observed Log-likelihood = -1.03901e+07
2017-01-16 11:38:25.422314 [info] Performing iteration 593
2017-01-16 11:38:27.275432 [info] Observed Log-likelihood = -1.03896e+07
2017-01-16 11:38:28.675554 [info] Performing iteration 594
2017-01-16 11:38:30.532050 [info] Observed Log-likelihood = -1.03897e+07
2017-01-16 11:38:31.929492 [info] Performing iteration 595
2017-01-16 11:38:33.790256 [info] Observed Log-likelihood = -1.03894e+07
2017-01-16 11:38:35.212067 [info] Performing iteration 596
2017-01-16 11:38:37.068414 [info] Observed Log-likelihood = -1.03892e+07
2017-01-16 11:38:38.483810 [info] Performing iteration 597
2017-01-16 11:38:40.340314 [info] Observed Log-likelihood = -1.03894e+07
2017-01-16 11:38:41.753193 [info] Performing iteration 598
2017-01-16 11:38:43.607434 [info] Observed Log-likelihood = -1.03895e+07
2017-01-16 11:38:45.012882 [info] Performing iteration 599
2017-01-16 11:38:46.867409 [info] Observed Log-likelihood = -1.0389e+07
2017-01-16 11:38:48.281043 [info] Performing iteration 600
2017-01-16 11:38:50.137322 [info] Observed Log-likelihood = -1.03891e+07
2017-01-16 11:38:53.422128 [info] Performing iteration 601
2017-01-16 11:38:55.286368 [info] Observed Log-likelihood = -1.03894e+07
2017-01-16 11:38:56.703510 [info] Performing iteration 602
2017-01-16 11:38:58.555037 [info] Observed Log-likelihood = -1.03895e+07
2017-01-16 11:38:59.971501 [info] Performing iteration 603
2017-01-16 11:39:01.826376 [info] Observed Log-likelihood = -1.03889e+07
2017-01-16 11:39:03.231200 [info] Performing iteration 604
2017-01-16 11:39:05.085422 [info] Observed Log-likelihood = -1.03895e+07
2017-01-16 11:39:06.484151 [info] Performing iteration 605
2017-01-16 11:39:08.341245 [info] Observed Log-likelihood = -1.03893e+07
2017-01-16 11:39:09.734552 [info] Performing iteration 606
2017-01-16 11:39:11.591817 [info] Observed Log-likelihood = -1.0389e+07
2017-01-16 11:39:12.985564 [info] Performing iteration 607
2017-01-16 11:39:14.842214 [info] Observed Log-likelihood = -1.03889e+07
2017-01-16 11:39:16.243511 [info] Performing iteration 608
2017-01-16 11:39:18.095507 [info] Observed Log-likelihood = -1.039e+07
2017-01-16 11:39:19.492113 [info] Performing iteration 609
2017-01-16 11:39:21.347823 [info] Observed Log-likelihood = -1.0389e+07
2017-01-16 11:39:22.750298 [info] Performing iteration 610
2017-01-16 11:39:24.606399 [info] Observed Log-likelihood = -1.0389e+07
2017-01-16 11:39:26.022627 [info] Performing iteration 611
2017-01-16 11:39:27.888332 [info] Observed Log-likelihood = -1.03889e+07
2017-01-16 11:39:29.304426 [info] Performing iteration 612
2017-01-16 11:39:31.161958 [info] Observed Log-likelihood = -1.03896e+07
2017-01-16 11:39:32.561663 [info] Performing iteration 613
2017-01-16 11:39:34.418945 [info] Observed Log-likelihood = -1.03892e+07
2017-01-16 11:39:35.819258 [info] Performing iteration 614
2017-01-16 11:39:37.673512 [info] Observed Log-likelihood = -1.03895e+07
2017-01-16 11:39:39.074944 [info] Performing iteration 615
2017-01-16 11:39:40.931642 [info] Observed Log-likelihood = -1.03899e+07
2017-01-16 11:39:42.333950 [info] Performing iteration 616
2017-01-16 11:39:44.195354 [info] Observed Log-likelihood = -1.03899e+07
2017-01-16 11:39:45.598909 [info] Performing iteration 617
2017-01-16 11:39:47.452487 [info] Observed Log-likelihood = -1.0389e+07
2017-01-16 11:39:48.850818 [info] Performing iteration 618
2017-01-16 11:39:50.705549 [info] Observed Log-likelihood = -1.03891e+07
2017-01-16 11:39:52.103598 [info] Performing iteration 619
2017-01-16 11:39:53.976413 [info] Observed Log-likelihood = -1.03886e+07
2017-01-16 11:39:55.375202 [info] Performing iteration 620
2017-01-16 11:39:57.232843 [info] Observed Log-likelihood = -1.03887e+07
2017-01-16 11:39:58.636754 [info] Performing iteration 621
2017-01-16 11:40:00.487811 [info] Observed Log-likelihood = -1.03891e+07
2017-01-16 11:40:01.888447 [info] Performing iteration 622
2017-01-16 11:40:03.740072 [info] Observed Log-likelihood = -1.03887e+07
2017-01-16 11:40:05.155208 [info] Performing iteration 623
2017-01-16 11:40:07.017489 [info] Observed Log-likelihood = -1.03892e+07
2017-01-16 11:40:08.442039 [info] Performing iteration 624
2017-01-16 11:40:10.301229 [info] Observed Log-likelihood = -1.03893e+07
2017-01-16 11:40:11.710623 [info] Performing iteration 625
2017-01-16 11:40:13.566385 [info] Observed Log-likelihood = -1.03893e+07
2017-01-16 11:40:14.994899 [info] Performing iteration 626
2017-01-16 11:40:16.849323 [info] Observed Log-likelihood = -1.03899e+07
2017-01-16 11:40:18.264876 [info] Performing iteration 627
2017-01-16 11:40:20.121306 [info] Observed Log-likelihood = -1.03899e+07
2017-01-16 11:40:21.553045 [info] Performing iteration 628
2017-01-16 11:40:23.406950 [info] Observed Log-likelihood = -1.03896e+07
2017-01-16 11:40:24.823167 [info] Performing iteration 629
2017-01-16 11:40:26.680328 [info] Observed Log-likelihood = -1.03892e+07
2017-01-16 11:40:28.099715 [info] Performing iteration 630
2017-01-16 11:40:29.957700 [info] Observed Log-likelihood = -1.03897e+07
2017-01-16 11:40:31.388864 [info] Performing iteration 631
2017-01-16 11:40:33.243900 [info] Observed Log-likelihood = -1.03887e+07
2017-01-16 11:40:34.675152 [info] Performing iteration 632
2017-01-16 11:40:36.531767 [info] Observed Log-likelihood = -1.03888e+07
2017-01-16 11:40:37.939275 [info] Performing iteration 633
2017-01-16 11:40:39.792037 [info] Observed Log-likelihood = -1.03881e+07
2017-01-16 11:40:41.208537 [info] Performing iteration 634
2017-01-16 11:40:43.063384 [info] Observed Log-likelihood = -1.03883e+07
2017-01-16 11:40:44.481227 [info] Performing iteration 635
2017-01-16 11:40:46.335127 [info] Observed Log-likelihood = -1.03882e+07
2017-01-16 11:40:47.739290 [info] Performing iteration 636
2017-01-16 11:40:49.591445 [info] Observed Log-likelihood = -1.03876e+07
2017-01-16 11:40:50.994840 [info] Performing iteration 637
2017-01-16 11:40:52.850967 [info] Observed Log-likelihood = -1.03884e+07
2017-01-16 11:40:54.253929 [info] Performing iteration 638
2017-01-16 11:40:56.107085 [info] Observed Log-likelihood = -1.03876e+07
2017-01-16 11:40:57.513319 [info] Performing iteration 639
2017-01-16 11:40:59.368875 [info] Observed Log-likelihood = -1.03882e+07
2017-01-16 11:41:00.771537 [info] Performing iteration 640
2017-01-16 11:41:02.631214 [info] Observed Log-likelihood = -1.03875e+07
2017-01-16 11:41:04.032119 [info] Performing iteration 641
2017-01-16 11:41:05.891966 [info] Observed Log-likelihood = -1.03881e+07
2017-01-16 11:41:07.289650 [info] Performing iteration 642
2017-01-16 11:41:09.145664 [info] Observed Log-likelihood = -1.0388e+07
2017-01-16 11:41:10.551407 [info] Performing iteration 643
2017-01-16 11:41:12.405740 [info] Observed Log-likelihood = -1.03881e+07
2017-01-16 11:41:13.807799 [info] Performing iteration 644
2017-01-16 11:41:15.661441 [info] Observed Log-likelihood = -1.03871e+07
2017-01-16 11:41:17.077150 [info] Performing iteration 645
2017-01-16 11:41:18.932352 [info] Observed Log-likelihood = -1.03876e+07
2017-01-16 11:41:20.342350 [info] Performing iteration 646
2017-01-16 11:41:22.198492 [info] Observed Log-likelihood = -1.03878e+07
2017-01-16 11:41:23.630503 [info] Performing iteration 647
2017-01-16 11:41:25.491046 [info] Observed Log-likelihood = -1.03882e+07
2017-01-16 11:41:26.905162 [info] Performing iteration 648
2017-01-16 11:41:28.760005 [info] Observed Log-likelihood = -1.03882e+07
2017-01-16 11:41:30.171241 [info] Performing iteration 649
2017-01-16 11:41:32.027493 [info] Observed Log-likelihood = -1.03881e+07
2017-01-16 11:41:33.441953 [info] Performing iteration 650
2017-01-16 11:41:35.299658 [info] Observed Log-likelihood = -1.0388e+07
2017-01-16 11:41:36.707051 [info] Performing iteration 651
2017-01-16 11:41:38.556404 [info] Observed Log-likelihood = -1.03884e+07
2017-01-16 11:41:39.973413 [info] Performing iteration 652
2017-01-16 11:41:41.829147 [info] Observed Log-likelihood = -1.0388e+07
2017-01-16 11:41:43.237724 [info] Performing iteration 653
2017-01-16 11:41:45.092523 [info] Observed Log-likelihood = -1.03886e+07
2017-01-16 11:41:46.499221 [info] Performing iteration 654
2017-01-16 11:41:48.354684 [info] Observed Log-likelihood = -1.0388e+07
2017-01-16 11:41:49.753464 [info] Performing iteration 655
2017-01-16 11:41:51.607511 [info] Observed Log-likelihood = -1.03877e+07
2017-01-16 11:41:53.007175 [info] Performing iteration 656
2017-01-16 11:41:54.863713 [info] Observed Log-likelihood = -1.03883e+07
2017-01-16 11:41:56.265804 [info] Performing iteration 657
2017-01-16 11:41:58.120327 [info] Observed Log-likelihood = -1.03883e+07
2017-01-16 11:41:59.520510 [info] Performing iteration 658
2017-01-16 11:42:01.435348 [info] Observed Log-likelihood = -1.0388e+07
2017-01-16 11:42:02.852224 [info] Performing iteration 659
2017-01-16 11:42:04.712360 [info] Observed Log-likelihood = -1.03883e+07
2017-01-16 11:42:06.144245 [info] Performing iteration 660
2017-01-16 11:42:08.000573 [info] Observed Log-likelihood = -1.03882e+07
2017-01-16 11:42:09.424270 [info] Performing iteration 661
2017-01-16 11:42:11.277621 [info] Observed Log-likelihood = -1.03891e+07
2017-01-16 11:42:12.691633 [info] Performing iteration 662
2017-01-16 11:42:14.537851 [info] Observed Log-likelihood = -1.0389e+07
2017-01-16 11:42:15.967630 [info] Performing iteration 663
2017-01-16 11:42:17.823731 [info] Observed Log-likelihood = -1.03889e+07
2017-01-16 11:42:19.234023 [info] Performing iteration 664
2017-01-16 11:42:21.089306 [info] Observed Log-likelihood = -1.03889e+07
2017-01-16 11:42:22.512379 [info] Performing iteration 665
2017-01-16 11:42:24.370236 [info] Observed Log-likelihood = -1.03882e+07
2017-01-16 11:42:25.783222 [info] Performing iteration 666
2017-01-16 11:42:27.639704 [info] Observed Log-likelihood = -1.0389e+07
2017-01-16 11:42:29.061535 [info] Performing iteration 667
2017-01-16 11:42:30.917235 [info] Observed Log-likelihood = -1.03892e+07
2017-01-16 11:42:32.324134 [info] Performing iteration 668
2017-01-16 11:42:34.181748 [info] Observed Log-likelihood = -1.03889e+07
2017-01-16 11:42:35.605871 [info] Performing iteration 669
2017-01-16 11:42:37.463378 [info] Observed Log-likelihood = -1.03889e+07
2017-01-16 11:42:38.884523 [info] Performing iteration 670
2017-01-16 11:42:40.738986 [info] Observed Log-likelihood = -1.03885e+07
2017-01-16 11:42:42.164976 [info] Performing iteration 671
2017-01-16 11:42:44.019352 [info] Observed Log-likelihood = -1.03888e+07
2017-01-16 11:42:45.455105 [info] Performing iteration 672
2017-01-16 11:42:47.308811 [info] Observed Log-likelihood = -1.03888e+07
2017-01-16 11:42:48.721387 [info] Performing iteration 673
2017-01-16 11:42:50.582982 [info] Observed Log-likelihood = -1.03889e+07
2017-01-16 11:42:52.007489 [info] Performing iteration 674
2017-01-16 11:42:53.861353 [info] Observed Log-likelihood = -1.03883e+07
2017-01-16 11:42:55.276343 [info] Performing iteration 675
2017-01-16 11:42:57.133594 [info] Observed Log-likelihood = -1.03889e+07
2017-01-16 11:42:58.550327 [info] Performing iteration 676
2017-01-16 11:43:00.409438 [info] Observed Log-likelihood = -1.03889e+07
2017-01-16 11:43:01.829694 [info] Performing iteration 677
2017-01-16 11:43:03.635661 [info] Observed Log-likelihood = -1.03889e+07
2017-01-16 11:43:05.051996 [info] Performing iteration 678
2017-01-16 11:43:06.901969 [info] Observed Log-likelihood = -1.03892e+07
2017-01-16 11:43:08.319185 [info] Performing iteration 679
2017-01-16 11:43:10.171343 [info] Observed Log-likelihood = -1.03894e+07
2017-01-16 11:43:11.574216 [info] Performing iteration 680
2017-01-16 11:43:13.437522 [info] Observed Log-likelihood = -1.03888e+07
2017-01-16 11:43:14.843307 [info] Performing iteration 681
2017-01-16 11:43:16.727096 [info] Observed Log-likelihood = -1.03891e+07
2017-01-16 11:43:18.196090 [info] Performing iteration 682
2017-01-16 11:43:20.062391 [info] Observed Log-likelihood = -1.03886e+07
2017-01-16 11:43:21.470836 [info] Performing iteration 683
2017-01-16 11:43:23.325066 [info] Observed Log-likelihood = -1.03884e+07
2017-01-16 11:43:24.729906 [info] Performing iteration 684
2017-01-16 11:43:26.582354 [info] Observed Log-likelihood = -1.03881e+07
2017-01-16 11:43:27.998600 [info] Performing iteration 685
2017-01-16 11:43:29.852501 [info] Observed Log-likelihood = -1.03881e+07
2017-01-16 11:43:31.278152 [info] Performing iteration 686
2017-01-16 11:43:33.135163 [info] Observed Log-likelihood = -1.03882e+07
2017-01-16 11:43:34.554363 [info] Performing iteration 687
2017-01-16 11:43:36.416720 [info] Observed Log-likelihood = -1.03888e+07
2017-01-16 11:43:37.838027 [info] Performing iteration 688
2017-01-16 11:43:39.612100 [info] Observed Log-likelihood = -1.03881e+07
2017-01-16 11:43:41.009433 [info] Performing iteration 689
2017-01-16 11:43:42.792579 [info] Observed Log-likelihood = -1.03886e+07
2017-01-16 11:43:44.194856 [info] Performing iteration 690
2017-01-16 11:43:45.971318 [info] Observed Log-likelihood = -1.0389e+07
2017-01-16 11:43:47.371144 [info] Performing iteration 691
2017-01-16 11:43:49.145214 [info] Observed Log-likelihood = -1.03886e+07
2017-01-16 11:43:50.577957 [info] Performing iteration 692
2017-01-16 11:43:52.411577 [info] Observed Log-likelihood = -1.03883e+07
2017-01-16 11:43:53.833136 [info] Performing iteration 693
2017-01-16 11:43:55.696772 [info] Observed Log-likelihood = -1.03884e+07
2017-01-16 11:43:57.136118 [info] Performing iteration 694
2017-01-16 11:43:58.953697 [info] Observed Log-likelihood = -1.03881e+07
2017-01-16 11:44:00.345657 [info] Performing iteration 695
2017-01-16 11:44:02.108964 [info] Observed Log-likelihood = -1.03886e+07
2017-01-16 11:44:03.504375 [info] Performing iteration 696
2017-01-16 11:44:05.255714 [info] Observed Log-likelihood = -1.03883e+07
2017-01-16 11:44:06.644307 [info] Performing iteration 697
2017-01-16 11:44:08.391883 [info] Observed Log-likelihood = -1.03879e+07
2017-01-16 11:44:09.785561 [info] Performing iteration 698
2017-01-16 11:44:11.535145 [info] Observed Log-likelihood = -1.03875e+07
2017-01-16 11:44:12.927297 [info] Performing iteration 699
2017-01-16 11:44:14.677670 [info] Observed Log-likelihood = -1.03875e+07
2017-01-16 11:44:16.062031 [info] Performing iteration 700
2017-01-16 11:44:17.810147 [info] Observed Log-likelihood = -1.03877e+07
2017-01-16 11:44:19.204769 [info] Performing iteration 701
2017-01-16 11:44:20.962661 [info] Observed Log-likelihood = -1.03876e+07
2017-01-16 11:44:22.382621 [info] Performing iteration 702
2017-01-16 11:44:24.142099 [info] Observed Log-likelihood = -1.03873e+07
2017-01-16 11:44:25.559783 [info] Performing iteration 703
2017-01-16 11:44:27.317333 [info] Observed Log-likelihood = -1.03874e+07
2017-01-16 11:44:28.739676 [info] Performing iteration 704
2017-01-16 11:44:30.484151 [info] Observed Log-likelihood = -1.03876e+07
2017-01-16 11:44:31.901771 [info] Performing iteration 705
2017-01-16 11:44:33.654073 [info] Observed Log-likelihood = -1.03875e+07
2017-01-16 11:44:35.086640 [info] Performing iteration 706
2017-01-16 11:44:36.839600 [info] Observed Log-likelihood = -1.03875e+07
2017-01-16 11:44:38.265612 [info] Performing iteration 707
2017-01-16 11:44:40.016659 [info] Observed Log-likelihood = -1.03879e+07
2017-01-16 11:44:41.438404 [info] Performing iteration 708
2017-01-16 11:44:43.186626 [info] Observed Log-likelihood = -1.03873e+07
2017-01-16 11:44:44.600155 [info] Performing iteration 709
2017-01-16 11:44:46.356537 [info] Observed Log-likelihood = -1.03877e+07
2017-01-16 11:44:47.775062 [info] Performing iteration 710
2017-01-16 11:44:49.519979 [info] Observed Log-likelihood = -1.03873e+07
2017-01-16 11:44:50.940017 [info] Performing iteration 711
2017-01-16 11:44:52.689347 [info] Observed Log-likelihood = -1.03876e+07
2017-01-16 11:44:54.113500 [info] Performing iteration 712
2017-01-16 11:44:55.862631 [info] Observed Log-likelihood = -1.03872e+07
2017-01-16 11:44:57.279184 [info] Performing iteration 713
2017-01-16 11:44:59.024866 [info] Observed Log-likelihood = -1.03874e+07
2017-01-16 11:45:00.434989 [info] Performing iteration 714
2017-01-16 11:45:02.182038 [info] Observed Log-likelihood = -1.03879e+07
2017-01-16 11:45:03.604830 [info] Performing iteration 715
2017-01-16 11:45:05.352622 [info] Observed Log-likelihood = -1.03882e+07
2017-01-16 11:45:06.765220 [info] Performing iteration 716
2017-01-16 11:45:08.501168 [info] Observed Log-likelihood = -1.03874e+07
2017-01-16 11:45:09.918791 [info] Performing iteration 717
2017-01-16 11:45:11.661474 [info] Observed Log-likelihood = -1.03873e+07
2017-01-16 11:45:13.060842 [info] Performing iteration 718
2017-01-16 11:45:14.827743 [info] Observed Log-likelihood = -1.03878e+07
2017-01-16 11:45:16.252560 [info] Performing iteration 719
2017-01-16 11:45:18.001310 [info] Observed Log-likelihood = -1.03878e+07
2017-01-16 11:45:19.417457 [info] Performing iteration 720
2017-01-16 11:45:21.162753 [info] Observed Log-likelihood = -1.03874e+07
2017-01-16 11:45:22.558217 [info] Performing iteration 721
2017-01-16 11:45:24.311932 [info] Observed Log-likelihood = -1.03876e+07
2017-01-16 11:45:25.707610 [info] Performing iteration 722
2017-01-16 11:45:27.450713 [info] Observed Log-likelihood = -1.03877e+07
2017-01-16 11:45:28.851561 [info] Performing iteration 723
2017-01-16 11:45:30.593891 [info] Observed Log-likelihood = -1.03877e+07
2017-01-16 11:45:31.988745 [info] Performing iteration 724
2017-01-16 11:45:33.740948 [info] Observed Log-likelihood = -1.03868e+07
2017-01-16 11:45:35.143855 [info] Performing iteration 725
2017-01-16 11:45:36.901636 [info] Observed Log-likelihood = -1.03872e+07
2017-01-16 11:45:38.325260 [info] Performing iteration 726
2017-01-16 11:45:40.071874 [info] Observed Log-likelihood = -1.0388e+07
2017-01-16 11:45:41.468010 [info] Performing iteration 727
2017-01-16 11:45:43.226009 [info] Observed Log-likelihood = -1.03873e+07
2017-01-16 11:45:44.627627 [info] Performing iteration 728
2017-01-16 11:45:46.384599 [info] Observed Log-likelihood = -1.03874e+07
2017-01-16 11:45:47.784471 [info] Performing iteration 729
2017-01-16 11:45:49.524272 [info] Observed Log-likelihood = -1.03876e+07
2017-01-16 11:45:50.949035 [info] Performing iteration 730
2017-01-16 11:45:52.700256 [info] Observed Log-likelihood = -1.03881e+07
2017-01-16 11:45:54.131945 [info] Performing iteration 731
2017-01-16 11:45:55.879331 [info] Observed Log-likelihood = -1.03881e+07
2017-01-16 11:45:57.266984 [info] Performing iteration 732
2017-01-16 11:45:59.023008 [info] Observed Log-likelihood = -1.0388e+07
2017-01-16 11:46:00.419825 [info] Performing iteration 733
2017-01-16 11:46:02.172984 [info] Observed Log-likelihood = -1.0388e+07
2017-01-16 11:46:03.562571 [info] Performing iteration 734
2017-01-16 11:46:05.312656 [info] Observed Log-likelihood = -1.03885e+07
2017-01-16 11:46:06.708271 [info] Performing iteration 735
2017-01-16 11:46:08.451563 [info] Observed Log-likelihood = -1.03875e+07
2017-01-16 11:46:09.843051 [info] Performing iteration 736
2017-01-16 11:46:11.705111 [info] Observed Log-likelihood = -1.03881e+07
2017-01-16 11:46:13.096555 [info] Performing iteration 737
2017-01-16 11:46:14.957277 [info] Observed Log-likelihood = -1.03875e+07
2017-01-16 11:46:16.351378 [info] Performing iteration 738
2017-01-16 11:46:18.212780 [info] Observed Log-likelihood = -1.03879e+07
2017-01-16 11:46:19.606509 [info] Performing iteration 739
2017-01-16 11:46:21.465344 [info] Observed Log-likelihood = -1.03879e+07
2017-01-16 11:46:22.858034 [info] Performing iteration 740
2017-01-16 11:46:24.720240 [info] Observed Log-likelihood = -1.03885e+07
2017-01-16 11:46:26.110841 [info] Performing iteration 741
2017-01-16 11:46:27.972566 [info] Observed Log-likelihood = -1.03881e+07
2017-01-16 11:46:29.363620 [info] Performing iteration 742
2017-01-16 11:46:31.227184 [info] Observed Log-likelihood = -1.03877e+07
2017-01-16 11:46:32.618405 [info] Performing iteration 743
2017-01-16 11:46:34.476768 [info] Observed Log-likelihood = -1.03877e+07
2017-01-16 11:46:35.873044 [info] Performing iteration 744
2017-01-16 11:46:37.740322 [info] Observed Log-likelihood = -1.03885e+07
2017-01-16 11:46:39.132894 [info] Performing iteration 745
2017-01-16 11:46:40.993574 [info] Observed Log-likelihood = -1.0388e+07
2017-01-16 11:46:42.388165 [info] Performing iteration 746
2017-01-16 11:46:44.251757 [info] Observed Log-likelihood = -1.03879e+07
2017-01-16 11:46:45.639119 [info] Performing iteration 747
2017-01-16 11:46:47.502056 [info] Observed Log-likelihood = -1.03876e+07
2017-01-16 11:46:48.891588 [info] Performing iteration 748
2017-01-16 11:46:50.753135 [info] Observed Log-likelihood = -1.03888e+07
2017-01-16 11:46:52.138924 [info] Performing iteration 749
2017-01-16 11:46:53.999314 [info] Observed Log-likelihood = -1.03874e+07
2017-01-16 11:46:55.385673 [info] Performing iteration 750
2017-01-16 11:46:57.245674 [info] Observed Log-likelihood = -1.03877e+07
2017-01-16 11:46:58.633153 [info] Performing iteration 751
2017-01-16 11:47:00.490750 [info] Observed Log-likelihood = -1.03879e+07
2017-01-16 11:47:01.882864 [info] Performing iteration 752
2017-01-16 11:47:03.746024 [info] Observed Log-likelihood = -1.03871e+07
2017-01-16 11:47:05.136706 [info] Performing iteration 753
2017-01-16 11:47:07.007387 [info] Observed Log-likelihood = -1.03872e+07
2017-01-16 11:47:08.398309 [info] Performing iteration 754
2017-01-16 11:47:10.267581 [info] Observed Log-likelihood = -1.03878e+07
2017-01-16 11:47:11.651581 [info] Performing iteration 755
2017-01-16 11:47:13.512369 [info] Observed Log-likelihood = -1.03878e+07
2017-01-16 11:47:14.901515 [info] Performing iteration 756
2017-01-16 11:47:16.762908 [info] Observed Log-likelihood = -1.03883e+07
2017-01-16 11:47:18.150252 [info] Performing iteration 757
2017-01-16 11:47:20.009332 [info] Observed Log-likelihood = -1.03879e+07
2017-01-16 11:47:21.395387 [info] Performing iteration 758
2017-01-16 11:47:23.254362 [info] Observed Log-likelihood = -1.03879e+07
2017-01-16 11:47:24.640705 [info] Performing iteration 759
2017-01-16 11:47:26.494574 [info] Observed Log-likelihood = -1.03872e+07
2017-01-16 11:47:27.886146 [info] Performing iteration 760
2017-01-16 11:47:29.749594 [info] Observed Log-likelihood = -1.03879e+07
2017-01-16 11:47:31.138578 [info] Performing iteration 761
2017-01-16 11:47:32.997899 [info] Observed Log-likelihood = -1.03875e+07
2017-01-16 11:47:34.385099 [info] Performing iteration 762
2017-01-16 11:47:36.248961 [info] Observed Log-likelihood = -1.03879e+07
2017-01-16 11:47:37.633997 [info] Performing iteration 763
2017-01-16 11:47:39.502253 [info] Observed Log-likelihood = -1.03871e+07
2017-01-16 11:47:40.891189 [info] Performing iteration 764
2017-01-16 11:47:42.725973 [info] Observed Log-likelihood = -1.03879e+07
2017-01-16 11:47:44.116026 [info] Performing iteration 765
2017-01-16 11:47:45.872706 [info] Observed Log-likelihood = -1.03876e+07
2017-01-16 11:47:47.265063 [info] Performing iteration 766
2017-01-16 11:47:49.023213 [info] Observed Log-likelihood = -1.03883e+07
2017-01-16 11:47:50.414402 [info] Performing iteration 767
2017-01-16 11:47:52.178889 [info] Observed Log-likelihood = -1.03877e+07
2017-01-16 11:47:53.567968 [info] Performing iteration 768
2017-01-16 11:47:55.325969 [info] Observed Log-likelihood = -1.03874e+07
2017-01-16 11:47:56.721056 [info] Performing iteration 769
2017-01-16 11:47:58.479510 [info] Observed Log-likelihood = -1.03876e+07
2017-01-16 11:47:59.871271 [info] Performing iteration 770
2017-01-16 11:48:01.637607 [info] Observed Log-likelihood = -1.03879e+07
2017-01-16 11:48:03.026763 [info] Performing iteration 771
2017-01-16 11:48:04.784754 [info] Observed Log-likelihood = -1.03881e+07
2017-01-16 11:48:06.178007 [info] Performing iteration 772
2017-01-16 11:48:07.937831 [info] Observed Log-likelihood = -1.03878e+07
2017-01-16 11:48:09.323402 [info] Performing iteration 773
2017-01-16 11:48:11.085538 [info] Observed Log-likelihood = -1.03873e+07
2017-01-16 11:48:12.467059 [info] Performing iteration 774
2017-01-16 11:48:14.226380 [info] Observed Log-likelihood = -1.03867e+07
2017-01-16 11:48:15.635465 [info] Performing iteration 775
2017-01-16 11:48:17.394710 [info] Observed Log-likelihood = -1.03868e+07
2017-01-16 11:48:18.791557 [info] Performing iteration 776
2017-01-16 11:48:20.543380 [info] Observed Log-likelihood = -1.03871e+07
2017-01-16 11:48:21.922694 [info] Performing iteration 777
2017-01-16 11:48:23.678004 [info] Observed Log-likelihood = -1.03871e+07
2017-01-16 11:48:25.064671 [info] Performing iteration 778
2017-01-16 11:48:26.830715 [info] Observed Log-likelihood = -1.03868e+07
2017-01-16 11:48:28.219876 [info] Performing iteration 779
2017-01-16 11:48:29.982801 [info] Observed Log-likelihood = -1.03876e+07
2017-01-16 11:48:31.374064 [info] Performing iteration 780
2017-01-16 11:48:33.140733 [info] Observed Log-likelihood = -1.03873e+07
2017-01-16 11:48:34.533089 [info] Performing iteration 781
2017-01-16 11:48:36.287828 [info] Observed Log-likelihood = -1.03871e+07
2017-01-16 11:48:37.682209 [info] Performing iteration 782
2017-01-16 11:48:39.446017 [info] Observed Log-likelihood = -1.03872e+07
2017-01-16 11:48:40.839092 [info] Performing iteration 783
2017-01-16 11:48:42.593256 [info] Observed Log-likelihood = -1.03875e+07
2017-01-16 11:48:43.984959 [info] Performing iteration 784
2017-01-16 11:48:45.748060 [info] Observed Log-likelihood = -1.03875e+07
2017-01-16 11:48:47.141462 [info] Performing iteration 785
2017-01-16 11:48:48.907393 [info] Observed Log-likelihood = -1.03876e+07
2017-01-16 11:48:50.298332 [info] Performing iteration 786
2017-01-16 11:48:52.056129 [info] Observed Log-likelihood = -1.03882e+07
2017-01-16 11:48:53.450418 [info] Performing iteration 787
2017-01-16 11:48:55.207747 [info] Observed Log-likelihood = -1.03881e+07
2017-01-16 11:48:56.603863 [info] Performing iteration 788
2017-01-16 11:48:58.370109 [info] Observed Log-likelihood = -1.03878e+07
2017-01-16 11:48:59.761966 [info] Performing iteration 789
2017-01-16 11:49:01.520105 [info] Observed Log-likelihood = -1.03874e+07
2017-01-16 11:49:02.920480 [info] Performing iteration 790
2017-01-16 11:49:04.675334 [info] Observed Log-likelihood = -1.03877e+07
2017-01-16 11:49:06.066166 [info] Performing iteration 791
2017-01-16 11:49:07.823196 [info] Observed Log-likelihood = -1.03875e+07
2017-01-16 11:49:09.212549 [info] Performing iteration 792
2017-01-16 11:49:10.968871 [info] Observed Log-likelihood = -1.0387e+07
2017-01-16 11:49:12.360130 [info] Performing iteration 793
2017-01-16 11:49:14.118882 [info] Observed Log-likelihood = -1.0387e+07
2017-01-16 11:49:15.515582 [info] Performing iteration 794
2017-01-16 11:49:17.274227 [info] Observed Log-likelihood = -1.03873e+07
2017-01-16 11:49:18.668416 [info] Performing iteration 795
2017-01-16 11:49:20.429089 [info] Observed Log-likelihood = -1.03874e+07
2017-01-16 11:49:21.819545 [info] Performing iteration 796
2017-01-16 11:49:23.584199 [info] Observed Log-likelihood = -1.03869e+07
2017-01-16 11:49:24.981448 [info] Performing iteration 797
2017-01-16 11:49:26.742851 [info] Observed Log-likelihood = -1.03873e+07
2017-01-16 11:49:28.141402 [info] Performing iteration 798
2017-01-16 11:49:29.899788 [info] Observed Log-likelihood = -1.03873e+07
2017-01-16 11:49:31.293559 [info] Performing iteration 799
2017-01-16 11:49:33.054079 [info] Observed Log-likelihood = -1.03875e+07
2017-01-16 11:49:34.449393 [info] Performing iteration 800
2017-01-16 11:49:36.210959 [info] Observed Log-likelihood = -1.03871e+07
2017-01-16 11:49:39.464135 [info] Performing iteration 801
2017-01-16 11:49:41.246008 [info] Observed Log-likelihood = -1.03876e+07
2017-01-16 11:49:42.644849 [info] Performing iteration 802
2017-01-16 11:49:44.405260 [info] Observed Log-likelihood = -1.03866e+07
2017-01-16 11:49:45.797645 [info] Performing iteration 803
2017-01-16 11:49:47.556001 [info] Observed Log-likelihood = -1.03875e+07
2017-01-16 11:49:48.951672 [info] Performing iteration 804
2017-01-16 11:49:50.707939 [info] Observed Log-likelihood = -1.03871e+07
2017-01-16 11:49:52.100334 [info] Performing iteration 805
2017-01-16 11:49:53.864106 [info] Observed Log-likelihood = -1.03875e+07
2017-01-16 11:49:55.300432 [info] Performing iteration 806
2017-01-16 11:49:57.057726 [info] Observed Log-likelihood = -1.03877e+07
2017-01-16 11:49:58.449050 [info] Performing iteration 807
2017-01-16 11:50:00.201422 [info] Observed Log-likelihood = -1.03878e+07
2017-01-16 11:50:01.593491 [info] Performing iteration 808
2017-01-16 11:50:03.355582 [info] Observed Log-likelihood = -1.03873e+07
2017-01-16 11:50:04.740949 [info] Performing iteration 809
2017-01-16 11:50:06.494033 [info] Observed Log-likelihood = -1.03869e+07
2017-01-16 11:50:07.886212 [info] Performing iteration 810
2017-01-16 11:50:09.643777 [info] Observed Log-likelihood = -1.03874e+07
2017-01-16 11:50:11.031317 [info] Performing iteration 811
2017-01-16 11:50:12.791482 [info] Observed Log-likelihood = -1.03872e+07
2017-01-16 11:50:14.179164 [info] Performing iteration 812
2017-01-16 11:50:15.935437 [info] Observed Log-likelihood = -1.03871e+07
2017-01-16 11:50:17.326344 [info] Performing iteration 813
2017-01-16 11:50:19.080884 [info] Observed Log-likelihood = -1.03879e+07
2017-01-16 11:50:20.469507 [info] Performing iteration 814
2017-01-16 11:50:22.226758 [info] Observed Log-likelihood = -1.03879e+07
2017-01-16 11:50:23.614459 [info] Performing iteration 815
2017-01-16 11:50:25.369490 [info] Observed Log-likelihood = -1.03873e+07
2017-01-16 11:50:26.757408 [info] Performing iteration 816
2017-01-16 11:50:28.510582 [info] Observed Log-likelihood = -1.03868e+07
2017-01-16 11:50:29.904768 [info] Performing iteration 817
2017-01-16 11:50:31.662592 [info] Observed Log-likelihood = -1.0387e+07
2017-01-16 11:50:33.053302 [info] Performing iteration 818
2017-01-16 11:50:34.811465 [info] Observed Log-likelihood = -1.03879e+07
2017-01-16 11:50:36.202185 [info] Performing iteration 819
2017-01-16 11:50:37.953574 [info] Observed Log-likelihood = -1.03872e+07
2017-01-16 11:50:39.344458 [info] Performing iteration 820
2017-01-16 11:50:41.098774 [info] Observed Log-likelihood = -1.03872e+07
2017-01-16 11:50:42.488343 [info] Performing iteration 821
2017-01-16 11:50:44.255967 [info] Observed Log-likelihood = -1.03871e+07
2017-01-16 11:50:45.651406 [info] Performing iteration 822
2017-01-16 11:50:47.418840 [info] Observed Log-likelihood = -1.03872e+07
2017-01-16 11:50:48.813228 [info] Performing iteration 823
2017-01-16 11:50:50.570786 [info] Observed Log-likelihood = -1.03875e+07
2017-01-16 11:50:51.951776 [info] Performing iteration 824
2017-01-16 11:50:53.708495 [info] Observed Log-likelihood = -1.03863e+07
2017-01-16 11:50:55.099298 [info] Performing iteration 825
2017-01-16 11:50:56.864452 [info] Observed Log-likelihood = -1.03862e+07
2017-01-16 11:50:58.258299 [info] Performing iteration 826
2017-01-16 11:51:00.016085 [info] Observed Log-likelihood = -1.03866e+07
2017-01-16 11:51:01.405705 [info] Performing iteration 827
2017-01-16 11:51:03.166758 [info] Observed Log-likelihood = -1.03871e+07
2017-01-16 11:51:04.556292 [info] Performing iteration 828
2017-01-16 11:51:06.309877 [info] Observed Log-likelihood = -1.03867e+07
2017-01-16 11:51:07.700566 [info] Performing iteration 829
2017-01-16 11:51:09.451944 [info] Observed Log-likelihood = -1.0386e+07
2017-01-16 11:51:10.862609 [info] Performing iteration 830
2017-01-16 11:51:12.617115 [info] Observed Log-likelihood = -1.03871e+07
2017-01-16 11:51:14.012612 [info] Performing iteration 831
2017-01-16 11:51:15.783054 [info] Observed Log-likelihood = -1.03863e+07
2017-01-16 11:51:17.223413 [info] Performing iteration 832
2017-01-16 11:51:19.016726 [info] Observed Log-likelihood = -1.03868e+07
2017-01-16 11:51:20.407587 [info] Performing iteration 833
2017-01-16 11:51:22.167025 [info] Observed Log-likelihood = -1.03871e+07
2017-01-16 11:51:23.555548 [info] Performing iteration 834
2017-01-16 11:51:25.314593 [info] Observed Log-likelihood = -1.03862e+07
2017-01-16 11:51:26.715576 [info] Performing iteration 835
2017-01-16 11:51:28.463249 [info] Observed Log-likelihood = -1.03868e+07
2017-01-16 11:51:29.855979 [info] Performing iteration 836
2017-01-16 11:51:31.618215 [info] Observed Log-likelihood = -1.0387e+07
2017-01-16 11:51:33.007759 [info] Performing iteration 837
2017-01-16 11:51:34.767735 [info] Observed Log-likelihood = -1.03874e+07
2017-01-16 11:51:36.163350 [info] Performing iteration 838
2017-01-16 11:51:37.925438 [info] Observed Log-likelihood = -1.03871e+07
2017-01-16 11:51:39.321551 [info] Performing iteration 839
2017-01-16 11:51:41.081074 [info] Observed Log-likelihood = -1.03864e+07
2017-01-16 11:51:42.469787 [info] Performing iteration 840
2017-01-16 11:51:44.232446 [info] Observed Log-likelihood = -1.0387e+07
2017-01-16 11:51:45.629784 [info] Performing iteration 841
2017-01-16 11:51:47.391771 [info] Observed Log-likelihood = -1.03867e+07
2017-01-16 11:51:48.783696 [info] Performing iteration 842
2017-01-16 11:51:50.540577 [info] Observed Log-likelihood = -1.03868e+07
2017-01-16 11:51:51.937332 [info] Performing iteration 843
2017-01-16 11:51:53.694054 [info] Observed Log-likelihood = -1.03866e+07
2017-01-16 11:51:55.090788 [info] Performing iteration 844
2017-01-16 11:51:56.869878 [info] Observed Log-likelihood = -1.03866e+07
2017-01-16 11:51:58.266512 [info] Performing iteration 845
2017-01-16 11:52:00.022630 [info] Observed Log-likelihood = -1.03869e+07
2017-01-16 11:52:01.405482 [info] Performing iteration 846
2017-01-16 11:52:03.159755 [info] Observed Log-likelihood = -1.03873e+07
2017-01-16 11:52:04.555785 [info] Performing iteration 847
2017-01-16 11:52:06.312584 [info] Observed Log-likelihood = -1.03871e+07
2017-01-16 11:52:07.708155 [info] Performing iteration 848
2017-01-16 11:52:09.476149 [info] Observed Log-likelihood = -1.0387e+07
2017-01-16 11:52:10.866312 [info] Performing iteration 849
2017-01-16 11:52:12.622014 [info] Observed Log-likelihood = -1.0387e+07
2017-01-16 11:52:14.018092 [info] Performing iteration 850
2017-01-16 11:52:15.778929 [info] Observed Log-likelihood = -1.03864e+07
2017-01-16 11:52:17.169623 [info] Performing iteration 851
2017-01-16 11:52:18.931984 [info] Observed Log-likelihood = -1.0386e+07
2017-01-16 11:52:20.324846 [info] Performing iteration 852
2017-01-16 11:52:22.088378 [info] Observed Log-likelihood = -1.03862e+07
2017-01-16 11:52:23.480282 [info] Performing iteration 853
2017-01-16 11:52:25.243309 [info] Observed Log-likelihood = -1.03859e+07
2017-01-16 11:52:26.634261 [info] Performing iteration 854
2017-01-16 11:52:28.389656 [info] Observed Log-likelihood = -1.03863e+07
2017-01-16 11:52:29.784612 [info] Performing iteration 855
2017-01-16 11:52:31.546873 [info] Observed Log-likelihood = -1.03864e+07
2017-01-16 11:52:32.936800 [info] Performing iteration 856
2017-01-16 11:52:34.693575 [info] Observed Log-likelihood = -1.03864e+07
2017-01-16 11:52:36.089402 [info] Performing iteration 857
2017-01-16 11:52:37.852751 [info] Observed Log-likelihood = -1.03859e+07
2017-01-16 11:52:39.246945 [info] Performing iteration 858
2017-01-16 11:52:41.008566 [info] Observed Log-likelihood = -1.03869e+07
2017-01-16 11:52:42.402554 [info] Performing iteration 859
2017-01-16 11:52:44.158377 [info] Observed Log-likelihood = -1.03862e+07
2017-01-16 11:52:45.550408 [info] Performing iteration 860
2017-01-16 11:52:47.321406 [info] Observed Log-likelihood = -1.03866e+07
2017-01-16 11:52:48.731082 [info] Performing iteration 861
2017-01-16 11:52:50.484806 [info] Observed Log-likelihood = -1.03863e+07
2017-01-16 11:52:51.895502 [info] Performing iteration 862
2017-01-16 11:52:53.661241 [info] Observed Log-likelihood = -1.03869e+07
2017-01-16 11:52:55.075427 [info] Performing iteration 863
2017-01-16 11:52:56.837529 [info] Observed Log-likelihood = -1.03861e+07
2017-01-16 11:52:58.256589 [info] Performing iteration 864
2017-01-16 11:53:00.019465 [info] Observed Log-likelihood = -1.03861e+07
2017-01-16 11:53:01.427586 [info] Performing iteration 865
2017-01-16 11:53:03.186736 [info] Observed Log-likelihood = -1.03862e+07
2017-01-16 11:53:04.591323 [info] Performing iteration 866
2017-01-16 11:53:06.354069 [info] Observed Log-likelihood = -1.03859e+07
2017-01-16 11:53:07.770215 [info] Performing iteration 867
2017-01-16 11:53:09.518174 [info] Observed Log-likelihood = -1.0386e+07
2017-01-16 11:53:10.950122 [info] Performing iteration 868
2017-01-16 11:53:12.702049 [info] Observed Log-likelihood = -1.0386e+07
2017-01-16 11:53:14.107404 [info] Performing iteration 869
2017-01-16 11:53:15.866191 [info] Observed Log-likelihood = -1.03861e+07
2017-01-16 11:53:17.276678 [info] Performing iteration 870
2017-01-16 11:53:19.039362 [info] Observed Log-likelihood = -1.03863e+07
2017-01-16 11:53:20.447414 [info] Performing iteration 871
2017-01-16 11:53:22.203373 [info] Observed Log-likelihood = -1.03861e+07
2017-01-16 11:53:23.607411 [info] Performing iteration 872
2017-01-16 11:53:25.363336 [info] Observed Log-likelihood = -1.03861e+07
2017-01-16 11:53:26.779318 [info] Performing iteration 873
2017-01-16 11:53:28.536672 [info] Observed Log-likelihood = -1.03864e+07
2017-01-16 11:53:29.944025 [info] Performing iteration 874
2017-01-16 11:53:31.707012 [info] Observed Log-likelihood = -1.03874e+07
2017-01-16 11:53:33.113878 [info] Performing iteration 875
2017-01-16 11:53:34.870353 [info] Observed Log-likelihood = -1.03865e+07
2017-01-16 11:53:36.291267 [info] Performing iteration 876
2017-01-16 11:53:38.049073 [info] Observed Log-likelihood = -1.03871e+07
2017-01-16 11:53:39.458291 [info] Performing iteration 877
2017-01-16 11:53:41.229762 [info] Observed Log-likelihood = -1.03873e+07
2017-01-16 11:53:42.635128 [info] Performing iteration 878
2017-01-16 11:53:44.396562 [info] Observed Log-likelihood = -1.03874e+07
2017-01-16 11:53:45.822901 [info] Performing iteration 879
2017-01-16 11:53:47.583524 [info] Observed Log-likelihood = -1.03878e+07
2017-01-16 11:53:48.994968 [info] Performing iteration 880
2017-01-16 11:53:50.755553 [info] Observed Log-likelihood = -1.03874e+07
2017-01-16 11:53:52.158116 [info] Performing iteration 881
2017-01-16 11:53:53.915623 [info] Observed Log-likelihood = -1.03868e+07
2017-01-16 11:53:55.311804 [info] Performing iteration 882
2017-01-16 11:53:57.061667 [info] Observed Log-likelihood = -1.0387e+07
2017-01-16 11:53:58.453011 [info] Performing iteration 883
2017-01-16 11:54:00.212514 [info] Observed Log-likelihood = -1.03865e+07
2017-01-16 11:54:01.604598 [info] Performing iteration 884
2017-01-16 11:54:03.361501 [info] Observed Log-likelihood = -1.03864e+07
2017-01-16 11:54:04.757005 [info] Performing iteration 885
2017-01-16 11:54:06.505123 [info] Observed Log-likelihood = -1.03862e+07
2017-01-16 11:54:07.904879 [info] Performing iteration 886
2017-01-16 11:54:09.667763 [info] Observed Log-likelihood = -1.03872e+07
2017-01-16 11:54:11.062956 [info] Performing iteration 887
2017-01-16 11:54:12.813019 [info] Observed Log-likelihood = -1.03867e+07
2017-01-16 11:54:14.206165 [info] Performing iteration 888
2017-01-16 11:54:15.961240 [info] Observed Log-likelihood = -1.03867e+07
2017-01-16 11:54:17.348139 [info] Performing iteration 889
2017-01-16 11:54:19.108714 [info] Observed Log-likelihood = -1.03869e+07
2017-01-16 11:54:20.496955 [info] Performing iteration 890
2017-01-16 11:54:22.262755 [info] Observed Log-likelihood = -1.03865e+07
2017-01-16 11:54:23.673192 [info] Performing iteration 891
2017-01-16 11:54:25.436452 [info] Observed Log-likelihood = -1.0387e+07
2017-01-16 11:54:26.849192 [info] Performing iteration 892
2017-01-16 11:54:28.618892 [info] Observed Log-likelihood = -1.03868e+07
2017-01-16 11:54:30.027935 [info] Performing iteration 893
2017-01-16 11:54:31.781596 [info] Observed Log-likelihood = -1.03875e+07
2017-01-16 11:54:33.192695 [info] Performing iteration 894
2017-01-16 11:54:34.950181 [info] Observed Log-likelihood = -1.03873e+07
2017-01-16 11:54:36.361314 [info] Performing iteration 895
2017-01-16 11:54:38.120017 [info] Observed Log-likelihood = -1.03869e+07
2017-01-16 11:54:39.522738 [info] Performing iteration 896
2017-01-16 11:54:41.275513 [info] Observed Log-likelihood = -1.03868e+07
2017-01-16 11:54:42.673540 [info] Performing iteration 897
2017-01-16 11:54:44.425124 [info] Observed Log-likelihood = -1.03871e+07
2017-01-16 11:54:45.815688 [info] Performing iteration 898
2017-01-16 11:54:47.571251 [info] Observed Log-likelihood = -1.03871e+07
2017-01-16 11:54:48.958036 [info] Performing iteration 899
2017-01-16 11:54:50.715906 [info] Observed Log-likelihood = -1.03864e+07
2017-01-16 11:54:52.121156 [info] Performing iteration 900
2017-01-16 11:54:53.876909 [info] Observed Log-likelihood = -1.03866e+07
2017-01-16 11:54:55.267357 [info] Performing iteration 901
2017-01-16 11:54:57.017408 [info] Observed Log-likelihood = -1.03871e+07
2017-01-16 11:54:58.417806 [info] Performing iteration 902
2017-01-16 11:55:00.171182 [info] Observed Log-likelihood = -1.0387e+07
2017-01-16 11:55:01.562453 [info] Performing iteration 903
2017-01-16 11:55:03.323214 [info] Observed Log-likelihood = -1.03877e+07
2017-01-16 11:55:04.715540 [info] Performing iteration 904
2017-01-16 11:55:06.470145 [info] Observed Log-likelihood = -1.03872e+07
2017-01-16 11:55:07.856292 [info] Performing iteration 905
2017-01-16 11:55:09.609975 [info] Observed Log-likelihood = -1.0387e+07
2017-01-16 11:55:10.999729 [info] Performing iteration 906
2017-01-16 11:55:12.751097 [info] Observed Log-likelihood = -1.03869e+07
2017-01-16 11:55:14.147987 [info] Performing iteration 907
2017-01-16 11:55:15.908650 [info] Observed Log-likelihood = -1.03868e+07
2017-01-16 11:55:17.295677 [info] Performing iteration 908
2017-01-16 11:55:19.047455 [info] Observed Log-likelihood = -1.03871e+07
2017-01-16 11:55:20.437468 [info] Performing iteration 909
2017-01-16 11:55:22.195604 [info] Observed Log-likelihood = -1.03867e+07
2017-01-16 11:55:23.585310 [info] Performing iteration 910
2017-01-16 11:55:25.343277 [info] Observed Log-likelihood = -1.0387e+07
2017-01-16 11:55:26.730856 [info] Performing iteration 911
2017-01-16 11:55:28.479151 [info] Observed Log-likelihood = -1.03862e+07
2017-01-16 11:55:29.867529 [info] Performing iteration 912
2017-01-16 11:55:31.626222 [info] Observed Log-likelihood = -1.03857e+07
2017-01-16 11:55:33.016056 [info] Performing iteration 913
2017-01-16 11:55:34.768871 [info] Observed Log-likelihood = -1.03866e+07
2017-01-16 11:55:36.161122 [info] Performing iteration 914
2017-01-16 11:55:37.930371 [info] Observed Log-likelihood = -1.03862e+07
2017-01-16 11:55:39.313046 [info] Performing iteration 915
2017-01-16 11:55:41.072829 [info] Observed Log-likelihood = -1.03866e+07
2017-01-16 11:55:42.463125 [info] Performing iteration 916
2017-01-16 11:55:44.224999 [info] Observed Log-likelihood = -1.03869e+07
2017-01-16 11:55:45.613931 [info] Performing iteration 917
2017-01-16 11:55:47.368339 [info] Observed Log-likelihood = -1.03864e+07
2017-01-16 11:55:48.759411 [info] Performing iteration 918
2017-01-16 11:55:50.507351 [info] Observed Log-likelihood = -1.03863e+07
2017-01-16 11:55:51.904038 [info] Performing iteration 919
2017-01-16 11:55:53.661348 [info] Observed Log-likelihood = -1.03863e+07
2017-01-16 11:55:55.059145 [info] Performing iteration 920
2017-01-16 11:55:56.810217 [info] Observed Log-likelihood = -1.03856e+07
2017-01-16 11:55:58.198585 [info] Performing iteration 921
2017-01-16 11:55:59.954837 [info] Observed Log-likelihood = -1.03857e+07
2017-01-16 11:56:01.352594 [info] Performing iteration 922
2017-01-16 11:56:03.104019 [info] Observed Log-likelihood = -1.03857e+07
2017-01-16 11:56:04.508693 [info] Performing iteration 923
2017-01-16 11:56:06.260502 [info] Observed Log-likelihood = -1.03869e+07
2017-01-16 11:56:07.647973 [info] Performing iteration 924
2017-01-16 11:56:09.399805 [info] Observed Log-likelihood = -1.03868e+07
2017-01-16 11:56:10.789573 [info] Performing iteration 925
2017-01-16 11:56:12.546124 [info] Observed Log-likelihood = -1.03867e+07
2017-01-16 11:56:13.935006 [info] Performing iteration 926
2017-01-16 11:56:15.693749 [info] Observed Log-likelihood = -1.03869e+07
2017-01-16 11:56:17.080163 [info] Performing iteration 927
2017-01-16 11:56:18.833384 [info] Observed Log-likelihood = -1.03866e+07
2017-01-16 11:56:20.217638 [info] Performing iteration 928
2017-01-16 11:56:21.976067 [info] Observed Log-likelihood = -1.03857e+07
2017-01-16 11:56:23.365399 [info] Performing iteration 929
2017-01-16 11:56:25.132670 [info] Observed Log-likelihood = -1.03865e+07
2017-01-16 11:56:26.519800 [info] Performing iteration 930
2017-01-16 11:56:28.278938 [info] Observed Log-likelihood = -1.0387e+07
2017-01-16 11:56:29.667228 [info] Performing iteration 931
2017-01-16 11:56:31.426838 [info] Observed Log-likelihood = -1.03861e+07
2017-01-16 11:56:32.818294 [info] Performing iteration 932
2017-01-16 11:56:34.568754 [info] Observed Log-likelihood = -1.03868e+07
2017-01-16 11:56:35.966469 [info] Performing iteration 933
2017-01-16 11:56:37.723083 [info] Observed Log-likelihood = -1.03861e+07
2017-01-16 11:56:39.132893 [info] Performing iteration 934
2017-01-16 11:56:40.894985 [info] Observed Log-likelihood = -1.03856e+07
2017-01-16 11:56:42.315055 [info] Performing iteration 935
2017-01-16 11:56:44.076753 [info] Observed Log-likelihood = -1.03862e+07
2017-01-16 11:56:45.485203 [info] Performing iteration 936
2017-01-16 11:56:47.251717 [info] Observed Log-likelihood = -1.0386e+07
2017-01-16 11:56:48.662860 [info] Performing iteration 937
2017-01-16 11:56:50.419023 [info] Observed Log-likelihood = -1.03873e+07
2017-01-16 11:56:51.826741 [info] Performing iteration 938
2017-01-16 11:56:53.593957 [info] Observed Log-likelihood = -1.03862e+07
2017-01-16 11:56:55.003880 [info] Performing iteration 939
2017-01-16 11:56:56.762430 [info] Observed Log-likelihood = -1.03863e+07
2017-01-16 11:56:58.172881 [info] Performing iteration 940
2017-01-16 11:56:59.963497 [info] Observed Log-likelihood = -1.03859e+07
2017-01-16 11:57:01.380870 [info] Performing iteration 941
2017-01-16 11:57:03.138257 [info] Observed Log-likelihood = -1.03862e+07
2017-01-16 11:57:04.559247 [info] Performing iteration 942
2017-01-16 11:57:06.322731 [info] Observed Log-likelihood = -1.0386e+07
2017-01-16 11:57:07.730569 [info] Performing iteration 943
2017-01-16 11:57:09.491925 [info] Observed Log-likelihood = -1.03863e+07
2017-01-16 11:57:10.904228 [info] Performing iteration 944
2017-01-16 11:57:12.673374 [info] Observed Log-likelihood = -1.03852e+07
2017-01-16 11:57:14.106145 [info] Performing iteration 945
2017-01-16 11:57:15.872856 [info] Observed Log-likelihood = -1.03865e+07
2017-01-16 11:57:17.288371 [info] Performing iteration 946
2017-01-16 11:57:19.048532 [info] Observed Log-likelihood = -1.03856e+07
2017-01-16 11:57:20.453840 [info] Performing iteration 947
2017-01-16 11:57:22.215281 [info] Observed Log-likelihood = -1.03859e+07
2017-01-16 11:57:23.618992 [info] Performing iteration 948
2017-01-16 11:57:25.377984 [info] Observed Log-likelihood = -1.03863e+07
2017-01-16 11:57:26.780668 [info] Performing iteration 949
2017-01-16 11:57:28.536472 [info] Observed Log-likelihood = -1.03864e+07
2017-01-16 11:57:29.936469 [info] Performing iteration 950
2017-01-16 11:57:31.686643 [info] Observed Log-likelihood = -1.03865e+07
2017-01-16 11:57:33.074814 [info] Performing iteration 951
2017-01-16 11:57:34.836742 [info] Observed Log-likelihood = -1.03868e+07
2017-01-16 11:57:36.227916 [info] Performing iteration 952
2017-01-16 11:57:37.991627 [info] Observed Log-likelihood = -1.03866e+07
2017-01-16 11:57:39.399770 [info] Performing iteration 953
2017-01-16 11:57:41.153921 [info] Observed Log-likelihood = -1.03866e+07
2017-01-16 11:57:42.573501 [info] Performing iteration 954
2017-01-16 11:57:44.332566 [info] Observed Log-likelihood = -1.03874e+07
2017-01-16 11:57:45.740097 [info] Performing iteration 955
2017-01-16 11:57:47.503881 [info] Observed Log-likelihood = -1.03869e+07
2017-01-16 11:57:48.909884 [info] Performing iteration 956
2017-01-16 11:57:50.667545 [info] Observed Log-likelihood = -1.03864e+07
2017-01-16 11:57:52.069252 [info] Performing iteration 957
2017-01-16 11:57:53.829207 [info] Observed Log-likelihood = -1.03866e+07
2017-01-16 11:57:55.228406 [info] Performing iteration 958
2017-01-16 11:57:56.987488 [info] Observed Log-likelihood = -1.03869e+07
2017-01-16 11:57:58.392202 [info] Performing iteration 959
2017-01-16 11:58:00.148506 [info] Observed Log-likelihood = -1.03863e+07
2017-01-16 11:58:01.552318 [info] Performing iteration 960
2017-01-16 11:58:03.306877 [info] Observed Log-likelihood = -1.03856e+07
2017-01-16 11:58:04.710287 [info] Performing iteration 961
2017-01-16 11:58:06.462235 [info] Observed Log-likelihood = -1.03858e+07
2017-01-16 11:58:07.866001 [info] Performing iteration 962
2017-01-16 11:58:09.629305 [info] Observed Log-likelihood = -1.03862e+07
2017-01-16 11:58:11.036734 [info] Performing iteration 963
2017-01-16 11:58:12.795509 [info] Observed Log-likelihood = -1.03865e+07
2017-01-16 11:58:14.199216 [info] Performing iteration 964
2017-01-16 11:58:15.963574 [info] Observed Log-likelihood = -1.03863e+07
2017-01-16 11:58:17.360002 [info] Performing iteration 965
2017-01-16 11:58:19.119016 [info] Observed Log-likelihood = -1.03859e+07
2017-01-16 11:58:20.516418 [info] Performing iteration 966
2017-01-16 11:58:22.280888 [info] Observed Log-likelihood = -1.03866e+07
2017-01-16 11:58:23.680266 [info] Performing iteration 967
2017-01-16 11:58:25.444259 [info] Observed Log-likelihood = -1.03863e+07
2017-01-16 11:58:26.851894 [info] Performing iteration 968
2017-01-16 11:58:28.614646 [info] Observed Log-likelihood = -1.03857e+07
2017-01-16 11:58:30.017253 [info] Performing iteration 969
2017-01-16 11:58:31.774624 [info] Observed Log-likelihood = -1.03862e+07
2017-01-16 11:58:33.176618 [info] Performing iteration 970
2017-01-16 11:58:34.945145 [info] Observed Log-likelihood = -1.03863e+07
2017-01-16 11:58:36.347969 [info] Performing iteration 971
2017-01-16 11:58:38.106861 [info] Observed Log-likelihood = -1.03866e+07
2017-01-16 11:58:39.511792 [info] Performing iteration 972
2017-01-16 11:58:41.272361 [info] Observed Log-likelihood = -1.03863e+07
2017-01-16 11:58:42.675539 [info] Performing iteration 973
2017-01-16 11:58:44.442888 [info] Observed Log-likelihood = -1.03853e+07
2017-01-16 11:58:45.843520 [info] Performing iteration 974
2017-01-16 11:58:47.600545 [info] Observed Log-likelihood = -1.03858e+07
2017-01-16 11:58:49.006359 [info] Performing iteration 975
2017-01-16 11:58:50.762530 [info] Observed Log-likelihood = -1.03863e+07
2017-01-16 11:58:52.166409 [info] Performing iteration 976
2017-01-16 11:58:53.923503 [info] Observed Log-likelihood = -1.03861e+07
2017-01-16 11:58:55.324494 [info] Performing iteration 977
2017-01-16 11:58:57.081020 [info] Observed Log-likelihood = -1.03864e+07
2017-01-16 11:58:58.491448 [info] Performing iteration 978
2017-01-16 11:59:00.253878 [info] Observed Log-likelihood = -1.03859e+07
2017-01-16 11:59:01.655306 [info] Performing iteration 979
2017-01-16 11:59:03.409974 [info] Observed Log-likelihood = -1.03865e+07
2017-01-16 11:59:04.808276 [info] Performing iteration 980
2017-01-16 11:59:06.567144 [info] Observed Log-likelihood = -1.03858e+07
2017-01-16 11:59:07.977296 [info] Performing iteration 981
2017-01-16 11:59:09.744181 [info] Observed Log-likelihood = -1.03856e+07
2017-01-16 11:59:11.146321 [info] Performing iteration 982
2017-01-16 11:59:12.906483 [info] Observed Log-likelihood = -1.03861e+07
2017-01-16 11:59:14.306522 [info] Performing iteration 983
2017-01-16 11:59:16.068506 [info] Observed Log-likelihood = -1.03852e+07
2017-01-16 11:59:17.470319 [info] Performing iteration 984
2017-01-16 11:59:19.226940 [info] Observed Log-likelihood = -1.03858e+07
2017-01-16 11:59:20.627791 [info] Performing iteration 985
2017-01-16 11:59:22.383414 [info] Observed Log-likelihood = -1.03856e+07
2017-01-16 11:59:23.786934 [info] Performing iteration 986
2017-01-16 11:59:25.549959 [info] Observed Log-likelihood = -1.03855e+07
2017-01-16 11:59:26.954552 [info] Performing iteration 987
2017-01-16 11:59:28.718834 [info] Observed Log-likelihood = -1.03859e+07
2017-01-16 11:59:30.119646 [info] Performing iteration 988
2017-01-16 11:59:31.886269 [info] Observed Log-likelihood = -1.03857e+07
2017-01-16 11:59:33.288563 [info] Performing iteration 989
2017-01-16 11:59:35.044899 [info] Observed Log-likelihood = -1.03857e+07
2017-01-16 11:59:36.442788 [info] Performing iteration 990
2017-01-16 11:59:38.207182 [info] Observed Log-likelihood = -1.03859e+07
2017-01-16 11:59:39.606900 [info] Performing iteration 991
2017-01-16 11:59:41.361476 [info] Observed Log-likelihood = -1.03864e+07
2017-01-16 11:59:42.760198 [info] Performing iteration 992
2017-01-16 11:59:44.514805 [info] Observed Log-likelihood = -1.03859e+07
2017-01-16 11:59:45.919316 [info] Performing iteration 993
2017-01-16 11:59:47.679140 [info] Observed Log-likelihood = -1.03855e+07
2017-01-16 11:59:49.083571 [info] Performing iteration 994
2017-01-16 11:59:50.846870 [info] Observed Log-likelihood = -1.03858e+07
2017-01-16 11:59:52.245092 [info] Performing iteration 995
2017-01-16 11:59:54.010258 [info] Observed Log-likelihood = -1.03859e+07
2017-01-16 11:59:55.412658 [info] Performing iteration 996
2017-01-16 11:59:57.171931 [info] Observed Log-likelihood = -1.03861e+07
2017-01-16 11:59:58.576263 [info] Performing iteration 997
2017-01-16 12:00:00.337823 [info] Observed Log-likelihood = -1.03866e+07
2017-01-16 12:00:01.748310 [info] Performing iteration 998
2017-01-16 12:00:03.501696 [info] Observed Log-likelihood = -1.03859e+07
2017-01-16 12:00:04.905737 [info] Performing iteration 999
2017-01-16 12:00:06.663473 [info] Observed Log-likelihood = -1.03862e+07
2017-01-16 12:00:08.069693 [info] Performing iteration 1000
2017-01-16 12:00:09.824372 [info] Observed Log-likelihood = -1.03864e+07
2017-01-16 12:00:13.079019 [info] Performing iteration 1001
2017-01-16 12:00:14.843924 [info] Observed Log-likelihood = -1.03857e+07
2017-01-16 12:00:16.249687 [info] Performing iteration 1002
2017-01-16 12:00:18.007191 [info] Observed Log-likelihood = -1.03858e+07
2017-01-16 12:00:19.406112 [info] Performing iteration 1003
2017-01-16 12:00:21.163999 [info] Observed Log-likelihood = -1.03858e+07
2017-01-16 12:00:22.573024 [info] Performing iteration 1004
2017-01-16 12:00:24.333815 [info] Observed Log-likelihood = -1.03861e+07
2017-01-16 12:00:25.740364 [info] Performing iteration 1005
2017-01-16 12:00:27.498513 [info] Observed Log-likelihood = -1.03855e+07
2017-01-16 12:00:28.904100 [info] Performing iteration 1006
2017-01-16 12:00:30.666150 [info] Observed Log-likelihood = -1.03861e+07
2017-01-16 12:00:32.075289 [info] Performing iteration 1007
2017-01-16 12:00:33.836530 [info] Observed Log-likelihood = -1.03865e+07
2017-01-16 12:00:35.243184 [info] Performing iteration 1008
2017-01-16 12:00:37.002717 [info] Observed Log-likelihood = -1.03864e+07
2017-01-16 12:00:38.402664 [info] Performing iteration 1009
2017-01-16 12:00:40.170465 [info] Observed Log-likelihood = -1.03861e+07
2017-01-16 12:00:41.576628 [info] Performing iteration 1010
2017-01-16 12:00:43.338099 [info] Observed Log-likelihood = -1.03865e+07
2017-01-16 12:00:44.745251 [info] Performing iteration 1011
2017-01-16 12:00:46.500760 [info] Observed Log-likelihood = -1.0387e+07
2017-01-16 12:00:47.903003 [info] Performing iteration 1012
2017-01-16 12:00:49.660505 [info] Observed Log-likelihood = -1.03866e+07
2017-01-16 12:00:51.073403 [info] Performing iteration 1013
2017-01-16 12:00:52.836381 [info] Observed Log-likelihood = -1.03861e+07
2017-01-16 12:00:54.248179 [info] Performing iteration 1014
2017-01-16 12:00:56.045563 [info] Observed Log-likelihood = -1.03855e+07
2017-01-16 12:00:57.519841 [info] Performing iteration 1015
2017-01-16 12:00:59.305558 [info] Observed Log-likelihood = -1.0386e+07
2017-01-16 12:01:00.710318 [info] Performing iteration 1016
2017-01-16 12:01:02.487202 [info] Observed Log-likelihood = -1.03857e+07
2017-01-16 12:01:03.898165 [info] Performing iteration 1017
2017-01-16 12:01:05.654873 [info] Observed Log-likelihood = -1.0386e+07
2017-01-16 12:01:07.063028 [info] Performing iteration 1018
2017-01-16 12:01:08.825044 [info] Observed Log-likelihood = -1.03869e+07
2017-01-16 12:01:10.231664 [info] Performing iteration 1019
2017-01-16 12:01:11.989037 [info] Observed Log-likelihood = -1.03862e+07
2017-01-16 12:01:13.392086 [info] Performing iteration 1020
2017-01-16 12:01:15.151158 [info] Observed Log-likelihood = -1.03865e+07
2017-01-16 12:01:16.559148 [info] Performing iteration 1021
2017-01-16 12:01:18.321518 [info] Observed Log-likelihood = -1.03862e+07
2017-01-16 12:01:19.720582 [info] Performing iteration 1022
2017-01-16 12:01:21.486789 [info] Observed Log-likelihood = -1.03866e+07
2017-01-16 12:01:22.891176 [info] Performing iteration 1023
2017-01-16 12:01:24.648862 [info] Observed Log-likelihood = -1.03863e+07
2017-01-16 12:01:26.058290 [info] Performing iteration 1024
2017-01-16 12:01:27.821738 [info] Observed Log-likelihood = -1.03863e+07
2017-01-16 12:01:29.227923 [info] Performing iteration 1025
2017-01-16 12:01:30.990262 [info] Observed Log-likelihood = -1.0386e+07
2017-01-16 12:01:32.397247 [info] Performing iteration 1026
2017-01-16 12:01:34.150520 [info] Observed Log-likelihood = -1.0386e+07
2017-01-16 12:01:35.555942 [info] Performing iteration 1027
2017-01-16 12:01:37.313314 [info] Observed Log-likelihood = -1.03865e+07
2017-01-16 12:01:38.721075 [info] Performing iteration 1028
2017-01-16 12:01:40.476003 [info] Observed Log-likelihood = -1.0386e+07
2017-01-16 12:01:41.878535 [info] Performing iteration 1029
2017-01-16 12:01:43.631146 [info] Observed Log-likelihood = -1.03866e+07
2017-01-16 12:01:45.027226 [info] Performing iteration 1030
2017-01-16 12:01:46.779764 [info] Observed Log-likelihood = -1.03865e+07
2017-01-16 12:01:48.183155 [info] Performing iteration 1031
2017-01-16 12:01:49.939158 [info] Observed Log-likelihood = -1.03861e+07
2017-01-16 12:01:51.346354 [info] Performing iteration 1032
2017-01-16 12:01:53.103395 [info] Observed Log-likelihood = -1.03863e+07
2017-01-16 12:01:54.507156 [info] Performing iteration 1033
2017-01-16 12:01:56.271876 [info] Observed Log-likelihood = -1.03856e+07
2017-01-16 12:01:57.674700 [info] Performing iteration 1034
2017-01-16 12:01:59.431190 [info] Observed Log-likelihood = -1.03852e+07
2017-01-16 12:02:00.844976 [info] Performing iteration 1035
2017-01-16 12:02:02.603331 [info] Observed Log-likelihood = -1.03856e+07
2017-01-16 12:02:04.009714 [info] Performing iteration 1036
2017-01-16 12:02:05.765657 [info] Observed Log-likelihood = -1.03857e+07
2017-01-16 12:02:07.166215 [info] Performing iteration 1037
2017-01-16 12:02:08.922678 [info] Observed Log-likelihood = -1.03859e+07
2017-01-16 12:02:10.324918 [info] Performing iteration 1038
2017-01-16 12:02:12.080277 [info] Observed Log-likelihood = -1.0386e+07
2017-01-16 12:02:13.485964 [info] Performing iteration 1039
2017-01-16 12:02:15.245490 [info] Observed Log-likelihood = -1.03856e+07
2017-01-16 12:02:16.650341 [info] Performing iteration 1040
2017-01-16 12:02:18.404363 [info] Observed Log-likelihood = -1.03859e+07
2017-01-16 12:02:19.811631 [info] Performing iteration 1041
2017-01-16 12:02:21.571225 [info] Observed Log-likelihood = -1.0386e+07
2017-01-16 12:02:22.977005 [info] Performing iteration 1042
2017-01-16 12:02:24.740079 [info] Observed Log-likelihood = -1.03858e+07
2017-01-16 12:02:26.139727 [info] Performing iteration 1043
2017-01-16 12:02:27.896893 [info] Observed Log-likelihood = -1.03853e+07
2017-01-16 12:02:29.301316 [info] Performing iteration 1044
2017-01-16 12:02:31.065171 [info] Observed Log-likelihood = -1.03857e+07
2017-01-16 12:02:32.472301 [info] Performing iteration 1045
2017-01-16 12:02:34.229102 [info] Observed Log-likelihood = -1.03856e+07
2017-01-16 12:02:35.642397 [info] Performing iteration 1046
2017-01-16 12:02:37.411144 [info] Observed Log-likelihood = -1.03863e+07
2017-01-16 12:02:38.815134 [info] Performing iteration 1047
2017-01-16 12:02:40.576933 [info] Observed Log-likelihood = -1.03863e+07
2017-01-16 12:02:41.981985 [info] Performing iteration 1048
2017-01-16 12:02:43.745532 [info] Observed Log-likelihood = -1.03863e+07
2017-01-16 12:02:45.152043 [info] Performing iteration 1049
2017-01-16 12:02:46.913394 [info] Observed Log-likelihood = -1.03862e+07
2017-01-16 12:02:48.324704 [info] Performing iteration 1050
2017-01-16 12:02:50.077756 [info] Observed Log-likelihood = -1.03863e+07
2017-01-16 12:02:51.479597 [info] Performing iteration 1051
2017-01-16 12:02:53.241540 [info] Observed Log-likelihood = -1.03861e+07
2017-01-16 12:02:54.647558 [info] Performing iteration 1052
2017-01-16 12:02:56.401342 [info] Observed Log-likelihood = -1.03861e+07
2017-01-16 12:02:57.803822 [info] Performing iteration 1053
2017-01-16 12:02:59.560167 [info] Observed Log-likelihood = -1.03864e+07
2017-01-16 12:03:00.971754 [info] Performing iteration 1054
2017-01-16 12:03:02.726652 [info] Observed Log-likelihood = -1.03865e+07
2017-01-16 12:03:04.130832 [info] Performing iteration 1055
2017-01-16 12:03:05.892041 [info] Observed Log-likelihood = -1.03861e+07
2017-01-16 12:03:07.297510 [info] Performing iteration 1056
2017-01-16 12:03:09.052591 [info] Observed Log-likelihood = -1.03866e+07
2017-01-16 12:03:10.455205 [info] Performing iteration 1057
2017-01-16 12:03:12.212214 [info] Observed Log-likelihood = -1.03859e+07
2017-01-16 12:03:13.614717 [info] Performing iteration 1058
2017-01-16 12:03:15.378851 [info] Observed Log-likelihood = -1.03862e+07
2017-01-16 12:03:16.793290 [info] Performing iteration 1059
2017-01-16 12:03:18.554412 [info] Observed Log-likelihood = -1.03864e+07
2017-01-16 12:03:19.963180 [info] Performing iteration 1060
2017-01-16 12:03:21.722682 [info] Observed Log-likelihood = -1.03862e+07
2017-01-16 12:03:23.123604 [info] Performing iteration 1061
2017-01-16 12:03:24.892275 [info] Observed Log-likelihood = -1.03858e+07
2017-01-16 12:03:26.301950 [info] Performing iteration 1062
2017-01-16 12:03:28.062991 [info] Observed Log-likelihood = -1.0386e+07
2017-01-16 12:03:29.469735 [info] Performing iteration 1063
2017-01-16 12:03:31.225284 [info] Observed Log-likelihood = -1.03863e+07
2017-01-16 12:03:32.630422 [info] Performing iteration 1064
2017-01-16 12:03:34.386956 [info] Observed Log-likelihood = -1.03858e+07
2017-01-16 12:03:35.798422 [info] Performing iteration 1065
2017-01-16 12:03:37.561644 [info] Observed Log-likelihood = -1.03859e+07
2017-01-16 12:03:38.967451 [info] Performing iteration 1066
2017-01-16 12:03:40.725106 [info] Observed Log-likelihood = -1.03856e+07
2017-01-16 12:03:42.129769 [info] Performing iteration 1067
2017-01-16 12:03:43.892095 [info] Observed Log-likelihood = -1.03853e+07
2017-01-16 12:03:45.296872 [info] Performing iteration 1068
2017-01-16 12:03:47.075792 [info] Observed Log-likelihood = -1.03856e+07
2017-01-16 12:03:48.479257 [info] Performing iteration 1069
2017-01-16 12:03:50.240302 [info] Observed Log-likelihood = -1.03852e+07
2017-01-16 12:03:51.642769 [info] Performing iteration 1070
2017-01-16 12:03:53.408005 [info] Observed Log-likelihood = -1.03849e+07
2017-01-16 12:03:54.809684 [info] Performing iteration 1071
2017-01-16 12:03:56.565549 [info] Observed Log-likelihood = -1.0385e+07
2017-01-16 12:03:57.973881 [info] Performing iteration 1072
2017-01-16 12:03:59.736546 [info] Observed Log-likelihood = -1.03862e+07
2017-01-16 12:04:01.162796 [info] Performing iteration 1073
2017-01-16 12:04:02.927331 [info] Observed Log-likelihood = -1.03859e+07
2017-01-16 12:04:04.351988 [info] Performing iteration 1074
2017-01-16 12:04:06.116542 [info] Observed Log-likelihood = -1.03852e+07
2017-01-16 12:04:07.527456 [info] Performing iteration 1075
2017-01-16 12:04:09.285015 [info] Observed Log-likelihood = -1.03857e+07
2017-01-16 12:04:10.708340 [info] Performing iteration 1076
2017-01-16 12:04:12.455315 [info] Observed Log-likelihood = -1.03856e+07
2017-01-16 12:04:13.884047 [info] Performing iteration 1077
2017-01-16 12:04:15.645887 [info] Observed Log-likelihood = -1.03857e+07
2017-01-16 12:04:17.060810 [info] Performing iteration 1078
2017-01-16 12:04:18.818089 [info] Observed Log-likelihood = -1.03859e+07
2017-01-16 12:04:20.246450 [info] Performing iteration 1079
2017-01-16 12:04:22.006856 [info] Observed Log-likelihood = -1.03853e+07
2017-01-16 12:04:23.426957 [info] Performing iteration 1080
2017-01-16 12:04:25.182528 [info] Observed Log-likelihood = -1.03855e+07
2017-01-16 12:04:26.615221 [info] Performing iteration 1081
2017-01-16 12:04:28.373550 [info] Observed Log-likelihood = -1.03854e+07
2017-01-16 12:04:29.798902 [info] Performing iteration 1082
2017-01-16 12:04:31.554483 [info] Observed Log-likelihood = -1.03847e+07
2017-01-16 12:04:32.973139 [info] Performing iteration 1083
2017-01-16 12:04:34.732998 [info] Observed Log-likelihood = -1.03856e+07
2017-01-16 12:04:36.165076 [info] Performing iteration 1084
2017-01-16 12:04:37.927464 [info] Observed Log-likelihood = -1.03852e+07
2017-01-16 12:04:39.341861 [info] Performing iteration 1085
2017-01-16 12:04:41.102104 [info] Observed Log-likelihood = -1.0385e+07
2017-01-16 12:04:42.525377 [info] Performing iteration 1086
2017-01-16 12:04:44.284137 [info] Observed Log-likelihood = -1.03847e+07
2017-01-16 12:04:45.702963 [info] Performing iteration 1087
2017-01-16 12:04:47.462253 [info] Observed Log-likelihood = -1.03843e+07
2017-01-16 12:04:48.877045 [info] Performing iteration 1088
2017-01-16 12:04:50.637349 [info] Observed Log-likelihood = -1.03849e+07
2017-01-16 12:04:52.051168 [info] Performing iteration 1089
2017-01-16 12:04:53.805075 [info] Observed Log-likelihood = -1.03853e+07
2017-01-16 12:04:55.226290 [info] Performing iteration 1090
2017-01-16 12:04:56.992846 [info] Observed Log-likelihood = -1.0385e+07
2017-01-16 12:04:58.410399 [info] Performing iteration 1091
2017-01-16 12:05:00.164872 [info] Observed Log-likelihood = -1.0386e+07
2017-01-16 12:05:01.581219 [info] Performing iteration 1092
2017-01-16 12:05:03.340158 [info] Observed Log-likelihood = -1.03858e+07
2017-01-16 12:05:04.757140 [info] Performing iteration 1093
2017-01-16 12:05:06.511316 [info] Observed Log-likelihood = -1.0386e+07
2017-01-16 12:05:07.946000 [info] Performing iteration 1094
2017-01-16 12:05:09.712435 [info] Observed Log-likelihood = -1.03855e+07
2017-01-16 12:05:11.126117 [info] Performing iteration 1095
2017-01-16 12:05:12.882315 [info] Observed Log-likelihood = -1.03858e+07
2017-01-16 12:05:14.301898 [info] Performing iteration 1096
2017-01-16 12:05:16.065714 [info] Observed Log-likelihood = -1.03863e+07
2017-01-16 12:05:17.490098 [info] Performing iteration 1097
2017-01-16 12:05:19.247317 [info] Observed Log-likelihood = -1.03858e+07
2017-01-16 12:05:20.666821 [info] Performing iteration 1098
2017-01-16 12:05:22.427616 [info] Observed Log-likelihood = -1.03854e+07
2017-01-16 12:05:23.850618 [info] Performing iteration 1099
2017-01-16 12:05:25.613280 [info] Observed Log-likelihood = -1.03855e+07
2017-01-16 12:05:27.045230 [info] Performing iteration 1100
2017-01-16 12:05:28.808896 [info] Observed Log-likelihood = -1.03859e+07
2017-01-16 12:05:30.236998 [info] Performing iteration 1101
2017-01-16 12:05:31.991994 [info] Observed Log-likelihood = -1.03859e+07
2017-01-16 12:05:33.394143 [info] Performing iteration 1102
2017-01-16 12:05:35.151875 [info] Observed Log-likelihood = -1.03855e+07
2017-01-16 12:05:36.549610 [info] Performing iteration 1103
2017-01-16 12:05:38.308352 [info] Observed Log-likelihood = -1.03861e+07
2017-01-16 12:05:39.706286 [info] Performing iteration 1104
2017-01-16 12:05:41.458802 [info] Observed Log-likelihood = -1.03855e+07
2017-01-16 12:05:42.865175 [info] Performing iteration 1105
2017-01-16 12:05:44.626315 [info] Observed Log-likelihood = -1.03865e+07
2017-01-16 12:05:46.027912 [info] Performing iteration 1106
2017-01-16 12:05:47.786861 [info] Observed Log-likelihood = -1.03861e+07
2017-01-16 12:05:49.195359 [info] Performing iteration 1107
2017-01-16 12:05:50.948119 [info] Observed Log-likelihood = -1.03857e+07
2017-01-16 12:05:52.349664 [info] Performing iteration 1108
2017-01-16 12:05:54.101348 [info] Observed Log-likelihood = -1.03856e+07
2017-01-16 12:05:55.498441 [info] Performing iteration 1109
2017-01-16 12:05:57.248065 [info] Observed Log-likelihood = -1.03859e+07
2017-01-16 12:05:58.647846 [info] Performing iteration 1110
2017-01-16 12:06:00.406351 [info] Observed Log-likelihood = -1.03863e+07
2017-01-16 12:06:01.808152 [info] Performing iteration 1111
2017-01-16 12:06:03.572727 [info] Observed Log-likelihood = -1.03853e+07
2017-01-16 12:06:04.996115 [info] Performing iteration 1112
2017-01-16 12:06:06.783214 [info] Observed Log-likelihood = -1.03856e+07
2017-01-16 12:06:08.210966 [info] Performing iteration 1113
2017-01-16 12:06:09.973692 [info] Observed Log-likelihood = -1.03856e+07
2017-01-16 12:06:11.390190 [info] Performing iteration 1114
2017-01-16 12:06:13.148375 [info] Observed Log-likelihood = -1.0385e+07
2017-01-16 12:06:14.583603 [info] Performing iteration 1115
2017-01-16 12:06:16.341007 [info] Observed Log-likelihood = -1.03852e+07
2017-01-16 12:06:17.772776 [info] Performing iteration 1116
2017-01-16 12:06:19.522645 [info] Observed Log-likelihood = -1.03846e+07
2017-01-16 12:06:20.949656 [info] Performing iteration 1117
2017-01-16 12:06:22.702321 [info] Observed Log-likelihood = -1.03851e+07
2017-01-16 12:06:24.134935 [info] Performing iteration 1118
2017-01-16 12:06:25.893911 [info] Observed Log-likelihood = -1.03853e+07
2017-01-16 12:06:27.307129 [info] Performing iteration 1119
2017-01-16 12:06:29.067981 [info] Observed Log-likelihood = -1.03855e+07
2017-01-16 12:06:30.486371 [info] Performing iteration 1120
2017-01-16 12:06:32.250630 [info] Observed Log-likelihood = -1.03846e+07
2017-01-16 12:06:33.644550 [info] Performing iteration 1121
2017-01-16 12:06:35.397545 [info] Observed Log-likelihood = -1.03854e+07
2017-01-16 12:06:36.802117 [info] Performing iteration 1122
2017-01-16 12:06:38.561489 [info] Observed Log-likelihood = -1.03852e+07
2017-01-16 12:06:39.963174 [info] Performing iteration 1123
2017-01-16 12:06:41.715418 [info] Observed Log-likelihood = -1.0385e+07
2017-01-16 12:06:43.112938 [info] Performing iteration 1124
2017-01-16 12:06:44.874909 [info] Observed Log-likelihood = -1.03846e+07
2017-01-16 12:06:46.273605 [info] Performing iteration 1125
2017-01-16 12:06:48.036375 [info] Observed Log-likelihood = -1.03854e+07
2017-01-16 12:06:49.430196 [info] Performing iteration 1126
2017-01-16 12:06:51.189927 [info] Observed Log-likelihood = -1.0385e+07
2017-01-16 12:06:52.588544 [info] Performing iteration 1127
2017-01-16 12:06:54.352521 [info] Observed Log-likelihood = -1.03844e+07
2017-01-16 12:06:55.753306 [info] Performing iteration 1128
2017-01-16 12:06:57.506076 [info] Observed Log-likelihood = -1.0385e+07
2017-01-16 12:06:58.907698 [info] Performing iteration 1129
2017-01-16 12:07:00.667173 [info] Observed Log-likelihood = -1.03849e+07
2017-01-16 12:07:02.070817 [info] Performing iteration 1130
2017-01-16 12:07:03.821482 [info] Observed Log-likelihood = -1.03859e+07
2017-01-16 12:07:05.220702 [info] Performing iteration 1131
2017-01-16 12:07:06.973445 [info] Observed Log-likelihood = -1.03846e+07
2017-01-16 12:07:08.374583 [info] Performing iteration 1132
2017-01-16 12:07:10.124664 [info] Observed Log-likelihood = -1.03852e+07
2017-01-16 12:07:11.526529 [info] Performing iteration 1133
2017-01-16 12:07:13.285659 [info] Observed Log-likelihood = -1.03853e+07
2017-01-16 12:07:14.712387 [info] Performing iteration 1134
2017-01-16 12:07:16.476838 [info] Observed Log-likelihood = -1.03847e+07
2017-01-16 12:07:17.899551 [info] Performing iteration 1135
2017-01-16 12:07:19.652188 [info] Observed Log-likelihood = -1.03856e+07
2017-01-16 12:07:21.074531 [info] Performing iteration 1136
2017-01-16 12:07:22.833899 [info] Observed Log-likelihood = -1.03857e+07
2017-01-16 12:07:24.258221 [info] Performing iteration 1137
2017-01-16 12:07:26.019389 [info] Observed Log-likelihood = -1.03846e+07
2017-01-16 12:07:27.452554 [info] Performing iteration 1138
2017-01-16 12:07:29.213465 [info] Observed Log-likelihood = -1.03848e+07
2017-01-16 12:07:30.642166 [info] Performing iteration 1139
2017-01-16 12:07:32.407637 [info] Observed Log-likelihood = -1.03842e+07
2017-01-16 12:07:33.839657 [info] Performing iteration 1140
2017-01-16 12:07:35.597789 [info] Observed Log-likelihood = -1.03853e+07
2017-01-16 12:07:37.011144 [info] Performing iteration 1141
2017-01-16 12:07:38.767971 [info] Observed Log-likelihood = -1.03848e+07
2017-01-16 12:07:40.197026 [info] Performing iteration 1142
2017-01-16 12:07:41.950701 [info] Observed Log-likelihood = -1.0385e+07
2017-01-16 12:07:43.355227 [info] Performing iteration 1143
2017-01-16 12:07:45.104995 [info] Observed Log-likelihood = -1.0385e+07
2017-01-16 12:07:46.511036 [info] Performing iteration 1144
2017-01-16 12:07:48.333953 [info] Observed Log-likelihood = -1.03847e+07
2017-01-16 12:07:49.744516 [info] Performing iteration 1145
2017-01-16 12:07:51.628036 [info] Observed Log-likelihood = -1.03849e+07
2017-01-16 12:07:53.036115 [info] Performing iteration 1146
2017-01-16 12:07:54.919208 [info] Observed Log-likelihood = -1.03857e+07
2017-01-16 12:07:56.327599 [info] Performing iteration 1147
2017-01-16 12:07:58.208982 [info] Observed Log-likelihood = -1.03846e+07
2017-01-16 12:07:59.618341 [info] Performing iteration 1148
2017-01-16 12:08:01.507928 [info] Observed Log-likelihood = -1.03848e+07
2017-01-16 12:08:02.926561 [info] Performing iteration 1149
2017-01-16 12:08:04.811949 [info] Observed Log-likelihood = -1.03846e+07
2017-01-16 12:08:06.309687 [info] Performing iteration 1150
2017-01-16 12:08:08.189945 [info] Observed Log-likelihood = -1.03851e+07
2017-01-16 12:08:09.620841 [info] Performing iteration 1151
2017-01-16 12:08:11.520404 [info] Observed Log-likelihood = -1.03854e+07
2017-01-16 12:08:12.987005 [info] Performing iteration 1152
2017-01-16 12:08:14.917029 [info] Observed Log-likelihood = -1.03853e+07
2017-01-16 12:08:16.344245 [info] Performing iteration 1153
2017-01-16 12:08:18.230569 [info] Observed Log-likelihood = -1.03857e+07
2017-01-16 12:08:19.646165 [info] Performing iteration 1154
2017-01-16 12:08:21.530649 [info] Observed Log-likelihood = -1.03855e+07
2017-01-16 12:08:22.941431 [info] Performing iteration 1155
2017-01-16 12:08:24.824762 [info] Observed Log-likelihood = -1.03851e+07
2017-01-16 12:08:26.241126 [info] Performing iteration 1156
2017-01-16 12:08:28.120853 [info] Observed Log-likelihood = -1.03862e+07
2017-01-16 12:08:29.522701 [info] Performing iteration 1157
2017-01-16 12:08:31.404012 [info] Observed Log-likelihood = -1.0385e+07
2017-01-16 12:08:32.814320 [info] Performing iteration 1158
2017-01-16 12:08:34.694004 [info] Observed Log-likelihood = -1.03862e+07
2017-01-16 12:08:36.107182 [info] Performing iteration 1159
2017-01-16 12:08:37.984647 [info] Observed Log-likelihood = -1.03859e+07
2017-01-16 12:08:39.398695 [info] Performing iteration 1160
2017-01-16 12:08:41.282789 [info] Observed Log-likelihood = -1.03855e+07
2017-01-16 12:08:42.695782 [info] Performing iteration 1161
2017-01-16 12:08:44.578905 [info] Observed Log-likelihood = -1.03859e+07
2017-01-16 12:08:45.984514 [info] Performing iteration 1162
2017-01-16 12:08:47.869938 [info] Observed Log-likelihood = -1.03856e+07
2017-01-16 12:08:49.300506 [info] Performing iteration 1163
2017-01-16 12:08:51.187084 [info] Observed Log-likelihood = -1.03855e+07
2017-01-16 12:08:52.618789 [info] Performing iteration 1164
2017-01-16 12:08:54.496231 [info] Observed Log-likelihood = -1.0386e+07
2017-01-16 12:08:55.933065 [info] Performing iteration 1165
2017-01-16 12:08:57.813019 [info] Observed Log-likelihood = -1.03864e+07
2017-01-16 12:08:59.244684 [info] Performing iteration 1166
2017-01-16 12:09:01.127560 [info] Observed Log-likelihood = -1.03855e+07
2017-01-16 12:09:02.557192 [info] Performing iteration 1167
2017-01-16 12:09:04.439059 [info] Observed Log-likelihood = -1.03853e+07
2017-01-16 12:09:05.860216 [info] Performing iteration 1168
2017-01-16 12:09:07.747874 [info] Observed Log-likelihood = -1.03858e+07
2017-01-16 12:09:09.170253 [info] Performing iteration 1169
2017-01-16 12:09:11.051681 [info] Observed Log-likelihood = -1.03853e+07
2017-01-16 12:09:12.472948 [info] Performing iteration 1170
2017-01-16 12:09:14.353158 [info] Observed Log-likelihood = -1.03862e+07
2017-01-16 12:09:15.788296 [info] Performing iteration 1171
2017-01-16 12:09:17.668013 [info] Observed Log-likelihood = -1.03864e+07
2017-01-16 12:09:19.087921 [info] Performing iteration 1172
2017-01-16 12:09:20.968636 [info] Observed Log-likelihood = -1.03862e+07
2017-01-16 12:09:22.390096 [info] Performing iteration 1173
2017-01-16 12:09:24.269669 [info] Observed Log-likelihood = -1.03857e+07
2017-01-16 12:09:25.697007 [info] Performing iteration 1174
2017-01-16 12:09:27.575657 [info] Observed Log-likelihood = -1.03859e+07
2017-01-16 12:09:29.014281 [info] Performing iteration 1175
2017-01-16 12:09:30.895090 [info] Observed Log-likelihood = -1.03858e+07
2017-01-16 12:09:32.323585 [info] Performing iteration 1176
2017-01-16 12:09:34.203446 [info] Observed Log-likelihood = -1.03853e+07
2017-01-16 12:09:35.627097 [info] Performing iteration 1177
2017-01-16 12:09:37.511760 [info] Observed Log-likelihood = -1.03859e+07
2017-01-16 12:09:38.930702 [info] Performing iteration 1178
2017-01-16 12:09:40.807022 [info] Observed Log-likelihood = -1.03854e+07
2017-01-16 12:09:42.228075 [info] Performing iteration 1179
2017-01-16 12:09:44.108499 [info] Observed Log-likelihood = -1.03856e+07
2017-01-16 12:09:45.541851 [info] Performing iteration 1180
2017-01-16 12:09:47.426569 [info] Observed Log-likelihood = -1.03862e+07
2017-01-16 12:09:48.842278 [info] Performing iteration 1181
2017-01-16 12:09:50.718860 [info] Observed Log-likelihood = -1.03852e+07
2017-01-16 12:09:52.140098 [info] Performing iteration 1182
2017-01-16 12:09:54.017412 [info] Observed Log-likelihood = -1.03855e+07
2017-01-16 12:09:55.438392 [info] Performing iteration 1183
2017-01-16 12:09:57.317987 [info] Observed Log-likelihood = -1.03852e+07
2017-01-16 12:09:58.762434 [info] Performing iteration 1184
2017-01-16 12:10:00.637979 [info] Observed Log-likelihood = -1.03852e+07
2017-01-16 12:10:02.084208 [info] Performing iteration 1185
2017-01-16 12:10:03.968680 [info] Observed Log-likelihood = -1.03854e+07
2017-01-16 12:10:05.393065 [info] Performing iteration 1186
2017-01-16 12:10:07.271294 [info] Observed Log-likelihood = -1.03855e+07
2017-01-16 12:10:08.696301 [info] Performing iteration 1187
2017-01-16 12:10:10.575922 [info] Observed Log-likelihood = -1.03858e+07
2017-01-16 12:10:11.991430 [info] Performing iteration 1188
2017-01-16 12:10:13.871168 [info] Observed Log-likelihood = -1.03852e+07
2017-01-16 12:10:15.264110 [info] Performing iteration 1189
2017-01-16 12:10:17.152814 [info] Observed Log-likelihood = -1.0385e+07
2017-01-16 12:10:18.568098 [info] Performing iteration 1190
2017-01-16 12:10:20.447787 [info] Observed Log-likelihood = -1.03853e+07
2017-01-16 12:10:21.863225 [info] Performing iteration 1191
2017-01-16 12:10:23.749697 [info] Observed Log-likelihood = -1.03846e+07
2017-01-16 12:10:25.162723 [info] Performing iteration 1192
2017-01-16 12:10:27.043777 [info] Observed Log-likelihood = -1.03849e+07
2017-01-16 12:10:28.463412 [info] Performing iteration 1193
2017-01-16 12:10:30.339593 [info] Observed Log-likelihood = -1.03848e+07
2017-01-16 12:10:31.774898 [info] Performing iteration 1194
2017-01-16 12:10:33.652308 [info] Observed Log-likelihood = -1.03846e+07
2017-01-16 12:10:35.090188 [info] Performing iteration 1195
2017-01-16 12:10:36.967576 [info] Observed Log-likelihood = -1.0385e+07
2017-01-16 12:10:38.391788 [info] Performing iteration 1196
2017-01-16 12:10:40.270809 [info] Observed Log-likelihood = -1.03848e+07
2017-01-16 12:10:41.685241 [info] Performing iteration 1197
2017-01-16 12:10:43.563282 [info] Observed Log-likelihood = -1.03848e+07
2017-01-16 12:10:44.987890 [info] Performing iteration 1198
2017-01-16 12:10:46.876412 [info] Observed Log-likelihood = -1.03844e+07
2017-01-16 12:10:48.292718 [info] Performing iteration 1199
2017-01-16 12:10:50.172182 [info] Observed Log-likelihood = -1.03842e+07
2017-01-16 12:10:51.587708 [info] Performing iteration 1200
2017-01-16 12:10:53.476558 [info] Observed Log-likelihood = -1.03842e+07
2017-01-16 12:10:56.973564 [info] Performing iteration 1201
2017-01-16 12:10:58.861046 [info] Observed Log-likelihood = -1.03846e+07
2017-01-16 12:11:00.293160 [info] Performing iteration 1202
2017-01-16 12:11:02.175511 [info] Observed Log-likelihood = -1.03843e+07
2017-01-16 12:11:03.605470 [info] Performing iteration 1203
2017-01-16 12:11:05.487737 [info] Observed Log-likelihood = -1.03846e+07
2017-01-16 12:11:06.910259 [info] Performing iteration 1204
2017-01-16 12:11:08.792404 [info] Observed Log-likelihood = -1.03847e+07
2017-01-16 12:11:10.224532 [info] Performing iteration 1205
2017-01-16 12:11:12.102409 [info] Observed Log-likelihood = -1.03847e+07
2017-01-16 12:11:13.523391 [info] Performing iteration 1206
2017-01-16 12:11:15.404339 [info] Observed Log-likelihood = -1.03844e+07
2017-01-16 12:11:16.816677 [info] Performing iteration 1207
2017-01-16 12:11:18.698412 [info] Observed Log-likelihood = -1.03844e+07
2017-01-16 12:11:20.107508 [info] Performing iteration 1208
2017-01-16 12:11:21.986560 [info] Observed Log-likelihood = -1.03848e+07
2017-01-16 12:11:23.396123 [info] Performing iteration 1209
2017-01-16 12:11:25.275902 [info] Observed Log-likelihood = -1.03849e+07
2017-01-16 12:11:26.687433 [info] Performing iteration 1210
2017-01-16 12:11:28.565101 [info] Observed Log-likelihood = -1.03849e+07
2017-01-16 12:11:29.979638 [info] Performing iteration 1211
2017-01-16 12:11:31.861596 [info] Observed Log-likelihood = -1.03849e+07
2017-01-16 12:11:33.270245 [info] Performing iteration 1212
2017-01-16 12:11:35.152757 [info] Observed Log-likelihood = -1.03845e+07
2017-01-16 12:11:36.566662 [info] Performing iteration 1213
2017-01-16 12:11:38.446574 [info] Observed Log-likelihood = -1.03844e+07
2017-01-16 12:11:39.869606 [info] Performing iteration 1214
2017-01-16 12:11:41.750630 [info] Observed Log-likelihood = -1.03846e+07
2017-01-16 12:11:43.179938 [info] Performing iteration 1215
2017-01-16 12:11:45.061096 [info] Observed Log-likelihood = -1.03847e+07
2017-01-16 12:11:46.498663 [info] Performing iteration 1216
2017-01-16 12:11:48.379552 [info] Observed Log-likelihood = -1.03848e+07
2017-01-16 12:11:49.809998 [info] Performing iteration 1217
2017-01-16 12:11:51.692541 [info] Observed Log-likelihood = -1.0385e+07
2017-01-16 12:11:53.115251 [info] Performing iteration 1218
2017-01-16 12:11:54.999330 [info] Observed Log-likelihood = -1.03846e+07
2017-01-16 12:11:56.431422 [info] Performing iteration 1219
2017-01-16 12:11:58.315415 [info] Observed Log-likelihood = -1.03854e+07
2017-01-16 12:11:59.727538 [info] Performing iteration 1220
2017-01-16 12:12:01.610416 [info] Observed Log-likelihood = -1.03851e+07
2017-01-16 12:12:03.015716 [info] Performing iteration 1221
2017-01-16 12:12:04.894783 [info] Observed Log-likelihood = -1.03844e+07
2017-01-16 12:12:06.302431 [info] Performing iteration 1222
2017-01-16 12:12:08.187044 [info] Observed Log-likelihood = -1.03845e+07
2017-01-16 12:12:09.600741 [info] Performing iteration 1223
2017-01-16 12:12:11.482119 [info] Observed Log-likelihood = -1.03852e+07
2017-01-16 12:12:12.892144 [info] Performing iteration 1224
2017-01-16 12:12:14.777469 [info] Observed Log-likelihood = -1.03843e+07
2017-01-16 12:12:16.182592 [info] Performing iteration 1225
2017-01-16 12:12:18.068756 [info] Observed Log-likelihood = -1.03844e+07
2017-01-16 12:12:19.479060 [info] Performing iteration 1226
2017-01-16 12:12:21.371312 [info] Observed Log-likelihood = -1.03845e+07
2017-01-16 12:12:22.778300 [info] Performing iteration 1227
2017-01-16 12:12:24.662518 [info] Observed Log-likelihood = -1.03851e+07
2017-01-16 12:12:26.086842 [info] Performing iteration 1228
2017-01-16 12:12:27.962008 [info] Observed Log-likelihood = -1.03842e+07
2017-01-16 12:12:29.393390 [info] Performing iteration 1229
2017-01-16 12:12:31.275197 [info] Observed Log-likelihood = -1.03851e+07
2017-01-16 12:12:32.685290 [info] Performing iteration 1230
2017-01-16 12:12:34.564343 [info] Observed Log-likelihood = -1.03847e+07
2017-01-16 12:12:35.977795 [info] Performing iteration 1231
2017-01-16 12:12:37.866139 [info] Observed Log-likelihood = -1.03848e+07
2017-01-16 12:12:39.289338 [info] Performing iteration 1232
2017-01-16 12:12:41.170330 [info] Observed Log-likelihood = -1.03843e+07
2017-01-16 12:12:42.597293 [info] Performing iteration 1233
2017-01-16 12:12:44.479373 [info] Observed Log-likelihood = -1.03838e+07
2017-01-16 12:12:45.903230 [info] Performing iteration 1234
2017-01-16 12:12:47.784151 [info] Observed Log-likelihood = -1.03844e+07
2017-01-16 12:12:49.172017 [info] Performing iteration 1235
2017-01-16 12:12:51.054337 [info] Observed Log-likelihood = -1.03851e+07
2017-01-16 12:12:52.448004 [info] Performing iteration 1236
2017-01-16 12:12:54.328250 [info] Observed Log-likelihood = -1.03848e+07
2017-01-16 12:12:55.717351 [info] Performing iteration 1237
2017-01-16 12:12:57.603296 [info] Observed Log-likelihood = -1.03848e+07
2017-01-16 12:12:58.991259 [info] Performing iteration 1238
2017-01-16 12:13:00.875111 [info] Observed Log-likelihood = -1.03843e+07
2017-01-16 12:13:02.267651 [info] Performing iteration 1239
2017-01-16 12:13:04.150750 [info] Observed Log-likelihood = -1.0385e+07
2017-01-16 12:13:05.542973 [info] Performing iteration 1240
2017-01-16 12:13:07.424623 [info] Observed Log-likelihood = -1.0385e+07
2017-01-16 12:13:08.819130 [info] Performing iteration 1241
2017-01-16 12:13:10.700464 [info] Observed Log-likelihood = -1.03851e+07
2017-01-16 12:13:12.094381 [info] Performing iteration 1242
2017-01-16 12:13:13.980393 [info] Observed Log-likelihood = -1.03848e+07
2017-01-16 12:13:15.375183 [info] Performing iteration 1243
2017-01-16 12:13:17.255387 [info] Observed Log-likelihood = -1.0385e+07
2017-01-16 12:13:18.652316 [info] Performing iteration 1244
2017-01-16 12:13:20.530195 [info] Observed Log-likelihood = -1.03851e+07
2017-01-16 12:13:21.926560 [info] Performing iteration 1245
2017-01-16 12:13:23.810348 [info] Observed Log-likelihood = -1.03852e+07
2017-01-16 12:13:25.208779 [info] Performing iteration 1246
2017-01-16 12:13:27.089610 [info] Observed Log-likelihood = -1.03851e+07
2017-01-16 12:13:28.485016 [info] Performing iteration 1247
2017-01-16 12:13:30.368421 [info] Observed Log-likelihood = -1.03854e+07
2017-01-16 12:13:31.761714 [info] Performing iteration 1248
2017-01-16 12:13:33.643223 [info] Observed Log-likelihood = -1.03859e+07
2017-01-16 12:13:35.053950 [info] Performing iteration 1249
2017-01-16 12:13:36.935282 [info] Observed Log-likelihood = -1.03856e+07
2017-01-16 12:13:38.334138 [info] Performing iteration 1250
2017-01-16 12:13:40.219264 [info] Observed Log-likelihood = -1.03861e+07
2017-01-16 12:13:41.614103 [info] Performing iteration 1251
2017-01-16 12:13:43.493728 [info] Observed Log-likelihood = -1.03853e+07
2017-01-16 12:13:44.886707 [info] Performing iteration 1252
2017-01-16 12:13:46.758995 [info] Observed Log-likelihood = -1.03855e+07
2017-01-16 12:13:48.153754 [info] Performing iteration 1253
2017-01-16 12:13:49.902588 [info] Observed Log-likelihood = -1.03854e+07
2017-01-16 12:13:51.297663 [info] Performing iteration 1254
2017-01-16 12:13:53.049184 [info] Observed Log-likelihood = -1.03852e+07
2017-01-16 12:13:54.443487 [info] Performing iteration 1255
2017-01-16 12:13:56.195992 [info] Observed Log-likelihood = -1.03853e+07
2017-01-16 12:13:57.583020 [info] Performing iteration 1256
2017-01-16 12:13:59.328588 [info] Observed Log-likelihood = -1.03854e+07
2017-01-16 12:14:00.723206 [info] Performing iteration 1257
2017-01-16 12:14:02.480486 [info] Observed Log-likelihood = -1.03851e+07
2017-01-16 12:14:03.874254 [info] Performing iteration 1258
2017-01-16 12:14:05.628944 [info] Observed Log-likelihood = -1.03851e+07
2017-01-16 12:14:07.018502 [info] Performing iteration 1259
2017-01-16 12:14:08.770691 [info] Observed Log-likelihood = -1.03853e+07
2017-01-16 12:14:10.167175 [info] Performing iteration 1260
2017-01-16 12:14:11.912880 [info] Observed Log-likelihood = -1.03851e+07
2017-01-16 12:14:13.308988 [info] Performing iteration 1261
2017-01-16 12:14:15.060817 [info] Observed Log-likelihood = -1.03853e+07
2017-01-16 12:14:16.456663 [info] Performing iteration 1262
2017-01-16 12:14:18.201838 [info] Observed Log-likelihood = -1.03849e+07
2017-01-16 12:14:19.594838 [info] Performing iteration 1263
2017-01-16 12:14:21.346103 [info] Observed Log-likelihood = -1.0385e+07
2017-01-16 12:14:22.739458 [info] Performing iteration 1264
2017-01-16 12:14:24.486405 [info] Observed Log-likelihood = -1.03846e+07
2017-01-16 12:14:25.885174 [info] Performing iteration 1265
2017-01-16 12:14:27.635795 [info] Observed Log-likelihood = -1.03856e+07
2017-01-16 12:14:29.027739 [info] Performing iteration 1266
2017-01-16 12:14:30.776280 [info] Observed Log-likelihood = -1.03853e+07
2017-01-16 12:14:32.173245 [info] Performing iteration 1267
2017-01-16 12:14:33.920098 [info] Observed Log-likelihood = -1.0385e+07
2017-01-16 12:14:35.307177 [info] Performing iteration 1268
2017-01-16 12:14:37.053546 [info] Observed Log-likelihood = -1.03846e+07
2017-01-16 12:14:38.452131 [info] Performing iteration 1269
2017-01-16 12:14:40.203019 [info] Observed Log-likelihood = -1.03855e+07
2017-01-16 12:14:41.589138 [info] Performing iteration 1270
2017-01-16 12:14:43.333119 [info] Observed Log-likelihood = -1.03851e+07
2017-01-16 12:14:44.724333 [info] Performing iteration 1271
2017-01-16 12:14:46.474198 [info] Observed Log-likelihood = -1.03852e+07
2017-01-16 12:14:47.863596 [info] Performing iteration 1272
2017-01-16 12:14:49.605547 [info] Observed Log-likelihood = -1.0385e+07
2017-01-16 12:14:50.995839 [info] Performing iteration 1273
2017-01-16 12:14:52.735928 [info] Observed Log-likelihood = -1.03848e+07
2017-01-16 12:14:54.128351 [info] Performing iteration 1274
2017-01-16 12:14:55.878851 [info] Observed Log-likelihood = -1.0385e+07
2017-01-16 12:14:57.268592 [info] Performing iteration 1275
2017-01-16 12:14:59.013625 [info] Observed Log-likelihood = -1.03853e+07
2017-01-16 12:15:00.423136 [info] Performing iteration 1276
2017-01-16 12:15:02.190186 [info] Observed Log-likelihood = -1.03849e+07
2017-01-16 12:15:03.584107 [info] Performing iteration 1277
2017-01-16 12:15:05.336079 [info] Observed Log-likelihood = -1.03852e+07
2017-01-16 12:15:06.729664 [info] Performing iteration 1278
2017-01-16 12:15:08.490980 [info] Observed Log-likelihood = -1.03855e+07
2017-01-16 12:15:09.879878 [info] Performing iteration 1279
2017-01-16 12:15:11.631004 [info] Observed Log-likelihood = -1.03852e+07
2017-01-16 12:15:13.026006 [info] Performing iteration 1280
2017-01-16 12:15:14.780170 [info] Observed Log-likelihood = -1.03858e+07
2017-01-16 12:15:16.169618 [info] Performing iteration 1281
2017-01-16 12:15:17.921244 [info] Observed Log-likelihood = -1.0385e+07
2017-01-16 12:15:19.310510 [info] Performing iteration 1282
2017-01-16 12:15:21.053132 [info] Observed Log-likelihood = -1.03849e+07
2017-01-16 12:15:22.444066 [info] Performing iteration 1283
2017-01-16 12:15:24.194094 [info] Observed Log-likelihood = -1.03849e+07
2017-01-16 12:15:25.592771 [info] Performing iteration 1284
2017-01-16 12:15:27.341180 [info] Observed Log-likelihood = -1.03853e+07
2017-01-16 12:15:28.727169 [info] Performing iteration 1285
2017-01-16 12:15:30.477907 [info] Observed Log-likelihood = -1.03839e+07
2017-01-16 12:15:31.874698 [info] Performing iteration 1286
2017-01-16 12:15:33.620756 [info] Observed Log-likelihood = -1.03848e+07
2017-01-16 12:15:35.014017 [info] Performing iteration 1287
2017-01-16 12:15:36.753407 [info] Observed Log-likelihood = -1.03851e+07
2017-01-16 12:15:38.148250 [info] Performing iteration 1288
2017-01-16 12:15:39.897749 [info] Observed Log-likelihood = -1.03853e+07
2017-01-16 12:15:41.290258 [info] Performing iteration 1289
2017-01-16 12:15:43.043631 [info] Observed Log-likelihood = -1.03852e+07
2017-01-16 12:15:44.438200 [info] Performing iteration 1290
2017-01-16 12:15:46.187300 [info] Observed Log-likelihood = -1.03852e+07
2017-01-16 12:15:47.582611 [info] Performing iteration 1291
2017-01-16 12:15:49.343831 [info] Observed Log-likelihood = -1.0385e+07
2017-01-16 12:15:50.738887 [info] Performing iteration 1292
2017-01-16 12:15:52.483270 [info] Observed Log-likelihood = -1.03845e+07
2017-01-16 12:15:53.879630 [info] Performing iteration 1293
2017-01-16 12:15:55.625087 [info] Observed Log-likelihood = -1.03846e+07
2017-01-16 12:15:57.037647 [info] Performing iteration 1294
2017-01-16 12:15:58.789011 [info] Observed Log-likelihood = -1.03846e+07
2017-01-16 12:16:00.185145 [info] Performing iteration 1295
2017-01-16 12:16:01.939927 [info] Observed Log-likelihood = -1.03847e+07
2017-01-16 12:16:03.332712 [info] Performing iteration 1296
2017-01-16 12:16:05.085418 [info] Observed Log-likelihood = -1.0385e+07
2017-01-16 12:16:06.480967 [info] Performing iteration 1297
2017-01-16 12:16:08.232107 [info] Observed Log-likelihood = -1.0385e+07
2017-01-16 12:16:09.629149 [info] Performing iteration 1298
2017-01-16 12:16:11.381830 [info] Observed Log-likelihood = -1.03848e+07
2017-01-16 12:16:12.771339 [info] Performing iteration 1299
2017-01-16 12:16:14.510466 [info] Observed Log-likelihood = -1.03848e+07
2017-01-16 12:16:15.908074 [info] Performing iteration 1300
2017-01-16 12:16:17.662304 [info] Observed Log-likelihood = -1.0385e+07
2017-01-16 12:16:19.058201 [info] Performing iteration 1301
2017-01-16 12:16:20.803846 [info] Observed Log-likelihood = -1.03855e+07
2017-01-16 12:16:22.198301 [info] Performing iteration 1302
2017-01-16 12:16:23.950270 [info] Observed Log-likelihood = -1.03858e+07
2017-01-16 12:16:25.347332 [info] Performing iteration 1303
2017-01-16 12:16:27.093143 [info] Observed Log-likelihood = -1.0386e+07
2017-01-16 12:16:28.486250 [info] Performing iteration 1304
2017-01-16 12:16:30.242034 [info] Observed Log-likelihood = -1.03855e+07
2017-01-16 12:16:31.637095 [info] Performing iteration 1305
2017-01-16 12:16:33.383582 [info] Observed Log-likelihood = -1.03852e+07
2017-01-16 12:16:34.780579 [info] Performing iteration 1306
2017-01-16 12:16:36.534261 [info] Observed Log-likelihood = -1.03854e+07
2017-01-16 12:16:37.928487 [info] Performing iteration 1307
2017-01-16 12:16:39.679399 [info] Observed Log-likelihood = -1.03848e+07
2017-01-16 12:16:41.073198 [info] Performing iteration 1308
2017-01-16 12:16:42.818774 [info] Observed Log-likelihood = -1.03852e+07
2017-01-16 12:16:44.216292 [info] Performing iteration 1309
2017-01-16 12:16:45.969828 [info] Observed Log-likelihood = -1.03849e+07
2017-01-16 12:16:47.363672 [info] Performing iteration 1310
2017-01-16 12:16:49.189662 [info] Observed Log-likelihood = -1.03854e+07
2017-01-16 12:16:50.582460 [info] Performing iteration 1311
2017-01-16 12:16:52.443629 [info] Observed Log-likelihood = -1.03855e+07
2017-01-16 12:16:53.835564 [info] Performing iteration 1312
2017-01-16 12:16:55.694963 [info] Observed Log-likelihood = -1.03854e+07
2017-01-16 12:16:57.089253 [info] Performing iteration 1313
2017-01-16 12:16:58.950904 [info] Observed Log-likelihood = -1.03854e+07
2017-01-16 12:17:00.346039 [info] Performing iteration 1314
2017-01-16 12:17:02.204470 [info] Observed Log-likelihood = -1.03855e+07
2017-01-16 12:17:03.594521 [info] Performing iteration 1315
2017-01-16 12:17:05.459058 [info] Observed Log-likelihood = -1.0386e+07
2017-01-16 12:17:06.847709 [info] Performing iteration 1316
2017-01-16 12:17:08.706320 [info] Observed Log-likelihood = -1.03854e+07
2017-01-16 12:17:10.102485 [info] Performing iteration 1317
2017-01-16 12:17:11.960038 [info] Observed Log-likelihood = -1.0385e+07
2017-01-16 12:17:13.358756 [info] Performing iteration 1318
2017-01-16 12:17:15.218642 [info] Observed Log-likelihood = -1.03852e+07
2017-01-16 12:17:16.610829 [info] Performing iteration 1319
2017-01-16 12:17:18.472062 [info] Observed Log-likelihood = -1.03859e+07
2017-01-16 12:17:19.867342 [info] Performing iteration 1320
2017-01-16 12:17:21.738562 [info] Observed Log-likelihood = -1.03859e+07
2017-01-16 12:17:23.125211 [info] Performing iteration 1321
2017-01-16 12:17:24.986877 [info] Observed Log-likelihood = -1.03851e+07
2017-01-16 12:17:26.382997 [info] Performing iteration 1322
2017-01-16 12:17:28.244795 [info] Observed Log-likelihood = -1.03857e+07
2017-01-16 12:17:29.645784 [info] Performing iteration 1323
2017-01-16 12:17:31.504415 [info] Observed Log-likelihood = -1.03853e+07
2017-01-16 12:17:32.897792 [info] Performing iteration 1324
2017-01-16 12:17:34.756631 [info] Observed Log-likelihood = -1.03854e+07
2017-01-16 12:17:36.151066 [info] Performing iteration 1325
2017-01-16 12:17:38.007895 [info] Observed Log-likelihood = -1.03855e+07
2017-01-16 12:17:39.401366 [info] Performing iteration 1326
2017-01-16 12:17:41.262862 [info] Observed Log-likelihood = -1.03854e+07
2017-01-16 12:17:42.657279 [info] Performing iteration 1327
2017-01-16 12:17:44.517641 [info] Observed Log-likelihood = -1.03856e+07
2017-01-16 12:17:45.915450 [info] Performing iteration 1328
2017-01-16 12:17:47.777463 [info] Observed Log-likelihood = -1.03857e+07
2017-01-16 12:17:49.163795 [info] Performing iteration 1329
2017-01-16 12:17:51.025950 [info] Observed Log-likelihood = -1.03852e+07
2017-01-16 12:17:52.415359 [info] Performing iteration 1330
2017-01-16 12:17:54.282368 [info] Observed Log-likelihood = -1.03859e+07
2017-01-16 12:17:55.673435 [info] Performing iteration 1331
2017-01-16 12:17:57.532953 [info] Observed Log-likelihood = -1.03853e+07
2017-01-16 12:17:58.925258 [info] Performing iteration 1332
2017-01-16 12:18:00.786168 [info] Observed Log-likelihood = -1.03857e+07
2017-01-16 12:18:02.175513 [info] Performing iteration 1333
2017-01-16 12:18:04.038921 [info] Observed Log-likelihood = -1.03857e+07
2017-01-16 12:18:05.428303 [info] Performing iteration 1334
2017-01-16 12:18:07.291169 [info] Observed Log-likelihood = -1.03855e+07
2017-01-16 12:18:08.690892 [info] Performing iteration 1335
2017-01-16 12:18:10.551040 [info] Observed Log-likelihood = -1.03856e+07
2017-01-16 12:18:11.938516 [info] Performing iteration 1336
2017-01-16 12:18:13.799882 [info] Observed Log-likelihood = -1.0385e+07
2017-01-16 12:18:15.192572 [info] Performing iteration 1337
2017-01-16 12:18:17.053169 [info] Observed Log-likelihood = -1.03849e+07
2017-01-16 12:18:18.450404 [info] Performing iteration 1338
2017-01-16 12:18:20.310449 [info] Observed Log-likelihood = -1.03848e+07
2017-01-16 12:18:21.701326 [info] Performing iteration 1339
2017-01-16 12:18:23.562759 [info] Observed Log-likelihood = -1.03858e+07
2017-01-16 12:18:24.961184 [info] Performing iteration 1340
2017-01-16 12:18:26.820297 [info] Observed Log-likelihood = -1.03853e+07
2017-01-16 12:18:28.212074 [info] Performing iteration 1341
2017-01-16 12:18:30.074019 [info] Observed Log-likelihood = -1.03843e+07
2017-01-16 12:18:31.485695 [info] Performing iteration 1342
2017-01-16 12:18:33.344302 [info] Observed Log-likelihood = -1.03847e+07
2017-01-16 12:18:34.738752 [info] Performing iteration 1343
2017-01-16 12:18:36.600756 [info] Observed Log-likelihood = -1.03841e+07
2017-01-16 12:18:37.989304 [info] Performing iteration 1344
2017-01-16 12:18:39.849473 [info] Observed Log-likelihood = -1.03843e+07
2017-01-16 12:18:41.243627 [info] Performing iteration 1345
2017-01-16 12:18:43.104145 [info] Observed Log-likelihood = -1.0385e+07
2017-01-16 12:18:44.498003 [info] Performing iteration 1346
2017-01-16 12:18:46.365435 [info] Observed Log-likelihood = -1.0385e+07
2017-01-16 12:18:47.752729 [info] Performing iteration 1347
2017-01-16 12:18:49.631433 [info] Observed Log-likelihood = -1.03856e+07
2017-01-16 12:18:51.076505 [info] Performing iteration 1348
2017-01-16 12:18:52.952944 [info] Observed Log-likelihood = -1.0386e+07
2017-01-16 12:18:54.353718 [info] Performing iteration 1349
2017-01-16 12:18:56.221329 [info] Observed Log-likelihood = -1.03858e+07
2017-01-16 12:18:57.611790 [info] Performing iteration 1350
2017-01-16 12:18:59.473336 [info] Observed Log-likelihood = -1.03855e+07
2017-01-16 12:19:00.865514 [info] Performing iteration 1351
2017-01-16 12:19:02.729959 [info] Observed Log-likelihood = -1.03852e+07
2017-01-16 12:19:04.123523 [info] Performing iteration 1352
2017-01-16 12:19:05.990284 [info] Observed Log-likelihood = -1.03852e+07
2017-01-16 12:19:07.378702 [info] Performing iteration 1353
2017-01-16 12:19:09.237727 [info] Observed Log-likelihood = -1.03851e+07
2017-01-16 12:19:10.634102 [info] Performing iteration 1354
2017-01-16 12:19:12.492680 [info] Observed Log-likelihood = -1.03847e+07
2017-01-16 12:19:13.884537 [info] Performing iteration 1355
2017-01-16 12:19:15.745392 [info] Observed Log-likelihood = -1.03849e+07
2017-01-16 12:19:17.140252 [info] Performing iteration 1356
2017-01-16 12:19:19.009883 [info] Observed Log-likelihood = -1.0385e+07
2017-01-16 12:19:20.396019 [info] Performing iteration 1357
2017-01-16 12:19:22.259365 [info] Observed Log-likelihood = -1.03855e+07
2017-01-16 12:19:23.653300 [info] Performing iteration 1358
2017-01-16 12:19:25.520452 [info] Observed Log-likelihood = -1.0385e+07
2017-01-16 12:19:26.910547 [info] Performing iteration 1359
2017-01-16 12:19:28.774425 [info] Observed Log-likelihood = -1.03847e+07
2017-01-16 12:19:30.171732 [info] Performing iteration 1360
2017-01-16 12:19:32.032328 [info] Observed Log-likelihood = -1.03847e+07
2017-01-16 12:19:33.430365 [info] Performing iteration 1361
2017-01-16 12:19:35.289335 [info] Observed Log-likelihood = -1.03846e+07
2017-01-16 12:19:36.683900 [info] Performing iteration 1362
2017-01-16 12:19:38.536813 [info] Observed Log-likelihood = -1.03847e+07
2017-01-16 12:19:39.931552 [info] Performing iteration 1363
2017-01-16 12:19:41.798107 [info] Observed Log-likelihood = -1.03851e+07
2017-01-16 12:19:43.190676 [info] Performing iteration 1364
2017-01-16 12:19:45.051403 [info] Observed Log-likelihood = -1.03847e+07
2017-01-16 12:19:46.441665 [info] Performing iteration 1365
2017-01-16 12:19:48.305940 [info] Observed Log-likelihood = -1.03834e+07
2017-01-16 12:19:49.700351 [info] Performing iteration 1366
2017-01-16 12:19:51.560012 [info] Observed Log-likelihood = -1.0385e+07
2017-01-16 12:19:52.954475 [info] Performing iteration 1367
2017-01-16 12:19:54.815319 [info] Observed Log-likelihood = -1.03849e+07
2017-01-16 12:19:56.215466 [info] Performing iteration 1368
2017-01-16 12:19:58.076278 [info] Observed Log-likelihood = -1.03849e+07
2017-01-16 12:19:59.467515 [info] Performing iteration 1369
2017-01-16 12:20:01.327290 [info] Observed Log-likelihood = -1.0384e+07
2017-01-16 12:20:02.726480 [info] Performing iteration 1370
2017-01-16 12:20:04.590693 [info] Observed Log-likelihood = -1.03846e+07
2017-01-16 12:20:05.989181 [info] Performing iteration 1371
2017-01-16 12:20:07.845052 [info] Observed Log-likelihood = -1.0385e+07
2017-01-16 12:20:09.239632 [info] Performing iteration 1372
2017-01-16 12:20:11.099218 [info] Observed Log-likelihood = -1.03845e+07
2017-01-16 12:20:12.494934 [info] Performing iteration 1373
2017-01-16 12:20:14.356734 [info] Observed Log-likelihood = -1.03849e+07
2017-01-16 12:20:15.749496 [info] Performing iteration 1374
2017-01-16 12:20:17.611348 [info] Observed Log-likelihood = -1.0385e+07
2017-01-16 12:20:19.007782 [info] Performing iteration 1375
2017-01-16 12:20:20.867772 [info] Observed Log-likelihood = -1.03842e+07
2017-01-16 12:20:22.263719 [info] Performing iteration 1376
2017-01-16 12:20:24.125134 [info] Observed Log-likelihood = -1.0385e+07
2017-01-16 12:20:25.516593 [info] Performing iteration 1377
2017-01-16 12:20:27.369545 [info] Observed Log-likelihood = -1.03842e+07
2017-01-16 12:20:28.771036 [info] Performing iteration 1378
2017-01-16 12:20:30.632392 [info] Observed Log-likelihood = -1.03842e+07
2017-01-16 12:20:32.027745 [info] Performing iteration 1379
2017-01-16 12:20:33.889155 [info] Observed Log-likelihood = -1.03844e+07
2017-01-16 12:20:35.287912 [info] Performing iteration 1380
2017-01-16 12:20:37.150539 [info] Observed Log-likelihood = -1.03845e+07
2017-01-16 12:20:38.542477 [info] Performing iteration 1381
2017-01-16 12:20:40.400414 [info] Observed Log-likelihood = -1.03846e+07
2017-01-16 12:20:41.799467 [info] Performing iteration 1382
2017-01-16 12:20:43.662826 [info] Observed Log-likelihood = -1.03845e+07
2017-01-16 12:20:45.057326 [info] Performing iteration 1383
2017-01-16 12:20:46.914530 [info] Observed Log-likelihood = -1.03848e+07
2017-01-16 12:20:48.307855 [info] Performing iteration 1384
2017-01-16 12:20:50.152316 [info] Observed Log-likelihood = -1.03845e+07
2017-01-16 12:20:51.578935 [info] Performing iteration 1385
2017-01-16 12:20:53.366285 [info] Observed Log-likelihood = -1.03851e+07
2017-01-16 12:20:54.782148 [info] Performing iteration 1386
2017-01-16 12:20:56.566835 [info] Observed Log-likelihood = -1.03843e+07
2017-01-16 12:20:57.976732 [info] Performing iteration 1387
2017-01-16 12:20:59.757368 [info] Observed Log-likelihood = -1.03847e+07
2017-01-16 12:21:01.166262 [info] Performing iteration 1388
2017-01-16 12:21:02.949628 [info] Observed Log-likelihood = -1.03846e+07
2017-01-16 12:21:04.338804 [info] Performing iteration 1389
2017-01-16 12:21:06.129588 [info] Observed Log-likelihood = -1.03847e+07
2017-01-16 12:21:07.538093 [info] Performing iteration 1390
2017-01-16 12:21:09.320618 [info] Observed Log-likelihood = -1.03849e+07
2017-01-16 12:21:10.736278 [info] Performing iteration 1391
2017-01-16 12:21:12.519169 [info] Observed Log-likelihood = -1.03853e+07
2017-01-16 12:21:13.925563 [info] Performing iteration 1392
2017-01-16 12:21:15.712398 [info] Observed Log-likelihood = -1.03848e+07
2017-01-16 12:21:17.132183 [info] Performing iteration 1393
2017-01-16 12:21:18.921245 [info] Observed Log-likelihood = -1.03845e+07
2017-01-16 12:21:20.321862 [info] Performing iteration 1394
2017-01-16 12:21:22.105626 [info] Observed Log-likelihood = -1.03846e+07
2017-01-16 12:21:23.525202 [info] Performing iteration 1395
2017-01-16 12:21:25.308880 [info] Observed Log-likelihood = -1.0384e+07
2017-01-16 12:21:26.710198 [info] Performing iteration 1396
2017-01-16 12:21:28.491986 [info] Observed Log-likelihood = -1.0385e+07
2017-01-16 12:21:29.908390 [info] Performing iteration 1397
2017-01-16 12:21:31.690671 [info] Observed Log-likelihood = -1.03848e+07
2017-01-16 12:21:33.094981 [info] Performing iteration 1398
2017-01-16 12:21:34.880192 [info] Observed Log-likelihood = -1.03853e+07
2017-01-16 12:21:36.286207 [info] Performing iteration 1399
2017-01-16 12:21:38.082706 [info] Observed Log-likelihood = -1.03852e+07
2017-01-16 12:21:39.495483 [info] Performing iteration 1400
2017-01-16 12:21:41.280067 [info] Observed Log-likelihood = -1.03848e+07
2017-01-16 12:21:44.538674 [info] Performing iteration 1401
2017-01-16 12:21:46.328646 [info] Observed Log-likelihood = -1.03846e+07
2017-01-16 12:21:47.736066 [info] Performing iteration 1402
2017-01-16 12:21:49.524741 [info] Observed Log-likelihood = -1.03841e+07
2017-01-16 12:21:50.930452 [info] Performing iteration 1403
2017-01-16 12:21:52.717555 [info] Observed Log-likelihood = -1.03844e+07
2017-01-16 12:21:54.137149 [info] Performing iteration 1404
2017-01-16 12:21:55.923339 [info] Observed Log-likelihood = -1.03851e+07
2017-01-16 12:21:57.342345 [info] Performing iteration 1405
2017-01-16 12:21:59.125261 [info] Observed Log-likelihood = -1.03847e+07
2017-01-16 12:22:00.534686 [info] Performing iteration 1406
2017-01-16 12:22:02.329330 [info] Observed Log-likelihood = -1.03849e+07
2017-01-16 12:22:03.751161 [info] Performing iteration 1407
2017-01-16 12:22:05.530599 [info] Observed Log-likelihood = -1.03848e+07
2017-01-16 12:22:06.952623 [info] Performing iteration 1408
2017-01-16 12:22:08.735726 [info] Observed Log-likelihood = -1.03846e+07
2017-01-16 12:22:10.139001 [info] Performing iteration 1409
2017-01-16 12:22:11.922241 [info] Observed Log-likelihood = -1.03851e+07
2017-01-16 12:22:13.337266 [info] Performing iteration 1410
2017-01-16 12:22:15.127865 [info] Observed Log-likelihood = -1.0385e+07
2017-01-16 12:22:16.527906 [info] Performing iteration 1411
2017-01-16 12:22:18.307430 [info] Observed Log-likelihood = -1.03844e+07
2017-01-16 12:22:19.710819 [info] Performing iteration 1412
2017-01-16 12:22:21.495606 [info] Observed Log-likelihood = -1.03854e+07
2017-01-16 12:22:22.891787 [info] Performing iteration 1413
2017-01-16 12:22:24.685201 [info] Observed Log-likelihood = -1.03851e+07
2017-01-16 12:22:26.077279 [info] Performing iteration 1414
2017-01-16 12:22:27.860456 [info] Observed Log-likelihood = -1.03854e+07
2017-01-16 12:22:29.251771 [info] Performing iteration 1415
2017-01-16 12:22:31.035257 [info] Observed Log-likelihood = -1.03853e+07
2017-01-16 12:22:32.425485 [info] Performing iteration 1416
2017-01-16 12:22:34.210100 [info] Observed Log-likelihood = -1.03854e+07
2017-01-16 12:22:35.600220 [info] Performing iteration 1417
2017-01-16 12:22:37.384792 [info] Observed Log-likelihood = -1.03854e+07
2017-01-16 12:22:38.781916 [info] Performing iteration 1418
2017-01-16 12:22:40.561417 [info] Observed Log-likelihood = -1.03847e+07
2017-01-16 12:22:41.950248 [info] Performing iteration 1419
2017-01-16 12:22:43.730673 [info] Observed Log-likelihood = -1.0385e+07
2017-01-16 12:22:45.116332 [info] Performing iteration 1420
2017-01-16 12:22:46.896921 [info] Observed Log-likelihood = -1.03855e+07
2017-01-16 12:22:48.297150 [info] Performing iteration 1421
2017-01-16 12:22:50.080604 [info] Observed Log-likelihood = -1.03844e+07
2017-01-16 12:22:51.471830 [info] Performing iteration 1422
2017-01-16 12:22:53.256383 [info] Observed Log-likelihood = -1.03849e+07
2017-01-16 12:22:54.651016 [info] Performing iteration 1423
2017-01-16 12:22:56.431149 [info] Observed Log-likelihood = -1.03842e+07
2017-01-16 12:22:57.838065 [info] Performing iteration 1424
2017-01-16 12:22:59.619127 [info] Observed Log-likelihood = -1.03844e+07
2017-01-16 12:23:01.037812 [info] Performing iteration 1425
2017-01-16 12:23:02.944374 [info] Observed Log-likelihood = -1.0384e+07
2017-01-16 12:23:04.369655 [info] Performing iteration 1426
2017-01-16 12:23:06.255948 [info] Observed Log-likelihood = -1.03847e+07
2017-01-16 12:23:07.679271 [info] Performing iteration 1427
2017-01-16 12:23:09.465470 [info] Observed Log-likelihood = -1.03847e+07
2017-01-16 12:23:10.872816 [info] Performing iteration 1428
2017-01-16 12:23:12.652664 [info] Observed Log-likelihood = -1.03842e+07
2017-01-16 12:23:14.045449 [info] Performing iteration 1429
2017-01-16 12:23:15.826716 [info] Observed Log-likelihood = -1.03843e+07
2017-01-16 12:23:17.235355 [info] Performing iteration 1430
2017-01-16 12:23:19.026914 [info] Observed Log-likelihood = -1.03848e+07
2017-01-16 12:23:20.443175 [info] Performing iteration 1431
2017-01-16 12:23:22.223707 [info] Observed Log-likelihood = -1.03844e+07
2017-01-16 12:23:23.627408 [info] Performing iteration 1432
2017-01-16 12:23:25.414857 [info] Observed Log-likelihood = -1.03848e+07
2017-01-16 12:23:26.831276 [info] Performing iteration 1433
2017-01-16 12:23:28.612830 [info] Observed Log-likelihood = -1.03841e+07
2017-01-16 12:23:30.020516 [info] Performing iteration 1434
2017-01-16 12:23:31.810010 [info] Observed Log-likelihood = -1.03845e+07
2017-01-16 12:23:33.203800 [info] Performing iteration 1435
2017-01-16 12:23:34.988133 [info] Observed Log-likelihood = -1.03846e+07
2017-01-16 12:23:36.379126 [info] Performing iteration 1436
2017-01-16 12:23:38.172000 [info] Observed Log-likelihood = -1.03843e+07
2017-01-16 12:23:39.560047 [info] Performing iteration 1437
2017-01-16 12:23:41.347080 [info] Observed Log-likelihood = -1.03847e+07
2017-01-16 12:23:42.751312 [info] Performing iteration 1438
2017-01-16 12:23:44.555369 [info] Observed Log-likelihood = -1.0384e+07
2017-01-16 12:23:45.961012 [info] Performing iteration 1439
2017-01-16 12:23:47.745133 [info] Observed Log-likelihood = -1.0385e+07
2017-01-16 12:23:49.144585 [info] Performing iteration 1440
2017-01-16 12:23:51.001066 [info] Observed Log-likelihood = -1.03843e+07
2017-01-16 12:23:52.403833 [info] Performing iteration 1441
2017-01-16 12:23:54.265718 [info] Observed Log-likelihood = -1.03852e+07
2017-01-16 12:23:58.435768 [info] Performing iteration 1442
2017-01-16 12:24:00.288956 [info] Observed Log-likelihood = -1.03849e+07
2017-01-16 12:24:01.692189 [info] Performing iteration 1443
2017-01-16 12:24:03.552634 [info] Observed Log-likelihood = -1.03848e+07
2017-01-16 12:24:04.954261 [info] Performing iteration 1444
2017-01-16 12:24:06.823262 [info] Observed Log-likelihood = -1.03844e+07
2017-01-16 12:24:08.245039 [info] Performing iteration 1445
2017-01-16 12:24:10.106822 [info] Observed Log-likelihood = -1.03842e+07
2017-01-16 12:24:11.513226 [info] Performing iteration 1446
2017-01-16 12:24:13.372868 [info] Observed Log-likelihood = -1.03845e+07
2017-01-16 12:24:14.777197 [info] Performing iteration 1447
2017-01-16 12:24:16.639074 [info] Observed Log-likelihood = -1.03841e+07
2017-01-16 12:24:18.042583 [info] Performing iteration 1448
2017-01-16 12:24:19.903255 [info] Observed Log-likelihood = -1.03841e+07
2017-01-16 12:24:21.311054 [info] Performing iteration 1449
2017-01-16 12:24:23.167290 [info] Observed Log-likelihood = -1.03844e+07
2017-01-16 12:24:24.568702 [info] Performing iteration 1450
2017-01-16 12:24:26.431080 [info] Observed Log-likelihood = -1.03847e+07
2017-01-16 12:24:27.838400 [info] Performing iteration 1451
2017-01-16 12:24:29.696789 [info] Observed Log-likelihood = -1.03849e+07
2017-01-16 12:24:31.097236 [info] Performing iteration 1452
2017-01-16 12:24:32.958385 [info] Observed Log-likelihood = -1.03853e+07
2017-01-16 12:24:34.364466 [info] Performing iteration 1453
2017-01-16 12:24:36.225156 [info] Observed Log-likelihood = -1.03846e+07
2017-01-16 12:24:37.625418 [info] Performing iteration 1454
2017-01-16 12:24:39.484958 [info] Observed Log-likelihood = -1.0385e+07
2017-01-16 12:24:40.910307 [info] Performing iteration 1455
2017-01-16 12:24:42.770228 [info] Observed Log-likelihood = -1.03844e+07
2017-01-16 12:24:44.178154 [info] Performing iteration 1456
2017-01-16 12:24:46.039057 [info] Observed Log-likelihood = -1.03849e+07
2017-01-16 12:24:47.444992 [info] Performing iteration 1457
2017-01-16 12:24:49.304342 [info] Observed Log-likelihood = -1.03846e+07
2017-01-16 12:24:50.707556 [info] Performing iteration 1458
2017-01-16 12:24:52.572735 [info] Observed Log-likelihood = -1.03846e+07
2017-01-16 12:24:53.990071 [info] Performing iteration 1459
2017-01-16 12:24:55.850345 [info] Observed Log-likelihood = -1.03849e+07
2017-01-16 12:24:57.252937 [info] Performing iteration 1460
2017-01-16 12:24:59.113751 [info] Observed Log-likelihood = -1.03844e+07
2017-01-16 12:25:00.518333 [info] Performing iteration 1461
2017-01-16 12:25:02.378196 [info] Observed Log-likelihood = -1.0385e+07
2017-01-16 12:25:03.785385 [info] Performing iteration 1462
2017-01-16 12:25:05.648228 [info] Observed Log-likelihood = -1.03843e+07
2017-01-16 12:25:07.052463 [info] Performing iteration 1463
2017-01-16 12:25:08.916519 [info] Observed Log-likelihood = -1.03846e+07
2017-01-16 12:25:10.323651 [info] Performing iteration 1464
2017-01-16 12:25:12.183286 [info] Observed Log-likelihood = -1.03846e+07
2017-01-16 12:25:13.583328 [info] Performing iteration 1465
2017-01-16 12:25:15.443452 [info] Observed Log-likelihood = -1.03843e+07
2017-01-16 12:25:16.840350 [info] Performing iteration 1466
2017-01-16 12:25:18.704409 [info] Observed Log-likelihood = -1.0384e+07
2017-01-16 12:25:20.099986 [info] Performing iteration 1467
2017-01-16 12:25:21.962476 [info] Observed Log-likelihood = -1.03849e+07
2017-01-16 12:25:23.356208 [info] Performing iteration 1468
2017-01-16 12:25:25.216234 [info] Observed Log-likelihood = -1.0384e+07
2017-01-16 12:25:26.609251 [info] Performing iteration 1469
2017-01-16 12:25:28.472069 [info] Observed Log-likelihood = -1.03838e+07
2017-01-16 12:25:29.868748 [info] Performing iteration 1470
2017-01-16 12:25:31.737349 [info] Observed Log-likelihood = -1.03841e+07
2017-01-16 12:25:33.130024 [info] Performing iteration 1471
2017-01-16 12:25:34.991228 [info] Observed Log-likelihood = -1.03842e+07
2017-01-16 12:25:36.401902 [info] Performing iteration 1472
2017-01-16 12:25:38.262071 [info] Observed Log-likelihood = -1.03841e+07
2017-01-16 12:25:39.663659 [info] Performing iteration 1473
2017-01-16 12:25:41.523208 [info] Observed Log-likelihood = -1.03835e+07
2017-01-16 12:25:42.931326 [info] Performing iteration 1474
2017-01-16 12:25:44.792639 [info] Observed Log-likelihood = -1.0384e+07
2017-01-16 12:25:46.206279 [info] Performing iteration 1475
2017-01-16 12:25:48.064128 [info] Observed Log-likelihood = -1.03835e+07
2017-01-16 12:25:49.472502 [info] Performing iteration 1476
2017-01-16 12:25:51.328549 [info] Observed Log-likelihood = -1.03833e+07
2017-01-16 12:25:52.729821 [info] Performing iteration 1477
2017-01-16 12:25:54.597835 [info] Observed Log-likelihood = -1.03841e+07
2017-01-16 12:25:56.008770 [info] Performing iteration 1478
2017-01-16 12:25:57.865351 [info] Observed Log-likelihood = -1.03844e+07
2017-01-16 12:25:59.271825 [info] Performing iteration 1479
2017-01-16 12:26:01.133959 [info] Observed Log-likelihood = -1.03841e+07
2017-01-16 12:26:02.538032 [info] Performing iteration 1480
2017-01-16 12:26:04.398630 [info] Observed Log-likelihood = -1.03839e+07
2017-01-16 12:26:05.806852 [info] Performing iteration 1481
2017-01-16 12:26:07.668108 [info] Observed Log-likelihood = -1.0384e+07
2017-01-16 12:26:09.072952 [info] Performing iteration 1482
2017-01-16 12:26:10.935284 [info] Observed Log-likelihood = -1.03849e+07
2017-01-16 12:26:12.338290 [info] Performing iteration 1483
2017-01-16 12:26:14.197793 [info] Observed Log-likelihood = -1.03849e+07
2017-01-16 12:26:15.592663 [info] Performing iteration 1484
2017-01-16 12:26:17.463850 [info] Observed Log-likelihood = -1.03844e+07
2017-01-16 12:26:18.872345 [info] Performing iteration 1485
2017-01-16 12:26:20.735115 [info] Observed Log-likelihood = -1.03849e+07
2017-01-16 12:26:22.139187 [info] Performing iteration 1486
2017-01-16 12:26:23.997092 [info] Observed Log-likelihood = -1.03853e+07
2017-01-16 12:26:25.393315 [info] Performing iteration 1487
2017-01-16 12:26:27.252816 [info] Observed Log-likelihood = -1.03851e+07
2017-01-16 12:26:28.645009 [info] Performing iteration 1488
2017-01-16 12:26:30.512677 [info] Observed Log-likelihood = -1.03853e+07
2017-01-16 12:26:31.905799 [info] Performing iteration 1489
2017-01-16 12:26:33.768604 [info] Observed Log-likelihood = -1.03854e+07
2017-01-16 12:26:35.155999 [info] Performing iteration 1490
2017-01-16 12:26:37.014873 [info] Observed Log-likelihood = -1.03852e+07
2017-01-16 12:26:38.413092 [info] Performing iteration 1491
2017-01-16 12:26:40.279037 [info] Observed Log-likelihood = -1.03849e+07
2017-01-16 12:26:41.670244 [info] Performing iteration 1492
2017-01-16 12:26:43.532199 [info] Observed Log-likelihood = -1.03842e+07
2017-01-16 12:26:44.923326 [info] Performing iteration 1493
2017-01-16 12:26:46.789571 [info] Observed Log-likelihood = -1.03851e+07
2017-01-16 12:26:48.179272 [info] Performing iteration 1494
2017-01-16 12:26:50.039725 [info] Observed Log-likelihood = -1.03845e+07
2017-01-16 12:26:51.435256 [info] Performing iteration 1495
2017-01-16 12:26:53.299799 [info] Observed Log-likelihood = -1.03844e+07
2017-01-16 12:26:54.694614 [info] Performing iteration 1496
2017-01-16 12:26:56.556189 [info] Observed Log-likelihood = -1.03842e+07
2017-01-16 12:26:57.947422 [info] Performing iteration 1497
2017-01-16 12:26:59.808965 [info] Observed Log-likelihood = -1.03839e+07
2017-01-16 12:27:01.205149 [info] Performing iteration 1498
2017-01-16 12:27:03.063830 [info] Observed Log-likelihood = -1.03844e+07
2017-01-16 12:27:04.478986 [info] Performing iteration 1499
2017-01-16 12:27:06.342429 [info] Observed Log-likelihood = -1.0384e+07
2017-01-16 12:27:07.780910 [info] Performing iteration 1500
2017-01-16 12:27:09.666921 [info] Observed Log-likelihood = -1.03842e+07
2017-01-16 12:27:11.063991 [info] Performing iteration 1501
2017-01-16 12:27:12.944445 [info] Observed Log-likelihood = -1.03847e+07
2017-01-16 12:27:14.416026 [info] Performing iteration 1502
2017-01-16 12:27:16.281720 [info] Observed Log-likelihood = -1.03844e+07
2017-01-16 12:27:17.690305 [info] Performing iteration 1503
2017-01-16 12:27:19.546344 [info] Observed Log-likelihood = -1.03845e+07
2017-01-16 12:27:20.955835 [info] Performing iteration 1504
2017-01-16 12:27:22.814511 [info] Observed Log-likelihood = -1.0384e+07
2017-01-16 12:27:24.217857 [info] Performing iteration 1505
2017-01-16 12:27:26.080841 [info] Observed Log-likelihood = -1.03844e+07
2017-01-16 12:27:27.480769 [info] Performing iteration 1506
2017-01-16 12:27:29.342484 [info] Observed Log-likelihood = -1.03846e+07
2017-01-16 12:27:30.745454 [info] Performing iteration 1507
2017-01-16 12:27:32.607126 [info] Observed Log-likelihood = -1.03854e+07
2017-01-16 12:27:34.016625 [info] Performing iteration 1508
2017-01-16 12:27:35.875892 [info] Observed Log-likelihood = -1.03843e+07
2017-01-16 12:27:37.287427 [info] Performing iteration 1509
2017-01-16 12:27:39.147547 [info] Observed Log-likelihood = -1.03841e+07
2017-01-16 12:27:40.555614 [info] Performing iteration 1510
2017-01-16 12:27:42.415210 [info] Observed Log-likelihood = -1.03851e+07
2017-01-16 12:27:43.818328 [info] Performing iteration 1511
2017-01-16 12:27:45.677813 [info] Observed Log-likelihood = -1.03842e+07
2017-01-16 12:27:47.088571 [info] Performing iteration 1512
2017-01-16 12:27:48.948090 [info] Observed Log-likelihood = -1.03849e+07
2017-01-16 12:27:50.346175 [info] Performing iteration 1513
2017-01-16 12:27:52.206128 [info] Observed Log-likelihood = -1.0385e+07
2017-01-16 12:27:53.600375 [info] Performing iteration 1514
2017-01-16 12:27:55.461430 [info] Observed Log-likelihood = -1.03845e+07
2017-01-16 12:27:56.854911 [info] Performing iteration 1515
2017-01-16 12:27:58.712750 [info] Observed Log-likelihood = -1.03844e+07
2017-01-16 12:28:00.103775 [info] Performing iteration 1516
2017-01-16 12:28:01.964762 [info] Observed Log-likelihood = -1.03849e+07
2017-01-16 12:28:03.358611 [info] Performing iteration 1517
2017-01-16 12:28:05.215870 [info] Observed Log-likelihood = -1.03846e+07
2017-01-16 12:28:06.608461 [info] Performing iteration 1518
2017-01-16 12:28:08.469343 [info] Observed Log-likelihood = -1.03846e+07
2017-01-16 12:28:09.862503 [info] Performing iteration 1519
2017-01-16 12:28:11.720320 [info] Observed Log-likelihood = -1.03856e+07
2017-01-16 12:28:13.112675 [info] Performing iteration 1520
2017-01-16 12:28:14.975663 [info] Observed Log-likelihood = -1.0385e+07
2017-01-16 12:28:16.370611 [info] Performing iteration 1521
2017-01-16 12:28:18.230550 [info] Observed Log-likelihood = -1.03848e+07
2017-01-16 12:28:19.625888 [info] Performing iteration 1522
2017-01-16 12:28:21.483357 [info] Observed Log-likelihood = -1.03846e+07
2017-01-16 12:28:22.876941 [info] Performing iteration 1523
2017-01-16 12:28:24.739215 [info] Observed Log-likelihood = -1.03842e+07
2017-01-16 12:28:26.129466 [info] Performing iteration 1524
2017-01-16 12:28:27.990496 [info] Observed Log-likelihood = -1.03848e+07
2017-01-16 12:28:29.380189 [info] Performing iteration 1525
2017-01-16 12:28:31.240351 [info] Observed Log-likelihood = -1.03853e+07
2017-01-16 12:28:32.632535 [info] Performing iteration 1526
2017-01-16 12:28:34.487497 [info] Observed Log-likelihood = -1.03856e+07
2017-01-16 12:28:35.886416 [info] Performing iteration 1527
2017-01-16 12:28:37.672314 [info] Observed Log-likelihood = -1.03855e+07
2017-01-16 12:28:39.058435 [info] Performing iteration 1528
2017-01-16 12:28:40.825144 [info] Observed Log-likelihood = -1.03855e+07
2017-01-16 12:28:42.212885 [info] Performing iteration 1529
2017-01-16 12:28:43.978508 [info] Observed Log-likelihood = -1.03856e+07
2017-01-16 12:28:45.366215 [info] Performing iteration 1530
2017-01-16 12:28:47.137284 [info] Observed Log-likelihood = -1.03851e+07
2017-01-16 12:28:48.523334 [info] Performing iteration 1531
2017-01-16 12:28:50.301170 [info] Observed Log-likelihood = -1.03852e+07
2017-01-16 12:28:51.687401 [info] Performing iteration 1532
2017-01-16 12:28:53.455972 [info] Observed Log-likelihood = -1.03848e+07
2017-01-16 12:28:54.857439 [info] Performing iteration 1533
2017-01-16 12:28:56.625730 [info] Observed Log-likelihood = -1.03847e+07
2017-01-16 12:28:58.028079 [info] Performing iteration 1534
2017-01-16 12:28:59.804263 [info] Observed Log-likelihood = -1.0385e+07
2017-01-16 12:29:01.224097 [info] Performing iteration 1535
2017-01-16 12:29:02.992095 [info] Observed Log-likelihood = -1.03846e+07
2017-01-16 12:29:04.393899 [info] Performing iteration 1536
2017-01-16 12:29:06.170828 [info] Observed Log-likelihood = -1.03844e+07
2017-01-16 12:29:07.570908 [info] Performing iteration 1537
2017-01-16 12:29:09.340298 [info] Observed Log-likelihood = -1.03844e+07
2017-01-16 12:29:10.735653 [info] Performing iteration 1538
2017-01-16 12:29:12.504525 [info] Observed Log-likelihood = -1.03852e+07
2017-01-16 12:29:13.903317 [info] Performing iteration 1539
2017-01-16 12:29:15.675200 [info] Observed Log-likelihood = -1.03847e+07
2017-01-16 12:29:17.067931 [info] Performing iteration 1540
2017-01-16 12:29:18.845182 [info] Observed Log-likelihood = -1.03846e+07
2017-01-16 12:29:20.230204 [info] Performing iteration 1541
2017-01-16 12:29:21.999492 [info] Observed Log-likelihood = -1.0385e+07
2017-01-16 12:29:23.391435 [info] Performing iteration 1542
2017-01-16 12:29:25.164172 [info] Observed Log-likelihood = -1.03848e+07
2017-01-16 12:29:26.556313 [info] Performing iteration 1543
2017-01-16 12:29:28.326345 [info] Observed Log-likelihood = -1.03846e+07
2017-01-16 12:29:29.715639 [info] Performing iteration 1544
2017-01-16 12:29:31.490762 [info] Observed Log-likelihood = -1.0385e+07
2017-01-16 12:29:32.876992 [info] Performing iteration 1545
2017-01-16 12:29:34.648875 [info] Observed Log-likelihood = -1.03852e+07
2017-01-16 12:29:36.037797 [info] Performing iteration 1546
2017-01-16 12:29:37.805897 [info] Observed Log-likelihood = -1.03846e+07
2017-01-16 12:29:39.190868 [info] Performing iteration 1547
2017-01-16 12:29:40.965055 [info] Observed Log-likelihood = -1.03848e+07
2017-01-16 12:29:42.346596 [info] Performing iteration 1548
2017-01-16 12:29:44.114088 [info] Observed Log-likelihood = -1.03856e+07
2017-01-16 12:29:45.498712 [info] Performing iteration 1549
2017-01-16 12:29:47.275450 [info] Observed Log-likelihood = -1.03839e+07
2017-01-16 12:29:48.670442 [info] Performing iteration 1550
2017-01-16 12:29:50.444624 [info] Observed Log-likelihood = -1.03848e+07
2017-01-16 12:29:51.849317 [info] Performing iteration 1551
2017-01-16 12:29:53.626717 [info] Observed Log-likelihood = -1.03852e+07
2017-01-16 12:29:55.026428 [info] Performing iteration 1552
2017-01-16 12:29:56.807389 [info] Observed Log-likelihood = -1.0385e+07
2017-01-16 12:29:58.207765 [info] Performing iteration 1553
2017-01-16 12:29:59.975330 [info] Observed Log-likelihood = -1.03857e+07
2017-01-16 12:30:01.378441 [info] Performing iteration 1554
2017-01-16 12:30:03.155029 [info] Observed Log-likelihood = -1.03851e+07
2017-01-16 12:30:04.557981 [info] Performing iteration 1555
2017-01-16 12:30:06.326369 [info] Observed Log-likelihood = -1.03852e+07
2017-01-16 12:30:07.712800 [info] Performing iteration 1556
2017-01-16 12:30:09.485985 [info] Observed Log-likelihood = -1.0385e+07
2017-01-16 12:30:10.883128 [info] Performing iteration 1557
2017-01-16 12:30:12.657651 [info] Observed Log-likelihood = -1.03848e+07
2017-01-16 12:30:14.041331 [info] Performing iteration 1558
2017-01-16 12:30:15.813419 [info] Observed Log-likelihood = -1.03858e+07
2017-01-16 12:30:17.196625 [info] Performing iteration 1559
2017-01-16 12:30:18.964564 [info] Observed Log-likelihood = -1.03848e+07
2017-01-16 12:30:20.346247 [info] Performing iteration 1560
2017-01-16 12:30:22.121747 [info] Observed Log-likelihood = -1.03845e+07
2017-01-16 12:30:23.502024 [info] Performing iteration 1561
2017-01-16 12:30:25.275724 [info] Observed Log-likelihood = -1.03853e+07
2017-01-16 12:30:26.690023 [info] Performing iteration 1562
2017-01-16 12:30:28.458985 [info] Observed Log-likelihood = -1.03851e+07
2017-01-16 12:30:29.867706 [info] Performing iteration 1563
2017-01-16 12:30:31.641204 [info] Observed Log-likelihood = -1.03847e+07
2017-01-16 12:30:33.039571 [info] Performing iteration 1564
2017-01-16 12:30:34.819946 [info] Observed Log-likelihood = -1.03842e+07
2017-01-16 12:30:36.221018 [info] Performing iteration 1565
2017-01-16 12:30:37.992241 [info] Observed Log-likelihood = -1.03854e+07
2017-01-16 12:30:39.394870 [info] Performing iteration 1566
2017-01-16 12:30:41.177110 [info] Observed Log-likelihood = -1.03849e+07
2017-01-16 12:30:42.576263 [info] Performing iteration 1567
2017-01-16 12:30:44.349653 [info] Observed Log-likelihood = -1.03855e+07
2017-01-16 12:30:45.735263 [info] Performing iteration 1568
2017-01-16 12:30:47.515228 [info] Observed Log-likelihood = -1.03852e+07
2017-01-16 12:30:48.901353 [info] Performing iteration 1569
2017-01-16 12:30:50.669265 [info] Observed Log-likelihood = -1.03852e+07
2017-01-16 12:30:52.054253 [info] Performing iteration 1570
2017-01-16 12:30:53.835118 [info] Observed Log-likelihood = -1.03845e+07
2017-01-16 12:30:55.218629 [info] Performing iteration 1571
2017-01-16 12:30:56.993911 [info] Observed Log-likelihood = -1.03847e+07
2017-01-16 12:30:58.379677 [info] Performing iteration 1572
2017-01-16 12:31:00.147882 [info] Observed Log-likelihood = -1.03841e+07
2017-01-16 12:31:01.534717 [info] Performing iteration 1573
2017-01-16 12:31:03.309994 [info] Observed Log-likelihood = -1.03844e+07
2017-01-16 12:31:04.699526 [info] Performing iteration 1574
2017-01-16 12:31:06.464098 [info] Observed Log-likelihood = -1.03844e+07
2017-01-16 12:31:07.859095 [info] Performing iteration 1575
2017-01-16 12:31:09.631493 [info] Observed Log-likelihood = -1.03845e+07
2017-01-16 12:31:11.014223 [info] Performing iteration 1576
2017-01-16 12:31:12.785405 [info] Observed Log-likelihood = -1.03851e+07
2017-01-16 12:31:14.168080 [info] Performing iteration 1577
2017-01-16 12:31:15.943253 [info] Observed Log-likelihood = -1.03844e+07
2017-01-16 12:31:17.328369 [info] Performing iteration 1578
2017-01-16 12:31:19.104429 [info] Observed Log-likelihood = -1.03852e+07
2017-01-16 12:31:20.497207 [info] Performing iteration 1579
2017-01-16 12:31:22.269055 [info] Observed Log-likelihood = -1.0385e+07
2017-01-16 12:31:23.659963 [info] Performing iteration 1580
2017-01-16 12:31:25.430660 [info] Observed Log-likelihood = -1.03854e+07
2017-01-16 12:31:26.821491 [info] Performing iteration 1581
2017-01-16 12:31:28.592711 [info] Observed Log-likelihood = -1.03851e+07
2017-01-16 12:31:29.984373 [info] Performing iteration 1582
2017-01-16 12:31:31.771580 [info] Observed Log-likelihood = -1.03852e+07
2017-01-16 12:31:33.178384 [info] Performing iteration 1583
2017-01-16 12:31:34.957890 [info] Observed Log-likelihood = -1.03845e+07
2017-01-16 12:31:36.364761 [info] Performing iteration 1584
2017-01-16 12:31:38.138658 [info] Observed Log-likelihood = -1.03853e+07
2017-01-16 12:31:39.543144 [info] Performing iteration 1585
2017-01-16 12:31:41.315057 [info] Observed Log-likelihood = -1.03849e+07
2017-01-16 12:31:42.719611 [info] Performing iteration 1586
2017-01-16 12:31:44.504066 [info] Observed Log-likelihood = -1.03857e+07
2017-01-16 12:31:45.901001 [info] Performing iteration 1587
2017-01-16 12:31:47.672695 [info] Observed Log-likelihood = -1.03851e+07
2017-01-16 12:31:49.069057 [info] Performing iteration 1588
2017-01-16 12:31:50.846356 [info] Observed Log-likelihood = -1.03853e+07
2017-01-16 12:31:52.253521 [info] Performing iteration 1589
2017-01-16 12:31:54.026074 [info] Observed Log-likelihood = -1.03851e+07
2017-01-16 12:31:55.430065 [info] Performing iteration 1590
2017-01-16 12:31:57.205326 [info] Observed Log-likelihood = -1.03852e+07
2017-01-16 12:31:58.590567 [info] Performing iteration 1591
2017-01-16 12:32:00.427855 [info] Observed Log-likelihood = -1.03852e+07
2017-01-16 12:32:01.843679 [info] Performing iteration 1592
2017-01-16 12:32:03.638704 [info] Observed Log-likelihood = -1.03852e+07
2017-01-16 12:32:05.026157 [info] Performing iteration 1593
2017-01-16 12:32:06.802817 [info] Observed Log-likelihood = -1.0385e+07
2017-01-16 12:32:08.190964 [info] Performing iteration 1594
2017-01-16 12:32:09.967096 [info] Observed Log-likelihood = -1.0385e+07
2017-01-16 12:32:11.359455 [info] Performing iteration 1595
2017-01-16 12:32:13.132267 [info] Observed Log-likelihood = -1.03852e+07
2017-01-16 12:32:14.521536 [info] Performing iteration 1596
2017-01-16 12:32:16.295960 [info] Observed Log-likelihood = -1.03852e+07
2017-01-16 12:32:17.685419 [info] Performing iteration 1597
2017-01-16 12:32:19.457251 [info] Observed Log-likelihood = -1.03856e+07
2017-01-16 12:32:20.843983 [info] Performing iteration 1598
2017-01-16 12:32:22.618114 [info] Observed Log-likelihood = -1.03857e+07
2017-01-16 12:32:24.009254 [info] Performing iteration 1599
2017-01-16 12:32:25.785275 [info] Observed Log-likelihood = -1.03845e+07
2017-01-16 12:32:27.170811 [info] Performing iteration 1600
2017-01-16 12:32:28.939819 [info] Observed Log-likelihood = -1.0386e+07
2017-01-16 12:32:32.091193 [info] Performing iteration 1601
2017-01-16 12:32:33.897732 [info] Observed Log-likelihood = -1.03858e+07
2017-01-16 12:32:35.282529 [info] Performing iteration 1602
2017-01-16 12:32:37.057884 [info] Observed Log-likelihood = -1.03854e+07
2017-01-16 12:32:38.443625 [info] Performing iteration 1603
2017-01-16 12:32:40.213025 [info] Observed Log-likelihood = -1.0386e+07
2017-01-16 12:32:41.601022 [info] Performing iteration 1604
2017-01-16 12:32:43.373945 [info] Observed Log-likelihood = -1.03854e+07
2017-01-16 12:32:44.764176 [info] Performing iteration 1605
2017-01-16 12:32:46.525473 [info] Observed Log-likelihood = -1.03862e+07
2017-01-16 12:32:47.934424 [info] Performing iteration 1606
2017-01-16 12:32:49.713515 [info] Observed Log-likelihood = -1.03851e+07
2017-01-16 12:32:51.131881 [info] Performing iteration 1607
2017-01-16 12:32:52.909173 [info] Observed Log-likelihood = -1.03851e+07
2017-01-16 12:32:54.316040 [info] Performing iteration 1608
2017-01-16 12:32:56.095906 [info] Observed Log-likelihood = -1.03853e+07
2017-01-16 12:32:57.504104 [info] Performing iteration 1609
2017-01-16 12:32:59.277251 [info] Observed Log-likelihood = -1.03861e+07
2017-01-16 12:33:00.678764 [info] Performing iteration 1610
2017-01-16 12:33:02.457538 [info] Observed Log-likelihood = -1.03855e+07
2017-01-16 12:33:03.864046 [info] Performing iteration 1611
2017-01-16 12:33:05.632067 [info] Observed Log-likelihood = -1.03858e+07
2017-01-16 12:33:07.027787 [info] Performing iteration 1612
2017-01-16 12:33:08.804886 [info] Observed Log-likelihood = -1.0385e+07
2017-01-16 12:33:10.209436 [info] Performing iteration 1613
2017-01-16 12:33:11.986340 [info] Observed Log-likelihood = -1.03846e+07
2017-01-16 12:33:13.389326 [info] Performing iteration 1614
2017-01-16 12:33:15.165418 [info] Observed Log-likelihood = -1.03843e+07
2017-01-16 12:33:16.574292 [info] Performing iteration 1615
2017-01-16 12:33:18.352666 [info] Observed Log-likelihood = -1.0385e+07
2017-01-16 12:33:19.752986 [info] Performing iteration 1616
2017-01-16 12:33:21.518581 [info] Observed Log-likelihood = -1.0384e+07
2017-01-16 12:33:22.905723 [info] Performing iteration 1617
2017-01-16 12:33:24.675435 [info] Observed Log-likelihood = -1.03848e+07
2017-01-16 12:33:26.064316 [info] Performing iteration 1618
2017-01-16 12:33:27.842765 [info] Observed Log-likelihood = -1.03848e+07
2017-01-16 12:33:29.240375 [info] Performing iteration 1619
2017-01-16 12:33:31.016793 [info] Observed Log-likelihood = -1.03847e+07
2017-01-16 12:33:32.416426 [info] Performing iteration 1620
2017-01-16 12:33:34.193476 [info] Observed Log-likelihood = -1.03848e+07
2017-01-16 12:33:35.596661 [info] Performing iteration 1621
2017-01-16 12:33:37.368609 [info] Observed Log-likelihood = -1.03839e+07
2017-01-16 12:33:38.768496 [info] Performing iteration 1622
2017-01-16 12:33:40.538812 [info] Observed Log-likelihood = -1.03842e+07
2017-01-16 12:33:41.936574 [info] Performing iteration 1623
2017-01-16 12:33:43.703722 [info] Observed Log-likelihood = -1.03851e+07
2017-01-16 12:33:45.107051 [info] Performing iteration 1624
2017-01-16 12:33:46.877401 [info] Observed Log-likelihood = -1.03846e+07
2017-01-16 12:33:48.278523 [info] Performing iteration 1625
2017-01-16 12:33:50.053271 [info] Observed Log-likelihood = -1.03839e+07
2017-01-16 12:33:51.450031 [info] Performing iteration 1626
2017-01-16 12:33:53.223348 [info] Observed Log-likelihood = -1.03841e+07
2017-01-16 12:33:54.628425 [info] Performing iteration 1627
2017-01-16 12:33:56.398970 [info] Observed Log-likelihood = -1.03843e+07
2017-01-16 12:33:57.807234 [info] Performing iteration 1628
2017-01-16 12:33:59.581476 [info] Observed Log-likelihood = -1.03843e+07
2017-01-16 12:34:00.979413 [info] Performing iteration 1629
2017-01-16 12:34:02.752750 [info] Observed Log-likelihood = -1.0384e+07
2017-01-16 12:34:04.157241 [info] Performing iteration 1630
2017-01-16 12:34:05.936084 [info] Observed Log-likelihood = -1.03839e+07
2017-01-16 12:34:07.334578 [info] Performing iteration 1631
2017-01-16 12:34:09.104922 [info] Observed Log-likelihood = -1.03841e+07
2017-01-16 12:34:10.507501 [info] Performing iteration 1632
2017-01-16 12:34:12.282414 [info] Observed Log-likelihood = -1.03845e+07
2017-01-16 12:34:13.684347 [info] Performing iteration 1633
2017-01-16 12:34:15.453763 [info] Observed Log-likelihood = -1.03843e+07
2017-01-16 12:34:16.855932 [info] Performing iteration 1634
2017-01-16 12:34:18.634833 [info] Observed Log-likelihood = -1.03846e+07
2017-01-16 12:34:20.034708 [info] Performing iteration 1635
2017-01-16 12:34:21.802345 [info] Observed Log-likelihood = -1.03846e+07
2017-01-16 12:34:23.205020 [info] Performing iteration 1636
2017-01-16 12:34:24.977886 [info] Observed Log-likelihood = -1.03843e+07
2017-01-16 12:34:26.393994 [info] Performing iteration 1637
2017-01-16 12:34:28.162261 [info] Observed Log-likelihood = -1.03839e+07
2017-01-16 12:34:29.574561 [info] Performing iteration 1638
2017-01-16 12:34:31.351644 [info] Observed Log-likelihood = -1.03844e+07
2017-01-16 12:34:32.758378 [info] Performing iteration 1639
2017-01-16 12:34:34.528317 [info] Observed Log-likelihood = -1.03843e+07
2017-01-16 12:34:35.944777 [info] Performing iteration 1640
2017-01-16 12:34:37.725837 [info] Observed Log-likelihood = -1.03844e+07
2017-01-16 12:34:39.130248 [info] Performing iteration 1641
2017-01-16 12:34:40.908206 [info] Observed Log-likelihood = -1.03848e+07
2017-01-16 12:34:42.310729 [info] Performing iteration 1642
2017-01-16 12:34:44.078394 [info] Observed Log-likelihood = -1.03848e+07
2017-01-16 12:34:45.481242 [info] Performing iteration 1643
2017-01-16 12:34:47.252494 [info] Observed Log-likelihood = -1.03846e+07
2017-01-16 12:34:48.657964 [info] Performing iteration 1644
2017-01-16 12:34:50.433499 [info] Observed Log-likelihood = -1.03847e+07
2017-01-16 12:34:51.833913 [info] Performing iteration 1645
2017-01-16 12:34:53.610441 [info] Observed Log-likelihood = -1.03849e+07
2017-01-16 12:34:55.012076 [info] Performing iteration 1646
2017-01-16 12:34:56.787354 [info] Observed Log-likelihood = -1.03841e+07
2017-01-16 12:34:58.190663 [info] Performing iteration 1647
2017-01-16 12:34:59.969153 [info] Observed Log-likelihood = -1.03842e+07
2017-01-16 12:35:01.367535 [info] Performing iteration 1648
2017-01-16 12:35:03.139328 [info] Observed Log-likelihood = -1.03853e+07
2017-01-16 12:35:04.540460 [info] Performing iteration 1649
2017-01-16 12:35:06.309987 [info] Observed Log-likelihood = -1.0384e+07
2017-01-16 12:35:07.709882 [info] Performing iteration 1650
2017-01-16 12:35:09.482826 [info] Observed Log-likelihood = -1.03845e+07
2017-01-16 12:35:10.883659 [info] Performing iteration 1651
2017-01-16 12:35:12.662449 [info] Observed Log-likelihood = -1.03842e+07
2017-01-16 12:35:14.067597 [info] Performing iteration 1652
2017-01-16 12:35:15.844800 [info] Observed Log-likelihood = -1.03842e+07
2017-01-16 12:35:17.253106 [info] Performing iteration 1653
2017-01-16 12:35:19.022263 [info] Observed Log-likelihood = -1.03848e+07
2017-01-16 12:35:20.424421 [info] Performing iteration 1654
2017-01-16 12:35:22.201277 [info] Observed Log-likelihood = -1.03846e+07
2017-01-16 12:35:23.597451 [info] Performing iteration 1655
2017-01-16 12:35:25.371223 [info] Observed Log-likelihood = -1.03854e+07
2017-01-16 12:35:26.776587 [info] Performing iteration 1656
2017-01-16 12:35:28.552942 [info] Observed Log-likelihood = -1.03851e+07
2017-01-16 12:35:29.955001 [info] Performing iteration 1657
2017-01-16 12:35:31.752168 [info] Observed Log-likelihood = -1.0385e+07
2017-01-16 12:35:33.159274 [info] Performing iteration 1658
2017-01-16 12:35:35.014062 [info] Observed Log-likelihood = -1.03846e+07
2017-01-16 12:35:36.420867 [info] Performing iteration 1659
2017-01-16 12:35:38.277382 [info] Observed Log-likelihood = -1.03846e+07
2017-01-16 12:35:39.685743 [info] Performing iteration 1660
2017-01-16 12:35:41.545719 [info] Observed Log-likelihood = -1.03847e+07
2017-01-16 12:35:42.950230 [info] Performing iteration 1661
2017-01-16 12:35:44.804278 [info] Observed Log-likelihood = -1.03851e+07
2017-01-16 12:35:46.211703 [info] Performing iteration 1662
2017-01-16 12:35:48.067302 [info] Observed Log-likelihood = -1.03852e+07
2017-01-16 12:35:49.472558 [info] Performing iteration 1663
2017-01-16 12:35:51.328228 [info] Observed Log-likelihood = -1.03846e+07
2017-01-16 12:35:52.726440 [info] Performing iteration 1664
2017-01-16 12:35:54.586486 [info] Observed Log-likelihood = -1.03848e+07
2017-01-16 12:35:55.990308 [info] Performing iteration 1665
2017-01-16 12:35:57.847581 [info] Observed Log-likelihood = -1.03855e+07
2017-01-16 12:35:59.248235 [info] Performing iteration 1666
2017-01-16 12:36:01.104724 [info] Observed Log-likelihood = -1.03853e+07
2017-01-16 12:36:02.510358 [info] Performing iteration 1667
2017-01-16 12:36:04.372288 [info] Observed Log-likelihood = -1.03851e+07
2017-01-16 12:36:05.777464 [info] Performing iteration 1668
2017-01-16 12:36:07.635366 [info] Observed Log-likelihood = -1.03848e+07
2017-01-16 12:36:09.042545 [info] Performing iteration 1669
2017-01-16 12:36:10.901533 [info] Observed Log-likelihood = -1.03851e+07
2017-01-16 12:36:12.300268 [info] Performing iteration 1670
2017-01-16 12:36:14.155870 [info] Observed Log-likelihood = -1.03855e+07
2017-01-16 12:36:15.547136 [info] Performing iteration 1671
2017-01-16 12:36:17.406044 [info] Observed Log-likelihood = -1.03854e+07
2017-01-16 12:36:18.801698 [info] Performing iteration 1672
2017-01-16 12:36:20.661505 [info] Observed Log-likelihood = -1.03852e+07
2017-01-16 12:36:22.048909 [info] Performing iteration 1673
2017-01-16 12:36:23.913490 [info] Observed Log-likelihood = -1.0385e+07
2017-01-16 12:36:25.309713 [info] Performing iteration 1674
2017-01-16 12:36:27.165573 [info] Observed Log-likelihood = -1.03854e+07
2017-01-16 12:36:28.556380 [info] Performing iteration 1675
2017-01-16 12:36:30.420803 [info] Observed Log-likelihood = -1.03856e+07
2017-01-16 12:36:31.810253 [info] Performing iteration 1676
2017-01-16 12:36:33.667906 [info] Observed Log-likelihood = -1.03852e+07
2017-01-16 12:36:35.062154 [info] Performing iteration 1677
2017-01-16 12:36:36.922177 [info] Observed Log-likelihood = -1.03853e+07
2017-01-16 12:36:38.316131 [info] Performing iteration 1678
2017-01-16 12:36:40.174373 [info] Observed Log-likelihood = -1.03854e+07
2017-01-16 12:36:41.563002 [info] Performing iteration 1679
2017-01-16 12:36:43.423395 [info] Observed Log-likelihood = -1.03851e+07
2017-01-16 12:36:44.817302 [info] Performing iteration 1680
2017-01-16 12:36:46.686827 [info] Observed Log-likelihood = -1.03852e+07
2017-01-16 12:36:48.080026 [info] Performing iteration 1681
2017-01-16 12:36:49.942783 [info] Observed Log-likelihood = -1.0385e+07
2017-01-16 12:36:51.339759 [info] Performing iteration 1682
2017-01-16 12:36:53.199958 [info] Observed Log-likelihood = -1.0385e+07
2017-01-16 12:36:54.587531 [info] Performing iteration 1683
2017-01-16 12:36:56.449889 [info] Observed Log-likelihood = -1.0385e+07
2017-01-16 12:36:57.843535 [info] Performing iteration 1684
2017-01-16 12:36:59.698883 [info] Observed Log-likelihood = -1.03845e+07
2017-01-16 12:37:01.096584 [info] Performing iteration 1685
2017-01-16 12:37:02.959667 [info] Observed Log-likelihood = -1.03849e+07
2017-01-16 12:37:04.360760 [info] Performing iteration 1686
2017-01-16 12:37:06.222548 [info] Observed Log-likelihood = -1.03848e+07
2017-01-16 12:37:07.623264 [info] Performing iteration 1687
2017-01-16 12:37:09.486209 [info] Observed Log-likelihood = -1.03846e+07
2017-01-16 12:37:10.890104 [info] Performing iteration 1688
2017-01-16 12:37:12.747606 [info] Observed Log-likelihood = -1.03846e+07
2017-01-16 12:37:14.156625 [info] Performing iteration 1689
2017-01-16 12:37:16.016868 [info] Observed Log-likelihood = -1.03848e+07
2017-01-16 12:37:17.422882 [info] Performing iteration 1690
2017-01-16 12:37:19.281327 [info] Observed Log-likelihood = -1.03846e+07
2017-01-16 12:37:20.676793 [info] Performing iteration 1691
2017-01-16 12:37:22.533785 [info] Observed Log-likelihood = -1.03843e+07
2017-01-16 12:37:23.935460 [info] Performing iteration 1692
2017-01-16 12:37:25.792764 [info] Observed Log-likelihood = -1.03847e+07
2017-01-16 12:37:27.186473 [info] Performing iteration 1693
2017-01-16 12:37:29.047466 [info] Observed Log-likelihood = -1.0385e+07
2017-01-16 12:37:30.448078 [info] Performing iteration 1694
2017-01-16 12:37:32.335642 [info] Observed Log-likelihood = -1.03849e+07
2017-01-16 12:37:33.794085 [info] Performing iteration 1695
2017-01-16 12:37:35.674724 [info] Observed Log-likelihood = -1.03846e+07
2017-01-16 12:37:37.089426 [info] Performing iteration 1696
2017-01-16 12:37:38.944555 [info] Observed Log-likelihood = -1.03848e+07
2017-01-16 12:37:40.353280 [info] Performing iteration 1697
2017-01-16 12:37:42.210910 [info] Observed Log-likelihood = -1.03845e+07
2017-01-16 12:37:43.616806 [info] Performing iteration 1698
2017-01-16 12:37:45.478112 [info] Observed Log-likelihood = -1.03843e+07
2017-01-16 12:37:46.874897 [info] Performing iteration 1699
2017-01-16 12:37:48.735167 [info] Observed Log-likelihood = -1.0385e+07
2017-01-16 12:37:50.136432 [info] Performing iteration 1700
2017-01-16 12:37:51.993710 [info] Observed Log-likelihood = -1.03851e+07
2017-01-16 12:37:53.399182 [info] Performing iteration 1701
2017-01-16 12:37:55.259438 [info] Observed Log-likelihood = -1.03852e+07
2017-01-16 12:37:56.666536 [info] Performing iteration 1702
2017-01-16 12:37:58.520837 [info] Observed Log-likelihood = -1.03853e+07
2017-01-16 12:37:59.925188 [info] Performing iteration 1703
2017-01-16 12:38:01.782003 [info] Observed Log-likelihood = -1.03854e+07
2017-01-16 12:38:03.178840 [info] Performing iteration 1704
2017-01-16 12:38:05.054231 [info] Observed Log-likelihood = -1.03849e+07
2017-01-16 12:38:06.562080 [info] Performing iteration 1705
2017-01-16 12:38:08.419747 [info] Observed Log-likelihood = -1.03851e+07
2017-01-16 12:38:09.836282 [info] Performing iteration 1706
2017-01-16 12:38:11.712683 [info] Observed Log-likelihood = -1.03863e+07
2017-01-16 12:38:13.162701 [info] Performing iteration 1707
2017-01-16 12:38:15.085339 [info] Observed Log-likelihood = -1.03857e+07
2017-01-16 12:38:16.497181 [info] Performing iteration 1708
2017-01-16 12:38:18.376442 [info] Observed Log-likelihood = -1.03857e+07
2017-01-16 12:38:19.778704 [info] Performing iteration 1709
2017-01-16 12:38:21.635426 [info] Observed Log-likelihood = -1.03861e+07
2017-01-16 12:38:23.021150 [info] Performing iteration 1710
2017-01-16 12:38:24.882201 [info] Observed Log-likelihood = -1.0386e+07
2017-01-16 12:38:26.280940 [info] Performing iteration 1711
2017-01-16 12:38:28.142508 [info] Observed Log-likelihood = -1.03853e+07
2017-01-16 12:38:29.535840 [info] Performing iteration 1712
2017-01-16 12:38:31.403384 [info] Observed Log-likelihood = -1.03851e+07
2017-01-16 12:38:32.810774 [info] Performing iteration 1713
2017-01-16 12:38:34.669049 [info] Observed Log-likelihood = -1.03856e+07
2017-01-16 12:38:36.075031 [info] Performing iteration 1714
2017-01-16 12:38:37.934698 [info] Observed Log-likelihood = -1.03846e+07
2017-01-16 12:38:39.342040 [info] Performing iteration 1715
2017-01-16 12:38:41.199196 [info] Observed Log-likelihood = -1.03845e+07
2017-01-16 12:38:42.611553 [info] Performing iteration 1716
2017-01-16 12:38:44.468365 [info] Observed Log-likelihood = -1.03859e+07
2017-01-16 12:38:45.871935 [info] Performing iteration 1717
2017-01-16 12:38:47.729922 [info] Observed Log-likelihood = -1.0385e+07
2017-01-16 12:38:49.137062 [info] Performing iteration 1718
2017-01-16 12:38:50.994662 [info] Observed Log-likelihood = -1.03853e+07
2017-01-16 12:38:52.396708 [info] Performing iteration 1719
2017-01-16 12:38:54.254470 [info] Observed Log-likelihood = -1.03846e+07
2017-01-16 12:38:56.605338 [info] Performing iteration 1720
2017-01-16 12:38:58.375459 [info] Observed Log-likelihood = -1.03848e+07
2017-01-16 12:38:59.758274 [info] Performing iteration 1721
2017-01-16 12:39:01.525135 [info] Observed Log-likelihood = -1.0385e+07
2017-01-16 12:39:02.906224 [info] Performing iteration 1722
2017-01-16 12:39:04.677940 [info] Observed Log-likelihood = -1.03851e+07
2017-01-16 12:39:06.078018 [info] Performing iteration 1723
2017-01-16 12:39:07.853463 [info] Observed Log-likelihood = -1.0385e+07
2017-01-16 12:39:09.239101 [info] Performing iteration 1724
2017-01-16 12:39:11.092908 [info] Observed Log-likelihood = -1.0385e+07
2017-01-16 12:39:12.486352 [info] Performing iteration 1725
2017-01-16 12:39:14.345850 [info] Observed Log-likelihood = -1.03848e+07
2017-01-16 12:39:15.736649 [info] Performing iteration 1726
2017-01-16 12:39:17.595471 [info] Observed Log-likelihood = -1.03848e+07
2017-01-16 12:39:18.989473 [info] Performing iteration 1727
2017-01-16 12:39:20.847053 [info] Observed Log-likelihood = -1.03848e+07
2017-01-16 12:39:22.240486 [info] Performing iteration 1728
2017-01-16 12:39:24.097661 [info] Observed Log-likelihood = -1.0385e+07
2017-01-16 12:39:25.489657 [info] Performing iteration 1729
2017-01-16 12:39:27.351154 [info] Observed Log-likelihood = -1.03848e+07
2017-01-16 12:39:28.757093 [info] Performing iteration 1730
2017-01-16 12:39:30.611312 [info] Observed Log-likelihood = -1.03852e+07
2017-01-16 12:39:32.007526 [info] Performing iteration 1731
2017-01-16 12:39:33.862840 [info] Observed Log-likelihood = -1.03851e+07
2017-01-16 12:39:35.255758 [info] Performing iteration 1732
2017-01-16 12:39:37.113687 [info] Observed Log-likelihood = -1.03847e+07
2017-01-16 12:39:38.522185 [info] Performing iteration 1733
2017-01-16 12:39:40.376034 [info] Observed Log-likelihood = -1.0385e+07
2017-01-16 12:39:41.787695 [info] Performing iteration 1734
2017-01-16 12:39:43.645557 [info] Observed Log-likelihood = -1.03853e+07
2017-01-16 12:39:45.053778 [info] Performing iteration 1735
2017-01-16 12:39:46.908049 [info] Observed Log-likelihood = -1.0386e+07
2017-01-16 12:39:48.313642 [info] Performing iteration 1736
2017-01-16 12:39:50.170100 [info] Observed Log-likelihood = -1.03853e+07
2017-01-16 12:39:51.572344 [info] Performing iteration 1737
2017-01-16 12:39:53.529869 [info] Observed Log-likelihood = -1.03852e+07
2017-01-16 12:39:54.921310 [info] Performing iteration 1738
2017-01-16 12:39:56.775106 [info] Observed Log-likelihood = -1.03854e+07
2017-01-16 12:39:58.161461 [info] Performing iteration 1739
2017-01-16 12:40:00.016432 [info] Observed Log-likelihood = -1.03846e+07
2017-01-16 12:40:01.408821 [info] Performing iteration 1740
2017-01-16 12:40:03.268319 [info] Observed Log-likelihood = -1.03851e+07
2017-01-16 12:40:04.662229 [info] Performing iteration 1741
2017-01-16 12:40:06.519070 [info] Observed Log-likelihood = -1.03848e+07
2017-01-16 12:40:07.913590 [info] Performing iteration 1742
2017-01-16 12:40:09.767979 [info] Observed Log-likelihood = -1.03844e+07
2017-01-16 12:40:11.160734 [info] Performing iteration 1743
2017-01-16 12:40:13.015524 [info] Observed Log-likelihood = -1.03843e+07
2017-01-16 12:40:14.406419 [info] Performing iteration 1744
2017-01-16 12:40:16.266757 [info] Observed Log-likelihood = -1.03843e+07
2017-01-16 12:40:17.663788 [info] Performing iteration 1745
2017-01-16 12:40:19.521357 [info] Observed Log-likelihood = -1.03842e+07
2017-01-16 12:40:20.914027 [info] Performing iteration 1746
2017-01-16 12:40:22.771131 [info] Observed Log-likelihood = -1.03849e+07
2017-01-16 12:40:24.163087 [info] Performing iteration 1747
2017-01-16 12:40:26.017080 [info] Observed Log-likelihood = -1.03849e+07
2017-01-16 12:40:27.407708 [info] Performing iteration 1748
2017-01-16 12:40:29.262404 [info] Observed Log-likelihood = -1.03846e+07
2017-01-16 12:40:30.653445 [info] Performing iteration 1749
2017-01-16 12:40:32.510027 [info] Observed Log-likelihood = -1.03847e+07
2017-01-16 12:40:33.898447 [info] Performing iteration 1750
2017-01-16 12:40:35.756127 [info] Observed Log-likelihood = -1.0385e+07
2017-01-16 12:40:37.153327 [info] Performing iteration 1751
2017-01-16 12:40:39.010963 [info] Observed Log-likelihood = -1.03848e+07
2017-01-16 12:40:40.399727 [info] Performing iteration 1752
2017-01-16 12:40:42.253765 [info] Observed Log-likelihood = -1.03848e+07
2017-01-16 12:40:43.652828 [info] Performing iteration 1753
2017-01-16 12:40:45.524115 [info] Observed Log-likelihood = -1.03851e+07
2017-01-16 12:40:46.910598 [info] Performing iteration 1754
2017-01-16 12:40:48.766139 [info] Observed Log-likelihood = -1.03848e+07
2017-01-16 12:40:50.157703 [info] Performing iteration 1755
2017-01-16 12:40:52.014205 [info] Observed Log-likelihood = -1.03845e+07
2017-01-16 12:40:53.409867 [info] Performing iteration 1756
2017-01-16 12:40:55.265948 [info] Observed Log-likelihood = -1.03852e+07
2017-01-16 12:40:56.655075 [info] Performing iteration 1757
2017-01-16 12:40:58.510266 [info] Observed Log-likelihood = -1.03848e+07
2017-01-16 12:40:59.905709 [info] Performing iteration 1758
2017-01-16 12:41:01.763430 [info] Observed Log-likelihood = -1.03846e+07
2017-01-16 12:41:03.155502 [info] Performing iteration 1759
2017-01-16 12:41:05.012469 [info] Observed Log-likelihood = -1.03843e+07
2017-01-16 12:41:06.404638 [info] Performing iteration 1760
2017-01-16 12:41:08.258291 [info] Observed Log-likelihood = -1.03844e+07
2017-01-16 12:41:09.653798 [info] Performing iteration 1761
2017-01-16 12:41:11.509305 [info] Observed Log-likelihood = -1.0384e+07
2017-01-16 12:41:12.902525 [info] Performing iteration 1762
2017-01-16 12:41:14.758641 [info] Observed Log-likelihood = -1.0384e+07
2017-01-16 12:41:16.146453 [info] Performing iteration 1763
2017-01-16 12:41:18.003526 [info] Observed Log-likelihood = -1.03846e+07
2017-01-16 12:41:19.394013 [info] Performing iteration 1764
2017-01-16 12:41:21.252374 [info] Observed Log-likelihood = -1.03852e+07
2017-01-16 12:41:22.634673 [info] Performing iteration 1765
2017-01-16 12:41:24.482451 [info] Observed Log-likelihood = -1.03852e+07
2017-01-16 12:41:25.876049 [info] Performing iteration 1766
2017-01-16 12:41:27.731413 [info] Observed Log-likelihood = -1.03852e+07
2017-01-16 12:41:29.123016 [info] Performing iteration 1767
2017-01-16 12:41:30.980377 [info] Observed Log-likelihood = -1.03854e+07
2017-01-16 12:41:32.370303 [info] Performing iteration 1768
2017-01-16 12:41:34.229692 [info] Observed Log-likelihood = -1.0385e+07
2017-01-16 12:41:35.619563 [info] Performing iteration 1769
2017-01-16 12:41:37.471805 [info] Observed Log-likelihood = -1.03849e+07
2017-01-16 12:41:38.865129 [info] Performing iteration 1770
2017-01-16 12:41:40.717345 [info] Observed Log-likelihood = -1.03849e+07
2017-01-16 12:41:42.109805 [info] Performing iteration 1771
2017-01-16 12:41:43.963684 [info] Observed Log-likelihood = -1.03847e+07
2017-01-16 12:41:45.348038 [info] Performing iteration 1772
2017-01-16 12:41:47.201248 [info] Observed Log-likelihood = -1.03845e+07
2017-01-16 12:41:48.594722 [info] Performing iteration 1773
2017-01-16 12:41:50.445611 [info] Observed Log-likelihood = -1.03851e+07
2017-01-16 12:41:51.839301 [info] Performing iteration 1774
2017-01-16 12:41:53.692514 [info] Observed Log-likelihood = -1.03843e+07
2017-01-16 12:41:55.081931 [info] Performing iteration 1775
2017-01-16 12:41:56.936391 [info] Observed Log-likelihood = -1.03853e+07
2017-01-16 12:41:58.323549 [info] Performing iteration 1776
2017-01-16 12:42:00.178382 [info] Observed Log-likelihood = -1.03846e+07
2017-01-16 12:42:01.568806 [info] Performing iteration 1777
2017-01-16 12:42:03.420654 [info] Observed Log-likelihood = -1.03855e+07
2017-01-16 12:42:04.810736 [info] Performing iteration 1778
2017-01-16 12:42:06.664804 [info] Observed Log-likelihood = -1.03841e+07
2017-01-16 12:42:08.051810 [info] Performing iteration 1779
2017-01-16 12:42:09.905255 [info] Observed Log-likelihood = -1.03846e+07
2017-01-16 12:42:11.300873 [info] Performing iteration 1780
2017-01-16 12:42:13.157563 [info] Observed Log-likelihood = -1.03842e+07
2017-01-16 12:42:14.547278 [info] Performing iteration 1781
2017-01-16 12:42:16.404331 [info] Observed Log-likelihood = -1.03842e+07
2017-01-16 12:42:17.795555 [info] Performing iteration 1782
2017-01-16 12:42:19.651318 [info] Observed Log-likelihood = -1.03849e+07
2017-01-16 12:42:21.031308 [info] Performing iteration 1783
2017-01-16 12:42:22.885435 [info] Observed Log-likelihood = -1.03853e+07
2017-01-16 12:42:24.277192 [info] Performing iteration 1784
2017-01-16 12:42:26.130018 [info] Observed Log-likelihood = -1.03842e+07
2017-01-16 12:42:27.512938 [info] Performing iteration 1785
2017-01-16 12:42:29.366224 [info] Observed Log-likelihood = -1.03852e+07
2017-01-16 12:42:30.752747 [info] Performing iteration 1786
2017-01-16 12:42:32.608037 [info] Observed Log-likelihood = -1.03848e+07
2017-01-16 12:42:33.998393 [info] Performing iteration 1787
2017-01-16 12:42:35.859220 [info] Observed Log-likelihood = -1.03849e+07
2017-01-16 12:42:37.244982 [info] Performing iteration 1788
2017-01-16 12:42:39.100309 [info] Observed Log-likelihood = -1.03851e+07
2017-01-16 12:42:40.490368 [info] Performing iteration 1789
2017-01-16 12:42:42.346501 [info] Observed Log-likelihood = -1.03844e+07
2017-01-16 12:42:43.737304 [info] Performing iteration 1790
2017-01-16 12:42:45.594684 [info] Observed Log-likelihood = -1.03846e+07
2017-01-16 12:42:46.980676 [info] Performing iteration 1791
2017-01-16 12:42:48.834345 [info] Observed Log-likelihood = -1.03846e+07
2017-01-16 12:42:50.225537 [info] Performing iteration 1792
2017-01-16 12:42:52.077154 [info] Observed Log-likelihood = -1.03848e+07
2017-01-16 12:42:53.467631 [info] Performing iteration 1793
2017-01-16 12:42:55.320330 [info] Observed Log-likelihood = -1.03841e+07
2017-01-16 12:42:56.707835 [info] Performing iteration 1794
2017-01-16 12:42:58.568257 [info] Observed Log-likelihood = -1.03849e+07
2017-01-16 12:42:59.959960 [info] Performing iteration 1795
2017-01-16 12:43:01.813714 [info] Observed Log-likelihood = -1.03853e+07
2017-01-16 12:43:03.197049 [info] Performing iteration 1796
2017-01-16 12:43:05.053211 [info] Observed Log-likelihood = -1.03851e+07
2017-01-16 12:43:06.436561 [info] Performing iteration 1797
2017-01-16 12:43:08.292320 [info] Observed Log-likelihood = -1.03849e+07
2017-01-16 12:43:09.678629 [info] Performing iteration 1798
2017-01-16 12:43:11.534252 [info] Observed Log-likelihood = -1.0385e+07
2017-01-16 12:43:12.931096 [info] Performing iteration 1799
2017-01-16 12:43:14.787216 [info] Observed Log-likelihood = -1.03851e+07
2017-01-16 12:43:16.179662 [info] Performing iteration 1800
2017-01-16 12:43:18.037333 [info] Observed Log-likelihood = -1.0385e+07
2017-01-16 12:43:21.295865 [info] Performing iteration 1801
2017-01-16 12:43:23.155624 [info] Observed Log-likelihood = -1.03855e+07
2017-01-16 12:43:24.550127 [info] Performing iteration 1802
2017-01-16 12:43:26.407982 [info] Observed Log-likelihood = -1.03851e+07
2017-01-16 12:43:27.800592 [info] Performing iteration 1803
2017-01-16 12:43:29.657893 [info] Observed Log-likelihood = -1.03848e+07
2017-01-16 12:43:31.044105 [info] Performing iteration 1804
2017-01-16 12:43:32.896345 [info] Observed Log-likelihood = -1.03853e+07
2017-01-16 12:43:34.281541 [info] Performing iteration 1805
2017-01-16 12:43:36.138221 [info] Observed Log-likelihood = -1.03844e+07
2017-01-16 12:43:37.525225 [info] Performing iteration 1806
2017-01-16 12:43:39.373456 [info] Observed Log-likelihood = -1.03842e+07
2017-01-16 12:43:40.755522 [info] Performing iteration 1807
2017-01-16 12:43:42.610521 [info] Observed Log-likelihood = -1.03848e+07
2017-01-16 12:43:43.993585 [info] Performing iteration 1808
2017-01-16 12:43:45.849259 [info] Observed Log-likelihood = -1.03851e+07
2017-01-16 12:43:47.234492 [info] Performing iteration 1809
2017-01-16 12:43:49.081201 [info] Observed Log-likelihood = -1.03848e+07
2017-01-16 12:43:50.463633 [info] Performing iteration 1810
2017-01-16 12:43:52.312425 [info] Observed Log-likelihood = -1.03846e+07
2017-01-16 12:43:53.693502 [info] Performing iteration 1811
2017-01-16 12:43:55.546171 [info] Observed Log-likelihood = -1.03846e+07
2017-01-16 12:43:56.936083 [info] Performing iteration 1812
2017-01-16 12:43:58.787435 [info] Observed Log-likelihood = -1.03849e+07
2017-01-16 12:44:00.169541 [info] Performing iteration 1813
2017-01-16 12:44:02.021240 [info] Observed Log-likelihood = -1.03846e+07
2017-01-16 12:44:03.408493 [info] Performing iteration 1814
2017-01-16 12:44:05.258982 [info] Observed Log-likelihood = -1.03848e+07
2017-01-16 12:44:06.639980 [info] Performing iteration 1815
2017-01-16 12:44:08.484916 [info] Observed Log-likelihood = -1.03841e+07
2017-01-16 12:44:09.867617 [info] Performing iteration 1816
2017-01-16 12:44:11.719241 [info] Observed Log-likelihood = -1.03849e+07
2017-01-16 12:44:13.102295 [info] Performing iteration 1817
2017-01-16 12:44:14.956275 [info] Observed Log-likelihood = -1.03843e+07
2017-01-16 12:44:16.337740 [info] Performing iteration 1818
2017-01-16 12:44:18.186425 [info] Observed Log-likelihood = -1.03843e+07
2017-01-16 12:44:19.569861 [info] Performing iteration 1819
2017-01-16 12:44:21.416198 [info] Observed Log-likelihood = -1.03838e+07
2017-01-16 12:44:22.802955 [info] Performing iteration 1820
2017-01-16 12:44:24.650785 [info] Observed Log-likelihood = -1.03844e+07
2017-01-16 12:44:26.027869 [info] Performing iteration 1821
2017-01-16 12:44:27.876445 [info] Observed Log-likelihood = -1.0384e+07
2017-01-16 12:44:29.262670 [info] Performing iteration 1822
2017-01-16 12:44:31.118401 [info] Observed Log-likelihood = -1.0385e+07
2017-01-16 12:44:32.496896 [info] Performing iteration 1823
2017-01-16 12:44:34.346965 [info] Observed Log-likelihood = -1.03844e+07
2017-01-16 12:44:35.730674 [info] Performing iteration 1824
2017-01-16 12:44:37.582239 [info] Observed Log-likelihood = -1.03846e+07
2017-01-16 12:44:38.963832 [info] Performing iteration 1825
2017-01-16 12:44:40.812078 [info] Observed Log-likelihood = -1.03846e+07
2017-01-16 12:44:42.196261 [info] Performing iteration 1826
2017-01-16 12:44:44.047582 [info] Observed Log-likelihood = -1.03844e+07
2017-01-16 12:44:45.430712 [info] Performing iteration 1827
2017-01-16 12:44:47.282065 [info] Observed Log-likelihood = -1.03847e+07
2017-01-16 12:44:48.663862 [info] Performing iteration 1828
2017-01-16 12:44:50.513529 [info] Observed Log-likelihood = -1.03849e+07
2017-01-16 12:44:51.898739 [info] Performing iteration 1829
2017-01-16 12:44:53.747345 [info] Observed Log-likelihood = -1.03851e+07
2017-01-16 12:44:55.136406 [info] Performing iteration 1830
2017-01-16 12:44:56.984958 [info] Observed Log-likelihood = -1.03845e+07
2017-01-16 12:44:58.369257 [info] Performing iteration 1831
2017-01-16 12:45:00.220308 [info] Observed Log-likelihood = -1.0385e+07
2017-01-16 12:45:01.604549 [info] Performing iteration 1832
2017-01-16 12:45:03.455204 [info] Observed Log-likelihood = -1.03853e+07
2017-01-16 12:45:04.839435 [info] Performing iteration 1833
2017-01-16 12:45:06.691225 [info] Observed Log-likelihood = -1.0385e+07
2017-01-16 12:45:08.073352 [info] Performing iteration 1834
2017-01-16 12:45:09.923804 [info] Observed Log-likelihood = -1.0385e+07
2017-01-16 12:45:11.305806 [info] Performing iteration 1835
2017-01-16 12:45:13.154806 [info] Observed Log-likelihood = -1.0385e+07
2017-01-16 12:45:14.539488 [info] Performing iteration 1836
2017-01-16 12:45:16.392234 [info] Observed Log-likelihood = -1.03852e+07
2017-01-16 12:45:17.785417 [info] Performing iteration 1837
2017-01-16 12:45:19.636222 [info] Observed Log-likelihood = -1.03851e+07
2017-01-16 12:45:21.023076 [info] Performing iteration 1838
2017-01-16 12:45:22.873706 [info] Observed Log-likelihood = -1.03854e+07
2017-01-16 12:45:24.268645 [info] Performing iteration 1839
2017-01-16 12:45:26.116634 [info] Observed Log-likelihood = -1.0385e+07
2017-01-16 12:45:27.512603 [info] Performing iteration 1840
2017-01-16 12:45:29.360273 [info] Observed Log-likelihood = -1.03841e+07
2017-01-16 12:45:30.757855 [info] Performing iteration 1841
2017-01-16 12:45:32.608389 [info] Observed Log-likelihood = -1.03843e+07
2017-01-16 12:45:34.002667 [info] Performing iteration 1842
2017-01-16 12:45:35.852515 [info] Observed Log-likelihood = -1.03842e+07
2017-01-16 12:45:37.241334 [info] Performing iteration 1843
2017-01-16 12:45:39.091672 [info] Observed Log-likelihood = -1.03847e+07
2017-01-16 12:45:40.484429 [info] Performing iteration 1844
2017-01-16 12:45:42.335548 [info] Observed Log-likelihood = -1.03837e+07
2017-01-16 12:45:43.735986 [info] Performing iteration 1845
2017-01-16 12:45:45.584068 [info] Observed Log-likelihood = -1.03844e+07
2017-01-16 12:45:46.977921 [info] Performing iteration 1846
2017-01-16 12:45:48.830170 [info] Observed Log-likelihood = -1.03851e+07
2017-01-16 12:45:50.228091 [info] Performing iteration 1847
2017-01-16 12:45:52.075287 [info] Observed Log-likelihood = -1.03852e+07
2017-01-16 12:45:53.472839 [info] Performing iteration 1848
2017-01-16 12:45:55.322386 [info] Observed Log-likelihood = -1.03843e+07
2017-01-16 12:45:56.718248 [info] Performing iteration 1849
2017-01-16 12:45:58.572982 [info] Observed Log-likelihood = -1.03844e+07
2017-01-16 12:45:59.965569 [info] Performing iteration 1850
2017-01-16 12:46:01.812600 [info] Observed Log-likelihood = -1.03846e+07
2017-01-16 12:46:03.205141 [info] Performing iteration 1851
2017-01-16 12:46:05.054685 [info] Observed Log-likelihood = -1.03845e+07
2017-01-16 12:46:06.452098 [info] Performing iteration 1852
2017-01-16 12:46:08.298818 [info] Observed Log-likelihood = -1.03842e+07
2017-01-16 12:46:09.697251 [info] Performing iteration 1853
2017-01-16 12:46:11.547359 [info] Observed Log-likelihood = -1.03839e+07
2017-01-16 12:46:12.941079 [info] Performing iteration 1854
2017-01-16 12:46:14.792309 [info] Observed Log-likelihood = -1.03844e+07
2017-01-16 12:46:16.187705 [info] Performing iteration 1855
2017-01-16 12:46:18.039629 [info] Observed Log-likelihood = -1.03849e+07
2017-01-16 12:46:19.437380 [info] Performing iteration 1856
2017-01-16 12:46:21.288104 [info] Observed Log-likelihood = -1.03856e+07
2017-01-16 12:46:22.685437 [info] Performing iteration 1857
2017-01-16 12:46:24.536318 [info] Observed Log-likelihood = -1.03854e+07
2017-01-16 12:46:25.935722 [info] Performing iteration 1858
2017-01-16 12:46:27.790847 [info] Observed Log-likelihood = -1.03846e+07
2017-01-16 12:46:29.177165 [info] Performing iteration 1859
2017-01-16 12:46:31.029581 [info] Observed Log-likelihood = -1.03846e+07
2017-01-16 12:46:32.426149 [info] Performing iteration 1860
2017-01-16 12:46:34.278148 [info] Observed Log-likelihood = -1.03843e+07
2017-01-16 12:46:35.673874 [info] Performing iteration 1861
2017-01-16 12:46:37.546505 [info] Observed Log-likelihood = -1.03848e+07
2017-01-16 12:46:38.954157 [info] Performing iteration 1862
2017-01-16 12:46:40.801786 [info] Observed Log-likelihood = -1.03849e+07
2017-01-16 12:46:42.193974 [info] Performing iteration 1863
2017-01-16 12:46:44.044333 [info] Observed Log-likelihood = -1.03843e+07
2017-01-16 12:46:45.441193 [info] Performing iteration 1864
2017-01-16 12:46:47.289618 [info] Observed Log-likelihood = -1.03847e+07
2017-01-16 12:46:48.686104 [info] Performing iteration 1865
2017-01-16 12:46:50.539177 [info] Observed Log-likelihood = -1.03847e+07
2017-01-16 12:46:51.937882 [info] Performing iteration 1866
2017-01-16 12:46:53.788823 [info] Observed Log-likelihood = -1.03846e+07
2017-01-16 12:46:55.173733 [info] Performing iteration 1867
2017-01-16 12:46:57.024456 [info] Observed Log-likelihood = -1.03844e+07
2017-01-16 12:46:58.414906 [info] Performing iteration 1868
2017-01-16 12:47:00.268990 [info] Observed Log-likelihood = -1.03845e+07
2017-01-16 12:47:01.660279 [info] Performing iteration 1869
2017-01-16 12:47:03.509402 [info] Observed Log-likelihood = -1.03849e+07
2017-01-16 12:47:04.907727 [info] Performing iteration 1870
2017-01-16 12:47:06.759312 [info] Observed Log-likelihood = -1.03852e+07
2017-01-16 12:47:08.156971 [info] Performing iteration 1871
2017-01-16 12:47:10.007014 [info] Observed Log-likelihood = -1.03843e+07
2017-01-16 12:47:11.401982 [info] Performing iteration 1872
2017-01-16 12:47:13.249104 [info] Observed Log-likelihood = -1.03843e+07
2017-01-16 12:47:14.650071 [info] Performing iteration 1873
2017-01-16 12:47:16.499319 [info] Observed Log-likelihood = -1.03848e+07
2017-01-16 12:47:17.895229 [info] Performing iteration 1874
2017-01-16 12:47:19.725050 [info] Observed Log-likelihood = -1.0384e+07
2017-01-16 12:47:21.132760 [info] Performing iteration 1875
2017-01-16 12:47:22.906267 [info] Observed Log-likelihood = -1.03848e+07
2017-01-16 12:47:24.298059 [info] Performing iteration 1876
2017-01-16 12:47:26.072981 [info] Observed Log-likelihood = -1.03847e+07
2017-01-16 12:47:27.461294 [info] Performing iteration 1877
2017-01-16 12:47:29.234756 [info] Observed Log-likelihood = -1.03854e+07
2017-01-16 12:47:30.618632 [info] Performing iteration 1878
2017-01-16 12:47:32.388028 [info] Observed Log-likelihood = -1.03847e+07
2017-01-16 12:47:33.776318 [info] Performing iteration 1879
2017-01-16 12:47:35.547085 [info] Observed Log-likelihood = -1.03854e+07
2017-01-16 12:47:36.939802 [info] Performing iteration 1880
2017-01-16 12:47:38.715657 [info] Observed Log-likelihood = -1.03843e+07
2017-01-16 12:47:40.107666 [info] Performing iteration 1881
2017-01-16 12:47:41.884219 [info] Observed Log-likelihood = -1.0385e+07
2017-01-16 12:47:43.274207 [info] Performing iteration 1882
2017-01-16 12:47:45.050495 [info] Observed Log-likelihood = -1.03846e+07
2017-01-16 12:47:46.439504 [info] Performing iteration 1883
2017-01-16 12:47:48.209635 [info] Observed Log-likelihood = -1.03843e+07
2017-01-16 12:47:49.599068 [info] Performing iteration 1884
2017-01-16 12:47:51.370378 [info] Observed Log-likelihood = -1.03841e+07
2017-01-16 12:47:52.758393 [info] Performing iteration 1885
2017-01-16 12:47:54.526947 [info] Observed Log-likelihood = -1.03838e+07
2017-01-16 12:47:55.920881 [info] Performing iteration 1886
2017-01-16 12:47:57.694997 [info] Observed Log-likelihood = -1.03847e+07
2017-01-16 12:47:59.089252 [info] Performing iteration 1887
2017-01-16 12:48:00.865655 [info] Observed Log-likelihood = -1.03841e+07
2017-01-16 12:48:02.255580 [info] Performing iteration 1888
2017-01-16 12:48:04.028398 [info] Observed Log-likelihood = -1.03837e+07
2017-01-16 12:48:05.418708 [info] Performing iteration 1889
2017-01-16 12:48:07.188373 [info] Observed Log-likelihood = -1.03832e+07
2017-01-16 12:48:08.574491 [info] Performing iteration 1890
2017-01-16 12:48:10.350944 [info] Observed Log-likelihood = -1.0384e+07
2017-01-16 12:48:11.739773 [info] Performing iteration 1891
2017-01-16 12:48:13.515715 [info] Observed Log-likelihood = -1.0384e+07
2017-01-16 12:48:14.903307 [info] Performing iteration 1892
2017-01-16 12:48:16.672918 [info] Observed Log-likelihood = -1.03838e+07
2017-01-16 12:48:18.061734 [info] Performing iteration 1893
2017-01-16 12:48:19.830335 [info] Observed Log-likelihood = -1.03844e+07
2017-01-16 12:48:21.224685 [info] Performing iteration 1894
2017-01-16 12:48:23.003697 [info] Observed Log-likelihood = -1.03839e+07
2017-01-16 12:48:24.400366 [info] Performing iteration 1895
2017-01-16 12:48:26.172445 [info] Observed Log-likelihood = -1.03843e+07
2017-01-16 12:48:27.564215 [info] Performing iteration 1896
2017-01-16 12:48:29.340267 [info] Observed Log-likelihood = -1.03844e+07
2017-01-16 12:48:30.735902 [info] Performing iteration 1897
2017-01-16 12:48:32.503751 [info] Observed Log-likelihood = -1.03852e+07
2017-01-16 12:48:33.897937 [info] Performing iteration 1898
2017-01-16 12:48:35.674676 [info] Observed Log-likelihood = -1.03847e+07
2017-01-16 12:48:37.068195 [info] Performing iteration 1899
2017-01-16 12:48:38.840883 [info] Observed Log-likelihood = -1.03846e+07
2017-01-16 12:48:40.229726 [info] Performing iteration 1900
2017-01-16 12:48:42.003793 [info] Observed Log-likelihood = -1.03839e+07
2017-01-16 12:48:43.391499 [info] Performing iteration 1901
2017-01-16 12:48:45.164462 [info] Observed Log-likelihood = -1.03848e+07
2017-01-16 12:48:46.558015 [info] Performing iteration 1902
2017-01-16 12:48:48.336923 [info] Observed Log-likelihood = -1.03846e+07
2017-01-16 12:48:49.728666 [info] Performing iteration 1903
2017-01-16 12:48:51.499254 [info] Observed Log-likelihood = -1.03845e+07
2017-01-16 12:48:52.892017 [info] Performing iteration 1904
2017-01-16 12:48:54.661978 [info] Observed Log-likelihood = -1.03845e+07
2017-01-16 12:48:56.053072 [info] Performing iteration 1905
2017-01-16 12:48:57.824554 [info] Observed Log-likelihood = -1.03848e+07
2017-01-16 12:48:59.212408 [info] Performing iteration 1906
2017-01-16 12:49:00.984195 [info] Observed Log-likelihood = -1.03851e+07
2017-01-16 12:49:02.381873 [info] Performing iteration 1907
2017-01-16 12:49:04.160264 [info] Observed Log-likelihood = -1.03851e+07
2017-01-16 12:49:05.550773 [info] Performing iteration 1908
2017-01-16 12:49:07.325321 [info] Observed Log-likelihood = -1.03853e+07
2017-01-16 12:49:08.722400 [info] Performing iteration 1909
2017-01-16 12:49:10.497191 [info] Observed Log-likelihood = -1.03847e+07
2017-01-16 12:49:11.896759 [info] Performing iteration 1910
2017-01-16 12:49:13.669427 [info] Observed Log-likelihood = -1.03839e+07
2017-01-16 12:49:15.066340 [info] Performing iteration 1911
2017-01-16 12:49:16.841891 [info] Observed Log-likelihood = -1.03846e+07
2017-01-16 12:49:18.234107 [info] Performing iteration 1912
2017-01-16 12:49:20.007168 [info] Observed Log-likelihood = -1.03852e+07
2017-01-16 12:49:21.399147 [info] Performing iteration 1913
2017-01-16 12:49:23.172187 [info] Observed Log-likelihood = -1.03844e+07
2017-01-16 12:49:24.578925 [info] Performing iteration 1914
2017-01-16 12:49:26.362785 [info] Observed Log-likelihood = -1.03842e+07
2017-01-16 12:49:27.754054 [info] Performing iteration 1915
2017-01-16 12:49:29.518834 [info] Observed Log-likelihood = -1.03847e+07
2017-01-16 12:49:30.922307 [info] Performing iteration 1916
2017-01-16 12:49:32.700892 [info] Observed Log-likelihood = -1.03838e+07
2017-01-16 12:49:34.098440 [info] Performing iteration 1917
2017-01-16 12:49:35.875192 [info] Observed Log-likelihood = -1.03841e+07
2017-01-16 12:49:37.267596 [info] Performing iteration 1918
2017-01-16 12:49:39.039067 [info] Observed Log-likelihood = -1.03836e+07
2017-01-16 12:49:40.431521 [info] Performing iteration 1919
2017-01-16 12:49:42.202682 [info] Observed Log-likelihood = -1.03846e+07
2017-01-16 12:49:43.595290 [info] Performing iteration 1920
2017-01-16 12:49:45.375046 [info] Observed Log-likelihood = -1.0384e+07
2017-01-16 12:49:46.767337 [info] Performing iteration 1921
2017-01-16 12:49:48.539856 [info] Observed Log-likelihood = -1.03842e+07
2017-01-16 12:49:49.931870 [info] Performing iteration 1922
2017-01-16 12:49:51.709063 [info] Observed Log-likelihood = -1.03842e+07
2017-01-16 12:49:53.101032 [info] Performing iteration 1923
2017-01-16 12:49:54.872187 [info] Observed Log-likelihood = -1.03841e+07
2017-01-16 12:49:56.258203 [info] Performing iteration 1924
2017-01-16 12:49:58.039466 [info] Observed Log-likelihood = -1.03846e+07
2017-01-16 12:49:59.432266 [info] Performing iteration 1925
2017-01-16 12:50:01.205174 [info] Observed Log-likelihood = -1.03845e+07
2017-01-16 12:50:02.603510 [info] Performing iteration 1926
2017-01-16 12:50:04.381884 [info] Observed Log-likelihood = -1.03842e+07
2017-01-16 12:50:05.773643 [info] Performing iteration 1927
2017-01-16 12:50:07.548660 [info] Observed Log-likelihood = -1.03847e+07
2017-01-16 12:50:08.941841 [info] Performing iteration 1928
2017-01-16 12:50:10.720638 [info] Observed Log-likelihood = -1.03842e+07
2017-01-16 12:50:12.113020 [info] Performing iteration 1929
2017-01-16 12:50:13.890894 [info] Observed Log-likelihood = -1.03844e+07
2017-01-16 12:50:15.277686 [info] Performing iteration 1930
2017-01-16 12:50:17.051104 [info] Observed Log-likelihood = -1.03845e+07
2017-01-16 12:50:18.439503 [info] Performing iteration 1931
2017-01-16 12:50:20.217743 [info] Observed Log-likelihood = -1.03838e+07
2017-01-16 12:50:21.618853 [info] Performing iteration 1932
2017-01-16 12:50:23.393424 [info] Observed Log-likelihood = -1.0384e+07
2017-01-16 12:50:24.785261 [info] Performing iteration 1933
2017-01-16 12:50:26.565658 [info] Observed Log-likelihood = -1.03839e+07
2017-01-16 12:50:27.959940 [info] Performing iteration 1934
2017-01-16 12:50:29.736634 [info] Observed Log-likelihood = -1.03841e+07
2017-01-16 12:50:31.132016 [info] Performing iteration 1935
2017-01-16 12:50:32.902058 [info] Observed Log-likelihood = -1.0384e+07
2017-01-16 12:50:34.294920 [info] Performing iteration 1936
2017-01-16 12:50:36.074663 [info] Observed Log-likelihood = -1.03844e+07
2017-01-16 12:50:37.480878 [info] Performing iteration 1937
2017-01-16 12:50:39.256210 [info] Observed Log-likelihood = -1.03838e+07
2017-01-16 12:50:40.648855 [info] Performing iteration 1938
2017-01-16 12:50:42.420115 [info] Observed Log-likelihood = -1.03838e+07
2017-01-16 12:50:43.812923 [info] Performing iteration 1939
2017-01-16 12:50:45.584526 [info] Observed Log-likelihood = -1.03836e+07
2017-01-16 12:50:46.978991 [info] Performing iteration 1940
2017-01-16 12:50:48.756316 [info] Observed Log-likelihood = -1.0384e+07
2017-01-16 12:50:50.147900 [info] Performing iteration 1941
2017-01-16 12:50:51.922404 [info] Observed Log-likelihood = -1.03841e+07
2017-01-16 12:50:53.313557 [info] Performing iteration 1942
2017-01-16 12:50:55.090528 [info] Observed Log-likelihood = -1.03842e+07
2017-01-16 12:50:56.480285 [info] Performing iteration 1943
2017-01-16 12:50:58.258263 [info] Observed Log-likelihood = -1.0384e+07
2017-01-16 12:50:59.650164 [info] Performing iteration 1944
2017-01-16 12:51:01.420210 [info] Observed Log-likelihood = -1.03844e+07
2017-01-16 12:51:02.810544 [info] Performing iteration 1945
2017-01-16 12:51:04.579609 [info] Observed Log-likelihood = -1.03849e+07
2017-01-16 12:51:05.974099 [info] Performing iteration 1946
2017-01-16 12:51:07.759767 [info] Observed Log-likelihood = -1.03846e+07
2017-01-16 12:51:09.151396 [info] Performing iteration 1947
2017-01-16 12:51:10.924885 [info] Observed Log-likelihood = -1.03849e+07
2017-01-16 12:51:12.318821 [info] Performing iteration 1948
2017-01-16 12:51:14.095874 [info] Observed Log-likelihood = -1.03844e+07
2017-01-16 12:51:15.487980 [info] Performing iteration 1949
2017-01-16 12:51:17.257895 [info] Observed Log-likelihood = -1.03849e+07
2017-01-16 12:51:18.646172 [info] Performing iteration 1950
2017-01-16 12:51:20.419638 [info] Observed Log-likelihood = -1.03851e+07
2017-01-16 12:51:21.810312 [info] Performing iteration 1951
2017-01-16 12:51:23.584058 [info] Observed Log-likelihood = -1.03849e+07
2017-01-16 12:51:24.971581 [info] Performing iteration 1952
2017-01-16 12:51:26.746062 [info] Observed Log-likelihood = -1.03846e+07
2017-01-16 12:51:28.162217 [info] Performing iteration 1953
2017-01-16 12:51:29.937292 [info] Observed Log-likelihood = -1.03843e+07
2017-01-16 12:51:31.345027 [info] Performing iteration 1954
2017-01-16 12:51:33.121936 [info] Observed Log-likelihood = -1.03844e+07
2017-01-16 12:51:34.507409 [info] Performing iteration 1955
2017-01-16 12:51:36.279110 [info] Observed Log-likelihood = -1.03848e+07
2017-01-16 12:51:37.670011 [info] Performing iteration 1956
2017-01-16 12:51:39.440435 [info] Observed Log-likelihood = -1.03854e+07
2017-01-16 12:51:40.832798 [info] Performing iteration 1957
2017-01-16 12:51:42.602975 [info] Observed Log-likelihood = -1.03856e+07
2017-01-16 12:51:43.994404 [info] Performing iteration 1958
2017-01-16 12:51:45.766201 [info] Observed Log-likelihood = -1.03849e+07
2017-01-16 12:51:47.158820 [info] Performing iteration 1959
2017-01-16 12:51:48.935590 [info] Observed Log-likelihood = -1.03854e+07
2017-01-16 12:51:50.329269 [info] Performing iteration 1960
2017-01-16 12:51:52.103415 [info] Observed Log-likelihood = -1.03857e+07
2017-01-16 12:51:53.498508 [info] Performing iteration 1961
2017-01-16 12:51:55.269439 [info] Observed Log-likelihood = -1.03852e+07
2017-01-16 12:51:56.659207 [info] Performing iteration 1962
2017-01-16 12:51:58.429259 [info] Observed Log-likelihood = -1.03848e+07
2017-01-16 12:51:59.819811 [info] Performing iteration 1963
2017-01-16 12:52:01.596927 [info] Observed Log-likelihood = -1.03848e+07
2017-01-16 12:52:02.988109 [info] Performing iteration 1964
2017-01-16 12:52:04.761023 [info] Observed Log-likelihood = -1.03848e+07
2017-01-16 12:52:06.151991 [info] Performing iteration 1965
2017-01-16 12:52:07.937308 [info] Observed Log-likelihood = -1.03851e+07
2017-01-16 12:52:09.329460 [info] Performing iteration 1966
2017-01-16 12:52:11.104680 [info] Observed Log-likelihood = -1.03849e+07
2017-01-16 12:52:12.498168 [info] Performing iteration 1967
2017-01-16 12:52:14.271024 [info] Observed Log-likelihood = -1.03848e+07
2017-01-16 12:52:15.662527 [info] Performing iteration 1968
2017-01-16 12:52:17.447640 [info] Observed Log-likelihood = -1.03852e+07
2017-01-16 12:52:18.839155 [info] Performing iteration 1969
2017-01-16 12:52:20.616126 [info] Observed Log-likelihood = -1.03847e+07
2017-01-16 12:52:22.008779 [info] Performing iteration 1970
2017-01-16 12:52:23.779136 [info] Observed Log-likelihood = -1.03846e+07
2017-01-16 12:52:25.168656 [info] Performing iteration 1971
2017-01-16 12:52:26.938989 [info] Observed Log-likelihood = -1.03841e+07
2017-01-16 12:52:28.326969 [info] Performing iteration 1972
2017-01-16 12:52:30.107603 [info] Observed Log-likelihood = -1.0384e+07
2017-01-16 12:52:31.495752 [info] Performing iteration 1973
2017-01-16 12:52:33.268332 [info] Observed Log-likelihood = -1.03838e+07
2017-01-16 12:52:34.661546 [info] Performing iteration 1974
2017-01-16 12:52:36.440110 [info] Observed Log-likelihood = -1.03842e+07
2017-01-16 12:52:37.826462 [info] Performing iteration 1975
2017-01-16 12:52:39.597838 [info] Observed Log-likelihood = -1.03841e+07
2017-01-16 12:52:40.992455 [info] Performing iteration 1976
2017-01-16 12:52:42.768702 [info] Observed Log-likelihood = -1.03847e+07
2017-01-16 12:52:44.162367 [info] Performing iteration 1977
2017-01-16 12:52:45.932809 [info] Observed Log-likelihood = -1.0385e+07
2017-01-16 12:52:47.325208 [info] Performing iteration 1978
2017-01-16 12:52:49.103498 [info] Observed Log-likelihood = -1.03841e+07
2017-01-16 12:52:50.496186 [info] Performing iteration 1979
2017-01-16 12:52:52.270282 [info] Observed Log-likelihood = -1.03842e+07
2017-01-16 12:52:53.661522 [info] Performing iteration 1980
2017-01-16 12:52:55.435289 [info] Observed Log-likelihood = -1.03848e+07
2017-01-16 12:52:56.822537 [info] Performing iteration 1981
2017-01-16 12:52:58.593071 [info] Observed Log-likelihood = -1.03846e+07
2017-01-16 12:52:59.985722 [info] Performing iteration 1982
2017-01-16 12:53:01.758542 [info] Observed Log-likelihood = -1.03852e+07
2017-01-16 12:53:03.148578 [info] Performing iteration 1983
2017-01-16 12:53:04.923605 [info] Observed Log-likelihood = -1.03846e+07
2017-01-16 12:53:06.316656 [info] Performing iteration 1984
2017-01-16 12:53:08.088281 [info] Observed Log-likelihood = -1.03846e+07
2017-01-16 12:53:09.473267 [info] Performing iteration 1985
2017-01-16 12:53:11.250243 [info] Observed Log-likelihood = -1.03845e+07
2017-01-16 12:53:12.642263 [info] Performing iteration 1986
2017-01-16 12:53:14.418442 [info] Observed Log-likelihood = -1.03836e+07
2017-01-16 12:53:15.813883 [info] Performing iteration 1987
2017-01-16 12:53:17.586118 [info] Observed Log-likelihood = -1.03849e+07
2017-01-16 12:53:18.976953 [info] Performing iteration 1988
2017-01-16 12:53:20.749415 [info] Observed Log-likelihood = -1.03846e+07
2017-01-16 12:53:22.140212 [info] Performing iteration 1989
2017-01-16 12:53:23.913936 [info] Observed Log-likelihood = -1.03844e+07
2017-01-16 12:53:25.303920 [info] Performing iteration 1990
2017-01-16 12:53:27.082602 [info] Observed Log-likelihood = -1.03848e+07
2017-01-16 12:53:28.473137 [info] Performing iteration 1991
2017-01-16 12:53:30.248864 [info] Observed Log-likelihood = -1.03846e+07
2017-01-16 12:53:31.660282 [info] Performing iteration 1992
2017-01-16 12:53:33.436307 [info] Observed Log-likelihood = -1.03843e+07
2017-01-16 12:53:34.828618 [info] Performing iteration 1993
2017-01-16 12:53:36.599978 [info] Observed Log-likelihood = -1.03842e+07
2017-01-16 12:53:37.994086 [info] Performing iteration 1994
2017-01-16 12:53:39.772097 [info] Observed Log-likelihood = -1.03847e+07
2017-01-16 12:53:41.168993 [info] Performing iteration 1995
2017-01-16 12:53:42.949258 [info] Observed Log-likelihood = -1.03844e+07
2017-01-16 12:53:44.341853 [info] Performing iteration 1996
2017-01-16 12:53:46.118752 [info] Observed Log-likelihood = -1.03842e+07
2017-01-16 12:53:47.512385 [info] Performing iteration 1997
2017-01-16 12:53:49.288058 [info] Observed Log-likelihood = -1.03842e+07
2017-01-16 12:53:50.684482 [info] Performing iteration 1998
2017-01-16 12:53:52.460092 [info] Observed Log-likelihood = -1.03843e+07
2017-01-16 12:53:53.863933 [info] Performing iteration 1999
2017-01-16 12:53:55.639822 [info] Observed Log-likelihood = -1.03841e+07
2017-01-16 12:53:57.049476 [info] Performing iteration 2000
2017-01-16 12:53:58.829592 [info] Observed Log-likelihood = -1.03838e+07
2017-01-16 12:54:03.910563 [info] Final observed log-likelihood = -1.03838e+07
2017-01-16 12:54:04.519970 [verbose] Final log-likelihood = -1.06528e+07
