# Supplementary material for: Spatial maps of prostate cancer transcriptomes reveal an unexplored landscape of heterogeneity
Source: Nat Commun. 2018 Jun 20;9:2419. doi: 10.1038/s41467-018-04724-5 (PMC6010471; doi:10.1038/s41467-018-04724-5)
Supplement: Supplementary file 10 — Supplementary Data 7 [file 41467_2018_4724_MOESM10_ESM.zip › Supplementary Dataset 4/experiment0000-baselinefeature-gamma.tsv]

	Baseline
A1BG ENSG00000121410	1.10665
A1CF ENSG00000148584	0.821826
A2M ENSG00000175899	1.8886
A2ML1 ENSG00000166535	0.885654
A4GALT ENSG00000128274	0.944853
AAAS ENSG00000094914	0.813059
AACS ENSG00000081760	0.736549
AADACL2 ENSG00000197953	0.973268
AADAT ENSG00000109576	1.01384
AAED1 ENSG00000158122	1.23563
AAGAB ENSG00000103591	1.01914
AAK1 ENSG00000115977	0.662348
AAMDC ENSG00000087884	1.06961
AAMP ENSG00000127837	1.02392
AAR2 ENSG00000131043	1.12919
AARD ENSG00000205002	1.02606
AARS ENSG00000090861	0.908253
AARSD1 ENSG00000266967	0.793487
AASDH ENSG00000157426	0.742836
AASDHPPT ENSG00000149313	0.975017
AASS ENSG00000008311	0.767485
AATF ENSG00000275700	0.937637
AATK ENSG00000181409	0.99098
AATK-AS1 ENSG00000225180	0.911427
ABAT ENSG00000183044	0.809608
ABC13-47488600E17.1 ENSG00000283199	0.741531
ABC13-47656900H15.1 ENSG00000283566	1.04388
ABC7-42404400C24.1 ENSG00000277758	0.961683
ABCA1 ENSG00000165029	1.01877
ABCA10 ENSG00000154263	0.613923
ABCA12 ENSG00000144452	1.23905
ABCA13 ENSG00000179869	0.982671
ABCA2 ENSG00000107331	0.87764
ABCA3 ENSG00000167972	0.560317
ABCA4 ENSG00000198691	0.949948
ABCA5 ENSG00000154265	1.10185
ABCA6 ENSG00000154262	0.944832
ABCA7 ENSG00000064687	0.946633
ABCA8 ENSG00000141338	0.862334
ABCA9 ENSG00000154258	0.894376
ABCB1 ENSG00000085563	0.758203
ABCB10 ENSG00000135776	0.853607
ABCB11 ENSG00000073734	0.897885
ABCB4 ENSG00000005471	0.966167
ABCB5 ENSG00000004846	0.937902
ABCB6 ENSG00000115657	1.11461
ABCB7 ENSG00000131269	0.915066
ABCB8 ENSG00000197150	0.829305
ABCB9 ENSG00000150967	0.752141
ABCC1 ENSG00000103222	1.01411
ABCC10 ENSG00000124574	0.905363
ABCC3 ENSG00000108846	0.90352
ABCC4 ENSG00000125257	0.807026
ABCC5 ENSG00000114770	1.02454
ABCC6 ENSG00000091262	0.958553
ABCC8 ENSG00000006071	1.23245
ABCC9 ENSG00000069431	0.936211
ABCD1 ENSG00000101986	0.881704
ABCD2 ENSG00000173208	0.92793
ABCD3 ENSG00000117528	1.00406
ABCD4 ENSG00000119688	0.791487
ABCE1 ENSG00000164163	1.14813
ABCF1 ENSG00000204574	0.945126
ABCF2 ENSG00000033050	0.916876
ABCF3 ENSG00000161204	0.943575
ABCG1 ENSG00000160179	0.96881
ABCG2 ENSG00000118777	0.932747
ABCG4 ENSG00000172350	1.01647
ABCG5 ENSG00000138075	1.01922
ABHD1 ENSG00000143994	1.04222
ABHD10 ENSG00000144827	1.08605
ABHD11 ENSG00000106077	0.637565
ABHD12 ENSG00000100997	0.97423
ABHD12B ENSG00000131969	0.87096
ABHD13 ENSG00000139826	1.07353
ABHD14A ENSG00000248487	0.894501
ABHD14A-ACY1 ENSG00000114786	1.04072
ABHD14B ENSG00000114779	0.912958
ABHD15 ENSG00000168792	1.04814
ABHD16A ENSG00000204427	1.09155
ABHD17A ENSG00000129968	0.890818
ABHD17B ENSG00000107362	0.611233
ABHD17C ENSG00000136379	0.869389
ABHD18 ENSG00000164074	1.06735
ABHD2 ENSG00000140526	1.28191
ABHD3 ENSG00000158201	0.993694
ABHD4 ENSG00000100439	1.09389
ABHD5 ENSG00000011198	1.14623
ABHD6 ENSG00000163686	1.21355
ABHD8 ENSG00000127220	0.782722
ABI1 ENSG00000136754	1.09692
ABI2 ENSG00000138443	0.751547
ABI3 ENSG00000108798	1.30742
ABI3BP ENSG00000154175	0.857256
ABL1 ENSG00000097007	1.22161
ABL2 ENSG00000143322	1.11349
ABLIM1 ENSG00000099204	1.29652
ABLIM2 ENSG00000163995	0.840555
ABLIM3 ENSG00000173210	0.89013
ABO ENSG00000175164	0.634342
ABR ENSG00000159842	1.25075
ABRA ENSG00000174429	1.1551
ABRACL ENSG00000146386	0.907545
ABT1 ENSG00000146109	0.783948
ABTB1 ENSG00000114626	1.11148
ABTB2 ENSG00000166016	0.902774
AC002429.5 ENSG00000236197	0.799953
AC004381.6 ENSG00000005189	0.939119
AC004754.3 ENSG00000269881	1.06545
AC004813.1 ENSG00000279777	0.830251
AC005281.1 ENSG00000226690	0.931938
AC005480.1 ENSG00000279461	0.91969
AC006116.20 ENSG00000267710	0.942041
AC006386.1 ENSG00000279115	0.956637
AC006994.3 ENSG00000279317	0.929656
AC008522.1 ENSG00000279232	0.793396
AC008759.1 ENSG00000279471	1.06513
AC009014.3 ENSG00000271824	0.836732
AC010731.4 ENSG00000235118	1.17655
AC012005.1 ENSG00000279274	0.980189
AC013269.5 ENSG00000184761	0.880863
AC013461.1 ENSG00000091436	0.953958
AC018512.1 ENSG00000279808	0.842248
AC021106.1 ENSG00000279386	0.859526
AC024592.12 ENSG00000267740	1.10952
AC025335.1 ENSG00000179859	0.611507
AC074033.1 ENSG00000281137	1.0343
AC087350.1 ENSG00000281527	1.10127
AC090498.1 ENSG00000279483	0.77608
AC092835.2 ENSG00000233757	1.10923
AC105052.1 ENSG00000279168	0.740347
AC110615.1 ENSG00000279909	0.918768
AC113404.1 ENSG00000254893	0.878293
AC131097.4 ENSG00000216921	0.936642
AC138517.6 ENSG00000283288	0.935448
AC138969.4 ENSG00000183889	1.25743
AC241377.1 ENSG00000281741	1.01204
AC241585.1 ENSG00000281571	0.790781
AC242988.1 ENSG00000278939	0.668161
AC243756.1 ENSG00000270339	1.17962
AC245100.1 ENSG00000280649	1.12731
ACAA1 ENSG00000060971	0.939279
ACAA2 ENSG00000167315	1.08151
ACACA ENSG00000278540	0.821377
ACACB ENSG00000076555	1.50588
ACAD10 ENSG00000111271	0.73973
ACAD11 ENSG00000240303	1.00986
ACAD8 ENSG00000151498	0.879821
ACAD9 ENSG00000177646	1.16155
ACADL ENSG00000115361	0.908553
ACADM ENSG00000117054	1.15444
ACADS ENSG00000122971	1.02211
ACADSB ENSG00000196177	0.795526
ACADVL ENSG00000072778	1.58781
ACAN ENSG00000157766	1.09084
ACAP1 ENSG00000072818	0.632504
ACAP2 ENSG00000114331	1.1594
ACAP3 ENSG00000131584	0.613019
ACAT1 ENSG00000075239	1.34992
ACAT2 ENSG00000120437	0.903388
ACBD3 ENSG00000182827	1.23066
ACBD4 ENSG00000181513	1.1811
ACBD5 ENSG00000107897	1.01903
ACBD6 ENSG00000230124	0.903568
ACCS ENSG00000110455	0.551405
ACCSL ENSG00000205126	1.08298
ACD ENSG00000102977	0.784336
ACE ENSG00000159640	0.871244
ACE2 ENSG00000130234	1.03491
ACER1 ENSG00000167769	0.785267
ACER2 ENSG00000177076	0.691215
ACER3 ENSG00000078124	0.797956
ACHE ENSG00000087085	0.929524
ACIN1 ENSG00000100813	0.860496
ACKR1 ENSG00000213088	0.890283
ACKR2 ENSG00000144648	1.00175
ACKR3 ENSG00000144476	1.08152
ACKR4 ENSG00000129048	0.864951
ACLY ENSG00000131473	0.858177
ACMSD ENSG00000153086	0.843471
ACO1 ENSG00000122729	1.27425
ACO2 ENSG00000100412	1.27398
ACOD1 ENSG00000102794	1.2001
ACOT1 ENSG00000184227	0.945956
ACOT11 ENSG00000162390	0.876735
ACOT13 ENSG00000112304	0.989923
ACOT2 ENSG00000119673	1.06255
ACOT4 ENSG00000177465	0.86144
ACOT7 ENSG00000097021	0.887516
ACOT8 ENSG00000101473	0.632303
ACOT9 ENSG00000123130	1.22017
ACOX1 ENSG00000161533	1.20507
ACOX2 ENSG00000168306	0.985117
ACOX3 ENSG00000087008	0.752093
ACOXL ENSG00000153093	0.693126
ACP1 ENSG00000143727	0.987574
ACP2 ENSG00000134575	0.823668
ACP5 ENSG00000102575	0.920505
ACP6 ENSG00000162836	0.740329
ACP7 ENSG00000183760	0.975132
ACPP ENSG00000014257	1.0727
ACPT ENSG00000142513	1.01535
ACR ENSG00000100312	1.0496
ACRBP ENSG00000111644	0.696582
ACRC ENSG00000147174	0.97363
ACSBG1 ENSG00000103740	0.820038
ACSBG2 ENSG00000130377	1.11497
ACSF2 ENSG00000167107	0.84689
ACSF3 ENSG00000176715	0.683084
ACSL1 ENSG00000151726	0.825583
ACSL3 ENSG00000123983	0.906617
ACSL4 ENSG00000068366	0.91422
ACSL5 ENSG00000197142	0.856024
ACSL6 ENSG00000164398	0.997691
ACSM1 ENSG00000166743	0.949615
ACSM2A ENSG00000183747	1.00442
ACSM2B ENSG00000066813	1.04583
ACSM3 ENSG00000005187	0.887927
ACSM4 ENSG00000215009	0.764549
ACSM5 ENSG00000183549	0.974836
ACSM6 ENSG00000173124	1.08605
ACSS1 ENSG00000154930	1.13856
ACSS2 ENSG00000131069	1.29432
ACSS3 ENSG00000111058	0.883006
ACTA1 ENSG00000143632	1.0455
ACTA2 ENSG00000107796	1.31841
ACTB ENSG00000075624	3.8566
ACTBL2 ENSG00000169067	0.89261
ACTC1 ENSG00000159251	0.896025
ACTG1 ENSG00000184009	2.86294
ACTG2 ENSG00000163017	2.92362
ACTL10 ENSG00000182584	0.66768
ACTL6A ENSG00000136518	1.16377
ACTN1 ENSG00000072110	2.46142
ACTN2 ENSG00000077522	1.19465
ACTN3 ENSG00000248746	0.931051
ACTN4 ENSG00000130402	1.17116
ACTR10 ENSG00000131966	1.21196
ACTR1A ENSG00000138107	1.07723
ACTR1B ENSG00000115073	1.06485
ACTR2 ENSG00000138071	1.33923
ACTR3 ENSG00000115091	1.14536
ACTR3B ENSG00000133627	0.840544
ACTR3C ENSG00000106526	0.875964
ACTR5 ENSG00000101442	1.00576
ACTR6 ENSG00000075089	0.932357
ACTR8 ENSG00000113812	1.03199
ACTRT3 ENSG00000184378	1.12175
ACVR1 ENSG00000115170	0.702175
ACVR1B ENSG00000135503	0.677604
ACVR1C ENSG00000123612	1.18251
ACVR2A ENSG00000121989	0.687404
ACVR2B ENSG00000114739	0.957814
ACVRL1 ENSG00000139567	1.53126
ACY1 ENSG00000243989	1.09921
ACY3 ENSG00000132744	0.904067
ACYP1 ENSG00000119640	0.760597
ACYP2 ENSG00000170634	0.798342
ADA ENSG00000196839	1.02214
ADAD1 ENSG00000164113	1.13153
ADAD2 ENSG00000140955	0.959114
ADAL ENSG00000168803	1.05407
ADAM10 ENSG00000137845	1.0764
ADAM11 ENSG00000073670	0.818096
ADAM12 ENSG00000148848	0.793989
ADAM15 ENSG00000143537	0.993727
ADAM17 ENSG00000151694	0.790546
ADAM18 ENSG00000168619	0.922665
ADAM19 ENSG00000135074	1.01138
ADAM2 ENSG00000104755	1.08471
ADAM20 ENSG00000134007	1.00534
ADAM22 ENSG00000008277	0.801545
ADAM23 ENSG00000114948	1.07251
ADAM28 ENSG00000042980	0.916956
ADAM29 ENSG00000168594	1.34068
ADAM32 ENSG00000197140	1.41972
ADAM33 ENSG00000149451	1.31472
ADAM7 ENSG00000069206	1.05327
ADAM8 ENSG00000151651	0.856153
ADAM9 ENSG00000168615	1.22941
ADAMDEC1 ENSG00000134028	0.890621
ADAMTS1 ENSG00000154734	1.37243
ADAMTS10 ENSG00000142303	0.964211
ADAMTS12 ENSG00000151388	0.835007
ADAMTS13 ENSG00000160323	0.955251
ADAMTS14 ENSG00000138316	0.941838
ADAMTS15 ENSG00000166106	1.26258
ADAMTS17 ENSG00000140470	1.11641
ADAMTS18 ENSG00000140873	0.777186
ADAMTS19 ENSG00000145808	0.980866
ADAMTS2 ENSG00000087116	1.12488
ADAMTS20 ENSG00000173157	0.675152
ADAMTS3 ENSG00000156140	0.946198
ADAMTS4 ENSG00000158859	0.910854
ADAMTS5 ENSG00000154736	1.08302
ADAMTS6 ENSG00000049192	0.753365
ADAMTS7 ENSG00000136378	0.954397
ADAMTS8 ENSG00000134917	1.01644
ADAMTS9 ENSG00000163638	0.804225
ADAMTSL1 ENSG00000178031	0.997233
ADAMTSL2 ENSG00000197859	1.13681
ADAMTSL3 ENSG00000156218	1.17973
ADAMTSL4 ENSG00000143382	1.28582
ADAMTSL5 ENSG00000185761	0.776102
ADAP1 ENSG00000105963	0.769151
ADAP2 ENSG00000184060	1.2066
ADAR ENSG00000160710	0.926865
ADARB1 ENSG00000197381	0.84799
ADARB2 ENSG00000185736	0.710452
ADAT1 ENSG00000065457	0.897238
ADAT2 ENSG00000189007	0.81823
ADAT3 ENSG00000213638	1.09327
ADCK1 ENSG00000063761	0.910511
ADCK2 ENSG00000133597	1.04336
ADCK3 ENSG00000163050	0.810167
ADCK4 ENSG00000123815	0.575706
ADCK5 ENSG00000173137	0.718126
ADCY1 ENSG00000164742	0.924435
ADCY2 ENSG00000078295	0.947177
ADCY3 ENSG00000138031	1.19075
ADCY4 ENSG00000129467	0.668308
ADCY5 ENSG00000173175	1.38038
ADCY6 ENSG00000174233	1.34913
ADCY7 ENSG00000121281	1.44135
ADCY8 ENSG00000155897	0.819448
ADCY9 ENSG00000162104	1.35949
ADCYAP1R1 ENSG00000078549	0.832967
ADD1 ENSG00000087274	0.930035
ADD2 ENSG00000075340	0.596321
ADD3 ENSG00000148700	1.33524
ADGB ENSG00000118492	1.06361
ADGRA2 ENSG00000020181	1.73226
ADGRA3 ENSG00000152990	1.13228
ADGRB1 ENSG00000181790	0.794784
ADGRB2 ENSG00000121753	0.747918
ADGRB3 ENSG00000135298	1.03197
ADGRD1 ENSG00000111452	1.24341
ADGRD2 ENSG00000180264	0.962602
ADGRE1 ENSG00000174837	0.90171
ADGRE2 ENSG00000127507	0.932729
ADGRE3 ENSG00000131355	0.822867
ADGRE5 ENSG00000123146	0.947757
ADGRF1 ENSG00000153292	0.902039
ADGRF3 ENSG00000173567	0.895567
ADGRF4 ENSG00000153294	0.791675
ADGRF5 ENSG00000069122	0.956878
ADGRG1 ENSG00000205336	0.88097
ADGRG2 ENSG00000173698	0.721142
ADGRG3 ENSG00000182885	1.12869
ADGRG4 ENSG00000156920	1.01221
ADGRG5 ENSG00000159618	0.929568
ADGRG6 ENSG00000112414	1.31495
ADGRG7 ENSG00000144820	0.916288
ADGRL1 ENSG00000072071	0.766455
ADGRL2 ENSG00000117114	1.34352
ADGRL3 ENSG00000150471	0.941644
ADGRL4 ENSG00000162618	0.995626
ADGRV1 ENSG00000164199	0.789888
ADH1B ENSG00000196616	1.20617
ADH1C ENSG00000248144	0.749114
ADH4 ENSG00000198099	0.912533
ADH5 ENSG00000197894	0.897417
ADH6 ENSG00000172955	1.15064
ADHFE1 ENSG00000147576	0.856295
ADI1 ENSG00000182551	1.13612
ADIPOR1 ENSG00000159346	1.26603
ADIPOR2 ENSG00000006831	0.922889
ADIRF ENSG00000148671	2.05705
ADK ENSG00000156110	1.1684
ADM ENSG00000148926	0.869784
ADM2 ENSG00000128165	0.815545
ADM5 ENSG00000224420	0.743376
ADNP ENSG00000101126	0.822864
ADNP2 ENSG00000101544	0.76029
ADO ENSG00000181915	0.969374
ADORA1 ENSG00000163485	0.613816
ADORA2B ENSG00000170425	0.766889
ADORA3 ENSG00000282608	0.947078
ADPGK ENSG00000159322	0.864808
ADPRH ENSG00000144843	0.734039
ADPRHL1 ENSG00000153531	0.892619
ADPRHL2 ENSG00000116863	0.994708
ADPRM ENSG00000170222	0.656864
ADRA1A ENSG00000120907	0.924133
ADRA1D ENSG00000171873	1.23052
ADRA2A ENSG00000150594	1.26387
ADRA2B ENSG00000274286	1.07034
ADRA2C ENSG00000184160	0.935225
ADRB1 ENSG00000043591	0.761152
ADRB2 ENSG00000169252	1.191
ADRB3 ENSG00000188778	1.08487
ADRM1 ENSG00000130706	1.14743
ADSL ENSG00000239900	0.979245
ADSS ENSG00000035687	1.03593
ADSSL1 ENSG00000185100	0.98679
ADTRP ENSG00000111863	0.992631
AEBP1 ENSG00000106624	1.68428
AEBP2 ENSG00000139154	0.956504
AEN ENSG00000181026	0.912621
AES ENSG00000104964	1.16134
AF011889.5 ENSG00000241489	0.608726
AFAP1 ENSG00000196526	1.06145
AFAP1L1 ENSG00000157510	1.17886
AFAP1L2 ENSG00000169129	1.12896
AFF1 ENSG00000172493	0.843667
AFF2 ENSG00000155966	0.929482
AFF3 ENSG00000144218	0.994628
AFF4 ENSG00000072364	1.00491
AFG3L2 ENSG00000141385	0.855125
AFM ENSG00000079557	1.02862
AFMID ENSG00000183077	0.749061
AFP ENSG00000081051	0.967207
AFTPH ENSG00000119844	1.18079
AGA ENSG00000038002	1.2615
AGAP1 ENSG00000157985	1.01307
AGAP14P ENSG00000279058	1.04332
AGAP2 ENSG00000135439	0.887982
AGAP3 ENSG00000133612	1.33861
AGAP4 ENSG00000188234	0.862617
AGAP5 ENSG00000172650	1.08033
AGAP6 ENSG00000204149	0.821616
AGAP9 ENSG00000204172	0.919861
AGBL1 ENSG00000273540	1.11244
AGBL2 ENSG00000165923	1.0637
AGBL3 ENSG00000146856	1.31984
AGBL4 ENSG00000186094	0.844968
AGBL5 ENSG00000084693	0.838361
AGER ENSG00000204305	1.11883
AGFG1 ENSG00000173744	1.009
AGFG2 ENSG00000106351	0.832524
AGGF1 ENSG00000164252	1.10787
AGK ENSG00000006530	1.00361
AGL ENSG00000162688	0.962509
AGMAT ENSG00000116771	0.986351
AGO1 ENSG00000092847	1.14865
AGO2 ENSG00000123908	1.24819
AGO3 ENSG00000126070	0.881886
AGO4 ENSG00000134698	0.697097
AGPAT1 ENSG00000204310	1.37948
AGPAT2 ENSG00000169692	0.918825
AGPAT3 ENSG00000160216	0.811141
AGPAT4 ENSG00000026652	0.915844
AGPAT5 ENSG00000155189	0.928408
AGPS ENSG00000018510	0.868054
AGR2 ENSG00000106541	1.39609
AGR3 ENSG00000173467	0.963444
AGRN ENSG00000188157	0.83013
AGRP ENSG00000159723	1.00342
AGT ENSG00000135744	1.40994
AGTPBP1 ENSG00000135049	0.851628
AGTR1 ENSG00000144891	1.04404
AGTRAP ENSG00000177674	1.05131
AGXT ENSG00000172482	1.0607
AHCTF1 ENSG00000153207	1.33395
AHCY ENSG00000101444	1.20439
AHCYL1 ENSG00000168710	1.10006
AHCYL2 ENSG00000158467	0.692212
AHDC1 ENSG00000126705	1.19848
AHI1 ENSG00000135541	0.967558
AHNAK ENSG00000124942	1.09595
AHNAK2 ENSG00000185567	1.29315
AHR ENSG00000106546	1.15417
AHRR ENSG00000063438	0.697033
AHSA1 ENSG00000100591	0.946303
AHSA2 ENSG00000173209	0.975419
AICDA ENSG00000111732	0.954969
AIDA ENSG00000186063	0.907372
AIF1 ENSG00000204472	1.38846
AIF1L ENSG00000126878	0.595742
AIFM1 ENSG00000156709	1.0012
AIFM2 ENSG00000042286	0.796147
AIFM3 ENSG00000183773	0.701262
AIG1 ENSG00000146416	0.956096
AIM1 ENSG00000112297	0.89704
AIM1L ENSG00000176092	0.882643
AIM2 ENSG00000163568	0.986975
AIMP1 ENSG00000164022	0.810333
AIMP2 ENSG00000106305	0.558908
AIP ENSG00000110711	1.42925
AIPL1 ENSG00000129221	0.935959
AIRE ENSG00000160224	0.840577
AJ239318.1 ENSG00000280108	0.976928
AJAP1 ENSG00000196581	0.829824
AJUBA ENSG00000129474	0.753607
AK1 ENSG00000106992	1.45895
AK2 ENSG00000004455	1.24195
AK3 ENSG00000147853	1.15816
AK4 ENSG00000162433	1.16118
AK5 ENSG00000154027	0.832493
AK6 ENSG00000085231	1.19424
AK7 ENSG00000140057	0.968692
AK8 ENSG00000165695	0.827667
AK9 ENSG00000155085	0.694273
AKAP1 ENSG00000121057	0.916564
AKAP10 ENSG00000108599	1.01999
AKAP11 ENSG00000023516	1.0708
AKAP12 ENSG00000131016	1.29182
AKAP13 ENSG00000170776	1.06197
AKAP14 ENSG00000186471	1.03193
AKAP17A ENSG00000197976	0.913255
AKAP3 ENSG00000111254	0.931214
AKAP5 ENSG00000179841	0.854445
AKAP6 ENSG00000151320	1.04846
AKAP7 ENSG00000118507	0.927289
AKAP8 ENSG00000105127	1.15758
AKAP8L ENSG00000011243	0.851154
AKAP9 ENSG00000127914	1.18137
AKIP1 ENSG00000166452	0.873179
AKIRIN1 ENSG00000174574	0.931919
AKIRIN2 ENSG00000135334	0.547715
AKNA ENSG00000106948	0.918563
AKNAD1 ENSG00000162641	0.877712
AKR1A1 ENSG00000117448	1.09474
AKR1B1 ENSG00000085662	0.768568
AKR1C1 ENSG00000187134	1.40604
AKR1C2 ENSG00000151632	1.53352
AKR1C3 ENSG00000196139	1.38441
AKR1C4 ENSG00000198610	0.932929
AKR1D1 ENSG00000122787	1.069
AKR1E2 ENSG00000165568	1.02169
AKR7A2 ENSG00000053371	1.44239
AKR7A3 ENSG00000162482	0.913502
AKR7L ENSG00000211454	0.962616
AKT1 ENSG00000142208	1.41488
AKT1S1 ENSG00000204673	0.47584
AKT2 ENSG00000105221	1.06709
AKT3 ENSG00000117020	1.26692
AKTIP ENSG00000166971	1.08349
AL023806.1 ENSG00000280184	1.03248
AL049794.1 ENSG00000280240	0.66277
AL133475.1 ENSG00000281602	1.05118
AL356053.1 ENSG00000150076	0.877053
AL358852.1 ENSG00000278899	0.886523
AL365181.1 ENSG00000280316	0.79341
AL513523.2 ENSG00000279767	0.904673
AL589743.1 ENSG00000279508	0.608574
ALAD ENSG00000148218	0.920369
ALAS1 ENSG00000023330	1.06311
ALAS2 ENSG00000158578	0.681153
ALB ENSG00000163631	0.826214
ALCAM ENSG00000170017	0.988796
ALDH16A1 ENSG00000161618	1.28171
ALDH18A1 ENSG00000059573	0.621298
ALDH1A1 ENSG00000165092	1.06125
ALDH1A2 ENSG00000128918	1.46975
ALDH1A3 ENSG00000184254	1.0586
ALDH1B1 ENSG00000137124	0.96468
ALDH1L1 ENSG00000144908	1.10657
ALDH1L2 ENSG00000136010	1.02594
ALDH3A1 ENSG00000108602	0.833331
ALDH3A2 ENSG00000072210	1.1223
ALDH3B1 ENSG00000006534	1.18109
ALDH3B2 ENSG00000132746	0.941059
ALDH4A1 ENSG00000159423	0.916893
ALDH5A1 ENSG00000112294	0.764547
ALDH6A1 ENSG00000119711	0.734482
ALDH7A1 ENSG00000164904	1.12504
ALDH9A1 ENSG00000143149	0.803907
ALDOA ENSG00000149925	1.45405
ALDOC ENSG00000109107	1.3306
ALG1 ENSG00000033011	1.06546
ALG10 ENSG00000139133	0.938141
ALG10B ENSG00000175548	0.956907
ALG11 ENSG00000253710	1.16166
ALG12 ENSG00000182858	1.0558
ALG13 ENSG00000101901	0.879672
ALG14 ENSG00000172339	0.861757
ALG1L ENSG00000189366	0.76302
ALG1L2 ENSG00000251287	0.93737
ALG2 ENSG00000119523	0.973346
ALG3 ENSG00000214160	0.653125
ALG5 ENSG00000120697	0.850525
ALG6 ENSG00000088035	0.954658
ALG8 ENSG00000159063	0.944669
ALG9 ENSG00000086848	0.844858
ALK ENSG00000171094	0.773704
ALKBH1 ENSG00000100601	1.02639
ALKBH2 ENSG00000189046	0.806439
ALKBH3 ENSG00000166199	0.723942
ALKBH4 ENSG00000160993	1.00072
ALKBH5 ENSG00000091542	1.4561
ALKBH6 ENSG00000239382	1.09423
ALKBH7 ENSG00000125652	0.857768
ALKBH8 ENSG00000137760	0.889345
ALLC ENSG00000151360	0.883132
ALMS1 ENSG00000116127	0.86005
ALOX12 ENSG00000108839	0.918289
ALOX12B ENSG00000179477	0.916927
ALOX15 ENSG00000161905	1.01669
ALOX15B ENSG00000179593	0.63484
ALOX5 ENSG00000012779	0.804553
ALOX5AP ENSG00000132965	1.19722
ALOXE3 ENSG00000179148	1.12847
ALPK1 ENSG00000073331	1.01498
ALPK2 ENSG00000198796	1.05211
ALPK3 ENSG00000136383	1.0424
ALPL ENSG00000162551	0.754736
ALS2 ENSG00000003393	0.977497
ALS2CL ENSG00000178038	0.722647
ALS2CR11 ENSG00000155754	0.80249
ALS2CR12 ENSG00000155749	0.818844
ALX1 ENSG00000180318	1.00638
ALX3 ENSG00000156150	0.890156
ALYREF ENSG00000183684	0.710383
AMACR ENSG00000242110	0.835588
AMBN ENSG00000178522	0.930945
AMBP ENSG00000106927	0.858788
AMBRA1 ENSG00000110497	1.09515
AMD1 ENSG00000123505	0.951622
AMDHD1 ENSG00000139344	0.709654
AMDHD2 ENSG00000162066	0.762095
AMER1 ENSG00000184675	0.928116
AMER3 ENSG00000178171	0.819596
AMFR ENSG00000159461	1.00327
AMH ENSG00000104899	0.955708
AMHR2 ENSG00000135409	0.899596
AMIGO1 ENSG00000181754	1.0817
AMIGO2 ENSG00000139211	1.02429
AMIGO3 ENSG00000176020	0.932705
AMMECR1 ENSG00000101935	1.06112
AMMECR1L ENSG00000144233	1.03846
AMN ENSG00000166126	0.76588
AMN1 ENSG00000151743	1.4048
AMOT ENSG00000126016	0.731556
AMOTL1 ENSG00000166025	1.33264
AMOTL2 ENSG00000114019	0.909413
AMPD1 ENSG00000116748	0.96157
AMPD2 ENSG00000116337	1.40119
AMPD3 ENSG00000133805	0.888944
AMPH ENSG00000078053	0.961765
AMT ENSG00000145020	0.848013
AMTN ENSG00000187689	1.26184
AMY1A ENSG00000237763	0.977708
AMY1B ENSG00000174876	0.977723
AMY1C ENSG00000187733	0.888899
AMY2B ENSG00000240038	1.05022
AMZ1 ENSG00000174945	1.03085
AMZ2 ENSG00000196704	0.97383
ANAPC1 ENSG00000153107	0.98645
ANAPC10 ENSG00000164162	0.89212
ANAPC11 ENSG00000141552	1.58029
ANAPC13 ENSG00000129055	1.01556
ANAPC15 ENSG00000110200	1.04243
ANAPC16 ENSG00000166295	0.907945
ANAPC2 ENSG00000176248	1.11705
ANAPC4 ENSG00000053900	0.716068
ANAPC5 ENSG00000089053	1.15579
ANAPC7 ENSG00000196510	1.32037
ANG ENSG00000214274	1.00939
ANGEL1 ENSG00000013523	0.566099
ANGEL2 ENSG00000174606	1.27936
ANGPT1 ENSG00000154188	1.0294
ANGPT2 ENSG00000091879	0.854908
ANGPT4 ENSG00000101280	0.974265
ANGPTL1 ENSG00000116194	1.05895
ANGPTL2 ENSG00000136859	1.46986
ANGPTL3 ENSG00000132855	1.06802
ANGPTL4 ENSG00000167772	1.16301
ANGPTL6 ENSG00000130812	1.02889
ANGPTL7 ENSG00000171819	0.645899
ANGPTL8 ENSG00000130173	0.995236
ANK1 ENSG00000029534	1.17201
ANK2 ENSG00000145362	1.26987
ANK3 ENSG00000151150	0.855968
ANKAR ENSG00000151687	0.808784
ANKDD1A ENSG00000166839	1.08597
ANKDD1B ENSG00000189045	0.831053
ANKEF1 ENSG00000132623	0.732006
ANKFN1 ENSG00000153930	0.937741
ANKFY1 ENSG00000185722	0.974388
ANKH ENSG00000154122	1.04756
ANKHD1 ENSG00000131503	1.00888
ANKHD1-EIF4EBP3 ENSG00000254996	0.817784
ANKIB1 ENSG00000001629	1.10984
ANKK1 ENSG00000170209	0.780922
ANKLE1 ENSG00000160117	0.958451
ANKLE2 ENSG00000176915	0.927503
ANKMY1 ENSG00000144504	1.0592
ANKMY2 ENSG00000106524	1.02221
ANKRA2 ENSG00000164331	0.890197
ANKRD1 ENSG00000148677	0.857722
ANKRD10 ENSG00000088448	1.04899
ANKRD11 ENSG00000167522	1.04496
ANKRD12 ENSG00000101745	1.12911
ANKRD13A ENSG00000076513	0.936743
ANKRD13B ENSG00000198720	0.996501
ANKRD13C ENSG00000118454	1.10227
ANKRD13D ENSG00000172932	0.896908
ANKRD16 ENSG00000134461	1.22801
ANKRD17 ENSG00000132466	0.909242
ANKRD18A ENSG00000180071	0.914358
ANKRD18B ENSG00000230453	0.817385
ANKRD2 ENSG00000165887	1.27483
ANKRD20A1 ENSG00000260691	0.79004
ANKRD20A2 ENSG00000183148	0.977783
ANKRD20A3 ENSG00000276203	1.0932
ANKRD20A4 ENSG00000172014	0.922925
ANKRD22 ENSG00000152766	1.13236
ANKRD23 ENSG00000163126	0.768499
ANKRD24 ENSG00000089847	0.729458
ANKRD26 ENSG00000107890	0.718853
ANKRD27 ENSG00000105186	1.03435
ANKRD28 ENSG00000206560	1.14134
ANKRD29 ENSG00000154065	0.766909
ANKRD30A ENSG00000148513	0.847463
ANKRD30BL ENSG00000163046	1.03497
ANKRD31 ENSG00000145700	0.823757
ANKRD33 ENSG00000167612	0.884541
ANKRD33B ENSG00000164236	0.669297
ANKRD34A ENSG00000272031	0.7342
ANKRD34B ENSG00000189127	1.12955
ANKRD35 ENSG00000198483	1.03811
ANKRD36 ENSG00000135976	0.976871
ANKRD36B ENSG00000196912	0.719937
ANKRD36C ENSG00000174501	0.762653
ANKRD37 ENSG00000186352	0.719921
ANKRD39 ENSG00000213337	0.949335
ANKRD40 ENSG00000154945	0.829931
ANKRD42 ENSG00000137494	0.746104
ANKRD44 ENSG00000065413	1.07509
ANKRD45 ENSG00000183831	0.940034
ANKRD46 ENSG00000186106	1.02036
ANKRD49 ENSG00000168876	0.77405
ANKRD50 ENSG00000151458	1.00993
ANKRD52 ENSG00000139645	0.949008
ANKRD53 ENSG00000144031	1.01679
ANKRD54 ENSG00000100124	0.860854
ANKRD6 ENSG00000135299	1.08112
ANKRD62 ENSG00000181626	0.883933
ANKRD65 ENSG00000235098	0.478827
ANKRD7 ENSG00000106013	0.75258
ANKRD9 ENSG00000156381	0.833613
ANKS1A ENSG00000064999	0.903692
ANKS1B ENSG00000185046	0.809568
ANKS3 ENSG00000168096	0.703581
ANKS6 ENSG00000165138	1.0787
ANKUB1 ENSG00000206199	0.897386
ANKZF1 ENSG00000163516	0.910783
ANLN ENSG00000011426	0.966951
ANO1 ENSG00000131620	0.791607
ANO10 ENSG00000160746	1.21568
ANO2 ENSG00000047617	0.96814
ANO3 ENSG00000134343	0.882828
ANO4 ENSG00000151572	0.967195
ANO5 ENSG00000171714	0.991279
ANO6 ENSG00000177119	0.971286
ANO7 ENSG00000146205	1.05046
ANO8 ENSG00000074855	1.02499
ANO9 ENSG00000185101	0.606058
ANOS1 ENSG00000011201	0.745826
ANP32A ENSG00000140350	0.734949
ANP32B ENSG00000136938	1.05137
ANP32D ENSG00000139223	0.897524
ANP32E ENSG00000143401	0.868652
ANPEP ENSG00000166825	0.699009
ANTXR1 ENSG00000169604	1.1523
ANTXR2 ENSG00000163297	1.2932
ANTXRL ENSG00000274209	0.862679
ANXA1 ENSG00000135046	1.26772
ANXA11 ENSG00000122359	1.56825
ANXA13 ENSG00000104537	0.970785
ANXA2 ENSG00000182718	1.93216
ANXA2R ENSG00000177721	0.966365
ANXA3 ENSG00000138772	0.822294
ANXA4 ENSG00000196975	1.23432
ANXA5 ENSG00000164111	1.12508
ANXA6 ENSG00000197043	1.50496
ANXA7 ENSG00000138279	0.639621
ANXA8 ENSG00000265190	0.995188
ANXA8L1 ENSG00000264230	1.00494
ANXA9 ENSG00000143412	1.13752
AOAH ENSG00000136250	1.17185
AOC1 ENSG00000002726	0.489989
AOC2 ENSG00000131480	0.914184
AOC3 ENSG00000131471	1.16297
AOX1 ENSG00000138356	1.20512
AP000350.10 ENSG00000251357	0.911436
AP000769.1 ENSG00000279576	1.27923
AP000866.1 ENSG00000279342	1.05168
AP001888.1 ENSG00000281781	0.968468
AP006285.2 ENSG00000278919	0.895391
AP1AR ENSG00000138660	1.09655
AP1B1 ENSG00000100280	0.928016
AP1G1 ENSG00000166747	1.05418
AP1G2 ENSG00000213983	1.06498
AP1M1 ENSG00000072958	1.36461
AP1M2 ENSG00000129354	0.557997
AP1S1 ENSG00000106367	1.03759
AP1S2 ENSG00000182287	0.876024
AP1S3 ENSG00000152056	1.20172
AP2A1 ENSG00000196961	1.38875
AP2A2 ENSG00000183020	1.26284
AP2B1 ENSG00000006125	1.10117
AP2M1 ENSG00000161203	1.2465
AP2S1 ENSG00000042753	0.855567
AP3B1 ENSG00000132842	1.02594
AP3B2 ENSG00000103723	1.1521
AP3D1 ENSG00000065000	1.08568
AP3M1 ENSG00000185009	0.937629
AP3M2 ENSG00000070718	0.901349
AP3S1 ENSG00000177879	1.02106
AP3S2 ENSG00000157823	1.29793
AP4B1 ENSG00000134262	0.747043
AP4E1 ENSG00000081014	1.02754
AP4M1 ENSG00000221838	0.900158
AP4S1 ENSG00000100478	0.893802
AP5B1 ENSG00000254470	0.893455
AP5M1 ENSG00000053770	1.03121
AP5S1 ENSG00000125843	1.24363
AP5Z1 ENSG00000242802	1.04212
APAF1 ENSG00000120868	1.02998
APBA1 ENSG00000107282	0.87566
APBA2 ENSG00000034053	1.16508
APBA3 ENSG00000011132	1.45772
APBB1 ENSG00000166313	0.54995
APBB1IP ENSG00000077420	0.938031
APBB2 ENSG00000163697	0.859618
APBB3 ENSG00000113108	1.17084
APC ENSG00000134982	1.13866
APC2 ENSG00000115266	1.01534
APCDD1 ENSG00000154856	0.946642
APCDD1L ENSG00000198768	1.18083
APEH ENSG00000164062	0.980421
APELA ENSG00000248329	0.846055
APEX1 ENSG00000100823	1.05183
APEX2 ENSG00000169188	0.903996
APH1A ENSG00000117362	1.4074
APH1B ENSG00000138613	1.2531
API5 ENSG00000166181	1.01401
APIP ENSG00000149089	1.50149
APITD1 ENSG00000175279	0.766082
APLF ENSG00000169621	0.847833
APLN ENSG00000171388	0.727304
APLNR ENSG00000134817	0.9203
APLP1 ENSG00000105290	1.32773
APLP2 ENSG00000084234	1.70054
APMAP ENSG00000101474	1.02323
APOA1 ENSG00000118137	0.768895
APOB ENSG00000084674	0.843697
APOBEC3A ENSG00000128383	0.843575
APOBEC3B ENSG00000179750	0.949933
APOBEC3C ENSG00000244509	1.08188
APOBEC3D ENSG00000243811	1.08334
APOBEC3F ENSG00000128394	1.29496
APOBEC3G ENSG00000239713	0.563276
APOBEC3H ENSG00000100298	0.796757
APOBR ENSG00000184730	0.893569
APOC1 ENSG00000130208	1.96223
APOD ENSG00000189058	1.42779
APOE ENSG00000130203	1.94083
APOF ENSG00000175336	0.873655
APOL1 ENSG00000100342	1.33821
APOL2 ENSG00000128335	1.42091
APOL3 ENSG00000128284	1.03778
APOL4 ENSG00000100336	0.979246
APOL6 ENSG00000221963	1.0801
APOLD1 ENSG00000178878	1.01111
APOM ENSG00000204444	0.775136
APOO ENSG00000184831	1.02857
APOOL ENSG00000155008	0.994769
APP ENSG00000142192	1.47138
APPBP2 ENSG00000062725	0.954937
APPL1 ENSG00000157500	0.993628
APPL2 ENSG00000136044	0.907741
APRT ENSG00000198931	1.23743
APTX ENSG00000137074	0.87978
AQP1 ENSG00000240583	1.05436
AQP10 ENSG00000143595	0.836164
AQP11 ENSG00000178301	1.13522
AQP2 ENSG00000167580	0.65433
AQP3 ENSG00000165272	3.01646
AQP4 ENSG00000171885	1.01672
AQP5 ENSG00000161798	1.36726
AQP6 ENSG00000086159	0.911161
AQP7 ENSG00000165269	1.12688
AQP9 ENSG00000103569	1.00925
AQR ENSG00000021776	0.64403
AR ENSG00000169083	1.37208
ARAF ENSG00000078061	0.524886
ARAP1 ENSG00000186635	0.67471
ARAP2 ENSG00000047365	1.03731
ARAP3 ENSG00000120318	1.14023
ARC ENSG00000198576	0.800675
ARCN1 ENSG00000095139	1.28918
AREG ENSG00000109321	1.07273
AREL1 ENSG00000119682	1.19064
ARF1 ENSG00000143761	0.973047
ARF3 ENSG00000134287	1.24534
ARF4 ENSG00000168374	0.939001
ARF5 ENSG00000004059	0.572072
ARF6 ENSG00000165527	1.22108
ARFGAP1 ENSG00000101199	0.746707
ARFGAP2 ENSG00000149182	0.8149
ARFGAP3 ENSG00000242247	0.772865
ARFGEF1 ENSG00000066777	1.0379
ARFGEF2 ENSG00000124198	0.973295
ARFGEF3 ENSG00000112379	0.920871
ARFIP1 ENSG00000164144	1.00698
ARFIP2 ENSG00000132254	0.780166
ARFRP1 ENSG00000101246	1.00725
ARG2 ENSG00000081181	0.854029
ARGFX ENSG00000186103	0.855709
ARGLU1 ENSG00000134884	1.21108
ARHGAP1 ENSG00000175220	1.63066
ARHGAP10 ENSG00000071205	1.34904
ARHGAP11A ENSG00000198826	1.00621
ARHGAP11B ENSG00000187951	0.946565
ARHGAP12 ENSG00000165322	1.10445
ARHGAP15 ENSG00000075884	0.880295
ARHGAP17 ENSG00000140750	0.757256
ARHGAP18 ENSG00000146376	1.14749
ARHGAP19 ENSG00000213390	0.99591
ARHGAP20 ENSG00000137727	1.17892
ARHGAP21 ENSG00000107863	1.25671
ARHGAP22 ENSG00000128805	1.05656
ARHGAP23 ENSG00000275832	1.08689
ARHGAP24 ENSG00000138639	0.773758
ARHGAP25 ENSG00000163219	0.980958
ARHGAP26 ENSG00000145819	0.659779
ARHGAP27 ENSG00000159314	1.05098
ARHGAP28 ENSG00000088756	1.14083
ARHGAP29 ENSG00000137962	1.05615
ARHGAP30 ENSG00000186517	1.09391
ARHGAP31 ENSG00000031081	0.958516
ARHGAP32 ENSG00000134909	0.80842
ARHGAP33 ENSG00000004777	0.579939
ARHGAP35 ENSG00000160007	0.954811
ARHGAP36 ENSG00000147256	1.04963
ARHGAP39 ENSG00000147799	0.614791
ARHGAP4 ENSG00000089820	0.959977
ARHGAP40 ENSG00000124143	0.696031
ARHGAP42 ENSG00000165895	0.79771
ARHGAP44 ENSG00000006740	0.782607
ARHGAP45 ENSG00000180448	1.03693
ARHGAP5 ENSG00000100852	0.811006
ARHGAP6 ENSG00000047648	0.688859
ARHGAP8 ENSG00000241484	1.03404
ARHGAP9 ENSG00000123329	1.16433
ARHGDIA ENSG00000141522	1.05566
ARHGDIB ENSG00000111348	1.30078
ARHGDIG ENSG00000242173	1.02275
ARHGEF1 ENSG00000076928	1.28637
ARHGEF10 ENSG00000104728	0.862016
ARHGEF10L ENSG00000074964	0.98926
ARHGEF11 ENSG00000132694	1.39544
ARHGEF12 ENSG00000196914	1.03666
ARHGEF15 ENSG00000198844	0.904953
ARHGEF16 ENSG00000130762	0.608021
ARHGEF17 ENSG00000110237	1.3439
ARHGEF19 ENSG00000142632	1.02105
ARHGEF2 ENSG00000116584	0.879748
ARHGEF25 ENSG00000240771	1.22381
ARHGEF26 ENSG00000114790	0.943333
ARHGEF28 ENSG00000214944	0.827882
ARHGEF3 ENSG00000163947	0.89199
ARHGEF33 ENSG00000214694	0.821743
ARHGEF35 ENSG00000213214	0.879698
ARHGEF37 ENSG00000183111	0.800121
ARHGEF38 ENSG00000236699	0.840728
ARHGEF39 ENSG00000137135	0.772059
ARHGEF4 ENSG00000136002	0.991629
ARHGEF40 ENSG00000165801	1.11519
ARHGEF5 ENSG00000050327	0.666748
ARHGEF6 ENSG00000129675	0.924854
ARHGEF7 ENSG00000102606	1.32758
ARHGEF9 ENSG00000131089	1.19834
ARID1A ENSG00000117713	0.934379
ARID1B ENSG00000049618	1.15283
ARID2 ENSG00000189079	0.740252
ARID3A ENSG00000116017	0.774834
ARID3B ENSG00000179361	0.902679
ARID4A ENSG00000032219	0.774686
ARID4B ENSG00000054267	1.12168
ARID5A ENSG00000196843	1.64625
ARID5B ENSG00000150347	1.08602
ARIH1 ENSG00000166233	1.30515
ARIH2 ENSG00000177479	1.11488
ARIH2OS ENSG00000221883	0.965097
ARL1 ENSG00000120805	1.12004
ARL10 ENSG00000175414	0.606781
ARL11 ENSG00000152213	1.10438
ARL13B ENSG00000169379	0.809423
ARL14 ENSG00000179674	1.24974
ARL14EP ENSG00000152219	0.909899
ARL15 ENSG00000185305	0.82902
ARL16 ENSG00000214087	1.22883
ARL17A ENSG00000185829	1.09732
ARL17B ENSG00000228696	0.830664
ARL2 ENSG00000213465	0.584489
ARL2BP ENSG00000102931	0.621788
ARL3 ENSG00000138175	1.0973
ARL4A ENSG00000122644	1.00226
ARL4C ENSG00000188042	1.05623
ARL4D ENSG00000175906	0.820225
ARL5A ENSG00000162980	1.042
ARL5B ENSG00000165997	0.990634
ARL6 ENSG00000113966	0.733921
ARL6IP1 ENSG00000170540	1.05591
ARL6IP4 ENSG00000182196	1.14981
ARL6IP5 ENSG00000144746	1.01133
ARL6IP6 ENSG00000177917	0.97982
ARL8A ENSG00000143862	0.99767
ARL8B ENSG00000134108	1.00689
ARL9 ENSG00000196503	1.13422
ARMC1 ENSG00000104442	0.935337
ARMC10 ENSG00000170632	0.853927
ARMC12 ENSG00000157343	0.915725
ARMC2 ENSG00000118690	0.712317
ARMC4 ENSG00000169126	1.05217
ARMC5 ENSG00000140691	0.485182
ARMC6 ENSG00000105676	0.930359
ARMC7 ENSG00000125449	0.816942
ARMC8 ENSG00000114098	0.913368
ARMC9 ENSG00000135931	0.972672
ARMCX1 ENSG00000126947	0.759561
ARMCX2 ENSG00000184867	1.2733
ARMCX3 ENSG00000102401	0.937777
ARMCX4 ENSG00000196440	0.942066
ARMCX5 ENSG00000125962	0.733918
ARMCX6 ENSG00000198960	0.719949
ARMT1 ENSG00000146476	0.995656
ARNT ENSG00000143437	1.3456
ARNT2 ENSG00000172379	0.954715
ARNTL ENSG00000133794	0.742588
ARNTL2 ENSG00000029153	0.921141
ARPC1A ENSG00000241685	0.842002
ARPC1B ENSG00000130429	1.24088
ARPC2 ENSG00000163466	0.894736
ARPC3 ENSG00000111229	1.00516
ARPC4 ENSG00000241553	0.7072
ARPC5 ENSG00000162704	1.2071
ARPC5L ENSG00000136950	1.08127
ARPIN ENSG00000242498	1.27373
ARPP19 ENSG00000128989	1.1434
ARRB1 ENSG00000137486	0.898427
ARRB2 ENSG00000141480	0.888737
ARRDC1 ENSG00000197070	0.415755
ARRDC2 ENSG00000105643	1.11598
ARRDC3 ENSG00000113369	0.955669
ARRDC4 ENSG00000140450	0.922113
ARRDC5 ENSG00000205784	1.26302
ARSA ENSG00000100299	0.869364
ARSB ENSG00000113273	1.01526
ARSD ENSG00000006756	1.05182
ARSE ENSG00000157399	0.871664
ARSG ENSG00000141337	0.730117
ARSI ENSG00000183876	1.12923
ARSJ ENSG00000180801	0.77442
ARSK ENSG00000164291	1.02637
ART3 ENSG00000156219	0.868678
ART4 ENSG00000111339	1.07532
ART5 ENSG00000167311	0.874512
ARTN ENSG00000117407	1.07966
ARV1 ENSG00000173409	0.87066
ARVCF ENSG00000099889	0.721471
ARX ENSG00000004848	1.01531
ASAH1 ENSG00000104763	1.03157
ASAH2 ENSG00000188611	1.11355
ASAH2B ENSG00000204147	1.29824
ASAP1 ENSG00000153317	0.970759
ASAP2 ENSG00000151693	1.01013
ASAP3 ENSG00000088280	1.00518
ASB1 ENSG00000065802	1.09719
ASB11 ENSG00000165192	0.995009
ASB12 ENSG00000198881	0.912891
ASB13 ENSG00000196372	0.813525
ASB14 ENSG00000239388	0.85967
ASB18 ENSG00000182177	1.28464
ASB2 ENSG00000100628	1.28688
ASB3 ENSG00000115239	1.18997
ASB4 ENSG00000005981	0.851121
ASB5 ENSG00000164122	0.972666
ASB6 ENSG00000148331	0.831993
ASB7 ENSG00000183475	0.819442
ASB8 ENSG00000177981	1.07634
ASB9 ENSG00000102048	0.901882
ASCC1 ENSG00000138303	0.904364
ASCC2 ENSG00000100325	0.79941
ASCC3 ENSG00000112249	0.84747
ASCL1 ENSG00000139352	0.762962
ASCL2 ENSG00000183734	0.684187
ASCL3 ENSG00000176009	0.771383
ASCL5 ENSG00000232237	1.04551
ASF1A ENSG00000111875	1.11701
ASF1B ENSG00000105011	0.876948
ASGR1 ENSG00000141505	1.19215
ASGR2 ENSG00000161944	0.910339
ASH1L ENSG00000116539	1.15006
ASH2L ENSG00000129691	0.991254
ASIC1 ENSG00000110881	0.880093
ASIC3 ENSG00000213199	0.936458
ASIC4 ENSG00000072182	1.11823
ASIP ENSG00000101440	0.951922
ASL ENSG00000126522	0.815549
ASMT ENSG00000196433	1.05994
ASMTL ENSG00000169093	1.21779
ASNA1 ENSG00000198356	1.05926
ASNS ENSG00000070669	0.889739
ASNSD1 ENSG00000138381	0.854956
ASPA ENSG00000108381	1.02508
ASPG ENSG00000166183	0.95089
ASPH ENSG00000198363	1.26919
ASPHD1 ENSG00000174939	0.872267
ASPHD2 ENSG00000128203	0.734949
ASPM ENSG00000066279	0.986545
ASPN ENSG00000106819	0.936868
ASPRV1 ENSG00000244617	0.881192
ASPSCR1 ENSG00000169696	1.03363
ASRGL1 ENSG00000162174	0.587238
ASS1 ENSG00000130707	1.38577
ASTE1 ENSG00000034533	1.12509
ASTN2 ENSG00000148219	0.886046
ASUN ENSG00000064102	0.981373
ASXL1 ENSG00000171456	0.885281
ASXL2 ENSG00000143970	0.944481
ASXL3 ENSG00000141431	0.963894
ASZ1 ENSG00000154438	0.939318
ATAD1 ENSG00000138138	1.03127
ATAD2 ENSG00000156802	0.632195
ATAD2B ENSG00000119778	0.940123
ATAD3A ENSG00000197785	0.925745
ATAD3B ENSG00000160072	0.727612
ATAD3C ENSG00000215915	0.891816
ATAD5 ENSG00000176208	0.814301
ATAT1 ENSG00000137343	1.18926
ATCAY ENSG00000167654	1.00758
ATE1 ENSG00000107669	0.939908
ATF1 ENSG00000123268	1.0068
ATF2 ENSG00000115966	1.04909
ATF3 ENSG00000162772	1.90753
ATF4 ENSG00000128272	1.59879
ATF5 ENSG00000169136	1.28651
ATF6 ENSG00000118217	1.08409
ATF6B ENSG00000213676	0.971706
ATF7 ENSG00000170653	1.08267
ATF7IP ENSG00000171681	1.12662
ATF7IP2 ENSG00000166669	0.997089
ATG10 ENSG00000152348	1.02272
ATG101 ENSG00000123395	1.33612
ATG12 ENSG00000145782	1.09665
ATG13 ENSG00000175224	1.03338
ATG14 ENSG00000126775	0.916029
ATG16L1 ENSG00000085978	1.18382
ATG16L2 ENSG00000168010	0.763225
ATG2A ENSG00000110046	0.856907
ATG2B ENSG00000066739	0.94782
ATG3 ENSG00000144848	0.875068
ATG4A ENSG00000101844	0.927662
ATG4B ENSG00000168397	1.38062
ATG4C ENSG00000125703	1.03514
ATG4D ENSG00000130734	0.660403
ATG5 ENSG00000057663	1.06071
ATG7 ENSG00000197548	1.26842
ATG9A ENSG00000198925	0.902864
ATG9B ENSG00000181652	0.705935
ATHL1 ENSG00000142102	0.741587
ATIC ENSG00000138363	0.902681
ATL1 ENSG00000198513	0.911421
ATL2 ENSG00000119787	1.01438
ATL3 ENSG00000184743	1.12843
ATM ENSG00000149311	1.07338
ATMIN ENSG00000166454	0.812147
ATN1 ENSG00000111676	1.52489
ATOH1 ENSG00000172238	1.0229
ATOH7 ENSG00000179774	0.807675
ATOH8 ENSG00000168874	0.823694
ATOX1 ENSG00000177556	1.02263
ATP10A ENSG00000206190	0.576833
ATP10B ENSG00000118322	1.16649
ATP10D ENSG00000145246	1.05811
ATP11A ENSG00000068650	1.00515
ATP11B ENSG00000058063	0.931552
ATP11C ENSG00000101974	1.27818
ATP12A ENSG00000075673	0.7625
ATP13A1 ENSG00000105726	0.632445
ATP13A2 ENSG00000159363	0.902361
ATP13A3 ENSG00000133657	1.35926
ATP1A1 ENSG00000163399	1.58015
ATP1A2 ENSG00000018625	1.08868
ATP1A3 ENSG00000105409	1.07651
ATP1A4 ENSG00000132681	0.916245
ATP1B1 ENSG00000143153	0.835728
ATP1B2 ENSG00000129244	0.95618
ATP1B3 ENSG00000069849	0.851985
ATP23 ENSG00000166896	0.88771
ATP2A1 ENSG00000196296	0.762425
ATP2A2 ENSG00000174437	1.145
ATP2A3 ENSG00000074370	0.666985
ATP2B1 ENSG00000070961	0.972585
ATP2B2 ENSG00000157087	1.02363
ATP2B4 ENSG00000058668	1.32284
ATP2C1 ENSG00000017260	0.76295
ATP2C2 ENSG00000064270	0.720855
ATP5SL ENSG00000105341	0.793773
ATP6AP1 ENSG00000071553	1.21682
ATP6AP1L ENSG00000205464	0.870992
ATP6AP2 ENSG00000182220	1.18384
ATP6V0A1 ENSG00000033627	0.898009
ATP6V0A2 ENSG00000185344	0.918114
ATP6V0A4 ENSG00000105929	0.701435
ATP6V0B ENSG00000117410	0.816306
ATP6V0D1 ENSG00000159720	0.535378
ATP6V0D2 ENSG00000147614	0.913479
ATP6V0E1 ENSG00000113732	1.69826
ATP6V0E2 ENSG00000171130	0.87541
ATP6V1A ENSG00000114573	0.814879
ATP6V1B1 ENSG00000116039	0.748192
ATP6V1B2 ENSG00000147416	1.071
ATP6V1C1 ENSG00000155097	0.806208
ATP6V1C2 ENSG00000143882	0.802587
ATP6V1D ENSG00000100554	1.18409
ATP6V1E1 ENSG00000131100	1.04681
ATP6V1E2 ENSG00000250565	0.635186
ATP6V1F ENSG00000128524	1.33443
ATP6V1G1 ENSG00000136888	1.06973
ATP6V1G3 ENSG00000151418	0.885147
ATP6V1H ENSG00000047249	0.751827
ATP7A ENSG00000165240	0.821556
ATP7B ENSG00000123191	0.972766
ATP8A1 ENSG00000124406	0.623913
ATP8A2 ENSG00000132932	0.96068
ATP8B1 ENSG00000081923	0.983062
ATP8B2 ENSG00000143515	1.64326
ATP8B3 ENSG00000130270	0.734674
ATP8B4 ENSG00000104043	0.817995
ATP9A ENSG00000054793	0.962431
ATP9B ENSG00000166377	1.21617
ATPIF1 ENSG00000130770	1.3349
ATR ENSG00000175054	1.03878
ATRAID ENSG00000138085	1.22285
ATRIP ENSG00000164053	1.08488
ATRIP ENSG00000282827	0.917712
ATRN ENSG00000088812	1.16233
ATRNL1 ENSG00000107518	1.02061
ATRX ENSG00000085224	1.07468
ATXN1 ENSG00000124788	0.92619
ATXN10 ENSG00000130638	0.875768
ATXN1L ENSG00000224470	0.814395
ATXN2 ENSG00000204842	0.814327
ATXN2L ENSG00000168488	1.68274
ATXN3 ENSG00000066427	0.682103
ATXN7 ENSG00000163635	1.02507
ATXN7L1 ENSG00000146776	0.922822
ATXN7L2 ENSG00000162650	0.916899
ATXN7L3 ENSG00000087152	1.03709
ATXN7L3B ENSG00000253719	1.26612
AUH ENSG00000148090	0.975243
AUNIP ENSG00000127423	1.01112
AUP1 ENSG00000115307	0.447166
AURKA ENSG00000087586	0.705096
AURKAIP1 ENSG00000175756	0.652022
AURKB ENSG00000178999	0.971321
AURKC ENSG00000105146	0.750224
AUTS2 ENSG00000158321	1.05988
AVEN ENSG00000169857	1.07608
AVIL ENSG00000135407	0.949554
AVL9 ENSG00000105778	0.787769
AVP ENSG00000101200	0.88267
AVPI1 ENSG00000119986	0.699549
AVPR1A ENSG00000166148	0.961469
AVPR2 ENSG00000126895	0.870549
AXDND1 ENSG00000162779	0.926549
AXIN1 ENSG00000103126	0.832308
AXIN2 ENSG00000168646	0.798754
AXL ENSG00000167601	1.72639
AZGP1 ENSG00000160862	1.52159
AZI2 ENSG00000163512	1.34307
AZIN1 ENSG00000155096	1.12318
AZIN2 ENSG00000142920	0.939569
AZU1 ENSG00000172232	0.913102
B2M ENSG00000166710	2.06434
B3GALNT1 ENSG00000169255	0.911617
B3GALNT2 ENSG00000162885	0.88777
B3GALT1 ENSG00000172318	0.943049
B3GALT2 ENSG00000162630	0.977645
B3GALT4 ENSG00000235863	0.842188
B3GALT5 ENSG00000183778	0.614662
B3GALT6 ENSG00000176022	0.903548
B3GAT1 ENSG00000109956	0.906592
B3GAT2 ENSG00000112309	1.01568
B3GAT3 ENSG00000149541	0.807083
B3GLCT ENSG00000187676	0.789566
B3GNT2 ENSG00000170340	1.1856
B3GNT3 ENSG00000179913	0.952843
B3GNT4 ENSG00000176383	0.809677
B3GNT5 ENSG00000176597	1.16474
B3GNT7 ENSG00000156966	1.18645
B3GNT8 ENSG00000177191	1.10353
B3GNT9 ENSG00000237172	0.741362
B3GNTL1 ENSG00000175711	0.925525
B4GALNT1 ENSG00000135454	1.07382
B4GALNT3 ENSG00000139044	0.555414
B4GALNT4 ENSG00000182272	1.07622
B4GALT1 ENSG00000086062	1.23078
B4GALT2 ENSG00000117411	1.01127
B4GALT3 ENSG00000158850	1.05218
B4GALT4 ENSG00000121578	1.17811
B4GALT5 ENSG00000158470	0.985788
B4GALT6 ENSG00000118276	0.940783
B4GALT7 ENSG00000027847	1.04509
B4GAT1 ENSG00000174684	1.47019
B9D1 ENSG00000108641	1.03907
B9D2 ENSG00000123810	1.07555
BAALC ENSG00000164929	0.974558
BAAT ENSG00000136881	0.809316
BABAM1 ENSG00000105393	0.882943
BACE1 ENSG00000186318	0.996172
BACE2 ENSG00000182240	1.07745
BACH1 ENSG00000156273	0.82365
BACH2 ENSG00000112182	0.746469
BAD ENSG00000002330	0.688596
BAG1 ENSG00000107262	1.31817
BAG2 ENSG00000112208	1.00255
BAG3 ENSG00000151929	1.24299
BAG4 ENSG00000156735	1.14775
BAG5 ENSG00000166170	0.610957
BAG6 ENSG00000204463	1.6425
BAHCC1 ENSG00000266074	0.61902
BAHD1 ENSG00000140320	0.758471
BAIAP2 ENSG00000175866	1.09119
BAIAP2L1 ENSG00000006453	0.774191
BAIAP2L2 ENSG00000128298	0.694756
BAIAP3 ENSG00000007516	0.890265
BAK1 ENSG00000030110	1.34276
BAMBI ENSG00000095739	1.11487
BANF1 ENSG00000175334	1.42181
BANK1 ENSG00000153064	1.07958
BANP ENSG00000172530	0.630144
BAP1 ENSG00000163930	1.12622
BARD1 ENSG00000138376	0.949197
BARX1 ENSG00000131668	1.29452
BARX2 ENSG00000043039	0.869386
BASP1 ENSG00000176788	0.73782
BATF ENSG00000156127	0.953705
BATF2 ENSG00000168062	1.09611
BATF3 ENSG00000123685	0.995368
BAX ENSG00000087088	0.606965
BAZ1A ENSG00000198604	0.809345
BAZ1B ENSG00000009954	1.07356
BAZ2A ENSG00000076108	0.781537
BAZ2B ENSG00000123636	0.906743
BBC3 ENSG00000105327	0.930888
BBIP1 ENSG00000214413	0.638434
BBOF1 ENSG00000119636	0.87963
BBOX1 ENSG00000129151	0.935628
BBS1 ENSG00000174483	0.875104
BBS10 ENSG00000179941	0.789444
BBS12 ENSG00000181004	1.07686
BBS2 ENSG00000125124	0.919329
BBS4 ENSG00000140463	0.772563
BBS5 ENSG00000163093	0.719734
BBS7 ENSG00000138686	1.02988
BBS9 ENSG00000122507	0.856688
BBX ENSG00000114439	1.20534
BCAM ENSG00000187244	1.73465
BCAN ENSG00000132692	0.866957
BCAP29 ENSG00000075790	0.992874
BCAP31 ENSG00000185825	1.29266
BCAR1 ENSG00000050820	1.38974
BCAR3 ENSG00000137936	0.713433
BCAS1 ENSG00000064787	0.908637
BCAS2 ENSG00000116752	0.762685
BCAS3 ENSG00000141376	0.671907
BCAS4 ENSG00000124243	0.907173
BCAT1 ENSG00000060982	0.685917
BCAT2 ENSG00000105552	1.09404
BCCIP ENSG00000107949	1.01538
BCDIN3D ENSG00000186666	1.13616
BCHE ENSG00000114200	0.759738
BCKDHA ENSG00000248098	0.85797
BCKDHB ENSG00000083123	0.643889
BCKDK ENSG00000103507	0.841352
BCL10 ENSG00000142867	1.13483
BCL11A ENSG00000119866	0.736535
BCL11B ENSG00000127152	1.02903
BCL2 ENSG00000171791	0.72749
BCL2A1 ENSG00000140379	1.03226
BCL2L1 ENSG00000171552	0.567111
BCL2L10 ENSG00000137875	0.90008
BCL2L11 ENSG00000153094	0.986265
BCL2L12 ENSG00000126453	1.22892
BCL2L13 ENSG00000099968	1.07394
BCL2L14 ENSG00000121380	0.805868
BCL2L15 ENSG00000188761	0.869955
BCL2L2 ENSG00000129473	1.26414
BCL3 ENSG00000069399	0.614136
BCL6 ENSG00000113916	0.898996
BCL6B ENSG00000161940	0.784771
BCL7A ENSG00000110987	0.887741
BCL7B ENSG00000106635	0.997027
BCL7C ENSG00000099385	0.860911
BCL9 ENSG00000116128	0.922112
BCL9L ENSG00000186174	1.1295
BCLAF1 ENSG00000029363	0.917287
BCO1 ENSG00000135697	1.17533
BCO2 ENSG00000197580	0.806243
BCOR ENSG00000183337	0.809893
BCORL1 ENSG00000085185	0.954768
BCR ENSG00000186716	1.05945
BCS1L ENSG00000074582	0.960838
BDH1 ENSG00000161267	0.927258
BDH2 ENSG00000164039	0.878816
BDKRB1 ENSG00000100739	0.911075
BDKRB2 ENSG00000168398	1.23789
BDNF ENSG00000176697	0.967287
BDP1 ENSG00000145734	1.3146
BEAN1 ENSG00000166546	0.823941
BECN1 ENSG00000126581	0.826161
BEGAIN ENSG00000183092	1.08341
BEND2 ENSG00000177324	0.681794
BEND3 ENSG00000178409	0.908403
BEND4 ENSG00000188848	1.03963
BEND5 ENSG00000162373	0.699236
BEND6 ENSG00000151917	1.07748
BEND7 ENSG00000165626	0.845382
BEST1 ENSG00000167995	0.970124
BEST3 ENSG00000127325	0.85213
BEST4 ENSG00000142959	1.18734
BET1 ENSG00000105829	0.758372
BET1L ENSG00000177951	0.883776
BEX1 ENSG00000133169	0.936592
BEX2 ENSG00000133134	0.695025
BEX3 ENSG00000166681	1.22174
BEX4 ENSG00000102409	1.03962
BEX5 ENSG00000184515	0.748828
BFAR ENSG00000103429	0.966883
BFSP1 ENSG00000125864	1.08814
BFSP2 ENSG00000170819	0.806377
BGLAP ENSG00000242252	0.860414
BGN ENSG00000182492	1.23025
BHLHB9 ENSG00000198908	1.03022
BHLHE22 ENSG00000180828	0.970389
BHLHE40 ENSG00000134107	1.11479
BHLHE41 ENSG00000123095	1.20194
BHMT ENSG00000145692	0.821648
BHMT2 ENSG00000132840	0.956511
BICC1 ENSG00000122870	1.13397
BICD1 ENSG00000151746	1.03692
BICD2 ENSG00000185963	0.67463
BICDL1 ENSG00000135127	0.924571
BICDL2 ENSG00000162069	0.820379
BID ENSG00000015475	1.50364
BIK ENSG00000100290	0.726806
BIN1 ENSG00000136717	1.74828
BIN2 ENSG00000110934	0.904409
BIN3 ENSG00000147439	1.30723
BIRC2 ENSG00000110330	1.05238
BIRC3 ENSG00000023445	0.951101
BIRC5 ENSG00000089685	0.886663
BIRC6 ENSG00000115760	0.977873
BIRC7 ENSG00000101197	0.974659
BIVM ENSG00000134897	1.13127
BLCAP ENSG00000166619	1.02069
BLK ENSG00000136573	0.789043
BLM ENSG00000197299	0.837745
BLMH ENSG00000108578	1.17371
BLNK ENSG00000095585	0.947861
BLOC1S1 ENSG00000135441	1.01646
BLOC1S2 ENSG00000196072	0.89418
BLOC1S3 ENSG00000189114	0.714657
BLOC1S4 ENSG00000186222	0.863553
BLOC1S5 ENSG00000188428	1.17104
BLOC1S6 ENSG00000104164	0.853019
BLVRA ENSG00000106605	1.08871
BLVRB ENSG00000090013	0.942318
BLZF1 ENSG00000117475	1.28833
BMF ENSG00000104081	1.12743
BMI1 ENSG00000168283	1.11613
BMP1 ENSG00000168487	1.02808
BMP10 ENSG00000163217	0.98752
BMP2 ENSG00000125845	0.818104
BMP2K ENSG00000138756	1.19331
BMP3 ENSG00000152785	1.24087
BMP4 ENSG00000125378	1.25455
BMP5 ENSG00000112175	1.1985
BMP6 ENSG00000153162	1.04753
BMP7 ENSG00000101144	0.885933
BMP8B ENSG00000116985	0.892447
BMPER ENSG00000164619	1.00563
BMPR1A ENSG00000107779	0.905595
BMPR1B ENSG00000138696	0.654685
BMPR2 ENSG00000204217	1.03872
BMS1 ENSG00000165733	1.12098
BMT2 ENSG00000164603	0.979059
BMX ENSG00000102010	0.96196
BNC1 ENSG00000169594	0.943107
BNC2 ENSG00000173068	0.748249
BNIP1 ENSG00000113734	0.980116
BNIP2 ENSG00000140299	1.08232
BNIP3 ENSG00000176171	0.848792
BNIP3L ENSG00000104765	0.995392
BNIPL ENSG00000163141	0.665126
BOC ENSG00000144857	1.0063
BOD1 ENSG00000145919	1.2471
BOD1L1 ENSG00000038219	1.09162
BOD1L2 ENSG00000228075	1.05152
BOK ENSG00000176720	0.919933
BOLA1 ENSG00000178096	1.03231
BOLA2B ENSG00000169627	1.03478
BOLA3 ENSG00000163170	0.909711
BOLL ENSG00000152430	0.772786
BOP1 ENSG00000261236	0.822927
BORA ENSG00000136122	0.975077
BORCS5 ENSG00000165714	0.910108
BORCS6 ENSG00000196544	1.00135
BORCS7 ENSG00000166275	0.736686
BORCS8 ENSG00000254901	1.04207
BORCS8-MEF2B ENSG00000064489	0.878345
BPGM ENSG00000172331	0.828614
BPHL ENSG00000137274	0.893578
BPI ENSG00000101425	0.941267
BPIFA1 ENSG00000198183	0.996227
BPIFB1 ENSG00000125999	1.53041
BPIFB2 ENSG00000078898	1.0465
BPIFB4 ENSG00000186191	0.950529
BPIFC ENSG00000184459	0.859391
BPNT1 ENSG00000162813	0.813286
BPTF ENSG00000171634	0.826134
BRAF ENSG00000157764	1.12417
BRAP ENSG00000089234	0.75419
BRAT1 ENSG00000106009	0.885835
BRCA1 ENSG00000012048	0.898364
BRCA2 ENSG00000139618	1.04985
BRCC3 ENSG00000185515	0.916045
BRD1 ENSG00000100425	0.944871
BRD2 ENSG00000204256	1.66601
BRD3 ENSG00000169925	1.03353
BRD4 ENSG00000141867	1.31796
BRD7 ENSG00000166164	0.989587
BRD8 ENSG00000112983	0.971531
BRD9 ENSG00000028310	0.844901
BRE ENSG00000158019	0.90783
BRF1 ENSG00000185024	0.582014
BRF2 ENSG00000104221	1.05283
BRI3 ENSG00000164713	1.6457
BRI3BP ENSG00000184992	0.838646
BRICD5 ENSG00000182685	0.493906
BRINP1 ENSG00000078725	1.12356
BRINP3 ENSG00000162670	0.906052
BRIP1 ENSG00000136492	0.908524
BRIX1 ENSG00000113460	1.04547
BRK1 ENSG00000254999	1.08731
BRMS1 ENSG00000174744	0.696086
BRMS1L ENSG00000100916	1.14178
BROX ENSG00000162819	1.02233
BRPF1 ENSG00000156983	0.985185
BRPF3 ENSG00000096070	1.21779
BRSK1 ENSG00000160469	0.999549
BRSK2 ENSG00000174672	1.16924
BRWD1 ENSG00000185658	0.947876
BRWD3 ENSG00000165288	1.07301
BSCL2 ENSG00000168000	1.03361
BSDC1 ENSG00000160058	0.819523
BSG ENSG00000172270	1.1051
BSN ENSG00000164061	0.897722
BSND ENSG00000162399	0.887522
BSPH1 ENSG00000188334	0.843831
BSPRY ENSG00000119411	0.941592
BST1 ENSG00000109743	1.07545
BST2 ENSG00000130303	1.43756
BTAF1 ENSG00000095564	0.954136
BTBD1 ENSG00000064726	1.08905
BTBD10 ENSG00000148925	1.06652
BTBD11 ENSG00000151136	1.07542
BTBD16 ENSG00000138152	0.81656
BTBD19 ENSG00000222009	1.03522
BTBD2 ENSG00000133243	1.16275
BTBD3 ENSG00000132640	0.938665
BTBD6 ENSG00000184887	1.16449
BTBD7 ENSG00000011114	0.900301
BTBD8 ENSG00000189195	1.01296
BTBD9 ENSG00000183826	0.814278
BTC ENSG00000174808	0.922887
BTD ENSG00000169814	1.09717
BTF3 ENSG00000145741	0.839341
BTF3L4 ENSG00000134717	0.984723
BTG1 ENSG00000133639	1.17399
BTG2 ENSG00000159388	1.17552
BTG3 ENSG00000154640	0.89365
BTK ENSG00000010671	1.10979
BTN2A1 ENSG00000112763	1.16352
BTN2A2 ENSG00000124508	0.889827
BTN3A1 ENSG00000026950	0.822948
BTN3A2 ENSG00000186470	0.915275
BTN3A3 ENSG00000111801	1.03307
BTNL3 ENSG00000168903	1.0108
BTNL9 ENSG00000165810	0.804774
BTRC ENSG00000166167	0.900688
BUB1 ENSG00000169679	0.856264
BUB1B ENSG00000156970	0.777385
BUB3 ENSG00000154473	0.803468
BUD13 ENSG00000137656	0.903438
BUD31 ENSG00000106245	1.39145
BVES ENSG00000112276	1.28862
BYSL ENSG00000112578	1.28655
BZW1 ENSG00000082153	1.13765
BZW2 ENSG00000136261	1.16925
C10orf10 ENSG00000165507	0.74401
C10orf105 ENSG00000214688	1.04286
C10orf107 ENSG00000183346	0.912124
C10orf11 ENSG00000148655	1.3722
C10orf128 ENSG00000204161	0.839107
C10orf2 ENSG00000107815	0.935697
C10orf35 ENSG00000171224	1.15668
C10orf54 ENSG00000107738	1.21691
C10orf55 ENSG00000222047	0.837349
C10orf67 ENSG00000179133	0.816049
C10orf71 ENSG00000177354	0.873441
C10orf76 ENSG00000120029	0.764734
C10orf82 ENSG00000165863	0.832112
C10orf88 ENSG00000119965	0.880513
C10orf95 ENSG00000120055	0.790369
C10orf99 ENSG00000188373	1.36837
C11orf1 ENSG00000137720	1.14835
C11orf16 ENSG00000176029	0.752681
C11orf21 ENSG00000110665	1.07529
C11orf24 ENSG00000171067	0.832754
C11orf31 ENSG00000211450	1.24876
C11orf42 ENSG00000180878	0.88179
C11orf45 ENSG00000174370	0.72309
C11orf49 ENSG00000149179	1.09087
C11orf52 ENSG00000149300	1.03791
C11orf53 ENSG00000150750	1.12672
C11orf54 ENSG00000182919	0.817391
C11orf57 ENSG00000150776	1.1182
C11orf58 ENSG00000110696	1.32734
C11orf63 ENSG00000109944	0.777477
C11orf65 ENSG00000166323	1.03829
C11orf68 ENSG00000175573	0.953093
C11orf70 ENSG00000137691	0.991518
C11orf71 ENSG00000180425	0.909014
C11orf74 ENSG00000166352	0.893373
C11orf80 ENSG00000173715	0.766502
C11orf84 ENSG00000168005	1.13951
C11orf87 ENSG00000185742	0.988927
C11orf88 ENSG00000183644	0.876482
C11orf95 ENSG00000188070	0.917561
C11orf96 ENSG00000187479	2.08081
C11orf98 ENSG00000278615	1.04168
C12orf10 ENSG00000139637	1.03202
C12orf29 ENSG00000133641	0.993701
C12orf4 ENSG00000047621	0.737836
C12orf40 ENSG00000180116	1.01594
C12orf42 ENSG00000179088	0.880701
C12orf43 ENSG00000157895	0.846724
C12orf45 ENSG00000151131	1.12156
C12orf49 ENSG00000111412	0.746919
C12orf50 ENSG00000165805	0.920871
C12orf54 ENSG00000177627	1.10803
C12orf56 ENSG00000185306	0.992352
C12orf57 ENSG00000111678	1.31207
C12orf60 ENSG00000182993	1.36788
C12orf65 ENSG00000130921	0.708843
C12orf66 ENSG00000174206	1.08899
C12orf73 ENSG00000204954	0.704346
C12orf75 ENSG00000235162	1.15268
C12orf76 ENSG00000174456	0.807255
C14orf1 ENSG00000133935	1.15373
C14orf105 ENSG00000100557	0.910025
C14orf119 ENSG00000179933	0.914243
C14orf132 ENSG00000227051	0.838416
C14orf142 ENSG00000170270	0.875743
C14orf159 ENSG00000133943	1.00235
C14orf166 ENSG00000087302	0.91746
C14orf169 ENSG00000170468	0.92499
C14orf178 ENSG00000197734	1.07707
C14orf180 ENSG00000184601	0.931069
C14orf2 ENSG00000156411	1.20306
C14orf28 ENSG00000179476	0.953488
C14orf37 ENSG00000139971	0.981015
C14orf39 ENSG00000179008	1.02379
C14orf79 ENSG00000140104	0.952961
C14orf80 ENSG00000185347	0.735021
C14orf93 ENSG00000100802	1.01439
C15orf39 ENSG00000167173	1.16982
C15orf40 ENSG00000169609	1.2111
C15orf41 ENSG00000186073	0.952607
C15orf48 ENSG00000166920	1.19191
C15orf52 ENSG00000188549	1.07681
C15orf57 ENSG00000128891	1.02992
C15orf59 ENSG00000205363	1.38251
C15orf61 ENSG00000189227	1.10999
C15orf62 ENSG00000188277	0.895856
C15orf65 ENSG00000261652	1.09331
C16orf13 ENSG00000130731	0.904705
C16orf45 ENSG00000166780	0.878561
C16orf46 ENSG00000166455	0.907192
C16orf52 ENSG00000185716	0.985671
C16orf54 ENSG00000185905	1.09665
C16orf58 ENSG00000140688	1.30253
C16orf59 ENSG00000162062	0.946516
C16orf62 ENSG00000103544	1.01908
C16orf70 ENSG00000125149	1.26627
C16orf71 ENSG00000166246	0.956128
C16orf72 ENSG00000182831	1.13668
C16orf74 ENSG00000154102	1.18287
C16orf86 ENSG00000159761	0.876529
C16orf87 ENSG00000155330	0.874919
C16orf89 ENSG00000153446	1.03509
C16orf91 ENSG00000174109	1.35363
C16orf95 ENSG00000260456	1.06493
C16orf96 ENSG00000205832	0.817887
C17orf107 ENSG00000205710	1.11988
C17orf49 ENSG00000258315	0.901213
C17orf50 ENSG00000270806	0.761603
C17orf51 ENSG00000212719	1.14711
C17orf53 ENSG00000125319	0.745692
C17orf58 ENSG00000186665	0.893563
C17orf62 ENSG00000178927	0.610481
C17orf67 ENSG00000214226	0.746854
C17orf74 ENSG00000184560	1.13936
C17orf75 ENSG00000108666	0.914994
C17orf78 ENSG00000278505	0.876443
C17orf80 ENSG00000141219	1.15479
C17orf89 ENSG00000224877	0.95855
C17orf96 ENSG00000273604	1.12603
C17orf97 ENSG00000187624	0.834736
C17orf99 ENSG00000187997	0.787652
C18orf21 ENSG00000141428	0.958504
C18orf25 ENSG00000152242	1.16569
C18orf32 ENSG00000177576	1.20025
C18orf54 ENSG00000166845	0.923669
C18orf63 ENSG00000206043	1.03192
C18orf8 ENSG00000141452	1.1166
C19orf12 ENSG00000131943	0.986002
C19orf18 ENSG00000177025	0.897937
C19orf24 ENSG00000228300	1.07562
C19orf25 ENSG00000119559	0.694069
C19orf33 ENSG00000167644	1.24258
C19orf35 ENSG00000188305	0.823157
C19orf38 ENSG00000214212	1.43657
C19orf43 ENSG00000123144	1.5207
C19orf44 ENSG00000105072	0.888038
C19orf45 ENSG00000198723	0.896758
C19orf47 ENSG00000160392	0.604267
C19orf48 ENSG00000167747	0.66764
C19orf52 ENSG00000142444	1.03928
C19orf53 ENSG00000104979	1.14891
C19orf54 ENSG00000188493	0.795195
C19orf57 ENSG00000132016	0.594557
C19orf60 ENSG00000006015	0.65982
C19orf66 ENSG00000130813	1.14993
C19orf68 ENSG00000185453	1.02522
C19orf70 ENSG00000174917	1.02322
C19orf71 ENSG00000183397	0.977656
C19orf73 ENSG00000221916	0.771767
C19orf81 ENSG00000235034	0.725025
C1D ENSG00000197223	1.0152
C1GALT1 ENSG00000106392	0.902639
C1GALT1C1 ENSG00000171155	0.722345
C1QA ENSG00000173372	2.14975
C1QB ENSG00000173369	1.73675
C1QBP ENSG00000108561	0.932218
C1QC ENSG00000159189	1.3794
C1QL1 ENSG00000131094	1.50587
C1QL4 ENSG00000186897	0.986465
C1QTNF1 ENSG00000173918	2.06613
C1QTNF2 ENSG00000145861	1.20124
C1QTNF3 ENSG00000082196	0.787527
C1QTNF4 ENSG00000172247	0.806138
C1QTNF5 ENSG00000223953	0.623967
C1QTNF6 ENSG00000133466	0.633909
C1QTNF7 ENSG00000163145	0.91399
C1R ENSG00000159403	1.93458
C1RL ENSG00000139178	0.953263
C1S ENSG00000182326	1.84202
C1orf105 ENSG00000180999	1.11808
C1orf106 ENSG00000163362	0.908573
C1orf109 ENSG00000116922	0.802039
C1orf112 ENSG00000000460	0.644511
C1orf115 ENSG00000162817	0.794411
C1orf116 ENSG00000182795	0.851402
C1orf122 ENSG00000197982	0.98909
C1orf123 ENSG00000162384	0.772787
C1orf127 ENSG00000175262	0.949731
C1orf131 ENSG00000143633	0.858114
C1orf141 ENSG00000203963	0.825838
C1orf145 ENSG00000162913	0.921713
C1orf158 ENSG00000157330	0.990984
C1orf159 ENSG00000131591	0.696591
C1orf162 ENSG00000143110	1.09597
C1orf167 ENSG00000215910	0.842802
C1orf168 ENSG00000187889	0.852856
C1orf174 ENSG00000198912	0.945441
C1orf186 ENSG00000263961	0.790693
C1orf194 ENSG00000179902	1.06683
C1orf198 ENSG00000119280	0.94035
C1orf204 ENSG00000188004	0.786294
C1orf21 ENSG00000116667	0.993663
C1orf210 ENSG00000253313	0.539867
C1orf216 ENSG00000142686	0.983319
C1orf226 ENSG00000239887	0.926559
C1orf228 ENSG00000198520	0.921543
C1orf234 ENSG00000227868	0.929679
C1orf27 ENSG00000157181	0.79019
C1orf35 ENSG00000143793	0.57358
C1orf43 ENSG00000143612	1.07607
C1orf50 ENSG00000164008	1.17899
C1orf52 ENSG00000162642	0.965167
C1orf53 ENSG00000203724	0.937708
C1orf54 ENSG00000118292	1.45931
C1orf56 ENSG00000143443	0.999155
C1orf61 ENSG00000125462	0.94474
C1orf64 ENSG00000183888	0.927638
C1orf74 ENSG00000162757	0.923288
C1orf87 ENSG00000162598	0.775479
C2 ENSG00000166278	1.11078
C20orf144 ENSG00000149609	0.998379
C20orf194 ENSG00000088854	0.910709
C20orf196 ENSG00000171984	0.912453
C20orf24 ENSG00000101084	1.43011
C20orf27 ENSG00000101220	0.806732
C20orf85 ENSG00000124237	1.08147
C20orf96 ENSG00000196476	1.24366
C21orf2 ENSG00000160226	0.380509
C21orf33 ENSG00000160221	0.577637
C21orf58 ENSG00000160298	1.09311
C21orf59 ENSG00000159079	1.05457
C21orf91 ENSG00000154642	0.932536
C22orf15 ENSG00000169314	0.858714
C22orf23 ENSG00000128346	1.01834
C22orf29 ENSG00000215012	1.05138
C22orf31 ENSG00000100249	0.96967
C22orf39 ENSG00000242259	1.30242
C22orf46 ENSG00000184208	0.509625
C2CD2 ENSG00000157617	1.29112
C2CD2L ENSG00000172375	1.03525
C2CD3 ENSG00000168014	0.892774
C2CD4A ENSG00000198535	0.910286
C2CD4B ENSG00000205502	1.25232
C2CD4C ENSG00000183186	0.703919
C2CD4D ENSG00000225556	1.07251
C2CD5 ENSG00000111731	0.704351
C2orf15 ENSG00000273045	0.58253
C2orf40 ENSG00000119147	1.04697
C2orf42 ENSG00000115998	0.796752
C2orf47 ENSG00000162972	1.01154
C2orf49 ENSG00000135974	1.07102
C2orf50 ENSG00000150873	0.804926
C2orf54 ENSG00000172478	0.719221
C2orf68 ENSG00000168887	0.613165
C2orf69 ENSG00000178074	0.951497
C2orf70 ENSG00000173557	0.869248
C2orf71 ENSG00000179270	0.788742
C2orf72 ENSG00000204128	0.708134
C2orf73 ENSG00000177994	0.652197
C2orf74 ENSG00000237651	0.977554
C2orf76 ENSG00000186132	0.735252
C2orf78 ENSG00000187833	0.982644
C2orf80 ENSG00000188674	0.948222
C2orf81 ENSG00000159239	0.858673
C2orf82 ENSG00000182600	1.06245
C2orf83 ENSG00000042304	0.861785
C2orf88 ENSG00000187699	1.263
C3 ENSG00000125730	2.06203
C3AR1 ENSG00000171860	0.950513
C3orf14 ENSG00000114405	0.880087
C3orf18 ENSG00000088543	1.16238
C3orf33 ENSG00000174928	0.730609
C3orf36 ENSG00000221972	0.833429
C3orf38 ENSG00000179021	0.940089
C3orf52 ENSG00000114529	0.886547
C3orf58 ENSG00000181744	1.05866
C3orf62 ENSG00000188315	0.985596
C3orf70 ENSG00000187068	1.09834
C3orf80 ENSG00000180044	1.15002
C4A ENSG00000244731	0.814429
C4B ENSG00000224389	1.05129
C4BPA ENSG00000123838	0.841906
C4BPB ENSG00000123843	0.862712
C4orf17 ENSG00000138813	0.874226
C4orf19 ENSG00000154274	0.825329
C4orf22 ENSG00000197826	0.867464
C4orf26 ENSG00000174792	1.01093
C4orf3 ENSG00000164096	1.15873
C4orf32 ENSG00000174749	0.802299
C4orf33 ENSG00000151470	1.10725
C4orf36 ENSG00000163633	0.850041
C4orf45 ENSG00000164123	0.883279
C4orf46 ENSG00000205208	0.985106
C4orf47 ENSG00000205129	0.866061
C4orf48 ENSG00000243449	1.23979
C4orf50 ENSG00000181215	1.08249
C5 ENSG00000106804	0.88042
C5AR1 ENSG00000197405	1.12566
C5AR2 ENSG00000134830	0.979839
C5orf15 ENSG00000113583	1.12252
C5orf22 ENSG00000082213	1.21221
C5orf24 ENSG00000181904	0.933151
C5orf30 ENSG00000181751	0.853976
C5orf34 ENSG00000172244	0.995659
C5orf38 ENSG00000186493	0.867872
C5orf42 ENSG00000197603	0.976338
C5orf45 ENSG00000161010	0.945779
C5orf46 ENSG00000178776	0.964241
C5orf49 ENSG00000215217	1.33182
C5orf51 ENSG00000205765	1.05803
C5orf52 ENSG00000187658	0.912689
C5orf56 ENSG00000197536	0.839887
C5orf63 ENSG00000164241	0.685126
C6 ENSG00000039537	1.23831
C6orf1 ENSG00000186577	1.23851
C6orf106 ENSG00000196821	1.34524
C6orf120 ENSG00000185127	0.750738
C6orf132 ENSG00000188112	0.6807
C6orf136 ENSG00000204564	0.992208
C6orf141 ENSG00000197261	1.3353
C6orf163 ENSG00000203872	1.1305
C6orf201 ENSG00000185689	1.02676
C6orf203 ENSG00000130349	0.834592
C6orf223 ENSG00000181577	1.0247
C6orf226 ENSG00000221821	1.20438
C6orf25 ENSG00000204420	0.698328
C6orf47 ENSG00000204439	0.681351
C6orf48 ENSG00000204387	0.962444
C6orf52 ENSG00000137434	1.08614
C6orf58 ENSG00000184530	0.768568
C6orf62 ENSG00000112308	1.23282
C6orf89 ENSG00000198663	1.11733
C7 ENSG00000112936	1.57067
C7orf25 ENSG00000136197	0.864606
C7orf26 ENSG00000146576	1.31284
C7orf31 ENSG00000153790	1.32094
C7orf43 ENSG00000146826	0.834341
C7orf49 ENSG00000122783	1.17523
C7orf50 ENSG00000146540	0.620428
C7orf61 ENSG00000185955	0.914886
C7orf72 ENSG00000164500	0.831757
C7orf73 ENSG00000243317	0.680451
C8A ENSG00000157131	0.943333
C8G ENSG00000176919	1.05366
C8orf33 ENSG00000182307	1.14339
C8orf34 ENSG00000165084	1.12306
C8orf37 ENSG00000156172	1.16434
C8orf4 ENSG00000176907	1.63854
C8orf44 ENSG00000213865	1.27084
C8orf44-SGK3 ENSG00000270024	0.887451
C8orf46 ENSG00000169085	1.01731
C8orf58 ENSG00000241852	0.962569
C8orf59 ENSG00000176731	0.917879
C8orf76 ENSG00000189376	0.91857
C8orf82 ENSG00000213563	0.820331
C8orf88 ENSG00000253250	1.14601
C8orf89 ENSG00000274443	1.12368
C9 ENSG00000113600	0.742465
C9orf114 ENSG00000198917	0.608727
C9orf116 ENSG00000160345	0.679609
C9orf135 ENSG00000204711	0.961466
C9orf142 ENSG00000148362	0.571148
C9orf152 ENSG00000188959	0.575242
C9orf16 ENSG00000171159	1.15794
C9orf172 ENSG00000232434	0.799209
C9orf24 ENSG00000164972	0.802045
C9orf3 ENSG00000148120	1.24876
C9orf40 ENSG00000135045	0.783622
C9orf43 ENSG00000157653	1.23377
C9orf47 ENSG00000186354	1.11342
C9orf50 ENSG00000179058	0.832686
C9orf57 ENSG00000204669	1.0788
C9orf64 ENSG00000165118	1.05443
C9orf66 ENSG00000183784	0.825525
C9orf69 ENSG00000238227	0.673291
C9orf72 ENSG00000147894	0.882035
C9orf78 ENSG00000136819	1.03849
C9orf85 ENSG00000155621	0.837666
C9orf91 ENSG00000157693	0.819312
C9orf92 ENSG00000205549	1.01211
CA1 ENSG00000133742	0.89774
CA11 ENSG00000063180	0.713876
CA12 ENSG00000074410	1.02652
CA13 ENSG00000185015	1.02179
CA14 ENSG00000118298	0.747444
CA2 ENSG00000104267	1.23445
CA3 ENSG00000164879	1.04045
CA4 ENSG00000167434	0.84243
CA5A ENSG00000174990	0.906176
CA5B ENSG00000169239	0.97743
CA7 ENSG00000168748	0.972735
CA8 ENSG00000178538	1.14714
CA9 ENSG00000107159	0.788098
CAAP1 ENSG00000120159	0.796429
CAB39 ENSG00000135932	1.06048
CAB39L ENSG00000102547	0.973169
CABIN1 ENSG00000099991	0.788977
CABLES1 ENSG00000134508	1.12817
CABLES2 ENSG00000149679	0.845957
CABP1 ENSG00000157782	0.698226
CABP4 ENSG00000175544	0.809376
CABP7 ENSG00000100314	0.939767
CABYR ENSG00000154040	0.878509
CACFD1 ENSG00000160325	0.963809
CACHD1 ENSG00000158966	0.951989
CACNA1A ENSG00000141837	0.590594
CACNA1B ENSG00000148408	0.834226
CACNA1C ENSG00000151067	1.03743
CACNA1D ENSG00000157388	1.3726
CACNA1E ENSG00000198216	0.912726
CACNA1F ENSG00000102001	1.27403
CACNA1G ENSG00000006283	1.21749
[truncated: 14,365 more rows]
