# Supplementary material for: Spatial maps of prostate cancer transcriptomes reveal an unexplored landscape of heterogeneity
Source: Nat Commun. 2018 Jun 20;9:2419. doi: 10.1038/s41467-018-04724-5 (PMC6010471; doi:10.1038/s41467-018-04724-5)
Supplement: Supplementary file 10 — Supplementary Data 7 [file 41467_2018_4724_MOESM10_ESM.zip › Supplementary Dataset 4/experiment0001-feature-gamma.tsv]

	Factor 1	Factor 2	Factor 3	Factor 4	Factor 5	Factor 6	Factor 7	Factor 8	Factor 9	Factor 10
A1BG ENSG00000121410	0.948569	1.02582	0.998822	1.0654	1.2866	0.999397	1.10801	0.950512	1.20238	1.13264
A1CF ENSG00000148584	0.999487	0.876352	1.13681	1.0662	0.957719	0.897869	0.932479	0.837975	0.966348	0.82572
A2M ENSG00000175899	0.731065	0.758145	1.10681	0.954954	1.05511	1.10261	1.0443	0.96247	0.832986	1.02358
A2ML1 ENSG00000166535	1.09806	0.927146	1.08827	0.987112	1.20046	1.13909	0.883627	0.935604	1.0592	1.14277
A4GALT ENSG00000128274	1.17334	0.89015	0.984369	0.99409	1.05914	0.921194	0.955554	1.1629	1.10873	1.13847
AAAS ENSG00000094914	1.11056	0.914189	0.940474	0.854649	0.958565	1.13853	1.02846	0.937517	0.986853	0.994457
AACS ENSG00000081760	0.937249	1.01572	0.985961	0.892655	1.11407	0.900692	1.20693	0.99015	0.964305	1.20375
AADACL2 ENSG00000197953	0.758529	0.942173	1.01899	0.680204	0.946555	1.33539	1.05273	1.11311	0.735155	0.910124
AADAT ENSG00000109576	0.987278	1.02648	0.970884	0.9795	0.902734	1.10518	0.916293	0.920391	1.10609	0.812262
AAED1 ENSG00000158122	0.955637	0.840805	0.937836	0.950881	1.41327	0.991105	1.13866	0.84122	0.826402	0.761433
AAGAB ENSG00000103591	0.743294	0.700811	1.24932	0.699521	0.991353	0.999132	1.1692	0.775876	1.04638	0.953798
AAK1 ENSG00000115977	1.16697	0.839251	1.17716	0.821165	0.994629	1.29106	1.02966	0.949716	0.897051	1.188
AAMDC ENSG00000087884	1.08071	0.890267	0.902007	1.05367	1.05127	0.996846	0.989028	0.969278	1.01255	0.939521
AAMP ENSG00000127837	0.875259	1.18149	1.02854	0.946645	0.983304	1.36093	1.08505	0.980096	0.970564	1.11333
AAR2 ENSG00000131043	1.0502	1.03508	0.943455	0.872364	0.809726	0.918611	1.15778	1.18894	1.01957	0.912578
AARD ENSG00000205002	0.779617	0.856882	0.896796	0.92952	1.05138	0.994661	1.00774	1.15749	0.945004	1.03425
AARS ENSG00000090861	0.999324	0.954686	1.06521	1.04605	1.02325	0.631449	0.987598	0.979169	0.982463	1.19302
AARSD1 ENSG00000266967	1.00617	1.04469	1.03204	1.01726	1.13354	0.929548	0.946613	1.04853	0.906274	0.912784
AASDH ENSG00000157426	1.0841	0.946715	0.845367	1.2419	1.13977	0.932571	0.885272	0.861612	1.05745	0.944165
AASDHPPT ENSG00000149313	0.912328	0.773511	0.838317	0.919161	1.33964	0.975793	0.912654	1.01626	0.907647	1.13195
AASS ENSG00000008311	1.05082	0.904111	1.06086	1.03528	1.02399	1.03324	0.814896	0.815092	0.820524	0.766741
AATF ENSG00000275700	1.00523	0.869491	0.93848	1.43344	0.986802	1.02444	0.716448	1.00754	1.00882	0.992917
AATK ENSG00000181409	0.771261	1.05867	0.918607	0.788109	0.806404	0.950131	1.08009	1.05761	0.906818	0.727836
AATK-AS1 ENSG00000225180	0.879711	0.774063	1.06493	0.898382	0.609346	0.944036	0.936643	0.919333	1.28524	0.993002
ABAT ENSG00000183044	0.851244	1.24237	1.17846	0.970002	1.1879	0.957836	1.27208	0.915202	0.907788	0.732912
ABC13-47488600E17.1 ENSG00000283199	0.841359	1.054	0.914695	0.633683	0.862092	0.824667	1.07964	0.806521	0.851927	0.944632
ABC13-47656900H15.1 ENSG00000283566	1.05696	1.08027	1.06392	0.914417	1.00423	1.06973	0.97229	0.940351	1.24669	1.00848
ABC7-42404400C24.1 ENSG00000277758	0.899097	0.964805	0.97024	0.899111	0.976984	1.04322	0.765414	0.968638	1.2831	0.855928
ABCA1 ENSG00000165029	1.18726	1.40607	1.01506	0.845908	1.05285	0.880643	0.88278	1.41016	1.188	0.943782
ABCA10 ENSG00000154263	0.903596	1.03078	1.00287	0.889369	0.889573	0.943842	0.899858	1.07567	0.939162	0.847115
ABCA12 ENSG00000144452	0.967334	1.02229	1.04426	0.929452	1.05177	1.11336	0.766523	1.05181	1.047	1.29659
ABCA13 ENSG00000179869	0.919777	1.15489	0.826203	1.01383	0.699808	0.965981	0.867406	0.777497	0.903563	1.10138
ABCA2 ENSG00000107331	1.0741	1.02542	1.084	0.917736	0.885751	0.942146	1.1986	0.907017	0.929013	1.07459
ABCA3 ENSG00000167972	1.19911	1.26523	1.09675	1.0596	1.22075	1.14906	1.32651	1.0698	0.878557	1.06079
ABCA4 ENSG00000198691	1.08476	1.02677	1.0416	1.05024	0.91602	1.05836	0.994222	0.938741	0.926287	1.21482
ABCA5 ENSG00000154265	1.04065	0.850029	1.12578	1.12281	0.819619	1.02	0.933994	1.19894	1.06259	0.976366
ABCA6 ENSG00000154262	0.98365	0.961921	1.21407	1.07048	1.13211	0.80663	0.99052	0.934723	1.11592	1.16294
ABCA7 ENSG00000064687	1.00032	0.701087	1.16859	1.22077	0.987712	0.915459	1.03946	1.05734	0.993148	1.12328
ABCA8 ENSG00000141338	1.01358	1.18217	0.887155	1.03133	0.699473	0.910576	1.0154	1.01545	1.04981	0.850129
ABCA9 ENSG00000154258	0.979623	0.859791	0.857057	1.06891	0.933434	1.09274	0.892125	1.09818	0.99546	1.10358
ABCB1 ENSG00000085563	1.09496	1.08531	1.04197	0.989925	1.06716	1.27109	1.24803	1.21059	0.934375	1.1497
ABCB10 ENSG00000135776	0.927511	0.847717	1.17684	0.993537	1.05336	1.08474	1.34028	1.10206	1.20011	0.892021
ABCB11 ENSG00000073734	1.21207	1.0211	1.33242	0.998885	0.86592	1.06288	0.83252	1.06714	0.998574	1.05186
ABCB4 ENSG00000005471	0.810297	1.02623	1.16599	0.99306	0.930445	1.04703	0.976772	0.973586	1.05592	0.840955
ABCB5 ENSG00000004846	0.930247	0.876664	0.988727	0.992163	0.933351	1.10221	1.09499	0.993092	1.02989	1.0539
ABCB6 ENSG00000115657	0.816884	0.811325	1.12139	1.07524	0.973645	0.980113	1.44048	1.07331	1.14505	0.871068
ABCB7 ENSG00000131269	0.914528	0.712005	0.975072	1.0083	0.762181	0.904076	0.872072	0.89811	1.51302	1.32044
ABCB8 ENSG00000197150	0.977032	1.12473	1.23022	0.997963	1.19073	1.25493	0.965074	1.10682	1.06371	1.10322
ABCB9 ENSG00000150967	1.19831	0.98851	1.16807	0.914135	0.894401	1.12194	0.852925	1.18327	0.936566	1.10529
ABCC1 ENSG00000103222	1.21496	0.980355	1.08165	1.12746	1.05098	1.07661	0.91635	1.07419	0.98531	1.3498
ABCC10 ENSG00000124574	1.22461	1.16393	0.850307	0.890012	0.91039	0.833214	0.931931	0.932878	0.919038	1.09098
ABCC3 ENSG00000108846	0.91368	0.799994	1.28855	0.984041	1.0081	0.978966	1.12091	1.04105	0.945321	1.07898
ABCC4 ENSG00000125257	1.01981	1.24037	1.12308	0.796071	0.938637	0.847291	1.06864	0.816468	0.823315	1.18002
ABCC5 ENSG00000114770	1.12202	1.02419	0.972408	1.00316	1.15013	0.971258	0.962888	1.19986	0.973986	0.847235
ABCC6 ENSG00000091262	1.05289	0.910945	0.954012	0.876019	0.985153	1.07639	0.835856	0.884766	0.895583	1.09443
ABCC8 ENSG00000006071	0.946765	0.943578	1.22965	0.760759	1.23726	0.968218	0.976714	1.02301	0.995874	0.861737
ABCC9 ENSG00000069431	1.0124	1.01969	0.922955	0.95717	0.926944	0.90104	1.06778	1.3219	1.39168	0.884938
ABCD1 ENSG00000101986	1.21064	0.940685	0.973087	1.06247	1.08655	0.827572	1.0212	0.754632	1.08176	1.14999
ABCD2 ENSG00000173208	0.737629	1.32907	0.830019	0.955646	0.986944	1.0746	1.00586	0.90117	1.23936	1.1198
ABCD3 ENSG00000117528	1.01321	0.844333	1.04095	0.959878	0.897391	0.976931	1.09141	1.26935	1.19982	0.937918
ABCD4 ENSG00000119688	1.05758	1.08138	0.978993	0.944211	1.18596	1.00182	1.37146	0.947073	1.2603	0.993068
ABCE1 ENSG00000164163	1.05588	1.22133	0.893458	0.703685	0.869272	0.882386	0.872952	1.12266	1.12688	0.968708
ABCF1 ENSG00000204574	1.03147	0.865485	1.30032	0.978345	0.742507	0.92576	1.07874	0.959095	0.984009	1.18426
ABCF2 ENSG00000033050	1.12176	0.948207	1.07024	0.918722	0.863511	1.26865	0.923109	1.06578	0.885079	1.19976
ABCF3 ENSG00000161204	1.10879	0.928137	1.0128	1.02133	1.12023	0.994045	0.789568	0.838301	1.23616	0.833146
ABCG1 ENSG00000160179	1.17736	0.743443	1.10868	1.21527	1.23381	1.03757	0.98579	0.88689	0.93244	1.14531
ABCG2 ENSG00000118777	0.852723	0.844405	0.757277	0.856443	0.968578	1.00001	0.752067	1.25693	0.844014	1.16691
ABCG4 ENSG00000172350	0.847575	0.964024	1.01296	1.06932	1.2248	1.1319	0.974942	0.947142	1.08606	1.02756
ABCG5 ENSG00000138075	1.2748	0.894093	0.861751	1.14229	1.01048	0.994845	0.997825	0.812343	1.26337	0.978515
ABHD1 ENSG00000143994	0.916606	0.846977	0.819672	0.944309	1.14371	1.03468	1.0624	1.0922	1.22584	1.02003
ABHD10 ENSG00000144827	0.996128	0.995224	0.842212	1.05183	0.716768	0.973062	1.17225	1.32529	0.945067	1.19363
ABHD11 ENSG00000106077	1.15734	1.45586	1.1832	0.99401	1.21377	1.24539	0.902048	1.43995	0.853585	1.10836
ABHD12 ENSG00000100997	1.06717	0.838139	0.974946	1.04339	1.10687	1.17868	1.10816	1.31081	1.29795	1.02476
ABHD12B ENSG00000131969	0.743931	1.00245	0.991658	0.891415	1.03761	0.978592	0.696622	1.23334	1.07992	1.18843
ABHD13 ENSG00000139826	0.868271	1.07269	1.12106	0.944848	1.14073	0.849676	1.00904	0.887845	0.912365	0.922851
ABHD14A ENSG00000248487	0.945619	0.776433	1.07988	1.1546	0.865277	1.21483	0.809558	1.12341	0.792621	0.938152
ABHD14A-ACY1 ENSG00000114786	1.2031	0.887273	1.30574	1.51768	0.977771	1.05733	0.927043	1.00135	0.975597	0.953258
ABHD14B ENSG00000114779	1.28355	1.10167	1.12607	1.07055	1.07781	1.07258	1.3295	0.888711	0.956983	0.915433
ABHD15 ENSG00000168792	0.869569	0.906814	0.970497	1.02146	1.14749	1.08436	0.878492	0.948212	0.846267	0.955771
ABHD16A ENSG00000204427	0.994378	1.17557	1.08719	1.05773	0.902105	0.85433	0.791637	1.00588	0.943589	0.799096
ABHD17A ENSG00000129968	1.048	1.01633	0.826614	1.0515	1.07249	1.18886	0.896969	1.02335	1.0571	1.12257
ABHD17B ENSG00000107362	0.89956	1.02528	1.55458	1.11998	1.18093	1.0855	1.00295	0.86155	0.990001	1.00832
ABHD17C ENSG00000136379	1.08479	1.08019	0.841408	0.938745	0.745778	1.19853	0.874988	0.854316	1.02417	0.784256
ABHD18 ENSG00000164074	0.895205	0.845541	0.826498	0.877738	1.17206	1.10329	0.886776	1.10668	1.01161	0.89706
ABHD2 ENSG00000140526	0.753451	0.839288	0.91741	0.883877	1.07476	0.849892	0.999107	0.896262	0.995171	0.911483
ABHD3 ENSG00000158201	0.96176	0.98471	0.892077	1.04913	0.988665	0.979251	0.820623	0.896736	1.01297	0.956461
ABHD4 ENSG00000100439	0.96784	0.886823	0.967977	0.88509	1.13752	0.872238	0.967183	1.24012	1.04044	0.837877
ABHD5 ENSG00000011198	1.14009	0.789921	1.00968	1.00087	0.85058	0.8267	1.00788	0.923812	1.1456	1.05319
ABHD6 ENSG00000163686	0.978115	0.789539	1.09924	0.839785	0.967741	0.879636	1.07104	1.42287	1.24548	0.940111
ABHD8 ENSG00000127220	0.703998	0.816766	1.12085	0.976694	0.700416	1.04124	0.812711	1.15503	1.15795	0.853249
ABI1 ENSG00000136754	0.998551	0.919816	0.754649	0.878442	0.816954	0.922201	0.995447	0.833443	0.871135	0.901193
ABI2 ENSG00000138443	1.11864	0.863876	0.795515	1.37713	1.00884	1.21575	0.927625	0.976577	0.928246	1.08755
ABI3 ENSG00000108798	0.80274	1.11034	0.964392	0.903363	1.05378	1.31066	1.29523	1.08591	0.925435	0.870513
ABI3BP ENSG00000154175	1.0076	1.00384	0.798839	1.01196	0.783407	1.01132	0.776096	1.23584	0.972564	0.79856
ABL1 ENSG00000097007	0.805408	1.18742	0.980517	1.01283	0.973464	0.905033	0.916447	1.11257	1.0202	1.06284
ABL2 ENSG00000143322	1.13248	1.08297	0.869087	0.870403	1.26324	0.945303	1.23319	1.22898	1.04614	0.997859
ABLIM1 ENSG00000099204	1.17707	1.08388	1.27589	1.28411	1.13166	0.879952	0.676042	1.23763	0.968202	0.760353
ABLIM2 ENSG00000163995	0.848561	0.951892	0.780819	1.0923	0.934548	0.937136	0.781448	0.947073	0.878808	0.840392
ABLIM3 ENSG00000173210	0.982307	0.652556	1.25013	0.90061	0.888084	0.911605	1.01861	0.978064	0.937958	0.947896
ABO ENSG00000175164	0.858654	0.906211	0.883688	0.916019	1.01205	1.02597	1.14998	1.23581	0.894198	1.14378
ABR ENSG00000159842	1.01304	1.17188	0.908351	0.890398	0.729949	1.03625	0.956944	1.05242	1.21698	0.897016
ABRA ENSG00000174429	1.02046	1.11851	1.09068	1.04363	1.07495	1.33923	0.820399	0.895442	0.986677	0.993052
ABRACL ENSG00000146386	0.79	0.871107	1.0694	0.933988	0.853806	1.0404	1.02541	0.976578	0.840802	0.986434
ABT1 ENSG00000146109	1.02342	0.828292	1.04252	1.23704	0.927418	0.827737	1.22651	0.863209	1.11634	1.03522
ABTB1 ENSG00000114626	0.913974	1.11798	1.0859	1.22714	1.01823	0.881729	0.635376	1.01621	1.24858	1.35216
ABTB2 ENSG00000166016	0.944785	0.954642	0.739529	0.88379	1.14542	1.11714	0.978628	0.817636	0.991178	0.871554
AC002429.5 ENSG00000236197	0.97487	1.15078	0.965618	1.15402	0.980677	1.04572	0.847019	1.11876	1.12672	0.967982
AC004381.6 ENSG00000005189	1.33023	1.00334	1.06483	0.804209	1.26415	0.932478	0.98986	1.13398	0.917887	0.936382
AC004754.3 ENSG00000269881	1.18184	0.811657	0.858688	1.20519	0.958093	1.20639	0.89362	1.03464	0.951025	1.06294
AC004813.1 ENSG00000279777	1.11283	0.890794	0.915591	1.05422	0.970695	1.08586	0.821281	1.07269	0.932168	1.05681
AC005281.1 ENSG00000226690	0.796942	0.95164	0.900054	0.81628	0.947782	0.992544	0.915408	0.978786	1.00976	0.894862
AC005480.1 ENSG00000279461	1.00445	0.88859	0.839453	0.901189	1.15349	0.894852	0.875968	1.18058	1.12586	0.877157
AC006116.20 ENSG00000267710	1.14674	1.14638	0.932755	0.932997	0.982417	0.818369	1.11776	1.13554	1.13379	1.24024
AC006386.1 ENSG00000279115	0.997085	0.950196	1.2024	0.931425	0.915766	1.19615	0.838575	0.936965	0.992708	0.776564
AC006994.3 ENSG00000279317	0.947496	1.09385	0.870235	0.8774	0.998762	1.41286	1.32352	1.07119	1.0867	0.875278
AC008522.1 ENSG00000279232	0.994859	0.831565	1.13881	1.25437	1.04252	1.08658	1.13569	0.838317	0.912402	1.06757
AC008759.1 ENSG00000279471	1.16841	0.825122	0.97886	0.721669	1.3184	1.23243	1.26475	0.943112	0.882672	0.926562
AC009014.3 ENSG00000271824	0.920498	0.919016	0.879701	0.906471	1.01838	1.2756	1.23207	0.76555	1.0474	0.924366
AC010731.4 ENSG00000235118	0.979542	0.806959	1.15924	0.817487	0.847015	1.37568	0.919143	0.964677	1.01816	0.844235
AC012005.1 ENSG00000279274	0.781783	1.05046	1.16708	1.18505	0.834204	1.15535	1.11607	1.15767	1.33289	1.07126
AC013269.5 ENSG00000184761	0.830461	1.34506	0.862995	1.03243	0.949918	0.940716	1.08861	0.951833	0.948186	1.38023
AC013461.1 ENSG00000091436	1.01982	0.913315	0.907633	0.920114	1.1512	1.35644	1.20311	1.04483	1.05748	1.02594
AC018512.1 ENSG00000279808	1.08165	1.43315	0.901641	0.876304	0.888619	1.00556	0.834144	1.15804	0.837546	1.02733
AC021106.1 ENSG00000279386	0.981816	0.802768	0.944701	1.31146	1.25239	1.14706	1.02565	1.15389	1.13892	0.86607
AC024592.12 ENSG00000267740	1.11921	0.997569	1.07593	1.30005	0.868001	1.16819	0.960061	1.06252	1.05836	0.896455
AC025335.1 ENSG00000179859	1.06197	1.00037	0.901779	0.96151	0.856476	1.00526	0.827787	0.958785	0.846827	0.927323
AC074033.1 ENSG00000281137	0.981035	1.0226	0.982983	1.09131	0.929505	1.20953	0.931724	1.13811	0.837941	0.985234
AC087350.1 ENSG00000281527	1.03097	0.977891	1.09249	0.856641	1.16959	0.856755	0.928205	0.860928	1.14569	1.024
AC090498.1 ENSG00000279483	0.976373	1.09848	1.16428	1.01313	1.25094	0.982694	1.15498	0.843639	1.2405	1.30295
AC092835.2 ENSG00000233757	1.35193	0.855876	1.07312	0.813054	1.02462	1.07459	0.953292	1.0392	1.15574	0.904603
AC105052.1 ENSG00000279168	0.968503	1.04155	1.05343	0.996451	0.863541	1.0805	1.04032	1.10532	1.12409	0.89156
AC110615.1 ENSG00000279909	1.08745	0.964943	1.11695	0.9742	1.12505	0.905665	1.02911	0.755119	0.956894	1.00782
AC113404.1 ENSG00000254893	0.886548	0.70962	1.12727	0.698377	0.830057	0.866037	0.872	1.01352	0.824581	0.683551
AC131097.4 ENSG00000216921	1.02933	1.22592	0.950698	1.00614	0.766875	1.12302	0.955887	0.947911	1.01772	0.870492
AC138517.6 ENSG00000283288	0.995439	1.20796	0.986806	0.962537	0.949743	1.09171	0.980018	1.21933	0.997597	0.939937
AC138969.4 ENSG00000183889	0.9215	0.827036	0.847341	0.901143	0.928858	1.13708	0.987591	0.73253	0.780641	1.17545
AC241377.1 ENSG00000281741	0.948087	1.0988	0.932489	1.12598	1.16118	0.988904	0.774356	1.0634	0.724727	1.12666
AC241585.1 ENSG00000281571	0.924011	1.01783	0.801907	1.14483	0.81072	1.12127	0.808905	1.07607	1.12662	0.973868
AC242988.1 ENSG00000278939	0.704457	0.664842	0.902108	0.946496	0.747736	0.913802	0.87917	0.883916	0.91986	1.1333
AC243756.1 ENSG00000270339	0.873782	0.894834	0.913908	1.05095	0.996516	0.888633	1.05988	0.980072	1.17692	1.15485
AC245100.1 ENSG00000280649	0.994772	1.1098	1.11922	1.12526	0.877819	0.970674	0.944329	1.02227	1.02805	1.20951
ACAA1 ENSG00000060971	0.793151	0.944909	1.03794	0.861086	1.09827	1.04794	1.13861	1.04216	1.0419	1.00164
ACAA2 ENSG00000167315	1.01074	0.986204	0.832725	1.11458	1.12035	1.16326	0.892578	0.942484	1.23301	0.954012
ACACA ENSG00000278540	0.986507	0.781993	0.893057	0.906124	0.978646	1.08135	0.944658	1.0779	1.04709	1.19218
ACACB ENSG00000076555	0.838382	0.901304	0.930669	0.991059	0.680756	0.947015	1.00067	1.0989	1.31017	0.999422
ACAD10 ENSG00000111271	1.01516	1.16762	0.879074	1.09893	1.00428	0.898002	1.07045	0.783286	0.927889	1.06536
ACAD11 ENSG00000240303	0.8602	0.871071	1.15507	1.26772	1.15596	0.923013	1.13033	1.08241	0.98249	0.860405
ACAD8 ENSG00000151498	1.13403	0.866088	1.09044	1.09208	1.00307	1.19819	1.01795	1.01775	0.936935	1.18783
ACAD9 ENSG00000177646	1.19317	0.982245	1.25986	0.843523	0.61977	1.0568	0.873344	1.11873	0.962699	1.05137
ACADL ENSG00000115361	1.18341	1.01947	0.898125	0.690513	0.908278	0.962826	1.04566	0.758746	1.0722	1.0277
ACADM ENSG00000117054	1.03422	1.0875	0.935936	0.873819	1.00104	0.846796	0.730309	0.743205	0.846814	1.0068
ACADS ENSG00000122971	0.897314	1.19533	0.819849	1.12512	1.12022	0.886933	1.01605	1.37756	1.11442	1.18293
ACADSB ENSG00000196177	0.994224	0.965002	0.800677	1.01317	0.965273	1.09411	0.990482	0.685935	1.23275	0.85671
ACADVL ENSG00000072778	1.03477	1.3948	1.01732	0.936513	0.896265	0.782124	1.13706	0.939793	1.04087	0.894151
ACAN ENSG00000157766	0.940877	1.21738	1.05877	1.06794	1.15076	0.971518	0.966958	1.12972	0.981434	0.9975
ACAP1 ENSG00000072818	1.23552	0.905208	1.01324	1.33929	0.942043	0.953254	1.7252	0.85543	1.04897	0.73943
ACAP2 ENSG00000114331	0.973294	1.23388	0.976073	0.82041	0.929854	1.00527	0.957813	1.17722	0.872527	0.87535
ACAP3 ENSG00000131584	1.5366	0.907811	1.07176	1.4543	0.73355	0.949274	0.93342	0.843986	0.955926	1.08278
ACAT1 ENSG00000075239	0.782153	1.21358	1.00437	0.903474	0.854865	0.858721	1.02192	1.13347	0.897407	0.894157
ACAT2 ENSG00000120437	1.16957	0.832818	0.907241	1.03012	1.13313	1.04994	1.12312	1.05632	1.144	0.871645
ACBD3 ENSG00000182827	1.08209	0.953442	1.00759	0.978909	0.924865	0.821603	1.06767	1.1393	0.819185	0.956303
ACBD4 ENSG00000181513	1.08845	1.04299	0.889565	0.97371	1.23083	0.927867	1.02143	0.959708	0.957677	0.794534
ACBD5 ENSG00000107897	1.0793	1.31952	0.865287	0.968524	1.12226	1.0077	0.952638	0.855781	1.09366	0.867824
ACBD6 ENSG00000230124	1.03656	0.939775	0.994477	1.25212	0.780819	1.44333	1.21301	1.01576	1.25482	1.13172
ACCS ENSG00000110455	0.841483	1.21899	1.00766	1.0181	1.06066	1.067	0.748395	0.828808	1.1205	1.03586
ACCSL ENSG00000205126	1.17203	0.973998	0.788286	0.91035	1.51035	1.01121	0.977067	0.785278	0.909613	1.05368
ACD ENSG00000102977	1.15967	1.01045	1.05441	1.26278	1.12789	1.10635	0.958284	1.06158	0.963223	1.09628
ACE ENSG00000159640	1.03734	0.851658	1.06231	0.928055	0.887853	0.830567	0.977144	0.976398	0.836199	0.996619
ACE2 ENSG00000130234	1.1565	1.02588	0.875502	1.02119	0.968847	0.910112	0.763799	0.676879	0.918989	0.879576
ACER1 ENSG00000167769	1.4255	1.15719	0.844757	1.10814	0.821689	0.742837	0.881916	1.02716	1.24655	1.04538
ACER2 ENSG00000177076	0.915877	1.28611	0.999742	0.957486	1.13798	1.125	0.965846	1.20607	0.775653	0.799839
ACER3 ENSG00000078124	1.00547	0.777853	1.00405	1.0121	1.04495	1.04913	1.06354	0.999388	1.04311	1.0095
ACHE ENSG00000087085	1.15502	0.898873	1.03564	0.930804	0.983175	1.30476	0.937089	1.52978	0.885532	1.05438
ACIN1 ENSG00000100813	1.08572	1.50529	0.934126	1.04259	1.16899	1.09776	1.09205	1.01386	1.0406	1.01066
ACKR1 ENSG00000213088	1.10793	0.852308	1.23524	0.96029	1.03849	1.21097	1.22466	0.884017	1.03979	1.12318
ACKR2 ENSG00000144648	0.872688	0.852534	0.975967	0.892281	0.802744	1.22843	1.13073	1.02243	1.14776	1.01226
ACKR3 ENSG00000144476	1.08016	1.05906	0.997165	1.15246	0.940614	0.974168	0.952462	1.0926	1.20582	0.788626
ACKR4 ENSG00000129048	1.07761	0.902148	0.947977	0.896905	0.981723	1.06076	0.91067	0.972648	1.02341	1.07004
ACLY ENSG00000131473	0.953585	1.12556	0.842438	1.01842	1.13972	1.07803	0.795757	1.02129	1.05769	0.938557
ACMSD ENSG00000153086	1.40354	1.10064	1.20457	1.00154	1.07385	0.916094	1.02264	0.957585	1.10451	0.796246
ACO1 ENSG00000122729	0.90099	1.06164	1.21465	0.94367	1.16163	0.790039	1.06572	0.914783	0.926265	0.798109
ACO2 ENSG00000100412	0.914378	1.11469	1.12065	0.885299	1.15574	1.1302	0.886376	0.977061	1.1199	1.03804
ACOD1 ENSG00000102794	1.21498	0.792582	0.778916	1.03155	0.89846	0.815468	0.826862	1.01032	1.07722	0.871247
ACOT1 ENSG00000184227	1.19357	1.27429	0.853618	0.944013	0.864775	0.878192	1.01125	1.04872	1.06843	1.05458
ACOT11 ENSG00000162390	0.975964	0.906973	0.990416	1.24827	1.19658	0.867306	0.943981	0.96929	0.985551	1.23692
ACOT13 ENSG00000112304	0.980601	0.971252	1.16043	0.946867	1.08891	1.14508	1.22462	1.05532	0.719328	0.847799
ACOT2 ENSG00000119673	0.714946	0.900316	0.912288	0.893835	0.912726	1.16737	1.25908	0.983896	0.974717	0.988498
ACOT4 ENSG00000177465	1.16282	0.872864	0.743816	1.14891	0.912871	0.836924	1.09326	1.0857	0.904932	1.09082
ACOT7 ENSG00000097021	0.933681	0.781811	0.992012	1.13933	0.688267	0.881851	1.12159	1.01199	1.09928	0.927054
ACOT8 ENSG00000101473	0.941472	1.03119	1.22726	1.03126	1.09213	1.04423	0.965804	0.85022	1.24466	1.27475
ACOT9 ENSG00000123130	0.887595	0.905795	0.984398	1.13313	0.63759	1.09499	1.00008	0.798237	0.909104	0.931278
ACOX1 ENSG00000161533	0.941326	1.21219	1.28728	1.29865	0.95482	0.933381	1.16825	0.763587	1.19362	1.23458
ACOX2 ENSG00000168306	0.859533	1.14497	1.00417	0.793555	1.0531	1.04539	0.813492	1.05962	0.930855	0.943226
ACOX3 ENSG00000087008	1.37414	0.829488	0.877337	0.93768	0.944462	1.11217	1.02165	0.978205	1.17685	0.833008
ACOXL ENSG00000153093	1.17388	0.937793	0.980942	0.976493	0.774127	0.992404	0.749729	0.899753	0.866019	1.10132
ACP1 ENSG00000143727	1.09588	0.773459	1.35631	0.719977	0.923065	0.884699	1.13666	0.968205	0.896648	0.98279
ACP2 ENSG00000134575	1.00898	0.948892	1.09141	1.17553	1.00322	1.07703	0.967486	1.1278	0.898877	0.959679
ACP5 ENSG00000102575	1.04646	0.947207	0.986536	0.895555	0.850235	1.06858	0.934131	1.00547	1.14973	0.766157
ACP6 ENSG00000162836	1.26979	0.963454	1.09233	1.01943	1.12658	0.778394	1.21393	1.0776	1.17085	0.972096
ACP7 ENSG00000183760	0.993358	0.959362	1.10005	1.14924	0.938171	0.876492	1.02011	0.921551	1.18298	1.04103
ACPP ENSG00000014257	0.963741	1.2094	0.638934	1.05754	2.21656	0.853414	0.851925	1.07583	1.06528	0.92793
ACPT ENSG00000142513	0.933383	0.993653	0.907147	0.957746	0.818441	0.901515	1.03191	0.965371	0.804878	0.94022
ACR ENSG00000100312	1.14836	1.04993	0.901162	0.839121	1.05653	1.08349	0.951236	0.972658	1.00627	1.04451
ACRBP ENSG00000111644	1.37503	0.950385	1.00712	0.688003	0.854578	0.791624	0.880952	0.921675	0.707889	1.18056
ACRC ENSG00000147174	0.676354	0.820646	1.01074	0.960529	1.07492	0.757962	0.967017	1.07493	1.09278	1.24545
ACSBG1 ENSG00000103740	0.83298	0.967499	0.886011	1.10523	1.03931	0.955469	1.05668	1.38194	0.842728	0.655099
ACSBG2 ENSG00000130377	1.12125	0.856626	1.18106	0.865592	0.791339	0.865538	0.782611	0.947991	1.08888	1.04032
ACSF2 ENSG00000167107	0.793579	1.16471	1.31169	0.911072	1.00892	0.772621	1.2916	1.09937	1.04618	1.14852
ACSF3 ENSG00000176715	1.07811	0.873753	0.94548	0.922328	0.80903	0.903954	1.04243	0.861657	0.769795	1.0264
ACSL1 ENSG00000151726	1.0635	0.802167	0.682675	0.980022	1.16169	0.87558	0.906959	1.13766	1.29721	0.99086
ACSL3 ENSG00000123983	1.27197	0.765151	1.11671	1.08674	1.04505	0.994021	1.01743	0.914499	0.990591	1.17537
ACSL4 ENSG00000068366	0.962553	0.61179	1.20434	0.860602	0.999765	1.06846	1.15846	0.960661	0.94666	0.985326
ACSL5 ENSG00000197142	1.01171	0.727681	0.86417	1.02043	1.0275	0.982602	1.11495	1.21343	1.05946	0.966799
ACSL6 ENSG00000164398	0.809595	0.988972	0.741631	0.947389	0.932598	0.752457	1.01427	1.19556	1.02752	0.805409
ACSM1 ENSG00000166743	1.10487	0.952428	1.24901	0.907037	0.923983	0.826642	1.05801	0.821891	0.774391	1.00182
ACSM2A ENSG00000183747	0.973864	0.963033	1.20595	0.616794	1.09913	0.963857	1.00109	1.0123	0.855486	1.08476
ACSM2B ENSG00000066813	1.02611	0.957278	0.846029	1.0327	1.13369	0.795371	0.878919	0.837556	0.947782	1.02369
ACSM3 ENSG00000005187	0.908297	1.02655	1.07158	0.982437	0.943962	0.951811	1.17414	1.05308	0.977044	1.06584
ACSM4 ENSG00000215009	1.12198	0.946751	0.909705	1.1463	1.01973	1.00669	1.10652	1.02609	1.00568	0.756325
ACSM5 ENSG00000183549	0.977373	1.03831	0.765075	0.873408	1.12498	0.975483	0.972482	1.10438	0.823034	0.816554
ACSM6 ENSG00000173124	1.13505	1.07217	0.991783	1.03014	0.84138	1.05829	0.923811	0.91358	1.04522	1.14327
ACSS1 ENSG00000154930	1.59851	0.948301	0.962797	0.958055	0.881763	0.781336	0.854298	1.2072	1.08288	0.892158
ACSS2 ENSG00000131069	1.02596	1.14819	1.13516	0.921137	0.965685	0.951715	0.793745	1.23304	0.95882	1.14452
ACSS3 ENSG00000111058	0.847143	1.30223	0.860958	1.00523	1.14018	1.26619	1.01733	1.05936	0.917725	1.08846
ACTA1 ENSG00000143632	1.01106	0.839688	1.0793	1.01177	0.74495	0.999979	0.975811	0.877229	0.952097	0.976034
ACTA2 ENSG00000107796	1.30137	0.833741	0.985854	0.860037	0.757911	1.12713	0.894414	0.786815	1.01713	1.07065
ACTB ENSG00000075624	1.67035	1.46372	1.65841	1.10096	1.11362	1.76248	1.70888	0.864205	1.56257	1.33396
ACTBL2 ENSG00000169067	1.20042	0.97865	1.2125	1.02631	0.969595	0.851338	0.830208	0.876514	0.964039	0.801665
ACTC1 ENSG00000159251	1.1229	1.14307	0.991545	1.03883	0.947123	0.764279	1.01287	1.13052	0.882613	1.01099
ACTG1 ENSG00000184009	1.39704	1.41541	1.02391	1.0828	1.03819	1.28728	1.61513	0.716315	1.47958	1.00758
ACTG2 ENSG00000163017	1.27294	0.77837	1.08162	0.828283	0.86038	0.969831	0.978782	1.02477	0.783664	1.06741
ACTL10 ENSG00000182584	0.970262	1.24243	1.5165	1.00891	1.15573	1.16447	0.950081	1.07782	1.00216	0.899395
ACTL6A ENSG00000136518	1.26937	1.12415	1.04597	1.29247	0.926854	0.915345	0.904332	0.884071	0.821213	0.988779
ACTN1 ENSG00000072110	1.0832	1.18478	0.935962	0.749846	0.910297	1.12723	1.06804	0.818885	0.975437	0.998852
ACTN2 ENSG00000077522	0.830032	1.2445	1.11831	1.20156	0.892126	0.999511	1.18127	0.803225	0.967566	0.917802
ACTN3 ENSG00000248746	1.01235	1.04575	0.949932	1.18998	1.13315	0.921138	1.19333	1.3672	0.959535	0.920433
ACTN4 ENSG00000130402	0.867588	0.849416	1.12127	0.904795	1.49545	1.05663	1.44445	1.16556	1.04301	1.05285
ACTR10 ENSG00000131966	1.03292	0.777314	0.984386	1.12888	0.888497	0.750034	0.92256	0.834591	0.972776	0.783319
ACTR1A ENSG00000138107	0.731089	0.936349	1.13011	1.20581	1.11885	1.12392	1.10911	1.22031	1.14281	0.941539
ACTR1B ENSG00000115073	1.24423	1.15929	0.998672	1.1383	0.916077	1.02522	0.982391	1.11207	0.98646	0.875026
ACTR2 ENSG00000138071	1.03677	0.985792	1.11588	0.745822	1.03949	1.11274	0.881051	1.05367	1.18834	0.765558
ACTR3 ENSG00000115091	0.922762	0.768125	1.1458	0.759573	1.02457	0.91391	0.846065	1.06883	0.785727	1.10825
ACTR3B ENSG00000133627	1.19698	0.983778	0.984954	0.984096	1.17736	1.00992	0.916732	1.15177	0.993132	1.09128
ACTR3C ENSG00000106526	1.20015	1.24393	0.787596	0.853571	1.03614	0.910087	0.99297	1.02994	1.28523	1.0197
ACTR5 ENSG00000101442	0.840327	0.94904	1.58758	1.30643	1.4491	1.4077	1.09582	0.932925	1.20796	0.863392
ACTR6 ENSG00000075089	0.759054	0.703337	0.840197	0.9316	0.972221	1.05197	1.01583	0.851176	1.13043	1.05796
ACTR8 ENSG00000113812	0.699068	1.08676	1.05594	0.875743	0.808645	0.981062	0.754989	0.838939	1.08185	0.81784
ACTRT3 ENSG00000184378	0.94724	0.851737	0.992127	0.875909	1.07347	0.922798	0.777782	1.10085	1.06964	1.06035
ACVR1 ENSG00000115170	1.03196	1.15103	0.810923	1.00712	1.02387	1.08855	1.03827	1.10043	1.10272	1.10777
ACVR1B ENSG00000135503	1.00477	0.993489	0.943817	0.748215	0.846861	1.40576	1.05274	1.02803	0.936515	1.38567
ACVR1C ENSG00000123612	0.957389	0.932304	1.34943	1.21244	1.17273	1.02878	0.955325	1.19955	1.08037	1.11695
ACVR2A ENSG00000121989	0.768636	1.29172	0.989474	0.917753	1.10881	0.897166	0.960767	0.814321	1.10747	0.912792
ACVR2B ENSG00000114739	1.22239	0.997553	0.931555	1.1502	0.960672	1.10762	1.1188	1.30606	1.45295	1.00357
ACVRL1 ENSG00000139567	1.08593	1.14338	0.925269	0.904965	0.798377	1.19318	1.26654	1.16177	1.06587	0.954029
ACY1 ENSG00000243989	1.00653	0.964103	0.98957	1.40941	0.800833	0.983748	0.953755	0.741858	1.11624	0.937268
ACY3 ENSG00000132744	0.86986	1.02327	1.1213	0.844043	1.13075	0.941364	1.01263	1.13286	0.942947	0.793717
ACYP1 ENSG00000119640	0.92975	0.733422	1.05028	0.870819	0.879022	1.05841	1.10949	1.02032	1.01998	1.08151
ACYP2 ENSG00000170634	1.03857	1.33599	1.04212	0.726769	0.935373	0.767396	0.980001	0.89407	0.780148	1.04543
ADA ENSG00000196839	1.03641	0.842476	0.856533	1.00609	0.972822	0.975129	0.880533	1.01414	0.871408	0.757641
ADAD1 ENSG00000164113	0.901276	0.909256	0.904214	1.02808	0.988791	1.02435	0.913384	0.906003	1.15485	0.916752
ADAD2 ENSG00000140955	0.807379	0.824681	1.1299	1.01231	0.863073	0.842676	1.16737	0.911456	0.975156	0.841845
ADAL ENSG00000168803	0.936544	0.877643	1.0323	1.21945	0.799876	1.18249	0.832816	0.979297	0.777797	0.761239
ADAM10 ENSG00000137845	1.10891	0.946351	0.806116	0.901103	0.907363	1.35324	1.04171	0.73807	1.04219	0.984583
ADAM11 ENSG00000073670	1.08043	0.899362	1.2117	1.0353	1.02591	0.94859	1.18007	0.940579	0.886267	1.12257
ADAM12 ENSG00000148848	1.25955	1.22331	1.08946	0.880444	0.940495	1.02962	0.978784	1.02976	0.86199	1.10812
ADAM15 ENSG00000143537	1.0197	0.971848	1.19136	1.056	0.976317	0.799269	1.10144	0.894023	0.958403	0.847953
ADAM17 ENSG00000151694	1.12603	1.24796	0.932123	0.948237	0.744221	0.987027	0.78702	0.853062	1.04681	1.15445
ADAM18 ENSG00000168619	0.876256	1.05587	1.48441	1.1403	1.11737	0.915514	0.890101	1.23633	1.14	0.922952
ADAM19 ENSG00000135074	0.957504	0.958589	0.96878	0.770576	0.87552	1.18636	1.03024	0.937024	0.896162	1.01149
ADAM2 ENSG00000104755	0.953832	1.29524	1.01448	0.922684	0.901786	1.20575	1.12401	0.908733	1.00409	0.870971
ADAM20 ENSG00000134007	0.960534	1.03219	0.925991	0.954106	0.800847	1.29363	1.01152	0.973327	0.99939	1.26219
ADAM22 ENSG00000008277	1.13744	0.872088	0.875061	0.842973	0.929054	1.01088	1.04624	1.05783	0.897264	1.05866
ADAM23 ENSG00000114948	1.07	0.791291	0.913478	0.83115	1.07844	1.18601	0.773233	0.915126	0.86351	0.888493
ADAM28 ENSG00000042980	1.16108	0.990302	1.01413	1.29834	1.13696	0.99916	0.897826	0.851277	1.09377	0.823609
ADAM29 ENSG00000168594	1.03769	1.11363	1.1187	1.04116	1.19744	1.2251	0.936572	1.03295	0.785154	0.919675
ADAM32 ENSG00000197140	1.08287	1.07292	1.07444	0.786358	1.38557	1.0551	1.24947	0.816992	0.888429	1.32216
ADAM33 ENSG00000149451	1.58942	1.02527	0.855409	0.858464	1.24964	1.13402	0.719951	0.993457	1.06351	1.13489
ADAM7 ENSG00000069206	1.05486	1.05181	1.24145	1.10004	0.809753	0.985678	1.14903	0.751994	1.10909	1.17733
ADAM8 ENSG00000151651	1.07728	1.04834	0.967069	0.947838	0.917421	0.941384	1.11224	0.942191	1.20611	0.963348
ADAM9 ENSG00000168615	0.944075	0.86835	0.961112	1.01905	0.983634	0.993481	0.936173	1.04825	0.850706	1.12811
ADAMDEC1 ENSG00000134028	0.899567	0.919208	0.784961	0.926347	0.916711	0.878219	1.16882	0.930057	0.748873	0.857645
ADAMTS1 ENSG00000154734	0.991905	1.09297	0.924286	0.910426	0.987813	0.819576	0.997832	0.997529	1.13688	0.945652
ADAMTS10 ENSG00000142303	0.866382	1.17718	0.983611	1.22109	0.936685	0.998156	0.846672	1.08686	1.05368	0.72909
ADAMTS12 ENSG00000151388	1.22709	0.810001	1.01439	1.13985	1.26987	0.858413	1.0106	0.82101	0.945358	0.822755
ADAMTS13 ENSG00000160323	1.02731	1.06318	0.929168	1.10541	1.07387	0.93153	0.689855	1.16094	1.08592	0.808684
ADAMTS14 ENSG00000138316	1.02667	0.935237	1.07184	1	0.931298	1.06442	0.850065	1.12149	0.83244	1.10667
ADAMTS15 ENSG00000166106	0.957548	1.27311	0.813322	0.760648	0.905419	1.09736	0.813788	1.17934	1.04254	1.03293
ADAMTS17 ENSG00000140470	0.762461	0.837131	0.822623	1.11906	1.04195	1.19721	0.889992	0.671497	0.870892	1.09192
ADAMTS18 ENSG00000140873	0.850594	0.816809	0.841267	1.09499	0.996789	0.965201	1.02555	1.2059	0.801759	0.918837
ADAMTS19 ENSG00000145808	0.988111	1.13655	1.06811	0.949573	1.28921	1.0767	0.920294	0.821517	1.12111	1.13846
ADAMTS2 ENSG00000087116	0.815433	0.857269	1.10734	0.809236	1.17991	1.10095	0.902597	0.986684	0.800602	1.11791
ADAMTS20 ENSG00000173157	1.07576	1.02269	0.906761	0.879722	0.996315	0.968426	0.956477	0.909542	0.980913	0.913438
ADAMTS3 ENSG00000156140	1.3221	1.21597	1.03915	0.854898	0.99306	1.05859	0.918116	1.01702	0.922033	0.728355
ADAMTS4 ENSG00000158859	0.739006	1.04082	1.07017	0.850279	0.880289	0.999671	0.965926	0.726062	0.933894	0.971234
ADAMTS5 ENSG00000154736	1.24423	1.19284	1.05682	1.00888	0.952052	1.02437	0.86902	0.965807	1.37825	0.975073
ADAMTS6 ENSG00000049192	1.00853	1.14747	1.21125	0.890334	0.886517	1.19017	0.935366	1.10989	1.04835	1.01154
ADAMTS7 ENSG00000136378	0.939434	0.947692	1.15244	1.14519	1.14457	0.857718	0.883639	0.666743	0.948923	0.97402
ADAMTS8 ENSG00000134917	1.36035	0.775898	0.990341	0.996796	0.953145	0.864894	1.03138	1.01099	1.21776	1.01992
ADAMTS9 ENSG00000163638	1.1399	0.974239	1.10662	0.980922	1.04114	1.02557	0.911026	1.14548	1.15619	1.10406
ADAMTSL1 ENSG00000178031	1.4627	0.914025	0.899749	1.06302	1.16296	1.08085	0.77312	0.863661	1.14105	0.833103
ADAMTSL2 ENSG00000197859	0.893688	0.644929	1.18092	0.967702	1.02449	0.80145	0.951168	0.943917	1.05139	0.905854
ADAMTSL3 ENSG00000156218	1.07507	0.950999	1.14147	0.876719	0.899969	0.94298	0.884485	0.988096	0.985875	0.830176
ADAMTSL4 ENSG00000143382	0.975937	0.981449	1.04069	0.889337	1.00881	0.862916	0.748924	1.10548	0.944633	1.08547
ADAMTSL5 ENSG00000185761	0.978693	1.41329	1.13833	0.927692	1.01876	1.20119	0.847177	0.918551	0.966214	0.999455
ADAP1 ENSG00000105963	0.88977	1.02135	1.0465	1.4263	0.840264	0.737026	1.02535	0.995336	0.887498	0.872741
ADAP2 ENSG00000184060	0.763291	0.847303	0.909256	1.14912	0.919467	0.886258	0.896469	1.03314	0.934559	1.07766
ADAR ENSG00000160710	1.03179	0.697044	1.01838	1.04664	0.815111	1.41318	0.979531	1.02474	1.13852	1.11824
ADARB1 ENSG00000197381	1.09386	1.02079	0.843911	0.941828	0.867865	1.02495	1.10692	0.72282	1.26707	0.862447
ADARB2 ENSG00000185736	0.857753	1.14801	0.820556	1.04361	0.995823	1.13279	1.04988	0.847129	1.11951	1.02504
ADAT1 ENSG00000065457	0.777888	0.89221	1.15746	0.838902	1.07351	0.944687	1.16274	0.885481	0.729963	0.91259
ADAT2 ENSG00000189007	0.923363	1.00317	0.741985	0.756474	0.857349	1.03203	0.906316	1.22585	0.992315	0.951792
ADAT3 ENSG00000213638	0.912621	0.770754	1.09308	1.09645	1.00772	0.955779	1.09387	1.21278	1.02615	0.896726
ADCK1 ENSG00000063761	0.778669	1.32532	0.842256	0.77522	1.20637	0.807737	1.22055	1.08665	0.989663	0.7971
ADCK2 ENSG00000133597	0.892937	1.13402	1.08323	1.26272	0.937945	0.989829	1.4231	1.36633	0.95524	0.734995
ADCK3 ENSG00000163050	1.05692	1.03932	0.806349	1.05059	1.15644	1.32623	1.11207	1.11503	1.07378	1.05544
ADCK4 ENSG00000123815	1.22111	1.013	0.900041	0.920811	1.29511	0.997349	1.11953	1.01011	1.14433	1.08111
ADCK5 ENSG00000173137	0.869088	1.44075	0.900538	0.91755	1.05471	0.937695	1.18276	1.23674	1.30103	1.12993
ADCY1 ENSG00000164742	0.847893	0.891253	0.729685	0.87009	1.06762	0.974209	1.04905	1.08498	1.19865	1.16492
ADCY2 ENSG00000078295	0.795385	0.807793	1.1535	1.18366	0.831955	0.856855	0.755402	1.19752	1.13808	1.19239
ADCY3 ENSG00000138031	0.926414	0.955042	0.734887	0.97623	1.14587	1.01286	0.834482	1.16693	1.05848	1.10351
ADCY4 ENSG00000129467	1.02009	0.834462	1.1395	0.872891	1.25368	0.775314	1.10765	0.832894	1.23313	0.79287
ADCY5 ENSG00000173175	0.8381	0.928265	1.17113	0.891109	1.07577	0.867982	0.983717	1.03882	0.849001	1.2586
ADCY6 ENSG00000174233	1.1857	0.978227	1.03153	0.960499	0.94885	1.07739	1.02724	1.15173	0.971338	1.01903
ADCY7 ENSG00000121281	1.19618	1.28907	0.86455	0.99849	0.949186	0.829307	1.07289	0.934828	0.866162	0.954175
ADCY8 ENSG00000155897	0.980727	0.806533	0.640671	1.07296	0.872244	1.0363	0.881383	1.03466	1.2154	0.816559
ADCY9 ENSG00000162104	0.966254	0.903456	1.20736	1.37393	0.797381	1.08615	1.16485	1.04565	0.760123	1.16404
ADCYAP1R1 ENSG00000078549	1.14718	0.77075	0.796018	1.02909	0.938467	1.27676	1.05236	0.985408	0.830871	0.970525
ADD1 ENSG00000087274	0.925473	1.08481	0.859686	0.936337	0.943562	1.25385	1.21497	1.16757	0.924321	1.28168
ADD2 ENSG00000075340	1.00811	0.770616	1.18543	1.12449	1.03762	1.33141	1.08872	1.08848	1.05574	1.34382
ADD3 ENSG00000148700	1.01742	0.968944	0.874226	0.989001	1.0211	1.09047	0.923812	0.918819	1.31565	0.952134
ADGB ENSG00000118492	1.03769	1.25795	1.0779	0.749964	1.07176	0.971733	1.06381	0.921034	1.01416	1.03814
ADGRA2 ENSG00000020181	0.999737	0.962163	1.3097	0.925773	0.862779	0.909947	1.16803	1.19061	0.994729	1.05504
ADGRA3 ENSG00000152990	0.955959	1.0636	0.957848	0.82719	1.1742	0.883508	0.958609	0.948759	0.913841	0.700155
ADGRB1 ENSG00000181790	0.777276	0.948734	1.18572	1.18804	1.09749	1.17907	0.960941	0.915992	0.979052	1.00977
ADGRB2 ENSG00000121753	1.2753	1.17287	1.09091	0.970954	0.827308	1.10815	0.836946	0.84163	0.844746	1.08665
ADGRB3 ENSG00000135298	1.00238	0.915635	0.9319	0.976711	1.14089	0.921318	0.892905	1.03927	0.86811	1.1147
ADGRD1 ENSG00000111452	0.976897	0.965353	1.30466	0.932629	1.11437	1.01971	0.909815	1.03278	0.816643	1.03623
ADGRD2 ENSG00000180264	0.918534	0.981317	0.833181	1.25634	0.779254	0.912946	0.810617	0.843848	0.885862	0.892564
ADGRE1 ENSG00000174837	0.766299	1.21681	0.995073	0.760771	0.933727	1.0817	1.26475	1.2282	1.0209	1.06186
ADGRE2 ENSG00000127507	0.9329	0.949396	1.29814	1.04548	1.147	1.01264	1.34774	0.817344	1.00031	0.784413
ADGRE3 ENSG00000131355	1.31624	1.00189	1.07514	1.25977	0.905666	0.833534	0.948186	1.05764	1.02117	0.899036
ADGRE5 ENSG00000123146	0.835755	0.867602	1.0522	1.05292	1.25916	1.14701	1.03452	1.0144	0.822764	1.18927
ADGRF1 ENSG00000153292	0.880056	0.846487	1.02416	0.912657	1.16791	0.70025	1.15547	1.08663	0.973353	1.13025
ADGRF3 ENSG00000173567	1.01374	0.930549	0.98665	1.26564	1.04537	0.770923	1.10971	0.928486	1.31673	0.95014
ADGRF4 ENSG00000153294	1.23213	1.17687	0.837232	1.28198	0.899343	0.914192	0.690344	1.29337	1.08771	0.987623
ADGRF5 ENSG00000069122	1.11072	0.863664	0.872908	1.3689	0.946881	1.05688	1.07029	1.07397	0.9994	1.0658
ADGRG1 ENSG00000205336	0.859161	0.896105	0.893638	1.24411	1.10273	1.30609	0.991625	1.0532	0.964918	1.12806
ADGRG2 ENSG00000173698	1.04049	1.03467	0.843395	0.98623	0.900474	0.884749	0.976496	1.07699	1.30883	1.12997
ADGRG3 ENSG00000182885	1.04546	0.726533	0.760257	1.03751	0.886789	1.04209	1.09183	1.11252	1.24968	1.1441
ADGRG4 ENSG00000156920	0.843013	0.701515	0.805574	0.978939	0.923559	0.957934	1.0664	0.993732	1.14523	1.21457
ADGRG5 ENSG00000159618	1.19523	1.1952	1.00508	0.963099	0.79463	0.901832	0.676623	0.985567	0.921066	0.956378
ADGRG6 ENSG00000112414	0.963456	0.912316	1.14954	1.28562	1.12931	1.00993	0.927348	0.799174	1.1724	0.902078
ADGRG7 ENSG00000144820	1.17393	1.11513	0.859602	0.90158	0.968078	0.890872	1.01947	0.884205	0.802944	1.03501
ADGRL1 ENSG00000072071	1.06715	1.18107	1.06828	0.827857	1.15046	0.854251	0.990736	0.866115	0.834397	1.05547
ADGRL2 ENSG00000117114	1.04599	0.935708	0.939677	1.2578	1.01705	1.00338	1.02302	1.059	1.02015	1.03313
ADGRL3 ENSG00000150471	0.815054	1.1385	0.752775	1.0221	0.974075	0.988819	0.980301	1.07944	0.762386	0.861533
ADGRL4 ENSG00000162618	1.0276	0.952814	1.11303	1.13156	1.20266	0.968755	1.19136	0.87688	1.07468	0.999871
ADGRV1 ENSG00000164199	0.7771	0.878265	1.08496	0.854337	0.784343	0.933954	0.942455	1.05085	0.865085	0.951213
ADH1B ENSG00000196616	1.03359	1.13265	0.958799	0.831995	1.08992	0.856549	1.08208	0.998131	1.19615	1.1787
ADH1C ENSG00000248144	1.10944	0.86878	0.943194	1.11948	0.989198	0.980312	0.994602	0.777865	0.782496	1.02724
ADH4 ENSG00000198099	0.852369	0.957636	1.24851	1.14958	0.928906	0.884431	0.925539	1.06355	1.06451	1.05652
ADH5 ENSG00000197894	0.93833	1.10793	0.981445	0.974839	0.951978	1.13881	1.27672	1.12216	0.769965	1.33222
ADH6 ENSG00000172955	1.25698	0.70944	1.10543	0.791463	1.16795	1.01587	0.942152	0.790945	0.850043	0.991277
ADHFE1 ENSG00000147576	1.09213	0.913798	0.890244	0.953679	0.928639	1.08149	1.08876	1.14616	0.975853	0.934419
ADI1 ENSG00000182551	1.10479	0.930588	1.58147	1.18231	1.24158	1.03141	0.781874	0.849671	1.08013	1.0639
ADIPOR1 ENSG00000159346	0.919689	0.746058	1.07284	0.99408	0.872359	0.8423	0.866112	0.952584	0.956522	1.25618
ADIPOR2 ENSG00000006831	0.945117	1.23318	0.745834	0.94222	0.950985	0.805959	0.946945	0.927479	0.917953	1.02885
ADIRF ENSG00000148671	0.8214	1.33108	1.17065	1.02324	1.10628	0.964613	1.14849	1.13918	1.20748	1.13956
ADK ENSG00000156110	1.07352	0.892944	0.834433	1.03076	1.29041	0.93996	1.03111	1.37886	0.918192	1.02426
ADM ENSG00000148926	1.34564	0.86934	0.896821	1.20019	0.956546	1.00125	0.806418	1.04896	1.14881	1.0779
ADM2 ENSG00000128165	1.09796	1.12685	0.854371	1.00354	0.889717	0.889743	0.962042	0.862711	0.88947	0.95527
ADM5 ENSG00000224420	1.04788	0.945188	1.20524	0.985635	1.00647	1.05443	1.11075	1.16538	0.797075	1.08499
ADNP ENSG00000101126	1.10177	1.02555	0.834022	1.11419	1.01595	1.10812	1.07243	1.05639	0.973127	0.796932
ADNP2 ENSG00000101544	1.27201	0.881419	0.937252	0.855324	1.10797	1.16236	1.08119	1.12605	0.926019	0.914463
ADO ENSG00000181915	0.85291	0.761416	0.711878	0.965616	0.913758	0.958968	1.0024	1.11329	0.907418	0.963072
ADORA1 ENSG00000163485	1.2252	0.961364	0.801694	1.16544	1.02211	1.10067	0.9397	1.00843	0.722203	1.07734
ADORA2B ENSG00000170425	1.17572	1.15586	0.903909	1.10297	0.881381	0.805802	1.10815	0.762554	0.930551	0.863917
ADORA3 ENSG00000282608	0.887378	1.00804	1.35915	0.864481	0.784279	0.801709	0.96369	0.841216	1.07345	1.05616
ADPGK ENSG00000159322	1.03389	0.968411	1.02645	0.709724	1.04253	0.952477	0.99135	0.86763	0.826879	0.827591
ADPRH ENSG00000144843	1.33007	1.05013	0.813554	0.948942	0.830232	0.890569	1.07371	1.05933	0.865618	0.872286
ADPRHL1 ENSG00000153531	0.982661	1.17616	0.941645	1.20803	1.23348	1.08986	1.09936	0.883367	1.07128	1.05891
ADPRHL2 ENSG00000116863	0.822773	0.905955	1.04748	0.797008	0.89316	0.941746	0.909851	0.852597	1.28632	0.932006
ADPRM ENSG00000170222	1.07443	1.11064	1.1456	1.11289	0.909791	0.942743	1.26153	1.1587	1.26737	0.899026
ADRA1A ENSG00000120907	1.00008	0.963747	0.893486	0.883219	0.933264	1.01041	0.955045	1.25319	1.27233	1.01903
ADRA1D ENSG00000171873	1.17723	1.13695	1.06491	0.938249	1.07105	1.02455	0.95691	1.03086	1.10757	1.12511
ADRA2A ENSG00000150594	0.775562	0.725799	1.11429	1.07356	1.0515	0.978939	0.764351	0.929381	1.05617	0.956824
ADRA2B ENSG00000274286	1.18341	1.05378	1.04771	1.0716	0.936566	0.939444	1.32392	0.990281	0.932396	0.956243
ADRA2C ENSG00000184160	0.965672	0.906571	1.01543	0.90759	0.840478	1.16444	1.2374	1.00916	1.08345	0.887683
ADRB1 ENSG00000043591	1.02547	1.16354	0.96361	1.16268	0.880147	0.885964	0.811701	1.08893	0.92445	0.961036
ADRB2 ENSG00000169252	1.17429	0.957731	0.689466	0.833139	0.849149	0.97354	0.940154	1.38789	0.971184	1.18791
ADRB3 ENSG00000188778	0.911508	1.14411	1.07215	1.06751	0.789908	0.885013	1.06103	1.38074	0.89579	1.07585
ADRM1 ENSG00000130706	1.22293	1.17485	0.769693	0.912267	0.915797	1.00795	0.920806	1.0044	0.767912	0.962408
ADSL ENSG00000239900	1.02252	1.00353	0.789968	1.13233	0.946096	1.28335	1.06707	1.02246	1.17927	0.99224
ADSS ENSG00000035687	0.877175	0.853203	1.11967	1.03418	0.968742	0.885623	1.38395	0.892579	0.896596	0.881897
ADSSL1 ENSG00000185100	0.857676	0.956048	0.86565	1.14399	1.20136	0.874263	1.03593	1.15636	0.91007	1.04981
ADTRP ENSG00000111863	0.931566	1.07407	0.873619	0.936833	1.11186	1.01886	1.05032	0.968298	1.03607	0.819603
AEBP1 ENSG00000106624	1.5865	1.05817	0.764725	1.34116	1.05948	0.855192	1.15274	0.90455	0.957365	0.949407
AEBP2 ENSG00000139154	1.05862	0.874329	1.01084	1.00054	1.1348	0.948886	1.25838	0.843589	0.812165	0.958781
AEN ENSG00000181026	1.34967	0.994486	0.787141	1.01389	0.975608	1.10516	1.08014	0.984578	1.09068	1.16231
AES ENSG00000104964	1.26221	1.14085	1.14408	1.25339	1.03214	0.889659	0.908711	1.40753	0.98594	0.973971
AF011889.5 ENSG00000241489	0.916073	1.03292	1.05659	0.972377	0.95626	1.05808	0.75404	0.698285	0.791377	1.1503
AFAP1 ENSG00000196526	0.77055	0.928456	1.07199	0.933859	0.864354	1.03192	1.14782	1.26048	1.18257	0.937515
AFAP1L1 ENSG00000157510	1.09501	0.93944	0.774615	1.00339	0.954814	0.876911	0.756632	0.908147	1.00793	0.904545
AFAP1L2 ENSG00000169129	1.00758	0.739461	1.04686	1.0627	0.859284	1.27582	1.20548	0.763952	1.06504	0.858019
AFF1 ENSG00000172493	0.912944	0.941278	0.883923	1.11435	0.901058	0.72678	0.96415	0.928608	0.767497	1.14937
AFF2 ENSG00000155966	1.07707	0.93715	0.765715	1.08428	1.05734	1.16587	0.887149	0.913628	0.902474	0.731438
AFF3 ENSG00000144218	0.885977	1.12959	1.03651	0.979334	0.95403	0.717962	1.10673	1.22577	1.07732	1.06204
AFF4 ENSG00000072364	1.17286	1.14007	1.22026	1.06581	1.00461	1.20363	1.16187	0.790874	0.917455	1.04217
AFG3L2 ENSG00000141385	0.974877	0.946119	0.929648	0.867783	1.06561	1.09627	0.891601	0.905951	0.96615	0.999814
AFM ENSG00000079557	0.805085	1.09157	0.833691	0.889553	1.02789	0.850965	1.02731	0.97801	1.09523	1.12986
AFMID ENSG00000183077	1.18377	0.896001	0.7895	0.925382	0.961698	1.16337	1.22449	1.01346	1.47296	1.12451
AFP ENSG00000081051	1.13093	0.932419	1.07776	1.08363	1.0924	1.19519	1.00663	1.06538	1.01541	0.967608
AFTPH ENSG00000119844	0.940381	0.9657	1.16177	0.940666	0.811319	0.865707	0.795412	1.07363	0.983105	0.947461
AGA ENSG00000038002	0.859051	0.855614	0.948985	0.98699	1.0945	1.01055	0.926635	0.709006	0.921408	1.03898
AGAP1 ENSG00000157985	0.912785	0.888837	0.778607	1.08986	1.11944	1.04529	1.06488	1.044	0.976146	1.00873
AGAP14P ENSG00000279058	0.893908	0.976552	0.862768	0.659903	0.829058	1.01179	0.889869	1.21422	0.826135	0.917502
AGAP2 ENSG00000135439	0.942448	0.877723	0.906839	0.84164	1.0226	1.05536	1.20379	1.06662	0.966645	1.29641
AGAP3 ENSG00000133612	1.14493	1.01499	1.12291	1.12433	0.919465	1.31981	1.0415	0.9107	1.16127	1.14659
AGAP4 ENSG00000188234	0.915826	0.903038	0.970419	0.653224	1.0704	0.893796	0.937838	1.36578	1.36545	1.328
AGAP5 ENSG00000172650	0.822619	1.17704	0.86741	1.02115	1.15936	0.815334	0.976192	0.86361	0.930818	1.0209
AGAP6 ENSG00000204149	0.945165	1.03052	0.787087	1.06015	1.07276	0.843632	1.08247	1.06306	1.20942	1.0081
AGAP9 ENSG00000204172	1.06846	1.08439	0.990781	0.883234	0.989637	0.778682	0.918454	1.14347	0.98625	0.91507
AGBL1 ENSG00000273540	1.09705	1.08698	0.977459	1.11775	1.13925	0.903809	0.908799	1.10159	1.06912	0.879129
AGBL2 ENSG00000165923	1.14792	1.14305	0.93722	0.744154	0.84301	1.15173	1.09664	1.04674	0.901954	0.948709
AGBL3 ENSG00000146856	1.15513	0.943019	0.968061	0.975396	0.744274	0.975461	0.758768	1.13004	1.28323	0.871543
AGBL4 ENSG00000186094	0.956966	0.982783	0.96047	0.909179	0.837703	0.873116	0.892811	1.08736	1.07004	1.15412
AGBL5 ENSG00000084693	1.15054	1.26711	1.05972	0.935254	0.869309	1.13723	0.962918	0.830429	0.816338	1.03886
AGER ENSG00000204305	0.824358	0.921944	0.89129	1.16198	1.16896	0.919911	1.0019	0.835062	0.906628	0.908343
AGFG1 ENSG00000173744	0.8709	1.04252	1.00029	0.999122	0.951892	1.35768	0.869468	0.948942	1.15149	1.15872
AGFG2 ENSG00000106351	1.21536	0.863912	1.1635	0.97176	1.06165	0.942489	0.990235	0.84081	1.0329	0.946737
AGGF1 ENSG00000164252	1.1062	1.01479	1.01931	0.948595	1.05352	1.23159	0.80542	0.883583	1.1071	0.763442
AGK ENSG00000006530	1.15967	0.86083	0.839522	1.04939	0.882001	0.700701	1.19305	1.00801	1.05775	0.87164
AGL ENSG00000162688	0.755576	0.887138	0.966097	0.925754	1.05996	1.13802	0.988009	1.03609	0.739112	0.913944
AGMAT ENSG00000116771	1.09952	1.15954	1.03461	0.964579	0.919805	0.986378	0.871095	0.871789	1.22303	0.845315
AGO1 ENSG00000092847	1.07738	1.03522	0.869463	0.782216	0.927578	1.03186	1.01213	1.31293	1.44965	1.13407
AGO2 ENSG00000123908	1.09467	1.054	1.04761	0.88905	0.934733	1.17172	0.800692	0.984293	0.777303	1.32409
AGO3 ENSG00000126070	0.996225	0.984728	1.17334	0.827448	0.829522	0.720189	1.14734	1.15178	0.926662	1.26266
AGO4 ENSG00000134698	0.953105	1.27667	1.35241	0.779835	0.994101	0.927881	0.910614	0.97629	0.860943	0.94105
AGPAT1 ENSG00000204310	0.912076	1.13589	0.920909	1.16905	1.10338	1.24128	0.922714	0.92966	1.07458	1.14253
AGPAT2 ENSG00000169692	0.909555	1.31866	0.906831	1.00332	0.870527	0.956594	0.991546	0.907641	0.943905	1.22425
AGPAT3 ENSG00000160216	0.925234	1.01521	1.22104	1.25426	1.11956	0.988354	1.00083	1.02311	1.13025	0.805456
AGPAT4 ENSG00000026652	0.869416	1.41912	1.12903	0.773714	0.815311	0.81885	1.31252	0.976802	1.02056	0.649106
AGPAT5 ENSG00000155189	0.820097	1.22103	0.706121	1.11665	0.909148	0.84309	1.02807	0.925374	1.07908	0.883547
AGPS ENSG00000018510	0.973904	1.15253	0.924486	1.33175	1.23471	1.05983	1.03581	1.15051	1.03657	0.961362
AGR2 ENSG00000106541	1.16906	1.15055	1.33696	0.909461	0.853581	0.956218	0.896603	1.3738	1.20411	1.06627
AGR3 ENSG00000173467	1.03835	0.836232	1.07789	1.01021	1.07057	1.07763	1.08408	1.03107	0.848229	1.05806
AGRN ENSG00000188157	1.2695	0.899787	1.01215	1.04059	0.866899	0.983375	1.08171	0.990844	1.10621	1.13321
AGRP ENSG00000159723	0.946139	1.00278	0.908034	1.01992	0.968304	1.06879	1.05202	1.05912	0.897697	0.988174
AGT ENSG00000135744	0.927071	1.07301	0.855079	1.05035	1.06982	1.10691	0.643619	0.901545	1.29269	1.01539
AGTPBP1 ENSG00000135049	0.868071	0.774082	0.945585	0.783786	0.667091	1.10042	0.982649	0.93634	0.835746	1.05299
AGTR1 ENSG00000144891	0.986779	1.06846	1.02555	1.02868	0.780967	1.17542	1.22071	1.06597	0.957922	0.883314
AGTRAP ENSG00000177674	1.23861	1.09019	1.03962	1.09581	1.24509	1.16733	1.14925	1.10156	0.968015	1.02891
AGXT ENSG00000172482	1.15824	0.831129	0.88323	0.977536	1.40139	1.05453	0.973349	0.946585	0.921211	0.846677
AHCTF1 ENSG00000153207	1.18943	1.26804	0.808821	1.18164	0.845276	0.958743	1.10417	0.973639	0.857746	1.02089
AHCY ENSG00000101444	0.953038	1.14538	1.1353	1.1385	0.916867	1.1554	0.947387	0.777945	1.07685	1.00157
AHCYL1 ENSG00000168710	0.811368	0.887146	0.864036	1.0479	0.982621	0.762043	1.13987	0.81012	1.14398	0.98693
AHCYL2 ENSG00000158467	1.03653	0.807979	1.01552	0.865913	0.694007	1.11107	1.17751	0.889544	0.968031	1.13616
AHDC1 ENSG00000126705	0.953644	1.15003	0.828813	0.903104	0.963024	1.15814	1.03963	0.853682	1.17817	0.764566
AHI1 ENSG00000135541	0.796861	1.09718	0.973537	1.0849	1.00328	0.962808	0.971204	1.41717	1.16808	0.903686
AHNAK ENSG00000124942	1.19255	1.40439	1.2799	1.16138	0.897228	0.984257	1.02623	0.95258	1.01055	1.06111
AHNAK2 ENSG00000185567	0.825717	1.25587	1.33601	1.04359	1.01884	1.19146	1.00414	0.931822	1.10348	1.05323
AHR ENSG00000106546	0.812067	1.10845	1.16867	0.945874	0.941635	0.795219	1.34198	0.978737	0.963187	0.823833
AHRR ENSG00000063438	1.15387	0.972788	0.757032	1.10417	1.11373	0.713072	1.22871	1.06116	0.995386	0.83148
AHSA1 ENSG00000100591	0.945116	0.92078	1.08251	0.692177	0.828674	0.972541	0.819613	0.970537	1.00985	0.952868
AHSA2 ENSG00000173209	0.764734	0.87094	1.45339	1.08737	0.97033	1.14862	0.915882	0.710003	0.870908	0.932381
AICDA ENSG00000111732	0.945121	0.771723	0.892083	1.14329	0.826031	0.966906	0.771638	0.989717	1.31587	1.06864
AIDA ENSG00000186063	1.00433	1.04494	1.02149	0.876514	0.893296	1.06371	0.92977	0.778809	1.27617	0.796916
AIF1 ENSG00000204472	0.7241	1.16281	1.11878	1.04196	1.06833	0.949637	1.17718	0.652122	1.21056	0.870923
AIF1L ENSG00000126878	0.792202	1.16472	0.910673	0.865348	1.10237	1.17733	0.954282	0.930676	1.22873	0.776717
AIFM1 ENSG00000156709	0.962152	0.953656	1.16181	1.03347	0.667495	0.909896	1.01068	1.05701	0.977873	0.917132
AIFM2 ENSG00000042286	1.15214	0.997643	0.968272	1.20073	1.10548	1.36042	0.859951	0.930429	0.836912	1.01688
AIFM3 ENSG00000183773	0.80415	1.16013	0.97305	0.818909	0.971603	1.19206	1.00109	0.994239	1.01638	0.9972
AIG1 ENSG00000146416	1.08585	0.856277	1.06387	0.96146	1.25083	0.970118	0.899059	1.27691	0.818575	1.28068
AIM1 ENSG00000112297	1.07824	0.701209	0.671708	1.05234	1.19548	1.13082	0.929484	1.13941	0.7907	0.957643
AIM1L ENSG00000176092	0.759568	1.55991	1.14844	1.03821	1.18906	1.30709	0.931203	0.986326	0.882014	0.970344
AIM2 ENSG00000163568	1.1207	1.02536	0.964148	1.0434	0.918387	1.04582	0.809347	0.943891	1.10908	0.911686
AIMP1 ENSG00000164022	1.23607	0.820346	0.926112	0.934708	0.93393	0.900514	1.37364	1.13922	0.98591	1.042
AIMP2 ENSG00000106305	0.998564	0.944075	1.13761	1.08672	1.16619	0.691991	0.866198	0.833793	0.9662	1.13615
AIP ENSG00000110711	0.811695	0.965085	1.20484	1.005	0.812609	1.10009	1.22492	1.05187	0.777487	1.1001
AIPL1 ENSG00000129221	0.978826	1.10089	1.0327	0.899431	1.11895	1.22236	1.1206	1.15963	1.13526	0.773582
AIRE ENSG00000160224	1.3103	1.04066	0.976145	0.907744	1.13962	1.03351	0.978246	1.07299	0.658261	1.00963
AJ239318.1 ENSG00000280108	1.06338	1.04839	1.0724	1.0141	0.784383	1.06062	0.957937	1.03093	1.16531	1.04031
AJAP1 ENSG00000196581	0.766916	0.915545	0.922172	1.03765	1.00893	1.07026	1.2979	0.997119	1.01145	0.979593
AJUBA ENSG00000129474	1.00749	0.890894	1.07004	0.805109	1.01676	0.732742	1.12606	0.910165	0.90528	1.1232
AK1 ENSG00000106992	0.821224	1.07268	0.87024	0.949773	0.728832	0.861162	1.20717	1.00436	1.00437	1.0499
AK2 ENSG00000004455	0.88382	1.08473	1.24583	1.05584	0.899083	1.0916	0.996995	0.956793	0.849279	1.1026
AK3 ENSG00000147853	0.951379	0.940147	0.995393	0.949473	0.774166	0.966828	1.03771	0.800153	0.787687	0.93462
AK4 ENSG00000162433	1.01199	0.9926	1.06469	0.7836	0.745492	0.80816	0.949428	1.4382	1.10479	0.960445
AK5 ENSG00000154027	1.02928	1.07869	1.10725	1.20756	0.762091	1.00468	1.13915	0.729114	1.07308	0.877105
AK6 ENSG00000085231	1.18039	0.937056	1.20396	0.913734	0.983352	1.06967	1.14586	0.877282	1.33059	0.700207
AK7 ENSG00000140057	0.779794	1.02013	0.857281	0.941043	0.973378	0.960561	1.07268	0.923705	0.973242	0.931967
AK8 ENSG00000165695	0.848959	0.795501	0.861966	1.21322	1.04523	0.836422	1.02959	1.0673	0.715712	0.869958
AK9 ENSG00000155085	1.02589	0.912864	0.990357	0.965337	1.01437	0.980629	0.88826	1.07991	0.917213	0.967736
AKAP1 ENSG00000121057	1.19235	0.899607	0.883155	1.18582	0.752669	1.40024	0.934544	1.21123	1.14401	0.948828
AKAP10 ENSG00000108599	1.18668	1.42344	0.864134	1.10748	0.78941	1.05892	1.35283	0.84847	0.779692	0.889798
AKAP11 ENSG00000023516	0.808723	1.05844	0.789718	0.891168	0.944454	0.769089	1.04295	1.04649	0.954587	0.968045
AKAP12 ENSG00000131016	1.08314	1.14253	0.890664	0.828026	0.929633	0.920987	0.745667	0.929645	1.06224	0.806384
AKAP13 ENSG00000170776	1.1315	1.10293	0.901358	1.18332	0.939486	1.01836	1.02558	0.940824	1.17335	1.20303
AKAP14 ENSG00000186471	0.85346	1.01399	0.851843	0.922471	0.816557	0.853978	0.841309	1.02047	0.763208	1.14665
AKAP17A ENSG00000197976	0.890784	0.909521	1.09098	1.06591	0.833406	0.927079	1.07832	1.13445	0.859374	0.887659
AKAP3 ENSG00000111254	0.920376	1.03486	1.12979	0.789236	1.08887	0.832857	1.08263	1.05731	1.15142	1.18266
AKAP5 ENSG00000179841	0.856012	1.11333	1.01252	0.855164	0.944865	0.875176	0.919882	1.19548	0.978949	1.0497
AKAP6 ENSG00000151320	1.03915	0.896708	1.0377	0.978512	0.797785	0.834412	0.844972	1.01625	0.872287	1.00582
AKAP7 ENSG00000118507	1.03951	1.02234	0.996157	0.897398	0.625056	0.826404	0.963414	0.939731	0.932353	1.02365
AKAP8 ENSG00000105127	1.1861	1.09882	1.22491	1.07583	1.06495	0.942162	1.03841	1.05312	1.01465	1.04449
AKAP8L ENSG00000011243	1.22264	1.08411	1.02109	0.96831	0.920492	1.13264	0.972655	1.20464	0.825729	1.07494
AKAP9 ENSG00000127914	0.760533	1.04384	1.26453	1.0653	0.881141	0.939914	1.00139	0.939949	1.07525	1.06316
AKIP1 ENSG00000166452	1.12209	1.0812	1.03377	1.20572	1.07652	1.14054	1.07327	1.25013	0.942781	0.904183
AKIRIN1 ENSG00000174574	0.945037	0.810379	1.02183	0.983748	0.890766	1.2391	0.67243	1.28425	1.04908	1.16133
AKIRIN2 ENSG00000135334	0.910965	0.785434	1.01139	1.11654	0.981357	1.19393	0.984511	1.05612	1.20659	0.973084
AKNA ENSG00000106948	0.693839	1.30637	0.963632	0.758343	0.965893	1.05473	0.953988	0.984506	1.1404	0.957437
AKNAD1 ENSG00000162641	1.04394	1.13285	1.11552	0.872855	1.08076	1.14073	0.903675	1.1744	0.835098	0.966344
AKR1A1 ENSG00000117448	1.19603	1.1418	1.19031	1.08523	1.19329	0.98552	0.916255	1.54811	0.952254	0.84396
AKR1B1 ENSG00000085662	1.17303	0.883854	0.747693	1.16068	0.988551	1.21481	0.875035	1.06096	0.911957	0.967516
AKR1C1 ENSG00000187134	0.82102	0.987417	0.895753	1.00889	0.87972	0.947968	0.826269	1.20491	1.06518	1.28578
AKR1C2 ENSG00000151632	0.931069	1.18147	0.988108	0.735132	1.34714	0.853611	1.14275	0.901839	1.02572	1.01419
AKR1C3 ENSG00000196139	0.992579	0.861887	0.855344	0.979512	1.08063	0.755595	1.08064	0.866202	1.02759	1.01035
AKR1C4 ENSG00000198610	1.22448	1.02948	0.888977	0.950853	1.07727	0.923326	0.839003	0.963277	1.083	0.988806
AKR1D1 ENSG00000122787	0.893449	1.05211	0.781018	0.910914	1.0222	0.694915	1.06262	0.730779	0.804645	0.782157
AKR1E2 ENSG00000165568	0.894692	0.805971	1.02903	1.02815	0.898347	1.02193	0.938884	0.971816	0.826638	0.777621
AKR7A2 ENSG00000053371	0.909099	1.02234	1.24424	0.804251	0.87528	1.05283	1.05091	0.925194	0.748929	0.90008
AKR7A3 ENSG00000162482	0.768767	1.06505	0.972835	1.03741	0.688792	0.880885	0.88776	1.04666	0.770377	1.01037
AKR7L ENSG00000211454	0.876863	1.14848	1.03958	1.65004	1.11263	0.767703	1.01458	0.931855	0.829144	1.0934
AKT1 ENSG00000142208	1.19068	0.835966	0.756442	1.10945	0.815861	0.956338	1.17054	0.992129	1.23386	1.01453
AKT1S1 ENSG00000204673	1.08987	1.42333	1.26925	1.03737	0.883706	1.0274	0.891169	0.825276	1.14924	1.07893
AKT2 ENSG00000105221	1.24665	1.07169	1.02973	0.904009	0.815816	0.919743	0.881804	1.0574	0.808164	0.980474
AKT3 ENSG00000117020	0.903815	1.14376	1.03669	1.08185	0.864141	0.999261	1.13744	0.904436	0.785945	1.09529
AKTIP ENSG00000166971	0.685441	0.687441	0.996899	1.22735	0.888855	1.01899	0.737422	1.08976	1.00081	0.985147
AL023806.1 ENSG00000280184	1.24482	1.07292	1.26416	0.761063	0.97245	0.832624	0.87405	1.03013	1.04443	0.867676
AL049794.1 ENSG00000280240	0.938985	1.07048	0.997265	1.09191	0.888916	1.16744	1.06006	1.18078	0.882411	0.767267
AL133475.1 ENSG00000281602	0.953191	1.00387	1.05957	0.950847	0.988986	0.991888	1.00769	0.828445	0.898686	0.884452
AL356053.1 ENSG00000150076	1.03064	1.05038	0.826439	1.00945	0.94453	1.07184	0.903056	1.14699	1.0654	0.979918
AL358852.1 ENSG00000278899	1.05942	0.921153	1.05982	0.756232	1.16539	1.05037	0.989766	1.2163	1.04897	1.47972
AL365181.1 ENSG00000280316	0.738538	0.958131	1.06117	1.10237	0.925076	0.965283	1.0498	1.10244	0.883113	1.10904
AL513523.2 ENSG00000279767	0.737908	1.12543	1.25557	0.793692	0.917823	0.838085	1.08901	0.877539	1.09522	1.15029
AL589743.1 ENSG00000279508	1.40367	1.15948	0.811926	0.952362	0.926599	0.895478	1.11932	0.948476	0.900839	1.15531
ALAD ENSG00000148218	1.10873	1.02755	0.799588	1.13658	1.26571	1.20537	1.03555	1.25853	0.973095	0.898242
ALAS1 ENSG00000023330	1.01472	0.943739	1.00255	1.0192	0.964345	1.11215	0.73356	1.08934	1.01782	1.1565
ALAS2 ENSG00000158578	1.20381	0.973381	1.09309	0.698435	0.88606	1.17696	0.971653	0.788468	0.94731	1.19121
ALB ENSG00000163631	0.946478	1.08476	1.22816	1.09898	0.965219	1.17103	0.726474	0.920528	1.1172	0.935783
ALCAM ENSG00000170017	0.915004	1.00171	1.17616	1.00166	0.842255	1.02323	1.02303	1.08115	1.07064	1.06948
ALDH16A1 ENSG00000161618	1.02298	0.938983	1.11344	1.04463	0.877262	1.26195	0.926897	1.18709	1.0243	0.966122
ALDH18A1 ENSG00000059573	0.728456	1.01545	1.1417	0.909078	0.821077	0.849225	0.938392	1.13056	0.975256	0.959232
ALDH1A1 ENSG00000165092	0.859673	0.731783	1.16414	0.724511	0.923219	0.995426	1.0599	0.916996	1.10734	1.28924
ALDH1A2 ENSG00000128918	1.32458	0.982767	1.12654	0.888452	0.997738	0.775599	0.934988	0.821139	1.11074	0.941189
ALDH1A3 ENSG00000184254	0.912569	1.03865	0.978626	0.933727	1.21816	1.18465	0.823536	0.810412	1.23349	0.889918
ALDH1B1 ENSG00000137124	1.03373	0.96409	0.78596	0.872702	0.983986	0.908699	0.964644	0.919556	1.08044	1.06974
ALDH1L1 ENSG00000144908	1.06295	1.32502	0.946819	1.09999	0.881723	0.897384	1.00705	0.982802	1.3554	1.02943
ALDH1L2 ENSG00000136010	1.1572	0.985989	1.2493	0.911821	0.867977	0.963682	1.08733	1.16232	1.02141	1.01634
ALDH3A1 ENSG00000108602	0.975739	0.919427	1.12614	0.881602	0.969296	0.980357	1.14261	1.04478	1.19754	0.967475
ALDH3A2 ENSG00000072210	0.95594	1.16492	1.2773	0.973361	0.961534	1.08796	0.900701	0.908389	0.770801	0.901843
ALDH3B1 ENSG00000006534	0.981309	1.15031	1.09837	1.08452	0.954457	1.31738	1.12358	0.893059	0.909596	1.16784
ALDH3B2 ENSG00000132746	1.16545	1.03777	0.807043	1.22863	1.36851	0.843965	0.872504	0.897721	1.04238	0.931105
ALDH4A1 ENSG00000159423	0.970739	0.956506	1.38116	0.933042	0.884144	0.996159	0.907848	0.937239	0.946638	1.2676
ALDH5A1 ENSG00000112294	0.975359	0.869363	0.980599	0.599679	0.923591	1.06776	1.22147	1.11207	1.17196	0.989606
ALDH6A1 ENSG00000119711	1.06261	1.22874	0.842296	1.07648	1.25145	0.920991	1.09391	0.804237	1.04239	0.793425
ALDH7A1 ENSG00000164904	0.89985	0.873996	1.38733	1.00214	0.950024	1.2304	0.828477	0.900825	1.07083	0.76082
ALDH9A1 ENSG00000143149	0.891394	1.19134	0.789462	1.02903	0.885262	0.882763	0.889348	0.91375	1.01715	0.920506
ALDOA ENSG00000149925	0.732497	1.61137	1.25572	1.04949	1.04256	1.28241	1.21027	1.18009	1.01592	0.991251
ALDOC ENSG00000109107	1.04429	0.703712	1.07064	0.825448	0.697979	1.08891	0.746164	1.00043	0.979537	0.95515
ALG1 ENSG00000033011	0.974243	0.97065	0.986866	1.12473	1.18427	0.841762	1.21711	0.982163	0.996602	1.15987
ALG10 ENSG00000139133	1.09028	1.18371	0.896716	0.973196	1.13033	1.08385	0.960794	1.01261	1.0016	1.3329
ALG10B ENSG00000175548	0.891828	0.934794	1.08502	0.967257	1.11924	1.19323	0.992927	1.08636	0.972557	1.01069
ALG11 ENSG00000253710	0.824222	0.904486	1.50421	1.0431	1.23184	1.03217	0.835336	0.952342	1.06015	1.02574
ALG12 ENSG00000182858	1.14693	1.02569	1.05522	1.17336	1.17958	1.14577	1.3081	0.809542	1.04747	0.91828
ALG13 ENSG00000101901	1.03129	1.14359	1.11158	0.751114	0.810563	0.96719	0.772659	1.01125	1.03112	0.991434
ALG14 ENSG00000172339	0.869511	0.982708	0.84799	0.962544	0.929449	1.06575	0.94654	0.872528	0.828947	1.14154
ALG1L ENSG00000189366	0.986005	0.939123	1.02878	0.975872	0.963192	1.10233	0.951147	0.857708	0.923311	0.910526
ALG1L2 ENSG00000251287	1.25858	1.02457	0.978402	0.943691	0.91359	0.755184	1.07823	1.06129	0.697145	1.01368
ALG2 ENSG00000119523	0.993278	1.08295	1.1093	1.11271	1.03742	1.05253	0.960353	0.734458	0.748767	0.912295
ALG3 ENSG00000214160	1.04465	0.885333	1.08546	0.924976	0.860228	1.0935	1.09016	1.15258	1.17654	0.979131
ALG5 ENSG00000120697	0.904375	0.950002	0.858748	1.01754	1.01848	1.11873	1.15502	1.28006	0.869909	1.10721
ALG6 ENSG00000088035	1.05082	1.27095	0.681485	0.946509	0.828795	1.15613	0.714914	0.854738	0.732668	1.03633
ALG8 ENSG00000159063	1.09364	0.827899	0.950885	0.997429	0.754164	0.942716	0.978326	0.862253	0.930423	0.976165
ALG9 ENSG00000086848	1.24474	0.96272	0.966994	0.990042	1.32527	0.983019	0.813039	0.866953	0.978724	0.884018
ALK ENSG00000171094	0.86883	0.823634	0.923691	1.03471	0.993758	1.01534	1.21694	0.808714	0.723689	0.789137
ALKBH1 ENSG00000100601	0.986161	0.960611	0.993689	0.969172	1.13488	1.06419	1.04939	1.07614	0.780218	0.943863
ALKBH2 ENSG00000189046	1.1114	1.02109	1.02638	0.914079	1.18867	0.952628	1.13489	1.22485	0.86332	1.09822
ALKBH3 ENSG00000166199	0.93656	0.926183	0.898365	0.984581	0.958547	1.19612	0.947304	1.24115	0.798469	0.819534
ALKBH4 ENSG00000160993	1.34324	1.19637	1.34044	0.962242	0.86603	0.918058	0.928192	0.898413	1.10481	0.836264
ALKBH5 ENSG00000091542	0.88577	0.982098	1.10248	0.835615	1.20171	0.970003	1.16774	1.04783	1.01889	1.03841
ALKBH6 ENSG00000239382	0.783243	1.11201	1.25404	0.94633	1.14697	1.1148	1.1652	1.09298	0.965079	1.32107
ALKBH7 ENSG00000125652	1.29662	0.891735	1.10308	1.23393	1.23712	0.97152	0.852564	1.13769	1.0134	0.995117
ALKBH8 ENSG00000137760	0.972947	0.991826	1.16542	0.915682	0.903834	1.1448	1.00931	1.0238	0.893108	1.14331
ALLC ENSG00000151360	0.913495	0.881684	0.839722	1.17089	0.959583	1.20071	0.985578	0.88674	1.03069	1.02213
ALMS1 ENSG00000116127	0.875463	1.12232	1.14574	0.975362	0.945362	0.874148	1.17212	0.858215	0.944917	1.17989
ALOX12 ENSG00000108839	0.998502	1.09779	1.00705	1.06347	0.824128	1.08149	1.1798	0.742995	0.823202	1.09108
ALOX12B ENSG00000179477	1.13941	1.09068	1.01917	1.01368	0.900755	1.01003	0.851181	0.981394	0.961957	1.19298
ALOX15 ENSG00000161905	1.09119	0.719793	0.694895	0.856371	0.959289	0.967287	0.886571	0.878449	1.07864	0.961692
ALOX15B ENSG00000179593	1.19146	0.965075	1.05869	0.933974	1.0955	0.95855	1.3279	0.885856	1.07237	0.788514
ALOX5 ENSG00000012779	1.19247	0.859756	1.0487	0.866721	0.892441	0.923364	1.30537	1.01705	1.06014	0.813549
ALOX5AP ENSG00000132965	1.00919	1.0787	0.933478	0.894812	0.870939	0.856762	0.906178	0.912618	0.981712	1.14095
ALOXE3 ENSG00000179148	0.95967	1.21838	0.755008	1.05827	0.934007	1.12203	1.31357	1.11172	0.906451	0.975483
ALPK1 ENSG00000073331	1.03401	0.795198	1.13612	0.855951	1.12205	0.983475	1.096	1.0225	0.673588	1.28644
ALPK2 ENSG00000198796	0.863561	0.861969	0.970737	0.849277	0.730405	0.778001	1.01123	0.756662	0.828112	1.03355
ALPK3 ENSG00000136383	0.890967	0.959864	1.02413	1.02708	1.14473	1.05794	0.852417	0.952313	0.954222	0.913663
ALPL ENSG00000162551	0.952389	1.02209	1.00769	0.823612	0.862043	0.919996	1.07067	0.936983	1.08937	0.940064
ALS2 ENSG00000003393	0.972079	0.960997	0.862534	0.923727	0.995768	0.876447	1.20861	1.11988	1.05653	0.965336
ALS2CL ENSG00000178038	1.01601	1.22629	1.31851	1.02489	0.924243	1.18804	1.28621	1.07685	0.746377	1.14904
ALS2CR11 ENSG00000155754	1.12977	0.790976	0.974373	1.06219	0.987247	0.8576	0.830569	0.961002	0.674881	0.961304
ALS2CR12 ENSG00000155749	1.31019	1.07038	0.946818	0.869448	1.07849	1.06552	1.25614	0.83706	0.926493	1.13804
ALX1 ENSG00000180318	0.933707	0.91638	0.945772	0.99419	1.14181	0.882405	0.882651	0.751881	0.623238	0.985475
ALX3 ENSG00000156150	0.999375	1.21196	1.32085	0.862795	1.32649	1.18761	1.2095	0.843453	1.02448	1.13274
ALYREF ENSG00000183684	1.07098	0.901523	0.953047	1.06405	0.842505	1.20441	1.10335	1.03565	1.04173	0.999702
AMACR ENSG00000242110	1.09135	0.880955	1.10107	1.01706	0.906022	0.97829	0.821283	0.997453	1.05024	0.983339
AMBN ENSG00000178522	1.088	0.892186	1.10178	1.19711	0.906557	0.918719	1.05801	1.11219	0.666902	1.09244
AMBP ENSG00000106927	0.893019	1.17286	0.928437	1.0379	1.0431	1.16452	1.22678	1.20179	1.04493	1.00327
AMBRA1 ENSG00000110497	0.889669	1.02508	0.94103	1.07934	1.13539	1.05967	0.970139	1.15185	0.902648	0.86516
AMD1 ENSG00000123505	0.919953	0.939239	1.0251	0.9812	1.03395	0.954341	1.00108	0.965023	1.14458	0.974908
AMDHD1 ENSG00000139344	0.822447	1.08617	0.874907	0.870748	0.779963	0.987127	1.11994	1.09771	1.14139	1.11946
AMDHD2 ENSG00000162066	1.16779	0.99831	0.830701	1.00959	1.13124	0.92416	0.893412	0.863335	1.19623	0.922218
AMER1 ENSG00000184675	1.09142	0.986054	0.795653	0.889597	0.925613	0.948314	1.06258	0.959241	1.25566	0.917309
AMER3 ENSG00000178171	0.911718	0.886274	1.01352	1.0357	0.815089	1.23882	1.01158	1.28447	1.03527	1.022
AMFR ENSG00000159461	0.913776	0.983337	0.962155	0.957423	1.05793	1.15798	0.81545	1.2085	1.28314	0.975419
AMH ENSG00000104899	0.967389	1.10304	0.968459	1.09848	1.37722	0.910064	0.880577	1.12986	1.02467	0.821079
AMHR2 ENSG00000135409	1.05661	1.14101	1.2456	0.925346	1.13031	0.969236	1.09702	0.927199	0.956308	0.919087
AMIGO1 ENSG00000181754	0.790226	0.873577	0.862511	1.22629	1.22084	0.924293	1.02092	0.803742	0.920369	0.934247
AMIGO2 ENSG00000139211	0.873615	0.823592	1.00648	1.00996	0.966212	0.863353	1.13075	1.12582	0.931331	1.1
AMIGO3 ENSG00000176020	1.06662	0.978228	1.00499	0.884873	1.10618	1.10244	0.947709	1.17492	0.946005	0.813545
AMMECR1 ENSG00000101935	1.04962	0.99613	1.07306	1.1027	0.864998	0.752794	1.12753	1.08278	1.35166	0.926907
AMMECR1L ENSG00000144233	0.996067	1.2169	1.17947	1.09899	1.02985	0.763256	1.00679	1.03297	0.847721	1.01225
AMN ENSG00000166126	1.07364	1.21442	1.08622	0.909517	0.987572	1.19469	0.868538	0.963436	1.11589	0.814055
AMN1 ENSG00000151743	0.833901	1.18904	0.963977	0.88447	1.10563	0.97946	0.855837	1.02924	1.13987	0.861023
AMOT ENSG00000126016	1.10801	0.892673	0.923821	1.10888	1.08929	0.939155	1.08796	1.19847	0.898328	1.23762
AMOTL1 ENSG00000166025	0.946511	0.907507	0.921693	0.8148	1.08027	0.753104	1.06385	1.28424	0.964918	1.09812
AMOTL2 ENSG00000114019	1.0464	1.06684	0.94549	0.9072	1.15346	1.11829	0.891925	0.788702	0.76491	0.910361
AMPD1 ENSG00000116748	0.795756	1.22703	0.845142	1.13712	1.0191	1.19816	1.043	1.08679	1.18645	0.968397
AMPD2 ENSG00000116337	0.843894	1.08678	0.825528	1.05377	0.812505	0.955904	0.916428	1.21895	0.882479	0.881638
AMPD3 ENSG00000133805	0.848314	1.1661	1.26726	0.835656	0.699585	0.784027	1.03187	1.021	0.926862	1.02261
AMPH ENSG00000078053	0.953893	0.860446	0.871193	1.15396	0.90611	0.855153	0.82752	0.772809	0.979736	0.890035
AMT ENSG00000145020	0.98303	0.815547	1.0232	1.04986	0.81511	1.12953	1.62699	1.01489	0.96758	1.11373
AMTN ENSG00000187689	1.1369	0.749321	1.09296	1.13275	1.1303	0.92951	1.15746	1.0172	0.884694	0.987469
AMY1A ENSG00000237763	0.929337	0.842611	0.780301	0.842801	0.7975	1.06578	0.890859	1.07735	0.684734	1.02621
AMY1B ENSG00000174876	0.958726	0.932909	0.853172	1.20609	1.04092	0.853264	1.2011	1.15467	0.944444	1.05277
AMY1C ENSG00000187733	0.9197	1.01855	1.09943	0.892082	1.06954	1.02984	1.02811	0.828961	0.73237	0.884156
AMY2B ENSG00000240038	1.21407	0.740916	0.896302	0.968951	0.784732	0.961133	1.1693	0.976114	1.1173	1.20522
AMZ1 ENSG00000174945	0.97017	0.963602	0.84081	0.945487	0.981385	0.901	1.12799	0.79946	1.01513	1.08724
AMZ2 ENSG00000196704	0.874206	0.926257	0.999596	0.999672	0.802786	0.658138	1.25839	1.11259	1.03303	1.15785
ANAPC1 ENSG00000153107	0.795649	1.29087	1.0859	0.853057	1.03079	0.963211	1.111	0.86346	1.06414	1.15201
ANAPC10 ENSG00000164162	1.04459	1.00262	0.672101	0.811468	1.04817	0.833834	1.04079	0.99419	1.18854	1.14772
ANAPC11 ENSG00000141552	0.912533	1.14743	1.22872	1.17706	0.935836	1.3537	0.969986	0.959226	0.936963	0.845185
ANAPC13 ENSG00000129055	0.776569	0.804706	1.10326	1.06745	1.0721	1.20655	1.28466	0.933782	0.998064	0.874965
ANAPC15 ENSG00000110200	0.95429	1.01211	0.798871	1.04843	0.985322	1.30545	1.01622	0.974445	1.12003	0.960142
ANAPC16 ENSG00000166295	1.07809	0.856741	0.921821	0.995638	1.20401	1.0389	0.718626	1.01508	1.05648	0.945099
ANAPC2 ENSG00000176248	1.11994	0.794391	0.818736	1.02812	1.08718	1.11959	0.905797	0.902532	1.00123	1.03996
ANAPC4 ENSG00000053900	0.904267	1.04198	1.03366	0.915445	0.85414	1.15479	0.873801	0.815941	0.927572	1.17362
ANAPC5 ENSG00000089053	1.05411	0.863273	0.721563	0.881383	1.03216	1.08142	1.06183	0.926986	1.1692	0.87362
ANAPC7 ENSG00000196510	0.923199	0.881597	1.01593	1.03998	0.915688	1.08876	1.2666	0.862452	0.997467	0.904464
ANG ENSG00000214274	0.910454	0.870937	0.757623	1.02684	0.982313	1.23738	0.967519	0.948021	1.28694	0.989401
ANGEL1 ENSG00000013523	0.853581	1.40349	1.10194	1.13583	1.11582	0.985226	1.1945	0.754837	1.18853	0.978504
ANGEL2 ENSG00000174606	1.30442	0.999335	0.948407	0.870604	1.05077	1.13562	0.996167	1.1141	1.13836	0.867865
ANGPT1 ENSG00000154188	0.84982	0.954582	0.864479	1.10592	1.02068	1.07504	1.1921	1.04346	1.28619	0.772851
ANGPT2 ENSG00000091879	1.06871	1.01769	0.96367	1.15494	1.20398	1.06714	1.12327	0.990008	1.17069	0.884424
ANGPT4 ENSG00000101280	1.092	0.841156	1.10054	1.18881	0.911581	1.0018	1.14425	1.20722	0.655814	0.75505
ANGPTL1 ENSG00000116194	1.00271	1.08822	1.0424	1.09131	1.26721	0.915299	1.05153	1.00203	0.970061	0.97426
ANGPTL2 ENSG00000136859	1.04136	0.957986	0.9095	0.94967	0.975968	1.0846	0.918398	0.69083	1.01183	1.01494
ANGPTL3 ENSG00000132855	1.03125	0.95819	1.06252	0.963911	1.00253	1.17399	0.901628	1.07651	1.36885	1.09426
ANGPTL4 ENSG00000167772	1.13488	0.693263	1.18691	1.04141	0.843447	1.02388	1.02056	1.09007	1.30871	0.793329
ANGPTL6 ENSG00000130812	0.656994	0.855088	0.852542	0.995315	0.904457	0.84042	1.09831	0.764603	1.16617	0.974348
ANGPTL7 ENSG00000171819	1.0356	0.904455	1.40543	1.01049	1.04943	1.04642	1.16462	0.976179	1.00578	0.904577
ANGPTL8 ENSG00000130173	0.865476	1.23355	0.981748	1.09599	0.997991	1.01655	1.118	0.908799	0.999681	0.998757
ANK1 ENSG00000029534	1.29001	0.90927	0.887144	0.978834	0.946225	0.918622	1.12118	1.01346	0.93126	1.08555
ANK2 ENSG00000145362	0.858304	1.15577	0.940319	1.1391	0.958315	1.00674	1.05549	0.831679	0.83662	0.864929
ANK3 ENSG00000151150	0.87624	0.93228	1.07148	1.031	1.02757	1.02823	1.27682	1.25483	1.31047	1.10225
ANKAR ENSG00000151687	0.847616	1.16121	0.934584	0.796717	1.09308	1.02222	0.936891	1.10775	1.0488	0.867471
ANKDD1A ENSG00000166839	0.755911	0.974611	0.859101	1.15638	0.809175	1.09624	0.956459	0.798142	0.988887	1.12816
ANKDD1B ENSG00000189045	0.881925	1.06523	0.947884	1.08453	1.03885	1.10887	0.834034	1.26872	1.09472	1.10987
ANKEF1 ENSG00000132623	1.15335	1.05406	1.09589	0.795516	0.911677	1.05162	1.19856	0.863696	1.03741	1.20058
ANKFN1 ENSG00000153930	1.14692	1.11756	1.06423	1.18044	0.727132	1.03222	1.18524	1.01287	0.867182	1.15148
ANKFY1 ENSG00000185722	1.13915	1.21541	0.948784	0.688049	1.03285	1.15149	0.949128	0.903612	1.13595	1.2767
ANKH ENSG00000154122	0.841502	1.16599	0.853111	0.972665	1.00695	0.963906	0.860915	0.88178	1.18278	1.15968
ANKHD1 ENSG00000131503	1.03387	0.892718	0.881715	1.2325	1.16454	1.03779	1.13908	0.987908	1.18133	1.11672
ANKHD1-EIF4EBP3 ENSG00000254996	1.22058	1.10954	1.09311	1.08543	0.984614	0.94494	0.853541	0.884483	0.915406	1.20494
ANKIB1 ENSG00000001629	1.02555	0.800239	0.727405	0.941356	1.04669	1.22651	1.00375	1.03599	1.02531	0.755904
ANKK1 ENSG00000170209	1.02586	1.11193	1.06823	0.99505	0.911173	0.853549	1.08621	0.908503	0.694536	0.988336
ANKLE1 ENSG00000160117	0.930076	1.06739	0.939612	0.915033	0.934062	0.89624	0.907384	0.80172	0.877155	0.846494
ANKLE2 ENSG00000176915	1.06243	1.12401	0.896998	1.15898	1.01508	0.809841	1.01736	1.26178	1.10602	0.842121
ANKMY1 ENSG00000144504	0.810953	0.730183	0.88011	0.856578	1.31244	1.08516	1.05736	0.691229	0.993702	1.06192
ANKMY2 ENSG00000106524	1.24698	0.914289	0.669156	0.931626	0.978305	1.03449	1.14107	1.04342	1.12282	0.908722
ANKRA2 ENSG00000164331	0.89474	0.997747	1.10647	0.999631	0.902263	1.21295	1.02027	0.914091	0.952769	0.863567
ANKRD1 ENSG00000148677	0.765819	0.928908	1.114	0.994914	1.06234	0.808771	0.949231	0.946504	1.04875	0.766694
ANKRD10 ENSG00000088448	1.07953	1.20793	0.937075	0.83749	0.854529	0.793847	1.08527	1.13093	0.96285	1.12254
ANKRD11 ENSG00000167522	0.874671	0.941845	0.946378	1.21933	0.895813	0.908374	1.00175	0.805025	0.835383	1.21024
ANKRD12 ENSG00000101745	0.888595	0.984262	1.04123	0.8848	0.931875	0.838371	1.05001	1.25354	1.10378	0.756876
ANKRD13A ENSG00000076513	0.942913	1.11797	0.911761	1.11775	0.854649	0.835458	1.03062	1.06328	0.76586	1.20722
ANKRD13B ENSG00000198720	0.91532	1.43888	1.02256	1.04325	1.16328	0.928984	0.885251	1.106	1.22742	1.06487
ANKRD13C ENSG00000118454	1.11784	1.04325	0.900802	0.690526	0.934669	1.14115	1.10333	0.996203	1.27123	0.943472
ANKRD13D ENSG00000172932	1.16062	0.789767	1.02658	1.06123	1.1047	1.15905	1.02668	0.886018	1.20134	1.09008
ANKRD16 ENSG00000134461	0.776059	1.01245	0.833883	0.945532	1.04853	1.12274	1.37204	1.1194	1.13496	0.914321
ANKRD17 ENSG00000132466	0.714605	0.862589	1.17256	1.00311	0.791136	1.03421	0.85281	1.13883	0.903927	1.02082
ANKRD18A ENSG00000180071	0.932339	0.931534	0.99524	1.25088	1.12445	0.973892	1.2158	0.71283	1.04285	1.02349
ANKRD18B ENSG00000230453	0.756344	1.0808	1.11946	1.06345	1.10222	1.13039	1.04896	0.798591	0.979501	1.08988
ANKRD2 ENSG00000165887	0.795939	1.10657	1.04833	0.639664	1.10716	0.711446	1.02782	0.961531	0.993374	1.18693
ANKRD20A1 ENSG00000260691	1.00612	0.960848	0.705239	0.948922	0.997147	1.01777	0.937392	0.900812	1.12599	0.874423
ANKRD20A2 ENSG00000183148	1.02266	0.922188	1.21731	1.0906	0.980164	1.07498	1.18911	0.834936	0.873882	0.779224
ANKRD20A3 ENSG00000276203	1.00185	1.03581	0.729676	1.05245	1.13795	0.79276	1.05129	1.04598	1.06254	0.818661
ANKRD20A4 ENSG00000172014	0.721742	0.884031	0.955597	0.957023	1.07293	1.10507	0.951004	1.00934	1.0833	0.899066
ANKRD22 ENSG00000152766	1.2061	0.914969	1.02632	0.94577	0.897785	0.878314	1.23704	0.772706	1.04246	0.95704
ANKRD23 ENSG00000163126	1.50782	1.16671	1.14206	0.981748	0.851427	0.775205	0.866436	1.00594	0.943346	1.08861
ANKRD24 ENSG00000089847	1.12432	1.04033	0.958064	1.03984	1.18672	0.802612	0.998309	1.07019	0.878198	1.03539
ANKRD26 ENSG00000107890	1.05648	1.00819	0.975202	0.88433	0.977373	0.966158	1.37236	1.05022	1.21223	1.00675
ANKRD27 ENSG00000105186	0.963203	0.819577	1.17132	1.17801	0.79073	1.0897	0.797871	0.995621	0.783367	1.11058
ANKRD28 ENSG00000206560	1.11866	0.863707	1.09468	1.16688	1.0453	0.976308	1.0072	0.808713	1.22329	0.955377
ANKRD29 ENSG00000154065	1.19602	1.11739	0.995776	0.872998	0.812479	0.985727	0.9214	0.987171	1.10609	1.07833
ANKRD30A ENSG00000148513	1.22231	1.09113	0.958582	1.00429	0.947575	0.733531	0.94781	0.901624	0.907943	0.744669
ANKRD30BL ENSG00000163046	0.925124	0.73738	0.841371	0.961346	1.03611	0.920641	0.97116	0.839825	1.04382	0.97563
ANKRD31 ENSG00000145700	1.13709	0.845722	1.21334	0.889704	1.00374	0.953338	0.926509	0.858077	0.905663	1.19429
ANKRD33 ENSG00000167612	0.830597	0.939483	0.830698	0.98805	0.858924	1.15842	1.07729	0.809685	0.991885	1.21799
ANKRD33B ENSG00000164236	1.06208	0.953139	0.785685	0.895121	1.07005	1.36259	1.11541	0.932434	1.01641	1.17403
ANKRD34A ENSG00000272031	1.22036	1.09054	1.12242	1.00964	1.2232	1.02641	1.10038	1.37962	0.753428	1.01899
ANKRD34B ENSG00000189127	0.938263	0.897085	0.869461	1.04018	1.03095	1.13049	1.10915	0.898262	1.09159	0.992383
ANKRD35 ENSG00000198483	0.972282	1.20079	1.11812	0.997644	1.18353	1.18841	0.825581	1.21278	0.91378	0.866598
ANKRD36 ENSG00000135976	1.29151	0.760844	0.923886	0.96044	0.96074	0.880919	1.05163	1.04214	1.11452	1.057
ANKRD36B ENSG00000196912	1.02361	1.0996	0.92477	0.969003	0.802078	0.929172	1.18246	0.89572	1.02645	1.15266
ANKRD36C ENSG00000174501	0.756999	0.931768	1.09689	0.90072	0.987441	0.907616	1.219	0.93873	1.16772	1.0457
ANKRD37 ENSG00000186352	1.21751	1.04987	1.06774	0.980993	0.992543	0.958054	0.909139	0.991548	1.04526	1.21767
ANKRD39 ENSG00000213337	1.1904	0.961383	0.929204	0.910196	1.33244	0.847372	0.970549	0.942038	1.09976	1.03164
ANKRD40 ENSG00000154945	0.780227	1.1125	1.05937	0.952349	0.960215	1.00309	1.07746	0.928482	1.04086	1.02797
ANKRD42 ENSG00000137494	0.936842	0.916614	1.02125	1.15394	1.33903	0.803943	0.985317	1.2018	1.1055	0.820364
ANKRD44 ENSG00000065413	1.00965	1.06528	0.997725	1.11671	0.89134	0.978844	0.817434	1.08188	1.05701	1.08527
ANKRD45 ENSG00000183831	1.01978	0.8395	0.945381	0.959965	0.811186	1.21572	1.27258	0.98182	1.00014	1.08736
ANKRD46 ENSG00000186106	1.03522	0.878577	0.92678	0.82931	1.04125	0.796349	1.2291	1.14465	0.978853	1.15808
ANKRD49 ENSG00000168876	0.943342	0.938622	1.14006	1.03438	1.18757	0.826019	0.983373	1.17161	1.04473	1.38772
ANKRD50 ENSG00000151458	0.849057	0.868168	1.18228	0.851894	0.931205	0.947618	0.882845	0.8007	0.836662	0.962706
ANKRD52 ENSG00000139645	1.20364	1.08068	0.915667	0.982844	0.71214	0.802438	0.919818	1.08476	1.01952	1.09052
ANKRD53 ENSG00000144031	0.896376	1.17555	0.820854	1.05377	0.984393	0.953979	1.29676	1.10034	0.916889	1.02179
ANKRD54 ENSG00000100124	0.965779	1.06614	0.922977	0.910555	1.18417	1.1894	1.01701	1.16151	0.991577	0.7315
ANKRD6 ENSG00000135299	1.16007	0.758687	1.15728	1.02332	0.963733	0.889166	1.10998	0.950611	0.873786	0.827069
ANKRD62 ENSG00000181626	0.886966	0.808737	0.831511	1.00216	1.11052	1.19395	0.795764	1.01068	1.01252	1.2473
ANKRD65 ENSG00000235098	0.914233	1.04208	1.19115	1.03719	1.02821	1.14944	1.13715	0.990084	0.829609	1.00046
ANKRD7 ENSG00000106013	1.13471	1.11543	0.853692	0.784466	1.21523	0.731566	0.825376	0.838574	1.34829	1.0457
ANKRD9 ENSG00000156381	1.07964	0.946222	1.05852	0.936787	1.01779	1.01315	0.867995	0.946294	1.02882	1.51764
ANKS1A ENSG00000064999	0.929847	0.986871	1.16032	1.21542	1.04478	1.1535	1.0819	0.77253	0.915635	0.843206
ANKS1B ENSG00000185046	1.10949	1.05824	1.09281	1.02122	1.16914	0.97486	0.982156	1.11463	0.778503	0.776665
ANKS3 ENSG00000168096	0.960501	1.08235	0.980781	0.81244	1.04101	1.11387	1.16001	0.900034	0.942043	1.11558
ANKS6 ENSG00000165138	1.11832	1.20459	1.14113	1.19994	1.13292	0.994029	0.850352	0.86827	0.749595	0.848749
ANKUB1 ENSG00000206199	0.952235	1.1484	0.919162	1.20686	1.12632	0.831985	1.0163	1.01806	0.896554	1.11636
ANKZF1 ENSG00000163516	1.15593	1.03429	1.00076	0.978854	0.985267	0.932927	0.867494	1.18145	0.743452	1.21095
ANLN ENSG00000011426	0.8674	1.20338	1.00726	0.974041	1.13106	1.0381	0.826046	1.15217	0.897071	0.921185
ANO1 ENSG00000131620	1.36266	0.988289	1.03897	1.01502	1.33186	0.93007	0.702395	1.17786	0.732268	0.995337
ANO10 ENSG00000160746	0.930945	1.24027	0.941492	0.795785	0.935227	0.905211	0.859474	0.844143	0.956877	0.904764
ANO2 ENSG00000047617	1.09171	0.91492	0.760349	0.907687	1.15295	1.10973	0.895673	0.989627	0.743566	1.09858
ANO3 ENSG00000134343	0.961831	1.17096	0.781379	0.954142	1.00142	0.900547	1.10645	0.897768	0.961061	0.951224
ANO4 ENSG00000151572	1.11618	1.15519	1.0988	1.08933	1.02153	1.16004	1.11135	1.21538	0.921052	0.855008
ANO5 ENSG00000171714	0.765998	1.20076	1.05726	1.18462	0.929087	0.971965	0.973151	0.818174	1.05328	1.14791
ANO6 ENSG00000177119	1.12565	0.961401	0.939331	0.946974	0.986124	1.28981	1.26961	0.947169	0.955855	0.949762
ANO7 ENSG00000146205	0.901395	0.982183	1.25964	0.941781	1.3225	0.72951	1.07072	0.829973	0.898362	1.18577
ANO8 ENSG00000074855	1.01869	0.922393	1.12929	0.829781	1.07124	0.926132	0.757509	1.08801	1.12429	0.980528
ANO9 ENSG00000185101	1.39701	0.985947	1.01045	1.14275	1.08283	1.18915	0.967792	1.20588	0.906099	0.867028
ANOS1 ENSG00000011201	1.1596	0.975104	1.2665	1.03888	0.923178	0.905595	1.06784	0.857022	0.851893	1.02942
ANP32A ENSG00000140350	1.05144	1.26502	0.92558	1.16014	1.19999	1.0088	1.12764	1.10393	0.97338	0.948608
ANP32B ENSG00000136938	1.13979	1.09412	1.07154	1.00287	1.03978	0.840367	0.973491	1.10116	1.03796	0.931542
ANP32D ENSG00000139223	0.976556	1.14224	0.978532	1.02622	1.0347	0.931804	0.793254	0.906735	0.862891	0.91667
ANP32E ENSG00000143401	0.968464	1.15054	1.14792	0.885697	0.864409	0.820438	1.26921	0.999001	0.96738	1.2517
ANPEP ENSG00000166825	0.977863	1.0654	1.14928	1.22996	1.3336	0.973397	1.38402	0.921526	1.21064	1.08378
ANTXR1 ENSG00000169604	1.08593	1.15587	0.959927	1.08713	1.13322	1.09963	0.96467	1.35744	0.991523	0.878603
ANTXR2 ENSG00000163297	1.09307	1.00138	0.972121	1.26852	1.43856	1.08602	1.01556	1.03771	0.772733	1.01689
ANTXRL ENSG00000274209	1.17411	1.0341	0.866292	0.951926	1.12597	0.923717	0.878741	0.954248	0.99774	1.03807
ANXA1 ENSG00000135046	1.01382	0.693279	0.860469	0.915057	0.923688	1.1018	1.19975	1.27748	0.988344	1.01109
ANXA11 ENSG00000122359	0.93829	1.58323	1.07597	1.10887	0.910109	0.868162	0.865055	1.12954	0.866238	1.03132
ANXA13 ENSG00000104537	1.27528	0.885102	0.943057	0.996984	1.02174	0.739965	1.09953	0.947536	0.872968	1.00953
ANXA2 ENSG00000182718	0.822163	1.28793	1.46723	0.890219	1.11803	0.989243	0.990637	1.17995	0.942678	1.32134
ANXA2R ENSG00000177721	1.0064	0.89843	0.939723	0.965377	0.902084	0.828154	1.06731	1.0937	0.95269	0.913753
ANXA3 ENSG00000138772	1.18325	0.745466	0.94652	0.905065	1.07307	0.692019	0.859871	1.32664	0.982831	1.00186
ANXA4 ENSG00000196975	1.03322	0.908937	0.784001	1.04322	1.17617	0.971168	0.928878	0.835784	1.02862	1.01822
ANXA5 ENSG00000164111	1.15934	0.697053	0.836839	0.886433	1.02794	1.09881	0.889385	0.920218	1.06479	0.768525
ANXA6 ENSG00000197043	1.29631	0.919258	1.10266	0.838945	1.21989	0.795226	0.971715	0.807234	1.09793	1.13042
ANXA7 ENSG00000138279	1.15128	0.939054	1.11644	1.0862	0.915666	1.14429	0.813001	1.13475	0.949033	0.818416
ANXA8 ENSG00000265190	0.948255	1.25375	0.998583	0.943434	0.959723	0.835579	1.16039	1.00265	0.80002	0.965544
ANXA8L1 ENSG00000264230	1.00297	1.08761	0.897696	0.83198	0.940636	1.12697	0.822854	1.05073	0.704443	1.10055
ANXA9 ENSG00000143412	0.79393	0.961816	0.973384	1.19939	1.02952	1.15186	0.927484	1.08081	0.808519	1.28594
AOAH ENSG00000136250	0.851334	0.867672	1.03165	1.09265	1.14436	0.966708	1.11046	0.776391	0.968445	1.02164
AOC1 ENSG00000002726	1.01692	0.824977	1.01898	0.962357	1.38904	0.914667	0.83843	1.1464	1.07032	0.971427
AOC2 ENSG00000131480	1.05447	0.984959	0.595854	1.01872	1.25372	0.855863	0.731502	0.869677	1.28199	1.14071
AOC3 ENSG00000131471	0.971858	0.936356	1.04261	1.01966	0.840698	0.959959	0.981346	1.04488	1.12101	1.08134
AOX1 ENSG00000138356	0.914112	1.12196	0.81287	0.838384	1.21942	1.19286	0.960819	1.01992	1.03529	1.02497
AP000350.10 ENSG00000251357	0.821426	1.02104	1.44669	1.00586	0.960883	1.14414	1.13857	0.970226	1.00661	1.04113
AP000769.1 ENSG00000279576	1.083	1.16093	1.32717	0.692839	0.994748	0.940572	0.844015	0.918022	0.98281	0.95171
AP000866.1 ENSG00000279342	0.865144	1.41787	0.893981	0.933007	1.05329	1.15212	0.86429	0.78149	1.38194	1.0352
AP001888.1 ENSG00000281781	1.01987	0.877521	0.941636	0.978633	1.21666	0.949396	0.931585	0.838657	0.905523	1.28454
AP006285.2 ENSG00000278919	1.02715	1.11741	1.10671	0.850533	0.904916	1.02521	0.851719	0.853325	0.973257	0.878473
AP1AR ENSG00000138660	1.08383	0.906209	1.24328	1.07189	1.04926	1.28111	1.02821	0.86101	0.939997	0.906773
AP1B1 ENSG00000100280	1.06016	1.10453	1.16574	1.04993	1.17774	0.886924	0.861522	1.27225	1.13956	0.891429
AP1G1 ENSG00000166747	0.830384	1.24639	1.36087	1.11174	1.1362	0.943169	0.873916	1.26131	0.977907	1.08703
AP1G2 ENSG00000213983	0.74238	1.13498	1.00821	0.940336	1.09377	1.18711	0.947468	0.950658	0.729917	1.08985
AP1M1 ENSG00000072958	0.845233	1.05741	0.841747	1.17551	1.06655	0.983899	0.966865	0.75928	0.990237	1.07971
AP1M2 ENSG00000129354	0.984074	1.04072	1.04446	1.1225	0.934899	0.931876	0.927141	0.967628	1.14063	1.09984
AP1S1 ENSG00000106367	1.36871	0.890304	0.803857	1.01737	0.937856	0.962559	1.10322	0.859429	0.894552	1.05421
AP1S2 ENSG00000182287	0.924026	1.05452	0.854411	0.98488	1.13576	1.14494	0.918304	1.09097	0.83915	0.8988
AP1S3 ENSG00000152056	0.85946	1.02328	1.07503	0.931474	1.1805	0.964538	0.893429	0.911589	1.03661	1.08772
AP2A1 ENSG00000196961	1.0332	1.36509	1.04476	1.04077	1.05207	1.2101	0.980846	0.98049	0.950373	0.839502
AP2A2 ENSG00000183020	0.961765	1.07204	1.29361	1.02636	1.21537	1.13839	1.03806	1.06916	0.890338	0.954379
AP2B1 ENSG00000006125	0.874974	0.853798	0.75781	1.04251	0.945888	1.20086	1.07732	1.32807	0.872692	0.937069
AP2M1 ENSG00000161203	0.974817	0.987442	0.935874	0.982954	0.950761	1.07256	1.07289	1.14002	1.15231	0.932348
AP2S1 ENSG00000042753	0.935131	0.800748	1.10097	1.16144	1.1808	0.857669	1.30641	1.00775	0.86065	1.06253
AP3B1 ENSG00000132842	1.04815	1.05163	1.02561	0.980138	0.797517	1.06303	0.666049	0.782093	0.995421	0.861628
AP3B2 ENSG00000103723	0.884673	0.983417	0.952976	0.987395	0.897654	1.16715	0.899228	0.93692	0.691346	1.09637
AP3D1 ENSG00000065000	0.746557	0.904924	0.862067	1.18412	1.27235	0.94288	0.796188	1.09485	1.0666	1.05028
AP3M1 ENSG00000185009	0.767337	1.15791	0.870445	0.843145	1.00523	1.0445	1.00145	1.17614	0.822303	0.950608
AP3M2 ENSG00000070718	0.954138	1.04278	0.835576	0.707682	1.14855	1.12297	0.960263	0.954053	0.93416	1.03189
AP3S1 ENSG00000177879	1.09041	0.881453	0.851857	1.17053	0.740906	1.04733	0.831349	0.921132	0.889959	1.21309
AP3S2 ENSG00000157823	0.861917	0.881676	0.780748	1.05395	1.05072	0.99228	1.21836	0.847975	0.912572	1.01136
AP4B1 ENSG00000134262	0.804754	0.879424	1.26468	1.0728	0.918503	1.07136	0.843378	1.18695	1.09642	1.24038
AP4E1 ENSG00000081014	1.11662	1.13853	1.01203	0.751802	0.885925	0.922747	0.825444	1.03621	0.854882	0.686131
AP4M1 ENSG00000221838	0.858938	1.23752	0.788734	0.822459	1.00626	0.888325	1.10964	1.18553	0.999757	0.76888
AP4S1 ENSG00000100478	0.951508	1.24322	0.737176	1.16624	1.12771	1.03099	0.932249	0.759614	1.17279	0.959589
AP5B1 ENSG00000254470	0.961655	1.09	1.06431	1.08941	0.858848	0.963749	0.967665	0.817253	0.932968	0.88595
AP5M1 ENSG00000053770	1.12985	1.05818	1.13002	1.07292	1.12786	1.10693	0.991207	0.929278	0.789078	1.19514
AP5S1 ENSG00000125843	1.13092	1.0174	0.972198	0.91432	1.04099	1.05935	1.13353	1.12243	0.638087	1.03299
AP5Z1 ENSG00000242802	1.01387	1.00036	1.33731	0.757882	1.09052	1.04024	0.76951	1.03646	1.0006	1.07238
APAF1 ENSG00000120868	0.839084	1.2405	0.784451	0.749109	1.1802	1.06458	0.946784	0.776853	0.90504	1.05095
APBA1 ENSG00000107282	1.36667	0.997795	1.00063	1.07588	0.989849	0.83752	1.14942	1.06392	0.947339	1.07628
APBA2 ENSG00000034053	0.670498	0.964264	0.811795	0.883815	0.995256	0.822868	0.985304	0.871706	1.23103	1.00642
APBA3 ENSG00000011132	1.05424	1.11777	0.964533	1.06336	1.10547	1.06449	1.27065	0.859498	1.20223	1.05486
APBB1 ENSG00000166313	0.798668	0.944315	1.18097	1.12476	0.923102	0.965378	0.947576	0.839954	1.05057	1.11374
APBB1IP ENSG00000077420	1.10117	0.79917	0.834899	1.09841	1.13578	0.964041	1.02734	0.927667	1.1973	0.871704
APBB2 ENSG00000163697	0.803415	0.863017	1.37302	0.879751	1.15989	1.17389	1.00634	1.04871	1.05619	1.09706
APBB3 ENSG00000113108	0.871395	0.806838	0.865687	1.16344	0.829269	1.04974	1.3488	1.08246	0.945763	1.01282
APC ENSG00000134982	0.953825	1.10309	0.963984	0.967488	0.964408	0.924519	1.0036	0.77043	1.05385	1.06483
APC2 ENSG00000115266	0.934533	0.920838	0.849406	1.08325	1.22377	0.949266	0.847896	1.34117	0.980751	0.74621
APCDD1 ENSG00000154856	0.693496	0.950739	0.864155	0.788477	0.924096	0.870851	0.987099	1.09083	1.44903	1.02185
APCDD1L ENSG00000198768	0.931559	0.952798	1.05187	0.989086	1.30611	0.607172	1.13103	1.03282	1.32004	0.932635
APEH ENSG00000164062	1.10934	1.13925	0.905905	1.08605	0.983926	0.880077	1.16958	1.34197	1.14413	1.00648
APELA ENSG00000248329	0.908832	0.789124	0.894222	1.01741	1.24742	0.889272	1.12924	1.00745	1.11732	0.97426
APEX1 ENSG00000100823	0.937044	0.959857	0.959855	1.1004	0.511481	1.08241	1.06618	1.32621	1.39477	1.12444
APEX2 ENSG00000169188	0.829842	0.817606	1.06735	0.913706	0.882235	0.928833	1.10464	1.0803	1.12613	0.727114
APH1A ENSG00000117362	0.978181	1.16322	1.05407	0.963663	1.04333	0.697424	1.0239	0.946028	1.33011	0.976232
APH1B ENSG00000138613	1.01258	0.922631	0.97247	1.27378	1.0399	1.07694	0.762735	0.863587	0.894222	1.13493
API5 ENSG00000166181	0.783839	0.98169	1.11307	0.859814	0.915786	0.933419	1.01527	0.893638	0.996612	1.05272
APIP ENSG00000149089	0.669405	0.982456	1.07178	1.02918	0.875924	0.855786	1.04908	0.709591	1.1444	0.946029
APITD1 ENSG00000175279	0.896865	0.977359	0.824236	0.99694	1.01509	0.952693	0.921826	0.916182	1.21781	1.12332
APLF ENSG00000169621	0.984473	0.965929	1.23421	0.936384	0.95351	0.937727	0.999405	0.980369	0.898283	0.783048
APLN ENSG00000171388	0.724554	0.989961	0.930512	0.830471	0.860162	0.993434	0.894682	1.18081	0.779218	1.07717
APLNR ENSG00000134817	1.17152	1.21323	1.26153	0.96941	0.985774	0.886122	1.19825	1.22311	0.992374	1.07789
APLP1 ENSG00000105290	1.10634	1.15488	0.852177	1.01228	0.810089	1.04728	0.852227	1.03158	1.10531	1.25544
APLP2 ENSG00000084234	0.944809	1.0005	0.932134	1.0754	0.970483	1.1633	1.0092	1.25657	0.805135	1.09495
APMAP ENSG00000101474	0.923206	1.51373	1.13883	1.16354	0.943734	1.01934	0.841356	0.882967	0.95109	1.06623
APOA1 ENSG00000118137	1.11324	1.09392	0.880617	1.0359	0.843486	0.922488	0.827982	0.906984	0.877487	1.07879
APOB ENSG00000084674	1.03346	1.08661	1.24206	1.22449	0.957652	1.06729	0.878421	1.04477	0.870377	0.957177
APOBEC3A ENSG00000128383	0.91622	1.00157	0.791427	0.976942	1.22613	0.918113	0.991033	0.990653	1.07029	0.969107
APOBEC3B ENSG00000179750	1.22236	1.18579	0.879192	1.0927	1.12984	1.24331	0.903261	0.88426	1.14481	0.880826
APOBEC3C ENSG00000244509	0.852639	1.07941	1.06897	1.07976	1.1913	0.983333	0.802694	1.09573	0.888503	1.02025
APOBEC3D ENSG00000243811	1.24147	1.00648	0.940202	1.06999	1.37729	1.14388	1.36206	0.999434	1.03898	0.983914
APOBEC3F ENSG00000128394	1.07236	0.909132	1.13775	0.945884	1.02822	0.928331	1.10564	0.987592	0.749848	0.888952
APOBEC3G ENSG00000239713	0.974421	0.784768	1.4761	0.859786	0.859542	0.896591	1.14201	1.14142	1.37734	1.07743
APOBEC3H ENSG00000100298	1.08423	0.969379	1.00515	0.856409	1.06455	0.956348	0.925004	0.965914	1.03286	1.07786
APOBR ENSG00000184730	1.2746	1.20727	1.10482	1.08284	0.703511	1.15353	1.04229	1.08227	1.00085	0.995515
APOC1 ENSG00000130208	0.91789	1.0453	0.746534	1.13064	1.12388	1.13627	0.862191	1.03709	0.809549	1.07415
APOD ENSG00000189058	1.33573	0.807857	0.845697	1.19785	1.13794	1.01465	1.29519	1.0825	0.955609	0.839824
APOE ENSG00000130203	0.955019	0.813276	0.777053	0.554383	0.974137	1.72318	1.39658	1.03801	0.797296	0.869334
APOF ENSG00000175336	0.604967	0.976912	1.0408	0.995265	0.903965	1.12931	1.02922	1.14026	1.40762	1.07309
APOL1 ENSG00000100342	0.976798	0.996315	0.971926	1.49145	1.10266	0.913849	1.04713	0.850856	0.828134	0.897491
APOL2 ENSG00000128335	0.832481	0.923624	1.08624	1.03084	1.13423	0.794529	1.22835	0.874105	1.09242	0.973811
APOL3 ENSG00000128284	0.940795	1.15084	1.15299	1.01159	0.904476	0.952415	1.04269	1.01727	1.16341	0.976699
APOL4 ENSG00000100336	0.785597	0.901565	1.00231	0.982636	1.02523	1.18809	0.92178	1.03194	1.36689	0.951051
APOL6 ENSG00000221963	1.07826	0.960195	0.717927	0.858042	1.00523	0.988057	1.11186	1.30079	1.05489	1.17291
APOLD1 ENSG00000178878	0.950191	0.895946	0.909926	0.938465	0.818783	0.884646	0.954584	1.00833	0.812801	1.16314
APOM ENSG00000204444	1.18212	1.09236	0.954753	1.0767	0.9219	0.967559	0.882862	1.14963	1.08084	1.20479
APOO ENSG00000184831	1.00641	1.13681	0.888805	1.00979	0.891844	0.873895	1.0438	0.906528	0.795118	1.1439
APOOL ENSG00000155008	0.933563	0.957019	1.05713	1.04208	1.13864	1.01833	0.855544	0.886398	1.29983	0.728906
APP ENSG00000142192	1.53641	0.648529	1.01435	1.21426	1.12202	1.11082	0.988683	1.10045	1.1284	1.01815
APPBP2 ENSG00000062725	0.841844	1.01366	0.839769	1.37325	1.03734	1.15965	0.880211	0.839412	0.98244	1.24374
APPL1 ENSG00000157500	0.728533	1.04457	1.01213	1.02459	0.950673	0.876446	1.11287	0.960376	1.07745	0.827874
APPL2 ENSG00000136044	0.999123	1.08177	1.30366	0.893257	1.00428	0.905794	1.09126	1.40892	1.19279	0.977242
APRT ENSG00000198931	1.05547	1.03584	1.05166	1.12566	1.2925	1.3415	1.36797	0.955698	0.823345	0.887495
APTX ENSG00000137074	0.936826	1.15071	1.04406	1.11219	1.00038	1.0176	1.04484	0.861911	1.1462	1.03731
AQP1 ENSG00000240583	1.64539	1.02899	1.24077	0.83266	0.923614	1.03019	0.867919	0.714894	0.94407	0.901287
AQP10 ENSG00000143595	1.22326	0.966567	1.10284	0.817419	1.05833	0.906397	0.825109	0.793113	1.02446	1.09796
AQP11 ENSG00000178301	0.876024	0.962867	0.977117	1.10945	1.14119	1.06476	0.982415	0.792111	0.955333	1.24227
AQP2 ENSG00000167580	0.994055	0.808529	1.20204	1.63264	0.780799	0.780333	1.06141	0.741058	1.00758	0.955371
AQP3 ENSG00000165272	0.939079	2.1996	1.05723	1.01046	0.97708	0.700052	0.652169	1.02221	1.11081	1.07712
AQP4 ENSG00000171885	0.91205	1.00953	1.02811	0.696969	1.16076	0.65242	1.05013	0.982122	1.02321	1.17104
AQP5 ENSG00000161798	0.883535	1.01717	1.04628	0.803549	1.33266	1.02251	0.944507	1.02693	1.11373	1.03105
AQP6 ENSG00000086159	1.1945	0.892391	0.850916	0.995547	1.12879	0.980626	1.24374	0.761119	0.938351	1.15911
AQP7 ENSG00000165269	0.901437	0.931435	0.989052	0.870206	0.906367	0.955329	1.21652	0.71715	0.926621	0.728251
AQP9 ENSG00000103569	1.02068	1.3364	1.20003	1.08203	0.799928	0.867463	0.898858	1.07204	1.16784	0.948227
AQR ENSG00000021776	1.01643	1.10795	1.06495	1.12591	1.06984	0.914399	0.953626	1.08134	1.16589	0.909661
AR ENSG00000169083	1.03266	1.02406	1.13878	0.813155	0.869443	0.882021	1.08438	1.03986	1.17544	0.945318
ARAF ENSG00000078061	0.937538	1.05825	1.16631	1.12351	0.936993	1.0035	1.42304	0.879624	0.908881	0.786902
ARAP1 ENSG00000186635	1.21102	1.14128	0.982213	1.02882	1.19743	0.857715	0.736184	0.881408	1.35044	0.932688
ARAP2 ENSG00000047365	0.731239	0.741278	1.17299	1.25917	1.09824	0.980028	1.27663	0.808508	1.13849	0.810608
ARAP3 ENSG00000120318	0.85235	1.18025	1.00378	1.19596	0.937748	0.843438	0.912294	0.818101	1.186	1.05936
ARC ENSG00000198576	1.15048	1.10044	0.753774	0.814178	1.1653	0.940334	1.06205	1.19998	1.03171	0.989853
ARCN1 ENSG00000095139	0.936305	1.1816	1.10932	1.05894	0.941335	1.17462	0.991745	1.24273	1.0655	0.994997
AREG ENSG00000109321	0.851218	1.1704	0.856554	0.852054	0.985887	0.774866	0.987864	1.11061	0.874305	1.09836
AREL1 ENSG00000119682	1.39194	1.03221	1.14063	1.37829	1.26067	0.968249	0.959899	1.19878	0.93524	0.798714
ARF1 ENSG00000143761	1.07507	0.908797	0.95679	0.963469	1.35395	1.24611	0.918201	1.26049	0.881572	0.951506
ARF3 ENSG00000134287	0.934802	1.11526	1.03858	1.35257	1.00482	0.906689	0.963447	1.04689	0.596193	1.0581
ARF4 ENSG00000168374	0.976754	0.68599	0.786585	1.07948	1.28603	0.937932	1.13725	0.856758	1.12577	1.22107
ARF5 ENSG00000004059	1.05593	0.978798	1.04472	0.831884	1.03091	1.23956	0.896464	0.825531	1.08615	0.804861
ARF6 ENSG00000165527	1.23826	0.650912	0.868242	1.07779	0.997998	0.740618	1.15035	0.938143	1.2747	1.00991
ARFGAP1 ENSG00000101199	0.909523	0.87081	1.08942	1.09391	0.937349	1.07591	0.948964	0.986911	0.838749	0.885269
ARFGAP2 ENSG00000149182	0.895665	0.747331	1.09071	1.06342	1.06205	1.37565	0.976454	1.27883	1.29763	0.94237
ARFGAP3 ENSG00000242247	0.83941	0.78745	1.06203	0.98745	1.17349	0.984428	0.90735	1.25629	1.11899	0.948096
ARFGEF1 ENSG00000066777	0.74302	1.03421	0.966792	0.912054	1.27389	0.813935	1.1966	0.856284	0.971639	0.770998
ARFGEF2 ENSG00000124198	0.826404	1.24763	0.874331	0.995383	1.02973	1.10442	1.08126	1.01345	0.833912	1.1145
ARFGEF3 ENSG00000112379	0.809033	0.891269	0.966744	0.879665	1.2916	1.09594	0.977625	0.963513	1.076	1.27368
ARFIP1 ENSG00000164144	1.00465	1.15621	1.01215	1.16132	1.16005	0.844728	1.00038	0.946773	0.981434	0.830278
ARFIP2 ENSG00000132254	0.948488	1.04557	0.910963	1.00743	0.587295	1.15117	1.10915	0.919873	0.929498	1.18839
ARFRP1 ENSG00000101246	1.12152	0.974764	1.03608	1.06414	1.08417	0.936148	0.852904	0.913896	0.907746	0.960031
ARG2 ENSG00000081181	0.964225	0.872065	1.11444	1.15571	1.05255	1.01281	0.920264	1.10656	1.23474	1.21146
ARGFX ENSG00000186103	0.965896	0.979717	0.895465	1.04342	1.00792	1.02756	1.19083	0.811888	1.0652	0.964729
ARGLU1 ENSG00000134884	0.975349	0.759254	1.18241	1.08068	0.947162	0.920917	1.21897	1.21059	1.16964	0.874879
ARHGAP1 ENSG00000175220	0.800025	0.923009	0.996146	1.1196	1.00786	0.978066	1.02021	0.86619	0.870285	0.784322
ARHGAP10 ENSG00000071205	1.09204	1.01859	0.767682	0.862152	0.84978	1.1694	0.913545	0.821334	0.894462	1.00384
ARHGAP11A ENSG00000198826	0.854036	1.15823	1.07595	0.972288	1.03483	1.15085	1.20256	1.23701	1.10217	0.888115
ARHGAP11B ENSG00000187951	0.941285	0.780893	1.05173	0.996262	0.815497	1.09239	1.0008	0.979243	0.943927	0.943038
ARHGAP12 ENSG00000165322	0.961625	0.753703	0.791729	0.891212	0.969834	0.946967	0.929052	0.868242	0.961201	0.950688
ARHGAP15 ENSG00000075884	1.03832	0.964073	0.952236	1.00571	1.08312	1.10477	1.14556	0.883824	0.993166	0.884842
ARHGAP17 ENSG00000140750	0.994187	0.775779	1.13577	1.00205	1.35107	1.1553	0.724415	0.902644	1.07905	0.95887
ARHGAP18 ENSG00000146376	0.870996	1.19813	1.087	0.987117	1.00742	0.983395	0.946027	0.969547	0.951907	0.92887
ARHGAP19 ENSG00000213390	0.841164	1.30298	1.06983	0.929236	1.09179	1.11889	0.880632	1.00372	1.03373	1.21036
ARHGAP20 ENSG00000137727	1.23011	0.83811	0.88123	0.857418	0.776655	0.884023	0.816813	1.24378	1.01371	0.799992
ARHGAP21 ENSG00000107863	1.00286	0.964614	1.21419	1.00234	1.25613	1.15469	0.86987	1.02236	0.873548	0.908142
ARHGAP22 ENSG00000128805	1.10338	1.03073	1.12261	1.29603	0.973241	0.797778	1.04379	1.19382	0.913705	1.2508
ARHGAP23 ENSG00000275832	1.02986	0.980101	0.886388	1.12802	1.02328	0.946026	1.31628	1.19886	0.96152	1.11206
ARHGAP24 ENSG00000138639	0.815862	0.908054	0.932501	1.23355	1.06939	0.738392	0.754895	1.12606	1.1076	0.749235
ARHGAP25 ENSG00000163219	0.948433	0.96827	0.807538	1.00737	0.84966	1.04556	0.996461	0.950221	1.16418	0.99455
ARHGAP26 ENSG00000145819	0.979792	0.960545	1.1283	1.17821	1.0947	0.921027	1.08203	1.24822	0.881645	0.906394
ARHGAP27 ENSG00000159314	0.954185	1.07316	0.844245	0.876913	0.957822	1.02383	0.954226	0.90616	1.157	0.865655
ARHGAP28 ENSG00000088756	1.22311	0.911127	0.905627	0.90776	0.995715	1.14213	1.04689	0.96874	1.05038	1.0644
ARHGAP29 ENSG00000137962	0.98973	0.814265	1.2897	0.918698	0.954649	0.765705	1.08443	1.00585	0.827562	1.11613
ARHGAP30 ENSG00000186517	1.10856	1.03737	0.833348	1.10816	1.10786	0.791053	0.936143	0.959641	0.998266	0.870026
ARHGAP31 ENSG00000031081	0.973855	0.934308	1.12004	1.21887	0.888407	1.14662	0.919538	1.13909	0.997128	0.945763
ARHGAP32 ENSG00000134909	1.0783	0.974931	1.19397	0.948156	0.905516	0.87824	1.00431	1.00883	1.05623	1.1854
ARHGAP33 ENSG00000004777	1.06055	0.861902	0.978926	0.846739	1.25023	1.25466	0.974898	1.25339	0.854437	1.09096
ARHGAP35 ENSG00000160007	1.16276	0.934242	0.85496	0.874865	0.795432	0.933976	1.04375	0.916137	1.19917	1.13854
ARHGAP36 ENSG00000147256	1.11229	1.41414	1.21095	0.969358	1.06202	1.21162	1.04708	0.84721	1.13108	0.920065
ARHGAP39 ENSG00000147799	1.00503	1.05416	1.00231	1.32937	1.0357	0.937217	1.16797	0.779336	1.03908	1.4441
ARHGAP4 ENSG00000089820	0.812093	0.928005	0.822736	1.0474	1.00156	1.22097	0.816729	0.931239	0.993578	1.01243
ARHGAP40 ENSG00000124143	1.30565	1.08491	1.00188	0.717006	1.34885	1.07853	1.13773	0.966467	0.946653	0.961519
ARHGAP42 ENSG00000165895	1.06357	0.782706	1.11891	0.934033	0.968489	0.858035	0.952355	1.07778	0.804235	1.19155
ARHGAP44 ENSG00000006740	1.12715	0.957559	1.01038	0.955742	1.31522	0.971949	0.825949	1.26275	1.1223	1.06357
ARHGAP45 ENSG00000180448	0.917234	0.972507	0.832952	0.990173	1.00446	0.80971	0.737489	1.19225	1.05376	1.11093
ARHGAP5 ENSG00000100852	1.06836	1.19508	1.24505	1.16218	1.08479	1.10248	0.963685	1.16277	0.866864	1.02559
ARHGAP6 ENSG00000047648	0.899388	0.85852	0.84295	1.09318	0.97795	1.13312	0.896125	1.09727	0.896956	1.06872
ARHGAP8 ENSG00000241484	1.07037	0.987036	0.918202	1.15814	1.08971	0.879276	1.00797	1.03734	1.06846	1.04075
ARHGAP9 ENSG00000123329	0.943593	0.908575	1.05729	1.1553	0.931125	1.32086	0.897893	0.9557	1.08394	0.975698
ARHGDIA ENSG00000141522	1.30924	0.744009	0.966678	1.02679	1.31381	1.06825	0.704877	0.74867	1.37101	0.979423
ARHGDIB ENSG00000111348	0.684975	1.36795	0.994044	1.3638	0.953545	0.666649	0.818529	1.04891	1.05998	0.830905
ARHGDIG ENSG00000242173	0.979669	1.02567	1.09079	1.01884	0.77305	1.03118	1.04852	0.849991	1.0336	0.842213
ARHGEF1 ENSG00000076928	0.902747	1.03995	0.911977	1.03514	0.902751	1.13529	1.024	0.982006	0.736479	1.12046
ARHGEF10 ENSG00000104728	1.06204	0.950861	0.985185	0.9674	1.08953	0.972556	0.870926	0.84337	0.828717	1.08536
ARHGEF10L ENSG00000074964	0.843728	0.689778	0.945594	1.13017	0.800177	1.11979	0.926744	0.97013	1.10324	0.837566
ARHGEF11 ENSG00000132694	0.725903	0.999046	1.28184	1.06859	0.865807	1.33353	0.86891	1.00309	1.04257	1.26556
ARHGEF12 ENSG00000196914	0.86913	1.05351	0.917642	1.10973	0.819627	0.954987	0.733255	1.16467	0.983159	0.935454
ARHGEF15 ENSG00000198844	0.80772	0.999664	0.853508	0.887777	0.959068	1.17843	0.837127	1.18228	0.801884	0.927565
ARHGEF16 ENSG00000130762	0.961274	0.951543	0.855556	1.02823	1.36273	0.853528	1.17301	1.10907	0.938055	1.0224
ARHGEF17 ENSG00000110237	0.916167	0.859869	1.22054	0.966765	1.11034	0.765033	0.596506	1.17195	0.861641	0.830448
ARHGEF19 ENSG00000142632	1.04985	1.22264	0.940978	0.912211	1.10189	1.09603	0.907525	0.885592	1.15218	0.990316
ARHGEF2 ENSG00000116584	0.955011	1.08822	1.00875	1.23286	1.11999	0.917839	1.05472	1.051	1.02005	0.964919
ARHGEF25 ENSG00000240771	0.769302	1.16451	0.962186	0.764292	1.16022	1.04591	1.01177	1.1296	1.02332	1.37783
ARHGEF26 ENSG00000114790	1.01476	1.0672	0.881574	0.797121	0.881326	0.984179	1.01554	1.03854	0.959425	1.19745
ARHGEF28 ENSG00000214944	1.19342	1.29122	0.67662	1.08952	1.05308	0.950397	1.15741	0.998295	0.912443	1.39333
ARHGEF3 ENSG00000163947	1.02373	1.16172	1.008	0.902162	1.06887	0.880011	1.01685	0.92352	1.00445	1.00338
ARHGEF33 ENSG00000214694	1.06599	1.13889	0.937295	1.21419	0.947318	0.94086	0.908728	1.16063	1.10707	1.01458
ARHGEF35 ENSG00000213214	1.19373	1.0635	0.789218	0.953002	1.19293	1.00913	1.21325	1.36885	1.00111	0.904369
ARHGEF37 ENSG00000183111	0.931505	0.723977	1.09526	0.998171	0.942488	1.23339	1.23659	0.815521	1.06387	1.02036
ARHGEF38 ENSG00000236699	1.15522	0.837757	0.892441	1.23502	1.05578	1.14359	0.624539	1.16251	0.917121	1.06105
ARHGEF39 ENSG00000137135	0.99035	1.05622	1.10763	1.00747	1.0837	0.717262	0.9417	0.874262	0.965528	0.870915
ARHGEF4 ENSG00000136002	0.923917	1.26157	0.968377	0.820507	0.868487	1.15697	0.996188	0.81854	1.03935	1.16976
ARHGEF40 ENSG00000165801	0.721637	0.684823	0.818765	0.972744	1.01079	0.862241	1.05774	1.01277	1.10026	0.600053
ARHGEF5 ENSG00000050327	1.07998	1.15057	1.04889	0.981329	0.960593	1.11387	0.997536	1.15119	0.835344	1.00955
ARHGEF6 ENSG00000129675	1.19707	1.15477	1.05119	1.0181	0.956492	1.12656	1.08472	0.784986	0.964552	0.967525
ARHGEF7 ENSG00000102606	1.12104	0.799743	1.05113	0.967509	0.925419	1.32649	0.850332	0.880256	0.67924	1.06278
ARHGEF9 ENSG00000131089	1.16776	1.02695	0.939886	0.928898	0.95741	0.968024	1.13695	1.01175	1.06133	0.806566
ARID1A ENSG00000117713	1.04936	0.874726	0.836096	1.02964	1.07867	1.15816	0.764743	1.20766	1.11089	0.966389
ARID1B ENSG00000049618	0.990894	1.01889	0.874617	1.14558	0.719177	1.11004	0.94051	0.887077	0.974439	0.86541
ARID2 ENSG00000189079	1.11758	0.940411	0.782411	1.12009	0.999483	1.241	0.942914	0.821932	1.05993	1.11807
ARID3A ENSG00000116017	1.05263	0.852151	1.12662	0.947333	0.837071	0.896077	1.01306	1.03245	1.18529	1.18266
ARID3B ENSG00000179361	0.91957	0.852234	0.970411	1.03018	1.14233	1.39928	1.18358	1.17783	0.848231	0.832596
ARID4A ENSG00000032219	0.709101	1.01883	1.14895	1.04435	0.945885	1.09482	0.986032	1.07839	1.13864	0.860187
ARID4B ENSG00000054267	1.19342	1.04491	0.820104	0.864469	1.05217	0.767616	0.974705	0.92615	0.865554	0.894365
ARID5A ENSG00000196843	1.19646	0.98241	1.04548	0.801787	0.938309	1.13362	0.916324	0.844287	0.928331	0.982089
ARID5B ENSG00000150347	1.29287	0.65891	1.03895	0.783969	0.916421	0.848383	1.04721	1.1033	0.927015	1.20967
ARIH1 ENSG00000166233	1.25155	0.849994	0.834508	0.854929	0.841234	1.19952	1.19769	1.08738	1.11804	1.2838
ARIH2 ENSG00000177479	0.815334	1.0537	0.94748	1.03103	1.08487	1.08712	0.921579	0.837959	0.781559	0.853424
ARIH2OS ENSG00000221883	1.05797	1.0111	1.01601	1.06398	1.01503	1.0915	0.902442	1.06676	1.15642	0.880578
ARL1 ENSG00000120805	1.11878	1.17884	0.756667	1.38934	0.94812	0.805505	1.11033	0.953924	1.17267	0.967577
ARL10 ENSG00000175414	0.943856	0.936883	0.988335	1.10455	0.92242	1.21013	1.10022	1.12991	0.950674	1.0487
ARL11 ENSG00000152213	0.968522	1.10028	0.884505	0.8545	1.16501	1.37514	0.832811	0.918302	0.941083	1.34566
ARL13B ENSG00000169379	0.977061	0.889751	0.904961	0.931578	1.12574	0.962712	0.997107	0.902376	0.97356	1.2438
ARL14 ENSG00000179674	1.14113	0.835603	1.09029	0.977884	1.1469	0.776597	1.01197	0.973229	0.903814	0.87184
ARL14EP ENSG00000152219	0.775868	1.01482	1.00024	0.960757	0.856977	0.91898	0.738387	1.1211	0.730215	1.12197
ARL15 ENSG00000185305	1.17393	1.111	0.996702	0.884545	1.05741	0.957723	0.97717	1.0349	0.848885	0.928477
ARL16 ENSG00000214087	0.7675	1.01494	1.31728	1.41434	1.0804	1.37591	0.781895	0.853657	1.06488	1.08897
ARL17A ENSG00000185829	1.11025	0.950995	0.882995	1.00784	1.06329	1.19323	0.931711	1.14303	0.892845	0.845024
ARL17B ENSG00000228696	1.15209	0.971797	1.05092	1.05611	1.15176	1.13502	0.969075	0.938118	0.930228	0.79241
ARL2 ENSG00000213465	1.11588	0.918101	0.799003	1.00452	1.13116	0.796275	1.18176	0.792714	0.972761	0.792988
ARL2BP ENSG00000102931	1.16823	0.936706	0.842851	1.01343	1.19248	0.983076	0.993088	1.13578	1.1035	0.835542
ARL3 ENSG00000138175	1.20216	1.05657	0.965245	0.767875	0.788579	1.00502	1.00424	1.03673	1.01636	1.22707
ARL4A ENSG00000122644	1.18743	1.1484	1.07748	1.14306	0.973339	0.972077	1.01364	0.924338	1.07347	0.973037
ARL4C ENSG00000188042	1.0272	0.992009	0.890578	0.915174	1.18429	1.0366	1.01212	0.826188	0.901079	0.948039
ARL4D ENSG00000175906	1.14099	1.43894	1.10952	1.10016	1.02155	1.18491	0.967868	1.00659	0.876927	0.899285
ARL5A ENSG00000162980	0.747153	0.97434	0.861883	1.07385	1.02005	0.739221	1.11241	1.12297	1.00395	0.846142
ARL5B ENSG00000165997	1.40287	1.09832	0.914176	1.11336	0.791502	1.02452	1.11439	1.15609	0.902099	0.923425
ARL6 ENSG00000113966	0.772616	1.15803	0.829951	1.1052	1.0892	0.931615	0.904117	1.08491	1.06917	0.96401
ARL6IP1 ENSG00000170540	1.41407	1.07131	0.899596	1.18908	1.07092	0.932136	0.951138	0.94411	0.873165	0.822963
ARL6IP4 ENSG00000182196	0.974983	0.866613	1.00263	1.07007	0.992995	0.956632	1.08707	0.959971	0.772376	0.975688
ARL6IP5 ENSG00000144746	1.11295	1.02604	0.843929	0.808598	1.02695	0.81391	0.817927	0.923029	1.15087	0.947809
ARL6IP6 ENSG00000177917	0.991971	1.10075	0.946362	1.00204	1.1777	0.853336	0.988396	0.868213	0.892409	0.980411
ARL8A ENSG00000143862	0.714358	0.98622	0.975215	1.08948	0.773153	0.953211	0.792201	0.964458	0.836872	0.94328
ARL8B ENSG00000134108	1.01482	0.895793	0.899448	0.686597	1.12649	1.12613	1.24597	0.899047	0.734458	0.967639
ARL9 ENSG00000196503	0.908862	0.876904	0.852977	0.78741	0.938578	1.03074	1.07119	0.750475	1.20825	1.26642
ARMC1 ENSG00000104442	0.961847	0.990779	1.16636	1.04347	0.865118	1.2268	1.09309	0.899069	1.13447	1.03217
ARMC10 ENSG00000170632	1.27565	0.955855	0.85864	0.903941	1.03949	1.12706	1.00334	1.12251	1.00002	1.04794
ARMC12 ENSG00000157343	1.09909	0.835947	1.16981	0.849972	0.870383	1.08543	1.00815	0.952102	0.860051	0.833509
ARMC2 ENSG00000118690	0.913667	0.978371	0.878711	1.16918	1.00637	1.05058	1.29601	0.783804	0.850138	1.0968
ARMC4 ENSG00000169126	1.12535	1.07585	0.841863	1.19766	0.868488	1.03866	0.813738	0.908707	1.08425	0.909625
ARMC5 ENSG00000140691	0.8209	0.639607	1.18904	0.864663	0.908989	0.881242	1.09163	0.819147	0.886125	1.01037
ARMC6 ENSG00000105676	0.789416	1.13784	1.22306	0.798353	0.952822	1.37403	0.878568	0.908319	1.08348	0.920315
ARMC7 ENSG00000125449	1.21808	1.17657	1.14648	1.23322	1.05252	1.17716	0.79001	1.27921	1.01628	0.95467
ARMC8 ENSG00000114098	0.990473	1.03027	1.05289	1.04227	0.827242	1.05611	0.768498	0.826128	0.814294	0.873414
ARMC9 ENSG00000135931	0.942538	1.0831	0.931543	0.881836	0.919375	0.872768	0.891206	0.690072	0.987165	1.0979
ARMCX1 ENSG00000126947	0.760477	0.940533	0.993637	0.82217	1.01175	0.949605	1.06467	1.18913	1.12591	0.987952
ARMCX2 ENSG00000184867	1.33481	1.01979	1.15659	1.19397	0.946639	0.878037	1.06459	1.21759	1.13346	0.972904
ARMCX3 ENSG00000102401	1.07514	0.815266	1.01331	0.890019	0.882651	1.01093	1.17805	1.06242	0.894523	1.30144
ARMCX4 ENSG00000196440	1.12357	0.940309	1.24884	1.01312	0.776213	0.837373	1.00437	0.904708	1.03485	1.25779
ARMCX5 ENSG00000125962	0.800361	1.01182	0.850967	0.920724	1.25761	1.06343	1.05659	1.01206	1.07467	0.922807
ARMCX6 ENSG00000198960	1.00745	1.09148	0.960359	0.913507	1.14167	1.08299	0.957972	0.986001	1.01091	1.07658
ARMT1 ENSG00000146476	0.868041	1.00726	0.891681	0.969434	0.982529	1.10821	1.05201	1.06495	0.906652	1.23366
ARNT ENSG00000143437	0.842833	1.04794	1.01799	1.0364	1.0369	1.02184	0.786327	0.914357	0.859377	1.02922
ARNT2 ENSG00000172379	0.723719	1.0619	1.00854	0.990437	1.12442	1.02792	0.898482	0.986959	0.876357	1.03208
ARNTL ENSG00000133794	1.19278	0.846104	0.879055	1.04593	1.2483	1.07746	1.33791	1.02719	0.980145	1.09053
ARNTL2 ENSG00000029153	0.971065	1.2157	0.965814	1.01781	0.964387	0.85314	0.907739	1.25129	1.08907	0.872937
ARPC1A ENSG00000241685	1.05764	1.11369	1.05757	0.740921	0.820076	1.09212	0.868787	1.01125	0.691901	1.19755
ARPC1B ENSG00000130429	1.12653	1.00036	0.934764	0.895189	1.01829	1.20998	0.991443	1.20872	1.09541	1.1712
ARPC2 ENSG00000163466	1.2796	0.943587	1.02965	0.875673	1.10975	1.14139	0.950063	0.808107	0.847989	0.999591
ARPC3 ENSG00000111229	1.01233	1.33555	0.913715	0.975639	1.36351	0.961929	0.98045	1.14908	0.800553	0.746603
ARPC4 ENSG00000241553	1.09914	1.14108	1.00068	0.96227	1.14841	0.988406	1.2186	0.904494	1.34137	1.09918
ARPC5 ENSG00000162704	1.1491	0.921869	0.782023	0.812993	0.957887	0.83026	1.49508	1.08298	0.927041	0.998845
ARPC5L ENSG00000136950	1.1597	1.27172	1.06738	0.890184	0.845522	0.967691	0.74777	1.29133	1.09261	1.01919
ARPIN ENSG00000242498	1.3982	1.22686	0.888296	0.985941	0.980683	1.17548	1.20149	0.795916	1.09098	0.873297
ARPP19 ENSG00000128989	0.864944	1.10848	0.833771	1.05373	0.850265	1.01204	1.03371	0.783316	1.35733	0.755909
ARRB1 ENSG00000137486	0.921903	0.902577	1.22293	0.998263	1.10069	1.05112	0.921805	1.31805	0.874122	1.0185
ARRB2 ENSG00000141480	1.07712	0.964477	1.25049	0.968942	0.839749	0.973144	0.618622	0.825807	0.896608	1.02739
ARRDC1 ENSG00000197070	1.23291	0.877856	1.13089	0.886098	1.067	0.973782	1.0605	1.3215	0.899001	0.997261
ARRDC2 ENSG00000105643	0.939971	0.969236	1.135	0.997493	0.93495	1.2021	1.12807	1.08222	0.744983	0.915582
ARRDC3 ENSG00000113369	0.863191	0.782293	0.856146	1.03687	0.986097	0.866466	0.928604	1.0113	1.03876	1.10319
ARRDC4 ENSG00000140450	0.891105	1.153	0.926837	0.739951	1.10477	0.922598	0.856696	1.13377	0.780741	0.951034
ARRDC5 ENSG00000205784	1.12515	0.805459	0.966662	1.07572	0.954961	1.03048	1.02661	0.87857	0.945596	0.959686
ARSA ENSG00000100299	0.907025	1.07578	0.980636	1.09164	1.15282	0.823486	0.900528	1.18025	0.895756	0.904299
ARSB ENSG00000113273	0.955991	0.95945	0.891059	0.993742	0.787122	0.979605	1.20836	0.945271	1.10926	0.892648
ARSD ENSG00000006756	0.918006	0.981121	0.90747	1.34391	1.01243	1.22476	0.964019	0.851003	0.867028	1.37195
ARSE ENSG00000157399	0.961482	1.06732	0.783837	0.882657	0.988489	1.32203	1.06773	0.973602	0.910418	1.21771
ARSG ENSG00000141337	0.58535	1.19438	1.14062	0.89877	0.987076	1.12223	0.889019	1.15552	0.805422	1.09707
ARSI ENSG00000183876	1.17902	1.02905	0.744884	0.925359	1.28049	1.05958	1.03143	0.946798	0.969547	0.815759
ARSJ ENSG00000180801	1.04895	1.117	0.749978	0.775085	0.92204	0.883525	1.11457	1.04956	0.744	0.894822
ARSK ENSG00000164291	0.977552	1.12754	0.94028	0.787778	0.880193	0.969502	0.751459	0.69597	1.05505	0.790761
ART3 ENSG00000156219	0.908704	0.954524	0.895965	0.950495	1.16909	0.979388	1.03823	1.00582	0.803904	0.879676
ART4 ENSG00000111339	0.967558	1.15439	1.02574	1.10005	1.18455	0.890566	1.29585	0.944999	1.09495	0.827332
ART5 ENSG00000167311	0.747408	1.1841	0.970036	1.36796	0.802698	1.0284	0.947124	0.78087	0.82963	1.19479
ARTN ENSG00000117407	1.18199	0.67158	1.24093	0.974403	0.960897	1.06536	0.9726	1.08172	0.940616	1.07759
ARV1 ENSG00000173409	0.933516	1.15356	1.04452	1.17265	0.984096	1.02297	0.854472	0.982973	0.750112	0.888627
ARVCF ENSG00000099889	1.13407	1.04523	1.06374	1.06329	0.926474	1.291	0.91145	0.840551	1.05707	0.968392
ARX ENSG00000004848	1.0795	1.42172	0.890347	0.825206	0.754237	0.909105	0.839324	0.976324	1.14521	1.20769
ASAH1 ENSG00000104763	0.996109	1.021	1.32875	1.11012	1.47881	0.910481	0.885084	0.867013	0.729405	0.753642
ASAH2 ENSG00000188611	0.999379	1.18747	0.924128	1.03396	1.05751	0.93135	0.76002	1.10337	0.997319	1.1861
ASAH2B ENSG00000204147	1.01743	1.00727	0.90636	1.01618	1.09928	1.12796	1.03389	1.18061	1.06152	0.93601
ASAP1 ENSG00000153317	1.10267	0.902162	0.918146	0.826902	0.949491	1.02118	1.12222	1.20314	0.938016	0.980053
ASAP2 ENSG00000151693	0.87227	0.901402	0.912164	1.09986	1.21456	0.981567	0.973545	1.04594	1.0462	1.11167
ASAP3 ENSG00000088280	0.801403	0.925015	1.05824	0.926173	1.29233	1.04364	1.29926	0.954694	1.22341	1.38124
ASB1 ENSG00000065802	0.847621	1.23322	1.15622	1.0982	0.958685	1.05886	1.06907	0.960646	0.945654	1.12129
ASB11 ENSG00000165192	1.1291	1.02758	1.05589	1.05331	1.04896	1.1361	1.03558	0.801787	0.791489	1.31197
ASB12 ENSG00000198881	1.17813	0.900769	0.785757	0.777772	1.11579	1.25394	0.784153	0.952193	1.05763	0.794528
ASB13 ENSG00000196372	1.2954	1.0467	1.1072	1.09256	0.970449	0.972328	1.06539	1.14605	0.98465	0.790594
ASB14 ENSG00000239388	0.811149	1.09361	0.894089	1.0027	1.30629	0.778077	1.03537	1.09211	1.06877	0.961748
ASB18 ENSG00000182177	1.03018	1.05106	1.06694	1.0789	1.00655	0.863812	1.17767	1.1663	0.897727	0.680795
ASB2 ENSG00000100628	1.01039	0.981127	0.972082	1.04808	0.959378	0.937301	0.960288	1.00493	0.839795	1.04565
ASB3 ENSG00000115239	0.870628	1.03835	0.888576	1.06155	1.00253	0.956469	1.06533	0.761091	0.877037	0.868308
ASB4 ENSG00000005981	0.930947	1.07558	1.1631	0.797597	0.98595	0.936323	1.12063	0.889556	0.925693	0.919036
ASB5 ENSG00000164122	0.938633	0.996869	0.874508	0.987549	0.954095	0.995913	1.11903	0.821347	1.30129	0.935525
ASB6 ENSG00000148331	0.83449	1.1355	0.987527	1.20851	0.908571	0.85873	1.02522	0.964074	1.00721	1.22157
ASB7 ENSG00000183475	0.882776	1.25803	1.02209	0.957948	0.880775	1.29089	1.01374	1.49625	1.10035	1.01113
ASB8 ENSG00000177981	0.900216	1.15174	1.06201	0.983887	1.03159	0.858533	1.05515	0.997053	0.826933	1.14635
ASB9 ENSG00000102048	1.07578	1.1426	1.16416	0.984384	1.1103	1.16497	0.778382	1.0343	0.898374	1.2013
ASCC1 ENSG00000138303	1.02378	1.08378	1.10604	1.1542	1.22395	0.806679	0.988587	0.746561	1.01617	1.04129
ASCC2 ENSG00000100325	0.790307	1.09818	1.17972	1.14883	1.18484	1.4649	0.92474	1.12812	0.948578	1.08603
ASCC3 ENSG00000112249	1.15	1.18705	0.884411	1.1925	1.0461	0.958955	1.033	1.07597	1.16483	1.19551
ASCL1 ENSG00000139352	0.786862	1.06932	0.910814	0.912373	1.08623	0.882231	1.016	0.992799	0.996481	0.961959
ASCL2 ENSG00000183734	0.983807	0.891611	0.720668	1.2293	1.31383	0.953079	1.25553	0.870423	0.870065	0.781941
ASCL3 ENSG00000176009	0.959711	1.00486	1.1846	0.609454	1.09766	1.34177	0.900487	1.21045	0.798962	1.03549
ASCL5 ENSG00000232237	1.08028	1.12694	0.774867	1.13837	1.03772	0.901652	1.08283	1.18359	0.887928	0.934121
ASF1A ENSG00000111875	1.09984	0.969257	0.926593	1.10705	1.29223	0.971444	1.06366	0.793697	0.789139	1.04422
ASF1B ENSG00000105011	1.28728	1.13902	0.884631	0.906354	0.955028	0.880324	1.17823	1.14952	1.04857	0.971659
ASGR1 ENSG00000141505	0.921517	1.00317	0.96599	1.01524	0.78829	0.84678	1.06855	0.858658	1.17448	0.940927
ASGR2 ENSG00000161944	0.848383	0.858215	1.00211	1.38395	1.03285	1.0859	0.823248	1.055	1.15954	0.956778
ASH1L ENSG00000116539	0.78749	0.9944	0.779756	0.963559	1.03893	1.42399	1.11107	1.01272	1.05852	1.18518
ASH2L ENSG00000129691	0.94775	1.02515	0.772199	0.997073	0.874652	0.889648	0.852887	0.744934	0.876534	0.955046
ASIC1 ENSG00000110881	0.878216	1.10212	1.09369	0.964929	0.845381	1.01679	1.07818	1.1587	1.00016	0.889666
ASIC3 ENSG00000213199	0.864521	1.26195	1.06978	0.833837	0.973064	0.895449	0.93585	1.08041	0.70037	0.988053
ASIC4 ENSG00000072182	1.08237	0.963636	0.969246	0.833491	0.954054	0.887176	1.16303	1.13456	1.29737	0.941285
ASIP ENSG00000101440	0.970168	0.825871	0.864614	0.766726	0.984745	1.11032	0.976311	1.12819	0.914791	1.03568
ASL ENSG00000126522	0.856358	1.03863	0.904961	0.957625	0.994697	0.833774	1.12307	0.999234	0.848548	1.10525
ASMT ENSG00000196433	0.938701	0.98892	0.970962	0.756271	1.23717	0.671458	1.18624	1.03993	0.956556	0.961174
ASMTL ENSG00000169093	0.871421	0.850839	1.18134	1.0533	0.751805	0.82461	0.795826	1.14515	0.936523	1.09187
ASNA1 ENSG00000198356	1.26429	0.941996	1.09409	1.11108	1.29993	0.95654	0.945252	0.884865	1.17775	1.30606
ASNS ENSG00000070669	1.15172	1.27347	0.972315	0.750363	1.07819	1.03167	1.01167	1.36441	1.10481	1.01599
ASNSD1 ENSG00000138381	0.930884	0.937469	0.990589	0.922267	1.12225	1.19768	1.18002	0.916802	1.01154	0.86947
ASPA ENSG00000108381	0.865037	0.928698	1.04047	0.737849	0.964626	0.982764	0.974851	1.01311	0.922246	0.858836
ASPG ENSG00000166183	1.10193	0.786237	0.987141	1.23448	0.973514	0.997519	0.916894	0.953588	1.09137	1.22826
ASPH ENSG00000198363	0.960436	0.877895	1.0359	1.29241	1.02449	0.883865	0.774255	1.00418	0.786946	0.94679
ASPHD1 ENSG00000174939	0.825222	1.14344	1.30741	0.878819	1.1416	1.04431	0.994428	0.803227	0.901699	1.00425
ASPHD2 ENSG00000128203	1.01328	0.857023	1.10754	1.00251	1.10639	0.967331	1.07307	1.01573	0.782273	1.08347
ASPM ENSG00000066279	0.937747	0.780458	1.08024	1.20266	1.27789	1.05279	1.00696	0.908533	0.88117	1.05587
ASPN ENSG00000106819	0.95342	0.96055	0.924077	0.787882	0.906032	0.981674	0.875789	0.947604	1.17061	1.02187
ASPRV1 ENSG00000244617	0.833991	0.914351	0.744758	0.94874	0.868884	0.912535	1.07683	0.940745	0.956648	1.0314
ASPSCR1 ENSG00000169696	1.31075	0.897204	1.29953	1.1906	1.1282	1.01333	0.848026	1.02401	1.05685	1.15883
ASRGL1 ENSG00000162174	0.890176	0.872614	1.00855	1.06997	0.929807	1.07605	0.691576	1.3552	1.09579	1.12933
ASS1 ENSG00000130707	1.26805	1.48732	0.978324	1.23773	1.22526	0.976516	0.894353	1.0173	0.936355	0.949755
ASTE1 ENSG00000034533	1.13104	0.79816	0.937509	0.996588	1.1531	0.990634	0.860991	0.874095	1.16969	0.972984
ASTN2 ENSG00000148219	0.914486	1.01315	1.01503	1.03635	0.786926	0.998138	0.981871	0.947316	1.23759	1.06113
ASUN ENSG00000064102	0.741229	0.965169	0.905982	1.07034	0.907436	0.818201	1.26182	1.01046	1.16776	1.3914
ASXL1 ENSG00000171456	1.25708	0.959152	1.05853	1.03057	0.799917	0.910573	1.00885	0.813487	1.01357	1.09767
ASXL2 ENSG00000143970	1.18053	0.921846	0.832284	0.878242	1.20903	0.831155	1.26099	0.72437	0.865115	1.22474
ASXL3 ENSG00000141431	1.02622	0.835785	1.13786	1.10309	0.76738	1.0345	1.12569	1.02571	1.01871	0.929999
ASZ1 ENSG00000154438	1.02412	1.30829	0.892728	0.996994	1.04184	0.702379	0.941852	0.821199	1.01523	1.01052
ATAD1 ENSG00000138138	0.956856	1.04527	1.35777	0.869948	0.994972	0.942752	0.869386	1.21063	0.888079	0.98633
ATAD2 ENSG00000156802	0.988398	0.814413	0.866792	0.986839	0.85497	0.960759	1.13024	1.56571	1.14851	0.902863
ATAD2B ENSG00000119778	0.904762	0.948702	0.717436	0.937251	1.16114	0.885261	0.973465	0.847715	1.04862	0.913107
ATAD3A ENSG00000197785	0.935443	1.04539	0.772072	1.11463	0.860112	0.754828	1.10312	0.899595	1.09569	0.916067
ATAD3B ENSG00000160072	1.04667	0.864599	1.20693	1.24803	0.804562	0.946636	1.27041	1.06563	0.977148	1.06818
ATAD3C ENSG00000215915	0.870667	1.2423	1.00315	0.964014	0.863366	1.10866	0.824867	0.938512	0.880926	1.26744
ATAD5 ENSG00000176208	1.03786	1.02246	1.22225	0.982838	0.94273	0.961002	0.693024	0.764428	0.886244	1.02876
ATAT1 ENSG00000137343	1.05058	0.776679	1.16286	1.04324	1.14037	1.15129	1.12637	1.2778	0.828684	0.960923
ATCAY ENSG00000167654	1.00781	0.997697	0.926261	1.12734	1.12478	1.10347	1.16653	1.23751	1.08109	0.889384
ATE1 ENSG00000107669	1.0482	0.903332	0.767033	0.910297	1.40947	0.720025	0.805173	1.02882	1.0079	1.02861
ATF1 ENSG00000123268	0.924849	0.742541	0.937889	1.02023	0.964413	1.25217	1.00083	1.11881	0.859551	1.08781
ATF2 ENSG00000115966	0.788963	0.926101	0.920141	0.913457	1.04136	1.05298	0.938155	0.767025	0.765097	0.80268
ATF3 ENSG00000162772	0.956634	1.25205	0.946149	0.935177	1.11521	1.13521	1.93275	0.808137	0.787305	1.60585
ATF4 ENSG00000128272	1.03529	1.0732	0.782314	1.36023	1.09439	0.881887	1.03305	0.970973	0.869323	0.90891
ATF5 ENSG00000169136	0.911022	0.680362	0.998174	0.762384	0.913677	0.860053	0.908723	0.914772	0.812238	1.20706
ATF6 ENSG00000118217	0.976128	1.03584	0.891149	1.05942	1.05796	0.962256	1.02424	1.14444	0.944239	1.01858
ATF6B ENSG00000213676	0.883314	0.957695	0.904618	0.875633	1.15637	1.0707	0.815099	1.12024	0.926539	0.829604
ATF7 ENSG00000170653	1.11061	0.965972	0.979522	1.12161	0.986064	1.16399	0.976223	0.879905	1.23775	1.15067
ATF7IP ENSG00000171681	0.971076	0.930662	0.8986	1.05419	1.02729	0.915345	1.06627	1.13164	1.1068	1.01954
ATF7IP2 ENSG00000166669	0.907703	0.994803	0.981883	0.728615	0.795584	1.04141	0.692703	0.984612	0.887491	0.908726
ATG10 ENSG00000152348	0.861154	1.28306	0.895827	0.957684	0.929751	1.25652	1.0342	1.14882	0.847846	0.766941
ATG101 ENSG00000123395	1.08966	1.03742	1.06268	1.0185	0.869242	1.67596	0.860761	1.01799	0.91809	0.872633
ATG12 ENSG00000145782	0.974773	1.02845	0.719042	0.739478	1.01473	0.953306	1.04579	1.04648	0.964715	0.864727
ATG13 ENSG00000175224	0.909433	0.921325	0.876313	1.14146	1.21263	1.10997	0.905583	1.09127	1.18803	0.924235
ATG14 ENSG00000126775	0.864863	1.12023	0.992971	1.17521	0.991054	0.944402	1.00093	1.06812	1.01693	0.77281
ATG16L1 ENSG00000085978	1.17393	0.996309	0.903996	0.987973	1.0718	0.890181	1.36747	1.09804	1.05354	1.20071
ATG16L2 ENSG00000168010	0.960471	0.900626	1.09676	0.835836	1.00688	1.23083	1.13052	1.12308	1.18805	1.05263
ATG2A ENSG00000110046	1.08141	0.823055	1.10672	1.29682	1.14462	0.81654	0.994589	0.92775	1.09862	0.997253
ATG2B ENSG00000066739	1.15125	1.23509	1.02117	0.889921	0.919396	1.04856	1.00096	0.818874	0.982061	0.923497
ATG3 ENSG00000144848	0.95752	1.03135	0.736039	1.22092	1.08639	1.15924	1.11099	1.09187	1.18361	1.34289
ATG4A ENSG00000101844	1.07742	0.91477	1.1705	0.780356	0.903388	1.00919	1.12238	1.08674	0.962742	1.1778
ATG4B ENSG00000168397	1.09059	1.183	1.0661	1.23416	0.937896	0.803931	0.883239	1.14337	1.14074	0.99642
ATG4C ENSG00000125703	1.28775	1.01537	1.12495	1.03104	0.768548	0.912425	1.11687	0.853264	1.06806	0.839462
ATG4D ENSG00000130734	0.952541	0.92162	1.26665	0.724438	0.822782	0.981946	0.956393	1.29979	1.05182	1.00688
ATG5 ENSG00000057663	1.15568	1.36091	0.81854	1.15994	0.80163	0.982961	0.705614	1.05697	0.993102	1.35983
ATG7 ENSG00000197548	0.965126	1.05483	1.22243	0.99567	0.818999	0.830213	1.08512	0.886696	0.756876	1.00825
ATG9A ENSG00000198925	1.13472	1.20371	0.912658	1.08631	1.1137	1.15614	0.849923	1.0207	1.17453	1.03514
ATG9B ENSG00000181652	0.997236	0.845173	0.880198	0.844421	0.964719	0.811221	1.09189	0.954604	0.771155	0.995692
ATHL1 ENSG00000142102	0.778585	0.82985	1.06815	0.847217	1.08188	0.927913	1.1467	1.23683	1.12533	0.82655
ATIC ENSG00000138363	1.05638	0.952996	0.865785	0.818568	1.09163	1.1261	0.999001	1.02688	1.04934	1.22447
ATL1 ENSG00000198513	0.929136	1.06655	1.07265	0.906497	0.91298	1.02793	0.994753	0.84219	1.06161	0.998225
ATL2 ENSG00000119787	1.11734	1.00029	1.08959	0.92969	1.02147	0.740436	1.01958	0.933646	0.88246	0.874685
ATL3 ENSG00000184743	0.7546	1.13293	0.991363	0.956997	1.02138	0.996207	0.995079	1.14503	1.09237	0.898928
ATM ENSG00000149311	1.15358	1.0489	0.92524	0.869541	0.980478	0.862375	1.07831	0.866255	0.785722	1.01821
ATMIN ENSG00000166454	1.05844	1.04044	0.911865	1.05607	0.90319	0.982777	1.05477	0.856615	0.875523	0.962216
ATN1 ENSG00000111676	1.04179	1.07811	0.979305	0.879503	1.02386	0.939427	0.881332	1.06656	0.977001	0.776534
ATOH1 ENSG00000172238	0.944728	1.22533	1.04191	1.15402	0.893209	1.13013	1.13776	1.13542	1.00194	1.01954
ATOH7 ENSG00000179774	1.07758	0.951596	0.893479	0.940096	0.975729	1.01683	1.01114	0.777596	1.02385	0.696833
ATOH8 ENSG00000168874	0.934574	0.88228	1.22807	0.976696	1.31891	1.27017	0.852551	1.03865	1.16356	1.02778
ATOX1 ENSG00000177556	0.96062	0.927804	1.08636	1.13465	1.09241	1.14704	0.773737	1.14289	0.926378	0.938569
ATP10A ENSG00000206190	0.774224	0.813701	1.25527	1.07809	0.930111	1.00587	0.921994	0.842225	0.7744	1.21825
ATP10B ENSG00000118322	1.00172	0.982589	1.28423	1.27178	1.05669	0.899666	1.07161	0.909143	0.886458	0.817862
ATP10D ENSG00000145246	0.933305	0.906462	0.901379	1.00815	0.839784	0.96127	1.21417	0.743524	1.19253	1.23369
ATP11A ENSG00000068650	1.14347	1.41664	0.87859	0.996857	1.22255	0.918366	0.901635	0.881867	1.03582	1.03946
ATP11B ENSG00000058063	1.03822	0.933461	0.778117	1.14202	1.06644	1.01616	0.87888	0.887113	1.02541	0.913139
ATP11C ENSG00000101974	1.08874	0.898596	1.08093	1.10133	0.808381	0.95999	1.34324	0.968612	0.963472	0.928333
ATP12A ENSG00000075673	0.951518	1.48308	0.83418	0.942305	1.09913	0.909579	0.966631	1.05845	1.16915	0.917589
ATP13A1 ENSG00000105726	0.847122	1.27221	1.01378	1.15089	0.978057	1.45388	1.21841	1.16705	1.21481	1.05282
ATP13A2 ENSG00000159363	1.06033	1.30447	0.825242	1.02879	1.20198	0.910395	1.00146	0.895815	1.36379	1.12903
ATP13A3 ENSG00000133657	0.657555	0.764701	0.844462	1.16786	0.993024	0.832909	1.02779	0.870837	1.06091	0.940178
ATP1A1 ENSG00000163399	0.894651	0.983043	1.50222	1.31097	1.01195	1.01296	1.08763	1.26754	0.736423	1.15741
ATP1A2 ENSG00000018625	0.723644	0.890127	0.785144	1.11543	1.0845	0.943395	0.928153	0.969028	0.959678	1.29845
ATP1A3 ENSG00000105409	0.826302	0.984526	0.856982	0.772894	0.880687	1.01804	0.90541	0.983471	1.05895	1.29007
ATP1A4 ENSG00000132681	1.1569	1.02242	1.19587	0.723966	0.948201	0.886334	0.928708	0.92494	0.851836	0.97305
ATP1B1 ENSG00000143153	1.00715	1.43896	0.874695	0.952229	0.892753	1.00611	1.20683	1.02193	0.910786	0.941684
ATP1B2 ENSG00000129244	1.03609	1.19194	0.956192	0.779805	1.05178	1.10551	0.971105	0.924278	0.920678	0.956254
ATP1B3 ENSG00000069849	0.820932	1.11084	1.17597	1.06468	0.887923	0.808929	1.17425	0.93678	1.01615	1.07172
ATP23 ENSG00000166896	0.842107	1.18717	1.00441	0.992275	1.04728	1.11463	0.822018	0.731661	0.8696	1.16562
ATP2A1 ENSG00000196296	0.981419	0.784808	0.932152	1.07369	0.79017	0.884442	1.20175	1.02478	0.934868	0.865136
ATP2A2 ENSG00000174437	1.22192	1.02257	1.01766	0.994994	1.04434	0.659608	1.09453	0.850662	1.03071	0.859392
ATP2A3 ENSG00000074370	1.01512	0.959041	0.999005	1.25514	1.0771	0.838785	0.931202	1.08189	0.945288	0.828257
ATP2B1 ENSG00000070961	0.844709	0.982652	0.996806	0.768656	1.11817	1.09042	0.841702	1.1292	1.35154	0.840388
ATP2B2 ENSG00000157087	0.988782	1.19914	0.8038	1.19193	0.776923	0.962018	1.04525	0.754839	0.998553	0.887612
ATP2B4 ENSG00000058668	0.902796	0.976998	0.980168	0.802475	0.851375	0.939513	0.961504	1.15988	0.810962	1.05304
ATP2C1 ENSG00000017260	0.775744	0.889471	1.16817	1.00119	0.75034	0.885251	1.08664	0.763703	1.12088	0.798413
ATP2C2 ENSG00000064270	1.20657	0.926923	1.10065	1.12951	1.02393	1.22991	1.02126	0.860684	1.21387	0.998027
ATP5SL ENSG00000105341	0.863733	0.844659	0.927694	1.08707	0.942692	0.85297	0.797697	1.04324	1.10047	1.05128
ATP6AP1 ENSG00000071553	0.831598	0.970662	1.64508	0.830678	0.982518	0.917053	1.1507	1.1354	1.14999	0.72194
ATP6AP1L ENSG00000205464	1.21105	1.36463	0.741509	1.16785	0.921035	0.974515	0.875337	1.12248	0.894457	0.849181
ATP6AP2 ENSG00000182220	1.01467	1.06504	1.26293	1.0545	0.886334	0.869128	0.876568	0.875323	1.06464	0.761627
ATP6V0A1 ENSG00000033627	0.90483	0.867861	1.29517	0.847635	1.00223	1.06033	1.0547	1.13551	1.00737	0.9901
ATP6V0A2 ENSG00000185344	1.14236	1.07678	1.45537	0.957975	0.985069	0.9607	0.924515	0.887734	0.965035	1.33304
ATP6V0A4 ENSG00000105929	0.906285	0.972188	0.929112	0.907224	1.10035	1.12194	1.06092	0.785573	0.864856	1.05769
ATP6V0B ENSG00000117410	1.35878	0.807613	1.16027	0.94263	1.13532	1.03691	1.00945	0.962506	0.829073	1.08885
ATP6V0D1 ENSG00000159720	0.990438	1.39208	1.48052	0.928643	1.17858	0.975016	1.14303	1.18286	0.834326	0.970117
ATP6V0D2 ENSG00000147614	1.16026	0.862036	1.12772	1.03525	0.91328	0.889234	1.01909	0.991428	0.893172	1.2435
ATP6V0E1 ENSG00000113732	0.888688	1.38093	0.968247	1.00019	1.08621	1.05831	1.16159	1.04826	1.18284	1.42397
ATP6V0E2 ENSG00000171130	0.947689	0.967791	0.927514	0.8986	0.85514	1.15298	0.796641	1.18224	0.94422	0.924918
ATP6V1A ENSG00000114573	0.96467	0.943051	0.863467	1.0469	0.71106	0.807576	1.06574	0.951664	0.976125	0.912058
ATP6V1B1 ENSG00000116039	0.981916	1.24301	0.897722	1.14766	0.93866	1.24036	0.891207	0.805814	1.05447	1.01862
ATP6V1B2 ENSG00000147416	0.868182	0.787392	0.957224	1.02225	0.732919	0.862453	0.987565	0.865995	1.22381	1.19473
ATP6V1C1 ENSG00000155097	0.897582	0.908141	1.29522	0.801877	1.12207	0.749232	1.02035	1.13858	1.00651	1.00468
ATP6V1C2 ENSG00000143882	0.963976	1.06854	1.20926	1.2079	1.04892	0.820598	0.878508	1.07631	0.938902	1.10325
ATP6V1D ENSG00000100554	0.913874	0.804724	0.890639	0.935875	1.03099	1.04054	1.31334	0.907319	1.18597	0.803629
ATP6V1E1 ENSG00000131100	0.872923	0.989393	0.958844	1.1376	1.03768	0.98901	1.15357	1.34334	1.036	1.17585
ATP6V1E2 ENSG00000250565	1.18175	1.22702	0.825821	0.938914	1.03154	1.11955	1.13469	0.932207	0.875945	1.10259
ATP6V1F ENSG00000128524	1.43377	1.01376	1.17166	0.804862	0.750073	1.08743	1.27199	0.919941	1.4298	1.34491
ATP6V1G1 ENSG00000136888	1.15302	0.949457	1.01066	1.28177	1.16118	1.03947	1.20006	0.962597	0.948572	0.943048
ATP6V1G3 ENSG00000151418	0.878649	1.0183	0.94994	1.11775	0.755353	1.00871	0.804761	0.996064	1.02674	1.19668
ATP6V1H ENSG00000047249	1.0442	0.981836	1.03412	1.17283	1.03625	0.641667	0.980374	0.865734	1.19821	1.20348
ATP7A ENSG00000165240	1.08689	0.848845	0.947168	0.934934	0.981066	1.10595	1.01381	1.14209	0.914808	1.06208
ATP7B ENSG00000123191	0.85004	1.18101	1.0741	1.40187	0.845342	0.887725	0.965844	1.17698	1.01299	1.013
ATP8A1 ENSG00000124406	1.09099	1.01574	0.859839	0.842848	1.14438	0.775094	1.20378	1.06814	0.87238	0.95133
ATP8A2 ENSG00000132932	0.785251	0.931919	1.02054	0.863159	1.05666	1.0109	1.01731	1.02854	1.1353	1.0667
ATP8B1 ENSG00000081923	0.998493	0.966112	0.959059	0.85562	0.79983	0.947484	0.935843	0.893402	1.20063	1.21304
ATP8B2 ENSG00000143515	1.08113	1.02929	1.00553	0.903928	0.974337	0.815547	1.18122	0.992422	0.887353	0.787761
ATP8B3 ENSG00000130270	1.1571	1.04009	1.01988	0.814592	0.967727	0.855945	0.913082	1.21772	0.907295	0.742065
ATP8B4 ENSG00000104043	0.992309	1.13379	0.953243	1.00869	0.671823	0.976194	0.818662	1.19949	0.879335	0.917855
ATP9A ENSG00000054793	1.016	0.677374	0.999296	0.945991	1.0653	1.26124	1.0284	1.34225	1.30282	0.81569
ATP9B ENSG00000166377	1.11574	1.14423	1.20173	1.0686	1.09163	1.08971	1.25783	1.03779	0.871676	0.984295
ATPIF1 ENSG00000130770	1.09817	0.966451	1.12748	1.1358	1.14484	0.851789	0.923925	0.913541	1.13447	1.2012
ATR ENSG00000175054	0.825327	0.792839	0.9261	0.900743	1.195	1.44643	1.12402	0.846047	1.07533	1.13582
ATRAID ENSG00000138085	1.0293	0.940271	0.948152	1.03127	1.00862	1.07005	0.878028	0.891618	1.06895	1.06511
ATRIP ENSG00000164053	1.38978	1.24099	0.918045	0.940938	1.12328	1.28172	0.871064	0.927717	0.905662	0.925632
ATRIP ENSG00000282827	0.911418	1.01253	1.16685	1.05353	1.13899	0.98735	1.05927	0.94978	0.727916	0.956702
ATRN ENSG00000088812	1.16956	1.06656	0.937791	1.23838	0.968667	0.791241	0.929993	1.04234	0.954155	1.08813
ATRNL1 ENSG00000107518	0.868169	0.985446	0.738274	0.91792	1.04758	1.17727	1.00857	1.11253	1.20383	0.84644
ATRX ENSG00000085224	0.916823	0.998837	0.973195	1.11682	0.867601	1.10634	1.12979	0.85061	1.22563	0.891174
ATXN1 ENSG00000124788	1.21542	0.823441	0.972255	1.24904	0.998021	1.04993	0.889946	1.05827	0.963759	0.883417
ATXN10 ENSG00000130638	0.889777	0.887518	1.22742	1.19954	0.906841	1.29557	1.11224	1.25801	1.0241	0.969613
ATXN1L ENSG00000224470	1.08625	0.980173	1.13195	0.83579	0.925464	1.09992	0.915093	1.17383	0.8668	0.958764
ATXN2 ENSG00000204842	1.12514	1.14481	1.06378	0.89497	1.05499	1.12241	1.00707	1.21577	1.08729	0.947804
ATXN2L ENSG00000168488	0.866688	0.829606	0.996729	1.21394	1.05942	0.965616	0.758828	0.841689	0.924997	1.09573
ATXN3 ENSG00000066427	1.09842	0.913888	1.19743	1.04543	0.890073	1.01513	1.02025	1.16271	0.834313	0.839984
ATXN7 ENSG00000163635	0.922784	1.01264	1.011	1.13047	0.886135	0.952184	1.2105	1.11297	0.956315	0.901715
ATXN7L1 ENSG00000146776	1.28716	0.958208	1.07393	0.997283	1.05105	0.997341	0.950149	1.06571	0.90416	1.1778
ATXN7L2 ENSG00000162650	0.783979	0.932263	1.05738	0.940562	0.914462	0.960513	1.0349	0.919566	0.910338	0.918241
ATXN7L3 ENSG00000087152	1.16272	0.93505	1.07548	1.00644	0.988712	0.745214	1.23024	0.910506	0.98421	0.935002
ATXN7L3B ENSG00000253719	1.12654	0.79353	0.777751	0.9296	1.13537	1.11652	0.909999	1.06341	0.769473	1.12956
AUH ENSG00000148090	0.922473	0.934909	1.02405	0.894527	1.12769	1.13025	1.13917	1.01114	0.901452	0.933553
AUNIP ENSG00000127423	1.14927	0.881273	0.894044	0.738355	0.984612	0.897277	1.01975	1.06089	1.04709	1.12527
AUP1 ENSG00000115307	1.11777	1.26603	0.840583	1.17576	1.02208	1.04702	0.928317	0.972491	0.900228	0.854407
AURKA ENSG00000087586	0.692923	1.04089	0.831026	0.924798	1.00238	0.937153	0.950965	1.07736	0.834701	0.994105
AURKAIP1 ENSG00000175756	1.10121	1.08538	0.966833	0.918375	1.02605	0.880423	1.01845	0.917955	0.945041	0.847662
AURKB ENSG00000178999	0.947098	0.889867	1.05086	1.00545	1.09549	1.02983	1.03685	0.852998	1.09255	0.850485
AURKC ENSG00000105146	0.837148	1.01423	0.686628	1.0383	0.92052	1.06725	1.19543	1.10631	1.17522	0.992398
AUTS2 ENSG00000158321	0.917882	1.16763	1.23255	0.834852	0.84523	0.922236	1.04234	0.96606	0.900795	1.01589
AVEN ENSG00000169857	0.943668	1.25659	1.18756	1.05586	0.822695	0.797826	0.811121	0.977442	1.02066	0.828599
AVIL ENSG00000135407	1.03791	0.917086	0.919774	0.918955	0.673425	1.12487	1.22802	0.890536	1.10351	0.928978
AVL9 ENSG00000105778	0.8947	0.936682	1.01466	0.861954	0.896158	0.882298	0.936899	1.05743	1.17135	0.825131
AVP ENSG00000101200	0.856077	1.09988	1.02577	1.03066	0.832077	0.992355	1.10841	0.758039	1.35619	0.861252
AVPI1 ENSG00000119986	0.862694	1.19264	1.19055	0.685225	1.24221	0.922164	0.976563	0.96823	1.16151	1.04626
AVPR1A ENSG00000166148	0.800821	1.01893	1.13819	0.84166	0.934031	1.09821	0.764641	0.891985	0.98349	1.08563
AVPR2 ENSG00000126895	0.924533	1.10459	1.00303	0.935529	0.946928	1.13792	1.11032	0.870118	1.02911	1.0609
AXDND1 ENSG00000162779	1.15705	1.1415	0.977008	1.11578	0.868408	0.987594	0.850167	0.764778	1.08161	0.957465
AXIN1 ENSG00000103126	0.95525	0.923113	0.893892	0.847799	1.43186	0.890204	0.978368	1.19535	1.0654	1.0578
AXIN2 ENSG00000168646	1.14667	0.586606	0.978511	0.866233	0.982593	1.1534	0.914372	0.93347	0.975926	0.981797
AXL ENSG00000167601	0.87976	1.09189	1.42434	0.856198	0.897396	1.08799	1.03179	1.2929	1.09037	0.786736
AZGP1 ENSG00000160862	1.11464	1.05802	1.74333	1.35303	1.42291	1.10558	1.08772	0.923823	0.661162	1.16334
AZI2 ENSG00000163512	1.17524	0.962341	0.872501	0.989223	1.00355	0.92986	0.944789	0.895297	0.887248	1.03731
AZIN1 ENSG00000155096	0.977989	1.03166	0.875577	0.933338	0.970963	1.21235	1.0111	0.98875	1.08129	0.969055
AZIN2 ENSG00000142920	0.806856	1.03586	0.83111	0.913269	0.722454	0.787506	0.832143	0.857523	0.789197	0.902486
AZU1 ENSG00000172232	0.820477	0.905061	0.933463	1.10529	1.27748	0.889684	1.42505	1.11028	1.10499	1.12267
B2M ENSG00000166710	1.21566	0.849145	1.12381	1.0466	1.34387	0.997248	1.36765	1.26921	1.12743	1.11191
B3GALNT1 ENSG00000169255	0.952093	1.26209	1.01554	0.607581	0.888246	0.839195	0.866994	0.961817	0.863215	1.48412
B3GALNT2 ENSG00000162885	1.04378	1.13329	0.659211	0.809167	0.925385	0.956556	1.0162	1.09606	0.909264	0.929597
B3GALT1 ENSG00000172318	0.845469	0.856196	0.787795	0.923349	1.12768	0.852031	1.03955	0.997242	0.831156	1.07664
B3GALT2 ENSG00000162630	1.04578	1.19163	1.05368	0.889975	1.05695	1.04716	0.927046	0.980379	1.12838	0.855768
B3GALT4 ENSG00000235863	0.954493	1.08731	0.973889	1.05973	1.02354	0.989065	1.07273	0.971427	1.04837	0.811234
B3GALT5 ENSG00000183778	1.0058	1.26803	1.11051	0.945038	0.954879	0.912591	1.10244	0.787767	1.12934	1.03771
B3GALT6 ENSG00000176022	1.14318	1.09458	1.1038	0.862696	1.23552	0.881071	0.865804	0.982076	1.08945	0.94241
B3GAT1 ENSG00000109956	0.990227	1.08232	0.780584	1.19025	1.02893	0.95498	1.10757	0.882804	0.876423	0.896953
B3GAT2 ENSG00000112309	1.22294	1.16448	1.14371	1.0918	1.12521	1.01987	0.92243	0.964128	0.923292	1.09403
B3GAT3 ENSG00000149541	1.23024	1.04446	1.09735	0.93527	0.794627	1.11385	0.846131	0.96694	1.35872	0.993631
B3GLCT ENSG00000187676	0.828943	0.804488	1.07443	0.766401	0.964152	0.933373	1.0519	1.10994	1.05825	1.01943
B3GNT2 ENSG00000170340	0.947629	1.00895	0.931866	0.912117	0.979868	0.747488	0.96305	1.06129	1.0707	0.865081
B3GNT3 ENSG00000179913	0.952888	1.08148	1.01497	0.732406	1.07371	1.109	1.04673	0.958105	1.00876	1.10998
B3GNT4 ENSG00000176383	1.123	1.22626	1.05155	1.01444	0.925826	0.990634	1.08248	0.765017	1.27598	0.718317
B3GNT5 ENSG00000176597	1.0411	1.08162	0.755693	1.03194	0.920843	0.938895	1.34896	0.933261	0.946247	0.96946
B3GNT7 ENSG00000156966	0.912531	0.970369	1.10162	0.921638	0.988378	0.912487	0.880655	1.04696	1.03198	1.15208
B3GNT8 ENSG00000177191	0.826163	0.907654	1.02841	1.2395	1.08042	0.936217	0.927089	0.959299	1.05043	1.00469
B3GNT9 ENSG00000237172	0.949448	0.860451	1.19179	1.38469	0.864824	1.00678	1.08129	0.808651	1.00412	0.952832
B3GNTL1 ENSG00000175711	1.58166	1.25934	0.936906	1.06259	1.03047	0.988389	1.07399	0.912915	0.943543	1.02986
B4GALNT1 ENSG00000135454	0.987781	1.21149	1.19616	0.885071	0.998857	1.0801	0.816701	0.865715	1.02495	0.895488
B4GALNT3 ENSG00000139044	1.43427	0.932151	1.11776	0.960562	0.969899	0.882338	1.03183	0.7275	1.06418	1.06771
B4GALNT4 ENSG00000182272	0.991986	0.932381	1.11566	1.1281	1.02138	1.04135	0.841572	1.01477	0.915584	1.08701
B4GALT1 ENSG00000086062	0.943886	1.06935	0.93235	0.988445	0.911782	0.783779	0.943607	1.28405	0.676624	0.89812
B4GALT2 ENSG00000117411	1.03574	1.02305	0.912464	1.26321	0.801902	1.081	1.18485	1.09058	1.07269	1.18367
B4GALT3 ENSG00000158850	0.71352	0.878958	0.998704	1.10999	0.935557	1.14728	1.17224	1.14846	1.1909	1.10013
B4GALT4 ENSG00000121578	0.868446	1.08536	0.844118	0.979406	0.952023	0.942893	1.13738	0.960925	0.929245	1.21404
B4GALT5 ENSG00000158470	0.86779	1.10766	1.32013	1.05253	0.936805	1.01002	0.978039	0.836608	0.82696	1.1998
B4GALT6 ENSG00000118276	0.845185	1.22152	1.07678	0.742388	0.978215	1.15364	1.00857	0.861239	0.759907	0.982264
B4GALT7 ENSG00000027847	0.958519	0.830754	1.06942	0.797484	1.06529	0.946186	0.971927	0.967798	0.819148	0.951344
B4GAT1 ENSG00000174684	0.943802	0.788314	1.01123	0.714449	0.984839	0.941871	0.834124	0.864457	1.05802	0.859907
B9D1 ENSG00000108641	0.908012	0.909211	1.33077	1.20475	1.00883	0.996329	0.995504	1.00358	0.873795	0.867332
B9D2 ENSG00000123810	1.05655	1.03064	0.843017	0.960619	0.779667	0.852669	1.05004	0.940866	1.03412	1.00631
BAALC ENSG00000164929	1.02197	0.76155	1.02734	0.897908	0.871192	1.12211	0.944378	1.16818	0.772677	0.980192
BAAT ENSG00000136881	0.935187	0.839788	1.24234	0.880204	0.973828	1.05207	1.18958	0.944912	1.03182	0.878049
BABAM1 ENSG00000105393	1.01234	0.882194	0.956698	1.1172	1.11218	1.01695	0.877405	1.07765	1.27706	0.952691
BACE1 ENSG00000186318	0.912983	1.20739	0.884803	0.939651	1.07925	1.11875	1.00342	1.04126	1.01554	1.02778
BACE2 ENSG00000182240	0.835636	0.842926	1.10198	0.832338	1.09027	0.972835	0.92774	1.02259	1.27139	1.24287
BACH1 ENSG00000156273	0.871532	1.00742	0.848337	0.94185	1.0919	0.934945	0.902602	0.723266	1.02886	1.05169
BACH2 ENSG00000112182	0.885829	0.966705	0.920581	0.550581	1.14379	0.902981	0.679897	0.806891	1.14365	0.980877
BAD ENSG00000002330	0.96847	1.29209	1.02469	1.34512	0.995246	1.11803	0.655107	1.23554	0.879836	0.854822
BAG1 ENSG00000107262	1.01983	1.2693	0.917314	0.90196	1.10846	1.22133	1.06514	1.27648	1.21103	1.29246
BAG2 ENSG00000112208	1.11603	0.941623	1.09667	1.08249	1.04175	1.29316	0.867991	0.770012	0.938619	0.961993
BAG3 ENSG00000151929	1.0032	1.02636	0.825078	0.933426	0.952838	1.0091	0.899615	1.17684	0.839591	1.13918
BAG4 ENSG00000156735	0.950297	1.05689	0.892092	1.33713	1.19778	1.11876	1.04034	0.905243	0.866077	1.22901
BAG5 ENSG00000166170	0.794167	1.0775	0.741167	0.801728	0.947808	0.838576	0.845321	0.864092	0.898593	1.01642
BAG6 ENSG00000204463	0.840973	0.843237	1.04954	1.23682	0.812785	1.03766	0.850744	1.31379	1.05987	0.961878
BAHCC1 ENSG00000266074	0.99592	1.31527	0.788891	0.949765	1.14287	1.25414	0.92173	1.34833	1.02846	1.05888
BAHD1 ENSG00000140320	1.10373	1.04692	1.20273	0.893538	1.00792	1.04869	0.935481	0.973463	0.961789	1.37
BAIAP2 ENSG00000175866	1.17049	1.28543	1.14258	1.03275	1.16018	1.02544	1.09307	1.20121	0.79606	0.840783
BAIAP2L1 ENSG00000006453	0.911646	1.06784	1.20451	1.03574	0.924101	1.27558	0.810891	1.24798	0.963615	0.880543
BAIAP2L2 ENSG00000128298	0.974542	1.10753	0.918491	0.920784	1.02167	1.12399	0.956376	0.714416	0.94823	1.26411
BAIAP3 ENSG00000007516	0.940063	0.971297	0.975431	0.880243	0.826386	0.748563	1.00748	0.890657	1.03603	1.09191
BAK1 ENSG00000030110	0.950226	1.04952	0.779969	1.33839	0.95276	1.00952	0.939959	1.0541	0.660399	1.23901
BAMBI ENSG00000095739	0.915908	1.13645	0.969197	1.13948	0.768999	0.844984	0.965535	1.20728	1.06645	1.00279
BANF1 ENSG00000175334	0.694151	0.9918	1.15267	0.969259	1.22481	0.733596	0.865842	0.940985	0.990048	0.936127
BANK1 ENSG00000153064	1.09419	1.03788	0.914731	0.930191	1.04334	1.01097	1.11075	0.987948	0.764855	1.04234
BANP ENSG00000172530	1.14413	1.30622	0.74723	1.18621	1.00328	1.08416	1.12705	0.969464	1.27421	1.01215
BAP1 ENSG00000163930	0.863539	1.131	1.09161	0.82874	1.44964	1.03444	0.936043	0.83185	1.0196	0.94355
BARD1 ENSG00000138376	0.870073	1.05112	0.859462	1.04638	0.935957	0.990839	0.793506	0.882294	0.967799	0.834976
BARX1 ENSG00000131668	1.07643	1.05097	1.17711	0.765796	1.05855	0.758098	1.18911	0.939327	1.02383	1.12967
BARX2 ENSG00000043039	0.910075	1.06589	0.966381	1.12257	0.918805	0.976699	0.817428	1.00328	1.25971	1.00698
BASP1 ENSG00000176788	0.733464	0.877719	0.927121	1.16509	1.25328	1.01957	1.33553	0.838622	0.992544	1.01049
BATF ENSG00000156127	1.08818	1.16895	0.882564	1.08529	1.05637	0.870711	1.17403	0.951067	1.01799	1.1677
BATF2 ENSG00000168062	1.09868	1.16018	1.14761	1.14856	0.896153	0.776656	0.966163	1.14564	1.03461	1.20155
BATF3 ENSG00000123685	1.06252	1.19879	0.87376	1.02053	0.871719	0.941508	0.841832	0.975082	0.732358	0.955384
BAX ENSG00000087088	0.746389	0.880547	1.27048	0.913328	1.19483	1.01834	1.15478	0.777739	1.0386	0.815571
BAZ1A ENSG00000198604	0.938491	0.918602	1.13358	0.9372	1.03849	0.899788	0.84442	1.07185	1.01612	0.971012
BAZ1B ENSG00000009954	0.850865	1.14564	1.10287	0.951268	0.927357	0.98739	1.14459	1.03766	0.998607	0.954582
BAZ2A ENSG00000076108	1.30744	1.03935	1.0312	0.990132	1.25624	1.15592	0.761114	1.05677	1.07426	1.07654
BAZ2B ENSG00000123636	1.09501	1.14583	0.974925	1.14233	1.0272	1.18917	1.05122	1.22104	1.02687	0.858308
BBC3 ENSG00000105327	0.986124	1.08368	0.922041	1.16753	0.989683	1.02052	0.948036	1.13147	1.38035	1.1335
BBIP1 ENSG00000214413	0.822315	1.1199	1.03241	0.812595	1.12525	0.939687	1.05782	1.13284	1.19384	0.810184
BBOF1 ENSG00000119636	1.04274	1.18453	0.974856	0.962588	0.845209	0.901641	0.775292	0.863127	0.846901	1.04524
BBOX1 ENSG00000129151	1.06243	0.815792	1.08473	0.986228	1.01824	1.05183	0.916157	0.959207	0.919	0.931385
BBS1 ENSG00000174483	0.851027	0.860509	1.1995	0.828707	0.821041	1.02905	0.874295	1.02053	0.842314	0.710085
BBS10 ENSG00000179941	1.01673	1.06015	1.05769	0.654451	1.06752	0.74354	0.838708	1.06127	1.16601	0.779727
BBS12 ENSG00000181004	0.959105	0.994913	1.00574	1.22986	1.07665	0.974055	0.906323	1.07153	0.747239	0.915026
BBS2 ENSG00000125124	1.02815	0.826995	0.810131	0.901194	0.786037	0.941601	1.00293	1.02517	0.749788	0.916348
BBS4 ENSG00000140463	0.995941	1.04182	0.985737	1.03489	0.953067	1.31076	1.27506	0.920668	1.19512	1.08922
BBS5 ENSG00000163093	1.09463	0.983696	0.92823	0.804785	1.01152	1.03278	0.958951	0.984975	0.920932	0.851545
BBS7 ENSG00000138686	0.848287	0.729674	0.865975	0.929663	1.0894	1.0839	1.16941	1.03789	1.08762	1.0559
BBS9 ENSG00000122507	1.22815	0.853832	0.900702	1.07322	1.05363	0.990861	0.900038	1.08144	1.2639	1.20852
BBX ENSG00000114439	1.15289	0.976771	0.722423	1.15368	0.976769	1.04017	1.10683	0.910127	0.768261	0.805893
BCAM ENSG00000187244	1.11915	0.865379	0.84877	0.931572	1.35387	1.08471	1.12052	0.838812	0.780607	0.940209
BCAN ENSG00000132692	0.995676	0.746224	0.909307	0.935697	1.21869	1.06533	1.10216	1.39595	0.926339	1.25871
BCAP29 ENSG00000075790	0.985731	0.773246	0.978406	0.93148	0.887695	0.840083	1.01496	1.1602	1.35453	0.897265
BCAP31 ENSG00000185825	0.929825	1.18306	1.48757	0.864737	1.03727	1.00457	0.784642	0.8967	0.794195	0.887924
BCAR1 ENSG00000050820	0.996025	1.65834	1.04912	1.11015	1.24666	0.712002	0.88037	0.942998	0.991805	0.983004
BCAR3 ENSG00000137936	1.04929	0.96574	1.25983	1.0256	0.77353	0.955392	1.22063	1.2226	0.996212	0.998795
BCAS1 ENSG00000064787	1.14415	1.19763	0.948721	1.19049	1.05012	0.88875	1.11187	0.875102	0.882265	0.865696
BCAS2 ENSG00000116752	1.04467	0.823306	1.01017	1.05681	0.981602	0.907038	0.795258	1.03585	1.1372	0.842584
BCAS3 ENSG00000141376	0.688212	1.20071	0.804024	1.23258	0.964669	0.865774	0.760601	0.955398	1.15074	1.3025
BCAS4 ENSG00000124243	0.938261	1.09234	0.991343	0.952775	1.06166	0.838605	1.06165	0.971076	0.935053	1.29795
BCAT1 ENSG00000060982	0.938823	1.12228	0.726149	0.941122	1.21937	1.04995	0.872876	0.99375	0.936621	1.04109
BCAT2 ENSG00000105552	1.08007	1.09698	1.15425	1.02455	1.05234	1.01508	1.25784	0.927386	0.797407	1.15921
BCCIP ENSG00000107949	0.820033	0.978024	0.873876	1.4144	1.08535	1.15915	0.967759	0.721637	0.879592	0.872496
BCDIN3D ENSG00000186666	0.999515	0.927839	0.937583	1.09246	0.900243	1.0466	0.92917	0.982015	0.834879	1.05005
BCHE ENSG00000114200	1.16879	1.32266	0.923166	1.0156	1.09408	1.14725	1.06248	1.12406	1.08653	1.24874
BCKDHA ENSG00000248098	1.04739	0.968292	1.07104	0.927218	1.29163	0.925217	1.03198	0.826448	0.978134	1.07456
BCKDHB ENSG00000083123	0.989362	0.86545	1.38042	0.875871	0.739981	1.00573	0.967896	1.22278	1.02205	0.918499
BCKDK ENSG00000103507	0.910918	1.06531	0.848067	0.915981	0.887056	1.0187	1.10419	0.858829	0.870165	1.00982
BCL10 ENSG00000142867	0.979663	0.796072	0.820678	1.0408	1.09812	0.77254	1.03814	0.939078	0.804648	0.885483
BCL11A ENSG00000119866	1.08307	1.01953	1.10034	1.11188	1.01136	1.15131	0.827679	1.15544	0.942478	0.94132
BCL11B ENSG00000127152	1.20238	1.10841	1.0114	1.10298	1.20586	1.03932	0.924765	0.984628	1.41481	1.2373
BCL2 ENSG00000171791	0.943548	1.06973	0.958491	1.10941	1.21819	1.37531	1.13119	0.836027	1.17876	0.968562
BCL2A1 ENSG00000140379	0.792399	1.09469	1.12168	0.911729	1.48663	1.06213	0.928424	0.992389	1.05408	1.00011
BCL2L1 ENSG00000171552	1.00687	1.4031	1.19735	0.935621	1.03878	1.04518	0.674273	0.9307	1.0242	1.11367
BCL2L10 ENSG00000137875	0.997535	0.914895	0.81882	1.00404	1.18251	1.12742	1.11703	0.879419	1.07809	1.27863
BCL2L11 ENSG00000153094	1.25178	0.994618	1.06286	0.916109	1.24145	0.79481	1.11876	1.26535	0.895655	1.0882
BCL2L12 ENSG00000126453	1.14949	0.951796	1.18102	0.954181	1.15501	0.894878	1.06646	0.987261	0.882843	1.0171
BCL2L13 ENSG00000099968	0.883107	0.90992	1.02231	1.15094	0.992195	1.00889	1.04294	0.766121	0.805787	1.01324
BCL2L14 ENSG00000121380	0.880641	1.23965	0.784427	0.755238	1.07249	1.09528	0.857765	0.742094	1.21193	1.10045
BCL2L15 ENSG00000188761	1.03043	0.961147	0.903635	1.00817	0.920163	1.15613	0.799998	0.921246	0.920597	0.890152
BCL2L2 ENSG00000129473	0.967468	0.913631	0.673428	0.966264	0.83369	0.80603	1.18538	0.797	1.18804	1.36622
BCL3 ENSG00000069399	1.10398	1.20787	1.06408	0.800021	1.228	1.39072	0.87404	0.96577	0.971507	1.10746
BCL6 ENSG00000113916	1.21223	0.831392	0.844379	0.910893	0.816239	1.07117	0.93444	1.07712	0.952142	0.955361
BCL6B ENSG00000161940	1.1625	0.907865	1.36424	0.987893	0.701253	0.893808	1.04016	1.00084	0.924311	0.885239
BCL7A ENSG00000110987	1.04835	1.03299	1.01231	1.03355	1.02284	0.904532	0.847819	0.951728	1.08541	0.984203
BCL7B ENSG00000106635	0.965086	1.43625	1.02058	0.948979	0.980078	0.891977	1.07578	1.24933	1.01847	1.26311
BCL7C ENSG00000099385	0.974204	0.979058	1.03127	1.22403	1.05071	0.957428	1.17217	0.954769	1.18878	1.05174
BCL9 ENSG00000116128	0.730965	0.923721	0.851021	0.919473	1.23123	1.20319	0.976698	0.945881	1.12923	1.10095
BCL9L ENSG00000186174	1.05159	1.14818	0.859276	1.0794	0.912428	0.835528	0.986895	1.21759	1.37653	0.919234
BCLAF1 ENSG00000029363	0.874222	1.06524	0.670776	0.96177	1.04429	1.22741	0.863631	0.908125	1.03419	0.937684
BCO1 ENSG00000135697	1.06635	1.29633	1.07066	0.96804	1.01362	0.970942	0.923846	0.891829	0.934088	1.04926
BCO2 ENSG00000197580	0.730045	0.927278	0.779741	1.0847	0.915977	0.79084	0.974655	0.954797	0.766908	0.876031
BCOR ENSG00000183337	1.09946	0.989312	1.12678	0.982654	1.01565	0.936972	1.03744	1.10231	0.939142	1.21114
BCORL1 ENSG00000085185	1.00835	1.04263	0.866968	1.04803	1.15922	1.08418	1.00136	0.725485	0.871208	0.987893
BCR ENSG00000186716	0.833491	1.01525	1.14111	1.49978	1.17511	0.697659	0.97597	0.876762	0.994441	1.23206
BCS1L ENSG00000074582	0.955313	0.996401	0.813837	1.12713	1.1106	1.14214	1.07524	0.86607	0.885327	0.963035
BDH1 ENSG00000161267	1.23353	0.977678	1.01342	0.89838	1.13304	0.992774	0.726192	1.07289	1.04417	1.0238
BDH2 ENSG00000164039	1.35359	0.787786	0.982663	1.04333	1.22519	1.00648	0.708745	1.22578	1.1772	0.637031
BDKRB1 ENSG00000100739	0.803466	0.957275	1.08792	0.904989	1.06572	1.01661	1.07941	1.1604	1.15778	1.00596
BDKRB2 ENSG00000168398	0.852521	0.929555	0.991174	0.948741	1.06448	0.983404	1.21752	1.02736	0.995403	0.850355
BDNF ENSG00000176697	1.01121	1.03401	1.14299	0.961225	0.911024	0.980285	1.04045	1.23431	1.11433	0.90114
BDP1 ENSG00000145734	0.978682	1.17208	0.96558	1.12276	0.974401	0.924481	1.02775	1.03937	0.76985	0.937682
BEAN1 ENSG00000166546	0.688892	1.00166	0.904107	1.04512	0.826427	1.03146	0.9964	1.01086	1.06465	0.979268
BECN1 ENSG00000126581	0.956064	0.90889	1.12543	0.968495	0.946723	1.00714	0.928645	1.0709	1.13112	0.957334
BEGAIN ENSG00000183092	0.942933	0.900568	1.15822	1.08358	1.18342	0.846977	0.665211	0.992693	1.12475	1.0725
BEND2 ENSG00000177324	1.22424	1.05528	1.06544	0.809039	1.10961	0.957492	0.975125	0.955415	1.29835	1.10694
BEND3 ENSG00000178409	0.989939	0.808875	0.952719	0.938615	1.12602	0.970631	1.00513	1.0123	1.06706	0.98127
BEND4 ENSG00000188848	0.940458	0.991011	1.19065	1.18543	1.02771	1.07523	1.18036	0.911484	0.901955	1.07662
BEND5 ENSG00000162373	0.808392	1.07011	0.854378	0.864848	0.889378	1.24512	1.05357	0.703699	1.06384	0.783275
BEND6 ENSG00000151917	0.90588	0.728057	0.675831	0.799194	0.942515	1.0569	1.10612	0.985883	1.22166	0.760949
BEND7 ENSG00000165626	0.83511	1.19547	1.18893	1.1243	0.942311	0.906697	0.61787	0.98849	0.883768	1.01217
BEST1 ENSG00000167995	1.06866	0.674219	1.05064	0.975565	1.16366	1.11768	0.967776	1.16584	1.02702	0.868019
BEST3 ENSG00000127325	0.970388	1.07151	0.889956	0.935191	0.994686	0.985787	0.89347	1.11575	0.791331	1.08006
BEST4 ENSG00000142959	0.680588	1.05426	1.03875	0.877686	0.948957	0.661323	0.677273	0.868748	0.81931	0.758588
BET1 ENSG00000105829	1.04594	0.84351	0.899495	1.2374	0.970052	0.96324	1.05802	0.850211	0.819866	0.94648
BET1L ENSG00000177951	0.884549	0.916191	1.00107	1.0272	0.974036	0.812879	1.03499	0.640574	1.11875	0.937118
BEX1 ENSG00000133169	0.893158	0.807736	1.14273	0.753062	1.11371	1.15906	0.86909	0.778826	1.24471	1.05365
BEX2 ENSG00000133134	0.892428	0.92341	1.1089	0.959912	1.07928	0.771643	1.1917	0.803879	1.10905	1.17639
BEX3 ENSG00000166681	1.00752	1.19732	1.00177	0.916108	1.00016	1.04691	0.91256	0.937632	1.06449	0.968926
BEX4 ENSG00000102409	0.923206	1.07966	0.915544	0.974871	1.05537	0.986691	1.12684	0.851214	1.25482	1.00305
BEX5 ENSG00000184515	0.98441	0.90938	1.45369	0.871895	0.815125	0.876721	1.00602	1.18459	0.823372	1.05634
BFAR ENSG00000103429	0.841804	1.13714	0.823145	0.624296	0.814626	0.885007	0.996633	0.851239	0.911429	0.708451
BFSP1 ENSG00000125864	0.895938	1.01776	1.16271	0.991409	1.1286	1.3069	0.867605	0.978919	1.10232	1.12695
BFSP2 ENSG00000170819	1.07081	1.06924	0.907571	0.887831	0.735408	1.1123	1.06644	0.799054	1.04122	1.01991
BGLAP ENSG00000242252	0.945853	0.7506	1.01239	1.25761	1.15026	1.0391	1.15415	0.914304	1.06439	1.10294
BGN ENSG00000182492	1.16413	0.981427	1.10576	1.06461	1.02549	0.842437	0.72529	0.984614	1.01728	1.05158
BHLHB9 ENSG00000198908	0.944274	1.06764	1.02203	0.882312	0.989809	0.70075	0.63955	1.25275	1.12414	1.03974
BHLHE22 ENSG00000180828	0.742563	0.872315	0.935193	0.922547	0.999238	1.25225	0.791385	1.13535	0.958686	0.953046
BHLHE40 ENSG00000134107	1.08509	1.03043	1.11262	0.920537	1.28915	1.00879	0.742766	1.07599	1.17702	0.924443
BHLHE41 ENSG00000123095	0.945723	0.681877	0.860676	0.893385	1.1305	0.960148	0.829975	0.93511	0.781716	1.14758
BHMT ENSG00000145692	1.01169	1.00132	0.943351	0.977712	1.38514	1.01374	0.980872	0.909275	0.93025	0.739468
BHMT2 ENSG00000132840	1.30651	1.06886	0.881976	1.13299	1.07128	1.16171	0.81405	0.934697	0.724843	1.07788
BICC1 ENSG00000122870	1.00185	0.955803	0.961436	1.15052	1.09811	1.13972	1.0237	1.12289	0.995445	1.06064
BICD1 ENSG00000151746	0.896499	1.06651	0.99386	0.993733	0.874644	1.00073	0.854616	0.977881	1.03012	0.807066
BICD2 ENSG00000185963	1.07922	0.846048	1.06258	1.04795	0.652361	0.985335	0.978849	1.09957	1.0191	0.75818
BICDL1 ENSG00000135127	0.866546	0.771535	0.978796	0.684314	0.985817	1.0701	0.985105	1.14652	1.16089	0.853539
BICDL2 ENSG00000162069	1.08629	1.12262	1.36494	1.04127	1.14708	0.990167	0.998314	1.59218	1.05743	0.89155
BID ENSG00000015475	0.992887	1.04141	0.829935	0.940342	1.13723	1.15235	1.00671	1.1391	0.957191	0.798768
BIK ENSG00000100290	1.01671	1.17188	1.00552	0.906133	1.16584	1.1563	1.00937	1.03645	1.09923	0.96157
BIN1 ENSG00000136717	1.21608	1.04094	0.836304	1.09776	1.16619	0.957083	1.2836	1.23136	1.13246	1.08193
BIN2 ENSG00000110934	0.840305	1.11372	1.0079	0.933234	0.878621	1.00686	1.07779	1.12622	0.92238	0.976297
BIN3 ENSG00000147439	0.818732	1.03419	1.04151	0.795133	1.03558	0.882468	1.07765	0.733179	1.21368	1.1642
BIRC2 ENSG00000110330	0.836772	0.895427	0.741886	1.00016	1.08662	1.0584	1.04781	1.18813	0.951994	1.14445
BIRC3 ENSG00000023445	1.01518	1.09864	1.03898	0.983497	0.898755	1.18081	0.957648	1.01527	1.0353	1.07894
BIRC5 ENSG00000089685	0.969097	0.991573	1.04515	1.16304	0.790585	1.11086	0.840526	0.844044	0.64587	0.987371
BIRC6 ENSG00000115760	0.900247	0.825548	1.00697	0.96513	0.712337	1.04456	1.04543	0.759033	1.10795	0.712379
BIRC7 ENSG00000101197	1.27615	1.00009	0.773106	1.19662	0.972191	0.825761	0.92774	0.965381	1.11165	0.989816
BIVM ENSG00000134897	0.825367	0.813313	0.814762	0.904929	1.28597	1.12435	0.889235	0.858052	1.0434	1.02631
BLCAP ENSG00000166619	1.13829	1.21358	0.994815	1.12372	0.926999	1.24932	1.06342	0.865626	1.1745	0.935849
BLK ENSG00000136573	0.965331	0.844173	1.00299	1.08498	0.951556	1.20406	1.09582	0.821387	1.15457	1.19603
BLM ENSG00000197299	0.980554	1.24056	1.26562	0.97302	1.17325	1.10192	0.895684	0.970328	1.27488	0.749651
BLMH ENSG00000108578	0.830483	0.806773	0.930604	1.20572	1.07796	1.0176	1.19064	0.840651	1.10696	0.988327
BLNK ENSG00000095585	0.90088	0.928813	1.02618	0.98351	1.04199	1.05751	0.729021	1.04038	0.706099	1.10247
BLOC1S1 ENSG00000135441	0.962686	1.19677	1.09086	1.02044	1.25924	0.90962	0.936909	0.808481	1.23023	0.718295
BLOC1S2 ENSG00000196072	0.769895	0.936089	1.04402	1.2904	0.881024	0.919009	0.873874	0.969158	0.830272	0.936069
BLOC1S3 ENSG00000189114	0.922178	0.851888	0.914756	1.10134	0.943671	1.05905	0.942952	0.76861	1.17364	1.07753
BLOC1S4 ENSG00000186222	0.982407	0.9655	0.908565	1.3408	1.01621	0.704444	0.983583	1.25717	0.970818	0.973042
BLOC1S5 ENSG00000188428	1.01379	0.969324	1.16712	0.895554	1.16086	1.1208	1.1049	0.965379	0.83045	1.03551
BLOC1S6 ENSG00000104164	1.03873	0.92661	0.868356	0.956847	1.22691	0.947371	1.05106	1.02927	0.865206	0.664444
BLVRA ENSG00000106605	0.831161	1.15415	1.02347	0.82336	0.756039	1.27269	0.830662	0.890889	1.00006	1.06036
BLVRB ENSG00000090013	1.02493	0.971213	0.991319	0.906013	1.14299	1.38604	0.928958	1.36802	1.02449	1.27575
BLZF1 ENSG00000117475	1.23391	1.22247	0.86102	0.935718	0.9302	1.01387	0.98237	1.02767	0.995367	0.909404
BMF ENSG00000104081	1.26348	0.836583	0.713855	1.04365	1.18297	0.862034	1.09909	1.19052	1.03297	0.833184
BMI1 ENSG00000168283	1.06916	0.887192	0.998351	1.12723	1.09245	0.951331	0.816778	0.805093	1.13486	1.23184
BMP1 ENSG00000168487	1.08722	1.10845	1.07628	0.994122	0.951864	0.772053	0.771825	1.30078	1.11901	1.07702
BMP10 ENSG00000163217	1.01103	0.842516	1.05201	0.960058	1.30147	1.18494	0.914453	1.18188	0.962086	0.936567
BMP2 ENSG00000125845	1.01536	1.06884	1.05447	0.960936	0.946899	1.20651	0.925411	1.23215	0.873753	0.992782
BMP2K ENSG00000138756	1.05258	1.03641	1.09224	0.861691	0.984876	0.917766	1.08123	1.20347	1.16635	0.718015
BMP3 ENSG00000152785	0.867725	0.977149	1.1564	0.945899	0.968595	0.952132	0.870321	0.968534	0.997194	0.864662
BMP4 ENSG00000125378	1.17734	0.876132	1.03794	0.660485	0.768621	0.957109	0.997273	1.27852	1.33209	1.23397
BMP5 ENSG00000112175	1.0337	0.794027	1.43033	0.752986	0.965681	0.90394	1.02692	0.87106	1.10852	1.00182
BMP6 ENSG00000153162	0.989668	1.13421	0.979229	0.85639	0.885694	1.09751	0.841306	1.04365	0.980549	0.889988
BMP7 ENSG00000101144	0.805527	1.10329	0.802769	1.02903	1.19175	0.843971	1.01065	0.942815	0.852177	1.21101
BMP8B ENSG00000116985	1.03327	1.06214	0.999368	0.92495	0.894001	0.713197	0.804254	0.814362	1.12521	0.928147
BMPER ENSG00000164619	0.990388	1.03422	1.01701	0.727602	0.91676	0.856724	0.848809	0.860049	0.984897	1.05929
BMPR1A ENSG00000107779	0.901528	0.948258	0.874016	1.00495	0.991372	0.935825	1.17053	1.04827	1.01523	0.786033
BMPR1B ENSG00000138696	1.00852	1.16751	1.06047	1.23849	1.3243	0.823403	1.22904	0.950156	1.20134	1.01909
BMPR2 ENSG00000204217	1.02075	1.16048	0.987683	0.838039	0.807918	1.03344	0.755266	1.06181	1.11529	1.08529
BMS1 ENSG00000165733	1.09938	1.0542	0.880601	0.911313	1.07079	0.919386	1.17448	0.833733	0.968853	0.894099
BMT2 ENSG00000164603	0.884822	1.09674	0.945297	0.891623	0.937184	0.928568	1.03636	0.819492	0.993695	0.97115
BMX ENSG00000102010	1.20912	1.34184	0.981219	1.03949	1.09447	0.935813	0.920943	0.815303	0.813069	1.03246
BNC1 ENSG00000169594	0.947884	1.12241	0.875834	0.735985	0.977756	1.19514	0.940577	0.748032	0.961272	0.737392
BNC2 ENSG00000173068	0.936368	0.829469	0.96705	0.727517	0.649774	0.889567	0.788832	0.920589	1.06064	0.861153
BNIP1 ENSG00000113734	0.827477	0.879076	0.938719	1.11574	1.16141	0.896621	0.86472	1.01362	0.869473	0.785895
BNIP2 ENSG00000140299	0.842	1.17012	0.941541	0.965703	1.0012	0.777054	0.744802	0.638421	1.07604	0.935919
BNIP3 ENSG00000176171	1.19826	1.01488	1.06939	0.633028	1.07244	1.01958	1.29924	0.95939	1.227	0.939375
BNIP3L ENSG00000104765	1.11124	0.871985	0.831385	0.917489	0.993173	1.05406	1.07125	1.01236	0.944412	0.881573
BNIPL ENSG00000163141	0.955121	1.19066	0.986213	0.883487	0.987224	0.981129	0.910502	1.14745	0.840215	1.07345
BOC ENSG00000144857	1.23583	1.23064	1.25775	0.786019	0.841347	0.836995	0.697965	1.1316	0.73883	0.986631
BOD1 ENSG00000145919	0.941056	1.02597	0.856026	0.807775	1.10123	1.07561	0.748802	0.96373	1.39641	0.73835
BOD1L1 ENSG00000038219	1.15246	0.739388	1.00667	1.35285	1.5084	0.92585	0.906053	0.845399	0.98367	1.06343
BOD1L2 ENSG00000228075	0.837578	1.00099	0.9843	1.11819	0.880153	1.03645	0.925383	0.98311	0.921416	0.837692
BOK ENSG00000176720	1.04382	1.06714	1.06609	1.19241	0.969777	0.995011	1.00168	0.957608	1.15747	1.0597
BOLA1 ENSG00000178096	1.14203	1.03065	0.890438	0.798349	1.12423	0.853376	1.00925	0.88856	1.11225	1.07428
BOLA2B ENSG00000169627	1.01068	1.1187	0.927692	0.912042	0.977508	1.0074	1.10913	0.906522	1.01133	0.95459
BOLA3 ENSG00000163170	0.992131	0.884014	1.15602	1.08003	0.958995	0.988673	0.972007	0.975168	0.942765	0.876211
BOLL ENSG00000152430	0.989065	0.761228	1.12665	0.759911	0.845961	0.942379	0.995169	1.23362	1.15567	0.977954
BOP1 ENSG00000261236	1.0647	1.0369	0.923835	0.957334	0.826938	0.766627	1.02439	1.21368	1.1371	0.716932
BORA ENSG00000136122	0.880128	0.948562	1.0773	0.81958	1.17798	0.851282	1.14887	0.898706	0.8901	0.963177
BORCS5 ENSG00000165714	0.731184	0.645108	0.769603	0.934633	1.08136	1.42172	0.882322	0.91032	0.988115	1.08195
BORCS6 ENSG00000196544	1.08679	1.1198	0.781961	0.735767	0.890281	0.975787	1.08684	0.871323	0.82944	0.956791
BORCS7 ENSG00000166275	1.2068	0.714422	1.31593	0.871326	0.988859	1.08836	1.10756	0.697426	1.17217	0.990036
BORCS8 ENSG00000254901	1.03583	1.09481	0.802112	1.34889	1.02063	0.784114	1.0368	0.917928	1.00241	1.05503
BORCS8-MEF2B ENSG00000064489	1.02166	1.221	0.977475	1.19966	1.0559	0.651058	1.12324	1.00888	0.88151	1.05476
BPGM ENSG00000172331	0.907706	0.800268	0.804184	1.02478	1.27188	1.10208	0.839089	0.817613	1.1871	0.856909
BPHL ENSG00000137274	0.920659	1.3055	0.971458	0.946756	0.896793	0.800587	1.27839	1.09311	0.942371	1.15321
BPI ENSG00000101425	0.733443	1.29636	0.802044	1.05125	1.03142	0.964594	1.02538	1.35489	1.11632	0.89785
BPIFA1 ENSG00000198183	0.917005	1.04585	0.734309	1.27045	1.10691	1.01995	1.17885	1.15301	1.02158	0.886066
BPIFB1 ENSG00000125999	0.498841	1.01942	0.820774	0.737569	0.809659	0.858558	0.790589	1.11206	0.811268	1.14458
BPIFB2 ENSG00000078898	0.948574	1.18982	0.971862	1.12586	1.07663	0.941894	0.727254	1.03077	0.702794	0.909431
BPIFB4 ENSG00000186191	1.18045	0.816346	1.18923	0.929653	0.811076	1.04685	0.917418	1.05035	1.19584	0.666783
BPIFC ENSG00000184459	1.0153	0.814066	1.25273	0.94961	1.20398	1.11026	1.13963	1.01784	0.724378	1.01992
BPNT1 ENSG00000162813	1.08481	0.813906	0.855696	1.02769	0.995978	0.861903	0.76569	1.17386	0.959243	1.00097
BPTF ENSG00000171634	0.938664	0.859491	1.03325	1.0798	0.971432	1.08418	0.777149	0.806126	1.14925	0.866077
BRAF ENSG00000157764	0.992324	0.895219	0.757826	1.19012	1.09445	0.926491	0.899179	0.976326	0.97035	0.915055
BRAP ENSG00000089234	1.00484	0.847461	0.953673	0.882136	0.836698	1.06808	0.790497	0.939876	0.97367	0.781476
BRAT1 ENSG00000106009	1.5028	1.07757	1.19964	0.79006	0.924729	0.996409	0.867136	1.01213	0.814127	1.05751
BRCA1 ENSG00000012048	1.0908	0.860448	0.879864	0.857012	0.985634	1.01475	0.953675	0.822348	1.08451	1.17029
BRCA2 ENSG00000139618	0.870157	0.872294	0.874135	1.14451	0.98354	0.919859	1.03746	1.12075	1.39122	1.15834
BRCC3 ENSG00000185515	1.17451	0.819198	1.02517	1.05485	0.913537	0.973759	0.973303	0.841349	0.769207	0.982041
BRD1 ENSG00000100425	1.13614	1.27504	0.97975	0.940859	0.98711	1.05373	0.974523	0.957631	0.990504	0.919714
BRD2 ENSG00000204256	0.589365	0.967456	1.18894	1.18427	1.14905	0.991964	1.2021	0.81826	0.808487	0.855115
BRD3 ENSG00000169925	1.05298	1.04193	1.27992	1.32567	1.08494	1.02922	0.990293	0.937155	0.926468	0.811913
BRD4 ENSG00000141867	1.12736	1.49063	1.11036	1.14501	1.32894	0.901859	1.02782	1.11071	0.934012	0.974694
BRD7 ENSG00000166164	0.911229	0.965575	0.98001	0.949253	0.80043	1.15622	0.793849	1.01789	1.08204	0.889487
BRD8 ENSG00000112983	0.976557	0.858099	0.985566	1.22234	0.892011	1.14028	0.899494	1.18095	0.845254	1.08478
BRD9 ENSG00000028310	0.872707	1.06151	1.01492	0.562564	1.05383	0.97245	0.771005	1.02557	0.865249	1.10375
BRE ENSG00000158019	1.04783	1.26578	0.747014	0.619052	0.841202	1.00893	0.878392	1.03824	1.0891	0.983134
BRF1 ENSG00000185024	0.866279	0.895779	0.894468	1.26874	1.27681	0.785756	1.02156	0.857979	1.37149	1.00458
BRF2 ENSG00000104221	0.940722	0.849201	0.999181	0.920417	1.14124	0.940253	0.924055	1.15857	0.903977	1.04757
BRI3 ENSG00000164713	1.14762	1.10621	1.12326	1.14522	1.12918	0.874352	1.05381	1.13379	1.16045	1.05623
BRI3BP ENSG00000184992	1.14908	0.75429	0.81883	0.817001	0.878414	0.965366	1.09638	1.14767	1.28919	0.918607
BRICD5 ENSG00000182685	1.14602	1.0322	0.945282	0.980272	0.828499	1.01225	0.9915	1.01316	0.775032	0.839904
BRINP1 ENSG00000078725	0.792125	1.01539	0.951299	0.855184	0.754005	0.951368	0.986671	0.940392	0.746124	0.984626
BRINP3 ENSG00000162670	0.88578	0.807058	1.17726	0.863593	1.04196	0.837829	0.905402	1.00462	1.14563	1.0943
BRIP1 ENSG00000136492	0.936814	0.906068	1.20363	1.19247	1.19112	1.20704	0.967362	1.26234	0.956686	0.833423
BRIX1 ENSG00000113460	1.2609	1.26455	0.795013	0.989288	1.00057	0.876336	0.973498	1.06739	0.749807	0.829686
BRK1 ENSG00000254999	1.03438	0.942281	0.932714	1.09082	0.78749	1.17558	1.11922	1.11418	1.09052	1.08106
BRMS1 ENSG00000174744	1.18978	1.08204	1.15509	1.13965	1.16598	0.9289	0.999515	1.23617	0.742377	0.96625
BRMS1L ENSG00000100916	1.02434	1.07983	0.927799	1.17661	1.1463	0.990629	1.09277	1.00028	1.2441	1.25471
BROX ENSG00000162819	0.796641	0.980246	1.02346	1.15873	1.00956	1.23709	0.938702	0.772343	0.864175	0.932899
BRPF1 ENSG00000156983	1.14739	1.10023	0.808502	0.813012	1.02113	0.720551	1.06796	0.972434	0.799714	0.86861
BRPF3 ENSG00000096070	0.818596	0.897034	0.834066	1.1767	0.994627	1.07511	0.832289	1.05126	1.19196	0.995893
BRSK1 ENSG00000160469	1.00483	0.858326	1.08118	0.822956	1.51515	1.03366	0.95063	0.819672	0.975893	0.910558
BRSK2 ENSG00000174672	0.93297	1.10797	1.0308	1.02066	0.925439	0.876742	1.07469	0.968868	0.905834	0.93809
BRWD1 ENSG00000185658	0.888294	1.17735	1.12986	0.997974	1.12391	0.922891	1.33537	0.853779	0.86246	1.2184
BRWD3 ENSG00000165288	1.28102	0.947195	0.895244	0.838262	0.755498	1.02449	0.924314	0.895909	0.956485	0.800705
BSCL2 ENSG00000168000	0.887628	1.02709	0.816652	0.959875	1.19268	1.12243	0.813994	1.18522	1.01465	0.990318
BSDC1 ENSG00000160058	0.973864	0.889941	1.28364	0.80442	1.04418	0.856773	0.95714	0.916352	1.11338	0.921075
BSG ENSG00000172270	1.12937	1.08291	1.23562	1.09572	1.08023	1.0294	0.910789	1.30996	0.759506	1.01767
BSN ENSG00000164061	0.892167	1.13198	1.02656	0.822747	1.05189	1.01145	1.01034	0.838677	1.18706	0.886383
BSND ENSG00000162399	0.813343	1.12681	0.95847	0.836776	1.05804	1.05117	1.33508	0.939217	0.992911	1.17725
BSPH1 ENSG00000188334	0.938862	1.32005	1.03882	0.992312	1.07853	0.905308	0.939915	1.33238	1.16639	0.889715
BSPRY ENSG00000119411	0.960387	0.868037	1.01471	0.935363	1.00324	0.947853	0.799971	1.0444	1.1569	1.13123
BST1 ENSG00000109743	0.994119	0.95966	1.17881	0.924871	1.13758	0.959035	0.917366	1.03606	1.08112	1.11314
BST2 ENSG00000130303	0.87145	0.924451	0.78749	1.45054	0.984952	1.18389	1.06791	1.20962	1.03555	1.0078
BTAF1 ENSG00000095564	0.893415	0.653611	1.10479	0.88737	0.938418	0.941959	0.762319	1.06973	1.1717	0.822868
BTBD1 ENSG00000064726	0.665887	0.944294	1.1063	0.740773	0.944555	1.07712	0.906541	1.08682	0.941595	1.01326
BTBD10 ENSG00000148925	1.15733	0.947963	1.22944	1.16055	0.993303	1.0589	1.23143	0.905314	1.03513	1.14372
BTBD11 ENSG00000151136	1.28207	0.932575	0.836751	1.0446	1.27774	0.868384	0.912734	0.943333	1.11536	1.31212
BTBD16 ENSG00000138152	0.848856	1.04868	1.21324	0.920248	1.19899	1.01218	1.43093	1.05051	0.835671	0.910446
BTBD19 ENSG00000222009	1.21521	1.06616	0.705854	0.994735	0.929409	1.01122	0.834834	1.01969	1.24113	0.952433
BTBD2 ENSG00000133243	1.15827	1.29805	0.690573	0.956016	1.15537	0.671505	0.977189	0.900581	1.20599	1.0618
BTBD3 ENSG00000132640	0.722918	1.02335	1.02138	0.913311	0.777438	1.08125	0.988117	0.938153	1.21552	1.09733
BTBD6 ENSG00000184887	0.977768	0.902745	1.10354	0.973051	0.960555	0.814844	0.720044	1.14882	1.18567	1.21062
BTBD7 ENSG00000011114	0.949662	1.00658	1.0477	1.09028	1.05042	1.00322	0.843829	1.08999	1.09886	0.997153
BTBD8 ENSG00000189195	0.907942	1.05106	1.14686	0.85482	1.22555	0.983162	0.950644	1.00061	1.0875	1.10555
BTBD9 ENSG00000183826	1.0049	0.843689	0.923224	1.0459	0.931362	0.979576	1.20845	0.705331	1.14636	1.16917
BTC ENSG00000174808	0.877707	0.949475	1.04499	0.928132	0.847494	1.03129	0.956418	1.00131	0.922073	0.908853
BTD ENSG00000169814	0.792881	0.929692	1.02296	0.718524	1.26924	1.07725	0.846664	1.01317	1.23061	1.20528
BTF3 ENSG00000145741	0.938208	0.961502	0.986652	0.848142	1.01248	1.08968	1.19066	1.04387	0.880063	1.14311
BTF3L4 ENSG00000134717	1.06611	1.16016	0.994523	1.02039	1.10672	0.945199	1.00691	0.736863	0.948087	0.942962
BTG1 ENSG00000133639	1.1828	1.27636	1.0885	0.827042	0.999565	0.928165	1.02704	0.887061	0.894857	0.816026
BTG2 ENSG00000159388	1.05922	1.06207	0.92462	1.21753	0.950341	1.10585	0.840068	0.924252	1.0381	0.843065
BTG3 ENSG00000154640	1.07634	0.875522	0.878115	0.838278	0.892532	0.852905	1.04899	0.93422	0.937974	1.22246
BTK ENSG00000010671	0.874023	0.983616	1.15614	1.13109	0.907587	0.763447	1.09233	0.832226	0.993133	0.970976
BTN2A1 ENSG00000112763	1.17444	0.784126	1.05042	0.817628	0.79582	1.03966	0.98941	0.795614	0.93328	1.15597
BTN2A2 ENSG00000124508	1.00955	1.04877	1.01628	0.604968	0.988529	0.689424	1.28146	0.876107	1.24359	0.877976
BTN3A1 ENSG00000026950	1.10332	0.77262	0.952367	0.848124	0.902926	0.947271	1.04273	0.977571	0.944618	1.11349
BTN3A2 ENSG00000186470	1.02569	0.912279	1.02396	1.07992	1.04215	1.10518	0.951402	1.2095	0.842144	0.869152
BTN3A3 ENSG00000111801	0.791584	1.09133	1.09585	0.841458	0.940616	0.987574	0.941536	1.38742	0.989218	1.06999
BTNL3 ENSG00000168903	1.01349	0.861395	1.12809	1.07013	0.930281	0.913855	1.11337	0.90666	1.11087	0.817257
BTNL9 ENSG00000165810	1.04097	0.937297	0.912185	0.779652	1.13774	1.39468	0.820552	1.02583	0.845006	0.880781
BTRC ENSG00000166167	0.810659	1.06651	0.943551	1.27518	0.890821	0.905918	0.913438	0.820616	0.955609	1.19729
BUB1 ENSG00000169679	1.23792	1.09024	0.922202	1.20154	0.668116	0.940365	1.42727	1.38848	1.07182	1.05546
BUB1B ENSG00000156970	1.11145	1.1048	1.25167	1.05483	0.898224	0.778118	0.982595	0.976241	1.08597	1.01974
BUB3 ENSG00000154473	0.936373	0.824523	0.876841	0.98743	1.12503	0.978181	1.11413	1.31833	0.837996	0.793827
BUD13 ENSG00000137656	0.929886	0.895739	0.798053	0.959342	0.884631	0.821401	0.979856	1.07416	0.950254	0.8445
BUD31 ENSG00000106245	0.945307	0.910331	1.18626	1.16418	1.07508	0.899422	0.945012	1.14292	1.09255	0.932183
BVES ENSG00000112276	1.00794	0.701442	1.08644	0.87338	1.25783	1.0198	0.989183	1.07631	1.00722	0.971989
BYSL ENSG00000112578	1.10211	0.960691	0.872354	0.968337	0.854889	0.98982	0.896314	1.13446	0.993887	0.979644
BZW1 ENSG00000082153	0.932199	0.956848	0.776511	0.999434	1.10637	1.11442	1.11421	0.988978	0.975628	1.16905
BZW2 ENSG00000136261	1.03912	0.779291	1.07207	0.8306	0.777852	1.00107	1.06764	0.753246	0.856577	0.812722
C10orf10 ENSG00000165507	0.852558	1.09238	1.1075	1.18967	1.17119	1.02857	0.920831	1.13732	1.17001	1.14943
C10orf105 ENSG00000214688	1.15642	1.12979	1.0055	0.73555	1.25328	0.950192	1.15843	0.837497	1.16657	0.988166
C10orf107 ENSG00000183346	1.03134	0.869321	0.958109	1.04366	0.789101	1.24681	0.9479	1.0337	1.01969	0.974688
C10orf11 ENSG00000148655	0.922788	0.951111	0.922192	1.06876	1.22716	1.22854	0.914713	1.1078	0.721862	0.832022
C10orf128 ENSG00000204161	1.07467	1.02401	1.02529	1.16113	1.11717	1.26691	0.952898	0.905896	0.953701	1.11466
C10orf2 ENSG00000107815	0.920329	0.787921	0.831083	0.852519	1.03806	1.11281	0.917678	0.820981	1.11288	0.902448
C10orf35 ENSG00000171224	0.805862	0.999386	0.880462	0.994574	0.907824	0.902254	0.712016	0.909682	1.04358	1.25189
C10orf54 ENSG00000107738	0.759194	1.42549	1.16791	1.17211	0.879001	1.08857	0.919524	1.06624	1.18541	0.987188
C10orf55 ENSG00000222047	0.993889	1.22185	0.772205	0.78172	0.847577	0.770849	1.03411	0.9399	0.937479	0.946704
C10orf67 ENSG00000179133	0.873402	0.735387	0.886497	0.869466	1.20826	0.905574	0.912849	0.888682	1.22706	0.910781
C10orf71 ENSG00000177354	0.799473	0.809902	1.07401	1.04605	0.986159	0.897252	0.95968	1.04211	0.751212	1.08383
C10orf76 ENSG00000120029	0.934219	1.39752	0.901651	1.05064	0.819466	0.948004	0.903943	0.852955	0.810651	0.995475
C10orf82 ENSG00000165863	1.02106	0.742825	0.874766	1.0209	1.18769	1.0291	0.950569	0.799365	0.943862	0.833404
C10orf88 ENSG00000119965	1.0844	0.89289	1.00365	0.966575	1.00235	1.00639	0.909411	1.02561	1.26145	0.767306
C10orf95 ENSG00000120055	1.15893	1.08548	1.1708	1.15089	0.944142	1.27418	0.914562	0.95136	0.999557	0.695099
C10orf99 ENSG00000188373	0.936896	1.27496	0.944698	0.965141	0.98932	1.10294	1.37713	0.940619	0.908189	1.15413
C11orf1 ENSG00000137720	1.17281	1.12057	1.00655	1.11932	1.05542	1.1307	0.858119	1.17009	1.01896	1.08818
C11orf16 ENSG00000176029	1.13724	0.964945	1.22505	0.887991	1.20681	1.15062	1.02287	1.01732	1.17287	0.865436
C11orf21 ENSG00000110665	0.999647	1.05704	0.897007	1.15311	1.00219	1.08924	1.25473	1.17593	1.17678	0.979734
C11orf24 ENSG00000171067	1.33129	0.925539	1.01549	0.995099	1.02151	1.20222	1.16724	1.05165	0.945221	0.892784
C11orf31 ENSG00000211450	0.660748	0.839668	0.948178	1.03821	0.782361	1.1233	1.09622	0.965588	0.913462	1.19316
C11orf42 ENSG00000180878	1.06638	0.751415	0.995111	0.854847	0.910988	1.047	1.15452	0.955143	0.976692	1.25102
C11orf45 ENSG00000174370	1.26626	1.25391	0.781424	1.21343	0.945555	1.01035	0.860258	1.06166	1.22343	0.74405
C11orf49 ENSG00000149179	0.97718	1.02733	0.968298	1.12347	1.05426	0.976662	1.07937	1.1954	0.737298	0.853229
C11orf52 ENSG00000149300	1.18394	1.14669	1.07653	1.008	0.842769	0.7391	1.02362	1.00067	0.847059	1.128
C11orf53 ENSG00000150750	1.03148	0.923549	0.876635	0.891684	1.04183	1.04898	1.09475	1.1195	0.889333	1.01211
C11orf54 ENSG00000182919	0.9911	1.03787	0.98071	1.24374	0.946192	1.09663	1.13494	1.03536	1.01265	1.13925
C11orf57 ENSG00000150776	1.07304	0.899398	0.904663	0.877889	0.925602	0.853371	0.904372	0.950938	0.89211	0.700707
C11orf58 ENSG00000110696	0.957681	1.15043	1.00004	0.855348	0.799314	0.875561	1.07657	1.1571	1.05134	0.953277
C11orf63 ENSG00000109944	1.21749	0.944255	0.853671	0.917098	0.997429	0.944349	1.06296	0.88095	0.971631	0.986631
C11orf65 ENSG00000166323	0.837158	0.822232	0.870826	1.01035	0.898092	1.14644	1.16447	0.830971	1.11315	1.09
C11orf68 ENSG00000175573	0.929451	1.01298	1.16331	0.884768	1.05252	1.04969	0.816217	1.41514	1.09337	0.980644
C11orf70 ENSG00000137691	0.799591	0.861377	0.954984	1.006	1.33457	1.20308	0.843262	0.759309	1.0882	0.972487
C11orf71 ENSG00000180425	0.899045	0.918592	0.926826	1.01273	0.950435	0.824535	0.874699	0.837188	1.12735	0.871712
C11orf74 ENSG00000166352	0.82042	0.948337	1.04901	1.27398	1.44184	1.15627	0.900201	0.839188	1.13699	1.18846
C11orf80 ENSG00000173715	1.04792	0.861773	1.04099	1.21312	0.913937	0.87686	1.12856	0.897744	1.17548	1.18533
C11orf84 ENSG00000168005	1.10476	1.03906	1.05122	0.767774	1.10392	0.877949	1.10992	0.833498	0.914147	0.652841
C11orf87 ENSG00000185742	1.00089	0.722784	0.887443	0.92749	0.846512	0.885505	1.06192	0.849491	0.820841	1.0629
C11orf88 ENSG00000183644	0.90872	1.03668	0.770431	1.22446	1.02064	0.886234	1.18755	1.19437	0.925378	0.760713
C11orf95 ENSG00000188070	1.08166	0.747269	1.02592	1.12306	0.984352	0.935666	0.940371	0.970918	0.801254	1.00316
C11orf96 ENSG00000187479	1.09823	1.16052	0.996219	0.985887	1.14588	1.23002	0.940994	1.0945	0.784205	0.89001
C11orf98 ENSG00000278615	1.09025	0.921591	1.09567	0.983724	1.0973	1.12129	1.02881	1.15632	0.773873	0.996945
C12orf10 ENSG00000139637	0.757503	1.05148	1.13421	1.13851	1.02915	1.09141	0.975015	0.675316	0.912199	0.882555
C12orf29 ENSG00000133641	1.02606	0.939815	0.91095	0.898091	1.02298	0.881726	0.984816	0.986376	0.818282	1.26499
C12orf4 ENSG00000047621	0.839931	0.849601	0.954267	0.974171	1.04936	0.770433	0.911639	1.17674	0.99287	0.898562
C12orf40 ENSG00000180116	0.783634	1.01097	0.710269	1.13602	1.14391	0.664743	1.00495	0.77222	1.04525	0.878433
C12orf42 ENSG00000179088	1.01161	0.968581	0.853666	0.877011	0.85824	0.850082	1.03395	1.11006	1.00104	0.778815
C12orf43 ENSG00000157895	1.02642	0.910649	1.19187	1.05102	1.06222	0.936039	1.06131	1.00416	1.08084	1.2496
C12orf45 ENSG00000151131	1.15953	1.03474	0.833372	1.05751	1.11294	1.00494	1.11276	1.06999	1.07893	0.967602
C12orf49 ENSG00000111412	1.10681	1.01519	1.03923	0.659913	1.17289	0.893585	0.898154	1.06634	1.44351	1.0317
C12orf50 ENSG00000165805	1.1147	1.00825	1.17067	1.09347	0.873625	0.767822	1.08963	1.4269	0.868366	0.789231
C12orf54 ENSG00000177627	1.08976	0.923027	1.14243	0.873301	1.21031	1.01839	1.09604	1.21251	1.10371	1.0726
C12orf56 ENSG00000185306	0.880684	0.863008	0.973431	1.15093	1.4462	1.02692	0.978749	0.974174	1.31488	0.925329
C12orf57 ENSG00000111678	0.943169	1.04302	0.897562	0.824146	1.20936	1.1133	0.838034	1.08267	1.058	1.26362
C12orf60 ENSG00000182993	1.1186	1.03238	0.965704	1.02113	1.39668	1.19074	1.04148	0.990705	1.19393	1.27735
C12orf65 ENSG00000130921	1.22426	0.873552	0.961928	1.06957	0.786631	0.906412	0.984772	0.676291	1.04702	0.93087
C12orf66 ENSG00000174206	0.865207	1.07782	1.05138	1.15625	0.896452	1.0023	0.634521	1.03293	1.30165	0.795293
C12orf73 ENSG00000204954	1.04184	0.888683	0.98006	0.842112	0.938801	1.02386	0.854846	1.29617	0.940993	1.01135
C12orf75 ENSG00000235162	0.756978	0.948075	1.04538	0.725022	0.797579	0.926117	0.714956	1.50494	0.878598	0.943339
C12orf76 ENSG00000174456	0.834783	0.908302	1.26755	0.938754	1.134	1.02813	0.94036	0.718844	1.00527	0.851333
C14orf1 ENSG00000133935	1.07716	0.84687	0.84556	1.0656	0.761625	0.994815	1.1964	0.91254	0.923275	1.06789
C14orf105 ENSG00000100557	1.05418	1.01723	1.18213	0.879477	1.18959	0.833527	1.02193	0.986552	0.926094	0.835832
C14orf119 ENSG00000179933	0.791636	0.975332	1.07987	0.818677	1.13126	1.25352	0.96871	1.21456	1.16666	0.983289
C14orf132 ENSG00000227051	0.902336	1.06175	0.785702	1.16752	1.02188	0.930197	0.740763	0.956518	1.21134	0.752964
C14orf142 ENSG00000170270	1.12784	0.991932	1.10782	0.839825	0.960152	0.985002	1.25166	0.944269	0.916635	0.944247
C14orf159 ENSG00000133943	1.04647	1.0755	1.01212	1.18518	0.886045	0.875087	0.955357	0.910987	1.0448	1.09331
C14orf166 ENSG00000087302	0.941829	0.810982	1.31046	0.945986	1.03467	0.963938	1.08464	1.01885	1.1705	1.12102
C14orf169 ENSG00000170468	0.966431	1.12654	1.0194	0.848765	0.907342	1.16804	1.0556	1.00284	0.975461	1.06713
C14orf178 ENSG00000197734	1.08027	1.01413	1.05964	1.02769	0.913129	0.933918	0.827897	0.930062	0.955788	0.896674
C14orf180 ENSG00000184601	1.28942	0.695457	1.03458	1.14981	0.727189	0.885111	1.02059	1.06047	0.987708	1.03369
C14orf2 ENSG00000156411	0.927517	1.20415	0.867115	0.969828	1.25591	0.993143	0.994662	0.873234	0.965909	0.861586
C14orf28 ENSG00000179476	0.977512	0.887064	0.978003	1.09438	1.15478	0.948249	0.876865	0.989021	0.980275	1.19671
C14orf37 ENSG00000139971	1.02991	1.12569	1.03398	0.893826	1.04787	1.02865	0.904598	1.08718	0.798474	1.01897
C14orf39 ENSG00000179008	1.10111	1.10163	0.934482	0.973235	1.13739	0.998868	0.867444	1.02468	1.01331	0.849714
C14orf79 ENSG00000140104	1.30567	0.960865	1.06256	0.889021	1.28423	0.979611	0.875063	0.995672	1.04962	0.789848
C14orf80 ENSG00000185347	1.0158	0.78136	1.08565	1.10396	0.815783	0.805436	0.878045	0.896441	1.05817	1.2142
C14orf93 ENSG00000100802	0.91592	1.07792	0.98852	1.16181	0.957472	0.865795	0.662872	0.986177	1.10495	0.942872
C15orf39 ENSG00000167173	1.09805	1.44977	0.855593	0.940968	0.883993	1.14194	1.2342	1.43682	1.07358	1.17041
C15orf40 ENSG00000169609	1.21037	1.081	0.627708	0.979383	0.908714	0.936413	1.15677	0.933839	1.15461	0.957519
C15orf41 ENSG00000186073	0.938227	1.08787	0.885091	0.910486	0.963219	0.896139	1.03965	1.09967	0.854905	0.914105
C15orf48 ENSG00000166920	1.25255	0.779526	0.835581	1.00403	1.21547	0.743351	1.02077	1.04883	1.10943	1.0016
C15orf52 ENSG00000188549	0.77856	0.890446	0.852294	1.21371	1.07624	1.0471	0.971625	1.08051	1.23444	1.03966
C15orf57 ENSG00000128891	0.937785	1.03585	0.702968	0.847435	0.780739	0.992512	0.835773	1.00839	0.866106	0.97506
C15orf59 ENSG00000205363	0.866524	0.956765	0.931152	0.825535	0.790282	1.10186	0.888653	0.767687	1.12253	1.00477
C15orf61 ENSG00000189227	0.759368	1.08608	0.954982	1.06501	0.88667	0.917828	0.88297	1.21819	0.962657	0.944633
C15orf62 ENSG00000188277	1.01252	1.02981	0.752908	0.890152	1.00712	0.920495	1.03048	1.04151	0.964947	0.852895
C15orf65 ENSG00000261652	0.960561	0.959433	0.927583	0.986819	1.11556	0.982002	0.865106	1.34871	1.07746	0.954972
C16orf13 ENSG00000130731	1.03524	1.05187	1.27369	0.840427	0.998479	0.838167	0.974828	0.796639	1.26088	1.06727
C16orf45 ENSG00000166780	1.06301	1.38926	0.837026	0.853645	1.19808	0.917237	0.885132	0.960075	0.88088	0.991072
C16orf46 ENSG00000166455	0.893008	1.01824	1.18631	1.16165	0.912114	0.909904	0.94049	1.32006	0.992894	0.932054
C16orf52 ENSG00000185716	0.898142	1.11089	0.79688	0.990858	0.96952	1.37279	1.07547	0.872937	0.896173	1.04676
C16orf54 ENSG00000185905	1.17658	0.911289	1.02425	0.965862	0.959064	0.874078	0.943033	0.933703	1.23297	1.35837
C16orf58 ENSG00000140688	0.875734	1.05357	1.20846	0.917303	1.0497	1.11738	0.816072	1.1437	1.2352	0.864542
C16orf59 ENSG00000162062	0.989287	1.0694	1.03125	0.975532	0.965147	1.01336	0.815024	0.857074	0.945825	0.912496
C16orf62 ENSG00000103544	0.95552	0.996865	1.00342	0.864713	0.916391	0.849573	0.862149	0.961476	1.01507	0.916484
C16orf70 ENSG00000125149	0.944088	1.11618	0.936866	0.877637	1.03688	0.891938	1.39003	1.14541	0.954518	0.952339
C16orf71 ENSG00000166246	1.12745	0.991456	1.17609	0.888245	0.87527	0.695885	0.976198	1.07053	1.09985	0.676812
C16orf72 ENSG00000182831	1.1309	0.787825	1.19139	1.1098	1.05609	0.973936	0.919007	1.09609	1.17676	0.959633
C16orf74 ENSG00000154102	1.10463	1.20557	0.783317	0.988254	1.06582	0.780144	1.28131	1.15035	0.855187	1.18872
C16orf86 ENSG00000159761	1.09507	0.853305	0.993982	1.25709	0.906365	0.936885	0.863145	0.930357	0.94813	1.21215
C16orf87 ENSG00000155330	0.857033	0.996261	0.818312	1.01934	0.846171	0.879822	0.888415	0.914727	0.954304	0.970685
C16orf89 ENSG00000153446	1.04193	0.935886	0.950286	0.931527	0.947379	0.935051	1.04433	0.774389	0.946793	0.861487
C16orf91 ENSG00000174109	0.801246	0.805141	0.821096	0.967892	1.17518	0.833747	0.889221	0.996255	1.0241	0.88412
C16orf95 ENSG00000260456	1.29972	0.782318	1.30394	0.870146	0.774092	0.950132	0.853769	0.893424	1.15406	0.691746
C16orf96 ENSG00000205832	1.03554	0.932261	1.02785	0.807234	1.19648	0.985514	0.785301	0.839853	0.954309	1.13789
C17orf107 ENSG00000205710	0.895238	1.01683	0.855623	0.917385	0.922648	1.07657	0.883365	1.17123	1.01952	1.10923
C17orf49 ENSG00000258315	1.05718	0.764868	1.05207	0.928305	0.976212	1.08155	1.09996	0.831463	0.956467	1.06075
C17orf50 ENSG00000270806	0.910219	1.26465	0.931642	0.80218	0.966774	1.04	1.10629	0.816113	1.3886	1.14158
C17orf51 ENSG00000212719	1.07601	0.912459	1.0946	0.892677	0.914675	1.00222	1.12657	1.01709	0.797371	0.809932
C17orf53 ENSG00000125319	0.954449	0.947368	0.859806	0.905078	1.12481	0.826257	0.943343	0.896044	1.04025	1.06323
C17orf58 ENSG00000186665	0.865493	0.859735	0.991501	0.860846	0.909616	0.960553	1.12206	0.901841	0.89333	0.941916
C17orf62 ENSG00000178927	0.75495	1.04859	0.97641	1.09805	0.852143	1.12045	0.925868	1.07411	0.815655	1.06088
C17orf67 ENSG00000214226	0.91079	0.870956	1.10655	0.762928	0.734245	0.879494	1.24696	1.09877	0.935929	0.874836
C17orf74 ENSG00000184560	0.906814	0.728895	1.04652	1.05168	1.02312	0.878983	1.11005	1.00116	1.00858	0.976463
C17orf75 ENSG00000108666	0.976353	1.01835	0.958052	0.898539	1.0503	0.970373	0.865528	1.18973	1.11355	1.07951
C17orf78 ENSG00000278505	1.1648	1.07594	1.14353	0.822069	1.03529	0.816405	0.945583	0.633085	1.13459	0.925102
C17orf80 ENSG00000141219	0.943409	0.893107	0.831253	0.758439	1.11638	0.821997	1.07026	0.834001	0.679839	0.977193
C17orf89 ENSG00000224877	0.915341	0.853143	1.10303	1.33512	0.911444	1.12875	1.0087	1.0579	0.927027	0.956933
C17orf96 ENSG00000273604	1.03337	0.969511	1.00043	1.03055	1.05804	1.0651	0.95645	0.945995	1.11325	1.18116
C17orf97 ENSG00000187624	1.09152	0.791874	1.28351	0.882254	0.97367	1.08697	0.981477	0.810755	0.987735	0.934326
C17orf99 ENSG00000187997	0.68164	1.14976	0.991623	1.11417	1.03221	0.886085	0.906606	1.20958	1.02628	0.943882
C18orf21 ENSG00000141428	0.829031	1.03718	1.12133	0.826962	1.09061	1.31451	0.82459	1.0598	1.12727	1.0485
C18orf25 ENSG00000152242	1.04511	0.897292	0.727968	1.09078	0.924045	0.98353	1.29439	1.02597	0.988229	0.859708
C18orf32 ENSG00000177576	1.036	1.07547	1.09734	1.11512	0.967335	0.930948	1.03049	1.1472	1.14201	0.72906
C18orf54 ENSG00000166845	1.16805	0.939858	0.873078	0.836009	0.941342	0.786999	1.06792	1.33703	0.990234	1.02623
C18orf63 ENSG00000206043	1.00326	1.16684	0.90991	1.04047	1.18207	0.882862	0.979228	0.840932	0.936064	0.975423
C18orf8 ENSG00000141452	1.29572	1.02389	0.954735	1.0748	0.908586	0.907785	1.12248	1.0463	0.834069	0.985595
C19orf12 ENSG00000131943	0.965424	1.0241	0.897492	1.03113	1.10006	0.982038	0.932729	0.943683	0.976504	1.11256
C19orf18 ENSG00000177025	0.887987	0.949217	1.00511	1.02023	0.871899	1.03985	0.990809	0.876189	1.09207	0.783059
C19orf24 ENSG00000228300	1.15931	1.31394	1.10342	1.00464	0.869104	0.927676	0.872659	0.872191	0.984435	0.944837
C19orf25 ENSG00000119559	1.11728	1.02897	1.08622	0.98664	0.991034	1.10667	1.37115	0.912526	0.8816	0.820529
C19orf33 ENSG00000167644	0.672234	1.14018	0.986165	1.04679	0.956638	0.937442	0.894017	1.23644	1.0621	0.863364
C19orf35 ENSG00000188305	0.800199	0.7787	0.975474	1.1357	0.809068	0.983748	1.12241	1.24591	1.11107	1.00891
C19orf38 ENSG00000214212	1.13257	1.18464	0.930956	0.810699	1.12209	0.694541	0.809088	0.899911	1.02291	0.929675
C19orf43 ENSG00000123144	0.771156	0.90068	0.913397	0.997058	1.19481	0.894955	1.17556	0.958371	0.864866	1.00418
C19orf44 ENSG00000105072	1.08785	1.04422	0.764898	1.01654	1.00175	1.17276	0.987642	0.990844	0.74961	1.08439
C19orf45 ENSG00000198723	0.841429	1.07414	1.08134	0.992371	1.05329	1.15524	0.988422	0.88883	1.2035	0.952467
C19orf47 ENSG00000160392	1.10537	0.801316	1.4117	0.838209	0.827932	0.977278	0.920581	1.08532	1.07625	0.839154
C19orf48 ENSG00000167747	0.895076	0.983675	1.0518	0.989897	1.05658	1.14098	1.17538	1.09676	1.35877	1.10681
C19orf52 ENSG00000142444	1.06091	0.957397	1.08073	0.97788	0.79219	0.907256	0.9801	0.844148	0.897276	1.05184
C19orf53 ENSG00000104979	0.870639	0.842952	0.998278	0.833049	0.924087	0.910033	0.930596	0.821642	1.23795	1.03575
C19orf54 ENSG00000188493	0.941507	0.843179	1.04798	0.977615	1.40433	1.04591	0.946154	1.06923	0.989274	1.18084
C19orf57 ENSG00000132016	1.0228	0.988964	0.840218	0.783732	0.878747	1.23625	0.795221	1.0507	0.916616	1.07589
C19orf60 ENSG00000006015	0.957815	1.12891	0.991308	0.944156	0.846964	1.13662	0.812195	0.879424	0.640764	1.00418
C19orf66 ENSG00000130813	1.02837	0.851833	0.994385	0.901518	1.12549	1.28813	0.677447	0.976536	0.759651	0.658348
C19orf68 ENSG00000185453	1.34917	0.870435	1.01517	0.981777	0.827062	0.716665	0.703207	0.853489	0.992618	1.04521
C19orf70 ENSG00000174917	1.31409	1.25493	1.14388	1.07751	0.965332	1.04463	0.877493	1.23709	0.853028	1.01566
C19orf71 ENSG00000183397	1.00425	0.795868	0.924244	1.08334	1.0467	0.918516	0.862254	1.01213	1.00004	1.09038
C19orf73 ENSG00000221916	0.943047	1.20576	0.879914	0.94055	1.03781	1.12648	1.05138	0.947075	0.942353	1.07014
C19orf81 ENSG00000235034	1.11644	1.04564	1.07488	0.712068	1.20507	1.13707	1.09973	0.912514	0.926	0.893995
C1D ENSG00000197223	0.80986	1.24423	1.11116	1.10063	1.10818	0.971421	1.16836	1.01586	1.17387	1.3023
C1GALT1 ENSG00000106392	0.971747	0.930546	1.04313	0.818232	1.18023	1.01817	0.848912	0.922585	1.12506	1.25641
C1GALT1C1 ENSG00000171155	1.00446	1.07195	0.83313	0.837075	1.12946	0.779929	0.887973	0.819159	1.06575	1.02163
C1QA ENSG00000173372	0.909146	0.774372	0.867657	0.659737	1.03582	0.956507	1.10008	0.993949	1.1333	1.07857
C1QB ENSG00000173369	0.790094	1.07126	0.948409	0.755094	0.808899	0.890458	1.13408	0.953485	0.736075	1.0853
C1QBP ENSG00000108561	0.883876	0.733594	1.24593	1.17012	0.893387	0.945782	0.817402	0.82947	1.21911	0.89976
C1QC ENSG00000159189	0.921343	0.870739	0.868165	1.03837	0.984037	1.07996	0.829835	0.767653	0.904662	1.21135
C1QL1 ENSG00000131094	0.73477	1.10409	0.982841	0.78798	1.0056	1.22064	0.724899	1.05329	1.13166	1.03547
C1QL4 ENSG00000186897	0.915668	0.980819	0.999249	0.877016	1.07793	0.845751	0.758195	0.890181	1.04367	1.10643
C1QTNF1 ENSG00000173918	1.12658	1.07934	0.892338	0.972737	0.957446	1.03754	1.00813	0.982636	1.09351	1.11227
C1QTNF2 ENSG00000145861	0.93323	0.947286	1.10824	1.2187	0.84172	0.808821	1.17493	0.973021	0.882648	1.05812
C1QTNF3 ENSG00000082196	1.17072	0.882216	0.988056	0.986763	1.16085	0.980744	0.97151	0.942264	1.04236	0.746968
C1QTNF4 ENSG00000172247	1.11001	1.06857	1.01196	0.977987	1.01003	1.27093	1.2621	1.06085	1.32197	0.930197
C1QTNF5 ENSG00000223953	0.824939	1.02717	0.629285	0.750577	0.874301	1.09862	0.979988	0.936664	0.937651	0.830016
C1QTNF6 ENSG00000133466	0.948419	1.06456	0.892377	0.805066	0.709435	0.854582	1.00977	0.883789	0.822831	1.03914
C1QTNF7 ENSG00000163145	0.927924	0.657517	1.08399	0.99349	1.02673	0.745473	1.09091	1.08195	1.05439	1.13486
C1R ENSG00000159403	1.0161	0.817208	1.35408	0.806464	0.74402	0.945485	1.17461	0.881105	0.812655	1.20157
C1RL ENSG00000139178	0.999472	1.10955	0.738604	0.851783	0.968249	0.980124	1.23938	0.770165	1.27007	1.01054
C1S ENSG00000182326	1.13862	1.06889	1.16616	0.87059	1.00921	1.22828	0.940833	1.00704	1.23006	0.85181
C1orf105 ENSG00000180999	1.26959	1.04837	1.00732	0.959819	0.969917	0.988692	0.913954	1.12532	0.993806	1.04725
C1orf106 ENSG00000163362	0.962317	1.14546	1.1329	0.958818	1.07994	1.17553	1.0341	0.963835	1.04794	0.979107
C1orf109 ENSG00000116922	1.04602	0.781666	0.933457	1.00056	1.01785	0.960382	1.17679	0.678272	1.05888	1.07378
C1orf112 ENSG00000000460	1.10466	0.809533	0.97778	0.932733	0.876634	0.999804	0.740543	0.895919	0.926861	0.887972
C1orf115 ENSG00000162817	0.89261	0.912836	0.744527	0.93583	1.17125	1.14159	0.917383	1.14882	1.13421	1.08213
C1orf116 ENSG00000182795	0.778852	1.08982	1.42995	1.12381	1.25888	1.1746	0.977323	0.966023	1.2197	1.02879
C1orf122 ENSG00000197982	1.17058	0.906408	0.91523	0.991099	1.02594	1.10202	1.09826	0.742578	1.08134	1.03874
C1orf123 ENSG00000162384	1.04424	0.880093	1.01896	1.02947	0.962848	0.885618	1.04284	1.18747	0.691375	0.954959
C1orf127 ENSG00000175262	0.754013	1.06468	1.10088	1.10363	1.26511	1.2279	1.03052	0.873651	1.02075	0.857755
C1orf131 ENSG00000143633	1.23061	1.10893	0.883975	0.916298	0.822372	0.897636	0.880608	1.03521	1.10325	0.903083
C1orf141 ENSG00000203963	1.11569	0.833185	0.840299	1.1291	1.18084	0.767736	1.16472	1.12517	0.991682	1.00536
C1orf145 ENSG00000162913	0.987633	1.10419	0.866067	0.867789	1.27968	1.11107	1.34486	1.1873	0.909293	1.05813
C1orf158 ENSG00000157330	1.00454	1.0716	1.07634	0.805784	1.19987	1.07345	1.19756	0.77584	0.898713	0.866725
C1orf159 ENSG00000131591	1.00655	0.996366	1.19528	1.0887	1.0011	0.955181	0.79969	0.851266	0.747133	1.01077
C1orf162 ENSG00000143110	0.772622	0.941813	0.756748	0.929507	0.641168	0.976442	1.0923	1.18843	0.77752	1.1779
C1orf167 ENSG00000215910	1.29638	1.18002	1.18066	0.891584	1.23577	0.911564	0.802873	0.883502	0.809771	1.11578
C1orf168 ENSG00000187889	1.0129	1.0384	1.17398	0.949556	0.977728	0.880416	0.892949	1.11784	0.990279	0.976918
C1orf174 ENSG00000198912	0.692324	0.893028	1.00985	1.20957	1.25062	1.03397	1.02671	0.935077	1.24065	1.1709
C1orf186 ENSG00000263961	0.901378	1.03788	0.956861	0.986123	0.903446	1.13242	1.08842	1.02602	0.837091	0.736716
C1orf194 ENSG00000179902	0.763524	1.06792	0.980119	1.05122	1.04953	0.856726	0.925022	1.02454	0.966505	1.03415
C1orf198 ENSG00000119280	1.02602	1.09514	0.921085	1.0952	1.1591	1.34443	0.993084	1.30512	0.85042	1.32863
C1orf204 ENSG00000188004	0.956446	0.961461	1.1298	0.926391	1.01753	1.0458	1.1428	1.18564	0.884346	1.11094
C1orf21 ENSG00000116667	1.02295	1.10833	1.28974	1.07151	1.08797	1.14696	1.05269	1.35071	0.825736	1.16416
C1orf210 ENSG00000253313	1.05836	1.16903	1.07954	0.796422	1.20131	1.01627	0.771962	0.965521	0.997776	1.04525
C1orf216 ENSG00000142686	1.00321	0.967762	1.1733	0.991929	0.895038	1.04149	1.13385	1.11606	0.836494	1.16145
C1orf226 ENSG00000239887	1.09076	0.683144	0.998843	0.990771	0.913436	0.729324	0.836205	1.18452	1.10268	0.914712
C1orf228 ENSG00000198520	0.933407	1.03798	1.30924	0.968653	0.947094	0.800346	1.04881	0.877673	0.877955	0.911043
C1orf234 ENSG00000227868	1.07016	1.09213	0.901899	1.11983	0.938862	0.859708	0.983497	1.21558	1.02536	0.768152
C1orf27 ENSG00000157181	0.932758	0.936991	1.15927	0.932784	0.96881	1.00819	0.99194	0.962086	0.702739	1.15644
C1orf35 ENSG00000143793	0.99459	1.21615	0.774319	1.32864	0.82886	1.47322	0.858699	0.850769	0.904826	0.787478
C1orf43 ENSG00000143612	1.2466	1.0437	0.952356	1.1626	0.886018	0.962538	1.12316	1.14615	1.13162	1.09126
C1orf50 ENSG00000164008	0.91182	0.99712	1.27422	0.873512	0.959727	0.888734	1.04935	0.874132	0.986517	0.751207
C1orf52 ENSG00000162642	0.769856	1.0145	0.877384	1.22854	1.17852	1.01241	0.837299	0.902443	1.06484	0.897504
C1orf53 ENSG00000203724	0.91471	1.14943	0.87575	0.959492	0.833323	1.0879	1.11689	1.02791	1.02783	1.03664
C1orf54 ENSG00000118292	0.870033	1.19803	0.927146	0.904257	1.18075	0.901433	0.999468	1.02232	1.00936	0.760439
C1orf56 ENSG00000143443	1.0621	0.964456	1.17507	1.01187	0.929887	1.16369	0.84428	1.10694	1.06332	0.988
C1orf61 ENSG00000125462	1.02935	0.897514	0.942925	1.05732	0.883971	0.945501	0.802129	0.972308	0.939925	0.946265
C1orf64 ENSG00000183888	0.900475	1.12935	0.993129	0.727706	0.84212	1.24765	1.07854	0.738411	1.09635	1.1052
C1orf74 ENSG00000162757	1.13905	0.981451	0.880919	1.0815	1.03242	1.18563	0.818488	1.11479	0.979278	1.18204
C1orf87 ENSG00000162598	0.858246	1.21871	0.964306	1.12138	0.845985	0.903316	1.10972	1.07304	0.990317	1.0276
C2 ENSG00000166278	1.24782	0.891341	0.934259	0.980901	0.929959	0.910199	0.986367	0.960268	0.748409	0.861696
C20orf144 ENSG00000149609	1.0859	1.09788	1.16447	1.07152	0.89313	1.18342	0.959416	0.902878	0.937135	1.08298
C20orf194 ENSG00000088854	1.18477	0.891919	1.15214	0.937313	0.924851	1.3503	0.98144	1.05422	1.00943	1.05335
C20orf196 ENSG00000171984	0.931833	0.959215	0.948015	1.02751	0.680531	0.985458	1.20516	0.974142	0.953845	0.958831
C20orf24 ENSG00000101084	0.627832	0.9606	0.948454	0.7992	0.975317	0.832629	1.11019	0.997797	1.38192	1.03188
C20orf27 ENSG00000101220	1.06303	0.934944	0.902383	0.918094	1.09978	1.04429	1.34656	0.846644	0.95881	1.06087
C20orf85 ENSG00000124237	0.954963	0.763743	0.806599	0.903881	0.95753	1.0061	0.980468	1.06305	1.05795	1.04487
C20orf96 ENSG00000196476	1.3316	0.85158	0.95575	0.961559	0.986771	0.919485	1.06984	1.07994	0.851144	0.923579
C21orf2 ENSG00000160226	1.11739	1.11849	1.31169	1.25749	0.840163	1.25956	1.06689	0.992954	1.4444	1.04488
C21orf33 ENSG00000160221	1.05319	0.755411	0.864142	1.08329	0.968593	0.837671	1.08071	0.993477	1.16832	0.665183
C21orf58 ENSG00000160298	1.10223	0.923771	1.07529	0.982503	0.813129	0.904036	1.19737	0.963241	0.983561	1.01887
C21orf59 ENSG00000159079	1.20105	0.95578	0.91602	0.882026	0.817908	0.912571	0.713328	0.957252	0.977563	0.991657
C21orf91 ENSG00000154642	0.815199	0.957327	0.799433	0.961208	1.14976	1.10833	0.972018	0.857736	1.02667	0.937593
C22orf15 ENSG00000169314	0.819458	0.785698	0.983837	0.828885	1.01795	0.921537	0.981278	1.12391	0.989739	0.868616
C22orf23 ENSG00000128346	0.727149	0.993219	1.05501	0.976966	0.841797	0.985718	1.14958	0.946821	0.793033	1.00567
C22orf29 ENSG00000215012	1.23212	1.17804	1.0588	0.822049	0.808385	0.941814	1.06621	1.23138	0.936496	1.23841
C22orf31 ENSG00000100249	0.993288	0.799514	1.09104	1.27227	0.96595	1.22188	0.985841	1.24743	1.06783	0.864799
C22orf39 ENSG00000242259	1.12655	1.3254	1.16777	0.989505	0.928059	1.1472	1.39841	0.897539	1.09206	1.07711
C22orf46 ENSG00000184208	1.05278	0.740705	1.00707	0.906007	1.02962	0.925941	0.957662	0.838908	1.19292	1.26101
C2CD2 ENSG00000157617	1.08047	0.927318	0.884507	0.938033	0.961232	1.30613	0.977282	0.98575	0.864459	1.01443
C2CD2L ENSG00000172375	1.11597	1.27175	1.11086	0.995352	0.96504	0.948853	0.933886	0.908179	1.05282	0.835362
C2CD3 ENSG00000168014	1.1117	1.27661	0.75883	1.02496	1.26645	1.01584	0.868238	1.31619	1.08359	0.77171
C2CD4A ENSG00000198535	1.12676	1.01654	1.10242	1.0473	1.17137	1.27851	1.1245	1.1036	0.999796	1.10949
C2CD4B ENSG00000205502	1.23064	1.1114	1.05913	1.24499	1.31749	0.879655	0.916139	1.12016	1.03	1.14676
C2CD4C ENSG00000183186	1.01359	1.08375	0.75429	0.752696	1.00187	1.23162	1.18928	0.732429	1.05482	0.989473
C2CD4D ENSG00000225556	1.0971	0.91763	1.37268	0.863767	0.718695	1.0926	0.871827	0.819016	0.956766	1.15011
C2CD5 ENSG00000111731	1.21658	0.795358	1.09978	1.22868	0.874749	1.11359	0.928683	1.08196	1.00895	1.28019
C2orf15 ENSG00000273045	0.973404	0.851321	0.877179	0.912985	0.953957	0.776662	0.930194	0.916815	1.12199	1.10552
C2orf40 ENSG00000119147	0.92297	0.872065	0.981125	0.966752	1.08163	0.871318	0.972562	0.814299	0.991728	0.851907
C2orf42 ENSG00000115998	1.41734	0.874883	0.967348	0.987109	0.968161	0.915866	1.20553	0.887131	0.911351	1.03835
C2orf47 ENSG00000162972	1.03355	0.799823	0.963699	0.835604	1.0599	1.04544	0.774799	0.803087	0.937374	1.13116
C2orf49 ENSG00000135974	1.28294	0.882477	0.88651	1.02361	1.03041	1.12197	0.95524	1.13917	1.04101	0.84735
C2orf50 ENSG00000150873	0.785543	1.15777	1.0427	0.710431	1.07697	1.36174	0.906755	0.960025	0.848245	1.05574
C2orf54 ENSG00000172478	1.11971	0.840979	1.20934	0.972589	1.22099	1.01323	1.12731	0.844788	1.23985	1.13263
C2orf68 ENSG00000168887	1.14338	1.54504	0.708377	1.03201	0.952348	0.825642	1.25723	0.961385	1.0149	0.952859
C2orf69 ENSG00000178074	0.91204	0.88544	0.890168	1.02328	0.891909	1.09435	0.880364	0.816133	0.796318	1.07148
C2orf70 ENSG00000173557	0.765885	1.12815	0.998562	0.96791	1.19636	1.00323	1.00785	1.00296	0.931772	1.03325
C2orf71 ENSG00000179270	0.806496	0.932198	0.746397	0.894234	1.00039	0.965577	1.06118	0.987883	1.04316	0.914697
C2orf72 ENSG00000204128	0.884877	0.927781	1.05754	1.08348	1.01946	1.17606	1.06909	1.12028	0.774353	0.899131
C2orf73 ENSG00000177994	1.06248	1.02884	0.990376	0.854406	0.831829	0.850627	0.882045	1.18553	1.18717	1.03565
C2orf74 ENSG00000237651	1.07884	0.99549	1.13685	1.03617	0.930041	0.990148	0.897489	0.760804	1.24072	1.02644
C2orf76 ENSG00000186132	1.02554	0.899479	0.907201	0.743967	1.15073	0.968188	1.2851	0.822269	1.26978	0.975581
C2orf78 ENSG00000187833	0.904899	1.06403	0.953351	1.00853	1.01851	0.865518	1.04461	1.03073	1.20251	1.0589
C2orf80 ENSG00000188674	0.998924	0.986997	0.749669	0.927865	0.886187	1.17241	0.974653	1.15286	1.14847	1.0196
C2orf81 ENSG00000159239	0.881912	1.18729	1.00018	1.45436	0.906726	1.14693	1.32776	1.00952	1.16172	1.22737
C2orf82 ENSG00000182600	1.16193	1.04194	1.32618	1.20647	1.26757	1.1145	0.944325	1.23437	0.820656	1.01279
C2orf83 ENSG00000042304	0.768502	0.772942	1.01982	1.02976	0.957067	1.03314	0.833488	1.28319	1.1821	0.754042
C2orf88 ENSG00000187699	1.1336	0.99874	1.13855	0.95051	1.20703	1.39691	1.04673	1.16072	0.761011	1.14334
C3 ENSG00000125730	1.08552	1.09831	0.669441	0.805425	0.896754	1.08006	1.23231	0.943004	1.36333	0.647603
C3AR1 ENSG00000171860	0.901549	0.818207	1.05098	0.922148	0.986796	0.811962	1.11902	1.08335	0.864867	1.07004
C3orf14 ENSG00000114405	1.12138	1.02139	0.96854	1.25571	1.11576	0.794875	0.945409	0.983591	0.806731	0.878067
C3orf18 ENSG00000088543	0.860311	1.34755	0.896193	0.942737	1.09269	0.874012	1.02823	1.09714	1.14733	0.937908
C3orf33 ENSG00000174928	0.874675	1.01001	0.833021	1.1013	0.938654	0.978796	0.942323	0.817086	1.00867	1.27179
C3orf36 ENSG00000221972	0.764604	1.00165	1.15765	1.10639	1.21027	1.15604	1.22525	0.926731	0.938862	0.914652
C3orf38 ENSG00000179021	1.05238	1.02965	1.04518	1.17087	0.980499	0.948315	0.901398	1.04705	0.933254	0.994411
C3orf52 ENSG00000114529	0.687364	0.756625	1.02722	1.08465	1.11655	1.1712	0.748537	0.826977	0.934944	0.87734
C3orf58 ENSG00000181744	0.854034	0.770841	0.928312	0.866176	1.07606	0.936761	1.03969	0.896895	1.14835	0.804501
C3orf62 ENSG00000188315	0.965774	1.20801	0.930789	0.97283	0.954825	0.938254	1.11314	0.872546	0.983295	1.09421
C3orf70 ENSG00000187068	0.944044	0.963454	0.812723	0.79168	0.828961	1.08957	1.00815	0.936008	1.17713	0.877603
C3orf80 ENSG00000180044	0.910474	1.19601	0.927781	1.28999	1.08365	1.13607	0.954672	0.999358	0.804021	0.93387
C4A ENSG00000244731	0.933462	1.00152	1.25756	1.10073	0.99093	0.889041	0.917931	0.907713	1.02691	1.03073
C4B ENSG00000224389	0.894814	1.00202	0.828077	1.39742	1.0049	1.12411	0.788989	0.970554	0.936761	0.926398
C4BPA ENSG00000123838	0.719026	1.11684	0.92484	1.11278	0.945549	1.44618	0.987276	1.02229	0.931645	1.08125
C4BPB ENSG00000123843	0.773557	1.09027	0.928386	1.10987	0.921296	0.915354	0.901186	1.20842	0.85988	0.861581
C4orf17 ENSG00000138813	0.904406	1.06936	0.957696	0.887554	1.05048	0.874696	0.990593	1.20195	1.02256	0.868609
C4orf19 ENSG00000154274	0.882768	1.19569	1.02404	1.04704	0.881268	0.866273	0.779515	0.926234	0.863567	0.890413
C4orf22 ENSG00000197826	1.05266	1.08112	1.05938	0.881267	1.0162	0.988201	1.17957	0.874696	1.09702	0.762506
C4orf26 ENSG00000174792	1.13019	1.1394	1.09159	0.785613	1.11307	1.08244	1.06957	1.28542	0.898099	0.986944
C4orf3 ENSG00000164096	0.936436	0.833984	0.988458	1.273	1.088	1.03056	0.888624	0.929485	0.764511	0.801829
C4orf32 ENSG00000174749	1.33318	1.08525	0.876561	0.958317	1.0583	1.05244	1.37647	1.21056	0.972663	1.21168
C4orf33 ENSG00000151470	1.05699	0.899585	0.762633	1.25718	0.857782	1.05208	1.13759	0.987857	0.754463	1.46921
C4orf36 ENSG00000163633	1.10005	0.928317	0.895847	1.07295	0.908162	0.994506	0.906113	1.00778	1.14981	1.14623
C4orf45 ENSG00000164123	1.08923	1.02122	1.24108	0.838916	1.07531	1.04958	0.941412	0.738873	1.05304	1.19312
C4orf46 ENSG00000205208	1.01826	0.973389	1.30506	0.834611	1.00755	0.913983	0.948343	0.820679	0.840037	0.866441
C4orf47 ENSG00000205129	1.29709	0.828857	0.911127	0.842393	1.19094	1.04265	1.09506	0.963602	1.30329	0.913479
C4orf48 ENSG00000243449	1.02835	0.85244	1.06618	0.884339	0.850831	0.86816	0.975541	0.951969	0.962065	1.08108
C4orf50 ENSG00000181215	0.981495	0.834921	0.782649	1.20321	0.752818	0.942175	0.99148	0.934237	1.01989	1.08429
C5 ENSG00000106804	0.959144	0.92666	1.06729	1.11394	0.988122	0.966911	1.00262	1.00448	1.01689	0.898884
C5AR1 ENSG00000197405	1.03262	0.756808	0.900239	1.21088	0.853973	0.916082	0.899694	0.827813	1.09648	0.885274
C5AR2 ENSG00000134830	1.00496	1.18214	0.928939	1.183	0.933638	0.935442	0.857947	0.973502	0.954235	1.0875
C5orf15 ENSG00000113583	0.897763	0.711324	1.0366	0.824788	0.88972	1.00845	0.933455	1.06102	0.850835	1.15308
C5orf22 ENSG00000082213	0.93277	1.0198	1.17434	0.808781	1.2917	1.09684	1.25479	1.09439	0.930135	1.01272
C5orf24 ENSG00000181904	1.1034	0.979362	0.94743	1.06615	0.943249	1.05756	0.685099	0.894054	0.971079	1.01147
C5orf30 ENSG00000181751	1.00365	1.33152	1.29374	1.06694	0.892916	1.10579	0.814661	0.894457	1.00059	1.02777
C5orf34 ENSG00000172244	0.934459	0.932856	0.963365	0.780925	1.13151	0.987269	0.871938	0.696299	1.02889	1.40851
C5orf38 ENSG00000186493	0.92407	1.13852	1.19655	0.989642	0.936858	0.855228	1.1034	0.952434	1.12499	1.01366
C5orf42 ENSG00000197603	0.946944	0.88512	0.938062	0.763198	0.978087	1.07813	1.06909	1.11188	0.843574	0.995311
C5orf45 ENSG00000161010	1.001	0.992815	1.0059	1.02218	1.13028	1.15496	0.862588	1.06966	1.07834	0.979327
C5orf46 ENSG00000178776	0.819949	0.879429	1.13368	1.16303	0.97398	0.964219	0.955968	1.04292	1.18159	0.932929
C5orf49 ENSG00000215217	1.00157	0.792914	0.84197	1.11784	0.92513	0.935527	1.20199	0.920191	0.967605	1.0704
C5orf51 ENSG00000205765	1.13672	1.0227	1.04699	1.09332	1.09126	0.910617	0.870106	0.842009	0.848295	0.678356
C5orf52 ENSG00000187658	0.8713	1.06222	1.04298	1.12549	1.12235	0.864717	1.11582	1.23782	1.00485	1.13296
C5orf56 ENSG00000197536	1.17903	1.23168	0.983547	1.02669	0.778943	1.01437	1.24001	1.19002	1.08569	0.8058
C5orf63 ENSG00000164241	1.01981	0.974728	0.813749	0.969276	1.1112	1.1375	1.01021	0.971024	0.952856	1.04667
C6 ENSG00000039537	0.908888	0.957535	0.638985	0.896927	1.28738	0.822193	1.06584	1.06034	1.18288	0.703434
C6orf1 ENSG00000186577	1.17101	1.00033	0.874816	0.995818	0.969178	0.889128	1.0487	0.996262	1.02436	0.994754
C6orf106 ENSG00000196821	1.05279	1.05983	1.16597	0.820895	1.04751	0.989691	0.982355	1.09374	0.871558	0.809043
C6orf120 ENSG00000185127	0.991377	1.25498	1.51306	1.04744	1.12641	0.951997	0.814176	0.921354	0.920304	0.959123
C6orf132 ENSG00000188112	1.23171	0.933228	0.933223	0.999986	0.982922	0.793396	0.858398	0.716696	0.967423	0.950344
C6orf136 ENSG00000204564	1.45373	1.09566	1.00318	0.779958	0.82548	0.998483	0.973027	1.04162	1.15986	0.990698
C6orf141 ENSG00000197261	1.07845	0.844751	1.23844	1.24367	1.16051	1.1887	1.1087	1.00533	0.991926	1.11705
C6orf163 ENSG00000203872	1.04129	0.899086	0.855059	0.97766	1.00135	0.869406	0.920499	0.847758	0.912685	1.06096
C6orf201 ENSG00000185689	0.972378	0.648228	1.08548	0.808061	0.89849	0.956335	0.985936	1.07715	0.925169	1.04616
C6orf203 ENSG00000130349	1.02738	0.948802	0.795829	1.27629	0.968343	0.989923	0.988618	0.946014	1.0901	0.999199
C6orf223 ENSG00000181577	0.857833	0.789049	0.769018	0.971075	0.938454	0.946691	0.899779	0.968904	0.785734	0.888864
C6orf226 ENSG00000221821	1.18562	1.08882	0.907093	0.931372	1.05077	1.03551	0.915243	0.874086	0.939659	1.28289
C6orf25 ENSG00000204420	0.97897	0.997928	1.03914	0.83263	0.964835	1.0281	1.08928	0.965047	1.30476	1.07741
C6orf47 ENSG00000204439	1.04463	0.893572	0.692865	0.811986	0.717351	0.919248	0.885261	0.842486	0.951443	0.935412
C6orf48 ENSG00000204387	1.23803	1.08432	1.08598	1.01606	1.07829	0.959907	0.903526	0.907473	0.624789	1.13386
C6orf52 ENSG00000137434	1.14131	0.904092	0.773646	0.990629	1.14068	1.01733	0.840127	1.29164	1.00407	0.850743
C6orf58 ENSG00000184530	0.990433	0.985272	0.928255	1.01003	0.857011	1.04755	0.943092	0.790884	0.918183	0.864459
C6orf62 ENSG00000112308	1.09625	1.30285	1.23464	0.968157	1.06792	1.1705	1.08132	1.00156	1.11849	1.09363
C6orf89 ENSG00000198663	1.06269	0.963959	0.816712	0.617847	1.1167	1.20255	0.979424	0.949697	0.92358	0.790176
C7 ENSG00000112936	0.737573	0.854559	1.00586	0.765654	0.899205	1.10667	0.913093	1.29208	0.907051	1.18719
C7orf25 ENSG00000136197	0.871094	1.10531	1.10179	0.815884	0.90095	1.09023	0.903995	0.890214	0.960291	0.971734
C7orf26 ENSG00000146576	1.2934	0.753416	1.05696	0.83517	0.853547	0.839135	1.05215	0.920535	0.75699	0.920158
C7orf31 ENSG00000153790	1.00659	1.04929	0.777322	1.0267	0.883772	1.08704	0.863799	0.938213	0.952707	0.705961
C7orf43 ENSG00000146826	1.25855	1.14803	0.820345	0.894265	0.92404	0.919061	1.43928	0.883926	1.02657	1.00152
C7orf49 ENSG00000122783	0.955396	1.10845	1.06524	1.03175	1.13611	0.948943	0.885553	0.850949	0.930911	0.936156
C7orf50 ENSG00000146540	1.06702	1.08218	1.09289	1.09316	1.04307	0.939937	1.0138	0.912149	1.03653	0.863925
C7orf61 ENSG00000185955	0.925473	1.06023	0.861662	0.753507	0.922287	1.14442	1.23724	1.02907	0.988828	0.785578
C7orf72 ENSG00000164500	1.08241	1.02973	1.10486	1.01803	0.824132	0.88238	0.981371	0.905357	1.19435	0.866303
C7orf73 ENSG00000243317	1.02547	0.907161	1.14065	0.985917	0.886206	1.35018	0.940307	1.08186	1.12163	1.19455
C8A ENSG00000157131	1.17049	0.926244	1.17123	1.1374	0.998719	0.963538	0.99642	1.06655	0.952508	0.937139
C8G ENSG00000176919	0.914598	0.825473	0.845574	0.875475	1.03453	1.00268	0.984866	1.04616	0.940543	0.842627
C8orf33 ENSG00000182307	1.01617	1.10897	0.740709	1.26218	1.31843	0.985286	0.891041	0.976658	0.921415	0.869527
C8orf34 ENSG00000165084	0.948835	1.13094	0.91151	1.21697	1.06327	1.04527	0.874359	1.16517	1.12885	0.970913
C8orf37 ENSG00000156172	1.06642	1.12238	1.27702	1.00864	0.876668	0.902272	0.939878	1.0626	0.838905	0.806016
C8orf4 ENSG00000176907	1.02494	0.955619	0.787266	1.34323	1.16092	0.908993	0.838898	1.02543	1.11757	0.935112
C8orf44 ENSG00000213865	1.27309	0.980342	0.846	0.695831	0.955377	0.836737	0.943998	1.08234	0.75769	0.935198
C8orf44-SGK3 ENSG00000270024	0.8902	0.978369	0.886949	0.943893	1.21339	1.14615	0.7709	0.934941	0.984244	0.967878
C8orf46 ENSG00000169085	0.988577	1.08437	1.01917	1.08888	0.92144	1.18377	0.933556	1.02236	0.941301	0.989443
C8orf58 ENSG00000241852	0.834032	1.26593	0.927041	1.04056	1.02352	0.873677	1.0814	0.977372	0.998526	1.09628
C8orf59 ENSG00000176731	1.07607	0.982487	1.02844	0.697884	1.12988	1.06102	1.16697	0.997697	0.955685	0.856276
C8orf76 ENSG00000189376	0.937484	1.05981	0.904259	1.06898	0.997881	1.29395	0.833254	0.87376	0.944693	1.2938
C8orf82 ENSG00000213563	1.16199	1.10648	0.995509	1.09109	0.929125	1.32451	0.960041	0.722672	1.55507	0.929384
C8orf88 ENSG00000253250	1.07822	1.09693	0.912077	1.15516	0.904945	0.976829	0.776234	0.864733	0.65935	0.864861
C8orf89 ENSG00000274443	1.27936	1.13858	1.15695	0.767631	0.890452	1.04368	1.07533	0.960549	0.813847	1.02308
C9 ENSG00000113600	0.941677	0.870294	0.891321	1.01435	1.10378	0.837989	0.996153	0.895212	1.07198	0.991199
C9orf114 ENSG00000198917	0.780422	0.914885	1.18842	1.00256	0.945565	1.1961	1.01251	0.971941	1.11742	1.28638
C9orf116 ENSG00000160345	1.01496	0.872157	0.747016	0.770495	0.96919	1.15507	1.04943	1.05824	1.08801	1.07953
C9orf135 ENSG00000204711	0.966064	1.09109	0.775637	1.26643	0.997683	0.826461	1.01569	0.794126	1.1558	1.18805
C9orf142 ENSG00000148362	1.23858	0.898941	0.971182	0.736967	1.12569	1.13416	1.0593	0.856696	1.07125	1.098
C9orf152 ENSG00000188959	0.996699	0.996452	0.973846	0.946863	1.11753	0.988385	1.01454	1.0423	0.820878	0.941239
C9orf16 ENSG00000171159	1.09953	0.887912	1.15404	1.2935	0.981901	0.923196	1.10001	0.946751	1.00225	1.03415
C9orf172 ENSG00000232434	1.04438	0.955307	0.900871	0.805134	0.86921	0.936415	0.893201	1.00227	1.12711	1.05913
C9orf24 ENSG00000164972	0.981795	0.88598	1.09494	1.23819	1.27581	1.1575	1.0167	1.07122	0.93255	0.900332
C9orf3 ENSG00000148120	0.887783	1.06129	1.23216	1.12104	1.06349	1.08333	0.998168	0.943185	1.25227	1.11464
C9orf40 ENSG00000135045	1.14354	0.811086	0.895573	1.00162	0.74222	0.858124	0.97952	1.07589	0.95091	1.22081
C9orf43 ENSG00000157653	0.846554	0.8282	0.99378	0.779963	1.07448	0.944249	1.14299	1.08965	0.908834	1.105
C9orf47 ENSG00000186354	0.8933	0.910881	0.940358	0.804191	1.08155	0.902667	0.994555	1.24223	0.898193	1.01236
C9orf50 ENSG00000179058	1.14253	0.913697	1.10108	1.10214	0.810036	1.05917	0.985973	0.99086	1.08527	0.923046
C9orf57 ENSG00000204669	1.16335	1.14442	1.12911	1.14411	1.27244	0.843081	0.909584	0.908041	1.15656	0.786506
C9orf64 ENSG00000165118	0.967318	0.865664	0.822708	0.920709	1.13592	1.01258	0.76459	1.15219	0.807195	1.01134
C9orf66 ENSG00000183784	1.11826	1.08247	1.12411	0.961132	1.07336	1.05483	0.867973	0.986853	1.24509	0.757903
C9orf69 ENSG00000238227	0.876369	1.02687	0.80613	1.03315	1.02505	0.919786	1.17323	1.14022	1.18717	1.14074
C9orf72 ENSG00000147894	1.19697	1.16956	0.9523	0.83185	0.865161	0.85761	1.45418	0.861771	0.944089	0.883387
C9orf78 ENSG00000136819	1.14439	1.2764	1.17161	1.20305	1.22217	1.02484	1.16277	0.961714	0.934137	0.684098
C9orf85 ENSG00000155621	1.09242	1.14198	1.06882	1.02055	0.875283	0.951158	0.881751	1.28859	1.06267	0.951211
C9orf91 ENSG00000157693	0.963637	0.773778	0.87056	1.19672	0.958011	0.985413	0.945242	0.877811	0.855914	1.00302
C9orf92 ENSG00000205549	1.00714	0.81713	1.08194	1.02822	1.19702	0.862136	1.05459	1.02919	1.04008	0.801074
CA1 ENSG00000133742	1.17379	1.0192	0.982163	1.23468	0.991524	0.797749	1.01339	1.0154	0.782232	0.964634
CA11 ENSG00000063180	0.833539	0.834288	0.824529	0.961811	0.771111	0.849059	0.914373	0.968662	1.14251	0.946647
CA12 ENSG00000074410	0.988714	0.699575	1.14263	0.989953	1.18497	1.19383	1.10441	1.00911	1.09376	0.994079
CA13 ENSG00000185015	1.0874	1.01736	0.956484	0.932817	0.949652	0.926662	1.09579	0.778575	1.28423	0.877179
CA14 ENSG00000118298	0.832465	0.862793	1.04417	0.830106	1.06087	1.15953	0.82399	0.930245	0.957654	0.804772
CA2 ENSG00000104267	0.865092	0.935559	0.87442	0.9811	1.05927	0.931054	0.987639	0.944974	0.858798	0.871951
CA3 ENSG00000164879	0.950325	0.943009	0.971011	1.09817	0.932549	1.00757	0.994293	0.9068	0.949048	0.941062
CA4 ENSG00000167434	1.15219	0.875127	0.900718	0.895601	1.09924	0.973237	0.929227	0.952471	0.993671	0.944782
CA5A ENSG00000174990	0.849185	1.21455	0.746045	0.861388	0.947413	0.866359	0.878571	0.974225	1.11022	1.09093
CA5B ENSG00000169239	1.04874	0.734027	1.04591	1.12138	1.24501	1.086	1.1447	1.25634	1.03235	1.08236
CA7 ENSG00000168748	1.00033	1.10919	1.20908	1.05182	1.01045	0.989182	0.964509	1.10607	0.87544	1.07276
CA8 ENSG00000178538	0.931091	1.14229	0.927925	0.905226	1.00149	0.646485	0.93334	0.877713	0.901624	0.924086
CA9 ENSG00000107159	0.892122	0.955397	1.10042	1.28248	1.26081	0.889605	0.841772	1.03285	1.07761	0.881455
CAAP1 ENSG00000120159	0.961645	1.10602	0.849018	0.938448	0.929446	0.921993	0.878343	0.941568	0.917249	1.29198
CAB39 ENSG00000135932	0.999991	0.87281	0.974492	1.12081	1.0321	1.42815	0.778442	0.919268	1.25691	1.24644
CAB39L ENSG00000102547	0.884998	0.852687	0.8239	1.17871	1.23792	0.933081	0.976254	0.971796	1.00456	1.22951
CABIN1 ENSG00000099991	1.12099	0.862183	1.11851	1.09574	0.947509	0.992556	0.956669	1.04557	0.951767	0.848149
CABLES1 ENSG00000134508	0.933899	1.51769	0.937481	0.843344	1.11435	1.06269	0.890591	0.895592	0.87808	1.01155
CABLES2 ENSG00000149679	0.918745	0.959925	1.20209	0.842503	0.909608	1.29426	1.04127	0.866021	1.03656	1.17069
CABP1 ENSG00000157782	0.791315	1.0048	0.788404	1.04927	1.01169	1.01692	0.899772	1.12391	0.992233	1.30374
CABP4 ENSG00000175544	1.14976	1.07776	1.08974	1.03257	0.895597	0.951119	0.99015	0.905945	0.899278	1.13021
CABP7 ENSG00000100314	0.932971	0.925443	1.07479	0.976637	0.811847	0.935259	0.854266	1.11243	0.922185	0.884734
CABYR ENSG00000154040	1.03873	1.2395	1.03551	0.998477	0.859859	0.962381	1.06533	0.987991	0.866702	1.00555
CACFD1 ENSG00000160325	1.25977	0.997575	1.08392	0.729546	1.14908	0.993962	0.920899	1.11729	1.07677	0.847627
CACHD1 ENSG00000158966	0.878801	0.82585	1.11379	1.02437	1.0111	0.950227	0.858884	1.06208	1.10306	0.908757
CACNA1A ENSG00000141837	0.989342	0.868982	1.13128	0.96701	0.807092	0.876782	0.814717	1.21233	0.77602	1.22609
CACNA1B ENSG00000148408	1.18534	1.15436	0.863955	0.98054	0.805728	0.872235	0.965419	0.834471	1.02422	0.855676
CACNA1C ENSG00000151067	0.907791	0.860176	0.852144	0.837056	0.818446	0.89135	1.06937	0.896953	0.905218	0.941936
CACNA1D ENSG00000157388	0.958326	1.00848	0.870547	1.16273	1.1669	1.05251	0.807252	1.06501	0.951793	1.06107
CACNA1E ENSG00000198216	0.754293	0.978974	0.959897	0.981713	0.966628	1.13801	0.96982	0.971409	0.999372	1.00036
CACNA1F ENSG00000102001	0.982025	0.882162	0.879461	1.02835	1.20572	1.10736	1.01892	1.01105	0.935611	0.86716
CACNA1G ENSG00000006283	0.893033	1.08856	1.10477	1.00328	0.940748	0.978757	1.22385	1.03874	0.887907	0.699985
[truncated: 14,365 more rows]
