# Supplementary material for: Spatial maps of prostate cancer transcriptomes reveal an unexplored landscape of heterogeneity
Source: Nat Commun. 2018 Jun 20;9:2419. doi: 10.1038/s41467-018-04724-5 (PMC6010471; doi:10.1038/s41467-018-04724-5)
Supplement: Supplementary file 10 — Supplementary Data 7 [file 41467_2018_4724_MOESM10_ESM.zip › Supplementary Dataset 4/experiment0001-contributions_gene_type.tsv]

	Factor 1	Factor 2	Factor 3	Factor 4	Factor 5	Factor 6	Factor 7	Factor 8	Factor 9	Factor 10
A1BG ENSG00000121410	0	0	0	0	2	1	1	0	0	0
A1CF ENSG00000148584	0	0	0	0	0	0	0	0	0	0
A2M ENSG00000175899	41	62	83	80	4	11	359	30	3	4
A2ML1 ENSG00000166535	0	4	22	1	0	0	0	1	1	0
A4GALT ENSG00000128274	42	49	89	24	71	4	22	30	10	28
AAAS ENSG00000094914	79	2	11	17	5	88	4	46	15	3
AACS ENSG00000081760	2	1	3	20	20	0	6	19	0	5
AADACL2 ENSG00000197953	0	0	0	0	0	0	0	0	0	0
AADAT ENSG00000109576	0	0	4	15	5	0	14	1	0	0
AAED1 ENSG00000158122	0	2	0	0	9	4	37	8	0	18
AAGAB ENSG00000103591	0	18	0	0	41	0	36	1	15	32
AAK1 ENSG00000115977	25	13	1	1	1	20	85	55	1	0
AAMDC ENSG00000087884	16	27	66	48	18	25	20	33	2	36
AAMP ENSG00000127837	60	143	19	101	148	203	0	239	105	49
AAR2 ENSG00000131043	34	3	0	1	9	29	1	41	23	25
AARD ENSG00000205002	0	0	0	0	0	0	0	0	0	0
AARS ENSG00000090861	61	5	31	10	126	64	39	78	21	6
AARSD1 ENSG00000266967	10	1	4	1	4	0	5	0	3	15
AASDH ENSG00000157426	2	2	0	1	0	2	0	5	4	0
AASDHPPT ENSG00000149313	6	0	0	0	4	12	1	2	1	0
AASS ENSG00000008311	0	0	0	0	3	5	0	0	0	1
AATF ENSG00000275700	36	5	19	7	38	16	31	43	6	59
AATK ENSG00000181409	2	1	0	1	2	0	0	0	0	0
AATK-AS1 ENSG00000225180	1	0	0	0	1	0	1	0	0	1
ABAT ENSG00000183044	0	1	32	4	14	6	0	0	0	7
ABC13-47488600E17.1 ENSG00000283199	0	11	3	0	0	9	0	3	3	1
ABC13-47656900H15.1 ENSG00000283566	1	0	0	0	0	0	0	0	0	0
ABC7-42404400C24.1 ENSG00000277758	0	1	1	0	0	0	2	0	0	0
ABCA1 ENSG00000165029	0	2	0	2	0	2	2	0	0	0
ABCA10 ENSG00000154263	3	0	2	5	0	8	1	0	2	6
ABCA12 ENSG00000144452	0	0	0	0	0	0	0	0	0	0
ABCA13 ENSG00000179869	0	0	0	0	0	0	0	0	0	0
ABCA2 ENSG00000107331	77	1	8	33	3	22	144	9	17	17
ABCA3 ENSG00000167972	24	0	0	24	46	0	2	2	4	1
ABCA4 ENSG00000198691	0	0	9	0	0	0	0	1	0	0
ABCA5 ENSG00000154265	0	4	2	2	1	0	6	0	1	0
ABCA6 ENSG00000154262	1	0	14	0	1	0	0	0	0	0
ABCA7 ENSG00000064687	7	12	8	8	2	1	0	0	1	4
ABCA8 ENSG00000141338	12	3	1	46	3	2	25	3	9	0
ABCA9 ENSG00000154258	15	0	0	2	2	3	2	0	0	18
ABCB1 ENSG00000085563	2	2	1	0	1	1	8	5	1	0
ABCB10 ENSG00000135776	0	4	3	12	0	1	0	1	1	1
ABCB11 ENSG00000073734	0	0	0	0	0	0	0	0	0	0
ABCB4 ENSG00000005471	0	0	3	0	0	0	0	0	0	0
ABCB5 ENSG00000004846	0	0	0	0	0	0	0	0	0	0
ABCB6 ENSG00000115657	0	0	0	3	0	0	0	0	0	0
ABCB7 ENSG00000131269	0	7	13	1	10	0	0	0	59	1
ABCB8 ENSG00000197150	1	8	50	7	3	14	3	7	8	9
ABCB9 ENSG00000150967	34	15	6	4	0	0	1	1	10	0
ABCC1 ENSG00000103222	33	7	16	7	1	3	4	48	0	19
ABCC10 ENSG00000124574	22	1	24	5	42	13	1	3	1	15
ABCC3 ENSG00000108846	35	86	2	7	43	6	34	53	13	10
ABCC4 ENSG00000125257	0	1	14	7	13	0	0	18	48	8
ABCC5 ENSG00000114770	2	73	8	15	33	28	15	40	36	138
ABCC6 ENSG00000091262	0	0	1	0	4	0	0	4	2	0
ABCC8 ENSG00000006071	1	2	0	30	1	4	1	1	16	9
ABCC9 ENSG00000069431	18	0	0	0	0	1	0	1	1	0
ABCD1 ENSG00000101986	31	1	16	10	15	0	12	2	0	9
ABCD2 ENSG00000173208	0	0	0	0	0	0	0	0	0	0
ABCD3 ENSG00000117528	2	7	3	5	1	9	2	0	1	1
ABCD4 ENSG00000119688	10	0	0	3	18	24	48	7	17	10
ABCE1 ENSG00000164163	3	15	0	0	0	0	0	0	0	0
ABCF1 ENSG00000204574	0	62	106	138	17	31	191	32	110	33
ABCF2 ENSG00000033050	62	81	20	33	11	103	85	116	15	29
ABCF3 ENSG00000161204	51	2	18	2	69	9	25	13	30	23
ABCG1 ENSG00000160179	9	0	0	0	52	62	3	10	1	21
ABCG2 ENSG00000118777	0	15	2	0	22	2	9	0	1	0
ABCG4 ENSG00000172350	0	0	0	0	0	0	0	0	0	0
ABCG5 ENSG00000138075	0	0	0	0	0	0	0	0	0	0
ABHD1 ENSG00000143994	0	0	7	0	8	3	0	1	1	1
ABHD10 ENSG00000144827	31	3	0	0	11	14	0	44	29	6
ABHD11 ENSG00000106077	0	277	390	24	103	295	3	352	2	271
ABHD12 ENSG00000100997	33	150	0	98	31	142	28	60	39	6
ABHD12B ENSG00000131969	0	0	0	0	0	0	0	0	0	0
ABHD13 ENSG00000139826	2	5	3	4	13	1	6	3	2	1
ABHD14A ENSG00000248487	5	0	61	5	18	14	13	1	0	26
ABHD14A-ACY1 ENSG00000114786	0	0	1	0	0	0	0	0	0	0
ABHD14B ENSG00000114779	49	10	349	73	16	78	78	33	31	21
ABHD15 ENSG00000168792	28	13	0	0	1	10	0	0	6	19
ABHD16A ENSG00000204427	9	11	0	3	0	11	0	2	3	0
ABHD17A ENSG00000129968	4	8	45	62	8	5	9	2	45	12
ABHD17B ENSG00000107362	3	7	94	1	1	4	10	1	26	30
ABHD17C ENSG00000136379	0	44	4	0	0	8	1	1	3	2
ABHD18 ENSG00000164074	0	2	3	0	8	4	0	0	0	9
ABHD2 ENSG00000140526	0	27	3	1	111	15	13	28	6	0
ABHD3 ENSG00000158201	4	3	0	0	1	6	1	1	30	0
ABHD4 ENSG00000100439	0	6	21	26	19	2	2	8	1	3
ABHD5 ENSG00000011198	0	0	1	0	1	1	1	0	1	0
ABHD6 ENSG00000163686	1	8	0	1	0	0	5	1	0	7
ABHD8 ENSG00000127220	5	0	9	28	4	7	1	14	15	32
ABI1 ENSG00000136754	0	24	2	0	3	20	8	3	14	4
ABI2 ENSG00000138443	30	23	30	0	16	25	4	23	13	2
ABI3 ENSG00000108798	2	3	9	2	2	15	24	9	2	0
ABI3BP ENSG00000154175	0	0	0	0	0	0	1	0	0	0
ABL1 ENSG00000097007	8	5	43	71	57	10	123	59	45	44
ABL2 ENSG00000143322	12	1	60	1	1	4	33	29	2	20
ABLIM1 ENSG00000099204	31	303	293	18	132	12	28	106	3	6
ABLIM2 ENSG00000163995	11	0	1	0	1	2	2	0	0	0
ABLIM3 ENSG00000173210	5	23	38	2	22	0	14	1	0	0
ABO ENSG00000175164	0	7	0	2	6	17	2	79	2	52
ABR ENSG00000159842	1	109	8	8	84	75	4	1	35	48
ABRA ENSG00000174429	0	0	0	0	0	0	0	0	0	0
ABRACL ENSG00000146386	0	4	0	0	4	0	0	16	1	0
ABT1 ENSG00000146109	11	12	0	0	12	24	25	10	29	6
ABTB1 ENSG00000114626	84	8	148	6	0	5	17	32	16	3
ABTB2 ENSG00000166016	14	2	3	0	3	44	1	3	3	0
AC002429.5 ENSG00000236197	0	0	0	0	0	0	0	0	0	0
AC004381.6 ENSG00000005189	4	0	10	0	36	4	4	11	4	0
AC004754.3 ENSG00000269881	0	0	0	0	0	0	0	0	0	0
AC004813.1 ENSG00000279777	0	0	0	0	0	0	0	0	0	0
AC005281.1 ENSG00000226690	0	0	2	0	1	0	0	0	0	0
AC005480.1 ENSG00000279461	0	0	0	0	0	0	0	0	1	0
AC006116.20 ENSG00000267710	0	0	0	1	1	0	3	0	0	0
AC006386.1 ENSG00000279115	3	0	0	2	0	0	0	2	0	0
AC006994.3 ENSG00000279317	0	0	0	0	0	0	0	0	0	0
AC008522.1 ENSG00000279232	0	0	1	0	1	0	2	0	0	0
AC008759.1 ENSG00000279471	0	0	0	0	0	0	0	0	0	0
AC009014.3 ENSG00000271824	0	1	0	0	0	1	2	0	0	0
AC010731.4 ENSG00000235118	0	0	0	0	0	0	0	0	0	0
AC012005.1 ENSG00000279274	1	3	4	0	4	2	1	0	2	1
AC013269.5 ENSG00000184761	0	0	0	0	0	0	0	0	0	0
AC013461.1 ENSG00000091436	31	3	5	10	2	5	11	3	2	1
AC018512.1 ENSG00000279808	0	0	0	1	0	0	0	0	0	1
AC021106.1 ENSG00000279386	0	0	0	0	0	0	0	0	0	0
AC024592.12 ENSG00000267740	0	0	0	0	0	0	0	0	0	0
AC025335.1 ENSG00000179859	15	1	4	0	2	18	2	8	2	17
AC074033.1 ENSG00000281137	0	0	0	0	0	0	0	0	1	0
AC087350.1 ENSG00000281527	0	0	0	0	0	0	0	0	0	0
AC090498.1 ENSG00000279483	169	104	382	214	151	0	37	134	217	155
AC092835.2 ENSG00000233757	0	0	0	1	0	0	0	0	0	0
AC105052.1 ENSG00000279168	0	0	0	0	1	0	0	0	0	1
AC110615.1 ENSG00000279909	0	0	0	0	0	0	6	0	0	9
AC113404.1 ENSG00000254893	0	9	0	0	0	9	2	14	7	1
AC131097.4 ENSG00000216921	2	0	1	1	4	0	0	1	0	0
AC138517.6 ENSG00000283288	0	0	0	0	0	0	0	0	0	2
AC138969.4 ENSG00000183889	10	5	55	0	2	1	19	3	23	3
AC241377.1 ENSG00000281741	30	2	1	1	4	8	10	0	0	0
AC241585.1 ENSG00000281571	1	2	2	0	0	3	1	0	1	0
AC242988.1 ENSG00000278939	0	0	0	0	0	0	0	0	0	0
AC243756.1 ENSG00000270339	0	0	0	0	0	0	0	0	0	0
AC245100.1 ENSG00000280649	14	0	6	0	4	0	4	0	6	11
ACAA1 ENSG00000060971	27	68	271	19	183	84	90	63	62	71
ACAA2 ENSG00000167315	0	6	10	25	0	40	0	7	1	0
ACACA ENSG00000278540	28	34	11	0	100	17	2	65	44	22
ACACB ENSG00000076555	5	2	5	9	54	0	8	6	6	3
ACAD10 ENSG00000111271	3	0	12	4	71	0	10	7	3	5
ACAD11 ENSG00000240303	1	0	1	1	0	0	2	0	3	0
ACAD8 ENSG00000151498	0	1	1	2	2	2	10	1	8	2
ACAD9 ENSG00000177646	1	24	85	1	14	1	34	9	40	30
ACADL ENSG00000115361	0	1	28	14	4	1	1	2	9	1
ACADM ENSG00000117054	3	3	1	2	0	0	1	3	1	3
ACADS ENSG00000122971	29	13	4	8	24	7	0	1	6	38
ACADSB ENSG00000196177	0	7	0	2	13	16	0	5	3	16
ACADVL ENSG00000072778	443	655	494	39	621	141	309	490	109	237
ACAN ENSG00000157766	1	0	0	0	0	0	1	0	0	0
ACAP1 ENSG00000072818	4	2	2	5	1	4	72	9	8	2
ACAP2 ENSG00000114331	2	6	0	2	8	0	7	0	2	0
ACAP3 ENSG00000131584	229	10	63	104	29	18	26	131	22	0
ACAT1 ENSG00000075239	31	0	6	2	0	0	22	4	14	22
ACAT2 ENSG00000120437	16	33	16	3	10	11	33	0	77	20
ACBD3 ENSG00000182827	0	24	3	3	2	3	7	2	0	9
ACBD4 ENSG00000181513	19	1	39	17	115	25	42	21	41	24
ACBD5 ENSG00000107897	0	1	0	2	0	1	4	4	0	2
ACBD6 ENSG00000230124	37	24	7	33	0	4	0	8	25	1
ACCS ENSG00000110455	30	10	35	29	7	9	7	10	1	0
ACCSL ENSG00000205126	0	0	0	0	0	0	0	0	0	0
ACD ENSG00000102977	4	0	3	23	86	62	5	14	23	4
ACE ENSG00000159640	4	7	4	6	15	0	12	35	21	0
ACE2 ENSG00000130234	0	0	0	4	0	0	0	4	0	2
ACER1 ENSG00000167769	0	0	0	0	2	1	1	2	4	0
ACER2 ENSG00000177076	0	5	0	0	0	1	0	0	0	1
ACER3 ENSG00000078124	14	4	7	2	7	0	0	4	7	23
ACHE ENSG00000087085	0	2	0	2	3	234	3	405	2	2
ACIN1 ENSG00000100813	6	156	3	41	15	45	104	148	36	74
ACKR1 ENSG00000213088	27	12	64	6	1	4	71	5	0	0
ACKR2 ENSG00000144648	0	0	0	0	9	2	2	0	0	0
ACKR3 ENSG00000144476	25	6	5	5	3	3	22	0	0	0
ACKR4 ENSG00000129048	0	0	1	0	0	0	0	0	0	0
ACLY ENSG00000131473	9	15	2	0	0	42	17	3	56	0
ACMSD ENSG00000153086	0	0	0	1	0	0	0	0	0	0
ACO1 ENSG00000122729	0	1	6	2	2	1	2	2	3	1
ACO2 ENSG00000100412	30	27	57	17	38	2	0	74	6	54
ACOD1 ENSG00000102794	0	0	0	0	0	0	0	0	0	0
ACOT1 ENSG00000184227	0	0	2	8	16	2	23	5	28	0
ACOT11 ENSG00000162390	43	10	16	1	18	1	0	0	9	0
ACOT13 ENSG00000112304	24	1	0	2	16	0	15	2	22	9
ACOT2 ENSG00000119673	7	0	1	7	14	5	6	3	0	21
ACOT4 ENSG00000177465	1	0	0	0	0	2	0	0	0	1
ACOT7 ENSG00000097021	14	5	0	54	3	4	46	27	31	21
ACOT8 ENSG00000101473	27	1	55	9	26	84	13	15	30	19
ACOT9 ENSG00000123130	41	7	6	2	8	30	0	14	10	18
ACOX1 ENSG00000161533	64	140	107	23	34	45	0	109	72	30
ACOX2 ENSG00000168306	5	0	1	17	2	0	4	0	40	3
ACOX3 ENSG00000087008	43	6	0	24	11	0	43	50	5	44
ACOXL ENSG00000153093	44	0	0	0	1	0	0	0	5	0
ACP1 ENSG00000143727	1	6	11	4	59	21	4	30	15	0
ACP2 ENSG00000134575	22	1	112	23	90	8	4	67	5	33
ACP5 ENSG00000102575	0	0	21	0	14	14	13	4	38	17
ACP6 ENSG00000162836	24	10	0	25	3	7	49	7	40	7
ACP7 ENSG00000183760	0	0	0	0	0	0	0	0	0	0
ACPP ENSG00000014257	4	4	4	4	3745	545	10	194	1381	0
ACPT ENSG00000142513	0	0	0	0	0	0	0	0	0	0
ACR ENSG00000100312	0	0	0	4	0	0	0	0	0	0
ACRBP ENSG00000111644	7	1	0	0	2	6	2	2	1	0
ACRC ENSG00000147174	0	0	0	0	0	0	1	0	1	0
ACSBG1 ENSG00000103740	0	3	0	42	2	2	0	34	0	2
ACSBG2 ENSG00000130377	0	0	0	0	0	0	0	0	0	0
ACSF2 ENSG00000167107	12	18	103	15	12	0	10	57	0	33
ACSF3 ENSG00000176715	84	0	47	9	103	9	4	10	7	135
ACSL1 ENSG00000151726	3	5	3	1	8	53	0	37	13	6
ACSL3 ENSG00000123983	3	67	2	0	12	1	7	4	60	5
ACSL4 ENSG00000068366	1	28	0	6	26	20	3	5	5	4
ACSL5 ENSG00000197142	17	106	92	0	21	54	64	181	22	18
ACSL6 ENSG00000164398	0	1	0	0	0	0	1	1	2	1
ACSM1 ENSG00000166743	0	0	0	1	21	2	2	4	7	0
ACSM2A ENSG00000183747	0	0	0	0	0	0	0	0	0	0
ACSM2B ENSG00000066813	0	0	0	0	0	0	0	0	0	0
ACSM3 ENSG00000005187	1	0	3	0	47	0	2	0	12	9
ACSM4 ENSG00000215009	0	0	0	0	0	1	0	7	0	0
ACSM5 ENSG00000183549	0	0	0	0	0	0	0	0	0	0
ACSM6 ENSG00000173124	0	0	0	0	0	0	0	0	0	0
ACSS1 ENSG00000154930	66	26	44	3	6	56	9	117	197	16
ACSS2 ENSG00000131069	21	32	41	55	31	29	41	40	0	42
ACSS3 ENSG00000111058	0	2	2	7	3	0	0	1	2	0
ACTA1 ENSG00000143632	0	0	0	6	0	0	0	0	0	0
ACTA2 ENSG00000107796	1517	1	0	4	1	2	5	0	3	4
ACTB ENSG00000075624	7926	3811	7151	960	1260	4560	6017	671	1473	3949
ACTBL2 ENSG00000169067	0	0	0	0	0	0	0	0	0	0
ACTC1 ENSG00000159251	48	0	0	0	0	0	0	0	0	0
ACTG1 ENSG00000184009	621	5529	0	1	400	4816	1458	735	1256	1355
ACTG2 ENSG00000163017	2579	1	17	62	2	4	5	0	7	9
ACTL10 ENSG00000182584	0	0	39	4	11	4	2	0	9	0
ACTL6A ENSG00000136518	0	2	0	0	6	0	11	0	0	8
ACTN1 ENSG00000072110	459	391	1	63	44	427	272	23	22	64
ACTN2 ENSG00000077522	1	0	0	0	0	0	0	0	0	0
ACTN3 ENSG00000248746	0	0	1	0	0	0	0	0	0	0
ACTN4 ENSG00000130402	465	517	63	1	284	559	16	224	58	245
ACTR10 ENSG00000131966	4	2	1	0	2	4	1	1	11	0
ACTR1A ENSG00000138107	136	32	39	37	92	2	75	59	19	29
ACTR1B ENSG00000115073	70	81	4	18	139	47	4	81	174	74
ACTR2 ENSG00000138071	3	53	0	3	4	42	2	48	57	17
ACTR3 ENSG00000115091	4	24	0	0	12	11	0	0	7	1
ACTR3B ENSG00000133627	0	1	1	0	0	1	0	8	0	17
ACTR3C ENSG00000106526	0	1	1	1	0	0	4	3	13	1
ACTR5 ENSG00000101442	14	4	4	4	0	6	2	0	0	0
ACTR6 ENSG00000075089	0	2	0	1	3	1	0	8	0	3
ACTR8 ENSG00000113812	0	2	0	0	24	2	1	3	8	1
ACTRT3 ENSG00000184378	1	0	0	0	0	0	1	0	0	1
ACVR1 ENSG00000115170	0	23	1	18	1	0	1	4	5	2
ACVR1B ENSG00000135503	0	15	0	0	6	39	4	6	18	35
ACVR1C ENSG00000123612	0	0	1	0	0	0	0	0	0	0
ACVR2A ENSG00000121989	2	2	0	1	5	14	0	4	2	1
ACVR2B ENSG00000114739	0	1	0	0	0	2	0	8	0	1
ACVRL1 ENSG00000139567	58	0	105	0	3	5	9	8	10	21
ACY1 ENSG00000243989	7	1	40	1	0	3	1	11	2	2
ACY3 ENSG00000132744	1	0	29	0	1	0	0	0	2	0
ACYP1 ENSG00000119640	1	0	3	5	2	3	0	9	17	4
ACYP2 ENSG00000170634	2	18	9	17	15	16	0	0	1	7
ADA ENSG00000196839	9	0	0	11	18	0	0	1	2	0
ADAD1 ENSG00000164113	0	0	0	0	0	0	0	0	0	0
ADAD2 ENSG00000140955	0	0	0	0	0	0	0	0	0	0
ADAL ENSG00000168803	2	0	3	3	0	0	0	0	0	1
ADAM10 ENSG00000137845	0	16	1	1	12	36	11	28	16	30
ADAM11 ENSG00000073670	2	0	2	10	0	1	1	0	2	0
ADAM12 ENSG00000148848	1	1	2	1	0	0	0	0	1	3
ADAM15 ENSG00000143537	30	17	179	34	1	16	53	44	12	42
ADAM17 ENSG00000151694	2	15	21	0	2	2	1	3	33	15
ADAM18 ENSG00000168619	0	0	0	0	0	0	0	0	0	0
ADAM19 ENSG00000135074	8	0	0	10	0	1	0	1	1	14
ADAM2 ENSG00000104755	0	0	0	0	0	0	0	0	0	0
ADAM20 ENSG00000134007	0	0	0	0	0	0	0	0	0	0
ADAM22 ENSG00000008277	6	0	0	0	12	0	0	0	0	2
ADAM23 ENSG00000114948	0	0	0	0	0	0	1	0	0	0
ADAM28 ENSG00000042980	0	3	0	11	0	0	12	0	0	0
ADAM29 ENSG00000168594	0	0	0	0	0	0	0	0	0	0
ADAM32 ENSG00000197140	2	0	0	0	0	0	0	0	0	0
ADAM33 ENSG00000149451	498	2	202	7	5	2	98	20	30	17
ADAM7 ENSG00000069206	0	0	5	0	0	0	2	0	0	0
ADAM8 ENSG00000151651	2	69	2	0	1	7	54	5	14	10
ADAM9 ENSG00000168615	1	42	5	13	31	80	0	23	51	3
ADAMDEC1 ENSG00000134028	0	0	0	0	0	0	1	0	0	0
ADAMTS1 ENSG00000154734	40	73	5	0	21	11	306	5	21	148
ADAMTS10 ENSG00000142303	51	0	1	28	14	40	11	16	0	6
ADAMTS12 ENSG00000151388	14	1	0	0	2	6	1	0	0	0
ADAMTS13 ENSG00000160323	22	2	2	0	1	16	0	11	7	24
ADAMTS14 ENSG00000138316	2	0	5	1	8	0	0	0	0	2
ADAMTS15 ENSG00000166106	3	0	2	1	0	0	7	2	0	0
ADAMTS17 ENSG00000140470	0	1	1	0	1	1	4	0	0	0
ADAMTS18 ENSG00000140873	0	0	0	0	0	0	0	0	0	0
ADAMTS19 ENSG00000145808	0	0	0	0	0	0	0	0	0	0
ADAMTS2 ENSG00000087116	5	0	0	1	2	1	1	0	0	0
ADAMTS20 ENSG00000173157	0	0	0	0	0	0	0	0	0	0
ADAMTS3 ENSG00000156140	0	0	0	1	0	0	2	0	0	0
ADAMTS4 ENSG00000158859	0	4	1	0	10	0	142	20	0	3
ADAMTS5 ENSG00000154736	0	0	0	0	1	0	0	0	0	0
ADAMTS6 ENSG00000049192	0	0	0	0	0	0	0	0	0	0
ADAMTS7 ENSG00000136378	1	1	1	8	3	0	1	0	1	1
ADAMTS8 ENSG00000134917	23	3	2	6	0	13	2	0	0	1
ADAMTS9 ENSG00000163638	2	1	13	0	16	0	32	13	11	1
ADAMTSL1 ENSG00000178031	2	12	3	0	1	4	30	7	2	2
ADAMTSL2 ENSG00000197859	19	1	0	27	0	0	1	10	0	0
ADAMTSL3 ENSG00000156218	1	0	0	0	8	3	1	8	4	0
ADAMTSL4 ENSG00000143382	4	0	0	6	2	0	3	0	0	0
ADAMTSL5 ENSG00000185761	5	0	0	3	5	0	10	23	0	2
ADAP1 ENSG00000105963	0	13	4	26	0	4	9	8	15	10
ADAP2 ENSG00000184060	1	0	2	1	0	0	2	0	0	0
ADAR ENSG00000160710	279	48	360	112	42	44	98	303	159	378
ADARB1 ENSG00000197381	38	7	16	1	1	21	0	1	35	0
ADARB2 ENSG00000185736	1	26	0	0	1	0	0	0	0	0
ADAT1 ENSG00000065457	1	15	18	0	3	65	0	4	4	2
ADAT2 ENSG00000189007	0	0	0	0	33	0	5	1	16	0
ADAT3 ENSG00000213638	1	0	0	0	2	1	0	0	0	1
ADCK1 ENSG00000063761	6	41	5	1	7	0	1	4	1	2
ADCK2 ENSG00000133597	2	26	41	4	7	0	16	47	16	3
ADCK3 ENSG00000163050	43	0	30	64	9	62	44	47	76	122
ADCK4 ENSG00000123815	110	10	3	7	60	28	8	3	32	8
ADCK5 ENSG00000173137	13	1	18	13	15	5	13	11	8	5
ADCY1 ENSG00000164742	1	0	1	0	0	0	0	0	0	0
ADCY2 ENSG00000078295	21	1	4	2	1	5	0	8	16	16
ADCY3 ENSG00000138031	1	12	9	4	1	28	61	26	21	4
ADCY4 ENSG00000129467	4	8	71	2	11	2	45	0	2	61
ADCY5 ENSG00000173175	141	3	3	28	0	0	2	4	2	0
ADCY6 ENSG00000174233	43	44	7	4	84	0	53	57	29	25
ADCY7 ENSG00000121281	0	1	0	0	0	0	0	0	0	0
ADCY8 ENSG00000155897	0	0	0	0	0	0	0	0	0	0
ADCY9 ENSG00000162104	2	1	0	21	17	10	1	21	3	15
ADCYAP1R1 ENSG00000078549	0	3	1	11	0	1	1	0	4	9
ADD1 ENSG00000087274	29	32	5	72	12	110	12	1	48	96
ADD2 ENSG00000075340	5	1	0	5	7	5	0	37	11	11
ADD3 ENSG00000148700	0	1	1	4	0	9	5	26	0	2
ADGB ENSG00000118492	0	0	0	0	0	0	0	0	0	0
ADGRA2 ENSG00000020181	188	0	6	119	49	8	51	27	9	0
ADGRA3 ENSG00000152990	0	7	0	1	1	10	4	2	17	2
ADGRB1 ENSG00000181790	0	3	1	1	0	0	0	1	1	0
ADGRB2 ENSG00000121753	3	0	0	1	3	0	1	0	7	0
ADGRB3 ENSG00000135298	0	0	0	0	0	0	0	0	0	0
ADGRD1 ENSG00000111452	2	0	1	1	0	5	0	0	0	0
ADGRD2 ENSG00000180264	0	0	0	6	0	2	2	0	0	0
ADGRE1 ENSG00000174837	0	0	0	0	0	2	0	0	0	0
ADGRE2 ENSG00000127507	4	0	1	0	13	2	1	0	8	0
ADGRE3 ENSG00000131355	0	0	0	0	0	1	0	0	0	0
ADGRE5 ENSG00000123146	38	74	146	1	0	115	23	72	0	28
ADGRF1 ENSG00000153292	51	71	1	1	5	4	27	0	4	0
ADGRF3 ENSG00000173567	0	0	0	0	0	0	0	0	0	0
ADGRF4 ENSG00000153294	0	1	0	0	0	0	0	0	0	2
ADGRF5 ENSG00000069122	0	0	0	1	0	0	15	6	0	0
ADGRG1 ENSG00000205336	64	103	93	84	4	88	39	4	216	81
ADGRG2 ENSG00000173698	0	0	0	0	0	0	0	0	0	1
ADGRG3 ENSG00000182885	0	0	0	0	2	1	4	0	0	0
ADGRG4 ENSG00000156920	0	0	0	0	0	0	0	0	0	0
ADGRG5 ENSG00000159618	0	0	0	3	2	0	0	2	0	0
ADGRG6 ENSG00000112414	0	3	0	3	0	4	0	8	3	0
ADGRG7 ENSG00000144820	0	0	0	0	0	0	0	0	0	0
ADGRL1 ENSG00000072071	68	5	33	0	7	11	56	0	5	0
ADGRL2 ENSG00000117114	2	2	3	3	7	0	1	4	0	2
ADGRL3 ENSG00000150471	0	0	0	0	0	0	0	0	0	0
ADGRL4 ENSG00000162618	2	0	0	0	0	0	2	7	0	0
ADGRV1 ENSG00000164199	0	8	5	3	4	8	1	0	1	2
ADH1B ENSG00000196616	0	0	1	0	0	0	0	1	0	0
ADH1C ENSG00000248144	1	0	6	0	0	0	0	0	0	0
ADH4 ENSG00000198099	0	0	0	0	0	0	0	0	0	0
ADH5 ENSG00000197894	5	25	1	148	172	50	6	40	66	109
ADH6 ENSG00000172955	3	0	0	0	0	0	0	0	0	0
ADHFE1 ENSG00000147576	0	7	18	8	6	1	21	0	33	13
ADI1 ENSG00000182551	74	3	533	81	347	218	40	52	78	127
ADIPOR1 ENSG00000159346	6	72	6	10	0	0	2	1	44	84
ADIPOR2 ENSG00000006831	0	25	40	7	5	31	14	8	26	43
ADIRF ENSG00000148671	683	923	1058	295	612	47	193	160	513	96
ADK ENSG00000156110	8	17	0	32	13	6	10	6	10	6
ADM ENSG00000148926	2	65	0	3	4	18	38	18	5	3
ADM2 ENSG00000128165	0	1	3	0	0	0	1	0	1	0
ADM5 ENSG00000224420	1	0	1	3	0	3	8	3	0	3
ADNP ENSG00000101126	17	2	33	0	51	98	12	44	21	0
ADNP2 ENSG00000101544	0	12	0	0	15	9	1	8	11	0
ADO ENSG00000181915	2	0	2	1	5	6	0	0	4	0
ADORA1 ENSG00000163485	5	0	0	0	1	1	2	1	1	1
ADORA2B ENSG00000170425	0	8	0	0	0	0	1	0	0	4
ADORA3 ENSG00000282608	2	0	0	3	0	0	0	2	0	0
ADPGK ENSG00000159322	1	73	1	1	161	88	14	1	13	22
ADPRH ENSG00000144843	20	0	0	1	1	1	15	2	0	0
ADPRHL1 ENSG00000153531	1	3	3	0	0	6	12	4	1	0
ADPRHL2 ENSG00000116863	2	5	42	19	10	47	45	4	37	20
ADPRM ENSG00000170222	1	1	25	0	2	5	3	6	1	3
ADRA1A ENSG00000120907	0	0	0	0	0	0	0	0	0	0
ADRA1D ENSG00000171873	0	0	0	0	0	0	0	0	0	0
ADRA2A ENSG00000150594	11	0	2	9	1	2	1	1	1	0
ADRA2B ENSG00000274286	2	15	1	0	1	0	6	1	0	0
ADRA2C ENSG00000184160	44	1	11	6	0	0	15	25	0	2
ADRB1 ENSG00000043591	0	3	0	2	5	2	2	0	3	1
ADRB2 ENSG00000169252	0	2	0	1	14	0	8	16	6	0
ADRB3 ENSG00000188778	0	0	0	0	0	0	0	0	0	0
ADRM1 ENSG00000130706	60	35	23	0	2	55	41	3	20	38
ADSL ENSG00000239900	19	2	15	5	36	24	11	4	30	2
ADSS ENSG00000035687	1	15	0	16	7	31	0	1	1	1
ADSSL1 ENSG00000185100	5	8	2	11	4	0	0	2	0	1
ADTRP ENSG00000111863	0	0	3	1	1	2	3	0	2	1
AEBP1 ENSG00000106624	1511	0	334	253	3	5	144	38	0	134
AEBP2 ENSG00000139154	11	6	6	0	1	23	1	0	15	8
AEN ENSG00000181026	4	13	5	18	40	41	68	0	12	1
AES ENSG00000104964	408	425	610	53	625	18	297	270	265	432
AF011889.5 ENSG00000241489	3	0	1	1	0	0	0	0	0	1
AFAP1 ENSG00000196526	0	2	3	0	8	15	0	15	0	0
AFAP1L1 ENSG00000157510	4	0	1	1	2	1	2	0	6	0
AFAP1L2 ENSG00000169129	1	2	0	0	1	5	0	4	0	1
AFF1 ENSG00000172493	5	0	2	4	0	2	0	13	0	15
AFF2 ENSG00000155966	0	0	0	0	0	0	0	0	0	0
AFF3 ENSG00000144218	0	0	0	0	2	4	0	0	2	0
AFF4 ENSG00000072364	3	36	65	3	4	29	0	5	8	31
AFG3L2 ENSG00000141385	12	139	5	0	9	1	41	22	72	19
AFM ENSG00000079557	0	0	0	0	0	0	0	0	0	0
AFMID ENSG00000183077	6	30	86	19	60	47	18	24	74	11
AFP ENSG00000081051	0	0	0	0	0	0	1	0	0	1
AFTPH ENSG00000119844	0	8	0	3	5	15	13	7	3	3
AGA ENSG00000038002	0	0	0	0	4	0	0	0	1	0
AGAP1 ENSG00000157985	2	11	0	10	13	0	4	0	2	19
AGAP14P ENSG00000279058	0	0	0	0	1	0	0	0	0	2
AGAP2 ENSG00000135439	1	8	0	0	2	2	4	1	0	1
AGAP3 ENSG00000133612	1	62	1	6	96	22	81	19	45	5
AGAP4 ENSG00000188234	0	0	0	0	1	5	0	16	0	29
AGAP5 ENSG00000172650	0	0	0	0	0	0	0	0	1	0
AGAP6 ENSG00000204149	0	2	8	4	1	1	18	7	17	16
AGAP9 ENSG00000204172	5	0	0	0	6	0	2	1	0	10
AGBL1 ENSG00000273540	0	0	0	0	0	6	0	0	0	0
AGBL2 ENSG00000165923	0	0	0	0	0	0	4	0	0	0
AGBL3 ENSG00000146856	0	0	1	0	1	2	1	2	0	2
AGBL4 ENSG00000186094	0	0	0	0	0	0	0	0	0	0
AGBL5 ENSG00000084693	47	0	24	0	79	32	7	0	2	8
AGER ENSG00000204305	2	13	1	2	15	2	5	14	1	2
AGFG1 ENSG00000173744	0	0	0	0	27	3	0	2	5	9
AGFG2 ENSG00000106351	23	15	29	22	5	5	20	3	17	30
AGGF1 ENSG00000164252	2	1	0	0	5	3	0	4	8	6
AGK ENSG00000006530	0	2	1	1	1	2	2	2	2	0
AGL ENSG00000162688	1	1	4	0	7	7	3	0	17	0
AGMAT ENSG00000116771	0	0	0	0	0	0	0	0	0	0
AGO1 ENSG00000092847	8	41	1	9	36	0	5	3	7	8
AGO2 ENSG00000123908	0	8	3	0	0	13	36	13	6	1
AGO3 ENSG00000126070	3	0	18	3	4	1	1	18	4	4
AGO4 ENSG00000134698	11	11	2	3	1	10	1	6	8	1
AGPAT1 ENSG00000204310	62	35	138	85	63	30	1	5	68	48
AGPAT2 ENSG00000169692	18	66	67	49	21	12	6	21	83	23
AGPAT3 ENSG00000160216	9	63	9	52	55	90	10	0	19	14
AGPAT4 ENSG00000026652	3	0	3	4	3	12	12	4	0	2
AGPAT5 ENSG00000155189	3	0	0	8	0	1	2	0	0	0
AGPS ENSG00000018510	3	24	0	9	1	0	0	0	0	1
AGR2 ENSG00000106541	6	513	314	1	18	193	10	356	91	7
AGR3 ENSG00000173467	0	23	0	0	6	40	0	14	0	2
AGRN ENSG00000188157	11	52	8	9	21	98	11	72	29	0
AGRP ENSG00000159723	1	0	0	4	0	0	0	0	0	0
AGT ENSG00000135744	1	0	0	0	5	0	7	0	1	6
AGTPBP1 ENSG00000135049	1	0	1	1	0	0	0	0	0	2
AGTR1 ENSG00000144891	0	0	0	0	0	0	2	0	0	0
AGTRAP ENSG00000177674	115	5	115	130	369	6	5	114	151	2
AGXT ENSG00000172482	0	0	0	0	0	0	0	0	0	0
AHCTF1 ENSG00000153207	0	17	1	12	6	17	1	1	1	1
AHCY ENSG00000101444	2	34	76	127	209	84	107	6	169	7
AHCYL1 ENSG00000168710	18	80	121	40	122	19	2	24	81	27
AHCYL2 ENSG00000158467	0	9	3	6	1	2	66	9	3	10
AHDC1 ENSG00000126705	25	1	3	18	11	15	46	1	60	27
AHI1 ENSG00000135541	6	0	8	17	59	4	20	87	6	2
AHNAK ENSG00000124942	313	312	120	60	156	501	218	442	275	427
AHNAK2 ENSG00000185567	46	0	4	32	0	0	5	0	0	0
AHR ENSG00000106546	0	98	5	0	5	47	0	1	1	29
AHRR ENSG00000063438	1	11	0	0	0	0	2	0	0	1
AHSA1 ENSG00000100591	116	36	2	3	12	24	6	24	46	32
AHSA2 ENSG00000173209	4	0	0	12	16	15	2	23	0	10
AICDA ENSG00000111732	0	0	0	0	0	0	0	0	0	0
AIDA ENSG00000186063	0	0	0	0	16	0	6	0	1	5
AIF1 ENSG00000204472	6	0	4	19	4	5	0	11	0	22
AIF1L ENSG00000126878	1	0	49	7	4	8	0	3	1	3
AIFM1 ENSG00000156709	31	50	5	13	11	20	18	18	18	3
AIFM2 ENSG00000042286	10	3	25	12	2	14	1	1	7	0
AIFM3 ENSG00000183773	0	10	0	0	6	95	0	0	2	0
AIG1 ENSG00000146416	3	22	2	40	117	0	26	41	1	10
AIM1 ENSG00000112297	1	10	0	4	11	16	1	2	0	6
AIM1L ENSG00000176092	0	68	1	2	0	1	0	0	7	3
AIM2 ENSG00000163568	0	0	0	0	0	0	0	0	0	0
AIMP1 ENSG00000164022	15	18	7	1	22	11	8	23	3	6
AIMP2 ENSG00000106305	2	7	1	1	15	4	3	2	25	21
AIP ENSG00000110711	4	12	243	22	82	51	0	4	17	8
AIPL1 ENSG00000129221	0	0	0	0	0	0	0	0	0	0
AIRE ENSG00000160224	0	0	0	0	0	0	0	0	0	0
AJ239318.1 ENSG00000280108	0	0	0	0	0	0	0	0	0	0
AJAP1 ENSG00000196581	0	0	0	0	0	0	0	0	1	0
AJUBA ENSG00000129474	5	4	6	2	19	28	10	4	3	24
AK1 ENSG00000106992	17	0	9	8	25	0	5	1	1	0
AK2 ENSG00000004455	15	91	1	0	39	8	180	23	85	155
AK3 ENSG00000147853	0	7	1	2	9	8	1	17	2	0
AK4 ENSG00000162433	0	2	0	0	3	1	0	6	9	0
AK5 ENSG00000154027	0	0	0	0	0	0	0	0	0	0
AK6 ENSG00000085231	0	5	1	0	13	5	4	0	12	5
AK7 ENSG00000140057	0	0	0	0	2	0	0	1	0	2
AK8 ENSG00000165695	5	0	3	3	0	0	0	0	0	0
AK9 ENSG00000155085	0	0	0	0	1	2	1	11	0	0
AKAP1 ENSG00000121057	82	32	0	10	115	58	1	52	61	53
AKAP10 ENSG00000108599	2	12	6	0	20	0	3	2	7	0
AKAP11 ENSG00000023516	0	11	3	3	2	16	0	8	18	6
AKAP12 ENSG00000131016	1	11	0	1	0	0	28	7	0	0
AKAP13 ENSG00000170776	0	3	8	37	58	50	1	0	35	14
AKAP14 ENSG00000186471	0	0	0	0	0	0	0	0	0	0
AKAP17A ENSG00000197976	12	27	12	10	44	1	13	2	41	6
AKAP3 ENSG00000111254	1	0	0	0	0	0	0	4	0	0
AKAP5 ENSG00000179841	2	2	0	0	1	0	0	0	0	0
AKAP6 ENSG00000151320	0	0	0	0	0	0	0	0	1	0
AKAP7 ENSG00000118507	0	0	4	0	1	0	2	0	1	0
AKAP8 ENSG00000105127	49	96	2	66	23	30	32	103	66	0
AKAP8L ENSG00000011243	185	125	3	13	158	20	30	44	73	32
AKAP9 ENSG00000127914	0	2	17	4	9	9	0	19	11	24
AKIP1 ENSG00000166452	33	10	3	33	34	19	2	27	13	1
AKIRIN1 ENSG00000174574	0	22	3	11	2	32	0	21	23	22
AKIRIN2 ENSG00000135334	0	8	1	49	0	11	4	1	0	3
AKNA ENSG00000106948	3	1	38	0	126	0	50	97	3	70
AKNAD1 ENSG00000162641	0	0	0	0	0	0	0	0	0	0
AKR1A1 ENSG00000117448	112	36	153	44	106	59	16	106	70	94
AKR1B1 ENSG00000085662	199	1	8	245	2	10	20	5	29	0
AKR1C1 ENSG00000187134	4	11	47	36	6	0	34	1	2	1
AKR1C2 ENSG00000151632	31	51	14	7	2	0	3	0	1	20
AKR1C3 ENSG00000196139	1	10	19	4	1	2	0	1	1	0
AKR1C4 ENSG00000198610	0	0	0	0	1	0	0	0	1	0
AKR1D1 ENSG00000122787	0	0	0	0	0	0	0	0	0	0
AKR1E2 ENSG00000165568	0	0	1	3	2	1	1	1	0	1
AKR7A2 ENSG00000053371	248	49	143	17	100	17	53	23	37	118
AKR7A3 ENSG00000162482	0	0	0	0	0	0	0	2	0	0
AKR7L ENSG00000211454	0	1	0	2	0	0	0	0	0	0
AKT1 ENSG00000142208	61	87	23	104	226	374	0	67	139	172
AKT1S1 ENSG00000204673	52	80	109	6	109	21	0	8	66	35
AKT2 ENSG00000105221	82	51	4	9	209	23	54	107	7	97
AKT3 ENSG00000117020	2	4	100	7	10	30	1	0	0	0
AKTIP ENSG00000166971	0	0	0	15	1	4	1	31	3	0
AL023806.1 ENSG00000280184	0	0	0	0	0	0	0	0	0	0
AL049794.1 ENSG00000280240	0	0	0	0	3	0	0	0	0	0
AL133475.1 ENSG00000281602	0	0	0	0	0	0	0	0	0	0
AL356053.1 ENSG00000150076	0	0	0	0	2	0	1	0	0	0
AL358852.1 ENSG00000278899	0	0	0	0	1	4	1	0	0	7
AL365181.1 ENSG00000280316	0	0	0	0	0	0	2	1	0	1
AL513523.2 ENSG00000279767	3	0	0	1	4	1	1	0	0	0
AL589743.1 ENSG00000279508	0	0	0	5	55	3	1	3	1	19
ALAD ENSG00000148218	10	24	0	13	7	2	2	3	32	20
ALAS1 ENSG00000023330	0	19	0	32	26	37	14	32	64	12
ALAS2 ENSG00000158578	0	0	0	0	0	0	2	0	1	0
ALB ENSG00000163631	0	0	1	0	2	0	0	0	0	0
ALCAM ENSG00000170017	1	27	5	0	3	11	23	31	1	5
ALDH16A1 ENSG00000161618	8	19	71	29	8	16	5	30	7	28
ALDH18A1 ENSG00000059573	2	9	101	9	75	49	74	2	154	5
ALDH1A1 ENSG00000165092	0	1	8	29	1	0	6	3	0	4
ALDH1A2 ENSG00000128918	27	20	0	17	6	17	2	1	0	11
ALDH1A3 ENSG00000184254	1	74	1	0	22	68	0	0	24	10
ALDH1B1 ENSG00000137124	171	0	14	3	3	0	0	0	22	0
ALDH1L1 ENSG00000144908	55	104	112	81	20	40	0	0	1	11
ALDH1L2 ENSG00000136010	2	0	3	2	0	0	0	0	0	1
ALDH3A1 ENSG00000108602	2	0	0	0	4	2	4	10	15	0
ALDH3A2 ENSG00000072210	69	0	24	1	74	88	19	0	12	101
ALDH3B1 ENSG00000006534	36	5	17	20	1	2	3	8	6	16
ALDH3B2 ENSG00000132746	2	21	2	1	2	4	1	8	1	43
ALDH4A1 ENSG00000159423	7	18	146	1	36	1	10	4	48	1
ALDH5A1 ENSG00000112294	0	2	0	0	14	8	4	10	3	2
ALDH6A1 ENSG00000119711	5	6	0	5	117	4	2	2	41	4
ALDH7A1 ENSG00000164904	1	7	1	46	55	35	23	18	39	32
ALDH9A1 ENSG00000143149	9	24	5	1	1	2	9	47	30	33
ALDOA ENSG00000149925	612	944	455	178	301	240	71	90	146	185
ALDOC ENSG00000109107	50	20	0	0	45	1	9	24	7	4
ALG1 ENSG00000033011	52	3	0	13	49	5	22	6	2	3
ALG10 ENSG00000139133	3	0	0	0	0	0	0	1	0	0
ALG10B ENSG00000175548	0	0	0	0	4	0	0	2	0	0
ALG11 ENSG00000253710	0	0	0	0	2	0	0	0	0	0
ALG12 ENSG00000182858	7	14	93	0	23	8	8	13	6	8
ALG13 ENSG00000101901	0	17	7	0	0	3	4	13	30	1
ALG14 ENSG00000172339	11	0	1	1	0	23	0	0	0	3
ALG1L ENSG00000189366	13	7	2	0	7	5	2	0	1	0
ALG1L2 ENSG00000251287	0	0	0	0	0	0	0	0	0	0
ALG2 ENSG00000119523	0	14	5	0	1	14	3	9	6	9
ALG3 ENSG00000214160	16	18	86	13	57	4	12	53	35	4
ALG5 ENSG00000120697	6	3	8	3	0	1	1	1	0	0
ALG6 ENSG00000088035	0	4	0	4	0	0	0	1	0	0
ALG8 ENSG00000159063	2	1	7	0	3	1	6	4	7	0
ALG9 ENSG00000086848	3	0	0	0	41	0	1	4	0	2
ALK ENSG00000171094	0	0	0	0	0	0	0	0	0	0
ALKBH1 ENSG00000100601	0	0	2	0	0	0	5	4	0	0
ALKBH2 ENSG00000189046	0	0	0	1	2	5	101	1	10	1
ALKBH3 ENSG00000166199	11	7	5	32	29	32	8	14	0	1
ALKBH4 ENSG00000160993	0	5	42	10	20	9	2	3	18	0
ALKBH5 ENSG00000091542	49	49	7	56	116	50	73	2	40	136
ALKBH6 ENSG00000239382	0	0	37	9	4	13	16	7	2	15
ALKBH7 ENSG00000125652	79	0	264	58	172	31	2	4	33	4
ALKBH8 ENSG00000137760	0	0	0	0	0	0	0	0	2	0
ALLC ENSG00000151360	0	0	3	0	0	3	1	0	0	0
ALMS1 ENSG00000116127	10	4	0	5	0	0	2	1	0	1
ALOX12 ENSG00000108839	0	0	0	0	0	1	0	0	0	1
ALOX12B ENSG00000179477	0	0	0	0	0	0	1	0	6	0
ALOX15 ENSG00000161905	0	0	0	0	0	0	0	1	0	0
ALOX15B ENSG00000179593	0	8	31	1	126	5	2	24	58	4
ALOX5 ENSG00000012779	2	15	1	0	1	8	0	41	0	24
ALOX5AP ENSG00000132965	2	5	1	2	11	4	1	0	4	16
ALOXE3 ENSG00000179148	0	0	1	0	0	0	0	0	0	0
ALPK1 ENSG00000073331	0	12	2	1	6	29	1	3	0	40
ALPK2 ENSG00000198796	0	0	0	0	0	0	0	0	0	0
ALPK3 ENSG00000136383	4	0	1	1	11	1	2	1	0	0
ALPL ENSG00000162551	1	2	15	1	1	9	4	0	0	0
ALS2 ENSG00000003393	0	1	0	0	0	1	0	0	2	4
ALS2CL ENSG00000178038	17	66	106	41	3	82	68	18	0	59
ALS2CR11 ENSG00000155754	1	0	0	0	0	0	0	0	0	0
ALS2CR12 ENSG00000155749	0	0	0	0	0	0	0	0	0	0
ALX1 ENSG00000180318	0	0	0	0	0	0	0	0	0	0
ALX3 ENSG00000156150	0	0	0	0	0	0	0	0	0	0
ALYREF ENSG00000183684	0	14	6	3	11	53	0	8	6	0
AMACR ENSG00000242110	25	0	1	7	46	2	4	31	10	5
AMBN ENSG00000178522	0	0	0	0	0	0	0	0	0	0
AMBP ENSG00000106927	0	0	0	0	0	0	1	8	0	0
AMBRA1 ENSG00000110497	8	11	0	1	41	20	0	2	11	20
AMD1 ENSG00000123505	0	40	1	0	25	30	3	8	27	38
AMDHD1 ENSG00000139344	0	0	0	0	0	0	0	1	0	0
AMDHD2 ENSG00000162066	6	17	6	14	19	10	9	8	22	29
AMER1 ENSG00000184675	2	1	0	11	0	1	0	0	0	14
AMER3 ENSG00000178171	1	0	1	0	0	0	0	2	0	1
AMFR ENSG00000159461	29	0	77	0	0	57	0	13	24	6
AMH ENSG00000104899	0	0	5	1	4	0	0	8	3	0
AMHR2 ENSG00000135409	0	0	0	0	0	0	2	0	0	0
AMIGO1 ENSG00000181754	0	0	1	27	32	1	5	0	9	0
AMIGO2 ENSG00000139211	0	21	2	0	0	3	0	4	8	0
AMIGO3 ENSG00000176020	0	0	2	0	1	0	0	5	1	0
AMMECR1 ENSG00000101935	0	0	0	0	0	1	0	0	1	0
AMMECR1L ENSG00000144233	0	2	23	0	3	24	0	2	9	0
AMN ENSG00000166126	9	1	7	1	15	33	5	14	0	18
AMN1 ENSG00000151743	0	1	0	1	0	0	1	0	0	0
AMOT ENSG00000126016	2	12	5	42	0	1	2	16	3	7
AMOTL1 ENSG00000166025	34	0	1	25	153	14	71	0	65	40
AMOTL2 ENSG00000114019	2	43	10	28	0	36	6	6	0	2
AMPD1 ENSG00000116748	3	0	15	0	1	15	0	0	1	0
AMPD2 ENSG00000116337	142	4	6	13	45	8	14	4	0	14
AMPD3 ENSG00000133805	2	4	1	1	0	0	0	2	0	0
AMPH ENSG00000078053	0	0	0	0	0	0	0	0	0	1
AMT ENSG00000145020	0	1	1	1	0	0	0	4	0	0
AMTN ENSG00000187689	0	0	0	0	0	2	0	0	0	0
AMY1A ENSG00000237763	0	1	11	0	0	1	2	0	0	0
AMY1B ENSG00000174876	2	0	0	0	0	0	1	2	3	1
AMY1C ENSG00000187733	6	0	0	0	0	2	1	1	0	0
AMY2B ENSG00000240038	5	4	3	0	1	18	6	6	0	0
AMZ1 ENSG00000174945	0	0	0	0	0	0	0	0	0	0
AMZ2 ENSG00000196704	0	0	24	0	9	10	6	0	30	7
ANAPC1 ENSG00000153107	0	28	15	11	36	1	8	26	6	9
ANAPC10 ENSG00000164162	0	0	0	0	0	2	0	1	4	0
ANAPC11 ENSG00000141552	164	68	165	134	176	100	30	29	28	72
ANAPC13 ENSG00000129055	4	1	1	2	1	2	0	15	11	0
ANAPC15 ENSG00000110200	0	6	119	1	107	96	1	13	0	47
ANAPC16 ENSG00000166295	10	56	6	118	86	73	40	37	60	62
ANAPC2 ENSG00000176248	11	8	91	3	9	3	3	26	22	3
ANAPC4 ENSG00000053900	9	6	2	9	3	0	0	22	1	19
ANAPC5 ENSG00000089053	6	8	26	4	84	111	200	84	29	21
ANAPC7 ENSG00000196510	121	0	103	50	11	25	14	43	65	31
ANG ENSG00000214274	11	31	11	1	10	103	7	96	66	5
ANGEL1 ENSG00000013523	11	0	17	55	2	3	48	2	1	4
ANGEL2 ENSG00000174606	0	2	1	0	4	0	0	2	19	1
ANGPT1 ENSG00000154188	0	0	1	6	0	0	0	1	2	7
ANGPT2 ENSG00000091879	9	1	0	2	1	1	0	0	0	1
ANGPT4 ENSG00000101280	0	3	2	0	0	3	2	1	1	0
ANGPTL1 ENSG00000116194	0	0	0	0	0	0	0	0	0	0
ANGPTL2 ENSG00000136859	88	5	23	101	4	12	4	0	4	2
ANGPTL3 ENSG00000132855	0	0	0	0	0	0	0	0	0	0
ANGPTL4 ENSG00000167772	11	115	329	3	0	1	69	3	6	19
ANGPTL6 ENSG00000130812	0	0	2	1	0	0	1	0	0	0
ANGPTL7 ENSG00000171819	0	2	0	0	0	0	0	0	0	0
ANGPTL8 ENSG00000130173	0	0	1	0	1	0	0	0	0	0
ANK1 ENSG00000029534	0	3	1	0	1	0	1	0	0	0
ANK2 ENSG00000145362	1	1	0	0	2	0	7	0	1	0
ANK3 ENSG00000151150	0	3	7	1	2	49	7	9	5	70
ANKAR ENSG00000151687	2	1	0	2	0	1	0	1	1	2
ANKDD1A ENSG00000166839	0	6	2	2	0	0	0	1	0	1
ANKDD1B ENSG00000189045	0	2	2	1	0	0	0	0	1	0
ANKEF1 ENSG00000132623	0	0	0	0	12	1	0	2	7	9
ANKFN1 ENSG00000153930	0	1	0	0	0	0	1	3	0	0
ANKFY1 ENSG00000185722	4	48	8	2	29	12	1	5	40	45
ANKH ENSG00000154122	11	11	0	19	84	22	8	63	83	42
ANKHD1 ENSG00000131503	0	3	9	1	3	24	0	5	15	1
ANKHD1-EIF4EBP3 ENSG00000254996	0	0	0	0	0	1	0	0	0	2
ANKIB1 ENSG00000001629	0	2	1	1	1	0	1	1	1	7
ANKK1 ENSG00000170209	0	3	1	0	2	1	0	0	0	2
ANKLE1 ENSG00000160117	0	0	0	1	0	0	0	1	0	0
ANKLE2 ENSG00000176915	1	68	31	11	113	68	8	38	28	2
ANKMY1 ENSG00000144504	18	11	2	0	60	14	4	6	4	73
ANKMY2 ENSG00000106524	7	4	0	0	0	0	0	0	3	8
ANKRA2 ENSG00000164331	5	7	5	2	0	0	3	3	3	4
ANKRD1 ENSG00000148677	3	0	0	0	0	1	0	10	1	0
ANKRD10 ENSG00000088448	0	125	0	8	15	212	17	3	46	84
ANKRD11 ENSG00000167522	10	10	66	45	122	43	1	51	11	119
ANKRD12 ENSG00000101745	2	0	0	0	0	15	3	13	9	5
ANKRD13A ENSG00000076513	4	0	11	1	0	9	3	11	2	14
ANKRD13B ENSG00000198720	3	7	13	4	0	0	0	0	2	7
ANKRD13C ENSG00000118454	0	1	2	0	25	0	2	1	1	0
ANKRD13D ENSG00000172932	84	18	31	21	15	61	134	111	6	41
ANKRD16 ENSG00000134461	2	5	23	0	11	3	0	5	0	10
ANKRD17 ENSG00000132466	0	3	0	2	10	0	7	3	2	15
ANKRD18A ENSG00000180071	4	0	2	15	1	0	2	0	0	0
ANKRD18B ENSG00000230453	0	0	3	0	0	2	0	0	0	0
ANKRD2 ENSG00000165887	0	0	0	0	0	0	0	1	0	0
ANKRD20A1 ENSG00000260691	0	0	0	0	0	0	0	0	1	0
ANKRD20A2 ENSG00000183148	0	0	0	0	0	0	0	0	0	0
ANKRD20A3 ENSG00000276203	0	0	0	0	0	0	0	0	0	0
ANKRD20A4 ENSG00000172014	0	0	0	0	0	0	0	0	0	0
ANKRD22 ENSG00000152766	2	10	0	0	0	0	0	0	0	2
ANKRD23 ENSG00000163126	1	1	18	43	11	0	2	14	4	5
ANKRD24 ENSG00000089847	8	1	3	0	7	1	0	2	2	3
ANKRD26 ENSG00000107890	0	0	0	1	1	1	0	0	4	1
ANKRD27 ENSG00000105186	0	0	0	3	0	5	1	6	1	11
ANKRD28 ENSG00000206560	0	0	0	0	1	0	16	6	0	0
ANKRD29 ENSG00000154065	19	23	3	0	0	1	0	0	0	0
ANKRD30A ENSG00000148513	0	0	0	0	0	0	0	0	0	0
ANKRD30BL ENSG00000163046	0	0	0	0	0	0	0	0	0	0
ANKRD31 ENSG00000145700	0	0	0	0	2	0	0	1	0	0
ANKRD33 ENSG00000167612	1	1	0	0	0	0	0	0	0	0
ANKRD33B ENSG00000164236	10	0	0	9	0	0	0	0	0	0
ANKRD34A ENSG00000272031	13	0	0	0	2	11	1	1	0	1
ANKRD34B ENSG00000189127	0	0	0	0	0	0	0	0	0	0
ANKRD35 ENSG00000198483	58	11	11	6	4	29	0	0	3	9
ANKRD36 ENSG00000135976	5	0	4	0	0	1	0	0	0	0
ANKRD36B ENSG00000196912	8	3	8	1	0	6	2	1	0	6
ANKRD36C ENSG00000174501	0	2	0	0	1	0	4	0	1	0
ANKRD37 ENSG00000186352	0	0	3	2	10	45	13	0	25	190
ANKRD39 ENSG00000213337	2	2	21	13	6	3	0	4	2	13
ANKRD40 ENSG00000154945	0	22	6	9	11	72	13	0	4	5
ANKRD42 ENSG00000137494	0	1	0	5	1	1	0	1	0	1
ANKRD44 ENSG00000065413	0	0	0	0	0	0	1	0	4	0
ANKRD45 ENSG00000183831	0	0	0	0	0	0	0	0	0	0
ANKRD46 ENSG00000186106	0	7	0	5	11	6	0	5	1	0
ANKRD49 ENSG00000168876	0	1	0	0	5	0	0	0	1	0
ANKRD50 ENSG00000151458	1	5	0	0	0	0	1	1	1	4
ANKRD52 ENSG00000139645	0	78	10	20	58	12	3	20	60	13
ANKRD53 ENSG00000144031	0	0	1	4	0	0	0	0	1	0
ANKRD54 ENSG00000100124	1	31	3	23	1	22	0	34	38	24
ANKRD6 ENSG00000135299	2	0	0	0	0	0	7	4	0	8
ANKRD62 ENSG00000181626	0	0	0	0	0	0	0	0	0	0
ANKRD65 ENSG00000235098	9	9	76	21	60	1	0	1	16	18
ANKRD7 ENSG00000106013	0	0	0	0	0	0	0	0	0	0
ANKRD9 ENSG00000156381	20	65	8	2	4	13	5	144	32	126
ANKS1A ENSG00000064999	1	1	5	0	2	0	3	12	5	10
ANKS1B ENSG00000185046	13	0	0	0	1	2	1	12	1	0
ANKS3 ENSG00000168096	18	1	3	3	64	0	59	35	7	4
ANKS6 ENSG00000165138	2	1	17	4	0	1	10	2	1	0
ANKUB1 ENSG00000206199	0	0	0	0	0	0	0	0	0	0
ANKZF1 ENSG00000163516	18	6	66	11	43	0	26	95	0	36
ANLN ENSG00000011426	0	0	0	0	1	0	0	1	0	0
ANO1 ENSG00000131620	7	3	0	26	1	11	2	10	0	18
ANO10 ENSG00000160746	1	38	9	7	11	0	13	0	21	2
ANO2 ENSG00000047617	2	0	9	0	0	0	4	1	0	5
ANO3 ENSG00000134343	0	0	0	0	0	0	0	0	0	0
ANO4 ENSG00000151572	0	0	0	0	0	0	0	0	0	0
ANO5 ENSG00000171714	0	0	0	6	0	1	0	0	0	0
ANO6 ENSG00000177119	0	7	14	1	2	2	1	3	2	0
ANO7 ENSG00000146205	20	7	0	2	172	0	2	1	170	10
ANO8 ENSG00000074855	0	10	1	16	0	2	3	18	4	2
ANO9 ENSG00000185101	0	25	56	1	3	53	19	26	76	10
ANOS1 ENSG00000011201	1	2	0	2	1	1	2	2	0	0
ANP32A ENSG00000140350	34	25	107	12	75	86	9	10	197	3
ANP32B ENSG00000136938	48	5	3	6	13	65	16	113	35	53
ANP32D ENSG00000139223	0	0	0	1	0	2	0	0	0	0
ANP32E ENSG00000143401	0	1	4	18	3	10	0	0	2	2
ANPEP ENSG00000166825	37	1	6	7	420	0	32	50	410	97
ANTXR1 ENSG00000169604	38	0	2	4	86	13	16	40	1	2
ANTXR2 ENSG00000163297	62	0	2	0	205	3	5	10	163	14
ANTXRL ENSG00000274209	1	0	0	0	0	0	0	0	0	0
ANXA1 ENSG00000135046	0	127	1	0	79	243	100	172	73	46
ANXA11 ENSG00000122359	151	1086	302	1	322	190	210	26	98	54
ANXA13 ENSG00000104537	0	0	0	0	0	0	0	0	1	0
ANXA2 ENSG00000182718	152	1481	722	4	181	663	100	549	191	706
ANXA2R ENSG00000177721	0	0	0	1	15	0	2	3	0	0
ANXA3 ENSG00000138772	2	5	0	1	1	11	4	0	0	3
ANXA4 ENSG00000196975	10	6	0	14	0	4	0	1	20	4
ANXA5 ENSG00000164111	6	20	37	51	56	96	13	55	33	38
ANXA6 ENSG00000197043	475	3	61	53	10	10	49	7	1	0
ANXA7 ENSG00000138279	4	42	14	55	26	49	4	107	2	27
ANXA8 ENSG00000265190	2	260	17	0	2	7	10	1	29	153
ANXA8L1 ENSG00000264230	1	177	0	1	0	8	2	2	6	139
ANXA9 ENSG00000143412	7	11	4	0	0	0	2	0	0	0
AOAH ENSG00000136250	4	3	3	4	0	3	10	0	2	3
AOC1 ENSG00000002726	1	0	84	13	316	1	0	0	35	0
AOC2 ENSG00000131480	0	0	0	1	1	0	0	0	14	0
AOC3 ENSG00000131471	90	0	2	0	1	4	3	0	1	1
AOX1 ENSG00000138356	1	0	0	1	10	0	4	0	7	1
AP000350.10 ENSG00000251357	0	0	1	0	0	0	0	0	0	0
AP000769.1 ENSG00000279576	0	12	2	15	0	1	0	0	10	0
AP000866.1 ENSG00000279342	0	0	0	0	0	1	0	0	0	0
AP001888.1 ENSG00000281781	0	0	0	0	0	0	0	0	0	0
AP006285.2 ENSG00000278919	1	0	1	2	2	0	0	0	0	0
AP1AR ENSG00000138660	3	4	9	0	0	15	0	4	1	0
AP1B1 ENSG00000100280	0	66	39	35	260	40	52	75	100	42
AP1G1 ENSG00000166747	1	31	2	3	3	12	5	3	1	1
AP1G2 ENSG00000213983	41	90	100	51	67	154	88	118	18	255
AP1M1 ENSG00000072958	154	2	58	36	40	0	0	2	18	30
AP1M2 ENSG00000129354	86	63	35	9	128	88	175	125	84	7
AP1S1 ENSG00000106367	18	5	92	29	38	1	19	33	24	31
AP1S2 ENSG00000182287	7	5	0	0	0	1	1	2	0	1
AP1S3 ENSG00000152056	2	0	0	1	6	0	1	0	0	1
AP2A1 ENSG00000196961	42	4	3	23	24	5	10	4	49	29
AP2A2 ENSG00000183020	6	22	273	0	129	7	3	94	0	131
AP2B1 ENSG00000006125	12	78	56	90	74	16	1	83	24	21
AP2M1 ENSG00000161203	269	70	190	47	198	16	152	139	12	67
AP2S1 ENSG00000042753	111	8	269	53	95	56	137	26	63	23
AP3B1 ENSG00000132842	2	2	5	1	0	9	3	0	1	0
AP3B2 ENSG00000103723	2	2	0	0	0	2	1	0	0	0
AP3D1 ENSG00000065000	28	57	3	1	20	83	2	89	74	124
AP3M1 ENSG00000185009	44	6	3	4	1	30	0	13	6	1
AP3M2 ENSG00000070718	5	13	2	31	1	0	13	4	22	17
AP3S1 ENSG00000177879	0	16	0	0	1	0	2	0	9	2
AP3S2 ENSG00000157823	4	2	21	15	55	0	2	45	1	10
AP4B1 ENSG00000134262	8	3	3	1	9	0	16	42	7	57
AP4E1 ENSG00000081014	0	4	0	0	0	0	0	0	1	0
AP4M1 ENSG00000221838	0	11	9	17	0	1	5	47	11	7
AP4S1 ENSG00000100478	5	3	8	9	0	0	0	1	2	1
AP5B1 ENSG00000254470	4	5	0	12	16	53	0	13	30	0
AP5M1 ENSG00000053770	1	0	1	1	0	1	20	3	6	0
AP5S1 ENSG00000125843	0	0	26	0	4	0	3	2	0	0
AP5Z1 ENSG00000242802	16	11	147	7	0	9	7	13	16	21
APAF1 ENSG00000120868	0	5	2	0	0	5	0	4	0	15
APBA1 ENSG00000107282	1	4	0	1	5	1	0	4	2	0
APBA2 ENSG00000034053	3	0	7	4	1	0	1	2	0	5
APBA3 ENSG00000011132	0	5	9	4	16	1	97	12	62	41
APBB1 ENSG00000166313	9	0	154	44	98	30	27	51	53	10
APBB1IP ENSG00000077420	0	1	0	0	0	2	1	0	0	0
APBB2 ENSG00000163697	6	0	6	12	12	9	7	3	2	1
APBB3 ENSG00000113108	0	0	40	7	50	21	59	162	45	56
APC ENSG00000134982	5	0	0	1	0	0	2	2	1	4
APC2 ENSG00000115266	0	0	0	0	0	0	0	0	0	0
APCDD1 ENSG00000154856	0	12	1	48	7	13	0	78	22	11
APCDD1L ENSG00000198768	0	0	0	0	0	0	0	0	0	0
APEH ENSG00000164062	61	34	42	44	133	30	8	92	40	33
APELA ENSG00000248329	0	0	0	0	0	1	1	0	0	0
APEX1 ENSG00000100823	5	16	8	3	132	23	0	55	69	60
APEX2 ENSG00000169188	5	8	7	43	21	14	3	2	15	3
APH1A ENSG00000117362	66	176	104	18	68	86	14	36	49	97
APH1B ENSG00000138613	13	3	0	0	25	6	9	7	32	4
API5 ENSG00000166181	1	16	0	6	0	0	13	3	0	3
APIP ENSG00000149089	0	0	2	3	2	1	0	2	0	1
APITD1 ENSG00000175279	11	13	2	0	0	0	0	0	10	0
APLF ENSG00000169621	0	0	1	0	0	7	0	1	1	0
APLN ENSG00000171388	0	0	0	0	5	0	0	0	7	0
APLNR ENSG00000134817	15	0	1	0	0	0	4	1	0	0
APLP1 ENSG00000105290	0	1	4	0	2	0	0	0	0	2
APLP2 ENSG00000084234	4	203	5	1	422	292	21	81	282	241
APMAP ENSG00000101474	38	174	14	1	85	22	8	18	27	12
APOA1 ENSG00000118137	4	0	0	3	3	0	1	0	0	0
APOB ENSG00000084674	1	0	0	0	0	1	1	2	1	0
APOBEC3A ENSG00000128383	0	9	1	1	0	20	0	3	2	0
APOBEC3B ENSG00000179750	1	0	0	0	0	0	0	0	0	1
APOBEC3C ENSG00000244509	60	66	18	52	151	3	18	11	11	54
APOBEC3D ENSG00000243811	1	18	8	26	6	14	8	2	0	7
APOBEC3F ENSG00000128394	3	4	1	8	3	3	2	0	13	7
APOBEC3G ENSG00000239713	6	24	68	6	0	0	2	9	37	7
APOBEC3H ENSG00000100298	0	2	1	0	0	5	0	10	0	1
APOBR ENSG00000184730	18	16	4	15	3	3	5	0	2	26
APOC1 ENSG00000130208	38	5	20	31	37	0	15	0	0	16
APOD ENSG00000189058	526	7	1	285	397	524	914	241	172	49
APOE ENSG00000130203	7	0	227	268	72	217	388	36	10	30
APOF ENSG00000175336	0	0	0	1	0	0	7	1	0	0
APOL1 ENSG00000100342	14	171	157	2	39	7	2	13	14	33
APOL2 ENSG00000128335	82	0	4	7	31	4	27	72	56	20
APOL3 ENSG00000128284	3	31	120	27	1	0	3	23	10	11
APOL4 ENSG00000100336	3	4	19	15	4	60	0	55	52	7
APOL6 ENSG00000221963	22	0	27	0	4	3	0	11	5	44
APOLD1 ENSG00000178878	0	4	1	0	2	0	18	1	0	0
APOM ENSG00000204444	3	0	2	1	0	0	0	3	2	8
APOO ENSG00000184831	0	0	0	2	2	0	0	2	0	6
APOOL ENSG00000155008	1	5	0	6	9	1	5	0	5	3
APP ENSG00000142192	593	140	46	85	165	633	0	505	201	196
APPBP2 ENSG00000062725	0	0	2	0	0	23	0	5	33	24
APPL1 ENSG00000157500	1	1	0	1	0	14	2	7	12	6
APPL2 ENSG00000136044	0	33	8	1	104	14	9	93	44	68
APRT ENSG00000198931	204	33	269	168	306	147	77	31	66	76
APTX ENSG00000137074	11	13	62	26	18	13	0	6	89	5
AQP1 ENSG00000240583	467	53	244	10	10	1	273	22	5	5
AQP10 ENSG00000143595	0	0	0	0	3	0	1	0	0	2
AQP11 ENSG00000178301	0	0	0	0	0	0	0	0	0	0
AQP2 ENSG00000167580	63	0	26	163	0	1	4	0	0	10
AQP3 ENSG00000165272	1	6309	368	19	32	216	172	137	198	387
AQP4 ENSG00000171885	0	0	0	0	0	0	0	0	0	2
AQP5 ENSG00000161798	0	0	0	2	0	0	1	0	0	1
AQP6 ENSG00000086159	0	0	0	0	0	0	0	0	0	0
AQP7 ENSG00000165269	0	3	0	0	1	2	0	1	0	0
AQP9 ENSG00000103569	0	2	1	1	0	0	0	0	0	0
AQR ENSG00000021776	1	20	0	2	27	4	63	39	2	38
AR ENSG00000169083	94	5	9	90	189	2	39	9	81	21
ARAF ENSG00000078061	47	18	243	0	120	65	30	4	4	40
ARAP1 ENSG00000186635	83	5	5	7	57	14	2	46	52	32
ARAP2 ENSG00000047365	0	1	0	0	0	3	2	0	7	0
ARAP3 ENSG00000120318	14	18	54	7	9	1	13	2	0	81
ARC ENSG00000198576	0	4	0	0	3	0	38	1	0	0
ARCN1 ENSG00000095139	0	32	6	8	2	7	6	26	45	46
AREG ENSG00000109321	0	90	1	0	0	3	1	0	0	1
AREL1 ENSG00000119682	29	33	54	12	7	9	10	9	46	38
ARF1 ENSG00000143761	31	131	2	0	134	113	62	96	72	103
ARF3 ENSG00000134287	18	109	1	174	152	16	221	52	84	50
ARF4 ENSG00000168374	13	71	0	5	130	18	11	61	25	2
ARF5 ENSG00000004059	6	16	20	0	2	30	0	9	12	12
ARF6 ENSG00000165527	0	44	3	0	14	73	16	21	6	0
ARFGAP1 ENSG00000101199	11	20	81	56	61	106	34	20	2	16
ARFGAP2 ENSG00000149182	0	19	265	16	66	12	31	35	86	57
ARFGAP3 ENSG00000242247	1	7	0	0	30	29	10	28	13	0
ARFGEF1 ENSG00000066777	13	10	0	0	6	0	0	4	0	3
ARFGEF2 ENSG00000124198	0	0	4	3	20	1	4	1	2	4
ARFGEF3 ENSG00000112379	0	7	2	7	42	8	33	48	24	13
ARFIP1 ENSG00000164144	0	25	4	0	0	1	1	0	11	0
ARFIP2 ENSG00000132254	104	90	9	26	18	61	2	70	34	32
ARFRP1 ENSG00000101246	97	4	126	0	2	3	82	47	61	52
ARG2 ENSG00000081181	1	7	1	0	32	104	2	38	66	9
ARGFX ENSG00000186103	0	0	0	0	0	0	0	0	0	0
ARGLU1 ENSG00000134884	0	29	0	8	59	39	10	44	48	93
ARHGAP1 ENSG00000175220	235	9	7	3	103	26	56	249	68	106
ARHGAP10 ENSG00000071205	38	0	30	0	0	3	1	2	3	0
ARHGAP11A ENSG00000198826	0	0	0	0	0	0	0	0	1	0
ARHGAP11B ENSG00000187951	0	0	1	1	0	0	1	0	1	0
ARHGAP12 ENSG00000165322	0	0	0	0	2	6	0	6	0	0
ARHGAP15 ENSG00000075884	0	0	0	0	1	0	0	0	0	6
ARHGAP17 ENSG00000140750	16	25	1	3	56	12	3	4	38	6
ARHGAP18 ENSG00000146376	0	2	0	0	0	0	3	6	0	4
ARHGAP19 ENSG00000213390	1	17	5	2	20	10	2	5	0	1
ARHGAP20 ENSG00000137727	0	0	0	0	0	0	4	0	0	0
ARHGAP21 ENSG00000107863	2	0	1	9	0	7	0	1	1	11
ARHGAP22 ENSG00000128805	0	0	0	2	0	0	1	4	2	2
ARHGAP23 ENSG00000275832	4	68	4	67	4	1	81	0	3	22
ARHGAP24 ENSG00000138639	2	1	0	0	0	0	0	0	0	0
ARHGAP25 ENSG00000163219	0	8	18	1	1	3	2	5	8	8
ARHGAP26 ENSG00000145819	0	12	106	4	1	2	6	45	9	7
ARHGAP27 ENSG00000159314	14	174	38	17	51	47	17	218	32	38
ARHGAP28 ENSG00000088756	1	0	0	0	0	0	0	0	0	2
ARHGAP29 ENSG00000137962	0	0	5	0	10	0	3	1	8	2
ARHGAP30 ENSG00000186517	0	4	0	27	3	0	22	0	0	6
ARHGAP31 ENSG00000031081	19	0	29	2	0	3	5	0	0	1
ARHGAP32 ENSG00000134909	1	161	0	2	87	117	8	113	9	4
ARHGAP33 ENSG00000004777	3	2	6	4	0	5	3	63	20	24
ARHGAP35 ENSG00000160007	0	1	66	7	0	32	1	25	2	57
ARHGAP36 ENSG00000147256	0	0	0	0	0	0	0	0	0	0
ARHGAP39 ENSG00000147799	0	0	3	6	40	4	17	19	18	0
ARHGAP4 ENSG00000089820	29	0	24	10	3	2	17	29	0	25
ARHGAP40 ENSG00000124143	0	0	9	0	6	0	29	44	25	2
ARHGAP42 ENSG00000165895	2	0	0	0	1	0	0	7	0	0
ARHGAP44 ENSG00000006740	1	36	1	8	11	2	2	0	8	28
ARHGAP45 ENSG00000180448	0	0	22	5	0	9	18	3	0	1
ARHGAP5 ENSG00000100852	3	15	1	0	0	30	8	7	0	3
ARHGAP6 ENSG00000047648	2	0	3	0	38	124	4	8	15	3
ARHGAP8 ENSG00000241484	0	1	0	1	1	5	2	25	12	1
ARHGAP9 ENSG00000123329	0	0	1	4	0	0	35	11	0	0
ARHGDIA ENSG00000141522	335	161	345	140	410	218	278	283	305	141
ARHGDIB ENSG00000111348	93	220	26	60	8	35	41	198	19	16
ARHGDIG ENSG00000242173	0	0	0	0	0	0	0	0	0	0
ARHGEF1 ENSG00000076928	8	15	39	33	42	17	8	101	11	38
ARHGEF10 ENSG00000104728	0	0	0	5	2	1	0	0	7	0
ARHGEF10L ENSG00000074964	2	78	11	4	5	43	12	2	3	43
ARHGEF11 ENSG00000132694	12	2	6	0	4	75	11	43	28	18
ARHGEF12 ENSG00000196914	1	6	3	4	14	18	0	46	34	0
ARHGEF15 ENSG00000198844	19	0	1	1	1	0	0	1	1	16
ARHGEF16 ENSG00000130762	1	9	6	0	32	2	77	57	43	8
ARHGEF17 ENSG00000110237	33	0	0	13	30	12	38	87	0	0
ARHGEF19 ENSG00000142632	0	13	6	3	29	6	8	3	7	57
ARHGEF2 ENSG00000116584	58	27	114	107	13	144	1	6	12	23
ARHGEF25 ENSG00000240771	21	0	0	37	1	1	0	2	5	0
ARHGEF26 ENSG00000114790	0	9	0	1	0	4	4	0	5	17
ARHGEF28 ENSG00000214944	0	20	4	1	53	4	11	16	0	15
ARHGEF3 ENSG00000163947	3	1	1	2	10	8	0	30	6	20
ARHGEF33 ENSG00000214694	1	0	0	2	3	1	0	0	0	0
ARHGEF35 ENSG00000213214	0	0	0	1	4	1	0	0	0	0
ARHGEF37 ENSG00000183111	27	5	14	15	74	12	1	43	138	14
ARHGEF38 ENSG00000236699	1	1	0	0	2	0	0	1	1	3
ARHGEF39 ENSG00000137135	0	5	0	1	0	8	0	0	0	0
ARHGEF4 ENSG00000136002	0	0	20	25	15	5	0	2	0	0
ARHGEF40 ENSG00000165801	76	1	4	22	4	6	22	2	3	35
ARHGEF5 ENSG00000050327	0	16	1	9	15	31	19	19	9	36
ARHGEF6 ENSG00000129675	0	5	0	0	0	1	0	0	0	9
ARHGEF7 ENSG00000102606	10	47	41	21	81	184	13	7	32	17
ARHGEF9 ENSG00000131089	88	5	3	0	15	2	3	0	11	0
ARID1A ENSG00000117713	0	24	0	43	61	0	9	41	18	3
ARID1B ENSG00000049618	4	2	35	9	3	9	7	21	0	1
ARID2 ENSG00000189079	9	3	1	0	1	0	0	4	1	4
ARID3A ENSG00000116017	23	1	0	0	3	0	0	2	0	1
ARID3B ENSG00000179361	2	1	8	11	1	0	0	0	0	18
ARID4A ENSG00000032219	0	15	4	0	6	3	5	0	2	3
ARID4B ENSG00000054267	3	2	0	2	0	2	4	4	15	1
ARID5A ENSG00000196843	283	38	107	8	0	80	289	92	0	12
ARID5B ENSG00000150347	5	10	0	1	0	13	30	17	27	13
ARIH1 ENSG00000166233	31	60	3	3	36	24	7	6	49	67
ARIH2 ENSG00000177479	1	46	35	24	39	109	0	28	20	53
ARIH2OS ENSG00000221883	24	0	4	0	1	1	5	5	3	0
ARL1 ENSG00000120805	31	73	6	16	152	149	0	46	4	4
ARL10 ENSG00000175414	4	1	0	24	0	3	0	4	4	0
ARL11 ENSG00000152213	0	0	1	0	0	1	0	0	0	0
ARL13B ENSG00000169379	12	2	4	0	1	1	0	2	0	6
ARL14 ENSG00000179674	0	2	0	0	0	0	0	0	0	0
ARL14EP ENSG00000152219	2	1	3	0	2	4	2	0	0	22
ARL15 ENSG00000185305	13	0	0	0	5	17	2	3	0	0
ARL16 ENSG00000214087	63	22	227	15	92	30	1	2	11	2
ARL17A ENSG00000185829	3	0	0	1	10	4	2	0	31	2
ARL17B ENSG00000228696	0	6	1	0	21	1	6	4	3	0
ARL2 ENSG00000213465	111	0	22	84	72	28	19	3	4	32
ARL2BP ENSG00000102931	3	1	0	0	21	1	26	8	8	0
ARL3 ENSG00000138175	8	1	114	44	42	24	1	18	46	53
ARL4A ENSG00000122644	1	1	0	0	0	1	0	1	0	0
ARL4C ENSG00000188042	0	1	8	33	38	37	1	48	6	9
ARL4D ENSG00000175906	14	57	1	0	2	3	14	3	6	124
ARL5A ENSG00000162980	2	0	3	1	0	4	4	0	5	5
ARL5B ENSG00000165997	14	6	1	3	4	1	5	1	5	6
ARL6 ENSG00000113966	0	0	0	0	0	2	1	2	0	0
ARL6IP1 ENSG00000170540	0	24	0	2	23	17	0	9	6	6
ARL6IP4 ENSG00000182196	22	17	4	72	22	11	5	6	11	38
ARL6IP5 ENSG00000144746	1	3	4	15	19	1	2	8	7	14
ARL6IP6 ENSG00000177917	0	2	1	1	8	0	0	12	1	6
ARL8A ENSG00000143862	16	12	76	0	2	9	2	22	37	63
ARL8B ENSG00000134108	13	5	2	8	2	1	23	0	30	1
ARL9 ENSG00000196503	0	0	0	0	0	0	0	0	0	0
ARMC1 ENSG00000104442	1	0	20	0	1	2	5	1	1	1
ARMC10 ENSG00000170632	10	12	0	9	3	9	2	4	7	4
ARMC12 ENSG00000157343	0	0	0	0	0	0	0	0	0	0
ARMC2 ENSG00000118690	0	2	0	0	0	0	0	1	1	0
ARMC4 ENSG00000169126	0	0	0	0	0	0	0	0	0	0
ARMC5 ENSG00000140691	1	1	37	1	17	33	45	6	1	1
ARMC6 ENSG00000105676	10	20	61	13	3	49	6	0	6	23
ARMC7 ENSG00000125449	38	0	35	7	19	4	5	30	23	8
ARMC8 ENSG00000114098	0	11	1	1	37	6	21	11	8	26
ARMC9 ENSG00000135931	9	2	11	25	4	0	0	0	5	1
ARMCX1 ENSG00000126947	0	1	0	0	2	0	0	5	1	0
ARMCX2 ENSG00000184867	16	6	1	0	16	5	0	0	15	0
ARMCX3 ENSG00000102401	1	15	16	1	5	8	3	13	4	1
ARMCX4 ENSG00000196440	4	6	4	0	5	7	1	4	9	28
ARMCX5 ENSG00000125962	0	1	2	0	20	2	1	0	1	2
ARMCX6 ENSG00000198960	0	3	4	1	42	11	15	23	1	1
ARMT1 ENSG00000146476	1	3	1	0	0	14	2	0	0	9
ARNT ENSG00000143437	11	4	9	17	75	90	78	0	33	2
ARNT2 ENSG00000172379	1	0	2	1	8	0	0	10	0	0
ARNTL ENSG00000133794	0	0	0	0	0	3	0	0	0	0
ARNTL2 ENSG00000029153	0	19	0	1	0	0	0	0	2	0
ARPC1A ENSG00000241685	3	98	1	0	1	54	11	20	38	83
ARPC1B ENSG00000130429	29	43	124	7	52	34	61	72	3	16
ARPC2 ENSG00000163466	104	70	19	19	21	29	35	5	37	15
ARPC3 ENSG00000111229	10	112	0	18	188	85	0	366	80	146
ARPC4 ENSG00000241553	214	130	19	7	106	28	179	99	54	99
ARPC5 ENSG00000162704	0	16	0	0	3	14	67	43	0	1
ARPC5L ENSG00000136950	10	96	67	0	8	30	42	102	4	11
ARPIN ENSG00000242498	0	5	33	2	21	1	16	11	2	21
ARPP19 ENSG00000128989	2	25	13	1	1	4	33	17	11	0
ARRB1 ENSG00000137486	5	0	29	36	47	0	1	132	2	58
ARRB2 ENSG00000141480	1	26	76	6	0	32	39	36	7	11
ARRDC1 ENSG00000197070	125	88	1	22	35	90	114	104	46	94
ARRDC2 ENSG00000105643	30	20	48	0	11	36	77	58	9	20
ARRDC3 ENSG00000113369	4	50	1	19	0	28	30	1	0	3
ARRDC4 ENSG00000140450	1	2	0	5	1	0	2	0	7	0
ARRDC5 ENSG00000205784	0	1	0	0	1	0	1	0	1	0
ARSA ENSG00000100299	38	2	146	36	54	2	3	151	34	49
ARSB ENSG00000113273	5	0	0	10	0	3	0	1	0	0
ARSD ENSG00000006756	27	90	6	124	86	32	37	57	56	39
ARSE ENSG00000157399	1	1	1	0	0	2	0	0	0	1
ARSG ENSG00000141337	6	0	2	2	1	15	3	1	3	1
ARSI ENSG00000183876	0	0	5	0	0	0	0	0	0	0
ARSJ ENSG00000180801	0	0	3	0	5	0	0	43	2	1
ARSK ENSG00000164291	0	0	1	0	0	0	0	0	0	0
ART3 ENSG00000156219	0	0	0	0	0	0	0	0	0	0
ART4 ENSG00000111339	0	0	0	0	0	0	0	1	0	0
ART5 ENSG00000167311	0	0	1	0	1	4	0	1	0	6
ARTN ENSG00000117407	0	4	0	0	0	0	0	0	2	2
ARV1 ENSG00000173409	0	23	18	5	3	1	2	7	3	6
ARVCF ENSG00000099889	23	19	88	0	15	10	6	21	5	35
ARX ENSG00000004848	0	17	0	0	0	0	0	0	21	2
ASAH1 ENSG00000104763	18	79	1	22	136	51	17	208	1	39
ASAH2 ENSG00000188611	0	0	0	0	0	0	0	0	0	0
ASAH2B ENSG00000204147	0	6	0	0	1	1	0	2	0	0
ASAP1 ENSG00000153317	1	2	1	33	0	2	1	2	0	5
ASAP2 ENSG00000151693	0	12	2	1	0	2	3	3	3	0
ASAP3 ENSG00000088280	7	3	82	4	25	14	9	36	38	29
ASB1 ENSG00000065802	5	35	27	40	24	5	4	40	0	0
ASB11 ENSG00000165192	0	0	0	0	0	0	0	0	0	0
ASB12 ENSG00000198881	0	0	0	0	0	0	0	0	0	5
ASB13 ENSG00000196372	35	11	29	0	24	1	1	6	1	0
ASB14 ENSG00000239388	0	0	0	0	0	0	0	1	0	0
ASB18 ENSG00000182177	0	0	0	0	0	0	0	0	0	0
ASB2 ENSG00000100628	63	2	1	1	5	16	7	18	0	3
ASB3 ENSG00000115239	1	0	0	0	2	7	1	5	20	1
ASB4 ENSG00000005981	0	0	0	0	0	0	0	0	0	0
ASB5 ENSG00000164122	0	0	0	0	0	0	0	0	0	0
ASB6 ENSG00000148331	2	9	71	13	1	1	16	2	40	38
ASB7 ENSG00000183475	5	0	4	0	0	1	0	61	0	3
ASB8 ENSG00000177981	5	0	0	26	33	8	1	29	17	24
ASB9 ENSG00000102048	0	0	0	0	0	0	0	0	0	0
ASCC1 ENSG00000138303	0	5	0	0	18	0	16	4	0	2
ASCC2 ENSG00000100325	4	69	138	38	108	61	2	0	23	5
ASCC3 ENSG00000112249	4	14	0	0	48	0	0	3	3	4
ASCL1 ENSG00000139352	4	1	0	0	0	1	1	2	2	1
ASCL2 ENSG00000183734	11	1	4	2	5	4	23	8	1	20
ASCL3 ENSG00000176009	0	0	0	0	0	0	0	0	0	0
ASCL5 ENSG00000232237	0	0	0	0	0	0	0	0	0	0
ASF1A ENSG00000111875	0	1	0	1	8	0	1	1	4	0
ASF1B ENSG00000105011	0	4	0	0	1	1	4	0	0	9
ASGR1 ENSG00000141505	0	6	1	0	0	3	18	0	4	3
ASGR2 ENSG00000161944	0	0	0	0	2	1	0	9	0	0
ASH1L ENSG00000116539	46	41	2	1	78	137	4	55	4	76
ASH2L ENSG00000129691	9	3	1	1	1	1	0	2	2	16
ASIC1 ENSG00000110881	11	2	10	2	4	2	2	0	9	3
ASIC3 ENSG00000213199	1	0	0	3	0	2	0	8	3	0
ASIC4 ENSG00000072182	0	1	1	0	0	0	0	0	0	0
ASIP ENSG00000101440	0	0	0	2	0	0	2	0	0	0
ASL ENSG00000126522	10	16	21	2	24	5	89	12	48	14
ASMT ENSG00000196433	0	0	0	0	0	0	0	1	0	0
ASMTL ENSG00000169093	119	3	18	3	44	0	77	86	2	30
ASNA1 ENSG00000198356	114	11	21	4	135	42	6	7	1	81
ASNS ENSG00000070669	124	2	11	9	56	35	94	35	19	10
ASNSD1 ENSG00000138381	0	1	1	1	0	38	0	1	10	0
ASPA ENSG00000108381	6	0	1	0	0	0	0	0	0	2
ASPG ENSG00000166183	1	0	0	3	0	1	2	5	0	0
ASPH ENSG00000198363	0	23	4	0	6	1	1	11	6	28
ASPHD1 ENSG00000174939	7	0	1	0	1	0	0	0	0	0
ASPHD2 ENSG00000128203	1	1	5	0	0	2	0	5	0	20
ASPM ENSG00000066279	0	0	0	0	0	0	0	0	0	0
ASPN ENSG00000106819	0	0	0	0	0	0	0	0	0	1
ASPRV1 ENSG00000244617	0	0	0	1	0	0	0	3	0	0
ASPSCR1 ENSG00000169696	68	33	102	6	40	8	7	25	0	25
ASRGL1 ENSG00000162174	0	0	9	3	36	33	10	58	23	1
ASS1 ENSG00000130707	85	1235	870	90	0	4	101	76	33	192
ASTE1 ENSG00000034533	0	1	2	0	10	0	1	7	9	0
ASTN2 ENSG00000148219	28	0	8	2	4	1	38	34	93	14
ASUN ENSG00000064102	0	2	0	0	0	0	0	0	3	0
ASXL1 ENSG00000171456	70	13	4	3	94	61	45	26	36	0
ASXL2 ENSG00000143970	1	7	0	1	2	0	0	0	0	19
ASXL3 ENSG00000141431	0	0	0	0	0	0	2	1	0	0
ASZ1 ENSG00000154438	0	0	0	0	0	0	0	0	0	0
ATAD1 ENSG00000138138	4	7	2	0	0	7	3	1	9	1
ATAD2 ENSG00000156802	0	0	0	0	3	1	3	33	0	0
ATAD2B ENSG00000119778	0	3	0	0	2	0	1	3	20	4
ATAD3A ENSG00000197785	2	6	5	41	0	12	15	59	26	3
ATAD3B ENSG00000160072	1	43	90	28	1	5	51	3	47	51
ATAD3C ENSG00000215915	9	1	0	7	0	1	1	0	0	0
ATAD5 ENSG00000176208	1	0	4	0	8	1	0	0	0	0
ATAT1 ENSG00000137343	13	15	2	4	85	0	2	0	23	3
ATCAY ENSG00000167654	1	0	0	0	0	0	0	0	0	0
ATE1 ENSG00000107669	2	9	3	0	11	13	0	4	0	0
ATF1 ENSG00000123268	2	0	0	0	1	0	1	1	0	5
ATF2 ENSG00000115966	1	4	4	0	15	0	0	0	2	7
ATF3 ENSG00000162772	27	974	2	5	112	3695	1960	1150	11	2142
ATF4 ENSG00000128272	35	293	15	108	350	233	276	294	62	150
ATF5 ENSG00000169136	1	12	6	8	4	37	15	39	20	8
ATF6 ENSG00000118217	2	26	14	2	0	46	4	17	8	6
ATF6B ENSG00000213676	1	19	1	0	57	1	2	35	47	0
ATF7 ENSG00000170653	0	4	0	4	3	0	7	0	31	9
ATF7IP ENSG00000171681	0	7	1	5	26	1	2	4	1	11
ATF7IP2 ENSG00000166669	0	13	1	9	1	0	0	1	0	12
ATG10 ENSG00000152348	2	10	22	9	7	0	1	2	3	9
ATG101 ENSG00000123395	22	60	102	82	16	124	23	54	18	20
ATG12 ENSG00000145782	0	24	4	3	8	15	13	0	0	11
ATG13 ENSG00000175224	11	29	58	10	43	48	0	0	79	37
ATG14 ENSG00000126775	10	38	1	19	37	0	2	1	47	3
ATG16L1 ENSG00000085978	37	16	2	1	48	39	58	10	95	36
ATG16L2 ENSG00000168010	14	22	25	2	12	20	18	13	0	11
ATG2A ENSG00000110046	30	58	32	23	13	27	41	37	9	50
ATG2B ENSG00000066739	0	0	0	2	2	21	4	3	11	0
ATG3 ENSG00000144848	0	20	2	19	5	2	0	9	59	0
ATG4A ENSG00000101844	1	26	5	3	34	17	3	0	0	0
ATG4B ENSG00000168397	2	19	63	3	116	7	44	118	34	108
ATG4C ENSG00000125703	0	6	0	0	0	1	1	0	3	0
ATG4D ENSG00000130734	12	1	7	0	6	46	2	74	69	44
ATG5 ENSG00000057663	0	12	2	2	6	0	2	0	0	15
ATG7 ENSG00000197548	7	11	66	17	13	24	8	1	2	3
ATG9A ENSG00000198925	83	23	0	34	34	4	69	45	59	33
ATG9B ENSG00000181652	0	0	0	0	0	0	0	1	0	0
ATHL1 ENSG00000142102	16	1	73	0	26	19	61	97	18	12
ATIC ENSG00000138363	28	1	12	0	42	7	4	4	0	82
ATL1 ENSG00000198513	1	3	1	0	6	7	2	0	2	1
ATL2 ENSG00000119787	17	20	8	1	6	10	43	32	2	31
ATL3 ENSG00000184743	15	0	1	1	6	10	53	26	1	23
ATM ENSG00000149311	1	12	11	2	13	4	17	7	4	16
ATMIN ENSG00000166454	0	2	2	24	14	5	2	11	7	1
ATN1 ENSG00000111676	26	80	251	144	4	155	46	130	98	35
ATOH1 ENSG00000172238	0	0	0	0	0	0	0	1	0	0
ATOH7 ENSG00000179774	0	0	0	0	0	0	0	0	0	1
ATOH8 ENSG00000168874	2	37	346	1	1	189	1	55	2	13
ATOX1 ENSG00000177556	93	21	60	195	163	21	130	20	101	42
ATP10A ENSG00000206190	7	0	20	0	6	0	0	4	2	0
ATP10B ENSG00000118322	0	0	1	0	0	0	0	0	0	0
ATP10D ENSG00000145246	0	0	4	0	0	0	0	0	1	1
ATP11A ENSG00000068650	4	0	0	2	1	1	3	5	3	15
ATP11B ENSG00000058063	2	22	0	2	8	5	7	0	1	8
ATP11C ENSG00000101974	0	0	0	0	2	1	1	2	0	1
ATP12A ENSG00000075673	0	50	1	1	0	13	0	81	1	0
ATP13A1 ENSG00000105726	3	27	77	13	8	4	9	3	142	33
ATP13A2 ENSG00000159363	20	26	5	22	20	5	2	20	43	31
ATP13A3 ENSG00000133657	0	9	0	0	0	19	1	0	0	3
ATP1A1 ENSG00000163399	30	374	611	423	359	649	280	597	410	601
ATP1A2 ENSG00000018625	14	0	0	0	0	0	0	0	0	0
ATP1A3 ENSG00000105409	0	0	0	0	0	0	0	0	0	0
ATP1A4 ENSG00000132681	0	2	1	2	1	0	5	1	0	0
ATP1B1 ENSG00000143153	0	270	6	0	14	92	26	105	18	42
ATP1B2 ENSG00000129244	1	0	0	8	4	0	0	0	0	17
ATP1B3 ENSG00000069849	24	60	96	2	0	55	48	4	18	31
ATP23 ENSG00000166896	0	0	0	0	0	0	0	1	0	2
ATP2A1 ENSG00000196296	0	0	0	0	0	0	1	0	0	1
ATP2A2 ENSG00000174437	0	97	0	7	43	64	101	45	95	6
ATP2A3 ENSG00000074370	23	88	90	79	43	10	39	55	9	20
ATP2B1 ENSG00000070961	1	124	0	0	6	9	1	0	7	4
ATP2B2 ENSG00000157087	0	0	0	0	0	0	0	0	0	0
ATP2B4 ENSG00000058668	0	0	2	1	1	7	11	2	2	0
ATP2C1 ENSG00000017260	5	23	4	0	11	7	6	22	45	20
ATP2C2 ENSG00000064270	15	46	19	1	64	7	7	16	37	27
ATP5SL ENSG00000105341	6	5	3	25	27	2	2	54	20	0
ATP6AP1 ENSG00000071553	146	56	466	13	200	23	217	63	154	102
ATP6AP1L ENSG00000205464	11	0	0	0	12	1	5	1	6	0
ATP6AP2 ENSG00000182220	24	0	0	5	7	18	0	23	8	26
ATP6V0A1 ENSG00000033627	12	22	179	18	97	29	25	15	6	21
ATP6V0A2 ENSG00000185344	0	12	0	0	2	0	3	13	24	3
ATP6V0A4 ENSG00000105929	0	1	0	0	1	1	1	2	0	0
ATP6V0B ENSG00000117410	97	105	285	54	375	189	44	79	77	122
ATP6V0D1 ENSG00000159720	26	14	250	3	189	6	14	108	28	46
ATP6V0D2 ENSG00000147614	0	1	0	1	0	13	0	1	0	0
ATP6V0E1 ENSG00000113732	211	86	49	81	233	172	3	2	173	43
ATP6V0E2 ENSG00000171130	6	1	59	0	49	36	4	12	25	1
ATP6V1A ENSG00000114573	1	0	4	4	19	4	0	0	7	2
ATP6V1B1 ENSG00000116039	2	1	0	2	1	53	1	2	3	1
ATP6V1B2 ENSG00000147416	30	20	60	52	25	33	13	17	34	23
ATP6V1C1 ENSG00000155097	3	0	3	8	14	2	3	0	38	5
ATP6V1C2 ENSG00000143882	0	10	3	16	5	3	6	3	4	1
ATP6V1D ENSG00000100554	3	2	26	3	0	7	5	4	6	4
ATP6V1E1 ENSG00000131100	136	84	17	9	67	13	51	159	50	142
ATP6V1E2 ENSG00000250565	5	13	13	2	0	8	2	0	2	0
ATP6V1F ENSG00000128524	0	40	101	105	15	71	170	64	32	34
ATP6V1G1 ENSG00000136888	0	38	0	3	8	21	21	10	63	30
ATP6V1G3 ENSG00000151418	0	0	0	0	0	0	0	0	0	0
ATP6V1H ENSG00000047249	70	18	12	4	77	16	4	2	128	136
ATP7A ENSG00000165240	0	28	0	2	1	1	0	16	1	0
ATP7B ENSG00000123191	0	3	2	0	0	0	1	12	7	0
ATP8A1 ENSG00000124406	0	1	0	3	24	13	0	1	2	2
ATP8A2 ENSG00000132932	1	0	0	0	0	1	0	1	0	0
ATP8B1 ENSG00000081923	1	97	1	0	9	16	1	15	18	44
ATP8B2 ENSG00000143515	10	0	3	1	9	14	6	18	6	1
ATP8B3 ENSG00000130270	0	11	4	2	0	4	0	0	0	4
ATP8B4 ENSG00000104043	0	0	0	0	1	0	0	0	0	0
ATP9A ENSG00000054793	7	32	1	0	3	88	1	10	29	4
ATP9B ENSG00000166377	27	15	2	0	6	5	1	17	28	0
ATPIF1 ENSG00000130770	6	75	15	1	44	25	8	44	111	98
ATR ENSG00000175054	1	0	0	14	0	7	8	0	0	0
ATRAID ENSG00000138085	137	7	12	18	57	4	0	30	1	16
ATRIP ENSG00000164053	0	0	0	0	0	0	0	0	0	0
ATRIP ENSG00000282827	0	0	0	0	0	0	0	0	0	0
ATRN ENSG00000088812	17	4	0	3	0	1	9	0	4	7
ATRNL1 ENSG00000107518	0	0	0	0	0	0	0	0	0	0
ATRX ENSG00000085224	6	0	0	5	1	0	31	7	20	3
ATXN1 ENSG00000124788	9	7	7	1	1	20	6	0	21	0
ATXN10 ENSG00000130638	0	40	0	19	5	8	1	48	11	56
ATXN1L ENSG00000224470	0	14	6	0	0	9	1	10	2	0
ATXN2 ENSG00000204842	27	69	19	10	8	3	3	5	6	19
ATXN2L ENSG00000168488	65	63	117	59	65	55	6	10	10	71
ATXN3 ENSG00000066427	38	3	2	3	5	90	8	67	45	52
ATXN7 ENSG00000163635	7	0	0	1	1	6	0	4	0	2
ATXN7L1 ENSG00000146776	0	1	0	0	2	0	0	26	1	1
ATXN7L2 ENSG00000162650	10	2	0	7	3	0	3	0	5	3
ATXN7L3 ENSG00000087152	13	4	80	0	39	2	25	27	19	30
ATXN7L3B ENSG00000253719	14	29	78	62	0	56	10	12	74	33
AUH ENSG00000148090	0	0	0	0	0	0	25	1	6	0
AUNIP ENSG00000127423	0	0	0	0	0	0	0	0	0	0
AUP1 ENSG00000115307	84	336	27	148	106	31	201	154	49	147
AURKA ENSG00000087586	0	1	0	0	3	0	2	0	2	0
AURKAIP1 ENSG00000175756	146	112	156	32	149	113	18	58	81	3
AURKB ENSG00000178999	0	0	0	0	1	0	0	2	1	3
AURKC ENSG00000105146	0	0	0	1	1	0	1	1	0	0
AUTS2 ENSG00000158321	4	19	49	2	1	43	0	27	9	8
AVEN ENSG00000169857	2	10	14	1	2	1	4	0	2	1
AVIL ENSG00000135407	0	1	0	1	0	0	0	0	0	0
AVL9 ENSG00000105778	2	0	5	1	0	21	20	29	6	0
AVP ENSG00000101200	0	0	0	0	0	0	0	0	0	0
AVPI1 ENSG00000119986	63	116	89	33	145	99	19	95	144	103
AVPR1A ENSG00000166148	0	1	0	0	0	0	0	0	0	0
AVPR2 ENSG00000126895	1	1	0	0	0	0	1	3	0	0
AXDND1 ENSG00000162779	0	0	1	2	1	1	0	0	0	1
AXIN1 ENSG00000103126	28	68	7	8	0	82	7	38	36	56
AXIN2 ENSG00000168646	1	9	0	0	29	2	0	19	3	29
AXL ENSG00000167601	165	17	203	18	2	68	266	8	10	26
AZGP1 ENSG00000160862	488	0	2223	8	1555	1424	573	1764	1177	136
AZI2 ENSG00000163512	1	0	0	5	3	3	1	3	1	13
AZIN1 ENSG00000155096	2	31	0	0	2	43	1	0	0	6
AZIN2 ENSG00000142920	8	0	0	2	3	2	1	0	4	0
AZU1 ENSG00000172232	0	0	0	0	0	0	0	0	0	0
B2M ENSG00000166710	0	569	7	99	1731	781	401	631	876	1116
B3GALNT1 ENSG00000169255	0	0	0	0	7	0	2	0	1	0
B3GALNT2 ENSG00000162885	0	0	4	0	2	0	0	5	1	0
B3GALT1 ENSG00000172318	0	0	0	0	0	0	0	0	0	0
B3GALT2 ENSG00000162630	0	0	0	0	0	0	0	0	0	0
B3GALT4 ENSG00000235863	33	30	51	10	37	7	8	4	0	0
B3GALT5 ENSG00000183778	0	23	0	0	0	1	1	3	7	21
B3GALT6 ENSG00000176022	21	7	13	3	3	8	16	18	25	21
B3GAT1 ENSG00000109956	2	0	0	3	17	3	1	1	2	1
B3GAT2 ENSG00000112309	0	0	0	0	0	0	0	0	0	0
B3GAT3 ENSG00000149541	51	5	96	3	72	10	10	0	46	47
B3GLCT ENSG00000187676	1	0	4	0	0	1	3	11	0	3
B3GNT2 ENSG00000170340	1	1	0	0	0	0	0	10	0	1
B3GNT3 ENSG00000179913	6	85	13	5	5	14	4	36	3	0
B3GNT4 ENSG00000176383	0	12	0	0	0	2	0	0	0	1
B3GNT5 ENSG00000176597	14	17	3	8	3	18	0	3	0	1
B3GNT7 ENSG00000156966	1	0	4	4	4	0	35	17	0	4
B3GNT8 ENSG00000177191	1	2	0	25	0	6	14	1	11	1
B3GNT9 ENSG00000237172	30	2	1	40	12	0	0	0	8	12
B3GNTL1 ENSG00000175711	20	0	2	0	35	4	7	1	2	5
B4GALNT1 ENSG00000135454	0	0	2	3	0	0	1	0	0	1
B4GALNT3 ENSG00000139044	96	53	12	2	1	9	3	0	18	1
B4GALNT4 ENSG00000182272	0	3	0	0	1	15	0	14	0	0
B4GALT1 ENSG00000086062	19	350	52	10	16	17	138	117	67	1
B4GALT2 ENSG00000117411	37	34	25	156	6	12	0	11	0	23
B4GALT3 ENSG00000158850	8	18	91	44	50	0	9	68	35	62
B4GALT4 ENSG00000121578	3	412	1	2	15	6	0	8	2	39
B4GALT5 ENSG00000158470	0	101	0	3	8	39	6	1	1	5
B4GALT6 ENSG00000118276	0	0	0	0	0	1	0	0	0	0
B4GALT7 ENSG00000027847	14	15	59	12	57	2	41	3	10	1
B4GAT1 ENSG00000174684	153	1	12	90	37	3	8	13	11	0
B9D1 ENSG00000108641	7	4	5	34	20	1	7	0	21	3
B9D2 ENSG00000123810	9	1	4	2	8	8	10	17	7	10
BAALC ENSG00000164929	0	0	0	0	0	2	6	0	0	0
BAAT ENSG00000136881	0	1	0	0	0	0	0	1	0	0
BABAM1 ENSG00000105393	7	34	80	70	14	9	49	21	39	3
BACE1 ENSG00000186318	100	9	14	7	12	44	2	8	5	16
BACE2 ENSG00000182240	6	115	135	12	50	48	1	241	102	44
BACH1 ENSG00000156273	0	0	3	3	0	2	6	4	3	3
BACH2 ENSG00000112182	0	0	0	0	0	0	0	0	0	0
BAD ENSG00000002330	62	97	128	139	117	33	51	47	21	20
BAG1 ENSG00000107262	12	719	303	10	18	314	172	496	162	198
BAG2 ENSG00000112208	2	0	2	2	0	0	2	3	0	6
BAG3 ENSG00000151929	25	104	29	18	6	143	65	82	2	113
BAG4 ENSG00000156735	0	1	0	0	0	0	1	0	0	0
BAG5 ENSG00000166170	2	63	6	0	47	8	4	2	0	1
BAG6 ENSG00000204463	123	84	153	2	87	112	11	149	85	192
BAHCC1 ENSG00000266074	3	1	5	2	7	23	17	11	4	0
BAHD1 ENSG00000140320	50	14	7	10	48	23	5	17	13	0
BAIAP2 ENSG00000175866	8	241	189	1	10	320	7	238	45	17
BAIAP2L1 ENSG00000006453	20	314	157	17	102	54	3	34	35	26
BAIAP2L2 ENSG00000128298	0	6	0	0	2	3	0	1	20	2
BAIAP3 ENSG00000007516	0	4	3	1	6	1	45	1	42	19
BAK1 ENSG00000030110	1	18	45	31	0	2	0	14	2	8
BAMBI ENSG00000095739	0	14	1	1	7	0	0	2	11	1
BANF1 ENSG00000175334	37	73	16	27	20	12	2	35	63	67
BANK1 ENSG00000153064	0	0	0	0	0	3	0	0	1	0
BANP ENSG00000172530	78	0	0	1	10	16	28	10	15	6
BAP1 ENSG00000163930	29	58	94	13	44	55	31	58	114	82
BARD1 ENSG00000138376	0	0	0	0	3	4	2	2	0	3
BARX1 ENSG00000131668	0	0	0	0	0	0	0	0	0	0
BARX2 ENSG00000043039	2	7	0	0	0	1	4	1	2	65
BASP1 ENSG00000176788	0	1	1	5	48	27	1	31	18	2
BATF ENSG00000156127	0	10	9	3	1	1	11	0	2	2
BATF2 ENSG00000168062	0	1	4	6	2	0	0	1	8	0
BATF3 ENSG00000123685	3	0	5	0	3	4	2	1	6	12
BAX ENSG00000087088	0	7	0	3	49	25	6	7	30	7
BAZ1A ENSG00000198604	0	20	2	1	3	8	4	5	0	12
BAZ1B ENSG00000009954	3	70	49	40	3	10	95	4	39	19
BAZ2A ENSG00000076108	14	158	37	5	116	4	31	31	63	14
BAZ2B ENSG00000123636	30	21	3	1	20	0	34	2	3	12
BBC3 ENSG00000105327	3	13	2	0	2	1	1	20	1	7
BBIP1 ENSG00000214413	0	4	0	0	27	1	0	12	26	0
BBOF1 ENSG00000119636	0	0	1	0	1	1	1	1	1	0
BBOX1 ENSG00000129151	0	0	0	0	0	0	0	0	0	0
BBS1 ENSG00000174483	3	0	1	1	1	0	0	2	2	6
BBS10 ENSG00000179941	2	0	0	0	0	9	0	0	4	4
BBS12 ENSG00000181004	2	0	0	0	0	0	0	0	0	0
BBS2 ENSG00000125124	27	3	1	12	42	10	4	1	59	3
BBS4 ENSG00000140463	8	0	3	34	21	25	19	1	27	33
BBS5 ENSG00000163093	5	0	3	0	0	15	0	0	2	0
BBS7 ENSG00000138686	10	0	1	0	0	2	1	9	1	0
BBS9 ENSG00000122507	0	9	2	0	1	3	0	2	5	6
BBX ENSG00000114439	0	3	1	13	3	27	5	2	2	14
BCAM ENSG00000187244	1	40	41	3	306	103	43	158	211	48
BCAN ENSG00000132692	0	0	0	0	0	0	0	0	0	0
BCAP29 ENSG00000075790	0	8	0	1	37	7	23	86	57	52
BCAP31 ENSG00000185825	365	164	1340	40	139	34	8	236	54	145
BCAR1 ENSG00000050820	85	209	75	5	87	58	70	8	69	154
BCAR3 ENSG00000137936	0	9	1	0	0	11	0	0	1	6
BCAS1 ENSG00000064787	0	40	17	2	70	10	60	84	1	5
BCAS2 ENSG00000116752	0	2	0	0	0	0	12	0	54	1
BCAS3 ENSG00000141376	0	5	14	119	1	6	0	9	30	1
BCAS4 ENSG00000124243	0	16	94	2	24	14	2	1	4	32
BCAT1 ENSG00000060982	0	0	0	0	0	0	0	0	0	0
BCAT2 ENSG00000105552	71	160	73	8	28	2	143	14	55	42
BCCIP ENSG00000107949	3	5	0	96	22	7	1	7	0	7
BCDIN3D ENSG00000186666	3	0	2	1	9	5	0	0	1	0
BCHE ENSG00000114200	0	0	0	0	0	0	0	0	0	0
BCKDHA ENSG00000248098	0	4	5	3	3	4	15	1	3	2
BCKDHB ENSG00000083123	1	1	0	0	1	1	1	16	2	0
BCKDK ENSG00000103507	90	20	19	14	20	14	56	47	17	76
BCL10 ENSG00000142867	3	97	1	3	8	87	3	3	0	30
BCL11A ENSG00000119866	4	11	13	0	34	10	3	53	27	34
BCL11B ENSG00000127152	0	1	0	1	2	0	0	2	2	0
BCL2 ENSG00000171791	1	27	6	3	93	18	17	0	43	10
BCL2A1 ENSG00000140379	0	0	0	0	0	0	0	0	0	0
BCL2L1 ENSG00000171552	44	226	26	5	231	1	0	15	200	140
BCL2L10 ENSG00000137875	0	0	0	0	0	0	0	0	0	0
BCL2L11 ENSG00000153094	0	0	1	0	21	0	3	0	3	1
BCL2L12 ENSG00000126453	2	6	37	5	6	14	0	27	3	19
BCL2L13 ENSG00000099968	4	59	42	4	11	27	5	17	7	0
BCL2L14 ENSG00000121380	0	1	4	1	2	0	0	1	1	12
BCL2L15 ENSG00000188761	1	5	0	1	2	0	0	0	0	0
BCL2L2 ENSG00000129473	11	32	0	7	54	35	2	12	54	7
BCL3 ENSG00000069399	1	280	28	10	1	364	98	420	40	616
BCL6 ENSG00000113916	124	1	12	1	0	74	12	93	16	79
BCL6B ENSG00000161940	0	1	2	2	2	0	20	0	1	0
BCL7A ENSG00000110987	1	20	0	0	43	2	9	14	30	12
BCL7B ENSG00000106635	22	48	2	3	21	0	2	21	2	114
BCL7C ENSG00000099385	45	19	19	147	4	34	32	10	87	0
BCL9 ENSG00000116128	0	0	0	0	0	1	0	3	15	40
BCL9L ENSG00000186174	0	11	0	7	33	37	2	47	113	43
BCLAF1 ENSG00000029363	1	13	3	9	7	49	39	17	9	2
BCO1 ENSG00000135697	0	0	0	0	0	0	0	0	0	0
BCO2 ENSG00000197580	6	0	0	1	0	0	0	0	0	0
BCOR ENSG00000183337	3	18	0	1	7	9	0	5	7	0
BCORL1 ENSG00000085185	4	0	0	31	12	1	6	3	2	4
BCR ENSG00000186716	14	22	63	149	18	39	2	36	7	36
BCS1L ENSG00000074582	45	11	10	24	66	1	9	47	22	2
BDH1 ENSG00000161267	0	29	72	8	4	21	9	18	19	13
BDH2 ENSG00000164039	0	17	41	36	65	85	1	18	37	59
BDKRB1 ENSG00000100739	1	0	0	0	0	0	0	6	2	0
BDKRB2 ENSG00000168398	2	34	0	1	0	27	98	27	2	8
BDNF ENSG00000176697	0	0	0	0	0	0	0	0	0	0
BDP1 ENSG00000145734	0	5	3	2	1	0	0	9	0	0
BEAN1 ENSG00000166546	0	0	0	0	0	0	0	0	2	0
BECN1 ENSG00000126581	1	9	2	10	3	2	28	15	21	1
BEGAIN ENSG00000183092	6	0	8	6	9	3	13	2	2	7
BEND2 ENSG00000177324	0	0	1	1	0	0	0	0	0	0
BEND3 ENSG00000178409	6	0	1	1	1	0	0	3	9	0
BEND4 ENSG00000188848	0	1	0	0	6	0	0	0	1	12
BEND5 ENSG00000162373	1	2	6	0	2	0	17	3	0	2
BEND6 ENSG00000151917	0	0	0	0	4	0	0	0	0	0
BEND7 ENSG00000165626	2	43	1	0	3	1	0	10	0	10
BEST1 ENSG00000167995	1	15	4	1	9	0	3	0	12	0
BEST3 ENSG00000127325	4	2	1	3	0	0	0	0	0	1
BEST4 ENSG00000142959	0	0	0	1	0	0	0	0	0	0
BET1 ENSG00000105829	0	22	0	0	0	1	12	2	9	3
BET1L ENSG00000177951	62	67	1	5	58	17	10	22	54	41
BEX1 ENSG00000133169	0	0	5	0	0	2	4	1	0	0
BEX2 ENSG00000133134	10	9	7	2	37	9	56	0	79	40
BEX3 ENSG00000166681	0	7	42	73	42	25	12	3	46	8
BEX4 ENSG00000102409	8	61	19	93	35	67	19	7	78	22
BEX5 ENSG00000184515	1	0	4	3	0	23	1	6	0	0
BFAR ENSG00000103429	11	22	4	13	0	3	34	13	2	35
BFSP1 ENSG00000125864	0	0	0	0	0	0	0	0	0	0
BFSP2 ENSG00000170819	0	0	0	0	0	0	0	0	0	0
BGLAP ENSG00000242252	0	0	0	0	0	0	0	1	6	2
BGN ENSG00000182492	610	5	295	24	73	1	209	19	2	10
BHLHB9 ENSG00000198908	0	0	0	0	1	0	0	0	0	0
BHLHE22 ENSG00000180828	0	0	0	0	0	0	0	0	0	0
BHLHE40 ENSG00000134107	2	68	2	0	57	89	1	88	89	84
BHLHE41 ENSG00000123095	5	17	0	0	2	2	2	1	2	13
BHMT ENSG00000145692	0	0	0	0	0	0	0	0	0	0
BHMT2 ENSG00000132840	0	0	0	3	1	0	0	1	0	0
BICC1 ENSG00000122870	0	0	0	0	0	0	0	2	0	0
BICD1 ENSG00000151746	1	0	0	3	1	0	1	4	0	0
BICD2 ENSG00000185963	26	18	89	5	61	26	29	10	1	12
BICDL1 ENSG00000135127	0	15	0	0	8	6	1	1	4	1
BICDL2 ENSG00000162069	25	168	65	8	2	55	4	50	0	84
BID ENSG00000015475	18	46	5	5	3	13	32	17	4	25
BIK ENSG00000100290	10	275	17	2	163	65	7	107	145	84
BIN1 ENSG00000136717	37	5	271	62	36	5	1	30	39	39
BIN2 ENSG00000110934	1	1	0	8	0	0	2	12	0	0
BIN3 ENSG00000147439	0	48	40	11	0	4	153	18	0	116
BIRC2 ENSG00000110330	5	6	12	4	39	3	5	2	22	13
BIRC3 ENSG00000023445	9	32	2	7	1	16	10	12	23	19
BIRC5 ENSG00000089685	0	0	4	13	1	0	0	0	5	0
BIRC6 ENSG00000115760	0	7	0	2	0	2	6	6	9	0
BIRC7 ENSG00000101197	1	0	0	1	0	0	0	1	1	1
BIVM ENSG00000134897	0	0	1	4	8	4	0	2	6	0
BLCAP ENSG00000166619	60	194	38	77	26	71	14	10	19	162
BLK ENSG00000136573	0	0	2	0	1	0	5	0	1	0
BLM ENSG00000197299	0	0	3	1	0	0	2	1	0	0
BLMH ENSG00000108578	6	2	6	10	42	2	72	0	10	67
BLNK ENSG00000095585	0	0	3	0	1	0	0	0	2	2
BLOC1S1 ENSG00000135441	46	3	223	94	69	6	0	46	26	51
BLOC1S2 ENSG00000196072	0	1	2	1	0	0	0	0	0	3
BLOC1S3 ENSG00000189114	3	0	2	0	0	1	0	1	0	20
BLOC1S4 ENSG00000186222	3	51	1	78	0	1	0	8	18	23
BLOC1S5 ENSG00000188428	0	4	2	1	0	0	0	0	1	7
BLOC1S6 ENSG00000104164	7	11	6	4	22	13	29	12	8	0
BLVRA ENSG00000106605	28	0	3	24	9	10	37	24	12	34
BLVRB ENSG00000090013	103	0	113	55	169	65	83	203	46	152
BLZF1 ENSG00000117475	3	2	0	1	2	9	0	5	2	1
BMF ENSG00000104081	26	9	14	4	0	2	1	10	2	13
BMI1 ENSG00000168283	2	0	3	0	0	2	0	19	26	4
BMP1 ENSG00000168487	19	10	92	0	3	24	69	64	2	21
BMP10 ENSG00000163217	0	0	0	0	0	0	0	0	0	0
BMP2 ENSG00000125845	0	10	1	0	0	1	4	7	2	0
BMP2K ENSG00000138756	0	0	1	11	0	0	0	0	1	0
BMP3 ENSG00000152785	0	0	0	1	1	2	0	5	0	0
BMP4 ENSG00000125378	11	0	1	16	2	1	0	2	1	3
BMP5 ENSG00000112175	0	0	0	4	0	0	1	0	0	0
BMP6 ENSG00000153162	0	0	0	0	0	3	1	0	0	1
BMP7 ENSG00000101144	14	5	7	33	2	1	26	27	10	83
BMP8B ENSG00000116985	0	0	0	0	0	0	0	0	0	0
BMPER ENSG00000164619	0	0	0	0	0	0	0	0	0	0
BMPR1A ENSG00000107779	0	12	0	0	12	0	3	0	9	0
BMPR1B ENSG00000138696	0	0	3	2	23	2	2	10	1	10
BMPR2 ENSG00000204217	0	0	3	3	2	2	0	15	2	6
BMS1 ENSG00000165733	2	37	0	21	8	4	2	1	18	35
BMT2 ENSG00000164603	1	0	0	0	4	1	0	2	1	0
BMX ENSG00000102010	0	0	0	0	0	0	0	0	0	0
BNC1 ENSG00000169594	0	0	0	0	1	0	0	0	0	0
BNC2 ENSG00000173068	29	1	0	2	1	0	0	0	0	0
BNIP1 ENSG00000113734	0	3	9	1	0	6	7	1	3	2
BNIP2 ENSG00000140299	5	23	0	1	5	0	1	10	4	3
BNIP3 ENSG00000176171	7	0	9	12	8	6	1	0	90	0
BNIP3L ENSG00000104765	2	3	3	0	18	3	6	5	8	0
BNIPL ENSG00000163141	1	4	1	1	25	23	0	18	23	16
BOC ENSG00000144857	33	1	0	22	2	5	5	8	1	11
BOD1 ENSG00000145919	58	32	23	0	156	13	9	55	2	41
BOD1L1 ENSG00000038219	1	4	5	2	4	13	1	0	4	30
BOD1L2 ENSG00000228075	0	0	0	0	0	0	0	1	0	1
BOK ENSG00000176720	70	66	4	1	13	3	65	0	3	30
BOLA1 ENSG00000178096	43	0	0	5	2	18	0	0	7	2
BOLA2B ENSG00000169627	34	62	126	7	9	87	5	39	3	80
BOLA3 ENSG00000163170	0	24	10	0	3	38	0	29	46	1
BOLL ENSG00000152430	0	0	0	0	0	0	1	0	0	0
BOP1 ENSG00000261236	8	1	13	31	5	5	0	8	2	3
BORA ENSG00000136122	0	0	2	0	4	1	1	2	0	0
BORCS5 ENSG00000165714	0	3	1	2	1	1	10	0	3	4
BORCS6 ENSG00000196544	4	2	11	12	2	0	0	16	6	15
BORCS7 ENSG00000166275	5	4	32	0	30	29	6	0	6	25
BORCS8 ENSG00000254901	8	10	4	5	5	11	0	34	42	26
BORCS8-MEF2B ENSG00000064489	0	0	0	0	0	0	0	0	0	1
BPGM ENSG00000172331	1	3	0	1	0	0	0	5	38	2
BPHL ENSG00000137274	7	2	0	2	0	0	47	16	9	4
BPI ENSG00000101425	0	0	0	0	0	0	0	0	0	0
BPIFA1 ENSG00000198183	0	0	0	0	0	0	0	0	0	0
BPIFB1 ENSG00000125999	2	2	1	0	0	0	0	0	0	0
BPIFB2 ENSG00000078898	0	0	0	0	0	0	0	0	0	0
BPIFB4 ENSG00000186191	0	0	0	0	0	0	0	0	0	0
BPIFC ENSG00000184459	0	0	0	0	0	0	0	0	0	0
BPNT1 ENSG00000162813	0	33	0	2	8	7	0	1	16	8
BPTF ENSG00000171634	4	0	0	38	9	8	23	10	6	3
BRAF ENSG00000157764	1	2	1	0	0	19	6	3	5	0
BRAP ENSG00000089234	2	12	41	2	3	61	3	3	2	4
BRAT1 ENSG00000106009	4	2	127	15	6	95	0	86	37	79
BRCA1 ENSG00000012048	6	4	4	3	1	0	0	4	34	0
BRCA2 ENSG00000139618	0	0	0	0	1	0	0	0	0	2
BRCC3 ENSG00000185515	0	8	2	8	0	29	1	5	6	0
BRD1 ENSG00000100425	3	0	0	0	1	3	1	13	10	23
BRD2 ENSG00000204256	22	288	3	175	345	333	628	202	158	156
BRD3 ENSG00000169925	2	0	0	2	31	2	1	4	18	21
BRD4 ENSG00000141867	92	114	23	35	15	112	33	52	4	28
BRD7 ENSG00000166164	27	35	11	2	3	35	11	0	9	12
BRD8 ENSG00000112983	27	25	36	127	44	7	3	9	8	5
BRD9 ENSG00000028310	94	44	14	4	16	5	5	93	7	29
BRE ENSG00000158019	8	7	29	3	2	3	6	22	1	13
BRF1 ENSG00000185024	28	2	13	3	48	12	80	14	107	22
BRF2 ENSG00000104221	2	12	1	26	5	29	0	0	1	7
BRI3 ENSG00000164713	142	71	325	54	230	143	138	2	100	110
BRI3BP ENSG00000184992	2	0	2	0	5	3	1	2	2	0
BRICD5 ENSG00000182685	58	1	0	0	3	1	0	0	1	10
BRINP1 ENSG00000078725	0	0	1	0	0	0	0	0	0	0
BRINP3 ENSG00000162670	0	0	0	0	0	0	0	0	0	0
BRIP1 ENSG00000136492	0	0	0	0	0	0	0	0	0	0
BRIX1 ENSG00000113460	0	10	1	1	0	0	0	0	1	0
BRK1 ENSG00000254999	118	55	89	89	107	62	41	41	83	44
BRMS1 ENSG00000174744	22	16	111	63	0	39	32	2	14	31
BRMS1L ENSG00000100916	0	0	0	0	11	4	0	2	0	0
BROX ENSG00000162819	0	2	0	1	13	6	1	2	0	11
BRPF1 ENSG00000156983	12	12	16	0	9	10	3	0	5	18
BRPF3 ENSG00000096070	0	12	2	23	9	115	0	38	55	2
BRSK1 ENSG00000160469	5	0	5	5	8	1	0	4	0	5
BRSK2 ENSG00000174672	3	0	3	0	0	1	1	3	0	2
BRWD1 ENSG00000185658	0	3	2	10	15	8	0	8	9	2
BRWD3 ENSG00000165288	0	2	0	1	1	0	2	0	0	0
BSCL2 ENSG00000168000	0	0	0	1	1	0	0	0	0	0
BSDC1 ENSG00000160058	29	10	11	9	22	6	6	2	102	24
BSG ENSG00000172270	226	15	92	258	205	31	117	104	117	43
BSN ENSG00000164061	0	0	0	0	0	0	1	0	0	0
BSND ENSG00000162399	0	0	0	0	3	0	0	0	0	1
BSPH1 ENSG00000188334	0	0	0	0	0	0	0	0	0	0
BSPRY ENSG00000119411	12	27	0	0	24	4	17	2	9	33
BST1 ENSG00000109743	2	2	0	5	4	0	0	0	1	0
BST2 ENSG00000130303	270	4	24	411	1	65	130	6	24	4
BTAF1 ENSG00000095564	1	4	0	1	5	0	2	9	0	0
BTBD1 ENSG00000064726	7	32	6	1	5	2	0	24	3	31
BTBD10 ENSG00000148925	16	14	0	3	2	3	5	0	1	0
BTBD11 ENSG00000151136	0	6	1	0	10	3	0	0	0	35
BTBD16 ENSG00000138152	0	0	0	0	13	1	0	1	0	0
BTBD19 ENSG00000222009	0	0	6	0	3	0	3	1	0	0
BTBD2 ENSG00000133243	195	75	123	15	13	32	1	75	164	125
BTBD3 ENSG00000132640	0	8	1	13	0	11	11	0	3	3
BTBD6 ENSG00000184887	54	29	53	24	1	53	2	19	44	69
BTBD7 ENSG00000011114	1	40	4	35	7	0	3	15	1	5
BTBD8 ENSG00000189195	2	0	0	0	4	0	0	1	2	0
BTBD9 ENSG00000183826	1	24	37	14	1	29	0	5	5	16
BTC ENSG00000174808	3	1	0	0	0	0	0	0	0	0
BTD ENSG00000169814	2	16	5	7	20	0	0	10	8	11
BTF3 ENSG00000145741	78	54	4	110	53	172	13	22	20	144
BTF3L4 ENSG00000134717	5	37	2	0	1	26	0	3	3	5
BTG1 ENSG00000133639	1	156	0	24	31	9	2	6	7	14
BTG2 ENSG00000159388	156	58	0	31	20	134	461	52	89	342
BTG3 ENSG00000154640	2	32	0	0	1	15	0	5	28	3
BTK ENSG00000010671	0	0	0	0	0	0	0	0	0	0
BTN2A1 ENSG00000112763	2	1	2	6	13	0	0	0	13	13
BTN2A2 ENSG00000124508	0	1	6	1	0	11	4	0	3	5
BTN3A1 ENSG00000026950	0	2	7	8	6	3	9	22	2	79
BTN3A2 ENSG00000186470	0	2	3	2	11	1	6	3	2	10
BTN3A3 ENSG00000111801	0	1	13	0	8	1	0	0	0	1
BTNL3 ENSG00000168903	0	0	0	0	0	0	0	0	0	0
BTNL9 ENSG00000165810	1	0	0	0	0	2	0	0	3	2
BTRC ENSG00000166167	1	2	12	1	25	3	29	20	0	13
BUB1 ENSG00000169679	0	0	0	0	0	0	0	0	0	0
BUB1B ENSG00000156970	0	0	0	0	0	0	0	0	0	0
BUB3 ENSG00000154473	4	1	1	1	9	0	1	39	4	3
BUD13 ENSG00000137656	8	1	0	3	5	1	1	0	3	5
BUD31 ENSG00000106245	155	99	2	34	134	11	102	22	125	95
BVES ENSG00000112276	4	0	0	0	1	0	5	0	0	0
BYSL ENSG00000112578	20	10	5	0	3	32	2	0	0	0
BZW1 ENSG00000082153	0	70	0	2	26	41	43	58	1	0
BZW2 ENSG00000136261	0	0	1	0	0	1	0	20	0	17
C10orf10 ENSG00000165507	2	7	0	0	3	225	63	31	0	1
C10orf105 ENSG00000214688	0	0	0	0	0	0	0	0	0	0
C10orf107 ENSG00000183346	0	0	0	0	0	0	0	0	0	0
C10orf11 ENSG00000148655	9	0	0	1	2	0	7	2	1	18
C10orf128 ENSG00000204161	0	0	1	1	0	0	6	0	0	3
C10orf2 ENSG00000107815	2	7	0	5	0	5	13	3	2	2
C10orf35 ENSG00000171224	0	2	14	2	0	0	4	0	2	4
C10orf54 ENSG00000107738	85	142	51	148	14	8	136	66	14	6
C10orf55 ENSG00000222047	1	0	0	0	0	0	1	1	0	0
C10orf67 ENSG00000179133	11	0	1	1	0	1	0	0	0	0
C10orf71 ENSG00000177354	0	0	0	0	1	2	0	0	1	0
C10orf76 ENSG00000120029	48	38	8	8	15	15	24	6	21	45
C10orf82 ENSG00000165863	0	0	0	5	1	0	0	0	0	0
C10orf88 ENSG00000119965	1	1	0	0	1	4	1	6	0	2
C10orf95 ENSG00000120055	0	2	0	0	0	0	0	1	0	4
C10orf99 ENSG00000188373	32	83	20	0	0	2	0	6	7	9
C11orf1 ENSG00000137720	2	14	9	17	1	6	2	4	0	6
C11orf16 ENSG00000176029	0	0	0	0	0	5	0	0	0	0
C11orf21 ENSG00000110665	0	0	0	0	0	0	0	0	0	0
C11orf24 ENSG00000171067	73	8	8	1	68	64	32	41	47	92
C11orf31 ENSG00000211450	22	69	61	76	44	182	8	57	67	24
C11orf42 ENSG00000180878	0	0	0	0	0	0	0	0	1	0
C11orf45 ENSG00000174370	38	1	0	0	0	0	1	0	0	0
C11orf49 ENSG00000149179	0	2	76	9	1	1	7	4	25	0
C11orf52 ENSG00000149300	0	0	0	0	0	0	0	0	0	0
C11orf53 ENSG00000150750	1	0	0	0	0	0	0	0	0	0
C11orf54 ENSG00000182919	0	0	6	4	0	1	0	0	14	16
C11orf57 ENSG00000150776	3	5	0	8	1	0	0	1	0	0
C11orf58 ENSG00000110696	6	17	5	24	10	17	10	6	14	38
C11orf63 ENSG00000109944	6	0	0	0	2	0	0	0	1	0
C11orf65 ENSG00000166323	0	0	0	0	0	0	0	0	0	0
C11orf68 ENSG00000175573	1	9	92	50	25	1	0	25	2	4
C11orf70 ENSG00000137691	2	0	0	2	0	1	0	0	0	0
C11orf71 ENSG00000180425	0	0	0	3	26	2	13	1	0	0
C11orf74 ENSG00000166352	1	0	0	0	0	8	0	0	9	5
C11orf80 ENSG00000173715	0	2	0	0	0	11	3	10	10	9
C11orf84 ENSG00000168005	3	0	1	1	7	0	2	2	1	9
C11orf87 ENSG00000185742	1	0	0	0	1	0	0	0	0	0
C11orf88 ENSG00000183644	0	0	0	0	0	0	0	0	0	1
C11orf95 ENSG00000188070	16	2	13	72	18	15	1	0	22	73
C11orf96 ENSG00000187479	71	5	64	17	46	0	1664	33	0	53
C11orf98 ENSG00000278615	0	0	0	0	0	0	2	1	0	0
C12orf10 ENSG00000139637	45	5	30	43	39	0	20	6	0	21
C12orf29 ENSG00000133641	2	0	0	0	2	3	0	0	1	1
C12orf4 ENSG00000047621	14	6	0	2	1	0	0	42	0	3
C12orf40 ENSG00000180116	0	0	0	0	0	0	0	0	0	0
C12orf42 ENSG00000179088	0	1	0	0	0	0	0	0	0	0
C12orf43 ENSG00000157895	2	1	7	67	12	45	19	0	2	5
C12orf45 ENSG00000151131	0	1	6	0	9	0	6	2	8	1
C12orf49 ENSG00000111412	0	41	2	0	0	29	2	12	33	2
C12orf50 ENSG00000165805	2	0	4	0	0	0	0	0	0	0
C12orf54 ENSG00000177627	1	1	2	0	2	10	1	1	0	7
C12orf56 ENSG00000185306	0	0	0	0	0	0	0	0	0	0
C12orf57 ENSG00000111678	178	0	496	264	129	77	53	32	70	109
C12orf60 ENSG00000182993	0	0	0	0	0	0	0	0	0	0
C12orf65 ENSG00000130921	3	0	14	7	0	0	4	3	10	18
C12orf66 ENSG00000174206	0	0	0	0	0	3	2	1	3	0
C12orf73 ENSG00000204954	0	0	3	2	0	0	1	5	11	23
C12orf75 ENSG00000235162	1	0	4	5	1	2	2	0	1	0
C12orf76 ENSG00000174456	1	2	0	6	7	1	0	31	4	0
C14orf1 ENSG00000133935	33	28	87	14	89	24	135	28	35	31
C14orf105 ENSG00000100557	0	0	0	0	0	0	0	0	0	0
C14orf119 ENSG00000179933	4	1	0	10	1	17	1	0	4	8
C14orf132 ENSG00000227051	0	1	4	0	20	8	1	0	2	3
C14orf142 ENSG00000170270	0	0	1	0	0	8	0	1	0	0
C14orf159 ENSG00000133943	12	8	19	30	7	6	3	2	31	6
C14orf166 ENSG00000087302	1	16	30	10	23	16	22	57	49	33
C14orf169 ENSG00000170468	1	9	0	0	1	2	0	5	1	5
C14orf178 ENSG00000197734	0	0	0	0	0	0	0	0	0	0
C14orf180 ENSG00000184601	0	0	0	0	1	0	0	0	0	0
C14orf2 ENSG00000156411	91	141	190	31	159	125	38	3	88	139
C14orf28 ENSG00000179476	0	0	0	0	0	0	0	0	2	0
C14orf37 ENSG00000139971	0	0	0	0	0	0	0	2	0	0
C14orf39 ENSG00000179008	0	0	0	0	0	0	0	0	0	0
C14orf79 ENSG00000140104	6	1	2	9	0	25	0	9	0	8
C14orf80 ENSG00000185347	6	1	1	0	8	3	10	25	34	13
C14orf93 ENSG00000100802	9	0	1	1	12	3	7	2	5	17
C15orf39 ENSG00000167173	27	16	5	24	33	0	31	24	6	16
C15orf40 ENSG00000169609	25	4	0	3	41	4	0	2	0	1
C15orf41 ENSG00000186073	0	4	1	0	3	1	0	3	0	2
C15orf48 ENSG00000166920	0	14	0	0	1	5	0	14	5	1
C15orf52 ENSG00000188549	54	13	1	7	23	8	1	0	6	5
C15orf57 ENSG00000128891	4	13	12	1	2	1	0	6	3	0
C15orf59 ENSG00000205363	2	0	39	1	1	4	1	5	0	74
C15orf61 ENSG00000189227	4	1	13	0	7	5	1	2	33	0
C15orf62 ENSG00000188277	1	4	0	2	2	1	7	0	0	4
C15orf65 ENSG00000261652	0	0	0	0	0	0	0	1	0	0
C16orf13 ENSG00000130731	122	0	72	11	5	14	66	2	27	30
C16orf45 ENSG00000166780	7	145	10	14	5	3	0	4	3	3
C16orf46 ENSG00000166455	0	0	0	0	1	0	0	2	4	0
C16orf52 ENSG00000185716	1	10	0	3	0	3	5	0	1	12
C16orf54 ENSG00000185905	13	1	0	0	0	6	0	0	0	10
C16orf58 ENSG00000140688	114	28	2	37	110	78	30	32	137	103
C16orf59 ENSG00000162062	1	0	1	0	0	1	0	1	0	2
C16orf62 ENSG00000103544	126	3	29	1	33	16	1	46	7	1
C16orf70 ENSG00000125149	21	0	4	1	7	2	39	3	18	2
C16orf71 ENSG00000166246	0	0	0	1	15	0	0	0	1	1
C16orf72 ENSG00000182831	5	4	0	11	5	10	1	3	4	0
C16orf74 ENSG00000154102	2	21	0	35	4	15	9	17	15	18
C16orf86 ENSG00000159761	1	0	3	2	4	0	0	1	1	5
C16orf87 ENSG00000155330	0	1	0	0	3	0	1	1	0	1
C16orf89 ENSG00000153446	6	0	6	37	41	5	7	6	5	6
C16orf91 ENSG00000174109	0	2	1	2	3	3	0	5	1	0
C16orf95 ENSG00000260456	0	0	0	1	0	0	0	0	0	1
C16orf96 ENSG00000205832	2	0	0	0	0	0	2	0	0	0
C17orf107 ENSG00000205710	0	9	1	0	26	17	11	6	3	1
C17orf49 ENSG00000258315	0	2	2	0	1	0	1	0	5	12
C17orf50 ENSG00000270806	0	0	0	0	0	0	1	0	0	0
C17orf51 ENSG00000212719	3	0	8	2	1	1	0	0	0	0
C17orf53 ENSG00000125319	0	0	0	0	1	0	2	3	0	3
C17orf58 ENSG00000186665	0	1	0	0	1	1	0	0	0	2
C17orf62 ENSG00000178927	29	25	9	27	26	60	5	15	6	72
C17orf67 ENSG00000214226	0	1	0	3	1	0	2	7	0	4
C17orf74 ENSG00000184560	0	0	0	0	0	0	0	0	0	0
C17orf75 ENSG00000108666	0	5	7	7	0	0	0	0	3	1
C17orf78 ENSG00000278505	6	0	0	0	2	0	0	0	0	0
C17orf80 ENSG00000141219	13	3	24	9	5	1	48	0	1	3
C17orf89 ENSG00000224877	5	17	58	123	43	3	7	128	9	73
C17orf96 ENSG00000273604	0	0	0	0	0	7	4	0	0	1
C17orf97 ENSG00000187624	4	0	0	2	5	1	0	6	0	1
C17orf99 ENSG00000187997	0	0	0	0	0	0	0	0	0	0
C18orf21 ENSG00000141428	1	12	0	0	4	4	2	0	0	0
C18orf25 ENSG00000152242	1	4	0	1	0	0	2	5	5	0
C18orf32 ENSG00000177576	18	10	4	0	8	2	2	9	21	6
C18orf54 ENSG00000166845	1	0	0	0	1	0	0	0	0	2
C18orf63 ENSG00000206043	0	0	0	0	0	0	0	0	0	0
C18orf8 ENSG00000141452	43	29	1	0	6	54	16	7	0	2
C19orf12 ENSG00000131943	149	8	1	0	55	84	2	6	53	23
C19orf18 ENSG00000177025	0	1	10	0	11	14	0	3	0	3
C19orf24 ENSG00000228300	0	1	140	10	27	4	1	37	1	17
C19orf25 ENSG00000119559	12	22	1	63	56	27	18	18	6	4
C19orf33 ENSG00000167644	3	125	314	38	2	6	108	130	24	8
C19orf35 ENSG00000188305	0	0	0	0	0	0	0	0	0	0
C19orf38 ENSG00000214212	0	0	0	0	1	0	2	1	0	0
C19orf43 ENSG00000123144	51	84	65	25	176	205	241	211	179	170
C19orf44 ENSG00000105072	51	0	0	11	1	5	21	0	11	1
C19orf45 ENSG00000198723	0	0	0	0	0	0	0	0	0	0
C19orf47 ENSG00000160392	15	7	25	0	9	3	1	5	20	4
C19orf48 ENSG00000167747	1	3	52	16	58	10	0	28	35	1
C19orf52 ENSG00000142444	53	2	6	2	37	6	0	7	15	4
C19orf53 ENSG00000104979	117	30	84	127	184	67	220	11	4	70
C19orf54 ENSG00000188493	20	2	6	0	19	3	0	6	14	28
C19orf57 ENSG00000132016	2	6	10	0	0	1	9	0	4	1
C19orf60 ENSG00000006015	71	29	153	1	95	2	16	22	4	88
C19orf66 ENSG00000130813	12	1	8	16	17	55	19	24	1	10
C19orf68 ENSG00000185453	3	1	6	7	2	11	1	6	1	0
C19orf70 ENSG00000174917	377	13	102	4	65	79	33	59	36	82
C19orf71 ENSG00000183397	0	1	2	0	1	1	0	0	0	2
C19orf73 ENSG00000221916	1	1	0	0	1	2	1	3	0	3
C19orf81 ENSG00000235034	2	0	1	1	50	1	0	0	5	6
C1D ENSG00000197223	0	5	0	6	6	9	0	1	9	5
C1GALT1 ENSG00000106392	0	7	0	0	0	4	0	0	21	2
C1GALT1C1 ENSG00000171155	0	0	0	0	0	1	35	1	2	1
C1QA ENSG00000173372	134	13	145	57	26	5	56	26	20	31
C1QB ENSG00000173369	1	6	127	27	43	2	55	20	12	21
C1QBP ENSG00000108561	4	97	25	16	7	22	1	9	158	40
C1QC ENSG00000159189	12	8	25	24	0	3	2	25	0	1
C1QL1 ENSG00000131094	22	1	0	7	0	0	1	0	0	0
C1QL4 ENSG00000186897	0	0	0	0	0	0	0	0	0	0
C1QTNF1 ENSG00000173918	396	1	3	119	0	4	17	4	4	2
C1QTNF2 ENSG00000145861	23	1	9	1	4	1	0	1	1	0
C1QTNF3 ENSG00000082196	12	6	0	1	1	11	18	0	0	1
C1QTNF4 ENSG00000172247	18	3	3	0	2	1	5	2	3	1
C1QTNF5 ENSG00000223953	0	0	0	0	0	0	1	0	0	0
C1QTNF6 ENSG00000133466	12	0	11	0	4	16	3	5	1	8
C1QTNF7 ENSG00000163145	6	0	1	3	4	1	0	0	0	0
C1R ENSG00000159403	810	20	5	219	29	46	349	90	28	46
C1RL ENSG00000139178	64	4	1	87	4	12	12	5	76	15
C1S ENSG00000182326	103	3	1	110	9	84	82	2	7	54
C1orf105 ENSG00000180999	0	0	0	0	0	0	0	0	0	0
C1orf106 ENSG00000163362	2	137	67	1	5	51	0	13	31	89
C1orf109 ENSG00000116922	14	0	0	0	2	0	0	0	2	10
C1orf112 ENSG00000000460	11	4	0	0	0	0	1	4	1	0
C1orf115 ENSG00000162817	0	6	4	0	22	0	11	15	52	1
C1orf116 ENSG00000182795	0	280	538	13	313	85	79	4	184	6
C1orf122 ENSG00000197982	94	23	182	13	155	25	77	5	49	34
C1orf123 ENSG00000162384	36	9	1	116	22	53	5	58	31	38
C1orf127 ENSG00000175262	0	0	0	0	1	0	0	0	0	0
C1orf131 ENSG00000143633	0	0	0	0	0	0	2	4	24	5
C1orf141 ENSG00000203963	0	0	0	0	0	0	0	0	0	0
C1orf145 ENSG00000162913	0	0	0	0	2	0	7	0	0	8
C1orf158 ENSG00000157330	0	0	0	0	0	0	0	0	0	0
C1orf159 ENSG00000131591	15	12	123	0	33	0	6	4	8	30
C1orf162 ENSG00000143110	0	0	2	4	2	0	21	0	0	0
C1orf167 ENSG00000215910	9	1	2	1	0	0	0	0	0	1
C1orf168 ENSG00000187889	1	0	1	0	2	1	0	0	0	0
C1orf174 ENSG00000198912	2	12	2	14	37	4	2	13	8	0
C1orf186 ENSG00000263961	3	0	0	4	0	1	1	35	0	1
C1orf194 ENSG00000179902	0	0	0	1	0	0	0	0	6	0
C1orf198 ENSG00000119280	9	57	9	24	46	21	11	30	27	91
C1orf204 ENSG00000188004	7	8	3	0	0	0	0	2	1	1
C1orf21 ENSG00000116667	22	18	12	112	11	45	7	2	106	63
C1orf210 ENSG00000253313	0	13	58	1	34	9	1	16	0	23
C1orf216 ENSG00000142686	22	0	5	1	1	3	1	3	0	0
C1orf226 ENSG00000239887	7	2	2	0	3	7	8	8	0	9
C1orf228 ENSG00000198520	0	0	2	1	0	1	1	0	0	0
C1orf234 ENSG00000227868	0	0	0	0	0	0	0	0	0	0
C1orf27 ENSG00000157181	1	0	0	10	9	5	2	0	2	5
C1orf35 ENSG00000143793	3	1	23	62	32	25	30	26	46	44
C1orf43 ENSG00000143612	0	49	98	28	80	30	53	117	8	28
C1orf50 ENSG00000164008	1	0	1	2	1	1	1	0	0	0
C1orf52 ENSG00000162642	22	2	0	5	0	0	3	2	1	11
C1orf53 ENSG00000203724	0	0	0	0	0	0	0	0	0	0
C1orf54 ENSG00000118292	19	8	8	10	1	0	0	6	0	1
C1orf56 ENSG00000143443	12	4	0	2	15	10	15	3	6	7
C1orf61 ENSG00000125462	0	0	0	0	0	0	0	0	0	0
C1orf64 ENSG00000183888	0	1	1	0	0	3	0	0	0	0
C1orf74 ENSG00000162757	8	18	11	0	2	28	5	5	12	52
C1orf87 ENSG00000162598	0	0	0	0	0	0	0	0	0	0
C2 ENSG00000166278	0	1	0	37	2	13	7	55	12	10
C20orf144 ENSG00000149609	1	0	0	0	0	0	2	0	1	0
C20orf194 ENSG00000088854	1	4	0	3	3	7	17	4	0	0
C20orf196 ENSG00000171984	3	2	4	1	0	2	0	1	0	7
C20orf24 ENSG00000101084	19	8	5	2	11	0	12	1	8	0
C20orf27 ENSG00000101220	0	9	15	36	0	6	45	7	14	108
C20orf85 ENSG00000124237	0	0	1	0	0	0	0	0	0	0
C20orf96 ENSG00000196476	2	5	24	0	18	0	5	9	1	2
C21orf2 ENSG00000160226	1	1	154	0	1	87	2	2	0	19
C21orf33 ENSG00000160221	7	21	21	7	18	3	11	35	33	15
C21orf58 ENSG00000160298	2	0	4	0	0	11	7	2	5	0
C21orf59 ENSG00000159079	0	12	10	0	0	2	8	2	0	11
C21orf91 ENSG00000154642	2	0	0	0	0	4	0	2	2	8
C22orf15 ENSG00000169314	0	0	0	0	0	1	1	2	1	0
C22orf23 ENSG00000128346	0	0	0	0	1	1	0	1	0	0
C22orf29 ENSG00000215012	12	1	9	1	9	5	30	74	42	34
C22orf31 ENSG00000100249	0	0	0	0	0	0	0	0	0	0
C22orf39 ENSG00000242259	1	51	4	23	142	20	259	12	8	105
C22orf46 ENSG00000184208	0	0	0	1	14	8	7	8	0	1
C2CD2 ENSG00000157617	124	107	27	107	57	68	64	117	27	138
C2CD2L ENSG00000172375	5	2	8	16	0	0	11	0	6	7
C2CD3 ENSG00000168014	6	10	0	0	2	7	0	67	0	0
C2CD4A ENSG00000198535	0	0	0	0	0	4	5	1	0	5
C2CD4B ENSG00000205502	0	1	44	2	47	3	26	0	4	0
C2CD4C ENSG00000183186	0	8	1	0	0	0	2	0	0	1
C2CD4D ENSG00000225556	1	0	3	0	1	2	3	4	8	0
C2CD5 ENSG00000111731	1	1	1	1	4	2	1	2	9	0
C2orf15 ENSG00000273045	0	1	1	0	0	0	0	3	1	0
C2orf40 ENSG00000119147	15	0	1	1	0	1	0	0	0	0
C2orf42 ENSG00000115998	14	0	8	3	2	9	0	1	1	26
C2orf47 ENSG00000162972	0	6	0	0	2	1	1	0	7	6
C2orf49 ENSG00000135974	3	2	0	3	13	29	1	0	0	0
C2orf50 ENSG00000150873	0	0	0	1	1	0	0	0	0	5
C2orf54 ENSG00000172478	0	0	28	0	4	8	0	9	0	2
C2orf68 ENSG00000168887	2	112	0	44	52	27	41	1	16	5
C2orf69 ENSG00000178074	0	0	2	0	0	0	1	0	0	0
C2orf70 ENSG00000173557	0	0	0	0	0	0	0	0	0	0
C2orf71 ENSG00000179270	0	0	0	0	0	0	0	0	0	1
C2orf72 ENSG00000204128	2	3	0	0	0	49	1	112	20	1
C2orf73 ENSG00000177994	1	0	0	0	3	1	0	0	0	0
C2orf74 ENSG00000237651	0	0	0	0	0	0	1	0	0	0
C2orf76 ENSG00000186132	0	0	0	0	1	0	0	3	1	0
C2orf78 ENSG00000187833	0	0	0	0	0	0	0	0	0	0
C2orf80 ENSG00000188674	0	0	0	0	0	0	0	0	0	0
C2orf81 ENSG00000159239	2	3	0	6	0	0	3	3	0	0
C2orf82 ENSG00000182600	0	1	0	2	11	0	0	1	1	8
C2orf83 ENSG00000042304	0	0	0	0	0	0	0	0	0	0
C2orf88 ENSG00000187699	3	0	1	3	0	0	1	1	0	0
C3 ENSG00000125730	132	49	154	126	26	1	151	64	33	2
C3AR1 ENSG00000171860	0	3	1	32	0	0	1	5	1	1
C3orf14 ENSG00000114405	8	1	3	0	0	2	0	0	0	0
C3orf18 ENSG00000088543	0	0	12	13	18	0	0	1	2	27
C3orf33 ENSG00000174928	11	13	1	2	0	7	0	1	9	16
C3orf36 ENSG00000221972	8	0	0	0	0	0	0	0	0	1
C3orf38 ENSG00000179021	1	0	2	1	0	0	0	1	0	5
C3orf52 ENSG00000114529	0	62	1	0	13	29	3	0	2	1
C3orf58 ENSG00000181744	0	0	0	4	2	0	2	0	0	0
C3orf62 ENSG00000188315	12	11	5	50	11	5	8	0	3	58
C3orf70 ENSG00000187068	1	0	0	0	0	0	0	1	0	0
C3orf80 ENSG00000180044	0	0	0	0	0	1	0	0	0	0
C4A ENSG00000244731	15	7	16	12	0	0	1	4	0	1
C4B ENSG00000224389	161	21	3	83	13	1	5	3	7	3
C4BPA ENSG00000123838	0	0	0	0	0	0	0	0	0	0
C4BPB ENSG00000123843	0	0	0	0	1	0	0	1	0	0
C4orf17 ENSG00000138813	0	0	0	0	0	0	0	0	0	0
C4orf19 ENSG00000154274	3	6	0	6	1	0	0	0	1	1
C4orf22 ENSG00000197826	0	0	0	2	0	0	0	0	0	0
C4orf26 ENSG00000174792	0	0	0	0	0	0	0	0	0	0
C4orf3 ENSG00000164096	23	23	39	47	3	69	20	47	16	80
C4orf32 ENSG00000174749	0	0	3	3	0	20	4	3	2	1
C4orf33 ENSG00000151470	1	0	0	0	0	1	0	1	0	5
C4orf36 ENSG00000163633	0	1	0	0	0	4	4	0	3	3
C4orf45 ENSG00000164123	0	0	0	0	0	0	0	0	0	0
C4orf46 ENSG00000205208	0	0	0	0	0	0	0	0	0	0
C4orf47 ENSG00000205129	0	0	0	0	0	0	0	0	0	4
C4orf48 ENSG00000243449	2	0	6	19	18	0	0	0	4	6
C4orf50 ENSG00000181215	0	0	1	1	0	0	0	0	3	0
C5 ENSG00000106804	14	2	3	0	1	15	0	6	1	0
C5AR1 ENSG00000197405	0	4	0	3	1	2	0	5	1	2
C5AR2 ENSG00000134830	0	0	1	0	9	0	1	0	0	0
C5orf15 ENSG00000113583	17	91	14	2	81	243	6	46	140	13
C5orf22 ENSG00000082213	0	0	0	0	0	1	0	1	0	2
C5orf24 ENSG00000181904	11	2	34	2	4	0	11	0	6	1
C5orf30 ENSG00000181751	0	3	2	1	4	0	1	1	0	1
C5orf34 ENSG00000172244	0	0	0	0	0	0	0	0	0	0
C5orf38 ENSG00000186493	6	0	7	9	32	1	11	8	2	3
C5orf42 ENSG00000197603	2	7	2	0	4	0	0	5	5	14
C5orf45 ENSG00000161010	1	15	22	42	17	89	37	0	3	13
C5orf46 ENSG00000178776	0	0	0	0	0	0	0	0	0	0
C5orf49 ENSG00000215217	0	0	5	3	0	2	0	5	0	0
C5orf51 ENSG00000205765	0	0	0	2	0	6	1	3	0	2
C5orf52 ENSG00000187658	0	0	0	0	0	0	0	0	0	0
C5orf56 ENSG00000197536	13	4	1	1	4	10	10	1	0	0
C5orf63 ENSG00000164241	4	0	6	0	3	19	5	12	3	2
C6 ENSG00000039537	0	0	0	0	0	0	0	0	0	0
C6orf1 ENSG00000186577	19	14	2	29	71	5	27	10	8	3
C6orf106 ENSG00000196821	0	19	6	111	18	30	158	14	13	12
C6orf120 ENSG00000185127	0	0	97	0	0	0	1	0	0	0
C6orf132 ENSG00000188112	0	128	3	30	113	6	8	8	27	75
C6orf136 ENSG00000204564	3	8	5	4	4	1	2	23	0	29
C6orf141 ENSG00000197261	0	16	0	0	0	0	1	0	0	0
C6orf163 ENSG00000203872	0	0	1	0	0	11	1	0	0	0
C6orf201 ENSG00000185689	0	0	0	0	0	0	0	0	0	0
C6orf203 ENSG00000130349	0	3	1	18	0	0	0	5	0	0
C6orf223 ENSG00000181577	0	0	0	0	0	0	0	0	0	0
C6orf226 ENSG00000221821	30	1	5	3	14	11	0	5	2	3
C6orf25 ENSG00000204420	0	0	0	0	0	0	0	0	0	0
C6orf47 ENSG00000204439	4	64	31	24	57	3	24	9	25	55
C6orf48 ENSG00000204387	5	62	3	55	11	13	2	8	43	47
C6orf52 ENSG00000137434	0	0	7	0	0	0	0	0	1	0
C6orf58 ENSG00000184530	0	0	0	0	0	0	0	0	0	0
C6orf62 ENSG00000112308	25	7	0	26	24	36	20	12	95	33
C6orf89 ENSG00000198663	16	27	64	43	93	27	5	23	55	39
C7 ENSG00000112936	4	0	0	22	0	0	1	0	0	0
C7orf25 ENSG00000136197	0	0	0	0	0	0	0	0	0	0
C7orf26 ENSG00000146576	38	1	2	63	36	6	4	123	42	24
C7orf31 ENSG00000153790	0	0	0	0	0	0	0	0	0	0
C7orf43 ENSG00000146826	10	0	1	3	17	87	25	0	1	26
C7orf49 ENSG00000122783	0	7	37	5	72	14	0	8	23	0
C7orf50 ENSG00000146540	153	21	67	16	172	22	60	7	3	11
C7orf61 ENSG00000185955	1	0	0	0	0	23	1	1	0	0
C7orf72 ENSG00000164500	0	0	0	0	0	0	0	0	0	0
C7orf73 ENSG00000243317	2	9	0	18	34	66	2	4	3	23
C8A ENSG00000157131	0	0	0	0	0	0	0	0	0	0
C8G ENSG00000176919	0	0	0	0	1	1	2	0	0	0
C8orf33 ENSG00000182307	6	11	42	53	30	1	1	17	3	10
C8orf34 ENSG00000165084	2	0	0	0	0	0	0	0	0	0
C8orf37 ENSG00000156172	1	0	0	2	0	0	0	0	0	1
C8orf4 ENSG00000176907	4	295	2	0	21	1	1	2	1	0
C8orf44 ENSG00000213865	1	0	0	0	0	3	0	1	1	0
C8orf44-SGK3 ENSG00000270024	0	0	0	0	0	0	0	0	0	0
C8orf46 ENSG00000169085	0	0	1	0	2	3	0	0	1	0
C8orf58 ENSG00000241852	0	4	0	0	0	4	0	2	6	1
C8orf59 ENSG00000176731	0	60	5	10	12	7	7	21	28	34
C8orf76 ENSG00000189376	0	4	0	0	0	8	13	1	3	0
C8orf82 ENSG00000213563	47	2	14	5	87	62	1	9	56	38
C8orf88 ENSG00000253250	0	0	0	0	0	0	0	0	0	0
C8orf89 ENSG00000274443	0	0	0	0	0	0	0	0	0	0
C9 ENSG00000113600	0	0	0	0	0	0	0	0	0	0
C9orf114 ENSG00000198917	17	2	28	1	54	63	1	10	45	7
C9orf116 ENSG00000160345	1	20	16	2	2	1	2	2	0	0
C9orf135 ENSG00000204711	0	0	0	0	0	0	0	0	0	0
C9orf142 ENSG00000148362	36	18	84	1	41	4	89	16	17	30
C9orf152 ENSG00000188959	4	14	1	3	37	0	0	2	0	2
C9orf16 ENSG00000171159	256	52	107	90	65	10	220	15	18	252
C9orf172 ENSG00000232434	2	0	2	10	1	0	0	4	0	0
C9orf24 ENSG00000164972	10	0	1	4	1	0	2	3	5	0
C9orf3 ENSG00000148120	102	1	33	8	1	8	15	1	49	4
C9orf40 ENSG00000135045	0	0	1	0	0	0	0	1	0	6
C9orf43 ENSG00000157653	0	0	0	0	2	0	0	0	1	0
C9orf47 ENSG00000186354	0	0	0	0	0	0	0	0	0	0
C9orf50 ENSG00000179058	6	0	0	0	0	0	0	0	0	0
C9orf57 ENSG00000204669	0	0	0	0	0	0	0	0	0	0
C9orf64 ENSG00000165118	0	0	0	0	0	4	0	0	0	11
C9orf66 ENSG00000183784	0	0	0	0	0	0	0	0	1	3
C9orf69 ENSG00000238227	28	25	5	37	2	7	0	44	37	95
C9orf72 ENSG00000147894	2	3	5	1	0	0	0	0	0	0
C9orf78 ENSG00000136819	47	8	20	6	5	1	3	29	8	29
C9orf85 ENSG00000155621	0	1	0	1	14	7	0	0	2	0
C9orf91 ENSG00000157693	0	2	3	7	89	12	14	5	7	3
C9orf92 ENSG00000205549	0	0	0	0	0	0	0	0	2	1
CA1 ENSG00000133742	0	0	0	0	0	0	0	0	0	0
CA11 ENSG00000063180	26	27	0	29	9	0	2	21	7	40
CA12 ENSG00000074410	5	37	13	1	35	68	0	3	0	22
CA13 ENSG00000185015	0	0	2	0	0	0	0	0	0	1
CA14 ENSG00000118298	0	0	1	0	0	0	0	0	0	0
CA2 ENSG00000104267	0	0	1	0	0	5	6	0	0	0
CA3 ENSG00000164879	0	0	0	0	0	0	0	0	0	0
CA4 ENSG00000167434	90	0	2	5	3	23	0	0	24	5
CA5A ENSG00000174990	0	0	0	0	0	0	0	0	0	0
CA5B ENSG00000169239	1	0	0	0	1	25	2	0	1	29
CA7 ENSG00000168748	0	6	0	0	0	1	0	0	0	0
CA8 ENSG00000178538	0	0	0	0	2	8	0	1	0	0
CA9 ENSG00000107159	0	0	0	0	0	0	0	0	0	0
CAAP1 ENSG00000120159	5	9	3	0	0	7	0	0	16	1
CAB39 ENSG00000135932	1	37	0	0	9	93	0	30	0	10
CAB39L ENSG00000102547	3	65	9	16	34	36	0	37	84	100
CABIN1 ENSG00000099991	155	13	73	12	110	2	70	14	24	0
CABLES1 ENSG00000134508	19	23	0	2	0	1	20	9	0	15
CABLES2 ENSG00000149679	38	0	0	0	24	1	0	4	8	25
CABP1 ENSG00000157782	4	1	12	34	0	4	0	0	0	5
CABP4 ENSG00000175544	14	0	0	0	1	0	5	1	1	0
CABP7 ENSG00000100314	0	0	0	0	2	0	0	0	0	0
CABYR ENSG00000154040	0	0	0	0	0	0	4	0	0	0
CACFD1 ENSG00000160325	2	25	6	25	2	19	0	23	0	2
CACHD1 ENSG00000158966	0	0	1	1	0	0	5	4	1	1
CACNA1A ENSG00000141837	27	0	3	1	2	17	1	0	2	1
CACNA1B ENSG00000148408	0	0	0	0	0	0	0	0	2	0
CACNA1C ENSG00000151067	11	0	0	12	1	14	0	10	0	1
CACNA1D ENSG00000157388	0	0	0	0	5	1	4	0	0	2
CACNA1E ENSG00000198216	0	0	0	0	0	0	0	0	0	0
CACNA1F ENSG00000102001	0	0	0	0	0	0	1	0	0	1
CACNA1G ENSG00000006283	1	1	1	12	0	7	4	3	0	0
[truncated: 14,365 more rows]
