# Supplementary material for: Spatial maps of prostate cancer transcriptomes reveal an unexplored landscape of heterogeneity
Source: Nat Commun. 2018 Jun 20;9:2419. doi: 10.1038/s41467-018-04724-5 (PMC6010471; doi:10.1038/s41467-018-04724-5)
Supplement: Supplementary file 10 — Supplementary Data 7 [file 41467_2018_4724_MOESM10_ESM.zip › Supplementary Dataset 4/experiment0000-baselinefeature-gamma_prior-r.tsv]

	Baseline
A1BG ENSG00000121410	0.724307
A1CF ENSG00000148584	1.30449
A2M ENSG00000175899	0.965103
A2ML1 ENSG00000166535	1.28323
A4GALT ENSG00000128274	1.16909
AAAS ENSG00000094914	1.09865
AACS ENSG00000081760	1.58147
AADACL2 ENSG00000197953	1.33161
AADAT ENSG00000109576	1.28878
AAED1 ENSG00000158122	1.18875
AAGAB ENSG00000103591	0.923838
AAK1 ENSG00000115977	1.2651
AAMDC ENSG00000087884	1.04763
AAMP ENSG00000127837	2.06407
AAR2 ENSG00000131043	0.923115
AARD ENSG00000205002	1.18306
AARS ENSG00000090861	0.842049
AARSD1 ENSG00000266967	1.25706
AASDH ENSG00000157426	0.57363
AASDHPPT ENSG00000149313	0.663687
AASS ENSG00000008311	0.53932
AATF ENSG00000275700	0.6927
AATK ENSG00000181409	1.1397
AATK-AS1 ENSG00000225180	1.64782
ABAT ENSG00000183044	1.16584
ABC13-47488600E17.1 ENSG00000283199	0.999603
ABC13-47656900H15.1 ENSG00000283566	0.68072
ABC7-42404400C24.1 ENSG00000277758	1.45623
ABCA1 ENSG00000165029	1.31565
ABCA10 ENSG00000154263	1.30395
ABCA12 ENSG00000144452	0.9926
ABCA13 ENSG00000179869	0.930324
ABCA2 ENSG00000107331	0.938419
ABCA3 ENSG00000167972	0.832116
ABCA4 ENSG00000198691	1.43439
ABCA5 ENSG00000154265	1.27223
ABCA6 ENSG00000154262	0.67245
ABCA7 ENSG00000064687	0.834685
ABCA8 ENSG00000141338	0.829464
ABCA9 ENSG00000154258	0.831619
ABCB1 ENSG00000085563	1.58374
ABCB10 ENSG00000135776	0.875361
ABCB11 ENSG00000073734	1.07755
ABCB4 ENSG00000005471	1.42643
ABCB5 ENSG00000004846	1.69515
ABCB6 ENSG00000115657	0.668108
ABCB7 ENSG00000131269	1.06211
ABCB8 ENSG00000197150	0.883857
ABCB9 ENSG00000150967	0.266129
ABCC1 ENSG00000103222	1.41347
ABCC10 ENSG00000124574	0.913049
ABCC3 ENSG00000108846	1.48468
ABCC4 ENSG00000125257	1.15245
ABCC5 ENSG00000114770	1.55908
ABCC6 ENSG00000091262	0.711729
ABCC8 ENSG00000006071	1.5647
ABCC9 ENSG00000069431	0.792612
ABCD1 ENSG00000101986	0.946533
ABCD2 ENSG00000173208	1.04616
ABCD3 ENSG00000117528	0.829123
ABCD4 ENSG00000119688	0.485547
ABCE1 ENSG00000164163	1.01404
ABCF1 ENSG00000204574	1.50753
ABCF2 ENSG00000033050	0.8748
ABCF3 ENSG00000161204	0.805929
ABCG1 ENSG00000160179	1.044
ABCG2 ENSG00000118777	0.552939
ABCG4 ENSG00000172350	1.29517
ABCG5 ENSG00000138075	1.01373
ABHD1 ENSG00000143994	1.39543
ABHD10 ENSG00000144827	0.694478
ABHD11 ENSG00000106077	0.962738
ABHD12 ENSG00000100997	1.13444
ABHD12B ENSG00000131969	1.28632
ABHD13 ENSG00000139826	1.37279
ABHD14A ENSG00000248487	1.45634
ABHD14A-ACY1 ENSG00000114786	0.818096
ABHD14B ENSG00000114779	1.08585
ABHD15 ENSG00000168792	1.45314
ABHD16A ENSG00000204427	0.53158
ABHD17A ENSG00000129968	1.35217
ABHD17B ENSG00000107362	0.632577
ABHD17C ENSG00000136379	1.31093
ABHD18 ENSG00000164074	1.0474
ABHD2 ENSG00000140526	0.942845
ABHD3 ENSG00000158201	0.605878
ABHD4 ENSG00000100439	0.741723
ABHD5 ENSG00000011198	1.42838
ABHD6 ENSG00000163686	0.905453
ABHD8 ENSG00000127220	1.20933
ABI1 ENSG00000136754	0.31294
ABI2 ENSG00000138443	1.11285
ABI3 ENSG00000108798	0.756572
ABI3BP ENSG00000154175	0.767306
ABL1 ENSG00000097007	1.19787
ABL2 ENSG00000143322	1.37175
ABLIM1 ENSG00000099204	0.522179
ABLIM2 ENSG00000163995	0.665879
ABLIM3 ENSG00000173210	0.890366
ABO ENSG00000175164	1.03257
ABR ENSG00000159842	0.916414
ABRA ENSG00000174429	0.904528
ABRACL ENSG00000146386	1.50516
ABT1 ENSG00000146109	0.85988
ABTB1 ENSG00000114626	1.47407
ABTB2 ENSG00000166016	1.09495
AC002429.5 ENSG00000236197	0.475131
AC004381.6 ENSG00000005189	1.5829
AC004754.3 ENSG00000269881	0.762997
AC004813.1 ENSG00000279777	0.885139
AC005281.1 ENSG00000226690	0.692181
AC005480.1 ENSG00000279461	0.675509
AC006116.20 ENSG00000267710	1.07932
AC006386.1 ENSG00000279115	0.831415
AC006994.3 ENSG00000279317	0.739161
AC008522.1 ENSG00000279232	1.10952
AC008759.1 ENSG00000279471	1.41951
AC009014.3 ENSG00000271824	1.3839
AC010731.4 ENSG00000235118	1.2286
AC012005.1 ENSG00000279274	1.2672
AC013269.5 ENSG00000184761	0.935666
AC013461.1 ENSG00000091436	0.870099
AC018512.1 ENSG00000279808	1.00051
AC021106.1 ENSG00000279386	1.30515
AC024592.12 ENSG00000267740	0.767199
AC025335.1 ENSG00000179859	0.861993
AC074033.1 ENSG00000281137	0.67618
AC087350.1 ENSG00000281527	0.44717
AC090498.1 ENSG00000279483	0.73959
AC092835.2 ENSG00000233757	1.13871
AC105052.1 ENSG00000279168	1.07489
AC110615.1 ENSG00000279909	1.3898
AC113404.1 ENSG00000254893	0.359728
AC131097.4 ENSG00000216921	0.994395
AC138517.6 ENSG00000283288	0.645619
AC138969.4 ENSG00000183889	0.846134
AC241377.1 ENSG00000281741	0.712714
AC241585.1 ENSG00000281571	1.0386
AC242988.1 ENSG00000278939	0.540756
AC243756.1 ENSG00000270339	0.651999
AC245100.1 ENSG00000280649	1.28884
ACAA1 ENSG00000060971	0.846494
ACAA2 ENSG00000167315	0.740489
ACACA ENSG00000278540	1.13226
ACACB ENSG00000076555	0.671588
ACAD10 ENSG00000111271	0.801074
ACAD11 ENSG00000240303	0.756931
ACAD8 ENSG00000151498	1.69415
ACAD9 ENSG00000177646	1.49224
ACADL ENSG00000115361	0.396309
ACADM ENSG00000117054	0.686157
ACADS ENSG00000122971	1.05647
ACADSB ENSG00000196177	0.72741
ACADVL ENSG00000072778	1.43413
ACAN ENSG00000157766	0.657795
ACAP1 ENSG00000072818	0.579302
ACAP2 ENSG00000114331	1.16636
ACAP3 ENSG00000131584	1.08416
ACAT1 ENSG00000075239	0.914242
ACAT2 ENSG00000120437	0.59121
ACBD3 ENSG00000182827	0.669811
ACBD4 ENSG00000181513	1.27216
ACBD5 ENSG00000107897	1.12873
ACBD6 ENSG00000230124	1.35881
ACCS ENSG00000110455	1.14855
ACCSL ENSG00000205126	1.19378
ACD ENSG00000102977	0.829118
ACE ENSG00000159640	1.02097
ACE2 ENSG00000130234	0.931705
ACER1 ENSG00000167769	0.830625
ACER2 ENSG00000177076	1.46861
ACER3 ENSG00000078124	0.931193
ACHE ENSG00000087085	1.51268
ACIN1 ENSG00000100813	0.621514
ACKR1 ENSG00000213088	0.789519
ACKR2 ENSG00000144648	1.01797
ACKR3 ENSG00000144476	2.1369
ACKR4 ENSG00000129048	0.710499
ACLY ENSG00000131473	0.863579
ACMSD ENSG00000153086	0.995477
ACO1 ENSG00000122729	1.63926
ACO2 ENSG00000100412	2.36284
ACOD1 ENSG00000102794	0.874711
ACOT1 ENSG00000184227	1.69395
ACOT11 ENSG00000162390	0.929445
ACOT13 ENSG00000112304	0.554875
ACOT2 ENSG00000119673	0.584571
ACOT4 ENSG00000177465	0.721623
ACOT7 ENSG00000097021	1.12161
ACOT8 ENSG00000101473	0.92458
ACOT9 ENSG00000123130	0.925904
ACOX1 ENSG00000161533	1.71403
ACOX2 ENSG00000168306	1.47863
ACOX3 ENSG00000087008	1.12542
ACOXL ENSG00000153093	1.16213
ACP1 ENSG00000143727	0.809195
ACP2 ENSG00000134575	0.708826
ACP5 ENSG00000102575	1.58517
ACP6 ENSG00000162836	1.75709
ACP7 ENSG00000183760	0.984632
ACPP ENSG00000014257	1.03102
ACPT ENSG00000142513	0.935431
ACR ENSG00000100312	1.54488
ACRBP ENSG00000111644	0.546374
ACRC ENSG00000147174	1.53194
ACSBG1 ENSG00000103740	0.650506
ACSBG2 ENSG00000130377	0.713232
ACSF2 ENSG00000167107	0.808317
ACSF3 ENSG00000176715	0.807559
ACSL1 ENSG00000151726	0.977096
ACSL3 ENSG00000123983	0.559416
ACSL4 ENSG00000068366	1.36673
ACSL5 ENSG00000197142	0.6292
ACSL6 ENSG00000164398	1.14412
ACSM1 ENSG00000166743	2.02762
ACSM2A ENSG00000183747	0.646987
ACSM2B ENSG00000066813	1.30015
ACSM3 ENSG00000005187	1.09665
ACSM4 ENSG00000215009	1.73991
ACSM5 ENSG00000183549	1.28466
ACSM6 ENSG00000173124	0.832568
ACSS1 ENSG00000154930	0.834321
ACSS2 ENSG00000131069	1.29615
ACSS3 ENSG00000111058	0.802869
ACTA1 ENSG00000143632	1.47503
ACTA2 ENSG00000107796	0.671434
ACTB ENSG00000075624	1.57015
ACTBL2 ENSG00000169067	0.821391
ACTC1 ENSG00000159251	1.00658
ACTG1 ENSG00000184009	1.46629
ACTG2 ENSG00000163017	0.707964
ACTL10 ENSG00000182584	1.42359
ACTL6A ENSG00000136518	0.966929
ACTN1 ENSG00000072110	0.937481
ACTN2 ENSG00000077522	0.68961
ACTN3 ENSG00000248746	1.2158
ACTN4 ENSG00000130402	1.36607
ACTR10 ENSG00000131966	0.803437
ACTR1A ENSG00000138107	0.844771
ACTR1B ENSG00000115073	1.71637
ACTR2 ENSG00000138071	1.55911
ACTR3 ENSG00000115091	1.30877
ACTR3B ENSG00000133627	0.651485
ACTR3C ENSG00000106526	0.985668
ACTR5 ENSG00000101442	1.31742
ACTR6 ENSG00000075089	0.584048
ACTR8 ENSG00000113812	0.530862
ACTRT3 ENSG00000184378	0.411472
ACVR1 ENSG00000115170	0.866063
ACVR1B ENSG00000135503	0.732163
ACVR1C ENSG00000123612	1.31779
ACVR2A ENSG00000121989	1.28114
ACVR2B ENSG00000114739	1.39836
ACVRL1 ENSG00000139567	1.07468
ACY1 ENSG00000243989	1.68134
ACY3 ENSG00000132744	0.672576
ACYP1 ENSG00000119640	0.686513
ACYP2 ENSG00000170634	1.50027
ADA ENSG00000196839	0.930472
ADAD1 ENSG00000164113	0.769447
ADAD2 ENSG00000140955	0.755885
ADAL ENSG00000168803	0.902178
ADAM10 ENSG00000137845	1.31602
ADAM11 ENSG00000073670	0.736507
ADAM12 ENSG00000148848	1.20143
ADAM15 ENSG00000143537	1.373
ADAM17 ENSG00000151694	1.26551
ADAM18 ENSG00000168619	0.674976
ADAM19 ENSG00000135074	0.626397
ADAM2 ENSG00000104755	0.735589
ADAM20 ENSG00000134007	1.08373
ADAM22 ENSG00000008277	1.03958
ADAM23 ENSG00000114948	1.33939
ADAM28 ENSG00000042980	1.17696
ADAM29 ENSG00000168594	1.33073
ADAM32 ENSG00000197140	0.712126
ADAM33 ENSG00000149451	0.951249
ADAM7 ENSG00000069206	1.11518
ADAM8 ENSG00000151651	0.697775
ADAM9 ENSG00000168615	0.786159
ADAMDEC1 ENSG00000134028	0.409636
ADAMTS1 ENSG00000154734	0.914105
ADAMTS10 ENSG00000142303	0.977247
ADAMTS12 ENSG00000151388	0.808284
ADAMTS13 ENSG00000160323	0.646629
ADAMTS14 ENSG00000138316	0.896067
ADAMTS15 ENSG00000166106	1.33503
ADAMTS17 ENSG00000140470	0.814226
ADAMTS18 ENSG00000140873	1.10426
ADAMTS19 ENSG00000145808	1.07096
ADAMTS2 ENSG00000087116	0.769392
ADAMTS20 ENSG00000173157	0.771512
ADAMTS3 ENSG00000156140	0.808187
ADAMTS4 ENSG00000158859	0.761612
ADAMTS5 ENSG00000154736	1.23023
ADAMTS6 ENSG00000049192	0.9922
ADAMTS7 ENSG00000136378	0.69424
ADAMTS8 ENSG00000134917	1.23698
ADAMTS9 ENSG00000163638	0.658722
ADAMTSL1 ENSG00000178031	0.489357
ADAMTSL2 ENSG00000197859	1.41109
ADAMTSL3 ENSG00000156218	0.885788
ADAMTSL4 ENSG00000143382	0.918689
ADAMTSL5 ENSG00000185761	1.21418
ADAP1 ENSG00000105963	0.954238
ADAP2 ENSG00000184060	0.95261
ADAR ENSG00000160710	1.80773
ADARB1 ENSG00000197381	1.06608
ADARB2 ENSG00000185736	0.681496
ADAT1 ENSG00000065457	0.889939
ADAT2 ENSG00000189007	1.15016
ADAT3 ENSG00000213638	0.722789
ADCK1 ENSG00000063761	1.01814
ADCK2 ENSG00000133597	0.846796
ADCK3 ENSG00000163050	0.336532
ADCK4 ENSG00000123815	0.842197
ADCK5 ENSG00000173137	0.89659
ADCY1 ENSG00000164742	1.21311
ADCY2 ENSG00000078295	0.733614
ADCY3 ENSG00000138031	1.04787
ADCY4 ENSG00000129467	1.94397
ADCY5 ENSG00000173175	1.32688
ADCY6 ENSG00000174233	0.686999
ADCY7 ENSG00000121281	0.839589
ADCY8 ENSG00000155897	0.678998
ADCY9 ENSG00000162104	2.14748
ADCYAP1R1 ENSG00000078549	0.581232
ADD1 ENSG00000087274	1.31921
ADD2 ENSG00000075340	0.691119
ADD3 ENSG00000148700	0.780356
ADGB ENSG00000118492	0.567825
ADGRA2 ENSG00000020181	1.15189
ADGRA3 ENSG00000152990	1.21184
ADGRB1 ENSG00000181790	1.0887
ADGRB2 ENSG00000121753	1.25717
ADGRB3 ENSG00000135298	0.673436
ADGRD1 ENSG00000111452	1.02987
ADGRD2 ENSG00000180264	0.934954
ADGRE1 ENSG00000174837	0.795043
ADGRE2 ENSG00000127507	1.08833
ADGRE3 ENSG00000131355	1.37133
ADGRE5 ENSG00000123146	1.55659
ADGRF1 ENSG00000153292	0.455433
ADGRF3 ENSG00000173567	0.857917
ADGRF4 ENSG00000153294	0.695643
ADGRF5 ENSG00000069122	1.02471
ADGRG1 ENSG00000205336	0.822995
ADGRG2 ENSG00000173698	0.75503
ADGRG3 ENSG00000182885	0.764045
ADGRG4 ENSG00000156920	0.691427
ADGRG5 ENSG00000159618	1.41701
ADGRG6 ENSG00000112414	1.1094
ADGRG7 ENSG00000144820	1.15707
ADGRL1 ENSG00000072071	0.623895
ADGRL2 ENSG00000117114	0.826006
ADGRL3 ENSG00000150471	1.28892
ADGRL4 ENSG00000162618	1.33777
ADGRV1 ENSG00000164199	0.620178
ADH1B ENSG00000196616	1.45238
ADH1C ENSG00000248144	0.825882
ADH4 ENSG00000198099	1.41714
ADH5 ENSG00000197894	0.791642
ADH6 ENSG00000172955	1.26646
ADHFE1 ENSG00000147576	0.938093
ADI1 ENSG00000182551	1.39023
ADIPOR1 ENSG00000159346	0.858171
ADIPOR2 ENSG00000006831	1.45765
ADIRF ENSG00000148671	0.678096
ADK ENSG00000156110	0.712732
ADM ENSG00000148926	0.913804
ADM2 ENSG00000128165	1.12243
ADM5 ENSG00000224420	0.724105
ADNP ENSG00000101126	0.5993
ADNP2 ENSG00000101544	0.754129
ADO ENSG00000181915	0.71325
ADORA1 ENSG00000163485	1.70349
ADORA2B ENSG00000170425	1.11053
ADORA3 ENSG00000282608	1.23739
ADPGK ENSG00000159322	1.13406
ADPRH ENSG00000144843	1.24714
ADPRHL1 ENSG00000153531	1.07961
ADPRHL2 ENSG00000116863	1.03794
ADPRM ENSG00000170222	1.1661
ADRA1A ENSG00000120907	0.811564
ADRA1D ENSG00000171873	0.729596
ADRA2A ENSG00000150594	1.13384
ADRA2B ENSG00000274286	1.56131
ADRA2C ENSG00000184160	0.713015
ADRB1 ENSG00000043591	0.883657
ADRB2 ENSG00000169252	0.754298
ADRB3 ENSG00000188778	1.04495
ADRM1 ENSG00000130706	1.23975
ADSL ENSG00000239900	0.575252
ADSS ENSG00000035687	0.850228
ADSSL1 ENSG00000185100	0.843289
ADTRP ENSG00000111863	1.19067
AEBP1 ENSG00000106624	0.915789
AEBP2 ENSG00000139154	0.89801
AEN ENSG00000181026	1.07459
AES ENSG00000104964	1.07638
AF011889.5 ENSG00000241489	1.17916
AFAP1 ENSG00000196526	0.59367
AFAP1L1 ENSG00000157510	0.864594
AFAP1L2 ENSG00000169129	1.20725
AFF1 ENSG00000172493	0.601243
AFF2 ENSG00000155966	0.51763
AFF3 ENSG00000144218	1.01749
AFF4 ENSG00000072364	0.605669
AFG3L2 ENSG00000141385	0.753135
AFM ENSG00000079557	0.295738
AFMID ENSG00000183077	0.657217
AFP ENSG00000081051	0.815246
AFTPH ENSG00000119844	0.893555
AGA ENSG00000038002	1.2987
AGAP1 ENSG00000157985	0.890018
AGAP14P ENSG00000279058	0.806132
AGAP2 ENSG00000135439	0.756151
AGAP3 ENSG00000133612	1.04135
AGAP4 ENSG00000188234	1.40727
AGAP5 ENSG00000172650	1.84526
AGAP6 ENSG00000204149	0.876447
AGAP9 ENSG00000204172	1.13365
AGBL1 ENSG00000273540	1.12161
AGBL2 ENSG00000165923	0.971566
AGBL3 ENSG00000146856	0.898678
AGBL4 ENSG00000186094	0.978155
AGBL5 ENSG00000084693	1.07622
AGER ENSG00000204305	1.16754
AGFG1 ENSG00000173744	0.95773
AGFG2 ENSG00000106351	1.11894
AGGF1 ENSG00000164252	0.704569
AGK ENSG00000006530	1.15125
AGL ENSG00000162688	1.01076
AGMAT ENSG00000116771	0.897215
AGO1 ENSG00000092847	1.08961
AGO2 ENSG00000123908	0.908077
AGO3 ENSG00000126070	0.60378
AGO4 ENSG00000134698	0.603562
AGPAT1 ENSG00000204310	1.44346
AGPAT2 ENSG00000169692	0.501783
AGPAT3 ENSG00000160216	0.815279
AGPAT4 ENSG00000026652	0.593236
AGPAT5 ENSG00000155189	1.43136
AGPS ENSG00000018510	0.704146
AGR2 ENSG00000106541	0.977459
AGR3 ENSG00000173467	1.15641
AGRN ENSG00000188157	0.690716
AGRP ENSG00000159723	0.685367
AGT ENSG00000135744	0.608651
AGTPBP1 ENSG00000135049	0.929925
AGTR1 ENSG00000144891	1.11672
AGTRAP ENSG00000177674	0.936797
AGXT ENSG00000172482	1.01312
AHCTF1 ENSG00000153207	1.8467
AHCY ENSG00000101444	0.92416
AHCYL1 ENSG00000168710	0.949215
AHCYL2 ENSG00000158467	1.27242
AHDC1 ENSG00000126705	0.859196
AHI1 ENSG00000135541	0.676987
AHNAK ENSG00000124942	1.21406
AHNAK2 ENSG00000185567	1.0724
AHR ENSG00000106546	0.870979
AHRR ENSG00000063438	1.59393
AHSA1 ENSG00000100591	1.10306
AHSA2 ENSG00000173209	1.23465
AICDA ENSG00000111732	0.967543
AIDA ENSG00000186063	0.933063
AIF1 ENSG00000204472	0.836997
AIF1L ENSG00000126878	0.555231
AIFM1 ENSG00000156709	1.79198
AIFM2 ENSG00000042286	0.657796
AIFM3 ENSG00000183773	0.760486
AIG1 ENSG00000146416	0.816896
AIM1 ENSG00000112297	1.32199
AIM1L ENSG00000176092	0.660792
AIM2 ENSG00000163568	1.37527
AIMP1 ENSG00000164022	0.946787
AIMP2 ENSG00000106305	1.39611
AIP ENSG00000110711	1.11445
AIPL1 ENSG00000129221	1.17033
AIRE ENSG00000160224	0.821113
AJ239318.1 ENSG00000280108	1.16018
AJAP1 ENSG00000196581	0.864547
AJUBA ENSG00000129474	1.26959
AK1 ENSG00000106992	1.58709
AK2 ENSG00000004455	0.681581
AK3 ENSG00000147853	1.18867
AK4 ENSG00000162433	1.10577
AK5 ENSG00000154027	0.501426
AK6 ENSG00000085231	0.942028
AK7 ENSG00000140057	1.05309
AK8 ENSG00000165695	1.03311
AK9 ENSG00000155085	1.2325
AKAP1 ENSG00000121057	0.76951
AKAP10 ENSG00000108599	1.12282
AKAP11 ENSG00000023516	0.84536
AKAP12 ENSG00000131016	1.11927
AKAP13 ENSG00000170776	0.796586
AKAP14 ENSG00000186471	1.76046
AKAP17A ENSG00000197976	1.31871
AKAP3 ENSG00000111254	1.24587
AKAP5 ENSG00000179841	1.1309
AKAP6 ENSG00000151320	1.4049
AKAP7 ENSG00000118507	0.972951
AKAP8 ENSG00000105127	0.937021
AKAP8L ENSG00000011243	1.74587
AKAP9 ENSG00000127914	1.67605
AKIP1 ENSG00000166452	1.16447
AKIRIN1 ENSG00000174574	1.07959
AKIRIN2 ENSG00000135334	0.917507
AKNA ENSG00000106948	0.477852
AKNAD1 ENSG00000162641	0.585991
AKR1A1 ENSG00000117448	1.16463
AKR1B1 ENSG00000085662	0.906909
AKR1C1 ENSG00000187134	1.00215
AKR1C2 ENSG00000151632	1.08352
AKR1C3 ENSG00000196139	0.65953
AKR1C4 ENSG00000198610	1.16571
AKR1D1 ENSG00000122787	1.07156
AKR1E2 ENSG00000165568	0.890354
AKR7A2 ENSG00000053371	0.968917
AKR7A3 ENSG00000162482	1.39037
AKR7L ENSG00000211454	1.62475
AKT1 ENSG00000142208	1.05551
AKT1S1 ENSG00000204673	0.974508
AKT2 ENSG00000105221	1.00277
AKT3 ENSG00000117020	1.26181
AKTIP ENSG00000166971	1.2647
AL023806.1 ENSG00000280184	0.925351
AL049794.1 ENSG00000280240	0.879246
AL133475.1 ENSG00000281602	0.748666
AL356053.1 ENSG00000150076	1.86104
AL358852.1 ENSG00000278899	0.870185
AL365181.1 ENSG00000280316	0.749248
AL513523.2 ENSG00000279767	0.879486
AL589743.1 ENSG00000279508	1.03285
ALAD ENSG00000148218	1.42756
ALAS1 ENSG00000023330	1.12766
ALAS2 ENSG00000158578	0.982264
ALB ENSG00000163631	0.769191
ALCAM ENSG00000170017	1.17138
ALDH16A1 ENSG00000161618	0.641016
ALDH18A1 ENSG00000059573	0.729535
ALDH1A1 ENSG00000165092	0.880078
ALDH1A2 ENSG00000128918	0.737665
ALDH1A3 ENSG00000184254	0.671234
ALDH1B1 ENSG00000137124	0.75353
ALDH1L1 ENSG00000144908	0.808485
ALDH1L2 ENSG00000136010	0.892053
ALDH3A1 ENSG00000108602	0.70823
ALDH3A2 ENSG00000072210	1.86614
ALDH3B1 ENSG00000006534	0.715833
ALDH3B2 ENSG00000132746	0.597634
ALDH4A1 ENSG00000159423	1.04452
ALDH5A1 ENSG00000112294	1.55349
ALDH6A1 ENSG00000119711	1.27752
ALDH7A1 ENSG00000164904	0.558867
ALDH9A1 ENSG00000143149	1.40725
ALDOA ENSG00000149925	1.15012
ALDOC ENSG00000109107	0.707076
ALG1 ENSG00000033011	0.603263
ALG10 ENSG00000139133	1.95577
ALG10B ENSG00000175548	1.14338
ALG11 ENSG00000253710	0.987888
ALG12 ENSG00000182858	0.711741
ALG13 ENSG00000101901	0.46426
ALG14 ENSG00000172339	1.4959
ALG1L ENSG00000189366	0.881623
ALG1L2 ENSG00000251287	0.839186
ALG2 ENSG00000119523	1.29153
ALG3 ENSG00000214160	0.624164
ALG5 ENSG00000120697	0.889953
ALG6 ENSG00000088035	1.10477
ALG8 ENSG00000159063	0.548621
ALG9 ENSG00000086848	0.62359
ALK ENSG00000171094	1.00329
ALKBH1 ENSG00000100601	1.28554
ALKBH2 ENSG00000189046	1.23412
ALKBH3 ENSG00000166199	0.794543
ALKBH4 ENSG00000160993	0.630674
ALKBH5 ENSG00000091542	1.36805
ALKBH6 ENSG00000239382	0.666015
ALKBH7 ENSG00000125652	1.06304
ALKBH8 ENSG00000137760	1.12448
ALLC ENSG00000151360	1.32719
ALMS1 ENSG00000116127	1.51494
ALOX12 ENSG00000108839	0.909404
ALOX12B ENSG00000179477	1.30213
ALOX15 ENSG00000161905	1.293
ALOX15B ENSG00000179593	0.753565
ALOX5 ENSG00000012779	1.37605
ALOX5AP ENSG00000132965	0.825196
ALOXE3 ENSG00000179148	0.746231
ALPK1 ENSG00000073331	0.519056
ALPK2 ENSG00000198796	0.852264
ALPK3 ENSG00000136383	0.604775
ALPL ENSG00000162551	0.754016
ALS2 ENSG00000003393	0.776538
ALS2CL ENSG00000178038	0.966751
ALS2CR11 ENSG00000155754	0.949631
ALS2CR12 ENSG00000155749	0.848127
ALX1 ENSG00000180318	0.431943
ALX3 ENSG00000156150	1.11399
ALYREF ENSG00000183684	0.507609
AMACR ENSG00000242110	0.861927
AMBN ENSG00000178522	1.31436
AMBP ENSG00000106927	0.759872
AMBRA1 ENSG00000110497	1.01946
AMD1 ENSG00000123505	0.78774
AMDHD1 ENSG00000139344	0.782648
AMDHD2 ENSG00000162066	1.03818
AMER1 ENSG00000184675	1.01067
AMER3 ENSG00000178171	0.89445
AMFR ENSG00000159461	0.819095
AMH ENSG00000104899	1.3741
AMHR2 ENSG00000135409	1.20179
AMIGO1 ENSG00000181754	0.848568
AMIGO2 ENSG00000139211	0.979222
AMIGO3 ENSG00000176020	0.606239
AMMECR1 ENSG00000101935	1.05165
AMMECR1L ENSG00000144233	1.12317
AMN ENSG00000166126	1.20519
AMN1 ENSG00000151743	1.39076
AMOT ENSG00000126016	1.2255
AMOTL1 ENSG00000166025	1.0537
AMOTL2 ENSG00000114019	0.659444
AMPD1 ENSG00000116748	0.702832
AMPD2 ENSG00000116337	1.49958
AMPD3 ENSG00000133805	0.801954
AMPH ENSG00000078053	0.704745
AMT ENSG00000145020	0.626647
AMTN ENSG00000187689	1.09794
AMY1A ENSG00000237763	1.07895
AMY1B ENSG00000174876	0.945296
AMY1C ENSG00000187733	0.53201
AMY2B ENSG00000240038	0.772776
AMZ1 ENSG00000174945	0.897615
AMZ2 ENSG00000196704	0.579496
ANAPC1 ENSG00000153107	1.59605
ANAPC10 ENSG00000164162	1.19414
ANAPC11 ENSG00000141552	0.738195
ANAPC13 ENSG00000129055	1.19295
ANAPC15 ENSG00000110200	0.751242
ANAPC16 ENSG00000166295	0.703325
ANAPC2 ENSG00000176248	0.708602
ANAPC4 ENSG00000053900	0.892926
ANAPC5 ENSG00000089053	0.757676
ANAPC7 ENSG00000196510	0.878656
ANG ENSG00000214274	1.15232
ANGEL1 ENSG00000013523	0.873537
ANGEL2 ENSG00000174606	1.43878
ANGPT1 ENSG00000154188	1.3969
ANGPT2 ENSG00000091879	0.979479
ANGPT4 ENSG00000101280	1.26216
ANGPTL1 ENSG00000116194	1.02059
ANGPTL2 ENSG00000136859	0.982742
ANGPTL3 ENSG00000132855	1.73701
ANGPTL4 ENSG00000167772	0.780362
ANGPTL6 ENSG00000130812	1.16825
ANGPTL7 ENSG00000171819	1.09805
ANGPTL8 ENSG00000130173	0.407247
ANK1 ENSG00000029534	0.996709
ANK2 ENSG00000145362	0.698668
ANK3 ENSG00000151150	0.877865
ANKAR ENSG00000151687	0.63678
ANKDD1A ENSG00000166839	0.817576
ANKDD1B ENSG00000189045	0.842645
ANKEF1 ENSG00000132623	1.30252
ANKFN1 ENSG00000153930	1.22812
ANKFY1 ENSG00000185722	0.873474
ANKH ENSG00000154122	1.18872
ANKHD1 ENSG00000131503	0.895626
ANKHD1-EIF4EBP3 ENSG00000254996	1.18898
ANKIB1 ENSG00000001629	1.22588
ANKK1 ENSG00000170209	1.30801
ANKLE1 ENSG00000160117	1.24819
ANKLE2 ENSG00000176915	1.5419
ANKMY1 ENSG00000144504	1.50891
ANKMY2 ENSG00000106524	1.44968
ANKRA2 ENSG00000164331	1.01866
ANKRD1 ENSG00000148677	1.06469
ANKRD10 ENSG00000088448	1.17693
ANKRD11 ENSG00000167522	0.972075
ANKRD12 ENSG00000101745	0.643042
ANKRD13A ENSG00000076513	1.05912
ANKRD13B ENSG00000198720	0.731824
ANKRD13C ENSG00000118454	1.2517
ANKRD13D ENSG00000172932	0.774756
ANKRD16 ENSG00000134461	1.18836
ANKRD17 ENSG00000132466	0.933154
ANKRD18A ENSG00000180071	1.06152
ANKRD18B ENSG00000230453	1.07827
ANKRD2 ENSG00000165887	0.909407
ANKRD20A1 ENSG00000260691	1.24633
ANKRD20A2 ENSG00000183148	0.766179
ANKRD20A3 ENSG00000276203	1.17366
ANKRD20A4 ENSG00000172014	0.551231
ANKRD22 ENSG00000152766	1.22267
ANKRD23 ENSG00000163126	1.62176
ANKRD24 ENSG00000089847	0.784581
ANKRD26 ENSG00000107890	1.14452
ANKRD27 ENSG00000105186	1.50327
ANKRD28 ENSG00000206560	1.02546
ANKRD29 ENSG00000154065	0.793829
ANKRD30A ENSG00000148513	1.04527
ANKRD30BL ENSG00000163046	1.68271
ANKRD31 ENSG00000145700	0.798911
ANKRD33 ENSG00000167612	0.755668
ANKRD33B ENSG00000164236	0.994499
ANKRD34A ENSG00000272031	0.401902
ANKRD34B ENSG00000189127	1.36198
ANKRD35 ENSG00000198483	0.512654
ANKRD36 ENSG00000135976	1.11716
ANKRD36B ENSG00000196912	0.868055
ANKRD36C ENSG00000174501	1.02506
ANKRD37 ENSG00000186352	1.37664
ANKRD39 ENSG00000213337	1.32298
ANKRD40 ENSG00000154945	0.694916
ANKRD42 ENSG00000137494	1.58785
ANKRD44 ENSG00000065413	1.37515
ANKRD45 ENSG00000183831	0.85381
ANKRD46 ENSG00000186106	0.562692
ANKRD49 ENSG00000168876	0.978864
ANKRD50 ENSG00000151458	1.47238
ANKRD52 ENSG00000139645	0.821538
ANKRD53 ENSG00000144031	0.937366
ANKRD54 ENSG00000100124	0.92553
ANKRD6 ENSG00000135299	0.753429
ANKRD62 ENSG00000181626	1.06037
ANKRD65 ENSG00000235098	1.16494
ANKRD7 ENSG00000106013	1.77842
ANKRD9 ENSG00000156381	2.05385
ANKS1A ENSG00000064999	0.729743
ANKS1B ENSG00000185046	1.06945
ANKS3 ENSG00000168096	0.67565
ANKS6 ENSG00000165138	0.939147
ANKUB1 ENSG00000206199	0.61172
ANKZF1 ENSG00000163516	0.788993
ANLN ENSG00000011426	0.990333
ANO1 ENSG00000131620	0.897381
ANO10 ENSG00000160746	1.03904
ANO2 ENSG00000047617	0.933234
ANO3 ENSG00000134343	0.83298
ANO4 ENSG00000151572	1.4001
ANO5 ENSG00000171714	0.873667
ANO6 ENSG00000177119	0.933187
ANO7 ENSG00000146205	0.935106
ANO8 ENSG00000074855	0.949814
ANO9 ENSG00000185101	0.692649
ANOS1 ENSG00000011201	0.804792
ANP32A ENSG00000140350	0.361591
ANP32B ENSG00000136938	1.04179
ANP32D ENSG00000139223	0.944877
ANP32E ENSG00000143401	0.770901
ANPEP ENSG00000166825	0.930113
ANTXR1 ENSG00000169604	0.707954
ANTXR2 ENSG00000163297	1.27008
ANTXRL ENSG00000274209	1.18893
ANXA1 ENSG00000135046	0.820028
ANXA11 ENSG00000122359	0.846549
ANXA13 ENSG00000104537	0.984286
ANXA2 ENSG00000182718	0.873216
ANXA2R ENSG00000177721	0.841583
ANXA3 ENSG00000138772	0.924553
ANXA4 ENSG00000196975	0.749549
ANXA5 ENSG00000164111	0.920092
ANXA6 ENSG00000197043	0.692182
ANXA7 ENSG00000138279	0.908186
ANXA8 ENSG00000265190	0.638182
ANXA8L1 ENSG00000264230	1.06352
ANXA9 ENSG00000143412	0.898321
AOAH ENSG00000136250	0.800862
AOC1 ENSG00000002726	1.47961
AOC2 ENSG00000131480	0.72282
AOC3 ENSG00000131471	1.45833
AOX1 ENSG00000138356	1.48167
AP000350.10 ENSG00000251357	0.640253
AP000769.1 ENSG00000279576	0.900822
AP000866.1 ENSG00000279342	1.09242
AP001888.1 ENSG00000281781	1.69754
AP006285.2 ENSG00000278919	0.524597
AP1AR ENSG00000138660	1.13303
AP1B1 ENSG00000100280	0.546584
AP1G1 ENSG00000166747	1.74502
AP1G2 ENSG00000213983	0.976474
AP1M1 ENSG00000072958	1.06811
AP1M2 ENSG00000129354	0.702547
AP1S1 ENSG00000106367	0.970194
AP1S2 ENSG00000182287	0.488215
AP1S3 ENSG00000152056	0.509861
AP2A1 ENSG00000196961	1.44439
AP2A2 ENSG00000183020	1.02418
AP2B1 ENSG00000006125	0.696602
AP2M1 ENSG00000161203	0.615282
AP2S1 ENSG00000042753	0.555909
AP3B1 ENSG00000132842	0.65291
AP3B2 ENSG00000103723	0.962692
AP3D1 ENSG00000065000	0.565892
AP3M1 ENSG00000185009	1.03151
AP3M2 ENSG00000070718	0.854218
AP3S1 ENSG00000177879	1.29004
AP3S2 ENSG00000157823	0.796195
AP4B1 ENSG00000134262	0.664329
AP4E1 ENSG00000081014	1.19367
AP4M1 ENSG00000221838	1.19471
AP4S1 ENSG00000100478	0.989552
AP5B1 ENSG00000254470	0.758174
AP5M1 ENSG00000053770	1.03092
AP5S1 ENSG00000125843	1.08416
AP5Z1 ENSG00000242802	1.21749
APAF1 ENSG00000120868	1.06959
APBA1 ENSG00000107282	1.05047
APBA2 ENSG00000034053	0.908158
APBA3 ENSG00000011132	0.886749
APBB1 ENSG00000166313	1.10767
APBB1IP ENSG00000077420	0.659338
APBB2 ENSG00000163697	0.861474
APBB3 ENSG00000113108	1.21135
APC ENSG00000134982	1.74098
APC2 ENSG00000115266	1.15226
APCDD1 ENSG00000154856	0.648806
APCDD1L ENSG00000198768	0.668128
APEH ENSG00000164062	0.997606
APELA ENSG00000248329	0.457578
APEX1 ENSG00000100823	0.745921
APEX2 ENSG00000169188	1.32635
APH1A ENSG00000117362	0.499265
APH1B ENSG00000138613	0.659608
API5 ENSG00000166181	1.45529
APIP ENSG00000149089	1.07912
APITD1 ENSG00000175279	1.14837
APLF ENSG00000169621	0.930044
APLN ENSG00000171388	0.971003
APLNR ENSG00000134817	1.09714
APLP1 ENSG00000105290	1.48798
APLP2 ENSG00000084234	0.653638
APMAP ENSG00000101474	1.11844
APOA1 ENSG00000118137	0.562134
APOB ENSG00000084674	1.16993
APOBEC3A ENSG00000128383	1.37759
APOBEC3B ENSG00000179750	1.60683
APOBEC3C ENSG00000244509	0.895876
APOBEC3D ENSG00000243811	0.925831
APOBEC3F ENSG00000128394	1.30136
APOBEC3G ENSG00000239713	0.986749
APOBEC3H ENSG00000100298	1.00877
APOBR ENSG00000184730	0.344253
APOC1 ENSG00000130208	0.620104
APOD ENSG00000189058	0.912555
APOE ENSG00000130203	1.27317
APOF ENSG00000175336	1.10969
APOL1 ENSG00000100342	1.65347
APOL2 ENSG00000128335	1.12283
APOL3 ENSG00000128284	1.01019
APOL4 ENSG00000100336	1.50374
APOL6 ENSG00000221963	0.963938
APOLD1 ENSG00000178878	1.31156
APOM ENSG00000204444	0.900965
APOO ENSG00000184831	1.53182
APOOL ENSG00000155008	0.913261
APP ENSG00000142192	0.580238
APPBP2 ENSG00000062725	0.713747
APPL1 ENSG00000157500	0.633394
APPL2 ENSG00000136044	0.938882
APRT ENSG00000198931	0.42819
APTX ENSG00000137074	0.847372
AQP1 ENSG00000240583	0.595282
AQP10 ENSG00000143595	0.774599
AQP11 ENSG00000178301	0.944563
AQP2 ENSG00000167580	0.932929
AQP3 ENSG00000165272	0.807003
AQP4 ENSG00000171885	0.719062
AQP5 ENSG00000161798	0.459441
AQP6 ENSG00000086159	1.50958
AQP7 ENSG00000165269	1.39371
AQP9 ENSG00000103569	1.14947
AQR ENSG00000021776	1.12679
AR ENSG00000169083	0.823423
ARAF ENSG00000078061	0.661511
ARAP1 ENSG00000186635	0.605326
ARAP2 ENSG00000047365	1.45987
ARAP3 ENSG00000120318	1.54182
ARC ENSG00000198576	1.38968
ARCN1 ENSG00000095139	1.05571
AREG ENSG00000109321	1.06124
AREL1 ENSG00000119682	0.673253
ARF1 ENSG00000143761	1.05962
ARF3 ENSG00000134287	1.11407
ARF4 ENSG00000168374	1.20303
ARF5 ENSG00000004059	0.765766
ARF6 ENSG00000165527	1.17383
ARFGAP1 ENSG00000101199	0.518599
ARFGAP2 ENSG00000149182	1.0164
ARFGAP3 ENSG00000242247	0.784914
ARFGEF1 ENSG00000066777	2.09669
ARFGEF2 ENSG00000124198	0.886627
ARFGEF3 ENSG00000112379	1.64637
ARFIP1 ENSG00000164144	1.30659
ARFIP2 ENSG00000132254	1.76183
ARFRP1 ENSG00000101246	1.54038
ARG2 ENSG00000081181	0.533243
ARGFX ENSG00000186103	1.00802
ARGLU1 ENSG00000134884	1.30872
ARHGAP1 ENSG00000175220	1.29381
ARHGAP10 ENSG00000071205	0.907016
ARHGAP11A ENSG00000198826	0.901189
ARHGAP11B ENSG00000187951	0.942678
ARHGAP12 ENSG00000165322	0.897139
ARHGAP15 ENSG00000075884	0.861587
ARHGAP17 ENSG00000140750	0.562188
ARHGAP18 ENSG00000146376	1.00927
ARHGAP19 ENSG00000213390	1.39678
ARHGAP20 ENSG00000137727	1.21117
ARHGAP21 ENSG00000107863	1.28267
ARHGAP22 ENSG00000128805	0.71824
ARHGAP23 ENSG00000275832	0.741566
ARHGAP24 ENSG00000138639	0.973092
ARHGAP25 ENSG00000163219	1.56693
ARHGAP26 ENSG00000145819	1.25211
ARHGAP27 ENSG00000159314	0.891939
ARHGAP28 ENSG00000088756	1.00017
ARHGAP29 ENSG00000137962	1.42529
ARHGAP30 ENSG00000186517	1.39558
ARHGAP31 ENSG00000031081	1.53308
ARHGAP32 ENSG00000134909	1.1267
ARHGAP33 ENSG00000004777	0.426902
ARHGAP35 ENSG00000160007	0.78735
ARHGAP36 ENSG00000147256	1.33727
ARHGAP39 ENSG00000147799	1.18746
ARHGAP4 ENSG00000089820	0.897626
ARHGAP40 ENSG00000124143	1.39146
ARHGAP42 ENSG00000165895	0.6075
ARHGAP44 ENSG00000006740	0.723049
ARHGAP45 ENSG00000180448	0.564229
ARHGAP5 ENSG00000100852	1.26539
ARHGAP6 ENSG00000047648	0.816464
ARHGAP8 ENSG00000241484	1.21238
ARHGAP9 ENSG00000123329	1.34428
ARHGDIA ENSG00000141522	1.49516
ARHGDIB ENSG00000111348	0.699896
ARHGDIG ENSG00000242173	0.804883
ARHGEF1 ENSG00000076928	1.23861
ARHGEF10 ENSG00000104728	0.907284
ARHGEF10L ENSG00000074964	1.03484
ARHGEF11 ENSG00000132694	0.725597
ARHGEF12 ENSG00000196914	0.562094
ARHGEF15 ENSG00000198844	1.20185
ARHGEF16 ENSG00000130762	1.98276
ARHGEF17 ENSG00000110237	0.865981
ARHGEF19 ENSG00000142632	0.847923
ARHGEF2 ENSG00000116584	1.31073
ARHGEF25 ENSG00000240771	0.762755
ARHGEF26 ENSG00000114790	0.912249
ARHGEF28 ENSG00000214944	1.08761
ARHGEF3 ENSG00000163947	1.10911
ARHGEF33 ENSG00000214694	0.427999
ARHGEF35 ENSG00000213214	1.30326
ARHGEF37 ENSG00000183111	1.09358
ARHGEF38 ENSG00000236699	1.13897
ARHGEF39 ENSG00000137135	0.468438
ARHGEF4 ENSG00000136002	0.951885
ARHGEF40 ENSG00000165801	0.69061
ARHGEF5 ENSG00000050327	2.29704
ARHGEF6 ENSG00000129675	0.647604
ARHGEF7 ENSG00000102606	0.665073
ARHGEF9 ENSG00000131089	0.51908
ARID1A ENSG00000117713	0.843126
ARID1B ENSG00000049618	0.892696
ARID2 ENSG00000189079	1.3627
ARID3A ENSG00000116017	0.934178
ARID3B ENSG00000179361	0.866408
ARID4A ENSG00000032219	0.747218
ARID4B ENSG00000054267	1.03294
ARID5A ENSG00000196843	1.40021
ARID5B ENSG00000150347	0.596502
ARIH1 ENSG00000166233	0.600109
ARIH2 ENSG00000177479	1.10415
ARIH2OS ENSG00000221883	1.30411
ARL1 ENSG00000120805	1.24993
ARL10 ENSG00000175414	1.32582
ARL11 ENSG00000152213	1.03575
ARL13B ENSG00000169379	1.40886
ARL14 ENSG00000179674	1.35423
ARL14EP ENSG00000152219	0.728578
ARL15 ENSG00000185305	0.754121
ARL16 ENSG00000214087	1.71755
ARL17A ENSG00000185829	1.9502
ARL17B ENSG00000228696	0.793497
ARL2 ENSG00000213465	0.949393
ARL2BP ENSG00000102931	1.05363
ARL3 ENSG00000138175	1.26494
ARL4A ENSG00000122644	1.45521
ARL4C ENSG00000188042	0.673027
ARL4D ENSG00000175906	0.882421
ARL5A ENSG00000162980	1.04335
ARL5B ENSG00000165997	0.794868
ARL6 ENSG00000113966	0.773761
ARL6IP1 ENSG00000170540	1.19875
ARL6IP4 ENSG00000182196	1.4982
ARL6IP5 ENSG00000144746	0.986762
ARL6IP6 ENSG00000177917	1.15917
ARL8A ENSG00000143862	0.643913
ARL8B ENSG00000134108	1.3935
ARL9 ENSG00000196503	1.19258
ARMC1 ENSG00000104442	1.04534
ARMC10 ENSG00000170632	0.463099
ARMC12 ENSG00000157343	0.409799
ARMC2 ENSG00000118690	1.02541
ARMC4 ENSG00000169126	1.22736
ARMC5 ENSG00000140691	1.14085
ARMC6 ENSG00000105676	0.881258
ARMC7 ENSG00000125449	1.45551
ARMC8 ENSG00000114098	0.552339
ARMC9 ENSG00000135931	0.959421
ARMCX1 ENSG00000126947	1.31071
ARMCX2 ENSG00000184867	1.09627
ARMCX3 ENSG00000102401	0.700034
ARMCX4 ENSG00000196440	0.979244
ARMCX5 ENSG00000125962	0.879222
ARMCX6 ENSG00000198960	0.919022
ARMT1 ENSG00000146476	0.753538
ARNT ENSG00000143437	1.06388
ARNT2 ENSG00000172379	1.44745
ARNTL ENSG00000133794	1.08515
ARNTL2 ENSG00000029153	0.838168
ARPC1A ENSG00000241685	0.688219
ARPC1B ENSG00000130429	1.11303
ARPC2 ENSG00000163466	0.822908
ARPC3 ENSG00000111229	1.04941
ARPC4 ENSG00000241553	0.862524
ARPC5 ENSG00000162704	1.20615
ARPC5L ENSG00000136950	0.530318
ARPIN ENSG00000242498	0.850141
ARPP19 ENSG00000128989	0.946968
ARRB1 ENSG00000137486	0.970105
ARRB2 ENSG00000141480	1.23603
ARRDC1 ENSG00000197070	1.5669
ARRDC2 ENSG00000105643	0.743154
ARRDC3 ENSG00000113369	1.1153
ARRDC4 ENSG00000140450	0.878694
ARRDC5 ENSG00000205784	1.53535
ARSA ENSG00000100299	0.482088
ARSB ENSG00000113273	0.793252
ARSD ENSG00000006756	0.733999
ARSE ENSG00000157399	0.766794
ARSG ENSG00000141337	1.28204
ARSI ENSG00000183876	1.13397
ARSJ ENSG00000180801	0.785872
ARSK ENSG00000164291	1.1893
ART3 ENSG00000156219	0.853409
ART4 ENSG00000111339	0.802541
ART5 ENSG00000167311	0.818591
ARTN ENSG00000117407	0.854446
ARV1 ENSG00000173409	1.23166
ARVCF ENSG00000099889	0.926642
ARX ENSG00000004848	0.748215
ASAH1 ENSG00000104763	1.11929
ASAH2 ENSG00000188611	1.06374
ASAH2B ENSG00000204147	1.13189
ASAP1 ENSG00000153317	0.776673
ASAP2 ENSG00000151693	1.65402
ASAP3 ENSG00000088280	1.15701
ASB1 ENSG00000065802	0.810533
ASB11 ENSG00000165192	0.73852
ASB12 ENSG00000198881	0.843251
ASB13 ENSG00000196372	1.03475
ASB14 ENSG00000239388	1.96551
ASB18 ENSG00000182177	1.21179
ASB2 ENSG00000100628	1.41777
ASB3 ENSG00000115239	0.590342
ASB4 ENSG00000005981	0.536848
ASB5 ENSG00000164122	0.346437
ASB6 ENSG00000148331	1.03172
ASB7 ENSG00000183475	1.47363
ASB8 ENSG00000177981	0.642301
ASB9 ENSG00000102048	0.989198
ASCC1 ENSG00000138303	1.13234
ASCC2 ENSG00000100325	0.774737
ASCC3 ENSG00000112249	1.72176
ASCL1 ENSG00000139352	1.05756
ASCL2 ENSG00000183734	0.763968
ASCL3 ENSG00000176009	1.18135
ASCL5 ENSG00000232237	1.26766
ASF1A ENSG00000111875	0.990157
ASF1B ENSG00000105011	0.51689
ASGR1 ENSG00000141505	1.27101
ASGR2 ENSG00000161944	0.808311
ASH1L ENSG00000116539	0.568501
ASH2L ENSG00000129691	1.47947
ASIC1 ENSG00000110881	0.392421
ASIC3 ENSG00000213199	0.771948
ASIC4 ENSG00000072182	1.45069
ASIP ENSG00000101440	0.959416
ASL ENSG00000126522	0.770219
ASMT ENSG00000196433	1.16512
ASMTL ENSG00000169093	1.29883
ASNA1 ENSG00000198356	0.608532
ASNS ENSG00000070669	0.739557
ASNSD1 ENSG00000138381	1.89125
ASPA ENSG00000108381	1.0864
ASPG ENSG00000166183	0.811608
ASPH ENSG00000198363	0.968177
ASPHD1 ENSG00000174939	1.4956
ASPHD2 ENSG00000128203	0.847882
ASPM ENSG00000066279	0.666997
ASPN ENSG00000106819	1.16926
ASPRV1 ENSG00000244617	1.1783
ASPSCR1 ENSG00000169696	0.632212
ASRGL1 ENSG00000162174	0.762299
ASS1 ENSG00000130707	0.880301
ASTE1 ENSG00000034533	0.746429
ASTN2 ENSG00000148219	1.34367
ASUN ENSG00000064102	1.39301
ASXL1 ENSG00000171456	1.50634
ASXL2 ENSG00000143970	1.15521
ASXL3 ENSG00000141431	1.08778
ASZ1 ENSG00000154438	1.74355
ATAD1 ENSG00000138138	1.14943
ATAD2 ENSG00000156802	1.18733
ATAD2B ENSG00000119778	1.18478
ATAD3A ENSG00000197785	0.631136
ATAD3B ENSG00000160072	1.00781
ATAD3C ENSG00000215915	0.745593
ATAD5 ENSG00000176208	0.49861
ATAT1 ENSG00000137343	1.57219
ATCAY ENSG00000167654	0.713208
ATE1 ENSG00000107669	1.22822
ATF1 ENSG00000123268	1.72833
ATF2 ENSG00000115966	0.987186
ATF3 ENSG00000162772	1.00145
ATF4 ENSG00000128272	0.880099
ATF5 ENSG00000169136	0.633333
ATF6 ENSG00000118217	1.25161
ATF6B ENSG00000213676	1.12496
ATF7 ENSG00000170653	0.7203
ATF7IP ENSG00000171681	0.651766
ATF7IP2 ENSG00000166669	1.19851
ATG10 ENSG00000152348	1.2745
ATG101 ENSG00000123395	0.667643
ATG12 ENSG00000145782	0.401312
ATG13 ENSG00000175224	0.673127
ATG14 ENSG00000126775	1.1243
ATG16L1 ENSG00000085978	0.589207
ATG16L2 ENSG00000168010	1.31372
ATG2A ENSG00000110046	1.26477
ATG2B ENSG00000066739	1.3849
ATG3 ENSG00000144848	1.05796
ATG4A ENSG00000101844	1.06163
ATG4B ENSG00000168397	0.900309
ATG4C ENSG00000125703	1.42374
ATG4D ENSG00000130734	1.17606
ATG5 ENSG00000057663	0.792193
ATG7 ENSG00000197548	0.685576
ATG9A ENSG00000198925	0.59514
ATG9B ENSG00000181652	0.752967
ATHL1 ENSG00000142102	0.630569
ATIC ENSG00000138363	0.841992
ATL1 ENSG00000198513	0.836968
ATL2 ENSG00000119787	1.10809
ATL3 ENSG00000184743	0.453328
ATM ENSG00000149311	0.739987
ATMIN ENSG00000166454	1.11997
ATN1 ENSG00000111676	1.23112
ATOH1 ENSG00000172238	0.890409
ATOH7 ENSG00000179774	2.25346
ATOH8 ENSG00000168874	1.0325
ATOX1 ENSG00000177556	0.961256
ATP10A ENSG00000206190	0.867517
ATP10B ENSG00000118322	1.12421
ATP10D ENSG00000145246	0.788867
ATP11A ENSG00000068650	1.15556
ATP11B ENSG00000058063	0.660002
ATP11C ENSG00000101974	1.12257
ATP12A ENSG00000075673	1.50577
ATP13A1 ENSG00000105726	0.984261
ATP13A2 ENSG00000159363	0.926856
ATP13A3 ENSG00000133657	0.898329
ATP1A1 ENSG00000163399	1.49702
ATP1A2 ENSG00000018625	1.09571
ATP1A3 ENSG00000105409	1.26958
ATP1A4 ENSG00000132681	1.1344
ATP1B1 ENSG00000143153	0.644962
ATP1B2 ENSG00000129244	0.969072
ATP1B3 ENSG00000069849	1.6602
ATP23 ENSG00000166896	1.12776
ATP2A1 ENSG00000196296	1.04612
ATP2A2 ENSG00000174437	0.769469
ATP2A3 ENSG00000074370	0.634233
ATP2B1 ENSG00000070961	1.03326
ATP2B2 ENSG00000157087	1.07188
ATP2B4 ENSG00000058668	1.05074
ATP2C1 ENSG00000017260	0.870268
ATP2C2 ENSG00000064270	1.34716
ATP5SL ENSG00000105341	0.865597
ATP6AP1 ENSG00000071553	1.31841
ATP6AP1L ENSG00000205464	1.14583
ATP6AP2 ENSG00000182220	0.956836
ATP6V0A1 ENSG00000033627	0.889758
ATP6V0A2 ENSG00000185344	0.999176
ATP6V0A4 ENSG00000105929	1.3802
ATP6V0B ENSG00000117410	1.03191
ATP6V0D1 ENSG00000159720	1.10782
ATP6V0D2 ENSG00000147614	0.65008
ATP6V0E1 ENSG00000113732	1.18272
ATP6V0E2 ENSG00000171130	0.933924
ATP6V1A ENSG00000114573	0.822525
ATP6V1B1 ENSG00000116039	0.471908
ATP6V1B2 ENSG00000147416	0.780333
ATP6V1C1 ENSG00000155097	0.818724
ATP6V1C2 ENSG00000143882	0.603882
ATP6V1D ENSG00000100554	1.52957
ATP6V1E1 ENSG00000131100	1.12516
ATP6V1E2 ENSG00000250565	0.64382
ATP6V1F ENSG00000128524	0.782199
ATP6V1G1 ENSG00000136888	1.07103
ATP6V1G3 ENSG00000151418	1.32171
ATP6V1H ENSG00000047249	0.899842
ATP7A ENSG00000165240	1.07813
ATP7B ENSG00000123191	1.18355
ATP8A1 ENSG00000124406	0.864945
ATP8A2 ENSG00000132932	0.751299
ATP8B1 ENSG00000081923	1.64429
ATP8B2 ENSG00000143515	1.40184
ATP8B3 ENSG00000130270	0.98377
ATP8B4 ENSG00000104043	0.636594
ATP9A ENSG00000054793	1.3897
ATP9B ENSG00000166377	1.73207
ATPIF1 ENSG00000130770	1.38188
ATR ENSG00000175054	1.49319
ATRAID ENSG00000138085	1.32759
ATRIP ENSG00000164053	0.778998
ATRIP ENSG00000282827	0.591434
ATRN ENSG00000088812	0.863199
ATRNL1 ENSG00000107518	0.966035
ATRX ENSG00000085224	0.605596
ATXN1 ENSG00000124788	1.32199
ATXN10 ENSG00000130638	0.69249
ATXN1L ENSG00000224470	0.805861
ATXN2 ENSG00000204842	1.13239
ATXN2L ENSG00000168488	0.877127
ATXN3 ENSG00000066427	1.32048
ATXN7 ENSG00000163635	0.890901
ATXN7L1 ENSG00000146776	0.917205
ATXN7L2 ENSG00000162650	0.988065
ATXN7L3 ENSG00000087152	0.836321
ATXN7L3B ENSG00000253719	1.07355
AUH ENSG00000148090	0.623242
AUNIP ENSG00000127423	1.03932
AUP1 ENSG00000115307	1.93923
AURKA ENSG00000087586	0.820407
AURKAIP1 ENSG00000175756	0.599564
AURKB ENSG00000178999	0.814421
AURKC ENSG00000105146	1.21658
AUTS2 ENSG00000158321	0.815232
AVEN ENSG00000169857	0.673032
AVIL ENSG00000135407	0.525281
AVL9 ENSG00000105778	1.15696
AVP ENSG00000101200	0.676549
AVPI1 ENSG00000119986	0.839259
AVPR1A ENSG00000166148	0.651871
AVPR2 ENSG00000126895	0.959032
AXDND1 ENSG00000162779	1.15775
AXIN1 ENSG00000103126	1.28108
AXIN2 ENSG00000168646	0.244573
AXL ENSG00000167601	0.964422
AZGP1 ENSG00000160862	0.924473
AZI2 ENSG00000163512	0.883227
AZIN1 ENSG00000155096	0.843954
AZIN2 ENSG00000142920	0.756968
AZU1 ENSG00000172232	1.42076
B2M ENSG00000166710	1.36889
B3GALNT1 ENSG00000169255	0.692916
B3GALNT2 ENSG00000162885	0.554348
B3GALT1 ENSG00000172318	1.24089
B3GALT2 ENSG00000162630	1.07331
B3GALT4 ENSG00000235863	1.15979
B3GALT5 ENSG00000183778	0.553342
B3GALT6 ENSG00000176022	1.09128
B3GAT1 ENSG00000109956	0.824427
B3GAT2 ENSG00000112309	0.651106
B3GAT3 ENSG00000149541	0.95332
B3GLCT ENSG00000187676	0.334748
B3GNT2 ENSG00000170340	1.2487
B3GNT3 ENSG00000179913	1.52703
B3GNT4 ENSG00000176383	0.953792
B3GNT5 ENSG00000176597	0.530344
B3GNT7 ENSG00000156966	1.73159
B3GNT8 ENSG00000177191	0.582873
B3GNT9 ENSG00000237172	0.742389
B3GNTL1 ENSG00000175711	0.802027
B4GALNT1 ENSG00000135454	1.34718
B4GALNT3 ENSG00000139044	1.08806
B4GALNT4 ENSG00000182272	0.932591
B4GALT1 ENSG00000086062	1.28712
B4GALT2 ENSG00000117411	1.93157
B4GALT3 ENSG00000158850	1.08437
B4GALT4 ENSG00000121578	0.666162
B4GALT5 ENSG00000158470	0.710924
B4GALT6 ENSG00000118276	1.13388
B4GALT7 ENSG00000027847	1.22806
B4GAT1 ENSG00000174684	0.87567
B9D1 ENSG00000108641	1.05539
B9D2 ENSG00000123810	0.656232
BAALC ENSG00000164929	1.26691
BAAT ENSG00000136881	1.44772
BABAM1 ENSG00000105393	1.30084
BACE1 ENSG00000186318	0.943638
BACE2 ENSG00000182240	0.883154
BACH1 ENSG00000156273	1.33661
BACH2 ENSG00000112182	0.864909
BAD ENSG00000002330	1.3703
BAG1 ENSG00000107262	0.725655
BAG2 ENSG00000112208	0.715002
BAG3 ENSG00000151929	1.50877
BAG4 ENSG00000156735	0.658552
BAG5 ENSG00000166170	0.872621
BAG6 ENSG00000204463	0.996594
BAHCC1 ENSG00000266074	1.3169
BAHD1 ENSG00000140320	1.27615
BAIAP2 ENSG00000175866	1.04878
BAIAP2L1 ENSG00000006453	0.768356
BAIAP2L2 ENSG00000128298	1.45876
BAIAP3 ENSG00000007516	1.45
BAK1 ENSG00000030110	0.786272
BAMBI ENSG00000095739	1.22711
BANF1 ENSG00000175334	0.491545
BANK1 ENSG00000153064	0.856619
BANP ENSG00000172530	1.22498
BAP1 ENSG00000163930	0.983037
BARD1 ENSG00000138376	0.780122
BARX1 ENSG00000131668	0.910873
BARX2 ENSG00000043039	1.04994
BASP1 ENSG00000176788	0.879004
BATF ENSG00000156127	0.815094
BATF2 ENSG00000168062	0.796604
BATF3 ENSG00000123685	1.08368
BAX ENSG00000087088	0.995904
BAZ1A ENSG00000198604	1.22283
BAZ1B ENSG00000009954	1.00759
BAZ2A ENSG00000076108	1.43707
BAZ2B ENSG00000123636	1.11055
BBC3 ENSG00000105327	1.14607
BBIP1 ENSG00000214413	0.815694
BBOF1 ENSG00000119636	0.853462
BBOX1 ENSG00000129151	0.812537
BBS1 ENSG00000174483	1.38728
BBS10 ENSG00000179941	0.724664
BBS12 ENSG00000181004	0.661623
BBS2 ENSG00000125124	0.711316
BBS4 ENSG00000140463	0.575887
BBS5 ENSG00000163093	0.552267
BBS7 ENSG00000138686	1.11153
BBS9 ENSG00000122507	1.6546
BBX ENSG00000114439	0.98815
BCAM ENSG00000187244	1.04555
BCAN ENSG00000132692	1.40947
BCAP29 ENSG00000075790	0.707376
BCAP31 ENSG00000185825	1.06447
BCAR1 ENSG00000050820	0.950779
BCAR3 ENSG00000137936	1.59258
BCAS1 ENSG00000064787	1.50069
BCAS2 ENSG00000116752	0.676713
BCAS3 ENSG00000141376	0.596707
BCAS4 ENSG00000124243	0.725949
BCAT1 ENSG00000060982	0.97184
BCAT2 ENSG00000105552	0.987597
BCCIP ENSG00000107949	1.10676
BCDIN3D ENSG00000186666	1.21222
BCHE ENSG00000114200	0.913398
BCKDHA ENSG00000248098	0.978676
BCKDHB ENSG00000083123	1.02048
BCKDK ENSG00000103507	1.2587
BCL10 ENSG00000142867	0.630783
BCL11A ENSG00000119866	1.24497
BCL11B ENSG00000127152	0.692386
BCL2 ENSG00000171791	0.98849
BCL2A1 ENSG00000140379	0.637131
BCL2L1 ENSG00000171552	1.28078
BCL2L10 ENSG00000137875	0.977349
BCL2L11 ENSG00000153094	0.551042
BCL2L12 ENSG00000126453	0.81861
BCL2L13 ENSG00000099968	0.981015
BCL2L14 ENSG00000121380	1.0798
BCL2L15 ENSG00000188761	1.1413
BCL2L2 ENSG00000129473	0.994094
BCL3 ENSG00000069399	1.13512
BCL6 ENSG00000113916	0.873197
BCL6B ENSG00000161940	0.661413
BCL7A ENSG00000110987	0.996128
BCL7B ENSG00000106635	0.79594
BCL7C ENSG00000099385	1.16008
BCL9 ENSG00000116128	0.644818
BCL9L ENSG00000186174	1.38429
BCLAF1 ENSG00000029363	0.692076
BCO1 ENSG00000135697	1.11476
BCO2 ENSG00000197580	0.964581
BCOR ENSG00000183337	1.07608
BCORL1 ENSG00000085185	1.05384
BCR ENSG00000186716	1.41416
BCS1L ENSG00000074582	1.06568
BDH1 ENSG00000161267	1.14102
BDH2 ENSG00000164039	1.13659
BDKRB1 ENSG00000100739	0.864679
BDKRB2 ENSG00000168398	0.897627
BDNF ENSG00000176697	1.6909
BDP1 ENSG00000145734	0.990563
BEAN1 ENSG00000166546	1.01539
BECN1 ENSG00000126581	1.29566
BEGAIN ENSG00000183092	0.828595
BEND2 ENSG00000177324	0.953988
BEND3 ENSG00000178409	1.24638
BEND4 ENSG00000188848	0.942833
BEND5 ENSG00000162373	1.47685
BEND6 ENSG00000151917	1.42721
BEND7 ENSG00000165626	1.0023
BEST1 ENSG00000167995	0.836206
BEST3 ENSG00000127325	1.0148
BEST4 ENSG00000142959	0.735041
BET1 ENSG00000105829	0.792497
BET1L ENSG00000177951	1.09653
BEX1 ENSG00000133169	1.07054
BEX2 ENSG00000133134	0.990946
BEX3 ENSG00000166681	0.738021
BEX4 ENSG00000102409	0.652372
BEX5 ENSG00000184515	1.09068
BFAR ENSG00000103429	1.0838
BFSP1 ENSG00000125864	0.732397
BFSP2 ENSG00000170819	0.701933
BGLAP ENSG00000242252	1.79609
BGN ENSG00000182492	1.11679
BHLHB9 ENSG00000198908	0.898672
BHLHE22 ENSG00000180828	1.49171
BHLHE40 ENSG00000134107	0.743489
BHLHE41 ENSG00000123095	1.25656
BHMT ENSG00000145692	1.12434
BHMT2 ENSG00000132840	1.24113
BICC1 ENSG00000122870	1.29387
BICD1 ENSG00000151746	1.09699
BICD2 ENSG00000185963	1.35806
BICDL1 ENSG00000135127	0.869657
BICDL2 ENSG00000162069	1.00002
BID ENSG00000015475	0.634529
BIK ENSG00000100290	1.40624
BIN1 ENSG00000136717	0.728922
BIN2 ENSG00000110934	0.683062
BIN3 ENSG00000147439	1.05413
BIRC2 ENSG00000110330	0.74888
BIRC3 ENSG00000023445	0.935431
BIRC5 ENSG00000089685	0.514429
BIRC6 ENSG00000115760	0.738298
BIRC7 ENSG00000101197	1.48761
BIVM ENSG00000134897	0.874864
BLCAP ENSG00000166619	1.02975
BLK ENSG00000136573	0.839953
BLM ENSG00000197299	0.934201
BLMH ENSG00000108578	1.09961
BLNK ENSG00000095585	1.16561
BLOC1S1 ENSG00000135441	1.02554
BLOC1S2 ENSG00000196072	0.808288
BLOC1S3 ENSG00000189114	1.02196
BLOC1S4 ENSG00000186222	1.24457
BLOC1S5 ENSG00000188428	0.886212
BLOC1S6 ENSG00000104164	0.668314
BLVRA ENSG00000106605	1.19182
BLVRB ENSG00000090013	1.58256
BLZF1 ENSG00000117475	0.602659
BMF ENSG00000104081	1.30489
BMI1 ENSG00000168283	0.690854
BMP1 ENSG00000168487	0.913076
BMP10 ENSG00000163217	0.597136
BMP2 ENSG00000125845	0.517068
BMP2K ENSG00000138756	1.04934
BMP3 ENSG00000152785	0.924683
BMP4 ENSG00000125378	0.760772
BMP5 ENSG00000112175	0.809462
BMP6 ENSG00000153162	0.944091
BMP7 ENSG00000101144	0.63081
BMP8B ENSG00000116985	0.910232
BMPER ENSG00000164619	0.598463
BMPR1A ENSG00000107779	0.867174
BMPR1B ENSG00000138696	1.26135
BMPR2 ENSG00000204217	1.09229
BMS1 ENSG00000165733	0.566798
BMT2 ENSG00000164603	0.545598
BMX ENSG00000102010	0.790841
BNC1 ENSG00000169594	1.05788
BNC2 ENSG00000173068	0.860495
BNIP1 ENSG00000113734	0.846753
BNIP2 ENSG00000140299	0.689831
BNIP3 ENSG00000176171	0.809012
BNIP3L ENSG00000104765	2.17041
BNIPL ENSG00000163141	0.904066
BOC ENSG00000144857	0.783817
BOD1 ENSG00000145919	1.04745
BOD1L1 ENSG00000038219	0.987167
BOD1L2 ENSG00000228075	0.674147
BOK ENSG00000176720	0.926432
BOLA1 ENSG00000178096	0.981812
BOLA2B ENSG00000169627	0.66114
BOLA3 ENSG00000163170	1.51986
BOLL ENSG00000152430	0.991475
BOP1 ENSG00000261236	1.32188
BORA ENSG00000136122	0.966757
BORCS5 ENSG00000165714	1.03637
BORCS6 ENSG00000196544	0.87446
BORCS7 ENSG00000166275	1.48239
BORCS8 ENSG00000254901	0.921391
BORCS8-MEF2B ENSG00000064489	0.816334
BPGM ENSG00000172331	0.731575
BPHL ENSG00000137274	1.1381
BPI ENSG00000101425	1.53303
BPIFA1 ENSG00000198183	0.973483
BPIFB1 ENSG00000125999	1.52008
BPIFB2 ENSG00000078898	1.02315
BPIFB4 ENSG00000186191	0.791015
BPIFC ENSG00000184459	1.22443
BPNT1 ENSG00000162813	0.813799
BPTF ENSG00000171634	1.41202
BRAF ENSG00000157764	1.5496
BRAP ENSG00000089234	0.492164
BRAT1 ENSG00000106009	0.934195
BRCA1 ENSG00000012048	0.848096
BRCA2 ENSG00000139618	0.938525
BRCC3 ENSG00000185515	1.31409
BRD1 ENSG00000100425	0.894186
BRD2 ENSG00000204256	0.735522
BRD3 ENSG00000169925	0.730208
BRD4 ENSG00000141867	1.10472
BRD7 ENSG00000166164	1.14953
BRD8 ENSG00000112983	1.05232
BRD9 ENSG00000028310	0.57048
BRE ENSG00000158019	0.90777
BRF1 ENSG00000185024	1.72058
BRF2 ENSG00000104221	0.912455
BRI3 ENSG00000164713	1.77954
BRI3BP ENSG00000184992	1.3453
BRICD5 ENSG00000182685	0.945364
BRINP1 ENSG00000078725	0.956315
BRINP3 ENSG00000162670	0.788616
BRIP1 ENSG00000136492	1.16181
BRIX1 ENSG00000113460	1.30184
BRK1 ENSG00000254999	1.0824
BRMS1 ENSG00000174744	0.964047
BRMS1L ENSG00000100916	0.983631
BROX ENSG00000162819	1.24112
BRPF1 ENSG00000156983	0.98283
BRPF3 ENSG00000096070	0.890672
BRSK1 ENSG00000160469	1.15877
BRSK2 ENSG00000174672	0.918946
BRWD1 ENSG00000185658	1.05892
BRWD3 ENSG00000165288	1.26319
BSCL2 ENSG00000168000	1.82978
BSDC1 ENSG00000160058	0.602718
BSG ENSG00000172270	1.21241
BSN ENSG00000164061	0.903643
BSND ENSG00000162399	1.06863
BSPH1 ENSG00000188334	1.27888
BSPRY ENSG00000119411	0.613159
BST1 ENSG00000109743	1.10449
BST2 ENSG00000130303	0.627171
BTAF1 ENSG00000095564	0.901167
BTBD1 ENSG00000064726	0.835249
BTBD10 ENSG00000148925	0.659102
BTBD11 ENSG00000151136	0.744418
BTBD16 ENSG00000138152	1.38349
BTBD19 ENSG00000222009	0.936282
BTBD2 ENSG00000133243	0.74337
BTBD3 ENSG00000132640	1.85955
BTBD6 ENSG00000184887	1.02996
BTBD7 ENSG00000011114	1.15463
BTBD8 ENSG00000189195	1.32464
BTBD9 ENSG00000183826	0.836111
BTC ENSG00000174808	0.695077
BTD ENSG00000169814	0.941237
BTF3 ENSG00000145741	0.762842
BTF3L4 ENSG00000134717	0.841536
BTG1 ENSG00000133639	0.676581
BTG2 ENSG00000159388	0.713538
BTG3 ENSG00000154640	0.608963
BTK ENSG00000010671	1.2245
BTN2A1 ENSG00000112763	0.930316
BTN2A2 ENSG00000124508	0.681885
BTN3A1 ENSG00000026950	0.759828
BTN3A2 ENSG00000186470	1.07442
BTN3A3 ENSG00000111801	0.850172
BTNL3 ENSG00000168903	0.429342
BTNL9 ENSG00000165810	1.16458
BTRC ENSG00000166167	0.620596
BUB1 ENSG00000169679	1.12935
BUB1B ENSG00000156970	0.837967
BUB3 ENSG00000154473	0.680751
BUD13 ENSG00000137656	0.982633
BUD31 ENSG00000106245	1.36533
BVES ENSG00000112276	1.30837
BYSL ENSG00000112578	0.950141
BZW1 ENSG00000082153	0.936044
BZW2 ENSG00000136261	0.99531
C10orf10 ENSG00000165507	1.05176
C10orf105 ENSG00000214688	0.624758
C10orf107 ENSG00000183346	0.823318
C10orf11 ENSG00000148655	0.786404
C10orf128 ENSG00000204161	1.39615
C10orf2 ENSG00000107815	0.838349
C10orf35 ENSG00000171224	1.05749
C10orf54 ENSG00000107738	0.919791
C10orf55 ENSG00000222047	1.27368
C10orf67 ENSG00000179133	1.23034
C10orf71 ENSG00000177354	1.21834
C10orf76 ENSG00000120029	0.829575
C10orf82 ENSG00000165863	0.876754
C10orf88 ENSG00000119965	1.51488
C10orf95 ENSG00000120055	0.951346
C10orf99 ENSG00000188373	1.26383
C11orf1 ENSG00000137720	1.02193
C11orf16 ENSG00000176029	1.00608
C11orf21 ENSG00000110665	1.25635
C11orf24 ENSG00000171067	0.864909
C11orf31 ENSG00000211450	0.895219
C11orf42 ENSG00000180878	1.29075
C11orf45 ENSG00000174370	0.32552
C11orf49 ENSG00000149179	1.01334
C11orf52 ENSG00000149300	1.78051
C11orf53 ENSG00000150750	1.47931
C11orf54 ENSG00000182919	0.416316
C11orf57 ENSG00000150776	0.819306
C11orf58 ENSG00000110696	0.806977
C11orf63 ENSG00000109944	1.11634
C11orf65 ENSG00000166323	1.18374
C11orf68 ENSG00000175573	0.799102
C11orf70 ENSG00000137691	1.20892
C11orf71 ENSG00000180425	0.955946
C11orf74 ENSG00000166352	1.22353
C11orf80 ENSG00000173715	0.635816
C11orf84 ENSG00000168005	1.18183
C11orf87 ENSG00000185742	0.913613
C11orf88 ENSG00000183644	1.33294
C11orf95 ENSG00000188070	0.618198
C11orf96 ENSG00000187479	0.461913
C11orf98 ENSG00000278615	1.23451
C12orf10 ENSG00000139637	0.778746
C12orf29 ENSG00000133641	0.780528
C12orf4 ENSG00000047621	0.616038
C12orf40 ENSG00000180116	2.12345
C12orf42 ENSG00000179088	0.621712
C12orf43 ENSG00000157895	1.41178
C12orf45 ENSG00000151131	0.58207
C12orf49 ENSG00000111412	1.78671
C12orf50 ENSG00000165805	1.33259
C12orf54 ENSG00000177627	1.49599
C12orf56 ENSG00000185306	1.13195
C12orf57 ENSG00000111678	1.25587
C12orf60 ENSG00000182993	0.836318
C12orf65 ENSG00000130921	0.546773
C12orf66 ENSG00000174206	0.475384
C12orf73 ENSG00000204954	0.897323
C12orf75 ENSG00000235162	0.979269
C12orf76 ENSG00000174456	0.698882
C14orf1 ENSG00000133935	0.634699
C14orf105 ENSG00000100557	0.729652
C14orf119 ENSG00000179933	0.743232
C14orf132 ENSG00000227051	0.862582
C14orf142 ENSG00000170270	0.961052
C14orf159 ENSG00000133943	0.968955
C14orf166 ENSG00000087302	1.57887
C14orf169 ENSG00000170468	0.968386
C14orf178 ENSG00000197734	1.61133
C14orf180 ENSG00000184601	0.981732
C14orf2 ENSG00000156411	0.94687
C14orf28 ENSG00000179476	1.00436
C14orf37 ENSG00000139971	1.11747
C14orf39 ENSG00000179008	0.867087
C14orf79 ENSG00000140104	1.11818
C14orf80 ENSG00000185347	1.21624
C14orf93 ENSG00000100802	1.13733
C15orf39 ENSG00000167173	0.499563
C15orf40 ENSG00000169609	1.02899
C15orf41 ENSG00000186073	0.771026
C15orf48 ENSG00000166920	0.60174
C15orf52 ENSG00000188549	0.900202
C15orf57 ENSG00000128891	0.949262
C15orf59 ENSG00000205363	0.646244
C15orf61 ENSG00000189227	1.26834
C15orf62 ENSG00000188277	0.815355
C15orf65 ENSG00000261652	1.47627
C16orf13 ENSG00000130731	1.1824
C16orf45 ENSG00000166780	1.63636
C16orf46 ENSG00000166455	1.32087
C16orf52 ENSG00000185716	0.522859
C16orf54 ENSG00000185905	0.648418
C16orf58 ENSG00000140688	1.03313
C16orf59 ENSG00000162062	1.01007
C16orf62 ENSG00000103544	0.884852
C16orf70 ENSG00000125149	1.48924
C16orf71 ENSG00000166246	0.976081
C16orf72 ENSG00000182831	1.08444
C16orf74 ENSG00000154102	1.57169
C16orf86 ENSG00000159761	0.603096
C16orf87 ENSG00000155330	0.830116
C16orf89 ENSG00000153446	0.679326
C16orf91 ENSG00000174109	0.887589
C16orf95 ENSG00000260456	0.697508
C16orf96 ENSG00000205832	1.33354
C17orf107 ENSG00000205710	0.509393
C17orf49 ENSG00000258315	0.39649
C17orf50 ENSG00000270806	0.919955
C17orf51 ENSG00000212719	1.20473
C17orf53 ENSG00000125319	0.911734
C17orf58 ENSG00000186665	1.06555
C17orf62 ENSG00000178927	1.1066
C17orf67 ENSG00000214226	0.859252
C17orf74 ENSG00000184560	0.918873
C17orf75 ENSG00000108666	1.04827
C17orf78 ENSG00000278505	1.39322
C17orf80 ENSG00000141219	0.989079
C17orf89 ENSG00000224877	1.24705
C17orf96 ENSG00000273604	1.22325
C17orf97 ENSG00000187624	1.73441
C17orf99 ENSG00000187997	1.39942
C18orf21 ENSG00000141428	0.990947
C18orf25 ENSG00000152242	0.82178
C18orf32 ENSG00000177576	0.736587
C18orf54 ENSG00000166845	1.58368
C18orf63 ENSG00000206043	1.08008
C18orf8 ENSG00000141452	0.810192
C19orf12 ENSG00000131943	0.840518
C19orf18 ENSG00000177025	1.08876
C19orf24 ENSG00000228300	0.983497
C19orf25 ENSG00000119559	1.19241
C19orf33 ENSG00000167644	0.564483
C19orf35 ENSG00000188305	1.06751
C19orf38 ENSG00000214212	1.09537
C19orf43 ENSG00000123144	0.82438
C19orf44 ENSG00000105072	0.792041
C19orf45 ENSG00000198723	1.09842
C19orf47 ENSG00000160392	0.879857
C19orf48 ENSG00000167747	1.08627
C19orf52 ENSG00000142444	1.25431
C19orf53 ENSG00000104979	1.12095
C19orf54 ENSG00000188493	1.06378
C19orf57 ENSG00000132016	1.1765
C19orf60 ENSG00000006015	0.734746
C19orf66 ENSG00000130813	0.767612
C19orf68 ENSG00000185453	1.5749
C19orf70 ENSG00000174917	0.633073
C19orf71 ENSG00000183397	1.03657
C19orf73 ENSG00000221916	0.812316
C19orf81 ENSG00000235034	0.596689
C1D ENSG00000197223	1.27683
C1GALT1 ENSG00000106392	1.1302
C1GALT1C1 ENSG00000171155	0.787731
C1QA ENSG00000173372	1.24232
C1QB ENSG00000173369	1.05163
C1QBP ENSG00000108561	1.11307
C1QC ENSG00000159189	0.71168
C1QL1 ENSG00000131094	0.637477
C1QL4 ENSG00000186897	0.885224
C1QTNF1 ENSG00000173918	1.30096
C1QTNF2 ENSG00000145861	1.44634
C1QTNF3 ENSG00000082196	1.03797
C1QTNF4 ENSG00000172247	0.690179
C1QTNF5 ENSG00000223953	0.875883
C1QTNF6 ENSG00000133466	1.20581
C1QTNF7 ENSG00000163145	0.923473
C1R ENSG00000159403	1.00217
C1RL ENSG00000139178	1.59398
C1S ENSG00000182326	0.908585
C1orf105 ENSG00000180999	0.847368
C1orf106 ENSG00000163362	0.908906
C1orf109 ENSG00000116922	1.59146
C1orf112 ENSG00000000460	1.41181
C1orf115 ENSG00000162817	0.661642
C1orf116 ENSG00000182795	1.08429
C1orf122 ENSG00000197982	1.02815
C1orf123 ENSG00000162384	0.859913
C1orf127 ENSG00000175262	1.05878
C1orf131 ENSG00000143633	1.27872
C1orf141 ENSG00000203963	0.576981
C1orf145 ENSG00000162913	1.15645
C1orf158 ENSG00000157330	0.634852
C1orf159 ENSG00000131591	0.746937
C1orf162 ENSG00000143110	1.20647
C1orf167 ENSG00000215910	1.49877
C1orf168 ENSG00000187889	1.1256
C1orf174 ENSG00000198912	0.441655
C1orf186 ENSG00000263961	1.29303
C1orf194 ENSG00000179902	1.03451
C1orf198 ENSG00000119280	1.23467
C1orf204 ENSG00000188004	0.801933
C1orf21 ENSG00000116667	1.10492
C1orf210 ENSG00000253313	1.63787
C1orf216 ENSG00000142686	1.19583
C1orf226 ENSG00000239887	0.830188
C1orf228 ENSG00000198520	0.797405
C1orf234 ENSG00000227868	0.969606
C1orf27 ENSG00000157181	1.31894
C1orf35 ENSG00000143793	0.711748
C1orf43 ENSG00000143612	0.907643
C1orf50 ENSG00000164008	0.937559
C1orf52 ENSG00000162642	0.753967
C1orf53 ENSG00000203724	1.11869
C1orf54 ENSG00000118292	1.3797
C1orf56 ENSG00000143443	1.33962
C1orf61 ENSG00000125462	1.30897
C1orf64 ENSG00000183888	0.368372
C1orf74 ENSG00000162757	0.836837
C1orf87 ENSG00000162598	1.05716
C2 ENSG00000166278	0.437892
C20orf144 ENSG00000149609	0.773772
C20orf194 ENSG00000088854	0.829873
C20orf196 ENSG00000171984	1.10195
C20orf24 ENSG00000101084	0.961155
C20orf27 ENSG00000101220	0.662899
C20orf85 ENSG00000124237	0.976629
C20orf96 ENSG00000196476	1.41679
C21orf2 ENSG00000160226	1.20702
C21orf33 ENSG00000160221	0.684524
C21orf58 ENSG00000160298	0.671942
C21orf59 ENSG00000159079	0.751918
C21orf91 ENSG00000154642	0.949376
C22orf15 ENSG00000169314	1.38037
C22orf23 ENSG00000128346	0.888211
C22orf29 ENSG00000215012	0.828772
C22orf31 ENSG00000100249	0.291868
C22orf39 ENSG00000242259	0.941935
C22orf46 ENSG00000184208	0.9195
C2CD2 ENSG00000157617	0.576511
C2CD2L ENSG00000172375	1.32482
C2CD3 ENSG00000168014	0.713564
C2CD4A ENSG00000198535	0.627159
C2CD4B ENSG00000205502	0.839807
C2CD4C ENSG00000183186	0.907716
C2CD4D ENSG00000225556	0.635638
C2CD5 ENSG00000111731	0.41006
C2orf15 ENSG00000273045	0.769235
C2orf40 ENSG00000119147	0.937243
C2orf42 ENSG00000115998	0.652489
C2orf47 ENSG00000162972	0.765168
C2orf49 ENSG00000135974	0.991305
C2orf50 ENSG00000150873	0.737818
C2orf54 ENSG00000172478	0.478672
C2orf68 ENSG00000168887	1.03434
C2orf69 ENSG00000178074	1.17037
C2orf70 ENSG00000173557	0.716307
C2orf71 ENSG00000179270	1.22673
C2orf72 ENSG00000204128	1.05339
C2orf73 ENSG00000177994	1.15526
C2orf74 ENSG00000237651	0.920236
C2orf76 ENSG00000186132	0.75236
C2orf78 ENSG00000187833	1.02705
C2orf80 ENSG00000188674	0.987588
C2orf81 ENSG00000159239	0.588106
C2orf82 ENSG00000182600	0.790639
C2orf83 ENSG00000042304	0.877829
C2orf88 ENSG00000187699	0.84539
C3 ENSG00000125730	0.926688
C3AR1 ENSG00000171860	1.16259
C3orf14 ENSG00000114405	0.836968
C3orf18 ENSG00000088543	1.16986
C3orf33 ENSG00000174928	1.24172
C3orf36 ENSG00000221972	1.02879
C3orf38 ENSG00000179021	0.344293
C3orf52 ENSG00000114529	1.33787
C3orf58 ENSG00000181744	0.770492
C3orf62 ENSG00000188315	1.28579
C3orf70 ENSG00000187068	1.08763
C3orf80 ENSG00000180044	0.845619
C4A ENSG00000244731	0.947726
C4B ENSG00000224389	0.44798
C4BPA ENSG00000123838	0.974653
C4BPB ENSG00000123843	0.649247
C4orf17 ENSG00000138813	0.67208
C4orf19 ENSG00000154274	0.604015
C4orf22 ENSG00000197826	0.641168
C4orf26 ENSG00000174792	0.676166
C4orf3 ENSG00000164096	1.24781
C4orf32 ENSG00000174749	0.621374
C4orf33 ENSG00000151470	0.546621
C4orf36 ENSG00000163633	1.02612
C4orf45 ENSG00000164123	0.854855
C4orf46 ENSG00000205208	0.668854
C4orf47 ENSG00000205129	0.585476
C4orf48 ENSG00000243449	1.58699
C4orf50 ENSG00000181215	0.898112
C5 ENSG00000106804	1.06777
C5AR1 ENSG00000197405	0.901642
C5AR2 ENSG00000134830	0.805635
C5orf15 ENSG00000113583	0.747672
C5orf22 ENSG00000082213	0.842323
C5orf24 ENSG00000181904	1.21752
C5orf30 ENSG00000181751	0.851923
C5orf34 ENSG00000172244	0.803139
C5orf38 ENSG00000186493	1.53063
C5orf42 ENSG00000197603	0.970077
C5orf45 ENSG00000161010	1.31079
C5orf46 ENSG00000178776	0.980479
C5orf49 ENSG00000215217	1.70579
C5orf51 ENSG00000205765	1.90313
C5orf52 ENSG00000187658	0.64498
C5orf56 ENSG00000197536	0.936923
C5orf63 ENSG00000164241	1.02768
C6 ENSG00000039537	1.10623
C6orf1 ENSG00000186577	0.853498
C6orf106 ENSG00000196821	0.71685
C6orf120 ENSG00000185127	0.803308
C6orf132 ENSG00000188112	0.878242
C6orf136 ENSG00000204564	0.931082
C6orf141 ENSG00000197261	1.09443
C6orf163 ENSG00000203872	0.753169
C6orf201 ENSG00000185689	1.14404
C6orf203 ENSG00000130349	1.21809
C6orf223 ENSG00000181577	0.720974
C6orf226 ENSG00000221821	1.20397
C6orf25 ENSG00000204420	1.08068
C6orf47 ENSG00000204439	1.02687
C6orf48 ENSG00000204387	0.998053
C6orf52 ENSG00000137434	0.905501
C6orf58 ENSG00000184530	1.03376
C6orf62 ENSG00000112308	0.810131
C6orf89 ENSG00000198663	0.882056
C7 ENSG00000112936	1.48243
C7orf25 ENSG00000136197	0.802644
C7orf26 ENSG00000146576	1.31575
C7orf31 ENSG00000153790	0.876698
C7orf43 ENSG00000146826	1.06424
C7orf49 ENSG00000122783	1.41414
C7orf50 ENSG00000146540	1.34276
C7orf61 ENSG00000185955	0.999396
C7orf72 ENSG00000164500	1.48568
C7orf73 ENSG00000243317	1.25778
C8A ENSG00000157131	0.915896
C8G ENSG00000176919	0.336115
C8orf33 ENSG00000182307	0.831564
C8orf34 ENSG00000165084	0.989093
C8orf37 ENSG00000156172	0.69927
C8orf4 ENSG00000176907	0.522155
C8orf44 ENSG00000213865	1.22879
C8orf44-SGK3 ENSG00000270024	0.770333
C8orf46 ENSG00000169085	1.66024
C8orf58 ENSG00000241852	1.11114
C8orf59 ENSG00000176731	1.14186
C8orf76 ENSG00000189376	0.726128
C8orf82 ENSG00000213563	0.414679
C8orf88 ENSG00000253250	1.15673
C8orf89 ENSG00000274443	1.10709
C9 ENSG00000113600	0.846388
C9orf114 ENSG00000198917	0.546031
C9orf116 ENSG00000160345	0.86199
C9orf135 ENSG00000204711	0.946397
C9orf142 ENSG00000148362	0.53012
C9orf152 ENSG00000188959	1.12267
C9orf16 ENSG00000171159	1.12136
C9orf172 ENSG00000232434	0.542171
C9orf24 ENSG00000164972	0.732939
C9orf3 ENSG00000148120	1.89429
C9orf40 ENSG00000135045	1.09024
C9orf43 ENSG00000157653	0.65194
C9orf47 ENSG00000186354	0.880408
C9orf50 ENSG00000179058	0.838242
C9orf57 ENSG00000204669	0.708468
C9orf64 ENSG00000165118	0.881853
C9orf66 ENSG00000183784	0.507301
C9orf69 ENSG00000238227	0.567018
C9orf72 ENSG00000147894	0.48746
C9orf78 ENSG00000136819	1.01715
C9orf85 ENSG00000155621	0.718583
C9orf91 ENSG00000157693	0.849801
C9orf92 ENSG00000205549	0.687619
CA1 ENSG00000133742	0.93693
CA11 ENSG00000063180	0.53551
CA12 ENSG00000074410	1.48137
CA13 ENSG00000185015	0.479132
CA14 ENSG00000118298	0.778401
CA2 ENSG00000104267	0.880996
CA3 ENSG00000164879	0.921254
CA4 ENSG00000167434	1.12423
CA5A ENSG00000174990	0.901775
CA5B ENSG00000169239	1.10703
CA7 ENSG00000168748	1.53679
CA8 ENSG00000178538	0.775259
CA9 ENSG00000107159	0.80255
CAAP1 ENSG00000120159	1.00625
CAB39 ENSG00000135932	0.771968
CAB39L ENSG00000102547	0.763785
CABIN1 ENSG00000099991	0.897149
CABLES1 ENSG00000134508	1.385
CABLES2 ENSG00000149679	1.06399
CABP1 ENSG00000157782	1.45183
CABP4 ENSG00000175544	0.696653
CABP7 ENSG00000100314	0.716242
CABYR ENSG00000154040	1.09117
CACFD1 ENSG00000160325	1.3008
CACHD1 ENSG00000158966	0.79151
CACNA1A ENSG00000141837	1.64691
CACNA1B ENSG00000148408	0.884313
CACNA1C ENSG00000151067	1.0582
CACNA1D ENSG00000157388	1.04638
CACNA1E ENSG00000198216	1.38465
CACNA1F ENSG00000102001	0.703358
CACNA1G ENSG00000006283	0.808351
[truncated: 14,365 more rows]
