# Supplementary material for: Spatial maps of prostate cancer transcriptomes reveal an unexplored landscape of heterogeneity
Source: Nat Commun. 2018 Jun 20;9:2419. doi: 10.1038/s41467-018-04724-5 (PMC6010471; doi:10.1038/s41467-018-04724-5)
Supplement: Supplementary file 10 — Supplementary Data 7 [file 41467_2018_4724_MOESM10_ESM.zip › Supplementary Dataset 4/experiment0000-baselinefeature-gamma_prior-p.tsv]

	Baseline
A1BG ENSG00000121410	0.406025
A1CF ENSG00000148584	0.240033
A2M ENSG00000175899	0.56947
A2ML1 ENSG00000166535	1.2443
A4GALT ENSG00000128274	4.07841
AAAS ENSG00000094914	1.73479
AACS ENSG00000081760	2.90152
AADACL2 ENSG00000197953	0.325773
AADAT ENSG00000109576	0.66728
AAED1 ENSG00000158122	0.5347
AAGAB ENSG00000103591	1.30633
AAK1 ENSG00000115977	2.7877
AAMDC ENSG00000087884	1.98302
AAMP ENSG00000127837	0.911516
AAR2 ENSG00000131043	0.63703
AARD ENSG00000205002	2.12039
AARS ENSG00000090861	1.57432
AARSD1 ENSG00000266967	0.165895
AASDH ENSG00000157426	2.05502
AASDHPPT ENSG00000149313	0.910611
AASS ENSG00000008311	0.563871
AATF ENSG00000275700	1.32785
AATK ENSG00000181409	0.868261
AATK-AS1 ENSG00000225180	0.292313
ABAT ENSG00000183044	0.524195
ABC13-47488600E17.1 ENSG00000283199	0.547723
ABC13-47656900H15.1 ENSG00000283566	0.758053
ABC7-42404400C24.1 ENSG00000277758	1.43656
ABCA1 ENSG00000165029	0.819952
ABCA10 ENSG00000154263	2.32645
ABCA12 ENSG00000144452	0.338656
ABCA13 ENSG00000179869	3.51942
ABCA2 ENSG00000107331	1.06703
ABCA3 ENSG00000167972	0.404794
ABCA4 ENSG00000198691	0.784763
ABCA5 ENSG00000154265	0.3413
ABCA6 ENSG00000154262	0.0980948
ABCA7 ENSG00000064687	4.06355
ABCA8 ENSG00000141338	0.584668
ABCA9 ENSG00000154258	0.416564
ABCB1 ENSG00000085563	9.94633
ABCB10 ENSG00000135776	25.5196
ABCB11 ENSG00000073734	1.05168
ABCB4 ENSG00000005471	2.95428
ABCB5 ENSG00000004846	0.806565
ABCB6 ENSG00000115657	2.37468
ABCB7 ENSG00000131269	6.249
ABCB8 ENSG00000197150	0.950066
ABCB9 ENSG00000150967	1.86675
ABCC1 ENSG00000103222	0.518716
ABCC10 ENSG00000124574	2.65903
ABCC3 ENSG00000108846	0.456985
ABCC4 ENSG00000125257	1.54807
ABCC5 ENSG00000114770	1.04884
ABCC6 ENSG00000091262	0.959881
ABCC8 ENSG00000006071	1.15166
ABCC9 ENSG00000069431	2.93407
ABCD1 ENSG00000101986	0.330319
ABCD2 ENSG00000173208	3.9324
ABCD3 ENSG00000117528	0.239188
ABCD4 ENSG00000119688	0.720256
ABCE1 ENSG00000164163	1.36147
ABCF1 ENSG00000204574	0.17895
ABCF2 ENSG00000033050	0.605382
ABCF3 ENSG00000161204	0.845439
ABCG1 ENSG00000160179	0.515199
ABCG2 ENSG00000118777	1.27497
ABCG4 ENSG00000172350	7.55821
ABCG5 ENSG00000138075	2.09552
ABHD1 ENSG00000143994	2.70991
ABHD10 ENSG00000144827	8.02991
ABHD11 ENSG00000106077	0.655828
ABHD12 ENSG00000100997	0.636255
ABHD12B ENSG00000131969	1.00034
ABHD13 ENSG00000139826	4.14037
ABHD14A ENSG00000248487	3.83027
ABHD14A-ACY1 ENSG00000114786	0.681983
ABHD14B ENSG00000114779	0.78603
ABHD15 ENSG00000168792	8.85487
ABHD16A ENSG00000204427	0.380016
ABHD17A ENSG00000129968	0.370716
ABHD17B ENSG00000107362	0.515732
ABHD17C ENSG00000136379	4.96449
ABHD18 ENSG00000164074	0.51175
ABHD2 ENSG00000140526	1.92507
ABHD3 ENSG00000158201	0.347603
ABHD4 ENSG00000100439	0.159562
ABHD5 ENSG00000011198	0.224922
ABHD6 ENSG00000163686	2.11219
ABHD8 ENSG00000127220	0.659306
ABI1 ENSG00000136754	2.08711
ABI2 ENSG00000138443	3.30836
ABI3 ENSG00000108798	0.208734
ABI3BP ENSG00000154175	0.296056
ABL1 ENSG00000097007	4.41215
ABL2 ENSG00000143322	6.11723
ABLIM1 ENSG00000099204	3.64152
ABLIM2 ENSG00000163995	0.905446
ABLIM3 ENSG00000173210	6.1229
ABO ENSG00000175164	2.67891
ABR ENSG00000159842	0.607747
ABRA ENSG00000174429	0.355328
ABRACL ENSG00000146386	0.994515
ABT1 ENSG00000146109	3.92759
ABTB1 ENSG00000114626	0.608906
ABTB2 ENSG00000166016	0.559405
AC002429.5 ENSG00000236197	0.990131
AC004381.6 ENSG00000005189	5.18126
AC004754.3 ENSG00000269881	1.34835
AC004813.1 ENSG00000279777	1.18519
AC005281.1 ENSG00000226690	0.703941
AC005480.1 ENSG00000279461	0.991024
AC006116.20 ENSG00000267710	1.0466
AC006386.1 ENSG00000279115	0.986567
AC006994.3 ENSG00000279317	0.894603
AC008522.1 ENSG00000279232	1.68412
AC008759.1 ENSG00000279471	1.21637
AC009014.3 ENSG00000271824	0.302207
AC010731.4 ENSG00000235118	2.45619
AC012005.1 ENSG00000279274	2.54162
AC013269.5 ENSG00000184761	0.601218
AC013461.1 ENSG00000091436	2.15192
AC018512.1 ENSG00000279808	0.57221
AC021106.1 ENSG00000279386	2.26983
AC024592.12 ENSG00000267740	2.51103
AC025335.1 ENSG00000179859	0.755947
AC074033.1 ENSG00000281137	1.12031
AC087350.1 ENSG00000281527	1.10068
AC090498.1 ENSG00000279483	0.69352
AC092835.2 ENSG00000233757	0.116912
AC105052.1 ENSG00000279168	1.53674
AC110615.1 ENSG00000279909	1.05101
AC113404.1 ENSG00000254893	3.58043
AC131097.4 ENSG00000216921	0.309329
AC138517.6 ENSG00000283288	2.30576
AC138969.4 ENSG00000183889	0.334816
AC241377.1 ENSG00000281741	1.6784
AC241585.1 ENSG00000281571	0.459151
AC242988.1 ENSG00000278939	7.0845
AC243756.1 ENSG00000270339	1.85714
AC245100.1 ENSG00000280649	0.580655
ACAA1 ENSG00000060971	1.51904
ACAA2 ENSG00000167315	0.689329
ACACA ENSG00000278540	10.3617
ACACB ENSG00000076555	1.16573
ACAD10 ENSG00000111271	2.99351
ACAD11 ENSG00000240303	1.65988
ACAD8 ENSG00000151498	3.03542
ACAD9 ENSG00000177646	0.633116
ACADL ENSG00000115361	2.58395
ACADM ENSG00000117054	1.54377
ACADS ENSG00000122971	0.451678
ACADSB ENSG00000196177	2.83497
ACADVL ENSG00000072778	0.644197
ACAN ENSG00000157766	1.27485
ACAP1 ENSG00000072818	0.508534
ACAP2 ENSG00000114331	6.56265
ACAP3 ENSG00000131584	1.91884
ACAT1 ENSG00000075239	3.05028
ACAT2 ENSG00000120437	0.842681
ACBD3 ENSG00000182827	0.948736
ACBD4 ENSG00000181513	0.120269
ACBD5 ENSG00000107897	0.191546
ACBD6 ENSG00000230124	2.92224
ACCS ENSG00000110455	1.98079
ACCSL ENSG00000205126	1.56226
ACD ENSG00000102977	0.20885
ACE ENSG00000159640	0.485082
ACE2 ENSG00000130234	2.3121
ACER1 ENSG00000167769	0.188172
ACER2 ENSG00000177076	2.81337
ACER3 ENSG00000078124	0.701566
ACHE ENSG00000087085	0.95442
ACIN1 ENSG00000100813	2.97726
ACKR1 ENSG00000213088	1.19212
ACKR2 ENSG00000144648	0.182853
ACKR3 ENSG00000144476	2.52154
ACKR4 ENSG00000129048	0.292411
ACLY ENSG00000131473	0.163497
ACMSD ENSG00000153086	0.37581
ACO1 ENSG00000122729	1.85366
ACO2 ENSG00000100412	1.32222
ACOD1 ENSG00000102794	5.66239
ACOT1 ENSG00000184227	3.39921
ACOT11 ENSG00000162390	6.34676
ACOT13 ENSG00000112304	0.143176
ACOT2 ENSG00000119673	2.44252
ACOT4 ENSG00000177465	2.37954
ACOT7 ENSG00000097021	0.339336
ACOT8 ENSG00000101473	1.18608
ACOT9 ENSG00000123130	1.74203
ACOX1 ENSG00000161533	0.563878
ACOX2 ENSG00000168306	0.173405
ACOX3 ENSG00000087008	1.62614
ACOXL ENSG00000153093	0.86851
ACP1 ENSG00000143727	1.01087
ACP2 ENSG00000134575	0.0986452
ACP5 ENSG00000102575	25.4705
ACP6 ENSG00000162836	0.732601
ACP7 ENSG00000183760	1.58764
ACPP ENSG00000014257	1.1134
ACPT ENSG00000142513	0.522184
ACR ENSG00000100312	3.81906
ACRBP ENSG00000111644	0.557575
ACRC ENSG00000147174	0.57525
ACSBG1 ENSG00000103740	0.761757
ACSBG2 ENSG00000130377	0.723965
ACSF2 ENSG00000167107	0.618088
ACSF3 ENSG00000176715	0.953091
ACSL1 ENSG00000151726	1.81813
ACSL3 ENSG00000123983	1.65236
ACSL4 ENSG00000068366	0.648486
ACSL5 ENSG00000197142	2.10891
ACSL6 ENSG00000164398	0.238434
ACSM1 ENSG00000166743	0.547852
ACSM2A ENSG00000183747	0.266331
ACSM2B ENSG00000066813	0.525052
ACSM3 ENSG00000005187	0.424331
ACSM4 ENSG00000215009	0.294217
ACSM5 ENSG00000183549	0.45338
ACSM6 ENSG00000173124	1.3817
ACSS1 ENSG00000154930	0.808185
ACSS2 ENSG00000131069	1.53336
ACSS3 ENSG00000111058	2.08686
ACTA1 ENSG00000143632	0.229046
ACTA2 ENSG00000107796	1.10896
ACTB ENSG00000075624	1.26083
ACTBL2 ENSG00000169067	1.50307
ACTC1 ENSG00000159251	1.05796
ACTG1 ENSG00000184009	0.820311
ACTG2 ENSG00000163017	1.58115
ACTL10 ENSG00000182584	1.51167
ACTL6A ENSG00000136518	0.496416
ACTN1 ENSG00000072110	0.727348
ACTN2 ENSG00000077522	0.543948
ACTN3 ENSG00000248746	0.78064
ACTN4 ENSG00000130402	1.23706
ACTR10 ENSG00000131966	0.962743
ACTR1A ENSG00000138107	1.60812
ACTR1B ENSG00000115073	0.708995
ACTR2 ENSG00000138071	0.259232
ACTR3 ENSG00000115091	1.07622
ACTR3B ENSG00000133627	2.47565
ACTR3C ENSG00000106526	5.45295
ACTR5 ENSG00000101442	0.547571
ACTR6 ENSG00000075089	3.19898
ACTR8 ENSG00000113812	2.83594
ACTRT3 ENSG00000184378	1.29098
ACVR1 ENSG00000115170	0.276915
ACVR1B ENSG00000135503	1.94152
ACVR1C ENSG00000123612	5.06376
ACVR2A ENSG00000121989	0.443385
ACVR2B ENSG00000114739	0.408397
ACVRL1 ENSG00000139567	4.35139
ACY1 ENSG00000243989	3.91951
ACY3 ENSG00000132744	4.81524
ACYP1 ENSG00000119640	0.665961
ACYP2 ENSG00000170634	0.542141
ADA ENSG00000196839	0.20019
ADAD1 ENSG00000164113	0.541628
ADAD2 ENSG00000140955	0.664998
ADAL ENSG00000168803	2.32854
ADAM10 ENSG00000137845	1.59003
ADAM11 ENSG00000073670	0.340737
ADAM12 ENSG00000148848	1.27009
ADAM15 ENSG00000143537	1.47334
ADAM17 ENSG00000151694	0.186579
ADAM18 ENSG00000168619	0.811261
ADAM19 ENSG00000135074	1.0448
ADAM2 ENSG00000104755	1.8162
ADAM20 ENSG00000134007	6.41285
ADAM22 ENSG00000008277	2.69812
ADAM23 ENSG00000114948	0.717679
ADAM28 ENSG00000042980	0.644906
ADAM29 ENSG00000168594	0.697614
ADAM32 ENSG00000197140	1.24079
ADAM33 ENSG00000149451	8.52939
ADAM7 ENSG00000069206	1.44244
ADAM8 ENSG00000151651	0.541989
ADAM9 ENSG00000168615	2.35709
ADAMDEC1 ENSG00000134028	1.11828
ADAMTS1 ENSG00000154734	0.791373
ADAMTS10 ENSG00000142303	1.7698
ADAMTS12 ENSG00000151388	1.14745
ADAMTS13 ENSG00000160323	0.711304
ADAMTS14 ENSG00000138316	0.937219
ADAMTS15 ENSG00000166106	1.39928
ADAMTS17 ENSG00000140470	0.972734
ADAMTS18 ENSG00000140873	0.752192
ADAMTS19 ENSG00000145808	2.1868
ADAMTS2 ENSG00000087116	1.24441
ADAMTS20 ENSG00000173157	0.778489
ADAMTS3 ENSG00000156140	0.535309
ADAMTS4 ENSG00000158859	0.103573
ADAMTS5 ENSG00000154736	3.19146
ADAMTS6 ENSG00000049192	0.151383
ADAMTS7 ENSG00000136378	1.46714
ADAMTS8 ENSG00000134917	0.325034
ADAMTS9 ENSG00000163638	0.683248
ADAMTSL1 ENSG00000178031	7.08288
ADAMTSL2 ENSG00000197859	0.132058
ADAMTSL3 ENSG00000156218	0.587478
ADAMTSL4 ENSG00000143382	0.679498
ADAMTSL5 ENSG00000185761	1.4849
ADAP1 ENSG00000105963	1.30737
ADAP2 ENSG00000184060	18.7848
ADAR ENSG00000160710	3.22804
ADARB1 ENSG00000197381	0.842378
ADARB2 ENSG00000185736	0.23761
ADAT1 ENSG00000065457	3.73682
ADAT2 ENSG00000189007	2.28884
ADAT3 ENSG00000213638	1.91189
ADCK1 ENSG00000063761	0.300318
ADCK2 ENSG00000133597	1.23563
ADCK3 ENSG00000163050	6.14721
ADCK4 ENSG00000123815	0.104594
ADCK5 ENSG00000173137	7.33979
ADCY1 ENSG00000164742	3.35935
ADCY2 ENSG00000078295	0.752159
ADCY3 ENSG00000138031	3.81536
ADCY4 ENSG00000129467	1.32195
ADCY5 ENSG00000173175	0.603785
ADCY6 ENSG00000174233	3.07639
ADCY7 ENSG00000121281	4.92081
ADCY8 ENSG00000155897	0.730616
ADCY9 ENSG00000162104	1.6325
ADCYAP1R1 ENSG00000078549	1.61255
ADD1 ENSG00000087274	0.43208
ADD2 ENSG00000075340	0.0490648
ADD3 ENSG00000148700	1.39037
ADGB ENSG00000118492	0.789759
ADGRA2 ENSG00000020181	0.346707
ADGRA3 ENSG00000152990	3.67589
ADGRB1 ENSG00000181790	0.950962
ADGRB2 ENSG00000121753	2.31624
ADGRB3 ENSG00000135298	1.64572
ADGRD1 ENSG00000111452	0.905429
ADGRD2 ENSG00000180264	0.410275
ADGRE1 ENSG00000174837	1.21972
ADGRE2 ENSG00000127507	2.11946
ADGRE3 ENSG00000131355	1.34455
ADGRE5 ENSG00000123146	5.88516
ADGRF1 ENSG00000153292	8.47925
ADGRF3 ENSG00000173567	0.922392
ADGRF4 ENSG00000153294	0.467145
ADGRF5 ENSG00000069122	0.723069
ADGRG1 ENSG00000205336	0.567485
ADGRG2 ENSG00000173698	1.95392
ADGRG3 ENSG00000182885	0.563993
ADGRG4 ENSG00000156920	0.421166
ADGRG5 ENSG00000159618	23.059
ADGRG6 ENSG00000112414	1.23747
ADGRG7 ENSG00000144820	0.604968
ADGRL1 ENSG00000072071	0.258917
ADGRL2 ENSG00000117114	0.678333
ADGRL3 ENSG00000150471	0.242525
ADGRL4 ENSG00000162618	7.66252
ADGRV1 ENSG00000164199	0.520276
ADH1B ENSG00000196616	1.33146
ADH1C ENSG00000248144	0.784225
ADH4 ENSG00000198099	2.96104
ADH5 ENSG00000197894	0.469607
ADH6 ENSG00000172955	4.56874
ADHFE1 ENSG00000147576	0.915353
ADI1 ENSG00000182551	0.246523
ADIPOR1 ENSG00000159346	0.940002
ADIPOR2 ENSG00000006831	0.134524
ADIRF ENSG00000148671	1.28622
ADK ENSG00000156110	0.417255
ADM ENSG00000148926	0.596983
ADM2 ENSG00000128165	2.06504
ADM5 ENSG00000224420	0.179868
ADNP ENSG00000101126	2.02174
ADNP2 ENSG00000101544	0.56219
ADO ENSG00000181915	0.69398
ADORA1 ENSG00000163485	0.887298
ADORA2B ENSG00000170425	1.49628
ADORA3 ENSG00000282608	8.53373
ADPGK ENSG00000159322	0.874047
ADPRH ENSG00000144843	0.185034
ADPRHL1 ENSG00000153531	2.22839
ADPRHL2 ENSG00000116863	0.578603
ADPRM ENSG00000170222	0.51483
ADRA1A ENSG00000120907	0.94041
ADRA1D ENSG00000171873	1.47448
ADRA2A ENSG00000150594	0.787913
ADRA2B ENSG00000274286	3.22865
ADRA2C ENSG00000184160	2.65313
ADRB1 ENSG00000043591	0.382589
ADRB2 ENSG00000169252	1.8589
ADRB3 ENSG00000188778	1.11113
ADRM1 ENSG00000130706	0.455773
ADSL ENSG00000239900	0.95956
ADSS ENSG00000035687	28.4478
ADSSL1 ENSG00000185100	1.11473
ADTRP ENSG00000111863	0.925825
AEBP1 ENSG00000106624	0.426077
AEBP2 ENSG00000139154	0.707242
AEN ENSG00000181026	2.51729
AES ENSG00000104964	37.8948
AF011889.5 ENSG00000241489	0.525527
AFAP1 ENSG00000196526	0.605643
AFAP1L1 ENSG00000157510	1.00145
AFAP1L2 ENSG00000169129	1.29693
AFF1 ENSG00000172493	0.154904
AFF2 ENSG00000155966	0.687038
AFF3 ENSG00000144218	0.567391
AFF4 ENSG00000072364	2.59306
AFG3L2 ENSG00000141385	0.215569
AFM ENSG00000079557	1.59808
AFMID ENSG00000183077	0.415071
AFP ENSG00000081051	15.353
AFTPH ENSG00000119844	2.75059
AGA ENSG00000038002	3.23639
AGAP1 ENSG00000157985	1.71482
AGAP14P ENSG00000279058	0.401715
AGAP2 ENSG00000135439	0.756986
AGAP3 ENSG00000133612	0.549597
AGAP4 ENSG00000188234	1.18295
AGAP5 ENSG00000172650	0.956014
AGAP6 ENSG00000204149	0.82955
AGAP9 ENSG00000204172	21.0551
AGBL1 ENSG00000273540	1.98906
AGBL2 ENSG00000165923	3.69183
AGBL3 ENSG00000146856	1.68173
AGBL4 ENSG00000186094	3.00125
AGBL5 ENSG00000084693	2.25907
AGER ENSG00000204305	3.59968
AGFG1 ENSG00000173744	0.415609
AGFG2 ENSG00000106351	1.76284
AGGF1 ENSG00000164252	1.92188
AGK ENSG00000006530	0.505819
AGL ENSG00000162688	0.1425
AGMAT ENSG00000116771	0.218124
AGO1 ENSG00000092847	0.731225
AGO2 ENSG00000123908	0.726387
AGO3 ENSG00000126070	0.216375
AGO4 ENSG00000134698	0.486071
AGPAT1 ENSG00000204310	0.172272
AGPAT2 ENSG00000169692	0.263968
AGPAT3 ENSG00000160216	1.01774
AGPAT4 ENSG00000026652	0.434696
AGPAT5 ENSG00000155189	0.323075
AGPS ENSG00000018510	2.02106
AGR2 ENSG00000106541	0.254451
AGR3 ENSG00000173467	0.377154
AGRN ENSG00000188157	0.859661
AGRP ENSG00000159723	1.26085
AGT ENSG00000135744	0.397341
AGTPBP1 ENSG00000135049	2.05159
AGTR1 ENSG00000144891	1.28504
AGTRAP ENSG00000177674	0.817165
AGXT ENSG00000172482	1.05875
AHCTF1 ENSG00000153207	3.88754
AHCY ENSG00000101444	0.449488
AHCYL1 ENSG00000168710	0.425705
AHCYL2 ENSG00000158467	1.12606
AHDC1 ENSG00000126705	0.597964
AHI1 ENSG00000135541	1.34743
AHNAK ENSG00000124942	1.97925
AHNAK2 ENSG00000185567	0.180293
AHR ENSG00000106546	10.9728
AHRR ENSG00000063438	0.638369
AHSA1 ENSG00000100591	10.8699
AHSA2 ENSG00000173209	0.420677
AICDA ENSG00000111732	2.50117
AIDA ENSG00000186063	6.57054
AIF1 ENSG00000204472	1.17844
AIF1L ENSG00000126878	2.09146
AIFM1 ENSG00000156709	1.0708
AIFM2 ENSG00000042286	1.12227
AIFM3 ENSG00000183773	1.64549
AIG1 ENSG00000146416	0.0981731
AIM1 ENSG00000112297	2.48688
AIM1L ENSG00000176092	1.24569
AIM2 ENSG00000163568	0.470012
AIMP1 ENSG00000164022	0.234324
AIMP2 ENSG00000106305	0.878523
AIP ENSG00000110711	3.43476
AIPL1 ENSG00000129221	2.36297
AIRE ENSG00000160224	0.44957
AJ239318.1 ENSG00000280108	6.60738
AJAP1 ENSG00000196581	0.750117
AJUBA ENSG00000129474	0.444006
AK1 ENSG00000106992	1.08009
AK2 ENSG00000004455	0.137379
AK3 ENSG00000147853	0.242035
AK4 ENSG00000162433	0.433983
AK5 ENSG00000154027	0.776578
AK6 ENSG00000085231	1.27523
AK7 ENSG00000140057	3.99479
AK8 ENSG00000165695	0.944494
AK9 ENSG00000155085	3.27665
AKAP1 ENSG00000121057	0.711251
AKAP10 ENSG00000108599	0.240496
AKAP11 ENSG00000023516	2.1482
AKAP12 ENSG00000131016	1.25052
AKAP13 ENSG00000170776	4.56824
AKAP14 ENSG00000186471	4.0691
AKAP17A ENSG00000197976	1.36255
AKAP3 ENSG00000111254	2.07858
AKAP5 ENSG00000179841	0.519801
AKAP6 ENSG00000151320	3.81835
AKAP7 ENSG00000118507	0.444042
AKAP8 ENSG00000105127	2.24445
AKAP8L ENSG00000011243	1.31401
AKAP9 ENSG00000127914	1.39482
AKIP1 ENSG00000166452	0.106774
AKIRIN1 ENSG00000174574	0.575126
AKIRIN2 ENSG00000135334	0.56729
AKNA ENSG00000106948	0.397747
AKNAD1 ENSG00000162641	0.887014
AKR1A1 ENSG00000117448	0.788649
AKR1B1 ENSG00000085662	1.28823
AKR1C1 ENSG00000187134	3.01786
AKR1C2 ENSG00000151632	1.00514
AKR1C3 ENSG00000196139	2.0443
AKR1C4 ENSG00000198610	0.57046
AKR1D1 ENSG00000122787	1.27775
AKR1E2 ENSG00000165568	0.751358
AKR7A2 ENSG00000053371	3.37403
AKR7A3 ENSG00000162482	1.12019
AKR7L ENSG00000211454	6.82902
AKT1 ENSG00000142208	1.66278
AKT1S1 ENSG00000204673	0.0932032
AKT2 ENSG00000105221	0.303466
AKT3 ENSG00000117020	2.89066
AKTIP ENSG00000166971	5.25677
AL023806.1 ENSG00000280184	0.408877
AL049794.1 ENSG00000280240	1.68708
AL133475.1 ENSG00000281602	1.53207
AL356053.1 ENSG00000150076	0.543355
AL358852.1 ENSG00000278899	1.07795
AL365181.1 ENSG00000280316	1.20516
AL513523.2 ENSG00000279767	0.842571
AL589743.1 ENSG00000279508	0.44771
ALAD ENSG00000148218	0.205296
ALAS1 ENSG00000023330	0.682529
ALAS2 ENSG00000158578	0.632066
ALB ENSG00000163631	1.35754
ALCAM ENSG00000170017	0.739654
ALDH16A1 ENSG00000161618	0.905836
ALDH18A1 ENSG00000059573	0.235217
ALDH1A1 ENSG00000165092	1.67061
ALDH1A2 ENSG00000128918	1.03584
ALDH1A3 ENSG00000184254	3.611
ALDH1B1 ENSG00000137124	0.647977
ALDH1L1 ENSG00000144908	0.183538
ALDH1L2 ENSG00000136010	0.383573
ALDH3A1 ENSG00000108602	3.96775
ALDH3A2 ENSG00000072210	1.71425
ALDH3B1 ENSG00000006534	0.971851
ALDH3B2 ENSG00000132746	0.47671
ALDH4A1 ENSG00000159423	0.270016
ALDH5A1 ENSG00000112294	0.798242
ALDH6A1 ENSG00000119711	1.62204
ALDH7A1 ENSG00000164904	0.669445
ALDH9A1 ENSG00000143149	0.21955
ALDOA ENSG00000149925	1.78025
ALDOC ENSG00000109107	0.350452
ALG1 ENSG00000033011	0.579593
ALG10 ENSG00000139133	5.4455
ALG10B ENSG00000175548	6.60194
ALG11 ENSG00000253710	0.510319
ALG12 ENSG00000182858	0.160632
ALG13 ENSG00000101901	1.85486
ALG14 ENSG00000172339	2.06939
ALG1L ENSG00000189366	0.276204
ALG1L2 ENSG00000251287	3.4514
ALG2 ENSG00000119523	0.210846
ALG3 ENSG00000214160	0.698766
ALG5 ENSG00000120697	1.2352
ALG6 ENSG00000088035	0.0979451
ALG8 ENSG00000159063	3.10559
ALG9 ENSG00000086848	3.1651
ALK ENSG00000171094	4.23618
ALKBH1 ENSG00000100601	0.199541
ALKBH2 ENSG00000189046	0.99971
ALKBH3 ENSG00000166199	1.07093
ALKBH4 ENSG00000160993	1.77139
ALKBH5 ENSG00000091542	0.321013
ALKBH6 ENSG00000239382	0.285777
ALKBH7 ENSG00000125652	1.7691
ALKBH8 ENSG00000137760	0.568155
ALLC ENSG00000151360	6.78508
ALMS1 ENSG00000116127	1.15027
ALOX12 ENSG00000108839	1.34462
ALOX12B ENSG00000179477	1.78393
ALOX15 ENSG00000161905	0.533477
ALOX15B ENSG00000179593	26.6915
ALOX5 ENSG00000012779	4.03948
ALOX5AP ENSG00000132965	0.344351
ALOXE3 ENSG00000179148	0.456976
ALPK1 ENSG00000073331	0.167502
ALPK2 ENSG00000198796	1.17195
ALPK3 ENSG00000136383	2.32212
ALPL ENSG00000162551	0.672626
ALS2 ENSG00000003393	0.299834
ALS2CL ENSG00000178038	1.24019
ALS2CR11 ENSG00000155754	0.0617883
ALS2CR12 ENSG00000155749	0.10971
ALX1 ENSG00000180318	7.82259
ALX3 ENSG00000156150	3.87742
ALYREF ENSG00000183684	0.684632
AMACR ENSG00000242110	3.00109
AMBN ENSG00000178522	1.64566
AMBP ENSG00000106927	2.11366
AMBRA1 ENSG00000110497	0.139359
AMD1 ENSG00000123505	0.276406
AMDHD1 ENSG00000139344	0.505088
AMDHD2 ENSG00000162066	0.569888
AMER1 ENSG00000184675	0.714709
AMER3 ENSG00000178171	1.67542
AMFR ENSG00000159461	2.04973
AMH ENSG00000104899	0.167753
AMHR2 ENSG00000135409	0.496031
AMIGO1 ENSG00000181754	2.86467
AMIGO2 ENSG00000139211	3.03537
AMIGO3 ENSG00000176020	0.908054
AMMECR1 ENSG00000101935	1.85654
AMMECR1L ENSG00000144233	0.270647
AMN ENSG00000166126	4.82209
AMN1 ENSG00000151743	6.11682
AMOT ENSG00000126016	4.54278
AMOTL1 ENSG00000166025	5.46563
AMOTL2 ENSG00000114019	0.795962
AMPD1 ENSG00000116748	1.91807
AMPD2 ENSG00000116337	1.0475
AMPD3 ENSG00000133805	0.756204
AMPH ENSG00000078053	3.04991
AMT ENSG00000145020	2.6055
AMTN ENSG00000187689	1.02874
AMY1A ENSG00000237763	0.252364
AMY1B ENSG00000174876	2.14961
AMY1C ENSG00000187733	12.2373
AMY2B ENSG00000240038	1.24484
AMZ1 ENSG00000174945	3.15494
AMZ2 ENSG00000196704	0.471389
ANAPC1 ENSG00000153107	1.40093
ANAPC10 ENSG00000164162	0.188327
ANAPC11 ENSG00000141552	3.53327
ANAPC13 ENSG00000129055	0.372491
ANAPC15 ENSG00000110200	0.360495
ANAPC16 ENSG00000166295	0.730822
ANAPC2 ENSG00000176248	2.25466
ANAPC4 ENSG00000053900	2.21018
ANAPC5 ENSG00000089053	0.266949
ANAPC7 ENSG00000196510	1.58442
ANG ENSG00000214274	0.772896
ANGEL1 ENSG00000013523	3.16039
ANGEL2 ENSG00000174606	1.07738
ANGPT1 ENSG00000154188	3.65159
ANGPT2 ENSG00000091879	1.04846
ANGPT4 ENSG00000101280	0.29212
ANGPTL1 ENSG00000116194	0.431237
ANGPTL2 ENSG00000136859	1.99755
ANGPTL3 ENSG00000132855	3.56609
ANGPTL4 ENSG00000167772	5.70152
ANGPTL6 ENSG00000130812	0.770198
ANGPTL7 ENSG00000171819	1.68167
ANGPTL8 ENSG00000130173	1.59205
ANK1 ENSG00000029534	1.58025
ANK2 ENSG00000145362	0.254411
ANK3 ENSG00000151150	0.222853
ANKAR ENSG00000151687	0.416754
ANKDD1A ENSG00000166839	0.498566
ANKDD1B ENSG00000189045	0.613886
ANKEF1 ENSG00000132623	0.217705
ANKFN1 ENSG00000153930	1.70871
ANKFY1 ENSG00000185722	1.53306
ANKH ENSG00000154122	3.56545
ANKHD1 ENSG00000131503	0.37256
ANKHD1-EIF4EBP3 ENSG00000254996	2.7594
ANKIB1 ENSG00000001629	2.0056
ANKK1 ENSG00000170209	0.434596
ANKLE1 ENSG00000160117	0.466472
ANKLE2 ENSG00000176915	0.234848
ANKMY1 ENSG00000144504	0.65689
ANKMY2 ENSG00000106524	5.02751
ANKRA2 ENSG00000164331	0.45565
ANKRD1 ENSG00000148677	0.372329
ANKRD10 ENSG00000088448	0.473651
ANKRD11 ENSG00000167522	1.34867
ANKRD12 ENSG00000101745	0.231403
ANKRD13A ENSG00000076513	1.41229
ANKRD13B ENSG00000198720	4.88274
ANKRD13C ENSG00000118454	0.289162
ANKRD13D ENSG00000172932	0.89389
ANKRD16 ENSG00000134461	5.76701
ANKRD17 ENSG00000132466	1.84688
ANKRD18A ENSG00000180071	0.180641
ANKRD18B ENSG00000230453	4.479
ANKRD2 ENSG00000165887	1.41346
ANKRD20A1 ENSG00000260691	0.249061
ANKRD20A2 ENSG00000183148	1.4768
ANKRD20A3 ENSG00000276203	1.22224
ANKRD20A4 ENSG00000172014	1.33892
ANKRD22 ENSG00000152766	0.302211
ANKRD23 ENSG00000163126	0.842648
ANKRD24 ENSG00000089847	0.209054
ANKRD26 ENSG00000107890	0.693119
ANKRD27 ENSG00000105186	0.0567978
ANKRD28 ENSG00000206560	0.584224
ANKRD29 ENSG00000154065	1.02441
ANKRD30A ENSG00000148513	0.377936
ANKRD30BL ENSG00000163046	1.9468
ANKRD31 ENSG00000145700	3.76362
ANKRD33 ENSG00000167612	0.614139
ANKRD33B ENSG00000164236	0.519865
ANKRD34A ENSG00000272031	2.34655
ANKRD34B ENSG00000189127	0.0325203
ANKRD35 ENSG00000198483	1.77706
ANKRD36 ENSG00000135976	1.67869
ANKRD36B ENSG00000196912	1.54839
ANKRD36C ENSG00000174501	0.45263
ANKRD37 ENSG00000186352	0.0648585
ANKRD39 ENSG00000213337	2.67846
ANKRD40 ENSG00000154945	1.31628
ANKRD42 ENSG00000137494	1.50991
ANKRD44 ENSG00000065413	0.459249
ANKRD45 ENSG00000183831	0.693034
ANKRD46 ENSG00000186106	0.307263
ANKRD49 ENSG00000168876	0.259394
ANKRD50 ENSG00000151458	1.25488
ANKRD52 ENSG00000139645	0.676514
ANKRD53 ENSG00000144031	0.547334
ANKRD54 ENSG00000100124	0.321617
ANKRD6 ENSG00000135299	0.447118
ANKRD62 ENSG00000181626	1.07026
ANKRD65 ENSG00000235098	2.37962
ANKRD7 ENSG00000106013	1.11492
ANKRD9 ENSG00000156381	2.55867
ANKS1A ENSG00000064999	0.195418
ANKS1B ENSG00000185046	1.56722
ANKS3 ENSG00000168096	1.60444
ANKS6 ENSG00000165138	14.567
ANKUB1 ENSG00000206199	2.37093
ANKZF1 ENSG00000163516	0.341329
ANLN ENSG00000011426	2.56672
ANO1 ENSG00000131620	1.75158
ANO10 ENSG00000160746	0.027525
ANO2 ENSG00000047617	1.93339
ANO3 ENSG00000134343	1.47906
ANO4 ENSG00000151572	1.50594
ANO5 ENSG00000171714	0.401603
ANO6 ENSG00000177119	1.32373
ANO7 ENSG00000146205	0.530868
ANO8 ENSG00000074855	2.71412
ANO9 ENSG00000185101	0.238385
ANOS1 ENSG00000011201	2.47658
ANP32A ENSG00000140350	0.724727
ANP32B ENSG00000136938	3.66781
ANP32D ENSG00000139223	5.79704
ANP32E ENSG00000143401	0.880989
ANPEP ENSG00000166825	3.14949
ANTXR1 ENSG00000169604	0.844967
ANTXR2 ENSG00000163297	0.966991
ANTXRL ENSG00000274209	4.53584
ANXA1 ENSG00000135046	0.696627
ANXA11 ENSG00000122359	2.52618
ANXA13 ENSG00000104537	0.948865
ANXA2 ENSG00000182718	1.72455
ANXA2R ENSG00000177721	0.792679
ANXA3 ENSG00000138772	1.01189
ANXA4 ENSG00000196975	0.73042
ANXA5 ENSG00000164111	1.0478
ANXA6 ENSG00000197043	6.203
ANXA7 ENSG00000138279	1.0733
ANXA8 ENSG00000265190	1.18424
ANXA8L1 ENSG00000264230	1.63206
ANXA9 ENSG00000143412	0.457172
AOAH ENSG00000136250	2.70627
AOC1 ENSG00000002726	0.945995
AOC2 ENSG00000131480	0.464426
AOC3 ENSG00000131471	2.4446
AOX1 ENSG00000138356	5.7835
AP000350.10 ENSG00000251357	1.96087
AP000769.1 ENSG00000279576	0.51355
AP000866.1 ENSG00000279342	0.327637
AP001888.1 ENSG00000281781	0.357979
AP006285.2 ENSG00000278919	0.690729
AP1AR ENSG00000138660	2.56138
AP1B1 ENSG00000100280	0.620425
AP1G1 ENSG00000166747	0.36795
AP1G2 ENSG00000213983	1.61161
AP1M1 ENSG00000072958	0.195122
AP1M2 ENSG00000129354	0.308594
AP1S1 ENSG00000106367	2.83349
AP1S2 ENSG00000182287	13.6965
AP1S3 ENSG00000152056	3.45004
AP2A1 ENSG00000196961	2.1009
AP2A2 ENSG00000183020	2.62308
AP2B1 ENSG00000006125	4.29797
AP2M1 ENSG00000161203	1.03136
AP2S1 ENSG00000042753	3.16427
AP3B1 ENSG00000132842	2.91759
AP3B2 ENSG00000103723	1.00846
AP3D1 ENSG00000065000	12.0183
AP3M1 ENSG00000185009	6.43767
AP3M2 ENSG00000070718	1.39854
AP3S1 ENSG00000177879	0.380212
AP3S2 ENSG00000157823	1.407
AP4B1 ENSG00000134262	0.359255
AP4E1 ENSG00000081014	0.401246
AP4M1 ENSG00000221838	4.03154
AP4S1 ENSG00000100478	2.01122
AP5B1 ENSG00000254470	0.250824
AP5M1 ENSG00000053770	0.434704
AP5S1 ENSG00000125843	1.61078
AP5Z1 ENSG00000242802	0.831079
APAF1 ENSG00000120868	0.969292
APBA1 ENSG00000107282	1.21559
APBA2 ENSG00000034053	0.448561
APBA3 ENSG00000011132	1.43971
APBB1 ENSG00000166313	0.0650805
APBB1IP ENSG00000077420	0.990218
APBB2 ENSG00000163697	1.51397
APBB3 ENSG00000113108	3.32286
APC ENSG00000134982	0.469239
APC2 ENSG00000115266	1.6986
APCDD1 ENSG00000154856	2.12688
APCDD1L ENSG00000198768	0.751711
APEH ENSG00000164062	1.13851
APELA ENSG00000248329	1.03385
APEX1 ENSG00000100823	0.315799
APEX2 ENSG00000169188	0.597115
APH1A ENSG00000117362	0.267665
APH1B ENSG00000138613	1.01892
API5 ENSG00000166181	0.474142
APIP ENSG00000149089	0.038178
APITD1 ENSG00000175279	3.59776
APLF ENSG00000169621	0.418211
APLN ENSG00000171388	0.961679
APLNR ENSG00000134817	0.421392
APLP1 ENSG00000105290	0.248456
APLP2 ENSG00000084234	1.68456
APMAP ENSG00000101474	0.678627
APOA1 ENSG00000118137	0.33686
APOB ENSG00000084674	2.44119
APOBEC3A ENSG00000128383	0.539448
APOBEC3B ENSG00000179750	0.35811
APOBEC3C ENSG00000244509	0.750715
APOBEC3D ENSG00000243811	2.76221
APOBEC3F ENSG00000128394	0.587569
APOBEC3G ENSG00000239713	1.41662
APOBEC3H ENSG00000100298	1.5236
APOBR ENSG00000184730	1.91322
APOC1 ENSG00000130208	3.30238
APOD ENSG00000189058	0.178343
APOE ENSG00000130203	1.20374
APOF ENSG00000175336	0.81931
APOL1 ENSG00000100342	2.77214
APOL2 ENSG00000128335	1.11633
APOL3 ENSG00000128284	4.25973
APOL4 ENSG00000100336	0.371264
APOL6 ENSG00000221963	1.64846
APOLD1 ENSG00000178878	0.113713
APOM ENSG00000204444	5.4415
APOO ENSG00000184831	1.23612
APOOL ENSG00000155008	2.67002
APP ENSG00000142192	0.764112
APPBP2 ENSG00000062725	13.1197
APPL1 ENSG00000157500	0.41673
APPL2 ENSG00000136044	2.37731
APRT ENSG00000198931	1.64946
APTX ENSG00000137074	1.46958
AQP1 ENSG00000240583	0.629831
AQP10 ENSG00000143595	0.331756
AQP11 ENSG00000178301	2.67702
AQP2 ENSG00000167580	3.91379
AQP3 ENSG00000165272	0.0605134
AQP4 ENSG00000171885	2.75085
AQP5 ENSG00000161798	2.16622
AQP6 ENSG00000086159	0.476575
AQP7 ENSG00000165269	13.547
AQP9 ENSG00000103569	1.23951
AQR ENSG00000021776	1.56962
AR ENSG00000169083	0.396676
ARAF ENSG00000078061	1.61581
ARAP1 ENSG00000186635	0.648861
ARAP2 ENSG00000047365	3.88038
ARAP3 ENSG00000120318	2.00372
ARC ENSG00000198576	0.387434
ARCN1 ENSG00000095139	6.4437
AREG ENSG00000109321	13.7738
AREL1 ENSG00000119682	0.90109
ARF1 ENSG00000143761	0.760265
ARF3 ENSG00000134287	0.513306
ARF4 ENSG00000168374	1.00733
ARF5 ENSG00000004059	0.21837
ARF6 ENSG00000165527	1.06654
ARFGAP1 ENSG00000101199	0.551915
ARFGAP2 ENSG00000149182	3.82232
ARFGAP3 ENSG00000242247	0.393283
ARFGEF1 ENSG00000066777	0.139214
ARFGEF2 ENSG00000124198	0.616602
ARFGEF3 ENSG00000112379	0.300974
ARFIP1 ENSG00000164144	2.8103
ARFIP2 ENSG00000132254	1.77007
ARFRP1 ENSG00000101246	0.1345
ARG2 ENSG00000081181	1.04944
ARGFX ENSG00000186103	0.0721707
ARGLU1 ENSG00000134884	2.14135
ARHGAP1 ENSG00000175220	0.391508
ARHGAP10 ENSG00000071205	1.8174
ARHGAP11A ENSG00000198826	2.2317
ARHGAP11B ENSG00000187951	2.18188
ARHGAP12 ENSG00000165322	0.168203
ARHGAP15 ENSG00000075884	0.564702
ARHGAP17 ENSG00000140750	0.64755
ARHGAP18 ENSG00000146376	0.349242
ARHGAP19 ENSG00000213390	1.38029
ARHGAP20 ENSG00000137727	1.49539
ARHGAP21 ENSG00000107863	3.95333
ARHGAP22 ENSG00000128805	0.486921
ARHGAP23 ENSG00000275832	0.7029
ARHGAP24 ENSG00000138639	0.333629
ARHGAP25 ENSG00000163219	0.712752
ARHGAP26 ENSG00000145819	0.656461
ARHGAP27 ENSG00000159314	1.25516
ARHGAP28 ENSG00000088756	0.480155
ARHGAP29 ENSG00000137962	0.548404
ARHGAP30 ENSG00000186517	0.563186
ARHGAP31 ENSG00000031081	0.822773
ARHGAP32 ENSG00000134909	0.493079
ARHGAP33 ENSG00000004777	0.157884
ARHGAP35 ENSG00000160007	0.33963
ARHGAP36 ENSG00000147256	0.744036
ARHGAP39 ENSG00000147799	0.860762
ARHGAP4 ENSG00000089820	3.6963
ARHGAP40 ENSG00000124143	1.65498
ARHGAP42 ENSG00000165895	2.9724
ARHGAP44 ENSG00000006740	0.991458
ARHGAP45 ENSG00000180448	0.311162
ARHGAP5 ENSG00000100852	0.167536
ARHGAP6 ENSG00000047648	0.837502
ARHGAP8 ENSG00000241484	0.891252
ARHGAP9 ENSG00000123329	1.69891
ARHGDIA ENSG00000141522	2.10883
ARHGDIB ENSG00000111348	4.02369
ARHGDIG ENSG00000242173	1.67376
ARHGEF1 ENSG00000076928	1.24166
ARHGEF10 ENSG00000104728	0.54781
ARHGEF10L ENSG00000074964	0.276507
ARHGEF11 ENSG00000132694	2.71515
ARHGEF12 ENSG00000196914	0.0323272
ARHGEF15 ENSG00000198844	1.74067
ARHGEF16 ENSG00000130762	1.08923
ARHGEF17 ENSG00000110237	4.91777
ARHGEF19 ENSG00000142632	2.0706
ARHGEF2 ENSG00000116584	1.67716
ARHGEF25 ENSG00000240771	0.597934
ARHGEF26 ENSG00000114790	1.26444
ARHGEF28 ENSG00000214944	1.34586
ARHGEF3 ENSG00000163947	0.225347
ARHGEF33 ENSG00000214694	0.248755
ARHGEF35 ENSG00000213214	1.69766
ARHGEF37 ENSG00000183111	1.00013
ARHGEF38 ENSG00000236699	8.69302
ARHGEF39 ENSG00000137135	1.65335
ARHGEF4 ENSG00000136002	2.20212
ARHGEF40 ENSG00000165801	0.342575
ARHGEF5 ENSG00000050327	1.21227
ARHGEF6 ENSG00000129675	0.730008
ARHGEF7 ENSG00000102606	2.50708
ARHGEF9 ENSG00000131089	0.672386
ARID1A ENSG00000117713	0.522334
ARID1B ENSG00000049618	1.28616
ARID2 ENSG00000189079	0.565381
ARID3A ENSG00000116017	1.09186
ARID3B ENSG00000179361	0.233138
ARID4A ENSG00000032219	1.7635
ARID4B ENSG00000054267	3.4162
ARID5A ENSG00000196843	3.25799
ARID5B ENSG00000150347	1.22456
ARIH1 ENSG00000166233	0.950061
ARIH2 ENSG00000177479	0.743195
ARIH2OS ENSG00000221883	0.841778
ARL1 ENSG00000120805	1.50665
ARL10 ENSG00000175414	3.76912
ARL11 ENSG00000152213	0.989227
ARL13B ENSG00000169379	5.66666
ARL14 ENSG00000179674	2.52033
ARL14EP ENSG00000152219	0.685355
ARL15 ENSG00000185305	0.130885
ARL16 ENSG00000214087	0.908116
ARL17A ENSG00000185829	1.39065
ARL17B ENSG00000228696	1.33149
ARL2 ENSG00000213465	0.695747
ARL2BP ENSG00000102931	1.57802
ARL3 ENSG00000138175	1.62014
ARL4A ENSG00000122644	1.28256
ARL4C ENSG00000188042	2.55282
ARL4D ENSG00000175906	0.389557
ARL5A ENSG00000162980	1.13937
ARL5B ENSG00000165997	2.8146
ARL6 ENSG00000113966	1.10433
ARL6IP1 ENSG00000170540	3.63865
ARL6IP4 ENSG00000182196	0.597686
ARL6IP5 ENSG00000144746	0.31327
ARL6IP6 ENSG00000177917	0.0591145
ARL8A ENSG00000143862	1.2168
ARL8B ENSG00000134108	3.77218
ARL9 ENSG00000196503	0.396603
ARMC1 ENSG00000104442	0.414424
ARMC10 ENSG00000170632	0.851883
ARMC12 ENSG00000157343	0.423396
ARMC2 ENSG00000118690	0.393213
ARMC4 ENSG00000169126	0.220675
ARMC5 ENSG00000140691	0.254876
ARMC6 ENSG00000105676	20.9539
ARMC7 ENSG00000125449	2.78758
ARMC8 ENSG00000114098	1.77691
ARMC9 ENSG00000135931	0.257189
ARMCX1 ENSG00000126947	0.438191
ARMCX2 ENSG00000184867	0.154889
ARMCX3 ENSG00000102401	0.429923
ARMCX4 ENSG00000196440	0.161744
ARMCX5 ENSG00000125962	1.2884
ARMCX6 ENSG00000198960	0.207312
ARMT1 ENSG00000146476	0.310868
ARNT ENSG00000143437	2.9752
ARNT2 ENSG00000172379	0.258603
ARNTL ENSG00000133794	0.712671
ARNTL2 ENSG00000029153	0.821322
ARPC1A ENSG00000241685	7.57494
ARPC1B ENSG00000130429	2.69118
ARPC2 ENSG00000163466	1.18147
ARPC3 ENSG00000111229	0.368797
ARPC4 ENSG00000241553	1.83569
ARPC5 ENSG00000162704	2.3538
ARPC5L ENSG00000136950	0.360033
ARPIN ENSG00000242498	4.73708
ARPP19 ENSG00000128989	53.6993
ARRB1 ENSG00000137486	1.11859
ARRB2 ENSG00000141480	0.459233
ARRDC1 ENSG00000197070	0.622426
ARRDC2 ENSG00000105643	1.74738
ARRDC3 ENSG00000113369	1.12951
ARRDC4 ENSG00000140450	2.88453
ARRDC5 ENSG00000205784	1.36491
ARSA ENSG00000100299	0.325087
ARSB ENSG00000113273	0.787482
ARSD ENSG00000006756	0.815091
ARSE ENSG00000157399	2.78797
ARSG ENSG00000141337	2.80201
ARSI ENSG00000183876	1.06008
ARSJ ENSG00000180801	1.06218
ARSK ENSG00000164291	0.454867
ART3 ENSG00000156219	2.42676
ART4 ENSG00000111339	1.03664
ART5 ENSG00000167311	1.18226
ARTN ENSG00000117407	1.5947
ARV1 ENSG00000173409	1.57283
ARVCF ENSG00000099889	5.72633
ARX ENSG00000004848	0.266993
ASAH1 ENSG00000104763	0.746107
ASAH2 ENSG00000188611	5.50281
ASAH2B ENSG00000204147	3.58489
ASAP1 ENSG00000153317	0.689182
ASAP2 ENSG00000151693	2.4256
ASAP3 ENSG00000088280	3.54043
ASB1 ENSG00000065802	0.782636
ASB11 ENSG00000165192	4.74719
ASB12 ENSG00000198881	3.42993
ASB13 ENSG00000196372	1.31087
ASB14 ENSG00000239388	0.321314
ASB18 ENSG00000182177	5.98897
ASB2 ENSG00000100628	1.93014
ASB3 ENSG00000115239	3.08374
ASB4 ENSG00000005981	0.446674
ASB5 ENSG00000164122	0.179762
ASB6 ENSG00000148331	0.223496
ASB7 ENSG00000183475	1.52416
ASB8 ENSG00000177981	0.950619
ASB9 ENSG00000102048	1.93826
ASCC1 ENSG00000138303	6.12647
ASCC2 ENSG00000100325	2.91161
ASCC3 ENSG00000112249	0.157376
ASCL1 ENSG00000139352	6.41872
ASCL2 ENSG00000183734	1.55491
ASCL3 ENSG00000176009	4.76298
ASCL5 ENSG00000232237	2.99092
ASF1A ENSG00000111875	1.17209
ASF1B ENSG00000105011	1.07306
ASGR1 ENSG00000141505	0.110665
ASGR2 ENSG00000161944	1.63005
ASH1L ENSG00000116539	0.649983
ASH2L ENSG00000129691	1.47825
ASIC1 ENSG00000110881	2.65492
ASIC3 ENSG00000213199	2.77817
ASIC4 ENSG00000072182	0.951599
ASIP ENSG00000101440	4.86115
ASL ENSG00000126522	11.4409
ASMT ENSG00000196433	2.6223
ASMTL ENSG00000169093	0.23132
ASNA1 ENSG00000198356	0.368163
ASNS ENSG00000070669	0.551812
ASNSD1 ENSG00000138381	0.396608
ASPA ENSG00000108381	0.737581
ASPG ENSG00000166183	0.185325
ASPH ENSG00000198363	1.10947
ASPHD1 ENSG00000174939	0.700099
ASPHD2 ENSG00000128203	3.6103
ASPM ENSG00000066279	3.63555
ASPN ENSG00000106819	0.672965
ASPRV1 ENSG00000244617	2.46172
ASPSCR1 ENSG00000169696	0.426806
ASRGL1 ENSG00000162174	1.6295
ASS1 ENSG00000130707	0.801692
ASTE1 ENSG00000034533	0.800334
ASTN2 ENSG00000148219	0.544239
ASUN ENSG00000064102	1.1733
ASXL1 ENSG00000171456	2.20715
ASXL2 ENSG00000143970	0.581644
ASXL3 ENSG00000141431	1.14738
ASZ1 ENSG00000154438	0.829923
ATAD1 ENSG00000138138	0.696245
ATAD2 ENSG00000156802	0.94332
ATAD2B ENSG00000119778	2.37202
ATAD3A ENSG00000197785	0.552086
ATAD3B ENSG00000160072	0.383919
ATAD3C ENSG00000215915	2.15586
ATAD5 ENSG00000176208	0.239437
ATAT1 ENSG00000137343	0.483304
ATCAY ENSG00000167654	0.359018
ATE1 ENSG00000107669	0.536742
ATF1 ENSG00000123268	0.402598
ATF2 ENSG00000115966	0.173452
ATF3 ENSG00000162772	0.322246
ATF4 ENSG00000128272	0.0574332
ATF5 ENSG00000169136	36.4808
ATF6 ENSG00000118217	3.45454
ATF6B ENSG00000213676	0.820262
ATF7 ENSG00000170653	0.300197
ATF7IP ENSG00000171681	0.411279
ATF7IP2 ENSG00000166669	3.55589
ATG10 ENSG00000152348	0.432029
ATG101 ENSG00000123395	3.83163
ATG12 ENSG00000145782	4.1923
ATG13 ENSG00000175224	0.44279
ATG14 ENSG00000126775	1.29155
ATG16L1 ENSG00000085978	1.57264
ATG16L2 ENSG00000168010	1.08732
ATG2A ENSG00000110046	0.685546
ATG2B ENSG00000066739	0.256617
ATG3 ENSG00000144848	0.634761
ATG4A ENSG00000101844	1.45115
ATG4B ENSG00000168397	1.11581
ATG4C ENSG00000125703	0.775348
ATG4D ENSG00000130734	0.121759
ATG5 ENSG00000057663	0.0772435
ATG7 ENSG00000197548	2.10166
ATG9A ENSG00000198925	0.669506
ATG9B ENSG00000181652	1.64304
ATHL1 ENSG00000142102	1.12746
ATIC ENSG00000138363	2.29975
ATL1 ENSG00000198513	0.914326
ATL2 ENSG00000119787	3.05804
ATL3 ENSG00000184743	0.656138
ATM ENSG00000149311	2.2858
ATMIN ENSG00000166454	0.249575
ATN1 ENSG00000111676	7.21426
ATOH1 ENSG00000172238	2.22128
ATOH7 ENSG00000179774	3.53059
ATOH8 ENSG00000168874	0.152485
ATOX1 ENSG00000177556	2.33718
ATP10A ENSG00000206190	0.0599151
ATP10B ENSG00000118322	0.385171
ATP10D ENSG00000145246	0.216141
ATP11A ENSG00000068650	1.36409
ATP11B ENSG00000058063	2.05065
ATP11C ENSG00000101974	6.46148
ATP12A ENSG00000075673	0.993917
ATP13A1 ENSG00000105726	0.105037
ATP13A2 ENSG00000159363	0.329145
ATP13A3 ENSG00000133657	1.36619
ATP1A1 ENSG00000163399	0.628593
ATP1A2 ENSG00000018625	0.810317
ATP1A3 ENSG00000105409	3.85462
ATP1A4 ENSG00000132681	2.65173
ATP1B1 ENSG00000143153	0.633594
ATP1B2 ENSG00000129244	0.318655
ATP1B3 ENSG00000069849	0.506202
ATP23 ENSG00000166896	1.02272
ATP2A1 ENSG00000196296	1.16414
ATP2A2 ENSG00000174437	2.31032
ATP2A3 ENSG00000074370	5.49384
ATP2B1 ENSG00000070961	0.55662
ATP2B2 ENSG00000157087	0.817728
ATP2B4 ENSG00000058668	0.780526
ATP2C1 ENSG00000017260	2.45919
ATP2C2 ENSG00000064270	0.427378
ATP5SL ENSG00000105341	2.19111
ATP6AP1 ENSG00000071553	2.23155
ATP6AP1L ENSG00000205464	1.07029
ATP6AP2 ENSG00000182220	1.00383
ATP6V0A1 ENSG00000033627	0.43513
ATP6V0A2 ENSG00000185344	3.47118
ATP6V0A4 ENSG00000105929	0.874424
ATP6V0B ENSG00000117410	0.536012
ATP6V0D1 ENSG00000159720	0.615319
ATP6V0D2 ENSG00000147614	0.163159
ATP6V0E1 ENSG00000113732	3.23623
ATP6V0E2 ENSG00000171130	1.54167
ATP6V1A ENSG00000114573	0.529574
ATP6V1B1 ENSG00000116039	0.884211
ATP6V1B2 ENSG00000147416	2.37045
ATP6V1C1 ENSG00000155097	0.245632
ATP6V1C2 ENSG00000143882	0.388165
ATP6V1D ENSG00000100554	1.14029
ATP6V1E1 ENSG00000131100	1.67732
ATP6V1E2 ENSG00000250565	1.25129
ATP6V1F ENSG00000128524	5.31019
ATP6V1G1 ENSG00000136888	0.360525
ATP6V1G3 ENSG00000151418	1.52983
ATP6V1H ENSG00000047249	1.57748
ATP7A ENSG00000165240	0.289377
ATP7B ENSG00000123191	1.00505
ATP8A1 ENSG00000124406	2.1932
ATP8A2 ENSG00000132932	3.62533
ATP8B1 ENSG00000081923	2.32849
ATP8B2 ENSG00000143515	1.72931
ATP8B3 ENSG00000130270	1.52894
ATP8B4 ENSG00000104043	6.60383
ATP9A ENSG00000054793	1.56017
ATP9B ENSG00000166377	5.11443
ATPIF1 ENSG00000130770	0.965282
ATR ENSG00000175054	1.45439
ATRAID ENSG00000138085	0.385837
ATRIP ENSG00000164053	1.37488
ATRIP ENSG00000282827	1.96614
ATRN ENSG00000088812	0.430444
ATRNL1 ENSG00000107518	0.893682
ATRX ENSG00000085224	1.50167
ATXN1 ENSG00000124788	1.16006
ATXN10 ENSG00000130638	0.566188
ATXN1L ENSG00000224470	1.97743
ATXN2 ENSG00000204842	14.421
ATXN2L ENSG00000168488	0.300567
ATXN3 ENSG00000066427	1.23461
ATXN7 ENSG00000163635	1.17633
ATXN7L1 ENSG00000146776	0.0320503
ATXN7L2 ENSG00000162650	1.89032
ATXN7L3 ENSG00000087152	2.36921
ATXN7L3B ENSG00000253719	0.285603
AUH ENSG00000148090	1.14824
AUNIP ENSG00000127423	0.752695
AUP1 ENSG00000115307	0.430404
AURKA ENSG00000087586	0.387612
AURKAIP1 ENSG00000175756	0.398641
AURKB ENSG00000178999	6.33866
AURKC ENSG00000105146	1.06672
AUTS2 ENSG00000158321	0.906442
AVEN ENSG00000169857	2.0517
AVIL ENSG00000135407	0.907163
AVL9 ENSG00000105778	2.31555
AVP ENSG00000101200	1.21949
AVPI1 ENSG00000119986	1.09768
AVPR1A ENSG00000166148	1.03363
AVPR2 ENSG00000126895	1.35337
AXDND1 ENSG00000162779	1.64309
AXIN1 ENSG00000103126	10.5838
AXIN2 ENSG00000168646	4.84827
AXL ENSG00000167601	1.38877
AZGP1 ENSG00000160862	0.148904
AZI2 ENSG00000163512	0.571065
AZIN1 ENSG00000155096	0.375671
AZIN2 ENSG00000142920	0.830988
AZU1 ENSG00000172232	0.850817
B2M ENSG00000166710	2.66621
B3GALNT1 ENSG00000169255	3.08235
B3GALNT2 ENSG00000162885	0.302721
B3GALT1 ENSG00000172318	1.29117
B3GALT2 ENSG00000162630	4.91013
B3GALT4 ENSG00000235863	1.55865
B3GALT5 ENSG00000183778	2.48078
B3GALT6 ENSG00000176022	0.121916
B3GAT1 ENSG00000109956	0.804379
B3GAT2 ENSG00000112309	0.213508
B3GAT3 ENSG00000149541	0.929519
B3GLCT ENSG00000187676	2.7189
B3GNT2 ENSG00000170340	0.202411
B3GNT3 ENSG00000179913	0.465615
B3GNT4 ENSG00000176383	2.79347
B3GNT5 ENSG00000176597	2.81824
B3GNT7 ENSG00000156966	1.05523
B3GNT8 ENSG00000177191	2.5432
B3GNT9 ENSG00000237172	0.704687
B3GNTL1 ENSG00000175711	1.32387
B4GALNT1 ENSG00000135454	0.844083
B4GALNT3 ENSG00000139044	0.191688
B4GALNT4 ENSG00000182272	1.38861
B4GALT1 ENSG00000086062	0.853408
B4GALT2 ENSG00000117411	2.88376
B4GALT3 ENSG00000158850	0.409982
B4GALT4 ENSG00000121578	0.238446
B4GALT5 ENSG00000158470	0.748799
B4GALT6 ENSG00000118276	29.5859
B4GALT7 ENSG00000027847	1.50955
B4GAT1 ENSG00000174684	1.28172
B9D1 ENSG00000108641	0.0406416
B9D2 ENSG00000123810	7.88758
BAALC ENSG00000164929	1.52393
BAAT ENSG00000136881	1.13397
BABAM1 ENSG00000105393	0.465509
BACE1 ENSG00000186318	5.52024
BACE2 ENSG00000182240	0.678017
BACH1 ENSG00000156273	0.927563
BACH2 ENSG00000112182	8.60679
BAD ENSG00000002330	0.933628
BAG1 ENSG00000107262	1.67471
BAG2 ENSG00000112208	0.992759
BAG3 ENSG00000151929	2.02721
BAG4 ENSG00000156735	1.94837
BAG5 ENSG00000166170	0.816836
BAG6 ENSG00000204463	1.2802
BAHCC1 ENSG00000266074	2.82981
BAHD1 ENSG00000140320	1.81351
BAIAP2 ENSG00000175866	2.35714
BAIAP2L1 ENSG00000006453	0.34686
BAIAP2L2 ENSG00000128298	2.55368
BAIAP3 ENSG00000007516	3.30413
BAK1 ENSG00000030110	13.4195
BAMBI ENSG00000095739	0.820609
BANF1 ENSG00000175334	0.654081
BANK1 ENSG00000153064	0.278204
BANP ENSG00000172530	1.02024
BAP1 ENSG00000163930	5.21756
BARD1 ENSG00000138376	1.63683
BARX1 ENSG00000131668	0.568676
BARX2 ENSG00000043039	0.575627
BASP1 ENSG00000176788	0.284467
BATF ENSG00000156127	3.05294
BATF2 ENSG00000168062	4.6629
BATF3 ENSG00000123685	0.450702
BAX ENSG00000087088	1.71642
BAZ1A ENSG00000198604	1.30833
BAZ1B ENSG00000009954	9.93387
BAZ2A ENSG00000076108	0.919723
BAZ2B ENSG00000123636	0.73662
BBC3 ENSG00000105327	2.21116
BBIP1 ENSG00000214413	3.29106
BBOF1 ENSG00000119636	1.44858
BBOX1 ENSG00000129151	0.0518136
BBS1 ENSG00000174483	2.39059
BBS10 ENSG00000179941	2.20849
BBS12 ENSG00000181004	0.487208
BBS2 ENSG00000125124	0.926692
BBS4 ENSG00000140463	2.87835
BBS5 ENSG00000163093	2.40204
BBS7 ENSG00000138686	0.872825
BBS9 ENSG00000122507	1.64144
BBX ENSG00000114439	0.158518
BCAM ENSG00000187244	10.7193
BCAN ENSG00000132692	0.977226
BCAP29 ENSG00000075790	0.576725
BCAP31 ENSG00000185825	0.964972
BCAR1 ENSG00000050820	0.263253
BCAR3 ENSG00000137936	0.46961
BCAS1 ENSG00000064787	0.210911
BCAS2 ENSG00000116752	3.88987
BCAS3 ENSG00000141376	0.362134
BCAS4 ENSG00000124243	1.20046
BCAT1 ENSG00000060982	0.956667
BCAT2 ENSG00000105552	1.22081
BCCIP ENSG00000107949	0.328589
BCDIN3D ENSG00000186666	0.517413
BCHE ENSG00000114200	0.788651
BCKDHA ENSG00000248098	0.757946
BCKDHB ENSG00000083123	3.81908
BCKDK ENSG00000103507	0.613336
BCL10 ENSG00000142867	1.83222
BCL11A ENSG00000119866	2.2476
BCL11B ENSG00000127152	1.55844
BCL2 ENSG00000171791	1.59538
BCL2A1 ENSG00000140379	0.881465
BCL2L1 ENSG00000171552	0.924107
BCL2L10 ENSG00000137875	1.13526
BCL2L11 ENSG00000153094	8.29181
BCL2L12 ENSG00000126453	0.304099
BCL2L13 ENSG00000099968	0.236233
BCL2L14 ENSG00000121380	3.30361
BCL2L15 ENSG00000188761	1.3202
BCL2L2 ENSG00000129473	0.504052
BCL3 ENSG00000069399	1.08626
BCL6 ENSG00000113916	0.574192
BCL6B ENSG00000161940	0.658815
BCL7A ENSG00000110987	3.43425
BCL7B ENSG00000106635	0.687415
BCL7C ENSG00000099385	2.8349
BCL9 ENSG00000116128	3.40161
BCL9L ENSG00000186174	3.11342
BCLAF1 ENSG00000029363	1.34189
BCO1 ENSG00000135697	0.0324576
BCO2 ENSG00000197580	1.48924
BCOR ENSG00000183337	1.39419
BCORL1 ENSG00000085185	2.10553
BCR ENSG00000186716	1.35044
BCS1L ENSG00000074582	2.06033
BDH1 ENSG00000161267	1.28998
BDH2 ENSG00000164039	1.21164
BDKRB1 ENSG00000100739	0.0599895
BDKRB2 ENSG00000168398	0.505375
BDNF ENSG00000176697	5.10691
BDP1 ENSG00000145734	0.433319
BEAN1 ENSG00000166546	3.99227
BECN1 ENSG00000126581	0.481383
BEGAIN ENSG00000183092	1.62433
BEND2 ENSG00000177324	3.00803
BEND3 ENSG00000178409	0.471842
BEND4 ENSG00000188848	3.47903
BEND5 ENSG00000162373	0.521207
BEND6 ENSG00000151917	1.41121
BEND7 ENSG00000165626	0.13482
BEST1 ENSG00000167995	0.372126
BEST3 ENSG00000127325	0.583271
BEST4 ENSG00000142959	0.173848
BET1 ENSG00000105829	0.40468
BET1L ENSG00000177951	3.13437
BEX1 ENSG00000133169	4.2795
BEX2 ENSG00000133134	1.31795
BEX3 ENSG00000166681	0.939398
BEX4 ENSG00000102409	2.09803
BEX5 ENSG00000184515	1.83611
BFAR ENSG00000103429	1.08172
BFSP1 ENSG00000125864	0.852839
BFSP2 ENSG00000170819	2.37661
BGLAP ENSG00000242252	1.41264
BGN ENSG00000182492	0.382545
BHLHB9 ENSG00000198908	2.37228
BHLHE22 ENSG00000180828	0.378975
BHLHE40 ENSG00000134107	0.347788
BHLHE41 ENSG00000123095	0.654753
BHMT ENSG00000145692	0.182268
BHMT2 ENSG00000132840	0.104588
BICC1 ENSG00000122870	1.75183
BICD1 ENSG00000151746	3.3974
BICD2 ENSG00000185963	0.422132
BICDL1 ENSG00000135127	1.9878
BICDL2 ENSG00000162069	2.02115
BID ENSG00000015475	0.266341
BIK ENSG00000100290	1.08948
BIN1 ENSG00000136717	1.48462
BIN2 ENSG00000110934	1.14183
BIN3 ENSG00000147439	0.561615
BIRC2 ENSG00000110330	0.42972
BIRC3 ENSG00000023445	0.587709
BIRC5 ENSG00000089685	0.464243
BIRC6 ENSG00000115760	1.51835
BIRC7 ENSG00000101197	0.833758
BIVM ENSG00000134897	1.81561
BLCAP ENSG00000166619	0.873673
BLK ENSG00000136573	0.673711
BLM ENSG00000197299	3.10523
BLMH ENSG00000108578	0.259729
BLNK ENSG00000095585	0.347656
BLOC1S1 ENSG00000135441	6.75011
BLOC1S2 ENSG00000196072	2.40526
BLOC1S3 ENSG00000189114	1.28972
BLOC1S4 ENSG00000186222	1.76109
BLOC1S5 ENSG00000188428	0.393461
BLOC1S6 ENSG00000104164	0.201947
BLVRA ENSG00000106605	1.25574
BLVRB ENSG00000090013	1.11249
BLZF1 ENSG00000117475	0.0349345
BMF ENSG00000104081	0.570712
BMI1 ENSG00000168283	0.0920975
BMP1 ENSG00000168487	0.903437
BMP10 ENSG00000163217	2.31586
BMP2 ENSG00000125845	0.976275
BMP2K ENSG00000138756	0.408101
BMP3 ENSG00000152785	0.0546236
BMP4 ENSG00000125378	0.74739
BMP5 ENSG00000112175	1.63761
BMP6 ENSG00000153162	1.04619
BMP7 ENSG00000101144	0.981218
BMP8B ENSG00000116985	1.43822
BMPER ENSG00000164619	2.20102
BMPR1A ENSG00000107779	0.616958
BMPR1B ENSG00000138696	0.13526
BMPR2 ENSG00000204217	0.886553
BMS1 ENSG00000165733	1.54047
BMT2 ENSG00000164603	0.461431
BMX ENSG00000102010	2.79879
BNC1 ENSG00000169594	69.1266
BNC2 ENSG00000173068	0.761192
BNIP1 ENSG00000113734	5.95163
BNIP2 ENSG00000140299	2.17997
BNIP3 ENSG00000176171	1.31671
BNIP3L ENSG00000104765	0.376275
BNIPL ENSG00000163141	0.8748
BOC ENSG00000144857	0.397196
BOD1 ENSG00000145919	4.41703
BOD1L1 ENSG00000038219	3.56649
BOD1L2 ENSG00000228075	0.211237
BOK ENSG00000176720	0.557641
BOLA1 ENSG00000178096	1.98277
BOLA2B ENSG00000169627	1.045
BOLA3 ENSG00000163170	2.45593
BOLL ENSG00000152430	1.11622
BOP1 ENSG00000261236	4.05036
BORA ENSG00000136122	0.429985
BORCS5 ENSG00000165714	0.718537
BORCS6 ENSG00000196544	0.33354
BORCS7 ENSG00000166275	0.289073
BORCS8 ENSG00000254901	28.7145
BORCS8-MEF2B ENSG00000064489	12.2242
BPGM ENSG00000172331	58.6987
BPHL ENSG00000137274	0.0445104
BPI ENSG00000101425	0.838003
BPIFA1 ENSG00000198183	0.634803
BPIFB1 ENSG00000125999	1.07671
BPIFB2 ENSG00000078898	0.823643
BPIFB4 ENSG00000186191	0.385882
BPIFC ENSG00000184459	0.26514
BPNT1 ENSG00000162813	0.669844
BPTF ENSG00000171634	0.288171
BRAF ENSG00000157764	1.41519
BRAP ENSG00000089234	0.556912
BRAT1 ENSG00000106009	1.88459
BRCA1 ENSG00000012048	0.48184
BRCA2 ENSG00000139618	1.02062
BRCC3 ENSG00000185515	3.99344
BRD1 ENSG00000100425	3.75948
BRD2 ENSG00000204256	1.9376
BRD3 ENSG00000169925	1.02127
BRD4 ENSG00000141867	1.00883
BRD7 ENSG00000166164	3.48701
BRD8 ENSG00000112983	0.396822
BRD9 ENSG00000028310	0.623917
BRE ENSG00000158019	3.23331
BRF1 ENSG00000185024	1.65709
BRF2 ENSG00000104221	0.352862
BRI3 ENSG00000164713	0.907377
BRI3BP ENSG00000184992	2.23487
BRICD5 ENSG00000182685	0.408124
BRINP1 ENSG00000078725	0.626684
BRINP3 ENSG00000162670	0.305904
BRIP1 ENSG00000136492	0.915997
BRIX1 ENSG00000113460	1.40034
BRK1 ENSG00000254999	1.70078
BRMS1 ENSG00000174744	3.35266
BRMS1L ENSG00000100916	0.0263304
BROX ENSG00000162819	5.6156
BRPF1 ENSG00000156983	0.675999
BRPF3 ENSG00000096070	0.820464
BRSK1 ENSG00000160469	1.05038
BRSK2 ENSG00000174672	0.841551
BRWD1 ENSG00000185658	1.32222
BRWD3 ENSG00000165288	0.132081
BSCL2 ENSG00000168000	1.38993
BSDC1 ENSG00000160058	1.95032
BSG ENSG00000172270	3.90999
BSN ENSG00000164061	0.276017
BSND ENSG00000162399	0.38234
BSPH1 ENSG00000188334	1.85146
BSPRY ENSG00000119411	2.35483
BST1 ENSG00000109743	1.43832
BST2 ENSG00000130303	2.83542
BTAF1 ENSG00000095564	1.64308
BTBD1 ENSG00000064726	0.353048
BTBD10 ENSG00000148925	0.48741
BTBD11 ENSG00000151136	0.796142
BTBD16 ENSG00000138152	2.44021
BTBD19 ENSG00000222009	2.09937
BTBD2 ENSG00000133243	1.7941
BTBD3 ENSG00000132640	0.218033
BTBD6 ENSG00000184887	1.32165
BTBD7 ENSG00000011114	0.426773
BTBD8 ENSG00000189195	1.15128
BTBD9 ENSG00000183826	0.367081
BTC ENSG00000174808	0.835742
BTD ENSG00000169814	0.944317
BTF3 ENSG00000145741	1.25254
BTF3L4 ENSG00000134717	1.17756
BTG1 ENSG00000133639	1.30394
BTG2 ENSG00000159388	2.45508
BTG3 ENSG00000154640	0.667107
BTK ENSG00000010671	1.18937
BTN2A1 ENSG00000112763	4.74593
BTN2A2 ENSG00000124508	1.80953
BTN3A1 ENSG00000026950	1.2477
BTN3A2 ENSG00000186470	2.52977
BTN3A3 ENSG00000111801	8.62551
BTNL3 ENSG00000168903	0.276435
BTNL9 ENSG00000165810	0.202981
BTRC ENSG00000166167	0.172474
BUB1 ENSG00000169679	0.733798
BUB1B ENSG00000156970	4.76472
BUB3 ENSG00000154473	0.237785
BUD13 ENSG00000137656	1.62955
BUD31 ENSG00000106245	2.36399
BVES ENSG00000112276	3.38958
BYSL ENSG00000112578	0.408659
BZW1 ENSG00000082153	1.03191
BZW2 ENSG00000136261	4.4703
C10orf10 ENSG00000165507	0.622193
C10orf105 ENSG00000214688	0.359323
C10orf107 ENSG00000183346	3.77217
C10orf11 ENSG00000148655	0.484279
C10orf128 ENSG00000204161	2.73512
C10orf2 ENSG00000107815	4.59028
C10orf35 ENSG00000171224	0.344867
C10orf54 ENSG00000107738	0.475557
C10orf55 ENSG00000222047	1.0149
C10orf67 ENSG00000179133	1.70483
C10orf71 ENSG00000177354	0.248586
C10orf76 ENSG00000120029	0.29406
C10orf82 ENSG00000165863	1.14396
C10orf88 ENSG00000119965	0.169293
C10orf95 ENSG00000120055	0.954033
C10orf99 ENSG00000188373	0.468599
C11orf1 ENSG00000137720	0.659775
C11orf16 ENSG00000176029	0.193991
C11orf21 ENSG00000110665	0.581057
C11orf24 ENSG00000171067	1.08813
C11orf31 ENSG00000211450	0.167877
C11orf42 ENSG00000180878	0.229696
C11orf45 ENSG00000174370	1.68192
C11orf49 ENSG00000149179	3.03292
C11orf52 ENSG00000149300	3.64377
C11orf53 ENSG00000150750	0.387331
C11orf54 ENSG00000182919	9.20036
C11orf57 ENSG00000150776	0.504476
C11orf58 ENSG00000110696	2.62971
C11orf63 ENSG00000109944	7.05778
C11orf65 ENSG00000166323	2.15305
C11orf68 ENSG00000175573	0.874291
C11orf70 ENSG00000137691	0.185982
C11orf71 ENSG00000180425	7.22265
C11orf74 ENSG00000166352	4.04018
C11orf80 ENSG00000173715	0.903247
C11orf84 ENSG00000168005	0.180603
C11orf87 ENSG00000185742	1.86692
C11orf88 ENSG00000183644	0.373838
C11orf95 ENSG00000188070	0.952527
C11orf96 ENSG00000187479	2.66476
C11orf98 ENSG00000278615	0.526602
C12orf10 ENSG00000139637	2.16708
C12orf29 ENSG00000133641	0.859989
C12orf4 ENSG00000047621	0.0365455
C12orf40 ENSG00000180116	2.79051
C12orf42 ENSG00000179088	0.425087
C12orf43 ENSG00000157895	1.84521
C12orf45 ENSG00000151131	4.50185
C12orf49 ENSG00000111412	0.578637
C12orf50 ENSG00000165805	0.491296
C12orf54 ENSG00000177627	0.0662795
C12orf56 ENSG00000185306	4.61017
C12orf57 ENSG00000111678	0.394829
C12orf60 ENSG00000182993	2.09279
C12orf65 ENSG00000130921	1.15591
C12orf66 ENSG00000174206	0.663475
C12orf73 ENSG00000204954	1.29561
C12orf75 ENSG00000235162	1.44994
C12orf76 ENSG00000174456	0.459057
C14orf1 ENSG00000133935	0.789455
C14orf105 ENSG00000100557	2.27041
C14orf119 ENSG00000179933	0.198509
C14orf132 ENSG00000227051	2.11951
C14orf142 ENSG00000170270	4.82418
C14orf159 ENSG00000133943	1.36059
C14orf166 ENSG00000087302	0.969651
C14orf169 ENSG00000170468	0.180358
C14orf178 ENSG00000197734	0.384966
C14orf180 ENSG00000184601	5.44021
C14orf2 ENSG00000156411	1.20551
C14orf28 ENSG00000179476	0.369907
C14orf37 ENSG00000139971	0.230946
C14orf39 ENSG00000179008	0.578791
C14orf79 ENSG00000140104	0.691458
C14orf80 ENSG00000185347	10.8472
C14orf93 ENSG00000100802	0.886171
C15orf39 ENSG00000167173	0.60135
C15orf40 ENSG00000169609	0.587031
C15orf41 ENSG00000186073	3.514
C15orf48 ENSG00000166920	2.19459
C15orf52 ENSG00000188549	0.270345
C15orf57 ENSG00000128891	1.89872
C15orf59 ENSG00000205363	1.86466
C15orf61 ENSG00000189227	2.20161
C15orf62 ENSG00000188277	0.929534
C15orf65 ENSG00000261652	2.52546
C16orf13 ENSG00000130731	6.62253
C16orf45 ENSG00000166780	3.9316
C16orf46 ENSG00000166455	0.930237
C16orf52 ENSG00000185716	0.493894
C16orf54 ENSG00000185905	0.733861
C16orf58 ENSG00000140688	7.95687
C16orf59 ENSG00000162062	0.628873
C16orf62 ENSG00000103544	0.961448
C16orf70 ENSG00000125149	3.19274
C16orf71 ENSG00000166246	0.41884
C16orf72 ENSG00000182831	0.461549
C16orf74 ENSG00000154102	5.15362
C16orf86 ENSG00000159761	0.398882
C16orf87 ENSG00000155330	0.636192
C16orf89 ENSG00000153446	0.72202
C16orf91 ENSG00000174109	0.332983
C16orf95 ENSG00000260456	4.36826
C16orf96 ENSG00000205832	0.99669
C17orf107 ENSG00000205710	3.45984
C17orf49 ENSG00000258315	1.19242
C17orf50 ENSG00000270806	1.04323
C17orf51 ENSG00000212719	0.545044
C17orf53 ENSG00000125319	0.0967912
C17orf58 ENSG00000186665	0.233027
C17orf62 ENSG00000178927	1.2461
C17orf67 ENSG00000214226	0.493381
C17orf74 ENSG00000184560	0.782324
C17orf75 ENSG00000108666	0.0849851
C17orf78 ENSG00000278505	0.481727
C17orf80 ENSG00000141219	1.40232
C17orf89 ENSG00000224877	0.220743
C17orf96 ENSG00000273604	0.34718
C17orf97 ENSG00000187624	0.52886
C17orf99 ENSG00000187997	0.464613
C18orf21 ENSG00000141428	4.33297
C18orf25 ENSG00000152242	1.2112
C18orf32 ENSG00000177576	0.535691
C18orf54 ENSG00000166845	0.553705
C18orf63 ENSG00000206043	2.34894
C18orf8 ENSG00000141452	6.08363
C19orf12 ENSG00000131943	0.910937
C19orf18 ENSG00000177025	4.74611
C19orf24 ENSG00000228300	0.838094
C19orf25 ENSG00000119559	1.0957
C19orf33 ENSG00000167644	1.96223
C19orf35 ENSG00000188305	3.00115
C19orf38 ENSG00000214212	0.899653
C19orf43 ENSG00000123144	0.0964816
C19orf44 ENSG00000105072	2.40454
C19orf45 ENSG00000198723	5.56027
C19orf47 ENSG00000160392	0.313726
C19orf48 ENSG00000167747	0.597362
C19orf52 ENSG00000142444	0.342091
C19orf53 ENSG00000104979	0.721224
C19orf54 ENSG00000188493	4.08996
C19orf57 ENSG00000132016	0.508778
C19orf60 ENSG00000006015	1.66277
C19orf66 ENSG00000130813	0.402148
C19orf68 ENSG00000185453	1.40964
C19orf70 ENSG00000174917	0.129951
C19orf71 ENSG00000183397	3.68943
C19orf73 ENSG00000221916	1.76956
C19orf81 ENSG00000235034	0.739749
C1D ENSG00000197223	1.70668
C1GALT1 ENSG00000106392	3.32008
C1GALT1C1 ENSG00000171155	2.87391
C1QA ENSG00000173372	0.874049
C1QB ENSG00000173369	8.07696
C1QBP ENSG00000108561	1.07215
C1QC ENSG00000159189	2.58184
C1QL1 ENSG00000131094	1.0914
C1QL4 ENSG00000186897	4.30075
C1QTNF1 ENSG00000173918	5.7255
C1QTNF2 ENSG00000145861	0.277037
C1QTNF3 ENSG00000082196	1.11532
C1QTNF4 ENSG00000172247	2.40546
C1QTNF5 ENSG00000223953	0.622146
C1QTNF6 ENSG00000133466	2.75239
C1QTNF7 ENSG00000163145	3.23041
C1R ENSG00000159403	0.931249
C1RL ENSG00000139178	0.614067
C1S ENSG00000182326	2.38685
C1orf105 ENSG00000180999	3.56418
C1orf106 ENSG00000163362	0.791641
C1orf109 ENSG00000116922	0.749011
C1orf112 ENSG00000000460	0.370227
C1orf115 ENSG00000162817	0.396672
C1orf116 ENSG00000182795	0.244193
C1orf122 ENSG00000197982	2.06806
C1orf123 ENSG00000162384	1.05742
C1orf127 ENSG00000175262	1.71616
C1orf131 ENSG00000143633	0.385954
C1orf141 ENSG00000203963	1.11145
C1orf145 ENSG00000162913	0.541289
C1orf158 ENSG00000157330	0.162624
C1orf159 ENSG00000131591	0.950841
C1orf162 ENSG00000143110	13.5945
C1orf167 ENSG00000215910	1.03398
C1orf168 ENSG00000187889	1.29983
C1orf174 ENSG00000198912	0.583867
C1orf186 ENSG00000263961	1.80706
C1orf194 ENSG00000179902	0.169334
C1orf198 ENSG00000119280	0.303144
C1orf204 ENSG00000188004	2.07112
C1orf21 ENSG00000116667	2.97195
C1orf210 ENSG00000253313	0.69745
C1orf216 ENSG00000142686	1.34861
C1orf226 ENSG00000239887	0.450245
C1orf228 ENSG00000198520	0.773001
C1orf234 ENSG00000227868	0.365398
C1orf27 ENSG00000157181	0.704917
C1orf35 ENSG00000143793	0.308179
C1orf43 ENSG00000143612	0.493217
C1orf50 ENSG00000164008	0.343672
C1orf52 ENSG00000162642	0.349356
C1orf53 ENSG00000203724	15.4228
C1orf54 ENSG00000118292	0.353331
C1orf56 ENSG00000143443	0.498994
C1orf61 ENSG00000125462	0.754132
C1orf64 ENSG00000183888	1.11948
C1orf74 ENSG00000162757	0.356084
C1orf87 ENSG00000162598	0.71034
C2 ENSG00000166278	1.72703
C20orf144 ENSG00000149609	2.49634
C20orf194 ENSG00000088854	0.170948
C20orf196 ENSG00000171984	3.51759
C20orf24 ENSG00000101084	2.79765
C20orf27 ENSG00000101220	7.72994
C20orf85 ENSG00000124237	0.242577
C20orf96 ENSG00000196476	0.678706
C21orf2 ENSG00000160226	1.26086
C21orf33 ENSG00000160221	5.6603
C21orf58 ENSG00000160298	1.87101
C21orf59 ENSG00000159079	1.33468
C21orf91 ENSG00000154642	1.30494
C22orf15 ENSG00000169314	0.247659
C22orf23 ENSG00000128346	2.16072
C22orf29 ENSG00000215012	0.726589
C22orf31 ENSG00000100249	0.49081
C22orf39 ENSG00000242259	1.17835
C22orf46 ENSG00000184208	0.866499
C2CD2 ENSG00000157617	9.54629
C2CD2L ENSG00000172375	0.216712
C2CD3 ENSG00000168014	2.10663
C2CD4A ENSG00000198535	0.701357
C2CD4B ENSG00000205502	0.577951
C2CD4C ENSG00000183186	0.287931
C2CD4D ENSG00000225556	0.871051
C2CD5 ENSG00000111731	0.421426
C2orf15 ENSG00000273045	1.88811
C2orf40 ENSG00000119147	3.67963
C2orf42 ENSG00000115998	1.78858
C2orf47 ENSG00000162972	2.27144
C2orf49 ENSG00000135974	0.292944
C2orf50 ENSG00000150873	0.902197
C2orf54 ENSG00000172478	1.15636
C2orf68 ENSG00000168887	0.228468
C2orf69 ENSG00000178074	1.09541
C2orf70 ENSG00000173557	8.51299
C2orf71 ENSG00000179270	0.883771
C2orf72 ENSG00000204128	0.619527
C2orf73 ENSG00000177994	2.93905
C2orf74 ENSG00000237651	4.10832
C2orf76 ENSG00000186132	112.703
C2orf78 ENSG00000187833	2.95471
C2orf80 ENSG00000188674	1.05806
C2orf81 ENSG00000159239	1.59945
C2orf82 ENSG00000182600	2.55909
C2orf83 ENSG00000042304	2.11053
C2orf88 ENSG00000187699	3.17499
C3 ENSG00000125730	1.74362
C3AR1 ENSG00000171860	1.32841
C3orf14 ENSG00000114405	0.208491
C3orf18 ENSG00000088543	2.71665
C3orf33 ENSG00000174928	0.249936
C3orf36 ENSG00000221972	2.47622
C3orf38 ENSG00000179021	0.461597
C3orf52 ENSG00000114529	0.872214
C3orf58 ENSG00000181744	0.694677
C3orf62 ENSG00000188315	0.417416
C3orf70 ENSG00000187068	0.380369
C3orf80 ENSG00000180044	2.55039
C4A ENSG00000244731	5.43183
C4B ENSG00000224389	4.38286
C4BPA ENSG00000123838	1.12727
C4BPB ENSG00000123843	11.6335
C4orf17 ENSG00000138813	1.30701
C4orf19 ENSG00000154274	0.658638
C4orf22 ENSG00000197826	1.08089
C4orf26 ENSG00000174792	0.612137
C4orf3 ENSG00000164096	0.734765
C4orf32 ENSG00000174749	0.690182
C4orf33 ENSG00000151470	1.30542
C4orf36 ENSG00000163633	0.187356
C4orf45 ENSG00000164123	1.53256
C4orf46 ENSG00000205208	0.538023
C4orf47 ENSG00000205129	0.926381
C4orf48 ENSG00000243449	0.415573
C4orf50 ENSG00000181215	0.945949
C5 ENSG00000106804	0.844943
C5AR1 ENSG00000197405	0.309316
C5AR2 ENSG00000134830	0.764404
C5orf15 ENSG00000113583	12.1968
C5orf22 ENSG00000082213	0.183644
C5orf24 ENSG00000181904	1.73031
C5orf30 ENSG00000181751	0.568547
C5orf34 ENSG00000172244	0.111746
C5orf38 ENSG00000186493	1.17853
C5orf42 ENSG00000197603	0.873466
C5orf45 ENSG00000161010	1.23889
C5orf46 ENSG00000178776	0.528404
C5orf49 ENSG00000215217	1.1207
C5orf51 ENSG00000205765	1.21688
C5orf52 ENSG00000187658	0.958733
C5orf56 ENSG00000197536	0.375105
C5orf63 ENSG00000164241	0.614583
C6 ENSG00000039537	0.29296
C6orf1 ENSG00000186577	0.329406
C6orf106 ENSG00000196821	0.356703
C6orf120 ENSG00000185127	0.433622
C6orf132 ENSG00000188112	0.790528
C6orf136 ENSG00000204564	2.93534
C6orf141 ENSG00000197261	0.243545
C6orf163 ENSG00000203872	0.104241
C6orf201 ENSG00000185689	0.709092
C6orf203 ENSG00000130349	0.336207
C6orf223 ENSG00000181577	0.890711
C6orf226 ENSG00000221821	1.26685
C6orf25 ENSG00000204420	2.15401
C6orf47 ENSG00000204439	0.211379
C6orf48 ENSG00000204387	3.18133
C6orf52 ENSG00000137434	0.259792
C6orf58 ENSG00000184530	0.244117
C6orf62 ENSG00000112308	2.11707
C6orf89 ENSG00000198663	0.468603
C7 ENSG00000112936	2.7262
C7orf25 ENSG00000136197	0.762454
C7orf26 ENSG00000146576	4.73435
C7orf31 ENSG00000153790	5.28759
C7orf43 ENSG00000146826	0.598045
C7orf49 ENSG00000122783	0.6826
C7orf50 ENSG00000146540	0.302167
C7orf61 ENSG00000185955	0.893009
C7orf72 ENSG00000164500	1.18316
C7orf73 ENSG00000243317	0.0253883
C8A ENSG00000157131	0.430956
C8G ENSG00000176919	0.0672524
C8orf33 ENSG00000182307	0.663937
C8orf34 ENSG00000165084	5.54089
C8orf37 ENSG00000156172	1.62318
C8orf4 ENSG00000176907	1.63
C8orf44 ENSG00000213865	0.44279
C8orf44-SGK3 ENSG00000270024	1.11606
C8orf46 ENSG00000169085	1.08468
C8orf58 ENSG00000241852	0.742318
C8orf59 ENSG00000176731	2.27986
C8orf76 ENSG00000189376	0.37582
C8orf82 ENSG00000213563	0.52288
C8orf88 ENSG00000253250	0.134981
C8orf89 ENSG00000274443	0.627421
C9 ENSG00000113600	2.04285
C9orf114 ENSG00000198917	1.05767
C9orf116 ENSG00000160345	5.60482
C9orf135 ENSG00000204711	0.483661
C9orf142 ENSG00000148362	0.412597
C9orf152 ENSG00000188959	0.561029
C9orf16 ENSG00000171159	6.1684
C9orf172 ENSG00000232434	0.333804
C9orf24 ENSG00000164972	0.656526
C9orf3 ENSG00000148120	3.36527
C9orf40 ENSG00000135045	0.552139
C9orf43 ENSG00000157653	0.221782
C9orf47 ENSG00000186354	0.340798
C9orf50 ENSG00000179058	2.79855
C9orf57 ENSG00000204669	3.03282
C9orf64 ENSG00000165118	1.13441
C9orf66 ENSG00000183784	0.228065
C9orf69 ENSG00000238227	0.949029
C9orf72 ENSG00000147894	4.90523
C9orf78 ENSG00000136819	0.834634
C9orf85 ENSG00000155621	0.908364
C9orf91 ENSG00000157693	0.673899
C9orf92 ENSG00000205549	2.12017
CA1 ENSG00000133742	0.875114
CA11 ENSG00000063180	0.230308
CA12 ENSG00000074410	0.174497
CA13 ENSG00000185015	1.65165
CA14 ENSG00000118298	0.445605
CA2 ENSG00000104267	1.74916
CA3 ENSG00000164879	21.1869
CA4 ENSG00000167434	0.337222
CA5A ENSG00000174990	0.662894
CA5B ENSG00000169239	1.5024
CA7 ENSG00000168748	1.95209
CA8 ENSG00000178538	0.727529
CA9 ENSG00000107159	0.632998
CAAP1 ENSG00000120159	0.401321
CAB39 ENSG00000135932	1.18016
CAB39L ENSG00000102547	0.478183
CABIN1 ENSG00000099991	0.428309
CABLES1 ENSG00000134508	2.45792
CABLES2 ENSG00000149679	2.52378
CABP1 ENSG00000157782	0.126444
CABP4 ENSG00000175544	0.440859
CABP7 ENSG00000100314	0.597571
CABYR ENSG00000154040	2.26702
CACFD1 ENSG00000160325	0.705067
CACHD1 ENSG00000158966	0.411978
CACNA1A ENSG00000141837	1.64889
CACNA1B ENSG00000148408	0.299579
CACNA1C ENSG00000151067	2.39167
CACNA1D ENSG00000157388	0.999983
CACNA1E ENSG00000198216	0.243794
CACNA1F ENSG00000102001	0.945817
CACNA1G ENSG00000006283	1.00181
[truncated: 14,365 more rows]
