# Supplementary material for: Spatial maps of prostate cancer transcriptomes reveal an unexplored landscape of heterogeneity
Source: Nat Commun. 2018 Jun 20;9:2419. doi: 10.1038/s41467-018-04724-5 (PMC6010471; doi:10.1038/s41467-018-04724-5)
Supplement: Supplementary file 10 — Supplementary Data 7 [file 41467_2018_4724_MOESM10_ESM.zip › Supplementary Dataset 4/expected-features.tsv]

	Factor 1	Factor 2	Factor 3	Factor 4	Factor 5	Factor 6	Factor 7	Factor 8	Factor 9	Factor 10
A1BG ENSG00000121410	0.598592	0.116671	0.199709	0.268168	3.00282	5.90999	5.53703	0.0693158	13.7206	0.334721
A1CF ENSG00000148584	0.0242731	1.80018	0.496706	0.080344	0.623282	2.14113	0.972213	0.994857	0.894438	0.665621
A2M ENSG00000175899	186.485	380.884	170.907	441.679	7.70103	42.0863	1157.54	52.6956	15.6812	4.91815
A2ML1 ENSG00000166535	0.192162	9.51309	33.726	6.53518	0.318381	0.281001	1.02843	8.75147	5.15216	0.148746
A4GALT ENSG00000128274	60.3892	90.142	157.085	68.5635	102.166	2.9874	41.2108	40.3558	10.0459	33.4251
AAAS ENSG00000094914	140.352	6.85832	19.3968	31.9912	4.05329	123.645	6.45604	53.7964	36.6571	2.17339
AACS ENSG00000081760	5.19698	11.3092	4.21827	44.4226	35.2013	1.50305	9.84761	26.6544	1.83765	12.242
AADACL2 ENSG00000197953	0.263356	0.0316451	0.769645	1.11664	0.0614389	0.808512	0.166332	2.11464	0.163377	0.165308
AADAT ENSG00000109576	0.535011	0.122337	8.58002	56.877	6.34781	0.00485479	14.7157	1.87082	0.996711	0.666263
AAED1 ENSG00000158122	2.21235	10.4164	1.03296	2.26822	22.3791	15.7737	79.1755	14.0506	0.383205	29.0181
AAGAB ENSG00000103591	1.69168	77.8926	0.330517	1.40007	60.2956	2.83039	54.976	9.96099	30.1578	32.4315
AAK1 ENSG00000115977	42.0652	29.3699	2.42415	6.02853	4.4267	33.3425	126.476	68.7329	1.44833	0.0823793
AAMDC ENSG00000087884	47.9278	61.7469	155.836	130.381	22.2065	50.6787	33.9736	44.2058	6.79165	65.9849
AAMP ENSG00000127837	139.372	308.491	25.3508	212.537	238.335	272.138	0.273513	360.841	214.046	59.6641
AAR2 ENSG00000131043	73.2626	14.3372	1.59255	5.72961	25.3979	42.154	4.10921	45.8789	66.4703	58.6051
AARD ENSG00000205002	0.735603	1.23435	0.658209	0.61398	3.37646	0.298457	0.375303	0.0942486	0.145567	0.259022
AARS ENSG00000090861	123.319	9.9296	74.8659	24.7794	179.239	100.312	63.4342	109.189	37.9357	5.40803
AARSD1 ENSG00000266967	10.4957	2.40106	5.29713	2.30745	5.13915	0.483656	1.41553	2.57846	4.47076	12.1814
AASDH ENSG00000157426	4.25552	1.46497	2.22558	0.544071	0.202822	4.25744	1.29056	4.84657	5.66349	1.12917
AASDHPPT ENSG00000149313	4.91948	10.5693	8.02629	0.834524	5.51651	11.8092	3.20192	2.03706	5.88262	0.558999
AASS ENSG00000008311	0.747547	0.00232226	2.93064e-05	1.48656	6.84126	4.11915	0.754444	3.93194	1.69087	3.55009
AATF ENSG00000275700	58.5205	15.6393	40.8264	20.2618	43.7944	32.8149	72.6845	71.0903	9.61781	86.9005
AATK ENSG00000181409	5.58352	2.92833	0.989407	7.63172	7.55593	1.74187	0.269792	0.751553	1.72139	1.17767
AATK-AS1 ENSG00000225180	0.889743	2.3417	0.0119141	0.170753	1.84206	0.823893	1.88341	0.170071	1.74055	0.465665
ABAT ENSG00000183044	2.3884	1.46148	34.8445	7.8583	16.0263	16.5897	0.364166	1.12094	0.868777	15.2116
ABC13-47488600E17.1 ENSG00000283199	0.958891	12.9727	6.64697	0.0537397	0.942713	10.4225	0.00634116	5.78561	3.22358	1.1809
ABC13-47656900H15.1 ENSG00000283566	1.53799	3.80781	0.349735	0.467802	1.96985	0.801143	2.76151	6.96849	1.46358	1.98692
ABC7-42404400C24.1 ENSG00000277758	0.308718	0.245872	3.34083	0.0717267	0.45918	2.56057	6.33336	1.53781	1.0148	0.762038
ABCA1 ENSG00000165029	3.4575	3.4395	0.812059	10.9313	0.266997	1.01721	3.25101	0.838802	2.079	2.73233
ABCA10 ENSG00000154263	3.75037	0.198353	1.59669	9.52944	0.0443504	14.7219	2.58527	0.141957	0.714163	8.55907
ABCA12 ENSG00000144452	5.317	1.22996	3.59404	1.70284	0.925719	3.12682	5.85008	2.11746	0.974616	2.83849
ABCA13 ENSG00000179869	3.30142	0.693641	0.104234	0.154476	0.539172	0.0800002	0.166893	0.656108	0.276159	1.22789
ABCA2 ENSG00000107331	126.169	4.94357	10.9899	69.3645	5.53312	22.5727	208.159	9.29016	34.2168	26.5614
ABCA3 ENSG00000167972	23.2886	0.254921	1.38239	33.0008	52.5452	0.00036907	1.78139	4.07814	10.6534	4.10483
ABCA4 ENSG00000198691	0.0210776	0.3128	10.2894	0.0340672	0.302133	0.134816	0.999003	1.90973	0.773553	0.349975
ABCA5 ENSG00000154265	3.77696	32.0249	8.38011	2.09012	2.76412	0.133246	30.3781	0.0809748	3.11184	1.80601
ABCA6 ENSG00000154262	7.05147	0.783691	16.8694	0.146782	2.43273	2.9601	0.358955	1.32604	1.35497	0.33717
ABCA7 ENSG00000064687	25.7641	36.6973	21.0957	13.4424	5.91158	2.83783	0.846914	1.07233	3.14041	7.34672
ABCA8 ENSG00000141338	24.3379	10.6877	0.977515	86.721	3.29121	5.40207	45.2435	8.72449	18.2672	1.51337
ABCA9 ENSG00000154258	22.3193	1.15764	1.68485	1.4132	3.52096	5.94252	0.398224	0.205503	0.435573	21.9116
ABCB1 ENSG00000085563	4.41153	4.23433	0.532166	0.716451	3.13803	7.34064	8.23278	9.86768	0.668189	1.32836
ABCB10 ENSG00000135776	0.0243681	7.39271	2.7295	30.9787	0.599721	3.56779	0.874495	0.581988	2.33933	2.48112
ABCB11 ENSG00000073734	2.13164	0.00342005	0.359365	17.1232	0.235948	0.751289	0.561851	0.0110026	0.916807	0.696758
ABCB4 ENSG00000005471	4.34639	0.000946798	2.85154	0.421179	0.0142183	2.90736	2.79158	2.22598	0.446735	2.61401
ABCB5 ENSG00000004846	0.511737	0.0585528	0.0903286	0.6056	1.14782	0.768296	0.234071	0.654378	1.41474	0.479898
ABCB6 ENSG00000115657	0.0130953	0.364617	0.715006	3.35718	0.675495	1.38285	0.180436	1.16003	2.53408	0.119539
ABCB7 ENSG00000131269	2.59578	48.9669	21.4581	7.01818	15.3322	4.81948	0.0516392	0.0572547	76.5083	2.58576
ABCB8 ENSG00000197150	0.534577	11.1899	70.9217	20.4924	5.25924	18.4064	6.94455	17.0252	16.4029	12.8933
ABCB9 ENSG00000150967	37.5841	13.2263	17.0058	3.94065	0.154351	0.0001024	1.90564	5.66632	11.6874	0.29588
ABCC1 ENSG00000103222	58.8967	15.7938	26.6608	27.8034	1.00006	7.55147	7.98397	64.3898	1.10143	18.7333
ABCC10 ENSG00000124574	42.4156	5.6611	53.9995	10.826	54.6034	20.791	1.99462	6.72536	1.90414	14.8752
ABCC3 ENSG00000108846	69.2662	267.64	1.68993	9.0533	51.9281	10.0608	49.567	109.63	14.4496	14.5228
ABCC4 ENSG00000125257	0.453263	0.958155	15.2221	13.9657	22.8508	0.281949	0.1065	12.8092	115.619	8.15843
ABCC5 ENSG00000114770	4.08387	196.768	21.609	43.8857	48.8871	52.367	38.1608	47.9418	42.0907	217.281
ABCC6 ENSG00000091262	1.65472	0.141219	4.76349	5.34589	12.7772	0.0273762	0.0233574	3.67917	4.35577	0.345885
ABCC8 ENSG00000006071	1.58638	4.39323	1.35675	305.863	2.25009	12.9788	3.93758	3.31982	41.1754	16.1882
ABCC9 ENSG00000069431	20.5183	0.054351	0.137007	3.44581	3.26358	2.74362	1.74119	1.05701	1.30764	0.522926
ABCD1 ENSG00000101986	58.6004	7.36218	41.4249	18.4374	23.8366	1.39772	16.8919	6.23972	1.07694	12.8085
ABCD2 ENSG00000173208	3.26351	1.81767	4.77696	4.9447	0.756499	1.76235	0.103045	1.53866	0.435448	0.618202
ABCD3 ENSG00000117528	3.89662	11.5435	3.72756	11.8684	1.47295	17.5343	10.3346	0.500165	1.60725	2.32352
ABCD4 ENSG00000119688	12.1782	1.18262	1.17597	7.08985	23.1439	37.594	61.2459	5.77016	23.9852	10.5764
ABCE1 ENSG00000164163	1.55936	54.957	0.116656	1.08697	0.0696466	0.189727	1.80016	1.66906	0.685535	0.110594
ABCF1 ENSG00000204574	0.106043	111.858	166.837	287.15	23.7111	59.0906	331.981	42.1195	165.488	49.6647
ABCF2 ENSG00000033050	102.244	132.965	28.0046	98.0564	12.0755	171.081	134.684	172.741	20.4101	35.1708
ABCF3 ENSG00000161204	88.7171	2.00274	35.58	6.27112	75.5519	19.8131	37.7344	16.1929	49.9384	41.2193
ABCG1 ENSG00000160179	11.1143	1.03195	1.2162	1.34564	65.975	82.3088	5.21772	27.0576	1.74246	25.133
ABCG2 ENSG00000118777	1.2587	53.006	5.05626	0.177074	48.2847	3.05284	11.7754	2.12257	9.30539	0.895353
ABCG4 ENSG00000172350	2.09451	0.187119	0.706284	0.494896	0.637267	0.148758	0.0559322	1.31028	0.623151	0.42603
ABCG5 ENSG00000138075	0.159297	1.78086	0.408676	0.643008	0.0232752	0.433862	0.0947767	1.41763	0.0659672	1.53305
ABHD1 ENSG00000143994	0.239893	7.03045	5.43641	0.298119	9.26525	4.07509	0.215588	1.24746	3.54031	3.37919
ABHD10 ENSG00000144827	66.3164	5.81221	0.826909	2.45721	12.1125	31.3419	2.49295	80.0898	55.317	7.69033
ABHD11 ENSG00000106077	2.06317	330.999	494.527	28.2745	102.168	332.924	4.25683	408.017	1.35681	306.081
ABHD12 ENSG00000100997	95.5944	360.68	2.16651	251.402	38.3822	225.177	45.7805	111.489	63.8963	10.9152
ABHD12B ENSG00000131969	1.21049	0.261052	0.298377	0.11485	0.0827463	0.143097	0.446201	1.26898	0.359254	0.0669011
ABHD13 ENSG00000139826	12.1511	12.1565	17.3274	8.00685	22.6108	11.5946	14.8981	7.44863	10.3925	7.61095
ABHD14A ENSG00000248487	11.2288	0.717174	110.396	15.0462	30.2628	21.7004	19.5176	1.32053	0.195309	36.6689
ABHD14A-ACY1 ENSG00000114786	0.532185	0.0494281	1.67084	0.14857	1.73759	0.602697	0.0419829	2.55455e-05	0.903043	0.32036
ABHD14B ENSG00000114779	88.5285	15.3147	659.897	177.612	20.0594	122.153	110.179	63.9862	49.0244	37.0693
ABHD15 ENSG00000168792	56.737	40.7364	1.90829	0.893136	2.64321	15.5261	1.13249	0.190499	7.92043	19.8704
ABHD16A ENSG00000204427	21.8384	17.1702	1.9065	17.1683	0.332874	23.9414	13.9853	5.30899	7.20979	2.07943
ABHD17A ENSG00000129968	11.2634	8.01981	98.2547	140.305	15.6465	6.07409	16.0877	4.37929	59.19	24.84
ABHD17B ENSG00000107362	7.28241	21.0491	74.6715	1.29452	4.75892	8.846	15.9726	3.70069	33.4968	30.6234
ABHD17C ENSG00000136379	0.0163146	69.7269	2.73244	0.155693	0.653162	4.71864	1.74877	1.49578	2.33701	7.42573
ABHD18 ENSG00000164074	0.605877	8.52966	6.2372	1.36611	25.2058	10.9218	4.51839	0.379866	1.31806	9.51042
ABHD2 ENSG00000140526	1.00289	68.4908	4.1884	8.94782	157.111	65.3684	20.7468	63.1937	6.3327	0.875518
ABHD3 ENSG00000158201	7.3876	4.52971	2.07598	2.21545	0.805228	8.94403	5.06865	2.05001	31.6689	3.28392
ABHD4 ENSG00000100439	9.38512e-05	12.157	51.7825	149.371	28.5198	13.734	5.28253	27.5631	7.4176	6.306
ABHD5 ENSG00000011198	0.388696	0.0737353	2.715	0.777664	7.51208	4.54587	4.6088	1.43981	4.53979	1.02318
ABHD6 ENSG00000163686	3.2529	71.4875	1.27409	3.16535	2.52976	2.35647	20.7796	1.06191	0.144339	14.0113
ABHD8 ENSG00000127220	21.7191	2.92475	17.0291	50.0076	12.6107	9.71375	5.3325	17.1722	31.9441	47.0847
ABI1 ENSG00000136754	1.66324	65.7878	5.77394	0.99994	4.13369	81.836	14.9567	8.12767	38.2911	8.63655
ABI2 ENSG00000138443	57.6263	85.3971	47.33	7.60219	19.6253	48.1737	14.0227	35.3715	12.3218	3.48134
ABI3 ENSG00000108798	2.7544	6.32797	22.9333	6.02391	2.45686	53.4285	44.1031	30.1142	9.46341	2.13288
ABI3BP ENSG00000154175	0.587434	0.0730076	1.41939	0.0107496	0.251249	1.72368	1.97708	0.485487	0.131719	2.51478
ABL1 ENSG00000097007	32.4628	7.28503	100.268	255.833	108.63	21.4839	320.864	101.887	69.6597	70.1535
ABL2 ENSG00000143322	20.7893	4.28958	180.96	3.83456	4.83006	7.86139	40.0649	46.0549	3.3844	33.1586
ABLIM1 ENSG00000099204	42.7326	570.812	480.493	61.2718	194.747	37.8197	62.4177	179.097	2.65623	9.73584
ABLIM2 ENSG00000163995	18.7875	0.736954	4.30023	1.60164	2.69862	8.22781	8.39902	2.59208	0.0132506	5.22803
ABLIM3 ENSG00000173210	10.7139	123.426	72.6858	6.38733	23.5383	0.624628	20.033	1.33719	0.189531	0.445963
ABO ENSG00000175164	0.0231546	35.3868	1.46394	3.88084	6.68605	41.7096	9.76817	103.801	4.91597	59.2386
ABR ENSG00000159842	10.94	267.175	19.4655	52.6056	185.484	122.327	7.67956	4.26757	57.4016	84.2397
ABRA ENSG00000174429	0.460801	0.443976	3.16661	1.06187	0.0809781	0.00328123	0.37497	1.70167	0.437129	3.88509
ABRACL ENSG00000146386	0.00166517	6.06248	2.93318	1.48917	4.21575	0.516764	0.048229	24.5813	0.372424	0.312848
ABT1 ENSG00000146109	15.886	29.9008	1.99407	0.658115	27.6339	42.6409	31.8091	13.0947	45.6782	5.64279
ABTB1 ENSG00000114626	198.547	31.3089	315.565	18.727	4.20547	8.24123	27.0044	48.5477	28.8505	3.09588
ABTB2 ENSG00000166016	35.3748	32.072	17.1886	0.508785	5.15014	60.5539	3.38788	5.10778	10.849	2.00677
AC002429.5 ENSG00000236197	0.0249011	0.00881968	1.00017	0.709675	0.260667	0.343313	0.0409571	0.771956	0.792552	1.15311
AC004381.6 ENSG00000005189	12.1703	1.31678	26.6173	0.314679	50.9965	10.5877	11.9295	18.6844	7.96664	3.11323
AC004754.3 ENSG00000269881	3.78457	3.72484	0.006508	1.66002	1.24183	0.60452	0.818969	2.98464	1.25054	3.861
AC004813.1 ENSG00000279777	0.85779	0.0274707	2.00861	6.20666	2.3184	1.82459	1.68828	0.200239	1.95636	0.470276
AC005281.1 ENSG00000226690	0.186403	0.552169	7.16478	0.664686	1.14881	2.38684	1.35273	1.28759	2.93012	0.227591
AC005480.1 ENSG00000279461	0.908134	4.44507	1.69101	1.16835	0.190261	0.116882	2.00817	0.491362	1.02477	0.597192
AC006116.20 ENSG00000267710	0.527701	0.0252518	0.252898	0.631413	2.00028	0.409307	3.53895	0.658936	1.89937	1.33292
AC006386.1 ENSG00000279115	6.4551	1.14637	0.20797	6.75707	0.245481	0.44128	0.654151	13.8852	0.715748	0.0438966
AC006994.3 ENSG00000279317	1.0877	0.243916	0.47995	0.00046778	0.00032833	1.29098	2.92941	0.5634	1.23567	0.00159733
AC008522.1 ENSG00000279232	0.131574	1.24742	0.0474985	0.0556352	2.76638	0.738887	3.54731	1.56317	1.80669	1.66971
AC008759.1 ENSG00000279471	0.172668	6.13919	0.696885	0.763435	0.286999	0.639012	0.0791502	0.613986	1.3482	0.00127969
AC009014.3 ENSG00000271824	0.633046	0.91718	0.539524	1.36902	0.229328	7.55607	2.07497	0.0644218	1.85761	0.106466
AC010731.4 ENSG00000235118	1.25625	1.33888	0.127563	0.118315	1.00067	2.11381	2.94011	3.61134	0.0200739	2.99446
AC012005.1 ENSG00000279274	9.47776	1.68744	11.9128	1.53173	14.2908	11.519	1.90164	4.46572	3.37593	4.81176
AC013269.5 ENSG00000184761	0.045725	1.69026	0.25263	0.0143027	0.06143	0.0298544	0.961552	0.139439	0.170591	0.667095
AC013461.1 ENSG00000091436	90.5208	6.19141	9.83863	39.0161	7.13878	16.0611	31.2746	7.73442	5.05325	1.9575
AC018512.1 ENSG00000279808	0.741378	0.490435	0.534809	2.3048	0.541583	1.11904	0.619824	0.567641	6.54106e-07	0.433106
AC021106.1 ENSG00000279386	0.764532	1.06585	4.25007	0.012748	0.517264	0.0984591	1.39089	0.237264	1.26308	0.160652
AC024592.12 ENSG00000267740	0.208348	4.28062	0.0272541	0.951766	0.047891	0.364356	0.356698	0.907951	0.505643	0.656099
AC025335.1 ENSG00000179859	24.6406	1.41946	15.4909	1.23896	4.08667	24.5851	3.8884	10.3809	3.34304	25.7008
AC074033.1 ENSG00000281137	1.26248	0.132797	0.369345	1.60521	2.5976	2.21177	0.15909	0.804975	3.32982	0.0773275
AC087350.1 ENSG00000281527	0.56529	0.29499	3.74794	0.686004	0.406819	0.0665419	1.38189	0.984503	3.63222	0.535094
AC090498.1 ENSG00000279483	247.413	144.907	483.905	364.21	184.503	0.0537228	42.7246	182.597	232.211	188.851
AC092835.2 ENSG00000233757	0.327096	0.195733	0.94837	0.554891	2.34896	2.27317	0.0183014	0.11625	0.000841542	0.623388
AC105052.1 ENSG00000279168	0.137949	4.22954	1.754	0.874811	1.06778	0.0308087	1.29451	0.0606524	0.0480235	1.93538
AC110615.1 ENSG00000279909	7.39968	0.0657025	1.4449	4.91766	0.588112	0.0274065	9.20781	0.17939	3.57188	14.4355
AC113404.1 ENSG00000254893	0.0088042	25.7179	1.89936	0.0535448	0.731556	21.4849	4.70233	17.7289	11.8009	6.05924
AC131097.4 ENSG00000216921	2.53692	0.832973	2.99569	0.861741	2.19257	0.664426	0.0289082	0.695178	0.134113	2.37897
AC138517.6 ENSG00000283288	0.588512	1.39274	1.21749	1.99517	0.04482	1.16539	1.60691	1.08367	1.76157e-07	2.64798
AC138969.4 ENSG00000183889	21.4267	47.8806	283.592	1.19607	6.00947	10.1761	41.5805	22.7559	78.2858	12.3014
AC241377.1 ENSG00000281741	38.6257	8.1765	0.65415	4.62727	3.20292	10.309	19.5409	1.29121	0.923471	0.249496
AC241585.1 ENSG00000281571	0.524051	3.39069	5.10178	2.18204	0.468897	8.29112	10.7616	0.443965	1.39514	1.48025
AC242988.1 ENSG00000278939	1.58638	0.572044	0.638271	0.0729843	0.880755	1.49421	0.898366	1.59688	1.7423	0.0615736
AC243756.1 ENSG00000270339	1.3039	0.377789	0.832977	2.7871	1.16369	0.227563	0.422735	0.0110209	0.101249	0.145287
AC245100.1 ENSG00000280649	19.9015	0.996951	12.9325	0.807211	7.75024	0.599688	3.76528	1.16397	12.1675	9.32738
ACAA1 ENSG00000060971	56.6639	149.802	509.858	87.6402	258.125	122.74	144.195	87.365	108.177	100.238
ACAA2 ENSG00000167315	1.69488	8.59776	24.9314	95.9425	1.41157	76.0004	2.12133	8.19906	1.08924	0.956393
ACACA ENSG00000278540	51.7723	72.6685	24.3208	1.57621	125.33	18.8636	1.08733	79.2458	50.791	22.1749
ACACB ENSG00000076555	24.0206	10.787	6.67686	28.352	210.91	0.919866	33.5577	13.655	15.4986	7.03751
ACAD10 ENSG00000111271	14.0721	0.147993	15.428	7.29685	67.6892	0.150713	10.8319	13.4701	2.60912	4.03202
ACAD11 ENSG00000240303	0.441807	1.07726	1.47599	0.0234353	0.181323	0.0938051	2.56524	2.13485	3.25363	1.14646
ACAD8 ENSG00000151498	1.6355	2.62579	1.31341	5.38547	3.90138	1.33877	17.4291	5.01059	15.3683	0.305416
ACAD9 ENSG00000177646	10.1134	84.0807	168.544	12.5469	36.3813	7.82934	69.8289	24.0822	69.5453	43.1666
ACADL ENSG00000115361	3.46424	1.72019	44.1786	28.5247	7.49589	0.182818	0.555335	2.57489	24.0566	2.29954
ACADM ENSG00000117054	16.7204	24.2224	0.352976	43.8226	8.73174	5.33883	12.4101	23.3042	23.0913	3.92574
ACADS ENSG00000122971	87.1392	16.455	9.74639	14.875	29.5337	20.6798	1.15887	10.714	12.9634	48.02
ACADSB ENSG00000196177	0.832949	21.0136	0.378801	0.94728	14.3225	25.8245	0.0771398	13.0651	6.71874	22.9084
ACADVL ENSG00000072778	925.427	1186.08	1020.96	93.7055	1125.58	356.022	515.474	1099.78	255.032	330.56
ACAN ENSG00000157766	4.77902	0.127324	0.866315	0.435158	7.72512	2.2967	4.7849	3.34576	0.0219308	2.31476
ACAP1 ENSG00000072818	5.75434	0.408425	2.42307	4.95988	3.60177	3.30492	79.041	16.9387	8.5863	3.40683
ACAP2 ENSG00000114331	1.88898	41.178	0.677861	36.2322	24.6703	0.656354	15.6103	0.0496414	6.79644	0.0108341
ACAP3 ENSG00000131584	306.656	13.5868	98.8851	142.097	49.5065	21.7641	31.7011	167.008	37.7114	0.253256
ACAT1 ENSG00000075239	127.243	0.348276	11.9955	6.98192	0.0741991	1.53669	52.0813	11.2893	95.7283	34.9001
ACAT2 ENSG00000120437	26.9958	100.619	25.4502	1.83857	20.309	20.4711	67.0695	0.310548	116.046	22.4029
ACBD3 ENSG00000182827	5.06081	102.904	17.9165	8.40882	16.3293	3.78431	15.1784	1.8839	3.22179	17.1192
ACBD4 ENSG00000181513	51.3998	4.60724	91.3199	41.3617	191.112	56.8763	63.4681	31.8678	116.205	38.0991
ACBD5 ENSG00000107897	3.76055	2.3188	3.44365	31.2981	0.173286	1.53907	8.30837	10.3557	0.64857	7.23484
ACBD6 ENSG00000230124	60.77	38.4505	23.1368	61.574	0.0287299	10.9663	0.4169	22.148	41.384	4.60208
ACCS ENSG00000110455	61.3194	15.0239	45.7422	39.9516	9.37175	14.9083	8.69692	13.0864	0.887023	1.24286
ACCSL ENSG00000205126	1.34605	0.10241	0.359712	0.275192	0.0277451	3.33938	0.986549	4.3269	0.0180858	0.172078
ACD ENSG00000102977	7.22898	0.778741	4.19646	43.1692	109.881	95.249	8.49642	25.3608	36.1642	9.14979
ACE ENSG00000159640	4.89588	16.7916	17.3371	12.4199	21.2611	1.37372	19.7388	50.4655	32.5955	1.17554
ACE2 ENSG00000130234	2.57632	0.0496512	4.87316	3.94574	0.0176106	0.105667	0.0184811	2.92418	0.291397	4.61282
ACER1 ENSG00000167769	0.286657	0.15418	0.867161	0.093622	3.06494	0.456308	2.65156	9.81711	7.31545	0.220411
ACER2 ENSG00000177076	0.406226	6.06234	2.13069	0.191156	1.23974	1.47212	0.0415603	0.0144346	0.82295	0.635764
ACER3 ENSG00000078124	55.2748	7.80026	12.0279	8.1938	10.6781	0.522524	1.8917	8.25669	8.70559	28.5636
ACHE ENSG00000087085	1.98485	2.40535	5.66897	1.80403	1.26087	366.712	4.02859	464.702	5.36668	4.88372
ACIN1 ENSG00000100813	8.92905	234.434	4.20042	105.256	23.8917	63.8581	141.58	241.778	55.5911	115.805
ACKR1 ENSG00000213088	43.5091	31.976	109.951	14.8509	3.56752	10.8311	123.199	18.8647	0.390113	1.24942
ACKR2 ENSG00000144648	1.74685	3.78277	0.0692605	0.562134	19.9161	1.24581	9.78762	1.18451	0.286142	0.460997
ACKR3 ENSG00000144476	69.074	27.1083	12.5685	19.107	8.55119	10.2872	100.81	0.263466	0.492909	0.80634
ACKR4 ENSG00000129048	0.458338	0.71335	4.10032	0.539091	0.684225	0.101934	0.904274	0.0498791	1.67544	0.0380122
ACLY ENSG00000131473	18.3032	29.6773	3.34809	0.609137	0.143691	62.5241	31.238	2.9875	98.5966	0.490107
ACMSD ENSG00000153086	1.75511	0.273115	0.971647	1.50219	0.481228	2.21214	0.953438	0.812231	0.428502	0.490596
ACO1 ENSG00000122729	0.289337	3.67608	14.1136	6.77959	5.13169	1.30609	13.4309	8.92087	14.9098	5.46545
ACO2 ENSG00000100412	75.6132	63.0121	95.4767	75.6351	67.1961	2.47509	0.59569	128.986	16.6558	84.6329
ACOD1 ENSG00000102794	0.44902	0.332459	0.655314	0.0202048	0.00755606	2.76023	1.82955	2.12077	1.02644	0.0350747
ACOT1 ENSG00000184227	0.673772	0.646133	8.36072	29.6011	31.0838	6.48276	49.1417	12.4141	49.2646	0.194039
ACOT11 ENSG00000162390	83.4571	31.0503	20.6423	2.91364	20.3457	5.94495	3.17388	0.0706781	14.4656	0.844894
ACOT13 ENSG00000112304	52.943	4.27925	0.719101	3.42243	24.1681	3.84308	30.9888	1.28919	52.6236	8.52721
ACOT2 ENSG00000119673	66.5326	7.43809	7.22532	37.9261	29.585	11.1383	8.91729	11.2986	0.426464	41.7591
ACOT4 ENSG00000177465	0.22717	3.62145	0.377654	0.54558	1.3823	3.04391	0.584405	0.714666	1.86213	2.79406
ACOT7 ENSG00000097021	27.1395	11.2107	3.5362	150.54	5.01875	7.20657	77.906	47.0213	37.4669	24.7858
ACOT8 ENSG00000101473	33.1448	1.23996	67.1687	24.5256	24.3776	115.831	12.5106	23.4139	27.6332	23.5327
ACOT9 ENSG00000123130	102.736	18.1324	15.3897	7.77337	26.3018	53.6238	0.526844	38.4553	24.8139	23.6419
ACOX1 ENSG00000161533	147.271	242.807	186.543	55.1237	58.2479	62.1005	1.54304	227.641	82.246	52.5972
ACOX2 ENSG00000168306	14.2714	0.0118309	2.9573	49.065	1.24213	0.0233941	11.2073	0.316153	76.7466	4.89068
ACOX3 ENSG00000087008	63.9307	7.89098	1.71267	37.5006	9.10989	0.215017	59.9407	82.3693	8.08411	64.0684
ACOXL ENSG00000153093	41.9345	0.0024328	0.71693	0.460704	2.61028	2.46266	0.194139	0.526408	4.56297	2.58927
ACP1 ENSG00000143727	3.27753	15.3506	20.3099	20.1811	76.7758	41.3922	12.2461	45.4769	38.7435	1.08312
ACP2 ENSG00000134575	47.2939	4.97563	182.053	70.7162	160.729	14.812	3.7229	90.581	11.5924	38.7934
ACP5 ENSG00000102575	0.533684	2.1574	42.9796	2.89701	22.7733	15.2473	21.1446	9.60057	61.8237	33.6585
ACP6 ENSG00000162836	31.2777	16.4822	0.637779	49.9633	2.49292	14.5166	72.792	12.2806	42.1571	9.66124
ACP7 ENSG00000183760	0.0542804	0.159531	0.645861	0.79751	0.644249	0.582118	1.51049	0.11563	1.13287	0.000901523
ACPP ENSG00000014257	6.75779	6.82632	4.90605	4.96693	3923.82	903.991	20.669	301.675	2151.6	1.3992
ACPT ENSG00000142513	0.0604679	0.705937	0.561918	0.106683	0.0185989	0.75497	0.236681	0.270969	0.312548	0.728803
ACR ENSG00000100312	2.57041	0.51082	0.924847	6.74319	1.83703	0.0950154	0.250386	1.18619	0.844055	1.81812
ACRBP ENSG00000111644	11.6266	5.11652	0.39829	2.39198	2.16584	2.22419	3.96657	3.79536	1.13389	1.53589
ACRC ENSG00000147174	0.106822	0.0274371	1.1588	0.0700979	0.850838	0.145304	1.02017	2.39335	2.09093	0.0696151
ACSBG1 ENSG00000103740	1.54959	3.56355	1.47491	75.6162	4.93947	3.49654	0.945993	32.6277	1.0066	2.75612
ACSBG2 ENSG00000130377	0.437192	1.09158	0.21012	3.98913	0.588563	0.339858	0.526674	0.117274	2.27169	0.567198
ACSF2 ENSG00000167107	13.958	38.4245	196.37	27.2387	15.9258	0.0167161	28.749	79.0706	2.33307	34.1645
ACSF3 ENSG00000176715	158.847	0.780032	81.325	24.4596	158.91	20.1176	9.40747	13.9252	9.46128	179.694
ACSL1 ENSG00000151726	4.19243	27.927	8.54638	4.15805	11.7236	94.4702	1.07981	71.1394	10.5287	8.10813
ACSL3 ENSG00000123983	6.59719	162.4	4.29705	3.51235	14.3003	1.66183	6.51224	6.09521	111.456	6.25855
ACSL4 ENSG00000068366	2.4358	120.664	0.366037	15.6069	31.2373	41.1727	7.25482	3.44699	8.38626	9.43135
ACSL5 ENSG00000197142	26.911	272.21	138.937	0.230294	31.3982	96.8273	78.8871	255.935	25.2206	21.1608
ACSL6 ENSG00000164398	0.354557	0.896476	0.895645	0.706168	0.858316	0.22775	1.99401	2.64861	5.13124	1.05218
ACSM1 ENSG00000166743	0.254704	0.206867	0.973421	5.2439	23.9366	6.05311	7.70265	3.75427	17.289	1.00743
ACSM2A ENSG00000183747	2.03935	0.376917	0.928691	0.120093	4.88191	2.64036	0.3779	1.78794	2.21671	0.137899
ACSM2B ENSG00000066813	1.57638	0.213037	1.31792	0.213326	0.708041	2.06554	0.271917	1.13991	3.64707	0.836201
ACSM3 ENSG00000005187	2.51129	1.48302	10.4658	0.659495	111.618	1.3711	3.78151	0.313951	18.4346	17.2988
ACSM4 ENSG00000215009	0.0850389	0.3616	1.05856	1.21741	0.00283234	1.98111	0.122637	12.4248	0.0693789	0.841535
ACSM5 ENSG00000183549	1.8984	0.883016	0.0749733	1.72996	3.69747	1.42092	0.628945	0.307153	1.21646	0.249903
ACSM6 ENSG00000173124	0.58867	5.07621	1.62051	0.0118994	1.36306	2.77009	0.191904	0.449232	3.50162	0.967471
ACSS1 ENSG00000154930	101.918	73.4074	67.6138	7.73911	18.6001	115.002	7.63098	193.003	323.597	28.7054
ACSS2 ENSG00000131069	61.1079	101.356	90.4564	230.109	56.8608	65.9958	138.922	83.6293	0.0729056	83.7957
ACSS3 ENSG00000111058	1.64245	11.5667	3.89116	23.1561	2.25096	0.876542	0.360305	0.865353	2.63369	0.0176756
ACTA1 ENSG00000143632	1.40272	1.64851	0.443957	54.3828	0.0966128	0.525103	3.35599	0.741941	4.31334	0.413749
ACTA2 ENSG00000107796	4905.45	1.38289	4.42484	27.3499	2.78598	2.84595	6.70293	3.27205	14.6041	5.71722
ACTB ENSG00000075624	17941.6	7332.42	12967.8	2898.67	1860.35	6938.95	12243.4	1478.07	2028.7	5816.66
ACTBL2 ENSG00000169067	0.408059	0.739545	0.0565587	4.47124	0.314944	0.479394	0.505828	0.0613276	3.68981	0.0510391
ACTC1 ENSG00000159251	106.68	0.0243903	0.206763	2.77666	0.0669788	1.01696	0.0486432	1.33166	1.35064	1.31354
ACTG1 ENSG00000184009	1131.25	14795.6	3.96665	4.30575	670.771	9456.81	2167.74	2165.69	1944.43	1865.51
ACTG2 ENSG00000163017	19556	4.97687	75.7719	470.503	9.6337	11.2042	7.06355	0.413742	10.4735	35.7419
ACTL10 ENSG00000182584	0.476238	0.765123	33.8493	13.6308	17.0225	8.63042	1.90079	3.19719	11.8641	0.313522
ACTL6A ENSG00000136518	0.761025	1.39865	0.50239	0.0959523	11.2891	2.79473	28.5879	0.185678	3.79296	17.0809
ACTN1 ENSG00000072110	2041.38	1251.35	2.30389	468.492	96.3413	1351.56	983.025	81.7579	64.0768	150.501
ACTN2 ENSG00000077522	3.56705	0.16817	1.07315	1.09671	4.74601e-05	1.88736	1.05095	0.0573362	0.613706	1.50354
ACTN3 ENSG00000248746	0.191113	0.32918	1.56568	0.485272	0.397794	1.74946	0.00888512	1.04282	0.615796	0.149357
ACTN4 ENSG00000130402	999.216	1045.87	90.8529	1.02976	388.279	844.75	19.6233	309.035	98.1282	361.767
ACTR10 ENSG00000131966	13.0622	27.4722	2.27902	0.647361	4.30128	12.009	1.17941	5.30349	33.6137	5.28121
ACTR1A ENSG00000138107	361.838	60.1711	51.9442	97.1351	95.222	1.14301	146.57	94.2095	21.9794	49.1833
ACTR1B ENSG00000115073	100.454	159.516	8.91375	51.1431	274.851	75.8744	23.4398	117.603	289.917	109.521
ACTR2 ENSG00000138071	8.61378	208.215	0.775	24.3646	14.7934	88.4922	5.88163	124.117	133.077	59.9748
ACTR3 ENSG00000115091	22.8943	113.686	4.10137	1.1013	34.7851	41.361	0.552427	0.435634	14.5056	2.41527
ACTR3B ENSG00000133627	2.98226	1.94407	1.53595	2.94446	7.72901	1.11121	1.32067	20.1184	3.04344	28.2003
ACTR3C ENSG00000106526	0.852038	1.74428	5.64389	2.09889	0.84956	0.0588785	19.9411	8.30429	10.2361	1.20071
ACTR5 ENSG00000101442	21.4552	6.53636	4.64596	8.71985	0.106529	11.664	1.70409	0.675163	0.539967	0.555803
ACTR6 ENSG00000075089	0.207899	7.37747	0.27665	3.92644	6.9906	2.56197	4.91279	32.4724	0.617514	6.78029
ACTR8 ENSG00000113812	0.99704	4.51887	1.73418	0.691169	37.5272	5.16091	3.60679	4.66641	16.8392	0.434124
ACTRT3 ENSG00000184378	2.01614	0.244394	0.486608	1.73038	0.885567	0.913586	1.59093	4.39014	0.704002	1.12296
ACVR1 ENSG00000115170	0.708425	36.5534	1.09732	34.5327	0.803055	2.14965	1.28782	4.91592	3.14083	6.11205
ACVR1B ENSG00000135503	1.26084	31.2468	0.909274	1.06424	16.6798	45.3031	8.18478	10.0953	32.2629	48.5439
ACVR1C ENSG00000123612	1.17774	2.69231	3.03069	2.18413	0.20065	1.24099	2.17742e-06	0.226468	0.284853	0.0255805
ACVR2A ENSG00000121989	2.69179	2.34121	0.000869853	0.847288	6.64109	25.5015	0.265607	8.26897	3.37397	2.91801
ACVR2B ENSG00000114739	0.29488	1.14444	0.161223	0.203179	0.25146	1.45134	0.163158	11.6809	0.266696	2.369
ACVRL1 ENSG00000139567	189.445	2.76881	314.586	0.0732988	4.63927	19.1575	32.0934	17.1	46.1508	30.706
ACY1 ENSG00000243989	15.3423	7.70664	85.3578	2.5801	3.89549	2.51841	2.38295	32.9775	2.4004	1.39479
ACY3 ENSG00000132744	1.85366	0.149511	33.8939	0.433226	1.66315	0.395043	1.6031	0.358785	3.03027	0.0270769
ACYP1 ENSG00000119640	0.462758	0.566751	0.92685	7.10035	1.8842	1.71807	0.465144	20.6209	41.3846	6.54291
ACYP2 ENSG00000170634	7.97914	25.0038	16.8073	31.2174	11.4058	34.0828	0.763943	0.153842	3.8546	8.87067
ADA ENSG00000196839	28.954	2.4053	0.32043	37.3494	30.1884	1.82315	1.88107	2.15298	5.82783	0.392905
ADAD1 ENSG00000164113	1.89193	1.57515	1.07542e-05	6.46306	0.125402	0.812428	0.102144	0.205548	0.775499	0.620508
ADAD2 ENSG00000140955	4.0749	1.79708	5.65484	0.241824	0.0487252	0.805488	0.680308	0.370608	0.0461091	0.137487
ADAL ENSG00000168803	12.8727	2.16719	13.8932	23.4026	1.01364	0.377747	2.03055	1.01203	0.117441	6.68139
ADAM10 ENSG00000137845	1.05521	39.3646	0.710072	3.3778	25.8909	68.2218	29.9285	57.8952	19.627	47.1771
ADAM11 ENSG00000073670	1.55198	0.00146411	6.53544	19.6615	0.368616	0.768896	1.42269	1.27273	3.30978	3.54269
ADAM12 ENSG00000148848	7.89702	1.34548	4.86073	6.47956	0.577129	0.409972	1.34783	0.310934	1.38822	4.35384
ADAM15 ENSG00000143537	60.072	54.0954	257.37	75.1062	13.2502	25.693	57.4187	75.4302	16.7345	45.5542
ADAM17 ENSG00000151694	4.27593	29.2706	32.6801	0.811662	6.05781	4.57921	2.55954	5.95285	41.7271	25.4417
ADAM18 ENSG00000168619	0.901494	0.102272	0.942199	0.0317824	1.35103	0.28598	0.641703	0.0647885	0.0211425	0.0121156
ADAM19 ENSG00000135074	14.5033	3.6502	0.700677	28.464	1.18792	3.86615	4.25777	1.5732	6.21946	20.4016
ADAM2 ENSG00000104755	2.31962	0.0732945	1.34083	3.60502	21.2343	1.17621	0.382789	0.511108	0.0195241	0.913385
ADAM20 ENSG00000134007	0.674816	3.8445	1.29931	0.762817	0.730486	2.24123	1.12589	0.459138	0.508368	0.118867
ADAM22 ENSG00000008277	17.4145	1.07035	3.55419	0.393509	19.569	1.53096	2.08107	0.305565	0.699979	0.785798
ADAM23 ENSG00000114948	11.7719	2.10455	2.42118	8.84844	0.518562	1.06192	7.24713	0.195625	1.10315	2.67127
ADAM28 ENSG00000042980	0.432132	7.65502	5.7627	16.931	1.11298	0.572371	20.5682	2.80748	0.242555	0.716773
ADAM29 ENSG00000168594	3.12666	0.547687	1.68901	1.07479	0.594035	1.89422	2.48807	0.670114	0.0338946	0.194257
ADAM32 ENSG00000197140	4.23056	1.92229	2.36284	0.0843439	0.550268	0.418114	0.0159405	0.768684	0.131851	1.13686
ADAM33 ENSG00000149451	720.351	13.0766	506.745	19.4084	5.48321	1.63255	364.627	36.0687	67.7425	31.2764
ADAM7 ENSG00000069206	0.790326	0.206651	9.61765	0.134822	0.105802	0.504655	3.33671	0.0412733	0.0660917	0.784693
ADAM8 ENSG00000151651	3.20627	150.988	7.60602	3.04899	1.56562	9.44811	95.0613	7.33178	16.5873	11.1111
ADAM9 ENSG00000168615	6.72744	251.322	15.0048	40.7239	58.2193	205.317	1.89741	68.6626	94.4037	3.61841
ADAMDEC1 ENSG00000134028	0.285365	0.301516	0.582388	0.174415	0.509318	0.000145877	0.648379	2.53047	0.585821	0.669156
ADAMTS1 ENSG00000154734	102.61	258.845	12.9495	1.35683	41.3943	38.3348	891.517	11.807	39.9162	269.04
ADAMTS10 ENSG00000142303	183.89	0.0752722	4.48303	61.6546	15.7756	47.6296	27.6693	30.921	0.870512	9.24664
ADAMTS12 ENSG00000151388	20.5536	0.902148	3.03579	0.076948	3.72579	11.9243	2.37677	0.873916	1.3362	0.402798
ADAMTS13 ENSG00000160323	27.468	5.27658	5.53426	0.756507	0.967751	27.8134	2.4598	16.9756	14.9034	39.2408
ADAMTS14 ENSG00000138316	2.47715	0.0312	24.5811	1.92997	10.2975	0.23719	0.601853	0.320737	0.623744	4.67627
ADAMTS15 ENSG00000166106	14.0732	0.435688	8.78094	11.5349	0.137186	1.12137	33.3529	2.73512	2.26037	2.14426
ADAMTS17 ENSG00000140470	6.53506	1.38487	4.56415	4.60724	0.971123	0.682082	19.1467	0.0978685	1.53412	10.0764
ADAMTS18 ENSG00000140873	0.26251	0.796904	2.01709	0.0189399	0.793702	1.26627	0.00362869	0.260586	1.46762	0.494767
ADAMTS19 ENSG00000145808	0.00351838	0.0241177	0.194742	0.171295	0.132289	0.12818	0.528479	1.51987	0.0577993	0.0425219
ADAMTS2 ENSG00000087116	22.1246	0.971912	7.33643	1.01388	6.17041	1.52056	3.99401	0.406787	0.560115	3.36624
ADAMTS20 ENSG00000173157	1.19236	0.157978	1.16254	0.798439	0.250795	0.223873	0.00277286	1.02025	1.24745	1.44566
ADAMTS3 ENSG00000156140	0.686769	0.167453	0.482046	1.1734	0.382243	0.540988	2.94479	0.258174	1.85713	0.750413
ADAMTS4 ENSG00000158859	0.0525365	5.03006	2.1773	0.819411	16.5963	4.12374	332.53	51.2702	4.97175	1.88453
ADAMTS5 ENSG00000154736	5.71655	4.71035	1.04372	17.895	1.16814	0.721613	1.7591	0.250459	0.445622	1.40677
ADAMTS6 ENSG00000049192	0.40447	1.50878	0.899341	0.832369	1.60371	0.944278	1.51753	0.0124467	0.0177598	4.26683
ADAMTS7 ENSG00000136378	7.57912	7.25437	2.32411	25.612	2.51472	0.448967	16.0309	0.741528	2.62141	2.64317
ADAMTS8 ENSG00000134917	46.4726	60.2601	7.31603	7.33082	0.818066	68.8161	4.29259	4.58665	0.152182	4.54189
ADAMTS9 ENSG00000163638	2.91931	2.05425	14.9535	1.32605	18.5079	0.649562	62.4803	14.3239	17.0982	6.51847
ADAMTSL1 ENSG00000178031	3.59448	32.2345	9.12965	1.37578	3.08521	5.09935	59.575	14.1777	2.92184	1.19696
ADAMTSL2 ENSG00000197859	48.8921	1.38039	0.284139	162.049	0.62775	2.86082	4.49453	9.635	0.127181	1.11389
ADAMTSL3 ENSG00000156218	0.728155	4.17456	0.0132485	0.554374	7.44309	8.26505	1.19266	15.4646	7.78194	1.09021
ADAMTSL4 ENSG00000143382	12.096	0.0926717	4.6923	113.23	5.70711	1.06376	4.77461	0.429051	3.13539	0.407316
ADAMTSL5 ENSG00000185761	25.9492	0.496168	0.23271	23.1982	9.09688	0.0210436	13.8312	38.284	0.637825	3.183
ADAP1 ENSG00000105963	2.78567	8.68979	7.84342	41.3311	1.71875	3.74398	10.8205	9.09237	18.3039	11.427
ADAP2 ENSG00000184060	5.70203	0.0301394	8.54861	7.22431	0.313797	1.14904	4.6488	0.11166	0.2614	0.0308613
ADAR ENSG00000160710	420.839	107.532	596.138	212.291	61.5264	53.3473	153.72	438.5	183.61	509.357
ADARB1 ENSG00000197381	69.1779	10.5809	33.2238	3.36701	0.459547	28.4676	1.65863	1.92177	50.1042	1.64775
ADARB2 ENSG00000185736	2.83276	28.1203	0.168109	2.27458	1.31938	0.830404	4.6066	1.6858	0.330778	0.70341
ADAT1 ENSG00000065457	1.22722	32.8332	33.5649	0.242304	3.16238	94.8068	0.00125903	11.0522	4.52144	1.13132
ADAT2 ENSG00000189007	2.05448	0.724752	1.90178	0.650949	42.9958	0.40932	22.5181	2.22168	23.3328	1.23669
ADAT3 ENSG00000213638	1.82834	0.216829	3.91968	0.358653	3.00205	0.316812	0.0652927	1.53233	0.0637015	1.68548
ADCK1 ENSG00000063761	8.26779	66.7604	14.7513	3.92496	14.4515	3.01292	3.74667	8.73432	0.670652	4.86139
ADCK2 ENSG00000133597	18.5284	37.3042	138.172	25.3029	8.61677	0.0305576	35.7639	76.6063	39.7312	3.55292
ADCK3 ENSG00000163050	83.1762	1.4681	58.9706	150.707	12.5586	86.4451	93.7423	77.2328	95.7116	161.425
ADCK4 ENSG00000123815	152.979	16.6346	5.29088	5.3859	72.5528	29.8718	13.7206	1.03685	41.4762	8.86663
ADCK5 ENSG00000173137	28.1361	0.642074	25.2294	18.9265	22.3856	7.15907	11.4453	12.8356	10.9615	9.53466
ADCY1 ENSG00000164742	12.4005	4.7525	7.29202	2.93814	5.2154	1.60971	5.92697	0.142499	2.03172	2.40123
ADCY2 ENSG00000078295	94.75	4.74185	7.6268	8.01433	2.20904	13.9654	2.71444	22.1859	30.8566	18.5131
ADCY3 ENSG00000138031	8.29212	42.4206	34.2007	12.7478	7.11584	65.4858	213.505	32.0443	41.5544	12.0122
ADCY4 ENSG00000129467	2.73697	16.2263	91.1131	4.87193	17.5933	5.07737	61.6935	0.0481863	0.675902	84.1328
ADCY5 ENSG00000173175	674.697	13.2136	1.09943	93.3932	3.47298	0.34874	5.84668	4.0571	4.50331	0.101842
ADCY6 ENSG00000174233	91.5189	113.811	9.43223	17.7961	170.413	1.46563	146.732	95.5761	58.1938	54.2512
ADCY7 ENSG00000121281	5.84963	7.96532	4.51441	15.2186	3.97073	0.551989	10.1234	12.2145	3.73736	4.28435
ADCY8 ENSG00000155897	0.872629	1.15388	1.06105	0.124754	0.381258	0.0993984	1.89463	0.000972363	6.0905	0.254995
ADCY9 ENSG00000162104	10.6095	2.12263	2.11667	58.8555	16.3041	12.8831	0.0810921	42.6124	10.3546	14.1954
ADCYAP1R1 ENSG00000078549	2.69618	14.5713	2.00825	15.6153	3.03697	1.16215	6.99628	0.966918	4.89646	7.42419
ADD1 ENSG00000087274	76.4537	76.2256	17.1211	229.338	13.3519	168.806	15.5359	2.01773	69.1274	127.006
ADD2 ENSG00000075340	5.60968	1.38565	0.359763	3.35489	7.02434	5.32956	0.1037	41.5784	8.03951	12.2677
ADD3 ENSG00000148700	2.50806	21.0827	9.02947	5.26911	0.44969	11.9748	8.38421	72.3184	1.28807	7.04874
ADGB ENSG00000118492	1.8841	0.216172	1.11962	3.60854	1.86557	0.57833	1.69314	0.838499	1.26536	0.148269
ADGRA2 ENSG00000020181	799.587	1.53721	10.3235	771.378	77.1848	34.857	137.479	53.4957	50.06	0.230103
ADGRA3 ENSG00000152990	0.59274	14.6406	0.849545	3.33707	0.782815	26.8041	4.59205	3.3085	33.872	3.45374
ADGRB1 ENSG00000181790	1.61607	13.5486	1.28053	3.48509	0.0776001	5.80953	3.30711	11.8219	2.70306	0.671542
ADGRB2 ENSG00000121753	7.81213	1.01303	1.34726	5.25489	5.63066	0.701975	3.80566	0.0079712	13.5918	2.42478
ADGRB3 ENSG00000135298	1.43396	1.2438	2.87043	2.87998	0.228548	1.74289	1.70789	1.50522	0.104491	0.797499
ADGRD1 ENSG00000111452	14.5693	2.62464	1.84756	11.1706	1.59861	5.97477	5.0926	0.130094	3.83455	1.69325
ADGRD2 ENSG00000180264	3.58429	0.0191635	0.17611	7.95503	0.105852	1.93495	1.96832	0.0479592	0.188531	0.0138322
ADGRE1 ENSG00000174837	1.50876	1.27658	3.9641	1.78934	2.60064	3.31059	0.0525624	0.00223401	2.06779	1.0561
ADGRE2 ENSG00000127507	23.9872	0.440949	1.24254	0.0754637	16.9016	7.70434	1.04851	0.90811	18.3899	0.134854
ADGRE3 ENSG00000131355	0.0735067	0.527032	0.128832	0.0623514	2.23067	0.723658	0.296392	0.771684	0.177489	0.151436
ADGRE5 ENSG00000123146	117.507	162.285	238.693	5.5176	1.62639	164.162	41.2974	104.292	0.356948	25.5686
ADGRF1 ENSG00000153292	84.5629	250.85	0.586503	1.336	8.23094	11.2373	30.2774	1.07924	10.1965	2.02856
ADGRF3 ENSG00000173567	1.6086	0.00372558	0.0038251	0.542077	0.120152	0.445406	0.00164477	0.0975527	1.6221	0.0857759
ADGRF4 ENSG00000153294	0.194763	11.1365	1.9322	0.572698	1.17292	1.61428	0.388525	0.0265225	0.0263472	1.27473
ADGRF5 ENSG00000069122	3.27715	0.243358	3.35482	0.99571	1.29068	0.413376	30.8956	9.61944	1.05796	1.04397
ADGRG1 ENSG00000205336	87.6586	182.401	143.329	106.998	2.91132	120.45	47.0448	10.5111	321.108	100.252
ADGRG2 ENSG00000173698	1.6044	1.58312	0.0531818	2.32765	1.62218	2.01664	0.260477	0.034227	0.41638	1.5755
ADGRG3 ENSG00000182885	0.0405257	0.700948	0.494635	1.11171	6.00983	3.6032	18.163	0.00475679	1.1714	0.155924
ADGRG4 ENSG00000156920	0.344675	0.450541	2.16388	0.381735	0.715996	0.935235	0.00979036	0.344923	0.0460141	0.5813
ADGRG5 ENSG00000159618	1.64699	0.0966905	0.804241	11.3	1.47745	2.54605	3.1763	1.72307	0.52202	2.51679
ADGRG6 ENSG00000112414	2.49852	26.3033	0.560533	3.9424	3.88266	13.9268	1.54509	14.5294	13.6605	0.067985
ADGRG7 ENSG00000144820	0.529895	0.915391	0.285202	1.21641	2.24453	0.228473	0.919291	0.119894	1.37586	0.360073
ADGRL1 ENSG00000072071	126.809	6.37346	60.9437	1.5871	14.4741	36.3837	74.0576	1.38311	19.101	0.216646
ADGRL2 ENSG00000117114	5.94178	3.69314	51.8651	23.1828	17.6876	2.90341	15.7207	7.87841	2.93905	2.89752
ADGRL3 ENSG00000150471	0.103372	1.13874	4.49052	2.07324	2.49109	4.6266	1.01978	0.232332	0.966713	0.159892
ADGRL4 ENSG00000162618	3.51916	0.0665445	1.24127	0.6099	9.92842e-07	1.29026	10.3197	39.0492	0.697342	0.900938
ADGRV1 ENSG00000164199	1.32254	17.3003	7.1906	3.52019	3.22305	7.51409	3.82538	0.103322	2.29114	2.07814
ADH1B ENSG00000196616	9.48396	0.935907	0.368006	14.6692	0.769213	7.36874	0.829564	15.306	1.05973	2.37365
ADH1C ENSG00000248144	3.44574	0.149556	7.85099	1.77452	1.39323	2.70361	0.0102121	2.06736	0.0401955	2.01861
ADH4 ENSG00000198099	0.0107184	1.15666	0.330243	0.0314103	0.316222	0.334838	0.736739	0.0557778	0.107707	0.221738
ADH5 ENSG00000197894	9.13875	45.1388	5.11222	333.027	214.732	52.0602	7.23471	65.1478	131.77	142.593
ADH6 ENSG00000172955	2.93891	0.363028	5.19774	2.9616	0.232759	0.763541	0.449619	0.810138	0.273705	0.420803
ADHFE1 ENSG00000147576	1.24486	26.812	53.0572	11.0917	11.3765	2.87967	40.1738	0.126308	39.2705	19.5085
ADI1 ENSG00000182551	120.291	5.40937	845.222	168.091	455.945	322.305	72.3064	95.3744	140.146	161.167
ADIPOR1 ENSG00000159346	15.1474	232.968	12.9975	26.0873	2.25337	1.01053	4.05154	1.83781	51.3403	128.068
ADIPOR2 ENSG00000006831	5.85685	47.281	65.6947	24.5959	9.66342	47.7683	24.4351	11.0851	50.9126	61.0183
ADIRF ENSG00000148671	2162.25	1602.24	2085.65	1111.48	967.827	97.8532	295.262	258.272	740.699	151.354
ADK ENSG00000156110	15.6208	88.6521	3.01061	61.0624	20.9955	19.8891	15.7596	4.1663	22.5458	11.9505
ADM ENSG00000148926	1.92713	156.883	0.178487	5.90998	3.79259	34.7558	44.6953	29.0496	8.29418	8.07081
ADM2 ENSG00000128165	1.36745	3.51251	8.7092	0.106957	0.0651887	0.281643	8.08549	0.00757803	6.22409	3.92486
ADM5 ENSG00000224420	3.13551	0.477374	1.86457	5.28841	2.07353	6.91108	11.4945	5.65302	1.56882	6.4138
ADNP ENSG00000101126	34.2343	1.81185	60.464	3.62734	87.2543	112.497	24.2462	61.0073	18.5199	0.442649
ADNP2 ENSG00000101544	8.39574	18.6936	1.33652	0.59223	19.851	7.14955	4.63772	13.3429	17.1203	0.921291
ADO ENSG00000181915	6.00491	0.732766	3.72855	1.92519	16.1478	22.9463	2.2834	5.64158	27.937	0.945698
ADORA1 ENSG00000163485	8.04915	0.874214	2.15629	2.23208	1.28382	5.82619	2.09473	1.61649	2.1178	3.13053
ADORA2B ENSG00000170425	0.424196	36.7187	3.41674	3.34024	0.00362464	0.590097	1.22828	0.00585705	2.54046	4.28594
ADORA3 ENSG00000282608	6.81452	4.72932	1.60462	14.7326	0.818744	1.72167	7.81647	12.7168	0.452262	4.12118
ADPGK ENSG00000159322	1.9324	130.944	1.70991	2.50184	192.924	213.827	23.8185	5.19427	9.28629	26.5815
ADPRH ENSG00000144843	25.079	0.423124	7.07809	4.77484	4.38794	0.33166	23.1512	5.28131	0.908584	0.841506
ADPRHL1 ENSG00000153531	5.52262	21.0873	3.85319	0.158475	3.49175	9.28244	25.0074	3.98637	0.923474	0.243173
ADPRHL2 ENSG00000116863	2.81327	19.2487	81.4238	61.7474	17.2688	100.485	76.4959	9.90786	66.0972	45.4032
ADPRM ENSG00000170222	3.30518	3.20817	28.1521	1.07134	6.14816	7.00495	1.69859	9.68262	3.95332	10.2977
ADRA1A ENSG00000120907	1.22395	8.72147e-06	0.240462	4.09708	0.811113	2.40548	4.46172	0.21852	2.43644	0.350661
ADRA1D ENSG00000171873	2.70727	0.817006	1.74544	9.32345	2.49657	2.47296	0.504102	1.35957	1.43999	2.31251
ADRA2A ENSG00000150594	62.6685	0.237683	3.27708	80.3731	3.08276	9.84021	2.58825	4.73335	3.27557	1.12892e-07
ADRA2B ENSG00000274286	5.33192	18.6219	1.47606	0.324854	3.75795	2.45504	7.06788	0.551946	0.57653	0.665038
ADRA2C ENSG00000184160	87.0613	1.59163	21.0177	19.6006	0.0117399	1.75252	26.2288	27.3917	0.164246	2.05298
ADRB1 ENSG00000043591	2.78364	2.46732	3.15644	1.06222	15.7243	2.6853	5.96807	0.492625	9.62955	0.721419
ADRB2 ENSG00000169252	4.1628	4.9479	0.00976927	16.9493	18.4102	6.30076e-05	8.80788	14.0813	14.4434	3.92698
ADRB3 ENSG00000188778	19.2056	2.09188	0.0153913	8.62684	2.54223	2.42917	17.2161	0.45107	4.08298	0.400398
ADRM1 ENSG00000130706	121.53	109.128	74.2692	0.130308	6.62166	98.2679	69.8993	5.34841	41.5025	58.9174
ADSL ENSG00000239900	38.401	2.7838	49.8692	10.0137	53.8658	39.468	19.7613	6.47807	45.0407	3.68926
ADSS ENSG00000035687	1.19475	47.0904	1.03241	44.7395	8.13731	102.055	0.443481	4.14878	1.80885	2.22946
ADSSL1 ENSG00000185100	53.6661	10.5456	11.1417	36.3342	8.44925	2.63078	0.257619	4.85968	0.260994	0.546813
ADTRP ENSG00000111863	0.251593	0.154889	3.27177	1.57932	1.95922	4.11018	4.96261	0.557003	4.37486	1.47929
AEBP1 ENSG00000106624	3583.42	3.33796	1114.52	592.777	10.2734	13.5693	319.627	81.3732	2.06881	254.34
AEBP2 ENSG00000139154	24.8824	14.6323	8.08211	0.415857	2.17608	40.0216	3.58182	0.0630931	33.6071	13.457
AEN ENSG00000181026	12.804	23.5133	6.21269	42.9556	50.1825	78.5688	125.423	1.35832	24.9742	3.60028
AES ENSG00000104964	619.821	577.085	951.531	87.6783	787.717	33.6061	543.962	354.843	397.75	544.962
AF011889.5 ENSG00000241489	3.26839	0.666716	3.79885	1.72502	0.408587	1.67747	0.26003	0.122666	0.0696387	3.45943
AFAP1 ENSG00000196526	0.16845	4.59359	3.68299	6.11185	21.9334	30.5297	1.51198	31.8225	0.192881	1.0756
AFAP1L1 ENSG00000157510	15.6866	1.26952	3.13782	1.70502	13.2699	0.445014	33.6854	0.120261	8.18604	0.402594
AFAP1L2 ENSG00000169129	3.60891	6.46412	0.981351	0.000680671	0.618557	8.40557	2.24434	25.6139	0.736733	1.13947
AFF1 ENSG00000172493	14.9988	1.8675	3.54747	6.63037	0.467889	4.29932	0.805842	34.0384	2.10919	32.4161
AFF2 ENSG00000155966	0.46306	2.90086	3.14389	3.73974	0.0701928	2.01213	1.13471	1.18236	1.36176	1.80035
AFF3 ENSG00000144218	5.01833	2.12618	0.390865	1.47781	2.70326	13.6865	1.54769	0.702366	27.8727	0.67276
AFF4 ENSG00000072364	8.62025	68.5115	78.4288	9.0303	9.0272	47.0456	0.0692722	10.3616	15.7824	49.1284
AFG3L2 ENSG00000141385	19.4761	326.963	8.44296	0.161425	17.2447	6.80136	66.7186	35.845	98.2519	35.3807
AFM ENSG00000079557	2.98035	1.71114	0.710242	6.99256	0.867266	0.00885405	0.312037	1.54122	3.65072	2.40683
AFMID ENSG00000183077	8.88352	52.1554	116.524	32.78	67.6515	69.5225	21.3893	38.7451	90.2065	8.35544
AFP ENSG00000081051	0.340388	0.133508	3.21075	0.96765	0.0860742	0.552356	1.96816	0.0531556	2.73873	0.505451
AFTPH ENSG00000119844	1.71093	45.0157	1.02407	24.1068	14.0185	28.8568	37.345	6.26044	13.3469	1.58318
AGA ENSG00000038002	1.14412	17.2685	2.13225	1.15676	4.45636	0.985454	0.133714	0.661496	3.5237	0.991985
AGAP1 ENSG00000157985	2.8127	29.2254	0.839187	37.9294	18.8396	0.0106708	6.43721	0.12918	4.12705	34.0796
AGAP14P ENSG00000279058	5.07951	0.0154652	0.314058	0.575851	2.33665	0.567341	0.649037	0.58826	0.899051	1.37569
AGAP2 ENSG00000135439	1.88557	26.2254	0.0837797	0.508412	4.87386	4.90215	9.3943	6.49363	1.23638	3.2017
AGAP3 ENSG00000133612	1.87767	130.036	6.18811	20.9578	130.738	45.5458	152.853	59.6111	87.5653	4.09283
AGAP4 ENSG00000188234	0.0640139	0.66225	2.68605	1.41227	2.31073	13.4034	1.44746	15.5513	0.286302	29.3934
AGAP5 ENSG00000172650	0.586594	0.210011	0.601796	0.9596	0.0149967	2.01596	4.46475	0.940768	1.21678	0.0380192
AGAP6 ENSG00000204149	2.85732	12.1891	9.04494	7.0939	5.63376	2.30549	33.5221	19.5136	20.6115	25.5268
AGAP9 ENSG00000204172	18.0184	0.301967	0.372274	0.0879726	6.87045	0.903261	3.15063	2.83595	0.648536	19.1566
AGBL1 ENSG00000273540	0.978505	0.307844	0.133924	0.834091	2.14553	6.50488	0.659289	1.85928	1.01117	0.348423
AGBL2 ENSG00000165923	1.35419	1.30042	0.363338	0.493071	0.0392563	1.14596	3.72508	0.86482	0.156595	0.101424
AGBL3 ENSG00000146856	1.36426	1.45855	3.01886	0.274177	2.42889	3.65602	3.51755	8.51664	0.944507	3.50007
AGBL4 ENSG00000186094	3.68546	0.929668	0.0880588	1.20617	0.480149	0.264463	1.17594	2.71089	1.19339	1.25402
AGBL5 ENSG00000084693	70.9948	0.0684435	43.2981	0.777386	105.395	59.4995	14.5223	7.60205	7.31379	16.084
AGER ENSG00000204305	21.2471	56.0276	3.6587	10.4773	21.369	6.80171	20.5386	50.9687	1.11698	5.59706
AGFG1 ENSG00000173744	1.37951	12.0519	0.058514	0.0296717	40.1753	16.6738	0.435514	3.6757	16.9612	14.8449
AGFG2 ENSG00000106351	33.3717	34.55	43.3474	46.6138	8.35897	10.4577	21.3431	7.60711	19.8967	40.4602
AGGF1 ENSG00000164252	7.25359	1.6641	1.08182	2.73014	11.584	2.04476	0.921969	10.2246	16.101	21.3096
AGK ENSG00000006530	3.50134	10.0237	6.02428	2.57888	0.941049	8.66824	11.6966	3.64583	2.22588	3.64857
AGL ENSG00000162688	2.60815	0.373743	6.9817	0.877887	7.76585	13.9992	3.30083	0.174954	38.8188	1.43646
AGMAT ENSG00000116771	0.000502084	0.315465	0.473852	1.23459	0.532844	0.00193568	0.499333	0.131852	0.510739	0.0133701
AGO1 ENSG00000092847	11.2095	120.885	5.81383	39.9577	84.034	1.57317	11.8184	12.8379	8.06619	8.44184
AGO2 ENSG00000123908	1.70671	28.8337	12.2003	0.499385	1.55938	45.3228	182.094	47.6578	27.0719	4.60899
AGO3 ENSG00000126070	6.36233	0.145222	36.2497	12.9299	3.99123	0.791511	8.18827	25.581	6.91697	2.99877
AGO4 ENSG00000134698	20.3602	13.9633	5.89659	7.31161	1.59692	9.62252	1.00062	7.01033	11.1919	1.31279
AGPAT1 ENSG00000204310	126.736	70.4972	382.472	246.434	103.63	45.688	0.691558	14.4937	103.238	73.3894
AGPAT2 ENSG00000169692	38.1561	105.142	138.781	99.372	27.2169	30.4196	9.39061	35.8553	130.555	34.4582
AGPAT3 ENSG00000160216	16.7072	157.358	16.0761	102.123	71.0627	148.498	35.8062	0.00032602	50.3037	24.2107
AGPAT4 ENSG00000026652	4.86344	0.442083	5.88196	19.3526	11.9926	28.6655	14.1277	6.56808	1.95833	2.24657
AGPAT5 ENSG00000155189	7.55996	1.75595	1.79429	22.4642	0.378823	0.649929	4.7262	1.79696	0.0955332	0.463748
AGPS ENSG00000018510	8.54695	38.3159	0.168955	12.6978	3.17538	3.13127	4.85718	0.64142	0.990376	0.395435
AGR2 ENSG00000106541	6.81575	1312.83	411.694	3.96852	23.2271	401.867	14.8061	572.84	131.529	7.51505
AGR3 ENSG00000173467	2.11068	87.6154	1.12153	1.14332	9.16356	59.5773	0.294696	18.0664	0.463247	9.07334
AGRN ENSG00000188157	11.4467	88.2722	11.7307	9.90206	28.463	173.018	18.5063	115.325	50.3846	0.100735
AGRP ENSG00000159723	1.95095	0.703532	0.183948	3.54614	0.950835	0.0278142	0.203909	0.730139	1.05197	0.177719
AGT ENSG00000135744	15.1483	0.673927	2.18492	0.0194067	7.69816	1.03435	72.0154	5.07123	12.7609	8.72192
AGTPBP1 ENSG00000135049	0.449832	0.417851	0.36881	0.948631	1.24997	0.0384774	0.0717689	2.42333	0.837237	1.44442
AGTR1 ENSG00000144891	7.66973	0.13453	2.3105	13.1817	4.12999	1.72534	5.46606	3.22556	0.183746	4.02082
AGTRAP ENSG00000177674	213.368	6.64474	181.399	206.638	443.887	10.6659	7.8043	161.743	223.228	6.87518
AGXT ENSG00000172482	1.17817	0.523086	0.269102	0.441748	0.0845126	0.721316	0.468543	0.0193522	0.122297	0.124285
AHCTF1 ENSG00000153207	4.35632	44.8692	7.33987	37.3816	12.213	59.6368	4.17461	3.27963	6.99641	3.95661
AHCY ENSG00000101444	3.97475	68.2068	133.405	252.156	288.552	114.691	246.948	9.6085	259.831	16.8668
AHCYL1 ENSG00000168710	46.024	183.708	292.806	133.091	229.835	32.8981	3.05289	66.6302	133.856	40.0421
AHCYL2 ENSG00000158467	0.0530175	21.6085	4.13574	15.5856	0.161615	4.51637	94.5774	18.4627	3.30508	8.57254
AHDC1 ENSG00000126705	41.7298	2.77257	10.0962	49.9432	20.9332	26.7426	92.8674	2.01722	119.592	66.8404
AHI1 ENSG00000135541	15.1645	1.20891	23.9491	25.6605	65.909	4.62344	49.6741	125.746	11.4419	7.07747
AHNAK ENSG00000124942	444.131	509.462	174.529	90.5803	260.812	850.515	341.637	598.695	413.532	576.212
AHNAK2 ENSG00000185567	183.995	0.0117204	10.9731	184.467	0.915802	1.76877	12.5325	2.57683	1.69698	0.635904
AHR ENSG00000106546	3.67218	220.428	11.9453	0.00214122	5.08903	131.02	1.18947	10.4264	2.25326	47.3722
AHRR ENSG00000063438	1.20451	14.8037	0.30404	0.440609	0.597377	0.450603	7.24186	2.8919	0.360634	3.60184
AHSA1 ENSG00000100591	243.598	92.0354	2.12297	9.19928	22.4518	59.6784	16.7326	28.1274	55.924	36.3346
AHSA2 ENSG00000173209	10.7481	0.909418	3.44162	65.5649	21.3566	23.9831	3.88492	36.3917	0.299758	29.8344
AICDA ENSG00000111732	0.885862	0.90472	1.16752	0.201538	0.120862	0.946413	0.329745	0.568253	0.0460685	0.00389822
AIDA ENSG00000186063	1.52849	0.451866	1.70925	1.21156	24.8947	0.326426	11.7763	1.3129	3.49874	8.8512
AIF1 ENSG00000204472	19.2097	0.379468	11.7045	72.9613	17.1568	7.66168	0.310572	51.0497	9.79771	30.0017
AIF1L ENSG00000126878	1.51831	0.00459595	58.4548	8.9232	12.2351	6.28615	3.5154	1.65223	1.32761	5.49183
AIFM1 ENSG00000156709	59.9609	89.0618	19.0372	26.9302	35.6854	47.1865	25.5159	30.5058	64.7314	3.01655
AIFM2 ENSG00000042286	22.3321	10.9139	56.1461	21.732	0.761854	17.3275	0.872908	7.24397	7.82182	4.43336
AIFM3 ENSG00000183773	1.19988	12.3269	0.267087	0.71005	8.03347	96.5869	1.53162	1.36257	1.37928	0.153567
AIG1 ENSG00000146416	2.95584	39.5062	4.59291	105.511	154.005	2.92124	45.8135	47.9706	5.07996	15.3849
AIM1 ENSG00000112297	3.99525	38.547	2.18397	8.10628	11.619	16.5643	0.391013	2.0318	1.06874	5.31418
AIM1L ENSG00000176092	0.129097	99.9585	1.84079	3.79394	0.062697	6.27762	0.393559	0.666529	11.308	6.99599
AIM2 ENSG00000163568	0.856148	1.50916	0.563048	0.104146	0.438929	2.28827	2.55617	0.670912	2.45517	0.339376
AIMP1 ENSG00000164022	30.4517	53.8251	4.31805	7.90264	47.3134	10.6078	20.7717	45.3841	14.3665	2.01329
AIMP2 ENSG00000106305	4.29219	20.7753	1.7146	1.02556	23.6336	2.74766	3.12226	2.9153	34.9351	28.7519
AIP ENSG00000110711	21.0098	23.1012	767.824	96.6472	149.358	103.056	0.796893	13.8974	63.4156	13.8589
AIPL1 ENSG00000129221	1.78548	0.813487	0.610028	1.48547	1.64126	0.334416	0.870308	0.709485	0.298089	3.28906
AIRE ENSG00000160224	3.43583	0.131878	0.49741	0.941295	0.456994	1.1602	0.451436	2.15908	2.95566	0.0655027
AJ239318.1 ENSG00000280108	0.121087	5.55517	0.253473	2.15706	0.222653	0.0522569	0.364902	3.30412	0.247534	0.859925
AJAP1 ENSG00000196581	0.579675	1.76525	5.49033	1.45375	1.93853	0.121053	3.65482	0.622797	1.19227	2.98867
AJUBA ENSG00000129474	9.42005	10.2165	7.88872	0.941526	19.0646	36.5955	12.6598	4.99825	8.0319	27.21
AK1 ENSG00000106992	84.198	1.96264	39.8176	81.749	97.1895	0.134427	8.52972	8.6644	4.59158	0.864387
AK2 ENSG00000004455	33.6195	214.352	3.80281	6.86101	55.2246	14.2715	414.339	56.8472	232.69	207.293
AK3 ENSG00000147853	0.640777	38.2116	6.34277	5.11112	8.95584	17.7736	4.01668	41.3073	14.578	0.209524
AK4 ENSG00000162433	0.123272	4.25812	1.98512	1.79504	3.79768	2.09905	4.182	10.1274	21.1504	0.122112
AK5 ENSG00000154027	5.12919	0.0467623	1.83121	1.09734	0.403361	0.152126	0.795112	2.1128	0.0120559	3.63587
AK6 ENSG00000085231	1.67951	31.1281	17.7827	5.44721	23.3135	13.2617	4.84865	0.462793	12.8553	17.2302
AK7 ENSG00000140057	0.3199	0.151271	0.00140209	0.914027	4.69905	3.35389	0.00219222	0.252934	0.523221	2.20494
AK8 ENSG00000165695	11.6455	0.445307	10.521	4.37256	0.0914293	1.009	0.528182	1.59795	0.603701	0.00561857
AK9 ENSG00000155085	0.21774	0.621214	0.0289928	0.361104	4.0656	7.25081	3.27421	11.4683	0.224606	1.23441
AKAP1 ENSG00000121057	152.221	71.8987	0.185293	27.4663	180.498	56.3277	0.92407	89.7724	84.8261	63.5249
AKAP10 ENSG00000108599	0.683219	27.7566	22.1555	1.95277	51.9092	0.30012	2.13426	5.47255	24.2908	1.44507
AKAP11 ENSG00000023516	3.60705	18.7857	8.39245	20.6111	4.14149	46.2272	1.39177	13.3969	63.2761	5.23281
AKAP12 ENSG00000131016	7.50305	46.5542	0.527405	7.55168	0.11376	6.98781	74.0176	21.4768	2.42911	0.789143
AKAP13 ENSG00000170776	3.75857	19.0925	38.3882	89.2981	112.694	119.744	0.931426	1.93972	57.2865	24.6583
AKAP14 ENSG00000186471	1.1491	0.214981	0.143204	1.1578	0.857561	0.613245	0.217912	1.20158	0.666115	0.566532
AKAP17A ENSG00000197976	18.1162	57.1416	16.628	27.9162	55.3638	4.96525	41.4885	15.8183	77.5688	9.6375
AKAP3 ENSG00000111254	7.31621	1.20285	0.58162	5.19008	0.785497	2.65628	0.750566	9.36291	2.51412	0.747368
AKAP5 ENSG00000179841	9.2889	2.43041	0.08342	0.659575	3.75438	0.149973	0.00725134	0.0817126	0.824812	0.57
AKAP6 ENSG00000151320	0.294935	1.47201	1.70482	0.174426	0.930453	4.99931	0.438463	1.83023	1.0205	0.411772
AKAP7 ENSG00000118507	0.565178	2.51651	10.4161	2.86074	6.31765	0.413597	2.85617	1.49057	3.95287	1.34485
AKAP8 ENSG00000105127	95.7494	213.192	1.19312	177.939	44.1998	107.934	53.117	199.725	118.47	0.420891
AKAP8L ENSG00000011243	266.194	162.085	9.28464	21.0035	233.075	28.337	30.8451	65.4441	102.386	46.7787
AKAP9 ENSG00000127914	0.872131	11.2679	21.753	24.3176	26.2642	14.3663	0.438424	32.31	25.2439	56.6017
AKIP1 ENSG00000166452	62.3698	15.46	11.1509	61.5605	48.3967	30.4414	2.42704	36.2764	27.6204	2.98744
AKIRIN1 ENSG00000174574	1.3384	73.5508	11.8948	29.4571	8.20955	43.4832	0.256996	28.4703	50.31	35.2853
AKIRIN2 ENSG00000135334	1.11149	23.2754	2.55359	71.2759	0.58556	16.5894	6.24511	2.55507	0.0686023	6.94303
AKNA ENSG00000106948	36.9213	3.24308	75.7735	4.26772	220.53	3.19213	129.933	162.518	3.21903	103.892
AKNAD1 ENSG00000162641	0.615786	0.871446	1.54303	23.0035	0.345604	1.9131	0.111691	0.156766	2.17183	0.0191665
AKR1A1 ENSG00000117448	261.039	48.2681	253.86	93.1001	144.259	74.7201	37.083	149.382	140.596	165.883
AKR1B1 ENSG00000085662	267.733	4.39875	17.0577	393.801	3.15818	14.5895	27.2787	2.39505	45.4285	1.96297
AKR1C1 ENSG00000187134	36.3651	20.4714	131.548	132.664	15.64	0.854032	140.74	5.88615	3.67585	2.89014
AKR1C2 ENSG00000151632	178.909	237.063	103.793	127.555	3.10526	37.1159	17.5414	1.49622	4.05506	49.5861
AKR1C3 ENSG00000196139	9.90275	59.0097	67.5072	32.9282	2.68887	8.79671	6.70153	5.37525	1.34044	0.731712
AKR1C4 ENSG00000198610	0.0241322	1.33087	0.755022	0.189843	0.277995	1.44547	1.91025	0.147302	0.0752765	1.13291
AKR1D1 ENSG00000122787	1.82944	0.378413	1.50458	0.944461	0.53329	3.91251	0.142146	0.599006	0.43982	2.18968
AKR1E2 ENSG00000165568	1.82044	0.34949	0.736004	4.12629	1.95258	1.49497	0.866307	4.91697	2.73911	7.05877
AKR7A2 ENSG00000053371	880.41	129.727	248.302	51.7403	182.542	46.4	101.477	38.3359	98.9734	239.062
AKR7A3 ENSG00000162482	1.08943	0.0648653	1.58364	16.4221	0.233363	0.242339	0.233498	0.600039	0.154763	0.890593
AKR7L ENSG00000211454	0.555231	1.35072	0.668743	0.525383	1.74774	0.0332507	0.741093	1.40828	4.54808	0.318518
AKT1 ENSG00000142208	160.016	330.776	65.0479	266.171	421.84	648.148	3.38918	108.286	236.358	268.419
AKT1S1 ENSG00000204673	75.6007	86.8794	169.041	9.3136	118.148	51.1555	0.128154	10.7311	91.4882	38.302
AKT2 ENSG00000105221	155.206	119.184	14.896	31.4732	372.782	48.4077	114.804	197.617	22.4144	154.141
AKT3 ENSG00000117020	15.2852	7.50978	215.167	41.8209	21.9464	62.1665	5.87021	0.0922767	11.5849	0.279418
AKTIP ENSG00000166971	1.08225	4.68954	0.642629	32.5045	2.1506	4.389	2.54814	43.8845	10.4124	1.16514
AL023806.1 ENSG00000280184	0.194796	0.356393	0.643331	0.0418121	1.06067	0.951436	1.89372	0.856133	2.43335	2.35646
AL049794.1 ENSG00000280240	1.7079	0.0434405	0.170837	0.932358	5.69228	0.0371831	1.16784	0.759805	0.252029	0.502283
AL133475.1 ENSG00000281602	2.79971	0.175564	0.10303	1.01766	0.886538	0.10997	0.0973959	0.17996	0.0849209	0.0337072
AL356053.1 ENSG00000150076	2.19824	0.826633	0.896089	0.739232	1.94424	0.125222	2.3341	0.735519	0.229105	0.958194
AL358852.1 ENSG00000278899	0.0490256	0.13992	0.0611575	0.71752	1.06926	2.63592	1.92886	0.202591	0.823205	10.3438
AL365181.1 ENSG00000280316	2.08471	0.900424	0.505791	1.06482	0.767206	1.05889	5.76213	3.0681	0.109152	3.93027
AL513523.2 ENSG00000279767	15.3612	3.88148	0.547123	18.8699	6.93077	7.2376	2.4586	7.05242	6.13158	4.25505
AL589743.1 ENSG00000279508	0.344544	0.0369934	0.0315963	4.80145	56.456	6.06422	0.866612	4.37171	2.66364	25.4507
ALAD ENSG00000148218	40.3046	79.9733	0.137414	38.8484	9.60337	5.15105	1.97118	14.8593	44.7573	25.798
ALAS1 ENSG00000023330	2.13527	76.3586	1.4693	78.3663	34.42	48.2599	30.9811	66.4797	105.833	13.0373
ALAS2 ENSG00000158578	0.462496	1.09951	0.134267	6.86189e-06	1.73852	0.544073	1.59261	0.839863	2.80711	0.00530741
ALB ENSG00000163631	0.0515647	1.16897	1.21356	0.130055	1.84209	0.196825	2.4652	0.3907	0.0201215	1.55554
ALCAM ENSG00000170017	5.5385	63.74	4.72899	0.921447	9.93646	18.9865	28.821	41.0069	1.55487	5.38571
ALDH16A1 ENSG00000161618	20.7386	45.5111	169.944	51.1804	10.1961	17.8279	7.26403	37.4238	9.51901	32.2296
ALDH18A1 ENSG00000059573	1.28493	15.0477	110.071	5.10046	78.7499	64.4791	86.0189	1.82817	194.879	12.0076
ALDH1A1 ENSG00000165092	0.0816753	20.3932	18.9475	222.076	3.27559	1.09743	11.0075	10.9543	0.844429	8.83733
ALDH1A2 ENSG00000128918	96.8993	81.0613	3.01046	173.909	11.9639	102.121	6.50576	4.47205	0.358182	42.6432
ALDH1A3 ENSG00000184254	2.90515	270.716	2.78147	1.4062	38.2032	142.824	1.13378	0.163844	44.0412	15.9911
ALDH1B1 ENSG00000137124	480.729	2.14989	28.9989	15.8014	6.73147	7.18354	1.50198	0.841133	40.2561	1.63754
ALDH1L1 ENSG00000144908	80.6821	138.467	219.924	153.896	21.5371	55.8804	1.44622	0.545313	0.937928	18.5428
ALDH1L2 ENSG00000136010	17.6097	16.3998	4.48334	25.9416	2.03257	0.316642	0.195631	3.35856	6.50015e-05	6.08568
ALDH3A1 ENSG00000108602	1.7061	0.762297	0.844736	1.14765	6.04634	1.55689	4.49743	13.3196	13.2724	1.02156
ALDH3A2 ENSG00000072210	203.367	0.553274	59.2302	4.80874	126.393	139.994	52.2062	8.63471	32.6684	158.224
ALDH3B1 ENSG00000006534	85.9038	16.8629	48.4919	93.4785	1.16863	3.77198	2.05859	9.59786	15.4783	20.5128
ALDH3B2 ENSG00000132746	9.01868	70.6686	5.73756	3.2374	4.31203	17.5474	6.89933	14.9982	0.361813	54.0563
ALDH4A1 ENSG00000159423	9.65958	30.8477	229.639	2.88705	57.5803	0.933506	24.6015	9.80618	88.7829	1.70813
ALDH5A1 ENSG00000112294	2.9552	7.27752	1.43604	1.44043	14.0682	11.9904	3.86505	10.6425	3.77637	1.66333
ALDH6A1 ENSG00000119711	11.747	6.60312	2.19893	18.4078	120.325	11.0325	7.04434	2.71361	59.2907	3.50658
ALDH7A1 ENSG00000164904	1.46395	14.8415	0.661272	181.009	87.4895	62.2579	36.4322	25.1018	73.6839	49.9385
ALDH9A1 ENSG00000143149	22.4652	26.6601	10.8983	9.77535	1.3351	4.11789	17.949	51.0613	50.1014	59.9823
ALDOA ENSG00000149925	1642.62	1306.11	687.218	319.687	432.466	324.527	90.2698	126.887	235.941	205.548
ALDOC ENSG00000109107	168.549	70.6122	0.0944241	9.43991	164.416	19.0824	31.6431	65.8693	24.2068	6.61815
ALG1 ENSG00000033011	91.7786	17.0554	0.137759	25.1618	80.8147	16.9421	40.6852	9.38031	1.07701	3.55357
ALG10 ENSG00000139133	13.6625	3.05601	0.869249	3.85928	2.78347	1.03191	0.645321	6.57476	2.20794	3.07121
ALG10B ENSG00000175548	0.598268	1.48837	0.647925	0.0499037	10.6885	1.08393	0.375566	4.23805	0.796049	0.122437
ALG11 ENSG00000253710	1.69645	0.279447	0.0893122	0.976727	1.60203	0.753083	0.13053	0.211302	0.0952059	0.00161981
ALG12 ENSG00000182858	19.5234	33.6859	214.962	3.33908	31.7342	21.8471	11.9145	38.1962	9.13077	26.3196
ALG13 ENSG00000101901	0.0409848	26.9816	10.9181	1.96459	1.18921	3.85277	12.2668	20.7886	63.7747	4.28742
ALG14 ENSG00000172339	35.0172	0.00153468	2.54122	4.87808	0.25281	48.1612	0.341295	2.12879	1.66391	5.17817
ALG1L ENSG00000189366	13.6264	10.0591	1.0081	1.36395	13.1908	4.93911	5.1368	3.06451	2.77387	1.41346
ALG1L2 ENSG00000251287	0.00537918	0.690214	1.40834	1.39449	0.115659	0.284581	0.0139752	2.64534	2.18961	2.39446
ALG2 ENSG00000119523	0.0886674	20.3572	12.0391	0.0309848	2.83315	26.9352	7.55295	27.4647	13.3336	10.2737
ALG3 ENSG00000214160	21.5612	33.6994	95.981	37.4238	73.8439	3.48939	16.7329	77.2191	47.1366	6.77169
ALG5 ENSG00000120697	7.17266	4.54905	30.1492	9.62676	0.124195	0.560481	3.34872	2.42211	0.861623	0.750866
ALG6 ENSG00000088035	1.46392	6.10879	0.608683	6.73249	4.58016	0.739544	9.34433e-13	2.60974	0.561551	0.65137
ALG8 ENSG00000159063	7.24398	15.188	19.963	0.191036	5.35054	0.522949	22.7931	14.2045	16.198	0.27603
ALG9 ENSG00000086848	4.12804	0.562309	0.523476	0.0149127	42.0135	2.57978	1.23365	2.91276	0.491221	9.14973
ALK ENSG00000171094	1.02931	0.80363	0.214387	0.452081	0.342466	0.192789	1.47883	0.15799	0.696366	4.42871
ALKBH1 ENSG00000100601	0.201952	0.0346036	4.3388	0.422475	1.06484	0.0717974	9.07711	2.43594	1.48371	0.584193
ALKBH2 ENSG00000189046	1.19008	0.901658	0.408207	1.98925	3.88341	8.94839	128.727	1.92743	22.005	3.60491
ALKBH3 ENSG00000166199	41.5905	16.3479	10.1374	101.91	44.2935	47.7212	12.5396	18.2347	1.05951	3.12761
ALKBH4 ENSG00000160993	0.594704	13.3961	89.5783	42.0725	30.5084	21.2731	2.10891	7.36436	30.1925	1.6318
ALKBH5 ENSG00000091542	165.236	130.898	19.6196	234.947	172.4	79.6284	138.152	6.31517	61.4403	183.627
ALKBH6 ENSG00000239382	6.83751	0.233893	59.1491	32.4526	6.08662	19.6771	25.5297	13.8584	2.47868	24.8189
ALKBH7 ENSG00000125652	106.515	0.102565	459.438	117.164	187.296	60.7408	4.20139	6.20934	50.6706	4.48617
ALKBH8 ENSG00000137760	2.0452	4.32197	0.202156	0.0123272	0.649559	0.280072	0.0113995	0.00719245	4.68945	2.19501
ALLC ENSG00000151360	0.897914	0.440669	2.05473	0.2009	0.0692702	2.28577	1.17461	0.598943	0.0601721	0.448364
ALMS1 ENSG00000116127	11.6574	11.3491	0.351967	17.5397	1.5192	0.668652	3.56711	1.75864	0.983915	2.54688
ALOX12 ENSG00000108839	0.185911	1.26782	0.806866	2.08862	0.192171	0.717607	1.41813	0.30554	2.23682	0.966181
ALOX12B ENSG00000179477	0.476101	1.89132	0.593104	0.0641239	1.28917	0.173963	4.35088	0.944629	5.60908	0.843618
ALOX15 ENSG00000161905	0.513225	0.673657	0.321416	2.80809	0.784077	1.14729	0.194035	0.663509	0.0963609	0.213836
ALOX15B ENSG00000179593	0.201948	9.91207	40.6925	0.680926	126.975	9.37614	4.44421	28.5548	93.124	4.46902
ALOX5 ENSG00000012779	3.04627	50.5973	0.448998	0.411829	2.62959	25.2506	0.0802082	64.1177	0.797182	29.0825
ALOX5AP ENSG00000132965	4.77688	20.3568	2.48437	13.4203	36.8148	8.30827	4.54049	5.05166	22.7557	35.1399
ALOXE3 ENSG00000179148	0.730247	1.30781	2.03893	0.333267	1.34209	1.62215	0.00858216	3.40005	0.427213	0.979404
ALPK1 ENSG00000073331	0.950419	15.4965	1.73317	0.185209	6.78722	31.2937	2.56717	3.00785	1.11025	38.5109
ALPK2 ENSG00000198796	1.08445	0.00813819	1.00058	0.421947	1.58019	0.4893	0.323994	1.75891	0.330148	0.962765
ALPK3 ENSG00000136383	27.1521	2.30224	7.14957	2.44939	21.0562	3.67126	4.74193	2.37616	0.784094	1.58813
ALPL ENSG00000162551	2.9122	3.06725	20.3238	0.94925	6.5752	8.94333	8.68361	1.22361	0.232852	1.13813
ALS2 ENSG00000003393	0.200897	3.87645	0.140415	0.0447424	0.0996726	5.78574	0.0103629	3.8247	4.36345	7.4871
ALS2CL ENSG00000178038	27.9442	105.101	137.478	72.5833	4.26297	101.06	107.111	32.1014	0.419295	79.3505
ALS2CR11 ENSG00000155754	2.65806	0.538823	0.769259	0.939751	1.50217	0.306195	0.449895	0.960295	0.83522	1.50151
ALS2CR12 ENSG00000155749	0.139516	2.40871	0.339324	3.41859	1.37513	1.32323	0.153198	6.62358	0.145591	0.588306
ALX1 ENSG00000180318	0.0187557	0.0577877	1.10055	0.000577854	0.464844	0.0738765	1.8727	0.187476	1.536	1.2346
ALX3 ENSG00000156150	0.626076	0.743536	0.496033	1.19782	2.54142	1.99042	3.15771	1.62384	0.394362	2.15155
ALYREF ENSG00000183684	0.315774	46.2081	9.70103	6.08655	21.8994	69.2847	1.60431	12.9811	18.849	0.010948
AMACR ENSG00000242110	47.3337	0.478548	6.08	23.3146	69.2365	2.7974	11.8756	41.9782	20.1644	7.87013
AMBN ENSG00000178522	0.297747	0.155281	0.593128	0.421252	0.0375203	0.00740331	0.895281	1.70966	0.259335	0.510044
AMBP ENSG00000106927	2.1412	0.155207	0.0144226	0.0159772	0.389457	6.94134	2.56289	4.97527	0.230724	0.0337311
AMBRA1 ENSG00000110497	27.6682	19.5286	0.685304	2.52597	92.2488	16.8958	0.425081	3.79364	18.1992	41.5357
AMD1 ENSG00000123505	2.86861	105.412	3.95386	0.168388	30.2086	54.4785	2.51501	15.9918	48.4628	60.2909
AMDHD1 ENSG00000139344	1.30305	0.217632	0.00168751	1.77526	1.72488	0.411902	0.00826677	0.657696	0.0224111	0.405108
AMDHD2 ENSG00000162066	9.81684	18.9455	7.38928	33.0907	36.0232	10.32	13.2983	11.5869	40.1995	34.8163
AMER1 ENSG00000184675	5.26281	1.99805	1.28808	37.6495	5.11915	1.28446	1.7695	0.722287	1.03544	20.9781
AMER3 ENSG00000178171	2.52928	0.0920497	0.0699856	0.646347	2.69741	2.21626	0.0995412	2.46101	0.805595	1.3219
AMFR ENSG00000159461	70.7357	6.52602	172.516	0.291834	1.37734	86.7589	0.693728	16.9934	39.3856	6.79255
AMH ENSG00000104899	1.53034	0.501282	5.01008	2.31684	3.73188	0.610359	0.0232424	6.59001	2.94317	0.206016
AMHR2 ENSG00000135409	1.29751	0.814286	2.1776	1.34206	0.786467	0.151267	0.328139	0.941672	0.192749	0.0381816
AMIGO1 ENSG00000181754	0.85454	3.46094	4.15031	123.296	41.0605	0.970582	17.3612	3.39043	23.4413	2.7949
AMIGO2 ENSG00000139211	2.31739	54.926	4.35992	5.79011	1.48443	14.8505	0.132673	5.02398	49.1574	0.738971
AMIGO3 ENSG00000176020	0.347653	0.541522	5.17684	0.0693365	2.97088	0.254881	1.27006	3.79363	1.42201	3.40443
AMMECR1 ENSG00000101935	0.023199	9.0631	0.263608	0.717992	0.42398	5.98814	1.0741	0.88964	3.05628	1.13024
AMMECR1L ENSG00000144233	1.06941	7.80706	29.257	3.05264	7.33275	61.4534	0.533176	3.55981	20.4174	0.0401117
AMN ENSG00000166126	15.1959	3.96599	18.2514	0.995174	30.3985	46.6507	13.1848	28.6581	0.241453	23.575
AMN1 ENSG00000151743	5.73523	14.5542	4.84968	7.92541	2.45169	0.0282073	1.93219	4.02005	1.43386	0.28238
AMOT ENSG00000126016	1.92883	17.1352	8.82057	58.3544	0.0197684	0.783164	7.06777	15.4283	3.06315	4.81199
AMOTL1 ENSG00000166025	106.882	1.37045	1.48236	100.521	259.426	25.3568	145.963	1.44361	127.644	41.6867
AMOTL2 ENSG00000114019	6.38165	85.1158	16.053	58.1599	0.133295	53.2946	17.4634	13.1776	0.253922	3.95281
AMPD1 ENSG00000116748	2.6299	0.631282	35.3128	0.338183	4.87846	24.2233	1.34917	0.824002	0.381208	0.111826
AMPD2 ENSG00000116337	507.686	11.9696	15.3507	49.2331	99.4972	22.1021	55.5115	6.05673	0.0217861	18.4299
AMPD3 ENSG00000133805	2.63008	4.52011	1.58241	17.613	0.134282	0.371874	3.57281	5.7676	2.25059	0.0695953
AMPH ENSG00000078053	0.0614153	0.889974	0.641612	0.0964218	1.09606	1.23872	1.19904	1.68622	1.06254	2.21504
AMT ENSG00000145020	6.61408	3.2545	0.297956	3.4796	0.707508	0.486947	0.0709947	4.26846	1.36261	0.509578
AMTN ENSG00000187689	0.886229	3.12313	0.529168	2.94757	0.438816	1.01621	0.158297	0.139937	0.409516	0.325828
AMY1A ENSG00000237763	0.545992	6.24481	9.22319	0.539637	0.963417	0.49279	9.90331	1.40925	9.30281	0.0562889
AMY1B ENSG00000174876	3.81541	1.47304	1.09988	0.457128	1.14459	1.68444	3.12791	4.00342	8.18806	1.27052
AMY1C ENSG00000187733	7.33369	0.180072	3.68941	2.11772	0.159368	1.76098	0.537303	1.78097	3.00072	0.378486
AMY2B ENSG00000240038	8.16913	40.5595	19.1357	4.2147	0.326495	44.1287	12.8444	24.2795	0.27059	0.855034
AMZ1 ENSG00000174945	0.935827	0.66752	0.172735	1.49024	3.22928	0.269559	0.935931	1.55268	0.00568753	1.47029
AMZ2 ENSG00000196704	0.148146	0.578533	33.6411	1.00632	23.323	29.9245	6.24145	0.253654	54.53	7.28343
ANAPC1 ENSG00000153107	1.73965	48.5964	20.9023	22.3111	51.0743	3.59783	12.7124	60.6797	21.1572	7.60975
ANAPC10 ENSG00000164162	0.118167	0.0471388	1.3447	0.877202	0.260663	1.06872	0.563666	4.16944	4.8878	0.15368
ANAPC11 ENSG00000141552	597.409	145.353	344.473	302.677	377.634	194.641	90.9633	54.7247	62.781	173.907
ANAPC13 ENSG00000129055	12.7931	3.89725	0.549178	7.27793	1.46122	9.3082	2.73027	31.0577	31.1265	1.84613
ANAPC15 ENSG00000110200	1.11304	20.8546	381.765	4.09926	145.403	141.379	9.96447	28.6867	0.624109	75.7174
ANAPC16 ENSG00000166295	26.637	198.111	12.2666	290.202	140.246	156.133	110.062	71.1982	102.192	103.129
ANAPC2 ENSG00000176248	29.5695	32.808	188.353	14.5425	18.3783	6.00303	15.2879	47.3438	66.5409	4.24597
ANAPC4 ENSG00000053900	10.1821	9.7478	2.35185	16.0331	4.4651	1.13884	1.05915	38.758	3.64761	23.427
ANAPC5 ENSG00000089053	10.8462	33.5276	54.6754	15.4393	118.81	146.836	398.829	119.815	55.697	40.0054
ANAPC7 ENSG00000196510	347.772	0.549374	221.853	157.186	18.3758	44.0697	29.3624	89.1747	109.854	39.3827
ANG ENSG00000214274	41.6897	63.3534	15.3086	5.51351	9.13324	143.343	13.9367	160.305	112.026	6.15098
ANGEL1 ENSG00000013523	14.4161	0.221106	40.4553	64.2547	2.18253	8.55685	58.7908	1.10876	2.63252	6.8287
ANGEL2 ENSG00000174606	1.68855	5.22909	7.80099	4.03176	6.94673	0.876671	0.649239	6.14936	43.9848	9.03991
ANGPT1 ENSG00000154188	28.2318	0.543686	4.16277	18.9769	1.59014	2.37291	0.315315	0.584915	3.576	25.9341
ANGPT2 ENSG00000091879	11.255	0.957098	2.63066	5.94971	2.13954	3.05219	3.5336	0.0426438	0.85479	2.57382
ANGPT4 ENSG00000101280	0.119392	2.64282	2.70911	0.415352	0.747427	3.87077	3.80073	6.26568	2.13304	0.35501
ANGPTL1 ENSG00000116194	6.72702	1.32646	0.455191	6.31394	0.0214387	0.543929	2.09704	2.00791	1.40024	0.718332
ANGPTL2 ENSG00000136859	317.375	23.2186	56.1089	578.813	16.0656	25.1033	9.26171	1.65924e-05	12.1537	3.24847
ANGPTL3 ENSG00000132855	0.210292	2.46879	0.113377	1.16614	0.774467	0.000789226	7.78115e-07	3.02165	1.67773	0.732671
ANGPTL4 ENSG00000167772	33.3034	305.025	557.957	9.6517	1.55057	2.66356	106.264	6.76525	12.4041	30.9313
ANGPTL6 ENSG00000130812	1.22263	0.0317956	7.16783	1.84833	0.618833	7.27517	2.39852	0.664158	0.914843	0.550517
ANGPTL7 ENSG00000171819	0.321309	1.06821	0.999201	0.137702	1.46046	0.11391	0.353358	1.03559	0.143207	0.150205
ANGPTL8 ENSG00000130173	0.411351	0.341621	2.07997	1.12133	1.88434	1.11633	0.00128885	1.37638	3.24359	0.0594341
ANK1 ENSG00000029534	1.9588	27.2806	1.45129	0.0592923	0.328103	1.12948	6.16115	0.240616	3.87273	0.76576
ANK2 ENSG00000145362	6.77674	4.53573	0.218215	3.24251	6.76756	0.206453	20.6303	5.28919	2.20505	0.125617
ANK3 ENSG00000151150	0.0960284	2.18065	22.821	3.45606	3.00502	67.8505	5.95755	18.6263	7.4284	91.7712
ANKAR ENSG00000151687	7.63404	3.52019	2.16684	2.15433	0.708251	1.82994	2.97448	0.83216	0.929566	4.73425
ANKDD1A ENSG00000166839	2.61926	15.5135	12.4415	9.34158	4.92896	0.993744	0.0212384	1.60458	1.96803	3.10489
ANKDD1B ENSG00000189045	1.44469	8.91431	3.76252	9.41893	1.41655	0.270586	0.255887	0.204401	1.53262	0.896698
ANKEF1 ENSG00000132623	0.268351	0.00208299	1.63946	0.477375	16.0877	4.7792	0.0884516	1.69757	6.50954	13.6256
ANKFN1 ENSG00000153930	3.95457	5.80392	0.0542879	1.04271	0.0535596	0.408995	3.59354	3.92932	0.0960925	0.500702
ANKFY1 ENSG00000185722	7.73048	90.8013	38.1012	13.7793	69.5759	24.0538	5.50762	14.0099	75.2812	96.7857
ANKH ENSG00000154122	18.1442	17.5764	1.17446	34.8422	129.531	40.0324	23.071	117.894	146.425	43.7493
ANKHD1 ENSG00000131503	0.912549	8.15741	15.8814	0.272138	3.73944	34.45	0.896083	7.39065	30.296	5.46174
ANKHD1-EIF4EBP3 ENSG00000254996	3.27205	0.325317	0.382432	0.307265	3.52465	2.07047	0.723481	0.685865	0.0898585	2.36762
ANKIB1 ENSG00000001629	1.79582	18.5488	3.73996	4.07749	6.37836	0.338557	4.84229	7.70161	1.21077	15.0884
ANKK1 ENSG00000170209	2.34056	2.92164	2.35626	0.572457	2.04302	3.03004	0.00227462	0.88011	2.9012	2.2008
ANKLE1 ENSG00000160117	0.452048	0.491985	0.331514	4.0354	2.15061	4.03329	0.59372	0.625672	1.09861	0.00260929
ANKLE2 ENSG00000176915	8.51844	189.059	60.1154	22.6025	155.556	112.183	15.1175	57.8841	50.9133	7.4981
ANKMY1 ENSG00000144504	32.4183	37.4681	5.2902	0.394019	104.343	31.2433	4.2735	15.2545	4.36979	94.3209
ANKMY2 ENSG00000106524	17.8042	10.3521	0.328904	6.4607	0.91908	0.686684	0.69805	2.98756	2.53788	19.3052
ANKRA2 ENSG00000164331	15.116	18.3593	18.7842	4.65443	0.14801	0.870024	7.71436	14.5873	5.47914	6.66461
ANKRD1 ENSG00000148677	5.27894	0.259996	0.534259	0.0271751	1.78599	0.375305	0.376647	15.3041	1.37146	0.465471
ANKRD10 ENSG00000088448	0.103808	213.227	0.418119	18.1627	19.9466	427.014	29.9315	5.58822	86.4876	137.997
ANKRD11 ENSG00000167522	17.3718	31.8695	120.215	72.5252	161.168	70.9962	1.77842	80.5454	22.6118	170.548
ANKRD12 ENSG00000101745	2.47499	11.1517	6.06369	7.54761	0.122814	23.096	11.4951	16.0277	19.2054	13.8571
ANKRD13A ENSG00000076513	8.58857	0.424602	13.824	13.0018	0.308434	27.0206	1.98118	16.1611	9.3667	20.0065
ANKRD13B ENSG00000198720	10.7789	15.0239	24.2932	30.0863	0.17615	0.0279835	0.238338	0.190089	0.656815	14.4372
ANKRD13C ENSG00000118454	4.3144	4.07123	10.3645	0.472454	47.3792	0.872354	1.59763	1.49874	6.51619	5.20709
ANKRD13D ENSG00000172932	122.392	36.1768	48.0772	29.0186	19.2174	82.8076	205.794	171.141	20.3996	49.2824
ANKRD16 ENSG00000134461	17.1313	9.99394	86.7124	7.21357	18.9386	13.434	0.592529	26.9505	3.48748	25.0551
ANKRD17 ENSG00000132466	0.00241258	5.71979	0.603951	3.118	12.2427	0.0261238	16.9678	10.1506	6.10161	18.8153
ANKRD18A ENSG00000180071	11.6192	4.2116	1.38784	27.3247	1.07463	1.86878	1.39468	1.04116	0.842751	0.000608971
ANKRD18B ENSG00000230453	0.0283725	0.910956	4.11082	0.104128	0.899004	1.28646	2.19182	0.0401637	0.655043	0.358204
ANKRD2 ENSG00000165887	0.260858	1.51441	0.0820583	0.6085	0.00867612	0.469219	1.26145	13.3616	0.329161	0.00016836
ANKRD20A1 ENSG00000260691	0.611164	1.43443	0.0645206	0.0489144	0.215942	3.55547	0.63494	0.622482	0.517843	0.0057068
ANKRD20A2 ENSG00000183148	3.40577	0.268364	0.280967	0.264177	0.816485	0.0311993	0.608566	0.0833275	1.10448	0.164051
ANKRD20A3 ENSG00000276203	0.378005	0.787366	1.39523	0.0152357	1.98589	0.00249474	0.0208236	0.221822	0.794856	0.157106
ANKRD20A4 ENSG00000172014	0.00894319	0.223692	0.0130124	0.160425	0.394495	0.106285	0.375383	0.0188942	0.761018	2.20203
ANKRD22 ENSG00000152766	3.8193	42.1822	0.181045	2.82435	0.85762	1.42038	0.0615706	1.62171	1.14606	1.17853
ANKRD23 ENSG00000163126	1.85259	1.37802	19.0888	58.996	23.8715	0.817769	1.66354	30.3419	5.55209	9.4305
ANKRD24 ENSG00000089847	8.88639	2.2234	5.91851	2.50835	8.98519	0.855592	2.35688	1.67868	1.55943	4.26602
ANKRD26 ENSG00000107890	2.08444	0.561535	2.32129	9.31878	1.24251	3.92344	0.468515	0.894832	1.92326	5.80689
ANKRD27 ENSG00000105186	0.176428	2.32111	0.667696	6.70834	1.27002	33.1519	0.719236	21.5866	3.48061	11.3819
ANKRD28 ENSG00000206560	1.71018	0.555621	0.638578	4.4352	2.01275	0.0359855	22.208	8.38691	0.514116	0.164362
ANKRD29 ENSG00000154065	24.7911	30.7576	1.51695	0.338298	0.0465543	0.332064	0.589745	3.58718	1.51389	3.82088
ANKRD30A ENSG00000148513	0.245748	0.0844837	4.62831	1.44218	1.65284	0.30449	1.93133	0.580902	0.603432	0.734303
ANKRD30BL ENSG00000163046	1.62525	0.520288	1.73652	2.83794	1.81136	0.374684	0.165649	0.30079	0.80127	0.400932
ANKRD31 ENSG00000145700	0.16404	2.1944	0.162313	1.5118	4.74917	0.182105	0.865236	1.12357	0.1957	1.50226
ANKRD33 ENSG00000167612	1.17392	1.42115	2.27863	3.43754	0.396744	0.858161	0.00530582	1.45986	0.121034	3.18427e-05
ANKRD33B ENSG00000164236	17.1494	1.33881	0.940457	13.1602	2.38918	0.105617	0.765846	4.04914	0.381922	1.03146
ANKRD34A ENSG00000272031	12.0991	1.38057	1.42801	4.18094	7.01819	11.8532	5.10077	0.0983233	0.322937	0.884462
ANKRD34B ENSG00000189127	0.497894	0.619078	2.54464	0.422333	2.32425	0.0815051	1.25689	0.486874	0.799058	0.111119
ANKRD35 ENSG00000198483	133.108	12.7203	32.7844	19.6154	11.2256	53.1236	0.0130847	0.0315664	2.37814	13.8138
ANKRD36 ENSG00000135976	6.297	4.27883	25.0265	0.827289	1.05456	3.39096	0.696769	1.84531	0.196087	0.186402
ANKRD36B ENSG00000196912	18.2085	5.74401	10.6831	3.33796	1.76146	29.6896	1.04855	1.36105	2.15126	7.11989
ANKRD36C ENSG00000174501	9.74874	5.50081	1.72235	1.32734	5.56037	0.00507154	2.80212	8.2774	1.23362	2.87618
ANKRD37 ENSG00000186352	0.373308	0.434976	3.62097	0.0182971	18.8393	90.2787	29.1313	0.0597536	34.2301	222.338
ANKRD39 ENSG00000213337	2.80675	6.72045	64.6088	26.0843	10.0241	5.83071	0.0726236	3.07231	2.36159	21.7355
ANKRD40 ENSG00000154945	4.44138	34.0274	21.0405	51.43	14.8447	141.299	29.0722	2.7055	10.7617	15.1192
ANKRD42 ENSG00000137494	1.34956	2.21224	0.696809	6.64744	2.88715	5.07002	1.78015	3.44163	0.514954	5.88637
ANKRD44 ENSG00000065413	0.642989	0.700493	2.15576	0.669348	0.638982	0.0412586	1.26351	1.91469	22.4844	1.62895
ANKRD45 ENSG00000183831	16.526	1.4568	0.107874	0.409614	2.56388	0.356375	1.43097	1.30071	0.0378273	0.0930501
ANKRD46 ENSG00000186106	1.43722	8.46712	4.35447	31.9445	21.8699	12.7809	0.054888	10.2362	0.329605	0.716507
ANKRD49 ENSG00000168876	0.229942	0.600089	0.974832	6.99952	5.74277	0.682851	1.83414	0.158684	0.47871	0.0469654
ANKRD50 ENSG00000151458	2.34436	29.8523	0.914155	0.822304	1.40339	7.06117	1.18699	6.13004	0.813856	18.372
ANKRD52 ENSG00000139645	0.00111079	130.358	16.5177	55.5347	110.118	15.4347	5.10213	32.7277	89.5977	21.1999
ANKRD53 ENSG00000144031	4.75893	4.54341	5.83697	9.61595	0.147911	1.87856	1.69657	4.40785	0.207536	0.0652779
ANKRD54 ENSG00000100124	1.341	42.0974	6.72308	106.767	1.19081	43.8171	0.339158	59.9722	64.1	46.8647
ANKRD6 ENSG00000135299	5.65447	4.73656	3.77856	1.16269	1.19949	2.64769	15.8297	6.53992	0.160506	23.94
ANKRD62 ENSG00000181626	0.484359	0.00539922	2.18838	0.484442	0.0463743	2.71112	0.0013119	0.00227309	0.308874	1.28812
ANKRD65 ENSG00000235098	7.59083	12.7321	77.0138	23.3268	62.6213	1.29857	0.0370032	3.29639	10.2229	25.2171
ANKRD7 ENSG00000106013	3.66152	0.577865	0.469528	3.25927	1.32063	0.347573	0.0867702	0.12335	0.175254	0.0389576
ANKRD9 ENSG00000156381	32.2936	79.389	12.246	3.38697	4.51688	18.5213	6.01655	177.595	31.1191	127.454
ANKS1A ENSG00000064999	5.62874	0.815663	7.78218	0.0665525	3.30005	0.196856	3.82336	22.1782	11.6762	26.7373
ANKS1B ENSG00000185046	9.99644	0.257222	1.84521	0.697897	5.75112	4.12214	3.46833	12.5936	0.918202	0.3816
ANKS3 ENSG00000168096	32.079	0.858083	14.3729	5.57961	81.4313	0.493021	83.2809	55.7097	6.40865	7.14643
ANKS6 ENSG00000165138	5.06516	2.6891	47.3392	33.365	0.414918	2.23801	34.3191	1.58694	4.04168	0.43874
ANKUB1 ENSG00000206199	1.64905	0.490587	2.08572	0.871721	1.30524	0.832734	2.87653	0.846085	0.00503553	1.2742
ANKZF1 ENSG00000163516	38.9756	15.7822	120.978	31.0046	43.918	0.0200199	43.3792	121.905	2.09691	43.7092
ANLN ENSG00000011426	0.0058707	1.09504	0.647381	0.224822	4.64188	1.1068	3.33869	0.701053	0.278865	2.90329
ANO1 ENSG00000131620	11.0108	7.64829	0.324959	28.7596	1.55546	12.7067	0.982099	14.9038	1.53784	29.4144
ANO10 ENSG00000160746	3.60411	83.1855	24.6572	60.1852	25.0357	3.20476	31.9135	0.212234	41.9533	5.86064
ANO2 ENSG00000047617	1.9706	0.383383	21.8851	0.029483	0.579867	4.38166	2.34604	4.61909	0.430473	4.42186
ANO3 ENSG00000134343	0.0990209	0.0720884	0.0542371	0.133955	0.87242	0.549431	0.426441	0.61221	0.506803	0.046253
ANO4 ENSG00000151572	1.28948	0.376043	0.477024	9.54925	1.6756	1.39323e-08	0.295232	2.12051	0.10648	2.20958
ANO5 ENSG00000171714	5.56333	0.0458635	0.409952	14.3108	0.701393	7.64883	0.0101982	0.42342	1.36239	0.245183
ANO6 ENSG00000177119	2.29399	12.4856	30.7936	4.98025	5.04345	2.62311	2.06666	12.753	2.95108	3.18665
ANO7 ENSG00000146205	41.4663	6.87477	0.00618155	8.66572	208.576	0.0271105	3.99675	1.93617	337.678	23.5684
ANO8 ENSG00000074855	0.25479	22.3225	5.97578	145.385	1.28898	4.53486	10.8837	29.2672	3.04791	6.49259
ANO9 ENSG00000185101	0.649613	29.1554	61.9123	3.61764	4.71111	54.4323	27.8084	38.6231	90.2403	9.29321
ANOS1 ENSG00000011201	0.816433	5.96247	0.749539	0.452623	3.24183	1.53759	3.69661	7.62136	0.192577	1.20913
ANP32A ENSG00000140350	49.2749	46.762	212.79	22.5305	93.0058	152.58	15.5776	13.5786	305.402	4.24321
ANP32B ENSG00000136938	83.5372	8.09692	11.566	13.6789	23.3836	148.506	32.3747	193.47	49.3515	75.3604
ANP32D ENSG00000139223	0.639369	0.00190542	1.17064	0.383098	0.00018335	1.11479	0.681049	2.83715	0.0771543	0.162642
ANP32E ENSG00000143401	3.30834	0.844242	5.57013	81.6139	7.21313	17.6038	0.00361637	0.528316	11.9769	4.62403
ANPEP ENSG00000166825	35.7811	1.37484	16.9734	10.8042	462.016	0.353331	28.2327	61.4595	518.503	104.475
ANTXR1 ENSG00000169604	107.974	1.40379	13.9422	10.1456	153.835	17.3884	36.8049	59.1472	0.497383	4.15834
ANTXR2 ENSG00000163297	157.998	2.20726	6.46605	12.7656	293.909	2.13836	5.32519	16.8926	416.639	27.9238
ANTXRL ENSG00000274209	2.13753	0.0952934	0.0682963	0.560528	0.231291	0.143329	0.382791	0.0579713	1.27913	1.84094
ANXA1 ENSG00000135046	0.21774	460.262	1.3224	4.36206	91.4603	408.516	142.401	214.7	129.58	58.4797
ANXA11 ENSG00000122359	392.086	1688.02	643.365	1.79419	526.964	474.538	570.284	39.1123	153.897	92.4284
ANXA13 ENSG00000104537	1.12127	0.136885	0.0268285	0.0154315	4.0928	0.683293	1.64605	0.0152056	4.14901	0.438583
ANXA2 ENSG00000182718	518.395	3809.75	1357.55	4.54351	294.154	1319.99	214.151	984.074	430.833	1024.53
ANXA2R ENSG00000177721	1.63862	4.35135	0.398743	1.63068	11.4416	0.652211	5.13573	11.139	2.5334	1.98522
ANXA3 ENSG00000138772	3.89524	21.4557	0.372046	2.3489	1.41338	14.2642	4.58766	0.038536	0.0884472	7.58872
ANXA4 ENSG00000196975	28.6873	20.3554	0.170623	62.2461	1.39307	8.38594	1.77096	5.19015	56.3017	3.46804
ANXA5 ENSG00000164111	21.6842	87.5512	77.0707	200.658	91.3977	181.401	30.6013	150.211	54.3621	78.2154
ANXA6 ENSG00000197043	1209.31	14.5716	127.477	265.398	27.8071	50.539	112.711	17.7283	7.36716	1.21508
ANXA7 ENSG00000138279	11.6397	66.2044	23.0463	95.9148	43.6705	102.935	6.98311	140.208	1.57958	34.97
ANXA8 ENSG00000265190	7.58108	502.253	29.2259	3.43899	2.27828	27.3145	12.4313	5.8529	42.6648	184.136
ANXA8L1 ENSG00000264230	8.45183	381.399	2.47987	2.07293	2.45705	12.7409	7.95009	3.08717	6.69057	223.744
ANXA9 ENSG00000143412	14.5811	53.4993	19.3736	3.55439	5.05096	0.615073	3.24457	1.35532	3.08289	0.0814457
AOAH ENSG00000136250	37.8712	4.13171	19.0661	27.6909	0.996865	8.22966	30.9486	7.10558	10.1817	5.79166
AOC1 ENSG00000002726	0.263129	2.64556	100.724	10.2961	322.612	0.761007	0.641555	0.123297	42.967	0.269809
AOC2 ENSG00000131480	0.123907	0.0303954	0.709259	0.398727	1.85934	0.415008	1.85129	0.415472	18.9928	2.7504
AOC3 ENSG00000131471	432.519	1.65057	2.04931	0.250366	1.80151	24.7449	9.14431	2.80769	3.98268	1.10843
AOX1 ENSG00000138356	5.66004	1.38678	2.52189	7.74867	20.5928	0.156986	12.8727	1.11971	7.66479	1.84082
AP000350.10 ENSG00000251357	0.0671415	0.436402	5.13107	0.559786	0.30383	0.501367	1.22181	0.199433	0.0592771	0.000477731
AP000769.1 ENSG00000279576	1.04022	69.332	5.57093	175.502	3.63371	0.682482	0.0197793	0.338288	21.4556	3.36606
AP000866.1 ENSG00000279342	0.829979	0.801987	4.15125	1.18881	1.06768	0.46932	0.412785	1.17778	1.9297	0.344317
AP001888.1 ENSG00000281781	0.950134	0.136075	0.326287	0.482739	1.75099	3.80587	0.558959	0.661257	0.698008	0.360948
AP006285.2 ENSG00000278919	3.33516	3.1712	4.08238	3.72507	2.73602	0.216866	0.354512	0.0128279	0.442931	0.731969
AP1AR ENSG00000138660	15.4181	22.403	20.9442	1.36101	0.200663	45.0489	0.0176825	4.4111	8.42836	0.270967
AP1B1 ENSG00000100280	4.68543	114.725	73.1627	82.7692	369.96	61.9193	82.9466	104.094	127.383	52.8502
AP1G1 ENSG00000166747	2.91764	79.049	3.04492	16.0621	6.43189	25.4954	7.19477	3.13875	1.72991	2.75799
AP1G2 ENSG00000213983	73.5161	169.551	174.56	123.568	84.0485	202.368	167.11	193.453	41.3553	314.931
AP1M1 ENSG00000072958	535.591	6.40784	157.888	88.7055	75.8605	2.21307	6.26853	2.44837	26.0964	49.1306
AP1M2 ENSG00000129354	115.709	69.568	44.3773	23.0466	139.07	112.328	224.79	162.631	107.402	13.7107
AP1S1 ENSG00000106367	24.2906	11.717	153.555	60.4029	48.5701	0.796814	31.9104	48.3853	43.424	43.6501
AP1S2 ENSG00000182287	14.7165	13.0212	4.34141	0.365661	0.066888	3.10294	8.31384	12.2606	2.26714	1.27152
AP1S3 ENSG00000152056	8.62805	8.28777	0.0123385	8.14461	10.6806	0.266825	7.65369	0.762749	0.129224	1.18515
AP2A1 ENSG00000196961	174.874	14.2498	10.4446	128.897	60.7847	6.72455	26.6904	11.3934	131.598	35.7187
AP2A2 ENSG00000183020	5.56478	66.6766	583.053	1.96247	169	15.8477	6.15663	165.623	0.0369243	205.857
AP2B1 ENSG00000006125	17.2096	180.092	115.924	273.581	127.381	34.1479	3.10983	113.402	56.1938	30.5987
AP2M1 ENSG00000161203	588.698	140.197	363.11	158.949	323.992	27.6165	280.647	198.135	17.8348	82.2304
AP2S1 ENSG00000042753	226.758	12.3789	486.098	94.4435	127.106	78.6634	225.321	30.6183	76.673	23.4097
AP3B1 ENSG00000132842	10.9293	9.31495	15.3262	3.0303	0.568777	22.7201	36.2977	3.56194	1.89883	1.29126
AP3B2 ENSG00000103723	9.67997	4.3218	2.27606	4.34392	1.26084	6.86293	4.36604	2.18647	3.12675	0.223384
AP3D1 ENSG00000065000	68.8478	202.194	8.86038	4.96008	34.2496	173.507	5.01718	109.643	111.94	175.732
AP3M1 ENSG00000185009	110.089	6.68103	9.32332	9.13505	1.38798	44.8496	1.1366	42.1259	14.4716	4.9652
AP3M2 ENSG00000070718	7.47173	21.7079	5.81591	119.814	1.74606	1.51527	21.8659	3.7119	34.2114	33.7232
AP3S1 ENSG00000177879	2.2237	42.6118	0.936079	1.82371	4.88929	0.54586	4.67813	6.5963	33.0047	2.58961
AP3S2 ENSG00000157823	11.3139	4.11278	47.3034	48.2179	92.851	0.783183	3.41647	61.6853	3.95274	21.9399
AP4B1 ENSG00000134262	11.5731	14.3548	4.09852	3.06203	15.606	0.31619	20.6545	64.4281	13.7213	78.2242
AP4E1 ENSG00000081014	1.20513	7.11715	1.91146	30.0351	1.28413	4.18026	3.49253	3.38972	1.16495	1.8593
AP4M1 ENSG00000221838	2.61631	23.0269	12.5379	72.7464	0.09571	3.60122	5.1316	66.1284	33.3362	17.7995
AP4S1 ENSG00000100478	12.8342	11.064	16.3903	15.508	0.0512047	0.313267	3.87399	3.16549	2.07762	1.80303
AP5B1 ENSG00000254470	10.5285	6.40549	0.304612	20.6706	26.5182	81.7638	0.656448	27.7702	61.984	1.22547
AP5M1 ENSG00000053770	2.46727	0.569173	2.46639	2.45373	0.0963986	1.69266	45.9491	12.2665	24.1896	0.0249612
AP5S1 ENSG00000125843	3.79408	8.61189	83.2582	0.862194	10.8133	0.0408532	18.694	3.97609	3.52885	1.4676
AP5Z1 ENSG00000242802	38.3125	24.8354	185.751	36.2416	0.402266	16.0967	7.03371	28.08	43.0316	40.9001
APAF1 ENSG00000120868	2.11948	24.133	1.70517	0.00573563	0.897976	14.4272	5.72902	6.75448	0.136033	29.8492
APBA1 ENSG00000107282	10.4787	12.3346	1.03705	0.852367	6.10668	9.00731	0.256177	6.19201	7.75483	5.11457
APBA2 ENSG00000034053	7.12514	0.104383	42.426	24.0026	4.85954	14.5428	2.11229	3.63772	0.638743	10.3385
APBA3 ENSG00000011132	0.323964	15.4208	38.9111	13.1929	41.2071	1.30867	206.947	36.6177	125.312	67.9602
APBB1 ENSG00000166313	21.1294	0.141982	198.47	86.8885	99.9148	30.3452	44.8747	50.0216	89.5762	9.49613
APBB1IP ENSG00000077420	0.290943	6.87579	2.52223	0.874708	1.97198	8.40617	0.566474	1.00029	3.10899	0.0329063
APBB2 ENSG00000163697	6.18795	0.396044	9.06638	39.8719	16.7854	18.3462	16.5807	17.2146	1.13392	11.0829
APBB3 ENSG00000113108	1.15194	1.47013	69.7321	19.8859	83.8635	59.4976	129.085	282.569	84.0559	82.98
APC ENSG00000134982	21.5109	1.5759	2.73346	5.7304	0.0955699	0.862341	4.79863	1.92353	4.16871	7.06434
APC2 ENSG00000115266	0.582402	1.48897	0.00189397	0.445192	0.588628	0.0493214	0.0989289	2.38664	1.9358	1.70554
APCDD1 ENSG00000154856	6.60544	45.6462	4.8826	159.709	16.9554	37.9325	1.28621	95.4564	21.0022	14.5765
APCDD1L ENSG00000198768	0.544819	0.0148541	4.42018	2.35336	2.42744	20.9293	9.12353	0.391694	0.0387704	0.557657
APEH ENSG00000164062	126.858	69.2135	78.6492	96.7433	226.866	44.1837	9.13615	140.374	82.3096	54.108
APELA ENSG00000248329	1.65695	2.32564	0.145523	0.107979	0.522092	2.07871	0.621727	0.015316	5.56257	1.15949
APEX1 ENSG00000100823	18.631	58.8757	6.16696	8.78458	418.787	52.6184	3.68453	95.5914	139.109	84.9237
APEX2 ENSG00000169188	6.5075	15.3527	5.86004	82.094	37.1835	20.6781	4.14589	4.08709	30.6362	2.02255
APH1A ENSG00000117362	175.886	437.402	248.235	69.2492	107.985	287.467	29.8416	126.348	112.373	194.316
APH1B ENSG00000138613	21.5229	17.0048	1.06697	0.164602	50.1419	8.54838	35.6867	14.0544	94.7325	10.1548
API5 ENSG00000166181	2.38014	38.4267	0.972068	10.6516	0.412266	0.0236744	25.5683	5.28983	1.78751	2.51697
APIP ENSG00000149089	2.6367	3.0707	12.2492	9.8672	7.51124	7.62178	0.00747651	26.8951	0.981987	9.29939
APITD1 ENSG00000175279	21.3577	21.865	5.52185	1.03023	1.94503	0.284737	0.212863	1.23814	15.0079	1.87469
APLF ENSG00000169621	0.111893	0.384901	5.0046	1.56552	0.856964	9.11814	0.0622313	2.28712	1.52591	0.858343
APLN ENSG00000171388	0.147348	5.666	0.110182	0.859182	1.92403	0.900931	0.402937	0.0834033	7.96184	0.296717
APLNR ENSG00000134817	40.4179	2.2543	1.83552	0.792338	0.030698	1.70187	10.2061	2.58471	1.08297	2.89275
APLP1 ENSG00000105290	0.664431	1.6837	40.3837	23.8632	3.02169	1.18098	3.24565	0.605241	0.677604	2.52219
APLP2 ENSG00000084234	18.6243	529.949	19.8053	7.7103	1069.88	571.478	52.7925	130.725	974.011	397.735
APMAP ENSG00000101474	108.553	284.17	30.8656	4.14397	123.215	24.0405	18.8299	32.8089	61.7005	22.6695
APOA1 ENSG00000118137	7.04786	0.62356	0.962479	10.6924	2.80834	0.846431	0.3448	0.72651	0.598042	0.104947
APOB ENSG00000084674	2.69817	5.71855	0.000307715	0.915249	0.389954	1.29804	0.530687	0.58709	2.61906	1.47664
APOBEC3A ENSG00000128383	0.930244	21.1615	4.89563	3.15461	0.293114	33.0965	0.165312	2.82334	5.05627	2.86254
APOBEC3B ENSG00000179750	0.591485	0.32846	0.0081444	0.0656575	0.0908787	0.231534	0.00393643	0.0149085	3.55357	1.04447
APOBEC3C ENSG00000244509	223.949	121.425	33.1035	157.977	251.2	20.8854	45.7998	24.2271	40.8325	85.7886
APOBEC3D ENSG00000243811	1.17596	27.0726	12.1881	46.3039	4.7157	22.8098	8.25593	4.44773	0.948513	8.42061
APOBEC3F ENSG00000128394	7.00172	9.66891	3.76237	42.5649	5.95712	9.12578	9.76862	1.85148	37.9623	10.1587
APOBEC3G ENSG00000239713	21.784	42.0943	67.8931	10.5811	0.281393	2.47916	2.11129	16.1632	42.0187	6.55375
APOBEC3H ENSG00000100298	0.13711	6.93777	7.52942	1.95594	0.113155	3.69957	0.23298	17.3385	0.974006	4.86953
APOBR ENSG00000184730	42.1437	20.807	4.97725	36.052	6.17523	6.32455	10.9828	2.21389	2.7459	38.2834
APOC1 ENSG00000130208	173.46	25.592	96.5512	129.32	97.757	0.713141	91.0141	6.18316	1.20422	40.6118
APOD ENSG00000189058	902.846	19.0563	4.86973	484.801	619.974	896.578	1372.66	385.072	291.698	78.0099
APOE ENSG00000130203	29.9152	0.561367	1018.51	3684.61	147.616	325.493	734.234	100.016	23.7453	62.3756
APOF ENSG00000175336	1.42407	0.659161	0.629815	2.90965	0.56809	0.397853	17.3427	0.851133	0.570944	0.757489
APOL1 ENSG00000100342	24.2216	405.281	450.874	15.8333	45.9194	8.7022	3.43519	23.5397	18.4868	62.904
APOL2 ENSG00000128335	215.855	2.32275	13.7058	66.5543	40.3971	18.1074	43.7957	147.61	78.5529	36.5596
APOL3 ENSG00000128284	7.50998	60.9372	241.897	111.775	0.29122	1.13981	3.70333	43.5852	36.4845	23.7221
APOL4 ENSG00000100336	17.1556	16.5252	33.0738	36.3264	6.74291	76.1491	3.50108	103.492	63.6134	6.8531
APOL6 ENSG00000221963	64.5619	3.42188	77.8698	2.94769	6.7983	9.58447	0.016189	14.6799	4.11208	43.9572
APOLD1 ENSG00000178878	4.06832	17.9839	6.32796	1.43154	2.84112	0.186673	59.9396	2.24314	0.547225	0.58588
APOM ENSG00000204444	15.7383	0.762845	1.09092	8.19094	0.115382	0.956492	0.157855	2.81416	2.91907	6.42391
APOO ENSG00000184831	0.271613	0.357806	1.502	2.32055	5.05391	0.247478	1.23291	7.82344	1.7443	9.95211
APOOL ENSG00000155008	6.55801	18.7789	2.65805	30.461	9.14679	3.85506	13.3927	0.618744	16.611	15.4112
APP ENSG00000142192	897.923	568.183	93.4263	173.38	213.928	1063.76	1.33795	825.435	357.271	282.282
APPBP2 ENSG00000062725	0.00274362	0.227577	1.81438	1.3625	2.52119	30.5227	1.11674	13.1432	70.1081	47.182
APPL1 ENSG00000157500	2.84016	0.989555	0.0533977	13.6828	0.686531	39.7575	2.26327	12.1304	21.6393	11.1406
APPL2 ENSG00000136044	0.0897856	51.4879	12.6998	3.15037	154.882	27.1748	19.2525	113.239	59.7751	88.9824
APRT ENSG00000198931	406.63	54.2164	517.966	530.325	419.665	237.814	117.196	38.3604	108.563	142.113
APTX ENSG00000137074	12.9306	55.6734	110.619	67.5106	21.4101	22.9377	0.213897	15.9066	164.838	3.0531
AQP1 ENSG00000240583	631.684	115.913	404.995	16.2241	15.6068	1.02823	544.159	39.7041	11.82	6.04597
AQP10 ENSG00000143595	0.863237	1.30819	1.90636	2.34096	4.97257	0.305531	1.05907	0.175446	0.142183	2.95214
AQP11 ENSG00000178301	0.445421	2.56285	0.000533731	0.519265	0.0563969	0.487965	2.32474	1.06665	3.78183	0.173279
AQP2 ENSG00000167580	105.755	0.28342	24.0242	211.879	0.0385235	1.4023	7.92496	0.949175	0.0452783	9.39745
AQP3 ENSG00000165272	1.40837	18179.6	811.216	84.2954	42.5699	907.394	950.663	375.597	418.735	643.88
AQP4 ENSG00000171885	0.0466604	0.0202038	0.207192	0.107175	1.06585	3.6621	0.0982354	0.288869	0.642758	7.62372
AQP5 ENSG00000161798	0.276805	4.33815	4.51569	40.6633	2.47579	0.37921	4.34735	1.35237	6.93942	1.26473
AQP6 ENSG00000086159	0.692587	1.63241	0.215	4.46646	0.363688	0.989099	0.315255	0.0992974	2.1659	0.922384
AQP7 ENSG00000165269	0.351862	5.53771	4.42667	0.146708	6.7181	3.26816	0.752459	1.96443	0.866504	0.0926221
AQP9 ENSG00000103569	0.0224547	0.934915	2.07758	0.478039	0.286282	0.0766415	0.272635	0.33103	0.665622	0.133637
AQR ENSG00000021776	1.26048	25.0107	0.542316	2.09847	32.4275	8.9271	94.662	59.8493	6.21245	51.7894
AR ENSG00000169083	274.465	15.8487	17.7698	511.732	396.657	12.6874	96.6493	16.351	186.792	28.9927
ARAF ENSG00000078061	62.5948	31.561	304.356	1.78429	121.727	76.2713	39.0248	9.18539	4.38096	54.7839
ARAP1 ENSG00000186635	134.027	5.96301	10.0565	13.1393	69.8683	29.0422	2.47684	56.2729	58.7914	41.5479
ARAP2 ENSG00000047365	0.0124278	3.45814	1.14662	0.797883	2.20483	17.377	5.25809	0.830003	7.00133	2.31526
ARAP3 ENSG00000120318	43.3671	36.1368	174.894	17.646	13.1531	2.43377	23.8182	4.99624	2.32686	155.811
ARC ENSG00000198576	0.499559	4.72871	0.623012	4.40318	7.05351	0.520666	57.0333	1.80343	0.00426732	0.0193735
ARCN1 ENSG00000095139	1.45843	63.3513	16.3964	24.3454	9.56428	9.25028	12.4845	61.6622	95.3332	78.8365
AREG ENSG00000109321	1.14662	187.069	2.14964	0.744741	0.0174858	4.71623	5.49825	0.286609	1.05032	1.64445
AREL1 ENSG00000119682	53.8615	68.5244	95.8914	39.2974	19.581	14.6652	17.7169	15.3252	84.3373	75.4594
ARF1 ENSG00000143761	51.2756	266.662	9.61257	1.44139	165.228	140.477	118.195	129.268	163.767	125.421
ARF3 ENSG00000134287	61.3427	272.633	2.64638	584.427	285.659	32.7308	376.811	119.467	234.204	67.1504
ARF4 ENSG00000168374	40.0503	348.066	1.66608	22.068	172.705	24.7019	15.2452	133.126	58.9512	3.43905
ARF5 ENSG00000004059	3.18304	9.94459	15.8296	2.73072	3.20272	25.809	0.0288471	6.77522	12.8336	19.5708
ARF6 ENSG00000165527	0.519856	149.793	8.24702	1.28804	29.2849	216.526	32.3062	34.987	7.81076	1.53193
ARFGAP1 ENSG00000101199	12.6757	32.9159	106.141	109.11	106.496	101.89	41.1105	27.4861	7.45415	12.3042
ARFGAP2 ENSG00000149182	3.1421	69.9962	483.536	25.6476	91.8805	18.5391	45.2019	35.6233	118.984	65.7062
ARFGAP3 ENSG00000242247	1.19182	30.7364	0.16677	1.29288	30.2583	49.8742	11.5382	39.4023	17.5042	0.620355
ARFGEF1 ENSG00000066777	39.2563	22.388	1.48867	0.535905	8.75675	0.0954013	0.989276	9.63011	0.40212	5.49889
ARFGEF2 ENSG00000124198	0.629411	0.363064	8.11178	5.92198	35.4443	0.175845	7.0823	0.458692	9.06364	6.22907
ARFGEF3 ENSG00000112379	0.554555	8.35738	1.52553	15.0248	44.9424	14.2047	41.6526	114.288	26.7095	16.7806
ARFIP1 ENSG00000164144	2.67803	31.4203	11.8766	2.82596	1.25366	0.813968	2.59627	4.25469	19.8673	3.15717
ARFIP2 ENSG00000132254	171.627	124.165	17.1553	43.3909	25.4006	70.3393	1.43776	86.7875	55.538	35.0735
ARFRP1 ENSG00000101246	159.755	7.01577	213.377	2.28997	7.81792	5.85998	159.907	67.1151	105.851	65.4805
ARG2 ENSG00000081181	1.50233	17.3954	2.50569	1.26055	41.7727	128.154	1.75508	71.7888	69.3662	7.38775
ARGFX ENSG00000186103	0.0125368	0.276447	0.717492	2.2121	0.729752	0.0252935	0.27874	0.0411154	0.30554	0.117917
ARGLU1 ENSG00000134884	0.264437	108.14	0.197256	11.8685	132.286	93.0276	21.8964	90.8071	145.668	201.207
ARHGAP1 ENSG00000175220	1115.31	16.3894	14.3726	15.9938	175.183	68.0088	164.234	531.795	126.959	203.673
ARHGAP10 ENSG00000071205	108.531	0.781768	113.818	0.0672993	5.2505	1.97629	8.33024	4.61622	8.46362	1.82313
ARHGAP11A ENSG00000198826	0.514826	1.24152	0.764778	0.368205	0.210313	0.513669	2.66548	0.901402	0.529999	0.410571
ARHGAP11B ENSG00000187951	0.128606	1.86871	1.28271	2.3035	1.25701	0.0679357	0.25674	2.34464	3.6143	2.48089
ARHGAP12 ENSG00000165322	2.37738	11.8313	2.2529	4.10526	2.67528	30.3148	1.47953	37.8146	0.320736	5.2722
ARHGAP15 ENSG00000075884	1.48949	1.16516	2.59602	1.42782	5.25021	1.83282	0.528988	0.416317	1.62047	16.21
ARHGAP17 ENSG00000140750	34.6398	78.6784	2.32519	8.28005	72.232	14.1688	9.64469	9.67226	68.7629	5.60082
ARHGAP18 ENSG00000146376	0.129527	7.04711	0.175116	0.918175	0.00197471	0.148353	9.91567	33.2651	0.627402	5.94039
ARHGAP19 ENSG00000213390	1.90557	26.4736	5.79481	0.982622	27.724	30.9442	5.0727	5.2502	0.442649	2.08962
ARHGAP20 ENSG00000137727	0.460289	2.60028	0.322588	6.29547	3.88261	3.61175	20.5075	2.46124	1.55136	1.5545
ARHGAP21 ENSG00000107863	3.13864	2.11126	1.28652	56.9348	3.09963	7.31247	4.91076	4.54351	4.81887	14.3818
ARHGAP22 ENSG00000128805	0.693035	0.226945	0.383176	9.87263	0.0157018	0.431877	1.62231	8.31345	7.0824	2.97606
ARHGAP23 ENSG00000275832	8.86904	139.688	5.25208	133.68	7.9506	0.320128	161.499	1.92228	7.83278	27.3747
ARHGAP24 ENSG00000138639	3.14531	3.94378	0.187909	0.884019	1.31405	3.51928	0.0234717	0.018714	3.6165	0.953789
ARHGAP25 ENSG00000163219	2.1299	11.7089	32.4847	1.17189	6.33827	7.99319	3.78735	5.84376	15.8114	9.26905
ARHGAP26 ENSG00000145819	0.425838	28.5009	127.993	2.29402	1.1662	1.84089	5.23701	62.007	13.345	7.24341
ARHGAP27 ENSG00000159314	23.3766	376.804	73.9413	37.4005	76.3443	83.7366	16.9272	339.777	40.844	60.2814
ARHGAP28 ENSG00000088756	3.89204	1.46987	13.6952	1.69122	7.86984	2.01189	4.42647	1.05759	0.0072955	2.06999
ARHGAP29 ENSG00000137962	1.94042	0.322433	5.64713	3.91635	15.9237	1.43415	7.58487	12.9838	25.1361	8.19864
ARHGAP30 ENSG00000186517	1.18704	4.10671	0.336991	85.7641	9.05393	1.07229	45.6835	1.39341	2.93013	18.6841
ARHGAP31 ENSG00000031081	29.7078	11.3627	54.6841	4.79428	3.65025	4.67904	14.1465	1.10506	0.685438	1.63324
ARHGAP32 ENSG00000134909	2.20983	316.309	7.51247	2.70699	117.931	178.405	4.34944	162.676	9.64989	3.88081
ARHGAP33 ENSG00000004777	10.7818	7.14375	3.85131	13.5894	1.28952	2.55745	6.56649	71.4563	24.5627	26.6306
ARHGAP35 ENSG00000160007	0.578304	3.14989	220.934	17.9225	0.157831	45.5821	2.18717	42.1594	5.60158	75.258
ARHGAP36 ENSG00000147256	0.816666	2.36606	0.597657	1.39907	0.578074	0.264925	0.704465	0.834247	0.265606	1.78684
ARHGAP39 ENSG00000147799	3.34922	0.724684	5.53144	8.01412	56.1357	3.39761	29.1193	22.2081	23.8045	0.773873
ARHGAP4 ENSG00000089820	109.773	3.20957	77.1939	17.0421	2.81107	6.48133	41.8985	49.2544	1.74317	65.9448
ARHGAP40 ENSG00000124143	2.86529	0.244378	7.58631	2.14469	4.62944	1.01364	38.6774	54.0639	36.8226	1.18382
ARHGAP42 ENSG00000165895	2.4578	1.37236	0.140423	0.467131	0.214449	5.27361	0.046642	5.5965	2.48629	0.970174
ARHGAP44 ENSG00000006740	2.04739	76.9012	0.647872	15.752	15.4612	3.63069	2.3488	0.641874	8.11343	27.4713
ARHGAP45 ENSG00000180448	0.970984	0.273408	96.3105	35.0214	2.45822	55.7157	52.7866	6.55022	2.47657	3.48777
ARHGAP5 ENSG00000100852	4.78516	33.7864	12.757	1.58457	0.310591	49.2842	16.7843	13.221	0.000203416	9.85954
ARHGAP6 ENSG00000047648	8.20657	1.11412	4.64857	0.653292	55.35	197.991	4.24009	13.3677	23.752	6.89695
ARHGAP8 ENSG00000241484	0.468635	2.17838	6.19104	4.30063	0.251569	7.60328	3.25955	67.4508	42.4803	3.99232
ARHGAP9 ENSG00000123329	5.24682	0.912962	3.73812	13.1145	1.6115	1.06358	88.5974	29.0083	2.28792	0.729418
ARHGDIA ENSG00000141522	515.694	312.369	602.764	293.283	537.408	332.906	564.847	455.88	390.542	181.276
ARHGDIB ENSG00000111348	510.101	571.337	43.3371	167.824	8.46714	108.26	129.648	449.797	30.0617	21.1979
ARHGDIG ENSG00000242173	0.799506	4.55171	0.0163684	0.846021	1.15824	0.00774212	2.2176	4.08024	0.777816	0.567291
ARHGEF1 ENSG00000076928	19.1914	38.3619	61.1458	127.237	80.0876	29.9068	15.3456	160.662	20.5628	59.7896
ARHGEF10 ENSG00000104728	1.02808	6.36229	0.232827	20.3924	3.02396	0.447255	2.11835	0.961194	19.4635	1.10766
ARHGEF10L ENSG00000074964	13.9759	244.271	20.51	8.98374	5.79264	56.4069	14.35	7.57091	7.44909	40.1135
ARHGEF11 ENSG00000132694	38.7198	6.78622	25.4181	3.84319	6.04592	137.525	35.4652	85.7656	64.9294	33.3683
ARHGEF12 ENSG00000196914	4.00101	34.5265	4.4966	7.08861	22.0548	30.655	1.98534	92.795	52.6785	0.569425
ARHGEF15 ENSG00000198844	37.1049	0.842342	7.18702	2.07587	2.68281	0.281943	0.0118598	2.70399	2.04143	15.9601
ARHGEF16 ENSG00000130762	3.78456	21.6443	10.4078	0.128267	43.0178	4.45615	102.611	69.354	69.5296	4.02807
ARHGEF17 ENSG00000110237	117.94	3.26257	3.45493	28.104	38.0315	43.0857	163.634	145.768	2.35764	0.589156
ARHGEF19 ENSG00000142632	1.95594	21.7089	7.1018	9.8175	29.7673	8.28656	9.88676	6.41735	15.8245	86.28
ARHGEF2 ENSG00000116584	107.351	78.0215	213.438	260.409	21.7143	208.964	6.48052	6.01918	20.0417	29.1347
ARHGEF25 ENSG00000240771	73.4206	0.0134024	0.88141	161.838	2.60214	0.428892	0.439676	11.3221	12.4823	0.382132
ARHGEF26 ENSG00000114790	1.03586	20.0539	0.0101931	3.72843	0.25911	2.4573	3.60308	0.800283	4.54192	18.1266
ARHGEF28 ENSG00000214944	3.71582	48.3179	6.30624	0.920762	72.6668	7.23454	12.7353	23.4721	1.14557	19.0582
ARHGEF3 ENSG00000163947	1.83712	4.76316	2.39068	1.59095	12.2518	11.8624	0.0204925	49.1399	12.5844	24.7934
ARHGEF33 ENSG00000214694	0.962863	0.365756	1.78617	5.8023	2.68061	0.373339	0.134557	0.941399	1.08159	0.432539
ARHGEF35 ENSG00000213214	1.04676	2.59035	1.51849	3.10321	2.76106	4.43562	1.08539	0.00132213	0.425928	0.3417
ARHGEF37 ENSG00000183111	23.7359	18.2173	18.4665	29.5016	98.8682	12.4203	1.07381	48.0411	159.5	14.9256
ARHGEF38 ENSG00000236699	4.28813	1.74374	1.55705	0.556373	1.74086	0.492236	0.0120634	3.39275	1.20134	2.35771
ARHGEF39 ENSG00000137135	0.470312	6.58625	0.0525352	3.17396	0.2709	4.778	0.0081122	0.550663	4.8216	0.26706
ARHGEF4 ENSG00000136002	2.16145	1.51724	55.5982	117.479	16.0806	3.79782	0.36219	3.17843	0.958981	1.91009
ARHGEF40 ENSG00000165801	368.885	4.26772	11.1331	47.0042	13.6176	17.6614	24.5228	3.23483	12.314	60.2626
ARHGEF5 ENSG00000050327	2.36009	35.207	0.562786	13.2862	16.2731	44.1047	27.6752	26.4782	21.6608	39.1044
ARHGEF6 ENSG00000129675	0.191882	9.74074	1.50122	0.245565	0.618275	1.93044	1.25467	3.43229	1.50339	10.5098
ARHGEF7 ENSG00000102606	22.6448	180.055	112.208	66.5688	179.506	316.938	37.2047	19.0799	125.087	28.0589
ARHGEF9 ENSG00000131089	161.913	3.83953	9.21341	0.42643	18.7645	5.3138	3.53178	0.550227	36.5062	0.0187758
ARID1A ENSG00000117713	0.247605	54.2062	1.37971	86.5955	72.0735	0.729165	16.8985	89.9314	54.4727	1.78237
ARID1B ENSG00000049618	20.4057	10.0129	96.6554	46.5157	8.62375	17.1076	28.4399	77.9165	0.0704786	1.49905
ARID2 ENSG00000189079	12.7507	4.68751	0.770202	1.20723	6.79054	0.75692	0.0216708	5.44588	5.50175	6.56638
ARID3A ENSG00000116017	55.591	5.6794	8.12462	1.14549	2.69419	0.621779	0.146683	2.34598	0.118632	1.75726
ARID3B ENSG00000179361	5.77041	1.66781	19.2201	23.5656	1.73016	3.19853	0.900434	1.45876	0.984694	28.9993
ARID4A ENSG00000032219	0.151069	19.5271	12.8256	1.4658	9.04742	8.90401	5.48719	4.0232	10.5101	2.16558
ARID4B ENSG00000054267	5.8828	25.5816	0.0441336	3.08262	1.41885	3.21837	9.76216	10.787	44.6209	5.06697
ARID5A ENSG00000196843	781.036	99.7226	194.269	43.7895	0.192881	140.935	757.556	271.56	3.3836	13.2716
ARID5B ENSG00000150347	3.41392	42.1276	0.195601	3.55971	1.00556	23.6024	41.5711	36.1575	48.9297	13.7263
ARIH1 ENSG00000166233	89.2843	225.125	5.53612	13.781	61.959	31.1589	15.6847	18.0372	84.4802	83.9281
ARIH2 ENSG00000177479	12.4841	86.8542	85.9579	101.762	46.3525	225.391	0.419241	66.9868	32.9125	82.2175
ARIH2OS ENSG00000221883	34.6918	0.206773	8.10353	2.54876	1.02124	0.0732019	8.26739	2.96415	6.38038	0.0329871
ARL1 ENSG00000120805	62.2534	152.166	20.3535	44.4703	211.905	307.38	2.32677	89.4711	12.1338	8.90875
ARL10 ENSG00000175414	6.11134	2.34321	0.141708	34.686	0.452372	2.88229	4.15847	4.67857	6.40027	0.307074
ARL11 ENSG00000152213	0.029629	0.761062	0.429512	5.4459	0.282503	6.45512	3.08234	0.659239	0.0140813	0.502496
ARL13B ENSG00000169379	31.3908	3.13647	10.9555	0.906176	3.19912	0.58648	3.43478	9.25366	2.50182	8.57561
ARL14 ENSG00000179674	3.39478	61.2266	0.429791	0.122943	0.0414558	1.28588	1.68614	4.39053	0.0214809	0.835543
ARL14EP ENSG00000152219	7.7836	2.02193	11.5936	0.0066207	4.84487	17.6244	11.1056	0.0996402	0.32836	40.4514
ARL15 ENSG00000185305	19.5132	1.93445	0.640985	1.69815	12.8838	22.215	1.04728	5.16888	0.314045	0.14289
ARL16 ENSG00000214087	364.559	57.5762	420.661	35.5848	193.1	64.0002	8.67761	11.5484	24.4754	5.53095
ARL17A ENSG00000185829	2.97166	7.35739	0.214389	1.44678	16.9734	10.0914	1.97374	0.0265277	60.6306	7.42636
ARL17B ENSG00000228696	1.18536	11.2782	1.36128	1.98555	20.5128	0.703388	6.10504	9.61295	1.94748	0.72432
ARL2 ENSG00000213465	153.511	0.799465	29.1007	138.07	82.4457	39.9577	38.8071	4.06594	9.63053	37.2948
ARL2BP ENSG00000102931	5.16892	6.35319	0.49354	0.124838	29.5457	2.3469	27.5258	4.8247	8.60435	0.811812
ARL3 ENSG00000138175	12.6719	1.46011	222.909	319.74	89.7553	34.9109	2.144	31.1655	71.9363	71.4433
ARL4A ENSG00000122644	5.53295	11.8009	0.0381479	0.91808	1.00776	0.514609	0.00934417	3.02013	0.383856	2.67572
ARL4C ENSG00000188042	0.93067	3.63098	6.57595	107.101	44.3912	43.4718	0.728098	68.5	11.9812	18.1094
ARL4D ENSG00000175906	20.6203	92.2567	3.94455	0.109984	3.44156	4.98123	14.911	10.6151	11.9444	167.283
ARL5A ENSG00000162980	8.33692	0.00395047	7.84927	7.67451	0.448317	7.46388	13.6665	1.07821	11.6647	9.62333
ARL5B ENSG00000165997	13.3859	9.38559	3.03025	7.33457	6.61526	0.633006	5.00076	0.794299	6.40242	6.06823
ARL6 ENSG00000113966	0.506713	3.38107	1.47262	1.61166	3.54265	5.18175	0.502261	2.69902	0.752279	0.00754653
ARL6IP1 ENSG00000170540	6.16642e-06	60.0136	0.0699575	2.76003	36.2663	25.0643	0.0359871	26.421	8.06855	15.9281
ARL6IP4 ENSG00000182196	51.7524	46.1257	12.4498	271.405	46.924	44.2153	11.1225	18.3525	57.4411	53.3319
ARL6IP5 ENSG00000144746	3.97098	16.6218	7.50861	62.2644	48.4271	5.06521	3.79531	13.6346	14.1341	19.1416
ARL6IP6 ENSG00000177917	2.21736	10.0828	2.31653	3.03263	16.0189	1.06907	0.391889	28.3223	0.84807	10.9868
ARL8A ENSG00000143862	32.4635	18.6833	129.358	1.20082	2.08513	16.7496	3.28752	50.5277	92.4879	132.683
ARL8B ENSG00000134108	29.1443	24.298	4.51239	33.1747	1.04975	0.333221	36.3405	0.00268702	49.0371	3.60507
ARL9 ENSG00000196503	16.5464	2.65381	0.647513	5.37616	2.11858	0.901402	0.847211	0.272016	0.499999	0.00119602
ARMC1 ENSG00000104442	0.216278	0.0101655	33.8399	0.190672	0.905396	5.131	7.4783	0.718862	1.32798	1.19442
ARMC10 ENSG00000170632	8.89014	26.5045	0.611955	21.9526	5.7921	14.7152	3.14182	6.28349	18.0296	7.96944
ARMC12 ENSG00000157343	12.1109	1.37039	3.51033	3.53654	1.25396	0.462592	0.0388899	1.23236	0.654288	0.00275096
ARMC2 ENSG00000118690	1.66513	5.04838	0.254128	0.061694	2.28879	0.187994	1.2433	2.1498	1.28808	0.323033
ARMC4 ENSG00000169126	3.18788	0.344677	1.50138	5.4598	0.127647	1.02924	8.27649	1.52192	2.23873	5.77992
ARMC5 ENSG00000140691	0.543444	1.76346	50.9028	3.97628	19.2782	40.1776	40.9316	8.1004	4.56075	0.975781
ARMC6 ENSG00000105676	26.053	27.1389	108.976	56.3091	9.60677	75.6263	14.0963	2.98502	15.6815	36.5138
ARMC7 ENSG00000125449	66.9528	0.631665	51.3351	30.3058	27.8222	5.92814	6.99008	40.6184	29.0072	7.10158
ARMC8 ENSG00000114098	0.404721	13.5894	1.18068	4.64382	49.3184	8.57145	44.0494	13.4025	12.2041	26.2284
ARMC9 ENSG00000135931	24.4961	0.56848	11.7904	63.6361	7.96666	2.45624	0.00755548	0.12029	6.76309	3.18805
ARMCX1 ENSG00000126947	5.66355	3.93002	0.0247016	11.1668	3.83901	0.230452	1.28869	11.9881	0.906026	1.41011
ARMCX2 ENSG00000184867	42.8768	12.7307	10.637	1.86381	17.1086	17.3855	2.53911	0.0206635	22.207	3.45163
ARMCX3 ENSG00000102401	5.91532	58.7391	33.5912	3.03703	6.11641	12.1586	13.8366	23.5926	3.93912	1.15776
ARMCX4 ENSG00000196440	7.55681	29.3809	3.42177	2.21827	13.6492	20.1119	3.53226	9.31201	12.3316	38.993
ARMCX5 ENSG00000125962	0.0413314	1.76949	3.97503	0.674046	26.3687	1.94665	1.50762	1.76928	2.16927	2.26801
ARMCX6 ENSG00000198960	5.6471	5.79017	7.50516	0.948659	41.4232	18.7864	20.3848	37.6862	2.51636	2.1464
ARMT1 ENSG00000146476	5.4621	2.74643	1.13868	2.99846	0.0706505	34.4516	4.21312	3.48615	0.907968	20.5711
ARNT ENSG00000143437	39.7442	10.3908	22.947	65.1138	119.325	127.371	209.359	4.90823	57.2264	4.97048
ARNT2 ENSG00000172379	1.1166	0.600012	3.10292	3.1934	11.1568	1.65651	0.906853	24.5438	0.303584	1.25592
ARNTL ENSG00000133794	0.0378853	0.267211	0.016385	0.508635	0.070535	4.81393	1.29187	0.00886577	0.449317	1.20278
ARNTL2 ENSG00000029153	0.783062	52.4006	0.170112	2.57313	0.17671	0.197813	1.17347	0.395642	6.9442	2.04374
ARPC1A ENSG00000241685	5.03185	159.402	1.35408	6.59162	1.67153	94.3534	12.6904	36.8437	79.8147	97.3718
ARPC1B ENSG00000130429	46.6999	96.0048	254.681	22.6326	71.7966	53.9424	161.315	109.094	5.49196	21.8816
ARPC2 ENSG00000163466	172.765	241.915	38.1308	77.5197	42.3811	69.8278	54.7095	6.85303	79.6413	26.7811
ARPC3 ENSG00000111229	20.3959	208.35	0.0659062	62.1757	265.764	136.366	2.13924	582.912	206.402	246.914
ARPC4 ENSG00000241553	329.931	205.484	28.9316	13.9093	120.546	36.3486	196.335	121.563	78.3485	86.9057
ARPC5 ENSG00000162704	6.5276	51.1923	0.590571	2.34676	6.22594	46.2135	123.308	111.246	0.586657	1.6479
ARPC5L ENSG00000136950	12.9923	216.529	117.057	3.37551	12.254	87.6623	114.386	124.719	7.25163	11.4178
ARPIN ENSG00000242498	0.783459	14.2118	96.7202	9.3174	37.751	3.31544	29.365	40.4707	4.87236	35.2438
ARPP19 ENSG00000128989	4.42689	59.4602	40.3927	1.23929	4.34699	7.1772	80.0346	25.3921	22.0387	2.18587
ARRB1 ENSG00000137486	14.4255	2.5165	52.8886	159.047	77.0867	0.647831	2.12029	208.013	3.9732	93.8812
ARRB2 ENSG00000141480	3.24591	43.5776	112.059	16.366	2.08068	52.087	109.064	78.8963	12.2977	16.9739
ARRDC1 ENSG00000197070	154.012	105.532	0.812243	43.415	38.8771	115.406	128.32	116.094	47.2472	106.689
ARRDC2 ENSG00000105643	62.1593	87.8494	87.0774	4.00504	22.8806	74.2824	155.955	75.5549	16.8996	20.6644
ARRDC3 ENSG00000113369	12.6616	145.15	0.215681	50.0197	2.08607	41.3976	89.9345	1.90193	0.942489	3.22775
ARRDC4 ENSG00000140450	1.31024	24.7713	2.6386	13.4086	1.58488	0.775628	6.98189	0.0173351	21.8327	1.63998
ARRDC5 ENSG00000205784	0.459745	0.542543	0.597088	0.272104	5.46319	0.255914	3.25383	1.10129	1.53511	0.581958
ARSA ENSG00000100299	76.6557	1.41321	261.644	65.1574	76.4018	6.0101	7.68154	200.334	67.4277	73.3154
ARSB ENSG00000113273	14.2248	0.110308	0.570091	51.9341	0.624844	7.08346	0.582895	7.5709	1.42504	3.90116
ARSD ENSG00000006756	71.4189	202.233	11.2554	257.593	107.348	56.9904	68.6486	142.198	97.473	61.9738
ARSE ENSG00000157399	4.63271	0.511103	1.80816	0.365695	0.394618	3.14534	0.326635	0.0618331	2.53208	1.68693
ARSG ENSG00000141337	15.1367	0.259612	7.82761	4.66469	2.36523	19.91	7.77916	1.35457	4.87423	0.424791
ARSI ENSG00000183876	4.65549	0.0107253	37.7913	1.07153	5.436	0.718824	2.75511	6.68667	0.544433	0.525836
ARSJ ENSG00000180801	0.491787	5.78782	6.17242	0.286332	11.3754	0.091111	2.91696	66.2183	12.1733	1.61179
ARSK ENSG00000164291	3.4749	0.696439	0.548617	7.78436	2.88191	4.57167	6.62557	0.466666	3.30991	0.956579
ART3 ENSG00000156219	0.0806155	1.35887	1.05773	1.0272	0.37788	1.253	1.28209	0.0528105	0.000305538	3.4442
ART4 ENSG00000111339	0.29007	0.268142	1.56938	0.171634	0.13948	0.703062	0.000913456	5.12786	2.62176	1.44524
ART5 ENSG00000167311	1.36188	0.407383	7.36592	0.698578	0.635319	4.19957	0.0255186	2.24928	0.241755	5.94468
ARTN ENSG00000117407	0.168794	20.1219	6.32719	13.1991	0.500762	7.15317	4.18095	1.51942	4.59872	1.78107
ARV1 ENSG00000173409	0.587618	45.3762	17.47	7.87331	8.53148	2.40988	1.10694	12.7046	10.1186	7.55905
ARVCF ENSG00000099889	50.256	26.0112	120.823	2.99323	20.6946	16.6618	9.73596	39.1625	5.47518	48.3009
ARX ENSG00000004848	0.553969	15.382	1.18526	5.45272	0.294509	0.913241	1.04493	0.125104	20.4076	1.68639
ASAH1 ENSG00000104763	35.9504	261.803	1.42762	48.3181	162.927	126.552	33.8606	423.693	2.37343	48.1475
ASAH2 ENSG00000188611	1.87879	1.87036	0.502578	0.00155607	0.433377	1.5193	0.651538	1.1669	1.79237	1.08396
ASAH2B ENSG00000204147	1.2934	15.7254	0.456152	0.668245	1.25609	1.81775	1.01797	3.54598	2.99338	0.00935775
ASAP1 ENSG00000153317	4.0906	6.62171	2.93484	94.2102	1.25863	11.6922	3.67626	2.7686	0.345008	8.91915
ASAP2 ENSG00000151693	11.1328	34.6876	6.74039	1.29442	3.02692	2.24077	7.77763	11.134	2.39225	3.16573
ASAP3 ENSG00000088280	13.4911	6.68797	140.498	7.09755	27.9965	22.5273	11.3664	79.2207	39.0033	41.7445
ASB1 ENSG00000065802	8.17515	74.4433	56.2395	86.701	43.3193	3.91499	12.6253	98.9152	0.0486034	0.000993593
ASB11 ENSG00000165192	0.260041	2.51908	1.05357	2.55559	1.22035	0.443865	0.133826	0.0979515	0.399061	5.00079
ASB12 ENSG00000198881	2.53698	2.16761	0.0834836	0.184338	0.356855	0.0227086	0.715154	0.52365	5.36974e-06	7.8804
ASB13 ENSG00000196372	42.3949	18.5922	36.8563	0.529656	37.7532	3.22767	6.3357	10.495	5.40231	2.73025
ASB14 ENSG00000239388	0.0119947	2.91425	1.20113	0.768644	0.0783392	0.0937917	0.0779164	0.486984	2.68526	0.0113698
ASB18 ENSG00000182177	0.500488	1.27596	0.181994	3.03537	0.675827	0.0105473	0.814087	0.209952	0.751304	51.3831
ASB2 ENSG00000100628	219.82	12.3424	3.09099	2.45491	13.615	40.1386	22.2711	42.19	1.38021	13.9723
ASB3 ENSG00000115239	3.39003	0.752953	2.19758	3.6106	4.75011	16.2935	1.65976	13.9376	47.866	2.58732
ASB4 ENSG00000005981	1.5752	0.361603	2.0685	0.241002	0.612705	1.05155	1.65544	2.5896	1.15573	0.0835911
ASB5 ENSG00000164122	0.396667	1.28177	1.29084	0.899507	0.206887	0.0492573	1.30782	0.302269	0.711528	0.737993
ASB6 ENSG00000148331	0.524132	30.009	125.063	24.6782	2.00025	3.63497	27.5725	5.06292	66.5333	61.1337
ASB7 ENSG00000183475	7.09379	0.0108492	2.75176	0.43404	0.850684	2.076	0.387614	75.0931	0.305386	5.114
ASB8 ENSG00000177981	6.28166	2.95961	0.479083	103.31	53.7435	18.9365	7.37558	56.3936	51.5592	42.4574
ASB9 ENSG00000102048	1.05411	0.768698	0.03513	2.68842	0.202566	4.08926	2.27903	0.029675	0.365761	0.0944246
ASCC1 ENSG00000138303	0.506558	8.4527	1.10866	0.582904	35.2386	1.99855e-05	36.3469	9.33023	1.20154	5.49061
ASCC2 ENSG00000100325	16.1185	122.035	192.963	101.538	159.666	90.8082	6.18673	0.228044	51.4987	5.48213
ASCC3 ENSG00000112249	8.58576	31.8997	0.726968	1.64722	81.0547	5.66267	0.734627	6.12031	3.27084	5.00812
ASCL1 ENSG00000139352	5.62461	4.01684	0.330632	1.53653	0.985192	1.35706	3.70076	2.45911	5.46224	1.09307
ASCL2 ENSG00000183734	16.7494	0.162721	10.6884	1.41927	4.49489	4.17396	24.0468	7.5054	2.68073	18.3491
ASCL3 ENSG00000176009	1.17389	1.30045	0.00075685	0.0329528	0.875061	0.261579	0.721732	0.400266	0.258954	0.268295
ASCL5 ENSG00000232237	0.437264	4.77748	0.696172	1.10299	1.05637	0.330797	0.0240158	0.00197427	1.10503	0.972839
ASF1A ENSG00000111875	0.240275	2.73843	2.02261	1.49897	6.88144	2.85706	3.33207	1.34631	10.2623	0.525556
ASF1B ENSG00000105011	0.853178	5.26885	0.0363156	0.0617193	0.235961	0.327558	4.68245	0.906911	0.211144	7.12293
ASGR1 ENSG00000141505	4.74593	20.8579	1.94098	3.17376	0.447415	5.80916	58.8102	0.936773	4.349	11.2949
ASGR2 ENSG00000161944	1.33202	0.0014044	0.242278	0.108881	2.0847	4.01213	0.582465	11.5299	1.44226	2.71128
ASH1L ENSG00000116539	162.833	113.937	4.2843	6.59999	144.975	191.192	6.86733	100.262	25.0242	114.177
ASH2L ENSG00000129691	67.9482	7.30859	4.58834	3.36533	1.86217	2.52154	0.423999	5.61363	8.39868	14.8396
ASIC1 ENSG00000110881	62.5819	6.78627	19.7944	18.2104	10.2345	6.36699	12.0066	1.58971	15.9588	13.2803
ASIC3 ENSG00000213199	7.18281	0.535857	0.729191	7.55864	2.26742	7.96702	2.49288	16.766	5.08239	2.19889
ASIC4 ENSG00000072182	0.0473286	1.15702	0.936233	0.486136	0.580745	3.28563	0.338793	1.0804	1.17916	2.03983
ASIP ENSG00000101440	5.4925	0.550602	0.87877	16.5432	0.929337	0.123041	6.75414	5.3182	3.13437	1.66922
ASL ENSG00000126522	32.6955	37.5836	45.7511	7.24885	36.8389	7.50537	117.752	19.462	63.5291	21.5104
ASMT ENSG00000196433	0.441188	2.06113	2.05598	3.61531	0.390927	0.236879	0.123648	0.887496	0.201418	0.0848385
ASMTL ENSG00000169093	321.485	7.42924	48.0646	11.2162	77.8868	0.747094	173.207	142.046	4.13967	36.1362
ASNA1 ENSG00000198356	249.712	25.8021	57.7262	9.75747	158.391	107.45	6.32361	20.1653	3.39874	89.0335
ASNS ENSG00000070669	249.179	0.438437	26.3279	21.6757	86.852	51.3789	153.38	49.0997	20.1525	13.1762
ASNSD1 ENSG00000138381	1.76329	4.05463	2.2418	6.10445	2.66687	57.3512	2.65559	3.80639	29.0967	0.521942
ASPA ENSG00000108381	85.2473	1.43783	12.5393	4.25411	0.276237	0.374084	0.657666	0.89786	0.758199	4.91251
ASPG ENSG00000166183	2.68439	0.477803	5.46488	10.5727	2.17659	2.04055	9.92842	14.0671	0.0560826	0.119449
ASPH ENSG00000198363	2.65662	107.155	4.8973	1.45088	5.97648	2.59978	1.18729	22.6347	43.0513	39.3158
ASPHD1 ENSG00000174939	12.6424	0.0484913	10.3793	10.7076	2.62347	0.0104224	2.47618	0.273629	2.40134	0.656174
ASPHD2 ENSG00000128203	1.5861	0.216078	3.25003	0.775507	0.220027	5.3217	1.00364	18.4524	1.22011	21.9672
ASPM ENSG00000066279	1.4063	1.01466	0.0884851	0.765617	1.0306	0.0843274	0.181586	0.293118	0.980731	1.12555
ASPN ENSG00000106819	0.000171618	1.98769	0.00312385	0.0360736	0.843059	1.1995	0.38603	0.115976	0.241336	2.29888
ASPRV1 ENSG00000244617	0.279392	1.11689	5.41076	9.9944	0.771705	2.00958	4.80077	10.8927	0.82682	1.84224
ASPSCR1 ENSG00000169696	127.491	108.21	180.125	26.9052	50.7864	26.0317	21.9535	47.4985	1.36852	35.7739
ASRGL1 ENSG00000162174	0.827507	1.57505	15.2247	3.25018	43.1792	48.9186	17.2932	82.9103	25.2641	1.58086
ASS1 ENSG00000130707	143.893	1910.27	1831.01	149.832	1.92839	11.0735	170.14	115.762	61.6259	233.177
ASTE1 ENSG00000034533	7.34371	17.8545	4.7491	1.49563	17.0642	0.436974	2.24974	17.4076	17.8558	1.27334
ASTN2 ENSG00000148219	57.4328	2.97378	18.434	7.29874	4.20808	1.61607	58.5427	51.6008	123.228	13.0207
ASUN ENSG00000064102	2.0447	6.66519	0.260648	8.94945	3.74406	0.198597	2.82277	1.58727	5.9182	3.25049
ASXL1 ENSG00000171456	135.007	26.3106	6.19346	4.60882	138.099	106.423	67.5225	49.1772	44.1323	1.7415
ASXL2 ENSG00000143970	5.03759	14.0923	2.92637	28.2677	6.93897	2.53583	0.575382	0.814287	0.0772205	26.6122
ASXL3 ENSG00000141431	0.306612	0.385056	1.21625	4.15783	0.56646	2.1472	9.1967	3.3818	0.0116151	0.046706
ASZ1 ENSG00000154438	0.23143	0.949625	0.305903	2.01029	0.889892	2.83305e-05	0.518092	0.599627	0.468745	1.24587
ATAD1 ENSG00000138138	4.83849	25.3531	2.82984	0.322504	1.13687	7.93944	7.38456	1.18384	17.3721	2.92642
ATAD2 ENSG00000156802	0.491158	5.28557	2.23643	2.1881	2.97613	1.96195	3.49675	31.273	0.464398	0.385464
ATAD2B ENSG00000119778	6.01572	7.52675	4.92884	5.01204	3.04738	0.00138288	2.99609	9.72326	27.6092	7.70654
ATAD3A ENSG00000197785	3.47298	9.25921	10.5835	91.9502	0.0500841	37.6219	23.6274	134.637	52.6649	4.44062
ATAD3B ENSG00000160072	2.97418	82.8199	113.076	47.8519	2.54383	8.90294	67.9296	10.0015	80.3879	66.9001
ATAD3C ENSG00000215915	22.3729	3.08232	1.61543	26.5433	0.501234	1.1528	0.0760977	1.37654	1.13372	2.49811
ATAD5 ENSG00000176208	1.00186	0.538421	5.91549	0.807806	7.02597	0.952628	1.6396	2.7569	2.83595	0.158021
ATAT1 ENSG00000137343	28.4769	54.4384	3.13163	13.1263	109.896	1.25806	2.51516	2.10886	42.7034	3.19789
ATCAY ENSG00000167654	4.50573	0.0505356	0.583322	3.09839	0.670381	1.29991	0.454082	0.450854	1.86433	1.21353
ATE1 ENSG00000107669	3.59644	23.5576	8.04879	0.132873	8.65398	41.1678	1.21678	8.70023	0.373917	1.56969
ATF1 ENSG00000123268	2.94422	0.863025	1.10173	0.53709	2.73268	1.16032	0.601235	1.23568	1.06122	9.40412
ATF2 ENSG00000115966	7.04707	14.2652	4.41243	5.74546	20.0537	0.0862336	0.424821	2.93156	10.8882	8.08268
ATF3 ENSG00000162772	64.0563	1545.09	4.4614	5.32454	147.259	6021.74	2606.65	2822.52	28.0402	2386.65
ATF4 ENSG00000128272	113.155	722.084	28.1178	250.484	696.876	543.274	654.027	496.641	91.086	233.892
ATF5 ENSG00000169136	5.24165	52.4383	10.7916	22.5368	8.08161	79.1829	37.491	70.0513	46.9249	13.312
ATF6 ENSG00000118217	7.9365	31.946	27.1977	6.39569	6.01705	110.546	3.90835	18.7793	20.9308	2.61311
ATF6B ENSG00000213676	4.35874	50.333	3.57961	0.00533833	81.8055	0.70587	8.46463	52.4358	110.982	1.31019
ATF7 ENSG00000170653	0.758793	9.83022	5.8639	17.9249	4.77616	1.86778	26.6933	0.196807	52.6875	18.4545
ATF7IP ENSG00000171681	1.80575	25.9858	4.51903	9.51112	49.0712	2.86462	4.78477	10.9765	1.46845	24.5349
ATF7IP2 ENSG00000166669	1.72771	27.5621	9.1603	37.3164	1.60331	0.0747009	10.3942	3.17284	0.609011	21.8339
ATG10 ENSG00000152348	4.42308	20.2082	47.9588	42.4259	13.0295	4.39843	2.4649	8.22583	10.0648	12.3959
ATG101 ENSG00000123395	95.4309	204.441	286.174	352.539	22.134	188.411	64.7471	104.576	43.1551	37.4597
ATG12 ENSG00000145782	0.476288	74.725	4.83001	30.4681	12.9899	20.6319	17.8558	2.50601	0.284647	20.8994
ATG13 ENSG00000175224	17.7625	58.6259	202.249	31.1158	64.5268	68.508	0.0495889	1.26791	146.854	61.9717
ATG14 ENSG00000126775	24.3029	93.0446	0.886607	40.2808	49.4189	0.345938	8.68528	1.14307	58.4166	9.02898
ATG16L1 ENSG00000085978	63.1769	39.8718	2.04894	9.94207	76.837	102.446	85.6248	22.9222	213.184	66.7217
ATG16L2 ENSG00000168010	17.8733	52.0745	41.9577	3.65276	20.2292	32.1672	25.0138	16.0216	0.071861	15.7189
ATG2A ENSG00000110046	61.2943	167.495	63.1646	43.9041	15.3969	33.9973	59.9892	50.264	9.12218	81.3737
ATG2B ENSG00000066739	0.328564	0.00899388	6.57148	11.083	6.90771	37.9013	5.37769	4.05551	18.4882	0.798179
ATG3 ENSG00000144848	0.353973	50.8614	9.78534	36.9872	6.31691	5.80337	3.02093	18.6352	96.5217	0.26347
ATG4A ENSG00000101844	9.45585	58.674	3.85906	14.2633	51.8515	28.2223	2.73185	0.898217	1.76018	2.23032
ATG4B ENSG00000168397	9.83919	51.1364	147.415	9.3437	217.37	22.1834	76.1529	228.892	82.3076	159.537
ATG4C ENSG00000125703	2.60884	10.2463	0.921426	2.45374	0.385501	4.10869	2.31306	0.928104	11.7762	0.872586
ATG4D ENSG00000130734	18.4251	3.16962	8.74327	0.478756	7.87422	41.6682	5.5113	94.9778	88.6879	64.6077
ATG5 ENSG00000057663	1.71723	22.2529	3.46323	6.5421	13.85	2.48269	5.64171	5.80228	0.773214	37.2323
ATG7 ENSG00000197548	32.1068	30.6232	135.379	39.0447	23.2483	85.7524	10.573	1.31552	10.6572	3.26428
ATG9A ENSG00000198925	139.566	48.3764	1.57894	76.3316	44.8769	5.35467	114.76	71.9473	114.528	50.9704
ATG9B ENSG00000181652	0.229525	1.82056	0.679827	0.190836	0.024694	0.350536	0.0418882	0.794074	0.365193	0.25266
ATHL1 ENSG00000142102	27.2403	4.84061	121.586	5.59046	48.1071	25.6018	73.1138	123.358	24.2823	15.7121
ATIC ENSG00000138363	81.5966	0.299729	11.0982	1.47224	44.8749	13.9084	18.2101	6.59761	3.90452	106.991
ATL1 ENSG00000198513	1.76538	8.63704	2.33395	1.65738	4.85216	31.5116	9.36516	0.459905	2.35619	5.54548
ATL2 ENSG00000119787	41.0513	63.2791	23.7395	3.41455	6.75658	40.128	82.8524	66.5338	1.17729	82.2616
ATL3 ENSG00000184743	72.2134	0.413949	1.84624	7.03725	5.91987	23.4613	120.898	54.4629	6.79832	47.7722
ATM ENSG00000149311	16.9678	27.2809	36.9421	9.03048	18.659	25.6794	29.8831	10.0986	21.1963	25.7093
ATMIN ENSG00000166454	0.626955	3.2051	2.24815	35.2673	20.8377	12.5906	6.83112	28.1252	11.9021	0.783442
ATN1 ENSG00000111676	56.1407	167.935	611.388	599.118	4.83977	345.584	157.653	228.307	241.949	66.9113
ATOH1 ENSG00000172238	0.600544	1.54867	0.259093	0.0607453	3.67015	0.0181469	2.37359	0.453303	0.00340833	0.289679
ATOH7 ENSG00000179774	2.64639	0.188875	2.64856	0.43491	0.339865	0.391421	0.0451657	0.864529	1.11409	1.74496
ATOH8 ENSG00000168874	2.18546	58.4706	603.676	2.10991	10.8839	237.275	0.970461	59.1569	6.29394	14.7621
ATOX1 ENSG00000177556	149.053	40.664	86.1342	304.827	211.915	27.1403	217.293	24.2981	170.931	53.3956
ATP10A ENSG00000206190	16.1512	1.25922	26.2672	1.23001	9.96225	1.14967	1.39087	2.2542	3.06582	0.422809
ATP10B ENSG00000118322	0.409509	3.78978	0.963707	0.405618	0.787432	0.121767	0.231262	3.09924	0.373393	0.450202
ATP10D ENSG00000145246	1.4884	0.632274	13.2289	1.34792	0.67528	2.04617	2.33506	6.09801	0.380012	0.130132
ATP11A ENSG00000068650	10.6646	2.53918	0.000557378	0.779934	5.37719	6.28953	9.60531	12.4513	1.74879	20.8333
ATP11B ENSG00000058063	3.47434	59.0097	0.60512	2.35279	11.6737	14.2519	8.67204	2.06417	3.59261	14.8388
ATP11C ENSG00000101974	0.584569	0.510765	1.80151	0.148392	9.24646	8.22957	0.437107	2.92689	1.25947	0.448491
ATP12A ENSG00000075673	2.69741	66.0172	4.43584	0.826366	1.89085	28.864	0.211003	138.162	1.43481	0.183885
ATP13A1 ENSG00000105726	7.55654	44.951	111.025	15.5598	17.9748	6.48461	20.8605	8.38596	164.642	38.9631
ATP13A2 ENSG00000159363	41.1874	37.6411	12.9815	40.1794	25.4227	17.1559	5.83605	20.6257	57.9889	37.1219
ATP13A3 ENSG00000133657	1.51061	141.954	0.315822	1.01156	0.00992265	163.07	2.2101	2.53116	2.72875	7.86872
ATP1A1 ENSG00000163399	58.3651	946.919	905.634	601.056	507.881	1151.99	455.747	1059.67	1032.5	763.266
ATP1A2 ENSG00000018625	87.2096	2.80302	4.53304	0.104507	0.397708	0.314634	1.10689	5.99975	1.12997	0.00624874
ATP1A3 ENSG00000105409	1.18913	0.00110475	1.19427	1.8594	0.855895	1.52281	0.645079	0.0529904	0.173105	2.49823
ATP1A4 ENSG00000132681	0.519608	7.26735	0.303252	6.76566	2.5405	1.41455	15.9053	2.94	4.53957	0.822623
ATP1B1 ENSG00000143153	1.05105	431.464	9.52755	1.08363	13.4792	167.709	38.5033	181.821	28.8902	37.3541
ATP1B2 ENSG00000129244	7.52249	0.00929441	0.243927	39.8124	6.68106	0.0482077	0.540801	0.531987	0.211007	27.8698
ATP1B3 ENSG00000069849	48.3828	117.792	197.118	7.65149	0.210288	125.659	78.5788	10.4699	48.8079	44.6765
ATP23 ENSG00000166896	0.13455	0.147921	0.0042696	0.39255	0.982002	0.817485	1.33305	1.51097	0.768246	2.80392
ATP2A1 ENSG00000196296	0.170992	0.0614493	0.382351	0.786868	0.506482	0.16371	2.69945	0.369871	0.0418276	2.81642
ATP2A2 ENSG00000174437	0.153144	240.098	0.280482	17.6036	78.6406	190.888	175.903	101.037	169.359	16.4937
ATP2A3 ENSG00000074370	34.4989	124.672	129.739	124.739	56.121	14.1119	50.8	83.9995	13.4941	21.5077
ATP2B1 ENSG00000070961	1.46764	315.804	0.063292	1.99682	5.61359	27.3061	4.05845	2.82658	9.20282	15.4489
ATP2B2 ENSG00000157087	2.23871	2.06647	0.122402	0.0964229	2.55111	0.502675	1.09851	1.36778	0.909384	0.983001
ATP2B4 ENSG00000058668	0.854986	8.82378	9.39448	16.7938	8.49658	25.9787	39.843	3.93318	1.74902	3.88626
ATP2C1 ENSG00000017260	18.3737	67.5308	3.55408	0.472692	19.6205	8.4072	7.39132	32.1416	75.6718	33.9307
ATP2C2 ENSG00000064270	11.1608	56.2512	27.0152	2.31675	71.0178	5.90875	6.56087	20.8478	57.2795	29.1089
ATP5SL ENSG00000105341	19.6997	28.855	2.1242	49.07	45.5284	2.28225	3.40624	81.9863	26.2725	1.72944
ATP6AP1 ENSG00000071553	426.041	147.004	835.919	39.8142	327.103	38.8743	360.422	78.021	243.514	163.645
ATP6AP1L ENSG00000205464	32.9364	1.93068	0.277729	6.52236	15.6136	0.422345	3.4208	4.67265	9.60662	0.672603
ATP6AP2 ENSG00000182220	51.2753	0.00234128	0.704874	23.2161	13.383	37.97	3.28903	88.0508	31.0932	43.6222
ATP6V0A1 ENSG00000033627	20.1156	51.2481	266.177	59.0349	127.271	51.8822	55.2462	18.9246	15.3641	28.9608
ATP6V0A2 ENSG00000185344	0.872843	18.0756	0.618251	2.49385	6.18364	0.000239471	5.7363	22.2003	53.1387	8.06304
ATP6V0A4 ENSG00000105929	0.0864235	3.22374	0.864494	1.86112	1.35048	0.858849	5.86551	1.26457	2.33592	0.135939
ATP6V0B ENSG00000117410	141.002	167.448	352.697	94.7941	474.888	288.425	70.4251	105.035	152.202	131.416
ATP6V0D1 ENSG00000159720	49.0383	30.6162	312.753	7.46251	219.224	5.6485	17.236	116.463	41.4619	40.9982
ATP6V0D2 ENSG00000147614	0.00385065	4.13449	0.211642	2.474	1.7718	26.6101	0.490368	3.49237	0.0752093	2.16788
ATP6V0E1 ENSG00000113732	893.17	189.962	147.338	359.384	433.493	325.299	12.1357	1.78895	283.511	57.177
ATP6V0E2 ENSG00000171130	14.8539	0.781187	125.836	3.21294	70.1835	50.1203	11.8922	13.0421	43.6887	0.914297
ATP6V1A ENSG00000114573	1.14752	0.278422	6.6027	21.6949	29.0664	4.83739	2.32437	1.49789	6.00164	1.47717
ATP6V1B1 ENSG00000116039	3.74798	1.34317	0.0060817	4.00922	1.15206	83.1869	0.816442	5.30542	3.13781	1.57058
ATP6V1B2 ENSG00000147416	61.4415	48.6438	110.649	118.123	54.6134	56.8619	24.9424	34.745	43.2884	39.0128
ATP6V1C1 ENSG00000155097	3.99691	0.707408	7.01975	11.1142	16.9488	2.50442	11.1834	0.697328	37.7607	3.6855
ATP6V1C2 ENSG00000143882	0.715251	12.5405	4.20743	32.1742	7.73254	10.2352	6.30328	7.50616	21.6925	0.779732
ATP6V1D ENSG00000100554	6.96785	33.5498	67.6717	17.7925	0.813124	23.3477	16.3316	16.3055	11.2656	7.87153
ATP6V1E1 ENSG00000131100	405.05	157.316	50.9054	36.1202	95.3759	20.2624	96.0365	256.761	76.5405	188.234
ATP6V1E2 ENSG00000250565	5.91797	20.7308	13.3145	3.78878	0.74495	12.0997	1.77213	0.804767	7.5794	0.878316
ATP6V1F ENSG00000128524	0.27914	101.951	176.313	453.764	42.5451	130.681	395.738	114.753	60.3812	46.5805
ATP6V1G1 ENSG00000136888	3.97268	113.039	0.359813	1.94523	22.7774	29.5415	35.9434	12.7798	116.147	36.9377
ATP6V1G3 ENSG00000151418	0.943096	0.671157	5.16466	1.04566	0.538716	0.278269	1.55651	0.126624	0.620614	1.15193
ATP6V1H ENSG00000047249	102.13	48.3777	13.4017	3.99064	90.6638	22.0354	2.0257	2.74339	197.432	173.094
ATP7A ENSG00000165240	1.87039	52.9145	1.8249	6.41582	2.83817	3.26436	1.15162	25.6366	1.88182	4.03652
ATP7B ENSG00000123191	0.224707	8.58884	5.08281	1.75052	2.06221	0.125008	0.00964592	19.6967	8.40195	1.06394
ATP8A1 ENSG00000124406	0.841146	0.579403	0.0035437	3.49832	30.4929	13.3221	1.98393	4.48587	2.63425	1.72705
ATP8A2 ENSG00000132932	3.56253	2.58357	0.520057	0.161692	0.499809	1.38019	0.242086	0.965819	0.942195	1.71132
ATP8B1 ENSG00000081923	2.85196	267.836	4.08706	0.615917	18.5954	56.017	1.67677	31.9443	23.8908	48.8997
ATP8B2 ENSG00000143515	44.8788	0.513131	8.62887	14.4126	17.4264	89.8469	32.689	72.4055	7.85156	2.01631
ATP8B3 ENSG00000130270	0.526625	15.0057	3.73412	6.3138	1.09956	2.92876	0.652454	0.842313	1.77399	10.7835
ATP8B4 ENSG00000104043	1.16486	0.0172026	0.36084	0.194532	0.873257	0.548294	0.364948	0.262979	0.563103	0.70864
ATP9A ENSG00000054793	10.8505	107.846	1.27158	0.449487	1.24973	122.939	1.33624	15.2546	31.714	10.0937
ATP9B ENSG00000166377	73.2092	53.357	8.96818	0.492916	16.3623	3.93673	6.34921	20.4635	72.3916	0.0372572
ATPIF1 ENSG00000130770	18.7182	225.916	38.1167	6.99149	64.428	48.919	21.929	91.2005	253.498	162.127
ATR ENSG00000175054	3.9483	0.412554	1.1858	28.3718	2.57034	10.074	20.7142	0.324787	0.407182	1.71548
ATRAID ENSG00000138085	462.176	20.0652	33.9106	56.609	99.6327	7.5908	2.14795	72.6375	4.32802	33.227
ATRIP ENSG00000164053	0.000307906	0.0604458	0.392631	0.100727	1.77752	0.794297	0.114993	1.12118	0.460557	0.112213
ATRIP ENSG00000282827	2.45834	2.27779	1.22584	0.250649	0.166263	0.621993	2.03186	0.612466	4.33442	0.384261
ATRN ENSG00000088812	38.4398	6.88377	2.28947	7.10456	0.242582	8.01438	15.604	0.351187	10.3926	10.1761
ATRNL1 ENSG00000107518	2.35868	0.279277	9.76238	21.9164	0.518863	0.0493589	0.250072	0.150318	0.738885	1.04797
ATRX ENSG00000085224	30.869	4.68391	0.415253	8.20119	3.09888	1.20744	47.2236	16.305	26.7367	3.40064
ATXN1 ENSG00000124788	17.2584	20.8914	5.37609	5.89895	0.41845	18.1084	20.2948	0.0945318	53.6943	0.221171
ATXN10 ENSG00000130638	0.0760942	91.112	1.48677	40.9237	7.80172	9.52093	4.9769	70.5911	19.3129	72.6186
ATXN1L ENSG00000224470	0.0460384	37.711	5.8253	4.20269	0.242277	21.937	0.579197	19.4074	3.14184	0.00547156
ATXN2 ENSG00000204842	41.4567	157.492	42.2168	21.1495	12.4839	1.14917	7.22158	9.65523	14.7578	20.9366
ATXN2L ENSG00000168488	292.206	234.361	403.568	244.833	171.676	175.279	14.6015	48.0299	25.5716	135.396
ATXN3 ENSG00000066427	49.2581	15.7558	4.66385	5.6449	6.49672	135.675	12.3074	79.819	54.2192	61.866
ATXN7 ENSG00000163635	27.9081	1.16826	0.221667	4.01144	1.48193	16.6012	0.956105	10.1008	0.252816	3.20381
ATXN7L1 ENSG00000146776	0.433071	6.7645	0.114936	0.86549	2.22067	0.00369912	0.197921	30.9063	5.80335	4.52413
ATXN7L2 ENSG00000162650	29.6313	3.16165	0.435069	29.0389	4.07687	1.20178	4.61603	0.482162	24.8111	5.55715
ATXN7L3 ENSG00000087152	17.9128	16.5677	159.602	2.85489	60.8007	7.27486	41.2239	31.9606	51.2038	39.8578
ATXN7L3B ENSG00000253719	29.4503	69.9853	238.799	276.469	0.885342	125.386	28.7009	21.0551	177.534	67.2422
AUH ENSG00000148090	0.588589	0.0179583	2.98431	0.297127	0.193378	0.697381	38.5085	0.666141	16.5906	0.664072
AUNIP ENSG00000127423	0.490982	0.0166503	0.870999	0.0731783	2.03865	0.113535	1.20095	0.00319095	0.318775	0.085452
AUP1 ENSG00000115307	97.7503	390.846	36.8771	182.416	116.485	40.2423	307.542	190.116	46.4263	193.802
AURKA ENSG00000087586	0.810722	1.23687	1.47555	0.512022	2.94525	0.757703	7.26761	2.36383	2.23417	0.0551264
AURKAIP1 ENSG00000175756	201.245	134.642	184.809	48.4311	194.623	121.947	30.9254	68.3668	97.7839	4.02885
AURKB ENSG00000178999	0.107368	0.184762	0.129054	1.72408	0.72848	0.0217148	2.40013	4.38166	1.75474	3.28885
AURKC ENSG00000105146	0.32798	2.47121	1.64116	3.20339	2.64557	0.560621	1.49559	6.39269	1.18445	0.00344723
AUTS2 ENSG00000158321	24.551	27.1782	64.2059	16.6925	7.88791	81.782	0.474213	43.2872	15.4446	11.233
AVEN ENSG00000169857	2.31213	23.9092	45.1678	3.86114	6.8427	3.08732	5.17866	0.228795	5.5753	0.426094
AVIL ENSG00000135407	0.151787	3.7122	2.20294	1.11595	2.03546	3.79509	0.155638	1.91487	6.99654	1.79578
AVL9 ENSG00000105778	3.24029	0.60562	9.42625	5.12332	0.934002	35.3494	25.1197	45.8105	3.12908	0.268547
AVP ENSG00000101200	0.260222	2.88057	0.524878	0.000560557	0.151487	0.427243	0.22969	0.509963	1.15575	1.61568
AVPI1 ENSG00000119986	111.364	172.482	158.095	68.8327	173.98	125.295	28.849	113.583	187.27	126.895
AVPR1A ENSG00000166148	0.276589	2.1786	8.07971	2.96901	0.591683	0.229129	0.247789	0.00132337	0.309504	1.25958
AVPR2 ENSG00000126895	1.37086	4.75359	0.114261	0.586143	0.658857	0.997362	0.142144	3.9392	0.117317	1.00381
AXDND1 ENSG00000162779	0.0563481	4.00778	1.16951	8.11347	2.39334	3.69288	0.0284266	0.000954388	0.00681351	0.864424
AXIN1 ENSG00000103126	78.3167	156.487	10.3418	20.1275	1.93106	156.507	17.4243	62.9889	54.7894	96.28
AXIN2 ENSG00000168646	6.48212	29.7506	0.29353	0.316316	39.8468	3.02835	0.401977	35.558	4.10982	29.8312
AXL ENSG00000167601	550.339	43.6951	389.893	40.9753	9.03922	112.19	704.342	19.5532	16.2817	40.4998
AZGP1 ENSG00000160862	688.206	0.516533	2588	9.17186	1887.44	2323.78	798.751	3312.09	2564.48	145.915
AZI2 ENSG00000163512	1.45143	0.0425354	4.98934	10.9693	3.86801	6.11544	2.71247	9.94744	1.63665	38.2808
AZIN1 ENSG00000155096	7.82571	94.703	0.523128	0.0907348	2.46171	81.9735	3.3615	0.341486	0.164736	6.22013
AZIN2 ENSG00000142920	31.7243	0.0901074	0.0614924	5.01327	6.19338	10.681	14.1573	1.70325	12.3562	0.0784581
AZU1 ENSG00000172232	1.98223	3.12593	1.3574	2.27339	0.548407	8.15133	1.13811	0.14794	0.168851	0.011397
B2M ENSG00000166710	2.39761	2087.57	22.9602	328.042	2696.53	2213.12	750.952	1248.22	1437.85	1763.09
B3GALNT1 ENSG00000169255	0.124945	0.696961	0.205214	0.656248	4.48101	1.87879	4.1659	0.302717	6.24205	0.200477
B3GALNT2 ENSG00000162885	0.342009	3.61276	37.5802	5.44086	0.789142	3.31572	1.35473	6.15165	2.89753	2.53941
B3GALT1 ENSG00000172318	1.01561	0.463403	0.493656	1.39441	0.0181068	1.03984	0.256499	0.610879	0.00375567	1.39182
B3GALT2 ENSG00000162630	4.11354	0.503053	0.3714	0.218183	1.214	0.0184958	2.21668	0.169976	0.582733	1.00047
B3GALT4 ENSG00000235863	59.4372	43.6427	68.9575	19.13	57.8227	15.7221	11.9337	6.21869	4.05751	0.0386896
B3GALT5 ENSG00000183778	1.22048	21.1142	0.335116	0.167262	0.00136821	1.57085	0.632167	7.47831	13.607	25.8764
B3GALT6 ENSG00000176022	49.0379	17.9832	18.0607	4.99677	12.7276	22.2555	41.7198	28.1155	26.9507	27.4192
B3GAT1 ENSG00000109956	5.79516	1.62031	0.353568	5.11052	20.1853	3.66747	0.904271	6.12902	12.9131	1.94265
B3GAT2 ENSG00000112309	0.00101149	0.00349395	0.0516426	0.0541481	1.30488	0.928975	0.153538	0.712065	0.715483	1.04725
B3GAT3 ENSG00000149541	79.5387	7.81739	158.469	14.3351	90.2026	15.1192	32.4094	0.106436	56.5245	77.8541
B3GLCT ENSG00000187676	1.6987	7.73734	9.61837	1.94196	0.15874	1.65357	5.86787	16.2214	0.752043	1.57939
B3GNT2 ENSG00000170340	0.335969	2.3017	2.09354	0.412075	1.55549	1.29198	1.36888	10.8025	1.88835	0.475403
B3GNT3 ENSG00000179913	14.5357	177.079	36.207	15.7313	10.8235	18.2306	7.24188	51.612	5.4967	1.26916
B3GNT4 ENSG00000176383	0.365805	12.7173	0.0302954	1.36345	0.0889779	5.29377	0.183073	0.378433	4.39035	1.88319
B3GNT5 ENSG00000176597	30.1671	53.2013	8.51987	11.7018	3.78123	26.8795	1.75167	4.15841	0.00651251	2.68717
B3GNT7 ENSG00000156966	1.16583	3.53734	6.5568	27.9193	10.2946	4.13925	68.0494	32.4246	0.135586	8.20049
B3GNT8 ENSG00000177191	6.75185	7.53811	2.47736	40.8243	2.49152	5.79035	24.3216	2.0331	13.6001	2.12422
B3GNT9 ENSG00000237172	54.2204	3.52271	3.09949	100.397	19.3321	0.257008	4.64052	7.53155e-05	10.2099	17.6788
B3GNTL1 ENSG00000175711	33.6931	0.46299	6.3253	0.970908	53.0861	3.50015	12.6914	0.1965	2.38225	4.87759
B4GALNT1 ENSG00000135454	0.927439	2.01392	2.68716	55.1533	2.15532	11.5051	5.82801	1.39808	0.00670908	4.80853
B4GALNT3 ENSG00000139044	114.681	92.7459	15.126	3.06733	3.64707	19.2516	2.2723	0.12757	27.6475	0.43148
B4GALNT4 ENSG00000182272	0.605124	4.45208	3.92497	1.34505	4.55451	27.9568	2.78616	33.1476	0.010224	0.000195397
B4GALT1 ENSG00000086062	23.9624	729.653	88.3027	16.6415	27.967	40.8214	237.636	160.928	170.443	1.806
B4GALT2 ENSG00000117411	79.1337	70.8546	49.4385	419.84	5.66871	22.6003	0.00627095	20.2074	0.168937	29.5643
B4GALT3 ENSG00000158850	15.2804	47.4277	159.117	86.6413	59.3552	1.01097	10.2394	104.218	63.8969	97.0227
B4GALT4 ENSG00000121578	2.56075	1080.59	7.15528	20.2355	20.577	13.5087	4.66514	13.3979	4.18569	62.8293
B4GALT5 ENSG00000158470	1.71156	342.308	2.82503	6.69678	14.5311	99.8312	12.0816	12.4806	2.55649	12.9735
B4GALT6 ENSG00000118276	0.19389	0.777581	0.176399	22.6582	0.319448	2.89386	2.31762	1.31449	3.67652	7.62644
B4GALT7 ENSG00000027847	40.8887	41.2727	102.587	55.698	101.139	3.25743	67.7106	2.81085	24.5629	0.533603
B4GAT1 ENSG00000174684	412.399	1.18064	39.741	554.897	76.8972	7.42298	16.7348	17.7703	21.9814	1.92435
B9D1 ENSG00000108641	18.1063	4.27394	11.5188	119.267	42.5801	4.30294	15.7332	2.23105	38.1137	3.90635
B9D2 ENSG00000123810	36.8941	4.51807	10.6873	11.7874	26.7695	15.8969	26.3399	42.7577	10.2743	18.0284
BAALC ENSG00000164929	1.97503	0.45334	0.666245	0.966249	0.976046	3.20973	11.5138	0.768399	1.94694	2.26103
BAAT ENSG00000136881	0.36198	2.52662	0.818355	0.204445	0.862312	0.121059	0.417993	1.34464	0.119129	0.0115754
BABAM1 ENSG00000105393	15.7951	64.7859	133.513	173.073	20.4581	17.2788	88.774	47.6091	80.6143	5.8998
BACE1 ENSG00000186318	202.917	13.3409	30.9731	21.1214	13.3563	59.7413	11.9411	16.9931	18.5101	23.9777
BACE2 ENSG00000182240	13.636	207.458	199.446	40.981	65.4879	50.9834	4.30739	421.701	128.999	61.2348
BACH1 ENSG00000156273	0.0876802	0.221813	6.5944	3.58333	0.00179085	11.7403	12.2066	10.6436	8.86191	7.38669
BACH2 ENSG00000112182	3.82347	0.386159	1.23412	31.9513	0.181452	0.597484	0.459894	0.478756	2.58511	0.0114338
BAD ENSG00000002330	103.54	126.768	191.844	266.629	143.928	35.4126	97.007	67.2367	25.6361	25.9781
BAG1 ENSG00000107262	20.3483	1172.2	662.658	26.1253	29.294	445.56	340.751	814.481	220.121	269.299
BAG2 ENSG00000112208	15.1928	6.62364	4.64931	13.7473	1.07253	1.66276	9.67104	5.66388	3.22563	11.4216
BAG3 ENSG00000151929	35.4012	182.328	48.4523	27.8025	10.4457	316.648	152.208	136.69	7.58388	143.575
BAG4 ENSG00000156735	3.65747	0.34668	8.96221	1.84169	0.29927	1.39498	10.8499	0.828454	0.706378	0.835498
BAG5 ENSG00000166170	3.64386	71.1229	13.1448	0.496494	61.9008	13.8759	8.02998	3.29119	0.429027	3.28148
BAG6 ENSG00000204463	506.761	229.207	343.099	2.66381	166.745	190.719	34.6058	244.718	166.864	280.611
BAHCC1 ENSG00000266074	17.1965	4.25541	7.845	4.61293	15.2943	26.5907	30.8111	8.72153	3.30915	0.497338
BAHD1 ENSG00000140320	64.0378	34.7316	16.2336	33.1098	53.5711	41.8409	12.6048	33.5124	9.59066	0.152057
BAIAP2 ENSG00000175866	23.6729	390.081	336.315	12.9125	11.1239	596.621	17.7531	368.185	70.8107	34.0348
BAIAP2L1 ENSG00000006453	26.286	591.609	274.513	39.1853	166.486	83.3654	3.01578	58.6414	65.7958	36.0085
BAIAP2L2 ENSG00000128298	0.205677	25.2971	0.00840208	1.27938	1.98766	3.45267	1.35031	5.96827	15.6609	4.47248
BAIAP3 ENSG00000007516	4.99408	7.88327	6.62656	0.579718	8.56224	1.71275	83.1258	3.61961	77.7994	17.5555
BAK1 ENSG00000030110	8.4428	54.7992	125.255	90.4825	2.08708	2.53851	2.34418	35.0781	7.49468	22.8379
BAMBI ENSG00000095739	0.00181257	59.8638	0.0869637	5.33992	6.89675	1.08102	1.48773	4.95625	11.2822	4.35578
BANF1 ENSG00000175334	256.428	239.438	47.1848	165.507	57.2655	30.2365	7.88018	136.079	165.239	143.729
BANK1 ENSG00000153064	1.00953	0.40424	0.0644022	0.0468987	0.421592	12.0264	0.0733373	0.286325	0.329178	6.5205
BANP ENSG00000172530	122.539	0.0302056	0.188995	1.99831	18.3554	18.4119	44.0023	18.6427	15.9843	7.82095
BAP1 ENSG00000163930	73.056	96.2886	174.919	39.3385	53.5935	105.847	48.4926	130.445	213.225	131.335
BARD1 ENSG00000138376	1.22961	7.27966	0.140677	0.967375	8.18171	10.741	2.63912	8.00018	0.183677	4.42241
BARX1 ENSG00000131668	0.0520819	0.368735	3.91467	0.283316	0.118776	2.24214	0.415959	3.3958	0.733718	0.3828
BARX2 ENSG00000043039	11.8105	26.5745	0.127607	0.0832576	0.241199	4.10241	11.7091	2.33032	1.40383	88.6371
BASP1 ENSG00000176788	0.263232	3.5902	0.585405	7.58933	66.306	44.566	2.88122	49.077	22.7818	4.0662
BATF ENSG00000156127	4.11126	17.0188	25.188	7.27049	1.63773	1.11936	18.9718	2.71052	7.852	5.33124
BATF2 ENSG00000168062	0.582007	0.120341	15.4743	20.9733	5.66088	4.3574	0.951534	4.33311	11.7184	2.26831
BATF3 ENSG00000123685	16.0757	0.24599	12.0927	1.71312	8.74556	7.87232	2.39752	5.51195	36.186	24.9284
BAX ENSG00000087088	0.0676723	5.6733	1.81655	5.02488	59.3175	22.8115	7.81865	4.33435	24.8231	9.45797
BAZ1A ENSG00000198604	0.522786	59.1997	1.49341	3.27016	7.42269	20.0332	3.53609	7.88795	0.135738	25.7516
BAZ1B ENSG00000009954	5.85358	163.322	115.288	142.508	5.36268	24.5026	146.419	9.29047	98.4548	26.2739
BAZ2A ENSG00000076108	28.2475	293.68	63.3302	10.9346	149.056	7.74898	50.0747	40.2931	102.95	19.5949
BAZ2B ENSG00000123636	51.881	53.2711	4.09135	2.2415	18.8913	0.356762	45.6729	6.13424	2.06904	18.384
BBC3 ENSG00000105327	6.00808	29.6756	4.64916	1.51898	5.41536	5.0838	4.01565	43.0491	3.08576	9.67736
BBIP1 ENSG00000214413	0.115088	8.04868	1.44456	1.10151	29.4705	1.82842	0.0423325	18.1903	29.9807	1.56938
BBOF1 ENSG00000119636	1.03565	0.522792	3.06961	0.00640786	1.39964	1.55153	3.12472	1.05245	1.8451	0.439933
BBOX1 ENSG00000129151	1.27002	0.761477	0.765916	1.05096	3.3515	1.70451	3.00607	1.30816	0.0558838	0.0267324
BBS1 ENSG00000174483	12.467	0.382407	2.62046	8.60913	0.17884	0.144855	0.0985453	4.06551	3.18798	7.82967
BBS10 ENSG00000179941	4.97972	2.35796	0.305503	1.39735	2.29326	8.23431	1.08447	0.019316	2.7961	5.44144
BBS12 ENSG00000181004	2.18111	0.673857	1.98145	0.465366	0.455663	1.5463	2.84376	1.34517	1.55921	0.639399
BBS2 ENSG00000125124	45.1835	10.2469	2.20873	17.6908	60.9818	19.75	3.78339	1.02133	124.572	7.86723
BBS4 ENSG00000140463	16.5902	2.71857	4.9536	62.4037	29.4501	34.1262	30.8375	2.00365	33.7414	69.3225
BBS5 ENSG00000163093	16.9168	0.0431101	11.703	0.106302	0.967252	31.7623	1.45226	1.67192	2.70901	2.49327
BBS7 ENSG00000138686	27.458	0.0510377	3.43525	2.8423	0.578756	2.5257	2.135	13.8986	1.10288	0.303329
BBS9 ENSG00000122507	1.63567	31.9522	9.58115	2.85623	1.3969	8.48891	5.75798	5.62755	9.54115	14.2016
BBX ENSG00000114439	6.54238	12.5094	10.6383	52.316	3.14322	65.9366	11.0069	4.63817	22.4207	32.3879
BCAM ENSG00000187244	1.64967	131.661	88.1852	13.7669	424.866	237.575	129.778	493.358	719.834	86.6717
BCAN ENSG00000132692	0.0097307	0.00593227	0.0164766	5.18872	0.775041	0.496588	0.755744	0.589614	1.94209	2.65097
BCAP29 ENSG00000075790	5.55521	36.8174	0.494809	1.51231	55.0119	9.05185	48.7817	171.455	99.1353	90.5221
BCAP31 ENSG00000185825	857.442	274.584	2167.43	117.93	217.374	59.004	24.3355	518.589	118.853	221.301
BCAR1 ENSG00000050820	312.584	372.404	223.739	27.3793	124.004	144.324	210.94	22.2958	126.524	269.07
BCAR3 ENSG00000137936	0.58209	22.0744	2.45605	1.23379	0.827752	22.5172	0.0402384	1.679	2.23649	4.89889
BCAS1 ENSG00000064787	2.96211	91.2145	17.9847	5.62688	84.8378	25.1675	73.211	108.457	0.871083	6.52186
BCAS2 ENSG00000116752	1.80238	11.6695	4.29375	1.50242	0.312498	2.50477	30.189	0.339145	80.8836	0.853955
BCAS3 ENSG00000141376	0.611751	15.7889	23.2134	145.49	0.379133	10.5374	1.43733	10.898	29.9757	5.02575
BCAS4 ENSG00000124243	2.99605	41.4697	164.278	5.32022	30.8493	28.3935	6.83728	2.79546	8.97874	37.5568
BCAT1 ENSG00000060982	0.290447	0.615087	3.18358	0.845382	0.667511	0.360386	0.18594	1.0931	1.17382	2.9766
BCAT2 ENSG00000105552	159.481	274.954	126.742	27.0918	50.7017	2.73143	217.535	26.2344	133.122	51.9809
BCCIP ENSG00000107949	6.4463	15.9825	2.97939	143.565	29.9188	7.91986	0.659511	15.3976	1.88711	13.2216
BCDIN3D ENSG00000186666	8.80528	0.141528	1.39873	3.0741	19.918	13.9067	0.822839	0.273053	3.62457	2.97068
BCHE ENSG00000114200	0.000310233	0.125248	0.624788	0.00351647	0.0185616	0.40045	0.158195	0.584782	4.75578	0.571394
BCKDHA ENSG00000248098	2.03972	9.51131	13.6239	10.7913	2.30704	9.8783	28.1667	1.56276	5.95559	2.66938
BCKDHB ENSG00000083123	1.7652	0.317174	0.116228	0.190013	0.70816	0.632434	3.9421	19.8748	4.10109	0.455193
BCKDK ENSG00000103507	151.126	32.7391	41.3769	30.6681	34.2506	22.7291	79.7416	53.6336	24.8478	125.798
BCL10 ENSG00000142867	13.0168	287.533	1.53338	5.95016	11.6337	224.884	6.28244	5.60825	1.71304	34.6458
BCL11A ENSG00000119866	3.84951	17.5676	18.3476	0.727276	47.7918	29.4813	7.81178	58.9998	37.407	36.9532
BCL11B ENSG00000127152	0.820616	6.16701	0.11633	2.07603	1.17244	1.02862	0.0331912	7.96242	3.53479	0.148615
BCL2 ENSG00000171791	1.14663	40.59	21.9024	3.16235	98.3512	21.2559	14.8466	0.685848	61.4355	22.3064
BCL2A1 ENSG00000140379	0.395698	0.0507315	0.538188	1.08075	1.33642	0.171961	1.26382	0.082541	0.696696	1.04492
BCL2L1 ENSG00000171552	53.7425	261.092	30.108	8.05443	260.669	0.676987	0.263728	29.5405	225.05	161.619
BCL2L10 ENSG00000137875	0.110789	0.352335	0.0639379	0.36947	0.203343	1.53835	1.35715	1.79163	1.78747	0.13273
BCL2L11 ENSG00000153094	1.09886	1.78333	0.410982	1.00189	33.2314	0.0586794	1.63432	0.546399	6.3705	1.11177
BCL2L12 ENSG00000126453	6.17162	20.6355	77.6595	19.1002	10.0445	27.5122	1.06827	74.3213	7.66892	33.8961
BCL2L13 ENSG00000099968	9.70086	118.095	71.5813	12.3605	12.1885	54.3623	5.02047	34.5649	20.081	0.0116976
BCL2L14 ENSG00000121380	0.965519	9.89422	2.28232	3.89704	0.390245	0.678103	0.154897	15.5816	6.20176	8.82095
BCL2L15 ENSG00000188761	1.71899	18.1294	1.84478	1.00773	1.81312	1.00069	1.48473	0.176081	5.70185	0.0722123
BCL2L2 ENSG00000129473	45.3444	88.7987	4.07333	14.6586	127.519	89.4697	7.07906	46.3773	98.9053	8.42181
BCL3 ENSG00000069399	3.52933	367.954	31.0843	19.8504	3.52779	419.175	149.301	556.372	49.5471	723.993
BCL6 ENSG00000113916	198.484	1.8622	15.2848	6.14569	0.879847	125.85	21.4717	125.614	29.4678	95.5522
BCL6B ENSG00000161940	2.64079	3.53073	2.052	7.69643	3.52194	1.37405	38.2226	0.153379	1.60604	1.33456
BCL7A ENSG00000110987	1.68659	35.1243	2.65324	0.436911	57.1721	4.38376	12.7867	24.6806	61.1746	23.8731
BCL7B ENSG00000106635	53.5605	98.1876	1.71344	21.8377	46.8476	1.1129	4.3447	34.9866	3.43593	152.4
BCL7C ENSG00000099385	90.9733	40.5855	19.9179	300.226	3.51687	55.2369	40.4085	10.3178	116.425	2.41682
BCL9 ENSG00000116128	5.58243	4.43834	0.183382	0.566239	1.13816	4.09302	1.90919	7.90381	16.6392	63.9259
BCL9L ENSG00000186174	0.168088	26.6772	6.42396	22.5693	66.9471	138.206	6.97071	104.904	184.692	89.3047
BCLAF1 ENSG00000029363	5.92847	22.7606	6.93934	30.8392	6.93691	64.6099	70.4922	18.7257	12.9511	8.24879
BCO1 ENSG00000135697	0.00305025	2.24767	0.108153	1.07082	0.673182	0.000196908	0.287206	0.285671	0.594063	2.62945
BCO2 ENSG00000197580	24.764	1.50879	1.51554	7.97738	0.949188	2.89016	0.295538	2.3117	0.589752	2.97715
BCOR ENSG00000183337	2.07613	39.8869	1.32087	3.91066	10.5413	13.1984	0.143794	9.86264	12.382	1.87492
BCORL1 ENSG00000085185	9.71507	0.686768	1.89623	76.2279	21.0777	4.10461	10.9651	3.17872	2.75704	7.53536
BCR ENSG00000186716	21.3614	57.8521	101.504	279.009	23.7803	78.1534	3.76145	64.8531	16.49	54.9936
BCS1L ENSG00000074582	112.779	17.794	42.8253	47.2542	87.124	4.95796	30.1087	64.9179	36.0684	13.2852
BDH1 ENSG00000161267	1.7803	48.5664	124.146	16.1729	7.18734	39.9816	27.5766	22.8128	40.2978	19.0298
BDH2 ENSG00000164039	1.67792	46.7475	81.6297	84.2198	106.43	150.209	14.1957	23.8142	59.1758	127.583
BDKRB1 ENSG00000100739	7.92904	3.33856	3.52632	0.133414	0.000714058	0.342714	1.00727	9.03776	2.25914	2.26613
BDKRB2 ENSG00000168398	3.893	107.841	3.20869	6.09205	6.51038e-06	70.7366	226.572	60.2025	9.31688	17.9874
BDNF ENSG00000176697	0.00439025	0.160732	0.0575347	0.525184	0.500095	1.35469	4.97869	0.36646	1.67179	0.0148353
BDP1 ENSG00000145734	1.7679	19.7868	9.44557	4.66091	0.368568	4.00821	0.00510631	37.196	5.53915	4.41407
BEAN1 ENSG00000166546	3.97538	6.69723	2.99738	0.0772529	0.00281361	0.104735	6.18888e-05	0.568559	4.41112	2.14793
BECN1 ENSG00000126581	1.02048	23.2288	2.59486	22.9996	3.02673	3.34554	49.0532	22.7751	30.1305	2.00979
BEGAIN ENSG00000183092	21.2394	0.150101	7.06583	13.9149	10.17	12.6894	32.9671	3.0224	3.27035	8.18672
BEND2 ENSG00000177324	0.412885	0.33658	3.42062	0.85898	1.44083	0.18195	0.000677452	3.17066	0.227998	0.683714
BEND3 ENSG00000178409	8.75742	0.327681	1.27234	0.90812	1.42297	0.499696	0.433057	3.90635	15.5626	0.131091
BEND4 ENSG00000188848	0.275254	0.277766	1.14794	0.435606	9.26785	0.0905492	0.0149919	2.23537	1.46382	7.84399
BEND5 ENSG00000162373	1.4446	11.4716	16.1608	5.82914	1.42498	0.131566	24.4821	4.41088	0.233002	4.46363
BEND6 ENSG00000151917	10.3981	0.247865	1.71434	0.261142	7.27893	0.0202458	0.0510417	0.427836	0.00348845	0.0980312
BEND7 ENSG00000165626	5.01179	83.4974	1.39356	0.0401241	7.29195	2.20137	1.52582	20.9867	0.120217	21.9445
BEST1 ENSG00000167995	1.43168	44.769	7.23351	7.91148	10.9816	2.99911	14.5868	1.26915	11.9907	0.120546
BEST3 ENSG00000127325	8.98015	5.35305	1.63053	5.81609	0.00515844	0.106885	0.154825	0.000686978	0.273092	4.76182
BEST4 ENSG00000142959	0.138969	0.802901	1.12755	0.641389	0.0638955	0.0123791	1.39892	0.125977	0.207855	0.386898
BET1 ENSG00000105829	2.74105	47.5565	0.764382	0.391175	1.06533	1.39042	23.1999	2.27271	12.7645	12.7637
BET1L ENSG00000177951	162.242	201.687	11.1275	6.86623	81.2274	54.1303	19.5392	47.8273	78.4153	55.2914
BEX1 ENSG00000133169	1.71154	0.747483	7.75834	1.18748	2.87498	3.82334	4.85221	1.90209	7.71467	2.84783
BEX2 ENSG00000133134	27.5387	14.6982	8.03635	9.93151	60.2561	14.424	68.0495	0.0177108	111.317	44.854
BEX3 ENSG00000166681	0.0582002	25.4061	93.6214	167.098	50.7552	39.952	39.7025	8.86555	109.707	13.5493
BEX4 ENSG00000102409	13.3404	144.806	38.7578	186.439	41.2498	131.554	45.2328	15.905	119.365	29.3375
BEX5 ENSG00000184515	2.47637	0.19017	10.9998	17.239	0.930347	39.8106	1.86321	4.57833	0.563757	0.240259
BFAR ENSG00000103429	36.9707	41.8449	10.071	44.3056	0.0574298	5.6779	52.5414	23.1444	1.9166	48.9879
BFSP1 ENSG00000125864	3.50234	0.40404	2.08392	0.173589	0.744947	0.947205	2.3235	2.81276	0.100131	4.44944
BFSP2 ENSG00000170819	1.00079	3.39496	0.943558	0.0298681	0.18048	0.207777	0.0871553	2.19284	0.874836	1.04993
BGLAP ENSG00000242252	0.653262	2.87418	0.00527048	0.442464	0.231637	0.695488	1.04363	2.56881	7.60359	3.06911
BGN ENSG00000182492	1256.31	9.71237	642.585	44.6108	96.9797	2.17177	498.148	20.4107	4.24153	9.09678
BHLHB9 ENSG00000198908	3.53404	1.4367	0.00239262	4.74227	2.3438	0.539723	0.411201	0.420044	1.59844	1.81222
BHLHE22 ENSG00000180828	0.822199	1.18799	2.0104	0.17483	0.211779	0.00503379	1.11115	0.493342	0.750937	0.671198
BHLHE40 ENSG00000134107	7.45771	193.105	2.52397	0.0075937	72.6433	152.948	0.546342	189.349	176.311	117.945
BHLHE41 ENSG00000123095	20.9798	84.791	3.86274	2.2548	2.37824	4.64124	15.8817	1.89194	5.12812	28.5998
BHMT ENSG00000145692	0.319149	3.20637	2.47404	0.0601629	0.0640634	1.20605	0.0375474	2.27658	4.0949	1.61809
BHMT2 ENSG00000132840	0.449969	1.73584	3.48537	30.3941	3.51172	0.915295	2.56911	2.51197	1.0297	0.349905
BICC1 ENSG00000122870	0.323302	2.19592	0.609871	0.624821	3.12267	7.41127	2.72268	2.48665	0.10017	0.382117
BICD1 ENSG00000151746	4.73809	0.905329	2.53023	10.2037	0.583756	0.30592	1.49486	6.45918	1.04683	0.306435
BICD2 ENSG00000185963	36.5962	47.0723	120.243	6.95441	74.5198	29.0521	32.1126	11.024	2.48692	10.467
BICDL1 ENSG00000135127	0.302824	82.812	1.99088	0.469191	16.523	5.58825	2.60201	5.55417	11.6996	1.5814
BICDL2 ENSG00000162069	50.4299	270.236	96.7738	13.2258	12.4735	103.512	8.77318	50.1839	1.40446	124.363
BID ENSG00000015475	41.3945	169.249	10.7361	20.0457	14.2552	32.796	84.1672	49.0928	6.73197	61.3337
BIK ENSG00000100290	15.1086	397.083	24.9493	13.5163	186.308	79.5471	12.9174	139.96	207.236	98.1006
BIN1 ENSG00000136717	93.5454	22.4912	1382.5	277.96	65.7252	34.2853	1.73739	74.5612	57.806	49.3316
BIN2 ENSG00000110934	2.05365	0.194547	0.740582	14.6831	0.66477	0.774014	9.4363	21.1881	2.09602	1.12167
BIN3 ENSG00000147439	3.32198	101.352	104.526	30.2696	7.76214	10.2722	355.188	33.5478	1.69715	181.216
BIRC2 ENSG00000110330	14.194	30.3357	26.8503	17.9867	57.9104	4.48361	18.9416	1.88112	38.1231	20.6444
BIRC3 ENSG00000023445	12.5443	89.7624	3.72592	7.64762	3.46742	21.822	16.7242	19.0411	40.6574	24.8687
BIRC5 ENSG00000089685	0.338315	0.062907	12.9225	10.3842	1.09886	0.561604	0.601016	0.0144812	11.4546	0.00301606
BIRC6 ENSG00000115760	2.45778	15.4359	0.855659	9.22285	2.68562	5.96803	17.4389	9.84805	18.7603	0.411981
BIRC7 ENSG00000101197	1.2693	0.0155834	0.140406	5.18706	1.41039	0.986948	2.51991	1.00722	0.877621	1.13001
BIVM ENSG00000134897	1.42527	0.035843	1.90736	18.7969	14.9339	5.48155	1.98433	4.08484	11.5199	0.427318
BLCAP ENSG00000166619	100.996	357.268	70.2442	194.346	41.9505	91.0312	25.3455	14.5527	42.6438	251.39
BLK ENSG00000136573	1.8211	0.0956404	4.29511	2.20512	0.149521	0.318386	8.63546	2.71989	1.75355	1.87229
BLM ENSG00000197299	0.0904315	0.0346591	1.07834	4.03113	0.258524	2.44799	1.68599	1.92482	1.26645	0.226873
BLMH ENSG00000108578	16.0977	10.9148	22.2417	30.1815	82.8287	6.89792	118.712	0.0554751	23.5181	86.4839
BLNK ENSG00000095585	1.29805	2.14791	4.16469	0.304582	2.43056	5.19164	1.12734	0.0288865	17.1391	1.7711
BLOC1S1 ENSG00000135441	90.7287	4.73045	414.883	149.659	111.396	8.65763	0.342548	60.328	29.5665	87.9683
BLOC1S2 ENSG00000196072	1.70193	10.7054	2.65516	0.186549	0.359587	0.727795	0.709542	1.06591	2.25851	2.52427
BLOC1S3 ENSG00000189114	5.02945	0.57771	3.57372	2.13189	0.142212	3.75287	0.666066	2.163	0.25414	32.6266
BLOC1S4 ENSG00000186222	4.99846	85.4995	13.3758	128.735	0.634902	0.666294	2.84885	9.36265	46.6283	23.9213
BLOC1S5 ENSG00000188428	0.262306	13.4282	2.95997	18.1444	0.0539427	2.4199	0.900125	0.22256	5.17853	13.3677
BLOC1S6 ENSG00000104164	11.0972	15.3953	9.80268	11.8963	33.1442	35.8287	47.3595	14.7604	19.8874	1.70604
BLVRA ENSG00000106605	57.8195	2.07756	5.09757	86.5552	20.8241	10.8505	87.6895	43.9425	16.7079	70.0486
BLVRB ENSG00000090013	187.099	0.627586	201.438	126.199	238.372	89.9104	118.358	243.407	59.3581	191.179
BLZF1 ENSG00000117475	34.0882	10.0653	8.84937	6.53364	4.3339	19.3247	2.40438	18.3889	5.52816	2.92583
BMF ENSG00000104081	47.3343	22.1521	68.05	9.25436	2.10853	8.43046	5.63591	22.554	9.67132	21.467
BMI1 ENSG00000168283	3.66922	0.475276	10.4328	2.8276	0.528365	1.03752	7.05514	63.0404	37.9703	9.84403
BMP1 ENSG00000168487	26.9503	23.9685	149.711	1.30147	2.72164	51.9755	142.804	88.0939	6.81075	29.749
BMP10 ENSG00000163217	0.163759	0.370166	5.36132	0.0475536	0.182076	0.0675258	0.976025	0.330879	0.0413894	0.0600367
BMP2 ENSG00000125845	0.973377	19.666	1.80002	0.0901145	0.0834023	6.67857	6.70833	13.1743	6.6992	3.59005
BMP2K ENSG00000138756	0.298633	0.597844	1.15169	19.7285	0.589117	1.43751	2.17981	1.81708	0.171265	0.212695
BMP3 ENSG00000152785	0.0216632	0.0704812	0.200236	1.98833	1.8067	7.93126	0.714217	6.46269	0.220709	1.69563
BMP4 ENSG00000125378	24.4461	1.08745	1.97827	110.072	3.56318	0.886647	1.1231	4.38529	2.69142	16.2097
BMP5 ENSG00000112175	4.54694	0.621867	4.20103	132.945	0.891456	14.0056	5.01382	9.08428	0.00603516	3.11854
BMP6 ENSG00000153162	0.0105077	0.191999	0.425394	0.336351	1.27671	1.53599	4.45014	0.909516	0.939823	1.59161
BMP7 ENSG00000101144	43.4528	13.466	17.4053	70.0436	3.15188	3.21979	36.7221	38.3612	15.4143	96.2019
BMP8B ENSG00000116985	1.32744	0.791418	0.2584	0.105583	2.09292	0.647407	3.49953	1.2939	6.33954	0.271215
BMPER ENSG00000164619	5.25215	1.14448	0.0636708	0.141297	2.46036	3.71659	1.35796	0.549187	2.58486	1.76703
BMPR1A ENSG00000107779	1.12213	49.0312	0.834705	1.11963	17.3315	1.05163	8.5388	0.494162	10.6673	0.760579
BMPR1B ENSG00000138696	0.471783	0.199869	8.27036	0.650579	30.4198	2.65173	3.79451	8.69266	0.906472	9.8188
BMPR2 ENSG00000204217	0.0326945	2.50175	8.33235	9.73635	2.84721	1.59552	3.11821	54.0504	11.9156	15.0918
BMS1 ENSG00000165733	6.37838	68.0954	0.00924622	79.5173	8.82085	7.63579	2.21312	2.1795	30.8817	54.9511
BMT2 ENSG00000164603	7.2983	0.680491	1.43872	2.51855	8.5295	1.16196	0.580448	18.7965	3.20531	0.761154
BMX ENSG00000102010	0.19839	1.35091	0.0836332	1.59688	0.0831565	1.53157	0.204779	2.94688	0.0288988	0.42433
BNC1 ENSG00000169594	0.0932674	1.32512	1.34076	0.088617	3.83412	1.47957	1.00353	1.67408	0.781195	0.502553
BNC2 ENSG00000173068	46.4281	4.31588	1.11623	11.2687	5.69272	1.54535	0.825722	0.151216	0.561086	1.95923
BNIP1 ENSG00000113734	0.39454	21.5518	30.0308	2.57385	1.04974	16.8248	21.9236	2.99605	9.22043	3.30316
BNIP2 ENSG00000140299	13.0957	30.8459	0.0730165	1.92526	6.70737	6.52242	2.18757	74.8458	14.8803	2.42482
BNIP3 ENSG00000176171	13.5363	0.296051	16.0963	26.234	20.1184	12.8845	5.09435	1.45213	109.607	1.98556
BNIP3L ENSG00000104765	3.00832	6.67936	3.74212	0.135918	31.4069	20.8023	9.55246	3.82537	18.2813	1.37352
BNIPL ENSG00000163141	1.48349	4.65319	7.83888	1.88406	44.5039	22.6504	0.0239621	29.7663	35.4057	18.2146
BOC ENSG00000144857	63.0388	0.762863	3.15735	146.621	8.3376	6.78838	12.6799	12.8297	5.21578	14.4791
BOD1 ENSG00000145919	258.635	71.4497	66.614	4.5611	267.378	15.9919	29.1713	154.713	2.31379	76.2568
BOD1L1 ENSG00000038219	6.48007	12.918	12.8244	17.5942	4.34434	40.4631	8.2389	1.86212	8.48172	55.3417
BOD1L2 ENSG00000228075	0.404052	1.45616	2.80803	0.759734	3.18802	1.18392	1.12166	0.785357	1.46074	0.404269
BOK ENSG00000176720	140.841	101.188	7.02685	0.328482	20.8598	9.48636	102.985	2.17961	4.35896	34.2459
BOLA1 ENSG00000178096	109.431	0.69515	3.26913	52.5681	1.69103	31.9881	0.805946	3.05402	18.4744	6.05198
BOLA2B ENSG00000169627	72.678	113.412	227.535	16.5455	12.0059	92.0313	8.77536	54.5279	2.92142	102.892
BOLA3 ENSG00000163170	0.462373	73.3047	15.8889	0.705235	1.93372	60.0425	1.64447	40.6496	74.8463	4.97096
BOLL ENSG00000152430	2.70679	1.30291	0.990239	1.44555	1.15817	0.250995	4.41516	0.638756	1.10844	1.16108
BOP1 ENSG00000261236	23.7233	3.38724	20.2474	75.4411	19.7273	16.1763	1.11312	10.9656	3.92794	4.19286
BORA ENSG00000136122	2.47774	0.381841	1.05449	1.17117	3.89657	1.38474	9.82273	2.14737	2.02776	0.0145742
BORCS5 ENSG00000165714	1.06015	5.09529	1.57874	2.98878	2.02283	0.919355	16.652	1.77626	8.39077	10.4464
BORCS6 ENSG00000196544	21.4604	10.7482	38.0491	35.6433	9.45209	0.0834194	3.61533	19.3764	8.12028	56.3426
BORCS7 ENSG00000166275	8.02157	14.9325	39.2843	0.804933	40.9219	52.859	5.04109	0.833841	9.15592	32.8911
BORCS8 ENSG00000254901	17.4961	23.1537	14.1312	10.4527	9.85251	26.8058	1.87009	41.9771	82.7486	51.1623
BORCS8-MEF2B ENSG00000064489	0.726223	0.113207	1.47268	1.87156	0.409902	0.109043	1.3464	0.377224	0.576992	1.02379
BPGM ENSG00000172331	2.05844	3.38087	0.0849202	2.16405	3.4057	0.140309	2.31734	16.0834	44.095	3.53564
BPHL ENSG00000137274	15.343	4.90502	1.43302	5.60726	0.291181	1.11983	74.0364	36.7692	18.316	8.552
BPI ENSG00000101425	49.9257	1.97889	0.884972	0.136031	1.60644	8.91624	1.37923	2.28504	3.85845	4.8883
BPIFA1 ENSG00000198183	0.0857265	0.391558	2.59744	1.34167	3.16454	0.0978644	0.0648652	0.356929	0.106151	2.88126
BPIFB1 ENSG00000125999	240.365	8.90301	19.8123	3.52011	11.1529	3.4646	8.1896	2.73114	4.36034	0.289703
BPIFB2 ENSG00000078898	0.903613	3.4785	4.20528	1.54033	1.92024	3.37972	16.0081	0.0147456	3.94589	0.0245918
BPIFB4 ENSG00000186191	0.0712995	1.22836	0.609566	1.07982	0.266798	1.62592	0.680301	1.39271	0.0128756	0.55749
BPIFC ENSG00000184459	0.734179	0.00478701	0.289982	0.156061	1.18312	0.167021	2.88464	1.1988	0.786794	0.271707
BPNT1 ENSG00000162813	0.544657	80.6306	0.0453735	6.88808	13.6665	23.2286	0.988731	0.572717	35.4193	11.2941
BPTF ENSG00000171634	3.81664	1.72388	0.0158212	75.6845	11.5772	15.672	44.254	26.2554	14.8812	12.4955
BRAF ENSG00000157764	1.8383	9.74443	2.90436	0.604896	0.645145	46.0951	14.0993	2.45654	21.2888	1.24524
BRAP ENSG00000089234	7.21379	21.0464	63.7217	9.82431	1.68117	73.0568	7.04241	2.2677	1.56319	4.91365
BRAT1 ENSG00000106009	9.69525	3.78905	194.894	63.28	6.39417	156.116	3.75414	144.477	50.085	101.628
BRCA1 ENSG00000012048	25.1916	9.26331	2.04521	16.1351	8.92796	0.159574	3.09638	4.14717	48.0278	1.76348
BRCA2 ENSG00000139618	0.178385	2.3201	0.126096	3.04106	3.65334	0.172699	0.0599185	0.0664847	1.53094	2.6347
BRCC3 ENSG00000185515	0.172059	16.7207	4.05579	12.3973	1.41717	35.8366	0.552825	8.51692	6.5859	0.513736
BRD1 ENSG00000100425	4.39297	5.27519	6.2018	2.27502	1.85373	9.68172	4.78774	23.887	14.0088	47.4925
BRD2 ENSG00000204256	67.8601	609.8	9.3412	369.204	613.404	627.318	1164.47	492.364	368.833	320.371
BRD3 ENSG00000169925	11.0903	1.51519	2.20296	7.91845	43.484	5.82535	4.77305	16.336	38.3763	38.664
BRD4 ENSG00000141867	287.444	220.016	60.0577	78.683	20.4015	301.373	49.4259	89.1563	6.12747	53.7634
BRD7 ENSG00000166164	66.6903	61.6866	20.1365	3.19691	5.13876	78.6292	34.7816	0.350139	21.577	28.8322
BRD8 ENSG00000112983	46.6634	38.9527	62.2765	274.002	73.5377	6.99358	7.51203	9.67187	7.67475	2.58737
BRD9 ENSG00000028310	152.131	73.6785	19.2875	8.45468	15.8341	9.57519	11.0075	158.686	20.9073	37.9894
BRE ENSG00000158019	20.982	11.3594	85.4874	26.3037	3.44359	3.03353	11.0479	49.3904	4.46893	24.9084
BRF1 ENSG00000185024	36.7069	10.1822	21.9184	2.9238	61.9484	15.0075	131.75	13.3918	127.402	28.7802
BRF2 ENSG00000104221	4.95621	46.9568	6.0281	70.364	5.32476	41.9747	2.52599	0.857373	1.74856	8.47769
BRI3 ENSG00000164713	331.85	241.016	529.733	166.103	360.339	310.245	248.961	10.1465	214.021	198.155
BRI3BP ENSG00000184992	2.96496	0.092943	2.41832	0.0873424	8.48911	0.810145	1.16771	0.664023	6.98358	0.499094
BRICD5 ENSG00000182685	69.7124	1.66457	3.98973	1.10178	9.04427	0.143438	0.229211	0.211336	1.78449	18.0159
BRINP1 ENSG00000078725	1.48272	0.101804	11.3759	30.9045	0.80954	0.175136	0.669131	1.98136	0.211267	1.60256
BRINP3 ENSG00000162670	0.331153	2.92773	0.0265362	0.043241	2.5635	5.25748	0.303009	3.47854	1.52016	1.91536
BRIP1 ENSG00000136492	1.79974	0.305825	0.117238	0.155452	1.56403	1.70567	1.08816	1.86318	0.0642678	0.531974
BRIX1 ENSG00000113460	1.23804	15.7655	3.88463	4.208	5.37075	1.7914	0.106748	0.370867	18.4966	2.1738
BRK1 ENSG00000254999	236.627	85.879	157.692	162.749	136.428	87.1881	81.2389	59.495	117.042	40.5613
BRMS1 ENSG00000174744	34.7098	24.4545	168.557	107.141	0.162462	42.9346	40.9882	4.14189	19.2774	37.1982
BRMS1L ENSG00000100916	0.545944	0.844118	0.0149849	1.75783	7.23298	6.69401	1.12515	3.25314	1.96046	0.046166
BROX ENSG00000162819	5.77751	8.80159	1.0065	1.78903	26.1126	13.4208	3.75037	2.56022	0.762268	13.7054
BRPF1 ENSG00000156983	30.4544	33.7195	52.7756	0.641308	17.5203	39.9631	5.6602	0.610496	10.0266	32.8539
BRPF3 ENSG00000096070	3.44067	37.3123	8.08302	46.3722	12.4045	212.729	0.206924	66.1024	94.0966	1.60505
BRSK1 ENSG00000160469	4.57056	0.00484727	7.60818	22.4508	7.18149	1.54046	0.919083	3.54626	1.0475	4.28767
BRSK2 ENSG00000174672	33.0928	2.10991	16.0601	0.378133	1.72343	1.9324	3.1956	5.22814	0.735119	3.05222
BRWD1 ENSG00000185658	3.1527	16.8378	7.48103	36.202	25.998	14.7556	0.285067	19.7295	21.6032	0.449141
BRWD3 ENSG00000165288	0.0160034	18.5409	1.31515	15.7029	1.83979	0.477662	16.1515	1.8718	0.0511238	0.210068
BSCL2 ENSG00000168000	1.41062	0.325949	0.232816	1.95455	1.09539	0.288189	0.223968	1.07194	0.0615033	0.982774
BSDC1 ENSG00000160058	32.4823	13.6927	14.6887	32.2224	20.5638	15.2874	6.49404	6.71687	141.924	33.5423
BSG ENSG00000172270	424.957	31.0802	140.991	588.834	278.701	52.3213	131.411	156.592	221.768	71.7339
BSN ENSG00000164061	0.849918	1.38178	3.25182	0.596789	0.784215	7.98683	2.87051	2.21486	0.353885	1.0179
BSND ENSG00000162399	0.865628	1.14152	0.000807354	0.0176821	3.76092	0.757913	0.329174	0.0163386	1.37557	0.426514
BSPH1 ENSG00000188334	0.0351034	0.0321098	0.0298935	0.0454807	0.359629	0.211168	0.100622	1.44663	0.64799	1.22994
BSPRY ENSG00000119411	26.6841	39.1117	0.0729289	0.899692	35.9714	13.8203	39.5545	4.77444	27.8169	42.2742
BST1 ENSG00000109743	5.83072	2.83969	2.73011	23.7867	10.1053	0.00710457	3.01911	0.42187	1.38917	1.8724
BST2 ENSG00000130303	772.851	16.5594	59.4598	836.162	2.30671	119.596	234.154	13.6285	49.5556	7.96312
BTAF1 ENSG00000095564	6.65465	23.2388	3.58157	12.1037	5.40372	0.599693	5.07215	23.3587	0.666948	2.01626
BTBD1 ENSG00000064726	24.9099	81.2804	14.4311	11.8893	7.0879	3.35276	3.60663	40.6754	14.8475	46.2285
BTBD10 ENSG00000148925	33.2758	42.0097	0.70786	2.43387	11.3263	6.24714	7.48393	4.66833	7.20551	0.996114
BTBD11 ENSG00000151136	0.014681	39.2292	2.57785	2.20089	9.83207	17.872	0.800545	0.805927	0.0024184	54.875
BTBD16 ENSG00000138152	0.034781	0.960351	0.36845	2.70393	18.2909	2.5049	0.158038	0.703391	0.0486136	1.7159
BTBD19 ENSG00000222009	0.23786	1.15775	7.87292	0.192987	3.1554	0.331961	3.43958	1.27908	0.753685	0.138558
BTBD2 ENSG00000133243	396.162	116.827	283.368	42.1267	12.8946	81.4916	0.373468	136.341	275.627	189.86
BTBD3 ENSG00000132640	4.37356	23.7527	3.53805	74.371	3.36903	21.4783	17.5827	0.898761	4.92281	9.72883
BTBD6 ENSG00000184887	175.798	65.8428	81.3043	75.0183	3.17741	115.657	7.80133	43.7403	54.8591	99.3423
BTBD7 ENSG00000011114	3.83581	88.9687	18.9654	99.4614	7.45252	1.42469	5.80006	26.9181	4.60842	6.60052
BTBD8 ENSG00000189195	1.74444	0.54166	0.297714	0.239067	5.47021	1.45908	1.31128	0.204656	1.75916	0.978656
BTBD9 ENSG00000183826	0.61738	49.024	50.791	23.9735	6.39815	31.8323	0.681538	11.8713	8.64889	13.3545
BTC ENSG00000174808	11.1278	8.93116	0.243657	1.46462	2.0149	0.0162506	0.884873	2.52387	0.0760183	4.26355
BTD ENSG00000169814	9.35055	30.5273	17.8816	90.929	40.5963	1.74911	2.47004	18.6239	15.5539	15.1269
BTF3 ENSG00000145741	140.255	76.4138	10.4819	275.464	85.5773	242.915	17.1895	46.115	23.9849	170.41
BTF3L4 ENSG00000134717	6.53093	75.6013	6.26811	2.21838	2.80821	42.4009	0.112234	5.00215	12.3249	10.581
BTG1 ENSG00000133639	2.39233	278.068	2.67974	128.463	67.637	15.5981	11.2527	24.64	10.5232	26.5442
BTG2 ENSG00000159388	266.861	125.179	0.369559	74.7003	38.7306	174.101	944.937	91.3359	119.415	551.086
BTG3 ENSG00000154640	3.68876	132.642	0.156643	2.99864	4.56699	46.922	0.260664	8.70934	29.5087	1.78625
BTK ENSG00000010671	0.0122283	0.189553	0.477186	9.16175	3.61896	1.40281	0.241627	0.679587	1.47626	0.824833
BTN2A1 ENSG00000112763	3.353	16.1532	6.48502	32.1011	23.6053	1.81434	3.45387	0.758236	21.7065	14.5453
BTN2A2 ENSG00000124508	3.83076	5.43281	7.96863	20.4167	0.932503	20.4411	4.18266	0.65693	6.2714	5.92247
BTN3A1 ENSG00000026950	0.367698	4.54537	8.86211	27.0526	14.2729	5.51057	15.8116	26.3705	0.380775	118.729
BTN3A2 ENSG00000186470	0.929154	7.45935	6.06162	7.10319	12.9711	0.433116	10.7265	5.03804	4.13054	20.4688
BTN3A3 ENSG00000111801	0.0639033	0.473441	26.71	1.57434	16.4388	2.00439	0.0375059	1.2978	0.516989	1.32837
BTNL3 ENSG00000168903	5.42955	0.98871	0.51065	0.0576909	5.32032	0.152646	0.0450063	2.3351	0.057333	0.391184
BTNL9 ENSG00000165810	1.89999	5.82252	3.3245	1.06494	0.429608	4.40797	1.19776	1.4765	3.25637	2.43413
BTRC ENSG00000166167	5.77753	3.30508	18.1287	7.5494	39.4117	4.16761	59.3326	56.2073	0.603445	20.8722
BUB1 ENSG00000169679	0.182614	0.344862	2.27866	0.571206	0.870142	2.79891	5.64174	0.001471	0.573381	0.256376
BUB1B ENSG00000156970	0.487275	1.45092	1.23743	0.416377	0.161149	1.59796	0.0270177	0.834974	0.00470938	2.06053
BUB3 ENSG00000154473	5.20731	8.12974	10.2424	1.16251	12.5866	9.10706e-07	2.10834	43.2342	9.29435	15.439
BUD13 ENSG00000137656	16.2248	0.977352	1.69783	3.23271	4.63216	0.74026	2.53693	0.80762	1.33365	4.75225
BUD31 ENSG00000106245	347.532	286.387	7.53743	104.04	219.7	17.5537	185.771	44.075	209.885	138.235
BVES ENSG00000112276	6.41275	1.10921	0.573176	7.53105	0.986577	0.865053	19.2635	0.30563	6.91772	1.15472
BYSL ENSG00000112578	45.1853	38.2557	27.6286	0.273954	8.97708	83.9726	1.95218	0.27123	1.94078	0.637237
BZW1 ENSG00000082153	0.93762	190.411	4.3531	2.70723	35.6897	63.2295	73.6317	92.8771	4.16601	2.30756
BZW2 ENSG00000136261	1.7858	2.99847	4.07923	0.0581684	4.46266	0.896881	0.170833	72.7473	0.401619	24.1834
C10orf10 ENSG00000165507	6.04163	14.3253	0.0430267	1.02258	2.86217	314.897	111.438	35.4916	1.63762	0.0219642
C10orf105 ENSG00000214688	0.541803	0.185152	0.965058	0.0277282	0.343362	0.421249	0.516302	3.48699	0.427937	0.197448
C10orf107 ENSG00000183346	0.18298	2.68674	0.80023	1.74253	0.482336	0.0449818	0.743859	1.0566	0.847553	0.787614
C10orf11 ENSG00000148655	23.5074	1.97495	3.49273	4.40364	5.34241	0.40744	38.8699	8.03197	4.31772	55.521
C10orf128 ENSG00000204161	3.20081	2.88357	4.15771	1.30462	0.921704	0.00726938	10.4655	0.615977	0.963588	5.65213
C10orf2 ENSG00000107815	16.658	15.9077	1.42397	40.4345	0.391049	9.57066	22.9605	7.49054	2.9981	19.6692
C10orf35 ENSG00000171224	1.40991	13.9267	28.7999	8.72142	0.650125	1.04892	21.6689	1.65061	2.75339	8.22772
C10orf54 ENSG00000107738	235.863	213.332	102.525	319.628	22.9676	9.74417	287.552	112.284	17.4978	8.11987
C10orf55 ENSG00000222047	2.83296	1.88566	0.0770493	0.052889	1.2057	1.36867	0.31257	1.77315	0.591788	0.30468
C10orf67 ENSG00000179133	5.62371	0.510227	1.86841	1.09278	1.0423	4.7233	2.95218	0.802356	0.0359024	3.066
C10orf71 ENSG00000177354	1.90627	0.10156	0.784514	0.225065	2.66191	2.65743	0.0353091	0.184771	2.34031	0.472371
C10orf76 ENSG00000120029	86.9263	37.3912	19.1652	11.6914	21.4641	17.4631	25.2102	9.517	31.8036	49.8102
C10orf82 ENSG00000165863	1.05044	0.469604	0.483031	6.35885	2.16638	3.00695	0.231406	1.58476	0.0166821	2.81109
C10orf88 ENSG00000119965	5.46618	0.597586	0.996969	0.535895	0.137262	5.8986	0.473097	8.46013	3.3822	1.26507
C10orf95 ENSG00000120055	1.0506	2.58896	0.80152	0.956964	0.568628	0.0460097	0.0263869	0.307524	0.65839	4.23708
C10orf99 ENSG00000188373	120.772	211.319	101	1.52474	1.11111	2.71501	0.00303613	15.861	26.4138	10.5342
C11orf1 ENSG00000137720	9.3547	59.9848	18.3865	42.2376	7.90582	8.26122	5.11465	12.4945	0.962217	10.4253
C11orf16 ENSG00000176029	2.21719	0.404151	1.0617	1.40596	0.0930145	3.5732	0.000531726	1.67605	0.677052	0.747458
C11orf21 ENSG00000110665	2.97047	8.46473	3.28128	6.94964	0.304756	0.194647	0.0451076	0.290735	0.133771	0.334525
C11orf24 ENSG00000171067	118.952	15.7219	18.5098	2.73562	89.7298	74.9162	44.0782	73.3663	77.1208	132.663
C11orf31 ENSG00000211450	109.903	166.01	134.721	210.49	71.67	296.052	12.1826	108.525	159.734	55.3747
C11orf42 ENSG00000180878	1.72114	1.44936	1.17583	0.217671	0.129162	0.586404	0.000695894	1.11281	0.653439	0.392854
C11orf45 ENSG00000174370	28.9228	2.57153	0.104782	3.095	0.612868	0.906809	1.02128	0.142505	0.238064	0.183704
C11orf49 ENSG00000149179	4.32433	5.8717	146.41	15.0551	2.4145	1.5845	8.8119	11.6973	75.6284	0.0924401
C11orf52 ENSG00000149300	0.854041	2.15683	0.222802	2.5539	2.7314	1.35257	0.0635744	0.0180818	0.413571	0.3288
C11orf53 ENSG00000150750	2.72462	5.56378	0.756496	0.809936	1.16473	3.40864	2.87877	0.199448	0.0048303	0.315913
C11orf54 ENSG00000182919	3.9779	0.855399	6.05759	10.0989	0.309335	1.29783	1.76805	2.5448	24.9164	23.7277
C11orf57 ENSG00000150776	9.327	10.7957	0.0316545	11.4094	0.832647	0.441342	0.624426	0.790171	0.00189322	0.452244
C11orf58 ENSG00000110696	20.6528	53.4577	15.1252	150.494	32.0108	65.1304	22.9813	8.93171	26.8853	67.2968
C11orf63 ENSG00000109944	11.0544	0.0223495	0.119177	0.401252	0.513294	0.757543	0.971417	0.660474	1.91013	0.44948
C11orf65 ENSG00000166323	6.42104	0.198123	0.110904	1.84412	4.76966	1.6481	1.02655	3.47747	1.68446	0.0640843
C11orf68 ENSG00000175573	3.44931	32.6249	161.117	150.083	41.6994	1.38041	3.38461	38.4284	1.87465	4.59578
C11orf70 ENSG00000137691	3.10005	0.654782	0.15265	2.06301	1.23154	1.00698	0.484116	1.59734	0.0257046	0.36152
C11orf71 ENSG00000180425	2.46125	0.368606	1.52737	6.64689	32.0584	9.2119	20.0918	2.14811	1.60654	1.94236
C11orf74 ENSG00000166352	1.34727	2.39383	0.0111895	2.17504	0.603993	11.7453	0.373386	0.0186653	5.47532	9.26163
C11orf80 ENSG00000173715	0.0284469	1.44472	1.34664	0.0496487	0.158655	7.07338	2.11806	14.5919	6.14747	10.7199
C11orf84 ENSG00000168005	5.6923	0.106449	3.18221	1.77354	20.3858	0.364926	3.33498	1.6585	3.95518	27.5416
C11orf87 ENSG00000185742	0.7452	0.978275	1.36139	0.658357	1.76229	0.142427	0.0278877	0.375935	0.77626	3.24652
C11orf88 ENSG00000183644	0.000573274	3.35449	0.0302441	0.0122268	0.854794	1.15879	0.742632	0.0829966	5.0543	1.91713
C11orf95 ENSG00000188070	37.6123	1.77638	24.7529	128.365	20.5383	35.2348	4.55589	0.660275	41.0836	92.3122
C11orf96 ENSG00000187479	254.019	39.6526	159.3	67.0194	93.4386	7.07618	10053.1	61.4915	0.495034	97.0266
C11orf98 ENSG00000278615	0.047176	0.251512	0.0532875	0.366089	1.03722	0.0321508	1.02752	1.67396	0.32693	0.0553453
C12orf10 ENSG00000139637	128.023	14.9127	70.8403	92.3426	55.624	0.477658	46.0533	17.1775	7.16785	41.698
C12orf29 ENSG00000133641	4.72731	3.41509	3.11324	3.16958	3.53821	4.40052	0.654946	2.68366	1.6325	3.34632
C12orf4 ENSG00000047621	26.4368	13.7727	0.248589	19.5194	3.99088	0.0902179	1.01539	59.6716	0.82975	1.73201
C12orf40 ENSG00000180116	0.860363	0.00206293	0.147327	3.02197	0.844645	0.319542	1.40372	0.744567	0.0188809	0.146928
C12orf42 ENSG00000179088	0.17222	2.53849	1.96695	1.93601	0.232823	1.09758	0.267322	0.657226	2.61131	0.798428
C12orf43 ENSG00000157895	9.54303	0.773239	15.5264	113.333	18.982	77.8488	32.9708	2.5205	3.01073	6.25075
C12orf45 ENSG00000151131	4.31951	15.344	20.4547	2.10448	17.491	0.214999	9.35856	3.73706	18.3259	2.90111
C12orf49 ENSG00000111412	0.121495	66.2112	1.69354	0.168753	0.30404	34.8195	3.58744	14.6577	40.1058	6.05101
C12orf50 ENSG00000165805	4.56546	0.0481261	8.66841	0.275207	0.728314	0.996375	1.3561	0.215425	0.0613638	0.770544
C12orf54 ENSG00000177627	0.961205	5.05747	7.5344	9.80535	3.51779	19.3186	4.59601	0.362177	0.211232	9.65131
C12orf56 ENSG00000185306	0.160552	4.54782	2.99456	0.646304	1.06715	0.011422	3.13722	0.0122474	0.0599943	0.0521494
C12orf57 ENSG00000111678	373.583	1.64404	992.615	589.871	166.799	136.166	143.919	60.7914	134.795	142.11
C12orf60 ENSG00000182993	0.0556322	0.662373	1.58165	1.29226	1.10875	0.864319	0.196173	1.17009	4.99677	0.497613
C12orf65 ENSG00000130921	7.49968	0.739877	20.2597	13.7529	2.97675	0.0330596	3.09248	7.45563	15.3991	26.9577
C12orf66 ENSG00000174206	0.180668	1.89587	0.00289318	1.97625	2.86879	7.78521	8.43178	6.27415	1.92222	0.259573
C12orf73 ENSG00000204954	0.0387779	0.310309	1.63643	7.35876	0.0265415	0.0321631	1.38926	5.37934	16.7785	29.9469
C12orf75 ENSG00000235162	7.23938	1.84812	23.1	60.5209	1.6763	4.23939	5.90926	1.26012	10.3294	1.67976
C12orf76 ENSG00000174456	3.4347	5.96343	0.0181493	19.5398	10.7147	2.91935	6.87113	75.6728	13.9293	0.271382
C14orf1 ENSG00000133935	95.9043	70.6324	261.277	51.2462	161.815	39.254	245.504	69.9812	76.1531	27.7381
C14orf105 ENSG00000100557	2.8287	0.607809	0.728555	1.43989	1.96741	0.443934	0.402269	0.584465	0.33739	0.465263
C14orf119 ENSG00000179933	6.86793	1.43636	0.841225	20.2945	1.79233	26.4873	2.88184	1.39333	17.0513	10.3338
C14orf132 ENSG00000227051	0.943933	1.62166	2.35147	0.167827	35.7468	14.7278	2.6804	0.0559575	0.857252	2.71874
C14orf142 ENSG00000170270	1.12112	0.825753	1.99274	5.11218	2.30766	16.8569	1.0624	6.76045	0.0198209	2.80699
C14orf159 ENSG00000133943	30.1116	21.9831	56.8993	60.4554	14.1444	10.9516	12.3594	3.64163	68.1967	13.117
C14orf166 ENSG00000087302	9.54775	41.9013	42.9381	24.8143	46.5065	22.7036	35.658	91.4987	76.0866	45.6012
C14orf169 ENSG00000170468	0.866505	30.0273	4.42568	0.181716	2.47043	1.56809	1.03049	9.3328	1.85983	11.3108
C14orf178 ENSG00000197734	0.849164	0.0189987	1.47233	3.77022	0.908135	0.180709	0.148519	9.86403	0.739346	0.338622
C14orf180 ENSG00000184601	0.433045	0.00863895	0.507511	0.0161005	2.54286	3.24165	0.184993	0.329462	0.000953822	1.11682
C14orf2 ENSG00000156411	212.019	308.04	456.256	102.226	223.093	219.199	77.4287	11.2799	146.241	241.058
C14orf28 ENSG00000179476	1.05804	2.4576	1.39394	2.7137	0.29169	1.21251	1.74561	3.25365	5.07564	0.773494
C14orf37 ENSG00000139971	0.0205446	1.11367	0.299665	0.848622	0.970045	1.74415	0.545029	4.2084	1.35575	0.630062
C14orf39 ENSG00000179008	4.83182	2.51078	4.14572	1.82992	0.445412	5.44825	0.689848	2.32379	1.27603	1.45372
C14orf79 ENSG00000140104	15.1934	1.59819	7.05077	29.6305	0.0357338	67.5636	1.02687	13.7226	1.44677	25.0448
C14orf80 ENSG00000185347	10.9876	8.55569	2.38401	2.18577	11.0673	10.8344	11.3161	45.273	60.0208	11.8309
C14orf93 ENSG00000100802	21.1836	0.631424	3.93956	10.5895	25.2592	6.76505	35.8463	4.22545	9.67708	23.7547
C15orf39 ENSG00000167173	46.5334	20.7882	14.1762	37.4963	67.2969	0.230717	68.9437	37.9004	12.0543	32.072
C15orf40 ENSG00000169609	63.3032	20.6623	0.123562	14.8011	88.76	7.07704	3.1669	1.84142	0.0374313	3.91125
C15orf41 ENSG00000186073	0.616597	21.9539	3.23114	0.659124	6.52729	2.45443	0.0178342	7.68345	0.767373	6.01176
C15orf48 ENSG00000166920	4.54169	48.0139	1.3104	0.777596	5.22847	28.1772	1.11101	22.2313	26.2263	5.60274
C15orf52 ENSG00000188549	184.788	54.9669	3.22878	28.2828	42.0426	16.2459	5.33851	4.2626	8.17921	5.52472
C15orf57 ENSG00000128891	12.6001	39.437	52.6122	5.1943	5.05623	5.15926	2.5707	7.9292	3.87197	1.81357
C15orf59 ENSG00000205363	25.2023	1.62984	149.385	9.42531	2.55617	18.5787	6.60711	13.0007	3.52405	136.518
C15orf61 ENSG00000189227	12.474	1.47728	21.6828	3.96474	13.7715	15.0304	3.93851	1.91188	78.0422	1.27051
C15orf62 ENSG00000188277	0.34615	7.45846	0.987612	2.64338	5.18279	3.74696	7.97598	0.307689	0.731415	4.86137
C15orf65 ENSG00000261652	0.186953	0.246221	3.2757	0.77996	0.0626402	1.21092	0.965235	0.383901	1.24495	1.58896
C16orf13 ENSG00000130731	329.535	4.36567	132.736	20.6431	11.9179	23.8006	150.17	7.69024	39.3358	45.7078
C16orf45 ENSG00000166780	19.4732	164.435	34.6264	58.5404	3.89298	5.57726	0.0168326	6.23729	4.01034	3.66994
C16orf46 ENSG00000166455	0.690387	1.71273	0.084788	3.00195	0.407524	1.58366	1.08921	5.16627	2.41168	0.843838
C16orf52 ENSG00000185716	7.50613	24.8275	0.339968	6.5437	0.602025	10.8798	7.51661	0.228275	0.959691	33.9422
C16orf54 ENSG00000185905	14.5165	0.906012	1.72433	0.208741	1.46066	12.0827	0.936506	0.976114	0.767196	24.4327
C16orf58 ENSG00000140688	388.373	73.948	1.68543	101.014	196.417	139.899	80.4282	59.9838	254.334	167.035
C16orf59 ENSG00000162062	2.43043	1.30104	1.87555	0.00937145	0.723627	1.02924	0.205168	1.44075	2.69661	4.47755
C16orf62 ENSG00000103544	268.507	6.4866	40.3118	4.42079	57.2898	26.9888	6.63831	79.2179	16.5271	3.64584
C16orf70 ENSG00000125149	34.5519	1.31173	5.70931	8.42413	11.0433	2.63342	60.7361	4.80316	43.0906	7.91452
C16orf71 ENSG00000166246	0.00501365	0.92444	6.47479e-07	0.6718	16.0448	2.71991	0.774256	0.588854	4.18148	3.6549
C16orf72 ENSG00000182831	14.5508	7.63226	1.08303	34.6453	11.1384	13.7008	1.65581	2.43469	11.8034	1.60476
C16orf74 ENSG00000154102	3.19821	37.0332	1.54173	105.469	6.69802	26.5961	13.9137	22.2772	19.2459	24.457
C16orf86 ENSG00000159761	7.76925	0.0865059	6.13025	7.57643	11.0691	1.24862	0.262269	0.907288	2.22263	9.2277
C16orf87 ENSG00000155330	0.0891379	0.691089	0.0748926	0.0416287	5.00387	0.180292	0.615139	0.555049	0.751633	4.6795
C16orf89 ENSG00000153446	16.7147	2.92311	20.3551	124.232	76.7703	8.81075	22.6515	4.8761	17.7945	16.75
C16orf91 ENSG00000174109	3.84452	21.6033	1.75651	40.8894	4.84206	6.67063	3.70671	28.5819	1.22465	2.11986
C16orf95 ENSG00000260456	0.833923	0.101443	0.195528	0.878458	0.195066	1.45494	0.246155	1.44499	0.034676	0.91419
C16orf96 ENSG00000205832	5.86642	2.96647	0.951127	0.559357	0.466369	0.429674	11.6867	0.692465	0.483524	0.383768
C17orf107 ENSG00000205710	0.420078	30.0595	9.81108	1.85592	54.8893	42.779	23.0179	27.8415	3.51369	0.0922904
C17orf49 ENSG00000258315	0.809564	10.9289	4.20078	0.223565	4.28322	0.151357	4.50312	0.0235961	13.71	17.8971
C17orf50 ENSG00000270806	0.0976021	0.248867	0.270565	0.617302	1.40016	2.06912	0.642263	0.132447	0.158993	0.892111
C17orf51 ENSG00000212719	9.42275	4.1101	21.7269	3.83374	4.57573	11.2883	5.07411	1.36938	3.25109	6.30397
C17orf53 ENSG00000125319	0.0540586	0.741805	2.14967	0.00596792	1.20306	1.69108	3.13615	7.83355	1.60719	6.29144
C17orf58 ENSG00000186665	0.394413	2.94975	0.0919873	1.36023	0.500306	3.51322	1.33661	0.814109	0.162177	1.17159
C17orf62 ENSG00000178927	56.3296	43.2609	8.14285	36.383	26.5719	69.0102	11.7392	23.2294	11.0204	89.7413
C17orf67 ENSG00000214226	1.01517	0.427659	0.427336	19.8116	2.49285	0.123882	6.74264	6.42951	0.512016	7.29472
C17orf74 ENSG00000184560	3.19014	2.26285	0.824644	0.0201554	0.0525991	0.27541	0.86863	0.942906	0.332897	0.963973
C17orf75 ENSG00000108666	2.11327	20.4863	12.0958	12.8818	0.841187	1.35622	0.75133	0.816636	4.3534	3.33079
C17orf78 ENSG00000278505	7.34077	0.0521371	1.15309	1.261	1.0538	0.227528	0.0863882	0.724532	1.8443	0.355644
C17orf80 ENSG00000141219	30.4962	13.1075	66.1863	38.688	7.17311	1.89789	95.8253	0.386807	9.0717	2.83649
C17orf89 ENSG00000224877	8.98023	57.4071	93.3373	265.457	85.7914	6.14402	3.29474	191.854	20.1876	107.791
C17orf96 ENSG00000273604	0.546334	4.72369	0.37463	0.584359	0.424476	22.1129	8.44775	5.65019	1.60487	1.06191
C17orf97 ENSG00000187624	4.54776	0.454079	0.973068	5.59394	6.26936	0.946885	0.141761	24.0307	0.100401	0.48092
C17orf99 ENSG00000187997	0.0361012	0.226143	1.70861	0.525212	0.292982	0.506318	0.55452	0.480896	2.5832	0.876842
C18orf21 ENSG00000141428	9.91427	38.4917	1.50422	5.5805	3.63589	10.3561	1.68527	0.303769	0.678007	0.864463
C18orf25 ENSG00000152242	3.74212	11.5913	1.60202	9.49433	0.0734581	1.24445	5.15569	15.6465	14.3226	0.803853
C18orf32 ENSG00000177576	60.3182	37.771	15.709	0.677845	8.0508	3.8385	3.00196	22.9914	51.1978	14.8719
C18orf54 ENSG00000166845	1.80728	0.00878781	0.841218	0.000155221	5.964	0.349838	2.36711	0.27456	0.079691	0.763288
C18orf63 ENSG00000206043	0.0827044	0.412952	0.897639	0.0622663	3.35886	0.349069	0.586963	0.0928805	0.467276	0.0518566
C18orf8 ENSG00000141452	59.1184	79.6233	2.37844	0.879578	6.60195	148.563	35.5491	6.34165	2.79171	1.99732
C19orf12 ENSG00000131943	403.585	15.7607	10.2272	5.55106	83.5861	134.01	3.91469	9.11399	77.0562	40.5112
C19orf18 ENSG00000177025	4.36324	1.79509	13.1092	0.241027	14.6661	11.7808	0.088917	1.55587	0.0916891	3.49882
C19orf24 ENSG00000228300	8.00718	3.50436	289.117	41.1215	60.9097	7.81893	5.89678	83.6662	1.24702	25.87
C19orf25 ENSG00000119559	21.2336	41.8975	1.30051	134.207	70.2366	55.9288	34.4045	25.5642	14.1763	5.72954
C19orf33 ENSG00000167644	6.76873	257.312	570.936	92.323	2.03127	17.3139	194.478	187.386	48.1414	21.1893
C19orf35 ENSG00000188305	3.78218e-05	0.437074	0.346338	1.05952	0.604534	0.0138634	0.558745	1.99351	1.11415	0.19259
C19orf38 ENSG00000214212	2.83276	4.77659	2.15533	30.5822	4.02249	1.46854	9.99711	8.59857	1.59593	0.156957
C19orf43 ENSG00000123144	225.027	280.454	183.178	84.8895	285.153	360.092	481.938	501.754	373.618	295.369
C19orf44 ENSG00000105072	65.6145	0.00590321	0.723672	23.7557	1.70832	11.7363	33.2136	0.295115	22.836	0.901887
C19orf45 ENSG00000198723	1.79045	0.0658746	5.17045	1.19655	3.35954	0.0139698	0.0417128	0.380635	0.554304	0.0135356
C19orf47 ENSG00000160392	17.4323	13.001	36.5458	0.71658	8.80144	7.17833	2.44431	6.97489	18.4102	5.82331
C19orf48 ENSG00000167747	2.39379	6.14469	65.5528	45.0732	61.0392	10.6498	1.15556	38.8717	43.5919	2.78793
C19orf52 ENSG00000142444	110.508	6.83026	10.1522	5.22481	64.2323	14.8189	1.55691	12.325	34.0816	6.21845
C19orf53 ENSG00000104979	236.423	52.9441	176.211	362.855	248.326	125.156	399.071	20.5985	7.80601	89.3972
C19orf54 ENSG00000188493	23.4502	3.38697	14.7347	4.0585	18.6158	0.976096	1.0965	5.8886	33.2928	22.8172
C19orf57 ENSG00000132016	1.06467	7.04119	10.9303	5.13888	0.662908	1.124	13.3531	0.101451	8.60096	0.465381
C19orf60 ENSG00000006015	136.819	40.6923	210.583	0.872431	108.434	0.713008	21.535	22.5524	7.2966	108.068
C19orf66 ENSG00000130813	51.2229	8.27842	19.3971	74.806	50.3069	92.7801	56.7503	72.1917	4.37155	22.88
C19orf68 ENSG00000185453	4.27639	4.18658	14.5093	17.9466	9.85103	13.7787	4.30964	8.28396	1.18624	0.0969323
C19orf70 ENSG00000174917	614.163	27.8051	170.105	29.2423	69.2799	120.82	45.9629	77.609	51.0344	114.777
C19orf71 ENSG00000183397	0.00567508	1.05098	1.52274	1.71199	0.955484	2.87249	0.345872	0.0525372	3.86745	10.5107
C19orf73 ENSG00000221916	12.743	5.45954	5.40773	0.320122	3.19758	3.41016	5.04842	3.91102	0.41952	6.92763
C19orf81 ENSG00000235034	3.36955	0.773998	2.36898	1.70218	64.9464	0.720654	0.00340631	0.267001	6.27117	5.29128
C1D ENSG00000197223	1.26024	14.0985	2.59446	13.1866	10.1976	23.1541	0.151824	2.88694	22.7954	7.73657
C1GALT1 ENSG00000106392	0.715707	22.4498	4.41289	0.52565	6.40067	22.5741	0.917024	0.955781	36.7349	5.88141
C1GALT1C1 ENSG00000171155	0.879535	0.993825	5.52799	2.07223	3.37323	1.65437	45.143	5.27467	1.48409	2.68462
C1QA ENSG00000173372	788.232	53.9386	1019.58	470.341	55.2984	11.1035	189.554	118.462	71.8007	65.502
C1QB ENSG00000173369	10.6212	8.31915	439.369	238.622	111.53	3.4434	134.102	40.6153	16.7232	23.277
C1QBP ENSG00000108561	3.97916	247.094	57.2001	29.4756	7.96927	41.8546	1.43017	18.3002	239.299	72.1691
C1QC ENSG00000159189	76.7517	29.8129	137.657	191.794	0.0739813	1.0711	8.09716	90.3137	0.632507	1.82972
C1QL1 ENSG00000131094	346.365	9.48008	1.34709	182.034	10.6737	2.22855	22.5246	17.7919	1.97678	2.12117
C1QL4 ENSG00000186897	0.0175144	0.681708	0.700518	0.142456	0.565365	0.346556	0.239824	1.48389	0.295491	0.59501
C1QTNF1 ENSG00000173918	2135.77	1.13789	10.9226	1302.16	1.46532	7.04226	54.5754	5.68586	7.4406	7.08848
C1QTNF2 ENSG00000145861	112.121	1.40664	24.8432	6.16407	8.81527	2.0069	0.0889836	7.45798	0.370243	0.0949093
C1QTNF3 ENSG00000082196	23.1776	5.96982	0.221859	1.24732	3.69015	13.672	37.4317	1.67795	1.06433	3.92232
C1QTNF4 ENSG00000172247	22.348	8.55782	6.7225	8.59204	1.22504	0.497365	6.76514	4.27836	2.82567	0.660647
C1QTNF5 ENSG00000223953	1.94483	0.539957	2.36791	2.64104	0.372821	0.436433	2.21292	3.01246	0.579556	0.0931991
C1QTNF6 ENSG00000133466	22.1272	1.26988	20.4339	0.968447	14.9687	19.6908	2.98138	7.28063	0.470777	12.2694
C1QTNF7 ENSG00000163145	34.683	0.641202	3.16066	6.13392	4.18593	2.08884	4.69245	0.131809	5.86906	0.835502
C1R ENSG00000159403	3026.48	76.6269	12.1594	1241.63	67.7538	116.713	884.493	214.192	65.7941	79.0463
C1RL ENSG00000139178	112.338	9.43645	2.0172	275.395	7.44323	31.5775	18.1742	5.401	110.496	24.0746
C1S ENSG00000182326	462.327	37.0481	4.63367	1014.92	28.1162	220.37	217.093	5.28182	12.3635	184.877
C1orf105 ENSG00000180999	0.49498	0.280304	0.205966	0.476135	0.146114	1.01637	0.685857	1.84713	0.0672177	6.06008
C1orf106 ENSG00000163362	7.24131	246.505	107.56	1.50586	6.84964	80.5298	3.41152	12.0384	67.7176	129.037
C1orf109 ENSG00000116922	29.5279	7.68124	3.14717	1.74408	1.6131	1.37599	0.801045	1.23582	4.89723	10.4475
C1orf112 ENSG00000000460	15.6687	6.4778	3.47589	1.60629	2.27753	2.2717	10.5363	5.16178	1.13019	3.6027
C1orf115 ENSG00000162817	0.556467	21.5027	13.4639	1.20547	26.7473	0.13502	23.3344	16.3473	58.5889	0.868927
C1orf116 ENSG00000182795	0.265443	450.031	818.619	20.2418	403.681	107.578	118.823	6.56926	289.797	11.3141
C1orf122 ENSG00000197982	159.507	64.5569	310.669	16.3684	220.222	33.3024	130.055	8.60263	80.7417	46.6212
C1orf123 ENSG00000162384	60.2382	36.6729	4.66707	225.216	47.1664	87.7559	2.96646	79.9774	61.6034	44.7959
C1orf127 ENSG00000175262	0.15037	0.782643	1.9298	1.3405	2.11816	0.135165	0.306409	0.962978	0.676747	0.801194
C1orf131 ENSG00000143633	0.578234	2.63996	0.601956	0.414919	1.18448	0.782284	4.16275	2.36892	30.6598	6.26968
C1orf141 ENSG00000203963	0.868341	1.26252	0.65562	2.99719	0.19798	0.0784533	0.0298296	1.02366	1.10073	0.0822192
C1orf145 ENSG00000162913	0.0275573	0.181869	0.129667	1.63959	0.786797	0.0928729	10.3148	1.93202	0.764802	12.8801
C1orf158 ENSG00000157330	0.116446	0.186003	0.812667	1.22871	0.0728018	0.195233	2.53533	0.0422743	0.540921	1.79658
C1orf159 ENSG00000131591	21.9757	28.5156	174.239	0.666295	37.4524	1.40186	8.96626	7.35452	12.8877	40.305
C1orf162 ENSG00000143110	3.5692	1.5549	16.2316	39.2264	11.924	1.68074	48.7787	3.0019	0.512207	0.136041
C1orf167 ENSG00000215910	10.0108	4.34103	0.289949	3.79365	1.21895	2.55522	0.821385	3.14399	0.688789	2.64566
C1orf168 ENSG00000187889	0.316883	0.852511	1.15772	0.0863795	4.6213	0.917059	0.0203791	0.204989	1.50956	0.171612
C1orf174 ENSG00000198912	1.72075	21.5101	2.2523	23.6437	44.8307	3.69194	6.15899	12.3628	24.0354	1.13576
C1orf186 ENSG00000263961	4.73724	1.45853	4.43688	2.86863	0.261619	2.13097	0.894592	55.8128	1.03908	4.59856
C1orf194 ENSG00000179902	0.0199402	0.978977	0.376356	7.00405	0.0838168	1.45044	1.13865	3.75579	4.3822	0.101166
C1orf198 ENSG00000119280	33.0827	96.4015	26.3824	35.9051	71.9052	37.7866	19.49	38.4799	69.6129	126.499
C1orf204 ENSG00000188004	5.84735	6.43224	1.85493	0.483197	1.17749	1.23126	0.768685	4.77257	1.76824	1.31545
C1orf21 ENSG00000116667	49.757	37.0807	18.8323	289.728	11.7589	82.7138	5.22655	9.37959	205.339	123.409
C1orf210 ENSG00000253313	0.0446098	24.1369	64.301	1.37178	40.5806	11.6327	0.599509	37.448	1.13268	26.6955
C1orf216 ENSG00000142686	35.8986	3.09128	5.21602	12.3684	2.09119	12.3843	0.514676	9.53429	0.02266	0.833474
C1orf226 ENSG00000239887	9.91312	12.342	3.30153	3.98584	8.68829	11.0268	13.4802	9.47932	0.15769	15.485
C1orf228 ENSG00000198520	5.37644	3.25107	7.33887	2.58045	0.0694696	0.273984	4.57723	1.61183	4.12575	1.03148
C1orf234 ENSG00000227868	0.0530197	3.25723	0.0839369	2.12977	1.2253	1.0933	0.371851	2.16284	0.165624	0.549824
C1orf27 ENSG00000157181	1.81924	0.93178	0.813004	22.2158	14.9978	7.70802	10.3325	1.03562	3.16705	11.0558
C1orf35 ENSG00000143793	6.71809	0.302792	30.2281	85.0403	40.5732	26.3468	44.0683	34.0378	62.1948	52.7997
C1orf43 ENSG00000143612	0.344224	161.475	231.724	80.286	126.309	91.0296	118.717	334.91	13.0905	53.7981
C1orf50 ENSG00000164008	4.70003	0.695831	0.62736	8.15279	6.61044	2.05883	3.04357	5.25625	1.97859	8.03708
C1orf52 ENSG00000162642	43.7341	5.92468	0.0459042	15.3554	0.106754	0.79325	1.53857	5.69291	3.06062	22.834
C1orf53 ENSG00000203724	1.44641	0.0119295	0.131647	5.36054	7.36406	1.55635	2.01725	0.150512	0.0849628	0.858078
C1orf54 ENSG00000118292	124.802	26.2631	24.4572	111.099	0.867854	3.60932	0.134984	23.4526	4.10257	8.85139
C1orf56 ENSG00000143443	55.5918	13.1726	0.111291	4.25767	32.0155	16.3245	26.0627	9.21115	8.35646	7.55345
C1orf61 ENSG00000125462	4.8189	2.42747	3.56806	0.315121	5.10969	0.0700429	0.651211	1.67506	1.51455	0.729243
C1orf64 ENSG00000183888	1.03779	1.14085	3.34728	0.083392	0.839204	3.8402	3.29263	0.0177385	0.649573	0.002053
C1orf74 ENSG00000162757	8.83104	55.9589	21.0341	0.0269512	5.76634	58.479	8.37613	6.75683	15.3299	72.9938
C1orf87 ENSG00000162598	9.3087e-05	0.394385	2.12535	0.0422311	0.0600364	0.0105958	0.0717353	0.725668	0.0446848	0.258345
C2 ENSG00000166278	0.210994	2.96853	0.173826	142.274	2.86791	25.9998	15.4846	82.6962	67.624	27.0807
C20orf144 ENSG00000149609	0.814685	0.0490644	2.24496	0.0669051	0.104965	0.212302	2.00894	0.1731	0.597137	0.938706
C20orf194 ENSG00000088854	5.72786	12.418	0.0487406	8.3572	7.88749	9.65069	27.9564	9.1724	4.18972	0.442084
C20orf196 ENSG00000171984	3.84382	3.12336	9.92956	2.76143	0.644193	4.02725	0.301271	0.329318	0.372195	14.1619
C20orf24 ENSG00000101084	110.129	89.9476	23.6077	13.3202	14.5051	2.87562	26.6688	5.95642	22.7522	1.09512
C20orf27 ENSG00000101220	0.620922	15.3885	37.5914	121.344	0.138744	11.4577	99.8322	17.0705	40.0711	197.216
C20orf85 ENSG00000124237	0.0365186	0.0492411	3.02697	1.16033	2.02711	0.049449	1.86656	0.0602094	0.342564	1.65656
C20orf96 ENSG00000196476	3.16208	25.0643	66.6292	2.60514	14.7825	2.13489	6.25609	24.3028	7.49006	2.69851
C21orf2 ENSG00000160226	0.438338	2.17562	154.295	0.167094	0.524736	78.5645	0.71871	3.18021	1.48472	29.5301
C21orf33 ENSG00000160221	9.70702	18.3619	23.6727	2.62277	17.2612	5.58185	15.3561	36.7722	40.7725	25.3825
C21orf58 ENSG00000160298	6.83228	0.0401705	11.3023	9.75249	0.0585572	34.9237	11.7138	7.1929	16.3923	2.00702
C21orf59 ENSG00000159079	0.185116	19.5987	13.5029	0.143176	0.327296	3.80567	23.1417	2.83265	0.740741	11.8571
C21orf91 ENSG00000154642	1.00814	0.0258375	0.302078	1.49997	0.109537	24.0903	0.654254	5.53142	2.90753	13.4491
C22orf15 ENSG00000169314	9.8352	1.10854	2.39224	10.2894	0.73387	3.62317	4.42136	1.85535	0.517153	3.88463
C22orf23 ENSG00000128346	2.52755	0.198302	2.05125	0.0734526	0.182145	1.36012	0.0345493	3.42969	1.36261	6.77806
C22orf29 ENSG00000215012	21.4476	1.40969	7.94224	5.07465	15.2916	3.02209	50.099	132.687	80.883	46.4772
C22orf31 ENSG00000100249	1.61236	1.73896	1.31583	2.09458	0.351802	0.188564	0.0715112	0.00330969	0.293232	1.72077
C22orf39 ENSG00000242259	4.86493	75.6923	5.74318	53.3714	249.935	40.9503	474.526	12.687	19.1891	162.888
C22orf46 ENSG00000184208	0.0277701	3.89768	2.52839	2.97642	13.5089	21.28	6.67019	8.29496	0.634198	1.43408
C2CD2 ENSG00000157617	299.561	239.002	57.482	348.865	94.437	103.179	122.818	210.876	62.1155	182.149
C2CD2L ENSG00000172375	13.8983	3.01052	13.5903	49.2401	0.966603	1.62301	32.9671	0.505478	6.4792	4.75736
C2CD3 ENSG00000168014	7.78627	16.1365	0.765807	2.79645	4.75583	12.5787	0.408546	79.8421	3.88724	1.31359
C2CD4A ENSG00000198535	0.147491	1.36487	0.847249	0.23455	0.708171	2.50991	17.6587	2.23297	0.00860701	4.85814
C2CD4B ENSG00000205502	1.33188	6.60749	94.3396	9.74994	66.0553	11.0445	68.2987	2.47783	2.40473	0.528157
C2CD4C ENSG00000183186	2.16734	9.01658	2.74933	0.929496	1.52481	0.876432	4.77705	1.87699	0.235778	2.20373
C2CD4D ENSG00000225556	1.81289	1.87626	7.19539	2.6353	0.289633	7.52066	6.68629	15.846	17.4177	0.724431
C2CD5 ENSG00000111731	0.157504	6.74326	0.00940808	2.59162	4.98536	3.17004	3.69995	1.59716	6.58562	1.08488
C2orf15 ENSG00000273045	0.0166546	0.582926	3.45915	0.223784	2.31346	0.983067	0.515179	2.9902	1.85826	1.59906
C2orf40 ENSG00000119147	72.0638	4.01471	3.86697	3.90908	0.691467	0.332531	6.64887	4.36935	3.56378	1.34243
C2orf42 ENSG00000115998	25.6121	2.31019	5.01415	4.91662	1.50172	10.4703	7.53969e-05	4.66089	2.90338	33.9672
C2orf47 ENSG00000162972	0.57618	10.1818	0.945128	1.5864	2.97544	0.164724	1.6167	0.454979	11.3581	4.92318
C2orf49 ENSG00000135974	13.6086	8.39395	0.410405	10.6374	30.0919	42.0033	2.39411	0.592171	1.29689	3.18218
C2orf50 ENSG00000150873	1.81786	0.260289	0.00117805	2.44548	4.29717	1.99191	5.73088	0.518119	0.950171	4.84746
C2orf54 ENSG00000172478	0.310746	2.31219	38.9837	0.787377	5.69593	7.87917	1.23592	8.71634	1.12717	3.36573
C2orf68 ENSG00000168887	0.415478	110.737	0.0208455	79.7462	60.2766	40.9677	52.5972	0.297555	22.2295	14.6608
C2orf69 ENSG00000178074	0.625515	0.570919	4.86666	2.91522	0.263421	1.08681	1.40679	0.537944	2.49945	0.166151
C2orf70 ENSG00000173557	1.3472	0.277232	1.71091	0.292179	1.17958	0.000333518	0.402673	1.56693	3.32738	1.61426
C2orf71 ENSG00000179270	1.75452	0.28687	0.506402	0.180687	1.70012	0.283144	1.84599	1.66937	2.42217	7.55179
C2orf72 ENSG00000204128	7.70916	12.6463	0.489346	0.922071	0.995087	66.6711	0.412585	140.34	24.5757	1.46112
C2orf73 ENSG00000177994	0.88372	0.0220637	0.671572	0.0288446	4.63	0.635386	0.0817285	0.133452	0.902375	0.167624
C2orf74 ENSG00000237651	0.0526662	1.28624	0.000498564	0.129656	0.208565	0.16885	1.84519	0.000988554	1.00307	0.506103
C2orf76 ENSG00000186132	0.765252	0.0111067	0.0827402	1.11662	1.18778	0.093361	1.87219	3.70659	0.511627	0.324168
C2orf78 ENSG00000187833	1.22419	4.02756	1.95033	0.036995	0.00641964	0.572731	0.054509	0.597628	0.00279003	0.146493
C2orf80 ENSG00000188674	0.195159	1.48071	0.668168	1.97272	0.059491	0.134044	0.50503	2.09514	3.05005	0.88749
C2orf81 ENSG00000159239	3.19444	4.45585	0.385252	8.91877	0.207001	7.01007	5.12574	3.34384	0.644798	0.510247
C2orf82 ENSG00000182600	1.67543	0.941942	0.399764	4.94206	15.789	1.8267	2.73006	0.389859	4.56337	7.47716
C2orf83 ENSG00000042304	0.606919	0.0179589	0.315955	2.11724	0.558255	0.00324144	0.426183	0.0700977	0.0539438	2.34491
C2orf88 ENSG00000187699	15.1042	5.30682	0.826287	11.4302	2.1909e-06	1.02561	4.14939	9.84197	0.303164	3.32839
C3 ENSG00000125730	720.882	163.781	858.861	1024.21	85.9277	9.14086	317.241	189.877	78.7983	14.9466
C3AR1 ENSG00000171860	0.402964	15.3196	1.64592	145.699	0.445504	0.378576	2.7298	8.7085	6.45401	4.45326
C3orf14 ENSG00000114405	10.4453	4.29602	2.6367	0.0135562	0.521968	3.31185	1.17697	0.521079	2.12319	1.47668
C3orf18 ENSG00000088543	2.58	1.97755	36.0153	83.9789	38.8674	1.78711	4.39276	9.68565	9.81337	45.1227
C3orf33 ENSG00000174928	18.2134	44.1507	2.12785	1.82381	1.31288	20.4536	0.165772	5.3974	9.12614	19.8049
C3orf36 ENSG00000221972	13.2603	1.57618	1.56621	0.928744	0.66715	1.17856	2.93375	0.00431363	0.313852	1.25196
C3orf38 ENSG00000179021	1.40162	1.40189	4.9477	2.19649	0.123788	0.401134	0.0452652	0.494303	1.147	4.00326
C3orf52 ENSG00000114529	1.68752	206.505	1.0044	0.182262	14.4	43.9955	3.71426	1.22261	1.34907	3.75488
C3orf58 ENSG00000181744	0.0783243	0.432644	1.75112	16.5108	8.32349	3.76439	11.8645	12.399	0.416823	0.859056
C3orf62 ENSG00000188315	23.231	42.6204	7.48074	121.436	12.2654	10.1913	11.2789	1.4277	15.0941	92.8841
C3orf70 ENSG00000187068	7.89194	2.59205	1.24805	9.40506	6.63691	0.800437	1.53407	1.24977	0.0338366	0.746086
C3orf80 ENSG00000180044	0.0774075	0.842445	0.765667	0.011287	0.152016	0.725709	0.20265	0.100787	0.057964	1.24694
C4A ENSG00000244731	34.5903	18.9068	35.6258	22.2544	0.809006	0.929419	1.32106	3.95531	0.655569	1.12909
C4B ENSG00000224389	521.24	58.7604	9.65882	170.569	28.6386	2.40859	15.9784	6.60919	20.5066	8.07233
C4BPA ENSG00000123838	1.32009	0.0323247	0.00132693	1.61412	0.0538516	0.0608854	0.135415	0.473215	0.422926	0.404511
C4BPB ENSG00000123843	1.72872	0.566897	0.603698	1.13926	3.09169	2.58808	1.02366	1.35243	0.549194	0.62066
C4orf17 ENSG00000138813	0.28575	7.81195	0.129865	1.57041	1.11519	0.906689	0.461957	0.294597	0.353737	3.31045
C4orf19 ENSG00000154274	3.48829	10.4078	1.17819	9.08232	2.00946	1.61433	0.713909	1.28048	1.33264	5.96653
C4orf22 ENSG00000197826	0.19124	1.57552	0.0890517	2.02124	0.107758	2.08081	1.22812	0.000367404	2.53079	0.0487939
C4orf26 ENSG00000174792	2.1677	0.00207546	0.653379	0.012859	4.54521	0.23473	1.93088	0.281422	0.974807	0.83378
C4orf3 ENSG00000164096	62.9492	93.8506	91.0094	129.729	6.04176	115.763	46.3417	112.612	46.6424	129.468
C4orf32 ENSG00000174749	0.638236	0.290768	7.32857	4.16725	0.836027	33.5735	3.69171	10.0811	5.02108	3.3893
C4orf33 ENSG00000151470	2.2681	0.271035	0.864354	0.767438	0.185936	1.20335	1.67575	0.921228	1.24134	4.25415
C4orf36 ENSG00000163633	1.15762	3.33446	0.188608	0.0251805	1.37339	6.383	10.306	0.235997	2.71861	5.0044
C4orf45 ENSG00000164123	0.269022	0.158962	0.0380612	0.155355	0.572064	0.884886	1.03486	0.0940188	0.320453	1.92673
C4orf46 ENSG00000205208	0.35345	4.69912	0.138872	0.270856	1.39928	2.17502	1.03652	0.721502	0.0648684	0.0901271
C4orf47 ENSG00000205129	0.0407671	0.0115491	0.240065	0.745297	0.0287004	0.0187733	1.34766	0.0561917	0.608779	1.23882
C4orf48 ENSG00000243449	25.4718	0.95972	22.7296	152.188	27.749	2.44653	0.543507	4.38592	5.02574	8.67765
C4orf50 ENSG00000181215	1.06869	0.308136	0.999804	0.762573	0.323336	1.63137	0.548436	0.637811	3.30748	2.43789
C5 ENSG00000106804	30.1684	7.66755	10.1006	0.547177	1.37492	15.8443	0.250116	5.99135	9.01098	0.832534
C5AR1 ENSG00000197405	4.86916	34.4163	1.88467	11.7547	8.21263	8.4941	1.23819	24.3953	0.184401	6.62702
C5AR2 ENSG00000134830	0.166042	0.211411	1.71211	0.417927	9.53346	0.175628	0.81141	0.233209	0.453766	2.15224
C5orf15 ENSG00000113583	35.8193	298.869	21.2711	7.65502	134.925	475.429	7.70041	90.2071	305.75	20.3552
C5orf22 ENSG00000082213	25.8077	0.817459	1.87833	4.0263	1.06868	3.89201	0.254704	8.52861	1.5241	7.04146
C5orf24 ENSG00000181904	22.7438	4.743	65.7361	23.0714	11.1098	3.59048	25.3775	1.03842	13.7234	0.428629
C5orf30 ENSG00000181751	0.000809299	2.67232	3.02556	4.6234	4.93965	0.0997915	0.965732	3.50207	0.162102	3.90382
C5orf34 ENSG00000172244	0.0333546	1.01825	3.06202	15.6565	2.42862	2.63547	0.0163512	1.33807	0.349021	1.56949
C5orf38 ENSG00000186493	27.0923	0.0314849	13.5753	24.6105	41.0909	1.73041	20.7558	17.1348	7.24076	2.20223
C5orf42 ENSG00000197603	11.7659	43.4118	4.62344	1.80325	3.78218	0.762839	0.239497	10.9158	30.5751	24.814
C5orf45 ENSG00000161010	2.58174	38.0373	43.6398	137.346	25.4463	107.957	63.2417	1.41942	2.63249	30.0408
C5orf46 ENSG00000178776	1.46354	2.68761	1.26504	0.909193	0.0593988	0.0275121	4.04619	1.7248	0.146561	1.04365
C5orf49 ENSG00000215217	0.470526	0.252263	6.35116	30.7066	0.658416	2.65924	7.24105	2.80874	0.229525	1.53676
C5orf51 ENSG00000205765	0.287632	0.39655	0.521145	5.70311	2.6418	7.75684	1.76921	11.774	0.170895	5.8483
C5orf52 ENSG00000187658	0.313598	0.663914	0.0576167	0.664613	0.234352	0.712058	0.999511	0.770573	0.733612	0.275112
C5orf56 ENSG00000197536	28.3845	8.07911	2.24855	2.9781	5.86559	19.9821	26.2517	2.27662	0.00612308	0.791375
C5orf63 ENSG00000164241	9.52752	0.0983302	12.1694	2.13536	5.30333	29.2127	7.83917	15.7027	4.03542	5.55316
C6 ENSG00000039537	0.294901	0.566792	0.236125	10.2149	1.21055	0.839713	0.553505	0.0571381	1.43482	3.28238
C6orf1 ENSG00000186577	58.5798	45.5948	12.7975	68.9742	119.868	5.26084	56.2944	35.4736	14.9212	4.93534
C6orf106 ENSG00000196821	0.148912	52.4144	11.9141	539.125	39.9107	53.1236	359.035	25.9423	12.0401	26.7481
C6orf120 ENSG00000185127	2.30065	0.126278	115.69	1.10154	0.246418	0.0533338	8.23176	0.0297867	2.2678	5.57704e-05
C6orf132 ENSG00000188112	0.149637	203.081	3.56153	52.1707	144.462	7.37744	11.1687	15.3479	56.9855	74.5727
C6orf136 ENSG00000204564	7.26395	30.7424	14.0994	15.4363	6.47154	6.3341	3.47723	38.5921	4.91699	43.849
C6orf141 ENSG00000197261	0.380905	53.1391	0.599582	2.99831	0.0402181	1.13441	2.93591	2.05214	3.08403	0.432425
C6orf163 ENSG00000203872	0.0237307	0.202881	2.03054	0.313005	3.94918	12.0425	0.442948	0.260894	0.499502	0.402287
C6orf201 ENSG00000185689	0.41416	1.42549	1.04355	2.33802	1.69294	0.891297	1.00349	1.14184	1.52809	5.92428
C6orf203 ENSG00000130349	0.0102405	3.65033	7.43736	19.6201	1.07866	7.05441	1.58343	15.5063	1.37423	0.507722
C6orf223 ENSG00000181577	0.585227	6.89049	0.891999	1.18907	0.466594	0.0418079	5.79142	1.31084	0.472626	3.69355e-06
C6orf226 ENSG00000221821	76.372	1.3887	10.099	14.1134	32.6689	15.4053	0.491824	3.89405	6.0689	4.8171
C6orf25 ENSG00000204420	6.46392	0.290913	0.530347	0.627289	0.563384	0.659763	0.481835	0.486619	0.816023	1.01168
C6orf47 ENSG00000204439	13.3422	97.9636	47.9917	85.0638	97.2184	2.54795	37.5666	11.1813	38.8492	74.4177
C6orf48 ENSG00000204387	23.6463	138.59	3.27381	152.138	25.5366	18.5073	6.92272	15.5287	140.199	74.2715
C6orf52 ENSG00000137434	0.214196	0.534324	16.9465	1.56342	0.0464759	0.154228	0.0717487	0.0599406	0.306819	0.268415
C6orf58 ENSG00000184530	1.07759	1.8677	1.22261	0.087722	0.869677	0.788858	5.29262	0.655192	2.67164	2.25179
C6orf62 ENSG00000112308	35.8068	21.824	0.00472716	112.364	26.9976	107.554	41.1206	14.3428	166.209	44.5978
C6orf89 ENSG00000198663	36.8447	52.736	126.674	142.829	109.686	32.3034	7.62775	48.2949	100.193	51.8965
C7 ENSG00000112936	253.653	0.448772	2.89406	585.46	1.76264	0.208035	1.08043	4.22464	0.356826	0.682918
C7orf25 ENSG00000136197	0.464351	0.931658	0.227305	0.465476	2.19802	0.242131	0.400975	0.0383019	0.290007	0.278866
C7orf26 ENSG00000146576	97.2408	10.3204	2.77403	322.233	78.792	22.645	8.12298	266.15	115.424	50.43
C7orf31 ENSG00000153790	0.111576	2.53376	0.0613648	2.42473	0.158541	2.12405	0.0345303	3.12169	1.87993	0.495872
C7orf43 ENSG00000146826	27.0271	1.35084	1.4967	14.2722	24.9498	133.714	42.43	1.78998	1.31776	26.2755
C7orf49 ENSG00000122783	4.81272	9.47355	98.6609	18.7852	130.793	21.8303	2.65536	23.2458	49.9098	0.123151
C7orf50 ENSG00000146540	250.671	27.0524	101.981	27.6251	193.205	16.8765	66.9112	6.52802	2.3653	19.678
C7orf61 ENSG00000185955	8.81146	0.422919	0.47587	0.442208	0.262741	27.8891	2.36222	3.59079	0.058053	0.0987011
C7orf72 ENSG00000164500	0.697143	0.019218	0.00493312	1.87423	0.00880365	0.562117	2.0661	1.45753	0.957318	0.1699
C7orf73 ENSG00000243317	6.01577	21.0917	3.60394	32.2146	57.5409	86.9114	2.97158	4.50858	4.1486	23.1122
C8A ENSG00000157131	0.0764658	0.995152	0.0641488	0.666411	2.33597	0.000783031	0.0357052	0.785582	0.194367	3.06587
C8G ENSG00000176919	0.67348	0.878926	0.0719535	0.310532	2.50792	1.86295	7.27122	0.00367467	0.496492	3.09618
C8orf33 ENSG00000182307	13.3893	21.7338	87.8437	150.871	57.1024	2.37933	1.86946	28.79	6.43372	20.1228
C8orf34 ENSG00000165084	8.84159	1.42863	0.144502	0.0584271	1.50316	2.43609	0.00210361	0.284883	0.0459315	0.00139811
C8orf37 ENSG00000156172	16.854	0.416156	2.89024	3.59726	0.0251529	0.483446	3.03051	0.915812	2.3917	2.14919
C8orf4 ENSG00000176907	16.9126	1122.75	13.5113	0.0795187	34.2893	6.80785	6.3636	2.15952	7.59044	0.227391
C8orf44 ENSG00000213865	8.83622	5.0424	0.973325	0.48818	0.859807	11.5236	2.88951	0.800865	20.9255	0.365035
C8orf44-SGK3 ENSG00000270024	0.045701	0.0833854	2.32036	1.12879	1.28982	0.0481658	0.397066	3.40022	1.55284	2.22802
C8orf46 ENSG00000169085	0.645274	0.0729432	2.0893	5.39621	4.09599	6.28707	0.015907	3.0313	10.0797	0.109573
C8orf58 ENSG00000241852	1.42976	12.2971	1.78926	2.81566	2.12241	4.18074	3.22481	0.683783	3.28102	3.0914
C8orf59 ENSG00000176731	4.68346	100.958	8.02875	69.307	20.0615	15.5271	21.1076	36.1453	64.1157	38.656
C8orf76 ENSG00000189376	1.3721	1.94293	0.23823	0.686788	0.410766	14.385	20.4324	2.22212	5.07312	0.214215
C8orf82 ENSG00000213563	59.4666	12.2159	24.18	6.37712	114.39	78.8208	1.20331	20.8335	65.2263	44.3971
C8orf88 ENSG00000253250	0.0470678	2.04671	0.679235	0.143767	2.68545	0.0613106	1.18292	0.522035	0.849759	1.56699
C8orf89 ENSG00000274443	0.0140448	1.23061	0.54652	0.439534	0.00256359	0.025753	0.472915	0.183151	0.0949591	0.231869
C9 ENSG00000113600	0.85292	0.057508	0.575274	2.46687	0.0576888	0.00734925	0.793909	1.19097	8.52858	0.0657926
C9orf114 ENSG00000198917	20.3932	6.97359	30.5234	6.44071	56.1389	54.8392	1.11828	13.7045	55.4959	6.92295
C9orf116 ENSG00000160345	2.17721	35.9209	31.527	3.53057	1.11003	1.23013	1.83441	2.51127	2.22588	0.916823
C9orf135 ENSG00000204711	0.950375	0.0579228	0.466531	0.588822	0.341518	0.632995	0.211451	1.20118	7.7065	0.15792
C9orf142 ENSG00000148362	42.808	37.5694	136.815	2.71921	36.611	5.12366	99.9178	17.5434	27.3402	39.7827
C9orf152 ENSG00000188959	8.97648	23.6053	4.08949	6.47061	33.779	0.360149	0.469855	7.54933	0.410054	2.32449
C9orf16 ENSG00000171159	428.959	140.078	187.261	162.308	96.2672	14.4871	340.095	19.2973	27.4984	398.462
C9orf172 ENSG00000232434	6.78743	0.101326	2.50612	39.9431	2.0527	2.92698	0.864759	6.8254	4.24005	0.861255
C9orf24 ENSG00000164972	16.5174	2.51774	0.548721	1.38188	1.14633	0.0143375	2.65645	2.75285	14.3861	0.480636
C9orf3 ENSG00000148120	393.914	0.43939	74.6702	36.0025	1.57052	13.6213	32.3038	1.67163	68.9077	3.32829
C9orf40 ENSG00000135045	0.00488822	0.380586	0.12371	0.929164	0.0068663	1.03487	0.167747	0.99311	1.89799	13.1592
C9orf43 ENSG00000157653	1.04299	0.0718612	3.81842	0.609336	0.868908	1.83129	0.493959	0.121504	1.10061	0.274263
C9orf47 ENSG00000186354	3.2576	0.230721	4.50386	0.726744	0.491993	1.95972	0.823356	0.538549	0.470294	0.0519185
C9orf50 ENSG00000179058	10.7363	1.68143	0.0428751	0.649521	0.591748	1.08415	1.0087	0.42758	1.7215	0.0335038
C9orf57 ENSG00000204669	0.0300019	1.26487	0.700629	0.36427	0.823175	0.668572	2.43334	2.09886	1.2774	1.36665
C9orf64 ENSG00000165118	1.98232	9.6672	0.129641	0.541686	0.375069	16.0871	3.0068	4.0831	0.586593	23.7734
C9orf66 ENSG00000183784	1.04867	0.777054	0.282056	0.465388	0.000758127	0.148779	0.253177	0.782186	1.42144	5.91687
C9orf69 ENSG00000238227	50.3875	41.7774	28.7944	59.9558	2.46105	14.244	1.20297	52.6791	38.939	107.386
C9orf72 ENSG00000147894	3.94403	5.58432	6.21756	3.3201	0.24465	0.79038	0.284586	1.23253	0.529816	0.435638
C9orf78 ENSG00000136819	83.3626	7.84002	31.4078	23.8914	11.9017	0.994562	3.82877	43.4231	24.5365	72.9031
C9orf85 ENSG00000155621	5.44387	2.968	3.23742	3.82247	26.1935	12.6154	3.19331	0.241391	4.92782	0.435119
C9orf91 ENSG00000157693	2.69225	8.05162	4.07557	19.6216	131.138	24.1198	39.4671	6.49669	17.6585	2.29426
C9orf92 ENSG00000205549	0.238177	0.491012	0.963197	0.0731238	0.261006	1.12412	0.742884	0.162665	2.28456	1.61442
CA1 ENSG00000133742	0.873141	1.01631	0.603617	0.195812	0.0281453	0.538889	0.473857	2.11443	0.88229	0.432661
CA11 ENSG00000063180	49.8102	47.6923	0.00332494	54.3775	9.44873	0.421814	4.7077	20.3064	4.64871	52.2624
CA12 ENSG00000074410	10.3697	204.098	37.4253	4.66286	46.7243	121.545	0.963617	3.50541	0.0645508	52.0817
CA13 ENSG00000185015	0.497145	0.313792	5.26282	4.51434	2.29155	1.32181	1.9661	0.305442	0.758155	2.46992
CA14 ENSG00000118298	0.348237	1.17806	1.54049	0.663365	1.22593	1.83091	1.73188	1.58383	0.451157	0.0751667
CA2 ENSG00000104267	0.384423	0.0274212	1.02068	0.0194415	0.020492	7.95264	13.2767	6.2401	0.507232	0.678063
CA3 ENSG00000164879	0.430464	0.0366059	1.93547	10.8179	2.66447	1.59674	0.533817	1.62324	0.464842	3.21171
CA4 ENSG00000167434	122.897	1.59786	7.59317	7.08591	3.65395	31.3672	1.70301	0.754804	28.1884	9.35693
CA5A ENSG00000174990	1.28307	0.0923323	0.192311	0.588306	0.0700831	0.782487	1.92148	0.288171	0.250878	1.05467
CA5B ENSG00000169239	0.805403	2.27103	3.00817	5.13044	4.92817	38.7373	3.64031	0.743675	0.365986	30.3859
CA7 ENSG00000168748	0.265272	8.2628	0.00593216	0.343843	0.700679	0.488162	1.11011	3.1809	0.0601032	2.40967e-06
CA8 ENSG00000178538	3.57322	1.72844	1.0081	3.06859	0.517094	53.3036	0.0104442	1.59513	1.32808	0.596933
CA9 ENSG00000107159	0.076646	12.2015	2.14235	1.41194	0.257135	2.34479	0.564892	0.0564151	0.661707	0.0227253
CAAP1 ENSG00000120159	8.43402	9.75028	1.90469	0.262796	0.167492	7.99867	0.335147	0.52317	34.1796	0.527348
CAB39 ENSG00000135932	1.61055	101.425	0.174361	0.118539	16.5169	151.484	2.09643	81.7784	0.562846	11.8016
CAB39L ENSG00000102547	7.64968	158.921	16.8995	33.6553	37.3823	52.6927	1.62138	54.4021	151.13	133.088
CABIN1 ENSG00000099991	277.883	44.5739	95.5377	24.812	143.094	5.35724	86.6278	12.4894	24.0035	0.609024
CABLES1 ENSG00000134508	63.2417	36.287	0.143916	12.5107	2.25765	1.58376	68.2371	27.0029	0.899388	22.7233
CABLES2 ENSG00000149679	81.632	1.12492	0.539496	0.0656679	29.9524	0.981213	1.71886	9.84163	17.0099	47.6299
CABP1 ENSG00000157782	14.7443	1.45517	20.9947	50.6173	3.38333	11.4899	1.21067	2.47607	4.73852	8.52673
CABP4 ENSG00000175544	15.6619	0.0443959	0.719291	0.197552	3.04026	1.34106	6.40632	6.13642	2.56092	0.765894
CABP7 ENSG00000100314	0.0211845	0.3229	0.944305	0.929989	3.50569	0.0350631	1.45911	5.50479	1.1949	0.642382
CABYR ENSG00000154040	0.481459	0.00735081	1.5639	2.1309	0.143883	0.00520111	7.01808	3.30692	2.04226	0.783489
CACFD1 ENSG00000160325	1.31528	33.03	9.1075	146.315	2.67502	41.7686	0.634503	38.0811	0.545941	6.33918
CACHD1 ENSG00000158966	0.547338	1.99538	1.97351	6.18408	2.00312	6.09362	20.6694	8.49943	4.764	1.24221
CACNA1A ENSG00000141837	29.1462	0.647104	3.19371	2.97775	2.18851	20.128	0.599632	0.265307	4.0005	0.294774
CACNA1B ENSG00000148408	1.74833	3.17061	2.18401	0.366139	0.502567	0.0363881	1.21654	1.29713	4.78685	0.326818
CACNA1C ENSG00000151067	15.5445	6.74431	1.06656	53.094	1.50533	27.3339	8.85502	30.7894	0.290235	2.72907
CACNA1D ENSG00000157388	1.26424	12.4085	3.34049	1.8466	4.6168	8.20967	20.9178	0.529378	2.04103	10.5276
CACNA1E ENSG00000198216	0.734534	0.53391	0.122038	0.172442	0.479436	0.990289	1.94842	0.00919078	0.310564	2.62531
CACNA1F ENSG00000102001	1.14723	0.0148395	0.246186	0.47567	1.54535	1.92775	8.80105	0.0285608	0.620464	2.3491
CACNA1G ENSG00000006283	3.21481	1.98207	1.07481	27.8573	1.15704	13.7887	9.95186	7.87662	7.66636	7.78575
[truncated: 14,365 more rows]
