# Supplementary material for: Spatial maps of prostate cancer transcriptomes reveal an unexplored landscape of heterogeneity
Source: Nat Commun. 2018 Jun 20;9:2419. doi: 10.1038/s41467-018-04724-5 (PMC6010471; doi:10.1038/s41467-018-04724-5)
Supplement: Supplementary file 10 — Supplementary Data 7 [file 41467_2018_4724_MOESM10_ESM.zip › Supplementary Dataset 4/experiment0001-expected-features.tsv]

	Factor 1	Factor 2	Factor 3	Factor 4	Factor 5	Factor 6	Factor 7	Factor 8	Factor 9	Factor 10
A1BG ENSG00000121410	0.174715	0.0331571	0.0773294	0.0775682	1.67985	2.64519	2.44101	0.0383279	6.54854	0.19609
A1CF ENSG00000148584	0.0129862	0.872469	0.303548	0.036511	0.411881	1.16641	0.569707	0.702275	0.518094	0.396357
A2M ENSG00000175899	41.9049	75.9006	71.6575	90.6265	3.84764	18.0354	363.031	21.803	6.07114	2.82626
A2ML1 ENSG00000166535	0.0778843	3.94834	16.4983	2.44673	0.222281	0.155658	0.531313	4.43805	2.98093	0.101499
A4GALT ENSG00000128274	34.6017	37.6769	89.8103	28.9816	70.475	1.80253	19.5942	26.5239	6.24276	24.4506
AAAS ENSG00000094914	74.8467	3.26947	11.2966	12.3976	2.93628	81.0688	4.04567	34.4098	22.1156	1.55889
AACS ENSG00000081760	2.06374	4.77864	2.41709	18.7916	24.971	0.748687	5.22515	15.2091	1.06837	8.50742
AADACL2 ENSG00000197953	0.0611174	0.00936688	0.366764	0.307285	0.0379992	0.42569	0.0826491	1.17575	0.0662186	0.101858
AADAT ENSG00000109576	0.211658	0.0422102	3.66979	15.9148	3.7509	0.00267828	6.64055	0.917373	0.531776	0.383341
AAED1 ENSG00000158122	0.721232	2.98554	0.335785	0.565212	13.8766	6.73633	32.7301	5.62188	0.150912	15.0588
AAGAB ENSG00000103591	0.640208	25.3279	0.18618	0.386058	39.2296	1.38323	30.5711	5.18957	18.2409	21.3707
AAK1 ENSG00000115977	24.1456	12.7651	1.51502	2.55078	3.22714	23.2731	77.9587	46.6748	0.930864	0.0647945
AAMDC ENSG00000087884	19.426	26.6315	70.5357	41.94	14.999	29.0036	18.081	26.4196	3.23014	46.2323
AAMP ENSG00000127837	58.5382	142.436	12.9461	88.236	170.526	197.226	0.155788	242.509	117.622	43.7246
AAR2 ENSG00000131043	32.3136	5.08084	0.644106	1.89103	12.7945	21.2781	1.85019	22.248	30.9553	35.4653
AARD ENSG00000205002	0.203397	0.361112	0.256484	0.215578	2.24781	0.149659	0.177038	0.0454066	0.0595983	0.13898
AARS ENSG00000090861	65.1762	5.31933	41.343	11.5714	129.137	56.1732	42.7713	69.8592	24.0551	4.20018
AARSD1 ENSG00000266967	5.48167	1.15313	3.06045	0.999708	3.78703	0.268147	0.80769	1.64141	2.6462	8.81484
AASDH ENSG00000157426	2.18253	0.782853	1.2114	0.27773	0.153539	2.53116	0.773184	3.07845	3.8895	0.801936
AASDHPPT ENSG00000149313	2.08853	3.61347	4.08251	0.259948	3.91203	6.51728	1.74684	1.19776	2.81007	0.409484
AASS ENSG00000008311	0.372596	0.00115698	1.76296e-05	0.741374	4.86516	2.6439	0.43909	2.40539	0.925662	2.46767
AATF ENSG00000275700	28.7967	7.39554	19.1297	10.663	29.1648	19.1523	30.5207	39.484	6.54878	63.3285
AATK ENSG00000181409	1.93287	1.22045	0.396115	2.44045	4.08953	0.766753	0.134724	0.398759	0.743524	0.669432
AATK-AS1 ENSG00000225180	0.42006	0.954419	0.00696208	0.0721901	1.09948	0.492869	1.16868	0.103951	1.13282	0.371468
ABAT ENSG00000183044	1.04037	0.730881	22.5395	2.96585	11.2951	9.22781	0.210123	0.666976	0.56436	9.98051
ABC13-47488600E17.1 ENSG00000283199	0.502186	7.60054	4.09407	0.0204454	0.667107	6.93713	0.00428329	3.36302	1.9677	0.923549
ABC13-47656900H15.1 ENSG00000283566	0.491005	1.21627	0.129027	0.140277	1.19695	0.385449	0.934068	2.82922	0.727774	1.10451
ABC7-42404400C24.1 ENSG00000277758	0.127657	0.0979033	1.4933	0.0236221	0.27468	1.56852	2.91158	0.813104	0.611385	0.427197
ABCA1 ENSG00000165029	1.81732	1.80286	0.425579	3.87281	0.180607	0.608938	1.61577	0.61942	1.28006	1.74436
ABCA10 ENSG00000154263	2.12972	0.110806	0.951773	4.48408	0.0317266	9.74447	1.60115	0.0919738	0.461146	6.1188
ABCA12 ENSG00000144452	1.57429	0.375497	1.07727	0.364809	0.461298	1.39308	1.80524	0.84207	0.349992	1.60848
ABCA13 ENSG00000179869	1.21392	0.236321	0.0412857	0.0655607	0.247951	0.043033	0.0694525	0.323033	0.126188	0.79317
ABCA2 ENSG00000107331	68.2613	2.83957	6.58292	32.0453	3.94722	14.2617	143.389	5.86501	21.3037	20.083
ABCA3 ENSG00000167972	17.2673	0.169473	1.04418	20.6099	45.7723	0.000289028	1.32373	2.939	7.84113	3.30536
ABCA4 ENSG00000198691	0.00812758	0.14835	5.49962	0.013662	0.196877	0.0726936	0.425015	1.14555	0.396364	0.234271
ABCA5 ENSG00000154265	1.0327	7.68003	2.48564	0.593621	1.00675	0.0579001	9.30788	0.0334999	1.33451	0.81409
ABCA6 ENSG00000154262	2.66833	0.292758	9.1244	0.0488353	1.57932	1.50155	0.187045	0.631592	0.742486	0.219421
ABCA7 ENSG00000064687	9.21612	11.7181	10.6964	5.48448	3.48814	1.34615	0.343976	0.621953	1.68675	4.57157
ABCA8 ENSG00000141338	11.9478	5.62058	0.512082	39.0022	2.0851	3.10313	27.2134	4.99721	10.6168	1.05195
ABCA9 ENSG00000154258	14.0462	0.531711	0.86771	0.68349	2.48721	3.74607	0.221881	0.140956	0.285618	16.1557
ABCB1 ENSG00000085563	2.45276	2.37457	0.324483	0.314935	2.26317	4.7354	5.45445	7.44912	0.416526	1.04012
ABCB10 ENSG00000135776	0.012502	3.32176	1.71866	12.721	0.42522	2.11258	0.560422	0.397502	1.49637	1.69442
ABCB11 ENSG00000073734	0.852524	0.00154076	0.186646	4.9492	0.148442	0.381185	0.222212	0.00500079	0.434704	0.435544
ABCB4 ENSG00000005471	1.32327	0.000331118	1.34439	0.166309	0.00768781	1.35973	1.42555	1.1384	0.218689	1.49638
ABCB5 ENSG00000004846	0.227137	0.0165209	0.0336361	0.154061	0.633636	0.410483	0.0929957	0.254332	0.693319	0.30863
ABCB6 ENSG00000115657	0.00446148	0.135294	0.338368	1.17612	0.376492	0.660523	0.110374	0.63526	1.32604	0.0702329
ABCB7 ENSG00000131269	1.06908	16.0089	10.0428	2.33722	9.8023	2.61914	0.0238027	0.0313759	54.407	1.94722
ABCB8 ENSG00000197150	0.235694	6.13105	36.267	8.36501	3.39888	12.594	3.70109	10.9228	9.32837	9.4087
ABCB9 ENSG00000150967	20.3579	6.894	10.9088	1.36346	0.100066	6.93415e-05	0.968525	3.77927	6.97538	0.188003
ABCC1 ENSG00000103222	25.5675	7.14277	13.5469	11.7957	0.653787	4.30224	3.82703	34.8418	0.651368	13.4393
ABCC10 ENSG00000124574	23.9076	2.99174	26.5376	3.98008	37.4645	12.0151	1.10537	3.98626	1.06856	9.56727
ABCC3 ENSG00000108846	31.9272	81.9943	0.956653	3.27278	34.1916	5.14742	27.5337	60.043	7.6524	9.58707
ABCC4 ENSG00000125257	0.220927	0.423753	9.14984	5.09617	15.0695	0.148514	0.0607477	6.83298	58.3614	5.98605
ABCC5 ENSG00000114770	2.04365	79.3599	10.1309	14.7008	35.2437	29.8214	20.4221	30.5804	26.4895	128.655
ABCC6 ENSG00000091262	0.779802	0.05411	2.4199	1.65464	8.32538	0.0140842	0.00901254	1.99642	2.63691	0.229555
ABCC8 ENSG00000006071	0.349074	1.11698	0.499248	40.3548	1.0753	4.4985	1.24145	1.38099	13.5239	7.21366
ABCC9 ENSG00000069431	8.65144	0.0248241	0.0619959	1.15835	1.77001	1.18103	0.86578	0.657994	0.820176	0.275738
ABCD1 ENSG00000101986	31.5982	3.02422	23.3748	7.22736	16.2637	0.71328	9.10787	3.45987	0.64958	8.03522
ABCD2 ENSG00000173208	1.12265	0.905454	1.78726	1.74064	0.423818	0.937382	0.04404	0.709936	0.247897	0.405807
ABCD3 ENSG00000117528	1.84215	5.25717	1.82056	3.90379	0.99471	10.2444	4.97527	0.332121	1.05295	1.55138
ABCD4 ENSG00000119688	6.29387	0.564219	0.705759	3.14007	17.0462	23.4446	43.24	3.48497	17.6568	7.61035
ABCE1 ENSG00000164163	0.654491	21.9636	0.0437622	0.266947	0.0338767	0.0891941	0.687526	1.02605	0.37936	0.0603884
ABCF1 ENSG00000204574	0.0602738	55.919	108.455	137.399	14.762	37.5043	204.285	25.5254	106.744	38.2768
ABCF2 ENSG00000033050	53.5565	59.9681	17.2158	39.909	8.31453	107.464	79.4107	103.744	11.3551	25.1186
ABCF3 ENSG00000161204	50.9995	1.07923	20.6084	2.85885	61.1693	12.7836	20.5139	10.3958	32.4279	29.9937
ABCG1 ENSG00000160179	6.94716	0.466753	0.729528	0.686848	49.4484	48.221	3.09614	15.8478	1.03678	17.8482
ABCG2 ENSG00000118777	0.368281	13.1598	1.58374	0.05252	27.1401	1.34515	3.75634	0.989958	4.11372	0.566478
ABCG4 ENSG00000172350	0.530415	0.069925	0.307273	0.173599	0.394159	0.0744692	0.025545	0.538776	0.291042	0.242258
ABCG5 ENSG00000138075	0.0878041	0.786742	0.192876	0.270252	0.0153266	0.239481	0.0495393	0.77127	0.0407649	0.998115
ABHD1 ENSG00000143994	0.108738	2.56208	2.23569	0.095495	5.78081	1.98366	0.113476	0.714085	1.83823	2.23896
ABHD10 ENSG00000144827	22.9157	1.7558	0.366375	0.789306	6.05474	16.3068	1.21743	44.1444	25.0554	4.54861
ABHD11 ENSG00000106077	1.64257	272.36	384.463	18.1235	88.301	286.798	3.13471	355.762	1.08296	264.975
ABHD12 ENSG00000100997	41.8447	142.064	1.06593	95.3732	25.674	141.113	23.5414	68.2002	40.0139	7.27862
ABHD12B ENSG00000131969	0.449038	0.10879	0.154926	0.0453296	0.0498145	0.0675891	0.164346	0.840316	0.202712	0.0445581
ABHD13 ENSG00000139826	4.23301	4.51338	7.56287	2.48457	13.9982	5.17406	6.55519	4.16744	6.22055	4.07386
ABHD14A ENSG00000248487	5.01679	0.290008	51.7366	6.96789	19.2612	14.3885	9.86681	0.792449	0.0950952	23.4472
ABHD14A-ACY1 ENSG00000114786	0.271179	0.0191616	0.837951	0.0680586	1.07434	0.314345	0.0210069	1.38265e-05	0.546423	0.190898
ABHD14B ENSG00000114779	47.5948	7.72134	367.599	81.8651	15.0383	71.4929	72.7444	36.4791	29.4229	25.4449
ABHD15 ENSG00000168792	22.4936	16.2535	0.896265	0.337306	1.7528	9.15859	0.642743	0.108716	4.05168	13.1675
ABHD16A ENSG00000204427	7.21781	6.06972	0.705862	5.01625	0.194969	10.1231	4.19763	2.65782	2.79961	0.948871
ABHD17A ENSG00000129968	6.20378	3.78111	45.7225	61.3724	11.1921	3.87132	8.17016	2.60845	35.3496	16.6105
ABHD17B ENSG00000107362	4.28435	12.3078	61.5311	0.737414	3.8627	6.59859	10.6296	2.6934	23.8226	24.2479
ABHD17C ENSG00000136379	0.00732556	38.2532	1.37233	0.0587383	0.426962	3.3556	0.900607	0.904215	1.38627	4.59395
ABHD18 ENSG00000164074	0.215484	3.06124	2.45343	0.533138	13.8155	5.18655	1.63541	0.198043	0.586371	5.08747
ABHD2 ENSG00000140526	0.327208	22.1072	1.83602	2.97716	99.1189	28.0149	10.0949	33.1612	3.19439	0.529311
ABHD3 ENSG00000158201	3.57471	2.13837	1.15022	0.956063	0.555416	5.551	2.28926	1.32843	21.3681	2.37215
ABHD4 ENSG00000100439	3.00368e-05	3.64283	16.639	36.6763	16.0414	6.75635	1.87919	15.2014	3.13894	3.52058
ABHD5 ENSG00000011198	0.142528	0.0210801	1.11205	0.237474	3.68271	1.79188	2.05168	0.69419	2.10131	0.58502
ABHD6 ENSG00000163686	0.917682	17.2222	0.521519	0.588761	1.18161	0.861703	7.12755	0.503582	0.0676632	6.55212
ABHD8 ENSG00000127220	8.28279	1.15089	9.01486	23.13	6.58288	5.36369	2.66579	10.68	20.7511	28.1551
ABI1 ENSG00000136754	0.644274	21.0772	2.5772	0.362231	2.29506	30.7907	7.20354	3.91414	16.3303	5.31549
ABI2 ENSG00000138443	30.3237	33.5795	23.0074	4.08409	13.4102	29.0061	7.4945	19.6137	6.74023	2.49078
ABI3 ENSG00000108798	0.749709	2.03579	8.45609	1.682	1.32915	26.6237	21.4008	13.6433	4.02238	1.02929
ABI3BP ENSG00000154175	0.253905	0.0319943	0.728061	0.0038421	0.135138	0.993705	0.857243	0.302145	0.069736	1.62354
ABL1 ENSG00000097007	12.0208	3.37644	42.2472	82.0585	63.9776	12.6881	141.861	54.3732	35.0162	45.9165
ABL2 ENSG00000143322	8.71307	1.79033	67.2404	0.975329	3.00938	4.07605	20.6379	27.3371	1.58473	20.5368
ABLIM1 ENSG00000099204	23.4843	287.692	295.387	24.0477	132.152	19.8068	26.7519	113.505	1.5465	5.91194
ABLIM2 ENSG00000163995	9.28773	0.35035	1.99935	0.708192	1.85137	4.74163	4.47442	1.52716	0.00701058	3.26145
ABLIM3 ENSG00000173210	4.49844	31.3991	40.117	2.31413	14.4603	0.309345	10.2575	0.660629	0.0873264	0.273159
ABO ENSG00000175164	0.0106784	17.1807	0.878301	1.68077	4.93931	25.7469	6.45299	71.2923	2.89321	45.5057
ABR ENSG00000159842	3.68621	105.424	7.26057	13.7697	91.261	72.1754	3.27817	2.29598	30.6796	53.6478
ABRA ENSG00000174429	0.201514	0.167218	1.64288	0.354069	0.0516535	0.00183298	0.179893	0.825834	0.208286	2.30179
ABRACL ENSG00000146386	0.000740483	2.83972	1.72658	0.580455	2.65882	0.29408	0.0270915	14.2995	0.204845	0.218743
ABT1 ENSG00000146109	6.83011	12.1504	1.22077	0.263085	16.9291	22.5756	19.2083	6.69448	25.8651	3.89018
ABTB1 ENSG00000114626	76.5908	11.5104	141.23	6.0512	2.5868	4.49165	11.5516	26.2766	15.4397	2.06109
ABTB2 ENSG00000166016	12.3755	11.0042	5.41968	0.14617	3.33891	36.4236	1.77979	2.48544	4.74339	1.18422
AC002429.5 ENSG00000236197	0.0100911	0.00459567	0.444994	0.297444	0.168036	0.20199	0.0204978	0.465334	0.473616	0.785234
AC004381.6 ENSG00000005189	6.2882	0.571617	12.4394	0.0852967	33.9983	5.58691	5.70275	10.31	3.70462	2.02005
AC004754.3 ENSG00000269881	1.61801	1.19367	0.00236975	0.538783	0.722321	0.312415	0.35123	1.60994	0.552674	2.48192
AC004813.1 ENSG00000279777	0.431532	0.0123849	1.13378	2.8746	1.55753	0.995314	0.820466	0.135245	1.12207	0.329311
AC005281.1 ENSG00000226690	0.0684358	0.231705	3.56688	0.211104	0.707358	1.30189	0.619286	0.705069	1.67998	0.134158
AC005480.1 ENSG00000279461	0.378909	1.4298	0.622295	0.350571	0.12234	0.060379	0.925442	0.247066	0.545543	0.338125
AC006116.20 ENSG00000267710	0.180846	0.00951123	0.10254	0.17421	1.13964	0.189384	1.60442	0.317373	0.892341	0.894042
AC006386.1 ENSG00000279115	3.22869	0.589993	0.124451	2.58118	0.174927	0.277012	0.33248	7.61906	0.416153	0.028326
AC006994.3 ENSG00000279317	0.480962	0.110939	0.215192	0.000135598	0.000208822	0.746893	1.72962	0.304362	0.64465	0.000895937
AC008522.1 ENSG00000279232	0.0568111	0.555211	0.0280512	0.0238238	1.98045	0.477506	2.25097	0.976282	1.08502	1.14446
AC008759.1 ENSG00000279471	0.0779634	2.0635	0.316498	0.212181	0.210206	0.398269	0.0476326	0.389451	0.786649	0.000776451
AC009014.3 ENSG00000271824	0.27272	0.393976	0.286938	0.547829	0.154143	4.85399	1.25396	0.0304662	1.16902	0.0630659
AC010731.4 ENSG00000235118	0.465897	0.530069	0.0661714	0.0330094	0.64382	1.23827	1.34691	2.02846	0.0113152	1.75431
AC012005.1 ENSG00000279274	3.3902	0.813102	5.84101	0.615655	7.55039	7.25135	1.08196	2.55935	2.17022	3.3619
AC013269.5 ENSG00000184761	0.0201142	0.902393	0.115967	0.00487724	0.0402518	0.0171663	0.523637	0.0752003	0.0910883	0.517818
AC013461.1 ENSG00000091436	31.9051	1.81954	4.51018	12.4529	4.53845	9.68685	17.316	3.79722	2.74103	1.19526
AC018512.1 ENSG00000279808	0.348296	0.270208	0.240807	0.839071	0.325942	0.64807	0.242307	0.358189	3.44284e-07	0.300657
AC021106.1 ENSG00000279386	0.32804	0.392528	1.85525	0.00476222	0.328176	0.0530905	0.748271	0.135314	0.682454	0.100936
AC024592.12 ENSG00000267740	0.0846031	1.42729	0.0116908	0.333065	0.0273354	0.182989	0.164207	0.455993	0.261724	0.392366
AC025335.1 ENSG00000179859	12.8102	0.746634	8.29106	0.577103	3.08279	16.3516	2.37684	6.54801	2.03777	19.133
AC074033.1 ENSG00000281137	0.530455	0.0528981	0.177291	0.678012	1.6426	1.24242	0.0889396	0.434639	1.86331	0.0477657
AC087350.1 ENSG00000281527	0.222033	0.108482	1.65286	0.177952	0.258615	0.0285167	0.584102	0.388306	2.16086	0.334769
AC090498.1 ENSG00000279483	157.462	106.097	360.132	221.026	155.817	0.0396091	31.3106	136.445	189.109	166.123
AC092835.2 ENSG00000233757	0.128667	0.0648026	0.37095	0.160177	1.34403	1.07067	0.00727964	0.0555782	0.000443607	0.339895
AC105052.1 ENSG00000279168	0.0635137	1.91677	0.983675	0.376007	0.717687	0.0190794	0.764028	0.034948	0.0274567	1.30009
AC110615.1 ENSG00000279909	3.34058	0.0224239	0.667598	1.50775	0.340319	0.0131056	4.60356	0.0816127	1.71704	9.00131
AC113404.1 ENSG00000254893	0.00380483	7.99878	0.96265	0.014772	0.429945	11.3713	2.16747	10.2305	6.02984	3.38489
AC131097.4 ENSG00000216921	1.14992	0.422985	1.42706	0.317646	1.22859	0.384302	0.0136006	0.341103	0.0756562	1.49838
AC138517.6 ENSG00000283288	0.220999	0.544447	0.392725	0.525716	0.0263069	0.489041	0.701187	0.540238	7.75127e-08	1.32558
AC138969.4 ENSG00000183889	5.31998	8.46748	66.3709	0.238386	2.38822	3.59286	12.4328	6.84561	26.0583	6.57164
AC241377.1 ENSG00000281741	19.0028	4.24473	0.341447	2.00039	2.2528	6.2741	10.4916	0.797505	0.455501	0.181805
AC241585.1 ENSG00000281571	0.22414	1.70603	2.43498	1.0051	0.279494	4.91747	5.59226	0.261328	0.81693	1.05875
AC242988.1 ENSG00000278939	0.755592	0.241769	0.375491	0.0322868	0.585452	0.932772	0.549501	1.0334	1.06342	0.0477903
AC243756.1 ENSG00000270339	0.593284	0.15258	0.397991	1.03528	0.819299	0.10714	0.230671	0.00581543	0.0654225	0.102357
AC245100.1 ENSG00000280649	7.92806	0.451662	6.53683	0.259296	4.49702	0.275431	1.79732	0.546912	6.75219	5.8144
ACAA1 ENSG00000060971	25.7572	70.3525	258.434	29.326	186.239	78.3171	82.6599	56.8627	62.6554	73.3827
ACAA2 ENSG00000167315	0.785072	3.48299	9.69618	32.7277	0.860997	43.1376	0.973564	3.8684	0.599101	0.552874
ACACA ENSG00000278540	28.6287	34.1945	13.9108	0.753111	101.215	13.5057	0.640721	57.7507	36.4183	17.6946
ACACB ENSG00000076555	4.47881	2.23821	1.91201	5.26825	56.8191	0.235332	11.0797	5.08344	5.7966	3.01584
ACAD10 ENSG00000111271	7.66009	0.0911254	8.16244	3.40545	51.8505	0.0952518	7.17219	8.50046	1.65483	3.10205
ACAD11 ENSG00000240303	0.152949	0.424422	0.720866	0.00964949	0.130252	0.042218	1.33417	1.22831	1.60606	0.691156
ACAD8 ENSG00000151498	0.643794	0.785647	0.633948	1.63774	2.30469	0.75348	8.90473	2.61824	8.01812	0.192403
ACAD9 ENSG00000177646	4.28328	33.1575	93.5363	3.71401	16.1399	3.67141	32.3313	11.9148	31.8068	28.7561
ACADL ENSG00000115361	1.6408	0.909678	24.8595	8.20844	4.55107	0.096256	0.282905	1.21267	13.717	1.47089
ACADM ENSG00000117054	5.50998	6.34954	0.110138	6.9	4.1193	1.93641	3.49465	6.8147	9.85529	2.15609
ACADS ENSG00000122971	33.1379	8.00827	4.31702	5.70781	19.6178	10.6297	0.585381	6.29917	7.48318	34.3228
ACADSB ENSG00000196177	0.38719	9.17191	0.172082	0.364814	10.1154	14.8879	0.0431604	6.32072	3.9769	13.9255
ACADVL ENSG00000072778	407.382	613.066	510.928	37.2266	686.12	143.977	273.709	510.797	134.085	220.511
ACAN ENSG00000157766	1.47603	0.045995	0.348126	0.141103	4.2536	1.05266	2.37473	1.74774	0.0101481	1.38928
ACAP1 ENSG00000072818	3.18556	0.211841	1.57733	2.70648	2.6403	2.04645	59.2785	10.0662	5.51583	2.14461
ACAP2 ENSG00000114331	0.535924	13.4421	0.24447	6.77422	11.5946	0.28833	6.08979	0.0247901	2.70683	0.00598948
ACAP3 ENSG00000131584	211.306	8.23651	64.3002	90.0921	36.4022	15.8038	20.6388	121.336	26.2368	0.206938
ACAT1 ENSG00000075239	29.4989	0.116772	4.08863	1.35392	0.0323234	0.511083	20.531	4.91419	28.1087	17.2431
ACAT2 ENSG00000120437	13.481	36.4014	12.2858	0.802955	15.1456	12.4194	38.581	0.188748	77.8832	15.3448
ACBD3 ENSG00000182827	1.83854	32.2875	5.54644	2.29542	7.90686	1.31879	6.29762	0.880775	1.10462	9.10622
ACBD4 ENSG00000181513	22.4336	2.04789	44.2247	17.0678	130.109	28.764	38.5665	16.9142	60.0538	21.0347
ACBD5 ENSG00000107897	1.74427	1.1434	1.61378	8.3547	0.107498	0.721055	3.56855	5.30015	0.304095	3.76522
ACBD6 ENSG00000230124	31.9584	18.183	11.9946	28.3573	0.0182449	7.59336	0.25187	13.2411	28.2328	3.24548
ACCS ENSG00000110455	37.1017	10.1969	30.0347	23.8557	7.59122	11.2041	5.63862	9.23017	0.624693	0.992942
ACCSL ENSG00000205126	0.499122	0.0432731	0.144562	0.105337	0.0190575	1.62419	0.385011	1.67538	0.00883367	0.0978754
ACD ENSG00000102977	4.29437	0.325576	2.22831	20.0977	74.1212	62.0466	4.68894	15.2759	21.0667	6.69147
ACE ENSG00000159640	2.2082	6.72158	8.69566	4.49087	13.6347	0.665268	10.3553	27.0405	17.7246	0.772436
ACE2 ENSG00000130234	1.05766	0.0215637	1.96978	1.42352	0.0108129	0.059591	0.00777472	1.38493	0.154312	2.83892
ACER1 ENSG00000167769	0.169793	0.0764156	0.390962	0.0332566	1.90738	0.235153	1.39131	6.03031	4.44771	0.15506
ACER2 ENSG00000177076	0.202789	3.27661	1.31724	0.0843736	0.843024	1.00079	0.0232025	0.00865345	0.439004	0.422973
ACER3 ENSG00000078124	20.893	2.52915	5.708	2.78297	6.82606	0.297366	0.881542	4.12928	4.37391	18.3509
ACHE ENSG00000087085	0.998669	1.21323	3.01754	0.844711	0.886247	231.715	2.36716	369.226	3.07835	3.50154
ACIN1 ENSG00000100813	5.21541	145.356	2.51639	48.7749	18.611	47.8935	92.4199	157.212	40.4322	84.3645
ACKR1 ENSG00000213088	19.3588	14.5535	65.8226	5.88574	2.46685	7.00146	75.6016	9.76262	0.203325	0.866009
ACKR2 ENSG00000144648	0.642901	1.11535	0.0313849	0.15932	11.8683	0.744778	5.46585	0.627951	0.177811	0.267533
ACKR3 ENSG00000144476	21.4425	8.7065	4.33125	5.19421	4.25273	4.28929	30.4888	0.106112	0.235137	0.358317
ACKR4 ENSG00000129048	0.184064	0.310686	2.1221	0.209328	0.438184	0.0535588	0.455443	0.0249694	0.810193	0.023861
ACLY ENSG00000131473	7.888	13.6291	1.50948	0.213852	0.0885067	38.5707	13.3448	1.78509	55.567	0.300095
ACMSD ENSG00000153086	0.706262	0.110821	0.441608	0.483394	0.311852	1.05571	0.503965	0.402175	0.244742	0.27029
ACO1 ENSG00000122729	0.0673434	1.06693	5.53921	1.34984	2.0382	0.435835	3.99185	2.74926	4.34985	2.3164
ACO2 ENSG00000100412	25.8878	26.798	50.2201	17.8207	37.7014	1.08964	0.237273	68.6254	8.4594	52.4899
ACOD1 ENSG00000102794	0.180383	0.116923	0.26047	0.00611761	0.00373541	1.16565	0.718628	1.08077	0.522535	0.0182946
ACOT1 ENSG00000184227	0.2876	0.284436	3.0254	8.24137	17.7374	3.5057	22.052	6.07594	28.1035	0.121886
ACOT11 ENSG00000162390	38.2913	11.7416	11.4172	0.95754	13.1292	2.56826	1.56573	0.0411596	7.637	0.596584
ACOT13 ENSG00000112304	21.0451	1.84341	0.365036	1.22331	16.9531	2.40262	17.5219	0.651537	26.0482	5.3857
ACOT2 ENSG00000119673	13.6283	2.19997	2.69026	7.54952	14.427	5.57231	3.72973	4.69474	0.183198	22.6283
ACOT4 ENSG00000177465	0.12546	1.67108	0.159875	0.238396	0.981564	1.89384	0.361661	0.444686	1.03902	2.10928
ACOT7 ENSG00000097021	11.176	3.92245	1.88589	61.8137	2.83837	4.49589	43.0839	29.6047	26.3433	16.7852
ACOT8 ENSG00000101473	21.1965	0.773912	47.1664	13.2285	20.1589	79.5868	8.82007	15.3265	20.2461	19.0629
ACOT9 ENSG00000123130	41.0544	6.86376	6.66603	2.43388	11.2045	28.075	0.236734	17.065	11.7594	14.1099
ACOX1 ENSG00000161533	62.19	137.811	110.774	23.3702	37.6733	34.9078	0.929079	104.076	52.687	34.3557
ACOX2 ENSG00000168306	5.60536	0.00546959	1.50581	16.1118	0.770975	0.0111579	4.56745	0.180785	34.3194	3.36234
ACOX3 ENSG00000087008	35.5779	3.9809	0.85643	16.8898	6.53895	0.135344	40.9585	49.5408	5.09082	45.1683
ACOXL ENSG00000153093	24.9456	0.00145987	0.473547	0.244139	1.82063	1.62503	0.12338	0.3458	3.01707	1.94513
ACP1 ENSG00000143727	1.40818	5.34005	11.4057	5.87266	52.2624	23.7183	6.50843	25.5191	23.0276	0.697663
ACP2 ENSG00000134575	24.4207	2.85617	108.423	33.5047	116.134	9.4668	2.41951	64.757	6.54958	27.952
ACP5 ENSG00000102575	0.240373	0.991662	23.0342	1.05417	14.7925	9.44865	10.0076	5.49445	36.7215	20.1209
ACP6 ENSG00000162836	22.1092	8.9499	0.421137	25.5561	1.87467	10.0887	52.3246	8.75445	30.3025	7.52488
ACP7 ENSG00000183760	0.0240603	0.0640759	0.337039	0.35727	0.4515	0.284231	0.780656	0.0660005	0.787723	0.000603893
ACPP ENSG00000014257	3.81493	4.10536	2.5489	2.50523	3744.56	552.097	12.6061	199.83	1325.69	1.06863
ACPT ENSG00000142513	0.0227887	0.256689	0.219915	0.0311682	0.0101321	0.351931	0.110289	0.146331	0.112387	0.451945
ACR ENSG00000100312	1.11134	0.197264	0.387023	2.05865	1.12627	0.0451381	0.105631	0.598785	0.466701	1.11562
ACRBP ENSG00000111644	7.02377	2.80835	0.252579	0.878699	1.47261	1.42863	2.39466	2.77036	0.631679	1.22043
ACRC ENSG00000147174	0.0355193	0.00930839	0.610903	0.0212637	0.589198	0.0661511	0.519557	1.43335	1.14613	0.0447338
ACSBG1 ENSG00000103740	0.692081	1.80234	0.688465	36.1432	3.32765	1.92044	0.567695	24.7154	0.62555	1.74616
ACSBG2 ENSG00000130377	0.165392	0.337911	0.115804	1.04408	0.329922	0.157209	0.216607	0.0508917	1.24639	0.328679
ACSF2 ENSG00000167107	6.34415	16.5804	117.681	10.0365	11.4582	0.00796189	18.6848	47.5209	1.47131	23.889
ACSF3 ENSG00000176715	95.9037	0.407622	49.4248	10.5067	106.76	12.6468	5.6554	9.01711	5.96666	135.793
ACSL1 ENSG00000151726	2.14413	10.6002	3.61271	1.99683	8.57542	50.1757	0.590365	42.6605	6.75665	5.96416
ACSL3 ENSG00000123983	3.84651	65.2394	2.55875	1.49497	9.15457	0.935047	3.5908	3.47637	58.5669	4.89933
ACSL4 ENSG00000068366	0.893557	29.0652	0.206312	4.5181	19.2394	19.2359	3.03896	1.89692	3.91611	5.45267
ACSL5 ENSG00000197142	15.344	110.093	77.343	0.112267	22.4859	57.3208	51.6891	186.861	17.2711	16.0202
ACSL6 ENSG00000164398	0.135131	0.431577	0.347981	0.251689	0.524581	0.116021	1.08348	1.57331	2.78792	0.684515
ACSM1 ENSG00000166743	0.132069	0.0985802	0.589149	1.84078	16.4283	3.1344	4.54139	2.03929	8.91184	0.715345
ACSM2A ENSG00000183747	0.811671	0.164454	0.517707	0.0296224	3.06249	1.35626	0.159163	0.926322	1.03576	0.0879806
ACSM2B ENSG00000066813	0.467495	0.0684169	0.485382	0.0474961	0.427221	0.787036	0.0936141	0.445133	1.49234	0.462682
ACSM3 ENSG00000005187	0.997056	0.59424	5.81889	0.185281	62.1805	0.722191	1.89899	0.177972	10.8689	11.1919
ACSM4 ENSG00000215009	0.0438752	0.160474	0.633549	0.583152	0.00199638	1.22713	0.0766772	8.25895	0.0471464	0.512365
ACSM5 ENSG00000183549	0.566145	0.316095	0.0238769	0.463696	1.98052	0.567647	0.264337	0.127378	0.435179	0.115972
ACSM6 ENSG00000173124	0.22851	1.67937	0.632735	0.00343789	0.612251	1.08371	0.0647725	0.200202	1.55636	0.597929
ACSS1 ENSG00000154930	58.4892	30.7711	30.7385	2.43081	10.816	59.0192	3.78558	111.699	189.917	17.6089
ACSS2 ENSG00000131069	27.4703	36.06	37.5423	63.2021	30.5829	32.354	46.784	49.2624	0.0389543	45.3166
ACSS3 ENSG00000111058	0.584678	4.23664	1.53251	6.84944	1.26509	0.513751	0.158707	0.422884	1.22656	0.010209
ACTA1 ENSG00000143632	0.510822	0.528177	0.2159	13.2418	0.0396557	0.218553	1.33517	0.300615	2.00584	0.241361
ACTA2 ENSG00000107796	1537.56	0.464392	1.89464	7.3641	1.53416	1.37905	2.85069	1.46866	7.96791	3.74162
ACTB ENSG00000075624	7926.81	3695.4	7138.07	956.539	1216.92	4576.04	5937.71	691.337	1410.12	3904.63
ACTBL2 ENSG00000169067	0.190131	0.3129	0.0304241	1.29143	0.184698	0.243769	0.24093	0.0284915	1.91939	0.0281137
ACTC1 ENSG00000159251	43.8077	0.0117689	0.0976404	0.929968	0.0390133	0.49562	0.0273661	0.856726	0.594366	0.879655
ACTG1 ENSG00000184009	629.335	5604.72	1.97635	1.67998	417.943	4980.73	1432.09	742.575	1227.92	1313.68
ACTG2 ENSG00000163017	2534.65	1.1931	22.5951	69.6327	4.01884	3.30052	2.06888	0.145609	3.23195	15.61
ACTL10 ENSG00000182584	0.27432	0.445095	25.8386	6.35671	13.045	6.24701	1.23865	2.21537	8.60635	0.233363
ACTL6A ENSG00000136518	0.30804	0.553914	0.217747	0.029299	5.97416	1.16474	9.78122	0.0907852	1.62439	10.7987
ACTN1 ENSG00000072110	434.867	378.212	0.668122	69.9002	48.3183	428.296	290.73	28.3441	22.9903	64.8033
ACTN2 ENSG00000077522	1.07098	0.057639	0.378597	0.38475	2.35457e-05	0.756008	0.460396	0.0217423	0.288181	0.815623
ACTN3 ENSG00000248746	0.069629	0.117933	0.697822	0.167752	0.227464	0.725012	0.00404135	0.57545	0.250546	0.0907132
ACTN4 ENSG00000130402	484.565	513.97	60.0101	0.49937	301.035	587.646	14.065	218.884	60.711	259.931
ACTR10 ENSG00000131966	3.87144	6.07939	0.749841	0.195317	2.15724	4.51368	0.397214	1.75245	13.0569	2.22836
ACTR1A ENSG00000138107	137.906	21.5654	30.7899	40.1331	70.1694	0.636633	80.6203	60.6438	13.3887	33.5158
ACTR1B ENSG00000115073	49.0396	75.4926	3.88385	20.2002	155.93	42.6515	10.8003	74.7992	158.737	70.0826
ACTR2 ENSG00000138071	2.83891	66.8584	0.27055	3.94758	7.37591	41.5236	1.9228	52.3051	61.082	24.5861
ACTR3 ENSG00000115091	5.37595	24.4693	1.63209	0.203123	17.0505	14.9517	0.219345	0.18225	5.13449	1.351
ACTR3B ENSG00000133627	1.33597	0.875855	0.714643	1.14957	5.21531	0.579536	0.592881	11.6108	1.80975	19.0029
ACTR3C ENSG00000106526	0.387796	0.928851	2.38792	0.69629	0.513621	0.0275804	9.41824	4.8581	6.65667	0.803955
ACTR5 ENSG00000101442	7.19824	2.73122	2.73942	3.49641	0.0773603	7.91566	0.991262	0.341748	0.296064	0.346701
ACTR6 ENSG00000075089	0.0621697	2.19667	0.101448	1.18869	4.01368	1.18511	2.20661	14.7911	0.329037	4.20628
ACTR8 ENSG00000113812	0.260995	1.59482	0.745649	0.163816	20.0631	2.29333	1.1533	1.90617	9.27658	0.240575
ACTRT3 ENSG00000184378	0.91007	0.0872473	0.224484	0.602591	0.526958	0.491879	0.745508	2.24223	0.400765	0.723713
ACVR1 ENSG00000115170	0.395285	24.4765	0.664422	15.8649	0.632945	1.5167	0.898996	3.45139	2.27527	4.90283
ACVR1B ENSG00000135503	0.557924	10.6294	0.456601	0.335363	10.8655	29.8051	4.64801	6.12888	17.1873	36.2641
ACVR1C ENSG00000123612	0.423464	0.83617	1.3962	0.610271	0.123935	0.586997	7.86277e-07	0.119992	0.123567	0.015103
ACVR2A ENSG00000121989	0.974693	1.12615	0.000481615	0.334303	4.65939	16.2853	0.136438	4.18446	2.2056	1.87742
ACVR2B ENSG00000114739	0.138321	0.437298	0.0707207	0.0691018	0.163674	0.846418	0.0925311	7.58118	0.151688	1.49623
ACVRL1 ENSG00000139567	64.4764	1.01017	98.9922	0.0180494	2.20075	8.67228	13.554	7.7058	20.8734	16.3086
ACY1 ENSG00000243989	7.18291	3.39806	37.1868	1.11882	1.99218	1.08179	1.06292	14.9277	1.32257	0.816748
ACY3 ENSG00000132744	0.766245	0.0799777	21.0351	0.162047	1.09936	0.238586	1.05064	0.227108	1.83482	0.0184754
ACYP1 ENSG00000119640	0.190175	0.209768	0.508469	2.86653	1.16419	0.968386	0.241175	11.3033	22.0094	4.18523
ACYP2 ENSG00000170634	4.66288	14.1342	9.463	12.6907	7.9509	19.3592	0.441713	0.0862421	2.26833	6.81431
ADA ENSG00000196839	10.6959	0.715239	0.132702	11.3001	16.9304	0.843465	0.847066	1.09706	2.8545	0.210768
ADAD1 ENSG00000164113	0.63784	0.525211	4.45029e-06	1.92787	0.0767521	0.407072	0.0430108	0.0988855	0.423514	0.356295
ADAD2 ENSG00000140955	1.62958	0.716323	3.10628	0.11252	0.0279984	0.437278	0.402291	0.215414	0.0275582	0.0983414
ADAL ENSG00000168803	4.10956	0.807411	5.83903	8.31035	0.481949	0.178994	0.737168	0.529532	0.0511244	3.1609
ADAM10 ENSG00000137845	0.42888	15.7937	0.257871	1.06835	13.8654	41.8295	13.5177	21.7336	10.5851	29.6726
ADAM11 ENSG00000073670	0.714023	0.00055733	3.63439	8.67171	0.242326	0.396934	0.758869	0.737416	1.67487	2.32295
ADAM12 ENSG00000148848	3.90813	0.535403	2.23425	1.99486	0.350576	0.193489	0.649336	0.157026	0.577036	2.87942
ADAM15 ENSG00000143537	30.834	24.5135	156.841	30.0829	9.14375	13.8677	32.9833	41.9306	9.38386	32.6034
ADAM17 ENSG00000151694	2.41021	16.6829	17.6032	0.402202	4.12069	3.08329	1.54511	3.96231	27.5327	20.2762
ADAM18 ENSG00000168619	0.305954	0.0463319	0.594302	0.0144192	0.908053	0.15582	0.30435	0.0385497	0.0123562	0.00739363
ADAM19 ENSG00000135074	4.40762	1.16728	0.275531	6.97529	0.625559	1.73371	1.81512	0.695155	2.56846	11.9764
ADAM2 ENSG00000104755	0.847911	0.0317843	0.599776	0.858801	11.3969	0.631912	0.167577	0.26261	0.0102484	0.514387
ADAM20 ENSG00000134007	0.320712	1.70052	0.612889	0.258894	0.4452	1.32461	0.587541	0.255759	0.27505	0.0807221
ADAM22 ENSG00000008277	8.42037	0.385791	1.45113	0.112688	11.0668	0.758863	1.16685	0.150566	0.34706	0.510865
ADAM23 ENSG00000114948	3.07922	0.513664	0.806556	1.56079	0.27766	0.425758	2.15815	0.0750339	0.396131	1.13846
ADAM28 ENSG00000042980	0.187405	2.70509	2.39649	5.43355	0.634989	0.281469	8.93965	1.25317	0.148533	0.392859
ADAM29 ENSG00000168594	1.00144	0.206732	0.662064	0.288211	0.339728	1.08027	1.21338	0.332555	0.0133286	0.107754
ADAM32 ENSG00000197140	1.72961	0.718424	0.992368	0.0217486	0.360879	0.200283	0.00791844	0.362689	0.0615565	0.70827
ADAM33 ENSG00000149451	397.762	5.2958	187.789	6.50112	3.7268	0.862617	121.506	19.2989	37.3826	19.3216
ADAM7 ENSG00000069206	0.290046	0.0822428	3.56655	0.0443715	0.0566152	0.258453	1.61465	0.0181308	0.0338279	0.478246
ADAM8 ENSG00000151651	1.57022	72.3098	4.22534	1.23006	1.02035	5.32359	56.3845	4.41926	10.7496	7.23465
ADAM9 ENSG00000168615	1.87864	52.8038	5.16981	9.62833	28.4682	82.538	0.696825	30.9207	40.3583	2.18679
ADAMDEC1 ENSG00000134028	0.102604	0.102542	0.261883	0.0575317	0.333191	7.47506e-05	0.37161	1.30635	0.339865	0.430207
ADAMTS1 ENSG00000154734	36.1217	86.7842	5.09648	0.409579	21.1192	17.1086	318.946	5.66411	20.4455	145.533
ADAMTS10 ENSG00000142303	55.8641	0.0292149	2.00249	21.962	9.10303	25.0721	11.0928	14.6196	0.45161	4.91093
ADAMTS12 ENSG00000151388	11.5623	0.376218	1.43196	0.0308072	2.51432	5.4111	1.17987	0.440286	0.686483	0.250077
ADAMTS13 ENSG00000160323	13.853	2.27919	2.85834	0.318664	0.676782	18.1465	1.14308	11.0536	9.47445	25.3808
ADAMTS14 ENSG00000138316	1.06803	0.0125957	10.5513	0.650349	5.66381	0.116836	0.261708	0.163794	0.261042	2.80536
ADAMTS15 ENSG00000166106	3.75496	0.134748	2.72457	2.49843	0.0682174	0.487924	11.3647	1.13399	0.764151	1.14173
ADAMTS17 ENSG00000140470	2.54609	0.457912	2.0048	1.64331	0.622946	0.366888	8.77619	0.0397253	0.827774	6.1954
ADAMTS18 ENSG00000140873	0.100125	0.354839	1.12486	0.00723482	0.550714	0.657998	0.00207778	0.162148	0.692505	0.352829
ADAMTS19 ENSG00000145808	0.00122715	0.0101659	0.0996425	0.0533819	0.0944911	0.0705381	0.24404	0.697641	0.0320406	0.027478
ADAMTS2 ENSG00000087116	5.37645	0.248389	2.95582	0.256777	3.67257	0.771123	1.83689	0.168885	0.199842	1.9328
ADAMTS20 ENSG00000173157	0.548609	0.0513736	0.442829	0.249304	0.156905	0.12283	0.00135589	0.484937	0.616442	0.861669
ADAMTS3 ENSG00000156140	0.355625	0.0967676	0.270839	0.441281	0.248982	0.303339	1.8682	0.149816	1.02278	0.496481
ADAMTS4 ENSG00000158859	0.0218182	2.2982	1.08444	0.245293	11.413	2.31748	148.344	26.8578	2.74848	1.17124
ADAMTS5 ENSG00000154736	2.14019	1.86934	0.445342	5.57858	0.592656	0.364295	0.768519	0.111178	0.255466	0.832971
ADAMTS6 ENSG00000049192	0.213362	0.709342	0.465523	0.294404	1.05015	0.625361	0.759784	0.00790761	0.0109305	2.79299
ADAMTS7 ENSG00000136378	2.42325	2.31783	0.958939	7.06615	1.3676	0.207154	5.92446	0.26193	1.10042	1.40949
ADAMTS8 ENSG00000134917	16.4514	15.0388	2.5924	2.16594	0.444114	21.8534	1.80079	2.03634	0.0717764	2.54215
ADAMTS9 ENSG00000163638	1.60164	1.09947	9.10292	0.589284	13.5779	0.352876	31.5124	8.8395	11.7185	4.476
ADAMTSL1 ENSG00000178031	1.65069	12.4431	4.42977	0.533438	1.99666	2.55808	30.989	7.22939	1.69575	0.691788
ADAMTSL2 ENSG00000197859	14.2129	0.341484	0.11514	37.4882	0.369721	1.28886	1.96046	4.73828	0.0695455	0.61943
ADAMTSL3 ENSG00000156218	0.284102	1.70159	0.00655415	0.139156	4.29558	3.84542	0.471045	7.30627	3.59585	0.573024
ADAMTSL4 ENSG00000143382	3.75118	0.0229	1.47659	25.1781	2.89854	0.359576	1.35169	0.167824	1.23074	0.220448
ADAMTSL5 ENSG00000185761	13.3662	0.320552	0.156227	9.86941	7.1162	0.0132856	7.89361	24.3397	0.452143	2.41173
ADAP1 ENSG00000105963	1.50187	5.00077	4.98276	24.1141	1.20903	2.39421	6.69344	6.21556	12.0979	8.53491
ADAP2 ENSG00000184060	1.69031	0.0123292	3.95061	2.07114	0.163665	0.426692	1.85145	0.048182	0.124637	0.0199528
ADAR ENSG00000160710	247.634	49.9383	364.444	103.258	42.1534	42.6199	99.6876	306.441	135.51	374.357
ADARB1 ENSG00000197381	35.4638	5.33394	16.9849	1.44713	0.309973	18.6598	1.02893	1.0891	34.64	1.1124
ADARB2 ENSG00000185736	1.38082	16.4576	0.0761798	1.10598	0.913266	0.580047	2.87549	1.06472	0.23039	0.551553
ADAT1 ENSG00000065457	0.474257	13.167	18.5956	0.0888031	2.09932	52.1007	0.000772286	5.60593	2.27091	0.706996
ADAT2 ENSG00000189007	1.00672	0.349955	0.887494	0.29117	29.2692	0.275175	11.2364	1.42873	16.5969	0.856375
ADAT3 ENSG00000213638	0.660837	0.0583596	1.89064	0.112537	1.74283	0.143357	0.0303883	0.810848	0.0314437	1.1348
ADCK1 ENSG00000063761	3.85031	32.5624	7.17079	1.15323	9.96493	1.41727	2.16414	4.83439	0.380271	3.23943
ADCK2 ENSG00000133597	5.58326	17.7118	52.085	7.56725	4.71233	0.0158695	16.6609	42.5704	16.1161	2.02175
ADCK3 ENSG00000163050	43.7487	0.721879	33.4768	71.474	9.96862	61.985	61.0114	53.7105	60.911	125.072
ADCK4 ENSG00000123815	113.564	11.2395	3.56942	2.90108	61.5923	21.4221	10.3589	0.78424	33.0434	7.59322
ADCK5 ENSG00000173137	15.3438	0.394264	15.3492	7.71157	16.5537	4.46913	8.2963	9.14957	7.88757	7.78714
ADCY1 ENSG00000164742	4.43483	1.78645	2.56412	0.840443	2.84998	0.802516	2.86966	0.0678179	1.02524	1.51587
ADCY2 ENSG00000078295	29.3701	1.63873	3.82718	3.33189	1.06774	5.83346	1.05116	12.785	14.8245	12.6137
ADCY3 ENSG00000138031	2.70439	16.1359	13.5041	4.35873	4.17577	31.6197	65.8915	18.4654	20.2707	7.81853
ADCY4 ENSG00000129467	1.59784	8.67507	59.1723	2.17965	13.7761	2.96592	38.2695	0.0289484	0.464437	56.7424
ADCY5 ENSG00000173175	154.241	3.79586	0.387379	22.9552	1.85799	0.137279	2.36789	1.7822	2.03084	0.0605443
ADCY6 ENSG00000174233	39.6711	38.8485	4.03949	4.94268	97.8505	0.771417	58.0588	47.1623	27.4932	32.4485
ADCY7 ENSG00000121281	2.07471	3.49704	1.53902	3.59586	1.99328	0.228274	4.42585	5.40448	1.37487	2.33912
ADCY8 ENSG00000155897	0.437051	0.445562	0.400258	0.0486295	0.231976	0.0653463	0.885226	0.000484026	3.45725	0.162516
ADCY9 ENSG00000162104	4.71189	0.856652	1.16045	28.5749	9.61277	7.08623	0.0409512	20.5444	5.18407	9.10986
ADCYAP1R1 ENSG00000078549	1.35304	6.86443	1.09826	7.52275	2.02701	0.825386	4.39306	0.619089	2.87501	5.47497
ADD1 ENSG00000087274	33.027	37.4504	8.47051	75.6119	8.74837	116.738	8.79492	1.31371	43.5387	98.871
ADD2 ENSG00000075340	3.18909	0.68845	0.226406	1.81259	5.43725	3.8141	0.0695007	29.2713	5.64343	10.3507
ADD3 ENSG00000148700	0.962996	6.74137	3.29814	1.35435	0.246248	5.70817	3.17977	30.1697	0.694374	3.27501
ADGB ENSG00000118492	0.830312	0.0998829	0.412967	0.778002	1.08623	0.242442	0.726187	0.388777	0.654238	0.0898314
ADGRA2 ENSG00000020181	172.749	0.494747	4.48918	115.13	36.7072	12.5976	46.449	26.2754	17.8306	0.118377
ADGRA3 ENSG00000152990	0.21891	5.16703	0.360361	1.00961	0.502895	11.8368	2.17352	1.67743	17.8479	1.91099
ADGRB1 ENSG00000181790	0.693388	5.38663	0.76114	1.62059	0.0509518	3.69428	1.80956	6.62261	1.52999	0.446044
ADGRB2 ENSG00000121753	4.03132	0.469364	0.771363	2.29928	3.4544	0.413291	1.75607	0.00424334	7.78031	1.79549
ADGRB3 ENSG00000135298	0.602814	0.567736	1.38555	0.894329	0.150164	0.86263	0.827793	0.876389	0.0514116	0.518329
ADGRD1 ENSG00000111452	4.2628	1.03394	0.884448	2.74052	0.933436	2.83357	2.25467	0.0661849	1.93206	1.08331
ADGRD2 ENSG00000180264	1.59916	0.00901803	0.084273	3.94941	0.0611218	0.999145	1.12361	0.0243855	0.114647	0.00834477
ADGRE1 ENSG00000174837	0.603847	0.550243	1.92985	0.511856	1.56638	1.89349	0.0314957	0.00138519	1.0797	0.68905
ADGRE2 ENSG00000127507	9.86416	0.231391	0.77852	0.0331463	12.223	4.35903	0.722052	0.476764	10.9969	0.0935121
ADGRE3 ENSG00000131355	0.0402478	0.24731	0.0716816	0.0299125	1.45921	0.408068	0.140604	0.507534	0.0993353	0.104652
ADGRE5 ENSG00000123146	48.3334	74.5526	140.768	2.42329	1.16882	104.856	25.1257	68.8022	0.177645	19.191
ADGRF1 ENSG00000153292	38.9785	79.0486	0.339346	0.541583	5.92538	6.0211	18.4049	0.614012	6.00667	1.46293
ADGRF3 ENSG00000173567	0.670346	0.00160494	0.00183814	0.247503	0.0732268	0.206942	0.00085013	0.0532869	0.987116	0.0562058
ADGRF4 ENSG00000153294	0.0908865	4.8339	0.861889	0.232832	0.764085	0.774428	0.139055	0.0169588	0.0144032	0.859255
ADGRF5 ENSG00000069122	1.35213	0.0895677	1.46896	0.435842	0.771108	0.231018	15.3831	5.45911	0.617529	0.708414
ADGRG1 ENSG00000205336	55.4385	87.9897	89.6879	60.8197	2.2504	90.8293	29.9894	7.01281	204.942	80.5162
ADGRG2 ENSG00000173698	0.875118	0.851205	0.029426	1.17892	1.12789	1.32278	0.158619	0.0219874	0.300495	1.21735
ADGRG3 ENSG00000182885	0.0165574	0.19254	0.192715	0.44624	3.38358	1.75202	8.47004	0.00216494	0.681564	0.0978318
ADGRG4 ENSG00000156920	0.114191	0.122973	0.927081	0.0954597	0.413591	0.477243	0.00452713	0.165506	0.0248809	0.325298
ADGRG5 ENSG00000159618	0.664243	0.0410885	0.39161	3.38966	0.778533	1.1065	1.09654	0.81128	0.228313	1.60609
ADGRG6 ENSG00000112414	0.666953	7.89931	0.217283	1.41021	2.01113	6.86817	0.600564	5.30755	5.64101	0.0328642
ADGRG7 ENSG00000144820	0.238204	0.445276	0.117895	0.493489	1.31335	0.139475	0.48188	0.0624041	0.582626	0.238162
ADGRL1 ENSG00000072071	64.8439	3.6628	29.5273	0.585111	10.9182	19.2205	39.0297	0.788694	8.97004	0.147145
ADGRL2 ENSG00000117114	1.4314	1.08973	13.0985	6.69184	8.89316	1.13736	5.67907	3.75773	1.1353	1.48968
ADGRL3 ENSG00000150471	0.0466954	0.530393	1.57066	0.802517	1.51595	2.66266	0.508265	0.139812	0.427548	0.112856
ADGRL4 ENSG00000162618	1.2483	0.0200457	0.471004	0.173503	6.21745e-07	0.542875	3.96668	13.9297	0.274543	0.485334
ADGRV1 ENSG00000164199	0.617036	8.07221	4.21358	1.26938	2.36182	4.5723	2.19094	0.0623974	1.21032	1.42353
ADH1B ENSG00000196616	2.71317	0.317325	0.109157	2.39767	0.347273	2.4608	0.293167	5.75252	0.39274	1.15325
ADH1C ENSG00000248144	1.48898	0.0669571	4.16097	0.709783	0.821465	1.49083	0.00533608	1.09814	0.0211659	1.4303
ADH4 ENSG00000198099	0.004652	0.505365	0.183241	0.0127527	0.20931	0.192036	0.359964	0.0344685	0.0614185	0.149034
ADH5 ENSG00000197894	4.3481	25.9636	2.88261	145.221	155.333	34.0157	4.72351	40.1979	80.9576	112.753
ADH6 ENSG00000172955	1.21231	0.107849	2.38716	0.737671	0.13788	0.354727	0.187553	0.331946	0.117754	0.262174
ADHFE1 ENSG00000147576	0.587401	13.09	25.2851	3.99667	7.00223	1.65766	23.3937	0.0748689	24.5204	12.3589
ADI1 ENSG00000182551	56.4579	2.4481	527.066	83.1	330.252	221.989	33.4615	54.9833	97.4427	116.312
ADIPOR1 ENSG00000159346	6.59697	68.983	6.77893	9.68953	1.34394	0.436122	2.00133	0.961765	28.9296	89.755
ADIPOR2 ENSG00000006831	2.82563	25.9416	29.7092	9.01919	6.3286	28.3854	14.3228	6.28137	29.8074	42.2872
ADIRF ENSG00000148671	618.592	873.356	1016.03	305.119	615.354	54.271	169.385	164.477	509.535	107.346
ADK ENSG00000156110	6.54664	26.4591	1.21195	21.6515	13.6693	9.01583	7.30271	2.48551	10.6179	7.37968
ADM ENSG00000148926	1.07325	62.3027	0.0950467	2.3615	2.63041	20.2594	24.8265	18.8965	4.94655	5.05494
ADM2 ENSG00000128165	0.664415	1.7418	4.55542	0.0393943	0.040424	0.17689	4.23762	0.00427619	3.15981	2.57613
ADM5 ENSG00000224420	1.47425	0.232078	1.13271	2.0925	1.42613	3.76544	6.41255	3.73085	0.822529	4.66304
ADNP ENSG00000101126	18.1463	0.882329	34.886	1.61676	61.8235	78.1933	13.6856	36.502	11.879	0.300844
ADNP2 ENSG00000101544	4.55361	9.03323	0.760525	0.241461	14.7606	4.4694	2.73208	8.31414	9.47826	0.693717
ADO ENSG00000181915	1.80787	0.213082	1.35876	0.606109	8.41499	10.2887	0.853027	2.59108	10.9886	0.541601
ADORA1 ENSG00000163485	4.80527	0.461448	0.885107	0.960016	0.927377	3.28342	1.20644	0.933486	1.0558	2.31688
ADORA2B ENSG00000170425	0.201456	15.6079	1.69457	1.37653	0.00224554	0.282075	0.702831	0.00282431	1.64843	2.88612
ADORA3 ENSG00000282608	2.42965	1.96588	0.879765	4.57799	0.446248	0.740904	3.59808	4.95778	0.264341	2.54245
ADPGK ENSG00000159322	0.942454	68.4756	0.923881	0.928124	151.33	107.908	14.0231	3.06888	5.5889	17.8684
ADPRH ENSG00000144843	14.5612	0.180657	3.99214	2.01257	2.80199	0.171475	12.8582	3.17939	0.487674	0.57254
ADPRHL1 ENSG00000153531	2.55513	10.3164	1.99705	0.0789673	2.51969	5.46261	14.2631	2.42509	0.529178	0.168516
ADPRHL2 ENSG00000116863	1.15687	7.83235	42.0836	17.259	10.468	54.1495	40.9723	5.04236	39.8128	29.0996
ADPRM ENSG00000170222	1.85108	1.77489	17.0995	0.47555	4.31584	4.2128	1.10151	6.7997	2.62254	7.28057
ADRA1A ENSG00000120907	0.484496	3.74861e-06	0.106908	1.25095	0.460673	1.22905	2.23299	0.130466	1.37589	0.219308
ADRA1D ENSG00000171873	0.762173	0.274421	0.632578	1.61528	1.22256	0.802555	0.192223	0.570847	0.611863	1.1954
ADRA2A ENSG00000150594	12.609	0.0468947	1.29	17.2288	1.511	3.76865	0.752133	2.13001	1.39115	6.19658e-08
ADRA2B ENSG00000274286	2.43898	8.32647	0.821127	0.127894	2.23208	1.31648	4.15211	0.320154	0.309371	0.439864
ADRA2C ENSG00000184160	43.3341	0.687897	10.9699	7.40934	0.00787524	1.11401	16.5124	17.89	0.0969293	1.3333
ADRB1 ENSG00000043591	1.59646	1.53459	1.82846	0.583635	10.8549	1.84531	3.80808	0.378818	6.21363	0.536064
ADRB2 ENSG00000169252	2.25602	1.9357	0.00375461	4.25249	11.4508	3.18619e-05	4.40766	9.21092	8.09192	2.60998
ADRB3 ENSG00000188778	3.38764	0.783688	0.00500606	2.84141	0.989596	0.761269	5.84374	0.199442	1.30349	0.174362
ADRM1 ENSG00000130706	47.315	44.2231	23.9703	0.0408725	3.73748	47.0303	31.3447	2.59665	17.9641	33.6648
ADSL ENSG00000239900	15.4399	1.45028	21.4404	4.50469	37.3624	24.9662	11.7276	4.02394	27.5955	2.49015
ADSS ENSG00000035687	0.362651	15.9995	0.423382	14.2545	4.86509	45.7342	0.236744	1.79208	0.73857	1.18231
ADSSL1 ENSG00000185100	15.5721	4.20149	4.92257	12.6335	5.95331	1.02909	0.130958	2.73657	0.13754	0.343398
ADTRP ENSG00000111863	0.131612	0.0763505	1.6884	0.606014	1.39877	2.49076	2.86744	0.302002	2.94146	0.978768
AEBP1 ENSG00000106624	1453.24	1.50643	330.379	259.669	6.25665	6.62735	160.747	42.9563	1.01022	139.073
AEBP2 ENSG00000139154	11.8254	6.52532	3.99241	0.152907	1.46987	23.053	2.10255	0.0318416	16.2992	9.00867
AEN ENSG00000181026	5.94217	9.5181	3.05263	15.0148	31.8057	45.6002	68.1892	0.694877	14.7132	2.43958
AES ENSG00000104964	390.009	398.211	613.003	58.7055	596.759	20.4926	289.599	254.088	269.463	407.684
AF011889.5 ENSG00000241489	1.84703	0.378322	2.81039	0.810328	0.293446	1.10806	0.154324	0.0704572	0.0461234	2.84239
AFAP1 ENSG00000196526	0.0435827	1.20842	1.56633	1.47978	9.91965	12.5219	0.550172	13.3268	0.0821603	0.553707
AFAP1L1 ENSG00000157510	5.38995	0.438945	1.14686	0.55945	6.93387	0.180111	10.9711	0.0506434	3.93162	0.225379
AFAP1L2 ENSG00000169129	1.40059	2.25577	0.461962	0.000213891	0.328549	4.4281	1.30439	11.4823	0.391172	0.710399
AFF1 ENSG00000172493	6.0538	0.905204	1.72005	2.94566	0.291692	2.32985	0.440374	18.491	1.17039	22.8116
AFF2 ENSG00000155966	0.203247	1.25473	1.42608	1.53073	0.0400282	1.26888	0.577482	0.65209	0.768752	1.26853
AFF3 ENSG00000144218	1.16444	0.727878	0.153078	0.348004	1.34971	3.87432	0.660849	0.311012	10.2028	0.381276
AFF4 ENSG00000072364	3.57111	32.2863	45.2403	3.67355	5.74443	27.4078	0.0391769	5.1055	10.1538	32.4424
AFG3L2 ENSG00000141385	9.40666	142.741	4.48081	0.0597451	12.2271	3.99599	36.3408	21.0144	60.9384	23.6306
AFM ENSG00000079557	0.893569	0.806692	0.254613	1.81947	0.51482	0.00354386	0.138248	0.715038	1.7335	1.41303
AFMID ENSG00000183077	5.72025	31.3049	76.4456	14.5342	53.947	49.2394	14.4656	27.8812	67.516	6.66121
AFP ENSG00000081051	0.152117	0.0514372	1.63936	0.320776	0.0486927	0.270089	0.901978	0.0294137	1.49818	0.308195
AFTPH ENSG00000119844	0.539326	13.5221	0.440514	6.17855	7.47962	12.5853	12.5004	2.59233	5.77593	0.840548
AGA ENSG00000038002	0.350508	4.6588	0.792918	0.394912	2.58055	0.402986	0.061117	0.245081	1.8355	0.559312
AGAP1 ENSG00000157985	1.14382	11.5172	0.32569	12.1334	11.9449	0.00495887	3.31961	0.0629235	2.1236	19.0474
AGAP14P ENSG00000279058	1.65714	0.00650013	0.140195	0.169667	1.31062	0.314847	0.286654	0.335859	0.449698	0.849257
AGAP2 ENSG00000135439	0.813406	9.54206	0.0386588	0.156243	2.67995	2.40633	5.44797	3.53491	0.644984	2.20771
AGAP3 ENSG00000133612	0.845519	48.4559	2.68792	6.33129	76.2199	26.6384	63.7724	27.7665	43.2062	2.78129
AGAP4 ENSG00000188234	0.0342704	0.329365	1.59395	0.54097	1.63714	7.67751	0.919351	11.5324	0.181253	23.4834
AGAP5 ENSG00000172650	0.175166	0.0976169	0.250267	0.381781	0.008937	1.00529	1.95506	0.443363	0.664495	0.0219524
AGAP6 ENSG00000204149	1.24815	4.4495	4.98763	2.87163	4.06474	1.19358	17.8989	11.7035	13.0188	18.3067
AGAP9 ENSG00000204172	8.22625	0.129008	0.20488	0.026735	4.41908	0.411301	1.40432	1.60066	0.372286	12.6444
AGBL1 ENSG00000273540	0.321784	0.0963743	0.056011	0.266198	1.33638	2.90945	0.26017	0.8228	0.465163	0.183127
AGBL2 ENSG00000165923	0.73891	0.573532	0.181171	0.128487	0.0251395	0.718119	1.92215	0.480479	0.0812603	0.0637232
AGBL3 ENSG00000146856	0.497166	0.47479	1.19785	0.0828659	1.2217	1.57539	1.10703	4.52088	0.480275	1.94987
AGBL4 ENSG00000186094	1.59366	0.413572	0.0447165	0.378944	0.279681	0.131508	0.573282	1.48936	0.696406	0.851487
AGBL5 ENSG00000084693	35.1798	0.034185	26.0137	0.277677	72.69	34.8624	7.76902	3.48668	3.86191	10.5331
AGER ENSG00000204305	6.48929	19.5613	1.49962	3.15647	14.0155	2.92296	8.03894	20.1791	0.472127	3.11429
AGFG1 ENSG00000173744	0.542869	3.83823	0.0264693	0.00796161	25.1259	10.519	0.161239	1.79101	8.44465	9.06079
AGFG2 ENSG00000106351	19.6796	16.6192	26.0195	22.167	6.07696	6.05621	12.4662	4.34475	12.6665	27.7881
AGGF1 ENSG00000164252	2.57142	0.757947	0.476689	0.890579	7.3825	1.22643	0.395754	4.66767	8.46094	11.1524
AGK ENSG00000006530	1.75966	3.90533	2.53815	1.03052	0.547771	3.75961	7.08312	2.07346	1.23239	2.31327
AGL ENSG00000162688	0.941935	0.153715	2.99178	0.296036	5.15604	7.87791	1.57535	0.0986675	18.7739	0.89266
AGMAT ENSG00000116771	0.000194542	0.127514	0.201336	0.354886	0.313725	0.000894204	0.234456	0.0638838	0.272443	0.00667298
AGO1 ENSG00000092847	3.4464	37.9387	2.37306	9.12906	44.046	0.687946	5.04571	6.0582	4.1622	4.87956
AGO2 ENSG00000123908	0.499984	6.50899	3.48467	0.0813105	0.60968	18.9434	40.1347	17.7068	7.78838	2.41814
AGO3 ENSG00000126070	3.2593	0.0751472	20.5299	4.22636	2.47803	0.452463	4.45193	16.6003	4.22927	2.28969
AGO4 ENSG00000134698	11.306	8.39409	3.95446	2.79114	1.1875	6.07212	0.611496	4.56384	7.65735	1.00527
AGPAT1 ENSG00000204310	50.3566	33.9651	133.169	82.2994	62.5673	25.9375	0.308129	6.14833	59.2776	46.0541
AGPAT2 ENSG00000169692	19.4291	63.4559	71.2436	44.9617	19.27	17.3297	5.00611	21.6209	84.606	25.0515
AGPAT3 ENSG00000160216	7.76976	65.6161	8.68852	45.7614	47.5497	90.8313	17.996	0.000173288	28.359	15.7415
AGPAT4 ENSG00000026652	2.20286	0.241618	3.44404	6.07029	7.78029	13.92	8.59286	3.83369	1.22304	1.20205
AGPAT5 ENSG00000155189	2.72409	0.685156	0.676784	8.08621	0.205061	0.290099	2.14345	0.852697	0.0498185	0.254974
AGPS ENSG00000018510	3.82967	22.1407	0.0935483	6.85408	2.30055	1.80633	2.71966	0.417599	0.557255	0.280882
AGR2 ENSG00000106541	3.83283	513.723	294.32	1.52353	14.4352	203.989	8.06175	365.199	80.485	5.43016
AGR3 ENSG00000173467	0.934704	31.468	0.54167	0.372319	6.01229	32.3559	0.137799	11.5928	0.192558	5.90323
AGRN ENSG00000188157	6.87554	45.5895	6.8208	3.99752	18.5249	101.906	12.2395	75.5508	30.9438	0.0719187
AGRP ENSG00000159723	0.895572	0.287532	0.0957532	1.31173	0.566386	0.017693	0.106932	0.444882	0.555969	0.114106
AGT ENSG00000135744	4.49475	0.17306	0.579821	0.00417999	4.08176	0.36547	15.0445	1.8584	4.82057	4.31441
AGTPBP1 ENSG00000135049	0.176869	0.162167	0.176195	0.319331	0.76727	0.0201688	0.037015	1.27932	0.433526	0.957277
AGTR1 ENSG00000144891	2.32768	0.0458666	0.996788	3.43666	1.98216	0.735202	2.22387	1.44678	0.0714396	2.03664
AGTRAP ENSG00000177674	102.297	3.63621	101.907	112.728	350.383	6.76223	4.60625	103.887	134.322	5.10883
AGXT ENSG00000172482	0.507645	0.173949	0.123396	0.144445	0.0587575	0.421884	0.244923	0.00951935	0.0594606	0.0735577
AHCTF1 ENSG00000153207	1.53485	16.6634	2.35405	10.9191	6.14656	25.2453	1.58689	1.2348	2.25449	2.03055
AHCY ENSG00000101444	1.86318	35.8221	75.3088	118.611	203.441	70.2866	119.506	5.06542	157.761	11.8366
AHCYL1 ENSG00000168710	17.9762	80.1146	129.404	45.5268	129.948	15.7722	1.61159	30.5227	71.6915	25.924
AHCYL2 ENSG00000158467	0.0286974	10.3135	2.4987	6.58611	0.10198	3.22377	64.0316	11.5341	2.13857	7.00218
AHDC1 ENSG00000126705	18.4567	1.37314	4.97604	19.3485	12.1955	14.0432	46.7011	1.03973	68.8796	37.5644
AHI1 ENSG00000135541	5.84855	0.53665	12.3506	10.0382	45.2369	2.53497	27.8226	87.3605	6.57321	4.9207
AHNAK ENSG00000124942	291.077	320.667	113.14	50.1342	185.798	513.716	222.679	392.124	270.849	440.304
AHNAK2 ENSG00000185567	39.4681	0.00429463	4.37152	43.9646	0.46261	0.843002	5.42332	0.954923	0.69952	0.348028
AHR ENSG00000106546	1.22343	86.5656	5.38622	0.000611499	2.82677	61.4388	0.632499	5.73278	1.00357	25.7713
AHRR ENSG00000063438	0.654668	7.67768	0.165079	0.209619	0.441715	0.262325	4.7533	1.92019	0.231726	2.40627
AHSA1 ENSG00000100591	117.558	42.58	1.16904	2.73261	14.6863	31.7399	8.38701	17.1449	35.6377	24.6243
AHSA2 ENSG00000173209	4.12861	0.309092	1.93086	24.8062	12.7637	14.0725	2.01205	16.3378	0.177975	19.6892
AICDA ENSG00000111732	0.365277	0.295929	0.537602	0.0735423	0.0722179	0.484265	0.129931	0.318022	0.027033	0.00268262
AIDA ENSG00000186063	0.817131	0.197894	1.00001	0.492602	17.6101	0.233547	7.30588	0.699857	2.3822	6.46674
AIF1 ENSG00000204472	4.54944	0.144057	4.55727	19.9315	8.42199	3.33333	0.129812	18.1702	4.89814	15.4233
AIF1L ENSG00000126878	0.799215	0.00279009	41.0665	4.50875	9.54857	4.43226	2.2987	1.16638	0.947927	4.11491
AIFM1 ENSG00000156709	21.4066	39.4291	8.64108	9.40822	20.3723	19.6842	12.7672	15.9384	29.1341	1.93768
AIFM2 ENSG00000042286	12.6236	5.35682	31.0243	10.1372	0.56225	11.5277	0.539835	4.56732	4.1135	3.0886
AIFM3 ENSG00000183773	0.609803	7.98686	0.173361	0.325933	6.12779	72.9334	0.997036	0.948918	0.894611	0.116313
AIG1 ENSG00000146416	1.43713	18.2109	2.60198	40.4171	113.005	1.72657	25.1246	33.2983	2.72159	11.6856
AIM1 ENSG00000112297	2.02176	13.8886	0.768236	3.42647	8.12804	9.7507	0.196688	1.30257	0.510771	3.47222
AIM1L ENSG00000176092	0.0470143	60.3685	0.985735	1.54385	0.0419924	4.12863	0.194549	0.341789	6.04195	4.45908
AIM2 ENSG00000163568	0.342155	0.564459	0.248075	0.0368285	0.240853	1.28821	1.03703	0.350356	1.34587	0.197595
AIMP1 ENSG00000164022	14.6843	20.3732	2.16501	2.4143	29.7266	5.41109	11.9238	26.1341	7.49288	1.2897
AIMP2 ENSG00000106305	2.17324	9.79383	1.10103	0.441633	18.1705	1.58407	1.77444	1.86101	22.1311	22.6414
AIP ENSG00000110711	4.90886	6.70949	257.135	21.4819	65.4187	49.7528	0.306105	5.33761	20.4454	7.92168
AIPL1 ENSG00000129221	0.648721	0.274459	0.240571	0.410587	0.951438	0.164575	0.377472	0.369912	0.155506	1.73031
AIRE ENSG00000160224	1.68432	0.0616763	0.258635	0.308688	0.300786	0.637364	0.227406	1.27168	1.17283	0.0393901
AJ239318.1 ENSG00000280108	0.0444325	1.91321	0.100882	0.74351	0.115381	0.0256133	0.169821	1.50602	0.120905	0.492853
AJAP1 ENSG00000196581	0.209108	0.715059	2.3731	0.51736	1.35482	0.0648455	2.04749	0.358582	0.636068	1.75191
AJUBA ENSG00000129474	5.00249	5.3038	5.1926	0.419046	13.8083	20.8944	8.64039	3.29737	5.50598	20.889
AK1 ENSG00000106992	16.2891	0.463058	11.0383	14.5725	30.1045	0.0505717	2.82283	2.66693	1.31193	0.348482
AK2 ENSG00000004455	13.7892	87.0209	2.20747	2.45313	30.5099	7.85668	193.463	28.6799	105.292	140.794
AK3 ENSG00000147853	0.20018	11.2012	2.34825	1.0042	4.63064	6.42005	1.37548	14.6016	5.14021	0.107389
AK4 ENSG00000162433	0.0421378	1.33438	0.784005	0.395859	1.78907	0.970064	1.63336	5.48483	9.08122	0.0582
AK5 ENSG00000154027	2.0662	0.0187315	0.871509	0.40779	0.206032	0.0809095	0.364164	0.927737	0.00614858	2.17683
AK6 ENSG00000085231	0.737915	9.03731	7.47325	1.71132	12.7603	6.45178	2.15278	0.209809	8.42773	7.03448
AK7 ENSG00000140057	0.145748	0.0686405	0.000695878	0.288215	2.90026	1.7054	0.00135076	0.140071	0.279418	1.50242
AK8 ENSG00000165695	5.03928	0.211047	5.30379	2.30952	0.0601878	0.568449	0.306394	1.11192	0.324228	0.00387269
AK9 ENSG00000155085	0.0992593	0.28352	0.0167979	0.144403	2.5455	4.6345	1.72431	7.53407	0.123572	0.853607
AKAP1 ENSG00000121057	80.6248	32.6845	0.0997687	13.5753	123.911	38.897	0.544905	55.3411	57.6462	42.2169
AKAP10 ENSG00000108599	0.310471	12.5512	9.68746	0.664746	30.5041	0.159177	1.12466	2.7655	10.4082	0.799184
AKAP11 ENSG00000023516	1.18324	7.73341	3.11351	5.30187	2.20927	15.7711	0.717784	6.46621	28.7342	3.16416
AKAP12 ENSG00000131016	1.9501	11.8311	0.156297	1.45082	0.0518351	2.70059	19.7911	8.4276	0.997257	0.352469
AKAP13 ENSG00000170776	1.39728	7.0938	13.5807	33.9923	65.9752	56.9078	0.373483	0.94309	31.7017	14.77
AKAP14 ENSG00000186471	0.354956	0.078482	0.0492282	0.312513	0.447198	0.232603	0.103298	0.585259	0.265965	0.360146
AKAP17A ENSG00000197976	7.57151	22.4612	9.04661	9.55691	34.8954	2.50549	18.8206	9.06803	39.5517	5.93707
AKAP3 ENSG00000111254	3.24963	0.627762	0.288257	1.7262	0.515083	1.35321	0.402118	5.51835	1.37095	0.515104
AKAP5 ENSG00000179841	3.5919	1.04997	0.0403999	0.216494	2.40201	0.0733166	0.00347943	0.0473951	0.441797	0.360438
AKAP6 ENSG00000151320	0.114802	0.457481	0.722734	0.0491747	0.453056	1.87502	0.153408	0.895023	0.473723	0.245759
AKAP7 ENSG00000118507	0.224689	0.874444	4.48371	0.83615	3.27414	0.190195	1.44564	0.852142	1.83158	0.798746
AKAP8 ENSG00000105127	44.5889	87.5383	0.596948	60.9534	25.9783	46.2703	26.8619	103.853	61.529	0.264417
AKAP8L ENSG00000011243	168.932	94.1989	5.72467	10.5403	169.601	18.0706	20.3713	44.0846	66.7963	35.7667
AKAP9 ENSG00000127914	0.279164	4.00204	11.2179	7.65258	12.2553	6.24396	0.186069	15.383	12.0266	30.6243
AKIP1 ENSG00000166452	27.9029	8.09057	6.01291	27.6844	32.9577	18.4353	1.42067	24.4064	14.4796	1.98045
AKIRIN1 ENSG00000174574	0.536402	25.5671	5.49484	10.57	4.67484	24.8034	0.107649	17.7574	25.2497	21.3491
AKIRIN2 ENSG00000135334	0.697749	13.8596	1.68016	44.2026	0.456715	12.6748	4.10273	1.9238	0.0530402	5.50445
AKNA ENSG00000106948	10.4294	1.51716	37.7694	1.4601	121.959	1.62654	63.5155	90.573	1.74013	66.477
AKNAD1 ENSG00000162641	0.206374	0.36493	0.681342	6.62336	0.19433	0.916088	0.0461665	0.0911512	0.78035	0.011282
AKR1A1 ENSG00000117448	111.73	24.0202	135.707	37.6269	100.021	45.0343	18.3955	97.8502	74.0184	96.832
AKR1B1 ENSG00000085662	181.233	2.45885	9.66262	234.104	2.45248	10.3395	17.4035	1.79124	30.7741	1.48519
AKR1C1 ENSG00000187134	8.93092	6.40346	44.0044	35.2263	7.23472	0.361767	41.8016	2.44398	1.59251	1.60316
AKR1C2 ENSG00000151632	33.4819	54.6283	25.2032	15.6139	1.4445	8.04105	4.76181	0.418363	1.12156	18.4371
AKR1C3 ENSG00000196139	2.66509	12.1276	16.2725	6.96636	1.38397	2.1666	2.25429	1.45176	0.425569	0.314346
AKR1C4 ENSG00000198610	0.0104885	0.518238	0.300126	0.0548869	0.163254	0.690105	0.760714	0.0766877	0.0337399	0.720081
AKR1D1 ENSG00000122787	0.646099	0.156625	0.532578	0.281302	0.339187	1.69433	0.0737437	0.308125	0.194485	1.28361
AKR1E2 ENSG00000165568	0.757149	0.145625	0.432408	1.48624	1.29217	0.821091	0.474076	2.52395	1.52729	3.99873
AKR7A2 ENSG00000053371	264.796	51.7131	133.794	13.5896	101.7	20.8545	50.1729	21.3449	38.0252	134.541
AKR7A3 ENSG00000162482	0.430387	0.0298621	0.820607	5.38002	0.110948	0.114743	0.102235	0.314364	0.0803721	0.590692
AKR7L ENSG00000211454	0.244947	0.688701	0.440826	0.291206	1.2137	0.0181982	0.471205	0.756578	2.54079	0.233478
AKT1 ENSG00000142208	71.1665	101.843	25.7353	97.2563	227.193	368.265	1.89711	60.041	145.839	171.767
AKT1S1 ENSG00000204673	47.779	65.0618	116.749	5.66584	93.2596	36.0291	0.084324	7.67159	68.7218	31.3428
AKT2 ENSG00000105221	80.8685	55.2289	8.15945	11.0765	207.652	26.0714	50.7807	99.7184	12.1138	105.727
AKT3 ENSG00000117020	4.3825	3.04871	94.2104	12.2676	11.386	26.9172	2.71558	0.0410266	4.75369	0.177597
AKTIP ENSG00000166971	0.258778	1.35466	0.250771	11.7166	1.11449	2.13413	0.970837	27.2682	4.90671	0.648146
AL023806.1 ENSG00000280184	0.0830046	0.124251	0.275112	0.00924349	0.619547	0.377023	0.642323	0.366017	0.884939	1.14195
AL049794.1 ENSG00000280240	0.84768	0.0207924	0.100259	0.398172	3.66742	0.0236124	0.663764	0.487595	0.137757	0.334169
AL133475.1 ENSG00000281602	1.12576	0.0726382	0.0572674	0.347315	0.502691	0.0591232	0.0477337	0.0931199	0.0415464	0.0192847
AL356053.1 ENSG00000150076	0.973865	0.361248	0.387519	0.245132	0.94078	0.0705349	1.11138	0.420857	0.11734	0.623438
AL358852.1 ENSG00000278899	0.0253745	0.0643579	0.0353465	0.243044	0.759227	1.55049	1.06879	0.134582	0.494333	7.63465
AL365181.1 ENSG00000280316	0.846167	0.399301	0.272762	0.435569	0.4905	0.585893	3.12888	2.11517	0.0494875	2.4793
AL513523.2 ENSG00000279767	4.38126	1.71561	0.285287	4.77715	3.67035	3.29225	1.28108	3.4616	3.41768	2.77785
AL589743.1 ENSG00000279508	0.232457	0.0200978	0.0184275	2.22997	40.3984	4.32917	0.55925	2.73807	1.70392	18.9257
ALAD ENSG00000148218	15.1041	28.9656	0.0529768	14.0673	5.97768	2.72428	0.764265	7.67179	22.7636	14.4681
ALAS1 ENSG00000023330	0.764652	22.801	0.713474	22.7391	22.2308	27.1316	12.8367	35.2197	59.6602	9.12219
ALAS2 ENSG00000158578	0.222696	0.515753	0.0799362	2.26104e-06	1.21124	0.37598	0.989883	0.462945	1.6557	0.00418428
ALB ENSG00000163631	0.0242077	0.509129	0.697926	0.0487109	1.16151	0.11606	1.09065	0.221364	0.011617	1.01201
ALCAM ENSG00000170017	1.72507	25.342	2.50319	0.308812	5.63008	8.94112	14.9285	21.5155	0.821377	3.26917
ALDH16A1 ENSG00000161618	7.96183	18.652	82.3791	18.9927	6.11252	10.8467	3.36437	23.2299	4.85457	21.0827
ALDH18A1 ENSG00000059573	0.78728	9.86881	89.1862	3.31285	64.5946	49.5339	61.1893	1.40125	142.124	10.0201
ALDH1A1 ENSG00000165092	0.0260261	5.06131	8.70347	40.5829	1.5626	0.50784	4.59075	5.18391	0.428056	5.65857
ALDH1A2 ENSG00000128918	28.6688	15.8918	0.777222	23.268	4.76785	21.9327	1.86333	1.201	0.114639	17.4416
ALDH1A3 ENSG00000184254	0.702072	78.3912	1.06938	0.289004	21.414	57.6391	0.393621	0.0606763	19.9266	8.07938
ALDH1B1 ENSG00000137124	179.653	0.921821	12.3085	4.36107	4.17231	3.43002	0.70503	0.441513	20.5539	1.02933
ALDH1L1 ENSG00000144908	42.2614	87.1455	119.649	78.5084	14.2406	34.68	0.830662	0.36753	0.645775	13.8298
ALDH1L2 ENSG00000136010	5.24024	3.85423	1.83213	4.99284	0.904712	0.109711	0.0871711	1.38167	2.23288e-05	3.1573
ALDH3A1 ENSG00000108602	0.891805	0.336418	0.469849	0.416722	3.91686	0.94662	2.68282	8.57085	8.55697	0.73839
ALDH3A2 ENSG00000072210	70.4113	0.21767	26.4292	1.25794	72.6283	83.2226	23.2285	3.69293	13.2234	90.6959
ALDH3B1 ENSG00000006534	31.8327	7.74233	19.9496	21.0017	0.643766	1.99676	0.963814	4.10031	6.85317	13.0739
ALDH3B2 ENSG00000132746	3.9479	28.1621	2.42331	1.27958	3.05377	8.82533	3.24531	7.83772	0.199392	34.2641
ALDH4A1 ENSG00000159423	4.02539	14.0746	134.406	0.897431	37.0702	0.578778	11.4396	5.13119	43.6914	1.25672
ALDH5A1 ENSG00000112294	1.37377	3.28599	0.736302	0.443227	9.23259	7.98477	2.55465	7.13503	2.50788	1.17917
ALDH6A1 ENSG00000119711	6.2553	4.0566	1.18828	8.39574	95.7546	6.90589	4.31606	1.56284	38.1757	2.4133
ALDH7A1 ENSG00000164904	0.65812	4.96272	0.357657	55.3521	52.5611	32.7659	16.818	13.9442	38.0217	27.4455
ALDH9A1 ENSG00000143149	10.0218	15.6942	5.5225	4.1826	0.858662	2.34515	9.85091	33.5556	27.4601	39.7157
ALDOA ENSG00000149925	582.938	909.575	467.366	160.631	293.256	241.354	62.8549	101.47	152.884	158.316
ALDOC ENSG00000109107	52.1621	13.9039	0.0344017	2.23705	56.7937	7.64716	8.99354	28.7296	8.89157	3.70769
ALG1 ENSG00000033011	39.1018	7.56197	0.0664798	11.0883	59.3571	9.1818	22.6117	6.04873	0.625961	2.50872
ALG10 ENSG00000139133	5.60936	1.59433	0.419442	1.62497	1.97435	0.626933	0.349763	3.92247	1.30162	2.1203
ALG10B ENSG00000175548	0.204489	0.562188	0.276433	0.0155896	6.00234	0.588113	0.162847	2.21326	0.352405	0.0661254
ALG11 ENSG00000253710	0.485429	0.099933	0.0497034	0.289632	1.05944	0.341957	0.0552522	0.0999307	0.0486067	0.000965069
ALG12 ENSG00000182858	8.61571	13.4702	88.9436	1.16837	20.3828	12.5584	6.00321	15.1273	5.06261	15.7814
ALG13 ENSG00000101901	0.0152315	13.6087	5.14307	0.484883	0.694231	2.01347	4.93111	11.0683	29.6191	2.46858
ALG14 ENSG00000172339	13.5473	0.00065467	1.25869	1.96256	0.150823	27.0241	0.165574	1.01392	0.797717	3.30741
ALG1L ENSG00000189366	7.16156	5.40227	0.586361	0.727055	8.86165	3.61844	2.73481	1.92226	1.587	1.04391
ALG1L2 ENSG00000251287	0.0025744	0.367858	0.646227	0.517581	0.0769346	0.139832	0.00761901	1.51163	1.00702	1.68008
ALG2 ENSG00000119523	0.0427157	9.75175	6.8427	0.0117413	1.85297	15.5505	4.29377	13.5442	7.21952	5.92407
ALG3 ENSG00000214160	12.5485	17.7801	69.4357	18.513	51.2079	2.52038	11.0452	58.2669	35.1126	5.04155
ALG5 ENSG00000120697	3.20907	1.9252	12.3854	3.43648	0.0895172	0.314108	1.86843	1.48088	0.473737	0.480253
ALG6 ENSG00000088035	0.745335	3.01902	0.250124	2.30806	2.71168	0.461457	3.85028e-13	1.29566	0.237878	0.422388
ALG8 ENSG00000159063	2.73389	4.39162	7.18798	0.0647616	2.83054	0.238506	9.627	6.8087	7.01669	0.154193
ALG9 ENSG00000086848	2.13619	0.25595	0.298104	0.00613231	34.1115	1.79065	0.620736	1.54817	0.32356	5.74272
ALK ENSG00000171094	0.469319	0.360399	0.100444	0.171943	0.215523	0.116955	0.861721	0.08017	0.34559	2.95955
ALKBH1 ENSG00000100601	0.100273	0.0180217	2.41716	0.184109	0.800518	0.0436145	5.0077	1.4891	0.771195	0.37914
ALKBH2 ENSG00000189046	0.568772	0.404262	0.211022	0.875937	2.84889	5.39011	84.8046	1.17684	10.8827	2.64753
ALKBH3 ENSG00000166199	19.7572	8.40438	4.79763	36.6688	30.7149	32.9013	7.71358	11.6854	0.600674	2.11087
ALKBH4 ENSG00000160993	0.241704	6.39001	42.3254	11.2169	16.6235	10.4655	0.901283	3.42695	16.3066	0.861042
ALKBH5 ENSG00000091542	54.2183	46.4575	8.9201	60.2005	102.12	42.8158	68.8869	3.33623	32.5464	123.89
ALKBH6 ENSG00000239382	2.44926	0.0963323	28.6594	10.445	3.87124	11.0612	13.9118	7.37796	1.02265	16.0795
ALKBH7 ENSG00000125652	67.6554	0.04658	263.062	47.7266	143.912	36.821	2.40012	4.54604	31.0164	3.05611
ALKBH8 ENSG00000137760	1.07825	1.5926	0.111163	0.00401177	0.397271	0.174532	0.00560985	0.00355493	2.25421	1.55501
ALLC ENSG00000151360	0.401019	0.195546	0.96057	0.0810754	0.0465539	1.47902	0.622698	0.407653	0.0413899	0.299447
ALMS1 ENSG00000116127	4.89943	4.82173	0.183312	7.50526	0.94842	0.354072	1.95329	0.888981	0.576795	1.81629
ALOX12 ENSG00000108839	0.0690879	0.561007	0.323547	0.591941	0.10573	0.354804	0.625685	0.125707	0.889412	0.512735
ALOX12B ENSG00000179477	0.226836	0.93468	0.354721	0.0248854	0.767661	0.0892375	2.448	0.486256	3.6508	0.585707
ALOX15 ENSG00000161905	0.224548	0.22985	0.128464	0.751577	0.414169	0.576414	0.0766255	0.320497	0.0491101	0.127708
ALOX15B ENSG00000179593	0.125471	6.04707	25.2727	0.340535	94.1956	6.27221	3.15624	19.7315	67.4251	3.16164
ALOX5 ENSG00000012779	1.69524	19.7733	0.247186	0.143611	1.70636	13.6735	0.0431456	35.6061	0.455821	18.7611
ALOX5AP ENSG00000132965	1.33847	5.23095	0.685266	2.63758	15.3214	2.76463	1.33626	1.52485	8.11577	17.5834
ALOXE3 ENSG00000179148	0.296079	0.596414	1.03705	0.128325	0.924184	0.977885	0.00530229	2.18393	0.199227	0.680629
ALPK1 ENSG00000073331	0.391738	6.6404	0.96337	0.0625296	4.66432	18.4202	1.44482	1.62072	0.564121	30.3737
ALPK2 ENSG00000198796	0.437272	0.00278447	0.480369	0.137613	0.874841	0.204428	0.162535	0.827208	0.164865	0.649047
ALPK3 ENSG00000136383	10.225	0.928166	3.40125	0.962678	12.4717	1.91142	1.89378	1.13105	0.41399	0.925383
ALPL ENSG00000162551	1.06808	1.26937	11.6371	0.28388	3.72889	4.56519	5.214	0.589331	0.134152	0.763161
ALS2 ENSG00000003393	0.082053	1.60392	0.0711623	0.0170434	0.0644705	3.19668	0.00587238	2.32663	2.48023	4.28382
ALS2CL ENSG00000178038	16.3478	73.481	95.3941	37.1455	2.97524	73.6904	73.2921	21.5299	0.236647	63.1659
ALS2CR11 ENSG00000155754	1.50853	0.243591	0.47078	0.425426	1.07887	0.211053	0.242227	0.628455	0.437161	1.12295
ALS2CR12 ENSG00000155749	0.0799766	1.03151	0.178846	1.18194	0.895653	0.73311	0.0869323	3.19123	0.0752613	0.419943
ALX1 ENSG00000180318	0.00830196	0.0254673	0.571184	0.000200494	0.321877	0.0406178	0.934544	0.0882071	0.612951	0.744273
ALX3 ENSG00000156150	0.233182	0.35504	0.253496	0.379856	1.5865	1.13638	1.61999	0.765483	0.221911	1.34471
ALYREF ENSG00000183684	0.162581	22.3805	5.75486	2.86602	14.1683	44.1235	1.0125	8.21325	11.7731	0.00786098
AMACR ENSG00000242110	25.2405	0.245988	3.70494	9.37524	46.4572	1.74893	6.0663	28.3171	12.8177	5.75762
AMBN ENSG00000178522	0.148436	0.070837	0.373558	0.211034	0.0238549	0.00469965	0.547641	1.07298	0.135009	0.355003
AMBP ENSG00000106927	0.789398	0.0610157	0.00594152	0.00502913	0.243278	3.95433	1.31826	2.41662	0.11957	0.0235179
AMBRA1 ENSG00000110497	7.97546	6.3998	0.297429	0.586538	47.9271	7.3371	0.161748	1.92561	7.20388	23.0279
AMD1 ENSG00000123505	1.354	41.1066	2.07038	0.0674221	21.2214	31.6379	1.33251	9.53707	30.0353	41.5232
AMDHD1 ENSG00000139344	0.589149	0.130633	0.0010033	0.668596	1.25106	0.270479	0.00500057	0.465673	0.0144184	0.316786
AMDHD2 ENSG00000162066	5.50936	9.59196	3.78442	15.2988	26.6512	5.88806	8.31823	5.93266	28.0145	23.7218
AMER1 ENSG00000184675	1.69795	0.808747	0.468459	10.8522	2.8504	0.607292	0.848223	0.35972	0.585269	13.6561
AMER3 ENSG00000178171	0.971277	0.0370814	0.0354788	0.258074	1.538	1.34208	0.04772	1.45973	0.46168	0.893946
AMFR ENSG00000159461	31.2339	2.83339	77.4737	0.104876	0.965063	50.9344	0.313628	10.5247	23.1848	4.33106
AMH ENSG00000104899	0.717949	0.240002	2.33362	0.972301	2.84996	0.285102	0.0108252	3.68759	1.65881	0.129111
AMHR2 ENSG00000135409	0.701593	0.365395	1.28821	0.466807	0.552042	0.0889518	0.190233	0.486034	0.0961216	0.0246166
AMIGO1 ENSG00000181754	0.281119	1.24083	1.88469	45.5301	27.8129	0.540699	8.89265	1.70401	12.5322	1.71291
AMIGO2 ENSG00000139211	0.62578	16.5567	1.76447	1.67464	0.770925	5.64111	0.0600128	2.73647	18.2413	0.43199
AMIGO3 ENSG00000176020	0.168714	0.247507	2.77949	0.0286647	2.29586	0.159449	0.687117	2.64628	0.796239	2.22427
AMMECR1 ENSG00000101935	0.00863683	3.02918	0.109576	0.227586	0.228985	2.45523	0.510511	0.491486	1.92274	0.634433
AMMECR1L ENSG00000144233	0.388763	3.62159	17.1787	1.05668	4.49898	26.5828	0.267342	1.89812	9.58869	0.0266585
AMN ENSG00000166126	8.06214	2.22542	12.0099	0.509911	21.7612	33.2946	8.21561	18.7664	0.166558	16.7979
AMN1 ENSG00000151743	1.15666	3.71182	1.41001	1.42214	0.985959	0.00980818	0.561492	1.22649	0.55966	0.116852
AMOT ENSG00000126016	1.29433	9.86406	5.89325	38.9212	0.0156989	0.533983	5.15151	12.0902	2.06403	4.02784
AMOTL1 ENSG00000166025	39.8523	0.500711	0.635155	26.942	176.829	10.5544	78.403	0.970173	65.3126	31.9145
AMOTL2 ENSG00000114019	2.68575	39.7667	9.65381	23.9692	0.0980206	31.5792	8.20648	7.79992	0.11769	2.48482
AMPD1 ENSG00000116748	0.90488	0.340905	15.2816	0.117261	3.39568	15.0302	0.824383	0.463006	0.230185	0.0683337
AMPD2 ENSG00000116337	123.338	4.77598	4.41241	10.962	46.5625	9.19636	17.4424	3.08131	0.00955443	9.32061
AMPD3 ENSG00000133805	0.980349	2.26336	0.811006	5.42267	0.0734498	0.17598	1.75812	3.17588	1.08335	0.044717
AMPH ENSG00000078053	0.0298003	0.33995	0.308194	0.0445816	0.668972	0.644072	0.596651	0.781144	0.625999	1.43432
AMT ENSG00000145020	2.40074	0.838615	0.100069	1.03295	0.347547	0.242573	0.041413	1.94594	0.603212	0.280508
AMTN ENSG00000187689	0.250417	0.872133	0.203279	0.908033	0.266564	0.507935	0.059885	0.064643	0.14309	0.176635
AMY1A ENSG00000237763	0.191358	2.00851	3.28971	0.177142	0.509511	0.239579	3.82581	0.744922	3.32055	0.0319714
AMY1B ENSG00000174876	1.57694	0.486982	0.375324	0.166185	0.751032	0.721612	1.59955	1.85393	3.50872	0.735331
AMY1C ENSG00000187733	2.77413	0.0718797	1.56448	0.698636	0.0943162	0.887872	0.239666	0.809163	1.31427	0.219387
AMY2B ENSG00000240038	3.06291	11.1001	5.86829	1.24607	0.138375	17.7355	5.97584	10.8941	0.114975	0.494319
AMZ1 ENSG00000174945	0.386759	0.262265	0.0684692	0.482614	1.93186	0.142901	0.510971	0.689841	0.00291463	1.05067
AMZ2 ENSG00000196704	0.0455133	0.240974	19.0537	0.399912	13.841	12.631	3.47768	0.148089	31.8818	5.3449
ANAPC1 ENSG00000153107	0.73107	26.9729	11.8318	8.41805	34.6475	2.07251	7.57299	33.3639	11.4388	5.78968
ANAPC10 ENSG00000164162	0.0626499	0.0270567	0.575011	0.300089	0.181123	0.614598	0.345502	2.57338	3.10781	0.115256
ANAPC11 ENSG00000141552	157.052	55.7068	158.3	113.143	192.521	107.659	31.9303	27.3291	29.861	87.489
ANAPC13 ENSG00000129055	3.79847	1.35312	0.240852	2.7571	1.04796	5.66542	1.49028	15.5785	16.5024	1.26207
ANAPC15 ENSG00000110200	0.472943	8.24098	142.484	1.44706	94.019	89.8615	4.43998	15.0719	0.356408	47.6233
ANAPC16 ENSG00000166295	9.21537	67.3974	5.46305	103.574	78.6961	74.2035	45.7969	34.3466	54.957	62.2933
ANAPC2 ENSG00000176248	13.2518	11.3793	78.7047	4.66765	11.2481	3.14174	6.84069	23.9888	30.9916	2.71485
ANAPC4 ENSG00000053900	5.2241	5.27813	1.42271	7.47489	3.35075	0.774911	0.587077	22.6749	2.23438	18.5907
ANAPC5 ENSG00000089053	4.91184	13.4107	22.6815	6.27505	77.6185	95.4026	219.041	70.1618	31.7886	24.7003
ANAPC7 ENSG00000196510	118.216	0.222745	104.539	51.4721	9.41241	24.5443	14.9019	44.7463	60.8253	24.9258
ANG ENSG00000214274	17.6879	27.1324	7.76289	2.12483	6.1772	86.6288	6.91258	90.3355	67.7409	4.28865
ANGEL1 ENSG00000013523	8.60344	0.154322	27.3779	40.3132	1.87469	6.0577	45.8177	0.804103	1.87967	5.65381
ANGEL2 ENSG00000174606	0.589358	1.75446	3.36485	0.810547	3.63165	0.347948	0.223856	2.80265	17.9234	3.98182
ANGPT1 ENSG00000154188	7.58446	0.16782	1.31891	4.91774	0.791493	0.874472	0.132292	0.237554	1.92213	11.0055
ANGPT2 ENSG00000091879	5.02764	0.393336	1.30277	2.15832	1.38245	1.6295	1.88302	0.0234243	0.479472	1.55924
ANGPT4 ENSG00000101280	0.0566402	1.11793	1.45706	0.179736	0.492847	2.39607	1.95825	3.99087	0.735043	0.225244
ANGPTL1 ENSG00000116194	1.91085	0.601132	0.176718	1.98271	0.0135227	0.221559	0.849183	0.895593	0.616232	0.359443
ANGPTL2 ENSG00000136859	97.8163	7.5279	22.0978	120.785	8.80684	10.9702	3.59504	6.37106e-06	5.51855	1.67097
ANGPTL3 ENSG00000132855	0.0873783	1.08148	0.053789	0.349198	0.454919	0.000426824	3.39384e-07	1.70475	0.990391	0.455763
ANGPTL4 ENSG00000167772	16.0473	112.763	309.937	4.34612	0.976909	1.72294	57.3695	4.20606	8.12245	19.6644
ANGPTL6 ENSG00000130812	0.33483	0.00895993	2.64015	0.551204	0.324616	2.92416	1.10835	0.250851	0.485038	0.298171
ANGPTL7 ENSG00000171819	0.181658	0.485576	0.694007	0.0706639	1.02539	0.0776939	0.218029	0.66001	0.0900445	0.102916
ANGPTL8 ENSG00000130173	0.158342	0.168717	0.831292	0.379817	1.13202	0.569553	0.000754859	0.696553	1.84722	0.0392298
ANK1 ENSG00000029534	0.792634	8.83404	0.550074	0.0158083	0.196323	0.503382	2.61966	0.108722	1.59844	0.475604
ANK2 ENSG00000145362	1.80737	1.35097	0.0822746	0.969641	3.7018	0.0789355	7.65235	2.05052	0.829164	0.064225
ANK3 ENSG00000151150	0.0383693	1.01869	12.7153	1.70547	2.15646	42.9196	3.57401	12.9574	5.12381	65.677
ANKAR ENSG00000151687	3.47218	1.79529	1.13918	0.781677	0.498998	1.28226	1.64201	0.565184	0.598663	3.15498
ANKDD1A ENSG00000166839	0.760126	6.85817	5.18383	3.25315	3.03479	0.540723	0.00952481	0.728954	1.07922	2.0533
ANKDD1B ENSG00000189045	0.517987	4.00158	1.93768	3.56392	0.889143	0.152453	0.104782	0.117817	0.845657	0.644303
ANKEF1 ENSG00000132623	0.141077	0.00120438	0.975693	0.165878	11.0425	2.742	0.0529743	0.92221	4.29691	10.1015
ANKFN1 ENSG00000153930	1.70137	2.02301	0.0244494	0.379483	0.0251459	0.202253	1.76076	1.9412	0.040397	0.313687
ANKFY1 ENSG00000185722	3.09792	37.6672	15.589	3.09511	37.0362	11.681	2.50194	6.43166	39.028	56.3235
ANKH ENSG00000154122	7.49028	8.33898	0.619202	12.8964	83.3009	22.8559	11.7941	60.7924	82.9585	30.1306
ANKHD1 ENSG00000131503	0.420207	3.07151	6.83433	0.122023	2.46165	21.2524	0.48791	4.30251	17.8961	3.72592
ANKHD1-EIF4EBP3 ENSG00000254996	1.65892	0.160312	0.210477	0.11995	2.30687	1.2795	0.369764	0.385378	0.0492606	1.75547
ANKIB1 ENSG00000001629	0.61151	5.041	1.03323	1.30701	3.71652	0.173365	2.09698	3.38484	0.618466	6.58333
ANKK1 ENSG00000170209	1.23171	1.62751	1.36941	0.249174	1.31939	1.78709	0.0013962	0.476509	1.44649	1.63826
ANKLE1 ENSG00000160117	0.189007	0.217427	0.147413	1.49581	1.33047	1.95387	0.278623	0.291827	0.534146	0.00159991
ANKLE2 ENSG00000176915	3.46914	74.4658	26.7948	9.19113	98.7733	56.9481	8.26093	35.9142	29.5033	4.74285
ANKMY1 ENSG00000144504	13.0446	14.3431	2.02627	0.109045	68.3641	17.243	2.34312	5.91601	2.24899	66.4089
ANKMY2 ENSG00000106524	7.94064	3.82637	0.111107	1.92363	0.570422	0.391201	0.379729	1.58655	1.32434	11.7246
ANKRA2 ENSG00000164331	5.79433	7.23726	8.22037	1.51042	0.0807511	0.490599	3.78156	7.32286	2.87339	3.59417
ANKRD1 ENSG00000148677	2.33416	0.128572	0.310807	0.00906624	1.23697	0.193408	0.182784	8.24612	0.856503	0.301728
ANKRD10 ENSG00000088448	0.042718	123.049	0.208491	6.96626	12.3373	214.691	14.2806	3.23014	50.2296	88.3837
ANKRD11 ENSG00000167522	8.32378	13.8912	62.2898	34.4236	112.781	40.1173	0.979022	45.9086	13.7031	128.715
ANKRD12 ENSG00000101745	0.913588	4.09829	2.5209	2.34834	0.0731324	11.0897	4.72501	9.7702	10.7668	7.88664
ANKRD13A ENSG00000076513	3.22593	0.179342	6.7383	4.27892	0.184221	13.1872	1.0785	9.44526	4.65057	13.1929
ANKRD13B ENSG00000198720	4.61249	7.78847	11.8224	9.16371	0.108217	0.0153731	0.117344	0.114657	0.362821	8.94331
ANKRD13C ENSG00000118454	1.72137	1.31545	3.92589	0.0991796	22.7107	0.427157	0.679556	0.620025	3.43084	2.7853
ANKRD13D ENSG00000172932	82.0416	19.1754	32.1626	15.0982	14.8431	59.4762	136.288	110.44	14.365	38.4679
ANKRD16 ENSG00000134461	3.53548	3.3335	22.8866	1.53104	10.6051	6.88186	0.288472	12.5076	1.42604	11.8682
ANKRD17 ENSG00000132466	0.000604576	1.83918	0.289493	0.854031	6.78194	0.0126531	8.04921	5.24178	2.96514	11.0703
ANKRD18A ENSG00000180071	4.59731	1.66579	0.748973	12.0969	0.72382	0.953079	0.781307	0.473229	0.466937	0.000437689
ANKRD18B ENSG00000230453	0.0107186	0.423269	2.28484	0.0483518	0.629187	0.78361	1.31268	0.0199458	0.376568	0.270527
ANKRD2 ENSG00000165887	0.0779224	0.535327	0.0374947	0.166313	0.00534994	0.199542	0.567285	6.49915	0.175374	0.000114313
ANKRD20A1 ENSG00000260691	0.315956	0.673615	0.0278918	0.0185777	0.140805	2.13277	0.293222	0.349808	0.322907	0.00361002
ANKRD20A2 ENSG00000183148	1.40771	0.114621	0.153261	0.109471	0.533901	0.0155891	0.300531	0.0452963	0.57694	0.0941426
ANKRD20A3 ENSG00000276203	0.138984	0.27203	0.555867	0.00432056	1.27265	0.00104036	0.00961539	0.119991	0.393264	0.0904943
ANKRD20A4 ENSG00000172014	0.00320815	0.0681374	0.00523901	0.0491612	0.249283	0.0518039	0.170767	0.0109745	0.409693	1.07049
ANKRD22 ENSG00000152766	1.47994	13.2796	0.0694793	0.826496	0.451359	0.500697	0.0273194	0.589635	0.562916	0.664586
ANKRD23 ENSG00000163126	1.09806	0.749236	12.1612	28.5976	16.0501	0.437665	0.94537	17.3295	3.29451	6.34224
ANKRD24 ENSG00000089847	4.78046	1.05476	3.30868	1.11639	6.20888	0.52622	1.34308	1.08944	0.938992	3.06714
ANKRD26 ENSG00000107890	1.01481	0.249449	1.12067	3.07221	0.790208	2.03452	0.263182	0.523059	1.21381	3.81568
ANKRD27 ENSG00000105186	0.0618526	0.76273	0.322514	2.17738	0.627627	16.5498	0.242106	9.51857	1.41143	7.49641
ANKRD28 ENSG00000206560	0.805013	0.233814	0.335	1.69205	1.23638	0.0214813	10.1848	4.205	0.295031	0.108145
ANKRD29 ENSG00000154065	14.9144	16.481	0.872664	0.13367	0.0292971	0.192806	0.362515	2.30923	1.01848	2.98693
ANKRD30A ENSG00000148513	0.128471	0.0381611	2.02105	0.545919	0.955467	0.124365	0.861346	0.292998	0.303515	0.388113
ANKRD30BL ENSG00000163046	0.484032	0.143651	0.614676	0.695113	1.0797	0.165962	0.0724499	0.122547	0.431044	0.219839
ANKRD31 ENSG00000145700	0.0824597	0.945581	0.0893418	0.470701	3.30805	0.102111	0.465918	0.581787	0.117893	1.0661
ANKRD33 ENSG00000167612	0.519079	0.61539	1.09853	1.24157	0.240485	0.520011	0.00292858	0.795463	0.073465	2.15086e-05
ANKRD33B ENSG00000164236	8.63927	0.540905	0.505906	5.70687	1.63304	0.0743747	0.427379	2.49434	0.257069	0.754001
ANKRD34A ENSG00000272031	7.04074	0.752312	0.868993	2.05693	5.58754	7.82276	3.36735	0.0736393	0.176566	0.670754
ANKRD34B ENSG00000189127	0.19831	0.242577	1.42917	0.185035	1.69298	0.048131	0.687804	0.287215	0.4702	0.0801307
ANKRD35 ENSG00000198483	51.0699	5.60333	18.4696	7.39433	6.60918	27.6538	0.00569461	0.0161086	1.22956	8.22723
ANKRD36 ENSG00000135976	2.64308	1.42279	9.93746	0.216205	0.619571	1.44004	0.343595	0.875793	0.125925	0.123777
ANKRD36B ENSG00000196912	6.12999	2.31539	4.33806	0.998572	0.990011	11.681	0.59277	0.67825	1.25198	5.2687
ANKRD36C ENSG00000174501	3.32287	2.35064	0.757868	0.471991	3.30435	0.00245697	1.65008	4.5673	0.706888	1.72185
ANKRD37 ENSG00000186352	0.230497	0.264154	2.18018	0.0089106	14.13	61.7772	19.1843	0.0419186	24.223	186.569
ANKRD39 ENSG00000213337	1.34311	2.7758	30.694	6.71316	7.30069	2.53047	0.0309377	1.35932	1.26883	14.266
ANKRD40 ENSG00000154945	1.47289	13.3659	9.3968	14.123	8.18777	70.9934	12.7785	1.30403	5.27677	9.41359
ANKRD42 ENSG00000137494	0.525043	0.833463	0.342933	2.61415	1.9109	2.62709	0.914311	2.00426	0.285257	3.50279
ANKRD44 ENSG00000065413	0.22085	0.260551	0.949439	0.224031	0.346349	0.0190139	0.448274	0.979329	10.4419	0.957785
ANKRD45 ENSG00000183831	6.11974	0.53548	0.041166	0.131379	1.33409	0.190088	0.722189	0.57526	0.0194488	0.0574308
ANKRD46 ENSG00000186106	0.533709	2.25606	1.96581	9.36231	13.6051	5.54715	0.0284885	5.42472	0.171362	0.469432
ANKRD49 ENSG00000168876	0.101489	0.262889	0.58517	2.57743	4.29271	0.368204	1.0701	0.10491	0.310146	0.0348084
ANKRD50 ENSG00000151458	0.899758	9.62231	0.50667	0.249158	0.87578	3.69139	0.611881	2.60984	0.343082	10.8296
ANKRD52 ENSG00000139645	0.000581459	66.9291	7.99317	20.0161	63.7588	9.77153	2.87189	20.6281	49.2349	15.6683
ANKRD53 ENSG00000144031	1.70953	1.68633	2.31	2.76882	0.0828335	0.949763	0.950946	2.31024	0.0858737	0.0368326
ANKRD54 ENSG00000100124	0.606534	18.8555	3.4161	29.4906	0.762476	25.8947	0.177716	37.3379	40.832	27.3574
ANKRD6 ENSG00000135299	1.83653	1.07977	1.88041	0.305803	0.64421	1.10032	7.06254	2.65921	0.0617251	12.4344
ANKRD62 ENSG00000181626	0.200937	0.00220306	1.11049	0.201914	0.032426	1.79195	0.000655325	0.00114436	0.186933	0.990176
ANKRD65 ENSG00000235098	4.9885	9.57697	62.4427	15.9594	52.6696	1.01437	0.0294608	2.74664	7.91641	21.5098
ANKRD7 ENSG00000106013	1.48059	0.225571	0.215416	1.07001	0.906706	0.182436	0.042114	0.0596359	0.100242	0.0256067
ANKRD9 ENSG00000156381	18.6872	49.2843	8.25118	1.63901	3.35354	12.3418	3.6607	119.885	21.2176	103.585
ANKS1A ENSG00000064999	2.55428	0.323564	4.09583	0.0258565	1.89168	0.0925975	2.06694	8.81484	6.54654	15.9495
ANKS1B ENSG00000185046	5.57624	0.132478	1.15973	0.281333	4.27059	2.77359	2.09772	8.13681	0.504154	0.258358
ANKS3 ENSG00000168096	16.1786	0.477612	8.16653	2.75003	62.0018	0.331155	54.8907	37.8701	4.13781	5.51075
ANKS6 ENSG00000165138	1.90609	1.06399	20.2249	12.6993	0.230071	1.08849	14.885	0.816384	1.54747	0.227593
ANKUB1 ENSG00000206199	0.607412	0.224523	0.929542	0.409638	0.905178	0.397136	1.32398	0.457778	0.00262335	0.846074
ANKZF1 ENSG00000163516	16.9947	6.67325	56.666	14.844	28.7062	0.0118684	23.9053	84.1281	1.15729	31.0377
ANLN ENSG00000011426	0.00189565	0.381955	0.275069	0.0722482	3.01628	0.468993	1.2575	0.383709	0.138224	1.63985
ANO1 ENSG00000131620	6.75268	3.93433	0.187773	11.1643	1.21265	6.86296	0.473966	9.65406	0.918451	20.3776
ANO10 ENSG00000160746	1.24809	33.0633	9.23942	10.8884	13.1433	1.38276	11.8284	0.0829054	18.1957	3.64558
ANO2 ENSG00000047617	0.767418	0.148493	8.62791	0.00998687	0.390571	2.58118	1.0653	2.47313	0.188939	3.04284
ANO3 ENSG00000134343	0.0421658	0.0291022	0.0216972	0.0507469	0.549547	0.268734	0.236622	0.31099	0.286254	0.0304019
ANO4 ENSG00000151572	0.478055	0.179325	0.181969	2.99174	0.931561	7.2838e-09	0.133176	1.03735	0.0544796	1.30562
ANO5 ENSG00000171714	1.98498	0.0209707	0.195583	6.59785	0.491887	4.01508	0.00528602	0.192031	0.758209	0.155024
ANO6 ENSG00000177119	0.9725	4.66366	14.9097	1.77802	3.29718	1.65757	1.03979	6.69856	1.52984	1.9702
ANO7 ENSG00000146205	18.9597	2.96995	0.00345515	3.59046	159.817	0.0130916	1.93451	1.01345	159.087	16.9201
ANO8 ENSG00000074855	0.0878297	7.16423	2.42812	23.491	0.712049	1.98942	3.84421	13.3641	1.29854	3.56252
ANO9 ENSG00000185101	0.46414	18.7742	45.9875	2.10893	3.77069	43.5095	19.3897	31.9143	63.7574	7.56701
ANOS1 ENSG00000011201	0.447922	2.90838	0.447393	0.188098	2.28623	0.947481	2.20632	4.22589	0.115021	0.854687
ANP32A ENSG00000140350	29.6939	24.2277	120.189	10.9334	71.2974	92.7548	10.6238	8.46088	199.319	3.10577
ANP32B ENSG00000136938	40.9298	3.09916	4.9316	5.18719	15.0876	70.3702	15.8721	112.909	25.6732	43.1147
ANP32D ENSG00000139223	0.288343	0.001132	0.604216	0.199302	0.000128276	0.541104	0.316672	1.61155	0.042272	0.106883
ANP32E ENSG00000143401	1.20036	0.367052	2.56776	16.8032	4.10511	7.11055	0.00187659	0.247589	5.68321	2.94529
ANPEP ENSG00000166825	21.9923	1.00075	12.333	7.18657	415.863	0.280775	22.0663	47.3104	393.516	88.7664
ANTXR1 ENSG00000169604	45.2337	0.579773	5.7117	3.58291	96.3594	9.12009	15.8693	34.8031	0.268637	2.35596
ANTXR2 ENSG00000163297	60.6792	0.760397	2.24833	4.49166	192.179	1.01458	2.53454	9.01903	151.378	16.7733
ANTXRL ENSG00000274209	0.984246	0.0461148	0.0323296	0.205158	0.156841	0.0727311	0.202925	0.0327261	0.673846	1.19624
ANXA1 ENSG00000135046	0.102075	142.558	0.602553	1.67093	55.6548	236.225	84.6337	153.061	75.2049	40.2495
ANXA11 ENSG00000122359	140.397	1034.03	281.753	0.705246	318.856	209.224	218.09	22.6623	75.5325	59.8755
ANXA13 ENSG00000104537	0.510829	0.0544588	0.0117535	0.00570093	2.52999	0.32423	0.923464	0.0082843	1.90484	0.298989
ANXA2 ENSG00000182718	158.861	1424.38	717.433	1.37451	189.48	720.241	99.3391	564.923	202.547	719.242
ANXA2R ENSG00000177721	0.73046	2.00221	0.173585	0.571577	7.21754	0.326593	2.72278	6.25888	1.3745	1.35116
ANXA3 ENSG00000138772	2.14598	7.50803	0.201278	0.739095	0.945864	7.16329	2.38872	0.0234882	0.0461349	5.04142
ANXA4 ENSG00000196975	10.0874	6.53632	0.0635428	18.6487	0.775514	3.87908	0.670729	2.42099	29.9488	1.85793
ANXA5 ENSG00000164111	8.94584	26.7879	31.0253	46.8835	53.0337	92.2273	14.8725	70.8693	29.2634	48.0482
ANXA6 ENSG00000197043	474.647	4.85922	64.2441	60.6939	17.9895	20.9791	53.4866	7.43905	3.70928	0.671105
ANXA7 ENSG00000138279	7.21725	33.556	15.9763	53.8867	31.823	74.6327	4.56709	102.315	1.12514	24.3085
ANXA8 ENSG00000265190	3.00562	275.447	16.5632	1.40074	1.52157	15.1101	6.70136	3.37214	25.5641	136.988
ANXA8L1 ENSG00000264230	3.05798	196.752	1.03583	0.713166	1.57058	7.74053	3.65784	1.5987	3.23891	138.661
ANXA9 ENSG00000143412	4.67988	16.7978	5.78161	1.1274	2.78816	0.307227	1.34292	0.647944	1.27219	0.0471397
AOAH ENSG00000136250	9.53122	1.04464	6.96664	7.0973	0.468405	2.99496	10.6939	2.66059	3.67104	2.66638
AOC1 ENSG00000002726	0.198891	1.57455	75.7812	6.53175	292.267	0.545662	0.445951	0.0977838	33.0943	0.226155
AOC2 ENSG00000131480	0.0580302	0.0149374	0.256692	0.155053	1.24445	0.202551	0.799371	0.209898	11.2684	2.04221
AOC3 ENSG00000131471	119.238	0.445906	0.821984	0.064301	0.90543	10.7522	3.35137	1.17333	1.79711	0.601323
AOX1 ENSG00000138356	1.69913	0.564579	0.877158	1.7188	11.0249	0.0738035	5.06282	0.473008	3.42037	1.00335
AP000350.10 ENSG00000251357	0.0271414	0.223288	3.13118	0.283117	0.207435	0.281179	0.762281	0.134753	0.0324882	0.000312429
AP000769.1 ENSG00000279576	0.369682	23.2383	2.2625	28.0893	1.84851	0.268045	0.00752692	0.13359	9.96823	1.53419
AP000866.1 ENSG00000279342	0.268538	0.364617	1.4982	0.315763	0.654285	0.23677	0.134574	0.514144	1.07721	0.215622
AP001888.1 ENSG00000281781	0.41166	0.0508168	0.14671	0.193211	1.13869	1.78781	0.257404	0.314748	0.354193	0.246075
AP006285.2 ENSG00000278919	1.90072	1.783	2.30934	1.78849	1.97741	0.144119	0.211054	0.00761019	0.289773	0.514629
AP1AR ENSG00000138660	5.16129	7.1908	9.76454	0.519098	0.128055	20.7473	0.00743022	1.99338	3.86503	0.146718
AP1B1 ENSG00000100280	2.39072	68.2692	40.7957	38.7958	244.02	36.7687	43.0275	71.8749	77.4952	35.8787
AP1G1 ENSG00000166747	0.885152	32.4365	1.71679	5.9231	4.19871	13.2252	3.35824	1.71595	0.779884	1.81632
AP1G2 ENSG00000213983	34.3156	84.5768	105.075	47.369	65.3932	141.724	96.6248	124.485	21.3724	239.886
AP1M1 ENSG00000072958	143.89	2.34064	52.7394	31.4834	46.335	1.01654	2.81787	0.990087	11.9553	29.1005
AP1M2 ENSG00000129354	81.8348	48.226	34.2282	16.3485	116.701	92.423	171.854	137.176	89.9109	11.8177
AP1S1 ENSG00000106367	14.0157	5.47647	75.4132	22.3495	33.6042	0.438998	20.0074	25.4132	22.2386	30.9775
AP1S2 ENSG00000182287	5.15668	5.71813	1.96518	0.110076	0.0391852	1.69574	3.57028	5.96285	0.95362	0.683389
AP1S3 ENSG00000152056	2.62591	2.41164	0.00478147	2.04867	6.69324	0.111827	2.50625	0.326293	0.0517739	0.72379
AP2A1 ENSG00000196961	50.1488	5.6818	3.28372	34.1031	27.2431	3.05713	9.27405	4.30011	53.07	15.5695
AP2A2 ENSG00000183020	2.02161	26.1268	270.918	0.803388	117.489	9.30558	3.3535	88.643	0.0189447	142.387
AP2B1 ENSG00000006125	7.10266	85.6577	53.8612	97.7101	79.9045	22.131	1.96174	75.1703	30.4621	19.6903
AP2M1 ENSG00000161203	249.7	76.8965	178.568	53.4847	202.243	18.3983	138.787	133.531	10.6243	54.0839
AP2S1 ENSG00000042753	113.858	6.36402	294.491	46.9972	99.2656	48.6854	151.884	20.3432	48.2427	17.4467
AP3B1 ENSG00000132842	2.90673	2.78485	5.74714	0.776597	0.246777	10.2396	9.3743	1.47998	0.755371	0.659006
AP3B2 ENSG00000103723	3.69199	1.89751	1.07292	1.66278	0.70772	3.92858	2.05602	1.0799	1.19551	0.131896
AP3D1 ENSG00000065000	23.2219	62.4762	4.08006	1.904	21.5996	83.242	2.14544	64.874	65.4483	117.007
AP3M1 ENSG00000185009	41.1684	2.9632	3.57525	2.92024	0.853985	22.8364	0.616689	20.8047	6.73196	3.03435
AP3M2 ENSG00000070718	3.47455	10.8336	2.57768	35.5176	1.26271	0.879165	11.6345	2.1894	20.1762	24.8005
AP3S1 ENSG00000177879	0.6964	13.9064	0.316241	0.515139	2.39986	0.258896	1.58346	2.75246	13.8485	1.57089
AP3S2 ENSG00000157823	4.1885	1.5991	15.8328	15.5102	58.731	0.407265	1.69248	31.2923	2.21606	13.8192
AP4B1 ENSG00000134262	4.50387	5.62509	2.54249	1.39764	9.89645	0.176829	11.1285	43.058	9.08457	56.4212
AP4E1 ENSG00000081014	0.399521	2.62427	0.5613	5.90088	0.572457	1.5964	1.08231	1.33808	0.468708	0.764095
AP4M1 ENSG00000221838	1.02064	10.7593	5.94822	20.9402	0.0588618	2.08911	2.73847	40.0488	14.6043	9.14906
AP4S1 ENSG00000100478	5.53368	5.2447	7.28197	7.0205	0.0375766	0.185167	2.18522	1.44166	1.21952	1.24844
AP5B1 ENSG00000254470	4.56514	2.79858	0.153919	8.82481	13.716	45.7708	0.312336	12.5989	36.7609	0.733707
AP5M1 ENSG00000053770	0.762702	0.229122	1.03462	0.815206	0.0557664	0.850514	19.7221	5.69844	9.44714	0.015697
AP5S1 ENSG00000125843	1.0673	2.56917	33.5623	0.238	6.00774	0.0193237	8.96491	2.21112	1.22062	0.750628
AP5Z1 ENSG00000242802	17.0029	10.9469	126.395	14.0918	0.279261	10.1796	3.24379	16.1747	23.3502	27.7092
APAF1 ENSG00000120868	0.632026	11.3686	0.636384	0.00143128	0.565133	7.19136	2.39845	2.82884	0.056516	18.2353
APBA1 ENSG00000107282	5.05408	5.59444	0.487782	0.341651	3.64883	4.31691	0.133921	3.6598	4.19383	3.39951
APBA2 ENSG00000034053	1.66999	0.029363	12.5868	5.89973	2.39427	6.21418	0.748824	1.47229	0.2884	5.35167
APBA3 ENSG00000011132	0.101483	5.05975	14.8188	3.65053	21.9093	0.590808	82.4899	13.655	63.2955	35.9112
APBB1 ENSG00000166313	12.0034	0.0920506	149.509	46.8488	83.8232	21.9555	31.8175	36.4335	65.242	7.96573
APBB1IP ENSG00000077420	0.0968623	2.23537	0.898305	0.28684	1.1776	4.12554	0.250013	0.511651	1.60218	0.0203791
APBB2 ENSG00000163697	2.04036	0.141568	5.05914	14.559	10.9678	9.19421	8.50037	9.18484	0.623367	7.05996
APBB3 ENSG00000113108	0.425638	0.620128	34.4076	7.08656	43.7235	27.7933	68.8613	164.943	42.0949	57.2615
APC ENSG00000134982	8.62535	0.597612	1.15493	1.85073	0.0510724	0.392565	1.99777	0.969169	2.07964	4.15805
APC2 ENSG00000115266	0.229403	0.462436	0.000659304	0.149297	0.352814	0.021252	0.0338915	1.27493	0.886146	0.901956
APCDD1 ENSG00000154856	2.28194	18.9757	2.30071	49.9679	11.7029	20.1306	0.659461	61.1401	12.9911	9.74742
APCDD1L ENSG00000198768	0.166843	0.00501882	1.97751	0.652929	1.4547	6.37769	3.86703	0.170772	0.0209013	0.30452
APEH ENSG00000164062	64.5984	40.3581	38.2215	44.035	150.583	26.474	5.5788	92.8996	50.1176	37.4351
APELA ENSG00000248329	0.801892	0.938854	0.079766	0.0448552	0.367333	1.18018	0.362638	0.00910774	3.3854	0.83235
APEX1 ENSG00000100823	5.39823	14.3269	2.20228	2.25858	138.47	24.1799	1.63417	46.482	69.0181	49.878
APEX2 ENSG00000169188	2.93829	5.567	3.11161	35.8577	23.5442	13.0472	2.67761	2.78929	20.1481	1.32122
APH1A ENSG00000117362	59.8465	155.018	111.401	15.7663	57.3122	80.892	11.9379	42.3776	57.4488	91.7892
APH1B ENSG00000138613	6.5858	5.62079	0.38845	0.0562182	28.5723	3.56014	11.4282	5.6389	34.4617	5.8908
API5 ENSG00000166181	0.847664	16.4944	0.542092	3.30103	0.23412	0.0117996	13.51	2.83987	1.0343	1.60575
APIP ENSG00000149089	0.500608	0.743171	4.07638	1.88636	3.05702	2.60863	0.00250485	6.62405	0.413225	4.19874
APITD1 ENSG00000175279	9.84505	11.7101	2.58724	0.425052	1.27297	0.160494	0.110875	0.654817	9.42575	1.36325
APLF ENSG00000169621	0.0491953	0.153014	2.72236	0.649639	0.538821	4.82802	0.0322324	1.18634	0.804672	0.486755
APLN ENSG00000171388	0.0496976	2.59101	0.0527684	0.268387	1.23215	0.526267	0.173202	0.0498817	4.69984	0.211886
APLNR ENSG00000134817	20.0036	1.27999	1.05976	0.332175	0.020941	0.96876	6.29944	1.64993	0.590013	2.08889
APLP1 ENSG00000105290	0.210371	0.530574	9.95573	4.57355	1.30458	0.42751	1.13203	0.256446	0.247097	1.28315
APLP2 ENSG00000084234	5.49955	189.161	7.18724	2.31191	447.085	276.025	22.8005	71.8091	304.184	252.332
APMAP ENSG00000101474	39.5982	163.65	16.1251	1.60997	72.1879	13.171	10.0727	18.1373	28.1035	15.3512
APOA1 ENSG00000118137	3.55742	0.342702	0.524086	4.75951	1.83335	0.520056	0.184812	0.454304	0.381701	0.0722149
APOB ENSG00000084674	1.20365	2.64273	0.000181347	0.409744	0.250252	0.685231	0.292885	0.333534	1.40678	1.04565
APOBEC3A ENSG00000128383	0.415769	8.34396	1.81196	1.20205	0.201279	17.5349	0.0920756	1.6111	2.98242	1.89646
APOBEC3B ENSG00000179750	0.284993	0.154157	0.00358315	0.0260257	0.0571519	0.145596	0.00192652	0.0079118	1.93641	0.729591
APOBEC3C ENSG00000244509	64.1741	51.9858	17.1498	49.5757	154.496	9.54865	19.3218	12.4424	16.2289	53.4847
APOBEC3D ENSG00000243811	0.635259	14.5433	5.85053	20.7655	3.48575	15.3479	5.31254	2.51441	0.599503	5.8335
APOBEC3F ENSG00000128394	2.89659	3.01093	1.70428	10.7099	3.53903	4.28558	4.36996	0.910008	16.0686	5.87019
APOBEC3G ENSG00000239713	12.9494	23.3853	53.0457	5.26942	0.207277	1.66801	1.41794	11.7404	31.741	5.12128
APOBEC3H ENSG00000100298	0.0633318	2.92713	4.48046	0.711281	0.0842828	1.85453	0.133249	11.9488	0.600301	3.60385
APOBR ENSG00000184730	18.726	10.6267	2.65859	15.4608	3.2722	3.62759	5.05029	1.37113	1.71087	25.2173
APOC1 ENSG00000130208	33.118	6.09327	19.0584	27.0066	45.0554	0.231889	19.0721	1.93033	0.295673	18.0558
APOD ENSG00000189058	509.607	8.01121	2.79269	256.987	433.247	519.076	892.628	236.136	177.454	50.23
APOE ENSG00000130203	8.66326	0.132653	244.332	280.663	70.2955	197.12	368.42	41.162	8.84344	28.2369
APOF ENSG00000175336	0.42849	0.28851	0.32004	1.03652	0.365807	0.222566	8.57723	0.483357	0.379038	0.548404
APOL1 ENSG00000100342	11.177	163.732	188.331	7.735	30.6897	4.26503	1.66174	11.3563	8.01313	39.9056
APOL2 ENSG00000128335	73.5792	0.723388	6.26055	17.2262	26.4151	8.12109	22.9932	59.0108	44.1457	22.6474
APOL3 ENSG00000128284	3.00379	24.8564	113.213	29.4257	0.154831	0.460857	1.68394	20.8979	16.2618	12.8786
APOL4 ENSG00000100336	7.00446	6.72959	17.7498	11.0763	4.2729	47.6803	1.59877	55.0031	40.9764	4.22701
APOL6 ENSG00000221963	29.816	1.54281	31.6254	0.983629	4.35494	5.55452	0.00891702	9.21978	2.54461	31.4108
APOLD1 ENSG00000178878	1.26763	5.71115	2.34915	0.443839	1.49909	0.0836845	27.5657	1.2112	0.23323	0.360477
APOM ENSG00000204444	7.60267	0.367418	0.518012	2.93556	0.0824083	0.631137	0.083834	1.76257	1.84167	4.86914
APOO ENSG00000184831	0.0950308	0.15054	0.567968	0.725155	2.75165	0.104445	0.531049	3.82065	0.692453	6.56005
APOOL ENSG00000155008	2.31044	6.61416	1.10539	9.2561	5.48048	1.78339	5.08033	0.361835	7.73726	8.24087
APP ENSG00000142192	570.503	177.538	51.2256	72.1423	148.164	625.587	0.798125	527.856	205.934	200.835
APPBP2 ENSG00000062725	0.00115436	0.092012	0.804905	0.550618	1.3605	16.851	0.541059	6.34111	34.668	32.7787
APPL1 ENSG00000157500	0.934963	0.417302	0.0236605	4.98854	0.415492	18.626	1.11028	6.70014	12.1179	6.45802
APPL2 ENSG00000136044	0.0414092	29.0575	8.43086	1.26789	117.359	15.6162	12.3227	78.7416	38.9014	65.9936
APRT ENSG00000198931	215.622	26.4435	289.138	197.163	313.726	174.238	74.6588	23.3373	60.9886	89.9991
APTX ENSG00000137074	5.28382	26.1749	62.7049	22.2236	13.2363	11.7032	0.113082	8.8775	93.6995	1.83792
AQP1 ENSG00000240583	440.831	61.6394	247.212	6.70379	10.239	0.624803	264.576	22.0601	6.55742	4.04189
AQP10 ENSG00000143595	0.485897	0.68085	1.14012	0.790706	3.55283	0.189422	0.644295	0.0980811	0.0914627	2.08178
AQP11 ENSG00000178301	0.181511	1.28556	0.000252129	0.223957	0.0338715	0.261442	1.15814	0.540265	1.86961	0.125791
AQP2 ENSG00000167580	69.0629	0.171274	17.9939	164.799	0.0290922	0.933433	5.67186	0.609848	0.0345247	7.77201
AQP3 ENSG00000165272	0.428813	6212.21	337.669	21.0227	25.8278	258.399	182.293	139.547	163.216	372.089
AQP4 ENSG00000171885	0.0128707	0.00694637	0.0744024	0.018587	0.619876	1.19755	0.0408717	0.110616	0.272916	4.33393
AQP5 ENSG00000161798	0.0747086	1.21841	1.4885	7.60111	1.21953	0.141198	1.29779	0.536529	2.63536	0.597672
AQP6 ENSG00000086159	0.330341	0.685174	0.0956145	1.67612	0.237932	0.570223	0.171725	0.0473989	1.10169	0.651191
AQP7 ENSG00000165269	0.131227	2.19122	2.20165	0.049471	4.16686	1.65297	0.420594	0.813604	0.456106	0.0516258
AQP9 ENSG00000103569	0.00719146	0.359027	1.08034	0.155143	0.168346	0.0312531	0.10524	0.155584	0.361919	0.0806077
AQR ENSG00000021776	0.565451	14.6835	0.333538	1.05714	23.4601	5.446	55.8959	36.8756	4.17133	38.1721
AR ENSG00000169083	80.6377	5.95064	8.03418	112.162	197.791	5.24235	47.4317	8.54791	95.9451	16.2397
ARAF ENSG00000078061	41.4226	20.7843	230.437	1.09821	99.4864	59.4863	30.3235	7.38964	3.18841	40.6303
ARAP1 ENSG00000186635	91.7632	3.7496	6.59956	6.93192	53.0514	20.5533	1.61296	39.629	44.5457	33.2828
ARAP2 ENSG00000047365	0.0043184	0.996215	0.567382	0.311109	1.32258	8.45599	2.65845	0.393964	4.32479	1.30682
ARAP3 ENSG00000120318	16.0052	14.4317	57.1611	5.66978	7.42146	1.0182	10.0932	1.94753	1.2111	87.5735
ARC ENSG00000198576	0.235037	2.39945	0.250418	1.5586	5.38191	0.314365	35.1462	1.11521	0.00265292	0.0134803
ARCN1 ENSG00000095139	0.462545	25.5779	7.00505	6.53455	4.88747	4.90506	5.10311	29.8934	46.713	38.2929
AREG ENSG00000109321	0.482925	85.5256	0.96789	0.251418	0.0110262	2.36734	2.84694	0.15208	0.584863	1.10828
AREL1 ENSG00000119682	21.8358	24.8944	46.5708	14.8287	12.8284	7.95072	8.06841	8.47899	45.0443	37.7374
ARF1 ENSG00000143761	26.6741	128.754	5.67081	0.638267	131.294	101.892	67.5648	87.6411	98.0833	87.7154
ARF3 ENSG00000134287	22.0708	116.861	1.28645	201.546	164.261	15.7175	210.571	61.407	89.4666	45.9758
ARF4 ENSG00000168374	13.0033	79.6814	0.600585	7.3969	115.464	11.2735	7.94374	63.0593	32.3795	2.05785
ARF5 ENSG00000004059	2.05336	6.4689	11.6722	1.47232	2.6813	20.2296	0.0192927	4.78514	10.1772	15.4682
ARF6 ENSG00000165527	0.192474	48.0692	2.9071	0.383848	15.5106	80.1335	13.9923	15.9447	4.05258	0.800562
ARFGAP1 ENSG00000101199	7.31017	18.7599	67.7325	61.3943	78.1903	77.5098	28.9132	19.2009	4.88443	9.56949
ARFGAP2 ENSG00000149182	1.38428	32.3943	275.027	10.4475	61.3426	13.9941	28.3016	24.9079	88.2471	45.8856
ARFGAP3 ENSG00000242247	0.617812	13.2193	0.101545	0.578075	22.5742	30.9355	6.94652	27.5929	11.8665	0.453278
ARFGEF1 ENSG00000066777	13.1035	8.13215	0.646321	0.138725	5.1995	0.0375509	0.511574	4.37746	0.184546	2.86232
ARFGEF2 ENSG00000124198	0.244342	0.170463	3.54407	2.09756	21.9397	0.0964777	3.88657	0.271155	4.92464	4.31308
ARFGEF3 ENSG00000112379	0.231513	3.76299	0.893698	6.19341	35.9231	8.54724	24.6264	69.8866	18.5102	12.7514
ARFIP1 ENSG00000164144	0.98198	13.2142	4.94794	0.908092	0.774287	0.378641	1.19422	1.98286	10.6114	1.8793
ARFIP2 ENSG00000132254	99.018	85.69	11.8517	21.6555	16.615	54.2593	0.920422	61.1269	38.7847	29.4223
ARFRP1 ENSG00000101246	88.7551	3.87907	107.109	1.20683	5.4375	3.71558	89.5348	39.3768	56.6704	45.258
ARG2 ENSG00000081181	0.759883	7.64711	1.48331	0.506613	31.4326	82.7427	0.9543	41.7225	47.9825	5.43748
ARGFX ENSG00000186103	0.00472808	0.123025	0.297471	0.736008	0.467501	0.0113038	0.137922	0.0181806	0.16382	0.0686848
ARGLU1 ENSG00000134884	0.0930201	30.5955	0.0848766	3.60156	73.8007	46.8548	11.524	42.1825	67.2926	93.638
ARHGAP1 ENSG00000175220	255.646	5.17448	6.60176	5.62286	106.364	31.3078	66.4281	264.155	51.7899	100.164
ARHGAP10 ENSG00000071205	32.7303	0.237765	30.767	0.0137463	2.50021	0.934217	2.42011	1.52807	2.88966	0.840843
ARHGAP11A ENSG00000198826	0.163184	0.50504	0.333931	0.0983135	0.10548	0.248873	1.39189	0.469293	0.304947	0.237464
ARHGAP11B ENSG00000187951	0.0497827	0.656779	0.622603	0.826861	0.70692	0.035068	0.125498	1.35625	1.93786	1.47824
ARHGAP12 ENSG00000165322	0.854371	2.72575	0.665199	1.2288	1.30709	10.246	0.585979	13.8513	0.144323	2.62853
ARHGAP15 ENSG00000075884	0.566383	0.535204	1.1193	0.487986	3.0663	1.09932	0.268911	0.188533	0.862085	9.45067
ARHGAP17 ENSG00000140750	16.4962	30.6526	1.36051	3.03888	51.1038	9.22655	4.52781	5.6903	41.5578	3.88996
ARHGAP18 ENSG00000146376	0.0481538	2.99751	0.0925956	0.294551	0.00116155	0.07698	4.87988	13.2313	0.307535	3.47241
ARHGAP19 ENSG00000213390	0.753577	13.1087	2.92043	0.310034	16.9557	17.0747	2.17212	2.95362	0.248302	1.34659
ARHGAP20 ENSG00000137727	0.180153	0.766438	0.112474	1.3995	1.87579	1.3685	6.27304	1.37428	0.728813	0.734743
ARHGAP21 ENSG00000107863	0.966891	0.580201	0.556848	12.295	1.62307	3.10978	1.51167	2.02477	1.79665	6.98212
ARHGAP22 ENSG00000128805	0.304257	0.082498	0.177688	3.4553	0.0092794	0.185749	0.837223	4.36416	2.97193	2.03785
ARHGAP23 ENSG00000275832	4.69773	65.0973	2.68712	65.389	5.44532	0.179614	103.216	1.24852	4.59927	20.1245
ARHGAP24 ENSG00000138639	1.1992	1.67556	0.103944	0.399323	0.900201	1.64804	0.0115695	0.0117242	2.19077	0.560433
ARHGAP25 ENSG00000163219	0.792758	4.59951	13.3382	0.452227	3.56224	4.1634	1.92706	3.00103	9.16435	6.36852
ARHGAP26 ENSG00000145819	0.257464	16.9368	92.8934	1.36693	0.945366	1.34345	3.76044	46.9617	8.97141	5.83201
ARHGAP27 ENSG00000159314	10.0003	173.027	39.5912	12.877	51.7001	46.1359	8.93532	208.016	26.757	39.0127
ARHGAP28 ENSG00000088756	1.32884	0.447262	4.42059	0.473903	3.82014	0.883702	1.56213	0.377584	0.00351085	1.11019
ARHGAP29 ENSG00000137962	0.7298	0.0862163	2.7522	1.17723	8.90716	0.632422	3.42923	6.61576	9.92967	4.8366
ARHGAP30 ENSG00000186517	0.475188	1.53916	0.109324	25.4684	4.82096	0.453529	21.2378	0.728078	1.30088	10.4267
ARHGAP31 ENSG00000031081	13.4817	4.47965	30.2519	2.25025	2.29192	3.17233	7.71585	0.707935	0.39064	1.06838
ARHGAP32 ENSG00000134909	1.29934	159.952	4.71799	1.22237	73.1758	111.49	3.00574	100.51	6.24491	2.93567
ARHGAP33 ENSG00000004777	6.22725	4.19964	2.18385	7.72492	1.02134	1.73109	4.3426	54.9614	17.2079	20.6745
ARHGAP35 ENSG00000160007	0.248478	1.35507	81.8209	6.43529	0.107709	25.4345	1.12572	19.9573	3.37598	52.5069
ARHGAP36 ENSG00000147256	0.369774	1.24222	0.31741	0.591117	0.380161	0.160884	0.397022	0.39802	0.168814	1.115
ARHGAP39 ENSG00000147799	1.77424	0.417083	3.58287	4.4017	41.5435	2.17669	20.4154	14.294	15.6349	0.595342
ARHGAP4 ENSG00000089820	32.0952	1.01139	30.0814	4.14765	1.33877	3.00641	15.9494	23.6727	0.767109	35.2811
ARHGAP40 ENSG00000124143	1.90562	0.158385	5.24947	1.02317	3.83152	0.760945	29.8842	37.9423	26.0371	0.946356
ARHGAP42 ENSG00000165895	1.15108	0.611805	0.081123	0.180274	0.143925	2.59061	0.0252148	3.43941	1.30215	0.707718
ARHGAP44 ENSG00000006740	0.993958	41.3201	0.390118	6.25806	12.2452	2.38997	1.22669	0.416714	5.50719	21.8235
ARHGAP45 ENSG00000180448	0.270906	0.0975776	26.2623	8.06854	1.28789	19.2533	16.6698	2.99057	1.11662	1.97055
ARHGAP5 ENSG00000100852	1.90103	18.5971	6.88779	0.685648	0.201059	28.4766	8.86268	7.66332	0.000104876	6.88936
ARHGAP6 ENSG00000047648	4.21921	0.480063	2.61517	0.323719	39.3543	126.39	2.51881	8.17192	14.7145	5.06445
ARHGAP8 ENSG00000241484	0.166104	0.758888	2.74288	1.25305	0.142609	3.18548	1.45786	32.3448	20.8027	2.54031
ARHGAP9 ENSG00000123329	1.87086	0.239782	1.37703	3.77661	0.711872	0.472355	34.0389	14.4585	0.868556	0.390352
ARHGDIA ENSG00000141522	311.37	162.279	342.227	143.366	434.947	221.223	264.724	287.804	302.518	136.939
ARHGDIB ENSG00000111348	108.433	214.447	16.3597	58.6125	4.66446	42.7853	43.7087	200.454	13.0138	10.0983
ARHGDIG ENSG00000242173	0.332528	2.18509	0.0090994	0.362026	0.684879	0.00446157	1.21855	2.10622	0.515787	0.347942
ARHGEF1 ENSG00000076928	6.76828	15.4332	28.3525	41.3069	45.3831	15.4274	7.51174	90.5058	9.10653	38.4612
ARHGEF10 ENSG00000104728	0.435311	2.42647	0.116761	9.02419	2.00905	0.229265	1.09592	0.422821	9.34533	0.744664
ARHGEF10L ENSG00000074964	6.12187	87.833	9.76689	3.93992	3.38254	33.997	8.08459	4.5958	4.38632	26.0883
ARHGEF11 ENSG00000132694	9.12299	2.1825	11.5114	1.0606	2.74051	69.0659	15.1305	41.4883	30.0599	18.9301
ARHGEF12 ENSG00000196914	1.36765	13.9128	1.91363	3.06791	12.6422	18.8472	0.86716	51.9628	26.51	0.384614
ARHGEF15 ENSG00000198844	15.7355	0.443546	3.07613	0.792836	1.8741	0.174731	0.00714167	1.72899	1.08372	11.5697
ARHGEF16 ENSG00000130762	2.10388	10.8327	5.85643	0.0584162	32.8938	2.72724	65.9698	47.5278	44.6019	2.98758
ARHGEF17 ENSG00000110237	40.3277	1.09394	1.64439	7.36522	21.2429	15.9537	44.6393	67.291	0.838166	0.316868
ARHGEF19 ENSG00000142632	0.875118	13.4613	3.79675	3.74159	21.7785	5.07358	5.42096	3.87747	8.70381	56.1816
ARHGEF2 ENSG00000116584	51.1733	41.1289	122.659	110.437	15.8736	144.918	3.7786	3.97133	13.799	20.7775
ARHGEF25 ENSG00000240771	21.0268	0.00542857	0.329888	37.5249	1.42312	0.227347	0.164426	5.77249	5.15262	0.238508
ARHGEF26 ENSG00000114790	0.5246	9.17445	0.00541058	1.59746	0.182407	1.48477	2.34174	0.503284	2.6276	13.2191
ARHGEF28 ENSG00000214944	1.82706	23.3694	2.82199	0.47278	51.2403	4.25782	7.78435	13.9679	0.610018	15.3147
ARHGEF3 ENSG00000163947	1.04245	2.15177	1.30638	0.639607	8.39258	6.32315	0.0109326	30.6821	7.87765	16.9596
ARHGEF33 ENSG00000214694	0.447159	0.179775	0.942878	2.64819	1.83583	0.230282	0.064493	0.599203	0.692222	0.285815
ARHGEF35 ENSG00000213214	0.502709	1.24831	0.741342	1.12703	1.90078	2.27172	0.596055	0.000803976	0.243293	0.206523
ARHGEF37 ENSG00000183111	13.4705	9.02366	11.7478	15.3809	73.515	9.22503	0.772978	31.4902	115.855	11.1439
ARHGEF38 ENSG00000236699	2.241	0.656065	0.771786	0.25588	1.2439	0.30527	0.00473737	2.3409	0.688582	1.78965
ARHGEF39 ENSG00000137135	0.236354	3.12254	0.033391	1.38334	0.190374	2.84897	0.00414121	0.340112	2.79391	0.173878
ARHGEF4 ENSG00000136002	0.857273	0.691568	28.0183	33.2456	9.26756	2.25095	0.216995	1.74791	0.573826	1.31313
ARHGEF40 ENSG00000165801	86.9472	1.27424	4.44491	15.5329	7.87408	6.55053	11.3382	1.43311	5.99015	32.1168
ARHGEF5 ENSG00000050327	1.23903	20.2619	0.333537	6.62819	11.9979	29.6392	17.2532	17.1103	12.7731	28.6004
ARHGEF6 ENSG00000129675	0.0652574	3.47179	0.588211	0.0760985	0.281359	0.924697	0.544301	1.28317	0.665931	5.77502
ARHGEF7 ENSG00000102606	7.61667	42.0862	41.2363	18.751	81.5235	159.136	12.4144	8.45307	43.1006	15.948
ARHGEF9 ENSG00000131089	80.4094	1.92981	3.61717	0.123303	11.0235	2.73746	1.58446	0.348572	16.468	0.010167
ARID1A ENSG00000117713	0.119225	18.5592	0.705376	35.5439	50.1501	0.422725	8.01331	53.5142	29.3951	1.211
ARID1B ENSG00000049618	6.70095	3.25722	31.9489	12.4555	3.49119	7.85769	11.1507	27.728	0.0294471	0.841042
ARID2 ENSG00000189079	6.76849	2.34417	0.443321	0.58439	5.06848	0.497694	0.0122037	3.18499	3.43505	4.80157
ARID3A ENSG00000116017	27.5722	2.60959	4.26927	0.475688	1.56796	0.372606	0.0944126	1.43876	0.0739799	1.32057
ARID3B ENSG00000179361	2.40647	0.631458	9.61176	8.84073	1.11327	1.69596	0.503937	0.88382	0.454363	17.9198
ARID4A ENSG00000032219	0.0485871	9.30414	6.41668	0.556131	6.02459	5.33308	2.9254	2.37982	6.35984	1.44388
ARID4B ENSG00000054267	2.31364	6.97216	0.0124764	0.61501	0.760112	1.05447	3.37973	4.03795	13.8266	2.14919
ARID5A ENSG00000196843	274.056	33.2073	93.3771	13.1312	0.100947	70.261	288.103	105.208	1.4729	7.91862
ARID5B ENSG00000150347	1.41356	13.882	0.0944357	0.909982	0.574735	9.79382	19.1726	16.5856	23.4168	9.01842
ARIH1 ENSG00000166233	31.3282	60.8052	2.00824	3.58838	27.8424	17.3065	7.58382	9.33075	41.7741	54.2453
ARIH2 ENSG00000177479	4.45767	37.2588	37.527	34.5565	29.3704	117.483	0.192073	28.2379	16.3579	47.7645
ARIH2OS ENSG00000221883	16.5259	0.0988638	4.5916	1.16747	0.775494	0.0437007	4.66345	1.76059	4.11563	0.0238165
ARL1 ENSG00000120805	29.2638	62.3886	7.83067	19.4828	130.478	148.027	1.26058	49.6683	7.62375	5.57609
ARL10 ENSG00000175414	3.7441	1.30022	0.0988651	19.6406	0.352081	2.03327	2.81718	3.32309	4.36054	0.241345
ARL11 ENSG00000152213	0.0139995	0.298662	0.179605	1.43896	0.180409	3.47605	1.30018	0.282846	0.00763808	0.304744
ARL13B ENSG00000169379	14.0945	1.54492	6.2354	0.325242	2.25698	0.335153	1.96279	5.93698	1.52246	6.5256
ARL14 ENSG00000179674	1.24556	14.6759	0.178481	0.0352998	0.0232338	0.499322	0.696914	2.00457	0.00811907	0.443639
ARL14EP ENSG00000152219	2.52299	0.692947	4.74101	0.00193635	2.52265	7.80176	4.7908	0.0563367	0.12627	23.7961
ARL15 ENSG00000185305	11.4674	1.02783	0.38778	0.684295	8.94961	13.5954	0.620688	3.39463	0.199362	0.0984305
ARL16 ENSG00000214087	81.6318	19.5186	202.828	13.666	82.9507	32.0832	3.26966	4.37387	10.9779	3.02403
ARL17A ENSG00000185829	1.28852	2.87384	0.0914302	0.494484	10.6831	6.23623	0.99594	0.0146829	33.619	4.76677
ARL17B ENSG00000228696	0.674987	5.12748	0.860251	0.94546	15.6531	0.417838	3.53318	6.23733	1.31418	0.514206
ARL2 ENSG00000213465	99.0177	0.427112	16.1381	79.5386	64.8432	24.0853	26.4458	2.77697	6.90217	28.7547
ARL2BP ENSG00000102931	2.87068	2.95845	0.294212	0.0599763	21.1086	1.52697	17.1756	3.02628	5.71276	0.53284
ARL3 ENSG00000138175	6.23895	0.59586	95.9081	63.8636	44.3684	16.6534	1.05993	18.4663	39.8904	46.1133
ARL4A ENSG00000122644	2.51552	5.68081	0.0193514	0.356509	0.661661	0.266422	0.00432785	1.52663	0.224748	1.68918
ARL4C ENSG00000188042	0.40401	1.49162	3.07314	36.2628	29.2052	25.884	0.371817	37.8334	5.9621	11.1988
ARL4D ENSG00000175906	11.3206	53.6142	2.53053	0.0482277	2.46892	3.50695	8.76393	6.50324	6.80056	122.458
ARL5A ENSG00000162980	2.92713	0.00141755	3.46399	2.63392	0.282573	3.2437	6.79557	0.563838	5.38971	5.52665
ARL5B ENSG00000165997	8.02343	4.59489	1.58707	2.66534	3.8506	0.371478	2.91997	0.460668	3.3545	4.25207
ARL6 ENSG00000113966	0.237776	1.82194	0.719011	0.600371	2.70307	2.7358	0.271831	1.80884	0.444864	0.00523425
ARL6IP1 ENSG00000170540	2.95091e-06	23.4291	0.0321742	1.08251	21.6902	12.0703	0.016014	13.0038	4.10424	8.67955
ARL6IP4 ENSG00000182196	16.8865	13.538	5.40792	63.6354	23.808	17.8839	4.30776	6.97191	17.7879	27.929
ARL6IP5 ENSG00000144746	1.7299	6.62538	3.46245	14.8871	29.0241	2.09674	1.76025	7.13323	7.45088	12.9523
ARL6IP6 ENSG00000177917	0.977212	4.74609	1.07186	1.20439	10.4094	0.467909	0.192181	14.436	0.374707	7.30417
ARL8A ENSG00000143862	11.4914	7.52205	69.6847	0.516497	1.17353	9.18284	1.60319	29.8752	43.6555	78.5547
ARL8B ENSG00000134108	11.4525	8.93291	2.1646	9.42361	0.666257	0.210765	20.6049	0.00149075	22.1654	2.55009
ARL9 ENSG00000196503	5.54788	0.869089	0.254207	1.19467	1.20386	0.360099	0.345378	0.124289	0.237139	0.000777039
ARMC1 ENSG00000104442	0.105106	0.00431289	18.4902	0.0738874	0.572932	3.10475	3.963	0.395329	0.773839	0.859612
ARMC10 ENSG00000170632	4.67423	13.2886	0.325593	8.10917	3.68678	9.10853	1.53274	3.93078	10.7982	5.77354
ARMC12 ENSG00000157343	4.70358	0.48442	1.41984	0.842049	0.736289	0.235572	0.0195458	0.527779	0.319042	0.00143158
ARMC2 ENSG00000118690	0.814697	2.40917	0.121139	0.0300056	1.63758	0.1207	0.825481	1.28767	0.729645	0.242566
ARMC4 ENSG00000169126	1.05753	0.113778	0.515968	1.65091	0.0631641	0.420633	3.11481	0.616575	0.849639	3.19601
ARMC5 ENSG00000140691	0.338067	0.975201	37.697	2.39109	15.7411	28.4732	29.5304	5.78572	3.36176	0.769363
ARMC6 ENSG00000105676	10.4639	12.6726	64.8157	15.8997	6.43338	46.8966	7.30592	1.64144	9.03871	22.0345
ARMC7 ENSG00000125449	37.8158	0.350813	31.3265	17.4448	19.9291	4.35951	3.73358	29.112	18.6856	5.02971
ARMC8 ENSG00000114098	0.182696	5.99441	0.595169	1.85347	28.4381	5.48202	19.3958	6.61214	6.27596	16.3043
ARMC9 ENSG00000135931	9.89732	0.237341	5.94629	17.8375	4.53522	1.07571	0.00334871	0.0405179	3.63681	1.87199
ARMCX1 ENSG00000126947	2.08367	1.69209	0.0109765	3.6759	2.48655	0.121241	0.609872	6.39551	0.484767	0.896513
ARMCX2 ENSG00000184867	21.989	4.43767	4.85774	0.552889	9.94138	7.26272	1.43798	0.0114281	12.2419	2.06524
ARMCX3 ENSG00000102401	2.39738	17.5563	14.8039	0.813766	3.56178	5.79423	6.49524	11.8871	1.97351	0.798476
ARMCX4 ENSG00000196440	3.31467	11.7493	2.08063	0.801407	7.88956	9.22014	1.75695	5.16424	6.71819	27.8447
ARMCX5 ENSG00000125962	0.0195833	1.12707	2.15192	0.274755	20.1503	1.36447	1.00864	1.18999	1.4301	1.63004
ARMCX6 ENSG00000198960	3.30473	3.44486	4.48292	0.459152	33.4446	13.3309	13.9113	26.8714	1.82112	1.61577
ARMT1 ENSG00000146476	1.88383	1.05425	0.406203	0.746877	0.0385175	17.9688	1.91042	1.73455	0.386147	12.2028
ARNT ENSG00000143437	15.625	3.82056	9.79974	24.831	75.7228	81.2762	83.5827	2.50066	31.5913	3.10764
ARNT2 ENSG00000172379	0.309795	0.196037	1.32592	0.988628	6.13192	0.70569	0.428041	10.5997	0.109992	0.710829
ARNTL ENSG00000133794	0.0194015	0.110259	0.00708488	0.165092	0.0488958	2.83128	0.784536	0.00527046	0.264995	0.811823
ARNTL2 ENSG00000029153	0.290489	19.0324	0.0747981	0.806181	0.101537	0.0999768	0.557342	0.239185	3.79435	1.28625
ARPC1A ENSG00000241685	2.97949	80.0804	0.646893	2.3525	0.980404	55.7927	7.35726	21.8396	38.4789	71.3129
ARPC1B ENSG00000130429	21.2399	38.8951	110.313	7.72532	45.2051	31.4659	71.8672	65.7602	3.19442	14.1468
ARPC2 ENSG00000163466	87.0299	78.8812	17.7832	23.727	27.3265	36.5668	28.8445	3.34869	36.14	16.5832
ARPC3 ENSG00000111229	7.20951	109.329	0.031996	22.8691	189.035	72.889	1.13165	360.266	93.442	148.874
ARPC4 ENSG00000241553	216.061	143.014	20.5764	7.5147	99.1465	27.0308	148.358	85.6374	61.6577	73.5998
ARPC5 ENSG00000162704	2.36044	15.759	0.206813	0.478782	3.47654	16.9829	72.758	54.4708	0.317928	0.944813
ARPC5L ENSG00000136950	6.3891	113.45	57.9033	1.13372	6.5979	38.5808	48.1361	81.4475	4.4154	7.28216
ARPIN ENSG00000242498	0.340885	6.25943	34.6959	2.86668	22.5689	1.89341	14.1766	13.5502	2.33192	18.3998
ARPP19 ENSG00000128989	1.57867	28.6664	13.9723	0.340348	2.04338	3.16865	37.563	10.9069	11.7894	1.16848
ARRB1 ENSG00000137486	5.90237	0.899158	28.784	48.5469	49.5627	0.378392	0.996221	139.951	2.08722	64.1935
ARRB2 ENSG00000141480	1.50834	22.4755	68.0749	6.66863	1.27571	30.555	44.6128	38.2641	7.45207	10.8203
ARRDC1 ENSG00000197070	123.88	73.5173	0.655336	28.0758	33.5402	92.0216	104.32	99.0417	37.1926	92.8558
ARRDC2 ENSG00000105643	24.3413	33.5784	43.7804	1.37197	12.4094	41.4659	70.0377	46.1011	7.2372	13.2452
ARRDC3 ENSG00000113369	5.38039	55.0026	0.102983	18.7343	1.435	22.4996	37.0546	1.10858	0.573374	2.08422
ARRDC4 ENSG00000140450	0.568948	10.485	1.26538	4.20279	1.10961	0.377365	3.25249	0.0109559	11.1008	1.0179
ARRDC5 ENSG00000205784	0.184643	0.195144	0.237255	0.0913438	3.15992	0.113807	1.54176	0.489537	0.70661	0.344744
ARSA ENSG00000100299	40.7487	0.768978	153.234	34.6023	62.9275	3.71847	4.86551	151.688	42.0456	50.529
ARSB ENSG00000113273	4.8797	0.0348885	0.225944	12.7769	0.317713	3.117	0.371112	3.32789	0.826535	2.27419
ARSD ENSG00000006756	32.0864	88.5726	5.69627	125.763	72.1169	34.443	38.0054	75.0933	56.2537	45.3633
ARSE ENSG00000157399	2.33114	0.253339	0.944709	0.152	0.268094	2.17124	0.194916	0.0355665	1.56641	1.28462
ARSG ENSG00000141337	5.30282	0.141272	4.83252	1.7643	1.54224	13.6738	4.30613	0.908775	2.80945	0.310614
ARSI ENSG00000183876	1.91938	0.00383548	13.4131	0.360804	3.78989	0.374883	1.20915	3.32445	0.266521	0.317433
ARSJ ENSG00000180801	0.236672	3.11659	2.61202	0.0909477	7.44003	0.0467789	1.62035	41.1501	6.18148	0.985387
ARSK ENSG00000164291	1.2397	0.257188	0.200238	1.6574	1.53968	1.83442	2.16405	0.167626	1.48487	0.497621
ART3 ENSG00000156219	0.0305282	0.507139	0.504907	0.421012	0.231778	0.72188	0.703709	0.0296856	0.000135721	2.05322
ART4 ENSG00000111339	0.120682	0.118816	0.761416	0.0630356	0.0928794	0.36207	0.000499421	2.81008	1.66044	0.897834
ART5 ENSG00000167311	0.421548	0.20466	3.51838	0.403604	0.3381	2.19829	0.0113901	1.11134	0.120817	4.31811
ARTN ENSG00000117407	0.0742445	6.2525	3.34836	4.52327	0.309437	3.98448	1.74543	0.829913	2.48095	1.15472
ARV1 ENSG00000173409	0.293932	25.5854	11.3846	4.18967	5.935	1.43	0.627486	7.25641	5.49466	5.58559
ARVCF ENSG00000099889	29.5695	15.963	76.2359	1.57554	14.1507	11.3956	5.9172	25.4313	3.79781	33.6712
ARX ENSG00000004848	0.24353	7.67718	0.54985	1.67373	0.141737	0.507194	0.454387	0.0639829	13.246	1.23631
ASAH1 ENSG00000104763	14.8972	91.9889	0.758846	17.3549	121.117	55.8767	13.2682	194.003	0.972352	28.6305
ASAH2 ENSG00000188611	0.86941	0.777974	0.241962	0.000604315	0.257708	0.721755	0.285059	0.693044	0.950024	0.735884
ASAH2B ENSG00000204147	0.420525	5.32569	0.174762	0.180866	0.791365	0.845179	0.432055	1.6328	1.14616	0.00499792
ASAP1 ENSG00000153317	2.05926	3.47628	1.64446	34.5906	0.935623	7.53532	2.49738	1.73895	0.217535	6.44556
ASAP2 ENSG00000151693	4.47449	14.0041	2.89659	0.462011	2.19821	1.29452	4.03142	6.17386	1.29868	2.259
ASAP3 ENSG00000088280	5.32732	2.56265	78.3735	2.48827	18.9175	11.733	6.38287	39.3393	24.3787	30.3987
ASB1 ENSG00000065802	3.10161	35.2722	29.799	27.1816	24.3283	2.08979	5.97422	47.1839	0.0265548	0.000641586
ASB11 ENSG00000165192	0.120783	0.943343	0.542671	0.850342	0.643897	0.21761	0.0725998	0.0421661	0.167324	3.33893
ASB12 ENSG00000198881	1.28785	1.04782	0.0421099	0.055624	0.230588	0.0143273	0.391474	0.32673	3.45769e-06	4.81608
ASB13 ENSG00000196372	26.0014	9.58037	24.0847	0.229651	24.1956	1.94971	3.47233	6.74008	3.48938	1.77854
ASB14 ENSG00000239388	0.00463613	1.33075	0.553095	0.32762	0.0581891	0.0440607	0.0410575	0.297045	1.63151	0.00690169
ASB18 ENSG00000182177	0.124358	0.350928	0.0451857	0.687933	0.287887	0.00301564	0.290866	0.0845858	0.220864	16.1686
ASB2 ENSG00000100628	49.712	3.0038	1.02068	0.444844	5.71227	14.9329	7.23627	15.9793	0.47396	6.50124
ASB3 ENSG00000115239	0.98017	0.271576	0.815541	1.00107	2.49065	6.48291	0.745724	5.18613	20.3532	1.30418
ASB4 ENSG00000005981	0.640987	0.153342	1.16274	0.0717282	0.402807	0.570823	0.986462	1.23247	0.600174	0.051993
ASB5 ENSG00000164122	0.135726	0.414205	0.40208	0.240734	0.119263	0.0192808	0.5965	0.118555	0.353861	0.439517
ASB6 ENSG00000148331	0.257043	14.9783	71.3263	11.1722	1.39093	2.18055	14.6737	2.78183	40.659	45.023
ASB7 ENSG00000183475	3.73651	0.00612663	1.67999	0.175843	0.587239	1.36899	0.241939	55.6292	0.20442	3.66732
ASB8 ENSG00000177981	1.89426	1.14218	0.182986	25.8525	28.889	7.96795	3.04141	28.9031	19.2411	25.1689
ASB9 ENSG00000102048	0.522539	0.398355	0.0194273	1.09361	0.122657	2.16878	1.16871	0.0153891	0.1874	0.0662816
ASCC1 ENSG00000138303	0.257942	3.01881	0.628225	0.250659	25.0375	9.67428e-06	19.4211	4.82973	0.598495	3.58286
ASCC2 ENSG00000100325	7.53044	68.0818	130.977	46.8321	121.692	69.3402	3.81651	0.160535	34.1577	4.0555
ASCC3 ENSG00000112249	4.16585	17.0665	0.35778	0.751739	55.4705	3.15767	0.43082	3.74273	2.1588	3.71353
ASCL1 ENSG00000139352	2.33283	2.36358	0.176567	0.583033	0.716015	0.801806	2.10416	1.44488	3.47574	0.757948
ASCL2 ENSG00000183734	8.76719	0.0880929	5.35275	0.776888	3.55153	2.59513	17.3197	4.70811	1.62086	14.0466
ASCL3 ENSG00000176009	0.60402	0.653442	0.000452478	0.0111335	0.642085	0.183966	0.349527	0.262837	0.136389	0.198052
ASCL5 ENSG00000232237	0.167725	1.86093	0.247389	0.380155	0.71577	0.134065	0.0120818	0.00101612	0.578846	0.53088
ASF1A ENSG00000111875	0.101811	1.1533	0.971112	0.550475	4.87256	1.49865	1.79905	0.673979	5.02199	0.372305
ASF1B ENSG00000105011	0.400595	2.64709	0.0152307	0.0203682	0.13411	0.168668	2.28462	0.533116	0.11293	4.26798
ASGR1 ENSG00000141505	1.48392	5.81299	0.687376	0.884076	0.210123	2.30923	24.0633	0.29029	2.03377	6.12153
ASGR2 ENSG00000161944	0.479356	0.000580409	0.140301	0.0477489	1.3029	2.2939	0.287714	6.75953	0.860905	1.62939
ASH1L ENSG00000116539	49.8786	37.6202	1.54009	1.86117	80.8985	116.401	3.26571	51.2446	11.2515	72.3765
ASH2L ENSG00000129691	18.9711	2.46132	1.15265	0.921677	0.842989	0.898584	0.109927	1.98305	2.71681	6.66489
ASIC1 ENSG00000110881	17.8083	2.70937	8.54486	5.05405	5.59859	2.80285	6.07754	0.829423	8.38503	7.0068
ASIC3 ENSG00000213199	2.28726	0.249249	0.370505	2.67197	1.40786	4.08751	1.19797	8.64752	2.36681	1.49193
ASIC4 ENSG00000072182	0.0143696	0.325394	0.35255	0.100011	0.269362	1.15302	0.151058	0.525887	0.482223	1.17174
ASIP ENSG00000101440	2.10658	0.190908	0.338292	4.71361	0.612182	0.07281	3.34437	3.18171	1.50083	1.10727
ASL ENSG00000126522	19.1458	19.0019	25.0863	3.628	27.8997	4.59512	81.9693	13.2424	42.4728	16.8564
ASMT ENSG00000196433	0.15128	0.788863	0.811721	1.11976	0.246659	0.0888416	0.0576126	0.447952	0.0892564	0.0507419
ASMTL ENSG00000169093	122.136	3.18652	25.8585	3.77726	41.7377	0.359495	83.5991	83.3938	1.86861	24.8046
ASNA1 ENSG00000198356	126.623	10.0017	28.7701	3.39611	109.849	55.9209	3.09991	10.0622	1.90769	63.6922
ASNS ENSG00000070669	122.203	0.250122	14.2876	8.2024	59.5172	29.2798	89.8486	33.692	13.4296	9.46471
ASNSD1 ENSG00000138381	0.771706	1.61379	0.89918	2.01589	1.64545	35.4361	1.4698	1.92917	15.8045	0.332281
ASPA ENSG00000108381	19.3426	0.447165	4.16041	0.840007	0.12635	0.150883	0.224449	0.357442	0.283748	2.28223
ASPG ENSG00000166183	0.855401	0.128682	2.23375	3.83564	1.19093	0.928861	3.91996	6.09855	0.0233902	0.0771743
ASPH ENSG00000198363	0.747688	28.5834	2.07951	0.561507	2.9809	1.25851	0.418066	9.1792	16.9613	22.6567
ASPHD1 ENSG00000174939	5.24822	0.0210136	6.18328	3.17342	1.86499	0.00559566	1.30892	0.146528	1.34887	0.425031
ASPHD2 ENSG00000128203	0.883318	0.107456	2.01377	0.361226	0.16319	3.2328	0.633011	11.7457	0.701313	16.5901
ASPM ENSG00000066279	0.61134	0.422398	0.0535207	0.364544	0.726389	0.0500557	0.101484	0.154957	0.571379	0.741197
ASPN ENSG00000106819	7.41756e-05	0.865841	0.00158315	0.0117118	0.541459	0.723351	0.20328	0.0701584	0.161543	1.50958
ASPRV1 ENSG00000244617	0.0921719	0.403833	2.1645	3.23126	0.421504	1.02064	2.24076	5.46038	0.419754	1.09349
ASPSCR1 ENSG00000169696	70.3422	48.6899	109.763	11.8443	36.0629	12.8657	9.49878	27.3769	0.762548	26.2732
ASRGL1 ENSG00000162174	0.377266	0.772676	8.99916	1.55298	29.1299	30.663	8.89176	59.3784	17.9376	1.18363
ASS1 ENSG00000130707	84.8428	1229.12	884.976	72.5682	1.46094	6.72509	87.9491	70.9717	35.2043	169.54
ASTE1 ENSG00000034533	2.50162	4.14298	1.94866	0.437673	9.88645	0.217929	0.829485	6.58328	8.90947	0.771405
ASTN2 ENSG00000148219	27.9906	1.34557	9.93441	3.02249	2.35715	1.07884	33.3921	36.2425	82.5641	9.601
ASUN ENSG00000064102	0.704508	2.27849	0.103252	3.0733	2.26594	0.0938975	1.4786	0.737008	3.08741	2.25478
ASXL1 ENSG00000171456	72.5139	12.7858	3.17499	1.74206	86.2482	61.7168	38.5102	27.5877	26.3879	1.29395
ASXL2 ENSG00000143970	2.23992	5.85494	1.35961	7.49701	4.79577	1.12144	0.287604	0.379412	0.0373987	17.7238
ASXL3 ENSG00000141431	0.0786741	0.119585	0.553163	1.23988	0.27424	0.949586	3.55914	1.65193	0.0051808	0.0234351
ASZ1 ENSG00000154438	0.108218	0.509989	0.162226	0.720547	0.60041	1.27554e-05	0.264573	0.334925	0.247453	0.785866
ATAD1 ENSG00000138138	2.06777	11.0654	1.47671	0.0966196	0.672794	3.69646	3.12031	0.742353	9.11495	1.83541
ATAD2 ENSG00000156802	0.261076	2.57635	1.15762	0.897877	2.05375	1.22952	1.98886	24.797	0.332012	0.275308
ATAD2B ENSG00000119778	2.00862	3.13185	1.88533	1.57472	1.90684	0.000647258	1.29915	4.16693	13.7775	4.57802
ATAD3A ENSG00000197785	1.46126	4.06845	4.67341	33.6073	0.0291874	16.3196	12.6173	62.5332	28.8764	2.86418
ATAD3B ENSG00000160072	1.53436	35.7697	72.1135	25.4601	1.79205	5.80093	47.5597	6.18871	50.9095	52.2567
ATAD3C ENSG00000215915	7.17277	1.28741	0.736644	7.70305	0.317002	0.646629	0.0317317	0.723233	0.599685	1.63049
ATAD5 ENSG00000176208	0.499303	0.278912	3.30588	0.306713	4.24179	0.584809	0.773403	1.46643	1.46732	0.119131
ATAT1 ENSG00000137343	10.1148	15.3396	1.54991	3.86097	64.9686	0.664283	1.03844	1.21251	18.3256	1.7994
ATCAY ENSG00000167654	1.865	0.0178438	0.255052	1.02769	0.420319	0.682987	0.229883	0.251291	0.876335	0.716448
ATE1 ENSG00000107669	1.58133	11.3074	3.83472	0.053108	6.78749	19.363	0.627446	5.55183	0.213916	1.18846
ATF1 ENSG00000123268	1.46885	0.287017	0.468444	0.198637	1.61642	0.75202	0.309071	0.768392	0.557322	6.28538
ATF2 ENSG00000115966	2.38035	5.29204	1.78763	1.48349	12.1135	0.0426125	0.179163	1.2824	5.00881	4.50646
ATF3 ENSG00000162772	32.4735	984.93	2.34852	2.45967	101.9	3707.6	1943.69	1213.12	15.3972	2048.6
ATF4 ENSG00000128272	42.7732	301.712	12.1771	96.7734	397.066	256.748	298.027	266.355	46.2709	139.763
ATF5 ENSG00000169136	1.5646	16.198	3.95426	5.36281	4.2776	28.353	13.9664	32.42	20.8534	8.2239
ATF6 ENSG00000118217	2.7057	15.7124	11.3918	2.08212	3.58954	52.7958	1.79262	11.2113	10.8772	1.59288
ATF6B ENSG00000213676	1.64405	18.002	1.69573	0.00133651	54.522	0.373043	3.55977	31.7195	55.2902	0.698451
ATF7 ENSG00000170653	0.273052	2.98524	1.88968	4.78745	2.59928	0.808128	9.50242	0.0817624	29.5871	12.0733
ATF7IP ENSG00000171681	0.718777	9.46904	1.84306	3.4642	31.888	1.39605	2.38132	6.43987	0.795414	14.7651
ATF7IP2 ENSG00000166669	0.716069	9.93271	4.27122	9.49266	0.905278	0.0405656	4.18974	1.48822	0.300774	12.5235
ATG10 ENSG00000152348	1.59064	9.3822	22.8797	11.4599	7.44729	2.48655	1.10249	4.91089	4.71802	7.03565
ATG101 ENSG00000123395	36.6536	68.0618	106.46	94.1415	11.7219	112.189	24.4203	50.1506	18.744	17.4384
ATG12 ENSG00000145782	0.144883	25.8228	1.43679	5.7247	7.66252	10.3368	8.63279	1.15208	0.128887	10.0382
ATG13 ENSG00000175224	7.59382	30.4642	82.6834	12.9543	44.0927	38.7211	0.0250131	0.689005	83.3425	37.0346
ATG14 ENSG00000126775	12.3089	45.1357	0.541323	19.5999	34.4417	0.216283	4.8534	0.725854	38.874	5.87993
ATG16L1 ENSG00000085978	32.0257	15.0943	1.01511	3.02583	49.1037	44.9579	50.0405	11.9482	101.096	41.9037
ATG16L2 ENSG00000168010	9.31062	26.6871	25.9745	1.49464	14.8963	23.0888	14.969	11.1205	0.0481839	11.6623
ATG2A ENSG00000110046	27.5354	61.2817	32.3122	20.6294	11.0456	19.029	37.3037	27.7734	5.79649	56.1475
ATG2B ENSG00000066739	0.163111	0.00444412	3.04868	3.72725	4.04795	19.9009	2.82997	2.03581	9.92667	0.529021
ATG3 ENSG00000144848	0.151886	19.9228	4.36037	14.6425	4.39757	3.34652	1.65139	10.7125	55.6154	0.204971
ATG4A ENSG00000101844	4.82242	30.8707	2.6434	5.82625	36.0091	17.8719	1.65915	0.606179	1.10681	1.53041
ATG4B ENSG00000168397	3.44857	22.2799	65.8164	3.83554	126.283	8.0757	34.9438	105.677	42.6628	93.4729
ATG4C ENSG00000125703	1.24214	4.15887	0.418991	0.969852	0.235815	1.8531	1.11717	0.401152	6.08388	0.453588
ATG4D ENSG00000130734	10.5943	1.69281	6.72443	0.24661	5.85189	30.8269	3.90625	71.3891	67.2037	51.2163
ATG5 ENSG00000057663	0.75901	8.88461	1.14211	1.78769	6.42931	1.04225	1.83872	2.50179	0.333746	21.1736
ATG7 ENSG00000197548	9.5469	8.57658	52.8069	8.57254	10.2598	27.3898	3.71066	0.459286	2.7839	1.73543
ATG9A ENSG00000198925	80.1447	28.3375	0.89436	35.1976	31.2718	3.37601	62.7008	45.1522	75.2852	37.2487
ATG9B ENSG00000181652	0.117564	0.782169	0.415596	0.0696202	0.0168149	0.210674	0.0250729	0.475288	0.171972	0.189443
ATHL1 ENSG00000142102	12.4415	2.60979	74.9389	2.22671	33.2281	16.6036	49.0659	92.56	17.5112	10.2956
ATIC ENSG00000138363	29.8971	0.119226	5.39854	0.434883	28.4038	7.02093	7.54857	3.21356	1.95364	70.8236
ATL1 ENSG00000198513	0.654873	3.56909	1.14791	0.595513	2.80104	16.3618	4.19453	0.230893	1.35339	3.79284
ATL2 ENSG00000119787	15.3353	22.3684	9.70138	1.25208	3.46273	16.1357	37.5853	33.7329	0.476299	42.303
ATL3 ENSG00000184743	22.4004	0.170897	0.876955	1.93288	3.6269	11.4409	55.8674	28.6725	3.22073	28.7212
ATM ENSG00000149311	6.18388	11.7935	15.8947	2.77142	12.5626	10.6077	14.8771	5.67079	9.216	15.5279
ATMIN ENSG00000166454	0.343044	1.60161	1.22288	16.6484	13.6352	6.68774	4.17393	16.55	6.23512	0.579811
ATN1 ENSG00000111676	21.9181	73.4423	247.725	137.1	3.02727	161.359	57.3814	116.641	100.947	38.2346
ATOH1 ENSG00000172238	0.208021	0.696632	0.120716	0.0206377	2.23069	0.00913263	1.23244	0.272239	0.00177662	0.174836
ATOH7 ENSG00000179774	1.3144	0.0870113	1.28545	0.170423	0.214756	0.208602	0.0242344	0.453322	0.655243	0.9998
ATOH8 ENSG00000168874	1.08786	31.3547	360.431	0.967214	8.37004	173.498	0.544909	42.0015	4.24628	11.1992
ATOX1 ENSG00000177556	76.2356	20.9274	53.1459	165.188	156.511	17.2549	124.219	17.9059	108.118	38.6353
ATP10A ENSG00000206190	7.76402	0.541261	16.4206	0.564016	6.86118	0.707998	0.771297	1.23209	1.67602	0.314041
ATP10B ENSG00000118322	0.139848	1.44105	0.482855	0.143764	0.462249	0.057332	0.113007	1.47701	0.184708	0.235324
ATP10D ENSG00000145246	0.536761	0.233966	5.27369	0.513661	0.359004	1.00817	1.16746	2.75578	0.205717	0.0850455
ATP11A ENSG00000068650	5.49265	1.36706	0.000261062	0.321115	3.73784	3.13275	4.61568	6.32795	0.971886	14.5492
ATP11B ENSG00000058063	1.68566	26.0786	0.284695	0.960502	8.33764	8.12483	4.72567	1.14489	2.1392	10.1675
ATP11C ENSG00000101974	0.229181	0.187431	0.831668	0.0568037	5.84502	4.20313	0.242839	1.2269	0.648885	0.25322
ATP12A ENSG00000075673	1.39631	44.235	2.29834	0.331432	1.37415	15.8202	0.107023	92.013	0.968053	0.127647
ATP13A1 ENSG00000105726	4.49665	30.2509	75.3773	9.26089	14.1052	4.87339	15.5132	6.33439	130.427	31.6567
ATP13A2 ENSG00000159363	21.0522	21.7311	6.5072	19.1644	19.5166	10.2784	3.32108	11.3791	42.029	26.5971
ATP13A3 ENSG00000133657	0.288249	23.5329	0.0839018	0.197901	0.00449778	41.9376	0.816432	0.977995	1.01278	3.35489
ATP1A1 ENSG00000163399	26.7457	386.484	625.536	393.429	359.973	614.902	289.783	615.841	416.854	569.526
ATP1A2 ENSG00000018625	22.203	0.932494	1.83999	0.0352664	0.203729	0.141691	0.461168	2.83595	0.540441	0.00408456
ATP1A3 ENSG00000105409	0.414289	0.000416587	0.499555	0.483372	0.570537	0.856117	0.31369	0.0265864	0.0838815	1.82456
ATP1A4 ENSG00000132681	0.205243	2.30293	0.148263	1.73248	1.37082	0.737791	7.02915	1.35287	2.12472	0.48407
ATP1B1 ENSG00000143153	0.530652	262.676	5.55951	0.466266	9.14724	97.0558	26.0074	107.286	19.8266	28.5637
ATP1B2 ENSG00000129244	2.87693	0.00494999	0.130459	11.8581	4.12286	0.0308563	0.253172	0.285534	0.103285	17.4894
ATP1B3 ENSG00000069849	21.1163	62.45	102.248	3.0802	0.134848	58.9301	42.6746	6.63242	26.2269	31.6237
ATP23 ENSG00000166896	0.0492838	0.0697155	0.00238713	0.128541	0.629801	0.463388	0.679486	0.715635	0.416721	1.91801
ATP2A1 ENSG00000196296	0.0753439	0.0282663	0.20496	0.393129	0.33082	0.0940648	1.65808	0.220959	0.026754	2.02753
ATP2A2 ENSG00000174437	0.0641159	97.3565	0.12736	5.75071	46.9693	72.1144	96.3653	47.1944	91.8174	9.64122
ATP2A3 ENSG00000074370	22.3685	87.8203	95.0426	85.6066	47.7572	10.0239	37.1979	60.1459	9.85899	17.4514
ATP2B1 ENSG00000070961	0.544282	112.633	0.0307534	0.736143	3.3996	15.1241	1.81621	1.5806	5.45888	9.72914
ATP2B2 ENSG00000157087	1.11515	0.919422	0.0427529	0.0310849	1.55964	0.251798	0.551268	0.616281	0.44785	0.585246
ATP2B4 ENSG00000058668	0.274979	2.73791	3.62128	3.70696	3.83708	11.5641	14.5724	1.75652	0.620251	2.121
ATP2C1 ENSG00000017260	7.65034	33.559	2.30111	0.19037	12.1332	5.47304	4.81566	18.817	49.9997	24.2809
ATP2C2 ENSG00000064270	7.51893	36.6929	19.3784	1.37965	54.3984	4.36716	4.2767	14.3887	43.6983	22.5679
ATP5SL ENSG00000105341	8.64652	12.1272	1.18727	23.7577	28.2407	1.41928	1.87362	52.4187	16.5971	1.24314
ATP6AP1 ENSG00000071553	126.544	57.772	474.704	13.2411	201.833	20.4169	214.604	48.8777	133.612	104.489
ATP6AP1L ENSG00000205464	15.6576	0.874842	0.128966	2.22672	8.31772	0.235052	1.64072	2.7591	4.19942	0.383303
ATP6AP2 ENSG00000182220	17.6197	0.000891774	0.306954	6.12507	6.33549	18.4177	1.3144	31.044	13.4656	20.2559
ATP6V0A1 ENSG00000033627	8.50605	25.2112	159.309	20.6746	92.5713	32.1851	31.4191	12.8039	8.87092	21.5043
ATP6V0A2 ENSG00000185344	0.3617	8.68294	0.337366	0.864966	3.62381	0.000135695	2.84622	11.339	29.5894	5.4291
ATP6V0A4 ENSG00000105929	0.0360345	1.60242	0.440056	0.716142	0.974282	0.551713	3.93661	0.690166	1.271	0.0975133
ATP6V0B ENSG00000117410	91.3717	96.6459	252.064	49.8898	381.574	214.508	45.3004	75.7389	91.5039	107.894
ATP6V0D1 ENSG00000159720	32.362	21.029	229.12	3.80363	173.861	4.23412	13.2739	91.5035	28.6736	34.2472
ATP6V0D2 ENSG00000147614	0.00162519	1.99244	0.121113	0.99733	1.19205	15.9928	0.28016	1.93218	0.0445819	1.57726
ATP6V0E1 ENSG00000113732	198.391	79.5035	47.198	83.6297	220.906	158.574	5.23658	0.92949	153.434	34.6786
ATP6V0E2 ENSG00000171130	8.08271	0.394835	64.4127	1.33718	44.541	35.9147	6.20082	9.19845	26.8345	0.622008
ATP6V1A ENSG00000114573	0.587416	0.137942	3.50134	9.47083	17.9156	2.85548	1.44275	0.910903	3.46709	1.03471
ATP6V1B1 ENSG00000116039	2.02785	0.756589	0.00365786	2.27598	0.753343	58.2468	0.523753	3.11268	2.16658	1.1636
ATP6V1B2 ENSG00000147416	25.7347	21.7867	57.9225	49.256	30.3035	32.2715	12.9158	18.5898	26.9203	28.1761
ATP6V1C1 ENSG00000155097	2.02653	0.382456	4.6214	4.61516	13.3692	1.52493	6.87313	0.487806	26.1522	2.88884
ATP6V1C2 ENSG00000143882	0.397493	7.11673	2.8847	17.2872	5.50409	6.41533	3.47766	4.99103	12.2281	0.566237
ATP6V1D ENSG00000100554	2.09737	9.62088	26.3104	4.9688	0.443896	9.827	8.12862	7.48776	6.08756	4.18856
ATP6V1E1 ENSG00000131100	154.497	73.8594	23.7412	17.3619	64.1357	11.3335	47.9023	172.622	46.6886	137.303
ATP6V1E2 ENSG00000250565	3.81654	11.7516	7.57059	1.75314	0.542288	8.34834	1.06633	0.472025	4.77191	0.68621
ATP6V1F ENSG00000128524	0.116006	41.0453	84.4651	96.5747	17.5693	62.1207	162.404	53.0665	34.1324	32.7972
ATP6V1G1 ENSG00000136888	1.95377	48.2246	0.182896	0.918721	15.7287	14.4613	20.143	7.02704	61.7646	23.1059
ATP6V1G3 ENSG00000151418	0.4022	0.334604	2.62001	0.478087	0.331454	0.173394	0.828581	0.0827421	0.372832	0.83415
ATP6V1H ENSG00000047249	56.0667	26.9142	8.22753	2.09784	71.5639	11.2008	1.18281	1.65294	139.463	131.19
ATP7A ENSG00000165240	0.812382	21.8105	0.915716	3.00632	1.91891	1.97699	0.604544	15.8078	1.12298	2.76956
ATP7B ENSG00000123191	0.0852112	4.68341	2.60829	0.815178	1.20045	0.0623748	0.00557862	11.4776	5.07665	0.74512
ATP8A1 ENSG00000124406	0.460733	0.353661	0.00215792	1.5961	22.8724	7.74895	1.38552	2.85521	1.59687	1.2795
ATP8A2 ENSG00000132932	1.08875	1.03077	0.23551	0.0478734	0.303537	0.674084	0.111629	0.456998	0.536384	1.01858
ATP8B1 ENSG00000081923	1.35609	107.171	2.2055	0.232139	9.58743	27.6658	0.776039	15.4977	15.0376	35.5908
ATP8B2 ENSG00000143515	12.0522	0.136333	3.02864	2.72594	7.72109	25.56	10.1361	23.536	3.07167	0.770531
ATP8B3 ENSG00000130270	0.303853	6.57482	2.13317	2.51066	0.73059	1.74573	0.346905	0.547998	1.0315	7.33923
ATP8B4 ENSG00000104043	0.561145	0.00774699	0.190779	0.0791308	0.488796	0.325259	0.199197	0.169709	0.337471	0.48569
ATP9A ENSG00000054793	5.23301	35.3132	0.727178	0.197216	0.837887	85.7923	0.760731	10.0774	20.2888	6.81675
ATP9B ENSG00000166377	26.7938	20.8188	4.4697	0.144254	8.75227	1.82529	3.17348	10.345	31.9153	0.022323
ATPIF1 ENSG00000130770	6.81372	65.6054	17.3317	2.35199	40.5803	21.3165	7.43172	43.5866	112.158	94.9114
ATR ENSG00000175054	1.44621	0.178713	0.597382	9.21544	1.78678	5.65207	10.8614	0.150434	0.218401	1.07928
ATRAID ENSG00000138085	138.67	5.81884	12.3317	15.6285	48.221	3.60283	0.815678	35.9031	1.79039	18.9124
ATRIP ENSG00000164053	0.000139997	0.0266997	0.143052	0.0290258	1.04198	0.390367	0.0448479	0.492069	0.189811	0.0610903
ATRIP ENSG00000282827	1.03312	1.04453	0.640847	0.101101	0.116969	0.360918	1.20889	0.37312	2.2792	0.276004
ATRN ENSG00000088812	14.9755	2.88188	1.03337	2.92672	0.153251	3.47274	7.60786	0.195357	5.40262	6.68506
ATRNL1 ENSG00000107518	0.742604	0.101827	2.18185	4.87573	0.289347	0.0223808	0.106166	0.0737427	0.331792	0.506017
ATRX ENSG00000085224	12.5805	2.26137	0.198686	3.338	1.98051	0.680043	27.3674	8.25997	15.5561	2.21951
ATXN1 ENSG00000124788	8.94886	7.65229	2.66323	2.27536	0.294984	11.5264	10.616	0.0594923	26.495	0.147177
ATXN10 ENSG00000130638	0.0393874	48.5428	0.937048	18.6874	5.74868	6.52017	2.8839	52.4115	12.5789	51.0726
ATXN1L ENSG00000224470	0.0217971	16.8937	2.84122	1.56921	0.154246	11.8248	0.300978	10.4783	1.67607	0.00362882
ATXN2 ENSG00000204842	21.5779	76.3194	22.678	7.17979	9.09003	0.692872	4.14848	5.52385	8.89392	14.3919
ATXN2L ENSG00000168488	71.7692	57.1501	124.016	55.9693	76.0774	61.7518	4.87815	16.3012	9.19871	72.3037
ATXN3 ENSG00000066427	28.3327	8.54594	3.06344	3.14408	4.69815	88.9633	8.29644	59.6897	35.2946	42.8716
ATXN7 ENSG00000163635	9.50067	0.428826	0.0894042	1.51267	0.868859	9.28498	0.493677	5.86477	0.126506	1.8463
ATXN7L1 ENSG00000146776	0.226179	2.7347	0.0605502	0.295673	1.58354	0.00211127	0.100398	20.4991	3.69833	3.00056
ATXN7L2 ENSG00000162650	11.2496	1.22784	0.180649	9.86924	2.59432	0.60518	2.03177	0.259578	11.6373	3.61166
ATXN7L3 ENSG00000087152	9.27134	6.89594	75.6092	0.975374	36.242	3.08905	23.0812	15.3261	26.9134	25.6822
ATXN7L3B ENSG00000253719	11.9838	22.1254	83.347	82.4961	0.52683	62.7517	12.8126	10.2124	74.2956	42.2118
AUH ENSG00000148090	0.240655	0.00636091	1.3739	0.0838924	0.125999	0.395703	21.5919	0.338465	8.13504	0.3741
AUNIP ENSG00000127423	0.26674	0.00767916	0.425684	0.0269876	1.43438	0.0673071	0.715442	0.00201517	0.189668	0.0600205
AUP1 ENSG00000115307	81.167	327.313	27.8892	131.567	102.119	34.0825	241.926	154.755	39.8707	162.286
AURKA ENSG00000087586	0.329516	0.63098	0.703829	0.221893	2.05673	0.460799	4.06696	1.4051	1.19778	0.0362885
AURKAIP1 ENSG00000175756	142.383	100.492	128.67	25.6378	163.882	96.7543	23.0752	52.4565	74.3875	3.29209
AURKB ENSG00000178999	0.0460088	0.0733574	0.0619263	0.573734	0.456528	0.0114879	1.15459	2.52534	1.00414	1.99192
AURKC ENSG00000105146	0.152214	1.24887	0.663907	1.5124	1.79451	0.329466	0.900605	4.34805	0.732624	0.0022873
AUTS2 ENSG00000158321	8.93824	12.1037	40.3869	6.38966	5.41787	41.3491	0.267634	23.1977	8.71919	7.29707
AVEN ENSG00000169857	0.738628	9.31236	16.8946	1.0687	2.93495	1.10149	1.68295	0.0836576	2.59624	0.187339
AVIL ENSG00000135407	0.0624208	1.47629	1.02366	0.355827	1.00227	1.82667	0.078239	0.877125	4.20469	0.948048
AVL9 ENSG00000105778	1.44821	0.295848	5.67741	1.99993	0.642168	22.9686	15.5257	31.1691	1.93027	0.169381
AVP ENSG00000101200	0.0930459	1.17439	0.242688	0.000190086	0.0937375	0.222626	0.118555	0.253462	0.682775	0.925252
AVPI1 ENSG00000119986	65.7246	109.7	100.719	30.4933	146.744	89.0295	19.759	85.1479	146.944	100.834
AVPR1A ENSG00000166148	0.0995551	0.915585	4.16174	0.936538	0.405472	0.140276	0.110539	0.000686668	0.161253	0.806838
AVPR2 ENSG00000126895	0.639418	2.12571	0.0588656	0.228041	0.400092	0.57649	0.0812263	2.23258	0.0694324	0.717853
AXDND1 ENSG00000162779	0.022129	1.71127	0.534988	2.68895	1.28497	1.81961	0.010455	0.000353559	0.0037803	0.494031
AXIN1 ENSG00000103126	32.5077	60.1153	5.10987	6.98794	1.35985	75.2083	9.13889	38.2562	32.0668	65.3121
AXIN2 ENSG00000168646	2.90508	8.64549	0.151181	0.109081	25.3089	1.99897	0.212339	19.277	2.33741	20.8327
AXL ENSG00000167601	175.046	15.8807	212.026	12.4503	5.41045	54.273	280.931	10.3128	7.9103	23.3511
AZGP1 ENSG00000160862	475.836	0.294245	2151.71	4.59167	1563.24	1436.08	573.211	1782.19	1186.08	121.989
AZI2 ENSG00000163512	0.482331	0.0134079	1.86508	3.17645	2.29015	2.78331	1.24607	4.71681	0.715233	22.1331
AZIN1 ENSG00000155096	3.06974	35.9037	0.199976	0.0231319	1.43182	44.7332	1.44367	0.171598	0.0891037	3.97158
AZIN2 ENSG00000142920	11.1833	0.0349613	0.0280349	1.6963	3.60683	5.79017	5.98021	0.89337	5.14469	0.0447375
AZU1 ENSG00000172232	0.72473	1.24662	0.698635	0.881742	0.390781	4.59881	0.63355	0.0843108	0.09704	0.00796167
B2M ENSG00000166710	1.17517	582.156	10.8691	117.119	1682.92	795.058	389.673	643.238	816.868	1135.31
B3GALNT1 ENSG00000169255	0.0557955	0.426288	0.119809	0.214536	3.04145	0.906718	2.35653	0.178403	3.65558	0.153681
B3GALNT2 ENSG00000162885	0.148282	1.53812	10.7207	1.52364	0.432182	1.43604	0.619313	2.91493	1.42177	1.59605
B3GALT1 ENSG00000172318	0.400687	0.18036	0.199791	0.483715	0.0110366	0.599116	0.130428	0.36067	0.00212062	0.896366
B3GALT2 ENSG00000162630	1.81998	0.223622	0.195498	0.0590524	0.768914	0.0100329	0.993128	0.0892062	0.31403	0.580416
B3GALT4 ENSG00000235863	29.0674	24.1497	45.7144	9.21527	39.5994	10.1609	7.12452	3.90637	2.66311	0.0280256
B3GALT5 ENSG00000183778	0.679491	12.8197	0.201824	0.0778834	0.00100185	0.950568	0.404243	4.16646	9.45903	20.4207
B3GALT6 ENSG00000176022	21.228	7.17572	9.6707	1.52958	7.21288	10.6891	19.0238	14.6155	14.0576	15.6953
B3GAT1 ENSG00000109956	1.87412	0.634912	0.129953	2.04837	12.0108	1.74112	0.470089	2.9359	6.24434	1.16941
B3GAT2 ENSG00000112309	0.000366145	0.00111733	0.0193102	0.0145937	0.707814	0.474865	0.0475084	0.260682	0.2824	0.598265
B3GAT3 ENSG00000149541	39.4378	4.70976	84.8028	4.92091	57.7265	9.10764	17.6779	0.0641019	40.7305	53.0336
B3GLCT ENSG00000187676	0.655936	2.61294	4.958	0.578183	0.0974014	0.913284	3.46323	9.34184	0.415439	0.984229
B3GNT2 ENSG00000170340	0.11973	0.934296	0.89436	0.140152	0.862606	0.492751	0.658781	5.90786	1.00396	0.285255
B3GNT3 ENSG00000179913	6.70702	87.7306	20.2935	6.47339	7.38444	11.3125	4.02204	31.5894	3.0794	0.813308
B3GNT4 ENSG00000176383	0.212505	8.34474	0.0173063	0.686846	0.0632779	3.58534	0.117674	0.214295	2.90541	1.21912
B3GNT5 ENSG00000176597	11.3282	20.9991	3.55932	3.45412	1.89068	12.7415	0.847613	1.98156	0.00278283	1.60685
B3GNT7 ENSG00000156966	0.390462	1.08637	2.83584	9.54652	5.53366	1.69296	26.312	15.4123	0.0653905	5.30173
B3GNT8 ENSG00000177191	2.48225	2.73453	1.16392	17.3114	1.6241	3.31637	12.737	1.21518	7.71993	1.39671
B3GNT9 ENSG00000237172	26.868	1.5394	1.98214	54.8231	13.7591	0.162332	2.90047	4.71166e-05	6.81603	13.101
B3GNTL1 ENSG00000175711	17.1368	0.263179	2.71477	0.32123	35.0805	1.83656	6.6328	0.0949959	1.19057	3.02353
B4GALNT1 ENSG00000135454	0.269459	0.701511	1.23754	11.3956	1.24812	5.56314	1.89641	0.563317	0.00266239	2.42683
B4GALNT3 ENSG00000139044	83.9464	55.0353	10.3965	1.8828	2.79747	12.5962	1.54851	0.0843939	19.3675	0.356079
B4GALNT4 ENSG00000182272	0.228201	1.56911	1.86046	0.383399	2.86994	14.675	1.0818	16.2298	0.00547926	0.000118986
B4GALT1 ENSG00000086062	12.5021	310.189	45.0951	6.14984	18.7668	18.4522	132.652	110.633	77.1008	1.18877
B4GALT2 ENSG00000117411	35.7547	30.3034	22.5644	159.543	3.36772	11.4569	0.00355083	11.2602	0.101959	21.0321
B4GALT3 ENSG00000158850	6.72872	20.5045	95.5736	32.9418	40.7423	0.65475	5.89524	73.7402	40.0099	68.7725
B4GALT4 ENSG00000121578	0.79384	401.42	3.41555	6.14559	12.5223	6.86442	2.32868	7.18696	2.29473	42.4664
B4GALT5 ENSG00000158470	0.543983	120.477	1.40943	1.92266	7.58564	41.9067	6.00265	5.9708	1.13585	7.9308
B4GALT6 ENSG00000118276	0.0602326	0.29093	0.0735409	4.95831	0.189921	1.50824	1.11256	0.607651	1.62868	4.29203
B4GALT7 ENSG00000027847	15.2179	16.6239	51.4319	15.0705	65.5574	1.64176	34.4468	1.62131	13.4238	0.343582
B4GAT1 ENSG00000174684	138.933	0.318405	15.4414	105.414	38.631	3.04516	6.19077	7.94449	11.0587	1.10165
B9D1 ENSG00000108641	6.48233	1.74057	6.52022	40.9368	26.6763	2.15498	8.23062	1.1474	18.8975	2.16738
B9D2 ENSG00000123810	15.3783	1.99013	4.15801	2.9618	15.2103	7.44798	11.2977	21.5563	5.00906	11.6962
BAALC ENSG00000164929	0.729381	0.140123	0.303841	0.234777	0.535833	1.67746	4.69291	0.41207	0.702821	1.37244
BAAT ENSG00000136881	0.151703	1.01685	0.485437	0.0767891	0.584289	0.0715329	0.2705	0.784736	0.0813575	0.00741518
BABAM1 ENSG00000105393	7.79286	29.3203	71.2317	77.8379	15.0679	11.4543	50.7703	32.1242	57.5362	4.17829
BACE1 ENSG00000186318	83.8838	5.82703	15.0962	6.88867	7.90452	32.6632	6.08229	9.83335	10.6865	14.1778
BACE2 ENSG00000182240	6.38121	104.507	126.061	15.7964	47.7426	31.1605	2.58599	262.458	97.2325	50.8076
BACH1 ENSG00000156273	0.0436638	0.10118	2.96968	1.17687	0.00116833	6.00917	5.71104	5.10317	4.52901	4.9938
BACH2 ENSG00000112182	1.17301	0.156783	0.551909	6.87917	0.112146	0.275973	0.19032	0.213397	1.46131	0.00698575
BAD ENSG00000002330	61.8755	94.9561	127.098	158.834	120.139	27.2718	55.7584	50.283	17.772	19.842
BAG1 ENSG00000107262	9.88392	728.82	306.453	11.2958	20.8522	299.221	175.612	524.171	154.815	188.601
BAG2 ENSG00000112208	5.40061	2.30455	1.89052	4.22164	0.611132	0.875919	3.90811	2.29301	1.63077	6.94767
BAG3 ENSG00000151929	17.448	86.4587	22.9855	10.1479	7.39381	160.088	61.8809	79.2057	3.87769	96.184
BAG4 ENSG00000156735	1.18506	0.131015	2.87504	0.554225	0.176473	0.735247	5.06925	0.335208	0.286549	0.514083
BAG5 ENSG00000166170	2.09754	46.3623	7.72149	0.232154	48.3358	8.9707	5.63398	2.06747	0.313111	2.58129
BAG6 ENSG00000204463	126.119	77.6793	148.701	0.864279	81.1574	101.488	14.9839	133.209	73.7175	164.038
BAHCC1 ENSG00000266074	9.15724	2.78791	4.37698	1.69939	11.0697	17.8574	20.3632	6.0049	2.21698	0.376523
BAHD1 ENSG00000140320	33.9075	19.2017	10.109	13.187	39.2131	26.6037	7.68501	22.5331	5.78588	0.122777
BAIAP2 ENSG00000175866	12.2547	230.326	186.817	5.75923	7.69639	333.396	11.1796	260.84	36.4343	20.6413
BAIAP2L1 ENSG00000006453	13.7068	305.53	162.951	19.8513	119.507	52.2561	1.50575	42.2128	43.1596	23.4311
BAIAP2L2 ENSG00000128298	0.087617	12.2763	0.00454869	0.511172	1.3796	2.24626	0.76237	2.83079	9.63288	3.33569
BAIAP3 ENSG00000007516	2.12126	3.20824	3.3438	0.223871	5.55735	0.893357	50.0805	1.87874	47.8928	12.4341
BAK1 ENSG00000030110	2.14393	17.7516	31.0158	23.5392	1.03484	1.02847	0.873444	14.7851	2.08488	11.8056
BAMBI ENSG00000095739	0.000672121	22.1979	0.0398636	1.96995	3.88829	0.578264	0.632267	2.79663	6.9764	2.79816
BANF1 ENSG00000175334	32.4535	68.3554	17.4519	31.2528	27.9331	8.66551	2.33282	41.4273	58.9007	65.6795
BANK1 ENSG00000153064	0.378575	0.148441	0.0246339	0.0106543	0.221478	4.81607	0.0344229	0.130811	0.142856	3.89893
BANP ENSG00000172530	75.6789	0.018421	0.111055	1.02062	13.6003	12.7268	28.1849	10.8925	12.1346	5.66819
BAP1 ENSG00000163930	27.9233	48.5949	85.7188	12.9912	38.0258	60.9102	28.0085	61.7477	112.559	91.781
BARD1 ENSG00000138376	0.451658	3.78088	0.0690852	0.326412	4.72299	5.46108	1.11075	3.5968	0.109459	2.3605
BARX1 ENSG00000131668	0.0188877	0.153884	1.78988	0.0748496	0.0691666	0.959664	0.192031	1.73908	0.369842	0.270031
BARX2 ENSG00000043039	4.88849	12.5011	0.0591135	0.0390455	0.148483	1.91775	5.28397	1.47686	0.876389	61.5741
BASP1 ENSG00000176788	0.124641	1.44679	0.318348	3.28614	51.1062	29.4174	1.9812	25.2284	14.0319	3.02955
BATF ENSG00000156127	1.68269	8.49028	9.94169	3.02909	1.00077	0.570063	10.3479	1.47397	3.56912	3.27487
BATF2 ENSG00000168062	0.203826	0.0445103	7.12443	7.50093	2.82545	1.81367	0.415748	2.119	6.27613	1.401
BATF3 ENSG00000123685	6.26789	0.101942	5.04592	0.564788	5.19475	3.739	1.08229	2.664	14.2413	16.4691
BAX ENSG00000087088	0.0404863	3.16087	1.38606	2.7628	50.6495	17.8026	5.99736	2.98561	19.2587	7.16586
BAZ1A ENSG00000198604	0.215842	26.7393	0.775596	1.21052	4.74926	9.52825	1.76715	4.07781	0.0723273	15.5369
BAZ1B ENSG00000009954	1.8146	59.7692	44.3829	35.2198	2.50813	10.3257	78.738	5.00731	44.4186	15.5537
BAZ2A ENSG00000076108	16.102	152.731	39.9431	5.28208	115.968	5.18159	28.7602	24.4494	67.9044	13.6102
BAZ2B ENSG00000123636	23.3501	27.4357	2.08875	0.833516	12.3392	0.202324	25.338	3.95496	1.21579	12.7322
BBC3 ENSG00000105327	1.91211	11.6865	1.85595	0.525357	3.03394	2.3566	1.7608	19.1541	1.66936	5.5032
BBIP1 ENSG00000214413	0.0643513	5.33918	1.03335	0.534942	24.5563	1.27148	0.0306381	13.8782	22.9726	1.17422
BBOF1 ENSG00000119636	0.521969	0.28531	1.78872	0.00308805	0.904591	0.985983	1.50106	0.582459	0.986016	0.297742
BBOX1 ENSG00000129151	0.432689	0.239942	0.328607	0.379727	1.97917	0.775782	1.28715	0.647589	0.0254615	0.015953
BBS1 ENSG00000174483	5.91098	0.18559	1.38681	2.82002	0.104549	0.084147	0.0486731	2.30669	1.81181	4.63687
BBS10 ENSG00000179941	2.6393	1.18678	0.159108	0.433963	1.69681	4.93442	0.493406	0.0116095	1.79131	3.75724
BBS12 ENSG00000181004	0.863192	0.272345	0.93205	0.163061	0.287086	0.749418	1.22749	0.727954	0.703747	0.334418
BBS2 ENSG00000125124	21.5081	3.90606	1.09368	6.98053	37.7253	10.6947	2.00358	0.644715	59.2648	5.41073
BBS4 ENSG00000140463	8.43169	1.45127	3.01666	29.2148	19.8575	22.8069	19.5594	1.27887	24.5552	50.9551
BBS5 ENSG00000163093	6.62683	0.0168375	4.85158	0.0276388	0.597744	17.3911	0.658322	0.775048	1.39082	1.45256
BBS7 ENSG00000138686	9.23741	0.0146905	1.39189	0.79453	0.403993	1.21495	1.15167	7.37424	0.607817	0.169456
BBS9 ENSG00000122507	0.60713	9.13985	3.58655	0.809195	0.709071	3.91278	1.94123	2.84973	5.07301	8.77465
BBX ENSG00000114439	2.3895	3.6838	2.52183	13.08	1.4319	23.8589	4.02739	1.74496	6.08653	13.4306
BCAM ENSG00000187244	0.576653	40.7467	29.3074	3.43575	281.458	100.899	43.6159	178.618	208.059	49.2166
BCAN ENSG00000132692	0.00444841	0.00244574	0.00890716	1.56015	0.545615	0.31972	0.459172	0.392513	1.16068	1.87813
BCAP29 ENSG00000075790	2.84123	11.7992	0.280774	0.580891	36.071	4.78773	28.9757	100.171	66.2927	56.6259
BCAP31 ENSG00000185825	367.363	155.746	1238.3	45.1215	142.498	34.3113	12.2173	260.514	52.8644	140.589
BCAR1 ENSG00000050820	100.597	183.747	85.9369	8.59045	77.6034	54.8398	73.5535	9.79333	61.1013	166.405
BCAR3 ENSG00000137936	0.246159	9.93169	1.63917	0.590097	0.531344	12.9416	0.0271602	1.12377	1.37932	3.42366
BCAS1 ENSG00000064787	1.78181	51.678	9.37127	2.70065	64.6719	15.8392	52.027	71.4694	0.595811	4.48176
BCAS2 ENSG00000116752	0.836326	4.84289	2.21644	0.572518	0.201744	1.45693	13.5355	0.186111	53.7384	0.56497
BCAS3 ENSG00000141376	0.276116	9.01209	14.616	97.248	0.27075	6.47218	0.770394	6.91122	22.2245	4.0712
BCAS4 ENSG00000124243	1.21252	18.3752	83.8791	1.80467	18.9074	14.2498	3.61126	1.47071	4.73009	26.8012
BCAT1 ENSG00000060982	0.122022	0.301148	1.48284	0.275342	0.46708	0.21522	0.0986887	0.537431	0.611118	1.9315
BCAT2 ENSG00000105552	65.2004	139.37	70.3607	9.61311	31.204	1.62681	132.886	13.8733	62.0835	37.4605
BCCIP ENSG00000107949	2.867	6.82469	1.51031	78.2315	21.5492	5.03149	0.408742	8.27614	1.06866	8.19057
BCDIN3D ENSG00000186666	2.97873	0.0508472	0.543951	1.21075	10.7958	7.1122	0.347327	0.138171	1.5894	1.70067
BCHE ENSG00000114200	0.000171261	0.069612	0.354546	0.00172377	0.0138152	0.277611	0.0892821	0.379995	2.90632	0.431223
BCKDHA ENSG00000248098	0.744082	3.8143	7.38843	3.25599	1.45342	5.02402	13.9501	0.789339	3.11559	1.74795
BCKDHB ENSG00000083123	0.81559	0.12981	0.0735221	0.0728516	0.41015	0.386307	2.06268	12.9928	2.51654	0.305279
BCKDK ENSG00000103507	85.6067	19.7402	23.2903	13.9822	26.2283	14.7401	52.0665	37.8414	16.5728	97.5367
BCL10 ENSG00000142867	5.53877	98.6324	0.606202	1.96963	7.26607	88.6779	3.31404	2.8749	0.742163	20.7017
BCL11A ENSG00000119866	2.20158	9.19075	11.3817	0.368273	34.5532	20.1006	4.38686	42.3795	24.9721	27.9934
BCL11B ENSG00000127152	0.380951	2.65065	0.0552925	0.844106	0.768627	0.552628	0.0185028	4.47699	2.25355	0.106457
BCL2 ENSG00000171791	0.697316	22.2548	14.4815	1.68617	79.4355	16.0338	10.3226	0.444609	43.8655	16.6744
BCL2A1 ENSG00000140379	0.167424	0.0244486	0.32466	0.418552	1.0397	0.105265	0.781459	0.0524078	0.446548	0.768019
BCL2L1 ENSG00000171552	34.5946	210.829	22.6078	4.53719	224.26	0.561995	0.184166	22.3499	171.857	134.441
BCL2L10 ENSG00000137875	0.0309805	0.10765	0.0248615	0.0920834	0.116973	0.761157	0.593408	0.678117	0.798956	0.078462
BCL2L11 ENSG00000153094	0.517084	0.617413	0.205641	0.327179	19.6489	0.0273918	0.772876	0.316088	3.28278	0.694958
BCL2L12 ENSG00000126453	2.5292	7.52184	30.838	5.56366	6.1744	12.5281	0.530805	32.2575	3.36299	21.1689
BCL2L13 ENSG00000099968	3.44788	46.4186	37.1144	4.36873	7.55339	31.4443	2.612	14.2612	8.41574	0.0070312
BCL2L14 ENSG00000121380	0.401843	4.89336	0.978122	1.15481	0.247155	0.385715	0.0814258	7.52292	3.83561	6.00197
BCL2L15 ENSG00000188761	0.66743	7.75887	0.901707	0.331834	1.04422	0.554598	0.701078	0.0904419	2.94346	0.0449429
BCL2L2 ENSG00000129473	15.6642	25.9045	1.48419	4.02722	60.1254	38.4914	3.10416	17.0989	54.7441	5.1946
BCL3 ENSG00000069399	2.48284	287.116	23.3166	11.8863	3.13713	357.249	111.886	410.923	40.7312	626.292
BCL6 ENSG00000113916	107.901	0.814228	6.8594	2.24883	0.526547	76.6646	11.7342	76.5596	15.5558	68.8073
BCL6B ENSG00000161940	1.40476	1.31162	1.10737	3.31838	2.01775	0.753925	19.6424	0.0809702	0.88355	0.876935
BCL7A ENSG00000110987	0.746029	16.6025	1.33412	0.145708	37.1807	2.2942	6.62259	13.8226	32.7979	15.54
BCL7B ENSG00000106635	19.5958	52.986	0.764972	6.3825	29.5279	0.560527	2.37509	20.6632	1.65933	100.217
BCL7C ENSG00000099385	52.4383	22.2851	12.351	149.07	2.58476	33.8735	27.6418	7.39073	83.7258	1.77544
BCL9 ENSG00000116128	1.83271	2.05658	0.0821461	0.211326	0.787239	2.62516	0.934572	4.69045	9.32088	44.1671
BCL9L ENSG00000186174	0.0631116	10.1277	2.29161	7.30554	38.0642	56.5927	2.94363	60.7952	102.347	49.741
BCLAF1 ENSG00000029363	2.91094	12.3987	3.07761	13.5157	4.86292	44.0484	34.5513	11.236	7.94919	5.86488
BCO1 ENSG00000135697	0.000871798	0.898215	0.0496416	0.323297	0.33619	0.000111796	0.140124	0.128527	0.247244	1.72464
BCO2 ENSG00000197580	10.0255	0.710216	0.677369	2.74075	0.661947	1.48128	0.145193	1.25256	0.280339	1.80591
BCOR ENSG00000183337	1.18551	21.5353	0.851374	1.88521	7.63809	8.90259	0.0857797	6.38168	7.09595	1.33652
BCORL1 ENSG00000085185	3.79868	0.320106	0.963335	26.3064	13.4935	2.2793	5.23931	1.57587	1.39002	5.13622
BCR ENSG00000186716	7.91953	26.3416	61.8965	140.749	16.4163	37.0486	2.11448	35.3529	9.51905	42.8021
BCS1L ENSG00000074582	40.0553	8.34395	17.5317	20.9443	62.2031	2.76129	15.1422	38.9475	17.4243	7.85371
BDH1 ENSG00000161267	0.792701	21.7197	65.9985	5.61267	4.8031	20.9037	12.091	14.4759	21.5942	13.4889
BDH2 ENSG00000164039	0.846107	15.0482	36.0539	28.8445	69.6943	82.7196	5.87039	15.5313	36.6056	75.2385
BDKRB1 ENSG00000100739	2.9114	1.33664	1.78768	0.0414956	0.000398037	0.179806	0.504849	5.28813	1.23744	1.42811
BDKRB2 ENSG00000168398	1.15347	35.0623	1.38474	1.49896	3.5947e-06	30.7988	98.11	29.334	4.1493	9.07607
BDNF ENSG00000176697	0.00138233	0.0631869	0.0275789	0.150021	0.288619	0.803996	2.15545	0.208733	0.860365	0.00782622
BDP1 ENSG00000145734	0.536266	6.12195	3.33063	1.18481	0.194056	1.34693	0.00165679	13.9827	1.85527	2.27701
BEAN1 ENSG00000166546	1.4814	3.36849	1.44881	0.0310815	0.0017306	0.0723205	3.665e-05	0.36379	2.96706	1.39718
BECN1 ENSG00000126581	0.487124	9.09687	1.37533	9.51609	1.88158	2.03911	29.4499	12.946	17.3736	1.36726
BEGAIN ENSG00000183092	8.9139	0.0554423	3.47829	5.51354	6.60304	6.32165	13.3307	1.6933	1.51279	5.29598
BEND2 ENSG00000177324	0.228105	0.162236	1.9032	0.289378	0.930289	0.102845	0.000350426	1.87612	0.156967	0.445783
BEND3 ENSG00000178409	4.10609	0.156113	0.64001	0.304247	0.992535	0.280874	0.235215	2.48845	9.11776	0.0896817
BEND4 ENSG00000188848	0.103069	0.113306	0.624614	0.163213	6.17278	0.0475358	0.00666357	1.13253	0.71075	5.4321
BEND5 ENSG00000162373	0.512485	6.13092	7.22895	2.20667	0.87316	0.0829284	13.7449	2.04876	0.123889	2.98966
BEND6 ENSG00000151917	3.96421	0.0854357	0.704231	0.0650123	4.62151	0.011755	0.0261738	0.248075	0.00214899	0.0565348
BEND7 ENSG00000165626	2.18884	43.5794	0.77939	0.0171069	4.8348	1.15975	0.664835	12.1852	0.0670626	15.2662
BEST1 ENSG00000167995	0.593134	13.9061	3.16575	2.82408	6.98912	1.5413	7.64919	0.650434	6.81501	0.0690719
BEST3 ENSG00000127325	3.44339	2.21281	0.731284	2.12357	0.00294684	0.0583098	0.0740772	0.000370884	0.134075	3.30433
BEST4 ENSG00000142959	0.038852	0.331494	0.512971	0.155057	0.0341666	0.00467232	0.438918	0.0607394	0.0831618	0.192274
BET1 ENSG00000105829	1.51084	20.4422	0.358511	0.205903	0.733805	0.697271	13.9212	1.21261	6.8695	9.17049
BET1L ENSG00000177951	64.8772	79.1345	6.17709	2.68487	50.6108	28.313	10.0991	20.225	45.0418	36.3354
BEX1 ENSG00000133169	0.733651	0.263694	3.85517	0.283776	1.78321	1.92997	2.54488	0.968216	4.50248	1.94428
BEX2 ENSG00000133134	15.6793	8.57547	5.2893	5.09862	44.131	9.04893	47.6831	0.0100149	79.1073	37.2273
BEX3 ENSG00000166681	0.0255886	10.8747	48.851	56.2968	32.0285	20.4804	18.951	5.11268	53.1087	7.9579
BEX4 ENSG00000102409	5.27064	61.8997	19.492	69.602	27.1353	67.0816	22.4046	7.94047	69.6839	17.1124
BEX5 ENSG00000184515	1.07758	0.0874744	6.61848	7.03751	0.582426	23.5204	1.05417	3.07493	0.327473	0.169806
BFAR ENSG00000103429	13.7769	18.3098	4.49815	13.1699	0.0337191	2.68621	28.7556	10.7174	0.916688	27.9162
BFSP1 ENSG00000125864	1.04677	0.157349	1.12747	0.0615988	0.415845	0.539986	0.97637	1.41734	0.0549912	2.80681
BFSP2 ENSG00000170819	0.506188	1.55569	0.39974	0.010232	0.0958645	0.124462	0.0454637	1.08857	0.525851	0.69524
BGLAP ENSG00000242252	0.287959	1.12002	0.00270142	0.172583	0.150525	0.381701	0.543524	1.46657	4.70167	2.27198
BGN ENSG00000182492	600.412	4.52603	301.447	18.952	61.9089	1.11567	200.2	12.0372	2.57244	6.55017
BHLHB9 ENSG00000198908	1.42027	0.629669	0.00111139	1.46818	1.37037	0.206222	0.169609	0.250847	0.941307	1.20607
BHLHE22 ENSG00000180828	0.257075	0.364891	0.789386	0.0513237	0.100787	0.00277001	0.447036	0.275152	0.297388	0.378334
BHLHE40 ENSG00000134107	2.87802	69.4488	1.06359	0.00271981	51.9965	81.3387	0.217269	89.8064	94.7903	73.4191
BHLHE41 ENSG00000123095	6.19114	22.8876	1.48652	0.775535	1.3294	1.93326	5.91888	0.907551	2.24658	15.8785
BHMT ENSG00000145692	0.126038	1.51587	0.957256	0.0195889	0.0451262	0.69667	0.0186546	1.22188	2.40425	0.997957
BHMT2 ENSG00000132840	0.185165	0.679344	1.46111	10.6443	2.25318	0.490403	1.03573	1.2019	0.417145	0.227436
BICC1 ENSG00000122870	0.119587	0.745571	0.228481	0.206258	1.83931	3.67107	1.10892	1.13677	0.0480395	0.221803
BICD1 ENSG00000151746	1.76816	0.345343	1.11273	3.53727	0.36318	0.164506	0.717456	3.78018	0.576124	0.194958
BICD2 ENSG00000185963	21.3082	23.0448	73.6559	3.36339	47.7031	18.3362	19.7395	7.23189	1.52143	6.90575
BICDL1 ENSG00000135127	0.113142	28.0787	0.826669	0.121876	10.045	2.80396	1.30087	2.84701	7.03769	0.996654
BICDL2 ENSG00000162069	27.6014	152.219	59.7316	5.9092	9.60404	64.9259	5.47024	35.6439	0.88609	86.7059
BID ENSG00000015475	11.8024	51.7707	4.0101	5.08679	8.06712	16.1863	31.542	22.288	2.9675	31.1023
BIK ENSG00000100290	9.92562	276.08	17.1197	6.71379	150.076	60.5734	9.49075	100.91	156.295	74.0861
BIN1 ENSG00000136717	35.5487	6.42783	282.828	60.0237	32.0627	11.8669	0.792212	38.0047	27.2338	29.0494
BIN2 ENSG00000110934	0.873216	0.100261	0.456967	5.53243	0.423881	0.437017	5.49432	12.2031	1.15448	0.763468
BIN3 ENSG00000147439	1.09653	43.1214	44.4929	8.80394	4.60191	4.78286	134.615	14.4716	0.838891	112.43
BIRC2 ENSG00000110330	5.3992	11.1031	10.4739	6.46875	35.1406	2.28675	9.16561	1.12063	19.014	12.9585
BIRC3 ENSG00000023445	5.35078	43.2751	1.90664	3.46226	1.91134	12.9567	8.95458	11.4217	22.0997	17.7258
BIRC5 ENSG00000089685	0.165305	0.0307399	7.93666	4.89196	0.758519	0.341996	0.308215	0.0079223	6.68604	0.00214791
BIRC6 ENSG00000115760	0.819575	6.13367	0.362259	2.44505	1.43509	3.37375	9.11704	3.79494	10.2922	0.221448
BIRC7 ENSG00000101197	0.725846	0.007502	0.070146	2.20579	0.942952	0.558417	1.2011	0.579083	0.542373	0.734514
BIVM ENSG00000134897	0.419926	0.0117729	0.738486	5.27629	8.06045	2.37265	0.802561	1.97709	5.45615	0.240558
BLCAP ENSG00000166619	44.2946	170.954	37.3633	82.6286	25.0772	60.0169	13.9652	7.76981	26.8815	166.621
BLK ENSG00000136573	0.740706	0.0352921	1.97466	0.677869	0.0858054	0.167011	4.1709	1.15105	1.02945	1.30508
BLM ENSG00000197299	0.0465496	0.0212473	0.667605	1.8628	0.186718	1.44568	0.940472	1.2682	0.853097	0.139287
BLMH ENSG00000108578	5.19233	3.53653	11.6094	10.9266	48.5462	3.35725	60.5931	0.0255604	12.644	51.8802
BLNK ENSG00000095585	0.445831	0.798229	1.80001	0.0941842	1.55412	2.72332	0.408935	0.0133838	7.54654	1.18176
BLOC1S1 ENSG00000135441	42.2832	2.39578	219.85	67.333	76.7553	4.30479	0.1796	32.4249	18.8268	52.9959
BLOC1S2 ENSG00000196072	0.636848	4.27185	1.51355	0.077025	0.215339	0.397688	0.36682	0.581422	1.26026	1.74357
BLOC1S3 ENSG00000189114	2.16027	0.220121	1.51445	0.770853	0.0861292	2.20454	0.317834	1.03339	0.155815	22.5028
BLOC1S4 ENSG00000186222	2.52783	50.7387	7.9268	69.3562	0.416728	0.367857	1.56646	6.41945	29.2214	16.7165
BLOC1S5 ENSG00000188428	0.102036	5.3374	1.53617	5.4073	0.0342124	1.27246	0.41951	0.10007	2.26283	8.31028
BLOC1S6 ENSG00000104164	4.98523	7.76113	4.86449	4.91986	23.7736	21.0629	27.399	9.26051	11.444	1.05914
BLVRA ENSG00000106605	25.5461	1.03423	2.53217	24.1285	11.2113	6.49625	38.2057	22.7924	9.36594	45.5536
BLVRB ENSG00000090013	107.36	0.321468	118.106	53.8494	180.78	67.0938	80.1771	189.513	41.8248	157.34
BLZF1 ENSG00000117475	11.0294	3.63187	2.9438	1.68714	1.87602	8.1052	0.906161	8.31927	2.18555	1.48103
BMF ENSG00000104081	24.0914	6.82252	20.0814	2.68412	1.21013	3.66016	1.90729	10.3843	4.19665	11.3637
BMI1 ENSG00000168283	1.57185	0.194437	4.87162	1.11275	0.33057	0.520454	2.64303	27.759	20.4582	6.03822
BMP1 ENSG00000168487	12.1248	13.13	91.2176	0.496258	1.8828	27.1591	71.6144	64.2409	4.29223	20.0514
BMP10 ENSG00000163217	0.0635634	0.153781	2.45804	0.016772	0.111904	0.0399984	0.435602	0.159113	0.0211063	0.0323882
BMP2 ENSG00000125845	0.457482	10.3688	1.00397	0.0339289	0.0542797	3.77364	3.47218	8.52946	3.58269	2.52164
BMP2K ENSG00000138756	0.124507	0.224148	0.471783	6.25538	0.3599	0.748464	1.05947	0.994553	0.077712	0.107227
BMP3 ENSG00000152785	0.00612804	0.0222817	0.0848835	0.472769	1.00071	3.22281	0.226909	2.80634	0.087706	0.793335
BMP4 ENSG00000125378	8.73901	0.334887	0.666896	17.1313	1.75975	0.37913	0.421855	2.14749	1.3264	10.2858
BMP5 ENSG00000112175	1.26808	0.13433	1.69713	16.8505	0.369018	4.27823	1.78473	2.52334	0.00225788	1.42033
BMP6 ENSG00000153162	0.0043916	0.0965242	0.185997	0.105772	0.747012	0.819776	1.92239	0.544732	0.522425	0.944813
BMP7 ENSG00000101144	16.8712	6.99368	7.82778	33.883	2.28421	1.69598	18.6897	21.7111	7.86818	74.0947
BMP8B ENSG00000116985	0.642164	0.440356	0.133775	0.0373299	1.36399	0.319588	1.76609	0.792456	3.90982	0.189772
BMPER ENSG00000164619	2.06245	0.384293	0.0334556	0.034902	1.34746	1.79958	0.571888	0.278161	1.26028	1.13446
BMPR1A ENSG00000107779	0.420739	19.6498	0.358764	0.358218	11.4737	0.52772	4.70853	0.290437	5.37253	0.436336
BMPR1B ENSG00000138696	0.195394	0.103664	5.0851	0.314514	23.2427	1.47035	2.58109	5.79404	0.627887	6.99929
BMPR2 ENSG00000204217	0.014613	1.0992	3.90372	3.21653	1.5769	0.873862	1.2765	29.9123	5.99892	9.99829
BMS1 ENSG00000165733	3.06473	32.5209	0.00449497	26.5178	5.85175	4.0892	1.17143	1.09989	16.8872	36.8694
BMT2 ENSG00000164603	2.24529	0.2493	0.549508	0.667534	4.5569	0.517217	0.296211	7.85936	1.46504	0.412655
BMX ENSG00000102010	0.0835992	0.52392	0.0380379	0.485667	0.0493695	0.72944	0.10613	1.29263	0.0104395	0.270621
BNC1 ENSG00000169594	0.0430269	0.543489	0.551777	0.0259711	2.36892	0.836032	0.479737	0.739993	0.455032	0.298548
BNC2 ENSG00000173068	26.5589	1.91478	0.619148	3.64612	3.52742	0.937994	0.479588	0.0924217	0.370223	1.41364
BNIP1 ENSG00000113734	0.151826	6.90185	12.594	0.890615	0.673646	7.80708	9.87184	1.38398	4.61673	1.8826
BNIP2 ENSG00000140299	3.55278	14.0937	0.0293994	0.670403	3.76314	2.30476	0.667161	22.9244	6.64723	1.4279
BNIP3 ENSG00000176171	7.37353	0.149572	9.053	8.2282	14.2937	7.43693	3.12569	0.884492	73.8934	1.45874
BNIP3L ENSG00000104765	1.25905	2.69747	1.76375	0.0458442	19.7441	11.096	5.15699	2.16579	9.95368	0.936367
BNIPL ENSG00000163141	0.919209	2.9389	4.96696	0.859655	34.8512	16.4801	0.016549	23.6513	23.753	14.7585
BOC ENSG00000144857	29.0005	0.34822	1.53493	24.7447	4.20623	2.77091	4.97901	6.29234	2.3119	8.27013
BOD1 ENSG00000145919	77.3965	28.1373	25.849	1.21504	158.062	7.25135	10.2646	64.793	1.30789	36.4383
BOD1L1 ENSG00000038219	2.1437	3.393	4.83723	6.50408	2.68604	15.7927	3.36913	0.773412	3.07638	33.403
BOD1L2 ENSG00000228075	0.16243	0.563588	1.31785	0.279564	1.92971	0.664874	0.532671	0.448595	0.755725	0.244178
BOK ENSG00000176720	70.8271	52.4286	4.22989	0.167266	14.7447	6.43486	65.5749	1.50067	3.00586	24.872
BOLA1 ENSG00000178096	35.6232	0.2297	1.31098	11.7292	0.910659	11.4264	0.330596	1.2185	8.31096	3.71121
BOLA2B ENSG00000169627	33.9305	61.8637	120.172	5.56727	7.56194	56.4096	4.5047	32.0442	1.57569	70.5305
BOLA3 ENSG00000163170	0.218832	28.4319	8.65417	0.298624	1.2322	37.7506	0.806119	22.7323	42.8649	2.91537
BOLL ENSG00000152430	1.0867	0.460223	0.559273	0.41106	0.645349	0.135977	2.10217	0.378067	0.611931	0.817825
BOP1 ENSG00000261236	10.6435	1.54188	10.2647	28.3199	11.9776	7.31102	0.536837	6.37294	2.53699	2.51784
BORA ENSG00000136122	1.15351	0.180369	0.619257	0.488409	2.4932	0.749454	5.72635	1.19415	1.11281	0.0107146
BORCS5 ENSG00000165714	0.463305	1.94356	0.756123	1.15059	1.38577	0.666446	8.48647	0.997863	4.60182	7.70948
BORCS6 ENSG00000196544	8.87128	4.35145	13.7269	9.16855	5.1129	0.0401885	1.85901	8.23197	3.69963	32.0045
BORCS7 ENSG00000166275	4.39115	6.30525	25.8774	0.274968	29.4831	34.0891	3.05847	0.395497	6.25192	23.1644
BORCS8 ENSG00000254901	9.26608	11.0696	6.98043	4.63042	6.87906	13.388	0.997658	23.704	46.2478	34.3105
BORCS8-MEF2B ENSG00000064489	0.363444	0.0573281	0.75429	0.786543	0.284615	0.0537048	0.822966	0.21087	0.327995	0.722962
BPGM ENSG00000172331	0.872435	1.2035	0.0412761	0.753249	2.35987	0.0754376	1.17245	7.0253	26.5302	2.11323
BPHL ENSG00000137274	5.58093	1.93623	0.577232	1.75376	0.152978	0.554075	41.2112	19.3605	8.78947	6.00332
BPI ENSG00000101425	10.4708	0.799458	0.234541	0.0317106	0.853926	3.45837	0.605979	1.04294	1.51801	2.25589
BPIFA1 ENSG00000198183	0.0375707	0.137545	0.957427	0.543002	1.93179	0.0533193	0.0358363	0.205212	0.04993	1.71373
BPIFB1 ENSG00000125999	15.7226	1.46603	2.9971	0.352056	2.86667	0.719887	1.31465	0.605172	0.644697	0.104944
BPIFB2 ENSG00000078898	0.327388	1.44507	1.72579	0.48778	1.01809	1.38887	3.97378	0.00691795	1.49374	0.0122263
BPIFB4 ENSG00000186191	0.0325453	0.49594	0.323528	0.388879	0.15064	0.876098	0.322091	0.790424	0.00779617	0.363786
BPIFC ENSG00000184459	0.377941	0.00222011	0.186008	0.0661987	0.895601	0.105712	1.93185	0.807097	0.419734	0.203307
BPNT1 ENSG00000162813	0.227802	28.0912	0.021362	2.78213	9.4378	10.0766	0.443928	0.318167	19.6393	8.37019
BPTF ENSG00000171634	1.57699	0.71626	0.00897185	32.5513	8.18366	9.74587	23.6354	13.1754	8.79981	8.29492
BRAF ENSG00000157764	0.597799	3.30883	1.11849	0.225571	0.371267	20.7074	6.08735	1.28296	10.5985	0.726865
BRAP ENSG00000089234	3.65394	9.64892	31.6395	4.53603	1.08984	51.3328	3.8408	1.48983	0.952432	3.6178
BRAT1 ENSG00000106009	5.94615	1.8417	113.039	23.1609	4.37336	100.868	2.07616	83.9984	27.198	75.8365
BRCA1 ENSG00000012048	10.2725	4.04145	0.832133	5.15775	5.38436	0.082361	1.68981	2.19372	33.7195	1.09243
BRCA2 ENSG00000139618	0.0541334	0.614297	0.0536828	1.12904	2.08362	0.0686083	0.0273377	0.0311624	0.811531	1.5832
BRCC3 ENSG00000185515	0.0956147	7.50439	2.51311	5.72802	0.991827	23.375	0.321541	5.18335	3.90587	0.394567
BRD1 ENSG00000100425	1.87285	1.89123	2.7173	0.630972	0.996395	4.96755	2.05175	10.791	6.57617	27.2242
BRD2 ENSG00000204256	18.403	245.398	4.22483	167.193	327.14	327.18	612.359	199.454	148.164	168.259
BRD3 ENSG00000169925	3.91943	0.617596	1.13875	2.97045	27.9773	2.81312	2.20981	7.07232	18.8572	22.832
BRD4 ENSG00000141867	104.123	100.507	23.956	26.4957	13.8551	125.068	26.6304	41.8522	2.73822	31.0478
BRD7 ENSG00000166164	27.4063	27.9806	11.7864	1.18052	3.20121	46.2519	16.7274	0.192142	12.9066	19.3391
BRD8 ENSG00000112983	23.8555	18.2509	38.3817	137.487	50.4484	4.58427	4.24522	6.29287	4.42415	2.00018
BRD9 ENSG00000028310	87.3423	38.0169	12.0629	2.44424	11.9466	5.94464	6.00443	95.2556	12.0891	28.9511
BRE ENSG00000158019	11.6129	5.60032	38.1811	8.69596	2.33105	1.88833	5.31663	32.8561	2.81128	15.8777
BRF1 ENSG00000185024	19.6618	5.66782	12.0891	1.39478	46.4373	8.88355	80.6447	7.69767	92.8847	22.6597
BRF2 ENSG00000104221	1.71312	17.4194	2.8429	22.3703	3.30803	21.9034	1.03724	0.51034	0.879483	5.41722
BRI3 ENSG00000164713	132.224	84.0115	304.909	60.112	211.571	136.081	117.924	5.1739	106.479	108.718
BRI3BP ENSG00000184992	1.61164	0.0342229	0.999182	0.0308283	5.07472	0.426458	0.604496	0.375464	4.16001	0.331446
BRICD5 ENSG00000182685	48.7616	0.995621	2.71124	0.587213	6.79129	0.10396	0.164376	0.151747	1.18753	13.9428
BRINP1 ENSG00000078725	0.560469	0.0403387	5.26386	8.49586	0.44251	0.0814558	0.317075	0.986204	0.0818476	1.00326
BRINP3 ENSG00000162670	0.08899	0.886578	0.00993969	0.0139184	1.48447	2.11566	0.127754	1.41695	0.720819	1.03198
BRIP1 ENSG00000136492	0.854059	0.115428	0.0628537	0.066605	1.02525	0.971269	0.599509	1.15839	0.0354839	0.330351
BRIX1 ENSG00000113460	0.460763	5.78605	1.19777	1.05882	2.83087	0.754041	0.0423528	0.160367	6.7758	1.14192
BRK1 ENSG00000254999	132.472	47.6121	96.1596	79.3438	102.494	56.0611	46.2031	37.9947	74.3539	30.064
BRMS1 ENSG00000174744	21.6181	16.3463	118.344	70.8366	0.133969	27.0237	29.9364	3.25218	13.6582	30.8201
BRMS1L ENSG00000100916	0.187849	0.30036	0.00698444	0.546965	4.22282	3.09975	0.432959	1.67121	1.15398	0.0292397
BROX ENSG00000162819	1.99167	3.56546	0.457757	0.762865	16.3064	7.82617	1.875	1.23336	0.386528	9.09133
BRPF1 ENSG00000156983	9.95857	12.2353	19.0247	0.165581	9.46093	14.6445	2.67665	0.280942	4.41805	19.9537
BRPF3 ENSG00000096070	1.23637	13.6901	3.13343	18.641	7.55886	116.771	0.0896055	34.8212	54.1028	0.976696
BRSK1 ENSG00000160469	2.00479	0.00205852	3.6081	6.45579	5.27877	0.844632	0.446287	1.97546	0.591072	2.97504
BRSK2 ENSG00000174672	11.6345	1.10994	7.12628	0.113642	1.01447	0.992804	1.53715	2.44141	0.35706	1.75842
BRWD1 ENSG00000185658	1.20385	7.04963	3.3351	13.3282	14.5302	7.663	0.157415	10.8929	9.86108	0.281055
BRWD3 ENSG00000165288	0.00633075	5.97033	0.631326	4.19296	0.963961	0.22289	5.46271	0.894759	0.0252238	0.118245
BSCL2 ENSG00000168000	0.575346	0.133566	0.0884655	0.745123	0.763041	0.148028	0.101063	0.640993	0.0328696	0.644837
BSDC1 ENSG00000160058	17.2101	7.80884	9.7209	11.2764	15.4702	7.66432	3.74295	3.74539	93.5584	22.6216
BSG ENSG00000172270	220.381	18.9943	84.2959	255.312	200.106	34.5286	88.5256	111.121	118.757	55.9883
BSN ENSG00000164061	0.379369	0.630143	1.73672	0.191032	0.553794	4.39251	1.54679	1.1043	0.23278	0.626751
BSND ENSG00000162399	0.289849	0.455708	0.000305995	0.00383804	2.283	0.372681	0.174377	0.0073932	0.728694	0.274943
BSPH1 ENSG00000188334	0.0142444	0.0158454	0.015676	0.0167977	0.238865	0.110894	0.0524433	0.886972	0.371904	0.82398
BSPRY ENSG00000119411	12.4069	20.0511	0.0394131	0.367183	23.4964	7.66166	19.1782	2.986	17.1117	30.5603
BST1 ENSG00000109743	2.59395	1.19794	1.64058	8.79877	6.84132	0.00401277	1.5773	0.287157	0.856634	1.37742
BST2 ENSG00000130303	262.323	6.30381	24.5769	386.431	1.41604	67.5241	115.699	7.99193	25.5676	4.90092
BTAF1 ENSG00000095564	1.98604	7.26642	1.62211	3.54091	3.21223	0.279644	2.02852	13.6067	0.355416	1.06623
BTBD1 ENSG00000064726	6.65508	25.7486	6.16209	2.47881	3.88486	1.63758	1.46128	21.5668	6.74789	27.5424
BTBD10 ENSG00000148925	18.4164	17.4865	0.372181	1.07839	6.70475	3.23584	3.83449	2.37206	3.83639	0.588363
BTBD11 ENSG00000151136	0.00582374	12.0564	0.882856	0.566866	6.09132	7.92812	0.297891	0.344525	0.00114258	35.8109
BTBD16 ENSG00000138152	0.0129142	0.442185	0.1879	0.859555	13.015	1.32081	0.100559	0.381821	0.0226162	1.036
BTBD19 ENSG00000222009	0.118401	0.617944	3.53874	0.0687159	2.19944	0.165014	1.60398	0.75193	0.486546	0.0967227
BTBD2 ENSG00000133243	188.663	67.6104	116.673	14.7497	9.09841	36.5241	0.207236	72.627	151.668	136.852
BTBD3 ENSG00000132640	1.38348	9.93774	1.43201	18.6412	1.74323	10.7144	8.29901	0.423584	2.38263	5.63892
BTBD6 ENSG00000184887	59.2831	25.841	43.0899	26.473	1.81905	48.3172	2.93695	22.9088	32.6293	61.6621
BTBD7 ENSG00000011114	1.75492	36.7833	10.7853	37.7715	5.01929	0.714026	2.67771	17.6694	2.34937	4.41586
BTBD8 ENSG00000189195	0.596004	0.235952	0.151273	0.0689027	3.65931	0.642254	0.568035	0.0937911	0.853769	0.59029
BTBD9 ENSG00000183826	0.306077	21.8088	29.8481	11.611	4.33753	19.9984	0.428078	6.86615	5.72183	10.8495
BTC ENSG00000174808	4.59341	3.43401	0.111413	0.449629	1.01898	0.00903292	0.470192	1.24596	0.0327226	2.5061
BTD ENSG00000169814	2.79863	9.77979	6.18681	19.339	25.146	0.864639	0.905509	9.21366	7.98352	10.4835
BTF3 ENSG00000145741	77.0945	45.9452	6.53099	116.187	62.0786	168.313	11.7436	31.2834	14.1888	134.942
BTF3L4 ENSG00000134717	3.074	31.7225	3.26813	0.866156	1.88398	21.1101	0.049241	2.70418	6.23967	6.11874
BTG1 ENSG00000133639	1.1203	150.575	1.22059	29.5858	39.3373	7.88896	4.75585	11.798	4.85319	14.4184
BTG2 ENSG00000159388	148.551	60.0892	0.226992	34.9597	26.7318	120.522	486.59	54.9961	79.443	379.149
BTG3 ENSG00000154640	1.52503	40.3058	0.0568512	0.689202	2.39783	17.4194	0.122576	4.22494	13.1016	1.0489
BTK ENSG00000010671	0.00390208	0.0649755	0.205778	2.91857	1.95868	0.536395	0.0997818	0.250542	0.606421	0.446247
BTN2A1 ENSG00000112763	1.51591	5.49083	2.97462	9.78044	12.1357	0.931628	1.59358	0.335618	11.2189	10.0381
BTN2A2 ENSG00000124508	1.67688	2.43861	4.01687	4.83431	0.627438	9.09479	2.42999	0.326714	3.53347	3.35656
BTN3A1 ENSG00000026950	0.160736	2.09415	4.50794	9.38876	8.525	3.14684	8.62436	15.0233	0.221461	82.1031
BTN3A2 ENSG00000186470	0.388004	2.33923	2.7755	2.14759	7.95843	0.235899	4.79617	2.80321	2.03948	12.1658
BTN3A3 ENSG00000111801	0.0194628	0.177631	12.6663	0.489594	9.54956	0.945608	0.0156817	0.785335	0.268424	0.87254
BTNL3 ENSG00000168903	1.78773	0.347035	0.219578	0.0185677	3.14457	0.0755833	0.024213	0.914505	0.027588	0.211343
BTNL9 ENSG00000165810	0.953172	2.56313	1.49174	0.34457	0.304629	2.90454	0.623717	0.868731	1.66237	1.7215
BTRC ENSG00000166167	1.84441	0.996229	7.83536	2.46387	21.3413	1.78404	23.8556	25.0231	0.247446	13.7274
BUB1 ENSG00000169679	0.0928091	0.182153	0.963411	0.22194	0.468638	1.40742	3.39792	0.00094161	0.319195	0.185938
BUB1B ENSG00000156970	0.183991	0.625313	0.630424	0.131267	0.0958848	0.76166	0.0138241	0.367961	0.00280238	1.24477
BUB3 ENSG00000154473	2.47346	3.72677	5.55796	0.457124	9.37256	5.7955e-07	1.31347	31.7263	5.53498	10.0753
BUD13 ENSG00000137656	8.16242	0.410196	0.794064	1.35346	3.07208	0.418994	1.41973	0.526617	0.797652	3.2829
BUD31 ENSG00000106245	149.525	101.945	4.28602	37.0096	133.297	9.46706	104.114	22.6816	112.579	83.4663
BVES ENSG00000112276	1.98757	0.238326	0.22126	1.40972	0.573009	0.396218	6.37334	0.127793	3.06867	0.579547
BYSL ENSG00000112578	15.2106	11.1749	7.97609	0.0616622	3.76297	32.0854	0.789807	0.117662	0.714412	0.348608
BZW1 ENSG00000082153	0.404985	75.6192	2.19571	1.15443	25.8871	40.4304	42.6768	56.0819	2.36496	1.67341
BZW2 ENSG00000136261	0.669419	0.97767	1.76459	0.0152416	2.31006	0.380639	0.0704979	29.0263	0.156925	12.504
C10orf10 ENSG00000165507	2.51585	7.03985	0.0234011	0.468954	1.87584	202.34	54.7698	22.192	1.00804	0.0153485
C10orf105 ENSG00000214688	0.204201	0.0754478	0.471205	0.0057892	0.246789	0.210558	0.324318	1.84357	0.261175	0.126182
C10orf107 ENSG00000183346	0.0886313	1.06783	0.431115	0.622565	0.268002	0.0294684	0.353332	0.54944	0.452617	0.507671
C10orf11 ENSG00000148655	7.03767	0.614485	1.31104	1.25876	3.08009	0.184928	13.9542	3.95733	1.56853	23.8607
C10orf128 ENSG00000204161	1.5556	1.29376	2.07832	0.59173	0.666952	0.0045367	5.61	0.366321	0.593279	4.10645
C10orf2 ENSG00000107815	6.17777	5.16605	0.571226	10.2668	0.226601	4.84507	9.26884	3.72455	1.53362	10.42
C10orf35 ENSG00000171224	0.459266	4.81617	12.7046	2.40669	0.383679	0.465782	7.1768	0.720266	1.50337	4.8935
C10orf54 ENSG00000107738	88.9231	124.652	58.507	133.094	14.7819	5.74127	138.151	64.5681	11.3937	5.33876
C10orf55 ENSG00000222047	1.43158	1.07786	0.0438648	0.0209082	0.804049	0.835235	0.191274	1.12169	0.362797	0.235707
C10orf67 ENSG00000179133	2.87296	0.222021	1.15061	0.462456	0.799351	2.92732	1.69955	0.513337	0.0245179	2.20487
C10orf71 ENSG00000177354	0.759581	0.040421	0.39373	0.0915517	1.82239	1.42171	0.0184708	0.108075	1.0823	0.351037
C10orf76 ENSG00000120029	46.7512	26.0201	11.839	6.46728	15.2789	11.4727	15.2755	6.36071	20.5276	37.4577
C10orf82 ENSG00000165863	0.455544	0.151519	0.25223	2.48004	1.58138	1.69698	0.112955	0.842257	0.00881562	1.76894
C10orf88 ENSG00000119965	2.38946	0.220689	0.528716	0.198258	0.0912459	3.18126	0.221059	4.64566	2.03073	0.708939
C10orf95 ENSG00000120055	0.533632	1.46052	0.497271	0.504574	0.406498	0.0305144	0.0158832	0.198995	0.420643	2.74252
C10orf99 ENSG00000188373	33.0319	81.5357	32.9925	0.412295	0.580664	1.30719	0.00144937	6.97557	10.1355	5.74986
C11orf1 ENSG00000137720	3.57302	23.377	8.84719	13.9038	4.44191	4.09494	2.36228	5.9306	0.480834	6.01808
C11orf16 ENSG00000176029	0.968763	0.169717	0.514209	0.432602	0.066154	2.25301	0.000261568	0.944836	0.388053	0.483661
C11orf21 ENSG00000110665	1.27006	3.32822	1.44735	2.37032	0.199208	0.101587	0.0242021	0.156117	0.0724691	0.200468
C11orf24 ENSG00000171067	65.5611	7.28139	9.59692	1.26801	66.9085	51.4105	27.2968	44.2355	41.21	93.8803
C11orf31 ENSG00000211450	31.2424	71.2765	60.4561	81.0182	43.9833	159.107	7.25889	52.9566	83.4485	36.1611
C11orf42 ENSG00000180878	0.857243	0.593727	0.559478	0.0685506	0.0773858	0.304319	0.000423164	0.52867	0.354658	0.281746
C11orf45 ENSG00000174370	20.2223	1.63744	0.0576685	1.51378	0.449415	0.582719	0.640785	0.0963416	0.157255	0.118952
C11orf49 ENSG00000149179	1.7975	2.36385	68.3279	6.11686	1.45037	0.806204	4.81276	6.43699	30.3373	0.0566809
C11orf52 ENSG00000149300	0.369197	0.948234	0.117865	0.908042	1.72763	0.618574	0.0317254	0.0100636	0.207226	0.214573
C11orf53 ENSG00000150750	1.02546	2.1875	0.350507	0.319572	0.783772	2.16844	1.65863	0.117258	0.00246821	0.207239
C11orf54 ENSG00000182919	1.77424	0.426512	3.13565	5.33175	0.21907	0.823429	0.90193	1.51482	13.2636	18.0817
C11orf57 ENSG00000150776	4.87861	5.16415	0.0161899	4.67191	0.542325	0.248044	0.289122	0.437923	0.00106682	0.267723
C11orf58 ENSG00000110696	6.2757	18.3357	5.52759	30.901	12.8784	23.7604	8.92035	4.21321	10.8983	37.1115
C11orf63 ENSG00000109944	5.62326	0.00924467	0.0584231	0.127417	0.344616	0.411911	0.509465	0.395283	1.17765	0.314301
C11orf65 ENSG00000166323	2.44217	0.0867764	0.0524284	0.656395	2.81683	0.85147	0.488078	1.66412	0.919935	0.0411886
C11orf68 ENSG00000175573	1.49694	14.3449	91.0415	46.5301	28.0604	0.776685	1.76119	27.4091	0.994439	2.91603
C11orf70 ENSG00000137691	1.2936	0.273977	0.0733901	0.775088	0.904858	0.522351	0.26254	0.77116	0.016629	0.226588
C11orf71 ENSG00000180425	1.08936	0.165804	0.856355	3.04344	23.0174	5.32181	11.477	1.12504	1.02038	1.37129
C11orf74 ENSG00000166352	0.527485	0.937652	0.00551217	0.889265	0.401638	6.42931	0.191661	0.00922331	3.28707	6.26986
C11orf80 ENSG00000173715	0.0159151	0.644605	0.862006	0.0265531	0.119591	5.04412	1.38946	8.98032	4.82143	8.47507
C11orf84 ENSG00000168005	2.15819	0.0419676	1.04751	0.424961	11.3514	0.150475	1.41335	0.765532	1.67676	11.3471
C11orf87 ENSG00000185742	0.330895	0.372085	0.650621	0.231864	1.13901	0.0731013	0.0151705	0.195315	0.374504	2.01658
C11orf88 ENSG00000183644	0.000242805	1.6887	0.0140396	0.00514618	0.623307	0.648629	0.399905	0.0534168	3.30314	1.21796
C11orf95 ENSG00000188070	17.9188	0.761965	14.0394	62.306	14.3855	19.0548	2.40621	0.360001	25.0251	68.1695
C11orf96 ENSG00000187479	80.7531	9.51123	49.9606	15.4634	49.041	3.11887	1661.58	25.4867	0.17305	48.2557
C11orf98 ENSG00000278615	0.0226724	0.111685	0.0351975	0.145152	0.735404	0.0191567	0.633748	0.998809	0.165162	0.0369457
C12orf10 ENSG00000139637	48.3307	6.4338	35.9113	40.2046	36.2533	0.279929	22.1299	7.48855	3.65071	26.8758
C12orf29 ENSG00000133641	1.63783	1.17986	1.18876	0.777644	2.31729	1.68907	0.285877	1.18222	0.6432	2.20073
C12orf4 ENSG00000047621	13.0556	7.08719	0.144331	8.35124	2.77275	0.050629	0.666399	39.9275	0.51888	1.22064
C12orf40 ENSG00000180116	0.269278	0.000671268	0.0469146	0.963688	0.468577	0.117666	0.786337	0.304643	0.00954499	0.0909614
C12orf42 ENSG00000179088	0.0707358	0.979078	0.863809	0.62373	0.129364	0.499831	0.14201	0.34103	1.2366	0.471036
C12orf43 ENSG00000157895	4.34602	0.351327	9.11788	54.5764	12.2607	42.6168	19.4758	1.49345	1.69765	4.47095
C12orf45 ENSG00000151131	1.86723	5.82496	9.11357	0.705857	10.3553	0.113347	4.87108	2.02722	9.29402	1.75376
C12orf49 ENSG00000111412	0.0627136	31.1576	0.991178	0.0438178	0.211828	20.9845	1.80522	9.35609	29.7651	4.18801
C12orf50 ENSG00000165805	2.01301	0.0199449	4.40786	0.110651	0.495128	0.496251	0.709898	0.142136	0.0289443	0.495608
C12orf54 ENSG00000177627	0.368451	2.10854	3.35294	2.73344	2.33014	10.3463	2.57401	0.188201	0.117482	6.1513
C12orf56 ENSG00000185306	0.061826	1.60139	1.45068	0.226358	0.788493	0.00534595	1.59121	0.00734126	0.0380995	0.0331582
C12orf57 ENSG00000111678	172.251	0.838309	477.391	258.473	120.857	83.5117	65.7699	34.4131	79.9583	113.495
C12orf60 ENSG00000182993	0.0187548	0.18967	0.562017	0.317254	0.616658	0.403098	0.0815663	0.506176	2.43628	0.311574
C12orf65 ENSG00000130921	4.30994	0.394274	10.6955	6.94804	2.07378	0.0205684	1.95429	4.07728	9.66197	18.2605
C12orf66 ENSG00000174206	0.0540014	0.796051	0.00136703	0.518194	1.55994	3.37488	2.66559	2.7627	1.01723	0.125505
C12orf73 ENSG00000204954	0.0187999	0.131491	0.921869	3.11094	0.0182615	0.0193142	0.750272	3.69619	10.681	21.5574
C12orf75 ENSG00000235162	1.81848	0.478576	7.72072	11.8243	0.630963	1.5304	1.73227	0.701414	3.77982	0.81366
C12orf76 ENSG00000174456	1.14437	2.70375	0.0101171	7.25524	7.49451	1.81874	3.31902	29.8167	8.29917	0.164819
C14orf1 ENSG00000133935	34.0276	28.3869	98.3872	18.9852	85.5151	20.9877	133.682	33.1897	34.5933	18.3939
C14orf105 ENSG00000100557	1.07114	0.268539	0.372227	0.509287	1.33745	0.21203	0.197856	0.327896	0.169882	0.280235
C14orf119 ENSG00000179933	2.74052	0.587714	0.426909	6.61733	1.1463	15.1403	1.26661	0.828681	8.53132	6.61193
C14orf132 ENSG00000227051	0.383337	0.714361	1.18267	0.0695881	24.4469	7.83207	1.2437	0.0315774	0.540351	1.65215
C14orf142 ENSG00000170270	0.487366	0.383163	1.06311	1.80143	1.51436	9.61231	0.599154	3.24895	0.0104443	2.03767
C14orf159 ENSG00000133943	10.5466	8.95097	23.2906	22.09	7.48546	5.19621	5.98421	1.89793	29.412	7.94509
C14orf166 ENSG00000087302	3.87338	14.7056	25.2867	9.17219	30.2053	13.2145	18.1753	52.5702	44.237	32.5423
C14orf169 ENSG00000170468	0.390952	14.7328	2.25328	0.0593891	1.48846	1.03887	0.559103	6.3101	1.10784	8.37304
C14orf178 ENSG00000197734	0.331984	0.00596559	0.593449	1.47596	0.455428	0.0701238	0.050113	4.23368	0.345688	0.191186
C14orf180 ENSG00000184601	0.209357	0.00299191	0.287837	0.00641791	1.56105	1.62834	0.0949404	0.182214	0.000531891	0.699788
C14orf2 ENSG00000156411	80.9972	140.322	189.326	34.2599	143.438	124.171	31.3697	6.12876	79.5674	129.143
C14orf28 ENSG00000179476	0.437439	0.908045	0.564945	0.818523	0.188573	0.618557	0.738658	1.54191	2.37397	0.493191
C14orf37 ENSG00000139971	0.0101361	0.498531	0.153016	0.267913	0.639344	0.948323	0.238174	2.33353	0.568646	0.380203
C14orf39 ENSG00000179008	1.94602	1.07618	1.72244	0.642946	0.284756	2.81426	0.319426	1.07235	0.625496	0.803819
C14orf79 ENSG00000140104	6.52144	0.559833	2.95036	8.66261	0.0211847	33.1778	0.478795	6.2446	0.725276	13.0699
C14orf80 ENSG00000185347	5.57472	4.19697	1.50397	1.21057	7.36139	7.07016	6.82311	28.5274	44.5504	9.5831
C14orf93 ENSG00000100802	7.50291	0.281421	1.84425	4.00132	14.7245	3.11939	11.7481	2.05922	4.62517	13.5732
C15orf39 ENSG00000167173	21.2138	10.1157	6.00093	13.079	36.5777	0.127147	31.4628	24.6611	6.4662	21.3386
C15orf40 ENSG00000169609	19.8113	7.40319	0.0344131	3.81078	46.5277	2.7628	1.63942	0.83137	0.0174544	2.22522
C15orf41 ENSG00000186073	0.226499	7.79772	1.52005	0.161033	3.82717	1.14863	0.00784622	4.39496	0.366602	3.21938
C15orf48 ENSG00000166920	1.94638	14.4015	0.557309	0.259224	3.24897	9.76957	0.53305	10.5916	14.1271	3.20672
C15orf52 ENSG00000188549	62.62	18.0593	1.61439	9.4604	26.2596	8.50077	2.51959	2.35389	4.832	3.67088
C15orf57 ENSG00000128891	5.84155	17.7141	19.8062	1.685	2.9236	3.02586	1.18682	4.39709	1.95292	1.2409
C15orf59 ENSG00000205363	5.70562	0.407961	47.3283	1.7118	0.960847	7.72855	2.44067	3.93567	1.48052	66.1565
C15orf61 ENSG00000189227	3.65241	0.606477	8.88321	1.13	7.14087	7.60129	1.88896	1.02932	34.6168	0.699171
C15orf62 ENSG00000188277	0.178848	3.67912	0.416945	1.12312	3.81826	2.10727	4.53456	0.189017	0.447207	3.2776
C15orf65 ENSG00000261652	0.069547	0.100597	1.11026	0.202366	0.0405667	0.558789	0.375662	0.211313	0.532675	0.899524
C16orf13 ENSG00000130731	132.708	2.04583	72.8808	6.75498	7.22806	12.2849	78.5516	4.05484	24.8312	32.5478
C16orf45 ENSG00000166780	9.55522	120.845	21.0333	24.1935	3.09096	3.23287	0.0100683	3.9486	2.46243	2.74397
C16orf46 ENSG00000166455	0.275261	0.766068	0.0409896	1.11311	0.248019	0.795941	0.510602	3.20295	1.32087	0.540317
C16orf52 ENSG00000185716	2.41199	11.5193	0.113224	2.08412	0.384066	6.21435	3.48393	0.0997337	0.459738	20.9528
C16orf54 ENSG00000185905	6.08578	0.299761	0.661991	0.0732355	0.799731	6.20671	0.372067	0.436262	0.42148	15.7634
C16orf58 ENSG00000140688	124.121	29.2573	0.892968	30.9777	110.771	72.7539	29.1512	34.7014	135.721	89.5177
C16orf59 ENSG00000162062	0.796893	0.565094	0.928797	0.00370955	0.414574	0.513348	0.0886816	0.767505	1.34125	2.63144
C16orf62 ENSG00000103544	138.803	2.88389	20.8305	1.6823	38.616	14.1858	3.33837	44.0783	10.1552	2.51366
C16orf70 ENSG00000125149	13.128	0.562033	2.91043	2.59489	6.742	1.3369	31.9783	2.29174	22.3282	4.28991
C16orf71 ENSG00000166246	0.00281206	0.394487	3.07402e-07	0.22594	11.5266	1.39599	0.428413	0.327812	2.47888	2.13399
C16orf72 ENSG00000182831	7.24037	2.73598	0.559902	13.7787	6.56785	7.18034	0.825855	1.44904	6.46089	1.0101
C16orf74 ENSG00000154102	1.43325	20.5481	0.766612	36.9687	4.60041	16.004	9.92062	14.4382	10.4027	18.3505
C16orf86 ENSG00000159761	3.18519	0.0347061	2.65967	3.10146	6.07644	0.653341	0.110724	0.464449	1.02165	5.84177
C16orf87 ENSG00000155330	0.0382878	0.271296	0.03457	0.0179198	2.855	0.0797621	0.254774	0.34915	0.394361	2.98959
C16orf89 ENSG00000153446	6.16428	0.956656	7.30668	32.3384	42.7314	4.01274	10.2769	2.31627	8.46237	8.6194
C16orf91 ENSG00000174109	0.834328	4.32115	0.588968	8.04477	2.82789	2.06985	1.04109	10.9801	0.514611	0.964331
C16orf95 ENSG00000260456	0.400163	0.0413245	0.104463	0.290321	0.107702	0.806402	0.123574	0.722148	0.0219501	0.509439
C16orf96 ENSG00000205832	2.91596	1.4738	0.506096	0.203216	0.343127	0.233273	5.84598	0.402526	0.304954	0.267268
C17orf107 ENSG00000205710	0.121306	9.82568	3.07648	0.380766	28.6864	19.5438	8.81151	10.0018	1.32074	0.0500555
C17orf49 ENSG00000258315	0.353457	3.97338	1.79462	0.0642109	2.49446	0.0803781	2.30188	0.0115564	7.02378	11.5022
C17orf50 ENSG00000270806	0.0420718	0.139256	0.149982	0.266827	0.936393	1.2875	0.379113	0.0811685	0.116924	0.698635
C17orf51 ENSG00000212719	3.06361	1.10965	7.10262	0.732996	2.08839	4.05602	1.83605	0.523033	1.0607	2.81153
C17orf53 ENSG00000125319	0.026522	0.341093	1.16862	0.00237009	0.880689	0.897593	1.68052	4.48558	0.979759	4.51757
C17orf58 ENSG00000186665	0.154039	1.26833	0.0438967	0.429445	0.311281	1.64594	0.662323	0.487177	0.0746753	0.683901
C17orf62 ENSG00000178927	34.8221	25.8386	5.78811	20.8791	19.4443	50.7222	7.82391	16.5085	7.46791	74.74
C17orf67 ENSG00000214226	0.497422	0.191799	0.260009	7.09159	1.56731	0.0726612	3.84646	3.94741	0.268461	4.72322
C17orf74 ENSG00000184560	1.15863	0.699897	0.362808	0.00660356	0.0295045	0.14843	0.461539	0.500388	0.17907	0.624611
C17orf75 ENSG00000108666	0.912636	7.48894	5.84829	4.19343	0.515832	0.722123	0.328849	0.432211	2.44378	1.98166
C17orf78 ENSG00000278505	3.62415	0.021629	0.537212	0.357068	0.553462	0.100233	0.0374735	0.314726	1.00723	0.219252
C17orf80 ENSG00000141219	12.9387	4.94319	27.0309	12.8037	5.22473	0.855599	45.0319	0.181412	3.91277	1.81148
C17orf89 ENSG00000224877	4.69268	20.7481	50.4731	125.82	53.8848	3.66836	1.83138	117.762	13.007	75.6948
C17orf96 ENSG00000273604	0.179425	1.44504	0.174283	0.175173	0.231514	10.4057	3.35675	2.79834	0.764534	0.615546
C17orf97 ENSG00000187624	2.17713	0.168121	0.504226	1.77414	4.26558	0.520868	0.070739	11.1168	0.0558749	0.284347
C17orf99 ENSG00000187997	0.0131967	0.0993739	0.811597	0.219495	0.203278	0.281912	0.276681	0.278476	1.38247	0.568599
C18orf21 ENSG00000141428	2.60616	16.2781	0.791588	1.58769	2.18166	5.61274	0.649313	0.139874	0.330836	0.551719
C18orf25 ENSG00000152242	1.35393	3.66237	0.567848	2.94554	0.0413695	0.608759	2.79746	7.04876	6.95504	0.401071
C18orf32 ENSG00000177576	19.8171	14.5004	7.00809	0.217555	4.59217	1.7487	1.25129	10.9741	27.5842	7.47704
C18orf54 ENSG00000166845	0.809529	0.00384901	0.391538	5.88005e-05	3.86323	0.163686	1.24325	0.176168	0.0461576	0.565928
C18orf63 ENSG00000206043	0.0305098	0.157992	0.361543	0.0230668	2.11651	0.169581	0.281222	0.0466121	0.205057	0.0313309
C18orf8 ENSG00000141452	27.4121	29.5842	1.05815	0.303042	3.61135	61.6779	16.8067	3.0273	1.13036	1.21962
C19orf12 ENSG00000131943	155.552	7.18108	5.93034	2.19637	60.0035	80.8723	1.98108	4.95794	49.3556	28.8293
C19orf18 ENSG00000177025	1.63823	0.653133	6.16056	0.0850814	8.69298	6.85658	0.0380016	0.782445	0.0471587	2.00538
C19orf24 ENSG00000228300	3.6704	1.67627	129.02	13.2444	34.5836	3.70955	2.75251	41.6385	0.62176	15.67
C19orf25 ENSG00000119559	13.0742	23.5411	0.87346	60.7572	52.2028	40.2915	23.0926	15.2249	9.07981	4.21043
C19orf33 ENSG00000167644	2.37134	118.578	291.365	33.7958	1.28304	9.23827	97.2772	110.258	25.0028	12.7507
C19orf35 ENSG00000188305	1.79601e-05	0.178806	0.192179	0.444872	0.341511	0.00726919	0.327244	1.31263	0.65461	0.135653
C19orf38 ENSG00000214212	1.11632	1.79922	0.740081	6.23284	1.92061	0.493373	3.93774	3.60055	0.665696	0.0793115
C19orf43 ENSG00000123144	64.5552	94.0604	68.6328	29.1882	177.829	199.64	229.967	231.856	182.56	161.347
C19orf44 ENSG00000105072	39.6612	0.00294119	0.349776	10.431	1.12199	7.43288	19.5755	0.196027	12.44	0.65704
C19orf45 ENSG00000198723	0.589379	0.0263844	2.28279	0.451194	2.12021	0.0074448	0.0203112	0.184932	0.306566	0.00800326
C19orf47 ENSG00000160392	10.9901	7.37246	26.622	0.352029	6.49847	5.59472	1.54094	5.1734	14.1087	4.61441
C19orf48 ENSG00000167747	1.40572	3.76718	48.8791	21.3817	47.7225	7.43661	0.851839	30.1441	33.3284	2.26467
C19orf52 ENSG00000142444	49.0706	2.76677	5.85605	1.89379	35.0965	8.29167	0.843266	6.19269	19.4448	4.17947
C19orf53 ENSG00000104979	98.7793	24.5624	99.3965	126.667	177.919	77.3633	227.27	11.8564	5.05378	63.8513
C19orf54 ENSG00000188493	9.304	1.16161	7.85428	1.50215	13.3858	0.607767	0.622427	3.65701	19.542	17.0308
C19orf57 ENSG00000132016	0.592238	3.60284	6.47685	2.21988	0.482033	0.722291	7.79116	0.0799189	5.57045	0.359432
C19orf60 ENSG00000006015	82.7971	27.4085	142.361	0.40502	83.5886	0.584791	13.681	15.5375	4.62836	89.3094
C19orf66 ENSG00000130813	16.2654	2.23975	6.71448	16.7343	26.3368	45.4613	18.0441	28.9373	1.59349	10.4019
C19orf68 ENSG00000185453	2.30168	2.27438	7.51382	5.97595	6.02752	6.81934	1.55525	4.8967	0.600172	0.0634131
C19orf70 ENSG00000174917	382.685	17.143	110.517	14.4081	52.4977	85.3441	28.1613	55.3329	35.5005	83.5131
C19orf71 ENSG00000183397	0.00217763	0.255234	0.539047	0.490171	0.507325	1.21322	0.118868	0.0238776	1.68396	6.3029
C19orf73 ENSG00000221916	4.78195	2.35285	2.44514	0.116451	2.16245	2.01775	2.67845	2.08031	0.229971	4.57
C19orf81 ENSG00000235034	1.73888	0.37598	1.29122	0.531205	49.9526	0.44116	0.00190866	0.15729	3.86325	3.52378
C1D ENSG00000197223	0.429672	6.79134	1.31159	6.29862	7.02189	10.9136	0.0855258	1.56043	11.751	5.94814
C1GALT1 ENSG00000106392	0.258904	7.27224	2.12436	0.138318	3.48179	10.4353	0.336704	0.404074	20.2966	4.06423
C1GALT1C1 ENSG00000171155	0.425368	0.504706	2.72566	0.708334	2.26188	0.816787	26.0283	2.39241	0.924336	1.68541
C1QA ENSG00000173372	117.852	8.5028	147.336	54.4999	19.1855	2.53902	51.5028	35.6274	24.121	25.2311
C1QB ENSG00000173369	1.87263	2.55695	127.271	36.5349	45.9314	1.18212	45.4306	16.7155	5.56227	12.5157
C1QBP ENSG00000108561	1.8952	96.1764	29.1524	13.7197	5.45344	23.8116	0.811974	9.67545	147.581	47.331
C1QC ENSG00000159189	15.7507	6.91058	31.4307	36.1995	0.0314211	0.447074	2.06695	25.2423	0.252445	0.930343
C1QL1 ENSG00000131094	35.3534	1.71362	0.304208	16.3784	3.66336	0.693537	4.24624	5.17074	0.645553	0.754197
C1QL4 ENSG00000186897	0.00650379	0.2596	0.316706	0.0410421	0.355365	0.153259	0.0891787	0.685417	0.149271	0.42971
C1QTNF1 ENSG00000173918	372.766	0.274744	2.34021	129.881	0.568322	2.35339	17.0328	1.98794	2.57058	3.39281
C1QTNF2 ENSG00000145861	34.6818	0.491827	11.2317	1.90526	4.72701	0.899659	0.0379479	3.03744	0.157451	0.0597408
C1QTNF3 ENSG00000082196	12.8397	2.89991	0.116081	0.50282	2.69309	8.64203	21.9227	0.896706	0.616392	2.41537
C1QTNF4 ENSG00000172247	12.0606	4.60223	3.78748	3.53906	0.834636	0.304895	4.32445	2.71278	2.01955	0.455709
C1QTNF5 ENSG00000223953	0.950563	0.269618	1.06612	1.04514	0.258464	0.289656	1.36676	1.98234	0.37219	0.0709675
C1QTNF6 ENSG00000133466	11.4626	0.675731	11.4082	0.321431	10.1837	12.9036	1.74539	4.56025	0.256268	9.12564
C1QTNF7 ENSG00000163145	12.6667	0.182772	1.45501	1.97608	2.32193	0.983209	2.37704	0.0716967	2.99863	0.512418
C1R ENSG00000159403	786.756	19.5522	5.73129	231.757	30.1473	56.1479	320.243	84.2136	27.3446	41.7361
C1RL ENSG00000139178	59.7801	5.25374	1.0442	91.7643	5.26523	19.8334	13.292	3.13989	82.5039	17.7315
C1S ENSG00000182326	90.6437	8.82132	1.38179	100.295	9.99019	87.4914	63.4309	1.55772	4.53073	59.8046
C1orf105 ENSG00000180999	0.199828	0.118844	0.0896963	0.152771	0.0872319	0.492927	0.26394	1.06343	0.0315326	4.08381
C1orf106 ENSG00000163362	3.4217	128.777	58.8528	0.556958	4.95878	47.703	2.00246	6.86323	36.2951	83.7982
C1orf109 ENSG00000116922	13.8336	2.99039	1.41379	0.67382	1.09321	0.657194	0.445649	0.532281	2.79327	6.86685
C1orf112 ENSG00000000460	7.85137	2.62428	1.85796	0.565658	1.37657	1.26669	5.60282	3.06871	0.719688	2.16095
C1orf115 ENSG00000162817	0.296335	9.08638	6.32894	0.449963	19.7676	0.0831761	11.7874	10.0778	38.867	0.621766
C1orf116 ENSG00000182795	0.137022	253.448	569.676	10.8533	323.138	75.8063	82.441	4.51278	212.848	9.35926
C1orf122 ENSG00000197982	81.1311	24.4983	168.027	6.4198	155.675	20.5038	70.1738	4.38154	47.8937	33.0808
C1orf123 ENSG00000162384	32.0316	17.1894	2.45801	109.577	30.3824	55.472	1.83072	52.3294	30.6183	31.7815
C1orf127 ENSG00000175262	0.0560793	0.363745	1.10407	0.622793	1.56241	0.0933183	0.162246	0.50748	0.377265	0.513554
C1orf131 ENSG00000143633	0.360954	1.39798	0.332695	0.187569	0.779046	0.480434	2.05214	1.6038	20.7469	4.32438
C1orf141 ENSG00000203963	0.332044	0.420881	0.282004	0.995613	0.128747	0.0337061	0.0140911	0.598645	0.59103	0.0503897
C1orf145 ENSG00000162913	0.0107321	0.077283	0.0556915	0.465376	0.511127	0.0543672	6.23712	1.04741	0.384927	8.47022
C1orf158 ENSG00000157330	0.0371921	0.0616259	0.313649	0.325831	0.0445092	0.0988637	1.25398	0.0142267	0.252136	0.989893
C1orf159 ENSG00000131591	13.3381	16.562	123.15	0.387628	29.5868	0.944961	5.19309	4.7353	7.95247	30.7982
C1orf162 ENSG00000143110	0.999937	0.483818	4.65295	10.0455	3.99697	0.651398	19.0961	1.34156	0.181133	0.0847194
C1orf167 ENSG00000215910	5.25692	2.20859	0.174883	1.3913	0.830014	1.3263	0.402107	1.8345	0.371367	2.0184
C1orf168 ENSG00000187889	0.174728	0.414324	0.671707	0.0299236	3.06291	0.533911	0.0103494	0.130636	0.860869	0.112801
C1orf174 ENSG00000198912	0.585038	10.6831	1.20959	9.82235	31.7655	2.46416	3.67848	6.85332	13.3397	0.785173
C1orf186 ENSG00000263961	2.17675	0.786334	2.8422	1.29955	0.171892	1.44257	0.570515	36.5879	0.65935	2.77781
C1orf194 ENSG00000179902	0.00614706	0.346347	0.187437	2.28955	0.0494919	0.630405	0.594381	1.83171	2.09234	0.0625423
C1orf198 ENSG00000119280	12.579	53.4807	12.1973	16.0658	47.8963	21.7566	10.6435	24.229	36.6295	87.7532
C1orf204 ENSG00000188004	2.69154	3.22337	0.969088	0.180672	0.773155	0.706558	0.424856	3.01858	0.925261	0.948216
C1orf21 ENSG00000116667	22.7298	17.5252	11.5198	116.94	8.23574	50.9876	3.35436	5.81925	107.163	87.7363
C1orf210 ENSG00000253313	0.02781	15.6408	42.156	0.542225	33.1827	8.38048	0.352588	24.1488	0.755168	21.4056
C1orf216 ENSG00000142686	17.1114	1.2142	2.30898	4.05991	1.27493	6.36479	0.240962	5.88369	0.0104364	0.56959
C1orf226 ENSG00000239887	5.24919	4.9708	2.20034	1.87763	5.30885	6.70171	7.2087	6.18525	0.101577	11.2368
C1orf228 ENSG00000198520	2.11339	1.42129	3.61459	1.08568	0.0405997	0.134926	2.17615	0.967786	2.19196	0.655045
C1orf234 ENSG00000227868	0.0210868	1.28319	0.0348312	0.733489	0.655623	0.494929	0.159909	1.22508	0.0957288	0.299215
C1orf27 ENSG00000157181	0.683426	0.274578	0.410885	6.02865	7.98372	3.93375	4.06546	0.465532	1.19742	6.99472
C1orf35 ENSG00000143793	4.72194	0.223909	20.007	57.6334	30.3403	22.0004	27.5128	23.3809	45.4926	43.1865
C1orf43 ENSG00000143612	0.124083	46.2321	81.6543	28.6384	64.334	35.1341	52.9438	132.669	5.88169	30.5926
C1orf50 ENSG00000164008	1.31936	0.259739	0.30022	1.97097	3.51195	0.843947	1.07407	1.97762	0.920053	3.38147
C1orf52 ENSG00000162642	14.0714	2.15723	0.0160707	5.58797	0.0596629	0.396803	0.590305	2.32167	1.45679	13.3317
C1orf53 ENSG00000203724	0.419183	0.00473019	0.0490145	1.52083	3.87253	0.795055	0.905782	0.0767386	0.0403394	0.467125
C1orf54 ENSG00000118292	21.4238	6.00279	5.53688	19.6964	0.3442	0.956889	0.032206	6.4922	1.46558	2.32439
C1orf56 ENSG00000143443	25.3798	5.55222	0.0528323	1.71213	16.8936	9.26132	13.5403	5.63743	5.13054	4.38181
C1orf61 ENSG00000125462	2.27013	1.03534	1.58718	0.120723	3.08927	0.0355028	0.311201	0.842664	0.837234	0.481
C1orf64 ENSG00000183888	0.42565	0.513778	1.38375	0.0230112	0.427283	1.90787	1.56658	0.00848019	0.398764	0.00122383
C1orf74 ENSG00000162757	4.69744	24.4391	10.8757	0.0120158	3.85825	37.9302	3.77084	4.02501	9.77337	54.0867
C1orf87 ENSG00000162598	4.42048e-05	0.235359	1.22139	0.0182183	0.0417293	0.00641327	0.0449643	0.474918	0.0288207	0.181685
C2 ENSG00000166278	0.0868111	1.09674	0.0810203	40.3757	1.54924	11.9555	7.12024	44.1188	26.8928	15.1772
C20orf144 ENSG00000149609	0.339652	0.0194483	1.06175	0.027953	0.0605622	0.114091	0.90644	0.0895809	0.304162	0.596971
C20orf194 ENSG00000088854	2.6998	4.85048	0.0255532	3.02085	4.63737	5.90451	15.5401	4.52057	2.31936	0.267481
C20orf196 ENSG00000171984	1.56037	1.2762	4.71894	0.97321	0.36572	2.02946	0.169353	0.178553	0.217007	8.74288
C20orf24 ENSG00000101084	15.6324	18.4152	8.08918	2.47781	6.33115	0.777396	10.1962	2.44681	10.5976	0.477753
C20orf27 ENSG00000101220	0.298471	6.73548	16.7771	37.2793	0.0885437	7.18309	57.8044	8.41648	20.6612	123.876
C20orf85 ENSG00000124237	0.00990105	0.0141101	0.984597	0.273646	1.21696	0.0216187	0.761359	0.0254058	0.16172	1.00608
C20orf96 ENSG00000196476	1.33887	8.03685	26.5166	0.771035	8.97144	0.97719	2.88006	11.9539	3.73821	1.32187
C21orf2 ENSG00000160226	0.328705	1.63875	136.349	0.12381	0.453213	69.3025	0.587939	2.66546	1.28542	25.7916
C21orf33 ENSG00000160221	6.2299	11.4487	16.4441	1.65999	13.5049	3.93689	11.0247	28.3085	32.0563	19.4025
C21orf58 ENSG00000160298	2.15784	0.0168781	4.81248	3.14009	0.0301556	16.5681	6.38406	3.34494	7.73182	1.22845
C21orf59 ENSG00000159079	0.0811281	7.80128	6.86537	0.0419765	0.176651	1.7968	9.14883	1.37284	0.354794	8.19321
C21orf91 ENSG00000154642	0.383251	0.0104299	0.122659	0.461598	0.0721233	13.9463	0.345493	3.06447	1.58012	8.981
C22orf15 ENSG00000169314	3.25925	0.39561	1.16906	2.7668	0.424534	1.75888	2.17175	0.965384	0.28221	2.35737
C22orf23 ENSG00000128346	0.699355	0.063465	0.937743	0.0216503	0.099266	0.738275	0.0164835	1.58362	0.55407	3.99231
C22orf29 ENSG00000215012	10.2776	0.74013	4.31988	1.24268	8.5015	1.43267	25.2209	84.7418	43.1906	32.0759
C22orf31 ENSG00000100249	0.582523	0.563093	0.604842	0.831891	0.2007	0.104584	0.0349078	0.00194934	0.133827	0.987771
C22orf39 ENSG00000242259	1.97588	44.386	2.8352	19.6853	159.532	21.8865	254.028	6.5182	10.9914	101.043
C22orf46 ENSG00000184208	0.0146641	1.75716	1.62528	1.50785	10.2323	14.3365	4.27962	5.11871	0.48724	1.23481
C2CD2 ENSG00000157617	127.167	101.58	21.5845	102.65	54.4036	62.7015	60.645	117.19	33.7959	114.967
C2CD2L ENSG00000172375	5.59317	1.59712	6.58745	15.4499	0.559411	0.753699	15.0365	0.268779	2.95001	2.77248
C2CD3 ENSG00000168014	4.23133	8.4359	0.354287	1.15977	3.49836	7.52928	0.212904	57.6062	2.55843	0.853617
C2CD4A ENSG00000198535	0.0648909	0.634502	0.524062	0.106527	0.518888	1.83144	10.0135	1.54884	0.0048301	3.39501
C2CD4B ENSG00000205502	0.630952	2.59649	41.5143	3.60061	44.5346	4.64707	30.5447	1.47731	1.17747	0.354538
C2CD4C ENSG00000183186	1.21505	4.86344	1.50971	0.366628	1.13253	0.647539	3.21246	1.08882	0.169235	1.54758
C2CD4D ENSG00000225556	0.860068	0.810767	3.82798	1.1089	0.160279	5.39205	2.97638	8.22886	10.5847	0.525435
C2CD5 ENSG00000111731	0.083232	3.06385	0.00535877	1.24353	3.32728	2.11006	2.04798	0.97269	4.04494	0.80887
C2orf15 ENSG00000273045	0.0090346	0.321599	2.19927	0.107172	1.73792	0.572096	0.311288	1.99359	1.21966	1.2177
C2orf40 ENSG00000119147	23.5206	1.2019	1.69738	0.935491	0.388178	0.147558	3.31098	1.90266	1.73448	0.651432
C2orf42 ENSG00000115998	13.1703	1.22687	2.87307	2.20325	1.06217	7.02446	4.99497e-05	2.88557	1.71281	24.2665
C2orf47 ENSG00000162972	0.281019	3.93647	0.478613	0.586407	1.99254	0.0981625	0.781462	0.230491	5.43473	3.35303
C2orf49 ENSG00000135974	5.47812	3.00736	0.16837	3.81092	18.7355	24.9024	1.09438	0.32948	0.708951	1.65989
C2orf50 ENSG00000150873	0.804967	0.134863	0.0006801	0.966502	2.85384	1.48346	3.02091	0.29908	0.53079	3.72104
C2orf54 ENSG00000172478	0.162364	1.1235	25.3029	0.359739	4.09183	4.9346	0.763957	5.29423	0.815173	2.33239
C2orf68 ENSG00000168887	0.281148	85.5093	0.0123693	40.8709	48.1304	27.3786	39.5746	0.203773	15.9113	11.8848
C2orf69 ENSG00000178074	0.28438	0.240478	2.60028	1.31458	0.181872	0.666346	0.739124	0.308531	1.26839	0.115818
C2orf70 ENSG00000173557	0.513958	0.132401	0.813573	0.139496	0.829853	0.000183036	0.230624	0.904007	1.84665	1.09856
C2orf71 ENSG00000179270	0.64752	0.121131	0.217318	0.0561906	1.16212	0.140664	1.03622	0.99336	1.37318	4.6294
C2orf72 ENSG00000204128	4.36605	7.68491	0.320415	0.465558	0.763402	49.7592	0.278924	115.05	15.0829	1.14953
C2orf73 ENSG00000177994	0.496486	0.0114225	0.450355	0.013259	3.65944	0.34699	0.0484932	0.0953395	0.62809	0.115664
C2orf74 ENSG00000237651	0.019813	0.510091	0.000227396	0.0411336	0.112081	0.0905281	0.824247	0.000468107	0.579638	0.319433
C2orf76 ENSG00000186132	0.400348	0.00600471	0.0461458	0.421335	0.930093	0.061911	1.294	2.2772	0.364464	0.256566
C2orf78 ENSG00000187833	0.457901	1.5354	0.753723	0.0116467	0.00344517	0.237245	0.0256265	0.258024	0.00128558	0.083529
C2orf80 ENSG00000188674	0.0730744	0.558954	0.253768	0.495405	0.0330255	0.0782324	0.212491	1.17045	1.73523	0.549407
C2orf81 ENSG00000159239	1.44589	2.11969	0.203558	4.35614	0.133822	4.19803	3.15792	2.02911	0.375181	0.381005
C2orf82 ENSG00000182600	0.854954	0.424371	0.219623	2.09973	11.4927	0.995946	1.40185	0.221486	2.37725	5.2525
C2orf83 ENSG00000042304	0.232939	0.00568554	0.15592	0.844302	0.369431	0.00186893	0.185009	0.0416762	0.0304875	1.42798
C2orf88 ENSG00000187699	4.5867	1.77005	0.400385	2.78863	1.1021e-06	0.544675	1.88428	4.45168	0.110936	1.76404
C3 ENSG00000125730	146.553	47.5894	167.745	110.294	32.4357	3.22001	125.512	62.7299	36.1386	4.48744
C3AR1 ENSG00000171860	0.151031	5.52444	0.784897	42.5896	0.252785	0.153387	1.32673	4.8602	2.92238	2.56501
C3orf14 ENSG00000114405	5.17107	1.93994	1.38317	0.00541592	0.361737	1.74127	0.622251	0.297596	1.01004	0.805904
C3orf18 ENSG00000088543	0.762162	0.855273	13.3797	20.7542	23.063	0.66696	1.92048	4.31642	5.11895	24.6862
C3orf33 ENSG00000174928	7.23407	20.9513	1.06775	0.730787	0.817428	10.7115	0.0872717	2.81773	5.82937	15.2089
C3orf36 ENSG00000221972	5.14694	0.793705	0.938181	0.367049	0.469955	0.737348	1.91054	0.00256231	0.214844	0.811659
C3orf38 ENSG00000179021	0.643211	0.661212	2.44341	0.882634	0.0789879	0.200208	0.0223018	0.278984	0.537393	2.44984
C3orf52 ENSG00000114529	0.586745	71.5038	0.496522	0.0661552	9.42327	26.6971	1.88211	0.634745	0.76351	2.5586
C3orf58 ENSG00000181744	0.0254807	0.117881	0.597809	4.31838	4.49372	1.72811	4.99829	5.12943	0.1971	0.426876
C3orf62 ENSG00000188315	10.2548	16.3963	3.87302	49.7999	7.8952	5.02368	6.40278	0.663805	8.18335	62.8959
C3orf70 ENSG00000187068	2.48643	1.07177	0.450276	2.42884	3.4317	0.411262	0.700497	0.559837	0.018788	0.387823
C3orf80 ENSG00000180044	0.0305524	0.330639	0.320904	0.0044683	0.091347	0.375338	0.093749	0.0475262	0.0248854	0.724085
C4A ENSG00000244731	15.4767	6.78971	19.2295	8.45719	0.538096	0.475939	0.698239	1.91605	0.378537	0.823981
C4B ENSG00000224389	158.844	22.6378	3.43175	72.0615	17.8749	1.20171	6.67587	3.25576	9.58964	4.88797
C4BPA ENSG00000123838	0.519911	0.0149961	0.000657456	0.660409	0.0378132	0.0413196	0.0673401	0.274796	0.234228	0.283763
C4BPB ENSG00000123843	0.8098	0.294181	0.304154	0.527588	1.88766	1.59407	0.577787	0.849276	0.292964	0.372827
C4orf17 ENSG00000138813	0.103974	2.88446	0.0501933	0.384362	0.708115	0.417235	0.227693	0.137352	0.162337	1.86075
C4orf19 ENSG00000154274	1.84341	6.5443	0.655839	4.48973	1.32929	0.982521	0.361971	0.885488	0.764772	4.44016
C4orf22 ENSG00000197826	0.0963086	0.713258	0.0467959	0.729653	0.0711353	1.05066	0.652067	0.000174231	1.5076	0.0296578
C4orf26 ENSG00000174792	0.92179	0.000853496	0.319205	0.0036058	2.89632	0.126523	0.971513	0.149485	0.544481	0.535738
C4orf3 ENSG00000164096	22.9787	25.3958	39.3842	50.4647	3.35606	63.1281	19.3542	47.7909	19.0121	75.9862
C4orf32 ENSG00000174749	0.30366	0.124732	3.66839	1.28091	0.534289	19.1479	2.24222	5.70436	2.38689	2.15619
C4orf33 ENSG00000151470	0.951508	0.108029	0.359584	0.295367	0.100385	0.641993	0.810439	0.460877	0.54016	2.9696
C4orf36 ENSG00000163633	0.596961	1.24122	0.0988465	0.0106416	0.914808	3.73137	5.19687	0.132559	1.73976	3.5109
C4orf45 ENSG00000164123	0.12492	0.0768997	0.0242712	0.0595483	0.378941	0.490294	0.583139	0.0493106	0.202054	1.41973
C4orf46 ENSG00000205208	0.15312	2.0855	0.0750577	0.0954694	0.911554	1.11943	0.55861	0.405313	0.0350887	0.0567773
C4orf47 ENSG00000205129	0.0191302	0.00422821	0.104342	0.181858	0.0189875	0.0101967	0.65023	0.0292311	0.322985	0.780644
C4orf48 ENSG00000243449	7.73715	0.275684	8.84841	25.2051	13.4939	1.03751	0.18887	1.60018	2.01016	4.46743
C4orf50 ENSG00000181215	0.505301	0.139983	0.539715	0.328575	0.209076	0.951048	0.268848	0.361746	2.09926	1.70895
C5 ENSG00000106804	14.9188	3.39088	6.21384	0.244828	0.934657	9.33	0.128665	3.56066	5.02049	0.553137
C5AR1 ENSG00000197405	1.68321	10.6444	0.811063	4.21198	3.8195	3.65283	0.489174	7.88936	0.0949276	3.72774
C5AR2 ENSG00000134830	0.0574099	0.096992	0.779409	0.165683	5.60119	0.0785411	0.356922	0.112564	0.234184	1.3928
C5orf15 ENSG00000113583	13.8225	93.0304	8.55895	2.38915	75.6012	248.143	3.91464	46.338	125.198	13.853
C5orf22 ENSG00000082213	6.60894	0.22648	0.822825	0.851288	0.629651	1.67671	0.127013	3.70196	0.575845	3.66108
C5orf24 ENSG00000181904	11.4927	2.27014	34.1837	8.89156	6.90638	1.9825	11.9697	0.619632	7.9347	0.283791
C5orf30 ENSG00000181751	0.000324867	1.35193	1.6608	1.4768	3.4058	0.0513382	0.494072	1.64684	0.092869	2.56169
C5orf34 ENSG00000172244	0.0141664	0.377628	1.23072	4.47944	1.47381	1.26494	0.00677599	0.55228	0.195815	1.11547
C5orf38 ENSG00000186493	11.4076	0.0145555	6.69412	9.0759	25.4795	0.962257	10.8589	10.3383	4.17356	1.35389
C5orf42 ENSG00000197603	3.51201	13.3283	2.03808	0.408444	1.95727	0.320979	0.102513	5.06031	12.8079	13.6081
C5orf45 ENSG00000161010	1.30574	20.418	21.0539	49.7672	17.5774	77.0252	34.9727	0.93069	1.6027	19.0335
C5orf46 ENSG00000178776	0.552892	1.09013	0.694599	0.375877	0.0367218	0.0145308	2.07194	1.04418	0.0936223	0.671766
C5orf49 ENSG00000215217	0.196718	0.0971907	2.69974	8.67658	0.409763	1.27967	4.10117	1.31201	0.1068	1.0768
C5orf51 ENSG00000205765	0.103597	0.115915	0.212618	1.58117	1.46574	3.12882	0.738763	4.75927	0.0648406	2.96285
C5orf52 ENSG00000187658	0.118629	0.278211	0.0292304	0.253486	0.1675	0.360445	0.56432	0.448153	0.404073	0.199766
C5orf56 ENSG00000197536	13.2845	4.52669	1.03105	1.01936	3.61066	10.4678	15.6009	1.2826	0.00334258	0.469263
C5orf63 ENSG00000164241	5.07361	0.0513112	6.96796	1.02169	4.08239	19.027	4.5857	10.3358	2.67845	4.11674
C6 ENSG00000039537	0.0973078	0.164656	0.0628369	2.4939	0.743799	0.37191	0.264281	0.0301536	0.816092	1.53496
C6orf1 ENSG00000186577	23.1215	16.9573	4.68046	21.4694	68.6805	2.21668	26.5791	16.7204	6.8798	2.69134
C6orf106 ENSG00000196821	0.0527588	24.8691	5.46553	106.155	22.8535	24.0346	160.68	12.8459	5.44915	13.5864
C6orf120 ENSG00000185127	1.2775	0.0692932	89.0742	0.554043	0.193418	0.0353676	4.78788	0.0183463	1.39686	3.95493e-05
C6orf132 ENSG00000188112	0.0888437	117.037	2.13804	25.1897	104.8	4.17784	6.16132	8.11485	39.189	54.4212
C6orf136 ENSG00000204564	3.61372	13.4073	5.95631	4.128	3.8771	3.06254	1.78114	20.376	2.70712	28.7206
C6orf141 ENSG00000197261	0.121111	14.9993	0.207081	0.966089	0.0226506	0.508396	1.21792	0.880365	1.12106	0.265634
C6orf163 ENSG00000203872	0.0125098	0.0901198	1.10367	0.138619	2.54501	6.86658	0.222857	0.140251	0.282015	0.28098
C6orf201 ENSG00000185689	0.159677	0.427048	0.479607	0.653287	0.942458	0.485637	0.458031	0.592037	0.845659	3.90042
C6orf203 ENSG00000130349	0.00447356	1.79572	3.40555	9.71168	0.748177	4.22644	0.818051	8.95394	0.805092	0.360046
C6orf223 ENSG00000181577	0.183823	2.06515	0.296722	0.313226	0.252638	0.020291	2.36071	0.683234	0.209857	1.99235e-06
C6orf226 ENSG00000221821	28.4457	0.521634	4.15054	3.76892	17.2176	7.27885	0.186318	1.78171	2.73475	3.06126
C6orf25 ENSG00000204420	2.67744	0.137435	0.238575	0.174048	0.382234	0.382829	0.262661	0.256763	0.516501	0.726875
C6orf47 ENSG00000204439	7.18951	51.5318	25.1669	32.7633	68.6248	1.77	21.1713	7.24896	25.273	54.178
C6orf48 ENSG00000204387	11.4917	65.3117	1.47066	58.0439	15.7839	9.52206	3.28495	8.32818	47.1416	51.5651
C6orf52 ENSG00000137434	0.0852622	0.163383	6.81605	0.429129	0.0300314	0.0752721	0.0284198	0.0319335	0.157813	0.167491
C6orf58 ENSG00000184530	0.508168	0.867578	0.598623	0.0335676	0.563942	0.441405	2.29422	0.320886	1.36212	1.41263
C6orf62 ENSG00000112308	15.9694	8.91146	0.00213046	31.8345	17.1072	53.0435	20.0273	8.54857	85.3335	29.7987
C6orf89 ENSG00000198663	18.0531	21.9483	59.7474	39.0043	78.5468	22.536	4.17263	26.705	52.7451	34.2515
C7 ENSG00000112936	22.6574	0.0737544	0.595851	38.9928	0.579411	0.0617213	0.255383	1.24107	0.0658391	0.235569
C7orf25 ENSG00000136197	0.174213	0.395121	0.131277	0.154216	1.47533	0.145268	0.195427	0.0186802	0.168838	0.192064
C7orf26 ENSG00000146576	35.5242	3.38853	0.97252	63.1007	37.0032	7.47153	3.83832	125.852	40.4392	23.9719
C7orf31 ENSG00000153790	0.0405396	1.09973	0.0210664	0.777501	0.0830463	1.02371	0.0149117	1.57097	0.934732	0.280287
C7orf43 ENSG00000146826	16.0438	0.853214	0.783746	5.63682	18.6484	83.2916	28.1398	1.06047	0.840528	20.3637
C7orf49 ENSG00000122783	1.59801	3.90886	37.8966	6.31661	65.3195	9.69991	0.954276	10.7718	19.896	0.0612428
C7orf50 ENSG00000146540	140.094	16.4448	66.4852	14.6194	145.262	11.2932	44.8334	4.195	1.61478	14.252
C7orf61 ENSG00000185955	3.74486	0.200134	0.243217	0.131034	0.156778	18.1867	1.48742	2.1304	0.0285474	0.0602067
C7orf72 ENSG00000164500	0.360997	0.00957931	0.002555	0.744148	0.00561973	0.320557	1.14262	0.863864	0.601152	0.11471
C7orf73 ENSG00000243317	3.23663	10.6035	2.2664	15.8946	38.2482	63.7317	1.75315	2.99077	2.71695	18.1685
C8A ENSG00000157131	0.0390278	0.461776	0.0339202	0.313669	1.59989	0.000449344	0.0202239	0.514574	0.112085	2.19019
C8G ENSG00000176919	0.216059	0.225991	0.0310357	0.0772431	1.35847	0.832249	2.56255	0.00172071	0.203929	1.50854
C8orf33 ENSG00000182307	6.15173	10.3862	34.7732	59.1662	40.614	1.19336	0.929116	15.2764	3.0108	12.7344
C8orf34 ENSG00000165084	3.1008	0.561813	0.0557982	0.022209	0.891154	1.33408	0.000874995	0.1644	0.0265163	0.000880168
C8orf37 ENSG00000156172	5.07439	0.134746	1.15553	0.873356	0.0109394	0.204264	1.14086	0.420518	0.749974	1.10143
C8orf4 ENSG00000176907	5.71422	288.255	3.96183	0.0246045	17.6026	2.45584	2.18268	0.97103	2.90684	0.11491
C8orf44 ENSG00000213865	3.39584	2.08459	0.37806	0.0906217	0.498547	4.96784	1.2943	0.41087	8.01904	0.222098
C8orf44-SGK3 ENSG00000270024	0.018847	0.0353139	0.973524	0.486476	0.86671	0.0299316	0.208582	1.62721	0.957487	1.55453
C8orf46 ENSG00000169085	0.256085	0.0301982	1.00943	1.49679	2.26322	3.0801	0.00632933	1.34063	4.05736	0.0622508
C8orf58 ENSG00000241852	0.537943	5.47079	0.789033	1.01967	1.28149	2.2854	1.63868	0.361748	1.94067	2.12171
C8orf59 ENSG00000176731	2.11261	47.3518	4.5211	18.5216	13.2375	9.00369	12.0405	21.6638	32.5874	24.9897
C8orf76 ENSG00000189376	0.653371	0.935429	0.127835	0.263013	0.272294	9.4507	10.9746	1.1832	2.61346	0.163944
C8orf82 ENSG00000213563	35.7284	6.8677	14.9482	3.23947	87.6303	59.5613	0.742881	10.6666	52.6308	34.1601
C8orf88 ENSG00000253250	0.0192001	0.783767	0.272875	0.047585	1.53838	0.0310611	0.390633	0.213523	0.293007	0.786183
C8orf89 ENSG00000274443	0.00633452	0.547222	0.260101	0.13189	0.00145225	0.012183	0.209071	0.0785481	0.0409147	0.13929
C9 ENSG00000113600	0.365115	0.0194859	0.268801	0.871332	0.0366715	0.00366153	0.363933	0.661457	4.61644	0.0407225
C9orf114 ENSG00000198917	10.7608	3.8123	21.7176	3.63186	44.6682	40.8609	0.761173	9.76682	42.0096	5.93005
C9orf116 ENSG00000160345	1.05265	16.7917	18.5928	1.43252	0.750144	0.828752	1.00155	1.71126	1.59982	0.702225
C9orf135 ENSG00000204711	0.416384	0.0256726	0.203417	0.29028	0.227091	0.332817	0.122648	0.687981	5.05936	0.110254
C9orf142 ENSG00000148362	30.8962	23.3697	86.5158	1.48735	31.3115	3.63633	72.1361	12.2703	20.6262	31.6686
C9orf152 ENSG00000188959	4.93316	12.8976	2.40985	3.24296	27.701	0.260005	0.292127	5.09812	0.25003	1.88533
C9orf16 ENSG00000171159	224.315	58.1104	106.374	83.1916	64.2282	8.66077	200.123	11.6692	16.7522	260.811
C9orf172 ENSG00000232434	3.28984	0.0497489	1.295	13.7291	1.36556	1.68897	0.435219	4.03348	2.52846	0.568742
C9orf24 ENSG00000164972	7.97593	1.16417	0.325213	0.691442	0.874435	0.00933966	1.45224	1.90129	9.17463	0.334014
C9orf3 ENSG00000148120	103.494	0.194739	31.0343	10.8941	0.885237	6.78562	13.5062	0.702905	44.4133	2.09877
C9orf40 ENSG00000135045	0.0025583	0.181049	0.059587	0.371898	0.00376867	0.567788	0.0946709	0.607311	1.08194	9.81691
C9orf43 ENSG00000157653	0.349588	0.0276308	1.35587	0.170932	0.499099	0.72213	0.253516	0.0607579	0.478346	0.161937
C9orf47 ENSG00000186354	0.99681	0.0722941	2.14223	0.19873	0.305197	0.689032	0.376268	0.282797	0.21484	0.0341087
C9orf50 ENSG00000179058	5.47294	0.744132	0.0252342	0.274256	0.37451	0.663729	0.552023	0.25017	1.0525	0.0224102
C9orf57 ENSG00000204669	0.0142425	0.662167	0.392901	0.128959	0.583933	0.29844	1.11926	1.14998	0.71784	0.78267
C9orf64 ENSG00000165118	0.831186	3.87696	0.0562078	0.186045	0.211296	8.27328	1.21941	2.16564	0.273073	15.1099
C9orf66 ENSG00000183784	0.497011	0.341665	0.161671	0.19471	0.000542966	0.0887444	0.13538	0.465824	0.902855	3.90252
C9orf69 ENSG00000238227	25.9595	25.3797	15.4821	30.4379	1.85009	9.28087	0.872617	37.0865	27.5735	85.1824
C9orf72 ENSG00000147894	1.78566	2.61777	2.95775	1.37605	0.154222	0.439978	0.175454	0.639447	0.28739	0.287896
C9orf78 ENSG00000136819	41.6569	4.19352	17.3292	10.0024	7.98651	0.509296	2.11149	23.6114	11.728	42.4199
C9orf85 ENSG00000155621	2.43961	1.3615	1.65025	1.33567	14.6827	6.40638	1.52958	0.149569	2.606	0.30144
C9orf91 ENSG00000157693	1.04737	3.56742	1.84743	8.73724	89.885	13.779	19.6038	3.63593	10.4331	1.63855
C9orf92 ENSG00000205549	0.0973216	0.183358	0.549289	0.0286265	0.174849	0.562197	0.376592	0.0818132	1.2629	0.97522
CA1 ENSG00000133742	0.470785	0.440345	0.290979	0.0874022	0.0181897	0.275123	0.250691	1.17775	0.461708	0.290425
CA11 ENSG00000063180	25.501	25.1593	0.00203989	25.17	7.08028	0.279452	2.98653	15.2733	3.58184	39.8203
CA12 ENSG00000074410	3.19443	42.8419	16.1937	1.09446	27.315	62.6121	0.366538	1.4156	0.030942	28.5394
CA13 ENSG00000185015	0.205338	0.104838	2.05103	1.349	1.3059	0.679	0.948959	0.111901	0.42141	1.19264
CA14 ENSG00000118298	0.140399	0.48387	0.806581	0.22	0.871194	1.06887	0.909077	0.891564	0.237978	0.0439457
CA2 ENSG00000104267	0.124936	0.00975081	0.362367	0.00516557	0.0122304	3.71938	6.22791	2.98567	0.200563	0.355515
CA3 ENSG00000164879	0.146967	0.0125537	0.76449	3.25138	1.44249	0.720028	0.235815	0.719903	0.190708	1.63528
CA4 ENSG00000167434	72.2913	0.759782	4.24778	2.98567	2.48276	19.4952	1.00505	0.468968	16.9456	6.45416
CA5A ENSG00000174990	0.557509	0.0476995	0.0765225	0.190217	0.0454212	0.44779	0.950577	0.157466	0.155039	0.712783
CA5B ENSG00000169239	0.33643	0.729959	1.59231	2.03802	3.45639	23.1584	2.05176	0.452873	0.199521	20.1982
CA7 ENSG00000168748	0.121553	3.90017	0.00338294	0.156744	0.512845	0.248424	0.62753	1.827	0.0326709	1.66394e-06
CA8 ENSG00000178538	1.15596	0.632468	0.324046	0.777988	0.263857	16.0013	0.00439758	0.629473	0.565438	0.34868
CA9 ENSG00000107159	0.0319547	4.92694	1.07977	0.528193	0.178401	1.033	0.268615	0.0310738	0.399837	0.0134763
CAAP1 ENSG00000120159	4.33594	5.70561	1.05115	0.109068	0.110346	4.85361	0.196733	0.350656	21.3383	0.426056
CAB39 ENSG00000135932	0.507561	36.3718	0.0713978	0.0399977	8.86757	84.6711	0.979681	37.1757	0.258185	7.37118
CAB39L ENSG00000102547	3.26662	59.8792	8.42534	15.9001	27.0179	32.5951	0.87836	36.0949	91.0413	101.536
CABIN1 ENSG00000099991	159.446	23.642	68.1313	13.55	108.329	3.5497	59.8001	8.83698	16.3096	0.438357
CABLES1 ENSG00000134508	18.8304	17.7053	0.0520829	2.89604	1.29864	0.80775	26.4192	12.5974	0.37445	13.0984
CABLES2 ENSG00000149679	37.19	0.56382	0.32678	0.0287144	21.6538	0.644145	1.10728	6.03624	10.4987	37.0855
CABP1 ENSG00000157782	8.52126	0.807347	11.4016	26.1289	2.42652	8.06289	0.726108	1.73952	3.29095	7.05803
CABP4 ENSG00000175544	8.54146	0.018661	0.385864	0.094892	2.15521	0.753438	3.75964	3.81695	1.39925	0.597483
CABP7 ENSG00000100314	0.00908234	0.138588	0.483414	0.342462	2.09517	0.0198649	0.669917	3.25191	0.707279	0.396738
CABYR ENSG00000154040	0.208191	0.0032536	0.713622	0.854488	0.0752681	0.00306922	3.61643	1.76091	0.987571	0.477235
CACFD1 ENSG00000160325	0.699359	16.5927	4.57675	30.4773	1.78097	22.9151	0.370015	22.2841	0.290399	4.06397
CACHD1 ENSG00000158966	0.210236	0.710727	0.909238	1.95282	1.06521	2.59617	7.65829	4.50793	2.40122	0.721637
CACNA1A ENSG00000141837	17.9849	0.392351	2.0646	1.70706	1.59975	15.1631	0.376378	0.19619	2.89035	0.237864
CACNA1B ENSG00000148408	0.921431	1.64653	1.16425	0.118557	0.311207	0.0213746	0.56127	0.691498	2.80105	0.20342
CACNA1C ENSG00000151067	5.48872	2.36432	0.415848	14.2015	0.725892	13.1483	4.60298	13.4279	0.119176	1.64545
CACNA1D ENSG00000157388	0.379712	3.73127	1.00005	0.443259	2.71123	3.41027	7.10773	0.186457	0.83584	5.40896
CACNA1E ENSG00000198216	0.294626	0.290257	0.0599571	0.0637839	0.329229	0.644111	1.17909	0.00542779	0.180157	1.94365
CACNA1F ENSG00000102001	0.313247	0.00413923	0.0856058	0.122759	0.828633	0.860927	3.40465	0.0124006	0.232381	1.06903
CACNA1G ENSG00000006283	0.987521	0.569513	0.383276	7.36541	0.581911	6.04019	3.8444	3.68909	2.74526	3.33615
[truncated: 14,365 more rows]
