# Supplementary material for: Spatial maps of prostate cancer transcriptomes reveal an unexplored landscape of heterogeneity
Source: Nat Commun. 2018 Jun 20;9:2419. doi: 10.1038/s41467-018-04724-5 (PMC6010471; doi:10.1038/s41467-018-04724-5)
Supplement: Supplementary file 10 — Supplementary Data 7 [file 41467_2018_4724_MOESM10_ESM.zip › Supplementary Dataset 4/contributions_gene.tsv]

A1BG ENSG00000121410	13
A1CF ENSG00000148584	0
A2M ENSG00000175899	2414
A2ML1 ENSG00000166535	63
A4GALT ENSG00000128274	622
AAAS ENSG00000094914	444
AACS ENSG00000081760	145
AADACL2 ENSG00000197953	0
AADAT ENSG00000109576	88
AAED1 ENSG00000158122	158
AAGAB ENSG00000103591	295
AAK1 ENSG00000115977	320
AAMDC ENSG00000087884	604
AAMP ENSG00000127837	1835
AAR2 ENSG00000131043	359
AARD ENSG00000205002	3
AARS ENSG00000090861	724
AARSD1 ENSG00000266967	48
AASDH ENSG00000157426	24
AASDHPPT ENSG00000149313	48
AASS ENSG00000008311	20
AATF ENSG00000275700	431
AATK ENSG00000181409	20
AATK-AS1 ENSG00000225180	4
ABAT ENSG00000183044	84
ABC13-47488600E17.1 ENSG00000283199	33
ABC13-47656900H15.1 ENSG00000283566	16
ABC7-42404400C24.1 ENSG00000277758	4
ABCA1 ENSG00000165029	17
ABCA10 ENSG00000154263	36
ABCA12 ENSG00000144452	20
ABCA13 ENSG00000179869	0
ABCA2 ENSG00000107331	522
ABCA3 ENSG00000167972	121
ABCA4 ENSG00000198691	11
ABCA5 ENSG00000154265	82
ABCA6 ENSG00000154262	22
ABCA7 ENSG00000064687	100
ABCA8 ENSG00000141338	185
ABCA9 ENSG00000154258	48
ABCB1 ENSG00000085563	25
ABCB10 ENSG00000135776	53
ABCB11 ENSG00000073734	18
ABCB4 ENSG00000005471	12
ABCB5 ENSG00000004846	0
ABCB6 ENSG00000115657	11
ABCB7 ENSG00000131269	151
ABCB8 ENSG00000197150	160
ABCB9 ENSG00000150967	92
ABCC1 ENSG00000103222	243
ABCC10 ENSG00000124574	222
ABCC3 ENSG00000108846	613
ABCC4 ENSG00000125257	198
ABCC5 ENSG00000114770	713
ABCC6 ENSG00000091262	34
ABCC8 ENSG00000006071	393
ABCC9 ENSG00000069431	42
ABCD1 ENSG00000101986	179
ABCD2 ENSG00000173208	12
ABCD3 ENSG00000117528	65
ABCD4 ENSG00000119688	192
ABCE1 ENSG00000164163	66
ABCF1 ENSG00000204574	1218
ABCF2 ENSG00000033050	989
ABCF3 ENSG00000161204	374
ABCG1 ENSG00000160179	232
ABCG2 ENSG00000118777	118
ABCG4 ENSG00000172350	1
ABCG5 ENSG00000138075	0
ABHD1 ENSG00000143994	31
ABHD10 ENSG00000144827	283
ABHD11 ENSG00000106077	2024
ABHD12 ENSG00000100997	1237
ABHD12B ENSG00000131969	0
ABHD13 ENSG00000139826	112
ABHD14A ENSG00000248487	255
ABHD14A-ACY1 ENSG00000114786	1
ABHD14B ENSG00000114779	1315
ABHD15 ENSG00000168792	154
ABHD16A ENSG00000204427	110
ABHD17A ENSG00000129968	386
ABHD17B ENSG00000107362	218
ABHD17C ENSG00000136379	88
ABHD18 ENSG00000164074	47
ABHD2 ENSG00000140526	401
ABHD3 ENSG00000158201	59
ABHD4 ENSG00000100439	285
ABHD5 ENSG00000011198	18
ABHD6 ENSG00000163686	123
ABHD8 ENSG00000127220	198
ABI1 ENSG00000136754	217
ABI2 ENSG00000138443	329
ABI3 ENSG00000108798	164
ABI3BP ENSG00000154175	6
ABL1 ENSG00000097007	1034
ABL2 ENSG00000143322	366
ABLIM1 ENSG00000099204	1618
ABLIM2 ENSG00000163995	36
ABLIM3 ENSG00000173210	238
ABO ENSG00000175164	244
ABR ENSG00000159842	794
ABRA ENSG00000174429	1
ABRACL ENSG00000146386	33
ABT1 ENSG00000146109	214
ABTB1 ENSG00000114626	705
ABTB2 ENSG00000166016	174
AC002429.5 ENSG00000236197	0
AC004381.6 ENSG00000005189	109
AC004754.3 ENSG00000269881	10
AC004813.1 ENSG00000279777	3
AC005281.1 ENSG00000226690	12
AC005480.1 ENSG00000279461	2
AC006116.20 ENSG00000267710	9
AC006386.1 ENSG00000279115	17
AC006994.3 ENSG00000279317	0
AC008522.1 ENSG00000279232	7
AC008759.1 ENSG00000279471	0
AC009014.3 ENSG00000271824	4
AC010731.4 ENSG00000235118	0
AC012005.1 ENSG00000279274	54
AC013269.5 ENSG00000184761	0
AC013461.1 ENSG00000091436	211
AC018512.1 ENSG00000279808	2
AC021106.1 ENSG00000279386	0
AC024592.12 ENSG00000267740	0
AC025335.1 ENSG00000179859	98
AC074033.1 ENSG00000281137	1
AC087350.1 ENSG00000281527	1
AC090498.1 ENSG00000279483	2099
AC092835.2 ENSG00000233757	1
AC105052.1 ENSG00000279168	5
AC110615.1 ENSG00000279909	32
AC113404.1 ENSG00000254893	91
AC131097.4 ENSG00000216921	15
AC138517.6 ENSG00000283288	2
AC138969.4 ENSG00000183889	495
AC241377.1 ENSG00000281741	87
AC241585.1 ENSG00000281571	14
AC242988.1 ENSG00000278939	1
AC243756.1 ENSG00000270339	1
AC245100.1 ENSG00000280649	77
ACAA1 ENSG00000060971	1651
ACAA2 ENSG00000167315	237
ACACA ENSG00000278540	476
ACACB ENSG00000076555	334
ACAD10 ENSG00000111271	139
ACAD11 ENSG00000240303	12
ACAD8 ENSG00000151498	51
ACAD9 ENSG00000177646	500
ACADL ENSG00000115361	95
ACADM ENSG00000117054	138
ACADS ENSG00000122971	221
ACADSB ENSG00000196177	100
ACADVL ENSG00000072778	6890
ACAN ENSG00000157766	17
ACAP1 ENSG00000072818	143
ACAP2 ENSG00000114331	138
ACAP3 ENSG00000131584	881
ACAT1 ENSG00000075239	327
ACAT2 ENSG00000120437	418
ACBD3 ENSG00000182827	170
ACBD4 ENSG00000181513	666
ACBD5 ENSG00000107897	50
ACBD6 ENSG00000230124	274
ACCS ENSG00000110455	197
ACCSL ENSG00000205126	12
ACD ENSG00000102977	364
ACE ENSG00000159640	173
ACE2 ENSG00000130234	18
ACER1 ENSG00000167769	10
ACER2 ENSG00000177076	9
ACER3 ENSG00000078124	157
ACHE ENSG00000087085	897
ACIN1 ENSG00000100813	976
ACKR1 ENSG00000213088	339
ACKR2 ENSG00000144648	33
ACKR3 ENSG00000144476	241
ACKR4 ENSG00000129048	1
ACLY ENSG00000131473	250
ACMSD ENSG00000153086	1
ACO1 ENSG00000122729	72
ACO2 ENSG00000100412	654
ACOD1 ENSG00000102794	1
ACOT1 ENSG00000184227	206
ACOT11 ENSG00000162390	187
ACOT13 ENSG00000112304	173
ACOT2 ENSG00000119673	209
ACOT4 ENSG00000177465	5
ACOT7 ENSG00000097021	398
ACOT8 ENSG00000101473	361
ACOT9 ENSG00000123130	304
ACOX1 ENSG00000161533	1139
ACOX2 ENSG00000168306	170
ACOX3 ENSG00000087008	336
ACOXL ENSG00000153093	57
ACP1 ENSG00000143727	267
ACP2 ENSG00000134575	597
ACP5 ENSG00000102575	203
ACP6 ENSG00000162836	252
ACP7 ENSG00000183760	0
ACPP ENSG00000014257	7314
ACPT ENSG00000142513	2
ACR ENSG00000100312	14
ACRBP ENSG00000111644	28
ACRC ENSG00000147174	2
ACSBG1 ENSG00000103740	127
ACSBG2 ENSG00000130377	2
ACSF2 ENSG00000167107	458
ACSF3 ENSG00000176715	628
ACSL1 ENSG00000151726	225
ACSL3 ENSG00000123983	341
ACSL4 ENSG00000068366	253
ACSL5 ENSG00000197142	932
ACSL6 ENSG00000164398	9
ACSM1 ENSG00000166743	51
ACSM2A ENSG00000183747	0
ACSM2B ENSG00000066813	8
ACSM3 ENSG00000005187	141
ACSM4 ENSG00000215009	8
ACSM5 ENSG00000183549	3
ACSM6 ENSG00000173124	6
ACSS1 ENSG00000154930	946
ACSS2 ENSG00000131069	854
ACSS3 ENSG00000111058	54
ACTA1 ENSG00000143632	53
ACTA2 ENSG00000107796	4962
ACTB ENSG00000075624	71966
ACTBL2 ENSG00000169067	1
ACTC1 ENSG00000159251	124
ACTG1 ENSG00000184009	33949
ACTG2 ENSG00000163017	20339
ACTL10 ENSG00000182584	81
ACTL6A ENSG00000136518	70
ACTN1 ENSG00000072110	6490
ACTN2 ENSG00000077522	11
ACTN3 ENSG00000248746	1
ACTN4 ENSG00000130402	4145
ACTR10 ENSG00000131966	93
ACTR1A ENSG00000138107	991
ACTR1B ENSG00000115073	1247
ACTR2 ENSG00000138071	656
ACTR3 ENSG00000115091	240
ACTR3B ENSG00000133627	52
ACTR3C ENSG00000106526	43
ACTR5 ENSG00000101442	53
ACTR6 ENSG00000075089	47
ACTR8 ENSG00000113812	84
ACTRT3 ENSG00000184378	6
ACVR1 ENSG00000115170	86
ACVR1B ENSG00000135503	200
ACVR1C ENSG00000123612	7
ACVR2A ENSG00000121989	44
ACVR2B ENSG00000114739	15
ACVRL1 ENSG00000139567	676
ACY1 ENSG00000243989	168
ACY3 ENSG00000132744	39
ACYP1 ENSG00000119640	81
ACYP2 ENSG00000170634	141
ADA ENSG00000196839	106
ADAD1 ENSG00000164113	5
ADAD2 ENSG00000140955	6
ADAL ENSG00000168803	41
ADAM10 ENSG00000137845	293
ADAM11 ENSG00000073670	34
ADAM12 ENSG00000148848	22
ADAM15 ENSG00000143537	710
ADAM17 ENSG00000151694	145
ADAM18 ENSG00000168619	0
ADAM19 ENSG00000135074	92
ADAM2 ENSG00000104755	20
ADAM20 ENSG00000134007	4
ADAM22 ENSG00000008277	41
ADAM23 ENSG00000114948	31
ADAM28 ENSG00000042980	52
ADAM29 ENSG00000168594	0
ADAM32 ENSG00000197140	6
ADAM33 ENSG00000149451	1869
ADAM7 ENSG00000069206	7
ADAM8 ENSG00000151651	305
ADAM9 ENSG00000168615	745
ADAMDEC1 ENSG00000134028	2
ADAMTS1 ENSG00000154734	1632
ADAMTS10 ENSG00000142303	395
ADAMTS12 ENSG00000151388	58
ADAMTS13 ENSG00000160323	144
ADAMTS14 ENSG00000138316	42
ADAMTS15 ENSG00000166106	74
ADAMTS17 ENSG00000140470	22
ADAMTS18 ENSG00000140873	2
ADAMTS19 ENSG00000145808	0
ADAMTS2 ENSG00000087116	37
ADAMTS20 ENSG00000173157	0
ADAMTS3 ENSG00000156140	3
ADAMTS4 ENSG00000158859	389
ADAMTS5 ENSG00000154736	26
ADAMTS6 ENSG00000049192	0
ADAMTS7 ENSG00000136378	55
ADAMTS8 ENSG00000134917	186
ADAMTS9 ENSG00000163638	142
ADAMTSL1 ENSG00000178031	117
ADAMTSL2 ENSG00000197859	222
ADAMTSL3 ENSG00000156218	49
ADAMTSL4 ENSG00000143382	121
ADAMTSL5 ENSG00000185761	96
ADAP1 ENSG00000105963	112
ADAP2 ENSG00000184060	31
ADAR ENSG00000160710	2799
ADARB1 ENSG00000197381	216
ADARB2 ENSG00000185736	29
ADAT1 ENSG00000065457	203
ADAT2 ENSG00000189007	81
ADAT3 ENSG00000213638	5
ADCK1 ENSG00000063761	125
ADCK2 ENSG00000133597	395
ADCK3 ENSG00000163050	775
ADCK4 ENSG00000123815	328
ADCK5 ENSG00000173137	147
ADCY1 ENSG00000164742	22
ADCY2 ENSG00000078295	189
ADCY3 ENSG00000138031	467
ADCY4 ENSG00000129467	303
ADCY5 ENSG00000173175	783
ADCY6 ENSG00000174233	752
ADCY7 ENSG00000121281	40
ADCY8 ENSG00000155897	0
ADCY9 ENSG00000162104	153
ADCYAP1R1 ENSG00000078549	49
ADD1 ENSG00000087274	794
ADD2 ENSG00000075340	87
ADD3 ENSG00000148700	134
ADGB ENSG00000118492	9
ADGRA2 ENSG00000020181	2017
ADGRA3 ENSG00000152990	92
ADGRB1 ENSG00000181790	27
ADGRB2 ENSG00000121753	24
ADGRB3 ENSG00000135298	8
ADGRD1 ENSG00000111452	52
ADGRD2 ENSG00000180264	12
ADGRE1 ENSG00000174837	3
ADGRE2 ENSG00000127507	48
ADGRE3 ENSG00000131355	1
ADGRE5 ENSG00000123146	908
ADGRF1 ENSG00000153292	411
ADGRF3 ENSG00000173567	0
ADGRF4 ENSG00000153294	11
ADGRF5 ENSG00000069122	45
ADGRG1 ENSG00000205336	1214
ADGRG2 ENSG00000173698	1
ADGRG3 ENSG00000182885	24
ADGRG4 ENSG00000156920	2
ADGRG5 ENSG00000159618	19
ADGRG6 ENSG00000112414	70
ADGRG7 ENSG00000144820	0
ADGRL1 ENSG00000072071	358
ADGRL2 ENSG00000117114	109
ADGRL3 ENSG00000150471	6
ADGRL4 ENSG00000162618	52
ADGRV1 ENSG00000164199	45
ADH1B ENSG00000196616	37
ADH1C ENSG00000248144	11
ADH4 ENSG00000198099	1
ADH5 ENSG00000197894	950
ADH6 ENSG00000172955	12
ADHFE1 ENSG00000147576	193
ADI1 ENSG00000182551	2399
ADIPOR1 ENSG00000159346	500
ADIPOR2 ENSG00000006831	361
ADIRF ENSG00000148671	9703
ADK ENSG00000156110	258
ADM ENSG00000148926	311
ADM2 ENSG00000128165	19
ADM5 ENSG00000224420	27
ADNP ENSG00000101126	411
ADNP2 ENSG00000101544	89
ADO ENSG00000181915	74
ADORA1 ENSG00000163485	18
ADORA2B ENSG00000170425	50
ADORA3 ENSG00000282608	35
ADPGK ENSG00000159322	605
ADPRH ENSG00000144843	75
ADPRHL1 ENSG00000153531	62
ADPRHL2 ENSG00000116863	447
ADPRM ENSG00000170222	64
ADRA1A ENSG00000120907	17
ADRA1D ENSG00000171873	23
ADRA2A ENSG00000150594	165
ADRA2B ENSG00000274286	30
ADRA2C ENSG00000184160	192
ADRB1 ENSG00000043591	27
ADRB2 ENSG00000169252	90
ADRB3 ENSG00000188778	44
ADRM1 ENSG00000130706	597
ADSL ENSG00000239900	272
ADSS ENSG00000035687	179
ADSSL1 ENSG00000185100	129
ADTRP ENSG00000111863	16
AEBP1 ENSG00000106624	6059
AEBP2 ENSG00000139154	152
AEN ENSG00000181026	377
AES ENSG00000104964	4975
AF011889.5 ENSG00000241489	6
AFAP1 ENSG00000196526	105
AFAP1L1 ENSG00000157510	74
AFAP1L2 ENSG00000169129	35
AFF1 ENSG00000172493	88
AFF2 ENSG00000155966	7
AFF3 ENSG00000144218	46
AFF4 ENSG00000072364	316
AFG3L2 ENSG00000141385	621
AFM ENSG00000079557	6
AFMID ENSG00000183077	508
AFP ENSG00000081051	4
AFTPH ENSG00000119844	166
AGA ENSG00000038002	23
AGAP1 ENSG00000157985	137
AGAP14P ENSG00000279058	5
AGAP2 ENSG00000135439	45
AGAP3 ENSG00000133612	671
AGAP4 ENSG00000188234	68
AGAP5 ENSG00000172650	8
AGAP6 ENSG00000204149	131
AGAP9 ENSG00000204172	43
AGBL1 ENSG00000273540	6
AGBL2 ENSG00000165923	6
AGBL3 ENSG00000146856	14
AGBL4 ENSG00000186094	2
AGBL5 ENSG00000084693	336
AGER ENSG00000204305	191
AGFG1 ENSG00000173744	106
AGFG2 ENSG00000106351	280
AGGF1 ENSG00000164252	55
AGK ENSG00000006530	34
AGL ENSG00000162688	67
AGMAT ENSG00000116771	1
AGO1 ENSG00000092847	288
AGO2 ENSG00000123908	335
AGO3 ENSG00000126070	92
AGO4 ENSG00000134698	90
AGPAT1 ENSG00000204310	1207
AGPAT2 ENSG00000169692	657
AGPAT3 ENSG00000160216	626
AGPAT4 ENSG00000026652	101
AGPAT5 ENSG00000155189	39
AGPS ENSG00000018510	66
AGR2 ENSG00000106541	2975
AGR3 ENSG00000173467	185
AGRN ENSG00000188157	522
AGRP ENSG00000159723	5
AGT ENSG00000135744	103
AGTPBP1 ENSG00000135049	6
AGTR1 ENSG00000144891	24
AGTRAP ENSG00000177674	1507
AGXT ENSG00000172482	0
AHCTF1 ENSG00000153207	175
AHCY ENSG00000101444	1418
AHCYL1 ENSG00000168710	1121
AHCYL2 ENSG00000158467	158
AHDC1 ENSG00000126705	427
AHI1 ENSG00000135541	347
AHNAK ENSG00000124942	4327
AHNAK2 ENSG00000185567	407
AHR ENSG00000106546	404
AHRR ENSG00000063438	21
AHSA1 ENSG00000100591	581
AHSA2 ENSG00000173209	173
AICDA ENSG00000111732	0
AIDA ENSG00000186063	36
AIF1 ENSG00000204472	246
AIF1L ENSG00000126878	96
AIFM1 ENSG00000156709	386
AIFM2 ENSG00000042286	148
AIFM3 ENSG00000183773	119
AIG1 ENSG00000146416	427
AIM1 ENSG00000112297	94
AIM1L ENSG00000176092	123
AIM2 ENSG00000163568	1
AIMP1 ENSG00000164022	222
AIMP2 ENSG00000106305	106
AIP ENSG00000110711	1288
AIPL1 ENSG00000129221	4
AIRE ENSG00000160224	7
AJ239318.1 ENSG00000280108	1
AJAP1 ENSG00000196581	6
AJUBA ENSG00000129474	151
AK1 ENSG00000106992	349
AK2 ENSG00000004455	1272
AK3 ENSG00000147853	132
AK4 ENSG00000162433	49
AK5 ENSG00000154027	7
AK6 ENSG00000085231	115
AK7 ENSG00000140057	8
AK8 ENSG00000165695	25
AK9 ENSG00000155085	23
AKAP1 ENSG00000121057	755
AKAP10 ENSG00000108599	134
AKAP11 ENSG00000023516	173
AKAP12 ENSG00000131016	167
AKAP13 ENSG00000170776	457
AKAP14 ENSG00000186471	0
AKAP17A ENSG00000197976	318
AKAP3 ENSG00000111254	18
AKAP5 ENSG00000179841	6
AKAP6 ENSG00000151320	10
AKAP7 ENSG00000118507	23
AKAP8 ENSG00000105127	1050
AKAP8L ENSG00000011243	998
AKAP9 ENSG00000127914	232
AKIP1 ENSG00000166452	299
AKIRIN1 ENSG00000174574	281
AKIRIN2 ENSG00000135334	107
AKNA ENSG00000106948	728
AKNAD1 ENSG00000162641	24
AKR1A1 ENSG00000117448	1449
AKR1B1 ENSG00000085662	797
AKR1C1 ENSG00000187134	541
AKR1C2 ENSG00000151632	737
AKR1C3 ENSG00000196139	221
AKR1C4 ENSG00000198610	2
AKR1D1 ENSG00000122787	6
AKR1E2 ENSG00000165568	14
AKR7A2 ENSG00000053371	2055
AKR7A3 ENSG00000162482	18
AKR7L ENSG00000211454	3
AKT1 ENSG00000142208	2537
AKT1S1 ENSG00000204673	612
AKT2 ENSG00000105221	1266
AKT3 ENSG00000117020	340
AKTIP ENSG00000166971	106
AL023806.1 ENSG00000280184	1
AL049794.1 ENSG00000280240	3
AL133475.1 ENSG00000281602	0
AL356053.1 ENSG00000150076	10
AL358852.1 ENSG00000278899	13
AL365181.1 ENSG00000280316	9
AL513523.2 ENSG00000279767	42
AL589743.1 ENSG00000279508	102
ALAD ENSG00000148218	268
ALAS1 ENSG00000023330	464
ALAS2 ENSG00000158578	4
ALB ENSG00000163631	5
ALCAM ENSG00000170017	193
ALDH16A1 ENSG00000161618	402
ALDH18A1 ENSG00000059573	606
ALDH1A1 ENSG00000165092	286
ALDH1A2 ENSG00000128918	532
ALDH1A3 ENSG00000184254	526
ALDH1B1 ENSG00000137124	587
ALDH1L1 ENSG00000144908	726
ALDH1L2 ENSG00000136010	80
ALDH3A1 ENSG00000108602	48
ALDH3A2 ENSG00000072210	841
ALDH3B1 ENSG00000006534	292
ALDH3B2 ENSG00000132746	190
ALDH4A1 ENSG00000159423	479
ALDH5A1 ENSG00000112294	56
ALDH6A1 ENSG00000119711	251
ALDH7A1 ENSG00000164904	537
ALDH9A1 ENSG00000143149	287
ALDOA ENSG00000149925	5525
ALDOC ENSG00000109107	542
ALG1 ENSG00000033011	268
ALG10 ENSG00000139133	11
ALG10B ENSG00000175548	19
ALG11 ENSG00000253710	3
ALG12 ENSG00000182858	398
ALG13 ENSG00000101901	143
ALG14 ENSG00000172339	77
ALG1L ENSG00000189366	47
ALG1L2 ENSG00000251287	1
ALG2 ENSG00000119523	110
ALG3 ENSG00000214160	412
ALG5 ENSG00000120697	52
ALG6 ENSG00000088035	24
ALG8 ENSG00000159063	108
ALG9 ENSG00000086848	60
ALK ENSG00000171094	1
ALKBH1 ENSG00000100601	16
ALKBH2 ENSG00000189046	173
ALKBH3 ENSG00000166199	281
ALKBH4 ENSG00000160993	229
ALKBH5 ENSG00000091542	1257
ALKBH6 ENSG00000239382	187
ALKBH7 ENSG00000125652	1004
ALKBH8 ENSG00000137760	4
ALLC ENSG00000151360	7
ALMS1 ENSG00000116127	35
ALOX12 ENSG00000108839	4
ALOX12B ENSG00000179477	7
ALOX15 ENSG00000161905	1
ALOX15B ENSG00000179593	330
ALOX5 ENSG00000012779	194
ALOX5AP ENSG00000132965	148
ALOXE3 ENSG00000179148	1
ALPK1 ENSG00000073331	127
ALPK2 ENSG00000198796	1
ALPK3 ENSG00000136383	67
ALPL ENSG00000162551	43
ALS2 ENSG00000003393	22
ALS2CL ENSG00000178038	648
ALS2CR11 ENSG00000155754	3
ALS2CR12 ENSG00000155749	4
ALX1 ENSG00000180318	0
ALX3 ENSG00000156150	1
ALYREF ENSG00000183684	184
AMACR ENSG00000242110	219
AMBN ENSG00000178522	0
AMBP ENSG00000106927	10
AMBRA1 ENSG00000110497	240
AMD1 ENSG00000123505	321
AMDHD1 ENSG00000139344	1
AMDHD2 ENSG00000162066	208
AMER1 ENSG00000184675	80
AMER3 ENSG00000178171	5
AMFR ENSG00000159461	396
AMH ENSG00000104899	23
AMHR2 ENSG00000135409	2
AMIGO1 ENSG00000181754	196
AMIGO2 ENSG00000139211	138
AMIGO3 ENSG00000176020	10
AMMECR1 ENSG00000101935	14
AMMECR1L ENSG00000144233	152
AMN ENSG00000166126	157
AMN1 ENSG00000151743	35
AMOT ENSG00000126016	113
AMOTL1 ENSG00000166025	816
AMOTL2 ENSG00000114019	261
AMPD1 ENSG00000116748	58
AMPD2 ENSG00000116337	755
AMPD3 ENSG00000133805	33
AMPH ENSG00000078053	2
AMT ENSG00000145020	12
AMTN ENSG00000187689	2
AMY1A ENSG00000237763	29
AMY1B ENSG00000174876	24
AMY1C ENSG00000187733	12
AMY2B ENSG00000240038	129
AMZ1 ENSG00000174945	3
AMZ2 ENSG00000196704	168
ANAPC1 ENSG00000153107	241
ANAPC10 ENSG00000164162	8
ANAPC11 ENSG00000141552	2345
ANAPC13 ENSG00000129055	80
ANAPC15 ENSG00000110200	798
ANAPC16 ENSG00000166295	1222
ANAPC2 ENSG00000176248	419
ANAPC4 ENSG00000053900	120
ANAPC5 ENSG00000089053	972
ANAPC7 ENSG00000196510	1111
ANG ENSG00000214274	603
ANGEL1 ENSG00000013523	204
ANGEL2 ENSG00000174606	78
ANGPT1 ENSG00000154188	93
ANGPT2 ENSG00000091879	24
ANGPT4 ENSG00000101280	17
ANGPTL1 ENSG00000116194	18
ANGPTL2 ENSG00000136859	1119
ANGPTL3 ENSG00000132855	2
ANGPTL4 ENSG00000167772	1103
ANGPTL6 ENSG00000130812	15
ANGPTL7 ENSG00000171819	2
ANGPTL8 ENSG00000130173	7
ANK1 ENSG00000029534	38
ANK2 ENSG00000145362	43
ANK3 ENSG00000151150	214
ANKAR ENSG00000151687	15
ANKDD1A ENSG00000166839	37
ANKDD1B ENSG00000189045	14
ANKEF1 ENSG00000132623	46
ANKFN1 ENSG00000153930	11
ANKFY1 ENSG00000185722	401
ANKH ENSG00000154122	593
ANKHD1 ENSG00000131503	111
ANKHD1-EIF4EBP3 ENSG00000254996	7
ANKIB1 ENSG00000001629	70
ANKK1 ENSG00000170209	14
ANKLE1 ENSG00000160117	4
ANKLE2 ENSG00000176915	700
ANKMY1 ENSG00000144504	321
ANKMY2 ENSG00000106524	56
ANKRA2 ENSG00000164331	86
ANKRD1 ENSG00000148677	21
ANKRD10 ENSG00000088448	907
ANKRD11 ENSG00000167522	770
ANKRD12 ENSG00000101745	104
ANKRD13A ENSG00000076513	94
ANKRD13B ENSG00000198720	87
ANKRD13C ENSG00000118454	67
ANKRD13D ENSG00000172932	778
ANKRD16 ENSG00000134461	203
ANKRD17 ENSG00000132466	77
ANKRD18A ENSG00000180071	34
ANKRD18B ENSG00000230453	6
ANKRD2 ENSG00000165887	12
ANKRD20A1 ENSG00000260691	2
ANKRD20A2 ENSG00000183148	1
ANKRD20A3 ENSG00000276203	0
ANKRD20A4 ENSG00000172014	2
ANKRD22 ENSG00000152766	42
ANKRD23 ENSG00000163126	152
ANKRD24 ENSG00000089847	29
ANKRD26 ENSG00000107890	18
ANKRD27 ENSG00000105186	83
ANKRD28 ENSG00000206560	46
ANKRD29 ENSG00000154065	64
ANKRD30A ENSG00000148513	2
ANKRD30BL ENSG00000163046	0
ANKRD31 ENSG00000145700	3
ANKRD33 ENSG00000167612	7
ANKRD33B ENSG00000164236	28
ANKRD34A ENSG00000272031	36
ANKRD34B ENSG00000189127	0
ANKRD35 ENSG00000198483	292
ANKRD36 ENSG00000135976	38
ANKRD36B ENSG00000196912	82
ANKRD36C ENSG00000174501	31
ANKRD37 ENSG00000186352	343
ANKRD39 ENSG00000213337	141
ANKRD40 ENSG00000154945	302
ANKRD42 ENSG00000137494	20
ANKRD44 ENSG00000065413	21
ANKRD45 ENSG00000183831	23
ANKRD46 ENSG00000186106	87
ANKRD49 ENSG00000168876	18
ANKRD50 ENSG00000151458	52
ANKRD52 ENSG00000139645	489
ANKRD53 ENSG00000144031	22
ANKRD54 ENSG00000100124	338
ANKRD6 ENSG00000135299	70
ANKRD62 ENSG00000181626	0
ANKRD65 ENSG00000235098	235
ANKRD7 ENSG00000106013	3
ANKRD9 ENSG00000156381	553
ANKS1A ENSG00000064999	78
ANKS1B ENSG00000185046	38
ANKS3 ENSG00000168096	273
ANKS6 ENSG00000165138	106
ANKUB1 ENSG00000206199	0
ANKZF1 ENSG00000163516	483
ANLN ENSG00000011426	3
ANO1 ENSG00000131620	121
ANO10 ENSG00000160746	271
ANO2 ENSG00000047617	37
ANO3 ENSG00000134343	0
ANO4 ENSG00000151572	10
ANO5 ENSG00000171714	24
ANO6 ENSG00000177119	69
ANO7 ENSG00000146205	637
ANO8 ENSG00000074855	207
ANO9 ENSG00000185101	336
ANOS1 ENSG00000011201	19
ANP32A ENSG00000140350	886
ANP32B ENSG00000136938	641
ANP32D ENSG00000139223	3
ANP32E ENSG00000143401	133
ANPEP ENSG00000166825	1255
ANTXR1 ENSG00000169604	390
ANTXR2 ENSG00000163297	967
ANTXRL ENSG00000274209	1
ANXA1 ENSG00000135046	1551
ANXA11 ENSG00000122359	4725
ANXA13 ENSG00000104537	7
ANXA2 ENSG00000182718	9996
ANXA2R ENSG00000177721	33
ANXA3 ENSG00000138772	46
ANXA4 ENSG00000196975	152
ANXA5 ENSG00000164111	950
ANXA6 ENSG00000197043	1776
ANXA7 ENSG00000138279	511
ANXA8 ENSG00000265190	790
ANXA8L1 ENSG00000264230	649
ANXA9 ENSG00000143412	91
AOAH ENSG00000136250	156
AOC1 ENSG00000002726	504
AOC2 ENSG00000131480	16
AOC3 ENSG00000131471	468
AOX1 ENSG00000138356	69
AP000350.10 ENSG00000251357	1
AP000769.1 ENSG00000279576	216
AP000866.1 ENSG00000279342	6
AP001888.1 ENSG00000281781	0
AP006285.2 ENSG00000278919	7
AP1AR ENSG00000138660	102
AP1B1 ENSG00000100280	1125
AP1G1 ENSG00000166747	145
AP1G2 ENSG00000213983	1533
AP1M1 ENSG00000072958	969
AP1M2 ENSG00000129354	984
AP1S1 ENSG00000106367	525
AP1S2 ENSG00000182287	40
AP1S3 ENSG00000152056	40
AP2A1 ENSG00000196961	653
AP2A2 ENSG00000183020	1239
AP2B1 ENSG00000006125	922
AP2M1 ENSG00000161203	2260
AP2S1 ENSG00000042753	1372
AP3B1 ENSG00000132842	99
AP3B2 ENSG00000103723	29
AP3D1 ENSG00000065000	941
AP3M1 ENSG00000185009	248
AP3M2 ENSG00000070718	266
AP3S1 ENSG00000177879	89
AP3S2 ENSG00000157823	275
AP4B1 ENSG00000134262	238
AP4E1 ENSG00000081014	36
AP4M1 ENSG00000221838	228
AP4S1 ENSG00000100478	61
AP5B1 ENSG00000254470	255
AP5M1 ENSG00000053770	76
AP5S1 ENSG00000125843	122
AP5Z1 ENSG00000242802	414
APAF1 ENSG00000120868	72
APBA1 ENSG00000107282	39
APBA2 ENSG00000034053	103
APBA3 ENSG00000011132	561
APBB1 ENSG00000166313	636
APBB1IP ENSG00000077420	18
APBB2 ENSG00000163697	132
APBB3 ENSG00000113108	827
APC ENSG00000134982	41
APC2 ENSG00000115266	0
APCDD1 ENSG00000154856	407
APCDD1L ENSG00000198768	39
APEH ENSG00000164062	938
APELA ENSG00000248329	5
APEX1 ENSG00000100823	910
APEX2 ENSG00000169188	222
APH1A ENSG00000117362	1852
APH1B ENSG00000138613	244
API5 ENSG00000166181	90
APIP ENSG00000149089	80
APITD1 ENSG00000175279	58
APLF ENSG00000169621	20
APLN ENSG00000171388	14
APLNR ENSG00000134817	51
APLP1 ENSG00000105290	89
APLP2 ENSG00000084234	3777
APMAP ENSG00000101474	718
APOA1 ENSG00000118137	14
APOB ENSG00000084674	7
APOBEC3A ENSG00000128383	70
APOBEC3B ENSG00000179750	4
APOBEC3C ENSG00000244509	1001
APOBEC3D ENSG00000243811	143
APOBEC3F ENSG00000128394	132
APOBEC3G ENSG00000239713	218
APOBEC3H ENSG00000100298	33
APOBR ENSG00000184730	180
APOC1 ENSG00000130208	655
APOD ENSG00000189058	5161
APOE ENSG00000130203	6249
APOF ENSG00000175336	23
APOL1 ENSG00000100342	1026
APOL2 ENSG00000128335	667
APOL3 ENSG00000128284	534
APOL4 ENSG00000100336	372
APOL6 ENSG00000221963	243
APOLD1 ENSG00000178878	86
APOM ENSG00000204444	32
APOO ENSG00000184831	21
APOOL ENSG00000155008	90
APP ENSG00000142192	4582
APPBP2 ENSG00000062725	134
APPL1 ENSG00000157500	100
APPL2 ENSG00000136044	522
APRT ENSG00000198931	2472
APTX ENSG00000137074	475
AQP1 ENSG00000240583	1799
AQP10 ENSG00000143595	6
AQP11 ENSG00000178301	0
AQP2 ENSG00000167580	344
AQP3 ENSG00000165272	22527
AQP4 ENSG00000171885	8
AQP5 ENSG00000161798	64
AQP6 ENSG00000086159	6
AQP7 ENSG00000165269	24
AQP9 ENSG00000103569	4
AQR ENSG00000021776	295
AR ENSG00000169083	1556
ARAF ENSG00000078061	724
ARAP1 ENSG00000186635	410
ARAP2 ENSG00000047365	30
ARAP3 ENSG00000120318	482
ARC ENSG00000198576	78
ARCN1 ENSG00000095139	407
AREG ENSG00000109321	192
AREL1 ENSG00000119682	470
ARF1 ENSG00000143761	1145
ARF3 ENSG00000134287	2004
ARF4 ENSG00000168374	794
ARF5 ENSG00000004059	107
ARF6 ENSG00000165527	492
ARFGAP1 ENSG00000101199	583
ARFGAP2 ENSG00000149182	931
ARFGAP3 ENSG00000242247	184
ARFGEF1 ENSG00000066777	90
ARFGEF2 ENSG00000124198	66
ARFGEF3 ENSG00000112379	279
ARFIP1 ENSG00000164144	76
ARFIP2 ENSG00000132254	634
ARFRP1 ENSG00000101246	812
ARG2 ENSG00000081181	368
ARGFX ENSG00000186103	0
ARGLU1 ENSG00000134884	801
ARHGAP1 ENSG00000175220	2411
ARHGAP10 ENSG00000071205	262
ARHGAP11A ENSG00000198826	2
ARHGAP11B ENSG00000187951	6
ARHGAP12 ENSG00000165322	85
ARHGAP15 ENSG00000075884	16
ARHGAP17 ENSG00000140750	308
ARHGAP18 ENSG00000146376	50
ARHGAP19 ENSG00000213390	116
ARHGAP20 ENSG00000137727	32
ARHGAP21 ENSG00000107863	91
ARHGAP22 ENSG00000128805	23
ARHGAP23 ENSG00000275832	459
ARHGAP24 ENSG00000138639	5
ARHGAP25 ENSG00000163219	106
ARHGAP26 ENSG00000145819	238
ARHGAP27 ENSG00000159314	1180
ARHGAP28 ENSG00000088756	33
ARHGAP29 ENSG00000137962	86
ARHGAP30 ENSG00000186517	189
ARHGAP31 ENSG00000031081	113
ARHGAP32 ENSG00000134909	833
ARHGAP33 ENSG00000004777	167
ARHGAP35 ENSG00000160007	399
ARHGAP36 ENSG00000147256	2
ARHGAP39 ENSG00000147799	143
ARHGAP4 ENSG00000089820	381
ARHGAP40 ENSG00000124143	144
ARHGAP42 ENSG00000165895	13
ARHGAP44 ENSG00000006740	150
ARHGAP45 ENSG00000180448	227
ARHGAP5 ENSG00000100852	132
ARHGAP6 ENSG00000047648	283
ARHGAP8 ENSG00000241484	126
ARHGAP9 ENSG00000123329	133
ARHGDIA ENSG00000141522	4228
ARHGDIB ENSG00000111348	2041
ARHGDIG ENSG00000242173	8
ARHGEF1 ENSG00000076928	632
ARHGEF10 ENSG00000104728	29
ARHGEF10L ENSG00000074964	451
ARHGEF11 ENSG00000132694	471
ARHGEF12 ENSG00000196914	240
ARHGEF15 ENSG00000198844	69
ARHGEF16 ENSG00000130762	333
ARHGEF17 ENSG00000110237	564
ARHGEF19 ENSG00000142632	200
ARHGEF2 ENSG00000116584	931
ARHGEF25 ENSG00000240771	279
ARHGEF26 ENSG00000114790	63
ARHGEF28 ENSG00000214944	187
ARHGEF3 ENSG00000163947	119
ARHGEF33 ENSG00000214694	7
ARHGEF35 ENSG00000213214	7
ARHGEF37 ENSG00000183111	437
ARHGEF38 ENSG00000236699	13
ARHGEF39 ENSG00000137135	14
ARHGEF4 ENSG00000136002	189
ARHGEF40 ENSG00000165801	557
ARHGEF5 ENSG00000050327	227
ARHGEF6 ENSG00000129675	31
ARHGEF7 ENSG00000102606	1136
ARHGEF9 ENSG00000131089	258
ARID1A ENSG00000117713	389
ARID1B ENSG00000049618	261
ARID2 ENSG00000189079	41
ARID3A ENSG00000116017	66
ARID3B ENSG00000179361	82
ARID4A ENSG00000032219	71
ARID4B ENSG00000054267	117
ARID5A ENSG00000196843	2344
ARID5B ENSG00000150347	233
ARIH1 ENSG00000166233	670
ARIH2 ENSG00000177479	747
ARIH2OS ENSG00000221883	75
ARL1 ENSG00000120805	905
ARL10 ENSG00000175414	54
ARL11 ENSG00000152213	11
ARL13B ENSG00000169379	55
ARL14 ENSG00000179674	69
ARL14EP ENSG00000152219	99
ARL15 ENSG00000185305	51
ARL16 ENSG00000214087	1182
ARL17A ENSG00000185829	83
ARL17B ENSG00000228696	56
ARL2 ENSG00000213465	555
ARL2BP ENSG00000102931	91
ARL3 ENSG00000138175	882
ARL4A ENSG00000122644	12
ARL4C ENSG00000188042	355
ARL4D ENSG00000175906	324
ARL5A ENSG00000162980	58
ARL5B ENSG00000165997	66
ARL6 ENSG00000113966	14
ARL6IP1 ENSG00000170540	183
ARL6IP4 ENSG00000182196	628
ARL6IP5 ENSG00000144746	177
ARL6IP6 ENSG00000177917	65
ARL8A ENSG00000143862	458
ARL8B ENSG00000134108	180
ARL9 ENSG00000196503	17
ARMC1 ENSG00000104442	42
ARMC10 ENSG00000170632	111
ARMC12 ENSG00000157343	21
ARMC2 ENSG00000118690	9
ARMC4 ENSG00000169126	12
ARMC5 ENSG00000140691	177
ARMC6 ENSG00000105676	374
ARMC7 ENSG00000125449	254
ARMC8 ENSG00000114098	199
ARMC9 ENSG00000135931	126
ARMCX1 ENSG00000126947	41
ARMCX2 ENSG00000184867	120
ARMCX3 ENSG00000102401	162
ARMCX4 ENSG00000196440	135
ARMCX5 ENSG00000125962	31
ARMCX6 ENSG00000198960	126
ARMT1 ENSG00000146476	73
ARNT ENSG00000143437	651
ARNT2 ENSG00000172379	42
ARNTL ENSG00000133794	3
ARNTL2 ENSG00000029153	59
ARPC1A ENSG00000241685	539
ARPC1B ENSG00000130429	895
ARPC2 ENSG00000163466	844
ARPC3 ENSG00000111229	1731
ARPC4 ENSG00000241553	1227
ARPC5 ENSG00000162704	328
ARPC5L ENSG00000136950	706
ARPIN ENSG00000242498	269
ARPP19 ENSG00000128989	248
ARRB1 ENSG00000137486	591
ARRB2 ENSG00000141480	454
ARRDC1 ENSG00000197070	855
ARRDC2 ENSG00000105643	606
ARRDC3 ENSG00000113369	336
ARRDC4 ENSG00000140450	63
ARRDC5 ENSG00000205784	7
ARSA ENSG00000100299	781
ARSB ENSG00000113273	92
ARSD ENSG00000006756	1067
ARSE ENSG00000157399	6
ARSG ENSG00000141337	67
ARSI ENSG00000183876	36
ARSJ ENSG00000180801	86
ARSK ENSG00000164291	19
ART3 ENSG00000156219	2
ART4 ENSG00000111339	2
ART5 ENSG00000167311	25
ARTN ENSG00000117407	43
ARV1 ENSG00000173409	102
ARVCF ENSG00000099889	343
ARX ENSG00000004848	46
ASAH1 ENSG00000104763	1202
ASAH2 ENSG00000188611	1
ASAH2B ENSG00000204147	27
ASAP1 ENSG00000153317	118
ASAP2 ENSG00000151693	67
ASAP3 ENSG00000088280	411
ASB1 ENSG00000065802	419
ASB11 ENSG00000165192	1
ASB12 ENSG00000198881	6
ASB13 ENSG00000196372	153
ASB14 ENSG00000239388	1
ASB18 ENSG00000182177	48
ASB2 ENSG00000100628	400
ASB3 ENSG00000115239	97
ASB4 ENSG00000005981	2
ASB5 ENSG00000164122	3
ASB6 ENSG00000148331	333
ASB7 ENSG00000183475	90
ASB8 ENSG00000177981	365
ASB9 ENSG00000102048	1
ASCC1 ENSG00000138303	88
ASCC2 ENSG00000100325	701
ASCC3 ENSG00000112249	128
ASCL1 ENSG00000139352	18
ASCL2 ENSG00000183734	100
ASCL3 ENSG00000176009	0
ASCL5 ENSG00000232237	1
ASF1A ENSG00000111875	31
ASF1B ENSG00000105011	20
ASGR1 ENSG00000141505	104
ASGR2 ENSG00000161944	12
ASH1L ENSG00000116539	904
ASH2L ENSG00000129691	115
ASIC1 ENSG00000110881	157
ASIC3 ENSG00000213199	40
ASIC4 ENSG00000072182	9
ASIP ENSG00000101440	31
ASL ENSG00000126522	354
ASMT ENSG00000196433	5
ASMTL ENSG00000169093	793
ASNA1 ENSG00000198356	735
ASNS ENSG00000070669	657
ASNSD1 ENSG00000138381	109
ASPA ENSG00000108381	92
ASPG ENSG00000166183	41
ASPH ENSG00000198363	233
ASPHD1 ENSG00000174939	26
ASPHD2 ENSG00000128203	45
ASPM ENSG00000066279	4
ASPN ENSG00000106819	2
ASPRV1 ENSG00000244617	22
ASPSCR1 ENSG00000169696	597
ASRGL1 ENSG00000162174	244
ASS1 ENSG00000130707	4760
ASTE1 ENSG00000034533	85
ASTN2 ENSG00000148219	339
ASUN ENSG00000064102	23
ASXL1 ENSG00000171456	620
ASXL2 ENSG00000143970	88
ASXL3 ENSG00000141431	12
ASZ1 ENSG00000154438	0
ATAD1 ENSG00000138138	77
ATAD2 ENSG00000156802	48
ATAD2B ENSG00000119778	70
ATAD3A ENSG00000197785	359
ATAD3B ENSG00000160072	505
ATAD3C ENSG00000215915	59
ATAD5 ENSG00000176208	18
ATAT1 ENSG00000137343	306
ATCAY ENSG00000167654	11
ATE1 ENSG00000107669	86
ATF1 ENSG00000123268	16
ATF2 ENSG00000115966	75
ATF3 ENSG00000162772	15562
ATF4 ENSG00000128272	3881
ATF5 ENSG00000169136	371
ATF6 ENSG00000118217	251
ATF6B ENSG00000213676	295
ATF7 ENSG00000170653	135
ATF7IP ENSG00000171681	109
ATF7IP2 ENSG00000166669	125
ATG10 ENSG00000152348	173
ATG101 ENSG00000123395	1396
ATG12 ENSG00000145782	197
ATG13 ENSG00000175224	667
ATG14 ENSG00000126775	295
ATG16L1 ENSG00000085978	702
ATG16L2 ENSG00000168010	218
ATG2A ENSG00000110046	591
ATG2B ENSG00000066739	98
ATG3 ENSG00000144848	233
ATG4A ENSG00000101844	172
ATG4B ENSG00000168397	1039
ATG4C ENSG00000125703	28
ATG4D ENSG00000130734	321
ATG5 ENSG00000057663	108
ATG7 ENSG00000197548	409
ATG9A ENSG00000198925	661
ATG9B ENSG00000181652	1
ATHL1 ENSG00000142102	485
ATIC ENSG00000138363	299
ATL1 ENSG00000198513	48
ATL2 ENSG00000119787	376
ATL3 ENSG00000184743	291
ATM ENSG00000149311	209
ATMIN ENSG00000166454	108
ATN1 ENSG00000111676	2477
ATOH1 ENSG00000172238	1
ATOH7 ENSG00000179774	1
ATOH8 ENSG00000168874	1006
ATOX1 ENSG00000177556	1353
ATP10A ENSG00000206190	51
ATP10B ENSG00000118322	6
ATP10D ENSG00000145246	17
ATP11A ENSG00000068650	50
ATP11B ENSG00000058063	97
ATP11C ENSG00000101974	19
ATP12A ENSG00000075673	218
ATP13A1 ENSG00000105726	414
ATP13A2 ENSG00000159363	293
ATP13A3 ENSG00000133657	319
ATP1A1 ENSG00000163399	7626
ATP1A2 ENSG00000018625	95
ATP1A3 ENSG00000105409	1
ATP1A4 ENSG00000132681	41
ATP1B1 ENSG00000143153	928
ATP1B2 ENSG00000129244	83
ATP1B3 ENSG00000069849	676
ATP23 ENSG00000166896	4
ATP2A1 ENSG00000196296	2
ATP2A2 ENSG00000174437	979
ATP2A3 ENSG00000074370	600
ATP2B1 ENSG00000070961	394
ATP2B2 ENSG00000157087	1
ATP2B4 ENSG00000058668	115
ATP2C1 ENSG00000017260	258
ATP2C2 ENSG00000064270	294
ATP5SL ENSG00000105341	238
ATP6AP1 ENSG00000071553	2660
ATP6AP1L ENSG00000205464	70
ATP6AP2 ENSG00000182220	320
ATP6V0A1 ENSG00000033627	718
ATP6V0A2 ENSG00000185344	102
ATP6V0A4 ENSG00000105929	8
ATP6V0B ENSG00000117410	2005
ATP6V0D1 ENSG00000159720	865
ATP6V0D2 ENSG00000147614	27
ATP6V0E1 ENSG00000113732	2770
ATP6V0E2 ENSG00000171130	347
ATP6V1A ENSG00000114573	79
ATP6V1B1 ENSG00000116039	87
ATP6V1B2 ENSG00000147416	624
ATP6V1C1 ENSG00000155097	95
ATP6V1C2 ENSG00000143882	103
ATP6V1D ENSG00000100554	187
ATP6V1E1 ENSG00000131100	1346
ATP6V1E2 ENSG00000250565	61
ATP6V1F ENSG00000128524	1592
ATP6V1G1 ENSG00000136888	389
ATP6V1G3 ENSG00000151418	0
ATP6V1H ENSG00000047249	651
ATP7A ENSG00000165240	101
ATP7B ENSG00000123191	39
ATP8A1 ENSG00000124406	52
ATP8A2 ENSG00000132932	10
ATP8B1 ENSG00000081923	433
ATP8B2 ENSG00000143515	277
ATP8B3 ENSG00000130270	35
ATP8B4 ENSG00000104043	3
ATP9A ENSG00000054793	305
ATP9B ENSG00000166377	255
ATPIF1 ENSG00000130770	914
ATR ENSG00000175054	63
ATRAID ENSG00000138085	820
ATRIP ENSG00000164053	0
ATRIP ENSG00000282827	3
ATRN ENSG00000088812	86
ATRNL1 ENSG00000107518	32
ATRX ENSG00000085224	141
ATXN1 ENSG00000124788	172
ATXN10 ENSG00000130638	271
ATXN1L ENSG00000224470	82
ATXN2 ENSG00000204842	333
ATXN2L ENSG00000168488	1736
ATXN3 ENSG00000066427	431
ATXN7 ENSG00000163635	65
ATXN7L1 ENSG00000146776	50
ATXN7L2 ENSG00000162650	98
ATXN7L3 ENSG00000087152	450
ATXN7L3B ENSG00000253719	1034
AUH ENSG00000148090	60
AUNIP ENSG00000127423	0
AUP1 ENSG00000115307	1542
AURKA ENSG00000087586	9
AURKAIP1 ENSG00000175756	1101
AURKB ENSG00000178999	8
AURKC ENSG00000105146	8
AUTS2 ENSG00000158321	297
AVEN ENSG00000169857	103
AVIL ENSG00000135407	7
AVL9 ENSG00000105778	120
AVP ENSG00000101200	2
AVPI1 ENSG00000119986	1274
AVPR1A ENSG00000166148	4
AVPR2 ENSG00000126895	7
AXDND1 ENSG00000162779	18
AXIN1 ENSG00000103126	646
AXIN2 ENSG00000168646	150
AXL ENSG00000167601	1991
AZGP1 ENSG00000160862	14372
AZI2 ENSG00000163512	82
AZIN1 ENSG00000155096	184
AZIN2 ENSG00000142920	66
AZU1 ENSG00000172232	7
B2M ENSG00000166710	12558
B3GALNT1 ENSG00000169255	16
B3GALNT2 ENSG00000162885	59
B3GALT1 ENSG00000172318	2
B3GALT2 ENSG00000162630	2
B3GALT4 ENSG00000235863	290
B3GALT5 ENSG00000183778	67
B3GALT6 ENSG00000176022	255
B3GAT1 ENSG00000109956	68
B3GAT2 ENSG00000112309	0
B3GAT3 ENSG00000149541	535
B3GLCT ENSG00000187676	53
B3GNT2 ENSG00000170340	18
B3GNT3 ENSG00000179913	319
B3GNT4 ENSG00000176383	19
B3GNT5 ENSG00000176597	150
B3GNT7 ENSG00000156966	144
B3GNT8 ENSG00000177191	110
B3GNT9 ENSG00000237172	183
B3GNTL1 ENSG00000175711	103
B4GALNT1 ENSG00000135454	65
B4GALNT3 ENSG00000139044	265
B4GALNT4 ENSG00000182272	70
B4GALT1 ENSG00000086062	1570
B4GALT2 ENSG00000117411	728
B4GALT3 ENSG00000158850	645
B4GALT4 ENSG00000121578	1233
B4GALT5 ENSG00000158470	510
B4GALT6 ENSG00000118276	31
B4GALT7 ENSG00000027847	441
B4GAT1 ENSG00000174684	1111
B9D1 ENSG00000108641	243
B9D2 ENSG00000123810	192
BAALC ENSG00000164929	18
BAAT ENSG00000136881	2
BABAM1 ENSG00000105393	602
BACE1 ENSG00000186318	433
BACE2 ENSG00000182240	1237
BACH1 ENSG00000156273	58
BACH2 ENSG00000112182	40
BAD ENSG00000002330	1044
BAG1 ENSG00000107262	4041
BAG2 ENSG00000112208	64
BAG3 ENSG00000151929	1080
BAG4 ENSG00000156735	17
BAG5 ENSG00000166170	171
BAG6 ENSG00000204463	2293
BAHCC1 ENSG00000266074	121
BAHD1 ENSG00000140320	313
BAIAP2 ENSG00000175866	1794
BAIAP2L1 ENSG00000006453	1325
BAIAP2L2 ENSG00000128298	48
BAIAP3 ENSG00000007516	192
BAK1 ENSG00000030110	395
BAMBI ENSG00000095739	75
BANF1 ENSG00000175334	1270
BANK1 ENSG00000153064	15
BANP ENSG00000172530	235
BAP1 ENSG00000163930	1063
BARD1 ENSG00000138376	36
BARX1 ENSG00000131668	9
BARX2 ENSG00000043039	128
BASP1 ENSG00000176788	192
BATF ENSG00000156127	92
BATF2 ENSG00000168062	55
BATF3 ENSG00000123685	103
BAX ENSG00000087088	143
BAZ1A ENSG00000198604	108
BAZ1B ENSG00000009954	748
BAZ2A ENSG00000076108	781
BAZ2B ENSG00000123636	223
BBC3 ENSG00000105327	115
BBIP1 ENSG00000214413	80
BBOF1 ENSG00000119636	13
BBOX1 ENSG00000129151	3
BBS1 ENSG00000174483	28
BBS10 ENSG00000179941	29
BBS12 ENSG00000181004	3
BBS2 ENSG00000125124	293
BBS4 ENSG00000140463	275
BBS5 ENSG00000163093	56
BBS7 ENSG00000138686	51
BBS9 ENSG00000122507	77
BBX ENSG00000114439	213
BCAM ENSG00000187244	2345
BCAN ENSG00000132692	6
BCAP29 ENSG00000075790	486
BCAP31 ENSG00000185825	4632
BCAR1 ENSG00000050820	1840
BCAR3 ENSG00000137936	51
BCAS1 ENSG00000064787	443
BCAS2 ENSG00000116752	109
BCAS3 ENSG00000141376	252
BCAS4 ENSG00000124243	327
BCAT1 ENSG00000060982	6
BCAT2 ENSG00000105552	1089
BCCIP ENSG00000107949	224
BCDIN3D ENSG00000186666	49
BCHE ENSG00000114200	2
BCKDHA ENSG00000248098	85
BCKDHB ENSG00000083123	33
BCKDK ENSG00000103507	587
BCL10 ENSG00000142867	591
BCL11A ENSG00000119866	262
BCL11B ENSG00000127152	19
BCL2 ENSG00000171791	300
BCL2A1 ENSG00000140379	2
BCL2L1 ENSG00000171552	1080
BCL2L10 ENSG00000137875	0
BCL2L11 ENSG00000153094	56
BCL2L12 ENSG00000126453	268
BCL2L13 ENSG00000099968	366
BCL2L14 ENSG00000121380	52
BCL2L15 ENSG00000188761	31
BCL2L2 ENSG00000129473	529
BCL3 ENSG00000069399	2332
BCL6 ENSG00000113916	647
BCL6B ENSG00000161940	56
BCL7A ENSG00000110987	227
BCL7B ENSG00000106635	444
BCL7C ENSG00000099385	649
BCL9 ENSG00000116128	94
BCL9L ENSG00000186174	605
BCLAF1 ENSG00000029363	256
BCO1 ENSG00000135697	1
BCO2 ENSG00000197580	35
BCOR ENSG00000183337	75
BCORL1 ENSG00000085185	132
BCR ENSG00000186716	717
BCS1L ENSG00000074582	475
BDH1 ENSG00000161267	364
BDH2 ENSG00000164039	671
BDKRB1 ENSG00000100739	27
BDKRB2 ENSG00000168398	493
BDNF ENSG00000176697	1
BDP1 ENSG00000145734	73
BEAN1 ENSG00000166546	4
BECN1 ENSG00000126581	156
BEGAIN ENSG00000183092	117
BEND2 ENSG00000177324	2
BEND3 ENSG00000178409	25
BEND4 ENSG00000188848	20
BEND5 ENSG00000162373	57
BEND6 ENSG00000151917	11
BEND7 ENSG00000165626	126
BEST1 ENSG00000167995	103
BEST3 ENSG00000127325	18
BEST4 ENSG00000142959	1
BET1 ENSG00000105829	90
BET1L ENSG00000177951	732
BEX1 ENSG00000133169	14
BEX2 ENSG00000133134	347
BEX3 ENSG00000166681	574
BEX4 ENSG00000102409	822
BEX5 ENSG00000184515	62
BFAR ENSG00000103429	287
BFSP1 ENSG00000125864	13
BFSP2 ENSG00000170819	0
BGLAP ENSG00000242252	9
BGN ENSG00000182492	2606
BHLHB9 ENSG00000198908	12
BHLHE22 ENSG00000180828	4
BHLHE40 ENSG00000134107	911
BHLHE41 ENSG00000123095	169
BHMT ENSG00000145692	5
BHMT2 ENSG00000132840	40
BICC1 ENSG00000122870	13
BICD1 ENSG00000151746	14
BICD2 ENSG00000185963	434
BICDL1 ENSG00000135127	120
BICDL2 ENSG00000162069	738
BID ENSG00000015475	526
BIK ENSG00000100290	1172
BIN1 ENSG00000136717	2110
BIN2 ENSG00000110934	47
BIN3 ENSG00000147439	823
BIRC2 ENSG00000110330	227
BIRC3 ENSG00000023445	226
BIRC5 ENSG00000089685	35
BIRC6 ENSG00000115760	69
BIRC7 ENSG00000101197	9
BIVM ENSG00000134897	56
BLCAP ENSG00000166619	1235
BLK ENSG00000136573	13
BLM ENSG00000197299	9
BLMH ENSG00000108578	392
BLNK ENSG00000095585	22
BLOC1S1 ENSG00000135441	998
BLOC1S2 ENSG00000196072	20
BLOC1S3 ENSG00000189114	50
BLOC1S4 ENSG00000186222	314
BLOC1S5 ENSG00000188428	53
BLOC1S6 ENSG00000104164	191
BLVRA ENSG00000106605	420
BLVRB ENSG00000090013	1411
BLZF1 ENSG00000117475	84
BMF ENSG00000104081	216
BMI1 ENSG00000168283	129
BMP1 ENSG00000168487	508
BMP10 ENSG00000163217	0
BMP2 ENSG00000125845	51
BMP2K ENSG00000138756	33
BMP3 ENSG00000152785	15
BMP4 ENSG00000125378	164
BMP5 ENSG00000112175	177
BMP6 ENSG00000153162	8
BMP7 ENSG00000101144	359
BMP8B ENSG00000116985	3
BMPER ENSG00000164619	11
BMPR1A ENSG00000107779	74
BMPR1B ENSG00000138696	62
BMPR2 ENSG00000204217	79
BMS1 ENSG00000165733	275
BMT2 ENSG00000164603	32
BMX ENSG00000102010	4
BNC1 ENSG00000169594	7
BNC2 ENSG00000173068	62
BNIP1 ENSG00000113734	99
BNIP2 ENSG00000140299	176
BNIP3 ENSG00000176171	218
BNIP3L ENSG00000104765	90
BNIPL ENSG00000163141	146
BOC ENSG00000144857	311
BOD1 ENSG00000145919	952
BOD1L1 ENSG00000038219	166
BOD1L2 ENSG00000228075	2
BOK ENSG00000176720	434
BOLA1 ENSG00000178096	227
BOLA2B ENSG00000169627	764
BOLA3 ENSG00000163170	283
BOLL ENSG00000152430	1
BOP1 ENSG00000261236	169
BORA ENSG00000136122	16
BORCS5 ENSG00000165714	43
BORCS6 ENSG00000196544	183
BORCS7 ENSG00000166275	188
BORCS8 ENSG00000254901	246
BORCS8-MEF2B ENSG00000064489	4
BPGM ENSG00000172331	87
BPHL ENSG00000137274	168
BPI ENSG00000101425	63
BPIFA1 ENSG00000198183	5
BPIFB1 ENSG00000125999	342
BPIFB2 ENSG00000078898	22
BPIFB4 ENSG00000186191	0
BPIFC ENSG00000184459	0
BPNT1 ENSG00000162813	163
BPTF ENSG00000171634	194
BRAF ENSG00000157764	91
BRAP ENSG00000089234	214
BRAT1 ENSG00000106009	728
BRCA1 ENSG00000012048	99
BRCA2 ENSG00000139618	11
BRCC3 ENSG00000185515	77
BRD1 ENSG00000100425	121
BRD2 ENSG00000204256	4777
BRD3 ENSG00000169925	176
BRD4 ENSG00000141867	1197
BRD7 ENSG00000166164	278
BRD8 ENSG00000112983	515
BRD9 ENSG00000028310	504
BRE ENSG00000158019	217
BRF1 ENSG00000185024	445
BRF2 ENSG00000104221	214
BRI3 ENSG00000164713	2698
BRI3BP ENSG00000184992	24
BRICD5 ENSG00000182685	86
BRINP1 ENSG00000078725	44
BRINP3 ENSG00000162670	8
BRIP1 ENSG00000136492	7
BRIX1 ENSG00000113460	34
BRK1 ENSG00000254999	1207
BRMS1 ENSG00000174744	464
BRMS1L ENSG00000100916	22
BROX ENSG00000162819	75
BRPF1 ENSG00000156983	230
BRPF3 ENSG00000096070	469
BRSK1 ENSG00000160469	63
BRSK2 ENSG00000174672	49
BRWD1 ENSG00000185658	146
BRWD3 ENSG00000165288	40
BSCL2 ENSG00000168000	3
BSDC1 ENSG00000160058	352
BSG ENSG00000172270	2066
BSN ENSG00000164061	8
BSND ENSG00000162399	4
BSPH1 ENSG00000188334	0
BSPRY ENSG00000119411	210
BST1 ENSG00000109743	47
BST2 ENSG00000130303	2155
BTAF1 ENSG00000095564	76
BTBD1 ENSG00000064726	238
BTBD10 ENSG00000148925	102
BTBD11 ENSG00000151136	105
BTBD16 ENSG00000138152	15
BTBD19 ENSG00000222009	23
BTBD2 ENSG00000133243	1561
BTBD3 ENSG00000132640	139
BTBD6 ENSG00000184887	733
BTBD7 ENSG00000011114	238
BTBD8 ENSG00000189195	11
BTBD9 ENSG00000183826	220
BTC ENSG00000174808	20
BTD ENSG00000169814	229
BTF3 ENSG00000145741	1089
BTF3L4 ENSG00000134717	179
BTG1 ENSG00000133639	577
BTG2 ENSG00000159388	2382
BTG3 ENSG00000154640	241
BTK ENSG00000010671	16
BTN2A1 ENSG00000112763	116
BTN2A2 ENSG00000124508	73
BTN3A1 ENSG00000026950	230
BTN3A2 ENSG00000186470	84
BTN3A3 ENSG00000111801	47
BTNL3 ENSG00000168903	13
BTNL9 ENSG00000165810	14
BTRC ENSG00000166167	228
BUB1 ENSG00000169679	0
BUB1B ENSG00000156970	3
BUB3 ENSG00000154473	90
BUD13 ENSG00000137656	41
BUD31 ENSG00000106245	1572
BVES ENSG00000112276	46
BYSL ENSG00000112578	206
BZW1 ENSG00000082153	460
BZW2 ENSG00000136261	115
C10orf10 ENSG00000165507	515
C10orf105 ENSG00000214688	1
C10orf107 ENSG00000183346	5
C10orf11 ENSG00000148655	131
C10orf128 ENSG00000204161	17
C10orf2 ENSG00000107815	138
C10orf35 ENSG00000171224	88
C10orf54 ENSG00000107738	1390
C10orf55 ENSG00000222047	3
C10orf67 ENSG00000179133	14
C10orf71 ENSG00000177354	4
C10orf76 ENSG00000120029	351
C10orf82 ENSG00000165863	10
C10orf88 ENSG00000119965	19
C10orf95 ENSG00000120055	8
C10orf99 ENSG00000188373	488
C11orf1 ENSG00000137720	145
C11orf16 ENSG00000176029	5
C11orf21 ENSG00000110665	10
C11orf24 ENSG00000171067	697
C11orf31 ENSG00000211450	1322
C11orf42 ENSG00000180878	1
C11orf45 ENSG00000174370	43
C11orf49 ENSG00000149179	285
C11orf52 ENSG00000149300	4
C11orf53 ENSG00000150750	6
C11orf54 ENSG00000182919	79
C11orf57 ENSG00000150776	31
C11orf58 ENSG00000110696	454
C11orf63 ENSG00000109944	13
C11orf65 ENSG00000166323	6
C11orf68 ENSG00000175573	412
C11orf70 ENSG00000137691	7
C11orf71 ENSG00000180425	61
C11orf74 ENSG00000166352	34
C11orf80 ENSG00000173715	45
C11orf84 ENSG00000168005	53
C11orf87 ENSG00000185742	3
C11orf88 ENSG00000183644	1
C11orf95 ENSG00000188070	379
C11orf96 ENSG00000187479	10774
C11orf98 ENSG00000278615	3
C12orf10 ENSG00000139637	459
C12orf29 ENSG00000133641	27
C12orf4 ENSG00000047621	121
C12orf40 ENSG00000180116	1
C12orf42 ENSG00000179088	9
C12orf43 ENSG00000157895	301
C12orf45 ENSG00000151131	79
C12orf49 ENSG00000111412	182
C12orf50 ENSG00000165805	7
C12orf54 ENSG00000177627	59
C12orf56 ENSG00000185306	8
C12orf57 ENSG00000111678	2745
C12orf60 ENSG00000182993	5
C12orf65 ENSG00000130921	98
C12orf66 ENSG00000174206	27
C12orf73 ENSG00000204954	64
C12orf75 ENSG00000235162	116
C12orf76 ENSG00000174456	124
C14orf1 ENSG00000133935	1087
C14orf105 ENSG00000100557	3
C14orf119 ENSG00000179933	80
C14orf132 ENSG00000227051	59
C14orf142 ENSG00000170270	25
C14orf159 ENSG00000133943	283
C14orf166 ENSG00000087302	456
C14orf169 ENSG00000170468	43
C14orf178 ENSG00000197734	1
C14orf180 ENSG00000184601	4
C14orf2 ENSG00000156411	2094
C14orf28 ENSG00000179476	14
C14orf37 ENSG00000139971	7
C14orf39 ENSG00000179008	8
C14orf79 ENSG00000140104	148
C14orf80 ENSG00000185347	147
C14orf93 ENSG00000100802	133
C15orf39 ENSG00000167173	346
C15orf40 ENSG00000169609	204
C15orf41 ENSG00000186073	42
C15orf48 ENSG00000166920	126
C15orf52 ENSG00000188549	335
C15orf57 ENSG00000128891	141
C15orf59 ENSG00000205363	368
C15orf61 ENSG00000189227	145
C15orf62 ENSG00000188277	29
C15orf65 ENSG00000261652	6
C16orf13 ENSG00000130731	729
C16orf45 ENSG00000166780	302
C16orf46 ENSG00000166455	11
C16orf52 ENSG00000185716	91
C16orf54 ENSG00000185905	56
C16orf58 ENSG00000140688	1509
C16orf59 ENSG00000162062	9
C16orf62 ENSG00000103544	479
C16orf70 ENSG00000125149	184
C16orf71 ENSG00000166246	20
C16orf72 ENSG00000182831	96
C16orf74 ENSG00000154102	277
C16orf86 ENSG00000159761	42
C16orf87 ENSG00000155330	12
C16orf89 ENSG00000153446	329
C16orf91 ENSG00000174109	125
C16orf95 ENSG00000260456	4
C16orf96 ENSG00000205832	11
C17orf107 ENSG00000205710	195
C17orf49 ENSG00000258315	50
C17orf50 ENSG00000270806	1
C17orf51 ENSG00000212719	63
C17orf53 ENSG00000125319	14
C17orf58 ENSG00000186665	10
C17orf62 ENSG00000178927	390
C17orf67 ENSG00000214226	35
C17orf74 ENSG00000184560	1
C17orf75 ENSG00000108666	57
C17orf78 ENSG00000278505	10
C17orf80 ENSG00000141219	263
C17orf89 ENSG00000224877	838
C17orf96 ENSG00000273604	29
C17orf97 ENSG00000187624	53
C17orf99 ENSG00000187997	0
C18orf21 ENSG00000141428	57
C18orf25 ENSG00000152242	64
C18orf32 ENSG00000177576	198
C18orf54 ENSG00000166845	4
C18orf63 ENSG00000206043	0
C18orf8 ENSG00000141452	355
C19orf12 ENSG00000131943	754
C19orf18 ENSG00000177025	53
C19orf24 ENSG00000228300	509
C19orf25 ENSG00000119559	370
C19orf33 ENSG00000167644	1442
C19orf35 ENSG00000188305	1
C19orf38 ENSG00000214212	52
C19orf43 ENSG00000123144	3133
C19orf44 ENSG00000105072	148
C19orf45 ENSG00000198723	6
C19orf47 ENSG00000160392	115
C19orf48 ENSG00000167747	266
C19orf52 ENSG00000142444	248
C19orf53 ENSG00000104979	1723
C19orf54 ENSG00000188493	145
C19orf57 ENSG00000132016	52
C19orf60 ENSG00000006015	659
C19orf66 ENSG00000130813	437
C19orf68 ENSG00000185453	71
C19orf70 ENSG00000174917	1293
C19orf71 ENSG00000183397	10
C19orf73 ENSG00000221916	22
C19orf81 ENSG00000235034	78
C1D ENSG00000197223	75
C1GALT1 ENSG00000106392	84
C1GALT1C1 ENSG00000171155	56
C1QA ENSG00000173372	2951
C1QB ENSG00000173369	1102
C1QBP ENSG00000108561	718
C1QC ENSG00000159189	534
C1QL1 ENSG00000131094	601
C1QL4 ENSG00000186897	4
C1QTNF1 ENSG00000173918	3548
C1QTNF2 ENSG00000145861	150
C1QTNF3 ENSG00000082196	69
C1QTNF4 ENSG00000172247	62
C1QTNF5 ENSG00000223953	4
C1QTNF6 ENSG00000133466	90
C1QTNF7 ENSG00000163145	38
C1R ENSG00000159403	5934
C1RL ENSG00000139178	601
C1S ENSG00000182326	2278
C1orf105 ENSG00000180999	0
C1orf106 ENSG00000163362	683
C1orf109 ENSG00000116922	56
C1orf112 ENSG00000000460	46
C1orf115 ENSG00000162817	165
C1orf116 ENSG00000182795	2194
C1orf122 ENSG00000197982	1131
C1orf123 ENSG00000162384	645
C1orf127 ENSG00000175262	1
C1orf131 ENSG00000143633	42
C1orf141 ENSG00000203963	4
C1orf145 ENSG00000162913	20
C1orf158 ENSG00000157330	2
C1orf159 ENSG00000131591	333
C1orf162 ENSG00000143110	131
C1orf167 ENSG00000215910	20
C1orf168 ENSG00000187889	5
C1orf174 ENSG00000198912	134
C1orf186 ENSG00000263961	61
C1orf194 ENSG00000179902	13
C1orf198 ENSG00000119280	559
C1orf204 ENSG00000188004	27
C1orf21 ENSG00000116667	810
C1orf210 ENSG00000253313	191
C1orf216 ENSG00000142686	74
C1orf226 ENSG00000239887	66
C1orf228 ENSG00000198520	20
C1orf234 ENSG00000227868	4
C1orf27 ENSG00000157181	79
C1orf35 ENSG00000143793	379
C1orf43 ENSG00000143612	1278
C1orf50 ENSG00000164008	32
C1orf52 ENSG00000162642	100
C1orf53 ENSG00000203724	12
C1orf54 ENSG00000118292	308
C1orf56 ENSG00000143443	170
C1orf61 ENSG00000125462	11
C1orf64 ENSG00000183888	5
C1orf74 ENSG00000162757	254
C1orf87 ENSG00000162598	0
C2 ENSG00000166278	359
C20orf144 ENSG00000149609	6
C20orf194 ENSG00000088854	90
C20orf196 ENSG00000171984	45
C20orf24 ENSG00000101084	311
C20orf27 ENSG00000101220	511
C20orf85 ENSG00000124237	1
C20orf96 ENSG00000196476	152
C21orf2 ENSG00000160226	274
C21orf33 ENSG00000160221	210
C21orf58 ENSG00000160298	70
C21orf59 ENSG00000159079	86
C21orf91 ENSG00000154642	41
C22orf15 ENSG00000169314	18
C22orf23 ENSG00000128346	15
C22orf29 ENSG00000215012	349
C22orf31 ENSG00000100249	4
C22orf39 ENSG00000242259	1093
C22orf46 ENSG00000184208	60
C2CD2 ENSG00000157617	1780
C2CD2L ENSG00000172375	133
C2CD3 ENSG00000168014	121
C2CD4A ENSG00000198535	20
C2CD4B ENSG00000205502	247
C2CD4C ENSG00000183186	17
C2CD4D ENSG00000225556	46
C2CD5 ENSG00000111731	30
C2orf15 ENSG00000273045	6
C2orf40 ENSG00000119147	77
C2orf42 ENSG00000115998	88
C2orf47 ENSG00000162972	34
C2orf49 ENSG00000135974	102
C2orf50 ENSG00000150873	12
C2orf54 ENSG00000172478	61
C2orf68 ENSG00000168887	388
C2orf69 ENSG00000178074	9
C2orf70 ENSG00000173557	5
C2orf71 ENSG00000179270	4
C2orf72 ENSG00000204128	233
C2orf73 ENSG00000177994	5
C2orf74 ENSG00000237651	1
C2orf76 ENSG00000186132	6
C2orf78 ENSG00000187833	0
C2orf80 ENSG00000188674	4
C2orf81 ENSG00000159239	30
C2orf82 ENSG00000182600	26
C2orf83 ENSG00000042304	0
C2orf88 ENSG00000187699	47
C3 ENSG00000125730	3554
C3AR1 ENSG00000171860	171
C3orf14 ENSG00000114405	22
C3orf18 ENSG00000088543	209
C3orf33 ENSG00000174928	125
C3orf36 ENSG00000221972	16
C3orf38 ENSG00000179021	12
C3orf52 ENSG00000114529	310
C3orf58 ENSG00000181744	46
C3orf62 ENSG00000188315	301
C3orf70 ENSG00000187068	30
C3orf80 ENSG00000180044	1
C4A ENSG00000244731	111
C4B ENSG00000224389	875
C4BPA ENSG00000123838	2
C4BPB ENSG00000123843	2
C4orf17 ENSG00000138813	5
C4orf19 ENSG00000154274	25
C4orf22 ENSG00000197826	2
C4orf26 ENSG00000174792	0
C4orf3 ENSG00000164096	842
C4orf32 ENSG00000174749	60
C4orf33 ENSG00000151470	12
C4orf36 ENSG00000163633	30
C4orf45 ENSG00000164123	0
C4orf46 ENSG00000205208	4
C4orf47 ENSG00000205129	4
C4orf48 ENSG00000243449	246
C4orf50 ENSG00000181215	5
C5 ENSG00000106804	81
C5AR1 ENSG00000197405	117
C5AR2 ENSG00000134830	18
C5orf15 ENSG00000113583	1423
C5orf22 ENSG00000082213	34
C5orf24 ENSG00000181904	145
C5orf30 ENSG00000181751	23
C5orf34 ENSG00000172244	22
C5orf38 ENSG00000186493	141
C5orf42 ENSG00000197603	121
C5orf45 ENSG00000161010	428
C5orf46 ENSG00000178776	6
C5orf49 ENSG00000215217	45
C5orf51 ENSG00000205765	38
C5orf52 ENSG00000187658	0
C5orf56 ENSG00000197536	83
C5orf63 ENSG00000164241	72
C6 ENSG00000039537	11
C6orf1 ENSG00000186577	419
C6orf106 ENSG00000196821	1144
C6orf120 ENSG00000185127	116
C6orf132 ENSG00000188112	598
C6orf136 ENSG00000204564	186
C6orf141 ENSG00000197261	66
C6orf163 ENSG00000203872	13
C6orf201 ENSG00000185689	3
C6orf203 ENSG00000130349	39
C6orf223 ENSG00000181577	10
C6orf226 ENSG00000221821	157
C6orf25 ENSG00000204420	9
C6orf47 ENSG00000204439	532
C6orf48 ENSG00000204387	580
C6orf52 ENSG00000137434	13
C6orf58 ENSG00000184530	1
C6orf62 ENSG00000112308	594
C6orf89 ENSG00000198663	785
C7 ENSG00000112936	894
C7orf25 ENSG00000136197	0
C7orf26 ENSG00000146576	940
C7orf31 ENSG00000153790	2
C7orf43 ENSG00000146826	250
C7orf49 ENSG00000122783	396
C7orf50 ENSG00000146540	766
C7orf61 ENSG00000185955	38
C7orf72 ENSG00000164500	1
C7orf73 ENSG00000243317	246
C8A ENSG00000157131	0
C8G ENSG00000176919	12
C8orf33 ENSG00000182307	392
C8orf34 ENSG00000165084	9
C8orf37 ENSG00000156172	14
C8orf4 ENSG00000176907	1253
C8orf44 ENSG00000213865	40
C8orf44-SGK3 ENSG00000270024	0
C8orf46 ENSG00000169085	24
C8orf58 ENSG00000241852	37
C8orf59 ENSG00000176731	357
C8orf76 ENSG00000189376	44
C8orf82 ENSG00000213563	435
C8orf88 ENSG00000253250	2
C8orf89 ENSG00000274443	0
C9 ENSG00000113600	14
C9orf114 ENSG00000198917	270
C9orf116 ENSG00000160345	90
C9orf135 ENSG00000204711	0
C9orf142 ENSG00000148362	477
C9orf152 ENSG00000188959	78
C9orf16 ENSG00000171159	1883
C9orf172 ENSG00000232434	46
C9orf24 ENSG00000164972	37
C9orf3 ENSG00000148120	659
C9orf40 ENSG00000135045	10
C9orf43 ENSG00000157653	5
C9orf47 ENSG00000186354	7
C9orf50 ENSG00000179058	9
C9orf57 ENSG00000204669	0
C9orf64 ENSG00000165118	43
C9orf66 ENSG00000183784	5
C9orf69 ENSG00000238227	400
C9orf72 ENSG00000147894	15
C9orf78 ENSG00000136819	286
C9orf85 ENSG00000155621	60
C9orf91 ENSG00000157693	236
C9orf92 ENSG00000205549	3
CA1 ENSG00000133742	0
CA11 ENSG00000063180	254
CA12 ENSG00000074410	472
CA13 ENSG00000185015	10
CA14 ENSG00000118298	1
CA2 ENSG00000104267	19
CA3 ENSG00000164879	16
CA4 ENSG00000167434	215
CA5A ENSG00000174990	1
CA5B ENSG00000169239	87
CA7 ENSG00000168748	7
CA8 ENSG00000178538	68
CA9 ENSG00000107159	9
CAAP1 ENSG00000120159	59
CAB39 ENSG00000135932	345
CAB39L ENSG00000102547	662
CABIN1 ENSG00000099991	700
CABLES1 ENSG00000134508	226
CABLES2 ENSG00000149679	170
CABP1 ENSG00000157782	105
CABP4 ENSG00000175544	26
CABP7 ENSG00000100314	2
CABYR ENSG00000154040	16
CACFD1 ENSG00000160325	272
CACHD1 ENSG00000158966	42
CACNA1A ENSG00000141837	64
CACNA1B ENSG00000148408	3
CACNA1C ENSG00000151067	155
CACNA1D ENSG00000157388	49
CACNA1E ENSG00000198216	0
CACNA1F ENSG00000102001	7
CACNA1G ENSG00000006283	77
CACNA1H ENSG00000196557	434
[truncated: 14,364 more rows]
