# Supplementary material for: Spatial maps of prostate cancer transcriptomes reveal an unexplored landscape of heterogeneity
Source: Nat Commun. 2018 Jun 20;9:2419. doi: 10.1038/s41467-018-04724-5 (PMC6010471; doi:10.1038/s41467-018-04724-5)
Supplement: Supplementary file 10 — Supplementary Data 7 [file 41467_2018_4724_MOESM10_ESM.zip › Supplementary Dataset 4/experiment0001-baselinefeature-gamma_prior-r.tsv]

	Baseline
A1BG ENSG00000121410	0.92462
A1CF ENSG00000148584	0.966585
A2M ENSG00000175899	1.08583
A2ML1 ENSG00000166535	1.00873
A4GALT ENSG00000128274	1.02095
AAAS ENSG00000094914	0.99665
AACS ENSG00000081760	1.02711
AADACL2 ENSG00000197953	1.06275
AADAT ENSG00000109576	1.04298
AAED1 ENSG00000158122	0.978124
AAGAB ENSG00000103591	0.916099
AAK1 ENSG00000115977	0.945402
AAMDC ENSG00000087884	0.920385
AAMP ENSG00000127837	0.995348
AAR2 ENSG00000131043	0.985243
AARD ENSG00000205002	0.976181
AARS ENSG00000090861	0.947972
AARSD1 ENSG00000266967	1.01624
AASDH ENSG00000157426	0.983957
AASDHPPT ENSG00000149313	0.986203
AASS ENSG00000008311	0.977489
AATF ENSG00000275700	0.964642
AATK ENSG00000181409	1.04648
AATK-AS1 ENSG00000225180	0.975554
ABAT ENSG00000183044	1.00438
ABC13-47488600E17.1 ENSG00000283199	1.01479
ABC13-47656900H15.1 ENSG00000283566	0.957943
ABC7-42404400C24.1 ENSG00000277758	0.978961
ABCA1 ENSG00000165029	1.0141
ABCA10 ENSG00000154263	0.946343
ABCA12 ENSG00000144452	0.990131
ABCA13 ENSG00000179869	0.99716
ABCA2 ENSG00000107331	0.985965
ABCA3 ENSG00000167972	1.02246
ABCA4 ENSG00000198691	0.959961
ABCA5 ENSG00000154265	1.0146
ABCA6 ENSG00000154262	1.01079
ABCA7 ENSG00000064687	0.962405
ABCA8 ENSG00000141338	0.964505
ABCA9 ENSG00000154258	1.05454
ABCB1 ENSG00000085563	0.964491
ABCB10 ENSG00000135776	1.03935
ABCB11 ENSG00000073734	0.972019
ABCB4 ENSG00000005471	1.01287
ABCB5 ENSG00000004846	0.999443
ABCB6 ENSG00000115657	0.992178
ABCB7 ENSG00000131269	1.0169
ABCB8 ENSG00000197150	0.918992
ABCB9 ENSG00000150967	1.01246
ABCC1 ENSG00000103222	1.07201
ABCC10 ENSG00000124574	1.09249
ABCC3 ENSG00000108846	0.956207
ABCC4 ENSG00000125257	0.959483
ABCC5 ENSG00000114770	1.07525
ABCC6 ENSG00000091262	1.0297
ABCC8 ENSG00000006071	0.994859
ABCC9 ENSG00000069431	0.972222
ABCD1 ENSG00000101986	1.0364
ABCD2 ENSG00000173208	0.99778
ABCD3 ENSG00000117528	0.966689
ABCD4 ENSG00000119688	1.03223
ABCE1 ENSG00000164163	0.969241
ABCF1 ENSG00000204574	1.01133
ABCF2 ENSG00000033050	1.04544
ABCF3 ENSG00000161204	0.961617
ABCG1 ENSG00000160179	0.958158
ABCG2 ENSG00000118777	0.978851
ABCG4 ENSG00000172350	0.969645
ABCG5 ENSG00000138075	1.10375
ABHD1 ENSG00000143994	0.93625
ABHD10 ENSG00000144827	1.01545
ABHD11 ENSG00000106077	0.960213
ABHD12 ENSG00000100997	0.994371
ABHD12B ENSG00000131969	1.0174
ABHD13 ENSG00000139826	1.02925
ABHD14A ENSG00000248487	1.07529
ABHD14A-ACY1 ENSG00000114786	0.982698
ABHD14B ENSG00000114779	1.01531
ABHD15 ENSG00000168792	1.0266
ABHD16A ENSG00000204427	0.907841
ABHD17A ENSG00000129968	1.04981
ABHD17B ENSG00000107362	1.01095
ABHD17C ENSG00000136379	1.02881
ABHD18 ENSG00000164074	0.98841
ABHD2 ENSG00000140526	1.04847
ABHD3 ENSG00000158201	1.04527
ABHD4 ENSG00000100439	1.01299
ABHD5 ENSG00000011198	0.998985
ABHD6 ENSG00000163686	1.06488
ABHD8 ENSG00000127220	0.940773
ABI1 ENSG00000136754	0.975288
ABI2 ENSG00000138443	0.95588
ABI3 ENSG00000108798	1.02652
ABI3BP ENSG00000154175	1.01982
ABL1 ENSG00000097007	1.08564
ABL2 ENSG00000143322	0.999158
ABLIM1 ENSG00000099204	0.966541
ABLIM2 ENSG00000163995	0.951652
ABLIM3 ENSG00000173210	1.06046
ABO ENSG00000175164	0.973195
ABR ENSG00000159842	1.03981
ABRA ENSG00000174429	0.986239
ABRACL ENSG00000146386	1.05891
ABT1 ENSG00000146109	1.03375
ABTB1 ENSG00000114626	1.05121
ABTB2 ENSG00000166016	1.01359
AC002429.5 ENSG00000236197	1.00342
AC004381.6 ENSG00000005189	0.991235
AC004754.3 ENSG00000269881	0.987371
AC004813.1 ENSG00000279777	1.00577
AC005281.1 ENSG00000226690	0.986388
AC005480.1 ENSG00000279461	1.05587
AC006116.20 ENSG00000267710	1.00865
AC006386.1 ENSG00000279115	1.04173
AC006994.3 ENSG00000279317	1.00874
AC008522.1 ENSG00000279232	0.968742
AC008759.1 ENSG00000279471	1.07224
AC009014.3 ENSG00000271824	0.982516
AC010731.4 ENSG00000235118	0.962086
AC012005.1 ENSG00000279274	0.927106
AC013269.5 ENSG00000184761	0.991581
AC013461.1 ENSG00000091436	0.989062
AC018512.1 ENSG00000279808	1.01987
AC021106.1 ENSG00000279386	0.98388
AC024592.12 ENSG00000267740	0.939575
AC025335.1 ENSG00000179859	1.01915
AC074033.1 ENSG00000281137	1.04358
AC087350.1 ENSG00000281527	0.973593
AC090498.1 ENSG00000279483	0.972035
AC092835.2 ENSG00000233757	1.00848
AC105052.1 ENSG00000279168	0.960414
AC110615.1 ENSG00000279909	1.03634
AC113404.1 ENSG00000254893	0.990166
AC131097.4 ENSG00000216921	0.961964
AC138517.6 ENSG00000283288	0.960255
AC138969.4 ENSG00000183889	0.958686
AC241377.1 ENSG00000281741	1.00552
AC241585.1 ENSG00000281571	1.00196
AC242988.1 ENSG00000278939	1.03663
AC243756.1 ENSG00000270339	1.00937
AC245100.1 ENSG00000280649	0.949368
ACAA1 ENSG00000060971	0.921731
ACAA2 ENSG00000167315	0.943959
ACACA ENSG00000278540	0.964462
ACACB ENSG00000076555	0.955812
ACAD10 ENSG00000111271	0.994669
ACAD11 ENSG00000240303	0.992706
ACAD8 ENSG00000151498	1.00019
ACAD9 ENSG00000177646	1.06331
ACADL ENSG00000115361	0.977498
ACADM ENSG00000117054	0.920394
ACADS ENSG00000122971	0.970752
ACADSB ENSG00000196177	0.974905
ACADVL ENSG00000072778	1.0493
ACAN ENSG00000157766	0.987252
ACAP1 ENSG00000072818	0.99657
ACAP2 ENSG00000114331	1.0211
ACAP3 ENSG00000131584	1.03895
ACAT1 ENSG00000075239	0.980508
ACAT2 ENSG00000120437	1.0659
ACBD3 ENSG00000182827	1.08068
ACBD4 ENSG00000181513	0.941924
ACBD5 ENSG00000107897	0.949832
ACBD6 ENSG00000230124	1.01065
ACCS ENSG00000110455	0.977842
ACCSL ENSG00000205126	1.0599
ACD ENSG00000102977	0.962666
ACE ENSG00000159640	0.935257
ACE2 ENSG00000130234	0.994358
ACER1 ENSG00000167769	1.03671
ACER2 ENSG00000177076	1.02549
ACER3 ENSG00000078124	0.974745
ACHE ENSG00000087085	0.987393
ACIN1 ENSG00000100813	1.07379
ACKR1 ENSG00000213088	1.04062
ACKR2 ENSG00000144648	0.919597
ACKR3 ENSG00000144476	1.02745
ACKR4 ENSG00000129048	1.03865
ACLY ENSG00000131473	0.944384
ACMSD ENSG00000153086	0.980367
ACO1 ENSG00000122729	1.09961
ACO2 ENSG00000100412	1.06447
ACOD1 ENSG00000102794	1.02224
ACOT1 ENSG00000184227	0.974968
ACOT11 ENSG00000162390	0.952189
ACOT13 ENSG00000112304	1.05031
ACOT2 ENSG00000119673	0.942146
ACOT4 ENSG00000177465	1.06618
ACOT7 ENSG00000097021	0.951378
ACOT8 ENSG00000101473	1.04762
ACOT9 ENSG00000123130	1.14524
ACOX1 ENSG00000161533	0.986971
ACOX2 ENSG00000168306	1.00038
ACOX3 ENSG00000087008	1.0023
ACOXL ENSG00000153093	1.0096
ACP1 ENSG00000143727	0.95338
ACP2 ENSG00000134575	0.997101
ACP5 ENSG00000102575	0.933182
ACP6 ENSG00000162836	0.987201
ACP7 ENSG00000183760	1.01517
ACPP ENSG00000014257	0.997042
ACPT ENSG00000142513	1.03957
ACR ENSG00000100312	1.01925
ACRBP ENSG00000111644	1.05734
ACRC ENSG00000147174	1.00364
ACSBG1 ENSG00000103740	0.945355
ACSBG2 ENSG00000130377	0.946732
ACSF2 ENSG00000167107	1.03326
ACSF3 ENSG00000176715	0.964141
ACSL1 ENSG00000151726	1.0056
ACSL3 ENSG00000123983	0.927396
ACSL4 ENSG00000068366	0.938492
ACSL5 ENSG00000197142	0.941556
ACSL6 ENSG00000164398	1.06327
ACSM1 ENSG00000166743	0.932581
ACSM2A ENSG00000183747	1.03031
ACSM2B ENSG00000066813	1.08764
ACSM3 ENSG00000005187	0.929267
ACSM4 ENSG00000215009	1.00313
ACSM5 ENSG00000183549	0.967631
ACSM6 ENSG00000173124	1.05943
ACSS1 ENSG00000154930	1.06963
ACSS2 ENSG00000131069	0.934694
ACSS3 ENSG00000111058	0.965989
ACTA1 ENSG00000143632	1.04354
ACTA2 ENSG00000107796	1.01321
ACTB ENSG00000075624	0.97126
ACTBL2 ENSG00000169067	1.0203
ACTC1 ENSG00000159251	0.961117
ACTG1 ENSG00000184009	1.0085
ACTG2 ENSG00000163017	0.919189
ACTL10 ENSG00000182584	1.02099
ACTL6A ENSG00000136518	0.977847
ACTN1 ENSG00000072110	0.998859
ACTN2 ENSG00000077522	1.03935
ACTN3 ENSG00000248746	1.07013
ACTN4 ENSG00000130402	1.00006
ACTR10 ENSG00000131966	1.07637
ACTR1A ENSG00000138107	0.926163
ACTR1B ENSG00000115073	0.995372
ACTR2 ENSG00000138071	0.99773
ACTR3 ENSG00000115091	0.901187
ACTR3B ENSG00000133627	1.05641
ACTR3C ENSG00000106526	0.980135
ACTR5 ENSG00000101442	0.962952
ACTR6 ENSG00000075089	0.943084
ACTR8 ENSG00000113812	1.01689
ACTRT3 ENSG00000184378	1.1026
ACVR1 ENSG00000115170	1.06725
ACVR1B ENSG00000135503	1.03461
ACVR1C ENSG00000123612	1.01691
ACVR2A ENSG00000121989	1.07675
ACVR2B ENSG00000114739	1.03723
ACVRL1 ENSG00000139567	0.99665
ACY1 ENSG00000243989	1.05977
ACY3 ENSG00000132744	1.04845
ACYP1 ENSG00000119640	1.00641
ACYP2 ENSG00000170634	0.994252
ADA ENSG00000196839	0.980922
ADAD1 ENSG00000164113	0.983498
ADAD2 ENSG00000140955	0.934753
ADAL ENSG00000168803	1.04943
ADAM10 ENSG00000137845	1.06324
ADAM11 ENSG00000073670	1.08212
ADAM12 ENSG00000148848	1.09001
ADAM15 ENSG00000143537	1.01274
ADAM17 ENSG00000151694	0.986519
ADAM18 ENSG00000168619	0.969477
ADAM19 ENSG00000135074	0.963591
ADAM2 ENSG00000104755	1.05907
ADAM20 ENSG00000134007	0.955171
ADAM22 ENSG00000008277	1.07359
ADAM23 ENSG00000114948	0.989542
ADAM28 ENSG00000042980	0.996075
ADAM29 ENSG00000168594	1.07265
ADAM32 ENSG00000197140	0.960913
ADAM33 ENSG00000149451	1.02779
ADAM7 ENSG00000069206	1.05194
ADAM8 ENSG00000151651	0.965016
ADAM9 ENSG00000168615	1.03029
ADAMDEC1 ENSG00000134028	1.02702
ADAMTS1 ENSG00000154734	0.959831
ADAMTS10 ENSG00000142303	0.994534
ADAMTS12 ENSG00000151388	0.984076
ADAMTS13 ENSG00000160323	1.03895
ADAMTS14 ENSG00000138316	1.11359
ADAMTS15 ENSG00000166106	1.02599
ADAMTS17 ENSG00000140470	0.996275
ADAMTS18 ENSG00000140873	0.930375
ADAMTS19 ENSG00000145808	1.03868
ADAMTS2 ENSG00000087116	0.979816
ADAMTS20 ENSG00000173157	1.06011
ADAMTS3 ENSG00000156140	1.02169
ADAMTS4 ENSG00000158859	0.939503
ADAMTS5 ENSG00000154736	0.9939
ADAMTS6 ENSG00000049192	1.02456
ADAMTS7 ENSG00000136378	1.05843
ADAMTS8 ENSG00000134917	0.991605
ADAMTS9 ENSG00000163638	1.00251
ADAMTSL1 ENSG00000178031	1.04979
ADAMTSL2 ENSG00000197859	0.891309
ADAMTSL3 ENSG00000156218	1.05441
ADAMTSL4 ENSG00000143382	1.02659
ADAMTSL5 ENSG00000185761	1.06713
ADAP1 ENSG00000105963	1.00366
ADAP2 ENSG00000184060	0.958695
ADAR ENSG00000160710	1.00523
ADARB1 ENSG00000197381	0.959057
ADARB2 ENSG00000185736	0.928519
ADAT1 ENSG00000065457	0.986437
ADAT2 ENSG00000189007	0.966214
ADAT3 ENSG00000213638	1.08019
ADCK1 ENSG00000063761	1.0062
ADCK2 ENSG00000133597	1.002
ADCK3 ENSG00000163050	0.997398
ADCK4 ENSG00000123815	0.964853
ADCK5 ENSG00000173137	0.966653
ADCY1 ENSG00000164742	0.92823
ADCY2 ENSG00000078295	0.959514
ADCY3 ENSG00000138031	1.01072
ADCY4 ENSG00000129467	1.04407
ADCY5 ENSG00000173175	0.969316
ADCY6 ENSG00000174233	1.00518
ADCY7 ENSG00000121281	0.977394
ADCY8 ENSG00000155897	1.02911
ADCY9 ENSG00000162104	0.921421
ADCYAP1R1 ENSG00000078549	0.942617
ADD1 ENSG00000087274	0.928836
ADD2 ENSG00000075340	1.01285
ADD3 ENSG00000148700	0.919858
ADGB ENSG00000118492	0.914668
ADGRA2 ENSG00000020181	0.935982
ADGRA3 ENSG00000152990	1.04861
ADGRB1 ENSG00000181790	0.954775
ADGRB2 ENSG00000121753	0.984114
ADGRB3 ENSG00000135298	0.924782
ADGRD1 ENSG00000111452	0.973571
ADGRD2 ENSG00000180264	1.06552
ADGRE1 ENSG00000174837	1.08441
ADGRE2 ENSG00000127507	0.958077
ADGRE3 ENSG00000131355	0.982971
ADGRE5 ENSG00000123146	1.00455
ADGRF1 ENSG00000153292	1.01594
ADGRF3 ENSG00000173567	0.996748
ADGRF4 ENSG00000153294	1.1013
ADGRF5 ENSG00000069122	0.954039
ADGRG1 ENSG00000205336	1.00159
ADGRG2 ENSG00000173698	0.903444
ADGRG3 ENSG00000182885	1.00496
ADGRG4 ENSG00000156920	1.053
ADGRG5 ENSG00000159618	0.970707
ADGRG6 ENSG00000112414	0.943985
ADGRG7 ENSG00000144820	0.968331
ADGRL1 ENSG00000072071	1.01685
ADGRL2 ENSG00000117114	0.969612
ADGRL3 ENSG00000150471	0.971281
ADGRL4 ENSG00000162618	1.00408
ADGRV1 ENSG00000164199	1.03537
ADH1B ENSG00000196616	0.952067
ADH1C ENSG00000248144	0.988561
ADH4 ENSG00000198099	1.06208
ADH5 ENSG00000197894	1.04846
ADH6 ENSG00000172955	1.00062
ADHFE1 ENSG00000147576	1.05294
ADI1 ENSG00000182551	0.977225
ADIPOR1 ENSG00000159346	1.00706
ADIPOR2 ENSG00000006831	1.00247
ADIRF ENSG00000148671	1.06365
ADK ENSG00000156110	1.01802
ADM ENSG00000148926	1.0298
ADM2 ENSG00000128165	0.996214
ADM5 ENSG00000224420	0.930956
ADNP ENSG00000101126	0.940855
ADNP2 ENSG00000101544	0.95904
ADO ENSG00000181915	1.0463
ADORA1 ENSG00000163485	0.901327
ADORA2B ENSG00000170425	1.08238
ADORA3 ENSG00000282608	1.0943
ADPGK ENSG00000159322	0.929075
ADPRH ENSG00000144843	1.00503
ADPRHL1 ENSG00000153531	0.929878
ADPRHL2 ENSG00000116863	1.03396
ADPRM ENSG00000170222	1.02844
ADRA1A ENSG00000120907	0.989073
ADRA1D ENSG00000171873	0.975557
ADRA2A ENSG00000150594	0.918973
ADRA2B ENSG00000274286	0.928076
ADRA2C ENSG00000184160	1.03623
ADRB1 ENSG00000043591	1.01833
ADRB2 ENSG00000169252	1.06205
ADRB3 ENSG00000188778	0.964519
ADRM1 ENSG00000130706	1.13618
ADSL ENSG00000239900	0.964311
ADSS ENSG00000035687	0.98314
ADSSL1 ENSG00000185100	0.96215
ADTRP ENSG00000111863	0.994754
AEBP1 ENSG00000106624	0.983739
AEBP2 ENSG00000139154	0.97401
AEN ENSG00000181026	0.974656
AES ENSG00000104964	1.00345
AF011889.5 ENSG00000241489	1.04072
AFAP1 ENSG00000196526	0.973341
AFAP1L1 ENSG00000157510	1.0151
AFAP1L2 ENSG00000169129	0.990219
AFF1 ENSG00000172493	0.993076
AFF2 ENSG00000155966	0.979315
AFF3 ENSG00000144218	0.98714
AFF4 ENSG00000072364	1.10937
AFG3L2 ENSG00000141385	1.12077
AFM ENSG00000079557	1.07474
AFMID ENSG00000183077	1.13157
AFP ENSG00000081051	0.995844
AFTPH ENSG00000119844	1.03333
AGA ENSG00000038002	0.992786
AGAP1 ENSG00000157985	0.978955
AGAP14P ENSG00000279058	0.940223
AGAP2 ENSG00000135439	0.944592
AGAP3 ENSG00000133612	0.924917
AGAP4 ENSG00000188234	1.0493
AGAP5 ENSG00000172650	1.02152
AGAP6 ENSG00000204149	1.01405
AGAP9 ENSG00000204172	1.01374
AGBL1 ENSG00000273540	0.958232
AGBL2 ENSG00000165923	1.0744
AGBL3 ENSG00000146856	0.974671
AGBL4 ENSG00000186094	0.989071
AGBL5 ENSG00000084693	1.01175
AGER ENSG00000204305	1.00971
AGFG1 ENSG00000173744	0.975402
AGFG2 ENSG00000106351	0.982308
AGGF1 ENSG00000164252	0.971215
AGK ENSG00000006530	0.990655
AGL ENSG00000162688	1.02424
AGMAT ENSG00000116771	0.87676
AGO1 ENSG00000092847	1.07248
AGO2 ENSG00000123908	0.94172
AGO3 ENSG00000126070	1.07129
AGO4 ENSG00000134698	0.957585
AGPAT1 ENSG00000204310	1.05928
AGPAT2 ENSG00000169692	0.999247
AGPAT3 ENSG00000160216	0.993844
AGPAT4 ENSG00000026652	1.07543
AGPAT5 ENSG00000155189	1.04716
AGPS ENSG00000018510	1.08537
AGR2 ENSG00000106541	0.946313
AGR3 ENSG00000173467	0.981945
AGRN ENSG00000188157	1.0297
AGRP ENSG00000159723	0.984315
AGT ENSG00000135744	1.02429
AGTPBP1 ENSG00000135049	1.02973
AGTR1 ENSG00000144891	0.943065
AGTRAP ENSG00000177674	1.03224
AGXT ENSG00000172482	0.972723
AHCTF1 ENSG00000153207	0.968307
AHCY ENSG00000101444	1.02484
AHCYL1 ENSG00000168710	0.978028
AHCYL2 ENSG00000158467	1.01676
AHDC1 ENSG00000126705	1.01583
AHI1 ENSG00000135541	0.986101
AHNAK ENSG00000124942	1.00799
AHNAK2 ENSG00000185567	1.04445
AHR ENSG00000106546	0.989221
AHRR ENSG00000063438	0.980064
AHSA1 ENSG00000100591	1.00571
AHSA2 ENSG00000173209	0.972687
AICDA ENSG00000111732	0.987166
AIDA ENSG00000186063	0.987798
AIF1 ENSG00000204472	0.968608
AIF1L ENSG00000126878	0.973627
AIFM1 ENSG00000156709	1.08872
AIFM2 ENSG00000042286	0.94842
AIFM3 ENSG00000183773	1.02958
AIG1 ENSG00000146416	0.940086
AIM1 ENSG00000112297	0.984125
AIM1L ENSG00000176092	0.978916
AIM2 ENSG00000163568	0.965864
AIMP1 ENSG00000164022	0.888173
AIMP2 ENSG00000106305	1.03374
AIP ENSG00000110711	1.02728
AIPL1 ENSG00000129221	1.00532
AIRE ENSG00000160224	1.0907
AJ239318.1 ENSG00000280108	0.891694
AJAP1 ENSG00000196581	0.983882
AJUBA ENSG00000129474	1.03688
AK1 ENSG00000106992	0.964456
AK2 ENSG00000004455	1.01901
AK3 ENSG00000147853	0.981059
AK4 ENSG00000162433	1.1222
AK5 ENSG00000154027	0.994614
AK6 ENSG00000085231	0.946686
AK7 ENSG00000140057	0.992742
AK8 ENSG00000165695	1.01988
AK9 ENSG00000155085	1.01402
AKAP1 ENSG00000121057	1.01452
AKAP10 ENSG00000108599	1.08517
AKAP11 ENSG00000023516	0.96307
AKAP12 ENSG00000131016	1.04211
AKAP13 ENSG00000170776	0.996857
AKAP14 ENSG00000186471	1.01726
AKAP17A ENSG00000197976	0.975832
AKAP3 ENSG00000111254	0.941741
AKAP5 ENSG00000179841	1.09112
AKAP6 ENSG00000151320	0.997485
AKAP7 ENSG00000118507	1.07287
AKAP8 ENSG00000105127	0.960371
AKAP8L ENSG00000011243	1.00566
AKAP9 ENSG00000127914	0.999698
AKIP1 ENSG00000166452	1.00055
AKIRIN1 ENSG00000174574	0.956488
AKIRIN2 ENSG00000135334	1.0219
AKNA ENSG00000106948	0.905523
AKNAD1 ENSG00000162641	0.948911
AKR1A1 ENSG00000117448	1.02957
AKR1B1 ENSG00000085662	0.994135
AKR1C1 ENSG00000187134	0.987066
AKR1C2 ENSG00000151632	0.980908
AKR1C3 ENSG00000196139	1.04808
AKR1C4 ENSG00000198610	0.994849
AKR1D1 ENSG00000122787	1.02071
AKR1E2 ENSG00000165568	1.01304
AKR7A2 ENSG00000053371	0.92883
AKR7A3 ENSG00000162482	0.972932
AKR7L ENSG00000211454	0.96546
AKT1 ENSG00000142208	0.957984
AKT1S1 ENSG00000204673	0.968536
AKT2 ENSG00000105221	1.02488
AKT3 ENSG00000117020	1.02432
AKTIP ENSG00000166971	1.05815
AL023806.1 ENSG00000280184	0.993906
AL049794.1 ENSG00000280240	1.04693
AL133475.1 ENSG00000281602	0.936718
AL356053.1 ENSG00000150076	0.974214
AL358852.1 ENSG00000278899	0.951677
AL365181.1 ENSG00000280316	1.15657
AL513523.2 ENSG00000279767	1.02068
AL589743.1 ENSG00000279508	1.00415
ALAD ENSG00000148218	1.0368
ALAS1 ENSG00000023330	1.05653
ALAS2 ENSG00000158578	0.94177
ALB ENSG00000163631	1.02464
ALCAM ENSG00000170017	0.974997
ALDH16A1 ENSG00000161618	0.998987
ALDH18A1 ENSG00000059573	1.05527
ALDH1A1 ENSG00000165092	0.991009
ALDH1A2 ENSG00000128918	1.00712
ALDH1A3 ENSG00000184254	0.949764
ALDH1B1 ENSG00000137124	0.999198
ALDH1L1 ENSG00000144908	0.885147
ALDH1L2 ENSG00000136010	0.972187
ALDH3A1 ENSG00000108602	1.01253
ALDH3A2 ENSG00000072210	1.05302
ALDH3B1 ENSG00000006534	1.02301
ALDH3B2 ENSG00000132746	0.992576
ALDH4A1 ENSG00000159423	0.943151
ALDH5A1 ENSG00000112294	1.01257
ALDH6A1 ENSG00000119711	1.08101
ALDH7A1 ENSG00000164904	0.941053
ALDH9A1 ENSG00000143149	0.98714
ALDOA ENSG00000149925	1.03031
ALDOC ENSG00000109107	1.0191
ALG1 ENSG00000033011	1.07245
ALG10 ENSG00000139133	0.973242
ALG10B ENSG00000175548	1.00028
ALG11 ENSG00000253710	0.915625
ALG12 ENSG00000182858	1.0435
ALG13 ENSG00000101901	0.982939
ALG14 ENSG00000172339	1.06352
ALG1L ENSG00000189366	1.05794
ALG1L2 ENSG00000251287	1.01119
ALG2 ENSG00000119523	1.02304
ALG3 ENSG00000214160	0.944658
ALG5 ENSG00000120697	1.00333
ALG6 ENSG00000088035	0.996776
ALG8 ENSG00000159063	1.1154
ALG9 ENSG00000086848	0.995322
ALK ENSG00000171094	1.05526
ALKBH1 ENSG00000100601	0.990381
ALKBH2 ENSG00000189046	1.04549
ALKBH3 ENSG00000166199	1.0357
ALKBH4 ENSG00000160993	1.0288
ALKBH5 ENSG00000091542	1.01999
ALKBH6 ENSG00000239382	1.01921
ALKBH7 ENSG00000125652	1.05628
ALKBH8 ENSG00000137760	0.971625
ALLC ENSG00000151360	1.09937
ALMS1 ENSG00000116127	0.986766
ALOX12 ENSG00000108839	1.02804
ALOX12B ENSG00000179477	1.0172
ALOX15 ENSG00000161905	0.930291
ALOX15B ENSG00000179593	1.03545
ALOX5 ENSG00000012779	1.03119
ALOX5AP ENSG00000132965	1.01155
ALOXE3 ENSG00000179148	0.999271
ALPK1 ENSG00000073331	1.01834
ALPK2 ENSG00000198796	1.07603
ALPK3 ENSG00000136383	0.970432
ALPL ENSG00000162551	0.986229
ALS2 ENSG00000003393	0.963449
ALS2CL ENSG00000178038	1.03673
ALS2CR11 ENSG00000155754	0.999533
ALS2CR12 ENSG00000155749	0.948462
ALX1 ENSG00000180318	0.967206
ALX3 ENSG00000156150	1.02057
ALYREF ENSG00000183684	0.979136
AMACR ENSG00000242110	0.969877
AMBN ENSG00000178522	0.966816
AMBP ENSG00000106927	1.02666
AMBRA1 ENSG00000110497	1.03941
AMD1 ENSG00000123505	1.01358
AMDHD1 ENSG00000139344	0.976121
AMDHD2 ENSG00000162066	0.936192
AMER1 ENSG00000184675	1.08461
AMER3 ENSG00000178171	1.07394
AMFR ENSG00000159461	1.06195
AMH ENSG00000104899	0.926948
AMHR2 ENSG00000135409	0.988843
AMIGO1 ENSG00000181754	0.914638
AMIGO2 ENSG00000139211	0.958633
AMIGO3 ENSG00000176020	1.08992
AMMECR1 ENSG00000101935	0.979001
AMMECR1L ENSG00000144233	1.0161
AMN ENSG00000166126	1.04291
AMN1 ENSG00000151743	1.0137
AMOT ENSG00000126016	1.05933
AMOTL1 ENSG00000166025	1.04592
AMOTL2 ENSG00000114019	1.03998
AMPD1 ENSG00000116748	1.06952
AMPD2 ENSG00000116337	1.08495
AMPD3 ENSG00000133805	1.02741
AMPH ENSG00000078053	0.992155
AMT ENSG00000145020	1.03039
AMTN ENSG00000187689	1.01352
AMY1A ENSG00000237763	1.09971
AMY1B ENSG00000174876	1.04609
AMY1C ENSG00000187733	1.05484
AMY2B ENSG00000240038	0.99196
AMZ1 ENSG00000174945	0.968193
AMZ2 ENSG00000196704	0.967434
ANAPC1 ENSG00000153107	1.0012
ANAPC10 ENSG00000164162	0.980435
ANAPC11 ENSG00000141552	1.02083
ANAPC13 ENSG00000129055	1.05092
ANAPC15 ENSG00000110200	1.05641
ANAPC16 ENSG00000166295	1.08323
ANAPC2 ENSG00000176248	1.02577
ANAPC4 ENSG00000053900	0.936755
ANAPC5 ENSG00000089053	0.947959
ANAPC7 ENSG00000196510	1.02073
ANG ENSG00000214274	0.944411
ANGEL1 ENSG00000013523	0.927123
ANGEL2 ENSG00000174606	1.01
ANGPT1 ENSG00000154188	1.03655
ANGPT2 ENSG00000091879	1.00097
ANGPT4 ENSG00000101280	0.976795
ANGPTL1 ENSG00000116194	1.0871
ANGPTL2 ENSG00000136859	1.03812
ANGPTL3 ENSG00000132855	0.897415
ANGPTL4 ENSG00000167772	0.990024
ANGPTL6 ENSG00000130812	1.00234
ANGPTL7 ENSG00000171819	0.980214
ANGPTL8 ENSG00000130173	0.963562
ANK1 ENSG00000029534	0.981039
ANK2 ENSG00000145362	1.0546
ANK3 ENSG00000151150	1.0314
ANKAR ENSG00000151687	1.03309
ANKDD1A ENSG00000166839	1.03517
ANKDD1B ENSG00000189045	0.981126
ANKEF1 ENSG00000132623	1.09058
ANKFN1 ENSG00000153930	0.966604
ANKFY1 ENSG00000185722	1.0418
ANKH ENSG00000154122	0.999983
ANKHD1 ENSG00000131503	1.00867
ANKHD1-EIF4EBP3 ENSG00000254996	0.933903
ANKIB1 ENSG00000001629	1.11007
ANKK1 ENSG00000170209	0.994969
ANKLE1 ENSG00000160117	0.990117
ANKLE2 ENSG00000176915	1.01072
ANKMY1 ENSG00000144504	0.981264
ANKMY2 ENSG00000106524	0.941994
ANKRA2 ENSG00000164331	1.00189
ANKRD1 ENSG00000148677	1.01711
ANKRD10 ENSG00000088448	0.988093
ANKRD11 ENSG00000167522	0.979744
ANKRD12 ENSG00000101745	0.955445
ANKRD13A ENSG00000076513	0.984557
ANKRD13B ENSG00000198720	0.986906
ANKRD13C ENSG00000118454	1.04047
ANKRD13D ENSG00000172932	0.958808
ANKRD16 ENSG00000134461	0.988738
ANKRD17 ENSG00000132466	1.03453
ANKRD18A ENSG00000180071	0.930028
ANKRD18B ENSG00000230453	1.03544
ANKRD2 ENSG00000165887	1.05238
ANKRD20A1 ENSG00000260691	1.06443
ANKRD20A2 ENSG00000183148	1.04898
ANKRD20A3 ENSG00000276203	0.9649
ANKRD20A4 ENSG00000172014	0.966822
ANKRD22 ENSG00000152766	0.962624
ANKRD23 ENSG00000163126	1.01152
ANKRD24 ENSG00000089847	0.967497
ANKRD26 ENSG00000107890	0.993343
ANKRD27 ENSG00000105186	1.05853
ANKRD28 ENSG00000206560	1.00484
ANKRD29 ENSG00000154065	0.898194
ANKRD30A ENSG00000148513	0.950249
ANKRD30BL ENSG00000163046	0.904436
ANKRD31 ENSG00000145700	0.969906
ANKRD33 ENSG00000167612	1.04332
ANKRD33B ENSG00000164236	0.987874
ANKRD34A ENSG00000272031	1.02297
ANKRD34B ENSG00000189127	1.05973
ANKRD35 ENSG00000198483	1.05406
ANKRD36 ENSG00000135976	0.991512
ANKRD36B ENSG00000196912	0.981562
ANKRD36C ENSG00000174501	0.970153
ANKRD37 ENSG00000186352	0.928354
ANKRD39 ENSG00000213337	1.03384
ANKRD40 ENSG00000154945	1.00069
ANKRD42 ENSG00000137494	1.03393
ANKRD44 ENSG00000065413	1.02934
ANKRD45 ENSG00000183831	1.02292
ANKRD46 ENSG00000186106	0.984315
ANKRD49 ENSG00000168876	0.977386
ANKRD50 ENSG00000151458	0.997574
ANKRD52 ENSG00000139645	1.06187
ANKRD53 ENSG00000144031	0.969768
ANKRD54 ENSG00000100124	0.93391
ANKRD6 ENSG00000135299	0.981817
ANKRD62 ENSG00000181626	1.03987
ANKRD65 ENSG00000235098	0.954144
ANKRD7 ENSG00000106013	1.01674
ANKRD9 ENSG00000156381	0.943369
ANKS1A ENSG00000064999	1.06064
ANKS1B ENSG00000185046	0.992307
ANKS3 ENSG00000168096	0.957552
ANKS6 ENSG00000165138	1.02437
ANKUB1 ENSG00000206199	0.913034
ANKZF1 ENSG00000163516	1.04146
ANLN ENSG00000011426	1.01388
ANO1 ENSG00000131620	1.0353
ANO10 ENSG00000160746	0.989631
ANO2 ENSG00000047617	0.982511
ANO3 ENSG00000134343	1.02402
ANO4 ENSG00000151572	0.98779
ANO5 ENSG00000171714	0.994434
ANO6 ENSG00000177119	0.979642
ANO7 ENSG00000146205	1.02419
ANO8 ENSG00000074855	1.00568
ANO9 ENSG00000185101	1.01444
ANOS1 ENSG00000011201	0.982572
ANP32A ENSG00000140350	1.02075
ANP32B ENSG00000136938	0.968677
ANP32D ENSG00000139223	0.96258
ANP32E ENSG00000143401	0.970407
ANPEP ENSG00000166825	0.95898
ANTXR1 ENSG00000169604	0.947299
ANTXR2 ENSG00000163297	0.973769
ANTXRL ENSG00000274209	0.970553
ANXA1 ENSG00000135046	0.961089
ANXA11 ENSG00000122359	0.984724
ANXA13 ENSG00000104537	0.971954
ANXA2 ENSG00000182718	0.979888
ANXA2R ENSG00000177721	0.953416
ANXA3 ENSG00000138772	1.00651
ANXA4 ENSG00000196975	1.03329
ANXA5 ENSG00000164111	0.974572
ANXA6 ENSG00000197043	1.05888
ANXA7 ENSG00000138279	0.966467
ANXA8 ENSG00000265190	0.93867
ANXA8L1 ENSG00000264230	0.983509
ANXA9 ENSG00000143412	0.958006
AOAH ENSG00000136250	0.988579
AOC1 ENSG00000002726	0.971871
AOC2 ENSG00000131480	0.988429
AOC3 ENSG00000131471	1.00703
AOX1 ENSG00000138356	1.01815
AP000350.10 ENSG00000251357	1.02799
AP000769.1 ENSG00000279576	0.884103
AP000866.1 ENSG00000279342	0.978528
AP001888.1 ENSG00000281781	1.05106
AP006285.2 ENSG00000278919	1.04586
AP1AR ENSG00000138660	1.01195
AP1B1 ENSG00000100280	1.02518
AP1G1 ENSG00000166747	0.991061
AP1G2 ENSG00000213983	1.05688
AP1M1 ENSG00000072958	1.01798
AP1M2 ENSG00000129354	0.995345
AP1S1 ENSG00000106367	0.967146
AP1S2 ENSG00000182287	0.962651
AP1S3 ENSG00000152056	1.07458
AP2A1 ENSG00000196961	1.02504
AP2A2 ENSG00000183020	1.07991
AP2B1 ENSG00000006125	1.11199
AP2M1 ENSG00000161203	0.870569
AP2S1 ENSG00000042753	0.953469
AP3B1 ENSG00000132842	1.05766
AP3B2 ENSG00000103723	0.983116
AP3D1 ENSG00000065000	0.999611
AP3M1 ENSG00000185009	0.958375
AP3M2 ENSG00000070718	1.0791
AP3S1 ENSG00000177879	1.05566
AP3S2 ENSG00000157823	1.01984
AP4B1 ENSG00000134262	0.930209
AP4E1 ENSG00000081014	1.01187
AP4M1 ENSG00000221838	1.0543
AP4S1 ENSG00000100478	1.08368
AP5B1 ENSG00000254470	1.04268
AP5M1 ENSG00000053770	0.966162
AP5S1 ENSG00000125843	0.909473
AP5Z1 ENSG00000242802	1.09274
APAF1 ENSG00000120868	0.949306
APBA1 ENSG00000107282	1.02301
APBA2 ENSG00000034053	1.00092
APBA3 ENSG00000011132	1.00441
APBB1 ENSG00000166313	0.961517
APBB1IP ENSG00000077420	0.968239
APBB2 ENSG00000163697	1.04772
APBB3 ENSG00000113108	0.965485
APC ENSG00000134982	0.932007
APC2 ENSG00000115266	0.952175
APCDD1 ENSG00000154856	1.01925
APCDD1L ENSG00000198768	1.05617
APEH ENSG00000164062	1.06267
APELA ENSG00000248329	0.958346
APEX1 ENSG00000100823	0.96878
APEX2 ENSG00000169188	1.02623
APH1A ENSG00000117362	0.985825
APH1B ENSG00000138613	0.998781
API5 ENSG00000166181	0.991674
APIP ENSG00000149089	0.923689
APITD1 ENSG00000175279	1.03008
APLF ENSG00000169621	1.07943
APLN ENSG00000171388	1.02728
APLNR ENSG00000134817	1.07044
APLP1 ENSG00000105290	0.969894
APLP2 ENSG00000084234	1.05429
APMAP ENSG00000101474	0.998101
APOA1 ENSG00000118137	0.949636
APOB ENSG00000084674	1.07208
APOBEC3A ENSG00000128383	0.980782
APOBEC3B ENSG00000179750	1.01805
APOBEC3C ENSG00000244509	1.02392
APOBEC3D ENSG00000243811	0.926655
APOBEC3F ENSG00000128394	0.957949
APOBEC3G ENSG00000239713	1.04735
APOBEC3H ENSG00000100298	0.993106
APOBR ENSG00000184730	1.11116
APOC1 ENSG00000130208	1.01784
APOD ENSG00000189058	1.02525
APOE ENSG00000130203	0.993005
APOF ENSG00000175336	0.902905
APOL1 ENSG00000100342	1.02731
APOL2 ENSG00000128335	0.918372
APOL3 ENSG00000128284	0.984479
APOL4 ENSG00000100336	0.968288
APOL6 ENSG00000221963	0.978811
APOLD1 ENSG00000178878	1.05206
APOM ENSG00000204444	0.997095
APOO ENSG00000184831	1.01629
APOOL ENSG00000155008	1.05759
APP ENSG00000142192	0.980587
APPBP2 ENSG00000062725	0.962061
APPL1 ENSG00000157500	0.981181
APPL2 ENSG00000136044	1.02412
APRT ENSG00000198931	0.960755
APTX ENSG00000137074	0.950305
AQP1 ENSG00000240583	0.981977
AQP10 ENSG00000143595	0.921634
AQP11 ENSG00000178301	0.938696
AQP2 ENSG00000167580	1.00917
AQP3 ENSG00000165272	1.05256
AQP4 ENSG00000171885	0.95819
AQP5 ENSG00000161798	0.891603
AQP6 ENSG00000086159	0.939932
AQP7 ENSG00000165269	1.02911
AQP9 ENSG00000103569	1.00969
AQR ENSG00000021776	1.01007
AR ENSG00000169083	1.03479
ARAF ENSG00000078061	1.01984
ARAP1 ENSG00000186635	0.928743
ARAP2 ENSG00000047365	0.978367
ARAP3 ENSG00000120318	1.00652
ARC ENSG00000198576	0.992779
ARCN1 ENSG00000095139	1.01083
AREG ENSG00000109321	1.03018
AREL1 ENSG00000119682	1.03519
ARF1 ENSG00000143761	1.06116
ARF3 ENSG00000134287	0.91461
ARF4 ENSG00000168374	1.03807
ARF5 ENSG00000004059	0.980392
ARF6 ENSG00000165527	1.00574
ARFGAP1 ENSG00000101199	0.927433
ARFGAP2 ENSG00000149182	0.998951
ARFGAP3 ENSG00000242247	0.989955
ARFGEF1 ENSG00000066777	0.992702
ARFGEF2 ENSG00000124198	0.993957
ARFGEF3 ENSG00000112379	0.995029
ARFIP1 ENSG00000164144	0.995047
ARFIP2 ENSG00000132254	0.990554
ARFRP1 ENSG00000101246	1.00005
ARG2 ENSG00000081181	1.08966
ARGFX ENSG00000186103	0.966189
ARGLU1 ENSG00000134884	1.02463
ARHGAP1 ENSG00000175220	0.944872
ARHGAP10 ENSG00000071205	0.976656
ARHGAP11A ENSG00000198826	0.982834
ARHGAP11B ENSG00000187951	0.973673
ARHGAP12 ENSG00000165322	1.00397
ARHGAP15 ENSG00000075884	0.961701
ARHGAP17 ENSG00000140750	1.11859
ARHGAP18 ENSG00000146376	0.961094
ARHGAP19 ENSG00000213390	0.977694
ARHGAP20 ENSG00000137727	1.00118
ARHGAP21 ENSG00000107863	0.978572
ARHGAP22 ENSG00000128805	0.991401
ARHGAP23 ENSG00000275832	0.96745
ARHGAP24 ENSG00000138639	1.04277
ARHGAP25 ENSG00000163219	1.00104
ARHGAP26 ENSG00000145819	1.01181
ARHGAP27 ENSG00000159314	1.01761
ARHGAP28 ENSG00000088756	1.03763
ARHGAP29 ENSG00000137962	1.01206
ARHGAP30 ENSG00000186517	0.948052
ARHGAP31 ENSG00000031081	0.9063
ARHGAP32 ENSG00000134909	0.911431
ARHGAP33 ENSG00000004777	0.964263
ARHGAP35 ENSG00000160007	0.961634
ARHGAP36 ENSG00000147256	1.02851
ARHGAP39 ENSG00000147799	0.981543
ARHGAP4 ENSG00000089820	0.970655
ARHGAP40 ENSG00000124143	1.02085
ARHGAP42 ENSG00000165895	1.06895
ARHGAP44 ENSG00000006740	0.996613
ARHGAP45 ENSG00000180448	0.97331
ARHGAP5 ENSG00000100852	0.91787
ARHGAP6 ENSG00000047648	0.995227
ARHGAP8 ENSG00000241484	0.98027
ARHGAP9 ENSG00000123329	1.06031
ARHGDIA ENSG00000141522	0.9897
ARHGDIB ENSG00000111348	1.0704
ARHGDIG ENSG00000242173	1.00886
ARHGEF1 ENSG00000076928	0.96359
ARHGEF10 ENSG00000104728	0.996294
ARHGEF10L ENSG00000074964	1.07797
ARHGEF11 ENSG00000132694	1.07213
ARHGEF12 ENSG00000196914	1.01911
ARHGEF15 ENSG00000198844	0.968009
ARHGEF16 ENSG00000130762	0.975556
ARHGEF17 ENSG00000110237	1.04533
ARHGEF19 ENSG00000142632	0.995846
ARHGEF2 ENSG00000116584	0.958217
ARHGEF25 ENSG00000240771	1.04162
ARHGEF26 ENSG00000114790	1.01118
ARHGEF28 ENSG00000214944	1.08486
ARHGEF3 ENSG00000163947	1.10217
ARHGEF33 ENSG00000214694	0.995265
ARHGEF35 ENSG00000213214	0.920259
ARHGEF37 ENSG00000183111	1.00743
ARHGEF38 ENSG00000236699	0.894339
ARHGEF39 ENSG00000137135	1.03758
ARHGEF4 ENSG00000136002	0.920239
ARHGEF40 ENSG00000165801	0.908307
ARHGEF5 ENSG00000050327	0.927812
ARHGEF6 ENSG00000129675	0.971722
ARHGEF7 ENSG00000102606	0.916387
ARHGEF9 ENSG00000131089	1.00981
ARID1A ENSG00000117713	0.973854
ARID1B ENSG00000049618	1.01165
ARID2 ENSG00000189079	1.00728
ARID3A ENSG00000116017	1.046
ARID3B ENSG00000179361	1.00775
ARID4A ENSG00000032219	1.00214
ARID4B ENSG00000054267	0.998757
ARID5A ENSG00000196843	0.970269
ARID5B ENSG00000150347	0.986006
ARIH1 ENSG00000166233	0.990378
ARIH2 ENSG00000177479	0.938634
ARIH2OS ENSG00000221883	1.05167
ARL1 ENSG00000120805	0.963155
ARL10 ENSG00000175414	1.05423
ARL11 ENSG00000152213	0.963274
ARL13B ENSG00000169379	1.02024
ARL14 ENSG00000179674	0.983171
ARL14EP ENSG00000152219	1.00836
ARL15 ENSG00000185305	1.0079
ARL16 ENSG00000214087	1.03081
ARL17A ENSG00000185829	0.998906
ARL17B ENSG00000228696	0.940047
ARL2 ENSG00000213465	0.910657
ARL2BP ENSG00000102931	0.955397
ARL3 ENSG00000138175	1.00147
ARL4A ENSG00000122644	0.98574
ARL4C ENSG00000188042	1.02365
ARL4D ENSG00000175906	0.958493
ARL5A ENSG00000162980	0.971568
ARL5B ENSG00000165997	0.976227
ARL6 ENSG00000113966	1.02635
ARL6IP1 ENSG00000170540	0.967764
ARL6IP4 ENSG00000182196	0.974192
ARL6IP5 ENSG00000144746	0.989563
ARL6IP6 ENSG00000177917	1.11429
ARL8A ENSG00000143862	0.975853
ARL8B ENSG00000134108	1.03241
ARL9 ENSG00000196503	1.04608
ARMC1 ENSG00000104442	1.00154
ARMC10 ENSG00000170632	0.939445
ARMC12 ENSG00000157343	1.02252
ARMC2 ENSG00000118690	0.942317
ARMC4 ENSG00000169126	0.944815
ARMC5 ENSG00000140691	0.946091
ARMC6 ENSG00000105676	1.08523
ARMC7 ENSG00000125449	1.04046
ARMC8 ENSG00000114098	1.03495
ARMC9 ENSG00000135931	1.02613
ARMCX1 ENSG00000126947	0.954636
ARMCX2 ENSG00000184867	1.00608
ARMCX3 ENSG00000102401	0.988768
ARMCX4 ENSG00000196440	1.02043
ARMCX5 ENSG00000125962	0.985563
ARMCX6 ENSG00000198960	0.982906
ARMT1 ENSG00000146476	1.00337
ARNT ENSG00000143437	1.02656
ARNT2 ENSG00000172379	0.96251
ARNTL ENSG00000133794	0.990186
ARNTL2 ENSG00000029153	1.02182
ARPC1A ENSG00000241685	0.932137
ARPC1B ENSG00000130429	0.94969
ARPC2 ENSG00000163466	1.05743
ARPC3 ENSG00000111229	1.01942
ARPC4 ENSG00000241553	1.0634
ARPC5 ENSG00000162704	0.988276
ARPC5L ENSG00000136950	0.948421
ARPIN ENSG00000242498	1.0573
ARPP19 ENSG00000128989	0.991277
ARRB1 ENSG00000137486	1.05728
ARRB2 ENSG00000141480	0.978467
ARRDC1 ENSG00000197070	0.875121
ARRDC2 ENSG00000105643	1.00083
ARRDC3 ENSG00000113369	0.941576
ARRDC4 ENSG00000140450	0.95084
ARRDC5 ENSG00000205784	0.98663
ARSA ENSG00000100299	1.01435
ARSB ENSG00000113273	0.996769
ARSD ENSG00000006756	1.04867
ARSE ENSG00000157399	1.03674
ARSG ENSG00000141337	0.908463
ARSI ENSG00000183876	1.04298
ARSJ ENSG00000180801	1.04369
ARSK ENSG00000164291	1.00665
ART3 ENSG00000156219	0.989661
ART4 ENSG00000111339	0.986898
ART5 ENSG00000167311	0.937675
ARTN ENSG00000117407	0.999275
ARV1 ENSG00000173409	0.99329
ARVCF ENSG00000099889	1.09722
ARX ENSG00000004848	1.00172
ASAH1 ENSG00000104763	0.934931
ASAH2 ENSG00000188611	1.06148
ASAH2B ENSG00000204147	1.01188
ASAP1 ENSG00000153317	1.02509
ASAP2 ENSG00000151693	1.00224
ASAP3 ENSG00000088280	0.983883
ASB1 ENSG00000065802	0.977593
ASB11 ENSG00000165192	1.05701
ASB12 ENSG00000198881	1.0354
ASB13 ENSG00000196372	1.03117
ASB14 ENSG00000239388	1.02328
ASB18 ENSG00000182177	1.03348
ASB2 ENSG00000100628	1.03829
ASB3 ENSG00000115239	1.04668
ASB4 ENSG00000005981	1.02053
ASB5 ENSG00000164122	1.05861
ASB6 ENSG00000148331	1.02714
ASB7 ENSG00000183475	1.02464
ASB8 ENSG00000177981	1.03754
ASB9 ENSG00000102048	1.05915
ASCC1 ENSG00000138303	1.01634
ASCC2 ENSG00000100325	0.996586
ASCC3 ENSG00000112249	0.9725
ASCL1 ENSG00000139352	1.02201
ASCL2 ENSG00000183734	0.900156
ASCL3 ENSG00000176009	1.03057
ASCL5 ENSG00000232237	1.07046
ASF1A ENSG00000111875	0.949672
ASF1B ENSG00000105011	0.901385
ASGR1 ENSG00000141505	1.03649
ASGR2 ENSG00000161944	1.03719
ASH1L ENSG00000116539	0.97125
ASH2L ENSG00000129691	1.02781
ASIC1 ENSG00000110881	1.06136
ASIC3 ENSG00000213199	1.00202
ASIC4 ENSG00000072182	0.996085
ASIP ENSG00000101440	0.986118
ASL ENSG00000126522	0.997421
ASMT ENSG00000196433	1.05209
ASMTL ENSG00000169093	1.00903
ASNA1 ENSG00000198356	0.939002
ASNS ENSG00000070669	1.1041
ASNSD1 ENSG00000138381	0.983503
ASPA ENSG00000108381	1.03341
ASPG ENSG00000166183	0.968592
ASPH ENSG00000198363	0.98508
ASPHD1 ENSG00000174939	0.914122
ASPHD2 ENSG00000128203	0.911989
ASPM ENSG00000066279	0.949081
ASPN ENSG00000106819	0.974749
ASPRV1 ENSG00000244617	1.05655
ASPSCR1 ENSG00000169696	1.03618
ASRGL1 ENSG00000162174	0.985526
ASS1 ENSG00000130707	0.97871
ASTE1 ENSG00000034533	1.00116
ASTN2 ENSG00000148219	0.995108
ASUN ENSG00000064102	0.94919
ASXL1 ENSG00000171456	1.02181
ASXL2 ENSG00000143970	0.998766
ASXL3 ENSG00000141431	0.966617
ASZ1 ENSG00000154438	0.985234
ATAD1 ENSG00000138138	0.988944
ATAD2 ENSG00000156802	0.94809
ATAD2B ENSG00000119778	0.898232
ATAD3A ENSG00000197785	1.05861
ATAD3B ENSG00000160072	0.997034
ATAD3C ENSG00000215915	1.05363
ATAD5 ENSG00000176208	1.0649
ATAT1 ENSG00000137343	0.983033
ATCAY ENSG00000167654	0.991868
ATE1 ENSG00000107669	1.07006
ATF1 ENSG00000123268	1.04663
ATF2 ENSG00000115966	1.03833
ATF3 ENSG00000162772	1.06193
ATF4 ENSG00000128272	1.01957
ATF5 ENSG00000169136	0.993426
ATF6 ENSG00000118217	1.00288
ATF6B ENSG00000213676	1.00001
ATF7 ENSG00000170653	1.01295
ATF7IP ENSG00000171681	0.955595
ATF7IP2 ENSG00000166669	1.03777
ATG10 ENSG00000152348	0.959457
ATG101 ENSG00000123395	0.94289
ATG12 ENSG00000145782	0.992983
ATG13 ENSG00000175224	0.9199
ATG14 ENSG00000126775	1.04901
ATG16L1 ENSG00000085978	0.945416
ATG16L2 ENSG00000168010	1.00895
ATG2A ENSG00000110046	0.944995
ATG2B ENSG00000066739	1.00222
ATG3 ENSG00000144848	1.01123
ATG4A ENSG00000101844	0.959099
ATG4B ENSG00000168397	1.03415
ATG4C ENSG00000125703	0.903679
ATG4D ENSG00000130734	1.02895
ATG5 ENSG00000057663	1.05723
ATG7 ENSG00000197548	0.885954
ATG9A ENSG00000198925	0.942529
ATG9B ENSG00000181652	1.00099
ATHL1 ENSG00000142102	0.955841
ATIC ENSG00000138363	1.09267
ATL1 ENSG00000198513	1.03775
ATL2 ENSG00000119787	1.09996
ATL3 ENSG00000184743	0.982405
ATM ENSG00000149311	0.962873
ATMIN ENSG00000166454	1.01538
ATN1 ENSG00000111676	0.997868
ATOH1 ENSG00000172238	0.955181
ATOH7 ENSG00000179774	0.94135
ATOH8 ENSG00000168874	0.972197
ATOX1 ENSG00000177556	0.973441
ATP10A ENSG00000206190	0.944348
ATP10B ENSG00000118322	0.955799
ATP10D ENSG00000145246	0.995885
ATP11A ENSG00000068650	1.01385
ATP11B ENSG00000058063	0.936746
ATP11C ENSG00000101974	0.974107
ATP12A ENSG00000075673	1.05199
ATP13A1 ENSG00000105726	0.939371
ATP13A2 ENSG00000159363	1.05701
ATP13A3 ENSG00000133657	0.960594
ATP1A1 ENSG00000163399	0.955965
ATP1A2 ENSG00000018625	0.996357
ATP1A3 ENSG00000105409	0.997266
ATP1A4 ENSG00000132681	1.06261
ATP1B1 ENSG00000143153	1.08211
ATP1B2 ENSG00000129244	0.943726
ATP1B3 ENSG00000069849	0.969255
ATP23 ENSG00000166896	0.992641
ATP2A1 ENSG00000196296	0.965877
ATP2A2 ENSG00000174437	1.03038
ATP2A3 ENSG00000074370	0.967416
ATP2B1 ENSG00000070961	0.950534
ATP2B2 ENSG00000157087	1.02791
ATP2B4 ENSG00000058668	1.06377
ATP2C1 ENSG00000017260	1.01769
ATP2C2 ENSG00000064270	1.03571
ATP5SL ENSG00000105341	1.10855
ATP6AP1 ENSG00000071553	0.964034
ATP6AP1L ENSG00000205464	1.0282
ATP6AP2 ENSG00000182220	0.990272
ATP6V0A1 ENSG00000033627	1.04677
ATP6V0A2 ENSG00000185344	1.04617
ATP6V0A4 ENSG00000105929	1.00445
ATP6V0B ENSG00000117410	1.05021
ATP6V0D1 ENSG00000159720	0.976756
ATP6V0D2 ENSG00000147614	1.04858
ATP6V0E1 ENSG00000113732	1.01278
ATP6V0E2 ENSG00000171130	0.962747
ATP6V1A ENSG00000114573	0.948011
ATP6V1B1 ENSG00000116039	0.979519
ATP6V1B2 ENSG00000147416	0.985233
ATP6V1C1 ENSG00000155097	0.998113
ATP6V1C2 ENSG00000143882	0.995777
ATP6V1D ENSG00000100554	1.02076
ATP6V1E1 ENSG00000131100	1.02505
ATP6V1E2 ENSG00000250565	0.986883
ATP6V1F ENSG00000128524	1.03673
ATP6V1G1 ENSG00000136888	0.954893
ATP6V1G3 ENSG00000151418	1.04049
ATP6V1H ENSG00000047249	1.0077
ATP7A ENSG00000165240	0.998544
ATP7B ENSG00000123191	0.994655
ATP8A1 ENSG00000124406	0.926872
ATP8A2 ENSG00000132932	0.918304
ATP8B1 ENSG00000081923	0.930794
ATP8B2 ENSG00000143515	0.960247
ATP8B3 ENSG00000130270	1.02094
ATP8B4 ENSG00000104043	1.01104
ATP9A ENSG00000054793	1.01145
ATP9B ENSG00000166377	1.02426
ATPIF1 ENSG00000130770	1.00665
ATR ENSG00000175054	0.998753
ATRAID ENSG00000138085	1.04811
ATRIP ENSG00000164053	0.965615
ATRIP ENSG00000282827	1.06685
ATRN ENSG00000088812	1.04097
ATRNL1 ENSG00000107518	0.990774
ATRX ENSG00000085224	0.91358
ATXN1 ENSG00000124788	0.99509
ATXN10 ENSG00000130638	1.09545
ATXN1L ENSG00000224470	1.0448
ATXN2 ENSG00000204842	1.00076
ATXN2L ENSG00000168488	0.981752
ATXN3 ENSG00000066427	0.910677
ATXN7 ENSG00000163635	1.01537
ATXN7L1 ENSG00000146776	0.967384
ATXN7L2 ENSG00000162650	0.948097
ATXN7L3 ENSG00000087152	0.987302
ATXN7L3B ENSG00000253719	1.0273
AUH ENSG00000148090	1.00203
AUNIP ENSG00000127423	0.947015
AUP1 ENSG00000115307	0.994968
AURKA ENSG00000087586	1.01385
AURKAIP1 ENSG00000175756	1.0363
AURKB ENSG00000178999	1.03769
AURKC ENSG00000105146	1.01069
AUTS2 ENSG00000158321	0.942235
AVEN ENSG00000169857	0.964013
AVIL ENSG00000135407	0.995467
AVL9 ENSG00000105778	1.03051
AVP ENSG00000101200	1.06104
AVPI1 ENSG00000119986	1.05094
AVPR1A ENSG00000166148	1.06863
AVPR2 ENSG00000126895	1.05208
AXDND1 ENSG00000162779	0.9521
AXIN1 ENSG00000103126	1.02005
AXIN2 ENSG00000168646	0.964292
AXL ENSG00000167601	1.00602
AZGP1 ENSG00000160862	1.03337
AZI2 ENSG00000163512	0.939713
AZIN1 ENSG00000155096	0.997244
AZIN2 ENSG00000142920	0.987407
AZU1 ENSG00000172232	0.907347
B2M ENSG00000166710	1.00746
B3GALNT1 ENSG00000169255	0.947467
B3GALNT2 ENSG00000162885	0.950576
B3GALT1 ENSG00000172318	0.991253
B3GALT2 ENSG00000162630	1.02146
B3GALT4 ENSG00000235863	0.971046
B3GALT5 ENSG00000183778	0.94831
B3GALT6 ENSG00000176022	1.00955
B3GAT1 ENSG00000109956	1.00463
B3GAT2 ENSG00000112309	0.969203
B3GAT3 ENSG00000149541	0.989096
B3GLCT ENSG00000187676	1.04606
B3GNT2 ENSG00000170340	0.998325
B3GNT3 ENSG00000179913	1.03675
B3GNT4 ENSG00000176383	1.01673
B3GNT5 ENSG00000176597	1.04709
B3GNT7 ENSG00000156966	0.988824
B3GNT8 ENSG00000177191	1.04608
B3GNT9 ENSG00000237172	1.02607
B3GNTL1 ENSG00000175711	0.990136
B4GALNT1 ENSG00000135454	1.04639
B4GALNT3 ENSG00000139044	0.987194
B4GALNT4 ENSG00000182272	1.04096
B4GALT1 ENSG00000086062	1.01207
B4GALT2 ENSG00000117411	1.04073
B4GALT3 ENSG00000158850	1.04104
B4GALT4 ENSG00000121578	0.996007
B4GALT5 ENSG00000158470	0.999634
B4GALT6 ENSG00000118276	0.987659
B4GALT7 ENSG00000027847	1.05041
B4GAT1 ENSG00000174684	1.04279
B9D1 ENSG00000108641	0.948706
B9D2 ENSG00000123810	0.988888
BAALC ENSG00000164929	0.982295
BAAT ENSG00000136881	1.09088
BABAM1 ENSG00000105393	0.988226
BACE1 ENSG00000186318	1.00743
BACE2 ENSG00000182240	1.00946
BACH1 ENSG00000156273	1.03731
BACH2 ENSG00000112182	0.95128
BAD ENSG00000002330	1.01676
BAG1 ENSG00000107262	1.0026
BAG2 ENSG00000112208	0.949861
BAG3 ENSG00000151929	1.03857
BAG4 ENSG00000156735	0.998785
BAG5 ENSG00000166170	0.958773
BAG6 ENSG00000204463	1.05523
BAHCC1 ENSG00000266074	0.902544
BAHD1 ENSG00000140320	1.03402
BAIAP2 ENSG00000175866	1.02734
BAIAP2L1 ENSG00000006453	1.00097
BAIAP2L2 ENSG00000128298	0.979379
BAIAP3 ENSG00000007516	0.937395
BAK1 ENSG00000030110	0.987034
BAMBI ENSG00000095739	0.967142
BANF1 ENSG00000175334	0.946362
BANK1 ENSG00000153064	1.05724
BANP ENSG00000172530	0.958194
BAP1 ENSG00000163930	1.00818
BARD1 ENSG00000138376	1.03085
BARX1 ENSG00000131668	1.03321
BARX2 ENSG00000043039	0.922872
BASP1 ENSG00000176788	0.973291
BATF ENSG00000156127	1.00701
BATF2 ENSG00000168062	1.04245
BATF3 ENSG00000123685	1.00186
BAX ENSG00000087088	0.898219
BAZ1A ENSG00000198604	1.0246
BAZ1B ENSG00000009954	1.06268
BAZ2A ENSG00000076108	0.981617
BAZ2B ENSG00000123636	0.986771
BBC3 ENSG00000105327	1.04
BBIP1 ENSG00000214413	1.06024
BBOF1 ENSG00000119636	1.01116
BBOX1 ENSG00000129151	0.988103
BBS1 ENSG00000174483	1.0157
BBS10 ENSG00000179941	0.988584
BBS12 ENSG00000181004	0.963194
BBS2 ENSG00000125124	1.03276
BBS4 ENSG00000140463	1.0087
BBS5 ENSG00000163093	0.983125
BBS7 ENSG00000138686	0.92934
BBS9 ENSG00000122507	0.970022
BBX ENSG00000114439	1.03297
BCAM ENSG00000187244	0.948585
BCAN ENSG00000132692	0.995751
BCAP29 ENSG00000075790	0.896093
BCAP31 ENSG00000185825	0.993609
BCAR1 ENSG00000050820	1.00036
BCAR3 ENSG00000137936	1.07619
BCAS1 ENSG00000064787	0.921025
BCAS2 ENSG00000116752	1.02642
BCAS3 ENSG00000141376	1.03063
BCAS4 ENSG00000124243	1.05962
BCAT1 ENSG00000060982	0.986246
BCAT2 ENSG00000105552	1.02913
BCCIP ENSG00000107949	0.920985
BCDIN3D ENSG00000186666	0.974103
BCHE ENSG00000114200	1.04582
BCKDHA ENSG00000248098	0.981127
BCKDHB ENSG00000083123	0.988787
BCKDK ENSG00000103507	0.940007
BCL10 ENSG00000142867	0.953204
BCL11A ENSG00000119866	0.98409
BCL11B ENSG00000127152	1.01564
BCL2 ENSG00000171791	1.0331
BCL2A1 ENSG00000140379	1.01614
BCL2L1 ENSG00000171552	0.95454
BCL2L10 ENSG00000137875	0.939803
BCL2L11 ENSG00000153094	0.939162
BCL2L12 ENSG00000126453	0.927004
BCL2L13 ENSG00000099968	1.04243
BCL2L14 ENSG00000121380	0.941012
BCL2L15 ENSG00000188761	1.03358
BCL2L2 ENSG00000129473	0.8987
BCL3 ENSG00000069399	1.01394
BCL6 ENSG00000113916	0.973078
BCL6B ENSG00000161940	0.966434
BCL7A ENSG00000110987	1.00542
BCL7B ENSG00000106635	1.0167
BCL7C ENSG00000099385	1.01118
BCL9 ENSG00000116128	1.00124
BCL9L ENSG00000186174	1.04282
BCLAF1 ENSG00000029363	0.995476
BCO1 ENSG00000135697	1.07552
BCO2 ENSG00000197580	1.13472
BCOR ENSG00000183337	0.999289
BCORL1 ENSG00000085185	1.03629
BCR ENSG00000186716	1.00073
BCS1L ENSG00000074582	0.974659
BDH1 ENSG00000161267	0.967272
BDH2 ENSG00000164039	1.02889
BDKRB1 ENSG00000100739	1.01136
BDKRB2 ENSG00000168398	1.07657
BDNF ENSG00000176697	0.96856
BDP1 ENSG00000145734	0.968304
BEAN1 ENSG00000166546	0.934363
BECN1 ENSG00000126581	1.00581
BEGAIN ENSG00000183092	1.04629
BEND2 ENSG00000177324	1.06426
BEND3 ENSG00000178409	0.981576
BEND4 ENSG00000188848	1.12832
BEND5 ENSG00000162373	1.00131
BEND6 ENSG00000151917	0.977024
BEND7 ENSG00000165626	1.02209
BEST1 ENSG00000167995	1.05039
BEST3 ENSG00000127325	1.04301
BEST4 ENSG00000142959	0.996154
BET1 ENSG00000105829	1.02406
BET1L ENSG00000177951	0.975618
BEX1 ENSG00000133169	1.01524
BEX2 ENSG00000133134	1.00845
BEX3 ENSG00000166681	1.02346
BEX4 ENSG00000102409	1.05644
BEX5 ENSG00000184515	1.07862
BFAR ENSG00000103429	0.970703
BFSP1 ENSG00000125864	0.972931
BFSP2 ENSG00000170819	0.958566
BGLAP ENSG00000242252	1.00911
BGN ENSG00000182492	1.04556
BHLHB9 ENSG00000198908	1.02296
BHLHE22 ENSG00000180828	1.02437
BHLHE40 ENSG00000134107	1.00112
BHLHE41 ENSG00000123095	0.946325
BHMT ENSG00000145692	1.05204
BHMT2 ENSG00000132840	1.02531
BICC1 ENSG00000122870	1.06643
BICD1 ENSG00000151746	0.968311
BICD2 ENSG00000185963	1.0221
BICDL1 ENSG00000135127	1.03229
BICDL2 ENSG00000162069	1.01728
BID ENSG00000015475	0.970682
BIK ENSG00000100290	1.06109
BIN1 ENSG00000136717	0.953389
BIN2 ENSG00000110934	0.985765
BIN3 ENSG00000147439	0.9503
BIRC2 ENSG00000110330	0.947945
BIRC3 ENSG00000023445	1.0146
BIRC5 ENSG00000089685	0.989274
BIRC6 ENSG00000115760	0.976301
BIRC7 ENSG00000101197	1.0981
BIVM ENSG00000134897	1.04922
BLCAP ENSG00000166619	1.00527
BLK ENSG00000136573	1.04139
BLM ENSG00000197299	0.986774
BLMH ENSG00000108578	0.949801
BLNK ENSG00000095585	1.03633
BLOC1S1 ENSG00000135441	1.03115
BLOC1S2 ENSG00000196072	0.924243
BLOC1S3 ENSG00000189114	1.01192
BLOC1S4 ENSG00000186222	0.970825
BLOC1S5 ENSG00000188428	0.998397
BLOC1S6 ENSG00000104164	1.04216
BLVRA ENSG00000106605	0.99029
BLVRB ENSG00000090013	0.968395
BLZF1 ENSG00000117475	1.0413
BMF ENSG00000104081	0.986937
BMI1 ENSG00000168283	1.01955
BMP1 ENSG00000168487	1.03165
BMP10 ENSG00000163217	0.953852
BMP2 ENSG00000125845	0.993654
BMP2K ENSG00000138756	0.930627
BMP3 ENSG00000152785	0.925686
BMP4 ENSG00000125378	1.11733
BMP5 ENSG00000112175	1.08555
BMP6 ENSG00000153162	1.04648
BMP7 ENSG00000101144	0.980986
BMP8B ENSG00000116985	1.06475
BMPER ENSG00000164619	0.967324
BMPR1A ENSG00000107779	1.09828
BMPR1B ENSG00000138696	0.993114
BMPR2 ENSG00000204217	0.981958
BMS1 ENSG00000165733	1.01532
BMT2 ENSG00000164603	0.946145
BMX ENSG00000102010	0.957651
BNC1 ENSG00000169594	0.968725
BNC2 ENSG00000173068	1.02903
BNIP1 ENSG00000113734	0.967835
BNIP2 ENSG00000140299	0.987051
BNIP3 ENSG00000176171	1.08875
BNIP3L ENSG00000104765	0.944156
BNIPL ENSG00000163141	1.03265
BOC ENSG00000144857	1.01023
BOD1 ENSG00000145919	1.05634
BOD1L1 ENSG00000038219	0.973076
BOD1L2 ENSG00000228075	1.08259
BOK ENSG00000176720	0.99596
BOLA1 ENSG00000178096	0.924259
BOLA2B ENSG00000169627	1.02274
BOLA3 ENSG00000163170	0.981988
BOLL ENSG00000152430	0.965828
BOP1 ENSG00000261236	0.979481
BORA ENSG00000136122	0.961004
BORCS5 ENSG00000165714	1.05748
BORCS6 ENSG00000196544	0.979175
BORCS7 ENSG00000166275	1.00362
BORCS8 ENSG00000254901	0.926432
BORCS8-MEF2B ENSG00000064489	0.974613
BPGM ENSG00000172331	1.07382
BPHL ENSG00000137274	1.02475
BPI ENSG00000101425	1.0051
BPIFA1 ENSG00000198183	1.01291
BPIFB1 ENSG00000125999	1.04956
BPIFB2 ENSG00000078898	0.987787
BPIFB4 ENSG00000186191	0.991092
BPIFC ENSG00000184459	0.989441
BPNT1 ENSG00000162813	0.948081
BPTF ENSG00000171634	0.982385
BRAF ENSG00000157764	1.04806
BRAP ENSG00000089234	1.00125
BRAT1 ENSG00000106009	0.996456
BRCA1 ENSG00000012048	1.04415
BRCA2 ENSG00000139618	1.09449
BRCC3 ENSG00000185515	0.963974
BRD1 ENSG00000100425	0.993515
BRD2 ENSG00000204256	0.975867
BRD3 ENSG00000169925	0.946511
BRD4 ENSG00000141867	1.03389
BRD7 ENSG00000166164	0.994977
BRD8 ENSG00000112983	0.994942
BRD9 ENSG00000028310	0.974103
BRE ENSG00000158019	1.01299
BRF1 ENSG00000185024	0.942134
BRF2 ENSG00000104221	0.968502
BRI3 ENSG00000164713	1.03669
BRI3BP ENSG00000184992	1.02311
BRICD5 ENSG00000182685	0.996624
BRINP1 ENSG00000078725	1.03155
BRINP3 ENSG00000162670	1.06413
BRIP1 ENSG00000136492	1.01761
BRIX1 ENSG00000113460	0.996531
BRK1 ENSG00000254999	0.994134
BRMS1 ENSG00000174744	1.02875
BRMS1L ENSG00000100916	0.983711
BROX ENSG00000162819	1.04552
BRPF1 ENSG00000156983	1.03474
BRPF3 ENSG00000096070	1.00068
BRSK1 ENSG00000160469	1.08179
BRSK2 ENSG00000174672	0.967689
BRWD1 ENSG00000185658	0.975813
BRWD3 ENSG00000165288	0.974183
BSCL2 ENSG00000168000	1.00015
BSDC1 ENSG00000160058	1.03072
BSG ENSG00000172270	0.995011
BSN ENSG00000164061	0.948845
BSND ENSG00000162399	1.05741
BSPH1 ENSG00000188334	0.990108
BSPRY ENSG00000119411	1.00605
BST1 ENSG00000109743	1.00563
BST2 ENSG00000130303	0.967954
BTAF1 ENSG00000095564	0.992936
BTBD1 ENSG00000064726	1.07249
BTBD10 ENSG00000148925	0.902763
BTBD11 ENSG00000151136	0.991426
BTBD16 ENSG00000138152	1.00911
BTBD19 ENSG00000222009	0.94033
BTBD2 ENSG00000133243	1.01937
BTBD3 ENSG00000132640	1.01127
BTBD6 ENSG00000184887	0.95201
BTBD7 ENSG00000011114	0.994628
BTBD8 ENSG00000189195	0.964599
BTBD9 ENSG00000183826	1.01964
BTC ENSG00000174808	0.983489
BTD ENSG00000169814	0.938831
BTF3 ENSG00000145741	1.0275
BTF3L4 ENSG00000134717	0.86183
BTG1 ENSG00000133639	0.955035
BTG2 ENSG00000159388	0.951885
BTG3 ENSG00000154640	0.977853
BTK ENSG00000010671	0.954537
BTN2A1 ENSG00000112763	0.995357
BTN2A2 ENSG00000124508	1.10132
BTN3A1 ENSG00000026950	1.02428
BTN3A2 ENSG00000186470	1.08106
BTN3A3 ENSG00000111801	0.961105
BTNL3 ENSG00000168903	1.00752
BTNL9 ENSG00000165810	1.043
BTRC ENSG00000166167	0.994868
BUB1 ENSG00000169679	1.0678
BUB1B ENSG00000156970	1.03979
BUB3 ENSG00000154473	0.986005
BUD13 ENSG00000137656	0.998955
BUD31 ENSG00000106245	0.969318
BVES ENSG00000112276	1.03588
BYSL ENSG00000112578	0.981463
BZW1 ENSG00000082153	0.995071
BZW2 ENSG00000136261	1.06543
C10orf10 ENSG00000165507	1.13309
C10orf105 ENSG00000214688	0.992527
C10orf107 ENSG00000183346	1.03975
C10orf11 ENSG00000148655	0.961067
C10orf128 ENSG00000204161	1.00725
C10orf2 ENSG00000107815	0.949839
C10orf35 ENSG00000171224	0.939872
C10orf54 ENSG00000107738	1.06238
C10orf55 ENSG00000222047	1.0058
C10orf67 ENSG00000179133	0.906446
C10orf71 ENSG00000177354	0.903382
C10orf76 ENSG00000120029	1.03401
C10orf82 ENSG00000165863	1.01678
C10orf88 ENSG00000119965	0.927276
C10orf95 ENSG00000120055	0.973725
C10orf99 ENSG00000188373	0.973336
C11orf1 ENSG00000137720	1.01863
C11orf16 ENSG00000176029	1.02879
C11orf21 ENSG00000110665	1.03999
C11orf24 ENSG00000171067	1.00804
C11orf31 ENSG00000211450	0.996339
C11orf42 ENSG00000180878	0.990699
C11orf45 ENSG00000174370	1.06296
C11orf49 ENSG00000149179	0.999074
C11orf52 ENSG00000149300	0.968871
C11orf53 ENSG00000150750	1.0059
C11orf54 ENSG00000182919	0.992648
C11orf57 ENSG00000150776	0.964783
C11orf58 ENSG00000110696	1.00205
C11orf63 ENSG00000109944	0.983019
C11orf65 ENSG00000166323	0.966859
C11orf68 ENSG00000175573	1.02599
C11orf70 ENSG00000137691	0.9942
C11orf71 ENSG00000180425	1.03823
C11orf74 ENSG00000166352	1.01697
C11orf80 ENSG00000173715	1.04137
C11orf84 ENSG00000168005	0.933079
C11orf87 ENSG00000185742	1.09185
C11orf88 ENSG00000183644	0.934546
C11orf95 ENSG00000188070	0.990411
C11orf96 ENSG00000187479	0.997535
C11orf98 ENSG00000278615	0.996945
C12orf10 ENSG00000139637	0.988582
C12orf29 ENSG00000133641	0.979912
C12orf4 ENSG00000047621	0.994815
C12orf40 ENSG00000180116	0.980933
C12orf42 ENSG00000179088	0.983055
C12orf43 ENSG00000157895	0.984809
C12orf45 ENSG00000151131	0.981645
C12orf49 ENSG00000111412	0.964459
C12orf50 ENSG00000165805	1.01138
C12orf54 ENSG00000177627	0.988946
C12orf56 ENSG00000185306	0.928777
C12orf57 ENSG00000111678	1.02226
C12orf60 ENSG00000182993	0.944358
C12orf65 ENSG00000130921	0.991025
C12orf66 ENSG00000174206	0.935056
C12orf73 ENSG00000204954	1.01636
C12orf75 ENSG00000235162	1.0087
C12orf76 ENSG00000174456	1.06048
C14orf1 ENSG00000133935	0.924298
C14orf105 ENSG00000100557	0.985711
C14orf119 ENSG00000179933	0.902442
C14orf132 ENSG00000227051	0.939157
C14orf142 ENSG00000170270	0.968152
C14orf159 ENSG00000133943	1.00005
C14orf166 ENSG00000087302	0.965068
C14orf169 ENSG00000170468	1.03815
C14orf178 ENSG00000197734	0.955666
C14orf180 ENSG00000184601	0.950484
C14orf2 ENSG00000156411	1.01565
C14orf28 ENSG00000179476	1.01454
C14orf37 ENSG00000139971	0.964687
C14orf39 ENSG00000179008	0.92686
C14orf79 ENSG00000140104	1.0101
C14orf80 ENSG00000185347	0.921387
C14orf93 ENSG00000100802	1.05027
C15orf39 ENSG00000167173	1.03355
C15orf40 ENSG00000169609	1.01657
C15orf41 ENSG00000186073	1.00934
C15orf48 ENSG00000166920	1.0197
C15orf52 ENSG00000188549	0.942498
C15orf57 ENSG00000128891	0.982135
C15orf59 ENSG00000205363	0.97561
C15orf61 ENSG00000189227	0.989023
C15orf62 ENSG00000188277	1.01743
C15orf65 ENSG00000261652	0.951421
C16orf13 ENSG00000130731	0.974769
C16orf45 ENSG00000166780	1.02157
C16orf46 ENSG00000166455	1.01758
C16orf52 ENSG00000185716	0.991808
C16orf54 ENSG00000185905	0.924151
C16orf58 ENSG00000140688	1.00885
C16orf59 ENSG00000162062	1.04518
C16orf62 ENSG00000103544	0.939842
C16orf70 ENSG00000125149	0.978662
C16orf71 ENSG00000166246	1.02796
C16orf72 ENSG00000182831	0.938129
C16orf74 ENSG00000154102	0.942744
C16orf86 ENSG00000159761	0.998005
C16orf87 ENSG00000155330	1.07427
C16orf89 ENSG00000153446	0.991191
C16orf91 ENSG00000174109	0.990414
C16orf95 ENSG00000260456	1.02286
C16orf96 ENSG00000205832	0.980625
C17orf107 ENSG00000205710	0.926549
C17orf49 ENSG00000258315	0.953019
C17orf50 ENSG00000270806	0.982708
C17orf51 ENSG00000212719	0.997241
C17orf53 ENSG00000125319	1.05681
C17orf58 ENSG00000186665	1.10118
C17orf62 ENSG00000178927	1.02466
C17orf67 ENSG00000214226	1.02847
C17orf74 ENSG00000184560	0.959604
C17orf75 ENSG00000108666	1.02269
C17orf78 ENSG00000278505	0.965178
C17orf80 ENSG00000141219	0.970678
C17orf89 ENSG00000224877	1.00402
C17orf96 ENSG00000273604	1.05849
C17orf97 ENSG00000187624	1.04204
C17orf99 ENSG00000187997	1.02076
C18orf21 ENSG00000141428	1.04414
C18orf25 ENSG00000152242	0.981992
C18orf32 ENSG00000177576	1.00512
C18orf54 ENSG00000166845	1.02431
C18orf63 ENSG00000206043	1.05926
C18orf8 ENSG00000141452	0.97498
C19orf12 ENSG00000131943	0.982256
C19orf18 ENSG00000177025	1.034
C19orf24 ENSG00000228300	0.936727
C19orf25 ENSG00000119559	1.06754
C19orf33 ENSG00000167644	1.04534
C19orf35 ENSG00000188305	0.954003
C19orf38 ENSG00000214212	0.98117
C19orf43 ENSG00000123144	1.03009
C19orf44 ENSG00000105072	0.961893
C19orf45 ENSG00000198723	1.04479
C19orf47 ENSG00000160392	1.04294
C19orf48 ENSG00000167747	1.03315
C19orf52 ENSG00000142444	1.01973
C19orf53 ENSG00000104979	1.02481
C19orf54 ENSG00000188493	0.958721
C19orf57 ENSG00000132016	0.968854
C19orf60 ENSG00000006015	0.927954
C19orf66 ENSG00000130813	1.04282
C19orf68 ENSG00000185453	1.01
C19orf70 ENSG00000174917	0.936957
C19orf71 ENSG00000183397	1.01616
C19orf73 ENSG00000221916	1.01908
C19orf81 ENSG00000235034	1.032
C1D ENSG00000197223	1.06487
C1GALT1 ENSG00000106392	0.971795
C1GALT1C1 ENSG00000171155	0.920833
C1QA ENSG00000173372	1.01138
C1QB ENSG00000173369	1.02509
C1QBP ENSG00000108561	0.968496
C1QC ENSG00000159189	0.973257
C1QL1 ENSG00000131094	1.02928
C1QL4 ENSG00000186897	1.0273
C1QTNF1 ENSG00000173918	0.98262
C1QTNF2 ENSG00000145861	1.00311
C1QTNF3 ENSG00000082196	0.927519
C1QTNF4 ENSG00000172247	1.00684
C1QTNF5 ENSG00000223953	0.991858
C1QTNF6 ENSG00000133466	0.969084
C1QTNF7 ENSG00000163145	1.01483
C1R ENSG00000159403	1.00055
C1RL ENSG00000139178	1.04934
C1S ENSG00000182326	0.968209
C1orf105 ENSG00000180999	0.965983
C1orf106 ENSG00000163362	0.97377
C1orf109 ENSG00000116922	1.02095
C1orf112 ENSG00000000460	0.995462
C1orf115 ENSG00000162817	1.00092
C1orf116 ENSG00000182795	0.985312
C1orf122 ENSG00000197982	1.01223
C1orf123 ENSG00000162384	1.01283
C1orf127 ENSG00000175262	0.962891
C1orf131 ENSG00000143633	1.04874
C1orf141 ENSG00000203963	0.940854
C1orf145 ENSG00000162913	0.998825
C1orf158 ENSG00000157330	1.00954
C1orf159 ENSG00000131591	0.984352
C1orf162 ENSG00000143110	1.05381
C1orf167 ENSG00000215910	1.0969
C1orf168 ENSG00000187889	1.08439
C1orf174 ENSG00000198912	0.94727
C1orf186 ENSG00000263961	1.01028
C1orf194 ENSG00000179902	0.967949
C1orf198 ENSG00000119280	1.01508
C1orf204 ENSG00000188004	1.0021
C1orf21 ENSG00000116667	1.10492
C1orf210 ENSG00000253313	0.960172
C1orf216 ENSG00000142686	1.01337
C1orf226 ENSG00000239887	0.901153
C1orf228 ENSG00000198520	0.95493
C1orf234 ENSG00000227868	0.984929
C1orf27 ENSG00000157181	0.961629
C1orf35 ENSG00000143793	1.06441
C1orf43 ENSG00000143612	0.957309
C1orf50 ENSG00000164008	1.00629
C1orf52 ENSG00000162642	0.934296
C1orf53 ENSG00000203724	0.891405
C1orf54 ENSG00000118292	0.980695
C1orf56 ENSG00000143443	1.04644
C1orf61 ENSG00000125462	0.967771
C1orf64 ENSG00000183888	1.07565
C1orf74 ENSG00000162757	0.958772
C1orf87 ENSG00000162598	0.953135
C2 ENSG00000166278	1.00475
C20orf144 ENSG00000149609	1.02162
C20orf194 ENSG00000088854	0.963893
C20orf196 ENSG00000171984	0.983729
C20orf24 ENSG00000101084	1.04309
C20orf27 ENSG00000101220	1.02578
C20orf85 ENSG00000124237	1.12438
C20orf96 ENSG00000196476	1.01784
C21orf2 ENSG00000160226	0.975575
C21orf33 ENSG00000160221	1.00933
C21orf58 ENSG00000160298	1.05246
C21orf59 ENSG00000159079	1.01686
C21orf91 ENSG00000154642	1.07916
C22orf15 ENSG00000169314	1.01181
C22orf23 ENSG00000128346	1.05651
C22orf29 ENSG00000215012	1.00573
C22orf31 ENSG00000100249	1.04034
C22orf39 ENSG00000242259	1.04628
C22orf46 ENSG00000184208	0.952287
C2CD2 ENSG00000157617	0.976774
C2CD2L ENSG00000172375	1.00443
C2CD3 ENSG00000168014	1.01619
C2CD4A ENSG00000198535	0.935806
C2CD4B ENSG00000205502	0.950763
C2CD4C ENSG00000183186	1.01512
C2CD4D ENSG00000225556	0.946628
C2CD5 ENSG00000111731	0.969663
C2orf15 ENSG00000273045	0.961197
C2orf40 ENSG00000119147	0.985613
C2orf42 ENSG00000115998	0.973086
C2orf47 ENSG00000162972	1.05428
C2orf49 ENSG00000135974	1.00028
C2orf50 ENSG00000150873	0.981382
C2orf54 ENSG00000172478	1.05193
C2orf68 ENSG00000168887	1.04241
C2orf69 ENSG00000178074	0.989384
C2orf70 ENSG00000173557	1.07767
C2orf71 ENSG00000179270	1.05712
C2orf72 ENSG00000204128	0.960923
C2orf73 ENSG00000177994	1.01959
C2orf74 ENSG00000237651	1.01418
C2orf76 ENSG00000186132	1.06196
C2orf78 ENSG00000187833	1.07125
C2orf80 ENSG00000188674	0.990517
C2orf81 ENSG00000159239	0.980813
C2orf82 ENSG00000182600	1.01879
C2orf83 ENSG00000042304	0.992166
C2orf88 ENSG00000187699	1.04506
C3 ENSG00000125730	0.96007
C3AR1 ENSG00000171860	0.937339
C3orf14 ENSG00000114405	0.936037
C3orf18 ENSG00000088543	0.980818
C3orf33 ENSG00000174928	0.991766
C3orf36 ENSG00000221972	1.07282
C3orf38 ENSG00000179021	0.984367
C3orf52 ENSG00000114529	1.00724
C3orf58 ENSG00000181744	0.991293
C3orf62 ENSG00000188315	1.08476
C3orf70 ENSG00000187068	0.96275
C3orf80 ENSG00000180044	1.02771
C4A ENSG00000244731	0.984073
C4B ENSG00000224389	0.983719
C4BPA ENSG00000123838	1.00206
C4BPB ENSG00000123843	0.943712
C4orf17 ENSG00000138813	1.01775
C4orf19 ENSG00000154274	0.969365
C4orf22 ENSG00000197826	1.00828
C4orf26 ENSG00000174792	1.02404
C4orf3 ENSG00000164096	1.06931
C4orf32 ENSG00000174749	0.967232
C4orf33 ENSG00000151470	0.953405
C4orf36 ENSG00000163633	1.00413
C4orf45 ENSG00000164123	1.11916
C4orf46 ENSG00000205208	1.06913
C4orf47 ENSG00000205129	0.958093
C4orf48 ENSG00000243449	0.925443
C4orf50 ENSG00000181215	0.963332
C5 ENSG00000106804	0.995178
C5AR1 ENSG00000197405	0.983807
C5AR2 ENSG00000134830	0.927483
C5orf15 ENSG00000113583	1.03426
C5orf22 ENSG00000082213	0.93336
C5orf24 ENSG00000181904	0.959043
C5orf30 ENSG00000181751	1.04181
C5orf34 ENSG00000172244	0.98941
C5orf38 ENSG00000186493	0.97097
C5orf42 ENSG00000197603	0.970097
C5orf45 ENSG00000161010	1.00692
C5orf46 ENSG00000178776	1.04412
C5orf49 ENSG00000215217	0.951863
C5orf51 ENSG00000205765	1.00889
C5orf52 ENSG00000187658	0.940711
C5orf56 ENSG00000197536	0.998748
C5orf63 ENSG00000164241	1.03286
C6 ENSG00000039537	1.04044
C6orf1 ENSG00000186577	1.03888
C6orf106 ENSG00000196821	0.962633
C6orf120 ENSG00000185127	0.976753
C6orf132 ENSG00000188112	0.906493
C6orf136 ENSG00000204564	0.980144
C6orf141 ENSG00000197261	0.984909
C6orf163 ENSG00000203872	0.994371
C6orf201 ENSG00000185689	0.98085
C6orf203 ENSG00000130349	0.985685
C6orf223 ENSG00000181577	1.04062
C6orf226 ENSG00000221821	1.00384
C6orf25 ENSG00000204420	0.971374
C6orf47 ENSG00000204439	1.01921
C6orf48 ENSG00000204387	0.938619
C6orf52 ENSG00000137434	1.04018
C6orf58 ENSG00000184530	0.922428
C6orf62 ENSG00000112308	0.997851
C6orf89 ENSG00000198663	1.05935
C7 ENSG00000112936	1.04684
C7orf25 ENSG00000136197	1.03337
C7orf26 ENSG00000146576	0.93623
C7orf31 ENSG00000153790	1.02009
C7orf43 ENSG00000146826	0.973401
C7orf49 ENSG00000122783	1.11029
C7orf50 ENSG00000146540	1.04108
C7orf61 ENSG00000185955	1.01058
C7orf72 ENSG00000164500	1.01174
C7orf73 ENSG00000243317	0.988761
C8A ENSG00000157131	0.954467
C8G ENSG00000176919	0.947086
C8orf33 ENSG00000182307	0.992589
C8orf34 ENSG00000165084	0.902192
C8orf37 ENSG00000156172	1.01168
C8orf4 ENSG00000176907	0.969248
C8orf44 ENSG00000213865	1.00719
C8orf44-SGK3 ENSG00000270024	0.98565
C8orf46 ENSG00000169085	1.05204
C8orf58 ENSG00000241852	0.947594
C8orf59 ENSG00000176731	0.971988
C8orf76 ENSG00000189376	0.988788
C8orf82 ENSG00000213563	0.955106
C8orf88 ENSG00000253250	1.0229
C8orf89 ENSG00000274443	1.01675
C9 ENSG00000113600	1.05589
C9orf114 ENSG00000198917	1.04565
C9orf116 ENSG00000160345	0.964545
C9orf135 ENSG00000204711	0.962457
C9orf142 ENSG00000148362	0.990038
C9orf152 ENSG00000188959	1.04542
C9orf16 ENSG00000171159	0.931929
C9orf172 ENSG00000232434	1.02217
C9orf24 ENSG00000164972	0.944457
C9orf3 ENSG00000148120	1.02623
C9orf40 ENSG00000135045	1.00718
C9orf43 ENSG00000157653	1.01546
C9orf47 ENSG00000186354	0.971479
C9orf50 ENSG00000179058	0.984181
C9orf57 ENSG00000204669	0.942717
C9orf64 ENSG00000165118	0.999684
C9orf66 ENSG00000183784	1.0279
C9orf69 ENSG00000238227	1.04824
C9orf72 ENSG00000147894	1.05981
C9orf78 ENSG00000136819	0.984746
C9orf85 ENSG00000155621	1.00771
C9orf91 ENSG00000157693	1.01736
C9orf92 ENSG00000205549	1.02694
CA1 ENSG00000133742	1.05773
CA11 ENSG00000063180	0.962264
CA12 ENSG00000074410	1.04623
CA13 ENSG00000185015	1.02801
CA14 ENSG00000118298	0.930756
CA2 ENSG00000104267	0.967089
CA3 ENSG00000164879	0.958194
CA4 ENSG00000167434	1.04108
CA5A ENSG00000174990	0.985566
CA5B ENSG00000169239	1.01367
CA7 ENSG00000168748	1.06987
CA8 ENSG00000178538	0.92235
CA9 ENSG00000107159	0.970145
CAAP1 ENSG00000120159	0.934492
CAB39 ENSG00000135932	0.971288
CAB39L ENSG00000102547	1.01397
CABIN1 ENSG00000099991	0.939503
CABLES1 ENSG00000134508	0.984211
CABLES2 ENSG00000149679	0.939977
CABP1 ENSG00000157782	1.03259
CABP4 ENSG00000175544	1.06797
CABP7 ENSG00000100314	0.97877
CABYR ENSG00000154040	1.00916
CACFD1 ENSG00000160325	1.00609
CACHD1 ENSG00000158966	1.06155
CACNA1A ENSG00000141837	0.957126
CACNA1B ENSG00000148408	1.07601
CACNA1C ENSG00000151067	1.01186
CACNA1D ENSG00000157388	1.02267
CACNA1E ENSG00000198216	1.05808
CACNA1F ENSG00000102001	1.00782
CACNA1G ENSG00000006283	0.985131
[truncated: 14,365 more rows]
