# Supplementary material for: Spatial maps of prostate cancer transcriptomes reveal an unexplored landscape of heterogeneity
Source: Nat Commun. 2018 Jun 20;9:2419. doi: 10.1038/s41467-018-04724-5 (PMC6010471; doi:10.1038/s41467-018-04724-5)
Supplement: Supplementary file 10 — Supplementary Data 7 [file 41467_2018_4724_MOESM10_ESM.zip › Supplementary Dataset 4/experiment0001-baselinefeature-gamma_prior-p.tsv]

	Baseline
A1BG ENSG00000121410	1.10117
A1CF ENSG00000148584	0.80803
A2M ENSG00000175899	1.45645
A2ML1 ENSG00000166535	1.3234
A4GALT ENSG00000128274	0.941199
AAAS ENSG00000094914	0.873368
AACS ENSG00000081760	1.13689
AADACL2 ENSG00000197953	0.964129
AADAT ENSG00000109576	0.721817
AAED1 ENSG00000158122	1.21013
AAGAB ENSG00000103591	0.853095
AAK1 ENSG00000115977	1.26043
AAMDC ENSG00000087884	1.1865
AAMP ENSG00000127837	1.15046
AAR2 ENSG00000131043	0.944028
AARD ENSG00000205002	1.15878
AARS ENSG00000090861	1.18903
AARSD1 ENSG00000266967	1.37748
AASDH ENSG00000157426	1.01905
AASDHPPT ENSG00000149313	0.937784
AASS ENSG00000008311	1.18013
AATF ENSG00000275700	1.05322
AATK ENSG00000181409	1.06619
AATK-AS1 ENSG00000225180	1.08194
ABAT ENSG00000183044	1.14868
ABC13-47488600E17.1 ENSG00000283199	0.95101
ABC13-47656900H15.1 ENSG00000283566	1.20391
ABC7-42404400C24.1 ENSG00000277758	1.0784
ABCA1 ENSG00000165029	1.05443
ABCA10 ENSG00000154263	1.1684
ABCA12 ENSG00000144452	1.12433
ABCA13 ENSG00000179869	1.09054
ABCA2 ENSG00000107331	0.913743
ABCA3 ENSG00000167972	1.1168
ABCA4 ENSG00000198691	1.08677
ABCA5 ENSG00000154265	0.857354
ABCA6 ENSG00000154262	0.905544
ABCA7 ENSG00000064687	0.939516
ABCA8 ENSG00000141338	0.962545
ABCA9 ENSG00000154258	1.08428
ABCB1 ENSG00000085563	1.00968
ABCB10 ENSG00000135776	1.34816
ABCB11 ENSG00000073734	0.940155
ABCB4 ENSG00000005471	1.21987
ABCB5 ENSG00000004846	0.991067
ABCB6 ENSG00000115657	1.00803
ABCB7 ENSG00000131269	0.805914
ABCB8 ENSG00000197150	1.44786
ABCB9 ENSG00000150967	0.977022
ABCC1 ENSG00000103222	0.889568
ABCC10 ENSG00000124574	0.927422
ABCC3 ENSG00000108846	0.98438
ABCC4 ENSG00000125257	1.1617
ABCC5 ENSG00000114770	1.18624
ABCC6 ENSG00000091262	0.803126
ABCC8 ENSG00000006071	0.761813
ABCC9 ENSG00000069431	1.09737
ABCD1 ENSG00000101986	1.18594
ABCD2 ENSG00000173208	1.07201
ABCD3 ENSG00000117528	0.934041
ABCD4 ENSG00000119688	0.625081
ABCE1 ENSG00000164163	0.832595
ABCF1 ENSG00000204574	1.12517
ABCF2 ENSG00000033050	1.10184
ABCF3 ENSG00000161204	1.04101
ABCG1 ENSG00000160179	0.96886
ABCG2 ENSG00000118777	1.15951
ABCG4 ENSG00000172350	1.05286
ABCG5 ENSG00000138075	1.278
ABHD1 ENSG00000143994	0.838705
ABHD10 ENSG00000144827	1.07536
ABHD11 ENSG00000106077	1.03607
ABHD12 ENSG00000100997	0.762266
ABHD12B ENSG00000131969	1.0996
ABHD13 ENSG00000139826	1.1359
ABHD14A ENSG00000248487	0.922125
ABHD14A-ACY1 ENSG00000114786	0.954017
ABHD14B ENSG00000114779	0.892487
ABHD15 ENSG00000168792	1.07375
ABHD16A ENSG00000204427	1.13206
ABHD17A ENSG00000129968	1.16485
ABHD17B ENSG00000107362	1.28814
ABHD17C ENSG00000136379	0.981535
ABHD18 ENSG00000164074	0.860391
ABHD2 ENSG00000140526	0.879323
ABHD3 ENSG00000158201	0.754803
ABHD4 ENSG00000100439	1.00324
ABHD5 ENSG00000011198	1.00304
ABHD6 ENSG00000163686	0.845765
ABHD8 ENSG00000127220	1.37954
ABI1 ENSG00000136754	1.01221
ABI2 ENSG00000138443	1.05978
ABI3 ENSG00000108798	1.03363
ABI3BP ENSG00000154175	1.02334
ABL1 ENSG00000097007	1.0256
ABL2 ENSG00000143322	1.0798
ABLIM1 ENSG00000099204	1.12512
ABLIM2 ENSG00000163995	1.06915
ABLIM3 ENSG00000173210	0.990975
ABO ENSG00000175164	1.09424
ABR ENSG00000159842	1.02395
ABRA ENSG00000174429	0.879136
ABRACL ENSG00000146386	1.1518
ABT1 ENSG00000146109	1.36857
ABTB1 ENSG00000114626	1.30831
ABTB2 ENSG00000166016	1.0008
AC002429.5 ENSG00000236197	1.02004
AC004381.6 ENSG00000005189	0.849466
AC004754.3 ENSG00000269881	1.06366
AC004813.1 ENSG00000279777	0.900494
AC005281.1 ENSG00000226690	0.809722
AC005480.1 ENSG00000279461	0.813722
AC006116.20 ENSG00000267710	1.14172
AC006386.1 ENSG00000279115	1.05261
AC006994.3 ENSG00000279317	0.989393
AC008522.1 ENSG00000279232	0.969515
AC008759.1 ENSG00000279471	0.979823
AC009014.3 ENSG00000271824	1.02235
AC010731.4 ENSG00000235118	0.850447
AC012005.1 ENSG00000279274	0.809241
AC013269.5 ENSG00000184761	1.22938
AC013461.1 ENSG00000091436	0.934224
AC018512.1 ENSG00000279808	0.8027
AC021106.1 ENSG00000279386	0.987529
AC024592.12 ENSG00000267740	1.08317
AC025335.1 ENSG00000179859	0.949857
AC074033.1 ENSG00000281137	0.974001
AC087350.1 ENSG00000281527	0.881046
AC090498.1 ENSG00000279483	0.954257
AC092835.2 ENSG00000233757	1.09597
AC105052.1 ENSG00000279168	1.09641
AC110615.1 ENSG00000279909	1.02241
AC113404.1 ENSG00000254893	0.911595
AC131097.4 ENSG00000216921	0.846443
AC138517.6 ENSG00000283288	0.786855
AC138969.4 ENSG00000183889	1.01008
AC241377.1 ENSG00000281741	0.863948
AC241585.1 ENSG00000281571	0.97903
AC242988.1 ENSG00000278939	1.34573
AC243756.1 ENSG00000270339	0.909751
AC245100.1 ENSG00000280649	0.900271
ACAA1 ENSG00000060971	0.781692
ACAA2 ENSG00000167315	0.913329
ACACA ENSG00000278540	1.22121
ACACB ENSG00000076555	1.39708
ACAD10 ENSG00000111271	1.40741
ACAD11 ENSG00000240303	0.98091
ACAD8 ENSG00000151498	1.03994
ACAD9 ENSG00000177646	1.24512
ACADL ENSG00000115361	1.47731
ACADM ENSG00000117054	0.973444
ACADS ENSG00000122971	0.905109
ACADSB ENSG00000196177	1.05272
ACADVL ENSG00000072778	0.905439
ACAN ENSG00000157766	1.10798
ACAP1 ENSG00000072818	0.619055
ACAP2 ENSG00000114331	1.14598
ACAP3 ENSG00000131584	1.05837
ACAT1 ENSG00000075239	0.874887
ACAT2 ENSG00000120437	0.913921
ACBD3 ENSG00000182827	0.841612
ACBD4 ENSG00000181513	0.844411
ACBD5 ENSG00000107897	1.33675
ACBD6 ENSG00000230124	0.901984
ACCS ENSG00000110455	1.01492
ACCSL ENSG00000205126	0.761055
ACD ENSG00000102977	1.28057
ACE ENSG00000159640	0.85485
ACE2 ENSG00000130234	1.11232
ACER1 ENSG00000167769	0.958077
ACER2 ENSG00000177076	0.917803
ACER3 ENSG00000078124	1.36415
ACHE ENSG00000087085	1.06868
ACIN1 ENSG00000100813	0.842207
ACKR1 ENSG00000213088	1.41147
ACKR2 ENSG00000144648	1.06693
ACKR3 ENSG00000144476	0.984691
ACKR4 ENSG00000129048	0.904637
ACLY ENSG00000131473	1.07531
ACMSD ENSG00000153086	1.08199
ACO1 ENSG00000122729	1.1982
ACO2 ENSG00000100412	1.0472
ACOD1 ENSG00000102794	1.33144
ACOT1 ENSG00000184227	0.911019
ACOT11 ENSG00000162390	1.07809
ACOT13 ENSG00000112304	0.805785
ACOT2 ENSG00000119673	1.01775
ACOT4 ENSG00000177465	0.92891
ACOT7 ENSG00000097021	1.00901
ACOT8 ENSG00000101473	0.663417
ACOT9 ENSG00000123130	1.05797
ACOX1 ENSG00000161533	0.868575
ACOX2 ENSG00000168306	0.863037
ACOX3 ENSG00000087008	0.776667
ACOXL ENSG00000153093	1.05847
ACP1 ENSG00000143727	0.923035
ACP2 ENSG00000134575	1.03746
ACP5 ENSG00000102575	1.06052
ACP6 ENSG00000162836	0.990243
ACP7 ENSG00000183760	0.868254
ACPP ENSG00000014257	0.846794
ACPT ENSG00000142513	1.23713
ACR ENSG00000100312	1.01422
ACRBP ENSG00000111644	1.25196
ACRC ENSG00000147174	1.02524
ACSBG1 ENSG00000103740	1.0233
ACSBG2 ENSG00000130377	0.966159
ACSF2 ENSG00000167107	0.929287
ACSF3 ENSG00000176715	1.26108
ACSL1 ENSG00000151726	0.930191
ACSL3 ENSG00000123983	1.58929
ACSL4 ENSG00000068366	1.22998
ACSL5 ENSG00000197142	0.861474
ACSL6 ENSG00000164398	0.948993
ACSM1 ENSG00000166743	1.04433
ACSM2A ENSG00000183747	0.895434
ACSM2B ENSG00000066813	1.17358
ACSM3 ENSG00000005187	0.981754
ACSM4 ENSG00000215009	0.954112
ACSM5 ENSG00000183549	1.04289
ACSM6 ENSG00000173124	0.834631
ACSS1 ENSG00000154930	1.16926
ACSS2 ENSG00000131069	0.993418
ACSS3 ENSG00000111058	1.03162
ACTA1 ENSG00000143632	0.899189
ACTA2 ENSG00000107796	0.797991
ACTB ENSG00000075624	1.02151
ACTBL2 ENSG00000169067	0.920775
ACTC1 ENSG00000159251	1.07527
ACTG1 ENSG00000184009	0.8742
ACTG2 ENSG00000163017	0.992175
ACTL10 ENSG00000182584	1.25833
ACTL6A ENSG00000136518	0.959512
ACTN1 ENSG00000072110	1.07535
ACTN2 ENSG00000077522	1.10008
ACTN3 ENSG00000248746	1.00375
ACTN4 ENSG00000130402	1.38935
ACTR10 ENSG00000131966	1.04043
ACTR1A ENSG00000138107	1.1217
ACTR1B ENSG00000115073	1.09595
ACTR2 ENSG00000138071	1.15376
ACTR3 ENSG00000115091	1.0174
ACTR3B ENSG00000133627	0.965785
ACTR3C ENSG00000106526	0.897733
ACTR5 ENSG00000101442	0.887622
ACTR6 ENSG00000075089	0.990393
ACTR8 ENSG00000113812	0.943498
ACTRT3 ENSG00000184378	0.88537
ACVR1 ENSG00000115170	1.03084
ACVR1B ENSG00000135503	0.932792
ACVR1C ENSG00000123612	1.06093
ACVR2A ENSG00000121989	0.993404
ACVR2B ENSG00000114739	0.863543
ACVRL1 ENSG00000139567	1.01545
ACY1 ENSG00000243989	0.958791
ACY3 ENSG00000132744	1.06304
ACYP1 ENSG00000119640	0.955326
ACYP2 ENSG00000170634	1.18473
ADA ENSG00000196839	0.836985
ADAD1 ENSG00000164113	1.01098
ADAD2 ENSG00000140955	1.07428
ADAL ENSG00000168803	0.811212
ADAM10 ENSG00000137845	1.0312
ADAM11 ENSG00000073670	1.03696
ADAM12 ENSG00000148848	0.978685
ADAM15 ENSG00000143537	0.990824
ADAM17 ENSG00000151694	0.938716
ADAM18 ENSG00000168619	1.42346
ADAM19 ENSG00000135074	1.16473
ADAM2 ENSG00000104755	1.02475
ADAM20 ENSG00000134007	1.08382
ADAM22 ENSG00000008277	0.974194
ADAM23 ENSG00000114948	0.963179
ADAM28 ENSG00000042980	1.06602
ADAM29 ENSG00000168594	0.967553
ADAM32 ENSG00000197140	1.04143
ADAM33 ENSG00000149451	0.714604
ADAM7 ENSG00000069206	0.9252
ADAM8 ENSG00000151651	1.05515
ADAM9 ENSG00000168615	0.909618
ADAMDEC1 ENSG00000134028	0.96558
ADAMTS1 ENSG00000154734	1.35196
ADAMTS10 ENSG00000142303	1.10657
ADAMTS12 ENSG00000151388	0.951729
ADAMTS13 ENSG00000160323	0.95428
ADAMTS14 ENSG00000138316	0.95854
ADAMTS15 ENSG00000166106	0.931384
ADAMTS17 ENSG00000140470	1.14357
ADAMTS18 ENSG00000140873	0.93461
ADAMTS19 ENSG00000145808	0.981743
ADAMTS2 ENSG00000087116	1.20863
ADAMTS20 ENSG00000173157	0.976713
ADAMTS3 ENSG00000156140	0.867266
ADAMTS4 ENSG00000158859	1.05933
ADAMTS5 ENSG00000154736	1.06588
ADAMTS6 ENSG00000049192	0.97983
ADAMTS7 ENSG00000136378	1.02233
ADAMTS8 ENSG00000134917	1.12538
ADAMTS9 ENSG00000163638	0.991052
ADAMTSL1 ENSG00000178031	0.864275
ADAMTSL2 ENSG00000197859	1.0391
ADAMTSL3 ENSG00000156218	0.877756
ADAMTSL4 ENSG00000143382	1.17943
ADAMTSL5 ENSG00000185761	1.16802
ADAP1 ENSG00000105963	0.951515
ADAP2 ENSG00000184060	0.924215
ADAR ENSG00000160710	0.724794
ADARB1 ENSG00000197381	1.12447
ADARB2 ENSG00000185736	1.06746
ADAT1 ENSG00000065457	0.705856
ADAT2 ENSG00000189007	1.02931
ADAT3 ENSG00000213638	0.841376
ADCK1 ENSG00000063761	1.18044
ADCK2 ENSG00000133597	0.954483
ADCK3 ENSG00000163050	0.923367
ADCK4 ENSG00000123815	1.06625
ADCK5 ENSG00000173137	0.92753
ADCY1 ENSG00000164742	0.987844
ADCY2 ENSG00000078295	0.769474
ADCY3 ENSG00000138031	1.06267
ADCY4 ENSG00000129467	1.12409
ADCY5 ENSG00000173175	0.936625
ADCY6 ENSG00000174233	1.01181
ADCY7 ENSG00000121281	0.857353
ADCY8 ENSG00000155897	0.713005
ADCY9 ENSG00000162104	0.958186
ADCYAP1R1 ENSG00000078549	1.14275
ADD1 ENSG00000087274	0.980696
ADD2 ENSG00000075340	1.33326
ADD3 ENSG00000148700	0.902352
ADGB ENSG00000118492	0.791707
ADGRA2 ENSG00000020181	0.934286
ADGRA3 ENSG00000152990	1.24091
ADGRB1 ENSG00000181790	0.824481
ADGRB2 ENSG00000121753	0.90962
ADGRB3 ENSG00000135298	0.923678
ADGRD1 ENSG00000111452	0.986733
ADGRD2 ENSG00000180264	0.805286
ADGRE1 ENSG00000174837	1.08606
ADGRE2 ENSG00000127507	1.0362
ADGRE3 ENSG00000131355	0.994114
ADGRE5 ENSG00000123146	0.836045
ADGRF1 ENSG00000153292	0.847388
ADGRF3 ENSG00000173567	0.863182
ADGRF4 ENSG00000153294	1.02098
ADGRF5 ENSG00000069122	1.0978
ADGRG1 ENSG00000205336	0.958356
ADGRG2 ENSG00000173698	0.938056
ADGRG3 ENSG00000182885	0.831457
ADGRG4 ENSG00000156920	1.32662
ADGRG5 ENSG00000159618	1.08609
ADGRG6 ENSG00000112414	0.987832
ADGRG7 ENSG00000144820	0.817299
ADGRL1 ENSG00000072071	1.33815
ADGRL2 ENSG00000117114	0.732886
ADGRL3 ENSG00000150471	1.12999
ADGRL4 ENSG00000162618	1.00188
ADGRV1 ENSG00000164199	1.03851
ADH1B ENSG00000196616	1.003
ADH1C ENSG00000248144	0.919934
ADH4 ENSG00000198099	0.846882
ADH5 ENSG00000197894	1.05222
ADH6 ENSG00000172955	0.782283
ADHFE1 ENSG00000147576	1.0476
ADI1 ENSG00000182551	0.943412
ADIPOR1 ENSG00000159346	0.855502
ADIPOR2 ENSG00000006831	1.21392
ADIRF ENSG00000148671	1.02135
ADK ENSG00000156110	0.975574
ADM ENSG00000148926	0.859524
ADM2 ENSG00000128165	0.828933
ADM5 ENSG00000224420	0.960575
ADNP ENSG00000101126	0.962076
ADNP2 ENSG00000101544	1.19297
ADO ENSG00000181915	1.03809
ADORA1 ENSG00000163485	1.53664
ADORA2B ENSG00000170425	1.03498
ADORA3 ENSG00000282608	0.981685
ADPGK ENSG00000159322	0.962085
ADPRH ENSG00000144843	0.991958
ADPRHL1 ENSG00000153531	0.919409
ADPRHL2 ENSG00000116863	0.896643
ADPRM ENSG00000170222	1.11175
ADRA1A ENSG00000120907	1.03679
ADRA1D ENSG00000171873	1.22942
ADRA2A ENSG00000150594	1.45753
ADRA2B ENSG00000274286	1.09551
ADRA2C ENSG00000184160	0.971381
ADRB1 ENSG00000043591	1.09987
ADRB2 ENSG00000169252	0.830908
ADRB3 ENSG00000188778	1.1125
ADRM1 ENSG00000130706	0.634003
ADSL ENSG00000239900	1.06109
ADSS ENSG00000035687	0.932456
ADSSL1 ENSG00000185100	0.794727
ADTRP ENSG00000111863	0.952126
AEBP1 ENSG00000106624	1.3734
AEBP2 ENSG00000139154	1.18322
AEN ENSG00000181026	1.30645
AES ENSG00000104964	1.15851
AF011889.5 ENSG00000241489	0.848338
AFAP1 ENSG00000196526	0.999459
AFAP1L1 ENSG00000157510	0.898692
AFAP1L2 ENSG00000169129	0.847594
AFF1 ENSG00000172493	0.988525
AFF2 ENSG00000155966	0.872134
AFF3 ENSG00000144218	1.02452
AFF4 ENSG00000072364	0.970877
AFG3L2 ENSG00000141385	1.42037
AFM ENSG00000079557	1.03354
AFMID ENSG00000183077	1.03531
AFP ENSG00000081051	0.793856
AFTPH ENSG00000119844	0.919959
AGA ENSG00000038002	1.14338
AGAP1 ENSG00000157985	0.962661
AGAP14P ENSG00000279058	1.02334
AGAP2 ENSG00000135439	0.987866
AGAP3 ENSG00000133612	1.01911
AGAP4 ENSG00000188234	1.12933
AGAP5 ENSG00000172650	1.18547
AGAP6 ENSG00000204149	1.0157
AGAP9 ENSG00000204172	0.780146
AGBL1 ENSG00000273540	0.736596
AGBL2 ENSG00000165923	1.09963
AGBL3 ENSG00000146856	1.13874
AGBL4 ENSG00000186094	0.971606
AGBL5 ENSG00000084693	0.769548
AGER ENSG00000204305	1.13912
AGFG1 ENSG00000173744	0.95515
AGFG2 ENSG00000106351	1.13135
AGGF1 ENSG00000164252	1.07285
AGK ENSG00000006530	0.944657
AGL ENSG00000162688	1.02208
AGMAT ENSG00000116771	0.97782
AGO1 ENSG00000092847	1.00374
AGO2 ENSG00000123908	1.0113
AGO3 ENSG00000126070	1.23735
AGO4 ENSG00000134698	0.863951
AGPAT1 ENSG00000204310	0.887954
AGPAT2 ENSG00000169692	1.09786
AGPAT3 ENSG00000160216	1.1907
AGPAT4 ENSG00000026652	0.885364
AGPAT5 ENSG00000155189	0.898265
AGPS ENSG00000018510	0.773043
AGR2 ENSG00000106541	0.998057
AGR3 ENSG00000173467	1.00387
AGRN ENSG00000188157	0.902329
AGRP ENSG00000159723	1.55116
AGT ENSG00000135744	0.809286
AGTPBP1 ENSG00000135049	0.989213
AGTR1 ENSG00000144891	1.11208
AGTRAP ENSG00000177674	1.19294
AGXT ENSG00000172482	1.06148
AHCTF1 ENSG00000153207	0.881108
AHCY ENSG00000101444	0.96135
AHCYL1 ENSG00000168710	1.0565
AHCYL2 ENSG00000158467	1.04159
AHDC1 ENSG00000126705	0.78302
AHI1 ENSG00000135541	0.763409
AHNAK ENSG00000124942	0.848385
AHNAK2 ENSG00000185567	0.827828
AHR ENSG00000106546	1.02151
AHRR ENSG00000063438	1.11047
AHSA1 ENSG00000100591	0.967273
AHSA2 ENSG00000173209	1.14315
AICDA ENSG00000111732	1.09456
AIDA ENSG00000186063	1.33344
AIF1 ENSG00000204472	1.03937
AIF1L ENSG00000126878	1.00319
AIFM1 ENSG00000156709	1.12929
AIFM2 ENSG00000042286	1.00579
AIFM3 ENSG00000183773	0.81312
AIG1 ENSG00000146416	1.07232
AIM1 ENSG00000112297	0.891458
AIM1L ENSG00000176092	0.857339
AIM2 ENSG00000163568	1.1737
AIMP1 ENSG00000164022	1.06175
AIMP2 ENSG00000106305	0.923471
AIP ENSG00000110711	1.09395
AIPL1 ENSG00000129221	1.24992
AIRE ENSG00000160224	0.913656
AJ239318.1 ENSG00000280108	1.01029
AJAP1 ENSG00000196581	0.921646
AJUBA ENSG00000129474	0.983688
AK1 ENSG00000106992	0.923481
AK2 ENSG00000004455	0.949027
AK3 ENSG00000147853	1.21002
AK4 ENSG00000162433	0.779401
AK5 ENSG00000154027	0.857279
AK6 ENSG00000085231	1.10148
AK7 ENSG00000140057	0.934761
AK8 ENSG00000165695	0.943341
AK9 ENSG00000155085	0.973149
AKAP1 ENSG00000121057	0.769619
AKAP10 ENSG00000108599	1.08998
AKAP11 ENSG00000023516	0.965291
AKAP12 ENSG00000131016	0.804717
AKAP13 ENSG00000170776	1.03918
AKAP14 ENSG00000186471	0.851959
AKAP17A ENSG00000197976	0.895362
AKAP3 ENSG00000111254	0.972339
AKAP5 ENSG00000179841	0.957865
AKAP6 ENSG00000151320	1.04227
AKAP7 ENSG00000118507	0.857476
AKAP8 ENSG00000105127	1.33505
AKAP8L ENSG00000011243	1.08987
AKAP9 ENSG00000127914	1.2854
AKIP1 ENSG00000166452	1.05473
AKIRIN1 ENSG00000174574	0.697111
AKIRIN2 ENSG00000135334	1.15529
AKNA ENSG00000106948	0.82409
AKNAD1 ENSG00000162641	0.883147
AKR1A1 ENSG00000117448	0.885016
AKR1B1 ENSG00000085662	0.79712
AKR1C1 ENSG00000187134	0.973249
AKR1C2 ENSG00000151632	0.978757
AKR1C3 ENSG00000196139	1.17336
AKR1C4 ENSG00000198610	0.92574
AKR1D1 ENSG00000122787	0.754849
AKR1E2 ENSG00000165568	1.29783
AKR7A2 ENSG00000053371	0.79062
AKR7A3 ENSG00000162482	1.20651
AKR7L ENSG00000211454	1.0081
AKT1 ENSG00000142208	0.938172
AKT1S1 ENSG00000204673	0.901485
AKT2 ENSG00000105221	0.85354
AKT3 ENSG00000117020	1.12324
AKTIP ENSG00000166971	1.04442
AL023806.1 ENSG00000280184	1.17918
AL049794.1 ENSG00000280240	0.802653
AL133475.1 ENSG00000281602	1.08712
AL356053.1 ENSG00000150076	1.0729
AL358852.1 ENSG00000278899	1.21669
AL365181.1 ENSG00000280316	0.724749
AL513523.2 ENSG00000279767	1.17271
AL589743.1 ENSG00000279508	1.12882
ALAD ENSG00000148218	0.994661
ALAS1 ENSG00000023330	1.14984
ALAS2 ENSG00000158578	1.00298
ALB ENSG00000163631	1.02727
ALCAM ENSG00000170017	1.05277
ALDH16A1 ENSG00000161618	1.15159
ALDH18A1 ENSG00000059573	1.00733
ALDH1A1 ENSG00000165092	1.09878
ALDH1A2 ENSG00000128918	1.0356
ALDH1A3 ENSG00000184254	0.893036
ALDH1B1 ENSG00000137124	0.943812
ALDH1L1 ENSG00000144908	0.878449
ALDH1L2 ENSG00000136010	1.3161
ALDH3A1 ENSG00000108602	0.99838
ALDH3A2 ENSG00000072210	1.03357
ALDH3B1 ENSG00000006534	1.07528
ALDH3B2 ENSG00000132746	0.830036
ALDH4A1 ENSG00000159423	1.07759
ALDH5A1 ENSG00000112294	0.842399
ALDH6A1 ENSG00000119711	1.11144
ALDH7A1 ENSG00000164904	0.943631
ALDH9A1 ENSG00000143149	0.983602
ALDOA ENSG00000149925	0.960108
ALDOC ENSG00000109107	1.27266
ALG1 ENSG00000033011	0.953245
ALG10 ENSG00000139133	0.933577
ALG10B ENSG00000175548	0.967281
ALG11 ENSG00000253710	1.02018
ALG12 ENSG00000182858	1.0256
ALG13 ENSG00000101901	1.17976
ALG14 ENSG00000172339	1.26513
ALG1L ENSG00000189366	0.927141
ALG1L2 ENSG00000251287	1.13023
ALG2 ENSG00000119523	1.18186
ALG3 ENSG00000214160	0.962629
ALG5 ENSG00000120697	1.01288
ALG6 ENSG00000088035	1.1008
ALG8 ENSG00000159063	1.37496
ALG9 ENSG00000086848	0.821781
ALK ENSG00000171094	0.98097
ALKBH1 ENSG00000100601	1.19859
ALKBH2 ENSG00000189046	0.949685
ALKBH3 ENSG00000166199	0.972676
ALKBH4 ENSG00000160993	1.10623
ALKBH5 ENSG00000091542	1.05187
ALKBH6 ENSG00000239382	1.30585
ALKBH7 ENSG00000125652	0.965089
ALKBH8 ENSG00000137760	1.03472
ALLC ENSG00000151360	0.974559
ALMS1 ENSG00000116127	1.06492
ALOX12 ENSG00000108839	0.843732
ALOX12B ENSG00000179477	0.687658
ALOX15 ENSG00000161905	0.912719
ALOX15B ENSG00000179593	1.31524
ALOX5 ENSG00000012779	0.812105
ALOX5AP ENSG00000132965	0.898044
ALOXE3 ENSG00000179148	0.995975
ALPK1 ENSG00000073331	0.92734
ALPK2 ENSG00000198796	0.845468
ALPK3 ENSG00000136383	0.79086
ALPL ENSG00000162551	1.33058
ALS2 ENSG00000003393	0.971985
ALS2CL ENSG00000178038	0.968086
ALS2CR11 ENSG00000155754	0.994411
ALS2CR12 ENSG00000155749	0.947439
ALX1 ENSG00000180318	1.03543
ALX3 ENSG00000156150	0.998298
ALYREF ENSG00000183684	0.99617
AMACR ENSG00000242110	1.00616
AMBN ENSG00000178522	0.864394
AMBP ENSG00000106927	1.05397
AMBRA1 ENSG00000110497	0.781088
AMD1 ENSG00000123505	1.04944
AMDHD1 ENSG00000139344	0.855618
AMDHD2 ENSG00000162066	1.12577
AMER1 ENSG00000184675	0.870619
AMER3 ENSG00000178171	1.02209
AMFR ENSG00000159461	0.992608
AMH ENSG00000104899	0.939205
AMHR2 ENSG00000135409	1.01029
AMIGO1 ENSG00000181754	1.09555
AMIGO2 ENSG00000139211	1.11713
AMIGO3 ENSG00000176020	1.02038
AMMECR1 ENSG00000101935	1.17325
AMMECR1L ENSG00000144233	0.915698
AMN ENSG00000166126	0.985813
AMN1 ENSG00000151743	1.62843
AMOT ENSG00000126016	1.18132
AMOTL1 ENSG00000166025	0.869054
AMOTL2 ENSG00000114019	0.858929
AMPD1 ENSG00000116748	0.958955
AMPD2 ENSG00000116337	0.89876
AMPD3 ENSG00000133805	0.987549
AMPH ENSG00000078053	0.739003
AMT ENSG00000145020	0.963203
AMTN ENSG00000187689	1.09439
AMY1A ENSG00000237763	1.23422
AMY1B ENSG00000174876	1.17814
AMY1C ENSG00000187733	1.10073
AMY2B ENSG00000240038	0.921233
AMZ1 ENSG00000174945	1.04713
AMZ2 ENSG00000196704	0.951755
ANAPC1 ENSG00000153107	1.08526
ANAPC10 ENSG00000164162	0.982817
ANAPC11 ENSG00000141552	0.889157
ANAPC13 ENSG00000129055	0.848013
ANAPC15 ENSG00000110200	0.957283
ANAPC16 ENSG00000166295	0.888172
ANAPC2 ENSG00000176248	0.721998
ANAPC4 ENSG00000053900	0.95003
ANAPC5 ENSG00000089053	1.04672
ANAPC7 ENSG00000196510	0.792433
ANG ENSG00000214274	0.953268
ANGEL1 ENSG00000013523	0.829254
ANGEL2 ENSG00000174606	0.975143
ANGPT1 ENSG00000154188	0.943367
ANGPT2 ENSG00000091879	0.920684
ANGPT4 ENSG00000101280	0.971419
ANGPTL1 ENSG00000116194	0.940307
ANGPTL2 ENSG00000136859	0.998162
ANGPTL3 ENSG00000132855	0.943768
ANGPTL4 ENSG00000167772	0.823094
ANGPTL6 ENSG00000130812	1.24116
ANGPTL7 ENSG00000171819	0.891878
ANGPTL8 ENSG00000130173	0.995925
ANK1 ENSG00000029534	1.48638
ANK2 ENSG00000145362	0.818587
ANK3 ENSG00000151150	0.797699
ANKAR ENSG00000151687	1.09626
ANKDD1A ENSG00000166839	0.92408
ANKDD1B ENSG00000189045	0.798255
ANKEF1 ENSG00000132623	0.890354
ANKFN1 ENSG00000153930	0.895078
ANKFY1 ENSG00000185722	1.18343
ANKH ENSG00000154122	0.857215
ANKHD1 ENSG00000131503	0.913998
ANKHD1-EIF4EBP3 ENSG00000254996	0.922593
ANKIB1 ENSG00000001629	1.39931
ANKK1 ENSG00000170209	0.998543
ANKLE1 ENSG00000160117	0.967736
ANKLE2 ENSG00000176915	1.05699
ANKMY1 ENSG00000144504	0.867568
ANKMY2 ENSG00000106524	0.980422
ANKRA2 ENSG00000164331	1.01268
ANKRD1 ENSG00000148677	0.889375
ANKRD10 ENSG00000088448	0.986795
ANKRD11 ENSG00000167522	1.31797
ANKRD12 ENSG00000101745	0.931339
ANKRD13A ENSG00000076513	1.08853
ANKRD13B ENSG00000198720	1.0118
ANKRD13C ENSG00000118454	1.03644
ANKRD13D ENSG00000172932	1.02141
ANKRD16 ENSG00000134461	1.10252
ANKRD17 ENSG00000132466	1.27838
ANKRD18A ENSG00000180071	1.07112
ANKRD18B ENSG00000230453	1.0041
ANKRD2 ENSG00000165887	0.977028
ANKRD20A1 ENSG00000260691	1.05669
ANKRD20A2 ENSG00000183148	1.03156
ANKRD20A3 ENSG00000276203	0.871981
ANKRD20A4 ENSG00000172014	0.909906
ANKRD22 ENSG00000152766	0.857752
ANKRD23 ENSG00000163126	0.93777
ANKRD24 ENSG00000089847	0.888186
ANKRD26 ENSG00000107890	1.03052
ANKRD27 ENSG00000105186	0.949953
ANKRD28 ENSG00000206560	1.16782
ANKRD29 ENSG00000154065	1.13882
ANKRD30A ENSG00000148513	0.946772
ANKRD30BL ENSG00000163046	0.920152
ANKRD31 ENSG00000145700	1.29997
ANKRD33 ENSG00000167612	1.10837
ANKRD33B ENSG00000164236	1.13807
ANKRD34A ENSG00000272031	0.846144
ANKRD34B ENSG00000189127	0.963625
ANKRD35 ENSG00000198483	1.00493
ANKRD36 ENSG00000135976	0.898916
ANKRD36B ENSG00000196912	0.696353
ANKRD36C ENSG00000174501	1.17669
ANKRD37 ENSG00000186352	0.804562
ANKRD39 ENSG00000213337	0.862533
ANKRD40 ENSG00000154945	1.26012
ANKRD42 ENSG00000137494	0.702122
ANKRD44 ENSG00000065413	1.12005
ANKRD45 ENSG00000183831	0.790172
ANKRD46 ENSG00000186106	0.764202
ANKRD49 ENSG00000168876	1.01213
ANKRD50 ENSG00000151458	0.85022
ANKRD52 ENSG00000139645	1.04419
ANKRD53 ENSG00000144031	1.00859
ANKRD54 ENSG00000100124	1.004
ANKRD6 ENSG00000135299	1.1062
ANKRD62 ENSG00000181626	1.14539
ANKRD65 ENSG00000235098	0.819413
ANKRD7 ENSG00000106013	1.1168
ANKRD9 ENSG00000156381	1.13103
ANKS1A ENSG00000064999	1.02583
ANKS1B ENSG00000185046	1.10268
ANKS3 ENSG00000168096	1.01899
ANKS6 ENSG00000165138	0.855676
ANKUB1 ENSG00000206199	1.38339
ANKZF1 ENSG00000163516	0.789148
ANLN ENSG00000011426	1.10667
ANO1 ENSG00000131620	1.04695
ANO10 ENSG00000160746	1.13397
ANO2 ENSG00000047617	1.13377
ANO3 ENSG00000134343	1.02325
ANO4 ENSG00000151572	0.978953
ANO5 ENSG00000171714	1.10433
ANO6 ENSG00000177119	0.913277
ANO7 ENSG00000146205	0.897839
ANO8 ENSG00000074855	1.05372
ANO9 ENSG00000185101	0.898618
ANOS1 ENSG00000011201	1.14656
ANP32A ENSG00000140350	1.14755
ANP32B ENSG00000136938	0.948579
ANP32D ENSG00000139223	0.872037
ANP32E ENSG00000143401	0.986385
ANPEP ENSG00000166825	0.72132
ANTXR1 ENSG00000169604	1.12377
ANTXR2 ENSG00000163297	1.06379
ANTXRL ENSG00000274209	1.0962
ANXA1 ENSG00000135046	0.946219
ANXA11 ENSG00000122359	0.941272
ANXA13 ENSG00000104537	0.926385
ANXA2 ENSG00000182718	1.26672
ANXA2R ENSG00000177721	1.08924
ANXA3 ENSG00000138772	0.874182
ANXA4 ENSG00000196975	0.920516
ANXA5 ENSG00000164111	1.07639
ANXA6 ENSG00000197043	1.05288
ANXA7 ENSG00000138279	0.979537
ANXA8 ENSG00000265190	0.948083
ANXA8L1 ENSG00000264230	0.952592
ANXA9 ENSG00000143412	0.776961
AOAH ENSG00000136250	0.844694
AOC1 ENSG00000002726	1.04983
AOC2 ENSG00000131480	1.06138
AOC3 ENSG00000131471	0.627738
AOX1 ENSG00000138356	0.915852
AP000350.10 ENSG00000251357	0.750297
AP000769.1 ENSG00000279576	0.808362
AP000866.1 ENSG00000279342	0.942169
AP001888.1 ENSG00000281781	0.991265
AP006285.2 ENSG00000278919	1.08922
AP1AR ENSG00000138660	1.01291
AP1B1 ENSG00000100280	0.923091
AP1G1 ENSG00000166747	0.861246
AP1G2 ENSG00000213983	0.915708
AP1M1 ENSG00000072958	1.26041
AP1M2 ENSG00000129354	1.04478
AP1S1 ENSG00000106367	0.974318
AP1S2 ENSG00000182287	0.988033
AP1S3 ENSG00000152056	1.21934
AP2A1 ENSG00000196961	0.738632
AP2A2 ENSG00000183020	1.12478
AP2B1 ENSG00000006125	1.02781
AP2M1 ENSG00000161203	1.11241
AP2S1 ENSG00000042753	1.10614
AP3B1 ENSG00000132842	1.0372
AP3B2 ENSG00000103723	0.91438
AP3D1 ENSG00000065000	1.21525
AP3M1 ENSG00000185009	1.17544
AP3M2 ENSG00000070718	1.00851
AP3S1 ENSG00000177879	1.1094
AP3S2 ENSG00000157823	0.989068
AP4B1 ENSG00000134262	0.996308
AP4E1 ENSG00000081014	0.875782
AP4M1 ENSG00000221838	1.01713
AP4S1 ENSG00000100478	0.896541
AP5B1 ENSG00000254470	1.03027
AP5M1 ENSG00000053770	1.16409
AP5S1 ENSG00000125843	1.30595
AP5Z1 ENSG00000242802	1.13593
APAF1 ENSG00000120868	1.00668
APBA1 ENSG00000107282	1.24455
APBA2 ENSG00000034053	0.939078
APBA3 ENSG00000011132	1.07008
APBB1 ENSG00000166313	1.03067
APBB1IP ENSG00000077420	1.15276
APBB2 ENSG00000163697	0.827761
APBB3 ENSG00000113108	1.11905
APC ENSG00000134982	1.03927
APC2 ENSG00000115266	1.1007
APCDD1 ENSG00000154856	0.92979
APCDD1L ENSG00000198768	1.18976
APEH ENSG00000164062	0.819058
APELA ENSG00000248329	1.09784
APEX1 ENSG00000100823	0.809181
APEX2 ENSG00000169188	0.828539
APH1A ENSG00000117362	1.10119
APH1B ENSG00000138613	1.06525
API5 ENSG00000166181	1.17217
APIP ENSG00000149089	1.01937
APITD1 ENSG00000175279	0.767738
APLF ENSG00000169621	1.05305
APLN ENSG00000171388	1.39656
APLNR ENSG00000134817	1.15339
APLP1 ENSG00000105290	1.06825
APLP2 ENSG00000084234	0.900119
APMAP ENSG00000101474	0.830035
APOA1 ENSG00000118137	1.20311
APOB ENSG00000084674	0.896205
APOBEC3A ENSG00000128383	1.21229
APOBEC3B ENSG00000179750	0.935297
APOBEC3C ENSG00000244509	1.02568
APOBEC3D ENSG00000243811	0.856942
APOBEC3F ENSG00000128394	1.21016
APOBEC3G ENSG00000239713	1.12618
APOBEC3H ENSG00000100298	1.18924
APOBR ENSG00000184730	1.21943
APOC1 ENSG00000130208	1.09397
APOD ENSG00000189058	1.13653
APOE ENSG00000130203	0.798124
APOF ENSG00000175336	1.3048
APOL1 ENSG00000100342	1.17121
APOL2 ENSG00000128335	1.20505
APOL3 ENSG00000128284	1.28152
APOL4 ENSG00000100336	1.05769
APOL6 ENSG00000221963	1.3217
APOLD1 ENSG00000178878	1.15199
APOM ENSG00000204444	0.947783
APOO ENSG00000184831	0.817716
APOOL ENSG00000155008	1.00383
APP ENSG00000142192	0.886905
APPBP2 ENSG00000062725	0.855899
APPL1 ENSG00000157500	1.71436
APPL2 ENSG00000136044	0.763117
APRT ENSG00000198931	0.891785
APTX ENSG00000137074	0.861349
AQP1 ENSG00000240583	0.863715
AQP10 ENSG00000143595	0.970502
AQP11 ENSG00000178301	0.972988
AQP2 ENSG00000167580	1.02664
AQP3 ENSG00000165272	0.756029
AQP4 ENSG00000171885	1.17738
AQP5 ENSG00000161798	1.23869
AQP6 ENSG00000086159	0.922858
AQP7 ENSG00000165269	0.80951
AQP9 ENSG00000103569	0.837192
AQR ENSG00000021776	1.05452
AR ENSG00000169083	1.12867
ARAF ENSG00000078061	1.19459
ARAP1 ENSG00000186635	0.94068
ARAP2 ENSG00000047365	1.43216
ARAP3 ENSG00000120318	1.12898
ARC ENSG00000198576	1.01577
ARCN1 ENSG00000095139	0.821693
AREG ENSG00000109321	1.04296
AREL1 ENSG00000119682	1.07576
ARF1 ENSG00000143761	0.932572
ARF3 ENSG00000134287	0.82667
ARF4 ENSG00000168374	0.893261
ARF5 ENSG00000004059	0.85716
ARF6 ENSG00000165527	1.00709
ARFGAP1 ENSG00000101199	1.17324
ARFGAP2 ENSG00000149182	0.999695
ARFGAP3 ENSG00000242247	0.998519
ARFGEF1 ENSG00000066777	0.968155
ARFGEF2 ENSG00000124198	0.991097
ARFGEF3 ENSG00000112379	1.09747
ARFIP1 ENSG00000164144	1.01537
ARFIP2 ENSG00000132254	1.01859
ARFRP1 ENSG00000101246	0.81022
ARG2 ENSG00000081181	1.28163
ARGFX ENSG00000186103	1.09798
ARGLU1 ENSG00000134884	0.946638
ARHGAP1 ENSG00000175220	0.942487
ARHGAP10 ENSG00000071205	0.993571
ARHGAP11A ENSG00000198826	0.872758
ARHGAP11B ENSG00000187951	0.997497
ARHGAP12 ENSG00000165322	0.91594
ARHGAP15 ENSG00000075884	0.88686
ARHGAP17 ENSG00000140750	1.14262
ARHGAP18 ENSG00000146376	0.995649
ARHGAP19 ENSG00000213390	1.19711
ARHGAP20 ENSG00000137727	1.06752
ARHGAP21 ENSG00000107863	1.12898
ARHGAP22 ENSG00000128805	1.23435
ARHGAP23 ENSG00000275832	1.16158
ARHGAP24 ENSG00000138639	0.930933
ARHGAP25 ENSG00000163219	0.816224
ARHGAP26 ENSG00000145819	0.979232
ARHGAP27 ENSG00000159314	1.05334
ARHGAP28 ENSG00000088756	1.4056
ARHGAP29 ENSG00000137962	1.15712
ARHGAP30 ENSG00000186517	0.843062
ARHGAP31 ENSG00000031081	1.06346
ARHGAP32 ENSG00000134909	1.18159
ARHGAP33 ENSG00000004777	0.872519
ARHGAP35 ENSG00000160007	1.08472
ARHGAP36 ENSG00000147256	1.18583
ARHGAP39 ENSG00000147799	1.33639
ARHGAP4 ENSG00000089820	1.0211
ARHGAP40 ENSG00000124143	1.3937
ARHGAP42 ENSG00000165895	1.06445
ARHGAP44 ENSG00000006740	0.965525
ARHGAP45 ENSG00000180448	1.10133
ARHGAP5 ENSG00000100852	1.33758
ARHGAP6 ENSG00000047648	0.895552
ARHGAP8 ENSG00000241484	0.953144
ARHGAP9 ENSG00000123329	0.76491
ARHGDIA ENSG00000141522	1.28195
ARHGDIB ENSG00000111348	1.08513
ARHGDIG ENSG00000242173	1.09575
ARHGEF1 ENSG00000076928	0.918767
ARHGEF10 ENSG00000104728	1.03449
ARHGEF10L ENSG00000074964	1.07495
ARHGEF11 ENSG00000132694	0.804311
ARHGEF12 ENSG00000196914	1.12329
ARHGEF15 ENSG00000198844	0.929493
ARHGEF16 ENSG00000130762	1.01281
ARHGEF17 ENSG00000110237	0.792541
ARHGEF19 ENSG00000142632	0.983569
ARHGEF2 ENSG00000116584	0.999567
ARHGEF25 ENSG00000240771	0.946168
ARHGEF26 ENSG00000114790	1.27835
ARHGEF28 ENSG00000214944	1.02039
ARHGEF3 ENSG00000163947	1.00952
ARHGEF33 ENSG00000214694	1.04663
ARHGEF35 ENSG00000213214	1.01893
ARHGEF37 ENSG00000183111	1.0821
ARHGEF38 ENSG00000236699	0.989458
ARHGEF39 ENSG00000137135	0.767917
ARHGEF4 ENSG00000136002	1.07911
ARHGEF40 ENSG00000165801	1.02821
ARHGEF5 ENSG00000050327	0.812879
ARHGEF6 ENSG00000129675	0.942366
ARHGEF7 ENSG00000102606	0.78128
ARHGEF9 ENSG00000131089	1.3196
ARID1A ENSG00000117713	0.954095
ARID1B ENSG00000049618	0.73589
ARID2 ENSG00000189079	0.78696
ARID3A ENSG00000116017	1.03293
ARID3B ENSG00000179361	0.958943
ARID4A ENSG00000032219	0.963701
ARID4B ENSG00000054267	1.17559
ARID5A ENSG00000196843	0.998833
ARID5B ENSG00000150347	0.746786
ARIH1 ENSG00000166233	0.901492
ARIH2 ENSG00000177479	0.844556
ARIH2OS ENSG00000221883	1.13451
ARL1 ENSG00000120805	0.970427
ARL10 ENSG00000175414	0.794051
ARL11 ENSG00000152213	1.12016
ARL13B ENSG00000169379	1.18169
ARL14 ENSG00000179674	1.08441
ARL14EP ENSG00000152219	0.909821
ARL15 ENSG00000185305	1.04062
ARL16 ENSG00000214087	1.0027
ARL17A ENSG00000185829	0.885599
ARL17B ENSG00000228696	1.17002
ARL2 ENSG00000213465	1.15169
ARL2BP ENSG00000102931	1.0497
ARL3 ENSG00000138175	0.809102
ARL4A ENSG00000122644	0.93267
ARL4C ENSG00000188042	0.94779
ARL4D ENSG00000175906	1.3748
ARL5A ENSG00000162980	1.00439
ARL5B ENSG00000165997	1.07595
ARL6 ENSG00000113966	0.964803
ARL6IP1 ENSG00000170540	1.29164
ARL6IP4 ENSG00000182196	0.974945
ARL6IP5 ENSG00000144746	1.08257
ARL6IP6 ENSG00000177917	0.937477
ARL8A ENSG00000143862	1.07189
ARL8B ENSG00000134108	0.930654
ARL9 ENSG00000196503	0.986476
ARMC1 ENSG00000104442	0.878187
ARMC10 ENSG00000170632	1.07072
ARMC12 ENSG00000157343	1.07805
ARMC2 ENSG00000118690	1.42207
ARMC4 ENSG00000169126	0.990293
ARMC5 ENSG00000140691	0.902862
ARMC6 ENSG00000105676	0.833456
ARMC7 ENSG00000125449	0.832388
ARMC8 ENSG00000114098	1.0557
ARMC9 ENSG00000135931	0.895693
ARMCX1 ENSG00000126947	1.04104
ARMCX2 ENSG00000184867	1.2079
ARMCX3 ENSG00000102401	0.891313
ARMCX4 ENSG00000196440	0.901378
ARMCX5 ENSG00000125962	1.29934
ARMCX6 ENSG00000198960	1.2813
ARMT1 ENSG00000146476	0.894367
ARNT ENSG00000143437	1.08825
ARNT2 ENSG00000172379	1.27295
ARNTL ENSG00000133794	0.66652
ARNTL2 ENSG00000029153	0.929698
ARPC1A ENSG00000241685	0.756575
ARPC1B ENSG00000130429	0.734024
ARPC2 ENSG00000163466	1.18274
ARPC3 ENSG00000111229	1.09195
ARPC4 ENSG00000241553	0.941867
ARPC5 ENSG00000162704	1.05302
ARPC5L ENSG00000136950	1.13726
ARPIN ENSG00000242498	1.06137
ARPP19 ENSG00000128989	1.05711
ARRB1 ENSG00000137486	0.868018
ARRB2 ENSG00000141480	1.09191
ARRDC1 ENSG00000197070	1.05374
ARRDC2 ENSG00000105643	1.09644
ARRDC3 ENSG00000113369	0.783683
ARRDC4 ENSG00000140450	1.04704
ARRDC5 ENSG00000205784	1.03843
ARSA ENSG00000100299	0.842385
ARSB ENSG00000113273	0.777962
ARSD ENSG00000006756	0.977159
ARSE ENSG00000157399	0.985884
ARSG ENSG00000141337	1.05982
ARSI ENSG00000183876	1.17896
ARSJ ENSG00000180801	0.989288
ARSK ENSG00000164291	0.936992
ART3 ENSG00000156219	1.14737
ART4 ENSG00000111339	1.05242
ART5 ENSG00000167311	0.740343
ARTN ENSG00000117407	0.927751
ARV1 ENSG00000173409	1.03628
ARVCF ENSG00000099889	0.922547
ARX ENSG00000004848	1.21282
ASAH1 ENSG00000104763	1.09967
ASAH2 ENSG00000188611	1.10012
ASAH2B ENSG00000204147	0.968871
ASAP1 ENSG00000153317	0.852115
ASAP2 ENSG00000151693	0.917637
ASAP3 ENSG00000088280	1.05225
ASB1 ENSG00000065802	1.29041
ASB11 ENSG00000165192	1.07225
ASB12 ENSG00000198881	0.795818
ASB13 ENSG00000196372	1.25408
ASB14 ENSG00000239388	0.881058
ASB18 ENSG00000182177	1.09145
ASB2 ENSG00000100628	1.02026
ASB3 ENSG00000115239	0.895198
ASB4 ENSG00000005981	0.896727
ASB5 ENSG00000164122	1.12117
ASB6 ENSG00000148331	0.889609
ASB7 ENSG00000183475	0.801669
ASB8 ENSG00000177981	1.1497
ASB9 ENSG00000102048	0.991946
ASCC1 ENSG00000138303	1.04351
ASCC2 ENSG00000100325	1.0554
ASCC3 ENSG00000112249	0.913509
ASCL1 ENSG00000139352	0.910932
ASCL2 ENSG00000183734	0.73237
ASCL3 ENSG00000176009	0.887649
ASCL5 ENSG00000232237	1.06993
ASF1A ENSG00000111875	1.02254
ASF1B ENSG00000105011	1.17969
ASGR1 ENSG00000141505	0.978828
ASGR2 ENSG00000161944	1.33013
ASH1L ENSG00000116539	1.03821
ASH2L ENSG00000129691	0.942291
ASIC1 ENSG00000110881	1.00816
ASIC3 ENSG00000213199	1.02977
ASIC4 ENSG00000072182	1.02896
ASIP ENSG00000101440	0.846268
ASL ENSG00000126522	0.880453
ASMT ENSG00000196433	1.28938
ASMTL ENSG00000169093	0.933761
ASNA1 ENSG00000198356	0.959183
ASNS ENSG00000070669	1.00406
ASNSD1 ENSG00000138381	0.931951
ASPA ENSG00000108381	0.772901
ASPG ENSG00000166183	0.798162
ASPH ENSG00000198363	1.18497
ASPHD1 ENSG00000174939	0.953385
ASPHD2 ENSG00000128203	0.905688
ASPM ENSG00000066279	1.15504
ASPN ENSG00000106819	0.859812
ASPRV1 ENSG00000244617	1.1024
ASPSCR1 ENSG00000169696	0.865574
ASRGL1 ENSG00000162174	0.873721
ASS1 ENSG00000130707	1.12105
ASTE1 ENSG00000034533	1.00732
ASTN2 ENSG00000148219	0.708108
ASUN ENSG00000064102	1.08183
ASXL1 ENSG00000171456	0.910691
ASXL2 ENSG00000143970	1.17241
ASXL3 ENSG00000141431	0.760871
ASZ1 ENSG00000154438	1.09118
ATAD1 ENSG00000138138	1.32339
ATAD2 ENSG00000156802	0.741235
ATAD2B ENSG00000119778	0.920579
ATAD3A ENSG00000197785	0.967633
ATAD3B ENSG00000160072	1.22756
ATAD3C ENSG00000215915	0.870745
ATAD5 ENSG00000176208	1.05891
ATAT1 ENSG00000137343	1.10311
ATCAY ENSG00000167654	1.02875
ATE1 ENSG00000107669	1.11181
ATF1 ENSG00000123268	1.04206
ATF2 ENSG00000115966	0.970154
ATF3 ENSG00000162772	0.990154
ATF4 ENSG00000128272	0.89938
ATF5 ENSG00000169136	1.19942
ATF6 ENSG00000118217	0.961717
ATF6B ENSG00000213676	0.954674
ATF7 ENSG00000170653	0.985706
ATF7IP ENSG00000171681	0.898056
ATF7IP2 ENSG00000166669	1.25863
ATG10 ENSG00000152348	0.938971
ATG101 ENSG00000123395	1.1302
ATG12 ENSG00000145782	1.03428
ATG13 ENSG00000175224	0.899197
ATG14 ENSG00000126775	1.17276
ATG16L1 ENSG00000085978	0.905986
ATG16L2 ENSG00000168010	0.921587
ATG2A ENSG00000110046	0.954374
ATG2B ENSG00000066739	0.930155
ATG3 ENSG00000144848	0.953355
ATG4A ENSG00000101844	0.79858
ATG4B ENSG00000168397	1.13433
ATG4C ENSG00000125703	1.15252
ATG4D ENSG00000130734	0.984234
ATG5 ENSG00000057663	1.1816
ATG7 ENSG00000197548	0.829136
ATG9A ENSG00000198925	0.85088
ATG9B ENSG00000181652	1.11986
ATHL1 ENSG00000142102	1.05123
ATIC ENSG00000138363	0.861021
ATL1 ENSG00000198513	1.15565
ATL2 ENSG00000119787	1.14363
ATL3 ENSG00000184743	1.05594
ATM ENSG00000149311	0.843483
ATMIN ENSG00000166454	0.967589
ATN1 ENSG00000111676	1.07621
ATOH1 ENSG00000172238	1.01022
ATOH7 ENSG00000179774	0.997482
ATOH8 ENSG00000168874	0.946943
ATOX1 ENSG00000177556	1.02888
ATP10A ENSG00000206190	0.88915
ATP10B ENSG00000118322	1.08998
ATP10D ENSG00000145246	0.775297
ATP11A ENSG00000068650	1.33761
ATP11B ENSG00000058063	0.955997
ATP11C ENSG00000101974	1.1545
ATP12A ENSG00000075673	1.08676
ATP13A1 ENSG00000105726	0.883092
ATP13A2 ENSG00000159363	1.01845
ATP13A3 ENSG00000133657	0.926218
ATP1A1 ENSG00000163399	0.832173
ATP1A2 ENSG00000018625	1.16064
ATP1A3 ENSG00000105409	0.902849
ATP1A4 ENSG00000132681	0.941454
ATP1B1 ENSG00000143153	1.12203
ATP1B2 ENSG00000129244	1.02387
ATP1B3 ENSG00000069849	1.02408
ATP23 ENSG00000166896	0.882909
ATP2A1 ENSG00000196296	0.971779
ATP2A2 ENSG00000174437	1.02261
ATP2A3 ENSG00000074370	1.01372
ATP2B1 ENSG00000070961	0.921177
ATP2B2 ENSG00000157087	1.04531
ATP2B4 ENSG00000058668	0.869505
ATP2C1 ENSG00000017260	0.882818
ATP2C2 ENSG00000064270	1.18987
ATP5SL ENSG00000105341	0.769077
ATP6AP1 ENSG00000071553	1.08893
ATP6AP1L ENSG00000205464	1.12735
ATP6AP2 ENSG00000182220	1.13556
ATP6V0A1 ENSG00000033627	0.955583
ATP6V0A2 ENSG00000185344	1.01476
ATP6V0A4 ENSG00000105929	0.946762
ATP6V0B ENSG00000117410	0.848225
ATP6V0D1 ENSG00000159720	1.27046
ATP6V0D2 ENSG00000147614	1.09004
ATP6V0E1 ENSG00000113732	1.03271
ATP6V0E2 ENSG00000171130	1.11652
ATP6V1A ENSG00000114573	0.999689
ATP6V1B1 ENSG00000116039	0.953219
ATP6V1B2 ENSG00000147416	1.07392
ATP6V1C1 ENSG00000155097	0.937664
ATP6V1C2 ENSG00000143882	0.995558
ATP6V1D ENSG00000100554	0.839509
ATP6V1E1 ENSG00000131100	0.811749
ATP6V1E2 ENSG00000250565	1.03011
ATP6V1F ENSG00000128524	0.917068
ATP6V1G1 ENSG00000136888	1.1247
ATP6V1G3 ENSG00000151418	1.17892
ATP6V1H ENSG00000047249	0.975547
ATP7A ENSG00000165240	1.2155
ATP7B ENSG00000123191	1.05262
ATP8A1 ENSG00000124406	0.82221
ATP8A2 ENSG00000132932	1.1342
ATP8B1 ENSG00000081923	0.887805
ATP8B2 ENSG00000143515	0.851472
ATP8B3 ENSG00000130270	1.04736
ATP8B4 ENSG00000104043	0.96069
ATP9A ENSG00000054793	1.06074
ATP9B ENSG00000166377	1.09428
ATPIF1 ENSG00000130770	1.31971
ATR ENSG00000175054	0.832753
ATRAID ENSG00000138085	0.967571
ATRIP ENSG00000164053	1.04021
ATRIP ENSG00000282827	0.933954
ATRN ENSG00000088812	0.914388
ATRNL1 ENSG00000107518	0.956433
ATRX ENSG00000085224	0.9242
ATXN1 ENSG00000124788	0.840937
ATXN10 ENSG00000130638	0.985059
ATXN1L ENSG00000224470	1.19302
ATXN2 ENSG00000204842	1.18511
ATXN2L ENSG00000168488	0.949708
ATXN3 ENSG00000066427	1.13375
ATXN7 ENSG00000163635	1.13328
ATXN7L1 ENSG00000146776	0.952888
ATXN7L2 ENSG00000162650	1.1496
ATXN7L3 ENSG00000087152	1.18303
ATXN7L3B ENSG00000253719	1.18945
AUH ENSG00000148090	1.10457
AUNIP ENSG00000127423	0.879954
AUP1 ENSG00000115307	1.20008
AURKA ENSG00000087586	0.804761
AURKAIP1 ENSG00000175756	1.01573
AURKB ENSG00000178999	0.732408
AURKC ENSG00000105146	0.980956
AUTS2 ENSG00000158321	1.21774
AVEN ENSG00000169857	1.0231
AVIL ENSG00000135407	1.05769
AVL9 ENSG00000105778	0.853511
AVP ENSG00000101200	0.943181
AVPI1 ENSG00000119986	1.18865
AVPR1A ENSG00000166148	0.758499
AVPR2 ENSG00000126895	1.2277
AXDND1 ENSG00000162779	1.18357
AXIN1 ENSG00000103126	1.25246
AXIN2 ENSG00000168646	0.953436
AXL ENSG00000167601	0.770898
AZGP1 ENSG00000160862	0.914758
AZI2 ENSG00000163512	1.08678
AZIN1 ENSG00000155096	0.786776
AZIN2 ENSG00000142920	1.09642
AZU1 ENSG00000172232	0.928225
B2M ENSG00000166710	1.00324
B3GALNT1 ENSG00000169255	0.962644
B3GALNT2 ENSG00000162885	1.04063
B3GALT1 ENSG00000172318	0.761894
B3GALT2 ENSG00000162630	1.21413
B3GALT4 ENSG00000235863	1.05624
B3GALT5 ENSG00000183778	0.982537
B3GALT6 ENSG00000176022	1.10301
B3GAT1 ENSG00000109956	0.96643
B3GAT2 ENSG00000112309	1.03263
B3GAT3 ENSG00000149541	0.990339
B3GLCT ENSG00000187676	0.995601
B3GNT2 ENSG00000170340	1.1562
B3GNT3 ENSG00000179913	0.985507
B3GNT4 ENSG00000176383	1.05909
B3GNT5 ENSG00000176597	0.995314
B3GNT7 ENSG00000156966	1.18402
B3GNT8 ENSG00000177191	0.96696
B3GNT9 ENSG00000237172	1.1548
B3GNTL1 ENSG00000175711	0.909813
B4GALNT1 ENSG00000135454	0.749743
B4GALNT3 ENSG00000139044	1.27247
B4GALNT4 ENSG00000182272	1.01196
B4GALT1 ENSG00000086062	1.11216
B4GALT2 ENSG00000117411	1.05758
B4GALT3 ENSG00000158850	1.09045
B4GALT4 ENSG00000121578	1.17035
B4GALT5 ENSG00000158470	0.771058
B4GALT6 ENSG00000118276	1.17044
B4GALT7 ENSG00000027847	0.906121
B4GAT1 ENSG00000174684	0.882529
B9D1 ENSG00000108641	1.00643
B9D2 ENSG00000123810	1.24046
BAALC ENSG00000164929	0.897607
BAAT ENSG00000136881	1.0821
BABAM1 ENSG00000105393	1.0742
BACE1 ENSG00000186318	1.21967
BACE2 ENSG00000182240	1.05385
BACH1 ENSG00000156273	0.861063
BACH2 ENSG00000112182	0.937779
BAD ENSG00000002330	0.753039
BAG1 ENSG00000107262	1.3148
BAG2 ENSG00000112208	0.778298
BAG3 ENSG00000151929	1.20502
BAG4 ENSG00000156735	1.1031
BAG5 ENSG00000166170	1.16355
BAG6 ENSG00000204463	0.821396
BAHCC1 ENSG00000266074	0.994373
BAHD1 ENSG00000140320	0.95317
BAIAP2 ENSG00000175866	0.944475
BAIAP2L1 ENSG00000006453	1.14357
BAIAP2L2 ENSG00000128298	1.23854
BAIAP3 ENSG00000007516	0.802572
BAK1 ENSG00000030110	1.0934
BAMBI ENSG00000095739	0.889769
BANF1 ENSG00000175334	0.973943
BANK1 ENSG00000153064	1.02337
BANP ENSG00000172530	1.10174
BAP1 ENSG00000163930	1.08543
BARD1 ENSG00000138376	1.11343
BARX1 ENSG00000131668	0.901667
BARX2 ENSG00000043039	0.924191
BASP1 ENSG00000176788	0.99009
BATF ENSG00000156127	1.10708
BATF2 ENSG00000168062	1.14489
BATF3 ENSG00000123685	1.02753
BAX ENSG00000087088	0.998503
BAZ1A ENSG00000198604	1.00744
BAZ1B ENSG00000009954	0.911691
BAZ2A ENSG00000076108	0.717571
BAZ2B ENSG00000123636	1.01556
BBC3 ENSG00000105327	0.990286
BBIP1 ENSG00000214413	0.923406
BBOF1 ENSG00000119636	1.11167
BBOX1 ENSG00000129151	0.98564
BBS1 ENSG00000174483	1.02975
BBS10 ENSG00000179941	0.946451
BBS12 ENSG00000181004	0.814204
BBS2 ENSG00000125124	1.03153
BBS4 ENSG00000140463	0.801926
BBS5 ENSG00000163093	1.15891
BBS7 ENSG00000138686	0.995525
BBS9 ENSG00000122507	1.0423
BBX ENSG00000114439	0.905653
BCAM ENSG00000187244	0.868674
BCAN ENSG00000132692	1.11127
BCAP29 ENSG00000075790	0.824224
BCAP31 ENSG00000185825	0.917605
BCAR1 ENSG00000050820	0.919359
BCAR3 ENSG00000137936	0.840343
BCAS1 ENSG00000064787	1.01023
BCAS2 ENSG00000116752	1.08297
BCAS3 ENSG00000141376	1.06513
BCAS4 ENSG00000124243	0.94059
BCAT1 ENSG00000060982	0.833864
BCAT2 ENSG00000105552	1.02238
BCCIP ENSG00000107949	0.818467
BCDIN3D ENSG00000186666	0.752576
BCHE ENSG00000114200	1.28947
BCKDHA ENSG00000248098	1.07491
BCKDHB ENSG00000083123	0.852348
BCKDK ENSG00000103507	0.938421
BCL10 ENSG00000142867	0.983932
BCL11A ENSG00000119866	1.04582
BCL11B ENSG00000127152	1.23366
BCL2 ENSG00000171791	0.732225
BCL2A1 ENSG00000140379	0.681203
BCL2L1 ENSG00000171552	1.3568
BCL2L10 ENSG00000137875	0.826636
BCL2L11 ENSG00000153094	1.01367
BCL2L12 ENSG00000126453	0.956144
BCL2L13 ENSG00000099968	1.36053
BCL2L14 ENSG00000121380	1.00496
BCL2L15 ENSG00000188761	1.18126
BCL2L2 ENSG00000129473	1.17065
BCL3 ENSG00000069399	0.851411
BCL6 ENSG00000113916	0.87015
BCL6B ENSG00000161940	1.01232
BCL7A ENSG00000110987	1.04309
BCL7B ENSG00000106635	0.925962
BCL7C ENSG00000099385	1.22017
BCL9 ENSG00000116128	1.04791
BCL9L ENSG00000186174	0.868369
BCLAF1 ENSG00000029363	0.745159
BCO1 ENSG00000135697	1.33264
BCO2 ENSG00000197580	1.2325
BCOR ENSG00000183337	0.963509
BCORL1 ENSG00000085185	1.05822
BCR ENSG00000186716	1.11957
BCS1L ENSG00000074582	1.00643
BDH1 ENSG00000161267	1.1581
BDH2 ENSG00000164039	1.06534
BDKRB1 ENSG00000100739	0.788328
BDKRB2 ENSG00000168398	0.795274
BDNF ENSG00000176697	1.14159
BDP1 ENSG00000145734	0.965616
BEAN1 ENSG00000166546	1.01596
BECN1 ENSG00000126581	0.896018
BEGAIN ENSG00000183092	0.977855
BEND2 ENSG00000177324	0.706002
BEND3 ENSG00000178409	0.897295
BEND4 ENSG00000188848	1.10714
BEND5 ENSG00000162373	1.23966
BEND6 ENSG00000151917	1.13417
BEND7 ENSG00000165626	0.837657
BEST1 ENSG00000167995	1.18874
BEST3 ENSG00000127325	1.02028
BEST4 ENSG00000142959	0.99525
BET1 ENSG00000105829	1.19475
BET1L ENSG00000177951	1.02674
BEX1 ENSG00000133169	0.814866
BEX2 ENSG00000133134	0.853918
BEX3 ENSG00000166681	0.994213
BEX4 ENSG00000102409	0.813343
BEX5 ENSG00000184515	0.855318
BFAR ENSG00000103429	0.910687
BFSP1 ENSG00000125864	0.975136
BFSP2 ENSG00000170819	0.87156
BGLAP ENSG00000242252	1.16582
BGN ENSG00000182492	1.48097
BHLHB9 ENSG00000198908	1.08713
BHLHE22 ENSG00000180828	1.09343
BHLHE40 ENSG00000134107	1.11428
BHLHE41 ENSG00000123095	1.02283
BHMT ENSG00000145692	1.22815
BHMT2 ENSG00000132840	1.03923
BICC1 ENSG00000122870	1.23462
BICD1 ENSG00000151746	1.2026
BICD2 ENSG00000185963	0.912569
BICDL1 ENSG00000135127	0.868858
BICDL2 ENSG00000162069	0.965164
BID ENSG00000015475	0.871105
BIK ENSG00000100290	1.04185
BIN1 ENSG00000136717	1.10122
BIN2 ENSG00000110934	1.26268
BIN3 ENSG00000147439	0.962539
BIRC2 ENSG00000110330	0.925703
BIRC3 ENSG00000023445	0.876019
BIRC5 ENSG00000089685	1.16485
BIRC6 ENSG00000115760	1.07714
BIRC7 ENSG00000101197	1.00492
BIVM ENSG00000134897	1.08964
BLCAP ENSG00000166619	1.06666
BLK ENSG00000136573	0.972587
BLM ENSG00000197299	0.81067
BLMH ENSG00000108578	1.04151
BLNK ENSG00000095585	0.960403
BLOC1S1 ENSG00000135441	1.02865
BLOC1S2 ENSG00000196072	1.20597
BLOC1S3 ENSG00000189114	0.933633
BLOC1S4 ENSG00000186222	0.997795
BLOC1S5 ENSG00000188428	0.933211
BLOC1S6 ENSG00000104164	1.22384
BLVRA ENSG00000106605	0.763179
BLVRB ENSG00000090013	1.19493
BLZF1 ENSG00000117475	0.995078
BMF ENSG00000104081	0.99074
BMI1 ENSG00000168283	0.777058
BMP1 ENSG00000168487	1.62047
BMP10 ENSG00000163217	0.923676
BMP2 ENSG00000125845	0.895794
BMP2K ENSG00000138756	0.800874
BMP3 ENSG00000152785	1.1959
BMP4 ENSG00000125378	1.03904
BMP5 ENSG00000112175	1.13688
BMP6 ENSG00000153162	0.794152
BMP7 ENSG00000101144	0.769123
BMP8B ENSG00000116985	1.06164
BMPER ENSG00000164619	0.854416
BMPR1A ENSG00000107779	1.32834
BMPR1B ENSG00000138696	0.888593
BMPR2 ENSG00000204217	1.0762
BMS1 ENSG00000165733	0.769914
BMT2 ENSG00000164603	0.81195
BMX ENSG00000102010	0.82862
BNC1 ENSG00000169594	1.18188
BNC2 ENSG00000173068	0.920112
BNIP1 ENSG00000113734	1.29429
BNIP2 ENSG00000140299	0.904564
BNIP3 ENSG00000176171	0.912889
BNIP3L ENSG00000104765	0.968871
BNIPL ENSG00000163141	1.03253
BOC ENSG00000144857	0.928847
BOD1 ENSG00000145919	0.725466
BOD1L1 ENSG00000038219	1.2443
BOD1L2 ENSG00000228075	0.911049
BOK ENSG00000176720	0.978759
BOLA1 ENSG00000178096	1.13637
BOLA2B ENSG00000169627	0.842166
BOLA3 ENSG00000163170	1.17452
BOLL ENSG00000152430	1.42463
BOP1 ENSG00000261236	0.977756
BORA ENSG00000136122	0.931398
BORCS5 ENSG00000165714	1.02265
BORCS6 ENSG00000196544	1.23968
BORCS7 ENSG00000166275	1.15149
BORCS8 ENSG00000254901	0.980406
BORCS8-MEF2B ENSG00000064489	0.993115
BPGM ENSG00000172331	1.23864
BPHL ENSG00000137274	0.824346
BPI ENSG00000101425	1.01914
BPIFA1 ENSG00000198183	0.96608
BPIFB1 ENSG00000125999	0.969059
BPIFB2 ENSG00000078898	0.882483
BPIFB4 ENSG00000186191	1.17979
BPIFC ENSG00000184459	0.961152
BPNT1 ENSG00000162813	1.07566
BPTF ENSG00000171634	0.982821
BRAF ENSG00000157764	0.904833
BRAP ENSG00000089234	0.985943
BRAT1 ENSG00000106009	1.21173
BRCA1 ENSG00000012048	0.849231
BRCA2 ENSG00000139618	1.06173
BRCC3 ENSG00000185515	0.913062
BRD1 ENSG00000100425	1.05691
BRD2 ENSG00000204256	1.03892
BRD3 ENSG00000169925	1.21034
BRD4 ENSG00000141867	1.02217
BRD7 ENSG00000166164	1.15699
BRD8 ENSG00000112983	0.877546
BRD9 ENSG00000028310	1.05596
BRE ENSG00000158019	1.21889
BRF1 ENSG00000185024	0.784463
BRF2 ENSG00000104221	1.02483
BRI3 ENSG00000164713	1.03256
BRI3BP ENSG00000184992	0.970207
BRICD5 ENSG00000182685	0.943307
BRINP1 ENSG00000078725	0.969591
BRINP3 ENSG00000162670	0.853066
BRIP1 ENSG00000136492	1.20122
BRIX1 ENSG00000113460	0.945171
BRK1 ENSG00000254999	0.909003
BRMS1 ENSG00000174744	1.10262
BRMS1L ENSG00000100916	1.16204
BROX ENSG00000162819	0.964815
BRPF1 ENSG00000156983	0.973662
BRPF3 ENSG00000096070	1.23282
BRSK1 ENSG00000160469	1.25561
BRSK2 ENSG00000174672	0.935544
BRWD1 ENSG00000185658	1.09283
BRWD3 ENSG00000165288	0.964296
BSCL2 ENSG00000168000	0.808521
BSDC1 ENSG00000160058	1.12543
BSG ENSG00000172270	1.24115
BSN ENSG00000164061	0.891391
BSND ENSG00000162399	1.1097
BSPH1 ENSG00000188334	1.10322
BSPRY ENSG00000119411	0.872384
BST1 ENSG00000109743	0.939639
BST2 ENSG00000130303	0.925416
BTAF1 ENSG00000095564	0.769218
BTBD1 ENSG00000064726	1.36713
BTBD10 ENSG00000148925	1.26477
BTBD11 ENSG00000151136	1.0016
BTBD16 ENSG00000138152	0.832185
BTBD19 ENSG00000222009	0.950588
BTBD2 ENSG00000133243	0.851209
BTBD3 ENSG00000132640	1.21021
BTBD6 ENSG00000184887	0.973846
BTBD7 ENSG00000011114	0.765744
BTBD8 ENSG00000189195	0.964674
BTBD9 ENSG00000183826	1.27762
BTC ENSG00000174808	1.06274
BTD ENSG00000169814	0.95413
BTF3 ENSG00000145741	0.934162
BTF3L4 ENSG00000134717	0.9622
BTG1 ENSG00000133639	1.01777
BTG2 ENSG00000159388	1.01357
BTG3 ENSG00000154640	1.22956
BTK ENSG00000010671	1.01337
BTN2A1 ENSG00000112763	0.966346
BTN2A2 ENSG00000124508	0.908232
BTN3A1 ENSG00000026950	0.814126
BTN3A2 ENSG00000186470	0.991645
BTN3A3 ENSG00000111801	0.959742
BTNL3 ENSG00000168903	1.08541
BTNL9 ENSG00000165810	0.901783
BTRC ENSG00000166167	0.898136
BUB1 ENSG00000169679	0.901647
BUB1B ENSG00000156970	0.91497
BUB3 ENSG00000154473	0.968336
BUD13 ENSG00000137656	0.974437
BUD31 ENSG00000106245	1.08724
BVES ENSG00000112276	1.19905
BYSL ENSG00000112578	1.04599
BZW1 ENSG00000082153	0.819721
BZW2 ENSG00000136261	0.866267
C10orf10 ENSG00000165507	0.971723
C10orf105 ENSG00000214688	0.830148
C10orf107 ENSG00000183346	1.04861
C10orf11 ENSG00000148655	1.09541
C10orf128 ENSG00000204161	0.925665
C10orf2 ENSG00000107815	1.11052
C10orf35 ENSG00000171224	1.01182
C10orf54 ENSG00000107738	0.742067
C10orf55 ENSG00000222047	1.01114
C10orf67 ENSG00000179133	0.941066
C10orf71 ENSG00000177354	0.927345
C10orf76 ENSG00000120029	0.737507
C10orf82 ENSG00000165863	0.966594
C10orf88 ENSG00000119965	1.02212
C10orf95 ENSG00000120055	1.24006
C10orf99 ENSG00000188373	1.02203
C11orf1 ENSG00000137720	0.876067
C11orf16 ENSG00000176029	1.06204
C11orf21 ENSG00000110665	1.02065
C11orf24 ENSG00000171067	0.897909
C11orf31 ENSG00000211450	1.14475
C11orf42 ENSG00000180878	1.00886
C11orf45 ENSG00000174370	1.06449
C11orf49 ENSG00000149179	0.803004
C11orf52 ENSG00000149300	1.06632
C11orf53 ENSG00000150750	0.883118
C11orf54 ENSG00000182919	0.934559
C11orf57 ENSG00000150776	1.11464
C11orf58 ENSG00000110696	1.09842
C11orf63 ENSG00000109944	0.898161
C11orf65 ENSG00000166323	0.810735
C11orf68 ENSG00000175573	0.926227
C11orf70 ENSG00000137691	1.05976
C11orf71 ENSG00000180425	1.14324
C11orf74 ENSG00000166352	1.22473
C11orf80 ENSG00000173715	1.02918
C11orf84 ENSG00000168005	1.35553
C11orf87 ENSG00000185742	1.00564
C11orf88 ENSG00000183644	0.762447
C11orf95 ENSG00000188070	1.00624
C11orf96 ENSG00000187479	0.895917
C11orf98 ENSG00000278615	0.922262
C12orf10 ENSG00000139637	0.944287
C12orf29 ENSG00000133641	1.07383
C12orf4 ENSG00000047621	1.09712
C12orf40 ENSG00000180116	1.06068
C12orf42 ENSG00000179088	0.917965
C12orf43 ENSG00000157895	0.908882
C12orf45 ENSG00000151131	0.918702
C12orf49 ENSG00000111412	0.913736
C12orf50 ENSG00000165805	0.931133
C12orf54 ENSG00000177627	0.962723
C12orf56 ENSG00000185306	0.955099
C12orf57 ENSG00000111678	0.750047
C12orf60 ENSG00000182993	1.0079
C12orf65 ENSG00000130921	1.05072
C12orf66 ENSG00000174206	1.22607
C12orf73 ENSG00000204954	1.11189
C12orf75 ENSG00000235162	1.00991
C12orf76 ENSG00000174456	0.998952
C14orf1 ENSG00000133935	1.11996
C14orf105 ENSG00000100557	0.780485
C14orf119 ENSG00000179933	1.06698
C14orf132 ENSG00000227051	0.893372
C14orf142 ENSG00000170270	1.01313
C14orf159 ENSG00000133943	1.05312
C14orf166 ENSG00000087302	0.999732
C14orf169 ENSG00000170468	0.985024
C14orf178 ENSG00000197734	0.993521
C14orf180 ENSG00000184601	0.770021
C14orf2 ENSG00000156411	0.986298
C14orf28 ENSG00000179476	0.966509
C14orf37 ENSG00000139971	1.0762
C14orf39 ENSG00000179008	1.11338
C14orf79 ENSG00000140104	0.913175
C14orf80 ENSG00000185347	0.985968
C14orf93 ENSG00000100802	1.07941
C15orf39 ENSG00000167173	0.877313
C15orf40 ENSG00000169609	1.05
C15orf41 ENSG00000186073	0.886812
C15orf48 ENSG00000166920	0.906869
C15orf52 ENSG00000188549	0.915227
C15orf57 ENSG00000128891	1.59058
C15orf59 ENSG00000205363	0.905352
C15orf61 ENSG00000189227	0.848688
C15orf62 ENSG00000188277	0.95821
C15orf65 ENSG00000261652	1.22174
C16orf13 ENSG00000130731	1.04928
C16orf45 ENSG00000166780	0.93071
C16orf46 ENSG00000166455	1.0998
C16orf52 ENSG00000185716	1.14899
C16orf54 ENSG00000185905	0.649744
C16orf58 ENSG00000140688	1.045
C16orf59 ENSG00000162062	0.94649
C16orf62 ENSG00000103544	0.810979
C16orf70 ENSG00000125149	1.01747
C16orf71 ENSG00000166246	1.03154
C16orf72 ENSG00000182831	0.950372
C16orf74 ENSG00000154102	1.00626
C16orf86 ENSG00000159761	1.00632
C16orf87 ENSG00000155330	1.12323
C16orf89 ENSG00000153446	0.951178
C16orf91 ENSG00000174109	1.00084
C16orf95 ENSG00000260456	0.965067
C16orf96 ENSG00000205832	1.23158
C17orf107 ENSG00000205710	0.885639
C17orf49 ENSG00000258315	0.956318
C17orf50 ENSG00000270806	1.19669
C17orf51 ENSG00000212719	0.962091
C17orf53 ENSG00000125319	0.89492
C17orf58 ENSG00000186665	0.798649
C17orf62 ENSG00000178927	0.960159
C17orf67 ENSG00000214226	1.20409
C17orf74 ENSG00000184560	0.86595
C17orf75 ENSG00000108666	1.45881
C17orf78 ENSG00000278505	1.10427
C17orf80 ENSG00000141219	0.900981
C17orf89 ENSG00000224877	1.23073
C17orf96 ENSG00000273604	0.900172
C17orf97 ENSG00000187624	1.12095
C17orf99 ENSG00000187997	1.14868
C18orf21 ENSG00000141428	1.03491
C18orf25 ENSG00000152242	0.815976
C18orf32 ENSG00000177576	1.14001
C18orf54 ENSG00000166845	0.896645
C18orf63 ENSG00000206043	1.10667
C18orf8 ENSG00000141452	0.769137
C19orf12 ENSG00000131943	0.864109
C19orf18 ENSG00000177025	1.00171
C19orf24 ENSG00000228300	0.728499
C19orf25 ENSG00000119559	0.975375
C19orf33 ENSG00000167644	1.2278
C19orf35 ENSG00000188305	0.888672
C19orf38 ENSG00000214212	1.09338
C19orf43 ENSG00000123144	1.17713
C19orf44 ENSG00000105072	1.05448
C19orf45 ENSG00000198723	0.871554
C19orf47 ENSG00000160392	0.981166
C19orf48 ENSG00000167747	0.926692
C19orf52 ENSG00000142444	0.956304
C19orf53 ENSG00000104979	0.872732
C19orf54 ENSG00000188493	0.993328
C19orf57 ENSG00000132016	0.977483
C19orf60 ENSG00000006015	0.941223
C19orf66 ENSG00000130813	0.886591
C19orf68 ENSG00000185453	0.996316
C19orf70 ENSG00000174917	1.3581
C19orf71 ENSG00000183397	0.895027
C19orf73 ENSG00000221916	0.896348
C19orf81 ENSG00000235034	1.13548
C1D ENSG00000197223	0.87274
C1GALT1 ENSG00000106392	1.05207
C1GALT1C1 ENSG00000171155	1.07236
C1QA ENSG00000173372	1.21388
C1QB ENSG00000173369	0.992322
C1QBP ENSG00000108561	1.12513
C1QC ENSG00000159189	1.1301
C1QL1 ENSG00000131094	0.869361
C1QL4 ENSG00000186897	0.982014
C1QTNF1 ENSG00000173918	0.857506
C1QTNF2 ENSG00000145861	1.25654
C1QTNF3 ENSG00000082196	1.03655
C1QTNF4 ENSG00000172247	0.882091
C1QTNF5 ENSG00000223953	1.19768
C1QTNF6 ENSG00000133466	1.00267
C1QTNF7 ENSG00000163145	1.17227
C1R ENSG00000159403	0.823261
C1RL ENSG00000139178	0.739878
C1S ENSG00000182326	1.19076
C1orf105 ENSG00000180999	0.892948
C1orf106 ENSG00000163362	1.00952
C1orf109 ENSG00000116922	1.03741
C1orf112 ENSG00000000460	1.01059
C1orf115 ENSG00000162817	0.771526
C1orf116 ENSG00000182795	1.10056
C1orf122 ENSG00000197982	1.2206
C1orf123 ENSG00000162384	0.784482
C1orf127 ENSG00000175262	1.0975
C1orf131 ENSG00000143633	1.06303
C1orf141 ENSG00000203963	1.18079
C1orf145 ENSG00000162913	0.877857
C1orf158 ENSG00000157330	1.06852
C1orf159 ENSG00000131591	1.05642
C1orf162 ENSG00000143110	1.2641
C1orf167 ENSG00000215910	0.910823
C1orf168 ENSG00000187889	0.9714
C1orf174 ENSG00000198912	0.874721
C1orf186 ENSG00000263961	0.998401
C1orf194 ENSG00000179902	1.08322
C1orf198 ENSG00000119280	0.743577
C1orf204 ENSG00000188004	0.847956
C1orf21 ENSG00000116667	0.898333
C1orf210 ENSG00000253313	0.828665
C1orf216 ENSG00000142686	1.28838
C1orf226 ENSG00000239887	0.876249
C1orf228 ENSG00000198520	0.828949
C1orf234 ENSG00000227868	0.973958
C1orf27 ENSG00000157181	1.20694
C1orf35 ENSG00000143793	1.10688
C1orf43 ENSG00000143612	1.34173
C1orf50 ENSG00000164008	0.981312
C1orf52 ENSG00000162642	1.00029
C1orf53 ENSG00000203724	0.961785
C1orf54 ENSG00000118292	0.846377
C1orf56 ENSG00000143443	1.08235
C1orf61 ENSG00000125462	0.934768
C1orf64 ENSG00000183888	1.02653
C1orf74 ENSG00000162757	1.01666
C1orf87 ENSG00000162598	0.890414
C2 ENSG00000166278	1.06358
C20orf144 ENSG00000149609	1.08662
C20orf194 ENSG00000088854	1.07905
C20orf196 ENSG00000171984	1.03625
C20orf24 ENSG00000101084	1.02959
C20orf27 ENSG00000101220	1.05463
C20orf85 ENSG00000124237	1.00729
C20orf96 ENSG00000196476	1.02563
C21orf2 ENSG00000160226	1.03288
C21orf33 ENSG00000160221	1.00433
C21orf58 ENSG00000160298	0.928539
C21orf59 ENSG00000159079	0.999885
C21orf91 ENSG00000154642	1.35075
C22orf15 ENSG00000169314	0.761681
C22orf23 ENSG00000128346	1.04838
C22orf29 ENSG00000215012	1.30468
C22orf31 ENSG00000100249	1.16278
C22orf39 ENSG00000242259	0.791026
C22orf46 ENSG00000184208	1.12601
C2CD2 ENSG00000157617	1.00212
C2CD2L ENSG00000172375	0.9065
C2CD3 ENSG00000168014	1.09697
C2CD4A ENSG00000198535	1.09233
C2CD4B ENSG00000205502	1.19607
C2CD4C ENSG00000183186	1.18608
C2CD4D ENSG00000225556	0.921712
C2CD5 ENSG00000111731	1.16533
C2orf15 ENSG00000273045	0.849029
C2orf40 ENSG00000119147	0.997854
C2orf42 ENSG00000115998	0.859404
C2orf47 ENSG00000162972	0.98916
C2orf49 ENSG00000135974	0.696087
C2orf50 ENSG00000150873	1.25499
C2orf54 ENSG00000172478	0.901564
C2orf68 ENSG00000168887	1.00674
C2orf69 ENSG00000178074	1.08592
C2orf70 ENSG00000173557	0.793329
C2orf71 ENSG00000179270	1.06422
C2orf72 ENSG00000204128	1.07116
C2orf73 ENSG00000177994	0.970434
C2orf74 ENSG00000237651	1.09245
C2orf76 ENSG00000186132	0.767761
C2orf78 ENSG00000187833	1.20727
C2orf80 ENSG00000188674	0.981996
C2orf81 ENSG00000159239	0.908159
C2orf82 ENSG00000182600	1.02176
C2orf83 ENSG00000042304	0.803807
C2orf88 ENSG00000187699	1.11776
C3 ENSG00000125730	0.917554
C3AR1 ENSG00000171860	1.14229
C3orf14 ENSG00000114405	1.05615
C3orf18 ENSG00000088543	0.679069
C3orf33 ENSG00000174928	1.3409
C3orf36 ENSG00000221972	0.834832
C3orf38 ENSG00000179021	0.970591
C3orf52 ENSG00000114529	1.23042
C3orf58 ENSG00000181744	1.07223
C3orf62 ENSG00000188315	0.914469
C3orf70 ENSG00000187068	0.923633
C3orf80 ENSG00000180044	1.014
C4A ENSG00000244731	1.00878
C4B ENSG00000224389	1.10023
C4BPA ENSG00000123838	1.25522
C4BPB ENSG00000123843	1.18984
C4orf17 ENSG00000138813	1.04588
C4orf19 ENSG00000154274	0.783221
C4orf22 ENSG00000197826	0.96797
C4orf26 ENSG00000174792	0.947667
C4orf3 ENSG00000164096	1.08604
C4orf32 ENSG00000174749	1.20432
C4orf33 ENSG00000151470	1.11666
C4orf36 ENSG00000163633	0.970043
C4orf45 ENSG00000164123	1.16839
C4orf46 ENSG00000205208	1.12655
C4orf47 ENSG00000205129	0.92815
C4orf48 ENSG00000243449	1.03004
C4orf50 ENSG00000181215	1.20731
C5 ENSG00000106804	1.35849
C5AR1 ENSG00000197405	1.02862
C5AR2 ENSG00000134830	0.806314
C5orf15 ENSG00000113583	0.805905
C5orf22 ENSG00000082213	1.14005
C5orf24 ENSG00000181904	0.943243
C5orf30 ENSG00000181751	1.02354
C5orf34 ENSG00000172244	1.2555
C5orf38 ENSG00000186493	0.918538
C5orf42 ENSG00000197603	1.03366
C5orf45 ENSG00000161010	1.04993
C5orf46 ENSG00000178776	1.226
C5orf49 ENSG00000215217	1.15849
C5orf51 ENSG00000205765	0.955268
C5orf52 ENSG00000187658	1.06679
C5orf56 ENSG00000197536	0.918572
C5orf63 ENSG00000164241	1.00194
C6 ENSG00000039537	1.26288
C6orf1 ENSG00000186577	0.929367
C6orf106 ENSG00000196821	0.994301
C6orf120 ENSG00000185127	0.832486
C6orf132 ENSG00000188112	0.919802
C6orf136 ENSG00000204564	0.924344
C6orf141 ENSG00000197261	0.870079
C6orf163 ENSG00000203872	0.961545
C6orf201 ENSG00000185689	1.49543
C6orf203 ENSG00000130349	1.26731
C6orf223 ENSG00000181577	1.04829
C6orf226 ENSG00000221821	0.960985
C6orf25 ENSG00000204420	1.21718
C6orf47 ENSG00000204439	1.13827
C6orf48 ENSG00000204387	0.873295
C6orf52 ENSG00000137434	1.14371
C6orf58 ENSG00000184530	1.00959
C6orf62 ENSG00000112308	0.977693
C6orf89 ENSG00000198663	1.00194
C7 ENSG00000112936	1.11629
C7orf25 ENSG00000136197	1.28844
C7orf26 ENSG00000146576	1.31181
C7orf31 ENSG00000153790	1.11382
C7orf43 ENSG00000146826	0.920174
C7orf49 ENSG00000122783	1.10538
C7orf50 ENSG00000146540	1.04624
C7orf61 ENSG00000185955	1.07098
C7orf72 ENSG00000164500	0.859934
C7orf73 ENSG00000243317	1.00009
C8A ENSG00000157131	0.826435
C8G ENSG00000176919	1.3212
C8orf33 ENSG00000182307	1.15847
C8orf34 ENSG00000165084	1.03476
C8orf37 ENSG00000156172	0.925397
C8orf4 ENSG00000176907	0.894078
C8orf44 ENSG00000213865	1.02797
C8orf44-SGK3 ENSG00000270024	0.968868
C8orf46 ENSG00000169085	0.803825
C8orf58 ENSG00000241852	1.00599
C8orf59 ENSG00000176731	0.994054
C8orf76 ENSG00000189376	1.11487
C8orf82 ENSG00000213563	1.01928
C8orf88 ENSG00000253250	1.21441
C8orf89 ENSG00000274443	1.00753
C9 ENSG00000113600	0.838441
C9orf114 ENSG00000198917	1.09073
C9orf116 ENSG00000160345	1.00217
C9orf135 ENSG00000204711	1.09042
C9orf142 ENSG00000148362	0.997638
C9orf152 ENSG00000188959	1.00268
C9orf16 ENSG00000171159	0.878162
C9orf172 ENSG00000232434	1.00541
C9orf24 ENSG00000164972	0.839098
C9orf3 ENSG00000148120	0.952246
C9orf40 ENSG00000135045	1.31892
C9orf43 ENSG00000157653	0.916599
C9orf47 ENSG00000186354	0.890814
C9orf50 ENSG00000179058	0.832733
C9orf57 ENSG00000204669	1.02012
C9orf64 ENSG00000165118	1.01224
C9orf66 ENSG00000183784	0.750459
C9orf69 ENSG00000238227	1.1007
C9orf72 ENSG00000147894	0.96091
C9orf78 ENSG00000136819	0.935915
C9orf85 ENSG00000155621	0.818475
C9orf91 ENSG00000157693	1.03952
C9orf92 ENSG00000205549	1.08189
CA1 ENSG00000133742	1.1079
CA11 ENSG00000063180	1.10533
CA12 ENSG00000074410	1.08465
CA13 ENSG00000185015	0.801414
CA14 ENSG00000118298	1.06019
CA2 ENSG00000104267	0.995967
CA3 ENSG00000164879	1.09385
CA4 ENSG00000167434	0.982192
CA5A ENSG00000174990	0.877661
CA5B ENSG00000169239	1.21078
CA7 ENSG00000168748	1.01859
CA8 ENSG00000178538	0.940887
CA9 ENSG00000107159	1.18401
CAAP1 ENSG00000120159	1.01899
CAB39 ENSG00000135932	1.11926
CAB39L ENSG00000102547	1.29385
CABIN1 ENSG00000099991	1.16588
CABLES1 ENSG00000134508	0.845768
CABLES2 ENSG00000149679	1.12411
CABP1 ENSG00000157782	0.920011
CABP4 ENSG00000175544	1.0349
CABP7 ENSG00000100314	0.976881
CABYR ENSG00000154040	0.890446
CACFD1 ENSG00000160325	1.24017
CACHD1 ENSG00000158966	0.957875
CACNA1A ENSG00000141837	0.980761
CACNA1B ENSG00000148408	1.26379
CACNA1C ENSG00000151067	0.896637
CACNA1D ENSG00000157388	0.962078
CACNA1E ENSG00000198216	0.779244
CACNA1F ENSG00000102001	0.805397
CACNA1G ENSG00000006283	0.851422
[truncated: 14,365 more rows]
