# Supplementary material for: Spatial maps of prostate cancer transcriptomes reveal an unexplored landscape of heterogeneity
Source: Nat Commun. 2018 Jun 20;9:2419. doi: 10.1038/s41467-018-04724-5 (PMC6010471; doi:10.1038/s41467-018-04724-5)
Supplement: Supplementary file 10 — Supplementary Data 7 [file 41467_2018_4724_MOESM10_ESM.zip › Supplementary Dataset 4/experiment0000-contributions_gene_type.tsv]

	Factor 1	Factor 2	Factor 3	Factor 4	Factor 5	Factor 6	Factor 7	Factor 8	Factor 9	Factor 10
A1BG ENSG00000121410	0	0	0	0	1	4	1	0	3	0
A1CF ENSG00000148584	0	0	0	0	0	0	0	0	0	0
A2M ENSG00000175899	136	305	98	318	2	18	820	31	7	2
A2ML1 ENSG00000166535	0	8	19	3	0	0	1	2	1	0
A4GALT ENSG00000128274	28	49	54	44	47	0	12	9	1	9
AAAS ENSG00000094914	73	2	7	36	3	20	3	17	13	0
AACS ENSG00000081760	3	10	2	22	8	0	6	13	1	4
AADACL2 ENSG00000197953	0	0	0	0	0	0	0	0	0	0
AADAT ENSG00000109576	0	0	4	42	0	0	1	0	1	1
AAED1 ENSG00000158122	1	6	0	2	9	8	39	4	0	11
AAGAB ENSG00000103591	0	70	0	1	24	1	24	10	15	7
AAK1 ENSG00000115977	19	27	2	4	2	10	39	14	1	0
AAMDC ENSG00000087884	28	24	101	80	7	21	18	14	6	14
AAMP ENSG00000127837	88	187	11	133	58	61	0	105	106	19
AAR2 ENSG00000131043	55	9	1	1	9	20	2	24	44	28
AARD ENSG00000205002	1	0	0	0	2	0	0	0	0	0
AARS ENSG00000090861	55	6	31	6	61	33	30	43	17	1
AARSD1 ENSG00000266967	0	0	1	0	0	0	1	1	0	2
AASDH ENSG00000157426	4	0	0	0	0	0	0	1	3	0
AASDHPPT ENSG00000149313	1	12	1	1	3	2	0	0	2	0
AASS ENSG00000008311	0	0	0	1	2	1	0	5	1	1
AATF ENSG00000275700	29	3	24	5	9	15	35	29	4	18
AATK ENSG00000181409	5	3	0	1	3	0	0	0	1	1
AATK-AS1 ENSG00000225180	0	0	0	0	0	0	0	0	0	0
ABAT ENSG00000183044	0	1	7	2	3	1	0	1	0	5
ABC13-47488600E17.1 ENSG00000283199	0	2	0	0	0	1	0	0	0	0
ABC13-47656900H15.1 ENSG00000283566	1	4	0	0	2	0	2	3	1	2
ABC7-42404400C24.1 ENSG00000277758	0	0	0	0	0	0	0	0	0	0
ABCA1 ENSG00000165029	1	2	0	3	0	2	1	0	0	0
ABCA10 ENSG00000154263	0	0	0	4	0	3	1	0	0	1
ABCA12 ENSG00000144452	2	0	5	5	1	0	4	0	2	1
ABCA13 ENSG00000179869	0	0	0	0	0	0	0	0	0	0
ABCA2 ENSG00000107331	49	0	3	33	2	14	57	8	17	8
ABCA3 ENSG00000167972	3	0	0	6	5	0	0	0	3	1
ABCA4 ENSG00000198691	0	0	1	0	0	0	0	0	0	0
ABCA5 ENSG00000154265	1	29	8	0	0	2	24	0	1	1
ABCA6 ENSG00000154262	3	0	3	0	0	0	0	0	0	0
ABCA7 ENSG00000064687	12	20	11	5	2	2	0	1	0	4
ABCA8 ENSG00000141338	12	5	0	40	0	4	11	4	5	0
ABCA9 ENSG00000154258	5	0	1	0	0	0	0	0	0	0
ABCB1 ENSG00000085563	1	0	0	0	2	0	1	0	0	0
ABCB10 ENSG00000135776	0	8	0	20	1	0	0	0	0	1
ABCB11 ENSG00000073734	0	0	0	18	0	0	0	0	0	0
ABCB4 ENSG00000005471	2	0	1	0	0	0	4	1	0	1
ABCB5 ENSG00000004846	0	0	0	0	0	0	0	0	0	0
ABCB6 ENSG00000115657	0	0	0	5	0	0	0	2	1	0
ABCB7 ENSG00000131269	1	33	10	2	3	1	0	0	9	1
ABCB8 ENSG00000197150	0	1	23	8	3	3	3	1	6	2
ABCB9 ENSG00000150967	12	0	3	1	0	0	1	1	3	0
ABCC1 ENSG00000103222	30	13	8	16	1	0	5	23	2	7
ABCC10 ENSG00000124574	24	4	17	9	27	6	0	4	0	4
ABCC3 ENSG00000108846	32	180	2	2	19	4	29	48	5	3
ABCC4 ENSG00000125257	0	0	2	5	2	0	0	5	75	0
ABCC5 ENSG00000114770	0	122	7	26	12	16	20	16	14	92
ABCC6 ENSG00000091262	1	1	1	9	7	0	0	1	3	0
ABCC8 ENSG00000006071	1	3	1	274	0	6	8	1	27	7
ABCC9 ENSG00000069431	11	0	0	2	0	2	2	0	3	1
ABCD1 ENSG00000101986	26	9	18	10	8	0	6	4	0	2
ABCD2 ENSG00000173208	3	0	2	6	0	1	0	0	0	0
ABCD3 ENSG00000117528	2	8	1	6	0	14	3	0	0	0
ABCD4 ENSG00000119688	3	3	0	2	9	15	14	3	5	1
ABCE1 ENSG00000164163	0	46	0	1	0	0	1	0	0	0
ABCF1 ENSG00000204574	0	55	63	136	8	24	117	13	70	12
ABCF2 ENSG00000033050	60	85	11	47	1	56	65	79	17	13
ABCF3 ENSG00000161204	40	0	21	4	12	10	14	5	15	11
ABCG1 ENSG00000160179	3	0	0	0	12	40	4	7	0	8
ABCG2 ENSG00000118777	0	44	1	0	17	1	2	1	1	0
ABCG4 ENSG00000172350	1	0	0	0	0	0	0	0	0	0
ABCG5 ENSG00000138075	0	0	0	0	0	0	0	0	0	0
ABHD1 ENSG00000143994	0	4	2	0	0	2	0	0	0	2
ABHD10 ENSG00000144827	43	2	0	2	9	13	1	46	29	0
ABHD11 ENSG00000106077	0	46	121	10	20	35	0	30	1	44
ABHD12 ENSG00000100997	75	243	1	153	22	69	16	40	29	2
ABHD12B ENSG00000131969	0	0	0	0	0	0	0	0	0	0
ABHD13 ENSG00000139826	9	5	12	13	9	10	8	2	2	2
ABHD14A ENSG00000248487	4	1	59	12	16	5	7	1	0	7
ABHD14A-ACY1 ENSG00000114786	0	0	0	0	0	0	0	0	0	0
ABHD14B ENSG00000114779	33	10	304	91	3	54	29	24	21	8
ABHD15 ENSG00000168792	28	37	0	1	0	2	0	1	5	3
ABHD16A ENSG00000204427	8	10	2	16	0	19	12	1	3	0
ABHD17A ENSG00000129968	7	7	53	71	6	2	6	1	23	10
ABHD17B ENSG00000107362	0	16	7	0	0	4	0	2	9	3
ABHD17C ENSG00000136379	0	23	0	0	0	1	0	0	0	1
ABHD18 ENSG00000164074	1	5	1	1	7	5	0	0	0	1
ABHD2 ENSG00000140526	5	40	2	1	56	42	14	35	2	0
ABHD3 ENSG00000158201	0	0	0	0	0	2	2	0	8	1
ABHD4 ENSG00000100439	0	15	32	107	8	12	3	13	4	3
ABHD5 ENSG00000011198	0	0	1	0	1	4	4	0	2	1
ABHD6 ENSG00000163686	2	77	0	2	1	0	16	1	0	1
ABHD8 ENSG00000127220	9	1	6	23	7	2	0	5	7	23
ABI1 ENSG00000136754	0	53	0	1	1	47	7	3	26	1
ABI2 ENSG00000138443	26	53	31	3	8	14	6	16	4	2
ABI3 ENSG00000108798	3	3	14	7	1	16	20	17	13	2
ABI3BP ENSG00000154175	0	0	0	0	0	2	2	1	0	0
ABL1 ENSG00000097007	12	7	60	171	38	7	174	41	39	20
ABL2 ENSG00000143322	15	1	130	1	2	3	19	18	2	12
ABLIM1 ENSG00000099204	16	283	167	43	49	14	49	60	3	2
ABLIM2 ENSG00000163995	6	0	2	1	0	4	5	1	0	0
ABLIM3 ENSG00000173210	5	85	23	5	10	1	3	0	1	0
ABO ENSG00000175164	0	20	0	2	0	11	1	32	0	11
ABR ENSG00000159842	5	154	14	30	95	47	5	2	34	35
ABRA ENSG00000174429	0	0	0	0	0	0	0	0	0	1
ABRACL ENSG00000146386	0	1	0	0	3	0	0	4	0	0
ABT1 ENSG00000146109	6	21	1	1	7	14	13	4	17	1
ABTB1 ENSG00000114626	124	23	172	11	3	4	14	26	9	0
ABTB2 ENSG00000166016	27	29	15	0	1	15	1	1	10	2
AC002429.5 ENSG00000236197	0	0	0	0	0	0	0	0	0	0
AC004381.6 ENSG00000005189	1	1	10	0	16	1	3	2	2	0
AC004754.3 ENSG00000269881	3	1	0	0	0	0	0	1	2	3
AC004813.1 ENSG00000279777	0	0	0	3	0	0	0	0	0	0
AC005281.1 ENSG00000226690	0	0	8	0	1	0	0	0	0	0
AC005480.1 ENSG00000279461	0	0	0	0	0	0	1	0	0	0
AC006116.20 ENSG00000267710	0	0	0	1	1	0	1	0	0	1
AC006386.1 ENSG00000279115	3	1	0	4	1	0	0	1	0	0
AC006994.3 ENSG00000279317	0	0	0	0	0	0	0	0	0	0
AC008522.1 ENSG00000279232	0	0	0	0	1	0	0	0	0	2
AC008759.1 ENSG00000279471	0	0	0	0	0	0	0	0	0	0
AC009014.3 ENSG00000271824	0	0	0	0	0	0	0	0	0	0
AC010731.4 ENSG00000235118	0	0	0	0	0	0	0	0	0	0
AC012005.1 ENSG00000279274	9	1	5	1	7	6	1	4	1	1
AC013269.5 ENSG00000184761	0	0	0	0	0	0	0	0	0	0
AC013461.1 ENSG00000091436	74	2	5	29	4	5	14	3	2	0
AC018512.1 ENSG00000279808	0	0	0	0	0	0	0	0	0	0
AC021106.1 ENSG00000279386	0	0	0	0	0	0	0	0	0	0
AC024592.12 ENSG00000267740	0	0	0	0	0	0	0	0	0	0
AC025335.1 ENSG00000179859	12	1	3	0	0	6	1	3	0	3
AC074033.1 ENSG00000281137	0	0	0	0	0	0	0	0	0	0
AC087350.1 ENSG00000281527	0	0	1	0	0	0	0	0	0	0
AC090498.1 ENSG00000279483	82	41	132	132	28	0	11	46	39	25
AC092835.2 ENSG00000233757	0	0	0	0	0	0	0	0	0	0
AC105052.1 ENSG00000279168	0	1	1	0	0	0	1	0	0	0
AC110615.1 ENSG00000279909	2	0	0	2	0	0	5	0	1	7
AC113404.1 ENSG00000254893	0	24	0	0	0	11	2	9	3	0
AC131097.4 ENSG00000216921	0	1	3	0	2	0	0	0	0	0
AC138517.6 ENSG00000283288	0	0	0	0	0	0	0	0	0	0
AC138969.4 ENSG00000183889	15	48	211	1	4	5	26	15	46	3
AC241377.1 ENSG00000281741	17	5	0	0	2	1	6	0	0	0
AC241585.1 ENSG00000281571	0	0	1	1	0	0	2	0	0	0
AC242988.1 ENSG00000278939	0	0	0	0	0	1	0	0	0	0
AC243756.1 ENSG00000270339	0	0	0	0	0	1	0	0	0	0
AC245100.1 ENSG00000280649	13	2	3	0	4	1	3	0	3	3
ACAA1 ENSG00000060971	40	92	250	44	66	39	73	30	45	34
ACAA2 ENSG00000167315	0	7	12	80	1	40	2	5	0	1
ACACA ENSG00000278540	20	39	14	2	30	6	1	25	16	0
ACACB ENSG00000076555	21	4	2	18	149	0	19	6	11	6
ACAD10 ENSG00000111271	4	0	1	2	5	0	7	4	1	0
ACAD11 ENSG00000240303	1	0	1	0	0	0	0	0	2	0
ACAD8 ENSG00000151498	0	0	0	6	0	0	6	3	7	0
ACAD9 ENSG00000177646	3	60	66	7	21	3	38	12	41	10
ACADL ENSG00000115361	2	0	6	11	3	0	0	1	10	1
ACADM ENSG00000117054	14	16	0	38	1	1	5	22	22	2
ACADS ENSG00000122971	45	2	2	11	5	4	1	6	3	12
ACADSB ENSG00000196177	1	11	1	0	4	9	0	4	2	6
ACADVL ENSG00000072778	511	597	514	49	394	237	247	583	103	117
ACAN ENSG00000157766	0	1	0	0	3	0	8	2	0	1
ACAP1 ENSG00000072818	4	0	0	2	1	1	14	5	6	1
ACAP2 ENSG00000114331	1	37	0	38	23	1	7	0	4	0
ACAP3 ENSG00000131584	92	6	28	49	15	5	8	34	12	0
ACAT1 ENSG00000075239	89	0	8	2	0	1	29	6	72	19
ACAT2 ENSG00000120437	15	74	19	0	5	6	32	0	37	11
ACBD3 ENSG00000182827	1	69	15	4	6	2	6	3	1	10
ACBD4 ENSG00000181513	25	2	45	21	70	29	32	14	67	17
ACBD5 ENSG00000107897	0	1	1	24	0	2	3	3	1	1
ACBD6 ENSG00000230124	34	21	15	32	0	4	0	10	16	3
ACCS ENSG00000110455	14	2	15	18	1	4	3	1	1	0
ACCSL ENSG00000205126	0	0	0	0	0	1	0	11	0	0
ACD ENSG00000102977	7	1	0	26	32	36	2	13	19	4
ACE ENSG00000159640	1	11	7	7	6	0	14	15	8	0
ACE2 ENSG00000130234	2	0	2	1	0	0	0	0	0	3
ACER1 ENSG00000167769	0	0	0	0	0	0	0	0	0	0
ACER2 ENSG00000177076	0	2	0	0	0	0	0	0	0	0
ACER3 ENSG00000078124	43	5	13	6	2	0	0	5	5	10
ACHE ENSG00000087085	2	0	1	2	0	134	4	97	3	1
ACIN1 ENSG00000100813	3	77	1	60	5	18	46	97	17	24
ACKR1 ENSG00000213088	14	15	33	8	2	4	56	17	0	0
ACKR2 ENSG00000144648	2	0	0	1	8	0	7	1	0	1
ACKR3 ENSG00000144476	44	16	4	12	2	8	85	1	0	0
ACKR4 ENSG00000129048	0	0	0	0	0	0	0	0	0	0
ACLY ENSG00000131473	9	15	3	0	0	25	22	1	31	0
ACMSD ENSG00000153086	0	0	0	0	0	0	0	0	0	0
ACO1 ENSG00000122729	0	0	18	2	1	1	6	11	9	4
ACO2 ENSG00000100412	59	41	41	74	31	1	0	65	6	31
ACOD1 ENSG00000102794	0	0	0	0	0	0	1	0	0	0
ACOT1 ENSG00000184227	0	1	4	34	17	5	31	11	19	0
ACOT11 ENSG00000162390	45	23	5	2	5	3	2	0	4	0
ACOT13 ENSG00000112304	30	2	0	1	7	2	12	0	24	4
ACOT2 ENSG00000119673	45	5	6	37	18	4	5	4	1	20
ACOT4 ENSG00000177465	0	1	0	0	0	0	0	0	0	0
ACOT7 ENSG00000097021	17	3	1	89	2	3	40	18	14	6
ACOT8 ENSG00000101473	10	0	13	12	4	24	4	6	5	4
ACOT9 ENSG00000123130	68	15	10	2	16	26	0	14	10	7
ACOX1 ENSG00000161533	88	105	86	30	24	22	0	119	23	18
ACOX2 ENSG00000168306	11	0	1	26	0	0	7	0	50	3
ACOX3 ENSG00000087008	16	5	2	18	0	0	15	38	2	14
ACOXL ENSG00000153093	5	0	0	0	1	0	0	0	1	0
ACP1 ENSG00000143727	0	15	12	7	22	14	5	24	17	0
ACP2 ENSG00000134575	24	1	78	35	52	6	0	24	3	9
ACP5 ENSG00000102575	1	2	21	1	2	3	4	7	30	11
ACP6 ENSG00000162836	6	3	1	18	1	3	28	3	16	1
ACP7 ENSG00000183760	0	0	0	0	0	0	0	0	0	0
ACPP ENSG00000014257	4	1	2	1	146	359	8	112	790	0
ACPT ENSG00000142513	0	1	0	0	0	0	1	0	0	0
ACR ENSG00000100312	1	0	0	4	3	0	1	1	0	0
ACRBP ENSG00000111644	5	0	0	0	0	0	0	0	1	1
ACRC ENSG00000147174	0	0	0	0	0	0	0	0	0	0
ACSBG1 ENSG00000103740	3	1	2	26	1	0	2	6	0	1
ACSBG2 ENSG00000130377	0	0	0	2	0	0	0	0	0	0
ACSF2 ENSG00000167107	5	14	85	29	3	0	13	41	1	7
ACSF3 ENSG00000176715	73	0	29	12	55	5	4	8	3	31
ACSL1 ENSG00000151726	2	14	6	2	1	46	0	20	3	2
ACSL3 ENSG00000123983	2	112	2	1	4	1	1	1	55	1
ACSL4 ENSG00000068366	1	105	0	8	15	16	1	1	3	5
ACSL5 ENSG00000197142	9	142	55	0	8	40	30	65	5	3
ACSL6 ENSG00000164398	0	0	1	0	0	0	1	0	1	0
ACSM1 ENSG00000166743	0	0	0	2	1	0	0	2	9	0
ACSM2A ENSG00000183747	0	0	0	0	0	0	0	0	0	0
ACSM2B ENSG00000066813	1	0	0	0	0	1	0	0	6	0
ACSM3 ENSG00000005187	4	1	2	3	40	4	2	0	7	4
ACSM4 ENSG00000215009	0	0	0	0	0	0	0	0	0	0
ACSM5 ENSG00000183549	0	0	0	0	1	0	1	0	1	0
ACSM6 ENSG00000173124	0	6	0	0	0	0	0	0	0	0
ACSS1 ENSG00000154930	31	29	24	3	6	65	2	76	157	13
ACSS2 ENSG00000131069	33	49	48	154	29	30	102	33	0	44
ACSS3 ENSG00000111058	2	7	1	22	3	0	2	0	0	0
ACTA1 ENSG00000143632	0	0	0	41	0	0	2	0	4	0
ACTA2 ENSG00000107796	3388	1	2	20	1	1	1	1	7	3
ACTB ENSG00000075624	9951	3510	5845	1975	691	2424	6490	811	604	1887
ACTBL2 ENSG00000169067	0	0	0	0	0	0	0	0	1	0
ACTC1 ENSG00000159251	72	0	0	3	0	1	0	0	0	0
ACTG1 ENSG00000184009	496	9120	0	2	228	4436	683	1523	751	539
ACTG2 ENSG00000163017	17131	0	50	431	5	8	5	0	4	19
ACTL10 ENSG00000182584	1	0	4	4	1	0	0	0	2	0
ACTL6A ENSG00000136518	0	1	1	0	2	3	27	0	1	8
ACTN1 ENSG00000072110	1586	859	1	376	45	924	726	67	47	93
ACTN2 ENSG00000077522	5	0	2	0	0	1	1	0	0	1
ACTN3 ENSG00000248746	0	0	0	0	0	0	0	0	0	0
ACTN4 ENSG00000130402	551	539	33	0	70	270	4	104	28	114
ACTR10 ENSG00000131966	7	23	3	0	1	7	0	3	21	2
ACTR1A ENSG00000138107	236	38	18	60	27	0	45	17	11	19
ACTR1B ENSG00000115073	53	77	5	35	117	21	19	49	139	40
ACTR2 ENSG00000138071	14	151	1	24	9	33	3	68	83	41
ACTR3 ENSG00000115091	25	100	3	0	18	28	0	0	4	3
ACTR3B ENSG00000133627	1	2	0	3	2	0	1	6	0	9
ACTR3C ENSG00000106526	0	1	4	0	0	0	12	0	2	0
ACTR5 ENSG00000101442	11	1	0	2	0	3	1	0	0	1
ACTR6 ENSG00000075089	0	2	0	5	1	3	1	16	0	1
ACTR8 ENSG00000113812	1	2	2	1	19	4	3	3	8	0
ACTRT3 ENSG00000184378	0	0	0	0	1	0	0	1	0	1
ACVR1 ENSG00000115170	0	7	0	13	1	4	0	5	1	0
ACVR1B ENSG00000135503	0	26	1	0	5	15	2	4	12	12
ACVR1C ENSG00000123612	0	5	1	0	0	0	0	0	0	0
ACVR2A ENSG00000121989	0	2	0	0	2	4	0	2	2	1
ACVR2B ENSG00000114739	0	0	0	0	0	0	0	2	0	1
ACVRL1 ENSG00000139567	133	1	220	0	4	9	24	13	37	16
ACY1 ENSG00000243989	6	7	51	3	2	2	3	22	1	3
ACY3 ENSG00000132744	1	0	2	0	2	0	0	0	1	0
ACYP1 ENSG00000119640	0	0	0	3	0	0	1	4	28	1
ACYP2 ENSG00000170634	3	10	1	15	4	16	1	0	4	2
ADA ENSG00000196839	22	0	0	27	6	3	0	1	6	0
ADAD1 ENSG00000164113	0	1	0	4	0	0	0	0	0	0
ADAD2 ENSG00000140955	2	0	3	1	0	0	0	0	0	0
ADAL ENSG00000168803	5	2	10	9	0	1	1	0	0	4
ADAM10 ENSG00000137845	2	21	2	2	16	16	20	36	9	18
ADAM11 ENSG00000073670	1	0	3	10	0	0	1	0	1	0
ADAM12 ENSG00000148848	5	0	4	4	0	0	0	0	0	0
ADAM15 ENSG00000143537	24	13	110	48	3	12	22	28	11	11
ADAM17 ENSG00000151694	0	11	18	0	3	5	0	2	9	3
ADAM18 ENSG00000168619	0	0	0	0	0	0	0	0	0	0
ADAM19 ENSG00000135074	15	2	0	26	0	2	2	0	2	8
ADAM2 ENSG00000104755	3	0	0	4	12	0	1	0	0	0
ADAM20 ENSG00000134007	0	2	1	0	0	1	0	0	0	0
ADAM22 ENSG00000008277	9	1	5	0	6	0	0	0	0	0
ADAM23 ENSG00000114948	4	0	5	8	0	2	8	1	1	1
ADAM28 ENSG00000042980	1	3	3	9	0	0	7	3	0	0
ADAM29 ENSG00000168594	0	0	0	0	0	0	0	0	0	0
ADAM32 ENSG00000197140	1	0	1	0	0	0	0	0	1	1
ADAM33 ENSG00000149451	316	5	324	7	2	2	267	18	29	18
ADAM7 ENSG00000069206	0	0	0	0	0	0	0	0	0	0
ADAM8 ENSG00000151651	4	85	4	2	1	4	30	2	6	3
ADAM9 ENSG00000168615	9	234	9	26	20	131	0	35	31	1
ADAMDEC1 ENSG00000134028	0	0	0	0	0	0	0	1	0	0
ADAMTS1 ENSG00000154734	71	157	8	1	15	23	585	8	15	119
ADAMTS10 ENSG00000142303	122	0	3	36	3	13	26	19	1	5
ADAMTS12 ENSG00000151388	10	1	3	0	6	12	1	0	1	0
ADAMTS13 ENSG00000160323	14	3	3	0	1	7	0	7	10	14
ADAMTS14 ENSG00000138316	1	0	15	0	4	0	0	0	1	3
ADAMTS15 ENSG00000166106	13	0	16	10	0	0	16	0	3	1
ADAMTS17 ENSG00000140470	0	0	1	1	0	1	9	0	1	1
ADAMTS18 ENSG00000140873	0	0	0	0	0	0	0	0	2	0
ADAMTS19 ENSG00000145808	0	0	0	0	0	0	0	0	0	0
ADAMTS2 ENSG00000087116	15	0	4	1	4	0	2	0	0	1
ADAMTS20 ENSG00000173157	0	0	0	0	0	0	0	0	0	0
ADAMTS3 ENSG00000156140	0	0	0	0	0	0	0	0	0	0
ADAMTS4 ENSG00000158859	0	2	2	0	2	3	172	28	0	0
ADAMTS5 ENSG00000154736	4	2	0	18	0	0	0	0	0	1
ADAMTS6 ENSG00000049192	0	0	0	0	0	0	0	0	0	0
ADAMTS7 ENSG00000136378	4	5	1	16	1	0	11	0	0	0
ADAMTS8 ENSG00000134917	26	38	2	5	0	57	3	1	0	4
ADAMTS9 ENSG00000163638	0	2	3	0	3	0	35	4	5	1
ADAMTSL1 ENSG00000178031	1	18	5	1	0	1	22	6	0	0
ADAMTSL2 ENSG00000197859	36	2	0	119	1	1	0	5	0	0
ADAMTSL3 ENSG00000156218	1	1	0	0	3	4	0	9	5	1
ADAMTSL4 ENSG00000143382	13	0	3	86	1	0	2	0	1	0
ADAMTSL5 ENSG00000185761	16	0	1	18	2	0	2	9	0	0
ADAP1 ENSG00000105963	0	1	0	9	0	0	1	0	8	4
ADAP2 ENSG00000184060	7	0	9	3	1	0	5	0	0	0
ADAR ENSG00000160710	173	53	225	126	24	20	60	119	47	129
ADARB1 ENSG00000197381	43	5	20	2	0	8	1	1	16	0
ADARB2 ENSG00000185736	0	0	0	0	0	1	0	0	0	0
ADAT1 ENSG00000065457	1	20	22	1	2	36	0	7	1	1
ADAT2 ENSG00000189007	1	1	0	1	14	0	6	0	3	0
ADAT3 ENSG00000213638	0	0	0	0	0	0	0	0	0	0
ADCK1 ENSG00000063761	1	34	7	4	4	1	1	3	0	2
ADCK2 ENSG00000133597	12	17	91	21	4	0	26	32	29	1
ADCK3 ENSG00000163050	42	1	21	83	6	17	24	24	30	30
ADCK4 ENSG00000123815	33	3	2	3	6	6	1	0	4	1
ADCK5 ENSG00000173137	12	0	8	10	5	2	2	3	2	1
ADCY1 ENSG00000164742	8	0	7	2	2	0	1	0	0	0
ADCY2 ENSG00000078295	71	4	0	11	0	0	0	12	10	7
ADCY3 ENSG00000138031	6	25	19	4	2	35	177	9	21	2
ADCY4 ENSG00000129467	1	1	33	2	8	2	27	0	0	23
ADCY5 ENSG00000173175	507	14	2	69	2	0	4	1	1	0
ADCY6 ENSG00000174233	36	71	4	7	84	0	95	50	40	19
ADCY7 ENSG00000121281	5	2	4	10	1	0	4	8	3	2
ADCY8 ENSG00000155897	0	0	0	0	0	0	0	0	0	0
ADCY9 ENSG00000162104	3	2	2	18	3	5	0	18	11	0
ADCYAP1R1 ENSG00000078549	0	10	0	7	0	1	0	0	0	1
ADD1 ENSG00000087274	50	35	6	168	9	44	6	0	35	24
ADD2 ENSG00000075340	2	1	0	0	0	1	0	0	1	0
ADD3 ENSG00000148700	2	16	8	7	0	3	1	41	1	7
ADGB ENSG00000118492	0	1	0	4	0	1	1	1	1	0
ADGRA2 ENSG00000020181	647	3	9	668	39	31	99	23	41	0
ADGRA3 ENSG00000152990	0	10	1	3	1	13	2	0	17	1
ADGRB1 ENSG00000181790	0	11	1	2	0	3	1	1	1	0
ADGRB2 ENSG00000121753	2	0	0	1	2	0	1	0	3	0
ADGRB3 ENSG00000135298	0	0	2	3	0	1	1	0	0	1
ADGRD1 ENSG00000111452	13	0	2	15	1	4	5	0	3	0
ADGRD2 ENSG00000180264	0	0	0	1	0	1	0	0	0	0
ADGRE1 ENSG00000174837	0	0	1	0	0	0	0	0	0	0
ADGRE2 ENSG00000127507	10	0	0	0	2	5	0	0	2	0
ADGRE3 ENSG00000131355	0	0	0	0	0	0	0	0	0	0
ADGRE5 ENSG00000123146	82	100	101	1	0	65	22	35	0	5
ADGRF1 ENSG00000153292	36	186	0	1	1	5	7	0	10	1
ADGRF3 ENSG00000173567	0	0	0	0	0	0	0	0	0	0
ADGRF4 ENSG00000153294	0	7	1	0	0	0	0	0	0	0
ADGRF5 ENSG00000069122	0	0	1	1	0	0	18	2	1	0
ADGRG1 ENSG00000205336	37	105	50	35	1	36	15	4	139	16
ADGRG2 ENSG00000173698	0	0	0	0	0	0	0	0	0	0
ADGRG3 ENSG00000182885	0	0	0	0	1	2	14	0	0	0
ADGRG4 ENSG00000156920	0	0	2	0	0	0	0	0	0	0
ADGRG5 ENSG00000159618	0	0	0	8	1	1	0	0	0	2
ADGRG6 ENSG00000112414	1	16	0	0	3	8	0	10	11	0
ADGRG7 ENSG00000144820	0	0	0	0	0	0	0	0	0	0
ADGRL1 ENSG00000072071	67	3	41	1	1	14	37	1	8	0
ADGRL2 ENSG00000117114	4	4	33	12	16	0	9	2	2	3
ADGRL3 ENSG00000150471	0	0	2	1	1	1	1	0	0	0
ADGRL4 ENSG00000162618	1	0	2	0	0	1	5	31	1	0
ADGRV1 ENSG00000164199	0	7	3	0	0	0	2	0	1	0
ADH1B ENSG00000196616	9	0	0	14	0	3	0	8	0	1
ADH1C ENSG00000248144	3	0	1	0	0	0	0	0	0	0
ADH4 ENSG00000198099	0	0	0	0	0	1	0	0	0	0
ADH5 ENSG00000197894	4	12	1	159	55	8	1	15	51	22
ADH6 ENSG00000172955	0	0	3	4	0	1	0	0	1	0
ADHFE1 ENSG00000147576	0	17	28	6	4	0	12	0	13	6
ADI1 ENSG00000182551	47	5	338	90	106	108	31	34	45	42
ADIPOR1 ENSG00000159346	14	169	7	19	0	2	0	3	21	40
ADIPOR2 ENSG00000006831	3	24	42	21	4	20	8	3	19	18
ADIRF ENSG00000148671	1578	720	1136	784	362	50	123	88	245	37
ADK ENSG00000156110	13	54	0	40	8	11	6	1	11	6
ADM ENSG00000148926	2	103	0	1	1	14	21	6	3	4
ADM2 ENSG00000128165	1	1	6	0	0	0	3	0	1	1
ADM5 ENSG00000224420	0	0	0	1	0	2	1	0	0	1
ADNP ENSG00000101126	16	2	29	2	21	20	11	27	5	0
ADNP2 ENSG00000101544	3	12	0	2	4	3	2	1	6	0
ADO ENSG00000181915	1	0	4	2	9	12	0	2	24	0
ADORA1 ENSG00000163485	2	0	1	0	0	3	0	0	0	0
ADORA2B ENSG00000170425	0	30	3	2	0	0	2	0	0	0
ADORA3 ENSG00000282608	0	4	1	9	0	0	4	9	0	1
ADPGK ENSG00000159322	1	64	1	1	37	105	9	0	4	8
ADPRH ENSG00000144843	15	1	2	3	0	1	11	2	0	0
ADPRHL1 ENSG00000153531	4	12	1	0	0	6	9	0	0	0
ADPRHL2 ENSG00000116863	1	11	37	41	9	56	20	4	23	14
ADPRM ENSG00000170222	1	2	12	0	0	0	1	0	1	0
ADRA1A ENSG00000120907	2	0	0	6	2	2	3	0	1	1
ADRA1D ENSG00000171873	2	0	4	11	4	1	0	0	1	0
ADRA2A ENSG00000150594	51	0	4	69	0	8	1	1	3	0
ADRA2B ENSG00000274286	1	3	0	0	0	0	0	0	0	0
ADRA2C ENSG00000184160	38	2	9	15	0	1	8	15	0	0
ADRB1 ENSG00000043591	1	0	1	1	4	0	2	0	0	0
ADRB2 ENSG00000169252	1	1	0	16	9	0	4	5	7	0
ADRB3 ENSG00000188778	19	0	0	7	1	3	12	0	2	0
ADRM1 ENSG00000130706	83	52	50	0	6	44	30	4	21	30
ADSL ENSG00000239900	25	0	34	2	16	22	7	2	16	0
ADSS ENSG00000035687	0	32	1	18	3	50	0	1	1	0
ADSSL1 ENSG00000185100	53	4	9	29	0	0	0	1	0	0
ADTRP ENSG00000111863	0	0	0	0	0	1	1	0	0	1
AEBP1 ENSG00000106624	2148	0	830	335	9	3	151	42	2	117
AEBP2 ENSG00000139154	14	9	2	0	1	19	1	0	26	9
AEN ENSG00000181026	7	10	0	21	25	38	62	0	8	4
AES ENSG00000104964	218	163	335	25	209	7	241	101	148	125
AF011889.5 ENSG00000241489	0	0	0	0	0	0	0	0	0	0
AFAP1 ENSG00000196526	0	0	2	4	16	16	4	19	0	1
AFAP1L1 ENSG00000157510	16	1	2	1	4	1	31	0	1	0
AFAP1L2 ENSG00000169129	1	1	0	0	0	4	0	15	0	0
AFF1 ENSG00000172493	6	0	2	6	0	4	1	19	1	8
AFF2 ENSG00000155966	0	1	1	4	0	0	0	0	1	0
AFF3 ENSG00000144218	2	3	0	0	0	11	0	0	22	0
AFF4 ENSG00000072364	5	36	31	3	4	24	0	7	5	17
AFG3L2 ENSG00000141385	14	199	4	0	6	8	20	6	33	11
AFM ENSG00000079557	3	0	0	2	0	0	0	0	0	1
AFMID ENSG00000183077	1	19	41	11	13	13	5	8	21	1
AFP ENSG00000081051	0	0	0	0	0	0	2	0	0	0
AFTPH ENSG00000119844	1	36	0	14	9	15	22	4	7	1
AGA ENSG00000038002	1	12	0	0	1	1	0	1	2	0
AGAP1 ENSG00000157985	0	25	0	28	5	0	1	0	0	17
AGAP14P ENSG00000279058	0	0	0	0	0	0	0	0	2	0
AGAP2 ENSG00000135439	0	15	0	0	0	5	4	1	0	1
AGAP3 ENSG00000133612	1	85	2	15	53	16	71	37	50	3
AGAP4 ENSG00000188234	0	0	2	0	0	9	1	2	0	3
AGAP5 ENSG00000172650	0	0	0	1	0	2	4	0	0	0
AGAP6 ENSG00000204149	1	11	4	2	0	1	18	7	5	8
AGAP9 ENSG00000204172	8	0	0	0	2	0	4	0	0	5
AGBL1 ENSG00000273540	0	0	0	0	0	0	0	0	0	0
AGBL2 ENSG00000165923	0	0	0	0	0	0	0	2	0	0
AGBL3 ENSG00000146856	0	0	0	0	1	2	0	2	0	0
AGBL4 ENSG00000186094	0	0	0	0	0	0	0	2	0	0
AGBL5 ENSG00000084693	37	0	15	0	36	26	4	7	4	8
AGER ENSG00000204305	19	32	5	11	8	6	7	44	0	2
AGFG1 ENSG00000173744	1	16	0	0	21	8	0	1	7	6
AGFG2 ENSG00000106351	13	22	15	25	3	3	12	3	9	6
AGGF1 ENSG00000164252	1	2	1	1	5	0	2	2	9	3
AGK ENSG00000006530	2	3	2	2	1	3	5	0	1	2
AGL ENSG00000162688	1	0	2	0	4	3	0	0	16	1
AGMAT ENSG00000116771	0	0	0	0	0	0	0	0	1	0
AGO1 ENSG00000092847	9	80	3	34	25	1	5	6	2	5
AGO2 ENSG00000123908	1	26	6	0	0	21	143	31	26	1
AGO3 ENSG00000126070	2	1	14	7	1	0	2	9	0	0
AGO4 ENSG00000134698	13	6	1	3	1	4	0	4	4	0
AGPAT1 ENSG00000204310	61	47	255	166	44	23	0	5	46	25
AGPAT2 ENSG00000169692	25	50	79	61	8	10	10	7	35	6
AGPAT3 ENSG00000160216	8	101	5	45	24	44	32	0	33	13
AGPAT4 ENSG00000026652	3	0	5	16	9	15	7	1	1	1
AGPAT5 ENSG00000155189	4	1	0	18	0	0	1	1	0	0
AGPS ENSG00000018510	3	13	0	8	0	2	2	0	0	0
AGR2 ENSG00000106541	0	872	99	0	6	224	5	198	62	0
AGR3 ENSG00000173467	0	60	0	0	0	33	0	5	1	1
AGRN ENSG00000188157	6	40	2	8	9	66	8	46	24	2
AGRP ENSG00000159723	0	0	0	0	0	0	0	0	0	0
AGT ENSG00000135744	10	2	3	0	5	0	46	1	8	8
AGTPBP1 ENSG00000135049	0	0	0	0	0	0	0	1	0	0
AGTR1 ENSG00000144891	7	0	1	8	1	1	2	0	0	2
AGTRAP ENSG00000177674	114	4	61	87	97	5	0	57	68	2
AGXT ENSG00000172482	0	0	0	0	0	0	0	0	0	0
AHCTF1 ENSG00000153207	5	33	3	28	4	32	2	3	5	3
AHCY ENSG00000101444	2	38	65	125	89	50	121	6	97	4
AHCYL1 ENSG00000168710	29	90	162	83	95	19	2	42	51	14
AHCYL2 ENSG00000158467	0	12	3	3	1	1	24	3	0	2
AHDC1 ENSG00000126705	16	3	6	36	10	9	56	0	52	32
AHI1 ENSG00000135541	12	0	18	12	24	2	23	41	4	2
AHNAK ENSG00000124942	130	193	66	35	66	375	118	207	162	151
AHNAK2 ENSG00000185567	156	0	5	151	0	0	6	1	1	0
AHR ENSG00000106546	1	121	4	0	1	70	1	3	2	15
AHRR ENSG00000063438	0	1	0	1	0	0	3	1	0	0
AHSA1 ENSG00000100591	128	50	2	9	6	35	9	14	18	9
AHSA2 ENSG00000173209	6	0	0	42	4	9	1	18	0	11
AICDA ENSG00000111732	0	0	0	0	0	0	0	0	0	0
AIDA ENSG00000186063	0	0	0	0	4	0	1	0	0	3
AIF1 ENSG00000204472	14	0	5	72	10	4	1	45	11	13
AIF1L ENSG00000126878	1	0	14	2	1	0	1	0	0	1
AIFM1 ENSG00000156709	30	65	0	14	10	32	9	14	24	1
AIFM2 ENSG00000042286	10	7	32	13	0	7	0	0	4	0
AIFM3 ENSG00000183773	0	1	0	0	0	5	0	0	0	0
AIG1 ENSG00000146416	1	22	0	71	33	0	22	13	1	2
AIM1 ENSG00000112297	2	28	2	1	2	7	0	0	1	0
AIM1L ENSG00000176092	0	34	0	0	0	0	0	0	7	0
AIM2 ENSG00000163568	0	0	0	0	0	0	0	0	1	0
AIMP1 ENSG00000164022	12	38	3	5	16	3	6	16	7	2
AIMP2 ENSG00000106305	0	8	0	0	1	0	2	0	12	2
AIP ENSG00000110711	11	14	539	75	96	58	1	6	37	8
AIPL1 ENSG00000129221	0	0	2	1	1	0	0	0	0	0
AIRE ENSG00000160224	1	0	0	0	1	0	0	0	5	0
AJ239318.1 ENSG00000280108	0	1	0	0	0	0	0	0	0	0
AJAP1 ENSG00000196581	0	0	1	0	0	0	2	0	1	1
AJUBA ENSG00000129474	2	3	2	1	4	24	5	2	1	2
AK1 ENSG00000106992	83	2	34	67	76	0	9	8	3	1
AK2 ENSG00000004455	20	138	1	3	21	5	246	34	139	68
AK3 ENSG00000147853	0	29	5	5	5	9	3	22	7	0
AK4 ENSG00000162433	0	3	4	0	1	1	3	4	11	1
AK5 ENSG00000154027	3	0	0	1	0	0	0	0	0	3
AK6 ENSG00000085231	0	29	14	3	7	3	1	1	1	11
AK7 ENSG00000140057	0	0	0	0	0	1	0	1	0	1
AK8 ENSG00000165695	8	0	1	3	0	0	1	1	0	0
AK9 ENSG00000155085	0	0	0	0	0	4	2	2	0	0
AKAP1 ENSG00000121057	76	43	0	22	51	9	1	32	31	26
AKAP10 ENSG00000108599	0	12	18	3	25	0	0	3	21	0
AKAP11 ENSG00000023516	0	10	6	9	3	32	1	9	34	2
AKAP12 ENSG00000131016	7	36	0	2	0	5	55	12	2	0
AKAP13 ENSG00000170776	1	13	29	62	51	57	0	1	25	12
AKAP14 ENSG00000186471	0	0	0	0	0	0	0	0	0	0
AKAP17A ENSG00000197976	10	43	5	12	17	0	14	10	35	4
AKAP3 ENSG00000111254	1	0	0	5	0	1	0	5	0	1
AKAP5 ENSG00000179841	1	0	0	0	0	0	0	0	0	0
AKAP6 ENSG00000151320	0	0	0	0	0	6	2	1	0	0
AKAP7 ENSG00000118507	0	0	4	5	4	1	0	0	1	0
AKAP8 ENSG00000105127	45	134	0	113	19	64	30	109	69	0
AKAP8L ENSG00000011243	103	54	4	7	63	14	11	29	23	7
AKAP9 ENSG00000127914	1	11	13	18	20	3	0	23	14	34
AKIP1 ENSG00000166452	36	5	8	35	15	3	1	9	10	2
AKIRIN1 ENSG00000174574	0	50	6	15	6	19	1	5	24	19
AKIRIN2 ENSG00000135334	0	12	1	10	0	2	2	2	0	1
AKNA ENSG00000106948	26	0	37	8	98	0	61	71	0	39
AKNAD1 ENSG00000162641	0	0	0	24	0	0	0	0	0	0
AKR1A1 ENSG00000117448	152	20	122	54	40	26	25	61	80	73
AKR1B1 ENSG00000085662	87	0	6	154	1	5	12	0	13	0
AKR1C1 ENSG00000187134	25	17	90	120	9	0	133	2	2	1
AKR1C2 ENSG00000151632	132	181	94	133	1	27	10	2	1	27
AKR1C3 ENSG00000196139	7	63	55	39	2	8	2	4	2	0
AKR1C4 ENSG00000198610	0	0	0	0	0	0	0	0	0	0
AKR1D1 ENSG00000122787	0	0	0	0	0	6	0	0	0	0
AKR1E2 ENSG00000165568	0	0	0	0	0	0	0	1	1	2
AKR7A2 ENSG00000053371	665	85	127	26	71	27	63	21	63	102
AKR7A3 ENSG00000162482	1	0	0	15	0	0	0	0	0	0
AKR7L ENSG00000211454	0	0	0	0	0	0	0	0	0	0
AKT1 ENSG00000142208	79	246	40	181	204	285	1	47	107	94
AKT1S1 ENSG00000204673	24	14	38	4	14	8	0	1	11	12
AKT2 ENSG00000105221	77	72	5	21	175	19	78	105	12	59
AKT3 ENSG00000117020	9	4	97	30	6	32	2	1	4	1
AKTIP ENSG00000166971	1	1	0	26	0	3	0	15	5	0
AL023806.1 ENSG00000280184	0	0	0	0	0	1	0	0	0	0
AL049794.1 ENSG00000280240	0	0	0	0	0	0	0	0	0	0
AL133475.1 ENSG00000281602	0	0	0	0	0	0	0	0	0	0
AL356053.1 ENSG00000150076	2	0	0	0	1	0	3	0	0	1
AL358852.1 ENSG00000278899	0	0	0	0	0	0	0	0	0	0
AL365181.1 ENSG00000280316	1	0	1	0	0	0	2	0	0	1
AL513523.2 ENSG00000279767	7	1	2	19	0	0	1	0	1	1
AL589743.1 ENSG00000279508	0	0	0	1	9	1	1	1	0	2
ALAD ENSG00000148218	21	62	0	27	2	1	0	7	17	18
ALAS1 ENSG00000023330	0	63	1	52	6	16	19	31	38	2
ALAS2 ENSG00000158578	0	0	0	0	0	0	0	1	0	0
ALB ENSG00000163631	0	1	1	0	0	0	0	0	0	0
ALCAM ENSG00000170017	4	34	2	0	1	7	12	22	2	2
ALDH16A1 ENSG00000161618	4	31	83	35	2	4	1	12	2	7
ALDH18A1 ENSG00000059573	0	5	23	1	6	13	17	1	57	3
ALDH1A1 ENSG00000165092	0	23	7	191	2	1	6	3	0	1
ALDH1A2 ENSG00000128918	72	67	2	151	7	91	6	5	0	30
ALDH1A3 ENSG00000184254	3	192	2	1	17	90	1	0	15	5
ALDH1B1 ENSG00000137124	314	0	20	15	2	6	0	0	17	0
ALDH1L1 ENSG00000144908	26	50	119	74	4	25	0	0	0	4
ALDH1L2 ENSG00000136010	20	17	7	25	1	0	0	1	0	1
ALDH3A1 ENSG00000108602	1	0	0	0	0	1	1	4	4	0
ALDH3A2 ENSG00000072210	155	0	36	7	64	62	31	6	20	72
ALDH3B1 ENSG00000006534	44	15	24	70	2	2	3	3	12	3
ALDH3B2 ENSG00000132746	2	52	3	2	0	9	6	8	0	23
ALDH4A1 ENSG00000159423	9	14	93	2	31	1	13	3	41	0
ALDH5A1 ENSG00000112294	0	3	0	0	3	5	0	2	0	0
ALDH6A1 ENSG00000119711	3	1	2	6	25	10	1	0	16	1
ALDH7A1 ENSG00000164904	0	12	0	128	33	29	11	12	37	18
ALDH9A1 ENSG00000143149	12	9	3	7	0	2	11	17	42	23
ALDOA ENSG00000149925	1118	389	223	161	152	80	26	26	82	46
ALDOC ENSG00000109107	121	46	0	10	113	12	21	35	19	5
ALG1 ENSG00000033011	29	12	0	15	19	14	19	3	2	0
ALG10 ENSG00000139133	3	0	0	3	0	0	0	0	1	0
ALG10B ENSG00000175548	0	0	1	0	4	0	0	7	1	0
ALG11 ENSG00000253710	1	0	0	0	0	0	0	0	0	0
ALG12 ENSG00000182858	7	14	124	3	9	8	8	30	1	14
ALG13 ENSG00000101901	0	14	4	2	1	3	10	6	26	2
ALG14 ENSG00000172339	24	0	0	2	1	8	0	2	0	1
ALG1L ENSG00000189366	3	3	0	0	1	0	1	1	1	0
ALG1L2 ENSG00000251287	0	0	0	0	0	0	0	1	0	0
ALG2 ENSG00000119523	0	8	2	0	0	17	1	10	7	4
ALG3 ENSG00000214160	10	11	27	18	19	0	6	12	7	4
ALG5 ENSG00000120697	3	5	15	3	0	0	1	0	2	0
ALG6 ENSG00000088035	0	6	0	3	4	0	0	2	0	0
ALG8 ENSG00000159063	8	11	19	0	1	1	17	9	10	1
ALG9 ENSG00000086848	1	0	0	0	5	2	0	0	0	1
ALK ENSG00000171094	1	0	0	0	0	0	0	0	0	0
ALKBH1 ENSG00000100601	0	0	1	0	0	0	3	0	1	0
ALKBH2 ENSG00000189046	0	0	0	0	1	1	36	2	12	0
ALKBH3 ENSG00000166199	32	1	11	58	11	12	10	7	0	0
ALKBH4 ENSG00000160993	0	9	36	41	15	5	1	5	6	2
ALKBH5 ENSG00000091542	119	78	16	193	68	33	66	4	30	72
ALKBH6 ENSG00000239382	2	0	27	27	1	2	14	3	0	8
ALKBH7 ENSG00000125652	46	0	178	59	33	20	2	2	16	1
ALKBH8 ENSG00000137760	0	2	0	0	0	0	0	0	0	0
ALLC ENSG00000151360	0	0	0	0	0	0	0	0	0	0
ALMS1 ENSG00000116127	0	3	0	6	0	0	0	1	1	1
ALOX12 ENSG00000108839	0	1	0	0	0	0	1	0	0	0
ALOX12B ENSG00000179477	0	0	0	0	0	0	0	0	0	0
ALOX15 ENSG00000161905	0	0	0	0	0	0	0	0	0	0
ALOX15B ENSG00000179593	0	3	14	0	22	5	1	7	16	3
ALOX5 ENSG00000012779	0	36	1	1	0	19	0	28	0	17
ALOX5AP ENSG00000132965	4	19	4	15	21	1	5	5	11	17
ALOXE3 ENSG00000179148	0	0	0	0	0	0	0	0	0	0
ALPK1 ENSG00000073331	1	7	1	0	1	12	1	2	0	8
ALPK2 ENSG00000198796	0	0	1	0	0	0	0	0	0	0
ALPK3 ENSG00000136383	24	2	3	0	6	3	4	1	0	3
ALPL ENSG00000162551	0	0	7	0	0	1	2	0	0	0
ALS2 ENSG00000003393	0	2	0	0	0	8	0	1	1	2
ALS2CL ENSG00000178038	12	27	36	38	1	19	35	11	0	9
ALS2CR11 ENSG00000155754	0	0	1	0	0	0	0	0	1	0
ALS2CR12 ENSG00000155749	0	2	0	0	0	0	0	1	1	0
ALX1 ENSG00000180318	0	0	0	0	0	0	0	0	0	0
ALX3 ENSG00000156150	0	0	1	0	0	0	0	0	0	0
ALYREF ENSG00000183684	0	26	8	2	9	24	0	8	6	0
AMACR ENSG00000242110	24	1	2	10	28	1	6	6	7	3
AMBN ENSG00000178522	0	0	0	0	0	0	0	0	0	0
AMBP ENSG00000106927	1	0	0	0	0	0	0	0	0	0
AMBRA1 ENSG00000110497	23	11	1	2	49	7	0	4	5	24
AMD1 ENSG00000123505	0	77	1	0	7	30	0	9	13	12
AMDHD1 ENSG00000139344	0	0	0	0	0	0	0	0	0	0
AMDHD2 ENSG00000162066	4	8	3	14	10	3	3	3	8	12
AMER1 ENSG00000184675	4	0	0	34	2	1	4	1	0	5
AMER3 ENSG00000178171	0	0	0	0	0	0	0	0	0	0
AMFR ENSG00000159461	36	2	96	0	1	31	0	9	14	1
AMH ENSG00000104899	0	0	0	0	0	0	0	1	1	0
AMHR2 ENSG00000135409	0	0	0	0	0	0	0	0	0	0
AMIGO1 ENSG00000181754	3	2	1	78	16	1	8	1	10	1
AMIGO2 ENSG00000139211	5	35	3	1	0	13	1	0	42	0
AMIGO3 ENSG00000176020	0	0	1	0	0	0	0	0	0	0
AMMECR1 ENSG00000101935	0	5	0	0	0	4	0	0	2	1
AMMECR1L ENSG00000144233	2	4	11	1	6	44	0	2	18	1
AMN ENSG00000166126	4	2	6	0	8	14	2	9	0	9
AMN1 ENSG00000151743	3	12	5	7	1	0	2	2	0	0
AMOT ENSG00000126016	0	7	2	9	0	0	1	4	0	0
AMOTL1 ENSG00000166025	69	2	1	84	96	13	77	0	62	9
AMOTL2 ENSG00000114019	5	39	10	38	0	21	9	5	0	1
AMPD1 ENSG00000116748	0	0	13	1	1	6	1	0	1	0
AMPD2 ENSG00000116337	336	9	12	30	60	11	33	2	0	12
AMPD3 ENSG00000133805	0	4	2	10	0	0	3	4	0	0
AMPH ENSG00000078053	0	0	0	0	1	0	0	0	0	0
AMT ENSG00000145020	2	2	0	0	0	0	0	0	0	1
AMTN ENSG00000187689	0	0	0	0	0	0	0	0	0	0
AMY1A ENSG00000237763	0	1	10	0	0	0	0	0	3	0
AMY1B ENSG00000174876	2	0	1	1	0	2	3	1	4	1
AMY1C ENSG00000187733	0	0	2	0	0	0	0	0	0	0
AMY2B ENSG00000240038	8	25	12	4	1	18	8	10	0	0
AMZ1 ENSG00000174945	0	0	1	1	0	0	1	0	0	0
AMZ2 ENSG00000196704	1	0	20	1	9	21	2	0	26	2
ANAPC1 ENSG00000153107	0	18	9	14	14	2	8	25	9	2
ANAPC10 ENSG00000164162	0	0	0	0	0	0	0	1	0	0
ANAPC11 ENSG00000141552	478	86	173	174	195	86	49	28	25	85
ANAPC13 ENSG00000129055	5	5	0	8	0	3	2	14	6	0
ANAPC15 ENSG00000110200	0	16	249	7	47	39	6	20	1	23
ANAPC16 ENSG00000166295	16	132	8	192	61	75	67	33	39	51
ANAPC2 ENSG00000176248	20	22	107	8	7	3	13	28	30	2
ANAPC4 ENSG00000053900	3	3	2	13	0	1	2	21	2	2
ANAPC5 ENSG00000089053	8	17	28	9	41	44	173	49	16	14
ANAPC7 ENSG00000196510	238	0	126	117	10	19	18	42	55	23
ANG ENSG00000214274	25	39	10	1	5	59	6	64	51	2
ANGEL1 ENSG00000013523	6	0	24	18	0	6	5	0	0	2
ANGEL2 ENSG00000174606	1	2	7	2	4	0	0	3	25	5
ANGPT1 ENSG00000154188	26	1	4	20	0	4	0	0	1	20
ANGPT2 ENSG00000091879	1	0	4	2	0	1	0	0	1	0
ANGPT4 ENSG00000101280	0	1	1	0	0	1	1	1	0	0
ANGPTL1 ENSG00000116194	8	0	0	6	0	1	0	2	1	0
ANGPTL2 ENSG00000136859	260	16	39	523	7	12	8	0	8	3
ANGPTL3 ENSG00000132855	0	0	0	1	0	0	0	1	0	0
ANGPTL4 ENSG00000167772	22	203	263	1	1	0	37	4	2	14
ANGPTL6 ENSG00000130812	1	0	2	1	0	4	3	0	0	0
ANGPTL7 ENSG00000171819	0	0	0	0	0	0	0	0	0	0
ANGPTL8 ENSG00000130173	0	0	0	0	1	0	0	1	3	0
ANK1 ENSG00000029534	1	24	0	0	0	0	6	0	1	0
ANK2 ENSG00000145362	2	1	0	2	7	2	14	3	0	0
ANK3 ENSG00000151150	0	5	8	1	1	17	2	5	1	21
ANKAR ENSG00000151687	1	0	2	0	0	0	1	0	0	1
ANKDD1A ENSG00000166839	4	2	9	7	1	0	0	1	1	0
ANKDD1B ENSG00000189045	0	7	0	0	1	0	0	0	0	0
ANKEF1 ENSG00000132623	0	0	0	0	8	2	0	0	3	2
ANKFN1 ENSG00000153930	1	2	0	1	0	0	1	1	0	0
ANKFY1 ENSG00000185722	4	57	17	9	19	14	2	8	38	39
ANKH ENSG00000154122	12	9	1	16	38	15	14	71	59	15
ANKHD1 ENSG00000131503	1	5	13	0	0	17	0	1	12	1
ANKHD1-EIF4EBP3 ENSG00000254996	0	0	1	1	0	1	0	0	0	1
ANKIB1 ENSG00000001629	0	20	5	2	6	1	5	8	0	8
ANKK1 ENSG00000170209	0	0	0	0	1	0	0	1	3	0
ANKLE1 ENSG00000160117	0	0	0	1	0	1	0	0	0	0
ANKLE2 ENSG00000176915	8	111	35	14	54	61	8	21	19	1
ANKMY1 ENSG00000144504	19	16	2	0	37	9	0	13	0	33
ANKMY2 ENSG00000106524	7	11	0	4	0	1	0	2	2	7
ANKRA2 ENSG00000164331	8	8	8	4	0	1	9	8	5	3
ANKRD1 ENSG00000148677	0	0	0	0	0	0	0	6	0	0
ANKRD10 ENSG00000088448	1	62	0	12	10	200	25	1	43	43
ANKRD11 ENSG00000167522	5	23	46	33	54	32	0	36	16	47
ANKRD12 ENSG00000101745	4	11	1	6	0	11	7	3	10	4
ANKRD13A ENSG00000076513	0	0	7	14	0	8	0	5	1	4
ANKRD13B ENSG00000198720	7	5	9	23	0	0	1	0	0	6
ANKRD13C ENSG00000118454	2	2	2	0	23	0	0	0	3	3
ANKRD13D ENSG00000172932	35	17	15	14	3	22	71	62	9	8
ANKRD16 ENSG00000134461	14	7	81	5	5	2	0	18	0	12
ANKRD17 ENSG00000132466	0	4	0	3	2	0	6	11	3	6
ANKRD18A ENSG00000180071	2	1	0	7	0	0	0	0	0	0
ANKRD18B ENSG00000230453	0	0	1	0	0	0	0	0	0	0
ANKRD2 ENSG00000165887	0	0	0	0	0	0	0	11	0	0
ANKRD20A1 ENSG00000260691	0	0	0	0	0	1	0	0	0	0
ANKRD20A2 ENSG00000183148	0	0	0	0	1	0	0	0	0	0
ANKRD20A3 ENSG00000276203	0	0	0	0	0	0	0	0	0	0
ANKRD20A4 ENSG00000172014	0	0	0	0	0	0	0	0	1	1
ANKRD22 ENSG00000152766	0	25	0	0	0	2	0	0	0	1
ANKRD23 ENSG00000163126	1	0	6	20	4	0	1	14	5	2
ANKRD24 ENSG00000089847	0	0	1	1	0	0	0	0	0	0
ANKRD26 ENSG00000107890	0	0	0	9	0	0	0	0	0	1
ANKRD27 ENSG00000105186	0	2	2	3	0	26	0	12	1	10
ANKRD28 ENSG00000206560	2	0	0	1	0	0	14	6	0	0
ANKRD29 ENSG00000154065	9	8	1	0	0	0	0	0	0	0
ANKRD30A ENSG00000148513	0	0	1	0	0	0	1	0	0	0
ANKRD30BL ENSG00000163046	0	0	0	0	0	0	0	0	0	0
ANKRD31 ENSG00000145700	0	0	0	0	0	0	0	0	0	0
ANKRD33 ENSG00000167612	1	0	2	0	0	1	0	0	1	0
ANKRD33B ENSG00000164236	5	0	0	4	0	0	0	0	0	0
ANKRD34A ENSG00000272031	3	0	0	2	0	0	2	0	0	0
ANKRD34B ENSG00000189127	0	0	0	0	0	0	0	0	0	0
ANKRD35 ENSG00000198483	80	8	16	24	3	24	0	0	0	6
ANKRD36 ENSG00000135976	4	3	16	0	0	4	0	1	0	0
ANKRD36B ENSG00000196912	9	5	2	1	2	25	0	0	1	2
ANKRD36C ENSG00000174501	5	4	0	2	2	0	1	7	1	1
ANKRD37 ENSG00000186352	0	1	0	0	1	25	7	0	8	13
ANKRD39 ENSG00000213337	0	2	37	21	2	1	0	2	1	9
ANKRD40 ENSG00000154945	6	16	13	41	7	56	12	0	6	3
ANKRD42 ENSG00000137494	0	1	0	4	1	0	1	0	0	3
ANKRD44 ENSG00000065413	0	0	0	0	0	0	0	0	15	1
ANKRD45 ENSG00000183831	22	0	0	0	1	0	0	0	0	0
ANKRD46 ENSG00000186106	0	10	0	22	6	7	0	6	1	0
ANKRD49 ENSG00000168876	0	0	0	10	1	0	0	0	0	0
ANKRD50 ENSG00000151458	1	23	0	0	0	3	0	2	1	9
ANKRD52 ENSG00000139645	0	55	12	31	45	5	5	12	44	6
ANKRD53 ENSG00000144031	3	2	4	3	1	0	1	2	0	0
ANKRD54 ENSG00000100124	1	14	3	71	1	16	0	15	19	21
ANKRD6 ENSG00000135299	3	3	3	3	1	3	13	5	0	15
ANKRD62 ENSG00000181626	0	0	0	0	0	0	0	0	0	0
ANKRD65 ENSG00000235098	1	0	10	7	5	0	0	0	1	0
ANKRD7 ENSG00000106013	3	0	0	0	0	0	0	0	0	0
ANKRD9 ENSG00000156381	8	21	4	0	3	6	2	51	12	27
ANKS1A ENSG00000064999	4	0	6	0	0	0	4	11	4	10
ANKS1B ENSG00000185046	5	0	0	0	2	1	0	0	0	0
ANKS3 ENSG00000168096	14	0	8	0	20	0	22	12	2	1
ANKS6 ENSG00000165138	4	0	24	21	0	1	14	1	3	0
ANKUB1 ENSG00000206199	0	0	0	0	0	0	0	0	0	0
ANKZF1 ENSG00000163516	24	11	71	13	15	0	13	27	0	8
ANLN ENSG00000011426	0	0	0	0	0	0	1	0	0	0
ANO1 ENSG00000131620	4	2	0	12	0	8	0	9	0	8
ANO10 ENSG00000160746	5	38	15	58	12	0	20	0	20	1
ANO2 ENSG00000047617	0	0	11	0	0	2	0	1	0	2
ANO3 ENSG00000134343	0	0	0	0	0	0	0	0	0	0
ANO4 ENSG00000151572	0	0	0	4	0	0	0	1	0	5
ANO5 ENSG00000171714	6	0	0	9	1	1	0	0	0	0
ANO6 ENSG00000177119	1	13	9	3	3	0	3	4	0	1
ANO7 ENSG00000146205	13	3	0	4	40	0	0	1	187	5
ANO8 ENSG00000074855	1	21	8	111	0	0	5	4	1	0
ANO9 ENSG00000185101	0	9	19	0	1	9	6	5	15	3
ANOS1 ENSG00000011201	0	4	0	1	0	0	0	3	0	0
ANP32A ENSG00000140350	12	25	93	11	23	60	2	4	96	2
ANP32B ENSG00000136938	38	11	8	6	10	70	14	63	26	38
ANP32D ENSG00000139223	0	0	0	0	0	0	0	0	0	0
ANP32E ENSG00000143401	1	0	3	64	0	13	0	0	11	1
ANPEP ENSG00000166825	12	0	4	2	26	0	7	7	126	11
ANTXR1 ENSG00000169604	62	0	8	6	48	8	22	30	1	3
ANTXR2 ENSG00000163297	100	0	6	10	109	1	2	3	265	7
ANTXRL ENSG00000274209	0	0	0	0	0	0	0	0	0	0
ANXA1 ENSG00000135046	0	344	0	1	23	170	51	55	54	12
ANXA11 ENSG00000122359	267	723	346	3	216	235	367	13	90	25
ANXA13 ENSG00000104537	1	0	0	0	0	0	1	0	4	0
ANXA2 ENSG00000182718	382	2392	664	3	119	589	118	432	254	294
ANXA2R ENSG00000177721	0	0	0	0	3	0	1	8	0	0
ANXA3 ENSG00000138772	0	12	0	1	0	6	0	0	0	0
ANXA4 ENSG00000196975	14	10	0	42	0	7	1	0	17	2
ANXA5 ENSG00000164111	14	45	50	174	40	81	15	77	22	27
ANXA6 ENSG00000197043	719	10	60	209	8	33	54	10	3	1
ANXA7 ENSG00000138279	3	31	3	38	12	31	3	44	1	15
ANXA8 ENSG00000265190	5	226	9	0	1	7	4	1	13	43
ANXA8L1 ENSG00000264230	2	194	0	0	1	5	4	1	3	103
ANXA9 ENSG00000143412	6	37	17	2	1	0	2	0	2	0
AOAH ENSG00000136250	31	2	10	35	0	0	24	7	10	5
AOC1 ENSG00000002726	0	2	14	5	27	0	0	0	6	0
AOC2 ENSG00000131480	0	0	0	0	0	0	0	0	0	0
AOC3 ENSG00000131471	342	0	1	0	2	9	8	2	1	1
AOX1 ENSG00000138356	0	0	3	6	17	0	13	1	4	1
AP000350.10 ENSG00000251357	0	0	0	0	0	0	0	0	0	0
AP000769.1 ENSG00000279576	0	42	5	124	0	0	0	0	4	1
AP000866.1 ENSG00000279342	0	0	4	0	0	0	0	0	1	0
AP001888.1 ENSG00000281781	0	0	0	0	0	0	0	0	0	0
AP006285.2 ENSG00000278919	0	0	0	1	0	0	0	0	0	0
AP1AR ENSG00000138660	13	17	10	0	0	20	0	0	5	1
AP1B1 ENSG00000100280	2	50	27	34	139	27	40	28	53	16
AP1G1 ENSG00000166747	1	54	0	10	1	7	5	4	1	0
AP1G2 ENSG00000213983	32	77	72	72	20	62	64	58	19	75
AP1M1 ENSG00000072958	421	3	98	49	22	1	5	0	12	18
AP1M2 ENSG00000129354	19	34	3	5	17	15	49	24	15	3
AP1S1 ENSG00000106367	7	7	82	28	22	0	16	29	25	19
AP1S2 ENSG00000182287	5	9	2	0	0	1	4	2	0	0
AP1S3 ENSG00000152056	6	12	0	3	3	0	5	0	0	0
AP2A1 ENSG00000196961	150	12	11	105	39	4	24	9	83	23
AP2A2 ENSG00000183020	3	45	331	4	46	7	1	85	0	52
AP2B1 ENSG00000006125	8	87	57	171	58	13	2	38	28	5
AP2M1 ENSG00000161203	343	78	185	119	133	11	138	55	8	30
AP2S1 ENSG00000042753	112	7	188	36	30	31	83	13	26	5
AP3B1 ENSG00000132842	5	8	7	2	1	17	34	0	0	2
AP3B2 ENSG00000103723	7	2	1	3	1	4	0	1	3	0
AP3D1 ENSG00000065000	47	175	3	3	13	82	6	29	46	56
AP3M1 ENSG00000185009	73	5	4	6	0	21	1	23	7	0
AP3M2 ENSG00000070718	2	11	7	104	0	0	3	2	17	12
AP3S1 ENSG00000177879	1	32	0	2	1	0	1	4	15	3
AP3S2 ENSG00000157823	12	1	36	22	25	0	1	19	0	4
AP4B1 ENSG00000134262	8	9	3	0	8	0	9	30	9	16
AP4E1 ENSG00000081014	2	1	2	16	0	2	3	3	0	2
AP4M1 ENSG00000221838	4	12	9	43	0	1	1	25	15	10
AP4S1 ENSG00000100478	9	4	9	6	0	0	1	2	0	1
AP5B1 ENSG00000254470	5	6	0	11	7	50	0	17	25	1
AP5M1 ENSG00000053770	2	0	3	0	0	2	19	2	15	0
AP5S1 ENSG00000125843	2	7	58	1	4	0	14	0	1	0
AP5Z1 ENSG00000242802	18	18	57	14	0	11	2	11	23	13
APAF1 ENSG00000120868	0	10	1	0	0	10	5	9	0	6
APBA1 ENSG00000107282	4	6	0	0	1	5	0	1	2	2
APBA2 ENSG00000034053	8	0	32	19	1	7	1	2	0	10
APBA3 ENSG00000011132	0	10	30	14	23	2	129	24	51	31
APBB1 ENSG00000166313	14	0	36	47	18	7	13	6	16	3
APBB1IP ENSG00000077420	0	2	0	0	1	8	0	1	2	0
APBB2 ENSG00000163697	6	0	6	31	5	10	2	9	0	5
APBB3 ENSG00000113108	0	1	33	13	44	36	74	117	45	24
APC ENSG00000134982	17	0	1	4	0	0	1	2	1	0
APC2 ENSG00000115266	0	0	0	0	0	0	0	0	0	0
APCDD1 ENSG00000154856	4	26	2	105	7	19	2	37	7	6
APCDD1L ENSG00000198768	1	0	3	1	3	22	9	0	0	0
APEH ENSG00000164062	81	27	43	67	74	18	4	47	42	18
APELA ENSG00000248329	0	0	0	0	0	0	0	0	3	0
APEX1 ENSG00000100823	12	41	5	5	309	18	2	50	53	44
APEX2 ENSG00000169188	5	16	3	44	12	6	0	1	14	0
APH1A ENSG00000117362	115	271	165	51	54	205	19	91	53	114
APH1B ENSG00000138613	12	10	0	0	27	6	29	7	50	4
API5 ENSG00000166181	1	29	1	8	0	0	5	2	1	1
APIP ENSG00000149089	3	5	7	9	1	7	0	31	0	6
APITD1 ENSG00000175279	7	4	2	2	3	0	0	1	2	1
APLF ENSG00000169621	0	0	0	0	0	9	0	0	1	0
APLN ENSG00000171388	0	1	0	0	0	0	1	0	0	0
APLNR ENSG00000134817	20	0	0	0	0	0	4	2	0	4
APLP1 ENSG00000105290	1	2	35	31	4	0	3	0	2	2
APLP2 ENSG00000084234	18	365	11	3	647	274	27	53	675	152
APMAP ENSG00000101474	60	118	13	3	56	9	7	14	31	8
APOA1 ENSG00000118137	0	0	0	3	0	0	0	0	0	0
APOB ENSG00000084674	1	0	0	0	0	0	0	0	0	0
APOBEC3A ENSG00000128383	0	14	3	0	0	16	0	0	1	0
APOBEC3B ENSG00000179750	0	0	1	0	0	0	0	0	1	0
APOBEC3C ENSG00000244509	165	65	20	102	96	15	27	10	25	32
APOBEC3D ENSG00000243811	0	8	3	22	2	7	4	2	0	5
APOBEC3F ENSG00000128394	5	6	1	35	5	4	7	1	15	9
APOBEC3G ENSG00000239713	10	21	9	5	0	0	1	4	6	3
APOBEC3H ENSG00000100298	0	3	4	0	0	0	0	6	0	1
APOBR ENSG00000184730	29	5	1	28	2	4	5	1	2	11
APOC1 ENSG00000130208	135	10	81	106	53	1	82	5	0	20
APOD ENSG00000189058	409	11	1	238	186	369	517	147	134	33
APOE ENSG00000130203	24	0	843	3497	78	105	349	69	4	25
APOF ENSG00000175336	1	0	1	0	0	0	12	0	0	0
APOL1 ENSG00000100342	13	226	255	6	10	1	3	15	18	27
APOL2 ENSG00000128335	133	0	5	47	13	5	17	94	30	20
APOL3 ENSG00000128284	6	33	130	89	0	0	4	15	17	11
APOL4 ENSG00000100336	9	18	12	30	2	24	2	32	17	7
APOL6 ENSG00000221963	34	0	66	1	4	5	0	3	1	13
APOLD1 ENSG00000178878	6	15	2	2	3	0	27	4	1	0
APOM ENSG00000204444	7	0	0	3	1	0	1	0	1	0
APOO ENSG00000184831	0	1	3	2	0	0	0	2	0	1
APOOL ENSG00000155008	2	8	0	19	6	0	6	0	6	8
APP ENSG00000142192	313	424	55	94	68	467	0	339	161	97
APPBP2 ENSG00000062725	0	1	0	1	0	3	0	2	32	8
APPL1 ENSG00000157500	2	2	0	13	0	25	3	1	5	5
APPL2 ENSG00000136044	0	14	6	0	34	14	6	35	18	21
APRT ENSG00000198931	173	25	224	346	104	60	43	14	54	52
APTX ENSG00000137074	3	45	40	49	8	11	0	6	70	0
AQP1 ENSG00000240583	167	51	155	13	3	1	292	19	6	2
AQP10 ENSG00000143595	0	0	0	0	0	0	0	0	0	0
AQP11 ENSG00000178301	0	0	0	0	0	0	0	0	0	0
AQP2 ENSG00000167580	28	0	5	40	0	1	2	0	0	1
AQP3 ENSG00000165272	1	11895	481	69	18	647	816	237	243	281
AQP4 ENSG00000171885	0	0	0	0	0	1	0	0	0	5
AQP5 ENSG00000161798	0	4	3	42	1	1	4	1	2	2
AQP6 ENSG00000086159	0	0	0	5	1	0	0	0	0	0
AQP7 ENSG00000165269	1	3	1	1	9	1	0	1	0	0
AQP9 ENSG00000103569	0	0	0	0	0	0	0	0	0	0
AQR ENSG00000021776	0	12	0	2	8	1	31	26	3	16
AR ENSG00000169083	199	6	8	425	193	10	59	9	93	15
ARAF ENSG00000078061	18	10	68	0	21	12	11	2	2	9
ARAP1 ENSG00000186635	34	2	5	4	12	8	1	18	10	13
ARAP2 ENSG00000047365	0	4	0	0	1	11	1	0	0	0
ARAP3 ENSG00000120318	28	14	135	14	8	2	11	3	1	67
ARC ENSG00000198576	0	2	0	2	2	0	26	0	0	0
ARCN1 ENSG00000095139	2	45	9	21	7	1	7	31	36	70
AREG ENSG00000109321	0	91	1	0	0	2	1	0	0	1
AREL1 ENSG00000119682	37	41	31	25	6	4	12	9	23	35
ARF1 ENSG00000143761	29	116	5	1	27	39	33	36	75	40
ARF3 ENSG00000134287	40	171	1	382	134	21	168	60	137	13
ARF4 ENSG00000168374	31	272	0	12	45	8	6	50	32	2
ARF5 ENSG00000004059	0	0	0	0	0	0	0	0	0	0
ARF6 ENSG00000165527	2	102	3	2	16	147	18	19	5	1
ARFGAP1 ENSG00000101199	3	9	43	46	23	21	19	7	2	3
ARFGAP2 ENSG00000149182	2	34	190	17	25	4	18	10	23	21
ARFGAP3 ENSG00000242247	0	23	0	0	9	17	6	6	5	0
ARFGEF1 ENSG00000066777	30	14	0	1	1	0	0	6	0	2
ARFGEF2 ENSG00000124198	0	0	1	2	10	0	5	0	7	2
ARFGEF3 ENSG00000112379	1	5	0	6	6	6	11	49	8	3
ARFIP1 ENSG00000164144	1	21	3	1	0	0	1	0	6	1
ARFIP2 ENSG00000132254	74	35	7	17	4	6	1	28	13	3
ARFRP1 ENSG00000101246	71	1	115	0	4	2	59	25	42	19
ARG2 ENSG00000081181	2	9	0	0	9	29	0	36	17	6
ARGFX ENSG00000186103	0	0	0	0	0	0	0	0	0	0
ARGLU1 ENSG00000134884	0	91	0	7	71	49	3	49	85	116
ARHGAP1 ENSG00000175220	883	7	4	11	75	35	91	249	81	113
ARHGAP10 ENSG00000071205	83	0	81	0	2	1	3	8	4	3
ARHGAP11A ENSG00000198826	0	0	1	0	0	0	0	0	0	0
ARHGAP11B ENSG00000187951	0	0	0	0	0	0	0	0	2	0
ARHGAP12 ENSG00000165322	1	10	0	2	1	20	1	35	1	0
ARHGAP15 ENSG00000075884	1	0	0	0	1	1	0	0	1	5
ARHGAP17 ENSG00000140750	22	57	0	2	19	7	6	7	22	2
ARHGAP18 ENSG00000146376	0	2	0	0	0	0	4	25	0	4
ARHGAP19 ENSG00000213390	1	11	5	0	10	21	3	1	0	1
ARHGAP20 ENSG00000137727	0	0	0	2	1	2	20	0	3	0
ARHGAP21 ENSG00000107863	0	3	1	44	1	0	2	0	3	5
ARHGAP22 ENSG00000128805	0	0	0	4	0	0	0	5	1	2
ARHGAP23 ENSG00000275832	3	84	1	59	2	0	51	0	2	3
ARHGAP24 ENSG00000138639	1	1	0	0	0	0	0	0	0	0
ARHGAP25 ENSG00000163219	0	4	22	0	2	4	2	3	10	5
ARHGAP26 ENSG00000145819	0	20	16	0	0	0	0	10	0	0
ARHGAP27 ENSG00000159314	9	210	33	35	23	28	6	139	18	33
ARHGAP28 ENSG00000088756	6	0	12	2	5	0	5	0	0	0
ARHGAP29 ENSG00000137962	1	0	5	1	5	0	7	8	28	2
ARHGAP30 ENSG00000186517	0	3	0	86	6	0	21	0	0	11
ARHGAP31 ENSG00000031081	16	5	19	2	3	2	6	0	0	1
ARHGAP32 ENSG00000134909	1	157	4	2	36	68	2	57	2	2
ARHGAP33 ENSG00000004777	4	3	1	7	1	1	1	7	4	8
ARHGAP35 ENSG00000160007	0	3	143	9	0	15	2	19	3	14
ARHGAP36 ENSG00000147256	0	0	0	1	0	0	1	0	0	0
ARHGAP39 ENSG00000147799	0	0	3	4	11	2	9	1	6	0
ARHGAP4 ENSG00000089820	72	3	60	9	1	4	21	33	2	37
ARHGAP40 ENSG00000124143	0	0	7	0	0	1	6	10	5	0
ARHGAP42 ENSG00000165895	0	0	0	0	0	0	0	3	0	0
ARHGAP44 ENSG00000006740	0	34	0	7	2	1	2	0	3	4
ARHGAP45 ENSG00000180448	3	1	63	30	3	29	39	1	0	0
ARHGAP5 ENSG00000100852	8	14	4	0	0	21	2	10	0	6
ARHGAP6 ENSG00000047648	5	0	2	0	19	46	3	4	6	1
ARHGAP8 ENSG00000241484	0	2	6	1	0	5	2	34	27	1
ARHGAP9 ENSG00000123329	1	0	5	13	3	1	45	12	2	0
ARHGDIA ENSG00000141522	221	136	287	161	82	111	313	186	72	43
ARHGDIB ENSG00000111348	391	338	27	101	4	83	91	265	15	10
ARHGDIG ENSG00000242173	1	1	0	0	0	0	4	1	0	1
ARHGEF1 ENSG00000076928	11	21	34	82	35	13	11	77	17	19
ARHGEF10 ENSG00000104728	0	0	0	5	2	0	2	0	5	0
ARHGEF10L ENSG00000074964	3	178	14	6	0	25	2	4	1	15
ARHGEF11 ENSG00000132694	37	6	20	3	3	76	22	48	41	16
ARHGEF12 ENSG00000196914	2	24	4	3	8	10	2	36	24	1
ARHGEF15 ENSG00000198844	16	1	2	1	5	0	0	1	0	3
ARHGEF16 ENSG00000130762	0	15	2	0	9	2	34	11	24	1
ARHGEF17 ENSG00000110237	82	2	1	18	19	27	113	86	3	0
ARHGEF19 ENSG00000142632	0	7	6	5	7	2	6	1	3	31
ARHGEF2 ENSG00000116584	66	40	95	146	6	56	3	2	7	5
ARHGEF25 ENSG00000240771	60	0	1	142	0	0	1	3	5	0
ARHGEF26 ENSG00000114790	1	10	0	1	0	2	1	0	1	7
ARHGEF28 ENSG00000214944	0	28	1	0	15	5	5	8	0	1
ARHGEF3 ENSG00000163947	2	4	0	2	2	6	0	13	4	5
ARHGEF33 ENSG00000214694	0	0	0	0	0	0	0	0	0	0
ARHGEF35 ENSG00000213214	0	0	0	0	0	1	0	0	0	0
ARHGEF37 ENSG00000183111	7	7	5	12	16	2	0	11	31	3
ARHGEF38 ENSG00000236699	0	1	0	2	0	0	0	1	0	0
ARHGEF39 ENSG00000137135	0	0	0	0	0	0	0	0	0	0
ARHGEF4 ENSG00000136002	1	0	22	86	9	1	0	2	0	1
ARHGEF40 ENSG00000165801	291	3	8	23	6	8	15	3	8	17
ARHGEF5 ENSG00000050327	2	8	0	4	6	16	6	11	12	7
ARHGEF6 ENSG00000129675	0	6	4	0	1	0	0	2	0	3
ARHGEF7 ENSG00000102606	22	155	66	46	105	134	16	7	119	13
ARHGEF9 ENSG00000131089	84	1	1	2	7	2	2	0	32	0
ARID1A ENSG00000117713	0	38	1	47	14	0	8	47	34	1
ARID1B ENSG00000049618	8	5	58	29	6	7	13	44	0	0
ARID2 ENSG00000189079	3	7	0	0	1	0	0	1	2	4
ARID3A ENSG00000116017	29	0	3	0	1	0	1	2	0	0
ARID3B ENSG00000179361	2	0	11	7	0	2	0	1	0	18
ARID4A ENSG00000032219	0	10	10	3	2	1	1	3	2	1
ARID4B ENSG00000054267	1	21	0	0	0	4	11	4	39	4
ARID5A ENSG00000196843	560	66	96	28	1	59	458	159	1	7
ARID5B ENSG00000150347	0	30	0	0	0	14	26	20	23	4
ARIH1 ENSG00000166233	63	165	3	13	46	17	4	11	38	24
ARIH2 ENSG00000177479	10	43	43	79	17	113	0	44	15	28
ARIH2OS ENSG00000221883	21	0	6	2	0	0	2	0	1	0
ARL1 ENSG00000120805	30	86	13	19	85	144	0	42	3	2
ARL10 ENSG00000175414	0	1	0	10	0	2	1	0	0	0
ARL11 ENSG00000152213	0	1	1	4	0	2	1	0	0	0
ARL13B ENSG00000169379	14	0	4	1	1	0	2	1	1	3
ARL14 ENSG00000179674	1	62	0	0	0	0	0	4	0	0
ARL14EP ENSG00000152219	9	1	6	0	3	11	12	0	0	21
ARL15 ENSG00000185305	7	0	0	0	1	3	0	0	0	0
ARL16 ENSG00000214087	309	35	196	22	105	30	2	8	10	0
ARL17A ENSG00000185829	2	10	0	0	1	3	2	0	12	0
ARL17B ENSG00000228696	0	6	0	1	3	0	2	1	0	1
ARL2 ENSG00000213465	55	0	25	59	12	9	12	2	2	4
ARL2BP ENSG00000102931	2	2	0	0	9	0	4	2	4	0
ARL3 ENSG00000138175	9	1	135	270	42	15	0	8	31	20
ARL4A ENSG00000122644	0	6	0	0	0	0	0	2	0	0
ARL4C ENSG00000188042	1	4	6	84	10	14	0	42	7	6
ARL4D ENSG00000175906	10	30	2	1	2	2	4	2	4	43
ARL5A ENSG00000162980	8	0	2	4	0	5	8	0	5	2
ARL5B ENSG00000165997	6	4	3	2	1	1	1	0	1	1
ARL6 ENSG00000113966	0	0	1	0	3	3	0	2	0	0
ARL6IP1 ENSG00000170540	0	40	0	2	11	17	0	14	2	10
ARL6IP4 ENSG00000182196	34	28	8	233	19	31	5	8	37	17
ARL6IP5 ENSG00000144746	4	15	4	36	20	1	2	8	6	7
ARL6IP6 ENSG00000177917	1	6	3	1	4	0	0	17	0	2
ARL8A ENSG00000143862	17	14	48	0	1	6	0	26	55	52
ARL8B ENSG00000134108	17	12	2	18	1	0	20	0	23	2
ARL9 ENSG00000196503	12	2	0	2	0	0	0	1	0	0
ARMC1 ENSG00000104442	2	0	4	0	0	0	2	1	0	1
ARMC10 ENSG00000170632	2	18	0	15	1	3	1	2	9	0
ARMC12 ENSG00000157343	10	1	3	7	0	0	0	0	0	0
ARMC2 ENSG00000118690	1	3	0	0	0	0	0	1	0	0
ARMC4 ENSG00000169126	2	0	1	2	0	0	3	1	1	2
ARMC5 ENSG00000140691	0	1	12	0	2	10	7	2	0	0
ARMC6 ENSG00000105676	16	13	45	46	3	25	5	0	8	22
ARMC7 ENSG00000125449	26	1	14	13	6	2	3	11	8	1
ARMC8 ENSG00000114098	0	10	0	0	18	0	23	9	2	15
ARMC9 ENSG00000135931	14	1	6	44	2	0	0	0	1	1
ARMCX1 ENSG00000126947	5	1	0	8	2	0	1	14	0	1
ARMCX2 ENSG00000184867	21	6	5	2	12	10	2	0	2	1
ARMCX3 ENSG00000102401	2	45	18	2	1	6	6	14	1	0
ARMCX4 ENSG00000196440	1	22	1	0	4	9	5	6	3	16
ARMCX5 ENSG00000125962	0	0	0	1	1	0	0	0	0	0
ARMCX6 ENSG00000198960	0	0	3	0	2	4	4	11	0	1
ARMT1 ENSG00000146476	3	3	1	4	0	17	3	5	0	7
ARNT ENSG00000143437	19	8	15	52	47	37	119	1	31	3
ARNT2 ENSG00000172379	2	0	0	1	2	0	0	15	0	0
ARNTL ENSG00000133794	0	0	0	0	0	0	0	0	0	0
ARNTL2 ENSG00000029153	0	32	0	0	0	0	0	0	4	1
ARPC1A ENSG00000241685	2	85	1	4	0	45	5	12	55	21
ARPC1B ENSG00000130429	24	63	140	20	21	21	97	47	6	15
ARPC2 ENSG00000163466	81	194	26	49	22	36	11	4	49	18
ARPC3 ENSG00000111229	17	87	0	41	72	70	0	209	132	98
ARPC4 ENSG00000241553	109	56	11	6	16	9	34	35	9	7
ARPC5 ENSG00000162704	6	35	0	2	2	33	49	57	0	0
ARPC5L ENSG00000136950	3	100	43	1	9	45	90	39	4	2
ARPIN ENSG00000242498	0	10	63	10	14	0	11	26	2	21
ARPP19 ENSG00000128989	2	25	27	1	2	6	40	21	17	0
ARRB1 ENSG00000137486	15	2	23	127	24	0	2	64	2	22
ARRB2 ENSG00000141480	2	25	55	15	0	13	64	34	3	9
ARRDC1 ENSG00000197070	21	27	0	11	8	15	18	16	7	13
ARRDC2 ENSG00000105643	31	58	40	2	20	39	65	26	7	9
ARRDC3 ENSG00000113369	11	88	0	29	0	15	55	2	0	0
ARRDC4 ENSG00000140450	1	17	3	11	0	3	3	0	7	0
ARRDC5 ENSG00000205784	0	0	0	0	0	0	1	0	2	0
ARSA ENSG00000100299	31	4	102	29	13	1	4	43	23	16
ARSB ENSG00000113273	7	0	0	53	0	2	0	7	0	4
ARSD ENSG00000006756	40	120	4	136	32	27	28	77	34	15
ARSE ENSG00000157399	0	0	0	0	0	0	0	0	0	0
ARSG ENSG00000141337	8	0	3	5	2	7	6	0	2	0
ARSI ENSG00000183876	2	0	24	2	0	0	1	2	0	0
ARSJ ENSG00000180801	1	2	1	0	4	0	1	17	4	2
ARSK ENSG00000164291	2	0	1	4	1	2	7	0	0	1
ART3 ENSG00000156219	0	0	0	2	0	0	0	0	0	0
ART4 ENSG00000111339	0	0	0	0	0	0	0	0	1	0
ART5 ENSG00000167311	2	0	6	1	1	1	0	0	0	1
ARTN ENSG00000117407	1	12	1	11	0	5	2	0	3	0
ARV1 ENSG00000173409	0	12	5	5	2	0	0	3	7	0
ARVCF ENSG00000099889	17	9	49	0	3	5	4	20	2	12
ARX ENSG00000004848	1	3	0	1	0	0	0	0	1	0
ASAH1 ENSG00000104763	19	180	1	23	58	54	18	252	2	23
ASAH2 ENSG00000188611	0	1	0	0	0	0	0	0	0	0
ASAH2B ENSG00000204147	0	15	1	0	0	0	0	0	1	0
ASAP1 ENSG00000153317	1	2	0	58	0	5	0	2	0	3
ASAP2 ENSG00000151693	5	20	9	1	0	1	1	2	1	1
ASAP3 ENSG00000088280	3	4	54	5	12	15	1	47	10	13
ASB1 ENSG00000065802	10	44	26	64	23	2	9	61	0	0
ASB11 ENSG00000165192	0	1	0	0	0	0	0	0	0	0
ASB12 ENSG00000198881	1	0	0	0	0	0	0	0	0	0
ASB13 ENSG00000196372	12	8	8	0	9	0	2	4	1	1
ASB14 ENSG00000239388	0	0	0	0	0	0	0	0	0	0
ASB18 ENSG00000182177	0	0	0	5	0	0	0	0	0	43
ASB2 ENSG00000100628	192	7	0	2	12	31	14	15	0	11
ASB3 ENSG00000115239	6	0	0	1	2	10	1	10	28	2
ASB4 ENSG00000005981	0	0	0	0	0	0	0	2	0	0
ASB5 ENSG00000164122	0	0	0	2	0	0	1	0	0	0
ASB6 ENSG00000148331	0	17	51	18	1	1	11	1	22	18
ASB7 ENSG00000183475	4	0	1	0	0	0	0	10	0	1
ASB8 ENSG00000177981	3	2	0	88	22	9	4	38	43	13
ASB9 ENSG00000102048	0	0	0	0	0	0	1	0	0	0
ASCC1 ENSG00000138303	0	4	0	0	13	0	17	5	0	4
ASCC2 ENSG00000100325	12	46	67	57	27	21	0	0	20	3
ASCC3 ENSG00000112249	1	18	0	0	24	5	0	3	0	1
ASCL1 ENSG00000139352	0	2	0	1	0	0	1	2	0	0
ASCL2 ENSG00000183734	5	0	6	0	2	2	4	0	0	2
ASCL3 ENSG00000176009	0	0	0	0	0	0	0	0	0	0
ASCL5 ENSG00000232237	0	1	0	0	0	0	0	0	0	0
ASF1A ENSG00000111875	0	1	0	1	1	3	3	3	3	0
ASF1B ENSG00000105011	0	1	0	0	0	0	0	0	0	0
ASGR1 ENSG00000141505	2	17	1	1	1	2	39	0	1	5
ASGR2 ENSG00000161944	0	0	0	0	0	0	0	0	0	0
ASH1L ENSG00000116539	135	83	7	7	56	60	10	46	9	47
ASH2L ENSG00000129691	55	1	5	3	0	2	0	3	2	8
ASIC1 ENSG00000110881	45	3	15	16	5	4	6	1	9	8
ASIC3 ENSG00000213199	4	0	0	4	1	2	0	9	1	2
ASIC4 ENSG00000072182	0	0	0	0	0	2	0	2	2	1
ASIP ENSG00000101440	0	0	1	17	0	0	3	6	0	0
ASL ENSG00000126522	13	10	13	5	9	2	30	12	15	4
ASMT ENSG00000196433	1	0	1	0	0	1	0	1	0	0
ASMTL ENSG00000169093	176	1	23	7	46	0	93	57	0	8
ASNA1 ENSG00000198356	108	19	27	6	49	59	2	12	0	31
ASNS ENSG00000070669	102	0	9	11	27	23	72	11	6	1
ASNSD1 ENSG00000138381	1	0	2	4	3	24	1	4	18	0
ASPA ENSG00000108381	63	0	7	8	0	1	1	0	0	3
ASPG ENSG00000166183	1	1	6	4	2	0	7	8	0	0
ASPH ENSG00000198363	0	79	6	2	6	1	1	19	20	19
ASPHD1 ENSG00000174939	4	0	2	7	0	0	2	0	2	0
ASPHD2 ENSG00000128203	1	0	0	0	0	2	0	6	0	2
ASPM ENSG00000066279	0	1	0	1	1	0	0	0	0	1
ASPN ENSG00000106819	0	1	0	0	0	0	0	0	0	0
ASPRV1 ENSG00000244617	0	2	0	10	1	0	2	3	0	0
ASPSCR1 ENSG00000169696	72	57	69	13	16	13	10	21	1	11
ASRGL1 ENSG00000162174	1	1	4	2	13	17	6	17	8	2
ASS1 ENSG00000130707	72	680	1000	90	1	6	81	47	28	69
ASTE1 ENSG00000034533	2	19	0	1	7	0	1	16	9	0
ASTN2 ENSG00000148219	18	2	4	5	4	0	31	5	45	3
ASUN ENSG00000064102	1	3	0	6	0	0	2	1	4	1
ASXL1 ENSG00000171456	59	20	5	4	55	50	31	19	25	0
ASXL2 ENSG00000143970	5	6	1	29	2	2	1	0	0	12
ASXL3 ENSG00000141431	0	0	0	2	0	2	2	3	0	0
ASZ1 ENSG00000154438	0	0	0	0	0	0	0	0	0	0
ATAD1 ENSG00000138138	1	19	0	0	0	8	5	1	8	1
ATAD2 ENSG00000156802	0	2	0	0	0	1	3	2	0	0
ATAD2B ENSG00000119778	8	3	3	2	0	0	1	9	5	6
ATAD3A ENSG00000197785	0	3	6	56	0	21	15	63	25	1
ATAD3B ENSG00000160072	1	62	37	23	0	3	14	1	27	17
ATAD3C ENSG00000215915	11	1	0	27	0	0	0	0	0	1
ATAD5 ENSG00000176208	0	0	4	0	0	0	0	0	0	0
ATAT1 ENSG00000137343	15	53	1	10	48	0	1	1	26	4
ATCAY ENSG00000167654	7	0	1	1	0	1	0	0	0	0
ATE1 ENSG00000107669	2	13	0	0	0	27	0	2	0	0
ATF1 ENSG00000123268	1	0	1	1	1	0	0	1	1	0
ATF2 ENSG00000115966	5	8	5	2	8	0	0	0	11	3
ATF3 ENSG00000162772	25	554	0	2	43	2238	640	1652	14	316
ATF4 ENSG00000128272	85	417	12	147	326	323	356	250	47	102
ATF5 ENSG00000169136	3	48	9	18	2	52	28	33	25	3
ATF6 ENSG00000118217	4	11	13	4	0	75	1	7	10	1
ATF6B ENSG00000213676	1	35	1	0	19	0	2	18	55	1
ATF7 ENSG00000170653	0	7	4	11	1	1	23	0	23	7
ATF7IP ENSG00000171681	1	14	3	4	15	2	2	4	0	6
ATF7IP2 ENSG00000166669	0	16	4	45	0	0	6	0	0	17
ATG10 ENSG00000152348	8	12	27	39	6	0	2	5	5	4
ATG101 ENSG00000123395	58	144	175	271	7	76	46	52	24	22
ATG12 ENSG00000145782	0	50	8	32	7	5	6	1	0	10
ATG13 ENSG00000175224	13	31	139	14	27	29	0	1	74	24
ATG14 ENSG00000126775	16	55	1	26	13	0	5	0	19	2
ATG16L1 ENSG00000085978	29	23	3	6	34	69	33	12	115	36
ATG16L2 ENSG00000168010	5	31	14	0	6	9	10	4	0	2
ATG2A ENSG00000110046	30	98	29	31	6	12	22	23	4	16
ATG2B ENSG00000066739	0	0	0	11	7	25	4	0	8	0
ATG3 ENSG00000144848	0	43	5	17	0	2	0	9	41	0
ATG4A ENSG00000101844	4	36	4	8	17	13	0	0	0	1
ATG4B ENSG00000168397	6	37	80	9	102	26	42	118	46	59
ATG4C ENSG00000125703	0	4	2	1	1	0	3	1	5	0
ATG4D ENSG00000130734	1	1	2	0	3	11	0	18	14	10
ATG5 ENSG00000057663	0	21	2	6	11	1	6	2	0	20
ATG7 ENSG00000197548	24	27	78	34	15	60	3	1	12	3
ATG9A ENSG00000198925	71	12	0	44	13	0	55	30	41	11
ATG9B ENSG00000181652	0	0	0	0	0	0	0	0	0	0
ATHL1 ENSG00000142102	14	3	51	2	16	6	25	35	5	5
ATIC ENSG00000138363	48	0	5	0	16	5	10	4	1	30
ATL1 ENSG00000198513	0	6	0	1	2	11	4	0	0	1
ATL2 ENSG00000119787	32	39	16	1	1	20	32	29	0	36
ATL3 ENSG00000184743	40	0	0	5	0	8	52	21	3	26
ATM ENSG00000149311	17	21	17	8	1	14	10	5	15	14
ATMIN ENSG00000166454	0	1	1	14	8	5	0	8	3	0
ATN1 ENSG00000111676	33	104	360	429	2	165	95	135	164	21
ATOH1 ENSG00000172238	0	0	0	0	0	0	0	0	0	0
ATOH7 ENSG00000179774	0	0	0	0	0	0	0	0	0	0
ATOH8 ENSG00000168874	2	34	254	0	1	50	1	12	2	3
ATOX1 ENSG00000177556	67	16	32	158	45	13	99	4	56	17
ATP10A ENSG00000206190	1	0	7	0	3	1	0	0	0	0
ATP10B ENSG00000118322	0	3	1	0	1	0	0	0	0	0
ATP10D ENSG00000145246	0	1	5	1	1	0	0	2	1	0
ATP11A ENSG00000068650	5	1	0	0	0	0	2	4	0	4
ATP11B ENSG00000058063	1	22	0	2	3	4	2	1	0	7
ATP11C ENSG00000101974	0	0	2	0	3	2	0	3	1	1
ATP12A ENSG00000075673	0	12	0	1	0	11	0	47	0	0
ATP13A1 ENSG00000105726	2	13	28	6	4	2	3	1	25	11
ATP13A2 ENSG00000159363	23	7	11	20	4	5	4	7	14	4
ATP13A3 ENSG00000133657	0	141	0	0	0	140	0	0	0	6
ATP1A1 ENSG00000163399	32	616	275	197	138	539	158	485	645	207
ATP1A2 ENSG00000018625	75	3	0	0	1	0	1	1	0	0
ATP1A3 ENSG00000105409	0	0	0	0	0	0	0	0	0	1
ATP1A4 ENSG00000132681	0	11	0	4	1	0	11	0	2	0
ATP1B1 ENSG00000143153	1	168	2	0	5	67	10	91	5	6
ATP1B2 ENSG00000129244	7	0	0	31	2	0	0	0	0	13
ATP1B3 ENSG00000069849	30	56	102	7	0	80	30	2	19	12
ATP23 ENSG00000166896	0	0	0	0	1	0	0	0	0	0
ATP2A1 ENSG00000196296	0	0	0	0	0	0	0	0	0	0
ATP2A2 ENSG00000174437	0	134	0	11	46	113	76	55	76	10
ATP2A3 ENSG00000074370	7	23	31	36	5	8	13	19	1	1
ATP2B1 ENSG00000070961	1	211	0	2	1	12	6	0	5	4
ATP2B2 ENSG00000157087	0	0	0	0	0	0	0	0	1	0
ATP2B4 ENSG00000058668	0	2	8	17	5	25	25	3	0	4
ATP2C1 ENSG00000017260	10	38	1	0	13	1	2	15	27	8
ATP2C2 ENSG00000064270	1	16	3	0	10	0	1	8	9	7
ATP5SL ENSG00000105341	6	14	1	25	17	0	1	22	8	0
ATP6AP1 ENSG00000071553	299	79	348	35	126	19	147	26	100	41
ATP6AP1L ENSG00000205464	15	0	0	4	8	0	1	1	5	0
ATP6AP2 ENSG00000182220	41	0	0	18	6	24	6	73	23	18
ATP6V0A1 ENSG00000033627	17	28	104	45	40	16	24	6	8	6
ATP6V0A2 ENSG00000185344	0	13	0	1	0	0	2	8	20	1
ATP6V0A4 ENSG00000105929	0	0	0	0	0	0	0	1	1	0
ATP6V0B ENSG00000117410	35	87	97	47	90	77	20	26	76	23
ATP6V0D1 ENSG00000159720	16	4	79	0	35	2	6	21	13	5
ATP6V0D2 ENSG00000147614	0	0	0	0	0	11	0	0	0	0
ATP6V0E1 ENSG00000113732	705	97	93	285	206	147	10	1	148	25
ATP6V0E2 ENSG00000171130	7	0	74	1	27	13	9	4	18	1
ATP6V1A ENSG00000114573	0	0	2	15	11	1	1	0	6	2
ATP6V1B1 ENSG00000116039	0	0	0	2	0	17	0	0	2	0
ATP6V1B2 ENSG00000147416	43	35	74	73	28	26	6	13	12	7
ATP6V1C1 ENSG00000155097	2	0	2	6	1	0	5	0	3	0
ATP6V1C2 ENSG00000143882	1	3	0	19	4	3	4	4	13	1
ATP6V1D ENSG00000100554	4	30	38	20	0	14	9	6	2	4
ATP6V1E1 ENSG00000131100	268	69	17	16	31	14	48	79	24	52
ATP6V1E2 ENSG00000250565	1	3	8	1	0	0	0	0	3	0
ATP6V1F ENSG00000128524	0	57	109	367	29	66	232	66	22	12
ATP6V1G1 ENSG00000136888	1	69	0	3	9	24	18	6	52	13
ATP6V1G3 ENSG00000151418	0	0	0	0	0	0	0	0	0	0
ATP6V1H ENSG00000047249	43	30	7	1	24	10	0	0	42	27
ATP7A ENSG00000165240	0	35	2	2	1	3	0	7	1	1
ATP7B ENSG00000123191	0	1	0	0	0	0	0	12	0	1
ATP8A1 ENSG00000124406	0	0	0	0	1	1	1	2	1	0
ATP8A2 ENSG00000132932	4	0	0	1	0	1	0	1	0	0
ATP8B1 ENSG00000081923	1	159	3	0	5	27	2	15	7	12
ATP8B2 ENSG00000143515	33	0	5	11	11	59	24	59	4	3
ATP8B3 ENSG00000130270	0	4	0	4	0	0	0	1	0	1
ATP8B4 ENSG00000104043	1	0	1	0	0	0	0	0	0	0
ATP9A ENSG00000054793	3	78	0	0	0	27	0	7	8	7
ATP9B ENSG00000166377	45	32	4	1	2	1	2	18	49	0
ATPIF1 ENSG00000130770	14	152	19	4	20	23	17	50	139	49
ATR ENSG00000175054	2	0	1	20	0	2	5	1	0	2
ATRAID ENSG00000138085	346	11	26	51	42	8	1	40	5	8
ATRIP ENSG00000164053	0	0	0	0	0	0	0	0	0	0
ATRIP ENSG00000282827	2	1	0	0	0	0	0	0	0	0
ATRN ENSG00000088812	18	1	2	4	0	6	5	0	4	1
ATRNL1 ENSG00000107518	2	0	8	21	0	0	0	0	1	0
ATRX ENSG00000085224	20	2	0	5	1	1	14	12	12	1
ATXN1 ENSG00000124788	10	17	3	3	0	10	17	0	40	0
ATXN10 ENSG00000130638	0	38	1	13	0	2	0	10	4	15
ATXN1L ENSG00000224470	0	19	1	0	0	12	0	6	2	0
ATXN2 ENSG00000204842	15	105	16	9	0	0	5	2	7	5
ATXN2L ENSG00000168488	236	177	260	207	100	116	12	28	13	66
ATXN3 ENSG00000066427	13	7	0	3	2	43	4	19	13	14
ATXN7 ENSG00000163635	17	0	1	3	1	13	1	6	0	2
ATXN7L1 ENSG00000146776	0	7	0	0	0	0	0	10	1	1
ATXN7L2 ENSG00000162650	20	1	0	17	1	0	4	0	17	5
ATXN7L3 ENSG00000087152	7	9	89	0	25	5	18	16	28	14
ATXN7L3B ENSG00000253719	19	60	197	202	0	42	9	12	100	25
AUH ENSG00000148090	0	0	1	0	0	0	13	0	14	0
AUNIP ENSG00000127423	0	0	0	0	0	0	0	0	0	0
AUP1 ENSG00000115307	10	47	10	52	15	4	67	26	2	26
AURKA ENSG00000087586	0	0	0	0	0	0	1	0	0	0
AURKAIP1 ENSG00000175756	57	26	51	18	29	22	4	15	11	0
AURKB ENSG00000178999	0	0	0	1	0	0	0	0	0	0
AURKC ENSG00000105146	0	1	0	0	2	0	0	1	0	0
AUTS2 ENSG00000158321	15	16	19	19	0	44	0	15	5	2
AVEN ENSG00000169857	4	21	26	2	4	1	5	0	3	0
AVIL ENSG00000135407	0	0	0	0	0	1	0	0	2	2
AVL9 ENSG00000105778	0	0	2	4	0	12	12	6	0	0
AVP ENSG00000101200	0	0	0	0	1	0	0	0	0	1
AVPI1 ENSG00000119986	49	75	59	41	22	28	9	28	32	25
AVPR1A ENSG00000166148	0	2	0	1	0	0	0	0	0	0
AVPR2 ENSG00000126895	0	1	0	0	0	0	0	0	0	0
AXDND1 ENSG00000162779	0	3	1	8	0	0	0	0	0	0
AXIN1 ENSG00000103126	46	96	11	12	0	63	14	17	24	33
AXIN2 ENSG00000168646	3	22	0	0	16	0	0	8	0	9
AXL ENSG00000167601	383	21	182	35	4	72	477	10	6	18
AZGP1 ENSG00000160862	218	0	407	8	321	876	190	1639	1345	20
AZI2 ENSG00000163512	0	0	3	14	3	1	1	6	2	22
AZIN1 ENSG00000155096	1	58	0	0	0	33	5	0	0	2
AZIN2 ENSG00000142920	19	0	0	5	3	1	9	1	8	0
AZU1 ENSG00000172232	0	0	0	1	0	6	0	0	0	0
B2M ENSG00000166710	0	1498	14	226	998	1439	357	607	610	598
B3GALNT1 ENSG00000169255	0	0	0	0	1	0	2	1	2	0
B3GALNT2 ENSG00000162885	0	3	33	2	1	2	1	1	3	1
B3GALT1 ENSG00000172318	0	0	2	0	0	0	0	0	0	0
B3GALT2 ENSG00000162630	1	0	0	0	0	0	1	0	0	0
B3GALT4 ENSG00000235863	28	23	27	5	14	5	6	1	1	0
B3GALT5 ENSG00000183778	0	7	0	0	0	0	0	1	0	3
B3GALT6 ENSG00000176022	38	5	5	7	5	5	21	15	9	10
B3GAT1 ENSG00000109956	7	0	1	7	9	5	0	2	6	1
B3GAT2 ENSG00000112309	0	0	0	0	0	0	0	0	0	0
B3GAT3 ENSG00000149541	31	2	74	7	32	3	12	0	8	26
B3GLCT ENSG00000187676	0	8	6	1	0	2	5	7	0	1
B3GNT2 ENSG00000170340	0	1	0	0	2	0	0	2	0	0
B3GNT3 ENSG00000179913	6	87	14	6	5	5	3	21	1	0
B3GNT4 ENSG00000176383	0	1	0	1	0	1	1	0	0	0
B3GNT5 ENSG00000176597	9	33	4	14	2	16	1	4	0	0
B3GNT7 ENSG00000156966	0	0	7	12	3	1	35	16	0	1
B3GNT8 ENSG00000177191	5	3	0	25	0	2	10	0	4	0
B3GNT9 ENSG00000237172	21	1	0	44	3	0	0	0	3	6
B3GNTL1 ENSG00000175711	8	0	1	0	12	0	3	0	2	1
B4GALNT1 ENSG00000135454	1	0	1	43	1	7	4	0	0	1
B4GALNT3 ENSG00000139044	11	40	3	0	0	10	0	0	6	0
B4GALNT4 ENSG00000182272	0	0	0	2	1	15	0	19	0	0
B4GALT1 ENSG00000086062	4	439	40	7	8	20	92	46	125	2
B4GALT2 ENSG00000117411	45	27	29	286	2	13	0	10	0	12
B4GALT3 ENSG00000158850	11	42	59	44	20	2	3	35	20	24
B4GALT4 ENSG00000121578	1	700	1	8	7	4	5	5	1	13
B4GALT5 ENSG00000158470	1	242	3	2	7	69	7	5	4	6
B4GALT6 ENSG00000118276	0	2	0	23	0	0	2	0	0	3
B4GALT7 ENSG00000027847	30	20	58	42	39	1	27	0	10	0
B4GAT1 ENSG00000174684	265	0	19	430	40	1	8	13	7	0
B9D1 ENSG00000108641	13	2	5	70	16	1	8	2	23	1
B9D2 ENSG00000123810	26	1	8	10	18	7	14	18	11	3
BAALC ENSG00000164929	0	1	0	0	1	2	6	0	0	0
BAAT ENSG00000136881	0	0	0	0	0	0	0	0	0	0
BABAM1 ENSG00000105393	5	27	56	95	5	8	32	16	31	1
BACE1 ENSG00000186318	120	7	14	15	7	18	9	7	7	12
BACE2 ENSG00000182240	6	107	86	30	22	24	1	172	25	10
BACH1 ENSG00000156273	0	0	5	4	0	3	4	11	7	0
BACH2 ENSG00000112182	4	0	1	32	1	0	1	0	1	0
BAD ENSG00000002330	36	26	73	92	24	13	38	14	6	7
BAG1 ENSG00000107262	6	447	383	15	12	147	209	296	48	74
BAG2 ENSG00000112208	9	10	2	11	1	2	4	5	1	2
BAG3 ENSG00000151929	17	80	21	15	4	155	95	61	5	40
BAG4 ENSG00000156735	2	0	7	1	0	1	4	0	0	0
BAG5 ENSG00000166170	1	15	6	0	7	5	0	2	1	1
BAG6 ENSG00000204463	432	148	213	2	101	95	26	83	85	110
BAHCC1 ENSG00000266074	9	0	3	5	3	11	13	3	1	0
BAHD1 ENSG00000140320	28	20	6	18	17	18	4	12	2	1
BAIAP2 ENSG00000175866	10	153	159	11	1	253	8	79	35	9
BAIAP2L1 ENSG00000006453	16	278	113	23	51	33	0	13	24	12
BAIAP2L2 ENSG00000128298	0	11	0	0	0	0	0	0	2	1
BAIAP3 ENSG00000007516	6	1	2	0	1	0	30	2	26	2
BAK1 ENSG00000030110	7	43	96	83	1	4	1	19	2	18
BAMBI ENSG00000095739	0	33	0	1	1	0	0	0	2	1
BANF1 ENSG00000175334	216	183	22	153	34	29	6	90	114	71
BANK1 ENSG00000153064	0	0	0	0	0	9	0	0	0	2
BANP ENSG00000172530	36	0	0	2	3	8	13	5	4	0
BAP1 ENSG00000163930	48	35	95	28	15	44	12	74	97	37
BARD1 ENSG00000138376	0	2	0	0	4	8	3	4	0	1
BARX1 ENSG00000131668	0	0	3	0	0	3	0	3	0	0
BARX2 ENSG00000043039	5	11	0	0	0	2	6	3	0	19
BASP1 ENSG00000176788	0	3	0	4	8	9	3	23	6	2
BATF ENSG00000156127	2	12	16	2	1	1	11	2	5	1
BATF2 ENSG00000168062	1	0	12	11	3	0	0	1	3	2
BATF3 ENSG00000123685	10	0	5	2	1	9	1	4	29	6
BAX ENSG00000087088	0	1	0	0	5	1	0	0	0	2
BAZ1A ENSG00000198604	2	28	0	1	0	4	0	2	0	16
BAZ1B ENSG00000009954	10	97	81	90	0	11	64	5	53	5
BAZ2A ENSG00000076108	12	163	26	4	28	3	21	15	33	3
BAZ2B ENSG00000123636	40	16	0	1	2	0	32	3	0	3
BBC3 ENSG00000105327	6	24	2	1	5	1	3	20	0	3
BBIP1 ENSG00000214413	0	2	0	0	5	0	0	2	1	0
BBOF1 ENSG00000119636	1	0	2	0	1	1	1	1	0	0
BBOX1 ENSG00000129151	1	0	0	0	1	0	1	0	0	0
BBS1 ENSG00000174483	4	0	1	3	0	0	0	0	2	2
BBS10 ENSG00000179941	2	0	0	3	0	3	0	0	1	1
BBS12 ENSG00000181004	0	0	1	0	0	0	0	0	0	0
BBS2 ENSG00000125124	16	9	0	6	22	13	2	0	61	2
BBS4 ENSG00000140463	15	1	3	39	6	6	10	1	6	17
BBS5 ENSG00000163093	11	0	4	2	1	7	1	2	2	1
BBS7 ENSG00000138686	16	0	3	1	0	2	1	3	1	0
BBS9 ENSG00000122507	0	24	4	0	0	2	4	4	4	7
BBX ENSG00000114439	4	10	8	32	1	46	9	1	15	17
BCAM ENSG00000187244	2	93	50	13	134	145	105	302	514	33
BCAN ENSG00000132692	0	0	0	5	1	0	0	0	0	0
BCAP29 ENSG00000075790	1	29	0	0	24	6	17	71	26	41
BCAP31 ENSG00000185825	454	124	924	88	62	20	12	249	84	90
BCAR1 ENSG00000050820	218	175	121	17	42	104	162	15	63	103
BCAR3 ENSG00000137936	1	7	1	0	0	14	0	0	0	0
BCAS1 ENSG00000064787	0	57	3	2	17	10	20	43	0	2
BCAS2 ENSG00000116752	3	8	1	0	0	0	11	1	15	1
BCAS3 ENSG00000141376	1	8	3	39	0	7	0	2	7	0
BCAS4 ENSG00000124243	1	26	73	1	9	8	7	2	1	10
BCAT1 ENSG00000060982	0	1	1	2	0	0	0	0	1	1
BCAT2 ENSG00000105552	100	132	57	17	24	0	65	8	75	15
BCCIP ENSG00000107949	1	7	0	48	7	4	0	2	0	7
BCDIN3D ENSG00000186666	7	0	0	3	4	8	0	0	2	4
BCHE ENSG00000114200	0	0	0	0	0	0	0	0	2	0
BCKDHA ENSG00000248098	2	8	4	11	1	5	12	1	0	1
BCKDHB ENSG00000083123	0	1	0	0	0	0	3	3	2	1
BCKDK ENSG00000103507	73	11	18	25	10	5	23	16	7	26
BCL10 ENSG00000142867	3	203	1	3	5	126	3	0	0	12
BCL11A ENSG00000119866	0	10	12	0	8	10	3	11	9	10
BCL11B ENSG00000127152	0	5	0	1	0	0	0	5	0	0
BCL2 ENSG00000171791	1	20	5	2	22	2	3	0	23	4
BCL2A1 ENSG00000140379	1	0	0	0	0	0	1	0	0	0
BCL2L1 ENSG00000171552	27	30	9	3	39	1	0	7	54	22
BCL2L10 ENSG00000137875	0	0	0	0	0	0	0	0	0	0
BCL2L11 ENSG00000153094	0	1	0	0	22	1	0	0	3	0
BCL2L12 ENSG00000126453	5	9	46	11	1	17	1	42	4	13
BCL2L13 ENSG00000099968	4	65	39	7	1	27	3	28	16	0
BCL2L14 ENSG00000121380	0	5	2	4	0	2	0	10	4	3
BCL2L15 ENSG00000188761	2	16	2	1	1	0	0	0	0	0
BCL2L2 ENSG00000129473	28	68	3	9	74	65	5	36	25	2
BCL3 ENSG00000069399	3	87	7	12	0	53	40	174	4	94
BCL6 ENSG00000113916	86	2	6	7	0	51	10	41	7	25
BCL6B ENSG00000161940	0	0	0	6	2	0	20	0	0	0
BCL7A ENSG00000110987	0	19	0	0	13	5	6	17	27	9
BCL7B ENSG00000106635	36	58	0	16	13	0	2	16	1	67
BCL7C ENSG00000099385	47	22	11	119	0	15	8	3	27	0
BCL9 ENSG00000116128	3	2	0	0	0	2	2	5	1	20
BCL9L ENSG00000186174	0	14	1	23	20	85	3	42	71	53
BCLAF1 ENSG00000029363	2	6	4	21	1	18	45	5	3	2
BCO1 ENSG00000135697	0	0	0	0	0	0	0	0	0	1
BCO2 ENSG00000197580	18	1	1	2	0	1	0	3	0	2
BCOR ENSG00000183337	0	9	0	2	0	4	0	2	8	0
BCORL1 ENSG00000085185	5	0	2	43	11	1	5	0	0	2
BCR ENSG00000186716	18	29	41	118	9	64	1	29	11	11
BCS1L ENSG00000074582	60	6	35	30	39	4	14	19	26	5
BDH1 ENSG00000161267	2	26	55	12	4	21	17	7	22	5
BDH2 ENSG00000164039	1	31	38	62	39	64	4	8	18	47
BDKRB1 ENSG00000100739	7	1	1	0	0	0	1	6	1	1
BDKRB2 ENSG00000168398	3	75	2	1	0	39	138	28	2	6
BDNF ENSG00000176697	0	0	0	0	0	0	1	0	0	0
BDP1 ENSG00000145734	0	7	7	5	0	3	0	27	4	0
BEAN1 ENSG00000166546	1	0	1	0	0	0	0	0	0	0
BECN1 ENSG00000126581	1	15	0	11	1	1	24	6	5	0
BEGAIN ENSG00000183092	11	0	2	6	1	7	28	2	1	3
BEND2 ENSG00000177324	0	0	0	0	0	0	0	0	0	0
BEND3 ENSG00000178409	0	0	0	1	0	0	0	1	2	0
BEND4 ENSG00000188848	0	0	0	0	0	0	0	0	0	0
BEND5 ENSG00000162373	1	4	9	2	0	0	4	1	0	3
BEND6 ENSG00000151917	6	0	0	0	1	0	0	0	0	0
BEND7 ENSG00000165626	0	40	2	0	1	0	1	4	0	8
BEST1 ENSG00000167995	1	23	9	6	7	1	9	0	2	0
BEST3 ENSG00000127325	0	6	0	0	0	0	0	0	0	1
BEST4 ENSG00000142959	0	0	0	0	0	0	0	0	0	0
BET1 ENSG00000105829	1	22	1	1	0	0	6	2	6	2
BET1L ENSG00000177951	102	112	7	9	40	32	9	27	32	25
BEX1 ENSG00000133169	0	0	0	0	1	0	0	0	1	0
BEX2 ENSG00000133134	14	4	2	10	17	3	12	0	24	12
BEX3 ENSG00000166681	0	17	51	128	23	15	17	3	59	3
BEX4 ENSG00000102409	5	79	18	116	23	80	29	6	40	17
BEX5 ENSG00000184515	0	0	8	9	0	7	0	0	0	0
BFAR ENSG00000103429	24	11	9	29	0	3	23	18	0	33
BFSP1 ENSG00000125864	1	0	2	1	0	0	0	3	0	6
BFSP2 ENSG00000170819	0	0	0	0	0	0	0	0	0	0
BGLAP ENSG00000242252	0	0	0	0	0	0	0	0	0	0
BGN ENSG00000182492	645	9	352	28	37	1	274	9	2	1
BHLHB9 ENSG00000198908	3	0	0	3	2	1	1	0	1	0
BHLHE22 ENSG00000180828	0	0	1	0	0	0	0	0	1	2
BHLHE40 ENSG00000134107	3	126	3	0	21	63	0	97	75	43
BHLHE41 ENSG00000123095	14	78	1	0	1	0	10	4	2	15
BHMT ENSG00000145692	0	2	2	0	0	0	0	0	0	1
BHMT2 ENSG00000132840	0	0	1	30	0	0	3	0	1	0
BICC1 ENSG00000122870	0	1	1	1	2	4	0	1	1	0
BICD1 ENSG00000151746	0	1	1	0	0	0	0	1	1	0
BICD2 ENSG00000185963	12	33	52	0	36	9	9	2	0	4
BICDL1 ENSG00000135127	0	65	4	0	4	3	1	3	2	2
BICDL2 ENSG00000162069	25	118	26	8	2	40	7	12	1	38
BID ENSG00000015475	34	131	6	18	6	21	71	31	6	34
BIK ENSG00000100290	5	115	10	8	33	10	3	40	48	25
BIN1 ENSG00000136717	69	13	1144	243	31	22	0	25	26	12
BIN2 ENSG00000110934	0	0	0	10	0	0	4	8	1	0
BIN3 ENSG00000147439	3	41	75	26	4	2	208	11	0	63
BIRC2 ENSG00000110330	11	23	18	7	19	4	6	0	20	8
BIRC3 ENSG00000023445	5	46	3	4	1	3	7	4	17	5
BIRC5 ENSG00000089685	0	1	3	3	2	0	1	0	2	0
BIRC6 ENSG00000115760	1	5	0	5	0	4	4	10	8	0
BIRC7 ENSG00000101197	1	0	0	2	0	0	1	0	0	0
BIVM ENSG00000134897	1	0	1	9	8	3	2	3	4	0
BLCAP ENSG00000166619	54	187	41	107	14	23	18	4	24	92
BLK ENSG00000136573	2	0	0	1	0	0	0	1	0	0
BLM ENSG00000197299	0	0	0	0	0	2	0	0	0	0
BLMH ENSG00000108578	11	9	8	22	39	4	42	0	18	22
BLNK ENSG00000095585	0	0	0	0	0	0	0	0	14	0
BLOC1S1 ENSG00000135441	61	1	182	90	30	3	1	28	11	27
BLOC1S2 ENSG00000196072	0	9	2	0	0	0	0	0	1	1
BLOC1S3 ENSG00000189114	5	1	1	3	0	2	1	0	0	10
BLOC1S4 ENSG00000186222	1	21	12	59	0	0	2	3	26	7
BLOC1S5 ENSG00000188428	1	3	3	17	0	1	0	0	6	7
BLOC1S6 ENSG00000104164	10	7	1	6	7	14	23	3	8	0
BLVRA ENSG00000106605	37	2	2	63	12	5	42	22	13	41
BLVRB ENSG00000090013	70	1	91	57	59	13	33	51	17	30
BLZF1 ENSG00000117475	21	5	3	3	2	9	1	11	3	1
BMF ENSG00000104081	38	19	43	7	1	4	1	7	7	8
BMI1 ENSG00000168283	3	1	9	3	0	0	4	37	14	2
BMP1 ENSG00000168487	17	8	48	1	1	25	68	22	3	11
BMP10 ENSG00000163217	0	0	0	0	0	0	0	0	0	0
BMP2 ENSG00000125845	0	13	0	0	0	7	1	2	2	1
BMP2K ENSG00000138756	1	0	1	14	0	2	1	1	0	0
BMP3 ENSG00000152785	0	0	0	0	0	3	0	2	0	1
BMP4 ENSG00000125378	12	1	0	102	1	0	0	2	3	6
BMP5 ENSG00000112175	7	0	4	136	0	7	2	12	0	4
BMP6 ENSG00000153162	0	0	0	0	0	2	1	0	0	0
BMP7 ENSG00000101144	35	10	10	50	0	0	16	8	5	17
BMP8B ENSG00000116985	1	0	0	0	0	0	0	0	2	0
BMPER ENSG00000164619	4	0	0	0	1	1	1	1	3	0
BMPR1A ENSG00000107779	0	21	0	1	7	0	4	0	4	1
BMPR1B ENSG00000138696	0	0	1	1	2	0	0	3	1	1
BMPR2 ENSG00000204217	0	0	0	4	1	2	2	24	6	7
BMS1 ENSG00000165733	4	33	0	64	5	7	0	3	11	20
BMT2 ENSG00000164603	3	1	1	0	1	0	0	15	2	0
BMX ENSG00000102010	0	0	0	2	0	0	0	2	0	0
BNC1 ENSG00000169594	0	1	0	0	2	1	0	2	0	0
BNC2 ENSG00000173068	16	2	0	6	3	0	1	0	1	0
BNIP1 ENSG00000113734	0	18	15	1	0	12	14	3	3	1
BNIP2 ENSG00000140299	7	13	0	1	6	8	0	72	15	2
BNIP3 ENSG00000176171	10	0	9	19	10	10	1	0	26	0
BNIP3L ENSG00000104765	4	2	1	0	11	10	6	2	5	1
BNIPL ENSG00000163141	0	0	3	0	8	3	0	3	13	4
BOC ENSG00000144857	32	1	2	154	1	3	11	9	3	7
BOD1 ENSG00000145919	211	39	36	1	106	8	18	99	0	45
BOD1L1 ENSG00000038219	6	11	6	11	2	22	10	0	7	27
BOD1L2 ENSG00000228075	0	0	0	0	0	0	0	0	0	0
BOK ENSG00000176720	72	41	2	0	4	3	41	2	3	11
BOLA1 ENSG00000178096	77	0	0	44	0	10	0	2	16	1
BOLA2B ENSG00000169627	43	56	113	11	5	31	5	18	1	29
BOLA3 ENSG00000163170	0	35	7	0	2	27	2	23	34	2
BOLL ENSG00000152430	0	0	0	0	0	0	0	0	0	0
BOP1 ENSG00000261236	15	4	9	39	7	8	0	4	1	6
BORA ENSG00000136122	0	0	0	0	0	1	4	1	0	0
BORCS5 ENSG00000165714	2	3	0	3	1	2	3	0	2	2
BORCS6 ENSG00000196544	16	9	26	22	3	0	2	10	3	24
BORCS7 ENSG00000166275	0	6	14	1	3	18	0	0	3	6
BORCS8 ENSG00000254901	8	6	9	2	0	10	2	15	33	16
BORCS8-MEF2B ENSG00000064489	1	0	0	0	0	0	2	0	0	0
BPGM ENSG00000172331	0	3	0	1	0	0	2	14	16	1
BPHL ENSG00000137274	14	2	0	5	0	1	36	14	9	0
BPI ENSG00000101425	50	1	2	0	0	2	0	0	3	5
BPIFA1 ENSG00000198183	0	0	2	0	1	0	0	0	0	2
BPIFB1 ENSG00000125999	267	6	24	4	11	4	6	6	9	0
BPIFB2 ENSG00000078898	0	4	1	1	0	0	11	0	5	0
BPIFB4 ENSG00000186191	0	0	0	0	0	0	0	0	0	0
BPIFC ENSG00000184459	0	0	0	0	0	0	0	0	0	0
BPNT1 ENSG00000162813	0	49	0	2	6	12	0	0	18	1
BPTF ENSG00000171634	1	2	0	36	2	10	20	14	4	4
BRAF ENSG00000157764	1	6	4	0	1	17	5	4	16	0
BRAP ENSG00000089234	7	10	34	7	1	17	3	2	0	0
BRAT1 ENSG00000106009	6	3	89	41	1	47	1	50	15	24
BRCA1 ENSG00000012048	16	4	3	4	2	0	0	2	11	1
BRCA2 ENSG00000139618	0	1	0	4	2	0	0	0	0	1
BRCC3 ENSG00000185515	0	6	0	4	0	4	0	3	1	0
BRD1 ENSG00000100425	2	4	6	0	1	8	4	14	5	23
BRD2 ENSG00000204256	50	395	10	193	320	300	489	292	255	163
BRD3 ENSG00000169925	8	3	0	6	24	5	1	11	17	20
BRD4 ENSG00000141867	185	147	36	44	6	188	25	37	2	19
BRD7 ENSG00000166164	34	17	5	1	2	35	14	0	8	17
BRD8 ENSG00000112983	14	21	22	141	13	1	3	3	6	0
BRD9 ENSG00000028310	55	38	9	6	4	3	2	58	7	11
BRE ENSG00000158019	15	3	49	19	0	0	7	15	2	13
BRF1 ENSG00000185024	15	7	7	0	9	3	52	5	14	4
BRF2 ENSG00000104221	3	47	3	48	4	20	3	0	0	3
BRI3 ENSG00000164713	202	150	198	120	171	183	115	7	134	103
BRI3BP ENSG00000184992	1	0	0	0	2	0	1	0	3	0
BRICD5 ENSG00000182685	10	2	0	0	0	0	0	0	0	0
BRINP1 ENSG00000078725	2	0	11	30	0	0	0	0	0	0
BRINP3 ENSG00000162670	1	1	0	0	2	1	0	1	2	0
BRIP1 ENSG00000136492	2	0	1	0	2	1	0	1	0	0
BRIX1 ENSG00000113460	0	5	5	2	1	0	0	1	7	0
BRK1 ENSG00000254999	109	34	56	80	37	37	39	20	53	13
BRMS1 ENSG00000174744	12	3	51	31	0	8	14	1	8	6
BRMS1L ENSG00000100916	0	1	0	0	1	2	0	1	0	0
BROX ENSG00000162819	4	6	1	1	15	4	4	2	0	2
BRPF1 ENSG00000156983	20	26	28	0	7	32	6	2	8	16
BRPF3 ENSG00000096070	2	23	5	26	2	88	0	35	32	0
BRSK1 ENSG00000160469	2	0	5	15	1	1	0	3	0	3
BRSK2 ENSG00000174672	19	0	6	0	0	2	5	2	0	2
BRWD1 ENSG00000185658	6	15	5	29	10	4	0	7	13	0
BRWD3 ENSG00000165288	0	12	0	13	2	0	7	0	0	0
BSCL2 ENSG00000168000	0	0	0	1	0	0	0	0	0	0
BSDC1 ENSG00000160058	21	5	12	21	2	8	1	3	49	9
BSG ENSG00000172270	186	11	61	304	84	19	30	41	107	15
BSN ENSG00000164061	2	0	2	0	1	2	0	0	0	0
BSND ENSG00000162399	0	0	0	0	0	0	0	0	0	0
BSPH1 ENSG00000188334	0	0	0	0	0	0	0	0	0	0
BSPRY ENSG00000119411	8	16	0	0	10	3	13	0	13	19
BST1 ENSG00000109743	0	1	2	24	4	0	2	0	0	0
BST2 ENSG00000130303	549	8	25	419	2	46	137	6	22	2
BTAF1 ENSG00000095564	4	11	4	9	2	0	1	19	0	4
BTBD1 ENSG00000064726	19	52	3	5	2	2	2	21	9	12
BTBD10 ENSG00000148925	15	27	0	1	0	4	4	2	4	1
BTBD11 ENSG00000151136	0	23	1	1	4	8	2	1	0	10
BTBD16 ENSG00000138152	0	0	0	0	0	0	0	0	0	0
BTBD19 ENSG00000222009	0	1	5	0	0	0	3	0	1	0
BTBD2 ENSG00000133243	228	44	166	18	2	42	0	63	121	59
BTBD3 ENSG00000132640	4	10	1	51	1	13	5	0	2	2
BTBD6 ENSG00000184887	118	27	42	45	1	79	4	23	16	30
BTBD7 ENSG00000011114	2	47	7	52	2	0	6	7	1	3
BTBD8 ENSG00000189195	1	0	0	1	0	0	0	0	0	0
BTBD9 ENSG00000183826	1	28	15	12	5	13	2	9	2	1
BTC ENSG00000174808	5	4	1	0	0	0	0	3	0	3
BTD ENSG00000169814	3	18	13	75	17	0	0	15	6	3
BTF3 ENSG00000145741	63	29	5	161	33	65	7	13	11	32
BTF3L4 ENSG00000134717	3	50	1	0	1	23	0	3	8	8
BTG1 ENSG00000133639	1	121	3	118	33	13	9	16	3	10
BTG2 ENSG00000159388	114	72	0	41	10	46	487	51	35	183
BTG3 ENSG00000154640	0	112	0	1	2	25	0	4	10	1
BTK ENSG00000010671	0	1	0	7	5	1	0	0	1	1
BTN2A1 ENSG00000112763	1	12	7	21	12	0	1	1	8	3
BTN2A2 ENSG00000124508	1	0	2	22	0	8	1	0	3	5
BTN3A1 ENSG00000026950	0	3	5	22	8	3	4	12	0	35
BTN3A2 ENSG00000186470	0	10	3	3	8	0	7	0	2	11
BTN3A3 ENSG00000111801	0	0	12	2	5	1	0	1	1	1
BTNL3 ENSG00000168903	4	0	0	0	5	0	0	1	1	2
BTNL9 ENSG00000165810	0	2	0	0	0	2	1	0	1	0
BTRC ENSG00000166167	3	0	11	2	27	3	31	34	0	11
BUB1 ENSG00000169679	0	0	0	0	0	0	0	0	0	0
BUB1B ENSG00000156970	0	1	0	0	0	1	0	0	0	1
BUB3 ENSG00000154473	0	3	0	0	4	0	2	8	5	5
BUD13 ENSG00000137656	6	0	0	3	0	0	3	1	0	1
BUD31 ENSG00000106245	226	178	1	62	86	8	70	24	84	54
BVES ENSG00000112276	9	0	1	7	0	1	15	0	1	2
BYSL ENSG00000112578	36	24	16	0	7	50	0	0	1	0
BZW1 ENSG00000082153	0	127	0	1	9	17	18	46	1	0
BZW2 ENSG00000136261	0	7	1	0	1	0	0	58	0	9
C10orf10 ENSG00000165507	4	12	0	0	1	100	51	15	0	0
C10orf105 ENSG00000214688	0	0	0	0	0	0	0	1	0	0
C10orf107 ENSG00000183346	0	2	1	1	0	0	0	0	1	0
C10orf11 ENSG00000148655	21	1	1	2	1	1	24	2	1	37
C10orf128 ENSG00000204161	1	0	0	1	0	0	3	0	0	1
C10orf2 ENSG00000107815	14	12	0	35	0	11	11	3	3	10
C10orf35 ENSG00000171224	0	7	18	6	0	1	16	2	3	7
C10orf54 ENSG00000107738	148	83	41	202	12	3	185	40	2	4
C10orf55 ENSG00000222047	0	0	0	0	0	0	0	0	0	0
C10orf67 ENSG00000179133	0	0	0	0	0	0	0	0	0	0
C10orf71 ENSG00000177354	0	0	0	0	0	0	0	0	0	0
C10orf76 ENSG00000120029	45	8	6	5	7	11	14	3	13	11
C10orf82 ENSG00000165863	1	0	0	2	0	0	0	0	0	1
C10orf88 ENSG00000119965	0	0	1	0	0	2	0	0	0	0
C10orf95 ENSG00000120055	1	0	0	0	0	0	0	0	0	0
C10orf99 ENSG00000188373	107	114	71	0	1	1	0	13	17	5
C11orf1 ENSG00000137720	7	35	12	16	2	2	1	8	0	1
C11orf16 ENSG00000176029	0	0	0	0	0	0	0	0	0	0
C11orf21 ENSG00000110665	0	3	3	3	0	1	0	0	0	0
C11orf24 ENSG00000171067	45	10	6	1	36	33	22	30	44	36
C11orf31 ENSG00000211450	88	113	77	127	23	137	10	56	63	18
C11orf42 ENSG00000180878	0	0	0	0	0	0	0	0	0	0
C11orf45 ENSG00000174370	2	0	0	1	0	0	0	0	0	0
C11orf49 ENSG00000149179	3	3	61	11	1	1	5	8	67	0
C11orf52 ENSG00000149300	0	0	0	3	0	0	0	0	1	0
C11orf53 ENSG00000150750	0	4	1	0	0	0	0	0	0	0
C11orf54 ENSG00000182919	2	0	4	4	0	2	0	3	17	6
C11orf57 ENSG00000150776	0	10	0	2	0	1	0	0	0	0
C11orf58 ENSG00000110696	16	41	9	136	17	36	9	2	15	26
C11orf63 ENSG00000109944	3	0	1	0	0	0	0	0	0	0
C11orf65 ENSG00000166323	3	0	0	0	1	0	1	1	0	0
C11orf68 ENSG00000175573	0	14	53	105	15	2	0	12	1	1
C11orf70 ENSG00000137691	1	1	0	0	0	0	0	0	0	0
C11orf71 ENSG00000180425	0	0	0	4	5	4	3	0	0	0
C11orf74 ENSG00000166352	0	0	0	0	0	7	0	0	2	2
C11orf80 ENSG00000173715	0	0	0	0	0	0	0	0	0	0
C11orf84 ENSG00000168005	2	0	2	0	5	0	0	0	0	18
C11orf87 ENSG00000185742	0	0	0	1	0	0	0	0	0	0
C11orf88 ENSG00000183644	0	0	0	0	0	0	0	0	0	0
C11orf95 ENSG00000188070	21	0	10	65	1	21	1	0	12	16
C11orf96 ENSG00000187479	143	36	108	43	41	4	8364	30	0	52
C11orf98 ENSG00000278615	0	0	0	0	0	0	0	0	0	0
C12orf10 ENSG00000139637	79	6	39	39	27	0	27	12	0	21
C12orf29 ENSG00000133641	4	1	3	2	1	4	0	0	2	1
C12orf4 ENSG00000047621	19	6	0	10	1	0	2	14	0	1
C12orf40 ENSG00000180116	0	0	0	0	0	0	1	0	0	0
C12orf42 ENSG00000179088	0	1	0	1	0	3	0	1	2	0
C12orf43 ENSG00000157895	4	1	10	62	5	44	14	0	1	0
C12orf45 ENSG00000151131	2	18	8	1	5	1	2	1	8	0
C12orf49 ENSG00000111412	0	42	1	2	0	6	0	4	4	2
C12orf50 ENSG00000165805	0	0	0	0	0	0	1	0	0	0
C12orf54 ENSG00000177627	1	4	6	5	0	12	3	0	0	3
C12orf56 ENSG00000185306	0	0	3	0	0	0	5	0	0	0
C12orf57 ENSG00000111678	213	1	523	332	45	44	73	25	51	30
C12orf60 ENSG00000182993	0	0	0	0	1	0	0	1	3	0
C12orf65 ENSG00000130921	4	0	12	8	0	0	0	2	4	9
C12orf66 ENSG00000174206	0	1	0	0	0	6	4	5	2	0
C12orf73 ENSG00000204954	0	0	0	5	0	0	0	1	5	8
C12orf75 ENSG00000235162	8	1	17	65	0	1	2	0	5	1
C12orf76 ENSG00000174456	3	4	0	18	2	0	1	38	6	0
C14orf1 ENSG00000133935	54	33	178	31	69	18	111	33	44	12
C14orf105 ENSG00000100557	1	0	0	1	1	0	0	0	0	0
C14orf119 ENSG00000179933	2	1	1	13	0	8	3	0	3	3
C14orf132 ENSG00000227051	0	1	0	0	10	6	3	0	0	0
C14orf142 ENSG00000170270	2	0	1	3	0	4	2	3	0	0
C14orf159 ENSG00000133943	19	11	33	27	4	6	6	1	47	5
C14orf166 ENSG00000087302	4	39	17	18	10	9	14	43	27	18
C14orf169 ENSG00000170468	1	12	1	0	0	0	0	3	0	2
C14orf178 ENSG00000197734	0	0	0	0	0	0	0	1	0	0
C14orf180 ENSG00000184601	1	0	0	0	0	2	0	0	0	0
C14orf2 ENSG00000156411	148	154	276	75	89	94	64	7	67	115
C14orf28 ENSG00000179476	0	1	0	1	0	2	1	1	6	0
C14orf37 ENSG00000139971	0	1	0	1	1	1	0	0	1	0
C14orf39 ENSG00000179008	2	0	2	1	0	2	0	0	1	0
C14orf79 ENSG00000140104	6	0	0	21	0	42	1	7	0	11
C14orf80 ENSG00000185347	2	0	1	0	1	5	8	15	13	1
C14orf93 ENSG00000100802	15	0	1	6	7	4	22	1	7	13
C15orf39 ENSG00000167173	24	11	4	27	23	0	45	10	11	9
C15orf40 ENSG00000169609	53	8	0	9	45	4	4	0	0	1
C15orf41 ENSG00000186073	0	10	3	1	7	0	0	6	0	1
C15orf48 ENSG00000166920	1	32	1	0	3	20	1	10	18	0
C15orf52 ENSG00000188549	142	30	4	16	11	6	4	3	1	0
C15orf57 ENSG00000128891	5	29	47	6	2	4	2	1	0	3
C15orf59 ENSG00000205363	25	3	110	4	2	9	3	11	1	73
C15orf61 ENSG00000189227	9	0	10	2	2	3	1	1	50	1
C15orf62 ENSG00000188277	0	1	0	1	0	1	3	0	2	0
C15orf65 ENSG00000261652	0	0	4	0	0	0	0	0	1	0
C16orf13 ENSG00000130731	182	1	60	18	3	9	81	4	13	9
C16orf45 ENSG00000166780	12	35	12	43	2	1	0	1	2	0
C16orf46 ENSG00000166455	0	0	0	0	0	1	0	2	1	0
C16orf52 ENSG00000185716	8	18	0	4	0	7	2	0	1	16
C16orf54 ENSG00000185905	11	0	2	0	0	4	0	0	0	9
C16orf58 ENSG00000140688	275	62	1	70	90	70	55	26	102	87
C16orf59 ENSG00000162062	0	0	0	0	0	1	0	0	2	0
C16orf62 ENSG00000103544	114	7	22	1	19	15	1	25	10	2
C16orf70 ENSG00000125149	21	0	4	4	3	2	28	2	22	1
C16orf71 ENSG00000166246	0	0	0	0	0	0	0	0	0	2
C16orf72 ENSG00000182831	2	5	0	29	4	4	1	1	6	1
C16orf74 ENSG00000154102	4	12	0	84	4	10	7	3	12	5
C16orf86 ENSG00000159761	5	0	3	7	3	0	0	2	0	5
C16orf87 ENSG00000155330	0	0	0	0	3	0	0	0	0	2
C16orf89 ENSG00000153446	10	3	21	107	34	8	10	4	4	9
C16orf91 ENSG00000174109	3	19	2	46	2	2	3	29	1	1
C16orf95 ENSG00000260456	0	0	0	1	0	1	0	0	0	0
C16orf96 ENSG00000205832	2	1	0	0	0	0	4	0	0	0
C17orf107 ENSG00000205710	0	26	7	1	23	32	20	12	0	0
C17orf49 ENSG00000258315	1	10	2	0	1	0	2	0	6	5
C17orf50 ENSG00000270806	0	0	0	0	0	0	0	0	0	0
C17orf51 ENSG00000212719	5	2	15	5	4	7	4	4	0	2
C17orf53 ENSG00000125319	0	0	0	0	1	2	1	1	0	0
C17orf58 ENSG00000186665	1	4	0	0	0	0	0	0	0	0
C17orf62 ENSG00000178927	22	21	4	13	7	17	4	4	4	20
C17orf67 ENSG00000214226	0	0	0	13	0	0	1	1	0	2
C17orf74 ENSG00000184560	1	0	0	0	0	0	0	0	0	0
C17orf75 ENSG00000108666	1	16	3	7	0	2	1	0	2	2
C17orf78 ENSG00000278505	2	0	0	0	0	0	0	0	0	0
C17orf80 ENSG00000141219	25	6	50	18	3	1	47	1	4	1
C17orf89 ENSG00000224877	6	32	44	147	29	3	1	69	8	33
C17orf96 ENSG00000273604	0	1	0	0	0	9	4	1	1	1
C17orf97 ENSG00000187624	3	0	0	3	2	1	0	24	0	1
C17orf99 ENSG00000187997	0	0	0	0	0	0	0	0	0	0
C18orf21 ENSG00000141428	7	17	1	3	3	1	0	0	2	0
C18orf25 ENSG00000152242	3	8	0	9	0	1	1	15	8	1
C18orf32 ENSG00000177576	42	26	10	1	5	4	2	6	17	5
C18orf54 ENSG00000166845	0	0	0	0	0	0	0	0	0	0
C18orf63 ENSG00000206043	0	0	0	0	0	0	0	0	0	0
C18orf8 ENSG00000141452	21	47	2	0	4	99	17	4	2	1
C19orf12 ENSG00000131943	234	9	5	5	22	48	3	7	21	19
C19orf18 ENSG00000177025	1	0	7	0	1	1	0	1	0	0
C19orf24 ENSG00000228300	2	1	154	32	24	3	2	44	1	8
C19orf25 ENSG00000119559	8	19	0	65	17	7	12	9	4	2
C19orf33 ENSG00000167644	7	120	281	54	3	6	116	65	21	11
C19orf35 ENSG00000188305	0	0	0	0	0	0	0	0	1	0
C19orf38 ENSG00000214212	1	3	5	27	1	1	2	7	1	0
C19orf43 ENSG00000123144	179	192	107	55	115	165	271	291	208	143
C19orf44 ENSG00000105072	12	0	0	10	1	2	6	0	16	0
C19orf45 ENSG00000198723	0	0	5	0	1	0	0	0	0	0
C19orf47 ENSG00000160392	4	3	9	0	2	2	2	1	3	0
C19orf48 ENSG00000167747	0	2	10	17	13	5	0	4	10	1
C19orf52 ENSG00000142444	53	9	3	5	22	8	0	3	11	2
C19orf53 ENSG00000104979	141	47	81	216	68	39	179	6	4	28
C19orf54 ENSG00000188493	13	0	4	1	5	0	0	0	17	7
C19orf57 ENSG00000132016	0	0	8	3	0	0	5	0	3	0
C19orf60 ENSG00000006015	53	6	66	0	15	0	5	7	1	25
C19orf66 ENSG00000130813	46	10	13	44	24	47	36	41	2	11
C19orf68 ENSG00000185453	3	1	6	8	3	5	1	6	0	0
C19orf70 ENSG00000174917	234	7	68	14	13	28	11	17	22	29
C19orf71 ENSG00000183397	0	0	1	0	0	0	0	0	0	2
C19orf73 ENSG00000221916	5	2	1	0	0	0	2	0	0	0
C19orf81 ENSG00000235034	0	1	1	1	7	0	0	0	1	1
C1D ENSG00000197223	0	6	0	1	3	16	0	0	7	1
C1GALT1 ENSG00000106392	0	19	0	0	1	16	4	0	10	0
C1GALT1C1 ENSG00000171155	0	0	0	1	0	1	12	1	0	1
C1QA ENSG00000173372	715	39	895	437	31	5	134	88	55	39
C1QB ENSG00000173369	9	4	328	200	81	2	107	17	26	14
C1QBP ENSG00000108561	0	150	37	13	1	22	1	7	78	30
C1QC ENSG00000159189	77	22	104	174	0	0	5	52	0	0
C1QL1 ENSG00000131094	340	7	1	172	9	1	20	17	2	1
C1QL4 ENSG00000186897	0	1	0	0	0	0	1	2	0	0
C1QTNF1 ENSG00000173918	1757	2	9	1173	1	6	39	7	2	2
C1QTNF2 ENSG00000145861	83	0	16	2	5	0	0	3	0	0
C1QTNF3 ENSG00000082196	8	1	0	2	0	1	5	0	1	1
C1QTNF4 ENSG00000172247	11	1	0	6	0	0	3	3	0	0
C1QTNF5 ENSG00000223953	0	0	1	1	0	0	0	1	0	0
C1QTNF6 ENSG00000133466	11	0	7	1	4	6	0	0	0	1
C1QTNF7 ENSG00000163145	14	0	4	1	2	0	0	0	2	0
C1R ENSG00000159403	2311	51	4	1034	37	67	583	132	31	42
C1RL ENSG00000139178	59	5	1	198	1	18	4	5	26	4
C1S ENSG00000182326	353	27	4	998	20	129	147	1	8	136
C1orf105 ENSG00000180999	0	0	0	0	0	0	0	0	0	0
C1orf106 ENSG00000163362	4	116	46	0	4	32	0	4	34	47
C1orf109 ENSG00000116922	14	5	0	1	1	0	1	1	2	3
C1orf112 ENSG00000000460	13	4	1	3	0	0	0	3	0	1
C1orf115 ENSG00000162817	0	12	2	1	6	0	3	6	23	1
C1orf116 ENSG00000182795	1	195	277	9	79	22	29	3	75	2
C1orf122 ENSG00000197982	81	45	140	12	62	14	60	3	43	14
C1orf123 ENSG00000162384	30	19	3	114	16	27	3	23	26	15
C1orf127 ENSG00000175262	0	0	0	0	0	0	0	0	0	0
C1orf131 ENSG00000143633	0	2	0	0	0	0	0	1	0	4
C1orf141 ENSG00000203963	1	0	0	2	0	0	0	0	1	0
C1orf145 ENSG00000162913	0	0	0	0	1	0	1	1	0	0
C1orf158 ENSG00000157330	0	0	1	0	0	0	0	0	1	0
C1orf159 ENSG00000131591	4	9	49	0	13	1	4	3	9	10
C1orf162 ENSG00000143110	4	1	13	35	8	2	39	0	0	0
C1orf167 ENSG00000215910	2	1	1	1	0	0	0	1	0	0
C1orf168 ENSG00000187889	0	0	0	0	0	0	0	0	0	0
C1orf174 ENSG00000198912	1	12	0	6	9	0	1	4	7	0
C1orf186 ENSG00000263961	3	0	0	0	0	0	1	12	0	0
C1orf194 ENSG00000179902	0	0	0	4	0	0	0	2	0	0
C1orf198 ENSG00000119280	17	35	20	18	25	14	12	18	41	34
C1orf204 ENSG00000188004	1	3	0	0	0	0	0	1	0	0
C1orf21 ENSG00000116667	26	24	10	186	7	29	3	2	94	31
C1orf210 ENSG00000253313	0	5	12	0	3	0	0	13	0	3
C1orf216 ENSG00000142686	14	3	2	13	1	3	1	1	0	0
C1orf226 ENSG00000239887	1	10	0	0	1	2	4	0	0	2
C1orf228 ENSG00000198520	2	1	2	1	0	0	4	1	3	1
C1orf234 ENSG00000227868	0	0	0	1	2	1	0	0	0	0
C1orf27 ENSG00000157181	2	1	0	16	9	3	4	1	4	5
C1orf35 ENSG00000143793	2	0	8	21	12	4	14	9	12	5
C1orf43 ENSG00000143612	0	120	156	57	81	70	66	203	8	26
C1orf50 ENSG00000164008	3	0	0	6	1	2	2	1	2	8
C1orf52 ENSG00000162642	30	5	0	7	0	0	1	5	0	6
C1orf53 ENSG00000203724	3	0	0	2	7	0	0	0	0	0
C1orf54 ENSG00000118292	104	20	20	91	0	2	0	11	0	7
C1orf56 ENSG00000143443	36	4	0	5	16	9	18	3	4	1
C1orf61 ENSG00000125462	3	0	2	0	3	0	1	0	2	0
C1orf64 ENSG00000183888	0	0	0	0	0	0	0	0	0	0
C1orf74 ENSG00000162757	4	39	5	0	2	23	5	3	6	26
C1orf87 ENSG00000162598	0	0	0	0	0	0	0	0	0	0
C2 ENSG00000166278	0	5	0	106	1	17	9	42	30	12
C20orf144 ENSG00000149609	0	0	0	0	0	0	2	0	0	0
C20orf194 ENSG00000088854	3	11	0	9	4	2	15	5	1	1
C20orf196 ENSG00000171984	3	1	10	0	0	0	0	0	0	11
C20orf24 ENSG00000101084	98	73	23	9	9	1	13	4	15	0
C20orf27 ENSG00000101220	0	4	29	94	0	3	45	6	21	69
C20orf85 ENSG00000124237	0	0	0	0	0	0	0	0	0	0
C20orf96 ENSG00000196476	0	14	43	4	6	1	5	12	1	0
C21orf2 ENSG00000160226	0	0	2	0	0	3	0	0	0	2
C21orf33 ENSG00000160221	0	8	8	0	3	0	1	11	5	3
C21orf58 ENSG00000160298	3	0	5	4	0	14	1	3	8	1
C21orf59 ENSG00000159079	1	13	4	0	0	3	17	0	0	3
C21orf91 ENSG00000154642	0	0	1	1	0	10	0	2	2	7
C22orf15 ENSG00000169314	3	0	0	6	0	0	3	0	0	1
C22orf23 ENSG00000128346	4	0	2	0	0	0	0	2	1	3
C22orf29 ENSG00000215012	10	0	3	1	6	1	22	40	38	11
C22orf31 ENSG00000100249	1	2	0	1	0	0	0	0	0	0
C22orf39 ENSG00000242259	3	20	5	30	81	14	233	10	4	68
C22orf46 ENSG00000184208	0	4	1	0	2	9	2	3	0	0
C2CD2 ENSG00000157617	185	131	35	263	39	44	74	74	30	69
C2CD2L ENSG00000172375	7	0	5	34	0	2	24	0	4	2
C2CD3 ENSG00000168014	2	3	1	1	1	7	0	13	1	0
C2CD4A ENSG00000198535	0	0	0	0	0	0	5	0	0	0
C2CD4B ENSG00000205502	0	3	48	4	13	5	45	1	1	0
C2CD4C ENSG00000183186	0	3	0	1	0	0	1	0	0	0
C2CD4D ENSG00000225556	1	0	2	1	0	0	3	7	9	1
C2CD5 ENSG00000111731	0	2	0	1	1	2	1	1	0	0
C2orf15 ENSG00000273045	0	0	0	0	0	0	0	0	0	0
C2orf40 ENSG00000119147	40	3	0	5	0	0	7	3	1	0
C2orf42 ENSG00000115998	10	1	0	1	0	3	0	3	0	6
C2orf47 ENSG00000162972	0	4	0	1	1	0	0	0	5	0
C2orf49 ENSG00000135974	5	2	0	5	12	25	1	0	1	0
C2orf50 ENSG00000150873	1	0	0	1	1	0	0	0	1	1
C2orf54 ENSG00000172478	0	1	2	0	1	2	0	2	1	1
C2orf68 ENSG00000168887	0	5	0	42	8	15	8	0	8	2
C2orf69 ENSG00000178074	1	1	1	2	0	0	0	1	0	0
C2orf70 ENSG00000173557	2	0	0	0	1	0	0	2	0	0
C2orf71 ENSG00000179270	1	0	1	0	0	0	0	0	0	1
C2orf72 ENSG00000204128	3	4	0	1	0	13	0	16	8	0
C2orf73 ENSG00000177994	0	0	0	0	0	0	0	0	0	0
C2orf74 ENSG00000237651	0	0	0	0	0	0	0	0	0	0
C2orf76 ENSG00000186132	0	0	0	0	0	0	0	1	0	0
C2orf78 ENSG00000187833	0	0	0	0	0	0	0	0	0	0
C2orf80 ENSG00000188674	0	2	0	2	0	0	0	0	0	0
C2orf81 ENSG00000159239	4	0	0	5	0	0	3	0	1	0
C2orf82 ENSG00000182600	0	0	0	2	0	0	0	0	0	0
C2orf83 ENSG00000042304	0	0	0	0	0	0	0	0	0	0
C2orf88 ENSG00000187699	9	1	0	12	0	1	1	11	0	3
C3 ENSG00000125730	573	116	725	957	55	3	208	131	39	9
C3AR1 ENSG00000171860	0	17	1	101	0	0	0	4	1	3
C3orf14 ENSG00000114405	0	2	0	0	1	3	1	0	1	0
C3orf18 ENSG00000088543	0	0	16	73	19	0	2	4	9	13
C3orf33 ENSG00000174928	11	28	1	1	0	13	0	2	2	7
C3orf36 ENSG00000221972	5	0	0	1	0	1	0	0	0	0
C3orf38 ENSG00000179021	0	0	1	0	0	0	0	0	0	1
C3orf52 ENSG00000114529	1	167	0	0	11	18	2	0	0	0
C3orf58 ENSG00000181744	0	0	0	15	3	1	9	5	4	1
C3orf62 ENSG00000188315	12	36	1	50	2	3	2	0	9	23
C3orf70 ENSG00000187068	7	2	0	11	7	0	1	0	0	0
C3orf80 ENSG00000180044	0	0	0	0	0	0	0	0	0	0
C4A ENSG00000244731	19	9	12	11	1	0	0	2	0	1
C4B ENSG00000224389	395	33	6	86	11	1	16	2	22	3
C4BPA ENSG00000123838	0	0	0	2	0	0	0	0	0	0
C4BPB ENSG00000123843	0	0	0	0	0	0	0	0	0	0
C4orf17 ENSG00000138813	0	4	0	0	0	0	0	0	0	1
C4orf19 ENSG00000154274	1	2	0	4	0	0	0	0	0	0
C4orf22 ENSG00000197826	0	0	0	0	0	0	0	0	0	0
C4orf26 ENSG00000174792	0	0	0	0	0	0	0	0	0	0
C4orf3 ENSG00000164096	45	65	50	81	2	59	26	55	31	61
C4orf32 ENSG00000174749	0	0	0	2	0	7	0	12	3	0
C4orf33 ENSG00000151470	1	0	0	0	0	1	0	0	2	0
C4orf36 ENSG00000163633	0	1	0	0	2	7	3	0	1	1
C4orf45 ENSG00000164123	0	0	0	0	0	0	0	0	0	0
C4orf46 ENSG00000205208	0	2	0	0	0	2	0	0	0	0
C4orf47 ENSG00000205129	0	0	0	0	0	0	0	0	0	0
C4orf48 ENSG00000243449	21	0	13	126	21	0	0	0	6	4
C4orf50 ENSG00000181215	0	0	0	0	0	0	0	0	0	0
C5 ENSG00000106804	9	6	8	0	1	5	0	2	7	1
C5AR1 ENSG00000197405	2	37	4	16	7	7	0	22	0	4
C5AR2 ENSG00000134830	0	0	3	0	2	1	0	0	1	0
C5orf15 ENSG00000113583	19	211	8	2	74	197	5	57	191	6
C5orf22 ENSG00000082213	17	0	2	2	0	3	0	1	1	4
C5orf24 ENSG00000181904	15	3	21	12	6	1	9	0	7	0
C5orf30 ENSG00000181751	0	0	1	1	3	0	0	1	0	4
C5orf34 ENSG00000172244	0	0	0	21	1	0	0	0	0	0
C5orf38 ENSG00000186493	16	0	6	8	14	0	9	5	2	2
C5orf42 ENSG00000197603	6	35	0	0	6	1	1	4	24	5
C5orf45 ENSG00000161010	3	13	20	92	7	19	26	0	0	9
C5orf46 ENSG00000178776	0	0	1	1	0	0	3	0	0	1
C5orf49 ENSG00000215217	0	0	6	19	1	2	1	0	0	1
C5orf51 ENSG00000205765	0	0	0	5	2	5	0	8	1	3
C5orf52 ENSG00000187658	0	0	0	0	0	0	0	0	0	0
C5orf56 ENSG00000197536	14	3	0	0	3	10	9	0	0	0
C5orf63 ENSG00000164241	3	0	0	1	2	3	1	5	1	2
C6 ENSG00000039537	0	0	0	8	1	0	0	0	1	1
C6orf1 ENSG00000186577	40	26	11	57	36	1	29	24	7	0
C6orf106 ENSG00000196821	0	31	3	446	14	27	214	4	9	15
C6orf120 ENSG00000185127	0	0	13	1	0	0	2	0	2	0
C6orf132 ENSG00000188112	0	77	1	29	36	4	1	3	29	20
C6orf136 ENSG00000204564	6	21	14	16	2	1	1	25	2	19
C6orf141 ENSG00000197261	0	47	0	2	0	0	0	0	0	0
C6orf163 ENSG00000203872	0	0	0	0	0	0	0	0	0	0
C6orf201 ENSG00000185689	0	1	0	0	0	0	1	0	0	1
C6orf203 ENSG00000130349	0	1	1	2	0	1	0	7	0	0
C6orf223 ENSG00000181577	1	4	0	1	1	0	3	0	0	0
C6orf226 ENSG00000221821	36	2	4	12	11	10	0	2	2	4
C6orf25 ENSG00000204420	7	1	0	0	0	0	1	0	0	0
C6orf47 ENSG00000204439	9	43	28	48	38	0	21	5	17	27
C6orf48 ENSG00000204387	12	69	2	104	6	10	4	10	101	13
C6orf52 ENSG00000137434	0	0	5	0	0	0	0	0	0	0
C6orf58 ENSG00000184530	0	1	0	0	0	0	0	0	0	0
C6orf62 ENSG00000112308	19	14	0	88	16	63	18	13	67	18
C6orf89 ENSG00000198663	20	34	63	131	35	7	4	20	56	23
C7 ENSG00000112936	268	1	2	589	0	1	0	3	0	3
C7orf25 ENSG00000136197	0	0	0	0	0	0	0	0	0	0
C7orf26 ENSG00000146576	61	10	1	259	39	14	7	122	67	21
C7orf31 ENSG00000153790	0	1	0	0	0	1	0	0	0	0
C7orf43 ENSG00000146826	13	0	2	11	3	34	10	0	0	7
C7orf49 ENSG00000122783	8	3	59	18	73	7	0	13	49	0
C7orf50 ENSG00000146540	106	3	28	16	51	3	22	3	0	2
C7orf61 ENSG00000185955	4	0	1	0	0	6	0	1	0	0
C7orf72 ENSG00000164500	0	0	0	0	0	0	0	1	0	0
C7orf73 ENSG00000243317	2	16	2	19	19	15	1	2	2	7
C8A ENSG00000157131	0	0	0	0	0	0	0	0	0	0
C8G ENSG00000176919	0	0	0	0	1	1	4	0	0	2
C8orf33 ENSG00000182307	7	10	48	110	23	0	2	9	3	6
C8orf34 ENSG00000165084	6	0	0	0	0	1	0	0	0	0
C8orf37 ENSG00000156172	5	0	0	5	0	0	0	0	0	0
C8orf4 ENSG00000176907	8	889	5	1	14	0	5	2	2	0
C8orf44 ENSG00000213865	7	4	0	0	1	5	1	0	16	0
C8orf44-SGK3 ENSG00000270024	0	0	0	0	0	0	0	0	0	0
C8orf46 ENSG00000169085	0	0	1	3	2	3	0	0	8	0
C8orf58 ENSG00000241852	1	10	1	3	1	1	2	0	0	1
C8orf59 ENSG00000176731	0	38	1	54	3	7	15	16	27	12
C8orf76 ENSG00000189376	0	0	1	0	0	5	5	1	3	0
C8orf82 ENSG00000213563	19	9	12	5	30	12	1	8	9	9
C8orf88 ENSG00000253250	0	0	0	0	1	0	0	0	1	0
C8orf89 ENSG00000274443	0	0	0	0	0	0	0	0	0	0
C9 ENSG00000113600	0	0	0	0	0	0	0	0	14	0
C9orf114 ENSG00000198917	8	8	6	0	6	4	0	2	8	0
C9orf116 ENSG00000160345	2	20	17	3	0	0	1	0	1	0
C9orf135 ENSG00000204711	0	0	0	0	0	0	0	0	0	0
C9orf142 ENSG00000148362	11	20	50	3	6	0	32	7	6	6
C9orf152 ENSG00000188959	0	12	1	1	1	0	0	0	0	0
C9orf16 ENSG00000171159	206	89	87	92	33	8	143	5	9	126
C9orf172 ENSG00000232434	2	0	2	20	0	1	0	1	1	0
C9orf24 ENSG00000164972	8	0	0	0	0	0	0	0	3	0
C9orf3 ENSG00000148120	316	0	43	29	0	0	26	1	21	1
C9orf40 ENSG00000135045	0	0	0	0	0	0	0	0	1	1
C9orf43 ENSG00000157653	0	0	0	0	0	1	0	0	1	0
C9orf47 ENSG00000186354	3	0	1	1	1	0	1	0	0	0
C9orf50 ENSG00000179058	3	0	0	0	0	0	0	0	0	0
C9orf57 ENSG00000204669	0	0	0	0	0	0	0	0	0	0
C9orf64 ENSG00000165118	0	6	0	0	0	14	3	0	0	5
C9orf66 ENSG00000183784	0	0	0	0	0	0	0	0	0	1
C9orf69 ENSG00000238227	19	17	9	23	0	5	0	16	12	19
C9orf72 ENSG00000147894	0	0	0	3	0	0	1	0	0	0
C9orf78 ENSG00000136819	28	3	6	10	3	0	3	19	20	38
C9orf85 ENSG00000155621	5	3	3	4	12	5	0	0	3	0
C9orf91 ENSG00000157693	0	6	1	12	34	9	18	3	11	0
C9orf92 ENSG00000205549	0	0	0	0	0	0	0	0	0	0
CA1 ENSG00000133742	0	0	0	0	0	0	0	0	0	0
CA11 ENSG00000063180	22	23	0	38	1	0	0	3	0	6
CA12 ENSG00000074410	3	163	15	6	19	59	0	1	0	22
CA13 ENSG00000185015	1	1	5	0	0	0	0	0	0	0
CA14 ENSG00000118298	0	0	0	0	0	0	0	0	0	0
CA2 ENSG00000104267	0	0	0	0	0	0	6	1	0	0
CA3 ENSG00000164879	0	0	0	9	0	1	0	1	2	3
CA4 ENSG00000167434	33	0	2	3	0	12	0	0	13	0
CA5A ENSG00000174990	0	0	0	0	0	0	1	0	0	0
CA5B ENSG00000169239	0	0	2	2	0	12	2	0	0	10
CA7 ENSG00000168748	0	0	0	0	0	0	0	0	0	0
CA8 ENSG00000178538	2	0	0	4	0	50	0	1	0	0
CA9 ENSG00000107159	0	8	1	0	0	0	0	0	0	0
CAAP1 ENSG00000120159	1	0	0	0	0	5	0	0	12	0
CAB39 ENSG00000135932	2	67	0	0	3	49	0	41	0	3
CAB39L ENSG00000102547	1	109	12	13	17	11	1	19	67	28
CABIN1 ENSG00000099991	110	11	25	6	38	1	25	7	4	0
CABLES1 ENSG00000134508	50	17	0	5	2	1	40	13	0	9
CABLES2 ENSG00000149679	37	1	0	0	12	0	1	7	5	7
CABP1 ENSG00000157782	4	0	14	17	1	5	1	0	1	2
CABP4 ENSG00000175544	0	0	0	0	0	0	2	2	0	0
CABP7 ENSG00000100314	0	0	0	0	0	0	0	0	0	0
CABYR ENSG00000154040	0	0	3	0	0	0	4	1	4	0
CACFD1 ENSG00000160325	0	11	5	113	0	17	0	21	0	1
CACHD1 ENSG00000158966	1	0	0	5	1	1	13	4	3	1
CACNA1A ENSG00000141837	8	1	0	0	0	1	0	0	0	0
CACNA1B ENSG00000148408	1	0	0	0	0	0	0	0	0	0
CACNA1C ENSG00000151067	11	7	0	55	2	12	2	16	0	1
CACNA1D ENSG00000157388	1	5	2	0	0	3	12	1	4	9
CACNA1E ENSG00000198216	0	0	0	0	0	0	0	0	0	0
CACNA1F ENSG00000102001	0	0	0	0	0	0	4	0	0	1
CACNA1G ENSG00000006283	1	1	1	19	1	9	4	4	3	5
[truncated: 14,365 more rows]
