# Supplementary material for: Spatial maps of prostate cancer transcriptomes reveal an unexplored landscape of heterogeneity
Source: Nat Commun. 2018 Jun 20;9:2419. doi: 10.1038/s41467-018-04724-5 (PMC6010471; doi:10.1038/s41467-018-04724-5)
Supplement: Supplementary file 11 — Supplementary Data 8 [file 41467_2018_4724_MOESM11_ESM.xlsx]

## Sheet: Supplementary Table 5.csv
Â© 2000-2017 QIAGEN. All rights reserved.
Ingenuity Canonical Pathways -log(p-value) Ratio z-score Molecules
Regulation of Actin-based Motility by Rho 6.79E00 1E-01 NaN MYL9	PAK1	PFN1	CFL1	MYL6	RHOA	ACTB	MYLK	GSN
Actin Cytoskeleton Signaling 6.64E00 5.73E-02 NaN PFN1	MYL6	CFL1	FGFR1	ACTB	TLN1	MYLK	GSN	MYL9	PAK1	FLNA	RHOA	TMSB10/TMSB4X
Androgen Signaling 6.01E00 8.11E-02 NaN CALM1 (includes others)	CALR	JUN	AR	POLR2E	RACK1	GNB2	GTF2F1	CCND1
Complement System 5.95E00 1.62E-01 NaN C1R	CFD	SERPING1	C3	C1S	C7
Hepatic Fibrosis / Hepatic Stellate Cell Activation 5.82E00 5.88E-02 NaN MYL9	COL1A1	IGFBP4	COL6A1	COL6A2	MYL6	TIMP1	FGFR1	IGFBP5	MMP2	COL18A1
NRF2-mediated Oxidative Stress Response 5.68E00 5.7E-02 NaN UBB	FTL	GSTM2	JUN	ACTB	FGFR1	SQSTM1	GSTP1	SOD3	FTH1	EPHX1
Integrin Signaling 5.16E00 5.02E-02 NaN MYL9	PAK1	CAPNS1	PFN1	ARF3	RHOA	ACTB	FGFR1	MYLK	TLN1	GSN
ILK Signaling 4.78E00 5.08E-02 NaN MYL9	JUN	CFL1	MYL6	FLNA	RHOA	ACTB	FGFR1	TMSB10/TMSB4X	CCND1
CXCR4 Signaling 4.6E00 5.45E-02 NaN MYL9	PAK1	JUN	MYL6	RHOA	EGR1	FGFR1	RACK1	GNB2
Signaling by Rho Family GTPases 4.59E00 4.37E-02 NaN MYL9	PAK1	JUN	CFL1	MYL6	RHOA	ACTB	FGFR1	RACK1	GNB2	MYLK
Antigen Presentation Pathway 4.58E00 1.32E-01 NaN CALR	HLA-C	HLA-A	HLA-B	CD74
Cdc42 Signaling 4.56E00 5.39E-02 NaN MYL9	PAK1	JUN	CFL1	MYL6	HLA-C	HLA-A	HLA-B	MYLK
CCR3 Signaling in Eosinophils 4.52E00 6.15E-02 NaN CALM1 (includes others)	PAK1	CFL1	RHOA	FGFR1	RACK1	GNB2	MYLK
Acute Phase Response Signaling 4.49E00 5.29E-02 NaN C1R	SERPING1	FTL	C3	JUN	C1S	SERPINF1	RBP1	HNRNPK
GP6 Signaling Pathway 4.42E00 5.97E-02 NaN LAMB2	COL1A1	CALM1 (includes others)	COL6A1	COL6A2	FGFR1	TLN1	COL18A1
Ephrin B Signaling 4.21E00 8.22E-02 NaN PAK1	CFL1	RHOA	RACK1	GNB2	HNRNPK
Phagosome Maturation 4.12E00 5.41E-02 NaN CTSD	CALR	HLA-C	HLA-A	HLA-B	CTSB	TUBB	CTSF
Glycolysis I 4.03E00 1.54E-01 NaN ENO1	TPI1	PKM	GAPDH
Huntington's Disease Signaling 3.9E00 4E-02 NaN TGM2	CTSD	UBB	CAPNS1	JUN	POLR2E	FGFR1	RACK1	GNB2	UBC
Renal Cell Carcinoma Signaling 3.9E00 7.23E-02 NaN UBB	PAK1	JUN	FGFR1	UBC	ELOB
Role of Tissue Factor in Cancer 3.81E00 5.69E-02 NaN F10	P4HB	PAK1	CFL1	EGR1	FGFR1	CYR61
RhoA Signaling 3.78E00 5.65E-02 NaN MYL9	PFN1	CFL1	MYL6	RHOA	ACTB	MYLK
Tec Kinase Signaling 3.7E00 4.71E-02 NaN PAK1	TNFSF12	RHOA	ACTB	FGFR1	RACK1	GNB2	STAT2
RhoGDI Signaling 3.58E00 4.52E-02 NaN MYL9	PAK1	CFL1	MYL6	RHOA	ACTB	RACK1	GNB2
Interferon Signaling 3.47E00 1.11E-01 NaN IFITM3	IFI6	IFI35	STAT2
Aryl Hydrocarbon Receptor Signaling 3.44E00 4.96E-02 NaN TGM2	CTSD	GSTM2	JUN	NEDD8	CCND1	GSTP1
PAK Signaling 3.43E00 5.94E-02 NaN MYL9	PAK1	CFL1	MYL6	FGFR1	MYLK
Virus Entry via Endocytic Pathways 3.41E00 5.88E-02 NaN HLA-C	FLNA	HLA-A	ACTB	FGFR1	HLA-B
IGF-1 Signaling 3.32E00 5.66E-02 NaN IGFBP4	JUN	YWHAE	FGFR1	IGFBP5	CYR61
Glioma Invasiveness Signaling 3.31E00 7.14E-02 NaN TIMP3	TIMP1	RHOA	FGFR1	MMP2
Caveolar-mediated Endocytosis Signaling 3.28E00 7.04E-02 NaN HLA-C	FLNA	HLA-A	ACTB	HLA-B
IL-8 Signaling 3.27E00 4.06E-02 NaN MYL9	JUN	RHOA	FGFR1	RACK1	GNB2	MMP2	CCND1
Amyotrophic Lateral Sclerosis Signaling 3.21E00 5.41E-02 NaN PAK1	CAPNS1	FGFR1	GPX1	SSR4	GRINA
Neuroprotective Role of THOP1 in Alzheimer's Disease 3.06E00 5.04E-02 NaN C1R	CFD	YWHAE	HLA-C	HLA-A	HLA-B
Mitochondrial Dysfunction 2.94E00 4.09E-02 NaN NDUFS5	NDUFB9	TXN2	NDUFS6	UQCR11	CYB5R3	COX4I1
Germ Cell-Sertoli Cell Junction Signaling 2.92E00 4.05E-02 NaN PAK1	CFL1	RHOA	ACTB	FGFR1	TUBB	GSN
Atherosclerosis Signaling 2.91E00 4.72E-02 NaN APOE	COL1A1	TNFSF12	RARRES3	COL18A1	CLU
Glutathione Redox Reactions I 2.86E00 1.25E-01 NaN GSTM2	GPX1	GSTP1
Crosstalk between Dendritic Cells and Natural Killer Cells 2.83E00 5.62E-02 NaN HLA-C	HLA-A	ACTB	HLA-B	TLN1
Semaphorin Signaling in Neurons 2.82E00 7.55E-02 NaN PAK1	CFL1	DPYSL3	RHOA
CD28 Signaling in T Helper Cells 2.82E00 4.55E-02 NaN CALM1 (includes others)	PAK1	JUN	HLA-A	FGFR1	HLA-B
Cardiac Hypertrophy Signaling 2.77E00 3.39E-02 NaN MYL9	CALM1 (includes others)	JUN	MYL6	RHOA	FGFR1	RACK1	GNB2
Role of NFAT in Regulation of the Immune Response 2.73E00 3.76E-02 NaN CALM1 (includes others)	JUN	HLA-A	FGFR1	HLA-B	RACK1	GNB2
Phospholipase C Signaling 2.71E00 3.32E-02 NaN TGM2	MYL9	PEBP1	CALM1 (includes others)	MYL6	RHOA	RACK1	GNB2
Sumoylation Pathway 2.69E00 5.21E-02 NaN CTBP1	JUN	AR	STUB1	RHOA
Nur77 Signaling in T Lymphocytes 2.65E00 6.78E-02 NaN CALM1 (includes others)	HLA-A	HLA-B	NR4A1
Dendritic Cell Maturation 2.64E00 3.63E-02 NaN COL1A1	HLA-C	HLA-A	FGFR1	HLA-B	STAT2	COL18A1
Hereditary Breast Cancer Signaling 2.63E00 4.17E-02 NaN UBB	POLR2E	ACTB	FGFR1	UBC	CCND1
FAK Signaling 2.63E00 5.05E-02 NaN PAK1	CAPNS1	ACTB	FGFR1	TLN1
Ephrin A Signaling 2.62E00 6.67E-02 NaN PAK1	CFL1	RHOA	FGFR1
Epithelial Adherens Junction Signaling 2.6E00 4.11E-02 NaN MYL9	MYL6	RHOA	ACTB	FGFR1	TUBB
autophagy 2.57E00 6.45E-02 NaN CTSD	CTSB	SQSTM1	CTSF
Thrombin Signaling 2.51E00 3.43E-02 NaN MYL9	MYL6	RHOA	FGFR1	RACK1	GNB2	MYLK
Breast Cancer Regulation by Stathmin1 2.5E00 3.41E-02 NaN CALM1 (includes others)	PAK1	RHOA	FGFR1	RACK1	GNB2	TUBB
Cytotoxic T Lymphocyte-mediated Apoptosis of Target Cells 2.49E00 9.38E-02 NaN HLA-C	HLA-A	HLA-B
Calcium-induced T Lymphocyte Apoptosis 2.47E00 6.06E-02 NaN CALM1 (includes others)	HLA-A	HLA-B	NR4A1
Protein Ubiquitination Pathway 2.46E00 3.02E-02 NaN UBB	STUB1	HLA-C	HLA-A	HLA-B	UBC	ELOB	HSPB6
Axonal Guidance Signaling 2.45E00 2.43E-02 NaN MYL9	PAK1	PFN1	CFL1	MYL6	RHOA	FGFR1	RACK1	GNB2	MMP2	TUBB
Oxidative Phosphorylation 2.45E00 4.59E-02 NaN NDUFS5	NDUFB9	NDUFS6	UQCR11	COX4I1
Leukocyte Extravasation Signaling 2.43E00 3.32E-02 NaN TIMP3	MYL6	TIMP1	RHOA	ACTB	FGFR1	MMP2
CCR5 Signaling in Macrophages 2.4E00 5.8E-02 NaN CALM1 (includes others)	JUN	RACK1	GNB2
Chemokine Signaling 2.36E00 5.63E-02 NaN CALM1 (includes others)	JUN	CFL1	RHOA
Protein Kinase A Signaling 2.35E00 2.5E-02 NaN MYL9	CALM1 (includes others)	YWHAE	MYL6	FLNA	RHOA	H1FX	RACK1	GNB2	MYLK
Rac Signaling 2.32E00 4.27E-02 NaN PAK1	JUN	CFL1	RHOA	FGFR1
Tight Junction Signaling 2.32E00 3.59E-02 NaN MYL9	JUN	MYL6	RHOA	ACTB	MYLK
Systemic Lupus Erythematosus Signaling 2.28E00 3.11E-02 NaN JUN	HLA-C	HLA-A	FGFR1	HLA-B	C7	SNRNP200
LXR/RXR Activation 2.26E00 4.13E-02 NaN APOE	C3	SERPINF1	PLTP	CLU
Inhibition of Matrix Metalloproteases 2.24E00 7.69E-02 NaN TIMP3	TIMP1	MMP2
Ephrin Receptor Signaling 2.22E00 3.43E-02 NaN PAK1	CFL1	RHOA	RACK1	GNB2	GRINA
FXR/RXR Activation 2.18E00 3.97E-02 NaN APOE	C3	SERPINF1	PLTP	CLU
Macropinocytosis Signaling 2.16E00 4.94E-02 NaN PAK1	RHOA	FGFR1	RAB34
Intrinsic Prothrombin Activation Pathway 2.15E00 7.14E-02 NaN COL1A1	F10	COL18A1
Cellular Effects of Sildenafil (Viagra) 2.11E00 3.82E-02 NaN MYL9	CALM1 (includes others)	MYL6	ACTB	MYLK
GÎ±12/13 Signaling 2.06E00 3.7E-02 NaN MYL9	JUN	MYL6	RHOA	FGFR1
Colorectal Cancer Metastasis Signaling 2.06E00 2.82E-02 NaN JUN	RHOA	FGFR1	RACK1	GNB2	MMP2	CCND1
Autoimmune Thyroid Disease Signaling 2.02E00 6.38E-02 NaN HLA-C	HLA-A	HLA-B
nNOS Signaling in Neurons 2.02E00 6.38E-02 NaN CALM1 (includes others)	CAPNS1	GRINA
Graft-versus-Host Disease Signaling 1.99E00 6.25E-02 NaN HLA-C	HLA-A	HLA-B
OX40 Signaling Pathway 1.98E00 4.4E-02 NaN JUN	HLA-C	HLA-A	HLA-B
Clathrin-mediated Endocytosis Signaling 1.96E00 3.02E-02 NaN APOE	UBB	ACTB	FGFR1	UBC	CLU
GNRH Signaling 1.95E00 3.47E-02 NaN CALM1 (includes others)	PAK1	JUN	EGR1	MMP2
Prostate Cancer Signaling 1.89E00 4.12E-02 NaN AR	FGFR1	CCND1	GSTP1
CTLA4 Signaling in Cytotoxic T Lymphocytes 1.86E00 4.04E-02 NaN HLA-C	HLA-A	FGFR1	HLA-B
Unfolded protein response 1.83E00 5.45E-02 NaN CALR	P4HB	OS9
RANK Signaling in Osteoclasts 1.82E00 3.92E-02 NaN CALM1 (includes others)	JUN	FGFR1	GSN
Regulation of Cellular Mechanics by Calpain Protease 1.79E00 5.26E-02 NaN CAPNS1	TLN1	CCND1
GÎ±q Signaling 1.75E00 3.11E-02 NaN CALM1 (includes others)	RHOA	FGFR1	RACK1	GNB2
LPS/IL-1 Mediated Inhibition of RXR Function 1.74E00 2.7E-02 NaN APOE	GSTM2	JUN	PLTP	GSTP1	SOD3
Anandamide Degradation 1.73E00 5E-01 NaN FAAH
Adenine and Adenosine Salvage I 1.73E00 5E-01 NaN APRT
PCP pathway 1.71E00 4.92E-02 NaN PFN1	JUN	RHOA
Sirtuin Signaling Pathway 1.71E00 2.41E-02 NaN NDUFS5	NDUFB9	JUN	H1FX	TRIM28	NDUFS6	SOD3
Paxillin Signaling 1.67E00 3.54E-02 NaN PAK1	ACTB	FGFR1	TLN1
HGF Signaling 1.64E00 3.48E-02 NaN PAK1	JUN	FGFR1	CCND1
Lipid Antigen Presentation by CD1 1.62E00 7.69E-02 NaN CALR	PSAP
Gluconeogenesis I 1.62E00 7.69E-02 NaN ENO1	GAPDH
HIF1Î± Signaling 1.61E00 3.39E-02 NaN JUN	FGFR1	MMP2	ELOB
Agrin Interactions at Neuromuscular Junction 1.57E00 4.35E-02 NaN PAK1	JUN	ACTB
ErbB2-ErbB3 Signaling 1.57E00 4.35E-02 NaN JUN	FGFR1	CCND1
Calcium Signaling 1.57E00 2.78E-02 NaN MYL9	CALM1 (includes others)	CALR	MYL6	GRINA
Diphthamide Biosynthesis 1.56E00 3.33E-01 NaN EEF2
NADH Repair 1.56E00 3.33E-01 NaN GAPDH
Thyroid Hormone Biosynthesis 1.56E00 3.33E-01 NaN CTSD
Oxidized GTP and dGTP Detoxification 1.56E00 3.33E-01 NaN DDX6
fMLP Signaling in Neutrophils 1.55E00 3.25E-02 NaN CALM1 (includes others)	FGFR1	RACK1	GNB2
iCOS-iCOSL Signaling in T Helper Cells 1.55E00 3.25E-02 NaN CALM1 (includes others)	HLA-A	FGFR1	HLA-B
CREB Signaling in Neurons 1.52E00 2.69E-02 NaN CALM1 (includes others)	POLR2E	FGFR1	RACK1	GNB2
GM-CSF Signaling 1.51E00 4.11E-02 NaN FGFR1	RACK1	CCND1
B Cell Receptor Signaling 1.47E00 2.62E-02 NaN CALM1 (includes others)	JUN	CFL1	EGR1	FGFR1
PI3K Signaling in B Lymphocytes 1.47E00 3.08E-02 NaN CD81	CALM1 (includes others)	C3	JUN
Glutathione-mediated Detoxification 1.47E00 6.45E-02 NaN GSTM2	GSTP1
Antiproliferative Role of Somatostatin Receptor 2 1.47E00 3.95E-02 NaN FGFR1	RACK1	GNB2
Toll-like Receptor Signaling 1.47E00 3.95E-02 NaN UBB	JUN	UBC
14-3-3-mediated Signaling 1.46E00 3.05E-02 NaN JUN	YWHAE	FGFR1	TUBB
Production of Nitric Oxide and Reactive Oxygen Species in Macrophages 1.45E00 2.58E-02 NaN APOE	JUN	RHOA	FGFR1	CLU
G Protein Signaling Mediated by Tubby 1.45E00 6.25E-02 NaN RACK1	GNB2
PKCÎ¸ Signaling in T Lymphocytes 1.44E00 3.01E-02 NaN JUN	HLA-A	FGFR1	HLA-B
Estrogen-Dependent Breast Cancer Signaling 1.44E00 3.85E-02 NaN JUN	FGFR1	CCND1
Retinoate Biosynthesis II 1.43E00 2.5E-01 NaN RBP1
N-acetylglucosamine Degradation II 1.43E00 2.5E-01 NaN NAGK
P2Y Purigenic Receptor Signaling Pathway 1.43E00 2.99E-02 NaN JUN	FGFR1	RACK1	GNB2
Glucocorticoid Receptor Signaling 1.4E00 2.06E-02 NaN JUN	AR	POLR2E	ACTB	FGFR1	SLPI	GTF2F1
B Cell Development 1.38E00 5.71E-02 NaN HLA-A	HLA-B
IL-3 Signaling 1.37E00 3.61E-02 NaN PAK1	JUN	FGFR1
JAK/Stat Signaling 1.37E00 3.61E-02 NaN JUN	FGFR1	STAT2
Allograft Rejection Signaling 1.36E00 3.57E-02 NaN HLA-C	HLA-A	HLA-B
IL-17 Signaling 1.35E00 3.53E-02 NaN JUN	TIMP1	FGFR1
CMP-N-acetylneuraminate Biosynthesis I (Eukaryotes) 1.34E00 2E-01 NaN NAGK
Î±-Adrenergic Signaling 1.32E00 3.45E-02 NaN CALM1 (includes others)	RACK1	GNB2
LPS-stimulated MAPK Signaling 1.32E00 3.45E-02 NaN PAK1	JUN	FGFR1
PEDF Signaling 1.32E00 3.45E-02 NaN RHOA	FGFR1	SERPINF1
IL-12 Signaling and Production in Macrophages 1.32E00 2.74E-02 NaN APOE	JUN	FGFR1	CLU
G Beta Gamma Signaling 1.31E00 3.41E-02 NaN PAK1	RACK1	GNB2
HER-2 Signaling in Breast Cancer 1.31E00 3.41E-02 NaN FGFR1	MMP2	CCND1
IL-4 Signaling 1.3E00 3.37E-02 NaN HLA-A	FGFR1	HLA-B
Th2 Pathway 1.28E00 2.67E-02 NaN JUN	HLA-A	FGFR1	HLA-B
IL-7 Signaling Pathway 1.27E00 3.3E-02 NaN JUN	FGFR1	CCND1
Lactose Degradation III 1.26E00 1.67E-01 NaN PSAP
IL-1 Signaling 1.26E00 3.26E-02 NaN JUN	RACK1	GNB2
Ceramide Signaling 1.25E00 3.23E-02 NaN CTSD	JUN	FGFR1
FcÎ³ Receptor-mediated Phagocytosis in Macrophages and Monocytes 1.25E00 3.23E-02 NaN PAK1	ACTB	TLN1
Death Receptor Signaling 1.25E00 3.23E-02 NaN TNFSF12	ACTB	LMNA
Communication between Innate and Adaptive Immune Cells 1.24E00 3.19E-02 NaN HLA-C	HLA-A	HLA-B
Relaxin Signaling 1.23E00 2.55E-02 NaN JUN	FGFR1	RACK1	GNB2
MIF Regulation of Innate Immunity 1.22E00 4.65E-02 NaN JUN	CD74
TR/RXR Activation 1.2E00 3.06E-02 NaN ENO1	F10	FGFR1
ErbB Signaling 1.2E00 3.06E-02 NaN PAK1	JUN	FGFR1
iNOS Signaling 1.18E00 4.44E-02 NaN CALM1 (includes others)	JUN
Role of Osteoblasts	Osteoclasts and Chondrocytes in Rheumatoid Arthritis 1.17E00 2.15E-02 NaN COL1A1	CALM1 (includes others)	JUN	FGFR1	GSN
Neuroinflammation Signaling Pathway 1.15E00 1.93E-02 NaN JUN	HLA-C	HLA-A	FGFR1	HLA-B	GRINA
VEGF Signaling 1.14E00 2.91E-02 NaN YWHAE	ACTB	FGFR1
Airway Pathology in Chronic Obstructive Pulmonary Disease 1.14E00 1.25E-01 NaN MMP2
Superoxide Radicals Degradation 1.14E00 1.25E-01 NaN SOD3
SAPK/JNK Signaling 1.13E00 2.88E-02 NaN JUN	FGFR1	HNRNPK
Chronic Myeloid Leukemia Signaling 1.12E00 2.83E-02 NaN CTBP1	FGFR1	CCND1
Wnt/Î²-catenin Signaling 1.11E00 2.33E-02 NaN UBB	JUN	UBC	CCND1
TNFR1 Signaling 1.1E00 4E-02 NaN PAK1	JUN
Assembly of RNA Polymerase II Complex 1.1E00 4E-02 NaN POLR2E	GTF2F1
Prostanoid Biosynthesis 1.09E00 1.11E-01 NaN PTGDS
Sucrose Degradation V (Mammalian) 1.09E00 1.11E-01 NaN TPI1
T Cell Receptor Signaling 1.09E00 2.75E-02 NaN CALM1 (includes others)	JUN	FGFR1
Docosahexaenoic Acid (DHA) Signaling 1.07E00 3.85E-02 NaN FGFR1	SERPINF1
Sertoli Cell-Sertoli Cell Junction Signaling 1.07E00 2.25E-02 NaN SPTBN1	JUN	ACTB	TUBB
p53 Signaling 1.07E00 2.7E-02 NaN JUN	FGFR1	CCND1
Type I Diabetes Mellitus Signaling 1.07E00 2.7E-02 NaN HLA-C	HLA-A	HLA-B
CD27 Signaling in Lymphocytes 1.06E00 3.77E-02 NaN SIVA1	JUN
Corticotropin Releasing Hormone Signaling 1.05E00 2.65E-02 NaN CALM1 (includes others)	JUN	NR4A1
Glioma Signaling 1.04E00 2.63E-02 NaN CALM1 (includes others)	FGFR1	CCND1
Melanoma Signaling 1.03E00 3.64E-02 NaN FGFR1	CCND1
Th1 and Th2 Activation Pathway 1.02E00 2.16E-02 NaN JUN	HLA-A	FGFR1	HLA-B
Glutamate Receptor Signaling 1E00 3.51E-02 NaN CALM1 (includes others)	GRINA
Regulation of the Epithelial-Mesenchymal Transition Pathway 9.97E-01 2.12E-02 NaN RHOA	EGR1	FGFR1	MMP2
Agranulocyte Adhesion and Diapedesis 9.84E-01 2.09E-02 NaN MYL9	MYL6	ACTB	MMP2
Renin-Angiotensin Signaling 9.76E-01 2.46E-02 NaN PAK1	JUN	FGFR1
Role of NFAT in Cardiac Hypertrophy 9.72E-01 2.07E-02 NaN CALM1 (includes others)	FGFR1	RACK1	GNB2
Activation of IRF by Cytosolic Pattern Recognition Receptors 9.33E-01 3.17E-02 NaN JUN	STAT2
Estrogen Receptor Signaling 9.3E-01 2.34E-02 NaN CTBP1	POLR2E	GTF2F1
IL-6 Signaling 9.3E-01 2.34E-02 NaN COL1A1	JUN	FGFR1
Endometrial Cancer Signaling 9.21E-01 3.12E-02 NaN FGFR1	CCND1
IL-2 Signaling 9.21E-01 3.12E-02 NaN JUN	FGFR1
Thrombopoietin Signaling 9.1E-01 3.08E-02 NaN JUN	FGFR1
p70S6K Signaling 9.01E-01 2.27E-02 NaN YWHAE	EEF2	FGFR1
UVB-Induced MAPK Signaling 8.99E-01 3.03E-02 NaN JUN	FGFR1
HMGB1 Signaling 8.93E-01 2.26E-02 NaN JUN	RHOA	FGFR1
Eicosanoid Signaling 8.89E-01 2.99E-02 NaN RARRES3	PTGDS
Adipogenesis pathway 8.86E-01 2.24E-02 NaN CTBP1	FGFR1	RBP1
nNOS Signaling in Skeletal Muscle Cells 8.83E-01 6.67E-02 NaN CALM1 (includes others)
Th1 Pathway 8.79E-01 2.22E-02 NaN HLA-A	FGFR1	HLA-B
EGF Signaling 8.78E-01 2.94E-02 NaN JUN	FGFR1
Xenobiotic Metabolism Signaling 8.69E-01 1.72E-02 NaN FTL	GSTM2	FGFR1	GSTP1	SOD3
Remodeling of Epithelial Adherens Junctions 8.68E-01 2.9E-02 NaN ACTB	TUBB
GABA Receptor Signaling 8.68E-01 2.9E-02 NaN UBB	UBC
Myc Mediated Apoptosis Signaling 8.58E-01 2.86E-02 NaN YWHAE	FGFR1
Extrinsic Prothrombin Activation Pathway 8.56E-01 6.25E-02 NaN F10
AMPK Signaling 8.43E-01 1.85E-02 NaN EEF2	ACTB	FGFR1	CCND1
MSP-RON Signaling Pathway 8.39E-01 2.78E-02 NaN ACTB	FGFR1
Î³-linolenate Biosynthesis II (Animals) 8.32E-01 5.88E-02 NaN CYB5R3
T Helper Cell Differentiation 8.29E-01 2.74E-02 NaN HLA-A	HLA-B
Ovarian Cancer Signaling 8.2E-01 2.08E-02 NaN FGFR1	MMP2	CCND1
EIF2 Signaling 8.18E-01 1.81E-02 NaN EIF3G	ACTB	FGFR1	CCND1
Hypoxia Signaling in the Cardiovascular System 8.1E-01 2.67E-02 NaN P4HB	JUN
GDNF Family Ligand-Receptor Interactions 8.01E-01 2.63E-02 NaN JUN	FGFR1
Non-Small Cell Lung Cancer Signaling 7.92E-01 2.6E-02 NaN FGFR1	CCND1
Neurotrophin/TRK Signaling 7.92E-01 2.6E-02 NaN JUN	FGFR1
GADD45 Signaling 7.88E-01 5.26E-02 NaN CCND1
Angiopoietin Signaling 7.84E-01 2.56E-02 NaN PAK1	FGFR1
Role of Macrophages	Fibroblasts and Endothelial Cells in Rheumatoid Arthritis 7.77E-01 1.6E-02 NaN CALM1 (includes others)	JUN	RHOA	FGFR1	CCND1
CD40 Signaling 7.75E-01 2.53E-02 NaN JUN	FGFR1
Granzyme A Signaling 7.67E-01 5E-02 NaN H1FX
The Visual Cycle 7.67E-01 5E-02 NaN RBP1
Inflammasome pathway 7.67E-01 5E-02 NaN CTSB
Regulation of IL-2 Expression in Activated and Anergic T Lymphocytes 7.67E-01 2.5E-02 NaN CALM1 (includes others)	JUN
Erythropoietin Signaling 7.58E-01 2.47E-02 NaN JUN	FGFR1
Maturity Onset Diabetes of Young (MODY) Signaling 7.48E-01 4.76E-02 NaN GAPDH
Endoplasmic Reticulum Stress Pathway 7.48E-01 4.76E-02 NaN CALR
Prolactin Signaling 7.42E-01 2.41E-02 NaN JUN	FGFR1
Small Cell Lung Cancer Signaling 7.26E-01 2.35E-02 NaN FGFR1	CCND1
FLT3 Signaling in Hematopoietic Progenitor Cells 7.18E-01 2.33E-02 NaN FGFR1	STAT2
Glioblastoma Multiforme Signaling 7.16E-01 1.85E-02 NaN RHOA	FGFR1	CCND1
Bladder Cancer Signaling 7.03E-01 2.27E-02 NaN MMP2	CCND1
Role of JAK1	JAK2 and TYK2 in Interferon Signaling 6.96E-01 4.17E-02 NaN STAT2
Altered T Cell and B Cell Signaling in Rheumatoid Arthritis 6.89E-01 2.22E-02 NaN HLA-A	HLA-B
Apoptosis Signaling 6.89E-01 2.22E-02 NaN CAPNS1	LMNA
PDGF Signaling 6.89E-01 2.22E-02 NaN JUN	FGFR1
IL-17A Signaling in Gastric Cells 6.8E-01 4E-02 NaN JUN
Reelin Signaling in Neurons 6.75E-01 2.17E-02 NaN APOE	FGFR1
Acute Myeloid Leukemia Signaling 6.68E-01 2.15E-02 NaN FGFR1	CCND1
Estrogen-mediated S-phase Entry 6.65E-01 3.85E-02 NaN CCND1
eNOS Signaling 6.65E-01 1.74E-02 NaN CALM1 (includes others)	STUB1	FGFR1
ATM Signaling 6.34E-01 2.04E-02 NaN JUN	TRIM28
Cholecystokinin/Gastrin-mediated Signaling 6.15E-01 1.98E-02 NaN JUN	RHOA
TNFR2 Signaling 6.11E-01 3.33E-02 NaN JUN
4-1BB Signaling in T Lymphocytes 5.87E-01 3.12E-02 NaN JUN
Mouse Embryonic Stem Cell Pluripotency 5.86E-01 1.89E-02 NaN FGFR1	ID3
UVA-Induced MAPK Signaling 5.86E-01 1.89E-02 NaN JUN	FGFR1
RAR Activation 5.84E-01 1.58E-02 NaN JUN	ACTB	RBP1
Endothelin-1 Signaling 5.84E-01 1.58E-02 NaN JUN	FGFR1	RARRES3
Circadian Rhythm Signaling 5.64E-01 2.94E-02 NaN GRINA
Oncostatin M Signaling 5.64E-01 2.94E-02 NaN TIMP3
Inhibition of Angiogenesis by TSP1 5.64E-01 2.94E-02 NaN JUN
Retinoate Biosynthesis I 5.64E-01 2.94E-02 NaN RBP1
Gap Junction Signaling 5.63E-01 1.54E-02 NaN ACTB	FGFR1	TUBB
GÎ±s Signaling 5.63E-01 1.82E-02 NaN RACK1	GNB2
Coagulation System 5.53E-01 2.86E-02 NaN F10
TWEAK Signaling 5.53E-01 2.86E-02 NaN TNFSF12
MIF-mediated Glucocorticoid Regulation 5.53E-01 2.86E-02 NaN CD74
IL-17A Signaling in Fibroblasts 5.53E-01 2.86E-02 NaN JUN
Nucleotide Excision Repair Pathway 5.53E-01 2.86E-02 NaN POLR2E
Nitric Oxide Signaling in the Cardiovascular System 5.47E-01 1.77E-02 NaN CALM1 (includes others)	FGFR1
ERK/MAPK Signaling 5.43E-01 1.5E-02 NaN PAK1	FGFR1	TLN1
mTOR Signaling 5.4E-01 1.49E-02 NaN EIF3G	RHOA	FGFR1
Neuropathic Pain Signaling In Dorsal Horn Neurons 5.36E-01 1.74E-02 NaN FGFR1	GRINA
Cell Cycle Regulation by BTG Family Proteins 5.33E-01 2.7E-02 NaN CCND1
PTEN Signaling 5.16E-01 1.68E-02 NaN FGFR1	CCND1
April Mediated Signaling 5.14E-01 2.56E-02 NaN JUN
Molecular Mechanisms of Cancer 5.14E-01 1.27E-02 NaN PAK1	JUN	RHOA	FGFR1	CCND1
Pancreatic Adenocarcinoma Signaling 5.12E-01 1.67E-02 NaN FGFR1	CCND1
GÎ±i Signaling 5.12E-01 1.67E-02 NaN RACK1	GNB2
NGF Signaling 5.07E-01 1.65E-02 NaN RHOA	FGFR1
Thyroid Cancer Signaling 5.05E-01 2.5E-02 NaN CCND1
Osteoarthritis Pathway 5.03E-01 1.42E-02 NaN TIMP3	DCN	FGFR1
Natural Killer Cell Signaling 5.02E-01 1.64E-02 NaN PAK1	FGFR1
Synaptic Long Term Potentiation 5.02E-01 1.64E-02 NaN CALM1 (includes others)	GRINA
B Cell Activating Factor Signaling 4.96E-01 2.44E-02 NaN JUN
Mechanisms of Viral Exit from Host Cells 4.96E-01 2.44E-02 NaN ACTB
Sphingosine-1-phosphate Signaling 4.88E-01 1.6E-02 NaN RHOA	FGFR1
PI3K/AKT Signaling 4.88E-01 1.6E-02 NaN YWHAE	CCND1
Thyroid Hormone Metabolism II (via Conjugation and/or Degradation) 4.88E-01 2.38E-02 NaN B4GAT1
Retinol Biosynthesis 4.88E-01 2.38E-02 NaN RBP1
Role of p14/p19ARF in Tumor Suppression 4.79E-01 2.33E-02 NaN FGFR1
UVC-Induced MAPK Signaling 4.79E-01 2.33E-02 NaN JUN
Sperm Motility 4.79E-01 1.57E-02 NaN CALM1 (includes others)	RARRES3
Type II Diabetes Mellitus Signaling 4.75E-01 1.56E-02 NaN FGFR1	PKM
Phagosome Formation 4.66E-01 1.54E-02 NaN RHOA	FGFR1
IL-9 Signaling 4.63E-01 2.22E-02 NaN FGFR1
Role of Pattern Recognition Receptors in Recognition of Bacteria and Viruses 4.37E-01 1.46E-02 NaN C3	FGFR1
Cell Cycle: G2/M DNA Damage Checkpoint Regulation 4.34E-01 2.04E-02 NaN YWHAE
Cardiac Î²-adrenergic Signaling 4.25E-01 1.43E-02 NaN RACK1	GNB2
Amyloid Processing 4.2E-01 1.96E-02 NaN CAPNS1
FcÎ³RIIB Signaling in B Lymphocytes 4.07E-01 1.89E-02 NaN FGFR1
Triacylglycerol Degradation 4.07E-01 1.89E-02 NaN FAAH
Nicotine Degradation III 3.95E-01 1.82E-02 NaN B4GAT1
Actin Nucleation by ARP-WASP Complex 3.89E-01 1.79E-02 NaN RHOA
Regulation of eIF4 and p70S6K Signaling 3.66E-01 1.27E-02 NaN EIF3G	FGFR1
Phospholipases 3.56E-01 1.61E-02 NaN RARRES3
CNTF Signaling 3.51E-01 1.59E-02 NaN FGFR1
Melatonin Degradation I 3.46E-01 1.56E-02 NaN B4GAT1
Nicotine Degradation II 3.46E-01 1.56E-02 NaN B4GAT1
Dopamine-DARPP32 Feedback in cAMP Signaling 3.44E-01 1.22E-02 NaN CALM1 (includes others)	GRINA
PXR/RXR Activation 3.41E-01 1.54E-02 NaN GSTM2
Pyridoxal 5'-phosphate Salvage Pathway 3.41E-01 1.54E-02 NaN PAK1
ERK5 Signaling 3.36E-01 1.52E-02 NaN YWHAE
Cell Cycle: G1/S Checkpoint Regulation 3.36E-01 1.52E-02 NaN CCND1
Aldosterone Signaling in Epithelial Cells 3.32E-01 1.19E-02 NaN FGFR1	HSPB6
Lymphotoxin Î² Receptor Signaling 3.31E-01 1.49E-02 NaN FGFR1
IL-10 Signaling 3.22E-01 1.45E-02 NaN JUN
Role of IL-17A in Arthritis 3.22E-01 1.45E-02 NaN FGFR1
Superpathway of Melatonin Degradation 3.22E-01 1.45E-02 NaN B4GAT1
Role of JAK1 and JAK3 in Î³c Cytokine Signaling 3.13E-01 1.41E-02 NaN FGFR1
Melatonin Signaling 3.09E-01 1.39E-02 NaN CALM1 (includes others)
Role of MAPK Signaling in the Pathogenesis of Influenza 3.09E-01 1.39E-02 NaN RARRES3
ErbB4 Signaling 3.09E-01 1.39E-02 NaN FGFR1
STAT3 Pathway 3.01E-01 1.35E-02 NaN FGFR1
IL-15 Signaling 2.93E-01 1.32E-02 NaN FGFR1
Serotonin Degradation 2.93E-01 1.32E-02 NaN B4GAT1
BMP signaling pathway 2.93E-01 1.32E-02 NaN JUN
VDR/RXR Activation 2.85E-01 1.28E-02 NaN IGFBP5
IL-17A Signaling in Airway Cells 2.85E-01 1.28E-02 NaN FGFR1
Role of PI3K/AKT Signaling in the Pathogenesis of Influenza 2.81E-01 1.27E-02 NaN FGFR1
Role of BRCA1 in DNA Damage Response 2.78E-01 1.25E-02 NaN ACTB
Cyclins and Cell Cycle Regulation 2.78E-01 1.25E-02 NaN CCND1
Growth Hormone Signaling 2.6E-01 1.18E-02 NaN FGFR1
Leptin Signaling in Obesity 2.57E-01 1.16E-02 NaN FGFR1
NF-ÎºB Activation by Viruses 2.53E-01 1.15E-02 NaN FGFR1
HIPPO signaling 2.53E-01 1.15E-02 NaN YWHAE
TGF-Î² Signaling 2.53E-01 1.15E-02 NaN JUN
3-phosphoinositide Biosynthesis 2.53E-01 1E-02 NaN ATP1A1	FGFR1
Neuregulin Signaling 2.5E-01 1.14E-02 NaN DCN
VEGF Family Ligand-Receptor Interactions 2.5E-01 1.14E-02 NaN FGFR1
FGF Signaling 2.41E-01 1.1E-02 NaN FGFR1
Salvage Pathways of Pyrimidine Ribonucleotides 2.29E-01 1.05E-02 NaN PAK1
PPAR Signaling 2.29E-01 1.05E-02 NaN JUN
Melanocyte Development and Pigmentation Signaling 2.21E-01 1.02E-02 NaN FGFR1
CDK5 Signaling 2.18E-01 1.01E-02 NaN EGR1
