# Supplementary material for: Spatial maps of prostate cancer transcriptomes reveal an unexplored landscape of heterogeneity
Source: Nat Commun. 2018 Jun 20;9:2419. doi: 10.1038/s41467-018-04724-5 (PMC6010471; doi:10.1038/s41467-018-04724-5)
Supplement: Supplementary file 12 — Supplementary Data 9 [file 41467_2018_4724_MOESM12_ESM.xlsx]

## Sheet: Supplementary Table 6.csv
Â© 2000-2017 QIAGEN. All rights reserved.
Ingenuity Canonical Pathways -log(p-value) Ratio z-score Molecules
NRF2-mediated Oxidative Stress Response 9.4E00 7.77E-02 NaN UBB	ACTB	JUNB	MAFF	SOD3	FOS	FTL	JUN	ATF4	JUND	SQSTM1	DNAJB1	ACTG1	GSTP1	FTH1
ILK Signaling 9.27E00 7.61E-02 NaN MYH9	MYL6	ACTB	VIM	CCND1	FOS	JUN	FLNA	RHOA	ATF4	KRT18	TMSB10/TMSB4X	ACTG1	ITGB5	ACTN1
Caveolar-mediated Endocytosis Signaling 7.7E00 1.27E-01 NaN B2M	HLA-C	FLNA	HLA-A	ACTB	HLA-B	CAVIN1	ACTG1	ITGB5
Antigen Presentation Pathway 7.27E00 1.84E-01 NaN B2M	CALR	HLA-C	HLA-A	HLA-B	CD74	HLA-E
Hepatic Fibrosis / Hepatic Stellate Cell Activation 6.71E00 6.42E-02 NaN IGFBP4	MYH9	ICAM1	CTGF	COL4A1	MYL6	TIMP1	MMP2	COL18A1	SERPINE1	A2M	TIMP2
Glucocorticoid Receptor Signaling 6.14E00 4.42E-02 NaN ICAM1	KRT17	ACTB	CEBPB	TSC22D3	HSPA8	FOS	JUN	DUSP1	KRT19	CDKN1A	KRT18	SERPINE1	KRT15	A2M
Unfolded protein response 6.12E00 1.27E-01 NaN HSPA8	CALR	P4HB	PPP1R15A	CEBPD	ATF4	CEBPB
Acute Phase Response Signaling 5.34E00 5.88E-02 NaN C1R	SOCS3	FOS	FTL	JUN	VWF	CEBPB	SERPINE1	A2M	HNRNPK
Leukocyte Extravasation Signaling 5.31E00 5.21E-02 NaN TIMP3	ICAM1	MYL6	TIMP1	RHOA	EZR	ACTB	MMP2	ACTG1	ACTN1	TIMP2
Virus Entry via Endocytic Pathways 5.29E00 7.84E-02 NaN B2M	HLA-C	FLNA	HLA-A	ACTB	HLA-B	ACTG1	ITGB5
Epithelial Adherens Junction Signaling 5.02E00 6.16E-02 NaN MYH9	TUBA1A	MYL6	TUBB4B	RHOA	ACTB	ZYX	ACTG1	ACTN1
Actin Cytoskeleton Signaling 5.01E00 4.85E-02 NaN MYH9	PFN1	MYL6	FLNA	RHOA	EZR	ACTB	TMSB10/TMSB4X	GSN	ACTG1	ACTN1
Phagosome Maturation 4.97E00 6.08E-02 NaN B2M	CTSD	CALR	TUBA1A	TUBB4B	HLA-C	HLA-A	HLA-B	CTSB
Inhibition of Matrix Metalloproteases 4.53E00 1.28E-01 NaN TIMP3	TIMP1	MMP2	A2M	TIMP2
Germ Cell-Sertoli Cell Junction Signaling 4.43E00 5.2E-02 NaN TUBA1A	TUBB4B	RHOA	ACTB	ZYX	GSN	ACTG1	A2M	ACTN1
Remodeling of Epithelial Adherens Junctions 4.35E00 8.7E-02 NaN TUBA1A	TUBB4B	ACTB	ZYX	ACTG1	ACTN1
Glioma Invasiveness Signaling 4.31E00 8.57E-02 NaN TIMP3	TIMP1	RHOA	MMP2	ITGB5	TIMP2
IGF-1 Signaling 4.21E00 6.6E-02 NaN SOCS3	IGFBP4	FOS	CTGF	JUN	CYR61	IGFBP2
IL-8 Signaling 4E00 4.57E-02 NaN FOS	ICAM1	JUN	RHOA	GNB2	HBEGF	MMP2	CCND1	ITGB5
Clathrin-mediated Endocytosis Signaling 3.97E00 4.52E-02 NaN HSPA8	APOE	UBB	LDLR	ACTB	UBC	ACTG1	ITGB5	APOD
Cdc42 Signaling 3.75E00 4.79E-02 NaN B2M	FOS	JUN	MYL6	HLA-C	HLA-A	HLA-B	HLA-E
Crosstalk between Dendritic Cells and Natural Killer Cells 3.73E00 6.74E-02 NaN HLA-C	HLA-A	ACTB	HLA-B	ACTG1	HLA-E
Regulation of Actin-based Motility by Rho 3.7E00 6.67E-02 NaN PFN1	MYL6	RHOA	ACTB	ARHGDIA	GSN
Protein Ubiquitination Pathway 3.7E00 3.77E-02 NaN B2M	HSPA8	UBB	HLA-C	HLA-A	HLA-B	DNAJB1	UBC	PSMC3	HSPB1
IL-6 Signaling 3.7E00 5.47E-02 NaN SOCS3	FOS	JUN	CEBPB	A2M	MCL1	HSPB1
OX40 Signaling Pathway 3.68E00 6.59E-02 NaN B2M	JUN	HLA-C	HLA-A	HLA-B	HLA-E
Cytotoxic T Lymphocyte-mediated Apoptosis of Target Cells 3.67E00 1.25E-01 NaN B2M	HLA-C	HLA-A	HLA-B
PCP pathway 3.58E00 8.2E-02 NaN PFN1	JUN	RHOA	JUND	JUNB
IL-17A Signaling in Fibroblasts 3.52E00 1.14E-01 NaN FOS	JUN	CEBPD	CEBPB
Aryl Hydrocarbon Receptor Signaling 3.44E00 4.96E-02 NaN CTSD	FOS	JUN	CDKN1A	CCND1	GSTP1	HSPB1
Signaling by Rho Family GTPases 3.21E00 3.57E-02 NaN FOS	JUN	MYL6	RHOA	EZR	ACTB	GNB2	VIM	ACTG1
GADD45 Signaling 3.16E00 1.58E-01 NaN GADD45B	CDKN1A	CCND1
Neuroprotective Role of THOP1 in Alzheimer's Disease 3.06E00 5.04E-02 NaN C1R	CFD	HLA-C	HLA-A	HLA-B	HLA-E
Autoimmune Thyroid Disease Signaling 3.02E00 8.51E-02 NaN HLA-C	HLA-A	HLA-B	HLA-E
Tight Junction Signaling 3E00 4.19E-02 NaN FOS	MYH9	JUN	MYL6	RHOA	ACTB	ACTG1
Graft-versus-Host Disease Signaling 2.99E00 8.33E-02 NaN HLA-C	HLA-A	HLA-B	HLA-E
Role of Tissue Factor in Cancer 2.98E00 4.88E-02 NaN P4HB	CTGF	EGR1	HBEGF	CYR61	ITGB5
Integrin Signaling 2.97E00 3.65E-02 NaN PFN1	RHOA	ACTB	ZYX	GSN	ACTG1	ACTN1	ITGB5
JAK/Stat Signaling 2.97E00 6.02E-02 NaN SOCS3	FOS	JUN	CDKN1A	CEBPB
RhoA Signaling 2.96E00 4.84E-02 NaN PFN1	MYL6	RHOA	EZR	ACTB	ACTG1
Allograft Rejection Signaling 2.94E00 5.95E-02 NaN B2M	HLA-C	HLA-A	HLA-B	HLA-E
Systemic Lupus Erythematosus Signaling 2.9E00 3.56E-02 NaN FOS	JUN	HLA-C	HLA-A	HLA-B	SNU13	LSM4	HLA-E
RhoGDI Signaling 2.86E00 3.95E-02 NaN MYL6	RHOA	EZR	ACTB	GNB2	ARHGDIA	ACTG1
Sertoli Cell-Sertoli Cell Junction Signaling 2.84E00 3.93E-02 NaN TUBA1A	JUN	TUBB4B	ACTB	ACTG1	A2M	ACTN1
HMGB1 Signaling 2.81E00 4.51E-02 NaN FOS	ICAM1	LIF	JUN	RHOA	SERPINE1
Lipid Antigen Presentation by CD1 2.75E00 1.15E-01 NaN B2M	CALR	PSAP
Communication between Innate and Adaptive Immune Cells 2.73E00 5.32E-02 NaN B2M	HLA-C	HLA-A	HLA-B	HLA-E
Agranulocyte Adhesion and Diapedesis 2.67E00 3.66E-02 NaN MYH9	ICAM1	MYL6	EZR	ACTB	MMP2	ACTG1
Dendritic Cell Maturation 2.64E00 3.63E-02 NaN B2M	ICAM1	HLA-C	HLA-A	HLA-B	ATF4	COL18A1
GNRH Signaling 2.63E00 4.17E-02 NaN FOS	JUN	EGR1	ATF4	HBEGF	MMP2
Hereditary Breast Cancer Signaling 2.63E00 4.17E-02 NaN UBB	GADD45B	ACTB	CDKN1A	UBC	CCND1
Huntington's Disease Signaling 2.61E00 3.2E-02 NaN HSPA8	CTSD	UBB	JUN	GNB2	ATF4	DNAJB1	UBC
Neuroinflammation Signaling Pathway 2.58E00 2.89E-02 NaN B2M	FOS	ICAM1	JUN	HLA-C	HLA-A	HLA-B	ATF4	GLUL
Role of Macrophages	Fibroblasts and Endothelial Cells in Rheumatoid Arthritis 2.57E00 2.88E-02 NaN SOCS3	FOS	ICAM1	JUN	RHOA	CEBPD	ATF4	CEBPB	CCND1
ERK/MAPK Signaling 2.56E00 3.5E-02 NaN FOS	ELF3	H3F3A/H3F3B	DUSP1	ATF4	DUSP2	HSPB1
p53 Signaling 2.41E00 4.5E-02 NaN GADD45B	JUN	THBS1	CDKN1A	CCND1
Androgen Signaling 2.41E00 4.5E-02 NaN CALR	JUN	GNB2	DNAJB1	CCND1
Type I Diabetes Mellitus Signaling 2.41E00 4.5E-02 NaN SOCS3	HLA-C	HLA-A	HLA-B	HLA-E
Corticotropin Releasing Hormone Signaling 2.38E00 4.42E-02 NaN FOS	JUN	NR4A1	ATF4	JUND
Coagulation System 2.38E00 8.57E-02 NaN VWF	SERPINE1	A2M
HGF Signaling 2.35E00 4.35E-02 NaN FOS	ELF3	JUN	CDKN1A	CCND1
CXCR4 Signaling 2.34E00 3.64E-02 NaN FOS	JUN	MYL6	RHOA	EGR1	GNB2
EIF2 Signaling 2.32E00 3.17E-02 NaN PTBP1	ATF3	EIF1	ACTB	PPP1R15A	ATF4	CCND1
Toll-like Receptor Signaling 2.25E00 5.26E-02 NaN FOS	UBB	JUN	UBC
Estrogen-Dependent Breast Cancer Signaling 2.21E00 5.13E-02 NaN FOS	JUN	ATF4	CCND1
MIF Regulation of Innate Immunity 2.13E00 6.98E-02 NaN FOS	JUN	CD74
PI3K Signaling in B Lymphocytes 2.13E00 3.85E-02 NaN CD81	FOS	ATF3	JUN	ATF4
Prolactin Signaling 2.12E00 4.82E-02 NaN SOCS3	FOS	JUN	CEBPB
Renal Cell Carcinoma Signaling 2.12E00 4.82E-02 NaN FOS	UBB	JUN	UBC
14-3-3-mediated Signaling 2.11E00 3.82E-02 NaN FOS	TUBA1A	JUN	TUBB4B	VIM
Role of NFAT in Regulation of the Immune Response 2.09E00 3.23E-02 NaN RCAN1	FOS	JUN	HLA-A	HLA-B	GNB2
Bladder Cancer Signaling 2.03E00 4.55E-02 NaN THBS1	CDKN1A	MMP2	CCND1
HER-2 Signaling in Breast Cancer 2.03E00 4.55E-02 NaN CDKN1A	MMP2	CCND1	ITGB5
Glutamine Biosynthesis I 2.03E00 1E00 NaN GLUL
Death Receptor Signaling 1.95E00 4.3E-02 NaN ACTB	LMNA	ACTG1	HSPB1
IL-12 Signaling and Production in Macrophages 1.92E00 3.42E-02 NaN APOE	FOS	JUN	CEBPB	APOD
Sumoylation Pathway 1.9E00 4.17E-02 NaN FOS	JUN	RHOA	ARHGDIA
Prostate Cancer Signaling 1.89E00 4.12E-02 NaN CDKN1A	ATF4	CCND1	GSTP1
Th2 Pathway 1.87E00 3.33E-02 NaN SOCS3	ICAM1	JUN	HLA-A	HLA-B
ATM Signaling 1.87E00 4.08E-02 NaN GADD45B	JUN	CDKN1A	ATF4
CTLA4 Signaling in Cytotoxic T Lymphocytes 1.86E00 4.04E-02 NaN B2M	HLA-C	HLA-A	HLA-B
VEGF Signaling 1.8E00 3.88E-02 NaN EIF1	ACTB	ACTG1	ACTN1
Regulation of Cellular Mechanics by Calpain Protease 1.79E00 5.26E-02 NaN EZR	CCND1	ACTN1
Endoplasmic Reticulum Stress Pathway 1.79E00 9.52E-02 NaN CALR	ATF4
Nur77 Signaling in T Lymphocytes 1.75E00 5.08E-02 NaN HLA-A	HLA-B	NR4A1
Sirtuin Signaling Pathway 1.71E00 2.41E-02 NaN GADD45B	H3F3A/H3F3B	SLC25A6	TUBA1A	JUN	NDRG1	SOD3
autophagy 1.7E00 4.84E-02 NaN CTSD	CTSB	SQSTM1
Glutathione Redox Reactions I 1.68E00 8.33E-02 NaN GPX4	GSTP1
Paxillin Signaling 1.67E00 3.54E-02 NaN ACTB	ACTG1	ACTN1	ITGB5
Tec Kinase Signaling 1.66E00 2.94E-02 NaN FOS	RHOA	ACTB	GNB2	ACTG1
IL-17A Signaling in Gastric Cells 1.65E00 8E-02 NaN FOS	JUN
Calcium-induced T Lymphocyte Apoptosis 1.62E00 4.55E-02 NaN HLA-A	HLA-B	NR4A1
ERK5 Signaling 1.62E00 4.55E-02 NaN FOS	LIF	ATF4
UVB-Induced MAPK Signaling 1.62E00 4.55E-02 NaN FOS	H3F3A/H3F3B	JUN
Estrogen-mediated S-phase Entry 1.62E00 7.69E-02 NaN CDKN1A	CCND1
p38 MAPK Signaling 1.58E00 3.33E-02 NaN H3F3A/H3F3B	DUSP1	ATF4	HSPB1
Axonal Guidance Signaling 1.58E00 1.99E-02 NaN PFN1	TUBA1A	ADAMTS1	MYL6	TUBB4B	RHOA	GNB2	PLXNB2	MMP2
IL-10 Signaling 1.57E00 4.35E-02 NaN SOCS3	FOS	JUN
CCR5 Signaling in Macrophages 1.57E00 4.35E-02 NaN FOS	JUN	GNB2
Agrin Interactions at Neuromuscular Junction 1.57E00 4.35E-02 NaN JUN	ACTB	ACTG1
Calcium Signaling 1.57E00 2.78E-02 NaN RCAN1	CALR	MYH9	MYL6	ATF4
Diphthamide Biosynthesis 1.56E00 3.33E-01 NaN EEF2
NADH Repair 1.56E00 3.33E-01 NaN GAPDH
Thyroid Hormone Biosynthesis 1.56E00 3.33E-01 NaN CTSD
S-adenosyl-L-methionine Biosynthesis 1.56E00 3.33E-01 NaN MAT2A
Chemokine Signaling 1.54E00 4.23E-02 NaN FOS	JUN	RHOA
Colorectal Cancer Metastasis Signaling 1.54E00 2.42E-02 NaN FOS	JUN	RHOA	GNB2	MMP2	CCND1
PI3K/AKT Signaling 1.53E00 3.2E-02 NaN CDKN1A	GDF15	CCND1	MCL1
Th1 and Th2 Activation Pathway 1.53E00 2.7E-02 NaN SOCS3	ICAM1	JUN	HLA-A	HLA-B
Ephrin B Signaling 1.51E00 4.11E-02 NaN RHOA	GNB2	HNRNPK
Atherosclerosis Signaling 1.51E00 3.15E-02 NaN APOE	ICAM1	COL18A1	APOD
TNFR2 Signaling 1.5E00 6.67E-02 NaN FOS	JUN
Hypoxia Signaling in the Cardiovascular System 1.48E00 4E-02 NaN P4HB	JUN	ATF4
Protein Kinase A Signaling 1.46E00 2E-02 NaN H3F3A/H3F3B	MYL6	FLNA	DUSP1	RHOA	GNB2	ATF4	DUSP2
Cellular Effects of Sildenafil (Viagra) 1.46E00 3.05E-02 NaN MYH9	MYL6	ACTB	ACTG1
CD28 Signaling in T Helper Cells 1.45E00 3.03E-02 NaN FOS	JUN	HLA-A	HLA-B
Neurotrophin/TRK Signaling 1.45E00 3.9E-02 NaN FOS	JUN	ATF4
Production of Nitric Oxide and Reactive Oxygen Species in Macrophages 1.45E00 2.58E-02 NaN APOE	FOS	JUN	RHOA	APOD
PKCÎ¸ Signaling in T Lymphocytes 1.44E00 3.01E-02 NaN FOS	JUN	HLA-A	HLA-B
P2Y Purigenic Receptor Signaling Pathway 1.43E00 2.99E-02 NaN FOS	JUN	GNB2	ATF4
CD40 Signaling 1.42E00 3.8E-02 NaN FOS	ICAM1	JUN
Th1 Pathway 1.42E00 2.96E-02 NaN SOCS3	ICAM1	HLA-A	HLA-B
Oncostatin M Signaling 1.4E00 5.88E-02 NaN MT2A	TIMP3
Inhibition of Angiogenesis by TSP1 1.4E00 5.88E-02 NaN JUN	THBS1
Erythropoietin Signaling 1.4E00 3.7E-02 NaN SOCS3	FOS	JUN
B Cell Development 1.38E00 5.71E-02 NaN HLA-A	HLA-B
Breast Cancer Regulation by Stathmin1 1.36E00 2.44E-02 NaN TUBA1A	TUBB4B	RHOA	CDKN1A	GNB2
Interferon Signaling 1.35E00 5.56E-02 NaN IFITM3	IFITM2
IL-17 Signaling 1.35E00 3.53E-02 NaN JUN	TIMP1	CEBPB
Growth Hormone Signaling 1.35E00 3.53E-02 NaN SOCS3	FOS	A2M
D-myo-inositol (1	4	5	6)-Tetrakisphosphate Biosynthesis 1.34E00 2.78E-02 NaN SOCS3	ATP1A1	DUSP1	DUSP2
D-myo-inositol (3	4	5	6)-tetrakisphosphate Biosynthesis 1.34E00 2.78E-02 NaN SOCS3	ATP1A1	DUSP1	DUSP2
Cell Cycle Regulation by BTG Family Proteins 1.33E00 5.41E-02 NaN BTG2	CCND1
Complement System 1.33E00 5.41E-02 NaN C1R	CFD
TGF-Î² Signaling 1.32E00 3.45E-02 NaN FOS	JUN	SERPINE1
April Mediated Signaling 1.29E00 5.13E-02 NaN FOS	JUN
AMPK Signaling 1.28E00 2.31E-02 NaN EEF2	ACTB	CDKN1A	ATF4	CCND1
IL-7 Signaling Pathway 1.27E00 3.3E-02 NaN JUN	CCND1	MCL1
Lactose Degradation III 1.26E00 1.67E-01 NaN PSAP
IL-1 Signaling 1.26E00 3.26E-02 NaN FOS	JUN	GNB2
B Cell Activating Factor Signaling 1.25E00 4.88E-02 NaN FOS	JUN
Mechanisms of Viral Exit from Host Cells 1.25E00 4.88E-02 NaN ACTB	ACTG1
Ceramide Signaling 1.25E00 3.23E-02 NaN CTSD	FOS	JUN
FcÎ³ Receptor-mediated Phagocytosis in Macrophages and Monocytes 1.25E00 3.23E-02 NaN EZR	ACTB	ACTG1
3-phosphoinositide Degradation 1.22E00 2.53E-02 NaN SOCS3	ATP1A1	DUSP1	DUSP2
UVC-Induced MAPK Signaling 1.22E00 4.65E-02 NaN FOS	JUN
ErbB Signaling 1.2E00 3.06E-02 NaN FOS	JUN	HBEGF
D-myo-inositol-5-phosphate Metabolism 1.19E00 2.47E-02 NaN SOCS3	ATP1A1	DUSP1	DUSP2
iNOS Signaling 1.18E00 4.44E-02 NaN FOS	JUN
Cholecystokinin/Gastrin-mediated Signaling 1.16E00 2.97E-02 NaN FOS	JUN	RHOA
RANK Signaling in Osteoclasts 1.15E00 2.94E-02 NaN FOS	JUN	GSN
Cardiac Hypertrophy Signaling 1.15E00 2.12E-02 NaN JUN	MYL6	RHOA	GNB2	HSPB1
Airway Pathology in Chronic Obstructive Pulmonary Disease 1.14E00 1.25E-01 NaN MMP2
Superoxide Radicals Degradation 1.14E00 1.25E-01 NaN SOD3
Aldosterone Signaling in Epithelial Cells 1.14E00 2.38E-02 NaN HSPA8	DUSP1	DNAJB1	HSPB1
Phospholipase C Signaling 1.12E00 2.07E-02 NaN PEBP1	MYL6	RHOA	GNB2	ATF4
Mouse Embryonic Stem Cell Pluripotency 1.12E00 2.83E-02 NaN ID1	LIF	ID3
Wnt/Î²-catenin Signaling 1.11E00 2.33E-02 NaN UBB	JUN	UBC	CCND1
TNFR1 Signaling 1.1E00 4E-02 NaN FOS	JUN
Prostanoid Biosynthesis 1.09E00 1.11E-01 NaN PTGDS
Granulocyte Adhesion and Diapedesis 1.06E00 2.23E-02 NaN ICAM1	EZR	MMP2	HSPB1
CD27 Signaling in Lymphocytes 1.06E00 3.77E-02 NaN FOS	JUN
Melanoma Signaling 1.03E00 3.64E-02 NaN CDKN1A	CCND1
Purine Nucleotides De Novo Biosynthesis II 1.01E00 9.09E-02 NaN IMPDH2
HIF1Î± Signaling 1.01E00 2.54E-02 NaN JUN	MMP2	SLC2A3
Pancreatic Adenocarcinoma Signaling 9.92E-01 2.5E-02 NaN CDKN1A	HBEGF	CCND1
RAR Activation 9.9E-01 2.11E-02 NaN FOS	JUN	DUSP1	ACTB
LXR/RXR Activation 9.84E-01 2.48E-02 NaN APOE	LDLR	APOD
Gap Junction Signaling 9.6E-01 2.05E-02 NaN TUBA1A	TUBB4B	ACTB	ACTG1
Urate Biosynthesis/Inosine 5'-phosphate Degradation 9.41E-01 7.69E-02 NaN IMPDH2
3-phosphoinositide Biosynthesis 9.31E-01 2E-02 NaN SOCS3	ATP1A1	DUSP1	DUSP2
IL-2 Signaling 9.21E-01 3.12E-02 NaN FOS	JUN
Thrombopoietin Signaling 9.1E-01 3.08E-02 NaN FOS	JUN
Cell Cycle: G1/S Checkpoint Regulation 8.99E-01 3.03E-02 NaN CDKN1A	CCND1
GÎ±12/13 Signaling 8.79E-01 2.22E-02 NaN JUN	MYL6	RHOA
EGF Signaling 8.78E-01 2.94E-02 NaN FOS	JUN
Osteoarthritis Pathway 8.7E-01 1.9E-02 NaN TIMP3	ELF3	ATF4	CEBPB
ErbB2-ErbB3 Signaling 8.68E-01 2.9E-02 NaN JUN	CCND1
GABA Receptor Signaling 8.68E-01 2.9E-02 NaN UBB	UBC
Vitamin-C Transport 8.56E-01 6.25E-02 NaN SLC2A3
MSP-RON Signaling Pathway 8.39E-01 2.78E-02 NaN ACTB	ACTG1
T Helper Cell Differentiation 8.29E-01 2.74E-02 NaN HLA-A	HLA-B
STAT3 Pathway 8.2E-01 2.7E-02 NaN SOCS3	CDKN1A
LPS/IL-1 Mediated Inhibition of RXR Function 8.13E-01 1.8E-02 NaN APOE	JUN	GSTP1	SOD3
Antiproliferative Role of Somatostatin Receptor 2 8.01E-01 2.63E-02 NaN CDKN1A	GNB2
GDNF Family Ligand-Receptor Interactions 8.01E-01 2.63E-02 NaN FOS	JUN
Purine Nucleotides Degradation II (Aerobic) 7.88E-01 5.26E-02 NaN IMPDH2
VDR/RXR Activation 7.84E-01 2.56E-02 NaN CDKN1A	CEBPB
Inflammasome pathway 7.67E-01 5E-02 NaN CTSB
Role of BRCA1 in DNA Damage Response 7.67E-01 2.5E-02 NaN ACTB	CDKN1A
Regulation of IL-2 Expression in Activated and Anergic T Lymphocytes 7.67E-01 2.5E-02 NaN FOS	JUN
Cyclins and Cell Cycle Regulation 7.67E-01 2.5E-02 NaN CDKN1A	CCND1
Macropinocytosis Signaling 7.58E-01 2.47E-02 NaN RHOA	ITGB5
Superpathway of Inositol Phosphate Compounds 7.52E-01 1.7E-02 NaN SOCS3	ATP1A1	DUSP1	DUSP2
Maturity Onset Diabetes of Young (MODY) Signaling 7.48E-01 4.76E-02 NaN GAPDH
Relaxin Signaling 7.43E-01 1.91E-02 NaN FOS	JUN	GNB2
IL-3 Signaling 7.42E-01 2.41E-02 NaN FOS	JUN
Methionine Degradation I (to Homocysteine) 7.3E-01 4.55E-02 NaN MAT2A
Glioblastoma Multiforme Signaling 7.16E-01 1.85E-02 NaN RHOA	CDKN1A	CCND1
LPS-stimulated MAPK Signaling 7.11E-01 2.3E-02 NaN FOS	JUN
G Beta Gamma Signaling 7.03E-01 2.27E-02 NaN GNB2	HBEGF
IL-22 Signaling 6.96E-01 4.17E-02 NaN SOCS3
Tumoricidal Function of Hepatic Natural Killer Cells 6.96E-01 4.17E-02 NaN ICAM1
Cysteine Biosynthesis III (mammalia) 6.96E-01 4.17E-02 NaN MAT2A
IL-4 Signaling 6.96E-01 2.25E-02 NaN HLA-A	HLA-B
Altered T Cell and B Cell Signaling in Rheumatoid Arthritis 6.89E-01 2.22E-02 NaN HLA-A	HLA-B
Apoptosis Signaling 6.89E-01 2.22E-02 NaN LMNA	MCL1
PDGF Signaling 6.89E-01 2.22E-02 NaN FOS	JUN
Role of JAK family kinases in IL-6-type Cytokine Signaling 6.8E-01 4E-02 NaN SOCS3
Glycolysis I 6.65E-01 3.85E-02 NaN GAPDH
Gluconeogenesis I 6.65E-01 3.85E-02 NaN GAPDH
eNOS Signaling 6.65E-01 1.74E-02 NaN HSPA8	AQP3	AQP1
PPAR Signaling 6.54E-01 2.11E-02 NaN FOS	JUN
Ephrin Receptor Signaling 6.5E-01 1.71E-02 NaN RHOA	GNB2	ATF4
CDK5 Signaling 6.28E-01 2.02E-02 NaN FOSB	EGR1
FAK Signaling 6.28E-01 2.02E-02 NaN ACTB	ACTG1
Glutathione-mediated Detoxification 5.99E-01 3.23E-02 NaN GSTP1
SAPK/JNK Signaling 5.97E-01 1.92E-02 NaN JUN	HNRNPK
Regulation of the Epithelial-Mesenchymal Transition Pathway 5.88E-01 1.59E-02 NaN RHOA	EGR1	MMP2
4-1BB Signaling in T Lymphocytes 5.87E-01 3.12E-02 NaN JUN
G Protein Signaling Mediated by Tubby 5.87E-01 3.12E-02 NaN GNB2
Chronic Myeloid Leukemia Signaling 5.86E-01 1.89E-02 NaN CDKN1A	CCND1
UVA-Induced MAPK Signaling 5.86E-01 1.89E-02 NaN FOS	JUN
B Cell Receptor Signaling 5.79E-01 1.57E-02 NaN JUN	EGR1	ATF4
Role of NFAT in Cardiac Hypertrophy 5.71E-01 1.55E-02 NaN RCAN1	LIF	GNB2
T Cell Receptor Signaling 5.69E-01 1.83E-02 NaN FOS	JUN
Circadian Rhythm Signaling 5.64E-01 2.94E-02 NaN ATF4
DNA Methylation and Transcriptional Repression Signaling 5.64E-01 2.94E-02 NaN H3F3A/H3F3B
Role of JAK2 in Hormone-like Cytokine Signaling 5.64E-01 2.94E-02 NaN SOCS3
GÎ±s Signaling 5.63E-01 1.82E-02 NaN GNB2	ATF4
Amyotrophic Lateral Sclerosis Signaling 5.58E-01 1.8E-02 NaN GLUL	SSR4
Telomerase Signaling 5.58E-01 1.8E-02 NaN ELF3	CDKN1A
MIF-mediated Glucocorticoid Regulation 5.53E-01 2.86E-02 NaN CD74
Glioma Signaling 5.42E-01 1.75E-02 NaN CDKN1A	CCND1
Superpathway of Methionine Degradation 5.33E-01 2.7E-02 NaN MAT2A
Thrombin Signaling 5.28E-01 1.47E-02 NaN MYL6	RHOA	GNB2
Rac Signaling 5.26E-01 1.71E-02 NaN JUN	RHOA
PTEN Signaling 5.16E-01 1.68E-02 NaN CDKN1A	CCND1
tRNA Charging 5.14E-01 2.56E-02 NaN QARS
Molecular Mechanisms of Cancer 5.14E-01 1.27E-02 NaN FOS	JUN	RHOA	CDKN1A	CCND1
NGF Signaling 5.07E-01 1.65E-02 NaN RHOA	ATF4
Thyroid Cancer Signaling 5.05E-01 2.5E-02 NaN CCND1
Renin-Angiotensin Signaling 5.02E-01 1.64E-02 NaN FOS	JUN
iCOS-iCOSL Signaling in T Helper Cells 4.97E-01 1.63E-02 NaN HLA-A	HLA-B
Intrinsic Prothrombin Activation Pathway 4.88E-01 2.38E-02 NaN COL18A1
FXR/RXR Activation 4.84E-01 1.59E-02 NaN APOE	APOD
Type II Diabetes Mellitus Signaling 4.75E-01 1.56E-02 NaN SOCS3	CEBPB
Estrogen Receptor Signaling 4.75E-01 1.56E-02 NaN DDX5	H3F3A/H3F3B
CCR3 Signaling in Eosinophils 4.66E-01 1.54E-02 NaN RHOA	GNB2
IL-9 Signaling 4.63E-01 2.22E-02 NaN SOCS3
Role of IL-17F in Allergic Inflammatory Airway Diseases 4.63E-01 2.22E-02 NaN ATF4
cAMP-mediated signaling 4.5E-01 1.32E-02 NaN DUSP1	ATF4	PKIG
Adipogenesis pathway 4.49E-01 1.49E-02 NaN CEBPD	CEBPB
GP6 Signaling Pathway 4.49E-01 1.49E-02 NaN COL4A1	COL18A1
Hematopoiesis from Pluripotent Stem Cells 4.48E-01 2.13E-02 NaN LIF
Cell Cycle: G2/M DNA Damage Checkpoint Regulation 4.34E-01 2.04E-02 NaN CDKN1A
Role of Osteoblasts	Osteoclasts and Chondrocytes in Rheumatoid Arthritis 4.32E-01 1.29E-02 NaN FOS	JUN	GSN
Cardiac Î²-adrenergic Signaling 4.25E-01 1.43E-02 NaN GNB2	PKIG
Ovarian Cancer Signaling 4.1E-01 1.39E-02 NaN MMP2	CCND1
Semaphorin Signaling in Neurons 4.07E-01 1.89E-02 NaN RHOA
Transcriptional Regulatory Network in Embryonic Stem Cells 4.01E-01 1.85E-02 NaN H3F3A/H3F3B
Actin Nucleation by ARP-WASP Complex 3.89E-01 1.79E-02 NaN RHOA
Role of CHK Proteins in Cell Cycle Checkpoint Control 3.83E-01 1.75E-02 NaN CDKN1A
Glutamate Receptor Signaling 3.83E-01 1.75E-02 NaN GLUL
Ephrin A Signaling 3.66E-01 1.67E-02 NaN RHOA
Induction of Apoptosis by HIV1 3.61E-01 1.64E-02 NaN SLC25A6
Hepatic Cholestasis 3.56E-01 1.25E-02 NaN LIF	JUN
GÎ±q Signaling 3.53E-01 1.24E-02 NaN RHOA	GNB2
Activation of IRF by Cytosolic Pattern Recognition Receptors 3.51E-01 1.59E-02 NaN JUN
Wnt/Ca+ pathway 3.51E-01 1.59E-02 NaN ATF4
Endometrial Cancer Signaling 3.46E-01 1.56E-02 NaN CCND1
Eicosanoid Signaling 3.31E-01 1.49E-02 NaN PTGDS
Mitochondrial Dysfunction 3.24E-01 1.17E-02 NaN COX5B	GPX4
Role of JAK1 and JAK3 in Î³c Cytokine Signaling 3.13E-01 1.41E-02 NaN SOCS3
GM-CSF Signaling 3.05E-01 1.37E-02 NaN CCND1
PPARÎ±/RXRÎ± Activation 3E-01 1.11E-02 NaN JUN	ITGB5
TREM1 Signaling 2.97E-01 1.33E-02 NaN ICAM1
Xenobiotic Metabolism Signaling 2.93E-01 1.03E-02 NaN FTL	GSTP1	SOD3
BMP signaling pathway 2.93E-01 1.32E-02 NaN JUN
Non-Small Cell Lung Cancer Signaling 2.89E-01 1.3E-02 NaN CCND1
CREB Signaling in Neurons 2.85E-01 1.08E-02 NaN GNB2	ATF4
Endothelin-1 Signaling 2.75E-01 1.05E-02 NaN FOS	JUN
Small Cell Lung Cancer Signaling 2.6E-01 1.18E-02 NaN CCND1
FLT3 Signaling in Hematopoietic Progenitor Cells 2.57E-01 1.16E-02 NaN ATF4
Leptin Signaling in Obesity 2.57E-01 1.16E-02 NaN SOCS3
Î±-Adrenergic Signaling 2.53E-01 1.15E-02 NaN GNB2
NF-ÎºB Activation by Viruses 2.53E-01 1.15E-02 NaN ITGB5
PEDF Signaling 2.53E-01 1.15E-02 NaN RHOA
mTOR Signaling 2.51E-01 9.95E-03 NaN RHOA	FKBP1A
Neuregulin Signaling 2.5E-01 1.14E-02 NaN HBEGF
VEGF Family Ligand-Receptor Interactions 2.5E-01 1.14E-02 NaN FOS
FGF Signaling 2.41E-01 1.1E-02 NaN ATF4
Reelin Signaling in Neurons 2.38E-01 1.09E-02 NaN APOE
Acute Myeloid Leukemia Signaling 2.35E-01 1.08E-02 NaN CCND1
TR/RXR Activation 2.21E-01 1.02E-02 NaN LDLR
Melanocyte Development and Pigmentation Signaling 2.21E-01 1.02E-02 NaN ATF4
PAK Signaling 2.13E-01 9.9E-03 NaN MYL6
