# Supplementary material for: Spatial maps of prostate cancer transcriptomes reveal an unexplored landscape of heterogeneity
Source: Nat Commun. 2018 Jun 20;9:2419. doi: 10.1038/s41467-018-04724-5 (PMC6010471; doi:10.1038/s41467-018-04724-5)
Supplement: Supplementary file 13 — Supplementary Data 10 [file 41467_2018_4724_MOESM13_ESM.zip › Supplementary Dataset 5/contributions_gene_type.tsv]

	Factor 1	Factor 2	Factor 3	Factor 4	Factor 5	Factor 6	Factor 7	Factor 8
A1BG ENSG00000121410	2	1	0	6	0	10	0	0
A1CF ENSG00000148584	0	1	0	0	24	0	0	0
A2M ENSG00000175899	2170	1963	532	3	2587	1360	585	462
A2ML1 ENSG00000166535	0	4	16	3	2	0	4	12
A4GALT ENSG00000128274	28	29	36	119	462	49	3	385
AAAS ENSG00000094914	38	8	1	237	175	122	108	6
AACS ENSG00000081760	6	117	28	29	6	2	6	34
AADAC ENSG00000114771	0	1	0	0	0	0	0	0
AADACL4 ENSG00000204518	1	0	0	0	3	0	2	0
AADAT ENSG00000109576	71	1	1	38	0	0	30	20
AAED1 ENSG00000158122	8	34	11	4	25	64	17	19
AAGAB ENSG00000103591	0	97	161	3	2	1	72	0
AAK1 ENSG00000115977	0	4	37	126	10	143	140	45
AAMDC ENSG00000087884	589	86	48	4	2	56	11	37
AAMP ENSG00000127837	637	17	523	548	1095	272	55	14
AAR2 ENSG00000131043	7	320	61	56	11	38	18	7
AARD ENSG00000205002	0	16	0	0	0	1	1	0
AARS ENSG00000090861	179	358	94	182	1	13	89	51
AARSD1 ENSG00000266967	3	1	0	11	11	8	27	3
AASDH ENSG00000157426	0	0	0	5	10	13	3	8
AASDHPPT ENSG00000149313	2	0	19	86	0	12	0	3
AASS ENSG00000008311	74	0	0	19	1	6	0	0
AATF ENSG00000275700	34	117	74	107	263	0	0	9
AATK ENSG00000181409	2	0	6	0	21	3	1	1
ABAT ENSG00000183044	3	14	11	74	3	0	44	16
ABC13-47488600E17.1 ENSG00000283199	0	0	0	1	5	2	2	0
ABC13-47656900H15.1 ENSG00000283566	4	2	14	4	1	2	0	6
ABCA1 ENSG00000165029	54	3	1	0	4	3	37	20
ABCA10 ENSG00000154263	4	13	8	0	0	2	0	1
ABCA12 ENSG00000144452	18	0	0	0	2	2	0	2
ABCA13 ENSG00000179869	0	0	0	2	1	0	1	0
ABCA2 ENSG00000107331	20	167	29	214	564	76	117	2
ABCA3 ENSG00000167972	28	92	45	39	256	0	25	23
ABCA4 ENSG00000198691	0	2	0	0	0	0	0	0
ABCA5 ENSG00000154265	0	1	61	1	19	11	1	63
ABCA6 ENSG00000154262	4	2	0	0	2	19	3	4
ABCA7 ENSG00000064687	4	3	50	12	23	16	84	3
ABCA8 ENSG00000141338	3	135	2	63	76	0	103	0
ABCA9 ENSG00000154258	3	22	3	4	0	2	0	0
ABCB1 ENSG00000085563	3	1	0	7	5	3	1	12
ABCB10 ENSG00000135776	7	2	0	9	14	0	54	14
ABCB11 ENSG00000073734	10	5	1	0	1	0	1	0
ABCB4 ENSG00000005471	2	16	2	0	2	1	0	0
ABCB5 ENSG00000004846	0	1	0	0	1	0	0	2
ABCB6 ENSG00000115657	11	5	2	0	0	1	0	1
ABCB7 ENSG00000131269	2	29	34	2	7	1	4	49
ABCB8 ENSG00000197150	220	250	8	17	83	37	124	9
ABCB9 ENSG00000150967	144	2	0	6	8	1	0	0
ABCC1 ENSG00000103222	143	40	98	96	18	23	65	8
ABCC10 ENSG00000124574	11	34	26	111	4	53	38	9
ABCC11 ENSG00000121270	0	3	0	0	1	22	0	0
ABCC3 ENSG00000108846	6	80	316	17	20	10	35	1
ABCC4 ENSG00000125257	0	0	212	501	3	1	291	71
ABCC5 ENSG00000114770	220	59	281	107	16	16	0	25
ABCC6 ENSG00000091262	0	26	1	20	11	0	1	15
ABCC8 ENSG00000006071	353	0	32	7	3	9	4	2
ABCC9 ENSG00000069431	0	8	1	1	0	72	0	7
ABCD1 ENSG00000101986	7	8	46	45	99	33	84	58
ABCD2 ENSG00000173208	0	1	0	0	5	8	2	0
ABCD3 ENSG00000117528	25	0	13	60	0	5	17	0
ABCD4 ENSG00000119688	1	14	44	0	139	11	72	6
ABCE1 ENSG00000164163	34	7	53	19	1	37	6	2
ABCF1 ENSG00000204574	136	493	141	245	40	1	104	5
ABCF2 ENSG00000033050	356	466	214	130	331	15	91	5
ABCF3 ENSG00000161204	10	25	8	89	339	160	50	74
ABCG1 ENSG00000160179	15	100	21	3	10	54	5	11
ABCG2 ENSG00000118777	38	1	56	0	1	1	1	0
ABCG4 ENSG00000172350	2	0	0	0	0	0	0	0
ABCG5 ENSG00000138075	0	0	0	0	0	0	0	0
ABHD1 ENSG00000143994	5	150	6	5	1	2	2	1
ABHD10 ENSG00000144827	72	30	0	141	17	26	6	11
ABHD11 ENSG00000106077	248	595	223	14	1	23	51	11
ABHD12 ENSG00000100997	277	474	545	140	49	216	373	12
ABHD13 ENSG00000139826	45	3	16	36	2	22	31	0
ABHD14A ENSG00000248487	87	96	6	89	160	60	14	4
ABHD14B ENSG00000114779	0	346	268	317	907	1	310	60
ABHD15 ENSG00000168792	4	1	56	33	103	1	0	18
ABHD16A ENSG00000204427	6	62	25	15	6	0	11	9
ABHD17A ENSG00000129968	325	135	8	10	79	33	158	7
ABHD17B ENSG00000107362	4	1	76	0	0	0	2	0
ABHD17C ENSG00000136379	0	0	36	25	10	4	90	44
ABHD18 ENSG00000164074	69	0	4	3	14	2	6	0
ABHD2 ENSG00000140526	6	17	115	413	92	5	454	12
ABHD3 ENSG00000158201	2	1	13	22	2	2	3	18
ABHD4 ENSG00000100439	264	19	40	6	33	0	46	8
ABHD5 ENSG00000011198	3	65	5	1	0	0	6	1
ABHD6 ENSG00000163686	2	0	99	58	4	7	2	1
ABHD8 ENSG00000127220	30	172	16	4	223	21	48	31
ABI1 ENSG00000136754	33	3	126	97	3	15	2	55
ABI2 ENSG00000138443	54	111	92	10	76	11	155	46
ABI3 ENSG00000108798	0	45	6	9	3	86	3	98
ABI3BP ENSG00000154175	1	0	7	0	0	3	0	2
ABL1 ENSG00000097007	128	241	15	27	230	342	162	177
ABL2 ENSG00000143322	54	6	12	1	4	303	1	65
ABLIM1 ENSG00000099204	111	47	468	33	707	230	2	15
ABLIM2 ENSG00000163995	5	1	2	1	26	2	0	1
ABLIM3 ENSG00000173210	47	17	185	6	6	19	1	6
ABO ENSG00000175164	1	1	92	2	0	3	17	64
ABR ENSG00000159842	26	21	215	26	7	5	506	1
ABRA ENSG00000174429	0	0	1	3	13	0	0	0
ABRACL ENSG00000146386	20	7	10	1	0	4	1	0
ABT1 ENSG00000146109	35	66	56	19	1	5	5	41
ABTB1 ENSG00000114626	803	30	125	65	206	51	69	159
ABTB2 ENSG00000166016	95	0	41	5	10	0	0	0
AC004158.1 ENSG00000280264	0	0	0	1	0	0	0	1
AC004381.6 ENSG00000005189	2	99	30	0	2	0	2	0
AC004754.3 ENSG00000269881	6	9	0	6	1	2	0	0
AC004813.1 ENSG00000279777	2	0	0	0	0	1	0	0
AC004824.1 ENSG00000280226	0	0	0	0	0	0	0	0
AC005281.1 ENSG00000226690	4	0	0	0	4	1	0	0
AC005477.1 ENSG00000280188	0	0	0	0	0	0	0	0
AC005480.1 ENSG00000279461	15	7	0	8	0	1	0	2
AC006116.20 ENSG00000267710	0	7	0	2	9	3	0	0
AC006386.1 ENSG00000279115	9	7	0	0	5	1	10	8
AC006994.3 ENSG00000279317	1	2	1	0	0	0	1	1
AC007906.1 ENSG00000279018	0	7	0	0	0	0	0	0
AC008074.1 ENSG00000279644	0	1	0	0	3	0	0	5
AC008522.1 ENSG00000279232	1	3	0	1	1	12	2	1
AC008686.1 ENSG00000280221	0	1	0	0	0	0	0	0
AC008759.1 ENSG00000279471	0	0	0	0	0	0	0	0
AC008914.1 ENSG00000279768	0	0	0	0	0	0	0	1
AC009014.3 ENSG00000271824	0	23	2	14	4	3	0	0
AC010731.4 ENSG00000235118	0	0	0	0	0	0	0	0
AC012005.1 ENSG00000279274	30	8	9	21	7	0	5	0
AC013461.1 ENSG00000091436	178	38	0	73	298	17	6	20
AC016549.1 ENSG00000281325	1	0	0	2	0	0	0	0
AC021106.1 ENSG00000279386	0	0	0	0	0	0	0	0
AC024060.1 ENSG00000281584	0	1	0	0	0	0	0	0
AC025335.1 ENSG00000179859	23	10	45	0	1	7	2	9
AC069063.2 ENSG00000279380	1	0	0	0	0	0	0	0
AC073657.1 ENSG00000279937	0	0	0	1	0	1	0	0
AC074033.1 ENSG00000281137	12	3	0	3	0	7	9	0
AC087350.1 ENSG00000281527	0	1	0	0	0	0	0	0
AC090498.1 ENSG00000279483	478	1787	340	1	7	77	70	89
AC104981.1 ENSG00000278938	0	0	0	1	0	0	1	0
AC105009.1 ENSG00000281855	0	0	1	0	0	1	0	0
AC105052.1 ENSG00000279168	0	1	0	0	1	10	0	0
AC110615.1 ENSG00000279909	12	5	3	3	13	3	3	11
AC113404.1 ENSG00000254893	0	2	47	1	5	82	355	4
AC118758.1 ENSG00000268187	0	0	1	0	2	0	1	2
AC131097.4 ENSG00000216921	3	0	12	2	0	2	6	20
AC131263.1 ENSG00000280550	0	0	1	0	0	0	0	0
AC138517.6 ENSG00000283288	1	0	0	0	0	0	0	0
AC138969.4 ENSG00000183889	17	34	177	31	265	26	10	34
AC241377.1 ENSG00000281741	53	34	2	22	13	6	27	4
AC241585.1 ENSG00000281571	3	3	0	8	0	1	7	0
AC242988.1 ENSG00000278939	0	0	0	0	0	0	0	1
AC243756.1 ENSG00000270339	0	0	0	0	0	0	1	0
AC245100.1 ENSG00000280649	48	2	10	37	0	4	1	62
ACAA1 ENSG00000060971	798	386	590	664	160	0	0	679
ACAA2 ENSG00000167315	214	67	57	5	1	19	155	9
ACACA ENSG00000278540	6	60	131	149	0	53	38	157
ACACB ENSG00000076555	216	0	5	0	2	228	3	2
ACAD10 ENSG00000111271	0	5	0	60	85	5	35	1
ACAD11 ENSG00000240303	0	1	3	0	1	2	1	3
ACAD8 ENSG00000151498	6	19	0	7	7	0	217	1
ACAD9 ENSG00000177646	147	10	270	1	85	2	1	109
ACADL ENSG00000115361	2	102	0	14	0	6	54	0
ACADM ENSG00000117054	1	6	32	33	30	5	16	120
ACADS ENSG00000122971	17	356	1	0	98	131	88	3
ACADSB ENSG00000196177	8	1	46	45	22	17	2	30
ACADVL ENSG00000072778	470	1024	1298	1298	1248	1064	1712	467
ACAN ENSG00000157766	1	6	2	4	2	9	0	12
ACAP1 ENSG00000072818	4	50	18	61	50	185	1	37
ACAP2 ENSG00000114331	3	1	51	4	174	0	12	12
ACAP3 ENSG00000131584	386	536	71	293	134	144	2	103
ACAT1 ENSG00000075239	148	17	3	129	19	111	10	51
ACAT2 ENSG00000120437	8	265	224	76	2	7	73	25
ACBD3 ENSG00000182827	10	3	61	89	0	12	45	232
ACBD4 ENSG00000181513	452	73	2	151	12	6	44	371
ACBD5 ENSG00000107897	14	13	3	50	0	0	1	6
ACBD6 ENSG00000230124	39	43	31	7	178	43	58	3
ACCS ENSG00000110455	4	132	4	107	63	17	0	35
ACCSL ENSG00000205126	1	0	5	0	1	0	1	4
ACD ENSG00000102977	44	149	18	158	104	60	105	43
ACE ENSG00000159640	36	5	209	0	1	9	4	85
ACE2 ENSG00000130234	4	1	0	0	1	0	2	0
ACER1 ENSG00000167769	1	1	1	0	4	0	0	0
ACER2 ENSG00000177076	0	0	1	0	0	0	0	1
ACER3 ENSG00000078124	73	29	17	6	1	2	7	20
ACHE ENSG00000087085	2	33	103	2	121	142	4	56
ACIN1 ENSG00000100813	137	98	238	125	18	66	83	349
ACKR1 ENSG00000213088	11	1	1	1	126	331	1	11
ACKR2 ENSG00000144648	19	2	2	3	1	2	4	0
ACKR3 ENSG00000144476	70	9	48	1	17	187	5	3
ACKR4 ENSG00000129048	0	0	0	0	0	0	0	0
ACLY ENSG00000131473	42	64	62	259	5	28	264	90
ACMSD ENSG00000153086	2	0	0	0	0	1	0	0
ACO1 ENSG00000122729	58	2	18	7	19	0	16	7
ACO2 ENSG00000100412	307	5	94	57	12	3	239	71
ACOD1 ENSG00000102794	0	0	0	0	0	1	0	0
ACOT1 ENSG00000184227	205	17	47	14	51	10	40	9
ACOT11 ENSG00000162390	28	5	23	1	3	4	33	32
ACOT12 ENSG00000172497	18	0	0	0	0	1	19	0
ACOT13 ENSG00000112304	3	18	11	300	100	2	60	54
ACOT2 ENSG00000119673	259	9	20	9	0	27	5	33
ACOT4 ENSG00000177465	0	57	2	1	0	1	0	0
ACOT7 ENSG00000097021	398	2	31	72	198	21	90	8
ACOT8 ENSG00000101473	190	160	92	1	86	59	177	12
ACOT9 ENSG00000123130	137	64	34	114	1	133	9	6
ACOX1 ENSG00000161533	381	442	147	221	18	22	157	401
ACOX2 ENSG00000168306	65	7	0	5	17	119	56	8
ACOX3 ENSG00000087008	30	26	34	61	1	127	218	1
ACOXL ENSG00000153093	3	0	0	12	0	0	1	7
ACP1 ENSG00000143727	0	70	105	129	9	31	77	9
ACP2 ENSG00000134575	211	246	13	202	39	4	191	340
ACP5 ENSG00000102575	3	12	128	27	240	0	110	11
ACP6 ENSG00000162836	9	156	84	107	0	142	1	9
ACP7 ENSG00000183760	0	3	1	0	0	5	1	6
ACPP ENSG00000014257	1	2057	4707	11396	1	0	4412	46
ACPT ENSG00000142513	2	0	0	0	2	1	0	0
ACR ENSG00000100312	0	3	2	0	0	0	7	0
ACRBP ENSG00000111644	0	8	0	8	0	8	16	0
ACRC ENSG00000147174	0	0	0	2	0	14	1	1
ACSBG1 ENSG00000103740	0	74	2	1	0	10	27	17
ACSBG2 ENSG00000130377	1	0	0	0	0	0	0	1
ACSF2 ENSG00000167107	35	165	126	26	160	20	6	7
ACSF3 ENSG00000176715	417	110	30	145	10	151	89	2
ACSL1 ENSG00000151726	15	0	144	178	9	34	115	0
ACSL3 ENSG00000123983	5	1	152	236	1	8	384	10
ACSL4 ENSG00000068366	7	3	114	21	0	115	2	2
ACSL5 ENSG00000197142	11	12	241	0	336	2	25	5
ACSL6 ENSG00000164398	30	0	3	1	0	0	0	1
ACSM1 ENSG00000166743	0	67	1	7	2	0	33	12
ACSM2A ENSG00000183747	0	0	0	0	0	0	0	0
ACSM2B ENSG00000066813	0	4	1	0	2	1	0	0
ACSM3 ENSG00000005187	4	89	0	62	2	1	55	28
ACSM4 ENSG00000215009	0	0	0	1	0	0	0	0
ACSM5 ENSG00000183549	9	0	0	3	1	3	0	0
ACSM6 ENSG00000173124	2	0	4	1	0	0	0	2
ACSS1 ENSG00000154930	7	437	94	265	3	435	353	319
ACSS2 ENSG00000131069	16	484	75	6	108	298	66	3
ACSS3 ENSG00000111058	3	3	16	74	14	48	4	0
ACTA1 ENSG00000143632	16	42	1	0	7	4	1	0
ACTA2 ENSG00000107796	9541	3564	11	0	8	751	10	5
ACTB ENSG00000075624	63554	16058	11279	3004	16498	23672	1945	6459
ACTBL2 ENSG00000169067	3	0	0	1	1	0	0	0
ACTC1 ENSG00000159251	108	89	4	0	4	5	1	1
ACTG1 ENSG00000184009	82	4592	17112	4203	3215	1453	1497	2702
ACTG2 ENSG00000163017	42770	14151	1	9	7	1453	0	27
ACTL10 ENSG00000182584	0	96	11	7	0	2	3	0
ACTL6A ENSG00000136518	35	11	3	91	4	7	0	2
ACTL6B ENSG00000077080	0	17	0	0	1	0	0	2
ACTN1 ENSG00000072110	4785	152	1941	579	1700	1726	441	137
ACTN2 ENSG00000077522	1	0	2	7	2	0	0	1
ACTN3 ENSG00000248746	0	0	0	4	0	0	0	0
ACTN4 ENSG00000130402	1412	229	977	981	257	553	215	307
ACTR10 ENSG00000131966	0	8	59	45	16	10	45	0
ACTR1A ENSG00000138107	935	638	77	8	180	60	42	34
ACTR1B ENSG00000115073	68	228	394	181	657	101	185	246
ACTR2 ENSG00000138071	24	1	292	316	23	263	95	187
ACTR3 ENSG00000115091	36	0	192	0	2	19	8	152
ACTR3B ENSG00000133627	5	4	9	0	7	27	2	0
ACTR3C ENSG00000106526	5	3	6	2	1	2	17	8
ACTR5 ENSG00000101442	4	15	3	10	3	15	2	0
ACTR6 ENSG00000075089	1	8	14	9	35	7	12	3
ACTR8 ENSG00000113812	0	1	42	14	5	34	6	4
ACTRT3 ENSG00000184378	0	0	1	0	0	0	0	2
ACVR1 ENSG00000115170	60	3	5	12	3	0	4	30
ACVR1B ENSG00000135503	8	8	73	11	10	0	27	12
ACVR1C ENSG00000123612	0	1	3	0	2	0	0	8
ACVR2A ENSG00000121989	0	0	7	12	57	5	1	2
ACVR2B ENSG00000114739	1	0	8	22	2	0	12	1
ACVRL1 ENSG00000139567	223	201	1	8	287	28	5	6
ACY1 ENSG00000243989	1	8	47	23	78	46	2	0
ACY3 ENSG00000132744	0	0	12	4	1	1	0	1
ACYP1 ENSG00000119640	11	6	2	45	1	5	4	4
ACYP2 ENSG00000170634	21	28	29	15	2	118	1	3
ADA ENSG00000196839	51	0	0	2	252	5	1	16
ADAD1 ENSG00000164113	1	0	0	1	1	1	0	1
ADAD2 ENSG00000140955	1	1	0	7	1	4	1	1
ADAL ENSG00000168803	22	4	13	69	1	1	4	1
ADAM10 ENSG00000137845	11	2	161	284	191	3	12	32
ADAM11 ENSG00000073670	20	2	0	2	0	101	0	1
ADAM12 ENSG00000148848	5	8	2	26	1	1	1	4
ADAM15 ENSG00000143537	71	7	290	181	0	823	236	50
ADAM17 ENSG00000151694	134	9	97	4	3	0	9	1
ADAM18 ENSG00000168619	0	0	0	0	0	0	0	0
ADAM19 ENSG00000135074	117	3	1	4	2	4	0	0
ADAM2 ENSG00000104755	10	6	1	2	0	1	1	0
ADAM20 ENSG00000134007	0	0	1	0	0	0	2	1
ADAM22 ENSG00000008277	41	24	0	0	5	1	0	76
ADAM23 ENSG00000114948	2	4	1	3	5	0	14	5
ADAM28 ENSG00000042980	48	1	27	4	8	7	3	8
ADAM29 ENSG00000168594	0	0	0	0	3	2	0	0
ADAM32 ENSG00000197140	1	3	0	6	1	0	0	0
ADAM33 ENSG00000149451	886	17	80	27	1	831	71	117
ADAM7 ENSG00000069206	0	0	0	0	0	0	0	0
ADAM8 ENSG00000151651	4	1	63	7	6	31	21	198
ADAM9 ENSG00000168615	12	0	410	318	5	3	277	103
ADAMDEC1 ENSG00000134028	0	0	0	0	1	2	0	2
ADAMTS1 ENSG00000154734	288	24	156	0	191	1527	81	139
ADAMTS10 ENSG00000142303	181	1	8	26	24	261	2	62
ADAMTS12 ENSG00000151388	0	0	11	15	17	1	0	0
ADAMTS13 ENSG00000160323	30	119	43	35	2	0	1	7
ADAMTS14 ENSG00000138316	2	0	1	0	0	29	2	0
ADAMTS15 ENSG00000166106	78	0	0	1	2	13	1	1
ADAMTS16 ENSG00000145536	2	0	0	0	2	0	1	0
ADAMTS17 ENSG00000140470	0	2	0	0	14	3	23	0
ADAMTS18 ENSG00000140873	0	0	0	10	23	0	1	0
ADAMTS19 ENSG00000145808	0	0	0	0	0	0	0	0
ADAMTS2 ENSG00000087116	3	93	5	2	0	12	1	0
ADAMTS20 ENSG00000173157	0	0	0	3	1	0	1	1
ADAMTS3 ENSG00000156140	0	0	0	1	0	0	0	0
ADAMTS4 ENSG00000158859	0	5	22	5	0	368	3	0
ADAMTS5 ENSG00000154736	80	3	7	3	5	12	6	3
ADAMTS6 ENSG00000049192	0	0	0	0	0	0	0	0
ADAMTS7 ENSG00000136378	0	38	3	1	1	24	8	21
ADAMTS8 ENSG00000134917	81	1	206	2	18	100	3	41
ADAMTS9 ENSG00000163638	0	63	5	2	2	60	22	0
ADAMTSL1 ENSG00000178031	51	56	2	158	20	4	69	54
ADAMTSL2 ENSG00000197859	0	309	3	2	0	31	105	295
ADAMTSL3 ENSG00000156218	3	17	19	27	0	4	2	14
ADAMTSL4 ENSG00000143382	20	128	2	1	27	31	0	0
ADAMTSL5 ENSG00000185761	14	43	0	1	1	3	1	0
ADAP1 ENSG00000105963	13	180	0	1	33	4	27	30
ADAP2 ENSG00000184060	64	8	2	0	27	0	0	0
ADAR ENSG00000160710	20	1814	152	137	259	177	433	205
ADARB1 ENSG00000197381	211	1	26	61	5	2	2	14
ADARB2 ENSG00000185736	0	0	1	0	0	1	0	0
ADAT1 ENSG00000065457	5	52	63	5	2	1	20	59
ADAT2 ENSG00000189007	15	4	2	35	3	3	5	2
ADAT3 ENSG00000213638	0	4	0	0	0	0	0	0
ADCK1 ENSG00000063761	30	23	33	73	42	6	0	1
ADCK2 ENSG00000133597	135	78	1	67	68	110	14	10
ADCK3 ENSG00000163050	3	338	55	116	218	242	138	69
ADCK4 ENSG00000123815	184	14	207	61	115	98	3	28
ADCK5 ENSG00000173137	70	0	7	21	7	48	189	87
ADCY1 ENSG00000164742	6	7	2	1	21	0	1	6
ADCY10 ENSG00000143199	0	2	8	0	4	1	0	1
ADCY2 ENSG00000078295	0	46	21	12	166	1	0	21
ADCY3 ENSG00000138031	17	9	37	43	343	254	43	72
ADCY4 ENSG00000129467	134	4	33	1	61	12	17	95
ADCY5 ENSG00000173175	1072	144	26	5	15	6	1	0
ADCY6 ENSG00000174233	119	10	261	287	251	11	88	73
ADCY7 ENSG00000121281	0	0	6	0	53	26	7	16
ADCY9 ENSG00000162104	71	28	5	4	26	35	19	1
ADCYAP1 ENSG00000141433	0	3	2	0	4	0	0	0
ADCYAP1R1 ENSG00000078549	18	0	8	4	3	0	1	2
ADD1 ENSG00000087274	684	37	57	165	39	373	60	172
ADD2 ENSG00000075340	1	7	0	3	0	0	0	0
ADD3 ENSG00000148700	5	7	56	90	125	28	2	6
ADGB ENSG00000118492	4	6	0	2	0	12	0	4
ADGRA1 ENSG00000197177	0	0	0	1	0	0	0	0
ADGRA2 ENSG00000020181	2452	368	40	97	706	324	65	120
ADGRA3 ENSG00000152990	34	0	36	73	0	1	44	2
ADGRB1 ENSG00000181790	0	24	9	7	13	20	7	0
ADGRB2 ENSG00000121753	37	155	0	6	4	63	7	1
ADGRB3 ENSG00000135298	0	2	0	0	10	0	0	5
ADGRD1 ENSG00000111452	56	16	4	1	0	6	2	11
ADGRD2 ENSG00000180264	0	0	0	0	0	5	0	0
ADGRE1 ENSG00000174837	0	0	1	0	4	0	0	0
ADGRE2 ENSG00000127507	35	4	0	3	1	7	37	2
ADGRE3 ENSG00000131355	0	0	0	0	0	0	1	0
ADGRE5 ENSG00000123146	273	17	292	75	388	174	5	77
ADGRF1 ENSG00000153292	5	0	263	1	5	1	2	22
ADGRF2 ENSG00000164393	0	0	0	0	0	0	0	0
ADGRF3 ENSG00000173567	1	0	0	0	0	1	0	0
ADGRF4 ENSG00000153294	1	0	7	0	0	0	0	0
ADGRF5 ENSG00000069122	0	5	3	36	9	16	4	1
ADGRG1 ENSG00000205336	3	135	254	254	41	16	85	152
ADGRG2 ENSG00000173698	3	3	0	0	0	0	0	0
ADGRG3 ENSG00000182885	2	2	6	1	4	1	1	7
ADGRG4 ENSG00000156920	3	0	1	0	0	1	0	0
ADGRG5 ENSG00000159618	11	2	0	1	3	78	0	4
ADGRG6 ENSG00000112414	1	0	41	25	0	0	2	5
ADGRL1 ENSG00000072071	88	82	29	33	185	14	3	162
ADGRL2 ENSG00000117114	18	21	9	29	24	11	176	108
ADGRL3 ENSG00000150471	1	12	2	1	2	0	1	2
ADGRL4 ENSG00000162618	2	3	2	2	0	80	0	5
ADGRV1 ENSG00000164199	0	1	10	2	1	7	41	3
ADH1B ENSG00000196616	9	115	1	33	3	0	1	0
ADH1C ENSG00000248144	4	6	0	3	0	0	1	2
ADH4 ENSG00000198099	1	0	0	0	0	0	0	0
ADH5 ENSG00000197894	263	814	125	27	255	2	11	4
ADH6 ENSG00000172955	3	1	0	0	0	3	1	6
ADH7 ENSG00000196344	0	0	0	0	0	0	0	0
ADHFE1 ENSG00000147576	7	8	40	41	4	39	40	0
ADI1 ENSG00000182551	1147	1323	147	544	301	734	1308	344
ADIPOQ ENSG00000181092	0	0	0	0	0	0	0	0
ADIPOR1 ENSG00000159346	2	7	195	75	47	3	85	132
ADIPOR2 ENSG00000006831	6	63	0	59	154	8	3	242
ADIRF ENSG00000148671	4076	1741	1279	2572	1582	1664	1260	194
ADK ENSG00000156110	13	16	76	28	9	0	1	130
ADM ENSG00000148926	2	0	149	2	38	24	1	15
ADM2 ENSG00000128165	1	1	20	12	3	14	0	2
ADM5 ENSG00000224420	0	5	13	2	10	21	0	0
ADNP ENSG00000101126	417	122	61	5	22	5	237	80
ADNP2 ENSG00000101544	0	33	18	25	2	9	1	30
ADO ENSG00000181915	30	2	1	43	23	5	1	28
ADORA1 ENSG00000163485	3	2	4	2	0	0	0	0
ADORA2B ENSG00000170425	1	8	29	0	8	0	1	6
ADORA3 ENSG00000282608	3	7	13	6	6	2	30	2
ADPGK ENSG00000159322	0	25	151	120	12	4	505	2
ADPRH ENSG00000144843	2	24	8	1	0	28	82	0
ADPRHL1 ENSG00000153531	9	0	28	0	2	27	1	32
ADPRHL2 ENSG00000116863	19	76	70	23	0	159	296	2
ADPRM ENSG00000170222	0	2	6	69	0	1	0	0
ADRA1A ENSG00000120907	20	24	0	0	14	2	3	20
ADRA1B ENSG00000170214	0	0	0	2	0	0	0	0
ADRA1D ENSG00000171873	2	51	26	1	41	1	0	0
ADRA2A ENSG00000150594	19	32	3	5	38	8	62	28
ADRA2B ENSG00000274286	2	0	3	0	0	1	0	0
ADRA2C ENSG00000184160	0	162	5	29	10	180	1	2
ADRB1 ENSG00000043591	29	5	6	6	16	4	55	5
ADRB2 ENSG00000169252	4	121	2	9	0	0	16	1
ADRB3 ENSG00000188778	32	0	8	1	0	1	0	3
ADRM1 ENSG00000130706	71	266	124	47	270	15	14	174
ADSL ENSG00000239900	1	238	20	7	6	4	8	9
ADSS ENSG00000035687	2	8	46	36	29	18	144	5
ADSSL1 ENSG00000185100	87	29	3	9	7	2	28	14
ADTRP ENSG00000111863	0	0	0	0	1	1	1	3
AEBP1 ENSG00000106624	5146	1791	10	13	1799	1557	2	603
AEBP2 ENSG00000139154	2	2	42	70	1	74	9	57
AEN ENSG00000181026	68	36	69	2	13	55	81	39
AES ENSG00000104964	1403	1151	1056	1074	895	913	615	1212
AF011889.5 ENSG00000241489	2	0	0	1	2	2	0	0
AF111168.1 ENSG00000280308	0	0	0	0	0	0	0	0
AFAP1 ENSG00000196526	0	6	28	1	56	98	6	0
AFAP1L1 ENSG00000157510	17	31	1	7	8	2	0	84
AFAP1L2 ENSG00000169129	1	53	3	5	0	57	3	7
AFF1 ENSG00000172493	35	3	42	55	16	28	68	24
AFF2 ENSG00000155966	0	0	0	0	16	1	1	1
AFF3 ENSG00000144218	1	10	91	123	1	3	176	6
AFF4 ENSG00000072364	21	3	58	146	89	8	59	54
AFG3L2 ENSG00000141385	13	25	299	166	76	55	132	134
AFM ENSG00000079557	1	2	0	2	0	1	1	0
AFMID ENSG00000183077	3	77	43	88	21	9	211	140
AFP ENSG00000081051	1	0	2	1	16	2	2	0
AFTPH ENSG00000119844	3	0	72	271	0	13	196	32
AGA ENSG00000038002	0	0	26	0	0	3	47	1
AGAP1 ENSG00000157985	27	0	95	31	4	8	2	16
AGAP14P ENSG00000279058	0	0	1	1	1	1	0	0
AGAP2 ENSG00000135439	3	9	49	4	1	6	0	3
AGAP3 ENSG00000133612	19	104	118	163	178	1	134	136
AGAP4 ENSG00000188234	3	2	9	53	0	3	7	9
AGAP5 ENSG00000172650	2	4	1	0	3	1	0	0
AGAP6 ENSG00000204149	1	11	78	84	4	2	21	18
AGAP9 ENSG00000204172	5	1	0	27	41	7	3	1
AGBL1 ENSG00000273540	0	0	0	0	0	0	0	0
AGBL2 ENSG00000165923	0	0	3	0	10	1	0	0
AGBL3 ENSG00000146856	1	0	4	26	0	0	0	0
AGBL4 ENSG00000186094	0	0	1	0	0	1	0	0
AGBL5 ENSG00000084693	9	171	103	11	192	182	96	11
AGER ENSG00000204305	103	0	135	3	1	12	1	0
AGFG1 ENSG00000173744	3	50	49	48	1	11	9	0
AGFG2 ENSG00000106351	0	107	120	68	43	0	170	7
AGGF1 ENSG00000164252	14	11	1	12	5	3	42	5
AGK ENSG00000006530	3	39	2	22	3	2	5	1
AGL ENSG00000162688	7	8	1	83	1	3	21	5
AGMAT ENSG00000116771	0	4	0	0	0	0	0	0
AGMO ENSG00000187546	0	0	0	0	0	0	0	0
AGO1 ENSG00000092847	10	236	114	85	2	11	0	1
AGO2 ENSG00000123908	95	3	69	96	12	174	1	16
AGO3 ENSG00000126070	63	23	38	51	22	1	0	11
AGO4 ENSG00000134698	30	30	0	1	8	13	41	28
AGPAT1 ENSG00000204310	891	73	157	294	166	184	165	171
AGPAT2 ENSG00000169692	12	2	17	316	220	436	300	116
AGPAT3 ENSG00000160216	19	38	181	214	53	52	163	107
AGPAT4 ENSG00000026652	8	3	0	0	7	22	161	49
AGPAT5 ENSG00000155189	22	0	0	18	34	0	0	8
AGPS ENSG00000018510	14	10	4	0	9	8	0	17
AGR2 ENSG00000106541	4	5	1699	358	5	70	812	287
AGR3 ENSG00000173467	0	0	106	0	2	12	18	4
AGRN ENSG00000188157	3	0	152	67	0	151	103	245
AGT ENSG00000135744	4	7	4	1	2	218	33	0
AGTPBP1 ENSG00000135049	5	1	0	0	1	0	0	29
AGTR1 ENSG00000144891	0	3	1	0	12	1	25	10
AGTRAP ENSG00000177674	45	1284	47	236	287	37	625	62
AHCTF1 ENSG00000153207	1	3	23	34	0	181	1	10
AHCY ENSG00000101444	330	627	68	130	13	153	2	74
AHCYL1 ENSG00000168710	456	87	221	206	351	96	3	200
AHCYL2 ENSG00000158467	0	0	47	38	13	0	123	7
AHDC1 ENSG00000126705	2	1	71	5	340	3	82	3
AHI1 ENSG00000135541	66	20	4	214	0	83	63	128
AHNAK ENSG00000124942	1663	4	823	1720	339	863	931	470
AHNAK2 ENSG00000185567	1041	359	4	1	49	120	5	21
AHR ENSG00000106546	9	1	158	0	7	49	42	157
AHRR ENSG00000063438	0	3	3	1	1	7	0	0
AHSA1 ENSG00000100591	53	68	96	135	298	23	47	10
AHSA2 ENSG00000173209	3	0	3	186	14	294	5	6
AHSG ENSG00000145192	0	0	2	2	0	13	0	0
AIDA ENSG00000186063	7	0	0	2	1	35	2	0
AIF1 ENSG00000204472	216	150	49	1	2	17	18	44
AIF1L ENSG00000126878	4	0	14	0	37	3	0	0
AIFM1 ENSG00000156709	24	387	92	128	0	0	380	14
AIFM2 ENSG00000042286	36	153	10	39	0	55	6	40
AIFM3 ENSG00000183773	11	3	3	27	20	3	0	6
AIG1 ENSG00000146416	78	385	62	163	189	4	63	0
AIM1 ENSG00000112297	4	54	78	71	3	10	76	2
AIM1L ENSG00000176092	2	0	36	1	0	0	1	2
AIM2 ENSG00000163568	1	2	1	0	8	0	0	1
AIMP1 ENSG00000164022	63	0	99	32	64	6	80	1
AIMP2 ENSG00000106305	9	80	1	8	5	11	0	52
AIP ENSG00000110711	540	318	11	137	682	35	554	256
AIPL1 ENSG00000129221	5	1	0	14	0	0	0	0
AIRE ENSG00000160224	0	0	0	5	0	0	2	0
AJ239318.1 ENSG00000280108	0	0	1	0	0	0	0	0
AJAP1 ENSG00000196581	19	0	0	1	85	0	5	0
AJUBA ENSG00000129474	11	11	39	1	2	36	1	2
AK1 ENSG00000106992	312	166	27	1	22	11	40	3
AK2 ENSG00000004455	14	501	454	204	299	1	1	180
AK3 ENSG00000147853	52	5	73	78	3	32	74	27
AK4 ENSG00000162433	11	0	6	51	0	0	10	10
AK5 ENSG00000154027	0	53	2	0	0	0	2	17
AK6 ENSG00000085231	25	0	74	14	4	9	1	0
AK7 ENSG00000140057	2	0	0	1	0	2	1	0
AK8 ENSG00000165695	14	12	0	3	4	1	3	0
AK9 ENSG00000155085	2	0	0	0	3	0	130	1
AKAP1 ENSG00000121057	439	168	231	211	25	205	216	85
AKAP10 ENSG00000108599	8	73	3	57	35	18	3	8
AKAP11 ENSG00000023516	113	1	15	83	3	4	104	4
AKAP12 ENSG00000131016	85	0	55	1	58	32	5	62
AKAP13 ENSG00000170776	128	34	32	85	17	111	57	92
AKAP14 ENSG00000186471	0	0	0	1	0	0	0	0
AKAP17A ENSG00000197976	6	8	76	73	41	1	31	119
AKAP3 ENSG00000111254	0	2	1	32	4	1	3	19
AKAP4 ENSG00000147081	0	0	0	0	10	0	0	0
AKAP5 ENSG00000179841	1	0	0	1	0	0	2	0
AKAP6 ENSG00000151320	0	0	5	1	0	3	0	0
AKAP7 ENSG00000118507	0	8	3	5	0	0	15	51
AKAP8 ENSG00000105127	3	537	309	169	2	5	30	0
AKAP8L ENSG00000011243	166	328	171	281	186	232	392	223
AKAP9 ENSG00000127914	33	7	80	84	17	46	195	118
AKIP1 ENSG00000166452	15	210	63	21	10	12	1	106
AKIRIN1 ENSG00000174574	170	40	91	44	5	6	16	11
AKIRIN2 ENSG00000135334	0	5	20	0	2	2	0	77
AKNA ENSG00000106948	0	226	2	1	67	719	20	69
AKNAD1 ENSG00000162641	0	22	0	1	1	0	3	0
AKR1A1 ENSG00000117448	182	1150	176	137	145	70	261	27
AKR1B1 ENSG00000085662	9	649	23	15	1	112	2	0
AKR1B15 ENSG00000227471	1	0	0	0	0	1	0	0
AKR1C1 ENSG00000187134	306	242	43	0	81	117	4	6
AKR1C2 ENSG00000151632	442	70	169	37	86	174	8	17
AKR1C3 ENSG00000196139	108	10	77	0	8	16	8	2
AKR1D1 ENSG00000122787	1	1	5	1	0	0	0	0
AKR1E2 ENSG00000165568	0	5	1	0	0	8	0	1
AKR7A2 ENSG00000053371	792	1040	294	63	2	9	94	16
AKR7A3 ENSG00000162482	2	5	0	0	3	10	2	2
AKR7L ENSG00000211454	0	0	0	0	1	0	0	0
AKT1 ENSG00000142208	18	168	863	576	972	269	596	420
AKT1S1 ENSG00000204673	189	124	15	240	6	505	54	129
AKT2 ENSG00000105221	190	41	476	312	593	296	224	2
AKT3 ENSG00000117020	247	0	12	194	3	4	439	16
AKTIP ENSG00000166971	27	5	1	107	4	0	56	13
AL023806.1 ENSG00000280184	0	0	0	0	1	0	0	0
AL049794.1 ENSG00000280240	1	5	0	0	0	1	0	0
AL133475.1 ENSG00000281602	0	0	0	0	0	0	0	0
AL354828.1 ENSG00000279282	0	0	0	0	0	0	0	0
AL354828.2 ENSG00000280175	0	0	1	0	1	0	1	0
AL356053.1 ENSG00000150076	9	0	1	4	0	0	1	2
AL356585.1 ENSG00000279081	0	0	0	0	0	0	0	0
AL358852.1 ENSG00000278899	1	0	0	0	1	0	0	1
AL365181.1 ENSG00000280316	0	0	0	0	0	21	0	0
AL513523.2 ENSG00000279767	9	16	1	1	0	147	7	12
AL589743.1 ENSG00000279508	52	217	0	9	2	0	50	66
ALAD ENSG00000148218	0	54	99	27	0	6	74	21
ALAS1 ENSG00000023330	162	3	135	1	1	4	90	40
ALAS2 ENSG00000158578	0	1	0	0	0	1	0	0
ALB ENSG00000163631	0	16	0	0	0	7	2	0
ALCAM ENSG00000170017	162	4	111	181	34	5	38	13
ALDH16A1 ENSG00000161618	174	137	22	87	34	93	26	60
ALDH18A1 ENSG00000059573	66	407	272	80	109	5	69	10
ALDH1A1 ENSG00000165092	411	2	4	47	0	12	19	30
ALDH1A2 ENSG00000128918	46	326	191	2	4	86	1	2
ALDH1A3 ENSG00000184254	1	0	409	321	37	81	300	31
ALDH1B1 ENSG00000137124	1318	199	23	7	29	371	10	0
ALDH1L1 ENSG00000144908	304	64	124	12	0	1	9	7
ALDH1L2 ENSG00000136010	26	1	20	0	46	11	1	0
ALDH3A1 ENSG00000108602	0	0	29	0	0	1	0	25
ALDH3A2 ENSG00000072210	0	174	18	119	77	6	785	184
ALDH3B1 ENSG00000006534	143	21	7	6	81	62	2	14
ALDH3B2 ENSG00000132746	0	7	119	2	3	0	0	0
ALDH4A1 ENSG00000159423	352	17	176	225	1	23	4	1
ALDH5A1 ENSG00000112294	1	41	14	0	6	7	4	21
ALDH6A1 ENSG00000119711	0	45	16	247	167	19	9	22
ALDH7A1 ENSG00000164904	166	204	116	234	60	0	14	1
ALDH8A1 ENSG00000118514	0	6	3	0	0	1	0	1
ALDH9A1 ENSG00000143149	22	279	36	74	16	29	7	15
ALDOA ENSG00000149925	4249	318	1145	1007	784	1453	1086	352
ALDOC ENSG00000109107	181	236	106	9	0	1	162	0
ALG1 ENSG00000033011	270	75	44	50	9	9	2	1
ALG10 ENSG00000139133	4	4	1	23	0	1	1	1
ALG10B ENSG00000175548	0	38	12	0	42	0	8	0
ALG11 ENSG00000253710	0	2	0	0	0	0	1	0
ALG12 ENSG00000182858	6	140	63	84	41	133	255	294
ALG13 ENSG00000101901	6	4	58	79	33	1	7	9
ALG14 ENSG00000172339	19	8	0	8	0	5	1	52
ALG1L ENSG00000189366	0	10	6	1	1	0	2	0
ALG1L2 ENSG00000251287	0	0	2	0	0	4	0	0
ALG2 ENSG00000119523	0	15	12	116	2	34	78	22
ALG3 ENSG00000214160	53	1	192	58	328	24	60	6
ALG5 ENSG00000120697	2	22	31	61	47	2	7	24
ALG6 ENSG00000088035	3	24	9	1	0	0	35	0
ALG8 ENSG00000159063	1	14	7	37	2	35	93	5
ALG9 ENSG00000086848	17	26	5	0	7	17	33	6
ALK ENSG00000171094	0	1	0	0	0	0	0	0
ALKBH1 ENSG00000100601	2	1	0	17	3	7	2	2
ALKBH2 ENSG00000189046	11	79	22	46	8	59	130	3
ALKBH3 ENSG00000166199	2	256	54	51	169	14	0	4
ALKBH4 ENSG00000160993	168	120	35	33	5	8	0	58
ALKBH5 ENSG00000091542	1026	236	212	140	135	30	142	147
ALKBH6 ENSG00000239382	9	173	51	132	135	15	0	2
ALKBH7 ENSG00000125652	637	330	25	617	642	415	353	128
ALKBH8 ENSG00000137760	34	0	3	13	2	2	0	0
ALLC ENSG00000151360	0	0	0	0	0	0	0	0
ALMS1 ENSG00000116127	0	2	0	0	13	83	4	1
ALOX12 ENSG00000108839	0	0	0	1	3	0	0	1
ALOX12B ENSG00000179477	0	2	0	2	1	0	0	0
ALOX15 ENSG00000161905	0	0	1	0	3	1	3	0
ALOX15B ENSG00000179593	292	43	504	444	1	10	165	4
ALOX5 ENSG00000012779	60	33	93	3	1	13	0	1
ALOX5AP ENSG00000132965	124	6	63	7	60	0	1	6
ALPK1 ENSG00000073331	5	27	69	3	1	15	2	21
ALPK2 ENSG00000198796	1	0	0	0	0	0	0	0
ALPK3 ENSG00000136383	30	3	0	0	0	14	22	0
ALPL ENSG00000162551	1	5	1	16	0	0	1	71
ALPP ENSG00000163283	0	0	0	0	0	0	1	1
ALS2 ENSG00000003393	21	0	11	10	3	2	11	2
ALS2CL ENSG00000178038	0	16	164	9	148	4	54	87
ALS2CR11 ENSG00000155754	2	6	6	1	1	0	0	0
ALS2CR12 ENSG00000155749	2	0	3	0	0	0	1	0
ALX3 ENSG00000156150	1	0	0	0	0	0	0	0
ALYREF ENSG00000183684	9	88	90	4	153	2	0	41
AMACR ENSG00000242110	3	271	107	38	0	0	95	102
AMBN ENSG00000178522	0	0	0	0	0	0	0	0
AMBP ENSG00000106927	10	4	5	3	0	0	2	0
AMBRA1 ENSG00000110497	63	21	37	18	3	77	1	1
AMD1 ENSG00000123505	0	3	179	243	3	0	235	196
AMDHD1 ENSG00000139344	0	1	0	0	0	0	0	1
AMDHD2 ENSG00000162066	36	0	39	1	3	198	16	63
AMELX ENSG00000125363	0	0	4	0	0	0	0	0
AMER1 ENSG00000184675	117	10	2	2	1	5	1	0
AMER2 ENSG00000165566	0	0	0	0	0	0	0	0
AMFR ENSG00000159461	380	106	80	2	130	4	38	1
AMH ENSG00000104899	15	3	0	3	0	14	1	11
AMHR2 ENSG00000135409	0	0	0	0	2	0	0	0
AMIGO1 ENSG00000181754	0	14	1	2	99	10	235	0
AMIGO2 ENSG00000139211	6	1	59	53	10	0	9	34
AMIGO3 ENSG00000176020	1	9	0	0	1	1	0	1
AMMECR1 ENSG00000101935	0	6	6	0	0	10	37	1
AMMECR1L ENSG00000144233	2	5	24	11	2	144	0	21
AMN ENSG00000166126	1	1	12	2	0	49	14	14
AMN1 ENSG00000151743	0	7	29	2	0	2	32	1
AMOT ENSG00000126016	148	5	28	13	2	0	0	0
AMOTL1 ENSG00000166025	225	506	3	43	5	197	0	2
AMOTL2 ENSG00000114019	145	2	37	0	2	160	40	7
AMPD1 ENSG00000116748	15	32	5	0	0	0	0	1
AMPD2 ENSG00000116337	732	12	12	7	577	28	7	101
AMPD3 ENSG00000133805	4	11	14	12	49	1	3	10
AMPH ENSG00000078053	1	4	6	0	0	0	5	0
AMT ENSG00000145020	6	1	2	1	0	1	2	0
AMY1A ENSG00000237763	0	9	4	13	10	0	1	3
AMY1B ENSG00000174876	0	0	7	41	0	18	1	3
AMY1C ENSG00000187733	0	0	6	0	2	9	6	2
AMY2B ENSG00000240038	0	0	54	2	0	72	0	36
AMZ1 ENSG00000174945	0	2	0	1	0	0	0	0
AMZ2 ENSG00000196704	93	19	47	25	0	3	16	0
ANAPC1 ENSG00000153107	0	88	52	3	0	109	24	24
ANAPC10 ENSG00000164162	24	1	0	3	23	11	1	2
ANAPC11 ENSG00000141552	1632	983	254	264	29	597	79	489
ANAPC13 ENSG00000129055	54	2	20	72	12	7	45	2
ANAPC15 ENSG00000110200	854	48	62	6	219	2	29	268
ANAPC16 ENSG00000166295	540	386	234	352	12	49	460	4
ANAPC2 ENSG00000176248	58	95	109	203	0	19	152	113
ANAPC4 ENSG00000053900	5	17	85	19	14	15	30	0
ANAPC5 ENSG00000089053	85	209	421	264	224	178	426	165
ANAPC7 ENSG00000196510	360	714	67	14	1	87	11	37
ANG ENSG00000214274	1	360	120	73	9	65	135	5
ANGEL1 ENSG00000013523	101	117	35	4	13	3	0	1
ANGEL2 ENSG00000174606	69	3	50	6	3	13	8	2
ANGPT1 ENSG00000154188	141	15	8	4	9	14	0	2
ANGPT2 ENSG00000091879	0	2	3	0	9	4	5	7
ANGPT4 ENSG00000101280	2	3	0	0	0	7	0	1
ANGPTL1 ENSG00000116194	2	3	2	1	2	36	2	0
ANGPTL2 ENSG00000136859	365	810	9	17	16	132	21	5
ANGPTL3 ENSG00000132855	3	4	0	0	0	0	0	1
ANGPTL4 ENSG00000167772	196	95	315	103	23	1	1	13
ANGPTL6 ENSG00000130812	5	2	1	1	0	23	1	1
ANGPTL7 ENSG00000171819	1	0	1	5	3	2	1	1
ANGPTL8 ENSG00000130173	10	3	0	0	0	3	4	1
ANHX ENSG00000227059	0	0	0	0	0	0	0	0
ANK1 ENSG00000029534	16	0	45	1	0	2	0	3
ANK2 ENSG00000145362	1	6	5	19	2	47	14	1
ANK3 ENSG00000151150	1	13	35	117	22	5	87	70
ANKAR ENSG00000151687	1	0	0	1	2	4	12	1
ANKDD1A ENSG00000166839	3	1	10	4	8	47	1	11
ANKDD1B ENSG00000189045	1	2	3	17	3	2	0	1
ANKEF1 ENSG00000132623	0	2	11	6	0	0	4	8
ANKFN1 ENSG00000153930	0	0	1	3	2	0	0	1
ANKFY1 ENSG00000185722	50	1	141	1	141	0	53	51
ANKH ENSG00000154122	79	137	3	172	37	43	589	59
ANKHD1 ENSG00000131503	5	20	23	21	1	81	24	1
ANKHD1-EIF4EBP3 ENSG00000254996	3	0	2	0	1	1	0	0
ANKIB1 ENSG00000001629	12	65	24	4	22	24	2	5
ANKK1 ENSG00000170209	0	4	0	1	1	0	3	3
ANKLE1 ENSG00000160117	5	2	0	0	1	1	0	3
ANKLE2 ENSG00000176915	26	6	207	369	1	295	162	87
ANKMY1 ENSG00000144504	24	220	54	0	34	30	9	1
ANKMY2 ENSG00000106524	6	0	50	0	23	14	28	1
ANKRA2 ENSG00000164331	60	4	0	127	1	6	32	6
ANKRD1 ENSG00000148677	0	0	2	1	0	0	2	1
ANKRD10 ENSG00000088448	21	24	317	313	21	90	208	14
ANKRD11 ENSG00000167522	376	140	248	202	10	15	107	1
ANKRD12 ENSG00000101745	54	8	55	27	63	24	0	23
ANKRD13A ENSG00000076513	6	27	34	5	132	93	0	21
ANKRD13B ENSG00000198720	5	32	2	0	24	41	36	5
ANKRD13C ENSG00000118454	0	4	60	25	29	1	13	13
ANKRD13D ENSG00000172932	56	1	85	177	326	409	148	21
ANKRD16 ENSG00000134461	72	84	16	46	0	64	24	18
ANKRD17 ENSG00000132466	0	58	65	23	6	3	142	57
ANKRD18A ENSG00000180071	2	3	1	0	3	14	0	0
ANKRD18B ENSG00000230453	0	5	5	4	1	1	1	0
ANKRD2 ENSG00000165887	0	0	7	0	0	1	1	76
ANKRD20A1 ENSG00000260691	0	1	0	0	1	2	0	1
ANKRD20A2 ENSG00000183148	0	0	0	1	0	0	0	0
ANKRD20A3 ENSG00000276203	3	0	0	2	0	1	0	0
ANKRD20A4 ENSG00000172014	2	0	0	0	0	0	0	0
ANKRD22 ENSG00000152766	1	0	26	28	0	0	1	0
ANKRD23 ENSG00000163126	11	58	6	37	14	40	31	6
ANKRD24 ENSG00000089847	5	3	0	0	8	1	4	0
ANKRD26 ENSG00000107890	3	1	1	14	3	0	86	0
ANKRD27 ENSG00000105186	0	9	0	48	0	0	3	85
ANKRD28 ENSG00000206560	8	0	1	25	2	44	1	11
ANKRD29 ENSG00000154065	1	0	3	9	9	18	5	18
ANKRD30A ENSG00000148513	2	1	0	0	3	1	0	2
ANKRD30B ENSG00000180777	1	0	0	0	0	2	0	0
ANKRD30BL ENSG00000163046	0	0	0	0	0	0	0	0
ANKRD31 ENSG00000145700	1	0	0	4	0	0	0	0
ANKRD33 ENSG00000167612	4	1	0	0	0	0	0	0
ANKRD33B ENSG00000164236	4	0	0	0	35	1	0	0
ANKRD34A ENSG00000272031	19	1	0	5	12	27	3	1
ANKRD34B ENSG00000189127	0	0	0	2	1	0	2	5
ANKRD35 ENSG00000198483	191	70	100	2	4	9	1	24
ANKRD36 ENSG00000135976	10	14	13	27	1	0	75	73
ANKRD36B ENSG00000196912	23	4	15	8	13	1	23	85
ANKRD36C ENSG00000174501	0	11	1	6	14	126	22	20
ANKRD37 ENSG00000186352	0	0	149	64	0	36	129	3
ANKRD39 ENSG00000213337	40	75	0	0	45	0	44	105
ANKRD40 ENSG00000154945	86	4	153	46	22	43	4	85
ANKRD42 ENSG00000137494	1	0	0	0	4	0	99	3
ANKRD44 ENSG00000065413	0	0	0	15	0	10	1	3
ANKRD45 ENSG00000183831	4	4	0	0	27	2	1	0
ANKRD46 ENSG00000186106	9	23	5	16	4	38	25	0
ANKRD49 ENSG00000168876	9	3	1	5	4	4	1	0
ANKRD50 ENSG00000151458	12	1	31	38	4	1	5	27
ANKRD52 ENSG00000139645	5	154	164	48	114	12	61	174
ANKRD53 ENSG00000144031	23	2	0	3	0	16	0	8
ANKRD54 ENSG00000100124	16	91	32	61	388	13	5	5
ANKRD6 ENSG00000135299	3	19	24	1	0	17	0	13
ANKRD62 ENSG00000181626	0	6	0	0	0	0	0	0
ANKRD65 ENSG00000235098	3	258	14	2	16	1	0	1
ANKRD7 ENSG00000106013	2	0	0	2	0	0	1	1
ANKRD9 ENSG00000156381	7	336	115	45	384	88	47	0
ANKS1A ENSG00000064999	3	16	5	0	2	77	1	0
ANKS1B ENSG00000185046	18	26	0	0	14	0	1	3
ANKS3 ENSG00000168096	16	107	66	3	225	1	121	18
ANKS4B ENSG00000175311	1	1	0	1	0	0	0	0
ANKS6 ENSG00000165138	133	10	3	72	0	24	19	8
ANKUB1 ENSG00000206199	1	0	0	1	0	0	0	0
ANKZF1 ENSG00000163516	242	22	63	415	2	1	272	27
ANLN ENSG00000011426	0	0	1	0	0	0	0	0
ANO1 ENSG00000131620	2	6	97	100	21	39	2	6
ANO10 ENSG00000160746	4	146	19	5	100	166	0	111
ANO2 ENSG00000047617	0	1	11	0	5	0	2	1
ANO3 ENSG00000134343	0	0	0	8	0	0	0	0
ANO4 ENSG00000151572	1	8	17	39	18	1	0	0
ANO5 ENSG00000171714	31	6	1	24	0	6	4	24
ANO6 ENSG00000177119	27	1	21	31	15	23	6	5
ANO7 ENSG00000146205	20	774	0	433	0	3	1112	0
ANO8 ENSG00000074855	13	130	68	21	9	0	2	93
ANO9 ENSG00000185101	1	13	243	1	1	81	99	0
ANOS1 ENSG00000011201	1	0	1	74	0	3	11	1
ANP32A ENSG00000140350	1	512	158	328	662	0	31	35
ANP32B ENSG00000136938	113	362	176	52	68	107	1	21
ANP32E ENSG00000143401	10	76	0	56	13	34	2	4
ANPEP ENSG00000166825	6	4	347	994	376	1	1907	642
ANTXR1 ENSG00000169604	279	3	6	0	200	124	9	15
ANTXR2 ENSG00000163297	320	822	5	423	118	0	0	86
ANXA1 ENSG00000135046	2	19	819	172	12	295	0	48
ANXA11 ENSG00000122359	1156	1539	1581	548	36	12	339	224
ANXA13 ENSG00000104537	0	0	0	6	0	0	0	0
ANXA2 ENSG00000182718	774	2123	4049	179	31	567	0	237
ANXA2R ENSG00000177721	0	1	2	3	4	1	46	3
ANXA3 ENSG00000138772	1	0	34	164	4	1	0	27
ANXA4 ENSG00000196975	73	0	48	30	27	27	6	51
ANXA5 ENSG00000164111	354	23	138	347	86	45	150	184
ANXA6 ENSG00000197043	2369	947	43	13	819	256	324	17
ANXA7 ENSG00000138279	5	17	66	235	13	8	98	139
ANXA8 ENSG00000265190	16	5	245	1	77	4	0	87
ANXA8L1 ENSG00000264230	15	0	263	1	20	1	8	104
ANXA9 ENSG00000143412	0	1	65	0	18	2	0	1
AOAH ENSG00000136250	12	11	4	6	26	218	161	0
AOC1 ENSG00000002726	8	25	13	23	0	11	2	1
AOC2 ENSG00000131480	0	0	0	1	1	0	0	0
AOC3 ENSG00000131471	572	239	3	7	244	99	26	95
AOX1 ENSG00000138356	27	0	8	2	41	4	3	7
AP000295.9 ENSG00000249624	0	0	0	0	0	1	0	0
AP000304.12 ENSG00000249209	0	0	1	0	0	0	0	0
AP000349.2 ENSG00000280178	0	1	0	0	0	0	0	0
AP000350.10 ENSG00000251357	0	0	0	1	0	0	0	0
AP000721.4 ENSG00000256100	1	0	0	0	0	0	0	0
AP000769.1 ENSG00000279576	1186	49	535	2111	20	1541	874	842
AP000866.1 ENSG00000279342	4	0	0	0	7	0	0	0
AP006285.2 ENSG00000278919	1	0	0	0	7	0	0	0
AP1AR ENSG00000138660	3	1	34	22	19	7	44	18
AP1B1 ENSG00000100280	193	461	240	349	44	5	150	62
AP1G1 ENSG00000166747	6	2	119	172	9	76	41	6
AP1G2 ENSG00000213983	151	239	499	192	445	3	261	75
AP1M1 ENSG00000072958	320	339	1	6	604	249	166	369
AP1M2 ENSG00000129354	18	595	83	515	9	58	252	75
AP1S1 ENSG00000106367	147	238	80	232	222	14	290	161
AP1S2 ENSG00000182287	12	1	0	4	75	107	4	0
AP1S3 ENSG00000152056	3	3	15	24	6	15	0	12
AP2A1 ENSG00000196961	569	274	47	42	226	121	145	200
AP2A2 ENSG00000183020	43	114	113	457	636	426	129	67
AP2B1 ENSG00000006125	13	250	100	19	66	57	701	160
AP2M1 ENSG00000161203	1859	541	293	756	941	111	308	81
AP2S1 ENSG00000042753	1134	1048	146	972	443	351	168	193
AP3B1 ENSG00000132842	24	7	81	9	4	51	55	21
AP3B2 ENSG00000103723	1	4	0	2	12	7	1	0
AP3D1 ENSG00000065000	207	107	491	250	3	161	48	181
AP3M1 ENSG00000185009	195	84	8	76	68	20	2	0
AP3M2 ENSG00000070718	1	239	6	1	0	104	26	4
AP3S1 ENSG00000177879	14	0	43	68	0	5	52	32
AP3S2 ENSG00000157823	211	103	12	17	88	1	177	14
AP4B1 ENSG00000134262	4	196	34	9	0	6	8	2
AP4E1 ENSG00000081014	0	24	1	0	0	24	24	0
AP4M1 ENSG00000221838	78	91	9	8	11	6	327	4
AP4S1 ENSG00000100478	30	0	20	0	3	0	0	5
AP5B1 ENSG00000254470	33	6	34	3	5	38	29	107
AP5M1 ENSG00000053770	5	4	45	49	11	3	1	13
AP5S1 ENSG00000125843	24	10	13	37	3	50	70	0
AP5Z1 ENSG00000242802	1	94	60	16	258	265	2	26
APAF1 ENSG00000120868	0	5	45	6	0	1	41	1
APBA1 ENSG00000107282	2	25	1	32	3	0	0	3
APBA2 ENSG00000034053	7	72	5	17	11	48	9	8
APBA3 ENSG00000011132	18	221	140	31	130	1	93	271
APBB1 ENSG00000166313	193	660	6	44	385	356	288	20
APBB1IP ENSG00000077420	13	0	3	5	11	3	3	27
APBB2 ENSG00000163697	89	6	3	0	27	73	0	1
APBB3 ENSG00000113108	41	329	240	87	383	50	3	71
APC ENSG00000134982	3	6	0	132	0	1	0	1
APC2 ENSG00000115266	0	1	0	4	0	0	1	0
APCDD1 ENSG00000154856	49	5	45	52	114	14	7	435
APCDD1L ENSG00000198768	3	13	5	0	4	33	0	1
APEH ENSG00000164062	374	575	36	74	15	296	58	81
APELA ENSG00000248329	0	0	0	11	0	0	0	0
APEX1 ENSG00000100823	97	440	76	19	250	28	290	360
APEX2 ENSG00000169188	17	51	38	23	5	89	17	0
APH1A ENSG00000117362	6	39	468	464	25	855	389	48
APH1B ENSG00000138613	22	83	58	125	9	34	68	62
API5 ENSG00000166181	27	1	51	29	8	3	51	0
APIP ENSG00000149089	14	0	21	11	12	21	0	34
APITD1 ENSG00000175279	3	6	2	4	1	1	39	3
APLF ENSG00000169621	8	3	0	0	1	0	7	0
APLN ENSG00000171388	0	1	0	0	2	0	0	0
APLNR ENSG00000134817	3	35	24	1	1	6	1	0
APLP1 ENSG00000105290	61	13	4	0	5	3	19	0
APLP2 ENSG00000084234	94	9	1025	2243	5	35	1593	1318
APMAP ENSG00000101474	3	90	181	440	436	96	13	241
APOA1 ENSG00000118137	1	7	0	11	1	1	3	0
APOA2 ENSG00000158874	0	2	0	1	1	2	3	0
APOB ENSG00000084674	0	0	1	2	0	0	0	0
APOBEC3A ENSG00000128383	5	0	21	0	0	10	0	0
APOBEC3B ENSG00000179750	0	1	0	0	0	0	0	1
APOBEC3C ENSG00000244509	32	618	156	1	1	74	10	54
APOBEC3D ENSG00000243811	6	0	15	2	3	55	1	3
APOBEC3F ENSG00000128394	151	13	3	9	6	12	15	11
APOBEC3G ENSG00000239713	11	0	39	1	103	28	0	11
APOBEC3H ENSG00000100298	1	2	1	0	0	11	1	1
APOBEC4 ENSG00000173627	1	0	0	0	26	0	0	0
APOBR ENSG00000184730	0	4	4	12	165	2	0	60
APOC1 ENSG00000130208	316	1	2	0	656	3	12	31
APOC2 ENSG00000234906	0	0	1	0	0	1	1	1
APOC3 ENSG00000110245	0	0	0	0	0	0	0	1
APOD ENSG00000189058	792	2053	91	292	813	1486	139	39
APOE ENSG00000130203	51	3820	3	8	1171	868	49	252
APOF ENSG00000175336	74	0	3	9	38	8	51	1
APOH ENSG00000091583	0	6	0	0	2	2	0	1
APOL1 ENSG00000100342	144	52	266	8	48	186	225	294
APOL2 ENSG00000128335	201	401	17	0	191	4	61	17
APOL3 ENSG00000128284	201	151	56	1	1	0	19	270
APOL4 ENSG00000100336	76	70	40	6	5	0	8	0
APOL6 ENSG00000221963	0	277	18	12	9	22	38	12
APOLD1 ENSG00000178878	0	21	13	0	17	70	0	1
APOM ENSG00000204444	7	16	0	0	0	12	6	0
APOO ENSG00000184831	3	5	3	0	0	0	8	0
APOOL ENSG00000155008	33	9	16	16	6	7	19	19
APP ENSG00000142192	428	555	1190	872	520	742	476	852
APPBP2 ENSG00000062725	0	26	2	89	23	31	33	30
APPL1 ENSG00000157500	4	1	5	66	41	37	1	31
APPL2 ENSG00000136044	8	111	255	152	2	70	131	148
APRT ENSG00000198931	1179	981	114	668	509	337	600	432
APTX ENSG00000137074	6	261	83	4	38	3	5	4
AQP1 ENSG00000240583	284	119	107	2	604	1037	53	122
AQP10 ENSG00000143595	0	0	0	0	17	0	0	0
AQP11 ENSG00000178301	0	0	0	3	0	5	5	0
AQP12A ENSG00000184945	0	0	0	0	0	1	1	1
AQP12B ENSG00000185176	0	0	0	0	0	0	0	5
AQP2 ENSG00000167580	52	11	0	0	7	1	1	5
AQP3 ENSG00000165272	2	1098	13101	75	13	0	176	2003
AQP4 ENSG00000171885	2	1	0	0	0	0	3	0
AQP5 ENSG00000161798	30	10	2	16	10	1	6	9
AQP6 ENSG00000086159	0	0	1	0	0	0	0	5
AQP7 ENSG00000165269	1	4	1	0	1	8	0	2
AQR ENSG00000021776	3	10	92	52	5	123	6	2
AR ENSG00000169083	457	752	109	223	136	283	226	1
ARAF ENSG00000078061	410	197	81	8	11	83	153	0
ARAP1 ENSG00000186635	401	11	122	159	337	205	26	29
ARAP2 ENSG00000047365	2	2	44	2	6	45	1	1
ARAP3 ENSG00000120318	10	309	15	5	8	133	1	28
ARC ENSG00000198576	3	32	42	1	10	0	22	2
ARCN1 ENSG00000095139	3	2	87	68	158	1	112	390
AREG ENSG00000109321	2	0	98	0	3	0	4	5
AREL1 ENSG00000119682	108	157	91	42	3	66	0	45
ARF1 ENSG00000143761	46	2	207	292	93	206	418	223
ARF3 ENSG00000134287	694	456	615	204	134	3	12	291
ARF4 ENSG00000168374	11	24	342	466	5	152	191	48
ARF5 ENSG00000004059	30	69	1	88	3	24	0	1
ARF6 ENSG00000165527	0	6	212	154	3	209	2	246
ARFGAP1 ENSG00000101199	6	240	38	199	203	532	27	0
ARFGAP2 ENSG00000149182	19	569	153	194	623	2	144	4
ARFGAP3 ENSG00000242247	0	0	72	248	0	18	42	21
ARFGEF1 ENSG00000066777	4	0	6	67	1	57	136	7
ARFGEF2 ENSG00000124198	1	6	0	36	1	21	1	31
ARFGEF3 ENSG00000112379	9	4	133	236	0	14	73	30
ARFIP1 ENSG00000164144	22	2	18	2	1	5	56	3
ARFIP2 ENSG00000132254	20	283	570	542	377	4	171	7
ARFRP1 ENSG00000101246	468	117	132	312	30	291	150	51
ARG1 ENSG00000118520	0	0	0	0	0	0	0	3
ARG2 ENSG00000081181	0	35	110	852	20	16	210	10
ARGLU1 ENSG00000134884	1	4	371	373	80	223	210	697
ARHGAP1 ENSG00000175220	1756	643	180	429	1108	61	164	43
ARHGAP10 ENSG00000071205	577	16	2	0	29	164	22	1
ARHGAP11A ENSG00000198826	11	4	0	0	0	10	0	0
ARHGAP11B ENSG00000187951	0	0	0	3	1	0	0	1
ARHGAP12 ENSG00000165322	1	3	71	9	30	1	20	16
ARHGAP15 ENSG00000075884	4	4	0	2	4	1	9	0
ARHGAP17 ENSG00000140750	15	37	121	14	1	188	0	4
ARHGAP18 ENSG00000146376	40	3	49	0	1	0	41	1
ARHGAP19 ENSG00000213390	12	41	36	0	9	9	54	20
ARHGAP20 ENSG00000137727	15	1	0	3	2	15	0	18
ARHGAP21 ENSG00000107863	5	5	0	34	21	0	5	143
ARHGAP22 ENSG00000128805	8	1	23	1	2	2	0	44
ARHGAP23 ENSG00000275832	0	1	157	3	1	30	0	163
ARHGAP24 ENSG00000138639	0	1	3	1	6	0	6	2
ARHGAP25 ENSG00000163219	62	5	22	3	3	7	4	4
ARHGAP26 ENSG00000145819	0	15	39	38	51	0	3	7
ARHGAP27 ENSG00000159314	43	8	519	242	2	15	525	138
ARHGAP28 ENSG00000088756	37	0	2	3	0	3	0	0
ARHGAP29 ENSG00000137962	5	1	0	86	46	10	23	3
ARHGAP30 ENSG00000186517	105	11	1	7	16	13	2	121
ARHGAP31 ENSG00000031081	40	64	5	0	0	12	61	1
ARHGAP32 ENSG00000134909	7	0	251	120	11	51	0	169
ARHGAP33 ENSG00000004777	213	14	1	14	13	5	2	10
ARHGAP35 ENSG00000160007	2	82	74	113	279	7	46	1
ARHGAP36 ENSG00000147256	1	7	8	0	0	0	0	0
ARHGAP39 ENSG00000147799	100	3	29	25	17	19	21	11
ARHGAP4 ENSG00000089820	5	35	9	1	43	547	23	288
ARHGAP40 ENSG00000124143	4	4	7	0	3	11	0	7
ARHGAP42 ENSG00000165895	2	8	0	0	0	0	0	1
ARHGAP44 ENSG00000006740	11	25	36	25	4	0	13	3
ARHGAP45 ENSG00000180448	0	11	1	1	93	201	1	188
ARHGAP5 ENSG00000100852	16	0	31	31	0	3	51	191
ARHGAP6 ENSG00000047648	17	0	47	295	30	0	321	2
ARHGAP8 ENSG00000241484	11	6	44	46	26	1	0	9
ARHGAP9 ENSG00000123329	46	53	10	2	4	77	0	79
ARHGDIA ENSG00000141522	1881	717	871	652	1263	809	425	487
ARHGDIB ENSG00000111348	19	827	445	1	0	715	2	1
ARHGDIG ENSG00000242173	10	1	1	0	4	1	1	7
ARHGEF1 ENSG00000076928	7	275	128	3	242	506	113	238
ARHGEF10 ENSG00000104728	19	1	4	7	28	3	40	0
ARHGEF10L ENSG00000074964	11	33	254	11	161	57	56	22
ARHGEF11 ENSG00000132694	159	111	99	111	1	5	172	47
ARHGEF12 ENSG00000196914	121	1	78	85	1	53	79	63
ARHGEF15 ENSG00000198844	20	7	1	27	45	4	0	1
ARHGEF16 ENSG00000130762	4	15	95	198	2	0	68	9
ARHGEF17 ENSG00000110237	35	43	75	140	13	597	24	6
ARHGEF18 ENSG00000104880	0	0	0	0	0	0	0	0
ARHGEF19 ENSG00000142632	1	2	6	35	13	19	16	49
ARHGEF2 ENSG00000116584	0	545	9	2	85	535	4	148
ARHGEF25 ENSG00000240771	528	119	0	8	103	34	54	14
ARHGEF26 ENSG00000114790	14	2	26	12	6	4	75	29
ARHGEF28 ENSG00000214944	1	3	76	11	2	2	4	1
ARHGEF3 ENSG00000163947	3	2	47	1	31	3	83	9
ARHGEF33 ENSG00000214694	0	2	4	0	0	0	0	1
ARHGEF35 ENSG00000213214	4	3	4	9	2	13	2	1
ARHGEF37 ENSG00000183111	12	154	12	39	4	8	186	21
ARHGEF38 ENSG00000236699	0	0	20	35	1	7	3	0
ARHGEF39 ENSG00000137135	0	4	1	8	0	12	13	0
ARHGEF4 ENSG00000136002	167	52	3	4	5	1	97	98
ARHGEF40 ENSG00000165801	338	221	25	3	4	121	34	20
ARHGEF5 ENSG00000050327	49	62	88	31	3	2	5	6
ARHGEF6 ENSG00000129675	0	5	0	3	21	12	1	10
ARHGEF7 ENSG00000102606	69	442	294	277	38	294	189	8
ARHGEF9 ENSG00000131089	25	3	7	36	2	281	67	4
ARID1A ENSG00000117713	4	3	82	184	50	99	69	114
ARID1B ENSG00000049618	59	91	69	16	120	9	50	35
ARID2 ENSG00000189079	1	3	58	13	4	0	23	14
ARID3A ENSG00000116017	19	1	4	19	10	0	64	70
ARID3B ENSG00000179361	11	11	35	6	15	1	4	2
ARID4A ENSG00000032219	27	3	16	13	0	7	19	9
ARID4B ENSG00000054267	39	14	115	53	72	4	2	27
ARID5A ENSG00000196843	13	668	24	8	725	1102	178	0
ARID5B ENSG00000150347	5	0	67	115	9	6	213	6
ARIH1 ENSG00000166233	11	2	254	102	4	279	32	111
ARIH2 ENSG00000177479	76	272	231	226	3	21	121	1
ARIH2OS ENSG00000221883	45	23	2	33	26	0	0	6
ARL1 ENSG00000120805	13	326	293	214	19	0	1	22
ARL10 ENSG00000175414	10	19	8	0	2	0	3	0
ARL11 ENSG00000152213	14	0	3	0	7	2	0	0
ARL13B ENSG00000169379	11	1	1	8	13	4	6	5
ARL14 ENSG00000179674	1	0	64	0	0	0	1	1
ARL14EP ENSG00000152219	30	7	9	4	3	24	0	82
ARL15 ENSG00000185305	0	4	21	25	1	7	37	2
ARL16 ENSG00000214087	594	192	22	58	122	7	0	507
ARL17A ENSG00000185829	31	5	14	18	16	5	0	21
ARL17B ENSG00000228696	1	19	8	39	7	2	1	6
ARL2 ENSG00000213465	319	84	31	85	203	688	31	33
ARL2BP ENSG00000102931	65	5	39	36	7	14	14	20
ARL3 ENSG00000138175	289	857	6	7	1	2	3	4
ARL4A ENSG00000122644	0	2	7	0	0	0	1	68
ARL4C ENSG00000188042	63	32	58	3	105	18	30	141
ARL4D ENSG00000175906	49	9	30	7	2	66	5	84
ARL5A ENSG00000162980	75	23	17	0	2	20	47	10
ARL5B ENSG00000165997	12	0	3	9	2	4	17	7
ARL5C ENSG00000141748	0	1	0	0	0	0	0	0
ARL6 ENSG00000113966	9	0	0	0	45	0	1	3
ARL6IP1 ENSG00000170540	11	2	74	131	118	25	61	14
ARL6IP4 ENSG00000182196	65	284	21	0	425	196	285	81
ARL6IP5 ENSG00000144746	21	131	35	127	122	7	91	46
ARL6IP6 ENSG00000177917	3	0	17	4	20	9	7	18
ARL8A ENSG00000143862	65	27	110	152	73	39	16	35
ARL8B ENSG00000134108	35	73	18	12	70	12	11	8
ARL9 ENSG00000196503	4	5	3	1	3	23	2	0
ARMC1 ENSG00000104442	41	0	2	33	5	1	9	15
ARMC10 ENSG00000170632	5	18	36	3	56	5	23	12
ARMC12 ENSG00000157343	17	19	1	2	5	0	0	0
ARMC2 ENSG00000118690	0	0	4	0	0	3	1	0
ARMC4 ENSG00000169126	38	14	0	0	2	3	0	0
ARMC5 ENSG00000140691	22	29	30	24	26	8	14	49
ARMC6 ENSG00000105676	2	212	44	22	224	25	0	36
ARMC7 ENSG00000125449	175	67	16	16	64	27	2	7
ARMC8 ENSG00000114098	38	2	43	207	9	15	6	24
ARMC9 ENSG00000135931	9	58	2	4	113	38	14	2
ARMCX1 ENSG00000126947	18	27	22	0	5	4	6	0
ARMCX2 ENSG00000184867	0	9	4	3	40	28	5	67
ARMCX3 ENSG00000102401	129	0	66	40	3	14	10	17
ARMCX4 ENSG00000196440	0	28	49	19	2	0	8	44
ARMCX5 ENSG00000125962	0	1	0	4	3	0	3	6
ARMCX6 ENSG00000198960	3	30	92	15	8	11	57	2
ARMT1 ENSG00000146476	0	1	6	45	1	1	14	36
ARNT ENSG00000143437	57	249	52	26	101	195	75	68
ARNT2 ENSG00000172379	3	5	33	0	16	0	0	1
ARNTL ENSG00000133794	1	0	3	0	0	0	0	0
ARNTL2 ENSG00000029153	0	0	44	0	3	2	13	4
ARPC1A ENSG00000241685	8	244	181	148	82	4	2	5
ARPC1B ENSG00000130429	224	257	160	29	259	722	30	273
ARPC2 ENSG00000163466	25	12	273	68	501	17	9	23
ARPC3 ENSG00000111229	43	197	660	623	773	160	488	547
ARPC4 ENSG00000241553	632	416	140	498	396	287	207	129
ARPC5 ENSG00000162704	92	1	154	165	24	128	72	26
ARPC5L ENSG00000136950	4	0	347	146	93	35	4	228
ARPIN ENSG00000242498	21	26	27	164	19	58	2	147
ARPP19 ENSG00000128989	8	32	11	173	16	65	1	282
ARPP21 ENSG00000172995	2	0	0	0	0	1	0	4
ARRB1 ENSG00000137486	5	174	80	5	537	14	26	12
ARRB2 ENSG00000141480	16	152	100	204	0	330	1	134
ARRDC1 ENSG00000197070	98	8	329	112	460	59	897	37
ARRDC2 ENSG00000105643	0	9	175	13	321	53	6	249
ARRDC3 ENSG00000113369	1	0	141	13	237	67	16	10
ARRDC4 ENSG00000140450	45	1	21	34	4	5	28	9
ARRDC5 ENSG00000205784	4	6	0	2	0	0	0	2
ARSA ENSG00000100299	428	597	55	303	8	335	596	84
ARSB ENSG00000113273	7	6	0	1	10	71	0	76
ARSD ENSG00000006756	35	480	343	55	0	12	6	265
ARSE ENSG00000157399	3	0	0	0	16	0	0	1
ARSG ENSG00000141337	96	12	0	3	3	3	2	5
ARSI ENSG00000183876	186	73	1	1	0	3	6	1
ARSJ ENSG00000180801	43	1	11	1	0	37	5	51
ARSK ENSG00000164291	0	2	1	44	1	0	3	10
ART3 ENSG00000156219	1	0	0	0	0	0	1	0
ART4 ENSG00000111339	11	0	2	5	1	0	2	0
ART5 ENSG00000167311	5	3	1	1	4	3	0	29
ARTN ENSG00000117407	76	7	15	2	7	0	3	4
ARV1 ENSG00000173409	6	1	35	11	11	1	32	1
ARVCF ENSG00000099889	1	7	104	86	11	155	234	70
ARX ENSG00000004848	0	0	0	41	1	1	0	3
ASAH1 ENSG00000104763	160	186	737	492	8	47	884	284
ASAH2 ENSG00000188611	1	0	0	3	0	0	0	0
ASAH2B ENSG00000204147	2	0	19	0	0	1	2	0
ASAP1 ENSG00000153317	2	6	7	0	217	11	83	13
ASAP2 ENSG00000151693	0	0	18	3	0	2	74	11
ASAP3 ENSG00000088280	274	205	55	142	32	7	29	31
ASB1 ENSG00000065802	83	122	83	41	117	1	0	91
ASB10 ENSG00000146926	1	0	0	0	0	1	0	0
ASB11 ENSG00000165192	0	1	0	0	2	0	0	1
ASB12 ENSG00000198881	0	0	4	0	0	0	2	0
ASB13 ENSG00000196372	11	86	15	0	143	4	2	1
ASB14 ENSG00000239388	3	1	1	9	1	0	0	3
ASB15 ENSG00000146809	0	0	0	0	0	0	0	0
ASB18 ENSG00000182177	44	0	2	0	0	1	1	0
ASB2 ENSG00000100628	230	84	24	0	654	82	8	10
ASB3 ENSG00000115239	4	15	3	46	0	18	17	38
ASB4 ENSG00000005981	0	0	1	0	1	0	0	0
ASB5 ENSG00000164122	73	0	0	1	0	0	3	1
ASB6 ENSG00000148331	171	94	10	102	42	67	21	2
ASB7 ENSG00000183475	2	4	2	0	6	0	23	0
ASB8 ENSG00000177981	61	118	6	108	7	73	58	212
ASB9 ENSG00000102048	0	0	1	0	0	0	2	1
ASCC1 ENSG00000138303	12	1	0	27	3	47	29	20
ASCC2 ENSG00000100325	448	1	161	144	163	24	101	213
ASCC3 ENSG00000112249	7	2	35	4	12	20	1	4
ASCL1 ENSG00000139352	0	2	0	0	0	3	1	0
ASCL2 ENSG00000183734	196	13	0	69	0	1	101	0
ASCL4 ENSG00000187855	0	0	0	0	0	1	1	0
ASCL5 ENSG00000232237	0	0	1	0	0	0	0	0
ASF1A ENSG00000111875	0	1	9	1	0	18	24	0
ASF1B ENSG00000105011	1	0	0	2	36	14	4	2
ASGR1 ENSG00000141505	5	49	34	4	1	0	1	1
ASGR2 ENSG00000161944	0	0	64	0	0	0	1	0
ASH1L ENSG00000116539	437	172	178	192	3	2	62	98
ASH2L ENSG00000129691	19	3	21	0	62	6	2	100
ASIC1 ENSG00000110881	161	18	1	6	18	65	12	0
ASIC2 ENSG00000108684	0	0	0	0	0	0	0	0
ASIC3 ENSG00000213199	1	0	5	1	34	3	0	1
ASIC4 ENSG00000072182	1	0	2	3	0	0	2	0
ASIP ENSG00000101440	29	0	3	3	11	2	1	2
ASL ENSG00000126522	204	1	19	42	126	16	150	147
ASMT ENSG00000196433	6	0	7	1	3	0	0	1
ASMTL ENSG00000169093	417	616	3	128	117	272	10	403
ASNA1 ENSG00000198356	84	285	230	106	621	124	406	16
ASNS ENSG00000070669	202	621	10	59	10	68	8	5
ASNSD1 ENSG00000138381	22	49	6	0	7	0	121	13
ASPA ENSG00000108381	43	10	0	5	22	7	11	2
ASPDH ENSG00000204653	1	0	0	1	0	0	0	0
ASPG ENSG00000166183	17	2	4	4	3	1	1	0
ASPH ENSG00000198363	183	1	142	45	5	4	37	101
ASPHD1 ENSG00000174939	2	49	6	0	1	4	3	2
ASPHD2 ENSG00000128203	0	0	2	0	0	0	39	0
ASPM ENSG00000066279	1	7	0	4	0	0	1	0
ASPN ENSG00000106819	1	5	0	2	23	3	1	0
ASPRV1 ENSG00000244617	6	6	1	35	5	4	6	0
ASPSCR1 ENSG00000169696	472	5	208	257	201	1	23	10
ASRGL1 ENSG00000162174	2	84	111	0	9	27	51	2
ASS1 ENSG00000130707	919	31	963	3	329	159	0	1001
ASTE1 ENSG00000034533	1	63	58	0	0	0	2	0
ASTN1 ENSG00000152092	3	0	0	0	0	0	0	0
ASTN2 ENSG00000148219	187	564	35	169	31	9	50	1
ASUN ENSG00000064102	1	20	3	0	16	4	17	2
ASXL1 ENSG00000171456	2	364	63	21	18	11	94	91
ASXL2 ENSG00000143970	11	25	2	10	38	6	34	6
ASXL3 ENSG00000141431	31	1	0	7	1	1	1	0
ATAD1 ENSG00000138138	0	0	48	78	4	0	39	0
ATAD2 ENSG00000156802	2	44	7	13	1	0	8	0
ATAD2B ENSG00000119778	6	5	10	2	0	7	33	0
ATAD3A ENSG00000197785	208	129	69	156	56	16	3	18
ATAD3B ENSG00000160072	9	53	211	80	75	1	113	67
ATAD3C ENSG00000215915	5	10	0	1	45	23	3	5
ATAD5 ENSG00000176208	0	0	0	1	5	50	0	0
ATAT1 ENSG00000137343	7	23	139	16	63	6	2	21
ATCAY ENSG00000167654	33	3	0	3	0	9	0	12
ATE1 ENSG00000107669	5	56	43	23	16	61	6	10
ATF1 ENSG00000123268	45	13	3	2	1	1	2	0
ATF2 ENSG00000115966	1	0	4	117	8	19	18	20
ATF3 ENSG00000162772	1	212	4865	665	23	2997	96	16
ATF4 ENSG00000128272	592	1129	1052	623	256	92	654	226
ATF5 ENSG00000169136	48	29	93	230	35	10	120	12
ATF6 ENSG00000118217	43	77	75	41	12	25	18	20
ATF6B ENSG00000213676	16	1	132	136	74	103	93	2
ATF7 ENSG00000170653	104	1	14	13	2	62	22	8
ATF7IP ENSG00000171681	38	113	4	5	21	9	7	9
ATF7IP2 ENSG00000166669	6	12	7	2	3	3	7	88
ATG10 ENSG00000152348	343	8	87	181	56	182	209	159
ATG101 ENSG00000123395	341	397	220	54	361	71	2	81
ATG12 ENSG00000145782	71	73	46	78	4	8	31	46
ATG13 ENSG00000175224	429	0	79	54	78	33	66	25
ATG14 ENSG00000126775	3	156	93	25	1	15	15	3
ATG16L1 ENSG00000085978	291	10	195	280	91	5	44	40
ATG16L2 ENSG00000168010	2	0	78	0	9	117	45	6
ATG2A ENSG00000110046	27	147	139	240	6	256	102	87
ATG2B ENSG00000066739	15	58	0	49	12	4	58	15
ATG3 ENSG00000144848	17	3	62	6	110	5	0	22
ATG4A ENSG00000101844	3	65	41	16	1	3	11	0
ATG4B ENSG00000168397	270	256	372	462	347	15	412	9
ATG4C ENSG00000125703	8	1	1	14	24	0	2	2
ATG4D ENSG00000130734	201	25	45	171	272	54	3	5
ATG5 ENSG00000057663	17	8	36	20	45	0	2	5
ATG7 ENSG00000197548	192	76	78	91	18	12	34	106
ATG9A ENSG00000198925	1008	288	11	145	15	86	97	144
ATG9B ENSG00000181652	0	0	0	0	0	15	1	1
ATHL1 ENSG00000142102	134	42	4	100	281	18	32	19
ATIC ENSG00000138363	40	198	0	14	1	111	0	2
ATL1 ENSG00000198513	10	3	19	5	5	38	6	0
ATL2 ENSG00000119787	227	2	116	123	35	134	58	26
ATL3 ENSG00000184743	95	46	29	12	75	74	16	132
ATM ENSG00000149311	18	3	46	90	6	58	40	75
ATMIN ENSG00000166454	1	8	95	5	1	6	85	16
ATN1 ENSG00000111676	32	6	152	511	1421	709	20	164
ATOH7 ENSG00000179774	1	0	0	0	0	0	0	0
ATOH8 ENSG00000168874	207	10	158	47	3	41	54	263
ATOX1 ENSG00000177556	943	689	71	468	246	324	491	173
ATP10A ENSG00000206190	0	0	2	29	83	3	2	26
ATP10B ENSG00000118322	0	1	3	5	0	0	0	1
ATP10D ENSG00000145246	0	2	0	0	26	1	3	9
ATP11A ENSG00000068650	1	5	16	1	21	41	1	8
ATP11B ENSG00000058063	0	1	57	76	65	3	0	17
ATP11C ENSG00000101974	44	2	0	48	0	22	7	17
ATP12A ENSG00000075673	1	0	68	0	0	1	1	0
ATP13A1 ENSG00000105726	329	13	158	198	275	11	2	20
ATP13A2 ENSG00000159363	22	109	2	78	85	26	92	38
ATP13A3 ENSG00000133657	0	5	319	26	6	0	0	100
ATP13A4 ENSG00000127249	0	0	0	0	0	0	0	0
ATP1A1 ENSG00000163399	59	357	2763	2094	1227	820	2388	1055
ATP1A2 ENSG00000018625	128	10	3	0	0	28	0	0
ATP1A3 ENSG00000105409	1	0	0	0	3	0	1	15
ATP1A4 ENSG00000132681	0	4	28	0	3	0	3	0
ATP1B1 ENSG00000143153	0	1	351	27	28	64	7	161
ATP1B2 ENSG00000129244	15	1	2	4	0	10	85	28
ATP1B3 ENSG00000069849	3	123	80	115	333	7	5	34
ATP1B4 ENSG00000101892	0	0	0	0	0	1	0	0
ATP23 ENSG00000166896	0	0	0	2	1	1	3	0
ATP2A1 ENSG00000196296	3	5	1	0	1	2	2	5
ATP2A2 ENSG00000174437	239	19	373	115	194	62	64	241
ATP2A3 ENSG00000074370	69	48	214	42	15	313	0	115
ATP2B1 ENSG00000070961	38	1	231	16	51	10	0	82
ATP2B2 ENSG00000157087	0	1	0	0	0	0	0	0
ATP2B4 ENSG00000058668	287	39	2	2	53	42	1	0
ATP2C1 ENSG00000017260	3	0	74	433	2	1	377	2
ATP2C2 ENSG00000064270	18	165	26	372	13	16	87	81
ATP4B ENSG00000186009	1	2	1	37	4	0	2	1
ATP5J2-PTCD1 ENSG00000248919	0	1	0	0	1	0	0	1
ATP5SL ENSG00000105341	236	103	35	2	100	8	84	6
ATP6AP1 ENSG00000071553	715	1164	299	709	981	556	1387	13
ATP6AP1L ENSG00000205464	24	0	3	0	44	1	5	17
ATP6AP2 ENSG00000182220	140	114	104	204	171	2	118	46
ATP6V0A1 ENSG00000033627	237	113	101	173	350	399	81	33
ATP6V0A2 ENSG00000185344	5	4	28	9	21	14	8	25
ATP6V0A4 ENSG00000105929	1	0	0	2	2	0	1	1
ATP6V0B ENSG00000117410	86	1547	294	689	435	626	1508	805
ATP6V0C ENSG00000185883	0	1	0	0	0	0	0	0
ATP6V0D1 ENSG00000159720	997	432	152	105	467	239	76	3
ATP6V0D2 ENSG00000147614	0	0	5	9	0	0	0	0
ATP6V0E1 ENSG00000113732	470	2141	212	263	50	12	74	4
ATP6V0E2 ENSG00000171130	226	16	91	132	86	12	81	39
ATP6V1A ENSG00000114573	1	36	13	12	6	80	15	23
ATP6V1B1 ENSG00000116039	2	1	3	2	0	22	0	1
ATP6V1B2 ENSG00000147416	226	27	69	47	2	198	16	113
ATP6V1C1 ENSG00000155097	1	1	10	56	0	5	47	2
ATP6V1C2 ENSG00000143882	20	2	0	59	14	11	13	81
ATP6V1D ENSG00000100554	34	199	47	6	85	1	4	48
ATP6V1E1 ENSG00000131100	585	499	181	30	14	344	492	269
ATP6V1E2 ENSG00000250565	10	75	3	0	10	28	3	3
ATP6V1F ENSG00000128524	367	238	44	271	0	85	567	222
ATP6V1G1 ENSG00000136888	23	1	150	369	1	55	383	3
ATP6V1G2 ENSG00000213760	1	0	0	0	0	1	0	0
ATP6V1G3 ENSG00000151418	0	0	0	0	0	1	0	1
ATP6V1H ENSG00000047249	357	82	93	41	2	85	57	28
ATP7A ENSG00000165240	3	2	53	14	2	1	15	19
ATP7B ENSG00000123191	1	2	1	7	2	0	69	14
ATP8A1 ENSG00000124406	3	36	1	89	7	6	2	5
ATP8A2 ENSG00000132932	1	3	2	0	1	0	0	0
ATP8B1 ENSG00000081923	0	1	227	52	0	128	65	68
ATP8B2 ENSG00000143515	127	19	124	68	202	139	134	0
ATP8B3 ENSG00000130270	0	1	0	1	0	0	26	2
ATP8B4 ENSG00000104043	2	0	4	8	25	0	7	1
ATP9A ENSG00000054793	6	80	101	8	94	0	36	98
ATP9B ENSG00000166377	5	1	34	191	66	105	14	4
ATPIF1 ENSG00000130770	160	83	233	304	25	391	492	80
ATR ENSG00000175054	5	18	5	17	12	5	0	2
ATRAID ENSG00000138085	530	457	58	8	10	7	2	10
ATRIP ENSG00000164053	0	0	0	0	0	0	0	0
ATRIP ENSG00000282827	2	1	0	1	0	0	0	1
ATRN ENSG00000088812	12	62	28	41	9	4	0	41
ATRNL1 ENSG00000107518	9	0	0	0	40	3	22	1
ATRX ENSG00000085224	5	78	17	40	6	240	167	32
ATXN1 ENSG00000124788	4	1	25	141	40	4	196	0
ATXN10 ENSG00000130638	12	230	73	58	11	15	9	7
ATXN1L ENSG00000224470	0	26	52	12	2	2	6	10
ATXN2 ENSG00000204842	33	42	133	7	28	166	151	50
ATXN2L ENSG00000168488	442	541	327	278	455	1	62	4
ATXN3 ENSG00000066427	223	0	103	112	0	1	26	59
ATXN7 ENSG00000163635	0	2	59	41	12	13	1	4
ATXN7L1 ENSG00000146776	3	29	2	0	4	1	29	1
ATXN7L2 ENSG00000162650	5	0	1	10	17	133	9	0
ATXN7L3 ENSG00000087152	35	149	47	128	90	154	10	26
ATXN7L3B ENSG00000253719	29	518	96	130	132	209	42	21
AUH ENSG00000148090	0	8	0	32	6	4	84	8
AUNIP ENSG00000127423	0	0	0	0	0	0	0	0
AUP1 ENSG00000115307	520	294	486	643	219	316	244	232
AURKA ENSG00000087586	0	0	0	0	1	0	0	19
AURKAIP1 ENSG00000175756	223	518	126	285	584	134	124	90
AURKB ENSG00000178999	0	3	0	19	1	1	0	3
AURKC ENSG00000105146	3	3	0	1	1	3	0	1
AUTS2 ENSG00000158321	21	6	48	22	293	9	7	19
AVEN ENSG00000169857	181	0	12	4	108	1	0	3
AVIL ENSG00000135407	0	3	0	2	1	3	0	0
AVL9 ENSG00000105778	2	11	18	29	4	72	29	0
AVP ENSG00000101200	1	0	0	0	0	1	0	0
AVPI1 ENSG00000119986	97	520	108	6	11	3	4	77
AVPR1A ENSG00000166148	2	0	0	0	0	0	0	19
AVPR1B ENSG00000198049	0	0	0	1	0	0	7	0
AVPR2 ENSG00000126895	0	0	1	0	37	1	0	3
AXDND1 ENSG00000162779	8	1	1	1	0	2	0	0
AXIN1 ENSG00000103126	29	145	185	0	139	9	36	271
AXIN2 ENSG00000168646	2	4	131	51	83	4	0	123
AXL ENSG00000167601	806	1136	146	19	192	658	1	10
AZGP1 ENSG00000160862	2979	1927	12157	11312	8	1016	11108	874
AZI2 ENSG00000163512	0	13	2	49	18	55	13	92
AZIN1 ENSG00000155096	10	146	106	34	10	37	38	44
AZIN2 ENSG00000142920	21	26	0	41	1	1	3	61
AZU1 ENSG00000172232	0	0	6	0	0	0	1	0
B2M ENSG00000166710	15	101	4533	2204	647	1304	1405	2448
B3GALNT1 ENSG00000169255	1	1	44	0	3	8	5	4
B3GALNT2 ENSG00000162885	1	40	27	3	0	0	1	0
B3GALT1 ENSG00000172318	3	0	0	0	0	2	4	1
B3GALT2 ENSG00000162630	30	0	1	0	0	0	0	1
B3GALT4 ENSG00000235863	153	93	47	25	59	0	7	4
B3GALT5 ENSG00000183778	1	1	9	0	0	0	0	14
B3GALT6 ENSG00000176022	89	2	45	126	0	3	1	31
B3GAT1 ENSG00000109956	42	147	22	141	5	3	99	10
B3GAT2 ENSG00000112309	1	0	0	26	3	22	0	1
B3GAT3 ENSG00000149541	213	379	30	195	363	121	134	164
B3GLCT ENSG00000187676	29	5	1	2	4	9	8	31
B3GNT2 ENSG00000170340	4	1	0	4	17	0	11	3
B3GNT3 ENSG00000179913	0	0	96	0	6	0	2	101
B3GNT4 ENSG00000176383	3	0	13	2	2	0	4	1
B3GNT5 ENSG00000176597	0	2	40	27	0	53	1	1
B3GNT6 ENSG00000198488	0	0	1	0	0	0	0	0
B3GNT7 ENSG00000156966	63	2	33	1	3	4	0	1
B3GNT8 ENSG00000177191	55	4	9	12	32	5	63	2
B3GNT9 ENSG00000237172	150	15	13	8	6	9	5	14
B3GNTL1 ENSG00000175711	23	42	3	0	10	51	59	0
B4GALNT1 ENSG00000135454	169	0	21	0	53	4	0	3
B4GALNT2 ENSG00000167080	0	0	0	0	0	1	4	2
B4GALNT3 ENSG00000139044	5	2	57	8	2	1	8	57
B4GALNT4 ENSG00000182272	5	9	1	83	24	0	1	1
B4GALT1 ENSG00000086062	9	3	856	403	34	57	15	434
B4GALT2 ENSG00000117411	316	249	9	3	554	54	234	10
B4GALT3 ENSG00000158850	303	160	180	32	8	201	216	0
B4GALT4 ENSG00000121578	10	0	777	0	0	0	168	1
B4GALT5 ENSG00000158470	15	126	399	4	27	131	9	53
B4GALT6 ENSG00000118276	43	0	1	0	1	19	0	5
B4GALT7 ENSG00000027847	189	126	92	13	188	13	195	41
B4GAT1 ENSG00000174684	669	920	34	222	230	0	23	2
B9D1 ENSG00000108641	222	145	2	11	16	59	6	3
B9D2 ENSG00000123810	184	1	60	6	23	3	62	8
BAALC ENSG00000164929	0	3	11	2	1	0	0	0
BAAT ENSG00000136881	0	0	0	0	0	0	0	0
BABAM1 ENSG00000105393	348	51	20	195	505	7	137	12
BACE1 ENSG00000186318	230	133	7	2	112	14	10	13
BACE2 ENSG00000182240	453	479	638	309	67	31	61	155
BACH1 ENSG00000156273	5	0	8	34	23	0	32	0
BACH2 ENSG00000112182	3	47	0	0	0	2	4	1
BAD ENSG00000002330	979	447	319	277	27	353	256	15
BAG1 ENSG00000107262	951	660	1681	105	66	229	211	95
BAG2 ENSG00000112208	36	4	34	4	8	162	18	28
BAG3 ENSG00000151929	118	23	293	56	9	327	76	10
BAG4 ENSG00000156735	2	19	0	0	5	1	39	7
BAG5 ENSG00000166170	86	3	36	14	1	29	6	0
BAG6 ENSG00000204463	38	783	449	23	1432	2	236	213
BAHCC1 ENSG00000266074	0	10	6	34	41	59	48	0
BAHD1 ENSG00000140320	66	97	34	109	58	2	2	0
BAIAP2 ENSG00000175866	320	176	553	529	88	22	802	90
BAIAP2L1 ENSG00000006453	2	165	477	427	152	5	627	129
BAIAP2L2 ENSG00000128298	1	8	18	1	0	43	13	0
BAIAP3 ENSG00000007516	33	73	48	37	9	13	107	12
BAK1 ENSG00000030110	155	166	114	15	12	1	63	94
BAMBI ENSG00000095739	1	0	37	10	7	5	6	3
BANF1 ENSG00000175334	179	283	324	22	626	10	67	81
BANK1 ENSG00000153064	0	0	10	25	5	0	9	5
BANP ENSG00000172530	3	145	3	11	69	0	79	19
BAP1 ENSG00000163930	264	252	141	228	551	81	182	47
BARD1 ENSG00000138376	1	2	47	8	115	5	2	9
BARHL2 ENSG00000143032	13	4	0	0	0	1	0	0
BARX1 ENSG00000131668	0	1	0	0	6	1	0	1
BARX2 ENSG00000043039	14	14	35	0	4	9	3	4
BASP1 ENSG00000176788	4	3	79	51	3	79	55	0
BATF ENSG00000156127	54	0	39	0	2	1	0	0
BATF2 ENSG00000168062	29	0	0	3	24	8	1	0
BATF3 ENSG00000123685	38	0	6	52	3	2	0	1
BAX ENSG00000087088	18	131	22	19	36	41	18	25
BAZ1A ENSG00000198604	1	1	75	2	14	4	8	61
BAZ1B ENSG00000009954	125	157	252	84	184	39	8	9
BAZ2A ENSG00000076108	7	1	365	198	1	374	1	42
BAZ2B ENSG00000123636	176	0	116	84	11	5	128	0
BBC3 ENSG00000105327	0	3	56	6	17	0	22	11
BBIP1 ENSG00000214413	63	0	1	0	199	9	25	5
BBOF1 ENSG00000119636	1	0	57	5	4	1	0	0
BBOX1 ENSG00000129151	2	0	0	2	0	0	1	3
BBS1 ENSG00000174483	0	1	14	14	3	6	0	1
BBS10 ENSG00000179941	0	20	6	11	2	1	13	0
BBS12 ENSG00000181004	10	8	1	0	0	0	2	0
BBS2 ENSG00000125124	21	21	21	159	10	3	92	0
BBS4 ENSG00000140463	3	154	27	8	36	1	163	3
BBS5 ENSG00000163093	54	5	0	19	8	11	26	2
BBS7 ENSG00000138686	16	26	2	10	20	37	18	1
BBS9 ENSG00000122507	3	0	54	2	7	2	3	4
BBX ENSG00000114439	193	4	39	60	5	6	140	17
BCAM ENSG00000187244	0	97	666	1504	106	348	949	151
BCAN ENSG00000132692	8	0	0	0	0	3	1	1
BCAP29 ENSG00000075790	0	108	196	163	107	5	51	9
BCAP31 ENSG00000185825	2639	1151	638	892	695	715	2375	603
BCAR1 ENSG00000050820	328	382	317	151	316	461	174	94
BCAR3 ENSG00000137936	69	1	21	4	0	1	12	21
BCAS1 ENSG00000064787	1	126	195	113	11	0	51	2
BCAS2 ENSG00000116752	9	61	33	24	2	41	28	1
BCAS3 ENSG00000141376	82	2	222	22	43	20	0	27
BCAS4 ENSG00000124243	232	8	68	7	26	43	44	0
BCAT1 ENSG00000060982	16	1	3	0	2	0	0	0
BCAT2 ENSG00000105552	427	298	277	489	0	139	173	189
BCCIP ENSG00000107949	29	8	55	51	13	38	2	0
BCDIN3D ENSG00000186666	12	35	3	7	2	3	1	1
BCHE ENSG00000114200	0	0	0	1	0	53	0	4
BCKDHA ENSG00000248098	35	7	26	17	3	27	8	2
BCKDHB ENSG00000083123	0	0	10	37	2	2	4	4
BCKDK ENSG00000103507	221	180	41	10	185	262	166	126
BCL10 ENSG00000142867	2	8	370	30	93	5	2	17
BCL11A ENSG00000119866	115	4	32	14	0	9	5	17
BCL11B ENSG00000127152	1	2	0	2	1	80	0	2
BCL2 ENSG00000171791	58	14	17	0	16	1	1	80
BCL2A1 ENSG00000140379	1	0	10	0	6	11	1	0
BCL2L1 ENSG00000171552	47	187	253	656	303	698	288	13
BCL2L11 ENSG00000153094	15	0	4	9	19	21	56	14
BCL2L12 ENSG00000126453	72	2	80	63	12	14	17	25
BCL2L13 ENSG00000099968	0	97	144	0	30	13	189	1
BCL2L14 ENSG00000121380	0	0	1	1	0	58	0	1
BCL2L15 ENSG00000188761	2	0	22	0	4	0	0	3
BCL2L2 ENSG00000129473	1	41	150	1	135	1	100	30
BCL3 ENSG00000069399	82	126	583	19	450	45	11	48
BCL6 ENSG00000113916	27	5	41	0	5	714	0	41
BCL6B ENSG00000161940	39	5	1	4	16	5	1	1
BCL7A ENSG00000110987	7	68	71	19	0	35	4	0
BCL7B ENSG00000106635	17	22	144	0	2	7	0	389
BCL7C ENSG00000099385	468	360	9	137	150	573	16	1
BCL9 ENSG00000116128	2	17	31	4	43	8	2	6
BCL9L ENSG00000186174	1	250	150	135	97	21	79	86
BCLAF1 ENSG00000029363	8	68	1	3	4	63	34	205
BCO1 ENSG00000135697	2	1	3	0	3	0	0	0
BCO2 ENSG00000197580	116	0	1	7	1	0	0	0
BCOR ENSG00000183337	2	23	8	20	0	1	0	6
BCORL1 ENSG00000085185	98	75	0	1	17	57	27	0
BCR ENSG00000186716	72	335	82	28	24	159	31	53
BCS1L ENSG00000074582	1	419	116	14	2	175	2	174
BDH1 ENSG00000161267	1	210	113	126	11	25	90	18
BDH2 ENSG00000164039	3	243	95	3	5	18	0	309
BDKRB1 ENSG00000100739	5	12	2	1	4	0	0	0
BDKRB2 ENSG00000168398	270	0	157	2	13	1	3	2
BDNF ENSG00000176697	3	0	0	1	4	1	5	1
BDP1 ENSG00000145734	8	0	0	88	17	120	1	8
BEAN1 ENSG00000166546	0	1	0	0	9	2	0	3
BECN1 ENSG00000126581	3	1	16	68	163	6	36	45
BEGAIN ENSG00000183092	206	7	5	13	8	3	53	33
BEND2 ENSG00000177324	1	0	0	0	0	0	0	0
BEND3 ENSG00000178409	4	0	0	5	3	1	2	2
BEND4 ENSG00000188848	5	0	1	21	0	0	21	0
BEND5 ENSG00000162373	0	17	0	0	6	34	0	0
BEND6 ENSG00000151917	0	2	0	1	0	0	7	42
BEND7 ENSG00000165626	1	0	14	3	0	146	3	1
BEST1 ENSG00000167995	22	1	39	281	443	255	73	309
BEST3 ENSG00000127325	3	4	7	2	0	19	0	0
BET1 ENSG00000105829	0	7	30	85	2	0	1	38
BET1L ENSG00000177951	0	243	161	3	30	0	337	0
BEX1 ENSG00000133169	8	6	12	2	2	1	4	0
BEX2 ENSG00000133134	152	0	105	166	1	5	2	1
BEX3 ENSG00000166681	13	504	115	88	297	193	124	187
BEX4 ENSG00000102409	234	120	196	43	106	215	28	19
BEX5 ENSG00000184515	0	25	3	9	0	11	7	6
BFAR ENSG00000103429	146	20	90	64	85	19	32	15
BFSP1 ENSG00000125864	40	0	0	1	0	0	0	0
BGLAP ENSG00000242252	8	7	1	3	1	0	1	4
BGN ENSG00000182492	2114	477	15	250	2761	221	93	667
BHLHB9 ENSG00000198908	28	0	1	0	0	0	1	0
BHLHE22 ENSG00000180828	0	0	1	0	0	1	1	2
BHLHE40 ENSG00000134107	8	10	343	91	73	387	27	105
BHLHE41 ENSG00000123095	1	0	100	1	9	1	3	328
BHMT ENSG00000145692	11	1	1	1	0	0	3	0
BHMT2 ENSG00000132840	14	3	0	1	1	31	0	34
BICC1 ENSG00000122870	0	6	0	6	15	21	3	0
BICD1 ENSG00000151746	0	21	7	13	4	2	30	0
BICD2 ENSG00000185963	36	213	77	5	0	1	2	29
BICDL1 ENSG00000135127	0	1	88	16	7	8	0	36
BICDL2 ENSG00000162069	59	7	288	151	56	17	174	153
BID ENSG00000015475	51	92	389	5	10	8	3	24
BIK ENSG00000100290	20	133	142	688	160	12	223	11
BIN1 ENSG00000136717	2391	64	35	183	770	383	490	36
BIN2 ENSG00000110934	10	3	1	2	12	42	0	3
BIN3 ENSG00000147439	16	307	119	119	204	233	106	59
BIRC2 ENSG00000110330	16	132	9	94	4	123	16	43
BIRC3 ENSG00000023445	1	37	79	16	31	14	0	33
BIRC5 ENSG00000089685	5	0	0	8	15	13	0	8
BIRC6 ENSG00000115760	11	27	2	25	17	3	5	81
BIRC7 ENSG00000101197	0	0	1	2	1	1	0	3
BIVM ENSG00000134897	32	11	0	3	0	2	34	5
BLCAP ENSG00000166619	87	824	478	210	354	39	24	11
BLK ENSG00000136573	0	1	0	7	43	0	0	1
BLM ENSG00000197299	0	0	3	0	6	0	0	0
BLMH ENSG00000108578	14	315	31	12	9	15	0	0
BLNK ENSG00000095585	0	0	0	12	0	105	0	29
BLOC1S1 ENSG00000135441	827	250	64	100	622	561	341	111
BLOC1S2 ENSG00000196072	0	3	18	26	14	0	0	14
BLOC1S3 ENSG00000189114	10	20	9	1	6	3	7	9
BLOC1S4 ENSG00000186222	0	104	46	54	88	32	8	5
BLOC1S5 ENSG00000188428	44	0	2	3	42	0	5	0
BLOC1S6 ENSG00000104164	70	0	31	35	1	75	104	3
BLVRA ENSG00000106605	220	205	61	19	9	3	0	9
BLVRB ENSG00000090013	536	544	214	340	12	490	312	634
BLZF1 ENSG00000117475	35	1	15	21	14	2	39	7
BMF ENSG00000104081	1	21	132	70	49	96	48	68
BMI1 ENSG00000168283	0	13	13	58	82	14	9	55
BMP1 ENSG00000168487	187	129	43	28	244	59	0	62
BMP2 ENSG00000125845	3	2	44	1	3	1	1	1
BMP2K ENSG00000138756	0	5	10	0	80	5	15	0
BMP3 ENSG00000152785	4	0	5	1	1	0	0	3
BMP4 ENSG00000125378	131	138	4	0	8	60	0	2
BMP5 ENSG00000112175	15	1	2	6	185	0	3	28
BMP6 ENSG00000153162	1	0	0	2	6	2	0	0
BMP7 ENSG00000101144	6	130	1	5	14	56	0	281
BMP8A ENSG00000183682	0	1	0	12	0	1	0	0
BMP8B ENSG00000116985	3	4	0	1	2	14	0	0
BMPER ENSG00000164619	42	1	0	0	1	13	15	1
BMPR1A ENSG00000107779	16	60	52	18	5	0	4	0
BMPR1B ENSG00000138696	7	5	17	6	21	2	200	17
BMPR2 ENSG00000204217	3	2	25	78	5	19	6	21
BMS1 ENSG00000165733	199	103	16	12	7	1	3	228
BMT2 ENSG00000164603	4	22	3	1	5	2	51	0
BMX ENSG00000102010	0	0	2	0	1	1	1	0
BNC1 ENSG00000169594	0	1	7	0	1	2	1	0
BNC2 ENSG00000173068	27	80	20	1	0	4	28	3
BNIP1 ENSG00000113734	23	1	28	0	34	17	3	77
BNIP2 ENSG00000140299	33	0	47	24	4	78	105	51
BNIP3 ENSG00000176171	72	20	93	145	24	24	36	79
BNIP3L ENSG00000104765	16	30	3	137	66	3	10	59
BNIPL ENSG00000163141	0	10	4	14	8	19	14	0
BOC ENSG00000144857	336	49	5	9	80	267	143	92
BOD1 ENSG00000145919	18	822	137	3	18	73	9	4
BOD1L1 ENSG00000038219	66	22	58	28	7	67	16	3
BOK ENSG00000176720	392	190	12	143	424	202	7	20
BOLA1 ENSG00000178096	198	19	3	3	48	6	151	4
BOLA2B ENSG00000169627	241	58	316	42	738	44	254	0
BOLA3 ENSG00000163170	2	24	120	106	10	1	5	3
BOP1 ENSG00000261236	4	163	18	90	15	8	141	36
BORA ENSG00000136122	0	15	2	0	2	1	0	0
BORCS5 ENSG00000165714	8	0	7	3	8	11	0	3
BORCS6 ENSG00000196544	23	0	18	11	4	288	10	78
BORCS7 ENSG00000166275	139	7	25	220	85	6	6	6
BORCS8 ENSG00000254901	1	13	69	169	125	63	95	0
BORCS8-MEF2B ENSG00000064489	0	0	6	1	1	0	1	0
BPGM ENSG00000172331	1	4	1	1	3	0	1	106
BPHL ENSG00000137274	4	132	13	2	10	6	6	0
BPI ENSG00000101425	3	42	3	2	4	113	0	3
BPIFA1 ENSG00000198183	1	0	1	1	0	1	0	1
BPIFA2 ENSG00000131050	0	0	0	0	0	0	0	0
BPIFB1 ENSG00000125999	286	3	187	0	1	1	3	6
BPIFB2 ENSG00000078898	2	0	0	39	1	0	34	0
BPIFC ENSG00000184459	0	0	0	0	0	0	0	0
BPNT1 ENSG00000162813	20	2	31	5	28	2	88	13
BPTF ENSG00000171634	322	9	47	122	0	6	2	34
BRAF ENSG00000157764	3	0	48	9	8	24	23	0
BRAP ENSG00000089234	3	162	45	43	0	43	25	3
BRAT1 ENSG00000106009	210	350	54	475	119	2	68	163
BRCA1 ENSG00000012048	51	7	21	13	0	6	1	2
BRCA2 ENSG00000139618	2	6	1	0	1	4	0	6
BRCC3 ENSG00000185515	3	5	9	13	10	57	6	27
BRD1 ENSG00000100425	1	3	17	129	0	48	6	45
BRD2 ENSG00000204256	500	545	854	970	508	494	777	863
BRD3 ENSG00000169925	5	106	83	215	57	39	54	13
BRD4 ENSG00000141867	576	3	326	305	2	287	8	117
BRD7 ENSG00000166164	5	45	151	50	41	12	11	189
BRD8 ENSG00000112983	3	392	194	225	45	11	296	1
BRD9 ENSG00000028310	63	161	43	46	188	235	268	115
BRE ENSG00000158019	90	138	95	24	4	17	1	39
BRF1 ENSG00000185024	27	145	65	17	297	9	392	1
BRF2 ENSG00000104221	155	48	54	3	25	0	68	4
BRI3 ENSG00000164713	984	365	742	540	731	622	1132	143
BRI3BP ENSG00000184992	45	0	1	3	2	6	0	26
BRICD5 ENSG00000182685	6	44	16	57	2	8	7	30
BRINP1 ENSG00000078725	0	0	3	0	5	78	0	0
BRINP2 ENSG00000198797	0	0	0	0	30	0	0	0
BRINP3 ENSG00000162670	2	3	1	13	0	0	0	0
BRIP1 ENSG00000136492	7	1	1	2	0	0	15	0
BRIX1 ENSG00000113460	5	11	0	23	7	2	21	1
BRK1 ENSG00000254999	492	520	365	175	319	116	21	9
BRMS1 ENSG00000174744	125	14	123	35	231	7	29	154
BRMS1L ENSG00000100916	5	0	9	0	0	9	7	2
BROX ENSG00000162819	1	8	59	41	1	0	24	35
BRPF1 ENSG00000156983	74	2	63	18	38	0	7	44
BRPF3 ENSG00000096070	16	170	176	47	39	2	4	4
BRSK1 ENSG00000160469	28	30	5	7	105	64	19	8
BRSK2 ENSG00000174672	4	2	1	6	46	5	1	0
BRWD1 ENSG00000185658	58	2	2	30	0	97	14	126
BRWD3 ENSG00000165288	4	31	94	2	2	1	6	21
BSCL2 ENSG00000168000	0	17	1	0	9	5	1	3
BSDC1 ENSG00000160058	161	122	46	47	22	0	219	0
BSG ENSG00000172270	2086	1032	124	964	189	219	750	368
BSN ENSG00000164061	8	1	3	0	2	0	1	0
BSPH1 ENSG00000188334	0	0	0	0	0	0	0	0
BSPRY ENSG00000119411	13	195	14	29	11	47	3	27
BST1 ENSG00000109743	22	12	18	0	0	2	4	10
BST2 ENSG00000130303	1278	1082	2	8	887	485	3	254
BTAF1 ENSG00000095564	32	11	11	82	5	9	4	8
BTBD1 ENSG00000064726	89	19	133	22	185	8	34	11
BTBD10 ENSG00000148925	26	12	32	9	50	0	1	0
BTBD11 ENSG00000151136	4	4	63	17	2	0	6	1
BTBD16 ENSG00000138152	0	0	0	7	0	0	0	0
BTBD19 ENSG00000222009	2	0	6	0	1	3	0	3
BTBD2 ENSG00000133243	526	188	221	531	261	27	319	498
BTBD3 ENSG00000132640	19	7	33	7	2	4	2	344
BTBD6 ENSG00000184887	101	206	160	133	486	47	51	7
BTBD7 ENSG00000011114	10	73	49	31	37	20	42	29
BTBD8 ENSG00000189195	1	0	7	0	13	9	2	1
BTBD9 ENSG00000183826	20	2	40	14	158	25	3	1
BTC ENSG00000174808	0	0	4	2	1	11	2	22
BTD ENSG00000169814	73	408	47	13	2	0	62	13
BTF3 ENSG00000145741	293	112	66	304	318	332	3	4
BTF3L4 ENSG00000134717	3	0	85	62	93	4	39	25
BTG1 ENSG00000133639	0	328	129	5	196	208	34	279
BTG2 ENSG00000159388	1064	8	490	188	383	1303	7	48
BTG3 ENSG00000154640	0	3	136	73	24	1	1	2
BTK ENSG00000010671	0	6	2	0	1	15	14	1
BTLA ENSG00000186265	0	0	0	0	3	0	0	4
BTN2A1 ENSG00000112763	80	7	15	1	1	5	2	10
BTN2A2 ENSG00000124508	37	0	4	0	9	1	8	15
BTN3A1 ENSG00000026950	0	119	1	0	95	1	27	2
BTN3A2 ENSG00000186470	15	13	6	17	12	14	0	5
BTN3A3 ENSG00000111801	2	30	0	15	0	4	2	3
BTNL3 ENSG00000168903	7	0	0	0	0	1	1	9
BTNL9 ENSG00000165810	0	0	4	0	0	0	14	5
BTRC ENSG00000166167	14	2	25	17	24	24	77	49
BUB1 ENSG00000169679	0	0	0	1	1	0	0	0
BUB1B ENSG00000156970	1	2	2	0	0	0	1	0
BUB3 ENSG00000154473	9	9	0	47	28	35	2	3
BUD13 ENSG00000137656	81	0	2	23	0	4	5	0
BUD31 ENSG00000106245	399	284	448	699	277	284	105	79
BVES ENSG00000112276	33	0	2	1	3	178	0	1
BYSL ENSG00000112578	27	15	119	3	2	3	41	4
BZW1 ENSG00000082153	6	4	257	107	7	8	26	47
BZW2 ENSG00000136261	1	60	37	3	3	6	25	79
C10orf10 ENSG00000165507	3	0	78	4	4	465	9	12
C10orf105 ENSG00000214688	0	9	0	0	1	0	0	0
C10orf107 ENSG00000183346	1	7	0	0	7	1	20	2
C10orf11 ENSG00000148655	2	73	61	0	118	0	8	0
C10orf128 ENSG00000204161	11	0	11	1	9	1	0	5
C10orf2 ENSG00000107815	44	1	23	1	155	1	0	0
C10orf35 ENSG00000171224	8	3	4	1	84	1	28	0
C10orf53 ENSG00000178645	0	1	0	0	0	0	0	0
C10orf54 ENSG00000107738	392	309	93	9	389	675	8	133
C10orf55 ENSG00000222047	0	0	0	0	0	0	2	1
C10orf76 ENSG00000120029	9	363	7	5	3	0	13	2
C10orf82 ENSG00000165863	0	2	1	0	0	0	0	1
C10orf88 ENSG00000119965	23	0	10	1	0	3	4	3
C10orf95 ENSG00000120055	0	0	0	4	0	0	6	0
C10orf99 ENSG00000188373	7	0	57	1	0	9	6	253
C11orf1 ENSG00000137720	134	2	62	8	0	1	7	1
C11orf16 ENSG00000176029	0	0	1	1	2	0	1	10
C11orf21 ENSG00000110665	2	3	1	0	0	0	1	3
C11orf24 ENSG00000171067	349	219	74	82	169	11	283	1
C11orf31 ENSG00000211450	1	374	256	238	14	296	260	397
C11orf45 ENSG00000174370	2	0	0	0	0	1	0	0
C11orf49 ENSG00000149179	25	220	11	5	150	25	60	20
C11orf52 ENSG00000149300	0	0	3	1	3	0	1	0
C11orf53 ENSG00000150750	0	0	5	0	0	0	0	0
C11orf54 ENSG00000182919	0	64	11	69	14	0	2	6
C11orf57 ENSG00000150776	7	36	18	13	5	9	2	18
C11orf58 ENSG00000110696	141	248	227	30	40	78	81	39
C11orf63 ENSG00000109944	2	1	0	1	1	1	0	1
C11orf65 ENSG00000166323	2	3	0	0	0	2	0	0
C11orf68 ENSG00000175573	212	208	28	30	67	77	32	217
C11orf70 ENSG00000137691	0	0	2	0	0	11	0	0
C11orf71 ENSG00000180425	1	7	1	27	7	0	2	26
C11orf74 ENSG00000166352	5	17	7	1	2	5	11	3
C11orf80 ENSG00000173715	0	21	1	14	0	0	0	0
C11orf84 ENSG00000168005	14	23	1	2	1	11	0	10
C11orf87 ENSG00000185742	0	8	0	0	0	0	0	0
C11orf95 ENSG00000188070	148	279	4	24	37	3	10	100
C11orf96 ENSG00000187479	0	1642	44	10	429	11725	21	95
C11orf98 ENSG00000278615	1	2	0	0	2	1	1	1
C12orf10 ENSG00000139637	330	10	220	19	88	34	51	110
C12orf29 ENSG00000133641	38	0	2	8	3	19	5	15
C12orf4 ENSG00000047621	9	25	9	48	11	2	14	7
C12orf40 ENSG00000180116	0	0	0	0	0	0	2	0
C12orf42 ENSG00000179088	3	0	0	0	0	2	2	1
C12orf43 ENSG00000157895	152	76	50	178	43	2	5	3
C12orf45 ENSG00000151131	79	5	14	53	4	0	46	4
C12orf49 ENSG00000111412	5	2	81	2	37	11	5	17
C12orf50 ENSG00000165805	0	1	0	0	0	0	0	0
C12orf54 ENSG00000177627	12	0	27	0	0	2	2	1
C12orf56 ENSG00000185306	2	0	1	3	2	5	1	0
C12orf57 ENSG00000111678	1484	1563	140	714	1660	596	518	701
C12orf60 ENSG00000182993	38	2	0	5	12	0	7	0
C12orf65 ENSG00000130921	9	83	4	7	0	9	2	36
C12orf66 ENSG00000174206	0	2	1	79	15	0	4	52
C12orf71 ENSG00000214700	0	0	0	0	0	0	1	0
C12orf73 ENSG00000204954	0	2	1	25	44	3	0	8
C12orf75 ENSG00000235162	184	58	3	5	2	11	0	22
C12orf76 ENSG00000174456	37	122	12	42	2	11	0	2
C14orf1 ENSG00000133935	47	743	191	339	250	144	105	120
C14orf105 ENSG00000100557	0	2	0	0	1	0	0	0
C14orf119 ENSG00000179933	0	63	3	3	14	15	49	8
C14orf132 ENSG00000227051	0	29	5	13	24	10	0	0
C14orf142 ENSG00000170270	0	4	2	1	1	1	49	7
C14orf159 ENSG00000133943	53	100	32	54	7	2	1	19
C14orf166 ENSG00000087302	112	264	81	28	26	7	8	48
C14orf169 ENSG00000170468	19	0	17	4	2	2	0	0
C14orf178 ENSG00000197734	2	0	0	0	1	0	0	0
C14orf180 ENSG00000184601	0	2	0	0	1	5	0	3
C14orf2 ENSG00000156411	290	1723	173	68	183	219	153	2
C14orf28 ENSG00000179476	2	2	1	33	0	0	2	0
C14orf37 ENSG00000139971	0	9	1	3	0	1	20	0
C14orf39 ENSG00000179008	5	0	1	0	0	2	3	0
C14orf79 ENSG00000140104	1	42	21	106	56	7	66	5
C14orf80 ENSG00000185347	5	4	6	30	3	44	1	6
C14orf93 ENSG00000100802	68	0	0	5	17	93	1	3
C15orf39 ENSG00000167173	11	171	43	3	131	40	5	21
C15orf40 ENSG00000169609	53	78	131	23	22	18	82	42
C15orf41 ENSG00000186073	0	6	10	3	0	9	1	29
C15orf48 ENSG00000166920	4	1	43	87	8	0	136	99
C15orf52 ENSG00000188549	167	137	17	7	7	18	1	0
C15orf53 ENSG00000175779	0	0	0	0	0	0	0	0
C15orf57 ENSG00000128891	17	103	27	0	9	6	1	91
C15orf59 ENSG00000205363	207	3	70	5	5	85	79	3
C15orf61 ENSG00000189227	1	54	3	70	7	1	77	1
C15orf62 ENSG00000188277	0	0	4	1	1	0	1	2
C15orf65 ENSG00000261652	7	1	1	0	1	0	0	0
C16orf13 ENSG00000130731	559	337	22	356	93	39	104	137
C16orf45 ENSG00000166780	170	39	9	19	1	108	1	4
C16orf46 ENSG00000166455	0	18	0	1	0	0	0	0
C16orf52 ENSG00000185716	33	14	58	27	2	3	9	1
C16orf54 ENSG00000185905	1	0	0	1	27	16	0	1
C16orf58 ENSG00000140688	136	1240	77	364	21	8	312	4
C16orf59 ENSG00000162062	1	0	12	33	0	0	0	0
C16orf62 ENSG00000103544	284	1	1	20	120	68	32	70
C16orf70 ENSG00000125149	73	182	8	38	11	0	35	4
C16orf71 ENSG00000166246	1	1	3	1	0	0	0	3
C16orf72 ENSG00000182831	0	15	6	21	8	29	41	32
C16orf74 ENSG00000154102	8	7	1	1	1	90	1	217
C16orf78 ENSG00000166152	0	0	0	0	0	0	0	0
C16orf86 ENSG00000159761	18	7	7	0	39	30	3	0
C16orf87 ENSG00000155330	0	3	1	43	4	0	6	5
C16orf89 ENSG00000153446	11	196	32	2	5	3	4	208
C16orf91 ENSG00000174109	20	116	41	0	15	1	21	1
C16orf92 ENSG00000167194	0	0	0	0	0	2	0	0
C16orf95 ENSG00000260456	0	0	1	1	0	3	1	2
C16orf96 ENSG00000205832	2	2	1	0	3	0	0	0
C17orf105 ENSG00000231256	0	0	1	0	0	1	0	0
C17orf107 ENSG00000205710	12	7	81	0	85	35	6	0
C17orf49 ENSG00000258315	5	6	29	31	3	0	1	2
C17orf51 ENSG00000212719	14	65	0	0	4	7	32	1
C17orf53 ENSG00000125319	1	0	0	1	11	3	1	0
C17orf58 ENSG00000186665	6	7	13	23	2	0	8	2
C17orf62 ENSG00000178927	278	105	85	344	227	17	226	91
C17orf64 ENSG00000141371	0	0	0	0	0	0	0	0
C17orf67 ENSG00000214226	12	4	1	47	3	5	1	2
C17orf74 ENSG00000184560	0	0	1	0	0	0	0	0
C17orf75 ENSG00000108666	14	5	34	15	5	7	10	0
C17orf78 ENSG00000278505	0	0	1	1	0	0	0	1
C17orf80 ENSG00000141219	1	125	5	3	174	47	1	0
C17orf89 ENSG00000224877	316	503	258	253	317	13	191	1
C17orf96 ENSG00000273604	0	2	2	1	0	48	1	0
C17orf97 ENSG00000187624	0	12	9	44	7	8	0	0
C17orf98 ENSG00000275489	2	1	18	0	0	1	1	0
C17orf99 ENSG00000187997	2	1	2	1	0	0	0	10
C18orf21 ENSG00000141428	2	1	14	10	9	3	17	31
C18orf25 ENSG00000152242	6	6	15	38	1	24	8	39
C18orf32 ENSG00000177576	82	12	64	37	3	26	34	2
C18orf54 ENSG00000166845	3	0	0	0	0	5	0	0
C18orf63 ENSG00000206043	0	0	0	0	0	0	0	0
C18orf8 ENSG00000141452	3	3	125	298	0	2	3	1
C19orf12 ENSG00000131943	510	72	335	9	5	3	5	0
C19orf18 ENSG00000177025	59	10	5	0	2	6	2	0
C19orf24 ENSG00000228300	17	223	24	150	11	431	212	223
C19orf25 ENSG00000119559	34	326	9	155	131	274	27	3
C19orf33 ENSG00000167644	20	9	107	25	371	350	1	10
C19orf35 ENSG00000188305	0	1	0	0	1	0	0	0
C19orf38 ENSG00000214212	2	15	0	19	23	14	2	16
C19orf43 ENSG00000123144	168	1812	672	290	12	582	52	321
C19orf44 ENSG00000105072	84	5	2	27	5	89	0	23
C19orf45 ENSG00000198723	0	0	1	4	0	0	2	0
C19orf47 ENSG00000160392	0	1	2	92	195	1	0	146
C19orf48 ENSG00000167747	143	211	6	442	6	547	352	22
C19orf52 ENSG00000142444	5	52	13	2	135	22	16	3
C19orf53 ENSG00000104979	483	1176	42	353	210	121	272	659
C19orf54 ENSG00000188493	18	6	6	46	0	36	2	0
C19orf57 ENSG00000132016	23	0	1	29	3	11	9	0
C19orf60 ENSG00000006015	217	255	14	5	358	165	356	41
C19orf66 ENSG00000130813	42	79	45	1	13	52	224	37
C19orf67 ENSG00000188032	2	0	0	5	1	0	2	3
C19orf68 ENSG00000185453	24	102	1	2	1	0	26	2
C19orf70 ENSG00000174917	946	22	383	26	552	587	320	233
C19orf71 ENSG00000183397	0	2	1	0	2	0	0	0
C19orf73 ENSG00000221916	0	1	0	28	1	1	1	13
C19orf81 ENSG00000235034	22	0	1	26	5	3	139	0
C19orf84 ENSG00000262874	0	0	0	0	0	0	0	0
C1D ENSG00000197223	4	1	35	24	7	28	2	42
C1GALT1 ENSG00000106392	1	0	36	23	2	48	0	0
C1GALT1C1 ENSG00000171155	2	0	18	1	9	2	89	0
C1GALT1C1L ENSG00000223658	0	0	1	0	1	0	0	0
C1QA ENSG00000173372	2739	9	2	0	752	1645	241	270
C1QB ENSG00000173369	1274	304	5	2	357	702	2	488
C1QBP ENSG00000108561	70	6	420	150	30	2	164	320
C1QC ENSG00000159189	352	64	6	4	206	353	16	47
C1QL1 ENSG00000131094	626	2	29	1	11	0	0	4
C1QL2 ENSG00000144119	0	0	0	0	0	7	0	0
C1QL3 ENSG00000165985	1	4	0	0	0	0	3	0
C1QL4 ENSG00000186897	0	0	2	0	1	0	1	0
C1QTNF1 ENSG00000173918	2944	474	129	0	4	56	14	44
C1QTNF2 ENSG00000145861	69	102	0	0	12	76	13	3
C1QTNF3 ENSG00000082196	0	11	29	2	2	0	0	5
C1QTNF4 ENSG00000172247	41	25	2	1	22	0	21	0
C1QTNF5 ENSG00000223953	0	3	0	0	1	3	0	0
C1QTNF6 ENSG00000133466	6	20	2	4	70	0	5	1
C1QTNF7 ENSG00000163145	1	56	0	2	0	1	3	14
C1QTNF9 ENSG00000240654	0	1	0	3	0	0	0	0
C1QTNF9B ENSG00000205863	0	0	0	16	1	0	0	7
C1QTNF9B-AS1 ENSG00000281899	3	1	5	112	16	32	18	32
C1R ENSG00000159403	4753	1827	21	6	3368	2785	69	56
C1RL ENSG00000139178	19	473	64	20	241	31	18	0
C1S ENSG00000182326	519	1306	9	1	566	504	8	125
C1orf101 ENSG00000179397	0	0	0	1	0	0	0	0
C1orf105 ENSG00000180999	0	0	0	0	0	0	0	0
C1orf106 ENSG00000163362	2	15	241	106	1	3	10	88
C1orf109 ENSG00000116922	1	2	73	23	1	0	1	13
C1orf112 ENSG00000000460	8	0	19	0	0	11	1	1
C1orf115 ENSG00000162817	3	32	67	61	1	13	75	0
C1orf116 ENSG00000182795	664	727	390	729	4	28	773	47
C1orf122 ENSG00000197982	797	630	101	388	8	134	299	32
C1orf123 ENSG00000162384	5	357	19	0	10	410	42	3
C1orf127 ENSG00000175262	0	0	0	0	0	0	0	0
C1orf131 ENSG00000143633	0	2	10	16	0	5	20	0
C1orf141 ENSG00000203963	1	3	0	2	0	0	0	0
C1orf145 ENSG00000162913	2	0	0	0	0	0	1	0
C1orf158 ENSG00000157330	0	0	0	7	0	0	5	0
C1orf159 ENSG00000131591	8	124	10	82	168	36	10	46
C1orf162 ENSG00000143110	6	15	0	0	0	126	0	59
C1orf167 ENSG00000215910	0	0	1	0	1	1	2	44
C1orf168 ENSG00000187889	0	0	21	2	0	1	13	1
C1orf174 ENSG00000198912	1	159	58	13	0	1	2	4
C1orf186 ENSG00000263961	7	5	0	50	0	0	0	3
C1orf194 ENSG00000179902	0	0	0	2	1	1	2	0
C1orf198 ENSG00000119280	119	1	167	238	101	276	126	13
C1orf204 ENSG00000188004	0	23	2	15	0	7	0	0
C1orf21 ENSG00000116667	308	139	117	386	7	19	34	229
C1orf210 ENSG00000253313	20	223	8	20	6	3	12	0
C1orf216 ENSG00000142686	12	19	3	22	48	62	4	4
C1orf226 ENSG00000239887	2	6	29	24	10	5	7	0
C1orf228 ENSG00000198520	1	10	3	1	6	0	0	15
C1orf234 ENSG00000227868	0	2	0	0	1	1	0	0
C1orf27 ENSG00000157181	127	0	12	0	0	3	52	11
C1orf35 ENSG00000143793	302	74	37	138	3	0	0	8
C1orf43 ENSG00000143612	97	648	389	199	8	54	91	33
C1orf50 ENSG00000164008	10	0	2	12	7	1	2	2
C1orf52 ENSG00000162642	1	5	4	0	73	3	112	21
C1orf53 ENSG00000203724	5	5	1	5	6	2	20	1
C1orf54 ENSG00000118292	8	352	1	0	7	2	2	3
C1orf56 ENSG00000143443	32	280	33	94	0	27	42	0
C1orf61 ENSG00000125462	7	3	0	0	0	0	0	1
C1orf64 ENSG00000183888	11	1	0	0	0	0	0	1
C1orf74 ENSG00000162757	3	32	150	14	8	2	0	0
C1orf94 ENSG00000142698	0	1	0	0	0	0	1	5
C2 ENSG00000166278	8	0	208	76	139	0	14	50
C20orf144 ENSG00000149609	0	0	0	1	1	1	0	0
C20orf194 ENSG00000088854	26	4	37	6	6	58	108	4
C20orf196 ENSG00000171984	1	70	2	4	1	10	1	3
C20orf24 ENSG00000101084	89	1	157	66	30	4	77	0
C20orf27 ENSG00000101220	7	271	0	11	33	504	125	191
C20orf96 ENSG00000196476	50	10	29	0	27	57	38	1
C21orf2 ENSG00000160226	5	261	1	9	93	171	41	117
C21orf33 ENSG00000160221	77	53	61	25	44	5	3	11
C21orf58 ENSG00000160298	1	8	5	62	47	2	1	5
C21orf59 ENSG00000159079	8	0	30	31	38	7	0	20
C21orf91 ENSG00000154642	3	9	4	51	0	68	0	0
C22orf15 ENSG00000169314	6	1	0	2	23	2	0	0
C22orf23 ENSG00000128346	2	2	0	1	0	6	1	0
C22orf29 ENSG00000215012	95	283	1	41	20	105	0	3
C22orf31 ENSG00000100249	0	0	1	2	0	0	0	1
C22orf39 ENSG00000242259	301	637	203	294	4	351	79	186
C22orf42 ENSG00000205856	0	0	0	0	0	0	3	0
C22orf46 ENSG00000184208	13	6	3	37	4	12	2	59
C2CD2 ENSG00000157617	122	596	382	246	138	82	2	441
C2CD2L ENSG00000172375	6	58	7	15	64	25	23	6
C2CD3 ENSG00000168014	10	0	24	1	3	11	1	3
C2CD4A ENSG00000198535	1	2	0	0	3	0	0	0
C2CD4B ENSG00000205502	23	39	25	3	9	33	85	0
C2CD4C ENSG00000183186	0	0	3	0	9	26	0	5
C2CD4D ENSG00000225556	2	0	7	45	1	0	3	8
C2CD5 ENSG00000111731	0	18	3	2	1	0	6	0
C2orf15 ENSG00000273045	0	0	10	1	0	0	1	1
C2orf40 ENSG00000119147	222	8	5	1	6	6	1	0
C2orf42 ENSG00000115998	27	6	1	6	4	6	4	4
C2orf47 ENSG00000162972	0	18	29	2	4	0	2	0
C2orf49 ENSG00000135974	6	1	23	1	91	16	6	51
C2orf50 ENSG00000150873	1	0	1	0	2	1	0	0
C2orf54 ENSG00000172478	0	0	0	2	46	13	1	2
C2orf66 ENSG00000187944	0	0	0	0	0	0	0	0
C2orf68 ENSG00000168887	3	189	25	126	41	163	227	32
C2orf69 ENSG00000178074	1	1	3	1	3	0	10	0
C2orf70 ENSG00000173557	0	3	1	2	0	0	0	3
C2orf71 ENSG00000179270	1	0	1	0	1	0	0	0
C2orf72 ENSG00000204128	38	57	101	135	14	5	122	2
C2orf73 ENSG00000177994	0	0	1	0	0	0	0	0
C2orf74 ENSG00000237651	0	0	0	0	0	2	1	0
C2orf76 ENSG00000186132	0	0	1	9	0	0	0	0
C2orf78 ENSG00000187833	0	0	0	0	0	0	0	0
C2orf80 ENSG00000188674	0	0	0	0	1	3	0	0
C2orf81 ENSG00000159239	2	4	1	56	1	0	0	29
C2orf82 ENSG00000182600	1	3	0	5	24	3	0	0
C2orf83 ENSG00000042304	0	2	0	0	1	1	1	2
C2orf88 ENSG00000187699	0	7	0	2	0	52	1	0
C3 ENSG00000125730	1445	624	66	2	3725	1409	7	367
C3AR1 ENSG00000171860	9	18	37	5	240	2	4	1
C3orf14 ENSG00000114405	4	1	25	11	1	0	22	2
C3orf18 ENSG00000088543	14	77	8	0	170	82	81	0
C3orf20 ENSG00000131379	0	0	0	0	0	0	0	0
C3orf22 ENSG00000180697	0	0	0	0	0	0	1	0
C3orf33 ENSG00000174928	2	12	65	39	4	3	3	7
C3orf36 ENSG00000221972	0	1	0	0	3	2	0	3
C3orf38 ENSG00000179021	8	6	0	2	2	2	4	2
C3orf49 ENSG00000163632	0	0	0	0	0	0	0	0
C3orf52 ENSG00000114529	2	0	195	0	0	6	3	0
C3orf58 ENSG00000181744	0	0	0	16	9	54	1	3
C3orf62 ENSG00000188315	15	166	64	117	7	37	2	1
C3orf70 ENSG00000187068	63	0	1	1	43	11	4	0
C3orf80 ENSG00000180044	0	0	1	1	1	0	0	4
C4A ENSG00000244731	784	126	13	7	1853	319	19	317
C4B ENSG00000224389	1634	295	146	19	4686	1042	7	1190
C4BPA ENSG00000123838	0	1	0	0	0	0	0	1
C4BPB ENSG00000123843	0	4	0	0	0	2	0	0
C4orf17 ENSG00000138813	0	0	5	0	0	0	0	0
C4orf19 ENSG00000154274	0	1	7	3	1	0	0	9
C4orf22 ENSG00000197826	0	0	0	1	1	0	0	0
C4orf3 ENSG00000164096	417	258	244	214	45	1	23	88
C4orf32 ENSG00000174749	0	6	5	33	6	14	10	6
C4orf33 ENSG00000151470	8	0	0	7	0	0	3	1
C4orf36 ENSG00000163633	44	4	14	5	0	8	4	11
C4orf46 ENSG00000205208	5	0	7	0	1	2	1	0
C4orf48 ENSG00000243449	222	337	3	74	191	12	2	29
C4orf50 ENSG00000181215	1	0	0	0	0	10	0	0
C5 ENSG00000106804	0	1	35	8	1	16	2	2
C5AR1 ENSG00000197405	4	3	73	50	38	32	5	8
C5AR2 ENSG00000134830	8	1	2	1	0	0	0	0
C5orf15 ENSG00000113583	1	9	445	671	306	72	193	0
C5orf22 ENSG00000082213	1	12	10	2	28	0	2	3
C5orf24 ENSG00000181904	106	15	42	128	11	6	26	77
C5orf30 ENSG00000181751	1	1	3	0	24	0	10	20
C5orf34 ENSG00000172244	8	9	1	0	3	0	1	0
C5orf38 ENSG00000186493	240	20	1	71	3	17	56	33
C5orf42 ENSG00000197603	132	2	45	64	4	7	13	0
C5orf45 ENSG00000161010	775	3	16	4	9	18	182	44
C5orf46 ENSG00000178776	25	2	0	0	1	1	1	2
C5orf49 ENSG00000215217	24	7	0	3	2	6	14	2
C5orf51 ENSG00000205765	7	3	19	0	4	1	27	0
C5orf52 ENSG00000187658	4	0	0	0	0	0	0	0
C5orf56 ENSG00000197536	0	6	5	37	5	20	0	131
C5orf63 ENSG00000164241	4	0	12	9	14	0	9	1
C6 ENSG00000039537	1	9	0	1	2	2	0	1
C6orf1 ENSG00000186577	152	379	154	192	103	15	15	21
C6orf106 ENSG00000196821	8	779	115	139	19	133	212	9
C6orf118 ENSG00000112539	0	1	1	0	0	0	1	0
C6orf120 ENSG00000185127	16	28	5	11	10	15	11	6
C6orf132 ENSG00000188112	15	121	181	55	5	77	1	1
C6orf136 ENSG00000204564	27	8	95	13	48	9	4	12
C6orf141 ENSG00000197261	0	0	49	0	0	4	0	1
C6orf201 ENSG00000185689	0	0	2	4	0	2	0	0
C6orf203 ENSG00000130349	5	0	10	12	6	0	3	2
C6orf223 ENSG00000181577	0	1	1	0	5	1	0	2
C6orf226 ENSG00000221821	90	4	0	100	22	7	29	2
C6orf25 ENSG00000204420	0	1	0	1	0	73	1	1
C6orf47 ENSG00000204439	47	138	7	205	75	219	1	57
C6orf48 ENSG00000204387	15	182	34	126	327	101	76	3
C6orf52 ENSG00000137434	0	31	2	0	0	0	2	0
C6orf58 ENSG00000184530	1	3	0	2	1	0	0	0
C6orf62 ENSG00000112308	96	131	8	495	107	174	232	79
C6orf89 ENSG00000198663	7	583	111	184	75	76	1	97
C7 ENSG00000112936	863	502	1	0	76	33	0	135
C7orf25 ENSG00000136197	0	0	0	0	0	0	3	0
C7orf26 ENSG00000146576	183	547	5	248	86	104	116	11
C7orf31 ENSG00000153790	0	4	0	1	3	0	3	1
C7orf34 ENSG00000165131	1	0	0	0	0	0	0	0
C7orf43 ENSG00000146826	11	9	15	89	144	8	3	12
C7orf49 ENSG00000122783	9	465	2	18	75	3	97	1
C7orf50 ENSG00000146540	397	272	5	408	505	323	346	1
C7orf61 ENSG00000185955	3	1	1	1	2	0	1	5
C7orf62 ENSG00000164645	0	0	0	0	0	0	0	0
C7orf72 ENSG00000164500	0	1	0	0	0	0	0	0
C7orf73 ENSG00000243317	34	22	33	27	19	38	210	11
C8A ENSG00000157131	0	0	0	0	0	0	0	0
C8G ENSG00000176919	7	1	1	29	0	1	0	4
C8orf22 ENSG00000168333	2	0	0	0	0	0	0	0
C8orf33 ENSG00000182307	290	50	169	118	9	158	26	7
C8orf34 ENSG00000165084	5	2	5	0	2	3	7	0
C8orf37 ENSG00000156172	0	1	0	0	19	0	1	2
C8orf4 ENSG00000176907	7	19	949	12	132	22	11	0
C8orf44 ENSG00000213865	0	9	31	15	0	5	3	3
C8orf46 ENSG00000169085	69	5	0	3	0	7	1	0
C8orf48 ENSG00000164743	0	0	0	0	0	2	0	0
C8orf58 ENSG00000241852	7	56	8	0	0	1	0	1
C8orf59 ENSG00000176731	165	205	3	214	122	182	4	1
C8orf74 ENSG00000171060	1	0	0	0	0	0	0	0
[truncated: 14,779 more rows]
