# Supplementary material for: Spatial maps of prostate cancer transcriptomes reveal an unexplored landscape of heterogeneity
Source: Nat Commun. 2018 Jun 20;9:2419. doi: 10.1038/s41467-018-04724-5 (PMC6010471; doi:10.1038/s41467-018-04724-5)
Supplement: Supplementary file 13 — Supplementary Data 10 [file 41467_2018_4724_MOESM13_ESM.zip › Supplementary Dataset 5/experiment0003-contributions_gene_type.tsv]

	Factor 1	Factor 2	Factor 3	Factor 4	Factor 5	Factor 6	Factor 7	Factor 8
A1BG ENSG00000121410	1	1	0	5	0	2	0	0
A1CF ENSG00000148584	0	0	0	0	0	0	0	0
A2M ENSG00000175899	284	343	286	0	445	226	73	80
A2ML1 ENSG00000166535	0	4	14	1	1	0	4	10
A4GALT ENSG00000128274	10	5	10	12	102	17	0	97
AAAS ENSG00000094914	15	4	1	43	48	42	20	1
AACS ENSG00000081760	2	28	11	10	4	0	1	13
AADAC ENSG00000114771	0	0	0	0	0	0	0	0
AADACL4 ENSG00000204518	0	0	0	0	0	0	0	0
AADAT ENSG00000109576	28	0	1	7	0	0	7	6
AAED1 ENSG00000158122	4	15	6	3	7	29	6	10
AAGAB ENSG00000103591	0	29	103	2	0	0	18	0
AAK1 ENSG00000115977	0	1	25	21	3	32	26	10
AAMDC ENSG00000087884	225	26	25	3	2	20	2	10
AAMP ENSG00000127837	173	0	234	97	192	61	8	3
AAR2 ENSG00000131043	2	102	43	24	4	9	6	3
AARD ENSG00000205002	0	3	0	0	0	0	0	0
AARS ENSG00000090861	60	74	50	60	1	3	21	14
AARSD1 ENSG00000266967	0	0	0	1	1	1	1	1
AASDH ENSG00000157426	0	0	0	3	2	2	0	1
AASDHPPT ENSG00000149313	0	0	12	7	0	2	0	1
AASS ENSG00000008311	9	0	0	0	0	2	0	0
AATF ENSG00000275700	13	33	30	25	68	0	0	2
AATK ENSG00000181409	1	0	3	0	8	2	0	0
ABAT ENSG00000183044	0	3	5	2	1	0	7	2
ABC13-47488600E17.1 ENSG00000283199	0	0	0	0	1	2	0	0
ABC13-47656900H15.1 ENSG00000283566	1	1	10	0	0	1	0	2
ABCA1 ENSG00000165029	5	0	1	0	0	0	0	3
ABCA10 ENSG00000154263	2	4	1	0	0	1	0	1
ABCA12 ENSG00000144452	14	0	0	0	2	2	0	2
ABCA13 ENSG00000179869	0	0	0	0	0	0	0	0
ABCA2 ENSG00000107331	3	28	9	36	95	8	11	1
ABCA3 ENSG00000167972	2	6	1	3	5	0	0	1
ABCA4 ENSG00000198691	0	1	0	0	0	0	0	0
ABCA5 ENSG00000154265	0	0	37	0	6	9	0	14
ABCA6 ENSG00000154262	2	0	0	0	0	3	0	1
ABCA7 ENSG00000064687	2	0	19	3	10	7	16	0
ABCA8 ENSG00000141338	0	29	1	7	18	0	26	0
ABCA9 ENSG00000154258	1	3	1	1	0	0	0	0
ABCB1 ENSG00000085563	0	0	0	0	1	2	0	1
ABCB10 ENSG00000135776	3	1	0	2	6	0	12	6
ABCB11 ENSG00000073734	10	5	1	0	1	0	1	0
ABCB4 ENSG00000005471	0	7	1	0	0	1	0	0
ABCB5 ENSG00000004846	0	0	0	0	0	0	0	0
ABCB6 ENSG00000115657	3	3	1	0	0	0	0	1
ABCB7 ENSG00000131269	1	10	23	2	2	0	3	19
ABCB8 ENSG00000197150	17	20	0	0	8	1	3	1
ABCB9 ENSG00000150967	17	1	0	1	1	1	0	0
ABCC1 ENSG00000103222	33	9	26	17	3	5	10	2
ABCC10 ENSG00000124574	4	17	17	23	2	22	9	1
ABCC11 ENSG00000121270	0	0	0	0	0	0	0	0
ABCC3 ENSG00000108846	1	31	255	6	9	5	16	1
ABCC4 ENSG00000125257	0	0	10	64	0	0	13	2
ABCC5 ENSG00000114770	70	31	173	27	8	10	0	6
ABCC6 ENSG00000091262	0	8	0	6	8	0	0	1
ABCC8 ENSG00000006071	298	0	19	5	1	1	3	1
ABCC9 ENSG00000069431	0	5	0	1	0	14	0	1
ABCD1 ENSG00000101986	2	3	11	9	23	5	16	14
ABCD2 ENSG00000173208	0	1	0	0	4	6	1	0
ABCD3 ENSG00000117528	9	0	10	12	0	1	2	0
ABCD4 ENSG00000119688	1	4	15	0	22	1	10	2
ABCE1 ENSG00000164163	4	0	34	1	0	9	0	0
ABCF1 ENSG00000204574	61	214	92	74	19	1	35	2
ABCF2 ENSG00000033050	79	111	114	23	89	4	12	2
ABCF3 ENSG00000161204	4	8	3	15	45	42	4	11
ABCG1 ENSG00000160179	4	36	14	0	1	16	1	2
ABCG2 ENSG00000118777	16	1	49	0	0	1	0	0
ABCG4 ENSG00000172350	1	0	0	0	0	0	0	0
ABCG5 ENSG00000138075	0	0	0	0	0	0	0	0
ABHD1 ENSG00000143994	0	6	2	0	0	0	2	0
ABHD10 ENSG00000144827	31	8	0	86	4	12	0	4
ABHD11 ENSG00000106077	84	138	62	4	0	7	9	3
ABHD12 ENSG00000100997	116	102	244	41	14	58	72	3
ABHD13 ENSG00000139826	19	3	12	16	1	8	13	0
ABHD14A ENSG00000248487	30	25	2	20	21	12	2	0
ABHD14B ENSG00000114779	0	111	77	62	260	0	55	12
ABHD15 ENSG00000168792	0	1	30	7	33	1	0	5
ABHD16A ENSG00000204427	6	36	13	6	4	0	3	3
ABHD17A ENSG00000129968	75	32	5	1	28	10	34	1
ABHD17B ENSG00000107362	1	0	40	0	0	0	0	0
ABHD17C ENSG00000136379	0	0	11	0	1	0	10	3
ABHD18 ENSG00000164074	13	0	1	0	3	1	3	0
ABHD2 ENSG00000140526	3	4	56	53	14	1	64	2
ABHD3 ENSG00000158201	0	0	5	6	2	0	0	0
ABHD4 ENSG00000100439	133	6	22	2	13	0	17	4
ABHD5 ENSG00000011198	0	9	2	0	0	0	1	1
ABHD6 ENSG00000163686	0	0	85	12	0	2	1	0
ABHD8 ENSG00000127220	6	23	6	1	30	4	11	2
ABI1 ENSG00000136754	12	1	74	35	1	5	0	11
ABI2 ENSG00000138443	18	26	58	2	23	5	23	8
ABI3 ENSG00000108798	0	12	4	4	1	47	2	26
ABI3BP ENSG00000154175	0	0	3	0	0	1	0	1
ABL1 ENSG00000097007	56	92	12	9	93	180	55	72
ABL2 ENSG00000143322	26	6	9	0	2	137	0	23
ABLIM1 ENSG00000099204	40	21	277	15	240	88	0	5
ABLIM2 ENSG00000163995	4	0	2	1	10	2	0	0
ABLIM3 ENSG00000173210	19	6	94	1	3	8	0	2
ABO ENSG00000175164	0	1	51	0	0	2	2	21
ABR ENSG00000159842	14	13	151	7	4	3	228	1
ABRA ENSG00000174429	0	0	0	0	1	0	0	0
ABRACL ENSG00000146386	1	2	5	0	0	0	0	0
ABT1 ENSG00000146109	15	25	24	5	1	3	2	10
ABTB1 ENSG00000114626	199	11	57	11	41	10	15	42
ABTB2 ENSG00000166016	56	0	36	4	5	0	0	0
AC004158.1 ENSG00000280264	0	0	0	0	0	0	0	0
AC004381.6 ENSG00000005189	1	23	11	0	1	0	0	0
AC004754.3 ENSG00000269881	4	2	0	3	1	0	0	0
AC004813.1 ENSG00000279777	2	0	0	0	0	1	0	0
AC004824.1 ENSG00000280226	0	0	0	0	0	0	0	0
AC005281.1 ENSG00000226690	4	0	0	0	4	1	0	0
AC005477.1 ENSG00000280188	0	0	0	0	0	0	0	0
AC005480.1 ENSG00000279461	1	0	0	0	0	0	0	0
AC006116.20 ENSG00000267710	0	0	0	2	2	0	0	0
AC006386.1 ENSG00000279115	2	3	0	0	1	1	2	1
AC006994.3 ENSG00000279317	0	0	0	0	0	0	0	0
AC007906.1 ENSG00000279018	0	0	0	0	0	0	0	0
AC008074.1 ENSG00000279644	0	0	0	0	0	0	0	0
AC008522.1 ENSG00000279232	0	1	0	0	0	1	0	1
AC008686.1 ENSG00000280221	0	0	0	0	0	0	0	0
AC008759.1 ENSG00000279471	0	0	0	0	0	0	0	0
AC008914.1 ENSG00000279768	0	0	0	0	0	0	0	0
AC009014.3 ENSG00000271824	0	0	0	0	0	0	0	0
AC010731.4 ENSG00000235118	0	0	0	0	0	0	0	0
AC012005.1 ENSG00000279274	13	2	7	10	2	0	2	0
AC013461.1 ENSG00000091436	53	11	0	12	50	3	2	7
AC016549.1 ENSG00000281325	0	0	0	0	0	0	0	0
AC021106.1 ENSG00000279386	0	0	0	0	0	0	0	0
AC024060.1 ENSG00000281584	0	0	0	0	0	0	0	0
AC025335.1 ENSG00000179859	12	3	11	0	0	1	0	2
AC069063.2 ENSG00000279380	0	0	0	0	0	0	0	0
AC073657.1 ENSG00000279937	0	0	0	0	0	0	0	0
AC074033.1 ENSG00000281137	0	0	0	0	0	0	0	0
AC087350.1 ENSG00000281527	0	1	0	0	0	0	0	0
AC090498.1 ENSG00000279483	102	322	68	0	3	17	10	14
AC104981.1 ENSG00000278938	0	0	0	0	0	0	0	0
AC105009.1 ENSG00000281855	0	0	0	0	0	0	0	0
AC105052.1 ENSG00000279168	0	1	0	0	1	1	0	0
AC110615.1 ENSG00000279909	3	1	0	0	6	2	0	5
AC113404.1 ENSG00000254893	0	0	11	0	2	10	26	0
AC118758.1 ENSG00000268187	0	0	0	0	0	0	0	0
AC131097.4 ENSG00000216921	0	0	3	0	0	0	2	1
AC131263.1 ENSG00000280550	0	0	0	0	0	0	0	0
AC138517.6 ENSG00000283288	0	0	0	0	0	0	0	0
AC138969.4 ENSG00000183889	6	23	112	13	190	15	6	9
AC241377.1 ENSG00000281741	9	9	0	4	3	2	4	0
AC241585.1 ENSG00000281571	0	2	0	1	0	0	1	0
AC242988.1 ENSG00000278939	0	0	0	0	0	0	0	1
AC243756.1 ENSG00000270339	0	0	0	0	0	0	1	0
AC245100.1 ENSG00000280649	8	1	5	5	0	0	1	12
ACAA1 ENSG00000060971	218	78	140	106	26	0	0	145
ACAA2 ENSG00000167315	53	15	29	1	0	6	43	1
ACACA ENSG00000278540	0	18	55	27	0	9	3	41
ACACB ENSG00000076555	101	0	1	0	2	128	2	2
ACAD10 ENSG00000111271	0	0	0	6	15	1	2	0
ACAD11 ENSG00000240303	0	1	1	0	0	0	0	2
ACAD8 ENSG00000151498	2	4	0	3	0	0	13	0
ACAD9 ENSG00000177646	59	3	136	0	29	0	0	34
ACADL ENSG00000115361	0	25	0	3	0	1	5	0
ACADM ENSG00000117054	1	4	22	12	17	3	8	54
ACADS ENSG00000122971	1	45	0	0	15	15	15	0
ACADSB ENSG00000196177	1	0	20	9	2	4	0	2
ACADVL ENSG00000072778	196	380	882	366	401	490	451	186
ACAN ENSG00000157766	0	1	2	4	1	3	0	4
ACAP1 ENSG00000072818	1	8	4	3	2	14	0	2
ACAP2 ENSG00000114331	2	1	37	2	61	0	4	4
ACAP3 ENSG00000131584	40	96	18	33	25	18	0	19
ACAT1 ENSG00000075239	63	8	3	69	3	54	3	23
ACAT2 ENSG00000120437	3	34	112	17	1	2	23	7
ACBD3 ENSG00000182827	4	1	34	21	0	3	12	42
ACBD4 ENSG00000181513	128	24	0	54	3	0	8	105
ACBD5 ENSG00000107897	7	5	1	20	0	0	0	3
ACBD6 ENSG00000230124	13	16	15	1	54	17	18	1
ACCS ENSG00000110455	1	16	2	17	15	2	0	6
ACCSL ENSG00000205126	1	0	5	0	1	0	1	4
ACD ENSG00000102977	5	32	5	37	26	13	14	8
ACE ENSG00000159640	8	2	42	0	0	2	0	15
ACE2 ENSG00000130234	4	1	0	0	1	0	2	0
ACER1 ENSG00000167769	0	0	0	0	0	0	0	0
ACER2 ENSG00000177076	0	0	1	0	0	0	0	1
ACER3 ENSG00000078124	46	13	12	3	1	1	2	11
ACHE ENSG00000087085	0	19	66	0	55	73	3	28
ACIN1 ENSG00000100813	36	26	139	26	4	22	22	73
ACKR1 ENSG00000213088	5	1	0	0	36	103	0	4
ACKR2 ENSG00000144648	11	2	0	3	0	2	2	0
ACKR3 ENSG00000144476	34	6	34	0	10	85	2	1
ACKR4 ENSG00000129048	0	0	0	0	0	0	0	0
ACLY ENSG00000131473	11	10	12	30	0	8	21	14
ACMSD ENSG00000153086	0	0	0	0	0	0	0	0
ACO1 ENSG00000122729	26	1	8	2	6	0	8	1
ACO2 ENSG00000100412	145	0	56	24	5	2	97	20
ACOD1 ENSG00000102794	0	0	0	0	0	1	0	0
ACOT1 ENSG00000184227	75	4	23	3	6	3	6	2
ACOT11 ENSG00000162390	18	4	21	1	1	4	17	23
ACOT12 ENSG00000172497	0	0	0	0	0	0	0	0
ACOT13 ENSG00000112304	0	4	4	41	14	0	9	10
ACOT2 ENSG00000119673	120	2	8	1	0	9	1	4
ACOT4 ENSG00000177465	0	0	1	0	0	0	0	0
ACOT7 ENSG00000097021	102	2	8	15	45	4	16	1
ACOT8 ENSG00000101473	24	11	18	1	9	9	10	0
ACOT9 ENSG00000123130	43	19	15	35	0	52	1	3
ACOX1 ENSG00000161533	118	105	91	55	4	6	34	102
ACOX2 ENSG00000168306	27	3	0	3	4	41	16	4
ACOX3 ENSG00000087008	8	8	16	10	1	10	57	0
ACOXL ENSG00000153093	2	0	0	2	0	0	0	3
ACP1 ENSG00000143727	0	14	46	32	2	9	11	2
ACP2 ENSG00000134575	48	48	5	30	8	0	40	53
ACP5 ENSG00000102575	2	1	19	8	38	0	11	3
ACP6 ENSG00000162836	2	33	14	8	0	20	0	3
ACP7 ENSG00000183760	0	0	0	0	0	0	0	0
ACPP ENSG00000014257	1	56	160	1111	0	0	91	4
ACPT ENSG00000142513	1	0	0	0	1	0	0	0
ACR ENSG00000100312	0	3	2	0	0	0	5	0
ACRBP ENSG00000111644	0	1	0	2	0	3	1	0
ACRC ENSG00000147174	0	0	0	0	0	0	0	0
ACSBG1 ENSG00000103740	0	22	1	0	0	4	12	3
ACSBG2 ENSG00000130377	1	0	0	0	0	0	0	1
ACSF2 ENSG00000167107	14	60	57	3	54	7	1	2
ACSF3 ENSG00000176715	95	29	15	25	3	33	20	0
ACSL1 ENSG00000151726	3	0	58	15	2	8	10	0
ACSL3 ENSG00000123983	0	0	84	40	0	0	51	5
ACSL4 ENSG00000068366	2	0	89	7	0	54	2	1
ACSL5 ENSG00000197142	8	5	191	0	142	1	8	2
ACSL6 ENSG00000164398	2	0	1	0	0	0	0	0
ACSM1 ENSG00000166743	0	5	1	6	1	0	1	0
ACSM2A ENSG00000183747	0	0	0	0	0	0	0	0
ACSM2B ENSG00000066813	0	4	1	0	2	1	0	0
ACSM3 ENSG00000005187	2	20	0	21	1	1	16	6
ACSM4 ENSG00000215009	0	0	0	0	0	0	0	0
ACSM5 ENSG00000183549	0	0	0	0	1	2	0	0
ACSM6 ENSG00000173124	1	0	4	0	0	0	0	1
ACSS1 ENSG00000154930	1	79	48	100	0	75	55	48
ACSS2 ENSG00000131069	10	223	55	4	48	147	33	2
ACSS3 ENSG00000111058	0	1	8	7	6	14	1	0
ACTA1 ENSG00000143632	10	28	1	0	6	2	0	0
ACTA2 ENSG00000107796	2684	574	6	0	1	155	3	2
ACTB ENSG00000075624	11518	2500	5071	694	4181	8678	466	1080
ACTBL2 ENSG00000169067	0	0	0	1	0	0	0	0
ACTC1 ENSG00000159251	35	36	0	0	3	2	0	0
ACTG1 ENSG00000184009	30	1264	12831	1328	951	444	352	578
ACTG2 ENSG00000163017	14940	2426	1	3	4	270	0	9
ACTL10 ENSG00000182584	0	7	4	1	0	0	0	0
ACTL6A ENSG00000136518	12	3	2	21	2	3	0	0
ACTL6B ENSG00000077080	0	0	0	0	0	0	0	0
ACTN1 ENSG00000072110	1510	55	1287	221	653	837	113	48
ACTN2 ENSG00000077522	0	0	2	6	2	0	0	0
ACTN3 ENSG00000248746	0	0	0	0	0	0	0	0
ACTN4 ENSG00000130402	455	59	664	165	66	187	44	73
ACTR10 ENSG00000131966	0	3	32	17	5	2	8	0
ACTR1A ENSG00000138107	248	120	32	3	53	6	4	5
ACTR1B ENSG00000115073	23	70	124	56	159	24	56	43
ACTR2 ENSG00000138071	8	0	175	65	12	101	24	42
ACTR3 ENSG00000115091	17	0	123	0	1	6	3	31
ACTR3B ENSG00000133627	3	2	6	0	2	10	1	0
ACTR3C ENSG00000106526	3	0	5	2	0	1	8	0
ACTR5 ENSG00000101442	0	6	2	4	2	4	1	0
ACTR6 ENSG00000075089	0	0	9	2	7	6	3	2
ACTR8 ENSG00000113812	0	1	17	6	4	12	2	1
ACTRT3 ENSG00000184378	0	0	1	0	0	0	0	2
ACVR1 ENSG00000115170	16	1	5	3	0	0	0	6
ACVR1B ENSG00000135503	2	4	48	2	3	0	13	5
ACVR1C ENSG00000123612	0	1	3	0	1	0	0	1
ACVR2A ENSG00000121989	0	0	4	0	7	2	0	0
ACVR2B ENSG00000114739	0	0	2	0	0	0	1	0
ACVRL1 ENSG00000139567	121	125	1	4	180	21	2	3
ACY1 ENSG00000243989	1	3	22	13	36	24	1	0
ACY3 ENSG00000132744	0	0	1	2	1	1	0	1
ACYP1 ENSG00000119640	4	1	1	29	0	0	2	0
ACYP2 ENSG00000170634	3	7	11	4	1	30	0	0
ADA ENSG00000196839	10	0	0	1	51	1	0	2
ADAD1 ENSG00000164113	1	0	0	1	1	1	0	1
ADAD2 ENSG00000140955	1	1	0	1	1	2	0	0
ADAL ENSG00000168803	13	2	5	10	0	0	1	1
ADAM10 ENSG00000137845	3	1	56	37	35	0	1	9
ADAM11 ENSG00000073670	3	2	0	1	0	10	0	0
ADAM12 ENSG00000148848	4	6	1	2	0	0	0	0
ADAM15 ENSG00000143537	15	2	60	36	0	132	29	8
ADAM17 ENSG00000151694	22	1	25	1	1	0	1	0
ADAM18 ENSG00000168619	0	0	0	0	0	0	0	0
ADAM19 ENSG00000135074	55	1	0	0	0	1	0	0
ADAM2 ENSG00000104755	10	6	1	2	0	1	0	0
ADAM20 ENSG00000134007	0	0	1	0	0	0	2	1
ADAM22 ENSG00000008277	5	3	0	0	2	1	0	10
ADAM23 ENSG00000114948	2	3	1	3	5	0	12	4
ADAM28 ENSG00000042980	14	0	8	2	0	1	0	1
ADAM29 ENSG00000168594	0	0	0	0	0	0	0	0
ADAM32 ENSG00000197140	1	1	0	1	1	0	0	0
ADAM33 ENSG00000149451	359	8	58	12	1	484	28	38
ADAM7 ENSG00000069206	0	0	0	0	0	0	0	0
ADAM8 ENSG00000151651	1	0	50	2	3	2	5	78
ADAM9 ENSG00000168615	6	0	287	76	1	1	72	53
ADAMDEC1 ENSG00000134028	0	0	0	0	1	0	0	0
ADAMTS1 ENSG00000154734	113	12	117	0	66	607	37	50
ADAMTS10 ENSG00000142303	87	1	6	4	14	98	2	16
ADAMTS12 ENSG00000151388	0	0	11	8	15	0	0	0
ADAMTS13 ENSG00000160323	11	21	16	8	0	0	0	3
ADAMTS14 ENSG00000138316	2	0	1	0	0	19	2	0
ADAMTS15 ENSG00000166106	48	0	0	0	1	8	1	1
ADAMTS16 ENSG00000145536	0	0	0	0	0	0	0	0
ADAMTS17 ENSG00000140470	0	0	0	0	5	1	8	0
ADAMTS18 ENSG00000140873	0	0	0	1	1	0	0	0
ADAMTS19 ENSG00000145808	0	0	0	0	0	0	0	0
ADAMTS2 ENSG00000087116	0	24	1	0	0	2	0	0
ADAMTS20 ENSG00000173157	0	0	0	0	0	0	0	0
ADAMTS3 ENSG00000156140	0	0	0	0	0	0	0	0
ADAMTS4 ENSG00000158859	0	4	14	1	0	189	1	0
ADAMTS5 ENSG00000154736	18	0	2	0	1	2	2	0
ADAMTS6 ENSG00000049192	0	0	0	0	0	0	0	0
ADAMTS7 ENSG00000136378	0	12	1	1	0	11	2	11
ADAMTS8 ENSG00000134917	24	1	79	0	3	24	0	5
ADAMTS9 ENSG00000163638	0	13	2	0	0	30	8	0
ADAMTSL1 ENSG00000178031	14	9	1	6	1	2	13	8
ADAMTSL2 ENSG00000197859	0	78	2	0	0	7	13	64
ADAMTSL3 ENSG00000156218	0	2	10	10	0	1	0	1
ADAMTSL4 ENSG00000143382	14	67	1	0	18	6	0	0
ADAMTSL5 ENSG00000185761	11	32	0	1	1	3	0	0
ADAP1 ENSG00000105963	0	13	0	0	4	0	3	3
ADAP2 ENSG00000184060	16	0	1	0	8	0	0	0
ADAR ENSG00000160710	9	494	88	31	89	65	138	62
ADARB1 ENSG00000197381	68	0	11	11	3	0	0	3
ADARB2 ENSG00000185736	0	0	0	0	0	1	0	0
ADAT1 ENSG00000065457	0	20	36	1	0	1	10	23
ADAT2 ENSG00000189007	8	2	2	11	0	0	1	2
ADAT3 ENSG00000213638	0	0	0	0	0	0	0	0
ADCK1 ENSG00000063761	6	5	20	12	12	2	0	0
ADCK2 ENSG00000133597	75	34	1	19	29	66	3	6
ADCK3 ENSG00000163050	0	75	19	22	55	66	28	13
ADCK4 ENSG00000123815	19	1	8	7	10	11	1	2
ADCK5 ENSG00000173137	12	0	0	3	1	7	12	10
ADCY1 ENSG00000164742	3	3	0	0	10	0	0	4
ADCY10 ENSG00000143199	0	0	0	0	0	0	0	0
ADCY2 ENSG00000078295	0	16	10	3	80	0	0	6
ADCY3 ENSG00000138031	4	6	18	16	89	140	12	15
ADCY4 ENSG00000129467	37	1	14	1	17	1	6	20
ADCY5 ENSG00000173175	514	56	16	1	8	5	0	0
ADCY6 ENSG00000174233	42	0	145	83	72	2	32	30
ADCY7 ENSG00000121281	0	0	3	0	19	12	1	4
ADCY9 ENSG00000162104	24	11	2	2	5	11	7	0
ADCYAP1 ENSG00000141433	0	0	0	0	0	0	0	0
ADCYAP1R1 ENSG00000078549	9	0	7	1	1	0	1	0
ADD1 ENSG00000087274	200	14	25	35	11	56	8	28
ADD2 ENSG00000075340	0	2	0	3	0	0	0	0
ADD3 ENSG00000148700	2	1	30	15	28	9	0	1
ADGB ENSG00000118492	1	2	0	0	0	3	0	3
ADGRA1 ENSG00000197177	0	0	0	0	0	0	0	0
ADGRA2 ENSG00000020181	1050	113	23	39	196	95	16	28
ADGRA3 ENSG00000152990	8	0	16	13	0	0	10	1
ADGRB1 ENSG00000181790	0	5	5	0	2	6	2	0
ADGRB2 ENSG00000121753	2	3	0	0	1	2	0	1
ADGRB3 ENSG00000135298	0	2	0	0	6	0	0	0
ADGRD1 ENSG00000111452	19	8	3	0	0	3	2	8
ADGRD2 ENSG00000180264	0	0	0	0	0	2	0	0
ADGRE1 ENSG00000174837	0	0	1	0	0	0	0	0
ADGRE2 ENSG00000127507	11	3	0	0	0	1	4	0
ADGRE3 ENSG00000131355	0	0	0	0	0	0	0	0
ADGRE5 ENSG00000123146	69	7	151	16	93	49	2	24
ADGRF1 ENSG00000153292	5	0	226	1	3	1	1	10
ADGRF2 ENSG00000164393	0	0	0	0	0	0	0	0
ADGRF3 ENSG00000173567	0	0	0	0	0	0	0	0
ADGRF4 ENSG00000153294	1	0	7	0	0	0	0	0
ADGRF5 ENSG00000069122	0	2	2	6	4	8	1	0
ADGRG1 ENSG00000205336	0	46	149	143	17	5	26	52
ADGRG2 ENSG00000173698	0	0	0	0	0	0	0	0
ADGRG3 ENSG00000182885	1	2	5	1	3	1	0	4
ADGRG4 ENSG00000156920	2	0	0	0	0	0	0	0
ADGRG5 ENSG00000159618	1	0	0	0	1	9	0	1
ADGRG6 ENSG00000112414	1	0	31	16	0	0	1	0
ADGRL1 ENSG00000072071	25	26	20	11	25	6	1	59
ADGRL2 ENSG00000117114	10	2	4	7	10	3	30	19
ADGRL3 ENSG00000150471	1	4	1	0	0	0	0	0
ADGRL4 ENSG00000162618	1	0	2	0	0	37	0	1
ADGRV1 ENSG00000164199	0	1	5	0	0	2	5	0
ADH1B ENSG00000196616	1	25	1	7	1	0	0	0
ADH1C ENSG00000248144	1	1	0	1	0	0	1	0
ADH4 ENSG00000198099	1	0	0	0	0	0	0	0
ADH5 ENSG00000197894	60	172	25	4	63	0	4	0
ADH6 ENSG00000172955	3	1	0	0	0	1	1	3
ADH7 ENSG00000196344	0	0	0	0	0	0	0	0
ADHFE1 ENSG00000147576	4	4	28	17	3	18	12	0
ADI1 ENSG00000182551	139	203	41	108	36	117	155	47
ADIPOQ ENSG00000181092	0	0	0	0	0	0	0	0
ADIPOR1 ENSG00000159346	0	2	147	27	19	0	34	46
ADIPOR2 ENSG00000006831	4	20	0	20	53	1	1	63
ADIRF ENSG00000148671	2126	564	718	372	520	458	313	52
ADK ENSG00000156110	12	7	55	7	4	0	1	64
ADM ENSG00000148926	0	0	123	0	19	6	1	6
ADM2 ENSG00000128165	0	0	5	2	2	3	0	1
ADM5 ENSG00000224420	0	0	0	0	0	5	0	0
ADNP ENSG00000101126	48	20	24	2	4	1	24	10
ADNP2 ENSG00000101544	0	6	13	6	1	3	0	4
ADO ENSG00000181915	9	0	0	29	9	2	0	5
ADORA1 ENSG00000163485	1	2	2	1	0	0	0	0
ADORA2B ENSG00000170425	0	7	25	0	2	0	1	2
ADORA3 ENSG00000282608	2	2	11	0	2	2	9	0
ADPGK ENSG00000159322	0	14	95	24	2	1	93	1
ADPRH ENSG00000144843	2	8	3	0	0	4	18	0
ADPRHL1 ENSG00000153531	1	0	18	0	0	8	0	5
ADPRHL2 ENSG00000116863	5	33	27	11	0	64	76	0
ADPRM ENSG00000170222	0	2	4	11	0	0	0	0
ADRA1A ENSG00000120907	5	5	0	0	5	0	0	2
ADRA1B ENSG00000170214	0	0	0	0	0	0	0	0
ADRA1D ENSG00000171873	0	6	3	1	12	1	0	0
ADRA2A ENSG00000150594	13	21	2	3	30	5	40	23
ADRA2B ENSG00000274286	2	0	2	0	0	0	0	0
ADRA2C ENSG00000184160	0	40	2	2	2	42	0	0
ADRB1 ENSG00000043591	4	0	1	0	2	0	2	0
ADRB2 ENSG00000169252	2	34	0	2	0	0	5	0
ADRB3 ENSG00000188778	31	0	8	1	0	1	0	3
ADRM1 ENSG00000130706	20	91	63	14	76	4	4	48
ADSL ENSG00000239900	0	94	14	4	3	3	1	5
ADSS ENSG00000035687	1	2	36	3	9	8	45	2
ADSSL1 ENSG00000185100	60	12	2	4	3	0	8	7
ADTRP ENSG00000111863	0	0	0	0	1	0	0	2
AEBP1 ENSG00000106624	1935	512	5	9	463	492	0	221
AEBP2 ENSG00000139154	1	1	21	19	0	24	0	15
AEN ENSG00000181026	29	17	41	0	8	23	39	18
AES ENSG00000104964	296	176	260	138	203	241	90	168
AF011889.5 ENSG00000241489	0	0	0	0	0	0	0	0
AF111168.1 ENSG00000280308	0	0	0	0	0	0	0	0
AFAP1 ENSG00000196526	0	4	8	1	15	34	0	0
AFAP1L1 ENSG00000157510	9	8	0	4	5	0	0	31
AFAP1L2 ENSG00000169129	0	7	1	2	0	8	1	2
AFF1 ENSG00000172493	4	0	10	3	5	8	10	7
AFF2 ENSG00000155966	0	0	0	0	6	0	1	0
AFF3 ENSG00000144218	0	0	12	18	0	0	7	1
AFF4 ENSG00000072364	6	0	38	28	32	2	12	14
AFG3L2 ENSG00000141385	5	6	191	22	14	10	29	24
AFM ENSG00000079557	1	2	0	1	0	1	1	0
AFMID ENSG00000183077	0	17	18	24	9	1	31	33
AFP ENSG00000081051	0	0	1	0	1	0	0	0
AFTPH ENSG00000119844	0	0	39	25	0	2	31	12
AGA ENSG00000038002	0	0	11	0	0	1	6	0
AGAP1 ENSG00000157985	15	0	42	10	2	4	0	3
AGAP14P ENSG00000279058	0	0	1	1	0	0	0	0
AGAP2 ENSG00000135439	1	3	19	0	0	2	0	1
AGAP3 ENSG00000133612	9	42	78	54	63	0	33	54
AGAP4 ENSG00000188234	0	0	2	9	0	0	4	2
AGAP5 ENSG00000172650	1	2	1	0	2	1	0	0
AGAP6 ENSG00000204149	1	1	28	17	2	1	5	2
AGAP9 ENSG00000204172	2	0	0	6	8	3	0	0
AGBL1 ENSG00000273540	0	0	0	0	0	0	0	0
AGBL2 ENSG00000165923	0	0	1	0	0	1	0	0
AGBL3 ENSG00000146856	1	0	3	1	0	0	0	0
AGBL4 ENSG00000186094	0	0	1	0	0	1	0	0
AGBL5 ENSG00000084693	1	34	22	1	32	29	16	2
AGER ENSG00000204305	52	0	73	1	1	6	1	0
AGFG1 ENSG00000173744	1	12	31	13	0	2	1	0
AGFG2 ENSG00000106351	0	29	40	10	9	0	23	0
AGGF1 ENSG00000164252	4	4	1	3	2	1	9	2
AGK ENSG00000006530	3	9	0	6	0	1	1	1
AGL ENSG00000162688	0	3	0	19	0	0	5	0
AGMAT ENSG00000116771	0	1	0	0	0	0	0	0
AGMO ENSG00000187546	0	0	0	0	0	0	0	0
AGO1 ENSG00000092847	4	79	69	12	0	5	0	1
AGO2 ENSG00000123908	41	0	48	44	8	105	0	9
AGO3 ENSG00000126070	11	7	7	5	4	1	0	1
AGO4 ENSG00000134698	16	7	0	1	1	2	3	6
AGPAT1 ENSG00000204310	339	26	63	68	50	49	36	41
AGPAT2 ENSG00000169692	3	0	8	64	36	105	48	27
AGPAT3 ENSG00000160216	7	10	115	58	19	18	45	33
AGPAT4 ENSG00000026652	4	1	0	0	3	7	30	13
AGPAT5 ENSG00000155189	6	0	0	4	11	0	0	4
AGPS ENSG00000018510	7	5	3	0	5	4	0	4
AGR2 ENSG00000106541	1	3	1167	81	1	19	150	44
AGR3 ENSG00000173467	0	0	94	0	1	1	4	0
AGRN ENSG00000188157	0	0	91	14	0	43	18	45
AGT ENSG00000135744	2	2	3	0	2	63	11	0
AGTPBP1 ENSG00000135049	0	0	0	0	0	0	0	1
AGTR1 ENSG00000144891	0	0	0	0	8	0	8	6
AGTRAP ENSG00000177674	13	244	12	53	60	7	94	12
AHCTF1 ENSG00000153207	1	2	16	13	0	81	0	5
AHCY ENSG00000101444	118	242	50	60	3	81	1	42
AHCYL1 ENSG00000168710	157	34	122	80	91	39	2	62
AHCYL2 ENSG00000158467	0	0	28	6	2	0	10	3
AHDC1 ENSG00000126705	1	0	40	3	147	2	26	1
AHI1 ENSG00000135541	19	9	1	38	0	28	14	29
AHNAK ENSG00000124942	255	1	434	379	64	164	108	98
AHNAK2 ENSG00000185567	231	53	0	0	9	24	0	3
AHR ENSG00000106546	5	0	135	0	0	13	12	53
AHRR ENSG00000063438	0	1	1	0	1	3	0	0
AHSA1 ENSG00000100591	23	19	55	40	113	4	20	6
AHSA2 ENSG00000173209	2	0	1	32	7	45	0	4
AHSG ENSG00000145192	0	0	0	0	0	0	0	0
AIDA ENSG00000186063	2	0	0	1	1	4	0	0
AIF1 ENSG00000204472	80	46	25	0	0	4	5	15
AIF1L ENSG00000126878	3	0	4	0	12	1	0	0
AIFM1 ENSG00000156709	3	61	54	18	0	0	60	3
AIFM2 ENSG00000042286	8	39	4	5	0	12	0	5
AIFM3 ENSG00000183773	0	0	2	2	1	1	0	0
AIG1 ENSG00000146416	11	79	26	10	28	3	8	0
AIM1 ENSG00000112297	0	4	30	4	1	2	1	1
AIM1L ENSG00000176092	2	0	35	1	0	0	1	2
AIM2 ENSG00000163568	0	0	0	0	0	0	0	1
AIMP1 ENSG00000164022	20	0	47	10	8	0	23	0
AIMP2 ENSG00000106305	3	9	0	4	1	0	0	8
AIP ENSG00000110711	158	165	8	32	220	10	147	105
AIPL1 ENSG00000129221	3	0	0	1	0	0	0	0
AIRE ENSG00000160224	0	0	0	5	0	0	2	0
AJ239318.1 ENSG00000280108	0	0	1	0	0	0	0	0
AJAP1 ENSG00000196581	3	0	0	0	2	0	0	0
AJUBA ENSG00000129474	3	3	24	1	1	12	1	1
AK1 ENSG00000106992	164	67	21	0	10	4	16	1
AK2 ENSG00000004455	7	151	192	102	150	0	0	73
AK3 ENSG00000147853	10	0	36	11	0	4	18	6
AK4 ENSG00000162433	4	0	2	14	0	0	4	4
AK5 ENSG00000154027	0	5	0	0	0	0	0	2
AK6 ENSG00000085231	13	0	46	5	4	2	0	0
AK7 ENSG00000140057	2	0	0	0	0	1	0	0
AK8 ENSG00000165695	7	4	0	0	2	0	1	0
AK9 ENSG00000155085	1	0	0	0	0	0	7	0
AKAP1 ENSG00000121057	75	38	66	25	6	32	39	10
AKAP10 ENSG00000108599	2	28	2	25	12	9	1	3
AKAP11 ENSG00000023516	32	0	12	27	1	1	33	0
AKAP12 ENSG00000131016	28	0	34	1	20	12	0	24
AKAP13 ENSG00000170776	58	12	21	39	8	49	19	45
AKAP14 ENSG00000186471	0	0	0	0	0	0	0	0
AKAP17A ENSG00000197976	1	3	36	30	15	0	9	56
AKAP3 ENSG00000111254	0	2	1	5	0	1	0	4
AKAP4 ENSG00000147081	0	0	0	0	0	0	0	0
AKAP5 ENSG00000179841	0	0	0	0	0	0	1	0
AKAP6 ENSG00000151320	0	0	5	1	0	3	0	0
AKAP7 ENSG00000118507	0	4	2	2	0	0	3	4
AKAP8 ENSG00000105127	2	287	207	73	1	2	11	0
AKAP8L ENSG00000011243	42	55	37	44	30	38	38	31
AKAP9 ENSG00000127914	5	3	32	21	3	11	43	19
AKIP1 ENSG00000166452	4	67	22	3	3	2	0	23
AKIRIN1 ENSG00000174574	42	11	67	18	3	0	2	2
AKIRIN2 ENSG00000135334	0	2	10	0	0	1	0	17
AKNA ENSG00000106948	0	70	2	0	24	216	8	20
AKNAD1 ENSG00000162641	0	21	0	1	1	0	1	0
AKR1A1 ENSG00000117448	56	313	86	38	49	26	77	8
AKR1B1 ENSG00000085662	3	226	8	4	1	36	0	0
AKR1B15 ENSG00000227471	0	0	0	0	0	0	0	0
AKR1C1 ENSG00000187134	134	137	30	0	34	57	2	5
AKR1C2 ENSG00000151632	286	25	130	15	52	89	1	10
AKR1C3 ENSG00000196139	88	8	61	0	3	13	7	2
AKR1D1 ENSG00000122787	0	0	5	1	0	0	0	0
AKR1E2 ENSG00000165568	0	0	0	0	0	4	0	0
AKR7A2 ENSG00000053371	442	549	175	34	2	3	39	6
AKR7A3 ENSG00000162482	2	4	0	0	2	6	1	1
AKR7L ENSG00000211454	0	0	0	0	0	0	0	0
AKT1 ENSG00000142208	4	58	376	105	401	100	124	116
AKT1S1 ENSG00000204673	22	11	2	22	0	48	5	16
AKT2 ENSG00000105221	53	6	178	40	175	106	65	0
AKT3 ENSG00000117020	59	0	6	51	0	1	67	2
AKTIP ENSG00000166971	5	1	1	23	3	0	15	3
AL023806.1 ENSG00000280184	0	0	0	0	1	0	0	0
AL049794.1 ENSG00000280240	0	0	0	0	0	0	0	0
AL133475.1 ENSG00000281602	0	0	0	0	0	0	0	0
AL354828.1 ENSG00000279282	0	0	0	0	0	0	0	0
AL354828.2 ENSG00000280175	0	0	0	0	0	0	0	0
AL356053.1 ENSG00000150076	5	0	0	2	0	0	0	0
AL356585.1 ENSG00000279081	0	0	0	0	0	0	0	0
AL358852.1 ENSG00000278899	0	0	0	0	0	0	0	0
AL365181.1 ENSG00000280316	0	0	0	0	0	5	0	0
AL513523.2 ENSG00000279767	4	5	0	0	0	23	0	0
AL589743.1 ENSG00000279508	5	6	0	0	0	0	2	2
ALAD ENSG00000148218	0	25	63	8	0	4	42	13
ALAS1 ENSG00000023330	92	2	93	1	1	2	28	9
ALAS2 ENSG00000158578	0	1	0	0	0	0	0	0
ALB ENSG00000163631	0	0	0	0	0	1	1	0
ALCAM ENSG00000170017	30	1	39	12	2	0	2	0
ALDH16A1 ENSG00000161618	57	34	11	22	11	22	6	18
ALDH18A1 ENSG00000059573	3	45	41	12	15	1	8	1
ALDH1A1 ENSG00000165092	191	1	2	13	0	5	5	17
ALDH1A2 ENSG00000128918	33	204	135	2	0	54	1	2
ALDH1A3 ENSG00000184254	0	0	199	42	6	19	56	4
ALDH1B1 ENSG00000137124	275	26	7	0	4	62	0	0
ALDH1L1 ENSG00000144908	183	30	79	3	0	1	2	4
ALDH1L2 ENSG00000136010	18	0	16	0	30	8	0	0
ALDH3A1 ENSG00000108602	0	0	2	0	0	0	0	9
ALDH3A2 ENSG00000072210	0	58	13	30	25	3	244	80
ALDH3B1 ENSG00000006534	93	10	4	5	29	29	2	6
ALDH3B2 ENSG00000132746	0	5	95	2	3	0	0	0
ALDH4A1 ENSG00000159423	93	3	53	51	1	6	0	0
ALDH5A1 ENSG00000112294	0	0	6	0	3	1	0	3
ALDH6A1 ENSG00000119711	0	10	2	16	27	5	0	5
ALDH7A1 ENSG00000164904	51	78	47	80	21	0	2	1
ALDH8A1 ENSG00000118514	0	0	0	0	0	0	0	0
ALDH9A1 ENSG00000143149	6	65	13	25	4	10	0	3
ALDOA ENSG00000149925	1066	60	373	158	181	258	141	66
ALDOC ENSG00000109107	106	136	78	6	0	0	56	0
ALG1 ENSG00000033011	70	13	11	15	3	0	1	0
ALG10 ENSG00000139133	0	1	1	5	0	0	0	0
ALG10B ENSG00000175548	0	4	6	0	1	0	2	0
ALG11 ENSG00000253710	0	1	0	0	0	0	0	0
ALG12 ENSG00000182858	1	24	32	11	12	34	43	61
ALG13 ENSG00000101901	1	0	29	20	11	0	3	4
ALG14 ENSG00000172339	10	4	0	5	0	1	0	18
ALG1L ENSG00000189366	0	4	3	1	0	0	2	0
ALG1L2 ENSG00000251287	0	0	1	0	0	0	0	0
ALG2 ENSG00000119523	0	2	5	19	1	4	17	1
ALG3 ENSG00000214160	10	0	43	6	37	8	7	3
ALG5 ENSG00000120697	0	6	8	4	5	0	2	4
ALG6 ENSG00000088035	0	6	5	1	0	0	3	0
ALG8 ENSG00000159063	1	5	6	14	2	12	35	2
ALG9 ENSG00000086848	2	2	1	0	1	1	1	1
ALK ENSG00000171094	0	1	0	0	0	0	0	0
ALKBH1 ENSG00000100601	1	0	0	1	1	2	0	0
ALKBH2 ENSG00000189046	2	13	4	10	1	3	17	2
ALKBH3 ENSG00000166199	1	73	17	13	35	3	0	0
ALKBH4 ENSG00000160993	42	39	15	9	1	3	0	11
ALKBH5 ENSG00000091542	289	82	109	38	45	12	44	60
ALKBH6 ENSG00000239382	2	25	10	19	25	3	0	0
ALKBH7 ENSG00000125652	84	38	4	42	70	67	32	20
ALKBH8 ENSG00000137760	0	0	2	0	0	0	0	0
ALLC ENSG00000151360	0	0	0	0	0	0	0	0
ALMS1 ENSG00000116127	0	1	0	0	2	9	0	0
ALOX12 ENSG00000108839	0	0	0	0	1	0	0	1
ALOX12B ENSG00000179477	0	0	0	0	0	0	0	0
ALOX15 ENSG00000161905	0	0	0	0	0	0	0	0
ALOX15B ENSG00000179593	11	3	19	33	0	0	5	0
ALOX5 ENSG00000012779	18	12	66	0	0	5	0	1
ALOX5AP ENSG00000132965	46	3	30	2	19	0	0	2
ALPK1 ENSG00000073331	0	4	20	0	1	5	1	2
ALPK2 ENSG00000198796	1	0	0	0	0	0	0	0
ALPK3 ENSG00000136383	25	2	0	0	0	10	9	0
ALPL ENSG00000162551	0	0	0	1	0	0	0	9
ALPP ENSG00000163283	0	0	0	0	0	0	0	0
ALS2 ENSG00000003393	1	0	6	2	0	0	4	1
ALS2CL ENSG00000178038	0	10	66	4	58	1	19	30
ALS2CR11 ENSG00000155754	1	1	0	0	0	0	0	0
ALS2CR12 ENSG00000155749	1	0	2	0	0	0	1	0
ALX3 ENSG00000156150	1	0	0	0	0	0	0	0
ALYREF ENSG00000183684	3	17	34	0	24	0	0	5
AMACR ENSG00000242110	0	40	14	3	0	0	15	16
AMBN ENSG00000178522	0	0	0	0	0	0	0	0
AMBP ENSG00000106927	0	0	0	0	0	0	1	0
AMBRA1 ENSG00000110497	32	14	32	9	2	36	0	1
AMD1 ENSG00000123505	0	1	79	26	0	0	23	20
AMDHD1 ENSG00000139344	0	0	0	0	0	0	0	0
AMDHD2 ENSG00000162066	9	0	12	0	0	32	2	13
AMELX ENSG00000125363	0	0	0	0	0	0	0	0
AMER1 ENSG00000184675	41	5	2	1	0	2	0	0
AMER2 ENSG00000165566	0	0	0	0	0	0	0	0
AMFR ENSG00000159461	84	25	36	1	36	0	8	0
AMH ENSG00000104899	0	0	0	1	0	0	0	1
AMHR2 ENSG00000135409	0	0	0	0	0	0	0	0
AMIGO1 ENSG00000181754	0	7	0	1	29	2	82	0
AMIGO2 ENSG00000139211	4	0	42	31	5	0	5	13
AMIGO3 ENSG00000176020	0	0	0	0	0	1	0	0
AMMECR1 ENSG00000101935	0	1	1	0	0	4	5	1
AMMECR1L ENSG00000144233	2	1	18	4	0	55	0	9
AMN ENSG00000166126	0	1	9	1	0	28	8	7
AMN1 ENSG00000151743	0	4	17	0	0	0	10	1
AMOT ENSG00000126016	11	1	11	0	0	0	0	0
AMOTL1 ENSG00000166025	83	224	2	12	3	89	0	0
AMOTL2 ENSG00000114019	46	1	21	0	0	48	10	2
AMPD1 ENSG00000116748	9	12	2	0	0	0	0	0
AMPD2 ENSG00000116337	261	4	6	3	183	12	3	33
AMPD3 ENSG00000133805	2	5	3	1	7	1	1	3
AMPH ENSG00000078053	0	1	0	0	0	0	0	0
AMT ENSG00000145020	2	1	1	0	0	0	1	0
AMY1A ENSG00000237763	0	2	4	4	2	0	1	1
AMY1B ENSG00000174876	0	0	3	8	0	3	0	1
AMY1C ENSG00000187733	0	0	0	0	0	1	1	0
AMY2B ENSG00000240038	0	0	46	1	0	27	0	12
AMZ1 ENSG00000174945	0	2	0	1	0	0	0	0
AMZ2 ENSG00000196704	43	5	18	9	0	0	7	0
ANAPC1 ENSG00000153107	0	19	27	0	0	45	5	5
ANAPC10 ENSG00000164162	0	1	0	0	0	0	0	0
ANAPC11 ENSG00000141552	576	300	122	64	7	132	21	157
ANAPC13 ENSG00000129055	14	0	10	12	1	2	4	0
ANAPC15 ENSG00000110200	230	16	18	1	60	0	9	74
ANAPC16 ENSG00000166295	125	133	150	108	5	12	139	2
ANAPC2 ENSG00000176248	27	36	37	68	0	8	31	33
ANAPC4 ENSG00000053900	1	3	19	9	6	5	6	0
ANAPC5 ENSG00000089053	17	42	113	29	49	47	67	35
ANAPC7 ENSG00000196510	171	374	41	5	0	35	5	17
ANG ENSG00000214274	0	110	81	22	3	21	24	1
ANGEL1 ENSG00000013523	22	22	14	0	2	1	0	0
ANGEL2 ENSG00000174606	23	1	19	1	0	3	1	1
ANGPT1 ENSG00000154188	66	2	1	0	1	6	0	0
ANGPT2 ENSG00000091879	0	0	2	0	3	2	1	1
ANGPT4 ENSG00000101280	1	2	0	0	0	1	0	1
ANGPTL1 ENSG00000116194	2	1	1	0	2	11	1	0
ANGPTL2 ENSG00000136859	206	570	7	8	13	61	9	2
ANGPTL3 ENSG00000132855	1	0	0	0	0	0	0	1
ANGPTL4 ENSG00000167772	148	72	255	48	17	1	0	6
ANGPTL6 ENSG00000130812	0	0	0	1	0	9	1	0
ANGPTL7 ENSG00000171819	0	0	0	0	0	0	0	0
ANGPTL8 ENSG00000130173	1	2	0	0	0	2	0	0
ANHX ENSG00000227059	0	0	0	0	0	0	0	0
ANK1 ENSG00000029534	5	0	26	0	0	0	0	1
ANK2 ENSG00000145362	1	1	3	3	1	14	7	1
ANK3 ENSG00000151150	0	7	14	14	7	1	11	7
ANKAR ENSG00000151687	0	0	0	1	0	2	2	0
ANKDD1A ENSG00000166839	2	0	4	1	3	14	0	1
ANKDD1B ENSG00000189045	0	1	3	2	1	1	0	0
ANKEF1 ENSG00000132623	0	2	5	4	0	0	2	2
ANKFN1 ENSG00000153930	0	0	0	3	2	0	0	1
ANKFY1 ENSG00000185722	22	0	79	1	64	0	18	23
ANKH ENSG00000154122	16	21	1	61	11	14	112	14
ANKHD1 ENSG00000131503	2	5	12	9	0	17	5	0
ANKHD1-EIF4EBP3 ENSG00000254996	2	0	0	0	1	1	0	0
ANKIB1 ENSG00000001629	3	18	15	1	8	6	2	2
ANKK1 ENSG00000170209	0	2	0	1	0	0	1	1
ANKLE1 ENSG00000160117	0	0	0	0	0	1	0	1
ANKLE2 ENSG00000176915	4	1	112	64	0	91	40	20
ANKMY1 ENSG00000144504	8	74	33	0	7	4	3	0
ANKMY2 ENSG00000106524	2	0	17	0	5	4	6	0
ANKRA2 ENSG00000164331	11	3	0	24	1	3	8	4
ANKRD1 ENSG00000148677	0	0	2	1	0	0	2	1
ANKRD10 ENSG00000088448	6	11	204	97	11	21	43	4
ANKRD11 ENSG00000167522	90	22	115	44	2	4	15	0
ANKRD12 ENSG00000101745	11	3	13	4	18	6	0	2
ANKRD13A ENSG00000076513	2	5	3	1	12	12	0	4
ANKRD13B ENSG00000198720	2	13	0	0	11	13	10	2
ANKRD13C ENSG00000118454	0	3	10	5	15	0	1	1
ANKRD13D ENSG00000172932	12	0	39	38	59	74	31	3
ANKRD16 ENSG00000134461	29	38	12	15	0	29	8	13
ANKRD17 ENSG00000132466	0	3	11	4	1	1	11	4
ANKRD18A ENSG00000180071	1	3	0	0	2	4	0	0
ANKRD18B ENSG00000230453	0	0	1	0	0	0	0	0
ANKRD2 ENSG00000165887	0	0	4	0	0	1	0	6
ANKRD20A1 ENSG00000260691	0	0	0	0	0	0	0	1
ANKRD20A2 ENSG00000183148	0	0	0	1	0	0	0	0
ANKRD20A3 ENSG00000276203	0	0	0	0	0	0	0	0
ANKRD20A4 ENSG00000172014	2	0	0	0	0	0	0	0
ANKRD22 ENSG00000152766	1	0	23	3	0	0	1	0
ANKRD23 ENSG00000163126	4	12	5	6	5	13	7	1
ANKRD24 ENSG00000089847	2	0	0	0	0	0	0	0
ANKRD26 ENSG00000107890	0	1	0	2	0	0	7	0
ANKRD27 ENSG00000105186	0	3	0	29	0	0	1	23
ANKRD28 ENSG00000206560	4	0	0	6	1	9	0	3
ANKRD29 ENSG00000154065	0	0	2	2	4	3	1	6
ANKRD30A ENSG00000148513	0	1	0	0	1	0	0	0
ANKRD30B ENSG00000180777	0	0	0	0	0	0	0	0
ANKRD30BL ENSG00000163046	0	0	0	0	0	0	0	0
ANKRD31 ENSG00000145700	0	0	0	0	0	0	0	0
ANKRD33 ENSG00000167612	4	1	0	0	0	0	0	0
ANKRD33B ENSG00000164236	0	0	0	0	9	0	0	0
ANKRD34A ENSG00000272031	1	0	0	0	3	2	0	1
ANKRD34B ENSG00000189127	0	0	0	0	0	0	0	0
ANKRD35 ENSG00000198483	73	26	47	0	2	4	0	9
ANKRD36 ENSG00000135976	3	3	3	3	0	0	5	11
ANKRD36B ENSG00000196912	8	3	9	1	0	0	11	15
ANKRD36C ENSG00000174501	0	1	1	2	2	12	1	4
ANKRD37 ENSG00000186352	0	0	31	5	0	3	16	0
ANKRD39 ENSG00000213337	4	26	0	0	12	0	7	26
ANKRD40 ENSG00000154945	41	1	49	17	12	11	1	28
ANKRD42 ENSG00000137494	1	0	0	0	0	0	7	2
ANKRD44 ENSG00000065413	0	0	0	13	0	2	0	1
ANKRD45 ENSG00000183831	2	3	0	0	16	1	1	0
ANKRD46 ENSG00000186106	3	12	4	4	1	15	13	0
ANKRD49 ENSG00000168876	4	3	0	1	1	2	0	0
ANKRD50 ENSG00000151458	5	0	25	4	0	0	0	5
ANKRD52 ENSG00000139645	2	36	68	14	31	3	13	48
ANKRD53 ENSG00000144031	5	1	0	2	0	5	0	3
ANKRD54 ENSG00000100124	3	36	17	14	85	3	0	3
ANKRD6 ENSG00000135299	2	7	20	1	0	12	0	7
ANKRD62 ENSG00000181626	0	0	0	0	0	0	0	0
ANKRD65 ENSG00000235098	0	17	4	1	2	0	0	0
ANKRD7 ENSG00000106013	1	0	0	2	0	0	0	0
ANKRD9 ENSG00000156381	0	37	29	8	40	14	6	0
ANKS1A ENSG00000064999	2	7	3	0	1	26	0	0
ANKS1B ENSG00000185046	1	3	0	0	3	0	0	1
ANKS3 ENSG00000168096	3	10	16	0	37	0	12	1
ANKS4B ENSG00000175311	0	0	0	0	0	0	0	0
ANKS6 ENSG00000165138	37	3	1	12	0	7	7	1
ANKUB1 ENSG00000206199	0	0	0	0	0	0	0	0
ANKZF1 ENSG00000163516	60	5	20	47	1	0	44	5
ANLN ENSG00000011426	0	0	1	0	0	0	0	0
ANO1 ENSG00000131620	1	0	23	7	4	7	1	0
ANO10 ENSG00000160746	0	53	8	2	40	31	0	35
ANO2 ENSG00000047617	0	0	10	0	3	0	2	1
ANO3 ENSG00000134343	0	0	0	0	0	0	0	0
ANO4 ENSG00000151572	0	2	2	3	2	1	0	0
ANO5 ENSG00000171714	12	0	0	2	0	1	0	2
ANO6 ENSG00000177119	9	0	12	4	4	3	1	4
ANO7 ENSG00000146205	3	73	0	96	0	0	81	0
ANO8 ENSG00000074855	6	67	30	7	5	0	2	34
ANO9 ENSG00000185101	0	2	42	0	0	13	10	0
ANOS1 ENSG00000011201	0	0	0	7	0	1	0	0
ANP32A ENSG00000140350	1	69	43	80	128	0	4	3
ANP32B ENSG00000136938	32	101	88	16	17	25	0	5
ANP32E ENSG00000143401	7	42	0	20	8	12	1	3
ANPEP ENSG00000166825	0	0	19	85	19	0	52	20
ANTXR1 ENSG00000169604	85	2	4	0	43	46	2	6
ANTXR2 ENSG00000163297	79	196	1	168	34	0	0	25
ANXA1 ENSG00000135046	1	6	567	53	4	65	0	14
ANXA11 ENSG00000122359	448	560	991	133	12	3	67	71
ANXA13 ENSG00000104537	0	0	0	6	0	0	0	0
ANXA2 ENSG00000182718	449	1103	3180	104	16	288	0	107
ANXA2R ENSG00000177721	0	1	1	2	1	0	5	2
ANXA3 ENSG00000138772	0	0	10	7	0	0	0	2
ANXA4 ENSG00000196975	27	0	20	13	7	11	1	14
ANXA5 ENSG00000164111	173	12	89	78	35	15	65	78
ANXA6 ENSG00000197043	531	207	21	2	198	70	75	3
ANXA7 ENSG00000138279	2	4	44	45	6	4	33	43
ANXA8 ENSG00000265190	13	4	215	1	34	2	0	40
ANXA8L1 ENSG00000264230	11	0	226	1	13	0	5	57
ANXA9 ENSG00000143412	0	1	52	0	11	2	0	1
AOAH ENSG00000136250	2	1	2	0	11	57	51	0
AOC1 ENSG00000002726	5	14	10	13	0	10	2	0
AOC2 ENSG00000131480	0	0	0	0	0	0	0	0
AOC3 ENSG00000131471	190	65	2	2	43	29	4	31
AOX1 ENSG00000138356	17	0	6	1	16	3	0	2
AP000295.9 ENSG00000249624	0	0	0	0	0	0	0	0
AP000304.12 ENSG00000249209	0	0	0	0	0	0	0	0
AP000349.2 ENSG00000280178	0	0	0	0	0	0	0	0
AP000350.10 ENSG00000251357	0	0	0	0	0	0	0	0
AP000721.4 ENSG00000256100	0	0	0	0	0	0	0	0
AP000769.1 ENSG00000279576	36	1	35	23	1	29	26	25
AP000866.1 ENSG00000279342	3	0	0	0	2	0	0	0
AP006285.2 ENSG00000278919	0	0	0	0	1	0	0	0
AP1AR ENSG00000138660	2	1	19	10	11	3	13	7
AP1B1 ENSG00000100280	50	115	107	79	15	1	31	18
AP1G1 ENSG00000166747	0	0	60	10	0	9	4	0
AP1G2 ENSG00000213983	49	65	196	44	122	2	55	18
AP1M1 ENSG00000072958	108	141	0	1	158	69	52	100
AP1M2 ENSG00000129354	1	76	31	31	2	11	24	8
AP1S1 ENSG00000106367	30	35	28	38	35	1	29	39
AP1S2 ENSG00000182287	3	0	0	0	8	12	0	0
AP1S3 ENSG00000152056	1	3	11	4	2	5	0	3
AP2A1 ENSG00000196961	181	73	10	13	69	26	41	47
AP2A2 ENSG00000183020	10	32	55	57	244	127	38	11
AP2B1 ENSG00000006125	5	86	51	11	21	12	211	70
AP2M1 ENSG00000161203	474	115	101	80	225	25	56	24
AP2S1 ENSG00000042753	150	119	46	63	75	44	17	17
AP3B1 ENSG00000132842	13	3	28	3	0	12	12	5
AP3B2 ENSG00000103723	1	4	0	2	10	5	0	0
AP3D1 ENSG00000065000	62	28	211	53	1	48	17	40
AP3M1 ENSG00000185009	76	24	4	10	20	6	0	0
AP3M2 ENSG00000070718	0	115	5	1	0	29	6	2
AP3S1 ENSG00000177879	3	0	31	11	0	1	8	5
AP3S2 ENSG00000157823	46	23	3	1	20	0	24	3
AP4B1 ENSG00000134262	0	63	21	3	0	2	3	0
AP4E1 ENSG00000081014	0	11	1	0	0	6	13	0
AP4M1 ENSG00000221838	22	20	5	2	2	2	66	1
AP4S1 ENSG00000100478	15	0	11	0	3	0	0	3
AP5B1 ENSG00000254470	20	4	21	2	3	12	14	46
AP5M1 ENSG00000053770	2	3	10	19	2	2	0	5
AP5S1 ENSG00000125843	11	1	7	10	2	30	26	0
AP5Z1 ENSG00000242802	0	25	31	4	66	37	1	3
APAF1 ENSG00000120868	0	2	25	1	0	1	11	1
APBA1 ENSG00000107282	1	8	1	8	1	0	0	2
APBA2 ENSG00000034053	5	32	4	6	8	21	2	2
APBA3 ENSG00000011132	10	104	54	11	46	1	20	68
APBB1 ENSG00000166313	25	51	1	2	30	32	16	3
APBB1IP ENSG00000077420	3	0	1	3	3	0	0	4
APBB2 ENSG00000163697	27	2	3	0	10	32	0	0
APBB3 ENSG00000113108	19	83	78	28	138	17	1	23
APC ENSG00000134982	2	3	0	19	0	1	0	1
APC2 ENSG00000115266	0	0	0	0	0	0	0	0
APCDD1 ENSG00000154856	12	1	25	8	37	3	4	125
APCDD1L ENSG00000198768	1	10	3	0	3	22	0	0
APEH ENSG00000164062	156	141	18	18	5	56	12	15
APELA ENSG00000248329	0	0	0	3	0	0	0	0
APEX1 ENSG00000100823	33	139	36	7	103	6	71	144
APEX2 ENSG00000169188	8	18	25	13	1	31	5	0
APH1A ENSG00000117362	3	14	321	132	13	513	122	20
APH1B ENSG00000138613	5	22	30	29	3	15	22	19
API5 ENSG00000166181	2	0	28	5	0	0	13	0
APIP ENSG00000149089	9	0	17	5	4	16	0	18
APITD1 ENSG00000175279	2	1	1	3	1	1	12	1
APLF ENSG00000169621	2	2	0	0	1	0	5	0
APLN ENSG00000171388	0	1	0	0	1	0	0	0
APLNR ENSG00000134817	1	14	12	1	1	1	0	0
APLP1 ENSG00000105290	56	10	3	0	4	3	4	0
APLP2 ENSG00000084234	40	4	495	1038	1	18	355	274
APMAP ENSG00000101474	2	16	77	90	66	20	4	44
APOA1 ENSG00000118137	1	1	0	1	0	0	0	0
APOA2 ENSG00000158874	0	0	0	0	0	0	0	0
APOB ENSG00000084674	0	0	0	1	0	0	0	0
APOBEC3A ENSG00000128383	5	0	20	0	0	9	0	0
APOBEC3B ENSG00000179750	0	1	0	0	0	0	0	1
APOBEC3C ENSG00000244509	21	381	85	1	1	40	6	22
APOBEC3D ENSG00000243811	3	0	13	1	2	31	0	3
APOBEC3F ENSG00000128394	61	4	2	5	5	3	3	5
APOBEC3G ENSG00000239713	3	0	18	1	24	8	0	5
APOBEC3H ENSG00000100298	1	1	1	0	0	9	1	1
APOBEC4 ENSG00000173627	0	0	0	0	0	0	0	0
APOBR ENSG00000184730	0	1	1	1	66	1	0	18
APOC1 ENSG00000130208	183	1	2	0	290	1	3	13
APOC2 ENSG00000234906	0	0	0	0	0	0	0	0
APOC3 ENSG00000110245	0	0	0	0	0	0	0	0
APOD ENSG00000189058	214	660	50	134	279	640	54	14
APOE ENSG00000130203	33	3611	2	2	797	397	32	120
APOF ENSG00000175336	4	0	0	0	4	1	5	0
APOH ENSG00000091583	0	0	0	0	0	0	0	0
APOL1 ENSG00000100342	58	23	197	4	20	73	60	139
APOL2 ENSG00000128335	99	140	12	0	74	3	27	9
APOL3 ENSG00000128284	84	68	26	1	1	0	4	121
APOL4 ENSG00000100336	52	55	34	3	4	0	5	0
APOL6 ENSG00000221963	0	87	11	3	4	9	11	2
APOLD1 ENSG00000178878	0	11	7	0	5	36	0	1
APOM ENSG00000204444	2	5	0	0	0	5	1	0
APOO ENSG00000184831	3	3	1	0	0	0	2	0
APOOL ENSG00000155008	16	7	8	6	4	4	5	5
APP ENSG00000142192	117	186	778	211	144	241	115	226
APPBP2 ENSG00000062725	0	3	2	24	6	7	1	4
APPL1 ENSG00000157500	2	1	3	19	16	10	0	5
APPL2 ENSG00000136044	3	24	41	29	0	20	13	18
APRT ENSG00000198931	355	245	42	104	114	59	100	76
APTX ENSG00000137074	2	144	59	2	22	1	2	0
AQP1 ENSG00000240583	104	42	57	0	99	359	13	35
AQP10 ENSG00000143595	0	0	0	0	0	0	0	0
AQP11 ENSG00000178301	0	0	0	0	0	0	0	0
AQP12A ENSG00000184945	0	0	0	0	0	0	0	0
AQP12B ENSG00000185176	0	0	0	0	0	0	0	0
AQP2 ENSG00000167580	52	11	0	0	7	1	1	5
AQP3 ENSG00000165272	1	805	12243	38	7	0	97	1497
AQP4 ENSG00000171885	2	1	0	0	0	0	3	0
AQP5 ENSG00000161798	24	7	2	9	8	0	2	8
AQP6 ENSG00000086159	0	0	1	0	0	0	0	5
AQP7 ENSG00000165269	1	4	1	0	1	8	0	2
AQR ENSG00000021776	1	4	37	14	2	37	3	1
AR ENSG00000169083	195	432	51	103	48	127	61	0
ARAF ENSG00000078061	56	36	31	1	2	10	17	0
ARAP1 ENSG00000186635	33	1	13	8	27	20	2	3
ARAP2 ENSG00000047365	0	0	10	0	0	7	0	0
ARAP3 ENSG00000120318	7	183	9	4	6	58	0	16
ARC ENSG00000198576	2	8	11	0	4	0	7	0
ARCN1 ENSG00000095139	1	0	50	20	53	0	25	80
AREG ENSG00000109321	1	0	88	0	1	0	3	3
AREL1 ENSG00000119682	41	74	50	12	1	30	0	15
ARF1 ENSG00000143761	15	1	94	62	25	57	100	47
ARF3 ENSG00000134287	351	192	326	104	30	3	6	115
ARF4 ENSG00000168374	5	9	251	90	1	43	43	16
ARF5 ENSG00000004059	0	0	0	0	0	0	0	0
ARF6 ENSG00000165527	0	0	154	39	2	65	0	55
ARFGAP1 ENSG00000101199	0	48	6	12	35	72	3	0
ARFGAP2 ENSG00000149182	2	103	62	25	124	0	27	1
ARFGAP3 ENSG00000242247	0	0	28	26	0	3	6	3
ARFGEF1 ENSG00000066777	1	0	0	11	0	12	28	2
ARFGEF2 ENSG00000124198	0	4	0	6	0	4	0	13
ARFGEF3 ENSG00000112379	1	2	45	28	0	5	12	2
ARFIP1 ENSG00000164144	8	1	14	0	0	4	7	0
ARFIP2 ENSG00000132254	3	22	65	31	46	0	20	1
ARFRP1 ENSG00000101246	120	34	41	44	4	68	17	10
ARG1 ENSG00000118520	0	0	0	0	0	0	0	0
ARG2 ENSG00000081181	0	4	25	49	2	0	26	2
ARGLU1 ENSG00000134884	0	1	168	78	22	55	31	116
ARHGAP1 ENSG00000175220	664	218	101	109	379	29	36	13
ARHGAP10 ENSG00000071205	136	1	1	0	6	37	3	1
ARHGAP11A ENSG00000198826	1	0	0	0	0	0	0	0
ARHGAP11B ENSG00000187951	0	0	0	2	0	0	0	0
ARHGAP12 ENSG00000165322	0	1	55	1	4	0	4	6
ARHGAP15 ENSG00000075884	2	1	0	0	1	1	4	0
ARHGAP17 ENSG00000140750	4	19	71	1	0	47	0	2
ARHGAP18 ENSG00000146376	1	0	25	0	1	0	8	0
ARHGAP19 ENSG00000213390	4	12	17	0	2	3	13	2
ARHGAP20 ENSG00000137727	5	0	0	1	2	13	0	7
ARHGAP21 ENSG00000107863	4	1	0	7	7	0	3	37
ARHGAP22 ENSG00000128805	2	1	2	0	0	1	0	6
ARHGAP23 ENSG00000275832	0	1	109	3	1	10	0	81
ARHGAP24 ENSG00000138639	0	1	0	0	0	0	1	0
ARHGAP25 ENSG00000163219	26	1	15	1	2	2	3	2
ARHGAP26 ENSG00000145819	0	2	25	7	10	0	1	1
ARHGAP27 ENSG00000159314	12	1	287	69	1	3	132	29
ARHGAP28 ENSG00000088756	23	0	2	2	0	3	0	0
ARHGAP29 ENSG00000137962	2	1	0	30	13	5	6	0
ARHGAP30 ENSG00000186517	50	7	0	3	4	5	2	56
ARHGAP31 ENSG00000031081	12	18	3	0	0	5	15	1
ARHGAP32 ENSG00000134909	3	0	190	30	6	19	0	83
ARHGAP33 ENSG00000004777	27	2	0	1	5	1	0	1
ARHGAP35 ENSG00000160007	1	22	31	18	124	0	11	1
ARHGAP36 ENSG00000147256	0	1	1	0	0	0	0	0
ARHGAP39 ENSG00000147799	11	0	7	5	6	5	1	1
ARHGAP4 ENSG00000089820	1	10	3	1	11	116	6	94
ARHGAP40 ENSG00000124143	2	2	7	0	3	8	0	7
ARHGAP42 ENSG00000165895	0	3	0	0	0	0	0	0
ARHGAP44 ENSG00000006740	5	8	25	7	1	0	5	2
ARHGAP45 ENSG00000180448	0	4	1	0	23	78	1	62
ARHGAP5 ENSG00000100852	0	0	15	8	0	1	11	30
ARHGAP6 ENSG00000047648	6	0	16	31	1	0	32	0
ARHGAP8 ENSG00000241484	6	2	28	26	13	0	0	3
ARHGAP9 ENSG00000123329	19	14	6	1	1	17	0	24
ARHGDIA ENSG00000141522	407	140	276	68	316	207	94	104
ARHGDIB ENSG00000111348	16	560	391	1	0	355	2	0
ARHGDIG ENSG00000242173	5	1	1	0	1	0	0	0
ARHGEF1 ENSG00000076928	0	67	48	1	69	74	12	49
ARHGEF10 ENSG00000104728	1	1	1	2	3	0	6	0
ARHGEF10L ENSG00000074964	1	9	175	3	34	11	10	5
ARHGEF11 ENSG00000132694	60	35	56	53	0	3	50	15
ARHGEF12 ENSG00000196914	26	0	38	16	0	10	13	11
ARHGEF15 ENSG00000198844	10	2	0	5	9	3	0	0
ARHGEF16 ENSG00000130762	2	6	46	31	1	0	12	0
ARHGEF17 ENSG00000110237	17	18	38	38	3	230	5	2
ARHGEF18 ENSG00000104880	0	0	0	0	0	0	0	0
ARHGEF19 ENSG00000142632	1	1	4	17	10	11	9	15
ARHGEF2 ENSG00000116584	0	110	3	1	33	233	1	45
ARHGEF25 ENSG00000240771	153	26	0	0	20	3	9	1
ARHGEF26 ENSG00000114790	0	0	9	3	0	1	7	3
ARHGEF28 ENSG00000214944	0	1	59	1	1	1	0	0
ARHGEF3 ENSG00000163947	0	1	16	0	10	0	9	2
ARHGEF33 ENSG00000214694	0	0	0	0	0	0	0	0
ARHGEF35 ENSG00000213214	0	0	0	1	0	0	0	0
ARHGEF37 ENSG00000183111	4	36	6	15	1	2	27	3
ARHGEF38 ENSG00000236699	0	0	1	2	0	1	0	0
ARHGEF39 ENSG00000137135	0	0	0	0	0	0	0	0
ARHGEF4 ENSG00000136002	73	14	0	0	1	0	13	21
ARHGEF40 ENSG00000165801	209	85	14	0	2	51	11	10
ARHGEF5 ENSG00000050327	23	7	29	10	1	0	2	0
ARHGEF6 ENSG00000129675	0	3	0	1	1	7	1	3
ARHGEF7 ENSG00000102606	27	173	206	110	12	109	42	4
ARHGEF9 ENSG00000131089	8	1	2	22	0	80	18	0
ARID1A ENSG00000117713	2	0	64	50	14	28	8	24
ARID1B ENSG00000049618	27	36	36	8	29	4	16	14
ARID2 ENSG00000189079	0	1	15	1	0	0	1	0
ARID3A ENSG00000116017	7	1	1	1	0	0	13	13
ARID3B ENSG00000179361	4	4	24	1	6	0	1	1
ARID4A ENSG00000032219	8	1	9	3	0	2	6	4
ARID4B ENSG00000054267	4	1	38	22	10	1	1	7
ARID5A ENSG00000196843	6	301	15	5	391	666	51	0
ARID5B ENSG00000150347	2	0	45	30	3	3	31	3
ARIH1 ENSG00000166233	8	0	170	36	0	113	11	46
ARIH2 ENSG00000177479	41	107	113	69	1	5	56	0
ARIH2OS ENSG00000221883	15	3	0	6	7	0	0	1
ARL1 ENSG00000120805	7	114	213	76	9	0	0	5
ARL10 ENSG00000175414	4	7	1	0	1	0	1	0
ARL11 ENSG00000152213	3	0	1	0	4	1	0	0
ARL13B ENSG00000169379	5	0	1	4	5	4	4	4
ARL14 ENSG00000179674	1	0	64	0	0	0	1	1
ARL14EP ENSG00000152219	8	2	7	2	1	9	0	34
ARL15 ENSG00000185305	0	1	0	3	1	1	5	0
ARL16 ENSG00000214087	328	86	11	26	47	3	0	216
ARL17A ENSG00000185829	3	2	8	7	4	2	0	4
ARL17B ENSG00000228696	0	3	4	5	1	0	0	1
ARL2 ENSG00000213465	44	9	3	9	31	74	4	6
ARL2BP ENSG00000102931	6	1	6	3	2	0	3	2
ARL3 ENSG00000138175	131	393	2	2	1	1	1	0
ARL4A ENSG00000122644	0	0	4	0	0	0	0	4
ARL4C ENSG00000188042	26	11	27	2	51	9	6	42
ARL4D ENSG00000175906	15	3	20	1	2	25	3	31
ARL5A ENSG00000162980	16	3	3	0	0	4	8	0
ARL5B ENSG00000165997	4	0	1	3	1	4	4	3
ARL5C ENSG00000141748	0	0	0	0	0	0	0	0
ARL6 ENSG00000113966	3	0	0	0	6	0	0	0
ARL6IP1 ENSG00000170540	3	1	37	17	19	6	9	4
ARL6IP4 ENSG00000182196	23	98	16	0	132	55	73	23
ARL6IP5 ENSG00000144746	6	18	9	16	30	2	14	8
ARL6IP6 ENSG00000177917	1	0	14	1	7	2	2	7
ARL8A ENSG00000143862	20	16	57	69	26	14	1	16
ARL8B ENSG00000134108	20	27	15	4	18	4	4	3
ARL9 ENSG00000196503	4	0	1	1	1	8	2	0
ARMC1 ENSG00000104442	5	0	0	3	1	0	1	0
ARMC10 ENSG00000170632	2	8	16	2	13	2	3	5
ARMC12 ENSG00000157343	11	9	0	0	1	0	0	0
ARMC2 ENSG00000118690	0	0	3	0	0	1	1	0
ARMC4 ENSG00000169126	8	3	0	0	0	1	0	0
ARMC5 ENSG00000140691	7	6	9	0	5	2	2	3
ARMC6 ENSG00000105676	2	65	21	6	65	8	0	16
ARMC7 ENSG00000125449	30	14	5	4	21	9	1	1
ARMC8 ENSG00000114098	10	1	24	24	5	6	1	6
ARMC9 ENSG00000135931	3	26	2	2	22	11	2	1
ARMCX1 ENSG00000126947	8	10	10	0	2	1	1	0
ARMCX2 ENSG00000184867	0	5	3	1	19	14	1	18
ARMCX3 ENSG00000102401	28	0	45	11	1	4	1	5
ARMCX4 ENSG00000196440	0	11	31	7	1	0	3	14
ARMCX5 ENSG00000125962	0	0	0	0	0	0	0	2
ARMCX6 ENSG00000198960	0	3	13	2	1	0	6	0
ARMT1 ENSG00000146476	0	0	1	16	1	0	8	17
ARNT ENSG00000143437	21	94	17	12	38	93	26	31
ARNT2 ENSG00000172379	2	1	13	0	3	0	0	1
ARNTL ENSG00000133794	0	0	0	0	0	0	0	0
ARNTL2 ENSG00000029153	0	0	32	0	1	1	2	1
ARPC1A ENSG00000241685	1	52	117	52	7	1	0	0
ARPC1B ENSG00000130429	50	41	80	11	43	153	6	70
ARPC2 ENSG00000163466	11	4	191	29	236	6	5	8
ARPC3 ENSG00000111229	7	42	187	171	112	24	88	95
ARPC4 ENSG00000241553	64	39	38	27	56	41	20	7
ARPC5 ENSG00000162704	27	0	77	20	3	37	18	2
ARPC5L ENSG00000136950	1	0	169	49	30	12	4	71
ARPIN ENSG00000242498	9	8	21	34	7	24	2	52
ARPP19 ENSG00000128989	2	13	7	19	1	29	1	69
ARPP21 ENSG00000172995	0	0	0	0	0	0	0	0
ARRB1 ENSG00000137486	2	39	16	0	213	3	3	5
ARRB2 ENSG00000141480	2	19	41	29	0	91	0	38
ARRDC1 ENSG00000197070	10	1	53	7	25	3	35	2
ARRDC2 ENSG00000105643	0	2	97	4	124	10	3	57
ARRDC3 ENSG00000113369	0	0	86	4	80	25	5	0
ARRDC4 ENSG00000140450	9	1	17	10	0	1	6	1
ARRDC5 ENSG00000205784	0	2	0	1	0	0	0	0
ARSA ENSG00000100299	45	80	11	21	0	34	69	6
ARSB ENSG00000113273	5	1	0	0	5	35	0	27
ARSD ENSG00000006756	16	217	151	18	0	6	5	100
ARSE ENSG00000157399	0	0	0	0	0	0	0	0
ARSG ENSG00000141337	25	4	0	0	1	1	1	1
ARSI ENSG00000183876	16	12	1	0	0	0	1	1
ARSJ ENSG00000180801	11	0	6	1	0	6	0	8
ARSK ENSG00000164291	0	1	0	14	0	0	0	3
ART3 ENSG00000156219	1	0	0	0	0	0	1	0
ART4 ENSG00000111339	1	0	0	0	0	0	0	0
ART5 ENSG00000167311	1	0	0	0	1	1	0	9
ARTN ENSG00000117407	21	0	8	1	3	0	0	2
ARV1 ENSG00000173409	5	0	15	5	3	0	6	0
ARVCF ENSG00000099889	1	0	34	15	1	22	36	12
ARX ENSG00000004848	0	0	0	2	1	1	0	2
ASAH1 ENSG00000104763	24	30	364	55	1	5	115	36
ASAH2 ENSG00000188611	1	0	0	0	0	0	0	0
ASAH2B ENSG00000204147	0	0	17	0	0	0	0	0
ASAP1 ENSG00000153317	0	0	1	0	54	2	10	4
ASAP2 ENSG00000151693	0	0	14	0	0	1	21	5
ASAP3 ENSG00000088280	52	41	27	23	7	0	3	11
ASB1 ENSG00000065802	39	36	50	17	56	0	0	41
ASB10 ENSG00000146926	0	0	0	0	0	0	0	0
ASB11 ENSG00000165192	0	0	0	0	0	0	0	1
ASB12 ENSG00000198881	0	0	1	0	0	0	0	0
ASB13 ENSG00000196372	1	20	7	0	17	0	0	0
ASB14 ENSG00000239388	0	0	0	0	0	0	0	0
ASB15 ENSG00000146809	0	0	0	0	0	0	0	0
ASB18 ENSG00000182177	44	0	2	0	0	1	1	0
ASB2 ENSG00000100628	71	18	9	0	162	21	1	2
ASB3 ENSG00000115239	3	4	2	24	0	9	5	13
ASB4 ENSG00000005981	0	0	1	0	1	0	0	0
ASB5 ENSG00000164122	3	0	0	0	0	0	0	0
ASB6 ENSG00000148331	52	30	2	25	13	15	2	1
ASB7 ENSG00000183475	2	4	2	0	2	0	6	0
ASB8 ENSG00000177981	17	40	4	34	1	27	20	79
ASB9 ENSG00000102048	0	0	0	0	0	0	1	0
ASCC1 ENSG00000138303	3	0	0	4	1	18	9	8
ASCC2 ENSG00000100325	105	0	43	19	29	7	13	37
ASCC3 ENSG00000112249	4	0	27	1	6	12	0	2
ASCL1 ENSG00000139352	0	2	0	0	0	3	1	0
ASCL2 ENSG00000183734	14	2	0	1	0	0	4	0
ASCL4 ENSG00000187855	0	0	0	0	0	0	0	0
ASCL5 ENSG00000232237	0	0	1	0	0	0	0	0
ASF1A ENSG00000111875	0	0	7	0	0	3	5	0
ASF1B ENSG00000105011	0	0	0	0	0	0	0	1
ASGR1 ENSG00000141505	2	29	32	3	1	0	1	1
ASGR2 ENSG00000161944	0	0	0	0	0	0	0	0
ASH1L ENSG00000116539	213	48	112	31	1	1	23	31
ASH2L ENSG00000129691	10	1	9	0	30	1	1	27
ASIC1 ENSG00000110881	64	6	1	0	8	26	7	0
ASIC2 ENSG00000108684	0	0	0	0	0	0	0	0
ASIC3 ENSG00000213199	0	0	1	0	20	2	0	0
ASIC4 ENSG00000072182	1	0	1	3	0	0	2	0
ASIP ENSG00000101440	17	0	2	2	5	0	0	1
ASL ENSG00000126522	33	0	5	9	25	5	23	13
ASMT ENSG00000196433	1	0	0	0	2	0	0	1
ASMTL ENSG00000169093	106	122	1	25	34	66	1	56
ASNA1 ENSG00000198356	12	61	51	15	85	25	60	4
ASNS ENSG00000070669	68	157	5	11	3	17	0	1
ASNSD1 ENSG00000138381	4	11	3	0	2	0	34	3
ASPA ENSG00000108381	41	8	0	4	15	7	6	2
ASPDH ENSG00000204653	0	0	0	0	0	0	0	0
ASPG ENSG00000166183	14	2	4	4	3	1	1	0
ASPH ENSG00000198363	22	0	91	14	0	1	7	18
ASPHD1 ENSG00000174939	0	13	0	0	0	2	2	0
ASPHD2 ENSG00000128203	0	0	1	0	0	0	10	0
ASPM ENSG00000066279	1	1	0	1	0	0	1	0
ASPN ENSG00000106819	0	0	0	0	1	0	0	0
ASPRV1 ENSG00000244617	2	0	0	8	4	1	3	0
ASPSCR1 ENSG00000169696	105	1	82	44	46	1	3	1
ASRGL1 ENSG00000162174	0	11	46	0	2	3	9	0
ASS1 ENSG00000130707	543	16	676	0	195	69	0	575
ASTE1 ENSG00000034533	0	22	32	0	0	0	1	0
ASTN1 ENSG00000152092	0	0	0	0	0	0	0	0
ASTN2 ENSG00000148219	23	58	8	16	4	3	4	1
ASUN ENSG00000064102	0	6	2	0	5	0	3	2
ASXL1 ENSG00000171456	0	143	41	9	9	6	27	33
ASXL2 ENSG00000143970	5	15	1	3	16	2	15	1
ASXL3 ENSG00000141431	6	0	0	1	0	1	1	0
ATAD1 ENSG00000138138	0	0	26	11	2	0	4	0
ATAD2 ENSG00000156802	0	5	2	0	0	0	1	0
ATAD2B ENSG00000119778	4	1	8	0	0	5	19	0
ATAD3A ENSG00000197785	64	34	35	41	8	2	1	5
ATAD3B ENSG00000160072	1	13	98	15	17	0	26	15
ATAD3C ENSG00000215915	2	6	0	0	16	12	1	3
ATAD5 ENSG00000176208	0	0	0	0	1	3	0	0
ATAT1 ENSG00000137343	3	11	97	12	24	2	0	10
ATCAY ENSG00000167654	7	0	0	1	0	0	0	2
ATE1 ENSG00000107669	0	9	21	2	5	6	0	1
ATF1 ENSG00000123268	3	3	0	0	0	0	0	0
ATF2 ENSG00000115966	1	0	1	29	1	4	2	4
ATF3 ENSG00000162772	1	89	2501	386	9	2451	41	6
ATF4 ENSG00000128272	270	385	788	233	72	28	228	61
ATF5 ENSG00000169136	15	12	59	76	13	3	41	2
ATF6 ENSG00000118217	16	34	40	11	6	5	7	7
ATF6B ENSG00000213676	4	0	47	35	8	23	15	0
ATF7 ENSG00000170653	23	0	7	2	1	33	6	5
ATF7IP ENSG00000171681	8	29	3	1	5	2	0	3
ATF7IP2 ENSG00000166669	3	8	5	1	3	2	2	64
ATG10 ENSG00000152348	39	3	14	12	3	7	18	12
ATG101 ENSG00000123395	212	207	155	23	200	28	2	48
ATG12 ENSG00000145782	19	25	29	18	2	1	7	18
ATG13 ENSG00000175224	207	0	45	26	30	17	19	8
ATG14 ENSG00000126775	1	68	44	11	1	9	2	1
ATG16L1 ENSG00000085978	77	4	101	126	28	1	10	13
ATG16L2 ENSG00000168010	0	0	40	0	2	21	17	1
ATG2A ENSG00000110046	10	42	75	42	1	67	17	17
ATG2B ENSG00000066739	5	20	0	14	2	3	8	3
ATG3 ENSG00000144848	7	3	44	3	55	1	0	4
ATG4A ENSG00000101844	2	32	36	5	0	2	6	0
ATG4B ENSG00000168397	98	55	113	86	78	7	84	4
ATG4C ENSG00000125703	2	0	0	3	11	0	1	0
ATG4D ENSG00000130734	13	2	11	13	18	3	0	0
ATG5 ENSG00000057663	10	5	24	4	24	0	1	1
ATG7 ENSG00000197548	75	34	53	25	3	4	17	46
ATG9A ENSG00000198925	164	28	2	20	3	25	9	26
ATG9B ENSG00000181652	0	0	0	0	0	0	0	0
ATHL1 ENSG00000142102	34	10	2	16	78	10	8	4
ATIC ENSG00000138363	18	60	0	5	0	35	0	1
ATL1 ENSG00000198513	0	1	7	0	1	14	2	0
ATL2 ENSG00000119787	60	1	73	21	10	24	11	6
ATL3 ENSG00000184743	42	10	11	1	21	35	2	33
ATM ENSG00000149311	6	3	23	24	2	21	20	23
ATMIN ENSG00000166454	1	0	22	2	0	1	12	2
ATN1 ENSG00000111676	19	3	106	238	756	303	6	77
ATOH7 ENSG00000179774	0	0	0	0	0	0	0	0
ATOH8 ENSG00000168874	92	4	78	12	2	22	13	136
ATOX1 ENSG00000177556	158	94	19	61	38	67	40	30
ATP10A ENSG00000206190	0	0	0	4	6	0	0	2
ATP10B ENSG00000118322	0	0	2	2	0	0	0	1
ATP10D ENSG00000145246	0	1	0	0	5	1	2	2
ATP11A ENSG00000068650	0	1	3	0	3	6	0	3
ATP11B ENSG00000058063	0	0	18	12	10	0	0	2
ATP11C ENSG00000101974	6	0	0	4	0	1	1	0
ATP12A ENSG00000075673	1	0	68	0	0	1	1	0
ATP13A1 ENSG00000105726	22	1	21	16	31	3	0	1
ATP13A2 ENSG00000159363	9	21	1	20	13	6	19	10
ATP13A3 ENSG00000133657	0	2	251	11	3	0	0	20
ATP13A4 ENSG00000127249	0	0	0	0	0	0	0	0
ATP1A1 ENSG00000163399	18	81	1185	916	264	231	367	230
ATP1A2 ENSG00000018625	67	4	1	0	0	9	0	0
ATP1A3 ENSG00000105409	0	0	0	0	0	0	0	1
ATP1A4 ENSG00000132681	0	3	24	0	2	0	0	0
ATP1B1 ENSG00000143153	0	1	270	13	8	26	1	36
ATP1B2 ENSG00000129244	10	1	1	2	0	4	25	10
ATP1B3 ENSG00000069849	2	45	58	52	162	2	1	16
ATP1B4 ENSG00000101892	0	0	0	0	0	0	0	0
ATP23 ENSG00000166896	0	0	0	0	0	0	1	0
ATP2A1 ENSG00000196296	0	0	0	0	0	0	0	0
ATP2A2 ENSG00000174437	63	3	235	53	66	23	15	63
ATP2A3 ENSG00000074370	13	9	65	2	2	33	0	20
ATP2B1 ENSG00000070961	16	0	178	4	12	2	0	30
ATP2B2 ENSG00000157087	0	1	0	0	0	0	0	0
ATP2B4 ENSG00000058668	62	6	2	2	10	7	0	0
ATP2C1 ENSG00000017260	0	0	34	30	0	0	50	1
ATP2C2 ENSG00000064270	2	13	3	24	1	2	6	4
ATP4B ENSG00000186009	0	0	0	0	0	0	0	0
ATP5J2-PTCD1 ENSG00000248919	0	0	0	0	0	0	0	0
ATP5SL ENSG00000105341	36	14	13	0	14	1	15	1
ATP6AP1 ENSG00000071553	149	247	111	136	254	125	195	3
ATP6AP1L ENSG00000205464	13	0	1	0	12	0	2	6
ATP6AP2 ENSG00000182220	52	24	37	29	29	0	25	13
ATP6V0A1 ENSG00000033627	58	26	24	19	58	93	9	7
ATP6V0A2 ENSG00000185344	4	2	19	7	4	4	2	3
ATP6V0A4 ENSG00000105929	0	0	0	1	0	0	0	1
ATP6V0B ENSG00000117410	8	113	84	66	42	63	91	111
ATP6V0C ENSG00000185883	0	0	0	0	0	0	0	0
ATP6V0D1 ENSG00000159720	63	42	14	7	35	12	8	0
ATP6V0D2 ENSG00000147614	0	0	3	8	0	0	0	0
ATP6V0E1 ENSG00000113732	247	1156	135	117	26	6	28	2
ATP6V0E2 ENSG00000171130	54	4	21	41	12	1	11	10
ATP6V1A ENSG00000114573	0	6	3	3	1	14	5	6
ATP6V1B1 ENSG00000116039	1	1	3	2	0	13	0	1
ATP6V1B2 ENSG00000147416	116	6	40	19	0	83	4	49
ATP6V1C1 ENSG00000155097	0	0	1	8	0	1	8	1
ATP6V1C2 ENSG00000143882	4	2	0	17	8	0	4	17
ATP6V1D ENSG00000100554	8	51	25	1	30	1	1	10
ATP6V1E1 ENSG00000131100	184	134	65	5	5	90	80	55
ATP6V1E2 ENSG00000250565	3	7	1	0	1	1	1	2
ATP6V1F ENSG00000128524	234	134	33	123	0	44	265	127
ATP6V1G1 ENSG00000136888	4	0	71	67	0	14	39	0
ATP6V1G2 ENSG00000213760	0	0	0	0	0	0	0	0
ATP6V1G3 ENSG00000151418	0	0	0	0	0	0	0	0
ATP6V1H ENSG00000047249	62	24	50	11	0	20	15	2
ATP7A ENSG00000165240	0	2	35	5	1	0	6	3
ATP7B ENSG00000123191	0	1	1	0	0	0	10	2
ATP8A1 ENSG00000124406	0	1	0	4	1	0	0	0
ATP8A2 ENSG00000132932	1	3	2	0	1	0	0	0
ATP8B1 ENSG00000081923	0	0	150	11	0	35	17	18
ATP8B2 ENSG00000143515	35	2	47	17	41	40	27	0
ATP8B3 ENSG00000130270	0	1	0	1	0	0	7	1
ATP8B4 ENSG00000104043	0	0	0	0	1	0	1	0
ATP9A ENSG00000054793	5	13	58	3	21	0	7	23
ATP9B ENSG00000166377	3	0	21	55	28	36	8	3
ATPIF1 ENSG00000130770	40	24	118	76	6	110	98	15
ATR ENSG00000175054	4	13	0	6	7	3	0	0
ATRAID ENSG00000138085	266	215	38	2	6	5	1	5
ATRIP ENSG00000164053	0	0	0	0	0	0	0	0
ATRIP ENSG00000282827	2	0	0	0	0	0	0	1
ATRN ENSG00000088812	0	17	8	9	2	0	0	5
ATRNL1 ENSG00000107518	3	0	0	0	21	1	7	0
ATRX ENSG00000085224	1	14	5	3	0	27	13	5
ATXN1 ENSG00000124788	1	0	13	38	5	1	42	0
ATXN10 ENSG00000130638	2	37	30	4	2	5	2	1
ATXN1L ENSG00000224470	0	6	27	2	1	0	2	2
ATXN2 ENSG00000204842	9	10	75	1	3	28	25	13
ATXN2L ENSG00000168488	260	327	260	118	223	1	23	3
ATXN3 ENSG00000066427	40	0	41	27	0	1	2	7
ATXN7 ENSG00000163635	0	1	25	10	4	4	0	0
ATXN7L1 ENSG00000146776	1	6	1	0	1	1	8	1
ATXN7L2 ENSG00000162650	2	0	0	7	5	47	4	0
ATXN7L3 ENSG00000087152	10	46	22	37	34	45	3	14
ATXN7L3B ENSG00000253719	15	324	74	74	71	94	13	1
AUH ENSG00000148090	0	5	0	9	0	1	13	0
AUNIP ENSG00000127423	0	0	0	0	0	0	0	0
AUP1 ENSG00000115307	53	28	52	34	17	45	13	17
AURKA ENSG00000087586	0	0	0	0	1	0	0	0
AURKAIP1 ENSG00000175756	27	54	19	32	59	11	19	12
AURKB ENSG00000178999	0	1	0	0	0	0	0	0
AURKC ENSG00000105146	2	1	0	0	0	1	0	0
AUTS2 ENSG00000158321	8	3	21	11	81	2	2	7
AVEN ENSG00000169857	34	0	9	0	20	0	0	3
AVIL ENSG00000135407	0	2	0	1	0	2	0	0
AVL9 ENSG00000105778	0	2	4	7	0	19	4	0
AVP ENSG00000101200	1	0	0	0	0	1	0	0
AVPI1 ENSG00000119986	35	210	75	2	5	1	2	38
AVPR1A ENSG00000166148	2	0	0	0	0	0	0	1
AVPR1B ENSG00000198049	0	0	0	0	0	0	0	0
AVPR2 ENSG00000126895	0	0	0	0	1	0	0	0
AXDND1 ENSG00000162779	7	1	1	1	0	2	0	0
AXIN1 ENSG00000103126	12	37	98	0	40	0	8	121
AXIN2 ENSG00000168646	1	1	32	6	8	1	0	9
AXL ENSG00000167601	343	424	85	7	62	286	0	1
AZGP1 ENSG00000160862	247	280	977	2307	1	139	950	123
AZI2 ENSG00000163512	0	5	1	7	6	14	1	18
AZIN1 ENSG00000155096	1	20	43	11	2	5	7	10
AZIN2 ENSG00000142920	8	5	0	17	0	1	0	15
AZU1 ENSG00000172232	0	0	6	0	0	0	1	0
B2M ENSG00000166710	9	36	2701	1168	299	667	545	922
B3GALNT1 ENSG00000169255	0	1	3	0	0	1	0	1
B3GALNT2 ENSG00000162885	1	25	20	1	0	0	0	0
B3GALT1 ENSG00000172318	0	0	0	0	0	1	1	0
B3GALT2 ENSG00000162630	2	0	0	0	0	0	0	0
B3GALT4 ENSG00000235863	41	22	22	5	17	0	3	0
B3GALT5 ENSG00000183778	0	0	7	0	0	0	0	4
B3GALT6 ENSG00000176022	44	0	25	37	0	3	1	10
B3GAT1 ENSG00000109956	4	12	3	8	2	0	6	3
B3GAT2 ENSG00000112309	0	0	0	0	0	0	0	0
B3GAT3 ENSG00000149541	32	39	4	10	50	21	14	25
B3GLCT ENSG00000187676	6	3	0	2	0	5	3	11
B3GNT2 ENSG00000170340	1	0	0	0	4	0	0	0
B3GNT3 ENSG00000179913	0	0	82	0	6	0	1	59
B3GNT4 ENSG00000176383	1	0	1	0	0	0	2	0
B3GNT5 ENSG00000176597	0	2	37	11	0	33	0	0
B3GNT6 ENSG00000198488	0	0	0	0	0	0	0	0
B3GNT7 ENSG00000156966	45	0	23	0	2	4	0	1
B3GNT8 ENSG00000177191	21	2	1	2	1	3	18	1
B3GNT9 ENSG00000237172	58	3	7	3	0	3	0	4
B3GNTL1 ENSG00000175711	4	6	0	0	1	4	12	0
B4GALNT1 ENSG00000135454	29	0	7	0	19	2	0	1
B4GALNT2 ENSG00000167080	0	0	0	0	0	0	0	0
B4GALNT3 ENSG00000139044	1	1	41	7	0	0	0	20
B4GALNT4 ENSG00000182272	2	2	1	28	4	0	0	0
B4GALT1 ENSG00000086062	6	1	479	132	9	20	4	132
B4GALT2 ENSG00000117411	113	60	3	1	176	10	59	2
B4GALT3 ENSG00000158850	92	24	52	1	2	50	39	0
B4GALT4 ENSG00000121578	6	0	675	0	0	0	64	0
B4GALT5 ENSG00000158470	7	18	259	0	10	36	1	15
B4GALT6 ENSG00000118276	20	0	0	0	0	7	0	3
B4GALT7 ENSG00000027847	60	38	21	3	46	4	45	10
B4GAT1 ENSG00000174684	350	289	7	47	84	0	5	1
B9D1 ENSG00000108641	71	39	0	6	6	18	0	1
B9D2 ENSG00000123810	63	0	23	0	9	1	17	3
BAALC ENSG00000164929	0	1	8	0	1	0	0	0
BAAT ENSG00000136881	0	0	0	0	0	0	0	0
BABAM1 ENSG00000105393	72	9	9	49	102	2	31	2
BACE1 ENSG00000186318	93	55	6	1	47	6	5	3
BACE2 ENSG00000182240	90	80	204	51	8	6	13	31
BACH1 ENSG00000156273	1	0	7	11	8	0	7	0
BACH2 ENSG00000112182	3	33	0	0	0	2	2	0
BAD ENSG00000002330	102	74	42	24	5	57	23	2
BAG1 ENSG00000107262	428	195	775	30	35	86	55	33
BAG2 ENSG00000112208	6	1	8	1	0	25	1	5
BAG3 ENSG00000151929	46	8	216	24	2	162	30	5
BAG4 ENSG00000156735	2	3	0	0	2	0	5	3
BAG5 ENSG00000166170	15	0	14	2	0	6	1	0
BAG6 ENSG00000204463	12	325	250	7	592	0	60	49
BAHCC1 ENSG00000266074	0	1	0	5	10	23	9	0
BAHD1 ENSG00000140320	25	31	18	34	17	0	1	0
BAIAP2 ENSG00000175866	83	31	250	145	13	5	165	26
BAIAP2L1 ENSG00000006453	0	42	274	73	18	3	120	33
BAIAP2L2 ENSG00000128298	0	1	8	0	0	4	1	0
BAIAP3 ENSG00000007516	6	20	16	5	2	4	15	2
BAK1 ENSG00000030110	73	63	67	7	7	0	21	36
BAMBI ENSG00000095739	0	0	30	2	1	2	2	1
BANF1 ENSG00000175334	102	132	212	6	394	7	30	35
BANK1 ENSG00000153064	0	0	7	1	0	0	1	2
BANP ENSG00000172530	1	35	1	4	16	0	11	3
BAP1 ENSG00000163930	67	55	61	70	161	24	36	11
BARD1 ENSG00000138376	0	0	15	0	5	1	1	0
BARHL2 ENSG00000143032	0	0	0	0	0	0	0	0
BARX1 ENSG00000131668	0	1	0	0	6	1	0	1
BARX2 ENSG00000043039	7	7	24	0	2	3	0	3
BASP1 ENSG00000176788	0	0	27	11	1	10	9	0
BATF ENSG00000156127	25	0	26	0	2	0	0	0
BATF2 ENSG00000168062	14	0	0	0	16	3	0	0
BATF3 ENSG00000123685	17	0	5	42	2	1	0	0
BAX ENSG00000087088	2	1	1	0	2	1	0	2
BAZ1A ENSG00000198604	1	0	37	0	2	0	2	11
BAZ1B ENSG00000009954	54	63	137	42	97	15	4	4
BAZ2A ENSG00000076108	1	0	167	37	0	92	0	11
BAZ2B ENSG00000123636	30	0	29	11	4	1	22	0
BBC3 ENSG00000105327	0	1	44	2	7	0	7	4
BBIP1 ENSG00000214413	2	0	0	0	5	0	3	0
BBOF1 ENSG00000119636	0	0	6	0	1	0	0	0
BBOX1 ENSG00000129151	1	0	0	1	0	0	0	1
BBS1 ENSG00000174483	0	0	2	5	3	2	0	0
BBS10 ENSG00000179941	0	3	2	0	0	1	4	0
BBS12 ENSG00000181004	1	0	0	0	0	0	0	0
BBS2 ENSG00000125124	14	8	10	56	5	0	38	0
BBS4 ENSG00000140463	1	46	11	3	13	0	30	0
BBS5 ENSG00000163093	14	3	0	4	3	3	4	0
BBS7 ENSG00000138686	4	3	1	4	7	5	3	0
BBS9 ENSG00000122507	2	0	41	1	2	1	1	1
BBX ENSG00000114439	60	2	22	25	1	1	30	2
BCAM ENSG00000187244	0	36	296	656	31	137	192	43
BCAN ENSG00000132692	2	0	0	0	0	3	1	0
BCAP29 ENSG00000075790	0	29	102	35	37	1	8	3
BCAP31 ENSG00000185825	703	221	179	111	188	174	416	115
BCAR1 ENSG00000050820	153	143	243	64	125	204	59	29
BCAR3 ENSG00000137936	5	0	13	1	0	0	2	2
BCAS1 ENSG00000064787	0	34	89	15	3	0	13	0
BCAS2 ENSG00000116752	3	12	12	5	0	4	4	0
BCAS3 ENSG00000141376	17	0	33	3	11	2	0	1
BCAS4 ENSG00000124243	74	1	30	0	6	12	15	0
BCAT1 ENSG00000060982	2	0	3	0	1	0	0	0
BCAT2 ENSG00000105552	97	69	102	94	0	37	32	62
BCCIP ENSG00000107949	11	4	30	17	1	12	1	0
BCDIN3D ENSG00000186666	7	12	2	2	1	3	1	0
BCHE ENSG00000114200	0	0	0	0	0	2	0	0
BCKDHA ENSG00000248098	12	1	12	4	2	10	2	2
BCKDHB ENSG00000083123	0	0	2	3	2	1	1	1
BCKDK ENSG00000103507	49	20	15	2	33	44	21	30
BCL10 ENSG00000142867	1	4	276	14	50	3	1	7
BCL11A ENSG00000119866	30	2	18	7	0	5	2	9
BCL11B ENSG00000127152	1	0	0	1	0	9	0	0
BCL2 ENSG00000171791	20	8	14	0	7	1	0	32
BCL2A1 ENSG00000140379	0	0	0	0	2	0	0	0
BCL2L1 ENSG00000171552	7	12	42	36	24	54	16	1
BCL2L11 ENSG00000153094	5	0	1	2	4	6	7	2
BCL2L12 ENSG00000126453	37	1	46	35	4	9	11	6
BCL2L13 ENSG00000099968	0	25	87	0	9	4	65	0
BCL2L14 ENSG00000121380	0	0	1	1	0	28	0	0
BCL2L15 ENSG00000188761	2	0	18	0	2	0	0	0
BCL2L2 ENSG00000129473	1	27	123	1	93	1	56	13
BCL3 ENSG00000069399	17	39	258	7	130	7	3	13
BCL6 ENSG00000113916	8	2	19	0	2	194	0	10
BCL6B ENSG00000161940	20	1	0	1	3	1	1	1
BCL7A ENSG00000110987	2	21	54	10	0	8	1	0
BCL7B ENSG00000106635	7	9	58	0	1	3	0	131
BCL7C ENSG00000099385	80	51	2	12	20	83	3	1
BCL9 ENSG00000116128	1	8	12	1	12	0	0	1
BCL9L ENSG00000186174	0	72	85	60	37	5	24	29
BCLAF1 ENSG00000029363	2	16	0	1	3	19	9	57
BCO1 ENSG00000135697	0	0	1	0	0	0	0	0
BCO2 ENSG00000197580	26	0	1	0	1	0	0	0
BCOR ENSG00000183337	1	8	5	10	0	1	0	0
BCORL1 ENSG00000085185	28	20	0	1	2	12	6	0
BCR ENSG00000186716	30	125	53	13	12	70	12	16
BCS1L ENSG00000074582	0	130	28	6	1	40	0	33
BDH1 ENSG00000161267	0	43	48	35	2	9	28	6
BDH2 ENSG00000164039	0	114	58	1	3	6	0	130
BDKRB1 ENSG00000100739	3	9	1	1	4	0	0	0
BDKRB2 ENSG00000168398	129	0	147	2	12	1	2	1
BDNF ENSG00000176697	0	0	0	0	0	0	1	0
BDP1 ENSG00000145734	3	0	0	15	2	28	1	4
BEAN1 ENSG00000166546	0	0	0	0	1	1	0	0
BECN1 ENSG00000126581	2	0	10	9	25	1	8	9
BEGAIN ENSG00000183092	40	2	3	3	1	1	7	4
BEND2 ENSG00000177324	0	0	0	0	0	0	0	0
BEND3 ENSG00000178409	0	0	0	3	1	0	0	0
BEND4 ENSG00000188848	0	0	0	0	0	0	0	0
BEND5 ENSG00000162373	0	8	0	0	5	11	0	0
BEND6 ENSG00000151917	0	0	0	0	0	0	1	6
BEND7 ENSG00000165626	0	0	9	2	0	43	1	1
BEST1 ENSG00000167995	0	0	9	5	15	7	3	19
BEST3 ENSG00000127325	0	0	7	0	0	0	0	0
BET1 ENSG00000105829	0	1	17	12	0	0	0	11
BET1L ENSG00000177951	0	110	115	2	14	0	154	0
BEX1 ENSG00000133169	0	0	2	0	0	0	0	0
BEX2 ENSG00000133134	52	0	22	22	0	0	1	1
BEX3 ENSG00000166681	2	131	34	18	45	27	32	27
BEX4 ENSG00000102409	92	39	108	22	36	100	8	8
BEX5 ENSG00000184515	0	14	0	3	0	2	2	3
BFAR ENSG00000103429	58	6	29	18	21	6	7	5
BFSP1 ENSG00000125864	12	0	0	1	0	0	0	0
BGLAP ENSG00000242252	0	0	0	0	0	0	0	0
BGN ENSG00000182492	542	101	3	38	475	50	11	138
BHLHB9 ENSG00000198908	10	0	1	0	0	0	0	0
BHLHE22 ENSG00000180828	0	0	1	0	0	0	1	2
BHLHE40 ENSG00000134107	7	3	189	44	15	128	5	40
BHLHE41 ENSG00000123095	0	0	58	1	3	1	0	62
BHMT ENSG00000145692	3	0	0	1	0	0	1	0
BHMT2 ENSG00000132840	9	1	0	1	1	12	0	11
BICC1 ENSG00000122870	0	2	0	3	2	3	1	0
BICD1 ENSG00000151746	0	4	0	0	0	0	0	0
BICD2 ENSG00000185963	12	83	47	2	0	0	0	13
BICDL1 ENSG00000135127	0	0	73	0	1	1	0	9
BICDL2 ENSG00000162069	20	2	137	28	20	2	35	33
BID ENSG00000015475	26	45	257	4	7	5	0	14
BIK ENSG00000100290	7	29	82	91	42	3	41	2
BIN1 ENSG00000136717	939	25	19	48	271	112	159	12
BIN2 ENSG00000110934	3	1	0	1	3	13	0	2
BIN3 ENSG00000147439	4	125	64	28	57	113	22	20
BIRC2 ENSG00000110330	8	39	4	19	0	29	3	14
BIRC3 ENSG00000023445	1	13	43	7	12	7	0	12
BIRC5 ENSG00000089685	2	0	0	3	1	5	0	1
BIRC6 ENSG00000115760	3	4	1	8	4	2	2	13
BIRC7 ENSG00000101197	0	0	1	1	0	1	0	1
BIVM ENSG00000134897	11	2	0	2	0	2	14	0
BLCAP ENSG00000166619	17	168	206	56	99	10	5	3
BLK ENSG00000136573	0	0	0	1	3	0	0	0
BLM ENSG00000197299	0	0	2	0	0	0	0	0
BLMH ENSG00000108578	6	129	22	10	4	4	0	0
BLNK ENSG00000095585	0	0	0	6	0	7	0	1
BLOC1S1 ENSG00000135441	136	33	16	19	72	109	28	21
BLOC1S2 ENSG00000196072	0	2	6	2	3	0	0	0
BLOC1S3 ENSG00000189114	5	5	4	1	0	1	3	4
BLOC1S4 ENSG00000186222	0	27	29	31	26	12	4	2
BLOC1S5 ENSG00000188428	20	0	0	2	16	0	0	0
BLOC1S6 ENSG00000104164	11	0	11	12	0	28	17	0
BLVRA ENSG00000106605	111	82	32	4	5	1	0	4
BLVRB ENSG00000090013	78	81	33	45	2	68	38	77
BLZF1 ENSG00000117475	17	1	9	7	7	2	12	4
BMF ENSG00000104081	0	7	24	18	19	28	21	18
BMI1 ENSG00000168283	0	2	10	15	21	6	5	14
BMP1 ENSG00000168487	48	35	20	7	45	22	0	27
BMP2 ENSG00000125845	2	0	19	1	3	1	0	0
BMP2K ENSG00000138756	0	2	3	0	12	1	2	0
BMP3 ENSG00000152785	2	0	3	0	0	0	0	1
BMP4 ENSG00000125378	64	41	2	0	4	15	0	1
BMP5 ENSG00000112175	8	0	1	2	145	0	2	14
BMP6 ENSG00000153162	0	0	0	2	1	0	0	0
BMP7 ENSG00000101144	2	55	1	1	7	27	0	58
BMP8A ENSG00000183682	0	0	0	0	0	0	0	0
BMP8B ENSG00000116985	2	0	0	1	0	0	0	0
BMPER ENSG00000164619	6	1	0	0	0	1	3	0
BMPR1A ENSG00000107779	5	8	24	0	0	0	1	0
BMPR1B ENSG00000138696	1	0	2	0	1	1	3	1
BMPR2 ENSG00000204217	2	1	16	13	0	7	3	4
BMS1 ENSG00000165733	43	35	6	4	1	1	1	56
BMT2 ENSG00000164603	2	4	2	0	1	1	13	0
BMX ENSG00000102010	0	0	2	0	1	1	0	0
BNC1 ENSG00000169594	0	0	6	0	0	0	0	0
BNC2 ENSG00000173068	6	15	3	0	0	0	5	0
BNIP1 ENSG00000113734	10	0	16	0	12	6	0	23
BNIP2 ENSG00000140299	8	0	33	7	1	30	36	9
BNIP3 ENSG00000176171	20	3	17	16	5	6	9	9
BNIP3L ENSG00000104765	6	7	2	10	9	2	0	6
BNIPL ENSG00000163141	0	1	3	12	5	6	7	0
BOC ENSG00000144857	89	12	4	3	20	43	28	24
BOD1 ENSG00000145919	7	394	102	2	9	44	4	1
BOD1L1 ENSG00000038219	29	10	24	7	3	23	6	0
BOK ENSG00000176720	53	23	3	21	48	29	0	2
BOLA1 ENSG00000178096	83	6	1	1	8	2	46	3
BOLA2B ENSG00000169627	41	10	102	4	104	6	45	0
BOLA3 ENSG00000163170	0	6	81	42	1	0	1	1
BOP1 ENSG00000261236	1	38	2	12	2	2	25	11
BORA ENSG00000136122	0	4	0	0	1	1	0	0
BORCS5 ENSG00000165714	6	0	5	1	4	1	0	1
BORCS6 ENSG00000196544	8	0	5	1	0	83	1	17
BORCS7 ENSG00000166275	15	0	9	15	10	0	1	1
BORCS8 ENSG00000254901	0	1	15	44	20	11	10	0
BORCS8-MEF2B ENSG00000064489	0	0	3	0	0	0	0	0
BPGM ENSG00000172331	0	1	1	0	2	0	1	32
BPHL ENSG00000137274	1	65	9	0	1	3	2	0
BPI ENSG00000101425	2	26	1	1	1	31	0	1
BPIFA1 ENSG00000198183	1	0	1	1	0	1	0	1
BPIFA2 ENSG00000131050	0	0	0	0	0	0	0	0
BPIFB1 ENSG00000125999	267	1	61	0	0	1	2	5
BPIFB2 ENSG00000078898	0	0	0	9	1	0	12	0
BPIFC ENSG00000184459	0	0	0	0	0	0	0	0
BPNT1 ENSG00000162813	11	0	24	2	7	2	34	8
BPTF ENSG00000171634	45	3	23	11	0	6	0	5
BRAF ENSG00000157764	2	0	24	6	3	12	7	0
BRAP ENSG00000089234	0	49	12	3	0	12	4	1
BRAT1 ENSG00000106009	39	72	17	72	24	1	11	41
BRCA1 ENSG00000012048	24	2	10	4	0	2	1	0
BRCA2 ENSG00000139618	0	4	0	0	1	2	0	1
BRCC3 ENSG00000185515	0	1	4	0	4	6	1	2
BRD1 ENSG00000100425	0	0	12	27	0	11	3	14
BRD2 ENSG00000204256	221	174	558	466	210	219	265	354
BRD3 ENSG00000169925	0	13	16	35	12	7	7	5
BRD4 ENSG00000141867	234	0	224	85	1	102	2	41
BRD7 ENSG00000166164	3	12	49	14	14	4	2	35
BRD8 ENSG00000112983	1	90	29	43	5	3	53	0
BRD9 ENSG00000028310	15	19	20	17	35	36	31	20
BRE ENSG00000158019	34	45	22	6	1	4	0	11
BRF1 ENSG00000185024	4	13	12	2	44	1	40	0
BRF2 ENSG00000104221	54	18	29	1	9	0	18	2
BRI3 ENSG00000164713	305	95	242	134	176	163	241	27
BRI3BP ENSG00000184992	3	0	0	2	0	1	0	1
BRICD5 ENSG00000182685	0	2	0	3	0	3	1	3
BRINP1 ENSG00000078725	0	0	1	0	4	38	0	0
BRINP2 ENSG00000198797	0	0	0	0	0	0	0	0
BRINP3 ENSG00000162670	2	2	1	3	0	0	0	0
BRIP1 ENSG00000136492	3	0	1	1	0	0	2	0
BRIX1 ENSG00000113460	1	5	0	8	2	0	5	0
BRK1 ENSG00000254999	91	133	114	47	67	20	4	2
BRMS1 ENSG00000174744	25	2	22	5	56	1	4	19
BRMS1L ENSG00000100916	0	0	3	0	0	1	1	0
BROX ENSG00000162819	0	2	20	4	0	0	4	9
BRPF1 ENSG00000156983	43	1	45	13	19	0	4	20
BRPF3 ENSG00000096070	6	62	99	22	18	1	2	3
BRSK1 ENSG00000160469	2	6	0	1	13	5	2	1
BRSK2 ENSG00000174672	1	2	1	0	28	4	0	0
BRWD1 ENSG00000185658	16	1	1	13	0	21	7	30
BRWD3 ENSG00000165288	1	3	21	1	0	0	4	4
BSCL2 ENSG00000168000	0	0	1	0	0	0	0	0
BSDC1 ENSG00000160058	51	19	11	18	4	0	28	0
BSG ENSG00000172270	374	141	33	116	31	29	85	49
BSN ENSG00000164061	3	0	2	0	2	0	0	0
BSPH1 ENSG00000188334	0	0	0	0	0	0	0	0
BSPRY ENSG00000119411	4	46	4	5	3	13	0	7
BST1 ENSG00000109743	12	6	7	0	0	0	2	6
BST2 ENSG00000130303	465	323	2	4	218	138	0	66
BTAF1 ENSG00000095564	11	6	4	24	4	4	0	1
BTBD1 ENSG00000064726	13	3	66	6	26	2	8	3
BTBD10 ENSG00000148925	11	5	25	1	16	0	0	0
BTBD11 ENSG00000151136	2	1	36	4	1	0	5	1
BTBD16 ENSG00000138152	0	0	0	0	0	0	0	0
BTBD19 ENSG00000222009	2	0	4	0	0	3	0	1
BTBD2 ENSG00000133243	166	55	97	135	80	11	57	142
BTBD3 ENSG00000132640	5	5	13	0	0	2	1	63
BTBD6 ENSG00000184887	40	50	79	39	144	21	11	1
BTBD7 ENSG00000011114	5	27	35	7	15	10	16	12
BTBD8 ENSG00000189195	0	0	2	0	0	0	0	0
BTBD9 ENSG00000183826	5	0	22	5	49	5	2	0
BTC ENSG00000174808	0	0	1	0	1	5	2	7
BTD ENSG00000169814	17	96	18	4	0	0	12	3
BTF3 ENSG00000145741	98	40	33	71	93	81	2	1
BTF3L4 ENSG00000134717	1	0	50	14	18	1	8	5
BTG1 ENSG00000133639	0	74	66	0	59	51	10	67
BTG2 ENSG00000159388	275	2	160	43	116	429	0	14
BTG3 ENSG00000154640	0	1	121	21	10	1	1	0
BTK ENSG00000010671	0	3	2	0	0	3	7	1
BTLA ENSG00000186265	0	0	0	0	0	0	0	0
BTN2A1 ENSG00000112763	41	5	8	1	0	3	2	6
BTN2A2 ENSG00000124508	22	0	3	0	4	1	7	5
BTN3A1 ENSG00000026950	0	47	0	0	33	1	11	0
BTN3A2 ENSG00000186470	8	7	5	9	8	5	0	2
BTN3A3 ENSG00000111801	1	15	0	3	0	3	1	0
BTNL3 ENSG00000168903	5	0	0	0	0	1	1	6
BTNL9 ENSG00000165810	0	0	3	0	0	0	1	2
BTRC ENSG00000166167	10	1	18	6	14	12	35	26
BUB1 ENSG00000169679	0	0	0	0	0	0	0	0
BUB1B ENSG00000156970	0	0	2	0	0	0	1	0
BUB3 ENSG00000154473	2	2	0	11	6	6	0	0
BUD13 ENSG00000137656	10	0	1	2	0	0	1	0
BUD31 ENSG00000106245	163	88	229	130	63	63	32	25
BVES ENSG00000112276	5	0	1	0	1	29	0	0
BYSL ENSG00000112578	17	5	84	2	2	2	20	2
BZW1 ENSG00000082153	0	1	188	11	0	5	7	7
BZW2 ENSG00000136261	1	7	31	0	1	3	10	23
C10orf10 ENSG00000165507	2	0	35	2	0	137	3	4
C10orf105 ENSG00000214688	0	0	0	0	1	0	0	0
C10orf107 ENSG00000183346	0	2	0	0	0	1	1	1
C10orf11 ENSG00000148655	1	19	34	0	33	0	4	0
C10orf128 ENSG00000204161	3	0	1	0	2	0	0	0
C10orf2 ENSG00000107815	18	0	17	0	63	1	0	0
C10orf35 ENSG00000171224	4	2	1	0	42	1	10	0
C10orf53 ENSG00000178645	0	0	0	0	0	0	0	0
C10orf54 ENSG00000107738	153	139	44	1	112	244	3	24
C10orf55 ENSG00000222047	0	0	0	0	0	0	0	0
C10orf76 ENSG00000120029	3	111	3	2	1	0	2	1
C10orf82 ENSG00000165863	0	2	1	0	0	0	0	1
C10orf88 ENSG00000119965	2	0	1	0	0	0	0	0
C10orf95 ENSG00000120055	0	0	0	1	0	0	0	0
C10orf99 ENSG00000188373	7	0	56	1	0	9	6	250
C11orf1 ENSG00000137720	40	0	39	1	0	0	3	1
C11orf16 ENSG00000176029	0	0	0	0	0	0	0	0
C11orf21 ENSG00000110665	2	3	1	0	0	0	1	3
C11orf24 ENSG00000171067	75	42	35	17	27	5	62	0
C11orf31 ENSG00000211450	1	141	118	74	4	122	95	157
C11orf45 ENSG00000174370	2	0	0	0	0	1	0	0
C11orf49 ENSG00000149179	7	81	3	2	39	6	15	7
C11orf52 ENSG00000149300	0	0	2	0	2	0	0	0
C11orf53 ENSG00000150750	0	0	5	0	0	0	0	0
C11orf54 ENSG00000182919	0	16	4	14	0	0	1	3
C11orf57 ENSG00000150776	0	3	8	2	0	0	0	0
C11orf58 ENSG00000110696	65	82	83	12	13	16	24	12
C11orf63 ENSG00000109944	2	1	0	0	1	0	0	0
C11orf65 ENSG00000166323	1	3	0	0	0	2	0	0
C11orf68 ENSG00000175573	57	33	15	9	14	18	5	52
C11orf70 ENSG00000137691	0	0	2	0	0	0	0	0
C11orf71 ENSG00000180425	1	0	1	4	1	0	0	9
C11orf74 ENSG00000166352	0	4	5	0	1	1	0	0
C11orf80 ENSG00000173715	0	0	0	0	0	0	0	0
C11orf84 ENSG00000168005	5	12	0	0	0	6	0	4
C11orf87 ENSG00000185742	0	1	0	0	0	0	0	0
C11orf95 ENSG00000188070	28	64	2	10	10	1	5	27
C11orf96 ENSG00000187479	0	509	32	1	179	8041	10	49
C11orf98 ENSG00000278615	0	0	0	0	0	0	0	0
C12orf10 ENSG00000139637	121	3	52	2	19	7	15	31
C12orf29 ENSG00000133641	9	0	0	2	0	4	3	0
C12orf4 ENSG00000047621	4	13	7	15	8	2	1	3
C12orf40 ENSG00000180116	0	0	0	0	0	0	1	0
C12orf42 ENSG00000179088	3	0	0	0	0	2	2	1
C12orf43 ENSG00000157895	51	21	17	34	16	1	1	0
C12orf45 ENSG00000151131	22	1	6	9	0	0	6	2
C12orf49 ENSG00000111412	0	0	50	1	4	1	2	3
C12orf50 ENSG00000165805	0	1	0	0	0	0	0	0
C12orf54 ENSG00000177627	6	0	24	0	0	2	1	1
C12orf56 ENSG00000185306	2	0	0	0	1	4	1	0
C12orf57 ENSG00000111678	413	212	41	73	321	111	78	88
C12orf60 ENSG00000182993	1	2	0	2	0	0	0	0
C12orf65 ENSG00000130921	3	23	1	1	0	2	0	9
C12orf66 ENSG00000174206	0	0	1	9	1	0	1	6
C12orf71 ENSG00000214700	0	0	0	0	0	0	0	0
C12orf73 ENSG00000204954	0	1	1	5	10	1	0	1
C12orf75 ENSG00000235162	73	19	0	0	0	4	0	4
C12orf76 ENSG00000174456	13	36	8	14	0	0	0	1
C14orf1 ENSG00000133935	13	239	71	73	82	40	33	32
C14orf105 ENSG00000100557	0	2	0	0	1	0	0	0
C14orf119 ENSG00000179933	0	12	2	0	3	7	10	0
C14orf132 ENSG00000227051	0	9	2	0	7	2	0	0
C14orf142 ENSG00000170270	0	1	0	0	1	1	10	2
C14orf159 ENSG00000133943	28	58	22	34	5	1	1	10
C14orf166 ENSG00000087302	35	72	52	8	8	4	5	15
C14orf169 ENSG00000170468	4	0	14	0	1	0	0	0
C14orf178 ENSG00000197734	0	0	0	0	1	0	0	0
C14orf180 ENSG00000184601	0	1	0	0	0	0	0	2
C14orf2 ENSG00000156411	139	592	128	21	62	99	46	2
C14orf28 ENSG00000179476	0	0	1	11	0	0	0	0
C14orf37 ENSG00000139971	0	1	1	1	0	0	2	0
C14orf39 ENSG00000179008	4	0	1	0	0	0	3	0
C14orf79 ENSG00000140104	0	17	10	24	14	1	19	3
C14orf80 ENSG00000185347	3	1	3	16	0	20	0	3
C14orf93 ENSG00000100802	26	0	0	1	4	41	1	3
C15orf39 ENSG00000167173	5	60	20	2	57	14	2	4
C15orf40 ENSG00000169609	17	27	33	5	5	7	18	12
C15orf41 ENSG00000186073	0	2	6	2	0	3	1	14
C15orf48 ENSG00000166920	0	0	26	23	1	0	16	20
C15orf52 ENSG00000188549	117	75	11	3	2	9	0	0
C15orf53 ENSG00000175779	0	0	0	0	0	0	0	0
C15orf57 ENSG00000128891	10	40	15	0	2	2	0	30
C15orf59 ENSG00000205363	123	2	37	2	1	43	30	3
C15orf61 ENSG00000189227	0	13	1	39	2	1	23	0
C15orf62 ENSG00000188277	0	0	4	1	0	0	1	2
C15orf65 ENSG00000261652	4	0	0	0	1	0	0	0
C16orf13 ENSG00000130731	146	83	8	61	27	10	21	24
C16orf45 ENSG00000166780	47	17	5	5	0	33	1	0
C16orf46 ENSG00000166455	0	3	0	1	0	0	0	0
C16orf52 ENSG00000185716	7	6	37	5	1	0	0	0
C16orf54 ENSG00000185905	0	0	0	1	12	12	0	1
C16orf58 ENSG00000140688	48	516	52	95	11	5	110	1
C16orf59 ENSG00000162062	0	0	0	3	0	0	0	0
C16orf62 ENSG00000103544	99	1	0	2	56	26	13	19
C16orf70 ENSG00000125149	20	49	2	8	2	0	4	2
C16orf71 ENSG00000166246	1	0	1	0	0	0	0	0
C16orf72 ENSG00000182831	0	2	4	10	3	10	15	9
C16orf74 ENSG00000154102	4	4	1	0	1	39	1	91
C16orf78 ENSG00000166152	0	0	0	0	0	0	0	0
C16orf86 ENSG00000159761	9	1	3	0	9	3	0	0
C16orf87 ENSG00000155330	0	0	0	4	0	0	0	1
C16orf89 ENSG00000153446	7	106	19	1	3	1	1	72
C16orf91 ENSG00000174109	11	53	28	0	6	1	9	0
C16orf92 ENSG00000167194	0	0	0	0	0	0	0	0
C16orf95 ENSG00000260456	0	0	1	1	0	0	0	0
C16orf96 ENSG00000205832	2	2	1	0	2	0	0	0
C17orf105 ENSG00000231256	0	0	0	0	0	0	0	0
C17orf107 ENSG00000205710	8	3	63	0	29	15	3	0
C17orf49 ENSG00000258315	3	1	17	4	0	0	0	2
C17orf51 ENSG00000212719	5	24	0	0	1	5	13	0
C17orf53 ENSG00000125319	1	0	0	0	2	2	0	0
C17orf58 ENSG00000186665	1	1	3	0	0	0	0	0
C17orf62 ENSG00000178927	30	9	16	23	13	1	13	11
C17orf64 ENSG00000141371	0	0	0	0	0	0	0	0
C17orf67 ENSG00000214226	2	2	1	8	1	1	0	2
C17orf74 ENSG00000184560	0	0	1	0	0	0	0	0
C17orf75 ENSG00000108666	4	0	21	1	1	4	3	0
C17orf78 ENSG00000278505	0	0	1	0	0	0	0	1
C17orf80 ENSG00000141219	0	49	4	2	71	29	1	0
C17orf89 ENSG00000224877	90	119	65	34	41	2	20	1
C17orf96 ENSG00000273604	0	1	2	1	0	12	1	0
C17orf97 ENSG00000187624	0	4	6	13	4	7	0	0
C17orf98 ENSG00000275489	0	0	0	0	0	0	0	0
C17orf99 ENSG00000187997	0	0	0	0	0	0	0	0
C18orf21 ENSG00000141428	0	0	9	5	4	3	3	10
C18orf25 ENSG00000152242	4	1	7	13	1	4	2	14
C18orf32 ENSG00000177576	50	7	32	12	1	9	7	0
C18orf54 ENSG00000166845	0	0	0	0	0	0	0	0
C18orf63 ENSG00000206043	0	0	0	0	0	0	0	0
C18orf8 ENSG00000141452	2	2	98	92	0	1	1	1
C19orf12 ENSG00000131943	256	25	87	1	1	1	2	0
C19orf18 ENSG00000177025	7	1	0	0	0	1	2	0
C19orf24 ENSG00000228300	6	60	5	20	2	90	47	41
C19orf25 ENSG00000119559	8	53	5	18	22	34	2	1
C19orf33 ENSG00000167644	14	4	87	15	286	273	1	4
C19orf35 ENSG00000188305	0	1	0	0	0	0	0	0
C19orf38 ENSG00000214212	2	10	0	6	14	6	1	9
C19orf43 ENSG00000123144	58	767	458	111	3	180	23	126
C19orf44 ENSG00000105072	12	1	0	10	0	19	0	5
C19orf45 ENSG00000198723	0	0	1	3	0	0	2	0
C19orf47 ENSG00000160392	0	0	1	7	14	0	0	4
C19orf48 ENSG00000167747	9	8	1	13	0	17	14	0
C19orf52 ENSG00000142444	2	27	7	0	61	10	7	2
C19orf53 ENSG00000104979	140	303	25	57	61	29	39	155
C19orf54 ENSG00000188493	7	2	6	17	0	15	0	0
C19orf57 ENSG00000132016	7	0	0	7	1	1	3	0
C19orf60 ENSG00000006015	42	20	3	3	35	28	36	11
C19orf66 ENSG00000130813	19	35	35	1	5	32	131	16
C19orf67 ENSG00000188032	0	0	0	0	0	0	0	0
C19orf68 ENSG00000185453	8	17	1	0	1	0	6	0
C19orf70 ENSG00000174917	131	7	53	1	72	104	49	26
C19orf71 ENSG00000183397	0	1	1	0	1	0	0	0
C19orf73 ENSG00000221916	0	1	0	4	1	0	0	4
C19orf81 ENSG00000235034	3	0	0	0	1	1	7	0
C19orf84 ENSG00000262874	0	0	0	0	0	0	0	0
C1D ENSG00000197223	1	0	16	9	0	1	0	7
C1GALT1 ENSG00000106392	1	0	32	5	0	12	0	0
C1GALT1C1 ENSG00000171155	0	0	5	0	2	0	9	0
C1GALT1C1L ENSG00000223658	0	0	0	0	0	0	0	0
C1QA ENSG00000173372	1408	3	2	0	297	503	102	123
C1QB ENSG00000173369	319	98	1	0	77	157	0	136
C1QBP ENSG00000108561	14	3	175	49	9	0	32	57
C1QC ENSG00000159189	159	22	4	2	85	142	7	13
C1QL1 ENSG00000131094	530	1	25	1	9	0	0	4
C1QL2 ENSG00000144119	0	0	0	0	0	0	0	0
C1QL3 ENSG00000165985	0	0	0	0	0	0	0	0
C1QL4 ENSG00000186897	0	0	2	0	1	0	1	0
C1QTNF1 ENSG00000173918	2534	321	83	0	3	25	7	25
C1QTNF2 ENSG00000145861	36	37	0	0	4	28	3	1
C1QTNF3 ENSG00000082196	0	5	8	1	2	0	0	3
C1QTNF4 ENSG00000172247	9	4	0	0	6	0	5	0
C1QTNF5 ENSG00000223953	0	1	0	0	0	2	0	0
C1QTNF6 ENSG00000133466	3	2	1	1	20	0	2	1
C1QTNF7 ENSG00000163145	0	18	0	0	0	1	1	3
C1QTNF9 ENSG00000240654	0	0	0	0	0	0	0	0
C1QTNF9B ENSG00000205863	0	0	0	0	0	0	0	0
C1QTNF9B-AS1 ENSG00000281899	0	0	0	0	0	0	0	0
C1R ENSG00000159403	1795	688	9	0	942	828	18	12
C1RL ENSG00000139178	6	220	24	6	53	6	6	0
C1S ENSG00000182326	319	782	7	1	385	273	6	50
C1orf101 ENSG00000179397	0	0	0	0	0	0	0	0
C1orf105 ENSG00000180999	0	0	0	0	0	0	0	0
C1orf106 ENSG00000163362	0	5	183	42	0	2	3	52
C1orf109 ENSG00000116922	0	1	18	5	0	0	1	3
C1orf112 ENSG00000000460	6	0	14	0	0	3	1	1
C1orf115 ENSG00000162817	1	6	21	12	1	2	11	0
C1orf116 ENSG00000182795	124	110	183	106	0	2	155	12
C1orf122 ENSG00000197982	210	105	32	55	2	26	39	5
C1orf123 ENSG00000162384	5	104	12	0	3	139	12	1
C1orf127 ENSG00000175262	0	0	0	0	0	0	0	0
C1orf131 ENSG00000143633	0	0	3	0	0	1	3	0
C1orf141 ENSG00000203963	0	3	0	1	0	0	0	0
C1orf145 ENSG00000162913	2	0	0	0	0	0	1	0
C1orf158 ENSG00000157330	0	0	0	1	0	0	1	0
C1orf159 ENSG00000131591	1	27	5	15	43	3	0	8
C1orf162 ENSG00000143110	4	7	0	0	0	64	0	27
C1orf167 ENSG00000215910	0	0	0	0	0	0	0	6
C1orf168 ENSG00000187889	0	0	0	0	0	0	0	0
C1orf174 ENSG00000198912	0	17	18	3	0	0	0	2
C1orf186 ENSG00000263961	2	1	0	11	0	0	0	2
C1orf194 ENSG00000179902	0	0	0	2	1	1	2	0
C1orf198 ENSG00000119280	25	0	64	53	15	54	19	4
C1orf204 ENSG00000188004	0	1	1	3	0	0	0	0
C1orf21 ENSG00000116667	121	49	52	108	3	5	11	63
C1orf210 ENSG00000253313	2	22	2	5	1	1	3	0
C1orf216 ENSG00000142686	0	7	1	3	16	10	1	0
C1orf226 ENSG00000239887	0	0	11	5	1	1	2	0
C1orf228 ENSG00000198520	1	6	2	1	1	0	0	4
C1orf234 ENSG00000227868	0	2	0	0	1	1	0	0
C1orf27 ENSG00000157181	25	0	7	0	0	1	8	4
C1orf35 ENSG00000143793	43	6	13	23	0	0	0	2
C1orf43 ENSG00000143612	47	292	273	91	5	26	37	16
C1orf50 ENSG00000164008	8	0	1	6	5	1	2	2
C1orf52 ENSG00000162642	0	2	3	0	13	2	27	7
C1orf53 ENSG00000203724	3	2	1	1	1	1	3	0
C1orf54 ENSG00000118292	5	243	0	0	4	0	2	1
C1orf56 ENSG00000143443	5	49	16	16	0	6	4	0
C1orf61 ENSG00000125462	7	3	0	0	0	0	0	1
C1orf64 ENSG00000183888	0	0	0	0	0	0	0	0
C1orf74 ENSG00000162757	1	13	90	4	4	1	0	0
C1orf94 ENSG00000142698	0	0	0	0	0	0	0	0
C2 ENSG00000166278	2	0	56	36	93	0	8	27
C20orf144 ENSG00000149609	0	0	0	1	0	1	0	0
C20orf194 ENSG00000088854	4	2	16	1	1	10	16	1
C20orf196 ENSG00000171984	0	16	2	1	0	3	1	2
C20orf24 ENSG00000101084	60	1	121	29	14	2	18	0
C20orf27 ENSG00000101220	0	81	0	3	6	120	21	40
C20orf96 ENSG00000196476	20	4	18	0	12	17	14	1
C21orf2 ENSG00000160226	0	3	0	0	1	1	0	2
C21orf33 ENSG00000160221	4	3	21	2	6	1	1	1
C21orf58 ENSG00000160298	1	2	2	17	15	0	1	1
C21orf59 ENSG00000159079	2	0	12	4	17	2	0	4
C21orf91 ENSG00000154642	1	3	1	11	0	7	0	0
C22orf15 ENSG00000169314	5	0	0	2	5	1	0	0
C22orf23 ENSG00000128346	2	2	0	1	0	6	1	0
C22orf29 ENSG00000215012	19	63	1	14	4	31	0	0
C22orf31 ENSG00000100249	0	0	1	2	0	0	0	1
C22orf39 ENSG00000242259	102	129	38	47	0	99	13	40
C22orf42 ENSG00000205856	0	0	0	0	0	0	0	0
C22orf46 ENSG00000184208	3	0	2	8	0	3	0	5
C2CD2 ENSG00000157617	49	320	173	84	57	34	0	227
C2CD2L ENSG00000172375	5	20	4	4	20	13	7	5
C2CD3 ENSG00000168014	3	0	17	1	2	5	0	1
C2CD4A ENSG00000198535	1	1	0	0	3	0	0	0
C2CD4B ENSG00000205502	15	27	16	2	6	16	38	0
C2CD4C ENSG00000183186	0	0	1	0	0	4	0	0
C2CD4D ENSG00000225556	1	0	4	16	1	0	0	2
C2CD5 ENSG00000111731	0	4	2	1	0	0	1	0
C2orf15 ENSG00000273045	0	0	0	0	0	0	0	0
C2orf40 ENSG00000119147	52	3	0	0	2	2	0	0
C2orf42 ENSG00000115998	7	1	1	3	2	5	4	1
C2orf47 ENSG00000162972	0	1	9	1	0	0	0	0
C2orf49 ENSG00000135974	2	1	13	0	14	3	0	18
C2orf50 ENSG00000150873	1	0	1	0	2	1	0	0
C2orf54 ENSG00000172478	0	0	0	1	5	3	1	0
C2orf66 ENSG00000187944	0	0	0	0	0	0	0	0
C2orf68 ENSG00000168887	0	19	7	12	4	21	20	5
C2orf69 ENSG00000178074	0	0	3	1	0	0	2	0
C2orf70 ENSG00000173557	0	0	1	2	0	0	0	2
C2orf71 ENSG00000179270	1	0	1	0	1	0	0	0
C2orf72 ENSG00000204128	2	5	12	15	0	0	11	0
C2orf73 ENSG00000177994	0	0	0	0	0	0	0	0
C2orf74 ENSG00000237651	0	0	0	0	0	0	0	0
C2orf76 ENSG00000186132	0	0	0	1	0	0	0	0
C2orf78 ENSG00000187833	0	0	0	0	0	0	0	0
C2orf80 ENSG00000188674	0	0	0	0	1	3	0	0
C2orf81 ENSG00000159239	1	0	0	6	1	0	0	5
C2orf82 ENSG00000182600	0	0	0	1	1	0	0	0
C2orf83 ENSG00000042304	0	0	0	0	0	0	0	0
C2orf88 ENSG00000187699	0	6	0	2	0	29	1	0
C3 ENSG00000125730	486	217	32	1	1669	272	3	136
C3AR1 ENSG00000171860	4	5	16	3	95	1	3	0
C3orf14 ENSG00000114405	0	0	4	2	1	0	1	0
C3orf18 ENSG00000088543	4	29	4	0	65	18	16	0
C3orf20 ENSG00000131379	0	0	0	0	0	0	0	0
C3orf22 ENSG00000180697	0	0	0	0	0	0	0	0
C3orf33 ENSG00000174928	0	5	36	18	2	1	1	2
C3orf36 ENSG00000221972	0	1	0	0	1	2	0	3
C3orf38 ENSG00000179021	1	0	0	0	1	0	0	0
C3orf49 ENSG00000163632	0	0	0	0	0	0	0	0
C3orf52 ENSG00000114529	2	0	190	0	0	5	2	0
C3orf58 ENSG00000181744	0	0	0	5	4	27	1	1
C3orf62 ENSG00000188315	5	41	35	40	4	11	1	1
C3orf70 ENSG00000187068	12	0	0	1	7	5	3	0
C3orf80 ENSG00000180044	0	0	0	0	0	0	0	0
C4A ENSG00000244731	22	6	0	1	19	6	0	1
C4B ENSG00000224389	182	41	17	1	190	65	0	79
C4BPA ENSG00000123838	0	1	0	0	0	0	0	1
C4BPB ENSG00000123843	0	0	0	0	0	0	0	0
C4orf17 ENSG00000138813	0	0	5	0	0	0	0	0
C4orf19 ENSG00000154274	0	0	3	1	1	0	0	2
C4orf22 ENSG00000197826	0	0	0	0	0	0	0	0
C4orf3 ENSG00000164096	142	78	131	78	20	0	6	20
C4orf32 ENSG00000174749	0	3	3	8	2	3	2	3
C4orf33 ENSG00000151470	0	0	0	3	0	0	1	0
C4orf36 ENSG00000163633	1	0	7	2	0	1	0	4
C4orf46 ENSG00000205208	1	0	3	0	0	0	0	0
C4orf48 ENSG00000243449	54	82	2	14	34	2	1	2
C4orf50 ENSG00000181215	0	0	0	0	0	0	0	0
C5 ENSG00000106804	0	1	17	5	1	12	1	2
C5AR1 ENSG00000197405	1	2	54	13	10	14	2	3
C5AR2 ENSG00000134830	4	1	2	0	0	0	0	0
C5orf15 ENSG00000113583	1	5	291	339	78	17	39	0
C5orf22 ENSG00000082213	1	3	6	1	18	0	1	0
C5orf24 ENSG00000181904	19	1	11	25	1	0	2	15
C5orf30 ENSG00000181751	0	0	1	0	3	0	3	3
C5orf34 ENSG00000172244	8	9	1	0	3	0	1	0
C5orf38 ENSG00000186493	48	3	0	5	0	0	2	4
C5orf42 ENSG00000197603	16	1	31	29	0	1	4	0
C5orf45 ENSG00000161010	150	2	7	0	1	3	21	5
C5orf46 ENSG00000178776	5	0	0	0	0	1	0	0
C5orf49 ENSG00000215217	14	4	0	0	1	4	7	0
C5orf51 ENSG00000205765	2	1	11	0	2	0	8	0
C5orf52 ENSG00000187658	0	0	0	0	0	0	0	0
C5orf56 ENSG00000197536	0	1	0	13	1	5	0	19
C5orf63 ENSG00000164241	1	0	7	5	4	0	1	0
C6 ENSG00000039537	0	7	0	1	2	1	0	0
C6orf1 ENSG00000186577	28	80	50	35	31	2	1	4
C6orf106 ENSG00000196821	4	524	60	38	9	46	80	2
C6orf118 ENSG00000112539	0	0	0	0	0	0	0	0
C6orf120 ENSG00000185127	7	5	0	0	1	3	1	1
C6orf132 ENSG00000188112	11	37	108	25	1	17	1	0
C6orf136 ENSG00000204564	18	3	55	5	17	3	2	4
C6orf141 ENSG00000197261	0	0	48	0	0	0	0	1
C6orf201 ENSG00000185689	0	0	2	0	0	1	0	0
C6orf203 ENSG00000130349	1	0	4	5	1	0	1	0
C6orf223 ENSG00000181577	0	1	1	0	5	1	0	2
C6orf226 ENSG00000221821	26	2	0	34	8	2	10	1
C6orf25 ENSG00000204420	0	0	0	0	0	8	1	0
C6orf47 ENSG00000204439	21	42	3	43	23	91	0	13
C6orf48 ENSG00000204387	4	98	27	62	90	23	27	0
C6orf52 ENSG00000137434	0	5	0	0	0	0	0	0
C6orf58 ENSG00000184530	0	1	0	0	0	0	0	0
C6orf62 ENSG00000112308	21	31	6	118	25	45	48	22
C6orf89 ENSG00000198663	2	191	60	58	19	29	1	33
C7 ENSG00000112936	526	249	1	0	34	10	0	47
C7orf25 ENSG00000136197	0	0	0	0	0	0	0	0
C7orf26 ENSG00000146576	90	262	5	108	27	47	55	7
C7orf31 ENSG00000153790	0	1	0	1	0	0	0	0
C7orf34 ENSG00000165131	0	0	0	0	0	0	0	0
C7orf43 ENSG00000146826	2	1	7	19	41	2	0	8
C7orf49 ENSG00000122783	4	155	0	10	23	3	35	0
C7orf50 ENSG00000146540	43	32	2	31	67	27	32	0
C7orf61 ENSG00000185955	3	1	1	1	1	0	1	4
C7orf62 ENSG00000164645	0	0	0	0	0	0	0	0
C7orf72 ENSG00000164500	0	1	0	0	0	0	0	0
C7orf73 ENSG00000243317	15	6	13	8	4	8	29	2
C8A ENSG00000157131	0	0	0	0	0	0	0	0
C8G ENSG00000176919	1	1	0	4	0	1	0	1
C8orf22 ENSG00000168333	0	0	0	0	0	0	0	0
C8orf33 ENSG00000182307	97	12	40	20	3	36	7	3
C8orf34 ENSG00000165084	1	1	1	0	1	1	2	0
C8orf37 ENSG00000156172	0	1	0	0	7	0	1	1
C8orf4 ENSG00000176907	4	7	840	3	59	10	3	0
C8orf44 ENSG00000213865	0	3	17	10	0	2	1	1
C8orf46 ENSG00000169085	13	2	0	1	0	1	0	0
C8orf48 ENSG00000164743	0	0	0	0	0	0	0	0
C8orf58 ENSG00000241852	1	13	5	0	0	1	0	0
C8orf59 ENSG00000176731	39	38	2	34	23	36	0	1
C8orf74 ENSG00000171060	0	0	0	0	0	0	0	0
[truncated: 14,779 more rows]
