# Supplementary material for: Spatial maps of prostate cancer transcriptomes reveal an unexplored landscape of heterogeneity
Source: Nat Commun. 2018 Jun 20;9:2419. doi: 10.1038/s41467-018-04724-5 (PMC6010471; doi:10.1038/s41467-018-04724-5)
Supplement: Supplementary file 13 — Supplementary Data 10 [file 41467_2018_4724_MOESM13_ESM.zip › Supplementary Dataset 5/experiment0003-mix-hiergamma_prior-p.tsv]

Factor 1	255.073
Factor 2	224.754
Factor 3	171.761
Factor 4	194.078
Factor 5	191.311
Factor 6	184.046
Factor 7	209.701
Factor 8	165.492
