# Supplementary material for: Spatial maps of prostate cancer transcriptomes reveal an unexplored landscape of heterogeneity
Source: Nat Commun. 2018 Jun 20;9:2419. doi: 10.1038/s41467-018-04724-5 (PMC6010471; doi:10.1038/s41467-018-04724-5)
Supplement: Supplementary file 13 — Supplementary Data 10 [file 41467_2018_4724_MOESM13_ESM.zip › Supplementary Dataset 5/experiment0003-baselinefeature-gamma.tsv]

	Baseline
A1BG ENSG00000121410	0.891221
A1CF ENSG00000148584	0.838689
A2M ENSG00000175899	0.882571
A2ML1 ENSG00000166535	1.37372
A4GALT ENSG00000128274	0.887205
AAAS ENSG00000094914	0.938639
AACS ENSG00000081760	0.904134
AADAC ENSG00000114771	0.931141
AADACL4 ENSG00000204518	1.02848
AADAT ENSG00000109576	1.02311
AAED1 ENSG00000158122	0.953903
AAGAB ENSG00000103591	1.07417
AAK1 ENSG00000115977	0.781372
AAMDC ENSG00000087884	1.08549
AAMP ENSG00000127837	0.837589
AAR2 ENSG00000131043	1.07968
AARD ENSG00000205002	1.27283
AARS ENSG00000090861	0.997384
AARSD1 ENSG00000266967	0.793433
AASDH ENSG00000157426	0.923715
AASDHPPT ENSG00000149313	0.858652
AASS ENSG00000008311	0.864017
AATF ENSG00000275700	0.982536
AATK ENSG00000181409	1.12158
ABAT ENSG00000183044	0.808288
ABC13-47488600E17.1 ENSG00000283199	0.92063
ABC13-47656900H15.1 ENSG00000283566	0.821483
ABCA1 ENSG00000165029	0.868044
ABCA10 ENSG00000154263	0.849467
ABCA12 ENSG00000144452	1.06866
ABCA13 ENSG00000179869	1.01188
ABCA2 ENSG00000107331	0.604546
ABCA3 ENSG00000167972	0.339174
ABCA4 ENSG00000198691	1.16921
ABCA5 ENSG00000154265	0.976509
ABCA6 ENSG00000154262	1.0803
ABCA7 ENSG00000064687	0.856864
ABCA8 ENSG00000141338	0.931632
ABCA9 ENSG00000154258	0.826463
ABCB1 ENSG00000085563	0.792291
ABCB10 ENSG00000135776	0.671375
ABCB11 ENSG00000073734	0.966909
ABCB4 ENSG00000005471	0.920732
ABCB5 ENSG00000004846	1.1592
ABCB6 ENSG00000115657	0.950199
ABCB7 ENSG00000131269	1.05563
ABCB8 ENSG00000197150	0.532268
ABCB9 ENSG00000150967	0.522018
ABCC1 ENSG00000103222	0.973395
ABCC10 ENSG00000124574	1.01858
ABCC11 ENSG00000121270	0.755272
ABCC3 ENSG00000108846	1.37799
ABCC4 ENSG00000125257	0.382095
ABCC5 ENSG00000114770	1.24022
ABCC6 ENSG00000091262	0.948657
ABCC8 ENSG00000006071	1.56959
ABCC9 ENSG00000069431	0.813522
ABCD1 ENSG00000101986	0.778506
ABCD2 ENSG00000173208	1.11459
ABCD3 ENSG00000117528	1.11487
ABCD4 ENSG00000119688	0.672904
ABCE1 ENSG00000164163	0.869618
ABCF1 ENSG00000204574	1.20884
ABCF2 ENSG00000033050	1.01167
ABCF3 ENSG00000161204	0.835274
ABCG1 ENSG00000160179	1.06882
ABCG2 ENSG00000118777	1.17651
ABCG4 ENSG00000172350	0.946974
ABCG5 ENSG00000138075	0.806228
ABHD1 ENSG00000143994	0.630881
ABHD10 ENSG00000144827	1.11155
ABHD11 ENSG00000106077	0.827643
ABHD12 ENSG00000100997	0.868765
ABHD13 ENSG00000139826	1.08005
ABHD14A ENSG00000248487	0.79948
ABHD14B ENSG00000114779	0.992845
ABHD15 ENSG00000168792	0.954005
ABHD16A ENSG00000204427	1.39225
ABHD17A ENSG00000129968	0.889528
ABHD17B ENSG00000107362	0.834935
ABHD17C ENSG00000136379	0.675102
ABHD18 ENSG00000164074	0.764839
ABHD2 ENSG00000140526	0.613006
ABHD3 ENSG00000158201	0.832407
ABHD4 ENSG00000100439	1.46201
ABHD5 ENSG00000011198	0.872525
ABHD6 ENSG00000163686	1.01711
ABHD8 ENSG00000127220	0.729761
ABI1 ENSG00000136754	1.22311
ABI2 ENSG00000138443	0.977988
ABI3 ENSG00000108798	1.08149
ABI3BP ENSG00000154175	1.01378
ABL1 ENSG00000097007	1.48509
ABL2 ENSG00000143322	1.18931
ABLIM1 ENSG00000099204	1.05857
ABLIM2 ENSG00000163995	1.16187
ABLIM3 ENSG00000173210	1.15628
ABO ENSG00000175164	0.879365
ABR ENSG00000159842	1.41818
ABRA ENSG00000174429	0.749447
ABRACL ENSG00000146386	0.779673
ABT1 ENSG00000146109	1.15042
ABTB1 ENSG00000114626	0.850913
ABTB2 ENSG00000166016	1.53616
AC004158.1 ENSG00000280264	0.870495
AC004381.6 ENSG00000005189	0.881366
AC004754.3 ENSG00000269881	1.12994
AC004813.1 ENSG00000279777	0.876371
AC004824.1 ENSG00000280226	0.898128
AC005281.1 ENSG00000226690	0.983387
AC005477.1 ENSG00000280188	0.790434
AC005480.1 ENSG00000279461	0.744732
AC006116.20 ENSG00000267710	0.804621
AC006386.1 ENSG00000279115	1.07938
AC006994.3 ENSG00000279317	0.981035
AC007906.1 ENSG00000279018	0.863459
AC008074.1 ENSG00000279644	1.08566
AC008522.1 ENSG00000279232	0.91239
AC008686.1 ENSG00000280221	0.890525
AC008759.1 ENSG00000279471	1.07937
AC008914.1 ENSG00000279768	0.787981
AC009014.3 ENSG00000271824	0.747138
AC010731.4 ENSG00000235118	0.874881
AC012005.1 ENSG00000279274	1.03383
AC013461.1 ENSG00000091436	0.826131
AC016549.1 ENSG00000281325	1.02426
AC021106.1 ENSG00000279386	0.860124
AC024060.1 ENSG00000281584	0.999201
AC025335.1 ENSG00000179859	0.727677
AC069063.2 ENSG00000279380	1.14009
AC073657.1 ENSG00000279937	1.00972
AC074033.1 ENSG00000281137	1.02437
AC087350.1 ENSG00000281527	0.821596
AC090498.1 ENSG00000279483	0.683857
AC104981.1 ENSG00000278938	0.769515
AC105009.1 ENSG00000281855	0.763608
AC105052.1 ENSG00000279168	1.04419
AC110615.1 ENSG00000279909	0.942921
AC113404.1 ENSG00000254893	0.605714
AC118758.1 ENSG00000268187	0.860545
AC131097.4 ENSG00000216921	0.749672
AC131263.1 ENSG00000280550	0.642909
AC138517.6 ENSG00000283288	1.03422
AC138969.4 ENSG00000183889	1.31072
AC241377.1 ENSG00000281741	0.842188
AC241585.1 ENSG00000281571	0.707918
AC242988.1 ENSG00000278939	0.955981
AC243756.1 ENSG00000270339	0.764406
AC245100.1 ENSG00000280649	0.837412
ACAA1 ENSG00000060971	0.836022
ACAA2 ENSG00000167315	0.90716
ACACA ENSG00000278540	0.725536
ACACB ENSG00000076555	1.24903
ACAD10 ENSG00000111271	0.702778
ACAD11 ENSG00000240303	0.718554
ACAD8 ENSG00000151498	0.741851
ACAD9 ENSG00000177646	0.993981
ACADL ENSG00000115361	0.728142
ACADM ENSG00000117054	1.28847
ACADS ENSG00000122971	0.702586
ACADSB ENSG00000196177	0.698122
ACADVL ENSG00000072778	1.76786
ACAN ENSG00000157766	1.18776
ACAP1 ENSG00000072818	0.565814
ACAP2 ENSG00000114331	1.2796
ACAP3 ENSG00000131584	0.600085
ACAT1 ENSG00000075239	1.49781
ACAT2 ENSG00000120437	0.909544
ACBD3 ENSG00000182827	1.12419
ACBD4 ENSG00000181513	0.965375
ACBD5 ENSG00000107897	1.17756
ACBD6 ENSG00000230124	1.05927
ACCS ENSG00000110455	0.609912
ACCSL ENSG00000205126	1.08916
ACD ENSG00000102977	0.808742
ACE ENSG00000159640	0.733304
ACE2 ENSG00000130234	1.00294
ACER1 ENSG00000167769	1.03128
ACER2 ENSG00000177076	0.930618
ACER3 ENSG00000078124	1.39969
ACHE ENSG00000087085	1.29396
ACIN1 ENSG00000100813	0.831114
ACKR1 ENSG00000213088	1.14861
ACKR2 ENSG00000144648	1.0449
ACKR3 ENSG00000144476	1.20248
ACKR4 ENSG00000129048	1.00782
ACLY ENSG00000131473	0.562061
ACMSD ENSG00000153086	0.78916
ACO1 ENSG00000122729	0.880071
ACO2 ENSG00000100412	1.28727
ACOD1 ENSG00000102794	0.961975
ACOT1 ENSG00000184227	0.787132
ACOT11 ENSG00000162390	1.27518
ACOT12 ENSG00000172497	0.806456
ACOT13 ENSG00000112304	0.712058
ACOT2 ENSG00000119673	1.27386
ACOT4 ENSG00000177465	0.737303
ACOT7 ENSG00000097021	0.917404
ACOT8 ENSG00000101473	0.519941
ACOT9 ENSG00000123130	1.26353
ACOX1 ENSG00000161533	0.985478
ACOX2 ENSG00000168306	0.973535
ACOX3 ENSG00000087008	0.867081
ACOXL ENSG00000153093	0.919296
ACP1 ENSG00000143727	0.923889
ACP2 ENSG00000134575	0.702129
ACP5 ENSG00000102575	0.591497
ACP6 ENSG00000162836	0.64763
ACP7 ENSG00000183760	0.630784
ACPP ENSG00000014257	0.42603
ACPT ENSG00000142513	1.0013
ACR ENSG00000100312	1.0552
ACRBP ENSG00000111644	0.938652
ACRC ENSG00000147174	0.975278
ACSBG1 ENSG00000103740	0.849449
ACSBG2 ENSG00000130377	0.951201
ACSF2 ENSG00000167107	0.981921
ACSF3 ENSG00000176715	0.804344
ACSL1 ENSG00000151726	0.78533
ACSL3 ENSG00000123983	0.939558
ACSL4 ENSG00000068366	1.49483
ACSL5 ENSG00000197142	1.51907
ACSL6 ENSG00000164398	0.769645
ACSM1 ENSG00000166743	0.910723
ACSM2A ENSG00000183747	0.724021
ACSM2B ENSG00000066813	1.11849
ACSM3 ENSG00000005187	1.00577
ACSM4 ENSG00000215009	0.995899
ACSM5 ENSG00000183549	0.838066
ACSM6 ENSG00000173124	1.07643
ACSS1 ENSG00000154930	0.901394
ACSS2 ENSG00000131069	1.47279
ACSS3 ENSG00000111058	0.814872
ACTA1 ENSG00000143632	1.64812
ACTA2 ENSG00000107796	1.09282
ACTB ENSG00000075624	2.43732
ACTBL2 ENSG00000169067	1.17318
ACTC1 ENSG00000159251	0.985519
ACTG1 ENSG00000184009	1.92969
ACTG2 ENSG00000163017	2.00128
ACTL10 ENSG00000182584	0.817199
ACTL6A ENSG00000136518	1.06615
ACTL6B ENSG00000077080	0.814991
ACTN1 ENSG00000072110	1.55905
ACTN2 ENSG00000077522	1.27998
ACTN3 ENSG00000248746	0.981208
ACTN4 ENSG00000130402	1.12322
ACTR10 ENSG00000131966	1.03246
ACTR1A ENSG00000138107	0.80042
ACTR1B ENSG00000115073	1.02481
ACTR2 ENSG00000138071	1.09674
ACTR3 ENSG00000115091	1.09115
ACTR3B ENSG00000133627	1.01088
ACTR3C ENSG00000106526	1.10303
ACTR5 ENSG00000101442	0.853312
ACTR6 ENSG00000075089	0.796626
ACTR8 ENSG00000113812	0.738181
ACTRT3 ENSG00000184378	0.896916
ACVR1 ENSG00000115170	1.02156
ACVR1B ENSG00000135503	1.04699
ACVR1C ENSG00000123612	0.923057
ACVR2A ENSG00000121989	0.876278
ACVR2B ENSG00000114739	0.759862
ACVRL1 ENSG00000139567	1.84803
ACY1 ENSG00000243989	1.15826
ACY3 ENSG00000132744	0.966287
ACYP1 ENSG00000119640	1.15637
ACYP2 ENSG00000170634	0.935011
ADA ENSG00000196839	0.773759
ADAD1 ENSG00000164113	0.867632
ADAD2 ENSG00000140955	1.0362
ADAL ENSG00000168803	0.892458
ADAM10 ENSG00000137845	0.70089
ADAM11 ENSG00000073670	0.633835
ADAM12 ENSG00000148848	1.08146
ADAM15 ENSG00000143537	0.635798
ADAM17 ENSG00000151694	0.654879
ADAM18 ENSG00000168619	1.08231
ADAM19 ENSG00000135074	1.22631
ADAM2 ENSG00000104755	1.35042
ADAM20 ENSG00000134007	0.995368
ADAM22 ENSG00000008277	0.827604
ADAM23 ENSG00000114948	1.55007
ADAM28 ENSG00000042980	0.919824
ADAM29 ENSG00000168594	1.14244
ADAM32 ENSG00000197140	0.985672
ADAM33 ENSG00000149451	1.84925
ADAM7 ENSG00000069206	1.24233
ADAM8 ENSG00000151651	1.10155
ADAM9 ENSG00000168615	1.22952
ADAMDEC1 ENSG00000134028	0.719041
ADAMTS1 ENSG00000154734	1.22184
ADAMTS10 ENSG00000142303	1.28876
ADAMTS12 ENSG00000151388	1.28528
ADAMTS13 ENSG00000160323	0.849406
ADAMTS14 ENSG00000138316	1.22138
ADAMTS15 ENSG00000166106	1.23995
ADAMTS16 ENSG00000145536	0.710254
ADAMTS17 ENSG00000140470	1.03561
ADAMTS18 ENSG00000140873	0.735823
ADAMTS19 ENSG00000145808	1.03914
ADAMTS2 ENSG00000087116	0.863862
ADAMTS20 ENSG00000173157	0.700848
ADAMTS3 ENSG00000156140	0.88592
ADAMTS4 ENSG00000158859	1.16748
ADAMTS5 ENSG00000154736	0.74189
ADAMTS6 ENSG00000049192	0.960642
ADAMTS7 ENSG00000136378	1.04091
ADAMTS8 ENSG00000134917	0.916306
ADAMTS9 ENSG00000163638	0.914994
ADAMTSL1 ENSG00000178031	0.673097
ADAMTSL2 ENSG00000197859	0.692963
ADAMTSL3 ENSG00000156218	1.01355
ADAMTSL4 ENSG00000143382	1.21438
ADAMTSL5 ENSG00000185761	1.43611
ADAP1 ENSG00000105963	0.510508
ADAP2 ENSG00000184060	1.02634
ADAR ENSG00000160710	0.93242
ADARB1 ENSG00000197381	0.909888
ADARB2 ENSG00000185736	1.07282
ADAT1 ENSG00000065457	0.973521
ADAT2 ENSG00000189007	1.06132
ADAT3 ENSG00000213638	1.06225
ADCK1 ENSG00000063761	0.806013
ADCK2 ENSG00000133597	1.3198
ADCK3 ENSG00000163050	1.04137
ADCK4 ENSG00000123815	0.410251
ADCK5 ENSG00000173137	0.576285
ADCY1 ENSG00000164742	0.941036
ADCY10 ENSG00000143199	0.761351
ADCY2 ENSG00000078295	1.23161
ADCY3 ENSG00000138031	1.28055
ADCY4 ENSG00000129467	0.842559
ADCY5 ENSG00000173175	1.46666
ADCY6 ENSG00000174233	1.03673
ADCY7 ENSG00000121281	1.23732
ADCY9 ENSG00000162104	1.05645
ADCYAP1 ENSG00000141433	0.979531
ADCYAP1R1 ENSG00000078549	0.948219
ADD1 ENSG00000087274	0.948742
ADD2 ENSG00000075340	0.988086
ADD3 ENSG00000148700	0.903596
ADGB ENSG00000118492	1.04352
ADGRA1 ENSG00000197177	0.785155
ADGRA2 ENSG00000020181	1.20287
ADGRA3 ENSG00000152990	0.949837
ADGRB1 ENSG00000181790	1.13066
ADGRB2 ENSG00000121753	0.426004
ADGRB3 ENSG00000135298	0.898493
ADGRD1 ENSG00000111452	1.3088
ADGRD2 ENSG00000180264	0.683351
ADGRE1 ENSG00000174837	0.911346
ADGRE2 ENSG00000127507	0.755741
ADGRE3 ENSG00000131355	0.772958
ADGRE5 ENSG00000123146	1.00088
ADGRF1 ENSG00000153292	1.59505
ADGRF2 ENSG00000164393	1.04943
ADGRF3 ENSG00000173567	1.21144
ADGRF4 ENSG00000153294	0.882059
ADGRF5 ENSG00000069122	1.1404
ADGRG1 ENSG00000205336	1.16736
ADGRG2 ENSG00000173698	0.774371
ADGRG3 ENSG00000182885	0.982742
ADGRG4 ENSG00000156920	1.06187
ADGRG5 ENSG00000159618	0.881919
ADGRG6 ENSG00000112414	1.21481
ADGRL1 ENSG00000072071	0.868306
ADGRL2 ENSG00000117114	0.813037
ADGRL3 ENSG00000150471	0.939392
ADGRL4 ENSG00000162618	1.17506
ADGRV1 ENSG00000164199	1.10976
ADH1B ENSG00000196616	0.892329
ADH1C ENSG00000248144	0.9166
ADH4 ENSG00000198099	0.888329
ADH5 ENSG00000197894	0.799583
ADH6 ENSG00000172955	1.21249
ADH7 ENSG00000196344	0.988011
ADHFE1 ENSG00000147576	1.30585
ADI1 ENSG00000182551	0.710654
ADIPOQ ENSG00000181092	1.05071
ADIPOR1 ENSG00000159346	1.49818
ADIPOR2 ENSG00000006831	1.12675
ADIRF ENSG00000148671	1.57938
ADK ENSG00000156110	1.28526
ADM ENSG00000148926	1.33055
ADM2 ENSG00000128165	1.00447
ADM5 ENSG00000224420	0.830528
ADNP ENSG00000101126	0.718163
ADNP2 ENSG00000101544	0.73637
ADO ENSG00000181915	0.952387
ADORA1 ENSG00000163485	1.12648
ADORA2B ENSG00000170425	1.08019
ADORA3 ENSG00000282608	1.02857
ADPGK ENSG00000159322	1.08144
ADPRH ENSG00000144843	0.87384
ADPRHL1 ENSG00000153531	1.24096
ADPRHL2 ENSG00000116863	1.13567
ADPRM ENSG00000170222	0.990543
ADRA1A ENSG00000120907	0.797831
ADRA1B ENSG00000170214	1.02181
ADRA1D ENSG00000171873	0.715694
ADRA2A ENSG00000150594	1.76978
ADRA2B ENSG00000274286	0.914092
ADRA2C ENSG00000184160	0.791512
ADRB1 ENSG00000043591	0.657712
ADRB2 ENSG00000169252	1.04685
ADRB3 ENSG00000188778	1.36726
ADRM1 ENSG00000130706	0.969164
ADSL ENSG00000239900	1.06005
ADSS ENSG00000035687	1.19151
ADSSL1 ENSG00000185100	1.26985
ADTRP ENSG00000111863	0.873513
AEBP1 ENSG00000106624	1.36612
AEBP2 ENSG00000139154	1.05956
AEN ENSG00000181026	1.34428
AES ENSG00000104964	0.932842
AF011889.5 ENSG00000241489	0.812123
AF111168.1 ENSG00000280308	0.993215
AFAP1 ENSG00000196526	0.830668
AFAP1L1 ENSG00000157510	0.999447
AFAP1L2 ENSG00000169129	0.787741
AFF1 ENSG00000172493	0.771273
AFF2 ENSG00000155966	1.06485
AFF3 ENSG00000144218	0.540042
AFF4 ENSG00000072364	0.923212
AFG3L2 ENSG00000141385	0.899316
AFM ENSG00000079557	1.04561
AFMID ENSG00000183077	1.00189
AFP ENSG00000081051	0.840073
AFTPH ENSG00000119844	0.754354
AGA ENSG00000038002	0.83371
AGAP1 ENSG00000157985	1.07066
AGAP14P ENSG00000279058	1.08478
AGAP2 ENSG00000135439	0.591629
AGAP3 ENSG00000133612	1.14353
AGAP4 ENSG00000188234	0.736971
AGAP5 ENSG00000172650	0.808763
AGAP6 ENSG00000204149	1.02471
AGAP9 ENSG00000204172	1.00927
AGBL1 ENSG00000273540	0.951901
AGBL2 ENSG00000165923	1.03599
AGBL3 ENSG00000146856	1.05341
AGBL4 ENSG00000186094	1.01844
AGBL5 ENSG00000084693	0.571338
AGER ENSG00000204305	1.30187
AGFG1 ENSG00000173744	0.967532
AGFG2 ENSG00000106351	0.758394
AGGF1 ENSG00000164252	1.0382
AGK ENSG00000006530	1.04746
AGL ENSG00000162688	0.857506
AGMAT ENSG00000116771	1.0654
AGMO ENSG00000187546	0.784499
AGO1 ENSG00000092847	1.11867
AGO2 ENSG00000123908	1.72839
AGO3 ENSG00000126070	0.539112
AGO4 ENSG00000134698	0.774152
AGPAT1 ENSG00000204310	1.0708
AGPAT2 ENSG00000169692	0.801212
AGPAT3 ENSG00000160216	1.10399
AGPAT4 ENSG00000026652	0.978216
AGPAT5 ENSG00000155189	1.19948
AGPS ENSG00000018510	1.20625
AGR2 ENSG00000106541	1.31923
AGR3 ENSG00000173467	0.935256
AGRN ENSG00000188157	0.951754
AGT ENSG00000135744	1.01943
AGTPBP1 ENSG00000135049	1.05321
AGTR1 ENSG00000144891	1.01681
AGTRAP ENSG00000177674	0.819315
AHCTF1 ENSG00000153207	1.10456
AHCY ENSG00000101444	1.42588
AHCYL1 ENSG00000168710	1.4127
AHCYL2 ENSG00000158467	0.981422
AHDC1 ENSG00000126705	1.06855
AHI1 ENSG00000135541	0.76363
AHNAK ENSG00000124942	1.001
AHNAK2 ENSG00000185567	0.828784
AHR ENSG00000106546	1.29307
AHRR ENSG00000063438	0.71491
AHSA1 ENSG00000100591	1.29222
AHSA2 ENSG00000173209	0.771579
AHSG ENSG00000145192	1.14802
AIDA ENSG00000186063	0.803564
AIF1 ENSG00000204472	1.05491
AIF1L ENSG00000126878	0.878825
AIFM1 ENSG00000156709	0.64586
AIFM2 ENSG00000042286	0.870678
AIFM3 ENSG00000183773	1.00454
AIG1 ENSG00000146416	0.668903
AIM1 ENSG00000112297	0.575065
AIM1L ENSG00000176092	1.645
AIM2 ENSG00000163568	0.850264
AIMP1 ENSG00000164022	1.09664
AIMP2 ENSG00000106305	0.723098
AIP ENSG00000110711	1.1697
AIPL1 ENSG00000129221	1.04106
AIRE ENSG00000160224	1.03737
AJ239318.1 ENSG00000280108	1.324
AJAP1 ENSG00000196581	0.843313
AJUBA ENSG00000129474	1.12397
AK1 ENSG00000106992	1.53241
AK2 ENSG00000004455	1.20061
AK3 ENSG00000147853	0.789893
AK4 ENSG00000162433	1.11764
AK5 ENSG00000154027	0.824068
AK6 ENSG00000085231	1.12725
AK7 ENSG00000140057	1.04069
AK8 ENSG00000165695	0.908428
AK9 ENSG00000155085	0.713323
AKAP1 ENSG00000121057	0.662579
AKAP10 ENSG00000108599	1.15495
AKAP11 ENSG00000023516	1.1852
AKAP12 ENSG00000131016	0.98853
AKAP13 ENSG00000170776	1.31632
AKAP14 ENSG00000186471	0.849206
AKAP17A ENSG00000197976	1.3806
AKAP3 ENSG00000111254	0.915584
AKAP4 ENSG00000147081	0.957966
AKAP5 ENSG00000179841	1.23651
AKAP6 ENSG00000151320	0.794279
AKAP7 ENSG00000118507	0.684323
AKAP8 ENSG00000105127	1.53557
AKAP8L ENSG00000011243	0.595908
AKAP9 ENSG00000127914	0.59185
AKIP1 ENSG00000166452	0.623042
AKIRIN1 ENSG00000174574	1.07938
AKIRIN2 ENSG00000135334	0.867351
AKNA ENSG00000106948	1.01247
AKNAD1 ENSG00000162641	1.33899
AKR1A1 ENSG00000117448	1.01337
AKR1B1 ENSG00000085662	1.04247
AKR1B15 ENSG00000227471	0.911798
AKR1C1 ENSG00000187134	1.79378
AKR1C2 ENSG00000151632	1.8323
AKR1C3 ENSG00000196139	1.90937
AKR1D1 ENSG00000122787	0.991747
AKR1E2 ENSG00000165568	1.06033
AKR7A2 ENSG00000053371	1.79778
AKR7A3 ENSG00000162482	1.39595
AKR7L ENSG00000211454	1.10485
AKT1 ENSG00000142208	1.24795
AKT1S1 ENSG00000204673	0.444778
AKT2 ENSG00000105221	0.8524
AKT3 ENSG00000117020	0.825411
AKTIP ENSG00000166971	0.852708
AL023806.1 ENSG00000280184	1.13863
AL049794.1 ENSG00000280240	1.24645
AL133475.1 ENSG00000281602	1.12984
AL354828.1 ENSG00000279282	0.869887
AL354828.2 ENSG00000280175	0.976564
AL356053.1 ENSG00000150076	0.927559
AL356585.1 ENSG00000279081	1.07784
AL358852.1 ENSG00000278899	0.95462
AL365181.1 ENSG00000280316	0.850922
AL513523.2 ENSG00000279767	0.698797
AL589743.1 ENSG00000279508	0.469821
ALAD ENSG00000148218	1.54513
ALAS1 ENSG00000023330	1.38692
ALAS2 ENSG00000158578	0.674083
ALB ENSG00000163631	1.00718
ALCAM ENSG00000170017	0.765428
ALDH16A1 ENSG00000161618	1.12094
ALDH18A1 ENSG00000059573	0.464902
ALDH1A1 ENSG00000165092	1.25368
ALDH1A2 ENSG00000128918	1.6003
ALDH1A3 ENSG00000184254	0.879806
ALDH1B1 ENSG00000137124	0.66393
ALDH1L1 ENSG00000144908	1.42042
ALDH1L2 ENSG00000136010	1.16216
ALDH3A1 ENSG00000108602	0.803213
ALDH3A2 ENSG00000072210	1.26165
ALDH3B1 ENSG00000006534	1.31541
ALDH3B2 ENSG00000132746	1.29667
ALDH4A1 ENSG00000159423	0.760809
ALDH5A1 ENSG00000112294	0.823645
ALDH6A1 ENSG00000119711	0.591563
ALDH7A1 ENSG00000164904	0.921946
ALDH8A1 ENSG00000118514	0.856953
ALDH9A1 ENSG00000143149	0.765629
ALDOA ENSG00000149925	1.01718
ALDOC ENSG00000109107	1.53085
ALG1 ENSG00000033011	0.80413
ALG10 ENSG00000139133	1.11273
ALG10B ENSG00000175548	0.978294
ALG11 ENSG00000253710	0.90752
ALG12 ENSG00000182858	0.878566
ALG13 ENSG00000101901	0.928193
ALG14 ENSG00000172339	0.982855
ALG1L ENSG00000189366	1.10731
ALG1L2 ENSG00000251287	1.23428
ALG2 ENSG00000119523	0.650952
ALG3 ENSG00000214160	0.609195
ALG5 ENSG00000120697	0.856728
ALG6 ENSG00000088035	0.713216
ALG8 ENSG00000159063	1.31962
ALG9 ENSG00000086848	0.899767
ALK ENSG00000171094	0.885771
ALKBH1 ENSG00000100601	0.792384
ALKBH2 ENSG00000189046	0.602002
ALKBH3 ENSG00000166199	0.983743
ALKBH4 ENSG00000160993	0.974436
ALKBH5 ENSG00000091542	1.2334
ALKBH6 ENSG00000239382	0.642308
ALKBH7 ENSG00000125652	0.509952
ALKBH8 ENSG00000137760	0.561149
ALLC ENSG00000151360	0.933246
ALMS1 ENSG00000116127	0.879307
ALOX12 ENSG00000108839	1.03813
ALOX12B ENSG00000179477	1.06039
ALOX15 ENSG00000161905	1.09296
ALOX15B ENSG00000179593	0.27203
ALOX5 ENSG00000012779	1.12178
ALOX5AP ENSG00000132965	1.02763
ALPK1 ENSG00000073331	0.632448
ALPK2 ENSG00000198796	0.787724
ALPK3 ENSG00000136383	1.41077
ALPL ENSG00000162551	0.92102
ALPP ENSG00000163283	1.04166
ALS2 ENSG00000003393	0.957694
ALS2CL ENSG00000178038	1.07742
ALS2CR11 ENSG00000155754	0.740936
ALS2CR12 ENSG00000155749	0.951789
ALX3 ENSG00000156150	0.953757
ALYREF ENSG00000183684	0.831752
AMACR ENSG00000242110	0.505251
AMBN ENSG00000178522	0.94422
AMBP ENSG00000106927	0.964821
AMBRA1 ENSG00000110497	1.44002
AMD1 ENSG00000123505	0.763401
AMDHD1 ENSG00000139344	0.697048
AMDHD2 ENSG00000162066	0.707739
AMELX ENSG00000125363	0.85715
AMER1 ENSG00000184675	0.973871
AMER2 ENSG00000165566	0.859004
AMFR ENSG00000159461	1.16174
AMH ENSG00000104899	0.685699
AMHR2 ENSG00000135409	0.937783
AMIGO1 ENSG00000181754	0.981817
AMIGO2 ENSG00000139211	1.15678
AMIGO3 ENSG00000176020	0.899532
AMMECR1 ENSG00000101935	1.04315
AMMECR1L ENSG00000144233	1.24473
AMN ENSG00000166126	1.18747
AMN1 ENSG00000151743	1.00253
AMOT ENSG00000126016	0.511183
AMOTL1 ENSG00000166025	1.16851
AMOTL2 ENSG00000114019	1.06115
AMPD1 ENSG00000116748	0.906771
AMPD2 ENSG00000116337	1.26109
AMPD3 ENSG00000133805	0.650419
AMPH ENSG00000078053	0.938152
AMT ENSG00000145020	0.846282
AMY1A ENSG00000237763	0.755716
AMY1B ENSG00000174876	1.01617
AMY1C ENSG00000187733	0.936616
AMY2B ENSG00000240038	1.46911
AMZ1 ENSG00000174945	1.07094
AMZ2 ENSG00000196704	0.987662
ANAPC1 ENSG00000153107	1.02236
ANAPC10 ENSG00000164162	0.722623
ANAPC11 ENSG00000141552	1.20502
ANAPC13 ENSG00000129055	0.783102
ANAPC15 ENSG00000110200	1.16331
ANAPC16 ENSG00000166295	1.12645
ANAPC2 ENSG00000176248	0.938058
ANAPC4 ENSG00000053900	0.844535
ANAPC5 ENSG00000089053	0.789298
ANAPC7 ENSG00000196510	1.47195
ANG ENSG00000214274	0.95493
ANGEL1 ENSG00000013523	0.672435
ANGEL2 ENSG00000174606	0.752951
ANGPT1 ENSG00000154188	1.00495
ANGPT2 ENSG00000091879	1.18572
ANGPT4 ENSG00000101280	1.05316
ANGPTL1 ENSG00000116194	1.03122
ANGPTL2 ENSG00000136859	2.06965
ANGPTL3 ENSG00000132855	0.847824
ANGPTL4 ENSG00000167772	1.65594
ANGPTL6 ENSG00000130812	0.784797
ANGPTL7 ENSG00000171819	0.91041
ANGPTL8 ENSG00000130173	0.977717
ANHX ENSG00000227059	1.03556
ANK1 ENSG00000029534	0.950427
ANK2 ENSG00000145362	1.09117
ANK3 ENSG00000151150	0.72122
ANKAR ENSG00000151687	0.803368
ANKDD1A ENSG00000166839	1.20022
ANKDD1B ENSG00000189045	1.18888
ANKEF1 ENSG00000132623	1.25329
ANKFN1 ENSG00000153930	1.41462
ANKFY1 ENSG00000185722	1.32953
ANKH ENSG00000154122	0.797402
ANKHD1 ENSG00000131503	1.04268
ANKHD1-EIF4EBP3 ENSG00000254996	0.936153
ANKIB1 ENSG00000001629	0.865654
ANKK1 ENSG00000170209	0.991432
ANKLE1 ENSG00000160117	0.830662
ANKLE2 ENSG00000176915	0.902187
ANKMY1 ENSG00000144504	1.17542
ANKMY2 ENSG00000106524	1.0311
ANKRA2 ENSG00000164331	0.713035
ANKRD1 ENSG00000148677	1.17815
ANKRD10 ENSG00000088448	1.227
ANKRD11 ENSG00000167522	0.833148
ANKRD12 ENSG00000101745	0.725999
ANKRD13A ENSG00000076513	0.606658
ANKRD13B ENSG00000198720	1.13389
ANKRD13C ENSG00000118454	0.831122
ANKRD13D ENSG00000172932	0.923373
ANKRD16 ENSG00000134461	1.36437
ANKRD17 ENSG00000132466	0.525098
ANKRD18A ENSG00000180071	0.772518
ANKRD18B ENSG00000230453	0.746443
ANKRD2 ENSG00000165887	0.785847
ANKRD20A1 ENSG00000260691	0.895952
ANKRD20A2 ENSG00000183148	0.864401
ANKRD20A3 ENSG00000276203	1.14539
ANKRD20A4 ENSG00000172014	1.06729
ANKRD22 ENSG00000152766	0.955344
ANKRD23 ENSG00000163126	0.987224
ANKRD24 ENSG00000089847	0.926013
ANKRD26 ENSG00000107890	0.727336
ANKRD27 ENSG00000105186	1.07218
ANKRD28 ENSG00000206560	0.994051
ANKRD29 ENSG00000154065	0.881489
ANKRD30A ENSG00000148513	1.19056
ANKRD30B ENSG00000180777	0.869853
ANKRD30BL ENSG00000163046	1.06493
ANKRD31 ENSG00000145700	0.996999
ANKRD33 ENSG00000167612	1.02738
ANKRD33B ENSG00000164236	0.964071
ANKRD34A ENSG00000272031	0.919127
ANKRD34B ENSG00000189127	1.09279
ANKRD35 ENSG00000198483	1.06638
ANKRD36 ENSG00000135976	0.672288
ANKRD36B ENSG00000196912	1.05926
ANKRD36C ENSG00000174501	0.669466
ANKRD37 ENSG00000186352	0.659261
ANKRD39 ENSG00000213337	1.0581
ANKRD40 ENSG00000154945	0.810878
ANKRD42 ENSG00000137494	0.754458
ANKRD44 ENSG00000065413	0.997568
ANKRD45 ENSG00000183831	1.30391
ANKRD46 ENSG00000186106	1.31128
ANKRD49 ENSG00000168876	0.736302
ANKRD50 ENSG00000151458	0.868406
ANKRD52 ENSG00000139645	0.990879
ANKRD53 ENSG00000144031	0.9676
ANKRD54 ENSG00000100124	1.26568
ANKRD6 ENSG00000135299	1.32278
ANKRD62 ENSG00000181626	0.804747
ANKRD65 ENSG00000235098	0.544949
ANKRD7 ENSG00000106013	0.896407
ANKRD9 ENSG00000156381	0.551926
ANKS1A ENSG00000064999	1.13851
ANKS1B ENSG00000185046	0.805728
ANKS3 ENSG00000168096	0.569198
ANKS4B ENSG00000175311	0.854309
ANKS6 ENSG00000165138	0.947653
ANKUB1 ENSG00000206199	0.92006
ANKZF1 ENSG00000163516	0.652379
ANLN ENSG00000011426	0.593825
ANO1 ENSG00000131620	0.848782
ANO10 ENSG00000160746	1.09473
ANO2 ENSG00000047617	1.03724
ANO3 ENSG00000134343	0.743643
ANO4 ENSG00000151572	0.710184
ANO5 ENSG00000171714	0.675663
ANO6 ENSG00000177119	0.746792
ANO7 ENSG00000146205	0.800993
ANO8 ENSG00000074855	1.06704
ANO9 ENSG00000185101	0.517513
ANOS1 ENSG00000011201	0.69876
ANP32A ENSG00000140350	0.68562
ANP32B ENSG00000136938	1.07019
ANP32E ENSG00000143401	1.22167
ANPEP ENSG00000166825	0.325971
ANTXR1 ENSG00000169604	0.917546
ANTXR2 ENSG00000163297	1.06313
ANXA1 ENSG00000135046	1.34186
ANXA11 ENSG00000122359	1.3074
ANXA13 ENSG00000104537	1.46517
ANXA2 ENSG00000182718	2.11919
ANXA2R ENSG00000177721	0.874969
ANXA3 ENSG00000138772	0.772549
ANXA4 ENSG00000196975	0.975425
ANXA5 ENSG00000164111	1.34623
ANXA6 ENSG00000197043	0.9712
ANXA7 ENSG00000138279	1.04602
ANXA8 ENSG00000265190	1.85824
ANXA8L1 ENSG00000264230	1.94504
ANXA9 ENSG00000143412	1.59678
AOAH ENSG00000136250	1.04591
AOC1 ENSG00000002726	1.05212
AOC2 ENSG00000131480	1.05964
AOC3 ENSG00000131471	0.917726
AOX1 ENSG00000138356	1.01794
AP000295.9 ENSG00000249624	0.871136
AP000304.12 ENSG00000249209	0.672054
AP000349.2 ENSG00000280178	0.959674
AP000350.10 ENSG00000251357	1.14863
AP000721.4 ENSG00000256100	0.829555
AP000769.1 ENSG00000279576	0.176089
AP000866.1 ENSG00000279342	0.976715
AP006285.2 ENSG00000278919	0.695504
AP1AR ENSG00000138660	1.22461
AP1B1 ENSG00000100280	0.870238
AP1G1 ENSG00000166747	0.777516
AP1G2 ENSG00000213983	1.06799
AP1M1 ENSG00000072958	1.21158
AP1M2 ENSG00000129354	0.587594
AP1S1 ENSG00000106367	0.68751
AP1S2 ENSG00000182287	0.627583
AP1S3 ENSG00000152056	0.924388
AP2A1 ENSG00000196961	0.905169
AP2A2 ENSG00000183020	1.24561
AP2B1 ENSG00000006125	1.01045
AP2M1 ENSG00000161203	0.821209
AP2S1 ENSG00000042753	0.647759
AP3B1 ENSG00000132842	0.724251
AP3B2 ENSG00000103723	1.12545
AP3D1 ENSG00000065000	0.949464
AP3M1 ENSG00000185009	0.886891
AP3M2 ENSG00000070718	1.10131
AP3S1 ENSG00000177879	1.01121
AP3S2 ENSG00000157823	0.847509
AP4B1 ENSG00000134262	1.01707
AP4E1 ENSG00000081014	1.12392
AP4M1 ENSG00000221838	1.04143
AP4S1 ENSG00000100478	1.19824
AP5B1 ENSG00000254470	1.34709
AP5M1 ENSG00000053770	0.85784
AP5S1 ENSG00000125843	1.14517
AP5Z1 ENSG00000242802	1.02139
APAF1 ENSG00000120868	0.943892
APBA1 ENSG00000107282	0.813807
APBA2 ENSG00000034053	1.47951
APBA3 ENSG00000011132	1.21979
APBB1 ENSG00000166313	0.441756
APBB1IP ENSG00000077420	1.01833
APBB2 ENSG00000163697	0.932248
APBB3 ENSG00000113108	0.983828
APC ENSG00000134982	0.809989
APC2 ENSG00000115266	0.918729
APCDD1 ENSG00000154856	1.20952
APCDD1L ENSG00000198768	1.36953
APEH ENSG00000164062	1.05362
APELA ENSG00000248329	0.85438
APEX1 ENSG00000100823	1.33662
APEX2 ENSG00000169188	1.17964
APH1A ENSG00000117362	1.5059
APH1B ENSG00000138613	0.912186
API5 ENSG00000166181	1.13305
APIP ENSG00000149089	1.52086
APITD1 ENSG00000175279	1.01357
APLF ENSG00000169621	0.888498
APLN ENSG00000171388	0.976476
APLNR ENSG00000134817	1.04752
APLP1 ENSG00000105290	1.41986
APLP2 ENSG00000084234	1.3678
APMAP ENSG00000101474	0.929039
APOA1 ENSG00000118137	0.709743
APOA2 ENSG00000158874	0.823413
APOB ENSG00000084674	1.00955
APOBEC3A ENSG00000128383	1.46138
APOBEC3B ENSG00000179750	0.751337
APOBEC3C ENSG00000244509	1.37431
APOBEC3D ENSG00000243811	0.862149
APOBEC3F ENSG00000128394	1.06269
APOBEC3G ENSG00000239713	0.750591
APOBEC3H ENSG00000100298	0.991793
APOBEC4 ENSG00000173627	1.02034
APOBR ENSG00000184730	0.952007
APOC1 ENSG00000130208	1.49994
APOC2 ENSG00000234906	1.04458
APOC3 ENSG00000110245	0.917868
APOD ENSG00000189058	1.66442
APOE ENSG00000130203	2.60301
APOF ENSG00000175336	0.548643
APOH ENSG00000091583	0.90026
APOL1 ENSG00000100342	1.41499
APOL2 ENSG00000128335	1.31724
APOL3 ENSG00000128284	1.26071
APOL4 ENSG00000100336	2.08001
APOL6 ENSG00000221963	0.972892
APOLD1 ENSG00000178878	1.35795
APOM ENSG00000204444	0.809005
APOO ENSG00000184831	0.799342
APOOL ENSG00000155008	1.34065
APP ENSG00000142192	1.45391
APPBP2 ENSG00000062725	0.944194
APPL1 ENSG00000157500	1.07825
APPL2 ENSG00000136044	0.707457
APRT ENSG00000198931	0.93031
APTX ENSG00000137074	1.21388
AQP1 ENSG00000240583	1.13858
AQP10 ENSG00000143595	1.0017
AQP11 ENSG00000178301	0.829553
AQP12A ENSG00000184945	0.744107
AQP12B ENSG00000185176	0.924458
AQP2 ENSG00000167580	1.59345
AQP3 ENSG00000165272	3.00868
AQP4 ENSG00000171885	1.2071
AQP5 ENSG00000161798	1.41113
AQP6 ENSG00000086159	0.927932
AQP7 ENSG00000165269	1.00864
AQR ENSG00000021776	1.0542
AR ENSG00000169083	1.52042
ARAF ENSG00000078061	0.648622
ARAP1 ENSG00000186635	0.281583
ARAP2 ENSG00000047365	0.710929
ARAP3 ENSG00000120318	1.34873
ARC ENSG00000198576	0.984822
ARCN1 ENSG00000095139	0.741303
AREG ENSG00000109321	1.21502
AREL1 ENSG00000119682	1.20348
ARF1 ENSG00000143761	1.09214
ARF3 ENSG00000134287	1.43998
ARF4 ENSG00000168374	0.988489
ARF5 ENSG00000004059	0.660181
ARF6 ENSG00000165527	1.02939
ARFGAP1 ENSG00000101199	0.496703
ARFGAP2 ENSG00000149182	0.79081
ARFGAP3 ENSG00000242247	0.721502
ARFGEF1 ENSG00000066777	0.710163
ARFGEF2 ENSG00000124198	1.30581
ARFGEF3 ENSG00000112379	0.777849
ARFIP1 ENSG00000164144	0.8383
ARFIP2 ENSG00000132254	0.462012
ARFRP1 ENSG00000101246	0.825298
ARG1 ENSG00000118520	0.832586
ARG2 ENSG00000081181	0.553824
ARGLU1 ENSG00000134884	0.741256
ARHGAP1 ENSG00000175220	1.17729
ARHGAP10 ENSG00000071205	0.852235
ARHGAP11A ENSG00000198826	0.874101
ARHGAP11B ENSG00000187951	0.951038
ARHGAP12 ENSG00000165322	1.01296
ARHGAP15 ENSG00000075884	1.01887
ARHGAP17 ENSG00000140750	1.06382
ARHGAP18 ENSG00000146376	0.835777
ARHGAP19 ENSG00000213390	0.903413
ARHGAP20 ENSG00000137727	0.967312
ARHGAP21 ENSG00000107863	0.958717
ARHGAP22 ENSG00000128805	0.767986
ARHGAP23 ENSG00000275832	1.25715
ARHGAP24 ENSG00000138639	0.926049
ARHGAP25 ENSG00000163219	0.840777
ARHGAP26 ENSG00000145819	0.846157
ARHGAP27 ENSG00000159314	0.976439
ARHGAP28 ENSG00000088756	1.19335
ARHGAP29 ENSG00000137962	1.29729
ARHGAP30 ENSG00000186517	1.26502
ARHGAP31 ENSG00000031081	0.985692
ARHGAP32 ENSG00000134909	1.13718
ARHGAP33 ENSG00000004777	0.755195
ARHGAP35 ENSG00000160007	0.958436
ARHGAP36 ENSG00000147256	1.05435
ARHGAP39 ENSG00000147799	0.870368
ARHGAP4 ENSG00000089820	1.14893
ARHGAP40 ENSG00000124143	1.30353
ARHGAP42 ENSG00000165895	1.09818
ARHGAP44 ENSG00000006740	0.86368
ARHGAP45 ENSG00000180448	1.10844
ARHGAP5 ENSG00000100852	0.621843
ARHGAP6 ENSG00000047648	0.702918
ARHGAP8 ENSG00000241484	1.34181
ARHGAP9 ENSG00000123329	0.988003
ARHGDIA ENSG00000141522	1.05741
ARHGDIB ENSG00000111348	1.90962
ARHGDIG ENSG00000242173	0.892855
ARHGEF1 ENSG00000076928	0.796472
ARHGEF10 ENSG00000104728	0.931461
ARHGEF10L ENSG00000074964	0.902726
ARHGEF11 ENSG00000132694	1.18245
ARHGEF12 ENSG00000196914	0.740571
ARHGEF15 ENSG00000198844	0.986997
ARHGEF16 ENSG00000130762	0.763083
ARHGEF17 ENSG00000110237	1.42581
ARHGEF18 ENSG00000104880	0.977504
ARHGEF19 ENSG00000142632	1.3142
ARHGEF2 ENSG00000116584	1.11988
ARHGEF25 ENSG00000240771	1.06483
ARHGEF26 ENSG00000114790	0.725707
ARHGEF28 ENSG00000214944	1.31093
ARHGEF3 ENSG00000163947	0.731303
ARHGEF33 ENSG00000214694	0.896243
ARHGEF35 ENSG00000213214	0.814789
ARHGEF37 ENSG00000183111	0.758749
ARHGEF38 ENSG00000236699	0.559497
ARHGEF39 ENSG00000137135	0.720357
ARHGEF4 ENSG00000136002	0.974789
ARHGEF40 ENSG00000165801	1.47613
ARHGEF5 ENSG00000050327	0.983559
ARHGEF6 ENSG00000129675	1.14698
ARHGEF7 ENSG00000102606	1.51591
ARHGEF9 ENSG00000131089	0.958578
ARID1A ENSG00000117713	0.790497
ARID1B ENSG00000049618	0.96525
ARID2 ENSG00000189079	0.696301
ARID3A ENSG00000116017	0.820678
ARID3B ENSG00000179361	0.897377
ARID4A ENSG00000032219	1.04403
ARID4B ENSG00000054267	0.897391
ARID5A ENSG00000196843	1.43812
ARID5B ENSG00000150347	1.01358
ARIH1 ENSG00000166233	1.28001
ARIH2 ENSG00000177479	1.10609
ARIH2OS ENSG00000221883	0.934859
ARL1 ENSG00000120805	1.38257
ARL10 ENSG00000175414	1.10288
ARL11 ENSG00000152213	0.686924
ARL13B ENSG00000169379	1.31798
ARL14 ENSG00000179674	1.37838
ARL14EP ENSG00000152219	1.03004
ARL15 ENSG00000185305	0.626495
ARL16 ENSG00000214087	1.58039
ARL17A ENSG00000185829	1.08526
ARL17B ENSG00000228696	0.670333
ARL2 ENSG00000213465	0.554544
ARL2BP ENSG00000102931	0.552834
ARL3 ENSG00000138175	1.29449
ARL4A ENSG00000122644	0.924403
ARL4C ENSG00000188042	1.17056
ARL4D ENSG00000175906	1.12807
ARL5A ENSG00000162980	0.603987
ARL5B ENSG00000165997	0.892692
ARL5C ENSG00000141748	0.914566
ARL6 ENSG00000113966	0.79386
ARL6IP1 ENSG00000170540	0.75035
ARL6IP4 ENSG00000182196	1.33614
ARL6IP5 ENSG00000144746	0.600492
ARL6IP6 ENSG00000177917	1.00759
ARL8A ENSG00000143862	1.09686
ARL8B ENSG00000134108	1.20299
ARL9 ENSG00000196503	1.14161
ARMC1 ENSG00000104442	0.631999
ARMC10 ENSG00000170632	0.883719
ARMC12 ENSG00000157343	1.142
ARMC2 ENSG00000118690	1.13105
ARMC4 ENSG00000169126	0.860712
ARMC5 ENSG00000140691	0.989072
ARMC6 ENSG00000105676	1.04988
ARMC7 ENSG00000125449	0.766303
ARMC8 ENSG00000114098	0.755874
ARMC9 ENSG00000135931	1.04603
ARMCX1 ENSG00000126947	0.857866
ARMCX2 ENSG00000184867	1.16267
ARMCX3 ENSG00000102401	0.906548
ARMCX4 ENSG00000196440	0.905066
ARMCX5 ENSG00000125962	0.787046
ARMCX6 ENSG00000198960	0.87574
ARMT1 ENSG00000146476	1.29795
ARNT ENSG00000143437	1.27745
ARNT2 ENSG00000172379	0.821279
ARNTL ENSG00000133794	1.07609
ARNTL2 ENSG00000029153	1.27773
ARPC1A ENSG00000241685	1.14263
ARPC1B ENSG00000130429	0.878799
ARPC2 ENSG00000163466	1.26331
ARPC3 ENSG00000111229	0.879647
ARPC4 ENSG00000241553	0.519487
ARPC5 ENSG00000162704	1.0952
ARPC5L ENSG00000136950	1.2688
ARPIN ENSG00000242498	0.943706
ARPP19 ENSG00000128989	0.885129
ARPP21 ENSG00000172995	1.10173
ARRB1 ENSG00000137486	0.833947
ARRB2 ENSG00000141480	1.00644
ARRDC1 ENSG00000197070	0.470608
ARRDC2 ENSG00000105643	1.00944
ARRDC3 ENSG00000113369	0.967662
ARRDC4 ENSG00000140450	0.940161
ARRDC5 ENSG00000205784	0.955766
ARSA ENSG00000100299	0.549389
ARSB ENSG00000113273	1.14528
ARSD ENSG00000006756	1.23976
ARSE ENSG00000157399	0.674681
ARSG ENSG00000141337	0.84786
ARSI ENSG00000183876	0.798243
ARSJ ENSG00000180801	0.878701
ARSK ENSG00000164291	1.09328
ART3 ENSG00000156219	0.982311
ART4 ENSG00000111339	0.944964
ART5 ENSG00000167311	0.963036
ARTN ENSG00000117407	0.882565
ARV1 ENSG00000173409	0.851414
ARVCF ENSG00000099889	0.779286
ARX ENSG00000004848	1.13833
ASAH1 ENSG00000104763	0.711755
ASAH2 ENSG00000188611	0.808277
ASAH2B ENSG00000204147	1.08939
ASAP1 ENSG00000153317	0.663196
ASAP2 ENSG00000151693	1.05584
ASAP3 ENSG00000088280	0.791227
ASB1 ENSG00000065802	1.4234
ASB10 ENSG00000146926	0.86772
ASB11 ENSG00000165192	0.806521
ASB12 ENSG00000198881	0.791637
ASB13 ENSG00000196372	0.800305
ASB14 ENSG00000239388	1.02936
ASB15 ENSG00000146809	1.02748
ASB18 ENSG00000182177	1.17215
ASB2 ENSG00000100628	0.952455
ASB3 ENSG00000115239	1.11388
ASB4 ENSG00000005981	0.901238
ASB5 ENSG00000164122	0.659642
ASB6 ENSG00000148331	0.967944
ASB7 ENSG00000183475	1.10288
ASB8 ENSG00000177981	1.1862
ASB9 ENSG00000102048	0.901862
ASCC1 ENSG00000138303	1.04994
ASCC2 ENSG00000100325	0.779116
ASCC3 ENSG00000112249	1.14475
ASCL1 ENSG00000139352	0.922179
ASCL2 ENSG00000183734	0.516246
ASCL4 ENSG00000187855	0.817406
ASCL5 ENSG00000232237	1.05961
ASF1A ENSG00000111875	1.02756
ASF1B ENSG00000105011	0.783092
ASGR1 ENSG00000141505	1.49594
ASGR2 ENSG00000161944	0.600332
ASH1L ENSG00000116539	1.25676
ASH2L ENSG00000129691	1.0542
ASIC1 ENSG00000110881	1.29869
ASIC2 ENSG00000108684	0.751526
ASIC3 ENSG00000213199	1.1618
ASIC4 ENSG00000072182	0.784594
ASIP ENSG00000101440	1.00307
ASL ENSG00000126522	0.880567
ASMT ENSG00000196433	0.894776
ASMTL ENSG00000169093	0.901558
ASNA1 ENSG00000198356	0.732821
ASNS ENSG00000070669	0.811184
ASNSD1 ENSG00000138381	1.00598
ASPA ENSG00000108381	1.40287
ASPDH ENSG00000204653	0.871939
ASPG ENSG00000166183	1.32386
ASPH ENSG00000198363	0.99162
ASPHD1 ENSG00000174939	0.771793
ASPHD2 ENSG00000128203	0.859375
ASPM ENSG00000066279	0.866674
ASPN ENSG00000106819	0.795971
ASPRV1 ENSG00000244617	0.753682
ASPSCR1 ENSG00000169696	0.699288
ASRGL1 ENSG00000162174	0.843742
ASS1 ENSG00000130707	1.85789
ASTE1 ENSG00000034533	1.21252
ASTN1 ENSG00000152092	1.10314
ASTN2 ENSG00000148219	0.59045
ASUN ENSG00000064102	1.01149
ASXL1 ENSG00000171456	1.35107
ASXL2 ENSG00000143970	0.996223
ASXL3 ENSG00000141431	0.870943
ATAD1 ENSG00000138138	0.792318
ATAD2 ENSG00000156802	0.855582
ATAD2B ENSG00000119778	1.64281
ATAD3A ENSG00000197785	0.671451
ATAD3B ENSG00000160072	0.829746
ATAD3C ENSG00000215915	1.13386
ATAD5 ENSG00000176208	0.843974
ATAT1 ENSG00000137343	1.46854
ATCAY ENSG00000167654	0.817703
ATE1 ENSG00000107669	0.823257
ATF1 ENSG00000123268	0.73733
ATF2 ENSG00000115966	0.723381
ATF3 ENSG00000162772	2.20617
ATF4 ENSG00000128272	1.576
ATF5 ENSG00000169136	1.0567
ATF6 ENSG00000118217	1.14217
ATF6B ENSG00000213676	0.775248
ATF7 ENSG00000170653	1.00247
ATF7IP ENSG00000171681	0.923829
ATF7IP2 ENSG00000166669	1.51769
ATG10 ENSG00000152348	0.554721
ATG101 ENSG00000123395	1.81538
ATG12 ENSG00000145782	0.924085
ATG13 ENSG00000175224	1.55785
ATG14 ENSG00000126775	1.43954
ATG16L1 ENSG00000085978	1.11988
ATG16L2 ENSG00000168010	1.04643
ATG2A ENSG00000110046	0.93133
ATG2B ENSG00000066739	0.892198
ATG3 ENSG00000144848	1.42726
ATG4A ENSG00000101844	1.23098
ATG4B ENSG00000168397	0.866183
ATG4C ENSG00000125703	1.02934
ATG4D ENSG00000130734	0.430588
ATG5 ENSG00000057663	1.29048
ATG7 ENSG00000197548	1.21106
ATG9A ENSG00000198925	0.55727
ATG9B ENSG00000181652	0.943021
ATHL1 ENSG00000142102	0.757867
ATIC ENSG00000138363	0.888403
ATL1 ENSG00000198513	1.05164
ATL2 ENSG00000119787	1.09962
ATL3 ENSG00000184743	1.12014
ATM ENSG00000149311	0.906905
ATMIN ENSG00000166454	1.0004
ATN1 ENSG00000111676	1.90334
ATOH7 ENSG00000179774	0.750523
ATOH8 ENSG00000168874	1.23598
ATOX1 ENSG00000177556	0.686396
ATP10A ENSG00000206190	0.749317
ATP10B ENSG00000118322	0.880904
ATP10D ENSG00000145246	0.914772
ATP11A ENSG00000068650	0.895251
ATP11B ENSG00000058063	0.643908
ATP11C ENSG00000101974	0.664329
ATP12A ENSG00000075673	1.53285
ATP13A1 ENSG00000105726	0.451615
ATP13A2 ENSG00000159363	0.944312
ATP13A3 ENSG00000133657	1.26823
ATP13A4 ENSG00000127249	0.99313
ATP1A1 ENSG00000163399	1.3478
ATP1A2 ENSG00000018625	1.19071
ATP1A3 ENSG00000105409	1.03012
ATP1A4 ENSG00000132681	1.03153
ATP1B1 ENSG00000143153	1.16902
ATP1B2 ENSG00000129244	1.23917
ATP1B3 ENSG00000069849	1.30481
ATP1B4 ENSG00000101892	0.982025
ATP23 ENSG00000166896	1.00364
ATP2A1 ENSG00000196296	0.87481
ATP2A2 ENSG00000174437	1.12749
ATP2A3 ENSG00000074370	0.578681
ATP2B1 ENSG00000070961	1.35905
ATP2B2 ENSG00000157087	0.790339
ATP2B4 ENSG00000058668	0.663231
ATP2C1 ENSG00000017260	0.750642
ATP2C2 ENSG00000064270	0.481089
ATP4B ENSG00000186009	0.846801
ATP5J2-PTCD1 ENSG00000248919	0.917916
ATP5SL ENSG00000105341	0.731182
ATP6AP1 ENSG00000071553	1.00906
ATP6AP1L ENSG00000205464	0.92713
ATP6AP2 ENSG00000182220	1.04798
ATP6V0A1 ENSG00000033627	0.937204
ATP6V0A2 ENSG00000185344	1.23476
ATP6V0A4 ENSG00000105929	0.846887
ATP6V0B ENSG00000117410	0.491524
ATP6V0C ENSG00000185883	0.758438
ATP6V0D1 ENSG00000159720	0.361459
ATP6V0D2 ENSG00000147614	1.50721
ATP6V0E1 ENSG00000113732	1.61301
ATP6V0E2 ENSG00000171130	0.695633
ATP6V1A ENSG00000114573	0.609794
ATP6V1B1 ENSG00000116039	1.10215
ATP6V1B2 ENSG00000147416	1.3837
ATP6V1C1 ENSG00000155097	0.777826
ATP6V1C2 ENSG00000143882	0.863296
ATP6V1D ENSG00000100554	0.857316
ATP6V1E1 ENSG00000131100	0.881785
ATP6V1E2 ENSG00000250565	0.887903
ATP6V1F ENSG00000128524	1.66348
ATP6V1G1 ENSG00000136888	0.799354
ATP6V1G2 ENSG00000213760	1.15088
ATP6V1G3 ENSG00000151418	0.95573
ATP6V1H ENSG00000047249	1.09083
ATP7A ENSG00000165240	1.17659
ATP7B ENSG00000123191	0.855682
ATP8A1 ENSG00000124406	0.696048
ATP8A2 ENSG00000132932	1.02358
ATP8B1 ENSG00000081923	1.16417
ATP8B2 ENSG00000143515	0.740599
ATP8B3 ENSG00000130270	1.04603
ATP8B4 ENSG00000104043	0.603606
ATP9A ENSG00000054793	0.973173
ATP9B ENSG00000166377	1.12287
ATPIF1 ENSG00000130770	1.01923
ATR ENSG00000175054	0.898552
ATRAID ENSG00000138085	1.37486
ATRIP ENSG00000164053	0.812103
ATRIP ENSG00000282827	0.959963
ATRN ENSG00000088812	0.697927
ATRNL1 ENSG00000107518	0.955898
ATRX ENSG00000085224	0.440043
ATXN1 ENSG00000124788	0.73393
ATXN10 ENSG00000130638	0.715821
ATXN1L ENSG00000224470	1.11337
ATXN2 ENSG00000204842	0.767103
ATXN2L ENSG00000168488	1.82453
ATXN3 ENSG00000066427	0.64207
ATXN7 ENSG00000163635	0.844301
ATXN7L1 ENSG00000146776	1.08351
ATXN7L2 ENSG00000162650	1.1351
ATXN7L3 ENSG00000087152	1.13517
ATXN7L3B ENSG00000253719	1.69391
AUH ENSG00000148090	0.868422
AUNIP ENSG00000127423	0.808183
AUP1 ENSG00000115307	0.299344
AURKA ENSG00000087586	0.979464
AURKAIP1 ENSG00000175756	0.519207
AURKB ENSG00000178999	1.06115
AURKC ENSG00000105146	1.02148
AUTS2 ENSG00000158321	0.892075
AVEN ENSG00000169857	0.978077
AVIL ENSG00000135407	0.990722
AVL9 ENSG00000105778	0.712697
AVP ENSG00000101200	0.918262
AVPI1 ENSG00000119986	1.37547
AVPR1A ENSG00000166148	1.01419
AVPR1B ENSG00000198049	1.17558
AVPR2 ENSG00000126895	0.776902
AXDND1 ENSG00000162779	0.945898
AXIN1 ENSG00000103126	1.10093
AXIN2 ENSG00000168646	0.642718
AXL ENSG00000167601	1.54287
AZGP1 ENSG00000160862	1.04588
AZI2 ENSG00000163512	0.890809
AZIN1 ENSG00000155096	0.73521
AZIN2 ENSG00000142920	1.04666
AZU1 ENSG00000172232	1.14147
B2M ENSG00000166710	2.05056
B3GALNT1 ENSG00000169255	0.885044
B3GALNT2 ENSG00000162885	1.03095
B3GALT1 ENSG00000172318	0.922102
B3GALT2 ENSG00000162630	0.56364
B3GALT4 ENSG00000235863	0.95746
B3GALT5 ENSG00000183778	1.26674
B3GALT6 ENSG00000176022	0.928071
B3GAT1 ENSG00000109956	0.605548
B3GAT2 ENSG00000112309	0.858032
B3GAT3 ENSG00000149541	0.546869
B3GLCT ENSG00000187676	1.07764
B3GNT2 ENSG00000170340	0.560693
B3GNT3 ENSG00000179913	1.3088
B3GNT4 ENSG00000176383	0.957801
B3GNT5 ENSG00000176597	1.20422
B3GNT6 ENSG00000198488	1.03389
B3GNT7 ENSG00000156966	1.21668
B3GNT8 ENSG00000177191	0.943982
B3GNT9 ENSG00000237172	1.03909
B3GNTL1 ENSG00000175711	0.816919
B4GALNT1 ENSG00000135454	0.758388
B4GALNT2 ENSG00000167080	0.993763
B4GALNT3 ENSG00000139044	1.14224
B4GALNT4 ENSG00000182272	0.669477
B4GALT1 ENSG00000086062	1.21153
B4GALT2 ENSG00000117411	1.14378
B4GALT3 ENSG00000158850	0.864598
B4GALT4 ENSG00000121578	1.66216
B4GALT5 ENSG00000158470	1.001
B4GALT6 ENSG00000118276	0.855645
B4GALT7 ENSG00000027847	0.916322
B4GAT1 ENSG00000174684	1.28018
B9D1 ENSG00000108641	0.916324
B9D2 ENSG00000123810	1.06822
BAALC ENSG00000164929	1.00702
BAAT ENSG00000136881	1.04381
BABAM1 ENSG00000105393	0.8606
BACE1 ENSG00000186318	1.19941
BACE2 ENSG00000182240	0.763251
BACH1 ENSG00000156273	0.951986
BACH2 ENSG00000112182	1.32202
BAD ENSG00000002330	0.542102
BAG1 ENSG00000107262	1.54769
BAG2 ENSG00000112208	0.594914
BAG3 ENSG00000151929	1.75311
BAG4 ENSG00000156735	0.822727
BAG5 ENSG00000166170	0.863163
BAG6 ENSG00000204463	1.36407
BAHCC1 ENSG00000266074	0.774215
BAHD1 ENSG00000140320	0.964025
BAIAP2 ENSG00000175866	1.05852
BAIAP2L1 ENSG00000006453	1.03879
BAIAP2L2 ENSG00000128298	0.616203
BAIAP3 ENSG00000007516	0.805032
BAK1 ENSG00000030110	1.10607
BAMBI ENSG00000095739	1.11854
BANF1 ENSG00000175334	1.74172
BANK1 ENSG00000153064	0.867702
BANP ENSG00000172530	0.843632
BAP1 ENSG00000163930	1.02915
BARD1 ENSG00000138376	0.555169
BARHL2 ENSG00000143032	0.784221
BARX1 ENSG00000131668	1.1073
BARX2 ENSG00000043039	0.741961
BASP1 ENSG00000176788	0.791089
BATF ENSG00000156127	0.945295
BATF2 ENSG00000168062	1.22319
BATF3 ENSG00000123685	1.01531
BAX ENSG00000087088	0.411412
BAZ1A ENSG00000198604	0.840639
BAZ1B ENSG00000009954	1.45969
BAZ2A ENSG00000076108	0.954797
BAZ2B ENSG00000123636	0.675444
BBC3 ENSG00000105327	1.02642
BBIP1 ENSG00000214413	0.502534
BBOF1 ENSG00000119636	0.723462
BBOX1 ENSG00000129151	1.07197
BBS1 ENSG00000174483	0.667322
BBS10 ENSG00000179941	0.852085
BBS12 ENSG00000181004	0.929934
BBS2 ENSG00000125124	1.17565
BBS4 ENSG00000140463	1.07469
BBS5 ENSG00000163093	1.068
BBS7 ENSG00000138686	0.776588
BBS9 ENSG00000122507	0.994235
BBX ENSG00000114439	1.14487
BCAM ENSG00000187244	1.31881
BCAN ENSG00000132692	0.814543
BCAP29 ENSG00000075790	0.979829
BCAP31 ENSG00000185825	0.850676
BCAR1 ENSG00000050820	1.59071
BCAR3 ENSG00000137936	0.651803
BCAS1 ENSG00000064787	0.862909
BCAS2 ENSG00000116752	0.501928
BCAS3 ENSG00000141376	0.55897
BCAS4 ENSG00000124243	1.07123
BCAT1 ENSG00000060982	0.847129
BCAT2 ENSG00000105552	0.937713
BCCIP ENSG00000107949	1.08724
BCDIN3D ENSG00000186666	1.23742
BCHE ENSG00000114200	0.585608
BCKDHA ENSG00000248098	0.933819
BCKDHB ENSG00000083123	1.0449
BCKDK ENSG00000103507	0.725112
BCL10 ENSG00000142867	1.47527
BCL11A ENSG00000119866	1.01638
BCL11B ENSG00000127152	0.857313
BCL2 ENSG00000171791	1.42672
BCL2A1 ENSG00000140379	0.719324
BCL2L1 ENSG00000171552	0.385059
BCL2L11 ENSG00000153094	0.842317
BCL2L12 ENSG00000126453	1.40706
BCL2L13 ENSG00000099968	1.11295
BCL2L14 ENSG00000121380	0.939237
BCL2L15 ENSG00000188761	1.0867
BCL2L2 ENSG00000129473	1.79862
BCL3 ENSG00000069399	0.977935
BCL6 ENSG00000113916	0.84175
BCL6B ENSG00000161940	1.01654
BCL7A ENSG00000110987	1.19736
BCL7B ENSG00000106635	1.06455
BCL7C ENSG00000099385	0.614371
BCL9 ENSG00000116128	1.01753
BCL9L ENSG00000186174	1.32148
BCLAF1 ENSG00000029363	0.825097
BCO1 ENSG00000135697	0.900034
BCO2 ENSG00000197580	0.560559
BCOR ENSG00000183337	1.15611
BCORL1 ENSG00000085185	0.949763
BCR ENSG00000186716	1.09392
BCS1L ENSG00000074582	0.84458
BDH1 ENSG00000161267	0.892359
BDH2 ENSG00000164039	1.26949
BDKRB1 ENSG00000100739	1.47261
BDKRB2 ENSG00000168398	1.44525
BDNF ENSG00000176697	0.910173
BDP1 ENSG00000145734	0.838732
BEAN1 ENSG00000166546	0.904283
BECN1 ENSG00000126581	0.774298
BEGAIN ENSG00000183092	0.772158
BEND2 ENSG00000177324	1.08142
BEND3 ENSG00000178409	1.03809
BEND4 ENSG00000188848	0.671996
BEND5 ENSG00000162373	1.08069
BEND6 ENSG00000151917	0.843373
BEND7 ENSG00000165626	0.783518
BEST1 ENSG00000167995	0.329833
BEST3 ENSG00000127325	0.862606
BET1 ENSG00000105829	0.772178
BET1L ENSG00000177951	1.35091
BEX1 ENSG00000133169	0.906907
BEX2 ENSG00000133134	0.755405
BEX3 ENSG00000166681	0.863495
BEX4 ENSG00000102409	1.24514
BEX5 ENSG00000184515	1.08937
BFAR ENSG00000103429	0.975189
BFSP1 ENSG00000125864	0.900215
BGLAP ENSG00000242252	0.984854
BGN ENSG00000182492	1.05931
BHLHB9 ENSG00000198908	0.824635
BHLHE22 ENSG00000180828	0.949971
BHLHE40 ENSG00000134107	1.09132
BHLHE41 ENSG00000123095	1.09006
BHMT ENSG00000145692	0.91742
BHMT2 ENSG00000132840	0.964258
BICC1 ENSG00000122870	0.82213
BICD1 ENSG00000151746	0.764451
BICD2 ENSG00000185963	1.0007
BICDL1 ENSG00000135127	1.11038
BICDL2 ENSG00000162069	0.836991
BID ENSG00000015475	1.39842
BIK ENSG00000100290	0.921227
BIN1 ENSG00000136717	1.30254
BIN2 ENSG00000110934	0.798402
BIN3 ENSG00000147439	1.10784
BIRC2 ENSG00000110330	1.13544
BIRC3 ENSG00000023445	1.08743
BIRC5 ENSG00000089685	0.972791
BIRC6 ENSG00000115760	0.776938
BIRC7 ENSG00000101197	0.820533
BIVM ENSG00000134897	1.07041
BLCAP ENSG00000166619	0.893711
BLK ENSG00000136573	0.881357
BLM ENSG00000197299	0.83944
BLMH ENSG00000108578	0.979541
BLNK ENSG00000095585	0.675365
BLOC1S1 ENSG00000135441	0.609954
BLOC1S2 ENSG00000196072	0.773549
BLOC1S3 ENSG00000189114	0.834984
BLOC1S4 ENSG00000186222	1.29152
BLOC1S5 ENSG00000188428	0.906564
BLOC1S6 ENSG00000104164	0.818582
BLVRA ENSG00000106605	1.11822
BLVRB ENSG00000090013	0.595261
BLZF1 ENSG00000117475	1.46863
BMF ENSG00000104081	0.878097
BMI1 ENSG00000168283	0.998325
BMP1 ENSG00000168487	0.902526
BMP2 ENSG00000125845	0.933613
BMP2K ENSG00000138756	0.783247
BMP3 ENSG00000152785	0.979876
BMP4 ENSG00000125378	1.06663
BMP5 ENSG00000112175	1.3504
BMP6 ENSG00000153162	0.826735
BMP7 ENSG00000101144	0.936807
BMP8A ENSG00000183682	0.774262
BMP8B ENSG00000116985	0.869109
BMPER ENSG00000164619	0.890282
BMPR1A ENSG00000107779	0.742097
BMPR1B ENSG00000138696	0.429906
BMPR2 ENSG00000204217	0.948226
BMS1 ENSG00000165733	0.983984
BMT2 ENSG00000164603	0.940561
BMX ENSG00000102010	0.984741
BNC1 ENSG00000169594	1.01652
BNC2 ENSG00000173068	0.717109
BNIP1 ENSG00000113734	0.934846
BNIP2 ENSG00000140299	0.871365
BNIP3 ENSG00000176171	0.732508
BNIP3L ENSG00000104765	0.700134
BNIPL ENSG00000163141	1.1579
BOC ENSG00000144857	0.686531
BOD1 ENSG00000145919	1.42309
BOD1L1 ENSG00000038219	0.868847
BOK ENSG00000176720	0.515755
BOLA1 ENSG00000178096	1.05179
BOLA2B ENSG00000169627	0.850459
BOLA3 ENSG00000163170	1.08928
BOP1 ENSG00000261236	0.689428
BORA ENSG00000136122	0.761734
BORCS5 ENSG00000165714	1.13432
BORCS6 ENSG00000196544	0.867916
BORCS7 ENSG00000166275	0.475423
BORCS8 ENSG00000254901	0.674398
BORCS8-MEF2B ENSG00000064489	0.915617
BPGM ENSG00000172331	0.88069
BPHL ENSG00000137274	1.23667
BPI ENSG00000101425	1.00894
BPIFA1 ENSG00000198183	1.0185
BPIFA2 ENSG00000131050	1.23254
BPIFB1 ENSG00000125999	1.3165
BPIFB2 ENSG00000078898	1.03838
BPIFC ENSG00000184459	1.13081
BPNT1 ENSG00000162813	1.43568
BPTF ENSG00000171634	0.734598
BRAF ENSG00000157764	1.07749
BRAP ENSG00000089234	0.807654
BRAT1 ENSG00000106009	0.703611
BRCA1 ENSG00000012048	0.952272
BRCA2 ENSG00000139618	1.2972
BRCC3 ENSG00000185515	0.657419
BRD1 ENSG00000100425	0.769281
BRD2 ENSG00000204256	1.87443
BRD3 ENSG00000169925	0.719097
BRD4 ENSG00000141867	1.17679
BRD7 ENSG00000166164	0.615625
BRD8 ENSG00000112983	0.569306
BRD9 ENSG00000028310	0.669425
BRE ENSG00000158019	0.88996
BRF1 ENSG00000185024	0.532466
BRF2 ENSG00000104221	0.828101
BRI3 ENSG00000164713	1.13913
BRI3BP ENSG00000184992	0.651547
BRICD5 ENSG00000182685	0.456263
BRINP1 ENSG00000078725	1.12776
BRINP2 ENSG00000198797	0.891727
BRINP3 ENSG00000162670	1.14514
BRIP1 ENSG00000136492	1.01949
BRIX1 ENSG00000113460	0.91721
BRK1 ENSG00000254999	0.739672
BRMS1 ENSG00000174744	0.720755
BRMS1L ENSG00000100916	0.657286
BROX ENSG00000162819	0.952896
BRPF1 ENSG00000156983	1.62007
BRPF3 ENSG00000096070	1.19633
BRSK1 ENSG00000160469	0.659318
BRSK2 ENSG00000174672	1.23486
BRWD1 ENSG00000185658	1.0776
BRWD3 ENSG00000165288	0.682279
BSCL2 ENSG00000168000	0.714168
BSDC1 ENSG00000160058	0.72401
BSG ENSG00000172270	0.635423
BSN ENSG00000164061	1.01718
BSPH1 ENSG00000188334	0.975794
BSPRY ENSG00000119411	0.866724
BST1 ENSG00000109743	1.00904
BST2 ENSG00000130303	1.19277
BTAF1 ENSG00000095564	0.84907
BTBD1 ENSG00000064726	0.785171
BTBD10 ENSG00000148925	1.0574
BTBD11 ENSG00000151136	1.30117
BTBD16 ENSG00000138152	1.01504
BTBD19 ENSG00000222009	1.03232
BTBD2 ENSG00000133243	0.99095
BTBD3 ENSG00000132640	0.841932
BTBD6 ENSG00000184887	0.880594
BTBD7 ENSG00000011114	1.12
BTBD8 ENSG00000189195	0.726771
BTBD9 ENSG00000183826	1.42074
BTC ENSG00000174808	1.08082
BTD ENSG00000169814	0.864873
BTF3 ENSG00000145741	1.02907
BTF3L4 ENSG00000134717	0.988721
BTG1 ENSG00000133639	0.953995
BTG2 ENSG00000159388	0.911904
BTG3 ENSG00000154640	1.16599
BTK ENSG00000010671	0.998566
BTLA ENSG00000186265	1.12733
BTN2A1 ENSG00000112763	0.973455
BTN2A2 ENSG00000124508	1.03124
BTN3A1 ENSG00000026950	1.00426
BTN3A2 ENSG00000186470	1.22336
BTN3A3 ENSG00000111801	1.15814
BTNL3 ENSG00000168903	0.889484
BTNL9 ENSG00000165810	0.974324
BTRC ENSG00000166167	1.42527
BUB1 ENSG00000169679	0.769768
BUB1B ENSG00000156970	0.948783
BUB3 ENSG00000154473	0.964257
BUD13 ENSG00000137656	0.597803
BUD31 ENSG00000106245	1.11796
BVES ENSG00000112276	0.856458
BYSL ENSG00000112578	1.22028
BZW1 ENSG00000082153	1.06612
BZW2 ENSG00000136261	1.03606
C10orf10 ENSG00000165507	1.03001
C10orf105 ENSG00000214688	0.973387
C10orf107 ENSG00000183346	0.74843
C10orf11 ENSG00000148655	0.965645
C10orf128 ENSG00000204161	0.967539
C10orf2 ENSG00000107815	1.3472
C10orf35 ENSG00000171224	1.17812
C10orf53 ENSG00000178645	0.888226
C10orf54 ENSG00000107738	1.20386
C10orf55 ENSG00000222047	1.08949
C10orf76 ENSG00000120029	0.822213
C10orf82 ENSG00000165863	1.04038
C10orf88 ENSG00000119965	0.996355
C10orf95 ENSG00000120055	0.905045
C10orf99 ENSG00000188373	2.22299
C11orf1 ENSG00000137720	1.23416
C11orf16 ENSG00000176029	0.775825
C11orf21 ENSG00000110665	0.782452
C11orf24 ENSG00000171067	0.836774
C11orf31 ENSG00000211450	1.30218
C11orf45 ENSG00000174370	1.11101
C11orf49 ENSG00000149179	0.973886
C11orf52 ENSG00000149300	1.14419
C11orf53 ENSG00000150750	1.113
C11orf54 ENSG00000182919	1.20016
C11orf57 ENSG00000150776	0.772405
C11orf58 ENSG00000110696	1.01458
C11orf63 ENSG00000109944	1.08999
C11orf65 ENSG00000166323	1.00285
C11orf68 ENSG00000175573	0.781786
C11orf70 ENSG00000137691	0.939325
C11orf71 ENSG00000180425	0.925084
C11orf74 ENSG00000166352	0.825027
C11orf80 ENSG00000173715	0.754977
C11orf84 ENSG00000168005	1.01324
C11orf87 ENSG00000185742	1.06004
C11orf95 ENSG00000188070	0.794352
C11orf96 ENSG00000187479	2.11921
C11orf98 ENSG00000278615	0.854043
C12orf10 ENSG00000139637	0.753416
C12orf29 ENSG00000133641	0.923642
C12orf4 ENSG00000047621	1.14563
C12orf40 ENSG00000180116	0.910898
C12orf42 ENSG00000179088	1.21102
C12orf43 ENSG00000157895	0.856618
C12orf45 ENSG00000151131	0.938095
C12orf49 ENSG00000111412	0.981569
C12orf50 ENSG00000165805	0.764555
C12orf54 ENSG00000177627	1.28741
C12orf56 ENSG00000185306	1.19834
C12orf57 ENSG00000111678	0.815305
C12orf60 ENSG00000182993	0.669182
C12orf65 ENSG00000130921	0.919901
C12orf66 ENSG00000174206	0.92142
C12orf71 ENSG00000214700	1.11645
C12orf73 ENSG00000204954	0.828957
C12orf75 ENSG00000235162	1.24898
C12orf76 ENSG00000174456	1.13582
C14orf1 ENSG00000133935	1.23125
C14orf105 ENSG00000100557	1.06338
C14orf119 ENSG00000179933	0.95383
C14orf132 ENSG00000227051	0.863834
C14orf142 ENSG00000170270	0.761255
C14orf159 ENSG00000133943	1.41366
C14orf166 ENSG00000087302	1.14094
C14orf169 ENSG00000170468	0.990285
C14orf178 ENSG00000197734	1.09162
C14orf180 ENSG00000184601	0.820299
C14orf2 ENSG00000156411	1.34384
C14orf28 ENSG00000179476	1.00878
C14orf37 ENSG00000139971	0.767905
C14orf39 ENSG00000179008	1.13452
C14orf79 ENSG00000140104	1.15726
C14orf80 ENSG00000185347	1.01787
C14orf93 ENSG00000100802	1.40868
C15orf39 ENSG00000167173	1.21905
C15orf40 ENSG00000169609	0.915214
C15orf41 ENSG00000186073	0.766702
C15orf48 ENSG00000166920	0.823287
C15orf52 ENSG00000188549	1.517
C15orf53 ENSG00000175779	0.835152
C15orf57 ENSG00000128891	1.16615
C15orf59 ENSG00000205363	1.20857
C15orf61 ENSG00000189227	1.19564
C15orf62 ENSG00000188277	0.69652
C15orf65 ENSG00000261652	1.05786
C16orf13 ENSG00000130731	0.95917
C16orf45 ENSG00000166780	1.02109
C16orf46 ENSG00000166455	0.816526
C16orf52 ENSG00000185716	0.921779
C16orf54 ENSG00000185905	1.05298
C16orf58 ENSG00000140688	1.52252
C16orf59 ENSG00000162062	0.633119
C16orf62 ENSG00000103544	1.27295
C16orf70 ENSG00000125149	1.21352
C16orf71 ENSG00000166246	1.06041
C16orf72 ENSG00000182831	1.15953
C16orf74 ENSG00000154102	1.19901
C16orf78 ENSG00000166152	1.27635
C16orf86 ENSG00000159761	0.659901
C16orf87 ENSG00000155330	0.83078
C16orf89 ENSG00000153446	1.22983
C16orf91 ENSG00000174109	1.30774
C16orf92 ENSG00000167194	1.09856
C16orf95 ENSG00000260456	0.810209
C16orf96 ENSG00000205832	1.13875
C17orf105 ENSG00000231256	0.906182
C17orf107 ENSG00000205710	1.29542
C17orf49 ENSG00000258315	0.928021
C17orf51 ENSG00000212719	0.972822
C17orf53 ENSG00000125319	1.02416
C17orf58 ENSG00000186665	0.687785
C17orf62 ENSG00000178927	0.418899
C17orf64 ENSG00000141371	1.13237
C17orf67 ENSG00000214226	1.14331
C17orf74 ENSG00000184560	1.05481
C17orf75 ENSG00000108666	0.926888
C17orf78 ENSG00000278505	1.01451
C17orf80 ENSG00000141219	1.24402
C17orf89 ENSG00000224877	0.705756
C17orf96 ENSG00000273604	0.918155
C17orf97 ENSG00000187624	1.12082
C17orf98 ENSG00000275489	0.777864
C17orf99 ENSG00000187997	0.812667
C18orf21 ENSG00000141428	1.01445
C18orf25 ENSG00000152242	0.880679
C18orf32 ENSG00000177576	1.06159
C18orf54 ENSG00000166845	0.779368
C18orf63 ENSG00000206043	1.15007
C18orf8 ENSG00000141452	1.30784
C19orf12 ENSG00000131943	1.04068
C19orf18 ENSG00000177025	0.652978
C19orf24 ENSG00000228300	0.707893
C19orf25 ENSG00000119559	0.797514
C19orf33 ENSG00000167644	2.25782
C19orf35 ENSG00000188305	0.88056
C19orf38 ENSG00000214212	1.15547
C19orf43 ENSG00000123144	1.37766
C19orf44 ENSG00000105072	0.724729
C19orf45 ENSG00000198723	1.02003
C19orf47 ENSG00000160392	0.604315
C19orf48 ENSG00000167747	0.269994
C19orf52 ENSG00000142444	1.39502
C19orf53 ENSG00000104979	0.902101
C19orf54 ENSG00000188493	1.16288
C19orf57 ENSG00000132016	0.846974
C19orf60 ENSG00000006015	0.662519
C19orf66 ENSG00000130813	1.51143
C19orf67 ENSG00000188032	0.767713
C19orf68 ENSG00000185453	0.904172
C19orf70 ENSG00000174917	0.531103
C19orf71 ENSG00000183397	1.16569
C19orf73 ENSG00000221916	0.901049
C19orf81 ENSG00000235034	0.619131
C19orf84 ENSG00000262874	0.74541
C1D ENSG00000197223	1.05142
C1GALT1 ENSG00000106392	1.15924
C1GALT1C1 ENSG00000171155	0.763221
C1GALT1C1L ENSG00000223658	0.934945
C1QA ENSG00000173372	1.6303
C1QB ENSG00000173369	1.01208
C1QBP ENSG00000108561	1.0208
C1QC ENSG00000159189	1.28091
C1QL1 ENSG00000131094	1.94235
C1QL2 ENSG00000144119	0.903973
C1QL3 ENSG00000165985	1.08541
C1QL4 ENSG00000186897	1.08599
C1QTNF1 ENSG00000173918	2.30805
C1QTNF2 ENSG00000145861	1.02387
C1QTNF3 ENSG00000082196	1.08999
C1QTNF4 ENSG00000172247	0.9207
C1QTNF5 ENSG00000223953	0.846879
C1QTNF6 ENSG00000133466	1.08578
C1QTNF7 ENSG00000163145	0.839219
C1QTNF9 ENSG00000240654	0.821185
C1QTNF9B ENSG00000205863	1.09285
C1QTNF9B-AS1 ENSG00000281899	0.400116
C1R ENSG00000159403	1.46293
C1RL ENSG00000139178	0.953093
C1S ENSG00000182326	1.9802
C1orf101 ENSG00000179397	1.17454
C1orf105 ENSG00000180999	1.18944
C1orf106 ENSG00000163362	1.22101
C1orf109 ENSG00000116922	0.833794
C1orf112 ENSG00000000460	0.92998
C1orf115 ENSG00000162817	0.658044
C1orf116 ENSG00000182795	0.86348
C1orf122 ENSG00000197982	0.85246
C1orf123 ENSG00000162384	1.04382
C1orf127 ENSG00000175262	1.00993
C1orf131 ENSG00000143633	0.92438
C1orf141 ENSG00000203963	0.936226
C1orf145 ENSG00000162913	1.13307
C1orf158 ENSG00000157330	0.723972
C1orf159 ENSG00000131591	1.05333
C1orf162 ENSG00000143110	1.27284
C1orf167 ENSG00000215910	0.85766
C1orf168 ENSG00000187889	0.961622
C1orf174 ENSG00000198912	0.672175
C1orf186 ENSG00000263961	0.824688
C1orf194 ENSG00000179902	0.995898
C1orf198 ENSG00000119280	0.824919
C1orf204 ENSG00000188004	0.895381
C1orf21 ENSG00000116667	1.15837
C1orf210 ENSG00000253313	0.709849
C1orf216 ENSG00000142686	0.634043
C1orf226 ENSG00000239887	0.848304
C1orf228 ENSG00000198520	1.12011
C1orf234 ENSG00000227868	0.92709
C1orf27 ENSG00000157181	0.917249
C1orf35 ENSG00000143793	0.639109
C1orf43 ENSG00000143612	1.60891
C1orf50 ENSG00000164008	1.19214
C1orf52 ENSG00000162642	0.975414
C1orf53 ENSG00000203724	0.983638
C1orf54 ENSG00000118292	1.63527
C1orf56 ENSG00000143443	0.875691
C1orf61 ENSG00000125462	0.906348
C1orf64 ENSG00000183888	0.90655
C1orf74 ENSG00000162757	1.01298
C1orf94 ENSG00000142698	0.865715
C2 ENSG00000166278	1.18503
C20orf144 ENSG00000149609	1.00032
C20orf194 ENSG00000088854	0.790966
C20orf196 ENSG00000171984	0.962916
C20orf24 ENSG00000101084	1.27143
C20orf27 ENSG00000101220	0.866764
C20orf96 ENSG00000196476	1.30267
C21orf2 ENSG00000160226	0.233402
C21orf33 ENSG00000160221	0.668333
C21orf58 ENSG00000160298	0.827612
C21orf59 ENSG00000159079	0.90881
C21orf91 ENSG00000154642	0.878398
C22orf15 ENSG00000169314	1.1157
C22orf23 ENSG00000128346	1.12744
C22orf29 ENSG00000215012	0.887997
C22orf31 ENSG00000100249	0.967097
C22orf39 ENSG00000242259	0.734076
C22orf42 ENSG00000205856	1.00237
C22orf46 ENSG00000184208	0.648705
C2CD2 ENSG00000157617	1.53027
C2CD2L ENSG00000172375	1.09205
C2CD3 ENSG00000168014	1.09108
C2CD4A ENSG00000198535	1.20836
C2CD4B ENSG00000205502	1.40006
C2CD4C ENSG00000183186	0.789169
C2CD4D ENSG00000225556	0.883167
C2CD5 ENSG00000111731	0.86777
C2orf15 ENSG00000273045	0.880278
C2orf40 ENSG00000119147	0.873251
C2orf42 ENSG00000115998	1.12835
C2orf47 ENSG00000162972	0.984046
C2orf49 ENSG00000135974	0.861607
C2orf50 ENSG00000150873	0.99412
C2orf54 ENSG00000172478	0.67705
C2orf66 ENSG00000187944	0.651036
C2orf68 ENSG00000168887	0.41808
C2orf69 ENSG00000178074	0.880583
C2orf70 ENSG00000173557	0.990711
C2orf71 ENSG00000179270	0.956199
C2orf72 ENSG00000204128	0.549951
C2orf73 ENSG00000177994	0.795083
C2orf74 ENSG00000237651	0.862606
C2orf76 ENSG00000186132	0.860814
C2orf78 ENSG00000187833	0.877547
C2orf80 ENSG00000188674	0.881431
C2orf81 ENSG00000159239	0.73281
C2orf82 ENSG00000182600	0.765459
C2orf83 ENSG00000042304	0.998144
C2orf88 ENSG00000187699	1.14941
C3 ENSG00000125730	1.30416
C3AR1 ENSG00000171860	1.29397
C3orf14 ENSG00000114405	0.800547
C3orf18 ENSG00000088543	1.20846
C3orf20 ENSG00000131379	1.23364
C3orf22 ENSG00000180697	1.00806
C3orf33 ENSG00000174928	1.24795
C3orf36 ENSG00000221972	1.0199
C3orf38 ENSG00000179021	0.666254
C3orf49 ENSG00000163632	0.986803
C3orf52 ENSG00000114529	1.70589
C3orf58 ENSG00000181744	1.06863
C3orf62 ENSG00000188315	0.92971
C3orf70 ENSG00000187068	0.726679
C3orf80 ENSG00000180044	0.781927
C4A ENSG00000244731	0.313754
C4B ENSG00000224389	0.432376
C4BPA ENSG00000123838	1.02494
C4BPB ENSG00000123843	0.927339
C4orf17 ENSG00000138813	0.987737
C4orf19 ENSG00000154274	0.928539
C4orf22 ENSG00000197826	0.762894
C4orf3 ENSG00000164096	1.16198
C4orf32 ENSG00000174749	1.04054
C4orf33 ENSG00000151470	0.990732
C4orf36 ENSG00000163633	0.648327
C4orf46 ENSG00000205208	0.933177
C4orf48 ENSG00000243449	0.87859
C4orf50 ENSG00000181215	1.04484
C5 ENSG00000106804	1.16224
C5AR1 ENSG00000197405	1.38221
C5AR2 ENSG00000134830	0.79327
C5orf15 ENSG00000113583	1.25209
C5orf22 ENSG00000082213	1.01201
C5orf24 ENSG00000181904	0.849343
C5orf30 ENSG00000181751	0.750896
C5orf34 ENSG00000172244	1.19317
C5orf38 ENSG00000186493	0.641449
C5orf42 ENSG00000197603	0.842285
C5orf45 ENSG00000161010	0.603149
C5orf46 ENSG00000178776	0.644666
C5orf49 ENSG00000215217	1.33611
C5orf51 ENSG00000205765	0.813544
C5orf52 ENSG00000187658	1.00703
C5orf56 ENSG00000197536	0.768753
C5orf63 ENSG00000164241	0.967266
C6 ENSG00000039537	1.0659
C6orf1 ENSG00000186577	0.849409
C6orf106 ENSG00000196821	1.4854
C6orf118 ENSG00000112539	0.955229
C6orf120 ENSG00000185127	0.992177
C6orf132 ENSG00000188112	1.20134
C6orf136 ENSG00000204564	1.07822
C6orf141 ENSG00000197261	1.28926
C6orf201 ENSG00000185689	1.00453
C6orf203 ENSG00000130349	1.01576
C6orf223 ENSG00000181577	0.973776
C6orf226 ENSG00000221821	1.07598
C6orf25 ENSG00000204420	0.701202
C6orf47 ENSG00000204439	1.13486
C6orf48 ENSG00000204387	1.30896
C6orf52 ENSG00000137434	0.861058
C6orf58 ENSG00000184530	0.923323
C6orf62 ENSG00000112308	0.874007
C6orf89 ENSG00000198663	1.16818
C7 ENSG00000112936	1.5252
C7orf25 ENSG00000136197	0.843929
C7orf26 ENSG00000146576	1.53171
C7orf31 ENSG00000153790	1.00387
C7orf34 ENSG00000165131	0.737854
C7orf43 ENSG00000146826	1.03577
C7orf49 ENSG00000122783	1.21795
C7orf50 ENSG00000146540	0.433991
C7orf61 ENSG00000185955	1.16644
C7orf62 ENSG00000164645	1.13231
C7orf72 ENSG00000164500	1.17861
C7orf73 ENSG00000243317	0.67451
C8A ENSG00000157131	0.974299
C8G ENSG00000176919	0.839894
C8orf22 ENSG00000168333	1.09239
C8orf33 ENSG00000182307	0.801499
C8orf34 ENSG00000165084	0.936925
C8orf37 ENSG00000156172	1.07109
C8orf4 ENSG00000176907	1.58985
C8orf44 ENSG00000213865	1.11149
C8orf46 ENSG00000169085	0.930013
C8orf48 ENSG00000164743	0.778405
C8orf58 ENSG00000241852	1.07083
C8orf59 ENSG00000176731	0.747631
C8orf74 ENSG00000171060	1.07028
[truncated: 14,779 more rows]
