# Supplementary material for: Spatial maps of prostate cancer transcriptomes reveal an unexplored landscape of heterogeneity
Source: Nat Commun. 2018 Jun 20;9:2419. doi: 10.1038/s41467-018-04724-5 (PMC6010471; doi:10.1038/s41467-018-04724-5)
Supplement: Supplementary file 13 — Supplementary Data 10 [file 41467_2018_4724_MOESM13_ESM.zip › Supplementary Dataset 5/experiment0000-contributions_gene.tsv]

A1BG ENSG00000121410	5
A1CF ENSG00000148584	25
A2M ENSG00000175899	4340
A2ML1 ENSG00000166535	3
A4GALT ENSG00000128274	602
AAAS ENSG00000094914	383
AACS ENSG00000081760	107
AADAC ENSG00000114771	0
AADACL4 ENSG00000204518	6
AADAT ENSG00000109576	57
AAED1 ENSG00000158122	75
AAGAB ENSG00000103591	118
AAK1 ENSG00000115977	183
AAMDC ENSG00000087884	340
AAMP ENSG00000127837	1691
AAR2 ENSG00000131043	189
AARD ENSG00000205002	2
AARS ENSG00000090861	454
AARSD1 ENSG00000266967	34
AASDH ENSG00000157426	22
AASDHPPT ENSG00000149313	83
AASS ENSG00000008311	30
AATF ENSG00000275700	274
AATK ENSG00000181409	10
ABAT ENSG00000183044	93
ABC13-47488600E17.1 ENSG00000283199	3
ABC13-47656900H15.1 ENSG00000283566	12
ABCA1 ENSG00000165029	75
ABCA10 ENSG00000154263	16
ABCA12 ENSG00000144452	1
ABCA13 ENSG00000179869	4
ABCA2 ENSG00000107331	568
ABCA3 ENSG00000167972	248
ABCA4 ENSG00000198691	0
ABCA5 ENSG00000154265	48
ABCA6 ENSG00000154262	20
ABCA7 ENSG00000064687	84
ABCA8 ENSG00000141338	259
ABCA9 ENSG00000154258	26
ABCB1 ENSG00000085563	26
ABCB10 ENSG00000135776	39
ABCB11 ENSG00000073734	0
ABCB4 ENSG00000005471	11
ABCB5 ENSG00000004846	4
ABCB6 ENSG00000115657	7
ABCB7 ENSG00000131269	18
ABCB8 ENSG00000197150	447
ABCB9 ENSG00000150967	47
ABCC1 ENSG00000103222	230
ABCC10 ENSG00000124574	115
ABCC11 ENSG00000121270	1
ABCC3 ENSG00000108846	96
ABCC4 ENSG00000125257	567
ABCC5 ENSG00000114770	242
ABCC6 ENSG00000091262	33
ABCC8 ENSG00000006071	53
ABCC9 ENSG00000069431	42
ABCD1 ENSG00000101986	192
ABCD2 ENSG00000173208	4
ABCD3 ENSG00000117528	27
ABCD4 ENSG00000119688	171
ABCE1 ENSG00000164163	69
ABCF1 ENSG00000204574	373
ABCF2 ENSG00000033050	865
ABCF3 ENSG00000161204	401
ABCG1 ENSG00000160179	123
ABCG2 ENSG00000118777	8
ABCG4 ENSG00000172350	1
ABCG5 ENSG00000138075	0
ABHD1 ENSG00000143994	154
ABHD10 ENSG00000144827	96
ABHD11 ENSG00000106077	549
ABHD12 ENSG00000100997	915
ABHD13 ENSG00000139826	67
ABHD14A ENSG00000248487	341
ABHD14B ENSG00000114779	896
ABHD15 ENSG00000168792	73
ABHD16A ENSG00000204427	34
ABHD17A ENSG00000129968	336
ABHD17B ENSG00000107362	26
ABHD17C ENSG00000136379	122
ABHD18 ENSG00000164074	25
ABHD2 ENSG00000140526	459
ABHD3 ENSG00000158201	38
ABHD4 ENSG00000100439	141
ABHD5 ENSG00000011198	64
ABHD6 ENSG00000163686	48
ABHD8 ENSG00000127220	313
ABI1 ENSG00000136754	142
ABI2 ENSG00000138443	213
ABI3 ENSG00000108798	110
ABI3BP ENSG00000154175	3
ABL1 ENSG00000097007	510
ABL2 ENSG00000143322	80
ABLIM1 ENSG00000099204	620
ABLIM2 ENSG00000163995	13
ABLIM3 ENSG00000173210	91
ABO ENSG00000175164	57
ABR ENSG00000159842	208
ABRA ENSG00000174429	16
ABRACL ENSG00000146386	31
ABT1 ENSG00000146109	101
ABTB1 ENSG00000114626	805
ABTB2 ENSG00000166016	27
AC004158.1 ENSG00000280264	1
AC004381.6 ENSG00000005189	76
AC004754.3 ENSG00000269881	12
AC004813.1 ENSG00000279777	0
AC004824.1 ENSG00000280226	0
AC005281.1 ENSG00000226690	0
AC005477.1 ENSG00000280188	0
AC005480.1 ENSG00000279461	20
AC006116.20 ENSG00000267710	17
AC006386.1 ENSG00000279115	11
AC006994.3 ENSG00000279317	1
AC007906.1 ENSG00000279018	1
AC008074.1 ENSG00000279644	4
AC008522.1 ENSG00000279232	18
AC008686.1 ENSG00000280221	0
AC008759.1 ENSG00000279471	0
AC008914.1 ENSG00000279768	1
AC009014.3 ENSG00000271824	46
AC010731.4 ENSG00000235118	0
AC012005.1 ENSG00000279274	27
AC013461.1 ENSG00000091436	280
AC016549.1 ENSG00000281325	2
AC021106.1 ENSG00000279386	0
AC024060.1 ENSG00000281584	1
AC025335.1 ENSG00000179859	57
AC069063.2 ENSG00000279380	1
AC073657.1 ENSG00000279937	0
AC074033.1 ENSG00000281137	21
AC087350.1 ENSG00000281527	0
AC090498.1 ENSG00000279483	1509
AC104981.1 ENSG00000278938	0
AC105009.1 ENSG00000281855	0
AC105052.1 ENSG00000279168	0
AC110615.1 ENSG00000279909	16
AC113404.1 ENSG00000254893	247
AC118758.1 ENSG00000268187	6
AC131097.4 ENSG00000216921	37
AC131263.1 ENSG00000280550	1
AC138517.6 ENSG00000283288	1
AC138969.4 ENSG00000183889	125
AC241377.1 ENSG00000281741	69
AC241585.1 ENSG00000281571	5
AC242988.1 ENSG00000278939	0
AC243756.1 ENSG00000270339	0
AC245100.1 ENSG00000280649	90
ACAA1 ENSG00000060971	1575
ACAA2 ENSG00000167315	201
ACACA ENSG00000278540	275
ACACB ENSG00000076555	108
ACAD10 ENSG00000111271	111
ACAD11 ENSG00000240303	5
ACAD8 ENSG00000151498	111
ACAD9 ENSG00000177646	209
ACADL ENSG00000115361	82
ACADM ENSG00000117054	106
ACADS ENSG00000122971	382
ACADSB ENSG00000196177	84
ACADVL ENSG00000072778	3558
ACAN ENSG00000157766	21
ACAP1 ENSG00000072818	181
ACAP2 ENSG00000114331	71
ACAP3 ENSG00000131584	799
ACAT1 ENSG00000075239	182
ACAT2 ENSG00000120437	370
ACBD3 ENSG00000182827	212
ACBD4 ENSG00000181513	492
ACBD5 ENSG00000107897	47
ACBD6 ENSG00000230124	184
ACCS ENSG00000110455	175
ACCSL ENSG00000205126	0
ACD ENSG00000102977	361
ACE ENSG00000159640	183
ACE2 ENSG00000130234	0
ACER1 ENSG00000167769	7
ACER2 ENSG00000177076	0
ACER3 ENSG00000078124	51
ACHE ENSG00000087085	132
ACIN1 ENSG00000100813	362
ACKR1 ENSG00000213088	291
ACKR2 ENSG00000144648	0
ACKR3 ENSG00000144476	102
ACKR4 ENSG00000129048	0
ACLY ENSG00000131473	407
ACMSD ENSG00000153086	0
ACO1 ENSG00000122729	48
ACO2 ENSG00000100412	260
ACOD1 ENSG00000102794	0
ACOT1 ENSG00000184227	178
ACOT11 ENSG00000162390	17
ACOT12 ENSG00000172497	1
ACOT13 ENSG00000112304	245
ACOT2 ENSG00000119673	172
ACOT4 ENSG00000177465	53
ACOT7 ENSG00000097021	461
ACOT8 ENSG00000101473	427
ACOT9 ENSG00000123130	226
ACOX1 ENSG00000161533	821
ACOX2 ENSG00000168306	71
ACOX3 ENSG00000087008	294
ACOXL ENSG00000153093	16
ACP1 ENSG00000143727	211
ACP2 ENSG00000134575	640
ACP5 ENSG00000102575	293
ACP6 ENSG00000162836	338
ACP7 ENSG00000183760	14
ACPP ENSG00000014257	16410
ACPT ENSG00000142513	3
ACR ENSG00000100312	1
ACRBP ENSG00000111644	31
ACRC ENSG00000147174	0
ACSBG1 ENSG00000103740	41
ACSBG2 ENSG00000130377	0
ACSF2 ENSG00000167107	260
ACSF3 ENSG00000176715	487
ACSL1 ENSG00000151726	252
ACSL3 ENSG00000123983	298
ACSL4 ENSG00000068366	75
ACSL5 ENSG00000197142	223
ACSL6 ENSG00000164398	29
ACSM1 ENSG00000166743	80
ACSM2A ENSG00000183747	0
ACSM2B ENSG00000066813	0
ACSM3 ENSG00000005187	87
ACSM4 ENSG00000215009	1
ACSM5 ENSG00000183549	3
ACSM6 ENSG00000173124	1
ACSS1 ENSG00000154930	923
ACSS2 ENSG00000131069	350
ACSS3 ENSG00000111058	101
ACTA1 ENSG00000143632	23
ACTA2 ENSG00000107796	7129
ACTB ENSG00000075624	63047
ACTBL2 ENSG00000169067	3
ACTC1 ENSG00000159251	90
ACTG1 ENSG00000184009	11677
ACTG2 ENSG00000163017	26395
ACTL10 ENSG00000182584	76
ACTL6A ENSG00000136518	91
ACTL6B ENSG00000077080	0
ACTN1 ENSG00000072110	4002
ACTN2 ENSG00000077522	3
ACTN3 ENSG00000248746	4
ACTN4 ENSG00000130402	1666
ACTR10 ENSG00000131966	68
ACTR1A ENSG00000138107	976
ACTR1B ENSG00000115073	1106
ACTR2 ENSG00000138071	475
ACTR3 ENSG00000115091	147
ACTR3B ENSG00000133627	20
ACTR3C ENSG00000106526	15
ACTR5 ENSG00000101442	23
ACTR6 ENSG00000075089	43
ACTR8 ENSG00000113812	40
ACTRT3 ENSG00000184378	0
ACVR1 ENSG00000115170	47
ACVR1B ENSG00000135503	41
ACVR1C ENSG00000123612	0
ACVR2A ENSG00000121989	52
ACVR2B ENSG00000114739	20
ACVRL1 ENSG00000139567	174
ACY1 ENSG00000243989	66
ACY3 ENSG00000132744	1
ACYP1 ENSG00000119640	31
ACYP2 ENSG00000170634	97
ADA ENSG00000196839	118
ADAD1 ENSG00000164113	0
ADAD2 ENSG00000140955	10
ADAL ENSG00000168803	43
ADAM10 ENSG00000137845	379
ADAM11 ENSG00000073670	37
ADAM12 ENSG00000148848	34
ADAM15 ENSG00000143537	730
ADAM17 ENSG00000151694	114
ADAM18 ENSG00000168619	0
ADAM19 ENSG00000135074	37
ADAM2 ENSG00000104755	0
ADAM20 ENSG00000134007	0
ADAM22 ENSG00000008277	90
ADAM23 ENSG00000114948	4
ADAM28 ENSG00000042980	52
ADAM29 ENSG00000168594	5
ADAM32 ENSG00000197140	4
ADAM33 ENSG00000149451	623
ADAM7 ENSG00000069206	0
ADAM8 ENSG00000151651	154
ADAM9 ENSG00000168615	401
ADAMDEC1 ENSG00000134028	1
ADAMTS1 ENSG00000154734	824
ADAMTS10 ENSG00000142303	263
ADAMTS12 ENSG00000151388	3
ADAMTS13 ENSG00000160323	156
ADAMTS14 ENSG00000138316	3
ADAMTS15 ENSG00000166106	21
ADAMTS16 ENSG00000145536	3
ADAMTS17 ENSG00000140470	15
ADAMTS18 ENSG00000140873	15
ADAMTS19 ENSG00000145808	0
ADAMTS2 ENSG00000087116	73
ADAMTS20 ENSG00000173157	6
ADAMTS3 ENSG00000156140	1
ADAMTS4 ENSG00000158859	146
ADAMTS5 ENSG00000154736	32
ADAMTS6 ENSG00000049192	0
ADAMTS7 ENSG00000136378	35
ADAMTS8 ENSG00000134917	181
ADAMTS9 ENSG00000163638	77
ADAMTSL1 ENSG00000178031	264
ADAMTSL2 ENSG00000197859	313
ADAMTSL3 ENSG00000156218	40
ADAMTSL4 ENSG00000143382	57
ADAMTSL5 ENSG00000185761	5
ADAP1 ENSG00000105963	161
ADAP2 ENSG00000184060	52
ADAR ENSG00000160710	1306
ADARB1 ENSG00000197381	108
ADARB2 ENSG00000185736	0
ADAT1 ENSG00000065457	53
ADAT2 ENSG00000189007	24
ADAT3 ENSG00000213638	2
ADCK1 ENSG00000063761	81
ADCK2 ENSG00000133597	188
ADCK3 ENSG00000163050	613
ADCK4 ENSG00000123815	414
ADCK5 ENSG00000173137	256
ADCY1 ENSG00000164742	24
ADCY10 ENSG00000143199	16
ADCY2 ENSG00000078295	97
ADCY3 ENSG00000138031	413
ADCY4 ENSG00000129467	151
ADCY5 ENSG00000173175	353
ADCY6 ENSG00000174233	480
ADCY7 ENSG00000121281	28
ADCY9 ENSG00000162104	68
ADCYAP1 ENSG00000141433	4
ADCYAP1R1 ENSG00000078549	12
ADD1 ENSG00000087274	835
ADD2 ENSG00000075340	0
ADD3 ENSG00000148700	121
ADGB ENSG00000118492	19
ADGRA1 ENSG00000197177	0
ADGRA2 ENSG00000020181	1762
ADGRA3 ENSG00000152990	55
ADGRB1 ENSG00000181790	31
ADGRB2 ENSG00000121753	136
ADGRB3 ENSG00000135298	9
ADGRD1 ENSG00000111452	11
ADGRD2 ENSG00000180264	2
ADGRE1 ENSG00000174837	0
ADGRE2 ENSG00000127507	16
ADGRE3 ENSG00000131355	1
ADGRE5 ENSG00000123146	594
ADGRF1 ENSG00000153292	37
ADGRF2 ENSG00000164393	0
ADGRF3 ENSG00000173567	2
ADGRF4 ENSG00000153294	0
ADGRF5 ENSG00000069122	28
ADGRG1 ENSG00000205336	337
ADGRG2 ENSG00000173698	6
ADGRG3 ENSG00000182885	7
ADGRG4 ENSG00000156920	0
ADGRG5 ENSG00000159618	69
ADGRG6 ENSG00000112414	18
ADGRL1 ENSG00000072071	213
ADGRL2 ENSG00000117114	209
ADGRL3 ENSG00000150471	14
ADGRL4 ENSG00000162618	43
ADGRV1 ENSG00000164199	26
ADH1B ENSG00000196616	108
ADH1C ENSG00000248144	8
ADH4 ENSG00000198099	0
ADH5 ENSG00000197894	734
ADH6 ENSG00000172955	0
ADH7 ENSG00000196344	0
ADHFE1 ENSG00000147576	47
ADI1 ENSG00000182551	3104
ADIPOQ ENSG00000181092	0
ADIPOR1 ENSG00000159346	204
ADIPOR2 ENSG00000006831	305
ADIRF ENSG00000148671	6892
ADK ENSG00000156110	69
ADM ENSG00000148926	38
ADM2 ENSG00000128165	25
ADM5 ENSG00000224420	27
ADNP ENSG00000101126	542
ADNP2 ENSG00000101544	54
ADO ENSG00000181915	72
ADORA1 ENSG00000163485	5
ADORA2B ENSG00000170425	11
ADORA3 ENSG00000282608	11
ADPGK ENSG00000159322	318
ADPRH ENSG00000144843	43
ADPRHL1 ENSG00000153531	58
ADPRHL2 ENSG00000116863	308
ADPRM ENSG00000170222	47
ADRA1A ENSG00000120907	36
ADRA1B ENSG00000170214	0
ADRA1D ENSG00000171873	84
ADRA2A ENSG00000150594	37
ADRA2B ENSG00000274286	2
ADRA2C ENSG00000184160	157
ADRB1 ENSG00000043591	73
ADRB2 ENSG00000169252	101
ADRB3 ENSG00000188778	0
ADRM1 ENSG00000130706	482
ADSL ENSG00000239900	127
ADSS ENSG00000035687	114
ADSSL1 ENSG00000185100	79
ADTRP ENSG00000111863	3
AEBP1 ENSG00000106624	4680
AEBP2 ENSG00000139154	133
AEN ENSG00000181026	94
AES ENSG00000104964	4513
AF011889.5 ENSG00000241489	6
AF111168.1 ENSG00000280308	0
AFAP1 ENSG00000196526	87
AFAP1L1 ENSG00000157510	87
AFAP1L2 ENSG00000169129	80
AFF1 ENSG00000172493	109
AFF2 ENSG00000155966	6
AFF3 ENSG00000144218	170
AFF4 ENSG00000072364	102
AFG3L2 ENSG00000141385	415
AFM ENSG00000079557	0
AFMID ENSG00000183077	317
AFP ENSG00000081051	22
AFTPH ENSG00000119844	282
AGA ENSG00000038002	35
AGAP1 ENSG00000157985	81
AGAP14P ENSG00000279058	2
AGAP2 ENSG00000135439	41
AGAP3 ENSG00000133612	341
AGAP4 ENSG00000188234	49
AGAP5 ENSG00000172650	3
AGAP6 ENSG00000204149	119
AGAP9 ENSG00000204172	39
AGBL1 ENSG00000273540	0
AGBL2 ENSG00000165923	6
AGBL3 ENSG00000146856	23
AGBL4 ENSG00000186094	0
AGBL5 ENSG00000084693	444
AGER ENSG00000204305	38
AGFG1 ENSG00000173744	84
AGFG2 ENSG00000106351	221
AGGF1 ENSG00000164252	44
AGK ENSG00000006530	32
AGL ENSG00000162688	69
AGMAT ENSG00000116771	0
AGMO ENSG00000187546	0
AGO1 ENSG00000092847	194
AGO2 ENSG00000123908	120
AGO3 ENSG00000126070	89
AGO4 ENSG00000134698	74
AGPAT1 ENSG00000204310	951
AGPAT2 ENSG00000169692	690
AGPAT3 ENSG00000160216	296
AGPAT4 ENSG00000026652	79
AGPAT5 ENSG00000155189	38
AGPS ENSG00000018510	22
AGR2 ENSG00000106541	868
AGR3 ENSG00000173467	6
AGRN ENSG00000188157	330
AGT ENSG00000135744	115
AGTPBP1 ENSG00000135049	26
AGTR1 ENSG00000144891	18
AGTRAP ENSG00000177674	1545
AHCTF1 ENSG00000153207	50
AHCY ENSG00000101444	582
AHCYL1 ENSG00000168710	657
AHCYL2 ENSG00000158467	131
AHDC1 ENSG00000126705	151
AHI1 ENSG00000135541	263
AHNAK ENSG00000124942	3336
AHNAK2 ENSG00000185567	867
AHR ENSG00000106546	135
AHRR ENSG00000063438	7
AHSA1 ENSG00000100591	316
AHSA2 ENSG00000173209	198
AHSG ENSG00000145192	17
AIDA ENSG00000186063	18
AIF1 ENSG00000204472	183
AIF1L ENSG00000126878	15
AIFM1 ENSG00000156709	530
AIFM2 ENSG00000042286	174
AIFM3 ENSG00000183773	36
AIG1 ENSG00000146416	485
AIM1 ENSG00000112297	126
AIM1L ENSG00000176092	1
AIM2 ENSG00000163568	9
AIMP1 ENSG00000164022	151
AIMP2 ENSG00000106305	88
AIP ENSG00000110711	1082
AIPL1 ENSG00000129221	16
AIRE ENSG00000160224	0
AJ239318.1 ENSG00000280108	0
AJAP1 ENSG00000196581	94
AJUBA ENSG00000129474	21
AK1 ENSG00000106992	187
AK2 ENSG00000004455	603
AK3 ENSG00000147853	143
AK4 ENSG00000162433	35
AK5 ENSG00000154027	23
AK6 ENSG00000085231	34
AK7 ENSG00000140057	3
AK8 ENSG00000165695	9
AK9 ENSG00000155085	30
AKAP1 ENSG00000121057	895
AKAP10 ENSG00000108599	53
AKAP11 ENSG00000023516	129
AKAP12 ENSG00000131016	100
AKAP13 ENSG00000170776	176
AKAP14 ENSG00000186471	1
AKAP17A ENSG00000197976	122
AKAP3 ENSG00000111254	4
AKAP4 ENSG00000147081	0
AKAP5 ENSG00000179841	2
AKAP6 ENSG00000151320	0
AKAP7 ENSG00000118507	49
AKAP8 ENSG00000105127	260
AKAP8L ENSG00000011243	982
AKAP9 ENSG00000127914	226
AKIP1 ENSG00000166452	172
AKIRIN1 ENSG00000174574	99
AKIRIN2 ENSG00000135334	58
AKNA ENSG00000106948	498
AKNAD1 ENSG00000162641	1
AKR1A1 ENSG00000117448	1057
AKR1B1 ENSG00000085662	308
AKR1B15 ENSG00000227471	2
AKR1C1 ENSG00000187134	280
AKR1C2 ENSG00000151632	184
AKR1C3 ENSG00000196139	39
AKR1D1 ENSG00000122787	2
AKR1E2 ENSG00000165568	11
AKR7A2 ENSG00000053371	737
AKR7A3 ENSG00000162482	8
AKR7L ENSG00000211454	1
AKT1 ENSG00000142208	1695
AKT1S1 ENSG00000204673	527
AKT2 ENSG00000105221	940
AKT3 ENSG00000117020	372
AKTIP ENSG00000166971	93
AL023806.1 ENSG00000280184	0
AL049794.1 ENSG00000280240	6
AL133475.1 ENSG00000281602	0
AL354828.1 ENSG00000279282	0
AL354828.2 ENSG00000280175	1
AL356053.1 ENSG00000150076	1
AL356585.1 ENSG00000279081	0
AL358852.1 ENSG00000278899	3
AL365181.1 ENSG00000280316	0
AL513523.2 ENSG00000279767	68
AL589743.1 ENSG00000279508	281
ALAD ENSG00000148218	101
ALAS1 ENSG00000023330	131
ALAS2 ENSG00000158578	1
ALB ENSG00000163631	23
ALCAM ENSG00000170017	291
ALDH16A1 ENSG00000161618	280
ALDH18A1 ENSG00000059573	518
ALDH1A1 ENSG00000165092	194
ALDH1A2 ENSG00000128918	170
ALDH1A3 ENSG00000184254	539
ALDH1B1 ENSG00000137124	1072
ALDH1L1 ENSG00000144908	170
ALDH1L2 ENSG00000136010	12
ALDH3A1 ENSG00000108602	23
ALDH3A2 ENSG00000072210	600
ALDH3B1 ENSG00000006534	89
ALDH3B2 ENSG00000132746	26
ALDH4A1 ENSG00000159423	357
ALDH5A1 ENSG00000112294	52
ALDH6A1 ENSG00000119711	221
ALDH7A1 ENSG00000164904	247
ALDH8A1 ENSG00000118514	0
ALDH9A1 ENSG00000143149	259
ALDOA ENSG00000149925	5121
ALDOC ENSG00000109107	186
ALG1 ENSG00000033011	280
ALG10 ENSG00000139133	28
ALG10B ENSG00000175548	85
ALG11 ENSG00000253710	2
ALG12 ENSG00000182858	471
ALG13 ENSG00000101901	59
ALG14 ENSG00000172339	44
ALG1L ENSG00000189366	10
ALG1L2 ENSG00000251287	2
ALG2 ENSG00000119523	140
ALG3 ENSG00000214160	391
ALG5 ENSG00000120697	152
ALG6 ENSG00000088035	41
ALG8 ENSG00000159063	73
ALG9 ENSG00000086848	64
ALK ENSG00000171094	0
ALKBH1 ENSG00000100601	18
ALKBH2 ENSG00000189046	227
ALKBH3 ENSG00000166199	272
ALKBH4 ENSG00000160993	239
ALKBH5 ENSG00000091542	1006
ALKBH6 ENSG00000239382	267
ALKBH7 ENSG00000125652	1784
ALKBH8 ENSG00000137760	6
ALLC ENSG00000151360	0
ALMS1 ENSG00000116127	14
ALOX12 ENSG00000108839	0
ALOX12B ENSG00000179477	5
ALOX15 ENSG00000161905	8
ALOX15B ENSG00000179593	1058
ALOX5 ENSG00000012779	82
ALOX5AP ENSG00000132965	104
ALPK1 ENSG00000073331	83
ALPK2 ENSG00000198796	0
ALPK3 ENSG00000136383	9
ALPL ENSG00000162551	71
ALPP ENSG00000163283	2
ALS2 ENSG00000003393	36
ALS2CL ENSG00000178038	168
ALS2CR11 ENSG00000155754	12
ALS2CR12 ENSG00000155749	1
ALX3 ENSG00000156150	0
ALYREF ENSG00000183684	201
AMACR ENSG00000242110	232
AMBN ENSG00000178522	0
AMBP ENSG00000106927	23
AMBRA1 ENSG00000110497	63
AMD1 ENSG00000123505	414
AMDHD1 ENSG00000139344	2
AMDHD2 ENSG00000162066	183
AMELX ENSG00000125363	0
AMER1 ENSG00000184675	42
AMER2 ENSG00000165566	0
AMFR ENSG00000159461	354
AMH ENSG00000104899	29
AMHR2 ENSG00000135409	2
AMIGO1 ENSG00000181754	158
AMIGO2 ENSG00000139211	56
AMIGO3 ENSG00000176020	11
AMMECR1 ENSG00000101935	36
AMMECR1L ENSG00000144233	99
AMN ENSG00000166126	32
AMN1 ENSG00000151743	19
AMOT ENSG00000126016	95
AMOTL1 ENSG00000166025	356
AMOTL2 ENSG00000114019	142
AMPD1 ENSG00000116748	29
AMPD2 ENSG00000116337	617
AMPD3 ENSG00000133805	30
AMPH ENSG00000078053	11
AMT ENSG00000145020	6
AMY1A ENSG00000237763	5
AMY1B ENSG00000174876	30
AMY1C ENSG00000187733	7
AMY2B ENSG00000240038	56
AMZ1 ENSG00000174945	0
AMZ2 ENSG00000196704	53
ANAPC1 ENSG00000153107	73
ANAPC10 ENSG00000164162	37
ANAPC11 ENSG00000141552	2183
ANAPC13 ENSG00000129055	103
ANAPC15 ENSG00000110200	846
ANAPC16 ENSG00000166295	894
ANAPC2 ENSG00000176248	244
ANAPC4 ENSG00000053900	50
ANAPC5 ENSG00000089053	1061
ANAPC7 ENSG00000196510	420
ANG ENSG00000214274	287
ANGEL1 ENSG00000013523	154
ANGEL2 ENSG00000174606	61
ANGPT1 ENSG00000154188	47
ANGPT2 ENSG00000091879	14
ANGPT4 ENSG00000101280	8
ANGPTL1 ENSG00000116194	11
ANGPTL2 ENSG00000136859	410
ANGPTL3 ENSG00000132855	4
ANGPTL4 ENSG00000167772	121
ANGPTL6 ENSG00000130812	15
ANGPTL7 ENSG00000171819	11
ANGPTL8 ENSG00000130173	8
ANHX ENSG00000227059	0
ANK1 ENSG00000029534	35
ANK2 ENSG00000145362	43
ANK3 ENSG00000151150	158
ANKAR ENSG00000151687	8
ANKDD1A ENSG00000166839	50
ANKDD1B ENSG00000189045	11
ANKEF1 ENSG00000132623	13
ANKFN1 ENSG00000153930	0
ANKFY1 ENSG00000185722	147
ANKH ENSG00000154122	568
ANKHD1 ENSG00000131503	68
ANKHD1-EIF4EBP3 ENSG00000254996	3
ANKIB1 ENSG00000001629	52
ANKK1 ENSG00000170209	7
ANKLE1 ENSG00000160117	5
ANKLE2 ENSG00000176915	527
ANKMY1 ENSG00000144504	191
ANKMY2 ENSG00000106524	65
ANKRA2 ENSG00000164331	122
ANKRD1 ENSG00000148677	0
ANKRD10 ENSG00000088448	365
ANKRD11 ENSG00000167522	386
ANKRD12 ENSG00000101745	109
ANKRD13A ENSG00000076513	168
ANKRD13B ENSG00000198720	57
ANKRD13C ENSG00000118454	54
ANKRD13D ENSG00000172932	608
ANKRD16 ENSG00000134461	126
ANKRD17 ENSG00000132466	51
ANKRD18A ENSG00000180071	3
ANKRD18B ENSG00000230453	16
ANKRD2 ENSG00000165887	74
ANKRD20A1 ENSG00000260691	3
ANKRD20A2 ENSG00000183148	0
ANKRD20A3 ENSG00000276203	5
ANKRD20A4 ENSG00000172014	0
ANKRD22 ENSG00000152766	5
ANKRD23 ENSG00000163126	91
ANKRD24 ENSG00000089847	14
ANKRD26 ENSG00000107890	20
ANKRD27 ENSG00000105186	48
ANKRD28 ENSG00000206560	24
ANKRD29 ENSG00000154065	33
ANKRD30A ENSG00000148513	7
ANKRD30B ENSG00000180777	1
ANKRD30BL ENSG00000163046	0
ANKRD31 ENSG00000145700	5
ANKRD33 ENSG00000167612	0
ANKRD33B ENSG00000164236	12
ANKRD34A ENSG00000272031	43
ANKRD34B ENSG00000189127	10
ANKRD35 ENSG00000198483	171
ANKRD36 ENSG00000135976	71
ANKRD36B ENSG00000196912	49
ANKRD36C ENSG00000174501	75
ANKRD37 ENSG00000186352	193
ANKRD39 ENSG00000213337	197
ANKRD40 ENSG00000154945	143
ANKRD42 ENSG00000137494	81
ANKRD44 ENSG00000065413	13
ANKRD45 ENSG00000183831	0
ANKRD46 ENSG00000186106	45
ANKRD49 ENSG00000168876	6
ANKRD50 ENSG00000151458	43
ANKRD52 ENSG00000139645	375
ANKRD53 ENSG00000144031	19
ANKRD54 ENSG00000100124	268
ANKRD6 ENSG00000135299	21
ANKRD62 ENSG00000181626	0
ANKRD65 ENSG00000235098	178
ANKRD7 ENSG00000106013	0
ANKRD9 ENSG00000156381	567
ANKS1A ENSG00000064999	41
ANKS1B ENSG00000185046	28
ANKS3 ENSG00000168096	249
ANKS4B ENSG00000175311	0
ANKS6 ENSG00000165138	103
ANKUB1 ENSG00000206199	2
ANKZF1 ENSG00000163516	557
ANLN ENSG00000011426	0
ANO1 ENSG00000131620	155
ANO10 ENSG00000160746	201
ANO2 ENSG00000047617	4
ANO3 ENSG00000134343	8
ANO4 ENSG00000151572	50
ANO5 ENSG00000171714	54
ANO6 ENSG00000177119	38
ANO7 ENSG00000146205	1605
ANO8 ENSG00000074855	140
ANO9 ENSG00000185101	227
ANOS1 ENSG00000011201	47
ANP32A ENSG00000140350	940
ANP32B ENSG00000136938	348
ANP32E ENSG00000143401	68
ANPEP ENSG00000166825	2778
ANTXR1 ENSG00000169604	297
ANTXR2 ENSG00000163297	794
ANXA1 ENSG00000135046	488
ANXA11 ENSG00000122359	1997
ANXA13 ENSG00000104537	0
ANXA2 ENSG00000182718	1799
ANXA2R ENSG00000177721	22
ANXA3 ENSG00000138772	152
ANXA4 ENSG00000196975	93
ANXA5 ENSG00000164111	560
ANXA6 ENSG00000197043	2187
ANXA7 ENSG00000138279	245
ANXA8 ENSG00000265190	120
ANXA8L1 ENSG00000264230	81
ANXA9 ENSG00000143412	19
AOAH ENSG00000136250	213
AOC1 ENSG00000002726	24
AOC2 ENSG00000131480	1
AOC3 ENSG00000131471	667
AOX1 ENSG00000138356	30
AP000295.9 ENSG00000249624	1
AP000304.12 ENSG00000249209	1
AP000349.2 ENSG00000280178	0
AP000350.10 ENSG00000251357	1
AP000721.4 ENSG00000256100	0
AP000769.1 ENSG00000279576	2320
AP000866.1 ENSG00000279342	6
AP006285.2 ENSG00000278919	6
AP1AR ENSG00000138660	58
AP1B1 ENSG00000100280	674
AP1G1 ENSG00000166747	189
AP1G2 ENSG00000213983	896
AP1M1 ENSG00000072958	892
AP1M2 ENSG00000129354	941
AP1S1 ENSG00000106367	669
AP1S2 ENSG00000182287	109
AP1S3 ENSG00000152056	24
AP2A1 ENSG00000196961	718
AP2A2 ENSG00000183020	1020
AP2B1 ENSG00000006125	455
AP2M1 ENSG00000161203	2498
AP2S1 ENSG00000042753	2471
AP3B1 ENSG00000132842	83
AP3B2 ENSG00000103723	5
AP3D1 ENSG00000065000	586
AP3M1 ENSG00000185009	207
AP3M2 ENSG00000070718	151
AP3S1 ENSG00000177879	114
AP3S2 ENSG00000157823	304
AP4B1 ENSG00000134262	91
AP4E1 ENSG00000081014	25
AP4M1 ENSG00000221838	317
AP4S1 ENSG00000100478	21
AP5B1 ENSG00000254470	98
AP5M1 ENSG00000053770	45
AP5S1 ENSG00000125843	91
AP5Z1 ENSG00000242802	299
APAF1 ENSG00000120868	21
APBA1 ENSG00000107282	3
APBA2 ENSG00000034053	65
APBA3 ENSG00000011132	453
APBB1 ENSG00000166313	1228
APBB1IP ENSG00000077420	33
APBB2 ENSG00000163697	67
APBB3 ENSG00000113108	470
APC ENSG00000134982	87
APC2 ENSG00000115266	5
APCDD1 ENSG00000154856	405
APCDD1L ENSG00000198768	7
APEH ENSG00000164062	776
APELA ENSG00000248329	0
APEX1 ENSG00000100823	741
APEX2 ENSG00000169188	112
APH1A ENSG00000117362	686
APH1B ENSG00000138613	203
API5 ENSG00000166181	64
APIP ENSG00000149089	33
APITD1 ENSG00000175279	31
APLF ENSG00000169621	9
APLN ENSG00000171388	0
APLNR ENSG00000134817	38
APLP1 ENSG00000105290	9
APLP2 ENSG00000084234	2984
APMAP ENSG00000101474	885
APOA1 ENSG00000118137	21
APOA2 ENSG00000158874	9
APOB ENSG00000084674	1
APOBEC3A ENSG00000128383	0
APOBEC3B ENSG00000179750	0
APOBEC3C ENSG00000244509	260
APOBEC3D ENSG00000243811	19
APOBEC3F ENSG00000128394	53
APOBEC3G ENSG00000239713	91
APOBEC3H ENSG00000100298	3
APOBEC4 ENSG00000173627	27
APOBR ENSG00000184730	79
APOC1 ENSG00000130208	328
APOC2 ENSG00000234906	4
APOC3 ENSG00000110245	1
APOD ENSG00000189058	2773
APOE ENSG00000130203	787
APOF ENSG00000175336	119
APOH ENSG00000091583	11
APOL1 ENSG00000100342	379
APOL2 ENSG00000128335	329
APOL3 ENSG00000128284	251
APOL4 ENSG00000100336	30
APOL6 ENSG00000221963	188
APOLD1 ENSG00000178878	51
APOM ENSG00000204444	16
APOO ENSG00000184831	7
APOOL ENSG00000155008	38
APP ENSG00000142192	1983
APPBP2 ENSG00000062725	115
APPL1 ENSG00000157500	49
APPL2 ENSG00000136044	539
APRT ENSG00000198931	2273
APTX ENSG00000137074	114
AQP1 ENSG00000240583	1120
AQP10 ENSG00000143595	2
AQP11 ENSG00000178301	13
AQP12A ENSG00000184945	3
AQP12B ENSG00000185176	5
AQP2 ENSG00000167580	0
AQP3 ENSG00000165272	1391
AQP4 ENSG00000171885	0
AQP5 ENSG00000161798	9
AQP6 ENSG00000086159	0
AQP7 ENSG00000165269	0
AQR ENSG00000021776	105
AR ENSG00000169083	772
ARAF ENSG00000078061	443
ARAP1 ENSG00000186635	721
ARAP2 ENSG00000047365	11
ARAP3 ENSG00000120318	191
ARC ENSG00000198576	49
ARCN1 ENSG00000095139	268
AREG ENSG00000109321	6
AREL1 ENSG00000119682	172
ARF1 ENSG00000143761	706
ARF3 ENSG00000134287	972
ARF4 ENSG00000168374	543
ARF5 ENSG00000004059	135
ARF6 ENSG00000165527	249
ARFGAP1 ENSG00000101199	638
ARFGAP2 ENSG00000149182	928
ARFGAP3 ENSG00000242247	228
ARFGEF1 ENSG00000066777	137
ARFGEF2 ENSG00000124198	42
ARFGEF3 ENSG00000112379	181
ARFIP1 ENSG00000164144	34
ARFIP2 ENSG00000132254	1056
ARFRP1 ENSG00000101246	685
ARG1 ENSG00000118520	3
ARG2 ENSG00000081181	825
ARGLU1 ENSG00000134884	766
ARHGAP1 ENSG00000175220	1747
ARHGAP10 ENSG00000071205	377
ARHGAP11A ENSG00000198826	7
ARHGAP11B ENSG00000187951	3
ARHGAP12 ENSG00000165322	45
ARHGAP15 ENSG00000075884	11
ARHGAP17 ENSG00000140750	129
ARHGAP18 ENSG00000146376	61
ARHGAP19 ENSG00000213390	113
ARHGAP20 ENSG00000137727	25
ARHGAP21 ENSG00000107863	96
ARHGAP22 ENSG00000128805	25
ARHGAP23 ENSG00000275832	126
ARHGAP24 ENSG00000138639	12
ARHGAP25 ENSG00000163219	34
ARHGAP26 ENSG00000145819	42
ARHGAP27 ENSG00000159314	624
ARHGAP28 ENSG00000088756	8
ARHGAP29 ENSG00000137962	55
ARHGAP30 ENSG00000186517	81
ARHGAP31 ENSG00000031081	92
ARHGAP32 ENSG00000134909	165
ARHGAP33 ENSG00000004777	125
ARHGAP35 ENSG00000160007	243
ARHGAP36 ENSG00000147256	14
ARHGAP39 ENSG00000147799	129
ARHGAP4 ENSG00000089820	525
ARHGAP40 ENSG00000124143	7
ARHGAP42 ENSG00000165895	8
ARHGAP44 ENSG00000006740	27
ARHGAP45 ENSG00000180448	197
ARHGAP5 ENSG00000100852	136
ARHGAP6 ENSG00000047648	437
ARHGAP8 ENSG00000241484	64
ARHGAP9 ENSG00000123329	140
ARHGDIA ENSG00000141522	3504
ARHGDIB ENSG00000111348	526
ARHGDIG ENSG00000242173	17
ARHGEF1 ENSG00000076928	716
ARHGEF10 ENSG00000104728	40
ARHGEF10L ENSG00000074964	256
ARHGEF11 ENSG00000132694	213
ARHGEF12 ENSG00000196914	213
ARHGEF15 ENSG00000198844	62
ARHGEF16 ENSG00000130762	159
ARHGEF17 ENSG00000110237	447
ARHGEF18 ENSG00000104880	0
ARHGEF19 ENSG00000142632	54
ARHGEF2 ENSG00000116584	568
ARHGEF25 ENSG00000240771	402
ARHGEF26 ENSG00000114790	69
ARHGEF28 ENSG00000214944	28
ARHGEF3 ENSG00000163947	59
ARHGEF33 ENSG00000214694	7
ARHGEF35 ENSG00000213214	18
ARHGEF37 ENSG00000183111	260
ARHGEF38 ENSG00000236699	40
ARHGEF39 ENSG00000137135	16
ARHGEF4 ENSG00000136002	187
ARHGEF40 ENSG00000165801	278
ARHGEF5 ENSG00000050327	143
ARHGEF6 ENSG00000129675	13
ARHGEF7 ENSG00000102606	619
ARHGEF9 ENSG00000131089	194
ARID1A ENSG00000117713	176
ARID1B ENSG00000049618	112
ARID2 ENSG00000189079	36
ARID3A ENSG00000116017	88
ARID3B ENSG00000179361	29
ARID4A ENSG00000032219	29
ARID4B ENSG00000054267	132
ARID5A ENSG00000196843	679
ARID5B ENSG00000150347	195
ARIH1 ENSG00000166233	191
ARIH2 ENSG00000177479	306
ARIH2OS ENSG00000221883	63
ARL1 ENSG00000120805	311
ARL10 ENSG00000175414	23
ARL11 ENSG00000152213	14
ARL13B ENSG00000169379	17
ARL14 ENSG00000179674	0
ARL14EP ENSG00000152219	60
ARL15 ENSG00000185305	75
ARL16 ENSG00000214087	536
ARL17A ENSG00000185829	46
ARL17B ENSG00000228696	22
ARL2 ENSG00000213465	970
ARL2BP ENSG00000102931	114
ARL3 ENSG00000138175	351
ARL4A ENSG00000122644	16
ARL4C ENSG00000188042	166
ARL4D ENSG00000175906	95
ARL5A ENSG00000162980	58
ARL5B ENSG00000165997	23
ARL5C ENSG00000141748	1
ARL6 ENSG00000113966	25
ARL6IP1 ENSG00000170540	264
ARL6IP4 ENSG00000182196	572
ARL6IP5 ENSG00000144746	266
ARL6IP6 ENSG00000177917	30
ARL8A ENSG00000143862	212
ARL8B ENSG00000134108	100
ARL9 ENSG00000196503	0
ARMC1 ENSG00000104442	52
ARMC10 ENSG00000170632	74
ARMC12 ENSG00000157343	23
ARMC2 ENSG00000118690	3
ARMC4 ENSG00000169126	36
ARMC5 ENSG00000140691	140
ARMC6 ENSG00000105676	249
ARMC7 ENSG00000125449	199
ARMC8 ENSG00000114098	230
ARMC9 ENSG00000135931	109
ARMCX1 ENSG00000126947	20
ARMCX2 ENSG00000184867	73
ARMCX3 ENSG00000102401	101
ARMCX4 ENSG00000196440	56
ARMCX5 ENSG00000125962	6
ARMCX6 ENSG00000198960	114
ARMT1 ENSG00000146476	42
ARNT ENSG00000143437	343
ARNT2 ENSG00000172379	25
ARNTL ENSG00000133794	3
ARNTL2 ENSG00000029153	17
ARPC1A ENSG00000241685	263
ARPC1B ENSG00000130429	1062
ARPC2 ENSG00000163466	208
ARPC3 ENSG00000111229	1926
ARPC4 ENSG00000241553	1605
ARPC5 ENSG00000162704	335
ARPC5L ENSG00000136950	323
ARPIN ENSG00000242498	127
ARPP19 ENSG00000128989	316
ARPP21 ENSG00000172995	7
ARRB1 ENSG00000137486	367
ARRB2 ENSG00000141480	567
ARRDC1 ENSG00000197070	1182
ARRDC2 ENSG00000105643	354
ARRDC3 ENSG00000113369	192
ARRDC4 ENSG00000140450	70
ARRDC5 ENSG00000205784	8
ARSA ENSG00000100299	1238
ARSB ENSG00000113273	53
ARSD ENSG00000006756	469
ARSE ENSG00000157399	18
ARSG ENSG00000141337	42
ARSI ENSG00000183876	211
ARSJ ENSG00000180801	31
ARSK ENSG00000164291	41
ART3 ENSG00000156219	0
ART4 ENSG00000111339	19
ART5 ENSG00000167311	27
ARTN ENSG00000117407	54
ARV1 ENSG00000173409	35
ARVCF ENSG00000099889	344
ARX ENSG00000004848	12
ASAH1 ENSG00000104763	1412
ASAH2 ENSG00000188611	0
ASAH2B ENSG00000204147	2
ASAP1 ENSG00000153317	138
ASAP2 ENSG00000151693	34
ASAP3 ENSG00000088280	363
ASB1 ENSG00000065802	222
ASB10 ENSG00000146926	2
ASB11 ENSG00000165192	0
ASB12 ENSG00000198881	5
ASB13 ENSG00000196372	115
ASB14 ENSG00000239388	14
ASB15 ENSG00000146809	0
ASB18 ENSG00000182177	0
ASB2 ENSG00000100628	361
ASB3 ENSG00000115239	51
ASB4 ENSG00000005981	0
ASB5 ENSG00000164122	56
ASB6 ENSG00000148331	227
ASB7 ENSG00000183475	9
ASB8 ENSG00000177981	280
ASB9 ENSG00000102048	0
ASCC1 ENSG00000138303	73
ASCC2 ENSG00000100325	611
ASCC3 ENSG00000112249	20
ASCL1 ENSG00000139352	0
ASCL2 ENSG00000183734	89
ASCL4 ENSG00000187855	2
ASCL5 ENSG00000232237	0
ASF1A ENSG00000111875	17
ASF1B ENSG00000105011	35
ASGR1 ENSG00000141505	26
ASGR2 ENSG00000161944	0
ASH1L ENSG00000116539	367
ASH2L ENSG00000129691	92
ASIC1 ENSG00000110881	130
ASIC2 ENSG00000108684	0
ASIC3 ENSG00000213199	6
ASIC4 ENSG00000072182	1
ASIP ENSG00000101440	13
ASL ENSG00000126522	442
ASMT ENSG00000196433	13
ASMTL ENSG00000169093	1000
ASNA1 ENSG00000198356	1068
ASNS ENSG00000070669	476
ASNSD1 ENSG00000138381	60
ASPA ENSG00000108381	6
ASPDH ENSG00000204653	2
ASPG ENSG00000166183	1
ASPH ENSG00000198363	239
ASPHD1 ENSG00000174939	29
ASPHD2 ENSG00000128203	2
ASPM ENSG00000066279	9
ASPN ENSG00000106819	14
ASPRV1 ENSG00000244617	31
ASPSCR1 ENSG00000169696	613
ASRGL1 ENSG00000162174	178
ASS1 ENSG00000130707	837
ASTE1 ENSG00000034533	48
ASTN1 ENSG00000152092	3
ASTN2 ENSG00000148219	610
ASUN ENSG00000064102	28
ASXL1 ENSG00000171456	215
ASXL2 ENSG00000143970	36
ASXL3 ENSG00000141431	10
ATAD1 ENSG00000138138	79
ATAD2 ENSG00000156802	66
ATAD2B ENSG00000119778	18
ATAD3A ENSG00000197785	192
ATAD3B ENSG00000160072	239
ATAD3C ENSG00000215915	20
ATAD5 ENSG00000176208	41
ATAT1 ENSG00000137343	97
ATCAY ENSG00000167654	43
ATE1 ENSG00000107669	117
ATF1 ENSG00000123268	38
ATF2 ENSG00000115966	66
ATF3 ENSG00000162772	2300
ATF4 ENSG00000128272	1510
ATF5 ENSG00000169136	177
ATF6 ENSG00000118217	126
ATF6B ENSG00000213676	252
ATF7 ENSG00000170653	89
ATF7IP ENSG00000171681	71
ATF7IP2 ENSG00000166669	37
ATG10 ENSG00000152348	804
ATG101 ENSG00000123395	389
ATG12 ENSG00000145782	116
ATG13 ENSG00000175224	273
ATG14 ENSG00000126775	136
ATG16L1 ENSG00000085978	519
ATG16L2 ENSG00000168010	97
ATG2A ENSG00000110046	440
ATG2B ENSG00000066739	60
ATG3 ENSG00000144848	78
ATG4A ENSG00000101844	40
ATG4B ENSG00000168397	1135
ATG4C ENSG00000125703	24
ATG4D ENSG00000130734	517
ATG5 ENSG00000057663	25
ATG7 ENSG00000197548	195
ATG9A ENSG00000198925	939
ATG9B ENSG00000181652	17
ATHL1 ENSG00000142102	315
ATIC ENSG00000138363	184
ATL1 ENSG00000198513	48
ATL2 ENSG00000119787	289
ATL3 ENSG00000184743	237
ATM ENSG00000149311	81
ATMIN ENSG00000166454	100
ATN1 ENSG00000111676	889
ATOH7 ENSG00000179774	1
ATOH8 ENSG00000168874	228
ATOX1 ENSG00000177556	1909
ATP10A ENSG00000206190	82
ATP10B ENSG00000118322	2
ATP10D ENSG00000145246	14
ATP11A ENSG00000068650	31
ATP11B ENSG00000058063	84
ATP11C ENSG00000101974	66
ATP12A ENSG00000075673	0
ATP13A1 ENSG00000105726	580
ATP13A2 ENSG00000159363	284
ATP13A3 ENSG00000133657	88
ATP13A4 ENSG00000127249	0
ATP1A1 ENSG00000163399	4993
ATP1A2 ENSG00000018625	45
ATP1A3 ENSG00000105409	19
ATP1A4 ENSG00000132681	2
ATP1B1 ENSG00000143153	182
ATP1B2 ENSG00000129244	45
ATP1B3 ENSG00000069849	219
ATP1B4 ENSG00000101892	1
ATP23 ENSG00000166896	3
ATP2A1 ENSG00000196296	18
ATP2A2 ENSG00000174437	508
ATP2A3 ENSG00000074370	448
ATP2B1 ENSG00000070961	81
ATP2B2 ENSG00000157087	0
ATP2B4 ENSG00000058668	198
ATP2C1 ENSG00000017260	525
ATP2C2 ENSG00000064270	504
ATP4B ENSG00000186009	48
ATP5J2-PTCD1 ENSG00000248919	2
ATP5SL ENSG00000105341	310
ATP6AP1 ENSG00000071553	3218
ATP6AP1L ENSG00000205464	43
ATP6AP2 ENSG00000182220	498
ATP6V0A1 ENSG00000033627	827
ATP6V0A2 ENSG00000185344	53
ATP6V0A4 ENSG00000105929	5
ATP6V0B ENSG00000117410	3914
ATP6V0C ENSG00000185883	1
ATP6V0D1 ENSG00000159720	1460
ATP6V0D2 ENSG00000147614	3
ATP6V0E1 ENSG00000113732	1025
ATP6V0E2 ENSG00000171130	297
ATP6V1A ENSG00000114573	85
ATP6V1B1 ENSG00000116039	4
ATP6V1B2 ENSG00000147416	255
ATP6V1C1 ENSG00000155097	58
ATP6V1C2 ENSG00000143882	56
ATP6V1D ENSG00000100554	215
ATP6V1E1 ENSG00000131100	1219
ATP6V1E2 ENSG00000250565	26
ATP6V1F ENSG00000128524	503
ATP6V1G1 ENSG00000136888	539
ATP6V1G2 ENSG00000213760	2
ATP6V1G3 ENSG00000151418	2
ATP6V1H ENSG00000047249	435
ATP7A ENSG00000165240	44
ATP7B ENSG00000123191	63
ATP8A1 ENSG00000124406	123
ATP8A2 ENSG00000132932	0
ATP8B1 ENSG00000081923	159
ATP8B2 ENSG00000143515	417
ATP8B3 ENSG00000130270	2
ATP8B4 ENSG00000104043	40
ATP9A ENSG00000054793	203
ATP9B ENSG00000166377	190
ATPIF1 ENSG00000130770	902
ATR ENSG00000175054	16
ATRAID ENSG00000138085	238
ATRIP ENSG00000164053	0
ATRIP ENSG00000282827	0
ATRN ENSG00000088812	113
ATRNL1 ENSG00000107518	19
ATRX ENSG00000085224	166
ATXN1 ENSG00000124788	132
ATXN10 ENSG00000130638	201
ATXN1L ENSG00000224470	33
ATXN2 ENSG00000204842	204
ATXN2L ENSG00000168488	527
ATXN3 ENSG00000066427	230
ATXN7 ENSG00000163635	43
ATXN7L1 ENSG00000146776	15
ATXN7L2 ENSG00000162650	94
ATXN7L3 ENSG00000087152	292
ATXN7L3B ENSG00000253719	318
AUH ENSG00000148090	56
AUNIP ENSG00000127423	0
AUP1 ENSG00000115307	1735
AURKA ENSG00000087586	18
AURKAIP1 ENSG00000175756	1117
AURKB ENSG00000178999	26
AURKC ENSG00000105146	6
AUTS2 ENSG00000158321	191
AVEN ENSG00000169857	190
AVIL ENSG00000135407	2
AVL9 ENSG00000105778	72
AVP ENSG00000101200	0
AVPI1 ENSG00000119986	334
AVPR1A ENSG00000166148	18
AVPR1B ENSG00000198049	8
AVPR2 ENSG00000126895	41
AXDND1 ENSG00000162779	1
AXIN1 ENSG00000103126	280
AXIN2 ENSG00000168646	188
AXL ENSG00000167601	1278
AZGP1 ENSG00000160862	25425
AZI2 ENSG00000163512	99
AZIN1 ENSG00000155096	189
AZIN2 ENSG00000142920	58
AZU1 ENSG00000172232	0
B2M ENSG00000166710	3773
B3GALNT1 ENSG00000169255	16
B3GALNT2 ENSG00000162885	20
B3GALT1 ENSG00000172318	8
B3GALT2 ENSG00000162630	23
B3GALT4 ENSG00000235863	181
B3GALT5 ENSG00000183778	6
B3GALT6 ENSG00000176022	102
B3GAT1 ENSG00000109956	282
B3GAT2 ENSG00000112309	30
B3GAT3 ENSG00000149541	895
B3GLCT ENSG00000187676	49
B3GNT2 ENSG00000170340	19
B3GNT3 ENSG00000179913	22
B3GNT4 ENSG00000176383	17
B3GNT5 ENSG00000176597	31
B3GNT6 ENSG00000198488	1
B3GNT7 ENSG00000156966	19
B3GNT8 ENSG00000177191	85
B3GNT9 ENSG00000237172	86
B3GNTL1 ENSG00000175711	96
B4GALNT1 ENSG00000135454	166
B4GALNT2 ENSG00000167080	1
B4GALNT3 ENSG00000139044	28
B4GALNT4 ENSG00000182272	68
B4GALT1 ENSG00000086062	672
B4GALT2 ENSG00000117411	632
B4GALT3 ENSG00000158850	605
B4GALT4 ENSG00000121578	138
B4GALT5 ENSG00000158470	238
B4GALT6 ENSG00000118276	4
B4GALT7 ENSG00000027847	361
B4GAT1 ENSG00000174684	927
B9D1 ENSG00000108641	239
B9D2 ENSG00000123810	94
BAALC ENSG00000164929	7
BAAT ENSG00000136881	0
BABAM1 ENSG00000105393	719
BACE1 ENSG00000186318	156
BACE2 ENSG00000182240	1174
BACH1 ENSG00000156273	36
BACH2 ENSG00000112182	10
BAD ENSG00000002330	1315
BAG1 ENSG00000107262	1604
BAG2 ENSG00000112208	142
BAG3 ENSG00000151929	260
BAG4 ENSG00000156735	9
BAG5 ENSG00000166170	94
BAG6 ENSG00000204463	1213
BAHCC1 ENSG00000266074	75
BAHD1 ENSG00000140320	156
BAIAP2 ENSG00000175866	1318
BAIAP2L1 ENSG00000006453	960
BAIAP2L2 ENSG00000128298	27
BAIAP3 ENSG00000007516	163
BAK1 ENSG00000030110	200
BAMBI ENSG00000095739	26
BANF1 ENSG00000175334	441
BANK1 ENSG00000153064	31
BANP ENSG00000172530	121
BAP1 ENSG00000163930	808
BARD1 ENSG00000138376	144
BARHL2 ENSG00000143032	18
BARX1 ENSG00000131668	0
BARX2 ENSG00000043039	25
BASP1 ENSG00000176788	136
BATF ENSG00000156127	15
BATF2 ENSG00000168062	14
BATF3 ENSG00000123685	13
BAX ENSG00000087088	191
BAZ1A ENSG00000198604	57
BAZ1B ENSG00000009954	282
BAZ2A ENSG00000076108	376
BAZ2B ENSG00000123636	233
BBC3 ENSG00000105327	25
BBIP1 ENSG00000214413	208
BBOF1 ENSG00000119636	17
BBOX1 ENSG00000129151	4
BBS1 ENSG00000174483	4
BBS10 ENSG00000179941	36
BBS12 ENSG00000181004	17
BBS2 ENSG00000125124	126
BBS4 ENSG00000140463	196
BBS5 ENSG00000163093	72
BBS7 ENSG00000138686	83
BBS9 ENSG00000122507	15
BBX ENSG00000114439	137
BCAM ENSG00000187244	1429
BCAN ENSG00000132692	7
BCAP29 ENSG00000075790	235
BCAP31 ENSG00000185825	4960
BCAR1 ENSG00000050820	678
BCAR3 ENSG00000137936	50
BCAS1 ENSG00000064787	198
BCAS2 ENSG00000116752	120
BCAS3 ENSG00000141376	153
BCAS4 ENSG00000124243	231
BCAT1 ENSG00000060982	8
BCAT2 ENSG00000105552	996
BCCIP ENSG00000107949	67
BCDIN3D ENSG00000186666	34
BCHE ENSG00000114200	4
BCKDHA ENSG00000248098	62
BCKDHB ENSG00000083123	30
BCKDK ENSG00000103507	643
BCL10 ENSG00000142867	119
BCL11A ENSG00000119866	115
BCL11B ENSG00000127152	68
BCL2 ENSG00000171791	47
BCL2A1 ENSG00000140379	14
BCL2L1 ENSG00000171552	1209
BCL2L11 ENSG00000153094	88
BCL2L12 ENSG00000126453	58
BCL2L13 ENSG00000099968	205
BCL2L14 ENSG00000121380	31
BCL2L15 ENSG00000188761	2
BCL2L2 ENSG00000129473	99
BCL3 ENSG00000069399	577
BCL6 ENSG00000113916	304
BCL6B ENSG00000161940	29
BCL7A ENSG00000110987	95
BCL7B ENSG00000106635	173
BCL7C ENSG00000099385	797
BCL9 ENSG00000116128	36
BCL9L ENSG00000186174	341
BCLAF1 ENSG00000029363	149
BCO1 ENSG00000135697	8
BCO2 ENSG00000197580	17
BCOR ENSG00000183337	26
BCORL1 ENSG00000085185	127
BCR ENSG00000186716	254
BCS1L ENSG00000074582	389
BDH1 ENSG00000161267	220
BDH2 ENSG00000164039	261
BDKRB1 ENSG00000100739	6
BDKRB2 ENSG00000168398	33
BDNF ENSG00000176697	7
BDP1 ENSG00000145734	99
BEAN1 ENSG00000166546	3
BECN1 ENSG00000126581	170
BEGAIN ENSG00000183092	107
BEND2 ENSG00000177324	1
BEND3 ENSG00000178409	1
BEND4 ENSG00000188848	37
BEND5 ENSG00000162373	10
BEND6 ENSG00000151917	12
BEND7 ENSG00000165626	21
BEST1 ENSG00000167995	859
BEST3 ENSG00000127325	7
BET1 ENSG00000105829	63
BET1L ENSG00000177951	279
BEX1 ENSG00000133169	20
BEX2 ENSG00000133134	210
BEX3 ENSG00000166681	817
BEX4 ENSG00000102409	401
BEX5 ENSG00000184515	17
BFAR ENSG00000103429	224
BFSP1 ENSG00000125864	0
BGLAP ENSG00000242252	12
BGN ENSG00000182492	3835
BHLHB9 ENSG00000198908	2
BHLHE22 ENSG00000180828	1
BHLHE40 ENSG00000134107	422
BHLHE41 ENSG00000123095	231
BHMT ENSG00000145692	1
BHMT2 ENSG00000132840	24
BICC1 ENSG00000122870	20
BICD1 ENSG00000151746	46
BICD2 ENSG00000185963	122
BICDL1 ENSG00000135127	64
BICDL2 ENSG00000162069	374
BID ENSG00000015475	153
BIK ENSG00000100290	738
BIN1 ENSG00000136717	1571
BIN2 ENSG00000110934	34
BIN3 ENSG00000147439	523
BIRC2 ENSG00000110330	239
BIRC3 ENSG00000023445	41
BIRC5 ENSG00000089685	35
BIRC6 ENSG00000115760	72
BIRC7 ENSG00000101197	0
BIVM ENSG00000134897	30
BLCAP ENSG00000166619	1045
BLK ENSG00000136573	5
BLM ENSG00000197299	7
BLMH ENSG00000108578	113
BLNK ENSG00000095585	16
BLOC1S1 ENSG00000135441	1540
BLOC1S2 ENSG00000196072	40
BLOC1S3 ENSG00000189114	28
BLOC1S4 ENSG00000186222	186
BLOC1S5 ENSG00000188428	24
BLOC1S6 ENSG00000104164	127
BLVRA ENSG00000106605	154
BLVRB ENSG00000090013	1919
BLZF1 ENSG00000117475	49
BMF ENSG00000104081	239
BMI1 ENSG00000168283	127
BMP1 ENSG00000168487	371
BMP2 ENSG00000125845	15
BMP2K ENSG00000138756	21
BMP3 ENSG00000152785	4
BMP4 ENSG00000125378	122
BMP5 ENSG00000112175	20
BMP6 ENSG00000153162	7
BMP7 ENSG00000101144	251
BMP8A ENSG00000183682	11
BMP8B ENSG00000116985	21
BMPER ENSG00000164619	27
BMPR1A ENSG00000107779	54
BMPR1B ENSG00000138696	215
BMPR2 ENSG00000204217	67
BMS1 ENSG00000165733	255
BMT2 ENSG00000164603	39
BMX ENSG00000102010	0
BNC1 ENSG00000169594	6
BNC2 ENSG00000173068	76
BNIP1 ENSG00000113734	73
BNIP2 ENSG00000140299	97
BNIP3 ENSG00000176171	237
BNIP3L ENSG00000104765	145
BNIPL ENSG00000163141	17
BOC ENSG00000144857	513
BOD1 ENSG00000145919	389
BOD1L1 ENSG00000038219	68
BOK ENSG00000176720	595
BOLA1 ENSG00000178096	132
BOLA2B ENSG00000169627	1001
BOLA3 ENSG00000163170	84
BOP1 ENSG00000261236	265
BORA ENSG00000136122	10
BORCS5 ENSG00000165714	11
BORCS6 ENSG00000196544	152
BORCS7 ENSG00000166275	217
BORCS8 ENSG00000254901	217
BORCS8-MEF2B ENSG00000064489	0
BPGM ENSG00000172331	28
BPHL ENSG00000137274	46
BPI ENSG00000101425	100
BPIFA1 ENSG00000198183	0
BPIFA2 ENSG00000131050	0
BPIFB1 ENSG00000125999	12
BPIFB2 ENSG00000078898	10
BPIFC ENSG00000184459	0
BPNT1 ENSG00000162813	68
BPTF ENSG00000171634	162
BRAF ENSG00000157764	39
BRAP ENSG00000089234	134
BRAT1 ENSG00000106009	735
BRCA1 ENSG00000012048	29
BRCA2 ENSG00000139618	11
BRCC3 ENSG00000185515	59
BRD1 ENSG00000100425	75
BRD2 ENSG00000204256	1928
BRD3 ENSG00000169925	277
BRD4 ENSG00000141867	399
BRD7 ENSG00000166164	185
BRD8 ENSG00000112983	514
BRD9 ENSG00000028310	599
BRE ENSG00000158019	164
BRF1 ENSG00000185024	531
BRF2 ENSG00000104221	102
BRI3 ENSG00000164713	2755
BRI3BP ENSG00000184992	15
BRICD5 ENSG00000182685	86
BRINP1 ENSG00000078725	43
BRINP2 ENSG00000198797	30
BRINP3 ENSG00000162670	10
BRIP1 ENSG00000136492	19
BRIX1 ENSG00000113460	28
BRK1 ENSG00000254999	940
BRMS1 ENSG00000174744	416
BRMS1L ENSG00000100916	19
BROX ENSG00000162819	100
BRPF1 ENSG00000156983	56
BRPF3 ENSG00000096070	174
BRSK1 ENSG00000160469	164
BRSK2 ENSG00000174672	24
BRWD1 ENSG00000185658	114
BRWD3 ENSG00000165288	21
BSCL2 ENSG00000168000	32
BSDC1 ENSG00000160058	245
BSG ENSG00000172270	3227
BSN ENSG00000164061	6
BSPH1 ENSG00000188334	0
BSPRY ENSG00000119411	195
BST1 ENSG00000109743	25
BST2 ENSG00000130303	1709
BTAF1 ENSG00000095564	77
BTBD1 ENSG00000064726	222
BTBD10 ENSG00000148925	54
BTBD11 ENSG00000151136	38
BTBD16 ENSG00000138152	7
BTBD19 ENSG00000222009	4
BTBD2 ENSG00000133243	1125
BTBD3 ENSG00000132640	120
BTBD6 ENSG00000184887	531
BTBD7 ENSG00000011114	67
BTBD8 ENSG00000189195	20
BTBD9 ENSG00000183826	139
BTC ENSG00000174808	22
BTD ENSG00000169814	310
BTF3 ENSG00000145741	594
BTF3L4 ENSG00000134717	158
BTG1 ENSG00000133639	473
BTG2 ENSG00000159388	1642
BTG3 ENSG00000154640	32
BTK ENSG00000010671	18
BTLA ENSG00000186265	0
BTN2A1 ENSG00000112763	22
BTN2A2 ENSG00000124508	15
BTN3A1 ENSG00000026950	114
BTN3A2 ENSG00000186470	18
BTN3A3 ENSG00000111801	17
BTNL3 ENSG00000168903	5
BTNL9 ENSG00000165810	4
BTRC ENSG00000166167	73
BUB1 ENSG00000169679	1
BUB1B ENSG00000156970	2
BUB3 ENSG00000154473	60
BUD13 ENSG00000137656	44
BUD31 ENSG00000106245	1292
BVES ENSG00000112276	164
BYSL ENSG00000112578	47
BZW1 ENSG00000082153	206
BZW2 ENSG00000136261	95
C10orf10 ENSG00000165507	266
C10orf105 ENSG00000214688	0
C10orf107 ENSG00000183346	15
C10orf11 ENSG00000148655	86
C10orf128 ENSG00000204161	25
C10orf2 ENSG00000107815	107
C10orf35 ENSG00000171224	24
C10orf53 ENSG00000178645	0
C10orf54 ENSG00000107738	808
C10orf55 ENSG00000222047	3
C10orf76 ENSG00000120029	148
C10orf82 ENSG00000165863	0
C10orf88 ENSG00000119965	28
C10orf95 ENSG00000120055	4
C10orf99 ENSG00000188373	4
C11orf1 ENSG00000137720	108
C11orf16 ENSG00000176029	14
C11orf21 ENSG00000110665	0
C11orf24 ENSG00000171067	586
C11orf31 ENSG00000211450	801
C11orf45 ENSG00000174370	0
C11orf49 ENSG00000149179	211
C11orf52 ENSG00000149300	2
C11orf53 ENSG00000150750	0
C11orf54 ENSG00000182919	85
C11orf57 ENSG00000150776	54
C11orf58 ENSG00000110696	354
C11orf63 ENSG00000109944	0
C11orf65 ENSG00000166323	1
C11orf68 ENSG00000175573	464
C11orf70 ENSG00000137691	11
C11orf71 ENSG00000180425	44
C11orf74 ENSG00000166352	34
C11orf80 ENSG00000173715	28
C11orf84 ENSG00000168005	26
C11orf87 ENSG00000185742	0
C11orf95 ENSG00000188070	300
C11orf96 ENSG00000187479	3832
C11orf98 ENSG00000278615	4
C12orf10 ENSG00000139637	360
C12orf29 ENSG00000133641	46
C12orf4 ENSG00000047621	49
C12orf40 ENSG00000180116	0
C12orf42 ENSG00000179088	0
C12orf43 ENSG00000157895	226
C12orf45 ENSG00000151131	93
C12orf49 ENSG00000111412	86
C12orf50 ENSG00000165805	0
C12orf54 ENSG00000177627	9
C12orf56 ENSG00000185306	6
C12orf57 ENSG00000111678	3976
C12orf60 ENSG00000182993	43
C12orf65 ENSG00000130921	65
C12orf66 ENSG00000174206	104
C12orf71 ENSG00000214700	0
C12orf73 ENSG00000204954	53
C12orf75 ENSG00000235162	130
C12orf76 ENSG00000174456	119
C14orf1 ENSG00000133935	971
C14orf105 ENSG00000100557	0
C14orf119 ENSG00000179933	75
C14orf132 ENSG00000227051	32
C14orf142 ENSG00000170270	40
C14orf159 ENSG00000133943	66
C14orf166 ENSG00000087302	196
C14orf169 ENSG00000170468	16
C14orf178 ENSG00000197734	2
C14orf180 ENSG00000184601	8
C14orf2 ENSG00000156411	1181
C14orf28 ENSG00000179476	20
C14orf37 ENSG00000139971	27
C14orf39 ENSG00000179008	3
C14orf79 ENSG00000140104	158
C14orf80 ENSG00000185347	43
C14orf93 ENSG00000100802	96
C15orf39 ENSG00000167173	200
C15orf40 ENSG00000169609	216
C15orf41 ENSG00000186073	14
C15orf48 ENSG00000166920	230
C15orf52 ENSG00000188549	59
C15orf53 ENSG00000175779	0
C15orf57 ENSG00000128891	84
C15orf59 ENSG00000205363	123
C15orf61 ENSG00000189227	98
C15orf62 ENSG00000188277	1
C15orf65 ENSG00000261652	2
C16orf13 ENSG00000130731	799
C16orf45 ENSG00000166780	167
C16orf46 ENSG00000166455	15
C16orf52 ENSG00000185716	48
C16orf54 ENSG00000185905	18
C16orf58 ENSG00000140688	770
C16orf59 ENSG00000162062	14
C16orf62 ENSG00000103544	282
C16orf70 ENSG00000125149	169
C16orf71 ENSG00000166246	7
C16orf72 ENSG00000182831	69
C16orf74 ENSG00000154102	130
C16orf78 ENSG00000166152	0
C16orf86 ENSG00000159761	54
C16orf87 ENSG00000155330	46
C16orf89 ENSG00000153446	146
C16orf91 ENSG00000174109	70
C16orf92 ENSG00000167194	2
C16orf95 ENSG00000260456	4
C16orf96 ENSG00000205832	1
C17orf105 ENSG00000231256	2
C17orf107 ENSG00000205710	80
C17orf49 ENSG00000258315	36
C17orf51 ENSG00000212719	58
C17orf53 ENSG00000125319	6
C17orf58 ENSG00000186665	23
C17orf62 ENSG00000178927	800
C17orf64 ENSG00000141371	0
C17orf67 ENSG00000214226	49
C17orf74 ENSG00000184560	0
C17orf75 ENSG00000108666	43
C17orf78 ENSG00000278505	1
C17orf80 ENSG00000141219	152
C17orf89 ENSG00000224877	1005
C17orf96 ENSG00000273604	4
C17orf97 ENSG00000187624	38
C17orf98 ENSG00000275489	23
C17orf99 ENSG00000187997	16
C18orf21 ENSG00000141428	35
C18orf25 ENSG00000152242	42
C18orf32 ENSG00000177576	77
C18orf54 ENSG00000166845	8
C18orf63 ENSG00000206043	0
C18orf8 ENSG00000141452	203
C19orf12 ENSG00000131943	375
C19orf18 ENSG00000177025	35
C19orf24 ENSG00000228300	620
C19orf25 ENSG00000119559	444
C19orf33 ENSG00000167644	132
C19orf35 ENSG00000188305	1
C19orf38 ENSG00000214212	19
C19orf43 ENSG00000123144	1381
C19orf44 ENSG00000105072	116
C19orf45 ENSG00000198723	1
C19orf47 ENSG00000160392	243
C19orf48 ENSG00000167747	938
C19orf52 ENSG00000142444	97
C19orf53 ENSG00000104979	1678
C19orf54 ENSG00000188493	40
C19orf57 ENSG00000132016	35
C19orf60 ENSG00000006015	800
C19orf66 ENSG00000130813	143
C19orf67 ENSG00000188032	13
C19orf68 ENSG00000185453	101
C19orf70 ENSG00000174917	1696
C19orf71 ENSG00000183397	0
C19orf73 ENSG00000221916	20
C19orf81 ENSG00000235034	151
C19orf84 ENSG00000262874	0
C1D ENSG00000197223	66
C1GALT1 ENSG00000106392	26
C1GALT1C1 ENSG00000171155	68
C1GALT1C1L ENSG00000223658	2
C1QA ENSG00000173372	2323
C1QB ENSG00000173369	1615
C1QBP ENSG00000108561	655
C1QC ENSG00000159189	407
C1QL1 ENSG00000131094	49
C1QL2 ENSG00000144119	7
C1QL3 ENSG00000165985	0
C1QL4 ENSG00000186897	0
C1QTNF1 ENSG00000173918	323
C1QTNF2 ENSG00000145861	88
C1QTNF3 ENSG00000082196	30
C1QTNF4 ENSG00000172247	76
C1QTNF5 ENSG00000223953	3
C1QTNF6 ENSG00000133466	48
C1QTNF7 ENSG00000163145	34
C1QTNF9 ENSG00000240654	3
C1QTNF9B ENSG00000205863	21
C1QTNF9B-AS1 ENSG00000281899	154
C1R ENSG00000159403	5781
C1RL ENSG00000139178	269
C1S ENSG00000182326	847
C1orf101 ENSG00000179397	0
C1orf105 ENSG00000180999	0
C1orf106 ENSG00000163362	125
C1orf109 ENSG00000116922	40
C1orf112 ENSG00000000460	6
C1orf115 ENSG00000162817	132
C1orf116 ENSG00000182795	1888
C1orf122 ENSG00000197982	1289
C1orf123 ENSG00000162384	363
C1orf127 ENSG00000175262	0
C1orf131 ENSG00000143633	34
C1orf141 ENSG00000203963	0
C1orf145 ENSG00000162913	0
C1orf158 ENSG00000157330	10
C1orf159 ENSG00000131591	257
C1orf162 ENSG00000143110	77
C1orf167 ENSG00000215910	13
C1orf168 ENSG00000187889	27
C1orf174 ENSG00000198912	182
C1orf186 ENSG00000263961	48
C1orf194 ENSG00000179902	0
C1orf198 ENSG00000119280	587
C1orf204 ENSG00000188004	16
C1orf21 ENSG00000116667	531
C1orf210 ENSG00000253313	186
C1orf216 ENSG00000142686	28
C1orf226 ENSG00000239887	63
C1orf228 ENSG00000198520	19
C1orf234 ENSG00000227868	0
C1orf27 ENSG00000157181	85
C1orf35 ENSG00000143793	294
C1orf43 ENSG00000143612	542
C1orf50 ENSG00000164008	10
C1orf52 ENSG00000162642	110
C1orf53 ENSG00000203724	29
C1orf54 ENSG00000118292	77
C1orf56 ENSG00000143443	286
C1orf61 ENSG00000125462	0
C1orf64 ENSG00000183888	9
C1orf74 ENSG00000162757	33
C1orf94 ENSG00000142698	7
C2 ENSG00000166278	141
C20orf144 ENSG00000149609	1
C20orf194 ENSG00000088854	118
C20orf196 ENSG00000171984	40
C20orf24 ENSG00000101084	127
C20orf27 ENSG00000101220	567
C20orf96 ENSG00000196476	80
C21orf2 ENSG00000160226	364
C21orf33 ENSG00000160221	134
C21orf58 ENSG00000160298	40
C21orf59 ENSG00000159079	57
C21orf91 ENSG00000154642	41
C22orf15 ENSG00000169314	14
C22orf23 ENSG00000128346	0
C22orf29 ENSG00000215012	261
C22orf31 ENSG00000100249	0
C22orf39 ENSG00000242259	1066
C22orf42 ENSG00000205856	0
C22orf46 ENSG00000184208	77
C2CD2 ENSG00000157617	726
C2CD2L ENSG00000172375	83
C2CD3 ENSG00000168014	12
C2CD4A ENSG00000198535	1
C2CD4B ENSG00000205502	63
C2CD4C ENSG00000183186	22
C2CD4D ENSG00000225556	38
C2CD5 ENSG00000111731	15
C2orf15 ENSG00000273045	6
C2orf40 ENSG00000119147	55
C2orf42 ENSG00000115998	25
C2orf47 ENSG00000162972	31
C2orf49 ENSG00000135974	73
C2orf50 ENSG00000150873	0
C2orf54 ENSG00000172478	40
C2orf66 ENSG00000187944	0
C2orf68 ENSG00000168887	462
C2orf69 ENSG00000178074	9
C2orf70 ENSG00000173557	4
C2orf71 ENSG00000179270	0
C2orf72 ENSG00000204128	278
C2orf73 ENSG00000177994	0
C2orf74 ENSG00000237651	1
C2orf76 ENSG00000186132	9
C2orf78 ENSG00000187833	0
C2orf80 ENSG00000188674	0
C2orf81 ENSG00000159239	48
C2orf82 ENSG00000182600	11
C2orf83 ENSG00000042304	7
C2orf88 ENSG00000187699	5
C3 ENSG00000125730	2971
C3AR1 ENSG00000171860	140
C3orf14 ENSG00000114405	19
C3orf18 ENSG00000088543	150
C3orf20 ENSG00000131379	0
C3orf22 ENSG00000180697	1
C3orf33 ENSG00000174928	47
C3orf36 ENSG00000221972	0
C3orf38 ENSG00000179021	11
C3orf49 ENSG00000163632	0
C3orf52 ENSG00000114529	4
C3orf58 ENSG00000181744	18
C3orf62 ENSG00000188315	137
C3orf70 ENSG00000187068	63
C3orf80 ENSG00000180044	1
C4A ENSG00000244731	3078
C4B ENSG00000224389	5916
C4BPA ENSG00000123838	0
C4BPB ENSG00000123843	4
C4orf17 ENSG00000138813	0
C4orf19 ENSG00000154274	4
C4orf22 ENSG00000197826	2
C4orf3 ENSG00000164096	483
C4orf32 ENSG00000174749	32
C4orf33 ENSG00000151470	7
C4orf36 ENSG00000163633	46
C4orf46 ENSG00000205208	12
C4orf48 ENSG00000243449	470
C4orf50 ENSG00000181215	11
C5 ENSG00000106804	21
C5AR1 ENSG00000197405	64
C5AR2 ENSG00000134830	4
C5orf15 ENSG00000113583	522
C5orf22 ENSG00000082213	21
C5orf24 ENSG00000181904	263
C5orf30 ENSG00000181751	31
C5orf34 ENSG00000172244	0
C5orf38 ENSG00000186493	227
C5orf42 ENSG00000197603	82
C5orf45 ENSG00000161010	648
C5orf46 ENSG00000178776	6
C5orf49 ENSG00000215217	18
C5orf51 ENSG00000205765	21
C5orf52 ENSG00000187658	0
C5orf56 ENSG00000197536	125
C5orf63 ENSG00000164241	21
C6 ENSG00000039537	5
C6orf1 ENSG00000186577	601
C6orf106 ENSG00000196821	397
C6orf118 ENSG00000112539	0
C6orf120 ENSG00000185127	67
C6orf132 ENSG00000188112	165
C6orf136 ENSG00000204564	90
C6orf141 ENSG00000197261	5
C6orf201 ENSG00000185689	0
C6orf203 ENSG00000130349	17
C6orf223 ENSG00000181577	0
C6orf226 ENSG00000221821	120
C6orf25 ENSG00000204420	0
C6orf47 ENSG00000204439	311
C6orf48 ENSG00000204387	387
C6orf52 ENSG00000137434	30
C6orf58 ENSG00000184530	6
C6orf62 ENSG00000112308	695
C6orf89 ENSG00000198663	518
C7 ENSG00000112936	307
C7orf25 ENSG00000136197	0
C7orf26 ENSG00000146576	474
C7orf31 ENSG00000153790	7
C7orf34 ENSG00000165131	1
C7orf43 ENSG00000146826	145
C7orf49 ENSG00000122783	274
C7orf50 ENSG00000146540	1121
C7orf61 ENSG00000185955	2
C7orf62 ENSG00000164645	0
C7orf72 ENSG00000164500	0
C7orf73 ENSG00000243317	230
C8A ENSG00000157131	0
C8G ENSG00000176919	34
C8orf22 ENSG00000168333	2
C8orf33 ENSG00000182307	384
C8orf34 ENSG00000165084	8
C8orf37 ENSG00000156172	4
C8orf4 ENSG00000176907	91
C8orf44 ENSG00000213865	23
C8orf46 ENSG00000169085	36
C8orf48 ENSG00000164743	2
C8orf58 ENSG00000241852	38
C8orf59 ENSG00000176731	461
C8orf74 ENSG00000171060	1
C8orf76 ENSG00000189376	35
[truncated: 14,778 more rows]
