# Supplementary material for: Spatial maps of prostate cancer transcriptomes reveal an unexplored landscape of heterogeneity
Source: Nat Commun. 2018 Jun 20;9:2419. doi: 10.1038/s41467-018-04724-5 (PMC6010471; doi:10.1038/s41467-018-04724-5)
Supplement: Supplementary file 13 — Supplementary Data 10 [file 41467_2018_4724_MOESM13_ESM.zip › Supplementary Dataset 5/experiment0000-expected-features.tsv]

	Factor 1	Factor 2	Factor 3	Factor 4	Factor 5	Factor 6	Factor 7	Factor 8
A1BG ENSG00000121410	1.12621	0.0207998	0.249738	2.35268	2.35654e-05	3.56367	0.00505498	0.51645
A1CF ENSG00000148584	1.0323	0.285658	0.395278	0.993608	16.5397	0.000808908	0.0607972	0.193489
A2M ENSG00000175899	1084.1	622.238	128.255	6.64397	1262.82	908.176	155.776	218.279
A2ML1 ENSG00000166535	0.0199329	1.92151	3.73894	0.48156	1.25374	0.158263	1.51352	2.94893
A4GALT ENSG00000128274	16.4488	16.8792	15.5912	59.6391	271.136	31.8837	1.12241	177.472
AAAS ENSG00000094914	17.72	2.32928	0.896245	116.413	103.635	54.2065	59.9708	2.04807
AACS ENSG00000081760	1.77824	53.898	9.51992	14.7851	2.73568	1.71658	2.60568	15.3322
AADAC ENSG00000114771	0.697574	0.633285	0.313722	0.0728305	0.49973	0.131368	0.98883	0.41912
AADACL4 ENSG00000204518	1.29655	0.458015	0.140117	0.301091	0.863924	0.00805959	2.34479	0.477902
AADAT ENSG00000109576	23.8396	1.48764	0.330994	17.8846	0.0759886	0.141535	7.23673	6.60963
AAED1 ENSG00000158122	4.34867	14.3645	3.19008	1.26474	12.407	29.1194	5.51069	7.60438
AAGAB ENSG00000103591	0.219834	37.3564	41.4771	1.12799	1.89384	0.870776	34.0162	0.0030945
AAK1 ENSG00000115977	0.12746	1.84717	8.22344	56.9928	3.39231	70.7528	43.1031	12.2758
AAMDC ENSG00000087884	257.449	41.4407	19.4495	1.7667	1.40612	22.3084	5.76501	21.0994
AAMP ENSG00000127837	258.178	9.76969	199.792	311.813	688.359	163.434	19.597	3.76205
AAR2 ENSG00000131043	5.69266	130.945	18.1558	17.8812	4.40915	20.075	6.56511	2.89013
AARD ENSG00000205002	0.166437	7.13564	0.142859	0.0481194	0.180412	0.258476	0.99814	0.118885
AARS ENSG00000090861	84.6609	197.703	27.5558	75.7424	1.83015	4.38887	36.7168	27.7453
AARSD1 ENSG00000266967	2.32757	1.10429	0.00706293	5.93544	7.0153	5.25384	15.5003	0.377434
AASDH ENSG00000157426	0.00092514	0.0161876	0.0924061	1.22947	3.98483	7.75833	1.28294	3.88456
AASDHPPT ENSG00000149313	1.22223	0.7928	9.52975	63.1301	0.744949	8.72372	0.75089	2.98052
AASS ENSG00000008311	26.5066	0.136252	0.13946	7.63276	1.32896	2.32232	0.033496	0.000791818
AATF ENSG00000275700	17.9259	63.4278	31.3559	42.3882	135.054	1.20677	1.11261	4.07496
AATK ENSG00000181409	0.757357	0.424495	2.05697	0.792093	12.433	1.29814	0.208414	3.28438
ABAT ENSG00000183044	3.94245	10.19	4.64321	35.7555	1.35731	0.885285	19.5309	6.75941
ABC13-47488600E17.1 ENSG00000283199	0.196896	1.40559	0.014274	0.256273	4.5412	1.3405	1.22939	0.786274
ABC13-47656900H15.1 ENSG00000283566	0.539136	1.05894	5.79825	3.47858	0.737138	0.878026	0.523005	2.24584
ABCA1 ENSG00000165029	31.9656	2.35204	0.293217	0.34196	6.06964	1.61669	20.3262	9.0748
ABCA10 ENSG00000154263	1.11904	6.93453	3.08408	0.108607	0.110906	1.75992	0.912425	0.611574
ABCA12 ENSG00000144452	4.83647	0.00585875	0.133907	0.149731	1.7678	1.25173	0.000882142	2.38823
ABCA13 ENSG00000179869	0.707525	2.21878	0.00874242	0.302017	0.563885	0.215412	0.694073	1.71376
ABCA2 ENSG00000107331	11.1025	89.3619	11.0997	105.857	243.714	42.4183	58.0098	0.782998
ABCA3 ENSG00000167972	13.7405	36.6795	27.4178	22.1613	107.547	0.353195	11.3322	13.6749
ABCA4 ENSG00000198691	0.483656	0.495372	0.0611911	0.0165512	0.00329974	0.0142548	0.567228	0.0118863
ABCA5 ENSG00000154265	0.0544125	0.731691	20.1292	0.722115	9.33287	5.53737	0.584162	30.1999
ABCA6 ENSG00000154262	3.36684	1.15009	0.0162871	0.195376	2.94464	8.30789	1.80383	2.02607
ABCA7 ENSG00000064687	2.35715	2.64706	24.2281	4.04373	15.8689	8.00367	36.83	1.73883
ABCA8 ENSG00000141338	0.445439	98.0527	0.471372	38.7171	48.5684	0.504644	52.0994	0.345843
ABCA9 ENSG00000154258	2.97092	9.68795	2.32647	3.98671	0.478601	0.739609	0.0155638	1.21279
ABCB1 ENSG00000085563	1.25385	0.450975	0.0190435	5.31214	2.31991	2.55472	0.473217	6.11543
ABCB10 ENSG00000135776	1.95613	0.46109	0.335773	3.99156	8.57513	0.109125	22.8109	2.93314
ABCB11 ENSG00000073734	7.47752	1.56818	0.670243	0.151264	1.09151	0.205038	1.49328	0.126181
ABCB4 ENSG00000005471	0.484266	5.71031	0.882151	0.599082	0.697996	0.662071	0.119985	0.145168
ABCB5 ENSG00000004846	0.337905	0.904303	0.00180695	0.237444	0.367146	1.77028	0.467423	1.68892
ABCB6 ENSG00000115657	4.65351	4.94515	1.8256	0.350487	0.0367644	0.61269	0.232005	0.932356
ABCB7 ENSG00000131269	0.629648	12.27	4.52955	1.60832	2.90165	0.750202	1.68635	12.7317
ABCB8 ENSG00000197150	121.286	127.406	2.21416	11.2336	41.2862	14.0375	57.1541	5.15533
ABCB9 ENSG00000150967	44.3394	1.78369	0.690418	2.00079	2.78767	0.20163	0.02905	0.284795
ABCC1 ENSG00000103222	41.1273	13.4804	46.327	38.7345	9.86331	10.3239	30.1063	1.80167
ABCC10 ENSG00000124574	5.21167	16.5548	11.6111	45.8888	2.01011	26.7945	16.4168	5.4402
ABCC11 ENSG00000121270	0.0125075	2.65586	0.058234	0.0216053	0.184851	5.00346	0.00103343	1.02841
ABCC3 ENSG00000108846	2.54984	27.7471	49.6664	5.72166	7.62623	4.56159	9.37911	0.949476
ABCC4 ENSG00000125257	0.55732	0.0121754	109.869	284.003	0.659411	1.36491	129.186	32.9199
ABCC5 ENSG00000114770	97.622	27.7657	70.2975	41.8011	10.4328	5.82527	0.000730309	10.9879
ABCC6 ENSG00000091262	0.244267	12.4079	0.471159	9.54461	4.56336	0.00967395	0.214922	7.40467
ABCC8 ENSG00000006071	54.9943	1.0555	6.96836	1.30452	2.23613	2.23884	0.766833	1.08107
ABCC9 ENSG00000069431	0.879448	4.0401	1.05816	0.18447	0.00377094	44.2959	0.000877211	2.71144
ABCD1 ENSG00000101986	4.50829	5.1426	19.744	26.9651	46.2795	18.1303	42.0627	25.0431
ABCD2 ENSG00000173208	0.21299	0.627506	1.07882	0.157391	1.80412	3.25213	0.286441	0.45846
ABCD3 ENSG00000117528	9.11724	0.000565596	4.41106	20.5124	0.171785	1.38415	4.69185	1.03469
ABCD4 ENSG00000119688	0.692441	7.06014	19.1224	0.0302761	76.505	4.15872	37.6478	2.30387
ABCE1 ENSG00000164163	12.069	5.65693	14.2936	6.56229	0.83333	15.1107	1.0308	1.23012
ABCF1 ENSG00000204574	40.6641	161.29	22.6276	125.222	10.9458	0.383567	39.1191	2.41497
ABCF2 ENSG00000033050	176.724	273.144	83.7769	82.5366	161.613	9.01486	46.456	4.18416
ABCF3 ENSG00000161204	6.99544	8.82527	2.96504	37.267	182.655	55.2256	22.7096	25.8936
ABCG1 ENSG00000160179	5.53344	54.3395	10.7376	1.21378	9.16375	38.1606	2.18112	5.31207
ABCG2 ENSG00000118777	9.6756	0.981448	10.217	0.100175	0.288801	1.03	0.413442	0.447584
ABCG4 ENSG00000172350	2.03531	0.529226	0.450552	0.501773	0.673265	0.233661	0.00924969	0.285346
ABCG5 ENSG00000138075	0.306319	0.360954	0.0583289	0.854662	0.48581	0.0873638	0.332736	0.308104
ABHD1 ENSG00000143994	5.56656	132.29	1.85943	5.74376	0.232918	2.11348	1.03688	0.328147
ABHD10 ENSG00000144827	22.7653	8.48239	0.111897	42.2809	12.1314	8.53421	2.87906	5.70155
ABHD11 ENSG00000106077	121.976	315.727	101.408	6.54586	4.03281	8.54845	21.8388	7.88403
ABHD12 ENSG00000100997	100.196	274.445	173.574	64.4563	24.7248	102.724	158.03	6.74444
ABHD13 ENSG00000139826	13.8951	3.02115	6.72076	10.1164	0.677155	12.4956	10.6237	0.0993687
ABHD14A ENSG00000248487	40.5962	58.782	2.24443	49.3361	110.677	34.6612	7.69892	2.19728
ABHD14B ENSG00000114779	0.478443	135.875	93.1732	149.129	328.712	0.825983	118.09	30.0009
ABHD15 ENSG00000168792	1.37874	1.4136	11.4906	12.1837	32.6768	1.33436	0.00644383	6.81688
ABHD16A ENSG00000204427	1.88162	16.1014	3.85846	4.51298	2.20662	0.00864349	5.0794	2.79845
ABHD17A ENSG00000129968	168.267	64.7527	1.6641	6.51868	34.8876	14.0765	60.0792	5.6617
ABHD17B ENSG00000107362	0.925715	0.337669	20.6447	0.937904	0.238642	0.449545	3.00447	0.318106
ABHD17C ENSG00000136379	0.18412	0.262604	13.2211	17.5418	3.13494	2.70191	42.5497	19.3829
ABHD18 ENSG00000164074	24.8984	0.431688	2.07609	1.55902	6.10612	1.33438	1.5475	0.00262617
ABHD2 ENSG00000140526	3.51534	6.7704	34.8854	186.4	43.8947	3.99245	139.231	5.47041
ABHD3 ENSG00000158201	0.653503	0.750923	4.18115	13.1972	2.46936	0.77515	1.98535	9.63335
ABHD4 ENSG00000100439	98.6495	6.70951	17.2477	1.75958	20.4331	0.05385	20.078	1.35586
ABHD5 ENSG00000011198	1.81851	47.6552	2.72166	1.90389	0.0118316	0.116011	1.1811	1.16684
ABHD6 ENSG00000163686	0.899613	0.0894943	21.5845	27.0865	1.89838	4.15837	0.990101	0.584544
ABHD8 ENSG00000127220	14.4363	106.216	8.13326	2.68618	131.09	15.2502	23.1758	20.7982
ABI1 ENSG00000136754	20.5925	2.70587	44.1613	54.5991	2.51367	5.10794	0.823533	27.7535
ABI2 ENSG00000138443	17.149	52.0862	29.8677	2.56481	38.2366	3.76498	67.1723	18.4336
ABI3 ENSG00000108798	0.0026248	22.5274	1.86127	3.92928	2.17245	43.8596	1.63641	42.1565
ABI3BP ENSG00000154175	0.0119702	0.4082	2.4264	0.595949	0.273046	1.99772	0.0309118	0.346629
ABL1 ENSG00000097007	38.3047	118.289	3.08557	16.2814	91.277	110.057	54.3251	70.5109
ABL2 ENSG00000143322	10.0205	2.76047	1.91793	0.139377	0.894045	70.9778	0.481767	14.9231
ABLIM1 ENSG00000099204	49.6448	23.7369	112.399	12.8937	341.423	81.1757	1.06726	3.19283
ABLIM2 ENSG00000163995	1.30248	0.850196	0.545003	1.18267	7.55157	1.50285	1.41703	1.05536
ABLIM3 ENSG00000173210	14.9776	7.42258	60.6454	2.91169	2.92084	7.91244	0.551669	3.35354
ABO ENSG00000175164	1.13889	3.03775	23.0736	0.949952	0.000255092	1.37487	6.60668	22.0556
ABR ENSG00000159842	8.19598	7.38173	44.4521	7.96597	2.48837	2.15975	142.5	0.0554334
ABRA ENSG00000174429	0.53129	0.868972	0.184219	3.0853	7.98853	0.166115	0.0460291	0.240618
ABRACL ENSG00000146386	8.77048	3.73181	3.15649	0.441546	0.0318247	3.53175	1.05923	0.102497
ABT1 ENSG00000146109	15.8433	27.2748	25.1168	10.4724	0.175367	2.93884	4.63981	21.9851
ABTB1 ENSG00000114626	460.899	12.3413	43.3534	33.1532	108.382	34.5866	28.1601	84.2587
ABTB2 ENSG00000166016	28.9105	0.031523	7.48804	1.06081	3.94471	0.0415978	0.15562	0.036307
AC004158.1 ENSG00000280264	0.103595	0.41289	0.101793	0.377683	0.109385	0.0597169	0.0108853	1.13299
AC004381.6 ENSG00000005189	1.36066	57.482	15.6705	0.722497	0.57467	0.626681	1.18223	0.280616
AC004754.3 ENSG00000269881	1.79268	3.33846	0.0290585	1.5832	1.62062	1.81011	0.148315	0.161054
AC004813.1 ENSG00000279777	0.985663	0.636234	0.829765	1.02206	0.570583	1.31598	0.194037	0.0938019
AC004824.1 ENSG00000280226	0.58037	0.137585	0.700663	0.334799	0.287157	0.0727451	0.041589	0.000809975
AC005281.1 ENSG00000226690	2.16939	0.258355	0.218707	0.536615	3.15237	0.142788	0.153544	0.0418036
AC005477.1 ENSG00000280188	0.0707416	0.00703429	0.00626891	1.05614	0.761447	0.18508	0.125368	0.133257
AC005480.1 ENSG00000279461	4.69082	6.50619	0.000215368	3.88642	0.153591	0.713679	0.0557907	1.72939
AC006116.20 ENSG00000267710	1.03494	2.49728	0.197646	0.498631	7.43758	1.21337	0.158129	0.408251
AC006386.1 ENSG00000279115	2.7482	3.36933	0.20013	0.202348	2.27517	0.149222	2.52394	3.15912
AC006994.3 ENSG00000279317	0.216709	1.74119	0.629083	0.401728	0.144032	0.107672	0.170158	0.863533
AC007906.1 ENSG00000279018	0.389454	2.84497	0.995784	0.168432	0.455435	0.270826	0.59601	1.74642
AC008074.1 ENSG00000279644	1.10173	1.04913	0.380116	0.665554	1.28896	0.371519	0.635947	4.21821
AC008522.1 ENSG00000279232	1.17203	0.740964	1.0181	0.0377189	0.148761	5.97798	2.0461	0.647443
AC008686.1 ENSG00000280221	0.313549	0.456142	0.454427	0.229266	0.0788745	0.911578	0.00426154	0.687373
AC008759.1 ENSG00000279471	0.164308	0.0456643	0.300519	0.324332	0.0206727	0.231291	0.711449	0.00909248
AC008914.1 ENSG00000279768	0.675034	0.0617471	0.371873	0.223958	0.006731	0.0259747	0.678607	0.832691
AC009014.3 ENSG00000271824	0.172947	18.6215	1.0376	10.5136	2.53241	2.83156	0.595818	0.00672733
AC010731.4 ENSG00000235118	0.0196288	0.414559	0.0815272	0.11636	0.333571	0.0240663	0.0152336	0.111822
AC012005.1 ENSG00000279274	10.9088	4.1166	2.77714	10.0151	1.51166	0.211933	2.60981	0.421466
AC013461.1 ENSG00000091436	57.0157	16.9411	0.257462	33.2394	146.389	5.29641	4.73316	10.8606
AC016549.1 ENSG00000281325	0.425965	0.795384	0.0473838	0.514232	0.336073	0.0137033	0.0321556	0.0638573
AC021106.1 ENSG00000279386	0.300845	0.0779741	0.0487101	0.0349051	1.39944	0.328592	0.277476	0.0231813
AC024060.1 ENSG00000281584	0.0187971	0.474181	0.00501279	0.779491	0.59272	1.5809	0.674251	0.237833
AC025335.1 ENSG00000179859	12.1365	4.09891	20.1282	0.590861	1.12975	4.5399	1.00067	4.99369
AC069063.2 ENSG00000279380	0.427542	0.0942657	0.580298	0.859695	0.384226	0.0402846	0.0817942	0.230723
AC073657.1 ENSG00000279937	0.613098	0.354	0.0151225	0.424137	0.506774	0.522879	0.0782136	0.251404
AC074033.1 ENSG00000281137	6.43871	1.43614	0.33211	1.96755	0.202342	5.58898	4.15103	1.24414
AC087350.1 ENSG00000281527	0.0732029	0.470209	0.0492757	0.169808	0.991768	0.130919	0.251896	0.199022
AC090498.1 ENSG00000279483	233.558	1007.04	175.372	0.704865	2.49528	40.6113	30.8292	38.3617
AC104981.1 ENSG00000278938	0.815491	0.192426	0.178733	0.49704	0.145364	0.264188	0.340205	0.0721501
AC105009.1 ENSG00000281855	0.137431	0.00576435	0.301169	0.00201783	0.67052	0.743847	0.167692	1.20297
AC105052.1 ENSG00000279168	0.0673748	1.05345	0.0255517	0.084855	0.846489	5.30353	0.404014	1.04092
AC110615.1 ENSG00000279909	3.82461	1.35807	2.34454	2.02857	5.15224	0.983528	1.24692	5.44527
AC113404.1 ENSG00000254893	0.499118	2.33643	25.0198	0.617396	2.48483	48.1469	151.999	3.14649
AC118758.1 ENSG00000268187	0.138332	0.184712	0.0878223	0.00952207	3.14747	0.0510636	0.189959	0.684418
AC131097.4 ENSG00000216921	1.42882	0.034852	4.25708	1.21758	0.715862	1.53091	3.91183	13.7445
AC131263.1 ENSG00000280550	0.0284847	0.737673	0.777635	0.0292902	1.59754	0.0997692	1.05889	0.414832
AC138517.6 ENSG00000283288	0.0700618	1.11596	0.0118236	0.824342	0.212292	0.127016	0.215951	0.216049
AC138969.4 ENSG00000183889	6.7021	9.53328	35.6411	10.136	61.6526	7.53145	3.0766	15.1532
AC241377.1 ENSG00000281741	27.2643	16.6144	0.91226	8.08182	7.54554	3.89311	8.98645	1.6153
AC241585.1 ENSG00000281571	2.99715	3.6942	0.00531935	2.362	0.393667	0.687678	3.46643	0.420818
AC242988.1 ENSG00000278939	0.101053	0.400303	0.128318	0.216349	0.177434	0.20873	0.121344	0.165607
AC243756.1 ENSG00000270339	0.00723401	0.94585	0.341796	0.0125376	0.0217892	0.059422	1.07157	1.08633
AC245100.1 ENSG00000280649	24.6828	1.19737	5.66446	18.5894	0.54632	2.81069	0.451955	34.9687
ACAA1 ENSG00000060971	393.932	212.891	344.006	274.852	61.5352	0.706987	0.00314676	231.341
ACAA2 ENSG00000167315	87.0372	34.0477	23.586	1.87106	0.836333	11.0916	51.9897	4.86923
ACACA ENSG00000278540	3.59742	27.225	56.1653	65.6885	0.153203	27.7833	18.5985	66.5635
ACACB ENSG00000076555	48.103	0.113833	0.898081	0.000648182	1.11241	73.5109	1.01378	1.32127
ACAD10 ENSG00000111271	0.304963	4.06664	0.162812	36.1709	39.0822	1.92451	11.4735	0.629677
ACAD11 ENSG00000240303	0.108629	0.649473	1.22279	0.750324	0.338427	0.784594	1.06414	2.3198
ACAD8 ENSG00000151498	1.88909	9.44993	0.0497698	4.89533	4.30279	0.0589588	86.129	0.282203
ACAD9 ENSG00000177646	51.9995	4.687	77.2339	0.929793	33.237	0.322082	1.22966	40.9424
ACADL ENSG00000115361	0.697001	50.205	0.138789	6.88725	0.35798	5.67779	21.9342	0.000452662
ACADM ENSG00000117054	0.509588	5.96253	7.33012	20.6946	12.1994	2.80794	10.2422	61.6552
ACADS ENSG00000122971	7.47018	200.519	0.637042	0.398979	58.8034	82.364	29.6802	3.34593
ACADSB ENSG00000196177	3.003	0.368253	19.3015	25.2557	12.4362	8.52903	1.5844	7.87116
ACADVL ENSG00000072778	160.652	375.957	254.878	712.031	608.652	328.765	855.669	190.458
ACAN ENSG00000157766	0.518196	2.00044	0.592629	1.48483	0.797762	3.01483	0.0192209	6.68725
ACAP1 ENSG00000072818	3.66693	28.1198	9.69288	29.4038	23.0345	71.9147	0.472667	14.3745
ACAP2 ENSG00000114331	0.873763	0.668784	14.9062	2.10713	55.5672	0.141633	5.30473	3.022
ACAP3 ENSG00000131584	193.125	221.69	31.855	140.82	82.685	86.4058	1.43428	48.4982
ACAT1 ENSG00000075239	52.1095	10.4358	0.553773	46.2405	8.02867	30.4746	3.82994	15.7085
ACAT2 ENSG00000120437	4.00224	174.64	76.9209	42.7381	2.7588	6.71646	41.1838	16.2009
ACBD3 ENSG00000182827	5.29341	0.585634	17.8447	29.5114	0.0988764	2.7396	17.1147	116.045
ACBD4 ENSG00000181513	181.528	38.9375	0.69209	57.2041	6.89115	2.97208	16.699	139.29
ACBD5 ENSG00000107897	8.11253	10.6185	1.88911	23.9913	0.656407	0.427826	0.233694	1.69309
ACBD6 ENSG00000230124	19.5237	22.8409	14.1192	6.76648	82.6686	16.8023	21.6706	1.56149
ACCS ENSG00000110455	3.91536	61.148	1.58526	52.421	28.4639	9.30963	0.00147062	15.7318
ACCSL ENSG00000205126	0.97915	0.356498	2.03206	0.167013	0.336283	0.138732	0.841352	2.22675
ACD ENSG00000102977	21.009	91.1105	12.1913	73.228	61.1284	28.2255	51.3027	28.7336
ACE ENSG00000159640	21.3259	2.0867	108.874	0.358862	2.15217	5.99113	0.713362	41.593
ACE2 ENSG00000130234	1.96257	0.71128	0.330457	0.0184095	0.0471699	0.13437	0.623664	0.338433
ACER1 ENSG00000167769	0.683546	0.218224	0.878977	0.117449	3.1835	0.159045	0.00432988	0.122114
ACER2 ENSG00000177076	1.01779	0.0764662	0.198135	0.0969637	0.11747	0.111132	0.00379343	0.764493
ACER3 ENSG00000078124	21.466	8.98086	3.10395	2.31139	0.189223	0.559827	1.88261	10.2339
ACHE ENSG00000087085	0.595304	14.7685	28.8743	0.875721	40.0835	43.9253	1.04621	21.069
ACIN1 ENSG00000100813	34.6638	44.2547	46.8067	35.2017	6.3392	30.7439	22.9577	137.947
ACKR1 ENSG00000213088	6.17547	0.192421	0.583147	0.370358	78.7916	190.064	1.3843	4.48793
ACKR2 ENSG00000144648	7.73079	1.70016	1.19119	0.708134	0.540983	1.35953	1.71251	1.41262
ACKR3 ENSG00000144476	19.0311	3.45909	10.1207	0.148986	6.35364	76.5568	1.93995	0.901915
ACKR4 ENSG00000129048	0.246053	0.390908	0.117002	0.949904	0.319509	0.555757	0.00471657	0.0116777
ACLY ENSG00000131473	17.8243	30.6081	26.3381	162.609	2.0569	9.56539	114.682	44.1967
ACMSD ENSG00000153086	1.08089	0.294701	1.67062	0.221399	0.179419	0.22664	0.221997	0.0440796
ACO1 ENSG00000122729	13.8247	0.880932	5.80856	1.82371	6.78418	0.011526	3.80087	5.41453
ACO2 ENSG00000100412	103.835	2.73255	23.9616	20.7411	2.4062	1.16155	75.3795	22.8228
ACOD1 ENSG00000102794	0.769847	1.13905	0.0682442	0.664276	1.09736	0.746721	0.00371198	0.0101021
ACOT1 ENSG00000184227	89.1981	12.4688	16.8637	8.43244	36.3634	5.99318	18.8154	4.11987
ACOT11 ENSG00000162390	8.02871	2.06031	4.98299	0.8733	1.48308	2.3756	9.37084	5.86023
ACOT12 ENSG00000172497	10.9239	0.56959	0.118201	0.101605	0.0843403	0.549953	6.34169	0.853125
ACOT13 ENSG00000112304	1.39103	7.82703	5.00511	114.321	39.4926	1.08971	17.2336	25.5411
ACOT2 ENSG00000119673	104.536	4.82338	4.84107	4.63802	0.140354	13.0426	1.81178	15.7021
ACOT4 ENSG00000177465	0.201498	34.5033	1.87291	0.529623	0.149119	0.898804	0.0961163	0.461562
ACOT7 ENSG00000097021	189.806	2.29572	13.4039	40.1326	118.29	13.9236	49.1615	2.52311
ACOT8 ENSG00000101473	100.273	110.72	41.023	1.51827	41.4529	41.4514	85.3582	5.37847
ACOT9 ENSG00000123130	62.0549	35.9137	12.7378	42.5669	0.747414	54.9368	5.26345	2.39822
ACOX1 ENSG00000161533	177.763	229.869	39.2297	102.26	11.1195	10.374	57.9644	185.336
ACOX2 ENSG00000168306	15.6009	2.10001	0.751057	1.64099	9.57195	33.0129	16.1002	3.04668
ACOX3 ENSG00000087008	19.7009	15.0281	14.2916	29.2359	0.776939	77.1914	112.772	1.57699
ACOXL ENSG00000153093	0.553931	0.0609671	1.10644	2.46833	0.275866	1.03637	1.50668	2.97896
ACP1 ENSG00000143727	0.216955	31.0872	44.6291	71.7088	4.3769	12.1266	40.622	4.95085
ACP2 ENSG00000134575	106.63	146.889	5.15813	92.1856	21.5826	0.580565	86.2102	186.673
ACP5 ENSG00000102575	4.69632	8.17585	66.6495	13.2332	142.545	0.678698	42.1456	3.59975
ACP6 ENSG00000162836	5.76026	80.7553	48.2671	66.4721	1.22192	104.706	0.587281	5.53909
ACP7 ENSG00000183760	0.15986	3.24191	1.19876	0.0337381	1.72043	3.85459	0.291135	3.72243
ACPP ENSG00000014257	0.154726	1362.91	4109.95	7028.99	2.05908	1.28314	3730.41	28.0151
ACPT ENSG00000142513	1.05862	0.00310252	0.00972663	0.0579821	0.953819	1.92385	0.661437	0.209863
ACR ENSG00000100312	1.39813	3.89698	1.1303	0.395925	0.0200421	0.0170328	2.08161	0.880061
ACRBP ENSG00000111644	1.16773	5.57843	0.180188	5.02733	0.677416	5.68572	6.9337	0.166201
ACRC ENSG00000147174	0.318918	0.658495	0.000504297	1.51584	0.659538	4.13327	1.15745	1.23449
ACSBG1 ENSG00000103740	0.434218	28.3191	1.47934	0.791204	0.0642636	3.94231	10.0355	7.09792
ACSBG2 ENSG00000130377	0.381206	0.137271	0.153281	0.0252093	0.467309	0.390311	0.00654233	1.20014
ACSF2 ENSG00000167107	9.86625	67.7316	55.1004	12.6348	87.6321	10.5266	4.95255	3.87415
ACSF3 ENSG00000176715	198.271	73.0094	10.1037	70.6642	4.89308	82.3134	49.4354	0.763002
ACSL1 ENSG00000151726	7.63136	0.749644	56.4723	114.283	5.77207	14.7034	36.6228	0.205859
ACSL3 ENSG00000123983	4.01397	0.782876	41.8671	107.548	0.693742	5.75677	116.534	5.27532
ACSL4 ENSG00000068366	4.05888	1.22577	18.4614	8.20882	1.24432	39.2543	0.499918	1.65488
ACSL5 ENSG00000197142	3.76582	7.50736	42.8099	0.166413	153.29	1.13621	10.9591	2.79223
ACSL6 ENSG00000164398	14.0205	0.859307	0.202188	0.562435	0.154928	1.06268	0.148626	1.21736
ACSM1 ENSG00000166743	0.347557	49.7527	0.0954874	3.94893	0.489576	0.0492631	17.1635	4.94761
ACSM2A ENSG00000183747	0.743082	0.257476	0.289361	1.14703	0.446288	0.412419	0.0831572	0.209963
ACSM2B ENSG00000066813	0.132499	2.64038	0.744933	0.000133882	1.13597	1.26733	0.745144	0.693752
ACSM3 ENSG00000005187	1.82195	38.2526	0.123912	28.3508	0.507401	0.230496	20.5014	10.8313
ACSM4 ENSG00000215009	0.00771479	0.0904307	0.678321	0.0643491	0.793359	0.562844	0.104996	0.397162
ACSM5 ENSG00000183549	3.4316	0.882893	0.408522	1.28986	0.558648	0.285425	1.83381	0.372191
ACSM6 ENSG00000173124	0.988756	0.935992	0.80298	0.381706	0.331467	0.0570228	0.673974	1.39584
ACSS1 ENSG00000154930	3.0314	229.301	31.4109	120.186	1.24184	274.921	127.106	162.569
ACSS2 ENSG00000131069	4.612	186.385	15.0475	1.73267	31.9232	102.941	21.1676	1.87927
ACSS3 ENSG00000111058	1.16838	2.85666	3.88139	39.6325	7.97946	20.8443	2.55498	0.485253
ACTA1 ENSG00000143632	4.21567	10.2886	0.410243	0.314776	3.50471	1.12308	0.454642	0.0546938
ACTA2 ENSG00000107796	4176.52	2613.2	5.58201	0.306804	4.6653	460.974	6.83272	3.12893
ACTB ENSG00000075624	29051.9	9511.05	4090.36	1724.77	6350.83	8484.63	712.017	2885.61
ACTBL2 ENSG00000169067	1.64116	0.889197	0.0154235	0.0772911	0.636696	0.0637163	0.0183031	0.0888465
ACTC1 ENSG00000159251	42.1578	40.6985	0.686725	0.0271223	2.05529	2.7196	0.953698	1.51993
ACTG1 ENSG00000184009	30.0558	2332.4	3195.43	2489.65	1262.55	692.565	515.921	1226.92
ACTG2 ENSG00000163017	16408.4	9148.26	0.471483	8.01876	4.33813	789.124	0.264782	12.9247
ACTL10 ENSG00000182584	0.777725	36.5185	1.61414	4.82218	0.89202	3.50999	1.41874	0.100902
ACTL6A ENSG00000136518	15.3767	4.8727	1.83091	57.9119	3.01398	2.95118	0.00296355	0.974413
ACTL6B ENSG00000077080	0.324483	11.7155	0.366956	0.356432	0.956351	0.0207447	0.233833	2.22819
ACTN1 ENSG00000072110	2134.09	58.212	385.685	148.246	546.222	449.225	176.863	54.977
ACTN2 ENSG00000077522	0.123577	0.610117	0.239424	2.93418	0.416978	0.541464	0.725344	0.169835
ACTN3 ENSG00000248746	0.0182636	0.208419	0.274488	2.0931	0.489021	0.334259	1.12785	0.192518
ACTN4 ENSG00000130402	376.061	65.0992	170.841	549.104	86.8445	204.008	61.3454	136.143
ACTR10 ENSG00000131966	0.279114	3.36689	23.6811	15.4507	8.76225	5.50932	20.2075	0.430598
ACTR1A ENSG00000138107	435.586	361.228	29.7594	2.23362	72.8553	37.9065	14.1631	21.3665
ACTR1B ENSG00000115073	43.8228	103.669	205.663	95.4942	326.227	53.907	98.1256	127.69
ACTR2 ENSG00000138071	11.7947	0.25788	65.0615	171.318	10.1302	80.9321	37.9842	83.0069
ACTR3 ENSG00000115091	16.7718	0.0848626	50.1644	0.314129	0.746646	5.84492	3.98808	79.619
ACTR3B ENSG00000133627	3.25237	1.65692	4.49551	0.0786781	2.33441	9.85194	0.821081	0.147453
ACTR3C ENSG00000106526	2.33919	4.40364	1.16736	0.5064	0.13092	1.38681	7.86228	3.59757
ACTR5 ENSG00000101442	2.0643	8.03066	0.894291	5.19245	1.96202	4.72459	0.668829	0.0695439
ACTR6 ENSG00000075089	0.731009	4.49289	4.03901	7.54135	14.9135	2.42447	5.77417	2.67527
ACTR8 ENSG00000113812	0.0621192	0.293539	15.3603	9.44936	5.84172	11.7528	3.6827	2.69352
ACTRT3 ENSG00000184378	1.41528	7.56875e-09	0.838598	1.39569	0.000739633	0.576394	0.886145	2.06174
ACVR1 ENSG00000115170	24.7977	4.51552	0.557704	4.81987	1.1174	0.477756	1.7431	13.0529
ACVR1B ENSG00000135503	2.1882	2.48773	15.6115	3.17667	4.08253	0.000947892	7.40926	3.8437
ACVR1C ENSG00000123612	0.0150836	0.384311	0.698025	0.242415	2.36417	0.847614	0.0277584	3.75568
ACVR2A ENSG00000121989	0.250812	0.0387241	5.17249	4.93177	26.18	2.94221	1.45409	2.54188
ACVR2B ENSG00000114739	1.06373	4.8814e-05	2.78354	14.0262	1.3308	0.473257	6.60358	0.679991
ACVRL1 ENSG00000139567	64.5309	55.0772	0.181772	2.29294	51.0387	10.3746	0.703209	1.55395
ACY1 ENSG00000243989	0.691045	2.41277	16.954	6.98912	28.2874	14.2652	0.463736	0.571416
ACY3 ENSG00000132744	0.14233	0.330326	2.53524	1.55631	0.177753	0.620403	0.269426	0.288889
ACYP1 ENSG00000119640	2.61761	5.7812	0.588338	20.2498	0.868734	1.86908	1.27185	2.78449
ACYP2 ENSG00000170634	9.02933	11.5384	10.4154	8.56258	0.585817	47.9586	0.813697	0.882529
ADA ENSG00000196839	13.4337	0.0599451	0.192904	1.44313	78.3452	1.1607	0.525015	7.42347
ADAD1 ENSG00000164113	0.135817	0.415914	0.312007	0.0812619	0.287746	1.17081	0.0200761	0.15962
ADAD2 ENSG00000140955	0.7882	0.227093	1.50013e-05	4.58429	0.839835	0.450651	0.853918	0.0896162
ADAL ENSG00000168803	8.66859	2.60948	6.17631	33.9305	0.868291	0.682372	1.66936	0.643279
ADAM10 ENSG00000137845	4.52718	0.820023	57.4243	169.703	113.391	1.41916	6.94075	19.5108
ADAM11 ENSG00000073670	10.8512	1.32239	0.00234416	0.741582	0.0594892	38.6333	0.00849942	2.51391
ADAM12 ENSG00000148848	2.1684	2.59798	0.123069	12.2242	1.59883	0.591507	0.162076	2.99103
ADAM15 ENSG00000143537	35.4808	1.60216	88.779	76.376	0.563742	429.383	74.6156	22.5803
ADAM17 ENSG00000151694	48.2557	2.42147	37.3994	3.97739	1.87869	0.0735885	4.42705	1.04189
ADAM18 ENSG00000168619	0.254712	0.260205	0.109805	0.216679	0.241627	0.11539	0.0207139	0.746198
ADAM19 ENSG00000135074	31.3056	0.865722	0.240081	1.24072	0.489997	0.724158	0.0647181	1.35373
ADAM2 ENSG00000104755	2.93889	3.59792	0.616311	1.26815	0.467625	1.34067	0.390324	0.874054
ADAM20 ENSG00000134007	0.00689457	0.962008	0.646427	0.265962	0.375103	0.289413	0.973635	0.350185
ADAM22 ENSG00000008277	16.6343	8.79582	0.0137185	0.232234	2.46062	0.823073	0.605316	44.3306
ADAM23 ENSG00000114948	0.614871	1.17421	0.182248	0.717478	3.60731	0.0434624	4.41898	2.92507
ADAM28 ENSG00000042980	18.0305	0.0757951	10.5267	3.9396	5.6535	3.81426	1.6106	2.54793
ADAM29 ENSG00000168594	0.227424	0.27655	0.325829	0.439122	1.23666	0.993798	0.0563602	0.0222343
ADAM32 ENSG00000197140	0.397871	0.863609	0.052242	5.12217	0.788774	0.241014	0.074187	1.22334
ADAM33 ENSG00000149451	285.91	5.47179	16.3333	10.5011	0.367895	287.137	19.7668	34.3535
ADAM7 ENSG00000069206	0.0793578	0.012049	0.406978	0.452414	0.0241743	0.400863	1.05678	0.0619999
ADAM8 ENSG00000151651	2.09929	0.586916	15.1689	1.95161	3.24903	17.7581	8.09273	84.1522
ADAM9 ENSG00000168615	6.35283	0.291357	92.174	156.541	2.81445	2.35025	103.992	45.1097
ADAMDEC1 ENSG00000134028	0.0766029	0.619927	0.297645	0.396758	1.74965	1.20289	0.000719148	0.935578
ADAMTS1 ENSG00000154734	106.753	8.30318	37.5599	0.207598	69.5113	526.712	23.4924	52.203
ADAMTS10 ENSG00000142303	66.4572	2.06125	3.3684	13.135	13.8191	136.594	0.618346	22.9611
ADAMTS12 ENSG00000151388	0.210134	0.517089	4.14221	3.72755	5.03192	0.857742	1.03422	0.144731
ADAMTS13 ENSG00000160323	14.618	75.4311	22.3157	14.0598	1.86401	1.914	0.37942	8.75198
ADAMTS14 ENSG00000138316	0.807528	0.304204	0.2077	0.00339984	0.151901	7.94783	0.835604	0.0670966
ADAMTS15 ENSG00000166106	25.2801	0.378396	0.0161769	0.280361	0.571948	3.78634	1.01965	1.07418
ADAMTS16 ENSG00000145536	1.03774	0.158398	0.211154	0.0497174	0.821573	0.0197303	0.808969	0.193008
ADAMTS17 ENSG00000140470	1.30553	1.06866	0.00204395	0.0502153	4.29603	2.48793	7.18678	0.0578372
ADAMTS18 ENSG00000140873	2.35337	0.0951189	0.310467	4.24428	15.4388	0.0195563	0.0140042	0.867614
ADAMTS19 ENSG00000145808	0.257508	0.357631	0.0224621	0.0937074	0.0258038	0.120939	0.0023718	0.409968
ADAMTS2 ENSG00000087116	2.35783	53.1128	1.27095	0.898735	0.860829	8.69786	0.764199	0.0581189
ADAMTS20 ENSG00000173157	0.119341	0.14348	0.0353087	1.30765	0.325938	0.463014	0.679613	0.618699
ADAMTS3 ENSG00000156140	0.390057	0.566366	0.0438714	0.611189	0.110627	0.324435	0.803857	0.379225
ADAMTS4 ENSG00000158859	0.00858884	2.62723	8.77898	2.84682	1.39117	142.468	2.94834	0.0344142
ADAMTS5 ENSG00000154736	15.9109	2.86452	2.67393	2.42572	2.40055	3.65412	1.62625	0.330603
ADAMTS6 ENSG00000049192	0.0790145	0.152958	0.0840733	0.037672	0.0681968	0.471935	0.187872	0.214161
ADAMTS7 ENSG00000136378	0.352835	17.7823	1.81875	1.11619	1.63134	12.2554	3.21575	13.117
ADAMTS8 ENSG00000134917	19.2782	0.856417	74.4405	0.0724601	9.97185	34.8834	0.9116	17.1958
ADAMTS9 ENSG00000163638	0.0073464	37.5164	1.79244	3.78393	0.394534	21.463	8.18798	0.063407
ADAMTSL1 ENSG00000178031	21.8161	31.0458	0.13949	100.444	8.33693	2.07597	37.0963	32.1781
ADAMTSL2 ENSG00000197859	0.00940137	140.515	2.23718	1.15102	1.63381	11.7606	35.2996	111.908
ADAMTSL3 ENSG00000156218	0.843329	7.70116	6.0859	11.4342	0.475565	2.75096	1.06967	5.20584
ADAMTSL4 ENSG00000143382	6.22181	41.4533	0.274441	1.05757	9.73506	12.3234	0.454488	0.143657
ADAMTSL5 ENSG00000185761	5.39648	15.2884	0.0798205	0.29468	0.333162	1.40113	0.932251	0.0703255
ADAP1 ENSG00000105963	3.21524	110.751	0.736758	0.025402	12.0019	2.17489	13.1666	15.7958
ADAP2 ENSG00000184060	25.5498	4.56667	1.53262	0.29192	11.3378	0.0310679	0.642751	0.0196796
ADAR ENSG00000160710	6.44044	920.459	39.7257	64.6203	84.0896	62.3873	69.0352	83.2089
ADARB1 ENSG00000197381	61.1462	0.0735315	5.18403	33.9897	0.81584	0.873363	0.4469	6.48901
ADARB2 ENSG00000185736	0.0133199	0.12686	0.29317	0.497509	0.219249	0.234668	0.439445	0.0817706
ADAT1 ENSG00000065457	2.61657	17.611	17.2714	1.23495	0.618983	0.315639	11.1571	21.1319
ADAT2 ENSG00000189007	9.23316	0.920308	0.0880494	15.0721	2.72014	1.8766	2.21306	1.0028
ADAT3 ENSG00000213638	0.269466	1.01748	0.140677	0.0156396	0.15847	0.0177417	0.0230803	0.276961
ADCK1 ENSG00000063761	11.0605	12.1143	15.3768	27.2732	19.8211	3.27049	0.168945	1.17514
ADCK2 ENSG00000133597	56.2782	37.0759	0.45896	29.1148	25.787	36.9917	6.63789	4.82484
ADCK3 ENSG00000163050	0.691221	187.374	21.2951	60.3508	112.632	136.417	62.7367	30.1227
ADCK4 ENSG00000123815	87.7716	8.55502	113.617	28.0086	65.06	43.2005	1.85663	12.1569
ADCK5 ENSG00000173137	45.4992	1.47537	2.64654	7.30387	3.8383	29.4836	98.516	44.5341
ADCY1 ENSG00000164742	1.70435	1.79235	0.591013	0.282699	7.1308	0.130265	0.24644	2.23588
ADCY10 ENSG00000143199	0.364794	2.93901	7.47201	0.639942	1.6988	0.461172	1.14213	0.751406
ADCY2 ENSG00000078295	0.122565	14.6125	7.45413	7.74494	61.4833	0.226337	0.982931	7.74047
ADCY3 ENSG00000138031	8.51795	3.18347	11.7913	16.8676	218.737	88.6486	16.6897	38.5815
ADCY4 ENSG00000129467	41.5054	2.84328	12.2509	0.445244	32.5605	6.13466	3.24918	57.0207
ADCY5 ENSG00000173175	310.032	39.7743	4.61991	2.77196	5.79005	1.73395	0.0208827	0.584503
ADCY6 ENSG00000174233	52.7375	6.93076	96.383	130.216	150.685	8.65549	39.8087	34.5196
ADCY7 ENSG00000121281	1.05549	0.0884547	1.50079	0.967791	16.94	6.0325	2.19025	8.55596
ADCY9 ENSG00000162104	17.9953	9.9863	0.795018	4.65198	11.9777	14.844	5.20196	0.418012
ADCYAP1 ENSG00000141433	0.404831	1.69893	0.51943	0.0364905	2.88224	1.54475	0.0557759	0.6434
ADCYAP1R1 ENSG00000078549	6.93836	0.00295316	2.22053	2.13958	1.25084	0.111925	0.066375	0.101278
ADD1 ENSG00000087274	342.711	17.6531	19.2686	98.5904	23.2753	223.15	30.7762	87.6098
ADD2 ENSG00000075340	0.910345	3.8887	0.0475343	1.1183	0.382101	0.0786895	0.0396837	1.40699
ADD3 ENSG00000148700	2.34779	4.52103	16.9754	41.2186	46.3384	12.5516	1.07801	1.59065
ADGB ENSG00000118492	0.941107	5.16916	0.904768	2.40486	1.29609	6.63605	0.075603	1.83952
ADGRA1 ENSG00000197177	0.508643	0.313579	0.137854	0.356071	0.0474155	0.325093	0.0407725	0.0127517
ADGRA2 ENSG00000020181	901.437	180.909	8.71041	59.0151	392.173	163.141	31.6863	56.8497
ADGRA3 ENSG00000152990	12.5952	0.89737	8.37535	17.9218	0.463579	0.902512	13.8533	0.384607
ADGRB1 ENSG00000181790	0.455391	8.30489	3.18812	1.5015	5.38539	8.62003	3.85198	0.124976
ADGRB2 ENSG00000121753	19.0238	60.542	0.322288	2.54348	1.53023	34.9132	3.53374	0.550844
ADGRB3 ENSG00000135298	0.00965454	2.28174	0.0941845	0.00989513	3.82598	1.31336	0.487053	4.20288
ADGRD1 ENSG00000111452	15.0696	5.4728	1.51586	0.329164	0.572633	1.66903	0.642718	2.35175
ADGRD2 ENSG00000180264	0.878775	0.667733	0.461866	0.680289	1.47647	2.58124	0.00875662	0.723377
ADGRE1 ENSG00000174837	0.34434	1.16101	0.202301	0.965478	3.58185	0.0198949	0.0995456	0.240384
ADGRE2 ENSG00000127507	9.77257	1.02161	0.101354	1.23344	0.0990604	1.32053	15.948	0.262053
ADGRE3 ENSG00000131355	0.728723	0.153137	0.744664	0.0193889	0.000966721	0.111026	1.39367	0.206427
ADGRE5 ENSG00000123146	138.957	10.5486	93.8865	28.0717	235.106	97.276	1.44026	35.1666
ADGRF1 ENSG00000153292	1.89328	0.000191698	39.4822	0.383013	1.78617	0.983554	0.195093	6.95992
ADGRF2 ENSG00000164393	0.0522928	0.233654	0.168624	0.0279731	0.00759163	0.0138442	0.424943	0.11695
ADGRF3 ENSG00000173567	0.866422	0.321015	0.00668784	0.00301245	0.879093	0.141116	0.310816	0.177639
ADGRF4 ENSG00000153294	0.976044	0.291488	3.45689	0.966972	0.163105	0.000196592	0.035266	0.0707655
ADGRF5 ENSG00000069122	0.175594	3.92223	0.718159	19.6372	4.44208	5.944	1.60603	1.37775
ADGRG1 ENSG00000205336	1.21429	45.5638	67.7697	73.1871	22.3828	6.81276	38.4668	64.048
ADGRG2 ENSG00000173698	2.3714	0.891293	0.0572648	1.58411	0.348839	0.480129	1.03775	1.71779
ADGRG3 ENSG00000182885	0.789354	1.25675	1.62997	0.203576	1.44252	2.41679	2.40282	4.57427
ADGRG4 ENSG00000156920	1.82844	0.472274	0.496888	0.803397	0.185611	0.0797607	0.224535	1.30294
ADGRG5 ENSG00000159618	7.76284	1.00072	0.344761	0.376701	0.748513	37.5073	3.14904	2.14507
ADGRG6 ENSG00000112414	0.556401	0.0119915	10.5136	5.3417	0.0305776	0.0140849	0.386283	2.87104
ADGRL1 ENSG00000072071	21.2837	37.1713	8.02296	9.38834	89.5698	4.286	1.57925	59.8174
ADGRL2 ENSG00000117114	7.97742	15.8101	2.79684	16.3032	12.1821	9.01497	91.1013	57.6067
ADGRL3 ENSG00000150471	0.799475	3.15053	0.127098	0.25265	0.740165	0.517021	0.104657	1.73855
ADGRL4 ENSG00000162618	1.07666	2.78061	1.15488	0.69785	0.353417	34.2702	0.415526	5.14278
ADGRV1 ENSG00000164199	0.163368	1.7454	2.36677	1.21187	1.23517	3.62353	14.7541	1.43084
ADH1B ENSG00000196616	6.53416	64.1678	0.918468	20.4573	0.903923	0.0810849	1.44719	0.23532
ADH1C ENSG00000248144	2.22103	1.97134	0.847393	1.49674	0.355294	1.1208	1.0221	0.23805
ADH4 ENSG00000198099	0.106746	0.611188	0.0337632	0.833657	0.702975	0.0252253	0.0326112	0.165246
ADH5 ENSG00000197894	106.72	441.252	43.1066	9.53215	98.8633	1.27106	7.85183	2.07079
ADH6 ENSG00000172955	1.2541	2.25135	0.116828	0.388005	0.565679	0.834887	0.384148	1.08778
ADH7 ENSG00000196344	0.1858	0.00269527	0.106398	0.141272	0.0311104	0.653775	0.0603849	0.00950676
ADHFE1 ENSG00000147576	1.93765	4.26743	7.91648	15.5878	1.11137	15.1658	16.9392	0.000198832
ADI1 ENSG00000182551	611.614	776.83	57.7405	270.091	179.54	353.531	623.037	186.127
ADIPOQ ENSG00000181092	0.616338	0.231443	0.240659	0.00697162	0.215495	0.906471	0.19886	0.12292
ADIPOR1 ENSG00000159346	1.10037	5.33805	45.7578	27.6722	22.4441	0.85234	42.3805	65.3795
ADIPOR2 ENSG00000006831	3.44039	30.5568	1.75175	27.9662	84.6088	3.42834	0.238069	138.238
ADIRF ENSG00000148671	1371.91	901.096	400.394	1741.2	885.164	811.546	598.732	97.2054
ADK ENSG00000156110	3.1149	6.19332	21.2491	9.72161	6.87751	0.110449	1.35013	38.8597
ADM ENSG00000148926	0.119239	0.00942065	24.3407	0.904623	13.0765	8.06006	1.352	4.20313
ADM2 ENSG00000128165	0.51865	0.922613	8.02614	3.70571	0.444971	8.63187	0.0250916	1.69935
ADM5 ENSG00000224420	0.463712	1.9899	5.20077	1.03091	5.28405	13.2581	0.109894	1.25122
ADNP ENSG00000101126	216.044	80.9977	28.9376	4.42088	14.9842	2.43211	116.001	34.5413
ADNP2 ENSG00000101544	0.0920216	12.1172	6.34721	13.3637	0.365126	5.24894	0.30222	13.0087
ADO ENSG00000181915	24.4575	1.53916	1.05551	20.9688	9.58382	2.06285	0.112818	17.6671
ADORA1 ENSG00000163485	0.887713	1.52871	1.19509	1.0616	0.558695	0.147216	0.31102	0.923641
ADORA2B ENSG00000170425	0.256457	4.11809	8.05389	1.09568	3.26179	0.176226	1.50124	3.32945
ADORA3 ENSG00000282608	1.83826	2.13326	4.25126	2.19929	1.82654	0.320778	9.8393	0.145053
ADPGK ENSG00000159322	0.0010171	8.586	34.5438	65.4224	4.81269	1.81046	217.949	2.42434
ADPRH ENSG00000144843	0.439685	9.33559	3.31071	1.01577	0.459093	11.3803	24.9794	0.0107595
ADPRHL1 ENSG00000153531	4.38822	0.140763	13.9776	0.344702	0.946664	12.8156	0.389371	15.9088
ADPRHL2 ENSG00000116863	8.4984	24.7909	31.3463	12.1722	0.49907	65.5341	181.461	0.374263
ADPRM ENSG00000170222	1.50726	4.40237	2.51005	41.0531	0.104912	1.82407	2.99378	0.210064
ADRA1A ENSG00000120907	9.1286	11.7349	0.0338139	0.0758016	6.9955	1.67823	2.05858	7.49413
ADRA1B ENSG00000170214	0.156125	1.75145	0.28787	4.12864	1.23068e-08	0.198496	0.187495	0.395266
ADRA1D ENSG00000171873	0.540881	35.4936	7.87724	0.428258	20.9215	2.29534	0.0537372	0.110972
ADRA2A ENSG00000150594	3.08719	8.72892	0.310288	1.48424	10.1589	2.83613	17.8719	6.95319
ADRA2B ENSG00000274286	0.905244	0.455952	1.19328	0.285112	0.269484	0.848963	0.0237349	0.309666
ADRA2C ENSG00000184160	0.320776	70.8094	5.06145	14.0661	4.11899	65.9662	0.281908	2.53801
ADRB1 ENSG00000043591	14.903	2.27358	2.50916	4.18166	7.55445	1.663	33.7314	3.66793
ADRB2 ENSG00000169252	2.41161	80.16	0.843111	3.59065	0.816398	0.226955	3.37161	0.284654
ADRB3 ENSG00000188778	6.82556	0.0510648	2.57744	0.613918	0.0910028	0.433438	0.197409	1.22488
ADRM1 ENSG00000130706	35.7232	142.738	49.6943	18.3546	115.97	11.0219	8.64375	82.4989
ADSL ENSG00000239900	0.276169	122.635	8.06145	5.55906	4.61397	3.06514	2.40299	3.94475
ADSS ENSG00000035687	3.34904	4.1507	11.1583	15.478	10.7749	6.83876	59.4884	2.12155
ADSSL1 ENSG00000185100	31.5452	17.5978	1.06264	4.63468	2.68387	0.609203	14.5972	4.32136
ADTRP ENSG00000111863	0.464281	0.246309	0.0266408	0.000817284	0.77868	0.39542	0.646149	0.578802
AEBP1 ENSG00000106624	2003.86	938.49	3.21934	8.95792	849.206	652.912	0.66812	190.966
AEBP2 ENSG00000139154	1.03901	1.32655	16.4466	41.2818	0.301301	36.6687	7.60994	36.2871
AEN ENSG00000181026	18.8261	10.0659	16.6862	1.62188	3.62953	15.4946	22.7592	11.9681
AES ENSG00000104964	664.636	640.115	481.186	697.892	421.505	421.826	343.142	795.769
AF011889.5 ENSG00000241489	0.891599	0.00271064	0.36019	1.69466	0.481904	1.25859	0.0464316	0.346314
AF111168.1 ENSG00000280308	0.0112399	0.0734367	2.89824e-05	0.327558	0.106106	0.424884	0.166524	0.670913
AFAP1 ENSG00000196526	0.125176	1.55386	13.2915	1.31845	23.0219	40.0852	4.44589	0.24212
AFAP1L1 ENSG00000157510	9.22554	19.0193	0.289766	1.95861	3.06734	0.854001	0.0746142	42.6239
AFAP1L2 ENSG00000169129	0.857447	33.5046	2.05157	4.48807	0.0901654	38.8152	2.94804	2.9038
AFF1 ENSG00000172493	13.4704	1.20268	9.3349	27.0466	4.77892	17.274	24.2193	9.10281
AFF2 ENSG00000155966	0.018742	1.09577	0.108603	0.168469	6.42611	0.762014	1.23706	0.725864
AFF3 ENSG00000144218	1.22518	5.94279	38.1775	66.1615	0.831622	1.94667	57.481	2.29804
AFF4 ENSG00000072364	6.64966	0.39958	15.6057	41.0695	25.3901	4.98253	16.8207	17.5533
AFG3L2 ENSG00000141385	5.58543	13.0977	74.2394	93.0427	39.649	40.1354	67.8491	78.1302
AFM ENSG00000079557	1.36889	1.0571	0.674259	1.14578	0.0605998	0.438476	0.911977	0.0953389
AFMID ENSG00000183077	1.3464	38.589	18.1772	47.5931	6.12607	1.4561	107.807	79.3544
AFP ENSG00000081051	1.40003	0.160918	0.747592	0.845116	9.2259	1.82152	0.571785	0.816942
AFTPH ENSG00000119844	2.86869	2.38084	27.664	163.947	0.0827834	7.17676	46.8381	17.3827
AGA ENSG00000038002	0.0423061	0.266364	7.26437	0.151233	0.872338	0.483455	22.0916	1.06198
AGAP1 ENSG00000157985	8.80527	0.0113132	34.5069	20.108	3.67126	2.27015	0.900625	10.5668
AGAP14P ENSG00000279058	0.682254	1.45813	0.507991	2.72305	1.2133	1.33535	0.315826	0.437276
AGAP2 ENSG00000135439	1.82758	6.1795	22.2041	2.32686	0.710902	1.41469	0.0112942	1.32401
AGAP3 ENSG00000133612	7.85892	31.2826	33.4134	53.9922	84.1983	2.03028	52.2891	67.9406
AGAP4 ENSG00000188234	1.02574	0.815699	2.53872	34.5481	1.78146	1.80613	5.25898	6.6898
AGAP5 ENSG00000172650	0.771638	2.12601	0.227081	0.655319	1.14795	1.13361	0.144094	0.0354603
AGAP6 ENSG00000204149	0.679509	7.4125	32.6716	40.2173	0.921427	0.647636	13.858	9.11416
AGAP9 ENSG00000204172	3.91557	1.01082	3.9626e-05	12.5209	18.4765	4.51206	1.33851	1.36185
AGBL1 ENSG00000273540	0.325196	0.170247	0.646689	0.0540272	2.52268	0.00374596	0.0575064	0.00212849
AGBL2 ENSG00000165923	0.133231	0.999595	2.39683	0.383283	9.67188	0.324016	0.193631	0.181244
AGBL3 ENSG00000146856	0.876023	0.000595614	1.00667	14.1792	0.0935759	1.89043	0.606444	0.259843
AGBL4 ENSG00000186094	0.00333586	0.36565	0.833877	0.175507	0.341492	0.924081	0.160686	0.342565
AGBL5 ENSG00000084693	5.89125	109.302	61.1407	6.82243	101.525	109.859	51.1029	6.27744
AGER ENSG00000204305	27.3417	0.518266	27.8574	1.17214	0.286761	5.56464	1.39443	0.0296582
AGFG1 ENSG00000173744	1.13716	26.8371	16.0731	21.0438	0.698344	5.0618	4.9188	0.300012
AGFG2 ENSG00000106351	0.229102	51.1804	41.2153	36.8409	18.8574	0.498552	72.354	5.63074
AGGF1 ENSG00000164252	9.3637	7.99595	0.072623	6.40753	3.04969	1.90925	19.1304	3.70166
AGK ENSG00000006530	0.815501	15.4684	0.482436	9.30748	2.85236	0.623213	0.866694	0.318548
AGL ENSG00000162688	1.34524	3.00703	1.44542	42.8914	0.0447692	0.823246	9.7329	1.84748
AGMAT ENSG00000116771	0.820073	2.74984	0.200678	0.368503	0.00868825	0.936666	0.359991	0.541758
AGMO ENSG00000187546	0.168041	0.231282	0.038214	0.25408	0.141318	0.171059	0.0101837	0.00059571
AGO1 ENSG00000092847	3.97958	119.881	33.0024	35.0843	0.514835	4.58391	0.0742695	2.65333
AGO2 ENSG00000123908	30.7974	2.36224	15.4146	29.0334	5.81267	41.0376	0.0916584	4.80392
AGO3 ENSG00000126070	27.3485	8.8895	17.2957	28.5912	12.6096	0.650326	1.58423	4.45787
AGO4 ENSG00000134698	13.7743	20.0198	0.707821	0.00461919	4.14559	5.21543	17.2595	12.6605
AGPAT1 ENSG00000204310	414.32	32.2884	48.0335	141.197	76.336	95.8827	61.2323	64.474
AGPAT2 ENSG00000169692	7.64596	1.62028	7.42135	124.76	120.8	209.813	162.595	59.8269
AGPAT3 ENSG00000160216	8.18114	14.5492	44.2822	81.5954	19.2191	24.913	52.1246	60.043
AGPAT4 ENSG00000026652	3.0493	5.05747	0.0181575	0.0593605	2.12787	5.47709	48.0021	25.166
AGPAT5 ENSG00000155189	7.76989	0.313368	0.429572	7.86849	15.451	1.65161	0.0774217	2.62788
AGPS ENSG00000018510	6.44944	3.17415	1.49967	0.465756	4.35963	4.88256	0.0623139	8.68336
AGR2 ENSG00000106541	1.13691	2.19693	355.64	119.593	3.2345	32.6467	203.308	147.488
AGR3 ENSG00000173467	0.247156	0.861141	13.3832	0.441545	1.72213	2.33623	3.09381	1.09745
AGRN ENSG00000188157	0.696288	0.234876	51.1156	21.6599	0.645696	57.3088	44.5831	129.492
AGT ENSG00000135744	2.4503	3.82766	1.38594	0.541892	0.656948	84.5903	11.679	1.05097
AGTPBP1 ENSG00000135049	1.22968	0.688383	0.508338	1.12384	1.75506	0.133984	0.167873	14.573
AGTR1 ENSG00000144891	0.716372	1.63072	0.361763	0.558891	6.87348	0.296167	5.84208	6.92478
AGTRAP ENSG00000177674	28.2762	658.659	22.6597	151.453	161.405	25.6259	406.991	29.8265
AHCTF1 ENSG00000153207	0.415963	1.15278	4.02214	8.16565	0.0838354	46.1088	0.303969	2.36149
AHCY ENSG00000101444	160.172	301.213	19.6695	51.1588	6.65154	56.449	0.443115	26.1046
AHCYL1 ENSG00000168710	194.153	36.2673	61.1408	72.3563	174.548	36.1152	0.0515335	66.53
AHCYL2 ENSG00000158467	0.000913131	0.190065	18.61	16.4465	6.57154	0.847491	78.0807	4.81873
AHDC1 ENSG00000126705	1.03862	1.60629	10.3244	2.01666	101.152	0.411405	19.5829	0.292248
AHI1 ENSG00000135541	27.2866	7.1852	1.49673	97.0032	0.0345362	48.1729	22.4425	71.0368
AHNAK ENSG00000124942	501.06	3.3706	259.154	986.613	185.063	475.418	587.97	205.453
AHNAK2 ENSG00000185567	565.22	211.85	4.84567	0.911674	30.5807	58.7669	0.796697	15.1016
AHR ENSG00000106546	4.64079	1.41831	21.41	0.000443361	4.49971	21.818	15.9952	70.0747
AHRR ENSG00000063438	0.0881756	3.2021	1.59621	1.71746	0.303002	5.62821	0.186105	0.346679
AHSA1 ENSG00000100591	25.4785	39.1596	41.8618	63.4411	140.198	8.93422	14.8925	2.7802
AHSA2 ENSG00000173209	3.61215	0.149434	0.833371	103.665	9.50294	81.7169	2.3933	0.986298
AHSG ENSG00000145192	0.238061	0.361824	0.747942	1.1935	0.000758376	5.5012	0.115807	2.05443
AIDA ENSG00000186063	3.3616	0.00510218	0.0548217	1.65226	0.193447	11.4141	0.877234	0.00250074
AIF1 ENSG00000204472	77.3865	59.6411	16.0039	0.0731796	0.536949	7.02777	10.3261	24.4405
AIF1L ENSG00000126878	2.24251	0.051772	3.3766	0.0751633	12.5186	0.290671	0.0127971	0.112112
AIFM1 ENSG00000156709	9.82633	234.611	27.279	69.5703	0.189833	0.303945	170.739	6.18109
AIFM2 ENSG00000042286	16.8304	75.7864	3.19895	24.8792	1.04842	29.0248	1.86359	28.6854
AIFM3 ENSG00000183773	5.14862	2.53168	0.547761	10.8134	13.0064	1.5248	0.771613	3.67645
AIG1 ENSG00000146416	42.5422	162.273	30.9736	82.4513	121.657	4.11067	31.8248	0.46002
AIM1 ENSG00000112297	1.71961	23.9197	27.8633	40.3203	2.3485	5.52428	23.8302	1.90061
AIM1L ENSG00000176092	0.719109	1.2481	7.33545	1.07798	0.111805	0.0664988	3.18784	0.909685
AIM2 ENSG00000163568	1.69892	0.490619	0.177969	0.0106554	5.08422	0.0203426	0.218562	1.60988
AIMP1 ENSG00000164022	19.585	0.212633	32.6738	13.4005	25.7397	2.62594	29.5485	1.04246
AIMP2 ENSG00000106305	3.61774	49.1516	0.349609	4.60239	2.90716	7.23027	0.143989	24.2274
AIP ENSG00000110711	212.794	118.915	3.84777	60.336	303.086	18.2582	288.127	85.4393
AIPL1 ENSG00000129221	4.67011	0.580339	0.207019	5.2589	0.166606	0.139108	0.358026	0.538656
AIRE ENSG00000160224	0.229449	0.188079	0.548095	2.64087	0.010571	0.127511	1.1348	0.959635
AJ239318.1 ENSG00000280108	0.171482	0.0194941	0.18115	0.0133522	0.00260878	0.134211	0.282167	0.620255
AJAP1 ENSG00000196581	11.7401	0.263768	0.0180186	0.872901	62.209	0.0573993	4.36469	0.302313
AJUBA ENSG00000129474	2.88036	4.34921	6.89855	0.682062	0.346775	8.94858	0.710179	0.251882
AK1 ENSG00000106992	101.3	56.9333	7.17966	0.0185391	8.56479	4.46924	10.1665	1.70511
AK2 ENSG00000004455	7.16164	217.38	154.078	65.8899	73.8485	0.525162	0.348748	64.2628
AK3 ENSG00000147853	22.8164	2.77957	29.9401	41.3522	1.41401	18.2193	29.4494	11.9766
AK4 ENSG00000162433	3.68156	0.119856	1.64444	14.7281	0.248937	0.147364	3.44098	3.2884
AK5 ENSG00000154027	0.192351	14.7054	0.47343	0.101225	0.110366	0.0164792	0.720595	4.8014
AK6 ENSG00000085231	6.41594	4.16355e-05	15.0014	7.14436	1.44787	5.56671	0.512588	0.0244407
AK7 ENSG00000140057	1.06464	0.662329	0.115484	1.18368	0.212556	1.35229	0.0481736	0.0459231
AK8 ENSG00000165695	8.19483	5.44245	0.0854068	0.728631	1.32919	0.783284	1.89299	0.104782
AK9 ENSG00000155085	0.97303	2.46012	0.00226242	0.0539368	1.96895	0.161743	36.2264	1.22399
AKAP1 ENSG00000121057	285.446	95.5262	107.36	97.1534	14.9028	106.716	120.317	56.4563
AKAP10 ENSG00000108599	2.24323	27.628	1.90983	15.8741	13.025	4.69016	2.16821	4.14955
AKAP11 ENSG00000023516	52.2208	0.294642	5.96014	36.3065	0.545585	3.33899	35.9165	2.02009
AKAP12 ENSG00000131016	32.0945	0.0721557	14.1568	0.24812	27.6404	14.5458	1.66313	23.7192
AKAP13 ENSG00000170776	50.4682	14.7268	7.40206	28.7208	4.45388	30.4839	21.7878	23.943
AKAP14 ENSG00000186471	0.155874	0.176465	0.240511	0.171492	0.280575	0.191381	0.509307	0.227022
AKAP17A ENSG00000197976	2.35686	3.30955	30.241	22.2369	18.6327	0.541183	7.52305	36.2659
AKAP3 ENSG00000111254	0.119622	2.05513	0.595481	9.77338	2.28843	1.19582	2.14022	6.61234
AKAP4 ENSG00000147081	0.335418	0.0401652	0.476427	0.57839	3.856	0.415206	0.103375	0.183082
AKAP5 ENSG00000179841	0.945493	0.325267	0.123972	0.345719	0.097689	0.0512078	0.410202	0.570128
AKAP6 ENSG00000151320	0.0466389	0.180511	0.859246	1.62945	0.802479	0.597509	1.03605	0.0392755
AKAP7 ENSG00000118507	0.00996105	6.2497	3.06592	2.75864	0.154227	0.029407	5.85233	27.6851
AKAP8 ENSG00000105127	1.62247	145.888	66.2939	62.3334	1.22064	3.72826	12.2701	0.000568658
AKAP8L ENSG00000011243	83.3594	161.356	73.8987	118.543	95.9928	98.0298	194.82	146.436
AKAP9 ENSG00000127914	9.54997	2.62904	31.9953	48.4307	9.79072	20.4976	63.8019	43.7596
AKIP1 ENSG00000166452	4.62253	90.2196	23.0322	8.70004	5.82062	3.34904	0.207754	38.0236
AKIRIN1 ENSG00000174574	57.018	17.7825	21.3149	19.2765	2.12107	3.36291	5.81594	5.94867
AKIRIN2 ENSG00000135334	0.398273	3.66578	7.35133	0.236645	3.20431	0.634845	0.224274	39.8647
AKNA ENSG00000106948	1.21591	79.4376	0.452828	0.40159	28.2644	341.429	9.75787	35.0603
AKNAD1 ENSG00000162641	0.577658	7.51038	0.13205	0.0228721	1.79305	0.928316	2.71039	0.0253685
AKR1A1 ENSG00000117448	78.1414	589.417	70.8328	62.6406	56.1177	46.268	131.296	9.86841
AKR1B1 ENSG00000085662	0.895667	236.458	5.00807	5.70878	0.126117	42.1418	0.451593	0.371239
AKR1B15 ENSG00000227471	0.556735	0.113893	0.00317649	0.0880336	0.872883	0.0411836	0.693695	0.2448
AKR1C1 ENSG00000187134	126.096	72.4905	10.9126	1.15867	23.0108	36.4719	1.60215	3.14145
AKR1C2 ENSG00000151632	77.3627	16.0452	21.0327	10.9465	19.8529	51.0798	3.66065	4.91283
AKR1C3 ENSG00000196139	18.4344	3.20319	16.47	0.0173146	1.266	4.07155	2.63502	1.62963
AKR1D1 ENSG00000122787	0.276604	0.796611	1.51606	1.09886	0.737579	0.123411	0.287354	0.112124
AKR1E2 ENSG00000165568	0.000264003	3.80366	1.33842	3.59695	0.239355	5.58014	0.728053	0.36373
AKR7A2 ENSG00000053371	258.102	304.434	86.269	19.8752	0.336534	2.11143	27.5599	5.67055
AKR7A3 ENSG00000162482	0.679263	4.74612	0.502512	0.229944	0.834538	2.43534	1.40394	0.587271
AKR7L ENSG00000211454	0.0709279	3.28483e-05	1.8072e-08	0.630653	0.76535	0.169313	0.316422	0.00328819
AKT1 ENSG00000142208	7.81699	89.4892	352.841	296.857	308.282	113.018	264.887	225.83
AKT1S1 ENSG00000204673	79.4138	54.3507	4.27921	103.404	4.21344	198.183	22.3423	44.5433
AKT2 ENSG00000105221	70.5895	26.9771	152	174.974	290.276	151.23	65.9775	0.728301
AKT3 ENSG00000117020	131.585	1.19331	3.1899	81.3473	1.60207	0.72841	152.444	7.85435
AKTIP ENSG00000166971	11.0362	2.51974	0.908769	42.2585	1.33275	0.590063	18.4048	4.57877
AL023806.1 ENSG00000280184	0.159605	0.0828564	0.0115378	1.97742	1.48689	0.243087	0.945101	0.0664818
AL049794.1 ENSG00000280240	0.653398	1.3169	0.0597775	0.48322	0.160521	0.587447	0.2761	0.0157963
AL133475.1 ENSG00000281602	0.134298	0.354434	0.00615033	0.134522	0.0269502	0.000241403	0.00888989	0.194481
AL354828.1 ENSG00000279282	0.118154	0.884526	0.0337197	0.167572	0.138938	0.351433	0.000187652	0.198504
AL354828.2 ENSG00000280175	0.0429816	0.0739077	1.08462	0.635246	1.13179	0.00427687	0.521861	0.233417
AL356053.1 ENSG00000150076	2.98729	0.0158433	0.166326	2.22776	0.891423	0.668538	0.609177	0.140671
AL356585.1 ENSG00000279081	0.0152713	0.128326	0.038096	0.00933281	2.1337	0.768639	0.263366	0.111566
AL358852.1 ENSG00000278899	0.4994	0.182064	0.00295223	0.0287066	1.01483	0.0252361	0.168468	2.9291
AL365181.1 ENSG00000280316	0.454112	0.0460315	0.267004	0.100878	0.204834	6.96127	0.040652	0.796019
AL513523.2 ENSG00000279767	3.1502	3.31196	1.04413	0.516084	0.271169	52.2057	1.43166	3.27751
AL589743.1 ENSG00000279508	29.4147	165.687	3.15377e-05	11.3176	3.08053	1.09477	37.8689	42.8047
ALAD ENSG00000148218	0.588779	21.8341	26.4609	13.4845	0.459929	2.48039	26.0785	12.2548
ALAS1 ENSG00000023330	50.1206	0.847577	34.6318	0.571946	1.81413	1.62527	33.9187	22.5185
ALAS2 ENSG00000158578	0.0675254	1.11411	0.411535	0.381622	0.0725828	0.12867	0.299193	0.292068
ALB ENSG00000163631	0.514914	12.8359	0.0652529	0.205204	0.0506237	7.19124	3.06605	0.247363
ALCAM ENSG00000170017	71.3681	1.37155	47.4411	113.215	18.5167	1.42794	22.6059	4.47188
ALDH16A1 ENSG00000161618	74.303	71.0635	8.15303	36.6623	13.0404	36.499	11.8627	24.8723
ALDH18A1 ENSG00000059573	34.2611	219.473	132.284	35.7487	42.875	2.38667	31.826	4.1228
ALDH1A1 ENSG00000165092	159.991	0.913882	2.66901	23.7389	0.0812599	8.36646	6.3496	15.9418
ALDH1A2 ENSG00000128918	11.186	96.2695	44.7789	1.12046	2.53728	27.2597	0.29906	0.0916891
ALDH1A3 ENSG00000184254	0.446587	0.200228	167.944	193.47	19.2872	44.632	134.913	15.0792
ALDH1B1 ENSG00000137124	767.329	130.236	8.95986	5.3632	19.0515	131.5	5.15881	0.216746
ALDH1L1 ENSG00000144908	90.7024	26.7931	31.6687	4.40947	0.590265	1.01836	5.88122	2.51236
ALDH1L2 ENSG00000136010	7.52724	0.762852	5.73569	0.0970561	17.2556	4.04877	0.849189	0.70524
ALDH3A1 ENSG00000108602	0.560179	0.00522877	12.1345	1.48014	0.608983	1.86283	0.221719	14.4241
ALDH3A2 ENSG00000072210	0.761037	83.6043	3.08465	62.1866	34.2743	5.63844	319.3	83.9041
ALDH3B1 ENSG00000006534	34.7187	8.0852	1.43356	1.87189	33.8196	18.7958	0.595022	3.75516
ALDH3B2 ENSG00000132746	0.633614	1.6067	27.7218	0.347146	0.814496	0.0383841	0.0317541	0.0361089
ALDH4A1 ENSG00000159423	143.125	9.26362	91.7069	119.815	0.892363	10.8264	1.85513	1.27877
ALDH5A1 ENSG00000112294	0.342504	20.5809	6.01526	0.436685	3.13637	4.71463	1.63044	9.38761
ALDH6A1 ENSG00000119711	0.593073	23.195	3.14411	93.3261	64.2281	10.3215	5.19419	8.39328
ALDH7A1 ENSG00000164904	63.0846	62.8265	28.4411	87.1765	20.9613	0.712265	6.49753	1.19641
ALDH8A1 ENSG00000118514	0.292675	2.95247	0.40397	0.0185222	0.186263	0.215743	0.199792	1.77886
ALDH9A1 ENSG00000143149	10.4034	145.212	12.6866	30.9993	11.027	12.4774	3.40872	12.9152
ALDOA ENSG00000149925	2240.39	166.73	462.111	470.072	323.884	767.877	457.193	169.285
ALDOC ENSG00000109107	51.1971	89.8703	20.5781	3.73956	0.0530905	0.633548	52.2895	0.803833
ALG1 ENSG00000033011	152.645	44.5413	18.6045	20.6484	4.68635	4.25455	1.30397	1.96257
ALG10 ENSG00000139133	2.79109	1.09496	1.20961	14.571	1.85817	0.656132	0.613148	1.96933
ALG10B ENSG00000175548	1.75239	28.2021	6.48685	1.3392	30.695	0.0759807	4.64982	0.049357
ALG11 ENSG00000253710	0.0989896	0.406659	0.0444466	0.331983	0.115616	0.0438472	0.829853	0.013933
ALG12 ENSG00000182858	2.79703	69.4807	29.2061	38.2797	17.5416	53.7999	104.293	134.745
ALG13 ENSG00000101901	1.9125	1.74362	26.1068	24.4688	14.8183	1.21258	1.64308	3.93985
ALG14 ENSG00000172339	8.26479	3.59665	0.261805	5.00404	1.86982	1.68525	0.962974	16.5529
ALG1L ENSG00000189366	0.356842	5.21796	1.74065	1.16902	0.0839913	0.831579	0.373532	0.326836
ALG1L2 ENSG00000251287	0.850364	0.778633	0.683162	0.443086	0.537662	1.41021	1.66742	0.00445348
ALG2 ENSG00000119523	0.0145936	8.06087	3.6477	57.1984	3.54882	12.959	41.1314	11.96
ALG3 ENSG00000214160	28.389	0.544954	94.4563	27.4104	180.445	15.8889	28.8816	1.53939
ALG5 ENSG00000120697	1.39885	11.9597	17.518	49.1123	26.7283	1.25981	2.66416	13.5042
ALG6 ENSG00000088035	2.55969	12.842	6.94406	0.410922	0.104839	0.115751	23.6975	0.675959
ALG8 ENSG00000159063	0.254213	5.05441	2.77082	9.69843	0.760873	14.1422	45.4709	5.14414
ALG9 ENSG00000086848	6.4963	14.2274	0.913727	1.09806	3.80983	7.63146	14.8134	3.29749
ALK ENSG00000171094	0.73463	0.0723624	0.0351204	1.16796	0.989908	0.487192	0.483049	0.0357617
ALKBH1 ENSG00000100601	0.908068	2.11854	0.207169	10.1772	2.90292	1.86808	1.15357	0.385627
ALKBH2 ENSG00000189046	7.68978	55.7636	15.3604	30.1967	2.56349	40.4645	82.3822	2.03712
ALKBH3 ENSG00000166199	3.28045	132.051	19.8434	20.6138	95.6822	6.26063	0.36053	1.75042
ALKBH4 ENSG00000160993	104.99	65.5978	19.8953	18.5955	7.2975	5.73688	0.304841	31.5126
ALKBH5 ENSG00000091542	595.482	90.2415	74.5187	66.445	51.7975	19.4653	70.4002	48.7187
ALKBH6 ENSG00000239382	2.41111	64.5903	19.9809	78.5851	62.5754	8.38552	0.968602	0.64338
ALKBH7 ENSG00000125652	350.696	206.579	10.5485	358.529	351.517	222.39	189.065	57.8405
ALKBH8 ENSG00000137760	9.06222	0.151065	1.32956	2.72253	1.40135	0.998468	0.899729	0.00688944
ALLC ENSG00000151360	0.688685	0.111124	0.264366	0.117939	0.253598	0.0141965	0.0850443	0.0435748
ALMS1 ENSG00000116127	0.0497097	1.3146	0.208703	0.108895	3.72119	18.9437	2.04455	0.456692
ALOX12 ENSG00000108839	0.194689	0.00167059	0.328625	1.77638	1.54878	0.713142	0.391137	1.13711
ALOX12B ENSG00000179477	0.34263	0.402861	0.0447241	3.54195	0.252622	0.00804155	0.108883	0.0457766
ALOX15 ENSG00000161905	6.46332e-05	0.341046	0.462116	0.463177	1.92139	0.424313	2.62168	0.262516
ALOX15B ENSG00000179593	185.296	33.5188	399.163	276.821	1.56595	7.81506	123.654	3.16784
ALOX5 ENSG00000012779	29.557	16.8918	32.6848	1.34415	0.454601	5.42774	1.58233	0.0838914
ALOX5AP ENSG00000132965	40.3085	1.44567	20.0843	4.2583	24.4282	0.077269	1.36468	3.19782
ALPK1 ENSG00000073331	1.00975	17.5729	29.1831	1.29204	0.501695	6.9394	1.63185	14.3643
ALPK2 ENSG00000198796	0.125604	0.405617	0.0401116	0.115345	1.5975	0.771754	0.140719	0.337032
ALPK3 ENSG00000136383	8.03214	0.787098	0.00332327	0.0406741	0.0382402	4.88256	6.81043	0.353512
ALPL ENSG00000162551	0.258593	4.95005	0.966778	4.674	0.093058	0.590643	0.477472	28.2736
ALPP ENSG00000163283	1.25365	0.0171179	0.108412	0.0160627	0.0560505	0.277171	0.157606	0.35084
ALS2 ENSG00000003393	8.79006	0.999847	4.41725	3.66171	3.71023	0.878615	7.51309	2.03585
ALS2CL ENSG00000178038	0.000872712	8.12618	60.6566	6.82319	47.1516	1.12204	12.5097	32.4028
ALS2CR11 ENSG00000155754	1.81406	4.10534	3.362	0.97651	1.47014	0.0302735	1.21278	0.867226
ALS2CR12 ENSG00000155749	0.629204	0.819732	1.82782	0.0550368	0.397217	0.38485	1.53706	0.0804268
ALX3 ENSG00000156150	2.83631	0.108273	0.264345	0.0506876	0.387293	0.00382361	0.127259	0.429414
ALYREF ENSG00000183684	2.17047	46.8	40.6426	3.05091	85.9489	1.45161	0.0645193	24.882
AMACR ENSG00000242110	1.30556	109.415	39.8515	14.3095	0.0537225	0.200871	46.1399	28.5528
AMBN ENSG00000178522	0.0192086	0.41108	0.0268354	0.0332798	0.340727	0.0490618	0.658514	0.288494
AMBP ENSG00000106927	5.26356	1.54779	1.6297	1.36805	0.0997622	0.109412	2.25562	0.586841
AMBRA1 ENSG00000110497	17.0605	9.53161	7.12114	5.68179	5.26298	23.4422	0.305937	0.505426
AMD1 ENSG00000123505	0.0183799	1.29308	74.6131	119.973	1.10216	0.0581555	118.181	112.615
AMDHD1 ENSG00000139344	0.345142	3.2665	0.365101	0.0116712	0.0336252	0.027239	0.119519	0.747553
AMDHD2 ENSG00000162066	18.7596	0.373665	18.4379	0.99086	1.13271	108.676	5.06014	32.819
AMELX ENSG00000125363	0.0143586	0.0360256	1.74033	0.503626	0.56796	0.10687	0.669039	0.13026
AMER1 ENSG00000184675	44.2671	6.31177	1.77923	1.11596	0.179039	1.79815	0.0780152	2.50839
AMER2 ENSG00000165566	0.0963737	0.164876	0.912997	0.588037	0.317548	0.145923	0.46849	0.0230727
AMFR ENSG00000159461	176.544	57.5269	40.8158	0.782742	57.7731	3.1996	14.7794	0.515938
AMH ENSG00000104899	6.19217	1.94866	0.324025	1.40948	0.0447131	5.7555	0.727715	5.60344
AMHR2 ENSG00000135409	0.340145	0.020849	0.177979	0.00300357	1.5061	0.0310401	0.343389	8.54717e-05
AMIGO1 ENSG00000181754	0.292357	8.67978	0.752886	0.759466	32.2758	4.75514	94.4053	0.554146
AMIGO2 ENSG00000139211	1.76871	0.614667	12.9418	25.5972	6.13653	0.0110504	2.74586	18.1679
AMIGO3 ENSG00000176020	1.37338	5.38982	0.022453	0.281041	0.291159	0.248538	1.80021	0.706138
AMMECR1 ENSG00000101935	0.142673	4.62123	2.49931	0.525396	0.0539677	5.75323	17.4563	0.628225
AMMECR1L ENSG00000144233	1.53816	3.90039	9.9373	5.83104	0.781247	68.5711	0.542312	10.7465
AMN ENSG00000166126	0.0380947	0.874309	2.81505	1.06923	0.0316964	16.2853	5.34317	4.16716
AMN1 ENSG00000151743	0.98195	2.98641	7.90232	0.951896	1.6558	0.833059	10.1142	1.37656
AMOT ENSG00000126016	71.9865	1.44417	13.1987	4.8604	0.803071	0.00538258	1.51726	0.665047
AMOTL1 ENSG00000166025	102.034	176.19	2.05075	25.2376	1.92194	81.2057	0.000535196	0.737032
AMOTL2 ENSG00000114019	62.2566	1.39498	11.477	0.602817	1.8146	65.8947	14.6941	5.54839
AMPD1 ENSG00000116748	7.68537	18.3114	3.5758	0.135895	0.0564587	0.451261	0.00293027	0.193119
AMPD2 ENSG00000116337	320.153	3.30765	3.84334	2.61914	247.605	9.68791	2.67719	41.1856
AMPD3 ENSG00000133805	1.899	5.35392	4.06989	3.93312	16.8241	0.134561	0.558898	5.28463
AMPH ENSG00000078053	0.6146	2.26072	2.80659	0.023713	0.562965	0.533002	3.18597	0.0508384
AMT ENSG00000145020	2.25656	1.13891	0.646837	0.0396839	0.0747662	0.320458	1.46806	0.875175
AMY1A ENSG00000237763	0.515786	2.9751	0.574666	3.97833	6.33874	0.234683	0.352206	1.39969
AMY1B ENSG00000174876	0.0237982	0.124662	1.78226	23.5573	0.042832	5.79465	0.189041	2.22319
AMY1C ENSG00000187733	0.329601	0.0472922	2.79338	0.300153	0.742869	6.47323	4.84937	0.794589
AMY2B ENSG00000240038	0.030847	0.0805086	10.9794	0.535212	0.129099	21.1597	0.364097	11.4893
AMZ1 ENSG00000174945	0.27777	3.45772	0.239153	1.00415	0.118816	0.00204762	0.369036	0.0984166
AMZ2 ENSG00000196704	21.9592	8.33573	13.8336	8.38824	0.85335	0.46477	6.96995	0.149384
ANAPC1 ENSG00000153107	0.657112	28.5966	16.7946	2.08242	0.00267985	32.9049	10.8778	8.93879
ANAPC10 ENSG00000164162	14.407	0.294533	0.413192	0.0860022	12.546	10.9951	0.512776	2.53139
ANAPC11 ENSG00000141552	861.066	386.057	94.2761	154.344	11.8102	352.32	43.7123	232.172
ANAPC13 ENSG00000129055	23.2165	2.27935	5.26284	37.9995	6.33867	2.21219	18.7969	5.05734
ANAPC15 ENSG00000110200	495.226	27.54	28.357	4.89422	126.773	2.02656	14.7864	154.989
ANAPC16 ENSG00000166295	268.621	154.914	65.5765	167.798	2.81078	18.5123	172.805	4.5414
ANAPC2 ENSG00000176248	20.8558	33.9211	30.1561	69.3599	0.493641	9.89583	56.096	41.4726
ANAPC4 ENSG00000053900	2.88941	9.92122	20.4125	6.44333	6.5467	8.88133	7.64859	0.0745217
ANAPC5 ENSG00000089053	42.7198	101.945	209.609	144.782	130.188	108.246	206.01	92.0917
ANAPC7 ENSG00000196510	104.161	239.087	14.0366	4.69846	1.86901	29.6574	3.23073	15.1183
ANG ENSG00000214274	0.0955587	136.174	35.4652	26.2256	6.49908	24.0061	66.3535	2.74123
ANGEL1 ENSG00000013523	53.0166	88.6269	21.5348	3.22461	7.48644	1.54965	1.48344	1.6692
ANGEL2 ENSG00000174606	25.1172	2.2116	22.6462	2.48071	0.92666	8.19786	1.86816	1.04453
ANGPT1 ENSG00000154188	37.1841	4.85432	2.98295	2.77951	5.243	5.23436	0.000906583	0.829408
ANGPT2 ENSG00000091879	0.179967	1.01266	0.415283	0.0462779	3.05515	1.67652	2.08018	3.24562
ANGPT4 ENSG00000101280	0.881123	1.9007	0.117518	0.0960151	0.459815	5.18735	0.0821479	0.12509
ANGPTL1 ENSG00000116194	0.269541	2.02983	0.402498	2.25581	0.586442	14.8217	1.02753	0.506267
ANGPTL2 ENSG00000136859	97.4314	209.439	2.1919	8.68487	4.33528	52.3629	7.24822	2.60695
ANGPTL3 ENSG00000132855	1.25487	2.45907	0.185273	0.0310022	0.182434	0.0156992	0.0118221	0.524375
ANGPTL4 ENSG00000167772	33.1948	24.0937	33.8932	31.3709	9.05329	0.845616	0.152967	2.5641
ANGPTL6 ENSG00000130812	1.85133	1.97004	0.786024	0.161523	0.230704	10.8963	0.407636	1.05527
ANGPTL7 ENSG00000171819	1.03423	0.712373	0.136287	2.14588	2.31159	0.5735	0.956133	0.409884
ANGPTL8 ENSG00000130173	4.11791	1.98494	0.12723	0.44488	0.0329542	2.89418	2.6135	0.770395
ANHX ENSG00000227059	0.253295	0.0635903	0.015589	0.0072511	0.23664	0.192548	0.0593448	0.313494
ANK1 ENSG00000029534	7.74439	0.687231	13.3154	1.42526	0.685075	0.629608	0.378667	2.51112
ANK2 ENSG00000145362	0.413495	1.60954	1.88044	12.1954	0.12257	18.1697	6.55393	0.0913496
ANK3 ENSG00000151150	0.317713	5.5916	17.9594	55.342	6.43909	4.30313	43.2624	24.4678
ANKAR ENSG00000151687	0.111251	9.24365e-05	2.4943	0.214083	0.83327	4.1928	7.8186	0.817568
ANKDD1A ENSG00000166839	1.57017	1.46065	4.66963	1.36926	7.12048	18.9581	0.488382	5.46157
ANKDD1B ENSG00000189045	0.218583	1.29418	2.12529	7.32599	0.528484	0.755265	0.0107832	0.179377
ANKEF1 ENSG00000132623	0.0636627	0.949038	2.94013	0.444368	0.108538	0.143554	1.37283	2.39314
ANKFN1 ENSG00000153930	0.0111182	0.319619	0.152909	1.32804	0.265279	0.45157	0.328339	0.183859
ANKFY1 ENSG00000185722	13.1186	0.217913	31.6979	2.11019	49.6286	0.0514665	25.3762	20.2874
ANKH ENSG00000154122	45.4829	77.9407	1.48897	78.0844	21.5545	20.3588	268.495	24.8671
ANKHD1 ENSG00000131503	3.96261	11.3362	4.65111	7.58982	0.569542	22.9629	5.87716	1.78088
ANKHD1-EIF4EBP3 ENSG00000254996	0.855151	0.00761868	1.50005	0.40619	0.940823	1.56885	0.0465168	1.98263
ANKIB1 ENSG00000001629	4.53996	30.6554	6.41532	1.08301	9.33793	9.70059	0.92654	2.06109
ANKK1 ENSG00000170209	0.494996	2.32689	0.0987809	0.362952	1.36735	0.00739985	2.12428	2.00741
ANKLE1 ENSG00000160117	2.37675	0.980115	0.000434138	0.0116956	0.291908	1.62807	1.2909	0.334677
ANKLE2 ENSG00000176915	8.91392	5.13955	66.5024	204.809	0.714873	146.906	52.5859	54.6277
ANKMY1 ENSG00000144504	13.5462	106.826	17.3116	0.56959	24.8287	15.9036	3.98567	0.473573
ANKMY2 ENSG00000106524	1.57535	1.41485	23.0068	0.258188	10.5549	12.3959	11.3891	0.399101
ANKRA2 ENSG00000164331	29.423	1.65807	0.0993583	68.7442	0.677852	1.40223	8.66548	4.45556
ANKRD1 ENSG00000148677	0.21259	0.513477	0.106632	0.816815	0.118801	0.283027	1.19055	0.263933
ANKRD10 ENSG00000088448	9.45667	9.64188	72.1768	129.41	12.1837	37.3614	75.6976	8.28167
ANKRD11 ENSG00000167522	122.297	64.7237	74.5957	69.3614	7.56067	3.60174	24.1879	0.261765
ANKRD12 ENSG00000101745	19.7976	3.28789	24.2784	9.04887	28.2931	10.1028	0.125609	12.8604
ANKRD13A ENSG00000076513	2.33751	13.9358	16.3841	2.60914	83.7399	40.9275	0.872423	12.0624
ANKRD13B ENSG00000198720	2.19936	17.3815	0.849274	0.0760853	8.98982	15.3326	15.4881	2.10308
ANKRD13C ENSG00000118454	0.0289343	1.87415	19.3151	12.2745	15.6267	1.25468	5.75873	4.28185
ANKRD13D ENSG00000172932	24.6783	1.27025	24.6761	90.2425	181.285	166.888	81.737	13.3019
ANKRD16 ENSG00000134461	29.785	36.8059	6.80353	23.4274	0.231108	23.9053	8.8667	4.52673
ANKRD17 ENSG00000132466	0.189873	17.7888	15.5412	6.41965	3.13905	0.444467	19.3128	20.5833
ANKRD18A ENSG00000180071	2.06161	1.98359	0.466563	0.127523	2.57923	5.52466	0.0737604	0.0695607
ANKRD18B ENSG00000230453	0.285282	1.57981	3.05578	3.3746	1.8313	1.55737	1.25123	0.867605
ANKRD2 ENSG00000165887	1.39814	0.426563	2.8825	0.377651	0.0439793	0.265766	0.43162	46.8872
ANKRD20A1 ENSG00000260691	1.19069	0.785328	0.733674	0.121944	0.250076	2.17026	0.742654	0.551915
ANKRD20A2 ENSG00000183148	1.30317	0.0534263	0.302365	0.261357	0.0737056	0.0410712	1.10302	0.728127
ANKRD20A3 ENSG00000276203	1.3763	0.0297524	0.307337	0.624093	0.0960948	0.345055	0.156573	0.0026125
ANKRD20A4 ENSG00000172014	0.81724	0.208176	0.0102715	0.160389	0.220727	0.400741	0.542985	0.123538
ANKRD22 ENSG00000152766	0.643436	0.127912	7.09532	8.64311	0.580778	0.217644	0.715028	0.569471
ANKRD23 ENSG00000163126	6.27408	28.3908	1.63027	20.7997	7.86598	15.8121	7.91546	3.68075
ANKRD24 ENSG00000089847	2.20141	0.85185	0.126745	0.240536	4.07525	0.0773142	1.96291	0.338153
ANKRD26 ENSG00000107890	1.13908	2.41036	0.863438	5.79334	2.19781	0.979829	20.8005	1.10329
ANKRD27 ENSG00000105186	0.240687	6.2394	0.714999	20.2723	0.0163048	0.220718	2.28818	41.2392
ANKRD28 ENSG00000206560	1.90332	0.377952	0.0804153	13.5957	1.34873	11.4168	0.0473365	3.27505
ANKRD29 ENSG00000154065	0.81258	0.00203882	3.13979	3.77612	5.42537	5.06452	0.75657	12.2248
ANKRD30A ENSG00000148513	1.57887	1.55405	0.157048	0.287413	0.439754	0.587092	0.0129883	0.618995
ANKRD30B ENSG00000180777	0.646769	0.203906	0.000148669	0.342762	2.1112	0.872324	0.87382	0.945905
ANKRD30BL ENSG00000163046	0.571388	1.63432	0.0236912	0.373781	0.342944	0.184818	0.2465	0.0415324
ANKRD31 ENSG00000145700	0.765159	0.885237	0.59978	1.48734	2.55714e-06	0.00262119	0.98888	0.189849
ANKRD33 ENSG00000167612	0.693626	0.376682	0.0153202	1.393	0.0144998	0.00825383	0.445086	0.128221
ANKRD33B ENSG00000164236	1.3019	0.208261	0.200462	0.87432	12.8891	0.707208	0.822241	1.39025
ANKRD34A ENSG00000272031	8.65085	0.392418	0.543968	3.38179	5.34733	13.6652	1.23128	0.363629
ANKRD34B ENSG00000189127	0.0227977	1.14029	0.0752888	0.213792	0.188397	0.0142031	0.895786	1.68747
ANKRD35 ENSG00000198483	75.7555	32.6539	39.8804	2.61754	2.18928	5.00792	0.753368	12.5295
ANKRD36 ENSG00000135976	3.0287	7.25059	4.32181	13.5403	2.14001	0.34242	23.8469	27.4612
ANKRD36B ENSG00000196912	5.77374	0.656015	3.08987	4.01059	5.38923	0.340847	8.02112	27.3966
ANKRD36C ENSG00000174501	0.234474	6.32428	0.665323	3.99599	6.79219	48.478	7.89114	10.1399
ANKRD37 ENSG00000186352	0.514967	1.181	93.6012	46.8975	0.258957	13.817	55.4316	1.42645
ANKRD39 ENSG00000213337	29.1266	36.8463	0.0353284	0.0597213	24.3128	0.23037	22.3938	56.7735
ANKRD40 ENSG00000154945	27.6008	4.09842	52.2024	15.4934	7.07811	15.6857	1.94363	33.3541
ANKRD42 ENSG00000137494	0.990383	0.102383	0.0674804	0.241353	2.57476	0.44178	65.5611	2.42907
ANKRD44 ENSG00000065413	0.509452	0.00279354	0.428025	5.85212	0.360331	4.42487	0.330639	1.49486
ANKRD45 ENSG00000183831	1.10942	1.49897	0.0615049	0.0236229	4.02563	0.488573	0.273561	0.451259
ANKRD46 ENSG00000186106	3.31015	7.59054	0.732735	12.2213	2.55498	14.7498	10.0085	0.0770781
ANKRD49 ENSG00000168876	6.68884	2.38614	1.61204	2.28615	3.89931	2.55906	0.219785	1.08408
ANKRD50 ENSG00000151458	4.90428	1.03204	10.4047	18.4648	3.61335	1.01852	2.89787	15.3734
ANKRD52 ENSG00000139645	3.34565	93.4309	72.4272	18.5357	61.7513	4.05579	36.1363	84.4767
ANKRD53 ENSG00000144031	8.15611	0.653808	0.466175	0.937164	0.672104	6.90865	0.0273395	4.53339
ANKRD54 ENSG00000100124	2.21374	32.7525	9.33269	15.2332	185.462	4.75716	1.3288	3.02594
ANKRD6 ENSG00000135299	1.57149	8.03787	7.25809	0.193092	0.00399826	4.8336	0.312917	4.31607
ANKRD62 ENSG00000181626	0.696841	2.06681	0.0627484	0.764605	0.000537916	0.227713	0.145858	0.0161348
ANKRD65 ENSG00000235098	1.21204	141.649	6.33781	1.36069	8.13746	0.87644	0.145463	1.24048
ANKRD7 ENSG00000106013	2.44157	0.264337	0.0526631	1.73726	1.27171	0.0385439	1.48612	1.50748
ANKRD9 ENSG00000156381	6.31821	171.821	59.2821	22.167	190.295	36.0859	23.8152	0.066594
ANKS1A ENSG00000064999	1.23547	4.7284	2.57459	0.0149798	1.02682	26.5448	0.400453	0.288679
ANKS1B ENSG00000185046	6.61252	13.6041	0.00412409	0.263509	7.40083	0.117449	0.204575	2.07996
ANKS3 ENSG00000168096	6.71026	55.0391	27.7154	2.46421	96.9954	2.25387	44.9888	8.10016
ANKS4B ENSG00000175311	1.6052	0.710255	0.0377279	1.25058	0.198013	0.197028	0.105183	0.0630377
ANKS6 ENSG00000165138	58.213	6.35145	1.38543	27.9244	0.00010862	14.3504	6.64031	2.13103
ANKUB1 ENSG00000206199	2.47049	0.517366	0.0188202	1.49465	0.0680944	0.0159358	0.00442167	1.91219
ANKZF1 ENSG00000163516	77.9945	15.6706	34.3665	286.301	0.601144	0.258615	154.2	12.4
ANLN ENSG00000011426	0.957038	0.246382	0.691174	0.334111	0.418697	0.159661	0.139917	1.15585
ANO1 ENSG00000131620	0.638605	5.5035	28.2581	71.236	12.4379	20.343	0.66239	5.09787
ANO10 ENSG00000160746	0.701742	73.2645	8.70748	1.40635	34.2789	53.1293	0.108394	47.755
ANO2 ENSG00000047617	0.170747	0.30879	4.87045	0.125745	1.99573	0.69058	0.390758	0.852664
ANO3 ENSG00000134343	0.845662	0.0812061	0.166633	4.52296	0.373843	0.13519	0.0323646	0.214427
ANO4 ENSG00000151572	0.083419	5.52497	6.2299	18.7162	8.68034	0.860175	1.20794	0.000348369
ANO5 ENSG00000171714	17.316	2.67235	0.563369	13.5985	0.0175444	5.36964	2.40453	11.0823
ANO6 ENSG00000177119	8.60169	1.17986	6.10208	18.5173	5.36357	9.08041	1.653	0.935105
ANO7 ENSG00000146205	11.6317	549.813	0.790193	204.435	0.061856	2.49925	810.963	0.538599
ANO8 ENSG00000074855	4.94154	44.0464	17.918	9.50292	4.7478	0.000767691	0.926733	44.7742
ANO9 ENSG00000185101	0.400705	7.91261	108.144	1.36951	0.684171	36.7733	57.4803	0.529964
ANOS1 ENSG00000011201	0.84891	0.992969	0.577419	32.8545	0.111032	2.63133	6.00547	4.06494
ANP32A ENSG00000140350	0.309081	299.085	72.3502	159.591	368.242	0.241258	14.7445	17.035
ANP32B ENSG00000136938	45.129	146.049	43.2765	16.8958	34.1592	48.1339	0.504538	8.90644
ANP32E ENSG00000143401	4.65391	33.7065	0.390814	17.9592	5.55579	13.2879	2.39921	1.24785
ANPEP ENSG00000166825	2.0427	3.66216	228.031	739.698	236.327	1.29685	1122.38	402.225
ANTXR1 ENSG00000169604	118.521	0.972365	2.07016	0.142354	120.488	41.8951	2.81902	8.16081
ANTXR2 ENSG00000163297	145.857	348.911	2.55628	167.495	58.8152	1.27854	0.0190951	28.5555
ANXA1 ENSG00000135046	0.68371	11.4731	191.039	79.7422	7.46957	176.58	0.194967	26.563
ANXA11 ENSG00000122359	495.649	642.154	403.57	214.842	15.6161	4.9265	114.084	109.913
ANXA13 ENSG00000104537	0.170995	0.0483814	0.0687356	2.2241	0.112755	0.0471228	0.0261577	0.0231344
ANXA2 ENSG00000182718	236.688	704.177	513.977	55.0588	14.6524	198.818	0.120398	81.4767
ANXA2R ENSG00000177721	0.684232	1.83534	1.28382	2.3299	4.38668	0.345086	17.8163	0.808757
ANXA3 ENSG00000138772	0.524045	4.41556	21.5723	102.892	3.53726	0.180323	0.0440314	14.4287
ANXA4 ENSG00000196975	30.6952	0.289145	24.5582	12.8862	12.9838	11.5742	4.44504	18.0826
ANXA5 ENSG00000164111	117.275	10.0574	30.2955	203.769	30.1235	19.0738	56.1481	79.2695
ANXA6 ENSG00000197043	1129.53	466.724	14.3446	6.29377	298.559	126.701	128.374	9.65885
ANXA7 ENSG00000138279	2.49717	9.57356	22.061	100.204	6.29149	4.4236	31.6957	70.3607
ANXA8 ENSG00000265190	4.13951	1.75987	35.9341	0.096553	41.4976	2.03449	0.0368219	32.9212
ANXA8L1 ENSG00000264230	3.91241	0.548236	29.2267	0.155363	5.76844	0.440738	2.92993	27.4238
ANXA9 ENSG00000143412	0.347683	0.692816	14.2095	0.549422	9.56621	0.670974	0.0619106	0.889808
AOAH ENSG00000136250	8.94666	5.3495	3.14387	2.52344	13.1225	123.705	58.1226	0.0713103
AOC1 ENSG00000002726	2.56127	6.58347	3.02999	11.8883	0.153962	5.68952	1.21881	0.179912
AOC2 ENSG00000131480	0.193864	0.0672656	0.0916046	0.692282	0.743611	0.10153	0.739204	1.68688
AOC3 ENSG00000131471	275.93	122.7	1.32368	2.09832	141.121	44.6731	9.21326	48.747
AOX1 ENSG00000138356	7.36846	0.169685	3.38256	1.02988	19.435	1.95814	0.86896	2.24305
AP000295.9 ENSG00000249624	0.0530293	0.0672943	0.535922	0.259363	0.281991	1.72695	0.00874965	6.65469e-05
AP000304.12 ENSG00000249209	0.206692	0.387382	0.452917	0.486905	0.0032603	0.319007	0.295904	0.0671827
AP000349.2 ENSG00000280178	0.00931859	1.09324	0.534546	1.48018	0.50194	0.139038	0.146132	0.186426
AP000350.10 ENSG00000251357	0.206139	0.0978543	0.551385	1.67224	1.12461	1.29503e-06	0.563728	0.157252
AP000721.4 ENSG00000256100	1.3175	0.701706	0.372033	0.221294	0.00202364	4.71974e-05	0.0721156	0.255128
AP000769.1 ENSG00000279576	493.964	20.966	124.935	633.878	6.44848	566.323	216.785	199.846
AP000866.1 ENSG00000279342	3.60815	0.251164	0.0824129	0.144564	3.7525	0.189932	1.16411	0.35973
AP006285.2 ENSG00000278919	1.45733	1.60768	0.10804	0.705168	3.97359	0.529275	0.111748	1.29942
AP1AR ENSG00000138660	1.0719	1.07989	9.4481	9.29695	6.78582	3.90727	13.0769	7.89913
AP1B1 ENSG00000100280	70.0268	211.19	75.6282	189.461	17.0198	1.9987	62.5216	22.1146
AP1G1 ENSG00000166747	1.51922	0.449256	34.8847	97.5959	6.91927	30.4469	11.0606	2.45184
AP1G2 ENSG00000213983	74.4022	126.217	212.226	97.14	245.441	1.15131	112.1	31.0871
AP1M1 ENSG00000072958	127.885	123.077	1.11181	2.10544	311.89	97.8038	59.448	178.507
AP1M2 ENSG00000129354	6.68511	307.447	32.976	311.447	5.06484	27.3398	134.951	41.1301
AP1S1 ENSG00000106367	60.5143	121.757	34.585	109.153	127.475	5.01736	125.588	59.2395
AP1S2 ENSG00000182287	6.3431	0.188093	0.341454	1.97347	40.6931	60.1788	2.75287	0.722748
AP1S3 ENSG00000152056	1.12979	0.974941	2.90988	9.45314	1.59564	4.92384	0.0519814	5.12633
AP2A1 ENSG00000196961	227.479	143.742	21.4772	21.3631	112.321	65.4304	61.0256	108.172
AP2A2 ENSG00000183020	17.6335	52.6484	39.7875	264.422	301.772	200.013	44.7474	41.2025
AP2B1 ENSG00000006125	4.01512	97.3266	30.8128	6.17487	25.5732	26.6444	242.808	57.8163
AP2M1 ENSG00000161203	948.711	271.919	111.096	455.376	481.085	58.2898	146.607	40.9854
AP2S1 ENSG00000042753	621.797	540.409	53.9471	617.912	237.58	155.624	68.0543	68.0497
AP3B1 ENSG00000132842	7.03877	2.98877	22.6436	3.84187	2.58213	16.8997	17.7733	4.94831
AP3B2 ENSG00000103723	0.195235	2.59523	0.116364	1.59495	7.20505	4.60817	1.23444	0.0399888
AP3D1 ENSG00000065000	73.0213	60.286	199.531	115.649	0.722046	62.5815	22.2588	81.1967
AP3M1 ENSG00000185009	79.6513	44.3822	4.26521	40.9589	33.278	12.9726	1.47844	0.468711
AP3M2 ENSG00000070718	0.690672	103.681	2.04428	1.37045	1.0247	51.3789	10.0379	2.90554
AP3S1 ENSG00000177879	5.01566	0.00729837	12.0793	40.6888	0.357859	2.26489	20.3128	13.401
AP3S2 ENSG00000157823	101.332	49.8351	3.43532	8.88952	41.0438	0.526168	89.4096	11.0978
AP4B1 ENSG00000134262	1.6092	59.2008	7.50495	2.94601	0.0561414	3.37133	3.39732	1.47352
AP4E1 ENSG00000081014	0.0709314	6.5251	1.06963	0.709008	0.6226	8.55105	6.2682	0.156101
AP4M1 ENSG00000221838	43.6111	50.0084	4.88676	5.38472	9.91463	2.91903	193.112	2.92891
AP4S1 ENSG00000100478	7.43913	0.0802403	8.15765	0.136607	1.21338	0.0487215	0.137805	2.80845
AP5B1 ENSG00000254470	11.8336	1.43997	10.0931	1.38601	5.38515	13.8841	11.0163	46.7012
AP5M1 ENSG00000053770	2.34693	1.71312	13.1772	18.6139	6.03404	1.25833	0.912667	5.41718
AP5S1 ENSG00000125843	9.11662	4.8156	4.61893	15.8076	3.16573	14.3776	27.2121	0.000114161
AP5Z1 ENSG00000242802	0.109489	45.0727	14.2721	10.043	82.9703	111.58	0.582305	14.2396
APAF1 ENSG00000120868	0.0166969	2.70648	13.1294	2.67166	0.596548	0.403171	13.8118	0.378259
APBA1 ENSG00000107282	1.98009	4.11055	0.225256	9.24858	0.673124	0.108321	0.22231	0.987297
APBA2 ENSG00000034053	2.34547	31.6797	3.50486	6.56643	2.1762	16.9774	4.00336	4.19917
APBA3 ENSG00000011132	6.27712	78.8903	50.6611	16.4496	67.5867	0.140194	40.492	147.364
APBB1 ENSG00000166313	116.042	415.571	5.44945	29.1278	239.194	228.348	156.433	10.7559
APBB1IP ENSG00000077420	2.94918	0.188587	1.40662	3.40186	5.50142	2.12339	1.93509	12.464
APBB2 ENSG00000163697	42.9075	1.77777	1.39572	0.487388	13.8393	23.8079	0.19843	0.442904
APBB3 ENSG00000113108	16.9584	148.153	66.5517	39.5023	141.893	24.7888	3.59226	35.6969
APC ENSG00000134982	1.30651	3.2983	0.230481	73.1121	0.0318461	0.31968	0.0144269	0.529018
APC2 ENSG00000115266	0.824528	1.38549	0.39034	1.50578	0.0221812	0.0491876	0.246742	0.0471958
APCDD1 ENSG00000154856	22.1354	4.11597	9.72214	29.8384	57.5003	4.46185	2.46874	266.988
APCDD1L ENSG00000198768	1.00645	4.13286	1.83122	0.066388	1.83763	8.47394	0.283746	1.62914
APEH ENSG00000164062	136.269	326.726	16.3957	42.6091	7.59681	154.108	23.7821	43.2752
APELA ENSG00000248329	0.558317	0.0626999	0.835585	6.54339	0.234171	0.0224045	0.0516876	0.0184735
APEX1 ENSG00000100823	45.4867	216.871	30.1418	5.48709	95.2806	17.9593	159.552	163.158
APEX2 ENSG00000169188	9.53687	30.1424	13.6607	11.1083	4.16312	47.186	9.91144	0.417534
APH1A ENSG00000117362	1.90267	16.6148	85.8387	248.827	8.94805	168.287	118.443	21.1702
APH1B ENSG00000138613	13.0719	38.8944	25.4288	71.4242	3.51636	12.8579	35.5198	28.9068
API5 ENSG00000166181	13.1902	0.43661	14.5376	12.5466	6.97974	2.10194	15.577	0.958871
APIP ENSG00000149089	4.03676	0.894349	5.90198	3.95173	6.03766	6.69683	0.0546553	11.2754
APITD1 ENSG00000175279	1.18804	1.92368	0.336943	3.88884	1.33009	0.943586	13.8512	1.42699
APLF ENSG00000169621	4.96612	0.610556	0.0296245	0.853117	2.03652	0.420629	2.82529	0.00379659
APLN ENSG00000171388	0.539824	1.02829	0.460036	0.0263905	0.64953	0.252498	0.317403	0.223105
APLNR ENSG00000134817	0.446985	17.9904	8.75915	0.491594	0.696692	1.70324	0.276538	0.23318
APLP1 ENSG00000105290	20.3199	7.48763	1.24177	0.248333	3.26366	1.20457	4.42603	0.417275
APLP2 ENSG00000084234	46.7018	5.44289	439.003	927.085	2.01567	16.5256	711.865	780.623
APMAP ENSG00000101474	3.2303	50.0821	73.5328	231.306	323.482	49.6997	5.80805	115.944
APOA1 ENSG00000118137	0.649359	5.31404	0.242919	3.80024	1.79709	0.897241	2.37655	0.488417
APOA2 ENSG00000158874	0.079719	1.1145	0.57414	1.50055	0.34368	0.917724	1.51	0.59155
APOB ENSG00000084674	0.0190739	0.220927	0.861159	1.31743	1.19504	0.183561	0.179709	0.0329311
APOBEC3A ENSG00000128383	0.847503	0.0748252	5.24755	0.546944	0.163824	3.20389	0.43417	0.187744
APOBEC3B ENSG00000179750	0.0900059	1.40288	0.320445	0.762142	1.01817	0.116662	0.111578	0.622983
APOBEC3C ENSG00000244509	13.3594	179.258	45.2102	0.697969	1.11837	26.0902	3.9986	17.7165
APOBEC3D ENSG00000243811	4.2768	0.0964515	3.14008	0.805869	2.76721	14.6603	1.15051	1.57618
APOBEC3F ENSG00000128394	41.1263	4.7722	0.438021	1.75493	2.99632	5.23688	3.93156	3.07674
APOBEC3G ENSG00000239713	5.80856	0.341966	10.8961	0.413602	60.4236	17.9429	0.0566795	4.6169
APOBEC3H ENSG00000100298	0.16962	1.11252	0.0320626	0.0017166	0.0783718	5.74052	0.702519	2.01844
APOBEC4 ENSG00000173627	0.1149	0.0399095	0.700479	0.101266	17.8841	0.467913	0.0956172	0.019848
APOBR ENSG00000184730	0.476892	1.56293	0.966195	3.9369	34.5197	0.910774	0.253365	17.9487
APOC1 ENSG00000130208	94.5334	0.163055	1.09278	0.0515248	213.488	1.09135	5.96792	10.0086
APOC2 ENSG00000234906	0.008135	0.194337	0.107063	0.0785185	0.273902	1.01179	0.284077	0.0850151
APOC3 ENSG00000110245	0.494067	0.303387	0.00735243	0.767666	0.176638	0.558853	0.178249	0.0967487
APOD ENSG00000189058	378.481	1039.61	19.9267	94.8716	383.435	739.246	59.895	16.6306
APOE ENSG00000130203	10.2661	142.086	0.440858	1.76895	207.256	345.241	12.3158	58.2222
APOF ENSG00000175336	45.4287	0.129896	0.842103	8.87454	24.5872	2.78897	34.036	1.87357
APOH ENSG00000091583	6.83682e-05	3.22259	0.0314872	0.650084	3.05871	1.62591	0.336272	0.562012
APOL1 ENSG00000100342	52.7565	16.7517	56.0467	4.39106	18.3487	58.4404	84.9215	102.113
APOL2 ENSG00000128335	72.2004	170.069	3.57237	0.396967	73.2343	2.3469	22.6391	5.13185
APOL3 ENSG00000128284	73.1694	61.6754	19.6012	0.162046	1.04307	0.238442	6.44761	67.4997
APOL4 ENSG00000100336	11.3913	16.146	5.13502	2.80377	1.59778	0.13881	1.90474	0.0201801
APOL6 ENSG00000221963	0.135727	142.518	7.55679	3.80592	7.06348	7.31983	19.2395	6.57851
APOLD1 ENSG00000178878	0.000142183	11.652	8.66599	1.4795	11.8078	31.0816	0.449733	2.02241
APOM ENSG00000204444	4.46689	8.19171	0.406384	0.0402645	0.184921	3.34644	1.90889	1.28894
APOO ENSG00000184831	1.66523	1.66615	1.32439	0.10408	0.347364	0.731047	2.57494	0.107331
APOOL ENSG00000155008	12.4477	2.13777	3.84594	8.13362	2.6931	2.27204	6.75362	4.96637
APP ENSG00000142192	129.303	222.061	231.043	389.879	209.402	304.443	149.409	372.224
APPBP2 ENSG00000062725	0.00021836	11.8477	2.14607	41.6468	15.4379	13.4805	11.7057	10.918
APPL1 ENSG00000157500	1.21493	0.378782	1.02154	15.3836	21.0443	14.7402	1.03106	11.1958
APPL2 ENSG00000136044	3.26822	82.8498	136.555	88.5041	2.40135	35.9794	73.504	105.742
APRT ENSG00000198931	559.146	437.342	47.8299	342.443	241.237	179.056	248.802	194.19
APTX ENSG00000137074	5.56895	79.9993	20.4725	2.21629	13.9529	2.10324	1.59907	2.85261
AQP1 ENSG00000240583	115.194	54.0864	28.5393	0.396816	331.538	485.477	22.3413	58.5546
AQP10 ENSG00000143595	0.00254124	0.00432366	0.297135	0.231569	5.02767	0.379654	0.00210004	0.739076
AQP11 ENSG00000178301	0.370897	1.35641	0.0123604	2.49833	0.131631	2.74946	1.13449	0.0569733
AQP12A ENSG00000184945	0.664725	0.021867	0.00563459	0.750353	0.235651	1.20678	0.884344	0.376194
AQP12B ENSG00000185176	0.298438	0.498261	0.142725	1.08899	0.471111	0.659834	0.101951	2.99627
AQP2 ENSG00000167580	14.283	3.02968	0.0704699	0.383882	1.65521	2.7075	0.123778	1.84235
AQP3 ENSG00000165272	0.653791	180.87	719.787	22.2597	3.81094	0.0250639	53.0729	376.775
AQP4 ENSG00000171885	0.657982	0.599495	0.105021	0.00576044	0.0049488	0.253704	1.35136	0.193067
AQP5 ENSG00000161798	6.28644	2.29773	0.523376	4.29643	2.56868	0.238172	1.46736	2.94974
AQP6 ENSG00000086159	0.394189	1.42473	0.605338	0.848223	0.824599	0.160062	0.345736	3.93059
AQP7 ENSG00000165269	0.236163	1.46849	0.733316	0.154805	0.472875	4.17051	0.0202708	1.3989
AQR ENSG00000021776	1.134	6.66462	25.1052	24.4667	3.50456	55.966	1.86823	0.438139
AR ENSG00000169083	175.147	226.66	33.0738	77.109	57.5511	111.214	79.3364	1.37643
ARAF ENSG00000078061	198.34	82.2044	40.7014	2.98624	4.00795	37.0958	63.7444	0.177582
ARAP1 ENSG00000186635	214.276	10.538	46.0205	91.87	204.219	108.56	12.5488	16.0665
ARAP2 ENSG00000047365	0.779085	0.909421	8.8488	0.684911	2.82736	17.4643	0.671084	0.771587
ARAP3 ENSG00000120318	4.73991	113.323	6.62112	3.1235	4.17428	68.95	0.785026	13.7426
ARC ENSG00000198576	1.13481	13.9926	10.7049	0.446671	4.46875	0.00776084	7.77403	0.460837
ARCN1 ENSG00000095139	0.610241	0.447979	25.0113	26.1814	69.3809	0.270271	54.6088	112.558
AREG ENSG00000109321	1.12595	0.067463	13.2253	0.00698202	0.925544	0.0301849	0.912239	1.2198
AREL1 ENSG00000119682	37.4879	47.3597	23.3425	14.824	0.641105	21.946	0.00022231	15.9289
ARF1 ENSG00000143761	19.1979	1.42499	85.0737	159.097	49.0148	97.5995	179.763	97.5716
ARF3 ENSG00000134287	299.11	192.149	186.102	76.4232	73.2675	0.884145	4.99173	120.601
ARF4 ENSG00000168374	5.55267	12.2125	84.8767	232.222	2.06224	63.8944	98.3391	25.8708
ARF5 ENSG00000004059	17.2466	49.3595	0.733688	44.9014	1.37477	16.4567	0.608603	1.24293
ARF6 ENSG00000165527	0.0242607	2.24302	40.5807	67.3454	1.56979	63.113	1.18457	88.8369
ARFGAP1 ENSG00000101199	2.84481	113.443	12.7522	135.648	114.264	225.951	11.8637	0.0569612
ARFGAP2 ENSG00000149182	11.232	350.896	65.0425	113.919	285.865	2.38296	77.8358	4.37143
ARFGAP3 ENSG00000242247	0.0692727	0.522252	29.1348	170.435	0.129973	14.6579	17.9525	14.0065
ARFGEF1 ENSG00000066777	1.51256	0.0578912	2.24763	37.1843	0.669334	27.0501	57.5909	3.14801
ARFGEF2 ENSG00000124198	0.602343	2.68018	0.569736	17.0152	0.82941	9.42205	0.446645	11.4499
ARFGEF3 ENSG00000112379	6.41589	2.6059	46.2924	109.697	0.945839	4.59704	28.9988	16.8166
ARFIP1 ENSG00000164144	13.8565	0.798192	4.19503	1.10982	1.53565	4.8678	22.8318	0.725644
ARFIP2 ENSG00000132254	10.7809	144.331	308.29	273.144	234.222	1.60022	76.8299	5.70806
ARFRP1 ENSG00000101246	168.111	51.7186	49.9801	152.39	12.7593	127.721	61.663	31.9841
ARG1 ENSG00000118520	0.988072	0.230923	0.207937	0.210325	0.243892	0.388172	0.260202	1.84312
ARG2 ENSG00000081181	0.146555	19.9768	59.8876	558.958	11.2219	10.226	129.139	1.90095
ARGLU1 ENSG00000134884	0.28262	4.68342	87.6839	162.917	22.4028	71.2468	67.852	355.836
ARHGAP1 ENSG00000175220	692.195	245.588	44.6724	157.333	503.069	27.465	70.64	23.538
ARHGAP10 ENSG00000071205	259.239	7.36334	1.02769	0.535531	14.9549	101.517	12.0407	0.371771
ARHGAP11A ENSG00000198826	5.28008	1.23187	0.0985123	1.77235	0.589203	2.07543	0.536577	1.06159
ARHGAP11B ENSG00000187951	0.0125892	0.35904	0.00394446	2.37786	1.10722	0.0720065	0.0336544	0.817361
ARHGAP12 ENSG00000165322	0.682541	1.55321	16.5623	2.46323	13.9854	0.310371	9.87115	7.30375
ARHGAP15 ENSG00000075884	1.79122	4.61002	0.717774	4.64768	2.64455	2.42536	5.8707	0.436603
ARHGAP17 ENSG00000140750	5.83856	16.1715	31.5473	7.17183	1.0937	69.372	0.0122502	2.83966
ARHGAP18 ENSG00000146376	20.1573	3.15005	19.3354	1.37995	0.74007	1.07937	16.0482	0.0226074
ARHGAP19 ENSG00000213390	7.37027	26.203	14.1739	0.969406	2.67635	3.7355	29.6869	13.1927
ARHGAP20 ENSG00000137727	8.48419	0.905466	0.09088	1.05191	1.29631	8.20669	0.743199	10.713
ARHGAP21 ENSG00000107863	2.33219	1.73383	0.169753	19.2585	8.41362	0.824343	2.16658	65.7103
ARHGAP22 ENSG00000128805	6.09675	0.811945	7.89385	1.0947	1.10057	1.44408	0.0651334	20.5827
ARHGAP23 ENSG00000275832	0.194296	0.501623	46.805	0.866852	1.45509	13.1053	1.16704	71.777
ARHGAP24 ENSG00000138639	0.0596655	0.674346	3.22323	0.243559	3.5081	0.00420137	1.6805	2.13162
ARHGAP25 ENSG00000163219	21.8352	0.885241	5.64284	1.7779	1.80533	1.80467	2.34591	0.981746
ARHGAP26 ENSG00000145819	0.139686	5.68992	10.4562	13.8038	21.5858	0.0540066	0.523046	4.4117
ARHGAP27 ENSG00000159314	15.0744	4.69461	157.195	137.338	1.26063	8.01411	205.342	75.0753
ARHGAP28 ENSG00000088756	9.51012	0.452051	0.111048	0.445979	0.725782	0.913475	0.194342	0.566169
ARHGAP29 ENSG00000137962	2.53348	0.716826	0.133671	26.6683	16.3292	4.85706	8.42112	1.15126
ARHGAP30 ENSG00000186517	25.8271	2.39852	1.06929	4.09776	4.2201	3.57622	0.883139	32.7351
ARHGAP31 ENSG00000031081	19.2823	32.3718	2.68756	0.641335	0.788476	3.20893	33.4906	0.447559
ARHGAP32 ENSG00000134909	3.34069	0.565292	59.4022	45.0555	4.58039	21.0772	0.0113827	54.6131
ARHGAP33 ENSG00000004777	111.043	9.71519	0.0255291	7.12338	6.07849	2.55246	0.889809	3.69757
ARHGAP35 ENSG00000160007	3.47255	32.125	24.3929	57.6479	105.573	3.47532	17.5605	0.787911
ARHGAP36 ENSG00000147256	0.920113	4.86716	5.61232	0.0249104	0.110476	0.00422281	1.35939	0.000788213
ARHGAP39 ENSG00000147799	44.866	1.70577	12.7343	8.22784	6.5267	11.4202	10.9021	6.41794
ARHGAP4 ENSG00000089820	3.23691	15.8706	3.36215	1.79857	21.2393	351.515	5.00477	132.661
ARHGAP40 ENSG00000124143	0.340872	1.55043	1.91826	0.0615068	1.37287	4.98385	0.650471	1.78033
ARHGAP42 ENSG00000165895	1.49147	3.63479	0.488046	0.248774	0.231551	0.761456	0.88313	0.522359
ARHGAP44 ENSG00000006740	3.32966	10.4668	10.4037	9.70853	2.65523	0.0448929	5.40578	1.83904
ARHGAP45 ENSG00000180448	0.36588	2.29896	0.248525	0.39864	42.0596	88.106	0.351483	65.9164
ARHGAP5 ENSG00000100852	6.40267	0.115309	12.5872	12.6839	0.258997	2.82848	20.1594	83.613
ARHGAP6 ENSG00000047648	11.8961	1.25677	17.7483	176.595	21.8399	8.11467e-09	185.57	2.29184
ARHGAP8 ENSG00000241484	3.05834	4.65714	12.9732	22.6446	11.9845	0.0915194	0.377572	5.54725
ARHGAP9 ENSG00000123329	24.7254	39.1857	2.86821	0.377744	2.8941	44.4715	1.03567	36.4356
ARHGDIA ENSG00000141522	1023.36	367.304	351.978	323.233	530.26	410.498	199.58	213.269
ARHGDIB ENSG00000111348	5.73481	214.764	53.4478	0.410322	0.264278	239.112	0.450539	1.14188
ARHGDIG ENSG00000242173	5.13143	1.34499	0.979816	0.302254	5.47041	1.11195	1.49617	5.25416
ARHGEF1 ENSG00000076928	5.07373	132.498	49.9626	2.26459	129.289	252.97	66.268	134.141
ARHGEF10 ENSG00000104728	7.99143	0.0919751	1.0396	2.05791	10.2242	0.407991	8.53625	0.176041
ARHGEF10L ENSG00000074964	4.94285	18.098	72.2759	6.31535	84.8108	35.0023	19.9363	16.1061
ARHGEF11 ENSG00000132694	52.0963	40.59	19.9822	37.9991	0.289582	3.56999	56.1619	18.3512
ARHGEF12 ENSG00000196914	50.7531	0.263845	29.6887	48.3982	0.284241	24.1067	47.0751	32.9296
ARHGEF15 ENSG00000198844	9.7205	6.00933	1.37592	14.807	20.3115	2.14806	0.430327	0.385198
ARHGEF16 ENSG00000130762	1.76703	4.77548	45.1136	81.4706	1.17871	0.0740975	21.3592	4.57656
ARHGEF17 ENSG00000110237	11.7097	21.2869	32.2882	64.1704	7.51783	301.587	11.4441	3.38404
ARHGEF18 ENSG00000104880	0.764884	0.0863813	0.357595	0.00967704	0.0762362	0.185799	0.248936	0.509519
ARHGEF19 ENSG00000142632	0.561099	0.307331	0.755676	16.0515	5.4558	7.80032	7.26206	25.3488
ARHGEF2 ENSG00000116584	0.367415	312.246	2.2875	0.409389	30.7107	143.114	0.933092	54.6737
ARHGEF25 ENSG00000240771	219.599	76.1079	0.736719	3.63367	53.5225	21.2742	23.88	8.23371
ARHGEF26 ENSG00000114790	8.73401	2.8049	10.8758	3.70709	4.06759	2.57726	32.1131	16.5403
ARHGEF28 ENSG00000214944	0.652524	1.79202	18.9388	7.38195	0.699832	0.778186	2.28051	1.64678
ARHGEF3 ENSG00000163947	1.19187	0.879791	13.5427	2.24715	15.0345	0.497469	32.6077	5.49136
ARHGEF33 ENSG00000214694	0.70022	3.07219	1.22246	0.151152	0.251069	0.196162	0.144007	0.903598
ARHGEF35 ENSG00000213214	1.7275	0.489427	1.21891	3.86457	1.46564	3.27592	0.141956	0.335238
ARHGEF37 ENSG00000183111	6.09703	105.381	3.64103	23.5692	1.64937	6.8284	95.5611	15.3363
ARHGEF38 ENSG00000236699	1.04206	0.00914362	9.77331	17.3442	0.643093	5.12627	1.454	1.84522
ARHGEF39 ENSG00000137135	0.0414326	1.02043	0.794679	4.93331	0.415725	3.45571	4.28529	0.0179398
ARHGEF4 ENSG00000136002	59.1427	24.1141	1.37289	0.902102	6.01412	0.120003	47.7468	48.7129
ARHGEF40 ENSG00000165801	107.325	106.085	8.74075	1.69845	1.02772	46.1864	11.7205	9.79664
ARHGEF5 ENSG00000050327	24.794	40.9111	50.5871	20.0832	1.18069	1.66553	3.26222	2.26936
ARHGEF6 ENSG00000129675	0.00105427	1.29782	0.000803492	1.07424	6.25139	4.02914	0.805018	2.48566
ARHGEF7 ENSG00000102606	27.1475	201.581	53.1961	105.847	22.5179	139.757	66.8856	4.93713
ARHGEF9 ENSG00000131089	8.23828	1.0295	2.54337	10.6273	0.947952	132.01	26.9251	0.900106
ARID1A ENSG00000117713	1.73814	1.30516	16.7627	61.7206	14.3596	29.1229	19.8235	34.2502
ARID1B ENSG00000049618	16.6716	22.9095	15.8527	3.51713	40.41	3.16755	12.3827	9.18341
ARID2 ENSG00000189079	0.573792	2.45361	22.1328	4.32396	3.18089	0.611122	6.07305	7.76793
ARID3A ENSG00000116017	10.3291	0.554647	1.86924	11.5999	6.24034	0.412683	30.7631	44.3599
ARID3B ENSG00000179361	4.40772	4.58767	11.7896	2.4698	7.0062	2.34872	2.50168	0.311967
ARID4A ENSG00000032219	11.3683	0.777615	6.6989	8.45872	0.133778	2.60121	10.057	5.84363
ARID4B ENSG00000054267	11.054	6.74397	51.1711	20.7439	28.6621	1.19363	0.369204	10.7084
ARID5A ENSG00000196843	4.78231	188.597	5.25146	2.84113	165.92	289.649	37.6356	0.00485529
ARID5B ENSG00000150347	2.47768	0.166962	23.1683	65.0476	5.53923	2.14821	96.8259	3.10246
ARIH1 ENSG00000166233	3.85708	0.707826	61.8904	31.7556	2.57707	63.4637	10.3571	47.7476
ARIH2 ENSG00000177479	18.9877	83.5175	61.1728	88.3083	1.1725	9.74236	35.2768	1.02161
ARIH2OS ENSG00000221883	19.2809	14.1274	0.137894	9.66332	10.3186	0.185477	0.0370503	3.19228
ARL1 ENSG00000120805	5.82929	148.314	76.1688	82.117	6.42587	0.122975	0.147008	7.19935
ARL10 ENSG00000175414	5.63022	8.20726	6.51768	0.130187	2.94485	0.637568	2.19096	0.0709354
ARL11 ENSG00000152213	11.4255	0.0880212	1.39478	0.0662942	3.50186	0.105275	1.05481	0.211371
ARL13B ENSG00000169379	3.51539	0.763119	0.830512	3.69413	5.85978	2.75517	2.23	1.63167
ARL14 ENSG00000179674	0.484325	0.0123118	9.13483	0.00319307	0.120449	0.533977	0.151829	0.505545
ARL14EP ENSG00000152219	12.8462	5.20149	2.18654	2.27365	0.262271	12.1947	0.156043	37.655
ARL15 ENSG00000185305	0.239652	2.82459	12.1098	12.4116	0.495201	4.64669	20.9581	0.327861
ARL16 ENSG00000214087	151.87	67.2192	4.03536	20.2535	57.8553	3.84977	0.136199	204.371
ARL17A ENSG00000185829	11.5688	1.57007	6.84088	6.0818	7.89298	3.2341	0.008855	10.8258
ARL17B ENSG00000228696	0.0795895	6.9371	1.02267	11.1635	1.33969	0.444508	0.78244	2.36973
ARL2 ENSG00000213465	167.975	38.6373	18.1491	45.4373	136.523	464.69	17.8158	22.4887
ARL2BP ENSG00000102931	33.7929	2.4618	19.9033	24.5205	5.07718	8.1003	5.05123	9.97199
ARL3 ENSG00000138175	53.5067	277.917	0.838755	2.37358	0.214787	0.910223	2.19626	3.05457
ARL4A ENSG00000122644	0.000351951	2.04129	1.78915	0.316897	0.131804	0.482946	0.459944	25.4846
ARL4C ENSG00000188042	19.6193	16.1115	15.9909	1.10625	36.9577	4.55618	8.88757	63.1857
ARL4D ENSG00000175906	14.545	1.28627	9.55598	4.04655	0.587001	22.0701	1.93593	48.3947
ARL5A ENSG00000162980	35.1571	6.44649	4.79711	0.0687557	0.933548	8.53612	12.4912	6.8836
ARL5B ENSG00000165997	2.76365	0.710785	1.05524	5.08196	1.22323	3.28035	7.46246	2.79939
ARL5C ENSG00000141748	0.130941	0.353971	0.060597	0.158011	0.495653	0.133223	0.48706	0.10189
ARL6 ENSG00000113966	3.9145	0.0284018	0.281931	0.225933	20.9353	0.404059	0.139469	2.42465
ARL6IP1 ENSG00000170540	6.99653	1.08675	27.6478	73.626	64.4659	15.4762	29.6106	4.73994
ARL6IP4 ENSG00000182196	27.1719	115.553	4.58771	1.82294	217.714	101.835	63.3527	28.4284
ARL6IP5 ENSG00000144746	8.78417	74.5358	15.4137	51.358	60.3379	4.09522	32.1169	19.4344
ARL6IP6 ENSG00000177917	1.74214	0.191689	4.56917	1.06744	6.80371	6.28475	2.77658	12.0043
ARL8A ENSG00000143862	27.0664	11.278	34.1174	67.0291	26.3373	17.9816	9.77142	11.2788
ARL8B ENSG00000134108	11.9703	39.2234	4.72575	7.50562	33.3198	4.65056	4.31493	4.0931
ARL9 ENSG00000196503	1.59241	1.87468	1.00509	0.566426	1.79068	5.78009	1.25232	0.155441
ARMC1 ENSG00000104442	23.253	0.0721505	0.573961	14.0388	3.23088	2.57342	2.6502	9.45544
ARMC10 ENSG00000170632	2.73392	13.5466	9.852	2.91008	29.0889	2.3617	8.87524	7.01766
ARMC12 ENSG00000157343	5.94904	5.98228	0.383218	2.21874	3.42039	0.843349	0.193198	0.710154
ARMC2 ENSG00000118690	1.12344	0.379372	1.66966	0.349202	0.0495195	1.95233	0.425672	0.0272997
ARMC4 ENSG00000169126	17.9311	9.0134	0.89034	0.619201	0.294213	1.03303	0.00508949	0.432359
ARMC5 ENSG00000140691	12.3437	22.8867	16.0272	18.3547	15.5592	3.2922	4.63456	27.9725
ARMC6 ENSG00000105676	0.932053	86.4077	13.8681	9.82794	104.968	11.6601	0.078722	15.084
ARMC7 ENSG00000125449	82.5819	26.9845	6.65746	7.97409	33.7409	10.3011	1.66248	2.69925
ARMC8 ENSG00000114098	17.2135	2.1854	17.9137	153.469	3.69374	8.97313	3.85972	12.6119
ARMC9 ENSG00000135931	3.13947	23.4594	0.410805	0.9303	54.2482	13.3165	5.30717	0.565085
ARMCX1 ENSG00000126947	4.99998	6.45123	5.27838	1.49295	6.13604	1.42588	1.69037	0.113253
ARMCX2 ENSG00000184867	0.413237	4.47855	1.03545	2.47638	16.8377	11.7796	1.9738	35.8244
ARMCX3 ENSG00000102401	46.2639	0.662221	19.5454	17.659	0.938778	6.01953	3.51911	3.6051
ARMCX4 ENSG00000196440	0.706493	11.5688	18.8735	11.8406	3.92076	0.134643	3.46678	18.1685
ARMCX5 ENSG00000125962	9.84758e-06	0.181338	0.0118151	1.64848	3.91287	0.075231	0.820112	5.76901
ARMCX6 ENSG00000198960	1.44297	16.4669	45.0021	11.6997	4.63562	3.76918	12.6148	1.29361
ARMT1 ENSG00000146476	1.38472	0.386684	1.24099	18.4845	1.00307	1.3854	4.99619	14.7216
ARNT ENSG00000143437	18.2637	130.753	22.4763	11.7393	48.5373	73.7854	29.2744	23.443
ARNT2 ENSG00000172379	1.46132	2.51922	11.7991	0.280889	7.85051	0.019594	0.632413	0.579403
ARNTL ENSG00000133794	0.405487	0.386613	0.64623	0.273364	0.101659	0.270989	0.512197	0.212847
ARNTL2 ENSG00000029153	0.213865	1.16087	9.35597	0.0570479	2.75293	0.537115	2.97142	1.20229
ARPC1A ENSG00000241685	2.79636	97.8769	44.6463	66.4346	46.4139	0.727648	0.929805	2.16396
ARPC1B ENSG00000130429	135.663	150.378	53.0457	13.5832	170.744	401.321	17.2448	110.807
ARPC2 ENSG00000163466	7.47063	3.72275	47.6308	21.5911	103.271	2.41476	3.08753	8.09792
ARPC3 ENSG00000111229	25.4434	115.508	320.259	364.945	479.322	92.4298	222.074	249.196
ARPC4 ENSG00000241553	394.071	271.82	63.0078	318.284	193.105	185.753	115.874	70.2832
ARPC5 ENSG00000162704	36.3554	0.479557	65.4954	97.908	13.5532	81.3544	42.7076	14.6237
ARPC5L ENSG00000136950	3.53975	0.128002	101.69	61.8002	41.5196	18.9486	1.07393	97.4407
ARPIN ENSG00000242498	7.33016	8.54075	5.6094	35.155	10.3399	23.6237	0.519129	52.8618
ARPP19 ENSG00000128989	4.97989	9.7966	3.37738	124.797	7.48623	29.019	0.738052	125.179
ARPP21 ENSG00000172995	1.49204	0.156232	0.0760741	0.292814	0.34367	0.649683	0.00147158	2.47825
ARRB1 ENSG00000137486	3.78947	90.2909	25.0385	2.97398	228.077	7.64406	15.787	4.82558
ARRB2 ENSG00000141480	6.49642	91.4341	43.8982	133.695	1.82741	182.471	1.86522	66.0452
ARRDC1 ENSG00000197070	62.1722	4.61404	171.079	54.6886	277.507	32.5492	516.162	19.0708
ARRDC2 ENSG00000105643	0.250411	3.68332	47.6957	6.08588	112.656	29.7897	4.38423	129.128
ARRDC3 ENSG00000113369	1.25014	0.158477	47.9087	5.0937	111.492	35.6298	11.601	6.21259
ARRDC4 ENSG00000140450	16.4599	0.427576	7.30026	15.1597	3.5499	4.059	14.9785	7.01228
ARRDC5 ENSG00000205784	3.92171	5.2125	0.0482693	1.13986	0.207247	0.202381	1.26928	2.91797
ARSA ENSG00000100299	264.974	281.171	25.7764	186.564	4.58974	191.068	256.124	44.1157
ARSB ENSG00000113273	1.78016	2.55986	0.051847	0.0567315	5.80545	32.4782	0.269934	28.5643
ARSD ENSG00000006756	13.47	192.794	150.213	23.7872	1.08481	6.41877	2.82092	90.3992
ARSE ENSG00000157399	1.19871	0.0196097	0.615283	0.016344	7.69566	0.149741	0.0195312	1.43645
ARSG ENSG00000141337	32.1473	4.6299	1.6498	0.985507	2.75413	0.97163	1.00747	3.92206
ARSI ENSG00000183876	142.171	55.7274	1.42047	1.08495	0.26057	1.60005	2.69835	1.86166
ARSJ ENSG00000180801	15.3288	0.827025	3.82449	0.851104	0.0151601	12.5032	2.11905	14.3361
ARSK ENSG00000164291	0.0742113	1.20278	0.888622	25.6285	0.767306	1.15301	2.85351	4.28496
ART3 ENSG00000156219	1.13969	0.12537	0.00114733	0.0996369	0.180639	0.14311	2.37119	0.309214
ART4 ENSG00000111339	5.30258	0.888461	0.720556	2.14051	1.30299	1.00901	2.11233	0.130862
ART5 ENSG00000167311	1.23756	2.64626	0.0492382	1.29657	3.44493	1.55458	0.411881	10.8337
ARTN ENSG00000117407	33.6023	4.49475	3.71123	1.47596	4.55101	0.092984	1.83058	1.58274
ARV1 ENSG00000173409	2.93847	0.334632	8.89789	5.8388	2.94087	0.585754	15.774	0.870817
ARVCF ENSG00000099889	0.498435	3.80386	44.5165	52.2597	6.19437	80.4921	96.7468	35.4315
ARX ENSG00000004848	0.816444	1.08491	0.197553	19.0912	1.00985	0.396119	0.215413	1.55183
ASAH1 ENSG00000104763	106.563	106.517	296.199	342.482	4.33495	24.1714	426.737	170.633
ASAH2 ENSG00000188611	0.212869	0.237569	0.00300959	1.59984	0.207325	0.0532907	0.166201	0.0295132
ASAH2B ENSG00000204147	1.03972	0.424863	4.44461	1.13288	0.186107	1.88631	0.827943	0.974566
ASAP1 ENSG00000153317	0.704143	4.22091	1.86136	0.199798	95.7009	3.57558	37.8428	10.0594
ASAP2 ENSG00000151693	0.526184	0.476124	4.20278	2.14604	0.397475	1.94922	19.473	7.73083
ASAP3 ENSG00000088280	138.247	89.259	18.7832	57.6123	15.7618	2.11348	12.1594	12.4064
ASB1 ENSG00000065802	37.9671	56.2082	26.4147	13.9269	47.1977	0.509803	0.177411	39.3605
ASB10 ENSG00000146926	0.632261	0.0953383	0.12244	1.04612	0.00242752	0.930839	0.138867	0.400179
ASB11 ENSG00000165192	0.566961	0.502649	0.0585527	0.286551	0.724244	0.153623	0.114619	0.985683
ASB12 ENSG00000198881	0.0508035	1.18594	4.74497	0.00571806	0.374522	0.0192582	1.13362	0.20811
ASB13 ENSG00000196372	4.7301	37.5002	9.37952	0.159815	54.7884	3.85716	1.14054	0.201327
ASB14 ENSG00000239388	1.85149	0.499393	0.552069	2.50679	0.859668	0.000205004	0.0193091	2.32084
ASB15 ENSG00000146809	0.14856	0.775156	0.303855	0.316877	0.245496	0.196202	0.674902	0.0881748
ASB18 ENSG00000182177	6.75707	0.156809	0.555296	0.192189	0.0455756	0.187053	0.324211	0.112442
ASB2 ENSG00000100628	83.5268	45.9543	7.31219	0.379933	199.889	31.5575	1.4882	3.77596
ASB3 ENSG00000115239	1.56065	3.45552	1.13393	14.0781	0.392796	5.88101	5.0937	15.1094
ASB4 ENSG00000005981	0.541753	0.32674	1.69624	0.169465	0.552832	1.36879	0.330397	0.245094
ASB5 ENSG00000164122	47.6631	0.288079	0.304704	1.9011	0.329127	0.111018	2.89004	0.269644
ASB6 ENSG00000148331	70.8605	43.7687	4.68745	40.3541	19.6067	32.7526	8.47414	0.513641
ASB7 ENSG00000183475	0.785528	1.48088	0.449296	0.34295	1.84935	0.162302	6.44975	0.54947
ASB8 ENSG00000177981	31.5688	58.1964	3.96577	40.9891	5.82935	32.8478	19.8931	96.5697
ASB9 ENSG00000102048	0.00619207	0.120019	0.555116	0.0498853	0.0846849	0.435777	0.722916	3.95699
ASCC1 ENSG00000138303	7.13473	0.066107	0.142285	15.3301	1.51393	25.1465	9.25695	9.5202
ASCC2 ENSG00000100325	181.137	0.864234	69.8158	61.6501	85.7191	8.21698	46.9196	104.875
ASCC3 ENSG00000112249	2.45315	1.66692	8.82	1.45324	2.79971	9.20057	0.337329	2.12565
ASCL1 ENSG00000139352	1.67325	2.75297	0.00357413	0.196635	1.10239	8.54002	0.842893	1.75904
ASCL2 ENSG00000183734	42.5337	6.97191	0.0771009	31.0536	0.132488	0.9854	33.2884	0.141598
ASCL4 ENSG00000187855	0.144455	0.414199	0.656226	0.00132414	0.430001	0.398021	1.89244	0.922649
ASCL5 ENSG00000232237	0.365801	0.344603	0.271698	0.44958	0.0928328	0.0664103	0.193843	0.141147
ASF1A ENSG00000111875	0.0911261	1.05729	2.9033	0.0630165	0.337943	8.42768	7.09022	0.589599
ASF1B ENSG00000105011	0.331294	0.0265669	0.683999	0.451734	16.7302	6.25162	2.78842	1.22518
ASGR1 ENSG00000141505	1.64576	17.7151	5.67161	2.26398	0.310154	0.000911708	1.57344	0.685153
ASGR2 ENSG00000161944	0.141153	0.140189	14.8236	0.0321322	0.123513	0.127206	0.161003	0.664307
ASH1L ENSG00000116539	129.849	56.7063	56.4164	68.6209	0.887474	0.396706	19.6691	32.0622
ASH2L ENSG00000129691	7.00065	1.31834	7.11538	0.193956	19.5353	3.30258	1.09526	50.8371
ASIC1 ENSG00000110881	79.2832	12.5947	0.296776	4.24523	8.37354	29.0466	4.45208	0.353287
ASIC2 ENSG00000108684	0.265849	0.0944689	0.211022	0.630472	0.0280199	0.282849	0.318065	1.15796
ASIC3 ENSG00000213199	0.383569	0.0532954	1.61132	0.501368	9.64066	0.885533	0.306645	0.148402
ASIC4 ENSG00000072182	0.936331	0.170787	1.72736	1.24392	0.0153474	0.204851	0.88197	0.441063
ASIP ENSG00000101440	10.3246	0.722939	2.1786	1.06251	5.1042	0.408603	0.796653	0.528503
ASL ENSG00000126522	141.386	1.24761	6.45134	26.367	78.746	12.454	88.0282	114.139
ASMT ENSG00000196433	2.48998	0.237514	3.53393	1.32701	1.19981	0.38179	0.275719	0.672448
ASMTL ENSG00000169093	197.281	319.291	0.833704	69.914	55.1238	126	4.22014	230.551
ASNA1 ENSG00000198356	50.6951	161.621	121.77	53.243	348.344	52.8577	214.196	10.1505
ASNS ENSG00000070669	98.0501	281.191	4.8576	31.096	4.74052	30.8892	3.18693	2.10799
ASNSD1 ENSG00000138381	7.69486	18.2434	1.06498	0.864365	2.69221	0.166513	24.0655	5.70898
ASPA ENSG00000108381	9.11099	3.35522	0.255888	2.35348	9.37912	2.07006	2.91004	0.575205
ASPDH ENSG00000204653	0.902162	0.327394	0.109789	1.16558	0.0758804	0.64224	0.0295716	0.362191
ASPG ENSG00000166183	6.20207	1.07006	1.90234	1.04181	1.2122	0.422076	0.869863	0.454175
ASPH ENSG00000198363	107.07	0.505537	36.6515	22.0893	3.41311	1.59027	17.4564	36.636
ASPHD1 ENSG00000174939	1.36666	18.9139	2.71447	0.289927	1.88368	2.42457	0.715376	1.31262
ASPHD2 ENSG00000128203	0.148251	0.334595	0.617365	0.319697	0.0782153	0.194423	6.26411	0.142839
ASPM ENSG00000066279	0.892567	4.66939	1.16826	1.11891	0.00889445	0.00755652	1.09017	0.127362
ASPN ENSG00000106819	0.0187681	1.8605	0.549303	2.11118	6.52633	2.44804	0.456655	0.0928542
ASPRV1 ENSG00000244617	3.50917	4.26229	0.0960496	22.9403	1.02128	0.735188	2.26326	0.393686
ASPSCR1 ENSG00000169696	282.102	2.88203	90.4533	96.0491	102.459	1.54117	8.08776	7.13403
ASRGL1 ENSG00000162174	0.664291	61.5607	44.6871	0.171496	7.85338	15.852	35.7205	4.08549
ASS1 ENSG00000130707	196.323	7.83221	149.825	1.00618	110.571	51.9507	0.0300546	325.731
ASTE1 ENSG00000034533	0.249943	29.6173	19.4119	0.345587	0.553426	0.239412	0.503104	0.0923355
ASTN1 ENSG00000152092	2.39138	1.35248	0.0205648	0.517822	0.660423	0.176692	0.391213	0.50856
ASTN2 ENSG00000148219	88.4049	359.185	20.5096	87.4827	15.7781	3.36122	23.9023	0.297874
ASUN ENSG00000064102	0.0325535	9.65718	1.1912	0.0882695	6.34422	2.86613	4.30532	0.632865
ASXL1 ENSG00000171456	0.668924	138.078	12.1601	6.35015	5.80435	3.54946	23.5038	28.2692
ASXL2 ENSG00000143970	2.66231	8.7656	0.476337	4.33437	9.23636	3.4791	6.2773	1.81026
ASXL3 ENSG00000141431	8.05369	0.699007	0.10595	2.71049	0.722267	0.0946462	0.0778804	0.0263064
ATAD1 ENSG00000138138	0.0568849	0.1314	25.1034	42.3413	2.03256	0.62188	11.965	0.203501
ATAD2 ENSG00000156802	5.6612	21.9469	2.83352	4.83279	0.429015	0.114439	6.56918	1.84661
ATAD2B ENSG00000119778	2.01272	1.83466	1.04317	0.308298	0.832711	2.33408	11.6168	0.00524441
ATAD3A ENSG00000197785	60.1491	53.6279	19.578	42.6725	16.8769	10.6077	1.69994	7.36493
ATAD3B ENSG00000160072	3.55145	23.0509	58.7368	34.5098	35.0952	0.276078	37.8255	27.9958
ATAD3C ENSG00000215915	3.77362	4.09111	0.172774	0.913753	13.0019	11.3043	3.83777	1.56875
ATAD5 ENSG00000176208	1.84129	0.110734	0.0551047	0.499385	3.07756	24.4231	0.720805	0.3828
ATAT1 ENSG00000137343	3.13627	7.96463	34.7973	6.35344	33.463	3.38047	1.47389	7.35241
ATCAY ENSG00000167654	15.8597	0.389515	0.840035	2.78776	0.984244	4.90157	0.0485278	5.71021
ATE1 ENSG00000107669	1.29107	24.1673	14.0564	10.9709	5.2103	32.3411	3.01537	3.36212
ATF1 ENSG00000123268	25.42	3.49882	2.79893	0.917032	0.545178	0.378233	1.01848	0.0559998
ATF2 ENSG00000115966	0.222809	0.399073	1.34108	44.392	3.5831	8.83195	6.52052	8.92335
ATF3 ENSG00000162772	0.735595	97.1746	1581.15	214.621	7.47475	392.373	33.0396	6.12426
ATF4 ENSG00000128272	163.892	448.485	220.536	243.706	118.757	36.0442	164.052	99.2355
ATF5 ENSG00000169136	15.376	13.6503	13.6546	88.3699	11.6567	4.01702	40.2237	4.19782
ATF6 ENSG00000118217	17.1964	25.2037	20.3494	21.9309	4.20003	9.56149	8.18051	8.09498
ATF6B ENSG00000213676	6.79516	0.884307	44.8528	63.9713	33.59	49.6877	46.2168	1.57361
ATF7 ENSG00000170653	46.5073	0.0823168	4.81235	7.42377	0.668384	30.1617	6.87454	4.435
ATF7IP ENSG00000171681	15.2817	42.9624	1.37381	1.62251	8.45782	2.54621	4.59356	2.02948
ATF7IP2 ENSG00000166669	1.5838	4.31175	2.62327	1.57972	1.50402	1.8546	2.50708	25.8977
ATG10 ENSG00000152348	217.065	5.82491	40.1597	124.562	37.4099	118.419	109.702	107.325
ATG101 ENSG00000123395	70.8508	132.617	35.3427	17.2438	99.4515	33.7895	0.837819	18.4717
ATG12 ENSG00000145782	27.055	30.1563	11.434	35.9201	0.995494	4.14139	10.6193	17.7135
ATG13 ENSG00000175224	141.991	0.725787	27.4439	20.0227	36.4596	12.6512	18.7166	10.4554
ATG14 ENSG00000126775	4.67993	79.9212	27.1712	9.20193	0.845893	8.36821	5.02625	2.77271
ATG16L1 ENSG00000085978	204.583	3.46871	66.2698	113.175	56.1076	2.72421	25.6621	22.6087
ATG16L2 ENSG00000168010	1.72056	0.242	21.7596	0.273704	3.26072	56.3969	12.3289	3.06742
ATG2A ENSG00000110046	10.8227	79.7501	51.6236	99.2032	3.6638	94.3927	51.4914	50.1344
ATG2B ENSG00000066739	5.99033	27.1709	0.612308	13.0697	3.53448	2.04647	15.3178	4.86989
ATG3 ENSG00000144848	5.11249	0.499947	12.0425	1.622	44.057	2.71964	0.799871	10.406
ATG4A ENSG00000101844	0.789182	27.6399	9.30955	6.54473	1.8005	1.60549	3.7596	0.256599
ATG4B ENSG00000168397	102.882	142.354	167.411	277.122	221.054	7.11652	173.163	7.82865
ATG4C ENSG00000125703	4.3367	0.440899	0.50229	5.18859	14.8729	0.833946	0.957543	0.568073
ATG4D ENSG00000130734	135.846	20.0252	22.3941	125.057	164.532	37.4926	1.12435	3.84931
ATG5 ENSG00000057663	4.28074	2.78759	7.09438	6.56744	11.7495	0.249305	0.319791	1.27505
ATG7 ENSG00000197548	49.5181	34.0307	19.3071	43.7473	7.1273	3.69776	9.04862	34.8954
ATG9A ENSG00000198925	466.713	178.179	5.31794	74.7858	12.2542	33.8159	45.1605	80.8186
ATG9B ENSG00000181652	0.0259008	0.111631	0.0616104	0.1228	0.893932	13.1007	0.577071	0.308723
ATHL1 ENSG00000142102	69.7919	18.0664	2.29246	47.8406	155.341	7.34675	16.8324	14.6024
ATIC ENSG00000138363	21.7669	105.872	0.407793	7.36717	0.228458	45.9684	0.0379716	1.57759
ATL1 ENSG00000198513	3.06775	2.06226	4.70413	2.33569	2.48182	13.3334	4.02655	0.822424
ATL2 ENSG00000119787	68.0281	0.778163	34.5685	54.6392	15.1902	57.8938	22.4349	11.7931
ATL3 ENSG00000184743	33.348	21.5433	10.2699	8.66257	31.376	29.1034	5.08094	69.0688
ATM ENSG00000149311	7.82497	1.65093	10.7967	28.1135	1.57325	26.4425	11.0836	19.7012
ATMIN ENSG00000166454	1.03161	4.90027	37.708	3.34634	0.0544452	2.69987	32.9103	7.16017
ATN1 ENSG00000111676	10.7389	2.55672	30.1887	145.28	361.417	270.423	6.55087	55.069
ATOH7 ENSG00000179774	0.73435	0.517598	0.000563935	0.750528	0.257183	0.100103	0.325854	0.0452689
ATOH8 ENSG00000168874	55.0476	4.6383	39.9057	14.126	2.39966	14.345	14.1599	77.186
ATOX1 ENSG00000177556	542.625	440.32	33.7329	208.865	127.457	183.102	284.079	98.5438
ATP10A ENSG00000206190	1.01853	0.166999	1.53818	16.9611	64.7964	1.5456	0.829205	8.84994
ATP10B ENSG00000118322	0.726313	0.556169	2.1802	2.98287	0.879925	0.400497	0.0302774	1.30611
ATP10D ENSG00000145246	0.0164244	0.782855	0.0143319	0.197612	11.0067	0.185414	0.46174	3.90848
ATP11A ENSG00000068650	0.453741	1.22757	4.10613	0.188159	9.45841	17.3177	0.827502	4.07006
ATP11B ENSG00000058063	0.495475	0.782046	17.8366	32.2002	22.2727	0.629068	0.765047	10.3682
ATP11C ENSG00000101974	19.7623	3.05989	0.159266	26.1929	0.202974	10.4944	2.91552	9.62093
ATP12A ENSG00000075673	0.60104	0.0543899	10.1927	0.160265	1.16269	0.349357	0.252301	0.110954
ATP13A1 ENSG00000105726	168.922	12.7322	88.6656	116.032	142.835	6.17111	0.407457	11.6522
ATP13A2 ENSG00000159363	10.7915	72.2713	1.55562	39.6926	61.6067	12.6696	62.8543	21.491
ATP13A3 ENSG00000133657	0.0105895	2.07979	50.3095	7.24407	1.97206	0.0639206	0.0776611	34.8601
ATP13A4 ENSG00000127249	0.332791	0.129154	0.00134925	0.905284	0.907384	0.0425469	0.2177	0.183438
ATP1A1 ENSG00000163399	22.8052	202.549	1156.36	746.831	804.234	361.974	973.677	631.865
ATP1A2 ENSG00000018625	47.9154	2.78938	0.604361	0.239391	0.404198	11.0839	0.0826122	1.16825
ATP1A3 ENSG00000105409	0.793795	0.000227357	0.416985	1.72461	2.09666	1.2928	0.194969	8.23724
ATP1A4 ENSG00000132681	0.351381	2.11365	6.39445	0.0116947	0.481703	0.30404	0.831931	0.011108
ATP1B1 ENSG00000143153	0.400828	0.513934	55.6179	10.0535	11.5404	32.6467	1.98845	81.4609
ATP1B2 ENSG00000129244	9.09973	0.234428	0.56285	0.854632	0.000869486	4.14862	25.9136	9.77644
ATP1B3 ENSG00000069849	1.19642	46.6722	25.8477	37.8759	113.421	2.50812	1.12786	10.7249
ATP1B4 ENSG00000101892	0.268249	0.121374	0.871435	0.0230197	2.57116	0.998266	0.160143	0.0688656
ATP23 ENSG00000166896	0.131967	4.19063	0.0252689	0.489626	0.502977	0.465774	0.600081	1.03414
ATP2A1 ENSG00000196296	1.71061	1.74085	0.0887595	0.298425	0.408636	1.05801	0.481318	3.68931
ATP2A2 ENSG00000174437	113.265	13.3487	80.0372	39.3396	98.7315	23.386	33.4179	98.803
ATP2A3 ENSG00000074370	34.553	23.6747	90.5768	24.1088	7.59914	201.713	0.0535616	46.7862
ATP2B1 ENSG00000070961	10.0908	0.707407	34.4651	4.60655	16.9424	2.0916	0.0406304	22.9349
ATP2B2 ENSG00000157087	0.266852	0.756883	0.222861	0.0756684	0.027628	0.0013737	0.683531	0.457994
ATP2B4 ENSG00000058668	125.473	26.2176	0.613044	1.03074	24.2944	16.3602	0.20404	0.0550416
ATP2C1 ENSG00000017260	2.16851	0.0507405	29.1106	312.183	1.52607	0.778509	171.163	4.01229
ATP2C2 ENSG00000064270	10.8531	113.348	10.5781	242.842	5.93567	10.4642	47.5426	63.5768
ATP4B ENSG00000186009	0.0648747	1.60209	0.615045	24.5058	1.35356	1.57655	1.1541	1.58629
ATP5J2-PTCD1 ENSG00000248919	0.278766	2.13078	0.381463	0.277305	3.47953	0.0897697	0.151437	0.475122
ATP5SL ENSG00000105341	112.527	55.9984	18.7765	1.7085	57.5052	5.22198	51.4811	4.27437
ATP6AP1 ENSG00000071553	387.324	641.607	130.239	327.208	541.644	324.209	808.991	7.04713
ATP6AP1L ENSG00000205464	8.63735	0.014084	0.574411	0.213698	22.6299	0.378179	1.82361	12.1687
ATP6AP2 ENSG00000182220	73.0304	58.0902	40.8822	125.796	96.8829	1.82718	67.8463	24.0735
ATP6V0A1 ENSG00000033627	100.969	55.8839	46.3403	101.987	152.124	228.451	44.9522	17.968
ATP6V0A2 ENSG00000185344	3.49706	2.48736	6.85284	3.80395	13.9535	4.26142	4.8053	10.9469
ATP6V0A4 ENSG00000105929	1.0166	0.407211	0.238709	0.40437	1.54561	1.09182	0.476058	0.884878
ATP6V0B ENSG00000117410	59.0539	1192.59	138.574	405.27	270.664	451.678	1006.84	385.317
ATP6V0C ENSG00000185883	0.589666	1.4717	0.32434	0.376979	0.392781	0.201834	0.121421	0.153591
ATP6V0D1 ENSG00000159720	567.425	309.041	73.5954	68.8134	259.76	148.998	44.6288	2.89791
ATP6V0D2 ENSG00000147614	0.688299	1.34532	1.89939	1.33535	0.585414	0.0157476	0.49175	0.250766
ATP6V0E1 ENSG00000113732	146.131	731.644	61.4771	101.19	15.8788	2.89525	25.4934	0.974819
ATP6V0E2 ENSG00000171130	100.38	6.24158	40.5258	63.0675	36.1534	6.43774	22.1235	12.1945
ATP6V1A ENSG00000114573	2.10086	15.4491	4.64239	6.62281	3.286	34.5975	6.01736	11.1504
ATP6V1B1 ENSG00000116039	0.930797	1.07636	2.48916	1.81619	0.0620639	7.85149	0.0228863	0.766823
ATP6V1B2 ENSG00000147416	85.6623	12.4216	18.1341	16.5539	0.323674	68.44	5.21466	47.0937
ATP6V1C1 ENSG00000155097	1.48629	0.44663	3.34073	29.1243	0.412808	1.57077	17.4363	0.682034
ATP6V1C2 ENSG00000143882	10.6845	0.668177	0.0599952	16.9212	7.70471	2.90322	3.74208	23.5685
ATP6V1D ENSG00000100554	13.3255	112.421	15.4478	4.43256	34.9467	0.94696	3.39164	21.7252
ATP6V1E1 ENSG00000131100	240.744	258.728	94.7445	15.1127	3.68605	152.955	287.505	151.251
ATP6V1E2 ENSG00000250565	4.06684	22.1173	0.723995	0.0144967	4.42546	10.433	0.500619	1.03271
ATP6V1F ENSG00000128524	74.4917	66.5403	9.22312	106.07	1.30424	29.9703	132.276	45.264
ATP6V1G1 ENSG00000136888	11.2175	0.29913	64.2511	211.763	1.11595	33.2722	222.438	1.06653
ATP6V1G2 ENSG00000213760	0.24234	0.205218	0.0354022	0.666963	0.888172	0.831907	0.0821506	0.714554
ATP6V1G3 ENSG00000151418	0.364556	0.0702541	0.00910387	0.845528	0.797874	0.0758889	0.265349	1.10425
ATP6V1H ENSG00000047249	234.546	38.4436	34.6657	23.4119	1.98699	42.0399	34.6512	14.394
ATP7A ENSG00000165240	1.73418	2.26209	17.4981	8.18561	0.937882	0.230007	6.16918	8.00045
ATP7B ENSG00000123191	2.11354	1.05401	0.397829	4.56202	1.13946	0.171247	32.1189	12.1323
ATP8A1 ENSG00000124406	0.789532	29.6542	0.176634	58.7194	4.75415	2.41943	1.70845	3.43242
ATP8A2 ENSG00000132932	0.548907	1.43038	1.48612	0.224215	1.19718	0.0296977	0.281519	0.13328
ATP8B1 ENSG00000081923	0.111817	0.633076	56.5132	25.4085	0.136223	44.316	16.1917	19.4615
ATP8B2 ENSG00000143515	61.974	8.58315	47.9409	39.3365	101.131	63.4176	66.2959	0.172825
ATP8B3 ENSG00000130270	0.0532886	0.227573	0.814523	0.246413	0.713818	0.120372	7.58322	0.31264
ATP8B4 ENSG00000104043	1.46442	0.388592	0.951361	5.76181	16.8726	1.05975	2.0137	0.91876
ATP9A ENSG00000054793	1.87635	37.5168	28.0305	5.37576	43.6544	0.0517847	12.5934	49.5579
ATP9B ENSG00000166377	3.56484	0.795272	8.76244	107.478	27.9646	50.8074	5.35117	1.49174
ATPIF1 ENSG00000130770	73.4902	47.6149	70.2575	175.957	5.82883	196.671	257.18	40.0479
ATR ENSG00000175054	2.64076	7.73215	1.42652	5.70972	4.72213	1.90472	0.395799	3.12549
ATRAID ENSG00000138085	93.4198	139.942	13.114	6.66573	2.09047	3.13429	0.479163	3.60076
ATRIP ENSG00000164053	0.10486	1.13422	0.0998389	0.100401	0.0597985	0.0123253	0.00142564	0.111132
ATRIP ENSG00000282827	0.574987	1.27844	0.109573	1.16841	0.0881265	0.355611	1.06583	0.849044
ATRN ENSG00000088812	6.60139	36.6774	14.1086	17.0095	8.23559	3.03327	0.607315	19.1243
ATRNL1 ENSG00000107518	4.41337	0.853847	0.168349	0.104098	10.8453	1.1622	6.27572	0.97637
ATRX ENSG00000085224	2.29647	26.911	3.62251	12.6734	2.64102	69.012	54.568	14.3786
ATXN1 ENSG00000124788	1.85148	0.259842	4.92998	51.7209	16.2311	2.11488	44.7361	0.97922
ATXN10 ENSG00000130638	8.37501	112.483	32.0345	26.6124	9.07974	5.8504	3.99434	4.38712
ATXN1L ENSG00000224470	0.135334	9.88085	21.8428	6.7507	0.839534	2.539	1.70094	4.39827
ATXN2 ENSG00000204842	9.28461	14.3694	36.0651	5.96869	16.9282	67.0828	51.3441	18.4595
ATXN2L ENSG00000168488	122.31	126.522	46.8912	99.6548	132.448	1.70256	19.9722	1.86757
ATXN3 ENSG00000066427	112.941	0.663652	38.5709	51.7695	0.116768	0.0706715	9.31576	25.621
ATXN7 ENSG00000163635	0.428594	3.98117	16.8037	27.0582	3.96411	5.8599	0.277726	1.68757
ATXN7L1 ENSG00000146776	1.01467	12.1641	0.515574	0.027969	1.64353	0.954288	7.82886	0.48578
ATXN7L2 ENSG00000162650	2.93498	0.0585622	0.468902	4.76136	6.59711	63.3555	3.57821	0.20702
ATXN7L3 ENSG00000087152	10.3412	70.6283	14.139	67.4491	38.05	71.7865	3.13416	8.63611
ATXN7L3B ENSG00000253719	12.3004	111.805	14.7875	35.8051	41.7348	71.8705	13.5959	7.48347
AUH ENSG00000148090	0.189306	2.58841	0.119988	11.5198	2.65535	2.27012	35.2565	1.89773
AUNIP ENSG00000127423	0.220407	0.101522	0.224902	0.0441287	0.11717	0.1664	0.174496	0.94094
AUP1 ENSG00000115307	324.078	171.393	289.579	403.108	147.917	120.389	119.192	134.424
AURKA ENSG00000087586	1.08059	0.0209346	0.00100668	0.232321	0.429443	0.263757	0.0444062	7.36516
AURKAIP1 ENSG00000175756	141.733	258.345	65.6797	124.133	346.281	84.4003	65.6789	49.3329
AURKB ENSG00000178999	0.137635	0.510214	1.16958	13.3506	1.65481	0.452121	0.121018	4.18833
AURKC ENSG00000105146	1.96237	0.997552	0.0589966	2.01113	0.307419	3.0516	0.328481	0.904002
AUTS2 ENSG00000158321	8.34267	4.10443	13.2892	9.63317	143.933	3.29651	1.48281	12.0111
AVEN ENSG00000169857	115.599	0.12693	6.49811	3.02688	64.1877	2.04827	0.32406	1.91522
AVIL ENSG00000135407	0.00945428	0.465107	0.0173307	0.975844	1.41981	1.64613	1.13804	0.568936
AVL9 ENSG00000105778	0.6337	4.97005	8.44549	12.1394	1.44174	30.7445	8.02374	0.312486
AVP ENSG00000101200	1.40448	0.845131	0.145607	1.29849	0.93897	0.943034	0.314615	0.199186
AVPI1 ENSG00000119986	40.2182	217.967	25.3348	2.12198	5.04855	2.461	1.157	32.2178
AVPR1A ENSG00000166148	0.363906	0.0924607	0.225517	0.479174	0.029958	0.0284671	0.962828	13.1676
AVPR1B ENSG00000198049	0.136542	0.126205	0.222219	0.389343	0.672553	0.0607534	2.32636	1.20133
AVPR2 ENSG00000126895	0.441462	0.043995	0.120147	0.304187	26.0544	1.75008	0.38543	1.34398
AXDND1 ENSG00000162779	3.56571	1.49034	0.446329	0.501523	0.333817	1.84764	0.440638	0.812521
AXIN1 ENSG00000103126	8.26606	54.8436	63.6426	0.162362	57.1539	3.89565	16.2033	75.6078
AXIN2 ENSG00000168646	0.357977	1.18809	49.2942	21.737	55.3975	1.70395	0.287591	55.0964
AXL ENSG00000167601	334.613	452.578	45.936	13.3256	88.081	294.151	1.80408	5.66212
AZGP1 ENSG00000160862	1989.12	1190.01	9257.37	5216.51	3.83963	490.617	6641.85	587.437
AZI2 ENSG00000163512	0.223431	2.30286	0.285576	18.5619	3.82987	17.5073	4.98158	40.2873
AZIN1 ENSG00000155096	6.1787	68.2214	47.3835	13.9036	5.88521	13.5775	19.0415	16.6888
AZIN2 ENSG00000142920	8.41211	13.9634	0.0103894	15.4567	0.921438	1.22084	1.76735	20.1437
AZU1 ENSG00000172232	0.516917	0.162881	2.0089	0.152494	0.147119	0.211701	0.881938	0.0271677
B2M ENSG00000166710	6.49861	30.4243	1183.15	588.573	243.85	451.125	324.454	908.341
B3GALNT1 ENSG00000169255	0.423144	0.16727	12.3473	0.111609	1.28829	2.42158	0.5225	2.39097
B3GALNT2 ENSG00000162885	0.294162	16.5426	8.77651	3.25421	0.0148022	0.178085	0.29248	0.75623
B3GALT1 ENSG00000172318	0.585507	0.271314	0.0339269	0.162241	0.399945	1.13874	1.61653	0.537076
B3GALT2 ENSG00000162630	13.8327	0.771515	0.321244	0.184407	0.0880146	0.0788721	0.546616	0.612289
B3GALT4 ENSG00000235863	73.8472	44.0767	13.9259	10.3773	22.2713	0.556141	2.14329	1.83215
B3GALT5 ENSG00000183778	0.585939	0.731434	2.68438	0.344066	0.0704266	0.32322	0.000661869	2.38705
B3GALT6 ENSG00000176022	28.4364	0.834642	12.5241	42.666	0.0217145	1.26661	0.817186	11.4857
B3GAT1 ENSG00000109956	18.5194	80.3015	10.5809	78.9607	3.04607	0.795925	49.6423	6.35694
B3GAT2 ENSG00000112309	0.322077	0.10937	1.12982	12.1082	4.07162	11.4238	0.21911	0.269708
B3GAT3 ENSG00000149541	119.103	231.514	14.7234	102.749	171.397	63.5745	60.7761	96.4396
B3GLCT ENSG00000187676	15.6993	2.3192	0.261842	0.513042	1.78355	4.85617	3.69349	15.5988
B3GNT2 ENSG00000170340	6.15851	1.71578	0.0056352	0.361795	4.44973	0.555518	4.57513	2.5688
B3GNT3 ENSG00000179913	1.98133	0.35437	17.5373	0.0883653	2.18413	0.233786	0.233696	24.0627
B3GNT4 ENSG00000176383	1.74532	1.00658	3.46794	1.52885	1.45425	0.383856	1.70508	0.390249
B3GNT5 ENSG00000176597	0.292873	0.243874	10.2771	7.72465	0.00432875	15.5499	1.13903	0.58425
B3GNT6 ENSG00000198488	0.00387612	0.0114162	0.0842827	0.676915	0.0493138	0.00467769	0.0535502	0.331182
B3GNT7 ENSG00000156966	14.9671	1.69247	13.3625	0.676672	0.818435	2.80886	0.907871	0.622165
B3GNT8 ENSG00000177191	24.3372	0.924002	2.73776	6.12619	20.4359	1.24261	20.5103	0.963608
B3GNT9 ENSG00000237172	54.7785	8.57303	4.09662	5.72961	1.00716	3.63298	2.00911	5.63267
B3GNTL1 ENSG00000175711	12.1562	21.3478	1.5871	0.189061	6.13299	23.5338	26.6069	0.00073117
B4GALNT1 ENSG00000135454	111.995	0.837419	8.80049	1.35224	36.4479	4.83361	0.525968	1.52763
B4GALNT2 ENSG00000167080	0.718932	0.54713	0.0409386	0.00476585	0.157086	0.148868	1.60364	0.526038
B4GALNT3 ENSG00000139044	3.79549	1.93007	12.4465	3.11282	1.39612	0.44065	2.49544	15.0465
B4GALNT4 ENSG00000182272	3.14237	5.29167	1.40505	52.2255	13.4824	1.15185	1.09031	0.794948
B4GALT1 ENSG00000086062	1.6027	1.00168	262.262	157.22	17.1497	22.08	4.29155	200.006
B4GALT2 ENSG00000117411	125.56	132.131	3.0746	0.581229	230.453	26.6387	98.5189	5.06256
B4GALT3 ENSG00000158850	149.691	120.31	100.368	20.733	6.92713	102.394	116.876	0.12493
B4GALT4 ENSG00000121578	2.73992	1.25677	87.2845	0.279865	0.188634	0.062267	61.2158	0.288723
B4GALT5 ENSG00000158470	8.00224	51.2259	83.0917	1.97852	15.479	54.8193	4.75029	21.2303
B4GALT6 ENSG00000118276	8.88721	0.00019455	0.162361	0.26039	1.08934	8.80567	0.0345163	1.1377
B4GALT7 ENSG00000027847	76.2003	57.2664	33.6534	5.45739	85.8508	4.43629	80.5477	19.5149
B4GAT1 ENSG00000174684	195.726	526.017	10.5427	87.5873	111.769	0.151788	5.82978	1.04569
B9D1 ENSG00000108641	107.52	99.838	1.80484	4.42964	7.85852	37.4079	3.36417	3.11375
B9D2 ENSG00000123810	42.9278	0.447748	18.1303	3.11623	9.6367	1.37541	14.5935	3.54103
BAALC ENSG00000164929	0.0873077	1.5401	3.75511	1.12702	2.07141	0.0574097	0.0208692	0.00221087
BAAT ENSG00000136881	0.533418	0.271877	0.158465	1.53911	1.29117	1.38394	0.536137	0.279385
BABAM1 ENSG00000105393	175.596	26.0739	10.8863	104.755	300.371	4.16112	82.8176	8.3106
BACE1 ENSG00000186318	47.6286	55.5581	1.28499	0.545814	38.5514	4.7911	4.34736	4.50431
BACE2 ENSG00000182240	262.875	225.098	380.71	139.29	43.2098	13.1359	30.3803	76.5121
BACH1 ENSG00000156273	1.46176	0.172802	1.62086	17.2312	8.45485	0.343414	13.7255	0.622816
BACH2 ENSG00000112182	1.02721	12.5241	0.152335	0.0649111	0.0114812	2.49522	2.60603	0.808953
BAD ENSG00000002330	499.284	199.232	141.681	140.529	18.713	145.043	118.449	8.37526
BAG1 ENSG00000107262	322.737	349.297	627.668	32.4226	19.8399	83.8512	76.5742	52.3338
BAG2 ENSG00000112208	16.0804	2.97744	15.9827	3.39733	4.717	83.3953	9.16491	11.7582
BAG3 ENSG00000151929	38.2762	9.34167	57.1787	15.5868	2.75141	115.355	22.2046	3.92761
BAG4 ENSG00000156735	0.597126	5.82023	0.252058	0.413572	1.87459	0.022375	8.3618	1.20116
BAG5 ENSG00000166170	36.9781	2.96615	11.2937	8.92574	1.00277	14.1909	1.99192	0.229464
BAG6 ENSG00000204463	12.5034	295.851	118.305	10.7288	551.263	1.18995	102.852	124.853
BAHCC1 ENSG00000266074	0.257097	3.11569	4.21618	18.1699	19.9032	33.5421	21.5494	0.251122
BAHD1 ENSG00000140320	27.0394	45.0155	14.7559	39.9415	27.5328	0.899979	3.52606	0.042667
BAIAP2 ENSG00000175866	151.354	98.4692	207.237	259.397	52.1994	11.002	460.106	45.4001
BAIAP2L1 ENSG00000006453	1.50589	91.8588	132.265	246.54	88.9339	3.49823	285.515	60.941
BAIAP2L2 ENSG00000128298	1.81862	2.89699	5.4855	0.207714	0.111562	16.847	4.63879	0.0140438
BAIAP3 ENSG00000007516	19.3432	27.6143	19.0757	13.9787	3.65492	9.7583	44.2235	5.01205
BAK1 ENSG00000030110	44.6937	67.1511	33.3915	7.52363	7.28622	0.136406	21.3502	43.148
BAMBI ENSG00000095739	0.444706	0.405315	10.5821	7.2295	3.51359	2.33233	2.45172	1.72609
BANF1 ENSG00000175334	48.5942	103.998	85.8587	7.16348	171.522	4.30067	24.3552	29.6669
BANK1 ENSG00000153064	0.364034	0.0290777	2.14598	15.8848	2.9204	1.4186	4.73219	3.8739
BANP ENSG00000172530	1.80254	63.9499	2.47393	5.7385	23.8383	0.760285	22.6217	7.24212
BAP1 ENSG00000163930	161.659	149.426	58.2708	99.35	251.251	42.4009	84.284	19.0782
BARD1 ENSG00000138376	1.47334	1.30748	22.6784	4.57589	69.0685	2.88429	0.320294	6.84303
BARHL2 ENSG00000143032	6.19201	1.49496	0.0471621	0.397945	0.314868	0.339665	0.0997738	0.395067
BARX1 ENSG00000131668	0.00904961	0.921794	0.198381	0.333989	2.33064	0.210426	1.12262	0.818287
BARX2 ENSG00000043039	6.63082	5.33843	7.79054	0.106474	1.32728	8.86317	2.73006	3.36689
BASP1 ENSG00000176788	1.67875	1.92624	35.3078	19.6243	0.839948	44.1342	29.5595	0.681663
BATF ENSG00000156127	13.2252	0.0516813	9.43938	0.208219	0.897641	2.53992	0.10643	0.448143
BATF2 ENSG00000168062	11.675	0.0241873	0.159415	0.601041	7.64571	3.065	0.650471	0.184744
BATF3 ENSG00000123685	10.8632	0.0306159	1.40425	10.4358	1.49333	0.6961	0.116867	0.2721
BAX ENSG00000087088	10.8171	80.3493	9.34928	14.2517	30.7214	26.6154	9.98701	13.7941
BAZ1A ENSG00000198604	1.49619	0.45736	19.971	1.16311	5.33437	0.652169	3.32262	33.198
BAZ1B ENSG00000009954	41.5816	54.4593	67.773	27.6714	62.9313	16.1543	2.59464	4.39967
BAZ2A ENSG00000076108	4.48934	1.07482	107.886	97.7188	0.39563	140.596	0.609228	14.2926
BAZ2B ENSG00000123636	86.8509	0.0207705	46.9465	56.9732	7.60187	3.04676	52.6569	0.161568
BBC3 ENSG00000105327	0.117831	3.23197	18.5114	3.36629	9.91394	0.282142	7.48766	5.71462
BBIP1 ENSG00000214413	25.5118	0.208589	0.926414	1.62078	125.512	3.87948	13.2097	1.88229
BBOF1 ENSG00000119636	0.442856	0.0565012	13.8259	2.48465	1.88142	1.11903	0.0149648	0.193569
BBOX1 ENSG00000129151	1.51833	0.212659	0.133024	0.682809	0.0398351	0.592081	0.473892	1.50936
BBS1 ENSG00000174483	0.694658	0.913112	3.242	3.37417	1.0397	3.11295	0.165849	0.165555
BBS10 ENSG00000179941	1.16546	9.5204	4.33481	6.99086	1.77052	1.44075	3.43225	1.36065
BBS12 ENSG00000181004	3.09533	3.19	0.703232	1.19172	0.134457	0.0757935	0.480778	0.00357658
BBS2 ENSG00000125124	8.30553	11.1668	4.8993	65.2441	2.24217	0.932285	38.2015	0.550603
BBS4 ENSG00000140463	2.52192	62.5513	14.0021	4.77367	24.3001	0.380845	106.53	1.09827
BBS5 ENSG00000163093	28.0412	5.08373	0.756747	7.55923	3.42645	5.24481	11.6297	1.44741
BBS7 ENSG00000138686	5.58715	11.8853	0.710742	4.34912	15.3276	16.1221	10.2047	1.7716
BBS9 ENSG00000122507	0.375331	0.333808	11.0942	1.14235	3.73512	0.873807	2.12995	3.0325
BBX ENSG00000114439	66.9725	0.487476	10.1646	19.9405	1.82093	1.63703	33.8373	5.15779
BCAM ENSG00000187244	0.107808	30.5908	283.112	572.927	46.3075	96.6419	410.241	56.5034
BCAN ENSG00000132692	3.78166	0.143944	0.524294	0.743374	0.000447316	2.31689	1.60535	0.613832
BCAP29 ENSG00000075790	0.289299	40.9445	54.1275	60.6379	36.829	3.90552	27.7266	3.23312
BCAP31 ENSG00000185825	1402.22	537.911	239.849	449.028	274.93	392.374	1306.27	252.241
BCAR1 ENSG00000050820	92.2117	128.604	49.7988	46.0441	128.623	145.546	50.1585	39.1638
BCAR3 ENSG00000137936	26.5433	0.588395	11.4515	4.27486	0.268902	0.614653	3.9058	12.9118
BCAS1 ENSG00000064787	0.225086	53.0027	65.3892	56.2933	6.30923	0.339275	22.5686	1.95736
BCAS2 ENSG00000116752	7.58864	39.6052	24.5241	13.6261	1.33492	27.0505	15.2578	1.40731
BCAS3 ENSG00000141376	38.2603	0.629464	71.1139	10.7963	21.3612	11.4282	0.000152281	13.0462
BCAS4 ENSG00000124243	117.571	1.49002	21.3096	7.49042	15.3351	16.6413	25.3847	0.00232649
BCAT1 ENSG00000060982	5.57633	2.87316	0.465502	0.124353	1.06476	0.188545	0.182156	0.223996
BCAT2 ENSG00000105552	235.059	125.077	126.656	242.993	0.154672	60.5487	78.4273	99.2859
BCCIP ENSG00000107949	14.3399	2.60015	15.2145	24.0664	6.13369	15.6462	1.52904	0.0462386
BCDIN3D ENSG00000186666	4.07692	17.6852	1.45661	6.37007	2.3048	1.23043	0.540444	1.43754
BCHE ENSG00000114200	0.550422	0.263982	0.956854	1.04078	0.485703	14.9922	0.0715636	1.7693
BCKDHA ENSG00000248098	22.064	1.45625	9.39467	8.66394	1.25811	8.57941	4.1334	0.661026
BCKDHB ENSG00000083123	0.120068	0.755448	4.52268	14.8399	0.625386	1.18317	1.44987	1.37643
BCKDK ENSG00000103507	117.118	105.584	19.2429	6.32451	118.321	155.25	87.4044	60.8707
BCL10 ENSG00000142867	0.70072	2.9697	75.6253	7.48566	29.3615	2.78898	0.236975	4.3581
BCL11A ENSG00000119866	56.0284	2.16171	9.80661	9.08991	1.50205	3.85427	2.31221	10.9939
BCL11B ENSG00000127152	1.44798	1.3147	0.954932	1.90112	0.988716	44.5748	0.971659	0.13056
BCL2 ENSG00000171791	16.1665	7.01024	4.93755	0.393966	6.34739	0.303508	0.639604	24.4851
BCL2A1 ENSG00000140379	1.31693	0.0652309	4.009	0.354298	4.72441	3.50701	0.602479	0.342318
BCL2L1 ENSG00000171552	21.8625	101.626	124.622	275.818	173.446	381.979	131.792	7.27891
BCL2L11 ENSG00000153094	8.58091	0.136195	1.07065	2.61855	10.2893	11.5187	24.361	8.79277
BCL2L12 ENSG00000126453	17.3533	2.63956	22.1367	20.1573	4.94797	6.54761	4.08297	5.39742
BCL2L13 ENSG00000099968	0.395218	46.3037	41.7533	0.485367	17.807	7.50318	73.119	1.09387
BCL2L14 ENSG00000121380	0.0595729	0.00842821	1.06147	0.656614	0.410831	23.2116	0.0559823	1.56779
BCL2L15 ENSG00000188761	1.24573	0.00935413	5.23247	0.384802	1.03786	0.16063	1.15822	2.34635
BCL2L2 ENSG00000129473	0.507222	12.0872	28.6903	0.738017	35.7319	0.825535	23.3137	10.2126
BCL3 ENSG00000069399	39.2528	55.6711	189.77	7.70808	201.306	15.7593	6.22058	23.94
BCL6 ENSG00000113916	8.6541	3.67018	10.0826	0.300759	1.31011	289.31	0.063972	20.2242
BCL6B ENSG00000161940	10.767	2.39586	0.273652	1.90532	3.15159	4.71189	0.359664	0.598114
BCL7A ENSG00000110987	4.67996	39.8064	23.717	8.92857	2.64401	22.4879	3.01878	0.654353
BCL7B ENSG00000106635	9.84891	12.073	60.1713	0.370667	0.281496	3.3917	0.0088446	97.4976
BCL7C ENSG00000099385	251.901	167.239	4.12856	57.7334	74.6671	230.976	7.92649	0.418441
BCL9 ENSG00000116128	0.497608	6.74789	7.87398	2.56425	17.5004	5.13559	1.03402	2.45109
BCL9L ENSG00000186174	0.565236	152.223	44.2558	48.358	40.8208	6.13041	26.1496	37.8883
BCLAF1 ENSG00000029363	4.78506	35.6333	0.897692	2.45448	1.80497	24.3873	15.5334	67.6857
BCO1 ENSG00000135697	0.410114	0.39012	1.14559	0.00123839	0.81439	0.440193	0.131077	0.0149499
BCO2 ENSG00000197580	24.5723	0.0727816	0.0887122	2.62891	0.20357	0.12371	0.0415141	0.504505
BCOR ENSG00000183337	1.27841	9.14793	1.96126	8.01864	0.133701	1.42721	0.728177	3.53514
BCORL1 ENSG00000085185	42.4522	36.2235	0.539208	1.04803	9.43942	26.4246	13.1628	0.00204004
BCR ENSG00000186716	32.8163	127.458	18.6721	12.5524	7.26353	43.6437	10.2301	18.9611
BCS1L ENSG00000074582	0.277721	171.823	39.13	6.24355	0.536061	82.1028	0.76188	93.3117
BDH1 ENSG00000161267	0.412522	86.5766	34.1463	45.3283	6.49895	10.5258	29.1619	7.57574
BDH2 ENSG00000164039	1.85268	71.3968	31.0735	0.634138	3.00698	5.304	0.186489	135.439
BDKRB1 ENSG00000100739	3.26599	3.67413	1.3013	0.749987	1.47374	0.0198108	0.472964	0.70006
BDKRB2 ENSG00000168398	42.4235	0.531469	17.8428	0.894059	3.6942	0.305884	0.389438	0.418196
BDNF ENSG00000176697	1.26589	0.391781	0.547235	0.685234	2.3665	0.264283	3.27878	0.3786
BDP1 ENSG00000145734	4.46197	1.03381	0.339254	41.9356	6.48816	51.3272	1.12849	1.74332
BEAN1 ENSG00000166546	0.424022	1.01707	0.0376253	0.17539	2.17144	0.451074	0.0556993	0.492166
BECN1 ENSG00000126581	2.07884	0.206814	8.75653	44.9379	65.2611	3.76504	20.2258	28.3794
BEGAIN ENSG00000183092	57.4744	1.78836	1.39485	4.8896	4.14366	3.2546	18.3238	9.43235
BEND2 ENSG00000177324	0.396033	0.056987	0.00172626	0.332514	0.0936332	0.366804	0.0598681	0.0216317
BEND3 ENSG00000178409	1.28955	0.0301353	0.634383	0.625339	0.92336	0.328094	0.76797	0.535153
BEND4 ENSG00000188848	2.13759	0.458003	1.0218	11.1369	0.289447	0.761367	10.1915	0.0130424
BEND5 ENSG00000162373	0.15634	6.37893	0.213825	0.137975	4.81663	12.3842	0.513795	0.166681
BEND6 ENSG00000151917	0.00507097	2.13691	1.18913	0.957856	0.140618	0.137138	2.43126	11.3764
BEND7 ENSG00000165626	0.237612	0.748577	3.65048	1.72354	0.0766663	31.5692	1.22295	0.47512
BEST1 ENSG00000167995	15.3917	4.8875	24.2168	182.451	272.007	168.023	34.364	157.015
BEST3 ENSG00000127325	0.720978	1.33658	2.97265	1.56163	0.239513	5.42245	0.215409	0.582483
BET1 ENSG00000105829	0.378478	4.9479	11.73	42.271	1.49888	0.221489	1.83112	10.6685
BET1L ENSG00000177951	0.479616	106.458	41.2993	1.7311	18.359	0.0132161	147.123	0.213935
BEX1 ENSG00000133169	3.17155	4.97221	5.66139	1.20485	4.09804	0.820385	1.66107	0.497291
BEX2 ENSG00000133134	58.7896	0.170394	54.0446	98.577	0.582625	1.24711	2.25458	0.741713
BEX3 ENSG00000166681	7.44622	238.391	55.1314	41.7634	172.219	103.471	56.6548	91.1635
BEX4 ENSG00000102409	108.313	60.4085	59.2744	20.0284	44.325	121.767	12.8141	7.40923
BEX5 ENSG00000184515	0.120379	9.33246	1.78483	5.9722	0.140732	4.94776	2.13919	3.90835
BFAR ENSG00000103429	68.13	8.4955	34.9071	35.3384	36.9035	7.85406	12.759	6.31051
BFSP1 ENSG00000125864	8.83461	0.0269349	0.958851	1.00347	0.169106	0.0334843	0.227401	0.697858
BGLAP ENSG00000242252	2.89345	6.44619	0.125518	0.947852	0.618296	1.07239	1.25949	2.01009
BGN ENSG00000182492	1059.44	300.769	5.78976	177.002	1743.91	122.701	55.3369	347.287
BHLHB9 ENSG00000198908	6.16924	0.0201137	1.21343	0.712842	0.269068	0.195833	0.10823	0.00355704
BHLHE22 ENSG00000180828	1.32549	0.501484	1.27216	0.29931	0.799405	0.789786	0.879824	1.03256
BHLHE40 ENSG00000134107	4.641	2.66058	107.869	35.9519	35.5573	149.18	12.3172	54.0137
BHLHE41 ENSG00000123095	0.36251	0.381704	33.3966	0.732974	4.56416	0.487684	4.41828	187.711
BHMT ENSG00000145692	4.64228	1.16599	0.515941	0.368813	0.939382	0.868365	1.03783	0.804166
BHMT2 ENSG00000132840	5.28687	0.576745	0.0123132	1.07898	0.413207	14.2304	0.160739	10.9206
BICC1 ENSG00000122870	0.140982	2.40744	0.238058	3.06726	7.37875	11.179	3.55641	0.0413254
BICD1 ENSG00000151746	0.248143	14.0028	2.98657	3.62839	2.02214	2.12418	11.8617	0.531723
BICD2 ENSG00000185963	11.2702	84.5315	26.7313	4.51777	0.00562003	0.459515	1.66644	12.0441
BICDL1 ENSG00000135127	0.00283668	0.311073	22.6302	6.40224	3.49552	4.01146	0.0259979	20.8159
BICDL2 ENSG00000162069	22.8816	4.02227	102.223	84.9429	23.635	6.68061	68.7357	65.3287
BID ENSG00000015475	16.0762	38.8133	108.555	2.95884	3.57886	2.77282	1.44956	7.37785
BIK ENSG00000100290	10.5869	81.4963	53.5409	434.146	81.5451	5.27765	77.4957	3.1055
BIN1 ENSG00000136717	740.778	26.0868	13.4649	94.0853	328.299	163.077	164.993	16.1253
BIN2 ENSG00000110934	2.94354	2.38155	0.563084	0.351721	6.29714	23.0221	0.17014	0.988719
BIN3 ENSG00000147439	8.60197	140.08	39.647	50.4133	109.883	69.3181	48.956	27.0722
BIRC2 ENSG00000110330	8.27409	58.6716	4.5014	52.8555	1.92363	57.9559	8.3623	22.358
BIRC3 ENSG00000023445	0.628798	10.8766	13.4746	4.78646	9.45333	5.56996	0.126232	7.30517
BIRC5 ENSG00000089685	2.44769	0.071915	0.131045	5.26816	8.87491	3.4433	0.24844	5.0433
BIRC6 ENSG00000115760	3.38503	16.1376	0.971909	12.9898	9.18606	2.07526	4.04448	35.6834
BIRC7 ENSG00000101197	0.499336	0.252169	0.253222	2.15418	0.853881	0.849813	0.161022	1.3319
BIVM ENSG00000134897	10.1592	5.7175	0.0445708	1.59318	0.298664	2.56843	18.7893	1.63592
BLCAP ENSG00000166619	40.9926	494.146	195.341	97.3232	196.959	17.4666	15.9911	6.81971
BLK ENSG00000136573	0.58598	2.05851	0.0808659	2.57721	15.8203	0.157015	0.16038	0.719245
BLM ENSG00000197299	0.208108	0.0669058	1.2399	0.308155	2.93225	0.050322	0.0671744	0.117115
BLMH ENSG00000108578	4.89312	108.557	9.75164	4.93984	3.90899	5.05813	0.128223	0.636686
BLNK ENSG00000095585	0.316537	0.00375257	0.294902	2.72255	0.102133	21.3624	0.554361	6.66235
BLOC1S1 ENSG00000135441	475.238	111.02	35.6832	63.6203	372.258	248.502	189.661	50.2735
BLOC1S2 ENSG00000196072	0.255347	0.64642	5.71265	10.4242	7.24258	0.12876	0.177334	8.19021
BLOC1S3 ENSG00000189114	4.69311	13.191	2.34135	0.463029	3.42286	1.24725	2.28794	2.76215
BLOC1S4 ENSG00000186222	0.899984	63.992	21.4875	30.7902	55.0919	15.5791	3.93128	3.99873
BLOC1S5 ENSG00000188428	21.1867	0.00052565	1.16351	0.558146	17.4677	0.21222	2.57389	0.300208
BLOC1S6 ENSG00000104164	23.0284	0.639675	11.0301	17.2141	0.347622	28.3924	41.0469	1.9718
BLVRA ENSG00000106605	45.7685	75.0239	18.2661	9.3948	2.35511	3.04201	0.120312	4.51278
BLVRB ENSG00000090013	320.197	293.296	101.13	225.888	7.02582	296.521	205.095	480.71
BLZF1 ENSG00000117475	12.1055	2.01553	3.76352	7.38357	8.9958	0.587456	15.7454	5.31762
BMF ENSG00000104081	0.533079	13.1795	68.3034	36.9287	24.5563	36.0024	24.7015	36.3709
BMI1 ENSG00000168283	0.155412	5.67741	5.92276	24.3947	45.8116	4.55924	3.24103	23.792
BMP1 ENSG00000168487	78.8255	63.5285	11.7565	14.6778	140.002	25.5757	1.02562	27.6707
BMP2 ENSG00000125845	2.27045	0.605826	12.2419	0.509932	1.49679	1.07356	0.241019	0.400861
BMP2K ENSG00000138756	0.287014	1.26351	2.71482	0.0319352	21.4976	2.29332	6.24974	0.0471643
BMP3 ENSG00000152785	1.11095	0.776033	0.73593	0.559453	0.610511	0.321248	0.427998	1.17855
BMP4 ENSG00000125378	34.1724	63.9134	1.50924	0.468607	1.79652	27.2592	0.239007	2.17981
BMP5 ENSG00000112175	2.81349	0.474873	0.474847	1.83934	26.3649	0.0994212	0.62377	8.86438
BMP6 ENSG00000153162	0.745115	0.271716	0.123053	2.51284	2.93943	2.34017	0.0852841	0.0688117
BMP7 ENSG00000101144	1.94557	45.0482	0.589921	3.03849	9.54679	18.8163	0.555063	160.857
BMP8A ENSG00000183682	0.0656622	2.05197	0.202357	7.52033	0.00827745	1.46973	0.115811	0.0367546
BMP8B ENSG00000116985	1.35067	1.34945	0.116042	0.824737	2.04374	11.6866	0.0333538	0.121524
BMPER ENSG00000164619	13.9244	1.64352	0.203794	0.104446	2.41288	6.91435	9.5259	1.39441
BMPR1A ENSG00000107779	4.24331	32.9275	13.2824	3.65696	1.18118	0.0934571	0.936558	0.0767544
BMPR1B ENSG00000138696	8.14425	4.46979	4.51543	4.31138	14.8965	0.817093	159.451	10.6755
BMPR2 ENSG00000204217	0.61266	0.378428	8.92501	29.9971	2.76597	4.98818	2.86717	9.37399
BMS1 ENSG00000165733	115.067	51.7982	5.21732	6.02537	3.44202	0.423498	3.30555	85.4697
BMT2 ENSG00000164603	1.272	10.8421	0.855637	0.291764	2.86863	1.9161	18.3122	0.343649
BMX ENSG00000102010	0.04807	0.0342475	0.449012	0.000955211	0.466693	0.637947	0.403965	0.220999
BNC1 ENSG00000169594	0.346623	0.835089	1.38861	0.208377	0.662601	2.73422	0.326143	0.017479
BNC2 ENSG00000173068	12.7004	32.6217	8.25866	0.497626	0.337736	1.82946	10.1921	1.20427
BNIP1 ENSG00000113734	6.76143	0.113703	10.1305	0.0313597	10.6098	7.64701	2.21893	39.8877
BNIP2 ENSG00000140299	12.7019	0.403816	11.3205	12.1444	1.51275	30.8478	28.818	19.8556
BNIP3 ENSG00000176171	31.2661	11.1902	42.5914	87.0504	13.0189	7.74487	18.7071	36.5167
BNIP3L ENSG00000104765	5.27293	13.8048	1.16582	58.6193	31.1625	0.65661	3.55431	23.4214
BNIPL ENSG00000163141	0.125851	6.19535	1.17944	7.95736	2.9646	4.69268	4.80141	0.0145695
BOC ENSG00000144857	168.146	24.3889	4.25225	4.09708	42.8611	144.22	74.789	53.513
BOD1 ENSG00000145919	4.24372	344.439	31.3263	0.739069	6.97036	26.9863	3.6659	3.15198
BOD1L1 ENSG00000038219	20.9085	6.96649	13.0201	5.64201	2.46941	22.9282	6.52303	1.06721
BOK ENSG00000176720	131.543	80.9213	6.1564	78.2085	236.087	60.3685	2.615	5.71288
BOLA1 ENSG00000178096	62.0739	5.97683	0.976812	2.78855	22.6538	2.6459	39.2799	1.83737
BOLA2B ENSG00000169627	141.343	32.4044	127.647	31.9507	459.926	26.0281	155.231	0.678692
BOLA3 ENSG00000163170	0.122385	9.83164	30.9302	27.9114	2.80859	1.18417	2.75622	1.02232
BOP1 ENSG00000261236	2.39965	100.626	8.69472	53.06	6.93358	7.89339	70.5882	16.0896
BORA ENSG00000136122	2.31306	6.96787	0.783202	0.0115184	0.666919	0.553967	0.296746	0.270018
BORCS5 ENSG00000165714	2.92009	1.29091	1.44078	1.62048	2.53548	4.98842	0.698705	1.21165
BORCS6 ENSG00000196544	10.142	1.36901	9.10179	6.335	1.52917	92.1761	3.32797	35.8785
BORCS7 ENSG00000166275	46.6581	3.8628	10.9658	100.704	38.8402	2.00485	1.65766	2.59684
BORCS8 ENSG00000254901	1.45589	6.7744	28.2001	66.3439	47.7724	28.1578	36.8021	0.21613
BORCS8-MEF2B ENSG00000064489	0.399778	0.114211	2.48178	0.179676	1.6989	0.180119	0.294585	0.00374489
BPGM ENSG00000172331	0.617682	0.468356	0.425286	0.979533	1.4481	0.00358068	1.30806	28.1709
BPHL ENSG00000137274	0.851959	37.6575	4.21855	0.384884	3.68414	2.84363	3.39801	0.00360369
BPI ENSG00000101425	1.04871	18.2406	1.1211	1.34977	2.76251	71.3367	0.548089	3.64853
BPIFA1 ENSG00000198183	0.361592	0.41569	1.49216	0.0777913	0.176993	1.16649	0.0554673	0.590698
BPIFA2 ENSG00000131050	1.07587	0.314134	0.0284945	0.0575557	0.0594513	0.474506	0.0404625	0.0590789
BPIFB1 ENSG00000125999	24.9354	1.10989	24.1826	0.697158	0.956408	0.0803034	0.457348	1.35064
BPIFB2 ENSG00000078898	0.957552	0.773778	0.0712515	13.9969	0.154215	0.0928433	7.37847	0.606837
BPIFC ENSG00000184459	0.0465473	0.181514	0.166001	0.910062	0.275169	0.612062	0.000602705	0.203346
BPNT1 ENSG00000162813	9.77116	0.822483	7.59395	4.04956	15.8798	0.489364	25.4956	7.39582
BPTF ENSG00000171634	114.228	3.68461	15.3843	32.6385	0.155379	1.59548	0.129691	14.6184
BRAF ENSG00000157764	1.17083	0.0193553	18.7653	4.50455	4.62344	16.8569	11.6519	0.384341
BRAP ENSG00000089234	2.00302	80.5263	13.6706	22.1499	0.569022	19.3115	11.1916	2.44212
BRAT1 ENSG00000106009	103.751	201.325	26.5318	292.419	61.3956	1.54805	31.6197	69.1666
BRCA1 ENSG00000012048	14.3634	3.82532	5.21011	5.93885	0.103901	1.17956	0.169148	0.931947
BRCA2 ENSG00000139618	0.533155	1.91023	0.391927	0.012835	0.534365	0.716505	0.924609	3.07923
BRCC3 ENSG00000185515	0.508617	1.54801	4.05635	4.72446	4.11566	25.4158	3.36665	9.63585
BRD1 ENSG00000100425	1.43508	1.6068	5.89138	39.157	0.0530798	21.2542	2.23548	20.1498
BRD2 ENSG00000204256	172.29	265.493	205.031	363.654	194.928	190.516	225.956	327.963
BRD3 ENSG00000169925	3.81882	54.2486	45.3534	82.2271	24.3933	24.2414	25.0815	5.47346
BRD4 ENSG00000141867	103.645	0.944084	54.905	108.545	0.654371	118.115	2.45235	43.3822
BRD7 ENSG00000166164	3.04011	24.2456	49.1918	23.4719	17.5531	3.80143	3.78479	74.49
BRD8 ENSG00000112983	2.37368	217.707	72.1506	73.234	21.597	3.46131	91.7229	0.34618
BRD9 ENSG00000028310	37.2789	87.9328	12.6126	19.4503	107.332	124.286	137.114	51.8947
BRE ENSG00000158019	37.8371	62.0612	35.0843	16.5868	1.44263	6.29681	0.980323	16.1448
BRF1 ENSG00000185024	14.5033	78.4926	30.0116	9.04101	172.885	2.44679	216.983	0.530604
BRF2 ENSG00000104221	45.4737	19.5442	17.5946	3.10928	9.28627	0.00868939	21.7795	2.54791
BRI3 ENSG00000164713	441.092	197.053	419.531	296.745	415.586	323.113	599.066	86.5397
BRI3BP ENSG00000184992	11.4286	0.171268	0.159029	0.54719	0.686746	2.09465	0.444259	6.47844
BRICD5 ENSG00000182685	1.95556	23.4334	6.73736	23.6624	1.99318	5.25209	1.59698	14.6813
BRINP1 ENSG00000078725	0.145544	0.962649	0.266778	0.0875125	4.02898	29.4337	0.243046	0.0507303
BRINP2 ENSG00000198797	0.201373	0.182269	0.31283	0.0970914	15.4429	0.0304886	0.0789214	0.0840084
BRINP3 ENSG00000162670	1.57451	0.456129	0.207599	3.86099	0.111307	0.135601	0.174133	0.644555
BRIP1 ENSG00000136492	2.6269	0.362339	2.33649	1.82305	0.0128114	0.259261	8.70657	0.0451168
BRIX1 ENSG00000113460	1.68426	3.70997	0.334762	8.80527	5.72667	0.65816	8.41516	1.3826
BRK1 ENSG00000254999	258.209	266.394	153.665	72.3818	123.425	61.5709	7.9201	5.23709
BRMS1 ENSG00000174744	57.3858	7.07249	62.0386	13.9437	114.124	5.48026	17.0182	105.412
BRMS1L ENSG00000100916	1.64498	0.237173	2.82635	1.01225	0.126631	3.44818	2.56657	2.22341
BROX ENSG00000162819	0.36983	2.84274	23.272	14.5347	0.328224	0.0974888	10.0951	18.753
BRPF1 ENSG00000156983	15.7849	0.730274	14.0346	6.74131	8.86233	0.00495224	1.61718	14.6872
BRPF3 ENSG00000096070	2.85307	67.3242	54.0501	23.9462	18.6164	2.31726	3.7399	4.09974
BRSK1 ENSG00000160469	20.8248	13.5752	4.89214	4.56838	62.4081	43.562	9.84983	5.94955
BRSK2 ENSG00000174672	1.27137	0.239513	0.541474	4.69652	23.6121	3.2682	0.573681	0.163483
BRWD1 ENSG00000185658	22.0724	0.300875	0.406913	15.64	0.156023	39.7983	7.73951	57.848
BRWD3 ENSG00000165288	1.18119	11.1284	23.1657	0.739919	0.941027	0.877293	1.63343	7.17743
BSCL2 ENSG00000168000	0.184651	14.5514	0.686602	1.95836	4.04323	1.79704	0.556745	1.26568
BSDC1 ENSG00000160058	47.9599	63.0259	21.7673	21.0062	10.9596	0.000104984	97.4568	0.392884
BSG ENSG00000172270	1096.85	601.545	48.5155	547.244	117.058	125.718	301.176	229.347
BSN ENSG00000164061	3.23429	1.36253	0.738207	0.0960784	1.46506	0.00098166	0.557145	0.157296
BSPH1 ENSG00000188334	0.411739	0.255246	0.0642268	0.624113	0.459674	0.865499	0.0431254	0.00536119
BSPRY ENSG00000119411	8.11273	105.383	6.10528	22.5029	3.32332	24.1718	0.869148	14.6117
BST1 ENSG00000109743	8.53292	3.32855	4.91117	0.122046	0.75459	2.20578	1.76188	1.51907
BST2 ENSG00000130303	463.797	504.229	0.889481	3.15526	487.327	215.339	0.88794	108.023
BTAF1 ENSG00000095564	13.5193	5.47109	2.69605	40.3571	8.38913	3.53028	2.49516	1.56566
BTBD1 ENSG00000064726	38.0031	7.8674	53.4267	8.43295	102.124	3.57059	16.8586	8.19078
BTBD10 ENSG00000148925	9.94977	4.17946	8.45672	3.59534	24.8319	0.000802043	0.081255	0.364683
BTBD11 ENSG00000151136	1.44759	3.27021	16.4037	6.89494	0.729661	0.128111	1.67868	1.53366
BTBD16 ENSG00000138152	0.69414	0.337208	0.592648	2.04319	1.73979	0.327958	0.100331	0.68985
BTBD19 ENSG00000222009	0.600684	0.111705	2.84076	6.35327e-06	0.232826	1.42217	0.657358	1.73139
BTBD2 ENSG00000133243	213.558	74.4468	82.2094	264.631	153.144	13.0355	118.549	184.662
BTBD3 ENSG00000132640	5.17936	2.45861	6.35229	2.61661	0.64603	1.50916	0.857058	94.2337
BTBD6 ENSG00000184887	38.5371	121.027	50.6111	57.7554	221.125	20.4878	19.4565	3.56556
BTBD7 ENSG00000011114	2.17568	22.6911	9.35679	12.5403	12.0317	7.96075	11.6415	8.27902
BTBD8 ENSG00000189195	0.862132	1.78867	0.88866	0.455557	8.26054	5.92873	2.20178	1.19397
BTBD9 ENSG00000183826	7.99439	0.714604	12.6721	8.27897	59.5895	13.8005	1.82875	0.636714
BTC ENSG00000174808	0.227963	1.0865	3.16926	1.13424	0.92364	3.83231	0.625696	9.42959
BTD ENSG00000169814	38.7489	218.847	19.3873	6.86919	0.856105	0.70272	31.0653	9.32789
BTF3 ENSG00000145741	119.538	48.633	19.0517	137.378	149.184	121.013	1.38928	4.12157
BTF3L4 ENSG00000134717	0.960828	1.43515	29.131	36.2245	62.9192	2.49121	14.5263	11.6095
BTG1 ENSG00000133639	0.0458684	140.86	33.888	4.30118	73.7098	84.1979	13.3229	142.65
BTG2 ENSG00000159388	529.535	1.44794	220.157	103.207	176.228	570.789	3.70238	26.1271
BTG3 ENSG00000154640	0.198558	0.56479	17.5927	19.573	8.06066	0.056799	0.286211	0.631297
BTK ENSG00000010671	0.051169	2.39368	0.509256	0.737608	0.0868203	4.64013	5.20767	1.97315
BTLA ENSG00000186265	0.519952	0.35411	0.230094	0.713491	0.911928	0.163817	0.736972	0.620116
BTN2A1 ENSG00000112763	23.6503	3.02025	6.02717	0.13656	0.280821	1.51211	1.98829	2.39819
BTN2A2 ENSG00000124508	11.5667	2.58316e-09	1.02333	7.98377e-09	4.05074	1.05582	2.75888	2.50763
BTN3A1 ENSG00000026950	0.225139	56.0597	0.536	0.116361	56.2643	1.26704	10.5507	2.08002
BTN3A2 ENSG00000186470	6.40496	4.19321	2.76142	4.12205	4.50892	4.78206	1.37054	1.74264
BTN3A3 ENSG00000111801	0.491988	8.26173	1.01652	9.72329	0.00136494	3.27152	0.439771	1.54276
BTNL3 ENSG00000168903	4.65328	0.0579186	0.261715	1.15848	0.140273	0.714701	0.154296	3.93254
BTNL9 ENSG00000165810	0.179109	0.170193	1.41892	0.362123	0.222491	1.82961	4.13989	2.21188
BTRC ENSG00000166167	4.19141	1.68551	6.5109	9.39034	7.5329	9.03382	29.6352	19.475
BUB1 ENSG00000169679	0.00671312	0.372235	0.0386748	1.47204	0.129933	1.13074	0.0313822	0.163199
BUB1B ENSG00000156970	1.39203	1.3539	1.67903	0.48971	0.228152	1.40778	2.35187	0.702235
BUB3 ENSG00000154473	6.30678	4.90308	0.763148	29.3466	19.76	12.2781	1.36035	1.58833
BUD13 ENSG00000137656	35.9519	0.321022	0.899513	12.4575	0.340773	1.2347	2.40657	0.0910009
BUD31 ENSG00000106245	171.657	139.039	134.307	386.564	174.222	147.993	53.534	29.8483
BVES ENSG00000112276	17.0999	0.332719	0.161468	0.502795	0.840983	131.433	0.666695	0.386025
BYSL ENSG00000112578	9.54398	5.35217	24.9721	1.32054	0.968113	0.45485	12.0807	0.660472
BZW1 ENSG00000082153	1.21381	1.26983	75.1724	70.2339	4.2777	6.81658	14.8986	30.3738
BZW2 ENSG00000136261	0.481391	36.8476	10.5757	1.09514	3.87175	4.37135	8.01073	31.8272
C10orf10 ENSG00000165507	0.828638	0.328099	33.4333	2.56177	1.98341	222.503	3.23029	5.06121
C10orf105 ENSG00000214688	0.112974	1.87307	0.0941945	0.96282	0.775494	0.143558	0.204264	0.000330566
C10orf107 ENSG00000183346	1.97974	2.83833	0.507297	1.46028	4.30377	0.728553	7.42808	1.68496
C10orf11 ENSG00000148655	0.677648	22.7506	12.819	0.23977	37.0463	0.000230995	2.02339	0.651886
C10orf128 ENSG00000204161	3.60672	0.187984	4.30647	0.906605	2.94795	0.0901753	1.30692	2.12469
C10orf2 ENSG00000107815	20.4077	0.92309	4.26863	0.656242	75.1187	1.08995	0.540155	0.967693
C10orf35 ENSG00000171224	3.05657	1.44073	1.15488	0.187313	26.2497	0.376217	8.82561	0.115838
C10orf53 ENSG00000178645	0.115778	0.481429	0.0270813	0.466524	0.108733	0.115068	0.191532	0.0164892
C10orf54 ENSG00000107738	136.166	108.063	28.116	3.24587	185.084	291.774	3.22978	49.6791
C10orf55 ENSG00000222047	1.9756	1.07964	0.0323323	0.403246	0.135214	0.909699	1.42241	3.5949
C10orf76 ENSG00000120029	3.22278	130.291	1.20412	0.969783	1.31596	0.282935	5.89574	1.25111
C10orf82 ENSG00000165863	0.0262149	1.71634	0.799124	0.154025	0.0163569	0.187377	0.207957	0.298555
C10orf88 ENSG00000119965	18.0264	0.926096	5.15776	0.836366	0.00321764	5.24366	1.60953	1.38703
C10orf95 ENSG00000120055	0.08862	0.0118509	0.196526	2.16341	0.178607	0.00138739	1.93436	0.0215014
C10orf99 ENSG00000188373	1.0314	0.344053	4.02839	0.27077	0.0634845	1.14173	0.729763	21.1157
C11orf1 ENSG00000137720	71.7849	2.11661	14.4539	6.37955	1.40725	0.925608	2.96152	1.32899
C11orf16 ENSG00000176029	0.535002	1.9923	0.640847	0.389447	0.547618	0.156484	0.711961	5.44213
C11orf21 ENSG00000110665	0.591148	4.99722	0.183426	0.789534	0.876228	0.0312635	0.0780941	0.778974
C11orf24 ENSG00000171067	173.985	127.22	23.5144	33.1202	85.0781	2.63019	98.7516	1.00939
C11orf31 ENSG00000211450	0.949958	188.893	75.0066	111.735	6.48297	124.274	107.121	180.233
C11orf45 ENSG00000174370	1.05143	0.0163977	0.957861	0.493758	0.172725	0.025711	0.216229	2.44172
C11orf49 ENSG00000149179	9.55006	102.366	4.71746	1.20796	67.1957	11.9932	27.8169	8.52136
C11orf52 ENSG00000149300	0.263177	0.0428681	1.10418	0.107547	1.02983	0.474079	0.0469136	0.0775638
C11orf53 ENSG00000150750	0.0671801	0.39242	1.77545	0.00360382	0.541359	0.000387383	0.621297	0.070056
C11orf54 ENSG00000182919	0.273136	30.137	2.73878	23.4101	7.46419	0.112075	2.4813	1.72222
C11orf57 ENSG00000150776	1.78542	16.9411	5.51832	4.06997	0.984664	7.92396	1.50981	5.70464
C11orf58 ENSG00000110696	42.6955	111.925	102.194	11.8594	15.0892	28.0192	25.6861	14.8122
C11orf63 ENSG00000109944	0.938012	0.0618825	0.0201808	0.07716	1.88476	0.890316	0.669632	0.945084
C11orf65 ENSG00000166323	2.19058	2.472	0.0632909	0.145375	0.281178	0.486187	0.148987	1.18847
C11orf68 ENSG00000175573	109.268	148.423	15.4196	14.0176	37.7921	38.082	13.4618	116.425
C11orf70 ENSG00000137691	0.0283911	0.0930305	0.444328	0.0885542	0.0485469	4.15828	0.170938	0.274563
C11orf71 ENSG00000180425	1.90181	3.84382	0.147029	15.201	2.62073	1.36574	1.50014	13.2197
C11orf74 ENSG00000166352	2.79287	10.451	2.70213	0.722665	2.03701	2.04412	4.94764	1.10406
C11orf80 ENSG00000173715	0.629513	13.0273	0.947597	8.47427	0.0332494	0.24122	0.585685	0.47958
C11orf84 ENSG00000168005	7.24699	8.19643	0.58568	1.56461	1.7508	9.07343	0.142081	4.03351
C11orf87 ENSG00000185742	0.552741	3.72912	0.344982	0.349939	0.138212	0.0742178	0.212462	0.615527
C11orf95 ENSG00000188070	67.6996	148.639	1.22211	10.0754	16.7121	1.2055	10.2637	66.1457
C11orf96 ENSG00000187479	0.135457	534.209	8.83433	6.08768	87.0174	3136.02	4.20353	30.9587
C11orf98 ENSG00000278615	0.276777	2.86081	0.638862	0.595289	1.04106	1.36757	0.936116	0.674985
C12orf10 ENSG00000139637	142.845	4.33312	96.6216	11.6477	40.4296	12.1316	21.8131	53.914
C12orf29 ENSG00000133641	16.5676	0.351202	2.84206	2.73417	0.306019	6.36183	2.29549	11.5133
C12orf4 ENSG00000047621	2.83564	8.01053	1.59947	23.802	4.78621	0.392115	4.48519	4.09427
C12orf40 ENSG00000180116	0.455194	0.087779	0.0848837	0.00666497	0.00387705	0.049273	0.77272	0.0403808
C12orf42 ENSG00000179088	0.742352	0.127469	0.201975	0.236663	0.427716	1.60537	0.386996	0.100757
C12orf43 ENSG00000157895	61.5138	38.9242	17.5048	70.7753	23.1718	1.62491	1.12534	2.28169
C12orf45 ENSG00000151131	38.1106	1.93778	3.8626	28.7996	1.25628	0.00984174	24.0138	4.19956
C12orf49 ENSG00000111412	2.34953	1.0238	29.5584	3.3172	18.2817	5.63749	1.47553	11.7159
C12orf50 ENSG00000165805	0.0988242	1.25863	0.214929	0.0253497	0.263821	1.00038	0.0203879	0.358658
C12orf54 ENSG00000177627	6.05495	0.916405	4.87219	0.0600305	0.802162	0.443248	0.976549	0.817318
C12orf56 ENSG00000185306	0.90494	0.501833	0.536322	1.62949	0.572077	1.43739	1.63049	0.163242
C12orf57 ENSG00000111678	605.876	978.145	64.4818	464.173	824.104	331.479	223.318	450.643
C12orf60 ENSG00000182993	18.334	2.8506	0.339159	3.13379	5.36829	0.138524	5.2607	1.99694
C12orf65 ENSG00000130921	2.14001	31.4781	1.37623	2.90803	0.0700081	3.34588	0.513133	17.1397
C12orf66 ENSG00000174206	0.0292545	0.34197	0.690564	49.3502	6.01314	1.08538	1.7037	35.6232
C12orf71 ENSG00000214700	0.305977	0.852867	0.312341	0.120096	0.0770117	0.150228	0.560212	1.04216
C12orf73 ENSG00000204954	0.0924379	0.382699	0.574829	15.3314	24.5105	2.68023	0.233152	3.54658
C12orf75 ENSG00000235162	72.9467	25.1474	0.939143	2.0927	0.512962	6.42119	0.957349	9.98926
C12orf76 ENSG00000174456	12.4609	65.0458	4.23747	24.5302	1.83866	4.8476	0.103917	1.51505
C14orf1 ENSG00000133935	24.3864	401.643	83.5114	212.319	91.8115	82.6103	48.405	59.2953
C14orf105 ENSG00000100557	0.146816	5.6376	1.62233	0.00196542	0.750042	0.379792	0.129956	0.293256
C14orf119 ENSG00000179933	0.253777	48.2875	1.95198	3.57478	5.33472	6.98649	15.2453	2.84366
C14orf132 ENSG00000227051	0.108439	13.933	3.12239	4.63296	9.88985	2.50347	0.00270434	0.197711
C14orf142 ENSG00000170270	0.00187301	2.23168	1.20991	0.220971	0.686496	0.776184	25.2116	3.09854
C14orf159 ENSG00000133943	17.6556	30.1249	5.57515	20.6169	2.67936	0.731912	0.978317	8.21617
C14orf166 ENSG00000087302	30.7895	102.429	16.2462	6.16234	6.94294	1.20922	2.47815	26.6977
C14orf169 ENSG00000170468	6.32612	0.0280135	4.58009	1.79227	0.700117	1.42384	0.150544	0.10427
C14orf178 ENSG00000197734	1.11489	0.145535	0.224849	0.185344	0.892237	1.30486	0.116038	0.0667794
C14orf180 ENSG00000184601	0.00203757	1.01527	0.0355088	0.125742	1.62706	1.9087	0.0768831	2.57879
C14orf2 ENSG00000156411	96.7996	777.794	35.3267	41.1086	82.9433	86.2518	54.1822	0.451189
C14orf28 ENSG00000179476	0.51219	0.736145	1.19804	16.343	1.08307	0.11832	0.50991	0.00572903
C14orf37 ENSG00000139971	0.522513	4.30187	0.506406	1.61684	0.0762648	0.587602	11.5848	2.18247
C14orf39 ENSG00000179008	1.60493	0.420414	0.0962966	0.151561	0.117022	0.108276	1.56933	0.102383
C14orf79 ENSG00000140104	0.181569	23.3186	7.8942	55.1059	27.7985	5.5567	24.0797	7.06747
C14orf80 ENSG00000185347	2.43809	1.58513	2.32233	14.1238	0.480954	14.7612	0.729147	3.56743
C14orf93 ENSG00000100802	37.6031	0.0412543	1.4355	4.10241	8.24609	37.0026	1.24968	1.5725
C15orf39 ENSG00000167173	4.59276	75.298	12.6855	0.874539	66.598	17.4798	1.87489	6.23547
C15orf40 ENSG00000169609	25.5854	40.1773	49.0794	8.23297	9.22901	9.4374	37.1331	25.9827
C15orf41 ENSG00000186073	0.717977	0.771033	3.29026	0.715205	1.45178	3.58319	0.251583	10.8312
C15orf48 ENSG00000166920	2.04967	0.297786	18.3566	52.281	4.89097	0.0119564	69.4711	65.2301
C15orf52 ENSG00000188549	30.6112	40.3507	3.19618	1.30797	2.34317	4.82766	0.626895	0.176614
C15orf53 ENSG00000175779	0.142557	0.0894556	0.0292004	1.12406	1.48828	0.085231	1.1105	0.695197
C15orf57 ENSG00000128891	5.61948	49.6787	5.40834	0.300737	3.08697	1.63627	0.386756	25.799
C15orf59 ENSG00000205363	56.6562	1.19771	14.8309	0.946945	1.82497	22.8747	27.6086	3.8621
C15orf61 ENSG00000189227	0.255115	30.9407	0.859688	29.5793	5.57458	1.1985	31.5068	1.43623
C15orf62 ENSG00000188277	0.0419312	0.0275848	1.84125	0.948019	0.183864	0.815931	0.495283	1.26923
C15orf65 ENSG00000261652	1.49778	1.12169	0.135799	0.601835	0.815643	0.026051	0.756185	0.0184711
C16orf13 ENSG00000130731	283.099	170.542	11.0291	189.824	35.4811	20.613	29.6558	54.7849
C16orf45 ENSG00000166780	69.3477	18.7353	5.40632	5.12457	0.904624	46.7281	1.06185	2.67647
C16orf46 ENSG00000166455	0.368231	10.4946	0.00302195	0.796693	0.0405644	0.914036	0.0536158	0.0448801
C16orf52 ENSG00000185716	13.7845	3.62966	11.6798	14.7041	1.30544	1.59853	2.53802	0.256258
C16orf54 ENSG00000185905	1.61418	0.140886	0.0707607	0.909118	13.2889	3.65565	0.194461	0.967792
C16orf58 ENSG00000140688	68.0033	395.41	19.7813	179.715	10.4089	3.15614	95.344	1.53733
C16orf59 ENSG00000162062	0.703326	0.761957	3.77997	13.9281	0.914983	0.425105	0.0122021	0.00866625
C16orf62 ENSG00000103544	133.028	0.435496	0.47688	9.00889	50.2711	28.5689	11.094	33.2555
C16orf70 ENSG00000125149	25.9924	96.9006	4.3145	16.5377	3.15332	0.106989	22.9546	1.58358
C16orf71 ENSG00000166246	0.507568	0.580263	1.78823	0.657473	0.152134	0.473512	0.1605	1.78258
C16orf72 ENSG00000182831	0.151781	8.92612	3.00412	9.32657	3.08794	11.8323	15.8001	17.0929
C16orf74 ENSG00000154102	3.24079	1.99488	0.388677	0.236797	0.166742	28.443	0.548482	91.4718
C16orf78 ENSG00000166152	0.597049	0.156196	0.329384	0.102172	0.155847	0.0584939	0.0660746	0.490701
C16orf86 ENSG00000159761	6.70185	4.41313	2.47286	0.272889	26.0607	15.5663	1.08609	0.744933
C16orf87 ENSG00000155330	0.118568	0.575786	0.364445	40.64	2.29658	0.384536	6.06574	3.37716
C16orf89 ENSG00000153446	4.07863	55.0504	9.02771	0.131355	1.00819	2.15687	0.814928	80.0214
C16orf91 ENSG00000174109	8.07234	41.2801	12.068	0.0661545	11.5281	1.03432	7.93691	1.4059
C16orf92 ENSG00000167194	1.57699	1.05153	0.0446564	0.268151	0.120945	1.03232	0.187363	0.0491305
C16orf95 ENSG00000260456	0.718715	0.0433743	0.264943	1.50932	0.0512863	2.17301	0.88268	0.85763
C16orf96 ENSG00000205832	0.43465	1.97461	0.518018	0.133625	0.99417	0.340881	0.0672722	0.032434
C17orf105 ENSG00000231256	0.25984	0.0994437	0.474704	0.77278	0.23323	0.232037	0.380894	0.281867
C17orf107 ENSG00000205710	4.31966	5.86509	18.1479	0.360998	46.7871	11.5218	1.56625	0.157924
C17orf49 ENSG00000258315	2.31497	1.72662	8.13359	14.5499	2.10252	0.684063	0.217334	2.33688
C17orf51 ENSG00000212719	6.26584	38.6892	0.0452121	0.428523	2.98892	5.17527	11.5132	1.69607
C17orf53 ENSG00000125319	0.322562	0.568138	0.0323551	1.24476	4.60279	2.48065	0.813495	0.0528304
C17orf58 ENSG00000186665	3.59248	2.61228	6.22139	12.62	0.266428	0.233975	4.31247	3.18898
C17orf62 ENSG00000178927	172.778	62.6571	46.654	165.165	147.186	12.9741	147.505	34.7544
C17orf64 ENSG00000141371	0.275406	0.512915	0.182269	0.280994	0.201295	0.00219117	0.0656897	1.67248
C17orf67 ENSG00000214226	5.13791	1.59907	0.49094	23.7716	0.949565	1.26105	0.490501	0.993512
C17orf74 ENSG00000184560	0.0504735	0.94181	1.28941	0.506014	0.0355963	2.1563	0.106246	0.324246
C17orf75 ENSG00000108666	9.49374	4.37657	16.8811	6.02528	2.57217	3.0582	3.60447	0.156379
C17orf78 ENSG00000278505	0.000633048	0.314456	0.968689	1.27227	0.0344694	0.354415	1.0648	0.17248
C17orf80 ENSG00000141219	1.16868	62.8788	2.11699	1.21461	67.0439	22.6466	1.19437	0.0136819
C17orf89 ENSG00000224877	169.233	220.885	123.46	160.858	188.548	5.4111	101.023	1.68549
C17orf96 ENSG00000273604	0.347943	1.48153	0.36479	0.692726	1.51361	14.8767	0.17078	0.693228
C17orf97 ENSG00000187624	0.00471543	7.73108	5.22225	18.5307	7.31287	4.43965	0.0624448	0.196544
C17orf98 ENSG00000275489	0.922858	0.355551	12.1629	1.56374	0.0247761	0.239981	0.684195	1.26969
C17orf99 ENSG00000187997	2.29823	0.361926	1.4857	1.16199	1.41142	0.0355937	0.0358429	5.68766
C18orf21 ENSG00000141428	1.24989	0.138396	3.98089	3.83366	2.06503	1.27361	8.67313	15.7107
C18orf25 ENSG00000152242	0.95698	3.04919	5.07622	19.1376	1.17846	8.89971	4.39947	14.7465
C18orf32 ENSG00000177576	23.6195	7.61977	14.9065	17.2166	2.54297	10.9912	13.7399	0.69304
C18orf54 ENSG00000166845	1.54218	0.144048	0.94032	0.538348	0.295349	2.21841	0.0494612	0.0909421
C18orf63 ENSG00000206043	0.00584569	0.0566893	0.025333	0.0128897	0.0414121	0.00653713	0.0848214	0.0192188
C18orf8 ENSG00000141452	1.73767	0.766066	32.4683	152.113	0.161874	1.34855	2.5743	0.0561802
C19orf12 ENSG00000131943	158.318	34.9755	135.507	5.13513	1.28091	0.863141	1.21563	0.170343
C19orf18 ENSG00000177025	21.5752	5.36491	2.22463	0.934644	0.959822	1.97746	1.0655	0.526183
C19orf24 ENSG00000228300	6.26403	115.597	8.93994	78.1921	5.60053	164.863	80.4134	133.86
C19orf25 ENSG00000119559	13.2393	174.959	1.95704	59.1763	64.4763	96.1606	10.0958	1.01902
C19orf33 ENSG00000167644	4.72451	2.15701	11.743	9.6865	53.5396	46.1701	1.08444	2.75505
C19orf35 ENSG00000188305	0.00360534	0.188822	1.48279	0.263043	0.18892	0.406833	0.231554	0.786868
C19orf38 ENSG00000214212	1.98609	4.61495	1.21673	7.54813	7.35555	5.99098	0.969025	4.25206
C19orf43 ENSG00000123144	65.3716	705.84	92.4046	112.706	6.5874	285.891	16.0182	102.484
C19orf44 ENSG00000105072	48.1557	2.09485	3.97168	14.5269	3.78655	30.6939	0.093575	11.5655
C19orf45 ENSG00000198723	0.779636	0.0519981	2.32916	2.7814	0.208807	0.537481	1.24325	0.396456
C19orf47 ENSG00000160392	0.13366	1.6808	0.330121	57.1449	100.753	0.671543	0.0249239	79.8202
C19orf48 ENSG00000167747	70.7926	121.459	3.30066	226.778	6.41079	264.027	229.597	9.78216
C19orf52 ENSG00000142444	0.84241	18.4222	3.87429	1.24061	53.7423	6.32778	5.71715	1.14633
C19orf53 ENSG00000104979	257.828	533.795	11.5867	158.224	91.3512	73.1665	168.811	356.904
C19orf54 ENSG00000188493	5.75499	5.28636	1.19375	14.0316	0.0872018	12.1597	0.917486	0.538734
C19orf57 ENSG00000132016	10.5417	0.0805992	0.745328	14.0396	0.604758	5.2969	4.41261	0.0160866
C19orf60 ENSG00000006015	125.399	185.774	4.86007	1.25402	187.646	98.3865	201.555	20.3649
C19orf66 ENSG00000130813	9.53137	25.5873	7.31418	0.562008	5.3713	23.7753	64.6316	13.1668
C19orf67 ENSG00000188032	0.957865	0.490175	0.913255	1.89519	0.609601	0.446567	1.60264	2.718
C19orf68 ENSG00000185453	12.8013	72.1133	0.335923	2.09576	0.761519	0.0123252	15.6844	2.44081
C19orf70 ENSG00000174917	603.136	10.1108	182.08	12.8307	318.43	323.879	160.086	144.532
C19orf71 ENSG00000183397	0.0830623	1.33605	0.26166	0.0105819	1.25159	0.393675	0.044994	0.405965
C19orf73 ENSG00000221916	0.356848	2.35851	0.703014	10.071	1.04546	1.39427	2.36988	5.69669
C19orf81 ENSG00000235034	7.20026	0.0533566	1.97196	18.1594	4.578	1.11503	89.5797	0.0116755
C19orf84 ENSG00000262874	0.578405	0.000380108	0.102937	0.0165329	0.32738	0.524178	0.354871	0.354294
C1D ENSG00000197223	0.987066	1.57545	12.0598	10.7789	4.20465	11.8118	0.18717	16.568
C1GALT1 ENSG00000106392	0.154676	0.229763	4.68415	7.6897	1.36902	15.6084	0.0183254	0.0269203
C1GALT1C1 ENSG00000171155	4.53919	0.197521	7.33489	0.376565	5.70006	1.79536	34.6865	0.491335
C1GALT1C1L ENSG00000223658	0.432656	0.060969	0.675903	0.108044	0.401481	0.0370618	0.114831	1.65518
C1QA ENSG00000173372	1059.93	2.69561	0.93823	0.218222	316.348	810.618	76.9865	82.9105
C1QB ENSG00000173369	781.85	139.018	3.32417	1.0077	186.116	361.413	1.54732	143.698
C1QBP ENSG00000108561	31.6336	3.93848	198.944	80.5375	19.2635	0.64463	96.7287	197.997
C1QC ENSG00000159189	118.567	25.2287	1.11279	1.71483	80.7328	145.152	4.97497	16.94
C1QL1 ENSG00000131094	72.4952	0.934394	3.26635	0.534942	3.09234	0.0126079	0.0733355	0.959749
C1QL2 ENSG00000144119	0.296315	0.0305173	0.343986	0.300013	0.000587005	1.36683	0.321617	0.637881
C1QL3 ENSG00000165985	1.63768	1.63045	0.0970364	0.583255	0.108792	0.568742	1.64847	0.210353
C1QL4 ENSG00000186897	0.16729	0.760101	1.02853	0.825616	0.00685879	0.140779	1.69132	0.0419451
C1QTNF1 ENSG00000173918	199.056	95.4067	21.0905	0.09848	1.10735	10.3223	3.68004	9.38905
C1QTNF2 ENSG00000145861	32.0816	50.8524	0.056276	0.371694	5.33878	24.6648	3.71779	0.382603
C1QTNF3 ENSG00000082196	0.125453	6.41188	12.6186	1.51981	0.390932	0.0269775	0.891022	4.02068
C1QTNF4 ENSG00000172247	24.419	16.7831	0.464501	0.362006	16.9457	0.063674	8.58271	0.0143825
C1QTNF5 ENSG00000223953	0.341795	0.718686	0.420996	0.140593	1.67155	0.699086	0.996677	1.04863
C1QTNF6 ENSG00000133466	2.85473	6.5281	1.65543	2.65422	39.399	0.727091	3.38564	0.815952
C1QTNF7 ENSG00000163145	2.19662	31.6918	0.249011	1.84973	1.1688	0.778785	2.19511	9.13165
C1QTNF9 ENSG00000240654	0.0774326	0.520636	0.937747	1.40352	0.757634	0.705563	0.0776316	0.964498
C1QTNF9B ENSG00000205863	0.0814869	0.440627	0.213	8.15916	1.51512	0.440888	0.390402	2.98251
C1QTNF9B-AS1 ENSG00000281899	4.82505	0.613408	1.54867	71.2519	8.68265	21.3276	10.5293	21.5676
C1R ENSG00000159403	1662.27	739.128	4.83488	3.18077	1824.21	1315	25.914	25.0942
C1RL ENSG00000139178	5.36938	110.35	18.0751	8.83036	98.0847	9.17749	7.96392	0.574786
C1S ENSG00000182326	118.12	417.058	3.65342	0.457186	120.132	161.773	2.82149	42.5285
C1orf101 ENSG00000179397	0.814406	1.88198	0.138683	0.452974	0.469183	0.000765535	0.0634464	0.281475
C1orf105 ENSG00000180999	0.0435357	0.0146304	0.0103616	1.01963	0.443529	0.124521	0.0601798	0.127592
C1orf106 ENSG00000163362	0.612831	5.907	47.3715	40.8136	1.24655	1.68591	3.74826	32.9909
C1orf109 ENSG00000116922	0.110609	0.197193	26.9383	9.01603	0.778413	1.18454	0.240705	4.53866
C1orf112 ENSG00000000460	3.76714	0.0659176	4.93495	0.00288012	0.610624	4.22535	0.634171	0.710595
C1orf115 ENSG00000162817	0.975881	19.8922	25.5225	36.129	1.05646	4.66087	26.1282	0.197681
C1orf116 ENSG00000182795	389.599	463.816	166.688	353.393	3.5779	14.3771	351.543	23.9147
C1orf122 ENSG00000197982	393.593	379.036	52.4375	200.211	4.7704	65.2781	161.705	24.5896
C1orf123 ENSG00000162384	2.03065	156.249	4.52213	2.15967	5.49616	181.153	22.4319	1.71526
C1orf127 ENSG00000175262	0.273559	0.448224	0.0457324	0.299035	0.121648	0.0703961	0.125383	0.174541
C1orf131 ENSG00000143633	0.172585	0.925308	2.08277	7.65962	0.203222	2.21599	8.00114	0.177897
C1orf141 ENSG00000203963	1.76931	0.524088	0.140868	2.0543	0.0209137	0.00384724	0.00580522	0.284204
C1orf145 ENSG00000162913	1.36624	0.369421	0.00038614	0.0632362	0.00828162	0.390754	1.21137	0.144518
C1orf158 ENSG00000157330	0.0841229	0.0907461	1.29105	6.80665	0.611293	0.0314178	3.06201	0.662664
C1orf159 ENSG00000131591	4.23054	63.2792	5.22862	24.7579	92.0914	22.114	7.91642	23.3011
C1orf162 ENSG00000143110	1.50056	6.87997	0.0972951	0.451232	0.252234	49.01	0.281291	19.6868
C1orf167 ENSG00000215910	0.091034	0.364963	0.23105	0.173447	0.617053	1.6664	0.693639	14.3588
C1orf168 ENSG00000187889	0.212831	0.109779	10.102	1.71435	0.537618	0.193489	5.14856	1.08117
C1orf174 ENSG00000198912	3.28788	123.677	31.1291	7.12811	1.11816	0.291983	4.89683	1.70955
C1orf186 ENSG00000263961	2.83682	3.95626	0.479151	33.3857	0.424948	0.093273	0.327691	0.892673
C1orf194 ENSG00000179902	0.0609091	0.00924723	0.00758744	1.34585	1.15713	0.155168	1.0963	0.151448
C1orf198 ENSG00000119280	63.9002	1.58733	90.4234	140.829	63.0918	152.991	62.0107	8.73423
C1orf204 ENSG00000188004	0.232184	8.75655	0.609139	4.76482	0.0614995	2.15266	0.00767244	0.0379815
C1orf21 ENSG00000116667	119.765	63.5952	41.1614	154.149	3.08336	6.83583	12.7987	125.578
C1orf210 ENSG00000253313	13.4025	115.296	1.32632	10.4304	3.67783	1.73393	6.32747	0.499036
C1orf216 ENSG00000142686	3.98611	5.89378	0.983339	6.29806	15.6732	13.1117	0.587904	2.06528
C1orf226 ENSG00000239887	1.12367	3.13677	12.9589	16.8785	5.21115	1.73717	3.15004	0.339185
C1orf228 ENSG00000198520	0.196622	2.53574	1.22303	0.37356	2.19745	0.625267	0.338039	6.49381
C1orf234 ENSG00000227868	0.36665	0.723056	0.0403149	0.983167	0.663009	0.484975	1.21758	0.444121
C1orf27 ENSG00000157181	69.1609	0.00262765	3.21053	0.671483	0.685986	1.3519	26.5558	5.72052
C1orf35 ENSG00000143793	154.499	43.4232	13.4202	54.2973	3.05868	0.173502	0.501415	4.85849
C1orf43 ENSG00000143612	41.3565	259.125	83.3759	95.2723	2.94591	27.7225	41.5487	9.20551
C1orf50 ENSG00000164008	2.99523	0.0654482	0.675381	5.14741	4.41425	0.499172	0.929966	3.9295
C1orf52 ENSG00000162642	0.315994	4.00703	1.19317	0.142855	41.783	1.07601	58.3022	8.56841
C1orf53 ENSG00000203724	1.51144	5.51283	0.343366	3.27495	4.26031	1.02247	8.35267	0.529447
C1orf54 ENSG00000118292	2.2914	79.6457	1.21967	0.887663	4.08803	1.36325	1.07676	0.489797
C1orf56 ENSG00000143443	15.4652	158.67	11.0193	52.5492	0.865778	12.28	24.3883	0.379413
C1orf61 ENSG00000125462	2.0626	0.461817	0.537653	0.552308	0.0448531	0.690285	0.0602474	1.15574
C1orf64 ENSG00000183888	5.67677	1.67669	0.345298	1.0932	0.532207	0.0734472	4.15554e-05	0.911804
C1orf74 ENSG00000162757	0.596996	11.9409	28.9056	4.00857	1.67612	1.90778	0.0946071	0.418124
C1orf94 ENSG00000142698	0.536315	0.747662	0.00136215	0.505492	0.0175827	0.0224513	0.726447	2.07313
C2 ENSG00000166278	3.19627	0.239386	43.1399	28.1198	51.0954	0.783457	2.58226	16.8023
C20orf144 ENSG00000149609	0.097185	0.283414	0.0654144	1.49974	0.160841	0.272469	1.20204	0.158813
C20orf194 ENSG00000088854	13.7246	2.04239	10.744	2.54409	3.36121	33.4095	51.2385	1.86303
C20orf196 ENSG00000171984	0.605249	26.7658	1.76728	1.54605	0.262881	4.82674	0.441647	1.28889
C20orf24 ENSG00000101084	29.294	0.927793	26.2754	31.436	13.5815	1.77906	29.631	0.923906
C20orf27 ENSG00000101220	3.0881	128.272	0.354301	6.7113	15.6387	241.213	53.9045	137.43
C20orf96 ENSG00000196476	20.1061	3.32234	9.6437	0.896994	9.57003	29.0845	11.0686	0.891129
C21orf2 ENSG00000160226	2.99105	100.067	0.579653	3.65626	54.0427	114.977	14.854	56.6039
C21orf33 ENSG00000160221	31.7494	36.0278	21.0754	12.0888	20.6466	4.01676	1.67437	4.81226
C21orf58 ENSG00000160298	0.890536	5.26409	0.885392	18.5904	15.4179	0.497711	0.298406	3.32355
C21orf59 ENSG00000159079	5.03072	0.884754	10.3236	13.2144	16.5011	3.55505	0.203086	9.0785
C21orf91 ENSG00000154642	1.39757	3.85699	2.45384	20.664	0.154614	22.3587	0.0691046	0.338753
C22orf15 ENSG00000169314	1.36172	0.777209	0.19204	0.624366	10.7259	0.800285	0.791469	0.0517715
C22orf23 ENSG00000128346	0.511355	0.383068	0.160709	0.263157	0.550163	3.68921	0.0999283	0.198804
C22orf29 ENSG00000215012	31.3088	160.93	0.376006	22.0446	10.7422	38.9979	0.642061	2.00173
C22orf31 ENSG00000100249	0.00174703	0.715729	0.351561	1.01025	0.0415715	0.367402	0.797834	1.20135
C22orf39 ENSG00000242259	152.953	388.804	112.016	183.659	4.37565	164.082	43.2087	107.714
C22orf42 ENSG00000205856	0.85927	0.000687744	0.155546	0.254822	2.88006e-05	0.0290798	2.54942	0.0438975
C22orf46 ENSG00000184208	6.38659	3.469	1.75959	20.5575	1.79779	5.17083	0.458634	30.8988
C2CD2 ENSG00000157617	43.067	175.85	125.911	113.837	62.2311	33.2266	1.17398	138.579
C2CD2L ENSG00000172375	1.58045	24.2207	4.10007	5.8654	25.4252	9.61366	8.30817	3.954
C2CD3 ENSG00000168014	6.92175	0.00457008	10.5203	1.62866	2.42731	5.36973	1.06366	1.29152
C2CD4A ENSG00000198535	0.445106	1.32181	0.0886686	0.38177	1.08076	0.58005	0.296789	0.120324
C2CD4B ENSG00000205502	6.00683	18.2894	5.70766	1.57163	3.93465	6.21419	29.6597	0.0306092
C2CD4C ENSG00000183186	0.821524	0.0710149	1.55736	0.886878	4.18832	10.4007	0.115482	1.7137
C2CD4D ENSG00000225556	0.838448	0.983165	3.25047	18.9655	0.465369	0.165532	1.39227	3.7755
C2CD5 ENSG00000111731	0.0325839	8.04112	1.4673	0.551574	0.470574	1.06172	4.01511	0.311054
C2orf15 ENSG00000273045	0.754341	0.0578012	3.98687	0.632562	0.158092	0.000577443	0.789132	0.417651
C2orf40 ENSG00000119147	69.0534	1.82409	2.01225	0.777682	2.486	2.33854	0.179873	0.0677343
C2orf42 ENSG00000115998	16.2657	5.46265	0.14996	4.00482	3.13294	4.22177	2.34422	2.59642
C2orf47 ENSG00000162972	0.34635	4.46671	7.60527	1.10612	1.04211	0.442932	1.14771	1.31103
C2orf49 ENSG00000135974	2.4947	1.55113	9.75187	0.504228	36.7117	9.32294	2.86924	18.5955
C2orf50 ENSG00000150873	0.0315214	0.207765	0.675913	0.090333	2.28356	0.218679	0.238034	0.19588
C2orf54 ENSG00000172478	0.000685809	0.443816	0.00782846	0.61491	19.6555	4.44791	0.596482	1.25853
C2orf66 ENSG00000187944	0.350765	0.432502	0.685091	0.00152169	1.43413	0.820633	0.511322	0.0716436
C2orf68 ENSG00000168887	2.64404	124.421	10.1858	75.1633	21.1144	94.0733	114.846	14.5591
C2orf69 ENSG00000178074	0.482968	1.40707	1.11841	1.06944	2.27385	0.0109399	3.19326	0.633568
C2orf70 ENSG00000173557	0.0737146	2.50106	0.268164	1.65016	0.279141	0.588868	0.205659	1.21919
C2orf71 ENSG00000179270	1.28046	0.264632	0.884433	0.457648	0.0364799	0.869602	0.113767	0.16822
C2orf72 ENSG00000204128	27.8653	31.9468	44.5154	82.9574	4.42314	4.7832	64.4599	1.9468
C2orf73 ENSG00000177994	0.118041	0.113358	1.08437	2.09445	0.0495449	0.110146	0.955741	0.68116
C2orf74 ENSG00000237651	0.669618	0.927338	0.323383	0.0834522	0.0153801	3.08681	0.168073	0.322267
C2orf76 ENSG00000186132	1.06007	0.364882	0.108805	4.71478	1.00774	0.268032	0.654457	0.178483
C2orf78 ENSG00000187833	0.179433	0.7362	0.203247	0.000664839	0.176897	0.167455	0.375419	0.302926
C2orf80 ENSG00000188674	0.472689	0.319643	0.0276547	0.395305	0.156286	2.03408	0.244578	0.65259
C2orf81 ENSG00000159239	1.22385	2.12598	0.645341	18.9085	2.30034	0.393789	0.246222	8.36467
C2orf82 ENSG00000182600	0.636708	0.713263	0.0199069	4.24752	10.8208	2.88467	0.0179049	0.0537098
C2orf83 ENSG00000042304	0.0490962	2.50275	1.07717	0.22486	0.605363	0.836989	0.114396	2.18047
C2orf88 ENSG00000187699	0.60697	2.23917	0.348716	1.53141	0.224291	12.4319	0.806533	0.581975
C3 ENSG00000125730	467.087	157.525	18.436	2.34544	1407.74	859.057	2.35239	85.0559
C3AR1 ENSG00000171860	6.69856	11.4626	11.1748	1.58917	108.486	0.576478	1.72036	0.769824
C3orf14 ENSG00000114405	2.45161	0.480348	7.00982	4.10536	0.705666	0.313849	5.57816	1.65022
C3orf18 ENSG00000088543	4.67508	37.4143	2.38249	0.56099	61.326	41.5153	28.5011	1.894
C3orf20 ENSG00000131379	0.428854	0.0825453	0.414196	0.925108	0.12612	0.256162	0.641316	0.00475611
C3orf22 ENSG00000180697	0.0557488	0.262433	0.0410079	0.0899831	0.00529712	0.368783	0.26073	0.0483185
C3orf33 ENSG00000174928	0.440349	6.37586	25.3391	12.6359	1.18545	3.43742	1.82754	2.21562
C3orf36 ENSG00000221972	0.0698673	0.834801	0.0121296	0.0569393	0.350475	0.633098	0.0433897	1.76378
C3orf38 ENSG00000179021	5.0156	3.55888	0.299617	2.52701	0.498551	2.05613	0.871673	0.824014
C3orf49 ENSG00000163632	0.308269	0.518505	0.506258	0.0469715	0.0656896	0.0118934	0.00792548	0.0690103
C3orf52 ENSG00000114529	0.744218	0.115314	16.8703	0.0572101	0.22012	0.944291	1.67063	1.06321
C3orf58 ENSG00000181744	0.339609	0.0953346	0.206698	7.18553	3.49144	15.2055	0.0904754	4.16159
C3orf62 ENSG00000188315	6.6971	55.7115	16.429	42.4365	2.34101	8.57085	0.737154	1.14649
C3orf70 ENSG00000187068	35.902	1.03783	0.357859	1.00788	21.2221	7.18842	1.28941	0.432871
C3orf80 ENSG00000180044	0.965495	0.169863	1.22975	1.48415	0.501135	0.0239243	0.218568	1.92724
C4A ENSG00000244731	718.238	101.638	9.00947	7.22132	1651.48	256.702	17.5001	254.749
C4B ENSG00000224389	1005.43	184.1	88.6501	8.18807	3334.27	715.958	2.40783	626.133
C4BPA ENSG00000123838	0.416758	0.3734	0.129667	1.24402	0.75483	0.192338	0.622256	2.22689
C4BPB ENSG00000123843	0.433172	1.63671	0.126849	0.206724	0.469119	1.26213	0.921815	0.1998
C4orf17 ENSG00000138813	0.0316245	0.261807	2.19659	0.196065	0.0585747	0.196092	0.0320027	0.102298
C4orf19 ENSG00000154274	0.923009	0.292603	1.49544	1.06625	0.553152	0.799093	0.374399	6.13429
C4orf22 ENSG00000197826	0.00865947	0.0156074	0.437259	0.7515	0.112768	1.19829	0.417129	0.0298846
C4orf3 ENSG00000164096	123.801	106.172	77.404	80.706	18.8887	0.616789	10.6386	34.4709
C4orf32 ENSG00000174749	0.668911	0.825503	1.9715	14.6393	2.58104	7.98368	4.84415	2.21905
C4orf33 ENSG00000151470	1.71064	0.152171	0.106788	2.29896	0.110605	0.218601	1.0797	0.867536
C4orf36 ENSG00000163633	25.6339	1.82944	7.64541	1.33433	0.73764	5.5242	2.89184	3.80692
C4orf46 ENSG00000205208	3.01316	0.243146	2.58061	0.0644866	0.709464	0.627606	1.77	0.358804
C4orf48 ENSG00000243449	110.32	167.493	2.35559	41.0498	108.83	4.4792	0.634587	15.8233
C4orf50 ENSG00000181215	0.0661808	0.463814	0.0932436	0.0746447	0.207799	2.80745	0.233451	0.106482
C5 ENSG00000106804	2.35969	0.117667	11.8861	4.93287	1.18271	3.33213	0.768635	0.382344
C5AR1 ENSG00000197405	2.80808	1.30221	11.0836	14.0398	16.6876	10.4781	1.86845	3.53274
C5AR2 ENSG00000134830	7.64557	1.975	3.67595	0.518025	0.810476	0.234318	0.0885679	0.369908
C5orf15 ENSG00000113583	0.0741319	4.80919	129.417	176.573	121.534	28.2951	62.5955	0.0616509
C5orf22 ENSG00000082213	0.43503	2.86634	2.70066	1.41572	11.6867	0.0237623	0.66298	0.975141
C5orf24 ENSG00000181904	69.6653	10.9	16.255	78.7051	7.82918	4.14088	14.1503	35.3241
C5orf30 ENSG00000181751	1.43415	1.66067	1.03182	0.297169	12.7959	0.221597	5.82781	8.5597
C5orf34 ENSG00000172244	3.77933	3.30011	1.04009	1.12307	0.54619	0.125095	0.485144	0.269958
C5orf38 ENSG00000186493	117.569	11.775	0.534725	46.7875	2.73985	8.47365	27.1006	14.8556
C5orf42 ENSG00000197603	44.0006	0.841617	10.7175	28.6832	0.89245	3.74723	5.08127	0.701578
C5orf45 ENSG00000161010	454.199	2.28437	9.46238	1.82975	4.98248	7.96934	86.8308	22.4939
C5orf46 ENSG00000178776	9.62913	2.16801	0.189473	0.0963595	2.40032	0.860766	0.313462	1.42697
C5orf49 ENSG00000215217	7.50067	2.2813	0.161078	1.20733	0.514636	1.51602	4.61725	0.696144
C5orf51 ENSG00000205765	3.33621	0.947003	4.39922	0.462822	1.82101	1.11642	8.67435	0.376712
C5orf52 ENSG00000187658	1.37294	0.929152	0.0899186	0.53957	0.432349	0.153713	0.342927	1.12691
C5orf56 ENSG00000197536	0.594336	5.54328	2.44694	18.94	2.91819	18.7837	0.00973709	82.4656
C5orf63 ENSG00000164241	1.65632	0.25646	4.24405	3.32741	4.77629	0.0591066	1.9644	0.0857226
C6 ENSG00000039537	0.451126	7.85462	0.24972	0.278253	0.537874	0.97326	0.229214	0.0620017
C6orf1 ENSG00000186577	101.709	210.579	79.7569	95.8336	68.5245	5.99936	13.1239	12.7818
C6orf106 ENSG00000196821	2.63838	149.887	23.6805	56.152	9.48808	48.7634	73.6197	6.41925
C6orf118 ENSG00000112539	0.0175605	0.918442	0.420685	0.103079	0.0133023	1.4126	0.716931	1.63392
C6orf120 ENSG00000185127	7.00865	17.0652	2.11978	8.6772	3.15202	3.61898	6.60979	4.29774
C6orf132 ENSG00000188112	6.24023	57.2774	57.0858	20.7848	2.08675	37.3527	1.02523	1.37969
C6orf136 ENSG00000204564	11.6826	3.07958	39.6483	4.65556	25.5683	6.18805	2.39162	4.38787
C6orf141 ENSG00000197261	0.361376	0.902925	7.4783	0.0852327	0.996261	2.49975	0.146561	0.128333
C6orf201 ENSG00000185689	0.337404	0.0170717	1.20271	0.834981	0.411841	1.00776	0.167225	0.50294
C6orf203 ENSG00000130349	1.44541	0.965381	3.61159	9.35888	2.7962	0.0946976	1.05131	1.48654
C6orf223 ENSG00000181577	0.106925	0.774381	0.0477832	0.0908804	2.77326	0.725564	0.25337	1.06487
C6orf226 ENSG00000221821	42.3602	1.08893	0.125183	41.9629	8.39659	2.54911	13.1474	2.5315
C6orf25 ENSG00000204420	0.26498	0.168152	0.722847	0.460933	0.0832675	13.1985	0.237723	0.161101
C6orf47 ENSG00000204439	18.9568	74.4502	2.3251	91.9699	38.2	77.5686	0.178902	29.2007
C6orf48 ENSG00000204387	7.71285	72.3054	7.94712	38.5995	187.559	45.638	32.3791	1.54519
C6orf52 ENSG00000137434	0.657992	14.1953	0.5806	0.00338698	0.0206613	0.10124	1.44356	0.568695
C6orf58 ENSG00000184530	0.802612	0.995631	1.94335	3.7924	0.405918	0.0121477	1.37274	1.85555e-05
C6orf62 ENSG00000112308	59.0775	69.6963	7.45717	257.948	59.0217	86.8076	114.094	38.0307
C6orf89 ENSG00000198663	2.29365	303.682	31.4357	66.1118	35.4282	39.3074	0.412764	36.8253
C7 ENSG00000112936	176.213	86.8735	0.0959614	0.129429	17.8504	7.24723	0.00210206	34.0014
C7orf25 ENSG00000136197	0.354017	0.618925	0.00666536	0.0166345	0.00987807	0.447669	1.27182	0.793413
C7orf26 ENSG00000146576	42.0801	213.454	2.01506	102.46	36.7521	38.2577	36.6462	5.17794
C7orf31 ENSG00000153790	0.0425462	2.91147	0.00215569	2.97357	1.98324	0.584899	1.78868	0.836123
C7orf34 ENSG00000165131	0.687278	0.370334	0.0694524	0.24135	0.179655	1.07552	0.667959	0.123746
C7orf43 ENSG00000146826	4.19438	4.67343	5.26603	36.0433	60.5355	2.8859	1.90517	5.48958
C7orf49 ENSG00000122783	5.33676	214.184	0.295055	4.94939	35.5821	2.84328	34.0439	0.233103
C7orf50 ENSG00000146540	225.31	162.173	2.50892	108.347	247.577	189.67	167.663	1.88468
C7orf61 ENSG00000185955	1.31897	0.871634	0.520971	0.305068	1.70453	0.0527498	1.2408	0.9467
C7orf62 ENSG00000164645	0.246864	0.216143	0.26383	1.09513	0.566052	0.512509	0.632572	0.0574604
C7orf72 ENSG00000164500	0.0951703	1.56751	0.414957	0.00801911	1.86163	0.129429	0.34466	0.0447747
C7orf73 ENSG00000243317	14.7989	16.6422	12.8246	16.0355	8.74037	20.1553	137.887	6.54491
C8A ENSG00000157131	0.0047422	0.214739	0.521506	0.017172	0.280324	0.0280985	0.0680732	0.0768519
C8G ENSG00000176919	4.21162	0.944778	0.0521915	18.3165	0.491647	0.612996	0.013549	1.00927
C8orf22 ENSG00000168333	1.67597	1.42086	0.000803826	0.223736	0.0630813	0.323595	0.0626134	0.357052
C8orf33 ENSG00000182307	136.352	25.3587	83.1637	51.7034	7.52133	78.0885	12.3661	3.20495
C8orf34 ENSG00000165084	1.49687	2.22188	1.2193	0.0817567	1.66294	2.02844	2.37232	1.65706
C8orf37 ENSG00000156172	0.525903	1.10346	0.0819093	0.53431	7.53082	0.120974	0.543818	1.82085
C8orf4 ENSG00000176907	2.70001	3.92382	56.241	3.68704	29.2763	5.64907	1.43877	0.0649332
C8orf44 ENSG00000213865	0.484996	3.64717	9.80913	8.49412	0.322841	1.99551	2.65474	2.06736
C8orf46 ENSG00000169085	26.6035	3.29527	0.279776	0.72118	0.727557	5.12409	0.0941167	0.0615687
C8orf48 ENSG00000164743	1.48637	0.375822	1.13271	0.432963	0.0160351	0.289148	0.822501	0.333195
C8orf58 ENSG00000241852	3.13072	26.5374	1.70627	0.0321794	0.0111453	0.653801	0.535789	0.145548
C8orf59 ENSG00000176731	71.7175	122.132	1.89435	107.343	62.6825	86.4768	3.32246	0.633852
C8orf74 ENSG00000171060	0.179808	0.00716094	0.213405	0.334799	0.00445743	0.0785079	0.0044724	0.257955
[truncated: 14,779 more rows]
