# Supplementary material for: Spatial maps of prostate cancer transcriptomes reveal an unexplored landscape of heterogeneity
Source: Nat Commun. 2018 Jun 20;9:2419. doi: 10.1038/s41467-018-04724-5 (PMC6010471; doi:10.1038/s41467-018-04724-5)
Supplement: Supplementary file 13 — Supplementary Data 10 [file 41467_2018_4724_MOESM13_ESM.zip › Supplementary Dataset 5/feature-gamma.tsv]

	Factor 1	Factor 2	Factor 3	Factor 4	Factor 5	Factor 6	Factor 7	Factor 8
A1BG ENSG00000121410	0.045635	0.000414911	0.00564669	0.0511939	5.2703e-07	0.127127	0.000128079	0.0142572
A1CF ENSG00000148584	0.0204124	0.00501245	0.0101088	0.0173058	0.293545	1.94349e-05	0.00108887	0.00370773
A2M ENSG00000175899	15.8594	15.147	3.40621	0.0850267	20.1121	9.54148	4.97262	3.63846
A2ML1 ENSG00000166535	0.000723988	0.107724	0.134069	0.0160677	0.0419597	0.00678384	0.0531843	0.157466
A4GALT ENSG00000128274	0.34794	0.241244	0.324911	0.727398	4.45937	0.540608	0.0230105	3.99657
AAAS ENSG00000094914	0.418715	0.0390871	0.01909	2.3408	1.75503	1.0757	0.93676	0.0392912
AACS ENSG00000081760	0.0573367	1.03623	0.261532	0.290014	0.0836139	0.0439004	0.078275	0.4908
AADAC ENSG00000114771	0.0262078	0.0236148	0.0102486	0.00212484	0.0149936	0.00647059	0.0297214	0.0105702
AADACL4 ENSG00000204518	0.0531683	0.0133012	0.00515002	0.00906611	0.0253372	0.000272364	0.0539824	0.0162679
AADAT ENSG00000109576	0.853378	0.043193	0.0104468	0.481094	0.00188774	0.00369705	0.278215	0.184704
AAED1 ENSG00000158122	0.126464	0.328554	0.0971972	0.0291024	0.362784	0.86845	0.18598	0.232857
AAGAB ENSG00000103591	0.00628122	0.990332	1.38015	0.025648	0.0568745	0.0266999	0.879561	9.11267e-05
AAK1 ENSG00000115977	0.0046783	0.0497423	0.304719	1.73351	0.0922088	1.82995	1.83107	0.475146
AAMDC ENSG00000087884	5.8053	0.907126	0.489768	0.0403197	0.0487814	0.710691	0.125386	0.513674
AAMP ENSG00000127837	7.25272	0.176593	3.89901	4.13085	9.95494	2.94362	0.384553	0.0639518
AAR2 ENSG00000131043	0.144054	3.56018	0.568393	0.501115	0.116543	0.543279	0.183947	0.076793
AARD ENSG00000205002	0.00404116	0.178056	0.00369336	0.00102712	0.00445486	0.00750517	0.0223788	0.00316943
AARS ENSG00000090861	2.47816	3.31266	0.717392	1.78967	0.0448033	0.108606	0.909706	0.612101
AARSD1 ENSG00000266967	0.0652802	0.0233397	0.000150775	0.173069	0.152901	0.13559	0.379063	0.0126755
AASDH ENSG00000157426	2.71115e-05	0.000327513	0.0021947	0.0205332	0.0866627	0.141027	0.0474537	0.0936532
AASDHPPT ENSG00000149313	0.0286194	0.0198174	0.190846	0.779774	0.0132669	0.205191	0.0172717	0.0432932
AASS ENSG00000008311	1.02947	0.00412691	0.00378784	0.199833	0.0323942	0.0660614	0.00103384	2.44778e-05
AATF ENSG00000275700	0.435707	1.21023	0.619307	0.787328	3.21037	0.0247019	0.0218613	0.106827
AATK ENSG00000181409	0.0269647	0.0115142	0.0606521	0.0204149	0.435029	0.0396693	0.00639706	0.0944028
ABAT ENSG00000183044	0.103701	0.168064	0.0896435	0.5084	0.0275769	0.0178996	0.413389	0.152248
ABC13-47488600E17.1 ENSG00000283199	0.00508297	0.026221	0.000350747	0.006021	0.0924204	0.0286588	0.0333628	0.0174192
ABC13-47656900H15.1 ENSG00000283566	0.0187231	0.0377359	0.221711	0.110174	0.0192653	0.0298258	0.0228532	0.0681216
ABCA1 ENSG00000165029	0.602485	0.0602232	0.00486723	0.0047866	0.135245	0.0272059	0.365442	0.156954
ABCA10 ENSG00000154263	0.0315746	0.137347	0.0572442	0.00200451	0.00246589	0.0358807	0.0179833	0.0127103
ABCA12 ENSG00000144452	0.182205	0.00015058	0.00369688	0.00513874	0.0764823	0.0430024	3.08311e-05	0.0958735
ABCA13 ENSG00000179869	0.0179839	0.0452986	0.00019014	0.00666032	0.012296	0.00492498	0.021126	0.0432359
ABCA2 ENSG00000107331	0.330917	2.08348	0.253846	1.96255	6.15801	0.719764	1.17081	0.0221736
ABCA3 ENSG00000167972	0.366896	0.990709	0.57279	0.412301	3.1037	0.0105306	0.286918	0.277448
ABCA4 ENSG00000198691	0.0134722	0.0117708	0.00168693	0.000266349	0.000114574	0.000476046	0.0182621	0.000380874
ABCA5 ENSG00000154265	0.00197105	0.0226233	0.610518	0.0171593	0.328015	0.240737	0.0201459	0.882828
ABCA6 ENSG00000154262	0.101969	0.0261386	0.000524986	0.00500273	0.088192	0.28273	0.060222	0.062426
ABCA7 ENSG00000064687	0.0714338	0.064705	0.562475	0.0861454	0.3374	0.218983	0.854256	0.0368888
ABCA8 ENSG00000141338	0.00729717	0.969132	0.00980755	0.539721	0.792594	0.00868293	1.18758	0.0057818
ABCA9 ENSG00000154258	0.0659386	0.155411	0.0416755	0.0662927	0.00764477	0.0152718	0.000357626	0.0191903
ABCB1 ENSG00000085563	0.0315182	0.00822428	0.000331107	0.0908077	0.0611099	0.0584542	0.0108987	0.0952692
ABCB10 ENSG00000135776	0.07701	0.0138857	0.012072	0.102455	0.231745	0.00375	0.679585	0.104362
ABCB11 ENSG00000073734	0.175217	0.0425679	0.0182968	0.00313151	0.0235691	0.00475976	0.0403839	0.00213254
ABCB4 ENSG00000005471	0.0207482	0.154895	0.0231084	0.0196484	0.0291884	0.0197804	0.00443336	0.00608829
ABCB5 ENSG00000004846	0.0079533	0.0228235	4.33923e-05	0.00528577	0.0104444	0.0384754	0.00993435	0.0299248
ABCB6 ENSG00000115657	0.148525	0.157485	0.0501403	0.00879576	0.000975514	0.0195228	0.0074538	0.026499
ABCB7 ENSG00000131269	0.0304406	0.466585	0.215255	0.0499133	0.106146	0.0445225	0.0730465	0.659707
ABCB8 ENSG00000197150	1.66879	1.89458	0.0362525	0.145634	0.736091	0.296438	1.01196	0.0922963
ABCB9 ENSG00000150967	2.03556	0.0616438	0.0218169	0.0513562	0.0949079	0.00776858	0.000980428	0.00855502
ABCC1 ENSG00000103222	1.29392	0.31605	0.763823	0.692526	0.197646	0.221999	0.490932	0.0333861
ABCC10 ENSG00000124574	0.143334	0.398742	0.210944	1.20215	0.0520459	0.744868	0.437837	0.182727
ABCC11 ENSG00000121270	0.000587295	0.0884059	0.00205578	0.000635707	0.00790725	0.259268	3.54481e-05	0.0449047
ABCC3 ENSG00000108846	0.0777206	0.902936	2.10506	0.160442	0.275382	0.192682	0.357373	0.0347313
ABCC4 ENSG00000125257	0.0123794	0.000271514	1.82964	3.50549	0.0145393	0.0229045	3.61633	0.684755
ABCC5 ENSG00000114770	2.84476	0.651591	1.75248	1.10884	0.206508	0.168186	2.27501e-05	0.281798
ABCC6 ENSG00000091262	0.0103605	0.378219	0.0151358	0.218102	0.15139	0.000308653	0.00692076	0.199037
ABCC8 ENSG00000006071	2.82423	0.0404321	0.264933	0.0347544	0.0800265	0.078986	0.0279741	0.0327816
ABCC9 ENSG00000069431	0.018479	0.132281	0.0208209	0.00341277	0.000124629	0.952991	2.06055e-05	0.0742836
ABCD1 ENSG00000101986	0.121728	0.118672	0.501582	0.532413	1.32258	0.445761	1.10038	0.662592
ABCD2 ENSG00000173208	0.00595062	0.0176659	0.0300021	0.00536652	0.0618031	0.117838	0.00966554	0.0160852
ABCD3 ENSG00000117528	0.270158	1.60337e-05	0.114821	0.686598	0.00638634	0.0508732	0.163551	0.0257055
ABCD4 ENSG00000119688	0.0134962	0.114106	0.343787	0.000564266	1.17643	0.0776644	0.643092	0.0435769
ABCE1 ENSG00000164163	0.423184	0.141218	0.578134	0.163603	0.023707	0.41541	0.0318487	0.037852
ABCF1 ENSG00000204574	1.65207	5.50414	0.824172	2.71187	0.432613	0.0112117	1.21525	0.0686259
ABCF2 ENSG00000033050	3.60413	3.68545	1.62732	1.37839	3.93157	0.143574	0.714195	0.0827491
ABCF3 ENSG00000161204	0.16907	0.199824	0.063724	0.786947	3.11676	1.95556	0.459508	0.767172
ABCG1 ENSG00000160179	0.137124	0.877828	0.233009	0.0177401	0.159133	0.895348	0.0442574	0.105776
ABCG2 ENSG00000118777	0.475012	0.0370313	0.46584	0.00254455	0.0104241	0.0406719	0.0167907	0.0188339
ABCG4 ENSG00000172350	0.0561104	0.0120464	0.0121114	0.00981882	0.0159526	0.00632544	0.000275687	0.00587833
ABCG5 ENSG00000138075	0.0127457	0.00953846	0.0011513	0.0197921	0.0135257	0.00299267	0.010866	0.00706414
ABHD1 ENSG00000143994	0.107078	1.41624	0.0344531	0.0683109	0.00543593	0.0436759	0.0181626	0.00688372
ABHD10 ENSG00000144827	0.711325	0.282208	0.00349206	1.39858	0.346858	0.339356	0.0745254	0.160063
ABHD11 ENSG00000106077	2.90656	6.07507	2.49994	0.172003	0.0965378	0.222377	0.463427	0.190301
ABHD12 ENSG00000100997	3.00086	4.91365	4.57131	1.42236	0.637115	2.68277	3.94133	0.163898
ABHD13 ENSG00000139826	0.444429	0.06056	0.236006	0.276836	0.0165897	0.31742	0.306723	0.00226387
ABHD14A ENSG00000248487	0.894445	0.770127	0.0335152	0.580675	1.31785	0.54281	0.111662	0.0342995
ABHD14B ENSG00000114779	0.011059	3.38516	2.15478	1.88386	8.17402	0.0174571	2.47762	0.505679
ABHD15 ENSG00000168792	0.0446127	0.0499217	0.45105	0.304378	1.53073	0.0488288	0.000218938	0.235395
ABHD16A ENSG00000204427	0.0932649	0.570507	0.162688	0.131764	0.0683046	0.000361286	0.185655	0.0909776
ABHD17A ENSG00000129968	4.67593	1.61527	0.0529227	0.134915	0.990297	0.420396	1.80185	0.164916
ABHD17B ENSG00000107362	0.020112	0.00739108	0.655506	0.0187934	0.0065447	0.0114637	0.0766656	0.00671602
ABHD17C ENSG00000136379	0.00333158	0.00453605	0.291719	0.246502	0.063054	0.0535908	0.651419	0.336278
ABHD18 ENSG00000164074	1.10894	0.0167786	0.0710549	0.0517866	0.215108	0.0357034	0.04652	7.35308e-05
ABHD2 ENSG00000140526	0.0960856	0.185391	1.12505	4.31274	1.19173	0.0954272	6.32824	0.174806
ABHD3 ENSG00000158201	0.0173706	0.0131834	0.0899383	0.242109	0.0474925	0.0166533	0.0614768	0.172298
ABHD4 ENSG00000100439	2.55652	0.120194	0.421302	0.0289588	0.459875	0.00164049	0.674091	0.0410186
ABHD5 ENSG00000011198	0.0411812	0.822935	0.0613696	0.0375007	0.000273795	0.00319754	0.0286055	0.0390824
ABHD6 ENSG00000163686	0.0307285	0.002539	0.863604	0.63807	0.063093	0.12526	0.0332454	0.0156402
ABHD8 ENSG00000127220	0.260648	1.39826	0.158731	0.0477385	2.20789	0.282518	0.453445	0.287272
ABI1 ENSG00000136754	0.371287	0.0530337	0.930776	0.848369	0.057319	0.114533	0.0161087	0.68388
ABI2 ENSG00000138443	0.685335	1.28925	0.794053	0.0553272	1.01118	0.0848912	1.71008	0.520061
ABI3 ENSG00000108798	5.55354e-05	0.317873	0.0473945	0.0937613	0.0456018	1.05615	0.0405649	1.18385
ABI3BP ENSG00000154175	0.000304902	0.00832668	0.0430087	0.0102469	0.00553532	0.0467883	0.000744141	0.00727448
ABL1 ENSG00000097007	0.951942	2.11488	0.0627505	0.324921	2.25496	3.50467	1.66861	1.52415
ABL2 ENSG00000143322	0.659128	0.140461	0.116016	0.00630994	0.0425328	4.69339	0.0242302	0.903077
ABLIM1 ENSG00000099204	1.50709	0.635617	3.28976	0.351255	9.40051	3.09842	0.0327083	0.145792
ABLIM2 ENSG00000163995	0.054111	0.0320094	0.0207755	0.0486336	0.373928	0.0572837	0.0740149	0.0335122
ABLIM3 ENSG00000173210	0.467112	0.195084	1.64792	0.0591879	0.0745592	0.198915	0.0136042	0.10843
ABO ENSG00000175164	0.0606498	0.0970335	0.781501	0.0298887	1.11333e-05	0.0414404	0.225385	0.934586
ABR ENSG00000159842	0.2933	0.209482	1.58686	0.144213	0.0755791	0.0912859	5.04382	0.00155483
ABRA ENSG00000174429	0.0115237	0.0199909	0.00393854	0.0728791	0.173543	0.00365369	0.00104956	0.00647021
ABRACL ENSG00000146386	0.166303	0.0597411	0.0619488	0.00515759	0.000516555	0.0657703	0.0197308	0.00302392
ABT1 ENSG00000146109	0.367184	0.538084	0.394394	0.167194	0.00365374	0.0655731	0.0936675	0.545906
ABTB1 ENSG00000114626	8.44156	0.305356	1.09263	0.630825	2.37906	0.695528	0.765725	1.45998
ABTB2 ENSG00000166016	1.02793	0.000818342	0.325515	0.0254478	0.124857	0.00145276	0.00403404	0.00116445
AC004158.1 ENSG00000280264	0.002962	0.00775625	0.00220424	0.0103475	0.00411811	0.00184849	0.000304223	0.0247775
AC004381.6 ENSG00000005189	0.0297777	1.02673	0.291583	0.012601	0.0139541	0.0139142	0.026349	0.00644317
AC004754.3 ENSG00000269881	0.0524101	0.0848086	0.0006914	0.037103	0.054612	0.046779	0.00469072	0.00429129
AC004813.1 ENSG00000279777	0.0368615	0.0173963	0.0347159	0.0207951	0.0174914	0.0344362	0.00581282	0.0024119
AC004824.1 ENSG00000280226	0.0149148	0.00309432	0.0165603	0.00739322	0.00711932	0.00209313	0.00116299	2.52366e-05
AC005281.1 ENSG00000226690	0.091786	0.00893564	0.00805208	0.016455	0.0952885	0.00515668	0.00620841	0.00160499
AC005477.1 ENSG00000280188	0.00175623	0.000134073	0.000121854	0.0179481	0.017861	0.00503653	0.0023216	0.00298248
AC005480.1 ENSG00000279461	0.161954	0.177654	5.50156e-06	0.0938117	0.00446656	0.0264691	0.00193383	0.050625
AC006116.20 ENSG00000267710	0.0370018	0.0702589	0.00607647	0.0134444	0.179359	0.030246	0.00462235	0.0128091
AC006386.1 ENSG00000279115	0.0900812	0.0756437	0.00485549	0.00429902	0.0600587	0.00514346	0.0986619	0.119171
AC006994.3 ENSG00000279317	0.00678171	0.0342547	0.0153608	0.0107342	0.00407764	0.00286649	0.00524967	0.0227716
AC007906.1 ENSG00000279018	0.0077869	0.0668195	0.0213972	0.00304661	0.0109286	0.00537574	0.0162432	0.0363385
AC008074.1 ENSG00000279644	0.0268077	0.0174176	0.00627172	0.00944023	0.020459	0.00603894	0.0110401	0.0779635
AC008522.1 ENSG00000279232	0.0293568	0.0143905	0.0221586	0.00071322	0.00428451	0.124165	0.0389613	0.0148653
AC008686.1 ENSG00000280221	0.00858098	0.0108438	0.00891874	0.00503893	0.00183168	0.0296719	0.000126214	0.0175473
AC008759.1 ENSG00000279471	0.00456245	0.00145904	0.0100133	0.00699642	0.00060012	0.00716266	0.0222106	0.000226497
AC008914.1 ENSG00000279768	0.0222043	0.00185099	0.0116602	0.00610442	0.000208617	0.000731626	0.0185006	0.0185328
AC009014.3 ENSG00000271824	0.00480198	0.320151	0.0171739	0.165843	0.0554354	0.0602817	0.0105355	0.000206774
AC010731.4 ENSG00000235118	0.000737435	0.0117132	0.00257092	0.00245047	0.0128925	0.00061675	0.000528311	0.00256773
AC012005.1 ENSG00000279274	0.40612	0.121602	0.0821245	0.250532	0.0488372	0.0066302	0.0894624	0.0129294
AC013461.1 ENSG00000091436	2.25442	0.421016	0.00853597	0.555416	3.31689	0.161562	0.122848	0.280371
AC016549.1 ENSG00000281325	0.0115398	0.0157092	0.00112011	0.00932621	0.00725869	0.000257425	0.000816571	0.0012099
AC021106.1 ENSG00000279386	0.00919342	0.00170719	0.00131983	0.000781952	0.0329062	0.00843041	0.00619244	0.000472591
AC024060.1 ENSG00000281584	0.000607643	0.0106812	0.00017916	0.0202483	0.016211	0.0432975	0.0180996	0.00559172
AC025335.1 ENSG00000179859	0.465288	0.0774254	0.309601	0.0096572	0.0267017	0.0726575	0.0275733	0.0990479
AC069063.2 ENSG00000279380	0.0126948	0.00205266	0.0138263	0.0126965	0.0127278	0.0010967	0.00235662	0.00572279
AC073657.1 ENSG00000279937	0.0214629	0.010261	0.000480152	0.01413	0.0145181	0.0196952	0.00317484	0.00728169
AC074033.1 ENSG00000281137	0.116364	0.0257686	0.00672138	0.0300508	0.0043058	0.138074	0.103021	0.0274569
AC087350.1 ENSG00000281527	0.00217406	0.0154095	0.00112068	0.00377755	0.0254028	0.00403168	0.00636157	0.00580455
AC090498.1 ENSG00000279483	5.0151	15.4217	3.09283	0.0121888	0.0457367	0.719578	0.700915	1.05999
AC104981.1 ENSG00000278938	0.0185166	0.00551412	0.00483215	0.0104848	0.00341494	0.00801481	0.00987678	0.00201691
AC105009.1 ENSG00000281855	0.00616572	0.000200101	0.00760938	5.761e-05	0.0147583	0.0224321	0.00587658	0.0284442
AC105052.1 ENSG00000279168	0.00242403	0.0389179	0.000801156	0.00274735	0.0284236	0.181021	0.0162686	0.0352594
AC110615.1 ENSG00000279909	0.157162	0.0431922	0.08639	0.0735172	0.214987	0.035338	0.0547851	0.213849
AC113404.1 ENSG00000254893	0.0146202	0.0726789	0.634488	0.01168	0.0577257	0.969992	3.95169	0.072818
AC118758.1 ENSG00000268187	0.00490146	0.00525362	0.0028946	0.000231279	0.080395	0.00201761	0.00473026	0.0208917
AC131097.4 ENSG00000216921	0.0254983	0.0007927	0.0993762	0.0183375	0.0173017	0.0301926	0.0923846	0.223296
AC131263.1 ENSG00000280550	0.000723951	0.0174054	0.0190639	0.000642479	0.0387128	0.00212315	0.0296486	0.0130176
AC138517.6 ENSG00000283288	0.00186045	0.0202157	0.000380316	0.0193275	0.00641271	0.00407734	0.00586358	0.00738689
AC138969.4 ENSG00000183889	0.285005	0.370108	1.57602	0.296594	3.75489	0.401132	0.116271	0.537425
AC241377.1 ENSG00000281741	0.704538	0.390792	0.0212967	0.14385	0.173983	0.0933669	0.204994	0.0390149
AC241585.1 ENSG00000281571	0.0820505	0.111417	0.000195144	0.0686238	0.0122545	0.0215257	0.0829598	0.0117188
AC242988.1 ENSG00000278939	0.00383201	0.0077955	0.00292045	0.00476791	0.00529559	0.00630784	0.00341704	0.0053727
AC243756.1 ENSG00000270339	0.000195897	0.0189764	0.00869236	0.000230928	0.000594575	0.00153017	0.0315038	0.0303101
AC245100.1 ENSG00000280649	0.601053	0.0295156	0.152723	0.298033	0.0114294	0.0585819	0.0094488	0.591662
ACAA1 ENSG00000060971	7.07073	3.56957	4.8908	6.24133	1.31256	0.0141409	6.6441e-05	6.18917
ACAA2 ENSG00000167315	2.19389	0.751764	0.446516	0.0418869	0.019007	0.2733	1.42862	0.12075
ACACA ENSG00000278540	0.107209	0.606476	1.29219	1.25533	0.00360908	0.611818	0.367862	1.87092
ACACB ENSG00000076555	2.38415	0.00396342	0.0247437	1.78648e-05	0.0396738	2.68319	0.031913	0.0484728
ACAD10 ENSG00000111271	0.0077299	0.0869653	0.00308799	0.599475	0.928035	0.0486713	0.2365	0.011299
ACAD11 ENSG00000240303	0.00288944	0.0191644	0.0373253	0.0212008	0.0109649	0.0196758	0.0272358	0.0741632
ACAD8 ENSG00000151498	0.0558297	0.213309	0.00132648	0.129276	0.12741	0.00162447	2.15458	0.00755264
ACAD9 ENSG00000177646	1.568	0.12941	2.48443	0.0231293	1.09385	0.0118635	0.0410754	1.5101
ACADL ENSG00000115361	0.0159669	1.20768	0.0036185	0.147039	0.0116119	0.128224	0.73172	9.27398e-06
ACADM ENSG00000117054	0.0151019	0.137218	0.208378	0.340039	0.288181	0.0582659	0.223975	1.17691
ACADS ENSG00000122971	0.145619	2.97502	0.0132229	0.00756173	1.12899	1.51086	0.868979	0.0543469
ACADSB ENSG00000196177	0.0890593	0.00705218	0.483541	0.475473	0.252732	0.219768	0.0358135	0.17358
ACADVL ENSG00000072778	3.85838	7.18779	5.29914	8.72606	8.44345	9.20416	11.5361	3.77519
ACAN ENSG00000157766	0.021076	0.0518718	0.0154642	0.0437751	0.0290854	0.102351	0.000605428	0.178343
ACAP1 ENSG00000072818	0.105026	0.618693	0.222436	0.641628	0.608422	2.49892	0.0158803	0.348456
ACAP2 ENSG00000114331	0.026396	0.0196476	0.364406	0.0501308	2.21	0.00485649	0.141776	0.109979
ACAP3 ENSG00000131584	3.91407	5.73747	0.538897	2.41654	1.33824	1.31372	0.0285917	1.1203
ACAT1 ENSG00000075239	1.5426	0.276135	0.0133568	1.12298	0.189473	1.3247	0.102251	0.377748
ACAT2 ENSG00000120437	0.0861105	2.44838	2.13808	0.823142	0.0517971	0.173589	0.8972	0.295906
ACBD3 ENSG00000182827	0.128997	0.0123973	0.396302	0.808558	0.00294779	0.0738295	0.386247	2.41175
ACBD4 ENSG00000181513	4.44543	0.591375	0.0174457	1.45694	0.172262	0.0680819	0.390992	3.97351
ACBD5 ENSG00000107897	0.184183	0.216197	0.0315083	0.396331	0.0135173	0.00887926	0.00556394	0.0386312
ACBD6 ENSG00000230124	0.355429	0.43409	0.266509	0.104859	1.79541	0.372848	0.534258	0.0350222
ACCS ENSG00000110455	0.10458	1.15726	0.0433174	1.24803	0.622625	0.268998	4.05053e-05	0.334773
ACCSL ENSG00000205126	0.0293876	0.0085341	0.0551291	0.00583917	0.0104581	0.00500875	0.0298742	0.0813998
ACD ENSG00000102977	0.449535	1.20165	0.213463	1.27603	0.872752	0.560488	1.027	0.435181
ACE ENSG00000159640	0.583128	0.0419652	1.84521	0.00787357	0.0495605	0.171106	0.0200327	1.15666
ACE2 ENSG00000130234	0.0845957	0.0227286	0.0105851	0.000504799	0.00174546	0.00454036	0.0223994	0.0100699
ACER1 ENSG00000167769	0.0163913	0.00500349	0.0199072	0.00164979	0.0553516	0.00322723	8.27716e-05	0.00293385
ACER2 ENSG00000177076	0.0329487	0.00186405	0.00515999	0.00194312	0.00355173	0.00415667	0.000101281	0.0198403
ACER3 ENSG00000078124	0.794173	0.223876	0.0983184	0.0485335	0.00705418	0.0236195	0.0560562	0.294174
ACHE ENSG00000087085	0.0247736	0.403024	0.729415	0.0194156	1.2956	1.57327	0.0376373	0.616733
ACIN1 ENSG00000100813	1.74999	1.2211	1.79219	1.76475	0.241683	0.94221	0.838029	4.38276
ACKR1 ENSG00000213088	0.096207	0.00285174	0.0160202	0.00711031	1.53996	3.4272	0.0283386	0.110286
ACKR2 ENSG00000144648	0.306082	0.0572675	0.0398582	0.0210181	0.0176135	0.0420491	0.0711698	0.0358887
ACKR3 ENSG00000144476	0.715447	0.104776	0.348829	0.00434086	0.204685	2.2775	0.0722615	0.0280901
ACKR4 ENSG00000129048	0.00787099	0.00991716	0.00357244	0.0196678	0.00996693	0.0187613	0.000124119	0.000367513
ACLY ENSG00000131473	0.501156	0.701379	0.585029	2.22599	0.0702618	0.289605	2.47908	1.05291
ACMSD ENSG00000153086	0.0227678	0.0050639	0.0326243	0.00369804	0.00341331	0.00507595	0.00474791	0.00111858
ACO1 ENSG00000122729	0.571171	0.0288646	0.200612	0.0463323	0.17813	0.000351033	0.124278	0.133996
ACO2 ENSG00000100412	3.27489	0.0723793	0.776232	0.648986	0.0963288	0.0335601	2.43698	0.719213
ACOD1 ENSG00000102794	0.0245552	0.0289355	0.00133133	0.0158685	0.0325785	0.023405	0.000110651	0.0002134
ACOT1 ENSG00000184227	2.48922	0.258018	0.492897	0.140574	0.771807	0.155879	0.434487	0.103062
ACOT11 ENSG00000162390	0.351651	0.100973	0.256214	0.0322571	0.0711123	0.112255	0.444321	0.30701
ACOT12 ENSG00000172497	0.427938	0.0152934	0.00352733	0.00290558	0.00227303	0.0214292	0.251599	0.0250213
ACOT13 ENSG00000112304	0.0510624	0.233906	0.128996	2.22384	1.10547	0.0317988	0.612481	0.915828
ACOT2 ENSG00000119673	2.45738	0.0791882	0.134425	0.0750283	0.00272746	0.26762	0.0316171	0.281678
ACOT4 ENSG00000177465	0.00461026	0.463793	0.0391134	0.0109387	0.00340489	0.0196667	0.00191203	0.0113462
ACOT7 ENSG00000097021	3.77475	0.0470108	0.234585	0.715146	2.15749	0.254435	0.78214	0.046949
ACOT8 ENSG00000101473	2.24273	1.47744	0.739327	0.0176351	1.01712	0.876712	1.38312	0.0923248
ACOT9 ENSG00000123130	1.1093	0.651174	0.279207	0.79917	0.0185931	1.46121	0.10864	0.0641362
ACOX1 ENSG00000161533	3.99319	4.13906	1.25296	2.17982	0.267689	0.275322	1.42965	3.8686
ACOX2 ENSG00000168306	0.737513	0.0777569	0.0273744	0.0544841	0.342647	1.73081	0.685506	0.130369
ACOX3 ENSG00000087008	0.37357	0.260406	0.25995	0.413405	0.0212759	1.39218	2.31967	0.0392863
ACOXL ENSG00000153093	0.0205285	0.0015602	0.0492144	0.0526363	0.0089834	0.042621	0.0579116	0.0822069
ACP1 ENSG00000143727	0.00685229	0.848688	0.894441	1.21263	0.139876	0.373932	0.874963	0.113321
ACP2 ENSG00000134575	2.49151	3.01115	0.13987	1.94433	0.438922	0.0153634	2.49823	4.14546
ACP5 ENSG00000102575	0.107331	0.158952	1.48298	0.285914	3.22222	0.0154424	1.04591	0.0914925
ACP6 ENSG00000162836	0.105163	1.5781	0.969909	0.797866	0.023041	1.6257	0.0140903	0.104322
ACP7 ENSG00000183760	0.00390705	0.0761039	0.0232235	0.000651085	0.0555019	0.117489	0.0094307	0.132996
ACPP ENSG00000014257	0.00187403	9.40327	14.9275	56.7208	0.0176395	0.0132776	16.1626	0.270322
ACPT ENSG00000142513	0.0308694	8.79712e-05	0.000272037	0.00136124	0.0308874	0.0409625	0.0206162	0.00546574
ACR ENSG00000100312	0.040784	0.074347	0.0314453	0.00827965	0.000615443	0.000525578	0.0517365	0.0201254
ACRBP ENSG00000111644	0.034155	0.0808324	0.00274424	0.077615	0.0132593	0.130553	0.119559	0.00292834
ACRC ENSG00000147174	0.0119539	0.0220528	1.80972e-05	0.0374115	0.0241436	0.143587	0.038993	0.0409967
ACSBG1 ENSG00000103740	0.00979382	0.698244	0.0297343	0.0214711	0.00191383	0.150725	0.345316	0.249623
ACSBG2 ENSG00000130377	0.0095401	0.00274968	0.00394817	0.000498852	0.0129081	0.0109298	0.000124142	0.0318801
ACSF2 ENSG00000167107	0.350854	1.40706	1.08098	0.279938	1.42234	0.265437	0.122543	0.0707323
ACSF3 ENSG00000176715	4.78442	1.18902	0.20641	1.34288	0.157885	1.71966	1.23726	0.0144811
ACSL1 ENSG00000151726	0.187327	0.0160705	1.15651	1.71636	0.151617	0.408138	0.905933	0.00496819
ACSL3 ENSG00000123983	0.120683	0.0161071	1.23948	2.05149	0.0165932	0.132445	3.88242	0.13172
ACSL4 ENSG00000068366	0.130893	0.0472698	0.724341	0.260696	0.041809	1.11811	0.0169733	0.0604084
ACSL5 ENSG00000197142	0.0959779	0.151428	1.34656	0.00296148	2.96991	0.0293084	0.292326	0.0673657
ACSL6 ENSG00000164398	0.286216	0.0196761	0.00572683	0.0139375	0.00398519	0.0240767	0.00360724	0.0268054
ACSM1 ENSG00000166743	0.0079405	0.711228	0.00182512	0.0722454	0.0100225	0.00112561	0.295438	0.0802414
ACSM2A ENSG00000183747	0.0165137	0.00489187	0.00779798	0.0182561	0.0100571	0.0107692	0.00124423	0.00384245
ACSM2B ENSG00000066813	0.0054157	0.0596767	0.0221266	4.36753e-06	0.0362914	0.0411056	0.0236217	0.0210459
ACSM3 ENSG00000005187	0.039683	1.09	0.00322741	0.546878	0.0147178	0.00796098	0.676552	0.357877
ACSM4 ENSG00000215009	0.000206191	0.00238919	0.0158393	0.00117909	0.0174365	0.0123627	0.00229481	0.0124412
ACSM5 ENSG00000183549	0.138743	0.0220072	0.0145332	0.0350034	0.0215809	0.00985047	0.0708628	0.0126614
ACSM6 ENSG00000173124	0.025208	0.0224946	0.0229225	0.0106868	0.00883013	0.00180207	0.0210423	0.0420827
ACSS1 ENSG00000154930	0.0725111	3.63446	0.729824	2.4969	0.0225599	3.52041	3.05008	2.97653
ACSS2 ENSG00000131069	0.177993	4.79488	0.524204	0.0461451	1.1403	3.20448	0.724411	0.0436771
ACSS3 ENSG00000111058	0.0302964	0.0559246	0.10234	0.605516	0.195302	0.558038	0.0562747	0.00961064
ACTA1 ENSG00000143632	0.098322	0.265847	0.00986313	0.00589619	0.0887628	0.0326512	0.0087287	0.00125667
ACTA2 ENSG00000107796	71.0004	21.5931	0.102642	0.00422951	0.0821596	6.19814	0.127372	0.0476112
ACTB ENSG00000075624	140.169	42.6134	29.6015	9.6491	52.2811	68.0182	7.20381	22.9682
ACTBL2 ENSG00000169067	0.0545734	0.0170975	0.000317282	0.00210093	0.0194297	0.00162018	0.000422968	0.00179837
ACTC1 ENSG00000159251	1.41645	0.871326	0.0203989	0.000827648	0.0629907	0.0982131	0.0243929	0.0407608
ACTG1 ENSG00000184009	0.558862	26.3083	41.6509	18.6093	27.1472	9.50807	11.3204	19.031
ACTG2 ENSG00000163017	138.192	49.3001	0.00548951	0.069817	0.0426614	6.84871	0.00320442	0.127212
ACTL10 ENSG00000182584	0.0276667	0.967881	0.0545958	0.114187	0.0330752	0.0917293	0.036327	0.00285877
ACTL6A ENSG00000136518	0.344145	0.0975945	0.053902	0.816889	0.0566711	0.0588456	6.63409e-05	0.0188292
ACTL6B ENSG00000077080	0.00805548	0.311631	0.00700042	0.00698094	0.0276269	0.000548837	0.00481065	0.0629097
ACTN1 ENSG00000072110	28.5486	1.06017	10.643	3.70556	14.2863	12.9825	3.55862	1.12026
ACTN2 ENSG00000077522	0.00386427	0.0198623	0.00822085	0.0861755	0.0150375	0.020999	0.0278561	0.00515758
ACTN3 ENSG00000248746	0.00041738	0.00559577	0.00554269	0.0450712	0.0128523	0.00799377	0.0310181	0.00409694
ACTN4 ENSG00000130402	12.776	1.75177	6.66149	7.34739	2.70403	5.49038	2.1323	2.64977
ACTR10 ENSG00000131966	0.0115226	0.0923358	0.66014	0.446865	0.252221	0.160168	0.566008	0.0101405
ACTR1A ENSG00000138107	9.9756	5.12698	0.697341	0.0403092	1.89005	0.677872	0.354505	0.433831
ACTR1B ENSG00000115073	0.764086	1.68728	2.72924	1.51692	7.20067	0.773231	1.80434	2.39204
ACTR2 ENSG00000138071	0.302477	0.00496842	2.00504	2.45249	0.286537	2.48726	1.06768	1.71948
ACTR3 ENSG00000115091	0.499751	0.00196913	1.27882	0.00656434	0.0225798	0.168081	0.0790033	1.78788
ACTR3B ENSG00000133627	0.123748	0.0327081	0.14889	0.00199832	0.0593161	0.267116	0.0278073	0.00423012
ACTR3C ENSG00000106526	0.0942806	0.134333	0.039476	0.0162253	0.0039282	0.0513757	0.170235	0.122171
ACTR5 ENSG00000101442	0.0471865	0.199214	0.0261992	0.109241	0.057507	0.173744	0.0162437	0.00203377
ACTR6 ENSG00000075089	0.0228598	0.153403	0.161416	0.197037	0.380134	0.0741004	0.16142	0.0666189
ACTR8 ENSG00000113812	0.00162639	0.00583331	0.448652	0.193599	0.176413	0.313667	0.108036	0.0692465
ACTRT3 ENSG00000184378	0.0328738	1.69277e-10	0.019671	0.0268456	2.18757e-05	0.0190259	0.0231163	0.0503425
ACVR1 ENSG00000115170	0.755098	0.0859312	0.0166907	0.108924	0.026384	0.0142268	0.0468273	0.289941
ACVR1B ENSG00000135503	0.0941408	0.0595335	0.577672	0.073475	0.112486	3.55167e-05	0.244346	0.11396
ACVR1C ENSG00000123612	0.000530888	0.0113895	0.0199751	0.00647556	0.0752963	0.028265	0.000745752	0.124876
ACVR2A ENSG00000121989	0.00548079	0.000774548	0.0890759	0.0801324	0.659726	0.0691486	0.023783	0.0474051
ACVR2B ENSG00000114739	0.0272154	1.18117e-06	0.0864173	0.218087	0.0274924	0.010933	0.139673	0.0150773
ACVRL1 ENSG00000139567	2.43782	1.9598	0.00780541	0.0695476	2.64257	0.351958	0.0262343	0.0598064
ACY1 ENSG00000243989	0.0245097	0.0740395	0.410572	0.196804	0.890502	0.57547	0.0180089	0.0181292
ACY3 ENSG00000132744	0.00620602	0.00922601	0.0934017	0.0644413	0.00543758	0.0190626	0.00928029	0.00966254
ACYP1 ENSG00000119640	0.100733	0.155536	0.0181187	0.55539	0.0286581	0.0543642	0.0335504	0.0697296
ACYP2 ENSG00000170634	0.295901	0.247413	0.238428	0.148451	0.0151683	1.28439	0.0171656	0.0292736
ADA ENSG00000196839	0.524437	0.00184312	0.00598508	0.0507636	3.19071	0.0428656	0.0177968	0.209421
ADAD1 ENSG00000164113	0.00345366	0.00903339	0.00885767	0.00172882	0.00630218	0.0299226	0.000515939	0.00593083
ADAD2 ENSG00000140955	0.0243117	0.00573994	4.46988e-07	0.0945017	0.0178856	0.00985755	0.0192668	0.00277224
ADAL ENSG00000168803	0.271623	0.0712103	0.204678	0.947448	0.0239089	0.0180774	0.043339	0.0210786
ADAM10 ENSG00000137845	0.147054	0.0200356	1.64895	2.77753	2.40648	0.037584	0.17587	0.455997
ADAM11 ENSG00000073670	0.304535	0.0303035	7.64283e-05	0.0134033	0.00191936	1.95168	0.000254943	0.0834783
ADAM12 ENSG00000148848	0.0722127	0.0567907	0.0037766	0.239155	0.0542823	0.0135716	0.00471552	0.0737617
ADAM15 ENSG00000143537	0.937325	0.0520275	2.78329	1.79838	0.0146954	9.50002	2.64318	0.61516
ADAM17 ENSG00000151694	1.45399	0.057311	0.823085	0.0940563	0.0512793	0.00191431	0.16626	0.0282621
ADAM18 ENSG00000168619	0.00553752	0.00470226	0.0023824	0.00467294	0.0070181	0.00251628	0.000479902	0.0170709
ADAM19 ENSG00000135074	1.31192	0.0247358	0.00791604	0.0286354	0.0155701	0.0240971	0.00220822	0.0397671
ADAM2 ENSG00000104755	0.108456	0.0874848	0.0183688	0.0279317	0.011099	0.0385706	0.00942484	0.0295451
ADAM20 ENSG00000134007	0.000203065	0.0228905	0.0208566	0.0068377	0.0100977	0.00777689	0.0289474	0.0102357
ADAM22 ENSG00000008277	0.550431	0.180558	0.000366837	0.00485556	0.0539258	0.0244363	0.0151037	0.845851
ADAM23 ENSG00000114948	0.0192662	0.0390932	0.0056061	0.0149096	0.102445	0.00149025	0.124204	0.0983579
ADAM28 ENSG00000042980	0.703879	0.00164611	0.220941	0.070555	0.10037	0.104968	0.0308962	0.0544116
ADAM29 ENSG00000168594	0.00538695	0.00663396	0.0065217	0.00824409	0.025763	0.0186883	0.0014986	0.000485634
ADAM32 ENSG00000197140	0.0118464	0.0245239	0.00149113	0.107195	0.0225888	0.00661105	0.00215834	0.0325454
ADAM33 ENSG00000149451	7.8121	0.137382	0.421217	0.206975	0.0110154	6.27291	0.75599	1.17298
ADAM7 ENSG00000069206	0.00185792	0.000234565	0.00834832	0.0094621	0.000680736	0.00702062	0.0205856	0.00126608
ADAM8 ENSG00000151651	0.0752532	0.0142725	0.553646	0.0439637	0.0874937	0.394455	0.270035	2.40474
ADAM9 ENSG00000168615	0.119319	0.00542743	3.36332	2.42242	0.0717762	0.0450557	2.54521	1.02727
ADAMDEC1 ENSG00000134028	0.0024839	0.0153673	0.00833557	0.0096322	0.0594756	0.0360326	1.96e-05	0.0206255
ADAMTS1 ENSG00000154734	3.29655	0.298329	1.14281	0.00441507	2.44974	17.6433	0.819581	1.72567
ADAMTS10 ENSG00000142303	1.78464	0.0394642	0.0645392	0.202227	0.293424	2.06113	0.0153636	0.568855
ADAMTS12 ENSG00000151388	0.00725597	0.0100555	0.0973192	0.10927	0.175686	0.0236046	0.0276991	0.0033153
ADAMTS13 ENSG00000160323	0.370159	1.42235	0.531613	0.310708	0.0373416	0.0388695	0.0075453	0.188503
ADAMTS14 ENSG00000138316	0.0298327	0.0116987	0.00614833	0.000120997	0.00523513	0.370082	0.0302443	0.00180785
ADAMTS15 ENSG00000166106	0.983922	0.0104252	0.000546371	0.00909159	0.0202925	0.122757	0.0347438	0.0356387
ADAMTS16 ENSG00000145536	0.0396738	0.00421716	0.0054875	0.000990455	0.0246328	0.000411581	0.0217598	0.0043163
ADAMTS17 ENSG00000140470	0.0376996	0.0471686	6.76404e-05	0.00141599	0.168042	0.101954	0.268155	0.00168464
ADAMTS18 ENSG00000140873	0.0629128	0.0019653	0.00726655	0.0905598	0.294418	0.000491779	0.000334171	0.0181047
ADAMTS19 ENSG00000145808	0.00741633	0.00683945	0.000567666	0.00269833	0.000599878	0.0040943	4.79961e-05	0.00999764
ADAMTS2 ENSG00000087116	0.0461869	1.27865	0.0313453	0.0158724	0.0234281	0.180158	0.017449	0.00156373
ADAMTS20 ENSG00000173157	0.00373212	0.00279983	0.00111722	0.0304034	0.00709405	0.0131636	0.0248348	0.0158536
ADAMTS3 ENSG00000156140	0.0103636	0.0146212	0.00161708	0.0119449	0.00340242	0.00923677	0.0202308	0.0110708
ADAMTS4 ENSG00000158859	0.000234665	0.0758766	0.239849	0.0601991	0.0361061	4.46775	0.0878613	0.000924849
ADAMTS5 ENSG00000154736	1.0761	0.0942441	0.099141	0.0784078	0.0746811	0.23134	0.0742304	0.0134698
ADAMTS6 ENSG00000049192	0.00251447	0.00349993	0.00242965	0.000982316	0.00174884	0.0149824	0.00638023	0.0061945
ADAMTS7 ENSG00000136378	0.0106081	0.423456	0.0469528	0.0275506	0.042468	0.392135	0.0774091	0.279352
ADAMTS8 ENSG00000134917	0.835114	0.0201358	1.47331	0.00158071	0.259982	0.971544	0.0251315	0.374954
ADAMTS9 ENSG00000163638	0.000205646	0.738703	0.047491	0.0755728	0.0136484	0.657952	0.238809	0.00163457
ADAMTSL1 ENSG00000178031	0.53923	0.517353	0.00257773	0.837115	0.161769	0.0448083	0.691877	0.584785
ADAMTSL2 ENSG00000197859	0.000417587	4.10957	0.0693149	0.0494711	0.05698	0.445453	1.12384	3.43366
ADAMTSL3 ENSG00000156218	0.0246845	0.181111	0.140661	0.208732	0.0112082	0.0808101	0.0197823	0.123793
ADAMTSL4 ENSG00000143382	0.235031	1.44342	0.00755383	0.0328442	0.349652	0.360827	0.0165231	0.00467922
ADAMTSL5 ENSG00000185761	0.213852	0.485196	0.00357297	0.0110796	0.012412	0.0483139	0.0444688	0.00264392
ADAP1 ENSG00000105963	0.0784218	2.35493	0.0169898	0.000542091	0.286485	0.047593	0.266615	0.444003
ADAP2 ENSG00000184060	0.485548	0.113482	0.0353275	0.00487589	0.259645	0.000741028	0.024161	0.000582553
ADAR ENSG00000160710	0.275874	17.637	1.55946	1.67902	3.40441	2.17945	5.16962	2.26045
ADARB1 ENSG00000197381	2.35038	0.00191286	0.196817	0.612324	0.01916	0.0237933	0.0154207	0.165619
ADARB2 ENSG00000185736	0.000366419	0.00237903	0.00582762	0.00749553	0.00450578	0.00523762	0.0134383	0.00211363
ADAT1 ENSG00000065457	0.108997	0.551061	0.58859	0.0402756	0.0234175	0.0104069	0.33424	0.699741
ADAT2 ENSG00000189007	0.284635	0.0243181	0.00215414	0.291253	0.0730701	0.0451108	0.0693372	0.0239715
ADAT3 ENSG00000213638	0.0125515	0.0293955	0.00856891	0.000465969	0.00548284	0.000759307	0.000978858	0.010558
ADCK1 ENSG00000063761	0.210828	0.274542	0.379403	0.727263	0.488376	0.0856658	0.00333137	0.0292112
ADCK2 ENSG00000133597	1.84809	0.708536	0.0116222	0.648575	0.698707	1.20362	0.176798	0.131865
ADCK3 ENSG00000163050	0.0150417	2.67641	0.368928	1.01174	1.94349	2.26785	1.26348	0.549977
ADCK4 ENSG00000123815	2.27974	0.197183	2.43838	0.684674	1.29121	1.45954	0.0497757	0.326249
ADCK5 ENSG00000173137	0.940079	0.0264505	0.0571916	0.140315	0.0813961	0.722723	2.08515	0.806539
ADCY1 ENSG00000164742	0.0459616	0.035161	0.0167222	0.0060222	0.200924	0.00412104	0.00741666	0.0544239
ADCY10 ENSG00000143199	0.0109642	0.0545529	0.1338	0.0131572	0.0366191	0.00902894	0.0293543	0.0169081
ADCY2 ENSG00000078295	0.00298693	0.406808	0.211084	0.134741	1.45449	0.00960604	0.0298103	0.192723
ADCY3 ENSG00000138031	0.151995	0.0531506	0.238313	0.28152	2.99251	2.4746	0.336453	0.823146
ADCY4 ENSG00000129467	1.42287	0.063464	0.345481	0.00647499	0.781383	0.142912	0.0998631	1.36283
ADCY5 ENSG00000173175	11.5987	1.23535	0.176417	0.0683936	0.162165	0.0663116	0.000728754	0.0162742
ADCY6 ENSG00000174233	1.62786	0.117927	2.12122	2.85632	3.21479	0.25282	0.948305	0.90886
ADCY7 ENSG00000121281	0.0338162	0.00256793	0.0491626	0.023756	0.58938	0.157077	0.0761947	0.252106
ADCY9 ENSG00000162104	0.684991	0.269937	0.0220659	0.0941417	0.386781	0.455014	0.160395	0.00926405
ADCYAP1 ENSG00000141433	0.0148132	0.038712	0.0168439	0.000779763	0.0800778	0.056185	0.00233407	0.0191117
ADCYAP1R1 ENSG00000078549	0.252906	5.95717e-05	0.0719868	0.0488052	0.0350199	0.00385967	0.00197189	0.00334003
ADD1 ENSG00000087274	5.83532	0.346992	0.426071	1.31593	0.411924	3.84927	0.592193	1.4623
ADD2 ENSG00000075340	0.0261081	0.107227	0.00226857	0.0282333	0.0128048	0.00246256	0.0012562	0.0496
ADD3 ENSG00000148700	0.0722331	0.11352	0.514406	0.899004	1.62205	0.383569	0.0270109	0.0378824
ADGB ENSG00000118492	0.028649	0.11072	0.018883	0.0462506	0.0339815	0.148045	0.0018665	0.04207
ADGRA1 ENSG00000197177	0.0150835	0.00636316	0.00318181	0.00612409	0.00102179	0.00898358	0.000900725	0.000296855
ADGRA2 ENSG00000020181	23.0847	3.01433	0.246807	0.805007	6.30907	2.78218	0.641407	1.57902
ADGRA3 ENSG00000152990	0.505676	0.0308108	0.294506	0.588341	0.0165227	0.036436	0.419039	0.0151244
ADGRB1 ENSG00000181790	0.0111398	0.210178	0.0727631	0.0391757	0.137198	0.283118	0.0819889	0.00392728
ADGRB2 ENSG00000121753	0.457998	1.69744	0.00706153	0.0471717	0.0397686	0.914017	0.0669667	0.0130376
ADGRB3 ENSG00000135298	0.000290023	0.0713539	0.00324241	0.000289589	0.147994	0.0438072	0.017421	0.12095
ADGRD1 ENSG00000111452	0.809097	0.226289	0.0594775	0.0180411	0.0236302	0.0744027	0.0247605	0.114989
ADGRD2 ENSG00000180264	0.0351879	0.0223355	0.0161533	0.017217	0.0567141	0.102825	0.000325536	0.0259668
ADGRE1 ENSG00000174837	0.00879666	0.0267582	0.00528406	0.0218935	0.076786	0.000511916	0.00274867	0.00566589
ADGRE2 ENSG00000127507	0.435734	0.0373772	0.00615249	0.0468824	0.00357251	0.074319	0.626571	0.0121407
ADGRE3 ENSG00000131355	0.032497	0.00407335	0.0245151	0.000550194	2.74376e-05	0.00426474	0.0341085	0.00525327
ADGRE5 ENSG00000123146	3.27849	0.27873	2.95961	0.640308	5.18694	1.75935	0.0364623	1.03952
ADGRF1 ENSG00000153292	0.0617256	4.98279e-06	1.39511	0.0101983	0.0625919	0.0318104	0.00576282	0.253563
ADGRF2 ENSG00000164393	0.00103638	0.00552032	0.0038519	0.000682678	0.000178075	0.000403799	0.00819385	0.00371094
ADGRF3 ENSG00000173567	0.0259388	0.00597041	0.000140253	8.42123e-05	0.0218761	0.00314203	0.00696725	0.00413794
ADGRF4 ENSG00000153294	0.0350334	0.00651145	0.0952025	0.018997	0.0047233	5.74636e-06	0.00126063	0.00213049
ADGRF5 ENSG00000069122	0.00486712	0.0567005	0.0181333	0.356362	0.0848455	0.138639	0.0460939	0.0315135
ADGRG1 ENSG00000205336	0.0397585	1.1357	1.75009	2.60859	0.613395	0.191267	1.01553	1.68493
ADGRG2 ENSG00000173698	0.0610123	0.0188021	0.0015775	0.035557	0.0110437	0.013907	0.0277704	0.0479469
ADGRG3 ENSG00000182885	0.0150675	0.0307788	0.0387239	0.00366754	0.0351823	0.0584651	0.0437101	0.0931017
ADGRG4 ENSG00000156920	0.0505308	0.0112133	0.0103221	0.0158107	0.00463115	0.00217067	0.00696858	0.0288985
ADGRG5 ENSG00000159618	0.199612	0.0208926	0.00841939	0.00691552	0.016993	0.755232	0.0862449	0.0542273
ADGRG6 ENSG00000112414	0.0235738	0.000241548	0.435058	0.194651	0.000816553	0.000431947	0.0152897	0.0798876
ADGRL1 ENSG00000072071	0.983543	1.01524	0.274322	0.249777	2.43715	0.144098	0.0463929	1.9213
ADGRL2 ENSG00000117114	0.214146	0.38971	0.0803966	0.303287	0.337391	0.240756	1.96015	1.2881
ADGRL3 ENSG00000150471	0.0248554	0.0891129	0.00355062	0.00710043	0.0167648	0.0108793	0.00347304	0.0418596
ADGRL4 ENSG00000162618	0.029573	0.0736191	0.0296077	0.0178559	0.0112968	0.841499	0.012401	0.0882165
ADGRV1 ENSG00000164199	0.00499757	0.0349538	0.0734226	0.0267282	0.0328988	0.0899525	0.386172	0.0378921
ADH1B ENSG00000196616	0.147428	1.08385	0.0202926	0.336736	0.0202301	0.00168963	0.0306811	0.00461467
ADH1C ENSG00000248144	0.0517327	0.0403991	0.0232111	0.0274116	0.00847685	0.0292292	0.028626	0.00465986
ADH4 ENSG00000198099	0.00395882	0.0137391	0.00109004	0.0154915	0.017721	0.000645807	0.000671799	0.00391353
ADH5 ENSG00000197894	3.37599	6.18591	1.09219	0.230716	3.26313	0.0351511	0.192644	0.0523102
ADH6 ENSG00000172955	0.0696512	0.0665724	0.00411496	0.0152577	0.023741	0.0375313	0.0135165	0.0417183
ADH7 ENSG00000196344	0.0069201	6.2358e-05	0.00337897	0.00332279	0.000672323	0.0211406	0.00152154	0.00024078
ADHFE1 ENSG00000147576	0.113132	0.172339	0.380026	0.483326	0.0400293	0.521552	0.685093	6.53026e-06
ADI1 ENSG00000182551	10.2753	10.0648	1.14955	3.71979	2.7712	6.8446	9.30197	3.04324
ADIPOQ ENSG00000181092	0.0204425	0.00504295	0.00599185	0.000104786	0.00431202	0.0213091	0.00506426	0.0034306
ADIPOR1 ENSG00000159346	0.0281469	0.125568	1.12	0.627045	0.649222	0.0240207	0.898683	1.33744
ADIPOR2 ENSG00000006831	0.0723599	0.526763	0.0284936	0.521741	1.57356	0.0852282	0.00545599	1.87107
ADIRF ENSG00000148671	26.7049	11.8054	7.08958	12.6645	10.5094	13.523	8.03431	1.20473
ADK ENSG00000156110	0.160918	0.169531	0.592456	0.243875	0.22917	0.00381744	0.0456504	1.52228
ADM ENSG00000148926	0.0064746	0.000411267	1.12158	0.0242537	0.580547	0.327934	0.0459932	0.152086
ADM2 ENSG00000128165	0.0122468	0.0218941	0.186621	0.0881706	0.010461	0.167743	0.000592838	0.0511541
ADM5 ENSG00000224420	0.0149926	0.0628253	0.14847	0.0245763	0.138551	0.372563	0.00283377	0.0385596
ADNP ENSG00000101126	4.07197	1.21135	0.608857	0.0800202	0.204164	0.0547264	2.17606	0.839952
ADNP2 ENSG00000101544	0.00245446	0.316312	0.167476	0.234028	0.0102442	0.138517	0.00922577	0.369207
ADO ENSG00000181915	0.418111	0.0286493	0.0172379	0.516212	0.215841	0.0490496	0.00209103	0.324309
ADORA1 ENSG00000163485	0.0270222	0.0400924	0.0289461	0.0177061	0.0139226	0.0028244	0.00761472	0.0172808
ADORA2B ENSG00000170425	0.00607797	0.119479	0.247203	0.0232951	0.112714	0.00513716	0.0344135	0.0763658
ADORA3 ENSG00000282608	0.0540038	0.0575521	0.153974	0.0622746	0.0445994	0.00954319	0.30919	0.00408575
ADPGK ENSG00000159322	3.79107e-05	0.241404	0.978593	1.21063	0.145854	0.0647517	6.23415	0.073327
ADPRH ENSG00000144843	0.0213204	0.308648	0.145601	0.0283807	0.0191828	0.461416	1.06794	0.000388394
ADPRHL1 ENSG00000153531	0.113246	0.00241314	0.225388	0.00708827	0.0154562	0.24967	0.00809899	0.220706
ADPRHL2 ENSG00000116863	0.181071	0.500092	0.538914	0.19699	0.0117362	2.2936	2.30567	0.00781992
ADPRM ENSG00000170222	0.0325153	0.0969305	0.0474833	0.576776	0.00276765	0.0454414	0.0591657	0.00588924
ADRA1A ENSG00000120907	0.340625	0.285798	0.00105417	0.00214613	0.265001	0.0556333	0.0720445	0.275747
ADRA1B ENSG00000170214	0.00334712	0.0406123	0.0066299	0.0703398	2.39287e-10	0.00453734	0.00448471	0.0107744
ADRA1D ENSG00000171873	0.0124615	0.659803	0.164186	0.00959099	0.462256	0.0664922	0.00129576	0.00310069
ADRA2A ENSG00000150594	0.149205	0.329433	0.0133054	0.0431378	0.404241	0.103421	0.621307	0.270312
ADRA2B ENSG00000274286	0.0236695	0.00888245	0.0344758	0.00684757	0.00639044	0.0231464	0.00057755	0.00925566
ADRA2C ENSG00000184160	0.00807114	1.65924	0.151259	0.332832	0.131504	2.77217	0.00768322	0.0590541
ADRB1 ENSG00000043591	0.316576	0.0567127	0.044962	0.0895401	0.156668	0.0342008	0.642618	0.0721171
ADRB2 ENSG00000169252	0.0562578	1.23617	0.0153752	0.0469131	0.0174279	0.00435563	0.0750041	0.00446193
ADRB3 ENSG00000188778	0.399378	0.00172407	0.0879776	0.0153226	0.00306786	0.0158106	0.00681613	0.0531572
ADRM1 ENSG00000130706	0.98864	3.71351	1.12233	0.348826	2.68411	0.219468	0.249796	1.72134
ADSL ENSG00000239900	0.00619133	2.41172	0.197741	0.0979133	0.115161	0.0922382	0.0628821	0.0997854
ADSS ENSG00000035687	0.102664	0.0972509	0.254603	0.313319	0.272172	0.160093	1.42632	0.0668316
ADSSL1 ENSG00000185100	1.00558	0.333578	0.0330456	0.117826	0.0706077	0.0217664	0.350649	0.114918
ADTRP ENSG00000111863	0.0123512	0.00601752	0.000759833	1.87227e-05	0.025994	0.0121097	0.0186935	0.019764
AEBP1 ENSG00000106624	39.1805	13.0271	0.0614795	0.134905	17.1966	15.3561	0.0139367	6.4701
AEBP2 ENSG00000139154	0.0275963	0.0262	0.337416	0.677305	0.00641213	0.898755	0.135874	0.717881
AEN ENSG00000181026	0.871233	0.353703	0.648932	0.0481081	0.137769	0.556888	0.803816	0.499672
AES ENSG00000104964	10.0889	8.46865	7.85172	6.79447	7.48594	8.17987	4.3809	8.68475
AF011889.5 ENSG00000241489	0.0208445	5.00317e-05	0.0141473	0.0411032	0.012	0.0444256	0.00108973	0.00843578
AF111168.1 ENSG00000280308	0.000410153	0.00187654	6.94345e-07	0.00672462	0.00235437	0.0130893	0.00583616	0.0258032
AFAP1 ENSG00000196526	0.00359619	0.0447585	0.385224	0.0351179	0.623961	1.20224	0.0967036	0.00805258
AFAP1L1 ENSG00000157510	0.21338	0.342	0.00682395	0.0339474	0.0785405	0.0227317	0.00173893	0.827086
AFAP1L2 ENSG00000169129	0.0168128	0.560688	0.0333186	0.0619596	0.00182563	0.667717	0.063093	0.0621907
AFF1 ENSG00000172493	0.434012	0.0305123	0.311252	0.628539	0.164529	0.495077	0.943666	0.317946
AFF2 ENSG00000155966	0.000431291	0.0294423	0.004315	0.00453588	0.179873	0.0253949	0.0342159	0.0209131
AFF3 ENSG00000144218	0.0447473	0.135656	0.888152	1.1998	0.0250449	0.0624173	2.0313	0.0623879
AFF4 ENSG00000072364	0.304076	0.0188882	0.533495	1.58426	1.32724	0.198682	0.803128	0.656562
AFG3L2 ENSG00000141385	0.127239	0.21117	2.0492	1.66441	0.875299	0.637075	1.27072	1.43512
AFM ENSG00000079557	0.0418766	0.0261626	0.0166131	0.0274848	0.00156908	0.0165538	0.0250905	0.00263598
AFMID ENSG00000183077	0.0285058	0.678495	0.286458	0.897614	0.138049	0.0306883	2.29565	1.22043
AFP ENSG00000081051	0.0353247	0.00288585	0.0151741	0.0161393	0.18452	0.0367065	0.0131412	0.0161174
AFTPH ENSG00000119844	0.0732872	0.0473161	0.860381	2.20164	0.00240037	0.176778	2.21242	0.472448
AGA ENSG00000038002	0.00154581	0.00665295	0.211296	0.00358852	0.0242948	0.0149528	0.541906	0.0299134
AGAP1 ENSG00000157985	0.249249	0.000271559	0.537026	0.349253	0.0819559	0.0616906	0.0219495	0.195962
AGAP14P ENSG00000279058	0.0164129	0.0235882	0.0131264	0.0561145	0.0304547	0.0405671	0.00736293	0.00954653
AGAP2 ENSG00000135439	0.0545977	0.20194	0.649594	0.0720784	0.0230674	0.0477853	0.000419847	0.040832
AGAP3 ENSG00000133612	0.221822	1.04815	0.905424	1.77653	2.12095	0.0596208	1.33319	1.48537
AGAP4 ENSG00000188234	0.0212606	0.0133277	0.0542918	0.552517	0.0364841	0.041554	0.101908	0.151891
AGAP5 ENSG00000172650	0.0249055	0.0539754	0.00651955	0.0171655	0.0253625	0.0389997	0.00378707	0.00107494
AGAP6 ENSG00000204149	0.0226245	0.124341	0.597779	0.643163	0.0270996	0.0107612	0.241831	0.174935
AGAP9 ENSG00000204172	0.1158	0.0252954	8.35009e-07	0.311994	0.473323	0.125157	0.0310494	0.0291654
AGBL1 ENSG00000273540	0.0103875	0.00617509	0.0210968	0.00114935	0.0661747	0.000124393	0.00213206	6.22867e-05
AGBL2 ENSG00000165923	0.00393169	0.0172065	0.0402268	0.00689073	0.192247	0.00785773	0.00373657	0.0045656
AGBL3 ENSG00000146856	0.0266889	1.61059e-05	0.0355305	0.251263	0.00191297	0.05857	0.0188879	0.00654564
AGBL4 ENSG00000186094	8.40509e-05	0.00768507	0.0178971	0.00340519	0.00931253	0.0318355	0.00417115	0.00809513
AGBL5 ENSG00000084693	0.190295	1.80911	1.21978	0.135337	2.01964	2.48619	0.857596	0.108909
AGER ENSG00000204305	1.35873	0.0216771	1.07207	0.0419162	0.00935422	0.156904	0.056483	0.00124915
AGFG1 ENSG00000173744	0.0281963	0.478867	0.339524	0.35057	0.0175346	0.105544	0.101718	0.00655064
AGFG2 ENSG00000106351	0.00695824	1.37502	1.29018	0.550532	0.448175	0.00949089	2.09531	0.130872
AGGF1 ENSG00000164252	0.223915	0.163901	0.00148488	0.132653	0.0707443	0.0428344	0.401574	0.10445
AGK ENSG00000006530	0.0270706	0.417729	0.0140117	0.215084	0.064379	0.016366	0.028629	0.00973225
AGL ENSG00000162688	0.0608279	0.0996772	0.039955	0.992653	0.00152394	0.0255221	0.265858	0.0453138
AGMAT ENSG00000116771	0.0170986	0.0656034	0.0048936	0.00817682	0.000223391	0.032743	0.00861461	0.0181139
AGMO ENSG00000187546	0.00358695	0.00422361	0.000924089	0.0047002	0.00270693	0.00444998	0.0002125	1.2224e-05
AGO1 ENSG00000092847	0.0996733	2.33329	0.816716	0.985687	0.0137872	0.113527	0.00190433	0.0625781
AGO2 ENSG00000123908	0.903052	0.0539348	0.367067	0.970681	0.167968	1.27674	0.00249358	0.144538
AGO3 ENSG00000126070	1.07885	0.242701	0.422424	0.807775	0.338334	0.0268324	0.0432449	0.131341
AGO4 ENSG00000134698	0.435085	0.398516	0.0151088	0.00013309	0.0996063	0.138105	0.357415	0.380732
AGPAT1 ENSG00000204310	8.75483	0.792837	1.01301	1.96771	1.28766	1.58692	1.55113	1.66091
AGPAT2 ENSG00000169692	0.165381	0.0331552	0.153644	3.65675	2.26537	4.81427	2.82163	1.15216
AGPAT3 ENSG00000160216	0.275495	0.466087	1.16962	2.24762	0.499478	0.69373	1.58927	1.42873
AGPAT4 ENSG00000026652	0.117895	0.148968	0.000596325	0.00141021	0.0634271	0.180208	2.13158	0.644316
AGPAT5 ENSG00000155189	0.2153	0.00814475	0.0112631	0.16707	0.327421	0.0495352	0.00182271	0.0768811
AGPS ENSG00000018510	0.183843	0.0648203	0.0434803	0.0133664	0.155555	0.180801	0.00168755	0.262978
AGR2 ENSG00000106541	0.0305436	0.0471343	10.6825	2.73485	0.0937491	0.677019	6.14692	2.2849
AGR3 ENSG00000173467	0.0116002	0.035747	0.781153	0.0128522	0.0588455	0.11002	0.155215	0.0474806
AGRN ENSG00000188157	0.0137598	0.00540987	1.29535	0.396765	0.0145245	1.38441	0.937486	2.45018
AGT ENSG00000135744	0.0926216	0.0731493	0.055502	0.0127134	0.0147942	2.73506	0.284572	0.0238086
AGTPBP1 ENSG00000135049	0.047157	0.0136569	0.0105184	0.0248057	0.0333906	0.00250678	0.00337824	0.25957
AGTR1 ENSG00000144891	0.0236507	0.0471247	0.0124581	0.0157389	0.209402	0.00927962	0.197795	0.218431
AGTRAP ENSG00000177674	0.452018	12.4148	0.290927	1.8617	2.42908	0.442755	4.75443	0.430663
AHCTF1 ENSG00000153207	0.0230675	0.0500628	0.228715	0.26716	0.00367126	2.46862	0.0104509	0.108733
AHCY ENSG00000101444	4.19842	4.88453	0.571815	1.13267	0.150423	1.695	0.00977565	0.752131
AHCYL1 ENSG00000168710	4.18601	0.627839	1.49325	1.40003	3.23241	0.838194	0.00122773	1.57504
AHCYL2 ENSG00000158467	2.25592e-05	0.00348515	0.396631	0.319467	0.139297	0.0183214	1.21999	0.107759
AHDC1 ENSG00000126705	0.0574327	0.0477295	0.639747	0.0520816	5.24728	0.0225741	1.00301	0.0122544
AHI1 ENSG00000135541	0.847386	0.181886	0.0414285	2.06408	0.00100106	1.23908	0.798466	1.74261
AHNAK ENSG00000124942	17.721	0.0432991	5.6356	9.75489	2.97688	6.56239	5.0395	4.0579
AHNAK2 ENSG00000185567	9.7204	3.48025	0.0769225	0.0192582	0.58269	1.27104	0.0142667	0.264163
AHR ENSG00000106546	0.115672	0.0280887	0.810695	9.16079e-06	0.111917	0.513279	0.534619	1.74354
AHRR ENSG00000063438	0.00259004	0.0712487	0.0308355	0.0371479	0.00803519	0.119412	0.00553277	0.00928967
AHSA1 ENSG00000100591	0.614751	0.691438	0.900639	1.30944	3.11454	0.19964	0.378758	0.0774468
AHSA2 ENSG00000173209	0.0772637	0.00265352	0.0256368	1.3742	0.238719	3.31679	0.0439073	0.0219065
AHSG ENSG00000145192	0.00594524	0.00865476	0.021582	0.0265959	2.08875e-05	0.115577	0.00391325	0.0437696
AIDA ENSG00000186063	0.123212	0.000125866	0.0017886	0.039774	0.00496441	0.285371	0.0304258	7.95857e-05
AIF1 ENSG00000204472	2.20062	1.29455	0.411136	0.00170774	0.0153234	0.189123	0.210678	0.682327
AIF1L ENSG00000126878	0.0860859	0.00156351	0.149495	0.00217915	0.56623	0.0115999	0.000449131	0.00390508
AIFM1 ENSG00000156709	0.273511	4.37388	1.05796	1.38945	0.00537581	0.00770429	4.81611	0.16035
AIFM2 ENSG00000042286	0.369819	1.5084	0.0498808	0.405996	0.0172339	0.520223	0.0373677	0.518789
AIFM3 ENSG00000183773	0.0859236	0.0289637	0.0130983	0.223682	0.222971	0.0223915	0.0132432	0.0608714
AIG1 ENSG00000146416	0.869432	5.73761	0.765351	1.39694	1.94732	0.0931383	0.584746	0.00932086
AIM1 ENSG00000112297	0.0734288	0.725376	0.640279	0.698355	0.0782078	0.189997	0.754909	0.0527198
AIM1L ENSG00000176092	0.0204314	0.0367011	0.206598	0.0229986	0.002314	0.0021502	0.066014	0.0258855
AIM2 ENSG00000163568	0.0469646	0.0097097	0.00404751	0.000273048	0.112818	0.00060624	0.00571879	0.0424327
AIMP1 ENSG00000164022	0.56792	0.00426121	0.755838	0.259817	0.58417	0.0556159	0.646478	0.0249934
AIMP2 ENSG00000106305	0.0942076	1.06169	0.00858614	0.0968484	0.0899385	0.214682	0.00333797	0.724602
AIP ENSG00000110711	6.50543	2.79874	0.0945896	1.12	7.69352	0.475461	6.28556	2.84592
AIPL1 ENSG00000129221	0.113244	0.0121904	0.00607603	0.106537	0.00441072	0.00361744	0.00691459	0.0119253
AIRE ENSG00000160224	0.00593821	0.00467457	0.0156335	0.0653113	0.000307703	0.00331185	0.0342103	0.024038
AJ239318.1 ENSG00000280108	0.00573869	0.000409506	0.00343436	0.000335106	9.91346e-05	0.00413182	0.00823073	0.0166821
AJAP1 ENSG00000196581	0.276629	0.00371235	0.000313779	0.0111751	0.826689	0.00115747	0.0835334	0.00457204
AJUBA ENSG00000129474	0.11157	0.159561	0.337645	0.0272112	0.0199416	0.376345	0.0224645	0.00987852
AK1 ENSG00000106992	2.93658	1.58577	0.217293	0.000559765	0.220836	0.138599	0.35584	0.0462597
AK2 ENSG00000004455	0.223046	4.68205	3.15943	2.18996	3.28666	0.0132841	0.00872016	2.03258
AK3 ENSG00000147853	0.89715	0.0907409	0.654247	0.870137	0.0402908	0.473817	0.922833	0.407321
AK4 ENSG00000162433	0.117755	0.00319551	0.0412341	0.364558	0.0103664	0.00390698	0.133855	0.129616
AK5 ENSG00000154027	0.00967217	0.628607	0.0150542	0.00382082	0.00456319	0.000854036	0.0236545	0.176954
AK6 ENSG00000085231	0.194324	1.26875e-06	0.527142	0.18555	0.0460803	0.168675	0.0150605	0.000656918
AK7 ENSG00000140057	0.0356927	0.0183439	0.00383875	0.0341172	0.00958917	0.0475093	0.00152341	0.00144877
AK8 ENSG00000165695	0.285737	0.137976	0.00305747	0.0202674	0.0481843	0.022545	0.0698677	0.00331255
AK9 ENSG00000155085	0.0290236	0.0810224	7.09959e-05	0.00165622	0.0645455	0.00582668	1.82363	0.0509293
AKAP1 ENSG00000121057	3.60746	1.52611	1.81461	1.52971	0.34168	1.90061	1.92463	0.929977
AKAP10 ENSG00000108599	0.075927	0.807308	0.0484118	0.450314	0.375553	0.138473	0.0450722	0.0894979
AKAP11 ENSG00000023516	1.16081	0.0046515	0.1159	0.562784	0.0124224	0.0690624	0.974067	0.043462
AKAP12 ENSG00000131016	1.17182	0.0016318	0.484314	0.00578568	0.756855	0.377344	0.0478724	0.650093
AKAP13 ENSG00000170776	1.95047	0.390241	0.262306	0.806923	0.134444	0.965804	0.595881	0.936231
AKAP14 ENSG00000186471	0.00429814	0.00404296	0.00718159	0.00304926	0.00882863	0.00639687	0.0143332	0.00525275
AKAP17A ENSG00000197976	0.077804	0.101076	0.73628	0.601969	0.640514	0.0197221	0.229535	1.37463
AKAP3 ENSG00000111254	0.00446921	0.0751854	0.0191495	0.38981	0.0922333	0.0403394	0.083219	0.249623
AKAP4 ENSG00000147081	0.00729752	0.000889847	0.0143801	0.0169061	0.129685	0.0126348	0.00270501	0.00461154
AKAP5 ENSG00000179841	0.0436389	0.00984132	0.00399975	0.00899884	0.00382006	0.00182817	0.0122634	0.0207355
AKAP6 ENSG00000151320	0.0024324	0.00654282	0.0280162	0.047554	0.0203991	0.0205411	0.0335624	0.00148704
AKAP7 ENSG00000118507	0.00034047	0.134262	0.0721288	0.0776689	0.00358537	0.000637665	0.147785	0.709364
AKAP8 ENSG00000105127	0.0471604	4.71335	2.07854	1.55599	0.039887	0.090662	0.362927	2.35737e-05
AKAP8L ENSG00000011243	1.74384	3.45336	1.38855	2.91346	2.04701	3.07858	3.32936	2.67784
AKAP9 ENSG00000127914	0.34139	0.0595568	0.919525	0.955171	0.303111	0.560692	2.29207	1.36331
AKIP1 ENSG00000166452	0.151311	2.38851	0.744355	0.258365	0.184368	0.102364	0.00877651	1.43239
AKIRIN1 ENSG00000174574	2.1336	0.42752	0.713585	0.344599	0.0971922	0.108581	0.177861	0.146564
AKIRIN2 ENSG00000135334	0.0113343	0.0865288	0.170306	0.00553393	0.0730673	0.0129657	0.00603861	0.752088
AKNA ENSG00000106948	0.0352775	2.61204	0.0120007	0.00777886	0.748453	7.41145	0.250006	0.812825
AKNAD1 ENSG00000162641	0.0200325	0.303367	0.0039532	0.000832277	0.069628	0.0427722	0.0855835	0.000874589
AKR1A1 ENSG00000117448	1.95952	9.68565	1.3076	1.34138	1.34691	1.01533	2.53452	0.251008
AKR1B1 ENSG00000085662	0.0403648	6.03923	0.26548	0.180989	0.00397562	1.86129	0.0191823	0.0149689
AKR1B15 ENSG00000227471	0.0157108	0.00259127	9.00767e-05	0.00178548	0.0244672	0.00104989	0.0206113	0.00657536
AKR1C1 ENSG00000187134	2.63134	1.63841	0.258003	0.0241414	0.624394	1.11847	0.0440236	0.101042
AKR1C2 ENSG00000151632	3.99957	0.713145	0.869518	0.435255	0.90892	1.69982	0.153197	0.238506
AKR1C3 ENSG00000196139	1.04686	0.0974025	0.532977	0.000462877	0.0430051	0.181524	0.0886661	0.0550279
AKR1D1 ENSG00000122787	0.00835104	0.0161984	0.0378086	0.0185968	0.0146859	0.00233037	0.0065758	0.0025564
AKR1E2 ENSG00000165568	9.28096e-06	0.0821099	0.029323	0.0566569	0.00528243	0.131282	0.0192425	0.00960216
AKR7A2 ENSG00000053371	6.18323	7.86429	1.90674	0.440487	0.00811763	0.0635547	0.714334	0.150237
AKR7A3 ENSG00000162482	0.0155606	0.0985177	0.0121055	0.00554372	0.0309942	0.0680146	0.0479707	0.0126872
AKR7L ENSG00000211454	0.00302598	9.62921e-07	5.91561e-10	0.0167858	0.0260431	0.00835964	0.0124947	0.00010413
AKT1 ENSG00000142208	0.220536	1.4663	6.45094	3.86734	9.20153	2.7281	4.92626	3.31385
AKT1S1 ENSG00000204673	2.29834	1.40947	0.148251	2.66715	0.109995	7.33761	0.695079	1.7495
AKT2 ENSG00000105221	2.17826	0.515184	4.2253	3.45504	6.85046	3.78316	1.76538	0.0187405
AKT3 ENSG00000117020	2.81726	0.0298786	0.100972	1.65884	0.037794	0.0195103	4.36902	0.168023
AKTIP ENSG00000166971	0.36273	0.0562789	0.0328634	1.11783	0.0410021	0.0166962	0.516168	0.116067
AL023806.1 ENSG00000280184	0.0055612	0.00138235	0.000230161	0.024613	0.0291291	0.00677021	0.0165525	0.00140777
AL049794.1 ENSG00000280240	0.0211761	0.0338775	0.00211134	0.010941	0.00561508	0.0131733	0.00839813	0.000420188
AL133475.1 ENSG00000281602	0.00414196	0.0103545	0.000181416	0.00228498	0.000944673	6.99047e-06	0.000202526	0.00513857
AL354828.1 ENSG00000279282	0.00329906	0.0170422	0.000797867	0.00289291	0.00358181	0.0074703	4.4821e-06	0.00543623
AL354828.2 ENSG00000280175	0.00168082	0.00223561	0.0311633	0.0156675	0.0398243	0.00012167	0.0144751	0.00749274
AL356053.1 ENSG00000150076	0.125901	0.000370221	0.00360672	0.0519374	0.0275705	0.019361	0.0192401	0.00419423
AL356585.1 ENSG00000279081	0.000463033	0.003019	0.000875354	0.000188465	0.0408956	0.0180791	0.00646174	0.0023991
AL358852.1 ENSG00000278899	0.0111845	0.00376445	8.30676e-05	0.000531563	0.0332906	0.000591377	0.00377666	0.0634272
AL365181.1 ENSG00000280316	0.0225396	0.00159868	0.0116144	0.00389051	0.0102865	0.447131	0.00200693	0.0376572
AL513523.2 ENSG00000279767	0.104093	0.113943	0.0341211	0.0117183	0.00850707	1.79376	0.0569468	0.118077
AL589743.1 ENSG00000279508	0.503136	2.08104	6.13765e-07	0.130102	0.0483548	0.0160694	0.51218	0.631026
ALAD ENSG00000148218	0.0172762	0.472622	0.642899	0.310343	0.0135812	0.0615551	0.789315	0.328603
ALAS1 ENSG00000023330	1.67405	0.0181253	0.812293	0.0129373	0.0445563	0.0453592	0.941026	0.475645
ALAS2 ENSG00000158578	0.00178039	0.0243158	0.0101339	0.00840365	0.00172846	0.0041651	0.00680954	0.00696506
ALB ENSG00000163631	0.00912317	0.168407	0.00122854	0.00295563	0.00082241	0.105845	0.0599075	0.00372232
ALCAM ENSG00000170017	1.52227	0.0291543	1.19206	1.47776	0.499818	0.0314966	0.429604	0.121761
ALDH16A1 ENSG00000161618	1.86311	1.29576	0.196918	0.816759	0.397035	1.02749	0.368171	0.749459
ALDH18A1 ENSG00000059573	0.725521	3.51397	2.64082	0.715619	1.20074	0.0628028	0.812528	0.102385
ALDH1A1 ENSG00000165092	5.44877	0.0230297	0.0999178	0.555163	0.00258076	0.227489	0.187713	0.438513
ALDH1A2 ENSG00000128918	0.444816	2.8705	1.23829	0.034465	0.0867105	1.03609	0.0108205	0.00263508
ALDH1A3 ENSG00000184254	0.00915328	0.00380098	2.94356	2.44222	0.350095	0.744517	2.68696	0.217949
ALDH1B1 ENSG00000137124	13.9102	1.65898	0.128133	0.0767007	0.366533	4.64842	0.11172	0.00530603
ALDH1L1 ENSG00000144908	2.77795	0.556501	0.981249	0.103963	0.0161889	0.0275594	0.165109	0.054893
ALDH1L2 ENSG00000136010	0.368063	0.0324291	0.226945	0.00283476	0.611953	0.16956	0.0431905	0.0276546
ALDH3A1 ENSG00000108602	0.0149434	0.000111455	0.373794	0.0318529	0.0131236	0.0416694	0.00510511	0.342528
ALDH3A2 ENSG00000072210	0.0222213	1.70788	0.100422	0.974445	0.781149	0.109531	7.63212	2.32581
ALDH3B1 ENSG00000006534	1.67607	0.285748	0.0588251	0.0655031	0.887534	0.844798	0.0222606	0.204236
ALDH3B2 ENSG00000132746	0.0150051	0.0302764	0.694593	0.00749646	0.016592	0.000965277	0.00099939	0.000805482
ALDH4A1 ENSG00000159423	4.13695	0.193605	1.59196	2.0447	0.0214972	0.226979	0.0354093	0.0316323
ALDH5A1 ENSG00000112294	0.00894796	0.430785	0.125123	0.00775556	0.0984116	0.105732	0.0366492	0.180082
ALDH6A1 ENSG00000119711	0.0213379	0.740747	0.102064	2.79806	2.35196	0.401065	0.18017	0.219732
ALDH7A1 ENSG00000164904	2.91569	2.80666	0.923103	2.9715	0.763649	0.0354404	0.287826	0.0429126
ALDH8A1 ENSG00000118514	0.0130005	0.0755345	0.00926084	0.000366936	0.00495202	0.00544259	0.00489461	0.0495616
ALDH9A1 ENSG00000143149	0.271942	3.03115	0.27794	0.731963	0.287251	0.290231	0.0825348	0.271496
ALDOA ENSG00000149925	31.0952	2.66944	7.33727	6.23671	7.19769	9.98077	9.33168	2.69051
ALDOC ENSG00000109107	1.93716	1.95672	0.59581	0.0747443	0.00140245	0.0157407	1.57584	0.0175837
ALG1 ENSG00000033011	2.27182	0.748496	0.258429	0.348869	0.0767605	0.073607	0.0320574	0.0343609
ALG10 ENSG00000139133	0.0850969	0.0314978	0.025671	0.244063	0.0453342	0.0173377	0.0155723	0.0428015
ALG10B ENSG00000175548	0.0343046	0.307727	0.116476	0.0247965	0.409309	0.00168153	0.0782662	0.000641247
ALG11 ENSG00000253710	0.0024132	0.00972449	0.00111263	0.00771031	0.00271457	0.00104825	0.0156658	0.000310332
ALG12 ENSG00000182858	0.0576073	1.05646	0.492013	0.55009	0.497926	1.75643	2.09948	2.36246
ALG13 ENSG00000101901	0.0667689	0.0442335	0.602992	0.73125	0.516799	0.0334612	0.065143	0.120644
ALG14 ENSG00000172339	0.242555	0.111074	0.00866075	0.112646	0.0493134	0.0461014	0.0291011	0.470343
ALG1L ENSG00000189366	0.00791507	0.108937	0.0466378	0.0185331	0.00215308	0.0195141	0.0109927	0.00919926
ALG1L2 ENSG00000251287	0.0187648	0.0188557	0.0141758	0.00971809	0.0134909	0.0492149	0.0347588	0.000102039
ALG2 ENSG00000119523	0.00045601	0.161188	0.107442	1.06161	0.108469	0.555747	1.02893	0.306549
ALG3 ENSG00000214160	0.641577	0.00946604	1.64965	0.469491	3.82639	0.330035	0.694855	0.0377359
ALG5 ENSG00000120697	0.0288946	0.175641	0.294261	0.532822	0.430969	0.0190806	0.0505645	0.23191
ALG6 ENSG00000088035	0.0798526	0.26361	0.16631	0.0080937	0.00306584	0.00352765	0.462824	0.0166726
ALG8 ENSG00000159063	0.0102811	0.143198	0.0840742	0.316991	0.0205997	0.423054	1.096	0.115971
ALG9 ENSG00000086848	0.128504	0.209157	0.022199	0.0169804	0.0747689	0.161983	0.314934	0.0612411
ALK ENSG00000171094	0.0168079	0.00129585	0.000733975	0.0174074	0.022322	0.0090459	0.0124091	0.000851017
ALKBH1 ENSG00000100601	0.0217007	0.0380977	0.0045907	0.217978	0.0666447	0.0625784	0.0359279	0.00914505
ALKBH2 ENSG00000189046	0.13773	0.69573	0.265921	0.448137	0.0459604	0.550256	1.40887	0.0450109
ALKBH3 ENSG00000166199	0.0835058	2.58513	0.458123	0.392126	1.90243	0.148039	0.00823785	0.0275092
ALKBH4 ENSG00000160993	1.60862	1.17318	0.318933	0.29695	0.131443	0.119309	0.00525608	0.479399
ALKBH5 ENSG00000091542	8.38487	2.13249	1.44276	1.2669	1.24333	0.441304	1.40084	1.67333
ALKBH6 ENSG00000239382	0.0720133	2.32007	0.45923	1.24003	1.43543	0.247979	0.0238325	0.0126913
ALKBH7 ENSG00000125652	6.03876	3.18729	0.259772	4.21229	6.43681	4.9617	3.06917	1.36159
ALKBH8 ENSG00000137760	0.424399	0.00385757	0.0499876	0.0883089	0.042737	0.0285396	0.0274981	0.000222437
ALLC ENSG00000151360	0.0204727	0.00411243	0.00824027	0.00257586	0.00789693	0.000398662	0.00343124	0.00140874
ALMS1 ENSG00000116127	0.00240353	0.0465761	0.0070031	0.0033052	0.144724	1.21412	0.0722128	0.014526
ALOX12 ENSG00000108839	0.00685498	4.41842e-05	0.00913942	0.0445027	0.0529861	0.0274697	0.0153327	0.0353059
ALOX12B ENSG00000179477	0.00813823	0.00801316	0.000873777	0.0596299	0.00740963	0.000213179	0.00230659	0.00129745
ALOX15 ENSG00000161905	1.32259e-06	0.00657705	0.00968584	0.00756037	0.0433885	0.0117988	0.0540544	0.00507824
ALOX15B ENSG00000179593	3.00047	0.30573	3.45949	4.42518	0.0320575	0.104196	1.67328	0.0510019
ALOX5 ENSG00000012779	0.645271	0.362972	0.785429	0.0330479	0.00940485	0.166886	0.0380494	0.00154981
ALOX5AP ENSG00000132965	1.38736	0.0432254	0.521531	0.126295	0.666892	0.00274105	0.0337447	0.102318
ALPK1 ENSG00000073331	0.0313102	0.350212	0.579378	0.0290915	0.0136185	0.180796	0.0386131	0.311536
ALPK2 ENSG00000198796	0.0050926	0.0180256	0.00119046	0.00435938	0.0591597	0.0249998	0.00481132	0.0112281
ALPK3 ENSG00000136383	0.414897	0.0237557	0.00013026	0.00111385	0.00148797	0.196255	0.211363	0.0148318
ALPL ENSG00000162551	0.00634435	0.0778821	0.0170539	0.0736433	0.00228695	0.0130111	0.0103804	0.489154
ALPP ENSG00000163283	0.0308378	0.000486139	0.00327068	0.00030636	0.00174204	0.00938582	0.00519447	0.0106806
ALS2 ENSG00000003393	0.170333	0.0169154	0.0854938	0.0744276	0.0724383	0.0202107	0.164487	0.0494572
ALS2CL ENSG00000178038	3.74142e-05	0.251894	1.88694	0.153441	1.70547	0.043632	0.529323	1.08858
ALS2CR11 ENSG00000155754	0.046263	0.0631379	0.0784113	0.0176975	0.039557	0.000805428	0.0271812	0.0147085
ALS2CR12 ENSG00000155749	0.0152107	0.0192729	0.0460428	0.00120961	0.010087	0.00919955	0.0417641	0.00190252
ALX3 ENSG00000156150	0.100103	0.00306598	0.00858772	0.00156746	0.0131444	0.000119095	0.00425483	0.0133661
ALYREF ENSG00000183684	0.0527618	0.896826	0.761629	0.055081	1.68411	0.0298177	0.00148844	0.46353
AMACR ENSG00000242110	0.0381863	3.21491	1.17857	0.445187	0.00212867	0.00689659	1.24397	1.122
AMBN ENSG00000178522	0.000735246	0.0176243	0.000849155	0.000946972	0.0099241	0.00152994	0.0199708	0.00802813
AMBP ENSG00000106927	0.11471	0.0329718	0.0365644	0.029298	0.00282629	0.00232234	0.0558523	0.0140933
AMBRA1 ENSG00000110497	0.749238	0.273151	0.247922	0.177376	0.15687	0.758889	0.0111642	0.0166628
AMD1 ENSG00000123505	0.000371428	0.0213366	1.43933	2.64754	0.0211569	0.00127079	2.52203	1.53305
AMDHD1 ENSG00000139344	0.0115132	0.0584545	0.00991724	0.000236282	0.00115115	0.000662012	0.00245948	0.015116
AMDHD2 ENSG00000162066	0.419586	0.00700114	0.483465	0.0158006	0.0235758	2.27119	0.107814	0.700984
AMELX ENSG00000125363	0.000519861	0.000965646	0.0527632	0.0128479	0.0186423	0.00311791	0.0179569	0.00486188
AMER1 ENSG00000184675	1.19945	0.179063	0.055447	0.0285446	0.0052869	0.0576084	0.00204711	0.072115
AMER2 ENSG00000165566	0.00333132	0.00328695	0.0165864	0.0098921	0.00715269	0.00358878	0.0109041	0.000529843
AMFR ENSG00000159461	3.5338	1.0055	0.745965	0.0135458	1.03189	0.0599015	0.293487	0.00931408
AMH ENSG00000104899	0.224153	0.0424923	0.0100636	0.0312923	0.00125324	0.167187	0.0252984	0.172721
AMHR2 ENSG00000135409	0.00733769	0.000380568	0.00521388	5.41979e-05	0.0416485	0.000731543	0.0103162	1.73686e-06
AMIGO1 ENSG00000181754	0.00838308	0.198501	0.0201016	0.01586	1.06667	0.131405	1.94761	0.0156168
AMIGO2 ENSG00000139211	0.0764003	0.0158304	0.480372	0.611565	0.16411	0.000306978	0.0909275	0.492893
AMIGO3 ENSG00000176020	0.0272983	0.104251	0.000559984	0.00724413	0.00652722	0.00611429	0.0467634	0.0145811
AMMECR1 ENSG00000101935	0.00367204	0.0961591	0.0571413	0.0108252	0.00194855	0.147367	0.531241	0.0185022
AMMECR1L ENSG00000144233	0.0437812	0.0788394	0.219618	0.122519	0.0197409	1.55299	0.0169859	0.31111
AMN ENSG00000166126	0.00102591	0.024953	0.0852577	0.0261637	0.000977416	0.628168	0.14863	0.157349
AMN1 ENSG00000151743	0.037809	0.106829	0.322433	0.0313023	0.0682309	0.026184	0.362877	0.0643909
AMOT ENSG00000126016	2.76793	0.0327696	0.372025	0.103834	0.0233022	0.000161616	0.0376093	0.0219571
AMOTL1 ENSG00000166025	2.81211	5.21284	0.056516	0.517107	0.0558651	2.52312	1.22982e-05	0.0172236
AMOTL2 ENSG00000114019	1.44228	0.0414295	0.295524	0.0121759	0.051666	2.20632	0.395871	0.107141
AMPD1 ENSG00000116748	0.153534	0.360415	0.0643588	0.00234068	0.00112239	0.00902844	6.37625e-05	0.00420718
AMPD2 ENSG00000116337	7.26253	0.111437	0.109206	0.0784237	5.85661	0.264515	0.0807837	1.20798
AMPD3 ENSG00000133805	0.0709558	0.199172	0.111721	0.12101	0.511371	0.0051167	0.0232368	0.206914
AMPH ENSG00000078053	0.0150012	0.0421266	0.0522221	0.000616738	0.0111927	0.0130132	0.0788246	0.00135668
AMT ENSG00000145020	0.0700578	0.0221884	0.0134635	0.000752091	0.00224755	0.00820919	0.0353788	0.0220711
AMY1A ENSG00000237763	0.019689	0.0945437	0.0241673	0.122325	0.255563	0.00699071	0.0114666	0.0438735
AMY1B ENSG00000174876	0.000652611	0.00271719	0.0440269	0.504159	0.00092758	0.140357	0.00405878	0.0517132
AMY1C ENSG00000187733	0.0106915	0.00124544	0.0793009	0.00901797	0.0198731	0.17323	0.165633	0.0235042
AMY2B ENSG00000240038	0.0015049	0.00158449	0.35537	0.0179787	0.00388558	0.690617	0.0114116	0.303642
AMZ1 ENSG00000174945	0.00837246	0.0825235	0.00737084	0.0225155	0.00407778	7.69249e-05	0.0108549	0.00250743
AMZ2 ENSG00000196704	1.01261	0.160006	0.419465	0.185402	0.0236708	0.0133675	0.171364	0.00289315
ANAPC1 ENSG00000153107	0.0248038	1.0518	0.395318	0.0494146	8.36478e-05	1.33774	0.380693	0.332402
ANAPC10 ENSG00000164162	0.292608	0.00521251	0.00745689	0.00163314	0.300233	0.275925	0.0103442	0.0477266
ANAPC11 ENSG00000141552	12.7103	8.53452	1.65576	1.81872	0.239498	4.18285	0.781992	4.00151
ANAPC13 ENSG00000129055	0.667782	0.0431011	0.177683	0.759983	0.161055	0.0704347	0.409987	0.122488
ANAPC15 ENSG00000110200	6.2708	0.401327	0.395482	0.0544313	2.00932	0.0347248	0.202813	2.25029
ANAPC16 ENSG00000166295	5.58026	3.92692	1.76389	3.27518	0.0723209	0.474522	5.93237	0.113259
ANAPC2 ENSG00000176248	0.788628	1.30881	0.984693	2.11041	0.0202142	0.299436	1.90003	1.27945
ANAPC4 ENSG00000053900	0.0937744	0.250673	0.710691	0.179702	0.205018	0.342832	0.357163	0.00230642
ANAPC5 ENSG00000089053	0.709462	1.99518	2.83541	2.2297	2.41346	1.85286	4.56656	1.37523
ANAPC7 ENSG00000196510	3.45136	6.09244	0.412886	0.116779	0.0486383	0.970401	0.106205	0.400481
ANG ENSG00000214274	0.00216527	3.60199	1.05969	0.617164	0.183658	0.817455	1.17876	0.0640466
ANGEL1 ENSG00000013523	1.33907	1.56576	0.379331	0.0531658	0.168436	0.0332856	0.0403625	0.0401017
ANGEL2 ENSG00000174606	0.77944	0.0504502	0.614185	0.0472196	0.0222181	0.178085	0.0590271	0.0327516
ANGPT1 ENSG00000154188	2.09333	0.16102	0.116575	0.0793516	0.179256	0.20598	3.68856e-05	0.0317402
ANGPT2 ENSG00000091879	0.00344617	0.0247887	0.0101085	0.000914466	0.0832189	0.0409874	0.0697827	0.0861009
ANGPT4 ENSG00000101280	0.0281074	0.0336342	0.00253832	0.00236418	0.0085661	0.115403	0.00237772	0.00352462
ANGPTL1 ENSG00000116194	0.00605864	0.0382582	0.010122	0.039409	0.0130304	0.406531	0.023555	0.0116967
ANGPTL2 ENSG00000136859	2.88963	4.81592	0.0405746	0.178636	0.129433	1.31925	0.186375	0.0709619
ANGPTL3 ENSG00000132855	0.0402491	0.0443329	0.0055108	0.000595633	0.0043458	0.000387556	0.00031718	0.0137456
ANGPTL4 ENSG00000167772	1.73087	1.05811	1.81257	1.0419	0.354026	0.0448653	0.00872469	0.135437
ANGPTL6 ENSG00000130812	0.0685531	0.0479922	0.0207956	0.00334963	0.00764511	0.314788	0.0116752	0.0344069
ANGPTL7 ENSG00000171819	0.0242775	0.0211782	0.00379701	0.0499342	0.0597534	0.0236873	0.0268412	0.0120697
ANGPTL8 ENSG00000130173	0.113044	0.0446838	0.00379209	0.0104137	0.0009211	0.0783616	0.0564398	0.0187808
ANHX ENSG00000227059	0.00641492	0.00162975	0.000479795	0.000172641	0.00498483	0.00452824	0.00115195	0.0080737
ANK1 ENSG00000029534	0.170403	0.011795	0.339885	0.0278467	0.0170286	0.0134174	0.00885775	0.0613473
ANK2 ENSG00000145362	0.0176835	0.0476993	0.0479347	0.26486	0.00415481	0.569009	0.206577	0.00220996
ANK3 ENSG00000151150	0.00940086	0.15259	0.3867	1.33645	0.267608	0.0998484	1.00565	0.641723
ANKAR ENSG00000151687	0.00346986	2.79923e-06	0.0631856	0.00433716	0.0208546	0.127158	0.252552	0.0215003
ANKDD1A ENSG00000166839	0.0406273	0.0361398	0.115806	0.027402	0.177036	0.36535	0.0096524	0.133563
ANKDD1B ENSG00000189045	0.00704315	0.0249511	0.0585213	0.193247	0.0171762	0.0224375	0.000343767	0.00544572
ANKEF1 ENSG00000132623	0.00243964	0.0340321	0.0958928	0.0176045	0.00374695	0.0053843	0.0450237	0.0732981
ANKFN1 ENSG00000153930	0.000466385	0.0111813	0.00574902	0.0407455	0.0109476	0.0174781	0.0100493	0.00637638
ANKFY1 ENSG00000185722	0.495588	0.00725405	1.05953	0.0549825	1.70529	0.00133355	0.553284	0.709833
ANKH ENSG00000154122	0.858311	1.34863	0.0410296	1.97779	0.566057	0.563386	5.5867	0.825972
ANKHD1 ENSG00000131503	0.140769	0.335707	0.140832	0.216903	0.0224909	0.892675	0.190363	0.0606864
ANKHD1-EIF4EBP3 ENSG00000254996	0.0231816	0.000223247	0.0379491	0.0117042	0.0296066	0.0570633	0.00132023	0.0647107
ANKIB1 ENSG00000001629	0.167814	1.01027	0.196726	0.0258357	0.294368	0.333875	0.026656	0.057487
ANKK1 ENSG00000170209	0.0120791	0.0484286	0.00220372	0.00754925	0.0316314	0.000210403	0.0502787	0.0438817
ANKLE1 ENSG00000160117	0.0767164	0.0249803	1.64203e-05	0.000413391	0.0123736	0.0496837	0.0432709	0.0108176
ANKLE2 ENSG00000176915	0.204549	0.0952661	1.6276	3.25373	0.0140518	2.67686	1.47711	0.934286
ANKMY1 ENSG00000144504	0.322605	1.82254	0.431859	0.0101001	0.403476	0.344258	0.107409	0.013119
ANKMY2 ENSG00000106524	0.0439355	0.0299998	0.38211	0.00467459	0.172969	0.294431	0.241938	0.00772188
ANKRA2 ENSG00000164331	0.782242	0.046678	0.00282698	1.35372	0.0203218	0.0372915	0.335881	0.127735
ANKRD1 ENSG00000148677	0.00675441	0.0138065	0.00335725	0.0203628	0.00297536	0.00715127	0.0312225	0.00736243
ANKRD10 ENSG00000088448	0.233966	0.25871	2.05012	2.70094	0.381631	0.906296	1.8822	0.180727
ANKRD11 ENSG00000167522	4.80943	1.45419	2.01819	1.88916	0.262611	0.128519	0.888414	0.00956114
ANKRD12 ENSG00000101745	0.768815	0.0965674	0.709175	0.189046	1.23142	0.336596	0.00394219	0.328951
ANKRD13A ENSG00000076513	0.0724849	0.297978	0.364002	0.0521955	1.47203	0.988888	0.020423	0.276182
ANKRD13B ENSG00000198720	0.0608225	0.388735	0.0162295	0.00139191	0.187171	0.408503	0.281169	0.0452657
ANKRD13C ENSG00000118454	0.00101624	0.0367006	0.60649	0.224537	0.447099	0.0319087	0.188219	0.11201
ANKRD13D ENSG00000172932	0.561218	0.0305576	0.603584	1.53811	3.18844	4.28964	1.291	0.280277
ANKRD16 ENSG00000134461	0.793508	0.922377	0.175695	0.512602	0.0055925	0.731141	0.249859	0.132618
ANKRD17 ENSG00000132466	0.0100782	0.922537	0.610689	0.280808	0.128333	0.0280976	1.47479	0.893106
ANKRD18A ENSG00000180071	0.0686305	0.066852	0.0117598	0.00392652	0.0646466	0.189291	0.00192183	0.00212697
ANKRD18B ENSG00000230453	0.0052151	0.0233535	0.0680626	0.0477617	0.0299904	0.0299376	0.0238123	0.0161738
ANKRD2 ENSG00000165887	0.0234571	0.00782632	0.0404961	0.00574833	0.000889392	0.00572219	0.00815246	0.557913
ANKRD20A1 ENSG00000260691	0.0307809	0.0178511	0.0155115	0.00216556	0.00558229	0.0503136	0.0178263	0.0150986
ANKRD20A2 ENSG00000183148	0.0340504	0.00204221	0.0099477	0.00836037	0.0023649	0.00144744	0.0351176	0.0245246
ANKRD20A3 ENSG00000276203	0.056659	0.00103349	0.0115986	0.015393	0.00329587	0.0128626	0.00569692	8.80243e-05
ANKRD20A4 ENSG00000172014	0.0339882	0.00440757	0.000289468	0.00513462	0.00982324	0.012426	0.019186	0.00408589
ANKRD22 ENSG00000152766	0.0246934	0.00524254	0.285898	0.288295	0.024676	0.00877282	0.0273505	0.02311
ANKRD23 ENSG00000163126	0.187658	0.627027	0.0485725	0.413793	0.202139	0.418856	0.237462	0.0821489
ANKRD24 ENSG00000089847	0.0582896	0.0194767	0.0025381	0.0047658	0.103245	0.00182404	0.0456838	0.00633263
ANKRD26 ENSG00000107890	0.0380641	0.0424067	0.023934	0.117773	0.0479978	0.026913	1.14571	0.0305703
ANKRD27 ENSG00000105186	0.00899032	0.147127	0.0230868	0.612552	0.000453385	0.0054093	0.0804352	1.17287
ANKRD28 ENSG00000206560	0.076427	0.0100036	0.00242926	0.379159	0.0469218	0.451129	0.00167227	0.10148
ANKRD29 ENSG00000154065	0.0201235	4.77945e-05	0.0817583	0.09676	0.1276	0.159466	0.0181161	0.254415
ANKRD30A ENSG00000148513	0.0429035	0.0383469	0.00378151	0.00850587	0.0124721	0.012436	0.000318293	0.0139265
ANKRD30B ENSG00000180777	0.0231229	0.00471181	3.01084e-06	0.00760318	0.051756	0.0229102	0.020723	0.0238098
ANKRD30BL ENSG00000163046	0.0134128	0.0356282	0.000651603	0.00777954	0.00672905	0.0046482	0.00655973	0.0010566
ANKRD31 ENSG00000145700	0.0160724	0.0167132	0.014933	0.0310004	6.26171e-08	6.40448e-05	0.0294334	0.00538382
ANKRD33 ENSG00000167612	0.0274538	0.0101548	0.000375165	0.0399177	0.000452652	0.000340918	0.016023	0.00380042
ANKRD33B ENSG00000164236	0.0380377	0.00436249	0.00560636	0.0166603	0.352495	0.0159017	0.0189003	0.0327437
ANKRD34A ENSG00000272031	0.298993	0.0129734	0.0142687	0.0682813	0.175989	0.445838	0.0365512	0.00970048
ANKRD34B ENSG00000189127	0.000599855	0.0215184	0.00209826	0.00458712	0.00466475	0.000319777	0.0191333	0.0343747
ANKRD35 ENSG00000198483	1.81972	0.645266	0.749861	0.0364167	0.0412115	0.115016	0.0151228	0.329984
ANKRD36 ENSG00000135976	0.131829	0.149736	0.159131	0.310203	0.0582753	0.00968192	0.784844	0.899245
ANKRD36B ENSG00000196912	0.264639	0.0161817	0.112417	0.0918443	0.195557	0.0126837	0.304881	0.941141
ANKRD36C ENSG00000174501	0.00659683	0.144578	0.0176265	0.0938231	0.158497	2.07522	0.258017	0.233609
ANKRD37 ENSG00000186352	0.0111802	0.0215759	1.27133	0.749327	0.0044361	0.295647	1.13362	0.0311528
ANKRD39 ENSG00000213337	0.432883	0.733129	0.000610858	0.000868304	0.447453	0.00476387	0.440929	0.963151
ANKRD40 ENSG00000154945	1.40709	0.136582	2.25162	0.628141	0.283508	0.61094	0.084202	1.32628
ANKRD42 ENSG00000137494	0.0204335	0.00154047	0.00145135	0.00446798	0.0479575	0.0133271	0.973414	0.05809
ANKRD44 ENSG00000065413	0.0169031	6.37977e-05	0.0120651	0.157955	0.0119523	0.130754	0.00785566	0.0315066
ANKRD45 ENSG00000183831	0.0452543	0.0545056	0.00278239	0.000653896	0.195065	0.0154419	0.00964433	0.0205872
ANKRD46 ENSG00000186106	0.120614	0.208395	0.0205279	0.265077	0.0530375	0.355908	0.279019	0.00269386
ANKRD49 ENSG00000168876	0.19305	0.0559125	0.048573	0.0537659	0.111102	0.0630215	0.00576636	0.0297314
ANKRD50 ENSG00000151458	0.182883	0.0199633	0.301623	0.410668	0.0807613	0.029737	0.0860308	0.359066
ANKRD52 ENSG00000139645	0.0690898	1.24874	1.09085	0.359477	1.03903	0.0694238	0.565044	1.88892
ANKRD53 ENSG00000144031	0.215717	0.015171	0.0138443	0.0217542	0.0204987	0.24633	0.000917302	0.108453
ANKRD54 ENSG00000100124	0.0611228	0.815583	0.242206	0.426999	3.6346	0.0988456	0.0268704	0.0681902
ANKRD6 ENSG00000135299	0.0850033	0.212614	0.279917	0.00560635	0.000187967	0.213894	0.0105707	0.173839
ANKRD62 ENSG00000181626	0.0200382	0.0432614	0.00135936	0.0148768	1.39302e-05	0.00790822	0.00352088	0.000391054
ANKRD65 ENSG00000235098	0.0308789	2.30337	0.109076	0.0274983	0.192237	0.0202186	0.00284952	0.0362048
ANKRD7 ENSG00000106013	0.0581212	0.00506153	0.0012689	0.0350878	0.0278903	0.00109825	0.0362282	0.0335256
ANKRD9 ENSG00000156381	0.145955	2.87683	1.11169	0.519892	3.89049	1.23075	0.468006	0.00105213
ANKS1A ENSG00000064999	0.0333795	0.120974	0.0781759	0.000320833	0.0351861	0.934743	0.0103763	0.00603478
ANKS1B ENSG00000185046	0.184761	0.320495	8.64623e-05	0.00501089	0.189416	0.00363759	0.00536586	0.0529817
ANKS3 ENSG00000168096	0.224339	1.23821	0.777996	0.0589359	3.06919	0.0775372	1.19211	0.262939
ANKS4B ENSG00000175311	0.0761225	0.024924	0.00147954	0.0407693	0.0092431	0.00864364	0.00414793	0.00215861
ANKS6 ENSG00000165138	2.0079	0.164148	0.0349403	0.759528	3.00998e-06	0.36982	0.162571	0.0573332
ANKUB1 ENSG00000206199	0.0712145	0.00893285	0.000414925	0.0248162	0.00173328	0.000411986	0.000131454	0.0359042
ANKZF1 ENSG00000163516	2.51891	0.238806	0.538524	2.91253	0.0106732	0.00438027	2.42609	0.229248
ANLN ENSG00000011426	0.0238177	0.00559326	0.0236242	0.00737797	0.0122962	0.00474908	0.00369518	0.0290157
ANO1 ENSG00000131620	0.0115451	0.0861146	0.696412	0.896244	0.264471	0.415721	0.0119444	0.101039
ANO10 ENSG00000160746	0.0252927	1.41352	0.214732	0.0324222	1.2414	1.99148	0.00314118	1.19516
ANO2 ENSG00000047617	0.0066954	0.0084873	0.156345	0.005008	0.0699323	0.027001	0.0160858	0.0290815
ANO3 ENSG00000134343	0.0207706	0.00199884	0.00278486	0.07136	0.00853813	0.00255313	0.000921951	0.00471084
ANO4 ENSG00000151572	0.00242447	0.0909871	0.208265	0.431366	0.198649	0.0255045	0.0283738	8.51521e-06
ANO5 ENSG00000171714	0.434695	0.0549248	0.00989074	0.217495	0.000465822	0.133555	0.0508737	0.298147
ANO6 ENSG00000177119	0.30607	0.040641	0.24466	0.446355	0.174085	0.326683	0.0560939	0.0316082
ANO7 ENSG00000146205	0.225703	6.30907	0.0143118	3.3541	0.00126199	0.0413034	8.22085	0.0107612
ANO8 ENSG00000074855	0.175331	1.64146	0.624962	0.2806	0.160678	2.98003e-05	0.0343667	1.30736
ANO9 ENSG00000185101	0.00835338	0.157197	2.82294	0.0237243	0.0121532	0.837401	1.19607	0.0109242
ANOS1 ENSG00000011201	0.027525	0.0244392	0.016872	0.70168	0.00326525	0.073025	0.146418	0.138516
ANP32A ENSG00000140350	0.00803349	3.67561	1.08487	3.27701	7.42863	0.0051667	0.239751	0.340038
ANP32B ENSG00000136938	0.978618	3.3952	1.33546	0.321671	0.700311	0.920786	0.0143365	0.211362
ANP32E ENSG00000143401	0.141427	0.7752	0.0115918	0.542422	0.163773	0.427109	0.073822	0.0396089
ANPEP ENSG00000166825	0.0413412	0.0430818	2.90267	5.96313	3.78292	0.0252917	16.5833	5.61159
ANTXR1 ENSG00000169604	3.34102	0.0190242	0.0507605	0.00301666	2.50469	1.14283	0.0915981	0.175631
ANTXR2 ENSG00000163297	3.56508	8.59992	0.0658341	3.2238	1.26247	0.0311487	0.000386423	0.91975
ANXA1 ENSG00000135046	0.0172348	0.193134	4.96579	1.03764	0.156473	2.96166	0.00462064	0.734685
ANXA11 ENSG00000122359	8.12964	11.8498	7.89523	4.73214	0.331677	0.107783	3.23774	1.94587
ANXA13 ENSG00000104537	0.00502819	0.00128533	0.00192977	0.0463268	0.00353116	0.00122533	0.000818002	0.000658706
ANXA2 ENSG00000182718	6.52796	15.4665	16.4088	1.4872	0.285002	3.74414	0.00269266	1.7609
ANXA2R ENSG00000177721	0.0226122	0.0400768	0.0334525	0.0456669	0.108667	0.00958128	0.442461	0.0177787
ANXA3 ENSG00000138772	0.0154951	0.0776392	0.435063	1.41578	0.0982261	0.00514491	0.00128845	0.283611
ANXA4 ENSG00000196975	0.960718	0.00780357	0.599633	0.354943	0.36233	0.415338	0.129042	0.546648
ANXA5 ENSG00000164111	3.09974	0.216276	0.9759	3.08157	0.813201	0.442757	1.5693	2.03115
ANXA6 ENSG00000197043	21.9479	8.82283	0.331378	0.0991073	8.24067	2.50406	3.29709	0.189937
ANXA7 ENSG00000138279	0.0752941	0.181192	0.816183	2.03448	0.15978	0.128279	1.07023	1.37718
ANXA8 ENSG00000265190	0.121325	0.0411884	1.054	0.00216036	0.760474	0.0665441	0.0018176	0.858006
ANXA8L1 ENSG00000264230	0.145502	0.0173086	1.3702	0.00481586	0.2011	0.0132677	0.0892961	0.780779
ANXA9 ENSG00000143412	0.0094911	0.0201797	0.451994	0.0124415	0.25944	0.0206997	0.00273962	0.0304292
AOAH ENSG00000136250	0.210164	0.0966426	0.0776503	0.0573277	0.398503	2.2072	1.89574	0.00145351
AOC1 ENSG00000002726	0.106755	0.213103	0.10078	0.267488	0.00493817	0.20976	0.0361629	0.00693646
AOC2 ENSG00000131480	0.00551066	0.00171922	0.00258182	0.0113029	0.0165402	0.0020875	0.0179822	0.0429868
AOC3 ENSG00000131471	6.28438	2.62863	0.0333377	0.034429	2.25405	1.09714	0.253697	0.978883
AOX1 ENSG00000138356	0.336225	0.00563178	0.114389	0.0335221	0.610944	0.0710709	0.0235381	0.0699425
AP000295.9 ENSG00000249624	0.00164544	0.00146553	0.0132972	0.00840329	0.00622418	0.0519889	0.000286662	1.63093e-06
AP000304.12 ENSG00000249209	0.0036734	0.00812731	0.0106939	0.00858543	7.42724e-05	0.00749735	0.00701632	0.00147305
AP000349.2 ENSG00000280178	0.000190302	0.0205005	0.0115049	0.0209702	0.0109362	0.00246091	0.00250693	0.00459548
AP000350.10 ENSG00000251357	0.00539713	0.00246616	0.0129392	0.0383152	0.0293942	4.03623e-08	0.018918	0.00404411
AP000721.4 ENSG00000256100	0.031079	0.0182792	0.0084684	0.00445642	5.07306e-05	1.07944e-06	0.00181252	0.00576711
AP000769.1 ENSG00000279576	10.412	0.378034	4.2942	13.3788	0.208495	14.6321	6.06865	6.72428
AP000866.1 ENSG00000279342	0.0830399	0.00464246	0.00144265	0.00242991	0.0735332	0.00460247	0.0285414	0.00915018
AP006285.2 ENSG00000278919	0.0412383	0.0363754	0.00257477	0.0159024	0.0844024	0.0168901	0.00347213	0.0342543
AP1AR ENSG00000138660	0.0280473	0.0251215	0.199202	0.182122	0.152788	0.109331	0.359134	0.231299
AP1B1 ENSG00000100280	2.03588	4.59287	2.03839	2.85027	0.434983	0.0559659	1.70241	0.644372
AP1G1 ENSG00000166747	0.0382776	0.0122739	1.22995	1.45273	0.154975	0.954594	0.321671	0.0801469
AP1G2 ENSG00000213983	1.49305	2.25067	3.8188	1.4254	4.16264	0.0264139	2.7384	0.709951
AP1M1 ENSG00000072958	3.01927	3.05225	0.028507	0.0370094	5.68707	3.10306	1.32906	4.01956
AP1M2 ENSG00000129354	0.131284	5.024	0.706011	3.81208	0.091257	0.549634	2.31693	0.958337
AP1S1 ENSG00000106367	1.35974	2.07882	0.692427	2.28022	2.49691	0.128204	2.77126	1.60315
AP1S2 ENSG00000182287	0.181276	0.0046647	0.00806887	0.0426428	0.919232	1.50575	0.0715856	0.0166766
AP1S3 ENSG00000152056	0.0463374	0.0329935	0.134628	0.263467	0.0656313	0.200028	0.00289702	0.204621
AP2A1 ENSG00000196961	5.42364	2.8468	0.45163	0.480243	2.47665	1.32289	1.77819	2.29725
AP2A2 ENSG00000183020	0.424281	0.853567	0.830487	3.23388	5.94656	4.01035	0.855477	0.659997
AP2B1 ENSG00000006125	0.201468	2.71234	0.954982	0.18472	0.829799	0.741617	7.04165	1.87187
AP2M1 ENSG00000161203	17.7096	4.43657	2.21952	5.57844	9.49898	1.25033	2.72923	0.911221
AP2S1 ENSG00000042753	9.63546	7.78186	0.970165	6.03622	4.26999	3.374	1.33225	1.82615
AP3B1 ENSG00000132842	0.385745	0.0937995	0.928055	0.12603	0.107562	0.728355	0.715626	0.257904
AP3B2 ENSG00000103723	0.00665736	0.074864	0.00348554	0.0392578	0.198011	0.133525	0.0320579	0.00111161
AP3D1 ENSG00000065000	2.46858	1.12115	3.72842	2.10104	0.0186784	1.78769	0.58373	2.56353
AP3M1 ENSG00000185009	2.15063	0.931042	0.100034	0.833679	0.731277	0.272635	0.0450027	0.00805304
AP3M2 ENSG00000070718	0.0205043	2.5271	0.063313	0.0310267	0.0320283	1.15156	0.248474	0.0730474
AP3S1 ENSG00000177879	0.160084	0.000177322	0.322064	0.888826	0.00941532	0.0629991	0.435936	0.296345
AP3S2 ENSG00000157823	2.06816	0.944158	0.0760597	0.140836	0.982723	0.00947237	1.90894	0.187193
AP4B1 ENSG00000134262	0.0531968	2.48126	0.287167	0.087575	0.00250658	0.119597	0.100148	0.0446381
AP4E1 ENSG00000081014	0.001813	0.130791	0.0261488	0.0194207	0.0202644	0.274721	0.199514	0.00526494
AP4M1 ENSG00000221838	0.713607	0.648351	0.0986807	0.090267	0.202812	0.0538153	3.2293	0.0386759
AP4S1 ENSG00000100478	0.267657	0.00205229	0.230944	0.00268602	0.0327633	0.00129142	0.00319932	0.0869034
AP5B1 ENSG00000254470	0.336641	0.0274216	0.25193	0.0315546	0.14791	0.393035	0.307363	1.2222
AP5M1 ENSG00000053770	0.0737229	0.0456601	0.401436	0.550262	0.145708	0.0439126	0.0228815	0.192989
AP5S1 ENSG00000125843	0.288497	0.131095	0.0954375	0.352334	0.109293	0.449887	0.776073	3.76106e-06
AP5Z1 ENSG00000242802	0.00241187	0.821723	0.327529	0.180661	3.38456	2.8803	0.0175867	0.286006
APAF1 ENSG00000120868	0.000523843	0.0750493	0.487172	0.0640617	0.0234541	0.0134173	0.439906	0.0112086
APBA1 ENSG00000107282	0.110859	0.179093	0.00957373	0.481787	0.0539827	0.00529046	0.0143748	0.0576963
APBA2 ENSG00000034053	0.0789841	0.645311	0.106183	0.166889	0.0769664	0.55904	0.12113	0.157666
APBA3 ENSG00000011132	0.176884	2.14733	1.14309	0.400899	1.78724	0.00313119	0.971413	3.00114
APBB1 ENSG00000166313	2.12395	5.19987	0.0970498	0.428261	3.56961	4.05432	2.71857	0.19922
APBB1IP ENSG00000077420	0.0939282	0.00563167	0.0391008	0.0660629	0.169082	0.0661385	0.0611699	0.346318
APBB2 ENSG00000163697	1.07072	0.0513747	0.0378852	0.00923002	0.335593	0.770239	0.00591048	0.0125823
APBB3 ENSG00000113108	0.497186	3.60605	2.01469	0.725005	4.78834	0.663083	0.0738019	0.957338
APC ENSG00000134982	0.0371166	0.0957312	0.00461096	1.07754	0.000716379	0.00690609	0.000346561	0.0114554
APC2 ENSG00000115266	0.023339	0.0338373	0.0107079	0.0372259	0.000794361	0.00122431	0.00846061	0.0010412
APCDD1 ENSG00000154856	0.546616	0.0984328	0.252373	0.509009	1.5396	0.120413	0.0753035	4.53054
APCDD1L ENSG00000198768	0.0340343	0.125759	0.069121	0.0023572	0.0678693	0.358308	0.0105899	0.0500938
APEH ENSG00000164062	2.98902	4.16911	0.269808	0.602013	0.129475	2.44261	0.443431	0.695307
APELA ENSG00000248329	0.0163	0.0020562	0.026806	0.191367	0.00655479	0.000736789	0.00154692	0.000481012
APEX1 ENSG00000100823	0.967194	3.65254	0.634102	0.111179	2.21587	0.33189	2.62391	3.70928
APEX2 ENSG00000169188	0.21912	0.398059	0.286403	0.216002	0.0691342	0.957507	0.168688	0.00942708
APH1A ENSG00000117362	0.0688022	0.424918	3.22927	3.77613	0.315816	9.34622	3.9986	0.546699
APH1B ENSG00000138613	0.342851	0.834819	0.568716	1.43839	0.0779398	0.327836	0.680384	0.589064
API5 ENSG00000166181	0.312397	0.00832597	0.453337	0.21838	0.141108	0.0612981	0.505806	0.0156806
APIP ENSG00000149089	0.122601	0.0235195	0.15849	0.128629	0.198553	0.258219	0.00129144	0.349646
APITD1 ENSG00000175279	0.0329448	0.0296682	0.00853823	0.0842572	0.0311583	0.0246019	0.293019	0.0369968
APLF ENSG00000169621	0.115429	0.0112314	0.000710002	0.021076	0.0601974	0.0129152	0.053202	9.56739e-05
APLN ENSG00000171388	0.0148583	0.0274687	0.0109415	0.000465176	0.0133834	0.00832159	0.00900702	0.0063032
APLNR ENSG00000134817	0.0103931	0.37071	0.170689	0.0087782	0.0166502	0.0411348	0.00674019	0.0053844
APLP1 ENSG00000105290	0.913123	0.205464	0.0334817	0.0052749	0.0958651	0.0471414	0.191567	0.0118451
APLP2 ENSG00000084234	0.944382	0.0855645	6.56215	17.2397	0.0385465	0.344454	12.0116	10.8897
APMAP ENSG00000101474	0.0683311	0.78576	1.3406	4.01831	4.17564	1.08857	0.108019	2.47777
APOA1 ENSG00000118137	0.0160844	0.0851807	0.00695775	0.0656692	0.0359249	0.0250739	0.0542381	0.0122525
APOA2 ENSG00000158874	0.00238895	0.0271319	0.0142548	0.0275209	0.00905826	0.0266746	0.0389246	0.0140329
APOB ENSG00000084674	0.000569615	0.00434028	0.026277	0.0277657	0.0222267	0.00608401	0.00443484	0.00086793
APOBEC3A ENSG00000128383	0.0249244	0.00170813	0.150863	0.0123502	0.00414294	0.0849493	0.0106315	0.00483767
APOBEC3B ENSG00000179750	0.0034093	0.0362783	0.0100454	0.0225197	0.0377014	0.00493915	0.00447809	0.0228334
APOBEC3C ENSG00000244509	0.502231	5.16019	1.45744	0.0187711	0.0321721	0.910656	0.155318	0.632912
APOBEC3D ENSG00000243811	0.193625	0.0033033	0.113219	0.0224094	0.129842	0.576203	0.0482735	0.0660808
APOBEC3F ENSG00000128394	2.11147	0.183619	0.0201127	0.0818947	0.142955	0.26467	0.223559	0.156477
APOBEC3G ENSG00000239713	0.201083	0.00834402	0.257817	0.00820249	1.28266	0.44023	0.00175726	0.13085
APOBEC3H ENSG00000100298	0.00487476	0.0285206	0.00118134	3.00867e-05	0.00186341	0.194886	0.0192356	0.0689684
APOBEC4 ENSG00000173627	0.00274946	0.000538606	0.0138031	0.00177089	0.308707	0.0104856	0.00154504	0.000369804
APOBR ENSG00000184730	0.0240397	0.0583387	0.0396144	0.155663	2.133	0.0527074	0.0109445	0.789477
APOC1 ENSG00000130208	3.1536	0.00450478	0.0390973	0.0014974	6.56911	0.03774	0.140197	0.354966
APOC2 ENSG00000234906	0.000334203	0.00526202	0.00319467	0.00196123	0.0086859	0.0323234	0.0123473	0.00236024
APOC3 ENSG00000110245	0.0117231	0.00808193	0.000187963	0.0141105	0.00503379	0.0119494	0.00471911	0.00361676
APOD ENSG00000189058	6.50564	13.1068	0.365824	2.4174	6.85574	9.86678	0.993387	0.288697
APOE ENSG00000130203	0.433102	16.0481	0.0177482	0.0576241	9.88777	7.06485	0.453696	2.32272
APOF ENSG00000175336	0.959713	0.00269445	0.0113133	0.12541	0.43238	0.0500276	0.606631	0.0407692
APOH ENSG00000091583	1.45506e-06	0.070754	0.000909227	0.0137736	0.0544906	0.0369238	0.00798675	0.010589
APOL1 ENSG00000100342	1.85793	0.548422	1.59947	0.110417	0.542001	2.5655	3.0417	3.7682
APOL2 ENSG00000128335	2.09922	4.04231	0.110626	0.00743164	2.16417	0.0668693	0.584448	0.144896
APOL3 ENSG00000128284	1.91225	1.43003	0.49698	0.00337326	0.0325802	0.00633376	0.20357	2.45705
APOL4 ENSG00000100336	0.500441	0.594723	0.205383	0.106326	0.055973	0.00542391	0.0767891	0.000704712
APOL6 ENSG00000221963	0.0034835	2.9924	0.191051	0.0902116	0.16708	0.186033	0.511099	0.190811
APOLD1 ENSG00000178878	3.51471e-06	0.219098	0.167219	0.029544	0.261177	0.755742	0.0109906	0.0589276
APOM ENSG00000204444	0.126372	0.240458	0.0106519	0.00102033	0.00677506	0.080044	0.0550756	0.0325916
APOO ENSG00000184831	0.0598831	0.0631756	0.0373379	0.00316812	0.0110669	0.0246946	0.0762592	0.00318975
APOOL ENSG00000155008	0.434438	0.0485845	0.114538	0.162982	0.0894917	0.0584763	0.180477	0.147194
APP ENSG00000142192	3.95426	3.59206	6.95908	6.12093	5.1203	6.21431	4.0551	8.54208
APPBP2 ENSG00000062725	7.55176e-06	0.254115	0.0448151	0.599357	0.329911	0.275032	0.234345	0.262491
APPL1 ENSG00000157500	0.0483008	0.0120874	0.0290228	0.695953	0.71759	0.462429	0.0291198	0.344458
APPL2 ENSG00000136044	0.0585075	1.1688	1.81587	1.64309	0.0473562	0.774826	1.29203	1.56108
APRT ENSG00000198931	12.0972	9.69418	0.99546	5.40027	4.87885	3.3989	5.08798	3.83578
APTX ENSG00000137074	0.191963	2.20646	0.638336	0.0537954	0.510758	0.0815382	0.0569002	0.108388
AQP1 ENSG00000240583	2.74605	1.23196	0.715328	0.00780325	5.52815	10.143	0.515629	1.24412
AQP10 ENSG00000143595	7.64252e-05	0.000102568	0.0117724	0.00770814	0.172534	0.0110358	8.70387e-05	0.0265844
AQP11 ENSG00000178301	0.0112504	0.0312557	0.000275131	0.0468237	0.00348763	0.0681397	0.0254803	0.0016034
AQP12A ENSG00000184945	0.0165312	0.00034622	0.000122425	0.0128621	0.00477084	0.0260591	0.0178014	0.00728145
AQP12B ENSG00000185176	0.00862927	0.0113814	0.00375117	0.0289045	0.0109102	0.0146608	0.00216094	0.0820555
AQP2 ENSG00000167580	0.405975	0.0886284	0.00189093	0.0075271	0.0499012	0.0509705	0.0039622	0.0610785
AQP3 ENSG00000165272	0.0250422	6.62994	26.5822	0.620815	0.133724	0.000706701	1.44812	12.3395
AQP4 ENSG00000171885	0.0194607	0.0161722	0.00305116	0.000140851	0.000158689	0.00812098	0.041832	0.00561539
AQP5 ENSG00000161798	0.359892	0.0780298	0.0224196	0.169944	0.118048	0.0111974	0.0735396	0.132139
AQP6 ENSG00000086159	0.0123088	0.025019	0.0122018	0.0153764	0.0191966	0.00502151	0.00836767	0.0839496
AQP7 ENSG00000165269	0.00614083	0.050962	0.0194627	0.00382525	0.0143603	0.109101	0.000644127	0.0413904
AQR ENSG00000021776	0.0358293	0.163823	0.706323	0.538662	0.0900799	1.69939	0.0468667	0.0137423
AR ENSG00000169083	4.8337	5.38553	0.997568	1.59965	1.53921	2.71092	2.10523	0.0278329
ARAF ENSG00000078061	4.98199	1.85543	0.881714	0.0686	0.0937391	0.688285	1.42664	0.00358239
ARAP1 ENSG00000186635	4.80818	0.205022	1.3103	1.98777	4.9125	2.99906	0.294247	0.389781
ARAP2 ENSG00000047365	0.0353176	0.0356304	0.468882	0.0248093	0.134661	0.711436	0.0267432	0.023977
ARAP3 ENSG00000120318	0.113452	2.97899	0.157078	0.0536044	0.110461	1.62588	0.0189386	0.40303
ARC ENSG00000198576	0.0421938	0.389844	0.294026	0.00930959	0.138205	0.000277179	0.253295	0.0121514
ARCN1 ENSG00000095139	0.0294881	0.0115698	0.962316	0.826997	2.92141	0.0107975	1.45111	5.80353
AREG ENSG00000109321	0.056475	0.0028523	0.86404	0.00024867	0.0385377	0.00126538	0.0464784	0.072264
AREL1 ENSG00000119682	1.18249	1.36689	0.516204	0.302222	0.0224309	0.718763	7.29161e-06	0.467963
ARF1 ENSG00000143761	0.51583	0.0276759	1.55071	2.46402	1.1231	1.76396	4.65685	1.93433
ARF3 ENSG00000134287	5.91092	3.74222	4.12717	1.82143	1.27262	0.0200218	0.0985118	3.72702
ARF4 ENSG00000168374	0.150076	0.251431	2.35685	3.63004	0.0492557	1.98398	2.38154	0.68593
ARF5 ENSG00000004059	0.398291	0.610569	0.0159005	0.831997	0.0277527	0.335633	0.0114964	0.0267709
ARF6 ENSG00000165527	0.000778157	0.07691	1.25567	1.65248	0.0493225	2.87056	0.0392969	3.21322
ARFGAP1 ENSG00000101199	0.105115	3.94896	0.373257	2.05231	2.74355	7.70571	0.353328	0.00143803
ARFGAP2 ENSG00000149182	0.216109	4.67476	1.28891	1.68561	6.42954	0.0552657	1.53151	0.0828421
ARFGAP3 ENSG00000242247	0.00186553	0.00901141	0.848503	2.22797	0.00265999	0.312182	0.471443	0.287498
ARFGEF1 ENSG00000066777	0.046862	0.000931466	0.049032	0.851359	0.0156664	0.780198	1.42828	0.059339
ARFGEF2 ENSG00000124198	0.0131249	0.0663616	0.0125704	0.249503	0.0156254	0.247161	0.00931932	0.282114
ARFGEF3 ENSG00000112379	0.207909	0.0689156	1.30721	2.50316	0.0215046	0.119214	0.837541	0.38865
ARFIP1 ENSG00000164144	0.438578	0.0241636	0.114392	0.0321476	0.0439177	0.140395	0.942901	0.025856
ARFIP2 ENSG00000132254	0.239212	2.41753	4.76278	5.23652	4.0778	0.0383527	2.08609	0.121606
ARFRP1 ENSG00000101246	5.26227	0.857975	0.999267	2.75626	0.256639	3.23709	1.25833	0.624547
ARG1 ENSG00000118520	0.0346794	0.00546175	0.00670359	0.00390469	0.00725027	0.0158091	0.0068267	0.0589352
ARG2 ENSG00000081181	0.00242596	0.235811	0.935768	5.19698	0.166388	0.203127	2.21018	0.0305388
ARGLU1 ENSG00000134884	0.012205	0.154313	3.4395	3.89535	0.932526	2.87564	2.38143	7.67359
ARHGAP1 ENSG00000175220	17.4233	6.76724	1.38067	3.39836	11.1165	0.620593	1.68688	0.50262
ARHGAP10 ENSG00000071205	7.04312	0.134076	0.0213699	0.00959829	0.35118	1.83662	0.251665	0.011067
ARHGAP11A ENSG00000198826	0.241387	0.0584512	0.00464611	0.0516494	0.0327878	0.0956305	0.017416	0.050988
ARHGAP11B ENSG00000187951	0.000461486	0.00897505	0.000108801	0.062925	0.0285044	0.00291446	0.00113098	0.0215421
ARHGAP12 ENSG00000165322	0.0243373	0.0333311	0.577374	0.0505066	0.464969	0.00727249	0.26672	0.227967
ARHGAP15 ENSG00000075884	0.04134	0.0864956	0.0160994	0.067985	0.0546743	0.0760696	0.138256	0.0100448
ARHGAP17 ENSG00000140750	0.169532	0.374876	1.32987	0.155668	0.0362023	2.43879	0.000324241	0.0784537
ARHGAP18 ENSG00000146376	0.378266	0.0647669	0.383144	0.0253469	0.0202613	0.0278612	0.479734	0.000388578
ARHGAP19 ENSG00000213390	0.137902	0.331375	0.266009	0.0144141	0.0498218	0.0675598	0.531586	0.235132
ARHGAP20 ENSG00000137727	0.2305	0.0189308	0.00274356	0.0208274	0.03979	0.199111	0.0153739	0.335535
ARHGAP21 ENSG00000107863	0.0646982	0.0402821	0.0067417	0.340956	0.265216	0.0228168	0.0498677	1.95414
ARHGAP22 ENSG00000128805	0.165414	0.0260662	0.181416	0.0250734	0.0374283	0.0438909	0.00177456	0.601674
ARHGAP23 ENSG00000275832	0.00516051	0.0171034	0.95767	0.0213418	0.0484221	0.35044	0.0333422	1.49925
ARHGAP24 ENSG00000138639	0.00177029	0.0158227	0.0737879	0.00464604	0.0719831	0.000104259	0.0366303	0.0594181
ARHGAP25 ENSG00000163219	0.89746	0.0312607	0.189273	0.0506019	0.0539908	0.0611491	0.0806961	0.0257739
ARHGAP26 ENSG00000145819	0.00447769	0.161962	0.334803	0.397671	0.605345	0.0023927	0.0155752	0.136334
ARHGAP27 ENSG00000159314	0.392514	0.10468	4.59841	2.39109	0.033522	0.188822	5.15026	1.49689
ARHGAP28 ENSG00000088756	0.478202	0.0154246	0.00546622	0.0131298	0.0256164	0.033688	0.00889244	0.0164427
ARHGAP29 ENSG00000137962	0.0786427	0.0220843	0.0036874	0.6662	0.567764	0.144909	0.22851	0.0289456
ARHGAP30 ENSG00000186517	0.950091	0.0620489	0.0366111	0.0889605	0.170954	0.139399	0.0230509	1.4483
ARHGAP31 ENSG00000031081	0.487281	0.546722	0.0537058	0.0122695	0.0216262	0.0941297	0.562362	0.0130631
ARHGAP32 ENSG00000134909	0.094949	0.00949088	1.70811	0.761545	0.142095	0.602048	0.000262208	1.91161
ARHGAP33 ENSG00000004777	2.42387	0.153548	0.00064566	0.139813	0.18076	0.0604496	0.019678	0.0999504
ARHGAP35 ENSG00000160007	0.0889253	0.881897	0.625276	1.35534	3.76205	0.10767	0.427954	0.0207754
ARHGAP36 ENSG00000147256	0.0290344	0.0880922	0.134887	0.000593515	0.00329148	9.68004e-05	0.0270771	1.5525e-05
ARHGAP39 ENSG00000147799	0.996906	0.0258569	0.268216	0.167771	0.168432	0.260932	0.218502	0.10394
ARHGAP4 ENSG00000089820	0.056563	0.32591	0.0622417	0.027882	0.393222	4.24391	0.174215	3.03803
ARHGAP40 ENSG00000124143	0.0133192	0.0622779	0.0780779	0.00202705	0.0468522	0.181273	0.0271828	0.0563629
ARHGAP42 ENSG00000165895	0.0310456	0.0774025	0.0105718	0.00539479	0.00454846	0.0162328	0.0204484	0.0113025
ARHGAP44 ENSG00000006740	0.130585	0.420242	0.368896	0.306069	0.104295	0.001427	0.169855	0.0606151
ARHGAP45 ENSG00000180448	0.0106708	0.0663744	0.00707488	0.00789284	1.05629	1.99358	0.00871601	2.0689
ARHGAP5 ENSG00000100852	0.189313	0.00332945	0.384357	0.326077	0.00696182	0.089523	0.59008	2.35755
ARHGAP6 ENSG00000047648	0.17331	0.0254838	0.344146	2.491	0.412061	1.873e-10	3.2479	0.0389529
ARHGAP8 ENSG00000241484	0.0899001	0.117026	0.382292	0.451753	0.336884	0.00284323	0.008376	0.116903
ARHGAP9 ENSG00000123329	0.594034	0.622809	0.0638904	0.00758477	0.0671167	0.880646	0.0185894	0.898864
ARHGDIA ENSG00000141522	12.0381	5.41704	6.04941	4.34142	12.2765	6.81747	3.19021	4.21996
ARHGDIB ENSG00000111348	0.189011	5.67329	2.26805	0.00850231	0.00684623	7.57635	0.0159452	0.0277156
ARHGDIG ENSG00000242173	0.152492	0.0372386	0.0278376	0.00718185	0.10395	0.0258206	0.0423192	0.131843
ARHGEF1 ENSG00000076928	0.102686	2.71809	0.947391	0.0515604	2.89414	6.7154	1.0963	2.30383
ARHGEF10 ENSG00000104728	0.226148	0.00220109	0.0264463	0.0447375	0.268046	0.016351	0.248088	0.00549953
ARHGEF10L ENSG00000074964	0.122128	0.414929	1.87061	0.133374	1.7389	0.731333	0.595852	0.28946
ARHGEF11 ENSG00000132694	1.89494	1.26517	0.766788	1.09096	0.00917949	0.156142	2.26439	0.534194
ARHGEF12 ENSG00000196914	1.56008	0.00561482	0.688169	0.862546	0.00811542	0.473777	0.938806	0.820685
ARHGEF15 ENSG00000198844	0.300506	0.111028	0.0319326	0.262638	0.414449	0.0420493	0.0095541	0.00922694
ARHGEF16 ENSG00000130762	0.0441191	0.140691	0.899902	1.73771	0.0299432	0.00223115	0.660622	0.168314
ARHGEF17 ENSG00000110237	0.262609	0.398862	0.622801	1.08851	0.154172	4.50109	0.194906	0.0621667
ARHGEF18 ENSG00000104880	0.0189905	0.0017125	0.00716787	0.000178327	0.00157544	0.00345314	0.00429934	0.0131996
ARHGEF19 ENSG00000142632	0.0169135	0.00645098	0.0252814	0.339254	0.158186	0.244527	0.221834	0.586503
ARHGEF2 ENSG00000116584	0.011723	4.38567	0.0531704	0.00861839	0.929807	5.89609	0.0324417	1.53283
ARHGEF25 ENSG00000240771	5.42706	1.19464	0.0136306	0.0690498	1.01258	0.35224	0.545667	0.176938
ARHGEF26 ENSG00000114790	0.27822	0.0668907	0.232747	0.117572	0.102792	0.0725818	0.979929	0.485449
ARHGEF28 ENSG00000214944	0.0186599	0.0462064	0.430291	0.14699	0.0150005	0.017963	0.0530603	0.0370732
ARHGEF3 ENSG00000163947	0.045963	0.0277925	0.579477	0.0572395	0.38498	0.0203339	1.26974	0.144434
ARHGEF33 ENSG00000214694	0.0201622	0.0570783	0.0264029	0.00318787	0.00635081	0.00513809	0.00365996	0.0247527
ARHGEF35 ENSG00000213214	0.0486107	0.0146299	0.0431566	0.0856323	0.0491434	0.123067	0.00540988	0.0103514
ARHGEF37 ENSG00000183111	0.130957	1.83398	0.0785144	0.414313	0.0271508	0.12175	1.86513	0.25372
ARHGEF38 ENSG00000236699	0.0254275	0.00019731	0.245597	0.355512	0.0119311	0.0948136	0.0300654	0.0397389
ARHGEF39 ENSG00000137135	0.0012452	0.0259611	0.0243916	0.0974535	0.0114713	0.121251	0.119704	0.000521167
ARHGEF4 ENSG00000136002	1.67979	0.545026	0.0280274	0.0203129	0.137956	0.00387361	1.02327	1.15858
ARHGEF40 ENSG00000165801	2.96974	2.28302	0.181843	0.035829	0.0214787	1.25366	0.350143	0.199812
ARHGEF5 ENSG00000050327	0.530442	0.522012	0.641376	0.328809	0.0240995	0.0300735	0.0662001	0.0420103
ARHGEF6 ENSG00000129675	4.31639e-05	0.0486135	3.26217e-05	0.0395502	0.218904	0.172196	0.0342567	0.102274
ARHGEF7 ENSG00000102606	0.867961	3.48475	1.55064	2.07329	0.502703	3.20221	1.62014	0.114896
ARHGEF9 ENSG00000131089	0.281984	0.0272582	0.0655958	0.298686	0.0241259	3.25543	0.615083	0.0225405
ARID1A ENSG00000117713	0.0758275	0.0488956	0.707029	2.24549	0.652292	1.42294	0.772944	1.3396
ARID1B ENSG00000049618	0.744419	1.06447	0.677827	0.125359	1.73278	0.122824	0.635905	0.438028
ARID2 ENSG00000189079	0.0216313	0.0584977	0.568485	0.104577	0.112688	0.0235514	0.20022	0.249829
ARID3A ENSG00000116017	0.2651	0.0088776	0.0488233	0.220535	0.162458	0.0101087	0.639727	0.904462
ARID3B ENSG00000179361	0.132377	0.0919658	0.357998	0.0570944	0.227487	0.057285	0.0575241	0.00955373
ARID4A ENSG00000032219	0.372866	0.0206718	0.213429	0.163193	0.00309185	0.0778656	0.325542	0.146082
ARID4B ENSG00000054267	0.408122	0.201839	1.12874	0.535852	1.07455	0.0406635	0.0113619	0.331266
ARID5A ENSG00000196843	0.208088	6.89068	0.208096	0.0847258	9.77235	10.7604	2.18964	0.000175935
ARID5B ENSG00000150347	0.0582247	0.00410042	0.550302	1.1998	0.123605	0.0518086	1.85785	0.069402
ARIH1 ENSG00000166233	0.148715	0.0206816	1.95699	0.874298	0.0583561	3.96914	0.347893	1.11166
ARIH2 ENSG00000177479	0.734213	2.65882	1.68668	1.98756	0.0332166	0.399475	1.57093	0.0301953
ARIH2OS ENSG00000221883	0.457065	0.251645	0.00257706	0.21612	0.227968	0.00435887	0.00089093	0.0903885
ARL1 ENSG00000120805	0.15941	3.0053	1.88627	1.64287	0.146201	0.00241589	0.00408995	0.17152
ARL10 ENSG00000175414	0.140186	0.197619	0.135814	0.00372778	0.0711623	0.0169745	0.0569244	0.00166581
ARL11 ENSG00000152213	0.244161	0.00214563	0.0287694	0.001181	0.0663396	0.00243597	0.0188988	0.00497547
ARL13B ENSG00000169379	0.0969795	0.019587	0.0295132	0.107659	0.199886	0.0900571	0.0768377	0.0574677
ARL14 ENSG00000179674	0.0165384	0.000424124	0.397927	0.00011713	0.00492657	0.0197468	0.00589065	0.0174965
ARL14EP ENSG00000152219	0.318868	0.0951221	0.0487276	0.051768	0.00631686	0.361129	0.00437696	0.804964
ARL15 ENSG00000185305	0.00591179	0.060478	0.239511	0.256798	0.011794	0.101632	0.617671	0.00936982
ARL16 ENSG00000214087	4.60546	1.38029	0.08546	0.567457	1.43197	0.0852712	0.00443504	4.43736
ARL17A ENSG00000185829	0.328139	0.0338345	0.148005	0.149818	0.176077	0.100133	0.000245524	0.260212
ARL17B ENSG00000228696	0.00262286	0.210941	0.0364518	0.378265	0.0420329	0.0203006	0.0322609	0.0716121
ARL2 ENSG00000213465	3.39127	0.75074	0.365214	0.598258	2.29789	6.10257	0.330057	0.423392
ARL2BP ENSG00000102931	0.798927	0.0500709	0.395981	0.506458	0.170224	0.256096	0.083104	0.276459
ARL3 ENSG00000138175	3.33957	7.86727	0.0308823	0.086104	0.00822753	0.0397638	0.1133	0.0986424
ARL4A ENSG00000122644	1.08259e-05	0.0395566	0.0564739	0.00711526	0.00369898	0.0148508	0.0144241	0.908458
ARL4C ENSG00000188042	0.737317	0.334872	0.368691	0.0226453	1.19196	0.117756	0.293468	1.66271
ARL4D ENSG00000175906	0.428525	0.0332947	0.255648	0.0715557	0.0177375	0.858064	0.0598577	1.19064
ARL5A ENSG00000162980	1.01849	0.230792	0.185565	0.00170077	0.0366062	0.298472	0.41934	0.206656
ARL5B ENSG00000165997	0.066695	0.0113613	0.0320845	0.0915275	0.0247271	0.0763601	0.214172	0.0533814
ARL5C ENSG00000141748	0.00388645	0.00755716	0.00107105	0.00266354	0.00875063	0.00347879	0.0124969	0.00215913
ARL6 ENSG00000113966	0.131518	0.00090573	0.00874152	0.00653663	0.634455	0.0134463	0.0044619	0.0785195
ARL6IP1 ENSG00000170540	0.16106	0.0211828	0.562315	1.20653	1.19489	0.377739	0.630372	0.105897
ARL6IP4 ENSG00000182196	0.633681	2.59192	0.115851	0.0329887	3.87616	2.21327	3.08632	0.731073
ARL6IP5 ENSG00000144746	0.281131	1.96661	0.469226	1.07489	1.51244	0.137909	1.04123	0.574739
ARL6IP6 ENSG00000177917	0.0690851	0.00526863	0.154888	0.0262312	0.22594	0.195772	0.0835967	0.343113
ARL8A ENSG00000143862	0.884079	0.288391	1.03111	1.71441	0.903841	0.563753	0.251795	0.333073
ARL8B ENSG00000134108	0.351635	0.660745	0.10078	0.170939	0.579707	0.117065	0.100347	0.0969696
ARL9 ENSG00000196503	0.0708357	0.0777918	0.0391694	0.0197089	0.080628	0.312387	0.0527612	0.00791926
ARMC1 ENSG00000104442	0.516313	0.00117165	0.0114443	0.226269	0.0578291	0.0463	0.0555831	0.172997
ARMC10 ENSG00000170632	0.056759	0.307774	0.254915	0.0572662	0.6143	0.054188	0.263157	0.206552
ARMC12 ENSG00000157343	0.148185	0.120806	0.0090997	0.0437809	0.0749008	0.0194555	0.004738	0.015245
ARMC2 ENSG00000118690	0.0395986	0.012509	0.0620952	0.00967494	0.00189061	0.0992827	0.0169268	0.000965648
ARMC4 ENSG00000169126	0.553649	0.148246	0.0197824	0.00880401	0.00727955	0.0308045	0.000158774	0.00923998
ARMC5 ENSG00000140691	0.220836	0.337123	0.321155	0.179254	0.227415	0.0509276	0.0739839	0.402835
ARMC6 ENSG00000105676	0.0248179	2.24912	0.373385	0.25015	2.9016	0.31084	0.00162811	0.386595
ARMC7 ENSG00000125449	1.83713	0.901346	0.141943	0.148631	0.868721	0.388189	0.0614819	0.0851257
ARMC8 ENSG00000114098	0.414481	0.0374069	0.348307	1.76445	0.0948343	0.214173	0.0782499	0.364817
ARMC9 ENSG00000135931	0.11366	0.579458	0.0127725	0.0284216	1.35017	0.448064	0.130393	0.0149499
ARMCX1 ENSG00000126947	0.304178	0.294742	0.250078	0.0442799	0.266627	0.0489357	0.0750643	0.0043434
ARMCX2 ENSG00000184867	0.012075	0.102461	0.0262058	0.0662119	0.521273	0.335767	0.0494774	0.808599
ARMCX3 ENSG00000102401	1.8318	0.0188169	0.644474	0.421501	0.030238	0.201655	0.146526	0.118394
ARMCX4 ENSG00000196440	0.0223319	0.460017	0.538712	0.259251	0.096384	0.00380228	0.138643	0.630973
ARMCX5 ENSG00000125962	3.23606e-07	0.005097	0.000269877	0.0398919	0.0982963	0.00211511	0.0230075	0.177148
ARMCX6 ENSG00000198960	0.0322825	0.228115	0.905113	0.169649	0.0991871	0.0764742	0.367199	0.0305769
ARMT1 ENSG00000146476	0.0347178	0.00689801	0.0357265	0.383511	0.0303366	0.0317584	0.146376	0.354573
ARNT ENSG00000143437	0.503144	2.69617	0.493597	0.279061	1.28663	2.16419	0.754449	0.925728
ARNT2 ENSG00000172379	0.0339696	0.0589511	0.257835	0.00682191	0.204932	0.000565725	0.0181371	0.0198723
ARNTL ENSG00000133794	0.0162336	0.015317	0.0194586	0.00910739	0.00362368	0.0112826	0.0195944	0.00855441
ARNTL2 ENSG00000029153	0.00724974	0.0363982	0.332691	0.00176609	0.100767	0.0178691	0.0955201	0.0375817
ARPC1A ENSG00000241685	0.0882734	3.41287	1.27998	1.67008	0.918756	0.0175251	0.0308542	0.0576998
ARPC1B ENSG00000130429	2.3131	2.5579	1.22371	0.193932	3.06364	6.27493	0.345022	3.02025
ARPC2 ENSG00000163466	0.342517	0.132433	2.13721	0.585503	6.20624	0.110369	0.131423	0.379425
ARPC3 ENSG00000111229	0.558559	2.11645	6.1407	5.35053	6.69864	1.42932	4.0441	4.92221
ARPC4 ENSG00000241553	5.41589	3.3011	1.3125	3.77799	4.61514	3.17574	1.55434	0.844441
ARPC5 ENSG00000162704	0.775408	0.0099369	1.05016	1.42754	0.232285	1.0424	0.622529	0.289965
ARPC5L ENSG00000136950	0.0923353	0.00291553	2.50438	1.15301	0.807689	0.401533	0.0295705	2.09342
ARPIN ENSG00000242498	0.299434	0.285	0.2262	1.63257	0.327543	0.825959	0.0265813	2.65024
ARPP19 ENSG00000128989	0.160311	0.265259	0.0935392	1.72248	0.190143	0.691495	0.0233219	2.61252
ARPP21 ENSG00000172995	0.0461918	0.00318814	0.00154103	0.00529865	0.00959726	0.017287	2.92512e-05	0.0655525
ARRB1 ENSG00000137486	0.110721	2.06745	0.876007	0.0720033	6.31458	0.192697	0.470396	0.116798
ARRB2 ENSG00000141480	0.10256	1.36964	0.821557	1.67131	0.0305532	2.52863	0.0342705	1.46013
ARRDC1 ENSG00000197070	1.07298	0.0651601	2.82579	0.894123	4.02938	0.547965	6.0661	0.325053
ARRDC2 ENSG00000105643	0.00623636	0.0852239	1.41514	0.118805	3.72901	0.486802	0.111531	2.93677
ARRDC3 ENSG00000113369	0.0312223	0.0029265	1.65109	0.107934	2.66186	0.894748	0.267786	0.133162
ARRDC4 ENSG00000140450	0.379058	0.0120208	0.198749	0.308252	0.0877678	0.099408	0.350136	0.149212
ARRDC5 ENSG00000205784	0.080574	0.0844046	0.00091899	0.0168234	0.00401037	0.00548963	0.023246	0.0563657
ARSA ENSG00000100299	4.66255	6.42564	0.474561	2.41124	0.0936486	3.22196	5.35131	0.853411
ARSB ENSG00000113273	0.0582101	0.0815733	0.00157264	0.00206396	0.19575	1.00122	0.00956133	1.01965
ARSD ENSG00000006756	0.388658	3.62558	2.60507	0.488462	0.0274231	0.20862	0.103415	2.94077
ARSE ENSG00000157399	0.0454984	0.000571081	0.0184138	0.00026243	0.165276	0.0038813	0.000503725	0.0406399
ARSG ENSG00000141337	1.23248	0.154598	0.0623134	0.0403866	0.102347	0.0429419	0.0434021	0.154025
ARSI ENSG00000183876	1.63549	0.68952	0.0284136	0.015534	0.00481497	0.0261664	0.0389332	0.0332554
ARSJ ENSG00000180801	0.697918	0.0255173	0.132967	0.0201197	0.000467243	0.405459	0.0715215	0.674747
ARSK ENSG00000164291	0.00164174	0.0147454	0.015503	0.351417	0.0113237	0.0191782	0.0505806	0.0861589
ART3 ENSG00000156219	0.0318343	0.00235885	2.68645e-05	0.00208165	0.00377379	0.00363629	0.0582543	0.00615912
ART4 ENSG00000111339	0.102632	0.0130564	0.0184208	0.0360928	0.0253368	0.0291186	0.0376073	0.00291794
ART5 ENSG00000167311	0.0338615	0.0659619	0.00103381	0.0410095	0.0891446	0.0402927	0.0120224	0.220248
ARTN ENSG00000117407	0.772523	0.0910486	0.0806477	0.0285803	0.129817	0.00215041	0.0442342	0.0400799
ARV1 ENSG00000173409	0.0930723	0.00897814	0.284615	0.124867	0.0989616	0.0127121	0.383216	0.0191682
ARVCF ENSG00000099889	0.00959936	0.0865701	1.17217	0.80771	0.142568	1.69581	1.95903	0.636814
ARX ENSG00000004848	0.0312992	0.0260355	0.00580488	0.396774	0.0302379	0.0142244	0.00868712	0.0524822
ASAH1 ENSG00000104763	1.71396	1.33784	5.92283	3.95433	0.0903145	0.394392	7.14236	2.89353
ASAH2 ENSG00000188611	0.00904448	0.00541119	7.65089e-05	0.0490078	0.00514563	0.00174367	0.00558756	0.000877273
ASAH2B ENSG00000204147	0.0343509	0.0100827	0.130032	0.0239091	0.00478591	0.0580173	0.0205297	0.0253909
ASAP1 ENSG00000153317	0.016835	0.117702	0.0394108	0.00426032	2.60348	0.0902548	0.82476	0.206797
ASAP2 ENSG00000151693	0.0159798	0.0116679	0.124225	0.0417793	0.00990024	0.0488098	0.672706	0.18386
ASAP3 ENSG00000088280	3.12393	2.61007	0.486751	1.38633	0.481008	0.0567443	0.40232	0.4958
ASB1 ENSG00000065802	0.881712	1.12479	0.649185	0.348225	1.05424	0.0145518	0.00471819	0.854517
ASB10 ENSG00000146926	0.0192998	0.00216472	0.00345137	0.0251381	6.54408e-05	0.0243545	0.00437708	0.00987437
ASB11 ENSG00000165192	0.0207866	0.017084	0.00168917	0.0095361	0.0211329	0.00494831	0.00413166	0.0278081
ASB12 ENSG00000198881	0.000996111	0.0192664	0.0879863	0.000112337	0.00716204	0.00048	0.0254681	0.00323711
ASB13 ENSG00000196372	0.139022	0.69315	0.228142	0.00360949	2.0541	0.0999533	0.0318497	0.00719759
ASB14 ENSG00000239388	0.0466775	0.0115747	0.0126264	0.0424284	0.0270261	5.85814e-06	0.000587718	0.0523204
ASB15 ENSG00000146809	0.00344084	0.0180328	0.00803266	0.00850485	0.00782057	0.00540504	0.0223326	0.0025879
ASB18 ENSG00000182177	0.42476	0.00488971	0.0177203	0.00633079	0.00171911	0.00785404	0.0125412	0.0039993
ASB2 ENSG00000100628	2.3477	0.912564	0.198228	0.010939	8.79967	1.03692	0.0539706	0.105234
ASB3 ENSG00000115239	0.056806	0.128675	0.0411113	0.453535	0.0109964	0.229836	0.166022	0.608462
ASB4 ENSG00000005981	0.0164607	0.00813428	0.0467349	0.00458535	0.0115816	0.0376482	0.00934542	0.00651967
ASB5 ENSG00000164122	0.899113	0.00733391	0.00679179	0.0370279	0.00681291	0.00324402	0.0682197	0.00504101
ASB6 ENSG00000148331	1.7638	0.975542	0.108529	1.13532	0.435722	0.833524	0.154814	0.0131173
ASB7 ENSG00000183475	0.0259809	0.0372432	0.0158161	0.00930204	0.0631843	0.00528922	0.227135	0.0115819
ASB8 ENSG00000177981	0.676241	0.920153	0.0856532	1.11426	0.149863	0.880969	0.53227	1.98094
ASB9 ENSG00000102048	0.000154053	0.00244009	0.0146762	0.00095436	0.00247756	0.00833216	0.0252157	0.0934886
ASCC1 ENSG00000138303	0.186153	0.00171598	0.00380173	0.319534	0.046364	0.615376	0.267338	0.277062
ASCC2 ENSG00000100325	3.93562	0.0185013	1.24743	1.18626	2.30043	0.244735	0.942045	2.20529
ASCC3 ENSG00000112249	0.0843461	0.0493506	0.337853	0.0405306	0.101761	0.310688	0.00810347	0.0619017
ASCL1 ENSG00000139352	0.0350647	0.0524527	6.10612e-05	0.00357576	0.0216522	0.162424	0.016998	0.0313287
ASCL2 ENSG00000183734	2.43309	0.227744	0.00240368	0.664791	0.0064011	0.0299889	1.25434	0.00382641
ASCL4 ENSG00000187855	0.00458778	0.0101107	0.017374	3.35864e-05	0.0134191	0.0104723	0.0572608	0.0299434
ASCL5 ENSG00000232237	0.0129922	0.0115077	0.00963857	0.0111982	0.00285436	0.00237477	0.00533322	0.0045297
ASF1A ENSG00000111875	0.00272739	0.0321818	0.0970415	0.00142913	0.00983809	0.228824	0.260039	0.0139429
ASF1B ENSG00000105011	0.00838999	0.000554833	0.0200917	0.0107429	0.378668	0.176511	0.0530054	0.025162
ASGR1 ENSG00000141505	0.0635647	0.605278	0.173647	0.058019	0.00959707	2.89984e-05	0.0629578	0.0226375
ASGR2 ENSG00000161944	0.00669367	0.0047196	0.876373	0.00117694	0.00469408	0.00539724	0.00625729	0.0300824
ASH1L ENSG00000116539	4.18935	1.67092	1.30472	1.65976	0.0207422	0.0101339	0.54418	0.737572
ASH2L ENSG00000129691	0.215335	0.0328498	0.153259	0.00348933	0.66161	0.089024	0.0278622	1.10268
ASIC1 ENSG00000110881	1.4731	0.215319	0.00576754	0.0670308	0.206512	0.523441	0.138623	0.00861297
ASIC2 ENSG00000108684	0.00725583	0.00244736	0.00609708	0.0147441	0.000736511	0.0136071	0.00937158	0.0311317
ASIC3 ENSG00000213199	0.0170142	0.00148262	0.0512515	0.0137137	0.393965	0.0375511	0.0124431	0.00456396
ASIC4 ENSG00000072182	0.0350867	0.00402928	0.0448156	0.0332274	0.000448076	0.00577916	0.0289576	0.012252
ASIP ENSG00000101440	0.347344	0.0168514	0.0515256	0.0200531	0.134728	0.00948627	0.0190493	0.0123939
ASL ENSG00000126522	1.85005	0.014237	0.142495	0.346844	1.37265	0.206809	1.33015	1.28982
ASMT ENSG00000196433	0.0594164	0.00544358	0.0790443	0.0309184	0.027429	0.00831753	0.00672105	0.0169438
ASMTL ENSG00000169093	4.39949	5.51554	0.0173443	1.16244	1.09364	3.33134	0.100652	4.18475
ASNA1 ENSG00000198356	0.80867	2.38475	1.56316	1.01574	6.39252	1.15233	3.43478	0.185512
ASNS ENSG00000070669	2.425	6.32988	0.119676	0.521476	0.0953035	0.648039	0.0770263	0.0475722
ASNSD1 ENSG00000138381	0.31472	0.539725	0.0419731	0.0249235	0.0930876	0.00551151	1.39277	0.228359
ASPA ENSG00000108381	0.466359	0.114623	0.0117813	0.0842412	0.393593	0.0896467	0.14788	0.0208194
ASPDH ENSG00000204653	0.032548	0.00990783	0.00364242	0.0415424	0.0022716	0.0215422	0.000901468	0.00927542
ASPG ENSG00000166183	0.223621	0.027805	0.0519413	0.0260253	0.0368861	0.0159127	0.02305	0.0122643
ASPH ENSG00000198363	2.51059	0.00980182	1.16626	0.555063	0.113195	0.0495159	0.49277	1.17702
ASPHD1 ENSG00000174939	0.0330451	0.445783	0.0698525	0.00608912	0.0396233	0.064331	0.0170325	0.0372786
ASPHD2 ENSG00000128203	0.00587339	0.0179505	0.032842	0.0144172	0.0036555	0.012253	0.343052	0.00641739
ASPM ENSG00000066279	0.0321925	0.107595	0.0342155	0.0227515	0.0002475	0.000193469	0.0369372	0.00365146
ASPN ENSG00000106819	0.00052559	0.0410222	0.011509	0.0493334	0.233933	0.0590509	0.0101899	0.00232902
ASPRV1 ENSG00000244617	0.0905302	0.129064	0.00290565	0.42645	0.0282906	0.0220433	0.0637943	0.0110108
ASPSCR1 ENSG00000169696	4.4162	0.072141	1.8762	2.87436	2.25857	0.0361849	0.226109	0.173722
ASRGL1 ENSG00000162174	0.0139151	0.909251	0.829383	0.00225683	0.133313	0.216372	0.561076	0.0631159
ASS1 ENSG00000130707	8.36982	0.207156	6.13774	0.0315017	3.42864	1.48976	0.000896683	8.46885
ASTE1 ENSG00000034533	0.00522279	0.656696	0.302496	0.00711133	0.0124491	0.00629541	0.0131099	0.00204435
ASTN1 ENSG00000152092	0.0717302	0.0417473	0.000823114	0.0136826	0.0239507	0.00542355	0.0116196	0.015905
ASTN2 ENSG00000148219	2.19109	4.29185	0.375549	1.61892	0.271198	0.0670843	0.476512	0.00616647
ASUN ENSG00000064102	0.00105388	0.216628	0.0330356	0.00282395	0.181044	0.0743745	0.146819	0.0194827
ASXL1 ENSG00000171456	0.0304696	3.43629	0.416237	0.195532	0.205479	0.12666	0.991486	1.12258
ASXL2 ENSG00000143970	0.127287	0.356156	0.0249573	0.196218	0.448534	0.176065	0.325762	0.0921125
ASXL3 ENSG00000141431	0.333877	0.0178198	0.00320713	0.0672606	0.0199188	0.00305025	0.00214757	0.000741032
ATAD1 ENSG00000138138	0.00216761	0.00328411	0.574958	0.879838	0.0688032	0.0182838	0.317331	0.00497902
ATAD2 ENSG00000156802	0.103347	0.27893	0.0507251	0.0739157	0.00977349	0.00242596	0.107808	0.0393179
ATAD2B ENSG00000119778	0.0566637	0.0521064	0.03133	0.0071702	0.0260227	0.0768342	0.369188	0.000142063
ATAD3A ENSG00000197785	3.52128	1.41177	0.703924	1.82393	0.680825	0.398455	0.0779623	0.364906
ATAD3B ENSG00000160072	0.124144	0.507986	2.00034	1.00183	1.1691	0.00754409	1.16107	0.963044
ATAD3C ENSG00000215915	0.126035	0.114196	0.005457	0.0229807	0.503394	0.285383	0.142827	0.0393435
ATAD5 ENSG00000176208	0.0376824	0.00197728	0.00114352	0.00849877	0.0627018	0.46705	0.0133463	0.00802037
ATAT1 ENSG00000137343	0.0921386	0.191793	0.973916	0.145769	0.656807	0.0752321	0.0276355	0.177635
ATCAY ENSG00000167654	0.349461	0.00815142	0.0126979	0.0462397	0.0162219	0.0876434	0.000840908	0.103449
ATE1 ENSG00000107669	0.0382701	0.502658	0.374432	0.228246	0.161849	0.853445	0.0642806	0.106978
ATF1 ENSG00000123268	0.613556	0.0809601	0.0617772	0.019554	0.0131618	0.0125689	0.0192012	0.00136616
ATF2 ENSG00000115966	0.00820631	0.0130047	0.0538601	1.32461	0.11686	0.422362	0.236209	0.275369
ATF3 ENSG00000162772	0.024682	2.00601	31.7369	4.38587	0.210318	16.3963	0.949823	0.141021
ATF4 ENSG00000128272	4.73992	8.64855	5.51541	3.98973	2.48203	0.951864	5.81984	2.03627
ATF5 ENSG00000169136	0.591281	0.351811	0.952228	2.13455	0.439932	0.12102	1.32445	0.180621
ATF6 ENSG00000118217	0.431825	0.692374	0.429385	0.526243	0.131309	0.269315	0.256949	0.207338
ATF6B ENSG00000213676	0.188859	0.0175973	1.04789	1.32641	0.592959	1.12067	0.968358	0.0312891
ATF7 ENSG00000170653	1.34955	0.00207088	0.125037	0.164871	0.0153765	0.913905	0.219404	0.111691
ATF7IP ENSG00000171681	0.538545	1.36439	0.0407145	0.0387029	0.375858	0.145525	0.168947	0.105674
ATF7IP2 ENSG00000166669	0.0460452	0.104701	0.0916251	0.0380514	0.0451257	0.0517352	0.0794312	0.772957
ATG10 ENSG00000152348	3.04546	0.0781808	0.711522	1.10971	0.502943	1.91056	1.66623	1.48076
ATG101 ENSG00000123395	3.36285	3.4706	1.48927	0.575659	3.3554	0.872017	0.0254936	0.818428
ATG12 ENSG00000145782	0.996986	0.916132	0.42096	0.958839	0.0315216	0.155264	0.359039	0.510285
ATG13 ENSG00000175224	3.49718	0.0182493	0.579702	0.473676	0.743386	0.316438	0.512679	0.295572
ATG14 ENSG00000126775	0.0982964	1.21554	0.519594	0.206034	0.0161535	0.149019	0.104028	0.0428104
ATG16L1 ENSG00000085978	2.60234	0.0562379	1.21672	2.18968	0.810563	0.0383128	0.424213	0.340028
ATG16L2 ENSG00000168010	0.0530065	0.00583031	0.505536	0.00502799	0.0712462	1.45955	0.428797	0.0890688
ATG2A ENSG00000110046	0.295782	1.48608	1.09695	1.85101	0.0888557	2.81631	1.02726	1.04805
ATG2B ENSG00000066739	0.238884	0.697353	0.0225072	0.460053	0.101636	0.0712517	0.66233	0.187619
ATG3 ENSG00000144848	0.170062	0.0133317	0.431644	0.041293	1.01657	0.0616039	0.0242555	0.237838
ATG4A ENSG00000101844	0.0218699	0.681302	0.189932	0.109552	0.0432972	0.0441521	0.0978616	0.00625511
ATG4B ENSG00000168397	3.05097	2.26287	2.73298	4.24682	3.7213	0.151017	4.04879	0.183897
ATG4C ENSG00000125703	0.111044	0.0117598	0.0145682	0.180308	0.375413	0.0207527	0.0381231	0.0228535
ATG4D ENSG00000130734	1.38415	0.264746	0.451275	1.50343	2.76981	0.547728	0.0211905	0.0574371
ATG5 ENSG00000057663	0.22766	0.119853	0.340941	0.246997	0.48659	0.0126734	0.0115804	0.0516158
ATG7 ENSG00000197548	2.30258	0.837988	0.544829	0.95338	0.189849	0.133439	0.292738	1.1639
ATG9A ENSG00000198925	10.8545	2.80091	0.0968915	1.13942	0.271695	0.804352	0.908908	1.50458
ATG9B ENSG00000181652	0.000621714	0.00208829	0.00133871	0.00223919	0.0274224	0.243208	0.0135663	0.00699424
ATHL1 ENSG00000142102	1.40399	0.331047	0.0515982	0.959541	3.9095	0.164521	0.3847	0.248826
ATIC ENSG00000138363	0.563238	1.97725	0.0104954	0.168369	0.00597373	1.29801	0.00116693	0.0414946
ATL1 ENSG00000198513	0.0831843	0.0505168	0.123342	0.0426707	0.0811108	0.263595	0.126255	0.0206019
ATL2 ENSG00000119787	2.65134	0.0159174	1.00847	1.16767	0.370907	1.35178	0.588932	0.297813
ATL3 ENSG00000184743	0.985207	0.441272	0.227065	0.166695	0.898367	0.902655	0.118411	1.45797
ATM ENSG00000149311	0.312117	0.0646058	0.540213	1.02589	0.0700226	1.15178	0.592931	1.00608
ATMIN ENSG00000166454	0.0249938	0.0861373	0.662978	0.0580015	0.000989168	0.0600229	0.658259	0.156557
ATN1 ENSG00000111676	0.321662	0.0613746	0.902158	3.92081	10.7951	6.47808	0.145513	1.33437
ATOH7 ENSG00000179774	0.0253659	0.0136359	1.52698e-05	0.0196507	0.00801088	0.00292873	0.00982392	0.00145946
ATOH8 ENSG00000168874	2.01722	0.136107	1.50505	0.414795	0.0718067	0.451758	0.535768	2.93061
ATOX1 ENSG00000177556	7.52273	6.06531	0.454279	4.16103	2.1099	3.4442	4.24143	1.66511
ATP10A ENSG00000206190	0.0234108	0.00291471	0.0399041	0.285163	0.967802	0.0333947	0.0179163	0.239669
ATP10B ENSG00000118322	0.018393	0.011909	0.033995	0.0551959	0.0175085	0.0111658	0.000716902	0.0288737
ATP10D ENSG00000145246	0.000579071	0.0250216	0.00050592	0.00767975	0.383746	0.00658977	0.0170463	0.175777
ATP11A ENSG00000068650	0.0115772	0.0281206	0.173758	0.00379567	0.246459	0.547024	0.0262047	0.102811
ATP11B ENSG00000058063	0.0177847	0.025951	0.5741	0.710375	1.09567	0.0251869	0.0272657	0.293713
ATP11C ENSG00000101974	0.436343	0.0851233	0.00375146	0.665155	0.00464931	0.234018	0.071709	0.242913
ATP12A ENSG00000075673	0.0208224	0.00124764	0.406736	0.00409605	0.0361953	0.00759309	0.00941936	0.00392431
ATP13A1 ENSG00000105726	3.32174	0.225521	1.70244	1.98781	2.8691	0.17553	0.0121037	0.231983
ATP13A2 ENSG00000159363	0.199064	1.19261	0.0260573	0.699301	0.869169	0.317569	1.03816	0.348722
ATP13A3 ENSG00000133657	0.000422546	0.0699343	2.49969	0.184873	0.0627697	0.00259499	0.00262738	1.08445
ATP13A4 ENSG00000127249	0.0134402	0.00418514	5.1048e-05	0.0161248	0.0224457	0.00168659	0.00712868	0.00518967
ATP1A1 ENSG00000163399	0.451847	2.84226	17.7585	15.607	9.91347	6.70156	18.2509	8.08921
ATP1A2 ENSG00000018625	1.39269	0.0769668	0.0175513	0.0059827	0.0153603	0.369376	0.00238606	0.0293919
ATP1A3 ENSG00000105409	0.0186349	4.44486e-06	0.0110024	0.0330665	0.0435075	0.0275042	0.00422839	0.136568
ATP1A4 ENSG00000132681	0.0155593	0.0676618	0.211394	0.000322099	0.0189245	0.0138905	0.0282672	0.00038696
ATP1B1 ENSG00000143153	0.0109809	0.012339	2.55832	0.334631	0.431267	1.10938	0.0725156	2.07646
ATP1B2 ENSG00000129244	0.225984	0.00612093	0.0103898	0.0156922	2.13805e-05	0.105699	0.818447	0.23839
ATP1B3 ENSG00000069849	0.033422	1.32326	0.836783	1.0906	3.51477	0.0883182	0.051712	0.500398
ATP1B4 ENSG00000101892	0.00785229	0.00287811	0.0201465	0.00050985	0.0633275	0.0379858	0.0034122	0.00194853
ATP23 ENSG00000166896	0.00327647	0.0886067	0.000587185	0.0142376	0.0112052	0.0116857	0.0187719	0.0295062
ATP2A1 ENSG00000196296	0.0295251	0.0327671	0.00200697	0.00592143	0.00886932	0.0293434	0.00936837	0.0865266
ATP2A2 ENSG00000174437	2.25408	0.309044	2.3879	1.14569	2.44081	0.696654	0.798167	2.92258
ATP2A3 ENSG00000074370	0.9731	0.503224	2.12102	0.456568	0.170327	3.39661	0.00119911	1.37304
ATP2B1 ENSG00000070961	0.445663	0.0235305	1.66921	0.130157	0.690424	0.0851432	0.00152304	0.770606
ATP2B2 ENSG00000157087	0.00699398	0.0144012	0.00486584	0.00154723	0.000609786	5.10011e-05	0.0184096	0.0123089
ATP2B4 ENSG00000058668	3.33685	0.594163	0.0242466	0.0243774	0.569534	0.537599	0.00532912	0.00142659
ATP2C1 ENSG00000017260	0.0349025	0.00102491	0.65885	3.20013	0.024339	0.0198397	3.85369	0.0782132
ATP2C2 ENSG00000064270	0.220149	1.59861	0.2434	3.21878	0.124057	0.226969	0.860691	1.02195
ATP4B ENSG00000186009	0.00137104	0.0230588	0.00898751	0.318901	0.0211072	0.0298495	0.0208887	0.0243146
ATP5J2-PTCD1 ENSG00000248919	0.0104252	0.0481886	0.00959467	0.00505817	0.0797124	0.00226454	0.0035745	0.0139073
ATP5SL ENSG00000105341	2.30582	0.78963	0.285038	0.0241644	0.871985	0.108201	0.831105	0.0698158
ATP6AP1 ENSG00000071553	6.70813	7.93001	1.95284	5.89867	8.95792	4.69835	8.90206	0.115326
ATP6AP1L ENSG00000205464	0.276649	0.000340488	0.017134	0.00504254	0.514091	0.0124669	0.0388412	0.354171
ATP6AP2 ENSG00000182220	1.6221	0.956807	0.720625	1.50041	1.31624	0.0318776	1.15923	0.430013
ATP6V0A1 ENSG00000033627	2.24341	1.02248	0.753582	0.980772	3.09385	3.41375	0.805767	0.327289
ATP6V0A2 ENSG00000185344	0.0702248	0.0492422	0.171263	0.0681629	0.289441	0.101216	0.104749	0.199832
ATP6V0A4 ENSG00000105929	0.033132	0.00813077	0.00623081	0.012086	0.0342621	0.027318	0.0166906	0.0261024
ATP6V0B ENSG00000117410	0.926362	10.7571	2.05959	5.6043	4.22483	5.80012	10.7794	10.7024
ATP6V0C ENSG00000185883	0.0176778	0.0360283	0.0102874	0.00813946	0.00959185	0.00537244	0.0032195	0.003326
ATP6V0D1 ENSG00000159720	8.07901	4.60668	1.31028	0.749134	4.68827	2.51492	0.625278	0.0411986
ATP6V0D2 ENSG00000147614	0.019747	0.0344451	0.0368789	0.0253474	0.014068	0.000428579	0.0115775	0.00625084
ATP6V0E1 ENSG00000113732	3.83493	13.571	1.66234	2.29916	0.481281	0.096299	0.67529	0.0248147
ATP6V0E2 ENSG00000171130	3.12732	0.16041	1.11069	1.56697	1.13595	0.163792	0.790482	0.430656
ATP6V1A ENSG00000114573	0.0481252	0.348021	0.129765	0.125396	0.0881333	1.24994	0.119842	0.290504
ATP6V1B1 ENSG00000116039	0.0255902	0.0231132	0.0668737	0.0311891	0.00141779	0.258341	0.000658286	0.0188683
ATP6V1B2 ENSG00000147416	2.43134	0.294038	0.510382	0.325247	0.00846324	2.45799	0.12679	1.08897
ATP6V1C1 ENSG00000155097	0.0419	0.010376	0.120004	0.467659	0.0110537	0.0533074	0.438155	0.01882
ATP6V1C2 ENSG00000143882	0.351226	0.0195537	0.00168984	0.568742	0.291627	0.0736857	0.0963955	0.818017
ATP6V1D ENSG00000100554	0.273753	2.14068	0.447274	0.0579912	0.718193	0.0212821	0.0940029	0.585967
ATP6V1E1 ENSG00000131100	6.34132	4.63007	1.53874	0.30188	0.0760734	4.00199	4.27183	3.01346
ATP6V1E2 ENSG00000250565	0.15722	0.871652	0.0216724	0.000443463	0.169749	0.382201	0.0179794	0.0343815
ATP6V1F ENSG00000128524	2.63862	2.00349	0.314882	2.30359	0.0528959	1.01316	4.87422	2.1454
ATP6V1G1 ENSG00000136888	0.215396	0.00338619	1.10192	2.88861	0.0191004	0.524895	3.24075	0.0165604
ATP6V1G2 ENSG00000213760	0.00718062	0.00594023	0.00101603	0.0146241	0.0305795	0.0236335	0.00244958	0.0241276
ATP6V1G3 ENSG00000151418	0.00800457	0.000953214	0.000176688	0.017383	0.0180037	0.00163174	0.00661472	0.0141935
ATP6V1H ENSG00000047249	2.69496	0.687841	0.614744	0.29371	0.042588	0.75313	0.633531	0.23613
ATP7A ENSG00000165240	0.0489094	0.041167	0.355326	0.198124	0.022872	0.00552673	0.18648	0.196988
ATP7B ENSG00000123191	0.0565805	0.0220359	0.0084428	0.0662923	0.0244052	0.00418997	0.466829	0.231901
ATP8A1 ENSG00000124406	0.0125943	0.378915	0.00341763	0.568263	0.0921173	0.0464301	0.0333612	0.0654632
ATP8A2 ENSG00000132932	0.0193518	0.0319488	0.0377994	0.00439455	0.0313935	0.0006527	0.0074627	0.00302578
ATP8B1 ENSG00000081923	0.00346593	0.0193105	1.67619	0.640309	0.00402002	1.47119	0.489021	0.522216
ATP8B2 ENSG00000143515	1.49747	0.200124	1.21113	0.811452	2.03165	1.59807	1.436	0.0043297
ATP8B3 ENSG00000130270	0.00147876	0.00691234	0.02154	0.00564966	0.0185088	0.00319401	0.328217	0.00905906
ATP8B4 ENSG00000104043	0.0365154	0.00738434	0.0205528	0.104767	0.290586	0.023407	0.0478198	0.0148769
ATP9A ENSG00000054793	0.0673125	1.11362	0.743427	0.121389	1.18626	0.00182266	0.341978	1.15404
ATP9B ENSG00000166377	0.120936	0.0221111	0.216235	1.6415	0.798702	1.25483	0.162329	0.0455307
ATPIF1 ENSG00000130770	1.44635	0.780006	2.19488	2.77824	0.151161	3.88891	4.99413	0.747754
ATR ENSG00000175054	0.0726392	0.163235	0.0270988	0.161554	0.148293	0.0505709	0.0110919	0.0696002
ATRAID ENSG00000138085	5.79351	5.17114	0.418588	0.170931	0.104683	0.126559	0.0241615	0.186413
ATRIP ENSG00000164053	0.00340432	0.0224219	0.00219711	0.00185765	0.00197367	0.000322907	4.02962e-05	0.00391438
ATRIP ENSG00000282827	0.015265	0.0333545	0.0031235	0.0266071	0.00364377	0.00937699	0.0283009	0.0262484
ATRN ENSG00000088812	0.140712	0.758412	0.326209	0.293733	0.193436	0.0602445	0.01306	0.488016
ATRNL1 ENSG00000107518	0.192858	0.0281046	0.00577915	0.0034212	0.458436	0.0569411	0.258156	0.036457
ATRX ENSG00000085224	0.0964395	0.929764	0.168698	0.416866	0.0955549	3.63539	1.77205	0.496881
ATXN1 ENSG00000124788	0.0589794	0.00846364	0.202039	1.25788	0.718279	0.0597248	2.26439	0.0312939
ATXN10 ENSG00000130638	0.174891	2.00239	0.723481	0.487228	0.18101	0.128198	0.109395	0.109023
ATXN1L ENSG00000224470	0.00389891	0.232048	0.51603	0.135099	0.0222434	0.0740541	0.0438831	0.0983935
ATXN2 ENSG00000204842	0.433193	0.495177	1.03052	0.111421	0.489385	1.62268	1.77684	0.465073
ATXN2L ENSG00000168488	4.16593	4.8052	1.68453	2.68268	4.97487	0.0523994	0.635598	0.0583213
ATXN3 ENSG00000066427	3.37391	0.0153565	1.06936	1.04029	0.00423797	0.00184927	0.270884	0.909204
ATXN7 ENSG00000163635	0.0152623	0.121997	0.541405	0.576632	0.118947	0.185707	0.00743785	0.0441457
ATXN7L1 ENSG00000146776	0.0288524	0.439945	0.0131217	0.000674311	0.0412789	0.0300004	0.230294	0.0186807
ATXN7L2 ENSG00000162650	0.0819868	0.0015454	0.0136584	0.118453	0.168783	1.44274	0.140767	0.00535837
ATXN7L3 ENSG00000087152	0.362276	1.23626	0.326168	1.17616	0.836363	1.82078	0.076725	0.207683
ATXN7L3B ENSG00000253719	0.430239	4.46009	0.489041	1.31666	1.09785	2.46048	0.427132	0.244065
AUH ENSG00000148090	0.00532028	0.0741308	0.00411911	0.269226	0.0764623	0.0592442	0.921802	0.0513085
AUNIP ENSG00000127423	0.00745169	0.00376458	0.00689067	0.00142783	0.00379221	0.00599396	0.00653259	0.0363804
AUP1 ENSG00000115307	6.22021	2.9506	4.78148	6.28034	2.46822	4.55364	2.30206	2.37921
AURKA ENSG00000087586	0.0287138	0.000496124	2.04668e-05	0.0049819	0.0102784	0.00621812	0.00095585	0.125717
AURKAIP1 ENSG00000175756	2.14334	4.132	1.04352	2.4703	5.63783	1.5783	1.19288	0.840294
AURKB ENSG00000178999	0.00265544	0.0117525	0.022622	0.213713	0.0377486	0.0112426	0.00265979	0.0766704
AURKC ENSG00000105146	0.0542623	0.0237874	0.00132201	0.0385126	0.00791728	0.0747213	0.00882605	0.019397
AUTS2 ENSG00000158321	0.263737	0.0942765	0.428207	0.217943	4.24203	0.0987188	0.046424	0.321308
AVEN ENSG00000169857	1.65896	0.00236912	0.142728	0.0423677	1.22045	0.0392957	0.0059867	0.0351336
AVIL ENSG00000135407	0.000269905	0.0124358	0.000672011	0.0254556	0.0340463	0.0449817	0.0383116	0.0178159
AVL9 ENSG00000105778	0.0158139	0.1593	0.221854	0.291209	0.0377347	0.842011	0.252412	0.00809742
AVP ENSG00000101200	0.0431536	0.0230888	0.00584994	0.0279546	0.0265351	0.0303407	0.00828568	0.00814588
AVPI1 ENSG00000119986	1.40534	4.45353	0.750365	0.0470663	0.139348	0.0599544	0.0400908	0.784845
AVPR1A ENSG00000166148	0.0101144	0.00176128	0.006268	0.00979798	0.000733164	0.000872871	0.0235651	0.280692
AVPR1B ENSG00000198049	0.00285443	0.00273544	0.00466843	0.00779504	0.0116381	0.00127725	0.0466763	0.0245325
AVPR2 ENSG00000126895	0.0107757	0.000713786	0.00264254	0.0058723	0.535785	0.0307379	0.00785764	0.0239485
AXDND1 ENSG00000162779	0.127925	0.0432907	0.01428	0.0133359	0.0084788	0.0523586	0.0139453	0.0219388
AXIN1 ENSG00000103126	0.30393	1.64328	1.53576	0.00428936	1.59004	0.154212	0.393886	3.48933
AXIN2 ENSG00000168646	0.0108774	0.02615	1.25507	0.398392	0.88542	0.0364199	0.00675805	1.36064
AXL ENSG00000167601	7.69193	12.2109	0.978504	0.249355	1.79	5.83406	0.0400032	0.122107
AZGP1 ENSG00000160862	12.0651	9.06275	37.5765	53.2862	0.0434277	6.90369	43.0921	4.09403
AZI2 ENSG00000163512	0.00885567	0.0794676	0.00834853	0.393751	0.12771	0.676552	0.157425	0.994851
AZIN1 ENSG00000155096	0.140711	1.64728	1.02874	0.209786	0.133349	0.324141	0.530754	0.44636
AZIN2 ENSG00000142920	0.294646	0.330737	0.000318151	0.392362	0.0249756	0.0304835	0.050797	0.732565
AZU1 ENSG00000172232	0.011315	0.00294586	0.0508046	0.00360733	0.00331713	0.00571867	0.0220099	0.000625633
B2M ENSG00000166710	0.177844	0.743881	21.1267	14.8641	4.76065	8.75984	11.8416	17.5085
B3GALNT1 ENSG00000169255	0.0150231	0.00541875	0.507229	0.00370493	0.0420034	0.0857782	0.01921	0.0946117
B3GALNT2 ENSG00000162885	0.0078382	0.383529	0.220575	0.0766306	0.000408008	0.00578305	0.00971797	0.0181116
B3GALT1 ENSG00000172318	0.0193954	0.00647352	0.000781329	0.00454771	0.0106418	0.0326208	0.0452849	0.0122786
B3GALT2 ENSG00000162630	0.270278	0.0162729	0.00494429	0.00347819	0.00193808	0.00138307	0.00862392	0.0105266
B3GALT4 ENSG00000235863	2.35848	0.896179	0.301166	0.213366	0.616338	0.0114503	0.060383	0.0551088
B3GALT5 ENSG00000183778	0.016378	0.0170073	0.0736957	0.00755405	0.00157652	0.00853257	1.3984e-05	0.0797147
B3GALT6 ENSG00000176022	1.15208	0.021273	0.488687	1.33547	0.000926596	0.0568634	0.0313819	0.362116
B3GAT1 ENSG00000109956	0.472809	1.67908	0.205081	1.80142	0.0822141	0.0245355	1.07967	0.109286
B3GAT2 ENSG00000112309	0.00816459	0.0022743	0.0287531	0.28716	0.0852859	0.239494	0.00516197	0.00682546
B3GAT3 ENSG00000149541	2.72726	3.8497	0.31982	1.58491	4.02944	1.51959	1.28711	1.66584
B3GLCT ENSG00000187676	0.303618	0.0374088	0.0068595	0.0113568	0.0386574	0.141256	0.0812396	0.330062
B3GNT2 ENSG00000170340	0.142024	0.0357432	0.000109384	0.00802574	0.124426	0.0183071	0.110944	0.0515824
B3GNT3 ENSG00000179913	0.0692671	0.0143348	0.661956	0.00304055	0.101917	0.00938189	0.00904023	1.55902
B3GNT4 ENSG00000176383	0.0572333	0.019271	0.0807998	0.0360842	0.0415083	0.0112313	0.0350647	0.00998688
B3GNT5 ENSG00000176597	0.0102688	0.0074176	0.320146	0.181628	0.000160211	0.742223	0.0433494	0.0194836
B3GNT6 ENSG00000198488	0.000138683	0.000443104	0.00260596	0.0234008	0.00148015	0.000176552	0.00207147	0.00968355
B3GNT7 ENSG00000156966	0.663341	0.0439404	0.353058	0.0176904	0.0286788	0.121223	0.0268316	0.0198022
B3GNT8 ENSG00000177191	0.758614	0.0196982	0.0730944	0.110325	0.395809	0.026657	0.518855	0.0256802
B3GNT9 ENSG00000237172	1.60042	0.194304	0.104874	0.103545	0.0342618	0.0831866	0.0561672	0.157957
B3GNTL1 ENSG00000175711	0.358788	0.424145	0.0367534	0.00407056	0.187158	0.59557	0.725728	2.6045e-05
B4GALNT1 ENSG00000135454	1.65095	0.0153265	0.15253	0.0206187	0.645643	0.0931004	0.0090519	0.0258054
B4GALNT2 ENSG00000167080	0.0204196	0.0129547	0.00101504	0.000166272	0.00508002	0.00528741	0.0625627	0.0215652
B4GALNT3 ENSG00000139044	0.146418	0.0616676	0.470363	0.0919552	0.0459896	0.0160994	0.0751162	0.876648
B4GALNT4 ENSG00000182272	0.0647069	0.123425	0.0312089	0.879609	0.269324	0.0230961	0.022065	0.016484
B4GALT1 ENSG00000086062	0.0514503	0.0172663	5.7578	4.11366	0.395071	0.739215	0.0966884	4.56336
B4GALT2 ENSG00000117411	3.41332	2.09458	0.0757623	0.0109878	5.51392	0.62436	2.60233	0.123681
B4GALT3 ENSG00000158850	2.71969	1.22654	1.67891	0.305982	0.109686	2.13548	2.06208	0.00207073
B4GALT4 ENSG00000121578	0.0920498	0.0295423	3.27429	0.00806663	0.00571358	0.0017623	1.65085	0.00840834
B4GALT5 ENSG00000158470	0.210101	1.15699	2.99454	0.0511385	0.485624	1.42424	0.131694	0.614984
B4GALT6 ENSG00000118276	0.435644	7.88808e-06	0.00518698	0.00947099	0.0617614	0.333407	0.00102998	0.0484941
B4GALT7 ENSG00000027847	1.89392	1.08912	0.729557	0.0817747	1.99424	0.112428	2.15206	0.431903
B4GAT1 ENSG00000174684	5.25581	7.92463	0.192779	1.99434	2.53546	0.00357035	0.149113	0.0232811
B9D1 ENSG00000108641	2.68206	1.80004	0.0318815	0.0741339	0.168182	0.670865	0.0492782	0.05998
B9D2 ENSG00000123810	2.18241	0.0111448	0.634577	0.0809744	0.327748	0.0456095	0.648963	0.116972
BAALC ENSG00000164929	0.00254862	0.0330581	0.0972458	0.0271412	0.0376811	0.0010133	0.000429744	5.3047e-05
BAAT ENSG00000136881	0.0196816	0.00596323	0.00430716	0.0348981	0.0357509	0.0376831	0.0192581	0.0099826
BABAM1 ENSG00000105393	4.26629	0.618725	0.244728	1.73756	5.06271	0.0896656	1.67901	0.197659
BACE1 ENSG00000186318	2.97976	1.63788	0.0497625	0.0164661	1.77021	0.19402	0.134263	0.158771
BACE2 ENSG00000182240	4.82399	5.26398	4.56546	3.02055	0.83502	0.324887	0.67179	1.38759
BACH1 ENSG00000156273	0.0522292	0.0032768	0.0506262	0.413692	0.17776	0.00885941	0.332383	0.0136509
BACH2 ENSG00000112182	0.0316594	0.347003	0.00401455	0.00163583	0.000297475	0.0722197	0.0682845	0.0212654
BAD ENSG00000002330	8.31879	3.90031	2.59457	2.15809	0.345851	3.92002	2.5456	0.184896
BAG1 ENSG00000107262	7.93337	4.52918	11.3826	0.83936	0.552001	2.23239	1.79363	1.06185
BAG2 ENSG00000112208	0.326346	0.06094	0.335784	0.0648649	0.113115	2.18513	0.216329	0.268511
BAG3 ENSG00000151929	1.40477	0.186573	2.0764	0.427315	0.0907427	2.95096	0.634812	0.143341
BAG4 ENSG00000156735	0.0261989	0.228577	0.0131126	0.0164449	0.0845842	0.00105327	0.483771	0.0575438
BAG5 ENSG00000166170	0.598233	0.0410268	0.249461	0.138318	0.020371	0.362728	0.0408034	0.00396159
BAG6 ENSG00000204463	0.408998	6.94896	3.67342	0.200477	14.3111	0.0237005	2.70049	2.06155
BAHCC1 ENSG00000266074	0.00854502	0.0705356	0.0949298	0.407642	0.658598	0.914532	0.577121	0.00643047
BAHD1 ENSG00000140320	0.895408	0.984569	0.305994	0.85928	0.901732	0.0280156	0.0816665	0.00100257
BAIAP2 ENSG00000175866	2.51088	1.50226	4.03282	4.39381	0.928409	0.248551	6.6107	0.719348
BAIAP2L1 ENSG00000006453	0.0280355	1.48073	3.27488	3.76197	1.43882	0.0877199	6.49065	1.06297
BAIAP2L2 ENSG00000128298	0.0713744	0.0961305	0.188391	0.00712659	0.00455836	0.706331	0.166922	0.000531308
BAIAP3 ENSG00000007516	0.506481	0.533609	0.502016	0.258492	0.0646094	0.246856	1.15491	0.115952
BAK1 ENSG00000030110	1.59639	1.45736	0.833069	0.144771	0.197193	0.00304602	0.557092	1.15212
BAMBI ENSG00000095739	0.0197227	0.00916916	0.300686	0.133738	0.0854719	0.0939689	0.0758913	0.0345409
BANF1 ENSG00000175334	1.61559	2.15832	1.98861	0.154204	6.1517	0.13075	0.761002	0.710876
BANK1 ENSG00000153064	0.00974429	0.00062842	0.0726538	0.294437	0.0665209	0.0409379	0.128515	0.0950764
BANP ENSG00000172530	0.0798352	1.7662	0.0821123	0.161385	0.826889	0.025469	0.764062	0.215695
BAP1 ENSG00000163930	2.83356	2.64159	1.184	1.89417	7.12843	0.911385	1.71426	0.460219
BARD1 ENSG00000138376	0.0402937	0.0285396	0.455556	0.0869552	1.1888	0.0552813	0.00643792	0.201647
BARHL2 ENSG00000143032	0.130361	0.0266901	0.000989325	0.00792152	0.0086853	0.00744382	0.00263167	0.00824683
BARX1 ENSG00000131668	0.000234367	0.0186788	0.0046376	0.00647336	0.0690608	0.00550783	0.0366028	0.0258937
BARX2 ENSG00000043039	0.238791	0.173397	0.265424	0.00272115	0.0343607	0.222329	0.104938	0.100709
BASP1 ENSG00000176788	0.0363346	0.0323801	0.765211	0.370422	0.0132961	0.735692	0.652513	0.011302
BATF ENSG00000156127	0.569237	0.00112289	0.362803	0.00499309	0.0353906	0.0862114	0.00324229	0.0176727
BATF2 ENSG00000168062	0.388227	0.000882297	0.00430552	0.0152552	0.289705	0.108248	0.0229813	0.00592402
BATF3 ENSG00000123685	0.492753	0.000689842	0.0667553	0.412856	0.0514753	0.0306432	0.0053059	0.0117921
BAX ENSG00000087088	0.214125	1.00746	0.170118	0.188175	0.464735	0.428653	0.187758	0.224339
BAZ1A ENSG00000198604	0.0577716	0.0123375	0.571385	0.0233489	0.174654	0.0237095	0.0803269	0.846995
BAZ1B ENSG00000009954	1.11937	1.30469	1.72615	0.774948	1.82159	0.480124	0.0882286	0.0968336
BAZ2A ENSG00000076108	0.120319	0.0255745	2.98378	1.6918	0.012329	4.19713	0.0158152	0.411621
BAZ2B ENSG00000123636	2.11745	0.000633307	1.13897	0.901391	0.18447	0.0851803	1.59289	0.00336316
BBC3 ENSG00000105327	0.00438773	0.0991825	0.53004	0.0699887	0.384758	0.00870425	0.275321	0.144015
BBIP1 ENSG00000214413	0.659126	0.00411732	0.0171781	0.028952	1.74663	0.0700706	0.315446	0.0324315
BBOF1 ENSG00000119636	0.0139322	0.00129004	0.554152	0.0627261	0.0672015	0.0385035	0.000438686	0.00595152
BBOX1 ENSG00000129151	0.0356533	0.00479762	0.00277905	0.012967	0.0014037	0.0166207	0.0176851	0.0431508
BBS1 ENSG00000174483	0.0257249	0.0524059	0.166902	0.172465	0.0357272	0.145752	0.00640648	0.00574143
BBS10 ENSG00000179941	0.0243139	0.181443	0.102428	0.0978751	0.0385954	0.0293123	0.0742297	0.0245002
BBS12 ENSG00000181004	0.0781065	0.0589029	0.0162829	0.0186908	0.00322453	0.0018438	0.0137623	0.000103545
BBS2 ENSG00000125124	0.277717	0.265536	0.149398	1.36854	0.109329	0.0338275	1.03864	0.018763
BBS4 ENSG00000140463	0.0638817	1.39899	0.330919	0.0803957	0.448532	0.00727108	2.03771	0.0228428
BBS5 ENSG00000163093	0.716063	0.141986	0.0215128	0.152007	0.116774	0.162788	0.319946	0.0356047
BBS7 ENSG00000138686	0.125026	0.181829	0.0166265	0.0631267	0.357244	0.328719	0.217024	0.0431297
BBS9 ENSG00000122507	0.0133755	0.0112796	0.335381	0.0344744	0.107433	0.0385516	0.0900659	0.0717926
BBX ENSG00000114439	2.74217	0.0140969	0.318749	0.589816	0.0547185	0.0709969	1.36194	0.173206
BCAM ENSG00000187244	0.00281234	0.864248	4.71671	11.6219	0.953919	3.57204	8.30413	1.58332
BCAN ENSG00000132692	0.115788	0.00311112	0.0140336	0.0154776	1.22363e-05	0.0576364	0.0420865	0.02088
BCAP29 ENSG00000075790	0.00897999	1.0834	1.43941	1.43694	1.3811	0.126396	0.751719	0.101806
BCAP31 ENSG00000185825	22.5153	10.4295	5.07445	7.85594	7.49359	5.81517	15.5462	5.87141
BCAR1 ENSG00000050820	3.36414	3.93323	1.72614	1.398	3.6588	4.829	1.58483	1.04182
BCAR3 ENSG00000137936	0.929154	0.0163934	0.324922	0.0906436	0.00878549	0.0217059	0.124067	0.343868
BCAS1 ENSG00000064787	0.00784444	1.34885	1.49625	1.16029	0.1589	0.00792463	0.522865	0.0517856
BCAS2 ENSG00000116752	0.151976	0.717815	0.445769	0.254138	0.0259344	0.530543	0.430715	0.0316018
BCAS3 ENSG00000141376	1.1546	0.0121803	2.96508	0.238913	0.475529	0.358038	4.6299e-06	0.316883
BCAS4 ENSG00000124243	2.29239	0.0319393	0.378009	0.105981	0.273584	0.328014	0.506386	5.29268e-05
BCAT1 ENSG00000060982	0.126925	0.0481158	0.0102449	0.00179624	0.0201724	0.00397656	0.00320806	0.00470869
BCAT2 ENSG00000105552	3.28957	2.07833	2.00558	4.05849	0.00281876	1.1351	1.64908	1.5545
BCCIP ENSG00000107949	0.42948	0.0637588	0.605935	0.568843	0.171456	0.433006	0.0442224	0.00112231
BCDIN3D ENSG00000186666	0.0777216	0.268044	0.0254738	0.107967	0.0427481	0.0244969	0.0114851	0.0291433
BCHE ENSG00000114200	0.0223226	0.00811775	0.0373597	0.033206	0.0198535	1.07349	0.00285048	0.0686358
BCKDHA ENSG00000248098	0.655516	0.0356533	0.232637	0.151691	0.0311916	0.255209	0.125572	0.0189034
BCKDHB ENSG00000083123	0.00295347	0.0164592	0.104084	0.387099	0.0139316	0.0316143	0.0345048	0.0380529
BCKDK ENSG00000103507	2.27677	1.50175	0.461683	0.120296	2.20347	2.8944	1.46381	1.46889
BCL10 ENSG00000142867	0.0196725	0.0800234	2.4384	0.222515	1.10556	0.101816	0.0117665	0.204195
BCL11A ENSG00000119866	1.24615	0.0357677	0.251651	0.157276	0.0365044	0.0975361	0.0907812	0.225968
BCL11B ENSG00000127152	0.0402123	0.0294388	0.0284279	0.0413139	0.0310102	1.01347	0.02312	0.00396925
BCL2 ENSG00000171791	0.563539	0.161208	0.163568	0.00965034	0.230011	0.00992674	0.0189593	0.884583
BCL2A1 ENSG00000140379	0.048324	0.00146634	0.094335	0.00635764	0.134817	0.101796	0.0168687	0.01053
BCL2L1 ENSG00000171552	0.581546	1.60987	2.29857	4.83523	3.31123	7.28005	2.20851	0.124865
BCL2L11 ENSG00000153094	0.215219	0.00379192	0.0267693	0.0518165	0.317855	0.31324	0.480286	0.244092
BCL2L12 ENSG00000126453	0.733509	0.0555287	0.63059	0.661993	0.176116	0.229054	0.14985	0.187858
BCL2L13 ENSG00000099968	0.0106946	1.02151	1.10899	0.0104791	0.408439	0.151085	1.65475	0.0228768
BCL2L14 ENSG00000121380	0.00185955	0.000171363	0.0242966	0.0173356	0.0097639	0.513893	0.0010779	0.040737
BCL2L15 ENSG00000188761	0.0474481	0.000320059	0.176223	0.00875735	0.039494	0.00521323	0.034354	0.0656935
BCL2L2 ENSG00000129473	0.0190746	0.384637	0.92622	0.0238367	1.22875	0.0318579	0.827461	0.344054
BCL3 ENSG00000069399	1.01955	1.13	4.48167	0.169913	4.98117	0.397516	0.158882	0.532005
BCL6 ENSG00000113916	0.293998	0.0788357	0.336534	0.00658127	0.0412771	8.22502	0.00185239	0.4832
BCL6B ENSG00000161940	0.398096	0.0563582	0.00559467	0.0488623	0.0867176	0.124486	0.00907919	0.0135936
BCL7A ENSG00000110987	0.0894063	0.504689	0.495236	0.152435	0.0508896	0.494718	0.0542786	0.0130344
BCL7B ENSG00000106635	0.268562	0.269601	1.33967	0.00887985	0.0065504	0.0688706	0.000247483	5.5598
BCL7C ENSG00000099385	4.61248	3.65177	0.0960528	1.39912	1.66731	6.92723	0.156021	0.0088476
BCL9 ENSG00000116128	0.0166664	0.173807	0.347433	0.0652518	0.486605	0.176134	0.0365555	0.076558
BCL9L ENSG00000186174	0.0175595	2.2763	0.949424	1.09644	0.928734	0.151381	0.910939	0.998009
BCLAF1 ENSG00000029363	0.152295	0.880559	0.0320746	0.0572102	0.0536086	0.717828	0.361004	2.30346
BCO1 ENSG00000135697	0.0142534	0.0148806	0.0365529	3.63645e-05	0.0302761	0.0149348	0.00429336	0.000462946
BCO2 ENSG00000197580	2.0832	0.00282608	0.00379146	0.108087	0.00992206	0.00746681	0.00234611	0.0318173
BCOR ENSG00000183337	0.0367423	0.222103	0.0420834	0.178347	0.00363056	0.0367883	0.0150138	0.0793892
BCORL1 ENSG00000085185	0.862786	0.692126	0.0103588	0.0160755	0.206419	0.650513	0.342627	4.54069e-05
BCR ENSG00000186716	1.0131	3.19316	0.686084	0.370635	0.298751	2.17658	0.339043	0.739143
BCS1L ENSG00000074582	0.00758737	4.11372	1.28443	0.142216	0.0170331	2.3208	0.021975	1.95204
BDH1 ENSG00000161267	0.0114178	2.34643	1.05128	1.2104	0.259471	0.299633	0.945514	0.198535
BDH2 ENSG00000164039	0.0641418	2.25748	0.691427	0.0183081	0.104632	0.168289	0.00677094	2.88494
BDKRB1 ENSG00000100739	0.129016	0.109668	0.0362106	0.0147501	0.0521227	0.000492596	0.0150039	0.0171654
BDKRB2 ENSG00000168398	3.53388	0.0242181	0.950263	0.0376057	0.22578	0.0185028	0.0201182	0.0273274
BDNF ENSG00000176697	0.0432223	0.00947208	0.0128795	0.0142575	0.057873	0.00579633	0.0826905	0.0077081
BDP1 ENSG00000145734	0.131461	0.0223956	0.00840644	0.787285	0.226689	1.44054	0.0409704	0.0508797
BEAN1 ENSG00000166546	0.0134114	0.0241469	0.0010543	0.00356458	0.0645724	0.0155217	0.0017157	0.0143432
BECN1 ENSG00000126581	0.0618264	0.00476572	0.172891	0.712352	1.67317	0.0964566	0.469254	0.525975
BEGAIN ENSG00000183092	2.70957	0.0448124	0.0573119	0.147197	0.152034	0.102698	0.592693	0.395609
BEND2 ENSG00000177324	0.0133776	0.00106105	4.04943e-05	0.00621871	0.00233681	0.011557	0.00134491	0.000501093
BEND3 ENSG00000178409	0.0449083	0.000551212	0.0136751	0.0153821	0.0295706	0.0102953	0.020072	0.0152903
BEND4 ENSG00000188848	0.0491122	0.0107352	0.0263351	0.172578	0.00811445	0.0151351	0.198672	0.000284263
BEND5 ENSG00000162373	0.00460726	0.21857	0.00563933	0.00301314	0.160103	0.41446	0.0135491	0.00597994
BEND6 ENSG00000151917	0.000204986	0.0729995	0.0387143	0.0293794	0.00400237	0.00548601	0.0856478	0.455065
BEND7 ENSG00000165626	0.0117908	0.0267462	0.122282	0.0554835	0.00343869	1.96178	0.0464935	0.0151759
BEST1 ENSG00000167995	0.26438	0.0763527	0.50033	1.77038	4.39668	2.09692	0.615071	2.49466
BEST3 ENSG00000127325	0.0367642	0.0603297	0.0925584	0.0500911	0.00848601	0.256894	0.00700119	0.0239996
BET1 ENSG00000105829	0.00929337	0.144575	0.389895	0.761211	0.0457062	0.00695689	0.0455345	0.417369
BET1L ENSG00000177951	0.0144464	2.37702	1.13057	0.0436097	0.470332	0.000368211	3.57303	0.00721787
BEX1 ENSG00000133169	0.0894599	0.0756275	0.0965867	0.0220685	0.0659482	0.0148531	0.0351662	0.0105548
BEX2 ENSG00000133134	2.11213	0.0032611	1.09688	1.6816	0.0121213	0.0403315	0.041048	0.0132371
BEX3 ENSG00000166681	0.162229	4.81217	0.912885	0.671593	2.36003	2.09728	1.19041	1.49399
BEX4 ENSG00000102409	2.49185	1.27976	1.17978	0.476374	0.933649	2.6395	0.293812	0.181399
BEX5 ENSG00000184515	0.00533851	0.311818	0.0514488	0.214557	0.00462628	0.189758	0.0735751	0.107146
BFAR ENSG00000103429	1.60898	0.153471	0.693336	0.660074	0.689102	0.184892	0.249855	0.135616
BFSP1 ENSG00000125864	0.379066	0.000619437	0.0263194	0.024953	0.00414639	0.00109358	0.00830498	0.0179792
BGLAP ENSG00000242252	0.0919315	0.12467	0.00307058	0.0198446	0.0163566	0.0308692	0.0308843	0.0470138
BGN ENSG00000182492	17.7218	3.53046	0.089327	1.6038	20.3016	1.67056	0.730016	5.91859
BHLHB9 ENSG00000198908	0.269416	0.000632485	0.0426135	0.0161656	0.0074334	0.00600178	0.00340791	0.000105274
BHLHE22 ENSG00000180828	0.0414152	0.0194078	0.0369707	0.00689998	0.0230511	0.0210926	0.0276516	0.0243328
BHLHE40 ENSG00000134107	0.174485	0.0636767	2.76019	1.0058	0.824137	4.57388	0.327262	1.67376
BHLHE41 ENSG00000123095	0.00765247	0.00724941	0.860942	0.0115228	0.0913979	0.0112181	0.0975519	2.93851
BHMT ENSG00000145692	0.134308	0.0216333	0.0098268	0.00915109	0.0234769	0.0212294	0.0284013	0.0202229
BHMT2 ENSG00000132840	0.20805	0.0182494	0.000438616	0.0274783	0.013112	0.530736	0.00607322	0.425029
BICC1 ENSG00000122870	0.00374981	0.0685615	0.00847654	0.0673579	0.2437	0.348977	0.112779	0.00152787
BICD1 ENSG00000151746	0.0063698	0.330034	0.0802819	0.0814199	0.0496484	0.0625756	0.383977	0.01076
BICD2 ENSG00000185963	0.438443	2.56742	0.713752	0.12005	0.000168646	0.0129446	0.039602	0.521072
BICDL1 ENSG00000135127	7.63505e-05	0.00613659	0.655705	0.105911	0.0695694	0.0724726	0.00058196	0.405357
BICDL2 ENSG00000162069	0.674915	0.0687964	2.61056	1.3141	0.662332	0.210671	1.67113	1.70567
BID ENSG00000015475	0.629997	0.941617	2.93051	0.0784167	0.153912	0.0895698	0.0421646	0.245128
BIK ENSG00000100290	0.167705	1.30432	0.973119	4.94817	1.75826	0.117564	1.8019	0.076373
BIN1 ENSG00000136717	19.6388	0.54468	0.299603	1.22817	6.7166	3.62479	4.38923	0.312262
BIN2 ENSG00000110934	0.091658	0.0506903	0.01505	0.00949369	0.167618	0.749723	0.00386966	0.0239413
BIN3 ENSG00000147439	0.169045	2.9136	0.869218	0.839826	2.58991	2.71704	1.05093	0.544396
BIRC2 ENSG00000110330	0.210324	1.31562	0.0890516	0.797653	0.0357534	1.06389	0.187767	0.50549
BIRC3 ENSG00000023445	0.0357315	0.471321	0.907626	0.184379	0.37552	0.230612	0.00529266	0.272238
BIRC5 ENSG00000089685	0.0525741	0.00146518	0.00255039	0.0856325	0.171471	0.0862639	0.00595289	0.110974
BIRC6 ENSG00000115760	0.098402	0.300735	0.0247068	0.209212	0.199884	0.0372475	0.0827644	0.901506
BIRC7 ENSG00000101197	0.0150855	0.0083647	0.00758595	0.0739866	0.0309441	0.0282826	0.00592387	0.0456806
BIVM ENSG00000134897	0.292629	0.129356	0.000997099	0.0292348	0.00753519	0.0687994	0.334445	0.0382291
BLCAP ENSG00000166619	0.887008	6.82269	3.50034	1.70118	3.73064	0.320191	0.251421	0.142451
BLK ENSG00000136573	0.0168152	0.0528558	0.00234171	0.0902682	0.708153	0.00591768	0.00417717	0.0226257
BLM ENSG00000197299	0.00540008	0.00186022	0.0362751	0.00712337	0.059731	0.00144051	0.00265461	0.00286495
BLMH ENSG00000108578	0.153559	3.4712	0.324827	0.154479	0.114848	0.120765	0.00414045	0.0274225
BLNK ENSG00000095585	0.018311	0.000128384	0.0106651	0.122259	0.00400799	1.64008	0.0223245	0.347649
BLOC1S1 ENSG00000135441	8.29337	2.60628	0.699864	0.849464	6.40636	7.18175	2.86019	1.3369
BLOC1S2 ENSG00000196072	0.00744515	0.0145621	0.156942	0.163138	0.258632	0.00453263	0.0061062	0.239882
BLOC1S3 ENSG00000189114	0.126631	0.313685	0.0842382	0.0117648	0.0964646	0.0344505	0.0638088	0.0694743
BLOC1S4 ENSG00000186222	0.0247556	0.924533	0.340214	0.496696	1.00139	0.390545	0.0674758	0.0793815
BLOC1S5 ENSG00000188428	0.629153	1.31212e-05	0.0317334	0.0151301	0.72102	0.00600496	0.0741839	0.00971424
BLOC1S6 ENSG00000104164	1.05723	0.0185799	0.317442	0.488951	0.0130479	1.23487	1.09115	0.070675
BLVRA ENSG00000106605	2.23655	1.74491	0.637525	0.262558	0.0813065	0.0815293	0.00376572	0.178283
BLVRB ENSG00000090013	5.03962	4.93441	1.56913	2.88237	0.135895	5.12771	2.95883	4.48219
BLZF1 ENSG00000117475	0.314379	0.0376438	0.107986	0.151303	0.266148	0.0185374	0.423843	0.120913
BMF ENSG00000104081	0.0137923	0.213914	1.11902	0.594815	0.558877	0.967966	0.559941	0.67121
BMI1 ENSG00000168283	0.00428173	0.129802	0.153739	0.441352	1.40648	0.189062	0.0831563	0.560764
BMP1 ENSG00000168487	2.09317	1.32691	0.315079	0.251235	2.62675	0.71494	0.0240052	0.70116
BMP2 ENSG00000125845	0.0832349	0.0164252	0.301953	0.0131312	0.0385533	0.0292838	0.00740903	0.0109116
BMP2K ENSG00000138756	0.00951503	0.0366287	0.0924345	0.000778572	1.16089	0.0734945	0.23164	0.00134428
BMP3 ENSG00000152785	0.0251199	0.0179824	0.027524	0.0144962	0.0173127	0.00675879	0.0148012	0.0400794
BMP4 ENSG00000125378	1.33967	1.44418	0.0334707	0.0112405	0.0560526	0.867037	0.0076443	0.0492751
BMP5 ENSG00000112175	0.1556	0.023354	0.0182091	0.0735877	1.95513	0.00467824	0.0312367	0.401298
BMP6 ENSG00000153162	0.0211172	0.00704309	0.00243781	0.0472457	0.0856452	0.0524369	0.00285803	0.00216959
BMP7 ENSG00000101144	0.0494374	1.36451	0.0159241	0.0502583	0.261392	0.494727	0.0110558	3.2412
BMP8A ENSG00000183682	0.00178942	0.0477609	0.00461361	0.149211	0.00026245	0.0308642	0.0027141	0.000996127
BMP8B ENSG00000116985	0.0356735	0.025363	0.00292662	0.0154772	0.0405337	0.212835	0.000599748	0.00225802
BMPER ENSG00000164619	0.562639	0.0368545	0.00609736	0.00286136	0.0682615	0.236589	0.308816	0.0349503
BMPR1A ENSG00000107779	0.185359	0.809661	0.415522	0.0957941	0.0389676	0.00331994	0.033013	0.00219546
BMPR1B ENSG00000138696	0.168916	0.0735105	0.0965298	0.0688009	0.245981	0.0174032	1.88352	0.170898
BMPR2 ENSG00000204217	0.0188502	0.0101439	0.250586	0.813388	0.0836141	0.193614	0.0773337	0.297433
BMS1 ENSG00000165733	2.42478	1.14997	0.143239	0.111559	0.0836684	0.0116139	0.0810228	2.80182
BMT2 ENSG00000164603	0.0319192	0.224931	0.0181458	0.0065684	0.065252	0.0692953	0.578908	0.00812688
BMX ENSG00000102010	0.00136068	0.000935845	0.0157835	2.18766e-05	0.0132792	0.0207295	0.0101834	0.00599683
BNC1 ENSG00000169594	0.0139427	0.01759	0.033077	0.00458602	0.0185292	0.0697284	0.00680571	0.000324243
BNC2 ENSG00000173068	0.346854	0.87732	0.242732	0.00981695	0.0097044	0.0481511	0.330723	0.0247139
BNIP1 ENSG00000113734	0.282318	0.00286305	0.30672	0.00079392	0.325206	0.211624	0.0628568	0.776658
BNIP2 ENSG00000140299	0.393476	0.0106733	0.386722	0.247437	0.0580567	0.978569	1.40704	0.67708
BNIP3 ENSG00000176171	0.783176	0.203389	0.99604	1.09775	0.327122	0.269638	0.324481	0.782182
BNIP3L ENSG00000104765	0.261012	0.339752	0.0353276	1.37601	0.869497	0.0202399	0.0913885	0.704546
BNIPL ENSG00000163141	0.00333997	0.155889	0.0256086	0.192616	0.100917	0.108277	0.118895	0.000424973
BOC ENSG00000144857	3.96421	0.450259	0.0965886	0.0680747	0.94375	2.71316	1.72094	1.10268
BOD1 ENSG00000145919	0.155164	7.9715	0.905421	0.021406	0.265533	0.777801	0.0993682	0.0949197
BOD1L1 ENSG00000038219	0.994032	0.263051	0.518386	0.213711	0.0840595	1.06729	0.323203	0.0464214
BOK ENSG00000176720	4.52043	1.9678	0.154075	1.54248	4.21592	2.02042	0.0524445	0.110741
BOLA1 ENSG00000178096	2.23358	0.163541	0.0260249	0.0620043	0.554416	0.073629	1.56423	0.0454743
BOLA2B ENSG00000169627	2.45404	0.481347	2.42702	0.42751	6.46721	0.497471	2.42927	0.0101452
BOLA3 ENSG00000163170	0.00524832	0.261089	0.912687	0.930898	0.0897287	0.0359065	0.112107	0.0327261
BOP1 ENSG00000261236	0.040183	1.32052	0.151864	1.00413	0.114202	0.145467	1.3761	0.348328
BORA ENSG00000136122	0.0729669	0.17753	0.0244706	0.000244287	0.0233737	0.0203709	0.00960611	0.00925391
BORCS5 ENSG00000165714	0.100559	0.0356001	0.0513686	0.0478092	0.104392	0.163121	0.0217676	0.0365995
BORCS6 ENSG00000196544	0.290199	0.0337527	0.235227	0.150074	0.0376448	4.40231	0.063536	0.933062
BORCS7 ENSG00000166275	1.58361	0.0816636	0.2621	2.02851	0.757317	0.0509893	0.0335636	0.0574729
BORCS8 ENSG00000254901	0.0500298	0.21218	0.745405	1.82073	1.62965	0.842263	1.14358	0.00610918
BORCS8-MEF2B ENSG00000064489	0.0145364	0.00315541	0.0780753	0.00454528	0.0377442	0.00541326	0.00984911	0.000128782
BPGM ENSG00000172331	0.0206081	0.0175476	0.0187129	0.0319308	0.0452735	0.000140659	0.0480209	1.14773
BPHL ENSG00000137274	0.0306835	1.55523	0.117393	0.0102571	0.111293	0.0850905	0.132601	0.000106661
BPI ENSG00000101425	0.0262705	0.426382	0.0228031	0.0210041	0.0570765	1.27856	0.0128849	0.0709599
BPIFA1 ENSG00000198183	0.0125301	0.0138661	0.0438401	0.00211742	0.00553107	0.0604629	0.00176702	0.023053
BPIFA2 ENSG00000131050	0.0286098	0.00814298	0.000752384	0.000950558	0.00145362	0.0150737	0.00118685	0.00128613
BPIFB1 ENSG00000125999	3.10322	0.0633925	2.29626	0.0406888	0.0659166	0.00742118	0.0317197	0.0938463
BPIFB2 ENSG00000078898	0.0293896	0.0249328	0.00203418	0.496562	0.00565959	0.00307051	0.260192	0.0374857
BPIFC ENSG00000184459	0.00127351	0.00390552	0.00463976	0.0186101	0.00712843	0.016721	1.58777e-05	0.00577916
BPNT1 ENSG00000162813	0.257524	0.0157242	0.165976	0.088357	0.344791	0.0125098	0.765348	0.215318
BPTF ENSG00000171634	4.12539	0.127392	0.546959	1.30805	0.00514748	0.0596762	0.00477271	0.411074
BRAF ENSG00000157764	0.0354167	0.000502932	0.445412	0.117112	0.116581	0.413252	0.325085	0.0112272
BRAP ENSG00000089234	0.0750527	2.21076	0.36599	0.474705	0.0225283	0.750796	0.352321	0.0880768
BRAT1 ENSG00000106009	2.5386	3.07818	0.499337	4.70181	1.51779	0.0381207	0.671375	2.02965
BRCA1 ENSG00000012048	0.623034	0.12725	0.153942	0.173249	0.00293009	0.0435119	0.00545856	0.030123
BRCA2 ENSG00000139618	0.0222301	0.045358	0.0102612	0.000361817	0.0106259	0.0219922	0.0289029	0.0920133
BRCC3 ENSG00000185515	0.0185514	0.034791	0.0936277	0.107433	0.122713	0.657435	0.092321	0.217453
BRD1 ENSG00000100425	0.0540439	0.0381561	0.158056	1.30809	0.00135769	0.689757	0.0638739	0.761034
BRD2 ENSG00000204256	3.59558	4.37609	3.336	5.41466	4.07558	3.93273	6.01649	6.4816
BRD3 ENSG00000169925	0.100694	1.22674	0.790753	2.16746	0.641886	0.555417	0.593453	0.16551
BRD4 ENSG00000141867	6.0403	0.0332148	2.28619	2.89126	0.0236462	3.35893	0.0806684	1.69764
BRD7 ENSG00000166164	0.0961693	0.633497	1.8386	0.487814	0.591167	0.149062	0.112065	2.45266
BRD8 ENSG00000112983	0.07221	4.38368	2.53796	2.20232	0.597078	0.124003	3.48896	0.0107416
BRD9 ENSG00000028310	0.726573	1.97657	0.258649	0.334453	2.23711	2.54229	2.07626	1.482
BRE ENSG00000158019	1.1863	1.39747	0.890836	0.357197	0.0475335	0.196391	0.0303698	0.505439
BRF1 ENSG00000185024	0.349218	1.53645	0.772495	0.132611	3.93774	0.0755105	4.26235	0.0127635
BRF2 ENSG00000104221	2.3798	0.634546	0.64414	0.0969294	0.243525	0.000278832	0.809226	0.118642
BRI3 ENSG00000164713	8.04746	2.75711	4.34255	3.71261	6.53114	5.56165	7.59117	1.23307
BRI3BP ENSG00000184992	0.669358	0.00611733	0.00563367	0.0171761	0.0255983	0.075699	0.0178397	0.238857
BRICD5 ENSG00000182685	0.0730643	0.559975	0.235604	0.813775	0.072429	0.202448	0.0744733	0.620036
BRINP1 ENSG00000078725	0.00400874	0.0202785	0.00715105	0.00156086	0.0706915	0.822956	0.00657017	0.00104608
BRINP2 ENSG00000198797	0.00499772	0.00370596	0.00841392	0.0019937	0.24073	0.000983931	0.00178893	0.00231899
BRINP3 ENSG00000162670	0.043447	0.0102918	0.00513332	0.0974245	0.00298252	0.00286849	0.00461896	0.0158174
BRIP1 ENSG00000136492	0.0592239	0.00588747	0.0571836	0.0439343	0.0004067	0.00614545	0.201026	0.0010039
BRIX1 ENSG00000113460	0.0502649	0.0807139	0.00809013	0.195858	0.142442	0.0192137	0.298654	0.0416701
BRK1 ENSG00000254999	5.17508	5.11589	3.08014	1.6611	3.90755	1.24811	0.228724	0.134055
BRMS1 ENSG00000174744	1.21042	0.102479	0.975672	0.254278	2.27037	0.0848136	0.30775	1.50722
BRMS1L ENSG00000100916	0.0514078	0.00502685	0.0823575	0.0332302	0.00484457	0.114298	0.0690054	0.0519384
BROX ENSG00000162819	0.00895635	0.0631804	0.519868	0.253465	0.00812885	0.00239181	0.210808	0.407083
BRPF1 ENSG00000156983	0.790013	0.0240796	0.489029	0.200778	0.392649	0.000190866	0.0704881	0.452644
BRPF3 ENSG00000096070	0.0890375	1.53561	1.43898	0.495525	0.513024	0.0765867	0.0966077	0.100088
BRSK1 ENSG00000160469	0.354923	0.218422	0.0992678	0.0813361	1.08235	0.736226	0.186793	0.111702
BRSK2 ENSG00000174672	0.02946	0.00643023	0.0117214	0.0730972	0.585644	0.0839802	0.0151454	0.00449068
BRWD1 ENSG00000185658	0.519501	0.00781938	0.0098436	0.343055	0.00450315	1.31401	0.185116	1.52601
BRWD3 ENSG00000165288	0.0410839	0.280588	0.892495	0.0216037	0.0288479	0.0332065	0.0541831	0.281621
BSCL2 ENSG00000168000	0.00351521	0.213557	0.0126546	0.0307141	0.0642305	0.0372652	0.00958897	0.0212445
BSDC1 ENSG00000160058	1.84935	1.33736	0.414661	0.539716	0.236146	2.45684e-06	2.38315	0.010536
BSG ENSG00000172270	18.4476	7.551	0.857661	7.67062	1.88847	2.0546	6.34156	3.13097
BSN ENSG00000164061	0.0933652	0.0363774	0.0201551	0.00222103	0.0438582	2.96016e-05	0.0136493	0.00351212
BSPH1 ENSG00000188334	0.0113918	0.00788741	0.00125729	0.0125676	0.0141062	0.0204922	0.00136571	0.000137148
BSPRY ENSG00000119411	0.183799	1.79556	0.111408	0.381	0.105001	0.630634	0.0207956	0.34616
BST1 ENSG00000109743	0.284436	0.0706469	0.14752	0.00319126	0.0232743	0.0622182	0.0632566	0.0452301
BST2 ENSG00000130303	12.559	10.0512	0.0206369	0.0580795	8.50308	5.25991	0.0185123	2.78898
BTAF1 ENSG00000095564	0.342824	0.119886	0.0642171	0.853523	0.183409	0.101033	0.0733157	0.0390592
BTBD1 ENSG00000064726	0.909905	0.192295	1.44843	0.149649	2.2541	0.0658571	0.464491	0.170392
BTBD10 ENSG00000148925	0.299804	0.123409	0.242997	0.0723113	0.785474	2.5028e-05	0.00297148	0.010427
BTBD11 ENSG00000151136	0.0599052	0.0705898	0.42661	0.129931	0.0157601	0.00334362	0.048015	0.0424987
BTBD16 ENSG00000138152	0.0140107	0.00639429	0.00994513	0.0286872	0.0402426	0.00815211	0.00276248	0.0130714
BTBD19 ENSG00000222009	0.0183524	0.0032066	0.0896693	2.16446e-07	0.00674893	0.0527707	0.0231947	0.0563811
BTBD2 ENSG00000133243	4.98762	1.47885	1.4977	4.02084	3.38422	0.299018	3.48884	5.30994
BTBD3 ENSG00000132640	0.191899	0.0770367	0.210594	0.0730847	0.0248249	0.0436377	0.0357564	4.54134
BTBD6 ENSG00000184887	1.14152	2.03023	1.20735	1.38854	5.8113	0.604378	0.553673	0.113761
BTBD7 ENSG00000011114	0.0818828	0.736784	0.384589	0.485888	0.488873	0.336379	0.410859	0.335505
BTBD8 ENSG00000189195	0.0187806	0.02961	0.0157202	0.00797443	0.194332	0.105346	0.0375446	0.0186915
BTBD9 ENSG00000183826	0.162546	0.0152449	0.277979	0.17794	1.18072	0.263394	0.0407289	0.0119339
BTC ENSG00000174808	0.0068765	0.0250612	0.0907879	0.025372	0.0184864	0.131034	0.020423	0.257747
BTD ENSG00000169814	0.924469	3.93608	0.449722	0.139066	0.0213195	0.0165795	0.603712	0.183256
BTF3 ENSG00000145741	3.73622	1.06153	0.514713	2.67563	3.92102	4.28885	0.0377634	0.0807449
BTF3L4 ENSG00000134717	0.0248058	0.0328308	0.804616	0.673947	1.41243	0.0518058	0.460971	0.295609
BTG1 ENSG00000133639	0.00142284	3.68329	0.912315	0.0938433	2.28483	2.36987	0.353496	3.15154
BTG2 ENSG00000159388	10.425	0.0320322	3.90181	1.92287	4.53937	12.7897	0.0737722	0.468478
BTG3 ENSG00000154640	0.0100571	0.0248666	0.805661	0.829945	0.328084	0.00375366	0.0120689	0.0334901
BTK ENSG00000010671	0.00162794	0.0740172	0.0140563	0.0155252	0.0026632	0.113579	0.149506	0.0460828
BTLA ENSG00000186265	0.0197754	0.0100309	0.00890795	0.0175754	0.0270249	0.00542806	0.021105	0.0162948
BTN2A1 ENSG00000112763	1.05834	0.0813672	0.210375	0.00531017	0.0113998	0.0604931	0.0607301	0.0855392
BTN2A2 ENSG00000124508	0.434232	9.43129e-11	0.0388741	2.40502e-10	0.175145	0.0541195	0.0884329	0.117017
BTN3A1 ENSG00000026950	0.00535137	1.17116	0.0126183	0.00230905	1.31106	0.0309989	0.257693	0.0414139
BTN3A2 ENSG00000186470	0.243363	0.118386	0.0843814	0.138411	0.146348	0.171925	0.0529098	0.060661
BTN3A3 ENSG00000111801	0.0120063	0.187363	0.0272055	0.211951	3.14303e-05	0.0952519	0.0108255	0.0408967
BTNL3 ENSG00000168903	0.13453	0.00156461	0.0086072	0.0325983	0.00430657	0.0223692	0.00428648	0.125329
BTNL9 ENSG00000165810	0.00720504	0.0041167	0.0444613	0.00844685	0.00592147	0.0547399	0.120509	0.0682297
BTRC ENSG00000166167	0.130547	0.0376496	0.155962	0.198819	0.214544	0.245246	1.0443	0.482472
BUB1 ENSG00000169679	0.00019926	0.00851168	0.00081495	0.0316301	0.00338878	0.0315757	0.000699572	0.00481955
BUB1B ENSG00000156970	0.0268518	0.0252019	0.0285607	0.00946657	0.00474216	0.0299592	0.047869	0.0135954
BUB3 ENSG00000154473	0.168299	0.106088	0.0175085	0.694589	0.422297	0.611899	0.0337228	0.0357431
BUD13 ENSG00000137656	1.35245	0.00767563	0.0283873	0.348473	0.0136926	0.0424439	0.0858029	0.0025688
BUD31 ENSG00000106245	4.2301	2.36744	2.91631	5.57412	2.5162	2.86857	0.976426	0.872612
BVES ENSG00000112276	0.236688	0.00468055	0.00271604	0.0052059	0.0107912	1.6178	0.0105546	0.00625431
BYSL ENSG00000112578	0.34011	0.141923	0.652551	0.0356293	0.0292031	0.0178759	0.446822	0.0221999
BZW1 ENSG00000082153	0.027075	0.0209787	1.68369	0.815446	0.0686904	0.117651	0.294195	0.383402
BZW2 ENSG00000136261	0.0104891	0.562603	0.246172	0.0220997	0.10936	0.0983276	0.291382	0.888206
C10orf10 ENSG00000165507	0.0326214	0.00677398	0.693285	0.051218	0.0413999	4.83696	0.0795931	0.123068
C10orf105 ENSG00000214688	0.00492202	0.0667605	0.00295145	0.0399501	0.0291051	0.00610371	0.00723008	1.17089e-05
C10orf107 ENSG00000183346	0.0474694	0.0749621	0.0134898	0.0353589	0.114807	0.0174727	0.232678	0.0344251
C10orf11 ENSG00000148655	0.0225862	0.849433	0.592985	0.0111961	1.70977	1.23557e-05	0.0649478	0.027505
C10orf128 ENSG00000204161	0.0725617	0.00338725	0.0768611	0.0149009	0.0658819	0.00208138	0.0379502	0.0438635
C10orf2 ENSG00000107815	0.544991	0.0174291	0.120925	0.0125513	1.27077	0.0277309	0.00962243	0.022578
C10orf35 ENSG00000171224	0.116185	0.0382665	0.0317335	0.00385546	1.22681	0.0113877	0.268835	0.00348292
C10orf53 ENSG00000178645	0.00496095	0.0151633	0.000955256	0.012197	0.00411847	0.00444534	0.0060524	0.000387813
C10orf54 ENSG00000107738	3.86666	3.32395	0.808007	0.094723	3.9335	7.48506	0.0985942	1.68046
C10orf55 ENSG00000222047	0.0486833	0.020121	0.000787495	0.00712432	0.00270084	0.0195984	0.0303348	0.0849646
C10orf76 ENSG00000120029	0.129196	4.51805	0.0487353	0.0285845	0.0500025	0.0137319	0.164533	0.0340893
C10orf82 ENSG00000165863	0.000846998	0.0355607	0.0196613	0.00273654	0.000549499	0.00530432	0.0051499	0.0107595
C10orf88 ENSG00000119965	0.436715	0.0203725	0.132425	0.0160635	9.00081e-05	0.13603	0.0372725	0.0321213
C10orf95 ENSG00000120055	0.00218711	0.000278642	0.0044123	0.0475451	0.00344687	3.42968e-05	0.0579274	0.000536096
C10orf99 ENSG00000188373	0.0752939	0.0209487	0.285898	0.0127296	0.00623255	0.0918503	0.0650575	2.10064
C11orf1 ENSG00000137720	1.47026	0.0376748	0.300257	0.092834	0.0297368	0.0197277	0.0700692	0.031644
C11orf16 ENSG00000176029	0.0158956	0.0438267	0.0144758	0.0103165	0.0145804	0.00354338	0.0164026	0.0948586
C11orf21 ENSG00000110665	0.0165299	0.106446	0.00504423	0.0188861	0.0218342	0.00116628	0.00246142	0.0260083
C11orf24 ENSG00000171067	3.53261	2.20422	0.635903	0.722531	1.82611	0.0634406	3.1039	0.0219636
C11orf31 ENSG00000211450	0.0220579	3.86391	1.56623	2.19307	0.12778	3.40873	2.66043	3.34617
C11orf45 ENSG00000174370	0.0361742	0.000447413	0.0275044	0.0108706	0.00423367	0.000892397	0.00680835	0.0871421
C11orf49 ENSG00000149179	0.193203	1.79846	0.0960351	0.0211665	1.82947	0.279441	0.680742	0.175961
C11orf52 ENSG00000149300	0.00783492	0.000960208	0.0302564	0.00205337	0.0292921	0.0162663	0.0015306	0.00199279
C11orf53 ENSG00000150750	0.00198376	0.0112935	0.0475732	6.509e-05	0.0164481	9.86914e-06	0.0198171	0.00176366
C11orf54 ENSG00000182919	0.00684985	0.466948	0.0662792	0.467208	0.150215	0.00274144	0.0495237	0.0457029
C11orf57 ENSG00000150776	0.0524005	0.403929	0.12653	0.0878588	0.0201666	0.162758	0.0376068	0.130439
C11orf58 ENSG00000110696	1.88092	3.36669	1.79874	0.296366	0.503045	0.944793	0.912768	0.530376
C11orf63 ENSG00000109944	0.0246371	0.0014334	0.00048763	0.0013071	0.0429541	0.0243344	0.0127521	0.0340558
C11orf65 ENSG00000166323	0.0573436	0.057299	0.00213371	0.00284367	0.00635026	0.011521	0.00443805	0.0185565
C11orf68 ENSG00000175573	2.65473	2.36007	0.28791	0.214328	0.846559	0.786722	0.367677	3.26641
C11orf70 ENSG00000137691	0.000711759	0.00174773	0.00998479	0.00156249	0.00134397	0.113709	0.00387909	0.00732226
C11orf71 ENSG00000180425	0.0501027	0.0915306	0.00364175	0.27952	0.0627885	0.033778	0.0351653	0.266477
C11orf74 ENSG00000166352	0.0634446	0.208243	0.0669109	0.0126153	0.0362909	0.0519203	0.106048	0.0219661
C11orf80 ENSG00000173715	0.0153946	0.238617	0.019788	0.148569	0.000797222	0.00706344	0.0155172	0.0141806
C11orf84 ENSG00000168005	0.204543	0.187117	0.013764	0.0250716	0.0471087	0.212322	0.00320026	0.0833546
C11orf87 ENSG00000185742	0.019906	0.101659	0.00949771	0.00892544	0.00378807	0.00214362	0.00734092	0.0136222
C11orf95 ENSG00000188070	1.48517	3.06262	0.023866	0.198669	0.391524	0.0250179	0.188322	1.31933
C11orf96 ENSG00000187479	0.004388	17.2289	0.240707	0.133531	3.91201	55.8784	0.137322	1.06098
C11orf98 ENSG00000278615	0.0114521	0.0941316	0.0156383	0.0159585	0.0376669	0.0396555	0.0288855	0.0192313
C12orf10 ENSG00000139637	4.47981	0.109641	2.8455	0.29175	1.02718	0.381062	0.583194	1.47582
C12orf29 ENSG00000133641	0.363005	0.00764691	0.0611608	0.050787	0.00871763	0.182575	0.0484215	0.220218
C12orf4 ENSG00000047621	0.0848567	0.200179	0.0537534	0.58415	0.237911	0.011991	0.117138	0.119515
C12orf40 ENSG00000180116	0.0148963	0.00226834	0.00303981	0.000172435	0.0001476	0.00159363	0.0246659	0.00142842
C12orf42 ENSG00000179088	0.029014	0.00387062	0.00604879	0.00654612	0.0136564	0.0518336	0.0112715	0.00440779
C12orf43 ENSG00000157895	1.67798	1.04558	0.427363	1.69641	0.591388	0.0508784	0.0286138	0.0733717
C12orf45 ENSG00000151131	0.793467	0.0418738	0.0824026	0.495826	0.0337571	0.00023883	0.625223	0.0997471
C12orf49 ENSG00000111412	0.0594686	0.0282579	0.558802	0.0745082	0.36187	0.127296	0.0308146	0.268102
C12orf50 ENSG00000165805	0.00368595	0.0401683	0.00656385	0.000694346	0.00720047	0.0250427	0.000690529	0.0125809
C12orf54 ENSG00000177627	0.165604	0.0258741	0.221667	0.0017009	0.0255088	0.0135567	0.0304466	0.0258013
C12orf56 ENSG00000185306	0.0284038	0.0148597	0.0137233	0.0396843	0.017547	0.0498326	0.0471333	0.00433765
C12orf57 ENSG00000111678	13.3913	9.44184	1.03107	4.1136	13.0809	4.53945	4.29217	4.78084
C12orf60 ENSG00000182993	0.361354	0.0624113	0.00851028	0.0593729	0.11408	0.00367311	0.138638	0.0489539
C12orf65 ENSG00000130921	0.0624175	0.940027	0.0333158	0.0839518	0.00180969	0.092198	0.016901	0.513672
C12orf66 ENSG00000174206	0.000670164	0.00676736	0.0157272	0.606624	0.123655	0.0231579	0.0318897	0.635402
C12orf71 ENSG00000214700	0.0093947	0.0240917	0.0130709	0.00273221	0.00251521	0.00440196	0.0181137	0.0313499
C12orf73 ENSG00000204954	0.00280084	0.010344	0.0139351	0.420159	0.483849	0.0833381	0.00598173	0.0884737
C12orf75 ENSG00000235162	1.82375	0.550936	0.0205269	0.0429236	0.00974255	0.112288	0.0184757	0.187389
C12orf76 ENSG00000174456	0.368436	1.06279	0.107256	0.479189	0.0324023	0.101954	0.00247049	0.0339568
C14orf1 ENSG00000133935	0.504999	5.47523	1.59785	2.74928	3.03371	1.45647	0.871321	1.07875
C14orf105 ENSG00000100557	0.003736	0.1378	0.0423947	5.62658e-05	0.0246518	0.0118165	0.00275314	0.00695816
C14orf119 ENSG00000179933	0.00768951	0.951336	0.0462827	0.0745935	0.146533	0.304958	0.48311	0.0893385
C14orf132 ENSG00000227051	0.00497092	0.441105	0.0790162	0.117035	0.299385	0.0899179	0.000111538	0.00676521
C14orf142 ENSG00000170270	4.67635e-05	0.0386249	0.0281624	0.00526651	0.0216443	0.0254819	0.542455	0.095473
C14orf159 ENSG00000133943	0.55236	1.08086	0.228284	0.662931	0.0857955	0.0263987	0.0283523	0.273355
C14orf166 ENSG00000087302	1.49527	2.83456	0.621557	0.226067	0.308299	0.0662361	0.0922178	0.793263
C14orf169 ENSG00000170468	0.190958	0.000568104	0.0980844	0.0317115	0.0205788	0.0384696	0.00382014	0.00277092
C14orf178 ENSG00000197734	0.0253659	0.00327281	0.00560198	0.00347649	0.0177562	0.02315	0.00259871	0.00157187
C14orf180 ENSG00000184601	8.6597e-05	0.023548	0.000902151	0.00300428	0.0514129	0.0563291	0.00293861	0.0629604
C14orf2 ENSG00000156411	3.09279	15.4386	1.09848	0.814439	1.88689	1.89173	1.5355	0.00985685
C14orf28 ENSG00000179476	0.0167771	0.013962	0.0271769	0.340665	0.0174446	0.00297459	0.0106899	0.000126436
C14orf37 ENSG00000139971	0.0106943	0.0871831	0.00858838	0.0410231	0.00189109	0.0147462	0.254011	0.0407457
C14orf39 ENSG00000179008	0.0549314	0.0110312	0.00276609	0.00491115	0.00377121	0.00471432	0.0596137	0.00398793
C14orf79 ENSG00000140104	0.00400555	0.425217	0.172961	0.878355	0.508841	0.127602	0.491098	0.177553
C14orf80 ENSG00000185347	0.105757	0.0464086	0.0611706	0.357061	0.0136805	0.508561	0.0304295	0.100132
C14orf93 ENSG00000100802	0.666761	0.00098561	0.0298137	0.0605911	0.141276	0.740194	0.0214137	0.0301277
C15orf39 ENSG00000167173	0.111645	1.52411	0.331375	0.0229022	1.78788	0.474602	0.0659404	0.140557
C15orf40 ENSG00000169609	0.638227	0.68046	1.08897	0.149714	0.192285	0.21464	0.828085	0.408657
C15orf41 ENSG00000186073	0.0330635	0.025169	0.126332	0.0226226	0.0650091	0.191941	0.00894095	0.404892
C15orf48 ENSG00000166920	0.0368261	0.00477496	0.508701	0.798683	0.104184	0.00021471	1.0885	1.26597
C15orf52 ENSG00000188549	1.66701	1.16	0.0950665	0.0491728	0.0761831	0.234983	0.0245051	0.0069096
C15orf53 ENSG00000175779	0.00517555	0.0021329	0.000672038	0.0229724	0.0392408	0.00227793	0.0247319	0.0173712
C15orf57 ENSG00000128891	0.200279	1.12099	0.170834	0.00699885	0.100673	0.0531093	0.0123193	1.2299
C15orf59 ENSG00000205363	2.33805	0.0484521	0.616153	0.0426552	0.0652738	1.18014	1.12277	0.17104
C15orf61 ENSG00000189227	0.00607506	0.485779	0.0169277	0.651477	0.100039	0.0294365	0.658461	0.0324958
C15orf62 ENSG00000188277	0.00124931	0.000541111	0.0535412	0.0166024	0.00547119	0.0199003	0.0136161	0.0406107
C15orf65 ENSG00000261652	0.0598852	0.0326951	0.00418982	0.0149512	0.0231021	0.000975456	0.0240034	0.000550862
C16orf13 ENSG00000130731	5.27468	3.17182	0.244189	3.02869	0.857077	0.467096	0.941482	1.10698
C16orf45 ENSG00000166780	1.63969	0.506788	0.137078	0.121601	0.0225456	1.26506	0.0248354	0.0563277
C16orf46 ENSG00000166455	0.00912084	0.221871	0.000105299	0.0139119	0.0011146	0.0262115	0.00125413	0.0012661
C16orf52 ENSG00000185716	0.488923	0.123094	0.346518	0.340399	0.0448428	0.0448412	0.0792333	0.00691785
C16orf54 ENSG00000185905	0.0556191	0.00492554	0.00230167	0.0288002	0.419771	0.149281	0.00632896	0.0317163
C16orf58 ENSG00000140688	1.35732	11.369	0.422219	3.43641	0.284332	0.0923078	2.98181	0.0446303
C16orf59 ENSG00000162062	0.0312853	0.0224052	0.139339	0.499462	0.0435932	0.0166765	0.000474517	0.000403863
C16orf62 ENSG00000103544	2.7345	0.00946642	0.0149351	0.168623	1.33081	0.697475	0.337033	0.733099
C16orf70 ENSG00000125149	0.735348	1.61283	0.0918832	0.323261	0.0756161	0.00259732	0.440226	0.0396079
C16orf71 ENSG00000166246	0.0149907	0.015007	0.0446539	0.0171585	0.00428712	0.0119464	0.00445688	0.0453737
C16orf72 ENSG00000182831	0.00521959	0.210077	0.0617205	0.169386	0.0652866	0.328446	0.436785	0.35819
C16orf74 ENSG00000154102	0.0803437	0.044223	0.00985675	0.00408463	0.00451052	0.906921	0.0115341	2.41419
C16orf78 ENSG00000166152	0.0162272	0.0028111	0.00678331	0.00202702	0.00308951	0.00147272	0.00144242	0.0116456
C16orf86 ENSG00000159761	0.156246	0.0886702	0.0701752	0.00541362	0.582233	0.323461	0.0220344	0.0236106
C16orf87 ENSG00000155330	0.0039301	0.0152377	0.00921611	0.613767	0.0559801	0.00739609	0.143886	0.0755911
C16orf89 ENSG00000153446	0.207068	2.22226	0.265066	0.00407267	0.0376123	0.0572673	0.0331458	3.00538
C16orf91 ENSG00000174109	0.273112	0.951938	0.387334	0.00194197	0.217288	0.0347214	0.243709	0.0544428
C16orf92 ENSG00000167194	0.0386518	0.0183044	0.00108165	0.00492342	0.00254928	0.0225253	0.00567201	0.000931929
C16orf95 ENSG00000260456	0.0255071	0.00105787	0.00638751	0.0285712	0.00164992	0.0572918	0.0232606	0.0227215
C16orf96 ENSG00000205832	0.0152336	0.0631415	0.0186822	0.00349803	0.0312975	0.0133048	0.00166574	0.000943459
C17orf105 ENSG00000231256	0.00664044	0.00234698	0.0143693	0.0133047	0.0094961	0.00625605	0.00982093	0.00670412
C17orf107 ENSG00000205710	0.153768	0.0987713	0.566242	0.00893377	0.940114	0.27412	0.0467766	0.0035963
C17orf49 ENSG00000258315	0.06399	0.03315	0.210539	0.292352	0.0514137	0.0196079	0.00596077	0.0449339
C17orf51 ENSG00000212719	0.170747	0.744541	0.00135321	0.0103234	0.0666717	0.151744	0.328222	0.0442029
C17orf53 ENSG00000125319	0.00859514	0.0111264	0.00091759	0.0286885	0.116108	0.0644973	0.030951	0.0016343
C17orf58 ENSG00000186665	0.13018	0.0608777	0.142311	0.22669	0.00653152	0.0063609	0.118938	0.0872186
C17orf62 ENSG00000178927	2.84805	0.984317	0.67903	3.24787	1.9335	0.161934	2.05518	0.8286
C17orf64 ENSG00000141371	0.00966836	0.0148103	0.00598723	0.00695416	0.0064221	6.03814e-05	0.00188815	0.0487098
C17orf67 ENSG00000214226	0.11342	0.0253908	0.0112294	0.392527	0.0242091	0.0283059	0.0113689	0.0275705
C17orf74 ENSG00000184560	0.001214	0.0195307	0.0233901	0.00767654	0.000792254	0.0536337	0.00261793	0.00832602
C17orf75 ENSG00000108666	0.176213	0.093321	0.356413	0.116853	0.050225	0.0714177	0.0823104	0.0036261
C17orf78 ENSG00000278505	2.54268e-05	0.00758824	0.024861	0.0274525	0.00111788	0.00781102	0.0349752	0.00605216
C17orf80 ENSG00000141219	0.0240997	1.39087	0.0566454	0.0245863	1.58936	0.595699	0.0330421	0.000311662
C17orf89 ENSG00000224877	3.01027	4.92465	1.98852	2.10509	3.18047	0.0813194	1.69162	0.0289603
C17orf96 ENSG00000273604	0.0125902	0.0358037	0.0114527	0.02151	0.0459982	0.730068	0.00500061	0.0228908
C17orf97 ENSG00000187624	0.000120544	0.152512	0.123954	0.33606	0.154533	0.117275	0.0016409	0.00528168
C17orf98 ENSG00000275489	0.0215385	0.00534131	0.18205	0.0258176	0.000698773	0.00446496	0.0107288	0.0238098
C17orf99 ENSG00000187997	0.0679425	0.00728243	0.0251198	0.0184208	0.0315369	0.000862738	0.000751406	0.126475
C18orf21 ENSG00000141428	0.0351506	0.00259112	0.094178	0.0813548	0.0554217	0.0306506	0.215983	0.423333
C18orf25 ENSG00000152242	0.0277946	0.0957471	0.138873	0.406439	0.0366633	0.288809	0.130101	0.383266
C18orf32 ENSG00000177576	1.02878	0.195297	0.530075	0.542478	0.0924238	0.381749	0.383931	0.0206827
C18orf54 ENSG00000166845	0.0316859	0.00351477	0.020758	0.0123164	0.00686963	0.0510705	0.00126744	0.00172142
C18orf63 ENSG00000206043	0.000180807	0.0013548	0.000484892	0.000331936	0.00089531	0.000202292	0.00188663	0.000410032
C18orf8 ENSG00000141452	0.0370791	0.0206092	0.991537	2.34266	0.00391609	0.0288947	0.0582484	0.00120346
C19orf12 ENSG00000131943	4.379	0.788414	2.36733	0.101389	0.0328088	0.0222175	0.0303737	0.00456335
C19orf18 ENSG00000177025	0.629496	0.100704	0.0436442	0.0193382	0.0337221	0.0599816	0.0289162	0.0141092
C19orf24 ENSG00000228300	0.192394	2.33183	0.191799	1.25974	0.108169	5.3186	1.93233	2.69836
C19orf25 ENSG00000119559	0.388864	3.31618	0.0583631	1.34123	1.29791	3.37026	0.21951	0.0232064
C19orf33 ENSG00000167644	0.21948	0.074771	0.6502	0.322185	3.5012	2.66492	0.0391348	0.108235
C19orf35 ENSG00000188305	0.000105567	0.00524596	0.0349298	0.00533291	0.00487973	0.0109089	0.00640326	0.0218327
C19orf38 ENSG00000214212	0.0495586	0.110997	0.0315677	0.142528	0.205614	0.161371	0.0218206	0.103211
C19orf43 ENSG00000123144	1.74352	13.3573	4.10867	2.50048	0.179655	5.24758	0.368872	3.34825
C19orf44 ENSG00000105072	1.15807	0.0647547	0.0999544	0.360335	0.0952756	1.01153	0.00273106	0.338776
C19orf45 ENSG00000198723	0.0229171	0.00147812	0.0620066	0.0483911	0.00511678	0.0152208	0.0373084	0.0106301
C19orf47 ENSG00000160392	0.00347331	0.0364361	0.0094604	0.995194	2.27104	0.0149632	0.000495051	1.28976
C19orf48 ENSG00000167747	1.39292	1.86506	0.0652648	3.71673	0.118234	5.79386	3.08696	0.22977
C19orf52 ENSG00000142444	0.021712	0.37189	0.10529	0.0272201	1.32686	0.181673	0.132533	0.0372059
C19orf53 ENSG00000104979	5.29055	12.8151	0.261162	2.63867	2.18591	1.61945	2.26782	5.70932
C19orf54 ENSG00000188493	0.211052	0.126272	0.0417998	0.44883	0.00301584	0.438779	0.0269493	0.021782
C19orf57 ENSG00000132016	0.300299	0.00218079	0.0193757	0.319934	0.0153046	0.158844	0.12348	0.000438551
C19orf60 ENSG00000006015	2.52972	2.0864	0.0823312	0.0205604	3.46695	1.37893	2.91219	0.392086
C19orf66 ENSG00000130813	0.287406	0.738873	0.2852	0.0109495	0.153592	0.558305	2.19797	0.317649
C19orf67 ENSG00000188032	0.0263288	0.0096759	0.0232418	0.039757	0.0160255	0.0117933	0.0346468	0.0620677
C19orf68 ENSG00000185453	0.240178	1.14451	0.0070427	0.059209	0.0204194	0.000286841	0.389069	0.0443149
C19orf70 ENSG00000174917	8.10971	0.167006	3.02054	0.24744	5.09518	6.45128	3.34111	2.61005
C19orf71 ENSG00000183397	0.00283389	0.0413143	0.00987081	0.000304652	0.0583034	0.0128568	0.00152583	0.0106543
C19orf73 ENSG00000221916	0.010869	0.0609046	0.0234542	0.263136	0.0371744	0.0435832	0.0660718	0.132685
C19orf81 ENSG00000235034	0.0927935	0.000751054	0.0268531	0.281382	0.0763444	0.0228043	1.08193	0.000177572
C19orf84 ENSG00000262874	0.0153694	7.51965e-06	0.00210885	0.000387473	0.00745119	0.00822725	0.00934248	0.00716955
C1D ENSG00000197223	0.0257276	0.027892	0.367057	0.210821	0.0944143	0.310738	0.00669026	0.429469
C1GALT1 ENSG00000106392	0.00602599	0.011752	0.211908	0.215814	0.0788592	0.686143	0.00072697	0.00135466
C1GALT1C1 ENSG00000171155	0.10836	0.00481922	0.153387	0.00776566	0.132629	0.0429362	0.707099	0.0139786
C1GALT1C1L ENSG00000223658	0.0117604	0.00144124	0.0180919	0.00203672	0.0111911	0.000756739	0.00270984	0.0365932
C1QA ENSG00000173372	17.9705	0.0528523	0.0203138	0.00313961	5.87157	13.2119	1.84896	2.53778
C1QB ENSG00000173369	10.9501	2.5108	0.0739063	0.0166446	3.62902	6.68642	0.0314001	4.99957
C1QBP ENSG00000108561	0.692971	0.0590267	2.94467	1.40035	0.343965	0.0109179	1.21496	3.03799
C1QC ENSG00000159189	3.9499	0.768221	0.0427564	0.038786	2.11804	4.17693	0.163636	0.575743
C1QL1 ENSG00000131094	6.03317	0.0601152	0.178931	0.0215324	0.150682	0.000685449	0.00400723	0.0587917
C1QL2 ENSG00000144119	0.00789394	0.000701051	0.00880489	0.00785768	1.77142e-05	0.0461053	0.00737088	0.0176885
C1QL3 ENSG00000165985	0.0409648	0.0396428	0.00331464	0.0113031	0.00266122	0.0149214	0.0617447	0.00524386
C1QL4 ENSG00000186897	0.00602512	0.0160743	0.0218175	0.017599	0.000135632	0.00346027	0.0439522	0.00128466
C1QTNF1 ENSG00000173918	14.4244	3.16584	0.891793	0.00348006	0.0620069	0.502098	0.206241	0.474694
C1QTNF2 ENSG00000145861	1.1722	1.41548	0.00164025	0.012035	0.1639	0.88226	0.132681	0.0119774
C1QTNF3 ENSG00000082196	0.00444836	0.148071	0.264281	0.0373675	0.0113222	0.000962002	0.0248517	0.0913617
C1QTNF4 ENSG00000172247	0.538218	0.338062	0.0112138	0.00867994	0.349073	0.00166068	0.154308	0.00036293
C1QTNF5 ENSG00000223953	0.0119203	0.0181643	0.0130564	0.00375945	0.0503488	0.018943	0.0267122	0.029663
C1QTNF6 ENSG00000133466	0.0785003	0.146585	0.0514667	0.0463931	0.832804	0.0212321	0.0875303	0.022613
C1QTNF7 ENSG00000163145	0.05732	0.834464	0.00666368	0.0405752	0.0321062	0.0255119	0.0589728	0.237872
C1QTNF9 ENSG00000240654	0.00172493	0.00998013	0.0217703	0.0240915	0.0196527	0.0176695	0.00146184	0.0196081
C1QTNF9B ENSG00000205863	0.00259209	0.0106513	0.00523539	0.117309	0.0310989	0.0129513	0.00962982	0.067069
C1QTNF9B-AS1 ENSG00000281899	0.104497	0.0122226	0.0338387	1.14844	0.199014	0.355191	0.207565	0.313433
C1R ENSG00000159403	34.9994	12.0786	0.0939533	0.0608366	25.7595	20.0438	0.631578	0.452415
C1RL ENSG00000139178	0.241427	6.20162	0.655328	0.277712	3.35241	0.45227	0.352947	0.0244311
C1S ENSG00000182326	4.52652	8.6683	0.0861611	0.0119153	4.24842	4.40819	0.104659	1.50725
C1orf101 ENSG00000179397	0.030369	0.0446006	0.00332883	0.00913341	0.0162353	3.20437e-05	0.00226977	0.0090325
C1orf105 ENSG00000180999	0.00128979	0.000326748	0.000284097	0.0196546	0.0135131	0.00324655	0.00191653	0.00395234
C1orf106 ENSG00000163362	0.0198165	0.173645	1.65958	1.05393	0.0378655	0.0565973	0.148798	1.1281
C1orf109 ENSG00000116922	0.00304278	0.00451937	0.727947	0.215609	0.0215593	0.0282166	0.00642675	0.111195
C1orf112 ENSG00000000460	0.132223	0.00177351	0.195069	6.29455e-05	0.0197702	0.101386	0.0175038	0.0217067
C1orf115 ENSG00000162817	0.0230295	0.286097	0.625154	0.512118	0.0208143	0.12055	0.68886	0.00430892
C1orf116 ENSG00000182795	5.50608	6.0912	2.84388	6.50211	0.0831884	0.276567	7.70405	0.474673
C1orf122 ENSG00000197982	6.64106	4.88375	0.704634	3.38991	0.095232	1.20829	3.13818	0.353795
C1orf123 ENSG00000162384	0.0518348	3.49275	0.129213	0.0532059	0.135708	4.80022	0.631791	0.0576714
C1orf127 ENSG00000175262	0.0119866	0.0108006	0.00136002	0.00703164	0.00402489	0.00187512	0.00465959	0.0053916
C1orf131 ENSG00000143633	0.00384123	0.0185846	0.0472331	0.147097	0.00431126	0.0383808	0.190214	0.0041306
C1orf141 ENSG00000203963	0.0448036	0.010514	0.00404313	0.0448906	0.000661052	0.000107943	0.000157245	0.00814473
C1orf145 ENSG00000162913	0.0277441	0.0089774	7.77498e-06	0.00136547	0.000221451	0.0140053	0.0262557	0.00244526
C1orf158 ENSG00000157330	0.0015914	0.00164438	0.0338938	0.12798	0.0182901	0.000858186	0.0819843	0.0159647
C1orf159 ENSG00000131591	0.0871861	1.10971	0.0931331	0.670019	1.70828	0.355384	0.19193	0.482962
C1orf162 ENSG00000143110	0.0625195	0.143113	0.00262798	0.0112773	0.00632034	1.54005	0.0101265	0.561237
C1orf167 ENSG00000215910	0.002777	0.0111526	0.00706066	0.00557775	0.0203432	0.0686514	0.0267864	0.597512
C1orf168 ENSG00000187889	0.00394761	0.00223984	0.137455	0.0259283	0.0104419	0.00389694	0.09505	0.0163921
C1orf174 ENSG00000198912	0.0601274	1.12303	0.419547	0.105632	0.0185752	0.00518679	0.0743128	0.036018
C1orf186 ENSG00000263961	0.0582277	0.0846297	0.0119725	0.462742	0.00816233	0.00247097	0.007185	0.0285775
C1orf194 ENSG00000179902	0.00201572	0.000316628	0.000225725	0.0471615	0.0418578	0.00513403	0.0329629	0.00382169
C1orf198 ENSG00000119280	1.49495	0.0353084	1.32567	1.82592	1.09133	3.12728	1.0873	0.14584
C1orf204 ENSG00000188004	0.00853193	0.349715	0.0216701	0.109881	0.00282239	0.0703487	0.000359949	0.00122941
C1orf21 ENSG00000116667	2.8926	1.05618	0.777246	2.48842	0.0572658	0.136162	0.298285	2.16701
C1orf210 ENSG00000253313	0.221842	1.96407	0.0204512	0.176819	0.0667658	0.0392938	0.129094	0.0110203
C1orf216 ENSG00000142686	0.201647	0.237837	0.0498695	0.232331	0.698465	0.890904	0.0232587	0.1327
C1orf226 ENSG00000239887	0.028714	0.0518725	0.207922	0.250502	0.114221	0.0365932	0.0698539	0.00719948
C1orf228 ENSG00000198520	0.00603639	0.0513589	0.035471	0.0102989	0.0662446	0.0188738	0.00676346	0.149403
C1orf234 ENSG00000227868	0.011989	0.0196422	0.00131492	0.0213534	0.0224686	0.0177873	0.0387326	0.0121968
C1orf27 ENSG00000157181	1.72651	6.0529e-05	0.0890584	0.0161782	0.0159618	0.0307007	0.725011	0.165251
C1orf35 ENSG00000143793	4.07323	0.793121	0.357341	1.09438	0.08564	0.00377092	0.0134972	0.101146
C1orf43 ENSG00000143612	0.967589	5.11926	2.01736	1.47574	0.102497	0.582947	0.758012	0.24953
C1orf50 ENSG00000164008	0.072153	0.00177485	0.016992	0.102949	0.103301	0.0141422	0.0312897	0.0847669
C1orf52 ENSG00000162642	0.00728791	0.0856268	0.0217852	0.00296423	1.03128	0.0230989	1.22077	0.195474
C1orf53 ENSG00000203724	0.038234	0.0958167	0.00716029	0.0807785	0.0850102	0.02352	0.224165	0.0118898
C1orf54 ENSG00000118292	0.0676809	3.11677	0.028396	0.0190998	0.0965478	0.0278892	0.0381482	0.0120493
C1orf56 ENSG00000143443	0.302515	2.36096	0.1686	0.746698	0.0163887	0.237446	0.434453	0.00607115
C1orf61 ENSG00000125462	0.058174	0.0114833	0.0131723	0.0142923	0.00120594	0.0197619	0.00129616	0.0320432
C1orf64 ENSG00000183888	0.145545	0.0363139	0.0114318	0.0230281	0.0182773	0.00284659	1.33306e-06	0.0262444
C1orf74 ENSG00000162757	0.023548	0.420229	1.28406	0.116782	0.0683589	0.0768808	0.00325492	0.0144691
C1orf94 ENSG00000142698	0.011812	0.0213844	3.25339e-05	0.00955032	0.000479421	0.00047521	0.0196514	0.0481367
C2 ENSG00000166278	0.12944	0.00734601	2.34215	0.902615	1.62897	0.0421455	0.113325	0.613914
C20orf144 ENSG00000149609	0.00336765	0.00952619	0.0017226	0.041257	0.0039317	0.0136803	0.037021	0.00493386
C20orf194 ENSG00000088854	0.333875	0.0391427	0.224007	0.0531707	0.0841277	0.93052	0.82336	0.0396773
C20orf196 ENSG00000171984	0.0236633	0.603096	0.0674208	0.0458811	0.00719601	0.112874	0.0114767	0.0379489
C20orf24 ENSG00000101084	1.14841	0.0229022	0.827567	0.8011	0.394648	0.0659001	0.897476	0.0358461
C20orf27 ENSG00000101220	0.0642263	2.79915	0.00862533	0.138133	0.346951	5.77126	1.13272	1.81827
C20orf96 ENSG00000196476	0.83061	0.0728284	0.277968	0.0247247	0.24743	0.563288	0.372874	0.0295336
C21orf2 ENSG00000160226	0.0715159	3.08958	0.0168255	0.0669804	1.21722	2.11914	0.452921	1.17875
C21orf33 ENSG00000160221	0.740102	0.658262	0.581393	0.231265	0.351831	0.112088	0.0463817	0.111458
C21orf58 ENSG00000160298	0.0307335	0.137026	0.0265842	0.527821	0.552615	0.0199232	0.0119601	0.103419
C21orf59 ENSG00000159079	0.132357	0.0168121	0.221136	0.316486	0.365802	0.0867343	0.00487297	0.226831
C21orf91 ENSG00000154642	0.0491723	0.142185	0.0991265	0.625333	0.00574429	1.04494	0.00234878	0.0117352
C22orf15 ENSG00000169314	0.0334141	0.0162212	0.00426359	0.00996219	0.268505	0.0171328	0.0165421	0.00104619
C22orf23 ENSG00000128346	0.0234747	0.0130258	0.00539495	0.00839246	0.0231512	0.152093	0.00405269	0.00799892
C22orf29 ENSG00000215012	1.05219	2.12043	0.00814613	0.440388	0.272092	1.1645	0.0156968	0.0392804
C22orf31 ENSG00000100249	5.61082e-05	0.0165804	0.0118254	0.0240557	0.00115167	0.0124436	0.019863	0.0308251
C22orf39 ENSG00000242259	3.62375	6.57586	1.79683	2.77634	0.119625	4.09669	0.772956	1.72228
C22orf42 ENSG00000205856	0.0190182	1.63585e-05	0.00464967	0.00446181	5.51709e-07	0.000754108	0.0533546	0.00110766
C22orf46 ENSG00000184208	0.212309	0.0958502	0.0502553	0.496945	0.067578	0.180255	0.0143564	0.900773
C2CD2 ENSG00000157617	1.03676	4.73626	2.72677	2.27766	1.42746	0.754539	0.0259195	3.85613
C2CD2L ENSG00000172375	0.0479328	0.628484	0.130012	0.112865	0.800026	0.327222	0.259836	0.114591
C2CD3 ENSG00000168014	0.23462	0.00011963	0.336617	0.0507899	0.0595569	0.212944	0.0326902	0.0307696
C2CD4A ENSG00000198535	0.0140541	0.0340318	0.00235812	0.0091457	0.0271791	0.0166057	0.00982924	0.00274566
C2CD4B ENSG00000205502	0.248482	0.540446	0.175746	0.0307008	0.119728	0.261212	0.96805	0.00149467
C2CD4C ENSG00000183186	0.0279517	0.00202583	0.0516537	0.0217536	0.12352	0.429488	0.0029944	0.0439783
C2CD4D ENSG00000225556	0.0363699	0.0386237	0.149909	0.599635	0.0167112	0.00530619	0.0484649	0.106465
C2CD5 ENSG00000111731	0.000853713	0.208903	0.0458253	0.0162088	0.015118	0.0392548	0.153166	0.00952426
C2orf15 ENSG00000273045	0.0164179	0.00133243	0.121973	0.0111832	0.00418509	1.76253e-05	0.0191741	0.00928553
C2orf40 ENSG00000119147	2.95163	0.0474401	0.070869	0.0222268	0.0750638	0.0814845	0.00528402	0.00166133
C2orf42 ENSG00000115998	0.320955	0.103418	0.00291454	0.0837185	0.0863466	0.115641	0.0609831	0.0547541
C2orf47 ENSG00000162972	0.010195	0.0936436	0.20566	0.018945	0.0323884	0.0118293	0.0303468	0.027953
C2orf49 ENSG00000135974	0.0791834	0.0370086	0.267376	0.0149334	1.12786	0.313082	0.105876	0.603012
C2orf50 ENSG00000150873	0.00115288	0.00703618	0.019319	0.00266149	0.0671116	0.00640228	0.00541041	0.00603026
C2orf54 ENSG00000172478	1.96618e-05	0.0117485	0.000220433	0.0128819	0.470782	0.163068	0.0151493	0.0300407
C2orf66 ENSG00000187944	0.00819657	0.00991804	0.0160213	2.88567e-05	0.0328239	0.0231297	0.0127838	0.00172233
C2orf68 ENSG00000168887	0.0564998	1.77929	0.234491	1.14686	0.489012	1.95827	2.67371	0.248317
C2orf69 ENSG00000178074	0.01181	0.026765	0.0223149	0.0205142	0.0445317	0.000228112	0.0682514	0.0117576
C2orf70 ENSG00000173557	0.00265688	0.0721724	0.00896522	0.0424952	0.00737297	0.0144789	0.00724131	0.038245
C2orf71 ENSG00000179270	0.0392082	0.00611059	0.0226282	0.0104921	0.00111136	0.0334018	0.00363186	0.00560029
C2orf72 ENSG00000204128	0.552366	0.60867	0.642988	0.992978	0.0749062	0.0950967	0.916001	0.0401113
C2orf73 ENSG00000177994	0.0036967	0.00269241	0.0229851	0.0500856	0.00153634	0.00348625	0.0229188	0.0264385
C2orf74 ENSG00000237651	0.0173614	0.0217708	0.0075215	0.00150098	0.000436975	0.0861756	0.00531764	0.00688417
C2orf76 ENSG00000186132	0.0283574	0.00638414	0.00224732	0.0812492	0.0234987	0.00617294	0.0130938	0.00425135
C2orf78 ENSG00000187833	0.00465514	0.0164382	0.004302	1.30168e-05	0.00534271	0.00448256	0.0123663	0.00745976
C2orf80 ENSG00000188674	0.0198435	0.0129631	0.000982817	0.0132785	0.00553905	0.0801167	0.00744622	0.0235551
C2orf81 ENSG00000159239	0.0298141	0.0367858	0.017591	0.492618	0.0604782	0.0104225	0.0081604	0.208045
C2orf82 ENSG00000182600	0.0167633	0.0204554	0.000511119	0.0861501	0.4017	0.0744769	0.000468205	0.00158119
C2orf83 ENSG00000042304	0.00126583	0.0540463	0.0267213	0.0044637	0.0217272	0.0232307	0.00262842	0.0365433
C2orf88 ENSG00000187699	0.0267743	0.0924396	0.0217894	0.046322	0.0134201	0.651608	0.0280491	0.0263043
C3 ENSG00000125730	12.6133	6.18352	0.433252	0.0390457	30.8381	10.5434	0.0454395	3.90208
C3AR1 ENSG00000171860	0.135221	0.254289	0.216299	0.0350271	3.19226	0.0148182	0.0366672	0.0158644
C3orf14 ENSG00000114405	0.0855166	0.0131313	0.298191	0.108639	0.0267508	0.00804999	0.168023	0.0471455
C3orf18 ENSG00000088543	0.12377	0.695067	0.0603631	0.0110975	1.69306	0.908162	0.846369	0.0434887
C3orf20 ENSG00000131379	0.0129506	0.00223249	0.0121193	0.0195063	0.00406297	0.00819686	0.0165569	0.000256893
C3orf22 ENSG00000180697	0.0014913	0.00627671	0.0012277	0.00188848	0.000148762	0.0102996	0.0075716	0.00127849
C3orf33 ENSG00000174928	0.0145331	0.124439	0.57762	0.290432	0.0333841	0.0812022	0.0369621	0.0443465
C3orf36 ENSG00000221972	0.00322743	0.0405088	0.000445124	0.00204457	0.0185888	0.0346698	0.00150088	0.0636781
C3orf38 ENSG00000179021	0.13856	0.080286	0.0083185	0.0525083	0.0152856	0.0577252	0.0288455	0.0216426
C3orf49 ENSG00000163632	0.00771658	0.0132147	0.0117484	0.000964577	0.00157515	0.000308448	0.000286761	0.00189416
C3orf52 ENSG00000114529	0.0300342	0.00423895	1.03111	0.00179769	0.00815261	0.0447558	0.0532374	0.0384405
C3orf58 ENSG00000181744	0.0156036	0.00339677	0.00796734	0.215716	0.130673	0.845924	0.0037614	0.163553
C3orf62 ENSG00000188315	0.24166	1.46557	0.503239	1.01926	0.0715074	0.288561	0.0209532	0.0344506
C3orf70 ENSG00000187068	0.719495	0.018582	0.00834415	0.0200746	0.436493	0.241774	0.034696	0.0129406
C3orf80 ENSG00000180044	0.0393136	0.00431078	0.0315688	0.0394153	0.0156761	0.000859346	0.00618262	0.0474066
C4A ENSG00000244731	4.56771	0.904779	0.0811068	0.0472793	7.75882	1.82737	0.149001	2.51129
C4B ENSG00000224389	14.1923	2.53218	1.16657	0.109492	28.4583	9.32111	0.0394946	9.68474
C4BPA ENSG00000123838	0.0129051	0.0073594	0.00393305	0.0275511	0.0185661	0.00431074	0.013727	0.061568
C4BPB ENSG00000123843	0.0118943	0.0407081	0.00259912	0.00380962	0.00898292	0.0368453	0.0240114	0.00463782
C4orf17 ENSG00000138813	0.00104864	0.00986609	0.0629967	0.00629261	0.001808	0.00708032	0.0010841	0.00386814
C4orf19 ENSG00000154274	0.0272515	0.00621489	0.0450433	0.0225494	0.0129393	0.0288801	0.0146937	0.171646
C4orf22 ENSG00000197826	0.00027217	0.000416866	0.0136054	0.018355	0.00343231	0.0446527	0.0142288	0.000838282
C4orf3 ENSG00000164096	3.7419	2.66469	1.56684	1.90034	0.352293	0.0156052	0.288988	0.951312
C4orf32 ENSG00000174749	0.0269072	0.0218069	0.0576091	0.352399	0.0795918	0.218666	0.125948	0.078859
C4orf33 ENSG00000151470	0.0664792	0.00446875	0.00355398	0.0676702	0.0046618	0.00669602	0.0381277	0.0252421
C4orf36 ENSG00000163633	0.501893	0.0461533	0.18905	0.0456233	0.0177996	0.126071	0.0824067	0.0879005
C4orf46 ENSG00000205208	0.0660414	0.00450189	0.075095	0.000996808	0.0184394	0.0115733	0.0391924	0.00899627
C4orf48 ENSG00000243449	2.38736	2.96984	0.0385541	0.780248	2.10308	0.119691	0.0151454	0.263634
C4orf50 ENSG00000181215	0.00215437	0.0124522	0.00294541	0.0015651	0.00613634	0.0657017	0.00519943	0.00225925
C5 ENSG00000106804	0.0622187	0.00359636	0.257935	0.104058	0.0317062	0.0959749	0.0174586	0.0111339
C5AR1 ENSG00000197405	0.083044	0.0298739	0.533211	0.434677	0.458797	0.306125	0.0664007	0.113282
C5AR2 ENSG00000134830	0.17683	0.0400875	0.0701339	0.00832565	0.0181375	0.00489232	0.00203987	0.00657992
C5orf15 ENSG00000113583	0.00205189	0.11844	2.96691	5.63584	3.2315	0.878493	1.69006	0.00202257
C5orf22 ENSG00000082213	0.0125113	0.0813556	0.0943326	0.0261158	0.337458	0.000843739	0.020819	0.0271125
C5orf24 ENSG00000181904	1.21385	0.220931	0.275884	1.38621	0.144139	0.104167	0.266593	0.54869
C5orf30 ENSG00000181751	0.0406191	0.041378	0.023885	0.00730069	0.478593	0.00592684	0.126537	0.274738
C5orf34 ENSG00000172244	0.141048	0.0931521	0.0352882	0.0298537	0.020412	0.00466348	0.0138014	0.00906728
C5orf38 ENSG00000186493	2.88076	0.178177	0.00929137	0.546614	0.0587767	0.161557	0.443609	0.322313
C5orf42 ENSG00000197603	2.18341	0.0254545	0.48412	0.776982	0.036488	0.0978418	0.196592	0.0211044
C5orf45 ENSG00000161010	6.13612	0.0303703	0.193152	0.0286623	0.0907934	0.176966	1.94869	0.457457
C5orf46 ENSG00000178776	0.493664	0.0681478	0.00647438	0.00404941	0.0857282	0.0355474	0.0145024	0.0587471
C5orf49 ENSG00000215217	0.253325	0.0557596	0.00461753	0.0345548	0.0135281	0.0649804	0.134893	0.0206062
C5orf51 ENSG00000205765	0.0956202	0.0217573	0.15001	0.0137927	0.0544599	0.0256139	0.252939	0.0109653
C5orf52 ENSG00000187658	0.0350251	0.0189861	0.00283361	0.0132881	0.010217	0.00413708	0.0110169	0.0308834
C5orf56 ENSG00000197536	0.0105927	0.0791872	0.0391822	0.339127	0.0624594	0.423143	0.000223756	1.28276
C5orf63 ENSG00000164241	0.055031	0.00668116	0.119651	0.0618315	0.14106	0.00200843	0.0624791	0.00213715
C6 ENSG00000039537	0.0101931	0.189889	0.00653094	0.00604869	0.0181199	0.0210757	0.00603721	0.0016506
C6orf1 ENSG00000186577	1.56257	3.3008	1.13903	1.54269	1.20024	0.114919	0.253354	0.265163
C6orf106 ENSG00000196821	0.113881	7.34158	0.890443	1.37766	0.238474	1.44452	2.43636	0.226855
C6orf118 ENSG00000112539	0.000512689	0.0252889	0.0116047	0.00344631	0.000418043	0.0384959	0.0286744	0.0637332
C6orf120 ENSG00000185127	0.176424	0.377821	0.0342644	0.133393	0.062967	0.0911801	0.129038	0.0907537
C6orf132 ENSG00000188112	0.169298	1.26645	1.55367	0.487904	0.0443672	0.687256	0.0220695	0.0235794
C6orf136 ENSG00000204564	0.317058	0.0730422	0.697463	0.10558	0.603425	0.156377	0.0592894	0.103264
C6orf141 ENSG00000197261	0.0102598	0.0280041	0.301246	0.00199092	0.0319433	0.0856505	0.00465967	0.00369319
C6orf201 ENSG00000185689	0.00964387	0.000516067	0.0312544	0.0220485	0.0109624	0.0267975	0.00390981	0.0123141
C6orf203 ENSG00000130349	0.0390309	0.0159345	0.0866587	0.167176	0.0708709	0.00249409	0.0280259	0.0359693
C6orf223 ENSG00000181577	0.00380297	0.0183702	0.00132659	0.00201688	0.0786263	0.0261279	0.00642385	0.028048
C6orf226 ENSG00000221821	1.01674	0.0222646	0.00277894	0.97972	0.238311	0.0724092	0.354187	0.0557493
C6orf25 ENSG00000204420	0.0143383	0.00880324	0.0279788	0.0205071	0.00324669	0.998833	0.0157993	0.0100021
C6orf47 ENSG00000204439	0.557536	1.43001	0.0481948	1.83676	0.974349	2.56637	0.00453035	0.688451
C6orf48 ENSG00000204387	0.244433	1.8741	0.204308	1.27764	3.74291	0.995423	0.770093	0.0435987
C6orf52 ENSG00000137434	0.018242	0.23249	0.0153656	6.29343e-05	0.000482138	0.00301355	0.0303518	0.0215959
C6orf58 ENSG00000184530	0.0213581	0.0212314	0.0318527	0.0683568	0.00842816	0.000357964	0.0306873	4.58366e-07
C6orf62 ENSG00000112308	1.23239	1.41356	0.135087	3.99224	1.26559	1.96025	2.29451	0.978395
C6orf89 ENSG00000198663	0.0641853	5.63467	0.707054	1.45594	0.68769	0.942918	0.0140997	0.995193
C7 ENSG00000112936	8.47368	4.03485	0.00433981	0.00554653	0.693676	0.394415	8.63686e-05	1.08736
C7orf25 ENSG00000136197	0.0101307	0.0126555	0.00016184	0.000308684	0.000244025	0.0103366	0.0315869	0.0210948
C7orf26 ENSG00000146576	1.34086	4.70154	0.0482012	2.57583	0.824195	1.17918	1.01909	0.139042
C7orf31 ENSG00000153790	0.00141576	0.0728027	4.9148e-05	0.0730846	0.0521274	0.0154357	0.0403274	0.0244717
C7orf34 ENSG00000165131	0.0170592	0.00777458	0.00198464	0.00445829	0.0048766	0.0202146	0.0144252	0.00389035
C7orf43 ENSG00000146826	0.116337	0.12436	0.118017	0.666666	1.41343	0.0976032	0.0425907	0.148041
C7orf49 ENSG00000122783	0.16558	4.61914	0.00797257	0.123689	0.941448	0.0745291	1.08091	0.0072169
C7orf50 ENSG00000146540	3.78788	2.6498	0.0693459	3.83173	6.82029	3.43565	3.94406	0.0293113
C7orf61 ENSG00000185955	0.0409903	0.0213889	0.0144444	0.00812332	0.0515159	0.00148347	0.0317268	0.0329119
C7orf62 ENSG00000164645	0.0080931	0.00641219	0.00697377	0.0261858	0.0159202	0.0136185	0.0167946	0.00153909
C7orf72 ENSG00000164500	0.00306578	0.0421849	0.012586	0.0002011	0.0573765	0.0040705	0.0122506	0.00143763
C7orf73 ENSG00000243317	0.532797	0.315747	0.312864	0.296023	0.267242	0.53101	2.09556	0.143727
C8A ENSG00000157131	0.000149598	0.00639821	0.0112957	0.000462932	0.00855805	0.000944283	0.00206293	0.00231041
C8G ENSG00000176919	0.092596	0.0187707	0.000995137	0.282569	0.0092812	0.011652	0.000296491	0.0264943
C8orf22 ENSG00000168333	0.0513979	0.0260975	1.78072e-05	0.00506772	0.0015087	0.00890216	0.0014908	0.0117517
C8orf33 ENSG00000182307	3.48101	0.490939	1.71385	0.938705	0.20904	1.90421	0.250987	0.0954877
C8orf34 ENSG00000165084	0.0497624	0.0504405	0.0336056	0.00179219	0.0455998	0.0603017	0.0819451	0.0335275
C8orf37 ENSG00000156172	0.0224847	0.0305343	0.00247551	0.0142303	0.274933	0.00468908	0.0215693	0.0519932
C8orf4 ENSG00000176907	0.160343	0.20194	5.27401	0.154675	1.61714	0.260035	0.0937691	0.00379241
C8orf44 ENSG00000213865	0.0146421	0.0684176	0.260507	0.190631	0.0121872	0.0660293	0.0693412	0.0656404
C8orf46 ENSG00000169085	0.85316	0.0723754	0.0071565	0.0209747	0.0185891	0.14815	0.00365356	0.00145282
C8orf48 ENSG00000164743	0.0370965	0.00808633	0.0233917	0.00783397	0.000388027	0.00805925	0.0201672	0.00852759
C8orf58 ENSG00000241852	0.0656304	0.460565	0.0472881	0.000457503	0.000295577	0.0159304	0.0120866	0.0037061
C8orf59 ENSG00000176731	2.11526	2.25812	0.04782	1.75014	1.32036	1.93685	0.0623836	0.0149072
C8orf74 ENSG00000171060	0.00631556	0.000277119	0.0111579	0.0108783	0.000199526	0.00316743	0.000164415	0.0115262
[truncated: 14,779 more rows]
