# Supplementary material for: Spatial maps of prostate cancer transcriptomes reveal an unexplored landscape of heterogeneity
Source: Nat Commun. 2018 Jun 20;9:2419. doi: 10.1038/s41467-018-04724-5 (PMC6010471; doi:10.1038/s41467-018-04724-5)
Supplement: Supplementary file 13 — Supplementary Data 10 [file 41467_2018_4724_MOESM13_ESM.zip › Supplementary Dataset 5/experiment0002-contributions_gene_type.tsv]

	Factor 1	Factor 2	Factor 3	Factor 4	Factor 5	Factor 6	Factor 7	Factor 8
A1BG ENSG00000121410	1	0	0	0	0	4	0	0
A1CF ENSG00000148584	0	0	0	0	0	0	0	0
A2M ENSG00000175899	433	740	75	0	407	125	107	116
A2ML1 ENSG00000166535	0	0	0	1	0	0	0	1
A4GALT ENSG00000128274	3	8	1	18	47	4	2	93
AAAS ENSG00000094914	5	1	0	55	16	13	18	0
AACS ENSG00000081760	2	22	6	5	1	2	2	7
AADAC ENSG00000114771	0	0	0	0	0	0	0	0
AADACL4 ENSG00000204518	0	0	0	0	0	0	0	0
AADAT ENSG00000109576	15	0	0	13	0	0	14	8
AAED1 ENSG00000158122	0	3	2	0	3	4	0	1
AAGAB ENSG00000103591	0	23	12	1	0	0	24	0
AAK1 ENSG00000115977	0	2	3	23	0	13	23	15
AAMDC ENSG00000087884	112	17	7	0	0	10	2	7
AAMP ENSG00000127837	108	4	50	49	133	30	17	0
AAR2 ENSG00000131043	2	96	8	11	0	10	4	1
AARD ENSG00000205002	0	2	0	0	0	0	0	0
AARS ENSG00000090861	29	47	15	59	0	2	29	13
AARSD1 ENSG00000266967	1	1	0	3	5	1	8	0
AASDH ENSG00000157426	0	0	0	0	2	2	1	1
AASDHPPT ENSG00000149313	0	0	1	0	0	0	0	1
AASS ENSG00000008311	10	0	0	1	0	1	0	0
AATF ENSG00000275700	5	19	11	34	61	0	0	3
AATK ENSG00000181409	0	0	1	0	6	1	0	0
ABAT ENSG00000183044	0	2	0	22	1	0	9	6
ABC13-47488600E17.1 ENSG00000283199	0	0	0	1	2	0	1	0
ABC13-47656900H15.1 ENSG00000283566	1	0	1	1	0	0	0	0
ABCA1 ENSG00000165029	5	1	0	0	1	0	14	3
ABCA10 ENSG00000154263	1	1	0	0	0	0	0	0
ABCA12 ENSG00000144452	3	0	0	0	0	0	0	0
ABCA13 ENSG00000179869	0	0	0	0	0	0	0	0
ABCA2 ENSG00000107331	1	33	7	74	213	9	18	0
ABCA3 ENSG00000167972	14	37	18	6	122	0	4	6
ABCA4 ENSG00000198691	0	1	0	0	0	0	0	0
ABCA5 ENSG00000154265	0	1	4	0	7	1	0	27
ABCA6 ENSG00000154262	0	0	0	0	0	0	0	0
ABCA7 ENSG00000064687	1	2	9	6	2	4	29	0
ABCA8 ENSG00000141338	0	6	0	2	2	0	5	0
ABCA9 ENSG00000154258	0	1	0	0	0	0	0	0
ABCB1 ENSG00000085563	0	0	0	1	0	0	0	0
ABCB10 ENSG00000135776	0	0	0	2	1	0	20	3
ABCB11 ENSG00000073734	0	0	0	0	0	0	0	0
ABCB4 ENSG00000005471	0	3	0	0	0	0	0	0
ABCB5 ENSG00000004846	0	0	0	0	0	0	0	0
ABCB6 ENSG00000115657	3	1	1	0	0	0	0	0
ABCB7 ENSG00000131269	0	11	1	0	1	0	0	8
ABCB8 ENSG00000197150	61	94	1	5	19	2	17	0
ABCB9 ENSG00000150967	70	0	0	2	3	0	0	0
ABCC1 ENSG00000103222	53	10	19	25	10	3	14	1
ABCC10 ENSG00000124574	0	1	1	26	0	3	3	0
ABCC11 ENSG00000121270	0	3	0	0	1	21	0	0
ABCC3 ENSG00000108846	1	25	11	1	1	1	4	0
ABCC4 ENSG00000125257	0	0	16	147	1	1	82	14
ABCC5 ENSG00000114770	49	5	16	43	2	1	0	3
ABCC6 ENSG00000091262	0	4	0	3	0	0	0	3
ABCC8 ENSG00000006071	10	0	1	1	0	1	1	0
ABCC9 ENSG00000069431	0	0	0	0	0	1	0	0
ABCD1 ENSG00000101986	2	1	10	10	19	5	17	8
ABCD2 ENSG00000173208	0	0	0	0	0	0	0	0
ABCD3 ENSG00000117528	7	0	0	20	0	1	5	0
ABCD4 ENSG00000119688	0	6	6	0	17	4	22	0
ABCE1 ENSG00000164163	6	3	9	3	0	6	2	1
ABCF1 ENSG00000204574	24	80	12	28	6	0	23	1
ABCF2 ENSG00000033050	37	32	13	11	70	1	18	2
ABCF3 ENSG00000161204	1	6	1	22	48	33	20	27
ABCG1 ENSG00000160179	1	7	4	0	1	4	1	1
ABCG2 ENSG00000118777	12	0	3	0	0	0	1	0
ABCG4 ENSG00000172350	0	0	0	0	0	0	0	0
ABCG5 ENSG00000138075	0	0	0	0	0	0	0	0
ABHD1 ENSG00000143994	0	3	1	1	0	1	0	0
ABHD10 ENSG00000144827	11	7	0	27	2	4	3	1
ABHD11 ENSG00000106077	38	133	29	5	0	1	4	3
ABHD12 ENSG00000100997	38	61	92	31	6	51	122	4
ABHD13 ENSG00000139826	3	0	0	5	0	0	3	0
ABHD14A ENSG00000248487	12	12	0	12	10	7	2	1
ABHD14B ENSG00000114779	0	61	52	48	289	1	70	7
ABHD15 ENSG00000168792	0	0	3	7	13	0	0	7
ABHD16A ENSG00000204427	0	11	6	3	1	0	1	3
ABHD17A ENSG00000129968	61	33	1	2	3	5	38	3
ABHD17B ENSG00000107362	0	0	10	0	0	0	0	0
ABHD17C ENSG00000136379	0	0	10	9	2	0	21	14
ABHD18 ENSG00000164074	16	0	3	1	2	0	1	0
ABHD2 ENSG00000140526	1	6	18	113	21	1	165	3
ABHD3 ENSG00000158201	0	0	1	3	0	2	0	4
ABHD4 ENSG00000100439	31	1	8	0	2	0	7	1
ABHD5 ENSG00000011198	0	2	0	0	0	0	0	0
ABHD6 ENSG00000163686	0	0	4	1	1	0	0	0
ABHD8 ENSG00000127220	6	25	4	0	60	3	9	11
ABI1 ENSG00000136754	6	0	8	11	1	3	0	13
ABI2 ENSG00000138443	14	41	12	3	12	1	60	10
ABI3 ENSG00000108798	0	1	0	0	0	1	0	3
ABI3BP ENSG00000154175	0	0	2	0	0	2	0	1
ABL1 ENSG00000097007	21	28	1	1	28	31	46	20
ABL2 ENSG00000143322	5	0	2	0	0	41	1	9
ABLIM1 ENSG00000099204	20	7	55	6	83	40	1	2
ABLIM2 ENSG00000163995	0	0	0	0	0	0	0	0
ABLIM3 ENSG00000173210	7	6	33	2	1	4	1	3
ABO ENSG00000175164	0	0	12	0	0	0	10	24
ABR ENSG00000159842	4	2	23	7	1	1	116	0
ABRA ENSG00000174429	0	0	0	0	0	0	0	0
ABRACL ENSG00000146386	0	0	2	0	0	1	1	0
ABT1 ENSG00000146109	1	8	2	1	0	0	0	2
ABTB1 ENSG00000114626	49	6	14	4	36	3	22	19
ABTB2 ENSG00000166016	3	0	0	1	0	0	0	0
AC004158.1 ENSG00000280264	0	0	0	0	0	0	0	0
AC004381.6 ENSG00000005189	0	17	0	0	0	0	1	0
AC004754.3 ENSG00000269881	0	0	0	2	0	0	0	0
AC004813.1 ENSG00000279777	0	0	0	0	0	0	0	0
AC004824.1 ENSG00000280226	0	0	0	0	0	0	0	0
AC005281.1 ENSG00000226690	0	0	0	0	0	0	0	0
AC005477.1 ENSG00000280188	0	0	0	0	0	0	0	0
AC005480.1 ENSG00000279461	3	2	0	2	0	1	0	1
AC006116.20 ENSG00000267710	0	0	0	0	0	0	0	0
AC006386.1 ENSG00000279115	3	1	0	0	3	0	5	5
AC006994.3 ENSG00000279317	1	2	1	0	0	0	0	1
AC007906.1 ENSG00000279018	0	6	0	0	0	0	0	0
AC008074.1 ENSG00000279644	0	0	0	0	1	0	0	4
AC008522.1 ENSG00000279232	0	0	0	0	0	0	0	0
AC008686.1 ENSG00000280221	0	1	0	0	0	0	0	0
AC008759.1 ENSG00000279471	0	0	0	0	0	0	0	0
AC008914.1 ENSG00000279768	0	0	0	0	0	0	0	0
AC009014.3 ENSG00000271824	0	0	0	0	0	0	0	0
AC010731.4 ENSG00000235118	0	0	0	0	0	0	0	0
AC012005.1 ENSG00000279274	3	3	1	3	0	0	2	0
AC013461.1 ENSG00000091436	54	6	0	15	65	5	2	8
AC016549.1 ENSG00000281325	0	0	0	0	0	0	0	0
AC021106.1 ENSG00000279386	0	0	0	0	0	0	0	0
AC024060.1 ENSG00000281584	0	0	0	0	0	0	0	0
AC025335.1 ENSG00000179859	0	0	9	0	0	0	1	0
AC069063.2 ENSG00000279380	0	0	0	0	0	0	0	0
AC073657.1 ENSG00000279937	0	0	0	1	0	1	0	0
AC074033.1 ENSG00000281137	1	0	0	0	0	2	7	0
AC087350.1 ENSG00000281527	0	0	0	0	0	0	0	0
AC090498.1 ENSG00000279483	88	385	81	0	1	12	10	27
AC104981.1 ENSG00000278938	0	0	0	0	0	0	1	0
AC105009.1 ENSG00000281855	0	0	1	0	0	1	0	0
AC105052.1 ENSG00000279168	0	0	0	0	0	9	0	0
AC110615.1 ENSG00000279909	7	1	1	1	2	0	0	2
AC113404.1 ENSG00000254893	0	0	7	0	1	6	60	1
AC118758.1 ENSG00000268187	0	0	0	0	0	0	0	0
AC131097.4 ENSG00000216921	0	0	0	0	0	0	0	0
AC131263.1 ENSG00000280550	0	0	0	0	0	0	0	0
AC138517.6 ENSG00000283288	0	0	0	0	0	0	0	0
AC138969.4 ENSG00000183889	1	1	9	4	13	3	1	12
AC241377.1 ENSG00000281741	12	9	2	7	3	0	7	0
AC241585.1 ENSG00000281571	1	1	0	6	0	0	1	0
AC242988.1 ENSG00000278939	0	0	0	0	0	0	0	0
AC243756.1 ENSG00000270339	0	0	0	0	0	0	0	0
AC245100.1 ENSG00000280649	11	0	1	7	0	0	0	6
ACAA1 ENSG00000060971	111	68	46	191	57	0	0	280
ACAA2 ENSG00000167315	69	12	3	3	1	8	71	5
ACACA ENSG00000278540	1	4	16	49	0	3	12	61
ACACB ENSG00000076555	60	0	2	0	0	26	0	0
ACAD10 ENSG00000111271	0	2	0	13	13	2	9	1
ACAD11 ENSG00000240303	0	0	0	0	0	1	0	0
ACAD8 ENSG00000151498	2	4	0	0	3	0	111	0
ACAD9 ENSG00000177646	22	1	44	1	26	1	0	41
ACADL ENSG00000115361	0	22	0	5	0	1	24	0
ACADM ENSG00000117054	0	0	1	1	3	0	2	9
ACADS ENSG00000122971	3	80	0	0	15	18	44	1
ACADSB ENSG00000196177	3	0	6	8	7	7	1	8
ACADVL ENSG00000072778	61	205	111	191	130	225	251	96
ACAN ENSG00000157766	0	0	0	0	0	0	0	0
ACAP1 ENSG00000072818	0	3	3	32	15	22	1	14
ACAP2 ENSG00000114331	0	0	0	0	23	0	2	5
ACAP3 ENSG00000131584	102	178	13	83	22	20	1	22
ACAT1 ENSG00000075239	16	2	0	17	4	25	2	7
ACAT2 ENSG00000120437	1	42	28	5	0	3	9	2
ACBD3 ENSG00000182827	2	0	7	28	0	4	10	29
ACBD4 ENSG00000181513	51	7	0	31	3	1	16	75
ACBD5 ENSG00000107897	0	0	0	3	0	0	0	0
ACBD6 ENSG00000230124	4	5	2	0	14	5	13	0
ACCS ENSG00000110455	1	32	0	37	17	5	0	5
ACCSL ENSG00000205126	0	0	0	0	0	0	0	0
ACD ENSG00000102977	10	31	2	50	17	7	23	6
ACE ENSG00000159640	9	1	31	0	0	0	3	26
ACE2 ENSG00000130234	0	0	0	0	0	0	0	0
ACER1 ENSG00000167769	0	0	0	0	0	0	0	0
ACER2 ENSG00000177076	0	0	0	0	0	0	0	0
ACER3 ENSG00000078124	6	4	1	0	0	0	1	1
ACHE ENSG00000087085	0	3	1	1	4	1	0	2
ACIN1 ENSG00000100813	15	29	27	37	3	4	28	90
ACKR1 ENSG00000213088	0	0	0	0	0	3	0	0
ACKR2 ENSG00000144648	0	0	0	0	0	0	0	0
ACKR3 ENSG00000144476	12	2	6	1	3	26	1	0
ACKR4 ENSG00000129048	0	0	0	0	0	0	0	0
ACLY ENSG00000131473	15	19	19	49	2	4	110	35
ACMSD ENSG00000153086	0	0	0	0	0	0	0	0
ACO1 ENSG00000122729	10	0	1	1	3	0	3	3
ACO2 ENSG00000100412	34	0	6	10	3	0	68	16
ACOD1 ENSG00000102794	0	0	0	0	0	0	0	0
ACOT1 ENSG00000184227	27	6	9	3	15	1	9	3
ACOT11 ENSG00000162390	0	0	0	0	0	0	0	0
ACOT12 ENSG00000172497	3	0	0	0	0	0	13	0
ACOT13 ENSG00000112304	2	4	1	107	28	0	22	22
ACOT2 ENSG00000119673	23	2	4	0	0	3	0	5
ACOT4 ENSG00000177465	0	5	1	1	0	0	0	0
ACOT7 ENSG00000097021	53	0	5	23	43	0	13	0
ACOT8 ENSG00000101473	42	19	11	0	20	11	76	4
ACOT9 ENSG00000123130	36	9	4	20	1	16	1	0
ACOX1 ENSG00000161533	58	87	16	56	2	10	48	36
ACOX2 ENSG00000168306	19	0	0	2	4	7	28	2
ACOX3 ENSG00000087008	3	1	1	10	0	13	25	0
ACOXL ENSG00000153093	0	0	0	0	0	0	0	0
ACP1 ENSG00000143727	0	27	5	18	0	4	12	4
ACP2 ENSG00000134575	23	29	1	26	2	0	22	85
ACP5 ENSG00000102575	0	1	13	5	35	0	14	1
ACP6 ENSG00000162836	1	13	12	9	0	5	0	0
ACP7 ENSG00000183760	0	0	0	0	0	0	0	2
ACPP ENSG00000014257	0	573	300	2420	1	0	130	6
ACPT ENSG00000142513	0	0	0	0	0	0	0	0
ACR ENSG00000100312	0	0	0	0	0	0	1	0
ACRBP ENSG00000111644	0	0	0	1	0	0	1	0
ACRC ENSG00000147174	0	0	0	2	0	6	1	1
ACSBG1 ENSG00000103740	0	29	0	0	0	1	8	9
ACSBG2 ENSG00000130377	0	0	0	0	0	0	0	0
ACSF2 ENSG00000167107	4	31	9	6	11	3	2	2
ACSF3 ENSG00000176715	120	15	2	30	3	16	14	2
ACSL1 ENSG00000151726	3	0	14	40	3	12	45	0
ACSL3 ENSG00000123983	1	0	10	68	0	2	177	2
ACSL4 ENSG00000068366	4	1	2	4	0	16	0	1
ACSL5 ENSG00000197142	1	2	10	0	18	0	10	0
ACSL6 ENSG00000164398	2	0	1	0	0	0	0	0
ACSM1 ENSG00000166743	0	11	0	0	1	0	7	9
ACSM2A ENSG00000183747	0	0	0	0	0	0	0	0
ACSM2B ENSG00000066813	0	0	0	0	0	0	0	0
ACSM3 ENSG00000005187	0	29	0	4	1	0	20	5
ACSM4 ENSG00000215009	0	0	0	0	0	0	0	0
ACSM5 ENSG00000183549	8	0	0	1	0	1	0	0
ACSM6 ENSG00000173124	1	0	0	0	0	0	0	1
ACSS1 ENSG00000154930	0	137	14	49	1	39	169	89
ACSS2 ENSG00000131069	1	76	7	2	20	31	6	0
ACSS3 ENSG00000111058	1	0	2	4	3	4	1	0
ACTA1 ENSG00000143632	0	0	0	0	0	0	0	0
ACTA2 ENSG00000107796	2143	306	0	0	3	59	2	1
ACTB ENSG00000075624	18722	2849	1514	352	2724	4358	400	2036
ACTBL2 ENSG00000169067	1	0	0	0	0	0	0	0
ACTC1 ENSG00000159251	26	14	2	0	1	1	0	0
ACTG1 ENSG00000184009	15	854	758	229	328	230	264	557
ACTG2 ENSG00000163017	9353	1832	0	3	0	176	0	6
ACTL10 ENSG00000182584	0	24	1	1	0	0	0	0
ACTL6A ENSG00000136518	3	0	0	4	0	1	0	0
ACTL6B ENSG00000077080	0	17	0	0	1	0	0	2
ACTN1 ENSG00000072110	752	22	213	193	369	321	92	29
ACTN2 ENSG00000077522	0	0	0	0	0	0	0	0
ACTN3 ENSG00000248746	0	0	0	0	0	0	0	0
ACTN4 ENSG00000130402	490	77	84	114	54	80	58	48
ACTR10 ENSG00000131966	0	0	0	6	1	0	21	0
ACTR1A ENSG00000138107	176	94	15	2	35	5	8	10
ACTR1B ENSG00000115073	8	20	42	21	99	14	27	74
ACTR2 ENSG00000138071	4	0	49	56	3	57	25	43
ACTR3 ENSG00000115091	2	0	8	0	0	4	2	56
ACTR3B ENSG00000133627	1	0	0	0	2	7	0	0
ACTR3C ENSG00000106526	0	1	0	0	1	0	0	5
ACTR5 ENSG00000101442	1	0	0	1	0	4	0	0
ACTR6 ENSG00000075089	0	3	1	2	5	0	0	0
ACTR8 ENSG00000113812	0	0	1	0	0	1	1	1
ACTRT3 ENSG00000184378	0	0	0	0	0	0	0	0
ACVR1 ENSG00000115170	0	0	0	4	0	0	1	4
ACVR1B ENSG00000135503	1	0	5	1	3	0	7	2
ACVR1C ENSG00000123612	0	0	0	0	0	0	0	0
ACVR2A ENSG00000121989	0	0	0	0	18	1	0	0
ACVR2B ENSG00000114739	0	0	2	1	0	0	5	0
ACVRL1 ENSG00000139567	16	23	0	0	42	1	1	1
ACY1 ENSG00000243989	0	1	0	3	8	1	0	0
ACY3 ENSG00000132744	0	0	10	2	0	0	0	0
ACYP1 ENSG00000119640	0	2	0	2	1	3	1	0
ACYP2 ENSG00000170634	9	9	7	1	0	24	0	2
ADA ENSG00000196839	16	0	0	0	70	2	1	8
ADAD1 ENSG00000164113	0	0	0	0	0	0	0	0
ADAD2 ENSG00000140955	0	0	0	0	0	0	0	0
ADAL ENSG00000168803	4	1	2	23	0	0	1	0
ADAM10 ENSG00000137845	0	0	21	57	34	0	3	4
ADAM11 ENSG00000073670	2	0	0	0	0	9	0	0
ADAM12 ENSG00000148848	0	0	0	0	0	1	0	0
ADAM15 ENSG00000143537	8	0	20	65	0	142	28	3
ADAM17 ENSG00000151694	40	2	23	2	0	0	2	0
ADAM18 ENSG00000168619	0	0	0	0	0	0	0	0
ADAM19 ENSG00000135074	15	0	0	0	0	2	0	0
ADAM2 ENSG00000104755	0	0	0	0	0	0	1	0
ADAM20 ENSG00000134007	0	0	0	0	0	0	0	0
ADAM22 ENSG00000008277	2	0	0	0	0	0	0	15
ADAM23 ENSG00000114948	0	0	0	0	0	0	0	0
ADAM28 ENSG00000042980	3	0	0	0	3	0	2	2
ADAM29 ENSG00000168594	0	0	0	0	0	0	0	0
ADAM32 ENSG00000197140	0	2	0	1	0	0	0	0
ADAM33 ENSG00000149451	183	0	7	7	0	54	7	26
ADAM7 ENSG00000069206	0	0	0	0	0	0	0	0
ADAM8 ENSG00000151651	0	0	1	1	1	1	4	11
ADAM9 ENSG00000168615	1	0	24	44	1	1	79	12
ADAMDEC1 ENSG00000134028	0	0	0	0	0	2	0	1
ADAMTS1 ENSG00000154734	42	1	6	0	9	133	6	9
ADAMTS10 ENSG00000142303	11	0	0	1	0	5	0	18
ADAMTS12 ENSG00000151388	0	0	0	5	1	1	0	0
ADAMTS13 ENSG00000160323	0	6	0	3	0	0	0	3
ADAMTS14 ENSG00000138316	0	0	0	0	0	0	0	0
ADAMTS15 ENSG00000166106	14	0	0	0	0	1	0	0
ADAMTS16 ENSG00000145536	1	0	0	0	0	0	1	0
ADAMTS17 ENSG00000140470	0	0	0	0	0	0	6	0
ADAMTS18 ENSG00000140873	0	0	0	8	8	0	1	0
ADAMTS19 ENSG00000145808	0	0	0	0	0	0	0	0
ADAMTS2 ENSG00000087116	0	4	0	0	0	0	0	0
ADAMTS20 ENSG00000173157	0	0	0	0	0	0	0	0
ADAMTS3 ENSG00000156140	0	0	0	0	0	0	0	0
ADAMTS4 ENSG00000158859	0	0	0	0	0	0	0	0
ADAMTS5 ENSG00000154736	47	0	0	2	3	7	2	0
ADAMTS6 ENSG00000049192	0	0	0	0	0	0	0	0
ADAMTS7 ENSG00000136378	0	0	2	0	0	1	3	1
ADAMTS8 ENSG00000134917	5	0	10	0	3	18	0	1
ADAMTS9 ENSG00000163638	0	0	1	0	0	10	0	0
ADAMTSL1 ENSG00000178031	14	12	0	16	9	0	30	14
ADAMTSL2 ENSG00000197859	0	27	0	1	0	0	6	22
ADAMTSL3 ENSG00000156218	2	8	3	3	0	2	0	3
ADAMTSL4 ENSG00000143382	2	20	0	1	3	13	0	0
ADAMTSL5 ENSG00000185761	2	7	0	0	0	0	1	0
ADAP1 ENSG00000105963	2	16	0	0	4	2	3	9
ADAP2 ENSG00000184060	12	3	0	0	4	0	0	0
ADAR ENSG00000160710	5	288	16	24	36	17	99	31
ADARB1 ENSG00000197381	92	1	8	7	0	0	2	1
ADARB2 ENSG00000185736	0	0	1	0	0	0	0	0
ADAT1 ENSG00000065457	1	14	8	1	0	0	3	12
ADAT2 ENSG00000189007	2	1	0	2	1	1	1	0
ADAT3 ENSG00000213638	0	2	0	0	0	0	0	0
ADCK1 ENSG00000063761	10	6	3	46	3	1	0	0
ADCK2 ENSG00000133597	14	9	0	4	7	1	5	3
ADCK3 ENSG00000163050	1	72	13	33	23	25	48	9
ADCK4 ENSG00000123815	38	3	18	23	12	44	0	8
ADCK5 ENSG00000173137	10	0	3	5	1	6	68	12
ADCY1 ENSG00000164742	0	0	0	0	0	0	0	0
ADCY10 ENSG00000143199	0	0	0	0	0	0	0	0
ADCY2 ENSG00000078295	0	10	2	1	5	0	0	2
ADCY3 ENSG00000138031	1	0	2	3	26	17	1	11
ADCY4 ENSG00000129467	22	1	0	0	7	0	0	4
ADCY5 ENSG00000173175	161	36	2	2	3	0	0	0
ADCY6 ENSG00000174233	13	1	32	43	34	5	9	5
ADCY7 ENSG00000121281	0	0	1	0	19	6	0	1
ADCY9 ENSG00000162104	15	2	1	2	2	2	0	0
ADCYAP1 ENSG00000141433	0	1	0	0	4	0	0	0
ADCYAP1R1 ENSG00000078549	0	0	0	0	0	0	0	0
ADD1 ENSG00000087274	118	5	11	30	10	60	10	32
ADD2 ENSG00000075340	1	5	0	0	0	0	0	0
ADD3 ENSG00000148700	1	3	7	16	45	7	1	2
ADGB ENSG00000118492	0	0	0	0	0	0	0	0
ADGRA1 ENSG00000197177	0	0	0	0	0	0	0	0
ADGRA2 ENSG00000020181	269	54	2	9	72	22	12	18
ADGRA3 ENSG00000152990	8	0	3	38	0	0	24	1
ADGRB1 ENSG00000181790	0	11	3	0	2	6	0	0
ADGRB2 ENSG00000121753	6	91	0	1	0	9	3	0
ADGRB3 ENSG00000135298	0	0	0	0	0	0	0	0
ADGRD1 ENSG00000111452	25	0	1	0	0	1	0	3
ADGRD2 ENSG00000180264	0	0	0	0	0	1	0	0
ADGRE1 ENSG00000174837	0	0	0	0	4	0	0	0
ADGRE2 ENSG00000127507	4	0	0	1	0	2	7	1
ADGRE3 ENSG00000131355	0	0	0	0	0	0	0	0
ADGRE5 ENSG00000123146	56	1	25	22	50	19	0	10
ADGRF1 ENSG00000153292	0	0	0	0	0	0	0	0
ADGRF2 ENSG00000164393	0	0	0	0	0	0	0	0
ADGRF3 ENSG00000173567	0	0	0	0	0	0	0	0
ADGRF4 ENSG00000153294	0	0	0	0	0	0	0	0
ADGRF5 ENSG00000069122	0	0	0	13	0	1	0	0
ADGRG1 ENSG00000205336	0	29	16	31	5	3	8	22
ADGRG2 ENSG00000173698	0	0	0	0	0	0	0	0
ADGRG3 ENSG00000182885	0	0	0	0	0	0	0	0
ADGRG4 ENSG00000156920	1	0	1	0	0	1	0	0
ADGRG5 ENSG00000159618	0	1	0	1	0	4	0	1
ADGRG6 ENSG00000112414	0	0	0	5	0	0	0	0
ADGRL1 ENSG00000072071	6	24	1	4	65	6	1	39
ADGRL2 ENSG00000117114	0	3	0	2	2	2	44	13
ADGRL3 ENSG00000150471	0	0	0	0	1	0	0	0
ADGRL4 ENSG00000162618	0	1	0	0	0	6	0	2
ADGRV1 ENSG00000164199	0	0	3	0	0	1	21	0
ADH1B ENSG00000196616	1	9	0	7	1	0	0	0
ADH1C ENSG00000248144	3	0	0	1	0	0	0	0
ADH4 ENSG00000198099	0	0	0	0	0	0	0	0
ADH5 ENSG00000197894	52	114	31	11	110	0	4	1
ADH6 ENSG00000172955	0	0	0	0	0	2	0	3
ADH7 ENSG00000196344	0	0	0	0	0	0	0	0
ADHFE1 ENSG00000147576	2	2	4	9	0	5	4	0
ADI1 ENSG00000182551	277	271	43	130	65	198	435	84
ADIPOQ ENSG00000181092	0	0	0	0	0	0	0	0
ADIPOR1 ENSG00000159346	0	1	11	16	7	1	9	4
ADIPOR2 ENSG00000006831	0	10	0	11	17	0	1	19
ADIRF ENSG00000148671	413	228	122	311	123	327	196	22
ADK ENSG00000156110	0	4	4	8	1	0	0	21
ADM ENSG00000148926	0	0	8	0	5	8	0	3
ADM2 ENSG00000128165	0	0	7	4	0	1	0	0
ADM5 ENSG00000224420	0	1	6	0	5	6	0	0
ADNP ENSG00000101126	98	16	7	0	2	1	71	25
ADNP2 ENSG00000101544	0	16	0	2	0	1	0	10
ADO ENSG00000181915	1	0	0	1	1	0	0	3
ADORA1 ENSG00000163485	0	0	0	0	0	0	0	0
ADORA2B ENSG00000170425	0	0	0	0	0	0	0	0
ADORA3 ENSG00000282608	1	4	2	3	1	0	17	2
ADPGK ENSG00000159322	0	2	16	25	3	1	139	1
ADPRH ENSG00000144843	0	8	0	1	0	10	6	0
ADPRHL1 ENSG00000153531	3	0	0	0	1	3	0	2
ADPRHL2 ENSG00000116863	2	14	4	5	0	47	10	0
ADPRM ENSG00000170222	0	0	0	12	0	0	0	0
ADRA1A ENSG00000120907	5	3	0	0	6	1	1	13
ADRA1B ENSG00000170214	0	0	0	0	0	0	0	0
ADRA1D ENSG00000171873	1	10	3	0	1	0	0	0
ADRA2A ENSG00000150594	0	2	1	1	3	0	8	4
ADRA2B ENSG00000274286	0	0	0	0	0	0	0	0
ADRA2C ENSG00000184160	0	1	0	0	0	0	0	0
ADRB1 ENSG00000043591	6	1	3	3	5	1	24	1
ADRB2 ENSG00000169252	0	3	0	1	0	0	4	0
ADRB3 ENSG00000188778	1	0	0	0	0	0	0	0
ADRM1 ENSG00000130706	9	53	10	6	29	2	3	23
ADSL ENSG00000239900	0	25	3	0	0	0	2	1
ADSS ENSG00000035687	0	1	3	10	1	3	39	1
ADSSL1 ENSG00000185100	0	1	0	0	0	0	1	0
ADTRP ENSG00000111863	0	0	0	0	0	0	0	0
AEBP1 ENSG00000106624	649	220	2	2	189	153	0	157
AEBP2 ENSG00000139154	0	0	2	11	0	8	1	10
AEN ENSG00000181026	17	9	5	1	3	9	19	1
AES ENSG00000104964	287	203	146	182	187	97	100	139
AF011889.5 ENSG00000241489	0	0	0	0	0	1	0	0
AF111168.1 ENSG00000280308	0	0	0	0	0	0	0	0
AFAP1 ENSG00000196526	0	0	13	0	2	16	4	0
AFAP1L1 ENSG00000157510	1	2	0	0	0	0	0	1
AFAP1L2 ENSG00000169129	0	19	1	0	0	3	0	1
AFF1 ENSG00000172493	4	2	8	12	2	5	29	6
AFF2 ENSG00000155966	0	0	0	0	3	0	0	0
AFF3 ENSG00000144218	0	5	45	34	0	1	86	2
AFF4 ENSG00000072364	6	2	4	59	13	1	18	21
AFG3L2 ENSG00000141385	0	4	36	36	18	7	12	13
AFM ENSG00000079557	0	0	0	0	0	0	0	0
AFMID ENSG00000183077	0	8	4	7	2	0	57	12
AFP ENSG00000081051	0	0	0	0	0	0	0	0
AFTPH ENSG00000119844	0	0	8	49	0	2	47	5
AGA ENSG00000038002	0	0	0	0	0	0	24	0
AGAP1 ENSG00000157985	1	0	4	11	1	2	0	2
AGAP14P ENSG00000279058	0	0	0	0	0	0	0	0
AGAP2 ENSG00000135439	0	0	1	0	0	0	0	0
AGAP3 ENSG00000133612	2	15	7	46	10	0	26	16
AGAP4 ENSG00000188234	0	0	2	12	0	1	0	2
AGAP5 ENSG00000172650	1	0	0	0	0	0	0	0
AGAP6 ENSG00000204149	0	2	8	10	1	0	3	6
AGAP9 ENSG00000204172	3	1	0	9	10	0	0	0
AGBL1 ENSG00000273540	0	0	0	0	0	0	0	0
AGBL2 ENSG00000165923	0	0	0	0	0	0	0	0
AGBL3 ENSG00000146856	0	0	0	0	0	0	0	0
AGBL4 ENSG00000186094	0	0	0	0	0	0	0	0
AGBL5 ENSG00000084693	2	23	12	0	36	39	10	0
AGER ENSG00000204305	27	0	36	1	0	3	0	0
AGFG1 ENSG00000173744	0	8	2	6	0	3	2	0
AGFG2 ENSG00000106351	0	10	42	9	6	0	44	3
AGGF1 ENSG00000164252	0	3	0	4	0	0	11	1
AGK ENSG00000006530	0	11	2	1	0	0	1	0
AGL ENSG00000162688	1	1	0	11	1	1	7	2
AGMAT ENSG00000116771	0	0	0	0	0	0	0	0
AGMO ENSG00000187546	0	0	0	0	0	0	0	0
AGO1 ENSG00000092847	1	38	8	45	0	1	0	0
AGO2 ENSG00000123908	22	1	3	11	1	17	0	4
AGO3 ENSG00000126070	19	8	9	24	8	0	0	1
AGO4 ENSG00000134698	4	2	0	0	2	2	15	11
AGPAT1 ENSG00000204310	126	19	22	49	24	27	35	35
AGPAT2 ENSG00000169692	2	0	3	27	30	69	59	31
AGPAT3 ENSG00000160216	6	8	8	57	9	12	42	17
AGPAT4 ENSG00000026652	2	2	0	0	0	3	10	4
AGPAT5 ENSG00000155189	1	0	0	11	1	0	0	0
AGPS ENSG00000018510	2	0	0	0	0	2	0	0
AGR2 ENSG00000106541	1	1	105	160	1	15	409	67
AGR3 ENSG00000173467	0	0	6	0	0	10	14	1
AGRN ENSG00000188157	1	0	14	7	0	28	10	16
AGT ENSG00000135744	0	1	0	0	0	16	0	0
AGTPBP1 ENSG00000135049	3	1	0	0	1	0	0	4
AGTR1 ENSG00000144891	0	0	0	0	0	1	10	1
AGTRAP ENSG00000177674	4	279	5	16	20	5	85	3
AHCTF1 ENSG00000153207	0	0	4	8	0	30	1	1
AHCY ENSG00000101444	29	40	3	28	3	15	0	9
AHCYL1 ENSG00000168710	77	14	28	49	52	26	0	67
AHCYL2 ENSG00000158467	0	0	4	21	1	0	17	0
AHDC1 ENSG00000126705	0	1	11	0	35	1	28	0
AHI1 ENSG00000135541	20	3	0	55	0	5	17	18
AHNAK ENSG00000124942	497	0	89	137	32	88	111	125
AHNAK2 ENSG00000185567	164	85	0	0	4	19	0	2
AHR ENSG00000106546	0	1	1	0	0	6	1	15
AHRR ENSG00000063438	0	0	0	0	0	0	0	0
AHSA1 ENSG00000100591	7	8	6	27	33	4	4	1
AHSA2 ENSG00000173209	0	0	0	25	2	165	1	0
AHSG ENSG00000145192	0	0	0	0	0	0	0	0
AIDA ENSG00000186063	0	0	0	0	0	9	1	0
AIF1 ENSG00000204472	56	31	4	0	1	1	3	18
AIF1L ENSG00000126878	1	0	7	0	15	0	0	0
AIFM1 ENSG00000156709	4	80	8	35	0	0	44	3
AIFM2 ENSG00000042286	12	43	1	3	0	5	2	2
AIFM3 ENSG00000183773	1	1	1	17	7	0	0	4
AIG1 ENSG00000146416	15	48	3	36	24	0	1	0
AIM1 ENSG00000112297	3	28	19	20	0	5	38	0
AIM1L ENSG00000176092	0	0	0	0	0	0	0	0
AIM2 ENSG00000163568	0	1	0	0	0	0	0	0
AIMP1 ENSG00000164022	9	0	8	8	14	2	32	1
AIMP2 ENSG00000106305	3	14	0	1	2	4	0	22
AIP ENSG00000110711	102	15	1	14	126	4	61	68
AIPL1 ENSG00000129221	0	0	0	0	0	0	0	0
AIRE ENSG00000160224	0	0	0	0	0	0	0	0
AJ239318.1 ENSG00000280108	0	0	0	0	0	0	0	0
AJAP1 ENSG00000196581	1	0	0	0	3	0	0	0
AJUBA ENSG00000129474	3	1	3	0	1	4	0	1
AK1 ENSG00000106992	30	40	0	0	3	2	7	1
AK2 ENSG00000004455	2	124	34	23	48	0	1	27
AK3 ENSG00000147853	9	1	7	21	2	7	23	6
AK4 ENSG00000162433	3	0	3	12	0	0	4	3
AK5 ENSG00000154027	0	38	0	0	0	0	1	2
AK6 ENSG00000085231	2	0	5	3	0	1	0	0
AK7 ENSG00000140057	0	0	0	0	0	0	0	0
AK8 ENSG00000165695	1	6	0	1	1	0	1	0
AK9 ENSG00000155085	0	0	0	0	0	0	4	1
AKAP1 ENSG00000121057	57	31	24	78	7	41	35	16
AKAP10 ENSG00000108599	1	33	0	12	7	1	0	0
AKAP11 ENSG00000023516	9	1	0	6	0	0	30	0
AKAP12 ENSG00000131016	22	0	10	0	5	2	0	8
AKAP13 ENSG00000170776	14	5	1	11	0	16	12	16
AKAP14 ENSG00000186471	0	0	0	0	0	0	0	0
AKAP17A ENSG00000197976	1	1	8	14	5	0	11	25
AKAP3 ENSG00000111254	0	0	0	24	4	0	3	14
AKAP4 ENSG00000147081	0	0	0	0	10	0	0	0
AKAP5 ENSG00000179841	0	0	0	0	0	0	1	0
AKAP6 ENSG00000151320	0	0	0	0	0	0	0	0
AKAP7 ENSG00000118507	0	0	0	1	0	0	4	10
AKAP8 ENSG00000105127	0	113	34	22	1	0	4	0
AKAP8L ENSG00000011243	33	106	40	91	20	87	80	40
AKAP9 ENSG00000127914	16	1	13	19	6	12	62	42
AKIP1 ENSG00000166452	1	44	10	5	1	2	1	38
AKIRIN1 ENSG00000174574	67	17	9	11	1	1	11	6
AKIRIN2 ENSG00000135334	0	1	0	0	2	0	0	15
AKNA ENSG00000106948	0	56	0	0	7	52	4	9
AKNAD1 ENSG00000162641	0	1	0	0	0	0	1	0
AKR1A1 ENSG00000117448	30	216	8	23	10	8	13	6
AKR1B1 ENSG00000085662	2	127	8	5	0	8	2	0
AKR1B15 ENSG00000227471	0	0	0	0	0	0	0	0
AKR1C1 ENSG00000187134	36	20	1	0	6	17	1	0
AKR1C2 ENSG00000151632	73	34	6	8	5	13	1	1
AKR1C3 ENSG00000196139	4	0	2	0	1	1	0	0
AKR1D1 ENSG00000122787	0	0	0	0	0	0	0	0
AKR1E2 ENSG00000165568	0	0	0	0	0	0	0	0
AKR7A2 ENSG00000053371	67	115	37	10	0	1	23	2
AKR7A3 ENSG00000162482	0	0	0	0	0	0	0	0
AKR7L ENSG00000211454	0	0	0	0	0	0	0	0
AKT1 ENSG00000142208	2	23	85	123	137	47	155	34
AKT1S1 ENSG00000204673	47	49	4	89	2	205	22	39
AKT2 ENSG00000105221	33	6	87	50	87	24	43	1
AKT3 ENSG00000117020	24	0	2	53	0	1	183	3
AKTIP ENSG00000166971	2	0	0	19	0	0	15	1
AL023806.1 ENSG00000280184	0	0	0	0	0	0	0	0
AL049794.1 ENSG00000280240	1	0	0	0	0	0	0	0
AL133475.1 ENSG00000281602	0	0	0	0	0	0	0	0
AL354828.1 ENSG00000279282	0	0	0	0	0	0	0	0
AL354828.2 ENSG00000280175	0	0	1	0	0	0	1	0
AL356053.1 ENSG00000150076	2	0	0	2	0	0	1	2
AL356585.1 ENSG00000279081	0	0	0	0	0	0	0	0
AL358852.1 ENSG00000278899	0	0	0	0	0	0	0	0
AL365181.1 ENSG00000280316	0	0	0	0	0	16	0	0
AL513523.2 ENSG00000279767	3	7	1	1	0	64	3	7
AL589743.1 ENSG00000279508	6	46	0	1	0	0	6	5
ALAD ENSG00000148218	0	0	1	6	0	0	4	0
ALAS1 ENSG00000023330	18	0	11	0	0	0	31	7
ALAS2 ENSG00000158578	0	0	0	0	0	0	0	0
ALB ENSG00000163631	0	0	0	0	0	0	0	0
ALCAM ENSG00000170017	45	1	22	27	9	0	8	4
ALDH16A1 ENSG00000161618	22	23	1	27	5	24	11	9
ALDH18A1 ENSG00000059573	11	116	75	19	39	0	16	2
ALDH1A1 ENSG00000165092	12	1	0	10	0	0	8	3
ALDH1A2 ENSG00000128918	0	5	1	0	1	2	0	0
ALDH1A3 ENSG00000184254	0	0	45	58	6	11	90	8
ALDH1B1 ENSG00000137124	203	25	3	0	7	124	2	0
ALDH1L1 ENSG00000144908	3	1	2	1	0	0	0	0
ALDH1L2 ENSG00000136010	6	0	3	0	8	3	1	0
ALDH3A1 ENSG00000108602	0	0	0	0	0	0	0	1
ALDH3A2 ENSG00000072210	0	19	1	12	8	0	51	26
ALDH3B1 ENSG00000006534	2	2	1	1	2	1	0	3
ALDH3B2 ENSG00000132746	0	0	0	0	0	0	0	0
ALDH4A1 ENSG00000159423	96	5	24	58	0	8	0	1
ALDH5A1 ENSG00000112294	0	8	3	0	1	2	1	3
ALDH6A1 ENSG00000119711	0	16	5	112	29	8	5	9
ALDH7A1 ENSG00000164904	28	64	28	29	14	0	2	0
ALDH8A1 ENSG00000118514	0	0	0	0	0	0	0	0
ALDH9A1 ENSG00000143149	2	53	6	8	1	4	2	1
ALDOA ENSG00000149925	617	80	215	278	251	335	390	97
ALDOC ENSG00000109107	27	16	6	1	0	0	56	0
ALG1 ENSG00000033011	24	12	2	3	1	2	1	0
ALG10 ENSG00000139133	0	0	0	0	0	0	0	0
ALG10B ENSG00000175548	0	0	0	0	0	0	1	0
ALG11 ENSG00000253710	0	0	0	0	0	0	0	0
ALG12 ENSG00000182858	2	32	9	25	12	30	97	62
ALG13 ENSG00000101901	1	1	9	30	3	0	1	1
ALG14 ENSG00000172339	1	0	0	0	0	1	0	0
ALG1L ENSG00000189366	0	0	0	0	0	0	0	0
ALG1L2 ENSG00000251287	0	0	0	0	0	3	0	0
ALG2 ENSG00000119523	0	0	1	11	1	3	19	5
ALG3 ENSG00000214160	7	0	22	20	46	6	9	2
ALG5 ENSG00000120697	0	3	1	3	3	1	1	1
ALG6 ENSG00000088035	0	0	0	0	0	0	1	0
ALG8 ENSG00000159063	0	2	0	17	0	4	20	1
ALG9 ENSG00000086848	3	9	1	0	1	6	14	3
ALK ENSG00000171094	0	0	0	0	0	0	0	0
ALKBH1 ENSG00000100601	0	0	0	7	0	1	1	0
ALKBH2 ENSG00000189046	1	8	3	3	3	6	35	1
ALKBH3 ENSG00000166199	0	65	6	15	37	1	0	1
ALKBH4 ENSG00000160993	21	19	3	6	0	1	0	4
ALKBH5 ENSG00000091542	94	55	24	35	24	4	28	32
ALKBH6 ENSG00000239382	0	62	14	13	17	6	0	0
ALKBH7 ENSG00000125652	164	74	6	191	140	100	119	39
ALKBH8 ENSG00000137760	6	0	1	13	0	2	0	0
ALLC ENSG00000151360	0	0	0	0	0	0	0	0
ALMS1 ENSG00000116127	0	1	0	0	7	12	0	1
ALOX12 ENSG00000108839	0	0	0	1	2	0	0	0
ALOX12B ENSG00000179477	0	0	0	0	0	0	0	0
ALOX15 ENSG00000161905	0	0	0	0	0	0	0	0
ALOX15B ENSG00000179593	22	1	40	92	0	1	15	0
ALOX5 ENSG00000012779	6	0	2	0	0	4	0	0
ALOX5AP ENSG00000132965	29	0	10	1	7	0	0	0
ALPK1 ENSG00000073331	0	10	7	0	0	1	0	2
ALPK2 ENSG00000198796	0	0	0	0	0	0	0	0
ALPK3 ENSG00000136383	0	0	0	0	0	0	9	0
ALPL ENSG00000162551	0	0	0	1	0	0	0	3
ALPP ENSG00000163283	0	0	0	0	0	0	0	0
ALS2 ENSG00000003393	3	0	0	1	0	0	1	0
ALS2CL ENSG00000178038	0	1	25	0	8	1	8	21
ALS2CR11 ENSG00000155754	0	0	1	0	1	0	0	0
ALS2CR12 ENSG00000155749	0	0	1	0	0	0	0	0
ALX3 ENSG00000156150	0	0	0	0	0	0	0	0
ALYREF ENSG00000183684	0	23	7	1	27	0	0	12
AMACR ENSG00000242110	1	109	39	25	0	0	36	56
AMBN ENSG00000178522	0	0	0	0	0	0	0	0
AMBP ENSG00000106927	0	0	0	0	0	0	0	0
AMBRA1 ENSG00000110497	11	1	0	2	0	1	0	0
AMD1 ENSG00000123505	0	0	14	103	1	0	79	25
AMDHD1 ENSG00000139344	0	0	0	0	0	0	0	0
AMDHD2 ENSG00000162066	13	0	2	1	0	25	5	25
AMELX ENSG00000125363	0	0	4	0	0	0	0	0
AMER1 ENSG00000184675	18	0	0	0	0	2	0	0
AMER2 ENSG00000165566	0	0	0	0	0	0	0	0
AMFR ENSG00000159461	77	23	15	0	15	1	8	1
AMH ENSG00000104899	4	1	0	0	0	1	0	4
AMHR2 ENSG00000135409	0	0	0	0	0	0	0	0
AMIGO1 ENSG00000181754	0	3	0	0	4	0	33	0
AMIGO2 ENSG00000139211	0	0	0	0	0	0	0	0
AMIGO3 ENSG00000176020	0	0	0	0	0	0	0	0
AMMECR1 ENSG00000101935	0	0	0	0	0	0	12	0
AMMECR1L ENSG00000144233	0	2	1	3	0	7	0	7
AMN ENSG00000166126	0	0	0	0	0	4	3	0
AMN1 ENSG00000151743	0	1	1	0	0	1	12	0
AMOT ENSG00000126016	16	0	2	4	0	0	0	0
AMOTL1 ENSG00000166025	21	94	0	9	0	32	0	2
AMOTL2 ENSG00000114019	17	0	6	0	1	54	16	0
AMPD1 ENSG00000116748	0	0	0	0	0	0	0	0
AMPD2 ENSG00000116337	117	0	1	3	60	6	1	27
AMPD3 ENSG00000133805	0	4	4	6	7	0	1	4
AMPH ENSG00000078053	0	0	1	0	0	0	0	0
AMT ENSG00000145020	0	0	0	0	0	0	0	0
AMY1A ENSG00000237763	0	6	0	4	1	0	0	2
AMY1B ENSG00000174876	0	0	0	7	0	6	0	2
AMY1C ENSG00000187733	0	0	1	0	1	3	2	1
AMY2B ENSG00000240038	0	0	1	1	0	14	0	2
AMZ1 ENSG00000174945	0	0	0	0	0	0	0	0
AMZ2 ENSG00000196704	35	4	10	5	0	1	6	0
ANAPC1 ENSG00000153107	0	46	10	0	0	35	6	7
ANAPC10 ENSG00000164162	13	0	0	1	8	4	1	0
ANAPC11 ENSG00000141552	146	226	18	26	2	45	10	51
ANAPC13 ENSG00000129055	18	1	2	4	2	0	13	0
ANAPC15 ENSG00000110200	85	8	7	0	22	0	2	17
ANAPC16 ENSG00000166295	105	82	13	60	2	6	45	1
ANAPC2 ENSG00000176248	10	25	34	61	0	4	59	27
ANAPC4 ENSG00000053900	1	6	41	3	4	8	14	0
ANAPC5 ENSG00000089053	9	48	40	59	42	24	116	25
ANAPC7 ENSG00000196510	19	78	3	4	0	9	2	5
ANG ENSG00000214274	1	124	3	17	0	13	19	1
ANGEL1 ENSG00000013523	17	12	1	0	2	0	0	0
ANGEL2 ENSG00000174606	12	0	4	1	0	3	4	1
ANGPT1 ENSG00000154188	32	8	4	2	3	2	0	1
ANGPT2 ENSG00000091879	0	0	0	0	1	0	2	2
ANGPT4 ENSG00000101280	0	0	0	0	0	0	0	0
ANGPTL1 ENSG00000116194	0	1	1	1	0	3	0	0
ANGPTL2 ENSG00000136859	30	29	0	4	1	3	3	1
ANGPTL3 ENSG00000132855	1	1	0	0	0	0	0	0
ANGPTL4 ENSG00000167772	14	10	14	8	1	0	1	1
ANGPTL6 ENSG00000130812	0	0	0	0	0	0	0	0
ANGPTL7 ENSG00000171819	0	0	1	1	0	1	0	0
ANGPTL8 ENSG00000130173	0	0	0	0	0	0	0	0
ANHX ENSG00000227059	0	0	0	0	0	0	0	0
ANK1 ENSG00000029534	0	0	0	0	0	0	0	0
ANK2 ENSG00000145362	0	0	1	1	0	17	1	0
ANK3 ENSG00000151150	1	3	4	28	2	0	18	30
ANKAR ENSG00000151687	0	0	0	0	0	0	6	0
ANKDD1A ENSG00000166839	0	0	0	0	0	3	1	1
ANKDD1B ENSG00000189045	0	0	0	8	1	0	0	1
ANKEF1 ENSG00000132623	0	0	0	0	0	0	0	0
ANKFN1 ENSG00000153930	0	0	0	0	0	0	0	0
ANKFY1 ENSG00000185722	4	0	8	0	10	0	6	6
ANKH ENSG00000154122	7	7	0	9	2	4	162	13
ANKHD1 ENSG00000131503	2	0	2	4	1	37	5	0
ANKHD1-EIF4EBP3 ENSG00000254996	0	0	0	0	0	0	0	0
ANKIB1 ENSG00000001629	2	24	5	1	6	2	0	1
ANKK1 ENSG00000170209	0	0	0	0	0	0	0	0
ANKLE1 ENSG00000160117	3	0	0	0	0	0	0	2
ANKLE2 ENSG00000176915	2	1	12	47	0	32	61	5
ANKMY1 ENSG00000144504	1	30	0	0	4	1	0	1
ANKMY2 ENSG00000106524	1	0	9	0	1	3	1	0
ANKRA2 ENSG00000164331	5	0	0	5	0	1	12	2
ANKRD1 ENSG00000148677	0	0	0	0	0	0	0	0
ANKRD10 ENSG00000088448	6	8	31	60	0	8	41	2
ANKRD11 ENSG00000167522	115	42	32	79	5	8	43	1
ANKRD12 ENSG00000101745	9	2	11	3	9	4	0	2
ANKRD13A ENSG00000076513	0	8	5	0	13	34	0	3
ANKRD13B ENSG00000198720	2	7	0	0	2	3	7	2
ANKRD13C ENSG00000118454	0	1	31	4	3	1	3	5
ANKRD13D ENSG00000172932	14	1	10	55	51	107	23	8
ANKRD16 ENSG00000134461	4	3	0	3	0	0	5	0
ANKRD17 ENSG00000132466	0	33	42	11	0	0	42	36
ANKRD18A ENSG00000180071	0	0	0	0	0	0	0	0
ANKRD18B ENSG00000230453	0	0	0	0	0	0	0	0
ANKRD2 ENSG00000165887	0	0	0	0	0	0	0	0
ANKRD20A1 ENSG00000260691	0	0	0	0	0	1	0	0
ANKRD20A2 ENSG00000183148	0	0	0	0	0	0	0	0
ANKRD20A3 ENSG00000276203	0	0	0	1	0	0	0	0
ANKRD20A4 ENSG00000172014	0	0	0	0	0	0	0	0
ANKRD22 ENSG00000152766	0	0	1	22	0	0	0	0
ANKRD23 ENSG00000163126	1	10	0	10	0	4	7	1
ANKRD24 ENSG00000089847	2	0	0	0	2	1	0	0
ANKRD26 ENSG00000107890	1	0	1	2	2	0	10	0
ANKRD27 ENSG00000105186	0	2	0	9	0	0	1	24
ANKRD28 ENSG00000206560	1	0	0	8	0	11	1	4
ANKRD29 ENSG00000154065	0	0	0	1	1	3	0	0
ANKRD30A ENSG00000148513	0	0	0	0	0	0	0	0
ANKRD30B ENSG00000180777	0	0	0	0	0	2	0	0
ANKRD30BL ENSG00000163046	0	0	0	0	0	0	0	0
ANKRD31 ENSG00000145700	0	0	0	0	0	0	0	0
ANKRD33 ENSG00000167612	0	0	0	0	0	0	0	0
ANKRD33B ENSG00000164236	4	0	0	0	6	0	0	0
ANKRD34A ENSG00000272031	4	0	0	0	3	9	0	0
ANKRD34B ENSG00000189127	0	0	0	0	0	0	0	0
ANKRD35 ENSG00000198483	15	16	11	2	0	0	0	3
ANKRD36 ENSG00000135976	2	0	2	8	1	0	26	30
ANKRD36B ENSG00000196912	7	1	4	1	6	0	5	32
ANKRD36C ENSG00000174501	0	1	0	1	0	10	8	10
ANKRD37 ENSG00000186352	0	0	13	24	0	8	49	3
ANKRD39 ENSG00000213337	0	3	0	0	1	0	6	4
ANKRD40 ENSG00000154945	16	1	17	6	6	12	2	20
ANKRD42 ENSG00000137494	0	0	0	0	1	0	15	0
ANKRD44 ENSG00000065413	0	0	0	0	0	0	0	0
ANKRD45 ENSG00000183831	2	1	0	0	11	1	0	0
ANKRD46 ENSG00000186106	1	2	0	3	0	1	0	0
ANKRD49 ENSG00000168876	4	0	1	1	2	0	1	0
ANKRD50 ENSG00000151458	2	0	1	7	0	0	0	7
ANKRD52 ENSG00000139645	1	28	9	11	3	1	9	12
ANKRD53 ENSG00000144031	6	0	0	0	0	4	0	1
ANKRD54 ENSG00000100124	2	13	6	24	68	2	2	0
ANKRD6 ENSG00000135299	0	1	2	0	0	2	0	2
ANKRD62 ENSG00000181626	0	6	0	0	0	0	0	0
ANKRD65 ENSG00000235098	0	56	0	0	5	0	0	1
ANKRD7 ENSG00000106013	1	0	0	0	0	0	1	1
ANKRD9 ENSG00000156381	2	94	12	6	79	23	17	0
ANKS1A ENSG00000064999	0	1	1	0	0	15	0	0
ANKS1B ENSG00000185046	2	2	0	0	2	0	0	0
ANKS3 ENSG00000168096	3	26	13	2	63	0	34	5
ANKS4B ENSG00000175311	1	1	0	1	0	0	0	0
ANKS6 ENSG00000165138	26	0	1	34	0	0	6	1
ANKUB1 ENSG00000206199	0	0	0	0	0	0	0	0
ANKZF1 ENSG00000163516	88	5	7	83	0	0	73	8
ANLN ENSG00000011426	0	0	0	0	0	0	0	0
ANO1 ENSG00000131620	0	1	5	15	1	0	0	2
ANO10 ENSG00000160746	2	7	5	2	30	19	0	17
ANO2 ENSG00000047617	0	0	0	0	0	0	0	0
ANO3 ENSG00000134343	0	0	0	0	0	0	0	0
ANO4 ENSG00000151572	0	1	8	11	1	0	0	0
ANO5 ENSG00000171714	4	3	0	2	0	0	2	5
ANO6 ENSG00000177119	4	1	4	16	4	4	3	1
ANO7 ENSG00000146205	4	130	0	100	0	0	56	0
ANO8 ENSG00000074855	0	0	0	0	0	0	0	2
ANO9 ENSG00000185101	0	3	34	1	0	20	18	0
ANOS1 ENSG00000011201	0	0	1	0	0	0	0	0
ANP32A ENSG00000140350	0	97	25	59	87	0	9	10
ANP32B ENSG00000136938	32	104	41	14	18	21	0	5
ANP32E ENSG00000143401	0	14	0	8	1	2	0	0
ANPEP ENSG00000166825	0	0	11	35	34	1	638	141
ANTXR1 ENSG00000169604	58	1	1	0	34	30	1	2
ANTXR2 ENSG00000163297	51	185	0	38	14	0	0	22
ANXA1 ENSG00000135046	0	0	43	28	4	21	0	6
ANXA11 ENSG00000122359	118	293	82	71	3	0	43	40
ANXA13 ENSG00000104537	0	0	0	0	0	0	0	0
ANXA2 ENSG00000182718	34	220	208	21	0	39	0	23
ANXA2R ENSG00000177721	0	0	0	0	1	0	4	0
ANXA3 ENSG00000138772	0	0	3	38	1	0	0	11
ANXA4 ENSG00000196975	15	0	10	6	4	8	2	11
ANXA5 ENSG00000164111	53	2	10	22	3	5	29	28
ANXA6 ENSG00000197043	502	215	4	5	247	46	107	3
ANXA7 ENSG00000138279	0	4	4	28	0	0	13	22
ANXA8 ENSG00000265190	0	0	0	0	0	0	0	0
ANXA8L1 ENSG00000264230	0	0	3	0	0	0	0	1
ANXA9 ENSG00000143412	0	0	0	0	0	0	0	0
AOAH ENSG00000136250	1	3	0	1	2	21	10	0
AOC1 ENSG00000002726	0	0	0	0	0	0	0	1
AOC2 ENSG00000131480	0	0	0	1	0	0	0	0
AOC3 ENSG00000131471	63	45	0	0	12	9	6	6
AOX1 ENSG00000138356	4	0	0	0	7	0	0	0
AP000295.9 ENSG00000249624	0	0	0	0	0	0	0	0
AP000304.12 ENSG00000249209	0	0	0	0	0	0	0	0
AP000349.2 ENSG00000280178	0	1	0	0	0	0	0	0
AP000350.10 ENSG00000251357	0	0	0	0	0	0	0	0
AP000721.4 ENSG00000256100	1	0	0	0	0	0	0	0
AP000769.1 ENSG00000279576	549	20	358	1265	7	659	511	561
AP000866.1 ENSG00000279342	0	0	0	0	0	0	0	0
AP006285.2 ENSG00000278919	1	0	0	0	0	0	0	0
AP1AR ENSG00000138660	0	0	2	2	2	0	8	6
AP1B1 ENSG00000100280	78	97	58	38	4	2	53	10
AP1G1 ENSG00000166747	2	2	34	34	2	32	8	2
AP1G2 ENSG00000213983	14	53	55	31	46	0	51	20
AP1M1 ENSG00000072958	54	54	0	1	85	38	24	97
AP1M2 ENSG00000129354	5	136	16	96	3	8	81	17
AP1S1 ENSG00000106367	44	63	15	79	37	3	83	51
AP1S2 ENSG00000182287	3	1	0	0	16	36	2	0
AP1S3 ENSG00000152056	1	0	2	8	1	4	0	5
AP2A1 ENSG00000196961	125	41	6	12	36	20	46	26
AP2A2 ENSG00000183020	7	10	17	74	74	61	31	18
AP2B1 ENSG00000006125	1	60	17	2	15	5	149	32
AP2M1 ENSG00000161203	278	136	45	140	168	18	83	15
AP2S1 ENSG00000042753	286	306	31	210	90	123	73	80
AP3B1 ENSG00000132842	2	0	26	1	0	9	16	6
AP3B2 ENSG00000103723	0	0	0	0	0	0	0	0
AP3D1 ENSG00000065000	58	16	50	70	1	45	12	60
AP3M1 ENSG00000185009	32	24	2	11	5	3	1	0
AP3M2 ENSG00000070718	0	26	0	0	0	5	0	1
AP3S1 ENSG00000177879	0	0	2	7	0	0	16	3
AP3S2 ENSG00000157823	48	17	1	2	31	0	27	4
AP4B1 ENSG00000134262	0	50	1	1	0	1	0	0
AP4E1 ENSG00000081014	0	5	0	0	0	4	8	0
AP4M1 ENSG00000221838	3	7	2	0	1	0	61	1
AP4S1 ENSG00000100478	1	0	1	0	0	0	0	0
AP5B1 ENSG00000254470	0	0	0	0	0	0	0	0
AP5M1 ENSG00000053770	1	0	22	12	1	1	1	1
AP5S1 ENSG00000125843	0	3	0	7	0	4	5	0
AP5Z1 ENSG00000242802	0	10	9	3	27	82	0	3
APAF1 ENSG00000120868	0	1	12	2	0	0	8	0
APBA1 ENSG00000107282	1	17	0	22	2	0	0	0
APBA2 ENSG00000034053	1	10	1	2	2	2	4	2
APBA3 ENSG00000011132	2	26	9	1	11	0	9	25
APBB1 ENSG00000166313	28	174	1	7	82	50	56	7
APBB1IP ENSG00000077420	2	0	0	0	0	1	0	0
APBB2 ENSG00000163697	25	1	0	0	2	20	0	1
APBB3 ENSG00000113108	6	87	64	10	48	9	0	4
APC ENSG00000134982	1	0	0	14	0	0	0	0
APC2 ENSG00000115266	0	0	0	0	0	0	1	0
APCDD1 ENSG00000154856	1	1	5	0	8	0	0	18
APCDD1L ENSG00000198768	1	1	1	0	0	9	0	1
APEH ENSG00000164062	60	73	3	14	2	34	11	12
APELA ENSG00000248329	0	0	0	8	0	0	0	0
APEX1 ENSG00000100823	13	74	6	4	44	5	57	47
APEX2 ENSG00000169188	3	4	5	2	0	9	3	0
APH1A ENSG00000117362	0	7	24	53	3	151	104	5
APH1B ENSG00000138613	2	21	12	35	1	7	14	10
API5 ENSG00000166181	1	0	9	4	2	0	11	0
APIP ENSG00000149089	0	0	0	1	3	2	0	1
APITD1 ENSG00000175279	0	0	0	0	0	0	6	0
APLF ENSG00000169621	0	0	0	0	0	0	0	0
APLN ENSG00000171388	0	0	0	0	1	0	0	0
APLNR ENSG00000134817	0	2	0	0	0	0	0	0
APLP1 ENSG00000105290	2	1	0	0	1	0	12	0
APLP2 ENSG00000084234	11	0	95	176	1	8	447	124
APMAP ENSG00000101474	0	8	21	97	15	13	2	42
APOA1 ENSG00000118137	0	0	0	0	0	0	0	0
APOA2 ENSG00000158874	0	0	0	0	0	0	0	0
APOB ENSG00000084674	0	0	0	0	0	0	0	0
APOBEC3A ENSG00000128383	0	0	0	0	0	0	0	0
APOBEC3B ENSG00000179750	0	0	0	0	0	0	0	0
APOBEC3C ENSG00000244509	3	55	30	0	0	6	1	8
APOBEC3D ENSG00000243811	1	0	0	0	0	3	0	0
APOBEC3F ENSG00000128394	42	2	0	2	0	3	9	6
APOBEC3G ENSG00000239713	1	0	5	0	17	8	0	1
APOBEC3H ENSG00000100298	0	0	0	0	0	0	0	0
APOBEC4 ENSG00000173627	0	0	0	0	0	0	0	0
APOBR ENSG00000184730	0	0	0	3	17	0	0	11
APOC1 ENSG00000130208	46	0	0	0	124	0	6	11
APOC2 ENSG00000234906	0	0	0	0	0	0	0	0
APOC3 ENSG00000110245	0	0	0	0	0	0	0	0
APOD ENSG00000189058	112	250	5	84	128	28	6	4
APOE ENSG00000130203	6	77	1	2	109	84	8	62
APOF ENSG00000175336	18	0	1	0	6	1	4	1
APOH ENSG00000091583	0	0	0	0	0	0	0	0
APOL1 ENSG00000100342	13	8	4	1	2	19	8	38
APOL2 ENSG00000128335	17	68	1	0	34	0	9	1
APOL3 ENSG00000128284	10	11	2	0	0	0	1	46
APOL4 ENSG00000100336	11	2	3	1	1	0	1	0
APOL6 ENSG00000221963	0	36	3	1	1	2	10	1
APOLD1 ENSG00000178878	0	0	0	0	1	3	0	0
APOM ENSG00000204444	4	4	0	0	0	0	2	0
APOO ENSG00000184831	0	0	0	0	0	0	3	0
APOOL ENSG00000155008	4	1	4	5	1	1	4	6
APP ENSG00000142192	117	74	125	236	118	153	130	173
APPBP2 ENSG00000062725	0	13	0	13	3	7	17	13
APPL1 ENSG00000157500	0	0	1	30	8	8	1	9
APPL2 ENSG00000136044	1	5	51	9	0	3	15	3
APRT ENSG00000198931	143	279	22	166	124	89	151	118
APTX ENSG00000137074	0	40	3	0	3	0	2	0
AQP1 ENSG00000240583	45	19	8	0	111	156	14	21
AQP10 ENSG00000143595	0	0	0	0	15	0	0	0
AQP11 ENSG00000178301	0	0	0	0	0	0	0	0
AQP12A ENSG00000184945	0	0	0	0	0	0	0	0
AQP12B ENSG00000185176	0	0	0	0	0	0	0	0
AQP2 ENSG00000167580	0	0	0	0	0	0	0	0
AQP3 ENSG00000165272	0	95	110	11	0	0	8	65
AQP4 ENSG00000171885	0	0	0	0	0	0	0	0
AQP5 ENSG00000161798	2	1	0	3	1	0	2	0
AQP6 ENSG00000086159	0	0	0	0	0	0	0	0
AQP7 ENSG00000165269	0	0	0	0	0	0	0	0
AQR ENSG00000021776	1	2	6	13	0	7	0	1
AR ENSG00000169083	59	87	8	29	20	35	53	0
ARAF ENSG00000078061	71	72	12	1	2	6	26	0
ARAP1 ENSG00000186635	84	0	24	38	57	37	3	12
ARAP2 ENSG00000047365	1	1	7	1	3	9	1	1
ARAP3 ENSG00000120318	0	2	0	0	1	2	0	2
ARC ENSG00000198576	1	6	4	0	1	0	1	2
ARCN1 ENSG00000095139	1	2	13	8	18	0	19	184
AREG ENSG00000109321	0	0	0	0	0	0	0	0
AREL1 ENSG00000119682	25	40	14	4	0	9	0	14
ARF1 ENSG00000143761	8	0	22	44	14	40	125	43
ARF3 ENSG00000134287	21	23	44	21	6	0	2	23
ARF4 ENSG00000168374	1	5	13	75	0	38	36	10
ARF5 ENSG00000004059	15	8	0	36	0	3	0	0
ARF6 ENSG00000165527	0	2	16	35	0	19	1	22
ARFGAP1 ENSG00000101199	4	25	6	27	30	166	11	0
ARFGAP2 ENSG00000149182	5	85	20	49	101	0	31	1
ARFGAP3 ENSG00000242247	0	0	12	31	0	4	12	6
ARFGEF1 ENSG00000066777	0	0	2	9	0	5	47	3
ARFGEF2 ENSG00000124198	0	1	0	13	0	5	0	7
ARFGEF3 ENSG00000112379	3	2	54	84	0	2	32	15
ARFIP1 ENSG00000164144	9	0	1	1	0	1	25	0
ARFIP2 ENSG00000132254	6	72	151	193	83	0	68	3
ARFRP1 ENSG00000101246	155	20	11	86	5	61	52	7
ARG1 ENSG00000118520	0	0	0	0	0	0	0	0
ARG2 ENSG00000081181	0	6	15	193	6	4	44	4
ARGLU1 ENSG00000134884	0	2	78	109	27	79	77	159
ARHGAP1 ENSG00000175220	331	130	25	144	115	5	37	11
ARHGAP10 ENSG00000071205	130	2	0	0	1	19	8	0
ARHGAP11A ENSG00000198826	0	0	0	0	0	0	0	0
ARHGAP11B ENSG00000187951	0	0	0	0	0	0	0	0
ARHGAP12 ENSG00000165322	0	0	4	2	9	0	8	5
ARHGAP15 ENSG00000075884	0	0	0	1	0	0	0	0
ARHGAP17 ENSG00000140750	4	4	9	2	0	16	0	0
ARHGAP18 ENSG00000146376	3	0	0	0	0	0	15	0
ARHGAP19 ENSG00000213390	0	4	0	0	2	0	7	0
ARHGAP20 ENSG00000137727	0	0	0	0	0	0	0	0
ARHGAP21 ENSG00000107863	0	3	0	4	2	0	0	23
ARHGAP22 ENSG00000128805	0	0	3	0	0	0	0	14
ARHGAP23 ENSG00000275832	0	0	1	0	0	2	0	5
ARHGAP24 ENSG00000138639	0	0	2	0	3	0	0	0
ARHGAP25 ENSG00000163219	5	1	3	1	0	3	1	1
ARHGAP26 ENSG00000145819	0	9	6	6	8	0	1	3
ARHGAP27 ENSG00000159314	9	3	72	13	0	3	114	7
ARHGAP28 ENSG00000088756	5	0	0	1	0	0	0	0
ARHGAP29 ENSG00000137962	0	0	0	22	19	2	10	1
ARHGAP30 ENSG00000186517	13	1	0	2	1	2	0	27
ARHGAP31 ENSG00000031081	5	9	0	0	0	1	2	0
ARHGAP32 ENSG00000134909	1	0	12	24	0	7	0	28
ARHGAP33 ENSG00000004777	26	1	0	8	2	1	0	4
ARHGAP35 ENSG00000160007	0	20	12	32	41	1	5	0
ARHGAP36 ENSG00000147256	0	0	0	0	0	0	0	0
ARHGAP39 ENSG00000147799	26	1	6	7	2	0	1	2
ARHGAP4 ENSG00000089820	0	7	1	0	5	38	5	55
ARHGAP40 ENSG00000124143	0	0	0	0	0	0	0	0
ARHGAP42 ENSG00000165895	0	0	0	0	0	0	0	0
ARHGAP44 ENSG00000006740	1	4	2	8	1	0	4	0
ARHGAP45 ENSG00000180448	0	2	0	0	9	23	0	47
ARHGAP5 ENSG00000100852	4	0	8	6	0	1	5	74
ARHGAP6 ENSG00000047648	0	0	5	65	8	0	56	1
ARHGAP8 ENSG00000241484	0	0	0	0	0	0	0	0
ARHGAP9 ENSG00000123329	3	1	0	1	0	5	0	16
ARHGDIA ENSG00000141522	257	145	100	159	253	100	52	100
ARHGDIB ENSG00000111348	0	8	5	0	0	66	0	0
ARHGDIG ENSG00000242173	0	0	0	0	0	0	0	0
ARHGEF1 ENSG00000076928	2	66	10	1	61	188	33	48
ARHGEF10 ENSG00000104728	15	0	0	2	7	2	18	0
ARHGEF10L ENSG00000074964	0	5	22	1	18	4	8	1
ARHGEF11 ENSG00000132694	14	13	15	19	0	0	48	8
ARHGEF12 ENSG00000196914	37	1	8	19	0	10	17	11
ARHGEF15 ENSG00000198844	2	0	0	3	5	0	0	0
ARHGEF16 ENSG00000130762	0	3	15	78	1	0	29	3
ARHGEF17 ENSG00000110237	2	4	15	40	1	44	5	1
ARHGEF18 ENSG00000104880	0	0	0	0	0	0	0	0
ARHGEF19 ENSG00000142632	0	1	1	11	0	0	0	6
ARHGEF2 ENSG00000116584	0	70	2	1	8	141	1	33
ARHGEF25 ENSG00000240771	58	25	0	1	11	8	20	2
ARHGEF26 ENSG00000114790	10	1	4	3	1	2	37	8
ARHGEF28 ENSG00000214944	1	1	2	0	0	0	0	1
ARHGEF3 ENSG00000163947	1	0	4	0	5	0	17	2
ARHGEF33 ENSG00000214694	0	0	0	0	0	0	0	0
ARHGEF35 ENSG00000213214	1	1	1	1	2	10	1	1
ARHGEF37 ENSG00000183111	0	13	0	2	0	0	18	4
ARHGEF38 ENSG00000236699	0	0	9	6	1	2	1	0
ARHGEF39 ENSG00000137135	0	1	0	2	0	4	10	0
ARHGEF4 ENSG00000136002	28	5	0	0	1	0	22	29
ARHGEF40 ENSG00000165801	20	37	2	0	0	14	8	0
ARHGEF5 ENSG00000050327	3	6	1	2	0	0	0	1
ARHGEF6 ENSG00000129675	0	0	0	0	12	3	0	7
ARHGEF7 ENSG00000102606	12	59	25	50	0	57	72	2
ARHGEF9 ENSG00000131089	8	1	1	3	1	20	21	2
ARID1A ENSG00000117713	0	1	7	63	17	23	39	53
ARID1B ENSG00000049618	9	17	11	3	39	3	13	6
ARID2 ENSG00000189079	0	1	15	5	2	0	12	4
ARID3A ENSG00000116017	4	0	1	2	2	0	20	13
ARID3B ENSG00000179361	4	1	1	0	1	0	0	1
ARID4A ENSG00000032219	10	1	3	1	0	3	8	4
ARID4B ENSG00000054267	14	3	17	5	11	2	0	2
ARID5A ENSG00000196843	2	54	2	0	119	52	12	0
ARID5B ENSG00000150347	1	0	8	25	2	0	43	1
ARIH1 ENSG00000166233	0	0	25	32	2	118	8	14
ARIH2 ENSG00000177479	17	73	36	44	1	6	38	0
ARIH2OS ENSG00000221883	7	2	0	8	2	0	0	0
ARL1 ENSG00000120805	2	62	14	50	3	0	0	4
ARL10 ENSG00000175414	0	2	1	0	0	0	0	0
ARL11 ENSG00000152213	0	0	0	0	0	0	0	0
ARL13B ENSG00000169379	0	0	0	2	0	0	1	0
ARL14 ENSG00000179674	0	0	0	0	0	0	0	0
ARL14EP ENSG00000152219	3	1	1	1	1	3	0	18
ARL15 ENSG00000185305	0	0	7	1	0	0	0	0
ARL16 ENSG00000214087	84	26	3	13	26	1	0	48
ARL17A ENSG00000185829	6	1	3	6	0	0	0	7
ARL17B ENSG00000228696	1	12	1	26	2	1	1	2
ARL2 ENSG00000213465	78	22	6	12	24	103	7	6
ARL2BP ENSG00000102931	29	0	7	10	0	5	2	5
ARL3 ENSG00000138175	88	111	4	2	0	1	1	0
ARL4A ENSG00000122644	0	0	1	0	0	0	0	53
ARL4C ENSG00000188042	14	6	5	0	17	5	13	32
ARL4D ENSG00000175906	11	0	1	1	0	8	2	7
ARL5A ENSG00000162980	21	12	4	0	2	3	7	3
ARL5B ENSG00000165997	1	0	1	0	0	0	6	0
ARL5C ENSG00000141748	0	0	0	0	0	0	0	0
ARL6 ENSG00000113966	4	0	0	0	18	0	0	2
ARL6IP1 ENSG00000170540	1	0	6	20	11	3	4	1
ARL6IP4 ENSG00000182196	8	58	0	0	29	29	49	12
ARL6IP5 ENSG00000144746	8	24	8	31	30	1	37	15
ARL6IP6 ENSG00000177917	2	0	1	0	1	2	1	3
ARL8A ENSG00000143862	7	1	16	9	15	5	2	3
ARL8B ENSG00000134108	4	12	0	6	8	1	3	2
ARL9 ENSG00000196503	0	4	2	0	0	2	0	0
ARMC1 ENSG00000104442	23	0	1	6	1	1	3	7
ARMC10 ENSG00000170632	0	3	9	0	11	0	5	2
ARMC12 ENSG00000157343	0	0	0	0	0	0	0	0
ARMC2 ENSG00000118690	0	0	0	0	0	0	0	0
ARMC4 ENSG00000169126	0	0	0	0	0	0	0	0
ARMC5 ENSG00000140691	3	2	1	1	1	1	6	6
ARMC6 ENSG00000105676	0	31	2	5	47	9	0	5
ARMC7 ENSG00000125449	28	24	4	1	8	6	0	1
ARMC8 ENSG00000114098	3	0	1	13	0	2	0	0
ARMC9 ENSG00000135931	2	8	0	1	10	16	6	1
ARMCX1 ENSG00000126947	6	5	1	0	1	0	4	0
ARMCX2 ENSG00000184867	0	1	0	0	8	3	0	5
ARMCX3 ENSG00000102401	21	0	4	6	0	2	0	1
ARMCX4 ENSG00000196440	0	4	1	3	1	0	0	6
ARMCX5 ENSG00000125962	0	1	0	1	2	0	3	2
ARMCX6 ENSG00000198960	1	7	26	4	1	3	29	2
ARMT1 ENSG00000146476	0	1	0	1	0	0	2	1
ARNT ENSG00000143437	6	17	3	1	8	20	7	6
ARNT2 ENSG00000172379	1	3	6	0	3	0	0	0
ARNTL ENSG00000133794	1	0	0	0	0	0	0	0
ARNTL2 ENSG00000029153	0	0	4	0	0	1	0	0
ARPC1A ENSG00000241685	0	38	22	18	8	0	0	0
ARPC1B ENSG00000130429	25	36	24	3	26	59	11	56
ARPC2 ENSG00000163466	6	4	28	10	65	4	2	8
ARPC3 ENSG00000111229	4	38	57	28	96	26	81	135
ARPC4 ENSG00000241553	99	86	32	71	92	31	58	20
ARPC5 ENSG00000162704	14	0	7	40	2	14	5	3
ARPC5L ENSG00000136950	0	0	69	11	8	2	0	70
ARPIN ENSG00000242498	3	8	1	97	4	5	0	33
ARPP19 ENSG00000128989	0	10	2	24	3	8	0	62
ARPP21 ENSG00000172995	0	0	0	0	0	0	0	0
ARRB1 ENSG00000137486	0	17	0	0	39	2	1	0
ARRB2 ENSG00000141480	0	19	14	13	0	10	0	59
ARRDC1 ENSG00000197070	19	1	102	28	108	19	278	10
ARRDC2 ENSG00000105643	0	2	22	1	33	8	0	36
ARRDC3 ENSG00000113369	0	0	8	1	10	3	0	1
ARRDC4 ENSG00000140450	4	0	1	13	0	0	4	3
ARRDC5 ENSG00000205784	0	0	0	1	0	0	0	2
ARSA ENSG00000100299	89	200	5	57	2	56	260	14
ARSB ENSG00000113273	0	2	0	0	4	8	0	28
ARSD ENSG00000006756	4	70	28	8	0	2	0	67
ARSE ENSG00000157399	2	0	0	0	0	0	0	0
ARSG ENSG00000141337	37	7	0	1	0	0	1	3
ARSI ENSG00000183876	6	10	0	0	0	1	0	0
ARSJ ENSG00000180801	6	0	0	0	0	4	4	34
ARSK ENSG00000164291	0	0	0	1	0	0	0	1
ART3 ENSG00000156219	0	0	0	0	0	0	0	0
ART4 ENSG00000111339	0	0	0	0	0	0	0	0
ART5 ENSG00000167311	1	1	0	1	1	1	0	2
ARTN ENSG00000117407	8	1	2	1	1	0	0	1
ARV1 ENSG00000173409	0	0	9	3	4	1	5	0
ARVCF ENSG00000099889	0	3	24	17	0	35	82	12
ARX ENSG00000004848	0	0	0	0	0	0	0	0
ASAH1 ENSG00000104763	23	46	48	100	2	4	315	60
ASAH2 ENSG00000188611	0	0	0	3	0	0	0	0
ASAH2B ENSG00000204147	1	0	0	0	0	1	2	0
ASAP1 ENSG00000153317	0	0	0	0	66	1	29	3
ASAP2 ENSG00000151693	0	0	1	0	0	0	15	0
ASAP3 ENSG00000088280	27	21	3	55	4	0	9	7
ASB1 ENSG00000065802	3	27	5	15	8	0	0	5
ASB10 ENSG00000146926	0	0	0	0	0	0	0	0
ASB11 ENSG00000165192	0	0	0	0	0	0	0	0
ASB12 ENSG00000198881	0	0	0	0	0	0	0	0
ASB13 ENSG00000196372	4	15	2	0	23	0	1	0
ASB14 ENSG00000239388	0	0	0	0	0	0	0	0
ASB15 ENSG00000146809	0	0	0	0	0	0	0	0
ASB18 ENSG00000182177	0	0	0	0	0	0	0	0
ASB2 ENSG00000100628	49	9	5	0	254	17	0	3
ASB3 ENSG00000115239	1	1	0	6	0	3	4	7
ASB4 ENSG00000005981	0	0	0	0	0	0	0	0
ASB5 ENSG00000164122	10	0	0	0	0	0	1	1
ASB6 ENSG00000148331	17	15	1	41	11	15	5	0
ASB7 ENSG00000183475	0	0	0	0	0	0	12	0
ASB8 ENSG00000177981	18	9	0	33	2	14	13	35
ASB9 ENSG00000102048	0	0	1	0	0	0	1	1
ASCC1 ENSG00000138303	2	0	0	2	0	5	6	1
ASCC2 ENSG00000100325	101	1	21	56	27	10	25	52
ASCC3 ENSG00000112249	2	1	5	0	2	2	1	0
ASCL1 ENSG00000139352	0	0	0	0	0	0	0	0
ASCL2 ENSG00000183734	121	4	0	24	0	1	77	0
ASCL4 ENSG00000187855	0	0	0	0	0	0	0	0
ASCL5 ENSG00000232237	0	0	0	0	0	0	0	0
ASF1A ENSG00000111875	0	0	0	0	0	2	7	0
ASF1B ENSG00000105011	0	0	0	1	0	1	0	1
ASGR1 ENSG00000141505	0	0	0	0	0	0	0	0
ASGR2 ENSG00000161944	0	0	58	0	0	0	1	0
ASH1L ENSG00000116539	61	43	11	110	0	0	14	17
ASH2L ENSG00000129691	3	0	3	0	9	1	0	9
ASIC1 ENSG00000110881	15	1	0	3	3	8	0	0
ASIC2 ENSG00000108684	0	0	0	0	0	0	0	0
ASIC3 ENSG00000213199	0	0	1	0	7	0	0	1
ASIC4 ENSG00000072182	0	0	0	0	0	0	0	0
ASIP ENSG00000101440	7	0	1	0	2	1	0	0
ASL ENSG00000126522	21	0	3	2	26	1	20	12
ASMT ENSG00000196433	1	0	0	0	0	0	0	0
ASMTL ENSG00000169093	47	146	0	31	16	73	7	76
ASNA1 ENSG00000198356	12	50	33	26	142	24	108	4
ASNS ENSG00000070669	9	99	1	6	1	6	0	1
ASNSD1 ENSG00000138381	7	20	0	0	1	0	62	2
ASPA ENSG00000108381	0	2	0	0	0	0	4	0
ASPDH ENSG00000204653	0	0	0	0	0	0	0	0
ASPG ENSG00000166183	2	0	0	0	0	0	0	0
ASPH ENSG00000198363	16	0	2	3	2	1	5	15
ASPHD1 ENSG00000174939	0	17	2	0	0	1	0	0
ASPHD2 ENSG00000128203	0	0	0	0	0	0	27	0
ASPM ENSG00000066279	0	0	0	0	0	0	0	0
ASPN ENSG00000106819	0	3	0	1	9	1	0	0
ASPRV1 ENSG00000244617	4	0	0	5	0	2	3	0
ASPSCR1 ENSG00000169696	32	2	25	110	26	0	8	5
ASRGL1 ENSG00000162174	1	13	10	0	0	0	2	0
ASS1 ENSG00000130707	26	2	29	2	8	7	0	44
ASTE1 ENSG00000034533	0	16	5	0	0	0	0	0
ASTN1 ENSG00000152092	0	0	0	0	0	0	0	0
ASTN2 ENSG00000148219	56	118	8	53	11	1	10	0
ASUN ENSG00000064102	0	5	0	0	3	0	8	0
ASXL1 ENSG00000171456	1	42	5	6	3	0	41	32
ASXL2 ENSG00000143970	2	5	1	3	5	0	10	2
ASXL3 ENSG00000141431	11	0	0	2	1	0	0	0
ATAD1 ENSG00000138138	0	0	1	23	0	0	13	0
ATAD2 ENSG00000156802	0	0	0	0	0	0	1	0
ATAD2B ENSG00000119778	0	0	0	0	0	0	5	0
ATAD3A ENSG00000197785	50	31	11	58	11	5	0	2
ATAD3B ENSG00000160072	1	4	29	30	13	0	36	15
ATAD3C ENSG00000215915	2	3	0	1	4	3	2	2
ATAD5 ENSG00000176208	0	0	0	0	0	0	0	0
ATAT1 ENSG00000137343	2	2	7	1	3	1	0	4
ATCAY ENSG00000167654	0	0	0	0	0	0	0	0
ATE1 ENSG00000107669	1	13	3	6	2	13	1	3
ATF1 ENSG00000123268	14	2	1	0	0	1	2	0
ATF2 ENSG00000115966	0	0	1	42	3	4	10	2
ATF3 ENSG00000162772	0	24	428	22	2	91	7	2
ATF4 ENSG00000128272	120	215	42	78	18	27	55	50
ATF5 ENSG00000169136	14	3	18	47	6	3	32	5
ATF6 ENSG00000118217	7	13	4	11	2	5	0	0
ATF6B ENSG00000213676	6	0	20	23	15	11	35	0
ATF7 ENSG00000170653	20	0	0	0	0	6	4	0
ATF7IP ENSG00000171681	6	37	0	3	5	4	3	2
ATF7IP2 ENSG00000166669	0	0	1	0	0	0	1	1
ATG10 ENSG00000152348	53	0	26	28	6	25	79	30
ATG101 ENSG00000123395	49	35	32	19	57	5	0	15
ATG12 ENSG00000145782	5	14	1	4	1	2	17	6
ATG13 ENSG00000175224	45	0	6	3	7	3	16	2
ATG14 ENSG00000126775	0	5	13	11	0	0	5	1
ATG16L1 ENSG00000085978	17	0	18	23	3	1	3	3
ATG16L2 ENSG00000168010	2	0	7	0	3	25	7	3
ATG2A ENSG00000110046	4	26	7	85	0	51	17	6
ATG2B ENSG00000066739	4	8	0	5	3	0	32	3
ATG3 ENSG00000144848	6	0	7	0	11	1	0	3
ATG4A ENSG00000101844	0	12	1	1	0	0	1	0
ATG4B ENSG00000168397	45	26	43	53	30	0	86	0
ATG4C ENSG00000125703	0	0	0	4	2	0	0	0
ATG4D ENSG00000130734	23	5	15	34	53	9	1	2
ATG5 ENSG00000057663	1	1	2	9	1	0	0	3
ATG7 ENSG00000197548	15	10	5	15	8	2	4	23
ATG9A ENSG00000198925	191	31	1	18	4	21	9	14
ATG9B ENSG00000181652	0	0	0	0	0	0	0	0
ATHL1 ENSG00000142102	11	5	0	22	54	2	7	3
ATIC ENSG00000138363	6	29	0	5	0	13	0	1
ATL1 ENSG00000198513	3	0	1	1	2	5	1	0
ATL2 ENSG00000119787	76	1	7	12	7	13	21	4
ATL3 ENSG00000184743	11	10	2	4	4	10	6	10
ATM ENSG00000149311	3	0	6	23	2	8	11	36
ATMIN ENSG00000166454	0	3	23	2	0	4	28	7
ATN1 ENSG00000111676	1	1	15	74	201	96	5	21
ATOH7 ENSG00000179774	0	0	0	0	0	0	0	0
ATOH8 ENSG00000168874	9	1	6	8	0	2	29	34
ATOX1 ENSG00000177556	138	79	7	215	44	42	91	29
ATP10A ENSG00000206190	0	0	0	3	12	1	0	17
ATP10B ENSG00000118322	0	0	0	0	0	0	0	0
ATP10D ENSG00000145246	0	0	0	0	0	0	0	1
ATP11A ENSG00000068650	0	2	9	0	4	5	0	1
ATP11B ENSG00000058063	0	0	9	19	41	0	0	2
ATP11C ENSG00000101974	18	1	0	9	0	6	3	9
ATP12A ENSG00000075673	0	0	0	0	0	0	0	0
ATP13A1 ENSG00000105726	85	2	21	48	67	2	1	3
ATP13A2 ENSG00000159363	2	17	0	15	9	2	7	4
ATP13A3 ENSG00000133657	0	1	35	3	2	0	0	28
ATP13A4 ENSG00000127249	0	0	0	0	0	0	0	0
ATP1A1 ENSG00000163399	10	66	216	379	101	120	847	109
ATP1A2 ENSG00000018625	27	1	1	0	0	5	0	0
ATP1A3 ENSG00000105409	0	0	0	0	0	0	0	0
ATP1A4 ENSG00000132681	0	1	3	0	1	0	2	0
ATP1B1 ENSG00000143153	0	0	14	1	3	7	4	8
ATP1B2 ENSG00000129244	1	0	0	0	0	0	41	1
ATP1B3 ENSG00000069849	0	26	7	17	28	0	2	5
ATP1B4 ENSG00000101892	0	0	0	0	0	0	0	0
ATP23 ENSG00000166896	0	0	0	0	0	0	0	0
ATP2A1 ENSG00000196296	0	1	0	0	0	0	0	0
ATP2A2 ENSG00000174437	16	3	36	18	27	4	12	33
ATP2A3 ENSG00000074370	11	5	13	7	0	29	0	40
ATP2B1 ENSG00000070961	6	1	12	3	19	0	0	8
ATP2B2 ENSG00000157087	0	0	0	0	0	0	0	0
ATP2B4 ENSG00000058668	75	4	0	0	7	15	0	0
ATP2C1 ENSG00000017260	1	0	3	55	0	0	74	0
ATP2C2 ENSG00000064270	4	41	4	92	1	4	25	16
ATP4B ENSG00000186009	0	0	0	0	0	0	0	0
ATP5J2-PTCD1 ENSG00000248919	0	0	0	0	0	0	0	1
ATP5SL ENSG00000105341	86	12	5	1	21	0	4	0
ATP6AP1 ENSG00000071553	140	182	22	197	179	74	250	1
ATP6AP1L ENSG00000205464	6	0	0	0	7	0	0	1
ATP6AP2 ENSG00000182220	21	31	19	26	25	1	28	3
ATP6V0A1 ENSG00000033627	68	18	10	21	112	49	13	6
ATP6V0A2 ENSG00000185344	0	0	3	0	5	2	4	1
ATP6V0A4 ENSG00000105929	0	0	0	0	0	0	0	0
ATP6V0B ENSG00000117410	12	182	39	189	92	65	292	148
ATP6V0C ENSG00000185883	0	0	0	0	0	0	0	0
ATP6V0D1 ENSG00000159720	255	80	34	16	132	68	15	0
ATP6V0D2 ENSG00000147614	0	0	0	0	0	0	0	0
ATP6V0E1 ENSG00000113732	66	154	15	48	7	2	9	0
ATP6V0E2 ENSG00000171130	47	2	20	27	22	3	38	4
ATP6V1A ENSG00000114573	0	3	2	0	2	12	2	8
ATP6V1B1 ENSG00000116039	0	0	0	0	0	6	0	0
ATP6V1B2 ENSG00000147416	39	7	7	9	1	26	5	7
ATP6V1C1 ENSG00000155097	1	1	3	12	0	2	17	1
ATP6V1C2 ENSG00000143882	7	0	0	25	2	4	4	49
ATP6V1D ENSG00000100554	7	32	7	2	7	0	0	20
ATP6V1E1 ENSG00000131100	135	79	8	2	1	65	72	43
ATP6V1E2 ENSG00000250565	4	32	0	0	6	15	2	0
ATP6V1F ENSG00000128524	24	16	3	29	0	7	31	50
ATP6V1G1 ENSG00000136888	4	0	14	62	0	8	87	1
ATP6V1G2 ENSG00000213760	0	0	0	0	0	0	0	0
ATP6V1G3 ENSG00000151418	0	0	0	0	0	0	0	0
ATP6V1H ENSG00000047249	29	15	12	8	0	16	4	6
ATP7A ENSG00000165240	1	0	2	2	0	0	3	4
ATP7B ENSG00000123191	0	0	0	2	0	0	9	8
ATP8A1 ENSG00000124406	0	9	1	6	0	2	0	1
ATP8A2 ENSG00000132932	0	0	0	0	0	0	0	0
ATP8B1 ENSG00000081923	0	1	26	10	0	18	27	8
ATP8B2 ENSG00000143515	15	2	13	8	32	16	13	0
ATP8B3 ENSG00000130270	0	0	0	0	0	0	0	0
ATP8B4 ENSG00000104043	1	0	1	2	1	0	0	0
ATP9A ENSG00000054793	1	20	5	0	5	0	2	9
ATP9B ENSG00000166377	1	0	4	27	5	26	2	0
ATPIF1 ENSG00000130770	20	9	34	48	3	58	109	10
ATR ENSG00000175054	0	0	0	9	2	0	0	1
ATRAID ENSG00000138085	85	87	11	1	2	1	0	3
ATRIP ENSG00000164053	0	0	0	0	0	0	0	0
ATRIP ENSG00000282827	0	1	0	1	0	0	0	0
ATRN ENSG00000088812	2	5	7	8	0	0	0	9
ATRNL1 ENSG00000107518	0	0	0	0	10	0	10	0
ATRX ENSG00000085224	4	39	5	25	2	94	87	13
ATXN1 ENSG00000124788	1	1	3	36	11	0	10	0
ATXN10 ENSG00000130638	1	87	8	15	0	1	3	2
ATXN1L ENSG00000224470	0	11	11	5	1	1	0	6
ATXN2 ENSG00000204842	12	18	30	4	6	53	60	11
ATXN2L ENSG00000168488	42	45	18	45	61	0	19	0
ATXN3 ENSG00000066427	39	0	20	23	0	0	8	27
ATXN7 ENSG00000163635	0	0	7	4	0	1	0	2
ATXN7L1 ENSG00000146776	0	17	1	0	0	0	16	0
ATXN7L2 ENSG00000162650	0	0	0	0	2	6	0	0
ATXN7L3 ENSG00000087152	16	25	3	18	16	30	2	3
ATXN7L3B ENSG00000253719	1	66	8	11	9	34	15	6
AUH ENSG00000148090	0	0	0	6	1	0	21	3
AUNIP ENSG00000127423	0	0	0	0	0	0	0	0
AUP1 ENSG00000115307	54	61	82	136	36	128	67	50
AURKA ENSG00000087586	0	0	0	0	0	0	0	0
AURKAIP1 ENSG00000175756	46	178	36	117	131	32	15	18
AURKB ENSG00000178999	0	0	0	0	0	0	0	0
AURKC ENSG00000105146	0	0	0	0	0	0	0	0
AUTS2 ENSG00000158321	5	0	2	0	42	2	0	1
AVEN ENSG00000169857	7	0	0	0	1	0	0	0
AVIL ENSG00000135407	0	0	0	1	0	0	0	0
AVL9 ENSG00000105778	0	3	4	5	3	14	7	0
AVP ENSG00000101200	0	0	0	0	0	0	0	0
AVPI1 ENSG00000119986	12	54	8	1	1	1	0	3
AVPR1A ENSG00000166148	0	0	0	0	0	0	0	0
AVPR1B ENSG00000198049	0	0	0	0	0	0	0	0
AVPR2 ENSG00000126895	0	0	0	0	0	0	0	0
AXDND1 ENSG00000162779	0	0	0	0	0	0	0	0
AXIN1 ENSG00000103126	5	44	13	0	19	0	6	81
AXIN2 ENSG00000168646	0	0	15	13	22	1	0	55
AXL ENSG00000167601	78	104	14	0	28	39	0	1
AZGP1 ENSG00000160862	516	380	933	2610	0	316	2669	171
AZI2 ENSG00000163512	0	4	0	14	4	26	1	28
AZIN1 ENSG00000155096	2	45	3	4	1	4	5	5
AZIN2 ENSG00000142920	3	2	0	12	1	0	1	24
AZU1 ENSG00000172232	0	0	0	0	0	0	0	0
B2M ENSG00000166710	2	23	393	301	39	122	379	495
B3GALNT1 ENSG00000169255	1	0	2	0	0	0	3	0
B3GALNT2 ENSG00000162885	0	4	0	1	0	0	0	0
B3GALT1 ENSG00000172318	0	0	0	0	0	0	0	0
B3GALT2 ENSG00000162630	0	0	0	0	0	0	0	1
B3GALT4 ENSG00000235863	8	2	2	2	3	0	0	0
B3GALT5 ENSG00000183778	0	1	2	0	0	0	0	5
B3GALT6 ENSG00000176022	21	1	5	38	0	0	0	2
B3GAT1 ENSG00000109956	7	20	4	46	1	1	14	1
B3GAT2 ENSG00000112309	1	0	0	18	1	2	0	0
B3GAT3 ENSG00000149541	44	89	6	54	67	21	44	24
B3GLCT ENSG00000187676	3	1	0	0	1	1	1	1
B3GNT2 ENSG00000170340	1	1	0	0	2	0	6	0
B3GNT3 ENSG00000179913	0	0	0	0	0	0	0	0
B3GNT4 ENSG00000176383	1	0	1	0	1	0	0	0
B3GNT5 ENSG00000176597	0	0	1	3	0	6	0	0
B3GNT6 ENSG00000198488	0	0	0	0	0	0	0	0
B3GNT7 ENSG00000156966	2	0	1	0	0	0	0	0
B3GNT8 ENSG00000177191	7	1	2	0	7	1	1	0
B3GNT9 ENSG00000237172	44	4	1	0	1	1	2	3
B3GNTL1 ENSG00000175711	5	13	1	0	1	13	8	0
B4GALNT1 ENSG00000135454	20	0	2	0	0	0	0	0
B4GALNT2 ENSG00000167080	0	0	0	0	0	1	4	1
B4GALNT3 ENSG00000139044	2	1	5	0	0	1	4	27
B4GALNT4 ENSG00000182272	0	1	0	9	1	0	1	0
B4GALT1 ENSG00000086062	0	0	22	61	3	6	6	57
B4GALT2 ENSG00000117411	62	37	1	0	74	10	64	3
B4GALT3 ENSG00000158850	36	12	34	6	1	34	23	0
B4GALT4 ENSG00000121578	1	0	24	0	0	0	10	1
B4GALT5 ENSG00000158470	3	46	28	2	1	28	3	7
B4GALT6 ENSG00000118276	8	0	0	0	1	9	0	0
B4GALT7 ENSG00000027847	35	20	15	1	38	1	66	9
B4GAT1 ENSG00000174684	77	47	4	81	19	0	5	0
B9D1 ENSG00000108641	29	25	0	1	4	8	3	1
B9D2 ENSG00000123810	59	0	5	4	3	0	29	0
BAALC ENSG00000164929	0	0	0	0	0	0	0	0
BAAT ENSG00000136881	0	0	0	0	0	0	0	0
BABAM1 ENSG00000105393	67	14	2	15	63	3	22	4
BACE1 ENSG00000186318	46	13	0	0	17	4	1	3
BACE2 ENSG00000182240	72	69	52	79	10	2	9	28
BACH1 ENSG00000156273	1	0	0	6	7	0	14	0
BACH2 ENSG00000112182	0	4	0	0	0	0	1	0
BAD ENSG00000002330	289	141	116	89	6	153	100	5
BAG1 ENSG00000107262	156	78	104	42	5	41	17	16
BAG2 ENSG00000112208	12	0	13	2	4	39	4	12
BAG3 ENSG00000151929	20	2	17	11	0	36	12	2
BAG4 ENSG00000156735	0	5	0	0	3	0	28	1
BAG5 ENSG00000166170	13	0	9	2	0	13	1	0
BAG6 ENSG00000204463	8	98	61	4	201	1	38	14
BAHCC1 ENSG00000266074	0	1	2	8	11	9	15	0
BAHD1 ENSG00000140320	20	18	2	17	8	2	0	0
BAIAP2 ENSG00000175866	48	35	53	72	11	6	172	12
BAIAP2L1 ENSG00000006453	0	19	37	74	20	2	172	22
BAIAP2L2 ENSG00000128298	1	6	7	0	0	19	10	0
BAIAP3 ENSG00000007516	7	13	4	2	1	1	30	1
BAK1 ENSG00000030110	40	22	9	2	3	0	27	18
BAMBI ENSG00000095739	0	0	0	0	0	0	1	0
BANF1 ENSG00000175334	31	29	23	6	86	1	21	15
BANK1 ENSG00000153064	0	0	1	6	0	0	2	0
BANP ENSG00000172530	0	46	2	2	34	0	34	7
BAP1 ENSG00000163930	34	63	10	38	72	11	46	4
BARD1 ENSG00000138376	0	0	2	0	9	0	0	2
BARHL2 ENSG00000143032	0	0	0	0	0	0	0	0
BARX1 ENSG00000131668	0	0	0	0	0	0	0	0
BARX2 ENSG00000043039	1	0	1	0	0	0	1	1
BASP1 ENSG00000176788	2	1	15	13	0	14	8	0
BATF ENSG00000156127	2	0	8	0	0	0	0	0
BATF2 ENSG00000168062	9	0	0	1	4	3	1	0
BATF3 ENSG00000123685	14	0	0	4	1	0	0	1
BAX ENSG00000087088	2	41	1	2	8	10	7	9
BAZ1A ENSG00000198604	0	0	6	0	2	0	3	7
BAZ1B ENSG00000009954	18	23	47	16	23	3	3	1
BAZ2A ENSG00000076108	3	0	94	38	0	74	0	8
BAZ2B ENSG00000123636	33	0	13	26	0	0	35	0
BBC3 ENSG00000105327	0	0	4	0	7	0	8	6
BBIP1 ENSG00000214413	23	0	0	0	23	1	5	0
BBOF1 ENSG00000119636	1	0	3	0	0	0	0	0
BBOX1 ENSG00000129151	0	0	0	0	0	0	0	0
BBS1 ENSG00000174483	0	1	0	1	0	2	0	0
BBS10 ENSG00000179941	0	1	0	2	0	0	4	0
BBS12 ENSG00000181004	3	0	0	0	0	0	0	0
BBS2 ENSG00000125124	2	3	3	28	1	0	6	0
BBS4 ENSG00000140463	0	49	4	1	3	1	33	1
BBS5 ENSG00000163093	6	0	0	2	1	1	2	1
BBS7 ENSG00000138686	1	0	0	0	2	1	6	0
BBS9 ENSG00000122507	0	0	0	0	0	1	0	0
BBX ENSG00000114439	62	0	9	11	0	1	68	3
BCAM ENSG00000187244	0	20	86	294	26	104	293	48
BCAN ENSG00000132692	0	0	0	0	0	0	0	0
BCAP29 ENSG00000075790	0	38	26	54	30	1	23	2
BCAP31 ENSG00000185825	390	283	85	170	184	85	456	145
BCAR1 ENSG00000050820	70	76	17	31	23	77	31	17
BCAR3 ENSG00000137936	0	0	0	0	0	0	4	1
BCAS1 ENSG00000064787	1	42	24	38	3	0	15	0
BCAS2 ENSG00000116752	0	2	3	6	1	14	8	0
BCAS3 ENSG00000141376	10	0	72	0	7	2	0	5
BCAS4 ENSG00000124243	28	3	3	1	3	4	6	0
BCAT1 ENSG00000060982	6	0	0	0	0	0	0	0
BCAT2 ENSG00000105552	43	69	34	121	0	16	54	27
BCCIP ENSG00000107949	5	1	13	7	2	16	0	0
BCDIN3D ENSG00000186666	0	0	0	0	0	0	0	0
BCHE ENSG00000114200	0	0	0	0	0	33	0	1
BCKDHA ENSG00000248098	3	0	0	5	0	2	1	0
BCKDHB ENSG00000083123	0	0	2	12	0	0	1	2
BCKDK ENSG00000103507	48	46	6	2	28	45	53	38
BCL10 ENSG00000142867	0	1	7	10	4	0	0	1
BCL11A ENSG00000119866	0	0	1	1	0	0	0	0
BCL11B ENSG00000127152	0	1	0	0	0	7	0	1
BCL2 ENSG00000171791	14	3	2	0	1	0	0	9
BCL2A1 ENSG00000140379	0	0	2	0	2	8	1	0
BCL2L1 ENSG00000171552	20	66	55	304	66	215	120	5
BCL2L11 ENSG00000153094	0	0	1	1	1	4	4	1
BCL2L12 ENSG00000126453	23	1	16	17	5	1	4	10
BCL2L13 ENSG00000099968	0	17	4	0	3	1	15	0
BCL2L14 ENSG00000121380	0	0	0	0	0	0	0	0
BCL2L15 ENSG00000188761	0	0	1	0	0	0	0	2
BCL2L2 ENSG00000129473	0	5	1	0	21	0	11	5
BCL3 ENSG00000069399	14	13	52	2	47	10	5	6
BCL6 ENSG00000113916	7	0	7	0	2	179	0	9
BCL6B ENSG00000161940	6	1	1	1	3	1	0	0
BCL7A ENSG00000110987	0	1	1	0	0	2	1	0
BCL7B ENSG00000106635	2	2	9	0	0	0	0	31
BCL7C ENSG00000099385	91	115	4	39	23	151	4	0
BCL9 ENSG00000116128	0	3	12	0	14	5	1	2
BCL9L ENSG00000186174	0	21	19	11	10	4	26	17
BCLAF1 ENSG00000029363	1	10	0	0	1	12	1	54
BCO1 ENSG00000135697	0	0	0	0	0	0	0	0
BCO2 ENSG00000197580	4	0	0	5	0	0	0	0
BCOR ENSG00000183337	0	2	0	3	0	0	0	1
BCORL1 ENSG00000085185	10	21	0	0	4	20	5	0
BCR ENSG00000186716	11	63	5	6	3	40	13	13
BCS1L ENSG00000074582	1	123	44	3	1	45	1	26
BDH1 ENSG00000161267	1	80	14	56	1	4	26	4
BDH2 ENSG00000164039	0	56	8	0	0	5	0	16
BDKRB1 ENSG00000100739	0	0	0	0	0	0	0	0
BDKRB2 ENSG00000168398	8	0	3	0	0	0	0	0
BDNF ENSG00000176697	1	0	0	1	2	0	2	1
BDP1 ENSG00000145734	3	0	0	27	6	35	0	0
BEAN1 ENSG00000166546	0	1	0	0	6	1	0	2
BECN1 ENSG00000126581	0	0	1	7	63	1	17	7
BEGAIN ENSG00000183092	79	2	1	5	3	1	29	17
BEND2 ENSG00000177324	0	0	0	0	0	0	0	0
BEND3 ENSG00000178409	4	0	0	2	2	1	1	2
BEND4 ENSG00000188848	0	0	0	2	0	0	9	0
BEND5 ENSG00000162373	0	0	0	0	0	18	0	0
BEND6 ENSG00000151917	0	1	0	1	0	0	5	24
BEND7 ENSG00000165626	0	0	4	1	0	61	1	0
BEST1 ENSG00000167995	5	0	12	63	152	59	38	109
BEST3 ENSG00000127325	2	4	0	2	0	13	0	0
BET1 ENSG00000105829	0	4	5	31	0	0	0	15
BET1L ENSG00000177951	0	28	10	0	4	0	33	0
BEX1 ENSG00000133169	2	2	5	1	1	0	1	0
BEX2 ENSG00000133134	39	0	24	25	1	5	0	0
BEX3 ENSG00000166681	2	108	20	19	22	42	39	42
BEX4 ENSG00000102409	21	12	12	7	13	24	9	5
BEX5 ENSG00000184515	0	3	1	4	0	6	1	0
BFAR ENSG00000103429	18	4	9	12	8	5	10	4
BFSP1 ENSG00000125864	28	0	0	0	0	0	0	0
BGLAP ENSG00000242252	2	2	0	1	1	0	0	2
BGN ENSG00000182492	89	26	2	13	379	22	15	156
BHLHB9 ENSG00000198908	1	0	0	0	0	0	0	0
BHLHE22 ENSG00000180828	0	0	0	0	0	0	0	0
BHLHE40 ENSG00000134107	0	0	12	2	5	14	1	11
BHLHE41 ENSG00000123095	0	0	5	0	4	0	0	56
BHMT ENSG00000145692	8	0	1	0	0	0	2	0
BHMT2 ENSG00000132840	0	0	0	0	0	0	0	2
BICC1 ENSG00000122870	0	2	0	0	1	1	2	0
BICD1 ENSG00000151746	0	5	2	3	0	1	16	0
BICD2 ENSG00000185963	10	41	4	2	0	0	0	8
BICDL1 ENSG00000135127	0	0	2	1	0	0	0	4
BICDL2 ENSG00000162069	13	0	34	34	6	5	27	36
BID ENSG00000015475	8	15	8	0	0	1	0	2
BIK ENSG00000100290	3	19	8	99	30	2	41	3
BIN1 ENSG00000136717	552	9	4	22	153	72	137	9
BIN2 ENSG00000110934	0	1	0	1	1	0	0	0
BIN3 ENSG00000147439	4	9	9	17	36	33	13	5
BIRC2 ENSG00000110330	1	19	1	12	0	20	5	2
BIRC3 ENSG00000023445	0	10	9	7	4	3	0	11
BIRC5 ENSG00000089685	1	0	0	0	0	0	0	1
BIRC6 ENSG00000115760	4	9	0	2	6	0	3	26
BIRC7 ENSG00000101197	0	0	0	1	1	0	0	2
BIVM ENSG00000134897	9	2	0	1	0	0	7	1
BLCAP ENSG00000166619	17	150	70	38	25	7	2	2
BLK ENSG00000136573	0	0	0	3	32	0	0	1
BLM ENSG00000197299	0	0	0	0	0	0	0	0
BLMH ENSG00000108578	2	41	1	1	1	0	0	0
BLNK ENSG00000095585	0	0	0	4	0	7	0	23
BLOC1S1 ENSG00000135441	157	91	7	16	112	132	100	22
BLOC1S2 ENSG00000196072	0	0	3	0	0	0	0	8
BLOC1S3 ENSG00000189114	0	0	0	0	0	0	0	0
BLOC1S4 ENSG00000186222	0	5	0	4	10	0	0	0
BLOC1S5 ENSG00000188428	3	0	0	0	14	0	1	0
BLOC1S6 ENSG00000104164	13	0	7	7	0	21	27	1
BLVRA ENSG00000106605	49	40	15	6	1	1	0	2
BLVRB ENSG00000090013	106	104	25	78	3	62	51	33
BLZF1 ENSG00000117475	8	0	4	6	2	0	3	0
BMF ENSG00000104081	0	2	38	4	7	23	7	6
BMI1 ENSG00000168283	0	1	0	10	18	4	1	7
BMP1 ENSG00000168487	32	15	5	6	39	7	0	11
BMP2 ENSG00000125845	0	0	8	0	0	0	0	0
BMP2K ENSG00000138756	0	1	0	0	23	1	0	0
BMP3 ENSG00000152785	0	0	0	0	0	0	0	0
BMP4 ENSG00000125378	16	17	0	0	0	3	0	0
BMP5 ENSG00000112175	4	0	0	0	33	0	0	5
BMP6 ENSG00000153162	0	0	0	0	0	0	0	0
BMP7 ENSG00000101144	1	23	0	0	2	6	0	23
BMP8A ENSG00000183682	0	0	0	2	0	1	0	0
BMP8B ENSG00000116985	0	0	0	0	0	0	0	0
BMPER ENSG00000164619	8	0	0	0	0	3	7	1
BMPR1A ENSG00000107779	4	35	13	5	3	0	2	0
BMPR1B ENSG00000138696	1	2	1	2	7	0	27	4
BMPR2 ENSG00000204217	1	0	4	15	2	3	1	5
BMS1 ENSG00000165733	34	16	0	2	3	0	0	19
BMT2 ENSG00000164603	0	2	0	0	0	1	13	0
BMX ENSG00000102010	0	0	0	0	0	0	0	0
BNC1 ENSG00000169594	0	0	0	0	0	0	0	0
BNC2 ENSG00000173068	4	21	10	1	0	0	10	2
BNIP1 ENSG00000113734	3	0	1	0	10	5	0	4
BNIP2 ENSG00000140299	12	0	5	5	1	17	33	17
BNIP3 ENSG00000176171	12	7	16	30	9	8	7	24
BNIP3L ENSG00000104765	0	4	0	53	13	1	2	15
BNIPL ENSG00000163141	0	0	0	1	0	2	6	0
BOC ENSG00000144857	71	12	0	1	12	51	36	14
BOD1 ENSG00000145919	2	75	4	0	2	3	0	1
BOD1L1 ENSG00000038219	10	6	4	11	1	16	1	0
BOK ENSG00000176720	104	76	2	14	95	53	5	5
BOLA1 ENSG00000178096	29	6	0	1	6	1	60	0
BOLA2B ENSG00000169627	28	2	26	6	82	5	41	0
BOLA3 ENSG00000163170	1	2	7	35	1	0	0	1
BOP1 ENSG00000261236	2	22	3	24	1	0	34	10
BORA ENSG00000136122	0	1	0	0	0	0	0	0
BORCS5 ENSG00000165714	0	0	1	1	2	5	0	1
BORCS6 ENSG00000196544	3	0	5	1	0	56	1	18
BORCS7 ENSG00000166275	63	1	5	71	32	3	3	1
BORCS8 ENSG00000254901	0	3	8	43	35	18	16	0
BORCS8-MEF2B ENSG00000064489	0	0	3	1	1	0	1	0
BPGM ENSG00000172331	0	0	0	0	0	0	0	47
BPHL ENSG00000137274	2	30	3	0	6	1	1	0
BPI ENSG00000101425	0	1	0	0	0	5	0	0
BPIFA1 ENSG00000198183	0	0	0	0	0	0	0	0
BPIFA2 ENSG00000131050	0	0	0	0	0	0	0	0
BPIFB1 ENSG00000125999	4	0	2	0	0	0	0	0
BPIFB2 ENSG00000078898	2	0	0	20	0	0	1	0
BPIFC ENSG00000184459	0	0	0	0	0	0	0	0
BPNT1 ENSG00000162813	1	0	0	1	0	0	7	0
BPTF ENSG00000171634	77	4	13	78	0	0	1	14
BRAF ENSG00000157764	0	0	5	1	3	1	8	0
BRAP ENSG00000089234	1	9	16	22	0	3	6	0
BRAT1 ENSG00000106009	66	72	9	106	23	0	21	48
BRCA1 ENSG00000012048	7	0	3	0	0	1	0	0
BRCA2 ENSG00000139618	0	0	0	0	0	0	0	1
BRCC3 ENSG00000185515	2	3	2	5	0	23	4	12
BRD1 ENSG00000100425	0	1	2	63	0	15	0	21
BRD2 ENSG00000204256	91	109	68	146	93	57	156	172
BRD3 ENSG00000169925	2	32	8	82	9	4	17	2
BRD4 ENSG00000141867	214	2	31	68	1	27	2	25
BRD7 ENSG00000166164	2	10	28	12	7	2	4	66
BRD8 ENSG00000112983	1	23	15	92	2	2	16	0
BRD9 ENSG00000028310	9	33	8	9	22	30	70	31
BRE ENSG00000158019	14	36	35	5	1	7	0	10
BRF1 ENSG00000185024	5	46	13	2	47	3	81	0
BRF2 ENSG00000104221	27	4	3	0	5	0	10	0
BRI3 ENSG00000164713	160	57	47	100	116	144	213	21
BRI3BP ENSG00000184992	30	0	1	0	0	1	0	11
BRICD5 ENSG00000182685	1	6	3	23	1	1	2	10
BRINP1 ENSG00000078725	0	0	0	0	0	0	0	0
BRINP2 ENSG00000198797	0	0	0	0	0	0	0	0
BRINP3 ENSG00000162670	0	0	0	1	0	0	0	0
BRIP1 ENSG00000136492	0	0	0	0	0	0	0	0
BRIX1 ENSG00000113460	1	2	0	2	0	0	12	0
BRK1 ENSG00000254999	94	56	48	48	45	24	6	2
BRMS1 ENSG00000174744	22	3	31	10	39	2	4	18
BRMS1L ENSG00000100916	0	0	1	0	0	0	0	0
BROX ENSG00000162819	0	0	4	2	0	0	5	9
BRPF1 ENSG00000156983	17	0	6	1	2	0	2	13
BRPF3 ENSG00000096070	1	10	14	8	3	0	0	1
BRSK1 ENSG00000160469	5	10	0	2	16	13	3	2
BRSK2 ENSG00000174672	0	0	0	0	0	0	0	0
BRWD1 ENSG00000185658	14	1	0	7	0	36	1	53
BRWD3 ENSG00000165288	1	21	23	0	1	0	2	6
BSCL2 ENSG00000168000	0	1	0	0	1	0	0	0
BSDC1 ENSG00000160058	60	27	8	13	6	0	46	0
BSG ENSG00000172270	382	190	25	266	39	46	273	63
BSN ENSG00000164061	1	0	1	0	0	0	0	0
BSPH1 ENSG00000188334	0	0	0	0	0	0	0	0
BSPRY ENSG00000119411	0	27	0	9	2	3	0	1
BST1 ENSG00000109743	1	1	7	0	0	0	0	0
BST2 ENSG00000130303	266	87	0	1	86	73	0	37
BTAF1 ENSG00000095564	2	1	3	16	0	1	1	0
BTBD1 ENSG00000064726	12	7	23	3	44	1	14	1
BTBD10 ENSG00000148925	1	3	1	2	5	0	0	0
BTBD11 ENSG00000151136	0	1	2	6	0	0	0	0
BTBD16 ENSG00000138152	0	0	0	0	0	0	0	0
BTBD19 ENSG00000222009	0	0	1	0	0	0	0	0
BTBD2 ENSG00000133243	82	47	28	82	48	1	120	142
BTBD3 ENSG00000132640	3	0	5	1	1	0	1	172
BTBD6 ENSG00000184887	12	21	14	31	123	7	12	1
BTBD7 ENSG00000011114	3	26	7	7	15	1	10	9
BTBD8 ENSG00000189195	1	0	1	0	0	0	0	0
BTBD9 ENSG00000183826	1	0	2	3	26	2	0	0
BTC ENSG00000174808	0	0	0	2	0	0	0	2
BTD ENSG00000169814	24	89	12	4	2	0	18	3
BTF3 ENSG00000145741	40	18	9	43	47	113	0	0
BTF3L4 ENSG00000134717	0	0	4	9	6	2	9	2
BTG1 ENSG00000133639	0	78	17	3	39	47	9	63
BTG2 ENSG00000159388	57	0	62	13	20	64	1	3
BTG3 ENSG00000154640	0	0	3	22	1	0	0	0
BTK ENSG00000010671	0	0	0	0	0	1	0	0
BTLA ENSG00000186265	0	0	0	0	0	0	0	1
BTN2A1 ENSG00000112763	27	0	4	0	0	1	0	1
BTN2A2 ENSG00000124508	12	0	0	0	1	0	0	4
BTN3A1 ENSG00000026950	0	18	0	0	4	0	7	1
BTN3A2 ENSG00000186470	5	4	0	6	1	2	0	2
BTN3A3 ENSG00000111801	1	4	0	8	0	0	0	3
BTNL3 ENSG00000168903	0	0	0	0	0	0	0	0
BTNL9 ENSG00000165810	0	0	1	0	0	0	2	2
BTRC ENSG00000166167	0	1	1	2	0	0	19	1
BUB1 ENSG00000169679	0	0	0	1	0	0	0	0
BUB1B ENSG00000156970	0	1	0	0	0	0	0	0
BUB3 ENSG00000154473	2	2	0	12	4	21	1	2
BUD13 ENSG00000137656	18	0	0	15	0	4	2	0
BUD31 ENSG00000106245	36	43	41	140	22	51	11	18
BVES ENSG00000112276	3	0	1	0	0	3	0	0
BYSL ENSG00000112578	4	2	11	0	0	0	10	1
BZW1 ENSG00000082153	0	1	8	10	1	0	1	2
BZW2 ENSG00000136261	0	4	0	0	0	0	6	20
C10orf10 ENSG00000165507	1	0	5	1	0	51	0	2
C10orf105 ENSG00000214688	0	0	0	0	0	0	0	0
C10orf107 ENSG00000183346	1	1	0	0	3	0	12	0
C10orf11 ENSG00000148655	0	14	16	0	51	0	0	0
C10orf128 ENSG00000204161	1	0	1	0	2	0	0	3
C10orf2 ENSG00000107815	8	1	0	0	10	0	0	0
C10orf35 ENSG00000171224	2	1	1	0	30	0	4	0
C10orf53 ENSG00000178645	0	1	0	0	0	0	0	0
C10orf54 ENSG00000107738	46	51	12	1	56	68	1	32
C10orf55 ENSG00000222047	0	0	0	0	0	0	0	0
C10orf76 ENSG00000120029	1	106	1	0	1	0	2	0
C10orf82 ENSG00000165863	0	0	0	0	0	0	0	0
C10orf88 ENSG00000119965	0	0	0	0	0	0	0	1
C10orf95 ENSG00000120055	0	0	0	0	0	0	5	0
C10orf99 ENSG00000188373	0	0	0	0	0	0	0	0
C11orf1 ENSG00000137720	9	0	12	1	0	0	1	0
C11orf16 ENSG00000176029	0	0	0	0	1	0	0	0
C11orf21 ENSG00000110665	0	0	0	0	0	0	0	0
C11orf24 ENSG00000171067	46	20	10	26	42	2	38	0
C11orf31 ENSG00000211450	0	42	35	36	2	41	37	35
C11orf45 ENSG00000174370	0	0	0	0	0	0	0	0
C11orf49 ENSG00000149179	8	38	4	0	51	1	9	5
C11orf52 ENSG00000149300	0	0	1	0	1	0	0	0
C11orf53 ENSG00000150750	0	0	0	0	0	0	0	0
C11orf54 ENSG00000182919	0	18	5	15	3	0	0	0
C11orf57 ENSG00000150776	2	19	2	4	1	2	0	3
C11orf58 ENSG00000110696	33	44	11	5	9	21	24	14
C11orf63 ENSG00000109944	0	0	0	1	0	1	0	1
C11orf65 ENSG00000166323	0	0	0	0	0	0	0	0
C11orf68 ENSG00000175573	41	23	5	3	13	7	11	56
C11orf70 ENSG00000137691	0	0	0	0	0	0	0	0
C11orf71 ENSG00000180425	0	0	0	1	1	0	0	2
C11orf74 ENSG00000166352	0	1	0	0	0	0	3	0
C11orf80 ENSG00000173715	0	4	0	4	0	0	0	0
C11orf84 ENSG00000168005	2	1	0	0	0	0	0	0
C11orf87 ENSG00000185742	0	7	0	0	0	0	0	0
C11orf95 ENSG00000188070	17	74	0	2	4	0	2	12
C11orf96 ENSG00000187479	0	246	4	1	34	186	3	6
C11orf98 ENSG00000278615	0	2	0	0	1	0	0	1
C12orf10 ENSG00000139637	43	1	52	3	21	8	16	34
C12orf29 ENSG00000133641	7	0	0	1	0	1	0	4
C12orf4 ENSG00000047621	2	4	1	14	0	0	1	1
C12orf40 ENSG00000180116	0	0	0	0	0	0	0	0
C12orf42 ENSG00000179088	0	0	0	0	0	0	0	0
C12orf43 ENSG00000157895	29	16	11	61	1	0	1	2
C12orf45 ENSG00000151131	18	1	2	8	0	0	23	0
C12orf49 ENSG00000111412	3	0	0	0	0	1	0	1
C12orf50 ENSG00000165805	0	0	0	0	0	0	0	0
C12orf54 ENSG00000177627	0	0	0	0	0	0	0	0
C12orf56 ENSG00000185306	0	0	0	0	0	0	0	0
C12orf57 ENSG00000111678	351	208	25	123	472	137	104	80
C12orf60 ENSG00000182993	4	0	0	0	7	0	0	0
C12orf65 ENSG00000130921	1	21	0	2	0	2	1	6
C12orf66 ENSG00000174206	0	1	0	7	3	0	2	7
C12orf71 ENSG00000214700	0	0	0	0	0	0	1	0
C12orf73 ENSG00000204954	0	1	0	6	0	1	0	1
C12orf75 ENSG00000235162	30	8	1	0	0	1	0	2
C12orf76 ENSG00000174456	8	11	0	2	0	2	0	1
C14orf1 ENSG00000133935	11	80	32	61	46	24	22	21
C14orf105 ENSG00000100557	0	0	0	0	0	0	0	0
C14orf119 ENSG00000179933	0	9	0	1	3	0	19	0
C14orf132 ENSG00000227051	0	11	1	8	2	4	0	0
C14orf142 ENSG00000170270	0	1	0	0	0	0	0	0
C14orf159 ENSG00000133943	3	7	2	3	0	0	0	1
C14orf166 ENSG00000087302	20	52	6	9	8	1	0	8
C14orf169 ENSG00000170468	4	0	1	0	0	0	0	0
C14orf178 ENSG00000197734	0	0	0	0	0	0	0	0
C14orf180 ENSG00000184601	0	0	0	0	0	0	0	0
C14orf2 ENSG00000156411	42	244	16	8	31	20	33	0
C14orf28 ENSG00000179476	0	1	0	1	0	0	0	0
C14orf37 ENSG00000139971	0	1	0	1	0	0	0	0
C14orf39 ENSG00000179008	0	0	0	0	0	0	0	0
C14orf79 ENSG00000140104	0	7	4	12	8	1	13	0
C14orf80 ENSG00000185347	0	0	0	2	0	6	0	0
C14orf93 ENSG00000100802	4	0	0	1	2	8	0	0
C15orf39 ENSG00000167173	0	19	3	0	11	7	0	1
C15orf40 ENSG00000169609	6	12	44	6	6	0	8	5
C15orf41 ENSG00000186073	0	0	0	1	0	1	0	3
C15orf48 ENSG00000166920	0	0	3	2	1	0	23	12
C15orf52 ENSG00000188549	16	19	2	1	1	3	1	0
C15orf53 ENSG00000175779	0	0	0	0	0	0	0	0
C15orf57 ENSG00000128891	2	20	1	0	1	2	0	14
C15orf59 ENSG00000205363	18	0	7	1	1	7	24	0
C15orf61 ENSG00000189227	0	2	1	9	0	0	5	0
C15orf62 ENSG00000188277	0	0	0	0	0	0	0	0
C15orf65 ENSG00000261652	2	0	0	0	0	0	0	0
C16orf13 ENSG00000130731	94	72	3	80	18	11	45	49
C16orf45 ENSG00000166780	35	10	0	3	0	25	0	2
C16orf46 ENSG00000166455	0	0	0	0	0	0	0	0
C16orf52 ENSG00000185716	5	3	5	14	1	1	2	1
C16orf54 ENSG00000185905	0	0	0	0	1	1	0	0
C16orf58 ENSG00000140688	14	294	1	64	3	1	51	2
C16orf59 ENSG00000162062	0	0	3	13	0	0	0	0
C16orf62 ENSG00000103544	40	0	0	4	10	10	2	7
C16orf70 ENSG00000125149	19	28	0	12	4	0	12	1
C16orf71 ENSG00000166246	0	0	0	0	0	0	0	0
C16orf72 ENSG00000182831	0	0	1	5	2	1	11	2
C16orf74 ENSG00000154102	2	2	0	1	0	11	0	13
C16orf78 ENSG00000166152	0	0	0	0	0	0	0	0
C16orf86 ENSG00000159761	1	1	3	0	3	5	1	0
C16orf87 ENSG00000155330	0	1	0	4	0	0	4	0
C16orf89 ENSG00000153446	0	20	2	1	0	2	2	42
C16orf91 ENSG00000174109	1	18	4	0	1	0	2	0
C16orf92 ENSG00000167194	0	0	0	0	0	0	0	0
C16orf95 ENSG00000260456	0	0	0	0	0	0	0	2
C16orf96 ENSG00000205832	0	0	0	0	0	0	0	0
C17orf105 ENSG00000231256	0	0	0	0	0	0	0	0
C17orf107 ENSG00000205710	2	0	11	0	9	3	0	0
C17orf49 ENSG00000258315	0	2	2	3	1	0	0	0
C17orf51 ENSG00000212719	2	3	0	0	1	0	10	1
C17orf53 ENSG00000125319	0	0	0	1	5	0	0	0
C17orf58 ENSG00000186665	1	3	5	13	1	0	6	1
C17orf62 ENSG00000178927	48	14	8	64	36	1	46	10
C17orf64 ENSG00000141371	0	0	0	0	0	0	0	0
C17orf67 ENSG00000214226	1	1	0	4	0	2	1	0
C17orf74 ENSG00000184560	0	0	0	0	0	0	0	0
C17orf75 ENSG00000108666	3	2	2	3	0	0	2	0
C17orf78 ENSG00000278505	0	0	0	0	0	0	0	0
C17orf80 ENSG00000141219	1	9	0	0	14	4	0	0
C17orf89 ENSG00000224877	51	139	47	51	50	2	38	0
C17orf96 ENSG00000273604	0	1	0	0	0	0	0	0
C17orf97 ENSG00000187624	0	1	0	2	0	0	0	0
C17orf98 ENSG00000275489	0	0	0	0	0	0	0	0
C17orf99 ENSG00000187997	0	0	0	0	0	0	0	0
C18orf21 ENSG00000141428	0	0	2	3	1	0	4	4
C18orf25 ENSG00000152242	0	2	3	8	0	10	4	15
C18orf32 ENSG00000177576	11	2	7	12	1	4	11	0
C18orf54 ENSG00000166845	0	0	0	0	0	0	0	0
C18orf63 ENSG00000206043	0	0	0	0	0	0	0	0
C18orf8 ENSG00000141452	0	0	4	17	0	0	2	0
C19orf12 ENSG00000131943	75	10	56	3	1	0	1	0
C19orf18 ENSG00000177025	4	2	1	0	0	1	0	0
C19orf24 ENSG00000228300	3	24	2	33	2	105	81	19
C19orf25 ENSG00000119559	7	69	2	82	25	106	4	0
C19orf33 ENSG00000167644	1	0	6	0	19	4	0	2
C19orf35 ENSG00000188305	0	0	0	0	0	0	0	0
C19orf38 ENSG00000214212	0	4	0	5	5	5	0	4
C19orf43 ENSG00000123144	24	199	74	55	4	85	8	74
C19orf44 ENSG00000105072	11	2	0	4	5	10	0	8
C19orf45 ENSG00000198723	0	0	0	0	0	0	0	0
C19orf47 ENSG00000160392	0	0	0	38	21	0	0	13
C19orf48 ENSG00000167747	40	75	1	182	1	278	54	13
C19orf52 ENSG00000142444	1	3	1	0	24	2	3	0
C19orf53 ENSG00000104979	55	223	2	104	47	21	31	59
C19orf54 ENSG00000188493	1	1	0	15	0	1	0	0
C19orf57 ENSG00000132016	4	0	1	8	1	3	5	0
C19orf60 ENSG00000006015	41	38	5	1	112	36	80	11
C19orf66 ENSG00000130813	7	7	0	0	3	5	42	2
C19orf67 ENSG00000188032	0	0	0	0	0	0	0	0
C19orf68 ENSG00000185453	6	7	0	1	0	0	3	1
C19orf70 ENSG00000174917	231	6	121	12	147	156	82	49
C19orf71 ENSG00000183397	0	1	0	0	1	0	0	0
C19orf73 ENSG00000221916	0	0	0	7	0	0	1	7
C19orf81 ENSG00000235034	0	0	0	16	1	2	14	0
C19orf84 ENSG00000262874	0	0	0	0	0	0	0	0
C1D ENSG00000197223	0	0	2	6	2	2	2	11
C1GALT1 ENSG00000106392	0	0	2	10	0	20	0	0
C1GALT1C1 ENSG00000171155	0	0	1	0	0	0	33	0
C1GALT1C1L ENSG00000223658	0	0	0	0	0	0	0	0
C1QA ENSG00000173372	231	2	0	0	73	232	50	52
C1QB ENSG00000173369	99	43	0	1	63	108	0	169
C1QBP ENSG00000108561	4	2	15	31	2	0	26	45
C1QC ENSG00000159189	43	7	0	0	17	27	4	11
C1QL1 ENSG00000131094	51	0	1	0	2	0	0	0
C1QL2 ENSG00000144119	0	0	0	0	0	0	0	0
C1QL3 ENSG00000165985	1	4	0	0	0	0	3	0
C1QL4 ENSG00000186897	0	0	0	0	0	0	0	0
C1QTNF1 ENSG00000173918	186	50	20	0	0	7	3	7
C1QTNF2 ENSG00000145861	11	8	0	0	3	26	6	0
C1QTNF3 ENSG00000082196	0	0	0	0	0	0	0	0
C1QTNF4 ENSG00000172247	9	2	0	0	1	0	0	0
C1QTNF5 ENSG00000223953	0	1	0	0	0	0	0	0
C1QTNF6 ENSG00000133466	0	3	0	1	26	0	0	0
C1QTNF7 ENSG00000163145	0	5	0	1	0	0	1	2
C1QTNF9 ENSG00000240654	0	0	0	1	0	0	0	0
C1QTNF9B ENSG00000205863	0	0	0	0	0	0	0	3
C1QTNF9B-AS1 ENSG00000281899	0	0	3	16	1	8	7	6
C1R ENSG00000159403	912	260	2	1	222	262	13	9
C1RL ENSG00000139178	4	96	2	3	31	5	0	0
C1S ENSG00000182326	48	92	0	0	43	30	0	33
C1orf101 ENSG00000179397	0	0	0	1	0	0	0	0
C1orf105 ENSG00000180999	0	0	0	0	0	0	0	0
C1orf106 ENSG00000163362	0	0	7	29	1	0	1	0
C1orf109 ENSG00000116922	0	0	42	4	0	0	0	0
C1orf112 ENSG00000000460	1	0	4	0	0	4	0	0
C1orf115 ENSG00000162817	1	6	14	8	0	4	31	0
C1orf116 ENSG00000182795	58	117	36	166	0	4	86	8
C1orf122 ENSG00000197982	128	130	11	121	2	25	105	5
C1orf123 ENSG00000162384	0	80	1	0	2	58	9	1
C1orf127 ENSG00000175262	0	0	0	0	0	0	0	0
C1orf131 ENSG00000143633	0	0	1	6	0	1	4	0
C1orf141 ENSG00000203963	0	0	0	0	0	0	0	0
C1orf145 ENSG00000162913	0	0	0	0	0	0	0	0
C1orf158 ENSG00000157330	0	0	0	0	0	0	0	0
C1orf159 ENSG00000131591	1	27	0	32	15	3	8	9
C1orf162 ENSG00000143110	0	0	0	0	0	3	0	20
C1orf167 ENSG00000215910	0	0	0	0	0	0	1	26
C1orf168 ENSG00000187889	0	0	3	0	0	1	7	0
C1orf174 ENSG00000198912	1	5	4	1	0	0	1	0
C1orf186 ENSG00000263961	0	1	0	0	0	0	0	0
C1orf194 ENSG00000179902	0	0	0	0	0	0	0	0
C1orf198 ENSG00000119280	3	0	6	35	3	56	26	0
C1orf204 ENSG00000188004	0	16	1	7	0	2	0	0
C1orf21 ENSG00000116667	58	12	11	111	1	5	11	33
C1orf210 ENSG00000253313	3	62	0	0	1	0	1	0
C1orf216 ENSG00000142686	9	8	2	11	11	14	1	2
C1orf226 ENSG00000239887	0	0	0	0	0	0	0	0
C1orf228 ENSG00000198520	0	0	0	0	0	0	0	0
C1orf234 ENSG00000227868	0	0	0	0	0	0	0	0
C1orf27 ENSG00000157181	9	0	0	0	0	1	27	1
C1orf35 ENSG00000143793	39	23	4	53	1	0	0	0
C1orf43 ENSG00000143612	7	70	15	17	1	2	14	5
C1orf50 ENSG00000164008	0	0	0	0	0	0	0	0
C1orf52 ENSG00000162642	0	0	0	0	7	0	16	3
C1orf53 ENSG00000203724	0	1	0	0	0	0	3	0
C1orf54 ENSG00000118292	0	40	0	0	0	0	0	1
C1orf56 ENSG00000143443	15	48	3	28	0	9	20	0
C1orf61 ENSG00000125462	0	0	0	0	0	0	0	0
C1orf64 ENSG00000183888	4	0	0	0	0	0	0	0
C1orf74 ENSG00000162757	0	2	31	2	0	0	0	0
C1orf94 ENSG00000142698	0	0	0	0	0	0	0	0
C2 ENSG00000166278	0	0	11	5	4	0	0	1
C20orf144 ENSG00000149609	0	0	0	0	0	0	0	0
C20orf194 ENSG00000088854	1	0	4	1	1	4	19	1
C20orf196 ENSG00000171984	1	22	0	3	0	1	0	0
C20orf24 ENSG00000101084	1	0	9	9	4	0	13	0
C20orf27 ENSG00000101220	0	62	0	3	10	71	33	10
C20orf96 ENSG00000196476	14	4	4	0	5	6	10	0
C21orf2 ENSG00000160226	0	98	0	1	20	24	27	24
C21orf33 ENSG00000160221	24	18	15	3	11	2	1	4
C21orf58 ENSG00000160298	0	2	1	31	14	2	0	2
C21orf59 ENSG00000159079	1	0	1	6	7	2	0	5
C21orf91 ENSG00000154642	0	1	2	22	0	13	0	0
C22orf15 ENSG00000169314	0	0	0	0	6	0	0	0
C22orf23 ENSG00000128346	0	0	0	0	0	0	0	0
C22orf29 ENSG00000215012	26	20	0	10	4	50	0	2
C22orf31 ENSG00000100249	0	0	0	0	0	0	0	0
C22orf39 ENSG00000242259	65	112	20	55	0	51	21	37
C22orf42 ENSG00000205856	0	0	0	0	0	0	0	0
C22orf46 ENSG00000184208	2	2	0	6	0	1	0	7
C2CD2 ENSG00000157617	10	61	27	23	11	10	0	17
C2CD2L ENSG00000172375	0	7	0	3	12	3	1	0
C2CD3 ENSG00000168014	0	0	0	0	0	1	0	1
C2CD4A ENSG00000198535	0	0	0	0	0	0	0	0
C2CD4B ENSG00000205502	5	0	4	0	1	3	7	0
C2CD4C ENSG00000183186	0	0	1	0	4	9	0	2
C2CD4D ENSG00000225556	1	0	0	2	0	0	1	0
C2CD5 ENSG00000111731	0	5	0	0	0	0	2	0
C2orf15 ENSG00000273045	0	0	7	0	0	0	0	0
C2orf40 ENSG00000119147	114	3	2	1	0	1	0	0
C2orf42 ENSG00000115998	4	2	0	0	1	0	0	1
C2orf47 ENSG00000162972	0	5	5	0	1	0	1	0
C2orf49 ENSG00000135974	1	0	6	1	10	6	1	2
C2orf50 ENSG00000150873	0	0	0	0	0	0	0	0
C2orf54 ENSG00000172478	0	0	0	0	8	1	0	0
C2orf66 ENSG00000187944	0	0	0	0	0	0	0	0
C2orf68 ENSG00000168887	1	29	4	30	12	45	91	11
C2orf69 ENSG00000178074	0	1	0	0	0	0	3	0
C2orf70 ENSG00000173557	0	0	0	0	0	0	0	0
C2orf71 ENSG00000179270	0	0	0	0	0	0	0	0
C2orf72 ENSG00000204128	10	13	27	24	4	0	34	1
C2orf73 ENSG00000177994	0	0	1	0	0	0	0	0
C2orf74 ENSG00000237651	0	0	0	0	0	1	0	0
C2orf76 ENSG00000186132	0	0	0	0	0	0	0	0
C2orf78 ENSG00000187833	0	0	0	0	0	0	0	0
C2orf80 ENSG00000188674	0	0	0	0	0	0	0	0
C2orf81 ENSG00000159239	0	0	1	15	0	0	0	13
C2orf82 ENSG00000182600	1	2	0	2	17	1	0	0
C2orf83 ENSG00000042304	0	0	0	0	0	0	0	0
C2orf88 ENSG00000187699	0	0	0	0	0	19	0	0
C3 ENSG00000125730	345	160	14	1	372	157	2	138
C3AR1 ENSG00000171860	0	1	2	1	31	0	0	0
C3orf14 ENSG00000114405	2	1	14	3	0	0	12	0
C3orf18 ENSG00000088543	4	17	1	0	53	16	40	0
C3orf20 ENSG00000131379	0	0	0	0	0	0	0	0
C3orf22 ENSG00000180697	0	0	0	0	0	0	0	0
C3orf33 ENSG00000174928	0	0	5	7	0	0	0	0
C3orf36 ENSG00000221972	0	0	0	0	0	0	0	0
C3orf38 ENSG00000179021	3	4	0	1	1	0	2	1
C3orf49 ENSG00000163632	0	0	0	0	0	0	0	0
C3orf52 ENSG00000114529	0	0	1	0	0	0	0	0
C3orf58 ENSG00000181744	0	0	0	2	2	11	0	2
C3orf62 ENSG00000188315	1	46	7	24	0	12	1	0
C3orf70 ENSG00000187068	15	0	1	0	8	0	1	0
C3orf80 ENSG00000180044	0	0	0	0	0	0	0	0
C4A ENSG00000244731	35	4	0	0	41	16	2	40
C4B ENSG00000224389	265	52	28	4	300	132	3	286
C4BPA ENSG00000123838	0	0	0	0	0	0	0	0
C4BPB ENSG00000123843	0	0	0	0	0	0	0	0
C4orf17 ENSG00000138813	0	0	0	0	0	0	0	0
C4orf19 ENSG00000154274	0	1	0	0	0	0	0	6
C4orf22 ENSG00000197826	0	0	0	0	0	0	0	0
C4orf3 ENSG00000164096	125	65	21	41	9	0	3	13
C4orf32 ENSG00000174749	0	1	0	1	2	0	3	0
C4orf33 ENSG00000151470	5	0	0	1	0	0	2	0
C4orf36 ENSG00000163633	12	2	2	2	0	2	2	2
C4orf46 ENSG00000205208	0	0	0	0	0	0	0	0
C4orf48 ENSG00000243449	20	18	0	6	13	1	0	1
C4orf50 ENSG00000181215	0	0	0	0	0	0	0	0
C5 ENSG00000106804	0	0	0	0	0	0	0	0
C5AR1 ENSG00000197405	1	1	8	23	5	2	2	1
C5AR2 ENSG00000134830	0	0	0	0	0	0	0	0
C5orf15 ENSG00000113583	0	2	12	131	26	3	16	0
C5orf22 ENSG00000082213	0	1	0	0	5	0	0	1
C5orf24 ENSG00000181904	6	0	4	17	0	0	7	8
C5orf30 ENSG00000181751	0	0	1	0	9	0	1	7
C5orf34 ENSG00000172244	0	0	0	0	0	0	0	0
C5orf38 ENSG00000186493	66	9	0	12	0	5	25	10
C5orf42 ENSG00000197603	41	0	6	9	1	3	7	0
C5orf45 ENSG00000161010	86	0	2	1	2	4	62	20
C5orf46 ENSG00000178776	12	0	0	0	0	0	0	0
C5orf49 ENSG00000215217	2	0	0	2	0	0	4	1
C5orf51 ENSG00000205765	0	1	2	0	1	0	10	0
C5orf52 ENSG00000187658	0	0	0	0	0	0	0	0
C5orf56 ENSG00000197536	0	0	2	2	2	1	0	18
C5orf63 ENSG00000164241	1	0	0	1	3	0	4	0
C6 ENSG00000039537	0	0	0	0	0	0	0	0
C6orf1 ENSG00000186577	14	46	11	52	4	0	1	1
C6orf106 ENSG00000196821	1	94	15	33	3	8	38	3
C6orf118 ENSG00000112539	0	1	1	0	0	0	1	0
C6orf120 ENSG00000185127	0	4	0	1	1	7	3	0
C6orf132 ENSG00000188112	1	11	7	3	1	2	0	0
C6orf136 ENSG00000204564	0	2	4	1	3	0	0	1
C6orf141 ENSG00000197261	0	0	0	0	0	0	0	0
C6orf201 ENSG00000185689	0	0	0	4	0	0	0	0
C6orf203 ENSG00000130349	2	0	1	1	2	0	1	1
C6orf223 ENSG00000181577	0	0	0	0	0	0	0	0
C6orf226 ENSG00000221821	15	0	0	24	4	3	4	0
C6orf25 ENSG00000204420	0	1	0	1	0	65	0	1
C6orf47 ENSG00000204439	5	17	1	77	11	21	0	6
C6orf48 ENSG00000204387	2	17	1	30	32	16	18	1
C6orf52 ENSG00000137434	0	0	0	0	0	0	0	0
C6orf58 ENSG00000184530	0	0	0	0	0	0	0	0
C6orf62 ENSG00000112308	9	25	0	82	8	33	30	10
C6orf89 ENSG00000198663	3	66	7	38	5	11	0	24
C7 ENSG00000112936	154	164	0	0	18	3	0	25
C7orf25 ENSG00000136197	0	0	0	0	0	0	0	0
C7orf26 ENSG00000146576	25	58	0	33	15	17	10	1
C7orf31 ENSG00000153790	0	0	0	0	0	0	0	0
C7orf34 ENSG00000165131	0	0	0	0	0	0	0	0
C7orf43 ENSG00000146826	3	4	2	12	28	4	1	0
C7orf49 ENSG00000122783	2	52	0	1	6	0	11	0
C7orf50 ENSG00000146540	78	38	0	238	95	68	64	0
C7orf61 ENSG00000185955	0	0	0	0	0	0	0	0
C7orf62 ENSG00000164645	0	0	0	0	0	0	0	0
C7orf72 ENSG00000164500	0	0	0	0	0	0	0	0
C7orf73 ENSG00000243317	4	4	5	2	3	2	22	1
C8A ENSG00000157131	0	0	0	0	0	0	0	0
C8G ENSG00000176919	0	0	0	0	0	0	0	0
C8orf22 ENSG00000168333	0	0	0	0	0	0	0	0
C8orf33 ENSG00000182307	42	11	16	36	2	35	6	0
C8orf34 ENSG00000165084	0	0	1	0	1	0	1	0
C8orf37 ENSG00000156172	0	0	0	0	9	0	0	0
C8orf4 ENSG00000176907	1	6	19	4	28	2	3	0
C8orf44 ENSG00000213865	0	0	0	0	0	0	0	0
C8orf46 ENSG00000169085	20	0	0	1	0	1	0	0
C8orf48 ENSG00000164743	0	0	0	0	0	0	0	0
C8orf58 ENSG00000241852	3	11	1	0	0	0	0	0
C8orf59 ENSG00000176731	41	31	0	20	21	46	2	0
C8orf74 ENSG00000171060	0	0	0	0	0	0	0	0
[truncated: 14,779 more rows]
