# Supplementary material for: Spatial maps of prostate cancer transcriptomes reveal an unexplored landscape of heterogeneity
Source: Nat Commun. 2018 Jun 20;9:2419. doi: 10.1038/s41467-018-04724-5 (PMC6010471; doi:10.1038/s41467-018-04724-5)
Supplement: Supplementary file 13 — Supplementary Data 10 [file 41467_2018_4724_MOESM13_ESM.zip › Supplementary Dataset 5/feature-gamma_prior-p.tsv]

	Factor 1	Factor 2	Factor 3	Factor 4	Factor 5	Factor 6	Factor 7	Factor 8
A1BG ENSG00000121410	1.18132	0.759834	1.46611	0.226845	0.00995133	2.25715	3.92167	2.6821
A1CF ENSG00000148584	1.39114	1.46291	0.360076	1.73393	1.71464	0.997006	0.36873	3.88462
A2M ENSG00000175899	2.46351	0.285319	0.338007	2.2289	0.289624	0.410688	0.201349	0.440951
A2ML1 ENSG00000166535	1.94433	0.814784	1.19976	3.92041	2.26291	2.37934	0.606787	0.834589
A4GALT ENSG00000128274	2.51271	0.540366	0.296398	2.26451	0.0340145	0.55598	3.34066	1.63932
AAAS ENSG00000094914	1.52186	0.378472	5.54682	0.499863	0.583367	2.27891	0.137144	0.366833
AACS ENSG00000081760	0.18074	1.20796	1.20099	0.578336	0.834496	0.280606	2.26086	2.16901
AADAC ENSG00000114771	0.157593	1.19075	2.59851	0.134297	1.06933	0.111585	0.363799	32.3765
AADACL4 ENSG00000204518	0.48069	1.71734	0.183702	13.2726	4.05477	12.8099	1.79724	6.93982
AADAT ENSG00000109576	0.893319	8.29276	0.327105	0.218256	7.36111	1.47381	2.34042	0.567429
AAED1 ENSG00000158122	0.0557261	0.309973	0.174573	4.95277	0.407751	1.12021	1.0421	0.363399
AAGAB ENSG00000103591	0.0605523	0.155114	0.307852	1.69775	0.644252	0.755168	0.0912457	0.438302
AAK1 ENSG00000115977	3.86019	1.69815	0.403282	0.821903	1.11596	0.78175	2.79958	0.3538
AAMDC ENSG00000087884	0.902259	0.929609	1.08854	2.25468	0.858723	0.131197	1.10024	0.292935
AAMP ENSG00000127837	0.764876	1.26691	0.551321	2.61929	1.24948	0.835106	1.05191	1.3022
AAR2 ENSG00000131043	0.274655	1.02924	0.179478	0.0179438	0.592935	0.493122	0.652631	3.08985
AARD ENSG00000205002	0.264877	1.11252	3.61864	0.0115103	54.6293	1.24744	2.42516	1.06504
AARS ENSG00000090861	0.0792717	0.534766	0.870408	0.0481273	0.738984	1.23769	2.26177	0.506059
AARSD1 ENSG00000266967	2.91	0.547422	0.779424	1.95219	1.45773	0.566859	2.13127	3.65169
AASDH ENSG00000157426	0.746208	3.63928	0.501269	0.963367	0.324802	0.558288	0.75735	0.783837
AASDHPPT ENSG00000149313	1.84858	8.89313	2.26749	1.80574	0.820502	2.24304	2.87118	1.65328
AASS ENSG00000008311	2.25319	0.350616	25.6339	1.1014	0.525198	0.196771	0.709499	2.91584
AATF ENSG00000275700	2.6898	1.37893	1.08588	2.30253	0.402933	1.62363	0.0654446	0.680612
AATK ENSG00000181409	0.368675	5.52555	0.607931	0.897956	0.57582	0.891818	1.0635	3.16845
ABAT ENSG00000183044	2.34932	0.270227	1.60629	0.84268	0.0227506	2.82752	0.7808	0.160069
ABC13-47488600E17.1 ENSG00000283199	1.11979	0.593772	0.778246	1.2866	0.381392	0.962234	0.417015	0.893719
ABC13-47656900H15.1 ENSG00000283566	4.03926	1.36292	1.95512	1.44541	1.82058	0.792228	0.824449	0.675389
ABCA1 ENSG00000165029	1.70506	1.14194	0.509894	42.6442	0.739587	0.703283	1.13553	1.15261
ABCA10 ENSG00000154263	3.51639	0.7826	1.32807	0.125379	0.252089	0.0934761	0.422515	0.248838
ABCA12 ENSG00000144452	1.95786	0.938266	10.4732	0.0888709	0.480458	4.18081	1.8242	0.609117
ABCA13 ENSG00000179869	7.56474	0.584054	2.50058	1.70245	0.654029	62.2642	1.57442	4.44109
ABCA2 ENSG00000107331	2.05869	0.792204	1.98011	4.09694	1.05945	0.193426	1.80089	0.25016
ABCA3 ENSG00000167972	0.456845	1.61858	2.37538	0.303506	0.335575	0.262847	1.41889	2.22467
ABCA4 ENSG00000198691	5.47851	3.19361	6.147	0.382742	0.282846	121.512	0.980179	3.25851
ABCA5 ENSG00000154265	12.5733	2.50762	0.334766	2.1542	0.768833	0.0880443	2.43174	0.307039
ABCA6 ENSG00000154262	6.52281	2.02791	0.78643	4.70495	2.85202	0.664148	0.301154	0.49452
ABCA7 ENSG00000064687	0.448126	1.21865	1.86088	1.0949	0.250662	0.404378	0.506736	0.73023
ABCA8 ENSG00000141338	0.447394	0.0711079	0.245942	1.22017	0.305344	1.10969	1.7829	0.212848
ABCA9 ENSG00000154258	0.476884	0.441273	0.454967	6.42988	18.3021	9.66869	0.295386	3.40813
ABCB1 ENSG00000085563	0.298194	0.333886	1.33626	1.17612	1.94186	0.418178	2.06429	3.03389
ABCB10 ENSG00000135776	1.29229	0.315351	0.57249	2.38913	2.61352	0.528001	0.595909	1.03314
ABCB11 ENSG00000073734	0.0656833	0.705346	67.9743	4.16389	1.45481	16.7839	0.467117	3.09522
ABCB4 ENSG00000005471	1.1275	0.264823	0.177453	0.595498	0.105017	0.150718	0.777395	1.10579
ABCB5 ENSG00000004846	6.9781	0.170706	2.62513	14.8664	14.4052	0.256912	0.573925	0.345358
ABCB6 ENSG00000115657	0.21282	7.57479	0.870557	2.457	1.49119	25.3599	3.57186	0.701828
ABCB7 ENSG00000131269	2.43103	1.53942	0.182046	14.3381	1.31033	1.23333	1.87425	1.58116
ABCB8 ENSG00000197150	0.763502	1.50145	0.27521	1.28055	0.395599	1.17614	0.480026	0.713261
ABCB9 ENSG00000150967	0.623661	3.23618	1.39866	3.16187	2.74233	0.15921	0.202174	69.018
ABCC1 ENSG00000103222	0.740671	1.67213	1.79714	1.08306	0.270955	0.949218	0.432489	1.06694
ABCC10 ENSG00000124574	0.571947	0.928869	0.386294	0.0905629	0.493977	1.41021	0.964152	2.24219
ABCC11 ENSG00000121270	0.48389	0.381571	0.0847711	1.01687	0.611557	4.22523	1.44464	0.313486
ABCC3 ENSG00000108846	1.1057	1.18531	0.207362	4.94248	1.42634	0.770299	0.470845	0.233877
ABCC4 ENSG00000125257	0.428158	0.754391	0.822558	4.11593	0.959275	2.32679	0.46659	0.418085
ABCC5 ENSG00000114770	0.987375	1.06148	2.2913	0.937146	0.668071	0.721707	1.68384	1.06874
ABCC6 ENSG00000091262	3.52063	0.361909	0.159238	1.32194	0.776519	0.915734	0.433731	0.195684
ABCC8 ENSG00000006071	0.368605	0.558445	0.733523	2.08423	0.0478837	1.31583	0.121318	4.18213
ABCC9 ENSG00000069431	1.02401	0.234147	0.385776	1.21797	1.12647	0.368225	1.10373	1.8733
ABCD1 ENSG00000101986	0.304155	0.502829	0.847823	1.15013	1.47253	4.59837	0.78666	0.432113
ABCD2 ENSG00000173208	3.39183	0.348864	0.51444	7.32613	1.56567	0.446358	0.637001	0.532345
ABCD3 ENSG00000117528	1.63244	1.77624	0.550002	0.54848	0.3502	0.98803	2.57107	1.12456
ABCD4 ENSG00000119688	2.15017	0.302139	1.24347	0.383234	2.81563	0.734471	0.434993	0.734259
ABCE1 ENSG00000164163	1.22992	0.043037	1.47273	1.22906	0.221832	1.9135	0.76246	0.226687
ABCF1 ENSG00000204574	0.145321	0.624097	0.75459	1.71209	2.46961	1.7651	0.712975	0.275367
ABCF2 ENSG00000033050	5.0434	1.35406	0.442925	0.321899	0.787999	0.46848	1.01019	3.40031
ABCF3 ENSG00000161204	0.977965	1.13393	1.29291	0.745504	1.56653	0.100107	0.211384	5.24605
ABCG1 ENSG00000160179	0.121122	0.96123	1.13195	0.245005	0.509133	0.272929	0.807837	5.18988
ABCG2 ENSG00000118777	0.9524	0.458464	0.493103	1.29238	2.29664	1.03803	0.767951	4.59363
ABCG4 ENSG00000172350	4.99177	4.05359	7.56246	1.08755	123.337	1.36261	0.893328	0.181266
ABCG5 ENSG00000138075	6.67392	1.8845	1.90578	2.48136	0.492083	6.95439	31.8321	0.784493
ABHD1 ENSG00000143994	0.77417	3.5958	2.94754	0.156117	1.82863	2.13459	1.68954	0.256013
ABHD10 ENSG00000144827	1.37511	2.96902	0.845572	3.28123	1.04345	0.769034	0.123972	0.741361
ABHD11 ENSG00000106077	0.738579	0.126137	2.15507	0.772179	1.86416	1.75867	0.283863	1.35726
ABHD12 ENSG00000100997	2.16413	2.10809	0.502174	0.534475	2.55487	0.787166	1.04469	0.815497
ABHD13 ENSG00000139826	4.11648	0.0463362	2.19459	1.46571	4.98324	0.421668	0.663027	1.1998
ABHD14A ENSG00000248487	1.94693	1.3845	0.659512	1.02972	1.10257	0.837657	0.750685	1.3037
ABHD14B ENSG00000114779	0.566812	0.193072	1.96782	0.236583	1.85042	1.79276	1.27992	1.98013
ABHD15 ENSG00000168792	2.42042	1.71963	3.04785	0.271955	0.956788	0.260589	0.413188	2.18713
ABHD16A ENSG00000204427	6.08335	1.8739	0.439911	0.906151	0.654351	28.3361	0.280789	1.99278
ABHD17A ENSG00000129968	0.294331	1.03694	0.490071	0.319652	2.59239	2.01419	0.791671	0.735811
ABHD17B ENSG00000107362	0.734844	6.3085	5.24074	2.08665	1.43963	0.211272	1.53321	3.12518
ABHD17C ENSG00000136379	1.06117	0.839144	0.387037	0.140161	0.141363	14.729	1.91736	0.344219
ABHD18 ENSG00000164074	0.0447266	1.78166	1.49221	9.19385	0.503398	1.42458	1.43505	0.0400587
ABHD2 ENSG00000140526	0.0502589	0.990855	1.449	0.651909	0.210343	0.390996	0.30687	1.19355
ABHD3 ENSG00000158201	0.882173	0.316519	1.15636	0.85908	0.437603	0.0731208	2.00006	0.623049
ABHD4 ENSG00000100439	0.310766	0.44985	0.144201	1.88579	1.05532	0.811799	0.119386	0.423068
ABHD5 ENSG00000011198	3.40664	1.81378	0.702699	4.086	2.72404	0.643824	0.87972	1.61839
ABHD6 ENSG00000163686	1.00209	0.231948	0.397212	0.0115896	3.90802	0.20156	1.53944	1.21091
ABHD8 ENSG00000127220	0.244081	0.97865	2.74169	0.605867	1.58523	0.955009	1.10508	1.99316
ABI1 ENSG00000136754	1.0147	1.42451	0.183877	0.24413	0.958261	0.0906251	1.20846	2.33621
ABI2 ENSG00000138443	1.76802	0.675587	0.786221	1.00192	0.895334	0.75602	0.0561311	1.79518
ABI3 ENSG00000108798	0.0678097	3.22229	0.941288	0.689297	0.684786	0.0283688	0.996168	0.597124
ABI3BP ENSG00000154175	0.86842	1.3657	7.66151	1.18816	1.23694	1.13868	0.988988	0.813312
ABL1 ENSG00000097007	1.08004	0.494334	0.99747	0.291936	2.27047	0.521014	0.708622	0.556296
ABL2 ENSG00000143322	4.47444	1.58167	0.755532	0.792802	0.652912	0.349956	0.526034	1.39228
ABLIM1 ENSG00000099204	0.711699	1.02452	0.720401	0.602028	1.37985	0.481495	0.910677	1.18061
ABLIM2 ENSG00000163995	0.0722023	1.63058	0.757255	0.874609	0.560447	0.18822	3.69727	1.17414
ABLIM3 ENSG00000173210	1.68497	3.48259	0.415607	0.197023	0.413521	0.755015	0.892732	0.367759
ABO ENSG00000175164	1.87503	1.81143	0.124924	0.759952	0.32938	2.21276	1.3745	0.678163
ABR ENSG00000159842	0.935482	2.02559	0.346373	1.39512	3.84163	1.91879	0.534163	4.05011
ABRA ENSG00000174429	31.741	0.0847511	0.681366	0.81286	0.20927	2.86396	0.910495	18.8895
ABRACL ENSG00000146386	0.537653	1.02726	9.76039	4.60206	0.0880481	0.118343	0.395835	1.51522
ABT1 ENSG00000146109	2.56653	4.47915	1.21734	1.06985	2.25569	2.93497	1.97546	1.88285
ABTB1 ENSG00000114626	0.955206	3.18713	1.19133	0.737938	1.67763	0.451829	1.48553	0.902548
ABTB2 ENSG00000166016	0.428365	1.00355	0.340343	0.431832	4.33478	1.09608	3.33214	221.019
AC004158.1 ENSG00000280264	2.26064	2.19603	8.75675	4.9715	0.538989	0.228178	2.21461	0.401951
AC004381.6 ENSG00000005189	0.363932	0.613251	2.67762	3.31932	0.38831	0.292821	2.09367	0.843799
AC004754.3 ENSG00000269881	1.51026	1.99649	5.42913	1.21321	1.26491	11.0774	4.95184	7.28403
AC004813.1 ENSG00000279777	15.3831	0.82975	4.21962	3.50401	0.317441	1.01001	0.916411	2.95889
AC004824.1 ENSG00000280226	3.31748	2.71557	1.74916	0.891909	1.28181	12.8926	44.3022	4.56222
AC005281.1 ENSG00000226690	0.107552	11.8136	0.308714	1.0762	0.630565	0.0905377	2.13681	2.79851
AC005477.1 ENSG00000280188	0.680315	52.4942	2.05691	0.047426	2.80285	0.954816	0.012402	0.539352
AC005480.1 ENSG00000279461	0.57303	0.136175	0.530568	1.40578	18.8415	1.60753	0.901854	0.927855
AC006116.20 ENSG00000267710	3.82117	3.6121	1.25409	2.0601	0.528903	0.718141	0.266655	1.92736
AC006386.1 ENSG00000279115	0.480138	0.45421	5.51424	15.5191	1.95733	31.0165	6.07456	0.108228
AC006994.3 ENSG00000279317	4.57799	0.224259	0.333366	13.6805	4.83697	0.305465	6.02135	0.419751
AC007906.1 ENSG00000279018	1.30062	1.65216	5.63187	3.61631	1.7504	0.517551	1.70606	0.484508
AC008074.1 ENSG00000279644	0.292502	1.65321	0.675042	0.284308	0.623729	0.63075	6.91224	2.41496
AC008522.1 ENSG00000279232	1.15694	0.397171	1.08	1.73713	1.09447	0.464676	1.01954	0.877709
AC008686.1 ENSG00000280221	0.311111	4.803	1.57757	1.63524	18.8149	4.64839	7.07357	0.87884
AC008759.1 ENSG00000279471	1.32847	0.411083	1.10654	6.22096	2.05254	6.32088	30.8949	0.746568
AC008914.1 ENSG00000279768	10.088	0.43936	3.70275	55.0586	4.17709	0.120571	1.11479	5.80059
AC009014.3 ENSG00000271824	1.25212	0.618383	0.353726	0.999302	0.565871	0.640004	4.01619	7.88273
AC010731.4 ENSG00000235118	36.6632	0.378439	4.38701	1.21905	12.1691	1.62073	22.778	0.941522
AC012005.1 ENSG00000279274	0.333185	1.35497	0.228388	1.14347	0.554767	1.10044	0.0535731	1.59211
AC013461.1 ENSG00000091436	0.64935	0.355099	0.169334	0.837901	0.382701	1.06821	2.54647	0.541137
AC016549.1 ENSG00000281325	4.94589	53.7221	0.728003	1.25667	6.92312	8.03511	1.18378	0.971865
AC021106.1 ENSG00000279386	3.863	7.50917	4.65061	5.67928	9.92129	0.780152	2.23291	21.4509
AC024060.1 ENSG00000281584	0.766536	9.92448	3.04482	0.368733	0.561848	2.0047	0.0340408	0.134575
AC025335.1 ENSG00000179859	1.36565	0.624209	0.79804	5.43472	0.412483	0.840415	0.892825	0.290945
AC069063.2 ENSG00000279380	0.37008	0.555234	2.7286	8.54089	1.12038	1.54141	0.275114	7.55457
AC073657.1 ENSG00000279937	1.40482	12.6517	2.17776	1.41627	1.70408	0.359607	2.22046	1.28606
AC074033.1 ENSG00000281137	2.03059	0.277485	1.07535	0.857834	2.48613	1.62194	1.99815	0.219154
AC087350.1 ENSG00000281527	1.19134	3.05434	0.163822	2.52352	0.295946	23.1909	0.505942	0.27548
AC090498.1 ENSG00000279483	0.356198	1.56503	0.4278	0.071275	0.330934	0.751922	0.476223	0.291291
AC104981.1 ENSG00000278938	2.14064	1.56978	4.59235	2.65333	0.303142	0.549194	0.462207	3.98318
AC105009.1 ENSG00000281855	2.3886	0.859055	3.27543	0.875307	1.10077	1.88135	2.1446	28.9039
AC105052.1 ENSG00000279168	0.811555	0.744041	1.55574	0.0492494	0.474122	0.735812	1.22314	2.13389
AC110615.1 ENSG00000279909	0.353614	5.08104	1.3447	1.3728	0.759496	0.440796	0.199436	0.49682
AC113404.1 ENSG00000254893	1.88921	1.24126	0.942141	0.47934	3.41753	0.528078	0.521726	0.0540151
AC118758.1 ENSG00000268187	1.73882	2.10563	5.83142	0.522179	0.960071	2.12654	0.195031	0.598061
AC131097.4 ENSG00000216921	0.451569	0.714798	1.99359	1.31699	0.0663076	1.36158	0.494407	0.12574
AC131263.1 ENSG00000280550	0.617548	37.2698	3.9503	1.38926	5.61026	3.03059	0.0573011	13.4011
AC138517.6 ENSG00000283288	1.19183	0.163686	8.85541	0.1183	3.17485	2.06587	1.36666	0.291031
AC138969.4 ENSG00000183889	0.725476	1.74009	2.12767	1.13932	3.49212	1.08219	0.585598	0.564441
AC241377.1 ENSG00000281741	0.322205	1.04401	6.82837	2.22046	0.0650432	1.53578	2.93882	5.48949
AC241585.1 ENSG00000281571	4.77758	1.10287	0.698473	0.843086	27.5627	0.577041	0.892912	1.35091
AC242988.1 ENSG00000278939	0.111841	0.874761	1.99569	0.627255	0.0100725	0.353167	0.350453	0.678008
AC243756.1 ENSG00000270339	0.140044	0.216312	0.601781	5.57685	13.7107	34.4432	0.145338	0.239319
AC245100.1 ENSG00000280649	2.25539	0.268861	0.298824	0.367239	1.02177	0.534975	1.65481	1.26003
ACAA1 ENSG00000060971	0.0387469	1.90692	0.612304	0.848695	0.0679147	4.40152	2.26984	0.241459
ACAA2 ENSG00000167315	1.1715	1.66898	2.23294	0.562469	0.34055	1.93349	1.06744	1.06681
ACACA ENSG00000278540	0.477848	0.396894	1.69064	1.65632	0.371986	2.60954	3.53475	0.538886
ACACB ENSG00000076555	0.0743706	0.969946	0.534456	22.4028	2.63099	0.204504	1.89724	0.35167
ACAD10 ENSG00000111271	3.63105	2.7698	0.731951	0.689969	0.639265	1.06431	0.603185	0.630739
ACAD11 ENSG00000240303	1.61792	0.926327	1.01548	2.77379	4.0775	0.460026	6.23688	3.17215
ACAD8 ENSG00000151498	0.527479	0.959566	0.518323	3.79474	0.503951	1.67338	0.698633	0.989701
ACAD9 ENSG00000177646	0.329809	1.44246	0.483224	0.700499	0.512633	0.482185	4.42109	0.729168
ACADL ENSG00000115361	2.18049	0.279372	0.136457	2.79261	0.231139	1.68716	0.27887	0.0669098
ACADM ENSG00000117054	2.71133	0.387506	0.891506	1.77054	1.57079	1.32132	0.369667	0.787403
ACADS ENSG00000122971	0.282442	0.0678822	0.869935	0.518963	0.253765	1.23476	1.32347	0.28656
ACADSB ENSG00000196177	0.309633	0.140499	2.96006	1.42874	1.95676	0.247582	1.18637	2.82214
ACADVL ENSG00000072778	1.0996	1.01068	0.87441	0.192261	2.00718	0.695007	0.225398	1.54482
ACAN ENSG00000157766	6.27412	3.18053	0.555198	0.485115	0.100778	0.386088	0.0375215	1.99959
ACAP1 ENSG00000072818	1.69353	0.304548	0.337491	0.19457	0.354811	2.43686	1.95001	0.341832
ACAP2 ENSG00000114331	0.433594	0.257979	1.71152	0.3296	0.867183	2.22563	0.945462	2.08417
ACAP3 ENSG00000131584	0.0347424	0.00589872	1.45105	0.725331	0.409777	1.50111	6.53294	0.672301
ACAT1 ENSG00000075239	2.22864	0.798776	2.24684	2.24912	0.360087	1.10982	0.814661	0.58943
ACAT2 ENSG00000120437	1.02086	0.419493	1.07525	0.90058	0.922336	4.12849	0.975972	0.598612
ACBD3 ENSG00000182827	0.199017	0.228566	0.409183	1.34892	0.124317	0.296558	0.786605	0.592988
ACBD4 ENSG00000181513	1.7806	0.265416	0.296204	1.25431	1.24817	0.917995	0.509958	0.521932
ACBD5 ENSG00000107897	0.675057	0.79764	0.292552	0.288923	0.38098	0.261391	0.770047	17.3741
ACBD6 ENSG00000230124	0.562854	1.11195	2.25741	2.54918	0.415181	0.310639	0.523313	0.00790614
ACCS ENSG00000110455	0.642379	0.4799	0.970777	0.0359369	2.31188	1.3395	2.29159	0.666504
ACCSL ENSG00000205126	2.88127	0.997864	3.94261	2.49182	0.315346	11.5281	0.59438	9.03496
ACD ENSG00000102977	2.33599	1.01659	0.22356	0.0344984	1.67865	2.91607	2.20916	0.214829
ACE ENSG00000159640	1.60887	1.41336	0.638771	0.747784	0.0797841	0.567136	0.712421	0.440351
ACE2 ENSG00000130234	0.59714	9.25544	1.21097	2.33688	0.172088	6.7863	1.52745	0.787985
ACER1 ENSG00000167769	0.16201	0.315885	9.93295	5.72486	1.81706	0.594785	0.161842	0.801818
ACER2 ENSG00000177076	3.03103	1.87868	31.2944	0.67823	2.9082	1.04061	0.737825	0.514922
ACER3 ENSG00000078124	0.972222	3.46854	1.28409	0.550232	0.0366249	9.40411	0.47281	0.427178
ACHE ENSG00000087085	0.218104	0.605328	0.782231	0.0998504	1.51548	0.227329	0.39074	3.28141
ACIN1 ENSG00000100813	0.199013	0.311992	3.78679	0.421349	1.65131	1.1539	0.153365	0.159147
ACKR1 ENSG00000213088	1.26946	0.437677	2.46674	2.70635	1.52448	0.0908038	2.20187	0.851698
ACKR2 ENSG00000144648	0.209929	0.301019	0.604254	0.284904	1.82561	0.384491	3.79291	29.6211
ACKR3 ENSG00000144476	0.88562	0.506184	1.29213	0.381048	0.430601	0.46568	0.168908	0.681289
ACKR4 ENSG00000129048	1.94324	3.54489	1.31393	0.371851	2.07464	0.359688	3.20518	1.94418
ACLY ENSG00000131473	0.918273	4.47363	0.298411	0.323461	0.817311	0.601047	0.241352	0.860817
ACMSD ENSG00000153086	2.63612	12.0326	0.421545	0.806192	0.600282	0.239821	4.71457	1.68443
ACO1 ENSG00000122729	0.421323	0.570467	2.25176	1.94895	0.233185	0.104898	0.652847	0.291217
ACO2 ENSG00000100412	1.21774	0.761813	0.325876	0.505876	4.88538	1.75449	1.09751	2.70294
ACOD1 ENSG00000102794	1.13602	9.1484	4.33818	0.262462	20.6575	0.204371	6.50415	1.27555
ACOT1 ENSG00000184227	4.08728	2.25676	1.49957	2.70064	0.272192	7.14848	0.71539	1.83587
ACOT11 ENSG00000162390	0.150492	1.21739	0.378019	7.17411	0.900217	0.77838	0.611625	0.729893
ACOT12 ENSG00000172497	4.93808	0.943463	9.3473	0.393729	0.56882	0.279385	0.226466	1.1794
ACOT13 ENSG00000112304	0.382482	0.838367	0.605303	0.384589	0.65863	0.397331	0.479903	0.329483
ACOT2 ENSG00000119673	1.18997	0.278545	0.454285	0.550571	1.71347	0.783487	1.2952	0.198738
ACOT4 ENSG00000177465	0.897157	0.159142	2.32146	4.84297	2.28423	1.71342	4.4905	3.3151
ACOT7 ENSG00000097021	0.314258	0.159839	2.91101	0.598868	0.424295	1.16737	3.10534	0.229328
ACOT8 ENSG00000101473	1.48898	0.322533	0.345413	0.194586	1.25733	2.58827	0.877118	1.22593
ACOT9 ENSG00000123130	0.344562	1.00432	0.443438	2.79206	2.02544	0.0948185	0.506791	2.23187
ACOX1 ENSG00000161533	1.02394	0.95785	1.40629	1.4528	0.834984	1.2505	2.43934	0.626692
ACOX2 ENSG00000168306	0.0853928	0.455378	7.56258	1.25712	0.377345	1.55014	3.11258	3.06078
ACOX3 ENSG00000087008	0.467535	1.61568	1.14149	0.163893	0.0136182	0.253483	0.904065	2.47084
ACOXL ENSG00000153093	0.757046	0.0348676	1.06733	0.614621	1.21461	4.10841	2.39805	0.857618
ACP1 ENSG00000143727	2.22687	2.15818	0.504234	1.33497	1.10625	1.1089	0.33396	0.227518
ACP2 ENSG00000134575	1.38909	1.12911	0.962128	0.516871	0.678392	0.631848	1.50821	1.23307
ACP5 ENSG00000102575	0.592667	0.672133	1.35104	0.699338	0.429265	2.98437	3.84408	1.07453
ACP6 ENSG00000162836	2.79075	0.255992	0.456852	0.0665104	0.745969	0.645611	25.2706	0.493559
ACP7 ENSG00000183760	1.02961	0.0191334	1.31868	7.85488	0.697912	1.17771	0.223711	2.48118
ACPP ENSG00000014257	1.46354	2.74604	2.02314	0.342395	0.783164	2.74287	1.36152	2.26324
ACPT ENSG00000142513	1.61209	1.36521	2.46926	1.77858	3.22403	2.09946	0.554829	0.0963767
ACR ENSG00000100312	1.13017	1.5511	0.0480908	2.05213	1.14316	0.27997	4.35583	0.919661
ACRBP ENSG00000111644	0.414933	3.10672	0.52268	3.91356	0.506404	0.943562	0.287915	0.389967
ACRC ENSG00000147174	1.23216	1.07688	0.0953978	1.20872	1.69967	0.14252	0.583507	11.8081
ACSBG1 ENSG00000103740	0.744834	1.13003	0.22327	1.40576	0.0464729	0.417341	3.24781	0.485658
ACSBG2 ENSG00000130377	0.125761	0.362159	0.878032	0.431447	2.17465	7.27854	2.77854	5.49467
ACSF2 ENSG00000167107	0.585515	0.636443	1.30176	0.375334	0.585228	0.551062	2.2321	1.92079
ACSF3 ENSG00000176715	0.92309	0.18902	0.718065	0.279164	0.831614	0.904387	0.881293	0.232317
ACSL1 ENSG00000151726	0.92732	9.74506	0.0774512	1.84601	1.53829	0.562062	1.97036	1.43799
ACSL3 ENSG00000123983	1.05969	0.351237	0.431779	1.06156	1.28137	0.0787283	0.45071	0.335756
ACSL4 ENSG00000068366	1.5262	2.29578	2.46113	0.957733	0.626333	3.53101	0.0687353	1.7007
ACSL5 ENSG00000197142	1.33861	0.67143	0.515673	1.0309	0.697787	1.75416	1.08369	3.10693
ACSL6 ENSG00000164398	1.7171	2.47047	2.25147	3.08544	51.0573	1.92047	0.102425	0.713388
ACSM1 ENSG00000166743	0.250599	0.697374	0.159728	0.315788	1.50537	0.302997	0.689996	0.562005
ACSM2A ENSG00000183747	6.11927	1.47569	6.77159	3.56985	0.475163	0.540292	2.04577	2.38951
ACSM2B ENSG00000066813	2.1163	1.00407	1.52863	1.45347	0.138757	1.92238	9.60474	0.618191
ACSM3 ENSG00000005187	0.0197592	0.371734	1.20314	1.1196	0.342793	1.72869	0.552613	0.451177
ACSM4 ENSG00000215009	9.26117	3.71433	0.569328	0.586447	1.67578	2.28031	0.273801	12.7096
ACSM5 ENSG00000183549	1.37411	0.863707	2.34127	1.00343	11.5652	4.93751	4.19032	2.8597
ACSM6 ENSG00000173124	1.92776	1.94013	3.76336	0.0841665	3.11786	1.06416	2.5592	0.584259
ACSS1 ENSG00000154930	0.358646	0.18584	0.379712	0.382968	0.100922	1.51292	3.69798	2.60361
ACSS2 ENSG00000131069	0.637193	0.476737	6.25143	1.92725	1.03469	1.43783	2.19447	1.14242
ACSS3 ENSG00000111058	0.227459	0.196057	1.53394	0.26572	0.436802	0.451946	2.78399	5.84086
ACTA1 ENSG00000143632	0.0597631	1.18995	0.0101422	0.0513133	0.329661	1.00937	0.450922	12.5622
ACTA2 ENSG00000107796	0.69727	1.65883	1.59778	1.18538	0.838206	1.3586	0.633615	6.0047
ACTB ENSG00000075624	1.11719	2.80966	0.227651	3.22055	7.76666	0.373867	2.87005	0.705586
ACTBL2 ENSG00000169067	10.0577	0.102092	3.01763	1.23813	0.877493	8.62441	2.21762	0.264864
ACTC1 ENSG00000159251	3.49893	1.46325	0.115236	5.76289	3.09067	0.931218	7.67785	1.13499
ACTG1 ENSG00000184009	0.170848	0.364728	2.95124	0.420855	0.604105	1.20644	1.00797	0.302304
ACTG2 ENSG00000163017	0.510098	0.474204	0.157336	0.810255	0.866238	3.51608	7.36921	1.54358
ACTL10 ENSG00000182584	0.684544	0.519289	2.00155	0.665407	0.700411	0.640683	1.07594	2.67246
ACTL6A ENSG00000136518	1.1388	1.21303	1.24529	1.89955	2.92975	0.502505	12.0501	6.35505
ACTL6B ENSG00000077080	14.4027	0.486513	0.345438	0.67333	0.0339681	91.0258	0.102957	0.536902
ACTN1 ENSG00000072110	2.51883	1.51808	0.440412	0.209621	1.37492	0.389581	1.51276	1.54322
ACTN2 ENSG00000077522	11.2462	14.0101	2.47227	1.50403	5.05638	1.72404	1.18068	0.442822
ACTN3 ENSG00000248746	6.26253	146.777	3.04822	0.247699	4.83376	2.26938	1.35757	0.369824
ACTN4 ENSG00000130402	1.86255	1.04724	0.535161	0.7163	1.58337	0.0912363	0.90847	0.595107
ACTR10 ENSG00000131966	0.859798	1.68728	1.34157	2.605	0.978756	0.481942	3.11316	0.36924
ACTR1A ENSG00000138107	0.386308	0.216727	0.376866	0.0171816	0.187512	0.659553	0.049782	0.181495
ACTR1B ENSG00000115073	0.0815114	0.732481	0.296919	1.2957	3.34107	0.528759	0.8131	1.16697
ACTR2 ENSG00000138071	0.0704448	6.91594	1.32509	0.408928	1.31363	0.690574	0.408527	0.213394
ACTR3 ENSG00000115091	1.6157	0.370264	0.806594	0.586066	1.52977	1.0091	0.185187	0.143853
ACTR3B ENSG00000133627	0.363878	6.2132	1.8313	10.2443	0.555844	1.60551	3.16778	1.56941
ACTR3C ENSG00000106526	0.0796197	1.01793	2.35569	0.493444	0.622037	0.852615	0.260093	3.15205
ACTR5 ENSG00000101442	1.21119	0.811924	3.32621	0.0132359	1.05961	1.10346	1.46985	2.78989
ACTR6 ENSG00000075089	0.151911	0.0788192	0.150173	0.108431	0.72417	1.86084	1.09922	0.126898
ACTR8 ENSG00000113812	1.55125	0.711633	0.120465	1.03176	0.577276	0.963138	6.54126	5.61518
ACTRT3 ENSG00000184378	0.437315	123.763	0.518217	1.98889	1.42612	4.41101	4.26742	1.58752
ACVR1 ENSG00000115170	0.950137	0.464831	0.386122	1.99287	1.82824	47.69	0.827155	1.40851
ACVR1B ENSG00000135503	1.07104	0.676767	2.5381	0.554847	1.11897	0.0387846	0.310924	1.88949
ACVR1C ENSG00000123612	4.47815	10.888	5.81119	1.28162	0.344629	3.84241	3.19069	0.328305
ACVR2A ENSG00000121989	3.57509	2.24277	0.645174	1.50956	1.15467	0.0655993	1.7058	1.93259
ACVR2B ENSG00000114739	2.42402	1.6542	0.278829	1.50486	1.89264	3.82667	0.121901	0.790469
ACVRL1 ENSG00000139567	0.977026	1.36607	0.144416	0.91431	1.85325	2.04147	0.392124	0.224304
ACY1 ENSG00000243989	9.49885	0.760493	0.917107	0.254156	0.554705	0.848688	1.29854	18.6787
ACY3 ENSG00000132744	0.300474	12.9777	1.43085	0.308735	0.389059	1.2984	0.587253	1.22712
ACYP1 ENSG00000119640	0.378292	0.536894	0.196036	1.09737	1.20642	0.473301	0.471863	1.52865
ACYP2 ENSG00000170634	2.45447	1.34648	0.621442	0.497426	1.95077	0.74832	0.195603	0.477319
ADA ENSG00000196839	0.638589	6.83147	0.499571	0.251598	0.509839	4.08488	2.97094	0.720461
ADAD1 ENSG00000164113	2.10717	0.126003	0.598004	1.70406	14.0106	0.194098	0.183577	2.03385
ADAD2 ENSG00000140955	0.0911131	1.58675	1.84537	1.76909	1.55871	0.279083	18.6625	0.968623
ADAL ENSG00000168803	0.847974	0.348138	0.719021	0.992864	3.42955	1.2311	0.635031	6.95213
ADAM10 ENSG00000137845	0.343178	1.48596	2.15855	0.219586	1.74104	11.0937	0.108266	0.370352
ADAM11 ENSG00000073670	1.74809	0.910067	0.479298	0.135371	1.43025	0.280373	0.286015	1.29443
ADAM12 ENSG00000148848	0.0824825	0.402714	0.198993	0.101702	0.154146	50.9497	1.47338	0.276863
ADAM15 ENSG00000143537	2.30447	0.817668	1.87565	3.68009	1.34269	1.31871	0.618757	0.0499249
ADAM17 ENSG00000151694	2.07246	0.506643	2.07525	0.161424	0.393392	2.2183	0.745732	0.968856
ADAM18 ENSG00000168619	10.1309	3.98896	0.267737	0.125404	0.947881	8.07906	4.62771	3.90817
ADAM19 ENSG00000135074	0.619406	0.264988	0.850835	0.0768443	0.484508	0.855291	8.67616	2.19183
ADAM2 ENSG00000104755	1.02344	2.21717	0.426689	5.56138	0.256649	3.27916	1.11776	2.05407
ADAM20 ENSG00000134007	0.474849	6.16282	0.762178	1.22886	6.63043	2.55627	1.19429	1.52541
ADAM22 ENSG00000008277	0.362629	0.685324	0.431067	21.9261	1.48328	1.05151	10.1876	0.432937
ADAM23 ENSG00000114948	1.11257	2.93942	0.401648	3.07302	0.203257	0.621192	0.815796	2.82383
ADAM28 ENSG00000042980	0.244561	1.53496	1.33058	0.190892	1.19771	0.40715	0.0842464	1.21048
ADAM29 ENSG00000168594	0.616298	2.3571	4.1216	0.182322	0.629656	2.30169	21.2203	2.33152
ADAM32 ENSG00000197140	2.32707	1.23247	1.92407	4.0717	1.73143	4.24296	0.825634	2.4676
ADAM33 ENSG00000149451	0.325132	0.807768	0.494886	2.07861	3.65266	0.348856	0.111482	0.0670535
ADAM7 ENSG00000069206	8.41557	11.9406	0.281912	1.52256	0.162814	1.10258	20.6451	3.74944
ADAM8 ENSG00000151651	4.27037	0.954086	1.15151	0.0532278	0.497571	1.73591	0.608368	0.512968
ADAM9 ENSG00000168615	0.672288	0.721376	0.134083	0.45836	2.43524	2.31737	1.0702	0.852704
ADAMDEC1 ENSG00000134028	0.128671	12.0135	3.4944	0.945227	1.7884	0.610203	0.605137	4.36507
ADAMTS1 ENSG00000154734	1.46699	2.05458	3.21466	2.76628	1.01585	0.857709	0.373218	2.26385
ADAMTS10 ENSG00000142303	1.01257	5.00821	1.34302	1.48225	0.703158	0.625592	1.35238	0.892066
ADAMTS12 ENSG00000151388	0.845963	3.47783	0.292653	2.50532	0.710968	0.636895	3.09013	2.01212
ADAMTS13 ENSG00000160323	0.981113	0.712797	0.424415	3.3304	0.68192	1.19012	0.518058	1.85085
ADAMTS14 ENSG00000138316	1.78763	1.36769	2.77932	5.1769	0.277982	0.884845	0.62425	1.34338
ADAMTS15 ENSG00000166106	1.01583	1.5314	1.26193	2.00956	7.74242	0.733531	1.75952	0.0392535
ADAMTS16 ENSG00000145536	1.09048	0.0310931	0.232312	7.76833	0.545023	4.15144	0.0490655	1.48644
ADAMTS17 ENSG00000140470	0.355948	0.215419	0.446191	10.91	0.294782	0.290674	0.397813	1.35747
ADAMTS18 ENSG00000140873	0.361092	9.06863	1.21414	2.14837	0.336634	106.143	0.644963	0.304845
ADAMTS19 ENSG00000145808	1.5144	12.1409	4.71519	0.305153	2.06544	51.7747	0.145191	13.7977
ADAMTS2 ENSG00000087116	2.32859	0.435117	0.494549	0.919237	1.1613	0.481014	0.418113	148.453
ADAMTS20 ENSG00000173157	0.83554	0.079955	6.30144	1.1585	0.195891	0.58243	0.896823	1.84014
ADAMTS3 ENSG00000156140	0.740135	0.419245	4.41597	1.40999	1.30467	1.78008	1.23018	5.16223
ADAMTS4 ENSG00000158859	1.7117	0.200396	0.807482	0.922131	0.678281	0.87272	1.31403	1.40115
ADAMTS5 ENSG00000154736	2.71965	1.70193	0.153976	0.631789	0.858492	0.0852086	0.175471	0.522033
ADAMTS6 ENSG00000049192	0.915536	0.473404	0.921936	9.11239	6.47247	3.80931	1.99181	1.79177
ADAMTS7 ENSG00000136378	0.843818	1.71192	1.47311	0.122517	1.27156	1.24137	0.73423	2.32892
ADAMTS8 ENSG00000134917	1.59296	4.07953	0.235922	0.293327	2.31897	1.84789	3.45525	0.610869
ADAMTS9 ENSG00000163638	0.687239	0.244989	0.0380378	7.21003	1.85977	0.414873	0.327969	6.01288
ADAMTSL1 ENSG00000178031	1.00017	0.718181	1.88849	2.42629	1.49037	2.30916	0.347911	1.30135
ADAMTSL2 ENSG00000197859	0.949378	1.81594	1.86776	4.31484	0.73022	0.505998	2.17245	0.128885
ADAMTSL3 ENSG00000156218	0.00513287	0.552862	0.186075	0.235277	0.413762	15.9246	0.645741	1.43125
ADAMTSL4 ENSG00000143382	1.52006	0.313862	0.355786	2.41227	0.733339	1.40579	1.1132	5.81973
ADAMTSL5 ENSG00000185761	0.884756	0.432281	0.0870099	1.72829	0.148621	0.166644	0.0253274	4.16792
ADAP1 ENSG00000105963	1.23031	0.6777	0.2865	0.739714	0.763288	0.106409	0.943316	2.06956
ADAP2 ENSG00000184060	0.778211	0.553207	1.69134	0.354191	0.8511	0.625807	4.8433	0.875586
ADAR ENSG00000160710	0.815654	1.57414	1.28334	0.659247	1.56247	1.32028	1.54469	3.20837
ADARB1 ENSG00000197381	0.423966	1.37029	0.223626	0.526392	3.18175	0.557225	3.56966	2.6265
ADARB2 ENSG00000185736	21.4862	9.65177	0.612631	0.586408	1.73374	0.436718	0.14448	0.832085
ADAT1 ENSG00000065457	2.65718	3.90544	0.254298	3.60873	0.882769	12.3522	0.651207	1.78312
ADAT2 ENSG00000189007	0.796576	0.862219	12.934	0.860766	0.916952	2.30485	0.905568	5.59951
ADAT3 ENSG00000213638	48.9353	0.830798	5.94694	1.62817	1.4712	2.13907	2.79803	0.749831
ADCK1 ENSG00000063761	1.43839	0.255548	2.14951	0.161562	0.048326	1.34184	42.4705	0.698136
ADCK2 ENSG00000133597	1.89881	0.163455	0.235024	0.574987	0.635797	0.670189	1.1834	0.863259
ADCK3 ENSG00000163050	1.65215	0.990576	0.411659	1.05049	2.01245	0.640293	1.05252	0.246785
ADCK4 ENSG00000123815	1.49115	0.601925	2.12141	1.4838	1.15622	1.03066	3.43797	0.661644
ADCK5 ENSG00000173137	1.62558	3.37827	0.568937	1.53908	1.55404	2.00595	0.55699	0.249438
ADCY1 ENSG00000164742	0.546954	1.27548	0.1476	7.106	0.664607	1.48779	2.95604	4.40084
ADCY10 ENSG00000143199	0.265691	0.478656	0.372202	1.3642	1.54189	0.812606	0.780467	0.105924
ADCY2 ENSG00000078295	15.4692	0.739305	0.281681	0.786665	0.90452	0.532758	4.99211	0.500902
ADCY3 ENSG00000138031	0.337139	1.58644	1.29192	0.376069	2.49967	0.394509	0.461079	0.640042
ADCY4 ENSG00000129467	3.30314	2.47027	1.33176	2.61276	0.641138	0.963899	0.197126	1.68338
ADCY5 ENSG00000173175	0.298987	0.405558	0.849217	0.395155	1.76335	1.20363	1.00284	1.15127
ADCY6 ENSG00000174233	0.504339	0.408157	1.15232	1.94866	2.8045	1.50685	1.20593	0.700536
ADCY7 ENSG00000121281	5.49193	0.677328	2.09189	1.87325	0.39441	1.2492	0.53744	0.149413
ADCY9 ENSG00000162104	0.297752	0.330848	0.075955	0.435502	1.49902	0.283849	0.599754	0.0313693
ADCYAP1 ENSG00000141433	8.79606	3.27776	3.3596	1.80952	1.16591	4.53088	4.56637	0.184394
ADCYAP1R1 ENSG00000078549	0.866459	5.34738	0.324907	0.32576	1.08942	0.830787	1.8652	3.08987
ADD1 ENSG00000087274	0.875732	2.14425	0.707333	0.12817	0.0138606	1.47661	0.501944	0.995847
ADD2 ENSG00000075340	0.0856161	3.16172	0.267342	2.68717	0.108442	0.115456	46.2717	0.806488
ADD3 ENSG00000148700	1.10018	2.14973	1.39396	0.854154	1.48364	0.150169	3.48263	0.311511
ADGB ENSG00000118492	0.588612	0.378954	15.7354	0.219152	9.70572	1.20546	0.341026	2.65433
ADGRA1 ENSG00000197177	11.2734	1.76176	10.3619	0.235147	1.37965	5.8336	0.117579	7.42923
ADGRA2 ENSG00000020181	1.69348	1.19775	0.118164	1.35251	0.0292042	0.0902151	0.71479	0.683967
ADGRA3 ENSG00000152990	2.0078	3.64514	0.414707	3.45226	4.62949	0.626665	2.13031	39.9352
ADGRB1 ENSG00000181790	0.75533	0.293271	2.57871	1.13541	0.73975	3.14673	0.381396	1.853
ADGRB2 ENSG00000121753	0.982996	0.543659	1.11893	1.34787	1.33467	1.3306	0.1216	8.86282
ADGRB3 ENSG00000135298	0.620211	1.2452	0.650958	3.33967	1.0694	2.3168	6.2859	0.361637
ADGRD1 ENSG00000111452	0.597659	0.38761	0.209114	3.16038	3.02341	1.89035	1.25918	0.897363
ADGRD2 ENSG00000180264	1.57767	2.14576	0.19015	2.58986	5.03155	1.15335	2.80282	3.93675
ADGRE1 ENSG00000174837	13.4848	1.58151	4.18489	2.75018	0.338844	0.219062	0.305953	3.02127
ADGRE2 ENSG00000127507	0.26643	0.247535	11.8185	1.51164	2.15577	0.258259	1.81274	2.92091
ADGRE3 ENSG00000131355	1.60464	10.1202	2.09259	0.481986	18.7739	3.0633	3.2857	1.42865
ADGRE5 ENSG00000123146	0.268494	1.35059	0.436003	0.688273	0.770882	0.344141	1.92351	0.555063
ADGRF1 ENSG00000153292	1.19892	2.1577	0.766128	13.6697	0.206689	0.4355	1.28668	1.06912
ADGRF2 ENSG00000164393	10.098	6.89242	0.437389	2.15326	4.88065	18.6708	0.194006	10.3558
ADGRF3 ENSG00000173567	0.41854	2.32125	1.17452	2.81491	1.56745	7.62452	3.82675	0.569928
ADGRF4 ENSG00000153294	25.684	5.37795	1.18595	53.5969	6.63129	3.44012	0.519165	0.813279
ADGRF5 ENSG00000069122	0.374923	0.788715	0.171963	0.860854	0.810371	0.552713	2.51536	0.812489
ADGRG1 ENSG00000205336	0.833127	1.93748	0.245409	0.338104	4.07738	0.161836	0.326598	2.51836
ADGRG2 ENSG00000173698	0.181703	0.090461	0.579845	1.37939	0.911042	0.718813	2.06094	0.619889
ADGRG3 ENSG00000182885	0.30218	1.3751	2.92913	0.765941	4.21458	1.29787	6.70853	1.15682
ADGRG4 ENSG00000156920	5.11985	8.64492	10.718	0.470628	4.10659	2.10136	0.423149	1.10188
ADGRG5 ENSG00000159618	2.44471	0.857877	2.77415	0.248264	0.771418	0.0970679	1.2344	13.0933
ADGRG6 ENSG00000112414	1.98003	0.94022	0.776171	0.842637	0.0580486	0.265425	0.695642	1.11605
ADGRL1 ENSG00000072071	2.05501	0.346006	0.428951	3.032	1.44274	1.43265	0.628934	1.02522
ADGRL2 ENSG00000117114	0.0967387	0.765994	0.292475	0.73313	1.67826	0.658232	2.30501	0.173255
ADGRL3 ENSG00000150471	0.33974	1.36598	0.439823	0.873486	0.430528	0.215207	3.0754	2.22481
ADGRL4 ENSG00000162618	0.0178904	4.48419	0.406327	0.736194	0.373271	1.11139	0.235159	1.7707
ADGRV1 ENSG00000164199	0.799287	2.58364	2.71282	0.187637	5.00425	1.5446	0.379852	1.31786
ADH1B ENSG00000196616	0.542594	0.754312	1.98636	0.884136	1.32894	6.10399	0.563654	2.49615
ADH1C ENSG00000248144	5.17419	1.44119	0.817531	0.817985	0.236871	2.89689	0.264134	2.24411
ADH4 ENSG00000198099	2.88142	0.33865	0.319543	16.0236	0.464147	136.162	3.757	4.30696
ADH5 ENSG00000197894	1.22039	2.30475	0.677196	0.0302211	0.263481	1.85384	0.472816	0.655521
ADH6 ENSG00000172955	0.610216	1.8599	1.86188	6.41139	5.41322	0.390459	0.922019	0.506082
ADH7 ENSG00000196344	0.419581	4.12825	4.7433	5.81751	4.65246	1.43076	1.34803	0.623265
ADHFE1 ENSG00000147576	1.40497	0.204822	0.366306	3.17617	4.31076	0.57621	0.545045	0.322794
ADI1 ENSG00000182551	0.124056	0.427208	2.39229	0.324106	1.23791	0.499103	0.992271	0.637151
ADIPOQ ENSG00000181092	0.212703	4.45793	0.795827	3.98801	0.0239762	1.72965	6.62768	8.76364
ADIPOR1 ENSG00000159346	0.979424	0.861907	0.250513	0.726735	0.743821	0.843384	0.284926	0.518809
ADIPOR2 ENSG00000006831	1.23939	2.93552	4.98636	0.407033	1.34105	0.864678	0.693272	0.094742
ADIRF ENSG00000148671	2.55067	1.52184	0.378772	0.866902	0.468597	1.23678	1.78018	0.499971
ADK ENSG00000156110	0.0873825	0.307589	0.458235	0.402733	0.127078	9.35247	3.05071	2.1486
ADM ENSG00000148926	0.46379	3.38411	0.735583	0.73932	0.270506	0.851109	0.662213	0.465274
ADM2 ENSG00000128165	2.1351	0.542534	1.62644	1.81979	5.46718	0.185731	0.633265	0.544417
ADM5 ENSG00000224420	1.02236	1.93169	3.02698	4.03834	0.779468	2.70135	0.710334	0.68513
ADNP ENSG00000101126	2.79976	1.20398	2.39711	0.612855	0.858121	0.137353	0.509856	1.79696
ADNP2 ENSG00000101544	2.55006	0.740483	0.461909	0.449453	4.30782	1.58335	1.22489	4.18142
ADO ENSG00000181915	0.334177	0.209271	1.05779	0.395768	0.14356	1.12668	5.38797	0.895657
ADORA1 ENSG00000163485	0.411093	1.62009	0.540916	1.65341	0.0136928	10.5595	0.954202	2.51184
ADORA2B ENSG00000170425	0.468184	1.36509	0.326644	1.23935	1.15422	6.3175	3.77039	1.85991
ADORA3 ENSG00000282608	2.87626	1.08972	1.07403	0.681949	0.635565	0.127137	2.38036	1.75124
ADPGK ENSG00000159322	0.697581	1.10898	0.935505	0.349604	1.85028	0.669189	2.48222	1.76326
ADPRH ENSG00000144843	0.359756	2.20866	1.81491	43.2827	0.569396	1.04673	2.31871	2.61905
ADPRHL1 ENSG00000153531	2.2628	5.74227	1.00129	50.9985	0.698534	0.804951	0.21083	1.41124
ADPRHL2 ENSG00000116863	0.660622	0.721228	0.572834	0.66899	0.350046	0.421012	2.33683	2.45491
ADPRM ENSG00000170222	1.06023	0.33037	0.714869	0.304254	2.35284	0.35316	1.46566	17.8227
ADRA1A ENSG00000120907	1.0476	2.44846	2.27966	0.310902	0.627178	1.42599	5.44609	0.230937
ADRA1B ENSG00000170214	3.76682	1.82893	10.5024	2.01253	0.13246	1.92919	2.36928	0.32134
ADRA1D ENSG00000171873	4.90831	0.204863	0.246144	0.294568	1.07387	1.19558	0.309502	0.540075
ADRA2A ENSG00000150594	0.910468	0.284391	0.636986	0.483341	0.22991	0.531744	1.28498	1.21295
ADRA2B ENSG00000274286	1.11247	1.26761	0.450253	1.17176	0.504928	1.33181	1.0711	0.281903
ADRA2C ENSG00000184160	8.05551	0.454294	1.07266	0.638672	6.84128	0.755812	0.350482	0.932703
ADRB1 ENSG00000043591	1.12804	0.275989	0.565364	0.0751691	0.446308	2.48413	1.46043	1.80968
ADRB2 ENSG00000169252	1.08783	1.20218	0.120147	1.76579	1.95489	8.77478	1.10048	1.12908
ADRB3 ENSG00000188778	0.51433	8.35327	7.65874	1.72119	2.32942	0.334399	0.733721	2.50715
ADRM1 ENSG00000130706	0.722724	0.610934	1.34814	0.471481	0.658263	1.41867	0.52318	0.0368658
ADSL ENSG00000239900	1.12973	0.698651	2.3449	0.860979	0.729491	0.433813	0.111067	0.0793984
ADSS ENSG00000035687	1.29838	0.608192	1.366	1.95401	0.115092	0.367545	1.61657	1.12082
ADSSL1 ENSG00000185100	1.04471	0.139744	1.71709	0.990642	0.481258	0.912246	0.19855	1.45909
ADTRP ENSG00000111863	1.11806	0.0670765	7.45984	1.41542	9.82664	0.974478	3.82185	0.414284
AEBP1 ENSG00000106624	4.5621	0.681042	0.385716	2.89052	0.237429	0.213263	2.99145	0.21663
AEBP2 ENSG00000139154	2.15225	0.161486	1.63678	0.45223	4.46428	1.74383	1.21897	0.334105
AEN ENSG00000181026	0.207461	2.96978	1.01782	1.91847	0.731067	2.13209	0.30111	1.36197
AES ENSG00000104964	0.574398	3.1663	0.537917	0.157283	0.82027	3.65765	0.319139	3.70085
AF011889.5 ENSG00000241489	0.42857	12.3515	3.30524	0.812019	0.467946	2.37045	116.815	0.55287
AF111168.1 ENSG00000280308	4.6561	1.72534	0.0269932	1.43984	48.2721	60.4248	1.08849	0.531582
AFAP1 ENSG00000196526	0.86809	0.917661	1.54972	0.0530881	0.474415	0.376057	2.75235	3.29028
AFAP1L1 ENSG00000157510	0.95413	0.341672	3.90378	1.10125	0.144766	0.356517	0.555572	0.199888
AFAP1L2 ENSG00000169129	2.02175	0.361429	0.618019	0.634558	0.55264	0.12789	0.113981	0.0277973
AFF1 ENSG00000172493	0.66338	1.38527	3.7933	3.28823	4.05393	1.03817	0.628892	0.672216
AFF2 ENSG00000155966	0.483617	0.137042	0.732711	34.5649	1.69659	4.07778	0.123637	0.172338
AFF3 ENSG00000144218	0.616515	1.41963	0.560434	0.239943	0.452627	0.60499	2.05449	0.453107
AFF4 ENSG00000072364	0.473128	0.492786	2.56269	2.13588	0.701353	2.77925	2.32417	6.19428
AFG3L2 ENSG00000141385	0.50011	1.2458	0.350691	0.286164	0.349689	0.369003	0.310525	0.662043
AFM ENSG00000079557	2.83934	0.523874	1.30412	0.344792	3.13845	0.190224	2.46243	2.54421
AFMID ENSG00000183077	0.161498	0.219609	1.56614	0.214598	0.314149	0.633778	1.06908	0.77887
AFP ENSG00000081051	1.68969	5.07606	1.59428	0.165747	2.1058	1.20958	6.68532	6.09749
AFTPH ENSG00000119844	3.73664	0.395295	0.430194	2.20847	7.57046	0.227656	0.986692	1.23993
AGA ENSG00000038002	11.5189	3.57506	0.297618	1.39258	1.31197	0.348522	0.668792	0.238503
AGAP1 ENSG00000157985	1.14574	6.6251	1.64589	0.541646	1.00981	0.709522	4.11703	1.79036
AGAP14P ENSG00000279058	1.54101	0.913104	7.20019	4.92751	0.292868	0.53062	1.0714	0.280172
AGAP2 ENSG00000135439	1.82941	0.67189	0.0854355	0.428428	5.41746	1.78431	0.895287	6.8426
AGAP3 ENSG00000133612	0.738039	0.692592	1.36943	5.02504	0.38836	1.13251	0.394874	0.626427
AGAP4 ENSG00000188234	0.39404	0.193226	2.34403	0.112431	0.262501	2.00706	3.03217	0.453379
AGAP5 ENSG00000172650	0.610437	1.26367	1.08093	0.935457	4.61903	0.600155	4.50368	1.60331
AGAP6 ENSG00000204149	0.762084	2.42219	1.2615	0.512201	1.43705	0.015876	0.256071	2.59016
AGAP9 ENSG00000204172	2.1478	0.114033	4.20362	2.4337	2.34129	0.590746	0.814309	1.11573
AGBL1 ENSG00000273540	0.326248	22.3821	18.7819	6.53353	7.65596	5.80461	0.399894	1.67561
AGBL2 ENSG00000165923	1.25543	0.221512	0.335973	0.330562	2.17881	10.89	8.02474	21.2894
AGBL3 ENSG00000146856	0.868098	0.435463	0.216966	0.243299	0.511715	0.543059	0.464959	1.17833
AGBL4 ENSG00000186094	5.95729	43.7585	2.36801	5.23084	4.27382	2.17971	0.243965	7.00049
AGBL5 ENSG00000084693	1.09554	0.0870603	0.937632	1.37194	2.42479	1.21023	0.413454	0.358137
AGER ENSG00000204305	2.45387	0.322491	1.56121	0.639396	0.771748	0.128635	0.13911	0.34375
AGFG1 ENSG00000173744	0.762254	1.20669	0.545338	0.529818	0.142275	1.76497	1.24317	2.79771
AGFG2 ENSG00000106351	0.981484	1.14943	0.765878	0.577358	0.619497	1.35235	2.62143	0.667223
AGGF1 ENSG00000164252	0.653387	0.609292	0.616471	0.590689	1.77748	3.35422	0.910131	1.06518
AGK ENSG00000006530	0.396086	0.396368	0.226157	0.215749	0.694606	0.741845	1.19205	2.03885
AGL ENSG00000162688	1.36019	0.348127	3.11446	1.23317	0.18346	0.563476	0.024065	0.504764
AGMAT ENSG00000116771	0.659029	1.70436	11.65	0.255776	9.30774	1.96276	0.147219	5.51413
AGMO ENSG00000187546	0.855868	3.6107	0.830873	13.2574	3.39205	53.3825	0.201177	0.783707
AGO1 ENSG00000092847	1.87055	0.378252	1.64066	0.519434	2.68382	1.16056	6.74396	7.81881
AGO2 ENSG00000123908	1.79737	2.38312	3.38338	0.210063	0.313288	1.01298	0.188271	0.407671
AGO3 ENSG00000126070	1.26104	2.75795	2.24604	0.453253	0.181171	0.37234	2.04309	2.52716
AGO4 ENSG00000134698	0.340161	0.36156	1.19078	0.658047	0.607084	0.85051	3.51527	0.935953
AGPAT1 ENSG00000204310	0.356727	1.2712	0.17358	0.0731126	0.261043	0.0835188	1.34659	0.876575
AGPAT2 ENSG00000169692	0.2128	2.18427	0.884796	0.0729692	1.45422	2.24696	0.677288	0.46779
AGPAT3 ENSG00000160216	1.84687	0.401316	0.154804	1.20317	0.126112	0.781963	0.42647	1.58411
AGPAT4 ENSG00000026652	3.3983	2.71382	4.59133	0.319052	4.17851	0.726159	0.548632	2.39337
AGPAT5 ENSG00000155189	1.07744	0.971249	2.93721	1.51516	1.47443	10.0357	0.237071	2.08398
AGPS ENSG00000018510	1.36849	2.04993	1.91607	0.0857431	0.680149	1.83061	0.503515	2.21765
AGR2 ENSG00000106541	8.92724	0.121626	0.526429	4.6764	1.97757	0.113628	1.45474	0.489088
AGR3 ENSG00000173467	0.134692	9.63473	1.03089	0.101852	0.514599	0.0900451	0.823814	0.351946
AGRN ENSG00000188157	1.7389	0.172424	0.773837	0.868458	0.84627	1.13237	1.18089	0.882318
AGT ENSG00000135744	1.88877	0.915408	0.146614	0.214931	0.0801673	0.100229	0.169159	0.571198
AGTPBP1 ENSG00000135049	0.510957	2.69499	1.84177	0.199168	3.29723	0.404841	0.30742	0.60455
AGTR1 ENSG00000144891	0.237145	0.26649	0.231088	1.1827	0.453123	0.368403	3.59909	0.654312
AGTRAP ENSG00000177674	0.812211	0.492561	0.251072	0.508048	0.694372	0.225888	0.431277	1.03758
AHCTF1 ENSG00000153207	0.679348	0.813014	0.494557	0.307596	0.558358	0.306254	2.37431	0.361765
AHCY ENSG00000101444	0.434558	2.78483	2.75602	0.148445	1.10674	1.16298	0.805562	1.57301
AHCYL1 ENSG00000168710	0.805895	1.65458	0.267187	1.03296	0.426918	1.0669	0.354296	1.53926
AHCYL2 ENSG00000158467	35.1275	3.01635	2.24399	0.290013	0.991087	0.0879053	0.323852	0.184186
AHDC1 ENSG00000126705	1.6418	3.87326	0.271967	1.7122	0.0656234	1.35495	0.60662	0.341418
AHI1 ENSG00000135541	1.79718	1.25143	1.21585	0.710878	0.662228	1.47878	0.510783	0.0901008
AHNAK ENSG00000124942	0.469832	0.42479	1.52857	0.294731	1.82364	1.36738	0.505644	0.683925
AHNAK2 ENSG00000185567	0.765503	0.559592	0.622751	9.26193	1.93495	0.368627	1.56644	1.06251
AHR ENSG00000106546	0.900452	0.670775	0.540217	0.584878	0.820521	0.902694	0.587703	0.05661
AHRR ENSG00000063438	1.10651	0.344267	0.445303	3.0571	1.79093	0.578534	1.74912	0.761584
AHSA1 ENSG00000100591	0.3602	1.58752	2.19358	0.9817	1.13214	0.598958	2.3326	1.23673
AHSA2 ENSG00000173209	0.332331	10.0028	1.50968	0.595157	3.35467	0.219373	3.42094	0.420568
AHSG ENSG00000145192	61.1357	0.146927	0.499756	1.09468	1.37156	0.261205	0.603162	23.0275
AIDA ENSG00000186063	4.57878	1.9704	11.1364	0.252169	0.263522	1.09162	1.9753	0.967712
AIF1 ENSG00000204472	0.307878	0.548492	0.338732	0.928469	0.758502	5.49572	0.831437	0.260261
AIF1L ENSG00000126878	0.726513	0.105637	0.237642	6.45803	2.352	0.33503	0.274562	2.72518
AIFM1 ENSG00000156709	1.23904	0.833225	1.15849	3.29891	10.2822	51.5515	0.241315	0.549358
AIFM2 ENSG00000042286	0.751547	0.799922	0.0880957	0.758263	2.05187	0.311024	0.433715	0.842176
AIFM3 ENSG00000183773	5.66493	0.942982	0.751149	2.12623	0.898901	0.570347	3.9895	2.21839
AIG1 ENSG00000146416	0.187764	0.31712	0.926833	0.666963	2.45482	5.86923	0.439533	0.973735
AIM1 ENSG00000112297	0.698914	0.463337	1.91026	1.5268	0.308143	0.793056	0.321641	0.877162
AIM1L ENSG00000176092	7.35593	0.193417	1.72397	0.721976	4.88289	5.47158	0.393031	14.8174
AIM2 ENSG00000163568	6.14904	71.57	245.831	0.18376	0.596118	0.0254215	2.26474	3.4791
AIMP1 ENSG00000164022	0.5397	0.88492	0.553438	0.436069	3.4559	0.161211	0.928762	1.69295
AIMP2 ENSG00000106305	1.00406	0.037968	0.743645	0.0827535	0.332985	0.710427	0.724588	0.0715267
AIP ENSG00000110711	0.642787	0.438469	1.07542	1.49647	1.94813	3.30736	0.671536	0.502304
AIPL1 ENSG00000129221	1.46482	13.8061	15.9902	3.18224	0.308611	0.618715	5.89388	10.111
AIRE ENSG00000160224	1.03411	1.82887	2.48681	0.408556	3.364	3.38209	0.935315	0.66775
AJ239318.1 ENSG00000280108	0.0557292	1.16656	0.382287	4.47476	0.0190899	1.22716	2.17473	0.183136
AJAP1 ENSG00000196581	4.56714	36.8396	0.544973	2.13631	1.20305	6.87879	2.65189	0.114015
AJUBA ENSG00000129474	1.52417	0.618304	0.199124	1.58124	0.731607	2.48756	0.252962	1.26473
AK1 ENSG00000106992	2.03989	0.823011	0.404754	0.0910864	1.87313	1.44454	3.06411	2.41229
AK2 ENSG00000004455	0.30757	0.248491	7.70996	0.942142	2.85737	0.0883955	0.741794	0.283428
AK3 ENSG00000147853	0.448953	1.0112	0.168269	0.406887	0.519153	4.43524	1.01851	0.128525
AK4 ENSG00000162433	2.11909	4.46964	0.379382	2.18995	9.53919	1.91163	1.25906	0.116061
AK5 ENSG00000154027	1.39014	2.51863	0.453435	1.08423	1.16774	0.381798	7.6729	0.894668
AK6 ENSG00000085231	1.11983	1.35737	0.826199	0.658968	1.76383	0.31863	0.118124	5.21761
AK7 ENSG00000140057	0.260231	2.00987	0.99336	0.414738	0.428262	0.663143	7.46765	2.05438
AK8 ENSG00000165695	0.272189	0.179545	2.51587	0.472269	4.55633	1.3156	0.46473	0.572315
AK9 ENSG00000155085	3.65813	0.742997	0.535651	0.263681	2.20596	0.493324	1.38115	0.155748
AKAP1 ENSG00000121057	0.183276	0.636841	0.702669	0.188544	0.624776	0.588517	0.0735609	0.512229
AKAP10 ENSG00000108599	2.44132	0.588444	0.280517	0.596263	0.992387	1.94893	0.658956	1.04997
AKAP11 ENSG00000023516	0.305225	0.435961	3.08708	1.95339	0.806258	0.475786	1.46378	1.7572
AKAP12 ENSG00000131016	3.09359	2.35667	1.2626	0.373284	1.11154	1.84168	1.10595	1.74291
AKAP13 ENSG00000170776	0.426225	0.415977	1.42578	0.897289	0.436107	2.15427	1.56937	0.369472
AKAP14 ENSG00000186471	1.54689	1.26004	5.50601	0.949844	14.2382	1.12886	0.233987	1.95142
AKAP17A ENSG00000197976	0.224386	0.482404	1.21509	2.65464	0.742212	1.73791	1.24068	0.41949
AKAP3 ENSG00000111254	5.18202	0.812316	1.7014	0.363734	0.433954	0.29714	4.7592	0.571039
AKAP4 ENSG00000147081	2.23702	9.85971	5.26978	19.6426	0.371702	0.967765	3.16858	0.428025
AKAP5 ENSG00000179841	0.0589766	2.07009	0.278011	1.19892	58.5135	0.621187	2.02435	2.96058
AKAP6 ENSG00000151320	0.366791	2.80293	0.735351	0.716999	1.32913	2.76271	2.22075	0.968629
AKAP7 ENSG00000118507	1.51715	0.808428	1.65498	0.373449	116.445	2.60623	0.96983	1.80314
AKAP8 ENSG00000105127	10.9881	2.17616	0.805833	0.800582	0.371708	1.61114	0.260196	5.50972
AKAP8L ENSG00000011243	3.39005	0.658848	1.14271	1.09751	1.09905	0.58923	1.23575	1.4341
AKAP9 ENSG00000127914	2.43859	0.0238229	2.74204	0.791151	1.33105	0.222213	0.131967	0.829885
AKIP1 ENSG00000166452	3.91873	1.17417	1.55449	0.616644	0.399348	0.217474	0.355582	0.613501
AKIRIN1 ENSG00000174574	0.361257	0.85346	0.186023	0.868957	0.950673	0.259913	1.44271	0.64695
AKIRIN2 ENSG00000135334	0.262512	3.7809	0.657105	0.768241	3.81975	0.251634	6.32257	0.607131
AKNA ENSG00000106948	2.11957	0.374926	0.45494	0.204805	1.4007	1.23488	7.33481	0.966961
AKNAD1 ENSG00000162641	1.53244	0.884629	5.31029	22.5785	1.62032	1.15819	0.995141	0.629034
AKR1A1 ENSG00000117448	1.1789	3.17068	0.253618	0.595479	1.61987	1.66068	0.540345	0.250305
AKR1B1 ENSG00000085662	3.17699	2.11681	1.79077	0.695566	0.260859	0.826919	1.05669	5.50505
AKR1B15 ENSG00000227471	1.94117	0.2508	0.998482	0.531943	0.828204	1.38507	3.6316	2.94017
AKR1C1 ENSG00000187134	0.441062	0.126769	0.176603	9.58953	2.17885	1.17269	0.368552	0.790156
AKR1C2 ENSG00000151632	0.708105	2.9066	0.701528	0.583057	0.242595	0.514747	0.838328	0.335042
AKR1C3 ENSG00000196139	0.192183	0.209222	2.74356	0.243864	1.20043	0.115032	0.214084	0.173154
AKR1D1 ENSG00000122787	1.4849	8.47572	1.84778	0.92688	1.74322	1.02912	7.63414	4.33588
AKR1E2 ENSG00000165568	0.713151	1.39787	0.348952	0.265361	11.407	0.365238	0.720499	5.74051
AKR7A2 ENSG00000053371	1.00658	4.04135	1.77796	0.405623	0.749326	0.118232	0.142241	0.79126
AKR7A3 ENSG00000162482	0.785067	2.35547	1.96673	1.20713	3.41212	0.817694	1.47759	0.320568
AKR7L ENSG00000211454	27.7439	3.40182	3.55933	8.11414	0.290678	0.978702	1.42531	3.41531
AKT1 ENSG00000142208	0.293227	1.10661	1.02935	0.377228	2.07993	0.0601557	0.318868	0.900428
AKT1S1 ENSG00000204673	0.888135	1.335	1.08027	0.320346	0.997299	2.19234	0.614923	0.389322
AKT2 ENSG00000105221	1.22533	2.19204	1.7829	0.224215	0.26108	0.452021	0.955653	0.469622
AKT3 ENSG00000117020	0.789334	0.722461	1.12365	1.26702	0.108367	0.384942	0.932868	1.24386
AKTIP ENSG00000166971	0.251853	0.516874	0.068356	0.750417	2.73051	2.1723	2.6303	0.257496
AL023806.1 ENSG00000280184	28.0786	1.71801	1.28742	0.0914685	2.05032	0.429112	0.332867	10.1211
AL049794.1 ENSG00000280240	1.78188	0.245717	1.4453	5.82927	0.356422	0.0678192	8.48776	21.9642
AL133475.1 ENSG00000281602	7.953	0.784796	7.14903	0.643853	0.545264	2.27499	0.105087	7.536
AL354828.1 ENSG00000279282	1.50592	0.707169	9.12586	1.66983	0.658516	3.67739	0.159824	5.84144
AL354828.2 ENSG00000280175	0.84928	0.0482164	0.481253	3.23017	2.68779	0.404835	0.3975	4.06751
AL356053.1 ENSG00000150076	3.68646	10.7315	2.85661	0.362184	0.251847	6.14301	0.286349	3.19507
AL356585.1 ENSG00000279081	19.3226	4.44938	11.1546	12.3948	6.2007	0.762728	0.52594	3.69937
AL358852.1 ENSG00000278899	1.16827	0.504858	11.5731	2.2519	0.937584	4.20028	0.940961	4.35457
AL365181.1 ENSG00000280316	0.555117	5.05213	6.37025	1.25734	0.0350995	0.502865	3.93416	0.518298
AL513523.2 ENSG00000279767	0.445651	2.14234	0.702376	0.15604	1.21521	0.781966	0.165164	2.71975
AL589743.1 ENSG00000279508	0.404089	2.40659	0.796794	0.211467	4.31268	2.04418	0.5561	1.99618
ALAD ENSG00000148218	4.71814	0.0874232	0.294348	2.58029	15.4508	0.360443	1.03745	0.384871
ALAS1 ENSG00000023330	1.50796	1.48185	0.596863	0.207377	3.30091	0.926023	0.306527	0.725713
ALAS2 ENSG00000158578	11.2178	1.10254	53.2415	0.120251	3.83861	2.04393	4.95325	0.269655
ALB ENSG00000163631	4.28961	0.0353576	2.33871	10.6116	1.83436	2.00552	0.982993	4.96697
ALCAM ENSG00000170017	0.807039	7.81415	0.361938	0.848586	0.288247	1.21251	1.8904	1.44069
ALDH16A1 ENSG00000161618	1.75286	0.369175	1.27672	0.265862	0.954786	1.20665	0.510996	1.45719
ALDH18A1 ENSG00000059573	2.24116	1.51676	0.354334	1.80771	0.434884	0.897164	0.830085	1.33937
ALDH1A1 ENSG00000165092	0.907818	0.00915077	2.70694	0.974366	2.30827	0.397291	3.55876	0.245321
ALDH1A2 ENSG00000128918	2.0754	0.934067	0.517253	1.22293	1.2578	0.350994	1.90901	0.0870355
ALDH1A3 ENSG00000184254	2.36657	15.939	1.73693	0.576245	0.632488	0.0707165	2.26373	0.0808458
ALDH1B1 ENSG00000137124	0.475408	1.2348	0.531276	0.222618	0.143855	1.88362	0.0902582	0.0321184
ALDH1L1 ENSG00000144908	0.0327639	0.327049	0.900726	2.19075	0.388748	2.04244	0.0640546	0.269882
ALDH1L2 ENSG00000136010	0.471738	0.626894	0.539619	2.3289	1.00409	0.425995	2.37346	0.151264
ALDH3A1 ENSG00000108602	0.519401	2.03279	1.1823	0.0806219	1.82238	0.0478308	0.683869	0.653779
ALDH3A2 ENSG00000072210	5.15374	0.608754	0.77561	1.51045	1.95121	0.743792	0.349007	1.38838
ALDH3B1 ENSG00000006534	0.135466	0.968791	1.21846	1.53147	0.342163	1.78197	2.87879	0.295188
ALDH3B2 ENSG00000132746	3.75081	1.37219	1.19832	1.74557	1.1678	6.69988	16.6056	53.4815
ALDH4A1 ENSG00000159423	0.396932	0.46158	1.18149	0.276299	3.07417	1.12307	0.635686	3.69822
ALDH5A1 ENSG00000112294	0.967156	1.16916	0.390684	3.29934	0.15262	0.76223	0.0664315	2.5067
ALDH6A1 ENSG00000119711	0.149037	2.27889	1.5195	0.867037	0.404093	1.55461	0.456634	0.309165
ALDH7A1 ENSG00000164904	0.117728	0.502444	0.0839013	1.07292	2.48672	1.05085	1.18732	1.66438
ALDH8A1 ENSG00000118514	14.3187	3.26203	4.10953	2.7399	0.771275	0.773425	1.71154	0.69869
ALDH9A1 ENSG00000143149	1.17733	0.526075	1.28771	2.19188	0.390834	0.261302	1.10737	2.49746
ALDOA ENSG00000149925	0.25994	0.846141	1.31591	0.469496	0.473406	0.454109	0.599944	0.761772
ALDOC ENSG00000109107	0.438851	0.792694	0.533296	2.97415	0.0575043	0.0657699	1.28077	0.377748
ALG1 ENSG00000033011	0.438692	0.100209	0.123584	1.75778	0.880772	0.811658	0.200596	17.3732
ALG10 ENSG00000139133	0.188954	1.00807	0.0710396	0.0424549	0.351603	0.535666	0.683125	1.34698
ALG10B ENSG00000175548	1.69541	4.64496	3.42431	0.426209	5.42151	0.791447	1.79569	5.29135
ALG11 ENSG00000253710	0.264457	3.54474	1.41157	6.19127	0.0535154	18.2109	0.667829	0.843084
ALG12 ENSG00000182858	2.28545	0.25363	0.70507	1.23303	0.955502	0.781358	1.30959	0.308221
ALG13 ENSG00000101901	2.59413	0.183469	0.937921	0.821452	1.76434	0.244746	0.0872167	1.27262
ALG14 ENSG00000172339	0.977536	1.47016	3.14195	0.364968	0.810023	0.521749	2.79597	0.406287
ALG1L ENSG00000189366	1.72883	0.408241	2.74993	0.274053	2.70602	25.1876	2.12462	3.40322
ALG1L2 ENSG00000251287	1.15143	0.715642	0.503704	63.9868	0.539762	0.293091	1.01279	0.577382
ALG2 ENSG00000119523	0.714866	0.272795	1.5149	0.362653	0.474682	0.184947	1.64931	2.54301
ALG3 ENSG00000214160	0.209309	2.35147	1.18869	0.711753	0.21243	2.66799	0.473181	0.641467
ALG5 ENSG00000120697	0.0143822	0.434498	0.548418	3.71877	1.20979	1.80878	0.772948	0.0511314
ALG6 ENSG00000088035	0.904322	0.811736	0.600191	5.01491	0.0463396	0.600263	0.464207	2.64513
ALG8 ENSG00000159063	4.29073	0.308947	0.624106	0.487906	3.65235	1.09103	0.339366	1.3034
ALG9 ENSG00000086848	0.0517972	0.823095	3.77435	0.196127	0.636788	1.35087	1.01604	0.267287
ALK ENSG00000171094	4.46065	4.49414	0.0845618	1.55676	4.81094	0.413954	4.11424	1.29802
ALKBH1 ENSG00000100601	0.225237	2.52339	9.44171	1.18445	7.91873	0.533324	2.53907	0.33778
ALKBH2 ENSG00000189046	0.218954	3.65741	0.314816	1.46307	0.13175	2.47844	1.44533	0.660033
ALKBH3 ENSG00000166199	0.486711	0.540686	0.959091	1.9482	2.18934	0.78175	5.61416	0.229809
ALKBH4 ENSG00000160993	1.12551	1.03792	0.0644942	0.908113	1.34891	1.24225	0.146077	1.874
ALKBH5 ENSG00000091542	0.424181	0.371164	0.800569	0.480542	0.324752	0.9441	1.17499	2.5761
ALKBH6 ENSG00000239382	5.06313	0.523132	0.783005	0.225277	0.335194	1.68816	0.359978	2.75832
ALKBH7 ENSG00000125652	1.86391	0.448629	2.04047	0.645073	0.926459	0.544127	1.64969	1.48875
ALKBH8 ENSG00000137760	0.467206	82.3465	0.293308	1.64348	0.0346332	1.19696	3.68172	4.95152
ALLC ENSG00000151360	0.544444	4.73137	4.07994	1.95815	0.948503	0.936316	0.379446	0.254096
ALMS1 ENSG00000116127	0.939055	0.443138	0.518346	0.757831	0.32338	1.24939	1.29357	0.863024
ALOX12 ENSG00000108839	1.74601	0.461768	0.549042	10.5934	0.550736	0.493088	1.05601	3.67394
ALOX12B ENSG00000179477	4.17436	2.01167	0.565162	5.2352	3.64315	0.853383	0.801754	0.711323
ALOX15 ENSG00000161905	0.960239	1.59541	0.119552	0.243982	2.89596	7.04876	0.393162	4.97852
ALOX15B ENSG00000179593	0.942094	1.41735	2.52307	1.84938	2.12754	1.72689	2.00377	0.341332
ALOX5 ENSG00000012779	1.40116	1.98984	0.982985	0.672109	0.139892	1.6013	0.5898	0.492457
ALOX5AP ENSG00000132965	0.196361	3.54066	0.532101	0.385139	4.56794	3.4038	0.891381	2.11661
ALPK1 ENSG00000073331	3.60219	0.81742	0.546176	0.582813	5.06217	0.972045	0.0486973	0.348132
ALPK2 ENSG00000198796	54.0842	2.21379	1.06517	0.481812	1.0531	4.01774	3.98465	1.04182
ALPK3 ENSG00000136383	1.02522	2.41577	8.06484	0.989993	0.427585	0.953108	1.03044	1.84901
ALPL ENSG00000162551	5.99817	2.87111	2.57524	0.76048	16.2976	4.72075	0.768981	0.108436
ALPP ENSG00000163283	0.450152	0.543055	0.770591	0.600985	1.61244	8.10157	3.61542	0.70932
ALS2 ENSG00000003393	0.843647	3.5628	1.2701	1.23807	3.31271	1.04425	0.686884	1.33273
ALS2CL ENSG00000178038	0.534444	0.768096	1.90383	1.12123	0.787072	0.588449	1.5595	0.329062
ALS2CR11 ENSG00000155754	0.586779	1.89354	0.712817	0.403731	2.15603	2.30697	3.26018	1.6029
ALS2CR12 ENSG00000155749	0.34575	2.03033	0.557786	1.55076	0.129792	24.0893	3.72819	2.08242
ALX3 ENSG00000156150	1.38816	2.96182	4.62968	54.4678	1.68891	0.0270237	0.460749	1.45951
ALYREF ENSG00000183684	1.97792	0.504739	0.32048	2.3397	0.156113	1.8869	0.880245	2.73996
AMACR ENSG00000242110	0.402269	0.890618	0.638255	1.45565	2.52955	0.861677	0.447045	1.06952
AMBN ENSG00000178522	0.879645	2.53799	1.34467	8.31065	0.850944	58.8223	1.28199	3.18959
AMBP ENSG00000106927	2.8558	0.0488881	0.882474	0.506299	3.73775	0.277109	0.276771	0.316129
AMBRA1 ENSG00000110497	0.446897	2.24431	1.28751	0.606503	2.3154	0.834069	1.4895	0.149095
AMD1 ENSG00000123505	0.376896	3.49995	1.3485	1.30311	1.48479	3.16403	1.81277	0.493529
AMDHD1 ENSG00000139344	0.0244171	2.37282	1.14847	2.54039	7.39145	2.55375	0.770447	4.67917
AMDHD2 ENSG00000162066	0.461927	0.345783	2.87603	1.48225	1.39727	0.360919	1.11454	0.296482
AMELX ENSG00000125363	30.2371	0.268888	0.265295	2.50968	2.36652	0.758427	1.05632	0.946319
AMER1 ENSG00000184675	1.554	4.28158	3.86556	1.23778	14.8929	1.22419	0.831902	3.04895
AMER2 ENSG00000165566	21.6377	1.42925	0.419714	1.45525	4.0694	0.685723	4.61006	2.24775
AMFR ENSG00000159461	0.932039	0.778017	1.65633	1.35485	2.61976	0.421593	1.85593	0.38479
AMH ENSG00000104899	1.75515	0.752274	0.588562	0.631246	0.177087	0.510242	0.422601	0.591607
AMHR2 ENSG00000135409	0.663228	0.721427	1.37964	1.17485	0.720344	0.0358468	0.669135	66.0762
AMIGO1 ENSG00000181754	11.6892	1.69481	2.2339	0.979146	0.486805	2.97568	0.659979	1.85185
AMIGO2 ENSG00000139211	2.88038	0.453709	1.20839	0.608415	0.146969	0.0520721	0.799758	1.06046
AMIGO3 ENSG00000176020	0.898404	1.06481	10.7053	0.629813	0.952859	1.97066	1.28018	15.3348
AMMECR1 ENSG00000101935	0.713619	3.32401	1.19363	6.85767	1.67511	1.2377	1.13755	0.121315
AMMECR1L ENSG00000144233	1.30634	1.64012	2.17735	0.390968	2.92687	0.125951	1.2165	2.16684
AMN ENSG00000166126	4.39433	3.66734	3.07735	1.74163	0.132841	0.143882	4.6868	0.813006
AMN1 ENSG00000151743	0.294279	0.505591	0.72507	0.509337	4.12279	0.354571	0.249396	3.77769
AMOT ENSG00000126016	1.06946	0.97326	0.221298	1.32612	1.30522	0.0463067	0.554871	0.910508
AMOTL1 ENSG00000166025	0.680992	1.91558	0.389767	1.76128	1.79979	1.61443	0.701462	0.643728
AMOTL2 ENSG00000114019	1.8806	0.162024	1.26923	2.31568	1.17018	1.41251	1.407	1.54491
AMPD1 ENSG00000116748	0.0325592	2.29902	0.510043	4.53811	0.564782	0.185574	0.941491	0.34838
AMPD2 ENSG00000116337	0.828423	0.291348	0.287799	1.23615	1.38655	2.09057	0.68188	2.52779
AMPD3 ENSG00000133805	4.00475	0.107276	1.04962	0.914496	5.76819	8.05416	0.796489	1.72887
AMPH ENSG00000078053	0.192461	0.495425	5.42261	6.37995	66.6969	6.54069	0.086043	92.1577
AMT ENSG00000145020	0.324508	0.714553	17.5052	11.7779	0.450749	4.78483	11.7008	4.78839
AMY1A ENSG00000237763	1.80788	0.137392	1.52337	0.0769927	3.07638	8.95455	0.821073	1.73631
AMY1B ENSG00000174876	0.597332	0.638448	0.784487	1.52442	22.9589	1.81676	0.398732	0.636667
AMY1C ENSG00000187733	0.0982734	0.137441	0.797191	11.231	0.242119	1.92951	0.836201	0.156463
AMY2B ENSG00000240038	1.42541	1.2046	0.292292	0.425533	0.346765	0.931575	1.59912	3.53288
AMZ1 ENSG00000174945	1.53284	2.71065	0.740599	0.910585	1.54477	0.453194	2.9193	0.491128
AMZ2 ENSG00000196704	0.65839	0.382128	0.547351	0.0560701	0.195369	2.47576	0.713081	0.895395
ANAPC1 ENSG00000153107	0.738463	1.12849	0.850506	0.398676	0.186829	1.50413	1.16545	0.182654
ANAPC10 ENSG00000164162	3.08683	0.957772	0.18976	0.793685	1.73184	1.25737	0.20637	0.538303
ANAPC11 ENSG00000141552	1.63881	1.35801	1.12996	1.03973	1.03271	0.270978	1.57501	1.1853
ANAPC13 ENSG00000129055	1.26395	0.672046	1.09159	0.524237	0.737711	0.112694	0.57466	0.25978
ANAPC15 ENSG00000110200	0.986478	0.350387	0.452919	0.437664	1.29805	4.60941	1.17785	0.404963
ANAPC16 ENSG00000166295	0.719059	1.17778	0.373272	1.00574	0.666816	0.275539	0.21941	1.87313
ANAPC2 ENSG00000176248	0.135105	0.643329	0.843521	0.845683	3.71628	0.142933	0.344528	3.64069
ANAPC4 ENSG00000053900	2.75537	1.48236	0.966	0.293497	0.594056	3.43918	1.19428	0.0981089
ANAPC5 ENSG00000089053	0.877816	1.30139	1.04956	0.979778	1.58876	1.35507	2.52713	3.71138
ANAPC7 ENSG00000196510	0.641998	0.232038	0.561446	0.343172	5.55904	0.13365	0.0892301	0.402049
ANG ENSG00000214274	0.984612	2.81082	1.00333	1.641	0.00844586	0.811552	3.15374	0.432887
ANGEL1 ENSG00000013523	0.334463	1.08766	0.793585	0.890305	0.878943	1.66206	0.413131	0.746695
ANGEL2 ENSG00000174606	0.688153	2.07325	0.0684557	0.339435	0.210694	0.72948	1.19676	0.508673
ANGPT1 ENSG00000154188	0.909571	0.646888	0.270488	0.232722	0.6003	0.561475	0.115186	14.5759
ANGPT2 ENSG00000091879	34.9303	2.0923	0.142968	29.9615	1.99185	1.17036	3.26103	0.429011
ANGPT4 ENSG00000101280	5.19819	0.422051	1.11942	0.281488	2.42753	8.70179	0.504029	3.28242
ANGPTL1 ENSG00000116194	3.314	3.4654	0.316169	6.00297	1.63603	1.62405	0.107799	0.721698
ANGPTL2 ENSG00000136859	0.749986	0.864373	0.158997	0.00903116	1.96021	1.97015	4.17917	2.40184
ANGPTL3 ENSG00000132855	1.56888	2.4286	0.188317	1.20709	7.56848	0.406457	1.07595	3.05434
ANGPTL4 ENSG00000167772	0.575057	0.494911	0.185771	1.86963	0.201242	3.54711	1.28542	3.00431
ANGPTL6 ENSG00000130812	0.618905	1.13638	0.642831	1.57601	0.963022	0.658716	14.1571	0.937886
ANGPTL7 ENSG00000171819	5.53786	2.06219	0.00770876	1.53748	1.5332	1.09263	4.93201	1.58045
ANGPTL8 ENSG00000130173	0.630374	3.74158	0.0959349	0.4063	1.0051	2.86507	0.219241	0.294173
ANHX ENSG00000227059	0.427851	0.0229987	4.72104	1.55965	22.1204	4.13358	1.94552	15.6329
ANK1 ENSG00000029534	1.52816	1.84443	0.879597	4.67451	0.666323	4.68166	2.88436	0.181159
ANK2 ENSG00000145362	1.70667	1.12191	1.0835	0.430156	0.415082	1.44841	0.256667	6.46173
ANK3 ENSG00000151150	1.74439	0.303252	0.872847	0.0571553	1.44931	1.58746	0.121984	0.844055
ANKAR ENSG00000151687	0.533001	0.713597	4.21749	3.29499	4.60838	1.46077	1.07956	2.81284
ANKDD1A ENSG00000166839	1.40497	0.0803756	0.733349	0.416537	1.02098	1.44773	0.409373	0.36466
ANKDD1B ENSG00000189045	3.92467	3.37327	0.837203	0.500412	0.640745	0.738163	1.15037	0.598437
ANKEF1 ENSG00000132623	0.335587	1.4011	0.15928	0.388801	2.92766	1.16557	1.7822	1.04044
ANKFN1 ENSG00000153930	1.59156	1.8103	1.58651	7.12389	0.619475	0.556962	1.27448	0.892869
ANKFY1 ENSG00000185722	0.285399	0.393423	2.24289	0.105432	1.26135	14.3808	0.579004	2.29882
ANKH ENSG00000154122	0.255812	1.37993	2.33495	1.72482	0.414175	0.249282	1.74383	0.293383
ANKHD1 ENSG00000131503	3.61541	2.56466	0.34204	1.35188	1.88847	0.439503	4.57256	0.346346
ANKHD1-EIF4EBP3 ENSG00000254996	0.940103	0.190362	3.71342	0.363803	3.03435	0.536957	5.62718	4.18445
ANKIB1 ENSG00000001629	0.856219	0.634274	3.77804	1.18556	7.55066	0.485901	0.548098	1.07466
ANKK1 ENSG00000170209	0.899224	1.24399	35.5158	1.74054	2.68819	0.291402	0.813476	0.361378
ANKLE1 ENSG00000160117	4.5596	0.840039	8.45845	1.93608	0.423515	1.41798	0.0119566	3.60166
ANKLE2 ENSG00000176915	1.12224	0.24085	0.703819	1.17254	0.777445	0.184104	0.294757	0.040563
ANKMY1 ENSG00000144504	0.608794	1.05242	0.419661	8.43939	2.40799	2.46282	0.857508	0.666352
ANKMY2 ENSG00000106524	1.67038	0.33465	0.322492	1.71122	0.552827	0.626932	0.696673	2.29723
ANKRA2 ENSG00000164331	0.581172	0.027294	1.39337	0.296729	2.65976	0.516085	2.26769	2.82162
ANKRD1 ENSG00000148677	4.52207	0.100462	4.73417	1.36019	27.9258	4.20852	6.48548	1.12633
ANKRD10 ENSG00000088448	1.19688	0.626221	0.195065	0.119945	1.15432	0.0904171	0.0963378	0.286343
ANKRD11 ENSG00000167522	1.20701	0.314017	0.619333	0.656774	0.587336	0.892759	0.650287	0.138667
ANKRD12 ENSG00000101745	0.750311	0.531672	0.331384	1.32371	1.02783	2.98342	4.88336	3.4672
ANKRD13A ENSG00000076513	0.809702	1.82822	1.27138	1.32481	0.228688	0.176586	3.59234	2.7456
ANKRD13B ENSG00000198720	0.825871	1.04903	0.147018	0.969366	0.642302	1.55422	0.254838	1.57669
ANKRD13C ENSG00000118454	0.203199	3.40224	1.31766	0.566664	0.547379	1.16467	0.726419	2.00266
ANKRD13D ENSG00000172932	0.55457	0.909197	2.42689	0.652246	1.83874	2.37653	0.49381	0.651077
ANKRD16 ENSG00000134461	2.11169	0.440326	2.42219	0.0524457	0.437559	1.09271	0.90093	0.791078
ANKRD17 ENSG00000132466	0.897328	0.728639	1.80062	0.727271	0.505919	4.79081	1.20203	0.271222
ANKRD18A ENSG00000180071	0.490737	1.65322	0.327729	1.4241	1.54215	0.552535	2.55686	1.51451
ANKRD18B ENSG00000230453	0.181706	0.683833	0.428077	6.40411	2.09262	1.05291	1.50017	0.915363
ANKRD2 ENSG00000165887	1.18045	6.59999	1.73956	18.463	0.865446	1.36056	1.00743	0.783969
ANKRD20A1 ENSG00000260691	3.75585	1.07883	0.784745	0.24318	6.41508	2.23568	0.204807	1.1945
ANKRD20A2 ENSG00000183148	0.130138	2.54393	4.32286	2.22802	15.8054	15.9919	0.138159	1.20386
ANKRD20A3 ENSG00000276203	3.74043	9.73353	0.289157	3.39092	0.309252	0.257604	1.59915	0.537669
ANKRD20A4 ENSG00000172014	7.59455	17.5645	458.854	0.348525	2.30065	14.342	0.209079	5.69253
ANKRD22 ENSG00000152766	0.361907	12.2136	0.0504259	0.728568	1.10954	1.25893	1.02833	3.36111
ANKRD23 ENSG00000163126	1.88593	0.258541	1.65172	0.663103	0.439867	0.395514	3.43529	0.346948
ANKRD24 ENSG00000089847	0.065803	0.114386	0.168696	0.571082	1.99756	0.538328	0.656176	6.29321
ANKRD26 ENSG00000107890	0.300044	1.00882	0.0806577	1.37059	0.235318	0.297462	0.386317	1.0146
ANKRD27 ENSG00000105186	7.96784	0.720503	1.2051	0.83595	0.503815	0.544415	1.38804	0.849769
ANKRD28 ENSG00000206560	0.331292	0.109235	2.19518	1.55256	0.977827	1.62541	1.25553	1.84024
ANKRD29 ENSG00000154065	1.38766	1.77223	0.391083	1.99298	0.793967	1.44936	1.69407	0.515644
ANKRD30A ENSG00000148513	0.578977	0.318099	0.111547	0.276583	0.105617	1.70058	3.03789	0.0495504
ANKRD30B ENSG00000180777	4.50073	0.119153	2.53104	2.44784	5.28955	3.75779	0.0752781	1.66159
ANKRD30BL ENSG00000163046	1.15383	2.51973	0.19912	0.768051	86.0108	17.1592	0.63668	6.19757
ANKRD31 ENSG00000145700	0.106829	17.2557	1.60086	1.94146	3.18432	18.1566	7.75128	0.799808
ANKRD33 ENSG00000167612	1.79726	0.88626	297.828	3.5052	0.105891	305.894	0.628157	0.686536
ANKRD33B ENSG00000164236	1.02923	1.35831	2.90168	3.63477	0.812066	0.244958	19.5206	0.3414
ANKRD34A ENSG00000272031	1.86505	2.41258	4.54562	0.569718	0.714658	0.893257	4.24151	0.513561
ANKRD34B ENSG00000189127	0.179803	1.89535	1.53439	0.395547	3.52423	0.151677	0.163	0.138439
ANKRD35 ENSG00000198483	2.38731	0.497917	0.216818	0.776747	0.232309	0.0786094	1.23724	1.55979
ANKRD36 ENSG00000135976	1.12093	1.77583	0.102879	1.05377	0.484064	4.3381	0.477627	2.84092
ANKRD36B ENSG00000196912	0.655881	9.92924	0.815686	0.253681	0.441361	0.145597	0.307476	0.29365
ANKRD36C ENSG00000174501	1.86271	0.498146	0.298951	0.857417	0.107199	1.23958	2.75455	0.533838
ANKRD37 ENSG00000186352	0.297488	2.53218	0.521777	0.771845	1.60616	1.92039	2.74118	0.163685
ANKRD39 ENSG00000213337	0.240215	2.82061	0.878544	7.18454	0.487954	11.2659	0.419546	0.812836
ANKRD40 ENSG00000154945	0.24613	0.345674	1.32682	0.489212	0.860233	1.25961	2.43237	0.273377
ANKRD42 ENSG00000137494	0.246879	0.731355	1.83357	0.63114	0.651486	2.468	1.22167	3.19964
ANKRD44 ENSG00000065413	6.3566	0.728353	2.92996	0.328563	0.722275	2.96967	1.90894	3.00643
ANKRD45 ENSG00000183831	0.312307	0.602553	67.5761	0.129024	0.996422	0.282421	0.138121	10.5148
ANKRD46 ENSG00000186106	0.724805	0.174371	7.2075	0.110096	3.08007	0.83811	0.073773	0.798767
ANKRD49 ENSG00000168876	2.00764	1.24385	0.146477	0.74624	0.694108	1.08223	0.314991	0.9672
ANKRD50 ENSG00000151458	3.67761	0.360528	0.378377	0.491558	1.92019	1.61067	0.529267	0.385094
ANKRD52 ENSG00000139645	1.31379	0.898312	2.17693	1.02628	0.547568	0.624762	0.675157	0.0680997
ANKRD53 ENSG00000144031	7.30516	0.212048	0.430913	0.185821	0.456383	0.586602	4.23985	1.56957
ANKRD54 ENSG00000100124	0.7135	0.0659912	0.636855	0.90313	0.652064	0.595411	0.780538	2.19732
ANKRD6 ENSG00000135299	7.20428	0.694625	0.258435	0.120593	0.5147	0.273883	1.46047	0.592723
ANKRD62 ENSG00000181626	2.81266	0.658322	3.53186	0.683476	1.61697	0.206975	0.0945041	0.520486
ANKRD65 ENSG00000235098	6.32079	0.326702	0.956571	4.79969	1.75225	0.150871	2.85512	1.68419
ANKRD7 ENSG00000106013	4.39694	0.329312	662.965	1.03954	2.0385	1.02469	0.612869	1.16661
ANKRD9 ENSG00000156381	0.995259	4.61184	0.883602	0.440693	1.84713	0.25075	0.192924	1.70261
ANKS1A ENSG00000064999	0.372956	1.45675	2.86791	0.202124	2.68877	0.560426	1.48986	1.73847
ANKS1B ENSG00000185046	1.3214	0.806723	3.26254	8.78585	4.87259	1.44695	0.458685	3.47869
ANKS3 ENSG00000168096	0.330762	0.0919944	0.678633	1.46363	0.293716	1.02013	0.360785	1.61571
ANKS4B ENSG00000175311	0.242457	3.89441	2.11556	10.1922	0.486392	0.324664	1.73039	10.4848
ANKS6 ENSG00000165138	0.552784	0.35531	2.70517	2.07001	1.51329	0.0571368	0.309239	1.58747
ANKUB1 ENSG00000206199	0.0487481	2.19861	0.402871	0.632957	0.0662795	16.4417	1.65603	0.675243
ANKZF1 ENSG00000163516	0.9095	0.675742	0.287319	0.385689	0.2327	0.826373	1.55035	0.74691
ANLN ENSG00000011426	0.467139	2.8648	3.93781	11.4414	3.09087	0.146734	473.985	1.77685
ANO1 ENSG00000131620	0.902679	1.06017	1.19175	0.74578	0.427854	3.05589	0.230688	1.02921
ANO10 ENSG00000160746	2.97878	0.742403	0.852161	0.776727	0.253197	0.318164	0.764668	1.19734
ANO2 ENSG00000047617	2.3861	2.48695	0.0567771	3.70081	1.75984	5.25639	0.128831	0.280858
ANO3 ENSG00000134343	1.09875	0.767766	1.35102	3.10407	3.37911	0.819673	1.08848	0.121324
ANO4 ENSG00000151572	1.4404	0.196327	0.398901	2.30095	0.477107	0.482582	0.168242	0.377946
ANO5 ENSG00000171714	4.23812	0.679199	0.333452	0.178547	3.42781	2.24545	0.368996	0.743017
ANO6 ENSG00000177119	0.295134	0.614994	1.58135	0.0290831	1.20623	0.808306	0.40243	1.03787
ANO7 ENSG00000146205	1.66456	1.24501	1.57914	0.25638	1.38658	0.423562	0.555532	1.59366
ANO8 ENSG00000074855	0.55309	0.918428	0.29165	2.5632	0.841787	0.223733	1.02199	0.688336
ANO9 ENSG00000185101	3.17218	1.30925	0.404486	6.55258	1.07269	0.394221	0.765658	3.89563
ANOS1 ENSG00000011201	3.13482	0.838919	38.1007	0.186549	1.21639	2.84126	0.209283	3.35669
ANP32A ENSG00000140350	4.15915	1.8207	0.0375951	0.195304	0.299278	0.736394	0.618101	0.129009
ANP32B ENSG00000136938	1.95892	1.76041	1.33135	3.40993	0.556042	2.47146	0.606403	1.46877
ANP32E ENSG00000143401	0.292108	1.42663	5.0412	1.14112	1.45119	1.72236	3.70549	3.02096
ANPEP ENSG00000166825	2.76168	0.381043	0.775768	1.48264	0.825397	0.83601	0.502309	0.657576
ANTXR1 ENSG00000169604	2.91193	0.131298	0.772599	0.579567	0.556387	0.677491	0.988753	0.748371
ANTXR2 ENSG00000163297	0.410702	0.272568	0.959827	0.580298	0.440258	2.68767	0.139236	0.357162
ANXA1 ENSG00000135046	0.145588	0.689157	0.592192	3.96727	0.271918	0.423183	0.890964	0.151174
ANXA11 ENSG00000122359	0.897497	0.241113	2.14246	4.95882	0.194895	1.1828	1.50761	1.55879
ANXA13 ENSG00000104537	14.5863	0.684398	0.734059	1.92831	3.15169	5.04701	6.55094	5.63778
ANXA2 ENSG00000182718	0.271738	1.5369	5.39607	1.25286	0.419558	3.18698	0.818293	0.484079
ANXA2R ENSG00000177721	6.57286	0.102796	0.38016	0.776463	0.97028	1.77377	1.53427	1.18123
ANXA3 ENSG00000138772	0.373914	0.464956	0.820254	2.72905	0.0799685	1.30434	1.66275	0.346031
ANXA4 ENSG00000196975	2.03522	1.34663	1.02658	2.41522	0.488077	0.601031	0.0986109	1.92338
ANXA5 ENSG00000164111	0.398647	0.409977	3.07098	1.27182	0.23522	1.19657	0.29369	1.38864
ANXA6 ENSG00000197043	0.373228	0.153959	0.122	0.712403	0.0234053	1.1722	0.328738	2.56232
ANXA7 ENSG00000138279	1.05939	0.212305	1.26567	1.28877	0.259805	2.16344	1.31208	0.298664
ANXA8 ENSG00000265190	0.0904626	0.574663	1.08667	1.05329	0.805813	2.68213	6.65263	1.32463
ANXA8L1 ENSG00000264230	1.03173	2.93226	0.706126	1.5888	0.325902	0.528461	1.76847	0.879813
ANXA9 ENSG00000143412	0.688141	1.20562	0.299849	1.17266	2.02013	2.21366	0.86637	1.11279
AOAH ENSG00000136250	1.2062	0.200888	2.01666	1.95072	0.27779	2.4669	0.0269059	0.0643878
AOC1 ENSG00000002726	0.611576	1.03384	0.759906	0.469422	0.177984	1.59134	3.39439	0.251989
AOC2 ENSG00000131480	2.2972	0.654006	10.1693	1.29904	1.35516	1.85641	1.57793	0.221052
AOC3 ENSG00000131471	0.984389	0.780044	1.16085	4.51449	1.7711	0.382267	0.040393	0.458301
AOX1 ENSG00000138356	0.76537	0.812779	2.17032	2.06237	0.623594	0.866777	2.15885	1.2644
AP000295.9 ENSG00000249624	1.18945	456.78	2.28678	0.376905	4.86837	0.931856	0.111179	2.1036
AP000304.12 ENSG00000249209	0.769197	25.1215	0.355757	0.344216	1.93705	0.633564	2.7223	1.1888
AP000349.2 ENSG00000280178	0.79803	1.67375	0.937346	0.521957	0.99111	4.85955	1.54728	2.74241
AP000350.10 ENSG00000251357	1.42959	2.68411	14.0703	5.6057	4.71681	0.642898	1.80227	1.49866
AP000721.4 ENSG00000256100	2.2343	0.400959	0.390348	5.84234	2.01254	0.17645	0.460286	6.09445
AP000769.1 ENSG00000279576	3.06645	1.16646	0.157957	2.07365	0.5218	2.75317	0.540762	0.361956
AP000866.1 ENSG00000279342	1.47647	0.718812	0.642102	3.77675	1.00834	55.2741	4.19256	0.594217
AP006285.2 ENSG00000278919	0.136636	12.1865	2.93381	1.12492	0.786767	0.408013	2.05334	10.8297
AP1AR ENSG00000138660	0.729303	0.294438	0.764845	2.38949	0.0913721	0.468622	2.61412	5.56555
AP1B1 ENSG00000100280	0.24599	0.470476	0.189326	2.59031	4.59131	5.75175	2.84277	0.681844
AP1G1 ENSG00000166747	4.67676	4.25369	0.29759	0.899682	1.87045	0.803408	0.821558	0.891844
AP1G2 ENSG00000213983	7.15715	0.805172	0.473129	0.206779	1.15874	0.0565058	0.267016	0.269321
AP1M1 ENSG00000072958	0.50625	0.204693	0.0866023	1.09859	1.3439	1.08664	2.93339	0.217248
AP1M2 ENSG00000129354	0.381985	0.657648	1.67913	2.14365	1.86042	0.14254	0.148102	0.728684
AP1S1 ENSG00000106367	0.424449	0.606787	1.9502	0.255293	0.828892	0.266421	0.203006	0.542657
AP1S2 ENSG00000182287	1.3935	3.27471	0.1109	0.387654	1.28681	1.19824	2.62412	1.28011
AP1S3 ENSG00000152056	1.57031	0.95881	1.12492	3.74738	0.918983	0.68515	4.87722	0.53242
AP2A1 ENSG00000196961	0.923712	0.533809	0.896813	2.2273	0.132047	5.59137	1.67004	0.229535
AP2A2 ENSG00000183020	0.0927185	0.550655	1.28506	1.00476	0.720239	0.762881	1.75494	2.62382
AP2B1 ENSG00000006125	0.332973	0.444983	1.96686	0.851513	1.13041	2.32195	1.76364	0.780503
AP2M1 ENSG00000161203	0.644468	2.29074	3.50157	0.118474	1.0079	1.81897	2.35522	0.272566
AP2S1 ENSG00000042753	1.10018	0.100113	0.00799812	0.394629	0.225812	0.595871	1.60952	1.43565
AP3B1 ENSG00000132842	0.18722	7.4554	1.21137	1.48565	0.286363	2.31352	1.93723	2.18067
AP3B2 ENSG00000103723	2.1435	0.284813	3.41413	1.57567	1.90345	1.06867	5.20034	277.118
AP3D1 ENSG00000065000	0.648453	0.24839	0.130027	0.500814	0.274749	0.217707	1.02136	0.750505
AP3M1 ENSG00000185009	0.702652	1.71501	0.572434	1.19385	1.32326	0.353949	1.26266	1.80609
AP3M2 ENSG00000070718	2.24628	0.744159	0.637662	0.144599	2.64873	0.0786743	2.35831	0.284008
AP3S1 ENSG00000177879	1.22736	1.02295	0.497587	0.0937213	2.77152	0.720249	1.60372	0.0104241
AP3S2 ENSG00000157823	1.27565	0.224737	6.55034	0.466872	1.59299	1.31343	1.93778	1.44544
AP4B1 ENSG00000134262	0.396633	0.370918	0.292035	1.13811	0.519031	1.94903	0.230896	2.09568
AP4E1 ENSG00000081014	0.46715	1.43109	0.520392	0.286563	3.29253	0.408868	1.07488	0.530423
AP4M1 ENSG00000221838	0.589274	1.29397	0.736418	2.36697	0.54118	3.02089	0.730667	1.00145
AP4S1 ENSG00000100478	0.194449	3.50208	1.6465	0.593787	1.1697	65.8452	0.689752	0.479041
AP5B1 ENSG00000254470	1.44528	0.672301	2.76443	0.0834687	0.92695	0.377902	0.184357	0.710544
AP5M1 ENSG00000053770	0.0901888	0.381387	0.213738	0.276141	0.804567	1.53183	1.52956	1.38234
AP5S1 ENSG00000125843	0.216675	0.997675	0.827129	0.173638	0.711006	0.304145	0.795176	1.67338
AP5Z1 ENSG00000242802	2.32194	1.31165	1.04677	0.769347	1.09657	0.392584	1.717	0.0836499
APAF1 ENSG00000120868	3.20705	2.10186	0.198034	0.934051	0.0716506	0.13562	0.867683	0.998628
APBA1 ENSG00000107282	1.08736	0.248871	0.284144	1.64652	0.286584	3.13492	0.4722	1.02804
APBA2 ENSG00000034053	1.65523	0.628782	0.191465	0.293168	0.700554	0.0248921	0.257262	0.331629
APBA3 ENSG00000011132	0.587189	0.704826	0.890475	0.86074	0.341232	0.554367	2.34416	0.468475
APBB1 ENSG00000166313	0.281354	1.7308	2.10073	1.6107	0.506821	0.235609	0.324046	0.666809
APBB1IP ENSG00000077420	0.519343	0.336621	0.0452406	2.00179	0.0622337	0.190154	0.229913	0.427606
APBB2 ENSG00000163697	0.228589	0.629222	1.36234	0.461526	0.583144	6.42002	0.681378	1.68759
APBB3 ENSG00000113108	0.989371	2.46874	0.664652	4.4736	0.575786	0.612538	0.386098	0.110977
APC ENSG00000134982	0.256205	0.404831	0.218135	2.61687	3.48014	2.94805	3.96418	2.29538
APC2 ENSG00000115266	4.90436	0.513023	8.87797	0.802774	2.57171	0.145155	9.56698	2.34768
APCDD1 ENSG00000154856	0.83181	3.78386	0.227218	0.533819	0.137723	3.50611	1.53777	0.655987
APCDD1L ENSG00000198768	3.87799	0.606589	0.452063	0.750666	3.50558	0.856895	0.703255	0.868747
APEH ENSG00000164062	0.51794	1.49154	0.657873	0.418183	1.21559	0.845001	1.12589	0.834587
APELA ENSG00000248329	3.49885	0.194113	1.03211	2.68856	3.45791	3.58993	2.1912	1.08114
APEX1 ENSG00000100823	0.204958	0.459484	0.588495	0.231506	0.396195	1.81836	0.479187	1.70525
APEX2 ENSG00000169188	0.235239	0.223208	0.385296	0.0492967	2.66057	0.650088	1.52163	20.9329
APH1A ENSG00000117362	1.57099	1.29556	0.148189	0.242919	0.159295	0.1601	2.5585	0.410706
APH1B ENSG00000138613	0.0200749	1.1022	0.0939319	0.535665	1.50571	0.867578	0.543483	0.96898
API5 ENSG00000166181	2.17029	4.1372	0.220907	5.12982	1.41594	4.57903	2.43586	1.40662
APIP ENSG00000149089	1.57411	1.39374	1.22373	1.67435	0.94184	1.71633	1.82888	0.817197
APITD1 ENSG00000175279	14.4175	0.931941	0.0772589	0.637059	2.85609	0.79712	0.641437	0.0599695
APLF ENSG00000169621	0.836375	0.774614	0.816226	0.322434	0.172682	0.0945391	0.951945	0.158859
APLN ENSG00000171388	10.9971	12.4886	1.82136	1.35781	2.02083	9.23581	0.291488	13.0563
APLNR ENSG00000134817	1.0089	1.13909	0.480151	0.0478797	1.5776	1.72297	1.61856	1.39253
APLP1 ENSG00000105290	0.599366	0.767498	0.347385	3.9019	0.0881557	0.609593	4.03891	0.216179
APLP2 ENSG00000084234	1.21378	0.883849	1.20393	0.79041	2.63372	0.739169	0.690711	0.152775
APMAP ENSG00000101474	0.301927	0.125973	0.269541	1.76484	1.90247	0.363797	1.6649	0.287539
APOA1 ENSG00000118137	1.13455	0.668014	1.44106	3.37582	0.974414	0.15011	0.970426	2.24205
APOA2 ENSG00000158874	1.32804	0.969115	3.62267	0.758263	1.67622	0.15592	8.06269	1.34389
APOB ENSG00000084674	1.5269	5.02546	1.23046	0.404979	0.773301	0.282549	0.172508	0.530516
APOBEC3A ENSG00000128383	2.43653	0.0987089	0.175671	14.3705	4.65157	0.122313	0.74357	5.82362
APOBEC3B ENSG00000179750	1.69326	2.02422	6.21487	2.30378	0.399162	7.24195	0.474835	2.23546
APOBEC3C ENSG00000244509	0.53941	0.46648	0.837867	5.71454	1.9162	0.896806	2.23497	0.773163
APOBEC3D ENSG00000243811	0.790094	13.7357	0.52676	0.996029	1.90653	0.966934	1.24969	0.490523
APOBEC3F ENSG00000128394	1.64074	0.695722	0.211803	0.531686	1.10926	1.0909	0.486539	1.68942
APOBEC3G ENSG00000239713	0.259715	4.54619	0.563803	1.2203	0.396971	0.18342	0.473664	0.506589
APOBEC3H ENSG00000100298	5.3218	3.36666	0.331739	0.656008	5.08206	0.209653	18.692	2.13436
APOBEC4 ENSG00000173627	10.4405	7.73639	1.41993	24.9575	1.01899	19.0382	0.0688534	4.0779
APOBR ENSG00000184730	1.25777	0.130319	5.34246	2.32268	0.849165	1.13155	15.6579	0.529827
APOC1 ENSG00000130208	1.56216	3.04545	0.716054	0.382581	0.965622	0.0807048	0.171344	1.66068
APOC2 ENSG00000234906	2.03189	3.3131	3.43719	0.298746	1.15673	11.1777	4.52041	0.832357
APOC3 ENSG00000110245	4.69833	0.414625	2.42761	0.365427	4.58634	7.86351	1.05913	9.76758
APOD ENSG00000189058	1.18766	2.35947	0.114174	2.32696	1.81104	0.727468	1.36925	1.63431
APOE ENSG00000130203	0.566143	0.136627	10.0693	0.116024	1.67749	0.89815	3.65961	0.390329
APOF ENSG00000175336	0.603954	10.054	1.61241	1.28563	1.46436	0.168989	0.138769	0.382218
APOH ENSG00000091583	0.977246	0.523631	0.693379	1.97102	2.39365	2.69194	1.81806	0.524312
APOL1 ENSG00000100342	0.416355	2.8487	0.109178	0.637401	1.23837	0.840333	0.202817	2.03354
APOL2 ENSG00000128335	0.588628	1.10572	0.463234	0.824399	0.872528	1.4498	0.473642	0.52764
APOL3 ENSG00000128284	0.677193	0.804942	0.287543	0.0736331	0.589286	0.190396	0.980266	0.0943352
APOL4 ENSG00000100336	2.9616	3.78066	0.412188	0.823559	0.807898	3.92929	0.958507	0.330957
APOL6 ENSG00000221963	9.53086	2.51677	1.03712	0.253433	0.663704	0.944726	0.761696	4.28829
APOLD1 ENSG00000178878	3.0165	0.617682	0.90705	1.43446	1.96318	0.0571782	9.2166	0.814507
APOM ENSG00000204444	1.19952	0.796623	0.257955	0.44315	7.21621	0.0468636	1.15287	0.484053
APOO ENSG00000184831	0.956663	0.378277	2.44638	0.757513	62.2522	9.98084	1.66348	0.0399573
APOOL ENSG00000155008	3.63553	1.64171	2.09098	1.61271	0.559356	0.728028	0.226514	0.396674
APP ENSG00000142192	0.289593	0.417407	1.98569	0.273982	0.473085	2.7876	0.879467	1.50052
APPBP2 ENSG00000062725	0.469465	0.40115	2.75971	0.644111	0.421	1.50869	1.10873	0.312356
APPL1 ENSG00000157500	0.909397	0.109523	0.220875	0.783832	0.890792	1.52889	4.944	0.902501
APPL2 ENSG00000136044	0.623626	1.51824	0.55204	0.411585	0.232273	1.30735	1.93671	2.23076
APRT ENSG00000198931	1.39717	0.853118	0.147506	0.631115	1.76324	0.991774	0.215582	1.95984
APTX ENSG00000137074	0.149143	1.32735	5.46104	0.126701	1.24616	0.441284	0.699484	0.494748
AQP1 ENSG00000240583	1.01404	0.484037	0.46058	1.10636	0.824111	0.386543	0.261978	1.30945
AQP10 ENSG00000143595	3.82855	0.420846	3.73005	3.87492	1.04567	0.407016	1.44772	0.308189
AQP11 ENSG00000178301	0.856929	2.56371	2.34009	0.420288	15.2631	0.406285	0.16025	1.36716
AQP12A ENSG00000184945	0.886061	0.556005	1.88024	0.249634	0.886176	0.794921	2.93288	3.02494
AQP12B ENSG00000185176	0.026942	6.72586	0.227231	0.14601	1.16122	1.88244	6.73212	0.132644
AQP2 ENSG00000167580	0.35885	0.787538	0.599822	4.55791	0.639352	4.72451	0.29893	3.00223
AQP3 ENSG00000165272	5.97823	0.159046	0.557435	0.519781	0.223167	0.540746	1.05748	0.421981
AQP4 ENSG00000171885	3.86091	3.02855	0.501386	10.9042	383.093	13.1976	0.158625	1.88227
AQP5 ENSG00000161798	1.49061	3.46026	4.39817	0.501404	2.22404	4.51693	0.110201	0.542239
AQP6 ENSG00000086159	0.244868	8.18039	1.0039	12.8872	1.52965	34.6605	7.63374	0.51412
AQP7 ENSG00000165269	2.75475	2.55286	0.492372	1.5311	0.115672	0.0392401	0.380163	0.148995
AQR ENSG00000021776	1.71859	0.42056	0.720072	0.789904	0.645683	0.242872	0.366332	2.71664
AR ENSG00000169083	1.00602	2.16433	1.12531	0.707	1.72433	1.10334	2.64982	1.97852
ARAF ENSG00000078061	0.83897	0.825596	1.14432	3.65766	0.984377	1.12742	1.22806	0.788808
ARAP1 ENSG00000186635	2.62843	1.05805	0.2523	0.753712	0.50043	0.127369	1.49525	0.727369
ARAP2 ENSG00000047365	0.425733	0.643574	0.559474	0.410931	1.24479	1.27366	0.374895	1.7052
ARAP3 ENSG00000120318	0.271689	1.80636	0.534923	1.79788	2.5138	1.35934	0.00799831	0.505773
ARC ENSG00000198576	4.7556	0.159672	0.260598	1.04572	2.39996	0.274293	1.18872	0.524576
ARCN1 ENSG00000095139	0.172146	0.241795	0.41953	0.302996	0.749272	12.2594	0.659477	0.35733
AREG ENSG00000109321	0.368396	0.920256	1.02362	3.61978	0.318294	4.55009	0.308107	0.858501
AREL1 ENSG00000119682	0.939962	3.74188	1.20993	2.48625	0.302926	0.68897	0.574968	0.0891721
ARF1 ENSG00000143761	1.00713	3.99322	0.42928	0.0877979	0.107283	1.88648	0.158876	0.987812
ARF3 ENSG00000134287	1.18166	0.584195	0.513161	2.10481	0.676938	0.624683	1.3555	0.836904
ARF4 ENSG00000168374	0.179392	0.433219	1.45921	0.306725	0.467771	0.1499	0.693244	0.399029
ARF5 ENSG00000004059	0.852316	0.288363	2.62111	0.986437	2.14451	3.69095	15.5738	0.185692
ARF6 ENSG00000165527	0.550305	3.06373	0.518041	0.322832	0.485902	0.0604208	5.04104	6.99001
ARFGAP1 ENSG00000101199	0.820509	0.298809	0.481357	0.850783	0.93014	0.657035	0.823628	0.402287
ARFGAP2 ENSG00000149182	1.47238	0.353363	0.342819	1.03162	0.828313	1.37288	0.741452	2.79012
ARFGAP3 ENSG00000242247	12.9713	0.0181926	0.817207	1.04143	0.502001	0.33288	0.0940478	0.659726
ARFGEF1 ENSG00000066777	0.361704	2.68986	2.07417	0.798167	1.5939	0.700192	2.53773	1.2531
ARFGEF2 ENSG00000124198	0.312082	3.5192	0.793743	0.677737	3.04577	4.25964	0.268057	3.15716
ARFGEF3 ENSG00000112379	1.01346	1.93948	0.444838	1.09847	38.2302	0.396528	0.424051	1.50126
ARFIP1 ENSG00000164144	1.0124	1.17073	1.03638	0.689658	1.14064	0.29231	1.1505	6.50845
ARFIP2 ENSG00000132254	0.570599	0.807483	0.485057	0.865131	0.210587	0.211317	4.01119	1.15407
ARFRP1 ENSG00000101246	0.627055	0.604824	0.755746	0.395735	0.549811	4.11457	0.654736	2.35102
ARG1 ENSG00000118520	19.9663	0.0808974	1.74047	2.56992	1.63103	4.25193	3.55943	1.2987
ARG2 ENSG00000081181	0.526091	0.213332	1.06802	2.83712	0.380806	0.347502	0.210565	1.33105
ARGLU1 ENSG00000134884	5.07062	0.665425	0.383075	1.95906	0.623938	0.145817	0.870457	0.682725
ARHGAP1 ENSG00000175220	0.370849	0.317761	1.38038	0.599763	1.43426	0.850552	1.12147	0.804251
ARHGAP10 ENSG00000071205	0.653179	2.38384	1.15483	0.198867	3.14719	0.459039	0.18475	0.83705
ARHGAP11A ENSG00000198826	0.560755	0.102183	4.63548	1.37281	0.107225	0.765811	8.64565	2.61633
ARHGAP11B ENSG00000187951	1.4471	0.509728	0.513668	0.101724	2.093	1.7813	4.92878	3.31856
ARHGAP12 ENSG00000165322	0.459236	2.81813	3.07207	0.347362	1.55584	1.84976	0.463883	0.89396
ARHGAP15 ENSG00000075884	1.20071	0.0813917	1.06643	1.34822	0.431735	1.85137	0.943982	1.27386
ARHGAP17 ENSG00000140750	0.601416	0.664546	0.31431	0.507344	0.6558	0.519515	0.66412	1.46452
ARHGAP18 ENSG00000146376	0.0757859	3.9678	0.79531	1.88314	1.43814	2.21368	0.384771	3.13947
ARHGAP19 ENSG00000213390	1.76178	0.616697	0.540089	1.72738	2.08126	1.16218	1.58115	0.918316
ARHGAP20 ENSG00000137727	0.673767	3.23254	1.27766	0.484401	2.99194	1.33075	2.05736	0.870321
ARHGAP21 ENSG00000107863	1.39699	1.65148	0.0925784	2.07267	1.12994	1.96247	0.375172	1.10994
ARHGAP22 ENSG00000128805	0.269029	1.86374	0.126048	6.46166	2.55778	5.78035	1.92042	2.86275
ARHGAP23 ENSG00000275832	1.06306	1.84539	0.295138	0.131156	0.30631	0.703761	5.26358	0.632917
ARHGAP24 ENSG00000138639	11.0289	0.332046	0.540408	1.00336	0.499711	1.78395	0.386614	0.730783
ARHGAP25 ENSG00000163219	0.765958	1.97747	0.842148	1.1453	0.0622309	1.03077	0.541374	1.01275
ARHGAP26 ENSG00000145819	3.68261	0.49709	0.169839	0.391107	0.32817	0.980084	2.95139	0.866089
ARHGAP27 ENSG00000159314	0.723416	1.27471	1.1138	0.254412	3.09383	1.62212	1.559	1.28057
ARHGAP28 ENSG00000088756	0.124517	0.254951	6.0546	6.10771	0.415091	0.723319	0.17769	1.75959
ARHGAP29 ENSG00000137962	1.25779	0.296891	0.775881	0.326814	2.31522	0.213548	1.61218	0.621416
ARHGAP30 ENSG00000186517	1.33011	0.917036	0.564844	4.30387	0.232371	2.63001	0.642544	4.92683
ARHGAP31 ENSG00000031081	1.59069	0.469129	0.0837161	1.01333	48.4079	0.529243	0.935292	8.13815
ARHGAP32 ENSG00000134909	0.36501	0.330651	0.104271	1.15693	0.494206	1.06588	0.120494	0.0661011
ARHGAP33 ENSG00000004777	0.118573	2.57125	0.69729	1.1804	1.52891	1.03289	0.274713	0.497053
ARHGAP35 ENSG00000160007	0.25816	1.45068	0.487058	0.427906	1.24069	0.00815724	1.18589	1.39971
ARHGAP36 ENSG00000147256	1.34995	0.161427	1.94583	8.59831	2.24518	0.0411756	3.94531	1.86988
ARHGAP39 ENSG00000147799	2.48531	0.162632	0.0449083	0.56574	2.65864	1.93754	1.3943	0.294493
ARHGAP4 ENSG00000089820	0.448494	0.582099	3.20025	1.14593	4.58613	0.351057	1.1745	0.212554
ARHGAP40 ENSG00000124143	1.92443	2.19479	2.69553	2.61829	0.302658	0.858136	1.23804	0.81813
ARHGAP42 ENSG00000165895	0.615836	2.26434	1.01627	52.3879	8.63051	0.0428102	0.830256	5.72785
ARHGAP44 ENSG00000006740	2.68189	4.03351	1.0404	0.287419	0.828733	1.29474	0.384785	1.24895
ARHGAP45 ENSG00000180448	2.72537	0.791796	2.96121	8.64976	0.156151	0.809603	0.0656093	2.67915
ARHGAP5 ENSG00000100852	0.583843	10.4253	1.32444	0.289468	18.9824	0.974661	0.8212	0.697945
ARHGAP6 ENSG00000047648	0.37791	0.832747	0.644811	0.116376	0.533691	2.14906	0.489055	0.702399
ARHGAP8 ENSG00000241484	0.183001	0.59752	0.893301	0.353123	0.571581	7.9747	22.7506	1.32424
ARHGAP9 ENSG00000123329	1.09091	0.346961	1.75314	1.23561	1.11037	0.778635	1.02532	2.70585
ARHGDIA ENSG00000141522	3.36761	0.283227	0.285706	0.528453	0.49167	0.0500814	0.406918	0.173495
ARHGDIB ENSG00000111348	1.30105	1.4132	0.217101	0.762207	0.196909	0.455006	0.753737	0.589989
ARHGDIG ENSG00000242173	0.684699	3.28524	3.69712	1.65423	0.487666	1.33541	3.68882	2.58915
ARHGEF1 ENSG00000076928	0.500564	0.390652	0.903663	0.615763	0.460811	0.29071	0.5666	0.0658354
ARHGEF10 ENSG00000104728	1.3395	5.81373	0.0536221	0.542145	0.74622	0.922476	0.299678	0.742254
ARHGEF10L ENSG00000074964	0.0715906	1.56258	1.36827	0.657115	2.19219	0.466093	0.390282	0.454477
ARHGEF11 ENSG00000132694	1.29225	1.19735	1.488	2.79685	0.078986	1.68663	1.07563	0.637847
ARHGEF12 ENSG00000196914	0.610087	1.91726	2.2121	0.498296	1.93387	3.01719	1.86258	0.310604
ARHGEF15 ENSG00000198844	0.113977	3.86484	0.79002	0.38459	1.46832	1.03695	17.0183	4.79426
ARHGEF16 ENSG00000130762	2.38509	0.161418	1.02943	0.154878	2.53899	0.74714	1.0881	1.2321
ARHGEF17 ENSG00000110237	1.87358	1.24393	1.52737	1.64724	0.663061	1.23097	0.187268	0.70256
ARHGEF18 ENSG00000104880	2.29058	2.78966	19.738	4.93186	0.966229	4.71566	1.18686	0.957232
ARHGEF19 ENSG00000142632	0.0356199	0.353918	0.143949	0.166944	0.405054	1.45468	0.580756	1.70785
ARHGEF2 ENSG00000116584	0.681088	0.478178	0.0282388	0.678163	1.2013	0.502296	1.39299	0.401144
ARHGEF25 ENSG00000240771	0.70651	1.14872	1.79271	0.705919	0.849992	0.22671	0.503795	0.941434
ARHGEF26 ENSG00000114790	0.566204	0.71564	0.665733	1.84692	1.48862	0.577791	0.703745	0.711063
ARHGEF28 ENSG00000214944	5.75677	0.463074	0.989569	0.60091	1.1727	1.45685	0.590746	0.234623
ARHGEF3 ENSG00000163947	1.72797	1.97376	1.72165	2.04878	0.490504	1.65493	0.437096	0.843285
ARHGEF33 ENSG00000214694	1.51082	0.62084	2.13591	0.574149	0.170171	0.608401	11.2385	2.53015
ARHGEF35 ENSG00000213214	2.7297	0.980492	0.277263	1.19718	0.547149	1.44499	5.37544	0.501829
ARHGEF37 ENSG00000183111	1.01569	0.181681	0.423616	0.864654	0.745246	1.45348	1.05412	0.869919
ARHGEF38 ENSG00000236699	7.25206	0.122876	5.48145	1.43529	0.405022	8.17886	1.98516	0.74083
ARHGEF39 ENSG00000137135	0.267556	0.836272	0.447941	0.175241	1.68002	0.012315	0.269848	0.609648
ARHGEF4 ENSG00000136002	0.531901	0.0968461	0.242797	3.1768	0.930919	44.8665	1.36137	0.436627
ARHGEF40 ENSG00000165801	0.420546	0.4542	0.16752	0.348392	0.393628	0.74395	0.931144	0.540995
ARHGEF5 ENSG00000050327	0.627077	1.02802	0.474025	0.84802	0.999981	2.11271	1.35513	0.59362
ARHGEF6 ENSG00000129675	0.14851	0.427955	1.33561	0.347432	1.42251	3.51759	4.19797	0.223172
ARHGEF7 ENSG00000102606	0.213727	2.24967	0.949272	1.66327	0.182307	0.490473	0.533681	0.156736
ARHGEF9 ENSG00000131089	1.3181	0.546663	3.92235	0.840093	1.80724	0.124905	0.425001	0.691406
ARID1A ENSG00000117713	1.55723	0.999456	1.38372	0.632996	1.15919	1.35092	3.94019	0.640886
ARID1B ENSG00000049618	1.57129	3.12626	2.06975	1.88593	1.52439	0.798066	0.731502	0.573833
ARID2 ENSG00000189079	1.22543	1.37277	0.421084	0.337369	2.67091	0.706716	0.496102	0.496336
ARID3A ENSG00000116017	1.92043	0.304503	0.609197	1.46242	0.132099	2.16416	1.40037	0.381889
ARID3B ENSG00000179361	2.3036	1.54539	1.09889	0.725799	0.265434	0.604938	0.769081	2.12677
ARID4A ENSG00000032219	1.08397	0.294789	2.52905	0.173581	2.99837	0.384192	0.796214	0.130789
ARID4B ENSG00000054267	0.631136	2.68452	0.394309	0.209682	0.545769	1.41875	0.231591	1.80314
ARID5A ENSG00000196843	0.0934139	0.635123	0.774384	0.40254	1.77086	5.51476	1.11391	0.449068
ARID5B ENSG00000150347	0.238128	0.301526	2.55427	0.356904	1.11456	2.28466	0.0905158	0.871847
ARIH1 ENSG00000166233	2.71832	0.401867	0.149375	1.30547	1.15516	1.33447	0.591635	1.10055
ARIH2 ENSG00000177479	1.69421	0.987338	3.42684	0.275012	0.484824	0.104637	0.456843	0.803404
ARIH2OS ENSG00000221883	0.249607	1.41958	2.18745	3.05962	4.60543	12.8119	6.17217	2.6575
ARL1 ENSG00000120805	0.587938	0.397071	1.56145	0.122679	1.02613	2.31174	0.865184	0.231106
ARL10 ENSG00000175414	0.739328	2.55389	0.336271	0.821235	2.56367	1.24395	1.72039	0.263309
ARL11 ENSG00000152213	1.11777	0.119862	0.267392	2.77373	0.94529	0.969823	0.73587	1.64112
ARL13B ENSG00000169379	4.12597	1.76274	1.38833	1.63046	0.750419	1.23281	0.538301	0.82514
ARL14 ENSG00000179674	1.77706	1.10412	2.35857	0.297678	5.36853	0.476298	2.21086	1.27571
ARL14EP ENSG00000152219	3.49453	0.93983	2.39099	0.0448554	0.872361	0.734346	0.369849	1.8918
ARL15 ENSG00000185305	0.634834	1.56738	0.596329	0.65055	0.072659	1.85981	0.980758	0.153204
ARL16 ENSG00000214087	0.413366	0.556482	1.64195	0.415942	0.217308	0.797589	0.684116	2.26702
ARL17A ENSG00000185829	0.286733	2.58367	2.38145	0.43128	0.397351	2.47089	0.209627	0.694618
ARL17B ENSG00000228696	1.91628	2.5326	1.68267	0.610813	0.520765	1.52118	0.450685	0.872247
ARL2 ENSG00000213465	2.32023	0.381425	1.1569	1.56018	1.03361	3.80182	1.29071	0.486606
ARL2BP ENSG00000102931	1.05919	4.23658	0.519955	0.537396	0.61484	0.352892	2.0129	0.356694
ARL3 ENSG00000138175	1.45308	3.60713	0.297463	1.3146	0.205732	0.372239	4.27152	0.180778
ARL4A ENSG00000122644	1.11563	0.106051	0.883177	0.13721	2.19691	0.114732	1.00467	3.00154
ARL4C ENSG00000188042	1.23441	0.467506	1.84685	0.259926	1.51414	0.727382	0.496979	0.5189
ARL4D ENSG00000175906	0.46437	0.180035	1.72299	0.745671	0.526853	0.375758	0.281006	0.837857
ARL5A ENSG00000162980	0.118811	0.165621	0.545796	0.312906	1.38966	1.59916	0.177154	0.0794473
ARL5B ENSG00000165997	0.363766	7.49436	0.372378	0.0313969	2.53915	4.46702	1.03034	5.98233
ARL5C ENSG00000141748	1.99149	9.07871	0.448831	1.28306	1.95803	1.60983	2.57943	10.4008
ARL6 ENSG00000113966	0.875358	0.904448	0.79479	0.346074	0.638388	0.482522	0.445207	1.88385
ARL6IP1 ENSG00000170540	0.718709	0.141417	0.0944767	0.625257	2.42789	0.809211	0.524397	1.26742
ARL6IP4 ENSG00000182196	0.754838	1.58853	1.35343	2.91556	0.10754	0.324741	3.32461	1.34292
ARL6IP5 ENSG00000144746	0.845111	0.210276	3.83736	0.116747	2.30906	0.242563	0.667363	1.20296
ARL6IP6 ENSG00000177917	0.450358	0.747429	1.02746	0.484756	0.88581	0.929353	0.306267	0.353499
ARL8A ENSG00000143862	1.59617	0.267561	2.50962	2.16807	1.2033	2.72735	0.575995	0.858515
ARL8B ENSG00000134108	0.97122	1.87138	0.208366	0.694256	0.509529	1.09244	0.696405	0.216533
ARL9 ENSG00000196503	0.112709	2.05111	0.699513	2.49645	3.78333	3.30638	2.80363	1.62841
ARMC1 ENSG00000104442	0.673744	0.898997	1.46365	0.335052	0.0938494	0.248944	0.654684	0.460927
ARMC10 ENSG00000170632	0.434694	0.422177	1.36519	0.778336	1.57164	1.48624	0.470969	0.492843
ARMC12 ENSG00000157343	1.27652	1.09187	8.34073	1.16302	2.75234	0.626227	2.52399	3.86553
ARMC2 ENSG00000118690	0.263158	4.3555	0.605552	4.21887	49.5319	0.312013	0.138393	56.5868
ARMC4 ENSG00000169126	0.629914	5.5303	0.581793	0.359554	2.31751	4.07797	0.593859	0.0800325
ARMC5 ENSG00000140691	0.236862	2.06503	0.260685	0.270694	1.76415	0.698834	1.08072	0.158279
ARMC6 ENSG00000105676	1.32742	2.27479	1.32485	0.600773	0.273902	0.218377	10.2756	0.494273
ARMC7 ENSG00000125449	1.9139	3.20249	2.08532	1.36667	0.192302	0.373243	0.605963	1.16698
ARMC8 ENSG00000114098	1.03206	0.323935	0.253117	0.526241	0.548355	0.243292	0.418221	0.773438
ARMC9 ENSG00000135931	3.96235	0.732068	2.6859	0.4213	2.58919	0.761892	0.952252	7.38985
ARMCX1 ENSG00000126947	5.00306	0.405692	0.116935	0.234375	0.992669	0.836068	1.73028	0.191871
ARMCX2 ENSG00000184867	1.05804	0.699082	0.350846	0.700623	0.365724	0.110112	0.785965	0.798142
ARMCX3 ENSG00000102401	0.544801	0.103247	0.0891095	1.27926	2.9131	0.905456	0.338497	2.52647
ARMCX4 ENSG00000196440	19.0742	0.955353	2.57091	0.175539	0.16995	0.786562	0.520066	2.54317
ARMCX5 ENSG00000125962	1.03698	1.18495	1.49467	0.997979	6.76107	1.22821	0.916942	1.93459
ARMCX6 ENSG00000198960	0.255689	0.58426	0.852263	1.42461	0.963084	0.531194	0.421872	2.94505
ARMT1 ENSG00000146476	2.19939	1.67062	0.140069	0.249107	0.922237	1.1903	1.31544	1.20991
ARNT ENSG00000143437	5.84775	1.50962	2.76761	0.581075	0.392865	1.99099	0.118249	0.685643
ARNT2 ENSG00000172379	1.75021	0.309978	0.563476	5.91073	0.350949	90.6934	0.849364	1.7761
ARNTL ENSG00000133794	0.874321	1.739	0.249932	3.70654	6.37441	1.70488	0.759743	0.0952734
ARNTL2 ENSG00000029153	39.1427	0.447692	0.0265096	0.660352	0.624135	0.100274	0.471816	6.46778
ARPC1A ENSG00000241685	0.104697	0.20347	0.132718	1.7276	0.112854	2.81542	0.657911	0.966305
ARPC1B ENSG00000130429	1.03501	0.0667645	0.64567	0.64099	1.67758	0.438045	0.568811	1.06458
ARPC2 ENSG00000163466	0.125209	0.810597	0.446736	0.390525	1.21619	0.784308	0.719928	4.08755
ARPC3 ENSG00000111229	0.770706	1.44337	0.225258	0.254637	3.25976	0.154493	0.057767	0.0367102
ARPC4 ENSG00000241553	1.43139	1.66357	0.44237	0.247241	1.05162	0.21938	0.191147	1.72319
ARPC5 ENSG00000162704	2.72773	0.570435	1.84681	3.09812	0.354708	0.414193	0.786693	1.41375
ARPC5L ENSG00000136950	0.560943	0.682551	4.64196	0.597998	0.360983	0.402344	0.703945	1.33273
ARPIN ENSG00000242498	0.511304	2.61874	0.211539	0.511134	2.37352	0.545652	1.91196	0.126716
ARPP19 ENSG00000128989	0.064402	0.176439	2.63745	0.70983	0.703621	0.260078	1.94133	1.79706
ARPP21 ENSG00000172995	5.47052	22.3684	3.04935	0.897956	0.929952	2.55739	0.320863	0.368437
ARRB1 ENSG00000137486	0.555109	0.0922574	0.166345	1.51104	0.899095	0.13913	1.83687	0.791118
ARRB2 ENSG00000141480	2.63836	0.517689	0.387016	0.258301	3.23691	0.403153	0.930202	0.787637
ARRDC1 ENSG00000197070	1.60829	1.02386	1.58218	0.326176	0.0862137	0.54862	0.34058	0.211649
ARRDC2 ENSG00000105643	4.89531	0.403769	0.208995	0.309259	0.294293	0.315397	1.69564	2.35545
ARRDC3 ENSG00000113369	0.258779	1.32265	0.223164	0.115952	2.58091	0.668825	0.22391	0.0983245
ARRDC4 ENSG00000140450	1.67318	1.76818	0.229297	0.512615	0.49953	0.0933004	1.11637	0.820503
ARRDC5 ENSG00000205784	0.0237461	0.209154	0.110063	3.67461	1.21903	1.17077	1.74926	0.811447
ARSA ENSG00000100299	0.376093	1.46947	0.0407379	0.180159	0.593506	0.795344	0.405399	0.255123
ARSB ENSG00000113273	1.86778	1.35088	0.654004	0.417738	0.600675	2.25655	19.6121	0.994528
ARSD ENSG00000006756	3.26244	0.200224	0.918927	1.14738	0.398266	0.0534477	0.593069	0.909453
ARSE ENSG00000157399	1.69943	1.71744	15.1643	74.8867	0.826943	2.15952	0.612572	7.04639
ARSG ENSG00000141337	0.419024	0.793658	0.187832	0.335394	0.245138	0.679466	2.64474	2.94446
ARSI ENSG00000183876	1.2476	0.55358	0.787904	0.197444	0.197503	0.46153	0.341958	1.57911
ARSJ ENSG00000180801	0.118474	0.820747	0.291539	1.84434	3.13053	0.545999	0.140878	1.97114
ARSK ENSG00000164291	0.876467	0.539901	0.983471	0.144008	0.304452	0.103761	0.556834	0.71024
ART3 ENSG00000156219	8.29524	12.9594	7.7391	33.6854	0.955077	4.36127	0.470685	0.0256517
ART4 ENSG00000111339	3.47131	0.70433	0.244598	1.77951	0.745573	0.952949	1.21222	3.21801
ART5 ENSG00000167311	0.407132	0.315971	1.43936	2.28531	0.139261	1.84322	5.8969	0.0229629
ARTN ENSG00000117407	0.736897	0.0302429	0.281938	0.773173	0.402726	0.103962	2.39497	0.599687
ARV1 ENSG00000173409	0.176465	0.676877	0.49685	0.688771	1.38599	0.915746	1.25084	1.63422
ARVCF ENSG00000099889	3.38985	0.092962	0.424772	0.852031	1.14073	0.409255	0.501995	1.38817
ARX ENSG00000004848	0.0615838	0.419497	0.402355	0.473939	1.39562	0.391628	2.50592	0.584523
ASAH1 ENSG00000104763	0.40104	0.696349	0.179497	0.829749	1.14843	0.874048	3.05951	0.55577
ASAH2 ENSG00000188611	3.82162	1.09761	0.328459	0.257625	35.8214	3.45487	8.81449	0.756398
ASAH2B ENSG00000204147	1.07596	1.06364	0.469704	0.584756	0.654765	1.4268	0.983293	0.471925
ASAP1 ENSG00000153317	0.0887044	2.95797	1.29156	1.75957	1.22439	0.585894	2.02286	3.3506
ASAP2 ENSG00000151693	0.505396	1.36915	0.475238	4.35561	0.0550038	1.29	2.85475	0.834723
ASAP3 ENSG00000088280	1.8907	0.0133125	0.219107	4.0883	1.08728	0.0770789	1.11441	0.770869
ASB1 ENSG00000065802	0.790571	2.74709	1.21034	1.48753	0.743828	1.49106	5.37985	0.552671
ASB10 ENSG00000146926	1.0294	1.95326	5.17419	6.79013	0.478672	0.993215	4.58943	5.64841
ASB11 ENSG00000165192	1.94467	16.774	1.04516	0.1032	0.070537	0.410913	0.469905	0.540828
ASB12 ENSG00000198881	0.120515	4.43628	1.0153	1.08069	0.295752	17.835	0.341259	0.413108
ASB13 ENSG00000196372	1.04986	1.23119	0.289839	0.260126	3.04915	0.138684	1.0029	8.18009
ASB14 ENSG00000239388	0.539861	4.67534	0.467235	0.114828	3.03585	1.45105	0.279114	0.838555
ASB15 ENSG00000146809	0.0349079	0.823211	1.18021	2.11785	1.00459	2.24606	0.159923	1.34802
ASB18 ENSG00000182177	0.190306	2.60605	0.165831	0.74692	0.662756	3.10383	3.84106	0.94544
ASB2 ENSG00000100628	1.47989	1.07348	0.967528	1.7599	0.402289	0.241443	0.0472211	0.524894
ASB3 ENSG00000115239	0.363649	1.69648	0.487349	0.725754	0.44043	0.487825	0.671114	0.593317
ASB4 ENSG00000005981	2.00504	4.65512	0.224094	0.574099	6.74692	2.81977	0.411675	0.542356
ASB5 ENSG00000164122	0.778932	4.34824	13.1915	6.96174	0.365803	3.80865	0.0746444	2.29854
ASB6 ENSG00000148331	0.357709	1.83974	0.688582	0.387797	1.40021	0.748293	1.42845	0.460664
ASB7 ENSG00000183475	10.2972	1.09559	2.05834	0.26568	0.361068	2.79116	0.658682	34.6602
ASB8 ENSG00000177981	2.99703	0.0529081	1.47901	1.16988	2.11681	0.689315	0.221535	0.181408
ASB9 ENSG00000102048	20.1947	14.7578	0.672209	4.44084	3.16689	21.9176	0.248935	0.259632
ASCC1 ENSG00000138303	0.385952	0.634485	1.80693	0.367612	2.27582	0.256467	0.972964	0.374207
ASCC2 ENSG00000100325	1.56073	0.16752	0.0310186	0.432341	1.11238	0.63959	0.139062	1.28856
ASCC3 ENSG00000112249	0.391377	1.81938	0.399165	1.14872	6.13149	0.988275	1.93406	1.18702
ASCL1 ENSG00000139352	0.67036	3.39316	1.835	2.5628	0.273274	0.655394	8.81856	4.55439
ASCL2 ENSG00000183734	1.03492	2.28367	0.597604	1.15165	7.27205	17.366	0.822738	1.20333
ASCL4 ENSG00000187855	0.65301	2.18564	2.10599	0.101649	0.494612	3.12334	2.13041	2.14265
ASCL5 ENSG00000232237	7.03715	16.9333	0.90043	0.740034	4.63565	0.820946	1.99057	54.1273
ASF1A ENSG00000111875	1.80251	0.521682	0.316878	0.149648	1.25011	1.37254	0.497405	0.499807
ASF1B ENSG00000105011	5.55208	0.928188	1.32308	3.18058	0.952544	0.313905	0.336044	0.21096
ASGR1 ENSG00000141505	0.81168	0.645159	0.23163	0.4207	0.803999	2.58108	9.07865	4.78192
ASGR2 ENSG00000161944	1.31067	1.92399	1.05447	0.317523	0.595047	0.918303	6.43962	5.55944
ASH1L ENSG00000116539	1.52016	1.45151	0.17246	0.713606	0.420935	0.478045	1.34559	0.409837
ASH2L ENSG00000129691	0.357104	0.00920184	3.07108	2.30769	0.121234	2.83859	0.956513	0.944223
ASIC1 ENSG00000110881	0.634444	1.02678	0.215905	1.47372	2.493	1.0811	0.21377	1.15505
ASIC2 ENSG00000108684	2.06955	0.49272	1.28472	0.965035	3.22836	0.150708	2.03694	14.8818
ASIC3 ENSG00000213199	0.997548	0.792782	0.223073	2.90493	3.82596	0.216333	0.964653	1.88133
ASIC4 ENSG00000072182	1.31408	1.00279	1.73734	0.214814	0.870037	14.6049	1.59604	0.590975
ASIP ENSG00000101440	0.249162	1.86073	2.5914	0.982741	1.82184	5.90406	0.192743	1.4262
ASL ENSG00000126522	0.439053	0.241139	1.07089	2.43025	0.352337	1.44586	0.901134	1.73418
ASMT ENSG00000196433	0.828961	0.2246	0.276147	1.4762	2.90397	5.46257	5.13109	0.790841
ASMTL ENSG00000169093	1.80647	0.0810937	0.931557	1.46557	0.0678877	1.22837	0.119898	0.851221
ASNA1 ENSG00000198356	0.316924	1.30835	1.02023	1.94185	0.55623	0.473858	1.91625	0.922975
ASNS ENSG00000070669	0.0844125	2.80211	0.209331	0.233985	2.3593	0.870499	0.225806	0.116514
ASNSD1 ENSG00000138381	1.50166	2.31373	1.23061	9.36012	0.731851	3.12957	0.981757	1.36038
ASPA ENSG00000108381	0.696407	3.10548	0.62142	2.00734	0.329585	0.106152	0.267724	1.70263
ASPDH ENSG00000204653	1.29337	0.13009	0.489757	2.36837	16.8064	1.36885	5.98388	0.523623
ASPG ENSG00000166183	0.525951	8.91131	1.66091	1.39829	0.790615	0.113173	0.0825168	1.197
ASPH ENSG00000198363	0.525285	0.502325	0.224434	2.22543	1.40545	0.714849	0.93937	1.34929
ASPHD1 ENSG00000174939	2.60528	0.775165	0.35622	5.26972	0.648917	3.85263	0.156863	3.04419
ASPHD2 ENSG00000128203	23.0554	1.17594	3.41943	0.056262	0.85778	2.64916	0.304209	2.43201
ASPM ENSG00000066279	0.813988	1.9662	0.360719	0.132342	15.7436	0.156654	2.01406	2.50873
ASPN ENSG00000106819	2.23736	0.851617	4.43097	1.15366	0.099788	1.46752	0.1314	4.19907
ASPRV1 ENSG00000244617	0.572755	1.38336	3.31111	0.0643001	0.660333	0.51022	1.0257	0.348778
ASPSCR1 ENSG00000169696	0.230094	3.00992	0.187067	0.847649	2.36617	1.4661	0.62506	0.144386
ASRGL1 ENSG00000162174	1.01117	0.363019	0.112747	1.35792	0.230946	0.579392	0.522641	0.614488
ASS1 ENSG00000130707	1.25418	2.12533	0.418921	0.363074	1.03249	0.879006	0.76435	0.855983
ASTE1 ENSG00000034533	1.90329	0.473066	1.44871	1.21356	1.47312	7.16068	0.421649	1.11907
ASTN1 ENSG00000152092	0.763643	0.183667	2.59556	0.518635	5.52582	0.480041	0.652787	1.25793
ASTN2 ENSG00000148219	3.54242	1.56762	2.34978	1.48256	0.902608	0.828122	3.98272	0.581716
ASUN ENSG00000064102	0.78712	0.561918	1.8241	0.629113	3.27515	1.71572	0.251583	0.877923
ASXL1 ENSG00000171456	1.48104	1.43606	0.38138	0.670971	0.0736363	4.31548	1.48808	0.318104
ASXL2 ENSG00000143970	1.22232	0.542386	0.500421	2.60984	1.82334	3.21721	3.6564	3.07202
ASXL3 ENSG00000141431	0.294925	0.0489735	0.28153	0.246174	1.63859	0.232361	0.834251	3.63713
ATAD1 ENSG00000138138	2.41805	4.39823	0.272867	0.543514	1.48078	0.76515	0.568171	9.21067
ATAD2 ENSG00000156802	6.93443	0.853981	0.506999	0.99802	3.28399	15.4937	0.326693	0.185936
ATAD2B ENSG00000119778	4.19202	1.44751	0.458085	0.399024	5.10308	0.578997	1.78946	2.63846
ATAD3A ENSG00000197785	0.199183	1.91461	0.106785	0.430949	3.1997	0.643206	0.448665	0.387727
ATAD3B ENSG00000160072	1.69969	1.34685	0.471033	0.558997	0.890775	1.60974	0.794576	0.408577
ATAD3C ENSG00000215915	1.98402	0.63922	0.256984	0.594661	0.740965	0.213946	1.04314	2.81717
ATAD5 ENSG00000176208	6.26045	26.8489	0.0980688	0.531608	0.369141	0.578333	1.69117	0.441595
ATAT1 ENSG00000137343	1.15059	0.976499	0.432679	0.650336	0.227162	0.395999	1.28552	7.51527
ATCAY ENSG00000167654	1.40416	0.0364606	28.6095	3.78193	1.08223	0.279631	0.531474	1.97648
ATE1 ENSG00000107669	0.203761	2.97421	0.252009	0.248766	3.9414	0.441639	1.33975	0.16459
ATF1 ENSG00000123268	2.53931	0.0614329	2.62634	1.16906	19.1445	2.45985	0.428277	0.0700584
ATF2 ENSG00000115966	1.55671	1.43337	0.312549	1.03287	0.470211	0.1993	1.19339	0.414524
ATF3 ENSG00000162772	2.56366	0.376756	4.31042	0.504963	0.133427	0.579401	1.7599	0.783942
ATF4 ENSG00000128272	1.49964	0.149974	0.70921	0.367213	1.06489	2.06306	1.82178	1.12433
ATF5 ENSG00000169136	1.27924	0.180912	0.398713	0.755909	0.882221	2.01175	0.434051	2.68174
ATF6 ENSG00000118217	0.791143	0.545765	0.979186	0.129647	1.74455	0.910766	1.40915	0.446384
ATF6B ENSG00000213676	5.02977	1.13182	0.468393	1.32548	0.711996	0.0650669	0.304172	0.939351
ATF7 ENSG00000170653	0.0256755	5.25231	0.581896	0.881286	4.36357	0.152707	1.59976	0.70467
ATF7IP ENSG00000171681	2.67934	0.638277	0.429711	0.33471	2.19901	0.678963	3.83193	7.19353
ATF7IP2 ENSG00000166669	0.687444	0.169508	0.245577	24.7903	1.32856	1.94698	1.19807	0.565872
ATG10 ENSG00000152348	0.646481	0.869036	4.83359	0.385867	1.04106	2.51898	0.228059	1.10637
ATG101 ENSG00000123395	0.835181	0.39836	1.9813	0.579092	0.254188	1.14404	5.29498	2.17971
ATG12 ENSG00000145782	0.105189	1.08614	0.292307	0.146038	0.837567	0.386872	0.278769	0.050195
ATG13 ENSG00000175224	0.373673	0.23517	1.01258	0.216494	0.146784	0.430857	0.705133	1.86613
ATG14 ENSG00000126775	0.9095	1.07485	0.47754	0.10369	6.39432	0.426389	0.816731	2.91778
ATG16L1 ENSG00000085978	0.277246	1.6477	0.822832	1.19282	0.821671	0.365115	0.536223	0.640066
ATG16L2 ENSG00000168010	0.218181	0.565971	1.08866	0.63512	1.19647	2.62194	1.4194	0.0372909
ATG2A ENSG00000110046	0.602259	2.42875	0.573318	0.71065	0.125025	0.857578	0.544368	1.12695
ATG2B ENSG00000066739	1.63884	1.30124	1.62204	0.667979	0.592204	0.305778	2.17682	0.101049
ATG3 ENSG00000144848	2.69642	0.435477	0.3712	2.22487	1.81426	1.10981	4.81163	2.00475
ATG4A ENSG00000101844	7.76434	3.88294	1.29953	4.03567	1.35627	5.89529	1.29634	0.821883
ATG4B ENSG00000168397	1.12138	0.898805	0.201287	0.457574	0.923066	1.56496	0.658785	0.450418
ATG4C ENSG00000125703	1.02201	2.19444	0.285809	1.67941	2.16143	0.476268	0.200731	2.02634
ATG4D ENSG00000130734	0.721758	2.23751	0.468532	1.30781	2.58369	1.42691	1.70935	1.73062
ATG5 ENSG00000057663	0.284353	2.18332	0.247087	0.934877	0.324619	1.74018	3.75718	1.41982
ATG7 ENSG00000197548	0.997245	0.255501	0.404103	0.0753794	1.0463	0.647922	1.49573	1.12603
ATG9A ENSG00000198925	0.146965	3.07823	0.746183	0.829618	0.427098	0.425853	0.690338	0.524586
ATG9B ENSG00000181652	0.541691	2.24199	0.321902	0.32571	0.487143	0.370118	2.02747	26.2464
ATHL1 ENSG00000142102	2.03847	0.414597	0.388643	0.226358	0.162734	3.04187	0.530756	0.957988
ATIC ENSG00000138363	1.28202	0.300884	1.9032	0.136387	1.42891	0.333333	0.917632	0.530116
ATL1 ENSG00000198513	0.212833	0.924339	0.932501	3.75004	1.4428	1.65699	0.410356	2.20219
ATL2 ENSG00000119787	0.195499	0.102583	1.3952	0.341452	0.50472	1.08419	0.425908	2.02231
ATL3 ENSG00000184743	0.771264	1.67656	1.69406	1.0524	0.0536354	2.60399	0.359286	0.606511
ATM ENSG00000149311	1.05828	0.554895	1.03604	0.939844	0.755271	0.334669	0.296221	0.255208
ATMIN ENSG00000166454	0.246173	0.103992	1.16094	2.78178	1.2906	0.444193	1.1775	0.332001
ATN1 ENSG00000111676	0.245007	0.695843	2.12207	0.541079	0.923142	0.238687	1.84825	1.9691
ATOH7 ENSG00000179774	1.43205	2.55893	8.04697	1.82011	0.0676963	2.27438	3.06441	1.48448
ATOH8 ENSG00000168874	0.707531	0.494064	1.36282	0.858579	0.575879	1.7839	1.5203	0.204031
ATOX1 ENSG00000177556	0.923977	0.951994	2.75814	1.85543	0.315375	0.777568	0.621119	2.73689
ATP10A ENSG00000206190	2.26197	0.497541	0.197303	1.5203	0.595113	1.62168	5.61748	0.274411
ATP10B ENSG00000118322	3.76376	0.517571	1.18382	0.32119	0.442377	0.339284	2.38301	1.54846
ATP10D ENSG00000145246	0.400928	0.190158	0.782938	2.82052	1.26368	0.407914	1.89858	0.726825
ATP11A ENSG00000068650	6.1309	0.320094	2.13388	0.273794	0.637585	0.511214	0.221177	0.735461
ATP11B ENSG00000058063	2.54282	0.371223	1.94881	2.14298	0.71558	0.785898	6.53541	1.28084
ATP11C ENSG00000101974	0.93514	0.15606	0.605538	0.456661	0.953713	0.182933	1.37333	0.371445
ATP12A ENSG00000075673	0.511269	6.55718	0.347272	0.634844	1.83216	30.9899	3.98175	1.45091
ATP13A1 ENSG00000105726	2.75715	1.17707	0.187337	0.926446	0.634054	0.291137	1.26586	0.495373
ATP13A2 ENSG00000159363	2.03385	1.4607	1.61961	0.307237	0.87773	0.794828	0.340809	1.11231
ATP13A3 ENSG00000133657	3.1435	0.263188	2.4365	1.40738	0.088164	6.24633	1.93888	0.918588
ATP13A4 ENSG00000127249	8.73452	87.321	10.6033	4.29193	2.64989	0.476713	1.94779	185.64
ATP1A1 ENSG00000163399	0.193043	0.278038	0.624669	0.836548	0.167467	1.05068	1.23485	1.94271
ATP1A2 ENSG00000018625	0.403171	0.424451	0.0689638	36.1838	0.246943	1.51139	1.24204	1.49822
ATP1A3 ENSG00000105409	6.76612	0.165497	7.18509	1.4869	1.3651	17.8874	1.24652	0.324066
ATP1A4 ENSG00000132681	0.165736	1.75591	0.320286	7.36219	0.273911	0.396272	0.012918	57.161
ATP1B1 ENSG00000143153	0.465371	2.56756	1.20233	0.177382	1.30806	0.219405	0.890667	0.106184
ATP1B2 ENSG00000129244	0.117108	1.49713	1.15833	0.573226	0.690298	0.27727	1.7382	1.91502
ATP1B3 ENSG00000069849	7.10361	1.39573	1.37807	0.528132	0.917855	0.0375742	0.267658	0.947327
ATP1B4 ENSG00000101892	1.60995	0.0162877	0.741822	0.589996	4.5117	1.08983	5.9402	1.16935
ATP23 ENSG00000166896	3.92495	0.455025	2.03734	1.85181	0.212941	0.475647	0.53831	0.454582
ATP2A1 ENSG00000196296	1.8376	0.142562	6.65595	2.61391	4.33204	0.155388	2.18547	1.13244
ATP2A2 ENSG00000174437	0.75715	0.669235	2.90668	0.985366	0.704741	2.61402	2.45113	0.461278
ATP2A3 ENSG00000074370	0.24997	0.313585	0.493419	1.35807	0.237389	0.791744	0.0650413	1.2866
ATP2B1 ENSG00000070961	0.121914	0.104677	0.81808	1.48236	1.27064	1.28203	0.72291	0.276639
ATP2B2 ENSG00000157087	1.79344	0.383614	7.30184	3.08219	0.173212	83.9738	0.445901	3.70622
ATP2B4 ENSG00000058668	3.71965	0.580784	1.02625	0.370472	0.777419	1.09934	0.255125	0.436206
ATP2C1 ENSG00000017260	0.729393	1.11148	2.52588	2.1419	1.67429	2.00948	0.636759	0.455266
ATP2C2 ENSG00000064270	0.38671	2.89409	3.02151	0.644815	0.888071	0.606586	0.714128	0.163231
ATP4B ENSG00000186009	0.0693868	4.89597	1.97945	0.481483	1.835	3.11298	5.0344	0.194264
ATP5J2-PTCD1 ENSG00000248919	0.220772	0.313218	0.822304	2.0716	0.461414	1.77255	0.324252	1.33956
ATP5SL ENSG00000105341	0.734409	0.823474	0.39087	2.14085	0.778167	2.19631	1.02355	6.83718
ATP6AP1 ENSG00000071553	1.08421	0.242308	0.924458	0.364878	0.278604	0.329104	1.79912	0.226948
ATP6AP1L ENSG00000205464	0.649996	1.8788	0.57247	0.162052	0.595803	0.501775	5.25978	0.805417
ATP6AP2 ENSG00000182220	0.971715	4.43227	1.06788	0.402396	0.673991	2.34901	0.789987	0.439832
ATP6V0A1 ENSG00000033627	0.0898973	1.05624	0.373832	1.23844	0.693197	1.92391	2.84269	0.606796
ATP6V0A2 ENSG00000185344	0.69277	0.954455	2.58433	0.357939	1.95894	3.18331	2.90939	0.578779
ATP6V0A4 ENSG00000105929	0.893614	2.57627	0.292487	7.63776	5.94123	8.14052	0.659625	0.277955
ATP6V0B ENSG00000117410	0.191811	0.499345	3.50551	1.41044	0.392043	0.870969	0.209035	0.968517
ATP6V0C ENSG00000185883	1.00668	7.08554	1.00864	0.485171	0.205393	1.27283	17.9853	5.8723
ATP6V0D1 ENSG00000159720	0.337758	0.1421	0.182545	0.212155	0.91149	3.1509	0.327041	1.34983
ATP6V0D2 ENSG00000147614	0.65189	0.436315	0.142808	0.124671	5.38745	0.522889	1.39767	1.4537
ATP6V0E1 ENSG00000113732	0.648697	0.761833	0.815033	0.704052	0.172982	1.0115	0.415266	4.83201
ATP6V0E2 ENSG00000171130	1.49773	0.411052	0.192507	0.293945	0.382379	0.390966	0.713362	0.29558
ATP6V1A ENSG00000114573	1.8319	0.308533	0.342053	0.279871	4.31609	0.297083	1.26696	0.520817
ATP6V1B1 ENSG00000116039	0.995169	0.0235615	0.343459	0.3883	0.715742	0.787233	12.422	0.335236
ATP6V1B2 ENSG00000147416	0.242777	2.2407	0.707815	0.256848	1.6908	0.913321	2.40846	1.32125
ATP6V1C1 ENSG00000155097	1.8093	1.56651	2.37866	2.61579	5.42506	0.438522	2.50147	0.745324
ATP6V1C2 ENSG00000143882	2.16758	2.22041	0.513764	0.602582	1.30911	0.553817	0.275143	2.17617
ATP6V1D ENSG00000100554	2.1412	0.367199	1.40053	0.329853	1.02305	0.446772	0.387107	0.918767
ATP6V1E1 ENSG00000131100	0.284626	2.51405	3.41535	0.595479	0.541894	0.599281	0.0678322	0.729141
ATP6V1E2 ENSG00000250565	0.0481567	1.05663	0.906853	0.72654	0.63766	0.553236	0.238286	0.0996088
ATP6V1F ENSG00000128524	3.68082	0.504997	1.04661	1.71006	0.183513	0.800507	3.18478	0.877989
ATP6V1G1 ENSG00000136888	0.669559	1.30531	0.717876	0.334061	1.07552	0.303219	0.621957	0.369441
ATP6V1G2 ENSG00000213760	0.0916294	7.83193	8.2364	5.96744	0.622014	4.04741	2.9039	25.9236
ATP6V1G3 ENSG00000151418	0.4201	24.0043	0.0351674	0.766944	0.753564	0.350289	0.288077	0.35945
ATP6V1H ENSG00000047249	1.27684	1.32908	1.15883	0.539354	2.64046	1.65223	2.59055	0.310473
ATP7A ENSG00000165240	0.522401	0.442945	0.766252	1.56161	1.42068	0.206426	0.60415	1.47405
ATP7B ENSG00000123191	1.42653	1.26249	0.123776	3.46692	0.895019	1.28147	0.150415	0.757779
ATP8A1 ENSG00000124406	0.835527	0.412771	2.9925	0.518822	2.04731	0.848869	2.58948	1.14945
ATP8A2 ENSG00000132932	1.31879	0.907495	0.115767	1.37222	3.43587	0.81991	4.61009	0.559726
ATP8B1 ENSG00000081923	0.70489	0.575296	1.02239	0.749076	0.309179	2.71097	0.0707363	0.924063
ATP8B2 ENSG00000143515	1.06897	0.073758	1.08174	0.601443	1.19571	2.79984	0.145638	8.28988
ATP8B3 ENSG00000130270	3.29312	17.6474	0.192585	3.74538	0.94251	1.59853	1.85652	2.34123
ATP8B4 ENSG00000104043	0.0391375	8.26092	1.17602	1.62419	0.728992	0.0347751	1.63618	0.0715443
ATP9A ENSG00000054793	0.206187	1.16144	1.13847	0.506329	1.83648	0.716107	0.958805	0.762179
ATP9B ENSG00000166377	1.52745	0.166491	0.428793	0.456181	0.219869	0.848035	1.51771	0.985652
ATPIF1 ENSG00000130770	2.28452	2.43518	0.897563	1.98296	1.19863	2.69129	0.380488	0.702183
ATR ENSG00000175054	0.820755	0.737747	1.55975	0.518182	0.611221	3.27926	8.47915	1.4873
ATRAID ENSG00000138085	1.69838	3.21696	0.927175	0.962955	5.51028	0.581095	1.18266	0.670457
ATRIP ENSG00000164053	0.695696	3.15381	3.60252	7.91977	5.68285	0.578069	0.240337	4.56376
ATRIP ENSG00000282827	4.19341	1.57859	0.410122	1.027	1.02164	0.956613	0.404637	18.8382
ATRN ENSG00000088812	1.34145	1.7742	1.70024	0.772075	0.449692	0.416591	6.13837	0.495494
ATRNL1 ENSG00000107518	0.393039	0.688098	3.24186	0.272505	0.215164	6.51181	1.21792	1.32416
ATRX ENSG00000085224	0.0296029	0.275114	0.304541	0.395204	0.455179	0.454313	3.08029	1.36672
ATXN1 ENSG00000124788	1.11676	3.17766	0.151342	2.71254	1.71453	1.84926	0.78426	0.825069
ATXN10 ENSG00000130638	0.569844	0.45082	0.399077	1.62732	0.421773	0.339193	0.16655	1.61263
ATXN1L ENSG00000224470	4.96664	0.803385	1.09747	0.545492	1.78214	0.872666	1.02744	0.688589
ATXN2 ENSG00000204842	0.817439	1.69708	1.3477	0.327908	0.313539	2.25879	0.653	0.0750302
ATXN2L ENSG00000168488	0.533165	1.52625	0.335317	0.079957	1.97389	2.42318	0.175213	2.66242
ATXN3 ENSG00000066427	0.354473	1.23442	1.84217	1.2205	0.673091	3.91381	2.01128	0.842059
ATXN7 ENSG00000163635	1.50868	0.0591233	0.955243	1.56058	0.305325	0.534978	0.934061	0.681159
ATXN7L1 ENSG00000146776	0.182551	0.87102	0.0818299	0.989386	0.659822	1.42901	1.03573	1.83054
ATXN7L2 ENSG00000162650	1.42129	13.3034	0.5302	8.18523	0.404465	0.429173	1.28734	1.70644
ATXN7L3 ENSG00000087152	0.566195	0.413476	0.0472853	0.13991	2.09166	0.615704	0.0576302	1.26481
ATXN7L3B ENSG00000253719	0.705017	2.13481	2.29569	4.44537	1.59632	0.146974	0.228357	0.460587
AUH ENSG00000148090	1.71372	0.518678	1.57326	1.37142	1.76411	2.31664	1.19282	1.80384
AUNIP ENSG00000127423	12.0814	4.15478	2.05679	1.43489	1.05457	138.646	1.19568	0.495611
AUP1 ENSG00000115307	1.51541	0.131636	0.0384053	1.76774	0.597954	2.73445	0.183487	0.297202
AURKA ENSG00000087586	0.814721	8.97485	1.41181	1.76148	0.55593	1.00247	0.06836	0.644361
AURKAIP1 ENSG00000175756	0.538528	1.23447	0.155844	0.329444	0.452032	0.180006	0.87029	0.765411
AURKB ENSG00000178999	1.21005	0.186769	1.80865	1.99024	0.345207	8.42997	1.60189	0.758683
AURKC ENSG00000105146	0.685592	1.66026	0.362736	1.75455	2.06298	0.28518	28.9824	11.0259
AUTS2 ENSG00000158321	0.483508	0.894721	1.1605	0.512018	0.565605	0.207975	0.218414	1.46167
AVEN ENSG00000169857	1.72963	2.7604	0.578651	3.84217	1.36272	0.49912	0.556731	1.35337
AVIL ENSG00000135407	0.741742	0.359487	0.35268	1.51796	4.37538	0.172971	0.0620827	3.52139
AVL9 ENSG00000105778	0.0915257	0.757132	0.0631341	3.74199	0.763986	1.74497	0.486383	10.0399
AVP ENSG00000101200	1.23415	0.819452	0.587051	0.802354	0.905211	0.665673	3.05947	3.42511
AVPI1 ENSG00000119986	0.233589	0.067772	1.04342	3.3342	2.82277	2.88671	0.752053	2.34018
AVPR1A ENSG00000166148	2.34991	18.7422	0.293018	0.206718	9.33719	16.0542	3.81755	0.185782
AVPR1B ENSG00000198049	159.192	0.519037	7.0738	0.175586	1.68749	1.1763	0.581548	4.70926
AVPR2 ENSG00000126895	2.09631	0.47814	2.57695	1.2993	1.08507	0.320941	8.71048	0.276914
AXDND1 ENSG00000162779	1.81506	0.184649	7.44504	2.86971	2.16611	1.8847	1.61063	1.38868
AXIN1 ENSG00000103126	0.225442	1.83611	0.120061	0.644243	0.33052	1.20817	0.223708	0.837277
AXIN2 ENSG00000168646	0.198091	2.09068	1.84126	0.649688	0.588658	0.812905	0.746594	0.436228
AXL ENSG00000167601	1.79957	0.263665	0.0402824	0.575302	0.212371	0.524403	1.01921	0.909034
AZGP1 ENSG00000160862	1.44748	1.74705	1.80734	1.29594	1.94805	1.12087	0.532709	0.0332788
AZI2 ENSG00000163512	0.77795	1.13913	0.787834	1.03479	0.385087	1.29831	1.2412	3.24505
AZIN1 ENSG00000155096	5.18211	0.800209	3.02682	0.430767	0.904495	0.0487864	2.37572	0.533333
AZIN2 ENSG00000142920	2.67436	0.682255	0.916814	0.602321	1.68432	1.05769	0.480018	0.707515
AZU1 ENSG00000172232	1.41128	6.99635	1.03264	2.02472	1.36261	5.23688	0.443823	2.00508
B2M ENSG00000166710	0.989879	0.735603	0.149706	2.02957	2.85616	0.19019	0.511225	0.348027
B3GALNT1 ENSG00000169255	3.7785	2.0378	2.41656	0.780826	0.741635	1.58782	0.436388	0.886396
B3GALNT2 ENSG00000162885	0.0388654	0.960278	0.38871	1.71513	2.48546	14.6832	4.08153	0.772417
B3GALT1 ENSG00000172318	0.506155	0.402281	2.77857	81.7018	12.2122	0.476583	0.14658	0.634005
B3GALT2 ENSG00000162630	2.11904	0.777601	0.95594	1.72859	0.628588	12.8954	0.244747	0.584615
B3GALT4 ENSG00000235863	3.3649	1.21101	0.52519	0.261508	0.354889	8.07677	1.03051	2.72378
B3GALT5 ENSG00000183778	0.361667	4.31588	1.26139	10.6224	1.95883	0.300455	27.6843	0.748764
B3GALT6 ENSG00000176022	0.5648	0.511071	0.739306	1.4604	13.2817	1.57665	0.103213	0.142111
B3GAT1 ENSG00000109956	3.25706	0.294735	0.424468	0.841746	0.85297	0.292511	0.208624	0.68231
B3GAT2 ENSG00000112309	0.67185	2.39721	15.4855	0.127065	0.4403	1.63984	3.88267	1.33486
B3GAT3 ENSG00000149541	2.66008	0.408493	1.32238	0.0431936	0.435436	1.60166	0.941264	0.872034
B3GLCT ENSG00000187676	0.347746	1.24924	6.73798	0.185628	2.76175	1.07865	0.560004	0.646491
B3GNT2 ENSG00000170340	0.849744	6.39197	0.273083	0.245128	0.0698472	0.425314	2.37124	0.181587
B3GNT3 ENSG00000179913	0.457099	4.55449	0.611411	2.563	2.11505	2.46256	0.540744	2.06441
B3GNT4 ENSG00000176383	0.595253	2.11617	0.0823334	1.00971	0.683659	4.94631	0.350074	19.554
B3GNT5 ENSG00000176597	0.934343	4.37638	0.618494	0.390371	0.964477	0.948903	1.01287	1.01924
B3GNT6 ENSG00000198488	1.02493	1.08946	6.84297	1.28167	14.0114	0.803127	14.2225	0.428434
B3GNT7 ENSG00000156966	1.73051	1.38916	0.360478	0.918412	0.243744	1.36012	1.41946	0.163354
B3GNT8 ENSG00000177191	0.131655	0.695378	0.186155	1.10637	0.195806	0.19507	0.304134	1.0322
B3GNT9 ENSG00000237172	0.859527	1.43478	1.83775	2.1148	2.12032	1.19011	0.45659	0.31234
B3GNTL1 ENSG00000175711	0.365771	0.157926	0.98635	0.54807	0.414942	0.090101	1.11557	0.38079
B4GALNT1 ENSG00000135454	0.717277	31.2355	0.0929303	1.89924	0.22813	1.94177	7.56365	0.972317
B4GALNT2 ENSG00000167080	0.124154	0.471011	12.0167	18.9724	2.03633	0.25655	2.31823	5.84036
B4GALNT3 ENSG00000139044	1.43378	0.492514	2.21788	0.667396	1.41286	5.75692	0.880075	1.18513
B4GALNT4 ENSG00000182272	0.0952164	1.86639	0.258434	0.469654	0.966701	0.145342	2.29435	0.811153
B4GALT1 ENSG00000086062	3.56747	0.735328	0.474888	1.19725	2.82866	0.270266	0.550616	0.245118
B4GALT2 ENSG00000117411	0.316257	0.373895	0.492121	1.00113	0.529849	0.510531	0.910821	1.92034
B4GALT3 ENSG00000158850	0.984312	0.836345	0.988233	0.36047	0.708603	0.215514	2.43574	0.741822
B4GALT4 ENSG00000121578	0.997858	0.948286	0.440976	4.2727	6.97846	0.0615403	1.11815	0.466245
B4GALT5 ENSG00000158470	0.308002	1.11036	1.20256	0.878088	0.491536	0.508258	1.448	1.54689
B4GALT6 ENSG00000118276	1.89097	0.023008	0.0984467	1.35263	1.28115	2.34141	0.657777	1.82923
B4GALT7 ENSG00000027847	0.288967	0.172082	1.27263	1.44207	0.449416	0.328208	0.812432	1.28439
B4GAT1 ENSG00000174684	0.322016	1.68145	1.37237	0.188976	0.329974	1.78516	1.94265	0.36432
B9D1 ENSG00000108641	0.401255	1.71691	3.41467	1.02755	2.14233	1.27447	2.83419	1.0993
B9D2 ENSG00000123810	0.183679	0.46359	2.79951	0.483023	0.515746	0.0551599	0.15177	1.42813
BAALC ENSG00000164929	2.35053	0.47681	1.66938	0.884164	3.81627	0.159507	2.98891	2.13661
BAAT ENSG00000136881	1.08063	1.34287	1.21281	12.775	0.55423	4.60311	0.401351	1.21893
BABAM1 ENSG00000105393	2.80193	0.115436	1.58934	0.303892	1.27497	0.619561	0.576044	0.163023
BACE1 ENSG00000186318	0.896381	0.486557	0.915168	0.998645	0.0703031	1.43239	0.798802	0.612588
BACE2 ENSG00000182240	1.35621	1.78075	1.06575	1.34775	0.151868	0.90762	2.01752	0.109943
BACH1 ENSG00000156273	0.109997	0.0646433	0.192847	0.302998	1.70133	1.61232	1.70089	1.24705
BACH2 ENSG00000112182	0.0748141	2.38836	5.57937	0.146207	1.19277	0.89664	0.0554272	4.95408
BAD ENSG00000002330	1.07343	0.346665	1.36349	0.98284	2.27225	1.49299	0.230714	0.832835
BAG1 ENSG00000107262	0.371491	1.91979	0.268383	0.817843	0.793125	0.358118	0.744953	0.0951267
BAG2 ENSG00000112208	0.4063	1.50343	2.09587	0.518697	0.229504	0.12455	0.87969	0.162858
BAG3 ENSG00000151929	1.15619	1.70744	0.115766	0.35551	0.598831	1.98363	0.318931	0.848346
BAG4 ENSG00000156735	1.48904	1.66629	1.50746	0.660766	0.995099	0.341385	1.94421	0.746681
BAG5 ENSG00000166170	1.24491	1.07107	2.13923	0.356641	3.35795	0.884353	0.0686443	4.25776
BAG6 ENSG00000204463	0.332172	0.308	0.553783	1.04901	0.110845	1.53783	0.466693	0.315935
BAHCC1 ENSG00000266074	4.07431	1.83668	0.148277	0.32864	0.754872	0.0314644	0.281547	0.0773485
BAHD1 ENSG00000140320	1.60283	0.738756	1.07287	4.04901	2.9941	1.41839	1.68621	0.168742
BAIAP2 ENSG00000175866	0.342905	3.38567	0.555772	0.718636	1.43387	2.45718	0.682385	4.6471
BAIAP2L1 ENSG00000006453	2.75941	0.664381	0.12783	0.891372	0.164073	0.522879	0.107071	0.253978
BAIAP2L2 ENSG00000128298	5.77462	0.596315	2.0534	0.130419	4.20132	0.933225	0.758467	0.868535
BAIAP3 ENSG00000007516	0.713826	1.13421	0.741928	0.723099	1.66462	0.712439	0.36514	0.504764
BAK1 ENSG00000030110	0.282661	0.442849	1.27489	1.50626	1.9278	1.27068	0.673176	0.282393
BAMBI ENSG00000095739	0.486326	0.168508	0.183532	0.0573812	2.22821	1.02138	0.263841	2.13172
BANF1 ENSG00000175334	0.580838	0.642574	0.979276	1.37325	0.385254	1.75786	0.663235	1.06426
BANK1 ENSG00000153064	0.21987	6.21415	0.541768	0.395021	1.74931	1.26638	0.880191	0.76987
BANP ENSG00000172530	2.68172	0.787568	1.4304	1.65562	0.917031	4.21693	1.42459	0.210039
BAP1 ENSG00000163930	1.12063	0.56956	0.455736	0.339632	0.831208	1.34107	0.290581	0.267081
BARD1 ENSG00000138376	0.216018	0.445161	0.374539	0.217109	1.06151	1.00256	2.20154	0.288335
BARHL2 ENSG00000143032	2.15801	1.22072	0.18282	0.632775	4.80627	7.99898	41.389	0.793766
BARX1 ENSG00000131668	0.0142701	0.899068	0.377112	0.710737	4.00777	0.286727	2.33633	1.30816
BARX2 ENSG00000043039	0.146084	0.629978	0.338285	0.392629	0.274383	0.666474	2.67248	2.5476
BASP1 ENSG00000176788	0.18196	0.468812	0.084965	3.85137	0.3311	1.42558	0.921183	143.67
BATF ENSG00000156127	0.732923	0.452552	0.621842	1.57168	0.598613	0.969068	1.86277	5.08262
BATF2 ENSG00000168062	1.32455	0.438656	0.0924668	0.663446	1.00832	0.0944679	3.02679	4.78104
BATF3 ENSG00000123685	1.80279	0.232184	1.50868	2.81313	3.42533	2.40086	2.44537	0.622079
BAX ENSG00000087088	0.583519	0.367801	0.512449	0.525752	3.70743	0.668447	0.191137	1.52512
BAZ1A ENSG00000198604	1.65151	0.669348	0.662039	5.75468	0.26328	1.20835	0.384155	0.514688
BAZ1B ENSG00000009954	0.471006	0.707083	1.35228	0.303827	0.733572	2.42261	4.38044	0.982617
BAZ2A ENSG00000076108	0.473296	1.16182	1.17147	1.04572	1.3725	0.623459	0.555089	2.65001
BAZ2B ENSG00000123636	0.149612	1.68683	0.262149	0.345971	0.237079	0.65915	0.472603	0.819111
BBC3 ENSG00000105327	1.11323	0.876808	0.742764	0.808622	0.480635	4.33236	2.92218	0.515621
BBIP1 ENSG00000214413	0.121409	1.57185	0.963007	0.10351	0.858961	0.60575	1.49196	0.623944
BBOF1 ENSG00000119636	0.487345	0.772688	0.900359	0.206987	8.48873	1.12586	7.75878	8.99328
BBOX1 ENSG00000129151	5.41763	0.254546	0.802468	0.431394	0.232999	2.53207	67.5623	1.44862
BBS1 ENSG00000174483	2.84165	0.761589	0.711058	1.40471	0.434938	6.37698	1.75619	2.27624
BBS10 ENSG00000179941	3.65573	0.958089	2.021	1.16234	0.132148	1.63957	1.32153	2.63575
BBS12 ENSG00000181004	0.460242	3.32359	17.791	5.07911	0.397861	0.901839	0.234454	0.174603
BBS2 ENSG00000125124	0.364924	1.83479	0.401092	0.883443	0.770517	0.834058	0.475879	0.0832117
BBS4 ENSG00000140463	0.647256	0.25159	1.69094	1.71687	0.118234	0.319991	2.03881	4.0607
BBS5 ENSG00000163093	1.08331	0.191787	3.83657	2.2334	1.25857	0.763532	0.294854	0.325706
BBS7 ENSG00000138686	1.4755	1.05982	1.40576	1.27555	0.958155	1.28965	0.275542	0.0764467
BBS9 ENSG00000122507	0.385551	6.30819	1.2499	0.276481	1.70138	3.87953	8.68868	0.404027
BBX ENSG00000114439	0.985823	0.138165	0.430246	2.52578	0.423003	3.30997	0.431614	2.20693
BCAM ENSG00000187244	0.319952	1.55732	0.475523	0.764957	2.74025	2.11774	0.100472	0.728763
BCAN ENSG00000132692	1.95951	1.19109	3.10079	0.824666	0.19252	0.472455	0.0706765	11.4711
BCAP29 ENSG00000075790	5.21424	0.16572	0.856332	0.23802	0.368724	0.641097	0.796832	0.464247
BCAP31 ENSG00000185825	0.417402	4.40745	0.915479	0.216701	0.692837	0.307632	1.43656	0.156161
BCAR1 ENSG00000050820	0.276355	0.243192	2.57919	1.26124	1.19848	0.35162	1.03437	1.02568
BCAR3 ENSG00000137936	0.709934	1.13442	1.33325	0.317405	1.33503	0.208417	0.334407	0.287071
BCAS1 ENSG00000064787	1.84213	0.630998	0.164937	1.22535	1.00812	0.777273	2.021	0.0634005
BCAS2 ENSG00000116752	0.533088	0.0840363	0.705804	0.616819	0.331486	0.753136	1.69324	1.99
BCAS3 ENSG00000141376	2.54437	2.01997	0.648301	0.191755	1.09737	0.101297	2.83594	0.0965781
BCAS4 ENSG00000124243	0.33971	0.355328	0.0464495	0.231078	0.178032	0.596522	0.103826	0.020297
BCAT1 ENSG00000060982	0.758829	0.646914	0.746313	4.95817	0.238303	10.4468	0.647587	0.21428
BCAT2 ENSG00000105552	0.988658	1.38476	0.993082	1.23519	1.09621	0.726941	0.950069	1.61202
BCCIP ENSG00000107949	2.2079	1.92135	0.560046	0.0829571	0.652696	1.65663	0.274246	0.0756739
BCDIN3D ENSG00000186666	0.036645	1.18785	0.0777649	0.621006	0.196117	0.863179	1.68557	1.40632
BCHE ENSG00000114200	1.79319	75.8794	1.01242	1.43921	0.716994	0.965148	0.429628	0.825428
BCKDHA ENSG00000248098	0.390287	3.03538	0.884997	1.00591	1.23381	0.722807	1.21008	0.507198
BCKDHB ENSG00000083123	8.43578	0.712585	1.24198	0.140387	0.576117	0.534498	0.87552	1.53859
BCKDK ENSG00000103507	1.33215	0.917503	2.1405	0.600722	0.777411	1.66224	0.740989	0.711087
BCL10 ENSG00000142867	0.122872	0.953689	0.736832	1.04286	0.757477	6.32946	0.340633	0.445841
BCL11A ENSG00000119866	1.99305	4.94062	0.436494	2.45441	0.329195	0.60266	2.22124	1.85619
BCL11B ENSG00000127152	1.20907	0.554509	0.998834	0.943225	3.62236	0.318545	0.625712	2.06608
BCL2 ENSG00000171791	1.36861	0.133597	0.230751	0.36839	2.08985	0.561847	9.67939	0.939065
BCL2A1 ENSG00000140379	0.25145	1.3536	0.556116	0.285518	3.08101	4.07129	3.87478	4.69911
BCL2L1 ENSG00000171552	0.10844	2.03033	0.120171	0.478744	1.72703	0.0341359	0.172962	3.42176
BCL2L11 ENSG00000153094	0.522276	2.09494	0.995014	1.35986	1.73348	0.247137	0.319407	1.77326
BCL2L12 ENSG00000126453	1.21896	1.44543	0.199651	0.686546	2.65302	1.71012	4.66588	0.838097
BCL2L13 ENSG00000099968	0.472857	0.743698	2.69633	0.32278	2.38074	1.39067	0.985559	0.0424955
BCL2L14 ENSG00000121380	0.437758	2.25775	38.6189	10.9789	2.23989	0.605447	0.118561	31.5553
BCL2L15 ENSG00000188761	3.20085	6.65513	0.597398	0.605474	4.12338	0.184705	1.58396	1.26087
BCL2L2 ENSG00000129473	0.553794	0.962653	0.393967	3.41472	2.49932	1.13758	1.20755	1.13544
BCL3 ENSG00000069399	0.311115	1.30033	0.539175	0.673494	1.19898	2.0414	0.232577	0.194353
BCL6 ENSG00000113916	0.24982	0.68459	0.599732	0.317602	1.56211	0.295659	0.464121	0.765554
BCL6B ENSG00000161940	0.426549	0.521949	12.9925	0.396942	1.37937	0.428629	0.311783	1.73417
BCL7A ENSG00000110987	0.451818	1.0932	1.59277	0.0127332	0.0501527	0.419414	0.623969	0.240553
BCL7B ENSG00000106635	0.947506	1.86829	2.09937	1.89664	0.277877	0.204102	1.7563	1.01159
BCL7C ENSG00000099385	1.169	3.70521	3.33066	0.719595	2.56292	0.144232	1.8783	1.4458
BCL9 ENSG00000116128	1.78903	0.747437	0.438102	1.0303	0.39853	2.15066	0.0353443	7.55571
BCL9L ENSG00000186174	0.473266	1.19462	0.30347	0.302752	0.708402	1.14116	0.246198	0.115866
BCLAF1 ENSG00000029363	0.423163	1.48514	1.1036	0.426131	0.983304	0.233044	0.218013	1.96845
BCO1 ENSG00000135697	0.172402	2.92173	2.1866	1.20943	8.81211	1.09207	0.202495	0.66066
BCO2 ENSG00000197580	0.916533	0.0707507	0.721015	0.804652	1.13842	1.92356	2.27762	7.00886
BCOR ENSG00000183337	0.897666	0.978553	6.53628	0.248707	0.336143	3.6167	2.98642	0.312833
BCORL1 ENSG00000085185	0.404227	1.22437	1.64277	0.388911	10.3791	1.08036	0.185996	3.24464
BCR ENSG00000186716	0.71721	1.87909	0.22671	2.06533	0.227836	1.73821	0.28335	1.19876
BCS1L ENSG00000074582	1.64268	2.43263	3.98678	2.96811	0.844669	0.217672	0.16012	0.525119
BDH1 ENSG00000161267	5.06248	1.43658	1.50132	0.74512	2.74143	0.0288589	0.903272	3.37209
BDH2 ENSG00000164039	5.63709	1.40338	0.392588	1.05809	0.554154	0.513067	1.51438	0.884377
BDKRB1 ENSG00000100739	0.738682	0.317068	4.5352	1.53449	2.64072	0.139819	4.23692	0.303507
BDKRB2 ENSG00000168398	4.03496	5.01882	1.34107	7.54242	0.405651	0.970531	0.510794	1.79033
BDNF ENSG00000176697	0.950831	0.0844058	0.27422	2.9201	0.121261	1.34612	0.792546	0.511837
BDP1 ENSG00000145734	0.378562	0.20339	2.63549	1.55788	1.00482	1.32997	2.52391	2.89888
BEAN1 ENSG00000166546	0.935518	0.091563	2.4265	0.951956	0.207234	5.68717	6.87232	0.968924
BECN1 ENSG00000126581	0.632251	1.23855	0.0764002	0.743101	1.29609	0.348628	1.25909	0.376476
BEGAIN ENSG00000183092	0.377971	3.22572	3.17965	1.2995	0.378578	2.74611	0.270921	0.831844
BEND2 ENSG00000177324	0.797041	15.3876	14.9901	3.45292	3.38035	1.49336	4.32344	26.4772
BEND3 ENSG00000178409	0.754989	1.68538	0.0809297	1.8124	1.26737	4.1925	0.199207	1.52909
BEND4 ENSG00000188848	2.82038	1.6789	1.41376	0.333768	3.67416	0.384017	1.35847	2.72929
BEND5 ENSG00000162373	0.240194	0.417745	0.278101	0.336106	3.24699	0.169907	0.44829	0.201702
BEND6 ENSG00000151917	0.402607	0.95806	3.8041	1.0342	0.315179	0.115825	1.53431	0.960671
BEND7 ENSG00000165626	0.153752	0.979142	1.83392	1.57513	0.738862	0.366929	1.18735	3.38168
BEST1 ENSG00000167995	0.581522	0.493228	1.46177	1.86634	1.71505	0.69983	1.65865	0.418938
BEST3 ENSG00000127325	0.624849	1.01949	0.276097	0.552199	0.99384	0.151538	1.62129	2.42814
BET1 ENSG00000105829	0.152627	4.91814	1.3435	0.717098	3.47131	3.35994	0.778171	5.46535
BET1L ENSG00000177951	0.931104	1.83048	0.218994	0.652387	1.71309	0.0112828	0.595821	1.02212
BEX1 ENSG00000133169	0.976114	2.01581	1.14362	1.55017	0.646931	0.0282066	2.03917	1.39269
BEX2 ENSG00000133134	1.12644	6.08527	0.16211	0.989578	0.715743	6.7773	1.67101	3.10975
BEX3 ENSG00000166681	0.659847	2.11508	0.778985	1.22839	2.99996	0.748348	2.13413	1.67481
BEX4 ENSG00000102409	0.328295	1.51097	3.7827	0.848819	0.325772	0.283546	0.448159	3.28152
BEX5 ENSG00000184515	3.49899	0.238004	2.73292	0.0485457	1.00073	0.390827	0.371673	1.21038
BFAR ENSG00000103429	1.41984	0.291108	2.18204	0.359355	0.448497	0.604593	1.11812	0.199243
BFSP1 ENSG00000125864	5.42759	0.438579	0.766059	14.5681	4.2183	7.62679	1.43032	0.550548
BGLAP ENSG00000242252	0.214332	0.339143	1.11072	7.18923	1.48971	0.214562	3.4716	2.13856
BGN ENSG00000182492	0.414927	0.215769	1.89591	1.38185	0.667332	0.766412	2.86934	0.550189
BHLHB9 ENSG00000198908	0.480082	2.72248	0.568081	0.962327	13.739	5.1186	0.171434	0.709175
BHLHE22 ENSG00000180828	5.05593	10.96	1.22546	1.48928	1.2825	2.56411	1.68486	1.09386
BHLHE40 ENSG00000134107	0.72185	0.903241	2.83177	1.66988	0.983597	1.44081	0.489162	0.585883
BHLHE41 ENSG00000123095	1.54889	1.97093	0.680843	1.23172	1.45663	5.68589	0.515796	0.29754
BHMT ENSG00000145692	0.252438	0.205585	0.0110541	0.311557	1.95996	0.174034	2.00415	0.210735
BHMT2 ENSG00000132840	0.597079	1.55084	4.59673	0.0227696	0.140249	0.739296	1.45873	0.157354
BICC1 ENSG00000122870	13.0951	0.85782	0.595462	0.659466	0.221497	2.90127	3.08014	2.82937
BICD1 ENSG00000151746	2.03936	1.14372	0.33014	2.57013	1.13902	0.910645	0.624605	11.6505
BICD2 ENSG00000185963	2.42019	1.39701	1.53678	0.78973	0.740654	1.36582	2.34844	0.700164
BICDL1 ENSG00000135127	0.61463	1.67557	1.29344	0.697208	0.351857	0.81038	0.9204	0.405918
BICDL2 ENSG00000162069	3.59798	1.19909	0.309753	0.454414	0.79181	1.16084	0.550287	1.16402
BID ENSG00000015475	1.60348	1.47058	0.76743	1.05341	1.1147	0.493659	0.518603	0.216755
BIK ENSG00000100290	0.918113	0.150409	1.80433	0.945671	0.822755	0.369762	1.67067	0.915697
BIN1 ENSG00000136717	0.729392	3.76549	0.392461	0.183113	1.38484	2.19168	2.93476	1.31256
BIN2 ENSG00000110934	0.376566	0.463973	38.8071	1.92899	6.30702	0.325325	0.280814	0.463656
BIN3 ENSG00000147439	0.738242	0.675339	1.84748	0.950509	0.158529	0.676275	2.47121	0.171684
BIRC2 ENSG00000110330	0.277147	0.318572	0.568502	0.582102	1.24068	0.227694	0.299207	0.487031
BIRC3 ENSG00000023445	4.7082	0.722313	0.854639	0.445041	0.568717	0.087474	3.83632	1.07662
BIRC5 ENSG00000089685	1.00909	27.5999	3.97314	1.20861	1.62807	0.194624	0.415789	1.97821
BIRC6 ENSG00000115760	0.377572	1.05338	0.457052	1.86402	0.316419	0.824511	0.6134	0.240561
BIRC7 ENSG00000101197	1.98846	0.481629	0.687329	0.908291	1.50154	0.840762	6.99877	1.45289
BIVM ENSG00000134897	0.664911	0.661813	1.59719	0.239274	1.08206	2.37109	4.57725	0.0844384
BLCAP ENSG00000166619	1.20853	0.296337	0.645764	0.160101	1.83117	1.0192	1.69682	1.17699
BLK ENSG00000136573	8.25575	0.0452204	2.99377	0.893671	0.567449	2.01229	1.72367	3.40619
BLM ENSG00000197299	1.73532	16.1786	0.0601955	0.998132	3.01749	0.662829	18.3498	4.0293
BLMH ENSG00000108578	0.306468	0.35785	0.578956	0.648489	0.629288	0.751921	2.54896	1.27651
BLNK ENSG00000095585	1.07065	1.4762	3.45286	0.13289	0.390275	1.18518	1.06571	1.12495
BLOC1S1 ENSG00000135441	0.180822	0.535254	0.725572	2.01469	0.379936	0.79987	0.0907616	0.687488
BLOC1S2 ENSG00000196072	23.7266	0.797247	0.362387	0.964846	1.85133	6.11698	1.23464	1.32876
BLOC1S3 ENSG00000189114	2.41386	2.20483	0.801573	1.85838	1.51952	0.351872	2.48167	0.914477
BLOC1S4 ENSG00000186222	2.56622	2.31775	1.12471	0.70569	1.45535	0.15277	0.953111	2.71343
BLOC1S5 ENSG00000188428	1.02635	0.98533	1.22255	1.55794	0.200159	5.83021	4.50579	0.823105
BLOC1S6 ENSG00000104164	8.8679	0.290522	1.36796	1.36564	0.54526	4.50357	2.00077	0.813796
BLVRA ENSG00000106605	0.502718	1.8269	0.653463	2.73142	0.77224	0.984665	1.61074	1.62723
BLVRB ENSG00000090013	0.30416	0.725411	0.0675868	0.673585	0.37506	1.32371	1.79792	0.273529
BLZF1 ENSG00000117475	4.54053	1.86922	0.855603	3.33006	0.711847	0.665705	2.92735	0.871688
BMF ENSG00000104081	0.0257941	0.511979	1.34225	0.20851	2.63846	1.05189	1.4714	1.90962
BMI1 ENSG00000168283	18.5757	0.146532	1.03638	0.49351	0.425996	0.0532087	1.97709	1.84164
BMP1 ENSG00000168487	2.14657	0.284962	0.561875	2.21372	1.71835	0.307849	14.2355	0.763085
BMP2 ENSG00000125845	0.153173	0.655013	0.346156	4.57095	0.963447	2.74199	7.54077	0.840049
BMP2K ENSG00000138756	1.98469	0.381938	2.06174	0.0494792	1.10914	1.76818	4.39749	1.12163
BMP3 ENSG00000152785	0.895709	2.53504	0.838469	1.38959	1.09134	1.5438	39.987	0.366936
BMP4 ENSG00000125378	1.51382	3.2574	0.532145	3.939	1.57364	0.465934	3.41427	1.19597
BMP5 ENSG00000112175	1.96797	3.22527	1.42538	1.00699	0.109315	2.42389	0.605688	0.159787
BMP6 ENSG00000153162	2.05458	0.0563558	13.343	0.70848	3.46775	1.79671	1.62423	8.91464
BMP7 ENSG00000101144	2.80122	0.218371	2.37227	0.74681	0.453019	0.18433	1.67737	1.04614
BMP8A ENSG00000183682	0.797508	6.51491	0.502492	0.239946	0.560803	2.68985	1.28344	2.87856
BMP8B ENSG00000116985	0.481158	0.100193	1.19562	0.301141	4.28775	1.42106	0.758041	4.21541
BMPER ENSG00000164619	1.77836	2.63328	0.126137	3.26412	3.90732	0.79804	0.618681	0.597449
BMPR1A ENSG00000107779	0.895622	0.541169	0.633667	0.175052	0.894039	1.66641	0.976025	0.790194
BMPR1B ENSG00000138696	0.327332	1.13734	0.466758	0.589245	2.24659	0.629443	1.57591	0.608953
BMPR2 ENSG00000204217	5.58055	0.987903	3.29019	0.44705	14.9191	0.620417	1.61805	0.432693
BMS1 ENSG00000165733	0.592629	0.854538	0.681701	0.472854	5.23983	0.47334	0.27749	2.88085
BMT2 ENSG00000164603	3.57432	1.4907	1.56237	9.29364	1.00599	0.723074	0.337135	0.71061
BMX ENSG00000102010	0.217028	0.516096	0.111282	1.82904	44.9319	0.763439	0.581648	0.835886
BNC1 ENSG00000169594	8.30932	8.5344	0.303194	3.29739	4.5688	0.202692	0.850074	2.10997
BNC2 ENSG00000173068	0.213587	0.869166	2.88613	0.448937	0.0956862	3.80321	1.71369	2.99291
BNIP1 ENSG00000113734	2.0135	2.41573	0.765576	3.95115	0.471332	3.75858	1.04469	0.493138
BNIP2 ENSG00000140299	2.12478	1.01856	0.321652	0.45736	1.95786	1.68804	0.558695	1.02822
BNIP3 ENSG00000176171	1.23627	0.361828	1.53225	0.638696	2.25723	0.106557	0.562858	0.228798
BNIP3L ENSG00000104765	2.71387	3.12076	1.1667	0.322491	0.182207	0.387444	2.04082	0.0849731
BNIPL ENSG00000163141	3.0201	0.650855	5.91725	1.30732	5.3804	0.985641	0.121024	4.34576
BOC ENSG00000144857	0.542043	0.737238	1.03137	0.456897	0.632025	0.169968	1.22117	1.1857
BOD1 ENSG00000145919	4.3037	0.22458	1.1736	1.21848	1.21926	0.499339	0.499914	1.66743
BOD1L1 ENSG00000038219	0.192733	0.670057	0.721981	0.819995	2.71861	0.765683	1.08439	0.364063
BOK ENSG00000176720	1.68422	1.01229	0.525167	3.28775	0.495405	1.57069	0.162351	0.753251
BOLA1 ENSG00000178096	2.55446	2.51875	0.300951	1.87868	1.76799	4.14943	0.308104	0.920594
BOLA2B ENSG00000169627	2.87733	0.356777	0.81262	1.30067	0.307157	0.892663	0.664978	1.05865
BOLA3 ENSG00000163170	4.35274	0.860855	0.130369	2.64267	2.09253	6.19331	2.63831	0.778744
BOP1 ENSG00000261236	3.01268	0.410261	1.24392	0.0048055	1.10139	0.858958	2.25842	1.06487
BORA ENSG00000136122	3.32555	3.56368	3.13884	0.459998	14.6389	0.0737376	0.310407	4.74938
BORCS5 ENSG00000165714	0.221392	37.5585	0.296576	0.523178	0.125217	0.130008	2.44271	0.147094
BORCS6 ENSG00000196544	0.559032	11.9496	1.39499	0.410724	0.902531	1.23327	0.319293	0.924479
BORCS7 ENSG00000166275	0.367645	1.92413	1.89029	0.548561	0.432968	0.331287	1.87935	1.34929
BORCS8 ENSG00000254901	0.395307	0.681164	1.41335	0.7228	0.634464	0.4749	2.54754	7.1045
BORCS8-MEF2B ENSG00000064489	1.8339	2.36938	0.042385	3.84726	9.47539	1.07511	0.723371	2.16501
BPGM ENSG00000172331	2.00125	3.90547	2.12954	1.98255	3.01895	4.77923	0.260796	1.94417
BPHL ENSG00000137274	0.135933	2.03915	0.122422	0.715059	0.212671	2.69426	1.07962	5.87166
BPI ENSG00000101425	0.419396	0.263974	0.640663	2.04464	1.42546	0.988916	1.44965	1.43134
BPIFA1 ENSG00000198183	37.4291	0.166417	5.81589	0.294046	1.72745	0.472194	3.86346	0.630917
BPIFA2 ENSG00000131050	1.61005	5.34435	413.997	1.4982	1.50927	1.18285	4.36756	3.08664
BPIFB1 ENSG00000125999	0.547497	0.482638	1.18194	2.03225	0.640144	2.40874	1.92501	0.606428
BPIFB2 ENSG00000078898	4.57141	0.116482	1.66308	4.07647	0.753303	0.8077	0.429836	1.17486
BPIFC ENSG00000184459	0.791876	1.1547	0.590223	2.94898	1.57917	1.22449	72.485	13.9553
BPNT1 ENSG00000162813	0.164736	0.764017	0.297642	0.775756	0.285389	0.200454	0.152713	1.39923
BPTF ENSG00000171634	0.909544	0.396082	0.929058	1.04184	0.599427	0.54724	1.94446	2.75689
BRAF ENSG00000157764	0.198409	0.555293	1.75741	0.610447	3.24483	1.7915	1.77669	2.42669
BRAP ENSG00000089234	4.70085	0.156572	0.35095	0.832316	35.1021	1.23127	1.45391	4.63228
BRAT1 ENSG00000106009	1.19245	0.244239	0.0643746	1.80136	1.83652	2.60221	0.413707	0.867112
BRCA1 ENSG00000012048	0.428287	1.32241	2.46741	0.301898	0.0820078	2.65066	0.43464	3.04899
BRCA2 ENSG00000139618	0.921446	0.167635	1.61577	1.20585	9.18099	0.679307	0.597334	0.951204
BRCC3 ENSG00000185515	1.84225	0.139268	0.443449	0.523017	1.42894	1.36102	1.42057	7.79665
BRD1 ENSG00000100425	3.05874	0.767126	0.361776	1.48696	0.663524	1.14694	0.0920967	3.05474
BRD2 ENSG00000204256	0.377777	1.16959	1.0129	0.453595	0.552171	0.975425	0.407178	2.90721
BRD3 ENSG00000169925	1.70021	1.13902	0.350036	0.134349	0.0714134	0.629577	0.223528	0.648099
BRD4 ENSG00000141867	2.99138	1.09524	0.258526	2.45468	1.45801	1.1902	0.292726	0.496814
BRD7 ENSG00000166164	0.182392	0.712314	0.259036	0.983592	0.416041	2.00927	0.509759	3.25622
BRD8 ENSG00000112983	3.4227	0.132201	0.187717	1.61046	0.501184	1.95263	0.491267	0.0457241
BRD9 ENSG00000028310	0.326769	0.30704	0.752834	2.03174	0.0905397	0.268041	2.01455	0.659969
BRE ENSG00000158019	0.417448	1.39814	0.142175	0.723636	4.58277	0.270959	3.60092	0.777003
BRF1 ENSG00000185024	0.593782	0.160271	0.144739	2.75047	0.579452	1.04018	0.148873	0.574562
BRF2 ENSG00000104221	0.34068	0.539887	0.348823	0.980212	0.628916	0.990992	1.52388	0.206513
BRI3 ENSG00000164713	1.49096	0.169366	1.01817	0.563045	0.564239	1.08476	0.48648	0.401174
BRI3BP ENSG00000184992	0.297838	1.05284	0.701064	1.89526	0.625263	3.01173	9.69873	0.927551
BRICD5 ENSG00000182685	0.171931	1.85499	1.18096	0.873683	3.73337	0.873758	0.0804043	1.05509
BRINP1 ENSG00000078725	1.32408	2.44119	0.252192	0.493884	1.71578	0.462856	15.4979	0.27146
BRINP2 ENSG00000198797	0.329822	1.79009	60.2412	2.1127	4.22975	0.675864	1.07815	8.84715
BRINP3 ENSG00000162670	1.04167	1.16555	1.26464	2.01586	2.4012	0.712761	3.25796	0.70485
BRIP1 ENSG00000136492	0.477839	0.32213	3.61242	5.24878	0.417192	6.84313	0.805599	1.04207
BRIX1 ENSG00000113460	7.73069	0.122182	0.944358	0.710992	0.148257	0.668837	0.550369	3.5104
BRK1 ENSG00000254999	0.298835	0.0993235	2.3911	0.404453	0.8881	2.39601	0.650909	0.144451
BRMS1 ENSG00000174744	1.06332	0.797695	1.03191	0.145712	0.436301	1.53509	1.27719	1.41704
BRMS1L ENSG00000100916	0.361683	0.997908	1.62063	3.15931	1.09156	0.60852	0.478387	3.89709
BROX ENSG00000162819	1.77833	0.450047	2.49351	0.332816	9.49479	0.187207	2.3645	1.33273
BRPF1 ENSG00000156983	1.69826	0.171139	6.63652	0.630405	0.726669	2.81852	1.50641	0.846077
BRPF3 ENSG00000096070	1.50075	5.44769	1.25534	1.12296	0.933735	1.09227	0.369164	0.418825
BRSK1 ENSG00000160469	0.322479	0.571364	2.2134	2.49124	1.25301	0.202146	0.438115	0.0375366
BRSK2 ENSG00000174672	2.77015	0.633226	0.35628	0.481514	0.248335	0.302843	0.182098	0.22461
BRWD1 ENSG00000185658	1.09768	0.0603905	0.392223	0.981265	0.947233	0.375123	0.312149	0.50281
BRWD3 ENSG00000165288	1.88826	0.603643	2.89544	2.13574	1.47737	0.533774	2.08693	1.53894
BSCL2 ENSG00000168000	1.95306	0.0285147	0.834477	2.17643	2.153	1.04163	4.66768	7.03469
BSDC1 ENSG00000160058	0.902419	0.559392	0.643865	2.28756	1.67406	17273.5	0.997848	1.46526
BSG ENSG00000172270	1.50835	0.879649	0.336299	0.989485	0.8418	0.614575	0.227723	0.629236
BSN ENSG00000164061	0.4884	1.3276	5.10028	0.534037	0.681496	1.14712	23.1387	5.03802
BSPH1 ENSG00000188334	15.6641	6.71735	50.5009	0.644364	0.150398	1.33578	1.5513	1.22251
BSPRY ENSG00000119411	1.24862	0.471226	0.736752	1.80857	0.376969	0.892476	1.20786	1.15529
BST1 ENSG00000109743	0.656257	1.3279	1.53517	0.00862664	0.963347	0.665417	0.402939	0.386733
BST2 ENSG00000130303	0.788892	0.611666	0.340642	0.436702	1.20767	1.01797	0.470725	2.04281
BTAF1 ENSG00000095564	0.461812	0.826125	0.615433	1.03187	0.870922	1.09041	0.590855	1.51875
BTBD1 ENSG00000064726	0.156686	0.433506	0.0254136	1.08191	2.0362	1.36945	0.793015	0.375327
BTBD10 ENSG00000148925	1.55864	4.13576	0.200392	2.21729	0.161773	1.43645	7.20278	0.547285
BTBD11 ENSG00000151136	1.5261	0.047968	0.105225	1.31212	0.369548	0.420069	4.12429	3.43882
BTBD16 ENSG00000138152	2.01033	5.90118	1.46883	1.03583	10.7875	0.966091	0.924222	1.25052
BTBD19 ENSG00000222009	0.719469	7.21178	0.604479	11.0107	0.392296	0.624817	1.67137	0.450304
BTBD2 ENSG00000133243	1.80903	1.22571	0.377756	0.837612	0.116127	1.08029	0.971571	0.13879
BTBD3 ENSG00000132640	0.597478	0.0343797	0.332935	0.166659	1.92874	0.633912	4.73209	1.56084
BTBD6 ENSG00000184887	0.54596	0.678428	1.24751	0.484513	3.58824	0.821272	0.33518	0.580659
BTBD7 ENSG00000011114	2.4997	1.02437	0.263406	2.37192	2.92071	0.0530389	0.943305	0.585709
BTBD8 ENSG00000189195	2.69901	1.37542	0.0295987	1.06076	0.492526	1.94499	0.168868	2.30024
BTBD9 ENSG00000183826	0.549	0.75797	1.60713	2.0558	0.644138	1.36481	3.07289	3.98655
BTC ENSG00000174808	1.51561	35.581	0.592689	0.680016	7.69978	0.694229	2.77085	0.160604
BTD ENSG00000169814	1.69109	0.380935	0.659309	0.168649	4.29776	1.31838	0.335289	0.351244
BTF3 ENSG00000145741	1.45705	0.268718	0.506235	0.307534	0.456976	0.295381	1.42197	0.240236
BTF3L4 ENSG00000134717	0.360038	7.07162	0.8097	0.502378	1.27358	0.467886	0.463698	0.322118
BTG1 ENSG00000133639	2.39026	0.544647	0.68173	0.584063	0.492279	0.15559	0.329229	2.06683
BTG2 ENSG00000159388	3.08264	0.822001	0.380984	0.257664	0.373736	0.385524	0.0406376	0.651271
BTG3 ENSG00000154640	0.996582	66.8691	4.2618	0.222158	0.161459	0.173324	2.14884	2.53815
BTK ENSG00000010671	1.16905	1.14739	0.743864	1.64647	1.3063	0.141119	1.16711	1.73119
BTLA ENSG00000186265	0.40281	7.15104	7.86641	9.91874	0.559297	0.932949	2.72568	2.45273
BTN2A1 ENSG00000112763	0.632298	0.419331	0.439162	0.757189	0.355294	0.381282	0.419288	2.73741
BTN2A2 ENSG00000124508	1.80654	0.154368	1.78026	6.09627	0.558699	0.280073	0.209157	1.0561
BTN3A1 ENSG00000026950	2.4592	1.05958	1.69097	2.39676	2.09906	0.332922	1.39914	1.48244
BTN3A2 ENSG00000186470	0.642027	1.50475	0.345199	0.18404	0.82307	0.715004	1.29443	0.0729519
BTN3A3 ENSG00000111801	0.501707	1.72346	0.111606	2.19525	0.748536	0.610656	3.3284	0.0880526
BTNL3 ENSG00000168903	1.4247	0.610052	3.19114	2.35315	0.609004	1.91899	0.508246	0.224975
BTNL9 ENSG00000165810	1.57798	204.691	0.488485	0.453985	30.5085	3.62942	1.32961	0.534724
BTRC ENSG00000166167	0.259282	1.57778	0.351478	0.5357	0.685211	0.535043	1.50486	0.967183
BUB1 ENSG00000169679	12.1945	5.37343	0.0227121	0.12919	2.98058	2.58857	17.4233	1.07535
BUB1B ENSG00000156970	0.68956	2.41467	0.406219	1.73797	0.0950141	1.45878	2.69798	1.26682
BUB3 ENSG00000154473	1.25387	2.23561	0.670682	0.528043	4.82479	0.542187	0.336515	0.729209
BUD13 ENSG00000137656	0.915409	54.0188	1.37027	0.489232	16.0994	2.23921	0.765631	0.453494
BUD31 ENSG00000106245	0.444329	2.01464	2.18783	2.48474	2.96945	1.13505	0.675614	1.04819
BVES ENSG00000112276	0.246243	0.675882	0.941886	1.09194	1.31755	0.631091	6.12211	1.68885
BYSL ENSG00000112578	2.44846	0.403935	2.89075	0.0948686	7.47531	0.100122	2.31163	3.16664
BZW1 ENSG00000082153	12.0659	0.208169	1.25501	0.708034	2.65807	0.658047	0.471428	0.719013
BZW2 ENSG00000136261	2.24319	1.04184	0.355852	0.217307	4.34719	0.801265	0.0832307	0.355979
C10orf10 ENSG00000165507	0.0515035	0.160461	0.377801	1.93491	4.08329	0.884002	0.251575	0.221176
C10orf105 ENSG00000214688	1.73326	3.6957	28.7133	0.143919	8.93557	1.53517	0.168848	19.7333
C10orf107 ENSG00000183346	0.753575	0.948067	0.315227	1.88325	3.88005	1.01142	0.0627734	2.60475
C10orf11 ENSG00000148655	0.567307	0.953084	0.26194	9.47418	0.353794	0.390359	0.077499	0.225924
C10orf128 ENSG00000204161	0.860185	1.45555	0.276798	0.715893	1.41533	0.102751	1.54975	0.59713
C10orf2 ENSG00000107815	0.554828	2.34256	0.554054	3.20269	1.67943	5.10845	1.91086	3.00776
C10orf35 ENSG00000171224	0.347843	1.27307	0.137155	0.287897	0.97152	0.201039	1.53566	0.598733
C10orf53 ENSG00000178645	37.0374	0.406405	8.9632	8.00176	7.91605	1.27143	0.717396	0.714001
C10orf54 ENSG00000107738	2.09041	0.951193	0.909747	3.39905	1.54903	0.375067	0.3058	3.3887
C10orf55 ENSG00000222047	0.455801	2.35801	0.223642	1.64638	3.28102	1.99907	3.64442	0.117375
C10orf76 ENSG00000120029	3.24546	0.3131	1.82905	0.541342	1.12992	0.616118	0.115894	0.0883828
C10orf82 ENSG00000165863	6.95528	1.67707	1.01614	2.75978	0.348095	1.83933	0.491179	0.696253
C10orf88 ENSG00000119965	0.350286	0.104549	0.310883	0.196473	1.22969	2.70055	0.793953	0.827731
C10orf95 ENSG00000120055	1.39903	17.9367	3.45006	0.771883	1.10786	0.522757	5.70086	4.31057
C10orf99 ENSG00000188373	0.343322	2.37148	2.54255	1.8562	1.04425	0.828659	0.620823	0.758295
C11orf1 ENSG00000137720	0.648357	0.407943	0.557989	0.550877	0.26127	1.91202	0.423949	1.48706
C11orf16 ENSG00000176029	1.732	1.35881	12.2805	0.799072	3.76177	7.86035	1.78093	0.860001
C11orf21 ENSG00000110665	8.87462	0.900577	0.988795	1.81401	0.252137	0.0644744	0.913895	0.507375
C11orf24 ENSG00000171067	0.126876	0.66462	0.598776	1.39006	0.176166	0.832539	0.902369	0.628678
C11orf31 ENSG00000211450	1.3994	0.204125	0.484671	0.783241	1.55002	0.596586	0.875395	1.48675
C11orf45 ENSG00000174370	6.40319	3.65452	0.883324	1.24094	7.08616	3.12907	1.2293	1.37018
C11orf49 ENSG00000149179	0.742165	0.559399	0.642837	6.3919	1.56773	2.18957	0.303849	0.481325
C11orf52 ENSG00000149300	0.283482	4.95108	2.27789	0.619954	0.228798	8.31793	1.85659	0.168362
C11orf53 ENSG00000150750	4.56949	8.16299	0.690629	0.601441	3.09608	2.43503	1.95234	0.5755
C11orf54 ENSG00000182919	11.7696	0.284123	0.577644	0.174979	2.07712	1.22617	0.365917	3.94957
C11orf57 ENSG00000150776	0.742336	1.89677	2.27104	0.8874	1.14885	0.249767	8.51708	0.266882
C11orf58 ENSG00000110696	0.682367	0.327241	3.13472	3.4155	1.64073	1.15043	2.71808	0.286992
C11orf63 ENSG00000109944	0.810586	0.43116	2.87544	3.04895	0.15608	2.53624	2.49176	8.18971
C11orf65 ENSG00000166323	0.239153	6.13863	0.993581	0.979054	0.902557	3.12295	2.1587	7.41958
C11orf68 ENSG00000175573	0.472663	0.431586	0.5788	0.127743	0.998876	1.73578	3.44295	0.181977
C11orf70 ENSG00000137691	1.77121	0.3364	3.36875	1.4301	0.867729	1.96695	0.959589	2.60288
C11orf71 ENSG00000180425	0.508313	0.371587	0.322493	0.530345	1.33714	1.9842	1.93399	0.272133
C11orf74 ENSG00000166352	0.60484	1.643	0.279031	1.60507	5.10006	0.103109	0.624699	0.406444
C11orf80 ENSG00000173715	1.94625	0.601373	0.59555	0.50892	10.5334	1.27107	35.9122	0.565431
C11orf84 ENSG00000168005	1.68289	0.345321	0.284581	1.41769	0.290173	0.0954447	0.71393	1.1549
C11orf87 ENSG00000185742	0.762844	0.454371	1.583	4.61175	1.60994	3.58393	0.391733	0.0546814
C11orf95 ENSG00000188070	0.386249	4.64634	0.98665	0.663646	0.902314	4.13262	0.797995	0.424172
C11orf96 ENSG00000187479	0.662403	0.813119	0.430631	0.438642	1.32429	0.394138	3.40292	0.952063
C11orf98 ENSG00000278615	1.64987	1.61138	11.114	0.722236	0.891321	0.0335996	3.78038	1.7843
C12orf10 ENSG00000139637	0.291973	0.779179	0.338941	1.38903	1.83751	1.1594	7.46423	0.688275
C12orf29 ENSG00000133641	0.14966	3.19722	0.318683	0.78776	1.69604	0.793372	1.8681	1.1512
C12orf4 ENSG00000047621	0.837289	0.202099	3.25639	1.27932	1.62231	0.908591	0.175941	2.47642
C12orf40 ENSG00000180116	0.186275	6.73031	0.692424	1.11982	3.07548	3.54784	0.15008	4.94659
C12orf42 ENSG00000179088	1.26207	9.53663	8.82206	1.15255	1.53481	0.52207	1.34659	1.55242
C12orf43 ENSG00000157895	1.00224	2.39175	0.437867	0.643243	1.92183	0.893462	1.61524	2.03357
C12orf45 ENSG00000151131	2.25991	0.86858	0.40991	0.879259	2.99723	3.73629	3.33913	4.36314
C12orf49 ENSG00000111412	0.508211	1.01647	0.130861	2.43196	0.824979	0.326111	0.182527	2.46571
C12orf50 ENSG00000165805	223.606	14.5139	0.527315	0.143063	0.17964	3.50843	6.08363	1.43777
C12orf54 ENSG00000177627	1.02641	0.0928377	0.48752	1.64647	0.744245	3.42222	0.226465	7.12177
C12orf56 ENSG00000185306	0.893893	2.2304	27.1557	0.386223	0.269089	0.238492	0.473158	1.88651
C12orf57 ENSG00000111678	0.133572	0.768577	0.315798	0.609943	0.405923	1.42361	2.27258	3.16671
C12orf60 ENSG00000182993	0.728506	0.0144977	1.17023	0.581654	1.43613	4.38714	1.62392	2.11163
C12orf65 ENSG00000130921	0.782643	3.2107	0.492956	0.174493	4.52092	9.28325	0.237435	1.19552
C12orf66 ENSG00000174206	0.322257	0.45499	0.527203	0.553084	1.64603	0.47639	0.924829	1.06577
C12orf71 ENSG00000214700	2.46759	2.52238	5.93562	0.935858	2.76598	0.248929	0.526287	0.508452
C12orf73 ENSG00000204954	0.151148	1.104	1.32132	3.08484	0.420726	3.49873	0.117269	0.14565
C12orf75 ENSG00000235162	0.518091	0.93791	3.33329	11.4032	0.310393	1.20734	0.233865	0.0401519
C12orf76 ENSG00000174456	0.462625	0.856835	0.974873	1.5743	1.50127	0.210303	5.03889	2.42159
C14orf1 ENSG00000133935	0.43976	2.9864	0.922702	0.423096	1.32632	3.76623	0.272488	0.120474
C14orf105 ENSG00000100557	2.21018	2.70184	1.66561	4.34863	1.34558	0.298622	0.351617	1.78001
C14orf119 ENSG00000179933	0.254538	0.100013	1.67601	0.861051	0.0712831	0.927332	0.931464	0.679325
C14orf132 ENSG00000227051	0.442738	0.200791	1.35281	0.313601	0.351733	0.529272	11.4321	1.12156
C14orf142 ENSG00000170270	0.817111	1.96071	1.40347	0.741496	0.0500727	0.101822	0.195643	1.62761
C14orf159 ENSG00000133943	0.841721	0.309464	1.81246	0.477203	0.413199	2.54527	3.0114	1.71962
C14orf166 ENSG00000087302	0.665925	0.23588	1.92022	0.139657	0.431406	0.721683	0.492695	2.00973
C14orf169 ENSG00000170468	0.581693	0.630437	0.840045	0.268571	1.60396	1.2045	0.273404	0.0352367
C14orf178 ENSG00000197734	1.15184	4.47249	5.46558	0.937742	0.338056	0.635829	2.34061	8.24985
C14orf180 ENSG00000184601	0.138299	0.285834	1.58524	3.53211	2.77304	0.967862	1.9326	0.332752
C14orf2 ENSG00000156411	2.90014	0.852631	3.2282	2.13911	0.379004	0.292908	1.07243	1.10245
C14orf28 ENSG00000179476	0.22185	0.417368	0.873138	0.363388	0.919058	2.50105	12.5616	0.241607
C14orf37 ENSG00000139971	0.20133	0.819228	0.297582	5.72097	0.391546	9.55716	2.74705	7.35996
C14orf39 ENSG00000179008	1.00081	3.63829	0.293979	8.48272	0.230251	0.318534	0.909603	8.76828
C14orf79 ENSG00000140104	0.416248	1.02937	0.684767	0.851425	1.07348	1.92567	0.955063	1.0811
C14orf80 ENSG00000185347	1.14618	0.112023	0.107667	1.54103	1.42689	0.249145	1.3015	1.21206
C14orf93 ENSG00000100802	0.601293	0.118659	0.763054	0.424372	0.603306	0.0128257	6.69127	8.1616
C15orf39 ENSG00000167173	0.283016	0.810464	4.2808	2.2571	1.34199	0.731347	4.35234	0.343101
C15orf40 ENSG00000169609	0.976592	0.80208	1.48534	1.03259	0.767549	1.25821	0.255405	1.59053
C15orf41 ENSG00000186073	11.402	0.203481	1.46491	0.832206	0.753397	0.819556	27.2234	0.0418445
C15orf48 ENSG00000166920	2.8204	12.7883	0.470719	2.1907	1.62453	0.269431	0.357484	0.347742
C15orf52 ENSG00000188549	3.05233	0.380942	1.36879	5.67402	1.42175	0.365042	13.7587	5.41475
C15orf53 ENSG00000175779	2.06044	31.5054	2.66577	0.366986	66.6215	0.561228	1.06836	0.600632
C15orf57 ENSG00000128891	0.440475	0.685357	1.10759	1.49711	1.67407	0.00513414	0.640541	1.5008
C15orf59 ENSG00000205363	0.513652	1.18021	0.290895	0.600419	1.55632	0.522824	2.15573	0.651151
C15orf61 ENSG00000189227	3.37543	0.13064	0.10261	0.273706	3.0342	0.424437	1.69649	2.47694
C15orf62 ENSG00000188277	12.9224	3.22036	3.43387	167.854	5.41651	1.40623	6.58345	0.0413904
C15orf65 ENSG00000261652	0.926903	0.589395	0.627702	1.90792	0.932884	9.45065	0.842378	0.307549
C16orf13 ENSG00000130731	1.60413	1.96686	1.05197	0.165119	1.56509	0.771956	0.162116	1.88404
C16orf45 ENSG00000166780	2.06197	0.77836	1.71675	0.364061	3.97802	2.98475	4.17744	1.19244
C16orf46 ENSG00000166455	0.9316	2.55523	1.18379	1.09571	0.654294	2.14498	4.77101	1.5265
C16orf52 ENSG00000185716	1.2796	0.545406	1.70197	0.0206007	1.33	6.31395	1.39405	0.130085
C16orf54 ENSG00000185905	0.181193	32.55	5.47676	0.121819	2.77262	0.694419	0.394315	1.66911
C16orf58 ENSG00000140688	0.147029	0.137212	0.681387	0.794465	0.484888	0.382221	1.09492	4.42062
C16orf59 ENSG00000162062	2.04574	1.13033	0.304821	0.820941	0.329807	7.00516	1.35564	2.36879
C16orf62 ENSG00000103544	0.11076	1.10317	4.17503	0.944408	0.623256	1.69991	2.17886	0.31535
C16orf70 ENSG00000125149	1.63686	1.87884	0.512411	1.75476	0.254092	3.39078	0.401949	0.478281
C16orf71 ENSG00000166246	1.55097	2.46142	0.657521	0.0576667	0.0622936	0.611316	1.90538	0.0973218
C16orf72 ENSG00000182831	5.23671	0.276705	0.851971	0.909809	1.03041	2.13792	0.238448	1.27057
C16orf74 ENSG00000154102	1.37297	0.733492	0.402295	0.592964	0.722696	0.609338	4.36264	0.45088
C16orf78 ENSG00000166152	0.389705	8.9483	1.1389	5.29786	2.86446	2.48655	12.4131	13.8118
C16orf86 ENSG00000159761	0.319321	0.847407	1.14528	2.74457	1.87941	2.26416	0.940095	1.04397
C16orf87 ENSG00000155330	203.38	1.35774	0.527701	1.24339	0.512335	1.76223	1.19613	1.03718
C16orf89 ENSG00000153446	1.04368	0.226189	1.38558	4.36763	0.923517	2.37349	2.73942	0.576571
C16orf91 ENSG00000174109	0.393185	1.74586	0.142894	3.85425	2.90637	0.322699	1.15003	2.68128
C16orf92 ENSG00000167194	13.0125	2.74486	3.99809	0.846366	0.401704	0.0968068	0.16954	12.5937
C16orf95 ENSG00000260456	0.329412	2.277	0.47695	0.264553	300.445	0.657588	0.502047	1.02388
C16orf96 ENSG00000205832	1.60861	0.403565	2.35513	0.352314	0.659451	0.364228	1.36261	9.97424
C17orf105 ENSG00000231256	1.11186	1.8735	0.9038	1.37694	0.583791	1.23567	0.243654	0.0574673
C17orf107 ENSG00000205710	2.9533	0.340103	0.0718986	9.50285	1.79694	1.12994	1.14576	0.612913
C17orf49 ENSG00000258315	0.182834	0.783907	0.676578	0.128596	3.2685	2.24235	1.2106	7.05902
C17orf51 ENSG00000212719	0.378812	0.150879	0.335478	5.43665	4.36747	1.31181	0.791419	0.93882
C17orf53 ENSG00000125319	1.39443	1.24876	0.653168	0.73514	0.179607	4.90339	5.93949	0.773132
C17orf58 ENSG00000186665	0.625492	0.648015	0.441772	1.58193	0.217099	0.874107	0.509647	0.77691
C17orf62 ENSG00000178927	2.92024	0.141731	0.260727	1.1738	4.89889	0.911313	2.64766	1.43105
C17orf64 ENSG00000141371	2.39466	0.592061	3.59963	10.3029	3.05152	0.535688	0.446082	0.778493
C17orf67 ENSG00000214226	1.15652	0.0902521	0.186226	0.191735	1.03807	2.4344	0.232775	8.58151
C17orf74 ENSG00000184560	164.534	7.76318	0.703151	2.4704	0.244504	2.62567	1.49473	7.53124
C17orf75 ENSG00000108666	1.62301	1.66062	0.601432	3.98441	3.0882	0.704114	1.44614	7.59602
C17orf78 ENSG00000278505	0.748394	1.91807	0.443833	0.530613	1.25662	0.796004	1.43647	1.91082
C17orf80 ENSG00000141219	0.797724	0.430843	0.302882	0.911371	0.20254	1.03157	0.568227	70.2485
C17orf89 ENSG00000224877	0.636997	0.787909	0.194325	0.747304	0.469176	1.01963	0.119593	0.711838
C17orf96 ENSG00000273604	5.17574	0.360055	0.457451	1.22698	0.32157	0.240402	1.89648	7.35228
C17orf97 ENSG00000187624	2.89103	1.68842	0.775774	0.759443	0.860058	0.0364347	0.532096	0.759568
C17orf98 ENSG00000275489	0.359588	17.4826	1.29138	4.76445	0.909765	1.00093	3.46878	21.0521
C17orf99 ENSG00000187997	1.33431	2.16259	1.05559	16.4171	0.101568	0.137334	1.19056	0.400222
C18orf21 ENSG00000141428	0.317178	2.01724	1.15322	0.625143	0.0257162	0.422517	1.65433	1.35389
C18orf25 ENSG00000152242	1.52618	3.01288	1.16322	0.157491	4.52984	0.340114	1.04361	0.179764
C18orf32 ENSG00000177576	0.109528	1.17577	0.152398	4.44412	1.22685	0.659224	0.0944875	0.566798
C18orf54 ENSG00000166845	1.27686	1.74066	1.31872	0.441706	2.19958	1.08849	3.63686	0.112638
C18orf63 ENSG00000206043	0.269956	0.956215	2.4045	0.970653	20.1051	0.699902	12.4123	19.0891
C18orf8 ENSG00000141452	7.81839	0.175919	0.219648	2.77562	2.58001	0.685753	0.773973	2.79944
C19orf12 ENSG00000131943	0.295367	0.414484	1.84855	0.400264	0.600638	0.907197	1.9813	2.23167
C19orf18 ENSG00000177025	0.471054	1.05914	1.87456	0.706403	3.49378	1.45525	1.62023	1.38883
C19orf24 ENSG00000228300	0.119084	1.69114	2.8512	0.905726	1.55366	0.670392	0.37841	0.166481
C19orf25 ENSG00000119559	0.246729	0.728697	1.08208	0.107308	0.324388	2.17189	1.28984	1.14085
C19orf33 ENSG00000167644	1.15351	2.52207	1.97982	0.237555	0.408454	5.3988	0.285515	0.600608
C19orf35 ENSG00000188305	0.340327	2.45145	7.83393	27.8312	51.4597	10.8016	0.64197	0.572979
C19orf38 ENSG00000214212	0.988243	1.07294	0.514095	2.58332	1.26986	1.57708	0.472638	0.675806
C19orf43 ENSG00000123144	0.324294	0.738996	0.390053	0.359658	0.10178	0.0861883	0.271112	1.36701
C19orf44 ENSG00000105072	0.640505	2.39328	4.07203	3.34939	0.585625	1.33062	0.16207	0.132545
C19orf45 ENSG00000198723	28.546	0.235541	1.20505	4.0642	15.4102	1.20089	3.85796	0.622593
C19orf47 ENSG00000160392	0.388165	0.515217	0.025227	0.505697	0.58649	0.497366	0.168429	0.141398
C19orf48 ENSG00000167747	0.0410299	0.752268	1.1805	0.459327	0.595215	0.253713	0.259449	1.29537
C19orf52 ENSG00000142444	2.34198	1.23285	0.277176	1.48563	0.352988	0.343331	0.933685	0.358036
C19orf53 ENSG00000104979	1.19333	0.958937	0.581165	0.371783	0.0608512	1.33042	2.14078	2.76185
C19orf54 ENSG00000188493	1.89158	0.135393	2.10098	0.862205	0.590173	0.541817	3.64874	1.18021
C19orf57 ENSG00000132016	0.287521	1.7268	1.57698	0.416213	1.1027	1.05202	2.86412	0.632664
C19orf60 ENSG00000006015	0.268645	2.39987	0.151627	2.91313	0.21804	0.534729	0.814385	2.36172
C19orf66 ENSG00000130813	0.161741	1.14671	0.228082	5.16222	0.587961	2.15966	3.40772	1.20987
C19orf67 ENSG00000188032	1.0516	4.39486	0.95918	1.716	4.19191	4.45628	0.721857	1.3923
C19orf68 ENSG00000185453	0.217967	1.33746	3.01289	1.82543	1.46036	0.407157	2.19809	0.429863
C19orf70 ENSG00000174917	1.37661	0.0160322	1.60043	0.263292	0.12459	0.542932	1.61719	0.592983
C19orf71 ENSG00000183397	0.181274	1.81874	1.06297	1.00319	10.0451	0.242665	1.11114	3.0968
C19orf73 ENSG00000221916	4.40921	7.46999	1.72371	1.49816	0.192452	1.25993	0.497145	2.65463
C19orf81 ENSG00000235034	3.56431	0.259671	0.103258	0.127415	0.895458	2.6168	0.811122	1.37016
C19orf84 ENSG00000262874	3.37023	1.17566	5.47875	3.81419	2.27622	0.81454	2.7133	0.460181
C1D ENSG00000197223	2.89015	1.13968	2.36041	0.192466	3.2116	0.412476	1.58272	0.469155
C1GALT1 ENSG00000106392	3.03876	0.457898	0.154736	1.09152	2.23551	1.10067	2.15183	0.0715814
C1GALT1C1 ENSG00000171155	0.437572	4.91055	0.851163	0.72236	0.3843	0.84835	2.40387	0.740612
C1GALT1C1L ENSG00000223658	13.2536	0.323566	3.33614	28.4805	7.59966	8.84788	1.23839	29.1017
C1QA ENSG00000173372	0.0979074	0.526166	0.555526	7.19584	1.12258	0.522734	2.01497	0.291753
C1QB ENSG00000173369	1.03012	1.42667	0.215367	0.275222	2.52793	0.357658	0.497321	0.75401
C1QBP ENSG00000108561	0.492352	3.00566	0.412016	0.410083	0.0982049	0.118115	0.292175	1.1066
C1QC ENSG00000159189	0.684294	0.143557	0.352288	1.24802	0.429543	0.857178	1.35523	0.275464
C1QL1 ENSG00000131094	0.0613566	0.135067	3.54648	1.06282	0.0161996	0.627083	3.87657	0.815774
C1QL2 ENSG00000144119	6.27236	0.678234	2.01677	1.31902	0.433725	0.353339	4.50265	0.783393
C1QL3 ENSG00000165985	0.181079	0.139453	9.6571	1.50014	0.848325	0.395891	0.269137	2.4002
C1QL4 ENSG00000186897	1.68949	12.9049	0.712815	6.5391	10.1315	0.132637	4.65911	1.67245
C1QTNF1 ENSG00000173918	0.191316	0.340079	0.744133	1.58067	6.27108	1.64169	2.96418	0.0652865
C1QTNF2 ENSG00000145861	0.147585	0.815374	1.36077	0.438804	1.85522	0.899006	0.965438	3.43989
C1QTNF3 ENSG00000082196	0.278602	2.45287	0.413917	0.607612	1.14201	0.931952	8.756	0.376768
C1QTNF4 ENSG00000172247	2.84612	0.0666824	2.36805	0.898267	1.64785	4.06958	1.71162	3.54603
C1QTNF5 ENSG00000223953	4.94009	2.29217	10.4853	1.12465	1.14491	2.06823	11.0118	0.710923
C1QTNF6 ENSG00000133466	0.248426	0.0256968	1.89736	0.434814	1.02044	17.1301	0.648319	0.286007
C1QTNF7 ENSG00000163145	1.70668	2.22347	0.242088	1.51387	0.283665	2.85768	0.554214	0.084484
C1QTNF9 ENSG00000240654	0.380836	1.11728	1.43834	9.88845	0.903537	4.06271	0.326771	3.62701
C1QTNF9B ENSG00000205863	0.17754	2.392	1.342	3.24293	9.88533	1.01665	1.76145	2.85519
C1QTNF9B-AS1 ENSG00000281899	0.613817	2.5597	0.582856	1.53589	0.0573282	0.437462	0.953722	0.658109
C1R ENSG00000159403	0.943322	0.337778	1.12877	0.295353	2.48359	2.03675	1.08744	0.280757
C1RL ENSG00000139178	2.04222	1.00931	1.0927	0.158226	1.92277	0.329025	0.324409	0.432983
C1S ENSG00000182326	4.49364	0.284026	0.371706	2.51121	1.63931	0.478576	2.59204	0.128464
C1orf101 ENSG00000179397	0.122584	11.1545	2.87212	16.922	1.43087	84.4738	4.77829	1.70722
C1orf105 ENSG00000180999	0.606844	538.55	0.113107	0.608276	0.463508	2.8275	36.7144	1.48125
C1orf106 ENSG00000163362	6.40553	0.521791	3.82288	0.306335	18.3091	1.32252	1.0756	0.43687
C1orf109 ENSG00000116922	37.2175	2.36912	2.22268	2.92088	1.12736	11.2288	0.612458	0.29042
C1orf112 ENSG00000000460	5.85333	2.33144	0.143395	3.31155	1.8511	1.72437	0.372837	0.113177
C1orf115 ENSG00000162817	0.221005	3.04554	0.34322	0.639781	11.0582	0.606586	1.48651	1.22571
C1orf116 ENSG00000182795	2.08226	1.26773	0.430173	1.59259	3.0766	1.2292	1.86521	0.645793
C1orf122 ENSG00000197982	1.47119	1.12211	0.252455	1.02152	0.219215	0.869539	0.0275887	0.96398
C1orf123 ENSG00000162384	0.382339	1.33758	0.0437247	1.29187	4.04124	1.43792	2.17241	0.789211
C1orf127 ENSG00000175262	2.96544	2.51462	0.325645	0.921285	0.942672	0.585658	4.2582	1.99117
C1orf131 ENSG00000143633	0.248566	0.9578	0.128402	0.98565	1.353	6.28895	1.08222	0.662349
C1orf141 ENSG00000203963	0.962526	2.38311	3.1085	1.45101	1.06154	0.912819	1.79026	0.217827
C1orf145 ENSG00000162913	5.83249	0.894463	0.387503	2.25083	1.09316	0.937876	4.42958	1.65155
C1orf158 ENSG00000157330	27.6156	32.5421	4.11512	0.141746	0.122548	3.60652	1.17965	3.47292
C1orf159 ENSG00000131591	0.448408	1.02934	0.636948	0.69235	1.09783	0.640436	0.587303	1.0691
C1orf162 ENSG00000143110	0.170393	0.455616	1.64979	0.440329	0.372832	0.383577	0.0303167	1.00023
C1orf167 ENSG00000215910	1.78563	1.35871	11.4997	6.5972	0.357026	0.678359	1.76738	0.419473
C1orf168 ENSG00000187889	15.773	0.414594	1.29252	0.0688251	1.43424	3.31387	0.554465	3.68281
C1orf174 ENSG00000198912	0.420216	3.66024	0.871006	0.311558	0.985459	1.26403	0.825706	1.81539
C1orf186 ENSG00000263961	0.936697	14.3655	3.88959	1.77185	37.7509	0.0657809	1.21403	1.02331
C1orf194 ENSG00000179902	9.75485	0.892259	4.31637	3.60582	0.414963	2.40235	4.12106	4.38576
C1orf198 ENSG00000119280	0.56976	0.959775	1.07698	1.32988	0.0720759	0.207709	2.09762	0.924209
C1orf204 ENSG00000188004	1.79824	0.471206	1.10594	0.371795	0.11916	2.01052	8.63574	55.3187
C1orf21 ENSG00000116667	2.17358	2.07193	2.54378	0.574063	0.461179	1.58514	0.710786	0.142966
C1orf210 ENSG00000253313	0.325356	1.87114	9.34836	0.215248	0.282538	1.88462	0.767884	12.8846
C1orf216 ENSG00000142686	0.283445	0.59217	3.23887	0.632343	0.854302	0.508035	0.54435	1.41636
C1orf226 ENSG00000239887	4.46989	7.6609	1.00168	1.98968	0.379287	1.29042	0.965534	0.556747
C1orf228 ENSG00000198520	0.427572	1.44083	0.862194	0.442415	0.267054	1.38287	29.0707	0.14298
C1orf234 ENSG00000227868	5.27986	0.517343	15.0216	0.220438	0.661335	4.2607	0.311332	1.10266
C1orf27 ENSG00000157181	0.166294	0.322244	1.13851	1.50017	1.69155	1.45813	0.601412	0.757348
C1orf35 ENSG00000143793	1.22581	3.92733	0.094546	3.8623	0.760291	0.234799	0.390698	0.790831
C1orf43 ENSG00000143612	0.418078	0.429938	0.589533	0.311303	0.407088	0.125999	0.573142	0.704317
C1orf50 ENSG00000164008	1.33764	1.90576	0.162219	0.472419	0.153313	0.183372	2.5829	3.07561
C1orf52 ENSG00000162642	2.11892	1.37892	0.918665	3.29536	0.471132	1.14731	0.438589	1.54923
C1orf53 ENSG00000203724	0.287369	1.22524	5.28961	0.206483	0.548877	0.188903	0.368082	0.950158
C1orf54 ENSG00000118292	9.34823	0.202992	3.50392	0.442791	0.171886	1.46308	1.3083	2.00115
C1orf56 ENSG00000143443	2.17693	0.734739	0.301387	1.32412	2.43253	2.70482	0.299167	1.13526
C1orf61 ENSG00000125462	0.114642	0.38135	2.30773	0.231725	0.0474785	35.2341	0.127619	2.44807
C1orf64 ENSG00000183888	0.374759	0.28046	1.48855	2.15538	509.237	15.3068	2.8711	0.0814931
C1orf74 ENSG00000162757	0.248846	0.328941	0.900316	2.99067	0.434671	2.64266	0.803398	5.30662
C1orf94 ENSG00000142698	3.41659	0.417433	0.311636	0.479161	0.198376	4.81545	5.43723	0.0460895
C2 ENSG00000166278	0.698496	0.524772	2.94971	0.787101	0.323365	0.154757	1.30337	1.42139
C20orf144 ENSG00000149609	1.81612	2.70245	0.14928	0.142002	2.82538	0.866864	1.19725	0.312808
C20orf194 ENSG00000088854	0.669517	5.95781	1.13321	0.1184	2.77948	2.45593	0.442896	3.16474
C20orf196 ENSG00000171984	5.87281	1.14755	2.69402	0.19263	0.804753	0.674464	1.14491	4.36925
C20orf24 ENSG00000101084	1.04759	0.093613	0.891018	0.437582	0.643203	3.13799	1.73445	0.212678
C20orf27 ENSG00000101220	1.17573	1.3213	7.96431	0.523943	1.55529	0.965901	0.806818	1.78522
C20orf96 ENSG00000196476	0.349363	4.01933	0.842122	0.742013	0.304289	2.08522	0.599503	1.17726
C21orf2 ENSG00000160226	1.94366	0.625527	2.12406	0.27936	0.690157	0.159779	0.719488	1.14467
C21orf33 ENSG00000160221	3.24196	0.427365	0.484754	0.504303	0.284119	3.08413	30.5596	2.38218
C21orf58 ENSG00000160298	2.0612	0.591995	1.23748	0.864568	0.364423	2.27067	0.622379	2.10325
C21orf59 ENSG00000159079	3.86595	0.372539	0.0578826	0.0487801	0.0575149	1.42862	1.49751	0.706739
C21orf91 ENSG00000154642	1.83967	0.391596	1.10203	0.579595	1.67606	0.101129	1.45383	1.06586
C22orf15 ENSG00000169314	1.51164	1.0331	10.9823	4.70077	0.11008	1.03911	1.44265	4.05554
C22orf23 ENSG00000128346	0.581306	1.03591	0.154605	0.32845	0.527667	0.446515	7.96879	0.321128
C22orf29 ENSG00000215012	3.56998	1.21671	0.938044	0.719005	0.0734698	0.644561	0.33419	1.96032
C22orf31 ENSG00000100249	3.0648	1.26375	0.95159	12.8712	0.962084	0.382646	0.553524	0.140862
C22orf39 ENSG00000242259	0.48339	1.62211	0.998025	0.274546	1.11768	1.9043	2.27709	3.24214
C22orf42 ENSG00000205856	0.338433	0.237634	1.12678	3.0185	0.154387	0.0487352	5.28676	0.348932
C22orf46 ENSG00000184208	0.520456	0.95092	1.53269	0.568609	0.47912	3.41395	9.38828	0.0388584
C2CD2 ENSG00000157617	0.590611	1.46491	1.474	0.628635	0.557475	1.88989	0.371744	1.24761
C2CD2L ENSG00000172375	1.10097	0.264477	0.308913	0.0644641	0.924848	0.378819	1.61451	0.630714
C2CD3 ENSG00000168014	4.85311	6.08309	0.894796	1.39769	1.11063	0.203455	0.0671309	0.218681
C2CD4A ENSG00000198535	0.789787	4.0815	9.16548	1.68657	0.126457	1.1627	2.56134	1.59837
C2CD4B ENSG00000205502	1.00013	1.3627	2.07055	0.571531	1.22087	1.98395	0.146745	0.296745
C2CD4C ENSG00000183186	12.1542	0.257671	1.95892	8.06702	1.4588	0.840574	1.95181	0.183625
C2CD4D ENSG00000225556	0.42364	7.0419	0.365725	0.0878016	17.5022	0.920517	0.567975	1.52387
C2CD5 ENSG00000111731	4.33485	0.516069	0.158022	0.734386	1.45345	0.698889	0.236401	3.36503
C2orf15 ENSG00000273045	3.84121	0.510406	0.440759	1.56813	0.170601	1.43972	1.90811	0.133302
C2orf40 ENSG00000119147	0.315813	0.108157	0.634041	0.792443	1.54125	0.103613	5.94699	0.615489
C2orf42 ENSG00000115998	0.711824	1.83899	1.13253	0.623336	0.561009	2.47987	0.476935	1.34237
C2orf47 ENSG00000162972	6.41547	0.328368	2.00256	0.605879	0.267955	0.926737	1.15732	1.47714
C2orf49 ENSG00000135974	0.306726	6.47196	0.29026	0.755286	1.17799	0.191483	0.349319	4.15578
C2orf50 ENSG00000150873	7.21481	3.80328	4.8262	1.51115	15.7498	0.661965	0.127516	1.03921
C2orf54 ENSG00000172478	9.04653	0.71726	2.65899	0.407443	0.363589	2.04222	20.4962	0.191295
C2orf66 ENSG00000187944	3.70034	1.30537	24.0802	0.400215	2.10682	38.9702	2.89357	9.69865
C2orf68 ENSG00000168887	1.34351	0.515119	0.410148	0.940046	0.228115	0.156934	0.625633	1.387
C2orf69 ENSG00000178074	0.104409	3.49215	0.341506	0.84271	0.942742	0.200874	1.0775	1.45654
C2orf70 ENSG00000173557	1.85383	0.187848	0.739574	6.93883	1.44416	0.421952	0.8622	1.23179
C2orf71 ENSG00000179270	1.43419	1.54318	1.13677	3.10542	40.0786	24.5242	38.8124	0.820203
C2orf72 ENSG00000204128	1.21368	0.957428	0.697196	0.779218	0.744832	0.381582	0.095763	0.303509
C2orf73 ENSG00000177994	0.371874	1.14888	2.71127	23.3415	0.745631	2.91144	2.49977	2.17447
C2orf74 ENSG00000237651	18.1354	1.37343	0.893217	8.66567	2.78883	2.05511	0.0877511	1.66353
C2orf76 ENSG00000186132	6.14053	0.379734	30.234	2.02595	7.04625	11.1046	0.373337	9.13823
C2orf78 ENSG00000187833	0.622302	0.309862	3.61896	1.2599	2.2225	2.70539	0.230224	3.4504
C2orf80 ENSG00000188674	0.394951	10.3957	98.5149	0.89992	3.15147	3.38711	58.7825	6.4382
C2orf81 ENSG00000159239	0.626297	0.626391	1.49825	1.1465	0.264672	0.584797	6.07408	1.52897
C2orf82 ENSG00000182600	1.33268	1.86935	0.844487	0.323735	1.04316	3.44457	0.0885596	0.17631
C2orf83 ENSG00000042304	0.249297	0.354399	2.39215	5.55312	1.9902	4.55942	0.771354	0.386344
C2orf88 ENSG00000187699	0.38188	0.392339	0.662004	2.43352	4.7719	1.72887	3.12393	0.430208
C3 ENSG00000125730	0.901124	1.15386	1.31011	2.85937	0.145615	5.00338	0.187601	0.195908
C3AR1 ENSG00000171860	1.65268	2.37501	0.535988	0.332779	0.0549925	1.21082	3.38047	3.85241
C3orf14 ENSG00000114405	0.531115	7.59711	0.998759	0.329938	1.87273	1.49199	3.71368	0.615242
C3orf18 ENSG00000088543	0.155733	0.465873	0.217119	1.21262	1.12561	0.363496	0.103895	2.90022
C3orf20 ENSG00000131379	0.795017	0.485569	6.87272	5.19738	0.709596	20.6126	2.44489	3.11013
C3orf22 ENSG00000180697	2.99473	27.7014	4.8458	3.09311	229.952	2.25109	3.84686	4.60871
C3orf33 ENSG00000174928	0.461406	0.745303	0.351164	0.529214	0.514548	0.393706	0.531759	1.65417
C3orf36 ENSG00000221972	41.2875	1.16762	0.141064	0.517888	0.150082	5.78092	9.35165	0.461677
C3orf38 ENSG00000179021	1.49091	0.328302	0.239261	3.85952	4.49612	0.369072	0.170407	2.27629
C3orf49 ENSG00000163632	3.99255	10.4947	6.89132	6.32231	1.71923	11.9678	0.0530735	0.174253
C3orf52 ENSG00000114529	1.59294	5.71937	0.805653	0.495654	0.437659	2.28032	0.9176	0.43545
C3orf58 ENSG00000181744	1.96793	0.432971	0.285686	0.114609	0.444301	2.21835	2.98782	1.63767
C3orf62 ENSG00000188315	0.801457	1.19682	0.470885	0.84892	1.02018	0.649101	1.67932	0.618374
C3orf70 ENSG00000187068	0.389135	1.12056	5.53319	4.86718	1.83539	0.540254	0.229296	0.994638
C3orf80 ENSG00000180044	0.511561	2.00486	0.720758	1.40815	3.27547	3.54425	4.00557	2.53211
C4A ENSG00000244731	0.531452	0.175531	0.570114	0.90233	0.352881	1.0628	1.0094	1.3237
C4B ENSG00000224389	0.5648	1.37642	0.709372	3.49908	0.140607	0.482096	1.7732	0.0862624
C4BPA ENSG00000123838	25.7571	0.131853	2.04169	1.01543	0.806549	0.327821	0.267654	1.65923
C4BPB ENSG00000123843	13.0761	2.15649	1.74456	0.267264	3.67622	0.627906	0.449752	1.71045
C4orf17 ENSG00000138813	0.361397	7.68253	1.37414	9.20931	4.35756	27.7911	0.56239	0.163916
C4orf19 ENSG00000154274	4.62422	0.422216	0.361812	0.794314	7.43349	0.415119	0.600554	0.226578
C4orf22 ENSG00000197826	6.94121	0.0816424	2.31013	0.500057	0.88407	2.71104	0.105594	0.343581
C4orf3 ENSG00000164096	4.1628	0.394802	0.757433	2.57938	3.21765	0.350237	0.940539	4.95998
C4orf32 ENSG00000174749	3.31595	1.77988	0.669379	2.43582	1.18072	0.878746	2.07253	3.01801
C4orf33 ENSG00000151470	3.15834	0.120908	1.79447	1.83495	6.58509	1.30581	1.26966	0.661566
C4orf36 ENSG00000163633	1.58742	4.4126	1.24504	2.4825	0.0218061	0.823868	0.879656	3.15984
C4orf46 ENSG00000205208	8.21751	3.91326	0.290615	2.41669	0.665826	0.301861	0.625516	0.627531
C4orf48 ENSG00000243449	1.12333	2.76209	1.43851	0.74943	1.70986	0.251009	3.07714	0.501636
C4orf50 ENSG00000181215	0.795047	0.884494	0.913762	997.2	5.39833	0.426554	5.21035	1.49201
C5 ENSG00000106804	6.4564	3.29045	1.72592	0.258613	4.07201	0.255233	1.16791	1.09836
C5AR1 ENSG00000197405	0.723663	2.70811	1.65037	0.653425	0.815204	0.697123	2.26663	0.485669
C5AR2 ENSG00000134830	0.0860234	1.48407	0.583634	22.8958	0.362987	0.426972	1.00646	0.748102
C5orf15 ENSG00000113583	1.23441	0.884771	0.498118	0.0139958	0.516871	0.444879	1.32268	6.17759
C5orf22 ENSG00000082213	0.566742	0.502879	0.466399	1.98258	0.532269	0.737866	0.552815	2.87097
C5orf24 ENSG00000181904	1.70694	1.398	0.0601453	1.25014	0.274332	0.164605	0.753446	0.331548
C5orf30 ENSG00000181751	0.0427424	0.663821	0.126824	3.4156	0.648543	0.331852	3.94156	0.15894
C5orf34 ENSG00000172244	2.18278	0.290445	11.7127	0.309114	0.99501	45.7761	0.710222	2.2892
C5orf38 ENSG00000186493	0.102178	0.500599	2.59211	0.120121	0.0743209	1.30988	1.1094	1.17323
C5orf42 ENSG00000197603	1.58601	1.93962	1.08119	0.307122	0.0522081	0.886786	3.07391	3.50295
C5orf45 ENSG00000161010	2.10467	0.206303	2.23173	2.0241	1.46404	0.23318	0.646329	0.466786
C5orf46 ENSG00000178776	0.593759	0.928643	0.483736	1.02148	0.659998	13.1202	8.02663	7.53708
C5orf49 ENSG00000215217	1.43688	0.569621	8.92946	1.87619	0.0931919	0.336466	0.404041	0.946588
C5orf51 ENSG00000205765	0.588456	0.256536	1.23981	2.85295	0.490227	0.33423	0.175254	0.139928
C5orf52 ENSG00000187658	0.0472626	0.84857	0.278966	0.0900849	1.27936	3.27894	12.0802	1.75844
C5orf56 ENSG00000197536	6.52618	1.51123	0.372996	1.2743	1.01577	0.019938	2.29653	1.73684
C5orf63 ENSG00000164241	9.67203	8.85509	0.836367	0.100561	0.391398	1.20284	0.441239	15.5002
C6 ENSG00000039537	0.413035	2.69556	0.137425	34.7399	0.154506	1.59335	13.808	0.0357044
C6orf1 ENSG00000186577	0.0558705	1.48272	0.109123	0.371106	1.21627	2.47973	1.40888	2.47718
C6orf106 ENSG00000196821	2.60635	0.307454	0.604603	0.265556	1.27169	0.503445	0.837518	1.00393
C6orf118 ENSG00000112539	0.0785867	2.74086	1.38942	2.19851	2.21867	0.275043	1.86996	3.50282
C6orf120 ENSG00000185127	0.398255	0.714054	0.595436	0.692633	1.78148	1.85235	0.132413	0.460322
C6orf132 ENSG00000188112	0.196554	0.173661	0.772192	0.873752	0.379005	0.444481	1.0943	0.592742
C6orf136 ENSG00000204564	0.613588	0.2893	2.66734	3.11398	0.443236	0.26751	1.05801	1.50936
C6orf141 ENSG00000197261	2.89493	0.286667	1.22584	0.627604	0.966492	0.376141	1.20927	5.44122
C6orf201 ENSG00000185689	0.75359	0.653222	0.697651	3.35626	4.77621	0.32283	0.254523	11.51
C6orf203 ENSG00000130349	1.22139	21.9796	1.33822	0.607787	0.662487	13.6103	1.32889	0.632527
C6orf223 ENSG00000181577	1.79023	2.94666	5.67253	1.15531	1.10289	2.48002	1.82814	2.10374
C6orf226 ENSG00000221821	0.00069424	1.7649	1.98741	1.7823	1.81311	0.291835	1.14088	0.550481
C6orf25 ENSG00000204420	2.56951	0.886993	7.80467	6.66901	9.15214	0.276011	0.231159	1.96957
C6orf47 ENSG00000204439	1.33455	1.3445	1.22603	1.74891	2.74817	0.372631	0.88008	1.27212
C6orf48 ENSG00000204387	1.60655	0.778964	3.06906	0.988248	1.27237	0.737632	0.425394	3.07307
C6orf52 ENSG00000137434	2.07727	1.03307	0.998784	5.02657	0.335619	2.44708	0.151603	7.03049
C6orf58 ENSG00000184530	1.19087	3.33134	3.9297	0.535833	52.62	2.30959	0.664421	0.212307
C6orf62 ENSG00000112308	0.289468	1.2672	0.592723	0.559667	1.0034	0.877076	4.13454	1.0434
C6orf89 ENSG00000198663	1.20211	1.05954	0.920168	2.55379	1.95318	0.44099	0.0196749	1.05421
C7 ENSG00000112936	0.559524	0.24578	0.0860582	3.81286	0.112736	0.179884	1.04835	0.218878
C7orf25 ENSG00000136197	2.05111	1.32628	2510.95	26.4442	0.430318	1.01695	1.23632	1.29208
C7orf26 ENSG00000146576	2.50918	0.760919	4.68269	1.59203	0.174925	0.636172	1.66879	0.435253
C7orf31 ENSG00000153790	3.68561	1.05904	2.05572	0.281697	0.288814	9.42953	0.560174	4.61623
C7orf34 ENSG00000165131	0.275815	10.4198	0.124909	0.426911	6.15456	0.846847	0.0202821	1.36325
C7orf43 ENSG00000146826	1.76611	0.441675	9.38051	0.780018	1.4162	1.00616	0.149849	1.337
C7orf49 ENSG00000122783	0.721815	0.593709	21.4939	1.26498	0.737928	4.63454	0.66747	1.09171
C7orf50 ENSG00000146540	3.19503	0.297645	1.85186	0.767955	1.1102	0.216134	0.101525	0.914041
C7orf61 ENSG00000185955	0.420561	0.624664	0.738588	5.48559	1.63339	3.53198	1.82412	2.6002
C7orf62 ENSG00000164645	0.66447	0.60028	1.08852	1.46751	6.68813	3.35689	3.75971	0.0604242
C7orf72 ENSG00000164500	2.42819	0.795496	3.0179	0.514761	0.0583178	0.626574	0.618119	2.07289
C7orf73 ENSG00000243317	1.33622	1.31682	3.71419	1.85926	0.409204	0.42487	0.615373	0.500927
C8A ENSG00000157131	0.369689	0.879259	1.64121	1.01172	0.837463	53.0334	2.4686	2.95267
C8G ENSG00000176919	2.02496	0.0454149	0.21354	1.65523	0.234422	2.27076	0.479474	1.6117
C8orf22 ENSG00000168333	1.11972	1.41892	2.40896	0.685992	16.7175	3.9708	0.445024	0.613298
C8orf33 ENSG00000182307	1.11922	0.0488369	1.83664	0.404092	1.89228	0.634835	0.900817	4.35657
C8orf34 ENSG00000165084	1.31411	0.20076	0.146693	3.52914	1.26529	2.8697	0.925762	7.7243
C8orf37 ENSG00000156172	2.94516	4.79321	0.0869446	5.48586	2.38832	2.51315	0.624245	3.06519
C8orf4 ENSG00000176907	2.59293	0.921738	0.0432302	0.63033	1.79262	0.325002	0.141936	0.609033
C8orf44 ENSG00000213865	0.75243	0.239616	1.84348	0.122069	0.742415	0.581142	0.246739	1.01381
C8orf46 ENSG00000169085	0.358115	4.95546	10.8643	0.42009	1.27235	0.719527	7.6359	0.122383
C8orf48 ENSG00000164743	1.11544	25.2097	0.407752	0.501426	409.213	0.149278	0.57585	20.5091
C8orf58 ENSG00000241852	3.35712	1.06423	2.65403	0.327644	1.5606	3.44884	7.91493	0.502862
C8orf59 ENSG00000176731	0.172976	0.596776	1.00602	2.50926	0.463589	0.344688	0.801646	0.859653
C8orf74 ENSG00000171060	2.90548	9.56351	3.23887	3.94617	1.67398	11.1543	11.8038	12.4404
[truncated: 14,779 more rows]
