# Supplementary material for: Spatial maps of prostate cancer transcriptomes reveal an unexplored landscape of heterogeneity
Source: Nat Commun. 2018 Jun 20;9:2419. doi: 10.1038/s41467-018-04724-5 (PMC6010471; doi:10.1038/s41467-018-04724-5)
Supplement: Supplementary file 13 — Supplementary Data 10 [file 41467_2018_4724_MOESM13_ESM.zip › Supplementary Dataset 5/experiment0001-baselinefeature-gamma.tsv]

	Baseline
A1BG ENSG00000121410	0.801007
A1CF ENSG00000148584	1.23973
A2M ENSG00000175899	2.21188
A2ML1 ENSG00000166535	1.37371
A4GALT ENSG00000128274	1.10688
AAAS ENSG00000094914	0.921143
AACS ENSG00000081760	0.777575
AADAC ENSG00000114771	0.909971
AADACL4 ENSG00000204518	0.670481
AADAT ENSG00000109576	0.950418
AAED1 ENSG00000158122	1.02802
AAGAB ENSG00000103591	0.694223
AAK1 ENSG00000115977	1.45615
AAMDC ENSG00000087884	0.728439
AAMP ENSG00000127837	1.22171
AAR2 ENSG00000131043	0.627175
AARD ENSG00000205002	1.31929
AARS ENSG00000090861	0.665971
AARSD1 ENSG00000266967	0.814877
AASDH ENSG00000157426	1.20088
AASDHPPT ENSG00000149313	1.2606
AASS ENSG00000008311	1.54046
AATF ENSG00000275700	0.925975
AATK ENSG00000181409	0.782986
ABAT ENSG00000183044	0.899994
ABC13-47488600E17.1 ENSG00000283199	1.09403
ABC13-47656900H15.1 ENSG00000283566	1.08953
ABCA1 ENSG00000165029	1.12237
ABCA10 ENSG00000154263	0.75389
ABCA12 ENSG00000144452	0.944346
ABCA13 ENSG00000179869	1.1371
ABCA2 ENSG00000107331	0.862949
ABCA3 ENSG00000167972	1.29762
ABCA4 ENSG00000198691	0.86204
ABCA5 ENSG00000154265	0.900114
ABCA6 ENSG00000154262	0.923322
ABCA7 ENSG00000064687	0.730901
ABCA8 ENSG00000141338	0.856677
ABCA9 ENSG00000154258	1.25416
ABCB1 ENSG00000085563	0.869772
ABCB10 ENSG00000135776	0.743166
ABCB11 ENSG00000073734	0.964721
ABCB4 ENSG00000005471	0.784817
ABCB5 ENSG00000004846	0.914286
ABCB6 ENSG00000115657	0.970827
ABCB7 ENSG00000131269	1.32593
ABCB8 ENSG00000197150	1.25945
ABCB9 ENSG00000150967	1.10507
ABCC1 ENSG00000103222	0.967614
ABCC10 ENSG00000124574	1.14262
ABCC11 ENSG00000121270	0.977574
ABCC3 ENSG00000108846	0.809708
ABCC4 ENSG00000125257	1.48478
ABCC5 ENSG00000114770	0.81056
ABCC6 ENSG00000091262	1.13273
ABCC8 ENSG00000006071	1.00677
ABCC9 ENSG00000069431	1.2433
ABCD1 ENSG00000101986	0.914184
ABCD2 ENSG00000173208	1.14073
ABCD3 ENSG00000117528	1.39198
ABCD4 ENSG00000119688	0.928507
ABCE1 ENSG00000164163	1.11601
ABCF1 ENSG00000204574	1.20886
ABCF2 ENSG00000033050	0.936009
ABCF3 ENSG00000161204	0.891162
ABCG1 ENSG00000160179	0.90102
ABCG2 ENSG00000118777	1.09521
ABCG4 ENSG00000172350	1.11187
ABCG5 ENSG00000138075	0.792498
ABHD1 ENSG00000143994	0.87262
ABHD10 ENSG00000144827	0.85762
ABHD11 ENSG00000106077	1.10199
ABHD12 ENSG00000100997	0.711537
ABHD13 ENSG00000139826	0.720863
ABHD14A ENSG00000248487	0.744942
ABHD14B ENSG00000114779	1.19023
ABHD15 ENSG00000168792	1.16202
ABHD16A ENSG00000204427	0.780444
ABHD17A ENSG00000129968	0.812968
ABHD17B ENSG00000107362	1.02971
ABHD17C ENSG00000136379	0.89586
ABHD18 ENSG00000164074	1.27949
ABHD2 ENSG00000140526	0.880281
ABHD3 ENSG00000158201	0.815074
ABHD4 ENSG00000100439	0.983927
ABHD5 ENSG00000011198	0.905752
ABHD6 ENSG00000163686	1.00715
ABHD8 ENSG00000127220	0.870348
ABI1 ENSG00000136754	0.816973
ABI2 ENSG00000138443	0.84021
ABI3 ENSG00000108798	1.26369
ABI3BP ENSG00000154175	1.11095
ABL1 ENSG00000097007	0.703601
ABL2 ENSG00000143322	1.59347
ABLIM1 ENSG00000099204	0.749452
ABLIM2 ENSG00000163995	0.837918
ABLIM3 ENSG00000173210	0.859449
ABO ENSG00000175164	0.699837
ABR ENSG00000159842	0.63945
ABRA ENSG00000174429	0.8948
ABRACL ENSG00000146386	1.03385
ABT1 ENSG00000146109	1.26388
ABTB1 ENSG00000114626	1.21527
ABTB2 ENSG00000166016	1.08083
AC004158.1 ENSG00000280264	0.888756
AC004381.6 ENSG00000005189	1.03129
AC004754.3 ENSG00000269881	1.29941
AC004813.1 ENSG00000279777	1.00401
AC004824.1 ENSG00000280226	0.915968
AC005281.1 ENSG00000226690	1.07703
AC005477.1 ENSG00000280188	0.745468
AC005480.1 ENSG00000279461	1.10997
AC006116.20 ENSG00000267710	0.764341
AC006386.1 ENSG00000279115	1.02156
AC006994.3 ENSG00000279317	0.908261
AC007906.1 ENSG00000279018	0.856711
AC008074.1 ENSG00000279644	0.927947
AC008522.1 ENSG00000279232	0.74063
AC008686.1 ENSG00000280221	0.879306
AC008759.1 ENSG00000279471	0.918588
AC008914.1 ENSG00000279768	0.743978
AC009014.3 ENSG00000271824	0.822145
AC010731.4 ENSG00000235118	0.951451
AC012005.1 ENSG00000279274	0.943901
AC013461.1 ENSG00000091436	0.939095
AC016549.1 ENSG00000281325	1.16979
AC021106.1 ENSG00000279386	1.066
AC024060.1 ENSG00000281584	0.950511
AC025335.1 ENSG00000179859	0.801242
AC069063.2 ENSG00000279380	0.910851
AC073657.1 ENSG00000279937	0.845153
AC074033.1 ENSG00000281137	0.91585
AC087350.1 ENSG00000281527	0.913079
AC090498.1 ENSG00000279483	1.20941
AC104981.1 ENSG00000278938	0.796891
AC105009.1 ENSG00000281855	0.808785
AC105052.1 ENSG00000279168	1.00874
AC110615.1 ENSG00000279909	1.20705
AC113404.1 ENSG00000254893	1.22289
AC118758.1 ENSG00000268187	0.822979
AC131097.4 ENSG00000216921	1.06441
AC131263.1 ENSG00000280550	0.852907
AC138517.6 ENSG00000283288	0.88352
AC138969.4 ENSG00000183889	0.818964
AC241377.1 ENSG00000281741	1.22078
AC241585.1 ENSG00000281571	1.01933
AC242988.1 ENSG00000278939	0.873193
AC243756.1 ENSG00000270339	0.670475
AC245100.1 ENSG00000280649	1.32012
ACAA1 ENSG00000060971	1.01306
ACAA2 ENSG00000167315	0.608315
ACACA ENSG00000278540	0.73382
ACACB ENSG00000076555	0.900065
ACAD10 ENSG00000111271	0.875181
ACAD11 ENSG00000240303	0.944739
ACAD8 ENSG00000151498	0.866445
ACAD9 ENSG00000177646	0.789961
ACADL ENSG00000115361	0.677369
ACADM ENSG00000117054	0.520012
ACADS ENSG00000122971	0.940857
ACADSB ENSG00000196177	0.974688
ACADVL ENSG00000072778	1.01885
ACAN ENSG00000157766	0.736082
ACAP1 ENSG00000072818	1.32177
ACAP2 ENSG00000114331	1.18222
ACAP3 ENSG00000131584	1.22046
ACAT1 ENSG00000075239	0.61223
ACAT2 ENSG00000120437	0.68889
ACBD3 ENSG00000182827	1.34414
ACBD4 ENSG00000181513	1.16478
ACBD5 ENSG00000107897	0.801452
ACBD6 ENSG00000230124	1.01736
ACCS ENSG00000110455	0.988333
ACCSL ENSG00000205126	0.918813
ACD ENSG00000102977	0.884718
ACE ENSG00000159640	0.852214
ACE2 ENSG00000130234	0.753986
ACER1 ENSG00000167769	0.978576
ACER2 ENSG00000177076	1.10862
ACER3 ENSG00000078124	0.80095
ACHE ENSG00000087085	1.62168
ACIN1 ENSG00000100813	1.18899
ACKR1 ENSG00000213088	0.943306
ACKR2 ENSG00000144648	1.00847
ACKR3 ENSG00000144476	0.710672
ACKR4 ENSG00000129048	1.0762
ACLY ENSG00000131473	1.00213
ACMSD ENSG00000153086	1.25276
ACO1 ENSG00000122729	1.0509
ACO2 ENSG00000100412	0.707296
ACOD1 ENSG00000102794	0.904908
ACOT1 ENSG00000184227	0.69425
ACOT11 ENSG00000162390	1.00722
ACOT12 ENSG00000172497	1.50989
ACOT13 ENSG00000112304	0.868255
ACOT2 ENSG00000119673	0.739388
ACOT4 ENSG00000177465	0.990554
ACOT7 ENSG00000097021	0.59137
ACOT8 ENSG00000101473	1.2449
ACOT9 ENSG00000123130	0.744966
ACOX1 ENSG00000161533	0.986736
ACOX2 ENSG00000168306	1.09625
ACOX3 ENSG00000087008	0.94169
ACOXL ENSG00000153093	1.19375
ACP1 ENSG00000143727	0.829247
ACP2 ENSG00000134575	1.44557
ACP5 ENSG00000102575	1.25647
ACP6 ENSG00000162836	1.24681
ACP7 ENSG00000183760	0.821387
ACPP ENSG00000014257	1.20917
ACPT ENSG00000142513	0.88377
ACR ENSG00000100312	1.02953
ACRBP ENSG00000111644	1.04251
ACRC ENSG00000147174	0.992233
ACSBG1 ENSG00000103740	0.930288
ACSBG2 ENSG00000130377	1.18647
ACSF2 ENSG00000167107	0.949204
ACSF3 ENSG00000176715	0.709469
ACSL1 ENSG00000151726	0.537984
ACSL3 ENSG00000123983	0.986478
ACSL4 ENSG00000068366	0.759407
ACSL5 ENSG00000197142	0.718192
ACSL6 ENSG00000164398	0.903646
ACSM1 ENSG00000166743	0.740089
ACSM2A ENSG00000183747	0.870252
ACSM2B ENSG00000066813	0.912011
ACSM3 ENSG00000005187	0.956082
ACSM4 ENSG00000215009	0.920556
ACSM5 ENSG00000183549	1.21576
ACSM6 ENSG00000173124	1.08619
ACSS1 ENSG00000154930	0.856566
ACSS2 ENSG00000131069	0.80669
ACSS3 ENSG00000111058	0.837762
ACTA1 ENSG00000143632	1.03552
ACTA2 ENSG00000107796	1.15562
ACTB ENSG00000075624	3.10377
ACTBL2 ENSG00000169067	1.13329
ACTC1 ENSG00000159251	0.765866
ACTG1 ENSG00000184009	1.81935
ACTG2 ENSG00000163017	1.81608
ACTL10 ENSG00000182584	1.1407
ACTL6A ENSG00000136518	0.860538
ACTL6B ENSG00000077080	0.881029
ACTN1 ENSG00000072110	1.13369
ACTN2 ENSG00000077522	0.972569
ACTN3 ENSG00000248746	1.05363
ACTN4 ENSG00000130402	1.60756
ACTR10 ENSG00000131966	0.973106
ACTR1A ENSG00000138107	1.16627
ACTR1B ENSG00000115073	0.732426
ACTR2 ENSG00000138071	0.79218
ACTR3 ENSG00000115091	1.00167
ACTR3B ENSG00000133627	0.839616
ACTR3C ENSG00000106526	0.67704
ACTR5 ENSG00000101442	0.895673
ACTR6 ENSG00000075089	1.14539
ACTR8 ENSG00000113812	1.15776
ACTRT3 ENSG00000184378	1.20525
ACVR1 ENSG00000115170	1.34398
ACVR1B ENSG00000135503	1.21101
ACVR1C ENSG00000123612	1.08746
ACVR2A ENSG00000121989	0.943471
ACVR2B ENSG00000114739	1.18733
ACVRL1 ENSG00000139567	0.902269
ACY1 ENSG00000243989	1.16516
ACY3 ENSG00000132744	1.08196
ACYP1 ENSG00000119640	0.662186
ACYP2 ENSG00000170634	0.931986
ADA ENSG00000196839	1.04286
ADAD1 ENSG00000164113	1.2533
ADAD2 ENSG00000140955	0.799289
ADAL ENSG00000168803	0.992949
ADAM10 ENSG00000137845	0.963851
ADAM11 ENSG00000073670	1.35122
ADAM12 ENSG00000148848	1.13475
ADAM15 ENSG00000143537	1.99236
ADAM17 ENSG00000151694	0.776625
ADAM18 ENSG00000168619	1.14786
ADAM19 ENSG00000135074	1.22806
ADAM2 ENSG00000104755	0.859571
ADAM20 ENSG00000134007	1.07369
ADAM22 ENSG00000008277	0.969096
ADAM23 ENSG00000114948	0.651211
ADAM28 ENSG00000042980	1.21637
ADAM29 ENSG00000168594	1.30595
ADAM32 ENSG00000197140	0.826444
ADAM33 ENSG00000149451	0.954294
ADAM7 ENSG00000069206	0.994473
ADAM8 ENSG00000151651	0.698949
ADAM9 ENSG00000168615	0.854151
ADAMDEC1 ENSG00000134028	0.835259
ADAMTS1 ENSG00000154734	1.22957
ADAMTS10 ENSG00000142303	0.978569
ADAMTS12 ENSG00000151388	1.19218
ADAMTS13 ENSG00000160323	0.749127
ADAMTS14 ENSG00000138316	1.12876
ADAMTS15 ENSG00000166106	1.05403
ADAMTS16 ENSG00000145536	0.875492
ADAMTS17 ENSG00000140470	1.26367
ADAMTS18 ENSG00000140873	0.994036
ADAMTS19 ENSG00000145808	1.16898
ADAMTS2 ENSG00000087116	1.13611
ADAMTS20 ENSG00000173157	1.03267
ADAMTS3 ENSG00000156140	1.08887
ADAMTS4 ENSG00000158859	1.05792
ADAMTS5 ENSG00000154736	0.570532
ADAMTS6 ENSG00000049192	0.939979
ADAMTS7 ENSG00000136378	1.0777
ADAMTS8 ENSG00000134917	1.66369
ADAMTS9 ENSG00000163638	0.888307
ADAMTSL1 ENSG00000178031	0.642539
ADAMTSL2 ENSG00000197859	1.85317
ADAMTSL3 ENSG00000156218	1.12299
ADAMTSL4 ENSG00000143382	1.02677
ADAMTSL5 ENSG00000185761	0.870352
ADAP1 ENSG00000105963	1.45114
ADAP2 ENSG00000184060	0.993055
ADAR ENSG00000160710	1.49423
ADARB1 ENSG00000197381	0.821779
ADARB2 ENSG00000185736	1.09962
ADAT1 ENSG00000065457	1.11298
ADAT2 ENSG00000189007	1.18765
ADAT3 ENSG00000213638	0.969677
ADCK1 ENSG00000063761	0.889261
ADCK2 ENSG00000133597	0.773218
ADCK3 ENSG00000163050	0.924344
ADCK4 ENSG00000123815	0.985725
ADCK5 ENSG00000173137	0.736039
ADCY1 ENSG00000164742	1.02108
ADCY10 ENSG00000143199	0.743763
ADCY2 ENSG00000078295	1.02476
ADCY3 ENSG00000138031	1.11627
ADCY4 ENSG00000129467	1.48752
ADCY5 ENSG00000173175	1.00309
ADCY6 ENSG00000174233	0.992787
ADCY7 ENSG00000121281	1.14288
ADCY9 ENSG00000162104	1.12675
ADCYAP1 ENSG00000141433	0.829078
ADCYAP1R1 ENSG00000078549	1.18295
ADD1 ENSG00000087274	0.923393
ADD2 ENSG00000075340	0.84691
ADD3 ENSG00000148700	0.896029
ADGB ENSG00000118492	0.930966
ADGRA1 ENSG00000197177	1.05801
ADGRA2 ENSG00000020181	1.36188
ADGRA3 ENSG00000152990	1.34123
ADGRB1 ENSG00000181790	1.15093
ADGRB2 ENSG00000121753	0.803171
ADGRB3 ENSG00000135298	1.03208
ADGRD1 ENSG00000111452	0.852157
ADGRD2 ENSG00000180264	0.94159
ADGRE1 ENSG00000174837	1.12057
ADGRE2 ENSG00000127507	1.36617
ADGRE3 ENSG00000131355	0.912216
ADGRE5 ENSG00000123146	1.04564
ADGRF1 ENSG00000153292	1.20621
ADGRF2 ENSG00000164393	0.793181
ADGRF3 ENSG00000173567	0.66537
ADGRF4 ENSG00000153294	0.876803
ADGRF5 ENSG00000069122	0.998471
ADGRG1 ENSG00000205336	0.828092
ADGRG2 ENSG00000173698	1.16011
ADGRG3 ENSG00000182885	1.02368
ADGRG4 ENSG00000156920	0.904625
ADGRG5 ENSG00000159618	0.909437
ADGRG6 ENSG00000112414	0.864113
ADGRL1 ENSG00000072071	1.09458
ADGRL2 ENSG00000117114	1.13066
ADGRL3 ENSG00000150471	0.92625
ADGRL4 ENSG00000162618	0.854627
ADGRV1 ENSG00000164199	0.881465
ADH1B ENSG00000196616	0.878076
ADH1C ENSG00000248144	0.919029
ADH4 ENSG00000198099	0.873678
ADH5 ENSG00000197894	1.01602
ADH6 ENSG00000172955	1.00948
ADH7 ENSG00000196344	0.968718
ADHFE1 ENSG00000147576	0.903899
ADI1 ENSG00000182551	1.21606
ADIPOQ ENSG00000181092	1.02798
ADIPOR1 ENSG00000159346	0.812893
ADIPOR2 ENSG00000006831	0.662726
ADIRF ENSG00000148671	0.814875
ADK ENSG00000156110	0.974743
ADM ENSG00000148926	0.858913
ADM2 ENSG00000128165	0.854694
ADM5 ENSG00000224420	1.027
ADNP ENSG00000101126	0.777514
ADNP2 ENSG00000101544	0.987315
ADO ENSG00000181915	1.00518
ADORA1 ENSG00000163485	0.765198
ADORA2B ENSG00000170425	0.851321
ADORA3 ENSG00000282608	0.810353
ADPGK ENSG00000159322	0.845636
ADPRH ENSG00000144843	1.20304
ADPRHL1 ENSG00000153531	1.01914
ADPRHL2 ENSG00000116863	0.756305
ADPRM ENSG00000170222	0.784906
ADRA1A ENSG00000120907	0.821294
ADRA1B ENSG00000170214	1.33083
ADRA1D ENSG00000171873	0.864957
ADRA2A ENSG00000150594	0.817066
ADRA2B ENSG00000274286	0.91214
ADRA2C ENSG00000184160	2.09093
ADRB1 ENSG00000043591	0.848583
ADRB2 ENSG00000169252	0.927722
ADRB3 ENSG00000188778	1.00835
ADRM1 ENSG00000130706	0.719856
ADSL ENSG00000239900	0.781267
ADSS ENSG00000035687	0.672777
ADSSL1 ENSG00000185100	0.724236
ADTRP ENSG00000111863	0.99941
AEBP1 ENSG00000106624	1.51912
AEBP2 ENSG00000139154	0.897969
AEN ENSG00000181026	1.08765
AES ENSG00000104964	1.62687
AF011889.5 ENSG00000241489	0.843796
AF111168.1 ENSG00000280308	0.884158
AFAP1 ENSG00000196526	0.957319
AFAP1L1 ENSG00000157510	0.802854
AFAP1L2 ENSG00000169129	0.763333
AFF1 ENSG00000172493	1.304
AFF2 ENSG00000155966	0.945206
AFF3 ENSG00000144218	0.938024
AFF4 ENSG00000072364	1.25652
AFG3L2 ENSG00000141385	0.845393
AFM ENSG00000079557	1.19607
AFMID ENSG00000183077	0.84919
AFP ENSG00000081051	0.855233
AFTPH ENSG00000119844	1.16399
AGA ENSG00000038002	0.772814
AGAP1 ENSG00000157985	0.929248
AGAP14P ENSG00000279058	0.921762
AGAP2 ENSG00000135439	1.07208
AGAP3 ENSG00000133612	0.959363
AGAP4 ENSG00000188234	0.76594
AGAP5 ENSG00000172650	0.945715
AGAP6 ENSG00000204149	1.22205
AGAP9 ENSG00000204172	0.723952
AGBL1 ENSG00000273540	0.702048
AGBL2 ENSG00000165923	1.31867
AGBL3 ENSG00000146856	1.17605
AGBL4 ENSG00000186094	0.849627
AGBL5 ENSG00000084693	1.17491
AGER ENSG00000204305	0.741357
AGFG1 ENSG00000173744	0.923659
AGFG2 ENSG00000106351	1.16234
AGGF1 ENSG00000164252	0.882835
AGK ENSG00000006530	0.789011
AGL ENSG00000162688	0.785889
AGMAT ENSG00000116771	0.879655
AGMO ENSG00000187546	0.795547
AGO1 ENSG00000092847	0.74267
AGO2 ENSG00000123908	1.03992
AGO3 ENSG00000126070	0.70855
AGO4 ENSG00000134698	0.863447
AGPAT1 ENSG00000204310	0.845697
AGPAT2 ENSG00000169692	1.39635
AGPAT3 ENSG00000160216	0.993238
AGPAT4 ENSG00000026652	1.54629
AGPAT5 ENSG00000155189	0.871967
AGPS ENSG00000018510	1.28156
AGR2 ENSG00000106541	0.719883
AGR3 ENSG00000173467	1.01961
AGRN ENSG00000188157	1.44746
AGT ENSG00000135744	1.15713
AGTPBP1 ENSG00000135049	0.942505
AGTR1 ENSG00000144891	1.01843
AGTRAP ENSG00000177674	0.904523
AHCTF1 ENSG00000153207	1.13765
AHCY ENSG00000101444	0.878958
AHCYL1 ENSG00000168710	0.959337
AHCYL2 ENSG00000158467	0.943322
AHDC1 ENSG00000126705	1.18947
AHI1 ENSG00000135541	1.10202
AHNAK ENSG00000124942	1.6278
AHNAK2 ENSG00000185567	1.30769
AHR ENSG00000106546	1.19784
AHRR ENSG00000063438	0.984996
AHSA1 ENSG00000100591	1.047
AHSA2 ENSG00000173209	0.822032
AHSG ENSG00000145192	0.964893
AIDA ENSG00000186063	1.29905
AIF1 ENSG00000204472	0.77326
AIF1L ENSG00000126878	0.865185
AIFM1 ENSG00000156709	0.898398
AIFM2 ENSG00000042286	0.95311
AIFM3 ENSG00000183773	0.798373
AIG1 ENSG00000146416	1.41232
AIM1 ENSG00000112297	0.947209
AIM1L ENSG00000176092	0.653628
AIM2 ENSG00000163568	0.74824
AIMP1 ENSG00000164022	0.662241
AIMP2 ENSG00000106305	1.08625
AIP ENSG00000110711	1.01735
AIPL1 ENSG00000129221	1.07146
AIRE ENSG00000160224	0.97895
AJ239318.1 ENSG00000280108	1.0918
AJAP1 ENSG00000196581	1.09729
AJUBA ENSG00000129474	1.33257
AK1 ENSG00000106992	0.804901
AK2 ENSG00000004455	0.851697
AK3 ENSG00000147853	0.825369
AK4 ENSG00000162433	1.19218
AK5 ENSG00000154027	0.892689
AK6 ENSG00000085231	0.854931
AK7 ENSG00000140057	0.995807
AK8 ENSG00000165695	1.14591
AK9 ENSG00000155085	1.69098
AKAP1 ENSG00000121057	0.956995
AKAP10 ENSG00000108599	0.963402
AKAP11 ENSG00000023516	1.21684
AKAP12 ENSG00000131016	1.077
AKAP13 ENSG00000170776	1.0462
AKAP14 ENSG00000186471	0.855195
AKAP17A ENSG00000197976	0.969743
AKAP3 ENSG00000111254	1.00523
AKAP4 ENSG00000147081	0.960132
AKAP5 ENSG00000179841	1.12477
AKAP6 ENSG00000151320	1.03377
AKAP7 ENSG00000118507	1.01059
AKAP8 ENSG00000105127	0.959663
AKAP8L ENSG00000011243	0.877477
AKAP9 ENSG00000127914	0.846506
AKIP1 ENSG00000166452	0.932464
AKIRIN1 ENSG00000174574	0.724784
AKIRIN2 ENSG00000135334	1.02131
AKNA ENSG00000106948	1.20225
AKNAD1 ENSG00000162641	0.875086
AKR1A1 ENSG00000117448	0.92618
AKR1B1 ENSG00000085662	1.22385
AKR1B15 ENSG00000227471	0.970844
AKR1C1 ENSG00000187134	1.28697
AKR1C2 ENSG00000151632	1.11436
AKR1C3 ENSG00000196139	0.835011
AKR1D1 ENSG00000122787	0.866156
AKR1E2 ENSG00000165568	0.787824
AKR7A2 ENSG00000053371	0.748968
AKR7A3 ENSG00000162482	0.957838
AKR7L ENSG00000211454	0.954625
AKT1 ENSG00000142208	1.16158
AKT1S1 ENSG00000204673	1.10564
AKT2 ENSG00000105221	1.40863
AKT3 ENSG00000117020	1.10715
AKTIP ENSG00000166971	1.06779
AL023806.1 ENSG00000280184	0.829532
AL049794.1 ENSG00000280240	1.1283
AL133475.1 ENSG00000281602	0.794735
AL354828.1 ENSG00000279282	0.910116
AL354828.2 ENSG00000280175	0.946457
AL356053.1 ENSG00000150076	0.946871
AL356585.1 ENSG00000279081	0.909576
AL358852.1 ENSG00000278899	0.747139
AL365181.1 ENSG00000280316	0.977425
AL513523.2 ENSG00000279767	0.924116
AL589743.1 ENSG00000279508	0.967513
ALAD ENSG00000148218	0.742908
ALAS1 ENSG00000023330	0.752815
ALAS2 ENSG00000158578	1.09253
ALB ENSG00000163631	1.05861
ALCAM ENSG00000170017	1.23434
ALDH16A1 ENSG00000161618	0.832756
ALDH18A1 ENSG00000059573	1.03828
ALDH1A1 ENSG00000165092	0.983624
ALDH1A2 ENSG00000128918	1.0749
ALDH1A3 ENSG00000184254	1.22576
ALDH1B1 ENSG00000137124	1.10582
ALDH1L1 ENSG00000144908	0.961995
ALDH1L2 ENSG00000136010	0.856995
ALDH3A1 ENSG00000108602	1.17635
ALDH3A2 ENSG00000072210	1.07383
ALDH3B1 ENSG00000006534	1.21808
ALDH3B2 ENSG00000132746	0.78786
ALDH4A1 ENSG00000159423	0.850304
ALDH5A1 ENSG00000112294	1.18737
ALDH6A1 ENSG00000119711	0.968598
ALDH7A1 ENSG00000164904	1.0348
ALDH8A1 ENSG00000118514	1.27729
ALDH9A1 ENSG00000143149	0.916702
ALDOA ENSG00000149925	1.23011
ALDOC ENSG00000109107	0.574248
ALG1 ENSG00000033011	0.980819
ALG10 ENSG00000139133	0.913128
ALG10B ENSG00000175548	0.842699
ALG11 ENSG00000253710	1.1194
ALG12 ENSG00000182858	0.940878
ALG13 ENSG00000101901	0.996435
ALG14 ENSG00000172339	0.939768
ALG1L ENSG00000189366	0.930801
ALG1L2 ENSG00000251287	0.975233
ALG2 ENSG00000119523	1.44345
ALG3 ENSG00000214160	1.47915
ALG5 ENSG00000120697	0.794901
ALG6 ENSG00000088035	1.11577
ALG8 ENSG00000159063	0.703476
ALG9 ENSG00000086848	0.793099
ALK ENSG00000171094	1.06835
ALKBH1 ENSG00000100601	1.0962
ALKBH2 ENSG00000189046	1.06642
ALKBH3 ENSG00000166199	0.879576
ALKBH4 ENSG00000160993	0.880811
ALKBH5 ENSG00000091542	0.612708
ALKBH6 ENSG00000239382	1.0987
ALKBH7 ENSG00000125652	0.762911
ALKBH8 ENSG00000137760	1.22942
ALLC ENSG00000151360	0.8239
ALMS1 ENSG00000116127	1.58975
ALOX12 ENSG00000108839	0.897607
ALOX12B ENSG00000179477	0.991966
ALOX15 ENSG00000161905	1.00077
ALOX15B ENSG00000179593	1.32627
ALOX5 ENSG00000012779	0.832686
ALOX5AP ENSG00000132965	0.712278
ALPK1 ENSG00000073331	0.814523
ALPK2 ENSG00000198796	0.908329
ALPK3 ENSG00000136383	0.8288
ALPL ENSG00000162551	1.17356
ALPP ENSG00000163283	0.64423
ALS2 ENSG00000003393	0.869168
ALS2CL ENSG00000178038	1.20717
ALS2CR11 ENSG00000155754	0.954082
ALS2CR12 ENSG00000155749	1.07269
ALX3 ENSG00000156150	0.813628
ALYREF ENSG00000183684	0.981754
AMACR ENSG00000242110	0.730481
AMBN ENSG00000178522	0.855899
AMBP ENSG00000106927	1.05496
AMBRA1 ENSG00000110497	1.04978
AMD1 ENSG00000123505	1.00415
AMDHD1 ENSG00000139344	1.12092
AMDHD2 ENSG00000162066	1.15598
AMELX ENSG00000125363	1.02077
AMER1 ENSG00000184675	0.985824
AMER2 ENSG00000165566	1.02751
AMFR ENSG00000159461	1.11415
AMH ENSG00000104899	0.930167
AMHR2 ENSG00000135409	0.897256
AMIGO1 ENSG00000181754	0.999785
AMIGO2 ENSG00000139211	0.916493
AMIGO3 ENSG00000176020	0.896797
AMMECR1 ENSG00000101935	0.758077
AMMECR1L ENSG00000144233	0.877128
AMN ENSG00000166126	0.878558
AMN1 ENSG00000151743	1.01585
AMOT ENSG00000126016	1.2041
AMOTL1 ENSG00000166025	0.757025
AMOTL2 ENSG00000114019	0.823814
AMPD1 ENSG00000116748	1.02853
AMPD2 ENSG00000116337	0.980621
AMPD3 ENSG00000133805	1.24675
AMPH ENSG00000078053	0.901318
AMT ENSG00000145020	1.21887
AMY1A ENSG00000237763	1.09627
AMY1B ENSG00000174876	0.836903
AMY1C ENSG00000187733	1.04795
AMY2B ENSG00000240038	0.974743
AMZ1 ENSG00000174945	1.06529
AMZ2 ENSG00000196704	0.987467
ANAPC1 ENSG00000153107	0.880658
ANAPC10 ENSG00000164162	0.635207
ANAPC11 ENSG00000141552	1.14274
ANAPC13 ENSG00000129055	1.26326
ANAPC15 ENSG00000110200	0.928837
ANAPC16 ENSG00000166295	0.821748
ANAPC2 ENSG00000176248	0.760442
ANAPC4 ENSG00000053900	0.73908
ANAPC5 ENSG00000089053	0.864963
ANAPC7 ENSG00000196510	1.16312
ANG ENSG00000214274	0.942058
ANGEL1 ENSG00000013523	0.860069
ANGEL2 ENSG00000174606	0.981985
ANGPT1 ENSG00000154188	0.899912
ANGPT2 ENSG00000091879	0.879081
ANGPT4 ENSG00000101280	1.14152
ANGPTL1 ENSG00000116194	1.42635
ANGPTL2 ENSG00000136859	0.519463
ANGPTL3 ENSG00000132855	1.21592
ANGPTL4 ENSG00000167772	0.784953
ANGPTL6 ENSG00000130812	1.08269
ANGPTL7 ENSG00000171819	0.98297
ANGPTL8 ENSG00000130173	1.17703
ANHX ENSG00000227059	0.784551
ANK1 ENSG00000029534	0.820219
ANK2 ENSG00000145362	1.10017
ANK3 ENSG00000151150	1.09183
ANKAR ENSG00000151687	0.948878
ANKDD1A ENSG00000166839	0.733306
ANKDD1B ENSG00000189045	0.891113
ANKEF1 ENSG00000132623	0.859531
ANKFN1 ENSG00000153930	1.13453
ANKFY1 ENSG00000185722	1.06637
ANKH ENSG00000154122	1.28991
ANKHD1 ENSG00000131503	0.808216
ANKHD1-EIF4EBP3 ENSG00000254996	0.831261
ANKIB1 ENSG00000001629	0.886998
ANKK1 ENSG00000170209	0.859904
ANKLE1 ENSG00000160117	0.925112
ANKLE2 ENSG00000176915	1.41215
ANKMY1 ENSG00000144504	0.839676
ANKMY2 ENSG00000106524	1.19507
ANKRA2 ENSG00000164331	1.18348
ANKRD1 ENSG00000148677	0.887062
ANKRD10 ENSG00000088448	1.077
ANKRD11 ENSG00000167522	1.10653
ANKRD12 ENSG00000101745	1.35873
ANKRD13A ENSG00000076513	1.34269
ANKRD13B ENSG00000198720	0.95757
ANKRD13C ENSG00000118454	0.844963
ANKRD13D ENSG00000172932	0.865121
ANKRD16 ENSG00000134461	0.972727
ANKRD17 ENSG00000132466	1.41003
ANKRD18A ENSG00000180071	1.26618
ANKRD18B ENSG00000230453	1.23418
ANKRD2 ENSG00000165887	0.923343
ANKRD20A1 ENSG00000260691	1.25561
ANKRD20A2 ENSG00000183148	0.798211
ANKRD20A3 ENSG00000276203	0.723726
ANKRD20A4 ENSG00000172014	1.03015
ANKRD22 ENSG00000152766	0.946083
ANKRD23 ENSG00000163126	1.19879
ANKRD24 ENSG00000089847	1.15143
ANKRD26 ENSG00000107890	1.42996
ANKRD27 ENSG00000105186	0.69441
ANKRD28 ENSG00000206560	1.06035
ANKRD29 ENSG00000154065	1.00555
ANKRD30A ENSG00000148513	0.896888
ANKRD30B ENSG00000180777	0.928765
ANKRD30BL ENSG00000163046	0.940946
ANKRD31 ENSG00000145700	1.04547
ANKRD33 ENSG00000167612	0.975007
ANKRD33B ENSG00000164236	0.949869
ANKRD34A ENSG00000272031	1.0792
ANKRD34B ENSG00000189127	1.00247
ANKRD35 ENSG00000198483	0.882285
ANKRD36 ENSG00000135976	1.5912
ANKRD36B ENSG00000196912	1.14511
ANKRD36C ENSG00000174501	1.61334
ANKRD37 ENSG00000186352	1.01338
ANKRD39 ENSG00000213337	0.878988
ANKRD40 ENSG00000154945	0.992953
ANKRD42 ENSG00000137494	0.747431
ANKRD44 ENSG00000065413	1.09476
ANKRD45 ENSG00000183831	0.882046
ANKRD46 ENSG00000186106	0.979363
ANKRD49 ENSG00000168876	0.837656
ANKRD50 ENSG00000151458	1.22227
ANKRD52 ENSG00000139645	1.04861
ANKRD53 ENSG00000144031	0.91989
ANKRD54 ENSG00000100124	1.43017
ANKRD6 ENSG00000135299	0.769686
ANKRD62 ENSG00000181626	0.99984
ANKRD65 ENSG00000235098	1.3402
ANKRD7 ENSG00000106013	0.906918
ANKRD9 ENSG00000156381	1.10654
ANKS1A ENSG00000064999	1.12287
ANKS1B ENSG00000185046	1.07825
ANKS3 ENSG00000168096	1.17666
ANKS4B ENSG00000175311	0.957988
ANKS6 ENSG00000165138	0.877063
ANKUB1 ENSG00000206199	0.968168
ANKZF1 ENSG00000163516	0.772477
ANLN ENSG00000011426	1.14901
ANO1 ENSG00000131620	1.42344
ANO10 ENSG00000160746	1.43707
ANO2 ENSG00000047617	1.02042
ANO3 ENSG00000134343	0.853986
ANO4 ENSG00000151572	0.920653
ANO5 ENSG00000171714	0.946622
ANO6 ENSG00000177119	0.951671
ANO7 ENSG00000146205	0.967487
ANO8 ENSG00000074855	1.28393
ANO9 ENSG00000185101	1.19503
ANOS1 ENSG00000011201	1.19423
ANP32A ENSG00000140350	1.3899
ANP32B ENSG00000136938	0.987059
ANP32E ENSG00000143401	0.885995
ANPEP ENSG00000166825	1.61679
ANTXR1 ENSG00000169604	0.633004
ANTXR2 ENSG00000163297	1.23117
ANXA1 ENSG00000135046	0.858082
ANXA11 ENSG00000122359	1.70143
ANXA13 ENSG00000104537	0.816658
ANXA2 ENSG00000182718	1.01527
ANXA2R ENSG00000177721	1.01684
ANXA3 ENSG00000138772	0.971254
ANXA4 ENSG00000196975	0.905959
ANXA5 ENSG00000164111	1.00523
ANXA6 ENSG00000197043	1.0488
ANXA7 ENSG00000138279	1.24099
ANXA8 ENSG00000265190	0.83453
ANXA8L1 ENSG00000264230	0.879592
ANXA9 ENSG00000143412	0.786479
AOAH ENSG00000136250	0.969303
AOC1 ENSG00000002726	0.714681
AOC2 ENSG00000131480	1.07196
AOC3 ENSG00000131471	1.11222
AOX1 ENSG00000138356	0.649989
AP000295.9 ENSG00000249624	0.919538
AP000304.12 ENSG00000249209	0.622955
AP000349.2 ENSG00000280178	0.875323
AP000350.10 ENSG00000251357	1.07916
AP000721.4 ENSG00000256100	0.875574
AP000769.1 ENSG00000279576	1.43485
AP000866.1 ENSG00000279342	0.978859
AP006285.2 ENSG00000278919	0.95554
AP1AR ENSG00000138660	0.892329
AP1B1 ENSG00000100280	0.658837
AP1G1 ENSG00000166747	1.06033
AP1G2 ENSG00000213983	1.06189
AP1M1 ENSG00000072958	1.2537
AP1M2 ENSG00000129354	1.12904
AP1S1 ENSG00000106367	0.907237
AP1S2 ENSG00000182287	0.745493
AP1S3 ENSG00000152056	1.11342
AP2A1 ENSG00000196961	1.03543
AP2A2 ENSG00000183020	0.970467
AP2B1 ENSG00000006125	1.07159
AP2M1 ENSG00000161203	1.33899
AP2S1 ENSG00000042753	1.04315
AP3B1 ENSG00000132842	1.16512
AP3B2 ENSG00000103723	1.0102
AP3D1 ENSG00000065000	0.804344
AP3M1 ENSG00000185009	0.805053
AP3M2 ENSG00000070718	1.10568
AP3S1 ENSG00000177879	0.950591
AP3S2 ENSG00000157823	1.12687
AP4B1 ENSG00000134262	0.9145
AP4E1 ENSG00000081014	0.908065
AP4M1 ENSG00000221838	0.732916
AP4S1 ENSG00000100478	1.16505
AP5B1 ENSG00000254470	0.911941
AP5M1 ENSG00000053770	0.931146
AP5S1 ENSG00000125843	1.01292
AP5Z1 ENSG00000242802	1.29305
APAF1 ENSG00000120868	0.978561
APBA1 ENSG00000107282	0.779045
APBA2 ENSG00000034053	0.868197
APBA3 ENSG00000011132	0.833664
APBB1 ENSG00000166313	0.948223
APBB1IP ENSG00000077420	1.07459
APBB2 ENSG00000163697	0.941473
APBB3 ENSG00000113108	1.27082
APC ENSG00000134982	0.985153
APC2 ENSG00000115266	0.904867
APCDD1 ENSG00000154856	1.38607
APCDD1L ENSG00000198768	0.935427
APEH ENSG00000164062	1.18863
APELA ENSG00000248329	1.00879
APEX1 ENSG00000100823	0.63429
APEX2 ENSG00000169188	0.638911
APH1A ENSG00000117362	0.743587
APH1B ENSG00000138613	0.717139
API5 ENSG00000166181	1.19113
APIP ENSG00000149089	0.721148
APITD1 ENSG00000175279	0.986078
APLF ENSG00000169621	0.958119
APLN ENSG00000171388	1.20251
APLNR ENSG00000134817	1.00662
APLP1 ENSG00000105290	0.913139
APLP2 ENSG00000084234	0.683393
APMAP ENSG00000101474	0.688821
APOA1 ENSG00000118137	0.945989
APOA2 ENSG00000158874	0.924112
APOB ENSG00000084674	0.93324
APOBEC3A ENSG00000128383	1.04531
APOBEC3B ENSG00000179750	0.833152
APOBEC3C ENSG00000244509	0.676903
APOBEC3D ENSG00000243811	0.873086
APOBEC3F ENSG00000128394	0.869748
APOBEC3G ENSG00000239713	0.911236
APOBEC3H ENSG00000100298	0.978871
APOBEC4 ENSG00000173627	0.754707
APOBR ENSG00000184730	1.13587
APOC1 ENSG00000130208	0.557538
APOC2 ENSG00000234906	0.785363
APOC3 ENSG00000110245	0.960981
APOD ENSG00000189058	0.992199
APOE ENSG00000130203	0.490703
APOF ENSG00000175336	1.07966
APOH ENSG00000091583	1.08328
APOL1 ENSG00000100342	1.48535
APOL2 ENSG00000128335	1.08901
APOL3 ENSG00000128284	0.930892
APOL4 ENSG00000100336	0.766862
APOL6 ENSG00000221963	0.957049
APOLD1 ENSG00000178878	0.912311
APOM ENSG00000204444	1.04048
APOO ENSG00000184831	1.08656
APOOL ENSG00000155008	1.23145
APP ENSG00000142192	1.41229
APPBP2 ENSG00000062725	0.803797
APPL1 ENSG00000157500	1.12819
APPL2 ENSG00000136044	1.28422
APRT ENSG00000198931	0.965146
APTX ENSG00000137074	0.942105
AQP1 ENSG00000240583	0.895191
AQP10 ENSG00000143595	0.944318
AQP11 ENSG00000178301	0.822159
AQP12A ENSG00000184945	1.00214
AQP12B ENSG00000185176	0.94514
AQP2 ENSG00000167580	0.993335
AQP3 ENSG00000165272	0.49367
AQP4 ENSG00000171885	1.19331
AQP5 ENSG00000161798	1.15722
AQP6 ENSG00000086159	0.915096
AQP7 ENSG00000165269	1.01006
AQR ENSG00000021776	1.47886
AR ENSG00000169083	0.812525
ARAF ENSG00000078061	1.35234
ARAP1 ENSG00000186635	1.38772
ARAP2 ENSG00000047365	1.31444
ARAP3 ENSG00000120318	0.970931
ARC ENSG00000198576	1.23703
ARCN1 ENSG00000095139	1.04557
AREG ENSG00000109321	1.20105
AREL1 ENSG00000119682	0.799272
ARF1 ENSG00000143761	0.821219
ARF3 ENSG00000134287	1.19865
ARF4 ENSG00000168374	0.690226
ARF5 ENSG00000004059	0.979486
ARF6 ENSG00000165527	1.83777
ARFGAP1 ENSG00000101199	1.23313
ARFGAP2 ENSG00000149182	1.04104
ARFGAP3 ENSG00000242247	1.08143
ARFGEF1 ENSG00000066777	0.797391
ARFGEF2 ENSG00000124198	1.02054
ARFGEF3 ENSG00000112379	0.774799
ARFIP1 ENSG00000164144	0.86576
ARFIP2 ENSG00000132254	0.915733
ARFRP1 ENSG00000101246	1.12815
ARG1 ENSG00000118520	1.0591
ARG2 ENSG00000081181	0.798384
ARGLU1 ENSG00000134884	1.1629
ARHGAP1 ENSG00000175220	0.94194
ARHGAP10 ENSG00000071205	1.1888
ARHGAP11A ENSG00000198826	1.5159
ARHGAP11B ENSG00000187951	0.732982
ARHGAP12 ENSG00000165322	0.859118
ARHGAP15 ENSG00000075884	0.813277
ARHGAP17 ENSG00000140750	1.38303
ARHGAP18 ENSG00000146376	0.945649
ARHGAP19 ENSG00000213390	0.721269
ARHGAP20 ENSG00000137727	0.925296
ARHGAP21 ENSG00000107863	1.20382
ARHGAP22 ENSG00000128805	1.5271
ARHGAP23 ENSG00000275832	0.964486
ARHGAP24 ENSG00000138639	1.04504
ARHGAP25 ENSG00000163219	1.07214
ARHGAP26 ENSG00000145819	1.08921
ARHGAP27 ENSG00000159314	0.845411
ARHGAP28 ENSG00000088756	0.914137
ARHGAP29 ENSG00000137962	0.991813
ARHGAP30 ENSG00000186517	0.804855
ARHGAP31 ENSG00000031081	0.867636
ARHGAP32 ENSG00000134909	1.14667
ARHGAP33 ENSG00000004777	1.68242
ARHGAP35 ENSG00000160007	0.879804
ARHGAP36 ENSG00000147256	0.872956
ARHGAP39 ENSG00000147799	0.888215
ARHGAP4 ENSG00000089820	1.0011
ARHGAP40 ENSG00000124143	0.714803
ARHGAP42 ENSG00000165895	0.853701
ARHGAP44 ENSG00000006740	1.13707
ARHGAP45 ENSG00000180448	1.03791
ARHGAP5 ENSG00000100852	1.14005
ARHGAP6 ENSG00000047648	0.895138
ARHGAP8 ENSG00000241484	0.903991
ARHGAP9 ENSG00000123329	0.987035
ARHGDIA ENSG00000141522	1.63883
ARHGDIB ENSG00000111348	0.76652
ARHGDIG ENSG00000242173	0.841235
ARHGEF1 ENSG00000076928	0.706909
ARHGEF10 ENSG00000104728	1.11072
ARHGEF10L ENSG00000074964	1.13432
ARHGEF11 ENSG00000132694	1.27191
ARHGEF12 ENSG00000196914	0.993713
ARHGEF15 ENSG00000198844	1.10172
ARHGEF16 ENSG00000130762	0.738614
ARHGEF17 ENSG00000110237	0.615576
ARHGEF18 ENSG00000104880	0.745035
ARHGEF19 ENSG00000142632	0.651509
ARHGEF2 ENSG00000116584	0.928746
ARHGEF25 ENSG00000240771	1.13399
ARHGEF26 ENSG00000114790	1.07219
ARHGEF28 ENSG00000214944	0.885472
ARHGEF3 ENSG00000163947	1.23801
ARHGEF33 ENSG00000214694	1.14316
ARHGEF35 ENSG00000213214	0.835434
ARHGEF37 ENSG00000183111	1.08421
ARHGEF38 ENSG00000236699	0.98555
ARHGEF39 ENSG00000137135	0.89313
ARHGEF4 ENSG00000136002	0.830077
ARHGEF40 ENSG00000165801	0.703037
ARHGEF5 ENSG00000050327	0.930363
ARHGEF6 ENSG00000129675	1.02607
ARHGEF7 ENSG00000102606	0.516616
ARHGEF9 ENSG00000131089	1.11365
ARID1A ENSG00000117713	0.826502
ARID1B ENSG00000049618	1.20751
ARID2 ENSG00000189079	1.27545
ARID3A ENSG00000116017	1.07482
ARID3B ENSG00000179361	1.01627
ARID4A ENSG00000032219	0.612862
ARID4B ENSG00000054267	1.28568
ARID5A ENSG00000196843	1.43651
ARID5B ENSG00000150347	0.823883
ARIH1 ENSG00000166233	0.630271
ARIH2 ENSG00000177479	0.78917
ARIH2OS ENSG00000221883	1.31455
ARL1 ENSG00000120805	0.794935
ARL10 ENSG00000175414	0.864854
ARL11 ENSG00000152213	1.32712
ARL13B ENSG00000169379	0.938652
ARL14 ENSG00000179674	1.19271
ARL14EP ENSG00000152219	1.03462
ARL15 ENSG00000185305	0.822893
ARL16 ENSG00000214087	0.635095
ARL17A ENSG00000185829	1.06571
ARL17B ENSG00000228696	0.995136
ARL2 ENSG00000213465	0.709856
ARL2BP ENSG00000102931	0.699245
ARL3 ENSG00000138175	0.970744
ARL4A ENSG00000122644	0.930179
ARL4C ENSG00000188042	0.675027
ARL4D ENSG00000175906	1.06127
ARL5A ENSG00000162980	1.06711
ARL5B ENSG00000165997	0.909438
ARL5C ENSG00000141748	1.10178
ARL6 ENSG00000113966	0.772755
ARL6IP1 ENSG00000170540	1.03011
ARL6IP4 ENSG00000182196	1.49379
ARL6IP5 ENSG00000144746	1.06092
ARL6IP6 ENSG00000177917	0.829638
ARL8A ENSG00000143862	0.660999
ARL8B ENSG00000134108	0.943382
ARL9 ENSG00000196503	1.11546
ARMC1 ENSG00000104442	0.800608
ARMC10 ENSG00000170632	0.997475
ARMC12 ENSG00000157343	0.962467
ARMC2 ENSG00000118690	1.28792
ARMC4 ENSG00000169126	1.11586
ARMC5 ENSG00000140691	0.984988
ARMC6 ENSG00000105676	1.02595
ARMC7 ENSG00000125449	0.720455
ARMC8 ENSG00000114098	0.943155
ARMC9 ENSG00000135931	1.15069
ARMCX1 ENSG00000126947	0.958458
ARMCX2 ENSG00000184867	0.973572
ARMCX3 ENSG00000102401	1.24353
ARMCX4 ENSG00000196440	0.742095
ARMCX5 ENSG00000125962	0.661073
ARMCX6 ENSG00000198960	0.748773
ARMT1 ENSG00000146476	1.11377
ARNT ENSG00000143437	1.1448
ARNT2 ENSG00000172379	0.855652
ARNTL ENSG00000133794	1.00811
ARNTL2 ENSG00000029153	0.99599
ARPC1A ENSG00000241685	1.25282
ARPC1B ENSG00000130429	1.18889
ARPC2 ENSG00000163466	1.12545
ARPC3 ENSG00000111229	1.32866
ARPC4 ENSG00000241553	1.40678
ARPC5 ENSG00000162704	1.09512
ARPC5L ENSG00000136950	0.937141
ARPIN ENSG00000242498	0.817929
ARPP19 ENSG00000128989	0.740057
ARPP21 ENSG00000172995	1.13237
ARRB1 ENSG00000137486	1.48064
ARRB2 ENSG00000141480	0.844433
ARRDC1 ENSG00000197070	0.834261
ARRDC2 ENSG00000105643	1.1526
ARRDC3 ENSG00000113369	1.33048
ARRDC4 ENSG00000140450	1.07342
ARRDC5 ENSG00000205784	1.13227
ARSA ENSG00000100299	1.25464
ARSB ENSG00000113273	0.654058
ARSD ENSG00000006756	0.677025
ARSE ENSG00000157399	0.823461
ARSG ENSG00000141337	0.711121
ARSI ENSG00000183876	0.966539
ARSJ ENSG00000180801	1.38247
ARSK ENSG00000164291	0.889229
ART3 ENSG00000156219	0.982703
ART4 ENSG00000111339	0.904109
ART5 ENSG00000167311	0.736589
ARTN ENSG00000117407	1.13805
ARV1 ENSG00000173409	0.988273
ARVCF ENSG00000099889	0.724195
ARX ENSG00000004848	1.49886
ASAH1 ENSG00000104763	0.90346
ASAH2 ENSG00000188611	0.998516
ASAH2B ENSG00000204147	0.99559
ASAP1 ENSG00000153317	0.957352
ASAP2 ENSG00000151693	1.03305
ASAP3 ENSG00000088280	1.29946
ASB1 ENSG00000065802	0.96485
ASB10 ENSG00000146926	0.894335
ASB11 ENSG00000165192	0.991936
ASB12 ENSG00000198881	0.93959
ASB13 ENSG00000196372	1.46625
ASB14 ENSG00000239388	1.03648
ASB15 ENSG00000146809	0.876668
ASB18 ENSG00000182177	0.746407
ASB2 ENSG00000100628	1.23521
ASB3 ENSG00000115239	0.858715
ASB4 ENSG00000005981	0.848736
ASB5 ENSG00000164122	0.896739
ASB6 ENSG00000148331	0.722611
ASB7 ENSG00000183475	0.97753
ASB8 ENSG00000177981	0.60799
ASB9 ENSG00000102048	1.00094
ASCC1 ENSG00000138303	0.907197
ASCC2 ENSG00000100325	1.09304
ASCC3 ENSG00000112249	0.850598
ASCL1 ENSG00000139352	0.851231
ASCL2 ENSG00000183734	0.845201
ASCL4 ENSG00000187855	1.10463
ASCL5 ENSG00000232237	1.05606
ASF1A ENSG00000111875	1.15585
ASF1B ENSG00000105011	1.42643
ASGR1 ENSG00000141505	0.853176
ASGR2 ENSG00000161944	0.901622
ASH1L ENSG00000116539	1.00929
ASH2L ENSG00000129691	1.02947
ASIC1 ENSG00000110881	0.850085
ASIC2 ENSG00000108684	1.03127
ASIC3 ENSG00000213199	0.663894
ASIC4 ENSG00000072182	0.765664
ASIP ENSG00000101440	0.863761
ASL ENSG00000126522	1.04628
ASMT ENSG00000196433	1.11682
ASMTL ENSG00000169093	0.980882
ASNA1 ENSG00000198356	0.858247
ASNS ENSG00000070669	1.50592
ASNSD1 ENSG00000138381	0.817957
ASPA ENSG00000108381	0.914623
ASPDH ENSG00000204653	1.246
ASPG ENSG00000166183	1.16133
ASPH ENSG00000198363	1.22893
ASPHD1 ENSG00000174939	0.90353
ASPHD2 ENSG00000128203	0.807529
ASPM ENSG00000066279	1.16403
ASPN ENSG00000106819	1.0793
ASPRV1 ENSG00000244617	0.918503
ASPSCR1 ENSG00000169696	0.829695
ASRGL1 ENSG00000162174	0.691586
ASS1 ENSG00000130707	1.50053
ASTE1 ENSG00000034533	0.888108
ASTN1 ENSG00000152092	0.994093
ASTN2 ENSG00000148219	0.958042
ASUN ENSG00000064102	0.993343
ASXL1 ENSG00000171456	1.06312
ASXL2 ENSG00000143970	0.957216
ASXL3 ENSG00000141431	1.33144
ATAD1 ENSG00000138138	0.928028
ATAD2 ENSG00000156802	1.15992
ATAD2B ENSG00000119778	0.822987
ATAD3A ENSG00000197785	1.38533
ATAD3B ENSG00000160072	0.973125
ATAD3C ENSG00000215915	1.21484
ATAD5 ENSG00000176208	1.20356
ATAT1 ENSG00000137343	0.773375
ATCAY ENSG00000167654	1.09723
ATE1 ENSG00000107669	1.00766
ATF1 ENSG00000123268	1.00509
ATF2 ENSG00000115966	0.88222
ATF3 ENSG00000162772	1.32485
ATF4 ENSG00000128272	1.47094
ATF5 ENSG00000169136	0.997147
ATF6 ENSG00000118217	1.06729
ATF6B ENSG00000213676	1.09633
ATF7 ENSG00000170653	0.983309
ATF7IP ENSG00000171681	1.24821
ATF7IP2 ENSG00000166669	0.998929
ATG10 ENSG00000152348	0.847187
ATG101 ENSG00000123395	0.776324
ATG12 ENSG00000145782	1.29627
ATG13 ENSG00000175224	1.08881
ATG14 ENSG00000126775	0.789305
ATG16L1 ENSG00000085978	0.519665
ATG16L2 ENSG00000168010	1.05189
ATG2A ENSG00000110046	1.27172
ATG2B ENSG00000066739	1.37009
ATG3 ENSG00000144848	0.769108
ATG4A ENSG00000101844	0.783685
ATG4B ENSG00000168397	1.15102
ATG4C ENSG00000125703	1.1247
ATG4D ENSG00000130734	0.945502
ATG5 ENSG00000057663	1.0591
ATG7 ENSG00000197548	1.07628
ATG9A ENSG00000198925	1.50376
ATG9B ENSG00000181652	0.622114
ATHL1 ENSG00000142102	0.920535
ATIC ENSG00000138363	0.797514
ATL1 ENSG00000198513	0.932326
ATL2 ENSG00000119787	1.2061
ATL3 ENSG00000184743	0.839805
ATM ENSG00000149311	1.01175
ATMIN ENSG00000166454	0.808394
ATN1 ENSG00000111676	0.904323
ATOH7 ENSG00000179774	0.956279
ATOH8 ENSG00000168874	1.43387
ATOX1 ENSG00000177556	1.52438
ATP10A ENSG00000206190	1.03295
ATP10B ENSG00000118322	0.996177
ATP10D ENSG00000145246	1.21973
ATP11A ENSG00000068650	1.07682
ATP11B ENSG00000058063	0.96155
ATP11C ENSG00000101974	0.992842
ATP12A ENSG00000075673	0.925259
ATP13A1 ENSG00000105726	1.2703
ATP13A2 ENSG00000159363	0.936785
ATP13A3 ENSG00000133657	0.64728
ATP13A4 ENSG00000127249	1.00116
ATP1A1 ENSG00000163399	1.08323
ATP1A2 ENSG00000018625	0.693367
ATP1A3 ENSG00000105409	1.0097
ATP1A4 ENSG00000132681	1.03585
ATP1B1 ENSG00000143153	1.0682
ATP1B2 ENSG00000129244	0.830912
ATP1B3 ENSG00000069849	1.06601
ATP1B4 ENSG00000101892	0.725952
ATP23 ENSG00000166896	1.26943
ATP2A1 ENSG00000196296	0.683502
ATP2A2 ENSG00000174437	1.00674
ATP2A3 ENSG00000074370	1.66853
ATP2B1 ENSG00000070961	1.25859
ATP2B2 ENSG00000157087	1.09292
ATP2B4 ENSG00000058668	0.778929
ATP2C1 ENSG00000017260	1.29825
ATP2C2 ENSG00000064270	0.956759
ATP4B ENSG00000186009	1.00801
ATP5J2-PTCD1 ENSG00000248919	0.987236
ATP5SL ENSG00000105341	1.04325
ATP6AP1 ENSG00000071553	0.974385
ATP6AP1L ENSG00000205464	0.680813
ATP6AP2 ENSG00000182220	0.872878
ATP6V0A1 ENSG00000033627	0.863742
ATP6V0A2 ENSG00000185344	0.857017
ATP6V0A4 ENSG00000105929	0.874925
ATP6V0B ENSG00000117410	1.09152
ATP6V0C ENSG00000185883	1.01619
ATP6V0D1 ENSG00000159720	1.27484
ATP6V0D2 ENSG00000147614	0.984205
ATP6V0E1 ENSG00000113732	1.08939
ATP6V0E2 ENSG00000171130	1.08129
ATP6V1A ENSG00000114573	1.10844
ATP6V1B1 ENSG00000116039	0.876321
ATP6V1B2 ENSG00000147416	0.77531
ATP6V1C1 ENSG00000155097	0.966558
ATP6V1C2 ENSG00000143882	0.848455
ATP6V1D ENSG00000100554	0.889088
ATP6V1E1 ENSG00000131100	0.886064
ATP6V1E2 ENSG00000250565	1.18445
ATP6V1F ENSG00000128524	1.05559
ATP6V1G1 ENSG00000136888	0.857628
ATP6V1G2 ENSG00000213760	0.869549
ATP6V1G3 ENSG00000151418	1.03153
ATP6V1H ENSG00000047249	0.883788
ATP7A ENSG00000165240	0.676424
ATP7B ENSG00000123191	0.984536
ATP8A1 ENSG00000124406	0.647418
ATP8A2 ENSG00000132932	1.4477
ATP8B1 ENSG00000081923	1.34494
ATP8B2 ENSG00000143515	1.10113
ATP8B3 ENSG00000130270	1.10736
ATP8B4 ENSG00000104043	0.965989
ATP9A ENSG00000054793	1.19457
ATP9B ENSG00000166377	0.819574
ATPIF1 ENSG00000130770	0.778912
ATR ENSG00000175054	0.793936
ATRAID ENSG00000138085	1.16272
ATRIP ENSG00000164053	0.950038
ATRIP ENSG00000282827	1.10003
ATRN ENSG00000088812	1.06337
ATRNL1 ENSG00000107518	0.834077
ATRX ENSG00000085224	1.0363
ATXN1 ENSG00000124788	1.53778
ATXN10 ENSG00000130638	0.83938
ATXN1L ENSG00000224470	0.808985
ATXN2 ENSG00000204842	0.879045
ATXN2L ENSG00000168488	0.984013
ATXN3 ENSG00000066427	1.02853
ATXN7 ENSG00000163635	1.41752
ATXN7L1 ENSG00000146776	1.10218
ATXN7L2 ENSG00000162650	0.778872
ATXN7L3 ENSG00000087152	0.732894
ATXN7L3B ENSG00000253719	0.700697
AUH ENSG00000148090	0.982475
AUNIP ENSG00000127423	0.994606
AUP1 ENSG00000115307	1.12984
AURKA ENSG00000087586	0.906693
AURKAIP1 ENSG00000175756	1.11727
AURKB ENSG00000178999	0.9611
AURKC ENSG00000105146	1.00282
AUTS2 ENSG00000158321	1.00162
AVEN ENSG00000169857	1.2676
AVIL ENSG00000135407	0.740059
AVL9 ENSG00000105778	1.02451
AVP ENSG00000101200	0.768039
AVPI1 ENSG00000119986	0.866062
AVPR1A ENSG00000166148	0.991749
AVPR1B ENSG00000198049	1.21613
AVPR2 ENSG00000126895	0.960782
AXDND1 ENSG00000162779	0.877458
AXIN1 ENSG00000103126	0.836798
AXIN2 ENSG00000168646	1.01859
AXL ENSG00000167601	1.05594
AZGP1 ENSG00000160862	1.6657
AZI2 ENSG00000163512	0.843063
AZIN1 ENSG00000155096	1.13277
AZIN2 ENSG00000142920	0.896799
AZU1 ENSG00000172232	0.827973
B2M ENSG00000166710	1.09818
B3GALNT1 ENSG00000169255	1.56965
B3GALNT2 ENSG00000162885	0.907173
B3GALT1 ENSG00000172318	1.05126
B3GALT2 ENSG00000162630	1.19486
B3GALT4 ENSG00000235863	1.48955
B3GALT5 ENSG00000183778	0.991752
B3GALT6 ENSG00000176022	0.812043
B3GAT1 ENSG00000109956	1.04985
B3GAT2 ENSG00000112309	0.803542
B3GAT3 ENSG00000149541	1.21878
B3GLCT ENSG00000187676	0.889338
B3GNT2 ENSG00000170340	0.871657
B3GNT3 ENSG00000179913	1.30689
B3GNT4 ENSG00000176383	0.958631
B3GNT5 ENSG00000176597	0.952521
B3GNT6 ENSG00000198488	1.01515
B3GNT7 ENSG00000156966	1.06151
B3GNT8 ENSG00000177191	1.01592
B3GNT9 ENSG00000237172	0.76417
B3GNTL1 ENSG00000175711	0.793783
B4GALNT1 ENSG00000135454	0.806673
B4GALNT2 ENSG00000167080	1.36736
B4GALNT3 ENSG00000139044	0.747543
B4GALNT4 ENSG00000182272	0.99075
B4GALT1 ENSG00000086062	1.36789
B4GALT2 ENSG00000117411	1.07305
B4GALT3 ENSG00000158850	0.962032
B4GALT4 ENSG00000121578	0.815705
B4GALT5 ENSG00000158470	1.01029
B4GALT6 ENSG00000118276	1.22524
B4GALT7 ENSG00000027847	0.984504
B4GAT1 ENSG00000174684	1.18478
B9D1 ENSG00000108641	0.729855
B9D2 ENSG00000123810	0.950596
BAALC ENSG00000164929	1.02879
BAAT ENSG00000136881	1.0431
BABAM1 ENSG00000105393	0.852582
BACE1 ENSG00000186318	1.00183
BACE2 ENSG00000182240	1.24812
BACH1 ENSG00000156273	0.813243
BACH2 ENSG00000112182	0.775285
BAD ENSG00000002330	0.714318
BAG1 ENSG00000107262	1.20296
BAG2 ENSG00000112208	0.851325
BAG3 ENSG00000151929	0.911649
BAG4 ENSG00000156735	1.21849
BAG5 ENSG00000166170	1.03587
BAG6 ENSG00000204463	1.09989
BAHCC1 ENSG00000266074	1.11173
BAHD1 ENSG00000140320	0.640836
BAIAP2 ENSG00000175866	0.747992
BAIAP2L1 ENSG00000006453	0.767886
BAIAP2L2 ENSG00000128298	0.947524
BAIAP3 ENSG00000007516	1.10892
BAK1 ENSG00000030110	0.969061
BAMBI ENSG00000095739	0.747047
BANF1 ENSG00000175334	0.670636
BANK1 ENSG00000153064	0.940457
BANP ENSG00000172530	0.62226
BAP1 ENSG00000163930	1.10653
BARD1 ENSG00000138376	0.934584
BARHL2 ENSG00000143032	0.807388
BARX1 ENSG00000131668	0.732663
BARX2 ENSG00000043039	0.990415
BASP1 ENSG00000176788	0.843662
BATF ENSG00000156127	0.993032
BATF2 ENSG00000168062	0.932816
BATF3 ENSG00000123685	0.889608
BAX ENSG00000087088	1.06848
BAZ1A ENSG00000198604	1.34361
BAZ1B ENSG00000009954	0.758356
BAZ2A ENSG00000076108	1.15714
BAZ2B ENSG00000123636	1.18557
BBC3 ENSG00000105327	0.948089
BBIP1 ENSG00000214413	0.980622
BBOF1 ENSG00000119636	1.67219
BBOX1 ENSG00000129151	0.991805
BBS1 ENSG00000174483	1.4235
BBS10 ENSG00000179941	1.09804
BBS12 ENSG00000181004	0.788316
BBS2 ENSG00000125124	0.9259
BBS4 ENSG00000140463	0.586552
BBS5 ENSG00000163093	0.702276
BBS7 ENSG00000138686	1.09195
BBS9 ENSG00000122507	1.33862
BBX ENSG00000114439	0.89603
BCAM ENSG00000187244	0.715151
BCAN ENSG00000132692	0.848712
BCAP29 ENSG00000075790	0.748561
BCAP31 ENSG00000185825	1.50035
BCAR1 ENSG00000050820	1.04335
BCAR3 ENSG00000137936	1.40055
BCAS1 ENSG00000064787	0.723454
BCAS2 ENSG00000116752	0.83569
BCAS3 ENSG00000141376	1.48963
BCAS4 ENSG00000124243	0.720301
BCAT1 ENSG00000060982	0.854301
BCAT2 ENSG00000105552	1.05137
BCCIP ENSG00000107949	0.811196
BCDIN3D ENSG00000186666	0.934248
BCHE ENSG00000114200	0.982717
BCKDHA ENSG00000248098	1.12585
BCKDHB ENSG00000083123	1.00674
BCKDK ENSG00000103507	0.693991
BCL10 ENSG00000142867	1.02608
BCL11A ENSG00000119866	0.920999
BCL11B ENSG00000127152	0.919625
BCL2 ENSG00000171791	1.40783
BCL2A1 ENSG00000140379	0.946382
BCL2L1 ENSG00000171552	1.05934
BCL2L11 ENSG00000153094	0.862778
BCL2L12 ENSG00000126453	0.692298
BCL2L13 ENSG00000099968	1.02202
BCL2L14 ENSG00000121380	0.94339
BCL2L15 ENSG00000188761	0.96113
BCL2L2 ENSG00000129473	0.780535
BCL3 ENSG00000069399	1.27771
BCL6 ENSG00000113916	1.12132
BCL6B ENSG00000161940	0.890364
BCL7A ENSG00000110987	0.879893
BCL7B ENSG00000106635	1.41682
BCL7C ENSG00000099385	1.28519
BCL9 ENSG00000116128	1.10501
BCL9L ENSG00000186174	0.946928
BCLAF1 ENSG00000029363	1.08634
BCO1 ENSG00000135697	0.819308
BCO2 ENSG00000197580	1.82735
BCOR ENSG00000183337	1.08122
BCORL1 ENSG00000085185	0.948176
BCR ENSG00000186716	0.89451
BCS1L ENSG00000074582	0.707736
BDH1 ENSG00000161267	0.623022
BDH2 ENSG00000164039	1.0697
BDKRB1 ENSG00000100739	1.02709
BDKRB2 ENSG00000168398	1.59708
BDNF ENSG00000176697	0.981975
BDP1 ENSG00000145734	1.02009
BEAN1 ENSG00000166546	0.887979
BECN1 ENSG00000126581	0.738703
BEGAIN ENSG00000183092	0.902378
BEND2 ENSG00000177324	0.951897
BEND3 ENSG00000178409	0.970668
BEND4 ENSG00000188848	1.17575
BEND5 ENSG00000162373	0.934416
BEND6 ENSG00000151917	1.07873
BEND7 ENSG00000165626	1.21166
BEST1 ENSG00000167995	0.896405
BEST3 ENSG00000127325	0.814512
BET1 ENSG00000105829	0.855936
BET1L ENSG00000177951	0.626004
BEX1 ENSG00000133169	1.08751
BEX2 ENSG00000133134	0.887224
BEX3 ENSG00000166681	0.999601
BEX4 ENSG00000102409	0.767996
BEX5 ENSG00000184515	0.926126
BFAR ENSG00000103429	0.889253
BFSP1 ENSG00000125864	0.653982
BGLAP ENSG00000242252	0.946621
BGN ENSG00000182492	1.38806
BHLHB9 ENSG00000198908	1.28284
BHLHE22 ENSG00000180828	1.30061
BHLHE40 ENSG00000134107	1.16873
BHLHE41 ENSG00000123095	0.982652
BHMT ENSG00000145692	0.877564
BHMT2 ENSG00000132840	1.147
BICC1 ENSG00000122870	1.12701
BICD1 ENSG00000151746	1.05511
BICD2 ENSG00000185963	0.906735
BICDL1 ENSG00000135127	0.886025
BICDL2 ENSG00000162069	1.05891
BID ENSG00000015475	0.933411
BIK ENSG00000100290	1.27094
BIN1 ENSG00000136717	0.680272
BIN2 ENSG00000110934	1.02212
BIN3 ENSG00000147439	1.10386
BIRC2 ENSG00000110330	1.09728
BIRC3 ENSG00000023445	1.21362
BIRC5 ENSG00000089685	0.934037
BIRC6 ENSG00000115760	0.990803
BIRC7 ENSG00000101197	1.01011
BIVM ENSG00000134897	0.962689
BLCAP ENSG00000166619	0.91172
BLK ENSG00000136573	1.23755
BLM ENSG00000197299	0.913136
BLMH ENSG00000108578	1.5001
BLNK ENSG00000095585	2.03851
BLOC1S1 ENSG00000135441	1.03093
BLOC1S2 ENSG00000196072	1.52029
BLOC1S3 ENSG00000189114	0.993257
BLOC1S4 ENSG00000186222	0.673866
BLOC1S5 ENSG00000188428	1.10204
BLOC1S6 ENSG00000104164	0.924622
BLVRA ENSG00000106605	0.759404
BLVRB ENSG00000090013	1.19597
BLZF1 ENSG00000117475	1.01142
BMF ENSG00000104081	0.816269
BMI1 ENSG00000168283	0.72368
BMP1 ENSG00000168487	1.01456
BMP2 ENSG00000125845	1.10451
BMP2K ENSG00000138756	1.55164
BMP3 ENSG00000152785	1.00378
BMP4 ENSG00000125378	1.36807
BMP5 ENSG00000112175	1.05162
BMP6 ENSG00000153162	1.02872
BMP7 ENSG00000101144	1.09237
BMP8A ENSG00000183682	0.817178
BMP8B ENSG00000116985	1.3056
BMPER ENSG00000164619	1.12091
BMPR1A ENSG00000107779	0.915756
BMPR1B ENSG00000138696	0.725332
BMPR2 ENSG00000204217	1.14805
BMS1 ENSG00000165733	1.1469
BMT2 ENSG00000164603	1.13508
BMX ENSG00000102010	1.27087
BNC1 ENSG00000169594	1.02985
BNC2 ENSG00000173068	0.835265
BNIP1 ENSG00000113734	0.777417
BNIP2 ENSG00000140299	0.787316
BNIP3 ENSG00000176171	0.979441
BNIP3L ENSG00000104765	1.15603
BNIPL ENSG00000163141	1.00108
BOC ENSG00000144857	0.68076
BOD1 ENSG00000145919	0.749973
BOD1L1 ENSG00000038219	1.34729
BOK ENSG00000176720	1.92477
BOLA1 ENSG00000178096	1.11436
BOLA2B ENSG00000169627	1.21957
BOLA3 ENSG00000163170	0.962455
BOP1 ENSG00000261236	0.775914
BORA ENSG00000136122	1.31528
BORCS5 ENSG00000165714	1.18086
BORCS6 ENSG00000196544	1.20499
BORCS7 ENSG00000166275	0.954445
BORCS8 ENSG00000254901	1.31462
BORCS8-MEF2B ENSG00000064489	0.734755
BPGM ENSG00000172331	0.991666
BPHL ENSG00000137274	0.753937
BPI ENSG00000101425	1.06279
BPIFA1 ENSG00000198183	0.968175
BPIFA2 ENSG00000131050	0.978211
BPIFB1 ENSG00000125999	1.67404
BPIFB2 ENSG00000078898	1.26867
BPIFC ENSG00000184459	1.11076
BPNT1 ENSG00000162813	1.13001
BPTF ENSG00000171634	1.18436
BRAF ENSG00000157764	1.18108
BRAP ENSG00000089234	1.34332
BRAT1 ENSG00000106009	0.731072
BRCA1 ENSG00000012048	1.20399
BRCA2 ENSG00000139618	0.840864
BRCC3 ENSG00000185515	0.84841
BRD1 ENSG00000100425	0.72334
BRD2 ENSG00000204256	0.742671
BRD3 ENSG00000169925	0.848648
BRD4 ENSG00000141867	1.28812
BRD7 ENSG00000166164	0.958128
BRD8 ENSG00000112983	1.6346
BRD9 ENSG00000028310	1.20818
BRE ENSG00000158019	0.738655
BRF1 ENSG00000185024	1.12579
BRF2 ENSG00000104221	1.3042
BRI3 ENSG00000164713	0.877205
BRI3BP ENSG00000184992	1.04877
BRICD5 ENSG00000182685	0.883613
BRINP1 ENSG00000078725	0.727514
BRINP2 ENSG00000198797	1.01757
BRINP3 ENSG00000162670	1.11301
BRIP1 ENSG00000136492	0.785212
BRIX1 ENSG00000113460	0.876071
BRK1 ENSG00000254999	1.47512
BRMS1 ENSG00000174744	0.855
BRMS1L ENSG00000100916	1.18079
BROX ENSG00000162819	0.9972
BRPF1 ENSG00000156983	0.683574
BRPF3 ENSG00000096070	0.98981
BRSK1 ENSG00000160469	0.939457
BRSK2 ENSG00000174672	0.805703
BRWD1 ENSG00000185658	0.735472
BRWD3 ENSG00000165288	1.49946
BSCL2 ENSG00000168000	0.940288
BSDC1 ENSG00000160058	1.12418
BSG ENSG00000172270	0.857642
BSN ENSG00000164061	1.12894
BSPH1 ENSG00000188334	1.06303
BSPRY ENSG00000119411	0.911747
BST1 ENSG00000109743	0.986423
BST2 ENSG00000130303	1.67301
BTAF1 ENSG00000095564	0.978363
BTBD1 ENSG00000064726	0.854647
BTBD10 ENSG00000148925	0.886138
BTBD11 ENSG00000151136	1.05335
BTBD16 ENSG00000138152	0.791257
BTBD19 ENSG00000222009	1.08864
BTBD2 ENSG00000133243	0.691992
BTBD3 ENSG00000132640	1.17321
BTBD6 ENSG00000184887	0.796413
BTBD7 ENSG00000011114	0.939983
BTBD8 ENSG00000189195	1.19545
BTBD9 ENSG00000183826	0.827818
BTC ENSG00000174808	1.00857
BTD ENSG00000169814	0.765635
BTF3 ENSG00000145741	1.0521
BTF3L4 ENSG00000134717	0.801983
BTG1 ENSG00000133639	1.32155
BTG2 ENSG00000159388	1.8236
BTG3 ENSG00000154640	1.21111
BTK ENSG00000010671	1.14262
BTLA ENSG00000186265	1.0566
BTN2A1 ENSG00000112763	0.775281
BTN2A2 ENSG00000124508	0.970142
BTN3A1 ENSG00000026950	0.872358
BTN3A2 ENSG00000186470	0.846619
BTN3A3 ENSG00000111801	0.893186
BTNL3 ENSG00000168903	0.668205
BTNL9 ENSG00000165810	0.861988
BTRC ENSG00000166167	0.867001
BUB1 ENSG00000169679	0.801058
BUB1B ENSG00000156970	1.00396
BUB3 ENSG00000154473	0.680755
BUD13 ENSG00000137656	1.20489
BUD31 ENSG00000106245	0.823525
BVES ENSG00000112276	1.04834
BYSL ENSG00000112578	0.973005
BZW1 ENSG00000082153	0.792888
BZW2 ENSG00000136261	0.804752
C10orf10 ENSG00000165507	1.10425
C10orf105 ENSG00000214688	1.23774
C10orf107 ENSG00000183346	0.877953
C10orf11 ENSG00000148655	0.578785
C10orf128 ENSG00000204161	1.1103
C10orf2 ENSG00000107815	0.831042
C10orf35 ENSG00000171224	0.691919
C10orf53 ENSG00000178645	0.853502
C10orf54 ENSG00000107738	1.50687
C10orf55 ENSG00000222047	1.03068
C10orf76 ENSG00000120029	0.79635
C10orf82 ENSG00000165863	0.928357
C10orf88 ENSG00000119965	1.14277
C10orf95 ENSG00000120055	0.958608
C10orf99 ENSG00000188373	0.901243
C11orf1 ENSG00000137720	0.729118
C11orf16 ENSG00000176029	1.18448
C11orf21 ENSG00000110665	1.10721
C11orf24 ENSG00000171067	1.39386
C11orf31 ENSG00000211450	0.799903
C11orf45 ENSG00000174370	1.03125
C11orf49 ENSG00000149179	1.03988
C11orf52 ENSG00000149300	1.00131
C11orf53 ENSG00000150750	0.819259
C11orf54 ENSG00000182919	0.91787
C11orf57 ENSG00000150776	1.19318
C11orf58 ENSG00000110696	0.831313
C11orf63 ENSG00000109944	1.12716
C11orf65 ENSG00000166323	0.931122
C11orf68 ENSG00000175573	0.845263
C11orf70 ENSG00000137691	1.10943
C11orf71 ENSG00000180425	1.00436
C11orf74 ENSG00000166352	0.907797
C11orf80 ENSG00000173715	0.928043
C11orf84 ENSG00000168005	0.960603
C11orf87 ENSG00000185742	1.05314
C11orf95 ENSG00000188070	0.93463
C11orf96 ENSG00000187479	2.08991
C11orf98 ENSG00000278615	0.817293
C12orf10 ENSG00000139637	0.761591
C12orf29 ENSG00000133641	1.07972
C12orf4 ENSG00000047621	1.00065
C12orf40 ENSG00000180116	1.05311
C12orf42 ENSG00000179088	1.15307
C12orf43 ENSG00000157895	0.686569
C12orf45 ENSG00000151131	0.918521
C12orf49 ENSG00000111412	1.00954
C12orf50 ENSG00000165805	1.25468
C12orf54 ENSG00000177627	0.581
C12orf56 ENSG00000185306	1.02746
C12orf57 ENSG00000111678	1.34013
C12orf60 ENSG00000182993	1.2594
C12orf65 ENSG00000130921	1.01833
C12orf66 ENSG00000174206	0.779863
C12orf71 ENSG00000214700	0.858909
C12orf73 ENSG00000204954	0.744734
C12orf75 ENSG00000235162	0.927578
C12orf76 ENSG00000174456	0.852628
C14orf1 ENSG00000133935	0.957081
C14orf105 ENSG00000100557	0.900501
C14orf119 ENSG00000179933	1.02541
C14orf132 ENSG00000227051	0.817629
C14orf142 ENSG00000170270	0.982654
C14orf159 ENSG00000133943	1.02703
C14orf166 ENSG00000087302	1.40328
C14orf169 ENSG00000170468	0.903349
C14orf178 ENSG00000197734	0.95669
C14orf180 ENSG00000184601	0.975791
C14orf2 ENSG00000156411	0.879964
C14orf28 ENSG00000179476	0.895812
C14orf37 ENSG00000139971	0.944965
C14orf39 ENSG00000179008	1.10315
C14orf79 ENSG00000140104	1.00393
C14orf80 ENSG00000185347	0.834702
C14orf93 ENSG00000100802	0.928371
C15orf39 ENSG00000167173	0.856526
C15orf40 ENSG00000169609	0.795657
C15orf41 ENSG00000186073	1.03083
C15orf48 ENSG00000166920	0.908318
C15orf52 ENSG00000188549	1.09502
C15orf53 ENSG00000175779	0.880156
C15orf57 ENSG00000128891	1.08883
C15orf59 ENSG00000205363	1.09675
C15orf61 ENSG00000189227	1.09393
C15orf62 ENSG00000188277	0.993338
C15orf65 ENSG00000261652	1.07923
C16orf13 ENSG00000130731	0.909655
C16orf45 ENSG00000166780	0.65716
C16orf46 ENSG00000166455	0.80974
C16orf52 ENSG00000185716	0.980744
C16orf54 ENSG00000185905	1.06809
C16orf58 ENSG00000140688	1.08404
C16orf59 ENSG00000162062	1.1262
C16orf62 ENSG00000103544	0.739217
C16orf70 ENSG00000125149	0.930967
C16orf71 ENSG00000166246	1.04767
C16orf72 ENSG00000182831	1.0077
C16orf74 ENSG00000154102	1.24171
C16orf78 ENSG00000166152	1.22101
C16orf86 ENSG00000159761	0.985882
C16orf87 ENSG00000155330	0.651927
C16orf89 ENSG00000153446	1.11767
C16orf91 ENSG00000174109	0.845558
C16orf92 ENSG00000167194	1.04405
C16orf95 ENSG00000260456	0.995888
C16orf96 ENSG00000205832	0.837233
C17orf105 ENSG00000231256	0.844882
C17orf107 ENSG00000205710	0.547223
C17orf49 ENSG00000258315	0.94505
C17orf51 ENSG00000212719	0.727386
C17orf53 ENSG00000125319	0.844126
C17orf58 ENSG00000186665	1.19787
C17orf62 ENSG00000178927	1.56548
C17orf64 ENSG00000141371	0.77411
C17orf67 ENSG00000214226	0.879461
C17orf74 ENSG00000184560	1.10722
C17orf75 ENSG00000108666	0.836941
C17orf78 ENSG00000278505	0.818681
C17orf80 ENSG00000141219	0.849781
C17orf89 ENSG00000224877	0.895526
C17orf96 ENSG00000273604	1.47581
C17orf97 ENSG00000187624	0.988818
C17orf98 ENSG00000275489	0.95785
C17orf99 ENSG00000187997	1.02273
C18orf21 ENSG00000141428	1.0587
C18orf25 ENSG00000152242	0.880111
C18orf32 ENSG00000177576	0.83563
C18orf54 ENSG00000166845	0.929956
C18orf63 ENSG00000206043	1.02092
C18orf8 ENSG00000141452	0.749894
C19orf12 ENSG00000131943	0.918944
C19orf18 ENSG00000177025	1.49191
C19orf24 ENSG00000228300	1.14238
C19orf25 ENSG00000119559	0.992834
C19orf33 ENSG00000167644	0.943893
C19orf35 ENSG00000188305	0.860912
C19orf38 ENSG00000214212	0.985199
C19orf43 ENSG00000123144	1.27169
C19orf44 ENSG00000105072	1.12752
C19orf45 ENSG00000198723	0.943152
C19orf47 ENSG00000160392	1.58183
C19orf48 ENSG00000167747	0.761637
C19orf52 ENSG00000142444	0.77458
C19orf53 ENSG00000104979	1.09248
C19orf54 ENSG00000188493	0.979114
C19orf57 ENSG00000132016	0.833515
C19orf60 ENSG00000006015	0.883596
C19orf66 ENSG00000130813	0.548887
C19orf67 ENSG00000188032	1.23471
C19orf68 ENSG00000185453	0.702836
C19orf70 ENSG00000174917	0.820785
C19orf71 ENSG00000183397	0.977192
C19orf73 ENSG00000221916	0.958186
C19orf81 ENSG00000235034	0.684688
C19orf84 ENSG00000262874	0.935925
C1D ENSG00000197223	1.11711
C1GALT1 ENSG00000106392	0.795232
C1GALT1C1 ENSG00000171155	0.694877
C1GALT1C1L ENSG00000223658	0.94367
C1QA ENSG00000173372	0.95244
C1QB ENSG00000173369	1.12527
C1QBP ENSG00000108561	0.669776
C1QC ENSG00000159189	1.13787
C1QL1 ENSG00000131094	0.667513
C1QL2 ENSG00000144119	1.10457
C1QL3 ENSG00000165985	1.05601
C1QL4 ENSG00000186897	0.995248
C1QTNF1 ENSG00000173918	0.730311
C1QTNF2 ENSG00000145861	0.939997
C1QTNF3 ENSG00000082196	0.84427
C1QTNF4 ENSG00000172247	0.840504
C1QTNF5 ENSG00000223953	1.02009
C1QTNF6 ENSG00000133466	0.934034
C1QTNF7 ENSG00000163145	0.942905
C1QTNF9 ENSG00000240654	0.69207
C1QTNF9B ENSG00000205863	0.783294
C1QTNF9B-AS1 ENSG00000281899	1.02244
C1R ENSG00000159403	1.26595
C1RL ENSG00000139178	1.37766
C1S ENSG00000182326	0.745082
C1orf101 ENSG00000179397	1.22484
C1orf105 ENSG00000180999	0.912829
C1orf106 ENSG00000163362	0.908271
C1orf109 ENSG00000116922	0.769181
C1orf112 ENSG00000000460	0.833943
C1orf115 ENSG00000162817	0.566801
C1orf116 ENSG00000182795	1.02658
C1orf122 ENSG00000197982	0.662769
C1orf123 ENSG00000162384	0.931116
C1orf127 ENSG00000175262	1.08376
C1orf131 ENSG00000143633	0.948667
C1orf141 ENSG00000203963	1.04366
C1orf145 ENSG00000162913	1.11804
C1orf158 ENSG00000157330	1.13791
C1orf159 ENSG00000131591	0.943104
C1orf162 ENSG00000143110	0.665326
C1orf167 ENSG00000215910	1.05032
C1orf168 ENSG00000187889	0.909701
C1orf174 ENSG00000198912	0.722571
C1orf186 ENSG00000263961	0.647318
C1orf194 ENSG00000179902	0.819519
C1orf198 ENSG00000119280	1.21746
C1orf204 ENSG00000188004	1.06419
C1orf21 ENSG00000116667	0.779398
C1orf210 ENSG00000253313	0.876116
C1orf216 ENSG00000142686	1.48925
C1orf226 ENSG00000239887	1.11194
C1orf228 ENSG00000198520	0.822449
C1orf234 ENSG00000227868	0.954158
C1orf27 ENSG00000157181	1.47288
C1orf35 ENSG00000143793	0.92696
C1orf43 ENSG00000143612	0.702798
C1orf50 ENSG00000164008	1.09306
C1orf52 ENSG00000162642	1.222
C1orf53 ENSG00000203724	0.944654
C1orf54 ENSG00000118292	1.18041
C1orf56 ENSG00000143443	0.613714
C1orf61 ENSG00000125462	1.06256
C1orf64 ENSG00000183888	1.05708
C1orf74 ENSG00000162757	1.25844
C1orf94 ENSG00000142698	1.01799
C2 ENSG00000166278	1.45146
C20orf144 ENSG00000149609	0.826883
C20orf194 ENSG00000088854	1.19477
C20orf196 ENSG00000171984	0.822145
C20orf24 ENSG00000101084	0.690695
C20orf27 ENSG00000101220	1.04284
C20orf96 ENSG00000196476	0.669781
C21orf2 ENSG00000160226	1.78254
C21orf33 ENSG00000160221	1.12261
C21orf58 ENSG00000160298	0.842855
C21orf59 ENSG00000159079	1.23769
C21orf91 ENSG00000154642	1.14451
C22orf15 ENSG00000169314	1.29256
C22orf23 ENSG00000128346	0.941954
C22orf29 ENSG00000215012	1.03264
C22orf31 ENSG00000100249	1.00116
C22orf39 ENSG00000242259	0.875639
C22orf42 ENSG00000205856	1.10025
C22orf46 ENSG00000184208	1.13848
C2CD2 ENSG00000157617	1.26984
C2CD2L ENSG00000172375	0.994053
C2CD3 ENSG00000168014	0.832747
C2CD4A ENSG00000198535	0.923115
C2CD4B ENSG00000205502	0.931091
C2CD4C ENSG00000183186	0.852202
C2CD4D ENSG00000225556	0.786927
C2CD5 ENSG00000111731	0.836626
C2orf15 ENSG00000273045	1.01573
C2orf40 ENSG00000119147	0.721648
C2orf42 ENSG00000115998	1.02643
C2orf47 ENSG00000162972	0.850306
C2orf49 ENSG00000135974	1.58705
C2orf50 ENSG00000150873	0.893834
C2orf54 ENSG00000172478	1.1827
C2orf66 ENSG00000187944	0.93727
C2orf68 ENSG00000168887	0.715867
C2orf69 ENSG00000178074	0.584058
C2orf70 ENSG00000173557	0.886217
C2orf71 ENSG00000179270	0.771686
C2orf72 ENSG00000204128	1.07247
C2orf73 ENSG00000177994	1.16776
C2orf74 ENSG00000237651	1.08055
C2orf76 ENSG00000186132	0.925766
C2orf78 ENSG00000187833	1.12957
C2orf80 ENSG00000188674	0.791351
C2orf81 ENSG00000159239	0.933797
C2orf82 ENSG00000182600	1.00226
C2orf83 ENSG00000042304	1.12214
C2orf88 ENSG00000187699	1.06326
C3 ENSG00000125730	1.25608
C3AR1 ENSG00000171860	0.837455
C3orf14 ENSG00000114405	1.13948
C3orf18 ENSG00000088543	0.640717
C3orf20 ENSG00000131379	0.937518
C3orf22 ENSG00000180697	0.973119
C3orf33 ENSG00000174928	0.994775
C3orf36 ENSG00000221972	1.08667
C3orf38 ENSG00000179021	1.25188
C3orf49 ENSG00000163632	0.902337
C3orf52 ENSG00000114529	0.855925
C3orf58 ENSG00000181744	0.867884
C3orf62 ENSG00000188315	1.36134
C3orf70 ENSG00000187068	0.955478
C3orf80 ENSG00000180044	1.13493
C4A ENSG00000244731	1.05837
C4B ENSG00000224389	1.86569
C4BPA ENSG00000123838	0.818136
C4BPB ENSG00000123843	1.00005
C4orf17 ENSG00000138813	1.22538
C4orf19 ENSG00000154274	0.971125
C4orf22 ENSG00000197826	0.977774
C4orf3 ENSG00000164096	0.753316
C4orf32 ENSG00000174749	0.927539
C4orf33 ENSG00000151470	0.750431
C4orf36 ENSG00000163633	0.829093
C4orf46 ENSG00000205208	0.874956
C4orf48 ENSG00000243449	1.69775
C4orf50 ENSG00000181215	1.0768
C5 ENSG00000106804	0.913673
C5AR1 ENSG00000197405	0.82467
C5AR2 ENSG00000134830	1.08884
C5orf15 ENSG00000113583	1.65096
C5orf22 ENSG00000082213	0.76284
C5orf24 ENSG00000181904	1.07032
C5orf30 ENSG00000181751	0.7825
C5orf34 ENSG00000172244	0.97596
C5orf38 ENSG00000186493	0.890996
C5orf42 ENSG00000197603	0.936859
C5orf45 ENSG00000161010	0.834087
C5orf46 ENSG00000178776	0.867823
C5orf49 ENSG00000215217	0.929829
C5orf51 ENSG00000205765	0.983036
C5orf52 ENSG00000187658	1.24052
C5orf56 ENSG00000197536	1.10207
C5orf63 ENSG00000164241	0.692579
C6 ENSG00000039537	1.15165
C6orf1 ENSG00000186577	1.0271
C6orf106 ENSG00000196821	0.788587
C6orf118 ENSG00000112539	0.910889
C6orf120 ENSG00000185127	0.978307
C6orf132 ENSG00000188112	1.38002
C6orf136 ENSG00000204564	0.792833
C6orf141 ENSG00000197261	0.750978
C6orf201 ENSG00000185689	1.29187
C6orf203 ENSG00000130349	1.01731
C6orf223 ENSG00000181577	0.849029
C6orf226 ENSG00000221821	0.751765
C6orf25 ENSG00000204420	0.908734
C6orf47 ENSG00000204439	1.1348
C6orf48 ENSG00000204387	0.716355
C6orf52 ENSG00000137434	0.970824
C6orf58 ENSG00000184530	1.07429
C6orf62 ENSG00000112308	0.852299
C6orf89 ENSG00000198663	1.10253
C7 ENSG00000112936	0.930032
C7orf25 ENSG00000136197	1.24407
C7orf26 ENSG00000146576	0.833648
C7orf31 ENSG00000153790	0.803931
C7orf34 ENSG00000165131	0.725897
C7orf43 ENSG00000146826	0.799193
C7orf49 ENSG00000122783	1.60249
C7orf50 ENSG00000146540	1.30039
C7orf61 ENSG00000185955	0.845033
C7orf62 ENSG00000164645	1.12512
C7orf72 ENSG00000164500	0.885966
C7orf73 ENSG00000243317	0.94907
C8A ENSG00000157131	0.861374
C8G ENSG00000176919	1.00776
C8orf22 ENSG00000168333	1.04694
C8orf33 ENSG00000182307	1.20807
C8orf34 ENSG00000165084	1.25065
C8orf37 ENSG00000156172	0.96405
C8orf4 ENSG00000176907	1.09269
C8orf44 ENSG00000213865	0.935849
C8orf46 ENSG00000169085	0.815807
C8orf48 ENSG00000164743	1.09989
C8orf58 ENSG00000241852	0.984482
C8orf59 ENSG00000176731	1.27848
C8orf74 ENSG00000171060	1.08028
[truncated: 14,779 more rows]
