# Supplementary material for: Spatial maps of prostate cancer transcriptomes reveal an unexplored landscape of heterogeneity
Source: Nat Commun. 2018 Jun 20;9:2419. doi: 10.1038/s41467-018-04724-5 (PMC6010471; doi:10.1038/s41467-018-04724-5)
Supplement: Supplementary file 13 — Supplementary Data 10 [file 41467_2018_4724_MOESM13_ESM.zip › Supplementary Dataset 5/experiment0002-expected-features.tsv]

	Factor 1	Factor 2	Factor 3	Factor 4	Factor 5	Factor 6	Factor 7	Factor 8
A1BG ENSG00000121410	0.631821	0.0078027	0.0660077	1.1803	6.87493e-06	1.52138	0.00278402	0.284706
A1CF ENSG00000148584	0.197168	0.0765027	0.157076	0.332401	2.8686	0.000209734	0.0256928	0.045193
A2M ENSG00000175899	419.79	700.539	79.655	3.01936	396.298	128.495	122.245	103.758
A2ML1 ENSG00000166535	0.0108932	1.86967	1.95568	0.384024	0.447803	0.102715	1.40566	2.11504
A4GALT ENSG00000128274	6.19999	5.86402	3.78605	17.6489	50.8828	7.06698	0.5838	98.014
AAAS ENSG00000094914	5.47284	0.657917	0.289933	45.4044	23.683	14.0869	20.5424	0.849518
AACS ENSG00000081760	1.00618	16.4058	4.05691	7.12597	1.22727	0.671013	1.83931	8.26166
AADAC ENSG00000114771	0.394224	0.41564	0.148521	0.0628378	0.222324	0.114026	0.652302	0.21958
AADACL4 ENSG00000204518	0.823753	0.152712	0.062136	0.17185	0.345067	0.00334819	1.0291	0.248894
AADAT ENSG00000109576	16.1517	0.736901	0.163104	10.4219	0.0287601	0.0583464	6.71762	4.41827
AAED1 ENSG00000158122	1.54353	4.36455	1.24198	0.467363	3.57457	8.03222	3.21767	3.37499
AAGAB ENSG00000103591	0.128889	17.8499	19.2418	0.71206	0.928554	0.48773	22.4333	0.00166069
AAK1 ENSG00000115977	0.0689854	0.961063	3.05454	31.4523	1.04794	15.0991	28.9624	8.17478
AAMDC ENSG00000087884	89.657	19.2075	7.70587	0.972425	0.585545	12.8729	3.72007	7.25758
AAMP ENSG00000127837	116.637	2.9041	47.3522	55.5131	126.213	33.6404	6.99185	0.750018
AAR2 ENSG00000131043	3.25321	108.406	10.4044	17.6394	1.99725	8.55177	5.26615	1.75161
AARD ENSG00000205002	0.06232	3.22951	0.048927	0.0257232	0.0537617	0.0930721	0.45265	0.0614969
AARS ENSG00000090861	35.6606	51.4196	9.94732	49.4529	0.537165	1.58147	25.2862	10.9191
AARSD1 ENSG00000266967	0.940828	0.656	0.00264687	5.43812	2.64987	2.46819	9.5716	0.226556
AASDH ENSG00000157426	0.000383685	0.00566096	0.0312614	0.401486	1.36881	1.85611	1.08092	1.46582
AASDHPPT ENSG00000149313	0.31563	0.209038	1.70589	7.39824	0.141885	1.83937	0.226066	0.465681
AASS ENSG00000008311	11.3823	0.0430666	0.0456671	3.10415	0.284436	0.601702	0.0177735	0.000369825
AATF ENSG00000275700	6.95185	21.4421	9.96702	20.6966	54.923	0.306929	0.543483	1.93547
AATK ENSG00000181409	0.397792	0.202714	0.995087	0.422505	6.57402	0.524087	0.15033	1.51777
ABAT ENSG00000183044	1.87017	3.95221	2.21862	14.0688	0.424343	0.316768	10.7339	2.90863
ABC13-47488600E17.1 ENSG00000283199	0.123461	0.631362	0.00649428	0.175427	1.40637	0.399834	0.923385	0.383994
ABC13-47656900H15.1 ENSG00000283566	0.320739	0.542794	2.38612	2.6428	0.251745	0.355653	0.405138	0.914377
ABCA1 ENSG00000165029	8.87164	0.992308	0.067546	0.114806	1.65897	0.317597	9.65305	2.10063
ABCA10 ENSG00000154263	0.556924	2.68775	1.09681	0.0487312	0.0313548	0.678715	0.41003	0.249766
ABCA12 ENSG00000144452	3.42362	0.0026529	0.0562859	0.137305	1.09532	0.602154	0.000654691	1.62173
ABCA13 ENSG00000179869	0.333811	0.73207	0.00304824	0.166456	0.158214	0.0554703	0.427879	0.652762
ABCA2 ENSG00000107331	5.05408	40.4824	3.63104	72.7236	199.507	12.9595	25.3999	0.474438
ABCA3 ENSG00000167972	9.95095	32.1642	10.4447	11.765	82.1399	0.225132	5.69509	5.28488
ABCA4 ENSG00000198691	0.194833	0.240725	0.0227832	0.0047772	0.0016599	0.0059963	0.338933	0.00541396
ABCA5 ENSG00000154265	0.0336745	0.343545	7.47055	0.374979	4.49955	3.1764	0.388267	20.5652
ABCA6 ENSG00000154262	1.15495	0.345665	0.00592332	0.085209	1.10147	3.51776	1.0842	1.05666
ABCA7 ENSG00000064687	0.933229	1.48498	9.50402	2.15761	5.22284	2.55684	23.7037	0.639852
ABCA8 ENSG00000141338	0.0596881	10.6874	0.105787	7.35522	3.65791	0.0728235	9.86566	0.0572573
ABCA9 ENSG00000154258	0.909681	1.8774	0.614707	1.15011	0.094552	0.175483	0.00692976	0.338338
ABCB1 ENSG00000085563	0.345392	0.133164	0.00451471	1.47159	0.623087	0.860924	0.168525	1.50128
ABCB10 ENSG00000135776	1.08211	0.290635	0.192761	2.56813	2.99761	0.0479729	15.343	2.54242
ABCB11 ENSG00000073734	2.2184	0.750862	0.263716	0.0732699	0.286222	0.0549624	0.827884	0.0329546
ABCB4 ENSG00000005471	0.271885	2.97316	0.271975	0.331233	0.376053	0.248463	0.0890721	0.0966513
ABCB5 ENSG00000004846	0.149518	0.394468	0.000608654	0.136317	0.100469	0.392344	0.219447	0.449776
ABCB6 ENSG00000115657	2.26497	2.67748	0.81429	0.183019	0.00953261	0.253418	0.12423	0.394939
ABCB7 ENSG00000131269	0.445546	9.1359	3.06254	1.19354	1.26491	0.622804	1.70307	12.2424
ABCB8 ENSG00000197150	51.5479	67.3154	0.730853	5.29391	15.1676	8.33143	26.0493	2.19939
ABCB9 ENSG00000150967	48.1045	1.55008	0.436128	1.15021	1.61487	0.0993225	0.0298026	0.206555
ABCC1 ENSG00000103222	35.701	6.59237	19.224	17.8814	4.22044	4.36286	15.8872	1.09622
ABCC10 ENSG00000124574	1.40178	4.69236	1.91493	18.1544	0.607052	7.09598	6.85165	2.11049
ABCC11 ENSG00000121270	0.0123386	2.33068	0.0399766	0.0175951	0.173297	7.04842	0.00103879	0.653741
ABCC3 ENSG00000108846	0.89152	16.4029	20.8293	2.66481	2.96315	2.18062	4.95837	0.38927
ABCC4 ENSG00000125257	0.236077	0.00525959	25.1185	130.854	0.28766	0.387907	78.2601	14.6013
ABCC5 ENSG00000114770	44.2715	8.02967	20.6872	32.7737	2.79373	2.77062	0.000517852	3.63082
ABCC6 ENSG00000091262	0.126532	4.87175	0.211365	3.31368	1.88074	0.0039946	0.129733	2.92996
ABCC8 ENSG00000006071	25.3372	0.642834	2.74724	0.548124	0.798094	0.849227	0.335052	0.318511
ABCC9 ENSG00000069431	0.26075	1.91181	0.219287	0.0582376	0.00153816	8.50381	0.000342778	0.977594
ABCD1 ENSG00000101986	1.70008	1.79739	8.56019	11.0695	19.1939	5.81303	18.7966	7.87234
ABCD2 ENSG00000173208	0.0900023	0.327438	0.452665	0.120942	0.699618	1.44922	0.208289	0.29267
ABCD3 ENSG00000117528	5.36277	0.00036565	1.49236	15.8615	0.104038	0.697048	3.38136	0.558224
ABCD4 ENSG00000119688	0.147687	2.8899	5.2118	0.0129093	18.5238	1.37603	19.517	0.775643
ABCE1 ENSG00000164163	4.63647	3.26289	8.86167	3.74397	0.344884	5.7072	0.761462	0.617821
ABCF1 ENSG00000204574	21.9992	101.596	11.9918	36.9204	4.62119	0.145404	24.9668	1.20632
ABCF2 ENSG00000033050	40.0649	44.4426	22.0727	21.8409	59.4708	1.91073	13.9927	1.41282
ABCF3 ENSG00000161204	2.44511	5.02114	1.11647	23.2749	55.2783	32.2608	15.2993	18.5454
ABCG1 ENSG00000160179	1.19673	10.7774	2.49001	0.257306	1.97634	6.82053	0.734189	1.53196
ABCG2 ENSG00000118777	9.89052	1.09384	7.7906	0.0698988	0.158377	0.590951	0.495531	0.387057
ABCG4 ENSG00000172350	0.834452	0.16404	0.229772	0.243358	0.15486	0.0799661	0.00481187	0.0640213
ABCG5 ENSG00000138075	0.171446	0.13777	0.0141959	0.438488	0.185502	0.034243	0.181294	0.0957529
ABHD1 ENSG00000143994	1.1597	17.4745	0.318325	1.02028	0.0472979	0.345251	0.274863	0.0623201
ABHD10 ENSG00000144827	10.4163	4.67827	0.0435594	25.3322	3.93195	3.73984	1.50488	2.25884
ABHD11 ENSG00000106077	38.5466	124.08	30.6327	2.8474	1.06587	2.18561	6.30382	3.26482
ABHD12 ENSG00000100997	39.76	76.9547	76.3537	33.4274	7.07742	41.754	95.4755	2.52656
ABHD13 ENSG00000139826	3.63111	0.819881	2.14247	4.24484	0.149347	2.72994	5.57919	0.0309722
ABHD14A ENSG00000248487	11.3856	12.4618	0.453737	9.86726	15.9461	4.98036	2.03921	0.451206
ABHD14B ENSG00000114779	0.18633	69.7698	51.5711	50.7961	263.806	0.404912	70.7949	12.754
ABHD15 ENSG00000168792	0.525233	0.536354	4.96766	4.81365	15.0609	0.426249	0.00351284	3.09468
ABHD16A ENSG00000204427	1.2658	7.47892	3.06141	2.3321	0.714914	0.00487314	3.73256	1.37765
ABHD17A ENSG00000129968	66.5711	29.0376	0.713073	2.58038	7.59821	4.70415	35.7853	1.59653
ABHD17B ENSG00000107362	0.238344	0.102299	8.33056	0.341475	0.0828337	0.143252	1.205	0.0755815
ABHD17C ENSG00000136379	0.0565609	0.086458	5.37066	7.59	1.07763	1.08061	17.0029	6.38531
ABHD18 ENSG00000164074	18.1037	0.326485	1.08029	1.14484	2.38055	0.387157	1.4169	0.00152467
ABHD2 ENSG00000140526	1.53482	4.27099	21.6965	112.792	22.9378	1.47172	164.682	3.28494
ABHD3 ENSG00000158201	0.32409	0.229683	1.04406	4.64055	0.648569	0.315521	1.44214	2.77615
ABHD4 ENSG00000100439	25.4559	1.87667	4.90376	0.416133	3.55949	0.0159156	11.1053	0.513967
ABHD5 ENSG00000011198	0.555342	10.5589	0.706986	0.715351	0.00308284	0.0463221	0.395399	0.541826
ABHD6 ENSG00000163686	0.295389	0.0336138	8.44307	11.7607	0.711454	1.45977	0.481627	0.172489
ABHD8 ENSG00000127220	4.94691	31.2056	3.68703	1.09141	50.8072	5.11622	10.0603	5.8269
ABI1 ENSG00000136754	4.19916	0.784078	13.0315	16.0394	0.777475	1.51313	0.380979	11.9761
ABI2 ENSG00000138443	16.083	36.0873	15.3017	1.31462	16.9364	1.12813	45.6016	12.6938
ABI3 ENSG00000108798	0.000543507	4.24767	0.40923	1.33756	0.551698	8.36725	0.657158	11.4674
ABI3BP ENSG00000154175	0.00689128	0.208124	0.743228	0.265251	0.0860189	0.896253	0.0190649	0.166117
ABL1 ENSG00000097007	11.1836	29.5623	0.612788	3.94458	22.278	27.2534	32.9136	15.6152
ABL2 ENSG00000143322	6.96056	1.75779	1.59949	0.088697	0.448824	39.5854	0.368426	11.7988
ABLIM1 ENSG00000099204	22.606	11.2071	52.2748	6.15376	75.264	32.972	0.628641	1.7553
ABLIM2 ENSG00000163995	0.802993	0.603539	0.237473	0.976607	3.20115	0.865656	1.58858	0.539512
ABLIM3 ENSG00000173210	8.40504	5.53229	35.0494	1.94753	1.24652	3.5681	0.370608	2.45827
ABO ENSG00000175164	0.82484	2.35596	12.9084	0.621018	0.000160634	0.566768	5.89011	22.5112
ABR ENSG00000159842	5.72789	4.10461	24.4746	3.16716	1.33543	1.38768	122.473	0.0354938
ABRA ENSG00000174429	0.129409	0.389435	0.0670789	1.24163	2.6221	0.0634815	0.0323337	0.126672
ABRACL ENSG00000146386	1.84474	0.797148	0.670374	0.0771891	0.00527217	0.63921	0.340888	0.0267907
ABT1 ENSG00000146109	4.80787	6.8106	3.62948	2.37494	0.0347138	0.63665	1.47922	6.68685
ABTB1 ENSG00000114626	64.9209	5.14081	13.2019	8.35549	24.3315	5.46844	16.2629	19.8803
ABTB2 ENSG00000166016	11.666	0.010495	3.18446	0.37656	1.45075	0.0185053	0.0597202	0.016041
AC004158.1 ENSG00000280264	0.0318496	0.0994819	0.0248133	0.180666	0.0456034	0.0180745	0.00484853	0.384285
AC004381.6 ENSG00000005189	0.43493	18.2488	3.48625	0.269533	0.1975	0.191339	0.494334	0.116364
AC004754.3 ENSG00000269881	0.599805	1.28803	0.00842737	0.683927	0.543272	0.641442	0.0911863	0.0603478
AC004813.1 ENSG00000279777	0.538259	0.289553	0.485647	0.458814	0.184104	0.352364	0.105037	0.0333971
AC004824.1 ENSG00000280226	0.22068	0.0598637	0.23251	0.17835	0.102216	0.0293174	0.0261871	0.00048771
AC005281.1 ENSG00000226690	1.15934	0.172018	0.116474	0.283803	0.952221	0.0530242	0.103693	0.0214707
AC005477.1 ENSG00000280188	0.0272104	0.00242449	0.00134115	0.244588	0.228564	0.055151	0.0427515	0.0512814
AC005480.1 ENSG00000279461	2.59546	3.63478	9.6039e-05	2.11508	0.0630063	0.378508	0.0523479	0.905782
AC006116.20 ENSG00000267710	0.519514	1.02035	0.0717827	0.259325	1.77049	0.296683	0.0983219	0.151047
AC006386.1 ENSG00000279115	1.45269	1.2042	0.0873362	0.102816	1.23656	0.0865136	3.23513	2.88311
AC006994.3 ENSG00000279317	0.152142	0.876898	0.286303	0.239791	0.0659644	0.0423078	0.142014	0.529936
AC007906.1 ENSG00000279018	0.17376	1.21311	0.347219	0.0796636	0.173855	0.0704642	0.344705	0.779465
AC008074.1 ENSG00000279644	0.354524	0.344269	0.0967109	0.256195	0.319271	0.0771333	0.192845	1.44321
AC008522.1 ENSG00000279232	0.455571	0.240359	0.237222	0.0148712	0.0512928	1.33973	0.588152	0.215105
AC008686.1 ENSG00000280221	0.135466	0.217213	0.107967	0.111791	0.0299342	0.416402	0.00296624	0.313091
AC008759.1 ENSG00000279471	0.067126	0.0231021	0.139197	0.187177	0.00702202	0.0877462	0.373914	0.00422885
AC008914.1 ENSG00000279768	0.261866	0.0287128	0.149164	0.0831584	0.00218589	0.00692147	0.265473	0.213786
AC009014.3 ENSG00000271824	0.0526293	4.60953	0.192162	2.97991	0.583519	0.586606	0.210845	0.00265108
AC010731.4 ENSG00000235118	0.0122751	0.182594	0.0443765	0.0658442	0.252753	0.00848948	0.0139166	0.0458319
AC012005.1 ENSG00000279274	5.66344	2.3889	1.36101	4.78674	0.660019	0.100471	1.99029	0.16526
AC013461.1 ENSG00000091436	54.6475	7.34424	0.157866	14.2899	56.6358	2.98608	4.00163	6.32648
AC016549.1 ENSG00000281325	0.227687	0.501013	0.0254012	0.347201	0.145056	0.00501128	0.0243557	0.0283098
AC021106.1 ENSG00000279386	0.138648	0.0342229	0.0232224	0.0172739	0.27735	0.10012	0.117228	0.00820798
AC024060.1 ENSG00000281584	0.011126	0.239861	0.00387157	0.447225	0.26806	0.592677	0.366914	0.134109
AC025335.1 ENSG00000179859	5.26325	1.23707	4.55409	0.201823	0.308928	0.841834	0.527853	1.56672
AC069063.2 ENSG00000279380	0.197121	0.0323822	0.210661	0.252177	0.135764	0.0160012	0.049027	0.100889
AC073657.1 ENSG00000279937	0.22681	0.149252	0.00699377	0.252894	0.155232	0.246091	0.050968	0.100675
AC074033.1 ENSG00000281137	1.79712	0.46103	0.0786013	0.66374	0.0519665	2.24658	2.51812	0.525348
AC087350.1 ENSG00000281527	0.0287038	0.209676	0.0159927	0.0716251	0.359098	0.0625202	0.127188	0.0860235
AC090498.1 ENSG00000279483	95.1792	386.288	83.3964	0.377408	0.87339	10.1142	17.1777	25.4671
AC104981.1 ENSG00000278938	0.284701	0.106376	0.0588623	0.281455	0.0346933	0.109536	0.235475	0.0306352
AC105009.1 ENSG00000281855	0.0954072	0.003694	0.148704	0.00123003	0.232648	0.306183	0.128585	0.628012
AC105052.1 ENSG00000279168	0.0454172	0.947283	0.0170263	0.0703605	0.507979	2.45819	0.39415	0.695054
AC110615.1 ENSG00000279909	3.24429	0.840197	1.47083	1.89519	2.97774	0.466942	1.47168	4.18708
AC113404.1 ENSG00000254893	0.191728	0.781406	6.68472	0.213464	0.457489	12.1074	70.9607	0.684975
AC118758.1 ENSG00000268187	0.0677427	0.10631	0.0440187	0.00590201	0.875157	0.0251531	0.104364	0.363245
AC131097.4 ENSG00000216921	0.237601	0.0131966	1.29757	0.317041	0.192106	0.386739	1.55419	3.76278
AC131263.1 ENSG00000280550	0.0154353	0.417328	0.409711	0.0204723	0.457109	0.0370437	0.840345	0.306129
AC138517.6 ENSG00000283288	0.0292411	0.309299	0.00545317	0.392506	0.0757803	0.0501304	0.118858	0.133428
AC138969.4 ENSG00000183889	3.35194	4.6112	14.8027	5.13053	33.5756	3.75421	1.73698	7.87182
AC241377.1 ENSG00000281741	13.0502	7.50976	0.354947	4.5417	2.65902	1.75703	7.17477	1.04893
AC241585.1 ENSG00000281571	1.48798	3.02391	0.00440928	2.20983	0.203373	0.430285	1.85631	0.256906
AC242988.1 ENSG00000278939	0.0403531	0.126313	0.0261878	0.0580073	0.0553134	0.0751987	0.0511399	0.0620234
AC243756.1 ENSG00000270339	0.00277494	0.261276	0.127475	0.00426915	0.00711622	0.0262473	0.575964	0.566673
AC245100.1 ENSG00000280649	8.15422	0.448304	1.51939	7.89672	0.18443	0.917038	0.203083	10.0961
ACAA1 ENSG00000060971	126.265	82.61	71.6587	189.259	33.8143	0.331002	0.0018563	245.794
ACAA2 ENSG00000167315	57.9851	18.424	9.69332	1.56919	0.491661	6.33168	63.9443	3.67954
ACACA ENSG00000278540	1.62989	11.1078	16.2134	35.6123	0.0443701	7.34311	7.158	34.4672
ACACB ENSG00000076555	47.1043	0.09139	0.390797	0.000403165	0.366045	33.324	0.684306	1.03587
ACAD10 ENSG00000111271	0.106888	1.55577	0.0567223	12.8705	13.1489	0.745828	5.5417	0.190152
ACAD11 ENSG00000240303	0.0360665	0.284882	0.754731	0.460147	0.201207	0.378134	0.654452	1.32041
ACAD8 ENSG00000151498	1.25167	4.87953	0.0310755	3.76749	2.13273	0.0372443	82.3766	0.175076
ACAD9 ENSG00000177646	18.7567	2.70253	38.1126	0.384435	18.703	0.176947	1.02662	36.4342
ACADL ENSG00000115361	0.290909	23.5617	0.059648	3.90908	0.239481	2.28085	15.9295	0.00014912
ACADM ENSG00000117054	0.109208	1.50179	1.76524	5.33722	2.66325	0.584979	2.67999	11.9108
ACADS ENSG00000122971	2.88152	68.6198	0.207257	0.228492	19.0619	24.6172	24.4107	1.33603
ACADSB ENSG00000196177	1.82981	0.175508	8.76453	11.9543	4.44543	5.14991	1.11362	3.65487
ACADVL ENSG00000072778	63.1839	205.549	97.6793	190.526	130.931	203.713	269.801	90.8097
ACAN ENSG00000157766	0.234234	0.734378	0.13367	0.725273	0.321329	0.658524	0.00861204	1.91161
ACAP1 ENSG00000072818	1.88126	9.5757	4.2205	17.1788	9.70083	25.4563	0.371381	8.12324
ACAP2 ENSG00000114331	0.340133	0.300471	4.26166	0.883342	23.6503	0.0565824	3.08695	1.58536
ACAP3 ENSG00000131584	87.452	159.478	12.9461	80.3141	24.1763	29.3359	0.905116	26.9147
ACAT1 ENSG00000075239	21.3301	4.90622	0.210198	18.4242	2.38977	22.5414	2.06035	5.72915
ACAT2 ENSG00000120437	1.08033	34.3809	29.9215	15.8911	0.519274	1.89369	14.6095	5.21582
ACBD3 ENSG00000182827	1.7555	0.295247	7.413	25.8974	0.064447	1.49595	10.1315	47.4912
ACBD4 ENSG00000181513	51.6511	10.2695	0.212098	26.5789	2.35533	1.11466	8.04163	59.9391
ACBD5 ENSG00000107897	2.51922	3.18919	0.473826	7.42952	0.160812	0.102577	0.111198	0.462869
ACBD6 ENSG00000230124	3.77477	5.39505	2.94405	1.77278	18.4465	4.84805	12.7245	0.505109
ACCS ENSG00000110455	1.63332	29.4864	0.773895	31.0919	9.44016	3.66941	0.000646257	6.93866
ACCSL ENSG00000205126	0.354563	0.125834	0.849529	0.109886	0.139653	0.045697	0.518909	1.12264
ACD ENSG00000102977	7.79263	22.1108	2.8768	48.5205	11.133	9.10078	26.1483	8.56955
ACE ENSG00000159640	9.17284	0.864937	28.1184	0.168269	0.75375	3.53251	0.439267	22.9565
ACE2 ENSG00000130234	0.988326	0.348134	0.111176	0.00700935	0.0189925	0.0493356	0.475504	0.166131
ACER1 ENSG00000167769	0.188367	0.0513057	0.157447	0.0295479	0.472945	0.0344266	0.00140575	0.0409863
ACER2 ENSG00000177076	0.505301	0.0359654	0.060935	0.0426654	0.0428145	0.0498823	0.00194782	0.365255
ACER3 ENSG00000078124	11.0384	4.08373	1.17933	0.75203	0.0751767	0.306792	1.15493	3.25785
ACHE ENSG00000087085	0.199018	3.31612	4.94326	0.193866	7.76643	9.02028	0.363298	4.51716
ACIN1 ENSG00000100813	19.1974	22.51	23.7571	35.4931	3.60122	12.4002	21.1438	83.1908
ACKR1 ENSG00000213088	0.721091	0.0298121	0.0917274	0.102601	7.16431	21.4788	0.3451	1.35869
ACKR2 ENSG00000144648	3.53047	1.02784	0.50567	0.434775	0.152924	0.485271	1.24006	0.571679
ACKR3 ENSG00000144476	14.9195	1.8309	5.83558	0.144171	2.41886	29.6878	1.88637	0.524323
ACKR4 ENSG00000129048	0.108291	0.147952	0.0460358	0.376035	0.126899	0.185195	0.0026033	0.00429321
ACLY ENSG00000131473	9.81734	15.1823	15.0308	61.0345	1.26726	4.70178	91.8568	29.4859
ACMSD ENSG00000153086	0.255436	0.0833925	0.440192	0.0577938	0.0453966	0.0625591	0.130884	0.0199409
ACO1 ENSG00000122729	10.4451	0.415627	3.11405	0.991797	3.03506	0.00593759	3.08201	2.15048
ACO2 ENSG00000100412	39.3954	1.3487	8.67175	13.5856	1.09908	0.470421	54.3214	9.52715
ACOD1 ENSG00000102794	0.291211	0.44728	0.0187922	0.282627	0.416645	0.262847	0.00244821	0.00313556
ACOT1 ENSG00000184227	24.3357	3.92003	6.72483	2.38384	8.22118	1.51816	10.7686	1.33347
ACOT11 ENSG00000162390	2.8415	1.08266	2.02439	0.384559	0.622894	0.957461	6.55996	3.5784
ACOT12 ENSG00000172497	8.55376	0.380941	0.0623427	0.076587	0.033545	0.366486	6.16372	0.493334
ACOT13 ENSG00000112304	0.984129	7.40045	1.66175	89.323	27.9704	0.561429	19.5678	23.3953
ACOT2 ENSG00000119673	31.5646	1.20128	1.92747	1.32736	0.0371648	3.31238	0.697906	5.18325
ACOT4 ENSG00000177465	0.0617387	6.09633	0.770512	0.257156	0.0405214	0.270542	0.045747	0.149863
ACOT7 ENSG00000097021	53.8452	0.716859	2.7739	13.8779	33.9991	4.33098	13.6967	0.856308
ACOT8 ENSG00000101473	44.9421	23.9925	11.5377	0.523193	21.5397	14.2081	56.9662	1.58448
ACOT9 ENSG00000123130	23.3208	10.441	3.59507	19.4611	0.339037	18.0413	2.5875	1.27399
ACOX1 ENSG00000161533	63.8278	83.0609	19.4536	45.4134	3.39327	4.44261	34.0981	40.4031
ACOX2 ENSG00000168306	12.2924	1.18544	0.309846	0.943345	3.18214	16.4527	14.2758	1.56787
ACOX3 ENSG00000087008	4.70924	4.58105	3.34238	9.70136	0.246684	18.3979	30.504	0.621285
ACOXL ENSG00000153093	0.261575	0.0249802	0.702417	0.952495	0.0936355	0.472939	1.34554	1.34709
ACP1 ENSG00000143727	0.112214	22.765	10.6989	24.8163	1.30328	6.04171	15.818	1.78974
ACP2 ENSG00000134575	28.113	32.5519	1.50881	30.3611	4.98069	0.149591	35.9139	69.0299
ACP5 ENSG00000102575	1.13524	2.6893	14.5665	5.92872	34.6695	0.171427	16.1773	1.43127
ACP6 ENSG00000162836	1.03726	17.7481	9.52825	8.9423	0.195356	13.0849	0.191159	1.25914
ACP7 ENSG00000183760	0.0586776	1.50876	0.285691	0.0118243	0.923652	2.06277	0.221971	1.76978
ACPP ENSG00000014257	0.0446834	527.213	285.72	2356.06	0.362381	0.312546	161.656	6.97539
ACPT ENSG00000142513	0.429437	0.0021583	0.00472196	0.0307282	0.479768	0.601637	0.545515	0.152917
ACR ENSG00000100312	0.72342	1.48514	0.450115	0.20595	0.00827079	0.00664367	1.26818	0.30991
ACRBP ENSG00000111644	0.471201	1.06588	0.0452618	1.46916	0.166859	1.75584	2.92691	0.053525
ACRC ENSG00000147174	0.245556	0.438525	0.000337522	1.06554	0.389907	2.27591	1.04642	0.758643
ACSBG1 ENSG00000103740	0.220081	24.1417	0.562394	0.696406	0.0403309	3.04088	10.7666	7.01008
ACSBG2 ENSG00000130377	0.125873	0.0477891	0.0428553	0.0107808	0.199639	0.159525	0.00207712	0.648847
ACSF2 ENSG00000167107	4.41276	28.3641	13.1542	5.59834	15.947	3.4391	3.82576	1.25534
ACSF3 ENSG00000176715	86.2315	17.1796	3.37662	23.0146	2.33	23.5406	18.7378	0.235343
ACSL1 ENSG00000151726	2.82534	0.365915	20.2619	44.3877	2.34219	7.89253	26.2845	0.0878242
ACSL3 ENSG00000123983	2.36841	0.318223	19.7572	67.7226	0.272805	2.94301	168.348	2.68424
ACSL4 ENSG00000068366	1.5777	0.608044	7.69102	4.79987	0.403294	12.5398	0.261382	0.794583
ACSL5 ENSG00000197142	1.63868	2.80224	16.4965	0.0588306	24.3925	0.374886	5.75201	1.19082
ACSL6 ENSG00000164398	4.32227	0.336851	0.0904701	0.332349	0.0455681	0.336093	0.0834679	0.43353
ACSM1 ENSG00000166743	0.103283	10.5126	0.0317711	1.78517	0.174177	0.0188622	7.32161	1.81822
ACSM2A ENSG00000183747	0.207315	0.0833334	0.123696	0.326572	0.120891	0.118125	0.0230459	0.0525462
ACSM2B ENSG00000066813	0.0626674	0.714638	0.207715	5.20212e-05	0.38268	0.402576	0.397292	0.254581
ACSM3 ENSG00000005187	0.771896	23.6439	0.0409811	9.35917	0.224631	0.131191	15.3958	7.23666
ACSM4 ENSG00000215009	0.00240488	0.0259399	0.15279	0.0131511	0.132256	0.131716	0.0305276	0.146377
ACSM5 ENSG00000183549	2.34979	0.441707	0.210236	0.908765	0.290398	0.152011	1.24309	0.225809
ACSM6 ENSG00000173124	0.494804	0.453001	0.368985	0.308563	0.117888	0.0239345	0.463255	0.917506
ACSS1 ENSG00000154930	1.55149	122.931	16.1201	58.9259	0.320664	48.7197	132.125	70.0316
ACSS2 ENSG00000131069	1.88878	85.4819	7.05518	0.963896	14.5757	33.5985	11.7017	0.776696
ACSS3 ENSG00000111058	0.311534	0.780825	1.07702	9.34575	1.85705	4.32946	1.00051	0.0765988
ACTA1 ENSG00000143632	2.1347	5.44928	0.173102	0.138754	1.43391	0.544838	0.211891	0.0299096
ACTA2 ENSG00000107796	2126.72	340.768	1.48681	0.101082	1.42549	69.9667	3.55851	0.983837
ACTB ENSG00000075624	18702.9	2857.66	1554.6	373.715	2694.22	4353.55	407.715	1983.19
ACTBL2 ENSG00000169067	0.661897	0.246455	0.00407123	0.0363176	0.181649	0.0174773	0.00652071	0.0256355
ACTC1 ENSG00000159251	27.0755	24.4904	0.413513	0.0275347	1.19089	1.85836	0.595511	1.05667
ACTG1 ENSG00000184009	11.9094	794.555	731.205	233.651	355.974	210.788	286.809	499.136
ACTG2 ENSG00000163017	9331.32	1857.87	0.154065	2.45552	0.984281	162.086	0.151829	4.25323
ACTL10 ENSG00000182584	0.472831	22.9939	0.707943	2.28895	0.414512	1.33596	0.983723	0.0537312
ACTL6A ENSG00000136518	5.39296	1.77285	0.958474	12.4446	0.702775	1.00564	0.00186159	0.341022
ACTL6B ENSG00000077080	0.113086	7.78677	0.0849685	0.181	0.53252	0.00918048	0.089631	1.10421
ACTN1 ENSG00000072110	708.648	32.6046	192.28	164.629	362.079	282.97	99.3456	29.6859
ACTN2 ENSG00000077522	0.0630249	0.54488	0.121398	2.07958	0.206004	0.340905	0.874408	0.0791491
ACTN3 ENSG00000248746	0.00609716	0.0879935	0.0843998	1.0029	0.142237	0.0946562	0.59351	0.0646123
ACTN4 ENSG00000130402	454.956	52.5469	92.5305	128.989	52.9533	93.5243	67.6117	51.8014
ACTR10 ENSG00000131966	0.2484	1.84917	8.7058	10.2272	3.43827	2.1122	15.7372	0.191499
ACTR1A ENSG00000138107	181.678	91.8315	10.2999	0.602652	27.9184	9.34135	7.54804	6.07309
ACTR1B ENSG00000115073	12.6489	26.1252	41.0168	28.5015	112.288	10.2263	34.8625	65.3138
ACTR2 ENSG00000138071	4.50747	0.0845889	40.8502	65.7487	4.47523	46.1479	21.1591	39.5296
ACTR3 ENSG00000115091	7.66755	0.0401197	17.6045	0.213219	0.370203	4.30618	2.04011	51.3542
ACTR3B ENSG00000133627	1.97251	0.736502	2.60737	0.0544061	1.10291	4.05602	0.673227	0.0736505
ACTR3C ENSG00000106526	1.7405	2.67461	0.646874	0.37839	0.0687839	0.616754	3.64662	2.08725
ACTR5 ENSG00000101442	0.820685	3.76709	0.402108	3.0845	0.747079	2.83731	0.286877	0.0368328
ACTR6 ENSG00000075089	0.164903	2.08935	1.64242	3.14484	3.88649	0.778035	2.30452	0.757858
ACTR8 ENSG00000113812	0.017474	0.0947289	5.08213	3.82342	2.13822	2.94428	2.71215	1.19228
ACTRT3 ENSG00000184378	0.347607	2.5217e-09	0.230227	0.414733	0.000240334	0.300482	0.397212	0.771358
ACVR1 ENSG00000115170	10.1824	1.444	0.222386	2.50007	0.342383	0.234308	0.784636	5.33411
ACVR1B ENSG00000135503	1.51954	0.943117	7.57071	1.23763	1.56111	0.000530118	4.79696	1.95021
ACVR1C ENSG00000123612	0.00625051	0.168854	0.278741	0.136852	0.59174	0.323133	0.0136915	1.50793
ACVR2A ENSG00000121989	0.0757758	0.0152361	1.6637	1.98584	8.79115	0.949526	0.76175	0.884735
ACVR2B ENSG00000114739	0.471006	2.01918e-05	1.11777	3.72244	0.288553	0.163478	2.98686	0.261882
ACVRL1 ENSG00000139567	21.9956	24.3135	0.09984	1.22847	28.5143	4.50987	0.42462	1.02977
ACY1 ENSG00000243989	0.268064	0.815317	4.17242	3.13956	6.13723	4.62744	0.351767	0.228497
ACY3 ENSG00000132744	0.0870612	0.186251	1.40922	1.24157	0.0899904	0.334884	0.240242	0.162657
ACYP1 ENSG00000119640	1.23639	2.32089	0.219596	9.03436	0.317461	0.570163	0.731396	1.04617
ACYP2 ENSG00000170634	6.08652	5.26052	6.0489	3.2675	0.212171	19.4945	0.398616	0.608696
ADA ENSG00000196839	11.8342	0.0477429	0.130752	1.27565	72.3949	0.748751	0.565479	4.05629
ADAD1 ENSG00000164113	0.0518114	0.191848	0.0933898	0.0354362	0.0931972	0.392272	0.0133041	0.0910315
ADAD2 ENSG00000140955	0.311947	0.13051	7.17314e-06	2.07371	0.250114	0.143207	0.381473	0.0458831
ADAL ENSG00000168803	3.09611	1.12363	2.78371	18.096	0.391527	0.2566	0.945936	0.291366
ADAM10 ENSG00000137845	2.03181	0.366156	19.1413	52.4305	33.7319	0.431357	3.79929	7.29009
ADAM11 ENSG00000073670	2.38686	0.378492	0.000755855	0.186597	0.0149311	15.2092	0.00490379	0.664275
ADAM12 ENSG00000148848	0.931914	1.01653	0.0511365	4.64359	0.710127	0.149468	0.0812016	1.12696
ADAM15 ENSG00000143537	13.2431	0.699845	29.4402	50.3117	0.155891	129.292	38.5681	5.11848
ADAM17 ENSG00000151694	32.2822	1.08996	15.6976	2.08161	0.819791	0.0280558	4.6577	0.438417
ADAM18 ENSG00000168619	0.055462	0.0749308	0.0361379	0.0552373	0.0600756	0.0268581	0.00754556	0.21168
ADAM19 ENSG00000135074	12.0915	0.38636	0.10536	0.432247	0.209425	0.222011	0.0359409	0.572693
ADAM2 ENSG00000104755	1.23495	1.12637	0.307544	0.642226	0.155065	0.552142	0.193452	0.427882
ADAM20 ENSG00000134007	0.00432782	0.348306	0.256763	0.144865	0.168071	0.14242	0.608045	0.179273
ADAM22 ENSG00000008277	7.91297	3.26034	0.00420408	0.0958127	0.531644	0.307172	0.328032	14.5283
ADAM23 ENSG00000114948	0.286593	0.675444	0.0966498	0.297237	1.39918	0.0195717	2.93655	1.29607
ADAM28 ENSG00000042980	6.5363	0.0307441	3.00613	1.3396	1.54699	1.31466	0.637993	0.848256
ADAM29 ENSG00000168594	0.101726	0.12059	0.0775683	0.202571	0.31904	0.260422	0.0339801	0.00790347
ADAM32 ENSG00000197140	0.165506	0.390075	0.0160944	1.62075	0.254712	0.0818366	0.0440835	0.451906
ADAM33 ENSG00000149451	153.225	2.41879	5.95878	3.46474	0.107958	67.1903	12.6719	19.6402
ADAM7 ENSG00000069206	0.0233102	0.00436736	0.121413	0.204916	0.00826246	0.0939686	0.377513	0.0165445
ADAM8 ENSG00000151651	0.581857	0.154759	4.99896	0.647673	0.795635	2.79933	3.72178	19.1718
ADAM9 ENSG00000168615	1.65685	0.0768192	33.4645	55.3869	0.891952	0.569584	65.2395	12.1842
ADAMDEC1 ENSG00000134028	0.0309862	0.349774	0.118541	0.206432	0.884886	0.559716	0.000435483	0.360602
ADAMTS1 ENSG00000154734	29.919	2.95517	10.2963	0.0550488	16.7978	139.984	10.7511	20.8858
ADAMTS10 ENSG00000142303	17.4529	0.474973	0.54313	2.53321	2.54686	14.3478	0.226817	7.92177
ADAMTS12 ENSG00000151388	0.119119	0.163082	1.41421	2.42479	2.5754	0.349378	0.728575	0.0668382
ADAMTS13 ENSG00000160323	3.36497	13.6844	6.1808	3.90958	0.364713	0.300973	0.120853	2.74916
ADAMTS14 ENSG00000138316	0.426605	0.157336	0.0663225	0.00248437	0.0543748	3.18503	0.50827	0.0263001
ADAMTS15 ENSG00000166106	12.9688	0.16482	0.00642631	0.154561	0.241408	1.63711	0.592061	0.57573
ADAMTS16 ENSG00000145536	0.867602	0.0831812	0.1004	0.0280357	0.472775	0.00601076	0.492678	0.0797582
ADAMTS17 ENSG00000140470	0.48554	0.734762	0.000911881	0.0282694	1.7118	1.17723	4.7388	0.0263038
ADAMTS18 ENSG00000140873	1.22589	0.0356016	0.141919	2.14577	5.4347	0.00728932	0.0089117	0.473617
ADAMTS19 ENSG00000145808	0.118314	0.149357	0.00823345	0.052289	0.00593481	0.0447622	0.0010126	0.182801
ADAMTS2 ENSG00000087116	0.335962	12.1443	0.265086	0.170617	0.148147	1.32341	0.237573	0.0154752
ADAMTS20 ENSG00000173157	0.0662662	0.0540266	0.0214974	0.751434	0.0754251	0.168261	0.522516	0.330559
ADAMTS3 ENSG00000156140	0.126436	0.301871	0.0238201	0.338547	0.0488924	0.115564	0.521623	0.136962
ADAMTS4 ENSG00000158859	0.00147644	0.502693	1.57932	0.563552	0.184385	17.2376	0.603562	0.0066525
ADAMTS5 ENSG00000154736	33.6074	2.42384	2.22123	1.97613	1.2983	5.56873	2.01264	0.388468
ADAMTS6 ENSG00000049192	0.0382427	0.0697725	0.0283177	0.0146331	0.0198626	0.183847	0.146701	0.0988437
ADAMTS7 ENSG00000136378	0.14654	8.09899	0.679462	0.39731	0.421906	4.50397	1.43994	3.52498
ADAMTS8 ENSG00000134917	7.76958	0.335641	12.3663	0.0253696	3.22307	12.0798	0.470548	3.44564
ADAMTS9 ENSG00000163638	0.00222438	10.156	0.52109	1.27935	0.151326	5.7346	2.37166	0.0178967
ADAMTSL1 ENSG00000178031	15.1507	12.6819	0.0549591	23.0253	3.05814	0.860539	24.9987	11.9389
ADAMTSL2 ENSG00000197859	0.00339998	35.4687	0.529448	0.549853	0.337223	3.01948	11.5034	25.6655
ADAMTSL3 ENSG00000156218	0.373587	3.20389	1.91421	4.99004	0.15743	0.970583	0.430911	1.91369
ADAMTSL4 ENSG00000143382	4.49373	26.7105	0.072794	0.888498	4.59341	5.51954	0.283101	0.0827217
ADAMTSL5 ENSG00000185761	2.29516	9.04177	0.0563552	0.240152	0.116868	0.656961	0.935957	0.0317737
ADAP1 ENSG00000105963	1.18357	22.0198	0.256863	0.00949152	4.04296	0.87517	5.32234	9.13311
ADAP2 ENSG00000184060	11.5111	2.60942	0.62429	0.117696	3.2884	0.0131663	0.621472	0.0130623
ADAR ENSG00000160710	3.38835	263.603	15.1255	29.1997	34.5938	24.722	90.4569	25.7948
ADARB1 ENSG00000197381	72.6131	0.0517052	4.3519	14.2171	0.35359	0.52292	0.486012	3.47023
ADARB2 ENSG00000185736	0.00386093	0.0357268	0.0647793	0.14062	0.0499607	0.0616537	0.232946	0.0301787
ADAT1 ENSG00000065457	1.48585	8.94315	6.84298	0.746326	0.294259	0.146024	4.34083	10.5356
ADAT2 ENSG00000189007	5.72624	0.484705	0.033371	6.35877	1.16015	0.745388	1.59669	0.513604
ADAT3 ENSG00000213638	0.194971	0.634005	0.151393	0.0106664	0.0857534	0.0107829	0.0289694	0.264517
ADCK1 ENSG00000063761	5.27279	5.75734	6.63123	25.5132	8.39216	1.49812	0.0950958	0.684234
ADCK2 ENSG00000133597	21.6084	10.497	0.135659	7.61867	5.69902	9.39236	2.85847	1.49662
ADCK3 ENSG00000163050	0.312828	71.668	8.67323	31.5234	35.3475	37.2189	45.2005	12.4552
ADCK4 ENSG00000123815	40.3574	3.66028	38.7891	19.9789	17.0107	28.4632	0.946988	7.20535
ADCK5 ENSG00000173137	10.6795	0.378902	1.24443	2.80055	1.29001	7.96364	52.659	12.6728
ADCY1 ENSG00000164742	0.561512	0.502114	0.156371	0.140214	1.83453	0.0422863	0.104974	0.741876
ADCY10 ENSG00000143199	0.179498	1.10655	1.9717	0.326594	0.628089	0.135811	0.721522	0.360131
ADCY2 ENSG00000078295	0.0365763	6.09809	2.42246	2.13321	12.1253	0.132584	0.638043	2.56613
ADCY3 ENSG00000138031	1.61046	0.675382	3.09851	3.47932	30.5582	21.9398	5.29029	12.4987
ADCY4 ENSG00000129467	14.5022	0.939623	3.23675	0.0853718	7.88786	1.45054	1.57968	15.9206
ADCY5 ENSG00000173175	154.715	29.9665	3.61628	2.09795	2.77662	1.20105	0.0124209	0.35725
ADCY6 ENSG00000174233	13.9329	1.32316	18.8147	35.7157	29.9311	2.29698	10.6528	5.91074
ADCY7 ENSG00000121281	0.570883	0.0585933	1.15517	0.634263	8.68339	2.20945	1.74391	4.59911
ADCY9 ENSG00000162104	11.4698	3.91554	0.301841	2.05105	5.42833	5.67361	2.84398	0.157491
ADCYAP1 ENSG00000141433	0.167419	0.398204	0.203689	0.0126179	1.08151	0.784476	0.0457867	0.192348
ADCYAP1R1 ENSG00000078549	2.86699	0.0011672	0.854592	0.840684	0.285538	0.0580228	0.0370428	0.0496909
ADD1 ENSG00000087274	120.501	6.36798	9.08341	29.5123	8.14834	48.6679	14.1717	29.2459
ADD2 ENSG00000075340	0.348579	1.88122	0.0306831	0.526566	0.137043	0.0225924	0.0231054	0.76254
ADD3 ENSG00000148700	1.2524	2.52062	6.44601	19.9607	32.3762	7.14339	0.584635	0.638057
ADGB ENSG00000118492	0.428432	1.73267	0.257112	1.10366	0.50905	2.02111	0.0383869	0.578987
ADGRA1 ENSG00000197177	0.313143	0.142766	0.0438349	0.165224	0.0217153	0.163364	0.0199321	0.00571375
ADGRA2 ENSG00000020181	257.627	44.4179	2.51974	9.94014	82.7739	30.0948	10.9571	20.5146
ADGRA3 ENSG00000152990	8.8243	0.763863	6.58679	27.3455	0.350104	0.645709	19.0711	0.403125
ADGRB1 ENSG00000181790	0.111514	3.9639	1.23597	0.64687	1.97608	4.25022	1.76806	0.0475694
ADGRB2 ENSG00000121753	8.53503	60.4008	0.181043	1.36085	0.565893	12.4989	1.92716	0.371261
ADGRB3 ENSG00000135298	0.00348749	1.16212	0.0445519	0.00467322	1.5188	0.470292	0.282474	1.68096
ADGRD1 ENSG00000111452	15.6277	4.06127	0.886852	0.412849	0.495356	1.16074	0.609791	1.78611
ADGRD2 ENSG00000180264	0.551774	0.458783	0.306368	0.457268	0.894035	1.75859	0.0075804	0.558768
ADGRE1 ENSG00000174837	0.157411	0.512513	0.0764386	0.516002	1.08068	0.0070245	0.0645622	0.118288
ADGRE2 ENSG00000127507	5.93927	0.589669	0.0895571	0.787582	0.044692	0.893431	12.0656	0.225044
ADGRE3 ENSG00000131355	0.597679	0.125025	0.39854	0.0137175	0.00039116	0.0975518	1.0982	0.108961
ADGRE5 ENSG00000123146	42.2738	3.78996	36.474	14.5518	55.3328	22.9326	0.71618	10.6401
ADGRF1 ENSG00000153292	0.668274	7.37471e-05	9.76652	0.172304	0.518579	0.350692	0.0764356	3.56102
ADGRF2 ENSG00000164393	0.0140377	0.099765	0.0512166	0.0119448	0.00269263	0.00356034	0.150615	0.0557524
ADGRF3 ENSG00000173567	0.46807	0.14433	0.0020217	0.00229352	0.377894	0.042376	0.156116	0.0815957
ADGRF4 ENSG00000153294	0.460484	0.0712777	1.20526	0.331269	0.0584062	8.47086e-05	0.0221085	0.0334214
ADGRF5 ENSG00000069122	0.0872091	1.18592	0.289159	8.32311	1.31395	1.86441	1.31613	0.654647
ADGRG1 ENSG00000205336	0.517323	15.7343	15.7395	41.8119	7.38561	1.9988	18.5636	20.3319
ADGRG2 ENSG00000173698	0.755157	0.471884	0.0254162	0.734985	0.21236	0.315268	0.670937	1.01501
ADGRG3 ENSG00000182885	0.173647	0.489089	0.42394	0.071384	0.319555	0.630983	0.742442	1.35818
ADGRG4 ENSG00000156920	0.77965	0.18095	0.150069	0.347818	0.0758256	0.033498	0.198669	0.435337
ADGRG5 ENSG00000159618	2.89659	0.27364	0.0862086	0.107878	0.220818	6.27043	1.24424	0.704928
ADGRG6 ENSG00000112414	0.305841	0.00350857	5.31858	3.80012	0.0116257	0.00685186	0.263018	1.22081
ADGRL1 ENSG00000072071	11.1798	19.1274	4.27361	3.85989	42.8234	2.17105	0.977661	34.6397
ADGRL2 ENSG00000117114	2.30783	4.83555	0.681707	3.77963	4.04562	2.56283	30.5222	17.7721
ADGRL3 ENSG00000150471	0.298682	1.11052	0.0416318	0.148573	0.198884	0.139761	0.0650608	0.756641
ADGRL4 ENSG00000162618	0.328853	0.922353	0.254139	0.314495	0.126629	8.31574	0.225479	1.00981
ADGRV1 ENSG00000164199	0.0799181	0.553792	1.10114	0.565999	0.417806	1.16844	8.38741	0.792335
ADH1B ENSG00000196616	2.19669	17.2288	0.310491	6.41816	0.2434	0.0193329	0.587386	0.0735585
ADH1C ENSG00000248144	0.91937	0.84068	0.323013	0.558194	0.129916	0.36685	0.667439	0.0830036
ADH4 ENSG00000198099	0.0481744	0.244355	0.0172936	0.394694	0.16984	0.00832361	0.0138714	0.0757938
ADH5 ENSG00000197894	47.2731	119.219	24.7005	5.37595	82.5195	0.449056	4.09446	1.21219
ADH6 ENSG00000172955	1.126	1.25663	0.0562223	0.330062	0.369411	0.502902	0.322268	0.738198
ADH7 ENSG00000196344	0.0763796	0.00089172	0.0423774	0.0517937	0.00856598	0.245678	0.0251755	0.00360486
ADHFE1 ENSG00000147576	1.41667	2.71832	3.88121	8.84854	0.458327	5.76874	10.0809	8.96631e-05
ADI1 ENSG00000182551	275.213	288.912	32.2241	141.565	70.8152	203.188	414.073	88.4704
ADIPOQ ENSG00000181092	0.238525	0.0886701	0.0948401	0.00241763	0.0590507	0.27989	0.12783	0.0755368
ADIPOR1 ENSG00000159346	0.328428	1.98221	11.3335	13.2353	7.98297	0.346012	17.5762	18.6824
ADIPOR2 ENSG00000006831	0.952783	9.76643	0.36799	9.04778	18.4146	1.09015	0.0855711	25.9153
ADIRF ENSG00000148671	416.668	202.479	114.107	329.964	141.275	298.146	203.37	18.6053
ADK ENSG00000156110	2.60468	2.66205	5.3382	5.78598	2.27241	0.0547396	1.01706	24.7031
ADM ENSG00000148926	0.100597	0.00746453	11.0892	0.610267	6.53123	5.27966	0.813803	2.35344
ADM2 ENSG00000128165	0.224658	0.350965	3.35874	1.88116	0.128743	2.19098	0.014643	0.686804
ADM5 ENSG00000224420	0.185514	0.990823	2.18652	0.553574	1.55109	5.52789	0.058112	0.616314
ADNP ENSG00000101126	96.8576	22.2041	10.4747	1.95127	3.03963	0.943753	64.4263	21.5289
ADNP2 ENSG00000101544	0.0368654	8.03665	1.96552	4.82461	0.112243	2.63024	0.196614	6.53204
ADO ENSG00000181915	4.87514	0.480523	0.215472	5.66109	1.92106	0.437674	0.0335961	6.16722
ADORA1 ENSG00000163485	0.33845	0.634373	0.375437	0.37935	0.134059	0.0353962	0.123743	0.236758
ADORA2B ENSG00000170425	0.0749093	2.16892	4.17174	0.603088	1.56682	0.0885916	0.808352	1.37191
ADORA3 ENSG00000282608	0.79953	1.35491	2.17326	1.35411	0.818632	0.149006	9.40154	0.0846523
ADPGK ENSG00000159322	0.0005892	5.32203	15.173	25.459	2.31148	0.888945	144.308	1.04212
ADPRH ENSG00000144843	0.233303	5.30675	1.41815	0.671273	0.184116	5.69996	11.2994	0.00513982
ADPRHL1 ENSG00000153531	1.77762	0.046142	2.58776	0.142613	0.18432	4.22612	0.140893	4.31313
ADPRHL2 ENSG00000116863	2.61644	8.91458	5.12799	4.46109	0.110672	35.1229	27.6724	0.117736
ADPRM ENSG00000170222	0.426236	1.18219	0.618568	11.6907	0.0247521	0.590045	1.00562	0.0693586
ADRA1A ENSG00000120907	7.50784	5.80575	0.0201197	0.0452718	4.67558	0.910696	1.96777	8.04451
ADRA1B ENSG00000170214	0.0558507	0.717139	0.103683	1.25208	3.56886e-09	0.0533637	0.103323	0.195179
ADRA1D ENSG00000171873	0.171991	12.1943	2.38304	0.165989	5.57301	0.832461	0.0243567	0.0445156
ADRA2A ENSG00000150594	1.67005	4.86543	0.178088	0.896225	5.10824	1.23867	10.6201	3.53604
ADRA2B ENSG00000274286	0.242811	0.145557	0.364693	0.0934349	0.0724022	0.222216	0.00935999	0.125685
ADRA2C ENSG00000184160	0.0738425	13.9566	1.34511	3.20743	0.854378	15.7368	0.0723074	0.588581
ADRB1 ENSG00000043591	4.85504	1.02368	0.785516	1.75068	1.73185	0.49069	16.0482	1.45884
ADRB2 ENSG00000169252	0.631593	13.7602	0.157646	0.859214	0.232988	0.0407737	1.32354	0.062364
ADRB3 ENSG00000188778	4.44619	0.0361584	1.32398	0.286242	0.035737	0.200421	0.117431	0.995635
ADRM1 ENSG00000130706	12.7915	45.018	11.1751	5.73627	23.8425	2.39259	4.63364	26.8064
ADSL ENSG00000239900	0.0629432	24.2259	2.32983	1.83302	1.02055	1.14827	1.24483	1.56859
ADSS ENSG00000035687	1.75352	2.11078	3.69452	8.41906	3.16645	3.05697	41.3551	1.10199
ADSSL1 ENSG00000185100	5.77709	3.11724	0.252674	1.50045	0.518018	0.196689	4.92069	1.15969
ADTRP ENSG00000111863	0.161883	0.111884	0.0110584	0.000402153	0.512885	0.18904	0.398011	0.370697
AEBP1 ENSG00000106624	615.511	212.335	1.22363	3.51718	205.236	181.871	0.307858	155.021
AEBP2 ENSG00000139154	0.439924	0.461454	4.3885	16.709	0.0828187	10.5332	3.48488	10.144
AEN ENSG00000181026	13.2922	5.82051	7.35742	1.07472	2.10357	6.9421	20.9622	8.93388
AES ENSG00000104964	286.403	174.16	136.204	171.519	195.731	94.2928	118.393	141.135
AF011889.5 ENSG00000241489	0.340857	0.00106596	0.19059	0.95563	0.161938	0.581028	0.0234014	0.171734
AF111168.1 ENSG00000280308	0.00862894	0.0501143	1.36302e-05	0.223647	0.0396308	0.203202	0.179109	0.607919
AFAP1 ENSG00000196526	0.0484604	0.772497	6.08549	0.513671	7.13828	15.2757	1.75949	0.111666
AFAP1L1 ENSG00000157510	1.53014	3.62965	0.0486986	0.410219	0.622843	0.189556	0.0197694	6.33927
AFAP1L2 ENSG00000169129	0.304301	13.4032	0.563171	1.33246	0.0257692	7.79714	1.17112	1.25397
AFF1 ENSG00000172493	5.45369	0.527179	5.09579	14.7921	2.53879	8.08695	26.6148	5.71473
AFF2 ENSG00000155966	0.00720168	0.444965	0.059471	0.101278	2.98544	0.379087	0.723344	0.328098
AFF3 ENSG00000144218	0.736739	3.97011	32.6083	41.8725	0.664234	1.81602	86.1526	1.42697
AFF4 ENSG00000072364	4.29813	0.546901	8.53012	46.9735	19.3018	3.10232	17.2442	15.2048
AFG3L2 ENSG00000141385	2.09477	4.33674	26.5318	30.6136	10.7284	10.0405	17.0623	20.3989
AFM ENSG00000079557	0.549046	0.326101	0.249703	0.427111	0.017608	0.14291	0.408588	0.0317349
AFMID ENSG00000183077	0.366481	10.629	3.94684	15.5121	2.02054	0.319889	44.9712	20.8197
AFP ENSG00000081051	0.564893	0.0552127	0.205368	0.294478	2.30497	0.4421	0.253795	0.21852
AFTPH ENSG00000119844	0.995279	0.855754	12.309	45.0976	0.0290655	2.00357	45.4815	7.43249
AGA ENSG00000038002	0.0323975	0.143741	4.02289	0.0951362	0.302348	0.228761	15.9834	0.753478
AGAP1 ENSG00000157985	4.1104	0.0049831	9.37728	9.84107	1.19827	0.834925	0.488716	3.89623
AGAP14P ENSG00000279058	0.255381	0.429388	0.152622	1.30131	0.449834	0.512235	0.146823	0.148501
AGAP2 ENSG00000135439	0.799922	2.95399	5.06117	1.20546	0.246682	0.594912	0.0081464	0.622225
AGAP3 ENSG00000133612	2.1722	17.7508	11.1231	44.7556	26.0659	0.568729	22.2393	18.5168
AGAP4 ENSG00000188234	0.345309	0.322671	0.8374	11.6066	0.419385	0.62578	2.02437	2.23793
AGAP5 ENSG00000172650	0.405108	0.85267	0.0900164	0.386604	0.273327	0.546411	0.0688108	0.015945
AGAP6 ENSG00000204149	0.294314	1.9666	9.96093	12.6275	0.318268	0.0976734	5.69397	2.86042
AGAP9 ENSG00000204172	2.1225	0.396099	1.20215e-05	6.79304	5.75143	1.6156	0.609115	0.517043
AGBL1 ENSG00000273540	0.103376	0.0988846	0.258615	0.01838	0.974453	0.00131577	0.0450665	0.000727604
AGBL2 ENSG00000165923	0.044969	0.263389	0.494069	0.0861739	1.63797	0.0886377	0.0679485	0.0547525
AGBL3 ENSG00000146856	0.275954	0.000255759	0.436413	4.86623	0.0175225	0.63477	0.430218	0.107633
AGBL4 ENSG00000186094	0.0012333	0.170959	0.326341	0.0947087	0.165824	0.48506	0.133605	0.203274
AGBL5 ENSG00000084693	2.73629	25.759	16.0114	2.75822	32.2497	32.8266	17.2437	1.94349
AGER ENSG00000204305	25.4747	0.52076	23.5789	0.972937	0.2038	2.88939	1.78627	0.0317495
AGFG1 ENSG00000173744	0.4113	7.47175	4.51502	5.71284	0.209822	1.56015	1.68852	0.109644
AGFG2 ENSG00000106351	0.108798	19.9102	25.6902	12.0171	6.84417	0.156413	41.4973	2.49296
AGGF1 ENSG00000164252	2.97229	3.04403	0.0193803	1.97348	0.92481	0.663664	10.656	1.97562
AGK ENSG00000006530	0.400249	5.30507	0.163156	3.50547	0.629166	0.142709	0.367146	0.123549
AGL ENSG00000162688	1.08799	1.91663	0.641252	16.8981	0.0271347	0.363921	7.61423	0.912504
AGMAT ENSG00000116771	0.239572	1.23346	0.0653832	0.185114	0.00331887	0.439999	0.226644	0.35564
AGMO ENSG00000187546	0.0426588	0.0755271	0.0120547	0.0934002	0.0332294	0.0445838	0.00512863	0.000176002
AGO1 ENSG00000092847	1.96709	35.3978	10.3181	30.0078	0.244515	1.48632	0.0564548	1.18284
AGO2 ENSG00000123908	13.6417	1.02257	6.38724	21.6386	2.8285	13.7522	0.0600819	3.00008
AGO3 ENSG00000126070	20.3987	3.79343	7.68364	18.5589	4.289	0.439095	0.768424	3.03417
AGO4 ENSG00000134698	7.69476	7.18098	0.320307	0.00370916	1.90826	2.22105	10.5505	8.2037
AGPAT1 ENSG00000204310	128.255	15.6572	17.3461	42.907	19.3678	25.5153	38.0558	32.0813
AGPAT2 ENSG00000169692	2.31878	0.670587	1.85701	46.5782	31.798	63.247	64.314	27.1318
AGPAT3 ENSG00000160216	3.76666	8.39113	10.6417	48.9485	6.85424	8.39578	34.5127	17.4444
AGPAT4 ENSG00000026652	1.09506	1.63804	0.0039903	0.0192429	0.378162	1.33549	19.9652	3.79959
AGPAT5 ENSG00000155189	2.81312	0.161888	0.108002	3.25614	3.45335	0.622258	0.039901	1.24729
AGPS ENSG00000018510	2.60855	0.994972	0.639532	0.23747	1.4807	2.66941	0.0366131	4.14925
AGR2 ENSG00000106541	0.721567	1.56858	140.337	141.144	2.31252	13.7627	363.6	63.4586
AGR3 ENSG00000173467	0.2013	0.804065	9.92495	0.295584	1.10022	2.64096	6.31702	0.849235
AGRN ENSG00000188157	0.164964	0.0945493	16.5111	8.17332	0.208223	17.6205	18.3151	33.3248
AGT ENSG00000135744	0.971967	0.982597	0.529097	0.196686	0.127478	22.1757	4.16636	0.317095
AGTPBP1 ENSG00000135049	0.876048	0.31387	0.108293	0.713133	0.496677	0.0358867	0.0629423	4.70322
AGTR1 ENSG00000144891	0.207433	0.631396	0.141196	0.275084	2.61374	0.104167	4.79648	3.0078
AGTRAP ENSG00000177674	7.2391	273.106	3.73999	32.3435	26.7408	5.11576	96.7323	5.24082
AHCTF1 ENSG00000153207	0.302686	0.75304	3.63391	6.09221	0.0704871	36.2457	0.260715	1.62232
AHCY ENSG00000101444	32.126	54.2123	4.65498	18.007	1.47838	16.1272	0.193144	8.69791
AHCYL1 ENSG00000168710	75.4508	14.2904	27.2902	40.5377	56.0059	21.19	0.0325728	43.0114
AHCYL2 ENSG00000158467	0.000386711	0.0446584	5.40448	6.68665	1.55358	0.240313	20.4037	1.49611
AHDC1 ENSG00000126705	0.949292	1.08885	10.6621	1.20228	44.3975	0.382943	27.1167	0.238801
AHI1 ENSG00000135541	11.6441	3.04595	0.479798	44.7961	0.0145708	12.9356	15.8032	19.7701
AHNAK ENSG00000124942	435.263	0.874911	94.7594	152.344	43.6367	93.5987	100.241	104.667
AHNAK2 ENSG00000185567	166.267	67.2208	1.07541	0.444189	7.68457	23.8423	0.411082	5.28797
AHR ENSG00000106546	1.40334	0.441254	8.0276	0.000126281	1.23275	5.7026	6.9488	18.5374
AHRR ENSG00000063438	0.0325309	1.17295	0.543575	0.889637	0.109685	2.09766	0.168981	0.148622
AHSA1 ENSG00000100591	5.64924	9.65822	10.8258	24.4642	27.9011	1.97891	5.04481	1.21583
AHSA2 ENSG00000173209	1.57998	0.0563451	0.440118	30.9653	4.33241	119.811	1.32893	0.560134
AHSG ENSG00000145192	0.04959	0.122951	0.215033	0.390973	0.000207985	1.36673	0.0527342	0.543106
AIDA ENSG00000186063	1.61501	0.00229501	0.0255387	0.908867	0.0731605	4.25305	0.740046	0.00143014
AIF1 ENSG00000204472	50.5653	33.9678	7.07114	0.0553834	0.255132	3.44621	8.84227	18.1766
AIF1L ENSG00000126878	1.3526	0.0223242	2.60827	0.050768	8.8463	0.200561	0.0109482	0.0605748
AIFM1 ENSG00000156709	3.55618	69.4007	11.8477	25.4385	0.0499	0.0649435	60.4967	2.41619
AIFM2 ENSG00000042286	6.95558	36.2467	0.838382	9.1334	0.304148	7.1686	0.964036	7.7587
AIFM3 ENSG00000183773	0.888658	0.382458	0.19376	5.45627	3.68895	0.329377	0.289016	0.885458
AIG1 ENSG00000146416	10.3566	50.6081	6.00775	23.6627	23.1055	1.13243	7.77084	0.113433
AIM1 ENSG00000112297	1.48594	27.2794	15.4418	25.8625	1.89017	3.58019	24.9034	1.22231
AIM1L ENSG00000176092	0.24952	0.777239	2.77388	0.435402	0.021511	0.0233779	0.961807	0.396246
AIM2 ENSG00000163568	0.652083	0.170456	0.0559074	0.00540031	1.52737	0.00832358	0.110969	0.715248
AIMP1 ENSG00000164022	8.37403	0.0951581	15.2121	6.96609	9.12274	0.866495	19.9896	0.474042
AIMP2 ENSG00000106305	1.53063	21.2172	0.139558	2.45361	1.17612	2.87802	0.0887556	18.0689
AIP ENSG00000110711	104.026	33.2657	1.24819	17.8623	114.719	5.61075	72.1733	69.3198
AIPL1 ENSG00000129221	1.20126	0.221166	0.0596932	1.8312	0.041382	0.033592	0.114768	0.148228
AIRE ENSG00000160224	0.0770759	0.0738225	0.13734	0.809635	0.00344574	0.0424267	0.635824	0.323824
AJ239318.1 ENSG00000280108	0.0810025	0.00606838	0.0753246	0.00660056	0.0014948	0.0540368	0.1623	0.280031
AJAP1 ENSG00000196581	4.47957	0.0578451	0.00635806	0.351322	8.33472	0.0172387	1.98285	0.0764156
AJUBA ENSG00000129474	1.23805	2.19917	4.35013	0.538228	0.241006	5.33286	0.558165	0.136348
AK1 ENSG00000106992	33.6496	36.1356	2.47271	0.0146787	3.1441	2.07967	7.90224	0.718574
AK2 ENSG00000004455	4.0144	113.541	46.1801	31.2051	48.621	0.168869	0.178359	33.4868
AK3 ENSG00000147853	12.4699	1.65749	5.8013	14.6471	0.467954	5.13413	15.3915	5.83318
AK4 ENSG00000162433	2.04258	0.0638316	0.61886	10.005	0.17522	0.0610287	2.06378	2.49352
AK5 ENSG00000154027	0.212676	20.9263	0.269744	0.102193	0.112284	0.0160277	0.847648	4.70543
AK6 ENSG00000085231	2.6831	2.11943e-05	8.00507	3.31731	0.605595	2.33692	0.305243	0.00851325
AK7 ENSG00000140057	0.434912	0.350378	0.0581372	0.608189	0.0854355	0.522443	0.0293751	0.0219534
AK8 ENSG00000165695	3.37005	2.34645	0.0360991	0.387127	0.500513	0.219875	1.39311	0.0457969
AK9 ENSG00000155085	0.29571	0.9127	0.00069342	0.0206594	0.573334	0.0431871	21.7688	0.610099
AKAP1 ENSG00000121057	50.7786	22.8624	29.0334	58.0179	5.56867	38.3936	39.2045	15.8771
AKAP10 ENSG00000108599	1.16843	16.7522	0.726186	9.04954	5.03115	2.03648	0.796202	1.6334
AKAP11 ENSG00000023516	15.1756	0.0908193	1.55877	9.17524	0.16578	0.98258	24.3381	0.459486
AKAP12 ENSG00000131016	15.9394	0.027801	6.02355	0.0932398	7.31569	4.35974	0.818884	8.66311
AKAP13 ENSG00000170776	18.9475	6.09448	4.05147	13.5473	1.49602	13.2632	9.86342	12.0595
AKAP14 ENSG00000186471	0.044168	0.0574911	0.0719649	0.0545982	0.109244	0.0554849	0.273167	0.0724204
AKAP17A ENSG00000197976	1.14541	1.5236	7.51257	11.4121	7.23736	0.208174	5.60895	25.4693
AKAP3 ENSG00000111254	0.0973694	1.47551	0.35446	13.9269	1.71867	0.855596	1.91859	6.24874
AKAP4 ENSG00000147081	0.157615	0.02783	0.274806	0.444925	3.05247	0.249695	0.0652766	0.105172
AKAP5 ENSG00000179841	0.836108	0.217435	0.0620297	0.266429	0.0744807	0.0271292	0.353168	0.44895
AKAP6 ENSG00000151320	0.0436346	0.102389	0.323834	0.98847	0.227622	0.265796	0.65241	0.0227818
AKAP7 ENSG00000118507	0.00648607	2.30909	0.949818	2.1704	0.0515257	0.00995626	3.82577	10.8843
AKAP8 ENSG00000105127	0.718816	100.787	30.5974	24.5728	0.545639	1.40978	7.09273	0.000325115
AKAP8L ENSG00000011243	29.2901	92.0035	33.249	78.8506	25.547	73.6484	82.4789	51.0855
AKAP9 ENSG00000127914	6.01267	1.41161	14.415	20.5632	5.1956	11.9319	53.2951	39.9571
AKIP1 ENSG00000166452	2.54037	42.5394	13.1459	5.36076	2.06824	1.02707	0.197535	29.8088
AKIRIN1 ENSG00000174574	61.9846	15.1177	11.6464	12.5785	1.96282	2.21999	7.77815	3.66091
AKIRIN2 ENSG00000135334	0.210523	2.31024	2.64225	0.14349	1.10048	0.171107	0.166273	15.3566
AKNA ENSG00000106948	0.487754	38.2811	0.180075	0.169971	9.15235	60.0678	4.54278	11.0061
AKNAD1 ENSG00000162641	0.274395	3.80556	0.0469665	0.017854	0.78608	0.547692	1.67706	0.0118296
AKR1A1 ENSG00000117448	28.9413	202.09	16.3565	24.851	16.4553	10.1085	39.6761	4.57043
AKR1B1 ENSG00000085662	0.663301	117.02	3.79853	3.76133	0.059338	22.7484	0.423966	0.244084
AKR1B15 ENSG00000227471	0.198942	0.0607078	0.00114314	0.042852	0.32218	0.0164022	0.367409	0.0718289
AKR1C1 ENSG00000187134	38.823	22.4313	3.04461	0.58663	6.62177	16.699	0.834466	1.36008
AKR1C2 ENSG00000151632	72.8868	19.7099	10.5272	9.79117	10.8893	19.4302	3.18119	3.66095
AKR1C3 ENSG00000196139	13.9237	1.32442	4.78818	0.00692369	0.555012	1.93244	1.44839	0.995458
AKR1D1 ENSG00000122787	0.13317	0.288855	0.562799	0.453083	0.235064	0.0373047	0.149895	0.0376696
AKR1E2 ENSG00000165568	0.000158424	0.873364	0.383223	0.93906	0.0619289	1.42821	0.43287	0.121613
AKR7A2 ENSG00000053371	72.999	111.307	30.3615	9.76247	0.122871	0.707102	14.6169	2.61956
AKR7A3 ENSG00000162482	0.262876	1.67184	0.222931	0.114185	0.410217	0.791243	0.986317	0.204233
AKR7L ENSG00000211454	0.0440827	1.55395e-05	7.32638e-09	0.385545	0.285974	0.0923914	0.256112	0.00145315
AKT1 ENSG00000142208	3.27554	22.6662	81.0721	107.221	127.299	46.1916	138.145	45.7354
AKT1S1 ENSG00000204673	55.1174	43.8773	3.34375	91.6102	2.63051	172.408	19.541	39.9289
AKT2 ENSG00000105221	34.3371	8.30808	73.9881	70.8399	83.01	44.3339	35.4925	0.297092
AKT3 ENSG00000117020	29.2411	0.620904	1.749	39.5315	0.544712	0.401453	179.137	3.86485
AKTIP ENSG00000166971	4.60993	0.64023	0.460308	19.2876	0.620627	0.270735	11.12	1.84665
AL023806.1 ENSG00000280184	0.0802482	0.0258291	0.00312367	0.638304	0.475199	0.114674	0.429446	0.0283882
AL049794.1 ENSG00000280240	0.316672	0.645014	0.0230851	0.242171	0.0734949	0.171637	0.182848	0.0045882
AL133475.1 ENSG00000281602	0.0608597	0.254516	0.00298496	0.0664742	0.0131427	0.000143659	0.00524904	0.0903031
AL354828.1 ENSG00000279282	0.0507187	0.246493	0.0125555	0.060347	0.0569832	0.11098	7.07543e-05	0.0823863
AL354828.2 ENSG00000280175	0.0246199	0.0320655	0.422067	0.305596	0.505232	0.00213131	0.225984	0.10452
AL356053.1 ENSG00000150076	1.59093	0.00651643	0.0555327	1.10589	0.32104	0.213423	0.467745	0.059895
AL356585.1 ENSG00000279081	0.00704155	0.057033	0.0122533	0.00484237	0.5102	0.256181	0.152722	0.0398265
AL358852.1 ENSG00000278899	0.165119	0.0707048	0.00124891	0.0116218	0.480667	0.00716963	0.0949095	0.872685
AL365181.1 ENSG00000280316	0.422354	0.0478681	0.197147	0.103105	0.177082	9.52193	0.0556177	0.879549
AL513523.2 ENSG00000279767	1.77722	2.8539	0.774218	0.340387	0.134065	45.683	1.6352	3.17146
AL589743.1 ENSG00000279508	6.62858	38.7814	7.91466e-06	2.47743	0.629733	0.166369	7.82256	7.96299
ALAD ENSG00000148218	0.159892	5.30665	4.75007	4.89205	0.144513	0.584474	9.51646	3.29091
ALAS1 ENSG00000023330	26.9155	0.338774	11.3068	0.274245	0.497471	0.419062	24.01	7.33103
ALAS2 ENSG00000158578	0.0253817	0.388342	0.112225	0.167012	0.0203473	0.0438642	0.110723	0.0923518
ALB ENSG00000163631	0.0619472	1.98807	0.0128446	0.0511937	0.00695466	1.00957	1.0043	0.047287
ALCAM ENSG00000170017	30.6359	0.534545	20.2539	31.5021	7.20261	0.443747	8.41333	1.94385
ALDH16A1 ENSG00000161618	27.2192	23.6846	3.77602	24.6545	4.71525	20.151	9.1997	12.7608
ALDH18A1 ENSG00000059573	11.295	100.171	60.7979	18.3034	22.717	1.18355	23.7002	2.28105
ALDH1A1 ENSG00000165092	34.2173	0.246919	1.1629	9.80198	0.0240348	2.16051	3.1556	5.4126
ALDH1A2 ENSG00000128918	2.54947	19.8	7.25505	0.423105	0.665924	5.43422	0.121981	0.0198743
ALDH1A3 ENSG00000184254	0.133278	0.0869444	50.0984	58.0546	5.92995	13.3066	87.3512	5.28933
ALDH1B1 ENSG00000137124	200.954	28.9385	1.92619	2.12939	6.39029	107.421	2.26101	0.126074
ALDH1L1 ENSG00000144908	13.9412	4.81226	7.83909	1.38798	0.157965	0.204948	2.6439	0.406187
ALDH1L2 ENSG00000136010	4.76904	0.582234	3.36064	0.0509607	7.01477	2.29941	0.790083	0.481404
ALDH3A1 ENSG00000108602	0.15216	0.00124563	3.43325	0.498361	0.0973797	0.419685	0.0826331	3.76313
ALDH3A2 ENSG00000072210	0.196516	20.4565	0.886964	13.4499	7.87525	0.751879	77.2143	27.2543
ALDH3B1 ENSG00000006534	14.4508	3.50357	0.715455	1.06986	9.47266	7.67608	0.333444	2.31326
ALDH3B2 ENSG00000132746	0.204197	0.481573	7.48851	0.194959	0.159127	0.0123899	0.0226419	0.015234
ALDH4A1 ENSG00000159423	74.1573	3.77548	26.5139	57.7736	0.390827	3.81374	0.828943	0.581201
ALDH5A1 ENSG00000112294	0.179518	7.98363	1.86003	0.177572	1.86307	1.8136	0.861586	3.24863
ALDH6A1 ENSG00000119711	0.524822	17.753	2.14994	111.309	34.0608	6.51723	4.29179	5.87507
ALDH7A1 ENSG00000164904	31.5868	49.2003	15.757	38.0781	8.84413	0.38192	6.10717	0.728576
ALDH8A1 ENSG00000118514	0.167945	1.30796	0.128358	0.00780062	0.0740199	0.0547893	0.113631	0.85002
ALDH9A1 ENSG00000143149	3.16068	50.9682	4.3863	13.005	2.47283	4.14423	1.20482	3.68287
ALDOA ENSG00000149925	618.655	81.565	202.949	260.858	231.39	346.013	383.817	85.8077
ALDOC ENSG00000109107	28.8577	28.0651	6.66322	1.11115	0.017577	0.184038	39.3704	0.279
ALG1 ENSG00000033011	26.1351	10.5336	3.30868	7.3578	0.907136	0.980067	0.623456	0.439299
ALG10 ENSG00000139133	1.3034	0.456853	0.379459	4.06108	0.550259	0.136462	0.284429	0.666983
ALG10B ENSG00000175548	0.397426	4.63473	1.07417	0.367763	3.42764	0.0168475	1.0713	0.00765399
ALG11 ENSG00000253710	0.0418009	0.203698	0.0173308	0.168043	0.0391887	0.014429	0.360885	0.00522512
ALG12 ENSG00000182858	1.12081	26.688	10.614	22.1485	7.90703	37.0076	80.2311	64.6768
ALG13 ENSG00000101901	0.949078	0.828883	7.31496	18.0458	6.79698	0.431415	1.35693	1.78122
ALG14 ENSG00000172339	2.62101	1.62834	0.0792515	1.97962	0.523773	0.555575	0.477821	4.82153
ALG1L ENSG00000189366	0.0988344	1.45937	0.452331	0.319447	0.0256462	0.235047	0.166768	0.107481
ALG1L2 ENSG00000251287	0.268598	0.478781	0.221852	0.207189	0.183857	0.679928	0.936164	0.00177126
ALG2 ENSG00000119523	0.0062862	2.0876	1.30841	13.1917	0.959423	5.2075	15.3903	3.68375
ALG3 ENSG00000214160	7.50389	0.184322	25.5374	10.0574	54.0076	5.85084	14.8007	0.791946
ALG5 ENSG00000120697	0.29183	2.61879	3.7227	9.33009	5.88424	0.262941	0.927821	2.84438
ALG6 ENSG00000088035	0.754226	2.77536	1.95904	0.128165	0.0241201	0.0307751	7.02159	0.192412
ALG8 ENSG00000159063	0.139833	2.16911	0.981604	8.41638	0.290487	6.78635	19.9126	2.29035
ALG9 ENSG00000086848	2.47451	4.80227	0.397013	0.42519	1.28796	3.35867	8.12419	1.52536
ALK ENSG00000171094	0.217886	0.0207074	0.010787	0.370549	0.215813	0.10112	0.246957	0.0115893
ALKBH1 ENSG00000100601	0.339182	0.496527	0.0686028	4.97635	0.852209	0.865417	0.930985	0.13738
ALKBH2 ENSG00000189046	1.89939	8.60433	4.02507	8.99838	0.633851	6.16801	33.8981	0.652789
ALKBH3 ENSG00000166199	1.38378	65.0521	7.38242	10.7141	31.2439	2.50371	0.242781	0.629724
ALKBH4 ENSG00000160993	22.0802	22.7648	4.3874	7.39317	1.61225	1.68549	0.111895	6.79753
ALKBH5 ENSG00000091542	118.402	54.5016	22.6682	38.3515	24.1112	7.08482	31.8058	33.8911
ALKBH6 ENSG00000239382	0.959525	53.5141	8.24577	24.9021	16.5132	3.6072	0.560799	0.204307
ALKBH7 ENSG00000125652	156.369	81.951	6.46371	177.558	133.379	82.0701	113.773	40.1529
ALKBH8 ENSG00000137760	8.06482	0.106396	1.05888	3.54016	0.942829	0.660485	0.989331	0.00594901
ALLC ENSG00000151360	0.259919	0.0489729	0.097712	0.037145	0.0803331	0.00407905	0.0579274	0.0219708
ALMS1 ENSG00000116127	0.0291051	0.820143	0.0970714	0.0829918	2.22208	14.3686	1.96991	0.241899
ALOX12 ENSG00000108839	0.103725	0.000768106	0.10757	0.835292	0.742716	0.523497	0.326067	0.733135
ALOX12B ENSG00000179477	0.120666	0.155848	0.0159849	1.3273	0.115496	0.00474163	0.0500982	0.0282817
ALOX15 ENSG00000161905	1.71183e-05	0.152388	0.11349	0.190161	0.648805	0.179964	1.30177	0.0795136
ALOX15B ENSG00000179593	40.703	3.01631	33.1097	94.2565	0.320168	0.914695	20.9187	0.645872
ALOX5 ENSG00000012779	7.72989	5.19189	8.4741	0.608097	0.107858	1.96788	0.759245	0.0204314
ALOX5AP ENSG00000132965	24.1783	0.772792	8.24783	2.96487	7.95429	0.0312968	0.649749	1.26921
ALPK1 ENSG00000073331	0.382397	4.46127	7.34936	0.554818	0.148255	1.90908	0.724621	6.28056
ALPK2 ENSG00000198796	0.0590828	0.286745	0.0188356	0.118203	0.75044	0.354209	0.131781	0.173018
ALPK3 ENSG00000136383	7.74362	0.515806	0.00235477	0.030639	0.0255364	3.16974	4.79029	0.275438
ALPL ENSG00000162551	0.0797011	1.24306	0.244958	1.7053	0.0334566	0.178725	0.222209	7.05405
ALPP ENSG00000163283	0.44925	0.00851801	0.0394139	0.00442337	0.023777	0.117442	0.111232	0.158213
ALS2 ENSG00000003393	2.75746	0.376168	1.22422	1.99791	1.06461	0.350759	4.42846	0.979233
ALS2CL ENSG00000178038	0.00049135	2.84962	21.9719	2.94039	14.3513	0.48954	8.41247	15.8212
ALS2CR11 ENSG00000155754	0.678827	1.12106	1.09	0.384046	0.575677	0.00924824	0.58358	0.239803
ALS2CR12 ENSG00000155749	0.148584	0.237313	0.528192	0.0217024	0.0986686	0.118294	0.664135	0.0241984
ALX3 ENSG00000156150	1.54398	0.0576294	0.150026	0.0400915	0.142906	0.00157646	0.106439	0.282539
ALYREF ENSG00000183684	0.841451	22.2969	11.4135	1.43063	26.0937	0.484328	0.0349651	10.7026
AMACR ENSG00000242110	0.812506	109.669	37.3482	15.38	0.0361466	0.120045	41.2788	32.932
AMBN ENSG00000178522	0.0132027	0.461874	0.0135881	0.0321457	0.142303	0.0294522	0.434676	0.154307
AMBP ENSG00000106927	1.36313	0.372185	0.398567	0.414914	0.0222184	0.0202661	0.864191	0.213492
AMBRA1 ENSG00000110497	9.76158	4.01801	2.79531	3.26929	1.73979	7.61824	0.16977	0.23104
AMD1 ENSG00000123505	0.00581866	0.483526	21.5494	94.1796	0.421623	0.0188631	64.3182	28.5983
AMDHD1 ENSG00000139344	0.21831	1.06805	0.154726	0.00557613	0.0237961	0.00838317	0.0530184	0.297746
AMDHD2 ENSG00000162066	9.15651	0.161694	8.58138	0.378803	0.478071	30.2821	3.18624	18.573
AMELX ENSG00000125363	0.00934325	0.0155226	0.90459	0.288292	0.242714	0.06069	0.430682	0.0876057
AMER1 ENSG00000184675	16.0823	2.46858	0.709894	0.705381	0.0583307	1.11002	0.0526089	0.893221
AMER2 ENSG00000165566	0.0352585	0.0583416	0.258878	0.195098	0.0838942	0.046079	0.23225	0.00868019
AMFR ENSG00000159461	75.8741	22.6401	16.7038	0.396347	19.9681	1.01247	8.64985	0.212573
AMH ENSG00000104899	4.36752	0.869001	0.149031	0.794015	0.0165102	2.40377	0.62895	3.15617
AMHR2 ENSG00000135409	0.149325	0.00860331	0.114142	0.00130919	0.666887	0.0143378	0.36386	3.6856e-05
AMIGO1 ENSG00000181754	0.126137	4.60144	0.339662	0.390511	11.8939	2.06841	39.1359	0.255107
AMIGO2 ENSG00000139211	0.883005	0.18532	4.32057	8.35104	1.38428	0.00244834	1.46868	6.21202
AMIGO3 ENSG00000176020	0.475207	2.03827	0.00869871	0.165373	0.0819346	0.0743856	0.987597	0.267771
AMMECR1 ENSG00000101935	0.0403623	1.61349	0.750148	0.235536	0.0256008	2.03584	10.3584	0.319342
AMMECR1L ENSG00000144233	0.54217	1.17472	2.48946	2.34332	0.252071	15.5462	0.315293	3.82922
AMN ENSG00000166126	0.00965442	0.267181	0.777814	0.36024	0.00750107	5.08918	1.83353	2.40776
AMN1 ENSG00000151743	0.795764	2.19746	4.67052	0.774041	0.991693	0.333019	9.48325	0.969407
AMOT ENSG00000126016	28.3045	0.452586	3.48384	1.45611	0.286079	0.00167187	0.769445	0.326566
AMOTL1 ENSG00000166025	28.916	97.4437	0.728688	9.70949	0.602907	32.673	0.000333122	0.373327
AMOTL2 ENSG00000114019	25.5038	0.825934	4.71961	0.29696	0.892414	40.4706	11.9515	2.76881
AMPD1 ENSG00000116748	2.24842	5.84731	0.781039	0.0453695	0.0154762	0.153736	0.00126958	0.0582344
AMPD2 ENSG00000116337	119.53	2.01489	1.62242	2.09997	58.0181	4.1077	1.79501	22.1258
AMPD3 ENSG00000133805	1.07682	3.92178	1.62976	2.58517	6.93262	0.0778576	0.496032	3.43545
AMPH ENSG00000078053	0.22548	0.662945	0.687989	0.0122786	0.128965	0.150783	1.40923	0.0148042
AMT ENSG00000145020	1.11784	0.378235	0.194173	0.0195401	0.0282024	0.0961558	0.620155	0.356956
AMY1A ENSG00000237763	0.311731	2.07249	0.400222	2.6969	4.61107	0.123528	0.299636	0.816128
AMY1B ENSG00000174876	0.0108003	0.0450247	0.715801	13.135	0.0111871	2.09951	0.112919	0.741843
AMY1C ENSG00000187733	0.146293	0.0220861	1.01115	0.185668	0.244482	2.27631	2.92787	0.317797
AMY2B ENSG00000240038	0.0274325	0.0307531	5.76783	0.532038	0.0548357	12.7359	0.27221	4.99442
AMZ1 ENSG00000174945	0.103533	1.17699	0.0857005	0.496252	0.0565859	0.00103023	0.31051	0.041945
AMZ2 ENSG00000196704	21.6573	3.44683	7.25353	5.06198	0.374657	0.252413	3.91974	0.0443187
ANAPC1 ENSG00000153107	0.453025	26.8209	7.38815	1.36446	0.00125288	25.7725	7.96343	5.15408
ANAPC10 ENSG00000164162	5.7176	0.139227	0.133312	0.0366701	4.23348	5.26827	0.266951	1.00455
ANAPC11 ENSG00000141552	166.066	223.889	16.9691	25.0829	2.66546	44.3961	11.2973	58.7365
ANAPC13 ENSG00000129055	10.3595	0.680147	2.34283	15.642	2.23401	1.21107	12.671	2.31821
ANAPC15 ENSG00000110200	79.0897	7.30817	5.34178	1.06446	24.6715	0.507018	3.42553	32.762
ANAPC16 ENSG00000166295	80.1424	69.1973	23.0521	68.0487	0.794413	7.08927	72.6842	1.48404
ANAPC2 ENSG00000176248	14.962	27.094	23.5653	57.9099	0.342713	4.99756	52.044	23.1599
ANAPC4 ENSG00000053900	1.92686	6.33231	17.4595	4.48881	4.17415	6.15541	11.2624	0.0505394
ANAPC5 ENSG00000089053	12.9948	40.6525	39.9163	57.528	40.2425	27.6105	110.339	21.7142
ANAPC7 ENSG00000196510	35.4461	66.9967	4.84167	2.0223	0.465222	8.41278	1.57665	4.68601
ANG ENSG00000214274	0.0390626	116.193	16.1316	13.1683	3.12529	13.9919	28.8926	1.20876
ANGEL1 ENSG00000013523	18.1856	17.5145	4.13633	0.699283	1.79532	0.302112	0.665468	0.633934
ANGEL2 ENSG00000174606	12.8841	0.759393	8.53398	0.985849	0.246219	2.00829	1.38845	0.714904
ANGPT1 ENSG00000154188	26.137	2.99953	1.66328	1.54513	3.09278	2.66556	0.000754979	0.560512
ANGPT2 ENSG00000091879	0.0588829	0.634094	0.17334	0.0308208	2.02281	0.803981	2.31213	2.01711
ANGPT4 ENSG00000101280	0.34541	0.820644	0.0463437	0.067407	0.141553	1.92264	0.0573321	0.0552974
ANGPTL1 ENSG00000116194	0.118404	0.686068	0.188776	0.625597	0.184035	7.48993	0.629113	0.209672
ANGPTL2 ENSG00000136859	28.6001	34.6585	0.39889	2.55437	1.31497	8.75433	2.6311	0.710147
ANGPTL3 ENSG00000132855	0.624524	0.922375	0.0934499	0.013851	0.0711944	0.0058394	0.00673845	0.248325
ANGPTL4 ENSG00000167772	18.9268	16.5505	16.6451	14.5874	3.52329	0.488813	0.144436	1.37139
ANGPTL6 ENSG00000130812	0.912246	1.20655	0.370349	0.0583875	0.102387	4.5966	0.225998	0.443858
ANGPTL7 ENSG00000171819	0.286855	0.300847	0.0430884	0.823814	0.585026	0.225794	0.430526	0.161845
ANGPTL8 ENSG00000130173	1.36085	0.765962	0.0441193	0.183338	0.0109157	1.07353	0.959342	0.264013
ANHX ENSG00000227059	0.0953016	0.0327004	0.0109365	0.00434865	0.0599609	0.103878	0.0321541	0.19025
ANK1 ENSG00000029534	1.72172	0.130046	3.03796	0.413053	0.185148	0.15584	0.174172	0.595652
ANK2 ENSG00000145362	0.259053	0.967652	0.803783	6.1572	0.0549189	11.4181	5.01713	0.0412409
ANK3 ENSG00000151150	0.181551	2.94548	4.80628	31.1829	3.88578	1.54675	25.5597	17.2903
ANKAR ENSG00000151687	0.0606509	6.16856e-05	1.33849	0.104426	0.306351	1.77024	6.76915	0.361918
ANKDD1A ENSG00000166839	0.593143	0.628044	1.5435	0.473924	2.02805	4.54222	0.16331	1.66559
ANKDD1B ENSG00000189045	0.116995	0.421055	0.871763	5.449	0.19545	0.290838	0.00603381	0.0977256
ANKEF1 ENSG00000132623	0.0422036	0.571186	1.52699	0.334074	0.0597615	0.0567305	1.03807	1.19722
ANKFN1 ENSG00000153930	0.00562571	0.169893	0.0713962	0.885028	0.126606	0.24803	0.204405	0.0910518
ANKFY1 ENSG00000185722	5.10318	0.103592	10.077	1.09102	16.4639	0.0165388	10.2107	7.58996
ANKH ENSG00000154122	8.62263	14.3122	0.487156	23.5672	5.54456	6.27337	143.285	11.5455
ANKHD1 ENSG00000131503	2.89172	5.69637	2.60897	6.12052	0.334132	16.7184	4.84355	1.16292
ANKHD1-EIF4EBP3 ENSG00000254996	0.387992	0.00436075	0.653909	0.270961	0.366475	0.894251	0.030494	1.2613
ANKIB1 ENSG00000001629	3.38312	25.9604	4.02545	0.66438	4.95774	4.61759	0.692762	0.996136
ANKK1 ENSG00000170209	0.186415	0.701528	0.0394544	0.135421	0.403433	0.00338098	1.05764	0.810891
ANKLE1 ENSG00000160117	1.11808	0.315518	0.000261301	0.00716309	0.115967	0.698723	0.690979	0.177621
ANKLE2 ENSG00000176915	2.5107	1.69274	15.8089	51.8211	0.199958	33.8706	50.0237	12.1182
ANKMY1 ENSG00000144504	4.02901	33.8765	5.18738	0.195706	4.52418	5.28786	2.02835	0.18726
ANKMY2 ENSG00000106524	0.792061	0.53092	4.73392	0.0710382	2.28693	4.31576	4.28834	0.117829
ANKRA2 ENSG00000164331	11.9309	0.586807	0.0311597	12.9358	0.253117	0.398274	7.47413	1.82413
ANKRD1 ENSG00000148677	0.102413	0.300559	0.0426859	0.482776	0.0554535	0.11449	0.530056	0.165165
ANKRD10 ENSG00000088448	3.06768	4.17841	30.5053	54.4858	3.78482	9.16125	32.7339	1.92224
ANKRD11 ENSG00000167522	110.41	37.4928	31.2399	59.8396	5.73911	3.54384	33.1366	0.258165
ANKRD12 ENSG00000101745	12.5162	1.76684	11.3707	2.86033	15.5971	5.1755	0.0869906	3.56673
ANKRD13A ENSG00000076513	1.00545	4.5455	3.45689	0.96232	16.4553	19.0198	0.535101	5.12981
ANKRD13B ENSG00000198720	1.10435	5.85364	0.263911	0.0321791	2.24113	6.42489	6.63764	0.76587
ANKRD13C ENSG00000118454	0.0163332	0.879707	11.6232	5.58406	5.58678	0.425559	4.27696	1.69483
ANKRD13D ENSG00000172932	11.6133	0.675912	12.8446	42.14	54.1184	87.02	30.2443	6.31995
ANKRD16 ENSG00000134461	4.93769	9.36766	0.968589	4.99463	0.0434621	4.71447	3.05052	1.48784
ANKRD17 ENSG00000132466	0.25817	21.8321	22.4387	11.935	2.8826	0.589666	56.5743	28.9345
ANKRD18A ENSG00000180071	0.899983	1.12152	0.200778	0.0868008	0.756188	2.04402	0.0350522	0.0387106
ANKRD18B ENSG00000230453	0.0517902	0.216213	0.621902	0.651716	0.278741	0.257173	0.384355	0.186824
ANKRD2 ENSG00000165887	0.346356	0.106684	0.551852	0.152963	0.0146016	0.0725748	0.159376	7.15038
ANKRD20A1 ENSG00000260691	0.563165	0.263925	0.188633	0.0509977	0.067607	0.742421	0.422514	0.273407
ANKRD20A2 ENSG00000183148	0.560679	0.0390238	0.17478	0.179697	0.033208	0.0155458	1.03202	0.416912
ANKRD20A3 ENSG00000276203	0.552304	0.0147232	0.169629	0.252455	0.0334727	0.12237	0.100667	0.00101689
ANKRD20A4 ENSG00000172014	0.550536	0.0591339	0.0051479	0.12289	0.150453	0.184235	0.393776	0.0697043
ANKRD22 ENSG00000152766	0.39355	0.108917	5.08859	9.23623	0.333373	0.11103	0.677158	0.5462
ANKRD23 ENSG00000163126	2.70034	11.9583	0.681092	8.73833	3.07391	4.29855	4.02947	1.16184
ANKRD24 ENSG00000089847	1.09409	0.344682	0.0400081	0.0853808	1.53646	0.0215397	0.526528	0.0982923
ANKRD26 ENSG00000107890	0.601408	0.751034	0.317921	2.32108	0.667998	0.345036	17.046	0.527072
ANKRD27 ENSG00000105186	0.232841	4.15014	0.524593	16.6233	0.00810213	0.110897	1.95491	27.7662
ANKRD28 ENSG00000206560	1.34317	0.177058	0.0494619	9.97485	0.646058	9.41005	0.0458441	1.59396
ANKRD29 ENSG00000154065	0.323472	0.000760751	1.30353	2.13001	1.4628	2.45973	0.450152	4.41284
ANKRD30A ENSG00000148513	0.755599	0.74786	0.0648212	0.197523	0.192494	0.217491	0.00756751	0.316241
ANKRD30B ENSG00000180777	0.337108	0.0795225	4.10425e-05	0.147959	0.590343	0.331411	0.376258	0.327426
ANKRD30BL ENSG00000163046	0.277911	0.609934	0.0102002	0.233755	0.122786	0.0718796	0.1727	0.0193294
ANKRD31 ENSG00000145700	0.279761	0.333812	0.243167	0.547336	8.78528e-07	0.000877102	0.582694	0.075197
ANKRD33 ENSG00000167612	0.511508	0.231234	0.0054273	0.740182	0.00538918	0.00548031	0.33153	0.0798216
ANKRD33B ENSG00000164236	0.693577	0.0748725	0.0713118	0.279071	4.24512	0.277247	0.380388	0.547587
ANKRD34A ENSG00000272031	5.94647	0.279889	0.31911	1.98847	3.11652	9.30448	0.879582	0.21656
ANKRD34B ENSG00000189127	0.00726759	0.294331	0.029989	0.0832322	0.0533606	0.0036792	0.324154	0.536717
ANKRD35 ENSG00000198483	18.2736	11.4425	8.31401	0.705178	0.521856	1.26485	0.245927	4.97706
ANKRD36 ENSG00000135976	1.83422	2.54418	1.82734	7.50629	0.554957	0.103773	18.3001	20.0694
ANKRD36B ENSG00000196912	6.06362	0.520997	2.51238	2.5925	2.71493	0.299232	9.58751	23.425
ANKRD36C ENSG00000174501	0.0862165	2.40908	0.250895	1.92384	1.90699	21.2962	4.59426	3.5942
ANKRD37 ENSG00000186352	0.213017	0.55279	17.3785	22.1327	0.0859653	7.30095	57.5905	1.07245
ANKRD39 ENSG00000213337	2.95241	6.26758	0.00610176	0.0113619	3.03213	0.0400124	6.01992	7.89518
ANKRD40 ENSG00000154945	17.2691	1.98587	22.0501	11.6117	3.02159	7.85355	1.50289	26.7995
ANKRD42 ENSG00000137494	0.373631	0.0375465	0.0286991	0.0877164	0.805558	0.20804	18.6222	1.0496
ANKRD44 ENSG00000065413	0.288318	0.00111581	0.19907	2.93294	0.165837	1.75388	0.17921	0.6444
ANKRD45 ENSG00000183831	0.905465	1.77212	0.0485896	0.0206128	4.79653	0.309346	0.30336	0.473177
ANKRD46 ENSG00000186106	1.79506	3.50543	0.278116	3.90888	0.599931	3.57997	5.42581	0.0463679
ANKRD49 ENSG00000168876	2.36333	0.768245	0.835666	0.898811	1.13831	1.05329	0.10871	0.421258
ANKRD50 ENSG00000151458	2.46416	0.253786	3.2952	6.97073	0.803756	0.384929	1.53091	5.89416
ANKRD52 ENSG00000139645	0.829934	18.7618	14.1446	6.38428	8.46642	0.871799	9.34437	19.9473
ANKRD53 ENSG00000144031	2.71988	0.207951	0.178967	0.613813	0.32526	3.17497	0.0176913	2.27757
ANKRD54 ENSG00000100124	1.21587	20.3067	3.51528	16.0709	64.5269	1.28292	0.691596	1.79975
ANKRD6 ENSG00000135299	1.4775	4.08606	5.69204	0.127366	0.00355504	3.75328	0.219618	3.64266
ANKRD62 ENSG00000181626	0.265891	0.890187	0.0189733	0.359884	0.00015203	0.0906681	0.0633581	0.00565447
ANKRD65 ENSG00000235098	0.478444	53.7453	1.42126	0.759096	2.97153	0.275463	0.063579	0.606473
ANKRD7 ENSG00000106013	0.641909	0.0801656	0.0138433	0.584616	0.278148	0.0166678	0.633415	0.646188
ANKRD9 ENSG00000156381	2.90196	72.2808	15.743	13.1121	76.1789	18.3316	14.151	0.0222932
ANKS1A ENSG00000064999	0.587069	2.7306	1.45951	0.00771552	0.5592	13.7274	0.236476	0.118655
ANKS1B ENSG00000185046	2.99974	5.29481	0.0012682	0.11287	2.50896	0.0476202	0.108835	0.573027
ANKS3 ENSG00000168096	4.31272	28.7896	13.8328	1.40149	52.0381	1.25016	32.3043	5.96733
ANKS4B ENSG00000175311	0.986143	0.508914	0.0242694	1.03528	0.143908	0.143761	0.116801	0.0348569
ANKS6 ENSG00000165138	32.3662	3.31352	0.588712	22.6572	4.34673e-05	5.39045	4.05354	1.21765
ANKUB1 ENSG00000206199	0.825009	0.134171	0.0050952	0.432865	0.0137294	0.00481893	0.00215104	0.450652
ANKZF1 ENSG00000163516	71.7549	5.11217	11.6877	83.1963	0.158716	0.0935528	64.5522	6.73967
ANLN ENSG00000011426	0.403143	0.122643	0.306208	0.175196	0.178567	0.0937083	0.0899314	0.686599
ANO1 ENSG00000131620	0.0955756	0.993987	5.92154	15.8378	2.59661	3.83754	0.186914	1.34419
ANO10 ENSG00000160746	0.404061	23.1364	2.89304	0.547292	18.3603	24.0878	0.0539566	21.451
ANO2 ENSG00000047617	0.0894637	0.108254	2.01583	0.106241	0.751271	0.299516	0.290323	0.480917
ANO3 ENSG00000134343	0.264003	0.0323401	0.0453408	1.51673	0.0870441	0.0374973	0.0207833	0.0642077
ANO4 ENSG00000151572	0.0419306	2.14361	3.39333	10.1654	3.18939	0.396483	0.656086	0.000138801
ANO5 ENSG00000171714	5.77228	0.91211	0.101502	3.99874	0.0052398	1.44912	0.898948	5.92812
ANO6 ENSG00000177119	5.94921	0.97094	3.85126	14.5983	3.27639	5.36124	1.72496	0.687776
ANO7 ENSG00000146205	3.84214	132.082	0.200865	87.4893	0.0153103	0.671959	76.6488	0.157382
ANO8 ENSG00000074855	0.933423	12.0134	4.16418	2.14978	0.878388	0.000171265	0.21911	7.70061
ANO9 ENSG00000185101	0.121009	3.07073	43.0867	0.517283	0.166396	12.2772	19.7521	0.171495
ANOS1 ENSG00000011201	0.253452	0.195514	0.121733	7.60652	0.034266	0.562666	2.2826	1.16812
ANP32A ENSG00000140350	0.130353	85.2365	20.8453	68.8332	97.9606	0.0750417	6.8427	6.9094
ANP32B ENSG00000136938	19.617	92.2271	42.7065	11.4838	14.192	19.9053	0.461535	4.21123
ANP32E ENSG00000143401	2.00083	12.6704	0.142669	12.2085	2.23885	4.88679	1.41582	0.531316
ANPEP ENSG00000166825	0.730105	0.629314	25.7289	54.1643	36.1878	0.533437	613.529	114.867
ANTXR1 ENSG00000169604	39.319	0.403608	1.0083	0.0670664	29.7836	23.8315	1.92212	3.19974
ANTXR2 ENSG00000163297	47.5602	167.932	0.696027	51.3485	15.3013	0.394032	0.00740422	14.3094
ANXA1 ENSG00000135046	0.17754	3.34563	51.9315	22.1768	1.92067	31.9594	0.106418	7.47854
ANXA11 ENSG00000122359	125.188	255.258	103.515	83.3479	4.35754	1.09132	56.9084	29.523
ANXA13 ENSG00000104537	0.0680719	0.019255	0.0198478	0.867198	0.0331324	0.014498	0.0129264	0.00913548
ANXA2 ENSG00000182718	42.2602	223.389	184.257	23.9559	2.21066	32.3276	0.0394885	19.7004
ANXA2R ENSG00000177721	0.220645	0.634378	0.441073	0.681743	1.08002	0.0926048	8.29391	0.246057
ANXA3 ENSG00000138772	0.205184	1.17646	5.72684	32.4638	1.10715	0.0592327	0.0185042	6.28502
ANXA4 ENSG00000196975	14.8057	0.119356	7.37839	5.54008	5.29693	5.34733	2.08928	10.2513
ANXA5 ENSG00000164111	47.3573	2.54409	13.2356	36.1568	6.76642	5.04418	26.6341	26.3696
ANXA6 ENSG00000197043	463.907	234.91	7.68616	3.8365	258.719	54.6426	115.064	5.54767
ANXA7 ENSG00000138279	0.532375	2.31748	9.46191	32.6269	1.51115	1.34787	17.1665	15.417
ANXA8 ENSG00000265190	0.610729	0.384438	6.97918	0.0228126	4.82807	0.522747	0.0172674	7.9727
ANXA8L1 ENSG00000264230	1.29101	0.239611	10.8682	0.0611321	2.16794	0.138611	1.29199	7.6704
ANXA9 ENSG00000143412	0.116927	0.313577	4.69584	0.205552	3.16778	0.224364	0.0482556	0.398055
AOAH ENSG00000136250	2.53026	1.31693	0.963175	0.862885	3.52981	22.0705	21.123	0.0190338
AOC1 ENSG00000002726	0.843583	2.5662	0.838602	3.30889	0.0515686	2.18704	0.626751	0.0655755
AOC2 ENSG00000131480	0.0907603	0.0400527	0.0389357	0.226615	0.263732	0.0231114	0.418641	0.86144
AOC3 ENSG00000131471	62.6724	52.8881	0.369096	0.55384	18.842	9.76592	4.22063	10.415
AOX1 ENSG00000138356	3.85616	0.0889638	1.91379	0.649086	6.5632	0.775598	0.552339	1.12224
AP000295.9 ENSG00000249624	0.0214936	0.0334514	0.164563	0.137614	0.0681068	0.570098	0.00675501	2.21056e-05
AP000304.12 ENSG00000249209	0.0622951	0.135589	0.150673	0.216219	0.00107142	0.100882	0.15024	0.026291
AP000349.2 ENSG00000280178	0.00247029	0.320452	0.183162	0.478544	0.167764	0.0395537	0.0602045	0.0889988
AP000350.10 ENSG00000251357	0.0738638	0.0546705	0.20335	1.01949	0.479737	6.42773e-07	0.483449	0.07896
AP000721.4 ENSG00000256100	0.431494	0.186775	0.125597	0.0869344	0.000610305	1.47195e-05	0.0345206	0.079407
AP000769.1 ENSG00000279576	520.226	20.9002	316.9	1111.73	8.48994	674.431	543.547	552.7
AP000866.1 ENSG00000279342	1.14238	0.0829244	0.0180114	0.0442934	0.778921	0.0386848	0.634094	0.151178
AP006285.2 ENSG00000278919	0.430784	0.46948	0.0310587	0.274676	0.785576	0.18361	0.0719002	0.486425
AP1AR ENSG00000138660	0.406033	0.438467	2.17763	2.81985	2.09612	1.1837	5.75772	3.92077
AP1B1 ENSG00000100280	49.5945	89.5613	39.0687	46.8264	8.25754	1.17838	44.1223	14.7864
AP1G1 ENSG00000166747	0.719285	0.23443	23.7932	40.5756	3.07575	22.1452	9.73986	1.83803
AP1G2 ENSG00000213983	20.1019	42.4059	52.3541	38.7495	55.0611	0.367582	53.4909	12.336
AP1M1 ENSG00000072958	43.3743	57.974	0.463476	0.796209	77.8898	33.8532	33.3953	94.8245
AP1M2 ENSG00000129354	2.93247	116.196	12.6722	86.0815	1.20179	6.55983	71.5521	17.5944
AP1S1 ENSG00000106367	38.0163	61.8563	17.7818	79.8824	54.159	3.63317	80.1244	49.1224
AP1S2 ENSG00000182287	2.84183	0.124641	0.145118	0.908719	13.3098	32.6364	2.21078	0.351669
AP1S3 ENSG00000152056	0.943734	0.684296	2.715	6.44503	1.01719	3.75026	0.0643084	5.59822
AP2A1 ENSG00000196961	122.128	47.1107	4.9786	10.4274	36.8531	19.2103	42.5905	27.7389
AP2A2 ENSG00000183020	8.09443	15.2189	16.0357	73.9436	97.4054	63.4582	24.2162	17.0064
AP2B1 ENSG00000006125	4.60903	55.4657	15.2463	4.5331	10.8311	9.63589	137.685	30.0296
AP2M1 ENSG00000161203	256.239	119.442	50.2556	141.487	168.514	16.3569	74.9757	12.7026
AP2S1 ENSG00000042753	258.109	292.526	25.6957	235.31	92.1625	109.538	62.1108	75.1917
AP3B1 ENSG00000132842	5.55032	1.58764	16.6636	2.93348	1.13524	10.6262	14.835	5.60111
AP3B2 ENSG00000103723	0.0729385	1.08783	0.0432497	0.608484	2.07545	1.60024	0.582846	0.0172754
AP3D1 ENSG00000065000	46.0044	23.1624	53.9752	69.2283	0.254	34.0983	16.9285	58.1334
AP3M1 ENSG00000185009	23.9469	18.6886	1.03125	13.1268	11.0018	2.69839	0.948773	0.13772
AP3M2 ENSG00000070718	0.263292	31.1117	0.615669	0.504008	0.391793	13.9894	3.4616	0.883275
AP3S1 ENSG00000177879	1.50295	0.00254942	4.50406	17.3387	0.1109	0.657844	8.42397	4.24694
AP3S2 ENSG00000157823	35.6487	14.3883	1.06965	2.62113	18.1633	0.13784	42.1742	2.64675
AP4B1 ENSG00000134262	0.738189	53.4111	3.29446	2.02767	0.0311841	1.35462	1.48582	0.736074
AP4E1 ENSG00000081014	0.0295592	3.03652	0.49042	0.593707	0.374387	5.65861	4.45359	0.151951
AP4M1 ENSG00000221838	8.12371	11.013	1.27536	1.76797	2.40369	0.642986	60.1619	0.580176
AP4S1 ENSG00000100478	3.4416	0.0303743	2.65405	0.0412778	0.357521	0.0179857	0.0545948	1.25752
AP5B1 ENSG00000254470	2.54822	0.336061	1.86917	0.427199	0.833989	3.03851	3.44342	7.91495
AP5M1 ENSG00000053770	1.06926	1.12851	10.791	16.3913	2.40081	0.820204	0.623339	4.01519
AP5S1 ENSG00000125843	3.28827	1.97959	1.34113	7.51536	1.18645	6.99328	13.1043	5.74467e-05
AP5Z1 ENSG00000242802	0.044165	13.2207	5.35775	4.49655	39.5599	70.5279	0.378077	5.78662
APAF1 ENSG00000120868	0.00969664	1.76864	9.46274	1.6359	0.38501	0.182564	10.9731	0.237353
APBA1 ENSG00000107282	2.19137	4.6932	0.164105	16.7716	0.924162	0.120576	0.507373	1.15677
APBA2 ENSG00000034053	1.11182	9.04972	1.29556	3.19025	0.655709	4.93953	2.12147	2.77607
APBA3 ENSG00000011132	1.68705	27.343	10.7455	5.04102	19.9688	0.0229645	10.3015	31.5089
APBB1 ENSG00000166313	30.6377	158.095	1.10525	13.1449	63.9671	54.0333	59.8373	4.40868
APBB1IP ENSG00000077420	1.60025	0.0733507	0.460767	1.12411	1.97547	0.789198	0.834587	4.95531
APBB2 ENSG00000163697	15.757	1.08092	0.407258	0.195929	4.23384	13.3477	0.144454	0.246386
APBB3 ENSG00000113108	8.33294	83.2742	44.3201	13.9749	65.4327	8.28036	1.50338	14.1022
APC ENSG00000134982	0.807683	2.09182	0.0812162	24.6697	0.0139653	0.113903	0.00965644	0.223658
APC2 ENSG00000115266	0.372257	0.473552	0.140204	0.846372	0.0122202	0.0207575	0.229143	0.0170872
APCDD1 ENSG00000154856	4.20275	0.851142	2.23765	5.15668	9.88923	0.87369	0.902738	34.9859
APCDD1L ENSG00000198768	0.430303	1.69668	0.894902	0.0407523	0.980054	4.37049	0.286323	0.7233
APEH ENSG00000164062	52.3048	74.7621	4.76738	12.8582	2.22	35.5575	8.70317	11.0778
APELA ENSG00000248329	0.225033	0.0372106	0.520609	5.82451	0.130696	0.0127798	0.0330327	0.00939925
APEX1 ENSG00000100823	14.4525	69.0457	9.09265	2.14219	30.1917	3.62488	51.5952	58.2686
APEX2 ENSG00000169188	2.1631	4.49487	4.23645	3.48692	0.824337	11.7918	3.20638	0.104731
APH1A ENSG00000117362	0.770348	8.45057	36.8075	58.1238	3.60636	129.703	91.8647	9.24957
APH1B ENSG00000138613	4.63053	17.4986	7.52724	32.2952	1.37922	4.3593	12.9677	10.7284
API5 ENSG00000166181	3.55613	0.111594	5.10391	2.90937	1.3877	0.677056	8.29144	0.208831
APIP ENSG00000149089	1.25907	0.242163	1.58002	2.22224	1.97881	2.24779	0.0213954	3.4854
APITD1 ENSG00000175279	0.468817	0.397669	0.12115	1.32787	0.389542	0.324641	6.06038	0.440036
APLF ENSG00000169621	1.37023	0.156375	0.00638914	0.266839	0.585249	0.112477	0.693112	0.00119634
APLN ENSG00000171388	0.161576	0.351165	0.157744	0.00751877	0.146464	0.120423	0.142799	0.102911
APLNR ENSG00000134817	0.107619	5.12547	2.33083	0.159024	0.149641	0.516799	0.104903	0.0763256
APLP1 ENSG00000105290	7.80139	2.63339	0.299315	0.099305	1.31838	0.614093	4.26564	0.197488
APLP2 ENSG00000084234	12.1297	1.45609	94.2159	173.468	0.667701	4.41884	395.803	149.373
APMAP ENSG00000101474	0.819536	13.0568	18.3388	93.9399	30.3127	13.3908	1.87063	37.0058
APOA1 ENSG00000118137	0.214579	1.29398	0.0929666	1.13387	0.512905	0.301115	1.13564	0.250183
APOA2 ENSG00000158874	0.0346043	0.608603	0.229259	0.651329	0.129527	0.514937	1.02923	0.261264
APOB ENSG00000084674	0.00632474	0.0558093	0.28678	0.546385	0.220866	0.0814612	0.0640964	0.00774004
APOBEC3A ENSG00000128383	0.413651	0.0298752	2.4851	0.276308	0.0614456	1.09295	0.245062	0.0835236
APOBEC3B ENSG00000179750	0.0511965	0.663824	0.18806	0.61982	0.461252	0.0869189	0.101479	0.521059
APOBEC3C ENSG00000244509	5.49761	59.1464	22.4588	0.396155	0.385788	11.4555	3.15281	10.7046
APOBEC3D ENSG00000243811	2.72493	0.0505443	1.93283	0.58268	2.18981	8.45795	1.27472	1.15675
APOBEC3F ENSG00000128394	43.6025	3.44696	0.367812	2.84825	2.40674	5.35441	5.7956	2.74807
APOBEC3G ENSG00000239713	2.67958	0.197374	4.32863	0.228233	17.153	6.3393	0.0410041	2.42174
APOBEC3H ENSG00000100298	0.0519861	0.302086	0.0116199	0.000462528	0.0157154	2.07555	0.314415	0.767516
APOBEC4 ENSG00000173627	0.0408695	0.00586946	0.175743	0.0251613	3.05	0.13606	0.0325054	0.00549934
APOBR ENSG00000184730	0.344832	0.921139	0.471115	2.79809	21.7044	0.610811	0.208859	9.97421
APOC1 ENSG00000130208	45.2784	0.0724937	0.63809	0.0418088	110.477	0.655805	4.13435	7.89044
APOC2 ENSG00000234906	0.00458629	0.0837827	0.0426558	0.0431686	0.0970678	0.472952	0.239687	0.0340438
APOC3 ENSG00000110245	0.159092	0.108693	0.00303328	0.374962	0.0762491	0.131808	0.0893517	0.0536213
APOD ENSG00000189058	100.667	232.73	5.64384	67.3261	97.1647	50.9525	15.9046	4.83103
APOE ENSG00000130203	5.17295	98.1688	0.190756	0.958169	101.704	89.0935	7.41971	39.7068
APOF ENSG00000175336	16.5559	0.0520524	0.151389	2.40684	6.19686	0.644873	11.1386	0.660432
APOH ENSG00000091583	1.70957e-05	1.02046	0.00802681	0.317277	0.628089	0.474378	0.176287	0.162428
APOL1 ENSG00000100342	17.0542	5.45336	8.28625	0.976185	2.69501	18.8271	20.5523	35.3745
APOL2 ENSG00000128335	28.6319	73.4919	1.45234	0.11682	28.3243	1.11752	9.95155	2.53496
APOL3 ENSG00000128284	16.2726	14.818	5.30882	0.0558452	0.289403	0.0566818	2.88539	35.2099
APOL4 ENSG00000100336	6.78518	9.75857	1.98657	2.227	0.610901	0.0582624	1.26979	0.00866717
APOL6 ENSG00000221963	0.0431299	38.5313	2.68095	2.04732	1.79769	3.29339	8.79545	2.75578
APOLD1 ENSG00000178878	5.07987e-05	3.1972	2.12312	0.439979	2.31439	5.91253	0.208512	0.508486
APOM ENSG00000204444	2.22057	4.42959	0.145587	0.0231925	0.114937	1.22046	1.45615	0.431838
APOO ENSG00000184831	0.891132	1.02857	0.624389	0.069661	0.119486	0.351582	1.77152	0.0359916
APOOL ENSG00000155008	9.72169	0.937971	1.97269	4.05386	1.18315	1.02955	3.79733	3.32016
APP ENSG00000142192	103.121	89.7043	122.391	205.826	102.066	153.126	136.715	170.679
APPBP2 ENSG00000062725	0.000172994	5.73287	0.802303	13.0724	6.41446	4.13644	7.4303	6.73226
APPL1 ENSG00000157500	0.565962	0.224405	0.316457	21.3338	10.5017	6.52455	0.70168	4.96038
APPL2 ENSG00000136044	0.613868	13.365	24.3292	20.7045	0.377081	7.2148	17.0085	13.367
APRT ENSG00000198931	163.918	282.338	26.8158	172.951	126.298	83.2614	180.392	94.898
APTX ENSG00000137074	2.83526	37.1953	9.09972	0.979434	6.0596	0.903977	1.20878	2.13547
AQP1 ENSG00000240583	52.2007	17.8919	9.695	0.149851	98.2593	149.614	14.8661	24.6015
AQP10 ENSG00000143595	0.00151331	0.00202559	0.181999	0.177786	3.78045	0.173499	0.00183265	0.540261
AQP11 ENSG00000178301	0.121836	0.519534	0.00398816	0.964016	0.0408498	0.821068	0.438581	0.0252737
AQP12A ENSG00000184945	0.217735	0.00638955	0.00187891	0.251158	0.0582591	0.38752	0.416565	0.160367
AQP12B ENSG00000185176	0.114887	0.203041	0.0514443	0.490617	0.134317	0.156297	0.0495356	0.936033
AQP2 ENSG00000167580	4.29971	0.942768	0.0154297	0.0992572	0.447414	0.607948	0.0673007	0.770367
AQP3 ENSG00000165272	0.187893	83.1059	128.184	8.37824	0.924956	0.00600834	17.3019	85.1539
AQP4 ENSG00000171885	0.280863	0.350239	0.0539204	0.00351493	0.00316318	0.118902	0.997509	0.0890998
AQP5 ENSG00000161798	4.22641	1.46551	0.344569	3.42874	1.54741	0.0996724	1.66138	1.6195
AQP6 ENSG00000086159	0.191077	0.472641	0.17362	0.323286	0.26348	0.0676143	0.183144	1.4058
AQP7 ENSG00000165269	0.0894544	0.920924	0.289372	0.0793253	0.192373	1.99824	0.0173236	0.829101
AQR ENSG00000021776	0.40812	2.4789	6.30216	9.25632	0.798403	14.6223	0.869946	0.188018
AR ENSG00000169083	69.3391	94.7298	12.2858	21.9818	16.8356	35.5552	48.0521	0.330038
ARAF ENSG00000078061	65.9018	45.2405	10.4718	1.53113	1.35769	7.96385	35.1848	0.0615367
ARAP1 ENSG00000186635	71.8754	2.61343	20.1485	36.8178	58.5199	42.9576	6.33785	7.15693
ARAP2 ENSG00000047365	0.393908	0.70223	6.49399	0.496103	1.63492	7.96974	0.524049	0.355597
ARAP3 ENSG00000120318	1.26902	16.9107	1.0889	0.683418	0.818897	11.0076	0.284998	3.10879
ARC ENSG00000198576	0.529097	5.9526	4.06029	0.195542	1.99591	0.00309852	5.03261	0.22231
ARCN1 ENSG00000095139	0.551178	0.22653	13.9927	14.2499	34.3023	0.164406	25.0467	152.606
AREG ENSG00000109321	0.458847	0.0329729	6.15491	0.00397845	0.386324	0.00830556	0.789556	0.966458
AREL1 ENSG00000119682	21.6979	35.6438	10.5076	6.80046	0.350505	11.5336	0.000209091	11.8203
ARF1 ENSG00000143761	7.29558	0.524965	27.3132	52.8596	16.5547	28.4041	117.579	38.8316
ARF3 ENSG00000134287	45.0242	31.2827	32.8529	23.2277	7.48012	0.177452	1.19345	22.4611
ARF4 ENSG00000168374	2.196	4.55523	19.5372	71.5655	0.571186	33.5193	39.0716	11.5948
ARF5 ENSG00000004059	9.05268	11.8384	0.343876	28.2521	0.473102	5.39928	0.341751	0.735241
ARF6 ENSG00000165527	0.00913288	1.21098	14.577	31.0421	0.49222	21.8309	0.687132	31.2772
ARFGAP1 ENSG00000101199	1.66534	49.9608	6.22966	37.5401	32.3561	122.21	6.34671	0.0210297
ARFGAP2 ENSG00000149182	4.10262	86.3749	23.0748	46.0523	110.333	1.13395	38.905	2.0426
ARFGAP3 ENSG00000242247	0.0275844	0.162713	15.4722	40.1745	0.0340856	4.40057	8.33702	5.51827
ARFGEF1 ENSG00000066777	0.71558	0.0196732	0.773452	15.4768	0.211502	9.71504	34.7162	0.95166
ARFGEF2 ENSG00000124198	0.237565	1.15475	0.190191	7.36237	0.313249	4.61675	0.217273	3.98718
ARFGEF3 ENSG00000112379	5.34215	1.7387	34.7143	95.7438	0.466763	1.94918	26.2912	10.8233
ARFIP1 ENSG00000164144	5.1605	0.516866	2.09885	0.920438	0.517736	1.94809	21.0987	0.446181
ARFIP2 ENSG00000132254	5.12288	63.3925	129.498	200.192	70.3411	0.769266	72.9127	2.75195
ARFRP1 ENSG00000101246	147.256	21.488	16.1897	78.4425	4.8079	51.4652	45.0074	12.0141
ARG1 ENSG00000118520	0.646132	0.108271	0.0898991	0.0921471	0.116679	0.258204	0.165217	0.722853
ARG2 ENSG00000081181	0.0439496	4.97831	15.4018	170.804	2.34418	3.05124	43.0902	0.621
ARGLU1 ENSG00000134884	0.224884	3.01495	78.067	116.648	17.2395	66.9	75.0815	148.738
ARHGAP1 ENSG00000175220	325.186	132.573	22.861	117.303	120.079	6.70608	31.1238	7.24938
ARHGAP10 ENSG00000071205	114.728	1.89355	0.278964	0.225506	4.15973	22.9122	5.60448	0.166597
ARHGAP11A ENSG00000198826	3.57055	0.88485	0.0594417	1.21588	0.397133	1.20053	0.418305	0.8241
ARHGAP11B ENSG00000187951	0.00529049	0.198428	0.00172697	1.51922	0.387572	0.0540363	0.0300981	0.362153
ARHGAP12 ENSG00000165322	0.438545	0.628551	8.35735	1.29631	9.33587	0.150538	6.98279	3.48035
ARHGAP15 ENSG00000075884	0.476238	1.2508	0.194855	1.12019	0.46972	0.722239	1.47468	0.147621
ARHGAP17 ENSG00000140750	2.10036	5.09534	16.8428	2.60437	0.436668	20.9788	0.00518342	1.20669
ARHGAP18 ENSG00000146376	4.88846	1.22281	4.82541	0.560523	0.34893	0.381311	10.2238	0.00602388
ARHGAP19 ENSG00000213390	1.84801	4.0994	3.03388	0.297475	0.603034	0.838308	9.47431	3.57426
ARHGAP20 ENSG00000137727	2.50954	0.282157	0.0287221	0.352618	0.384783	2.57808	0.275517	4.29922
ARHGAP21 ENSG00000107863	1.08658	0.920442	0.110945	5.96375	3.18779	0.268138	1.38453	33.0699
ARHGAP22 ENSG00000128805	2.21159	0.428387	3.10032	0.501333	0.570811	0.534608	0.0404548	12.1301
ARHGAP23 ENSG00000275832	0.0408247	0.13495	7.51661	0.202923	0.433331	2.02035	0.381076	12.9719
ARHGAP24 ENSG00000138639	0.0291235	0.275961	1.04647	0.151049	1.13252	0.00151274	0.675623	1.00911
ARHGAP25 ENSG00000163219	10.8533	0.597956	2.43224	0.892583	0.673725	0.866466	1.33042	0.404471
ARHGAP26 ENSG00000145819	0.081138	3.60671	5.51874	7.34252	9.617	0.0420265	0.367228	2.75856
ARHGAP27 ENSG00000159314	6.67438	1.66778	62.7135	34.2277	0.441499	2.70545	106.956	19.7094
ARHGAP28 ENSG00000088756	6.84211	0.256295	0.0746753	0.235397	0.409751	0.475951	0.196809	0.254394
ARHGAP29 ENSG00000137962	1.02689	0.429315	0.0815729	22.4108	11.6975	2.38658	5.6685	0.495102
ARHGAP30 ENSG00000186517	18.0542	1.12663	0.73271	1.77827	2.40913	2.44176	0.419171	31.1741
ARHGAP31 ENSG00000031081	4.46287	4.90026	0.461655	0.157517	0.203719	0.598579	5.59484	0.12056
ARHGAP32 ENSG00000134909	1.22639	0.132926	12.5242	16.3682	1.76202	8.16394	0.00459379	24.1157
ARHGAP33 ENSG00000004777	36.534	3.06327	0.0132848	3.95618	2.85793	0.971481	0.43601	1.90571
ARHGAP35 ENSG00000160007	1.29483	17.3431	7.95318	36.9246	44.8239	1.12242	8.4419	0.324086
ARHGAP36 ENSG00000147256	0.34308	0.986373	1.4393	0.010933	0.0419774	0.00102217	0.473737	0.000206104
ARHGAP39 ENSG00000147799	17.482	0.402812	4.17474	5.22736	3.01858	3.25849	4.69133	1.85793
ARHGAP4 ENSG00000089820	0.910789	4.47196	0.826	0.515011	4.51773	48.0149	3.58262	54.5807
ARHGAP40 ENSG00000124143	0.163281	1.06493	1.02603	0.0426472	0.571496	2.37187	0.476882	0.781106
ARHGAP42 ENSG00000165895	0.364582	1.13147	0.105477	0.0849023	0.0670312	0.250607	0.387215	0.164768
ARHGAP44 ENSG00000006740	1.8782	4.64704	3.36509	5.31715	1.0505	0.015991	2.87616	0.857605
ARHGAP45 ENSG00000180448	0.158213	0.896223	0.0793058	0.134917	13.0624	23.6998	0.15274	32.2992
ARHGAP5 ENSG00000100852	4.32916	0.066386	6.45881	6.55405	0.118804	1.99985	12.6546	49.5322
ARHGAP6 ENSG00000047648	3.1994	0.650348	6.59612	66.3353	5.68741	3.15343e-09	68.6345	0.760408
ARHGAP8 ENSG00000241484	0.783884	1.20883	2.71983	4.12697	3.18992	0.0239909	0.107179	1.38899
ARHGAP9 ENSG00000123329	8.10909	12.1453	0.905037	0.198233	0.881184	8.51529	0.407269	15.5437
ARHGDIA ENSG00000141522	257.615	148.162	102.407	158.917	239.782	105.438	56.5875	93.1854
ARHGDIB ENSG00000111348	1.31651	34.7699	12.2272	0.080695	0.0428336	55.6566	0.175034	0.218697
ARHGDIG ENSG00000242173	1.59664	0.493555	0.441112	0.131586	1.1405	0.265842	0.705452	2.03518
ARHGEF1 ENSG00000076928	2.60557	66.3116	17.343	1.78995	60.7038	179.119	38.8243	54.4468
ARHGEF10 ENSG00000104728	4.70003	0.0345197	0.508737	1.26938	5.73119	0.305254	6.99914	0.0925646
ARHGEF10L ENSG00000074964	1.5506	5.13034	20.6288	2.12396	18.4463	6.9552	10.2999	3.78569
ARHGEF11 ENSG00000132694	24.4691	15.2146	10.6532	15.7886	0.108022	1.94138	49.4844	8.10155
ARHGEF12 ENSG00000196914	32.922	0.132904	7.84058	17.9638	0.121903	6.60752	25.3262	17.8057
ARHGEF15 ENSG00000198844	2.54145	1.65981	0.338166	4.63123	7.42093	0.514902	0.244476	0.1404
ARHGEF16 ENSG00000130762	0.982125	3.25267	16.0659	60.3472	0.581154	0.0341461	23.2622	4.11405
ARHGEF17 ENSG00000110237	3.56609	5.84935	9.57926	27.0927	2.00338	48.2972	4.35072	0.96365
ARHGEF18 ENSG00000104880	0.212534	0.0292758	0.110971	0.00484224	0.0244467	0.0441837	0.083258	0.208418
ARHGEF19 ENSG00000142632	0.259181	0.128124	0.294421	7.83633	2.11388	3.83985	4.14882	11.0053
ARHGEF2 ENSG00000116584	0.178927	79.3972	1.11195	0.196599	10.8832	133.892	0.760988	30.2524
ARHGEF25 ENSG00000240771	81.0266	21.0421	0.162961	1.26693	15.5215	4.72131	10.4033	2.85401
ARHGEF26 ENSG00000114790	5.78838	1.09425	4.9226	3.67327	1.69151	1.18989	37.808	10.3149
ARHGEF28 ENSG00000214944	0.237784	0.650077	4.65377	2.77031	0.212701	0.176466	1.14048	0.512314
ARHGEF3 ENSG00000163947	0.520257	0.441436	8.07661	0.994621	3.07287	0.207104	24.6236	1.49269
ARHGEF33 ENSG00000214694	0.20967	0.97117	0.322555	0.0507943	0.0651084	0.0575673	0.055915	0.370259
ARHGEF35 ENSG00000213214	0.803734	0.288929	0.74611	1.941	0.844277	2.06048	0.125706	0.186524
ARHGEF37 ENSG00000183111	1.01739	20.0814	0.660696	4.59628	0.191764	0.954564	22.7152	2.63745
ARHGEF38 ENSG00000236699	0.348635	0.00336773	2.92561	7.53437	0.178737	1.42178	0.517877	0.451846
ARHGEF39 ENSG00000137135	0.0248558	0.699861	0.405628	2.05983	0.148553	1.8927	3.5229	0.00879378
ARHGEF4 ENSG00000136002	20.8099	9.11076	0.332683	0.454011	1.65582	0.0549561	19.6369	20.7447
ARHGEF40 ENSG00000165801	31.0623	35.1302	2.32857	0.741694	0.275365	13.8273	7.00629	3.21796
ARHGEF5 ENSG00000050327	4.42485	5.188	5.0576	5.77411	0.213098	0.276647	0.81888	0.42332
ARHGEF6 ENSG00000129675	0.000725974	0.810769	0.000577926	1.16592	4.50775	1.96548	0.861196	2.44172
ARHGEF7 ENSG00000102606	12.5445	64.0973	30.6942	44.8919	7.4752	46.3911	54.4475	2.21965
ARHGEF9 ENSG00000131089	3.13484	0.536954	0.739598	5.65197	0.24547	33.5457	15.595	0.343486
ARID1A ENSG00000117713	1.5456	0.981615	13.7313	62.0655	12.0983	26.0546	30.8105	40.1957
ARID1B ENSG00000049618	10.3755	19.7806	11.2635	3.26083	25.7273	1.38795	10.6951	8.46005
ARID2 ENSG00000189079	0.417514	1.28565	13.4022	2.81687	1.55754	0.528058	5.42956	5.11501
ARID3A ENSG00000116017	4.03757	0.15729	0.765162	4.26285	1.59682	0.110979	17.3752	15.5887
ARID3B ENSG00000179361	1.48809	1.69695	3.84796	1.27169	2.34906	0.689851	1.27214	0.177426
ARID4A ENSG00000032219	6.99407	0.464979	3.37416	2.91059	0.0409531	1.3468	7.6049	2.90959
ARID4B ENSG00000054267	6.96031	3.46295	14.6724	7.99317	14.5379	0.527808	0.191598	5.62392
ARID5A ENSG00000196843	1.81419	65.6535	1.58408	1.37212	116.569	62.651	20.3245	0.00165253
ARID5B ENSG00000150347	0.697541	0.0653214	7.58791	25.9795	1.6504	0.734601	41.1288	1.28285
ARIH1 ENSG00000166233	2.73998	0.394114	28.3078	30.1274	0.973985	111.871	7.53744	21.1367
ARIH2 ENSG00000177479	13.3625	64.5661	32.7955	48.191	0.613511	6.99546	45.8072	0.65769
ARIH2OS ENSG00000221883	5.54018	4.31313	0.0307523	4.44339	3.22371	0.0638771	0.0184499	1.13082
ARL1 ENSG00000120805	2.50766	49.0318	17.1976	32.1092	2.14175	0.0302735	0.0769573	2.37339
ARL10 ENSG00000175414	1.45716	2.03239	1.80742	0.0699665	0.616231	0.17334	0.743009	0.0187044
ARL11 ENSG00000152213	3.12689	0.0494478	0.385514	0.0214943	0.774096	0.0355526	0.388265	0.0591016
ARL13B ENSG00000169379	1.75033	0.360267	0.48564	2.75263	3.34	1.32441	1.60276	1.20788
ARL14 ENSG00000179674	0.25282	0.00609618	5.09931	0.00211428	0.0760509	0.260977	0.0854783	0.263066
ARL14EP ENSG00000152219	5.64594	2.2066	0.816326	1.2488	0.131312	5.62803	0.11173	19.0053
ARL15 ENSG00000185305	0.0560214	0.571893	2.56376	2.98624	0.107349	0.984946	6.47754	0.0925151
ARL16 ENSG00000214087	75.9203	24.8376	1.56194	9.81431	19.355	1.31499	0.0943032	57.5226
ARL17A ENSG00000185829	4.4838	0.492573	2.23733	3.11726	2.52177	1.3585	0.00526552	5.47573
ARL17B ENSG00000228696	0.0648212	8.51724	0.728624	15.5193	0.806046	0.421638	0.946564	1.73909
ARL2 ENSG00000213465	70.7559	14.8826	4.53894	12.1101	30.6883	109.558	6.30985	7.8362
ARL2BP ENSG00000102931	16.7307	0.843277	6.54948	10.966	2.69606	3.77526	1.68331	4.51701
ARL3 ENSG00000138175	73.1401	114.197	0.582487	1.76093	0.13376	0.515529	2.39376	1.66216
ARL4A ENSG00000122644	0.000217626	1.1736	1.3287	0.26266	0.0980011	0.322266	0.47867	35.0546
ARL4C ENSG00000188042	15.1174	4.47783	5.98725	0.505294	17.753	1.72972	7.1879	26.3019
ARL4D ENSG00000175906	5.96206	0.420397	3.37834	1.15244	0.177513	9.97386	1.49503	14.2556
ARL5A ENSG00000162980	19.0968	6.69792	3.55309	0.0422366	0.577887	4.53261	10.3543	4.47576
ARL5B ENSG00000165997	0.840745	0.181898	0.422673	1.53986	0.37679	0.730371	3.51727	0.701675
ARL5C ENSG00000141748	0.0547784	0.139786	0.0150884	0.0681357	0.0754901	0.0402815	0.222235	0.0305712
ARL6 ENSG00000113966	2.80985	0.0174754	0.136051	0.168619	10.7563	0.20625	0.107335	1.22311
ARL6IP1 ENSG00000170540	1.70109	0.249824	6.41012	22.7772	10.2636	3.31346	10.4561	1.15105
ARL6IP4 ENSG00000182196	9.38649	40.8089	1.60865	0.505862	36.6359	28.4884	62.79	9.13034
ARL6IP5 ENSG00000144746	6.91595	34.9822	8.77513	29.1136	24.5182	2.14366	27.7124	12.9767
ARL6IP6 ENSG00000177917	0.983776	0.0778038	1.98464	0.617966	3.12893	1.91324	2.27994	5.70567
ARL8A ENSG00000143862	8.6515	4.2807	13.2278	22.8811	9.4268	4.72364	4.03505	3.77862
ARL8B ENSG00000134108	6.36267	16.0847	1.52813	4.15374	7.46607	1.89265	2.27982	1.83634
ARL9 ENSG00000196503	1.44791	1.39372	0.636386	0.505007	1.1839	4.39798	0.869544	0.168203
ARMC1 ENSG00000104442	13.3975	0.0296228	0.173989	6.20351	1.18775	0.961589	1.40473	4.44251
ARMC10 ENSG00000170632	0.91484	6.25708	4.23285	1.41834	9.48955	0.854917	5.88161	3.87451
ARMC12 ENSG00000157343	1.28442	2.13302	0.121522	0.843018	0.759386	0.232155	0.104358	0.243593
ARMC2 ENSG00000118690	0.609215	0.190206	0.642467	0.202906	0.0201549	1.46602	0.34962	0.014126
ARMC4 ENSG00000169126	5.02308	1.41078	0.205642	0.144221	0.0667065	0.387118	0.00275867	0.125729
ARMC5 ENSG00000140691	3.17543	5.13396	4.78364	3.74485	3.61545	0.7166	1.57104	5.82674
ARMC6 ENSG00000105676	0.354292	37.0006	4.7387	6.4538	38.2811	3.57044	0.0303598	5.47024
ARMC7 ENSG00000125449	25.5365	22.5327	3.08182	2.17551	10.9519	4.93175	1.41021	1.262
ARMC8 ENSG00000114098	6.1618	0.478715	3.31866	27.8098	0.938431	2.05414	1.2288	4.8063
ARMC9 ENSG00000135931	1.82472	12.6093	0.185294	0.947897	17.1719	9.29094	4.47448	0.32327
ARMCX1 ENSG00000126947	4.91863	5.7025	5.11763	0.949591	3.05024	0.804661	2.05972	0.0947804
ARMCX2 ENSG00000184867	0.132949	1.43347	0.284641	1.05068	5.89788	3.68534	0.733635	8.91245
ARMCX3 ENSG00000102401	19.0811	0.290724	6.99232	6.42452	0.363266	1.59063	2.70392	1.57386
ARMCX4 ENSG00000196440	0.379623	7.28257	5.16236	4.73963	0.987108	0.0577926	2.32565	8.50939
ARMCX5 ENSG00000125962	6.07277e-06	0.0876616	0.00509332	0.995378	1.57124	0.0443462	0.567193	3.63181
ARMCX6 ENSG00000198960	0.621665	8.84332	23.1206	4.79821	2.3223	1.45369	16.6427	0.685751
ARMT1 ENSG00000146476	0.495378	0.0954116	0.367928	6.14668	0.434586	0.372908	3.01125	4.77153
ARNT ENSG00000143437	6.34356	39.5801	4.95952	4.96671	10.8698	17.835	10.7161	8.66824
ARNT2 ENSG00000172379	0.566565	1.32387	5.49744	0.179512	4.14841	0.00953841	0.555087	0.377796
ARNTL ENSG00000133794	0.369438	0.366237	0.349509	0.204399	0.0563887	0.207045	0.40284	0.189933
ARNTL2 ENSG00000029153	0.0597445	0.518095	4.01899	0.0284927	0.910563	0.180977	1.27398	0.422222
ARPC1A ENSG00000241685	1.29862	46.5803	17.2714	24.2584	10.5011	0.205302	0.52628	0.766413
ARPC1B ENSG00000130429	26.3224	37.3302	14.5933	3.82827	31.6394	64.2314	5.45087	41.7935
ARPC2 ENSG00000163466	6.25641	1.98247	26.7461	12.1354	64.7288	1.51287	2.14272	7.44146
ARPC3 ENSG00000111229	6.92928	41.4601	74.1556	56.8693	98.119	24.0118	76.3633	105.322
ARPC4 ENSG00000241553	97.9439	74.3917	24.0176	79.1768	89.9709	50.0168	43.8591	17.4207
ARPC5 ENSG00000162704	13.4667	0.168397	14.0191	35.8761	2.68491	11.9915	11.2767	4.35691
ARPC5L ENSG00000136950	1.60404	0.0770311	66.4713	29.1012	14.0716	5.66344	0.731461	59.3354
ARPIN ENSG00000242498	4.34766	6.43624	2.80039	76.4473	4.17008	8.14527	0.649447	48.2737
ARPP19 ENSG00000128989	2.01167	5.47107	1.26864	34.9673	2.42233	12.1483	0.470783	51.1718
ARPP21 ENSG00000172995	1.01461	0.0552123	0.0274002	0.157245	0.159865	0.255304	0.000806345	1.36661
ARRB1 ENSG00000137486	0.669262	16.7501	3.5199	0.826042	43.6822	1.153	4.11918	1.04003
ARRB2 ENSG00000141480	1.32797	22.3494	11.2178	25.1114	0.459131	22.575	0.670601	38.0644
ARRDC1 ENSG00000197070	20.1034	1.93726	84.3231	29.9048	100.225	13.6144	280.94	9.94811
ARRDC2 ENSG00000105643	0.0785896	1.2848	17.5468	1.84304	39.356	5.79799	2.0519	33.7675
ARRDC3 ENSG00000113369	0.27414	0.0236327	10.7721	1.34516	15.3386	6.86557	2.94819	0.919619
ARRDC4 ENSG00000140450	4.37782	0.196788	2.18908	7.06342	0.987666	1.23788	5.44142	2.10658
ARRDC5 ENSG00000205784	1.53435	1.31143	0.0127917	0.381156	0.0614198	0.0587978	0.620848	0.960592
ARSA ENSG00000100299	95.5231	176.267	9.42584	62.7001	1.37784	53.4867	230.728	18.7352
ARSB ENSG00000113273	0.998928	1.36565	0.0225062	0.0593207	2.42136	14.1457	0.24614	22.6092
ARSD ENSG00000006756	5.29283	67.2381	33.6374	10.0128	0.358668	4.39847	2.26314	53.1563
ARSE ENSG00000157399	0.749833	0.0100233	0.238276	0.00495568	1.63619	0.0429582	0.0117695	0.544525
ARSG ENSG00000141337	20.6282	3.73503	0.862628	0.83355	1.21821	0.545204	0.794316	2.56119
ARSI ENSG00000183876	15.7812	7.09921	0.276551	0.248021	0.0510294	0.290504	0.539443	0.321148
ARSJ ENSG00000180801	13.0575	0.586473	2.11538	0.568039	0.0073431	6.85528	2.17118	19.4225
ARSK ENSG00000164291	0.0170426	0.217545	0.226402	5.17927	0.150698	0.220188	1.00086	1.6646
ART3 ENSG00000156219	0.633704	0.0487684	0.000542928	0.0604892	0.0611466	0.0614384	1.80296	0.11567
ART4 ENSG00000111339	1.54426	0.202663	0.280837	0.922702	0.354703	0.553433	0.679587	0.0536176
ART5 ENSG00000167311	0.715631	1.27992	0.0168103	0.887499	1.57364	0.67676	0.365617	4.11017
ARTN ENSG00000117407	10.8007	1.64385	1.09508	0.6686	1.84081	0.0242908	0.855914	0.475442
ARV1 ENSG00000173409	1.44744	0.153846	5.42707	2.70265	1.9704	0.216347	10.3867	0.407578
ARVCF ENSG00000099889	0.177221	2.10941	20.7225	20.9908	2.52072	31.8706	76.5295	14.0039
ARX ENSG00000004848	0.470847	0.48559	0.0619586	6.73671	0.334754	0.174524	0.146217	0.900665
ASAH1 ENSG00000104763	28.1528	36.3147	73.4203	107.438	1.67909	7.88127	289.849	55.3749
ASAH2 ENSG00000188611	0.139889	0.123069	0.00149172	1.84587	0.0911486	0.0294564	0.112389	0.01825
ASAH2B ENSG00000204147	0.308917	0.0994343	0.994185	0.320336	0.0516411	0.687764	0.237781	0.287395
ASAP1 ENSG00000153317	0.456955	2.74942	0.891884	0.154995	55.4251	1.77944	25.0624	5.61655
ASAP2 ENSG00000151693	0.326126	0.300556	2.47888	0.971092	0.177071	0.831182	14.7393	3.31436
ASAP3 ENSG00000088280	35.6793	43.129	5.50041	32.511	5.50567	0.751342	8.28034	7.53681
ASB1 ENSG00000065802	13.8022	19.1602	7.76504	7.23052	8.81575	0.177558	0.108111	11.4323
ASB10 ENSG00000146926	0.385181	0.0428492	0.0500214	0.653665	0.000803161	0.396427	0.111505	0.190569
ASB11 ENSG00000165192	0.266819	0.329866	0.0241102	0.188467	0.38216	0.073751	0.100317	0.69457
ASB12 ENSG00000198881	0.010898	0.359467	0.815459	0.00166134	0.0881393	0.00687885	0.39817	0.0544464
ASB13 ENSG00000196372	2.1838	20.7117	3.76719	0.0924543	26.1928	1.30392	0.964192	0.227267
ASB14 ENSG00000239388	0.636726	0.192238	0.167206	0.523165	0.27058	6.44687e-05	0.010634	0.701791
ASB15 ENSG00000146809	0.058839	0.391343	0.10795	0.189562	0.154065	0.0857562	0.510487	0.0487682
ASB18 ENSG00000182177	4.54208	0.0605932	0.208397	0.0868559	0.0210333	0.0672687	0.163512	0.0385558
ASB2 ENSG00000100628	50.7026	18.6716	3.44058	0.328028	239.936	17.4006	1.37701	3.06804
ASB3 ENSG00000115239	0.602389	1.74341	0.40106	8.71158	0.0949091	2.59843	3.06279	8.21404
ASB4 ENSG00000005981	0.242594	0.162821	0.580399	0.111676	0.131368	0.538775	0.227303	0.13309
ASB5 ENSG00000164122	13.63	0.134527	0.0865836	0.76686	0.0983974	0.0576994	1.10812	0.097604
ASB6 ENSG00000148331	23.8929	19.9171	1.69974	30.507	6.17031	12.7725	3.83594	0.196151
ASB7 ENSG00000183475	0.367124	0.578425	0.225196	0.168314	0.765339	0.0840237	4.59017	0.194528
ASB8 ENSG00000177981	12.7471	14.271	1.22686	26.3508	2.4908	12.3086	13.86	31.274
ASB9 ENSG00000102048	0.0026218	0.0382979	0.261652	0.0271902	0.0359288	0.0918298	0.659121	1.85506
ASCC1 ENSG00000138303	2.15091	0.0300478	0.0526302	5.52897	0.51677	6.443	4.35986	3.40528
ASCC2 ENSG00000100325	109.598	0.446731	19.3883	44.2325	34.7555	5.48943	24.4715	56.8501
ASCC3 ENSG00000112249	0.97588	0.793166	6.03346	0.706309	1.42744	4.26193	0.193715	0.806626
ASCL1 ENSG00000139352	0.609761	0.865593	0.00119573	0.0767952	0.288362	1.96669	0.35436	0.623359
ASCL2 ENSG00000183734	110.39	6.25188	0.0644665	26.3881	0.132456	0.854091	67.061	0.0775401
ASCL4 ENSG00000187855	0.0582605	0.198899	0.224954	0.000620564	0.152574	0.138978	1.28065	0.38847
ASCL5 ENSG00000232237	0.202551	0.215446	0.135688	0.234289	0.0395622	0.0324912	0.101075	0.0975167
ASF1A ENSG00000111875	0.0297733	0.387191	1.3493	0.0211982	0.135186	2.32429	3.99785	0.225926
ASF1B ENSG00000105011	0.122269	0.00804368	0.247368	0.139535	4.49451	1.78185	1.10228	0.365528
ASGR1 ENSG00000141505	0.432407	7.18916	1.99851	0.787714	0.119711	0.000274828	0.907382	0.205015
ASGR2 ENSG00000161944	0.147597	0.125766	30.8113	0.0347308	0.0823818	0.133436	0.218972	0.765341
ASH1L ENSG00000116539	75.2799	31.4451	23.6651	72.0492	0.267731	0.134551	14.4187	15.5999
ASH2L ENSG00000129691	2.68386	0.482466	2.56286	0.0742568	7.62216	1.06589	0.589321	16.9675
ASIC1 ENSG00000110881	19.4352	3.51879	0.104191	1.56177	2.46193	7.61629	2.62917	0.137135
ASIC2 ENSG00000108684	0.0719199	0.0344051	0.0879782	0.250724	0.00782947	0.124569	0.169414	0.499781
ASIC3 ENSG00000213199	0.28517	0.0317494	0.789834	0.429482	5.94265	0.52303	0.363904	0.0994058
ASIC4 ENSG00000072182	0.513655	0.0767408	0.827267	0.880846	0.00582858	0.0676142	0.593292	0.183172
ASIP ENSG00000101440	5.19492	0.381233	0.778931	0.672053	2.39484	0.153271	0.463698	0.274964
ASL ENSG00000126522	21.7427	0.249334	2.33143	5.38003	22.0784	3.1136	29.5815	15.3914
ASMT ENSG00000196433	0.792189	0.103181	1.14768	0.586383	0.390552	0.120883	0.126622	0.239817
ASMTL ENSG00000169093	50.9761	102.413	0.236859	28.6122	16.6398	63.0364	3.51471	72.5219
ASNA1 ENSG00000198356	15.614	49.3076	27.0949	37.6015	128.007	19.0672	103.254	4.0877
ASNS ENSG00000070669	22.0982	89.3975	1.23018	7.08455	0.85204	7.2153	1.46434	0.662854
ASNSD1 ENSG00000138381	6.06755	18.794	0.79912	0.730414	2.38978	0.115055	53.9719	6.6988
ASPA ENSG00000108381	4.20983	1.81527	0.104801	0.97403	4.29602	0.676786	2.18822	0.322017
ASPDH ENSG00000204653	0.420348	0.156994	0.0405448	0.776953	0.0283739	0.314829	0.0144421	0.101656
ASPG ENSG00000166183	3.47108	0.386599	0.607835	0.651821	0.431149	0.207504	0.495932	0.174709
ASPH ENSG00000198363	26.4379	0.12652	11.1635	7.58621	0.972393	0.478316	6.30973	11.7928
ASPHD1 ENSG00000174939	0.297681	8.41806	0.834728	0.107478	0.510158	0.848032	0.34066	0.455921
ASPHD2 ENSG00000128203	0.137231	0.373963	0.534199	0.487885	0.0590684	0.25888	13.6405	0.135014
ASPM ENSG00000066279	0.496142	2.50949	0.501102	0.686552	0.00400754	0.00348062	1.03904	0.0760796
ASPN ENSG00000106819	0.00956475	0.905784	0.239131	1.43869	4.58419	1.01008	0.308809	0.0543417
ASPRV1 ENSG00000244617	1.26584	1.77018	0.0332887	7.24733	0.356661	0.269468	1.26426	0.194392
ASPSCR1 ENSG00000169696	53.559	1.36757	23.2322	85.2267	26.4209	0.591412	5.57668	2.97944
ASRGL1 ENSG00000162174	0.130826	13.7166	11.2716	0.0382174	1.27682	2.23388	9.06183	0.909179
ASS1 ENSG00000130707	38.3804	1.40566	34.5032	0.254082	12.1276	8.04027	0.0069741	47.1393
ASTE1 ENSG00000034533	0.0610259	14.007	4.62132	0.203943	0.167663	0.100656	0.279546	0.0491839
ASTN1 ENSG00000152092	0.933428	0.689434	0.010587	0.312892	0.360072	0.0752027	0.305861	0.257898
ASTN2 ENSG00000148219	47.075	124.439	6.23539	41.9004	5.23328	1.44416	13.5958	0.123702
ASUN ENSG00000064102	0.0134208	3.64368	0.361214	0.0457841	2.1052	0.96004	3.7336	0.27385
ASXL1 ENSG00000171456	0.590391	53.1029	7.0019	5.7346	3.70712	1.61558	24.9221	29.0447
ASXL2 ENSG00000143970	1.82233	6.65285	0.42856	3.52426	6.34835	2.04142	6.99009	1.22754
ASXL3 ENSG00000141431	6.10763	0.376163	0.0401477	1.43869	0.22245	0.0375471	0.0555517	0.0127222
ATAD1 ENSG00000138138	0.0249955	0.0427328	7.03823	23.5606	0.867756	0.186549	7.18295	0.0681424
ATAD2 ENSG00000156802	1.21184	4.14127	0.459972	1.47393	0.142844	0.0239668	2.27206	0.487646
ATAD2B ENSG00000119778	0.832921	0.745251	0.336752	0.127302	0.279884	0.799794	6.88694	0.00252098
ATAD3A ENSG00000197785	61.3378	28.4339	12.9302	46.2998	7.87072	4.84724	1.5759	6.56832
ATAD3B ENSG00000160072	2.04789	8.32326	25.1573	20.472	13.8943	0.106373	30.4904	15.9354
ATAD3C ENSG00000215915	1.78938	1.9227	0.0545033	0.392159	6.08275	3.25697	2.58839	0.519155
ATAD5 ENSG00000176208	0.434434	0.0262307	0.0114799	0.141639	0.747656	4.87308	0.290385	0.15849
ATAT1 ENSG00000137343	1.57648	3.19135	14.237	3.25619	7.15114	0.967542	0.57166	3.0726
ATCAY ENSG00000167654	3.42758	0.122803	0.191174	0.685219	0.185887	1.15663	0.0124411	1.86619
ATE1 ENSG00000107669	0.528858	9.02772	5.16466	5.3272	1.67463	10.9747	1.52322	1.89461
ATF1 ENSG00000123268	12.2705	1.81973	1.03195	0.489617	0.208624	0.31638	0.620774	0.0327009
ATF2 ENSG00000115966	0.130615	0.266836	0.879691	40.6992	2.14763	6.91837	5.53723	4.56201
ATF3 ENSG00000162772	0.199154	26.485	387.567	39.4939	2.09035	110.357	11.0889	1.89197
ATF4 ENSG00000128272	120.259	220.326	63.6846	76.7016	31.16	17.3985	81.3656	46.3301
ATF5 ENSG00000169136	8.66029	6.09936	12.9433	50.8706	4.64865	1.50076	25.1838	2.35747
ATF6 ENSG00000118217	6.23319	12.3248	5.10336	11.1509	1.65523	3.42105	4.56245	3.57186
ATF6B ENSG00000213676	3.36478	0.299477	14.384	32.4036	10.774	14.2803	27.7154	0.697427
ATF7 ENSG00000170653	16.6193	0.0339978	1.62043	2.65939	0.159238	9.58667	4.09804	1.36325
ATF7IP ENSG00000171681	7.67881	29.3552	0.746051	1.19585	5.1614	2.61397	4.23127	1.58107
ATF7IP2 ENSG00000166669	0.576677	1.1566	0.910734	0.464849	0.392385	0.41181	1.25081	6.28992
ATG10 ENSG00000152348	52.343	1.3252	18.0476	27.6234	7.44229	35.7406	51.7547	29.1061
ATG101 ENSG00000123395	47.4299	50.8361	16.8111	12.6185	48.7221	10.3203	0.432031	11.8175
ATG12 ENSG00000145782	15.0655	14.5415	5.0004	15.2694	0.35261	2.1581	10.7096	6.98487
ATG13 ENSG00000175224	48.823	0.262124	7.90868	7.76823	7.39631	3.91282	12.9382	4.76111
ATG14 ENSG00000126775	1.88513	19.261	11.6278	7.00047	0.266092	2.75608	2.21645	0.960127
ATG16L1 ENSG00000085978	25.8826	0.811483	12.8259	25.8479	5.78406	0.311062	6.5608	3.38311
ATG16L2 ENSG00000168010	1.03643	0.105622	8.02606	0.133641	1.00856	21.962	11.0186	1.98002
ATG2A ENSG00000110046	4.85412	25.7342	13.7176	81.3192	1.82995	43.2757	20.7431	13.0176
ATG2B ENSG00000066739	4.48398	10.01	0.363908	9.62059	1.4183	0.911897	19.4468	3.11277
ATG3 ENSG00000144848	3.97297	0.221027	7.72212	0.997327	16.3443	1.18994	0.539693	5.77422
ATG4A ENSG00000101844	0.255023	10.4701	2.7461	2.03542	0.471319	0.589066	1.88321	0.0856052
ATG4B ENSG00000168397	30.4268	25.3748	36.8983	64.7772	29.9595	1.75486	70.8649	2.20078
ATG4C ENSG00000125703	1.02128	0.160318	0.208489	3.92212	4.75699	0.268635	0.802383	0.343101
ATG4D ENSG00000130734	21.6727	7.10335	8.12809	29.9347	63.3193	11.2389	0.591734	1.12548
ATG5 ENSG00000057663	3.30651	2.12643	3.61749	4.94033	5.22742	0.183877	0.275017	0.670585
ATG7 ENSG00000197548	25.5031	13.0179	6.92827	15.0124	2.00513	1.29891	4.0852	17.5305
ATG9A ENSG00000198925	152.064	39.2413	1.31603	19.1077	4.09765	13.4453	18.1781	20.6517
ATG9B ENSG00000181652	0.00882857	0.0361911	0.0141757	0.0472424	0.353377	3.55531	0.327414	0.113931
ATHL1 ENSG00000142102	20.9694	5.98612	0.706357	23.6284	59.859	2.85604	7.65312	4.46838
ATIC ENSG00000138363	7.53088	32.3576	0.160988	3.07369	0.0899626	15.3792	0.0226838	0.631867
ATL1 ENSG00000198513	1.28827	0.953665	1.67203	0.851516	0.93066	3.3288	3.3703	0.320328
ATL2 ENSG00000119787	60.4345	0.386554	13.0105	18.919	6.02043	17.9595	18.1052	6.2843
ATL3 ENSG00000184743	10.5814	7.0243	2.89091	2.55737	11.3158	9.02908	2.01174	18.7792
ATM ENSG00000149311	5.53904	1.05237	9.03387	20.0537	0.854995	17.3361	11.9965	26.4375
ATMIN ENSG00000166454	0.691391	2.16806	15.4501	1.43324	0.0170992	1.43403	20.8687	4.6328
ATN1 ENSG00000111676	4.24633	1.04604	16.4334	80.4718	174.604	93.8431	3.30733	25.0235
ATOH7 ENSG00000179774	0.344356	0.225764	0.000186916	0.294109	0.0771825	0.0430784	0.173269	0.0233213
ATOH8 ENSG00000168874	19.1857	2.16132	15.4719	8.89167	0.852415	4.23465	16.8812	36.8795
ATOX1 ENSG00000177556	140.853	86.5437	6.37613	171.373	33.1533	44.2499	102.063	23.5955
ATP10A ENSG00000206190	0.49435	0.0717555	0.69094	7.43447	20.5985	0.70261	0.586272	6.99079
ATP10B ENSG00000118322	0.289806	0.211055	0.462103	0.965558	0.255724	0.146948	0.0198696	0.490066
ATP10D ENSG00000145246	0.00581995	0.326128	0.00471372	0.113013	3.90137	0.0837771	0.246907	2.46154
ATP11A ENSG00000068650	0.203023	0.584502	2.87213	0.0884822	3.76713	8.12184	0.633718	1.4153
ATP11B ENSG00000058063	0.318645	0.593928	9.67161	20.0369	24.9684	0.438257	0.87222	5.80123
ATP11C ENSG00000101974	8.89793	1.66462	0.0549466	14.1735	0.0518783	2.89215	1.95308	4.8011
ATP12A ENSG00000075673	0.268819	0.0201771	5.30905	0.0527833	0.468361	0.0911088	0.164815	0.0585775
ATP13A1 ENSG00000105726	75.8523	6.11651	28.4746	51.897	64.3671	2.58862	0.350119	6.5882
ATP13A2 ENSG00000159363	2.59585	18.2545	0.314258	11.3891	9.48173	3.36256	11.0409	5.39708
ATP13A3 ENSG00000133657	0.00775631	1.03953	33.2621	3.77272	0.900303	0.0344982	0.0570804	22.6301
ATP13A4 ENSG00000127249	0.205323	0.0878517	0.000765027	0.305108	0.225024	0.0172014	0.150807	0.0760048
ATP1A1 ENSG00000163399	6.99814	60.1213	207.385	364.044	100.321	109.661	863.881	116.097
ATP1A2 ENSG00000018625	21.7608	1.33598	0.250235	0.135251	0.191711	4.34117	0.0500456	0.677544
ATP1A3 ENSG00000105409	0.215132	5.64351e-05	0.134908	0.481457	0.46514	0.248486	0.0651514	1.69305
ATP1A4 ENSG00000132681	0.17375	0.781074	2.48762	0.00460629	0.18561	0.126342	0.35587	0.00349923
ATP1B1 ENSG00000143153	0.103799	0.106607	21.8197	3.70809	3.28905	9.34584	1.02264	11.8175
ATP1B2 ENSG00000129244	4.12011	0.115808	0.191159	0.423724	0.00032169	1.57746	25.9694	4.60878
ATP1B3 ENSG00000069849	0.526185	19.2752	10.1577	22.8685	37.5908	0.944606	1.04077	5.66993
ATP1B4 ENSG00000101892	0.147374	0.0475873	0.444598	0.0158938	1.017	0.7388	0.0946312	0.0559015
ATP23 ENSG00000166896	0.0384862	0.920177	0.00495895	0.264265	0.115533	0.11468	0.277268	0.449995
ATP2A1 ENSG00000196296	0.48728	0.672495	0.0378759	0.128262	0.157772	0.385646	0.259163	1.94301
ATP2A2 ENSG00000174437	24.6118	3.72424	30.0174	18.4812	31.8936	6.09583	11.2345	35.0174
ATP2A3 ENSG00000074370	12.1447	10.7381	23.7629	9.805	2.39114	35.8082	0.0205278	22.1778
ATP2B1 ENSG00000070961	6.68424	0.49331	17.5433	2.19744	8.93173	0.973887	0.0294223	10.418
ATP2B2 ENSG00000157087	0.15243	0.291561	0.0771109	0.036216	0.00831005	0.000655368	0.31879	0.232438
ATP2B4 ENSG00000058668	59.3296	12.4457	0.35282	0.530809	7.18543	8.66324	0.0947079	0.0269268
ATP2C1 ENSG00000017260	0.455997	0.0140744	6.89344	55.6678	0.261179	0.215538	67.1676	1.11225
ATP2C2 ENSG00000064270	3.92261	42.9987	3.65565	78.495	1.69274	2.56281	25.0437	20.4075
ATP4B ENSG00000186009	0.0157402	0.335836	0.13735	6.08962	0.268638	0.467776	0.52228	0.443346
ATP5J2-PTCD1 ENSG00000248919	0.183436	0.765175	0.123227	0.0988312	1.12059	0.0288845	0.0738349	0.14934
ATP5SL ENSG00000105341	63.7298	16.0339	4.4226	0.751271	16.756	1.66677	18.5748	1.79089
ATP6AP1 ENSG00000071553	137.913	169.018	29.496	178.85	158.31	73.0425	264.769	2.42914
ATP6AP1L ENSG00000205464	4.48369	0.00673285	0.256014	0.124731	7.89083	0.137868	0.923468	6.05459
ATP6AP2 ENSG00000182220	26.0422	26.4283	10.112	32.293	22.3616	0.409327	28.4598	8.01476
ATP6V0A1 ENSG00000033627	50.8248	22.6767	13.4421	23.8125	82.7898	55.7135	18.5029	6.90005
ATP6V0A2 ENSG00000185344	1.03333	0.820117	2.69305	1.96485	4.2538	1.66349	2.43026	2.84713
ATP6V0A4 ENSG00000105929	0.473827	0.114529	0.0740239	0.173208	0.405688	0.305691	0.337297	0.353797
ATP6V0B ENSG00000117410	16.3093	169.534	34.9016	184.667	75.2998	77.1703	270.065	185.395
ATP6V0C ENSG00000185883	0.261335	0.713001	0.168627	0.214731	0.140562	0.0937288	0.0976956	0.0596359
ATP6V0D1 ENSG00000159720	227.98	91.8621	34.9556	24.4495	119.364	59.6078	19.3601	1.10493
ATP6V0D2 ENSG00000147614	0.17314	0.469304	0.405154	0.329809	0.112939	0.00464435	0.149998	0.0706929
ATP6V0E1 ENSG00000113732	59.592	180.478	25.1405	49.7432	6.59257	1.26915	14.2134	0.391684
ATP6V0E2 ENSG00000171130	55.1449	4.09063	19.5773	29.5903	17.5005	2.54472	28.1159	7.39235
ATP6V1A ENSG00000114573	0.577857	5.31044	1.46572	2.22676	0.936924	14.8517	2.3595	3.65501
ATP6V1B1 ENSG00000116039	0.333923	0.401493	0.746245	0.547847	0.0162503	4.15074	0.0141061	0.292299
ATP6V1B2 ENSG00000147416	35.7775	4.76845	7.51586	6.77619	0.0996377	27.9843	2.2432	16.813
ATP6V1C1 ENSG00000155097	0.718985	0.251574	2.39446	14.5718	0.163323	1.27186	16.6532	0.512359
ATP6V1C2 ENSG00000143882	8.58098	0.430178	0.034695	19.3166	4.73229	1.49653	2.80053	29.6718
ATP6V1D ENSG00000100554	4.49983	34.0944	6.90977	1.41044	9.9939	0.308009	1.74569	13.0129
ATP6V1E1 ENSG00000131100	105.825	76.0049	17.782	5.26982	1.0076	70.7122	68.9447	39.2938
ATP6V1E2 ENSG00000250565	2.56922	23.8611	0.446961	0.0132172	2.60544	6.00744	0.33427	0.605482
ATP6V1F ENSG00000128524	28.4693	20.2669	3.02324	33.1842	0.543573	10.3711	51.8557	32.6612
ATP6V1G1 ENSG00000136888	3.46218	0.0600551	14.6351	67.9145	0.2594	8.16027	67.0874	0.223839
ATP6V1G2 ENSG00000213760	0.107408	0.112163	0.0155923	0.346952	0.463766	0.344888	0.0567981	0.377533
ATP6V1G3 ENSG00000151418	0.131413	0.0183777	0.00259495	0.445232	0.316572	0.0258024	0.116116	0.229646
ATP6V1H ENSG00000047249	40.8367	16.1604	11.1367	6.57876	0.676447	12.7301	13.6465	4.29676
ATP7A ENSG00000165240	0.761988	0.696465	4.12185	3.82268	0.232381	0.0512986	2.23695	2.90988
ATP7B ENSG00000123191	0.956131	0.316938	0.118874	1.65931	0.303684	0.059559	9.28716	3.55641
ATP8A1 ENSG00000124406	0.205134	7.32296	0.0576663	8.26903	1.31345	0.669354	0.765002	1.17846
ATP8A2 ENSG00000132932	0.272994	0.435143	0.400394	0.0838666	0.30954	0.00903054	0.141093	0.0371556
ATP8B1 ENSG00000081923	0.0421624	0.343705	24.0247	11.9319	0.0566018	22.2422	16.2892	9.92997
ATP8B2 ENSG00000143515	16.1138	3.48917	15.6998	12.5766	22.1945	22.1558	23.8142	0.061506
ATP8B3 ENSG00000130270	0.0222809	0.0876314	0.253552	0.0835083	0.182303	0.0342505	3.90125	0.100414
ATP8B4 ENSG00000104043	0.501703	0.143778	0.305079	2.37381	4.42156	0.308895	0.860607	0.282164
ATP9A ENSG00000054793	0.811396	12.0903	7.90813	1.79663	8.40928	0.0184379	5.36069	12.2662
ATP9B ENSG00000166377	1.57911	0.361394	4.27284	28.3992	9.76594	15.1466	3.70715	0.660057
ATPIF1 ENSG00000130770	16.9359	11.5459	28.0994	47.6778	2.09541	51.0694	112.967	10.1038
ATR ENSG00000175054	1.02483	2.59399	0.334524	3.41126	1.88367	0.710447	0.220783	1.24003
ATRAID ENSG00000138085	74.9256	100.745	7.36893	4.37619	1.81838	1.69073	0.540814	2.91679
ATRIP ENSG00000164053	0.041561	0.254247	0.0190235	0.0335215	0.019041	0.00401971	0.00068955	0.0522491
ATRIP ENSG00000282827	0.25229	0.565768	0.0473449	0.715866	0.0421433	0.165707	0.702961	0.543477
ATRN ENSG00000088812	1.68515	10.432	4.26123	5.67131	1.91943	0.69226	0.209103	6.05981
ATRNL1 ENSG00000107518	2.66507	0.359011	0.0851293	0.0673479	5.24474	0.771436	5.6965	0.715788
ATRX ENSG00000085224	2.34322	30.473	4.35799	21.9025	2.12781	99.2816	84.6353	15.0713
ATXN1 ENSG00000124788	0.79243	0.092207	2.65254	30.1261	9.00942	0.703179	24.5725	0.505578
ATXN10 ENSG00000130638	2.69064	66.4118	13.9398	16.1106	2.60238	2.80219	3.16788	2.62497
ATXN1L ENSG00000224470	0.062354	5.13026	10.0316	3.4202	0.306524	1.22645	0.775078	2.48821
ATXN2 ENSG00000204842	9.2723	12.0298	27.0244	3.48193	9.92624	38.2887	49.6917	11.7584
ATXN2L ENSG00000168488	51.6262	62.5951	20.0644	46.475	61.3098	0.761865	13.3664	0.829331
ATXN3 ENSG00000066427	42.6685	0.251482	14.3862	21.0557	0.0515888	0.0221535	6.81587	16.4545
ATXN7 ENSG00000163635	0.182914	1.41239	5.38604	7.37268	1.19962	1.92463	0.161738	0.569369
ATXN7L1 ENSG00000146776	0.422169	13.9235	0.184131	0.0161124	0.679898	0.427259	5.91471	0.383011
ATXN7L2 ENSG00000162650	0.781094	0.0187338	0.184646	1.80729	2.09661	12.7098	2.8637	0.0502055
ATXN7L3 ENSG00000087152	7.81774	28.3897	4.68112	22.4746	12.3447	21.4525	1.71072	3.75079
ATXN7L3B ENSG00000253719	4.12603	46.4685	5.24707	15.7393	6.86273	34.6712	6.93727	3.36138
AUH ENSG00000148090	0.082409	1.20611	0.0554521	5.42213	1.01233	0.812448	18.4082	0.932822
AUNIP ENSG00000127423	0.13351	0.0802579	0.114562	0.0492775	0.0614174	0.101088	0.17116	0.754521
AUP1 ENSG00000115307	67.626	65.5591	87.2101	129.521	37.6508	108.7	64.003	59.6574
AURKA ENSG00000087586	0.470385	0.00827691	0.000271406	0.08386	0.0953526	0.0749104	0.0153295	2.02812
AURKAIP1 ENSG00000175756	48.0822	144.475	31.2728	101.216	123.71	29.0491	27.993	17.6207
AURKB ENSG00000178999	0.0444948	0.221439	0.37029	5.50634	0.572312	0.158856	0.0559803	1.6093
AURKC ENSG00000105146	0.784013	0.40671	0.0223785	1.13353	0.0817923	1.07939	0.174637	0.384796
AUTS2 ENSG00000158321	3.17391	1.42802	4.15438	4.03398	41.6996	1.1082	0.807735	3.99911
AVEN ENSG00000169857	18.2409	0.0409722	2.2077	0.907845	10.0325	0.540927	0.117492	0.392329
AVIL ENSG00000135407	0.00238688	0.192829	0.00940414	0.535781	0.370601	0.499719	0.595259	0.284541
AVL9 ENSG00000105778	0.257757	3.42566	3.24963	7.56055	0.609913	11.7962	6.82625	0.17765
AVP ENSG00000101200	0.579061	0.374309	0.06312	0.601643	0.335972	0.446582	0.161509	0.0983695
AVPI1 ENSG00000119986	16.9028	59.8304	8.7384	0.986296	1.20074	0.957888	0.645288	10.3875
AVPR1A ENSG00000166148	0.122641	0.0310438	0.0754014	0.184109	0.00864391	0.00869315	0.459182	5.46066
AVPR1B ENSG00000198049	0.0438151	0.0537451	0.0730578	0.204142	0.176469	0.0149199	0.96367	0.504787
AVPR2 ENSG00000126895	0.0968849	0.00926039	0.0409297	0.112354	5.27503	0.3416	0.135464	0.33094
AXDND1 ENSG00000162779	1.29141	0.704259	0.200482	0.268784	0.104783	0.65501	0.195211	0.308393
AXIN1 ENSG00000103126	6.07815	39.4394	21.093	0.101841	16.9498	2.67251	8.51262	76.4352
AXIN2 ENSG00000168646	0.260593	0.609916	21.1381	10.4001	18.7687	0.579053	0.166371	38.2644
AXL ENSG00000167601	73.696	102.512	9.90202	4.16665	19.7808	46.5846	0.575245	1.19674
AZGP1 ENSG00000160862	443.468	396.808	909.448	2647.65	1.29536	292.779	2657.95	183.015
AZI2 ENSG00000163512	0.198635	2.42599	0.176972	11.9343	2.45784	16.2555	5.27524	27.0262
AZIN1 ENSG00000155096	1.71671	36.0681	12.4984	3.54813	2.05072	4.79752	11.3386	7.11865
AZIN2 ENSG00000142920	5.44511	6.50276	0.0055608	10.0137	0.296771	0.432816	1.3534	14.528
AZU1 ENSG00000172232	0.154076	0.0508733	0.626654	0.061138	0.0443146	0.0706449	0.43338	0.00728345
B2M ENSG00000166710	2.58088	15.4477	371.326	329.916	55.1864	124.224	355.932	486.901
B3GALNT1 ENSG00000169255	0.215589	0.0973564	6.25241	0.0651416	0.487644	1.08797	0.41762	1.00062
B3GALNT2 ENSG00000162885	0.120046	7.34297	3.67105	1.75242	0.00499094	0.117411	0.226402	0.320586
B3GALT1 ENSG00000172318	0.297347	0.109009	0.0118911	0.0943731	0.188098	0.532744	1.0241	0.269741
B3GALT2 ENSG00000162630	3.88985	0.376268	0.0658013	0.0732462	0.0269684	0.0168905	0.194272	0.164054
B3GALT4 ENSG00000235863	16.0804	6.67341	2.54033	2.28572	5.02936	0.0856546	0.751349	0.632121
B3GALT5 ENSG00000183778	0.206351	0.417339	1.3361	0.154287	0.023186	0.143964	0.000263021	1.50956
B3GALT6 ENSG00000176022	23.6201	0.387577	8.28617	32.1292	0.0171231	1.10452	0.745992	6.88935
B3GAT1 ENSG00000109956	7.95873	32.5013	3.45559	34.325	1.57723	0.349243	21.4102	2.0626
B3GAT2 ENSG00000112309	0.153684	0.0524303	0.439933	9.32657	1.51441	3.62239	0.19503	0.172499
B3GAT3 ENSG00000149541	39.5678	80.7763	5.02952	46.8642	75.3941	22.6226	34.5307	27.2048
B3GLCT ENSG00000187676	5.51532	0.719646	0.0986133	0.251207	0.43876	1.75937	1.71122	4.80283
B3GNT2 ENSG00000170340	2.46638	0.571317	0.00168349	0.185662	1.63499	0.309576	3.08572	0.852076
B3GNT3 ENSG00000179913	0.636581	0.159287	7.29981	0.0552813	0.758419	0.0780196	0.142625	14.1475
B3GNT4 ENSG00000176383	0.922129	0.482131	1.3014	1.07203	0.576746	0.139742	1.00695	0.231196
B3GNT5 ENSG00000176597	0.12025	0.116334	4.20274	4.22424	0.00199917	9.19931	0.825613	0.229635
B3GNT6 ENSG00000198488	0.0024155	0.0077786	0.037653	0.389637	0.0178215	0.00276504	0.0322395	0.196412
B3GNT7 ENSG00000156966	6.36588	0.49645	3.30459	0.282147	0.303467	1.44011	0.41577	0.222215
B3GNT8 ENSG00000177191	10.216	0.411964	0.863554	2.24968	4.86516	0.316721	6.95704	0.382729
B3GNT9 ENSG00000237172	31.8743	3.16267	1.52121	2.84658	0.42442	1.21227	1.4233	3.11761
B3GNTL1 ENSG00000175711	4.38924	7.15934	0.529156	0.0881329	2.54052	8.3947	17.5424	0.000330462
B4GALNT1 ENSG00000135454	19.4012	0.186413	1.95351	0.272365	5.39482	0.795309	0.141002	0.286042
B4GALNT2 ENSG00000167080	0.321731	0.207525	0.0153477	0.00447079	0.0579343	0.0721919	1.37557	0.340328
B4GALNT3 ENSG00000139044	2.54808	1.25133	8.50258	2.30788	0.674441	0.241325	2.1626	18.718
B4GALNT4 ENSG00000182272	0.699305	2.07508	0.401937	12.3774	2.79486	0.193729	0.355046	0.160126
B4GALT1 ENSG00000086062	0.447262	0.210726	34.0388	54.9072	4.12358	8.21818	1.5414	56.265
B4GALT2 ENSG00000117411	54.1951	36.0179	1.09152	0.198756	63.1917	7.37383	57.211	2.1004
B4GALT3 ENSG00000158850	32.3067	15.6407	25.7727	5.85474	1.22826	27.2274	29.5163	0.0310022
B4GALT4 ENSG00000121578	0.909396	0.36457	21.8831	0.108382	0.0485347	0.0165291	18.621	0.0720746
B4GALT5 ENSG00000158470	3.24441	27.4689	30.1917	1.08569	7.27569	23.9393	2.1722	8.59411
B4GALT6 ENSG00000118276	6.83407	0.000109565	0.0515702	0.152646	0.712559	4.91067	0.0214395	0.606202
B4GALT7 ENSG00000027847	34.5815	24.3112	12.9274	2.37745	34.1409	1.39151	61.8014	9.50166
B4GAT1 ENSG00000174684	70.4404	65.9413	2.71515	54.0797	24.1603	0.048824	2.59794	0.381024
B9D1 ENSG00000108641	34.7454	31.8072	0.467349	1.48952	2.27741	10.679	1.03995	1.27577
B9D2 ENSG00000123810	43.0128	0.250214	11.8283	2.18113	5.89075	0.608424	20.6795	2.30045
BAALC ENSG00000164929	0.0394305	0.695753	1.94799	0.804952	0.683159	0.017709	0.0130953	0.00124975
BAAT ENSG00000136881	0.238745	0.101047	0.0492207	0.807169	0.494559	0.382162	0.277659	0.155189
BABAM1 ENSG00000105393	64.3372	12.3356	3.69343	26.1414	61.0721	0.839617	32.0304	3.48913
BACE1 ENSG00000186318	39.145	27.3159	0.695367	0.242823	24.5136	2.45495	2.52018	2.65831
BACE2 ENSG00000182240	61.5453	81.3124	53.9907	55.6052	9.36592	3.68629	9.90686	21.8137
BACH1 ENSG00000156273	0.975044	0.079819	0.703984	10.3054	3.80571	0.181545	11.1109	0.242849
BACH2 ENSG00000112182	0.391853	6.86817	0.0575673	0.0365722	0.00391251	1.0686	1.52539	0.419979
BAD ENSG00000002330	278.498	124.535	102.879	95.0361	11.0492	149.343	93.3535	6.2065
BAG1 ENSG00000107262	153.899	71.7459	115.229	22.4578	8.02306	40.8389	32.7309	19.1393
BAG2 ENSG00000112208	7.65101	1.76729	7.11477	2.26429	1.9069	38.7414	5.62356	6.24802
BAG3 ENSG00000151929	14.5036	2.51794	19.0805	6.9923	1.25475	40.3109	11.8899	2.30688
BAG4 ENSG00000156735	0.620159	5.9929	0.349502	0.657661	1.3176	0.0185046	17.2336	1.16646
BAG5 ENSG00000166170	9.06589	0.755238	4.26475	2.59832	0.230513	6.13322	1.11661	0.0642355
BAG6 ENSG00000204463	5.77404	103.868	57.7814	4.29009	195.695	0.314923	48.3023	24.9599
BAHCC1 ENSG00000266074	0.105802	0.981073	1.31261	6.50058	8.01827	11.0116	11.7594	0.0920311
BAHD1 ENSG00000140320	17.7889	22.1748	5.52307	18.3882	10.0632	0.449429	2.1535	0.0209044
BAIAP2 ENSG00000175866	40.2452	32.3612	62.4314	86.4766	11.1691	4.61007	182.138	10.8171
BAIAP2L1 ENSG00000006453	0.360536	23.4103	34.9846	76.2115	20.2586	1.37176	186.529	16.7509
BAIAP2L2 ENSG00000128298	1.54366	2.08115	3.76527	0.262915	0.0774771	17.2914	6.0451	0.00997067
BAIAP3 ENSG00000007516	6.45242	9.12618	8.39333	4.82814	0.744191	3.07724	28.3761	1.78614
BAK1 ENSG00000030110	28.6338	27.4447	13.0188	3.00429	3.19471	0.0464309	15.5406	20.4308
BAMBI ENSG00000095739	0.215921	0.123677	5.5577	2.46676	0.836304	1.38815	1.93342	0.508781
BANF1 ENSG00000175334	27.6062	35.4223	26.7016	3.87785	89.0904	1.52255	18.1388	15.3011
BANK1 ENSG00000153064	0.162615	0.0113373	1.04013	7.15908	0.978934	0.519927	3.3668	1.70218
BANP ENSG00000172530	1.74594	44.1302	1.92679	4.1169	26.1164	0.660417	28.8695	5.58276
BAP1 ENSG00000163930	33.0827	60.0665	13.1935	33.3659	62.5479	12.9742	41.609	7.45457
BARD1 ENSG00000138376	0.368981	0.341834	4.70167	0.949847	11.816	0.416308	0.0978773	2.53192
BARHL2 ENSG00000143032	1.24415	0.402025	0.0118789	0.129988	0.0961396	0.0921291	0.0491201	0.120494
BARX1 ENSG00000131668	0.0035912	0.286521	0.0482674	0.104981	0.654371	0.0603603	0.744875	0.343913
BARX2 ENSG00000043039	2.48643	2.17428	2.24518	0.0367122	0.27237	1.70688	1.48671	1.23027
BASP1 ENSG00000176788	0.687686	0.579568	13.6437	8.91992	0.174759	10.7601	13.8553	0.174403
BATF ENSG00000156127	7.18113	0.0141356	4.44348	0.0741019	0.413428	0.752476	0.0665996	0.348463
BATF2 ENSG00000168062	6.44469	0.0198777	0.0640532	0.425102	5.14659	1.39455	0.423393	0.123245
BATF3 ENSG00000123685	10.8435	0.0158252	1.22725	9.78127	0.971829	0.563171	0.119346	0.240517
BAX ENSG00000087088	3.61617	27.8612	2.84225	3.72713	7.99945	7.56053	4.16797	5.01731
BAZ1A ENSG00000198604	0.540192	0.229734	8.17871	0.377659	2.10265	0.283829	1.36529	10.039
BAZ1B ENSG00000009954	16.102	23.0312	31.9643	18.6497	28.7425	6.1141	2.08222	1.2636
BAZ2A ENSG00000076108	1.98821	0.347923	69.7458	45.154	0.188387	69.6124	0.39666	7.51439
BAZ2B ENSG00000123636	37.492	0.0136857	15.6213	20.6823	2.44938	1.21881	27.6033	0.0629446
BBC3 ENSG00000105327	0.0609251	1.98219	7.07436	1.72084	7.20412	0.134813	7.95615	3.26865
BBIP1 ENSG00000214413	13.5933	0.0953953	0.31627	0.633036	25.0629	1.28111	7.76432	0.793689
BBOF1 ENSG00000119636	0.137579	0.0251583	6.58194	0.85848	0.861823	0.36369	0.0076078	0.118418
BBOX1 ENSG00000129151	0.402754	0.078105	0.0346401	0.213	0.0195097	0.201689	0.294291	0.65197
BBS1 ENSG00000174483	0.274361	0.625861	1.53551	2.62529	0.396775	1.63322	0.107023	0.100221
BBS10 ENSG00000179941	0.315794	2.80911	1.28634	2.56119	0.670397	0.348514	1.05757	0.373418
BBS12 ENSG00000181004	1.02761	0.999531	0.214772	0.286209	0.0380759	0.0200879	0.265393	0.00149223
BBS2 ENSG00000125124	2.51541	2.61544	1.6588	22.9168	0.922217	0.282155	10.7984	0.213939
BBS4 ENSG00000140463	0.89189	33.2591	4.47558	1.93481	4.41207	0.0821065	31.421	0.471221
BBS5 ENSG00000163093	7.38988	1.92237	0.338063	2.61321	1.33907	2.14327	5.15388	0.448225
BBS7 ENSG00000138686	1.38459	2.3412	0.181021	0.965171	3.63712	2.9629	3.15758	0.545742
BBS9 ENSG00000122507	0.215634	0.211411	4.31213	0.536696	1.43885	0.532735	1.39969	1.25009
BBX ENSG00000114439	56.3431	0.294087	6.27683	14.9489	1.23135	1.05664	57.9368	3.21155
BCAM ENSG00000187244	0.049939	22.0726	92.2806	321.713	24.687	90.7579	301.65	46.9524
BCAN ENSG00000132692	1.69565	0.0530814	0.200515	0.34874	0.000229607	0.777985	1.20032	0.41379
BCAP29 ENSG00000075790	0.138512	26.8895	28.9217	45.2055	26.3093	1.64524	21.5841	1.83738
BCAP31 ENSG00000185825	351.705	256.347	84.1342	178.772	167.367	89.6567	437.681	155.012
BCAR1 ENSG00000050820	57.9012	62.8639	23.3365	31.2934	27.4562	68.6506	29.5636	17.7931
BCAR3 ENSG00000137936	9.27468	0.225563	3.70547	1.44176	0.0846089	0.234225	1.74704	3.81538
BCAS1 ENSG00000064787	0.128957	32.5594	26.7957	36.9331	2.77309	0.128499	11.3039	0.88971
BCAS2 ENSG00000116752	2.10598	9.0392	4.88684	5.05348	0.353281	7.73665	9.8786	0.471971
BCAS3 ENSG00000141376	19.5717	0.241942	56.1066	5.11239	5.70093	4.94365	9.41156e-05	4.71949
BCAS4 ENSG00000124243	29.2516	0.496809	4.93606	1.49155	3.42143	5.10789	9.21221	0.00109716
BCAT1 ENSG00000060982	2.65771	0.714767	0.208034	0.0575816	0.382491	0.0774143	0.0887742	0.0955833
BCAT2 ENSG00000105552	43.5875	52.0406	31.9466	126.572	0.0381456	16.7621	44.5964	26.5103
BCCIP ENSG00000107949	6.95065	1.01031	11.3819	9.0029	2.25845	8.52752	1.06256	0.0252357
BCDIN3D ENSG00000186666	1.06253	3.11844	0.39066	1.55325	0.502995	0.330532	0.202018	0.391481
BCHE ENSG00000114200	0.320496	0.187438	0.520461	0.901539	0.314681	16.9353	0.0807331	1.25076
BCKDHA ENSG00000248098	8.43069	0.566824	2.63178	3.34698	0.364141	3.40927	2.99854	0.282197
BCKDHB ENSG00000083123	0.0438023	0.366812	1.79487	9.54005	0.226545	0.467777	0.787171	0.67121
BCKDK ENSG00000103507	44.9574	36.1903	7.53341	3.62333	33.4043	47.0043	41.0078	34.7908
BCL10 ENSG00000142867	0.166091	0.828343	18.84	3.13098	7.76031	0.818339	0.176385	2.2417
BCL11A ENSG00000119866	9.58745	0.568114	2.39984	2.3922	0.338809	0.75504	1.36573	3.27815
BCL11B ENSG00000127152	0.62812	0.449426	0.422109	0.96659	0.431631	10.8419	0.360086	0.0640573
BCL2 ENSG00000171791	12.2651	3.39192	2.97393	0.235695	2.97947	0.166231	0.43621	16.0403
BCL2A1 ENSG00000140379	0.927151	0.028401	1.94322	0.1774	2.04743	1.58762	0.407262	0.198922
BCL2L1 ENSG00000171552	16.1918	59.8651	56.6236	272.016	68.6712	200.252	101.475	3.50633
BCL2L11 ENSG00000153094	2.77814	0.0861504	0.477654	0.97785	4.30604	5.60062	11.3051	3.62674
BCL2L12 ENSG00000126453	18.4878	1.55966	12.9522	21.9646	3.11886	4.20462	4.21429	4.41913
BCL2L13 ENSG00000099968	0.101468	14.7012	11.8682	0.185918	3.59639	1.17713	22.8149	0.233318
BCL2L14 ENSG00000121380	0.0203322	0.00178668	0.208367	0.295446	0.0829195	5.34481	0.0117409	0.381805
BCL2L15 ENSG00000188761	0.871231	0.00607332	2.78579	0.22548	0.676977	0.0920033	0.655263	1.34513
BCL2L2 ENSG00000129473	0.191156	4.57	8.76174	0.563402	16.6009	0.35348	17.2948	6.22272
BCL3 ENSG00000069399	13.772	18.4679	58.0109	3.80928	51.4651	5.92521	3.48253	9.5822
BCL6 ENSG00000113916	5.5004	1.7135	5.45097	0.206297	0.906011	171.301	0.0494326	10.5666
BCL6B ENSG00000161940	7.56166	1.26464	0.100973	1.05814	1.43595	1.75002	0.156542	0.26667
BCL7A ENSG00000110987	1.08676	6.42956	4.5962	2.33102	0.581226	4.99812	0.923056	0.202821
BCL7B ENSG00000106635	2.65539	3.22509	11.6254	0.102654	0.0712653	0.662355	0.00470181	43.7709
BCL7C ENSG00000099385	98.9396	105.666	1.95388	33.2235	30.4006	138.786	4.14017	0.25313
BCL9 ENSG00000116128	0.329543	4.34261	7.62924	1.64136	10.0899	2.98468	0.893928	1.82754
BCL9L ENSG00000186174	0.215076	30.2321	15.4781	20.8647	8.80027	1.73951	18.9967	14.8346
BCLAF1 ENSG00000029363	1.71504	12.0663	0.391923	0.999507	0.735052	9.20282	4.62962	42.2425
BCO1 ENSG00000135697	0.162989	0.203258	0.458817	0.000611926	0.324031	0.191619	0.0817838	0.00755886
BCO2 ENSG00000197580	13.5287	0.0295342	0.044158	2.05917	0.118679	0.0766445	0.0348727	0.504159
BCOR ENSG00000183337	0.545245	3.11848	0.502845	3.52764	0.0510736	0.358155	0.271885	1.10942
BCORL1 ENSG00000085185	11.3332	15.5495	0.217056	0.353271	3.64403	11.9071	10.0562	0.000888397
BCR ENSG00000186716	16.5063	57.4532	9.06328	7.48273	4.33084	27.1862	8.23738	12.6828
BCS1L ENSG00000074582	0.150309	100.616	30.9653	3.58502	0.325777	44.2954	0.571964	33.7236
BDH1 ENSG00000161267	0.25314	64.6413	17.6004	44.1173	4.20906	4.77753	31.6968	3.58496
BDH2 ENSG00000164039	1.26808	47.5738	8.20953	0.411976	1.34475	2.14234	0.13093	32.733
BDKRB1 ENSG00000100739	1.88917	1.92257	0.517741	0.285745	0.841373	0.00747736	0.370663	0.278541
BDKRB2 ENSG00000168398	18.2891	0.221049	5.72869	0.544357	1.66653	0.172288	0.207826	0.26792
BDNF ENSG00000176697	0.433909	0.127374	0.167931	0.288677	0.825824	0.0822482	1.97491	0.0826127
BDP1 ENSG00000145734	1.99822	0.517628	0.162885	20.0458	4.29086	31.6929	1.00019	0.946929
BEAN1 ENSG00000166546	0.262916	0.718644	0.0166184	0.10998	1.02076	0.28278	0.0474571	0.347737
BECN1 ENSG00000126581	1.57234	0.104022	3.14455	15.7986	41.0177	1.93539	15.9251	12.4907
BEGAIN ENSG00000183092	69.7512	1.07394	1.14063	6.52397	3.0203	2.27418	18.9833	11.5038
BEND2 ENSG00000177324	0.156646	0.0149471	0.000481837	0.135405	0.0276955	0.150533	0.0268069	0.00741301
BEND3 ENSG00000178409	0.824412	0.00768437	0.220904	0.358362	0.432337	0.145959	0.399891	0.270572
BEND4 ENSG00000188848	0.757497	0.190222	0.503714	3.794	0.115028	0.283524	5.55752	0.00447371
BEND5 ENSG00000162373	0.0776215	5.4076	0.122772	0.0803238	2.78771	6.55595	0.343305	0.118156
BEND6 ENSG00000151917	0.00364201	0.950834	0.580831	0.729267	0.0676461	0.0899359	2.16753	11.9267
BEND7 ENSG00000165626	0.289469	0.788735	2.2904	2.20104	0.0655997	46.2975	1.25089	0.376716
BEST1 ENSG00000167995	5.56427	2.41336	13.0595	58.3384	123.491	62.0303	29.1825	90.8449
BEST3 ENSG00000127325	0.910071	1.58403	1.23538	1.02876	0.143346	5.36339	0.136426	0.527814
BET1 ENSG00000105829	0.212046	2.94982	7.3064	29.9928	0.768483	0.119555	1.18497	10.2552
BET1L ENSG00000177951	0.164187	26.8941	11.4953	0.585816	4.96787	0.00359382	50.0539	0.0884264
BEX1 ENSG00000133169	1.59616	1.87477	1.7338	0.491523	1.1288	0.241034	1.0954	0.215729
BEX2 ENSG00000133134	35.7136	0.0799656	17.1114	34.5037	0.17807	0.7301	1.00293	0.256931
BEX3 ENSG00000166681	2.6389	97.6299	18.3493	20.1808	34.857	33.2798	33.2143	36.9606
BEX4 ENSG00000102409	23.9812	16.223	15.3656	7.49027	10.1579	27.8221	5.43493	2.8443
BEX5 ENSG00000184515	0.0831089	4.55203	0.816536	4.39924	0.0656788	2.94837	1.6678	1.66509
BFAR ENSG00000103429	20.0239	3.21856	11.9442	18.272	7.56919	3.15515	5.73294	2.00127
BFSP1 ENSG00000125864	11.192	0.0144815	0.603322	0.664539	0.0662146	0.0245256	0.210888	0.504059
BGLAP ENSG00000242252	1.94279	2.50253	0.0433858	0.513978	0.238321	0.413139	0.672636	0.854411
BGN ENSG00000182492	103.543	36.1395	1.0366	31.1901	360.009	17.0571	13.7471	129.356
BHLHB9 ENSG00000198908	4.86472	0.0126592	0.595114	0.309601	0.0983453	0.0926682	0.0836121	0.00201386
BHLHE22 ENSG00000180828	0.566837	0.315934	0.662223	0.140818	0.305446	0.233435	0.621987	0.486814
BHLHE40 ENSG00000134107	1.20216	0.562019	22.9612	10.0981	5.62463	27.5826	3.79637	11.4223
BHLHE41 ENSG00000123095	0.0807548	0.109394	12.2113	0.186703	1.30817	0.134805	1.95166	53.523
BHMT ENSG00000145692	1.85439	0.32845	0.129167	0.208918	0.356931	0.321566	0.479251	0.381738
BHMT2 ENSG00000132840	2.01005	0.186771	0.00528576	0.339501	0.105374	4.25533	0.0994243	4.17823
BICC1 ENSG00000122870	0.0483411	0.997449	0.0967774	1.12084	3.18167	4.3435	2.12164	0.0215847
BICD1 ENSG00000151746	0.113955	6.96325	1.43438	2.48309	0.810784	0.985231	10.4898	0.187607
BICD2 ENSG00000185963	8.06946	39.0083	9.83308	2.49063	0.00260196	0.162439	0.757876	9.3727
BICDL1 ENSG00000135127	0.000990201	0.0906303	6.32288	2.02812	0.824594	0.831381	0.0108136	7.50059
BICDL2 ENSG00000162069	11.4325	1.40365	40.8771	30.4759	8.12432	2.54525	34.4557	29.3253
BID ENSG00000015475	6.85112	14.4664	26.0983	1.41874	1.3314	1.06984	0.725931	3.08998
BIK ENSG00000100290	2.52365	22.1341	12.9327	99.099	20.4562	1.33506	41.471	1.4093
BIN1 ENSG00000136717	562.595	12.9328	5.76591	26.8754	136.927	66.7143	128.641	7.82999
BIN2 ENSG00000110934	1.10274	0.532056	0.162958	0.138776	1.60612	5.39839	0.0528014	0.21571
BIN3 ENSG00000147439	1.61626	30.083	8.73565	13.6832	24.9902	29.97	15.5283	6.33909
BIRC2 ENSG00000110330	2.37017	22.3487	1.15132	15.6052	0.510984	13.9612	3.32311	7.75757
BIRC3 ENSG00000023445	0.36523	6.85544	8.1372	3.38231	3.52622	2.63248	0.0898317	3.3662
BIRC5 ENSG00000089685	0.649057	0.0290628	0.0299131	1.37243	1.94432	1.11794	0.0948112	1.71054
BIRC6 ENSG00000115760	1.684	5.92873	0.409274	5.4414	3.75179	0.557743	1.94115	17.6337
BIRC7 ENSG00000101197	0.203703	0.161022	0.101091	1.56185	0.38018	0.361086	0.124954	0.726304
BIVM ENSG00000134897	4.49576	2.26971	0.012978	0.632308	0.0946929	0.861367	6.32143	0.40722
BLCAP ENSG00000166619	12.4052	129.503	53.1317	34.0516	42.778	4.9716	4.54876	2.47214
BLK ENSG00000136573	0.361231	1.40857	0.0809184	3.99976	20.1249	0.124193	0.192916	0.673493
BLM ENSG00000197299	0.0954849	0.0503399	0.530814	0.182045	0.734645	0.0292725	0.0635762	0.0596928
BLMH ENSG00000108578	1.87983	40.7125	2.942	2.22315	1.55551	1.4191	0.0800608	0.336984
BLNK ENSG00000095585	0.310153	0.00189643	0.142434	2.09278	0.0438435	18.288	0.385863	7.94948
BLOC1S1 ENSG00000135441	151.813	67.5514	11.1196	22.028	108.708	126.535	91.5362	24.9151
BLOC1S2 ENSG00000196072	0.0757253	0.227613	2.30537	3.86387	3.30533	0.0703961	0.109943	4.53958
BLOC1S3 ENSG00000189114	1.10829	4.75379	0.826923	0.156111	0.949497	0.363819	1.06694	0.798492
BLOC1S4 ENSG00000186222	0.230665	9.0355	2.87794	5.88674	11.4783	2.49923	1.024	1.02266
BLOC1S5 ENSG00000188428	7.14918	0.000215426	0.264785	0.230694	8.20614	0.0749119	1.65027	0.148704
BLOC1S6 ENSG00000104164	16.0907	0.294063	5.31437	8.92016	0.158585	20.902	23.8217	1.32362
BLVRA ENSG00000106605	45.8302	32.9469	10.9878	5.34923	1.23512	0.880377	0.0890901	2.71087
BLVRB ENSG00000090013	96.4418	94.6505	22.2714	69.6197	1.59442	51.1674	56.9028	50.8761
BLZF1 ENSG00000117475	4.41852	0.646152	1.39786	2.84686	3.26188	0.259651	8.0601	1.81333
BMF ENSG00000104081	0.221638	4.26244	22.5844	10.0657	10.2928	18.2014	13.8419	11.669
BMI1 ENSG00000168283	0.0592088	1.62641	1.41137	8.78519	15.9034	1.9225	1.49991	7.83566
BMP1 ENSG00000168487	32.6051	19.8457	4.12805	5.88072	35.1219	10.0683	0.542498	10.0751
BMP2 ENSG00000125845	1.24643	0.332001	5.60825	0.4199	0.658936	0.51376	0.265628	0.298886
BMP2K ENSG00000138756	0.183769	0.756717	1.62145	0.0167357	21.8833	1.19933	4.41446	0.0219726
BMP3 ENSG00000152785	0.319329	0.398892	0.391678	0.312421	0.272918	0.10336	0.339342	0.589464
BMP4 ENSG00000125378	16.2265	20.733	0.271926	0.162832	0.469967	6.96055	0.0928432	0.614713
BMP5 ENSG00000112175	2.99558	0.383875	0.310625	1.76725	31.0128	0.0699925	0.89015	6.18938
BMP6 ENSG00000153162	0.279267	0.100589	0.0316326	1.29808	1.25375	0.765126	0.0612007	0.0467501
BMP7 ENSG00000101144	0.700369	19.8677	0.268101	1.2151	2.96646	7.20645	0.208186	37.3085
BMP8A ENSG00000183682	0.0233101	0.904878	0.0547064	2.78944	0.00280726	0.589466	0.0560772	0.0195981
BMP8B ENSG00000116985	0.599703	0.542166	0.0462643	0.343281	0.640636	2.60796	0.0127673	0.0385899
BMPER ENSG00000164619	10.3433	0.844766	0.101053	0.0461288	0.916984	3.80185	8.8851	0.737992
BMPR1A ENSG00000107779	3.56376	22.6388	11.1554	3.4442	0.801297	0.061297	1.0021	0.0463374
BMPR1B ENSG00000138696	2.20496	1.05621	1.43147	1.28496	3.54363	0.242286	34.2373	2.32108
BMPR2 ENSG00000204217	0.281089	0.246605	3.60911	20.1528	1.32439	2.65637	1.47761	4.46507
BMS1 ENSG00000165733	34.4547	16.1589	1.748	2.1269	1.09796	0.114392	1.17504	33.6191
BMT2 ENSG00000164603	0.542443	4.24877	0.341228	0.141812	1.08708	0.98087	13.6445	0.171894
BMX ENSG00000102010	0.0298178	0.0247327	0.245732	0.000559442	0.210564	0.336561	0.301502	0.129586
BNC1 ENSG00000169594	0.167806	0.314983	0.564811	0.105956	0.210353	1.03128	0.155259	0.00585527
BNC2 ENSG00000173068	5.16783	14.9402	3.97267	0.252257	0.116209	0.747592	7.85393	0.36581
BNIP1 ENSG00000113734	3.46361	0.0439972	3.67642	0.015248	3.67492	2.98208	0.790174	9.02061
BNIP2 ENSG00000140299	7.43452	0.250685	5.8062	6.08531	0.888656	11.1215	36.8963	11.1034
BNIP3 ENSG00000176171	13.2215	4.53773	17.8794	27.8392	4.93489	5.49962	9.39009	18.5792
BNIP3L ENSG00000104765	5.42237	6.68576	0.736805	47.0131	12.6414	0.349996	2.38601	16.2369
BNIPL ENSG00000163141	0.0555458	2.39004	0.409471	3.76388	1.27975	1.55923	2.83182	0.00923982
BOC ENSG00000144857	70.6778	8.87986	1.53517	1.41737	12.2617	44.9988	33.9087	16.5493
BOD1 ENSG00000145919	1.97381	87.7737	7.16755	0.383535	2.67712	5.40381	1.45034	1.13126
BOD1L1 ENSG00000038219	16.7648	4.95043	5.31566	5.54153	1.71303	15.6163	6.33985	0.646557
BOK ENSG00000176720	98.7268	59.0092	2.96432	36.7075	84.8617	45.3904	1.59613	2.71978
BOLA1 ENSG00000178096	32.5888	3.31108	0.516841	1.78659	8.66709	1.21789	47.4808	0.90864
BOLA2B ENSG00000169627	34.8679	8.49736	29.0131	7.78336	82.5088	5.18283	37.1782	0.187305
BOLA3 ENSG00000163170	0.0973154	5.76886	15.1155	26.2058	0.982241	0.513629	2.20534	0.468511
BOP1 ENSG00000261236	0.583979	22.3872	2.39282	22.5733	1.60794	2.12984	30.5978	5.45411
BORA ENSG00000136122	0.731662	2.04621	0.241359	0.0034407	0.263216	0.157586	0.160037	0.120894
BORCS5 ENSG00000165714	1.47097	0.658763	0.589735	1.14285	1.64522	2.44717	0.392281	0.581851
BORCS6 ENSG00000196544	3.95617	0.473564	2.46349	2.22874	0.375723	52.741	1.32601	14.7995
BORCS7 ENSG00000166275	42.8647	1.57509	7.98715	58.2441	24.8719	1.28455	1.4005	1.49408
BORCS8 ENSG00000254901	0.807507	3.6873	10.9101	41.0457	29.8074	14.8429	19.6601	0.122616
BORCS8-MEF2B ENSG00000064489	0.25438	0.0681539	1.51018	0.110335	0.528193	0.0788426	0.240988	0.00259675
BPGM ENSG00000172331	0.269113	0.322578	0.276993	0.822054	0.80461	0.00303594	1.17933	30.5746
BPHL ENSG00000137274	0.493896	35.665	1.99811	0.19901	1.7825	1.40153	3.5435	0.00172942
BPI ENSG00000101425	0.380993	5.06847	0.329543	0.391063	0.751037	14.0818	0.190702	0.994407
BPIFA1 ENSG00000198183	0.165106	0.290209	0.703858	0.038996	0.0723964	0.780443	0.0360133	0.315987
BPIFA2 ENSG00000131050	0.412603	0.169066	0.0102875	0.0186627	0.020226	0.258251	0.0322433	0.0214201
BPIFB1 ENSG00000125999	13.9886	0.619534	12.9332	0.48495	0.478651	0.0395213	0.367479	0.825959
BPIFB2 ENSG00000078898	0.44691	0.517623	0.0239352	12.5679	0.0854577	0.0494435	5.23137	0.873984
BPIFC ENSG00000184459	0.0250451	0.0818257	0.0821299	0.44732	0.0833285	0.222219	0.0004887	0.112885
BPNT1 ENSG00000162813	2.89521	0.239514	2.11041	1.73124	3.74636	0.174365	12.747	2.65928
BPTF ENSG00000171634	78.5864	3.62097	10.1446	65.1174	0.0968719	1.10367	0.156012	12.8404
BRAF ENSG00000157764	0.355523	0.00547333	4.51978	1.43944	0.925598	2.86949	4.48976	0.115703
BRAP ENSG00000089234	1.3487	17.859	6.72691	12.0763	0.342281	10.289	7.40152	1.18434
BRAT1 ENSG00000106009	65.8688	73.6913	8.66806	108.07	26.067	0.51998	20.6572	50.2375
BRCA1 ENSG00000012048	8.76246	2.33397	3.01514	3.37378	0.040021	0.852625	0.131787	0.406465
BRCA2 ENSG00000139618	0.247252	0.889455	0.134927	0.00627755	0.139606	0.27393	0.569497	1.58172
BRCC3 ENSG00000185515	0.466842	0.69612	2.39755	3.05269	1.84335	15.5403	2.51927	6.29389
BRD1 ENSG00000100425	0.839873	0.722562	3.24137	51.5342	0.0227951	18.1262	1.72122	19.5844
BRD2 ENSG00000204256	82.5782	92.186	60.4263	139.577	91.1809	55.6258	176.867	170.073
BRD3 ENSG00000169925	1.72111	33.2124	10.202	69.608	8.09187	5.51494	19.3454	2.62481
BRD4 ENSG00000141867	195.567	0.619718	42.0114	59.8574	0.439215	41.1704	2.30607	32.6116
BRD7 ENSG00000166164	1.26631	12.7439	34.9875	13.5375	8.91961	1.89675	2.77404	62.1048
BRD8 ENSG00000112983	0.894317	39.9876	26.7692	59.3854	6.39704	1.15391	35.9658	0.125802
BRD9 ENSG00000028310	10.7195	36.128	3.81031	7.39465	28.9299	32.4252	63.7741	23.9346
BRE ENSG00000158019	20.0637	31.7381	19.8488	9.35566	1.00562	4.08781	0.831043	11.3574
BRF1 ENSG00000185024	5.37096	36.5402	10.4978	2.86985	46.635	1.07263	81.6576	0.219512
BRF2 ENSG00000104221	22.3316	8.47592	6.04828	1.33996	2.43463	0.00201261	11.756	1.32763
BRI3 ENSG00000164713	154.883	53.4065	58.4623	91.6556	124.62	129.25	205.938	21.8363
BRI3BP ENSG00000184992	13.126	0.127054	0.136846	0.345791	0.387911	1.57923	0.570205	5.42937
BRICD5 ENSG00000182685	0.996705	10.0707	3.226	16.3887	1.03468	2.3135	1.13427	9.98915
BRINP1 ENSG00000078725	0.0455781	0.328619	0.0650338	0.0246984	0.803799	7.34663	0.0932289	0.0124808
BRINP2 ENSG00000198797	0.0682661	0.0655376	0.111429	0.0409324	2.77287	0.00948791	0.028611	0.0365389
BRINP3 ENSG00000162670	0.694365	0.194031	0.0744072	2.42772	0.0316002	0.041011	0.121269	0.324564
BRIP1 ENSG00000136492	0.939596	0.100551	0.492023	1.00315	0.00487557	0.0895672	2.71285	0.0135309
BRIX1 ENSG00000113460	0.741162	1.47689	0.1308	4.03444	1.88559	0.25502	6.31444	0.866529
BRK1 ENSG00000254999	81.7867	75.5926	53.349	35.7621	56.9235	23.705	5.8975	2.91368
BRMS1 ENSG00000174744	17.9108	1.68901	17.2891	6.16921	37.6283	1.28535	6.89755	30.8014
BRMS1L ENSG00000100916	0.748719	0.0686726	1.04706	0.612167	0.0572612	1.14335	1.08964	0.69443
BROX ENSG00000162819	0.136452	1.06804	6.78593	4.84764	0.104013	0.0413288	4.09955	7.22738
BRPF1 ENSG00000156983	12.7569	0.527799	4.80197	3.31439	6.05038	0.00249181	1.5237	7.26913
BRPF3 ENSG00000096070	0.926103	15.0902	13.7104	6.46859	4.9358	0.760653	1.09546	1.24816
BRSK1 ENSG00000160469	6.61541	5.32454	1.54047	1.79258	14.3441	13.2342	4.62196	1.70268
BRSK2 ENSG00000174672	0.344787	0.0678426	0.141079	1.14735	4.59181	1.0561	0.27686	0.0574955
BRWD1 ENSG00000185658	12.211	0.217975	0.196807	9.9519	0.0804007	30.8683	3.43296	45.9809
BRWD3 ENSG00000165288	0.898744	8.16658	15.7045	0.509122	0.493882	0.610311	1.44325	5.03386
BSCL2 ENSG00000168000	0.0447367	3.07228	0.148618	0.503469	0.835282	0.560268	0.151942	0.344959
BSDC1 ENSG00000160058	46.7953	26.713	6.06368	11.693	4.66935	5.05773e-05	44.022	0.287163
BSG ENSG00000172270	398.761	182.727	18.8523	260.734	37.9907	36.3026	240.403	58.3414
BSN ENSG00000164061	1.46856	0.472924	0.242938	0.0611542	0.67539	0.00040559	0.241441	0.0577817
BSPH1 ENSG00000188334	0.145446	0.112028	0.0142106	0.257177	0.18188	0.301525	0.0345659	0.00238406
BSPRY ENSG00000119411	2.70481	24.9219	1.54138	5.26877	1.27789	5.87721	0.491313	4.65904
BST1 ENSG00000109743	4.89729	1.47991	2.28512	0.0704579	0.295441	0.929374	1.49626	0.771978
BST2 ENSG00000130303	247.892	123.016	0.205481	1.20378	102.847	68.7337	0.386599	39.7501
BTAF1 ENSG00000095564	4.72009	1.76773	0.873997	15.6698	1.72532	1.43048	1.13511	0.520482
BTBD1 ENSG00000064726	13.7559	3.91563	21.6392	4.36482	38.9307	0.891975	11.7293	3.30604
BTBD10 ENSG00000148925	4.58797	3.00975	4.09713	1.89959	11.0608	0.000390357	0.0686188	0.205178
BTBD11 ENSG00000151136	0.677455	1.11525	6.07085	2.87952	0.22432	0.0464546	0.789662	0.566854
BTBD16 ENSG00000138152	0.203954	0.114874	0.130058	0.591337	0.417256	0.0957171	0.0508077	0.189386
BTBD19 ENSG00000222009	0.175079	0.0428302	1.16225	4.99478e-06	0.094187	0.662091	0.645964	1.00173
BTBD2 ENSG00000133243	78.8348	40.7929	26.1297	89.7864	53.4429	4.72463	101.066	145.965
BTBD3 ENSG00000132640	4.14466	1.46926	3.8089	1.83896	0.388797	0.713052	0.835339	141.925
BTBD6 ENSG00000184887	15.7344	28.7374	20.8682	33.9054	95.8432	8.0984	12.9185	1.95778
BTBD7 ENSG00000011114	1.34305	16.6001	5.3984	10.138	9.00872	4.49665	8.64361	6.49706
BTBD8 ENSG00000189195	0.258537	0.427871	0.211991	0.133143	1.88364	1.21642	0.919473	0.284555
BTBD9 ENSG00000183826	2.22959	0.241918	4.04235	3.53195	15.8261	2.97217	0.956814	0.168948
BTC ENSG00000174808	0.0988767	0.566813	1.41011	0.442827	0.237466	2.15069	0.503092	4.82547
BTD ENSG00000169814	18.9214	83.6924	9.53004	5.03411	0.408639	0.319105	12.8547	4.21897
BTF3 ENSG00000145741	50.9629	17.2055	9.00595	50.3307	48.278	76.2521	0.903658	1.26216
BTF3L4 ENSG00000134717	0.249159	0.44569	6.85623	10.0067	12.4039	0.603213	7.2137	3.753
BTG1 ENSG00000133639	0.021877	74.3675	16.7022	1.95468	39.3602	41.6468	8.189	59.6326
BTG2 ENSG00000159388	75.3068	0.353061	44.4253	17.7682	32.1673	64.6503	0.82993	4.05481
BTG3 ENSG00000154640	0.176619	0.442251	11.4561	23.6885	4.55707	0.0697719	0.185351	0.505759
BTK ENSG00000010671	0.0154821	1.23078	0.194833	0.26895	0.0302656	1.05139	2.88578	0.595576
BTLA ENSG00000186265	0.418735	0.259961	0.163485	0.457935	0.400817	0.111193	0.662812	0.350487
BTN2A1 ENSG00000112763	18.9765	1.31126	4.51645	0.121073	0.195064	0.950873	1.43052	1.54086
BTN2A2 ENSG00000124508	7.64745	1.92841e-09	0.596929	4.49777e-09	2.46431	0.817485	1.95192	2.51991
BTN3A1 ENSG00000026950	0.0787495	16.2724	0.157078	0.0379009	12.0022	0.335417	5.09825	0.741212
BTN3A2 ENSG00000186470	3.83123	3.38836	1.28186	3.5606	2.35895	2.71371	1.31075	1.36755
BTN3A3 ENSG00000111801	0.173861	3.20326	0.503066	5.87879	0.000527827	1.7553	0.262551	0.855914
BTNL3 ENSG00000168903	1.68097	0.0233557	0.095307	0.507093	0.0427226	0.22699	0.0570484	1.47708
BTNL9 ENSG00000165810	0.128649	0.0694853	0.551988	0.219812	0.0624853	0.638827	2.28002	0.904585
BTRC ENSG00000166167	1.16766	0.577841	1.60375	2.72522	2.14308	2.42739	17.5151	5.78477
BUB1 ENSG00000169679	0.0029936	0.109561	0.0122558	0.65036	0.0347824	0.312044	0.0128053	0.0617324
BUB1B ENSG00000156970	0.299648	0.442108	0.33832	0.13037	0.0548399	0.366323	0.824947	0.235111
BUB3 ENSG00000154473	2.05111	2.19005	0.271445	19.3059	5.08524	9.72484	0.705731	0.65145
BUD13 ENSG00000137656	20.4525	0.121571	0.391088	7.64086	0.176542	0.66517	2.19173	0.0522417
BUD31 ENSG00000106245	37.7713	34.7464	35.9582	124.593	24.8699	43.9581	16.6889	17.0969
BVES ENSG00000112276	2.94393	0.0474977	0.0279448	0.0663658	0.128373	16.2468	0.206859	0.100396
BYSL ENSG00000112578	5.97933	2.12664	13.1614	0.806955	0.407818	0.251295	9.70291	0.400564
BZW1 ENSG00000082153	0.324843	0.296741	13.1778	14.5951	0.737436	1.00225	5.54243	5.27879
BZW2 ENSG00000136261	0.165188	7.58419	3.66216	0.409791	1.22213	0.920256	5.66605	13.1779
C10orf10 ENSG00000165507	0.420112	0.0993336	8.41987	0.953465	0.338104	56.2565	1.34506	1.79727
C10orf105 ENSG00000214688	0.050821	0.809644	0.0335663	0.663787	0.294899	0.0553468	0.09223	0.000131463
C10orf107 ENSG00000183346	0.751697	2.19915	0.334594	1.11354	1.90095	0.25054	8.71702	0.574827
C10orf11 ENSG00000148655	0.432285	13.5116	12.1829	0.331131	35.2649	0.00019473	1.87286	0.562205
C10orf128 ENSG00000204161	0.830833	0.0584711	0.761761	0.209839	0.658167	0.0247508	0.570584	0.630521
C10orf2 ENSG00000107815	7.9147	0.266709	1.60158	0.178354	18.0962	0.343623	0.18967	0.302162
C10orf35 ENSG00000171224	2.24274	0.713216	0.5242	0.117838	23.8009	0.185886	6.782	0.0697445
C10orf53 ENSG00000178645	0.0750006	0.366577	0.0171367	0.300998	0.0537949	0.0725	0.132031	0.00651087
C10orf54 ENSG00000107738	46.4787	53.2281	9.71731	1.70724	46.0658	79.5379	1.61919	25.5026
C10orf55 ENSG00000222047	0.720477	0.325169	0.00976252	0.208612	0.0448567	0.286953	0.615571	1.58422
C10orf76 ENSG00000120029	1.78425	108.556	0.71633	0.570219	0.693599	0.212314	3.06678	0.548348
C10orf82 ENSG00000165863	0.0117266	0.596232	0.301817	0.0560003	0.00663647	0.0699589	0.108469	0.179157
C10orf88 ENSG00000119965	4.06524	0.374012	1.69874	0.371699	0.000923111	1.35296	0.749648	0.368238
C10orf95 ENSG00000120055	0.0381275	0.00512345	0.0787907	1.11313	0.0530428	0.000615923	1.30175	0.0100785
C10orf99 ENSG00000188373	0.587346	0.222432	1.75212	0.181715	0.0517614	0.69301	0.72635	15.2114
C11orf1 ENSG00000137720	18.5073	0.655675	4.83922	1.90312	0.413037	0.275736	1.55613	0.625158
C11orf16 ENSG00000176029	0.213026	0.88738	0.19616	0.272969	0.20318	0.0567559	0.467984	1.82506
C11orf21 ENSG00000110665	0.203121	1.65678	0.0579164	0.456662	0.279014	0.0132771	0.0492648	0.478711
C11orf24 ENSG00000171067	55.1684	34.1351	10.1618	21.4112	37.2963	0.938626	52.6116	0.424376
C11orf31 ENSG00000211450	0.331233	51.9518	25.051	44.8436	1.56543	42.3299	42.8813	48.1352
C11orf45 ENSG00000174370	0.46256	0.00817307	0.41852	0.292485	0.0611744	0.0133507	0.148289	1.58163
C11orf49 ENSG00000149179	3.6228	39.9532	2.01472	0.536887	35.9236	3.91863	15.5966	3.48783
C11orf52 ENSG00000149300	0.106568	0.0118165	0.277682	0.0322343	0.333879	0.156938	0.0217612	0.0295624
C11orf53 ENSG00000150750	0.0357952	0.195791	0.749572	0.00183878	0.188671	0.000166233	0.394689	0.0259976
C11orf54 ENSG00000182919	0.14006	11.6554	1.6965	14.9941	3.04573	0.0512508	1.41126	0.987307
C11orf57 ENSG00000150776	0.922004	10.113	2.55092	2.12914	0.275898	2.95332	1.0238	2.1028
C11orf58 ENSG00000110696	32.251	56.3268	20.2881	6.66559	6.64528	13.5072	25.1169	12.5356
C11orf63 ENSG00000109944	0.411781	0.0230957	0.00903894	0.0277864	0.583668	0.381443	0.25253	0.578716
C11orf65 ENSG00000166323	0.90015	0.989637	0.0299741	0.0544775	0.0576728	0.152674	0.0659072	0.321086
C11orf68 ENSG00000175573	44.9751	39.9519	4.44359	3.61821	13.2242	10.2066	9.42481	57.8686
C11orf70 ENSG00000137691	0.010785	0.0350072	0.178936	0.0394211	0.0170464	1.86132	0.0897341	0.128628
C11orf71 ENSG00000180425	0.520763	1.01934	0.0483287	4.96918	0.724505	0.421661	0.601056	3.17656
C11orf74 ENSG00000166352	0.580507	2.42649	0.649669	0.177676	0.33137	0.498516	1.92526	0.30947
C11orf80 ENSG00000173715	0.17535	4.71988	0.340658	3.36196	0.0109316	0.0801536	0.259902	0.222849
C11orf84 ENSG00000168005	2.89422	2.75533	0.192411	0.657854	0.810225	2.34779	0.0664521	1.3954
C11orf87 ENSG00000185742	0.236941	2.15669	0.15172	0.250915	0.0488563	0.0358522	0.174751	0.221793
C11orf95 ENSG00000188070	20.6678	48.771	0.249355	4.71125	4.80304	0.285877	2.92638	14.757
C11orf96 ENSG00000187479	0.0409978	249.353	2.10217	1.38264	27.1413	200.473	1.64342	6.36279
C11orf98 ENSG00000278615	0.163333	1.50634	0.2231	0.268384	0.456172	0.582607	0.593578	0.297913
C12orf10 ENSG00000139637	59.4367	1.92385	48.8002	7.05744	18.2671	5.62358	13.7769	28.8173
C12orf29 ENSG00000133641	5.82215	0.097661	0.729494	0.885309	0.071271	1.73059	0.746289	4.0857
C12orf4 ENSG00000047621	1.31469	3.67637	0.973959	11.9309	3.14708	0.187294	2.91534	2.55231
C12orf40 ENSG00000180116	0.198627	0.0379473	0.0410883	0.00334662	0.00224782	0.0166333	0.496007	0.0228323
C12orf42 ENSG00000179088	0.464439	0.0531356	0.105076	0.133478	0.162998	0.653598	0.209664	0.0637519
C12orf43 ENSG00000157895	25.1066	19.6146	9.11048	55.2935	8.2602	0.880458	0.60138	1.55161
C12orf45 ENSG00000151131	11.0431	0.760717	1.31473	10.8672	0.560285	0.00338791	16.7335	2.13431
C12orf49 ENSG00000111412	0.477472	0.341606	5.29946	0.9357	3.09914	1.13461	0.403212	2.58887
C12orf50 ENSG00000165805	0.0677381	0.791709	0.0863769	0.0184972	0.0889569	0.365961	0.0158604	0.272544
C12orf54 ENSG00000177627	2.22133	0.450071	2.18696	0.0214732	0.249187	0.129	0.433045	0.353776
C12orf56 ENSG00000185306	0.314908	0.251839	0.172995	0.830329	0.257655	0.799877	0.820487	0.0909612
C12orf57 ENSG00000111678	335.037	216.819	26.1845	115.523	421.186	127.873	110.611	80.9644
C12orf60 ENSG00000182993	5.22898	1.03996	0.144804	1.40701	1.85643	0.0489458	3.16808	0.73759
C12orf65 ENSG00000130921	0.749638	14.6671	0.401007	1.14296	0.0216897	1.33484	0.316845	9.77278
C12orf66 ENSG00000174206	0.0081301	0.120323	0.15052	8.60076	1.63719	0.244691	0.49775	10.1621
C12orf71 ENSG00000214700	0.203687	0.395098	0.199437	0.0718902	0.0422303	0.0818448	0.488759	0.614154
C12orf73 ENSG00000204954	0.0332591	0.142361	0.210287	6.02847	4.54801	1.10733	0.115251	0.972113
C12orf75 ENSG00000235162	35.8662	11.1902	0.284809	0.996258	0.152247	2.19503	0.431235	2.67816
C12orf76 ENSG00000174456	3.06666	11.8957	1.08877	6.81339	0.329205	0.918654	0.0432489	0.381983
C14orf1 ENSG00000133935	11.3988	101.654	22.3502	55.131	49.6361	20.8121	22.4595	21.439
C14orf105 ENSG00000100557	0.040988	2.04264	0.482936	0.00084135	0.276176	0.0893583	0.0443199	0.0934535
C14orf119 ENSG00000179933	0.119688	15.708	0.688257	1.30846	2.80682	5.4268	14.7676	1.77025
C14orf132 ENSG00000227051	0.0842661	8.91599	1.00659	2.66212	3.58754	1.17605	0.00224423	0.11096
C14orf142 ENSG00000170270	0.000589329	0.521518	0.334766	0.0807247	0.230394	0.291601	7.46374	1.37603
C14orf159 ENSG00000133943	3.82471	10.5362	2.0447	7.58908	0.663274	0.180857	0.361701	2.4573
C14orf166 ENSG00000087302	20.826	55.4581	7.97311	4.62205	3.98276	0.953804	1.90459	12.0217
C14orf169 ENSG00000170468	3.65523	0.00976681	1.77166	0.853988	0.328443	0.65326	0.0757293	0.0566881
C14orf178 ENSG00000197734	0.398674	0.0452337	0.0827892	0.0735358	0.310234	0.366454	0.0429866	0.0243562
C14orf180 ENSG00000184601	0.00128539	0.443772	0.00976164	0.0543771	0.611937	0.735116	0.06602	0.740162
C14orf2 ENSG00000156411	42.1677	229.506	14.9793	16.0645	26.8372	27.7886	32.602	0.178757
C14orf28 ENSG00000179476	0.212452	0.271956	0.387706	6.97857	0.277441	0.0415814	0.275054	0.00251925
C14orf37 ENSG00000139971	0.150778	1.29425	0.130269	0.791141	0.029453	0.195822	4.74445	0.619481
C14orf39 ENSG00000179008	0.913666	0.262106	0.0416722	0.122165	0.0523159	0.0700763	1.25851	0.0873682
C14orf79 ENSG00000140104	0.0476523	5.11963	2.38743	20.0854	6.4309	1.71374	11.1897	2.44531
C14orf80 ENSG00000185347	1.26066	0.53394	0.627706	5.15831	0.155633	5.53435	0.519376	1.56719
C14orf93 ENSG00000100802	10.4944	0.019393	0.601738	1.41139	2.55881	9.60945	0.528528	0.571169
C15orf39 ENSG00000167173	1.54886	22.9421	4.17924	0.382963	18.0545	7.49175	1.18582	2.06465
C15orf40 ENSG00000169609	9.94801	12.2531	24.8166	3.38303	2.89316	3.57298	18.3308	7.47977
C15orf41 ENSG00000186073	0.579214	0.396373	1.94871	0.515301	0.73352	2.24595	0.187495	6.61182
C15orf48 ENSG00000166920	0.353301	0.0628665	5.16241	11.3222	0.83565	0.00223163	18.1327	13.6789
C15orf52 ENSG00000188549	17.6796	18.2479	1.5186	0.783003	1.14966	2.89295	0.564331	0.116343
C15orf53 ENSG00000175779	0.0873155	0.038303	0.00864826	0.468925	0.523139	0.0309184	0.566102	0.253916
C15orf57 ENSG00000128891	2.62394	17.5432	2.09819	0.132876	1.32559	0.860098	0.19495	16.6398
C15orf59 ENSG00000205363	19.5167	0.459466	4.32235	0.478393	0.541494	11.8043	17.9813	1.91522
C15orf61 ENSG00000189227	0.0717266	7.86012	0.189123	9.31894	0.872916	0.276811	9.54728	0.359016
C15orf62 ENSG00000188277	0.020089	0.00940405	0.718871	0.370333	0.0656963	0.201572	0.230085	0.612012
C15orf65 ENSG00000261652	0.876402	0.600163	0.0458215	0.269807	0.297499	0.0127594	0.393709	0.0113691
C16orf13 ENSG00000130731	101.02	67.2026	5.4916	84.3218	17.1063	8.36967	36.5706	30.9371
C16orf45 ENSG00000166780	27.2536	8.72557	2.31525	2.82443	0.334064	18.0748	0.451002	1.07865
C16orf46 ENSG00000166455	0.128314	2.13312	0.00125739	0.268203	0.0129176	0.253219	0.0199573	0.016026
C16orf52 ENSG00000185716	9.7055	3.28843	8.41224	11.8317	0.902556	0.743494	2.89881	0.161463
C16orf54 ENSG00000185905	0.457213	0.0495873	0.0179053	0.406064	3.34902	1.57831	0.101521	0.330616
C16orf58 ENSG00000140688	16.0255	270.05	5.12957	72.059	2.8502	1.2399	51.3103	0.821693
C16orf59 ENSG00000162062	0.563145	0.39523	2.12709	13.4795	0.670833	0.238622	0.0133395	0.00691422
C16orf62 ENSG00000103544	38.5744	0.146406	0.138307	3.56951	12.6414	7.67697	5.59041	11.3362
C16orf70 ENSG00000125149	9.32303	28.7431	1.4314	7.70845	1.08899	0.0537388	10.2204	0.605798
C16orf71 ENSG00000166246	0.193035	0.243673	0.643406	0.374045	0.0509907	0.157781	0.0863012	0.733531
C16orf72 ENSG00000182831	0.0531994	2.90255	0.862359	2.92782	0.572038	2.7943	7.91314	4.17958
C16orf74 ENSG00000154102	0.723902	0.488198	0.115682	0.0731348	0.0352284	9.98758	0.134905	24.696
C16orf78 ENSG00000166152	0.301554	0.0537796	0.104864	0.0582704	0.0646359	0.0257488	0.0515815	0.218687
C16orf86 ENSG00000159761	2.08602	1.40367	1.13465	0.0913292	5.71548	3.47115	0.498405	0.272513
C16orf87 ENSG00000155330	0.0488529	0.248473	0.11061	10.089	0.781565	0.0984554	3.24051	0.978054
C16orf89 ENSG00000153446	2.99341	31.983	3.95224	0.0836234	0.41383	0.824588	0.546219	38.8526
C16orf91 ENSG00000174109	3.16414	15.5271	6.56252	0.0389076	3.17261	0.642842	4.04157	0.675259
C16orf92 ENSG00000167194	0.553883	0.198008	0.0107013	0.0882614	0.0275226	0.262648	0.091788	0.0141847
C16orf95 ENSG00000260456	0.34845	0.0188811	0.0709185	0.483115	0.0183264	0.832263	0.57947	0.349476
C16orf96 ENSG00000205832	0.175234	1.06787	0.177098	0.0564096	0.394948	0.0956538	0.0265062	0.0111989
C17orf105 ENSG00000231256	0.103017	0.0383819	0.257418	0.306923	0.136656	0.0915314	0.20852	0.162256
C17orf107 ENSG00000205710	3.03356	2.34193	10.5977	0.193939	15.5411	4.4849	1.37486	0.0689293
C17orf49 ENSG00000258315	1.22548	0.613934	3.29638	6.81565	0.632436	0.281093	0.156981	0.727971
C17orf51 ENSG00000212719	1.86573	8.54127	0.0125442	0.168351	0.744695	1.51796	4.80742	0.62324
C17orf53 ENSG00000125319	0.134152	0.156734	0.01197	0.525604	1.89586	0.719676	0.568304	0.0232396
C17orf58 ENSG00000186665	2.41662	1.50529	2.60024	6.42689	0.135617	0.0973697	2.71778	1.98354
C17orf62 ENSG00000178927	50.9628	14.4315	9.02955	65.031	29.5005	1.85534	52.0089	14.7162
C17orf64 ENSG00000141371	0.131477	0.343881	0.0666137	0.122863	0.0799904	0.000818256	0.0472721	0.569247
C17orf67 ENSG00000214226	1.54423	0.483115	0.152211	7.11703	0.305636	0.408075	0.259461	0.429095
C17orf74 ENSG00000184560	0.0142858	0.302184	0.326422	0.137585	0.0102015	0.612989	0.0479534	0.116214
C17orf75 ENSG00000108666	2.38024	1.76808	5.6309	2.63583	0.526111	1.13077	1.63089	0.0587527
C17orf78 ENSG00000278505	0.00034488	0.108223	0.305006	0.484968	0.0119721	0.0902119	0.505619	0.0703265
C17orf80 ENSG00000141219	0.233263	14.9353	0.548572	0.416949	16.0281	4.55606	0.441805	0.00478023
C17orf89 ENSG00000224877	52.0335	120.91	35.4674	59.735	53.4907	1.41133	45.5141	0.705779
C17orf96 ENSG00000273604	0.118	0.474904	0.114524	0.230978	0.406489	6.663	0.0677545	0.29916
C17orf97 ENSG00000187624	0.00230696	2.69687	1.91842	9.09554	2.51297	1.65501	0.0337118	0.0992878
C17orf98 ENSG00000275489	0.305277	0.0762984	2.62649	0.47671	0.00680716	0.0570229	0.243509	0.370688
C17orf99 ENSG00000187997	1.01771	0.155019	0.338511	0.477981	0.562162	0.0130552	0.0172965	2.22879
C18orf21 ENSG00000141428	0.437982	0.0328278	1.02302	1.42666	0.770411	0.342219	3.4653	4.30913
C18orf25 ENSG00000152242	0.507068	2.04666	2.62093	11.609	0.489282	4.49846	3.69167	6.3811
C18orf32 ENSG00000177576	15.2961	3.7108	7.33501	13.0444	1.33114	5.30258	9.92841	0.349828
C18orf54 ENSG00000166845	0.337982	0.0605967	0.296461	0.253292	0.0743594	0.724543	0.0290302	0.0305019
C18orf63 ENSG00000206043	0.00260705	0.0284377	0.00763168	0.00706543	0.0156471	0.00242077	0.050311	0.00824477
C18orf8 ENSG00000141452	0.440137	0.218975	9.08753	32.5504	0.0296858	0.212514	0.982946	0.0155075
C19orf12 ENSG00000131943	90.9133	17.0053	54.7992	3.03289	0.533856	0.333567	0.615177	0.0757445
C19orf18 ENSG00000177025	9.07182	1.6463	0.70297	0.35182	0.554199	0.682365	0.653668	0.225424
C19orf24 ENSG00000228300	3.18111	36.8082	2.9434	27.6492	2.23077	98.1157	61.1188	30.2637
C19orf25 ENSG00000119559	9.10229	64.0983	0.964693	59.9955	27.3836	92.785	5.10271	0.545896
C19orf33 ENSG00000167644	1.83888	0.786154	4.46403	2.86948	16.5026	17.05	0.3887	1.05429
C19orf35 ENSG00000188305	0.00145969	0.126358	0.613706	0.111411	0.0757913	0.166359	0.16946	0.461316
C19orf38 ENSG00000214212	0.945165	3.10836	0.585625	4.38616	4.27476	3.38202	0.563524	2.22031
C19orf43 ENSG00000123144	28.3828	213.664	64.3121	62.4948	2.32433	86.3566	9.52565	73.2735
C19orf44 ENSG00000105072	13.0814	1.06591	1.22847	6.88705	1.48492	14.0491	0.0501889	5.57507
C19orf45 ENSG00000198723	0.291863	0.0180081	0.775493	0.755702	0.0532712	0.126623	0.68251	0.150579
C19orf47 ENSG00000160392	0.0535954	0.663453	0.134429	25.0191	30.1556	0.276204	0.0105826	17.2772
C19orf48 ENSG00000167747	39.1466	60.0806	1.69921	178.524	2.72048	259.013	82.3381	8.53603
C19orf52 ENSG00000142444	0.215618	5.61837	1.24809	0.508638	20.4829	2.53895	2.99001	0.647226
C19orf53 ENSG00000104979	77.2213	228.22	2.76918	85.7386	39.4397	24.5059	34.4413	73.1712
C19orf54 ENSG00000188493	2.99985	2.08245	0.524921	10.397	0.0399733	4.26495	0.559729	0.305521
C19orf57 ENSG00000132016	4.22315	0.0343276	0.17978	5.65813	0.137418	2.23223	2.4462	0.0071499
C19orf60 ENSG00000006015	44.1695	35.6289	1.61168	0.592439	85.1001	28.5202	80.9269	8.99431
C19orf66 ENSG00000130813	3.42447	9.12874	3.66473	0.2085	1.91822	7.51546	44.8993	3.99847
C19orf67 ENSG00000188032	0.40413	0.150399	0.329175	0.971184	0.235932	0.147724	0.770619	1.27369
C19orf68 ENSG00000185453	2.28915	14.9916	0.0851382	1.13779	0.224181	0.0024403	5.63905	0.575742
C19orf70 ENSG00000174917	232.513	4.99297	112.765	8.47405	153.257	153.754	94.2523	56.8325
C19orf71 ENSG00000183397	0.035222	0.626222	0.124926	0.00606549	0.891393	0.163332	0.0282071	0.147419
C19orf73 ENSG00000221916	0.218695	1.44423	0.498922	7.24836	0.394719	0.702879	1.50528	2.86315
C19orf81 ENSG00000235034	1.67798	0.0184525	0.409537	9.81833	1.47404	0.39491	19.1451	0.00307934
C19orf84 ENSG00000262874	0.241654	0.000130435	0.0229043	0.00927701	0.10019	0.0949439	0.173148	0.0888039
C1D ENSG00000197223	0.376659	0.51652	4.46406	3.95746	1.16868	4.32569	0.122951	8.08675
C1GALT1 ENSG00000106392	0.127135	0.309328	3.49569	6.07268	1.53422	14.3359	0.02076	0.0279845
C1GALT1C1 ENSG00000171155	1.57688	0.106695	2.46158	0.178558	2.28853	0.620707	19.5428	0.24586
C1GALT1C1L ENSG00000223658	0.178872	0.0256042	0.265228	0.0434027	0.187644	0.00936154	0.0477785	0.544608
C1QA ENSG00000173372	243.495	0.896107	0.317472	0.0744456	66.6109	207.101	50.4665	48.0558
C1QB ENSG00000173369	126.281	51.4531	1.66555	0.39498	66.3098	119.028	0.86822	143.49
C1QBP ENSG00000108561	9.6974	0.869766	29.5216	28.2472	3.13562	0.118677	26.9733	48.3846
C1QC ENSG00000159189	39.0694	10.8661	0.409464	0.583842	16.7514	37.9802	3.26874	7.7496
C1QL1 ENSG00000131094	69.6795	0.963095	2.1646	0.391471	1.66454	0.00682063	0.0827985	0.974045
C1QL2 ENSG00000144119	0.117203	0.010933	0.115367	0.145492	0.000237031	0.433592	0.132765	0.278471
C1QL3 ENSG00000165985	0.551247	0.566986	0.0372712	0.25761	0.0374278	0.25196	1.16103	0.0719381
C1QL4 ENSG00000186897	0.0743294	0.202063	0.280924	0.359812	0.001102	0.0480263	0.868094	0.0147552
C1QTNF1 ENSG00000173918	189.596	47.0426	15.24	0.0700158	0.892051	4.74712	3.50444	7.33624
C1QTNF2 ENSG00000145861	12.4156	19.3811	0.0223558	0.19737	2.18837	13.3682	3.10772	0.177718
C1QTNF3 ENSG00000082196	0.0563934	1.89805	2.55647	0.553973	0.124577	0.0101975	0.454679	1.01134
C1QTNF4 ENSG00000172247	5.3322	3.97059	0.113025	0.13599	3.63921	0.0155656	2.2869	0.00427983
C1QTNF5 ENSG00000223953	0.169492	0.29424	0.16421	0.085701	0.793992	0.267234	0.506067	0.474846
C1QTNF6 ENSG00000133466	1.22262	2.60042	1.0446	1.05398	17.7074	0.396532	2.14789	0.386288
C1QTNF7 ENSG00000163145	0.832374	11.5382	0.0941433	0.798739	0.432073	0.350104	1.14413	3.23372
C1QTNF9 ENSG00000240654	0.0197028	0.165799	0.268237	0.497461	0.2882	0.295601	0.0251345	0.2537
C1QTNF9B ENSG00000205863	0.0314754	0.142649	0.055471	2.36233	0.261014	0.153835	0.141259	0.880943
C1QTNF9B-AS1 ENSG00000281899	1.46858	0.275491	0.507313	26.1713	2.33399	4.52546	4.44232	5.63131
C1R ENSG00000159403	862.979	263.145	1.64493	1.3426	252.661	237.212	12.5902	8.97922
C1RL ENSG00000139178	3.53506	102.044	7.96724	5.51803	40.6588	6.6117	6.08062	0.473997
C1S ENSG00000182326	45.6391	99.6894	1.03592	0.17745	51.3236	47.6811	1.75519	25.743
C1orf101 ENSG00000179397	0.442319	0.607501	0.0374362	0.182961	0.148547	0.000284396	0.0404008	0.125678
C1orf105 ENSG00000180999	0.0161859	0.00501357	0.0030329	0.390872	0.112142	0.0440487	0.0448716	0.0605231
C1orf106 ENSG00000163362	0.155377	1.93172	16.6005	17.4447	0.392979	0.691976	1.74769	8.94568
C1orf109 ENSG00000116922	0.0750423	0.142773	22.6096	8.26215	0.428754	0.575463	0.214119	3.00718
C1orf112 ENSG00000000460	2.36431	0.0275579	2.84898	0.00124754	0.241312	1.51497	0.339316	0.334723
C1orf115 ENSG00000162817	0.336835	6.81156	12.6939	11.3847	0.371306	2.37691	26.8611	0.117499
C1orf116 ENSG00000182795	59.7365	114.794	33.42	141.762	1.03664	3.48841	98.0895	6.73065
C1orf122 ENSG00000197982	128.345	134.237	15.5095	119.369	1.90451	21.5966	101.518	7.56704
C1orf123 ENSG00000162384	0.69434	82.8654	2.00779	0.908636	1.43262	53.3886	9.31138	1.0954
C1orf127 ENSG00000175262	0.23214	0.190491	0.02653	0.165809	0.0666317	0.0277033	0.120056	0.0899794
C1orf131 ENSG00000143633	0.0752509	0.483975	0.792213	3.82728	0.0778195	0.723451	5.22788	0.0881316
C1orf141 ENSG00000203963	0.533085	0.186685	0.0399811	0.683765	0.0088688	0.0011128	0.00330427	0.118164
C1orf145 ENSG00000162913	0.421435	0.162705	0.000150683	0.0295316	0.00329429	0.259456	0.581982	0.0486415
C1orf158 ENSG00000157330	0.0204689	0.0234519	0.463494	2.14053	0.146068	0.00967963	1.61881	0.20898
C1orf159 ENSG00000131591	1.43015	23.092	1.36337	21.5144	20.403	6.4359	4.49151	10.707
C1orf162 ENSG00000143110	0.938251	1.97776	0.0395351	0.259256	0.0893179	16.9511	0.212746	12.5281
C1orf167 ENSG00000215910	0.0666099	0.294448	0.133863	0.177187	0.433626	1.63841	0.909718	19.0727
C1orf168 ENSG00000187889	0.0498119	0.0388122	1.47443	0.442939	0.161018	0.0506957	2.30249	0.248501
C1orf174 ENSG00000198912	0.73518	14.0924	5.08079	1.58731	0.178786	0.0571496	1.14242	0.505806
C1orf186 ENSG00000263961	0.593938	1.13477	0.0972524	6.33976	0.0715141	0.0244799	0.0805243	0.353538
C1orf194 ENSG00000179902	0.0289894	0.00453327	0.00252044	0.637055	0.339359	0.0507434	0.682982	0.0581929
C1orf198 ENSG00000119280	10.73	0.573128	12.3086	23.5261	9.70476	47.4508	19.4357	1.81019
C1orf204 ENSG00000188004	0.183407	9.70446	0.500028	2.90194	0.0460004	0.995687	0.0106472	0.028702
C1orf21 ENSG00000116667	57.6305	19.4818	16.3938	108.85	0.994311	2.62044	6.97551	35.3543
C1orf210 ENSG00000253313	4.55984	49.0907	0.35659	4.06312	1.00739	0.635059	2.41452	0.180839
C1orf216 ENSG00000142686	4.16903	5.23845	0.814757	7.78632	8.92572	13.3251	0.545767	2.2407
C1orf226 ENSG00000239887	0.503976	0.770134	3.03672	4.48445	1.4246	0.566882	1.26657	0.143749
C1orf228 ENSG00000198520	0.0885004	1.01066	0.468996	0.178529	0.80945	0.203475	0.121245	2.33349
C1orf234 ENSG00000227868	0.209528	0.355659	0.0214381	0.403045	0.291437	0.228568	0.826359	0.297995
C1orf27 ENSG00000157181	22.4551	0.00106925	0.896589	0.379669	0.218468	0.480435	17.6229	2.97065
C1orf35 ENSG00000143793	44.2784	16.8302	4.26133	33.4778	1.25166	0.0434107	0.299262	1.86602
C1orf43 ENSG00000143612	10.2995	63.8032	21.0102	17.3754	1.0054	5.91066	11.1809	3.4685
C1orf50 ENSG00000164008	0.678819	0.0222653	0.193488	2.18023	0.930511	0.177123	0.666358	1.20493
C1orf52 ENSG00000162642	0.0906241	1.45168	0.259564	0.0413283	12.3863	0.256945	16.3921	2.83152
C1orf53 ENSG00000203724	0.336307	1.22773	0.101162	1.66724	0.861247	0.225355	3.36634	0.123481
C1orf54 ENSG00000118292	0.92175	50.7684	0.425915	0.302994	1.15266	0.301358	0.681639	0.204772
C1orf56 ENSG00000143443	7.26236	51.7577	2.9577	23.0507	0.339639	4.17872	13.7521	0.124825
C1orf61 ENSG00000125462	0.834455	0.169746	0.223229	0.366801	0.016935	0.236313	0.0397917	0.609484
C1orf64 ENSG00000183888	1.79372	0.540548	0.146556	0.490838	0.19272	0.0363539	2.34263e-05	0.374794
C1orf74 ENSG00000162757	0.356333	5.38165	23.2487	2.39053	0.711156	0.972597	0.0576625	0.249317
C1orf94 ENSG00000142698	0.111329	0.289705	0.000338348	0.199253	0.00766192	0.00467928	0.393413	0.939678
C2 ENSG00000166278	1.05199	0.0905938	17.8058	10.6568	11.5443	0.372506	1.52452	6.28538
C20orf144 ENSG00000149609	0.0454575	0.136454	0.0196463	0.407164	0.0436361	0.161291	0.558046	0.0524702
C20orf194 ENSG00000088854	4.0542	0.584406	2.84462	0.880719	0.846427	9.08041	17.8819	0.487358
C20orf196 ENSG00000171984	0.434346	12.2722	1.31049	1.20181	0.10853	1.62515	0.281072	0.890451
C20orf24 ENSG00000101084	9.32234	0.277944	7.23082	10.3238	2.67976	0.433208	14.643	0.513227
C20orf27 ENSG00000101220	1.0662	54.7672	0.127513	2.16243	5.01786	72.5957	28.1725	21.6608
C20orf96 ENSG00000196476	13.3694	1.72867	5.10998	0.565797	4.46898	10.2185	8.63357	0.58447
C21orf2 ENSG00000160226	1.18488	97.0397	0.304151	2.01245	17.4438	24.407	19.4287	29.4794
C21orf33 ENSG00000160221	12.6837	14.1278	9.81122	6.07054	5.09223	2.33271	1.41023	2.62267
C21orf58 ENSG00000160298	0.598293	4.23293	0.555067	19.9504	13.1922	0.399876	0.383673	2.92475
C21orf59 ENSG00000159079	1.84603	0.343207	3.00325	7.74711	4.91037	1.37968	0.113572	3.24875
C21orf91 ENSG00000154642	0.619763	2.32506	1.56804	15.9617	0.0966187	13.021	0.0637626	0.208138
C22orf15 ENSG00000169314	0.532444	0.290841	0.0605433	0.212676	3.94831	0.226465	0.330591	0.0152686
C22orf23 ENSG00000128346	0.347253	0.339915	0.099654	0.189703	0.302573	2.45432	0.0882906	0.162096
C22orf29 ENSG00000215012	25.255	34.9857	0.182709	13.2043	5.22864	32.5911	0.480726	0.996702
C22orf31 ENSG00000100249	0.000728146	0.304739	0.197138	0.554303	0.0188469	0.173213	0.444066	0.485297
C22orf39 ENSG00000242259	54.0424	103.317	21.6064	58.8686	1.42284	49.1738	14.1325	24.6929
C22orf42 ENSG00000205856	0.235036	0.000214031	0.0457971	0.106765	4.88772e-06	0.00766587	0.99919	0.0128376
C22orf46 ENSG00000184208	3.26916	1.60558	0.59234	7.10631	0.80517	2.16224	0.356031	13.556
C2CD2 ENSG00000157617	12.0038	63.8407	29.5686	27.8393	11.139	6.92058	0.39611	30.942
C2CD2L ENSG00000172375	0.658107	8.90458	1.24543	1.83932	8.50611	3.23266	4.34964	1.28501
C2CD3 ENSG00000168014	2.87557	0.00143849	3.81602	0.815071	0.723762	2.71358	0.556188	0.422081
C2CD4A ENSG00000198535	0.224202	0.657419	0.0318712	0.190374	0.416493	0.250435	0.22504	0.0503123
C2CD4B ENSG00000205502	3.33603	5.46294	2.19672	0.382452	1.09838	3.14008	14.2432	0.0162994
C2CD4C ENSG00000183186	0.66335	0.0444121	0.822624	0.418095	2.2219	8.03757	0.0938789	0.845991
C2CD4D ENSG00000225556	0.584534	0.508864	1.50601	8.63929	0.155173	0.0615275	0.740545	1.50529
C2CD5 ENSG00000111731	0.015439	3.77532	0.74228	0.278066	0.205002	0.527814	3.91795	0.153152
C2orf15 ENSG00000273045	0.250744	0.0277816	1.87228	0.244331	0.0543546	0.000230797	0.399045	0.149228
C2orf40 ENSG00000119147	93.6103	0.807617	1.27913	0.444075	1.05829	1.56996	0.15804	0.0364744
C2orf42 ENSG00000115998	5.37455	1.76253	0.053939	2.1647	1.31792	2.16409	1.67314	1.09425
C2orf47 ENSG00000162972	0.200713	2.45907	3.41193	0.453389	0.50578	0.20203	0.766326	0.611002
C2orf49 ENSG00000135974	1.10243	0.618217	3.21933	0.323353	11.7094	4.23024	1.81484	7.15189
C2orf50 ENSG00000150873	0.0115448	0.125119	0.212273	0.040101	0.723238	0.0557181	0.121359	0.0918902
C2orf54 ENSG00000172478	0.000469157	0.236505	0.00375523	0.314219	7.91006	2.8307	0.304055	0.597333
C2orf66 ENSG00000187944	0.0965945	0.140143	0.184527	0.000578113	0.320547	0.207954	0.22285	0.0219642
C2orf68 ENSG00000168887	1.19032	36.3388	4.14716	32.9943	8.2699	36.8511	88.748	6.46586
C2orf69 ENSG00000178074	0.165801	0.374652	0.261702	0.398492	0.634541	0.00325155	1.32861	0.219873
C2orf70 ENSG00000173557	0.034037	1.04592	0.117647	0.665504	0.0969659	0.147343	0.123502	0.557453
C2orf71 ENSG00000179270	0.507679	0.0922948	0.360886	0.22717	0.0163675	0.374565	0.105138	0.0788612
C2orf72 ENSG00000204128	13.6001	14.3342	14.4881	23.3059	1.40618	1.71258	27.7251	0.770551
C2orf73 ENSG00000177994	0.0788478	0.0660965	0.554059	1.11046	0.0221766	0.0602226	0.621233	0.465559
C2orf74 ENSG00000237651	0.228397	0.370002	0.119492	0.034161	0.00522403	1.28571	0.105284	0.140518
C2orf76 ENSG00000186132	0.284898	0.0845379	0.0285096	1.5843	0.227225	0.06774	0.380038	0.0571531
C2orf78 ENSG00000187833	0.0638482	0.324412	0.0617208	0.000224986	0.0831796	0.0706822	0.280873	0.115003
C2orf80 ENSG00000188674	0.371137	0.282791	0.0192284	0.392412	0.10382	1.28463	0.168694	0.576749
C2orf81 ENSG00000159239	0.485897	0.59384	0.296295	11.6835	0.882525	0.108647	0.17486	3.56342
C2orf82 ENSG00000182600	0.405102	0.467141	0.008405	2.39943	7.81691	1.32717	0.0124562	0.0325672
C2orf83 ENSG00000042304	0.0215429	1.25206	0.363456	0.119608	0.475357	0.391024	0.0710003	0.766351
C2orf88 ENSG00000187699	0.337261	1.14399	0.255467	0.947323	0.172767	10.3933	0.625066	0.343801
C3 ENSG00000125730	362.094	166.6	10.9117	1.10217	368.788	144.792	1.46586	130.302
C3AR1 ENSG00000171860	1.33823	2.82358	2.27554	0.466918	25.2137	0.145102	0.633284	0.167952
C3orf14 ENSG00000114405	1.84898	0.383025	8.08461	4.28839	0.554012	0.190759	4.85114	1.16283
C3orf18 ENSG00000088543	2.67325	15.6672	1.15882	0.267874	40.3236	15.4733	29.4588	0.944802
C3orf20 ENSG00000131379	0.220421	0.0467867	0.173703	0.387339	0.0518967	0.109761	0.368573	0.00372188
C3orf22 ENSG00000180697	0.0282333	0.12498	0.0204921	0.0565239	0.00219599	0.130909	0.219047	0.030317
C3orf33 ENSG00000174928	0.192088	1.84682	6.5131	5.57302	0.351177	0.728779	0.604965	0.446671
C3orf36 ENSG00000221972	0.0478583	0.669463	0.00691189	0.034407	0.224493	0.430677	0.0353725	1.08452
C3orf38 ENSG00000179021	1.85679	1.40689	0.100551	1.1704	0.187681	0.716709	0.607287	0.346785
C3orf49 ENSG00000163632	0.126284	0.232029	0.15026	0.0211144	0.0193286	0.00422342	0.00549765	0.0291757
C3orf52 ENSG00000114529	0.246808	0.0543816	7.8721	0.0365759	0.09616	0.421022	1.11807	0.465253
C3orf58 ENSG00000181744	0.205452	0.0574574	0.0890278	5.05609	2.02281	9.28024	0.0752232	2.22828
C3orf62 ENSG00000188315	5.39228	42.209	9.31304	29.068	1.26157	7.54831	0.649373	0.658855
C3orf70 ENSG00000187068	10.0192	0.295296	0.12526	0.299696	4.3211	2.00483	0.647711	0.213561
C3orf80 ENSG00000180044	0.599137	0.0622435	0.419939	0.998963	0.252858	0.0121394	0.149565	0.802889
C4A ENSG00000244731	46.2499	8.17569	0.767916	0.711722	41.5287	14.9742	2.04303	32.9901
C4B ENSG00000224389	281.547	49.0866	23.3007	3.14329	320.658	143.926	1.04893	274.883
C4BPA ENSG00000123838	0.285842	0.168823	0.0631885	0.56587	0.377958	0.0752539	0.39135	1.53671
C4BPB ENSG00000123843	0.176487	0.885881	0.0333178	0.0711581	0.144438	0.433503	0.465954	0.062942
C4orf17 ENSG00000138813	0.010823	0.139128	0.903212	0.11911	0.0150442	0.0845652	0.0212482	0.0482986
C4orf19 ENSG00000154274	0.440182	0.125226	0.730681	0.570524	0.211561	0.39622	0.398115	3.0171
C4orf22 ENSG00000197826	0.00382232	0.00643214	0.210989	0.390259	0.0493353	0.589403	0.368614	0.0136444
C4orf3 ENSG00000164096	100.619	60.8368	28.7991	45.1724	6.60281	0.412525	8.58214	18.392
C4orf32 ENSG00000174749	0.362207	0.382037	0.616575	4.97242	0.910395	1.95687	1.9249	1.01941
C4orf33 ENSG00000151470	1.16095	0.0723716	0.0512441	1.41135	0.0585411	0.100523	0.60075	0.523471
C4orf36 ENSG00000163633	8.93823	1.06626	2.83668	1.30336	0.270056	1.70247	2.00943	1.43271
C4orf46 ENSG00000205208	0.838398	0.0545052	1.04109	0.019047	0.249431	0.168462	0.71468	0.135062
C4orf48 ENSG00000243449	21.2121	30.104	0.366105	8.96219	23.0603	0.785186	0.232074	2.49939
C4orf50 ENSG00000181215	0.0243151	0.213257	0.0309491	0.0284928	0.0700752	0.727178	0.109206	0.0313206
C5 ENSG00000106804	0.396064	0.056314	2.09056	1.69525	0.241368	0.751658	0.298172	0.143363
C5AR1 ENSG00000197405	1.22882	0.527214	9.47934	13.282	7.03824	5.27897	2.04427	2.52853
C5AR2 ENSG00000134830	1.51164	0.451763	0.586964	0.0862454	0.18078	0.0433153	0.038912	0.0726546
C5orf15 ENSG00000113583	0.0268658	1.89196	25.0168	116.168	30.3451	8.39899	27.6493	0.0269106
C5orf22 ENSG00000082213	0.169834	1.58337	1.3183	0.612621	3.90709	0.0111242	0.597952	0.376762
C5orf24 ENSG00000181904	9.19902	2.29844	2.72181	22.6901	1.17951	0.748738	4.30049	7.37307
C5orf30 ENSG00000181751	0.54494	0.850079	0.479892	0.151572	7.84746	0.0875867	3.84522	4.32066
C5orf34 ENSG00000172244	1.66649	1.53109	0.420405	0.603219	0.263399	0.0672741	0.272724	0.17681
C5orf38 ENSG00000186493	75.7325	5.23029	0.22281	14.8071	1.40514	2.96622	17.557	8.67057
C5orf42 ENSG00000197603	37.5366	0.366535	7.74655	16.478	0.498546	1.05101	4.06497	0.416061
C5orf45 ENSG00000161010	98.4979	0.616642	3.20376	0.701566	1.78644	2.68229	53.5297	12.1511
C5orf46 ENSG00000178776	7.14358	0.993847	0.0940775	0.0847966	0.926995	0.451373	0.244469	0.982916
C5orf49 ENSG00000215217	3.43211	0.995572	0.0469129	0.810192	0.202576	0.687776	3.1794	0.324061
C5orf51 ENSG00000205765	1.43065	0.500604	2.47277	0.342475	0.726692	0.426355	7.057	0.206569
C5orf52 ENSG00000187658	0.620411	0.425849	0.0380401	0.323013	0.140898	0.0548977	0.246471	0.468375
C5orf56 ENSG00000197536	0.120425	1.26338	0.377908	5.51473	0.64993	4.97545	0.00422023	16.8831
C5orf63 ENSG00000164241	0.71693	0.126002	1.74549	1.07561	2.25503	0.0271377	1.31127	0.0371813
C6 ENSG00000039537	0.132281	2.76439	0.0999172	0.133233	0.203097	0.228869	0.136797	0.0356861
C6orf1 ENSG00000186577	13.8243	49.8821	10.8725	38.5713	11.3811	1.10958	3.74438	3.10628
C6orf106 ENSG00000196821	1.56023	104.414	11.6446	24.6767	3.09771	18.5829	54.246	3.26021
C6orf118 ENSG00000112539	0.00526721	0.563118	0.154924	0.0806761	0.00458344	0.393539	0.587566	0.992
C6orf120 ENSG00000185127	2.05427	5.6447	0.5349	3.04966	0.868368	1.26899	2.62895	1.57714
C6orf132 ENSG00000188112	1.30038	15.7085	12.09	5.31089	0.39172	5.15099	0.318593	0.319892
C6orf136 ENSG00000204564	3.77889	0.98739	6.88065	1.96925	6.54608	1.65158	1.11436	1.75272
C6orf141 ENSG00000197261	0.143145	0.544608	3.79473	0.0433192	0.475941	1.42271	0.0929181	0.0506466
C6orf201 ENSG00000185689	0.118159	0.0101506	0.338756	0.538155	0.160701	0.405221	0.0855364	0.173407
C6orf203 ENSG00000130349	0.707186	0.311009	1.35993	2.87789	1.12606	0.0295782	0.486558	0.704925
C6orf223 ENSG00000181577	0.0448008	0.288932	0.0198284	0.0327115	0.847231	0.322485	0.147768	0.595967
C6orf226 ENSG00000221821	17.0546	0.487489	0.037247	27.6426	3.55151	1.19372	8.03081	0.979471
C6orf25 ENSG00000204420	0.347213	0.258512	0.553529	0.931386	0.0621992	34.1547	0.381064	0.202586
C6orf47 ENSG00000204439	8.95769	17.8946	0.490985	55.8602	12.2181	28.4119	0.10378	8.88722
C6orf48 ENSG00000204387	3.26695	25.492	3.04817	26.9137	37.1119	12.9738	12.706	0.629049
C6orf52 ENSG00000137434	0.234558	3.50988	0.204031	0.00115125	0.00598364	0.0372352	0.539427	0.293516
C6orf58 ENSG00000184530	0.243128	0.342975	0.555672	1.44433	0.132484	0.00485168	0.459874	8.05493e-06
C6orf62 ENSG00000112308	16.4284	25.9486	1.53626	80.0391	14.0994	24.3227	39.5417	11.4682
C6orf89 ENSG00000198663	0.813429	66.3336	6.91758	26.8971	6.07366	11.5369	0.267163	16.2594
C7 ENSG00000112936	154.2	141.564	0.0742332	0.123102	13.9969	7.5063	0.00269095	25.0857
C7orf25 ENSG00000136197	0.0950807	0.187059	0.00278096	0.00575522	0.00242394	0.113492	0.416127	0.340844
C7orf26 ENSG00000146576	15.0711	57.1606	0.530672	33.1096	10.2391	12.7004	15.6047	1.68826
C7orf31 ENSG00000153790	0.0206895	1.09322	0.000790224	1.14071	0.54991	0.203489	0.699721	0.380228
C7orf34 ENSG00000165131	0.234523	0.129992	0.0313659	0.0944411	0.0578599	0.286311	0.353284	0.0704346
C7orf43 ENSG00000146826	2.02345	2.31468	1.52436	13.4514	19.6335	1.56386	0.739491	2.72396
C7orf49 ENSG00000122783	1.32273	60.5502	0.0680213	2.01624	8.31357	0.711643	17.2449	0.0833857
C7orf50 ENSG00000146540	79.4882	52.3961	0.889716	204.477	111.982	58.3869	65.2483	0.58552
C7orf61 ENSG00000185955	0.400014	0.296077	0.152735	0.105048	0.484721	0.0132447	0.398731	0.425313
C7orf62 ENSG00000164645	0.107547	0.0979486	0.108442	0.564697	0.193985	0.154749	0.297906	0.0203344
C7orf72 ENSG00000164500	0.0449093	0.557838	0.131691	0.00346144	0.561307	0.0429634	0.246072	0.0166721
C7orf73 ENSG00000243317	4.21213	3.05601	2.7119	3.85497	2.85094	5.16115	26.9785	1.66214
C8A ENSG00000157131	0.00193174	0.10972	0.243176	0.0126958	0.204902	0.0127937	0.0474288	0.0383299
C8G ENSG00000176919	1.10908	0.315372	0.0169384	6.04964	0.0947946	0.180927	0.00670582	0.429062
C8orf22 ENSG00000168333	0.829686	0.376089	0.000258489	0.115946	0.0210141	0.170813	0.0326721	0.212976
C8orf33 ENSG00000182307	51.8954	8.0006	19.9827	26.7628	3.18794	27.6418	6.72855	1.50971
C8orf34 ENSG00000165084	0.725974	0.71736	0.502438	0.0303293	0.554412	0.719952	1.64935	0.654317
C8orf37 ENSG00000156172	0.390372	0.694317	0.049013	0.409585	4.8468	0.0758445	0.603335	0.995783
C8orf4 ENSG00000176907	1.66664	2.92724	36.9252	3.40957	19.0833	3.34465	1.56098	0.051702
C8orf44 ENSG00000213865	0.127018	1.18557	2.68867	3.80917	0.131934	0.695501	1.08837	1.09836
C8orf46 ENSG00000169085	13.2045	1.26939	0.122527	0.441105	0.228451	2.52378	0.0753828	0.0242031
C8orf48 ENSG00000164743	0.511341	0.155805	0.343425	0.158171	0.00422203	0.100955	0.609	0.208537
C8orf58 ENSG00000241852	1.0647	9.97859	0.830246	0.00987128	0.0046203	0.229096	0.26033	0.0553183
C8orf59 ENSG00000176731	34.2913	43.9224	0.894279	30.4654	26.2066	42.9131	1.50586	0.338589
C8orf74 ENSG00000171060	0.0897829	0.00474616	0.129204	0.25157	0.00189911	0.0372532	0.00269402	0.257918
[truncated: 14,779 more rows]
