# Supplementary material for: Spatial maps of prostate cancer transcriptomes reveal an unexplored landscape of heterogeneity
Source: Nat Commun. 2018 Jun 20;9:2419. doi: 10.1038/s41467-018-04724-5 (PMC6010471; doi:10.1038/s41467-018-04724-5)
Supplement: Supplementary file 13 — Supplementary Data 10 [file 41467_2018_4724_MOESM13_ESM.zip › Supplementary Dataset 5/feature-gamma_prior-r.tsv]

	Factor 1	Factor 2	Factor 3	Factor 4	Factor 5	Factor 6	Factor 7	Factor 8
A1BG ENSG00000121410	0.878192	0.531383	0.99882	1.15434	0.31957	0.663491	0.742804	1.33156
A1CF ENSG00000148584	0.758082	0.483915	0.983963	1.43632	0.743964	0.652285	0.67179	0.467898
A2M ENSG00000175899	0.846012	0.85002	0.762452	1.55358	1.28195	0.953298	1.00446	1.71636
A2ML1 ENSG00000166535	0.639065	1.26346	0.961332	0.954281	0.955247	1.13968	0.916068	0.899635
A4GALT ENSG00000128274	0.986171	0.465628	1.00733	0.995456	0.305973	0.78817	1.10416	0.884222
AAAS ENSG00000094914	0.99472	0.698551	0.80738	0.792215	0.889232	0.917979	1.03284	0.975138
AACS ENSG00000081760	1.31618	0.670919	0.76091	1.43821	0.833094	0.65173	1.29549	0.721211
AADAC ENSG00000114771	1.23832	0.871073	0.871525	1.00408	0.325085	0.644935	1.37963	1.15999
AADACL4 ENSG00000204518	1.35352	0.700306	1.71163	0.896543	0.818004	0.534488	2.13546	1.16512
AADAT ENSG00000109576	0.692864	0.700003	0.739352	0.916461	0.633569	1.08153	1.03581	1.16808
AAED1 ENSG00000158122	0.693656	0.771929	0.755233	0.688829	0.908829	1.38693	1.1248	1.2086
AAGAB ENSG00000103591	1.12241	0.83354	1.0689	0.818094	0.79798	0.495262	1.29247	0.301068
AAK1 ENSG00000115977	0.505707	0.400941	0.534571	0.688164	0.45642	1.77195	1.09453	0.669768
AAMDC ENSG00000087884	0.658018	0.955152	1.45641	0.660378	1.49275	1.28202	0.791916	0.879398
AAMP ENSG00000127837	1.2663	1.45941	1.26232	0.734997	0.721544	1.29965	1.53696	0.857998
AAR2 ENSG00000131043	0.807762	0.688891	0.480771	1.09774	0.907975	0.750483	1.19954	0.483785
AARD ENSG00000205002	0.727466	0.980403	1.58561	0.954952	0.731952	0.720994	1.47872	1.11248
AARS ENSG00000090861	0.755459	0.71456	0.579535	0.437958	1.22984	0.616301	0.904889	0.743024
AARSD1 ENSG00000266967	0.755233	0.7357	0.784124	1.52934	0.838555	1.47131	1.12653	0.823327
AASDH ENSG00000157426	0.757665	0.890789	1.21279	0.283463	1.47463	0.896333	1.05952	0.956593
AASDHPPT ENSG00000149313	1.65963	0.97568	0.762501	1.51	1.65318	1.01881	0.491927	0.786526
AASS ENSG00000008311	0.714261	0.40631	1.16392	0.692375	0.898251	0.48983	0.385333	0.56241
AATF ENSG00000275700	0.542094	1.36424	0.863525	0.754533	0.904658	0.901225	0.832703	1.00431
AATK ENSG00000181409	1.18172	0.292697	1.24155	0.715762	0.557496	0.919022	0.641195	0.666256
ABAT ENSG00000183044	1.60599	1.17032	0.71524	0.564447	0.469189	1.08074	0.423817	0.678897
ABC13-47488600E17.1 ENSG00000283199	1.16827	1.0049	0.600696	1.45147	1.44667	0.644221	1.11566	1.04772
ABC13-47656900H15.1 ENSG00000283566	0.564546	0.539637	1.42009	1.08834	1.45451	0.787503	0.89095	0.83297
ABCA1 ENSG00000165029	0.927956	1.92438	0.629032	0.849561	0.630408	0.948874	0.758352	0.251467
ABCA10 ENSG00000154263	1.00881	0.844175	0.683165	0.494432	0.657009	1.17864	1.02181	1.11733
ABCA12 ENSG00000144452	0.555779	0.417404	0.656509	0.37173	0.758808	1.30502	0.572189	1.00662
ABCA13 ENSG00000179869	0.894145	1.20551	0.535827	0.637197	1.41141	1.42672	0.497617	0.376495
ABCA2 ENSG00000107331	0.546177	0.500616	0.682588	0.71631	0.979399	0.852174	0.568772	0.647448
ABCA3 ENSG00000167972	0.988188	1.27823	1.21158	0.521598	0.757031	1.07599	1.59909	1.88677
ABCA4 ENSG00000198691	0.948589	1.30873	0.798708	0.912341	0.633147	0.415397	0.498062	0.808893
ABCA5 ENSG00000154265	0.551995	0.674037	0.991457	0.912111	0.553492	0.834218	0.875158	0.853181
ABCA6 ENSG00000154262	0.776279	0.726714	0.648267	0.515386	1.02109	1.13044	1.32878	0.384584
ABCA7 ENSG00000064687	0.509428	0.914479	1.27186	0.380426	0.764599	0.865042	0.455161	1.09659
ABCA8 ENSG00000141338	0.851519	0.808126	0.818229	0.866466	0.372598	0.897979	0.974268	0.443589
ABCA9 ENSG00000154258	1.64455	1.57702	0.695028	0.851824	1.19943	0.812691	0.265413	0.768793
ABCB1 ENSG00000085563	0.62401	0.383994	0.391557	0.696874	1.0759	0.975486	0.589771	0.500563
ABCB10 ENSG00000135776	1.87968	0.835848	1.26048	0.998626	0.865299	1.12118	1.15947	0.895024
ABCB11 ENSG00000073734	1.09574	0.734209	0.886949	0.676452	1.47011	1.65864	1.15207	0.439754
ABCB4 ENSG00000005471	0.974766	0.739834	0.793079	0.91438	1.01518	0.244973	0.996866	0.684695
ABCB5 ENSG00000004846	0.810269	1.10539	0.919003	1.26353	0.385971	1.07888	1.51122	1.16768
ABCB6 ENSG00000115657	1.047	0.897027	0.782498	0.905146	0.906248	0.511876	1.03856	0.827401
ABCB7 ENSG00000131269	0.626926	1.16807	0.714843	0.801696	1.15526	1.49314	1.02018	1.28101
ABCB8 ENSG00000197150	1.51103	0.710264	0.661807	0.832672	1.1197	0.467767	1.34256	0.677149
ABCB9 ENSG00000150967	1.66975	0.609021	1.18087	0.561878	0.851807	0.434764	0.913136	0.797941
ABCC1 ENSG00000103222	0.949399	1.00885	1.15824	1.5408	0.544989	0.82095	0.687332	1.33128
ABCC10 ENSG00000124574	0.731299	0.640694	0.870848	0.873792	1.40144	1.12924	1.07108	0.826827
ABCC11 ENSG00000121270	0.476885	1.01958	0.79401	1.22805	0.888699	1.00792	0.516848	0.739314
ABCC3 ENSG00000108846	0.952231	1.44281	0.987018	1.55343	0.957021	0.548752	1.49379	1.08924
ABCC4 ENSG00000125257	0.965245	0.651742	0.789589	1.1402	0.744291	0.81469	0.814643	1.03312
ABCC5 ENSG00000114770	1.03461	1.00495	1.71646	1.02777	1.23023	0.446574	0.468024	0.919531
ABCC6 ENSG00000091262	0.642678	1.48969	1.18845	0.704668	0.966908	0.709756	0.616727	0.489707
ABCC8 ENSG00000006071	1.01592	1.44089	0.474529	0.821222	0.81038	1.02559	0.636548	0.54197
ABCC9 ENSG00000069431	0.679283	0.757899	0.819351	0.52048	0.942498	0.481782	0.525523	0.732752
ABCD1 ENSG00000101986	0.656426	0.78199	0.726413	1.49651	1.42676	1.06713	0.739492	0.509716
ABCD2 ENSG00000173208	0.941082	0.977588	1.12439	1.05382	1.19035	0.691352	0.597992	1.38667
ABCD3 ENSG00000117528	1.02858	0.488915	0.97269	1.65982	0.667637	0.38195	0.905988	1.32551
ABCD4 ENSG00000119688	1.10104	0.837611	0.898749	0.65863	1.78454	0.538412	0.562576	1.18604
ABCE1 ENSG00000164163	0.450399	0.770698	1.90587	1.19505	0.445623	1.20277	1.4495	0.700443
ABCF1 ENSG00000204574	0.584369	1.04402	0.870923	1.0755	0.970658	1.22141	1.30823	1.08506
ABCF2 ENSG00000033050	1.34115	0.543772	0.609248	1.00247	1.18711	0.608624	0.704813	1.08759
ABCF3 ENSG00000161204	0.79703	1.3877	1.39707	1.22052	0.671424	0.547045	1.54758	1.2699
ABCG1 ENSG00000160179	0.921887	0.543129	0.760461	1.38304	1.03588	0.593936	0.393296	0.969057
ABCG2 ENSG00000118777	0.704476	0.800612	1.10884	0.812884	0.283636	0.987088	0.572369	0.780194
ABCG4 ENSG00000172350	0.65924	0.934978	0.851553	0.669441	0.774434	0.78694	0.491131	0.867297
ABCG5 ENSG00000138075	1.09356	0.460317	0.616135	1.149	1.21734	0.805368	1.57482	1.56602
ABHD1 ENSG00000143994	0.59149	1.10085	1.3107	0.736779	1.43663	1.66924	1.50225	0.865337
ABHD10 ENSG00000144827	1.71629	0.944601	0.598739	0.565027	0.459516	1.25511	0.618459	0.4275
ABHD11 ENSG00000106077	0.994594	0.672119	0.704423	0.938588	1.3713	1.02322	1.0242	1.67488
ABHD12 ENSG00000100997	1.22067	0.945687	0.740523	0.989186	1.97814	0.900685	0.762703	1.12251
ABHD13 ENSG00000139826	1.92425	0.80121	2.15983	1.927	0.940476	0.647124	1.22019	0.45914
ABHD14A ENSG00000248487	0.757344	1.36772	1.07473	0.380822	1.13331	0.570931	1.06194	0.773509
ABHD14B ENSG00000114779	0.667577	1.15055	0.497285	1.2088	0.612712	1.40662	0.996166	0.883608
ABHD15 ENSG00000168792	1.21014	1.40525	0.857503	0.822922	0.573546	0.983762	0.739176	0.668152
ABHD16A ENSG00000204427	0.923575	1.4989	1.58443	0.706981	0.607042	0.771926	0.725044	0.533737
ABHD17A ENSG00000129968	1.13204	0.772227	0.557182	0.943407	1.2079	1.64006	1.25715	1.22162
ABHD17B ENSG00000107362	0.475936	0.935951	0.774666	0.864599	0.466237	0.540868	0.520556	0.754557
ABHD17C ENSG00000136379	0.52454	0.614727	0.57036	0.927574	0.785762	0.82261	1.00551	0.508838
ABHD18 ENSG00000164074	0.693537	0.950599	1.23554	0.478393	0.657191	0.704741	1.08922	0.684714
ABHD2 ENSG00000140526	0.559241	1.16415	0.768198	0.855805	1.24591	0.943803	0.630545	1.63024
ABHD3 ENSG00000158201	1.09728	1.12628	0.761754	1.20976	0.787454	0.416645	0.531502	0.802893
ABHD4 ENSG00000100439	0.587546	0.886618	0.651842	0.720429	1.30113	0.769356	0.546656	0.79227
ABHD5 ENSG00000011198	0.736349	0.778033	1.01813	1.00381	0.728192	0.656122	1.17017	1.03579
ABHD6 ENSG00000163686	0.864035	0.722771	0.680092	0.519904	0.769348	0.752955	0.553565	1.15257
ABHD8 ENSG00000127220	0.983412	1.1355	0.5442	1.36381	0.694304	1.33455	0.917691	1.59487
ABI1 ENSG00000136754	0.470234	1.22075	0.522568	0.71153	1.11257	0.45608	1.05528	1.20115
ABI2 ENSG00000138443	1.31036	0.512798	0.88026	0.48542	0.599921	0.806955	0.822448	0.783547
ABI3 ENSG00000108798	0.52623	0.518034	0.695312	0.529108	0.988654	0.489137	0.739756	0.666805
ABI3BP ENSG00000154175	0.583321	1.22687	0.570498	1.23778	0.633349	1.42811	1.0562	0.722162
ABL1 ENSG00000097007	0.70178	1.17766	0.675028	0.65594	0.974511	0.626225	1.10672	0.595137
ABL2 ENSG00000143322	1.14907	1.7108	1.05722	0.750205	1.13192	0.458647	1.07933	0.335297
ABLIM1 ENSG00000099204	1.22288	1.23607	1.19898	0.467731	0.730142	0.908956	0.714745	0.772966
ABLIM2 ENSG00000163995	0.670233	1.41094	1.18299	1.43625	1.73978	1.23571	1.84932	0.796761
ABLIM3 ENSG00000173210	1.22642	0.845173	1.10332	0.781808	1.00429	0.690587	0.760519	0.827967
ABO ENSG00000175164	2.01404	0.813555	0.96228	0.749174	0.305447	1.01933	0.844337	0.52141
ABR ENSG00000159842	1.29767	1.23661	0.992951	1.20015	0.741001	1.49839	0.779781	0.64131
ABRA ENSG00000174429	1.36348	1.13468	1.09502	0.67068	0.489485	0.727762	0.774394	0.877014
ABRACL ENSG00000146386	0.744128	0.956415	1.34444	1.6509	0.692915	1.46715	1.27638	0.965135
ABT1 ENSG00000146109	1.14779	1.20243	1.3299	0.579345	1.10982	1.34989	0.733663	1.21516
ABTB1 ENSG00000114626	1.94036	0.990268	1.52612	1.57063	0.762355	0.997546	0.575717	0.984014
ABTB2 ENSG00000166016	0.26441	0.626362	0.89629	0.944746	0.943533	0.763408	0.607354	0.820053
AC004158.1 ENSG00000280264	0.603793	1.12824	0.548774	0.548929	1.24098	0.988751	0.578055	0.975464
AC004381.6 ENSG00000005189	0.474022	0.725951	1.75274	1.19307	0.78945	0.990886	0.771978	1.0841
AC004754.3 ENSG00000269881	1.47356	0.850338	0.814998	0.8785	1.49008	1.66939	0.485513	1.11576
AC004813.1 ENSG00000279777	0.896748	0.471168	1.00856	1.05035	1.13443	0.817658	1.10962	0.657236
AC004824.1 ENSG00000280226	1.33311	0.679376	1.30771	0.874111	0.956143	0.718975	0.530911	0.305839
AC005281.1 ENSG00000226690	1.06841	0.500041	0.684886	1.47749	0.860513	0.816886	0.682325	0.540972
AC005477.1 ENSG00000280188	0.679243	0.534158	0.697821	0.829388	1.42538	0.735208	0.327693	0.456112
AC005480.1 ENSG00000279461	1.3282	0.916793	0.458617	0.82255	0.960242	0.85765	0.749548	1.09315
AC006116.20 ENSG00000267710	1.02754	0.976388	0.940503	0.585452	0.853588	0.391336	0.844939	1.10141
AC006386.1 ENSG00000279115	0.450586	0.643833	0.851776	0.750506	0.86829	0.830886	1.3864	0.811974
AC006994.3 ENSG00000279317	0.801409	0.805429	1.32969	0.748688	0.874662	0.540792	0.990511	1.63606
AC007906.1 ENSG00000279018	0.637459	1.51486	0.817275	1.43528	0.454116	0.40903	0.64791	1.20628
AC008074.1 ENSG00000279644	0.776094	1.23709	1.04573	1.20389	0.565736	0.367406	1.36386	0.618105
AC008522.1 ENSG00000279232	0.714979	0.720492	0.949757	0.48813	1.26904	0.780185	1.09103	0.639147
AC008686.1 ENSG00000280221	0.863721	0.578954	0.86453	0.853947	0.787829	1.35393	0.697856	0.573513
AC008759.1 ENSG00000279471	0.60839	0.653166	0.910048	1.14657	0.421556	0.92203	1.49521	0.594471
AC008914.1 ENSG00000279768	1.15348	0.490743	1.004	0.958324	0.766956	0.752851	0.864002	2.17494
AC009014.3 ENSG00000271824	1.02802	0.803395	0.925539	0.97283	1.10193	0.939382	1.1903	0.382546
AC010731.4 ENSG00000235118	0.876619	1.33806	0.707996	0.841479	1.41857	0.674047	0.614474	0.614598
AC012005.1 ENSG00000279274	1.23452	1.5522	1.50584	0.803434	0.866771	1.45989	0.505787	0.820461
AC013461.1 ENSG00000091436	0.748131	0.714949	0.86415	1.27932	0.591259	0.702906	0.580032	0.979364
AC016549.1 ENSG00000281325	0.52281	1.18824	0.594815	0.983163	1.34424	0.982773	0.764241	0.629827
AC021106.1 ENSG00000279386	0.720201	0.75602	0.446358	0.518806	1.31611	0.952696	1.05831	0.809267
AC024060.1 ENSG00000281584	1.05138	0.743065	0.534611	0.556477	1.20262	1.36474	1.00237	0.724637
AC025335.1 ENSG00000179859	0.886903	1.48477	1.11811	0.744482	0.98231	0.735981	0.866953	0.474133
AC069063.2 ENSG00000279380	0.435641	0.587257	0.863174	1.03885	1.2414	1.00407	0.719854	0.516431
AC073657.1 ENSG00000279937	0.885512	0.847339	0.447293	1.42597	0.760518	0.50954	0.560896	0.679053
AC074033.1 ENSG00000281137	1.6304	1.24501	1.08086	0.506734	1.01326	1.11858	0.835054	1.26384
AC087350.1 ENSG00000281527	1.03295	0.996442	0.633173	0.857495	1.75555	0.748339	0.580016	1.13012
AC090498.1 ENSG00000279483	0.946975	0.649068	1.20285	1.22947	1.18405	0.857601	1.13307	0.716479
AC104981.1 ENSG00000278938	0.772116	0.633027	1.19092	1.34311	0.637285	0.438694	0.834841	0.755376
AC105009.1 ENSG00000281855	0.756788	0.585538	0.596087	0.962723	1.04263	1.17564	0.434125	1.35818
AC105052.1 ENSG00000279168	0.516994	0.611815	0.795899	0.627143	1.12581	0.845971	0.648113	0.752819
AC110615.1 ENSG00000279909	0.488068	0.76467	1.63126	1.40457	0.870661	1.34771	1.62262	0.674243
AC113404.1 ENSG00000254893	0.972879	1.24789	0.997946	0.827417	1.35545	0.377212	1.0612	0.349796
AC118758.1 ENSG00000268187	1.26782	0.810519	0.585351	0.400655	1.28573	0.715922	0.579462	0.842172
AC131097.4 ENSG00000216921	0.960414	1.01943	1.96732	1.02683	0.59176	0.730773	1.57275	0.924352
AC131263.1 ENSG00000280550	1.1461	1.40069	0.610333	0.718056	0.47066	0.629803	1.32171	0.906949
AC138517.6 ENSG00000283288	0.941348	0.583059	0.722912	0.930797	0.435214	0.486891	0.93249	0.447316
AC138969.4 ENSG00000183889	1.01748	1.10321	1.0522	0.476663	1.26005	0.943109	0.710933	1.35721
AC241377.1 ENSG00000281741	0.907823	0.83836	1.24586	1.32425	0.884898	0.957257	1.11693	1.4751
AC241585.1 ENSG00000281571	1.26724	1.08824	0.563614	0.521329	0.775123	0.750634	0.470758	0.508789
AC242988.1 ENSG00000278939	0.808435	0.535001	0.833704	0.803055	0.283015	0.882293	0.954774	0.527195
AC243756.1 ENSG00000270339	0.390939	1.02931	1.32171	0.816016	0.953162	0.835661	0.62536	1.1563
AC245100.1 ENSG00000280649	1.04929	0.884564	0.854159	1.14808	1.07767	0.550623	0.895155	0.794246
ACAA1 ENSG00000060971	0.436986	0.442505	0.751474	0.502744	1.12543	1.95611	0.750773	0.752518
ACAA2 ENSG00000167315	1.42221	1.49531	0.755041	0.461266	1.12484	0.570318	1.00532	0.403657
ACACA ENSG00000278540	1.14467	0.94855	0.954438	0.509328	0.740702	0.880432	0.678797	0.55777
ACACB ENSG00000076555	0.924417	0.609761	1.45921	0.523442	0.922448	0.796455	1.00593	0.936143
ACAD10 ENSG00000111271	0.945832	0.887464	0.6444	0.652324	1.62507	0.702682	1.07015	0.854288
ACAD11 ENSG00000240303	0.682909	0.704888	1.3883	1.22982	1.12395	0.484199	1.03676	1.14094
ACAD8 ENSG00000151498	1.04472	1.91885	1.35569	1.41833	0.535723	0.901848	0.535588	0.685946
ACAD9 ENSG00000177646	0.63861	0.757334	0.73252	0.81094	0.941963	0.903188	0.659621	0.564738
ACADL ENSG00000115361	0.523737	1.5159	0.496829	0.833709	0.733159	0.571517	0.838581	0.405696
ACADM ENSG00000117054	1.14448	0.815183	0.568642	1.1749	0.50569	1.04135	0.479229	1.40609
ACADS ENSG00000122971	0.516009	1.14534	0.52663	0.708784	0.477616	0.638943	1.27151	0.643783
ACADSB ENSG00000196177	0.965819	0.6116	1.19696	0.989362	1.02341	0.841968	0.894806	0.70333
ACADVL ENSG00000072778	1.14143	1.70391	0.75214	1.1839	1.73163	0.640811	0.516945	1.45654
ACAN ENSG00000157766	1.63951	1.24505	1.37562	0.93666	0.510282	0.881462	0.78551	1.40596
ACAP1 ENSG00000072818	1.52578	1.0473	0.679092	0.559404	0.474478	1.05567	1.33897	0.59779
ACAP2 ENSG00000114331	0.808118	0.944222	0.825551	0.660841	0.855459	0.839568	0.964345	1.26907
ACAP3 ENSG00000131584	0.626546	0.95264	0.707437	0.758299	0.503211	1.2107	1.09427	0.628352
ACAT1 ENSG00000075239	1.14463	0.825587	0.835389	0.498789	1.21535	1.46636	1.1669	1.07354
ACAT2 ENSG00000120437	1.57573	1.0848	0.450108	1.07722	0.579577	0.742969	1.26276	0.76555
ACBD3 ENSG00000182827	0.789388	0.68007	1.26418	0.759176	1.08502	1.08622	0.895725	0.696633
ACBD4 ENSG00000181513	0.586011	0.418459	0.437619	1.03802	1.21981	0.997477	0.57423	0.7564
ACBD5 ENSG00000107897	1.01541	1.28256	1.05287	0.549443	1.32416	1.05042	0.361658	0.587959
ACBD6 ENSG00000230124	1.16763	1.07222	0.587357	0.475164	0.600276	0.688052	1.2423	0.768249
ACCS ENSG00000110455	0.563356	0.338846	1.32635	1.30229	0.70848	0.372994	0.725049	0.44559
ACCSL ENSG00000205126	1.9948	0.778215	0.99365	1.11571	0.716428	0.598451	1.25755	0.932398
ACD ENSG00000102977	0.903242	1.48488	0.360933	0.708899	1.00767	1.89512	0.971769	0.698859
ACE ENSG00000159640	0.793426	0.521408	0.361067	0.6961	0.686875	0.49367	0.605567	1.11036
ACE2 ENSG00000130234	0.393425	0.433368	0.835407	0.590608	0.659463	1.20324	0.82547	1.28117
ACER1 ENSG00000167769	0.595155	0.634328	0.868134	1.71579	0.761597	1.08235	0.588087	0.381918
ACER2 ENSG00000177076	1.13381	0.520153	1.24972	0.691666	0.573394	0.546865	0.342158	1.26935
ACER3 ENSG00000078124	1.3023	0.969279	0.729809	1.34746	0.548963	1.05189	0.54255	0.619419
ACHE ENSG00000087085	0.831052	1.44326	1.33862	0.975432	0.763243	1.60784	0.64973	0.892421
ACIN1 ENSG00000100813	1.16914	0.919653	0.545717	1.95034	0.920495	1.01508	0.803535	0.918505
ACKR1 ENSG00000213088	1.17924	1.34054	1.10681	1.18658	1.03913	1.04039	0.675087	0.574509
ACKR2 ENSG00000144648	0.839754	1.68087	0.802852	0.663616	1.49886	0.951382	1.29605	1.18621
ACKR3 ENSG00000144476	0.857339	0.878627	0.413538	1.15229	0.49132	1.37153	0.366315	0.864293
ACKR4 ENSG00000129048	0.658483	0.616609	1.38275	0.793843	0.729713	1.0867	0.6432	0.61037
ACLY ENSG00000131473	0.54836	1.79428	0.534945	0.60973	1.44265	0.846281	0.880999	0.639057
ACMSD ENSG00000153086	1.57901	1.33515	0.908065	1.33206	0.760359	0.502287	1.1733	0.554266
ACO1 ENSG00000122729	0.254222	1.08325	1.02303	1.54489	1.27684	0.724406	0.519435	1.08554
ACO2 ENSG00000100412	0.72492	0.806398	0.892454	0.781874	0.468715	0.624038	0.570949	0.594811
ACOD1 ENSG00000102794	0.213829	1.49075	1.09449	0.923717	0.968045	0.97016	0.478919	0.620511
ACOT1 ENSG00000184227	0.759843	0.612913	0.892162	0.717804	1.46086	1.14116	1.2665	0.737072
ACOT11 ENSG00000162390	1.01453	1.0143	0.663225	1.45676	0.664919	0.522369	1.10444	0.510926
ACOT12 ENSG00000172497	0.840865	0.656491	0.801558	0.695313	0.928163	1.06503	1.33645	0.619174
ACOT13 ENSG00000112304	1.12577	1.4184	1.13046	1.08887	0.641814	1.15392	1.21684	0.325388
ACOT2 ENSG00000119673	0.974307	0.755694	0.755939	1.36568	0.935286	0.97686	1.25624	0.529807
ACOT4 ENSG00000177465	1.04512	0.702857	1.36042	0.69642	0.8083	0.629748	0.937497	1.32931
ACOT7 ENSG00000097021	0.955884	0.544277	1.35007	0.950013	1.34133	0.566188	1.10671	0.963004
ACOT8 ENSG00000101473	0.742463	0.80808	0.979324	1.17387	1.11083	0.823384	1.15119	1.27793
ACOT9 ENSG00000123130	1.21232	0.925462	1.09387	0.805025	1.78777	0.35014	0.511168	1.36487
ACOX1 ENSG00000161533	0.569834	1.1862	1.00829	0.720882	1.69801	0.779404	1.20352	0.670793
ACOX2 ENSG00000168306	0.852581	0.409848	0.763933	1.17221	0.392987	1.46563	1.43981	1.89451
ACOX3 ENSG00000087008	0.94221	0.805621	1.54637	0.722995	0.743058	1.17195	0.577055	1.28313
ACOXL ENSG00000153093	0.561312	0.612254	1.42745	0.611875	1.36256	0.889444	1.28823	1.0219
ACP1 ENSG00000143727	0.773573	0.940111	1.11059	0.562272	0.485916	0.853864	1.59159	1.4859
ACP2 ENSG00000134575	1.18476	1.62834	0.858239	1.22224	0.872536	0.628242	1.1035	0.574466
ACP5 ENSG00000102575	1.08417	0.457855	0.821375	1.09406	1.21564	0.484584	1.1641	1.16972
ACP6 ENSG00000162836	0.884836	1.16261	0.559188	0.953151	0.844137	0.443094	1.36524	1.01825
ACP7 ENSG00000183760	0.475546	0.534607	0.920893	0.454331	1.42086	1.21756	0.874198	0.879334
ACPP ENSG00000014257	0.437755	0.628954	1.36875	1.25277	1.11642	1.02572	0.595925	0.758746
ACPT ENSG00000142513	0.581885	0.531704	0.452649	1.23463	0.740308	0.3423	0.930289	1.02383
ACR ENSG00000100312	1.19672	0.734911	0.943408	0.516666	0.455452	0.448964	0.768962	1.17589
ACRBP ENSG00000111644	0.804338	1.20922	1.24775	0.92841	1.26456	0.982813	0.618023	0.507865
ACRC ENSG00000147174	1.12778	0.684494	0.851307	0.993367	0.848186	0.695313	0.390512	1.20192
ACSBG1 ENSG00000103740	0.738904	0.772737	0.440352	0.86162	0.998008	0.97559	1.27377	0.786442
ACSBG2 ENSG00000130377	1.0598	1.2013	0.688967	0.791417	0.455526	0.411818	0.629233	0.533097
ACSF2 ENSG00000167107	0.922929	0.577922	0.489994	1.38156	0.638984	1.43178	0.995989	0.986286
ACSF3 ENSG00000176715	0.577631	0.310266	1.49904	0.403674	0.923595	1.00391	1.60866	0.765646
ACSL1 ENSG00000151726	0.862569	1.59314	0.535958	1.04364	1.49527	0.748979	0.685745	0.513828
ACSL3 ENSG00000123983	0.419348	0.706395	1.02407	0.893622	0.738659	0.661836	0.664535	0.844238
ACSL4 ENSG00000068366	0.972979	0.911393	1.29634	0.578199	0.769569	1.07286	0.429309	1.31937
ACSL5 ENSG00000197142	0.732315	1.17968	0.718303	0.834499	0.955444	0.9927	0.614927	0.783975
ACSL6 ENSG00000164398	0.494912	1.05476	0.857925	0.947822	0.624946	0.744708	0.560893	0.622132
ACSM1 ENSG00000166743	0.817277	0.781898	1.52829	0.290264	0.48524	0.874563	1.15849	0.559543
ACSM2A ENSG00000183747	0.634098	0.491076	1.11176	0.981741	0.574126	1.06149	0.725762	0.466667
ACSM2B ENSG00000066813	0.631277	1.69849	0.690547	0.491259	0.822182	1.16013	1.14673	0.897918
ACSM3 ENSG00000005187	0.535292	0.693066	0.87663	0.713536	1.29451	0.67313	0.829792	1.0195
ACSM4 ENSG00000215009	0.484369	1.38753	1.55562	0.29086	0.442589	1.04579	0.613762	1.10214
ACSM5 ENSG00000183549	0.779814	1.25571	1.68029	1.38796	0.874478	0.567756	0.734235	0.810876
ACSM6 ENSG00000173124	0.649358	1.28403	0.960988	0.569681	0.668873	0.426617	0.954217	0.615375
ACSS1 ENSG00000154930	1.22219	1.3623	0.807664	0.81135	0.830069	1.53	1.51219	0.500135
ACSS2 ENSG00000131069	1.30077	1.05721	0.594188	0.702485	0.637783	0.736266	0.611736	0.616609
ACSS3 ENSG00000111058	0.367467	0.669935	0.850769	0.484326	1.55757	0.614292	1.22393	0.758437
ACTA1 ENSG00000143632	0.819879	0.792283	0.708215	1.02601	1.34619	0.452775	0.549457	0.659903
ACTA2 ENSG00000107796	0.754994	0.79854	0.677942	0.997782	0.789887	1.11343	1.00391	0.750967
ACTB ENSG00000075624	1.44897	1.24683	1.08785	0.707108	0.942851	1.32263	1.08851	1.03112
ACTBL2 ENSG00000169067	1.02872	0.935158	0.738736	0.804503	1.51306	0.944247	0.595755	0.482258
ACTC1 ENSG00000159251	1.27463	0.75806	1.20945	0.558588	1.29173	0.792939	0.469522	0.900697
ACTG1 ENSG00000184009	0.840994	1.11175	1.05288	0.694726	0.978378	0.759228	0.596497	0.622547
ACTG2 ENSG00000163017	0.818011	1.22635	0.95639	0.523005	1.27342	1.78012	1.35091	1.13666
ACTL10 ENSG00000182584	0.971275	1.2392	0.498455	0.445034	0.629457	0.544583	0.381316	0.677789
ACTL6A ENSG00000136518	1.79331	0.676392	1.71818	0.726889	0.65593	0.721468	0.634028	0.66382
ACTL6B ENSG00000077080	1.05432	0.862671	1.46746	0.403583	0.793163	0.834742	0.809135	1.48048
ACTN1 ENSG00000072110	1.85473	0.641664	0.957361	0.754819	1.3124	0.753681	1.71107	0.968385
ACTN2 ENSG00000077522	0.903408	1.6762	1.63645	0.516407	0.489283	1.34551	1.79724	0.438303
ACTN3 ENSG00000248746	0.946848	0.646156	1.09796	1.20262	0.692944	0.958728	0.664071	0.57343
ACTN4 ENSG00000130402	0.862032	0.561833	0.498273	0.918318	0.50796	1.05531	1.32351	0.530598
ACTR10 ENSG00000131966	1.24041	1.01056	0.604322	1.14447	1.11398	1.38961	1.10669	1.02641
ACTR1A ENSG00000138107	0.936238	1.38982	0.627968	0.952458	0.553626	0.93899	0.344504	1.26733
ACTR1B ENSG00000115073	0.503104	1.95548	0.736187	1.18709	0.659468	0.652155	0.655277	0.840353
ACTR2 ENSG00000138071	0.582898	1.50955	0.682031	0.801374	0.58644	1.00596	0.4626	0.904365
ACTR3 ENSG00000115091	1.68056	0.482939	0.779177	1.11053	0.64382	0.737231	0.882982	0.66403
ACTR3B ENSG00000133627	0.831157	0.64395	0.849288	0.801243	0.81046	2.04383	0.487307	0.878397
ACTR3C ENSG00000106526	0.442555	0.880317	0.543794	0.671645	0.83061	0.551641	0.634288	1.28525
ACTR5 ENSG00000101442	0.747437	0.960405	0.772981	0.403513	0.61716	1.30602	0.992854	0.304712
ACTR6 ENSG00000075089	0.565228	0.646181	0.479524	0.765796	1.21259	0.347901	1.00314	0.238586
ACTR8 ENSG00000113812	1.20499	0.84864	0.642953	1.03601	1.4661	1.02416	1.30459	0.637882
ACTRT3 ENSG00000184378	0.85471	0.444585	0.84068	1.47687	0.435537	1.04307	1.17855	0.948562
ACVR1 ENSG00000115170	1.22964	1.25248	0.59198	0.80789	1.24778	0.683668	0.801146	0.736311
ACVR1B ENSG00000135503	1.27347	0.831216	1.88158	0.909273	0.780487	1.04763	0.610857	1.38285
ACVR1C ENSG00000123612	0.695972	0.88048	1.61187	0.651127	0.403407	1.5163	0.445704	0.521242
ACVR2A ENSG00000121989	0.804326	0.742879	0.673806	0.622331	0.376627	0.672457	0.664402	0.990415
ACVR2B ENSG00000114739	0.876202	0.520739	0.778359	1.23647	1.35429	0.96412	0.325488	1.24374
ACVRL1 ENSG00000139567	1.19711	0.53893	1.33207	0.923266	0.920614	0.944244	0.882352	0.722331
ACY1 ENSG00000243989	0.785129	1.36833	1.28916	0.972504	0.851047	1.20777	0.905299	1.14735
ACY3 ENSG00000132744	0.697459	1.41544	1.40486	0.748316	0.830997	0.865081	0.833015	1.36671
ACYP1 ENSG00000119640	1.30915	0.631935	0.87716	0.945865	0.615235	1.05836	0.69209	1.14233
ACYP2 ENSG00000170634	0.880018	0.974871	1.3493	1.35465	0.549318	0.775403	1.12424	1.15875
ADA ENSG00000196839	1.46244	0.701285	0.895033	1.10902	0.571626	1.38252	1.67016	0.778552
ADAD1 ENSG00000164113	0.89456	0.580095	1.09806	0.611423	0.600202	0.943337	0.589114	0.495602
ADAD2 ENSG00000140955	0.696018	1.77798	0.379702	0.445196	1.45915	0.706398	1.22141	0.538876
ADAL ENSG00000168803	0.77425	1.13343	1.27469	0.597389	1.43692	1.04407	0.728072	1.63606
ADAM10 ENSG00000137845	1.05858	0.982563	0.964156	1.26919	1.16579	0.754289	0.788068	0.82327
ADAM11 ENSG00000073670	0.844807	0.860756	0.41453	0.539934	1.13645	0.722866	0.683153	1.14357
ADAM12 ENSG00000148848	0.461916	0.613035	0.489328	0.806094	1.05766	1.10034	0.740776	0.450507
ADAM15 ENSG00000143537	0.989669	0.763148	1.68273	1.19731	0.709506	1.1393	0.962843	0.960601
ADAM17 ENSG00000151694	0.874825	0.895917	0.618419	0.723117	0.856217	0.802317	0.553607	0.419471
ADAM18 ENSG00000168619	1.11414	0.688804	1.09432	0.581072	1.15953	0.738233	0.979172	0.915437
ADAM19 ENSG00000135074	0.675541	0.643252	1.23274	0.612354	0.82936	0.886381	0.748207	1.32717
ADAM2 ENSG00000104755	0.404724	0.736899	0.902218	0.912147	1.53131	0.930388	0.911485	0.79568
ADAM20 ENSG00000134007	0.335472	0.558158	1.23189	0.562438	1.24433	0.991202	0.561094	0.751765
ADAM22 ENSG00000008277	1.0584	0.339139	0.382805	1.3042	1.10068	1.43006	1.2914	1.03027
ADAM23 ENSG00000114948	1.03696	1.13633	0.683064	0.62029	0.743862	0.602272	0.872869	0.929714
ADAM28 ENSG00000042980	1.35505	0.369915	1.19013	0.80521	1.24437	0.635852	0.492424	1.25508
ADAM29 ENSG00000168594	0.802294	0.665374	0.282601	1.03543	1.17282	1.8645	0.641349	0.926963
ADAM32 ENSG00000197140	0.687772	0.975175	1.02962	0.544858	1.43365	0.606503	0.667376	0.701614
ADAM33 ENSG00000149451	0.872812	0.729646	1.70728	0.358229	0.72092	1.48845	0.653269	0.414134
ADAM7 ENSG00000069206	0.890667	0.435334	0.629397	0.597677	0.720938	1.22483	1.20589	0.457811
ADAM8 ENSG00000151651	1.55712	0.666395	1.09922	0.518231	0.698406	1.58298	1.02541	1.19749
ADAM9 ENSG00000168615	0.955444	1.28472	0.788521	0.655668	0.532021	0.679438	1.07671	0.893854
ADAMDEC1 ENSG00000134028	0.920422	1.15273	0.840387	1.11721	0.57796	1.67248	0.519863	0.876282
ADAMTS1 ENSG00000154734	1.16542	1.04154	0.578694	0.973841	0.568364	0.838496	0.814869	0.729163
ADAMTS10 ENSG00000142303	1.45227	0.822307	1.10974	0.642912	0.692289	0.785448	0.765855	0.725911
ADAMTS12 ENSG00000151388	0.560319	1.0815	0.391448	1.2503	1.47847	0.923723	1.34378	0.721198
ADAMTS13 ENSG00000160323	0.721674	1.0674	0.553489	1.10651	1.23514	0.873682	1.04156	1.81558
ADAMTS14 ENSG00000138316	0.713557	0.840438	0.779099	0.497133	0.597062	0.7802	0.648735	0.983925
ADAMTS15 ENSG00000166106	0.636506	1.09505	0.601722	0.612532	1.29216	0.740266	1.1661	1.00769
ADAMTS16 ENSG00000145536	1.11525	0.465558	0.847085	0.757782	0.915107	0.548636	0.713384	0.402511
ADAMTS17 ENSG00000140470	0.664523	0.87354	0.36771	1.02536	0.771033	0.966699	0.682475	0.369549
ADAMTS18 ENSG00000140873	0.960424	0.862987	1.14463	0.709224	1.19366	0.840779	0.390173	0.874561
ADAMTS19 ENSG00000145808	1.26144	1.35462	0.76696	0.86559	0.523783	0.711435	0.582339	0.988062
ADAMTS2 ENSG00000087116	0.654628	0.594349	1.12896	0.843235	0.95089	0.794155	0.830911	0.979371
ADAMTS20 ENSG00000173157	0.482645	0.634861	0.988058	1.01834	0.494116	0.585216	1.21357	1.14032
ADAMTS3 ENSG00000156140	0.731053	0.539817	0.590258	0.928639	0.95147	0.893934	1.08408	1.0488
ADAMTS4 ENSG00000158859	0.740511	0.43217	0.69467	1.78525	0.753953	0.636427	1.81162	0.673543
ADAMTS5 ENSG00000154736	1.34995	0.944361	1.2307	0.621598	0.998782	0.582872	1.31154	0.67221
ADAMTS6 ENSG00000049192	0.457241	0.754222	0.782786	0.498923	0.761867	1.06075	0.534733	1.48371
ADAMTS7 ENSG00000136378	0.522124	0.96955	0.5953	1.12752	0.809378	0.773092	1.33297	0.795547
ADAMTS8 ENSG00000134917	0.937449	0.949807	0.535733	0.717539	1.0671	1.04853	0.582796	1.09121
ADAMTS9 ENSG00000163638	0.477557	0.764857	0.57339	0.57469	0.876135	0.651267	1.00908	0.506161
ADAMTSL1 ENSG00000178031	0.424285	0.739031	0.840533	1.687	1.46088	1.28126	1.24594	0.887432
ADAMTSL2 ENSG00000197859	0.745444	1.22635	0.569887	1.17669	1.05457	0.364328	0.913453	0.822546
ADAMTSL3 ENSG00000156218	0.51477	0.489817	1.22964	1.12384	0.69672	0.857657	0.364064	0.911869
ADAMTSL4 ENSG00000143382	1.09135	1.43705	1.41296	0.846493	0.494655	0.805562	1.24534	0.887261
ADAMTSL5 ENSG00000185761	0.782351	0.740085	0.962697	0.912939	0.744137	0.882498	0.607235	1.46848
ADAP1 ENSG00000105963	0.800376	0.770447	0.984274	0.845012	1.16213	1.135	0.693414	0.927859
ADAP2 ENSG00000184060	1.34943	0.955997	1.24715	0.693037	1.54765	0.756864	1.22237	1.09991
ADAR ENSG00000160710	1.02435	1.53248	0.496025	1.10227	0.495785	0.772391	0.988186	0.877305
ADARB1 ENSG00000197381	0.752331	0.964723	1.12837	0.492622	1.00476	0.540108	0.730986	0.715273
ADARB2 ENSG00000185736	0.60902	0.615083	0.929623	0.586242	0.599927	0.645357	0.968612	0.574893
ADAT1 ENSG00000065457	0.630562	1.32348	0.685269	0.819408	0.79991	1.39334	1.21056	1.09762
ADAT2 ENSG00000189007	1.15622	1.57515	0.629876	0.836417	0.676072	1.42359	1.30153	1.15693
ADAT3 ENSG00000213638	0.652354	0.739985	1.1386	0.524717	1.00984	0.435918	0.698125	1.08838
ADCK1 ENSG00000063761	1.25654	1.42664	0.921077	1.06815	0.577641	0.593527	1.09951	0.825782
ADCK2 ENSG00000133597	1.17024	0.833001	0.742595	1.37803	0.774827	0.659936	1.20922	0.585412
ADCK3 ENSG00000163050	0.565965	0.739234	0.526096	0.690418	0.679079	0.820568	1.42631	1.13803
ADCK4 ENSG00000123815	0.901386	0.912954	1.55288	1.15067	1.10148	0.600099	0.664465	1.21124
ADCK5 ENSG00000173137	1.02167	1.53144	1.294	1.05051	0.962354	1.24562	0.421695	0.749295
ADCY1 ENSG00000164742	0.971953	1.46706	0.721782	0.460663	1.5932	1.32206	0.578059	0.718272
ADCY10 ENSG00000143199	0.737314	0.468252	1.8699	0.915324	1.25454	1.59008	1.02806	0.590421
ADCY2 ENSG00000078295	0.907537	0.870086	1.3362	1.23928	0.523163	0.943768	0.788547	0.895405
ADCY3 ENSG00000138031	1.12154	0.992115	1.29204	0.520072	0.809892	0.436042	0.801396	0.870991
ADCY4 ENSG00000129467	0.802104	0.619888	0.500493	1.07588	0.588454	0.803081	0.41359	1.14962
ADCY5 ENSG00000173175	0.878115	1.55416	1.18939	0.768973	0.501504	1.00945	0.484671	1.27032
ADCY6 ENSG00000174233	0.531564	1.48956	0.561768	1.39483	1.58109	1.58802	1.21988	0.789116
ADCY7 ENSG00000121281	1.40401	0.721314	0.569461	1.41957	1.3651	0.79435	0.871966	0.830116
ADCY9 ENSG00000162104	0.914165	0.754205	0.569965	0.615821	0.51009	1.10848	0.541017	0.915849
ADCYAP1 ENSG00000141433	1.18169	0.646425	0.645833	0.391494	0.586611	0.703316	1.06424	1.00482
ADCYAP1R1 ENSG00000078549	1.19067	0.53562	0.832824	1.06029	1.90947	0.804876	0.890183	1.31841
ADD1 ENSG00000087274	0.830121	1.81814	0.627467	0.779266	1.33221	1.08447	0.476613	0.565907
ADD2 ENSG00000075340	0.467457	0.692951	0.646062	1.37698	1.00977	0.983432	0.767434	1.15431
ADD3 ENSG00000148700	0.485375	0.716111	0.55933	1.08263	1.2018	0.974036	1.60002	0.965807
ADGB ENSG00000118492	0.891536	1.23814	1.25722	1.06939	1.23373	0.671939	0.790356	0.972207
ADGRA1 ENSG00000197177	0.694839	0.534277	1.50592	0.432214	0.569516	1.43104	0.552641	0.627352
ADGRA2 ENSG00000020181	0.792627	0.787001	1.04757	1.16317	0.766166	1.04536	0.755471	0.445855
ADGRA3 ENSG00000152990	0.745312	1.79429	1.29364	0.540643	0.629159	1.08579	0.815367	0.667952
ADGRB1 ENSG00000181790	1.25808	0.887146	0.74168	1.01017	1.43286	0.972078	1.18706	0.886301
ADGRB2 ENSG00000121753	0.761506	0.568313	0.997613	0.734699	1.42137	0.973243	0.895434	1.12317
ADGRB3 ENSG00000135298	0.583104	1.20845	0.752546	0.814411	0.727306	1.1326	0.546401	0.842608
ADGRD1 ENSG00000111452	0.803019	1.41904	0.452478	0.858401	1.10218	0.611346	1.2066	1.15129
ADGRD2 ENSG00000180264	0.91992	0.91198	0.8684	1.23181	0.768213	1.07307	0.762871	0.913785
ADGRE1 ENSG00000174837	0.633733	1.53958	0.549747	0.715233	1.621	0.409584	0.920831	1.31183
ADGRE2 ENSG00000127507	0.764125	0.957888	1.15664	1.49037	0.909893	1.04678	1.12411	0.910889
ADGRE3 ENSG00000131355	1.28639	0.780133	0.661642	0.742397	0.800092	1.07899	0.573305	1.01523
ADGRE5 ENSG00000123146	0.936113	0.5778	1.38817	1.06376	0.845701	1.18574	1.54866	1.03056
ADGRF1 ENSG00000153292	0.647986	0.330987	1.27328	1.49862	0.735509	1.0009	0.831701	0.897725
ADGRF2 ENSG00000164393	1.05605	0.654062	1.02209	0.811191	0.530515	0.85054	1.07205	0.953893
ADGRF3 ENSG00000173567	1.19616	1.32552	0.436235	0.46851	1.13085	1.08624	1.16967	0.549774
ADGRF4 ENSG00000153294	1.30445	1.54484	0.738505	0.831026	0.921472	0.414014	0.408066	0.379736
ADGRF5 ENSG00000069122	1.01925	1.14927	1.04621	0.587012	1.96377	1.16053	1.84798	0.621066
ADGRG1 ENSG00000205336	0.857193	1.49295	1.0996	0.529218	1.38693	0.667193	1.46924	1.35834
ADGRG2 ENSG00000173698	0.765752	1.26942	0.506195	1.01183	1.01036	1.23126	1.31962	1.03019
ADGRG3 ENSG00000182885	0.783564	0.870381	0.647064	0.893441	0.724789	1.64173	1.36417	0.710087
ADGRG4 ENSG00000156920	0.844276	1.16641	0.884489	0.811188	1.04636	0.853267	1.32182	1.58836
ADGRG5 ENSG00000159618	1.02155	0.80128	1.72575	1.30272	0.794264	0.627961	0.967241	1.3425
ADGRG6 ENSG00000112414	0.517643	0.688472	0.691793	0.872608	0.421084	0.656704	0.314541	1.56839
ADGRL1 ENSG00000072071	0.484301	1.04218	0.685657	0.865178	0.897397	1.09209	0.746768	0.437673
ADGRL2 ENSG00000117114	0.587693	0.882024	0.460554	1.16032	1.1275	1.10827	1.15786	0.770363
ADGRL3 ENSG00000150471	0.665815	0.663984	0.653187	1.03625	0.602466	0.391144	0.784251	0.666189
ADGRL4 ENSG00000162618	0.899279	0.806958	0.479655	0.96723	1.0396	0.6833	0.750959	1.09761
ADGRV1 ENSG00000164199	1.22249	0.930139	0.925564	0.848639	0.861613	1.28156	1.31473	1.07248
ADH1B ENSG00000196616	0.58026	0.711478	1.57745	1.3493	0.923678	0.851877	1.27918	0.734813
ADH1C ENSG00000248144	1.3618	0.936629	1.06289	0.968902	1.57639	0.796618	0.914792	1.31667
ADH4 ENSG00000198099	0.929218	0.953138	0.667759	0.604986	0.188307	0.674796	0.742955	0.869029
ADH5 ENSG00000197894	1.05404	0.749617	0.834751	0.943256	0.635894	0.831211	1.1756	1.20257
ADH6 ENSG00000172955	1.20283	0.687704	0.839952	1.75407	1.33154	0.606737	1.41223	0.85176
ADH7 ENSG00000196344	0.853305	0.694551	0.724931	1.21998	0.507952	1.16799	0.652447	0.74892
ADHFE1 ENSG00000147576	1.76936	0.800471	0.940889	1.07834	1.07247	0.799321	1.33848	0.355112
ADI1 ENSG00000182551	0.895782	0.660195	0.641475	1.4246	0.908552	1.21426	0.740873	0.639843
ADIPOQ ENSG00000181092	0.304933	0.515908	1.10032	0.43704	0.894123	1.36951	1.31093	0.776711
ADIPOR1 ENSG00000159346	0.56627	1.67951	0.59457	1.062	0.901945	0.590767	0.857727	1.17777
ADIPOR2 ENSG00000006831	0.56587	1.30333	0.808057	0.91211	0.838402	0.829922	0.268394	1.16997
ADIRF ENSG00000148671	1.34379	1.08097	0.705685	0.571889	0.821899	0.75939	0.995181	0.806337
ADK ENSG00000156110	0.487635	0.650285	0.763789	0.822181	0.550171	0.817197	0.510741	1.43969
ADM ENSG00000148926	1.32823	0.596331	0.964834	0.500927	0.755724	1.41988	1.17629	0.852447
ADM2 ENSG00000128165	1.12955	1.8066	1.22264	0.956202	0.723313	1.35574	0.334028	1.27561
ADM5 ENSG00000224420	1.39698	0.599143	1.3184	0.99365	1.61133	0.738172	0.996027	0.917447
ADNP ENSG00000101126	0.70526	1.26365	1.66647	0.71071	0.775224	0.398066	0.490923	1.01791
ADNP2 ENSG00000101544	0.333379	1.33965	1.46443	0.348598	0.608737	1.63609	0.913115	1.84615
ADO ENSG00000181915	0.808417	1.28381	1.19216	0.773534	0.580518	1.11512	0.803035	0.877306
ADORA1 ENSG00000163485	0.581158	1.14706	0.769644	0.696108	0.575211	1.42784	1.06184	1.76658
ADORA2B ENSG00000170425	0.809097	0.570585	1.27432	2.0107	0.687064	1.1878	1.10171	0.8293
ADORA3 ENSG00000282608	0.684305	0.919532	0.458635	1.21321	0.635886	0.513839	0.703934	0.58093
ADPGK ENSG00000159322	0.546704	1.05367	0.607803	0.727017	0.674829	1.1197	1.30205	0.53105
ADPRH ENSG00000144843	0.753598	1.11521	1.41255	1.63362	0.509425	0.956468	0.706	0.949476
ADPRHL1 ENSG00000153531	1.37575	0.825465	0.814405	1.51341	1.03606	0.449303	0.56503	1.08214
ADPRHL2 ENSG00000116863	0.787062	1.12345	0.690974	0.900895	0.596132	0.918079	1.10689	1.07451
ADPRM ENSG00000170222	1.04711	1.16136	0.880893	1.21329	0.792671	0.923637	0.898327	0.774476
ADRA1A ENSG00000120907	1.08762	0.968446	1.12096	0.7491	0.639574	0.808484	1.00328	0.56264
ADRA1B ENSG00000170214	0.62662	0.988558	0.719988	0.640984	0.294461	1.60302	1.50786	0.717718
ADRA1D ENSG00000171873	0.469868	0.807493	0.958151	0.568153	0.969285	0.54294	0.807186	0.369349
ADRA2A ENSG00000150594	0.923367	1.42864	0.887371	0.824273	0.645366	1.03239	1.39883	0.945452
ADRA2B ENSG00000274286	1.1812	0.58813	1.01581	0.508419	1.10105	1.02235	0.545124	0.568889
ADRA2C ENSG00000184160	1.0063	0.795251	1.08154	1.12258	0.76149	0.921618	0.694941	1.00701
ADRB1 ENSG00000043591	0.661618	0.724171	0.401658	1.63992	0.763633	1.1526	0.435843	1.12632
ADRB2 ENSG00000169252	0.762218	0.435072	1.16693	1.25705	1.17857	0.906775	0.644656	0.339373
ADRB3 ENSG00000188778	1.16451	0.437642	1.00948	0.791458	1.20621	0.426173	0.5267	1.81312
ADRM1 ENSG00000130706	0.737795	0.467393	0.927433	1.03168	0.701228	1.17192	0.917203	0.765532
ADSL ENSG00000239900	0.538026	0.973632	1.47952	1.45447	1.44604	0.687347	0.979803	1.37366
ADSS ENSG00000035687	0.792416	0.70786	0.931123	0.592762	1.40956	0.982749	0.33776	0.512818
ADSSL1 ENSG00000185100	0.465043	0.947897	1.5484	0.553308	1.35763	0.870548	1.13799	0.64793
ADTRP ENSG00000111863	0.806448	0.527135	0.601767	0.417162	1.0252	0.455953	1.42124	0.907888
AEBP1 ENSG00000106624	1.14985	0.87509	1.11844	0.764607	1.36621	1.19143	0.832731	0.511477
AEBP2 ENSG00000139154	0.778319	0.884047	1.44282	1.35663	0.773617	1.02229	0.590639	1.27003
AEN ENSG00000181026	0.82611	1.10495	0.398621	0.969012	0.850979	1.21072	0.730281	0.843478
AES ENSG00000104964	0.734991	0.717104	0.764104	0.9089	1.20358	1.5749	0.457501	0.820438
AF011889.5 ENSG00000241489	0.530078	0.378408	1.18078	0.778969	0.654222	1.78414	1.12371	1.02321
AF111168.1 ENSG00000280308	0.888014	0.592884	0.32408	0.954172	0.505918	1.22561	1.41619	0.676622
AFAP1 ENSG00000196526	1.63227	0.373459	0.84779	0.809339	1.87457	0.86352	0.6228	1.11868
AFAP1L1 ENSG00000157510	0.770255	1.25596	0.586352	0.922556	0.810659	0.472598	0.649947	0.981737
AFAP1L2 ENSG00000169129	0.920714	1.67399	1.44436	0.940634	0.349703	0.726826	0.820882	1.1031
AFF1 ENSG00000172493	1.10541	0.651171	1.41593	1.2931	1.1296	0.958917	1.17527	0.67724
AFF2 ENSG00000155966	0.906453	1.00377	0.892976	0.67183	1.95415	0.744001	0.665068	0.495572
AFF3 ENSG00000144218	0.539314	1.25076	1.05834	0.556799	1.4779	0.78008	0.919843	0.479017
AFF4 ENSG00000072364	0.462641	0.639091	0.568859	1.51015	0.65338	0.7298	1.13236	1.04185
AFG3L2 ENSG00000141385	0.960629	1.47816	0.897577	0.602194	0.861316	0.420529	1.13468	0.358446
AFM ENSG00000079557	0.739279	1.13177	1.10773	0.831744	0.727314	0.464867	0.620284	0.477464
AFMID ENSG00000183077	0.9255	1.3528	0.550359	1.19647	0.252614	0.700879	0.602377	0.605546
AFP ENSG00000081051	1.14299	0.686266	1.20565	0.963745	0.89779	0.694229	0.642179	0.312377
AFTPH ENSG00000119844	0.53556	0.851281	1.23598	0.919675	0.646015	0.950681	0.763233	0.659402
AGA ENSG00000038002	0.715724	0.501156	1.24134	0.578044	2.15035	0.513614	0.431481	0.655914
AGAP1 ENSG00000157985	1.04361	0.736474	0.738925	1.31008	1.13167	0.611238	1.20572	0.781968
AGAP14P ENSG00000279058	0.967673	1.22205	1.36593	0.438473	1.32601	1.15572	0.455665	0.700441
AGAP2 ENSG00000135439	1.40893	0.804717	1.31471	1.38112	0.824889	1.06175	0.830843	0.848512
AGAP3 ENSG00000133612	1.04463	1.13992	0.639238	1.09147	0.663689	1.39774	0.785246	1.60299
AGAP4 ENSG00000188234	1.01172	0.643834	0.685171	0.665347	1.2017	1.56199	1.05181	0.617061
AGAP5 ENSG00000172650	0.907803	0.712889	0.771942	1.20596	1.20658	1.19693	1.02212	0.660679
AGAP6 ENSG00000204149	0.522867	1.78053	1.18054	0.502178	1.11274	0.820652	0.95127	0.68573
AGAP9 ENSG00000204172	1.20013	1.00661	0.325257	1.23731	1.9966	0.269484	0.884929	1.48038
AGBL1 ENSG00000273540	1.14363	0.882223	0.893891	0.822057	1.60656	1.1466	1.1881	0.354359
AGBL2 ENSG00000165923	1.05025	0.375871	1.01749	0.817406	0.846366	0.603566	0.892477	0.678766
AGBL3 ENSG00000146856	1.13195	0.454027	0.449334	1.01202	0.51812	0.488975	0.848331	1.29972
AGBL4 ENSG00000186094	0.706968	0.568509	1.16762	1.03787	1.22592	1.17834	0.634031	1.25477
AGBL5 ENSG00000084693	1.44078	0.475465	0.220495	1.31762	0.993467	1.83867	0.488142	0.547264
AGER ENSG00000204305	1.15272	0.734293	1.0447	0.85616	1.23869	0.465219	0.836941	0.600136
AGFG1 ENSG00000173744	0.903758	0.962233	0.487658	0.407512	0.741261	0.690704	0.759901	0.966812
AGFG2 ENSG00000106351	0.597278	1.57522	1.51912	0.313791	0.658894	0.740978	1.24491	1.24602
AGGF1 ENSG00000164252	1.10976	1.46124	0.598073	1.26831	0.880462	1.16292	0.622745	0.987472
AGK ENSG00000006530	0.855806	1.3181	0.61399	0.774263	1.0094	1.18404	0.592052	0.528897
AGL ENSG00000162688	1.40125	0.844056	0.867051	0.908377	0.400922	0.567997	0.598219	0.697906
AGMAT ENSG00000116771	0.629416	0.689365	0.65383	0.645582	1.1928	1.4055	0.632913	1.60532
AGMO ENSG00000187546	0.49706	0.833484	0.982498	1.09999	0.619354	0.511952	0.392737	0.416462
AGO1 ENSG00000092847	0.740332	0.738056	0.791052	0.778703	0.821192	0.847998	0.583286	1.52051
AGO2 ENSG00000123908	1.20737	1.00211	1.65711	1.015	0.57585	0.66029	0.550055	0.672742
AGO3 ENSG00000126070	1.15473	0.935087	1.05689	1.38847	0.60241	0.709994	0.721409	0.745219
AGO4 ENSG00000134698	0.419198	0.856862	1.30167	0.513602	0.78642	0.77646	1.19253	1.4079
AGPAT1 ENSG00000204310	0.787966	0.842375	0.794092	1.1313	1.34109	1.34685	1.54993	0.775225
AGPAT2 ENSG00000169692	0.625928	1.03458	0.951471	0.915822	0.822904	0.685109	0.292992	1.39155
AGPAT3 ENSG00000160216	1.40707	0.838057	1.1366	1.05297	0.604797	0.82725	0.771143	1.04347
AGPAT4 ENSG00000026652	0.539291	0.932106	1.07177	0.758429	0.415952	0.759051	1.10425	1.45094
AGPAT5 ENSG00000155189	0.935483	0.774531	1.20364	1.61259	1.05356	1.04315	0.536674	0.75533
AGPS ENSG00000018510	0.689113	1.6504	0.784833	0.814744	0.858172	1.39789	0.907802	0.789469
AGR2 ENSG00000106541	0.926678	0.585434	0.900855	0.982911	1.68969	0.985533	0.938748	0.874069
AGR3 ENSG00000173467	0.556741	1.39109	0.467597	1.00522	1.53884	1.06335	0.543463	0.708585
AGRN ENSG00000188157	0.902021	0.690195	1.01418	0.631879	1.30168	0.981581	1.50989	0.45569
AGT ENSG00000135744	0.536177	0.397646	1.20551	0.910868	0.73528	0.657865	1.04138	0.655681
AGTPBP1 ENSG00000135049	0.715391	0.824357	1.16673	1.31708	1.26038	0.642291	0.729211	0.972531
AGTR1 ENSG00000144891	0.842636	0.916435	0.981027	1.37308	1.07905	1.47858	0.888435	1.69323
AGTRAP ENSG00000177674	0.808216	0.966712	0.786463	0.518328	0.388061	0.659302	1.11209	0.54511
AHCTF1 ENSG00000153207	1.59584	1.53288	0.887081	1.40172	0.514158	0.735231	0.814512	0.774107
AHCY ENSG00000101444	1.49858	0.791456	0.843916	1.03428	1.21798	0.926151	1.44119	0.891037
AHCYL1 ENSG00000168710	0.698625	1.35925	0.924315	1.5318	0.992958	1.18618	0.512339	1.13039
AHCYL2 ENSG00000158467	0.342661	0.726275	1.00472	0.715284	0.776607	0.929026	0.684254	0.76751
AHDC1 ENSG00000126705	1.55351	1.00878	0.48144	0.622705	1.15062	0.63027	1.25361	0.500074
AHI1 ENSG00000135541	0.775894	1.00176	1.20987	0.680669	1.10587	1.03277	0.579893	0.756022
AHNAK ENSG00000124942	1.18283	0.771113	1.79657	1.11783	0.769453	0.653825	0.797932	0.845276
AHNAK2 ENSG00000185567	1.68526	0.824877	1.35498	0.998058	1.00014	0.715167	0.836681	0.627579
AHR ENSG00000106546	1.58293	1.34163	0.66307	0.321153	1.21657	0.664785	0.694024	0.703063
AHRR ENSG00000063438	0.896427	1.08211	0.797575	0.417178	0.456692	0.733642	0.654587	0.980228
AHSA1 ENSG00000100591	1.65675	1.01127	0.93274	0.784637	0.979531	0.694497	1.0101	1.1646
AHSA2 ENSG00000173209	0.736806	0.533769	1.3575	1.13839	1.81849	1.17941	1.27405	0.77847
AHSG ENSG00000145192	0.351364	1.20414	0.640226	0.403935	0.627985	0.676963	0.391209	0.329826
AIDA ENSG00000186063	0.777737	0.557517	0.431316	1.18311	0.471445	0.814467	0.802227	0.414854
AIF1 ENSG00000204472	0.979955	0.345599	1.06188	0.389702	0.675564	0.671407	0.672151	0.740815
AIF1L ENSG00000126878	0.942309	0.848765	1.20398	1.26481	0.670469	0.550807	0.718112	1.51911
AIFM1 ENSG00000156709	1.67043	1.03364	0.66736	0.667628	1.00375	0.836077	1.10475	0.53908
AIFM2 ENSG00000042286	1.42258	1.47975	0.656018	1.46843	0.568195	0.985391	0.747686	0.747678
AIFM3 ENSG00000183773	0.946677	0.690851	0.903811	0.802858	0.931165	0.946571	1.17888	0.779803
AIG1 ENSG00000146416	0.531625	1.34531	0.813704	0.877668	2.16155	0.639365	1.00785	1.19574
AIM1 ENSG00000112297	0.663723	0.473999	0.693996	1.15499	1.19622	0.859715	0.594123	0.548055
AIM1L ENSG00000176092	0.961141	0.682995	0.997786	1.35097	0.654434	0.889565	0.697921	0.971033
AIM2 ENSG00000163568	1.3686	1.14518	0.758313	1.09282	1.00836	0.395828	0.455769	0.767022
AIMP1 ENSG00000164022	0.848806	0.480133	0.743576	0.734523	0.788481	0.971964	0.965248	1.70129
AIMP2 ENSG00000106305	0.611963	0.735674	0.595191	0.562015	1.48891	0.661878	0.921925	0.698376
AIP ENSG00000110711	0.668925	1.14145	0.595537	1.04794	0.486244	1.2667	1.28017	0.947305
AIPL1 ENSG00000129221	1.02176	0.779314	0.584363	1.07195	0.883286	0.825217	0.774179	0.985725
AIRE ENSG00000160224	0.708269	0.395935	0.719126	0.56609	0.429078	1.3259	0.610606	0.600767
AJ239318.1 ENSG00000280108	0.624083	0.715369	1.32434	0.650482	0.305497	0.534782	1.16538	0.408517
AJAP1 ENSG00000196581	0.996298	0.759636	0.481866	0.656494	0.640599	0.858817	1.58559	0.381379
AJUBA ENSG00000129474	0.954279	0.402643	0.39972	1.214	0.789435	0.990163	1.04675	1.41361
AK1 ENSG00000106992	1.3157	0.900931	0.646255	0.739575	1.03997	1.16278	1.25581	0.608015
AK2 ENSG00000004455	0.581596	1.04143	0.5501	0.765686	1.19585	1.23559	0.443761	0.923042
AK3 ENSG00000147853	1.34521	0.981189	1.01041	0.494467	0.882034	1.51543	0.768612	1.01639
AK4 ENSG00000162433	0.773913	0.486274	0.892845	0.881413	1.0664	1.09289	1.09031	0.569601
AK5 ENSG00000154027	0.985592	1.96109	0.886012	0.456016	0.758482	0.414379	0.999857	0.851883
AK6 ENSG00000085231	0.437687	0.502864	0.901242	0.923772	1.23681	0.798689	0.979426	0.708191
AK7 ENSG00000140057	1.53327	0.92928	0.50374	0.602345	0.667997	1.07213	0.904297	1.01622
AK8 ENSG00000165695	0.825367	0.478734	0.300312	0.835638	0.922794	1.04751	0.632246	0.388008
AK9 ENSG00000155085	1.06732	0.911716	1.10335	0.343452	1.18082	1.32211	0.573707	0.933359
AKAP1 ENSG00000121057	1.28119	1.50879	0.918971	0.652713	0.61369	0.797979	0.980434	1.19262
AKAP10 ENSG00000108599	1.2848	0.917534	0.566575	1.07106	0.714617	0.698017	1.03945	0.854296
AKAP11 ENSG00000023516	1.32535	0.610579	1.83021	0.548819	0.903572	0.67015	1.43675	1.11709
AKAP12 ENSG00000131016	1.29177	0.823615	0.509693	0.850374	1.10178	0.925358	1.2811	1.50909
AKAP13 ENSG00000170776	0.755487	0.790917	0.595608	0.858699	0.909224	1.32285	1.3387	0.55854
AKAP14 ENSG00000186471	0.923922	0.456939	0.594262	0.480595	1.29461	1.13001	0.651145	0.685439
AKAP17A ENSG00000197976	1.116	1.16133	0.589733	0.823036	0.862002	0.491142	0.58612	1.2406
AKAP3 ENSG00000111254	0.955344	1.39673	1.0679	1.42886	0.666323	1.6486	1.03896	1.03194
AKAP4 ENSG00000147081	1.33674	0.432934	1.721	0.811742	1.25924	0.404435	1.34408	1.32094
AKAP5 ENSG00000179841	1.3185	1.19993	0.871083	0.865636	1.3089	0.714187	0.600595	0.850455
AKAP6 ENSG00000151320	0.550624	0.672746	1.43022	1.36899	1.3251	0.842175	1.16757	0.544963
AKAP7 ENSG00000118507	0.453812	0.932622	0.699614	0.441115	0.777968	0.729475	0.557006	1.16646
AKAP8 ENSG00000105127	1.26277	1.01793	0.665637	1.04573	1.02956	0.746148	1.05663	0.504341
AKAP8L ENSG00000011243	0.952304	0.970752	0.974148	2.01041	0.90768	0.885964	1.26832	0.636027
AKAP9 ENSG00000127914	0.407886	0.948089	1.49832	0.422732	0.878114	0.658352	0.637153	0.76805
AKIP1 ENSG00000166452	1.16114	0.711445	1.15988	0.537904	0.771988	0.343576	0.777212	0.531706
AKIRIN1 ENSG00000174574	0.900319	1.32929	0.802434	1.50213	0.829092	1.38339	0.63093	0.408512
AKIRIN2 ENSG00000135334	0.885722	1.42962	1.23927	0.915647	0.915223	0.856428	0.562231	0.892673
AKNA ENSG00000106948	1.63424	0.334201	0.911312	0.694909	0.504628	1.7227	1.39568	1.95912
AKNAD1 ENSG00000162641	0.762705	1.13355	0.703424	0.590592	1.32371	1.20036	0.924116	0.657536
AKR1A1 ENSG00000117448	1.27261	0.658926	0.356149	0.865392	0.660692	1.17487	0.906051	0.532323
AKR1B1 ENSG00000085662	0.678579	0.528499	1.58479	0.754026	0.96608	1.53772	0.694078	0.760938
AKR1B15 ENSG00000227471	1.06576	1.07517	0.49805	0.538533	1.04114	0.615198	0.631367	0.300612
AKR1C1 ENSG00000187134	0.794401	0.850475	0.943481	1.3994	0.597398	0.756378	1.41821	1.07639
AKR1C2 ENSG00000151632	0.578734	1.45267	0.866011	1.14961	0.381288	1.15307	0.730771	0.880216
AKR1C3 ENSG00000196139	0.944784	1.07513	1.34225	0.706968	0.703028	0.634289	1.11373	0.700488
AKR1D1 ENSG00000122787	0.917798	0.554824	0.74906	1.44351	0.909834	1.05898	0.750538	1.04055
AKR1E2 ENSG00000165568	0.569749	0.701655	0.537329	0.836105	1.19604	0.440915	1.22061	1.11353
AKR7A2 ENSG00000053371	0.768279	1.28949	0.919788	0.522913	1.14531	0.944126	0.830204	1.05751
AKR7A3 ENSG00000162482	0.75306	1.09	0.635597	0.937181	1.74122	0.467528	0.478432	1.33581
AKR7L ENSG00000211454	0.961939	0.479447	0.307168	0.648417	1.13498	1.25576	1.27063	0.558471
AKT1 ENSG00000142208	0.530147	0.738121	0.611962	1.06728	1.66485	0.665204	0.672455	1.3954
AKT1S1 ENSG00000204673	0.93139	0.524606	0.992037	0.52097	0.578421	0.61236	1.0933	0.68152
AKT2 ENSG00000105221	0.740681	1.46121	0.660094	0.776675	1.06977	1.21976	0.682784	0.970862
AKT3 ENSG00000117020	0.984618	0.897719	1.27978	0.806916	1.09535	0.49067	1.72187	1.12985
AKTIP ENSG00000166971	1.14536	1.15372	1.02285	1.19223	0.766906	0.762335	2.00891	0.937247
AL023806.1 ENSG00000280184	0.911732	0.628363	0.516061	1.35692	1.36102	0.980132	1.82777	0.612634
AL049794.1 ENSG00000280240	1.70242	0.964565	1.00585	0.698776	0.567254	0.840574	0.647052	0.524035
AL133475.1 ENSG00000281602	1.02574	1.09562	0.607543	1.17047	1.34014	0.481716	0.373385	0.949266
AL354828.1 ENSG00000279282	1.02961	0.84411	1.04911	0.773281	0.698632	0.694251	0.411559	0.816166
AL354828.2 ENSG00000280175	0.805161	0.607991	1.1334	0.798884	0.575377	0.695277	0.769611	0.890959
AL356053.1 ENSG00000150076	0.916585	0.364896	0.930232	1.01655	1.28327	0.992574	0.421135	1.08279
AL356585.1 ENSG00000279081	0.60341	0.523154	0.582637	0.348851	1.14545	0.645559	0.250755	1.03112
AL358852.1 ENSG00000278899	0.504063	0.755384	0.525802	0.812086	0.835755	0.492697	0.93147	1.08583
AL365181.1 ENSG00000280316	1.14641	0.741546	0.630598	1.44524	1.2535	1.21638	1.34295	1.33659
AL513523.2 ENSG00000279767	0.79852	1.21804	0.527698	0.586649	0.798965	1.15728	1.23257	0.634229
AL589743.1 ENSG00000279508	0.734285	1.91184	0.353983	1.05781	0.91764	0.456716	0.918616	0.884066
ALAD ENSG00000148218	2.13491	0.536412	1.41267	1.0753	1.39758	1.18558	1.1352	0.609202
ALAS1 ENSG00000023330	0.502261	0.602972	1.73873	0.56159	1.31959	0.669252	1.54514	1.5019
ALAS2 ENSG00000158578	0.536626	1.44207	0.710939	0.849983	1.3175	0.514325	0.818527	1.60628
ALB ENSG00000163631	1.06617	0.461166	0.745695	0.524703	0.614034	0.874979	1.56352	0.987493
ALCAM ENSG00000170017	0.919385	0.880912	1.62861	0.757742	0.808442	0.794188	0.720875	0.762682
ALDH16A1 ENSG00000161618	1.10193	1.31808	0.631279	0.494002	0.975772	0.802414	0.598983	1.56838
ALDH18A1 ENSG00000059573	1.33994	0.982026	0.492055	1.30596	1.12456	0.721346	1.15413	0.531492
ALDH1A1 ENSG00000165092	1.47862	0.446224	1.14982	0.512968	1.03815	1.00465	1.60081	0.655352
ALDH1A2 ENSG00000128918	0.765118	1.30187	0.624536	0.379007	1.11062	0.386497	0.352092	0.635942
ALDH1A3 ENSG00000184254	0.989601	1.65511	0.749126	0.491137	0.681242	0.802752	1.11021	0.411454
ALDH1B1 ENSG00000137124	0.585278	0.941562	1.41943	0.664758	0.505144	1.00056	0.744036	0.510086
ALDH1L1 ENSG00000144908	0.591187	1.04264	0.855575	0.672567	0.888078	1.7464	1.08969	0.390016
ALDH1L2 ENSG00000136010	0.479482	0.898669	0.459198	0.476649	0.770923	0.544392	1.44194	0.813324
ALDH3A1 ENSG00000108602	0.62179	0.347435	0.903206	0.724221	1.22239	0.673985	1.46829	1.0379
ALDH3A2 ENSG00000072210	0.98307	0.608318	0.964352	0.822825	0.78272	0.830934	0.613027	0.472182
ALDH3B1 ENSG00000006534	0.714965	0.668671	1.18593	1.67209	1.39721	1.45942	1.30133	0.611255
ALDH3B2 ENSG00000132746	1.04564	0.91406	1.09056	1.0134	0.959512	0.766631	0.66692	0.903901
ALDH4A1 ENSG00000159423	0.901121	1.28579	0.782691	1.44031	1.48884	1.01587	0.723216	0.976459
ALDH5A1 ENSG00000112294	0.736851	0.837361	0.955298	0.689889	0.69749	0.554987	0.801503	1.66066
ALDH6A1 ENSG00000119711	1.26156	0.756762	0.788129	0.681576	0.977471	0.800979	0.584753	0.558143
ALDH7A1 ENSG00000164904	1.24709	0.823433	0.787024	0.540045	0.924248	1.56295	0.721748	0.847855
ALDH8A1 ENSG00000118514	0.625342	1.02407	0.716934	0.363547	1.18413	1.01062	0.563994	1.30946
ALDH9A1 ENSG00000143149	0.147714	1.28928	0.693891	0.716114	0.998596	0.544398	0.471436	1.28447
ALDOA ENSG00000149925	0.802415	1.15379	0.30103	1.07056	0.726058	1.34685	1.2506	0.587859
ALDOC ENSG00000109107	1.91213	0.668469	0.684323	1.10875	1.25318	0.931218	0.596072	0.702793
ALG1 ENSG00000033011	0.811438	0.701342	1.25678	1.03028	1.42035	0.991248	0.823003	1.08658
ALG10 ENSG00000139133	0.785277	0.956438	1.11903	0.67147	1.29393	1.12003	1.0024	1.05413
ALG10B ENSG00000175548	1.38229	1.0299	1.86179	0.92395	1.49274	0.683647	0.860602	1.03306
ALG11 ENSG00000253710	0.808085	0.76525	1.05863	0.812281	0.603154	1.14022	0.639553	0.484576
ALG12 ENSG00000182858	1.09691	0.489975	1.25177	1.67315	1.66493	0.920191	1.19764	1.2612
ALG13 ENSG00000101901	1.06145	0.781654	1.24819	1.35524	1.2981	1.36494	0.75062	0.732549
ALG14 ENSG00000172339	0.796888	0.589994	0.991849	0.984787	0.515137	1.12089	1.13591	0.698981
ALG1L ENSG00000189366	0.643973	1.04104	0.605227	1.0205	0.648422	1.02837	0.675079	1.51113
ALG1L2 ENSG00000251287	0.644135	0.668447	0.627793	1.3271	0.968237	1.37402	0.995877	0.674738
ALG2 ENSG00000119523	0.765036	0.408171	1.27758	0.814614	0.94763	0.443375	1.24532	0.860517
ALG3 ENSG00000214160	0.900527	1.16296	0.561406	1.14777	1.29426	0.583025	0.60306	0.511548
ALG5 ENSG00000120697	0.612093	0.414202	0.958314	1.68823	0.436659	0.918828	0.571961	0.982268
ALG6 ENSG00000088035	0.504261	1.35278	1.01502	0.539308	0.540141	0.651891	0.704964	0.524135
ALG8 ENSG00000159063	1.01548	1.03449	0.480919	0.747179	0.777782	1.68812	0.408469	1.64002
ALG9 ENSG00000086848	1.2015	0.578562	0.701998	0.511278	2.15673	0.721283	0.806621	0.902122
ALK ENSG00000171094	1.07566	0.404327	0.310236	0.921017	0.93439	1.41715	0.788659	0.686797
ALKBH1 ENSG00000100601	1.06788	1.24705	1.34032	0.500177	1.09885	0.953553	1.07515	0.961821
ALKBH2 ENSG00000189046	0.628504	1.63095	1.25803	0.781031	0.343805	1.05517	0.749927	0.464264
ALKBH3 ENSG00000166199	0.551629	1.13841	0.789037	0.689771	0.909419	0.627545	1.04621	0.506392
ALKBH4 ENSG00000160993	0.79704	1.47976	0.59835	1.29526	0.83587	2.18531	0.792949	0.828772
ALKBH5 ENSG00000091542	0.863514	0.378796	0.546151	0.869744	0.671805	0.938542	1.11329	0.836481
ALKBH6 ENSG00000239382	0.609131	0.804469	1.19619	0.777816	1.33412	1.10784	1.10626	0.788813
ALKBH7 ENSG00000125652	0.73705	0.439773	1.61203	0.74772	1.40944	0.761583	1.48862	1.73551
ALKBH8 ENSG00000137760	1.07809	1.13843	1.0104	0.750556	0.89028	0.695859	1.84532	0.753496
ALLC ENSG00000151360	0.645493	0.970603	1.04712	1.04706	1.09025	0.690194	0.63268	0.647139
ALMS1 ENSG00000116127	0.673737	1.18273	1.04141	0.91936	0.831792	1.36854	1.40243	0.990749
ALOX12 ENSG00000108839	0.646424	0.457217	1.34411	0.848238	0.795382	0.833202	1.15499	0.832525
ALOX12B ENSG00000179477	0.636438	0.771737	0.657005	1.39335	0.565916	0.602006	1.73712	0.87064
ALOX15 ENSG00000161905	0.383695	0.55461	0.845494	1.21101	0.642998	0.972875	0.674945	0.881551
ALOX15B ENSG00000179593	1.0559	1.08587	0.788771	0.633193	0.635834	0.838447	1.88027	1.11656
ALOX5 ENSG00000012779	0.428302	1.0989	1.10662	0.608909	0.901437	0.508993	0.876491	0.754259
ALOX5AP ENSG00000132965	1.61317	1.42447	0.772077	0.846008	1.09994	0.784562	0.523772	0.805975
ALPK1 ENSG00000073331	0.563979	0.822101	0.744034	1.31713	1.18951	0.714921	0.484893	1.39985
ALPK2 ENSG00000198796	0.850647	1.37764	0.251706	0.775047	2.05106	1.42024	1.21733	0.769706
ALPK3 ENSG00000136383	1.22225	0.478861	0.536709	1.10545	0.785532	0.468368	1.12348	1.16973
ALPL ENSG00000162551	0.650171	0.612309	1.26369	0.307581	1.08899	0.774512	0.913393	1.19068
ALPP ENSG00000163283	1.0121	0.632515	0.704648	0.273148	0.404151	1.14437	1.22849	0.685258
ALS2 ENSG00000003393	0.909802	0.726184	1.00311	1.04428	0.781907	0.96147	1.0151	0.735994
ALS2CL ENSG00000178038	0.483283	1.17392	0.692813	1.23922	0.38736	0.906347	1.28273	0.975559
ALS2CR11 ENSG00000155754	0.712473	0.880647	0.758905	1.32243	0.892318	1.07469	0.741439	0.865009
ALS2CR12 ENSG00000155749	0.525283	1.02819	1.1234	0.64355	1.03347	0.593601	1.55635	1.25813
ALX3 ENSG00000156150	1.85673	0.680759	1.38218	0.76052	1.01304	0.497713	1.33834	0.980661
ALYREF ENSG00000183684	0.752947	0.70783	1.0776	1.25756	0.723053	1.0207	0.661197	0.721775
AMACR ENSG00000242110	0.532824	1.03698	0.592477	1.33763	0.523975	0.765729	1.00971	1.11729
AMBN ENSG00000178522	0.860504	1.55287	0.631233	1.01235	0.346871	1.2023	1.17751	0.613762
AMBP ENSG00000106927	0.694633	0.950393	1.17195	0.529157	0.623446	0.681939	1.04736	0.413284
AMBRA1 ENSG00000110497	1.00831	1.04187	0.560622	0.517172	1.19643	0.81097	0.679906	0.604769
AMD1 ENSG00000123505	1.28213	0.669857	1.38669	0.952592	1.20055	1.10941	1.44486	1.13835
AMDHD1 ENSG00000139344	0.898538	1.35114	0.668874	0.453269	0.688963	0.464415	1.13068	1.68932
AMDHD2 ENSG00000162066	1.04962	0.902608	1.40615	1.00336	0.981007	0.465658	1.58402	0.894726
AMELX ENSG00000125363	0.810334	0.673719	0.820957	0.919717	1.75836	1.27369	0.925851	0.534542
AMER1 ENSG00000184675	1.35302	1.39101	1.07787	1.22749	0.568649	0.60224	0.612461	1.06397
AMER2 ENSG00000165566	1.34253	0.860999	1.48938	0.417053	0.749887	1.3581	0.587732	0.466989
AMFR ENSG00000159461	1.10561	1.2897	0.984582	0.527832	1.71878	0.673541	0.791308	0.510925
AMH ENSG00000104899	1.28695	1.26371	0.608649	0.939616	0.314251	0.930234	1.18877	0.811485
AMHR2 ENSG00000135409	1.055	0.932113	0.585664	0.289555	1.0999	0.604782	0.804772	0.350485
AMIGO1 ENSG00000181754	0.892175	1.94088	0.782538	0.652396	0.392938	1.39651	1.34919	0.791945
AMIGO2 ENSG00000139211	1.82004	0.647065	0.825567	0.918226	0.398629	0.755138	0.510244	0.721063
AMIGO3 ENSG00000176020	0.642531	0.821651	0.750968	0.534698	0.708004	0.903713	0.840908	0.729217
AMMECR1 ENSG00000101935	0.843805	1.07699	0.662273	1.37729	1.3121	0.349499	0.916265	0.609045
AMMECR1L ENSG00000144233	0.80898	1.21754	1.28226	0.690892	0.630479	0.567132	0.952442	1.82297
AMN ENSG00000166126	0.421886	0.521766	1.03205	1.28632	0.942567	0.788523	1.7129	1.638
AMN1 ENSG00000151743	0.859678	1.48349	1.08583	0.9148	0.785061	0.491751	0.762208	0.55665
AMOT ENSG00000126016	0.813128	1.4199	1.05172	1.06362	0.358432	0.818017	1.30856	1.07712
AMOTL1 ENSG00000166025	0.604127	1.1413	0.513529	1.35354	0.714189	0.943192	0.3961	1.10409
AMOTL2 ENSG00000114019	1.03015	0.85185	1.18043	0.446492	1.03326	0.773203	1.02817	1.37785
AMPD1 ENSG00000116748	0.902895	0.604955	0.645724	0.392621	0.974568	0.903982	0.647463	0.532989
AMPD2 ENSG00000116337	0.329003	0.678751	0.857448	0.779652	1.34454	1.42944	1.11155	0.990198
AMPD3 ENSG00000133805	1.08924	0.681583	0.883361	0.794609	0.863962	1.25274	1.42795	0.578141
AMPH ENSG00000078053	0.658481	0.87677	0.981063	0.696648	0.725628	0.853794	0.582368	0.956407
AMT ENSG00000145020	0.540555	0.958114	1.58995	0.686003	0.656297	1.59821	1.1607	1.23652
AMY1A ENSG00000237763	1.31709	0.460299	0.85877	0.638457	1.25582	1.00767	1.54533	1.25363
AMY1B ENSG00000174876	0.46158	0.523189	0.715727	0.838222	0.734091	1.17365	0.919833	0.618492
AMY1C ENSG00000187733	0.671657	0.782363	0.938686	1.01643	0.516729	1.07265	1.47474	0.902536
AMY2B ENSG00000240038	0.532789	0.839996	1.02666	0.891801	0.891336	0.752813	1.21504	0.964025
AMZ1 ENSG00000174945	0.868583	1.16539	0.431218	0.609567	0.850754	0.603105	1.32043	0.581596
AMZ2 ENSG00000196704	0.790513	1.0198	0.943348	0.374197	1.17872	0.499707	1.03069	1.08006
ANAPC1 ENSG00000153107	1.13845	1.19744	0.600069	0.998174	0.38367	1.11258	1.45747	0.439542
ANAPC10 ENSG00000164162	1.3303	0.449976	0.655453	0.440754	1.31339	1.08794	0.745937	1.26683
ANAPC11 ENSG00000141552	1.11417	0.637398	1.32895	1.05231	0.428461	0.765034	1.14935	1.26279
ANAPC13 ENSG00000129055	0.824722	0.88254	0.760915	0.824859	1.0141	0.858524	0.907316	1.33145
ANAPC15 ENSG00000110200	1.11771	0.415473	0.764018	0.565931	0.765385	0.715384	0.728223	1.51067
ANAPC16 ENSG00000166295	0.709391	1.23486	0.872641	0.719296	0.739995	0.722613	0.633208	1.05614
ANAPC2 ENSG00000176248	0.945926	0.801044	0.632056	0.606785	1.39996	0.981501	0.93001	0.870768
ANAPC4 ENSG00000053900	1.14334	0.738146	1.17117	1.43538	1.1636	0.870531	0.473526	0.489919
ANAPC5 ENSG00000089053	0.638234	0.762452	0.631001	0.755674	0.802159	1.05561	1.00916	1.58766
ANAPC7 ENSG00000196510	1.37627	0.98812	1.51792	0.781057	0.975173	1.14448	0.464256	0.603236
ANG ENSG00000214274	0.665755	0.7685	1.11809	0.936976	1.00558	0.977855	0.835478	0.877872
ANGEL1 ENSG00000013523	1.05501	1.26572	0.988392	0.671398	0.492895	1.37306	0.934013	0.817841
ANGEL2 ENSG00000174606	1.41336	1.32166	1.08202	0.852492	0.547266	0.664344	0.87236	0.514291
ANGPT1 ENSG00000154188	1.11532	0.886977	1.03979	0.936347	0.734864	0.315233	0.876811	0.707056
ANGPT2 ENSG00000091879	0.623537	0.96255	0.791877	0.676726	0.698415	0.500565	0.684443	0.648809
ANGPT4 ENSG00000101280	1.06007	0.683099	1.33892	0.430263	1.03798	0.997064	0.621103	0.960681
ANGPTL1 ENSG00000116194	0.48818	1.15248	0.62592	1.59248	0.821358	0.742757	0.727534	1.4094
ANGPTL2 ENSG00000136859	1.08951	1.56802	0.652653	0.368009	0.951374	0.535201	0.893226	1.02091
ANGPTL3 ENSG00000132855	0.611154	1.04843	1.10428	0.651514	1.28125	0.345508	0.655587	0.41207
ANGPTL4 ENSG00000167772	0.866526	0.934386	0.716266	1.59172	0.832405	0.994126	0.375847	1.0029
ANGPTL6 ENSG00000130812	0.98583	1.227	0.587271	0.680473	0.801373	0.961987	0.649425	0.489633
ANGPTL7 ENSG00000171819	0.778875	1.34529	0.568579	0.625126	0.970007	0.953008	1.15123	1.27777
ANGPTL8 ENSG00000130173	1.20396	0.551171	0.581091	1.29784	0.539309	0.885362	0.446268	1.01056
ANHX ENSG00000227059	0.691491	0.30189	0.394693	0.799983	0.599913	0.832829	1.34834	0.930317
ANK1 ENSG00000029534	1.61636	0.794185	0.903069	0.903833	1.23842	1.51132	1.28461	1.32449
ANK2 ENSG00000145362	1.27441	0.778615	0.710757	0.627902	0.75779	0.748533	1.34463	0.794645
ANK3 ENSG00000151150	0.978106	1.35427	0.499167	0.892428	1.06162	0.856055	0.427362	1.84079
ANKAR ENSG00000151687	0.595709	0.488313	1.56301	1.21017	1.32643	0.357474	1.3877	1.00026
ANKDD1A ENSG00000166839	1.10832	0.932505	0.863667	0.49671	1.00278	0.890252	0.645348	0.627781
ANKDD1B ENSG00000189045	1.68056	0.92614	1.11233	0.94357	0.82217	1.48326	0.483542	0.814804
ANKEF1 ENSG00000132623	1.14287	0.946366	0.961688	0.590703	1.08814	0.643288	0.530857	0.826004
ANKFN1 ENSG00000153930	0.570266	0.660076	0.922864	1.09634	0.495895	0.826746	0.78393	1.18257
ANKFY1 ENSG00000185722	0.692801	0.743191	1.29678	0.752125	0.59774	0.546964	1.35637	0.987225
ANKH ENSG00000154122	1.01676	0.813253	1.24266	1.17411	1.06122	1.39549	0.834565	1.09584
ANKHD1 ENSG00000131503	0.866056	1.92162	0.951906	0.755009	1.41333	1.14188	2.19708	0.566643
ANKHD1-EIF4EBP3 ENSG00000254996	0.743203	0.588879	1.1281	1.13619	1.54497	1.22332	0.783406	1.04849
ANKIB1 ENSG00000001629	0.857612	0.76466	1.14774	1.61005	1.22645	0.97201	0.784577	0.626034
ANKK1 ENSG00000170209	0.522958	0.63608	0.844811	0.675736	0.591876	0.502088	0.915562	0.874582
ANKLE1 ENSG00000160117	1.19566	1.26598	0.388739	1.11365	0.567669	1.50573	0.753516	0.331186
ANKLE2 ENSG00000176915	0.708328	1.30084	0.617789	1.35518	0.812144	0.708665	0.593135	0.543134
ANKMY1 ENSG00000144504	1.17595	1.23382	0.586876	1.05657	0.476444	0.762852	1.02691	0.503218
ANKMY2 ENSG00000106524	0.716506	0.703407	0.820493	0.302316	0.859156	0.689615	1.14098	0.991921
ANKRA2 ENSG00000164331	0.905576	0.929059	0.639848	0.636329	0.997715	0.523412	1.07673	0.857916
ANKRD1 ENSG00000148677	1.18731	0.918791	0.8939	1.11929	0.919306	0.721243	1.60705	0.970499
ANKRD10 ENSG00000088448	0.883335	0.836372	0.646639	0.676567	0.578344	0.345616	0.698898	0.33691
ANKRD11 ENSG00000167522	0.762569	1.3421	1.28681	1.3439	1.37582	0.965141	1.18409	0.692324
ANKRD12 ENSG00000101745	0.739602	1.21735	0.987807	0.719996	1.41748	0.657671	0.525723	0.719703
ANKRD13A ENSG00000076513	0.69935	1.42911	0.792353	0.593562	1.58355	0.644178	0.992788	1.45646
ANKRD13B ENSG00000198720	1.00598	1.02628	0.622302	0.71191	0.953899	0.696115	1.13361	0.835639
ANKRD13C ENSG00000118454	0.382715	1.2122	0.540386	1.51924	1.28197	0.803992	0.60368	1.31839
ANKRD13D ENSG00000172932	0.864293	0.61372	0.862667	0.858467	1.46394	0.939173	1.07119	1.05621
ANKRD16 ENSG00000134461	1.07525	1.86508	0.528177	0.780921	0.608707	1.50253	1.12545	1.13942
ANKRD17 ENSG00000132466	0.498577	0.712763	1.23502	0.804209	0.893745	0.8518	0.952897	0.702259
ANKRD18A ENSG00000180071	0.597907	1.17252	0.678668	0.485892	1.1153	0.87665	1.34424	0.4531
ANKRD18B ENSG00000230453	1.15553	0.651928	0.640595	0.621448	0.307896	0.444436	1.11782	1.05311
ANKRD2 ENSG00000165887	0.963336	0.847005	0.700918	1.03913	0.671875	0.310647	1.44845	1.53386
ANKRD20A1 ENSG00000260691	0.974791	0.50199	1.33041	0.621738	1.10308	0.649472	1.01014	0.701511
ANKRD20A2 ENSG00000183148	1.10778	0.475379	1.03991	0.831402	0.635469	0.399522	0.503622	0.3787
ANKRD20A3 ENSG00000276203	0.704698	0.555358	0.954455	0.996828	0.517713	1.0273	0.514923	0.885444
ANKRD20A4 ENSG00000172014	1.44767	1.55566	0.578537	0.76945	0.709111	1.82494	0.466616	0.566399
ANKRD22 ENSG00000152766	0.968292	0.874775	0.778982	1.38011	0.304715	0.624557	1.27639	0.530139
ANKRD23 ENSG00000163126	0.79626	0.830596	0.843207	1.01699	0.762336	1.2277	0.946843	0.798228
ANKRD24 ENSG00000089847	0.872446	0.741712	0.732147	0.622371	0.780134	0.455157	1.43491	0.612552
ANKRD26 ENSG00000107890	0.801526	1.07447	0.483457	0.768224	0.825975	0.993603	0.719146	1.15673
ANKRD27 ENSG00000105186	0.871824	1.10823	1.56569	1.25804	0.349506	0.354907	1.13766	1.30552
ANKRD28 ENSG00000206560	0.630591	0.742592	1.19164	0.957734	0.894567	1.28912	0.749739	1.18767
ANKRD29 ENSG00000154065	1.25678	0.844169	0.955715	0.454036	1.35419	0.85539	0.52162	0.420441
ANKRD30A ENSG00000148513	0.960224	0.428516	0.757023	1.59255	0.387422	1.13422	0.472601	0.432475
ANKRD30B ENSG00000180777	0.797352	0.748202	0.301692	0.947026	1.10055	0.644474	0.768674	1.12807
ANKRD30BL ENSG00000163046	1.01316	1.33558	0.742022	0.901274	0.754734	0.516355	1.14399	0.965292
ANKRD31 ENSG00000145700	0.410266	0.929886	0.733062	0.702349	0.585682	0.832052	1.4603	0.609131
ANKRD33 ENSG00000167612	0.877465	0.726128	1.36193	1.35667	1.25362	0.591644	1.40125	0.958355
ANKRD33B ENSG00000164236	1.01434	1.12447	0.719454	1.08136	0.808863	0.705217	1.24159	0.780271
ANKRD34A ENSG00000272031	0.720837	0.99119	0.709268	1.1025	0.749381	1.25632	0.724103	0.851593
ANKRD34B ENSG00000189127	0.547712	1.19496	0.54379	0.481021	0.330145	0.950139	0.85767	1.25995
ANKRD35 ENSG00000198483	0.518021	0.987852	1.0076	0.916413	0.473571	0.764468	0.459784	0.345302
ANKRD36 ENSG00000135976	0.930166	0.61809	1.33728	0.698391	1.34265	1.01124	0.960151	1.21632
ANKRD36B ENSG00000196912	1.20342	1.29473	1.79588	0.755919	0.852499	1.03639	1.23166	0.597674
ANKRD36C ENSG00000174501	1.18758	1.13477	0.809508	0.368829	0.433589	0.628364	0.702309	0.609923
ANKRD37 ENSG00000186352	0.757739	0.945369	0.760699	1.25774	1.06389	0.579395	1.26454	0.464026
ANKRD39 ENSG00000213337	0.737093	0.90035	0.528011	0.895331	1.96028	0.959539	1.02449	0.917553
ANKRD40 ENSG00000154945	0.415376	0.899261	1.7837	0.98377	0.929511	0.92576	1.28235	0.463919
ANKRD42 ENSG00000137494	0.768172	0.42519	0.824147	1.65816	0.571597	1.21933	0.835492	1.20926
ANKRD44 ENSG00000065413	1.18965	0.932824	0.623933	0.554559	1.13174	1.51202	0.761995	1.00844
ANKRD45 ENSG00000183831	0.882004	1.14916	0.737831	0.483521	0.381795	1.65198	0.490334	0.562776
ANKRD46 ENSG00000186106	1.01206	0.718515	0.641634	0.471713	0.956076	0.931489	0.604549	0.976489
ANKRD49 ENSG00000168876	1.76809	0.754749	1.36604	0.755906	0.662621	0.82296	0.870471	1.58134
ANKRD50 ENSG00000151458	1.17656	0.814912	1.17385	1.09042	1.39147	0.91595	0.753967	0.78424
ANKRD52 ENSG00000139645	1.43981	1.59974	0.509611	1.16643	0.836408	1.25916	0.392437	1.01654
ANKRD53 ENSG00000144031	0.79676	1.13612	1.66786	0.407266	0.643368	0.510986	1.31945	1.07332
ANKRD54 ENSG00000100124	0.75729	0.576997	1.26759	1.28963	0.693189	1.16773	0.594451	0.944313
ANKRD6 ENSG00000135299	1.72756	0.768683	0.754868	0.790324	0.892397	1.15998	1.2812	0.890015
ANKRD62 ENSG00000181626	1.56507	0.904266	0.8747	1.02381	0.353443	0.590397	0.503637	0.867267
ANKRD65 ENSG00000235098	1.54576	0.788666	1.36034	1.07221	1.08102	0.845772	0.741151	0.556653
ANKRD7 ENSG00000106013	0.730005	0.502794	1.6218	1.72443	1.26081	0.875271	0.539725	0.996441
ANKRD9 ENSG00000156381	1.77023	1.06526	0.33998	0.677252	0.537641	0.735678	0.898876	0.945658
ANKS1A ENSG00000064999	0.394495	1.05541	0.727402	0.778501	0.653304	0.45814	0.874626	0.77756
ANKS1B ENSG00000185046	0.565187	1.63188	0.732659	0.656822	1.54107	1.40668	0.455664	0.538799
ANKS3 ENSG00000168096	0.905587	1.0399	1.30558	1.7763	0.761205	0.610549	0.644146	1.06003
ANKS4B ENSG00000175311	0.836443	1.28352	1.05321	0.893874	0.777347	0.632593	0.528894	0.584896
ANKS6 ENSG00000165138	0.841565	1.0829	0.304549	0.918825	0.451497	1.0548	1.08984	0.900212
ANKUB1 ENSG00000206199	1.12339	0.833496	0.455038	0.557287	0.508122	1.19332	0.815871	1.12258
ANKZF1 ENSG00000163516	0.670031	0.839175	0.936123	0.55407	0.868679	1.14698	0.495243	1.05338
ANLN ENSG00000011426	1.02333	0.80054	0.989256	1.1994	1.08438	0.766125	0.596791	1.23666
ANO1 ENSG00000131620	1.30388	1.12364	1.16754	0.715956	1.19272	1.45677	0.596008	1.58362
ANO10 ENSG00000160746	1.16185	1.40817	1.00185	0.521266	0.995776	0.81333	0.917783	1.3126
ANO2 ENSG00000047617	1.60391	0.868425	0.844471	1.0098	0.790632	0.911156	1.058	0.610619
ANO3 ENSG00000134343	1.1211	0.573909	1.0754	0.985335	0.461101	1.52302	0.668529	1.08951
ANO4 ENSG00000151572	1.21358	0.924572	1.05972	0.94691	0.91015	1.20914	1.01448	0.492939
ANO5 ENSG00000171714	1.18895	0.617757	1.12337	0.890376	0.879839	0.988792	0.932078	0.773404
ANO6 ENSG00000177119	1.02725	0.680741	0.96862	0.619321	0.734004	0.845203	0.520755	0.488794
ANO7 ENSG00000146205	1.09463	0.581594	0.838989	1.05974	0.690033	1.14076	1.20838	0.758407
ANO8 ENSG00000074855	0.849278	1.3268	0.380765	0.83046	0.736622	0.473983	0.734053	0.59191
ANO9 ENSG00000185101	0.521514	0.601116	0.695159	0.615688	0.619638	0.953162	1.60575	0.502604
ANOS1 ENSG00000011201	0.866538	1.49597	0.749974	0.7618	0.540163	1.19051	1.15257	1.17252
ANP32A ENSG00000140350	0.749499	0.889602	0.900339	0.619193	0.607766	1.1782	1.27006	1.0633
ANP32B ENSG00000136938	0.706082	1.14562	1.42927	1.21395	0.913976	1.24566	0.365598	0.92868
ANP32E ENSG00000143401	1.20068	0.97314	0.969863	1.12388	1.84532	0.829836	1.22588	0.842035
ANPEP ENSG00000166825	0.65609	1.00553	0.515952	1.0281	0.443968	1.09647	1.57313	0.593764
ANTXR1 ENSG00000169604	0.463541	0.665248	1.20012	0.619137	1.04144	0.945376	0.684151	1.00668
ANTXR2 ENSG00000163297	0.79884	1.11956	0.509566	0.908337	1.2858	0.829859	0.325198	1.27265
ANXA1 ENSG00000135046	0.843034	0.568889	0.567417	1.6155	0.871334	1.32208	0.803837	0.52173
ANXA11 ENSG00000122359	1.00405	0.615336	0.769398	1.06151	1.01471	1.87459	0.584075	0.864978
ANXA13 ENSG00000104537	0.773491	0.716576	1.01164	1.19929	0.728979	1.11264	0.659476	0.341831
ANXA2 ENSG00000182718	0.827849	0.560627	0.806019	1.21039	1.27101	0.745483	0.816999	1.65689
ANXA2R ENSG00000177721	1.41875	0.60963	0.718372	0.813114	0.824419	0.543768	0.50906	1.07589
ANXA3 ENSG00000138772	1.11643	2.04231	1.51372	1.10503	0.83396	1.09739	0.734816	0.745426
ANXA4 ENSG00000196975	1.05739	0.969312	0.667346	0.974411	0.758203	0.742548	1.07514	1.19708
ANXA5 ENSG00000164111	0.551682	0.973904	1.42473	0.449084	0.904763	1.13658	0.875784	1.3312
ANXA6 ENSG00000197043	1.06536	0.696275	0.82323	1.10583	0.473951	1.14094	0.735104	1.05383
ANXA7 ENSG00000138279	1.47918	1.49138	0.552847	0.714804	0.799258	0.892909	1.72443	0.794156
ANXA8 ENSG00000265190	0.711006	1.47576	1.22076	0.794901	0.5863	1.17613	1.35489	1.44258
ANXA8L1 ENSG00000264230	0.720649	0.746109	0.322004	0.984249	1.01625	0.986507	0.787703	0.706058
ANXA9 ENSG00000143412	0.73883	1.28207	1.03015	1.35616	0.905762	0.929755	0.749644	0.800222
AOAH ENSG00000136250	1.43305	0.499781	0.737797	0.76628	0.687396	0.988284	1.12024	0.557849
AOC1 ENSG00000002726	0.572269	1.33701	0.745285	0.547149	0.596866	0.809788	0.686302	0.917037
AOC2 ENSG00000131480	0.810604	0.778259	0.719828	0.46127	1.07627	0.651909	1.37227	0.623619
AOC3 ENSG00000131471	0.623845	1.4838	0.63696	0.897748	0.710106	1.16939	0.811369	0.762374
AOX1 ENSG00000138356	0.991316	1.14883	0.58227	0.904036	0.827959	0.669758	0.882505	1.19656
AP000295.9 ENSG00000249624	0.546892	1.15198	1.10809	1.06021	0.770853	0.61863	0.789283	0.604029
AP000304.12 ENSG00000249209	1.07157	0.605939	0.445768	0.778038	0.320245	1.03631	1.18077	0.962314
AP000349.2 ENSG00000280178	0.767766	0.987712	1.52525	1.11808	0.914196	0.566505	0.605604	0.534137
AP000350.10 ENSG00000251357	1.13235	0.429927	0.773622	1.44079	0.817963	0.384353	1.02137	0.418271
AP000721.4 ENSG00000256100	1.1088	0.425065	1.20342	0.77369	0.534569	0.391425	0.368171	0.619979
AP000769.1 ENSG00000279576	0.910054	0.617325	1.19652	1.45462	0.702929	0.990336	0.914169	0.720316
AP000866.1 ENSG00000279342	1.28763	1.26057	1.60551	1.13089	0.578567	1.15611	2.50535	0.834876
AP006285.2 ENSG00000278919	0.761557	0.793909	0.783402	1.34097	0.695661	1.02129	0.564294	0.947797
AP1AR ENSG00000138660	1.36971	0.916371	0.487296	1.22789	1.18678	0.516281	0.906539	0.663221
AP1B1 ENSG00000100280	0.562885	1.04933	0.840489	1.31035	0.833979	0.932232	0.88227	0.441211
AP1G1 ENSG00000166747	1.2682	0.852158	0.540541	0.733611	1.24385	0.673074	0.855309	0.781233
AP1G2 ENSG00000213983	1.06882	1.27805	1.31426	0.725266	0.741475	1.03615	0.889761	0.889508
AP1M1 ENSG00000072958	1.08002	1.23063	0.66907	0.667704	0.750898	0.865877	1.2353	1.25886
AP1M2 ENSG00000129354	1.00195	1.43737	1.27035	0.629412	0.863252	0.832015	1.14774	0.56212
AP1S1 ENSG00000106367	0.808975	0.486027	1.55132	1.43281	0.823897	0.629973	0.639943	0.508281
AP1S2 ENSG00000182287	1.27565	0.682657	0.660704	0.511968	1.06578	1.03242	0.664317	0.460409
AP1S3 ENSG00000152056	0.648114	0.751125	0.439048	0.845215	1.01268	0.716893	0.770239	0.897917
AP2A1 ENSG00000196961	0.945873	0.613342	1.00998	0.58824	1.14786	1.09683	0.67106	0.712436
AP2A2 ENSG00000183020	1.06237	0.887203	0.683267	1.28793	0.932697	0.946433	0.983174	0.823514
AP2B1 ENSG00000006125	0.333289	1.28154	1.2334	1.11638	0.828915	1.37297	0.868373	0.314815
AP2M1 ENSG00000161203	1.26221	1.46467	0.856182	1.20178	0.712177	0.554677	1.72092	0.835176
AP2S1 ENSG00000042753	0.712158	0.53805	0.772967	1.206	1.16408	1.0893	1.60774	0.709578
AP3B1 ENSG00000132842	0.586104	1.08696	1.1999	0.748489	0.653746	0.58465	0.725445	0.832248
AP3B2 ENSG00000103723	0.638719	0.819632	0.924406	1.07479	0.783221	1.03101	1.05194	0.669627
AP3D1 ENSG00000065000	0.32078	0.928029	1.06751	0.795947	1.08424	0.698726	1.33626	1.3785
AP3M1 ENSG00000185009	0.945068	1.20619	1.02913	1.0055	0.962328	1.08673	0.623654	0.777813
AP3M2 ENSG00000070718	1.03882	0.981864	0.525945	0.883868	0.757984	0.901354	0.440394	1.03977
AP3S1 ENSG00000177879	0.783402	0.396343	1.32821	0.764022	1.2167	1.08471	1.17256	0.961366
AP3S2 ENSG00000157823	1.08347	1.02758	0.860807	1.47357	0.580374	0.782025	1.1449	1.21942
AP4B1 ENSG00000134262	0.994911	1.40733	0.609187	0.931584	0.859949	1.36386	0.538565	1.16133
AP4E1 ENSG00000081014	0.65247	1.26886	0.957223	0.585944	0.690049	0.469985	0.513876	0.849707
AP4M1 ENSG00000221838	0.88906	0.767374	0.862407	0.773117	1.82386	1.25664	0.490555	0.873922
AP4S1 ENSG00000100478	1.0325	0.859483	1.23373	0.527684	2.09493	1.31766	0.539241	0.792748
AP5B1 ENSG00000254470	1.82444	0.491936	0.926066	0.654016	0.546244	0.713815	0.39203	1.05542
AP5M1 ENSG00000053770	0.772785	0.652858	1.08046	0.773112	0.814176	1.42626	0.685834	0.950542
AP5S1 ENSG00000125843	1.15881	0.63629	1.24607	0.704905	1.10872	0.981465	1.39211	0.455473
AP5Z1 ENSG00000242802	0.554598	0.575783	1.16163	0.653891	1.00454	0.723356	0.851493	0.263207
APAF1 ENSG00000120868	0.529921	0.791618	0.743193	1.01785	0.922004	1.04873	0.54628	1.3712
APBA1 ENSG00000107282	0.494288	0.827151	0.723655	0.652904	1.01833	0.646498	0.566569	1.33709
APBA2 ENSG00000034053	0.76814	0.368795	1.10085	0.591721	0.963685	0.822162	1.24277	0.860557
APBA3 ENSG00000011132	0.936325	0.943605	1.78212	0.705454	1.05376	0.313751	1.44772	0.67398
APBB1 ENSG00000166313	1.16803	0.591515	0.699286	0.481066	1.34907	0.765767	1.0212	0.740161
APBB1IP ENSG00000077420	0.689364	0.836409	0.617797	1.03715	0.855634	0.678877	1.62395	0.660864
APBB2 ENSG00000163697	1.20057	0.926676	1.30497	0.775397	0.665466	1.05424	0.773479	1.50918
APBB3 ENSG00000113108	1.11739	0.52814	0.501956	0.918684	0.943714	1.12277	1.26066	1.1423
APC ENSG00000134982	0.847307	0.499047	0.648667	0.824572	0.677367	1.68018	0.786652	0.594838
APC2 ENSG00000115266	1.14951	1.02626	0.54036	0.978243	1.09627	0.437884	0.866129	0.362878
APCDD1 ENSG00000154856	0.513216	1.00581	0.86452	1.14215	0.589334	1.48782	1.9614	0.521169
APCDD1L ENSG00000198768	0.829183	0.802192	0.687836	0.498378	0.503077	0.767932	1.65876	0.667049
APEH ENSG00000164062	0.593171	0.749657	1.30435	0.97766	1.09717	0.714266	0.889591	0.799215
APELA ENSG00000248329	1.06485	1.12785	1.47624	2.24081	0.640119	0.433522	0.674029	0.698463
APEX1 ENSG00000100823	0.857655	0.615055	0.652551	0.642671	0.431048	1.45528	0.484252	0.539508
APEX2 ENSG00000169188	0.867198	0.82364	0.636086	0.244728	1.33734	0.492897	0.659643	0.484071
APH1A ENSG00000117362	0.742006	0.730114	0.414266	1.1539	0.588572	1.08142	1.26107	1.36583
APH1B ENSG00000138613	0.831638	0.815857	0.97315	0.734815	1.21142	0.626839	0.418549	0.729091
API5 ENSG00000166181	0.607198	0.373852	1.11629	0.763611	0.504154	1.21895	0.833449	0.631485
APIP ENSG00000149089	0.545906	0.862024	0.748742	1.40877	0.815544	1.212	0.534064	0.677907
APITD1 ENSG00000175279	1.60041	1.18861	0.569888	1.03635	1.37578	1.03517	0.580562	0.901637
APLF ENSG00000169621	0.505999	0.997119	0.548852	2.15395	0.970622	0.529755	0.499683	0.42485
APLN ENSG00000171388	0.888924	0.849903	1.2403	0.453808	0.512927	0.709718	1.09249	0.826314
APLNR ENSG00000134817	1.83664	1.22011	0.876717	0.96659	0.791504	1.11073	0.545576	0.856099
APLP1 ENSG00000105290	0.614622	0.35592	1.45781	0.744911	0.75719	0.662613	0.805565	0.94222
APLP2 ENSG00000084234	0.801405	0.637465	0.638213	1.02656	1.56648	0.816971	1.14682	0.49795
APMAP ENSG00000101474	0.703717	0.657395	1.12261	1.25449	1.07112	0.529193	0.879656	1.03907
APOA1 ENSG00000118137	1.35849	0.574877	0.802867	0.300833	1.36414	0.957802	1.20498	1.10163
APOA2 ENSG00000158874	0.638485	0.965848	1.18997	1.16707	0.73422	0.590841	1.4567	1.34084
APOB ENSG00000084674	0.340241	0.501176	0.896263	1.01567	1.45743	0.562196	0.709834	0.515816
APOBEC3A ENSG00000128383	0.612727	0.574045	1.83677	0.647365	0.681742	0.47751	0.865175	0.901488
APOBEC3B ENSG00000179750	0.915714	0.559918	0.758598	0.56497	0.743678	1.16673	0.533637	1.38096
APOBEC3C ENSG00000244509	0.66701	0.891093	0.958178	1.13185	1.56286	1.09172	0.864919	0.636951
APOBEC3D ENSG00000243811	1.72201	0.607885	0.886169	1.04329	1.20141	0.827065	1.56702	1.01115
APOBEC3F ENSG00000128394	0.762448	1.01491	1.16446	0.989406	0.615074	1.89276	0.825357	1.01905
APOBEC3G ENSG00000239713	0.759826	0.578257	0.865233	0.775178	0.640567	0.781105	0.468444	1.05932
APOBEC3H ENSG00000100298	0.551706	0.495189	0.43984	0.684978	1.12165	1.34724	0.818433	0.80603
APOBEC4 ENSG00000173627	1.02798	0.987209	0.856979	0.957438	1.0016	1.28618	0.665489	0.55887
APOBR ENSG00000184730	1.03509	0.848706	1.00915	1.24665	0.702424	0.603379	0.90318	1.29399
APOC1 ENSG00000130208	1.8435	0.588024	1.29434	0.69814	0.561867	0.994862	0.93789	0.50007
APOC2 ENSG00000234906	0.887774	0.543082	0.949753	0.770537	0.399255	0.477394	0.601912	1.35064
APOC3 ENSG00000110245	0.863865	1.60507	1.01522	1.53065	0.427433	0.445887	0.956226	0.69139
APOD ENSG00000189058	1.26353	1.35465	0.873824	0.559367	0.955746	0.617358	0.923784	1.14617
APOE ENSG00000130203	1.0695	0.636812	0.843006	0.835432	0.64216	0.895994	1.88386	0.499845
APOF ENSG00000175336	0.927209	0.642333	1.30513	1.57883	0.978003	0.929534	0.870847	1.75314
APOH ENSG00000091583	0.429212	1.40208	0.473091	1.59009	0.643976	1.28233	1.57344	1.01169
APOL1 ENSG00000100342	0.775169	1.02622	0.790064	0.705744	0.94066	0.594767	0.477892	0.689535
APOL2 ENSG00000128335	1.20145	0.601449	0.930204	1.10871	0.650357	0.497054	1.12243	1.86967
APOL3 ENSG00000128284	1.23915	0.537883	0.667394	0.694397	0.596926	1.00495	0.95563	0.960665
APOL4 ENSG00000100336	0.798625	2.03276	0.68419	1.0416	1.42018	0.944816	0.964193	0.723238
APOL6 ENSG00000221963	0.70863	0.834914	0.872402	0.777639	0.806062	0.538251	0.738973	1.0979
APOLD1 ENSG00000178878	0.194382	0.960759	1.73617	0.949106	1.85633	0.874319	1.37299	0.890104
APOM ENSG00000204444	1.55017	0.544184	1.41331	0.621245	0.688862	0.400512	1.19874	1.26848
APOO ENSG00000184831	1.1106	0.522691	1.0781	1.0349	0.438221	0.8482	0.887474	0.826718
APOOL ENSG00000155008	1.46117	0.80928	0.652735	0.550302	1.25649	1.0365	1.21382	0.951212
APP ENSG00000142192	0.483752	1.44573	0.95845	0.408851	0.33503	1.65838	0.58947	0.750296
APPBP2 ENSG00000062725	0.518105	0.622071	0.863401	0.62664	0.758792	0.567206	0.769711	1.31588
APPL1 ENSG00000157500	0.46099	0.974869	0.379556	0.473943	0.731666	1.02549	1.26707	1.45078
APPL2 ENSG00000136044	1.03601	1.30298	0.725853	1.46839	0.804972	1.05351	1.05388	0.713086
APRT ENSG00000198931	0.75943	0.632158	0.852509	0.532148	1.10133	0.562464	0.897037	0.786711
APTX ENSG00000137074	0.648317	0.783682	0.67828	1.31692	1.06288	0.634048	1.11889	0.692652
AQP1 ENSG00000240583	0.761799	0.665678	0.937124	1.46145	1.4096	1.0864	0.437509	1.5478
AQP10 ENSG00000143595	0.534327	0.853143	0.603311	0.828891	1.35567	0.906678	0.390607	0.494809
AQP11 ENSG00000178301	1.26953	0.917279	0.967693	1.32681	0.62581	0.513712	0.703686	0.509753
AQP12A ENSG00000184945	1.35252	0.886676	0.292694	0.650266	1.03406	0.705519	1.03084	0.977677
AQP12B ENSG00000185176	0.747885	1.16705	0.974566	0.799913	1.36132	0.443843	1.00322	1.01702
AQP2 ENSG00000167580	0.827753	1.28964	1.07166	0.78405	0.878814	0.883929	0.890745	1.22273
AQP3 ENSG00000165272	0.894923	0.504519	0.861659	0.608567	0.644592	0.722825	1.48261	0.433591
AQP4 ENSG00000171885	0.781664	1.58629	0.690862	0.601995	0.924882	1.16099	0.57281	1.22029
AQP5 ENSG00000161798	1.20637	1.55341	1.20455	1.62214	1.07192	1.14941	1.30165	0.831987
AQP6 ENSG00000086159	1.36183	1.61373	1.64733	0.7729	0.995313	0.607403	1.75604	0.775045
AQP7 ENSG00000165269	0.522771	1.24055	1.33233	1.04038	0.996465	0.368211	0.899539	1.23371
AQR ENSG00000021776	0.625501	0.81748	1.10968	1.12962	1.44688	1.01045	0.372102	0.890238
AR ENSG00000169083	1.75013	1.5458	0.726062	0.41141	1.18264	0.562545	0.650449	0.973259
ARAF ENSG00000078061	0.674975	0.723317	0.623597	0.997245	0.590641	0.950882	0.866556	0.805781
ARAP1 ENSG00000186635	0.95019	0.658052	1.20248	0.501106	1.14825	0.776837	0.860313	0.519661
ARAP2 ENSG00000047365	0.802608	0.824656	0.988465	1.09253	0.916021	1.73345	0.647256	0.74116
ARAP3 ENSG00000120318	0.677172	1.0894	0.748365	0.810432	1.14175	0.663764	1.19238	0.953759
ARC ENSG00000198576	1.34541	0.992227	1.20473	0.684562	0.759881	0.435609	0.383451	1.07621
ARCN1 ENSG00000095139	0.534242	0.657563	0.538878	1.37553	0.511682	1.47813	1.12427	1.01368
AREG ENSG00000109321	0.378874	0.913393	0.851738	0.92035	0.673079	0.953598	0.49334	0.6357
AREL1 ENSG00000119682	1.2108	1.21973	0.769304	1.43181	0.427379	0.556306	0.40105	0.566031
ARF1 ENSG00000143761	1.05454	0.57068	0.748232	1.13958	0.532414	0.974543	1.2015	0.39498
ARF3 ENSG00000134287	0.98529	1.14512	1.54816	1.10261	1.33886	0.509214	1.39256	0.499639
ARF4 ENSG00000168374	0.855379	0.438453	1.10201	0.325953	0.846468	0.8543	0.521646	1.41724
ARF5 ENSG00000004059	0.51848	0.735687	1.45669	1.06563	1.1662	1.60039	1.27153	0.900164
ARF6 ENSG00000165527	0.902337	0.758494	0.922937	0.543177	1.07704	0.872908	0.928304	1.67272
ARFGAP1 ENSG00000101199	1.21928	0.579532	0.908064	0.478874	1.38708	0.588906	1.21194	0.832199
ARFGAP2 ENSG00000149182	1.1191	1.36985	1.20533	0.843547	0.912329	0.891332	1.08571	0.753264
ARFGAP3 ENSG00000242247	0.932749	0.673111	0.658505	1.18415	0.665584	0.916947	0.642534	0.822632
ARFGEF1 ENSG00000066777	0.747202	0.396474	1.51615	0.755136	0.603158	0.634838	0.914595	0.836037
ARFGEF2 ENSG00000124198	1.6297	1.2446	2.2303	0.628321	1.66223	0.99855	0.820282	0.767987
ARFGEF3 ENSG00000112379	1.4041	1.12757	0.850683	0.978926	1.26316	0.551029	1.26842	0.836732
ARFIP1 ENSG00000164144	1.0458	0.652964	0.530131	0.832866	1.35631	0.658786	0.733194	0.406972
ARFIP2 ENSG00000132254	1.08959	0.688737	1.04669	0.930868	1.53268	0.91746	0.717927	1.28833
ARFRP1 ENSG00000101246	1.46334	0.805969	0.723181	1.09029	0.966091	0.734945	0.977359	0.763817
ARG1 ENSG00000118520	1.50171	0.7886	0.713898	1.27406	0.758698	1.17845	0.664167	0.78972
ARG2 ENSG00000081181	0.20086	0.942786	1.26119	0.924649	1.23719	1.30826	0.412339	1.1419
ARGLU1 ENSG00000134884	1.14115	0.614931	1.03075	0.881867	0.809807	0.661734	1.28849	0.871961
ARHGAP1 ENSG00000175220	1.24006	0.756538	0.809053	1.5242	0.563138	0.726192	1.18329	0.741562
ARHGAP10 ENSG00000071205	0.803402	1.40339	0.699481	0.777212	1.18541	0.763358	0.308495	0.879362
ARHGAP11A ENSG00000198826	0.644297	1.06545	1.22627	1.12758	0.62429	1.6311	0.67473	0.59099
ARHGAP11B ENSG00000187951	0.594862	1.14885	0.587287	0.816839	0.752014	0.777534	0.727849	0.805558
ARHGAP12 ENSG00000165322	0.526532	0.756648	1.16027	0.566172	1.09433	0.726421	1.39838	1.05341
ARHGAP15 ENSG00000075884	0.904499	1.16223	0.969401	0.841826	0.681921	0.821116	1.40867	1.24996
ARHGAP17 ENSG00000140750	0.696982	0.876445	0.327677	1.1932	0.890068	0.945772	0.76689	0.858182
ARHGAP18 ENSG00000146376	0.619234	1.26062	0.708423	0.413341	1.22509	0.773456	0.727739	0.467859
ARHGAP19 ENSG00000213390	1.65674	0.826392	0.657219	0.791905	1.28146	1.24007	1.04443	1.5572
ARHGAP20 ENSG00000137727	0.826649	1.05159	1.12196	1.42033	0.381519	0.839204	0.78013	0.467969
ARHGAP21 ENSG00000107863	1.15155	0.74932	0.479448	0.612585	1.16262	0.825144	0.498947	0.554606
ARHGAP22 ENSG00000128805	0.621182	0.579564	0.615489	1.36515	1.21595	1.64524	0.527512	1.15082
ARHGAP23 ENSG00000275832	0.962153	1.20575	0.888305	0.971604	0.487831	0.585336	0.785477	0.700701
ARHGAP24 ENSG00000138639	0.456439	0.397906	1.70394	0.641774	1.19432	0.578515	0.978448	1.18378
ARHGAP25 ENSG00000163219	1.09847	0.60845	0.512763	0.577171	0.588522	0.841	1.16622	0.5492
ARHGAP26 ENSG00000145819	0.440253	0.635234	0.623955	1.08312	0.429613	1.34263	1.28358	1.70081
ARHGAP27 ENSG00000159314	0.560395	1.13973	1.77765	1.55986	0.705827	1.08907	1.01695	0.586962
ARHGAP28 ENSG00000088756	0.330986	1.66001	0.807238	0.898724	0.722025	0.407021	0.844476	0.575789
ARHGAP29 ENSG00000137962	1.64631	1.1559	0.456065	1.09278	1.09408	0.705144	1.32643	0.865408
ARHGAP30 ENSG00000186517	0.707053	1.30598	0.882565	1.29274	0.433106	0.887421	0.769054	1.38652
ARHGAP31 ENSG00000031081	0.831737	0.730973	0.98803	0.901493	0.535364	0.592286	0.825796	1.06448
ARHGAP32 ENSG00000134909	0.761889	0.865354	0.636212	0.577114	0.683738	0.938497	0.800897	0.886119
ARHGAP33 ENSG00000004777	0.369445	1.28113	1.07995	0.406592	0.549699	1.2859	0.843437	1.06153
ARHGAP35 ENSG00000160007	0.668996	1.29419	0.545294	0.438018	1.07912	0.427198	1.26386	0.551155
ARHGAP36 ENSG00000147256	0.734001	0.424037	1.864	1.03969	1.06341	0.693831	0.734469	0.895642
ARHGAP39 ENSG00000147799	1.2836	0.677424	0.963067	0.892098	1.25828	0.975612	0.949363	0.714527
ARHGAP4 ENSG00000089820	0.962223	1.17431	0.772627	0.647673	1.13392	0.620669	0.553278	0.912158
ARHGAP40 ENSG00000124143	1.12353	0.536785	0.977964	0.884544	0.831077	1.28687	0.643416	0.803949
ARHGAP42 ENSG00000165895	0.631698	0.998212	0.659553	0.650458	0.585166	0.672755	1.70905	0.838812
ARHGAP44 ENSG00000006740	1.83861	0.799128	1.68682	0.670097	0.534571	0.570488	0.685405	1.22167
ARHGAP45 ENSG00000180448	0.926147	0.322719	1.23226	1.10906	1.05981	1.10292	0.473258	1.70639
ARHGAP5 ENSG00000100852	1.1886	0.295821	1.14561	0.697992	0.956906	1.00065	0.98084	0.535763
ARHGAP6 ENSG00000047648	1.30425	0.833212	1.07738	0.868757	0.729602	0.407569	0.774154	1.31653
ARHGAP8 ENSG00000241484	0.94314	0.706383	0.948673	0.716445	1.3629	0.37536	1.765	0.726811
ARHGAP9 ENSG00000123329	1.07963	0.888033	0.991737	0.852981	1.72877	1.18707	1.4167	0.831082
ARHGDIA ENSG00000141522	1.10853	0.679957	0.443645	0.650473	0.725447	0.722679	0.66669	0.958088
ARHGDIB ENSG00000111348	1.15722	0.692599	1.25438	0.968672	0.878995	0.744925	0.71983	0.896856
ARHGDIG ENSG00000242173	0.82825	0.897434	1.45826	1.19854	1.00465	0.75854	1.00224	1.39007
ARHGEF1 ENSG00000076928	0.872457	0.646721	0.865177	1.30437	1.28322	0.675677	0.789435	0.676025
ARHGEF10 ENSG00000104728	0.408863	0.542276	1.1331	1.00278	0.762099	0.795515	0.822824	1.11443
ARHGEF10L ENSG00000074964	0.523739	1.21497	1.33898	1.24827	1.46285	0.654822	0.706135	0.569741
ARHGEF11 ENSG00000132694	0.617149	0.607261	0.731014	0.906839	0.98344	1.5834	0.629305	0.87365
ARHGEF12 ENSG00000196914	1.05681	1.07461	0.948234	0.760043	0.818856	0.943454	1.41644	0.955042
ARHGEF15 ENSG00000198844	1.15301	0.936922	1.30942	0.652058	1.11151	0.546565	1.04322	0.623737
ARHGEF16 ENSG00000130762	0.611153	0.499801	1.09992	0.671513	0.841837	0.633997	1.23133	0.856975
ARHGEF17 ENSG00000110237	0.960735	0.861537	1.36748	1.44715	1.04774	0.509802	1.00371	0.412521
ARHGEF18 ENSG00000104880	1.07858	0.936056	1.46269	0.833628	0.793832	0.737861	0.709145	0.697312
ARHGEF19 ENSG00000142632	0.491197	0.692086	0.595738	0.742058	0.832604	1.5434	0.739008	0.784218
ARHGEF2 ENSG00000116584	1.0082	1.12522	0.914432	0.358159	1.6758	0.878482	1.09654	0.596276
ARHGEF25 ENSG00000240771	0.392599	1.53913	0.82875	1.04882	1.1727	0.407849	0.588073	0.536118
ARHGEF26 ENSG00000114790	0.767587	0.919525	1.18406	0.600103	0.614481	0.349955	0.809994	0.700385
ARHGEF28 ENSG00000214944	1.32899	1.12965	1.00878	0.535801	0.504586	0.934151	0.633804	1.62887
ARHGEF3 ENSG00000163947	0.906262	1.17028	0.984532	0.738925	1.09298	0.553404	1.21738	0.989044
ARHGEF33 ENSG00000214694	1.20544	1.33554	0.817578	1.14534	0.628296	0.712736	0.789155	0.694252
ARHGEF35 ENSG00000213214	1.25692	0.72824	0.729372	1.3445	1.54322	0.871467	0.847054	0.46347
ARHGEF37 ENSG00000183111	1.31366	0.936167	0.969523	1.54214	1.10302	0.81104	0.940955	1.11798
ARHGEF38 ENSG00000236699	1.33521	0.66744	1.39952	0.683274	0.709679	2.27094	0.957987	1.23359
ARHGEF39 ENSG00000137135	0.474932	0.740728	1.05872	0.640002	1.28161	0.913952	1.40829	0.609872
ARHGEF4 ENSG00000136002	0.669145	0.735644	0.751698	0.663134	1.1161	0.659378	1.17061	1.3132
ARHGEF40 ENSG00000165801	0.744301	1.08609	0.988104	0.987723	0.905455	0.684932	0.447921	0.437047
ARHGEF5 ENSG00000050327	0.856379	0.687315	1.71505	1.49676	0.884081	0.512747	0.765989	1.4536
ARHGEF6 ENSG00000129675	0.877809	0.607317	0.618268	1.02104	0.936196	1.29265	0.928263	0.987777
ARHGEF7 ENSG00000102606	1.25808	0.758983	0.683944	1.09756	0.607118	0.716132	0.745808	0.43498
ARHGEF9 ENSG00000131089	0.767289	1.23172	1.31462	0.772593	0.656417	0.46447	0.850731	0.525759
ARID1A ENSG00000117713	1.06577	1.13879	0.58971	1.09496	0.463909	0.874225	1.46074	0.776105
ARID1B ENSG00000049618	0.912807	1.40959	0.532663	1.04331	0.844465	1.68233	0.812576	1.2582
ARID2 ENSG00000189079	0.795541	0.739475	0.708823	0.787214	0.728641	0.471044	1.0522	1.28642
ARID3A ENSG00000116017	1.00209	0.64373	0.736849	0.671749	0.314822	1.75801	0.792968	1.23252
ARID3B ENSG00000179361	1.25753	0.602126	1.63357	1.06471	1.04198	1.04964	0.932733	1.013
ARID4A ENSG00000032219	0.5841	0.859621	1.64244	0.53244	0.892647	0.400304	0.476648	1.10098
ARID4B ENSG00000054267	0.679931	0.648502	1.71271	0.608069	0.764515	1.37608	0.608835	0.599481
ARID5A ENSG00000196843	0.474767	0.402651	1.30354	1.20898	0.620193	1.17869	0.584181	0.766185
ARID5B ENSG00000150347	0.550398	0.886169	0.91243	1.00177	0.93709	0.681501	0.898449	0.702587
ARIH1 ENSG00000166233	1.23508	0.484409	0.802599	1.19332	0.389719	1.71162	0.687202	1.05222
ARIH2 ENSG00000177479	1.15293	0.553846	0.984908	0.75652	0.508817	1.04442	0.652504	0.626246
ARIH2OS ENSG00000221883	0.691064	0.505024	0.743509	1.05428	1.00326	0.943609	1.0874	0.843352
ARL1 ENSG00000120805	1.78442	0.734481	1.6013	0.881658	0.782055	1.0937	0.805572	0.931795
ARL10 ENSG00000175414	0.610648	0.767251	0.859782	1.06805	1.06308	1.17431	0.927828	0.689989
ARL11 ENSG00000152213	0.431409	0.44721	0.438691	0.532358	1.16324	0.564506	1.79408	0.917464
ARL13B ENSG00000169379	0.68646	0.994941	1.25336	1.40201	1.00241	1.3128	1.0099	0.57544
ARL14 ENSG00000179674	0.440704	0.63459	0.540588	0.50542	0.892334	1.38058	0.64894	0.60595
ARL14EP ENSG00000152219	1.03322	0.858275	0.555309	0.912954	0.710243	0.691363	0.546353	1.24026
ARL15 ENSG00000185305	0.585509	0.986674	1.51628	0.5649	0.293179	1.33082	0.618172	0.684199
ARL16 ENSG00000214087	1.01132	0.98294	0.737911	0.447767	0.860169	1.04807	0.834152	0.707229
ARL17A ENSG00000185829	0.668168	1.24635	1.53967	1.06127	0.819042	0.713912	0.68996	1.22715
ARL17B ENSG00000228696	0.596802	1.69179	1.53828	0.534251	0.939795	0.745427	0.725821	1.75447
ARL2 ENSG00000213465	1.00282	0.910116	1.00214	1.85114	0.948091	0.755784	0.419237	1.17999
ARL2BP ENSG00000102931	0.782117	0.480355	0.679745	0.838403	1.16446	0.629633	0.570384	0.624444
ARL3 ENSG00000138175	1.31655	0.79707	0.531301	1.14264	1.04908	0.583438	1.96056	0.66691
ARL4A ENSG00000122644	0.602226	1.57374	0.996366	0.356396	0.55986	0.798556	1.7225	1.10111
ARL4C ENSG00000188042	0.801203	0.731226	1.32164	0.641667	0.521525	0.409694	1.11276	0.988222
ARL4D ENSG00000175906	0.852591	0.928853	0.851652	0.849632	1.11275	0.534219	0.974674	0.824955
ARL5A ENSG00000162980	0.688554	0.83174	0.91437	0.742202	1.14654	1.10735	0.820208	0.382162
ARL5B ENSG00000165997	0.900031	0.803956	1.05404	0.665157	1.10514	0.954179	1.28574	1.0788
ARL5C ENSG00000141748	0.573215	1.05436	1.10987	0.450013	0.628332	0.516613	0.504309	0.612537
ARL6 ENSG00000113966	0.87533	0.520018	0.372613	0.51522	0.702557	0.915791	0.338805	0.642037
ARL6IP1 ENSG00000170540	0.795643	1.14427	1.13756	1.42956	1.76	0.987387	1.02374	0.363611
ARL6IP4 ENSG00000182196	1.01	1.96701	0.900985	0.654754	0.878895	0.481393	1.37075	0.79875
ARL6IP5 ENSG00000144746	1.41015	0.623338	1.2961	0.669875	0.667439	0.868316	0.861427	1.0237
ARL6IP6 ENSG00000177917	1.04243	1.30702	0.774315	0.580239	0.81221	0.742152	1.14236	0.458627
ARL8A ENSG00000143862	0.856087	1.11301	0.895438	1.01356	0.934515	1.54419	1.54948	0.66226
ARL8B ENSG00000134108	1.0018	1.40684	1.05625	0.745643	1.03703	0.869859	0.391873	1.01393
ARL9 ENSG00000196503	0.683542	0.606123	2.03667	0.863505	0.998373	1.09348	1.02136	0.53802
ARMC1 ENSG00000104442	1.07017	1.16933	0.773505	0.780175	0.839855	0.84603	0.507687	0.686994
ARMC10 ENSG00000170632	0.452137	0.703038	0.771728	0.847774	0.655357	0.572438	0.944902	1.22962
ARMC12 ENSG00000157343	1.26745	0.715364	1.037	0.849851	0.589556	0.731649	1.01943	1.35118
ARMC2 ENSG00000118690	0.800967	0.908201	0.703915	1.02268	0.674628	0.906939	0.827969	0.772229
ARMC4 ENSG00000169126	0.672925	2.12073	0.523588	0.56142	1.28198	1.14257	0.364461	0.719424
ARMC5 ENSG00000140691	0.267538	1.54523	0.428409	0.640318	0.715171	0.696491	1.29454	1.14799
ARMC6 ENSG00000105676	0.874182	0.939482	1.03134	0.616543	0.452834	0.534968	1.44593	1.09989
ARMC7 ENSG00000125449	0.659454	1.10231	1.08635	1.02238	0.985435	0.652975	0.576152	0.802453
ARMC8 ENSG00000114098	1.24458	0.916842	0.985108	0.554672	1.02159	0.75565	0.425041	0.835592
ARMC9 ENSG00000135931	0.638213	1.21695	0.879593	1.00584	0.896821	1.28633	0.425651	0.742428
ARMCX1 ENSG00000126947	0.844337	0.79139	0.978634	0.812039	1.04093	0.862121	1.648	0.54444
ARMCX2 ENSG00000184867	0.891332	1.51939	1.29908	1.56578	1.26256	1.14954	0.6062	1.0445
ARMCX3 ENSG00000102401	0.700744	1.02742	1.01893	1.46754	0.805668	0.531103	1.16601	0.696799
ARMCX4 ENSG00000196440	1.28973	1.16039	1.37114	0.304898	0.813841	0.709924	0.955397	0.995148
ARMCX5 ENSG00000125962	0.264325	0.341692	0.360807	0.714462	2.14002	0.890812	0.866463	0.848185
ARMCX6 ENSG00000198960	0.556872	0.880513	1.45241	0.910729	0.952366	0.955045	1.28909	1.69662
ARMT1 ENSG00000146476	1.04044	0.604091	1.13618	1.44487	1.32107	0.909046	0.724475	0.895232
ARNT ENSG00000143437	1.14528	1.13908	0.798527	1.24281	0.537405	1.60523	0.852947	0.708288
ARNT2 ENSG00000172379	1.69638	0.973794	0.992699	0.480814	0.567696	0.984519	1.0889	0.900243
ARNTL ENSG00000133794	0.919026	1.25962	0.423153	0.518681	0.943408	1.92957	0.798197	0.378833
ARNTL2 ENSG00000029153	0.431656	1.42013	0.936071	1.34093	1.368	1.39868	0.602457	1.72643
ARPC1A ENSG00000241685	0.536058	1.10048	1.05567	0.584014	0.907758	0.555126	1.19164	0.70164
ARPC1B ENSG00000130429	1.06866	0.645502	0.622263	0.692081	1.18401	0.885441	0.925403	1.56123
ARPC2 ENSG00000163466	0.547642	1.54521	1.45439	1.13736	0.64285	0.802692	1.07075	0.723582
ARPC3 ENSG00000111229	1.01357	0.733172	0.494387	0.818873	1.20269	1.41729	0.509782	0.778268
ARPC4 ENSG00000241553	0.948659	0.876103	0.699143	0.93679	0.817472	0.357476	0.639883	1.18639
ARPC5 ENSG00000162704	0.597532	1.16208	0.804138	1.20117	0.705748	1.05458	1.68733	0.456667
ARPC5L ENSG00000136950	0.843747	1.01634	0.824824	1.13912	0.668196	0.474431	0.555467	0.99911
ARPIN ENSG00000242498	1.46587	1.77666	0.496863	0.72185	1.50018	0.574514	1.09172	0.861171
ARPP19 ENSG00000128989	0.630103	0.75781	0.852742	0.909013	0.724468	0.412603	0.833871	1.88041
ARPP21 ENSG00000172995	0.695006	0.991033	0.948218	0.856306	1.2675	1.6126	0.342737	1.48224
ARRB1 ENSG00000137486	1.30398	0.337334	1.05425	1.69438	1.04709	0.526824	1.60711	1.56292
ARRB2 ENSG00000141480	1.60299	1.20201	1.59963	0.612593	0.844555	0.760072	1.26994	1.11332
ARRDC1 ENSG00000197070	1.21695	0.660924	1.16702	1.59717	0.757905	0.522937	0.955926	0.87799
ARRDC2 ENSG00000105643	0.623386	0.78078	1.03321	0.504736	0.860028	1.22433	0.949017	1.59628
ARRDC3 ENSG00000113369	0.832588	0.95784	0.770453	0.728228	1.48356	1.00321	0.706011	0.649595
ARRDC4 ENSG00000140450	0.56796	0.999466	0.693182	1.4152	0.898161	0.818348	1.07105	1.0548
ARRDC5 ENSG00000205784	0.366502	0.503896	0.500067	1.0082	0.537205	0.85543	1.20087	0.508992
ARSA ENSG00000100299	0.900691	1.32329	0.672359	1.01595	0.44096	0.601171	1.73408	0.28512
ARSB ENSG00000113273	1.45475	0.401281	0.632338	0.550129	0.610603	0.97976	0.542734	0.90879
ARSD ENSG00000006756	1.49455	0.741033	1.19866	1.17949	0.643305	0.546095	1.36052	0.411823
ARSE ENSG00000157399	0.91345	0.5378	0.746986	0.385741	1.25616	0.493218	0.642072	0.779667
ARSG ENSG00000141337	0.813241	0.691007	1.34509	0.654812	1.01722	0.497868	1.18864	1.93915
ARSI ENSG00000183876	1.04031	0.733051	0.924989	1.03149	0.508709	0.419037	0.996411	1.00941
ARSJ ENSG00000180801	0.819022	0.652395	0.869438	0.784236	1.24896	1.20597	0.870675	1.26163
ARSK ENSG00000164291	0.806029	1.0743	1.6293	0.557437	0.729706	0.9222	0.42136	0.562775
ART3 ENSG00000156219	0.858173	0.883776	0.379717	1.1992	0.81485	1.15823	0.859554	0.76656
ART4 ENSG00000111339	0.96648	0.677928	0.741983	0.865476	0.679831	0.90968	0.374441	0.678569
ART5 ENSG00000167311	1.18726	1.21693	0.546818	0.627232	1.15704	2.09305	0.614152	1.02477
ARTN ENSG00000117407	0.862432	1.30084	0.820488	0.613845	0.886941	0.269326	1.03337	0.878154
ARV1 ENSG00000173409	1.56889	0.514598	0.592264	1.39666	0.459527	0.716424	0.761259	0.747924
ARVCF ENSG00000099889	0.861845	0.597802	0.820089	0.561452	1.20049	0.607013	0.950481	0.422153
ARX ENSG00000004848	1.13238	1.48458	1.02353	0.970504	0.472423	0.481483	1.22159	1.47581
ASAH1 ENSG00000104763	0.783491	0.854156	0.91253	0.606249	1.00529	1.54341	2.16025	0.429831
ASAH2 ENSG00000188611	0.72406	1.19295	0.583776	0.652953	1.22758	0.696827	0.67326	0.696415
ASAH2B ENSG00000204147	0.375672	1.03134	0.714167	1.22268	0.953048	1.52484	1.02097	1.25264
ASAP1 ENSG00000153317	0.743279	1.45827	0.663077	1.1249	0.674192	0.76171	0.915612	1.49101
ASAP2 ENSG00000151693	1.09746	0.480519	0.631313	1.29754	0.772209	1.34585	0.696419	0.760522
ASAP3 ENSG00000088280	0.547865	1.05587	1.26254	0.949782	0.731733	0.6753	0.981736	1.87007
ASB1 ENSG00000065802	1.27229	1.11821	1.29195	0.5932	1.39264	0.788866	0.793938	0.515492
ASB10 ENSG00000146926	0.992063	1.04886	1.73213	0.675277	0.551635	0.909216	0.671468	0.768054
ASB11 ENSG00000165192	1.49778	0.68683	0.562075	0.428109	0.986142	0.790271	0.726451	0.761103
ASB12 ENSG00000198881	0.643749	1.60889	1.0109	0.291126	1.54366	0.773032	1.36368	0.599887
ASB13 ENSG00000196372	0.370115	0.512209	1.26962	0.878447	1.8995	0.412981	0.868021	0.836712
ASB14 ENSG00000239388	1.02275	0.747004	0.741776	0.837052	0.643976	0.516092	0.505866	1.27141
ASB15 ENSG00000146809	0.574508	1.15086	0.709363	0.760046	0.873005	0.837958	1.0958	0.859529
ASB18 ENSG00000182177	0.47742	0.926936	0.847733	0.907874	0.648436	1.08896	1.2447	0.669625
ASB2 ENSG00000100628	0.462664	0.669958	0.785297	0.857316	0.858787	0.852563	1.07817	1.07625
ASB3 ENSG00000115239	0.956595	1.34771	0.843434	1.85195	1.38936	1.14446	0.484306	0.703787
ASB4 ENSG00000005981	1.46052	0.931136	1.21366	0.819817	0.989405	1.04442	0.792307	1.0353
ASB5 ENSG00000164122	0.675677	1.20022	1.14326	0.807587	0.841409	0.633217	0.875566	1.32628
ASB6 ENSG00000148331	1.07308	0.897358	1.39908	0.983686	0.88573	0.801256	0.875605	0.717048
ASB7 ENSG00000183475	2.03476	1.53609	1.52342	0.813935	1.32427	1.35956	0.977921	1.17784
ASB8 ENSG00000177981	1.0476	0.681569	1.12312	0.64278	0.689734	0.877974	0.511681	0.415362
ASB9 ENSG00000102048	1.05542	0.540006	0.53924	0.971831	0.910316	0.869586	1.07772	1.21502
ASCC1 ENSG00000138303	0.825576	0.358252	1.2967	0.799044	0.955826	0.697156	0.401708	0.461334
ASCC2 ENSG00000100325	0.788649	0.456943	0.274083	1.27219	0.890502	0.6358	0.334979	0.907002
ASCC3 ENSG00000112249	1.05216	1.19545	0.577517	1.46223	0.855598	0.9932	0.970994	0.33001
ASCL1 ENSG00000139352	0.888368	0.851893	0.550106	0.98759	1.58572	0.886077	0.486513	0.88604
ASCL2 ENSG00000183734	1.19378	1.15521	0.958777	0.46913	0.837253	1.152	0.652028	1.01454
ASCL4 ENSG00000187855	1.33889	0.977603	1.03437	0.702831	1.22921	0.917536	0.564849	1.02899
ASCL5 ENSG00000232237	1.05004	1.26409	0.717754	1.59095	0.712574	0.607095	0.475021	0.764585
ASF1A ENSG00000111875	0.525333	0.717899	0.723842	0.263625	1.07234	1.12533	0.58446	0.703982
ASF1B ENSG00000105011	0.993429	0.789061	0.5676	0.481515	1.06312	0.987892	0.709591	0.771657
ASGR1 ENSG00000141505	1.47487	0.678868	0.776841	1.16055	0.997727	0.926294	1.49993	0.894191
ASGR2 ENSG00000161944	1.28953	0.809141	0.656708	0.913097	0.882229	0.575142	1.11436	1.36763
ASH1L ENSG00000116539	0.544411	1.27636	0.990297	0.648761	1.27557	0.459486	0.813795	0.436537
ASH2L ENSG00000129691	0.593599	0.319617	1.60695	0.443581	0.622459	1.56244	1.25764	0.961987
ASIC1 ENSG00000110881	1.40128	0.821986	0.783357	1.8126	0.464082	1.07307	0.713328	1.18974
ASIC2 ENSG00000108684	1.58743	0.621324	0.688122	1.34939	0.747797	0.544037	0.591082	0.402697
ASIC3 ENSG00000213199	1.17607	0.584571	0.460729	0.785611	0.520311	0.46917	0.940725	1.14781
ASIC4 ENSG00000072182	0.903767	0.492092	0.713003	0.506668	0.315803	1.23945	0.931974	0.426778
ASIP ENSG00000101440	0.750086	1.0424	1.65317	0.409879	0.708893	0.729725	0.871104	0.685368
ASL ENSG00000126522	0.641351	0.361218	1.26302	0.863604	0.878259	0.856307	1.86738	0.966304
ASMT ENSG00000196433	0.563991	0.775598	0.518109	0.606168	0.678758	1.06039	0.523344	0.896481
ASMTL ENSG00000169093	0.984848	0.851393	0.451704	0.786234	1.19067	1.33544	1.03676	0.945092
ASNA1 ENSG00000198356	0.889607	0.65674	0.489248	0.91934	0.848405	0.889943	1.84554	1.18999
ASNS ENSG00000070669	0.632757	0.815982	1.22026	1.33876	0.778783	1.65533	1.74176	0.775299
ASNSD1 ENSG00000138381	0.553535	0.93681	0.878101	1.32632	1.09095	0.688568	0.759229	1.33598
ASPA ENSG00000108381	1.51609	0.789734	0.709407	0.697224	1.22098	0.537899	0.256457	0.688592
ASPDH ENSG00000204653	0.554042	0.435189	0.485943	0.913159	0.833177	0.693144	0.715126	0.632618
ASPG ENSG00000166183	1.08595	1.00686	0.889465	1.1323	0.699871	1.2168	0.38193	0.797037
ASPH ENSG00000198363	1.21644	1.46909	1.06544	0.758103	1.0663	1.23905	0.880108	1.00338
ASPHD1 ENSG00000174939	0.82934	1.05214	0.96677	0.462358	0.657598	1.58075	1.16791	0.827463
ASPHD2 ENSG00000128203	0.775142	1.1276	1.42392	1.005	0.872275	0.902962	0.353523	0.958668
ASPM ENSG00000066279	0.529206	0.595623	1.23333	0.730731	0.76319	0.497827	1.30785	1.0567
ASPN ENSG00000106819	0.607808	0.822688	0.666403	1.36142	0.615294	1.01667	1.07348	0.497689
ASPRV1 ENSG00000244617	0.767771	0.928133	0.900652	0.873622	0.835805	0.953393	0.735589	0.479898
ASPSCR1 ENSG00000169696	0.361517	0.688699	0.490456	0.787924	0.754281	1.20085	0.970638	1.04881
ASRGL1 ENSG00000162174	0.463322	1.14549	1.08889	0.357013	0.659238	0.798659	1.32247	0.522292
ASS1 ENSG00000130707	1.13814	0.890295	0.932213	0.449659	1.01895	0.824274	0.934403	0.397825
ASTE1 ENSG00000034533	0.597037	0.944924	1.41042	0.535381	1.50887	1.1913	1.21713	0.995666
ASTN1 ENSG00000152092	0.706971	0.789212	0.879752	0.749225	0.889706	1.33159	0.827762	1.06186
ASTN2 ENSG00000148219	0.938441	0.706902	1.14469	0.724003	1.49271	0.766604	1.37744	0.727207
ASUN ENSG00000064102	0.791431	0.790155	0.652745	0.775747	1.12491	0.590153	1.02547	0.85183
ASXL1 ENSG00000171456	1.17996	0.723755	0.734394	1.36268	0.687222	1.11306	0.833134	0.600279
ASXL2 ENSG00000143970	1.59507	0.491058	1.21379	1.0664	1.23041	1.28662	1.08899	0.964159
ASXL3 ENSG00000141431	1.10811	0.880884	0.975793	0.580898	0.588809	0.922743	0.53334	0.840314
ATAD1 ENSG00000138138	0.650069	0.667445	0.509592	0.964833	1.30682	1.56096	1.03495	0.64503
ATAD2 ENSG00000156802	1.50995	0.438774	0.85914	0.65006	1.10871	0.945803	0.283853	0.51535
ATAD2B ENSG00000119778	1.20375	0.768524	0.510946	0.651443	0.783866	0.802209	0.505564	0.398809
ATAD3A ENSG00000197785	0.834105	0.802515	0.861806	0.845284	0.682633	0.899088	0.462844	0.589056
ATAD3B ENSG00000160072	0.639679	1.37049	1.2378	1.75105	1.47005	0.501374	0.95784	0.714624
ATAD3C ENSG00000215915	0.86803	0.673051	0.781228	0.937797	0.877681	0.455848	1.25884	1.249
ATAD5 ENSG00000176208	0.885843	1.01132	0.623646	0.375079	0.769072	1.38633	1.7608	1.29956
ATAT1 ENSG00000137343	0.875502	0.574388	0.588226	1.08996	0.790563	0.470815	0.257233	0.82638
ATCAY ENSG00000167654	1.03848	0.763415	1.33332	0.373107	2.05707	1.01836	0.751738	1.59586
ATE1 ENSG00000107669	0.504679	0.677861	0.531659	0.402581	1.29354	1.11017	0.600741	0.951265
ATF1 ENSG00000123268	0.699685	0.495895	0.820359	1.89534	1.37833	0.847216	0.511823	0.69695
ATF2 ENSG00000115966	0.52204	1.05931	1.31614	1.28308	0.629059	0.828339	0.766282	1.30512
ATF3 ENSG00000162772	0.776397	0.678889	0.930402	0.599595	0.678418	0.581522	0.705589	0.588123
ATF4 ENSG00000128272	1.4446	0.683759	0.68117	0.681737	1.3986	1.11618	1.09779	0.612926
ATF5 ENSG00000169136	0.848898	0.943015	0.628019	0.731907	1.54198	0.866367	0.890412	0.841073
ATF6 ENSG00000118217	0.542711	0.691297	1.03895	1.10746	0.653753	0.85553	0.778419	0.930553
ATF6B ENSG00000213676	1.01097	0.761247	0.784297	0.614643	1.10463	0.647928	0.668521	0.584973
ATF7 ENSG00000170653	0.766841	0.663307	0.723418	0.782066	0.852885	0.523133	1.01202	1.12672
ATF7IP ENSG00000171681	0.862195	0.689351	0.903109	0.423433	1.22909	0.821937	1.32535	0.92326
ATF7IP2 ENSG00000166669	0.890953	0.572925	0.639305	0.740837	1.67211	1.3354	0.70244	0.683805
ATG10 ENSG00000152348	1.02913	1.5012	0.814266	1.03901	0.654819	1.19477	1.70856	0.912729
ATG101 ENSG00000123395	1.35933	0.935982	1.33994	1.29418	0.617635	1.04184	1.05216	0.437586
ATG12 ENSG00000145782	0.532184	1.02192	0.792808	0.646566	0.77798	0.825203	0.694484	1.28072
ATG13 ENSG00000175224	1.28415	0.756198	0.572693	1.09681	0.922134	0.638925	1.53356	0.957378
ATG14 ENSG00000126775	0.84629	0.883283	0.967301	0.38332	1.1515	0.799024	0.581858	1.05101
ATG16L1 ENSG00000085978	1.10603	1.06822	0.865146	1.11658	0.969275	0.657389	0.612717	0.241685
ATG16L2 ENSG00000168010	0.861703	0.829837	0.913787	0.628169	0.585228	1.105	1.53951	0.360357
ATG2A ENSG00000110046	0.909389	1.24059	0.452035	0.692462	0.372032	0.817627	2.09075	1.79506
ATG2B ENSG00000066739	0.860094	0.831179	0.918465	0.905395	0.692977	0.474943	1.09874	0.801007
ATG3 ENSG00000144848	0.687663	0.390581	0.742899	0.806985	1.15212	0.62931	0.763555	0.896942
ATG4A ENSG00000101844	0.901842	0.634954	1.0474	0.685223	0.509893	1.72319	1.02122	0.626753
ATG4B ENSG00000168397	0.790254	0.63338	0.865477	1.12447	0.829652	1.81993	0.607734	0.784022
ATG4C ENSG00000125703	1.29132	0.54948	0.858703	1.08571	0.936278	1.47334	1.29066	0.633938
ATG4D ENSG00000130734	1.24289	1.28549	0.893941	1.05322	1.50791	0.728644	0.876515	1.60952
ATG5 ENSG00000057663	0.887108	0.866374	1.05233	0.600072	0.639243	1.29103	0.664876	0.548653
ATG7 ENSG00000197548	0.784906	1.11132	0.980626	0.50997	0.794644	1.14774	0.982979	1.3839
ATG9A ENSG00000198925	1.1716	1.8618	1.05478	0.517904	1.69032	1.04939	0.655745	1.00431
ATG9B ENSG00000181652	0.411607	0.851597	0.321401	0.332951	1.26911	0.255077	0.659793	1.05602
ATHL1 ENSG00000142102	2.18115	0.536647	0.780102	0.356134	1.10394	0.90034	0.883094	1.10384
ATIC ENSG00000138363	1.10278	0.798914	1.00069	0.962485	1.27772	1.24889	0.556667	1.49263
ATL1 ENSG00000198513	1.12402	1.11793	0.771949	1.09302	1.11765	1.10544	0.510897	0.786064
ATL2 ENSG00000119787	1.51954	1.47054	0.751248	1.15128	1.18876	0.418817	0.726586	0.650016
ATL3 ENSG00000184743	0.491141	0.828829	1.06251	0.742799	0.509504	0.895047	0.363149	0.530944
ATM ENSG00000149311	0.462317	1.23486	0.939587	0.884284	0.861384	0.54907	0.942402	1.39392
ATMIN ENSG00000166454	0.996901	0.928721	0.562569	1.03953	0.886848	1.08192	0.777743	0.834877
ATN1 ENSG00000111676	0.986622	1.40591	1.10703	0.944471	0.680317	0.575553	1.4537	0.568215
ATOH7 ENSG00000179774	1.01682	1.07981	0.583435	1.10861	0.918732	1.3572	0.985919	0.727642
ATOH8 ENSG00000168874	0.538499	0.676366	1.52434	0.703526	0.766672	0.651562	0.668783	0.932769
ATOX1 ENSG00000177556	1.19249	1.06201	1.31119	1.35966	0.62023	0.52809	0.792123	1.03672
ATP10A ENSG00000206190	0.405954	1.00384	0.776162	1.58824	0.699829	0.702622	0.942839	0.660031
ATP10B ENSG00000118322	0.610301	0.644461	1.02263	0.582832	0.623977	0.481916	0.864586	1.17789
ATP10D ENSG00000145246	0.762352	0.542024	1.00581	1.16477	0.9367	0.604243	0.937447	0.638155
ATP11A ENSG00000068650	0.882605	0.727676	1.14619	0.725991	1.1986	0.477133	0.854003	1.38873
ATP11B ENSG00000058063	1.35897	0.359549	1.17252	0.844943	0.804839	0.831052	1.11454	1.46299
ATP11C ENSG00000101974	0.624802	0.66088	0.520851	0.743936	0.544311	0.817435	0.411784	1.11337
ATP12A ENSG00000075673	0.523318	0.318916	0.795103	1.23274	0.509214	0.842155	0.74562	0.555256
ATP13A1 ENSG00000105726	1.91032	1.60999	0.406206	0.939862	0.408667	0.880283	1.03431	0.988979
ATP13A2 ENSG00000159363	1.37648	0.703622	1.09361	0.970378	0.793133	1.02287	0.929245	0.489151
ATP13A3 ENSG00000133657	0.745328	1.14142	0.61088	1.2512	1.16108	0.659544	1.04125	0.814087
ATP13A4 ENSG00000127249	1.15196	0.684743	0.450326	1.00611	0.532503	1.07343	0.402199	1.14131
ATP1A1 ENSG00000163399	0.720044	1.53125	0.920607	0.854126	0.555708	0.34116	0.801931	1.0492
ATP1A2 ENSG00000018625	0.77444	0.640943	1.4034	0.974803	1.29418	0.904756	0.600318	1.10582
ATP1A3 ENSG00000105409	1.11823	0.277066	0.816268	1.00941	0.669569	1.60323	0.826571	0.566428
ATP1A4 ENSG00000132681	0.979415	0.730581	0.904046	0.798505	0.780293	1.62394	0.427749	0.452257
ATP1B1 ENSG00000143153	0.992686	0.95921	0.568782	0.681424	0.514465	0.622141	0.852071	0.888865
ATP1B2 ENSG00000129244	1.17678	1.18362	0.967771	0.431971	0.385702	0.971153	0.741463	0.732203
ATP1B3 ENSG00000069849	0.618168	1.29233	1.46652	0.936556	0.499454	0.40495	0.78532	1.15654
ATP1B4 ENSG00000101892	0.808241	0.644793	1.14071	1.00225	1.06204	0.713641	0.947592	0.972212
ATP23 ENSG00000166896	0.80086	0.691382	0.645505	0.412782	0.548121	1.55483	0.765213	1.22201
ATP2A1 ENSG00000196296	0.520745	0.683773	0.735685	0.929013	0.961606	1.01496	0.524416	1.8188
ATP2A2 ENSG00000174437	0.69979	1.6983	0.721101	0.425423	0.981089	0.952363	0.791075	0.833288
ATP2A3 ENSG00000074370	0.527053	1.32513	1.40649	0.502413	0.775142	0.821033	0.497956	1.50569
ATP2B1 ENSG00000070961	0.629475	0.600079	0.696961	0.423684	0.591168	1.42797	0.678178	1.70441
ATP2B2 ENSG00000157087	1.01172	0.388489	0.961246	0.668668	0.544181	1.0673	0.931425	0.91359
ATP2B4 ENSG00000058668	1.21733	0.652152	0.898738	1.55836	0.540318	0.93041	0.670007	0.907867
ATP2C1 ENSG00000017260	0.804707	0.676755	0.685687	0.823127	0.692852	0.878331	0.828223	0.738783
ATP2C2 ENSG00000064270	0.774931	1.50844	1.66372	0.541807	1.61384	1.25366	0.987663	0.917309
ATP4B ENSG00000186009	0.54198	1.02979	0.864755	0.820369	0.719168	0.963664	1.04338	1.27274
ATP5J2-PTCD1 ENSG00000248919	0.681048	0.426404	0.458988	1.11031	0.657492	1.2006	0.758613	0.658768
ATP5SL ENSG00000105341	1.09378	0.576783	0.604064	0.87453	1.36228	0.573936	0.507712	0.800692
ATP6AP1 ENSG00000071553	0.495463	0.761801	0.946451	0.535659	0.760791	0.556565	0.776893	0.648115
ATP6AP1L ENSG00000205464	0.921927	0.831935	0.4468	0.830817	0.950482	0.838897	1.33835	1.012
ATP6AP2 ENSG00000182220	0.640453	1.26546	0.961697	1.51554	1.3367	1.51826	0.862854	0.63321
ATP6V0A1 ENSG00000033627	0.486473	0.559596	1.54305	1.07185	0.795662	1.34956	1.13145	0.802118
ATP6V0A2 ENSG00000185344	1.4385	0.940356	0.912028	0.792691	1.65108	0.863153	0.494953	0.689387
ATP6V0A4 ENSG00000105929	0.868046	0.366185	0.638324	1.13153	1.14904	0.746565	1.04047	1.06661
ATP6V0B ENSG00000117410	1.00159	0.951609	1.20377	0.870226	1.31332	0.871463	1.11509	1.34912
ATP6V0C ENSG00000185883	0.632892	1.04889	0.445727	0.390057	1.10925	1.05025	0.756504	1.11907
ATP6V0D1 ENSG00000159720	0.742596	0.769594	0.85827	0.873492	0.813369	1.54706	1.16596	0.984472
ATP6V0D2 ENSG00000147614	0.761323	0.826386	1.17941	0.51018	0.528917	0.573168	1.26965	0.74559
ATP6V0E1 ENSG00000113732	0.792362	1.25336	0.473634	0.584195	1.03673	0.509299	0.537784	0.86566
ATP6V0E2 ENSG00000171130	0.713604	0.897574	0.775236	1.2163	1.00927	1.43313	0.604352	1.02515
ATP6V1A ENSG00000114573	1.46089	0.751149	0.553615	0.672253	0.727359	0.476867	1.23056	0.889161
ATP6V1B1 ENSG00000116039	0.86292	0.640911	1.29889	1.27655	0.515618	1.60708	0.993428	1.82372
ATP6V1B2 ENSG00000147416	0.919471	0.942286	1.37269	0.630485	0.885079	1.73176	1.04978	0.568407
ATP6V1C1 ENSG00000155097	0.473469	0.745738	1.12232	1.11044	0.853878	0.782402	0.615847	0.953609
ATP6V1C2 ENSG00000143882	1.02306	1.21162	0.892416	0.522938	0.574252	1.38442	0.690812	0.375305
ATP6V1D ENSG00000100554	0.846045	0.675725	0.8305	0.922747	0.654458	0.527582	0.984559	0.743412
ATP6V1E1 ENSG00000131100	0.882056	0.596703	0.93473	1.67411	1.13298	1.42275	0.866024	0.963419
ATP6V1E2 ENSG00000250565	1.00523	1.0177	0.952775	0.809003	1.0763	0.863753	1.00116	0.581991
ATP6V1F ENSG00000128524	1.28897	0.950307	0.551839	0.649674	0.391036	0.70522	1.02156	1.18944
ATP6V1G1 ENSG00000136888	0.784719	0.570957	1.07652	1.18932	1.08115	0.971704	0.802534	0.766329
ATP6V1G2 ENSG00000213760	0.686203	0.963233	1.39101	0.715987	0.670424	0.792566	1.19377	0.547486
ATP6V1G3 ENSG00000151418	1.04862	0.633788	0.578165	0.486994	0.676148	0.807685	0.675669	0.556268
ATP6V1H ENSG00000047249	0.53215	0.934722	0.70029	1.41868	0.818802	1.045	0.610751	0.369468
ATP7A ENSG00000165240	1.50046	1.13193	0.769699	0.963717	0.739221	0.674092	1.45324	0.630095
ATP7B ENSG00000123191	1.92246	1.07465	0.848732	1.05393	0.429255	0.301927	0.915679	1.34827
ATP8A1 ENSG00000124406	1.38036	0.561756	0.786849	0.622696	1.48271	0.563237	1.70237	0.659068
ATP8A2 ENSG00000132932	1.18824	0.394352	1.45977	0.945038	1.07797	1.1917	0.880607	0.804517
ATP8B1 ENSG00000081923	0.716046	0.632971	0.903071	1.34765	0.222285	1.18472	0.638832	0.959311
ATP8B2 ENSG00000143515	0.527314	0.772357	0.997982	1.46632	1.45313	1.66999	0.696606	0.648876
ATP8B3 ENSG00000130270	0.405167	1.16443	1.28376	1.16023	0.744556	0.6117	1.30563	0.685535
ATP8B4 ENSG00000104043	1.04535	0.900928	0.807361	1.25321	0.77005	1.02216	0.834383	0.860531
ATP9A ENSG00000054793	0.508971	0.832418	1.21773	1.08701	0.561429	0.886598	0.896403	0.361249
ATP9B ENSG00000166377	1.5116	1.33541	1.16323	1.06476	0.675566	0.756233	0.400876	0.700223
ATPIF1 ENSG00000130770	1.15277	0.719914	1.11142	1.10565	0.76146	1.53011	0.77607	1.52675
ATR ENSG00000175054	0.825484	0.713749	0.79768	1.05362	1.24961	0.800963	1.35165	0.984327
ATRAID ENSG00000138085	1.28303	0.957905	0.456219	1.09937	0.596438	1.3651	1.21242	1.26416
ATRIP ENSG00000164053	0.850107	1.33265	0.72013	0.793503	0.769571	1.12519	0.305744	0.856668
ATRIP ENSG00000282827	1.17985	0.872304	0.440332	0.545655	0.663649	0.76414	1.12082	0.875526
ATRN ENSG00000088812	1.0889	1.45246	0.819268	0.909761	0.885319	0.841385	0.289222	0.660407
ATRNL1 ENSG00000107518	0.803449	0.566597	2.01569	0.597728	0.542871	1.01942	0.927945	1.64449
ATRX ENSG00000085224	0.991462	0.782942	1.36838	1.00722	0.648524	0.832765	1.29555	1.88684
ATXN1 ENSG00000124788	0.867182	0.2468	0.67516	0.959539	0.933331	1.00929	0.945412	0.912788
ATXN10 ENSG00000130638	0.517606	0.665037	0.510534	1.10414	0.854187	0.440947	0.919777	1.23303
ATXN1L ENSG00000224470	0.927224	0.353908	0.90382	0.804015	0.456647	1.72154	0.968542	0.725164
ATXN2 ENSG00000204842	0.974587	0.949306	0.659548	0.610953	0.535917	1.14088	1.47946	0.504472
ATXN2L ENSG00000168488	0.719799	0.750356	0.570847	0.334114	1.02945	0.891385	0.70094	1.43069
ATXN3 ENSG00000066427	0.647267	1.01606	1.10908	0.82691	0.597839	0.871168	1.4397	1.58989
ATXN7 ENSG00000163635	0.764692	0.584783	0.890863	1.10428	0.754565	1.51319	0.706352	0.819461
ATXN7L1 ENSG00000146776	0.651764	0.792194	1.03502	0.576004	0.702821	1.52079	0.708903	1.29898
ATXN7L2 ENSG00000162650	1.32413	0.746372	1.0823	1.22776	0.988228	0.622131	1.10553	1.18023
ATXN7L3 ENSG00000087152	0.719314	0.570346	0.933478	0.887086	1.12286	0.800052	0.475411	0.91881
ATXN7L3B ENSG00000253719	0.869535	0.588881	0.748346	1.09169	1.68707	0.835263	0.817877	0.61273
AUH ENSG00000148090	1.0915	0.731709	1.34704	1.07755	0.719041	0.998556	0.750697	1.48751
AUNIP ENSG00000127423	0.824687	1.25482	1.39643	0.48421	0.560811	1.01227	1.1231	1.29866
AUP1 ENSG00000115307	1.40048	1.33719	0.692569	1.37146	0.64472	1.39983	0.447239	0.444479
AURKA ENSG00000087586	0.956054	1.091	0.857269	0.977627	0.884564	0.922895	0.391708	1.09279
AURKAIP1 ENSG00000175756	1.33868	1.29836	1.05258	0.724192	0.723118	1.09863	0.763346	1.37623
AURKB ENSG00000178999	0.389219	0.766793	0.800056	1.44104	0.764126	0.61029	1.09596	1.25082
AURKC ENSG00000105146	1.96243	0.786511	0.386125	0.789654	0.66215	0.844399	1.23531	0.910189
AUTS2 ENSG00000158321	0.523605	0.616887	0.968621	0.722611	0.678305	0.689585	0.759844	1.41178
AVEN ENSG00000169857	0.900607	0.515082	0.887964	1.33092	0.924939	1.23666	0.782734	1.44175
AVIL ENSG00000135407	0.501689	0.463514	0.782323	1.09245	1.30901	0.383057	0.909073	1.27468
AVL9 ENSG00000105778	0.367062	0.445704	0.755944	1.23439	0.563992	0.75272	0.91556	0.619041
AVP ENSG00000101200	1.3159	1.0502	0.842829	0.499779	1.38756	0.610951	1.07847	0.981187
AVPI1 ENSG00000119986	1.28431	0.448261	0.51732	1.6574	0.883896	0.873844	1.15578	1.43208
AVPR1A ENSG00000166148	0.681934	0.447381	0.813325	1.53142	0.71171	0.873069	0.571859	0.745415
AVPR1B ENSG00000198049	0.765635	0.450856	0.906939	0.982785	1.14622	1.02243	1.36415	1.34022
AVPR2 ENSG00000126895	0.705371	0.542692	1.33816	1.33871	0.943585	1.2447	0.945436	1.88712
AXDND1 ENSG00000162779	1.09858	1.10387	0.397324	0.436038	0.907326	0.948604	1.14496	1.69751
AXIN1 ENSG00000103126	0.809963	0.626085	1.0225	0.721098	0.82555	0.826349	1.25572	0.664174
AXIN2 ENSG00000168646	0.449482	0.703123	1.33164	1.25142	1.179	1.36563	0.884795	0.875411
AXL ENSG00000167601	1.02342	1.21426	0.734976	1.37322	0.355096	0.588132	0.989938	0.690668
AZGP1 ENSG00000160862	0.969732	0.581226	1.0873	0.689576	1.14666	0.990685	0.971421	1.07113
AZI2 ENSG00000163512	1.05185	1.78226	0.837776	0.611227	0.839233	1.29868	1.03149	1.23761
AZIN1 ENSG00000155096	1.33556	0.666355	1.7368	0.782483	0.505375	0.913583	1.58131	1.91315
AZIN2 ENSG00000142920	1.50215	1.75062	1.03666	0.922314	0.945856	0.568121	1.10091	1.6497
AZU1 ENSG00000172232	1.71273	0.737734	0.634072	0.613895	0.82215	0.748515	1.56669	0.544895
B2M ENSG00000166710	0.747897	0.60866	0.945532	0.763183	1.00696	0.952714	0.649371	1.24059
B3GALNT1 ENSG00000169255	1.04176	0.977019	1.14356	0.385683	0.500377	0.577232	0.716046	0.842824
B3GALNT2 ENSG00000162885	0.641047	2.08063	1.06962	1.19228	0.551675	0.997263	0.646875	0.764013
B3GALT1 ENSG00000172318	0.843912	1.00122	0.475029	1.17023	1.1946	0.978915	0.501578	0.814187
B3GALT2 ENSG00000162630	0.598638	1.22741	1.32185	1.22122	0.956824	0.505268	0.807973	1.41774
B3GALT4 ENSG00000235863	1.33772	0.598615	0.746953	1.11703	1.02768	0.729509	0.624491	0.555092
B3GALT5 ENSG00000183778	1.08633	0.592966	1.43134	1.10518	1.32771	0.802306	0.535546	1.10266
B3GALT6 ENSG00000176022	0.774317	1.10636	0.571157	1.18014	0.640263	0.746656	0.785727	1.53477
B3GAT1 ENSG00000109956	0.868982	1.2751	2.35269	0.832147	1.23027	0.546646	0.600603	0.652984
B3GAT2 ENSG00000112309	0.752165	0.572682	1.04174	0.398289	0.574613	1.05474	1.12842	1.15096
B3GAT3 ENSG00000149541	1.00398	1.68034	0.996479	0.583473	0.868452	0.636006	0.671269	1.14539
B3GLCT ENSG00000187676	0.583073	0.667579	0.926956	1.47223	1.3454	0.595314	0.877219	1.01397
B3GNT2 ENSG00000170340	0.672156	0.94081	0.463474	0.482591	1.06356	1.30893	0.715144	1.02639
B3GNT3 ENSG00000179913	1.67452	0.871467	1.55273	0.848804	1.05449	1.01706	1.14206	1.13221
B3GNT4 ENSG00000176383	0.977833	1.13045	0.485936	0.751718	1.02227	1.01586	0.718843	0.723111
B3GNT5 ENSG00000176597	1.2195	1.13164	1.0531	0.898376	0.577388	0.690499	0.530296	0.956916
B3GNT6 ENSG00000198488	0.40661	0.477689	0.586927	1.5201	0.673464	0.402822	0.842521	1.04315
B3GNT7 ENSG00000156966	1.23139	1.35187	1.24112	0.540119	1.13831	1.37379	0.443157	0.593804
B3GNT8 ENSG00000177191	0.69748	0.51319	0.914812	1.57031	0.722268	0.918586	0.644807	0.496914
B3GNT9 ENSG00000237172	0.932539	0.984502	1.10712	0.999944	0.711864	0.921513	0.491832	0.678632
B3GNTL1 ENSG00000175711	1.78475	0.426706	0.716676	0.632554	0.365096	0.504647	0.503973	0.499776
B4GALNT1 ENSG00000135454	1.27445	0.98721	0.794541	1.08353	0.89748	1.39256	1.02902	1.14925
B4GALNT2 ENSG00000167080	0.806872	1.2418	0.548944	0.401298	0.540459	0.881044	0.778254	1.26744
B4GALNT3 ENSG00000139044	1.47226	1.12557	1.05461	0.729077	0.867122	1.32964	0.988159	1.12166
B4GALNT4 ENSG00000182272	1.15244	1.37861	0.529491	0.553037	1.10987	0.729329	0.737052	0.377623
B4GALT1 ENSG00000086062	0.857319	1.14145	1.35405	0.481962	1.511	0.791492	0.60669	1.06003
B4GALT2 ENSG00000117411	1.30882	1.15015	0.747812	0.998311	1.07192	0.633957	1.48251	1.31643
B4GALT3 ENSG00000158850	1.40555	0.372268	1.78488	0.6052	0.583528	0.262261	1.38459	0.596003
B4GALT4 ENSG00000121578	0.821234	1.27694	0.779727	1.42142	0.793651	0.79835	0.52839	1.2295
B4GALT5 ENSG00000158470	0.404202	0.727376	0.808086	0.577139	1.42476	1.38887	1.54145	0.497312
B4GALT6 ENSG00000118276	0.7831	0.428541	0.485449	0.675174	0.770253	1.11633	0.493307	1.59596
B4GALT7 ENSG00000027847	0.458971	0.525347	1.37139	0.694482	1.70458	0.777257	0.513006	1.2458
B4GAT1 ENSG00000174684	1.15323	1.1632	1.05828	0.442106	0.853065	0.460645	1.39436	0.963726
B9D1 ENSG00000108641	0.512005	0.652894	0.38213	0.804439	0.904805	1.47865	1.37528	0.933784
B9D2 ENSG00000123810	0.590698	0.500332	1.82335	1.45561	1.50327	0.761959	0.73924	1.41884
BAALC ENSG00000164929	0.890304	0.498316	0.350095	1.16108	0.70946	0.449004	0.852488	0.441314
BAAT ENSG00000136881	1.02436	0.532713	0.723026	1.09839	0.835304	0.624255	1.25763	1.13963
BABAM1 ENSG00000105393	2.15918	0.645441	1.33652	0.705323	0.724987	0.828218	0.909819	0.898486
BACE1 ENSG00000186318	0.944425	0.712199	0.547927	0.571077	0.653134	0.865341	0.698302	0.690063
BACE2 ENSG00000182240	0.505014	1.58432	1.26764	0.773743	0.575549	1.21215	0.996984	0.858688
BACH1 ENSG00000156273	0.68346	0.910525	0.943745	0.840113	0.700031	0.731048	0.952551	0.657787
BACH2 ENSG00000112182	0.565229	0.997397	0.623267	0.85172	0.476338	0.849552	0.656221	1.18903
BAD ENSG00000002330	0.65401	0.562018	1.37225	1.27954	1.1498	0.967336	0.745869	0.787674
BAG1 ENSG00000107262	0.910127	1.2649	1.25043	1.16752	0.962751	0.504239	0.873735	0.537169
BAG2 ENSG00000112208	0.894252	0.898728	0.950122	0.986965	0.74926	0.939556	1.09618	0.632002
BAG3 ENSG00000151929	0.65429	0.747941	0.284882	0.902839	0.796611	1.3572	1.1225	1.23794
BAG4 ENSG00000156735	0.882711	1.01592	1.06076	0.891347	0.771227	0.742353	1.69667	0.752587
BAG5 ENSG00000166170	1.04015	1.07336	0.883772	0.931407	0.906063	1.10671	0.549013	0.772979
BAG6 ENSG00000204463	1.03664	1.16577	0.489254	1.66871	0.43494	0.815181	0.85934	0.981807
BAHCC1 ENSG00000266074	1.56057	1.09473	0.720794	1.39755	0.802101	1.26315	1.0669	0.554926
BAHD1 ENSG00000140320	1.24847	0.518224	1.02254	0.779944	0.965602	0.757764	1.37408	0.655663
BAIAP2 ENSG00000175866	0.999354	0.701422	1.04063	1.16651	1.20693	0.735989	0.83686	1.05774
BAIAP2L1 ENSG00000006453	1.43647	0.657685	1.17428	0.718193	0.659383	1.44809	0.842206	0.77489
BAIAP2L2 ENSG00000128298	1.38205	0.698708	1.00127	0.586	0.69081	0.840351	0.826191	0.518362
BAIAP3 ENSG00000007516	0.959087	0.749764	1.09467	0.702271	0.912091	0.759919	0.825978	0.883789
BAK1 ENSG00000030110	0.716918	0.577918	1.42638	0.924343	0.610485	1.17858	0.70478	0.833672
BAMBI ENSG00000095739	1.05316	0.618176	0.798088	0.734328	0.825053	1.11969	0.655118	1.23338
BANF1 ENSG00000175334	0.574524	1.23156	0.873302	0.60944	0.878636	0.689119	0.639905	0.6128
BANK1 ENSG00000153064	0.829489	0.35042	0.872645	0.881349	1.05835	0.604293	2.00007	0.960807
BANP ENSG00000172530	1.08932	1.0854	0.544109	1.44056	0.578785	0.749379	0.461845	0.84146
BAP1 ENSG00000163930	0.943028	1.01494	1.2838	0.752813	1.73381	1.12967	0.804923	0.941739
BARD1 ENSG00000138376	1.2246	1.1071	1.22222	0.724197	0.44842	1.3411	0.562463	1.16432
BARHL2 ENSG00000143032	0.600829	0.659193	0.771117	0.577466	1.28852	0.636846	1.51451	0.484807
BARX1 ENSG00000131668	0.635427	0.699197	0.736646	0.59577	1.05194	0.544826	1.21087	1.0519
BARX2 ENSG00000043039	0.722741	0.882715	1.42883	0.718788	1.2441	0.342412	0.857005	0.971243
BASP1 ENSG00000176788	0.753593	0.777485	0.612979	0.872749	1.02043	0.681358	0.712228	0.595427
BATF ENSG00000156127	0.858535	0.681205	1.68723	0.417061	0.290534	1.44485	0.583329	0.967344
BATF2 ENSG00000168062	1.16127	0.58914	0.442877	0.837571	0.619033	1.10607	1.18264	1.15368
BATF3 ENSG00000123685	0.773536	0.684826	0.877893	1.24689	1.2287	1.55839	1.143	0.558715
BAX ENSG00000087088	0.640171	0.651078	1.18792	1.08408	1.69803	1.04274	0.967655	0.914169
BAZ1A ENSG00000198604	1.15006	0.706223	1.40446	0.822893	0.913521	1.85858	1.40227	1.09374
BAZ1B ENSG00000009954	0.961555	0.578597	0.966763	0.710482	1.38784	0.946887	0.715178	0.52212
BAZ2A ENSG00000076108	0.935781	0.661878	0.526836	1.3855	1.71189	0.717648	1.02652	0.905168
BAZ2B ENSG00000123636	0.823645	0.576803	0.689725	0.387402	0.481929	0.559766	1.42571	0.431373
BBC3 ENSG00000105327	0.857993	1.54535	0.672852	1.33975	1.64437	1.08024	1.10511	0.558054
BBIP1 ENSG00000214413	0.915958	0.804832	0.71899	1.55868	1.17988	0.676598	0.928079	0.574549
BBOF1 ENSG00000119636	0.56278	0.916147	0.653032	0.500013	1.23337	0.68174	0.860366	0.758006
BBOX1 ENSG00000129151	1.0233	0.38145	0.729958	0.668629	0.511703	0.629169	0.911309	0.961747
BBS1 ENSG00000174483	1.78757	1.02757	0.99347	0.671494	1.02	1.3392	0.999853	0.47732
BBS10 ENSG00000179941	1.26883	1.10041	0.768031	0.83677	0.788511	0.794167	0.883895	0.803734
BBS12 ENSG00000181004	0.808069	0.981583	0.771246	1.11451	0.480033	1.03169	0.414782	0.422735
BBS2 ENSG00000125124	1.19247	1.07627	0.459031	1.51404	1.24979	1.15052	1.30513	1.08499
BBS4 ENSG00000140463	0.92883	0.866118	0.650502	1.12713	0.688204	0.553871	0.773711	0.727426
BBS5 ENSG00000163093	0.741378	1.06969	1.36372	1.53387	0.688349	0.788901	1.07986	0.649828
BBS7 ENSG00000138686	1.09759	0.699268	1.74614	0.656231	1.13614	0.878101	1.04453	0.922617
BBS9 ENSG00000122507	0.38142	1.25546	1.54628	0.646216	1.63479	1.57644	1.15382	1.07012
BBX ENSG00000114439	1.23905	1.36462	0.51499	0.933158	1.12784	0.999175	0.992119	0.943132
BCAM ENSG00000187244	0.538804	1.72856	0.54265	0.700815	0.921487	1.04252	0.725834	0.675739
BCAN ENSG00000132692	0.922632	1.04637	0.726524	0.868168	0.744358	1.89896	0.716296	0.606701
BCAP29 ENSG00000075790	0.668686	0.467242	0.555325	1.16092	1.08439	0.953497	0.641664	0.492284
BCAP31 ENSG00000185825	1.26249	0.760965	1.51755	0.583378	1.23014	0.789055	0.742164	0.860236
BCAR1 ENSG00000050820	0.772894	1.26725	1.02068	0.556377	1.62994	0.894034	0.735469	0.576785
BCAR3 ENSG00000137936	0.834405	0.402835	1.3008	0.838887	1.04064	0.671481	0.837876	0.786857
BCAS1 ENSG00000064787	0.618746	0.559677	0.607398	1.50273	0.651454	0.730395	1.76003	1.48604
BCAS2 ENSG00000116752	1.02776	1.18414	0.910221	1.20993	0.486618	0.737631	0.824796	1.0909
BCAS3 ENSG00000141376	0.372587	0.90201	0.819885	0.786962	1.06599	0.650364	0.436	0.67028
BCAS4 ENSG00000124243	1.19118	0.35379	0.914236	0.833725	0.379319	0.805454	0.806876	0.585534
BCAT1 ENSG00000060982	0.87553	0.936448	0.77125	0.767865	0.776358	1.27177	1.00956	0.713293
BCAT2 ENSG00000105552	1.43893	1.15292	1.75729	1.38006	0.827435	1.22336	1.26057	1.29289
BCCIP ENSG00000107949	0.659441	1.53154	0.840225	0.423147	1.62568	1.22464	0.741318	0.59595
BCDIN3D ENSG00000186666	1.0587	0.779503	0.658254	0.836058	1.36178	1.0566	0.755126	0.911677
BCHE ENSG00000114200	0.858092	0.55057	1.35278	0.7628	1.0885	1.6422	1.20299	0.913913
BCKDHA ENSG00000248098	0.704926	1.04715	1.67748	1.03743	1.11767	1.18415	1.62019	0.853784
BCKDHB ENSG00000083123	0.566247	0.949939	1.01342	0.628685	0.484544	0.819345	0.742708	1.09056
BCKDK ENSG00000103507	0.769219	1.02737	1.43786	0.692759	1.36867	1.72804	0.597624	0.352656
BCL10 ENSG00000142867	0.459463	1.23884	0.563315	0.673051	0.520282	0.906388	0.352198	1.23811
BCL11A ENSG00000119866	0.864527	0.568133	1.31018	2.14421	1.37243	0.955295	1.27934	0.529951
BCL11B ENSG00000127152	0.577416	0.591324	1.10917	1.51232	1.05742	1.79126	0.543386	0.52355
BCL2 ENSG00000171791	0.640076	0.910054	0.862958	0.938172	1.13833	0.638995	1.23644	0.568147
BCL2A1 ENSG00000140379	0.920463	0.529706	0.830523	0.757238	1.26912	1.0617	0.72928	1.66049
BCL2L1 ENSG00000171552	0.661929	0.665925	0.755067	1.2768	0.616592	0.447043	0.719722	0.755808
BCL2L11 ENSG00000153094	0.697879	0.525051	0.779198	0.713078	0.664471	0.649576	1.05621	0.552847
BCL2L12 ENSG00000126453	0.758957	0.83905	1.23462	1.05927	0.502685	0.748548	0.730978	0.681803
BCL2L13 ENSG00000099968	0.77255	0.697872	1.49539	0.68695	1.28605	1.31102	0.937933	0.790946
BCL2L14 ENSG00000121380	1.07171	0.973861	1.70833	1.51007	0.867443	1.57247	0.752153	1.14066
BCL2L15 ENSG00000188761	0.809285	1.10519	0.865279	0.526099	1.4526	1.45701	1.08278	0.501162
BCL2L2 ENSG00000129473	0.825064	0.820935	0.859107	1.31761	0.80625	0.864083	0.464579	0.56856
BCL3 ENSG00000069399	1.03945	1.26522	0.793933	0.845282	1.02678	1.98742	0.637531	1.12583
BCL6 ENSG00000113916	0.962128	0.731099	1.46907	1.27179	0.85707	0.627224	0.308566	1.36078
BCL6B ENSG00000161940	0.918115	0.754583	0.748165	0.728016	0.831416	1.44462	0.855496	0.723737
BCL7A ENSG00000110987	0.771643	0.687222	1.24608	0.612836	1.37297	1.19323	1.05586	1.26029
BCL7B ENSG00000106635	1.21373	1.306	0.991045	0.921388	1.36724	0.409623	0.692701	0.716403
BCL7C ENSG00000099385	0.837945	1.17949	1.01619	1.29738	1.05921	0.676532	1.34055	0.701269
BCL9 ENSG00000116128	0.674987	0.722655	0.817191	0.471133	0.8624	0.92217	0.49708	1.36759
BCL9L ENSG00000186174	0.712449	0.617828	0.984445	1.10536	2.10262	0.807093	1.13701	0.780756
BCLAF1 ENSG00000029363	0.50549	0.8815	1.65528	0.632572	0.907023	1.14384	0.458912	0.748281
BCO1 ENSG00000135697	0.972507	1.24057	1.2465	0.593447	0.672771	0.891197	1.08258	0.393886
BCO2 ENSG00000197580	1.05215	0.426418	0.534262	1.01288	0.717289	0.842451	0.723798	0.981394
BCOR ENSG00000183337	0.811057	1.2362	1.88295	0.368502	1.23108	0.865369	0.70319	0.689555
BCORL1 ENSG00000085185	1.03809	1.77348	1.70964	1.39511	1.06785	0.929257	1.36355	0.540378
BCR ENSG00000186716	1.26966	1.10851	0.390289	1.26083	0.801977	0.744285	0.588188	1.53977
BCS1L ENSG00000074582	1.03111	0.978501	1.05594	1.10228	0.923135	1.08527	0.584738	0.405803
BDH1 ENSG00000161267	1.3078	0.991346	0.881659	0.924152	1.44717	0.857641	0.814905	1.08333
BDH2 ENSG00000164039	0.986756	0.42493	0.565006	1.15128	0.353805	0.905927	0.668203	0.372939
BDKRB1 ENSG00000100739	0.729304	0.655282	0.952712	0.695086	1.44687	0.64845	0.581317	1.62903
BDKRB2 ENSG00000168398	1.63256	1.01038	1.31797	0.944349	0.383224	0.474959	0.548463	1.03897
BDNF ENSG00000176697	1.19054	0.722126	0.674028	0.737496	0.899861	0.741552	0.787422	0.734753
BDP1 ENSG00000145734	0.62721	0.922155	1.32382	1.5617	0.53121	1.52953	0.991835	0.996602
BEAN1 ENSG00000166546	1.8137	0.883908	1.50349	0.918514	1.08165	0.500832	0.875118	1.18279
BECN1 ENSG00000126581	1.37199	1.12334	0.483431	0.908938	0.854882	0.50331	0.858403	0.735457
BEGAIN ENSG00000183092	1.10568	0.629076	0.247119	0.967694	0.90662	1.47095	0.663104	0.623959
BEND2 ENSG00000177324	1.52761	0.853407	0.709933	0.817422	0.783238	0.686621	0.733104	0.588543
BEND3 ENSG00000178409	0.591497	0.743442	1.04661	0.933869	0.47011	1.45926	0.649876	0.753913
BEND4 ENSG00000188848	0.714324	1.11681	0.918583	0.693158	1.06923	0.543177	0.700652	0.891493
BEND5 ENSG00000162373	1.26572	0.729241	0.63086	0.810978	1.04859	0.63637	1.01449	1.11753
BEND6 ENSG00000151917	0.680963	1.17033	2.04537	1.4651	1.05468	0.471957	1.32462	1.34764
BEND7 ENSG00000165626	0.914602	0.816144	0.870091	1.50048	1.12748	1.2578	0.989953	1.03864
BEST1 ENSG00000167995	0.69044	0.819225	1.2841	1.30212	1.24898	1.73974	1.25915	1.02775
BEST3 ENSG00000127325	1.01976	0.556876	0.63532	1.74109	0.332822	1.03419	0.426129	1.08806
BET1 ENSG00000105829	1.01628	1.17703	1.31821	1.31817	0.891765	0.572836	1.37275	0.574651
BET1L ENSG00000177951	1.19341	1.15898	0.994134	1.22147	0.891773	0.755726	0.704347	1.2806
BEX1 ENSG00000133169	0.72233	1.08315	0.690769	0.705833	0.870338	0.693089	0.82111	0.914672
BEX2 ENSG00000133134	0.666168	0.767697	0.899902	0.604715	0.932259	1.9487	1.29525	1.24327
BEX3 ENSG00000166681	0.576116	1.15066	0.795505	0.700746	1.65152	0.580301	1.05477	0.799918
BEX4 ENSG00000102409	0.713577	0.96506	1.42806	1.66421	0.367502	1.09548	0.857609	1.30276
BEX5 ENSG00000184515	0.491301	0.450135	0.735684	0.769516	1.02772	1.64892	1.23962	0.672214
BFAR ENSG00000103429	0.580351	0.849348	0.491787	0.609718	0.430525	1.1469	1.01554	0.961584
BFSP1 ENSG00000125864	0.615757	0.673121	0.956716	1.21401	1.17927	0.629743	0.414995	1.57906
BGLAP ENSG00000242252	0.340081	1.62499	0.869837	0.939126	0.475008	1.14613	1.07536	0.596331
BGN ENSG00000182492	0.999348	0.931491	1.23085	1.35427	0.890685	1.02876	1.18896	0.976807
BHLHB9 ENSG00000198908	0.891821	0.696407	0.974355	0.793832	0.336454	0.960744	0.991264	0.837295
BHLHE22 ENSG00000180828	1.30293	1.61517	0.720871	1.14686	0.952495	0.936472	1.58668	1.11803
BHLHE40 ENSG00000134107	1.15307	1.10134	1.57316	0.79285	0.87393	0.775123	0.512045	0.641175
BHLHE41 ENSG00000123095	1.03015	0.636001	0.581949	0.634972	0.903064	0.947264	1.07954	0.974658
BHMT ENSG00000145692	0.854926	1.17572	0.798856	0.530787	1.05691	0.87221	0.867127	1.13943
BHMT2 ENSG00000132840	1.71975	0.663068	0.626406	1.0215	0.836995	1.36407	0.754796	0.528225
BICC1 ENSG00000122870	1.09529	1.23244	0.921039	0.942418	0.942041	1.11966	1.25029	0.45655
BICD1 ENSG00000151746	1.2418	1.52056	0.904659	0.645055	1.22313	1.73758	1.31726	0.835126
BICD2 ENSG00000185963	0.855472	1.13219	0.603244	0.673576	0.677932	0.877053	0.560061	1.06496
BICDL1 ENSG00000135127	0.609766	0.574015	1.22753	1.31012	0.617609	1.08736	0.688961	1.01779
BICDL2 ENSG00000162069	0.779077	0.805668	1.20941	0.703526	0.669904	1.07692	0.937042	0.751847
BID ENSG00000015475	0.453794	1.45391	1.2945	1.02607	1.52893	0.724549	0.796267	0.541359
BIK ENSG00000100290	1.09809	0.939858	1.33645	1.05244	1.65434	1.00947	1.09328	1.35162
BIN1 ENSG00000136717	0.898752	1.12033	0.364478	0.45392	0.558085	1.81603	0.620452	0.87693
BIN2 ENSG00000110934	1.00587	1.57799	0.921882	0.609248	0.981966	0.748933	0.595116	1.33407
BIN3 ENSG00000147439	1.22168	0.624172	1.38606	1.322	0.521148	0.765745	1.28994	0.941639
BIRC2 ENSG00000110330	0.643325	1.07599	0.844051	1.18476	0.74262	0.907526	0.993779	0.590019
BIRC3 ENSG00000023445	0.708834	1.90782	1.15222	0.646276	0.653745	0.956583	0.665418	0.608791
BIRC5 ENSG00000089685	0.33351	0.862003	1.02316	1.28997	1.06386	0.772852	0.783932	1.07969
BIRC6 ENSG00000115760	0.484845	1.03165	0.926049	1.23107	0.716673	0.935824	1.4056	1.39368
BIRC7 ENSG00000101197	1.03632	0.965752	0.723115	1.527	1.1666	0.890251	0.499493	1.10027
BIVM ENSG00000134897	0.831379	0.829498	0.955851	0.82512	0.75117	1.45506	0.863089	1.14306
BLCAP ENSG00000166619	0.511903	0.629385	0.684393	0.856848	0.685537	0.517465	1.44698	1.06043
BLK ENSG00000136573	1.49993	0.480122	0.874454	1.62617	0.502328	1.34927	1.14748	0.836168
BLM ENSG00000197299	1.12367	1.20091	0.469713	0.582652	1.11309	0.697722	0.956319	0.653123
BLMH ENSG00000108578	0.738504	0.619266	2.12253	0.661759	0.673955	1.20451	0.888191	0.647104
BLNK ENSG00000095585	0.871851	0.432292	0.90906	1.01546	0.570119	1.30068	0.8041	0.660804
BLOC1S1 ENSG00000135441	1.06305	1.02233	1.44413	0.661147	0.956694	0.553388	0.616032	0.524057
BLOC1S2 ENSG00000196072	0.691086	1.61653	1.39538	0.862939	1.43833	1.75132	1.26062	1.04914
BLOC1S3 ENSG00000189114	1.2323	0.887639	1.49496	0.549646	1.99182	0.522588	0.998259	0.887895
BLOC1S4 ENSG00000186222	1.25622	1.60737	0.587154	1.0662	0.991184	0.50815	0.408977	1.0962
BLOC1S5 ENSG00000188428	0.493831	0.414789	1.48105	0.595031	0.576575	0.722494	2.25966	0.355403
BLOC1S6 ENSG00000104164	0.802025	1.05023	0.62683	1.0001	0.658999	1.30699	0.736867	0.43696
BLVRA ENSG00000106605	1.10654	0.884049	0.753072	0.977471	0.631054	1.55697	1.15629	1.06778
BLVRB ENSG00000090013	0.757925	0.688099	0.579576	0.670339	0.63988	0.606138	0.848413	0.896629
BLZF1 ENSG00000117475	1.66523	0.911573	0.712012	0.739164	1.45984	0.787503	1.44761	0.759887
BMF ENSG00000104081	0.446177	1.53201	1.12558	0.588158	1.36767	0.587952	1.14328	1.58974
BMI1 ENSG00000168283	0.802983	0.338793	1.16423	0.792354	0.492588	0.736093	0.800929	1.16512
BMP1 ENSG00000168487	0.649776	0.520059	1.34811	1.61087	0.570141	0.76174	1.02019	0.863932
BMP2 ENSG00000125845	0.622784	0.885851	0.488114	0.633823	0.770044	1.07117	0.82668	1.24911
BMP2K ENSG00000138756	0.997318	1.08097	1.22827	0.507447	0.851382	0.736067	0.838205	0.516453
BMP3 ENSG00000152785	1.38396	1.2826	0.950965	0.692478	0.951069	1.12779	1.23764	0.94495
BMP4 ENSG00000125378	0.624764	1.45657	0.794327	0.62491	1.07235	1.75688	0.837328	0.866749
BMP5 ENSG00000112175	1.41296	0.8727	1.31579	0.97831	0.966028	1.18666	0.924626	1.25991
BMP6 ENSG00000153162	1.08189	0.653729	1.17854	0.873401	0.774324	0.945664	0.581464	0.72861
BMP7 ENSG00000101144	0.614444	0.826846	0.989966	1.20703	0.384604	1.04387	1.02017	0.4783
BMP8A ENSG00000183682	1.12098	0.653333	0.888234	1.44519	0.479829	1.63727	0.832147	0.611604
BMP8B ENSG00000116985	0.620917	1.04684	1.19139	0.941207	1.2752	0.992926	0.805084	0.705828
BMPER ENSG00000164619	0.971251	0.92017	0.443646	0.88142	1.1229	0.592353	0.795792	2.14492
BMPR1A ENSG00000107779	1.17739	0.780971	0.763561	0.428862	1.06048	1.66681	0.478094	0.656471
BMPR1B ENSG00000138696	0.612143	0.631829	0.53706	0.835652	1.20564	1.21435	0.813763	0.640075
BMPR2 ENSG00000204217	0.43523	0.639846	1.00602	0.823707	0.843433	1.0472	1.2149	0.673552
BMS1 ENSG00000165733	1.20681	0.921143	1.30653	0.603536	1.38009	0.751117	1.13547	0.760459
BMT2 ENSG00000164603	1.2294	1.01986	0.72374	0.797713	0.583131	1.23499	1.00368	1.14487
BMX ENSG00000102010	0.769519	0.711136	0.765831	0.482913	0.782075	1.82023	1.15788	0.913923
BNC1 ENSG00000169594	1.60049	1.1707	0.641639	0.650454	1.34751	0.758335	0.659843	0.799105
BNC2 ENSG00000173068	1.09623	0.743289	1.06192	1.10005	0.880048	0.82633	1.13397	0.537551
BNIP1 ENSG00000113734	0.939285	0.800074	0.81639	0.636068	0.592806	1.19686	1.50577	0.580286
BNIP2 ENSG00000140299	0.570123	0.690858	0.832876	0.926054	1.37291	0.624014	1.11755	0.534157
BNIP3 ENSG00000176171	1.09906	1.20875	0.649274	0.485492	0.723966	0.518314	1.64232	1.04037
BNIP3L ENSG00000104765	1.4407	0.873439	1.09698	0.214355	0.602551	0.749061	1.02126	0.677612
BNIPL ENSG00000163141	1.07769	0.739438	0.924456	1.06813	0.479954	0.784373	0.901296	1.1638
BOC ENSG00000144857	0.925285	1.4676	0.439059	0.792466	0.593275	0.46682	0.43623	0.898864
BOD1 ENSG00000145919	1.02629	0.937636	0.877588	1.30786	1.45727	0.421508	0.997709	0.638512
BOD1L1 ENSG00000038219	0.835995	0.980989	0.82803	0.79003	0.897311	0.975181	0.783521	1.36675
BOK ENSG00000176720	0.945944	0.766086	0.420247	1.02692	0.727033	1.13648	1.41771	0.720471
BOLA1 ENSG00000178096	1.66283	0.833115	0.937684	1.78677	0.587828	0.818103	0.8949	1.22764
BOLA2B ENSG00000169627	0.974173	0.724339	1.41825	1.52593	0.944718	1.1315	1.49218	0.794428
BOLA3 ENSG00000163170	1.04959	1.14577	1.59877	1.08494	0.473804	0.912309	1.07916	1.21685
BOP1 ENSG00000261236	1.01897	0.818037	0.615296	0.733865	1.09667	1.09318	0.663548	0.662795
BORA ENSG00000136122	1.24904	1.09619	1.17415	0.338813	0.548049	0.474451	0.596696	0.968716
BORCS5 ENSG00000165714	1.35192	1.07658	0.625556	0.80466	0.597039	1.04261	1.09567	0.748653
BORCS6 ENSG00000196544	0.709993	0.816692	1.2411	0.784123	1.41803	0.616008	0.640539	1.02048
BORCS7 ENSG00000166275	1.30611	0.787939	0.762892	0.674894	1.69072	0.554316	1.01077	0.880011
BORCS8 ENSG00000254901	1.07503	0.844508	0.710983	1.01915	0.817594	1.76608	0.663281	0.782171
BORCS8-MEF2B ENSG00000064489	1.44603	0.806124	0.712275	0.608525	2.05061	0.816006	0.864102	0.454846
BPGM ENSG00000172331	1.78294	0.41915	0.726108	0.785899	1.08328	0.699981	0.618717	1.4936
BPHL ENSG00000137274	0.578658	1.75604	0.885268	0.396731	0.704775	0.915701	0.768134	0.483005
BPI ENSG00000101425	0.820759	0.607452	0.682038	0.634727	0.733301	0.626088	0.687225	0.771496
BPIFA1 ENSG00000198183	0.732116	0.579944	0.662011	0.52274	0.650951	0.772568	0.690972	1.01789
BPIFA2 ENSG00000131050	1.39258	1.21304	1.1331	0.80472	0.668416	1.43446	0.819924	0.899393
BPIFB1 ENSG00000125999	1.47047	1.26568	0.737564	0.56924	0.674639	1.3198	0.623174	1.1171
BPIFB2 ENSG00000078898	0.705865	0.496788	0.372507	1.60961	0.654694	0.526316	0.72633	0.532609
BPIFC ENSG00000184459	0.647238	1.04052	0.914052	0.61548	0.757521	0.912498	0.436368	0.646144
BPNT1 ENSG00000162813	0.950733	1.07766	0.979031	1.44332	1.05305	0.749397	0.913941	0.766749
BPTF ENSG00000171634	0.565562	1.61305	0.666783	0.867529	1.10385	0.775083	1.04523	1.12421
BRAF ENSG00000157764	0.628761	0.629317	1.0796	0.810025	0.584322	1.16046	1.53539	0.346681
BRAP ENSG00000089234	1.72006	0.724116	1.17798	0.973435	1.70381	0.913942	0.73907	1.11494
BRAT1 ENSG00000106009	1.12576	1.45747	0.693663	1.07658	0.703086	0.98626	1.06671	1.01582
BRCA1 ENSG00000012048	0.670129	1.0586	1.94591	0.727514	0.894103	1.56198	1.2374	1.39402
BRCA2 ENSG00000139618	0.64914	0.614172	0.85278	0.448207	0.900883	0.65112	0.876285	0.616573
BRCC3 ENSG00000185515	1.48232	1.09509	0.66815	0.920933	1.32147	0.521224	0.537534	0.801058
BRD1 ENSG00000100425	1.05418	0.729904	0.783652	0.888318	0.830227	0.660069	0.52756	0.851743
BRD2 ENSG00000204256	1.09607	0.399831	0.712523	1.51491	0.492565	1.37013	1.16425	0.762516
BRD3 ENSG00000169925	1.3905	0.993261	0.604582	0.969063	1.02049	1.15116	0.885821	0.568598
BRD4 ENSG00000141867	0.953071	1.20524	0.463793	0.542083	0.541014	1.32358	1.10837	0.585044
BRD7 ENSG00000166164	0.401982	0.803579	1.26982	0.683827	1.32566	0.92078	1.0913	1.11302
BRD8 ENSG00000112983	2.10165	1.1633	1.07371	1.41566	0.806261	1.35284	1.1322	0.955712
BRD9 ENSG00000028310	0.9454	0.915522	0.766587	0.813191	0.8508	0.820599	1.08407	1.1862
BRE ENSG00000158019	1.07958	0.934085	0.693617	0.845671	0.939847	1.09635	1.81524	1.18282
BRF1 ENSG00000185024	0.891765	0.529674	1.01067	0.569477	1.16347	0.233091	0.446777	0.99206
BRF2 ENSG00000104221	0.746497	0.685051	1.48238	1.1818	0.67744	0.758209	1.34091	1.05673
BRI3 ENSG00000164713	0.792369	0.928947	0.72463	0.899715	1.19976	1.07292	0.677685	0.448622
BRI3BP ENSG00000184992	0.661452	0.560892	0.844341	0.272422	0.457245	0.438542	0.513386	0.73762
BRICD5 ENSG00000182685	0.524657	1.16032	0.642701	1.05064	0.494065	0.797033	0.809812	0.999696
BRINP1 ENSG00000078725	0.501456	1.00874	0.563458	0.709934	0.531232	1.11865	1.235	0.684603
BRINP2 ENSG00000198797	0.773727	1.28278	0.919496	0.758753	0.731075	0.69051	0.460173	0.954724
BRINP3 ENSG00000162670	1.11178	1.20866	0.468344	0.860573	0.672934	0.915666	0.612554	0.925911
BRIP1 ENSG00000136492	0.58703	0.874285	1.82707	1.90986	0.643378	0.654514	0.744267	0.938614
BRIX1 ENSG00000113460	1.94214	0.747992	1.07311	0.580947	0.606509	0.994224	1.1373	0.813666
BRK1 ENSG00000254999	0.453105	0.99787	0.82862	1.52718	1.51226	0.54248	1.59441	0.656081
BRMS1 ENSG00000174744	0.974051	1.11574	1.07169	1.1711	0.617432	0.895878	0.774609	0.69803
BRMS1L ENSG00000100916	1.04444	0.72619	0.820963	0.637716	1.10174	1.23641	0.623051	1.23779
BROX ENSG00000162819	0.696346	0.848427	1.27282	0.965515	0.688208	0.363743	1.40201	0.556815
BRPF1 ENSG00000156983	1.35769	0.621206	1.37354	1.06823	0.672571	0.504844	0.778689	0.783415
BRPF3 ENSG00000096070	1.53962	1.35399	0.585946	0.501767	1.27485	0.877753	1.51993	0.752642
BRSK1 ENSG00000160469	0.911	0.590827	1.50673	0.85128	1.08204	0.971564	1.1373	0.584193
BRSK2 ENSG00000174672	0.974991	0.557671	0.681243	0.945153	0.6504	0.49603	0.668034	0.886782
BRWD1 ENSG00000185658	0.850583	0.489254	0.529938	1.4049	0.581672	1.10772	0.863151	1.09249
BRWD3 ENSG00000165288	0.754263	0.424834	1.1804	0.706697	0.464343	1.0734	0.975015	0.810116
BSCL2 ENSG00000168000	0.638971	0.474708	0.761592	0.850741	0.959644	0.698374	1.04889	1.22581
BSDC1 ENSG00000160058	1.00155	1.55311	0.944216	0.863703	1.43608	0.559777	0.757345	1.28353
BSG ENSG00000172270	1.54637	1.10971	0.325496	0.521449	0.578489	0.544782	0.93599	0.457106
BSN ENSG00000164061	0.745459	0.482949	0.908145	0.422229	1.50165	0.418896	0.931856	0.589448
BSPH1 ENSG00000188334	1.03019	1.61071	0.883523	0.999461	0.876375	0.509053	0.602477	0.932568
BSPRY ENSG00000119411	0.98619	1.39306	0.744049	1.7403	0.97713	1.06375	0.727068	0.877952
BST1 ENSG00000109743	1.48384	1.1039	0.867617	1.0711	0.842563	0.588507	1.04164	0.477264
BST2 ENSG00000130303	0.542897	0.969043	0.908937	1.00516	1.32398	1.15086	0.355983	0.751639
BTAF1 ENSG00000095564	1.08872	0.835813	0.409621	0.996416	1.08098	1.08045	1.14204	0.549523
BTBD1 ENSG00000064726	1.11683	0.88867	0.749174	1.01883	0.845946	0.65251	0.777595	0.642665
BTBD10 ENSG00000148925	0.897962	1.31543	0.854829	0.561802	1.09895	0.282662	1.14006	0.668199
BTBD11 ENSG00000151136	0.992756	1.14764	0.860266	1.0195	0.618926	0.483245	0.668675	1.17451
BTBD16 ENSG00000138152	1.40238	0.341054	1.11504	0.444633	1.62532	1.71314	0.735258	0.743817
BTBD19 ENSG00000222009	0.586338	0.764619	0.717386	0.488349	0.898179	1.43274	0.882469	0.523874
BTBD2 ENSG00000133243	1.22273	1.34387	0.760064	0.698219	0.803621	1.03674	0.609029	0.670073
BTBD3 ENSG00000132640	1.4358	0.63975	0.812522	0.770226	0.785891	0.570375	1.34933	0.651261
BTBD6 ENSG00000184887	0.609873	0.987588	0.725505	1.73483	1.27918	0.773395	0.619183	0.568653
BTBD7 ENSG00000011114	0.715484	0.963661	0.87654	1.00678	0.889929	0.417687	1.09672	0.775533
BTBD8 ENSG00000189195	0.500033	1.12423	0.724341	1.01072	1.44193	0.853503	1.08427	1.27682
BTBD9 ENSG00000183826	1.42466	0.560051	0.830967	0.887438	0.677642	1.13024	1.76395	1.11882
BTC ENSG00000174808	1.09393	1.19683	0.438679	0.960343	1.18189	1.10219	0.869845	1.32
BTD ENSG00000169814	0.824105	0.857081	0.509905	0.632311	0.353173	0.963052	0.92435	1.21457
BTF3 ENSG00000145741	0.804739	0.716105	1.28012	0.934285	0.594429	0.703251	0.640159	0.952557
BTF3L4 ENSG00000134717	1.16636	1.31518	1.62749	0.531879	0.830436	0.716013	1.18654	0.763887
BTG1 ENSG00000133639	1.47196	0.78981	0.281488	1.64171	0.547552	0.860947	1.29448	0.807793
BTG2 ENSG00000159388	0.871535	1.39946	1.89199	0.585816	0.842957	0.879603	0.745913	0.785078
BTG3 ENSG00000154640	1.197	1.62315	0.908577	0.817567	0.562199	0.462853	0.638402	1.46643
BTK ENSG00000010671	0.889078	0.612564	1.1757	0.626239	0.883985	0.786141	1.07597	1.33302
BTLA ENSG00000186265	0.983434	1.29495	0.739019	0.876187	0.50883	1.21463	0.791437	1.34451
BTN2A1 ENSG00000112763	1.16602	0.676179	1.19782	1.08922	1.23849	1.03663	1.27153	0.256731
BTN2A2 ENSG00000124508	1.14193	0.390648	0.686631	0.356852	0.786201	0.788044	0.572455	0.865901
BTN3A1 ENSG00000026950	0.944823	2.82062	0.679333	0.990893	1.34264	1.05783	0.538533	1.08897
BTN3A2 ENSG00000186470	1.24901	1.54537	0.432165	0.549091	1.18029	0.693023	0.814324	0.800676
BTN3A3 ENSG00000111801	0.71232	1.29855	1.14019	1.27049	0.473492	0.537036	0.876904	0.873229
BTNL3 ENSG00000168903	0.42865	0.439248	0.536765	1.50742	1.18816	0.399788	0.328104	0.96721
BTNL9 ENSG00000165810	0.674126	0.587379	0.612603	0.873099	1.26	1.27704	1.37862	0.93364
BTRC ENSG00000166167	1.03006	1.42063	0.729335	0.886798	1.21642	1.16884	1.07346	0.933564
BUB1 ENSG00000169679	1.11204	1.18605	0.428575	1.81943	0.896415	0.967527	0.739446	0.822266
BUB1B ENSG00000156970	0.926604	0.42157	0.815381	1.41664	0.785261	1.60658	0.798077	0.885439
BUB3 ENSG00000154473	0.928044	0.493745	0.706915	1.34387	0.757792	0.441437	1.00247	0.961183
BUD13 ENSG00000137656	0.903241	2.23904	1.07694	1.308	0.970811	1.01539	1.29945	0.703545
BUD31 ENSG00000106245	0.987114	0.377633	1.10956	0.935823	0.928517	1.58326	0.5089	0.438557
BVES ENSG00000112276	1.281	1.30742	0.478373	0.674611	1.23912	1.12647	1.28856	0.610522
BYSL ENSG00000112578	0.69711	0.842885	1.51746	0.697053	1.03772	0.321552	0.823629	0.922603
BZW1 ENSG00000082153	1.00845	0.671143	0.985731	1.19435	0.757249	1.07721	1.2004	1.44785
BZW2 ENSG00000136261	1.60813	0.556067	0.670631	1.00514	0.643123	0.428183	0.459953	0.905448
C10orf10 ENSG00000165507	0.35007	0.996165	0.751977	1.3396	0.715688	1.52074	1.195	0.928018
C10orf105 ENSG00000214688	0.692282	1.56741	0.567583	1.10755	0.766136	1.15066	1.25969	0.68922
C10orf107 ENSG00000183346	0.908962	0.609652	1.56502	1.10149	0.977635	0.419362	0.656751	1.37014
C10orf11 ENSG00000148655	0.849326	0.688245	0.913052	0.925538	0.743773	0.674743	0.784431	1.59638
C10orf128 ENSG00000204161	0.486377	1.13195	0.551534	0.976561	0.565249	0.755862	1.42617	0.533078
C10orf2 ENSG00000107815	0.748322	1.18209	0.795244	0.839258	0.755374	1.08598	1.41033	1.14767
C10orf35 ENSG00000171224	0.919323	1.23617	0.60508	0.916696	1.43291	0.847347	0.813384	0.419167
C10orf53 ENSG00000178645	0.695519	0.678248	0.767667	1.032	0.825798	0.877031	0.777407	0.514729
C10orf54 ENSG00000107738	0.913272	0.657876	0.433223	1.32849	0.958607	0.439597	1.30522	0.475259
C10orf55 ENSG00000222047	0.722356	1.05685	0.587762	1.32982	0.921814	0.435682	1.20487	0.630004
C10orf76 ENSG00000120029	1.20347	0.965563	0.54774	1.31905	1.40046	0.460071	0.778976	1.50774
C10orf82 ENSG00000165863	0.683035	0.895985	0.803777	0.736928	0.374979	1.00819	1.07042	0.538296
C10orf88 ENSG00000119965	0.660519	0.571929	0.348768	0.540514	0.682848	0.810056	0.645533	0.608889
C10orf95 ENSG00000120055	0.770144	0.479151	0.715688	0.925864	1.04985	0.390203	0.700627	0.499134
C10orf99 ENSG00000188373	0.721421	0.465162	0.78564	1.15821	0.626486	1.24261	1.00256	0.786778
C11orf1 ENSG00000137720	0.501442	0.657912	0.811936	0.696554	0.67964	0.648823	0.584437	0.91694
C11orf16 ENSG00000176029	0.818571	1.35244	0.626529	0.805132	1.08848	0.621612	0.874634	0.739133
C11orf21 ENSG00000110665	0.800125	0.90814	0.749487	0.679059	0.788385	0.691617	0.915464	0.607779
C11orf24 ENSG00000171067	0.92735	0.591001	1.30511	1.19934	0.910218	1.27835	0.608863	0.745916
C11orf31 ENSG00000211450	0.944799	0.760668	1.85876	0.814273	0.531315	0.840254	0.41597	1.07582
C11orf45 ENSG00000174370	0.850054	0.699971	1.68522	1.05784	0.966115	0.586741	1.40965	1.16528
C11orf49 ENSG00000149179	0.537155	0.748348	0.96127	0.696102	1.64691	0.704994	0.838289	1.26602
C11orf52 ENSG00000149300	0.568021	0.862175	1.18215	0.71385	0.695968	0.576668	0.317802	0.634024
C11orf53 ENSG00000150750	0.445432	0.738085	0.935156	0.936116	1.4289	0.804298	0.855045	0.932523
C11orf54 ENSG00000182919	0.647057	1.34888	1.38047	1.27	0.677413	0.919563	0.824787	1.05449
C11orf57 ENSG00000150776	0.516711	1.79294	1.10777	0.851971	1.17176	0.477561	0.608457	0.554458
C11orf58 ENSG00000110696	0.936662	0.593678	0.530742	0.964051	1.11124	0.606369	0.862731	1.07051
C11orf63 ENSG00000109944	0.935349	0.653239	0.697494	0.663816	0.327508	0.926549	0.623682	1.48632
C11orf65 ENSG00000166323	1.35204	0.620147	1.6329	0.296312	0.651015	1.47584	1.00696	1.11464
C11orf68 ENSG00000175573	0.974342	0.966247	0.694359	0.485213	1.21758	0.932188	1.21305	1.02032
C11orf70 ENSG00000137691	0.483495	1.44664	0.87254	0.688715	0.387668	0.55262	0.608471	1.05076
C11orf71 ENSG00000180425	0.346094	0.962912	0.573634	0.884905	0.657438	1.02739	1.35481	1.48699
C11orf74 ENSG00000166352	0.846369	0.920089	0.570598	1.67278	0.531347	0.65527	1.25143	0.601105
C11orf80 ENSG00000173715	0.839776	0.595951	0.718893	0.928442	0.49013	0.7917	1.71605	1.21338
C11orf84 ENSG00000168005	1.33106	0.406214	1.29401	1.51301	0.587589	0.836173	0.691489	0.856146
C11orf87 ENSG00000185742	0.569086	0.467773	1.29808	1.27963	0.944433	0.612439	1.06702	0.711429
C11orf95 ENSG00000188070	0.394366	0.897109	0.582699	0.881943	0.75108	0.960687	0.47691	0.643368
C11orf96 ENSG00000187479	1.03231	0.931577	0.634471	0.797767	0.609996	0.561103	1.08969	1.05245
C11orf98 ENSG00000278615	0.844639	1.33276	1.05455	0.679669	0.364028	0.917219	1.72156	0.859322
C12orf10 ENSG00000139637	1.02117	0.601775	1.34338	1.15526	0.632555	0.602494	0.77812	0.738991
C12orf29 ENSG00000133641	1.01771	1.18241	1.27698	0.671972	0.54518	1.34924	0.786605	1.10596
C12orf4 ENSG00000047621	0.832253	0.689666	0.609659	0.840326	1.00697	0.545485	0.815522	1.36713
C12orf40 ENSG00000180116	0.631838	1.0292	0.714275	0.267741	0.979791	0.670503	0.942326	0.548513
C12orf42 ENSG00000179088	0.784855	1.17429	0.768492	0.5638	1.08196	1.50623	0.602284	0.584871
C12orf43 ENSG00000157895	0.567791	1.09964	1.40122	0.425211	0.382192	1.11316	1.49812	0.673442
C12orf45 ENSG00000151131	0.698963	0.593143	1.17527	0.920361	0.779087	1.19777	0.860128	1.13528
C12orf49 ENSG00000111412	0.46571	1.27824	0.481801	0.831075	1.30311	0.558594	0.889489	1.5518
C12orf50 ENSG00000165805	0.913019	1.25379	0.56664	0.808645	1.08393	1.12719	0.522027	0.895713
C12orf54 ENSG00000177627	0.730612	1.10296	0.676993	0.752784	1.48058	1.18112	0.490463	1.26083
C12orf56 ENSG00000185306	0.924785	1.22791	0.468408	0.639685	0.88262	0.834798	1.59002	0.804522
C12orf57 ENSG00000111678	0.992432	0.565556	0.60774	1.94026	0.968725	1.08322	0.791801	0.605756
C12orf60 ENSG00000182993	0.801594	1.10111	0.46946	0.828261	0.671355	0.707499	1.64971	1.34895
C12orf65 ENSG00000130921	0.830568	0.535407	0.522282	0.545813	0.923222	0.934526	0.737955	0.632252
C12orf66 ENSG00000174206	0.739711	0.895112	1.2838	0.636672	0.681757	1.07128	0.838149	0.965942
C12orf71 ENSG00000214700	0.857582	0.979123	0.60655	1.24923	1.31081	0.810311	0.706413	1.50439
C12orf73 ENSG00000204954	0.853354	0.522486	1.25557	1.24306	0.749627	0.581005	0.724394	0.39838
C12orf75 ENSG00000235162	0.428841	1.25644	0.703786	1.61775	0.781698	1.7095	1.16293	0.616685
C12orf76 ENSG00000174456	0.606334	0.734307	0.876719	0.893758	0.421271	1.05693	0.976039	1.0585
C14orf1 ENSG00000133935	0.975371	1.11258	1.33469	1.13905	0.743335	1.07865	0.634388	0.630407
C14orf105 ENSG00000100557	1.13437	1.58407	0.995608	0.666143	1.08357	0.357165	0.640738	0.89091
C14orf119 ENSG00000179933	0.975085	0.954648	1.08339	0.430218	0.560719	0.649956	0.796998	0.569252
C14orf132 ENSG00000227051	0.929086	0.725779	0.527542	1.26675	1.12065	0.762484	0.33129	1.46699
C14orf142 ENSG00000170270	0.321387	1.56493	0.591796	0.794754	0.643946	0.633655	0.700044	0.440618
C14orf159 ENSG00000133943	1.33258	1.35921	0.888362	0.537444	1.12424	0.864391	0.807391	1.04336
C14orf166 ENSG00000087302	1.0514	0.507238	0.515062	1.22195	0.830694	0.724441	0.745312	1.96729
C14orf169 ENSG00000170468	0.965535	0.602785	0.665193	0.508546	0.814346	0.678183	0.611746	0.38334
C14orf178 ENSG00000197734	0.879421	0.935136	0.634127	0.671902	0.506765	1.13091	0.638031	0.847564
C14orf180 ENSG00000184601	0.519964	0.796969	0.934171	1.35279	0.792997	0.51472	0.877332	0.719312
C14orf2 ENSG00000156411	1.36946	0.571211	0.919284	1.01862	0.538554	0.954458	1.08205	0.897994
C14orf28 ENSG00000179476	0.335723	0.508455	0.537211	0.509713	0.695366	1.04447	0.539557	0.371387
C14orf37 ENSG00000139971	0.715247	1.28228	1.23597	0.769029	0.48952	0.545393	1.21299	1.31852
C14orf39 ENSG00000179008	1.0749	0.547725	0.856585	0.720263	0.375099	1.04207	1.21342	0.947632
C14orf79 ENSG00000140104	0.375997	1.01306	1.2369	0.763265	0.831107	1.215	0.606084	0.878608
C14orf80 ENSG00000185347	1.76869	0.612528	1.21977	1.06616	0.702435	0.789846	0.682754	0.942827
C14orf93 ENSG00000100802	0.602162	0.375683	0.79255	1.11613	1.04622	0.515471	1.32952	0.883686
C15orf39 ENSG00000167173	0.771652	0.915136	1.47111	1.80134	0.937099	1.29187	1.27472	0.866958
C15orf40 ENSG00000169609	0.983806	1.05343	1.06168	0.718777	1.05828	0.532773	1.02128	0.949117
C15orf41 ENSG00000186073	1.13341	1.2976	0.819694	1.18405	0.8392	1.22152	0.695115	0.42985
C15orf48 ENSG00000166920	1.22857	0.675468	0.414902	0.809509	0.999553	0.366672	1.0572	0.982035
C15orf52 ENSG00000188549	0.728901	1.63076	0.482907	1.6077	0.583165	0.980299	0.52341	1.01414
C15orf53 ENSG00000175779	1.05583	0.558323	1.03578	0.917816	1.2052	1.08331	0.913712	0.650711
C15orf57 ENSG00000128891	0.60451	0.614937	1.02732	0.709116	1.1222	0.405187	1.00938	0.639404
C15orf59 ENSG00000205363	1.06137	0.832492	1.27929	0.59391	0.690766	0.725118	0.812062	0.900154
C15orf61 ENSG00000189227	0.582774	0.84405	1.1778	0.701729	0.777594	0.88509	0.591733	0.893011
C15orf62 ENSG00000188277	0.397431	0.528494	0.730191	0.999974	1.44578	1.10282	0.808638	1.25622
C15orf65 ENSG00000261652	0.555711	1.12851	0.617815	0.994759	0.718095	0.877141	1.11506	0.499147
C16orf13 ENSG00000130731	0.778217	1.02701	0.876167	1.10747	1.01925	1.32574	1.11229	0.843134
C16orf45 ENSG00000166780	1.06311	0.328712	1.32889	1.02373	0.940148	1.3523	1.39135	0.697752
C16orf46 ENSG00000166455	1.19295	0.975881	0.291294	0.785258	0.860388	1.71831	0.845905	1.07873
C16orf52 ENSG00000185716	1.07849	0.631157	0.487767	0.567001	1.23285	1.79459	0.373862	0.324266
C16orf54 ENSG00000185905	1.13515	0.898066	0.888684	0.514851	0.981258	1.2772	0.687838	0.612398
C16orf58 ENSG00000140688	0.967855	0.862485	1.05121	1.28102	1.4375	0.897597	1.04254	1.66145
C16orf59 ENSG00000162062	1.20843	0.802298	0.98998	0.362776	1.46971	0.977423	0.712601	0.329488
C16orf62 ENSG00000103544	0.438628	0.918911	0.572672	0.633019	1.23411	1.1109	0.746549	0.574358
C16orf70 ENSG00000125149	0.23981	0.933233	0.734503	0.833381	1.15318	0.721349	1.13972	1.46229
C16orf71 ENSG00000166246	0.342898	0.680866	1.20938	0.911266	0.534046	0.703447	0.624961	1.15768
C16orf72 ENSG00000182831	0.768878	0.815466	0.614498	1.30151	0.662262	0.717061	0.596755	0.993397
C16orf74 ENSG00000154102	0.32257	1.04194	1.82072	0.931282	0.572179	0.650765	0.576124	0.998153
C16orf78 ENSG00000166152	1.66006	0.451197	0.76044	0.788692	0.978465	1.00463	0.585361	1.00583
C16orf86 ENSG00000159761	0.652931	1.20328	0.767019	0.562183	1.23151	0.361844	0.957235	0.762142
C16orf87 ENSG00000155330	0.391298	0.54457	0.746811	2.05013	0.614391	0.471124	1.20524	0.839082
C16orf89 ENSG00000153446	1.38775	0.874824	0.376766	0.568179	0.842908	0.806782	0.571627	0.630595
C16orf91 ENSG00000174109	1.25305	0.872403	0.757017	0.682923	3.21794	1.0584	1.18485	0.936898
C16orf92 ENSG00000167194	1.10615	0.784829	1.0179	0.647352	0.612745	1.38734	0.425125	0.662217
C16orf95 ENSG00000260456	0.941154	0.743706	0.558406	0.492557	1.13114	1.45171	0.885315	2.04812
C16orf96 ENSG00000205832	0.630752	0.431944	0.568506	0.445278	0.663741	1.11996	0.697582	0.640555
C17orf105 ENSG00000231256	1.07019	0.976636	0.904499	1.2063	0.74446	0.868515	0.58319	0.483788
C17orf107 ENSG00000205710	0.596374	0.802549	0.683562	0.821471	0.629453	0.830518	0.892748	1.55598
C17orf49 ENSG00000258315	0.636208	1.26458	0.997782	0.648848	0.99899	0.970152	1.16885	0.522007
C17orf51 ENSG00000212719	0.813094	0.483524	0.882797	0.70028	0.561077	0.778053	1.10057	0.914644
C17orf53 ENSG00000125319	0.517506	0.665735	1.72132	0.990327	0.693957	1.40577	1.79477	0.815487
C17orf58 ENSG00000186665	0.832963	0.962627	0.691479	0.62959	0.472723	0.857193	0.949048	1.03324
C17orf62 ENSG00000178927	0.408739	1.30667	1.36591	0.449967	0.899875	0.60177	1.11444	0.723438
C17orf64 ENSG00000141371	0.518803	1.71595	0.820448	0.612085	0.653287	0.332564	0.359587	0.8479
C17orf67 ENSG00000214226	0.746108	0.729421	0.656565	0.385672	0.669741	0.795445	0.752245	1.24142
C17orf74 ENSG00000184560	0.871648	0.622023	0.808736	0.993679	0.80369	1.02671	0.634288	1.28839
C17orf75 ENSG00000108666	1.34699	1.01497	0.469222	0.484387	1.49646	0.756031	0.611206	2.02169
C17orf78 ENSG00000278505	0.41927	1.13808	1.04103	0.804703	0.914097	1.20444	1.33899	0.519188
C17orf80 ENSG00000141219	1.40434	0.958857	1.2564	0.53226	0.401188	0.750254	0.832546	0.560682
C17orf89 ENSG00000224877	1.27455	1.22556	0.190257	1.58569	0.384866	1.30204	0.358108	1.08843
C17orf96 ENSG00000273604	0.993755	1.32933	0.660465	0.836292	1.03041	0.407727	1.03121	0.717877
C17orf97 ENSG00000187624	0.890811	0.999865	1.83508	0.95083	1.94094	0.553879	1.14167	0.697062
C17orf98 ENSG00000275489	0.582232	0.957206	1.18562	0.763122	0.685153	0.664069	0.912751	1.10056
C17orf99 ENSG00000187997	1.03629	0.648922	0.539575	0.547505	1.18299	0.601941	0.552827	0.841875
C18orf21 ENSG00000141428	1.08176	0.516408	0.558525	0.97056	0.529053	0.807476	0.786091	0.922259
C18orf25 ENSG00000152242	0.543034	0.655789	0.659137	0.506108	1.15622	0.767972	1.23438	1.40381
C18orf32 ENSG00000177576	0.623793	1.50917	0.949015	0.991396	0.687564	0.654884	1.10681	1.60503
C18orf54 ENSG00000166845	0.570969	0.577122	1.10186	0.834824	0.58915	0.580387	1.3703	0.32373
C18orf63 ENSG00000206043	0.508933	0.81987	1.4771	0.40357	0.980012	0.421772	0.633006	0.349635
C18orf8 ENSG00000141452	1.11006	0.646098	1.09091	0.565459	1.14834	0.883262	0.8983	0.856684
C19orf12 ENSG00000131943	1.4524	0.947314	0.627731	1.34096	0.886781	1.46668	0.499064	1.48385
C19orf18 ENSG00000177025	0.650638	0.602168	0.709752	1.44551	0.876908	0.567795	1.15655	1.25675
C19orf24 ENSG00000228300	0.700722	0.809148	0.542928	1.03035	0.725311	1.04637	0.658426	0.372404
C19orf25 ENSG00000119559	1.1536	0.823521	0.542578	1.0902	0.769704	0.952229	1.0042	0.772993
C19orf33 ENSG00000167644	0.604974	1.06889	1.09778	0.431893	0.930038	1.46489	0.98465	1.023
C19orf35 ENSG00000188305	0.305488	0.784735	1.15922	1.45874	1.16239	0.780593	1.09631	1.20743
C19orf38 ENSG00000214212	0.994959	0.729004	1.02186	0.538647	0.503425	1.66328	1.25334	1.08944
C19orf43 ENSG00000123144	0.649155	0.667747	0.956529	1.28819	0.642944	0.949985	0.954764	0.636336
C19orf44 ENSG00000105072	0.988923	0.982121	0.838914	1.17931	0.602084	0.67887	0.55573	1.22089
C19orf45 ENSG00000198723	1.23717	0.693015	1.38472	1.58161	0.815071	0.836589	0.92595	0.707433
C19orf47 ENSG00000160392	1.40717	1.64913	0.654305	1.06566	0.722354	1.05335	0.58749	0.664277
C19orf48 ENSG00000167747	0.670052	1.07909	1.74008	1.12964	0.623017	0.619551	0.497043	0.888043
C19orf52 ENSG00000142444	1.21853	1.14202	0.510225	1.09624	1.04323	1.0106	0.575835	0.552015
C19orf53 ENSG00000104979	1.67947	1.12605	0.49994	1.30405	0.569895	0.841871	0.77036	0.928997
C19orf54 ENSG00000188493	1.08038	1.15629	1.00338	0.256023	0.311131	0.201166	1.91351	0.305519
C19orf57 ENSG00000132016	1.05147	0.486805	0.729211	0.864279	0.465583	1.21176	0.687941	0.836789
C19orf60 ENSG00000006015	0.537664	0.596747	0.544229	1.00174	0.325132	0.65944	1.36705	0.828375
C19orf66 ENSG00000130813	1.32969	0.585005	0.673138	1.37277	0.599711	0.957664	0.85946	0.818226
C19orf67 ENSG00000188032	1.0161	1.17027	1.42547	1.8698	0.992048	0.659247	1.02358	1.05396
C19orf68 ENSG00000185453	1.33585	0.735803	0.851545	1.23853	0.885787	0.795234	1.27952	0.696892
C19orf70 ENSG00000174917	0.887531	0.428674	1.18678	0.509273	0.603553	1.31779	0.875579	0.770997
C19orf71 ENSG00000183397	0.377948	0.685673	0.491327	0.54488	2.574	0.645849	0.981433	0.832007
C19orf73 ENSG00000221916	1.33951	0.901391	0.932744	1.00833	1.65203	0.788243	0.467936	0.844781
C19orf81 ENSG00000235034	1.58427	1.14887	0.525879	0.454832	1.08282	0.805128	1.38635	0.848961
C19orf84 ENSG00000262874	1.44519	0.486313	1.00149	0.7705	0.596675	0.744401	1.09721	0.514419
C1D ENSG00000197223	0.926219	0.773337	1.13546	0.52434	1.35886	0.925143	0.963402	1.01633
C1GALT1 ENSG00000106392	0.680313	0.694632	0.78759	0.743095	2.60899	0.882569	1.28945	0.453206
C1GALT1C1 ENSG00000171155	0.686864	0.623544	2.20566	0.86005	0.665322	0.710925	1.13267	1.31272
C1GALT1C1L ENSG00000223658	0.420309	0.989949	1.42033	1.35767	1.39814	0.640044	0.413724	0.735465
C1QA ENSG00000173372	0.902257	1.22539	0.620288	0.951069	0.794118	0.86249	1.17327	0.939858
C1QB ENSG00000173369	0.919899	0.833092	1.39114	0.741375	0.800874	1.02142	0.461666	0.91916
C1QBP ENSG00000108561	0.49097	1.17956	0.772333	0.575462	0.616369	0.379779	0.900122	1.49933
C1QC ENSG00000159189	1.16714	0.810933	1.04109	0.770794	1.10246	0.998552	0.613925	0.700033
C1QL1 ENSG00000131094	0.428985	0.706493	1.06973	1.29084	0.710266	0.969302	1.00273	1.16332
C1QL2 ENSG00000144119	1.07928	0.610779	0.853356	0.597086	0.408395	0.884326	0.994809	1.4496
C1QL3 ENSG00000165985	1.14943	1.03936	0.948067	0.796121	0.531015	0.946526	0.868763	0.389934
C1QL4 ENSG00000186897	1.21957	0.936404	0.626754	0.730266	0.257784	0.953794	1.04049	0.935238
C1QTNF1 ENSG00000173918	1.0194	0.98669	1.59365	0.929734	1.23149	1.76387	0.722382	0.60949
C1QTNF2 ENSG00000145861	0.605911	0.905161	0.615542	1.80735	1.21231	0.94789	1.15662	0.451598
C1QTNF3 ENSG00000082196	0.761472	1.13328	0.603947	1.10483	1.11738	0.525485	1.01418	1.08177
C1QTNF4 ENSG00000172247	1.20045	0.97218	0.733723	0.427152	0.959604	0.597833	0.606171	1.05991
C1QTNF5 ENSG00000223953	1.60908	0.636412	1.19465	1.64221	1.36026	0.550157	1.04212	1.12621
C1QTNF6 ENSG00000133466	0.79096	0.564055	1.52947	1.34293	1.53209	0.815174	0.964456	0.963702
C1QTNF7 ENSG00000163145	0.727329	0.883082	0.559344	0.587448	0.614738	1.15672	1.68628	0.700275
C1QTNF9 ENSG00000240654	0.760666	1.02225	0.538474	0.734557	0.67964	1.06076	0.926193	1.39964
C1QTNF9B ENSG00000205863	0.891427	1.31828	0.684285	1.43179	1.02103	1.25953	0.830923	0.44675
C1QTNF9B-AS1 ENSG00000281899	0.689672	0.890357	0.446632	1.02424	0.691696	0.656079	1.17705	0.726722
C1R ENSG00000159403	1.1448	1.00377	1.068	0.473643	0.556535	1.0125	0.564116	0.541095
C1RL ENSG00000139178	1.46338	1.33382	0.318878	0.438153	0.858856	0.973102	0.714503	0.907542
C1S ENSG00000182326	1.26201	1.04324	0.708602	1.20443	0.355597	0.93125	1.35097	0.771568
C1orf101 ENSG00000179397	0.967288	1.12515	1.09629	0.690396	1.46337	0.503254	0.550868	0.987571
C1orf105 ENSG00000180999	0.639356	0.901916	0.805274	1.2231	0.585223	1.21183	0.821011	0.586912
C1orf106 ENSG00000163362	0.600914	0.46953	0.848962	0.913647	1.45525	1.41921	0.718689	0.728149
C1orf109 ENSG00000116922	0.610998	0.591052	0.555955	0.375461	1.48187	1.25407	0.781746	0.652878
C1orf112 ENSG00000000460	1.44492	1.39044	0.980969	0.777879	0.634355	0.879074	0.803441	1.48299
C1orf115 ENSG00000162817	0.62513	1.08205	0.827416	1.43999	0.541992	0.753705	1.27873	1.05009
C1orf116 ENSG00000182795	0.748667	0.373048	0.965124	1.32034	1.19991	0.423388	1.25824	0.576536
C1orf122 ENSG00000197982	0.738839	0.936576	0.944383	0.679717	1.00577	0.684351	0.987585	1.42086
C1orf123 ENSG00000162384	0.381747	1.22547	1.27603	1.38873	0.814298	1.50249	0.750589	0.968907
C1orf127 ENSG00000175262	0.77469	1.04381	0.761049	0.562794	0.905198	0.502062	0.969342	1.13751
C1orf131 ENSG00000143633	1.43064	1.44448	0.538856	0.768861	0.657163	0.703505	1.53367	1.2027
C1orf141 ENSG00000203963	0.80197	1.03596	0.722375	0.776729	0.871195	0.50582	0.687216	0.698533
C1orf145 ENSG00000162913	0.601816	1.14197	1.00726	0.580776	0.415289	1.58523	0.76606	0.880802
C1orf158 ENSG00000157330	0.916826	1.24366	2.01054	1.08414	0.571516	0.420157	0.901711	0.761964
C1orf159 ENSG00000131591	1.29782	1.06813	1.47392	1.296	0.901051	1.49626	0.556867	0.990944
C1orf162 ENSG00000143110	1.13534	0.686711	0.649963	1.1809	1.75402	0.810208	0.997282	0.574801
C1orf167 ENSG00000215910	1.12265	1.14014	0.764449	0.664667	0.634361	1.08151	0.668187	1.16997
C1orf168 ENSG00000187889	0.876318	1.21424	0.822379	0.940497	0.592711	1.23952	0.609854	1.21255
C1orf174 ENSG00000198912	1.07359	1.30995	0.836309	0.714355	0.69343	0.552368	1.20859	0.935978
C1orf186 ENSG00000263961	0.808588	0.506776	1.65526	1.44744	1.21225	0.39477	0.578677	1.00682
C1orf194 ENSG00000179902	0.36189	1.01416	0.384297	0.915527	1.12668	0.435912	0.887941	1.08644
C1orf198 ENSG00000119280	1.1617	1.33786	0.309779	0.958558	0.908527	0.505458	1.79629	0.530688
C1orf204 ENSG00000188004	0.690501	0.873139	1.62686	0.366934	0.690338	0.695848	0.723489	0.643581
C1orf21 ENSG00000116667	0.490183	1.03276	1.20052	0.526895	0.708495	0.749973	0.963813	0.884278
C1orf210 ENSG00000253313	0.905109	1.46729	1.26809	0.983042	1.3083	0.965686	0.70294	0.785594
C1orf216 ENSG00000142686	1.44298	0.97569	0.471785	0.886842	1.01293	1.03388	0.947686	0.591477
C1orf226 ENSG00000239887	1.27166	0.764283	0.920983	1.83579	0.846236	1.21459	1.15426	1.41258
C1orf228 ENSG00000198520	0.70355	1.40955	1.31035	0.835062	0.765673	1.88061	0.802952	0.49171
C1orf234 ENSG00000227868	1.48534	0.530052	0.65215	0.517695	0.809003	1.01266	0.900121	0.630045
C1orf27 ENSG00000157181	0.645851	0.262857	0.728815	1.02755	0.580633	0.774809	1.37763	1.36445
C1orf35 ENSG00000143793	0.705536	0.888854	0.777897	0.986417	0.806538	0.547214	0.625615	0.896494
C1orf43 ENSG00000143612	1.12668	0.801871	0.763835	1.06529	0.87052	0.941486	0.838288	0.818686
C1orf50 ENSG00000164008	0.692837	1.16419	0.56285	0.88347	0.850939	0.817664	1.01069	0.989133
C1orf52 ENSG00000162642	1.01016	1.1883	0.463305	0.482506	0.920485	1.03518	0.848329	0.658715
C1orf53 ENSG00000203724	1.37485	1.63701	1.04399	1.16255	1.65927	0.625462	0.848149	1.17869
C1orf54 ENSG00000118292	1.65106	0.479449	0.987915	1.08871	1.05041	1.15412	0.607844	0.889818
C1orf56 ENSG00000143443	0.54479	0.716449	0.841824	0.926439	0.724198	1.35178	0.681665	1.20385
C1orf61 ENSG00000125462	0.833269	0.652528	0.626615	1.45054	0.667276	1.2046	0.586022	0.467074
C1orf64 ENSG00000183888	0.990423	0.910738	0.640654	0.494366	1.79956	0.593967	0.58819	0.761192
C1orf74 ENSG00000162757	1.2854	1.0851	0.693499	1.30904	0.624651	1.1426	1.04021	1.14782
C1orf94 ENSG00000142698	1.55693	0.758622	0.485927	1.19523	0.809092	0.975632	1.03954	0.347351
C2 ENSG00000166278	0.803275	0.75351	0.991081	0.803921	1.31307	0.516772	1.06308	0.860085
C20orf144 ENSG00000149609	0.817024	1.02877	0.74807	0.471826	0.901997	0.81837	1.30587	0.802334
C20orf194 ENSG00000088854	0.732971	1.06976	0.743397	0.603605	1.11726	1.9282	0.702799	0.803521
C20orf196 ENSG00000171984	0.530326	0.579959	0.730716	0.680187	0.510428	1.43256	0.601445	0.667394
C20orf24 ENSG00000101084	1.25273	0.530779	0.625727	1.34933	1.08552	0.623819	0.56212	1.20144
C20orf27 ENSG00000101220	0.808681	0.626193	1.2112	0.843044	0.65183	1.45484	0.935128	0.752607
C20orf96 ENSG00000196476	1.02857	1.5716	1.09965	0.416705	1.27646	0.459673	1.14282	0.957361
C21orf2 ENSG00000160226	0.444548	0.664876	0.963587	0.819928	0.830967	0.490069	0.516453	0.451124
C21orf33 ENSG00000160221	1.60556	0.709338	0.944711	1.21409	0.483593	0.80642	1.69628	0.60384
C21orf58 ENSG00000160298	1.06799	1.10816	0.902572	1.47969	0.916133	1.85268	1.15138	0.623326
C21orf59 ENSG00000159079	1.11519	0.72722	0.453275	0.851759	0.461379	0.614932	0.526238	0.385454
C21orf91 ENSG00000154642	1.19804	0.945153	1.12055	1.29414	0.630362	0.699172	1.46704	0.513382
C22orf15 ENSG00000169314	0.775338	0.913995	1.0569	1.72514	1.22534	1.15716	1.26609	0.572112
C22orf23 ENSG00000128346	0.759242	0.669186	0.865349	0.978279	0.822297	1.26197	0.623367	0.923276
C22orf29 ENSG00000215012	0.962515	1.01483	0.87756	0.792026	0.665168	0.376019	1.01704	1.11701
C22orf31 ENSG00000100249	0.344156	0.728178	1.87869	1.2092	0.935605	1.10717	1.17815	0.813549
C22orf39 ENSG00000242259	1.77039	1.43916	1.18619	0.517635	1.21403	2.04118	1.08639	0.653061
C22orf42 ENSG00000205856	0.96596	0.674498	1.50831	0.423566	0.382047	0.677086	0.954143	0.842121
C22orf46 ENSG00000184208	1.30463	0.684618	0.507722	0.495902	0.629138	0.799044	0.558045	1.0171
C2CD2 ENSG00000157617	1.13708	0.665529	1.61938	0.535322	0.370746	0.838671	0.766446	0.509335
C2CD2L ENSG00000172375	0.907463	0.892977	0.402395	0.504958	0.698009	1.04896	1.04921	1.27801
C2CD3 ENSG00000168014	0.686582	0.469795	1.89588	0.604809	1.11737	0.661716	0.823479	0.676181
C2CD4A ENSG00000198535	0.550953	0.573511	1.047	0.798865	0.293071	1.36696	0.798664	0.720317
C2CD4B ENSG00000205502	0.887661	0.922003	0.718415	0.890358	1.04665	0.450197	0.682993	0.740163
C2CD4C ENSG00000183186	1.62348	0.80006	1.34409	0.476977	0.767156	0.617967	1.31127	0.94099
C2CD4D ENSG00000225556	0.552883	1.14945	1.64398	0.390926	0.576879	1.13438	0.872171	0.802837
C2CD5 ENSG00000111731	0.977109	0.896054	0.672582	1.139	0.601666	0.928964	0.675245	0.936863
C2orf15 ENSG00000273045	0.953368	0.676834	1.31167	1.27808	0.898412	0.363379	1.00073	0.897912
C2orf40 ENSG00000119147	1.22811	0.578406	0.906976	0.978479	1.34419	1.17366	1.22787	0.545222
C2orf42 ENSG00000115998	1.17398	0.985355	1.02207	0.664383	1.25942	1.39288	1.03027	0.918374
C2orf47 ENSG00000162972	0.711674	1.7514	0.7221	0.781734	0.528859	0.663974	1.31903	1.80588
C2orf49 ENSG00000135974	1.01319	0.819759	1.3886	0.568396	0.940623	0.484782	0.955036	0.823012
C2orf50 ENSG00000150873	0.693318	0.571707	1.33255	0.740532	0.994873	0.421065	0.478207	0.598169
C2orf54 ENSG00000172478	0.277274	1.38288	0.534105	0.672636	0.965486	0.723388	1.0497	0.79578
C2orf66 ENSG00000187944	1.35697	0.75887	0.592297	0.652554	0.714869	0.721499	1.18332	0.350571
C2orf68 ENSG00000168887	1.2968	0.844214	0.861716	1.20581	0.629729	0.834087	1.31468	0.59225
C2orf69 ENSG00000178074	0.87344	0.800754	0.710785	1.24824	1.42314	0.663058	0.801387	1.03365
C2orf70 ENSG00000173557	0.59518	1.68857	0.490662	0.361196	0.990173	1.29435	0.972172	1.27446
C2orf71 ENSG00000179270	0.893254	0.672912	0.814994	0.829058	0.798779	1.39858	0.787646	0.89526
C2orf72 ENSG00000204128	1.39831	0.637962	0.737288	1.35644	0.721956	0.543992	0.469537	0.685842
C2orf73 ENSG00000177994	0.855033	0.745751	0.621372	0.789386	0.521162	0.773439	0.757117	1.19278
C2orf74 ENSG00000237651	1.61665	0.770446	0.988766	0.633964	0.483729	0.966757	0.515459	0.437062
C2orf76 ENSG00000186132	1.38858	0.410561	0.466489	1.57655	0.57509	0.962051	0.450004	1.0481
C2orf78 ENSG00000187833	0.933508	0.58141	0.486368	0.374129	1.90303	0.659511	0.769456	0.76823
C2orf80 ENSG00000188674	0.625678	1.18682	1.27972	1.17122	0.515849	1.72888	0.426302	1.59327
C2orf81 ENSG00000159239	1.20249	1.1314	0.578073	0.785548	1.4842	0.810562	0.903726	0.9084
C2orf82 ENSG00000182600	0.988771	1.33701	0.96625	1.26387	0.710726	1.56791	0.94271	0.8262
C2orf83 ENSG00000042304	0.630789	1.1513	1.22191	1.06355	0.685475	0.489916	0.462611	0.776303
C2orf88 ENSG00000187699	0.585453	0.960779	1.13131	0.511799	0.570889	0.805246	0.851605	1.4504
C3 ENSG00000125730	0.479588	1.13029	0.617404	0.984631	0.83017	1.43711	0.482399	0.618234
C3AR1 ENSG00000171860	1.75614	0.476472	0.952932	1.01271	0.784941	0.396268	1.25176	1.02102
C3orf14 ENSG00000114405	0.741935	1.35195	0.397898	0.788968	0.577971	0.875208	0.880048	0.612736
C3orf18 ENSG00000088543	0.533682	0.78837	1.0795	1.46546	1.01516	1.16053	0.810969	0.788954
C3orf20 ENSG00000131379	1.29262	0.677026	0.611241	1.0377	0.859062	1.19418	0.989719	0.435032
C3orf22 ENSG00000180697	0.664161	0.673038	0.647718	1.09693	0.480094	1.27268	1.06188	0.764193
C3orf33 ENSG00000174928	0.656823	0.919436	1.09502	0.725096	0.830551	0.930005	0.903142	0.654661
C3orf36 ENSG00000221972	0.896049	1.62712	0.530566	0.931182	1.24401	0.766645	0.664873	1.27
C3orf38 ENSG00000179021	0.914568	0.661736	1.36043	0.672204	0.48896	0.690438	0.796387	0.745629
C3orf49 ENSG00000163632	0.548714	1.17901	1.1742	0.653128	1.01156	1.11831	0.448495	0.703135
C3orf52 ENSG00000114529	0.990583	0.732663	1.06689	0.659154	0.987735	0.8137	0.974468	1.35945
C3orf58 ENSG00000181744	0.633284	0.36667	0.731061	0.717464	0.838282	0.923708	0.809532	1.33731
C3orf62 ENSG00000188315	1.29246	0.952875	0.733016	0.545198	0.801665	0.459675	1.04103	0.407538
C3orf70 ENSG00000187068	0.910583	0.923718	1.03593	1.03032	1.05701	0.508307	0.862366	1.74605
C3orf80 ENSG00000180044	0.827021	0.700037	0.880152	1.42027	0.576723	0.791905	0.893647	0.667258
C4A ENSG00000244731	1.1411	0.468872	0.985686	1.02185	1.547	1.60037	0.980786	0.695308
C4B ENSG00000224389	0.746409	0.758569	1.67072	0.928847	0.925737	0.748126	0.622434	0.818571
C4BPA ENSG00000123838	1.44727	1.19951	0.435602	0.967041	1.19879	0.600085	1.30339	0.948481
C4BPB ENSG00000123843	0.54329	0.875872	0.633848	0.607985	0.809442	0.871924	1.02325	0.785687
C4orf17 ENSG00000138813	0.559369	0.692326	1.11935	0.626523	0.876182	0.693895	0.45569	0.89346
C4orf19 ENSG00000154274	0.528636	0.688857	0.745522	0.60079	0.623526	0.954992	0.895663	0.249692
C4orf22 ENSG00000197826	0.862644	0.347884	0.931325	0.698097	0.704043	1.19889	0.662032	0.435964
C4orf3 ENSG00000164096	0.688899	0.841071	0.624078	1.24342	1.2963	0.626037	0.741736	1.5095
C4orf32 ENSG00000174749	0.793062	0.686014	1.42248	1.20455	0.608532	0.75842	0.766614	0.938564
C4orf33 ENSG00000151470	1.12652	1.03894	1.45197	1.57913	0.873972	1.18135	1.80499	0.603551
C4orf36 ENSG00000163633	2.01911	1.0262	0.795598	1.37396	1.79404	0.511363	0.919676	0.879385
C4orf46 ENSG00000205208	1.59202	0.536177	0.543818	1.64234	1.0766	0.658436	0.923189	1.01609
C4orf48 ENSG00000243449	1.91801	0.619845	1.2873	0.627989	0.648074	0.786927	0.889483	0.817475
C4orf50 ENSG00000181215	1.01469	0.789952	0.610435	1.54281	0.934046	1.03436	0.818752	0.657848
C5 ENSG00000106804	1.10986	1.12876	2.12771	0.890967	1.17027	0.464299	1.46449	0.996116
C5AR1 ENSG00000197405	0.956951	0.653585	0.654855	0.641537	0.583732	1.27943	1.0664	1.61532
C5AR2 ENSG00000134830	0.487716	0.762804	1.16924	0.426069	0.67599	0.680214	0.750854	0.863031
C5orf15 ENSG00000113583	1.23322	1.0432	1.40041	0.624349	0.489107	1.0021	1.19073	0.110531
C5orf22 ENSG00000082213	0.522721	0.40446	0.958761	0.800113	0.825669	0.565984	0.634295	1.39983
C5orf24 ENSG00000181904	0.840895	1.09855	0.582023	1.01441	1.03376	1.07052	0.74827	1.02014
C5orf30 ENSG00000181751	0.9894	1.06092	0.340699	0.636981	1.11925	0.540639	0.789704	1.19741
C5orf34 ENSG00000172244	1.41	0.880139	0.582777	0.567713	0.706241	0.761331	0.667972	0.66445
C5orf38 ENSG00000186493	0.54385	0.567923	0.682323	0.713724	0.603385	1.20944	1.26283	0.702255
C5orf42 ENSG00000197603	1.57142	0.754899	1.2993	0.432668	0.842503	1.51225	1.21963	0.699787
C5orf45 ENSG00000161010	1.07983	0.480183	1.09061	1.36958	0.61105	1.08141	0.928974	0.808824
C5orf46 ENSG00000178776	0.827805	1.08665	0.625046	1.1786	1.11293	0.571174	0.607409	1.11012
C5orf49 ENSG00000215217	1.48725	0.450774	1.86215	0.601726	0.799161	1.01347	0.618939	0.701603
C5orf51 ENSG00000205765	0.817628	1.22513	1.06502	1.68846	0.504828	0.993203	0.330593	1.38895
C5orf52 ENSG00000187658	0.985287	0.513225	0.696973	1.18258	0.715891	0.698014	1.65393	0.600727
C5orf56 ENSG00000197536	0.524245	0.749966	0.903505	0.542003	0.972459	0.858653	0.418819	1.13311
C5orf63 ENSG00000164241	0.750131	1.31401	0.311987	1.0922	0.380675	0.797186	0.855208	0.420531
C6 ENSG00000039537	1.34863	1.15809	0.560509	1.08224	0.723062	0.483589	0.550762	0.762201
C6orf1 ENSG00000186577	0.992454	1.03371	1.16884	0.438685	1.47219	1.3789	1.5548	1.02722
C6orf106 ENSG00000196821	1.61488	0.66057	1.10035	0.345117	1.02064	0.639219	1.00362	1.24791
C6orf118 ENSG00000112539	0.790747	1.4803	0.788237	0.505669	0.489808	1.45276	1.89882	1.4874
C6orf120 ENSG00000185127	0.522339	1.21418	1.26122	0.993729	0.761228	1.27104	1.01358	1.6628
C6orf132 ENSG00000188112	0.985325	0.970921	0.740188	1.7461	0.704408	0.637001	1.02166	0.894253
C6orf136 ENSG00000204564	1.23591	0.704669	0.846734	1.48659	0.981656	0.484961	0.77094	0.760312
C6orf141 ENSG00000197261	0.61538	0.548614	0.696838	1.0316	0.556666	0.906813	0.78092	0.465017
C6orf201 ENSG00000185689	1.28801	0.471905	0.823109	0.747626	1.05846	1.20127	1.23329	0.963162
C6orf203 ENSG00000130349	0.774196	0.706891	1.13863	0.827114	0.707494	0.655843	0.795104	0.843621
C6orf223 ENSG00000181577	0.772626	0.856495	0.341487	0.61337	1.08928	0.479315	0.641816	1.01167
C6orf226 ENSG00000221821	0.313962	0.670981	0.71526	0.741036	0.542909	0.662272	0.983853	0.751226
C6orf25 ENSG00000204420	1.19191	0.729052	1.23258	0.632426	0.713766	0.877974	1.03527	1.08071
C6orf47 ENSG00000204439	1.0714	1.0239	1.01184	0.619726	0.574772	0.839367	0.852422	1.18438
C6orf48 ENSG00000204387	1.41024	0.54769	0.973948	0.310335	1.03102	1.20567	1.1859	1.00313
C6orf52 ENSG00000137434	0.962545	1.24501	0.690893	0.865128	0.770348	0.368804	0.486621	0.657554
C6orf58 ENSG00000184530	0.805633	1.1066	1.18792	1.30503	0.705387	0.362418	0.355002	0.397111
C6orf62 ENSG00000112308	1.11539	1.40662	0.959114	1.46148	1.6011	0.742485	1.09157	0.881205
C6orf89 ENSG00000198663	1.03437	0.444462	1.45081	0.885368	2.08554	0.559049	0.742707	1.52359
C7 ENSG00000112936	0.9071	0.803544	0.601142	0.859863	0.900736	1.31686	0.466244	0.637708
C7orf25 ENSG00000136197	0.590423	1.32886	0.871249	0.488117	0.59562	0.435393	0.948984	0.620247
C7orf26 ENSG00000146576	0.906687	0.672394	1.46803	1.24754	0.645576	0.506327	0.966782	1.44163
C7orf31 ENSG00000153790	1.3273	1.27437	0.710601	0.918943	0.55783	0.423062	1.20836	0.7508
C7orf34 ENSG00000165131	0.955192	0.908401	0.685187	0.763572	0.896294	1.09491	1.35358	0.89652
C7orf43 ENSG00000146826	0.821421	0.937829	0.989016	0.860034	0.946015	0.835476	0.975931	0.945512
C7orf49 ENSG00000122783	1.00161	1.44161	0.792736	0.342228	0.929061	1.78421	0.476387	1.12218
C7orf50 ENSG00000146540	0.877403	0.845445	0.845584	0.523617	0.903196	0.598515	0.575851	0.635181
C7orf61 ENSG00000185955	0.822084	1.22106	0.790982	0.471111	1.03369	0.953264	0.716192	1.09131
C7orf62 ENSG00000164645	0.517817	0.826761	1.0206	0.838322	1.42549	0.543803	0.80524	0.870061
C7orf72 ENSG00000164500	0.692519	0.475227	0.772128	0.574361	1.07061	0.713196	0.982266	0.689743
C7orf73 ENSG00000243317	1.16727	0.619339	1.42628	0.628353	0.506378	0.777934	1.17353	0.826354
C8A ENSG00000157131	0.747921	0.981865	0.561568	0.641728	0.927686	0.281802	0.682701	0.594869
C8G ENSG00000176919	0.823557	1.042	0.627558	0.967124	1.30357	0.858469	0.457791	0.927352
C8orf22 ENSG00000168333	1.24677	0.997381	0.490708	0.941859	0.405098	1.07536	0.431223	1.06226
C8orf33 ENSG00000182307	0.601358	0.866696	1.34056	1.06274	1.03397	1.12282	0.82254	0.633148
C8orf34 ENSG00000165084	0.707031	1.57654	0.431139	1.52097	0.650512	1.50111	0.593227	2.24428
C8orf37 ENSG00000156172	0.887013	1.10347	0.575223	0.674056	1.29331	0.338045	0.834643	1.00883
C8orf4 ENSG00000176907	2.01185	1.79091	0.867832	1.13972	0.557761	0.736191	0.838739	0.585239
C8orf44 ENSG00000213865	0.670593	0.6023	0.949508	0.332262	0.711464	0.649074	1.29978	0.98719
C8orf46 ENSG00000169085	0.6535	1.60036	0.915429	0.518608	0.666299	0.409442	1.02296	0.708595
C8orf48 ENSG00000164743	0.702359	0.787954	1.39106	0.966105	0.517728	0.990692	0.859948	0.777787
C8orf58 ENSG00000241852	0.584506	0.981974	1.45756	0.756041	0.680256	0.835353	0.703478	0.929193
C8orf59 ENSG00000176731	0.764394	1.04101	0.946672	0.921044	1.11986	0.583218	0.476554	0.896446
C8orf74 ENSG00000171060	0.729329	0.804867	1.04123	1.17527	0.535574	0.6569	0.622164	1.20846
[truncated: 14,779 more rows]
